# Supplementary material for: FlatProt: 2D visualization eases protein structure comparison
Source: BMC Bioinformatics. 2025 Aug 13;26:210. doi: 10.1186/s12859-025-06233-x (PMC12344939; doi:10.1186/s12859-025-06233-x)
Supplement: Supplementary file 1 — Supplementary Material 1 [file 12859_2025_6233_MOESM1_ESM.zip › KLK/structures/Pelodiscus_sinensis_GeneID=102463263.cif]

data_Pelodiscus_sinensis_GeneID=102463263
# 
_entry.id   ? 
# 
_entity.id                         1      
_entity.type                       polymer 
_entity.pdbx_description           polymer-1 
_entity.formula_weight             24286.1 
_entity.pdbx_number_of_molecules        1 
# 
loop_
_struct_sheet.id 
_struct_sheet.number_strands 
A 2 
B 8 
C 6 
D 2 
E 2 
# 
loop_
_struct_conf_type.id 
_struct_conf_type.criteria 
STRN         DSSP 
TURN_TY1_P   DSSP 
HELX_LH_PP_P DSSP 
BEND         DSSP 
HELX_RH_3T_P DSSP 
HELX_RH_AL_P DSSP 
# 
_struct_asym.id          A 
_struct_asym.entity_id   1 
# 
_software.pdbx_ordinal     1 
_software.name             dssp 
_software.version          4.4.10 
_software.date             ? 
_software.classification   'model annotation' 
# 
_entity_poly.entity_id                      1 
_entity_poly.type                           polypeptide(L) 
_entity_poly.nstd_linkage                   n 
_entity_poly.nstd_monomer                   n 
_entity_poly.pdbx_seq_one_letter_code       
;EIIGGHEAEPHSRPYMAHLLINKSRCGGFLVKPTVVLTAAHCQGESITVVLGAHNVSQWEPSQQVIPVQRQIPHPQYNSK
TLNNDIMILQLSGKARLTRDVRLIRLTSRGVKLPTRCSVAGWGRTGLMDRTDILREVNLKVISDEVCREKFSNYVPSSML
CAGDPDDRKSAYMGDSGGPLVCRGVVEGIVSFGDKNSIPPAVYTRISHFLPWIKATLRGI
;
_entity_poly.pdbx_seq_one_letter_code_can   
;EIIGGHEAEPHSRPYMAHLLINKSRCGGFLVKPTVVLTAAHCQGESITVVLGAHNVSQWEPSQQVIPVQRQIPHPQYNSK
TLNNDIMILQLSGKARLTRDVRLIRLTSRGVKLPTRCSVAGWGRTGLMDRTDILREVNLKVISDEVCREKFSNYVPSSML
CAGDPDDRKSAYMGDSGGPLVCRGVVEGIVSFGDKNSIPPAVYTRISHFLPWIKATLRGI
;
_entity_poly.pdbx_strand_id                 A 
# 
loop_
_dssp_struct_summary.entry_id 
_dssp_struct_summary.label_comp_id 
_dssp_struct_summary.label_asym_id 
_dssp_struct_summary.label_seq_id 
_dssp_struct_summary.secondary_structure 
_dssp_struct_summary.ss_bridge 
_dssp_struct_summary.helix_3_10 
_dssp_struct_summary.helix_alpha 
_dssp_struct_summary.helix_pi 
_dssp_struct_summary.helix_pp 
_dssp_struct_summary.bend 
_dssp_struct_summary.chirality 
_dssp_struct_summary.sheet 
_dssp_struct_summary.strand 
_dssp_struct_summary.ladder_1 
_dssp_struct_summary.ladder_2 
_dssp_struct_summary.accessibility 
_dssp_struct_summary.TCO 
_dssp_struct_summary.kappa 
_dssp_struct_summary.alpha 
_dssp_struct_summary.phi 
_dssp_struct_summary.psi 
_dssp_struct_summary.x_ca 
_dssp_struct_summary.y_ca 
_dssp_struct_summary.z_ca 
Pelodiscus_sinensis_GeneID=102463263 GLU A 1   . . . . . . . . . . . . ? .      .     .      .      106.1  8.8   3.8   6.1   
Pelodiscus_sinensis_GeneID=102463263 ILE A 2   E . > . . . . - A A A . ? -0.910 .     -157.1 -82.8  86.5   7.8   6.7   3.9   
Pelodiscus_sinensis_GeneID=102463263 ILE A 3   E . 3 . . . S + A A A . ? -0.667 72.5  3.8    -72.4  127.3  11.5  7.6   3.5   
Pelodiscus_sinensis_GeneID=102463263 GLY A 4   T . 3 . . . S + . . . . ? 0.671  106.3 130.6  76.0   9.9    12.0  11.2  2.5   
Pelodiscus_sinensis_GeneID=102463263 GLY A 5   . . < . . . . - . . . . ? -0.203 47.6  -135.8 -88.8  -177.8 8.2   11.8  2.8   
Pelodiscus_sinensis_GeneID=102463263 HIS A 6   E . . . . . . - B C B . ? -0.901 36.4  -76.2  -132.4 157.8  6.3   14.5  4.6   
Pelodiscus_sinensis_GeneID=102463263 GLU A 7   E . . . . > . - B C B . ? -0.416 53.3  -120.5 -53.9  132.9  3.3   14.5  6.8   
Pelodiscus_sinensis_GeneID=102463263 ALA A 8   P . . . . P . - . . . . ? -0.494 31.5  -96.3  -73.2  142.2  0.1   14.1  4.7   
Pelodiscus_sinensis_GeneID=102463263 GLU A 9   P . > . . < . - . . . . ? -0.466 60.7  -88.8  -54.4  126.2  -2.5  16.8  4.8   
Pelodiscus_sinensis_GeneID=102463263 PRO A 10  T . 3 . . . S - . . . . ? -0.218 106.6 -5.0   -45.8  124.3  -5.0  15.5  7.4   
Pelodiscus_sinensis_GeneID=102463263 HIS A 11  T . 3 . . . S + . . . . ? 0.656  91.2  127.5  68.8   16.6   -7.6  13.3  5.8   
Pelodiscus_sinensis_GeneID=102463263 SER A 12  S . < . . . S + . . . . ? 0.599  73.6  51.3   -77.3  -9.3   -6.3  14.0  2.3   
Pelodiscus_sinensis_GeneID=102463263 ARG A 13  . . > . . . . + . . . . ? -0.635 66.4  168.6  -123.9 74.3   -6.2  10.2  1.8   
Pelodiscus_sinensis_GeneID=102463263 PRO A 14  T . 3 . . . S + . . . . ? 0.579  71.9  61.0   -76.0  -3.4   -9.7  9.1   2.8   
Pelodiscus_sinensis_GeneID=102463263 TYR A 15  T . 3 . . . S + . . . . ? 0.505  77.6  120.6  -96.5  -9.6   -9.2  5.5   1.4   
Pelodiscus_sinensis_GeneID=102463263 MET A 16  E . < . . . . - C K J . ? -0.329 44.6  -162.6 -66.0  140.3  -6.2  4.7   3.7   
Pelodiscus_sinensis_GeneID=102463263 ALA A 17  E . . . . . . - C K J K ? -0.994 10.2  -150.8 -126.1 128.1  -6.5  1.8   6.1   
Pelodiscus_sinensis_GeneID=102463263 HIS A 18  E . . . . . . - C K J K ? -0.883 16.7  -154.6 -94.3  119.3  -4.4  1.1   9.1   
Pelodiscus_sinensis_GeneID=102463263 LEU A 19  E . . . . . . - C K J K ? -0.874 8.6   -162.9 -100.8 120.8  -4.1  -2.7  9.8   
Pelodiscus_sinensis_GeneID=102463263 LEU A 20  E . . . . . . - C K J K ? -0.920 14.2  -178.4 -96.5  102.1  -3.4  -3.9  13.3  
Pelodiscus_sinensis_GeneID=102463263 ILE A 21  E . > . . . . - C K J K ? -0.902 58.7  -65.6  -105.5 103.9  -2.3  -7.4  12.8  
Pelodiscus_sinensis_GeneID=102463263 ASN A 22  T . 3 . . . S - . . . . ? -0.341 117.0 -22.2  48.1   -113.6 -1.6  -9.1  16.2  
Pelodiscus_sinensis_GeneID=102463263 LYS A 23  T . 3 . . . S + . . . . ? 0.255  129.8 81.6   -104.1 7.3    1.5   -6.9  17.4  
Pelodiscus_sinensis_GeneID=102463263 SER A 24  E . < . . . . - C L J . ? -0.683 67.5  -138.1 -111.6 167.9  2.4   -5.9  13.9  
Pelodiscus_sinensis_GeneID=102463263 ARG A 25  E . . . . . . + C L J . ? -0.962 21.1  165.7  -127.5 148.7  1.1   -3.2  11.5  
Pelodiscus_sinensis_GeneID=102463263 CYS A 26  E . . . . . . - C L J . ? -0.906 27.3  -118.3 -144.1 167.4  0.3   -3.0  7.7   
Pelodiscus_sinensis_GeneID=102463263 GLY A 27  E . . . . . . + C L J . ? -0.534 30.5  161.5  -102.5 174.4  -1.4  -0.7  5.4   
Pelodiscus_sinensis_GeneID=102463263 GLY A 28  E . . . . . . - C L J . ? -0.951 24.7  -126.8 -171.2 177.2  -4.4  -1.2  3.1   
Pelodiscus_sinensis_GeneID=102463263 PHE A 29  E . . . . . . - C L J L ? -0.995 21.9  -114.2 -148.9 144.4  -7.0  0.7   1.2   
Pelodiscus_sinensis_GeneID=102463263 LEU A 30  E . . . . . . + C L . L ? -0.645 35.8  160.3  -80.4  125.9  -10.8 0.7   1.0   
Pelodiscus_sinensis_GeneID=102463263 VAL A 31  E . . . . . S + C L . . ? 0.549  75.8  16.1   -121.3 -16.4  -12.4 -0.4  -2.4  
Pelodiscus_sinensis_GeneID=102463263 LYS A 32  E . > . . . S - C L . L ? -0.955 86.5  -104.4 -144.5 157.2  -15.9 -1.3  -1.0  
Pelodiscus_sinensis_GeneID=102463263 PRO A 33  T . 3 . . . S + . . . . ? 0.773  126.8 30.7   -57.3  -14.9  -17.7 -0.4  2.3   
Pelodiscus_sinensis_GeneID=102463263 THR A 34  T . 3 . . . S + . . . . ? 0.268  112.1 77.7   -120.3 2.4    -17.0 -4.0  3.3   
Pelodiscus_sinensis_GeneID=102463263 VAL A 35  E . < . . . . - C M L M ? -0.979 47.8  -177.6 -131.3 133.3  -13.8 -4.6  1.5   
Pelodiscus_sinensis_GeneID=102463263 VAL A 36  E . . . . . . - C M L M ? -0.964 16.8  -145.9 -121.1 132.6  -10.1 -3.7  2.0   
Pelodiscus_sinensis_GeneID=102463263 LEU A 37  E . . . . . . + C M L M ? -0.856 33.1  145.6  -95.5  143.4  -7.2  -4.5  -0.3  
Pelodiscus_sinensis_GeneID=102463263 THR A 38  E . . . . . . - C M . M ? -0.865 50.2  -67.2  -157.8 179.6  -3.7  -5.3  1.2   
Pelodiscus_sinensis_GeneID=102463263 ALA A 39  . . > . . . . - . . . . ? -0.664 34.6  -132.7 -80.6  144.0  -0.6  -7.4  0.7   
Pelodiscus_sinensis_GeneID=102463263 ALA A 40  G . > . . . S + . . . . ? 0.803  106.3 63.7   -65.2  -29.6  -0.9  -11.1 1.3   
Pelodiscus_sinensis_GeneID=102463263 HIS A 41  G . 3 . . . S + . . . . ? 0.604  85.3  76.3   -74.4  -4.3   2.3   -11.1 3.4   
Pelodiscus_sinensis_GeneID=102463263 CYS A 42  G . < . . . S + . . . . ? 0.158  71.4  136.8  -88.8  23.7   0.3   -8.9  5.9   
Pelodiscus_sinensis_GeneID=102463263 GLN A 43  . . < . . . . + . . . . ? -0.338 22.7  154.1  -76.9  145.8  -1.6  -12.0 7.1   
Pelodiscus_sinensis_GeneID=102463263 GLY A 44  . . . . . . . - . . . . ? -0.973 55.7  -99.1  -162.8 171.6  -2.2  -12.7 10.8  
Pelodiscus_sinensis_GeneID=102463263 GLU A 45  S . . . . . S + . . . . ? 0.885  110.7 22.2   -63.9  -44.0  -4.5  -14.5 13.5  
Pelodiscus_sinensis_GeneID=102463263 SER A 46  . . . . . . . - . . . . ? -0.998 68.8  -174.4 -130.8 130.2  -6.4  -11.2 14.2  
Pelodiscus_sinensis_GeneID=102463263 ILE A 47  E . . . . . . - C N K . ? -0.997 3.2   -172.4 -127.5 127.9  -6.8  -8.2  12.0  
Pelodiscus_sinensis_GeneID=102463263 THR A 48  E . . . . . . - C N K N ? -0.981 14.1  -147.4 -115.1 131.8  -8.4  -4.8  12.9  
Pelodiscus_sinensis_GeneID=102463263 VAL A 49  E . . . . . . - C N K N ? -0.865 7.6   -162.4 -100.0 124.6  -8.9  -2.1  10.3  
Pelodiscus_sinensis_GeneID=102463263 VAL A 50  E . . . . . . - C N K N ? -0.948 14.4  -179.1 -104.4 120.2  -8.7  1.5   11.4  
Pelodiscus_sinensis_GeneID=102463263 LEU A 51  E . . . . . . + C N K N ? -0.796 57.4  30.0   -113.8 153.8  -10.3 4.0   8.9   
Pelodiscus_sinensis_GeneID=102463263 GLY A 52  S . . . . . S + . . . . ? 0.647  83.5  136.0  80.0   16.6   -10.6 7.8   9.0   
Pelodiscus_sinensis_GeneID=102463263 ALA A 53  . . . . . . . + . . . . ? -0.841 31.1  169.9  -105.4 128.1  -7.4  8.3   11.0  
Pelodiscus_sinensis_GeneID=102463263 HIS A 54  S . . . . . S + . . . . ? 0.754  92.4  29.3   -86.7  -45.4  -4.7  11.0  10.3  
Pelodiscus_sinensis_GeneID=102463263 ASN A 55  B . > . . . S - D Q P . ? -0.959 72.6  -165.9 -112.7 111.9  -3.0  10.1  13.7  
Pelodiscus_sinensis_GeneID=102463263 VAL A 56  T . 3 . . . S + . . . . ? 0.677  86.2  57.2   -79.8  -11.0  -3.6  6.5   14.6  
Pelodiscus_sinensis_GeneID=102463263 SER A 57  T . 3 . . . S + . . . . ? 0.628  101.4 67.6   -91.8  -12.5  -2.5  7.0   18.2  
Pelodiscus_sinensis_GeneID=102463263 GLN A 58  S . < . . . S - . . . . ? -0.905 89.9  -115.5 -114.5 132.2  -5.1  9.7   18.8  
Pelodiscus_sinensis_GeneID=102463263 TRP A 59  . . . . . . . - . . . . ? -0.566 35.7  -171.2 -62.9  124.1  -8.7  9.2   18.9  
Pelodiscus_sinensis_GeneID=102463263 GLU A 60  . . > . . . . - . . . . ? -0.964 30.1  -130.0 -115.2 134.6  -10.3 11.1  16.0  
Pelodiscus_sinensis_GeneID=102463263 PRO A 61  T . 3 . . . S + . . . . ? 0.805  110.1 57.7   -54.4  -23.6  -14.0 11.6  15.7  
Pelodiscus_sinensis_GeneID=102463263 SER A 62  T . 3 . . . S + . . . . ? 0.608  83.6  115.4  -80.9  -13.4  -13.7 10.3  12.1  
Pelodiscus_sinensis_GeneID=102463263 GLN A 63  . . < . . . . - . . . . ? -0.354 43.5  -169.9 -72.6  133.8  -12.1 7.0   13.1  
Pelodiscus_sinensis_GeneID=102463263 GLN A 64  E . . . . . . - C O N . ? -0.994 6.3   -159.5 -117.8 127.3  -13.8 3.7   12.5  
Pelodiscus_sinensis_GeneID=102463263 VAL A 65  E . . . . . . + C O N . ? -0.959 18.6  173.0  -111.4 113.6  -12.4 0.5   14.0  
Pelodiscus_sinensis_GeneID=102463263 ILE A 66  E . . . . . . - C O N . ? -0.974 25.1  -134.0 -127.7 123.8  -13.6 -2.6  12.2  
Pelodiscus_sinensis_GeneID=102463263 PRO A 67  E . . . . . . - C O N . ? -0.395 28.5  -112.1 -69.9  154.3  -12.6 -6.3  12.8  
Pelodiscus_sinensis_GeneID=102463263 VAL A 68  E . . . . . . - C O O . ? -0.752 27.4  -174.2 -90.0  127.4  -11.8 -8.4  9.8   
Pelodiscus_sinensis_GeneID=102463263 GLN A 69  E . . . . . S + C O . . ? 0.851  70.9  15.9   -83.8  -43.3  -14.2 -11.3 9.2   
Pelodiscus_sinensis_GeneID=102463263 ARG A 70  E . . . . . . - C O O . ? -0.999 58.6  -155.9 -141.8 132.3  -12.4 -13.0 6.4   
Pelodiscus_sinensis_GeneID=102463263 GLN A 71  E . . . . . . - C O O . ? -0.963 12.2  -174.3 -105.4 124.3  -8.9  -13.0 4.9   
Pelodiscus_sinensis_GeneID=102463263 ILE A 72  E . . . . . . - C O O . ? -0.815 5.2   -172.2 -122.7 87.0   -8.6  -14.0 1.3   
Pelodiscus_sinensis_GeneID=102463263 PRO A 73  E . . . . . . - C O O . ? -0.502 43.3  -87.6  -73.4  148.9  -4.9  -14.3 0.1   
Pelodiscus_sinensis_GeneID=102463263 HIS A 74  . . > . . . . - . . . . ? -0.373 38.8  -129.3 -50.7  132.0  -4.3  -14.9 -3.6  
Pelodiscus_sinensis_GeneID=102463263 PRO A 75  T . 3 . . . S + . . . . ? 0.752  107.0 48.8   -61.5  -24.2  -4.2  -18.7 -3.9  
Pelodiscus_sinensis_GeneID=102463263 GLN A 76  T . 3 . . . S + . . . . ? 0.147  78.7  141.7  -103.6 16.4   -0.9  -18.7 -5.7  
Pelodiscus_sinensis_GeneID=102463263 TYR A 77  . . < . . . . - . . . . ? -0.441 37.4  -156.1 -58.9  129.6  0.8   -16.4 -3.2  
Pelodiscus_sinensis_GeneID=102463263 ASN A 78  . . . > . . . - . . . . ? -0.942 8.4   -163.8 -111.3 115.0  4.4   -17.5 -2.7  
Pelodiscus_sinensis_GeneID=102463263 SER A 79  T . . 4 . . S + . . . . ? 0.689  88.2  53.1   -78.5  -13.1  5.9   -16.4 0.7   
Pelodiscus_sinensis_GeneID=102463263 LYS A 80  T . . 4 . . S + . . . . ? 0.930  124.7 21.6   -85.2  -42.2  9.4   -17.0 -0.5  
Pelodiscus_sinensis_GeneID=102463263 THR A 81  T . . 4 . . S - . . . . ? 0.584  95.5  -131.1 -102.3 -12.4  9.4   -15.0 -3.6  
Pelodiscus_sinensis_GeneID=102463263 LEU A 82  . . > < . . . + . . . . ? 0.666  50.0  159.7  63.8   18.2   6.5   -12.7 -2.7  
Pelodiscus_sinensis_GeneID=102463263 ASN A 83  T . 3 . . . . + . . . . ? -0.504 65.1  15.8   -64.8  138.0  4.9   -13.4 -6.0  
Pelodiscus_sinensis_GeneID=102463263 ASN A 84  T . 3 . . . S + . . . . ? 0.892  80.5  174.6  64.6   36.3   1.2   -12.8 -6.2  
Pelodiscus_sinensis_GeneID=102463263 ASP A 85  . . < . . . . + . . . . ? -0.518 31.7  116.4  -75.4  69.5   1.4   -10.7 -2.9  
Pelodiscus_sinensis_GeneID=102463263 ILE A 86  . . . . . . . + . . . . ? -0.997 36.6  179.1  -142.6 139.1  -2.2  -9.5  -2.8  
Pelodiscus_sinensis_GeneID=102463263 MET A 87  E . . . . . . - C P M O ? -0.998 19.4  -141.6 -144.1 141.2  -5.0  -10.2 -0.3  
Pelodiscus_sinensis_GeneID=102463263 ILE A 88  E . . . . > . - C P M O ? -0.915 15.0  -155.9 -103.1 126.5  -8.7  -9.1  0.1   
Pelodiscus_sinensis_GeneID=102463263 LEU A 89  E . . . . P . - C P M O ? -0.941 3.2   -152.8 -103.7 121.1  -10.0 -8.4  3.6   
Pelodiscus_sinensis_GeneID=102463263 GLN A 90  E . . . . P . - C P M O ? -0.869 21.0  -134.7 -87.7  120.0  -13.8 -8.7  4.3   
Pelodiscus_sinensis_GeneID=102463263 LEU A 91  E . . . . < . - C P . O ? -0.434 11.0  -128.4 -75.0  145.1  -14.7 -6.4  7.1   
Pelodiscus_sinensis_GeneID=102463263 SER A 92  S . . . . . S + . . . . ? 0.714  95.8  18.0   -66.3  -13.4  -17.1 -7.8  9.9   
Pelodiscus_sinensis_GeneID=102463263 GLY A 93  S . . . . . S - . . . . ? -0.961 93.7  -88.1  -150.5 162.6  -19.2 -4.5  9.2   
Pelodiscus_sinensis_GeneID=102463263 LYS A 94  . . . . . . . - . . . . ? -0.537 41.8  -121.4 -78.3  130.7  -19.8 -1.9  6.5   
Pelodiscus_sinensis_GeneID=102463263 ALA A 95  . . . . . . . - . . . . ? -0.520 25.6  -120.6 -62.2  136.4  -17.5 1.2   6.7   
Pelodiscus_sinensis_GeneID=102463263 ARG A 96  . . . . . . . - . . . . ? -0.761 26.5  -133.3 -79.9  114.5  -19.5 4.4   7.1   
Pelodiscus_sinensis_GeneID=102463263 LEU A 97  . . . . . . . + . . . . ? -0.617 42.3  149.5  -76.3  126.6  -18.6 6.6   4.1   
Pelodiscus_sinensis_GeneID=102463263 THR A 98  . . . . . . . - . . . . ? -0.708 66.0  -80.2  -136.7 -177.5 -17.8 10.2  5.1   
Pelodiscus_sinensis_GeneID=102463263 ARG A 99  S . . . . . S + . . . . ? 0.767  134.0 41.6   -61.6  -21.0  -15.6 13.1  4.0   
Pelodiscus_sinensis_GeneID=102463263 ASP A 100 S . . . . . S + . . . . ? 0.512  114.1 54.3   -107.1 -10.1  -12.7 11.3  5.8   
Pelodiscus_sinensis_GeneID=102463263 VAL A 101 S . . . . . S + . . . . ? -0.929 70.8  149.9  -131.6 107.2  -13.5 7.7   4.7   
Pelodiscus_sinensis_GeneID=102463263 ARG A 102 . . . . . . . - . . . . ? -0.925 42.9  -106.2 -135.8 162.0  -13.9 7.1   0.9   
Pelodiscus_sinensis_GeneID=102463263 LEU A 103 . . . . . . . - . . . . ? -0.556 26.0  -143.6 -83.2  146.6  -13.4 4.5   -1.6  
Pelodiscus_sinensis_GeneID=102463263 ILE A 104 . . . . . . . - . . . . ? -0.914 22.5  -116.3 -109.8 144.5  -10.5 4.5   -4.1  
Pelodiscus_sinensis_GeneID=102463263 ARG A 105 E . . . . . . - B D C . ? -0.497 16.5  -136.8 -82.5  144.6  -11.0 3.3   -7.7  
Pelodiscus_sinensis_GeneID=102463263 LEU A 106 E . . . . . . - B D C . ? -0.718 18.9  -146.8 -92.5  148.3  -9.3  0.3   -9.3  
Pelodiscus_sinensis_GeneID=102463263 THR A 107 . . . . . . . - . . . . ? -0.940 21.3  -166.2 -119.7 139.1  -7.9  0.6   -12.8 
Pelodiscus_sinensis_GeneID=102463263 SER A 108 S . . . . . S + . . . . ? 0.515  74.3  92.0   -88.1  -9.9   -7.6  -2.0  -15.5 
Pelodiscus_sinensis_GeneID=102463263 ARG A 109 S . . . . . S - . . . . ? -0.650 76.9  -135.5 -92.2  111.4  -5.3  0.3   -17.3 
Pelodiscus_sinensis_GeneID=102463263 GLY A 110 P . . . . > . - . . . . ? -0.304 34.0  -92.8  -49.8  163.0  -1.6  -0.2  -16.4 
Pelodiscus_sinensis_GeneID=102463263 VAL A 111 P . . . . P . - . . . . ? -0.709 32.5  -131.9 -85.9  135.2  0.5   2.8   -15.8 
Pelodiscus_sinensis_GeneID=102463263 LYS A 112 P . . . . P . - . . . . ? -0.827 42.1  -84.8  -87.8  131.5  2.4   4.5   -18.6 
Pelodiscus_sinensis_GeneID=102463263 LEU A 113 S . . . . P S + . . . . ? -0.624 107.3 31.8   -81.2  148.1  6.1   5.4   -17.9 
Pelodiscus_sinensis_GeneID=102463263 PRO A 114 S . . . . < S + . . . . ? 0.595  81.7  152.5  -79.3  128.9  7.2   7.8   -16.6 
Pelodiscus_sinensis_GeneID=102463263 THR A 115 . . . . . . . - . . . . ? -0.999 38.3  -134.5 -121.7 133.8  4.3   8.5   -14.2 
Pelodiscus_sinensis_GeneID=102463263 ARG A 116 E . . . . . . + B E D . ? -0.774 30.8  177.4  -86.2  133.9  4.5   10.1  -10.8 
Pelodiscus_sinensis_GeneID=102463263 CYS A 117 E . . . . . . - B E D . ? -0.858 20.9  -132.3 -133.4 159.3  2.6   8.4   -8.1  
Pelodiscus_sinensis_GeneID=102463263 SER A 118 E . . . . . . - B E D E ? -0.915 13.2  -169.0 -116.3 145.4  1.9   8.9   -4.4  
Pelodiscus_sinensis_GeneID=102463263 VAL A 119 E . . . . . . - B E D E ? -0.988 7.0   -169.0 -128.7 136.3  2.1   6.4   -1.6  
Pelodiscus_sinensis_GeneID=102463263 ALA A 120 E . . . . . . + B E D . ? -0.952 16.3  142.6  -125.8 150.3  0.9   7.0   1.9   
Pelodiscus_sinensis_GeneID=102463263 GLY A 121 E . . . . . . - B E D . ? -0.982 51.1  -123.9 -175.3 167.1  1.3   5.1   5.1   
Pelodiscus_sinensis_GeneID=102463263 TRP A 122 S . . . . . S + . . . . ? -0.073 72.7  118.2  -107.9 19.5   1.8   5.1   9.0   
Pelodiscus_sinensis_GeneID=102463263 GLY A 123 S . . . . . S - . . . . ? 0.357  77.1  -42.3  -70.8  -157.8 5.0   3.0   8.8   
Pelodiscus_sinensis_GeneID=102463263 ARG A 124 B . . . . . . - E S Q . ? -0.523 36.1  -160.5 -72.2  137.1  8.5   4.1   9.9   
Pelodiscus_sinensis_GeneID=102463263 THR A 125 S . . . . . S + . . . . ? 0.388  83.5  6.6    -98.2  3.2    9.7   7.7   9.1   
Pelodiscus_sinensis_GeneID=102463263 GLY A 126 S . . . . . S - . . . . ? -0.856 100.6 -75.0  -165.9 179.2  13.4  6.5   9.7   
Pelodiscus_sinensis_GeneID=102463263 LEU A 127 S . . . . . S + . . . . ? 0.877  132.2 7.4    -62.0  -20.0  15.4  3.2   10.4  
Pelodiscus_sinensis_GeneID=102463263 MET A 128 S . . . . . S + . . . . ? 0.469  107.6 98.0   -139.1 -6.1   14.0  3.3   14.0  
Pelodiscus_sinensis_GeneID=102463263 ASP A 129 . . . . . . . - . . . . ? -0.810 49.5  -168.4 -103.4 112.4  11.5  6.2   14.1  
Pelodiscus_sinensis_GeneID=102463263 ARG A 130 B . . . . . . - E T Q . ? -0.677 5.2   -155.0 -89.3  145.5  7.9   5.2   13.8  
Pelodiscus_sinensis_GeneID=102463263 THR A 131 . . . . . . . - . . . . ? -0.983 20.3  -163.3 -123.8 143.0  5.2   7.7   13.3  
Pelodiscus_sinensis_GeneID=102463263 ASP A 132 S . . . . . S + . . . . ? 0.409  74.1  91.1   -94.3  -1.1   1.5   7.5   14.2  
Pelodiscus_sinensis_GeneID=102463263 ILE A 133 B . . . . . S - D R P . ? -0.809 89.3  -107.3 -98.9  130.1  0.9   10.4  11.8  
Pelodiscus_sinensis_GeneID=102463263 LEU A 134 . . . . . . . - . . . . ? -0.390 40.9  -170.5 -59.2  130.9  0.1   9.6   8.2   
Pelodiscus_sinensis_GeneID=102463263 ARG A 135 E . . . . . . - B F B D ? -0.837 5.7   -165.2 -122.5 159.1  2.9   10.4  5.8   
Pelodiscus_sinensis_GeneID=102463263 GLU A 136 E . . . . . . - B F B D ? -0.985 5.5   -172.7 -144.4 156.3  3.2   10.5  2.0   
Pelodiscus_sinensis_GeneID=102463263 VAL A 137 E . . . . . . - B F . D ? -0.987 23.9  -123.3 -146.0 150.2  5.8   10.5  -0.7  
Pelodiscus_sinensis_GeneID=102463263 ASN A 138 E . . . . . . - B F . D ? -0.822 32.1  -172.5 -94.1  131.0  5.9   10.9  -4.5  
Pelodiscus_sinensis_GeneID=102463263 LEU A 139 E . . . . . . - B F . D ? -0.926 20.3  -128.9 -122.9 152.5  7.5   8.2   -6.5  
Pelodiscus_sinensis_GeneID=102463263 LYS A 140 E . . . . . . - B F . D ? -0.849 21.7  -128.7 -99.5  123.4  8.4   7.7   -10.1 
Pelodiscus_sinensis_GeneID=102463263 VAL A 141 B . . . . . . - B F F . ? -0.632 39.0  -165.3 -63.8  131.0  7.3   4.6   -11.8 
Pelodiscus_sinensis_GeneID=102463263 ILE A 142 . . . . . . . - . . . . ? -0.673 22.7  -74.9  -122.5 173.1  10.6  3.2   -13.4 
Pelodiscus_sinensis_GeneID=102463263 SER A 143 . . > > . . . - . . . . ? -0.269 32.6  -125.1 -71.1  150.2  11.6  0.7   -16.0 
Pelodiscus_sinensis_GeneID=102463263 ASP A 144 H . 3 > . . S + . . . . ? 0.783  108.1 68.5   -58.5  -31.1  11.5  -3.1  -15.3 
Pelodiscus_sinensis_GeneID=102463263 GLU A 145 H . 3 > . . S + . . . . ? 0.902  96.6  51.7   -59.4  -40.1  15.2  -3.3  -16.3 
Pelodiscus_sinensis_GeneID=102463263 VAL A 146 H . < > . . S + . . . . ? 0.928  112.7 44.6   -63.6  -43.3  16.1  -1.4  -13.2 
Pelodiscus_sinensis_GeneID=102463263 CYS A 147 H . . X . . S + . . . . ? 0.867  109.3 55.3   -73.9  -33.8  14.2  -3.8  -10.9 
Pelodiscus_sinensis_GeneID=102463263 ARG A 148 H . . < . . S + . . . . ? 0.849  108.1 50.0   -66.2  -35.8  15.5  -6.9  -12.6 
Pelodiscus_sinensis_GeneID=102463263 GLU A 149 H . . < . . S + . . . . ? 0.863  121.2 34.3   -68.9  -31.9  19.0  -5.7  -12.0 
Pelodiscus_sinensis_GeneID=102463263 LYS A 150 H . . < . . S + . . . . ? 0.815  119.7 44.8   -94.3  -37.8  18.2  -5.1  -8.4  
Pelodiscus_sinensis_GeneID=102463263 PHE A 151 . . > < . . . - . . . . ? -0.952 57.0  -162.6 -121.1 116.9  15.7  -7.9  -7.5  
Pelodiscus_sinensis_GeneID=102463263 SER A 152 T . 3 . . . S + . . . . ? 0.772  94.1  48.4   -69.6  -19.4  16.3  -11.5 -8.6  
Pelodiscus_sinensis_GeneID=102463263 ASN A 153 T . 3 . . . S + . . . . ? 0.275  79.7  132.3  -106.2 11.5   12.5  -12.5 -8.0  
Pelodiscus_sinensis_GeneID=102463263 TYR A 154 . . < . . . . - . . . . ? -0.515 37.3  -167.1 -69.7  126.2  11.0  -9.5  -9.9  
Pelodiscus_sinensis_GeneID=102463263 VAL A 155 . . > > . . . - . . . . ? -0.933 8.9   -160.7 -118.9 109.8  8.3   -10.4 -12.3 
Pelodiscus_sinensis_GeneID=102463263 PRO A 156 T . 3 4 . . S + . . . . ? 0.769  87.7  59.1   -64.3  -28.0  7.4   -7.6  -14.7 
Pelodiscus_sinensis_GeneID=102463263 SER A 157 T . 3 4 . . S + . . . . ? 0.846  122.2 22.0   -69.0  -31.8  4.0   -9.1  -15.6 
Pelodiscus_sinensis_GeneID=102463263 SER A 158 T . < 4 . . S + . . . . ? 0.433  118.4 66.7   -118.9 -0.2   2.7   -9.0  -12.0 
Pelodiscus_sinensis_GeneID=102463263 MET A 159 E . . < . . . - B G . G ? -0.924 57.0  -154.3 -132.5 151.4  4.9   -6.4  -10.4 
Pelodiscus_sinensis_GeneID=102463263 LEU A 160 E . . . . . . - B G . G ? -0.946 11.3  -146.6 -120.6 144.1  5.5   -2.6  -10.6 
Pelodiscus_sinensis_GeneID=102463263 CYS A 161 E . . . . . . + B G . G ? -0.928 20.6  172.2  -115.6 130.0  8.7   -0.7  -9.8  
Pelodiscus_sinensis_GeneID=102463263 ALA A 162 E . . . . . . + B G F G ? -0.998 25.7  75.8   -141.1 141.1  8.7   2.8   -8.3  
Pelodiscus_sinensis_GeneID=102463263 GLY A 163 . . . . . . . - . . . . ? -0.506 54.0  -119.6 136.1  151.2  11.4  5.0   -7.0  
Pelodiscus_sinensis_GeneID=102463263 ASP A 164 . . > > > . . - . . . . ? -0.979 7.1   -152.4 -123.8 116.0  14.2  7.3   -8.0  
Pelodiscus_sinensis_GeneID=102463263 PRO A 165 T . 3 4 5 . S + . . . . ? 0.771  103.2 53.3   -57.2  -19.0  17.8  6.6   -6.8  
Pelodiscus_sinensis_GeneID=102463263 ASP A 166 T . 3 4 5 . S + . . . . ? 0.650  105.9 52.8   -86.8  -13.6  18.3  10.5  -7.1  
Pelodiscus_sinensis_GeneID=102463263 ASP A 167 T . < 4 5 . S - . . . . ? 0.395  88.0  -148.2 -115.6 24.0   15.2  11.3  -4.8  
Pelodiscus_sinensis_GeneID=102463263 ARG A 168 T . . < 5 . . + . . . . ? 0.741  56.1  131.7  8.2    38.9   16.3  9.0   -1.8  
Pelodiscus_sinensis_GeneID=102463263 LYS A 169 . . . . < . . + . . . . ? -0.909 25.6  146.2  -109.1 142.7  12.4  8.5   -1.3  
Pelodiscus_sinensis_GeneID=102463263 SER A 170 E . . . . . . - A B A . ? -0.991 47.8  -110.0 -167.9 151.4  10.7  5.1   -0.8  
Pelodiscus_sinensis_GeneID=102463263 ALA A 171 E . . . . . . + A B A . ? -0.869 50.7  162.3  -82.1  136.0  7.9   3.1   0.8   
Pelodiscus_sinensis_GeneID=102463263 TYR A 172 . . > . . . . - . . . . ? -0.779 36.2  -10.6  -146.5 -176.3 9.3   0.8   3.4   
Pelodiscus_sinensis_GeneID=102463263 MET A 173 T . 3 . . . S + . . . . ? 0.205  122.5 23.1   -27.5  126.5  8.5   -1.4  6.6   
Pelodiscus_sinensis_GeneID=102463263 GLY A 174 T . 3 . . . S + . . . . ? 0.092  104.4 80.6   98.8   -17.7  5.0   -0.8  7.9   
Pelodiscus_sinensis_GeneID=102463263 ASP A 175 . . X . . . . + . . . . ? 0.313  59.9  136.7  -99.8  -0.3   3.5   0.5   4.7   
Pelodiscus_sinensis_GeneID=102463263 SER A 176 T . 3 . . . S + . . . . ? -0.308 72.4  21.6   -47.7  128.8  3.1   -3.0  3.3   
Pelodiscus_sinensis_GeneID=102463263 GLY A 177 T . 3 . . . S + . . . . ? 0.223  92.2  132.0  97.5   -16.4  -0.2  -3.2  1.7   
Pelodiscus_sinensis_GeneID=102463263 GLY A 178 . . < . . . . - . . . . ? -0.332 60.1  -99.8  -68.5  160.6  -0.6  0.5   1.1   
Pelodiscus_sinensis_GeneID=102463263 PRO A 179 E . . . . . . - B H . H ? -0.590 13.8  -144.9 -92.9  129.0  -1.7  1.8   -2.3  
Pelodiscus_sinensis_GeneID=102463263 LEU A 180 E . . . . . . - B H E H ? -0.880 31.4  -161.0 -78.0  111.7  0.5   3.3   -5.0  
Pelodiscus_sinensis_GeneID=102463263 VAL A 181 E . . . . . . + B H E H ? -0.870 16.9  179.1  -111.9 126.0  -1.9  6.0   -6.4  
Pelodiscus_sinensis_GeneID=102463263 CYS A 182 E . > . . . S - B H . H ? -0.989 73.2  -15.9  -125.2 124.0  -1.5  7.7   -9.8  
Pelodiscus_sinensis_GeneID=102463263 ARG A 183 T . 3 . . . S - . . . . ? 0.887  129.5 -51.5  51.4   34.5   -3.9  10.3  -11.1 
Pelodiscus_sinensis_GeneID=102463263 GLY A 184 T . 3 . . . S + . . . . ? 0.506  119.8 95.2   90.8   3.1    -6.4  9.3   -8.5  
Pelodiscus_sinensis_GeneID=102463263 VAL A 185 E . < . . . S - B I C H ? -0.933 78.4  -102.7 -124.7 160.1  -6.5  5.5   -9.1  
Pelodiscus_sinensis_GeneID=102463263 VAL A 186 E . . . . . . + B I C H ? -0.620 37.5  166.3  -84.6  128.7  -4.6  2.6   -7.6  
Pelodiscus_sinensis_GeneID=102463263 GLU A 187 E . . . . . . + B I . . ? 0.606  62.1  2.2    -112.7 -20.1  -1.8  1.2   -9.6  
Pelodiscus_sinensis_GeneID=102463263 GLY A 188 E . . . . . . - B I I H ? -0.981 55.7  -123.7 -162.0 166.3  -0.0  -1.0  -7.1  
Pelodiscus_sinensis_GeneID=102463263 ILE A 189 E . . . . . . - B I I H ? -0.987 42.1  -108.8 -118.0 123.4  0.2   -2.5  -3.6  
Pelodiscus_sinensis_GeneID=102463263 VAL A 190 E . . . . . . + B I I . ? -0.372 54.5  155.2  -52.1  121.4  3.3   -1.9  -1.6  
Pelodiscus_sinensis_GeneID=102463263 SER A 191 E . . . . . . - B I . . ? 0.753  50.6  -31.0  -116.4 -67.1  4.9   -5.4  -1.5  
Pelodiscus_sinensis_GeneID=102463263 PHE A 192 E . . . . . . + B I I . ? -0.933 50.6  169.6  -155.2 168.4  8.7   -5.4  -1.0  
Pelodiscus_sinensis_GeneID=102463263 GLY A 193 E . . . . . . - B I I . ? -0.904 47.5  -37.7  -161.3 -169.1 11.9  -3.4  -1.5  
Pelodiscus_sinensis_GeneID=102463263 ASP A 194 . . > . . . . - . . . . ? -0.390 48.9  -126.9 -67.2  142.3  15.6  -3.1  -0.7  
Pelodiscus_sinensis_GeneID=102463263 LYS A 195 T . 3 . . . S + . . . . ? 0.712  111.4 53.9   -67.5  -16.3  16.6  -3.9  2.9   
Pelodiscus_sinensis_GeneID=102463263 ASN A 196 T . 3 . . . S - . . . . ? 0.162  116.9 -113.2 -103.7 12.3   18.3  -0.5  3.2   
Pelodiscus_sinensis_GeneID=102463263 SER A 197 . . < . . . . + . . . . ? 0.846  66.4  152.9  63.2   23.0   15.2  1.3   2.1   
Pelodiscus_sinensis_GeneID=102463263 ILE A 198 P . . . . > . - . . . . ? -0.879 46.0  -80.6  -87.0  119.1  17.1  2.3   -1.1  
Pelodiscus_sinensis_GeneID=102463263 PRO A 199 S . . . . P S + . . . . ? -0.236 93.8  70.4   -46.9  154.1  14.6  2.8   -4.0  
Pelodiscus_sinensis_GeneID=102463263 PRO A 200 P . . . . P . - . . . . ? 0.529  59.0  -168.2 -88.5  158.5  13.2  1.3   -6.0  
Pelodiscus_sinensis_GeneID=102463263 ALA A 201 E . . . . < . - B J G I ? -0.810 20.0  -122.4 -100.5 155.7  10.4  -0.5  -4.1  
Pelodiscus_sinensis_GeneID=102463263 VAL A 202 E . . . . . . - B J G I ? -0.856 24.5  -167.2 -106.2 136.3  8.3   -3.2  -5.6  
Pelodiscus_sinensis_GeneID=102463263 TYR A 203 E . . . . . . - B J G I ? -0.916 29.0  -112.6 -121.0 141.1  4.5   -3.1  -5.9  
Pelodiscus_sinensis_GeneID=102463263 THR A 204 E . . . . . . - B J G I ? -0.681 41.4  -120.8 -69.2  123.1  1.9   -5.7  -6.7  
Pelodiscus_sinensis_GeneID=102463263 ARG A 205 E . . > . . . - B J . I ? -0.623 20.2  -161.1 -75.5  112.9  0.4   -4.6  -10.1 
Pelodiscus_sinensis_GeneID=102463263 ILE A 206 H . > > . . S + . . . . ? 0.892  87.8  58.1   -62.5  -41.4  -3.4  -4.1  -9.7  
Pelodiscus_sinensis_GeneID=102463263 SER A 207 H . > 4 . . S + . . . . ? 0.854  103.7 52.9   -60.3  -35.8  -4.1  -4.4  -13.4 
Pelodiscus_sinensis_GeneID=102463263 HIS A 208 H . 3 4 . . S + . . . . ? 0.848  116.1 38.7   -68.1  -29.3  -2.6  -7.8  -13.6 
Pelodiscus_sinensis_GeneID=102463263 PHE A 209 H . < X . . S + . . . . ? 0.317  83.4  104.2  -108.9 11.1   -4.8  -9.1  -10.7 
Pelodiscus_sinensis_GeneID=102463263 LEU A 210 H . < X . . S + . . . . ? 0.900  78.7  53.1   -64.0  -45.0  -8.0  -7.3  -11.6 
Pelodiscus_sinensis_GeneID=102463263 PRO A 211 H . . > . . S + . . . . ? 0.931  113.2 44.0   -55.5  -46.1  -9.7  -10.4 -13.0 
Pelodiscus_sinensis_GeneID=102463263 TRP A 212 H . . > . . S + . . . . ? 0.915  113.0 52.2   -62.9  -43.7  -8.9  -12.2 -9.7  
Pelodiscus_sinensis_GeneID=102463263 ILE A 213 H . . X . . S + . . . . ? 0.944  112.0 45.7   -58.9  -48.0  -10.0 -9.2  -7.6  
Pelodiscus_sinensis_GeneID=102463263 LYS A 214 H . . X . . S + . . . . ? 0.904  112.9 49.5   -63.1  -47.2  -13.4 -9.0  -9.5  
Pelodiscus_sinensis_GeneID=102463263 ALA A 215 H . . X . . S + . . . . ? 0.898  112.8 47.2   -59.7  -44.5  -14.1 -12.7 -9.3  
Pelodiscus_sinensis_GeneID=102463263 THR A 216 H . > < . . S + . . . . ? 0.900  108.9 54.4   -65.4  -41.8  -13.3 -12.8 -5.6  
Pelodiscus_sinensis_GeneID=102463263 LEU A 217 H . > < . . S + . . . . ? 0.823  101.6 58.5   -64.4  -33.9  -15.5 -9.7  -4.9  
Pelodiscus_sinensis_GeneID=102463263 ARG A 218 H . 3 < . . S + . . . . ? 0.833  106.1 51.1   -62.5  -26.8  -18.5 -11.4 -6.6  
Pelodiscus_sinensis_GeneID=102463263 GLY A 219 T . < < . . . . . . . . ? 0.522  .     .      -90.1  -14.1  -18.2 -14.2 -4.1  
Pelodiscus_sinensis_GeneID=102463263 ILE A 220 . . < . . . . . . . . . ? -0.749 .     .      -95.5  .      -18.1 -11.8 -1.0  
# 
loop_
_dssp_struct_ladder.id 
_dssp_struct_ladder.sheet_id 
_dssp_struct_ladder.range_id_1 
_dssp_struct_ladder.range_id_2 
_dssp_struct_ladder.type 
_dssp_struct_ladder.beg_1_label_comp_id 
_dssp_struct_ladder.beg_1_label_asym_id 
_dssp_struct_ladder.beg_1_label_seq_id 
_dssp_struct_ladder.pdbx_beg_1_PDB_ins_code 
_dssp_struct_ladder.end_1_label_comp_id 
_dssp_struct_ladder.end_1_label_asym_id 
_dssp_struct_ladder.end_1_label_seq_id 
_dssp_struct_ladder.pdbx_end_1_PDB_ins_code 
_dssp_struct_ladder.beg_1_auth_comp_id 
_dssp_struct_ladder.beg_1_auth_asym_id 
_dssp_struct_ladder.beg_1_auth_seq_id 
_dssp_struct_ladder.end_1_auth_comp_id 
_dssp_struct_ladder.end_1_auth_asym_id 
_dssp_struct_ladder.end_1_auth_seq_id 
_dssp_struct_ladder.beg_2_label_comp_id 
_dssp_struct_ladder.beg_2_label_asym_id 
_dssp_struct_ladder.beg_2_label_seq_id 
_dssp_struct_ladder.pdbx_beg_2_PDB_ins_code 
_dssp_struct_ladder.end_2_label_comp_id 
_dssp_struct_ladder.end_2_label_asym_id 
_dssp_struct_ladder.end_2_label_seq_id 
_dssp_struct_ladder.pdbx_end_2_PDB_ins_code 
_dssp_struct_ladder.beg_2_auth_comp_id 
_dssp_struct_ladder.beg_2_auth_asym_id 
_dssp_struct_ladder.beg_2_auth_seq_id 
_dssp_struct_ladder.end_2_auth_comp_id 
_dssp_struct_ladder.end_2_auth_asym_id 
_dssp_struct_ladder.end_2_auth_seq_id 
A A A B anti-parallel ILE A 2   ? ILE A 3   ? ILE A 2   ILE A 3   ALA A 171 ? SER A 170 ? ALA A 171 SER A 170 
B B C F anti-parallel HIS A 6   ? GLU A 7   ? HIS A 6   GLU A 7   GLU A 136 ? ARG A 135 ? GLU A 136 ARG A 135 
C B D I parallel      ARG A 105 ? LEU A 106 ? ARG A 105 LEU A 106 VAL A 185 ? VAL A 186 ? VAL A 185 VAL A 186 
D B E F anti-parallel ARG A 116 ? GLY A 121 ? ARG A 116 GLY A 121 LYS A 140 ? ARG A 135 ? LYS A 140 ARG A 135 
E B E H anti-parallel SER A 118 ? VAL A 119 ? SER A 118 VAL A 119 VAL A 181 ? LEU A 180 ? VAL A 181 LEU A 180 
F B F G anti-parallel VAL A 141 ? VAL A 141 ? VAL A 141 VAL A 141 ALA A 162 ? ALA A 162 ? ALA A 162 ALA A 162 
G B G J anti-parallel MET A 159 ? ALA A 162 ? MET A 159 ALA A 162 THR A 204 ? ALA A 201 ? THR A 204 ALA A 201 
H B H I anti-parallel PRO A 179 ? CYS A 182 ? PRO A 179 CYS A 182 ILE A 189 ? VAL A 185 ? ILE A 189 VAL A 185 
I B I J anti-parallel GLY A 188 ? GLY A 193 ? GLY A 188 GLY A 193 ARG A 205 ? ALA A 201 ? ARG A 205 ALA A 201 
J C K L anti-parallel MET A 16  ? ILE A 21  ? MET A 16  ILE A 21  PHE A 29  ? SER A 24  ? PHE A 29  SER A 24  
K C K N anti-parallel ALA A 17  ? ILE A 21  ? ALA A 17  ILE A 21  LEU A 51  ? ILE A 47  ? LEU A 51  ILE A 47  
L C L M anti-parallel PHE A 29  ? LYS A 32  ? PHE A 29  LYS A 32  LEU A 37  ? VAL A 35  ? LEU A 37  VAL A 35  
M C M P anti-parallel VAL A 35  ? THR A 38  ? VAL A 35  THR A 38  GLN A 90  ? MET A 87  ? GLN A 90  MET A 87  
N C N O anti-parallel THR A 48  ? LEU A 51  ? THR A 48  LEU A 51  PRO A 67  ? GLN A 64  ? PRO A 67  GLN A 64  
O C O P anti-parallel VAL A 68  ? PRO A 73  ? VAL A 68  PRO A 73  LEU A 91  ? MET A 87  ? LEU A 91  MET A 87  
P D Q R anti-parallel ASN A 55  ? ASN A 55  ? ASN A 55  ASN A 55  ILE A 133 ? ILE A 133 ? ILE A 133 ILE A 133 
Q E S T anti-parallel ARG A 124 ? ARG A 124 ? ARG A 124 ARG A 124 ARG A 130 ? ARG A 130 ? ARG A 130 ARG A 130 
# 
loop_
_dssp_struct_bridge_pairs.id 
_dssp_struct_bridge_pairs.label_comp_id 
_dssp_struct_bridge_pairs.label_seq_id 
_dssp_struct_bridge_pairs.label_asym_id 
_dssp_struct_bridge_pairs.auth_seq_id 
_dssp_struct_bridge_pairs.auth_asym_id 
_dssp_struct_bridge_pairs.pdbx_PDB_ins_code 
_dssp_struct_bridge_pairs.acceptor_1_label_comp_id 
_dssp_struct_bridge_pairs.acceptor_1_label_seq_id 
_dssp_struct_bridge_pairs.acceptor_1_label_asym_id 
_dssp_struct_bridge_pairs.acceptor_1_auth_seq_id 
_dssp_struct_bridge_pairs.acceptor_1_auth_asym_id 
_dssp_struct_bridge_pairs.acceptor_1_pdbx_PDB_ins_code 
_dssp_struct_bridge_pairs.acceptor_1_energy 
_dssp_struct_bridge_pairs.acceptor_2_label_comp_id 
_dssp_struct_bridge_pairs.acceptor_2_label_seq_id 
_dssp_struct_bridge_pairs.acceptor_2_label_asym_id 
_dssp_struct_bridge_pairs.acceptor_2_auth_seq_id 
_dssp_struct_bridge_pairs.acceptor_2_auth_asym_id 
_dssp_struct_bridge_pairs.acceptor_2_pdbx_PDB_ins_code 
_dssp_struct_bridge_pairs.acceptor_2_energy 
_dssp_struct_bridge_pairs.donor_1_label_comp_id 
_dssp_struct_bridge_pairs.donor_1_label_seq_id 
_dssp_struct_bridge_pairs.donor_1_label_asym_id 
_dssp_struct_bridge_pairs.donor_1_auth_seq_id 
_dssp_struct_bridge_pairs.donor_1_auth_asym_id 
_dssp_struct_bridge_pairs.donor_1_pdbx_PDB_ins_code 
_dssp_struct_bridge_pairs.donor_1_energy 
_dssp_struct_bridge_pairs.donor_2_label_comp_id 
_dssp_struct_bridge_pairs.donor_2_label_seq_id 
_dssp_struct_bridge_pairs.donor_2_label_asym_id 
_dssp_struct_bridge_pairs.donor_2_auth_seq_id 
_dssp_struct_bridge_pairs.donor_2_auth_asym_id 
_dssp_struct_bridge_pairs.donor_2_pdbx_PDB_ins_code 
_dssp_struct_bridge_pairs.donor_2_energy 
1   GLU 1   A 1   A ? ?   ?   ? ?   ? ? ?    ?   ?   ? ?   ? ? ?    TYR 172 A 172 A ? -2.3 ILE 3   A 3   A ? -1.0 
2   ILE 2   A 2   A ? ARG 124 A 124 A ? -1.4 ALA 171 A 171 A ? -0.3 GLY 5   A 5   A ? -1.4 GLY 4   A 4   A ? -0.4 
3   ILE 3   A 3   A ? SER 170 A 170 A ? -2.8 GLU 1   A 1   A ? -1.0 SER 170 A 170 A ? -1.5 GLY 126 A 126 A ? -0.1 
4   GLY 4   A 4   A ? ILE 2   A 2   A ? -0.4 THR 125 A 125 A ? -0.4 ILE 3   A 3   A ? -0.2 LYS 169 A 169 A ? -0.1 
5   GLY 5   A 5   A ? ILE 2   A 2   A ? -1.4 SER 170 A 170 A ? -0.1 GLU 7   A 7   A ? -0.3 VAL 137 A 137 A ? -0.2 
6   HIS 6   A 6   A ? GLU 136 A 136 A ? -2.2 ILE 3   A 3   A ? -0.1 GLU 136 A 136 A ? -2.8 ALA 8   A 8   A ? -0.1 
7   GLU 7   A 7   A ? GLY 5   A 5   A ? -0.3 ARG 135 A 135 A ? -0.2 ARG 135 A 135 A ? -0.3 GLU 9   A 9   A ? -0.1 
8   ALA 8   A 8   A ? LEU 134 A 134 A ? -2.6 HIS 54  A 54  A ? -0.1 HIS 11  A 11  A ? -0.1 LEU 134 A 134 A ? -0.1 
9   GLU 9   A 9   A ? GLU 7   A 7   A ? -0.1 PRO 10  A 10  A ? -0.1 SER 12  A 12  A ? -2.3 ARG 13  A 13  A ? -0.3 
10  PRO 10  A 10  A ? ?   ?   ? ?   ? ? ?    ?   ?   ? ?   ? ? ?    GLU 9   A 9   A ? -0.1 HIS 54  A 54  A ? -0.1 
11  HIS 11  A 11  A ? ARG 13  A 13  A ? -0.1 SER 12  A 12  A ? -0.1 GLU 9   A 9   A ? -0.1 HIS 54  A 54  A ? -0.1 
12  SER 12  A 12  A ? GLU 9   A 9   A ? -2.3 ARG 13  A 13  A ? -0.2 HIS 11  A 11  A ? -0.1 TYR 15  A 15  A ? -0.1 
13  ARG 13  A 13  A ? GLU 9   A 9   A ? -0.3 PRO 14  A 14  A ? -0.1 MET 16  A 16  A ? -1.8 SER 12  A 12  A ? -0.2 
14  PRO 14  A 14  A ? ?   ?   ? ?   ? ? ?    ?   ?   ? ?   ? ? ?    ARG 102 A 102 A ? -1.8 GLY 52  A 52  A ? -0.2 
15  TYR 15  A 15  A ? VAL 101 A 101 A ? -0.2 LEU 103 A 103 A ? -0.1 LEU 30  A 30  A ? -2.3 ILE 104 A 104 A ? -0.2 
16  MET 16  A 16  A ? ARG 13  A 13  A ? -1.8 PHE 29  A 29  A ? -0.2 GLY 52  A 52  A ? -0.5 HIS 18  A 18  A ? -0.4 
17  ALA 17  A 17  A ? GLY 28  A 28  A ? -2.7 LEU 51  A 51  A ? -0.1 GLY 28  A 28  A ? -1.1 LEU 19  A 19  A ? -0.6 
18  HIS 18  A 18  A ? VAL 50  A 50  A ? -2.6 MET 16  A 16  A ? -0.4 VAL 50  A 50  A ? -2.9 LEU 20  A 20  A ? -0.6 
19  LEU 19  A 19  A ? CYS 26  A 26  A ? -3.3 ALA 17  A 17  A ? -0.6 CYS 26  A 26  A ? -1.8 ILE 21  A 21  A ? -0.8 
20  LEU 20  A 20  A ? THR 48  A 48  A ? -2.9 HIS 18  A 18  A ? -0.6 THR 48  A 48  A ? -2.1 ASN 22  A 22  A ? -0.7 
21  ILE 21  A 21  A ? SER 24  A 24  A ? -2.4 LEU 19  A 19  A ? -0.8 SER 24  A 24  A ? -3.4 ILE 47  A 47  A ? -0.2 
22  ASN 22  A 22  A ? SER 46  A 46  A ? -1.8 LEU 20  A 20  A ? -0.7 THR 48  A 48  A ? -0.1 GLY 44  A 44  A ? -0.0 
23  LYS 23  A 23  A ? ILE 21  A 21  A ? -0.2 LEU 20  A 20  A ? -0.1 ASN 22  A 22  A ? -0.3 ARG 25  A 25  A ? -0.2 
24  SER 24  A 24  A ? ILE 21  A 21  A ? -3.4 CYS 42  A 42  A ? -0.1 ILE 21  A 21  A ? -2.4 CYS 26  A 26  A ? -0.3 
25  ARG 25  A 25  A ? LYS 23  A 23  A ? -0.2 LEU 20  A 20  A ? -0.2 GLY 27  A 27  A ? -0.3 SER 176 A 176 A ? -0.2 
26  CYS 26  A 26  A ? LEU 19  A 19  A ? -1.8 SER 24  A 24  A ? -0.3 LEU 19  A 19  A ? -3.3 GLY 28  A 28  A ? -0.2 
27  GLY 27  A 27  A ? SER 176 A 176 A ? -4.2 ARG 25  A 25  A ? -0.3 ALA 39  A 39  A ? -0.4 PHE 29  A 29  A ? -0.3 
28  GLY 28  A 28  A ? ALA 17  A 17  A ? -1.1 CYS 26  A 26  A ? -0.2 ALA 17  A 17  A ? -2.7 LEU 30  A 30  A ? -0.3 
29  PHE 29  A 29  A ? LEU 37  A 37  A ? -2.0 GLY 27  A 27  A ? -0.3 LEU 37  A 37  A ? -2.9 VAL 31  A 31  A ? -0.4 
30  LEU 30  A 30  A ? TYR 15  A 15  A ? -2.3 GLY 28  A 28  A ? -0.3 ILE 104 A 104 A ? -2.2 VAL 36  A 36  A ? -0.2 
31  VAL 31  A 31  A ? VAL 35  A 35  A ? -2.1 PHE 29  A 29  A ? -0.4 VAL 36  A 36  A ? -0.2 LEU 30  A 30  A ? -0.1 
32  LYS 32  A 32  A ? VAL 35  A 35  A ? -1.6 ARG 102 A 102 A ? -0.1 VAL 35  A 35  A ? -2.0 VAL 31  A 31  A ? -0.4 
33  PRO 33  A 33  A ? ?   ?   ? ?   ? ? ?    ?   ?   ? ?   ? ? ?    ALA 95  A 95  A ? -3.8 GLY 93  A 93  A ? -0.1 
34  THR 34  A 34  A ? LYS 94  A 94  A ? -0.2 VAL 35  A 35  A ? -0.1 LEU 91  A 91  A ? -2.7 VAL 36  A 36  A ? -0.4 
35  VAL 35  A 35  A ? LYS 32  A 32  A ? -2.0 GLN 90  A 90  A ? -0.2 VAL 31  A 31  A ? -2.1 LYS 32  A 32  A ? -1.6 
36  VAL 36  A 36  A ? LEU 89  A 89  A ? -2.4 THR 34  A 34  A ? -0.4 LEU 89  A 89  A ? -3.5 THR 38  A 38  A ? -0.4 
37  LEU 37  A 37  A ? PHE 29  A 29  A ? -2.9 VAL 35  A 35  A ? -0.4 PHE 29  A 29  A ? -2.0 ALA 39  A 39  A ? -0.2 
38  THR 38  A 38  A ? MET 87  A 87  A ? -2.5 VAL 36  A 36  A ? -0.4 MET 87  A 87  A ? -2.6 ALA 40  A 40  A ? -0.3 
39  ALA 39  A 39  A ? GLY 27  A 27  A ? -0.4 ILE 86  A 86  A ? -0.2 CYS 42  A 42  A ? -1.6 ILE 86  A 86  A ? -0.3 
40  ALA 40  A 40  A ? THR 38  A 38  A ? -0.3 HIS 41  A 41  A ? -0.3 GLN 43  A 43  A ? -1.0 ALA 39  A 39  A ? -0.1 
41  HIS 41  A 41  A ? CYS 42  A 42  A ? -0.3 LEU 82  A 82  A ? -0.1 ALA 40  A 40  A ? -0.3 SER 176 A 176 A ? -0.0 
42  CYS 42  A 42  A ? ALA 39  A 39  A ? -1.6 GLY 27  A 27  A ? -0.1 HIS 41  A 41  A ? -0.3 ALA 40  A 40  A ? -0.1 
43  GLN 43  A 43  A ? ALA 40  A 40  A ? -1.0 ILE 21  A 21  A ? -0.0 GLU 45  A 45  A ? -0.3 ILE 21  A 21  A ? -0.1 
44  GLY 44  A 44  A ? GLU 45  A 45  A ? -0.1 ASN 22  A 22  A ? -0.0 ILE 47  A 47  A ? -0.1 ASN 22  A 22  A ? -0.0 
45  GLU 45  A 45  A ? GLN 43  A 43  A ? -0.3 SER 46  A 46  A ? -0.2 ILE 47  A 47  A ? -0.4 GLY 44  A 44  A ? -0.1 
46  SER 46  A 46  A ? GLN 43  A 43  A ? -0.1 THR 48  A 48  A ? -0.0 ASN 22  A 22  A ? -1.8 THR 48  A 48  A ? -0.4 
47  ILE 47  A 47  A ? GLU 45  A 45  A ? -0.4 VAL 68  A 68  A ? -0.3 VAL 68  A 68  A ? -2.6 VAL 49  A 49  A ? -0.4 
48  THR 48  A 48  A ? LEU 20  A 20  A ? -2.1 SER 46  A 46  A ? -0.4 LEU 20  A 20  A ? -2.9 VAL 50  A 50  A ? -0.5 
49  VAL 49  A 49  A ? ILE 66  A 66  A ? -3.4 ILE 47  A 47  A ? -0.4 ILE 66  A 66  A ? -3.1 LEU 51  A 51  A ? -0.5 
50  VAL 50  A 50  A ? HIS 18  A 18  A ? -2.9 THR 48  A 48  A ? -0.5 HIS 18  A 18  A ? -2.6 GLY 52  A 52  A ? -0.3 
51  LEU 51  A 51  A ? GLN 64  A 64  A ? -2.8 VAL 49  A 49  A ? -0.5 GLN 64  A 64  A ? -2.2 ALA 17  A 17  A ? -0.1 
52  GLY 52  A 52  A ? MET 16  A 16  A ? -0.5 ASP 100 A 100 A ? -0.4 HIS 54  A 54  A ? -0.5 SER 62  A 62  A ? -0.2 
53  ALA 53  A 53  A ? MET 16  A 16  A ? -0.2 VAL 50  A 50  A ? -0.2 GLY 52  A 52  A ? -0.2 VAL 56  A 56  A ? -0.2 
54  HIS 54  A 54  A ? GLY 52  A 52  A ? -0.5 ASN 55  A 55  A ? -0.3 LEU 134 A 134 A ? -2.8 VAL 56  A 56  A ? -0.5 
55  ASN 55  A 55  A ? ILE 133 A 133 A ? -0.2 GLN 58  A 58  A ? -0.2 GLN 58  A 58  A ? -1.2 HIS 54  A 54  A ? -0.3 
56  VAL 56  A 56  A ? ASP 132 A 132 A ? -2.5 HIS 54  A 54  A ? -0.5 ILE 133 A 133 A ? -0.1 ASN 55  A 55  A ? -0.1 
57  SER 57  A 57  A ? ASP 132 A 132 A ? -0.3 TRP 59  A 59  A ? -0.1 TRP 59  A 59  A ? -0.4 VAL 56  A 56  A ? -0.3 
58  GLN 58  A 58  A ? ASN 55  A 55  A ? -1.2 ASP 132 A 132 A ? -0.2 GLU 60  A 60  A ? -0.4 ASN 55  A 55  A ? -0.2 
59  TRP 59  A 59  A ? SER 57  A 57  A ? -0.4 ALA 53  A 53  A ? -0.1 SER 57  A 57  A ? -0.1 VAL 56  A 56  A ? -0.1 
60  GLU 60  A 60  A ? GLN 58  A 58  A ? -0.4 PRO 61  A 61  A ? -0.1 GLN 63  A 63  A ? -2.3 ALA 53  A 53  A ? -0.0 
61  PRO 61  A 61  A ? ?   ?   ? ?   ? ? ?    ?   ?   ? ?   ? ? ?    GLU 60  A 60  A ? -0.1 ALA 53  A 53  A ? -0.1 
62  SER 62  A 62  A ? GLY 52  A 52  A ? -0.2 GLN 64  A 64  A ? -0.0 ALA 53  A 53  A ? -0.1 GLN 64  A 64  A ? -0.1 
63  GLN 63  A 63  A ? GLU 60  A 60  A ? -2.3 GLY 52  A 52  A ? -0.1 VAL 65  A 65  A ? -0.4 GLY 52  A 52  A ? -0.2 
64  GLN 64  A 64  A ? LEU 51  A 51  A ? -2.2 SER 62  A 62  A ? -0.1 LEU 51  A 51  A ? -2.8 ILE 66  A 66  A ? -0.6 
65  VAL 65  A 65  A ? GLN 63  A 63  A ? -0.4 VAL 50  A 50  A ? -0.2 VAL 50  A 50  A ? -0.2 GLN 63  A 63  A ? -0.0 
66  ILE 66  A 66  A ? VAL 49  A 49  A ? -3.1 GLN 64  A 64  A ? -0.6 VAL 49  A 49  A ? -3.4 VAL 68  A 68  A ? -0.1 
67  PRO 67  A 67  A ? ?   ?   ? ?   ? ? ?    ?   ?   ? ?   ? ? ?    SER 92  A 92  A ? -3.2 GLN 69  A 69  A ? -0.4 
68  VAL 68  A 68  A ? ILE 47  A 47  A ? -2.6 LEU 91  A 91  A ? -0.2 ILE 47  A 47  A ? -0.3 LEU 91  A 91  A ? -0.2 
69  GLN 69  A 69  A ? GLN 90  A 90  A ? -2.8 PRO 67  A 67  A ? -0.4 GLN 71  A 71  A ? -0.4 LEU 91  A 91  A ? -0.2 
70  ARG 70  A 70  A ? GLN 90  A 90  A ? -1.7 ILE 72  A 72  A ? -0.0 GLN 90  A 90  A ? -2.9 ILE 72  A 72  A ? -0.5 
71  GLN 71  A 71  A ? GLN 69  A 69  A ? -0.4 LEU 89  A 89  A ? -0.2 LEU 89  A 89  A ? -0.2 GLN 43  A 43  A ? -0.0 
72  ILE 72  A 72  A ? ILE 88  A 88  A ? -2.9 ARG 70  A 70  A ? -0.5 ILE 88  A 88  A ? -2.2 HIS 74  A 74  A ? -0.1 
73  PRO 73  A 73  A ? ?   ?   ? ?   ? ? ?    ?   ?   ? ?   ? ? ?    MET 87  A 87  A ? -0.2 ASP 85  A 85  A ? -0.1 
74  HIS 74  A 74  A ? ILE 86  A 86  A ? -2.6 ASN 84  A 84  A ? -0.3 TYR 77  A 77  A ? -2.3 ILE 86  A 86  A ? -0.1 
75  PRO 75  A 75  A ? ?   ?   ? ?   ? ? ?    ?   ?   ? ?   ? ? ?    HIS 74  A 74  A ? -0.2 ASN 84  A 84  A ? -0.0 
76  GLN 76  A 76  A ? ASN 84  A 84  A ? -0.1 ASN 78  A 78  A ? -0.1 ASN 78  A 78  A ? -0.2 HIS 74  A 74  A ? -0.1 
77  TYR 77  A 77  A ? HIS 74  A 74  A ? -2.3 ILE 86  A 86  A ? -0.1 SER 79  A 79  A ? -0.5 ASN 84  A 84  A ? -0.2 
78  ASN 78  A 78  A ? ASN 83  A 83  A ? -2.3 GLN 76  A 76  A ? -0.2 LEU 82  A 82  A ? -2.5 ASN 83  A 83  A ? -0.5 
79  SER 79  A 79  A ? TYR 77  A 77  A ? -0.5 LYS 80  A 80  A ? -0.2 ASN 78  A 78  A ? -0.1 TYR 77  A 77  A ? -0.0 
80  LYS 80  A 80  A ? THR 81  A 81  A ? -0.1 ASN 83  A 83  A ? -0.1 SER 79  A 79  A ? -0.2 ASN 78  A 78  A ? -0.0 
81  THR 81  A 81  A ? ASN 83  A 83  A ? -0.1 ASN 153 A 153 A ? -0.0 SER 79  A 79  A ? -0.2 LYS 80  A 80  A ? -0.1 
82  LEU 82  A 82  A ? ASN 78  A 78  A ? -2.5 ASN 83  A 83  A ? -0.2 ASP 85  A 85  A ? -0.8 ASN 84  A 84  A ? -0.2 
83  ASN 83  A 83  A ? ASN 78  A 78  A ? -0.5 ASN 84  A 84  A ? -0.2 ASN 78  A 78  A ? -2.3 LEU 82  A 82  A ? -0.2 
84  ASN 84  A 84  A ? TYR 77  A 77  A ? -0.2 ASP 85  A 85  A ? -0.2 ILE 86  A 86  A ? -1.9 HIS 74  A 74  A ? -0.3 
85  ASP 85  A 85  A ? LEU 82  A 82  A ? -0.8 TYR 77  A 77  A ? -0.1 MET 87  A 87  A ? -0.3 THR 204 A 204 A ? -0.2 
86  ILE 86  A 86  A ? ASN 84  A 84  A ? -1.9 ALA 39  A 39  A ? -0.3 HIS 74  A 74  A ? -2.6 ILE 88  A 88  A ? -0.3 
87  MET 87  A 87  A ? THR 38  A 38  A ? -2.6 ASP 85  A 85  A ? -0.3 THR 38  A 38  A ? -2.5 LEU 89  A 89  A ? -0.5 
88  ILE 88  A 88  A ? ILE 72  A 72  A ? -2.2 ILE 86  A 86  A ? -0.3 ILE 72  A 72  A ? -2.9 GLN 90  A 90  A ? -0.5 
89  LEU 89  A 89  A ? VAL 36  A 36  A ? -3.5 MET 87  A 87  A ? -0.5 VAL 36  A 36  A ? -2.4 LEU 91  A 91  A ? -0.6 
90  GLN 90  A 90  A ? ARG 70  A 70  A ? -2.9 ILE 88  A 88  A ? -0.5 GLN 69  A 69  A ? -2.8 ARG 70  A 70  A ? -1.7 
91  LEU 91  A 91  A ? THR 34  A 34  A ? -2.7 LEU 89  A 89  A ? -0.6 VAL 68  A 68  A ? -0.2 THR 48  A 48  A ? -0.0 
92  SER 92  A 92  A ? PRO 67  A 67  A ? -3.2 GLN 90  A 90  A ? -0.1 LYS 94  A 94  A ? -0.3 VAL 68  A 68  A ? -0.1 
93  GLY 93  A 93  A ? PRO 67  A 67  A ? -0.4 PRO 33  A 33  A ? -0.1 ALA 95  A 95  A ? -0.3 LEU 91  A 91  A ? -0.1 
94  LYS 94  A 94  A ? SER 92  A 92  A ? -0.3 ALA 95  A 95  A ? -0.1 THR 34  A 34  A ? -0.2 ARG 96  A 96  A ? -0.2 
95  ALA 95  A 95  A ? PRO 33  A 33  A ? -3.8 GLY 93  A 93  A ? -0.3 LEU 97  A 97  A ? -0.7 LYS 94  A 94  A ? -0.1 
96  ARG 96  A 96  A ? LYS 94  A 94  A ? -0.2 ARG 102 A 102 A ? -0.0 THR 98  A 98  A ? -0.4 ALA 95  A 95  A ? -0.1 
97  LEU 97  A 97  A ? ALA 95  A 95  A ? -0.7 ASP 100 A 100 A ? -0.1 ARG 99  A 99  A ? -0.2 ARG 102 A 102 A ? -0.2 
98  THR 98  A 98  A ? VAL 101 A 101 A ? -1.7 ARG 96  A 96  A ? -0.4 VAL 101 A 101 A ? -0.4 GLY 52  A 52  A ? -0.1 
99  ARG 99  A 99  A ? LEU 97  A 97  A ? -0.2 ASP 100 A 100 A ? -0.2 ARG 102 A 102 A ? -0.1 LEU 97  A 97  A ? -0.0 
100 ASP 100 A 100 A ? VAL 101 A 101 A ? -0.2 SER 62  A 62  A ? -0.1 ARG 102 A 102 A ? -0.4 GLY 52  A 52  A ? -0.4 
101 VAL 101 A 101 A ? THR 98  A 98  A ? -0.4 LEU 51  A 51  A ? -0.1 THR 98  A 98  A ? -1.7 LEU 103 A 103 A ? -0.3 
102 ARG 102 A 102 A ? PRO 14  A 14  A ? -1.8 ASP 100 A 100 A ? -0.4 LEU 30  A 30  A ? -0.3 ILE 104 A 104 A ? -0.2 
103 LEU 103 A 103 A ? VAL 101 A 101 A ? -0.3 VAL 31  A 31  A ? -0.1 ARG 105 A 105 A ? -0.4 VAL 31  A 31  A ? -0.2 
104 ILE 104 A 104 A ? LEU 30  A 30  A ? -2.2 ARG 102 A 102 A ? -0.2 LEU 106 A 106 A ? -0.2 VAL 185 A 185 A ? -0.1 
105 ARG 105 A 105 A ? GLY 184 A 184 A ? -0.6 LEU 103 A 103 A ? -0.4 VAL 186 A 186 A ? -2.3 THR 107 A 107 A ? -0.3 
106 LEU 106 A 106 A ? VAL 185 A 185 A ? -0.2 ILE 104 A 104 A ? -0.2 SER 108 A 108 A ? -0.4 GLU 187 A 187 A ? -0.1 
107 THR 107 A 107 A ? VAL 186 A 186 A ? -0.8 ARG 105 A 105 A ? -0.3 LEU 210 A 210 A ? -0.1 VAL 185 A 185 A ? -0.0 
108 SER 108 A 108 A ? LEU 106 A 106 A ? -0.4 GLY 110 A 110 A ? -0.1 GLY 110 A 110 A ? -0.4 THR 107 A 107 A ? -0.1 
109 ARG 109 A 109 A ? GLY 110 A 110 A ? -0.1 LEU 106 A 106 A ? -0.1 SER 207 A 207 A ? -0.2 THR 107 A 107 A ? -0.1 
110 GLY 110 A 110 A ? SER 108 A 108 A ? -0.4 SER 207 A 207 A ? -0.1 LYS 112 A 112 A ? -0.3 SER 108 A 108 A ? -0.1 
111 VAL 111 A 111 A ? GLU 187 A 187 A ? -0.1 THR 115 A 115 A ? -0.0 LEU 113 A 113 A ? -0.4 GLY 110 A 110 A ? -0.1 
112 LYS 112 A 112 A ? GLY 110 A 110 A ? -0.3 PRO 114 A 114 A ? -0.1 VAL 141 A 141 A ? -0.1 ARG 109 A 109 A ? -0.0 
113 LEU 113 A 113 A ? VAL 111 A 111 A ? -0.4 PRO 114 A 114 A ? -0.1 ILE 142 A 142 A ? -0.1 THR 115 A 115 A ? -0.1 
114 PRO 114 A 114 A ? ?   ?   ? ?   ? ? ?    ?   ?   ? ?   ? ? ?    ARG 116 A 116 A ? -0.4 LEU 113 A 113 A ? -0.1 
115 THR 115 A 115 A ? VAL 141 A 141 A ? -0.4 LEU 113 A 113 A ? -0.1 VAL 141 A 141 A ? -2.8 CYS 117 A 117 A ? -0.5 
116 ARG 116 A 116 A ? PRO 114 A 114 A ? -0.4 LYS 140 A 140 A ? -0.2 ARG 183 A 183 A ? -0.4 SER 118 A 118 A ? -0.3 
117 CYS 117 A 117 A ? LEU 139 A 139 A ? -3.3 THR 115 A 115 A ? -0.5 LEU 139 A 139 A ? -3.6 VAL 119 A 119 A ? -0.4 
118 SER 118 A 118 A ? VAL 181 A 181 A ? -3.2 ARG 116 A 116 A ? -0.3 VAL 181 A 181 A ? -3.4 ALA 120 A 120 A ? -0.4 
119 VAL 119 A 119 A ? VAL 137 A 137 A ? -2.2 CYS 117 A 117 A ? -0.4 VAL 137 A 137 A ? -2.1 GLY 121 A 121 A ? -0.4 
120 ALA 120 A 120 A ? PRO 179 A 179 A ? -0.6 SER 118 A 118 A ? -0.4 TRP 122 A 122 A ? -0.3 GLU 136 A 136 A ? -0.2 
121 GLY 121 A 121 A ? ARG 135 A 135 A ? -2.3 VAL 119 A 119 A ? -0.4 ARG 135 A 135 A ? -2.6 ASP 175 A 175 A ? -0.1 
122 TRP 122 A 122 A ? GLY 174 A 174 A ? -0.4 ALA 120 A 120 A ? -0.3 THR 131 A 131 A ? -0.3 THR 125 A 125 A ? -0.1 
123 GLY 123 A 123 A ? ARG 124 A 124 A ? -0.2 ARG 135 A 135 A ? -0.1 THR 131 A 131 A ? -1.3 GLY 174 A 174 A ? -0.2 
124 ARG 124 A 124 A ? MET 173 A 173 A ? -1.7 ARG 130 A 130 A ? -0.2 ILE 2   A 2   A ? -1.4 ARG 130 A 130 A ? -0.3 
125 THR 125 A 125 A ? ASP 129 A 129 A ? -3.5 GLU 1   A 1   A ? -0.3 GLY 4   A 4   A ? -0.4 LEU 127 A 127 A ? -0.2 
126 GLY 126 A 126 A ? ASP 129 A 129 A ? -1.0 ILE 3   A 3   A ? -0.1 ILE 2   A 2   A ? -0.0 ILE 3   A 3   A ? -0.0 
127 LEU 127 A 127 A ? THR 125 A 125 A ? -0.2 MET 128 A 128 A ? -0.2 ARG 124 A 124 A ? -0.0 SER 197 A 197 A ? -0.0 
128 MET 128 A 128 A ? ARG 130 A 130 A ? -0.0 ASP 129 A 129 A ? -0.0 ARG 130 A 130 A ? -0.7 LEU 127 A 127 A ? -0.2 
129 ASP 129 A 129 A ? THR 131 A 131 A ? -0.0 ?   ?   ? ?   ? ? ?    THR 125 A 125 A ? -3.5 GLY 126 A 126 A ? -1.0 
130 ARG 130 A 130 A ? MET 128 A 128 A ? -0.7 ARG 124 A 124 A ? -0.3 ASP 132 A 132 A ? -0.4 ARG 124 A 124 A ? -0.2 
131 THR 131 A 131 A ? GLY 123 A 123 A ? -1.3 TRP 122 A 122 A ? -0.3 ARG 135 A 135 A ? -0.1 VAL 56  A 56  A ? -0.1 
132 ASP 132 A 132 A ? ARG 130 A 130 A ? -0.4 LEU 134 A 134 A ? -0.1 VAL 56  A 56  A ? -2.5 LEU 134 A 134 A ? -0.4 
133 ILE 133 A 133 A ? ASN 55  A 55  A ? -0.2 VAL 56  A 56  A ? -0.1 ASN 55  A 55  A ? -0.2 ARG 135 A 135 A ? -0.1 
134 LEU 134 A 134 A ? HIS 54  A 54  A ? -2.8 ASP 132 A 132 A ? -0.4 ALA 8   A 8   A ? -2.6 GLU 136 A 136 A ? -0.3 
135 ARG 135 A 135 A ? GLY 121 A 121 A ? -2.6 GLU 7   A 7   A ? -0.3 GLY 121 A 121 A ? -2.3 VAL 137 A 137 A ? -0.3 
136 GLU 136 A 136 A ? HIS 6   A 6   A ? -2.8 LEU 134 A 134 A ? -0.3 HIS 6   A 6   A ? -2.2 ASN 138 A 138 A ? -0.3 
137 VAL 137 A 137 A ? VAL 119 A 119 A ? -2.1 ARG 135 A 135 A ? -0.3 VAL 119 A 119 A ? -2.2 LEU 139 A 139 A ? -0.5 
138 ASN 138 A 138 A ? GLU 136 A 136 A ? -0.3 SER 118 A 118 A ? -0.2 LYS 140 A 140 A ? -0.3 SER 118 A 118 A ? -0.2 
139 LEU 139 A 139 A ? CYS 117 A 117 A ? -3.6 VAL 137 A 137 A ? -0.5 CYS 117 A 117 A ? -3.3 VAL 141 A 141 A ? -0.5 
140 LYS 140 A 140 A ? ASN 138 A 138 A ? -0.3 ARG 116 A 116 A ? -0.2 GLY 163 A 163 A ? -3.3 ILE 142 A 142 A ? -0.4 
141 VAL 141 A 141 A ? THR 115 A 115 A ? -2.8 LEU 139 A 139 A ? -0.5 THR 115 A 115 A ? -0.4 ALA 162 A 162 A ? -0.3 
142 ILE 142 A 142 A ? CYS 161 A 161 A ? -2.7 LYS 140 A 140 A ? -0.4 CYS 161 A 161 A ? -0.5 ASP 164 A 164 A ? -0.1 
143 SER 143 A 143 A ? VAL 141 A 141 A ? -0.2 ASP 144 A 144 A ? -0.1 CYS 147 A 147 A ? -1.0 VAL 146 A 146 A ? -0.8 
144 ASP 144 A 144 A ? GLU 145 A 145 A ? -0.2 VAL 146 A 146 A ? -0.2 ARG 148 A 148 A ? -2.6 GLU 149 A 149 A ? -0.2 
145 GLU 145 A 145 A ? VAL 146 A 146 A ? -0.2 CYS 147 A 147 A ? -0.2 GLU 149 A 149 A ? -1.7 ASP 144 A 144 A ? -0.2 
146 VAL 146 A 146 A ? SER 143 A 143 A ? -0.8 CYS 147 A 147 A ? -0.2 LYS 150 A 150 A ? -1.4 GLU 145 A 145 A ? -0.2 
147 CYS 147 A 147 A ? SER 143 A 143 A ? -1.0 ARG 148 A 148 A ? -0.2 PHE 151 A 151 A ? -3.8 TYR 154 A 154 A ? -0.2 
148 ARG 148 A 148 A ? ASP 144 A 144 A ? -2.6 GLU 149 A 149 A ? -0.2 CYS 147 A 147 A ? -0.2 VAL 146 A 146 A ? -0.2 
149 GLU 149 A 149 A ? GLU 145 A 145 A ? -1.7 ASP 144 A 144 A ? -0.2 ARG 148 A 148 A ? -0.2 CYS 147 A 147 A ? -0.2 
150 LYS 150 A 150 A ? VAL 146 A 146 A ? -1.4 PHE 151 A 151 A ? -0.2 SER 152 A 152 A ? -0.5 ARG 148 A 148 A ? -0.2 
151 PHE 151 A 151 A ? CYS 147 A 147 A ? -3.8 VAL 146 A 146 A ? -0.1 TYR 154 A 154 A ? -1.1 LYS 150 A 150 A ? -0.2 
152 SER 152 A 152 A ? LYS 150 A 150 A ? -0.5 ASN 153 A 153 A ? -0.2 PHE 151 A 151 A ? -0.1 ARG 148 A 148 A ? -0.1 
153 ASN 153 A 153 A ? VAL 155 A 155 A ? -0.0 THR 81  A 81  A ? -0.0 VAL 155 A 155 A ? -0.3 SER 152 A 152 A ? -0.2 
154 TYR 154 A 154 A ? PHE 151 A 151 A ? -1.1 CYS 147 A 147 A ? -0.2 ASN 83  A 83  A ? -0.0 PHE 151 A 151 A ? -0.0 
155 VAL 155 A 155 A ? ASN 153 A 153 A ? -0.3 PRO 156 A 156 A ? -0.1 MET 159 A 159 A ? -1.6 SER 158 A 158 A ? -1.1 
156 PRO 156 A 156 A ? ?   ?   ? ?   ? ? ?    ?   ?   ? ?   ? ? ?    VAL 155 A 155 A ? -0.1 CYS 161 A 161 A ? -0.1 
157 SER 157 A 157 A ? SER 158 A 158 A ? -0.2 LEU 160 A 160 A ? -0.0 HIS 208 A 208 A ? -0.1 LEU 160 A 160 A ? -0.0 
158 SER 158 A 158 A ? VAL 155 A 155 A ? -1.1 HIS 208 A 208 A ? -0.1 ARG 205 A 205 A ? -2.2 LEU 160 A 160 A ? -0.3 
159 MET 159 A 159 A ? VAL 155 A 155 A ? -1.6 THR 204 A 204 A ? -0.2 CYS 161 A 161 A ? -0.3 THR 204 A 204 A ? -0.2 
160 LEU 160 A 160 A ? TYR 203 A 203 A ? -2.9 SER 158 A 158 A ? -0.3 TYR 203 A 203 A ? -3.0 ALA 162 A 162 A ? -0.5 
161 CYS 161 A 161 A ? ILE 142 A 142 A ? -0.5 MET 159 A 159 A ? -0.3 ILE 142 A 142 A ? -2.7 GLY 163 A 163 A ? -0.4 
162 ALA 162 A 162 A ? ALA 201 A 201 A ? -2.3 LEU 160 A 160 A ? -0.5 ALA 201 A 201 A ? -2.7 VAL 141 A 141 A ? -0.3 
163 GLY 163 A 163 A ? LYS 140 A 140 A ? -3.3 CYS 161 A 161 A ? -0.4 SER 170 A 170 A ? -0.1 LEU 139 A 139 A ? -0.1 
164 ASP 164 A 164 A ? LYS 169 A 169 A ? -0.5 ALA 162 A 162 A ? -0.2 ASP 167 A 167 A ? -2.0 LYS 169 A 169 A ? -0.6 
165 PRO 165 A 165 A ? ?   ?   ? ?   ? ? ?    ?   ?   ? ?   ? ? ?    ARG 168 A 168 A ? -0.4 ASP 164 A 164 A ? -0.1 
166 ASP 166 A 166 A ? ASP 167 A 167 A ? -0.2 ARG 168 A 168 A ? -0.1 GLY 163 A 163 A ? -0.0 ?   ?   ? ?   ? ? ?    
167 ASP 167 A 167 A ? ASP 164 A 164 A ? -2.0 LYS 169 A 169 A ? -0.1 ASP 166 A 166 A ? -0.2 SER 170 A 170 A ? -0.1 
168 ARG 168 A 168 A ? ASP 164 A 164 A ? -0.5 PRO 165 A 165 A ? -0.4 SER 170 A 170 A ? -0.3 ASP 166 A 166 A ? -0.1 
169 LYS 169 A 169 A ? ASP 164 A 164 A ? -0.6 GLY 4   A 4   A ? -0.1 ASP 164 A 164 A ? -0.5 ALA 171 A 171 A ? -0.3 
170 SER 170 A 170 A ? ILE 3   A 3   A ? -1.5 ARG 168 A 168 A ? -0.3 ILE 3   A 3   A ? -2.8 TYR 172 A 172 A ? -0.4 
171 ALA 171 A 171 A ? LYS 169 A 169 A ? -0.3 ILE 2   A 2   A ? -0.2 ILE 2   A 2   A ? -0.3 MET 173 A 173 A ? -0.2 
172 TYR 172 A 172 A ? GLU 1   A 1   A ? -2.3 SER 170 A 170 A ? -0.4 ASP 175 A 175 A ? -1.8 GLY 123 A 123 A ? -0.1 
173 MET 173 A 173 A ? GLY 174 A 174 A ? -0.3 ALA 171 A 171 A ? -0.2 ARG 124 A 124 A ? -1.7 TYR 172 A 172 A ? -0.2 
174 GLY 174 A 174 A ? GLY 123 A 123 A ? -0.2 ARG 25  A 25  A ? -0.2 TRP 122 A 122 A ? -0.4 MET 173 A 173 A ? -0.3 
175 ASP 175 A 175 A ? TYR 172 A 172 A ? -1.8 CYS 26  A 26  A ? -0.1 GLY 178 A 178 A ? -2.6 VAL 190 A 190 A ? -0.3 
176 SER 176 A 176 A ? GLY 177 A 177 A ? -0.3 ARG 25  A 25  A ? -0.2 GLY 27  A 27  A ? -4.2 SER 191 A 191 A ? -0.2 
177 GLY 177 A 177 A ? VAL 190 A 190 A ? -2.6 GLY 178 A 178 A ? -0.3 SER 176 A 176 A ? -0.3 PHE 29  A 29  A ? -0.1 
178 GLY 178 A 178 A ? ASP 175 A 175 A ? -2.6 ILE 189 A 189 A ? -0.1 VAL 190 A 190 A ? -3.0 LEU 180 A 180 A ? -0.3 
179 PRO 179 A 179 A ? ?   ?   ? ?   ? ? ?    ?   ?   ? ?   ? ? ?    VAL 181 A 181 A ? -0.7 ALA 120 A 120 A ? -0.6 
180 LEU 180 A 180 A ? GLY 188 A 188 A ? -2.6 GLY 178 A 178 A ? -0.3 GLU 187 A 187 A ? -3.4 GLY 188 A 188 A ? -1.2 
181 VAL 181 A 181 A ? SER 118 A 118 A ? -3.4 PRO 179 A 179 A ? -0.7 SER 118 A 118 A ? -3.2 ARG 183 A 183 A ? -0.4 
182 CYS 182 A 182 A ? VAL 185 A 185 A ? -2.6 LEU 180 A 180 A ? -0.5 VAL 185 A 185 A ? -1.9 CYS 117 A 117 A ? -0.1 
183 ARG 183 A 183 A ? VAL 181 A 181 A ? -0.4 ARG 116 A 116 A ? -0.4 CYS 182 A 182 A ? -0.1 VAL 186 A 186 A ? -0.1 
184 GLY 184 A 184 A ? VAL 185 A 185 A ? -0.2 VAL 181 A 181 A ? -0.1 ARG 105 A 105 A ? -0.6 VAL 186 A 186 A ? -0.3 
185 VAL 185 A 185 A ? CYS 182 A 182 A ? -1.9 ILE 104 A 104 A ? -0.1 CYS 182 A 182 A ? -2.6 GLU 187 A 187 A ? -0.4 
186 VAL 186 A 186 A ? ARG 105 A 105 A ? -2.3 GLY 184 A 184 A ? -0.3 THR 107 A 107 A ? -0.8 VAL 181 A 181 A ? -0.2 
187 GLU 187 A 187 A ? LEU 180 A 180 A ? -3.4 VAL 185 A 185 A ? -0.4 ILE 206 A 206 A ? -1.3 SER 207 A 207 A ? -0.4 
188 GLY 188 A 188 A ? LEU 180 A 180 A ? -1.2 ARG 205 A 205 A ? -0.2 LEU 180 A 180 A ? -2.6 VAL 190 A 190 A ? -0.4 
189 ILE 189 A 189 A ? THR 204 A 204 A ? -1.3 GLU 187 A 187 A ? -0.3 THR 204 A 204 A ? -2.8 SER 191 A 191 A ? -0.2 
190 VAL 190 A 190 A ? GLY 178 A 178 A ? -3.0 GLY 188 A 188 A ? -0.4 GLY 177 A 177 A ? -2.6 TYR 203 A 203 A ? -0.2 
191 SER 191 A 191 A ? VAL 202 A 202 A ? -2.4 PHE 192 A 192 A ? -0.4 GLY 193 A 193 A ? -0.3 TYR 203 A 203 A ? -0.2 
192 PHE 192 A 192 A ? VAL 202 A 202 A ? -1.4 SER 176 A 176 A ? -0.0 VAL 202 A 202 A ? -4.4 SER 191 A 191 A ? -0.4 
193 GLY 193 A 193 A ? SER 191 A 191 A ? -0.3 ALA 201 A 201 A ? -0.3 ALA 201 A 201 A ? -0.2 LYS 195 A 195 A ? -0.1 
194 ASP 194 A 194 A ? PRO 200 A 200 A ? -0.7 ILE 198 A 198 A ? -0.6 SER 197 A 197 A ? -2.2 PHE 151 A 151 A ? -0.0 
195 LYS 195 A 195 A ? ASN 196 A 196 A ? -0.3 SER 197 A 197 A ? -0.1 ASP 194 A 194 A ? -0.1 TYR 172 A 172 A ? -0.0 
196 ASN 196 A 196 A ? ILE 198 A 198 A ? -0.1 PRO 199 A 199 A ? -0.0 LYS 195 A 195 A ? -0.3 ASP 194 A 194 A ? -0.1 
197 SER 197 A 197 A ? ASP 194 A 194 A ? -2.2 ILE 198 A 198 A ? -0.2 LYS 195 A 195 A ? -0.1 ALA 201 A 201 A ? -0.1 
198 ILE 198 A 198 A ? PRO 200 A 200 A ? -0.1 GLY 163 A 163 A ? -0.0 ASP 194 A 194 A ? -0.6 SER 197 A 197 A ? -0.2 
199 PRO 199 A 199 A ? ?   ?   ? ?   ? ? ?    ?   ?   ? ?   ? ? ?    GLY 163 A 163 A ? -0.2 ALA 201 A 201 A ? -0.1 
200 PRO 200 A 200 A ? ?   ?   ? ?   ? ? ?    ?   ?   ? ?   ? ? ?    ASP 194 A 194 A ? -0.7 VAL 202 A 202 A ? -0.3 
201 ALA 201 A 201 A ? ALA 162 A 162 A ? -2.7 GLY 193 A 193 A ? -0.2 ALA 162 A 162 A ? -2.3 TYR 203 A 203 A ? -0.4 
202 VAL 202 A 202 A ? PHE 192 A 192 A ? -4.4 PRO 200 A 200 A ? -0.3 SER 191 A 191 A ? -2.4 PHE 192 A 192 A ? -1.4 
203 TYR 203 A 203 A ? LEU 160 A 160 A ? -3.0 ALA 201 A 201 A ? -0.4 LEU 160 A 160 A ? -2.9 ARG 205 A 205 A ? -0.5 
204 THR 204 A 204 A ? ILE 189 A 189 A ? -2.8 VAL 202 A 202 A ? -0.3 ILE 189 A 189 A ? -1.3 ILE 206 A 206 A ? -0.6 
205 ARG 205 A 205 A ? SER 158 A 158 A ? -2.2 TYR 203 A 203 A ? -0.5 PHE 209 A 209 A ? -1.0 HIS 208 A 208 A ? -0.5 
206 ILE 206 A 206 A ? GLU 187 A 187 A ? -1.3 THR 204 A 204 A ? -0.6 PHE 209 A 209 A ? -0.8 LEU 210 A 210 A ? -0.7 
207 SER 207 A 207 A ? GLU 187 A 187 A ? -0.4 HIS 208 A 208 A ? -0.3 LEU 210 A 210 A ? -0.6 ILE 206 A 206 A ? -0.2 
208 HIS 208 A 208 A ? ARG 205 A 205 A ? -0.5 PHE 209 A 209 A ? -0.2 SER 207 A 207 A ? -0.3 TRP 212 A 212 A ? -0.2 
209 PHE 209 A 209 A ? ARG 205 A 205 A ? -1.0 ILE 206 A 206 A ? -0.8 ILE 213 A 213 A ? -2.8 HIS 208 A 208 A ? -0.2 
210 LEU 210 A 210 A ? ILE 206 A 206 A ? -0.7 SER 207 A 207 A ? -0.6 LYS 214 A 214 A ? -2.9 ALA 215 A 215 A ? -0.3 
211 PRO 211 A 211 A ? ?   ?   ? ?   ? ? ?    ?   ?   ? ?   ? ? ?    ALA 215 A 215 A ? -2.2 LEU 210 A 210 A ? -0.2 
212 TRP 212 A 212 A ? HIS 208 A 208 A ? -0.2 LYS 214 A 214 A ? -0.2 THR 216 A 216 A ? -2.4 LEU 210 A 210 A ? -0.2 
213 ILE 213 A 213 A ? PHE 209 A 209 A ? -2.8 LYS 214 A 214 A ? -0.2 LEU 217 A 217 A ? -2.4 ARG 218 A 218 A ? -0.2 
214 LYS 214 A 214 A ? LEU 210 A 210 A ? -2.9 ALA 215 A 215 A ? -0.2 ARG 218 A 218 A ? -1.6 ILE 213 A 213 A ? -0.2 
215 ALA 215 A 215 A ? PRO 211 A 211 A ? -2.2 LEU 210 A 210 A ? -0.3 GLY 219 A 219 A ? -0.8 LYS 214 A 214 A ? -0.2 
216 THR 216 A 216 A ? TRP 212 A 212 A ? -2.4 LEU 217 A 217 A ? -0.2 GLY 219 A 219 A ? -0.7 ILE 220 A 220 A ? -0.5 
217 LEU 217 A 217 A ? ILE 213 A 213 A ? -2.4 ARG 218 A 218 A ? -0.2 ILE 220 A 220 A ? -0.9 THR 216 A 216 A ? -0.2 
218 ARG 218 A 218 A ? LYS 214 A 214 A ? -1.6 GLY 219 A 219 A ? -0.2 LEU 217 A 217 A ? -0.2 THR 216 A 216 A ? -0.2 
219 GLY 219 A 219 A ? ALA 215 A 215 A ? -0.8 THR 216 A 216 A ? -0.7 ARG 218 A 218 A ? -0.2 LEU 217 A 217 A ? -0.2 
220 ILE 220 A 220 A ? LEU 217 A 217 A ? -0.9 THR 216 A 216 A ? -0.5 VAL 35  A 35  A ? -0.0 ?   ?   ? ?   ? ? ?    
# 
loop_
_dssp_statistics_histogram.entry_id 
_dssp_statistics_histogram.type 
_dssp_statistics_histogram.1 
_dssp_statistics_histogram.2 
_dssp_statistics_histogram.3 
_dssp_statistics_histogram.4 
_dssp_statistics_histogram.5 
_dssp_statistics_histogram.6 
_dssp_statistics_histogram.7 
_dssp_statistics_histogram.8 
_dssp_statistics_histogram.9 
_dssp_statistics_histogram.10 
_dssp_statistics_histogram.11 
_dssp_statistics_histogram.12 
_dssp_statistics_histogram.13 
_dssp_statistics_histogram.14 
_dssp_statistics_histogram.15 
_dssp_statistics_histogram.16 
_dssp_statistics_histogram.17 
_dssp_statistics_histogram.18 
_dssp_statistics_histogram.19 
_dssp_statistics_histogram.20 
_dssp_statistics_histogram.21 
_dssp_statistics_histogram.22 
_dssp_statistics_histogram.23 
_dssp_statistics_histogram.24 
_dssp_statistics_histogram.25 
_dssp_statistics_histogram.26 
_dssp_statistics_histogram.27 
_dssp_statistics_histogram.28 
_dssp_statistics_histogram.29 
_dssp_statistics_histogram.30 
Pelodiscus_sinensis_GeneID=102463263 residues_per_alpha_helix        0 0 0 0 0 0 1 0 0 0 0 0 1 0 0 0 0 0 0 0 0 0 0 0 0 0 0 0 0 0 
Pelodiscus_sinensis_GeneID=102463263 parallel_bridges_per_ladder     0 1 0 0 0 0 0 0 0 0 0 0 0 0 0 0 0 0 0 0 0 0 0 0 0 0 0 0 0 0 
Pelodiscus_sinensis_GeneID=102463263 antiparallel_bridges_per_ladder 3 3 1 4 3 2 0 0 0 0 0 0 0 0 0 0 0 0 0 0 0 0 0 0 0 0 0 0 0 0 
Pelodiscus_sinensis_GeneID=102463263 ladders_per_sheet               1 0 0 0 0 1 0 1 0 0 0 0 0 0 0 0 0 0 0 0 0 0 0 0 0 0 0 0 0 0 
# 
loop_
_dssp_statistics_hbond.entry_id 
_dssp_statistics_hbond.type 
_dssp_statistics_hbond.count 
_dssp_statistics_hbond.count_per_100 
Pelodiscus_sinensis_GeneID=102463263 O(I)-->H-N(J)          144 65.5 
Pelodiscus_sinensis_GeneID=102463263 'PARALLEL BRIDGES'     3   1.4  
Pelodiscus_sinensis_GeneID=102463263 'ANTIPARALLEL BRIDGES' 74  33.6 
Pelodiscus_sinensis_GeneID=102463263 O(I)-->H-N(I-5)        1   0.5  
Pelodiscus_sinensis_GeneID=102463263 O(I)-->H-N(I-4)        3   1.4  
Pelodiscus_sinensis_GeneID=102463263 O(I)-->H-N(I-3)        5   2.3  
Pelodiscus_sinensis_GeneID=102463263 O(I)-->H-N(I-2)        0   0.0  
Pelodiscus_sinensis_GeneID=102463263 O(I)-->H-N(I-1)        0   0.0  
Pelodiscus_sinensis_GeneID=102463263 O(I)-->H-N(I+0)        0   0.0  
Pelodiscus_sinensis_GeneID=102463263 O(I)-->H-N(I+1)        0   0.0  
Pelodiscus_sinensis_GeneID=102463263 O(I)-->H-N(I+2)        18  8.2  
Pelodiscus_sinensis_GeneID=102463263 O(I)-->H-N(I+3)        23  10.5 
Pelodiscus_sinensis_GeneID=102463263 O(I)-->H-N(I+4)        16  7.3  
Pelodiscus_sinensis_GeneID=102463263 O(I)-->H-N(I+5)        1   0.5  
# 
_dssp_statistics.entry_id                       Pelodiscus_sinensis_GeneID=102463263 
_dssp_statistics.nr_of_residues                 220 
_dssp_statistics.nr_of_chains                   1 
_dssp_statistics.nr_of_ss_bridges_total         0 
_dssp_statistics.nr_of_ss_bridges_intra_chain   0 
_dssp_statistics.nr_of_ss_bridges_inter_chain   0 
# 
loop_
_chem_comp.id 
_chem_comp.type 
_chem_comp.mon_nstd_flag 
_chem_comp.name 
_chem_comp.formula 
_chem_comp.formula_weight 
ALA 'L-PEPTIDE LINKING' y ALANINE         'C3 H7 N O2'     89.093 
ARG 'L-PEPTIDE LINKING' y ARGININE        'C6 H15 N4 O2'  175.209 
ASN 'L-PEPTIDE LINKING' y ASPARAGINE      'C4 H8 N2 O3'   132.118 
ASP 'L-PEPTIDE LINKING' y 'ASPARTIC ACID' 'C4 H7 N O4'    133.103 
CYS 'L-PEPTIDE LINKING' y CYSTEINE        'C3 H7 N O2 S'  121.158 
GLN 'L-PEPTIDE LINKING' y GLUTAMINE       'C5 H10 N2 O3'  146.144 
GLU 'L-PEPTIDE LINKING' y 'GLUTAMIC ACID' 'C5 H9 N O4'    147.129 
GLY 'PEPTIDE LINKING'   y GLYCINE         'C2 H5 N O2'     75.067 
HIS 'L-PEPTIDE LINKING' y HISTIDINE       'C6 H10 N3 O2'  156.162 
ILE 'L-PEPTIDE LINKING' y ISOLEUCINE      'C6 H13 N O2'   131.173 
LEU 'L-PEPTIDE LINKING' y LEUCINE         'C6 H13 N O2'   131.173 
LYS 'L-PEPTIDE LINKING' y LYSINE          'C6 H15 N2 O2'  147.195 
MET 'L-PEPTIDE LINKING' y METHIONINE      'C5 H11 N O2 S' 149.211 
PHE 'L-PEPTIDE LINKING' y PHENYLALANINE   'C9 H11 N O2'   165.189 
PRO 'L-PEPTIDE LINKING' y PROLINE         'C5 H9 N O2'     115.13 
SER 'L-PEPTIDE LINKING' y SERINE          'C3 H7 N O3'    105.093 
THR 'L-PEPTIDE LINKING' y THREONINE       'C4 H9 N O3'    119.119 
TRP 'L-PEPTIDE LINKING' y TRYPTOPHAN      'C11 H12 N2 O2' 204.225 
TYR 'L-PEPTIDE LINKING' y TYROSINE        'C9 H11 N O3'   181.189 
VAL 'L-PEPTIDE LINKING' y VALINE          'C5 H11 N O2'   117.146 
# 
loop_
_atom_type.symbol 
N 
C 
O 
S 
# 
loop_
_entity_poly_seq.entity_id 
_entity_poly_seq.num 
_entity_poly_seq.mon_id 
_entity_poly_seq.hetero 
1   1 GLU n 
1   2 ILE n 
1   3 ILE n 
1   4 GLY n 
1   5 GLY n 
1   6 HIS n 
1   7 GLU n 
1   8 ALA n 
1   9 GLU n 
1  10 PRO n 
1  11 HIS n 
1  12 SER n 
1  13 ARG n 
1  14 PRO n 
1  15 TYR n 
1  16 MET n 
1  17 ALA n 
1  18 HIS n 
1  19 LEU n 
1  20 LEU n 
1  21 ILE n 
1  22 ASN n 
1  23 LYS n 
1  24 SER n 
1  25 ARG n 
1  26 CYS n 
1  27 GLY n 
1  28 GLY n 
1  29 PHE n 
1  30 LEU n 
1  31 VAL n 
1  32 LYS n 
1  33 PRO n 
1  34 THR n 
1  35 VAL n 
1  36 VAL n 
1  37 LEU n 
1  38 THR n 
1  39 ALA n 
1  40 ALA n 
1  41 HIS n 
1  42 CYS n 
1  43 GLN n 
1  44 GLY n 
1  45 GLU n 
1  46 SER n 
1  47 ILE n 
1  48 THR n 
1  49 VAL n 
1  50 VAL n 
1  51 LEU n 
1  52 GLY n 
1  53 ALA n 
1  54 HIS n 
1  55 ASN n 
1  56 VAL n 
1  57 SER n 
1  58 GLN n 
1  59 TRP n 
1  60 GLU n 
1  61 PRO n 
1  62 SER n 
1  63 GLN n 
1  64 GLN n 
1  65 VAL n 
1  66 ILE n 
1  67 PRO n 
1  68 VAL n 
1  69 GLN n 
1  70 ARG n 
1  71 GLN n 
1  72 ILE n 
1  73 PRO n 
1  74 HIS n 
1  75 PRO n 
1  76 GLN n 
1  77 TYR n 
1  78 ASN n 
1  79 SER n 
1  80 LYS n 
1  81 THR n 
1  82 LEU n 
1  83 ASN n 
1  84 ASN n 
1  85 ASP n 
1  86 ILE n 
1  87 MET n 
1  88 ILE n 
1  89 LEU n 
1  90 GLN n 
1  91 LEU n 
1  92 SER n 
1  93 GLY n 
1  94 LYS n 
1  95 ALA n 
1  96 ARG n 
1  97 LEU n 
1  98 THR n 
1  99 ARG n 
1 100 ASP n 
1 101 VAL n 
1 102 ARG n 
1 103 LEU n 
1 104 ILE n 
1 105 ARG n 
1 106 LEU n 
1 107 THR n 
1 108 SER n 
1 109 ARG n 
1 110 GLY n 
1 111 VAL n 
1 112 LYS n 
1 113 LEU n 
1 114 PRO n 
1 115 THR n 
1 116 ARG n 
1 117 CYS n 
1 118 SER n 
1 119 VAL n 
1 120 ALA n 
1 121 GLY n 
1 122 TRP n 
1 123 GLY n 
1 124 ARG n 
1 125 THR n 
1 126 GLY n 
1 127 LEU n 
1 128 MET n 
1 129 ASP n 
1 130 ARG n 
1 131 THR n 
1 132 ASP n 
1 133 ILE n 
1 134 LEU n 
1 135 ARG n 
1 136 GLU n 
1 137 VAL n 
1 138 ASN n 
1 139 LEU n 
1 140 LYS n 
1 141 VAL n 
1 142 ILE n 
1 143 SER n 
1 144 ASP n 
1 145 GLU n 
1 146 VAL n 
1 147 CYS n 
1 148 ARG n 
1 149 GLU n 
1 150 LYS n 
1 151 PHE n 
1 152 SER n 
1 153 ASN n 
1 154 TYR n 
1 155 VAL n 
1 156 PRO n 
1 157 SER n 
1 158 SER n 
1 159 MET n 
1 160 LEU n 
1 161 CYS n 
1 162 ALA n 
1 163 GLY n 
1 164 ASP n 
1 165 PRO n 
1 166 ASP n 
1 167 ASP n 
1 168 ARG n 
1 169 LYS n 
1 170 SER n 
1 171 ALA n 
1 172 TYR n 
1 173 MET n 
1 174 GLY n 
1 175 ASP n 
1 176 SER n 
1 177 GLY n 
1 178 GLY n 
1 179 PRO n 
1 180 LEU n 
1 181 VAL n 
1 182 CYS n 
1 183 ARG n 
1 184 GLY n 
1 185 VAL n 
1 186 VAL n 
1 187 GLU n 
1 188 GLY n 
1 189 ILE n 
1 190 VAL n 
1 191 SER n 
1 192 PHE n 
1 193 GLY n 
1 194 ASP n 
1 195 LYS n 
1 196 ASN n 
1 197 SER n 
1 198 ILE n 
1 199 PRO n 
1 200 PRO n 
1 201 ALA n 
1 202 VAL n 
1 203 TYR n 
1 204 THR n 
1 205 ARG n 
1 206 ILE n 
1 207 SER n 
1 208 HIS n 
1 209 PHE n 
1 210 LEU n 
1 211 PRO n 
1 212 TRP n 
1 213 ILE n 
1 214 LYS n 
1 215 ALA n 
1 216 THR n 
1 217 LEU n 
1 218 ARG n 
1 219 GLY n 
1 220 ILE n 
# 
loop_
_pdbx_poly_seq_scheme.asym_id 
_pdbx_poly_seq_scheme.entity_id 
_pdbx_poly_seq_scheme.seq_id 
_pdbx_poly_seq_scheme.mon_id 
_pdbx_poly_seq_scheme.ndb_seq_num 
_pdbx_poly_seq_scheme.pdb_seq_num 
_pdbx_poly_seq_scheme.auth_seq_num 
_pdbx_poly_seq_scheme.pdb_mon_id 
_pdbx_poly_seq_scheme.auth_mon_id 
_pdbx_poly_seq_scheme.pdb_strand_id 
_pdbx_poly_seq_scheme.pdb_ins_code 
_pdbx_poly_seq_scheme.hetero 
A 1   1 GLU   1 1   1   GLU GLU A ? n 
A 1   2 ILE   2 2   2   ILE ILE A ? n 
A 1   3 ILE   3 3   3   ILE ILE A ? n 
A 1   4 GLY   4 4   4   GLY GLY A ? n 
A 1   5 GLY   5 5   5   GLY GLY A ? n 
A 1   6 HIS   6 6   6   HIS HIS A ? n 
A 1   7 GLU   7 7   7   GLU GLU A ? n 
A 1   8 ALA   8 8   8   ALA ALA A ? n 
A 1   9 GLU   9 9   9   GLU GLU A ? n 
A 1  10 PRO  10 10  10  PRO PRO A ? n 
A 1  11 HIS  11 11  11  HIS HIS A ? n 
A 1  12 SER  12 12  12  SER SER A ? n 
A 1  13 ARG  13 13  13  ARG ARG A ? n 
A 1  14 PRO  14 14  14  PRO PRO A ? n 
A 1  15 TYR  15 15  15  TYR TYR A ? n 
A 1  16 MET  16 16  16  MET MET A ? n 
A 1  17 ALA  17 17  17  ALA ALA A ? n 
A 1  18 HIS  18 18  18  HIS HIS A ? n 
A 1  19 LEU  19 19  19  LEU LEU A ? n 
A 1  20 LEU  20 20  20  LEU LEU A ? n 
A 1  21 ILE  21 21  21  ILE ILE A ? n 
A 1  22 ASN  22 22  22  ASN ASN A ? n 
A 1  23 LYS  23 23  23  LYS LYS A ? n 
A 1  24 SER  24 24  24  SER SER A ? n 
A 1  25 ARG  25 25  25  ARG ARG A ? n 
A 1  26 CYS  26 26  26  CYS CYS A ? n 
A 1  27 GLY  27 27  27  GLY GLY A ? n 
A 1  28 GLY  28 28  28  GLY GLY A ? n 
A 1  29 PHE  29 29  29  PHE PHE A ? n 
A 1  30 LEU  30 30  30  LEU LEU A ? n 
A 1  31 VAL  31 31  31  VAL VAL A ? n 
A 1  32 LYS  32 32  32  LYS LYS A ? n 
A 1  33 PRO  33 33  33  PRO PRO A ? n 
A 1  34 THR  34 34  34  THR THR A ? n 
A 1  35 VAL  35 35  35  VAL VAL A ? n 
A 1  36 VAL  36 36  36  VAL VAL A ? n 
A 1  37 LEU  37 37  37  LEU LEU A ? n 
A 1  38 THR  38 38  38  THR THR A ? n 
A 1  39 ALA  39 39  39  ALA ALA A ? n 
A 1  40 ALA  40 40  40  ALA ALA A ? n 
A 1  41 HIS  41 41  41  HIS HIS A ? n 
A 1  42 CYS  42 42  42  CYS CYS A ? n 
A 1  43 GLN  43 43  43  GLN GLN A ? n 
A 1  44 GLY  44 44  44  GLY GLY A ? n 
A 1  45 GLU  45 45  45  GLU GLU A ? n 
A 1  46 SER  46 46  46  SER SER A ? n 
A 1  47 ILE  47 47  47  ILE ILE A ? n 
A 1  48 THR  48 48  48  THR THR A ? n 
A 1  49 VAL  49 49  49  VAL VAL A ? n 
A 1  50 VAL  50 50  50  VAL VAL A ? n 
A 1  51 LEU  51 51  51  LEU LEU A ? n 
A 1  52 GLY  52 52  52  GLY GLY A ? n 
A 1  53 ALA  53 53  53  ALA ALA A ? n 
A 1  54 HIS  54 54  54  HIS HIS A ? n 
A 1  55 ASN  55 55  55  ASN ASN A ? n 
A 1  56 VAL  56 56  56  VAL VAL A ? n 
A 1  57 SER  57 57  57  SER SER A ? n 
A 1  58 GLN  58 58  58  GLN GLN A ? n 
A 1  59 TRP  59 59  59  TRP TRP A ? n 
A 1  60 GLU  60 60  60  GLU GLU A ? n 
A 1  61 PRO  61 61  61  PRO PRO A ? n 
A 1  62 SER  62 62  62  SER SER A ? n 
A 1  63 GLN  63 63  63  GLN GLN A ? n 
A 1  64 GLN  64 64  64  GLN GLN A ? n 
A 1  65 VAL  65 65  65  VAL VAL A ? n 
A 1  66 ILE  66 66  66  ILE ILE A ? n 
A 1  67 PRO  67 67  67  PRO PRO A ? n 
A 1  68 VAL  68 68  68  VAL VAL A ? n 
A 1  69 GLN  69 69  69  GLN GLN A ? n 
A 1  70 ARG  70 70  70  ARG ARG A ? n 
A 1  71 GLN  71 71  71  GLN GLN A ? n 
A 1  72 ILE  72 72  72  ILE ILE A ? n 
A 1  73 PRO  73 73  73  PRO PRO A ? n 
A 1  74 HIS  74 74  74  HIS HIS A ? n 
A 1  75 PRO  75 75  75  PRO PRO A ? n 
A 1  76 GLN  76 76  76  GLN GLN A ? n 
A 1  77 TYR  77 77  77  TYR TYR A ? n 
A 1  78 ASN  78 78  78  ASN ASN A ? n 
A 1  79 SER  79 79  79  SER SER A ? n 
A 1  80 LYS  80 80  80  LYS LYS A ? n 
A 1  81 THR  81 81  81  THR THR A ? n 
A 1  82 LEU  82 82  82  LEU LEU A ? n 
A 1  83 ASN  83 83  83  ASN ASN A ? n 
A 1  84 ASN  84 84  84  ASN ASN A ? n 
A 1  85 ASP  85 85  85  ASP ASP A ? n 
A 1  86 ILE  86 86  86  ILE ILE A ? n 
A 1  87 MET  87 87  87  MET MET A ? n 
A 1  88 ILE  88 88  88  ILE ILE A ? n 
A 1  89 LEU  89 89  89  LEU LEU A ? n 
A 1  90 GLN  90 90  90  GLN GLN A ? n 
A 1  91 LEU  91 91  91  LEU LEU A ? n 
A 1  92 SER  92 92  92  SER SER A ? n 
A 1  93 GLY  93 93  93  GLY GLY A ? n 
A 1  94 LYS  94 94  94  LYS LYS A ? n 
A 1  95 ALA  95 95  95  ALA ALA A ? n 
A 1  96 ARG  96 96  96  ARG ARG A ? n 
A 1  97 LEU  97 97  97  LEU LEU A ? n 
A 1  98 THR  98 98  98  THR THR A ? n 
A 1  99 ARG  99 99  99  ARG ARG A ? n 
A 1 100 ASP 100 100 100 ASP ASP A ? n 
A 1 101 VAL 101 101 101 VAL VAL A ? n 
A 1 102 ARG 102 102 102 ARG ARG A ? n 
A 1 103 LEU 103 103 103 LEU LEU A ? n 
A 1 104 ILE 104 104 104 ILE ILE A ? n 
A 1 105 ARG 105 105 105 ARG ARG A ? n 
A 1 106 LEU 106 106 106 LEU LEU A ? n 
A 1 107 THR 107 107 107 THR THR A ? n 
A 1 108 SER 108 108 108 SER SER A ? n 
A 1 109 ARG 109 109 109 ARG ARG A ? n 
A 1 110 GLY 110 110 110 GLY GLY A ? n 
A 1 111 VAL 111 111 111 VAL VAL A ? n 
A 1 112 LYS 112 112 112 LYS LYS A ? n 
A 1 113 LEU 113 113 113 LEU LEU A ? n 
A 1 114 PRO 114 114 114 PRO PRO A ? n 
A 1 115 THR 115 115 115 THR THR A ? n 
A 1 116 ARG 116 116 116 ARG ARG A ? n 
A 1 117 CYS 117 117 117 CYS CYS A ? n 
A 1 118 SER 118 118 118 SER SER A ? n 
A 1 119 VAL 119 119 119 VAL VAL A ? n 
A 1 120 ALA 120 120 120 ALA ALA A ? n 
A 1 121 GLY 121 121 121 GLY GLY A ? n 
A 1 122 TRP 122 122 122 TRP TRP A ? n 
A 1 123 GLY 123 123 123 GLY GLY A ? n 
A 1 124 ARG 124 124 124 ARG ARG A ? n 
A 1 125 THR 125 125 125 THR THR A ? n 
A 1 126 GLY 126 126 126 GLY GLY A ? n 
A 1 127 LEU 127 127 127 LEU LEU A ? n 
A 1 128 MET 128 128 128 MET MET A ? n 
A 1 129 ASP 129 129 129 ASP ASP A ? n 
A 1 130 ARG 130 130 130 ARG ARG A ? n 
A 1 131 THR 131 131 131 THR THR A ? n 
A 1 132 ASP 132 132 132 ASP ASP A ? n 
A 1 133 ILE 133 133 133 ILE ILE A ? n 
A 1 134 LEU 134 134 134 LEU LEU A ? n 
A 1 135 ARG 135 135 135 ARG ARG A ? n 
A 1 136 GLU 136 136 136 GLU GLU A ? n 
A 1 137 VAL 137 137 137 VAL VAL A ? n 
A 1 138 ASN 138 138 138 ASN ASN A ? n 
A 1 139 LEU 139 139 139 LEU LEU A ? n 
A 1 140 LYS 140 140 140 LYS LYS A ? n 
A 1 141 VAL 141 141 141 VAL VAL A ? n 
A 1 142 ILE 142 142 142 ILE ILE A ? n 
A 1 143 SER 143 143 143 SER SER A ? n 
A 1 144 ASP 144 144 144 ASP ASP A ? n 
A 1 145 GLU 145 145 145 GLU GLU A ? n 
A 1 146 VAL 146 146 146 VAL VAL A ? n 
A 1 147 CYS 147 147 147 CYS CYS A ? n 
A 1 148 ARG 148 148 148 ARG ARG A ? n 
A 1 149 GLU 149 149 149 GLU GLU A ? n 
A 1 150 LYS 150 150 150 LYS LYS A ? n 
A 1 151 PHE 151 151 151 PHE PHE A ? n 
A 1 152 SER 152 152 152 SER SER A ? n 
A 1 153 ASN 153 153 153 ASN ASN A ? n 
A 1 154 TYR 154 154 154 TYR TYR A ? n 
A 1 155 VAL 155 155 155 VAL VAL A ? n 
A 1 156 PRO 156 156 156 PRO PRO A ? n 
A 1 157 SER 157 157 157 SER SER A ? n 
A 1 158 SER 158 158 158 SER SER A ? n 
A 1 159 MET 159 159 159 MET MET A ? n 
A 1 160 LEU 160 160 160 LEU LEU A ? n 
A 1 161 CYS 161 161 161 CYS CYS A ? n 
A 1 162 ALA 162 162 162 ALA ALA A ? n 
A 1 163 GLY 163 163 163 GLY GLY A ? n 
A 1 164 ASP 164 164 164 ASP ASP A ? n 
A 1 165 PRO 165 165 165 PRO PRO A ? n 
A 1 166 ASP 166 166 166 ASP ASP A ? n 
A 1 167 ASP 167 167 167 ASP ASP A ? n 
A 1 168 ARG 168 168 168 ARG ARG A ? n 
A 1 169 LYS 169 169 169 LYS LYS A ? n 
A 1 170 SER 170 170 170 SER SER A ? n 
A 1 171 ALA 171 171 171 ALA ALA A ? n 
A 1 172 TYR 172 172 172 TYR TYR A ? n 
A 1 173 MET 173 173 173 MET MET A ? n 
A 1 174 GLY 174 174 174 GLY GLY A ? n 
A 1 175 ASP 175 175 175 ASP ASP A ? n 
A 1 176 SER 176 176 176 SER SER A ? n 
A 1 177 GLY 177 177 177 GLY GLY A ? n 
A 1 178 GLY 178 178 178 GLY GLY A ? n 
A 1 179 PRO 179 179 179 PRO PRO A ? n 
A 1 180 LEU 180 180 180 LEU LEU A ? n 
A 1 181 VAL 181 181 181 VAL VAL A ? n 
A 1 182 CYS 182 182 182 CYS CYS A ? n 
A 1 183 ARG 183 183 183 ARG ARG A ? n 
A 1 184 GLY 184 184 184 GLY GLY A ? n 
A 1 185 VAL 185 185 185 VAL VAL A ? n 
A 1 186 VAL 186 186 186 VAL VAL A ? n 
A 1 187 GLU 187 187 187 GLU GLU A ? n 
A 1 188 GLY 188 188 188 GLY GLY A ? n 
A 1 189 ILE 189 189 189 ILE ILE A ? n 
A 1 190 VAL 190 190 190 VAL VAL A ? n 
A 1 191 SER 191 191 191 SER SER A ? n 
A 1 192 PHE 192 192 192 PHE PHE A ? n 
A 1 193 GLY 193 193 193 GLY GLY A ? n 
A 1 194 ASP 194 194 194 ASP ASP A ? n 
A 1 195 LYS 195 195 195 LYS LYS A ? n 
A 1 196 ASN 196 196 196 ASN ASN A ? n 
A 1 197 SER 197 197 197 SER SER A ? n 
A 1 198 ILE 198 198 198 ILE ILE A ? n 
A 1 199 PRO 199 199 199 PRO PRO A ? n 
A 1 200 PRO 200 200 200 PRO PRO A ? n 
A 1 201 ALA 201 201 201 ALA ALA A ? n 
A 1 202 VAL 202 202 202 VAL VAL A ? n 
A 1 203 TYR 203 203 203 TYR TYR A ? n 
A 1 204 THR 204 204 204 THR THR A ? n 
A 1 205 ARG 205 205 205 ARG ARG A ? n 
A 1 206 ILE 206 206 206 ILE ILE A ? n 
A 1 207 SER 207 207 207 SER SER A ? n 
A 1 208 HIS 208 208 208 HIS HIS A ? n 
A 1 209 PHE 209 209 209 PHE PHE A ? n 
A 1 210 LEU 210 210 210 LEU LEU A ? n 
A 1 211 PRO 211 211 211 PRO PRO A ? n 
A 1 212 TRP 212 212 212 TRP TRP A ? n 
A 1 213 ILE 213 213 213 ILE ILE A ? n 
A 1 214 LYS 214 214 214 LYS LYS A ? n 
A 1 215 ALA 215 215 215 ALA ALA A ? n 
A 1 216 THR 216 216 216 THR THR A ? n 
A 1 217 LEU 217 217 217 LEU LEU A ? n 
A 1 218 ARG 218 218 218 ARG ARG A ? n 
A 1 219 GLY 219 219 219 GLY GLY A ? n 
A 1 220 ILE 220 220 220 ILE ILE A ? n 
# 
loop_
_atom_site.group_PDB 
_atom_site.id 
_atom_site.type_symbol 
_atom_site.label_atom_id 
_atom_site.label_alt_id 
_atom_site.label_comp_id 
_atom_site.label_asym_id 
_atom_site.label_entity_id 
_atom_site.label_seq_id 
_atom_site.pdbx_PDB_ins_code 
_atom_site.Cartn_x 
_atom_site.Cartn_y 
_atom_site.Cartn_z 
_atom_site.occupancy 
_atom_site.B_iso_or_equiv 
_atom_site.pdbx_formal_charge 
_atom_site.auth_seq_id 
_atom_site.auth_comp_id 
_atom_site.auth_asym_id 
_atom_site.auth_atom_id 
_atom_site.pdbx_PDB_model_num 
ATOM 1    N N   ? GLU A 1   1 ?   7.925   2.665   6.241 1.000 67.820 ? 1   GLU A N   1 
ATOM 2    C CA  ? GLU A 1   1 ?   8.772   3.845   6.096 1.000 67.820 ? 1   GLU A CA  1 
ATOM 3    C C   ? GLU A 1   1 ?   8.377   4.661   4.869 1.000 67.820 ? 1   GLU A C   1 
ATOM 4    C CB  ? GLU A 1   1 ?  10.246   3.441   6.007 1.000 67.820 ? 1   GLU A CB  1 
ATOM 5    O O   ? GLU A 1   1 ?   8.319   4.131   3.757 1.000 67.820 ? 1   GLU A O   1 
ATOM 6    C CG  ? GLU A 1   1 ?  11.210   4.618   6.045 1.000 67.820 ? 1   GLU A CG  1 
ATOM 7    C CD  ? GLU A 1   1 ?  12.671   4.199   5.987 1.000 67.820 ? 1   GLU A CD  1 
ATOM 8    O OE1 ? GLU A 1   1 ?  13.550   5.081   5.862 1.000 67.820 ? 1   GLU A OE1 1 
ATOM 9    O OE2 ? GLU A 1   1 ?  12.937   2.979   6.067 1.000 67.820 ? 1   GLU A OE2 1 
ATOM 10   N N   ? ILE A 1   2 ?   7.791   5.698   4.995 1.000 78.320 ? 2   ILE A N   1 
ATOM 11   C CA  ? ILE A 1   2 ?   7.830   6.669   3.907 1.000 78.320 ? 2   ILE A CA  1 
ATOM 12   C C   ? ILE A 1   2 ?   9.114   7.491   3.995 1.000 78.320 ? 2   ILE A C   1 
ATOM 13   C CB  ? ILE A 1   2 ?   6.596   7.598   3.935 1.000 78.320 ? 2   ILE A CB  1 
ATOM 14   O O   ? ILE A 1   2 ?   9.203   8.433   4.787 1.000 78.320 ? 2   ILE A O   1 
ATOM 15   C CG1 ? ILE A 1   2 ?   5.305   6.772   3.907 1.000 78.320 ? 2   ILE A CG1 1 
ATOM 16   C CG2 ? ILE A 1   2 ?   6.638   8.588   2.767 1.000 78.320 ? 2   ILE A CG2 1 
ATOM 17   C CD1 ? ILE A 1   2 ?   5.128   5.942   2.642 1.000 78.320 ? 2   ILE A CD1 1 
ATOM 18   N N   ? ILE A 1   3 ?  10.187   6.985   3.403 1.000 79.170 ? 3   ILE A N   1 
ATOM 19   C CA  ? ILE A 1   3 ?  11.499   7.621   3.452 1.000 79.170 ? 3   ILE A CA  1 
ATOM 20   C C   ? ILE A 1   3 ?  11.501   8.869   2.571 1.000 79.170 ? 3   ILE A C   1 
ATOM 21   C CB  ? ILE A 1   3 ?  12.615   6.649   3.007 1.000 79.170 ? 3   ILE A CB  1 
ATOM 22   O O   ? ILE A 1   3 ?  11.112   8.811   1.402 1.000 79.170 ? 3   ILE A O   1 
ATOM 23   C CG1 ? ILE A 1   3 ?  12.626   5.404   3.901 1.000 79.170 ? 3   ILE A CG1 1 
ATOM 24   C CG2 ? ILE A 1   3 ?  13.978   7.348   3.025 1.000 79.170 ? 3   ILE A CG2 1 
ATOM 25   C CD1 ? ILE A 1   3 ?  13.628   4.342   3.470 1.000 79.170 ? 3   ILE A CD1 1 
ATOM 26   N N   ? GLY A 1   4 ?  11.936   9.969   3.248 1.000 81.520 ? 4   GLY A N   1 
ATOM 27   C CA  ? GLY A 1   4 ?  12.039  11.196   2.473 1.000 81.520 ? 4   GLY A CA  1 
ATOM 28   C C   ? GLY A 1   4 ?  10.695  11.844   2.200 1.000 81.520 ? 4   GLY A C   1 
ATOM 29   O O   ? GLY A 1   4 ?  10.580  12.702   1.323 1.000 81.520 ? 4   GLY A O   1 
ATOM 30   N N   ? GLY A 1   5 ?   9.575  11.251   2.952 1.000 85.930 ? 5   GLY A N   1 
ATOM 31   C CA  ? GLY A 1   5 ?   8.234  11.793   2.791 1.000 85.930 ? 5   GLY A CA  1 
ATOM 32   C C   ? GLY A 1   5 ?   7.929  12.924   3.755 1.000 85.930 ? 5   GLY A C   1 
ATOM 33   O O   ? GLY A 1   5 ?   8.819  13.404   4.459 1.000 85.930 ? 5   GLY A O   1 
ATOM 34   N N   ? HIS A 1   6 ?   6.787  13.430   3.725 1.000 91.470 ? 6   HIS A N   1 
ATOM 35   C CA  ? HIS A 1   6 ?   6.280  14.484   4.597 1.000 91.470 ? 6   HIS A CA  1 
ATOM 36   C C   ? HIS A 1   6 ?   4.905  14.126   5.152 1.000 91.470 ? 6   HIS A C   1 
ATOM 37   C CB  ? HIS A 1   6 ?   6.212  15.815   3.845 1.000 91.470 ? 6   HIS A CB  1 
ATOM 38   O O   ? HIS A 1   6 ?   4.254  13.201   4.660 1.000 91.470 ? 6   HIS A O   1 
ATOM 39   C CG  ? HIS A 1   6 ?   5.275  15.798   2.679 1.000 91.470 ? 6   HIS A CG  1 
ATOM 40   C CD2 ? HIS A 1   6 ?   3.980  16.177   2.575 1.000 91.470 ? 6   HIS A CD2 1 
ATOM 41   N ND1 ? HIS A 1   6 ?   5.647  15.346   1.432 1.000 91.470 ? 6   HIS A ND1 1 
ATOM 42   C CE1 ? HIS A 1   6 ?   4.618  15.448   0.608 1.000 91.470 ? 6   HIS A CE1 1 
ATOM 43   N NE2 ? HIS A 1   6 ?   3.594  15.950   1.277 1.000 91.470 ? 6   HIS A NE2 1 
ATOM 44   N N   ? GLU A 1   7 ?   4.590  14.754   6.250 1.000 94.160 ? 7   GLU A N   1 
ATOM 45   C CA  ? GLU A 1   7 ?   3.254  14.534   6.795 1.000 94.160 ? 7   GLU A CA  1 
ATOM 46   C C   ? GLU A 1   7 ?   2.178  14.813   5.750 1.000 94.160 ? 7   GLU A C   1 
ATOM 47   C CB  ? GLU A 1   7 ?   3.026  15.409   8.031 1.000 94.160 ? 7   GLU A CB  1 
ATOM 48   O O   ? GLU A 1   7 ?   2.229  15.830   5.055 1.000 94.160 ? 7   GLU A O   1 
ATOM 49   C CG  ? GLU A 1   7 ?   1.669  15.205   8.687 1.000 94.160 ? 7   GLU A CG  1 
ATOM 50   C CD  ? GLU A 1   7 ?   1.503  15.988   9.980 1.000 94.160 ? 7   GLU A CD  1 
ATOM 51   O OE1 ? GLU A 1   7 ?   0.349  16.249  10.388 1.000 94.160 ? 7   GLU A OE1 1 
ATOM 52   O OE2 ? GLU A 1   7 ?   2.537  16.344  10.589 1.000 94.160 ? 7   GLU A OE2 1 
ATOM 53   N N   ? ALA A 1   8 ?   1.239  13.916   5.634 1.000 95.040 ? 8   ALA A N   1 
ATOM 54   C CA  ? ALA A 1   8 ?   0.096  14.113   4.746 1.000 95.040 ? 8   ALA A CA  1 
ATOM 55   C C   ? ALA A 1   8 ?  -0.873  15.143   5.319 1.000 95.040 ? 8   ALA A C   1 
ATOM 56   C CB  ? ALA A 1   8 ?  -0.623  12.788   4.502 1.000 95.040 ? 8   ALA A CB  1 
ATOM 57   O O   ? ALA A 1   8 ?  -1.030  15.246   6.538 1.000 95.040 ? 8   ALA A O   1 
ATOM 58   N N   ? GLU A 1   9 ?  -1.413  15.943   4.357 1.000 95.970 ? 9   GLU A N   1 
ATOM 59   C CA  ? GLU A 1   9 ?  -2.511  16.780   4.830 1.000 95.970 ? 9   GLU A CA  1 
ATOM 60   C C   ? GLU A 1   9 ?  -3.598  15.941   5.496 1.000 95.970 ? 9   GLU A C   1 
ATOM 61   C CB  ? GLU A 1   9 ?  -3.106  17.591   3.676 1.000 95.970 ? 9   GLU A CB  1 
ATOM 62   O O   ? GLU A 1   9 ?  -4.030  14.926   4.945 1.000 95.970 ? 9   GLU A O   1 
ATOM 63   C CG  ? GLU A 1   9 ?  -4.139  18.619   4.114 1.000 95.970 ? 9   GLU A CG  1 
ATOM 64   C CD  ? GLU A 1   9 ?  -4.740  19.397   2.954 1.000 95.970 ? 9   GLU A CD  1 
ATOM 65   O OE1 ? GLU A 1   9 ?  -5.655  20.221   3.185 1.000 95.970 ? 9   GLU A OE1 1 
ATOM 66   O OE2 ? GLU A 1   9 ?  -4.294  19.181   1.806 1.000 95.970 ? 9   GLU A OE2 1 
ATOM 67   N N   ? PRO A 1  10 ?  -3.954  16.315   6.758 1.000 95.890 ? 10  PRO A N   1 
ATOM 68   C CA  ? PRO A 1  10 ?  -4.987  15.532   7.439 1.000 95.890 ? 10  PRO A CA  1 
ATOM 69   C C   ? PRO A 1  10 ?  -6.191  15.240   6.547 1.000 95.890 ? 10  PRO A C   1 
ATOM 70   C CB  ? PRO A 1  10 ?  -5.385  16.424   8.618 1.000 95.890 ? 10  PRO A CB  1 
ATOM 71   O O   ? PRO A 1  10 ?  -6.713  16.145   5.891 1.000 95.890 ? 10  PRO A O   1 
ATOM 72   C CG  ? PRO A 1  10 ?  -4.163  17.231   8.916 1.000 95.890 ? 10  PRO A CG  1 
ATOM 73   C CD  ? PRO A 1  10 ?  -3.483  17.562   7.619 1.000 95.890 ? 10  PRO A CD  1 
ATOM 74   N N   ? HIS A 1  11 ?  -6.439  13.853   6.470 1.000 95.230 ? 11  HIS A N   1 
ATOM 75   C CA  ? HIS A 1  11 ?  -7.638  13.332   5.823 1.000 95.230 ? 11  HIS A CA  1 
ATOM 76   C C   ? HIS A 1  11 ?  -7.597  13.564   4.317 1.000 95.230 ? 11  HIS A C   1 
ATOM 77   C CB  ? HIS A 1  11 ?  -8.891  13.977   6.420 1.000 95.230 ? 11  HIS A CB  1 
ATOM 78   O O   ? HIS A 1  11 ?  -8.640  13.588   3.659 1.000 95.230 ? 11  HIS A O   1 
ATOM 79   C CG  ? HIS A 1  11 ?  -9.044  13.744   7.889 1.000 95.230 ? 11  HIS A CG  1 
ATOM 80   C CD2 ? HIS A 1  11 ?  -9.500  12.671   8.576 1.000 95.230 ? 11  HIS A CD2 1 
ATOM 81   N ND1 ? HIS A 1  11 ?  -8.709  14.692   8.831 1.000 95.230 ? 11  HIS A ND1 1 
ATOM 82   C CE1 ? HIS A 1  11 ?  -8.952  14.210  10.038 1.000 95.230 ? 11  HIS A CE1 1 
ATOM 83   N NE2 ? HIS A 1  11 ?  -9.433  12.985   9.911 1.000 95.230 ? 11  HIS A NE2 1 
ATOM 84   N N   ? SER A 1  12 ?  -6.494  13.852   3.733 1.000 96.360 ? 12  SER A N   1 
ATOM 85   C CA  ? SER A 1  12 ?  -6.298  14.004   2.295 1.000 96.360 ? 12  SER A CA  1 
ATOM 86   C C   ? SER A 1  12 ?  -6.227  12.648   1.600 1.000 96.360 ? 12  SER A C   1 
ATOM 87   C CB  ? SER A 1  12 ?  -5.024  14.800   2.008 1.000 96.360 ? 12  SER A CB  1 
ATOM 88   O O   ? SER A 1  12 ?  -6.328  12.567   0.374 1.000 96.360 ? 12  SER A O   1 
ATOM 89   O OG  ? SER A 1  12 ?  -3.883  14.117   2.498 1.000 96.360 ? 12  SER A OG  1 
ATOM 90   N N   ? ARG A 1  13 ?  -6.157  11.568   2.271 1.000 96.930 ? 13  ARG A N   1 
ATOM 91   C CA  ? ARG A 1  13 ?  -6.171  10.192   1.786 1.000 96.930 ? 13  ARG A CA  1 
ATOM 92   C C   ? ARG A 1  13 ?  -7.292   9.392   2.441 1.000 96.930 ? 13  ARG A C   1 
ATOM 93   C CB  ? ARG A 1  13 ?  -4.823   9.515   2.047 1.000 96.930 ? 13  ARG A CB  1 
ATOM 94   O O   ? ARG A 1  13 ?  -7.034   8.512   3.265 1.000 96.930 ? 13  ARG A O   1 
ATOM 95   C CG  ? ARG A 1  13 ?  -3.633  10.280   1.491 1.000 96.930 ? 13  ARG A CG  1 
ATOM 96   C CD  ? ARG A 1  13 ?  -3.651  10.324  -0.031 1.000 96.930 ? 13  ARG A CD  1 
ATOM 97   N NE  ? ARG A 1  13 ?  -2.468  10.992  -0.565 1.000 96.930 ? 13  ARG A NE  1 
ATOM 98   N NH1 ? ARG A 1  13 ?  -3.357  13.120  -0.437 1.000 96.930 ? 13  ARG A NH1 1 
ATOM 99   N NH2 ? ARG A 1  13 ?  -1.233  12.807  -1.239 1.000 96.930 ? 13  ARG A NH2 1 
ATOM 100  C CZ  ? ARG A 1  13 ?  -2.355  12.305  -0.746 1.000 96.930 ? 13  ARG A CZ  1 
ATOM 101  N N   ? PRO A 1  14 ?  -8.489   9.584   2.087 1.000 97.420 ? 14  PRO A N   1 
ATOM 102  C CA  ? PRO A 1  14 ?  -9.663   9.073   2.798 1.000 97.420 ? 14  PRO A CA  1 
ATOM 103  C C   ? PRO A 1  14 ?  -9.892   7.581   2.562 1.000 97.420 ? 14  PRO A C   1 
ATOM 104  C CB  ? PRO A 1  14 ? -10.813   9.900   2.220 1.000 97.420 ? 14  PRO A CB  1 
ATOM 105  O O   ? PRO A 1  14 ? -10.723   6.967   3.235 1.000 97.420 ? 14  PRO A O   1 
ATOM 106  C CG  ? PRO A 1  14 ? -10.360  10.279   0.847 1.000 97.420 ? 14  PRO A CG  1 
ATOM 107  C CD  ? PRO A 1  14 ?  -8.879  10.527   0.886 1.000 97.420 ? 14  PRO A CD  1 
ATOM 108  N N   ? TYR A 1  15 ?  -9.066   6.945   1.704 1.000 98.130 ? 15  TYR A N   1 
ATOM 109  C CA  ? TYR A 1  15 ?  -9.168   5.524   1.393 1.000 98.130 ? 15  TYR A CA  1 
ATOM 110  C C   ? TYR A 1  15 ?  -8.201   4.709   2.243 1.000 98.130 ? 15  TYR A C   1 
ATOM 111  C CB  ? TYR A 1  15 ?  -8.892   5.277  -0.093 1.000 98.130 ? 15  TYR A CB  1 
ATOM 112  O O   ? TYR A 1  15 ?  -8.232   3.476   2.221 1.000 98.130 ? 15  TYR A O   1 
ATOM 113  C CG  ? TYR A 1  15 ?  -7.656   5.976  -0.605 1.000 98.130 ? 15  TYR A CG  1 
ATOM 114  C CD1 ? TYR A 1  15 ?  -7.754   7.154  -1.344 1.000 98.130 ? 15  TYR A CD1 1 
ATOM 115  C CD2 ? TYR A 1  15 ?  -6.389   5.461  -0.353 1.000 98.130 ? 15  TYR A CD2 1 
ATOM 116  C CE1 ? TYR A 1  15 ?  -6.618   7.801  -1.819 1.000 98.130 ? 15  TYR A CE1 1 
ATOM 117  C CE2 ? TYR A 1  15 ?  -5.247   6.100  -0.824 1.000 98.130 ? 15  TYR A CE2 1 
ATOM 118  O OH  ? TYR A 1  15 ?  -4.243   7.903  -2.023 1.000 98.130 ? 15  TYR A OH  1 
ATOM 119  C CZ  ? TYR A 1  15 ?  -5.371   7.267  -1.555 1.000 98.130 ? 15  TYR A CZ  1 
ATOM 120  N N   ? MET A 1  16 ?  -7.287   5.372   2.976 1.000 97.830 ? 16  MET A N   1 
ATOM 121  C CA  ? MET A 1  16 ?  -6.227   4.694   3.716 1.000 97.830 ? 16  MET A CA  1 
ATOM 122  C C   ? MET A 1  16 ?  -6.806   3.851   4.847 1.000 97.830 ? 16  MET A C   1 
ATOM 123  C CB  ? MET A 1  16 ?  -5.230   5.709   4.278 1.000 97.830 ? 16  MET A CB  1 
ATOM 124  O O   ? MET A 1  16 ?  -7.752   4.269   5.517 1.000 97.830 ? 16  MET A O   1 
ATOM 125  C CG  ? MET A 1  16 ?  -4.294   6.293   3.232 1.000 97.830 ? 16  MET A CG  1 
ATOM 126  S SD  ? MET A 1  16 ?  -3.193   5.028   2.489 1.000 97.830 ? 16  MET A SD  1 
ATOM 127  C CE  ? MET A 1  16 ?  -2.186   4.590   3.934 1.000 97.830 ? 16  MET A CE  1 
ATOM 128  N N   ? ALA A 1  17 ?  -6.172   2.675   4.983 1.000 97.830 ? 17  ALA A N   1 
ATOM 129  C CA  ? ALA A 1  17 ?  -6.521   1.756   6.064 1.000 97.830 ? 17  ALA A CA  1 
ATOM 130  C C   ? ALA A 1  17 ?  -5.287   1.372   6.876 1.000 97.830 ? 17  ALA A C   1 
ATOM 131  C CB  ? ALA A 1  17 ?  -7.195   0.506   5.503 1.000 97.830 ? 17  ALA A CB  1 
ATOM 132  O O   ? ALA A 1  17 ?  -4.269   0.961   6.315 1.000 97.830 ? 17  ALA A O   1 
ATOM 133  N N   ? HIS A 1  18 ?  -5.426   1.543   8.151 1.000 97.340 ? 18  HIS A N   1 
ATOM 134  C CA  ? HIS A 1  18 ?  -4.422   1.053   9.089 1.000 97.340 ? 18  HIS A CA  1 
ATOM 135  C C   ? HIS A 1  18 ?  -4.788  -0.331   9.615 1.000 97.340 ? 18  HIS A C   1 
ATOM 136  C CB  ? HIS A 1  18 ?  -4.255   2.030  10.254 1.000 97.340 ? 18  HIS A CB  1 
ATOM 137  O O   ? HIS A 1  18 ?  -5.859  -0.514  10.199 1.000 97.340 ? 18  HIS A O   1 
ATOM 138  C CG  ? HIS A 1  18 ?  -3.216   1.610  11.245 1.000 97.340 ? 18  HIS A CG  1 
ATOM 139  C CD2 ? HIS A 1  18 ?  -1.866   1.704  11.210 1.000 97.340 ? 18  HIS A CD2 1 
ATOM 140  N ND1 ? HIS A 1  18 ?  -3.531   1.009  12.444 1.000 97.340 ? 18  HIS A ND1 1 
ATOM 141  C CE1 ? HIS A 1  18 ?  -2.416   0.751  13.107 1.000 97.340 ? 18  HIS A CE1 1 
ATOM 142  N NE2 ? HIS A 1  18 ?  -1.391   1.163  12.380 1.000 97.340 ? 18  HIS A NE2 1 
ATOM 143  N N   ? LEU A 1  19 ?  -3.871  -1.296   9.324 1.000 97.230 ? 19  LEU A N   1 
ATOM 144  C CA  ? LEU A 1  19 ?  -4.133  -2.658   9.776 1.000 97.230 ? 19  LEU A CA  1 
ATOM 145  C C   ? LEU A 1  19 ?  -3.335  -2.976  11.036 1.000 97.230 ? 19  LEU A C   1 
ATOM 146  C CB  ? LEU A 1  19 ?  -3.790  -3.664   8.674 1.000 97.230 ? 19  LEU A CB  1 
ATOM 147  O O   ? LEU A 1  19 ?  -2.109  -2.848  11.048 1.000 97.230 ? 19  LEU A O   1 
ATOM 148  C CG  ? LEU A 1  19 ?  -4.556  -3.515   7.358 1.000 97.230 ? 19  LEU A CG  1 
ATOM 149  C CD1 ? LEU A 1  19 ?  -3.736  -2.710   6.356 1.000 97.230 ? 19  LEU A CD1 1 
ATOM 150  C CD2 ? LEU A 1  19 ?  -4.912  -4.884   6.788 1.000 97.230 ? 19  LEU A CD2 1 
ATOM 151  N N   ? LEU A 1  20 ?  -4.047  -3.315  12.091 1.000 95.660 ? 20  LEU A N   1 
ATOM 152  C CA  ? LEU A 1  20 ?  -3.439  -3.886  13.288 1.000 95.660 ? 20  LEU A CA  1 
ATOM 153  C C   ? LEU A 1  20 ?  -3.529  -5.409  13.269 1.000 95.660 ? 20  LEU A C   1 
ATOM 154  C CB  ? LEU A 1  20 ?  -4.117  -3.339  14.547 1.000 95.660 ? 20  LEU A CB  1 
ATOM 155  O O   ? LEU A 1  20 ?  -4.613  -5.973  13.436 1.000 95.660 ? 20  LEU A O   1 
ATOM 156  C CG  ? LEU A 1  20 ?  -4.020  -1.829  14.767 1.000 95.660 ? 20  LEU A CG  1 
ATOM 157  C CD1 ? LEU A 1  20 ?  -4.909  -1.405  15.931 1.000 95.660 ? 20  LEU A CD1 1 
ATOM 158  C CD2 ? LEU A 1  20 ?  -2.573  -1.415  15.014 1.000 95.660 ? 20  LEU A CD2 1 
ATOM 159  N N   ? ILE A 1  21 ?  -2.363  -5.994  12.921 1.000 95.540 ? 21  ILE A N   1 
ATOM 160  C CA  ? ILE A 1  21 ?  -2.274  -7.443  12.783 1.000 95.540 ? 21  ILE A CA  1 
ATOM 161  C C   ? ILE A 1  21 ?  -1.525  -8.031  13.977 1.000 95.540 ? 21  ILE A C   1 
ATOM 162  C CB  ? ILE A 1  21 ?  -1.578  -7.844  11.463 1.000 95.540 ? 21  ILE A CB  1 
ATOM 163  O O   ? ILE A 1  21 ?  -0.299  -7.932  14.058 1.000 95.540 ? 21  ILE A O   1 
ATOM 164  C CG1 ? ILE A 1  21 ?  -2.214  -7.108  10.279 1.000 95.540 ? 21  ILE A CG1 1 
ATOM 165  C CG2 ? ILE A 1  21 ?  -1.636  -9.361  11.260 1.000 95.540 ? 21  ILE A CG2 1 
ATOM 166  C CD1 ? ILE A 1  21 ?  -1.429  -7.230   8.980 1.000 95.540 ? 21  ILE A CD1 1 
ATOM 167  N N   ? ASN A 1  22 ?  -2.204  -8.638  14.916 1.000 92.540 ? 22  ASN A N   1 
ATOM 168  C CA  ? ASN A 1  22 ?  -1.568  -9.057  16.161 1.000 92.540 ? 22  ASN A CA  1 
ATOM 169  C C   ? ASN A 1  22 ?  -0.732  -7.934  16.769 1.000 92.540 ? 22  ASN A C   1 
ATOM 170  C CB  ? ASN A 1  22 ?  -0.702 -10.298  15.930 1.000 92.540 ? 22  ASN A CB  1 
ATOM 171  O O   ? ASN A 1  22 ?  -1.262  -6.874  17.107 1.000 92.540 ? 22  ASN A O   1 
ATOM 172  C CG  ? ASN A 1  22 ?  -1.478 -11.444  15.311 1.000 92.540 ? 22  ASN A CG  1 
ATOM 173  N ND2 ? ASN A 1  22 ?  -0.828 -12.189  14.425 1.000 92.540 ? 22  ASN A ND2 1 
ATOM 174  O OD1 ? ASN A 1  22 ?  -2.652 -11.656  15.625 1.000 92.540 ? 22  ASN A OD1 1 
ATOM 175  N N   ? LYS A 1  23 ?   0.604  -7.977  16.880 1.000 86.220 ? 23  LYS A N   1 
ATOM 176  C CA  ? LYS A 1  23 ?   1.475  -6.942  17.428 1.000 86.220 ? 23  LYS A CA  1 
ATOM 177  C C   ? LYS A 1  23 ?   2.202  -6.189  16.317 1.000 86.220 ? 23  LYS A C   1 
ATOM 178  C CB  ? LYS A 1  23 ?   2.489  -7.552  18.398 1.000 86.220 ? 23  LYS A CB  1 
ATOM 179  O O   ? LYS A 1  23 ?   3.143  -5.437  16.582 1.000 86.220 ? 23  LYS A O   1 
ATOM 180  C CG  ? LYS A 1  23 ?   1.864  -8.161  19.644 1.000 86.220 ? 23  LYS A CG  1 
ATOM 181  C CD  ? LYS A 1  23 ?   2.925  -8.689  20.600 1.000 86.220 ? 23  LYS A CD  1 
ATOM 182  C CE  ? LYS A 1  23 ?   2.301  -9.302  21.847 1.000 86.220 ? 23  LYS A CE  1 
ATOM 183  N NZ  ? LYS A 1  23 ?   3.335  -9.869  22.763 1.000 86.220 ? 23  LYS A NZ  1 
ATOM 184  N N   ? SER A 1  24 ?   1.786  -6.510  15.022 1.000 90.540 ? 24  SER A N   1 
ATOM 185  C CA  ? SER A 1  24 ?   2.395  -5.862  13.865 1.000 90.540 ? 24  SER A CA  1 
ATOM 186  C C   ? SER A 1  24 ?   1.406  -4.938  13.164 1.000 90.540 ? 24  SER A C   1 
ATOM 187  C CB  ? SER A 1  24 ?   2.918  -6.906  12.878 1.000 90.540 ? 24  SER A CB  1 
ATOM 188  O O   ? SER A 1  24 ?   0.214  -4.940  13.481 1.000 90.540 ? 24  SER A O   1 
ATOM 189  O OG  ? SER A 1  24 ?   3.890  -7.736  13.491 1.000 90.540 ? 24  SER A OG  1 
ATOM 190  N N   ? ARG A 1  25 ?   1.964  -4.094  12.229 1.000 92.370 ? 25  ARG A N   1 
ATOM 191  C CA  ? ARG A 1  25 ?   1.128  -3.161  11.481 1.000 92.370 ? 25  ARG A CA  1 
ATOM 192  C C   ? ARG A 1  25 ?   1.357  -3.303   9.980 1.000 92.370 ? 25  ARG A C   1 
ATOM 193  C CB  ? ARG A 1  25 ?   1.403  -1.721  11.920 1.000 92.370 ? 25  ARG A CB  1 
ATOM 194  O O   ? ARG A 1  25 ?   2.469  -3.607   9.543 1.000 92.370 ? 25  ARG A O   1 
ATOM 195  C CG  ? ARG A 1  25 ?   2.831  -1.264  11.673 1.000 92.370 ? 25  ARG A CG  1 
ATOM 196  C CD  ? ARG A 1  25 ?   3.086   0.124  12.244 1.000 92.370 ? 25  ARG A CD  1 
ATOM 197  N NE  ? ARG A 1  25 ?   4.423   0.607  11.910 1.000 92.370 ? 25  ARG A NE  1 
ATOM 198  N NH1 ? ARG A 1  25 ?   4.322   2.460  13.286 1.000 92.370 ? 25  ARG A NH1 1 
ATOM 199  N NH2 ? ARG A 1  25 ?   6.202   2.054  12.039 1.000 92.370 ? 25  ARG A NH2 1 
ATOM 200  C CZ  ? ARG A 1  25 ?   4.979   1.706  12.412 1.000 92.370 ? 25  ARG A CZ  1 
ATOM 201  N N   ? CYS A 1  26 ?   0.334  -3.055   9.205 1.000 95.920 ? 26  CYS A N   1 
ATOM 202  C CA  ? CYS A 1  26 ?   0.330  -2.956   7.749 1.000 95.920 ? 26  CYS A CA  1 
ATOM 203  C C   ? CYS A 1  26 ?  -0.648  -1.886   7.278 1.000 95.920 ? 26  CYS A C   1 
ATOM 204  C CB  ? CYS A 1  26 ?  -0.031  -4.302   7.122 1.000 95.920 ? 26  CYS A CB  1 
ATOM 205  O O   ? CYS A 1  26 ?  -1.429  -1.360   8.073 1.000 95.920 ? 26  CYS A O   1 
ATOM 206  S SG  ? CYS A 1  26 ?   1.327  -5.493   7.123 1.000 95.920 ? 26  CYS A SG  1 
ATOM 207  N N   ? GLY A 1  27 ?  -0.462  -1.623   6.042 1.000 96.260 ? 27  GLY A N   1 
ATOM 208  C CA  ? GLY A 1  27 ?  -1.422  -0.721   5.426 1.000 96.260 ? 27  GLY A CA  1 
ATOM 209  C C   ? GLY A 1  27 ?  -2.448  -1.437   4.568 1.000 96.260 ? 27  GLY A C   1 
ATOM 210  O O   ? GLY A 1  27 ?  -2.391  -2.659   4.411 1.000 96.260 ? 27  GLY A O   1 
ATOM 211  N N   ? GLY A 1  28 ?  -3.393  -0.769   4.070 1.000 97.690 ? 28  GLY A N   1 
ATOM 212  C CA  ? GLY A 1  28 ?  -4.444  -1.165   3.147 1.000 97.690 ? 28  GLY A CA  1 
ATOM 213  C C   ? GLY A 1  28 ?  -5.261   0.006   2.634 1.000 97.690 ? 28  GLY A C   1 
ATOM 214  O O   ? GLY A 1  28 ?  -4.997   1.157   2.990 1.000 97.690 ? 28  GLY A O   1 
ATOM 215  N N   ? PHE A 1  29 ?  -6.193  -0.338   1.739 1.000 98.490 ? 29  PHE A N   1 
ATOM 216  C CA  ? PHE A 1  29 ?  -7.049   0.729   1.234 1.000 98.490 ? 29  PHE A CA  1 
ATOM 217  C C   ? PHE A 1  29 ?  -8.434   0.196   0.891 1.000 98.490 ? 29  PHE A C   1 
ATOM 218  C CB  ? PHE A 1  29 ?  -6.420   1.387   0.002 1.000 98.490 ? 29  PHE A CB  1 
ATOM 219  O O   ? PHE A 1  29 ?  -8.580  -0.966   0.503 1.000 98.490 ? 29  PHE A O   1 
ATOM 220  C CG  ? PHE A 1  29 ?  -6.035   0.411  -1.077 1.000 98.490 ? 29  PHE A CG  1 
ATOM 221  C CD1 ? PHE A 1  29 ?  -4.783  -0.191  -1.075 1.000 98.490 ? 29  PHE A CD1 1 
ATOM 222  C CD2 ? PHE A 1  29 ?  -6.927   0.095  -2.094 1.000 98.490 ? 29  PHE A CD2 1 
ATOM 223  C CE1 ? PHE A 1  29 ?  -4.424  -1.095  -2.073 1.000 98.490 ? 29  PHE A CE1 1 
ATOM 224  C CE2 ? PHE A 1  29 ?  -6.576  -0.807  -3.094 1.000 98.490 ? 29  PHE A CE2 1 
ATOM 225  C CZ  ? PHE A 1  29 ?  -5.324  -1.400  -3.082 1.000 98.490 ? 29  PHE A CZ  1 
ATOM 226  N N   ? LEU A 1  30 ?  -9.414   1.049   1.147 1.000 98.480 ? 30  LEU A N   1 
ATOM 227  C CA  ? LEU A 1  30 ? -10.829   0.714   1.027 1.000 98.480 ? 30  LEU A CA  1 
ATOM 228  C C   ? LEU A 1  30 ? -11.284   0.787  -0.426 1.000 98.480 ? 30  LEU A C   1 
ATOM 229  C CB  ? LEU A 1  30 ? -11.677   1.654   1.888 1.000 98.480 ? 30  LEU A CB  1 
ATOM 230  O O   ? LEU A 1  30 ? -11.154   1.831  -1.070 1.000 98.480 ? 30  LEU A O   1 
ATOM 231  C CG  ? LEU A 1  30 ? -13.147   1.270   2.064 1.000 98.480 ? 30  LEU A CG  1 
ATOM 232  C CD1 ? LEU A 1  30 ? -13.265  -0.028   2.856 1.000 98.480 ? 30  LEU A CD1 1 
ATOM 233  C CD2 ? LEU A 1  30 ? -13.914   2.394   2.752 1.000 98.480 ? 30  LEU A CD2 1 
ATOM 234  N N   ? VAL A 1  31 ? -11.929  -0.371  -0.992 1.000 97.840 ? 31  VAL A N   1 
ATOM 235  C CA  ? VAL A 1  31 ? -12.358  -0.417  -2.386 1.000 97.840 ? 31  VAL A CA  1 
ATOM 236  C C   ? VAL A 1  31 ? -13.862  -0.675  -2.456 1.000 97.840 ? 31  VAL A C   1 
ATOM 237  C CB  ? VAL A 1  31 ? -11.594  -1.500  -3.179 1.000 97.840 ? 31  VAL A CB  1 
ATOM 238  O O   ? VAL A 1  31 ? -14.492  -0.433  -3.488 1.000 97.840 ? 31  VAL A O   1 
ATOM 239  C CG1 ? VAL A 1  31 ? -10.124  -1.116  -3.340 1.000 97.840 ? 31  VAL A CG1 1 
ATOM 240  C CG2 ? VAL A 1  31 ? -11.723  -2.857  -2.489 1.000 97.840 ? 31  VAL A CG2 1 
ATOM 241  N N   ? LYS A 1  32 ? -14.498  -1.150  -1.344 1.000 97.580 ? 32  LYS A N   1 
ATOM 242  C CA  ? LYS A 1  32 ? -15.914  -1.281  -1.011 1.000 97.580 ? 32  LYS A CA  1 
ATOM 243  C C   ? LYS A 1  32 ? -16.155  -1.019   0.473 1.000 97.580 ? 32  LYS A C   1 
ATOM 244  C CB  ? LYS A 1  32 ? -16.429  -2.671  -1.388 1.000 97.580 ? 32  LYS A CB  1 
ATOM 245  O O   ? LYS A 1  32 ? -15.241  -1.155   1.290 1.000 97.580 ? 32  LYS A O   1 
ATOM 246  C CG  ? LYS A 1  32 ? -16.435  -2.943  -2.885 1.000 97.580 ? 32  LYS A CG  1 
ATOM 247  C CD  ? LYS A 1  32 ? -17.104  -4.273  -3.208 1.000 97.580 ? 32  LYS A CD  1 
ATOM 248  C CE  ? LYS A 1  32 ? -17.222  -4.489  -4.711 1.000 97.580 ? 32  LYS A CE  1 
ATOM 249  N NZ  ? LYS A 1  32 ? -17.883  -5.789  -5.033 1.000 97.580 ? 32  LYS A NZ  1 
ATOM 250  N N   ? PRO A 1  33 ? -17.419  -0.634   0.847 1.000 98.050 ? 33  PRO A N   1 
ATOM 251  C CA  ? PRO A 1  33 ? -17.672  -0.371   2.266 1.000 98.050 ? 33  PRO A CA  1 
ATOM 252  C C   ? PRO A 1  33 ? -17.349  -1.570   3.155 1.000 98.050 ? 33  PRO A C   1 
ATOM 253  C CB  ? PRO A 1  33 ? -19.169  -0.051   2.303 1.000 98.050 ? 33  PRO A CB  1 
ATOM 254  O O   ? PRO A 1  33 ? -17.109  -1.407   4.354 1.000 98.050 ? 33  PRO A O   1 
ATOM 255  C CG  ? PRO A 1  33 ? -19.468   0.534   0.961 1.000 98.050 ? 33  PRO A CG  1 
ATOM 256  C CD  ? PRO A 1  33 ? -18.655  -0.195  -0.070 1.000 98.050 ? 33  PRO A CD  1 
ATOM 257  N N   ? THR A 1  34 ? -17.193  -2.746   2.530 1.000 98.090 ? 34  THR A N   1 
ATOM 258  C CA  ? THR A 1  34 ? -16.967  -3.950   3.321 1.000 98.090 ? 34  THR A CA  1 
ATOM 259  C C   ? THR A 1  34 ? -15.633  -4.596   2.954 1.000 98.090 ? 34  THR A C   1 
ATOM 260  C CB  ? THR A 1  34 ? -18.104  -4.970   3.126 1.000 98.090 ? 34  THR A CB  1 
ATOM 261  O O   ? THR A 1  34 ? -15.338  -5.711   3.386 1.000 98.090 ? 34  THR A O   1 
ATOM 262  C CG2 ? THR A 1  34 ? -19.431  -4.418   3.639 1.000 98.090 ? 34  THR A CG2 1 
ATOM 263  O OG1 ? THR A 1  34 ? -18.232  -5.272   1.731 1.000 98.090 ? 34  THR A OG1 1 
ATOM 264  N N   ? VAL A 1  35 ? -14.918  -3.901   2.019 1.000 98.370 ? 35  VAL A N   1 
ATOM 265  C CA  ? VAL A 1  35 ? -13.771  -4.616   1.469 1.000 98.370 ? 35  VAL A CA  1 
ATOM 266  C C   ? VAL A 1  35 ? -12.537  -3.718   1.505 1.000 98.370 ? 35  VAL A C   1 
ATOM 267  C CB  ? VAL A 1  35 ? -14.040  -5.094   0.024 1.000 98.370 ? 35  VAL A CB  1 
ATOM 268  O O   ? VAL A 1  35 ? -12.584  -2.569   1.061 1.000 98.370 ? 35  VAL A O   1 
ATOM 269  C CG1 ? VAL A 1  35 ? -12.764  -5.645  -0.609 1.000 98.370 ? 35  VAL A CG1 1 
ATOM 270  C CG2 ? VAL A 1  35 ? -15.146  -6.147   0.008 1.000 98.370 ? 35  VAL A CG2 1 
ATOM 271  N N   ? VAL A 1  36 ? -11.378  -4.281   1.991 1.000 98.640 ? 36  VAL A N   1 
ATOM 272  C CA  ? VAL A 1  36 ? -10.058  -3.659   2.009 1.000 98.640 ? 36  VAL A CA  1 
ATOM 273  C C   ? VAL A 1  36 ?  -9.071  -4.518   1.222 1.000 98.640 ? 36  VAL A C   1 
ATOM 274  C CB  ? VAL A 1  36 ?  -9.549  -3.449   3.452 1.000 98.640 ? 36  VAL A CB  1 
ATOM 275  O O   ? VAL A 1  36 ?  -9.071  -5.745   1.346 1.000 98.640 ? 36  VAL A O   1 
ATOM 276  C CG1 ? VAL A 1  36 ?  -8.073  -3.055   3.453 1.000 98.640 ? 36  VAL A CG1 1 
ATOM 277  C CG2 ? VAL A 1  36 ? -10.388  -2.390   4.165 1.000 98.640 ? 36  VAL A CG2 1 
ATOM 278  N N   ? LEU A 1  37 ?  -8.350  -3.828   0.385 1.000 98.580 ? 37  LEU A N   1 
ATOM 279  C CA  ? LEU A 1  37 ?  -7.240  -4.511  -0.270 1.000 98.580 ? 37  LEU A CA  1 
ATOM 280  C C   ? LEU A 1  37 ?  -5.934  -4.267   0.477 1.000 98.580 ? 37  LEU A C   1 
ATOM 281  C CB  ? LEU A 1  37 ?  -7.106  -4.045  -1.722 1.000 98.580 ? 37  LEU A CB  1 
ATOM 282  O O   ? LEU A 1  37 ?  -5.684  -3.158   0.954 1.000 98.580 ? 37  LEU A O   1 
ATOM 283  C CG  ? LEU A 1  37 ?  -8.229  -4.461  -2.674 1.000 98.580 ? 37  LEU A CG  1 
ATOM 284  C CD1 ? LEU A 1  37 ?  -7.903  -4.027  -4.100 1.000 98.580 ? 37  LEU A CD1 1 
ATOM 285  C CD2 ? LEU A 1  37 ?  -8.455  -5.968  -2.608 1.000 98.580 ? 37  LEU A CD2 1 
ATOM 286  N N   ? THR A 1  38 ?  -5.031  -5.330   0.535 1.000 98.500 ? 38  THR A N   1 
ATOM 287  C CA  ? THR A 1  38 ?  -3.735  -5.256   1.201 1.000 98.500 ? 38  THR A CA  1 
ATOM 288  C C   ? THR A 1  38 ?  -2.783  -6.315   0.651 1.000 98.500 ? 38  THR A C   1 
ATOM 289  C CB  ? THR A 1  38 ?  -3.879  -5.433   2.724 1.000 98.500 ? 38  THR A CB  1 
ATOM 290  O O   ? THR A 1  38 ?  -3.111  -7.012  -0.311 1.000 98.500 ? 38  THR A O   1 
ATOM 291  C CG2 ? THR A 1  38 ?  -4.248  -6.870   3.078 1.000 98.500 ? 38  THR A CG2 1 
ATOM 292  O OG1 ? THR A 1  38 ?  -2.638  -5.100   3.358 1.000 98.500 ? 38  THR A OG1 1 
ATOM 293  N N   ? ALA A 1  39 ?  -1.605  -6.346   1.154 1.000 98.220 ? 39  ALA A N   1 
ATOM 294  C CA  ? ALA A 1  39 ?  -0.631  -7.351   0.738 1.000 98.220 ? 39  ALA A CA  1 
ATOM 295  C C   ? ALA A 1  39 ?  -0.876  -8.679   1.448 1.000 98.220 ? 39  ALA A C   1 
ATOM 296  C CB  ? ALA A 1  39 ?   0.789  -6.860   1.009 1.000 98.220 ? 39  ALA A CB  1 
ATOM 297  O O   ? ALA A 1  39 ?  -1.219  -8.704   2.632 1.000 98.220 ? 39  ALA A O   1 
ATOM 298  N N   ? ALA A 1  40 ?  -0.637  -9.806   0.703 1.000 98.100 ? 40  ALA A N   1 
ATOM 299  C CA  ? ALA A 1  40 ?  -0.850 -11.142   1.253 1.000 98.100 ? 40  ALA A CA  1 
ATOM 300  C C   ? ALA A 1  40 ?   0.117 -11.422   2.400 1.000 98.100 ? 40  ALA A C   1 
ATOM 301  C CB  ? ALA A 1  40 ?  -0.696 -12.198   0.162 1.000 98.100 ? 40  ALA A CB  1 
ATOM 302  O O   ? ALA A 1  40 ?  -0.206 -12.175   3.322 1.000 98.100 ? 40  ALA A O   1 
ATOM 303  N N   ? HIS A 1  41 ?   1.257 -10.830   2.349 1.000 96.650 ? 41  HIS A N   1 
ATOM 304  C CA  ? HIS A 1  41 ?   2.251 -11.072   3.389 1.000 96.650 ? 41  HIS A CA  1 
ATOM 305  C C   ? HIS A 1  41 ?   1.876 -10.362   4.685 1.000 96.650 ? 41  HIS A C   1 
ATOM 306  C CB  ? HIS A 1  41 ?   3.636 -10.619   2.923 1.000 96.650 ? 41  HIS A CB  1 
ATOM 307  O O   ? HIS A 1  41 ?   2.506 -10.581   5.723 1.000 96.650 ? 41  HIS A O   1 
ATOM 308  C CG  ? HIS A 1  41 ?   3.816  -9.134   2.934 1.000 96.650 ? 41  HIS A CG  1 
ATOM 309  C CD2 ? HIS A 1  41 ?   4.173  -8.289   3.930 1.000 96.650 ? 41  HIS A CD2 1 
ATOM 310  N ND1 ? HIS A 1  41 ?   3.618  -8.352   1.817 1.000 96.650 ? 41  HIS A ND1 1 
ATOM 311  C CE1 ? HIS A 1  41 ?   3.848  -7.087   2.126 1.000 96.650 ? 41  HIS A CE1 1 
ATOM 312  N NE2 ? HIS A 1  41 ?   4.186  -7.022   3.403 1.000 96.650 ? 41  HIS A NE2 1 
ATOM 313  N N   ? CYS A 1  42 ?   0.795  -9.569   4.704 1.000 96.730 ? 42  CYS A N   1 
ATOM 314  C CA  ? CYS A 1  42 ?   0.291  -8.890   5.891 1.000 96.730 ? 42  CYS A CA  1 
ATOM 315  C C   ? CYS A 1  42 ?  -0.696  -9.772   6.646 1.000 96.730 ? 42  CYS A C   1 
ATOM 316  C CB  ? CYS A 1  42 ?  -0.379  -7.570   5.510 1.000 96.730 ? 42  CYS A CB  1 
ATOM 317  O O   ? CYS A 1  42 ?  -1.482  -9.279   7.458 1.000 96.730 ? 42  CYS A O   1 
ATOM 318  S SG  ? CYS A 1  42 ?   0.781  -6.292   4.978 1.000 96.730 ? 42  CYS A SG  1 
ATOM 319  N N   ? GLN A 1  43 ?  -0.676 -11.084   6.528 1.000 96.000 ? 43  GLN A N   1 
ATOM 320  C CA  ? GLN A 1  43 ?  -1.601 -12.041   7.126 1.000 96.000 ? 43  GLN A CA  1 
ATOM 321  C C   ? GLN A 1  43 ?  -1.297 -12.248   8.607 1.000 96.000 ? 43  GLN A C   1 
ATOM 322  C CB  ? GLN A 1  43 ?  -1.544 -13.379   6.386 1.000 96.000 ? 43  GLN A CB  1 
ATOM 323  O O   ? GLN A 1  43 ?  -0.143 -12.147   9.030 1.000 96.000 ? 43  GLN A O   1 
ATOM 324  C CG  ? GLN A 1  43 ?  -2.581 -14.388   6.859 1.000 96.000 ? 43  GLN A CG  1 
ATOM 325  C CD  ? GLN A 1  43 ?  -2.501 -15.706   6.111 1.000 96.000 ? 43  GLN A CD  1 
ATOM 326  N NE2 ? GLN A 1  43 ?  -3.034 -16.763   6.714 1.000 96.000 ? 43  GLN A NE2 1 
ATOM 327  O OE1 ? GLN A 1  43 ?  -1.966 -15.772   5.000 1.000 96.000 ? 43  GLN A OE1 1 
ATOM 328  N N   ? GLY A 1  44 ?  -2.382 -12.477   9.423 1.000 95.790 ? 44  GLY A N   1 
ATOM 329  C CA  ? GLY A 1  44 ?  -2.247 -12.743  10.847 1.000 95.790 ? 44  GLY A CA  1 
ATOM 330  C C   ? GLY A 1  44 ?  -3.489 -13.365  11.458 1.000 95.790 ? 44  GLY A C   1 
ATOM 331  O O   ? GLY A 1  44 ?  -4.510 -13.514  10.785 1.000 95.790 ? 44  GLY A O   1 
ATOM 332  N N   ? GLU A 1  45 ?  -3.383 -13.810  12.756 1.000 94.310 ? 45  GLU A N   1 
ATOM 333  C CA  ? GLU A 1  45 ?  -4.467 -14.472  13.474 1.000 94.310 ? 45  GLU A CA  1 
ATOM 334  C C   ? GLU A 1  45 ?  -5.657 -13.536  13.665 1.000 94.310 ? 45  GLU A C   1 
ATOM 335  C CB  ? GLU A 1  45 ?  -3.979 -14.985  14.832 1.000 94.310 ? 45  GLU A CB  1 
ATOM 336  O O   ? GLU A 1  45 ?  -6.809 -13.946  13.506 1.000 94.310 ? 45  GLU A O   1 
ATOM 337  C CG  ? GLU A 1  45 ?  -3.028 -16.169  14.736 1.000 94.310 ? 45  GLU A CG  1 
ATOM 338  C CD  ? GLU A 1  45 ?  -2.567 -16.679  16.092 1.000 94.310 ? 45  GLU A CD  1 
ATOM 339  O OE1 ? GLU A 1  45 ?  -1.829 -17.689  16.142 1.000 94.310 ? 45  GLU A OE1 1 
ATOM 340  O OE2 ? GLU A 1  45 ?  -2.947 -16.064  17.113 1.000 94.310 ? 45  GLU A OE2 1 
ATOM 341  N N   ? SER A 1  46 ?  -5.392 -12.212  14.070 1.000 95.060 ? 46  SER A N   1 
ATOM 342  C CA  ? SER A 1  46 ?  -6.400 -11.172  14.242 1.000 95.060 ? 46  SER A CA  1 
ATOM 343  C C   ? SER A 1  46 ?  -5.996  -9.886  13.528 1.000 95.060 ? 46  SER A C   1 
ATOM 344  C CB  ? SER A 1  46 ?  -6.631 -10.889  15.727 1.000 95.060 ? 46  SER A CB  1 
ATOM 345  O O   ? SER A 1  46 ?  -4.841  -9.462  13.610 1.000 95.060 ? 46  SER A O   1 
ATOM 346  O OG  ? SER A 1  46 ?  -5.472 -10.326  16.318 1.000 95.060 ? 46  SER A OG  1 
ATOM 347  N N   ? ILE A 1  47 ?  -7.001  -9.404  12.741 1.000 97.860 ? 47  ILE A N   1 
ATOM 348  C CA  ? ILE A 1  47 ?  -6.752  -8.151  12.037 1.000 97.860 ? 47  ILE A CA  1 
ATOM 349  C C   ? ILE A 1  47 ?  -7.881  -7.164  12.325 1.000 97.860 ? 47  ILE A C   1 
ATOM 350  C CB  ? ILE A 1  47 ?  -6.611  -8.375  10.515 1.000 97.860 ? 47  ILE A CB  1 
ATOM 351  O O   ? ILE A 1  47 ?  -9.060  -7.510  12.210 1.000 97.860 ? 47  ILE A O   1 
ATOM 352  C CG1 ? ILE A 1  47 ?  -5.542  -9.436  10.228 1.000 97.860 ? 47  ILE A CG1 1 
ATOM 353  C CG2 ? ILE A 1  47 ?  -6.282  -7.060   9.803 1.000 97.860 ? 47  ILE A CG2 1 
ATOM 354  C CD1 ? ILE A 1  47 ?  -5.416  -9.806   8.757 1.000 97.860 ? 47  ILE A CD1 1 
ATOM 355  N N   ? THR A 1  48 ?  -7.465  -5.929  12.768 1.000 97.920 ? 48  THR A N   1 
ATOM 356  C CA  ? THR A 1  48 ?  -8.395  -4.814  12.912 1.000 97.920 ? 48  THR A CA  1 
ATOM 357  C C   ? THR A 1  48 ?  -8.048  -3.691  11.940 1.000 97.920 ? 48  THR A C   1 
ATOM 358  C CB  ? THR A 1  48 ?  -8.394  -4.268  14.352 1.000 97.920 ? 48  THR A CB  1 
ATOM 359  O O   ? THR A 1  48 ?  -6.883  -3.308  11.816 1.000 97.920 ? 48  THR A O   1 
ATOM 360  C CG2 ? THR A 1  48 ?  -9.382  -3.117  14.505 1.000 97.920 ? 48  THR A CG2 1 
ATOM 361  O OG1 ? THR A 1  48 ?  -8.759  -5.319  15.256 1.000 97.920 ? 48  THR A OG1 1 
ATOM 362  N N   ? VAL A 1  49 ?  -9.136  -3.233  11.246 1.000 98.280 ? 49  VAL A N   1 
ATOM 363  C CA  ? VAL A 1  49 ?  -8.937  -2.147  10.293 1.000 98.280 ? 49  VAL A CA  1 
ATOM 364  C C   ? VAL A 1  49 ?  -9.364  -0.823  10.921 1.000 98.280 ? 49  VAL A C   1 
ATOM 365  C CB  ? VAL A 1  49 ?  -9.718  -2.391   8.982 1.000 98.280 ? 49  VAL A CB  1 
ATOM 366  O O   ? VAL A 1  49 ? -10.476  -0.705  11.441 1.000 98.280 ? 49  VAL A O   1 
ATOM 367  C CG1 ? VAL A 1  49 ?  -9.616  -1.179   8.059 1.000 98.280 ? 49  VAL A CG1 1 
ATOM 368  C CG2 ? VAL A 1  49 ?  -9.202  -3.646   8.280 1.000 98.280 ? 49  VAL A CG2 1 
ATOM 369  N N   ? VAL A 1  50 ?  -8.443   0.172  10.941 1.000 97.990 ? 50  VAL A N   1 
ATOM 370  C CA  ? VAL A 1  50 ?  -8.748   1.529  11.382 1.000 97.990 ? 50  VAL A CA  1 
ATOM 371  C C   ? VAL A 1  50 ?  -8.864   2.453  10.172 1.000 97.990 ? 50  VAL A C   1 
ATOM 372  C CB  ? VAL A 1  50 ?  -7.677   2.063  12.359 1.000 97.990 ? 50  VAL A CB  1 
ATOM 373  O O   ? VAL A 1  50 ?  -7.918   2.586   9.392 1.000 97.990 ? 50  VAL A O   1 
ATOM 374  C CG1 ? VAL A 1  50 ?  -8.044   3.462  12.852 1.000 97.990 ? 50  VAL A CG1 1 
ATOM 375  C CG2 ? VAL A 1  50 ?  -7.506   1.106  13.538 1.000 97.990 ? 50  VAL A CG2 1 
ATOM 376  N N   ? LEU A 1  51 ? -10.066   3.090   9.992 1.000 98.310 ? 51  LEU A N   1 
ATOM 377  C CA  ? LEU A 1  51 ? -10.341   4.036   8.916 1.000 98.310 ? 51  LEU A CA  1 
ATOM 378  C C   ? LEU A 1  51 ? -10.573   5.437   9.471 1.000 98.310 ? 51  LEU A C   1 
ATOM 379  C CB  ? LEU A 1  51 ? -11.559   3.586   8.106 1.000 98.310 ? 51  LEU A CB  1 
ATOM 380  O O   ? LEU A 1  51 ? -10.904   5.596  10.649 1.000 98.310 ? 51  LEU A O   1 
ATOM 381  C CG  ? LEU A 1  51 ? -11.440   2.238   7.393 1.000 98.310 ? 51  LEU A CG  1 
ATOM 382  C CD1 ? LEU A 1  51 ? -12.823   1.701   7.041 1.000 98.310 ? 51  LEU A CD1 1 
ATOM 383  C CD2 ? LEU A 1  51 ? -10.577   2.369   6.143 1.000 98.310 ? 51  LEU A CD2 1 
ATOM 384  N N   ? GLY A 1  52 ? -10.302   6.467   8.648 1.000 97.430 ? 52  GLY A N   1 
ATOM 385  C CA  ? GLY A 1  52 ? -10.646   7.833   9.010 1.000 97.430 ? 52  GLY A CA  1 
ATOM 386  C C   ? GLY A 1  52 ?  -9.650   8.467   9.963 1.000 97.430 ? 52  GLY A C   1 
ATOM 387  O O   ? GLY A 1  52 ?  -9.940   9.495  10.578 1.000 97.430 ? 52  GLY A O   1 
ATOM 388  N N   ? ALA A 1  53 ?  -8.415   7.843  10.073 1.000 96.590 ? 53  ALA A N   1 
ATOM 389  C CA  ? ALA A 1  53 ?  -7.405   8.344  11.002 1.000 96.590 ? 53  ALA A CA  1 
ATOM 390  C C   ? ALA A 1  53 ?  -6.290   9.073  10.258 1.000 96.590 ? 53  ALA A C   1 
ATOM 391  C CB  ? ALA A 1  53 ?  -6.828   7.198  11.829 1.000 96.590 ? 53  ALA A CB  1 
ATOM 392  O O   ? ALA A 1  53 ?  -5.776   8.575   9.254 1.000 96.590 ? 53  ALA A O   1 
ATOM 393  N N   ? HIS A 1  54 ?  -5.984  10.294  10.678 1.000 96.390 ? 54  HIS A N   1 
ATOM 394  C CA  ? HIS A 1  54 ?  -4.741  10.958  10.303 1.000 96.390 ? 54  HIS A CA  1 
ATOM 395  C C   ? HIS A 1  54 ?  -3.610  10.590  11.258 1.000 96.390 ? 54  HIS A C   1 
ATOM 396  C CB  ? HIS A 1  54 ?  -4.932  12.476  10.276 1.000 96.390 ? 54  HIS A CB  1 
ATOM 397  O O   ? HIS A 1  54 ?  -2.487  10.324  10.823 1.000 96.390 ? 54  HIS A O   1 
ATOM 398  C CG  ? HIS A 1  54 ?  -3.701  13.228   9.880 1.000 96.390 ? 54  HIS A CG  1 
ATOM 399  C CD2 ? HIS A 1  54 ?  -2.872  14.018  10.602 1.000 96.390 ? 54  HIS A CD2 1 
ATOM 400  N ND1 ? HIS A 1  54 ?  -3.202  13.215   8.596 1.000 96.390 ? 54  HIS A ND1 1 
ATOM 401  C CE1 ? HIS A 1  54 ?  -2.115  13.967   8.545 1.000 96.390 ? 54  HIS A CE1 1 
ATOM 402  N NE2 ? HIS A 1  54 ?  -1.893  14.466   9.749 1.000 96.390 ? 54  HIS A NE2 1 
ATOM 403  N N   ? ASN A 1  55 ?  -3.870  10.610  12.565 1.000 95.610 ? 55  ASN A N   1 
ATOM 404  C CA  ? ASN A 1  55 ?  -3.027  10.122  13.651 1.000 95.610 ? 55  ASN A CA  1 
ATOM 405  C C   ? ASN A 1  55 ?  -3.645   8.907  14.338 1.000 95.610 ? 55  ASN A C   1 
ATOM 406  C CB  ? ASN A 1  55 ?  -2.767  11.233  14.670 1.000 95.610 ? 55  ASN A CB  1 
ATOM 407  O O   ? ASN A 1  55 ?  -4.629   9.036  15.068 1.000 95.610 ? 55  ASN A O   1 
ATOM 408  C CG  ? ASN A 1  55 ?  -1.737  10.842  15.711 1.000 95.610 ? 55  ASN A CG  1 
ATOM 409  N ND2 ? ASN A 1  55 ?  -1.055  11.834  16.272 1.000 95.610 ? 55  ASN A ND2 1 
ATOM 410  O OD1 ? ASN A 1  55 ?  -1.554   9.658  16.007 1.000 95.610 ? 55  ASN A OD1 1 
ATOM 411  N N   ? VAL A 1  56 ?  -2.993   7.743  14.163 1.000 94.320 ? 56  VAL A N   1 
ATOM 412  C CA  ? VAL A 1  56 ?  -3.625   6.501  14.595 1.000 94.320 ? 56  VAL A CA  1 
ATOM 413  C C   ? VAL A 1  56 ?  -3.458   6.332  16.103 1.000 94.320 ? 56  VAL A C   1 
ATOM 414  C CB  ? VAL A 1  56 ?  -3.038   5.279  13.853 1.000 94.320 ? 56  VAL A CB  1 
ATOM 415  O O   ? VAL A 1  56 ?  -4.149   5.521  16.724 1.000 94.320 ? 56  VAL A O   1 
ATOM 416  C CG1 ? VAL A 1  56 ?  -3.474   5.274  12.389 1.000 94.320 ? 56  VAL A CG1 1 
ATOM 417  C CG2 ? VAL A 1  56 ?  -1.514   5.273  13.959 1.000 94.320 ? 56  VAL A CG2 1 
ATOM 418  N N   ? SER A 1  57 ?  -2.685   7.064  16.787 1.000 92.060 ? 57  SER A N   1 
ATOM 419  C CA  ? SER A 1  57 ?  -2.454   6.979  18.225 1.000 92.060 ? 57  SER A CA  1 
ATOM 420  C C   ? SER A 1  57 ?  -3.402   7.894  18.992 1.000 92.060 ? 57  SER A C   1 
ATOM 421  C CB  ? SER A 1  57 ?  -1.005   7.338  18.557 1.000 92.060 ? 57  SER A CB  1 
ATOM 422  O O   ? SER A 1  57 ?  -3.543   7.770  20.211 1.000 92.060 ? 57  SER A O   1 
ATOM 423  O OG  ? SER A 1  57 ?  -0.725   8.681  18.200 1.000 92.060 ? 57  SER A OG  1 
ATOM 424  N N   ? GLN A 1  58 ?  -4.087   8.804  18.227 1.000 93.450 ? 58  GLN A N   1 
ATOM 425  C CA  ? GLN A 1  58 ?  -5.051   9.716  18.832 1.000 93.450 ? 58  GLN A CA  1 
ATOM 426  C C   ? GLN A 1  58 ?  -6.466   9.427  18.341 1.000 93.450 ? 58  GLN A C   1 
ATOM 427  C CB  ? GLN A 1  58 ?  -4.677  11.169  18.532 1.000 93.450 ? 58  GLN A CB  1 
ATOM 428  O O   ? GLN A 1  58 ?  -6.673   9.144  17.159 1.000 93.450 ? 58  GLN A O   1 
ATOM 429  C CG  ? GLN A 1  58 ?  -3.353  11.603  19.145 1.000 93.450 ? 58  GLN A CG  1 
ATOM 430  C CD  ? GLN A 1  58 ?  -3.073  13.082  18.952 1.000 93.450 ? 58  GLN A CD  1 
ATOM 431  N NE2 ? GLN A 1  58 ?  -1.990  13.563  19.551 1.000 93.450 ? 58  GLN A NE2 1 
ATOM 432  O OE1 ? GLN A 1  58 ?  -3.825  13.785  18.269 1.000 93.450 ? 58  GLN A OE1 1 
ATOM 433  N N   ? TRP A 1  59 ?  -7.295   9.371  19.356 1.000 93.420 ? 59  TRP A N   1 
ATOM 434  C CA  ? TRP A 1  59 ?  -8.685   9.217  18.939 1.000 93.420 ? 59  TRP A CA  1 
ATOM 435  C C   ? TRP A 1  59 ?  -9.146  10.422  18.125 1.000 93.420 ? 59  TRP A C   1 
ATOM 436  C CB  ? TRP A 1  59 ?  -9.594   9.029  20.156 1.000 93.420 ? 59  TRP A CB  1 
ATOM 437  O O   ? TRP A 1  59 ?  -8.975  11.567  18.549 1.000 93.420 ? 59  TRP A O   1 
ATOM 438  C CG  ? TRP A 1  59 ? -11.017   8.708  19.810 1.000 93.420 ? 59  TRP A CG  1 
ATOM 439  C CD1 ? TRP A 1  59 ? -11.542   7.474  19.543 1.000 93.420 ? 59  TRP A CD1 1 
ATOM 440  C CD2 ? TRP A 1  59 ? -12.097   9.639  19.689 1.000 93.420 ? 59  TRP A CD2 1 
ATOM 441  C CE2 ? TRP A 1  59 ? -13.250   8.898  19.346 1.000 93.420 ? 59  TRP A CE2 1 
ATOM 442  C CE3 ? TRP A 1  59 ? -12.203  11.028  19.838 1.000 93.420 ? 59  TRP A CE3 1 
ATOM 443  N NE1 ? TRP A 1  59 ? -12.885   7.582  19.263 1.000 93.420 ? 59  TRP A NE1 1 
ATOM 444  C CH2 ? TRP A 1  59 ? -14.570  10.862  19.301 1.000 93.420 ? 59  TRP A CH2 1 
ATOM 445  C CZ2 ? TRP A 1  59 ? -14.495   9.502  19.150 1.000 93.420 ? 59  TRP A CZ2 1 
ATOM 446  C CZ3 ? TRP A 1  59 ? -13.442  11.627  19.642 1.000 93.420 ? 59  TRP A CZ3 1 
ATOM 447  N N   ? GLU A 1  60 ?  -9.641  10.174  16.893 1.000 95.960 ? 60  GLU A N   1 
ATOM 448  C CA  ? GLU A 1  60 ? -10.268  11.145  16.002 1.000 95.960 ? 60  GLU A CA  1 
ATOM 449  C C   ? GLU A 1  60 ? -11.738  10.810  15.767 1.000 95.960 ? 60  GLU A C   1 
ATOM 450  C CB  ? GLU A 1  60 ?  -9.523  11.208  14.666 1.000 95.960 ? 60  GLU A CB  1 
ATOM 451  O O   ? GLU A 1  60 ? -12.097   9.641  15.615 1.000 95.960 ? 60  GLU A O   1 
ATOM 452  C CG  ? GLU A 1  60 ?  -8.064  11.622  14.794 1.000 95.960 ? 60  GLU A CG  1 
ATOM 453  C CD  ? GLU A 1  60 ?  -7.310  11.576  13.474 1.000 95.960 ? 60  GLU A CD  1 
ATOM 454  O OE1 ? GLU A 1  60 ?  -6.160  12.069  13.415 1.000 95.960 ? 60  GLU A OE1 1 
ATOM 455  O OE2 ? GLU A 1  60 ?  -7.873  11.045  12.492 1.000 95.960 ? 60  GLU A OE2 1 
ATOM 456  N N   ? PRO A 1  61 ? -12.593  11.822  15.847 1.000 96.290 ? 61  PRO A N   1 
ATOM 457  C CA  ? PRO A 1  61 ? -14.023  11.559  15.668 1.000 96.290 ? 61  PRO A CA  1 
ATOM 458  C C   ? PRO A 1  61 ? -14.331  10.838  14.358 1.000 96.290 ? 61  PRO A C   1 
ATOM 459  C CB  ? PRO A 1  61 ? -14.643  12.959  15.680 1.000 96.290 ? 61  PRO A CB  1 
ATOM 460  O O   ? PRO A 1  61 ? -15.321  10.106  14.269 1.000 96.290 ? 61  PRO A O   1 
ATOM 461  C CG  ? PRO A 1  61 ? -13.701  13.787  16.492 1.000 96.290 ? 61  PRO A CG  1 
ATOM 462  C CD  ? PRO A 1  61 ? -12.302  13.298  16.245 1.000 96.290 ? 61  PRO A CD  1 
ATOM 463  N N   ? SER A 1  62 ? -13.510  10.931  13.381 1.000 96.120 ? 62  SER A N   1 
ATOM 464  C CA  ? SER A 1  62 ? -13.700  10.348  12.057 1.000 96.120 ? 62  SER A CA  1 
ATOM 465  C C   ? SER A 1  62 ? -13.330   8.868  12.047 1.000 96.120 ? 62  SER A C   1 
ATOM 466  C CB  ? SER A 1  62 ? -12.867  11.097  11.016 1.000 96.120 ? 62  SER A CB  1 
ATOM 467  O O   ? SER A 1  62 ? -13.648   8.150  11.097 1.000 96.120 ? 62  SER A O   1 
ATOM 468  O OG  ? SER A 1  62 ? -11.487  11.034  11.336 1.000 96.120 ? 62  SER A OG  1 
ATOM 469  N N   ? GLN A 1  63 ? -12.628   8.312  13.104 1.000 97.200 ? 63  GLN A N   1 
ATOM 470  C CA  ? GLN A 1  63 ? -12.059   6.968  13.113 1.000 97.200 ? 63  GLN A CA  1 
ATOM 471  C C   ? GLN A 1  63 ? -13.151   5.909  13.237 1.000 97.200 ? 63  GLN A C   1 
ATOM 472  C CB  ? GLN A 1  63 ? -11.051   6.819  14.253 1.000 97.200 ? 63  GLN A CB  1 
ATOM 473  O O   ? GLN A 1  63 ? -14.110   6.085  13.991 1.000 97.200 ? 63  GLN A O   1 
ATOM 474  C CG  ? GLN A 1  63 ?  -9.730   7.534  14.004 1.000 97.200 ? 63  GLN A CG  1 
ATOM 475  C CD  ? GLN A 1  63 ?  -8.717   7.299  15.110 1.000 97.200 ? 63  GLN A CD  1 
ATOM 476  N NE2 ? GLN A 1  63 ?  -7.436   7.339  14.759 1.000 97.200 ? 63  GLN A NE2 1 
ATOM 477  O OE1 ? GLN A 1  63 ?  -9.083   7.083  16.269 1.000 97.200 ? 63  GLN A OE1 1 
ATOM 478  N N   ? GLN A 1  64 ? -13.040   4.932  12.431 1.000 97.850 ? 64  GLN A N   1 
ATOM 479  C CA  ? GLN A 1  64 ? -13.796   3.685  12.485 1.000 97.850 ? 64  GLN A CA  1 
ATOM 480  C C   ? GLN A 1  64 ? -12.872   2.491  12.702 1.000 97.850 ? 64  GLN A C   1 
ATOM 481  C CB  ? GLN A 1  64 ? -14.609   3.495  11.203 1.000 97.850 ? 64  GLN A CB  1 
ATOM 482  O O   ? GLN A 1  64 ? -11.838   2.371  12.041 1.000 97.850 ? 64  GLN A O   1 
ATOM 483  C CG  ? GLN A 1  64 ? -15.454   4.703  10.825 1.000 97.850 ? 64  GLN A CG  1 
ATOM 484  C CD  ? GLN A 1  64 ? -16.214   4.506   9.527 1.000 97.850 ? 64  GLN A CD  1 
ATOM 485  N NE2 ? GLN A 1  64 ? -16.166   5.506   8.654 1.000 97.850 ? 64  GLN A NE2 1 
ATOM 486  O OE1 ? GLN A 1  64 ? -16.837   3.462   9.309 1.000 97.850 ? 64  GLN A OE1 1 
ATOM 487  N N   ? VAL A 1  65 ? -13.210   1.694  13.732 1.000 97.880 ? 65  VAL A N   1 
ATOM 488  C CA  ? VAL A 1  65 ? -12.446   0.486  14.026 1.000 97.880 ? 65  VAL A CA  1 
ATOM 489  C C   ? VAL A 1  65 ? -13.293  -0.748  13.728 1.000 97.880 ? 65  VAL A C   1 
ATOM 490  C CB  ? VAL A 1  65 ? -11.966   0.462  15.495 1.000 97.880 ? 65  VAL A CB  1 
ATOM 491  O O   ? VAL A 1  65 ? -14.315  -0.980  14.379 1.000 97.880 ? 65  VAL A O   1 
ATOM 492  C CG1 ? VAL A 1  65 ? -11.109  -0.774  15.763 1.000 97.880 ? 65  VAL A CG1 1 
ATOM 493  C CG2 ? VAL A 1  65 ? -11.191   1.736  15.824 1.000 97.880 ? 65  VAL A CG2 1 
ATOM 494  N N   ? ILE A 1  66 ? -12.837  -1.473  12.720 1.000 98.360 ? 66  ILE A N   1 
ATOM 495  C CA  ? ILE A 1  66 ? -13.649  -2.584  12.235 1.000 98.360 ? 66  ILE A CA  1 
ATOM 496  C C   ? ILE A 1  66 ? -12.809  -3.858  12.195 1.000 98.360 ? 66  ILE A C   1 
ATOM 497  C CB  ? ILE A 1  66 ? -14.239  -2.285  10.839 1.000 98.360 ? 66  ILE A CB  1 
ATOM 498  O O   ? ILE A 1  66 ? -11.774  -3.905  11.526 1.000 98.360 ? 66  ILE A O   1 
ATOM 499  C CG1 ? ILE A 1  66 ? -14.950  -0.927  10.838 1.000 98.360 ? 66  ILE A CG1 1 
ATOM 500  C CG2 ? ILE A 1  66 ? -15.192  -3.403  10.405 1.000 98.360 ? 66  ILE A CG2 1 
ATOM 501  C CD1 ? ILE A 1  66 ? -15.412  -0.471   9.461 1.000 98.360 ? 66  ILE A CD1 1 
ATOM 502  N N   ? PRO A 1  67 ? -13.278  -4.981  12.913 1.000 98.220 ? 67  PRO A N   1 
ATOM 503  C CA  ? PRO A 1  67 ? -12.558  -6.251  12.789 1.000 98.220 ? 67  PRO A CA  1 
ATOM 504  C C   ? PRO A 1  67 ? -12.720  -6.889  11.411 1.000 98.220 ? 67  PRO A C   1 
ATOM 505  C CB  ? PRO A 1  67 ? -13.194  -7.124  13.874 1.000 98.220 ? 67  PRO A CB  1 
ATOM 506  O O   ? PRO A 1  67 ? -13.727  -6.661  10.736 1.000 98.220 ? 67  PRO A O   1 
ATOM 507  C CG  ? PRO A 1  67 ? -13.831  -6.157  14.818 1.000 98.220 ? 67  PRO A CG  1 
ATOM 508  C CD  ? PRO A 1  67 ? -14.269  -4.949  14.041 1.000 98.220 ? 67  PRO A CD  1 
ATOM 509  N N   ? VAL A 1  68 ? -11.716  -7.692  11.074 1.000 98.230 ? 68  VAL A N   1 
ATOM 510  C CA  ? VAL A 1  68 ? -11.753  -8.426   9.814 1.000 98.230 ? 68  VAL A CA  1 
ATOM 511  C C   ? VAL A 1  68 ? -12.423  -9.782  10.026 1.000 98.230 ? 68  VAL A C   1 
ATOM 512  C CB  ? VAL A 1  68 ? -10.337  -8.617   9.225 1.000 98.230 ? 68  VAL A CB  1 
ATOM 513  O O   ? VAL A 1  68 ? -12.077 -10.513  10.957 1.000 98.230 ? 68  VAL A O   1 
ATOM 514  C CG1 ? VAL A 1  68 ? -10.366  -9.602   8.057 1.000 98.230 ? 68  VAL A CG1 1 
ATOM 515  C CG2 ? VAL A 1  68 ?  -9.759  -7.275   8.783 1.000 98.230 ? 68  VAL A CG2 1 
ATOM 516  N N   ? GLN A 1  69 ? -13.469 -10.041   9.145 1.000 97.110 ? 69  GLN A N   1 
ATOM 517  C CA  ? GLN A 1  69 ? -14.227 -11.287   9.209 1.000 97.110 ? 69  GLN A CA  1 
ATOM 518  C C   ? GLN A 1  69 ? -13.517 -12.402   8.447 1.000 97.110 ? 69  GLN A C   1 
ATOM 519  C CB  ? GLN A 1  69 ? -15.638 -11.087   8.654 1.000 97.110 ? 69  GLN A CB  1 
ATOM 520  O O   ? GLN A 1  69 ? -13.449 -13.538   8.919 1.000 97.110 ? 69  GLN A O   1 
ATOM 521  C CG  ? GLN A 1  69 ? -16.490 -12.349   8.670 1.000 97.110 ? 69  GLN A CG  1 
ATOM 522  C CD  ? GLN A 1  69 ? -17.886 -12.121   8.123 1.000 97.110 ? 69  GLN A CD  1 
ATOM 523  N NE2 ? GLN A 1  69 ? -18.782 -13.071   8.370 1.000 97.110 ? 69  GLN A NE2 1 
ATOM 524  O OE1 ? GLN A 1  69 ? -18.158 -11.100   7.484 1.000 97.110 ? 69  GLN A OE1 1 
ATOM 525  N N   ? ARG A 1  70 ? -13.042 -12.044   7.319 1.000 97.040 ? 70  ARG A N   1 
ATOM 526  C CA  ? ARG A 1  70 ? -12.450 -13.022   6.411 1.000 97.040 ? 70  ARG A CA  1 
ATOM 527  C C   ? ARG A 1  70 ? -11.227 -12.446   5.707 1.000 97.040 ? 70  ARG A C   1 
ATOM 528  C CB  ? ARG A 1  70 ? -13.478 -13.488   5.378 1.000 97.040 ? 70  ARG A CB  1 
ATOM 529  O O   ? ARG A 1  70 ? -11.243 -11.295   5.265 1.000 97.040 ? 70  ARG A O   1 
ATOM 530  C CG  ? ARG A 1  70 ? -13.007 -14.653   4.522 1.000 97.040 ? 70  ARG A CG  1 
ATOM 531  C CD  ? ARG A 1  70 ? -14.101 -15.142   3.584 1.000 97.040 ? 70  ARG A CD  1 
ATOM 532  N NE  ? ARG A 1  70 ? -13.618 -16.196   2.696 1.000 97.040 ? 70  ARG A NE  1 
ATOM 533  N NH1 ? ARG A 1  70 ? -15.598 -16.399   1.521 1.000 97.040 ? 70  ARG A NH1 1 
ATOM 534  N NH2 ? ARG A 1  70 ? -13.802 -17.719   0.986 1.000 97.040 ? 70  ARG A NH2 1 
ATOM 535  C CZ  ? ARG A 1  70 ? -14.340 -16.769   1.737 1.000 97.040 ? 70  ARG A CZ  1 
ATOM 536  N N   ? GLN A 1  71 ? -10.078 -13.263   5.699 1.000 97.820 ? 71  GLN A N   1 
ATOM 537  C CA  ? GLN A 1  71 ?  -8.877 -12.956   4.929 1.000 97.820 ? 71  GLN A CA  1 
ATOM 538  C C   ? GLN A 1  71 ?  -8.766 -13.856   3.702 1.000 97.820 ? 71  GLN A C   1 
ATOM 539  C CB  ? GLN A 1  71 ?  -7.629 -13.100   5.801 1.000 97.820 ? 71  GLN A CB  1 
ATOM 540  O O   ? GLN A 1  71 ?  -8.795 -15.083   3.821 1.000 97.820 ? 71  GLN A O   1 
ATOM 541  C CG  ? GLN A 1  71 ?  -7.651 -12.235   7.054 1.000 97.820 ? 71  GLN A CG  1 
ATOM 542  C CD  ? GLN A 1  71 ?  -6.466 -12.493   7.966 1.000 97.820 ? 71  GLN A CD  1 
ATOM 543  N NE2 ? GLN A 1  71 ?  -6.742 -12.949   9.183 1.000 97.820 ? 71  GLN A NE2 1 
ATOM 544  O OE1 ? GLN A 1  71 ?  -5.311 -12.285   7.580 1.000 97.820 ? 71  GLN A OE1 1 
ATOM 545  N N   ? ILE A 1  72 ?  -8.656 -13.265   2.520 1.000 98.260 ? 72  ILE A N   1 
ATOM 546  C CA  ? ILE A 1  72 ?  -8.607 -14.049   1.291 1.000 98.260 ? 72  ILE A CA  1 
ATOM 547  C C   ? ILE A 1  72 ?  -7.326 -13.729   0.524 1.000 98.260 ? 72  ILE A C   1 
ATOM 548  C CB  ? ILE A 1  72 ?  -9.844 -13.786   0.403 1.000 98.260 ? 72  ILE A CB  1 
ATOM 549  O O   ? ILE A 1  72 ?  -7.296 -12.797  -0.284 1.000 98.260 ? 72  ILE A O   1 
ATOM 550  C CG1 ? ILE A 1  72 ? -11.131 -13.938   1.222 1.000 98.260 ? 72  ILE A CG1 1 
ATOM 551  C CG2 ? ILE A 1  72 ?  -9.850 -14.725  -0.807 1.000 98.260 ? 72  ILE A CG2 1 
ATOM 552  C CD1 ? ILE A 1  72 ? -12.368 -13.366   0.542 1.000 98.260 ? 72  ILE A CD1 1 
ATOM 553  N N   ? PRO A 1  73 ?  -6.160 -14.476   0.857 1.000 98.200 ? 73  PRO A N   1 
ATOM 554  C CA  ? PRO A 1  73 ?  -4.941 -14.259   0.074 1.000 98.200 ? 73  PRO A CA  1 
ATOM 555  C C   ? PRO A 1  73 ?  -5.022 -14.870  -1.323 1.000 98.200 ? 73  PRO A C   1 
ATOM 556  C CB  ? PRO A 1  73 ?  -3.858 -14.945   0.909 1.000 98.200 ? 73  PRO A CB  1 
ATOM 557  O O   ? PRO A 1  73 ?  -5.745 -15.848  -1.532 1.000 98.200 ? 73  PRO A O   1 
ATOM 558  C CG  ? PRO A 1  73 ?  -4.572 -16.037   1.638 1.000 98.200 ? 73  PRO A CG  1 
ATOM 559  C CD  ? PRO A 1  73 ?  -5.961 -15.566   1.961 1.000 98.200 ? 73  PRO A CD  1 
ATOM 560  N N   ? HIS A 1  74 ?  -4.330 -14.225  -2.276 1.000 98.290 ? 74  HIS A N   1 
ATOM 561  C CA  ? HIS A 1  74 ?  -4.258 -14.870  -3.581 1.000 98.290 ? 74  HIS A CA  1 
ATOM 562  C C   ? HIS A 1  74 ?  -3.812 -16.323  -3.453 1.000 98.290 ? 74  HIS A C   1 
ATOM 563  C CB  ? HIS A 1  74 ?  -3.305 -14.108  -4.504 1.000 98.290 ? 74  HIS A CB  1 
ATOM 564  O O   ? HIS A 1  74 ?  -2.826 -16.617  -2.773 1.000 98.290 ? 74  HIS A O   1 
ATOM 565  C CG  ? HIS A 1  74 ?  -3.470 -14.449  -5.951 1.000 98.290 ? 74  HIS A CG  1 
ATOM 566  C CD2 ? HIS A 1  74 ?  -4.042 -13.761  -6.967 1.000 98.290 ? 74  HIS A CD2 1 
ATOM 567  N ND1 ? HIS A 1  74 ?  -3.016 -15.632  -6.493 1.000 98.290 ? 74  HIS A ND1 1 
ATOM 568  C CE1 ? HIS A 1  74 ?  -3.302 -15.656  -7.784 1.000 98.290 ? 74  HIS A CE1 1 
ATOM 569  N NE2 ? HIS A 1  74 ?  -3.924 -14.533  -8.097 1.000 98.290 ? 74  HIS A NE2 1 
ATOM 570  N N   ? PRO A 1  75 ?  -4.506 -17.293  -4.107 1.000 97.420 ? 75  PRO A N   1 
ATOM 571  C CA  ? PRO A 1  75 ?  -4.240 -18.724  -3.945 1.000 97.420 ? 75  PRO A CA  1 
ATOM 572  C C   ? PRO A 1  75 ?  -2.827 -19.114  -4.374 1.000 97.420 ? 75  PRO A C   1 
ATOM 573  C CB  ? PRO A 1  75 ?  -5.286 -19.382  -4.848 1.000 97.420 ? 75  PRO A CB  1 
ATOM 574  O O   ? PRO A 1  75 ?  -2.291 -20.120  -3.904 1.000 97.420 ? 75  PRO A O   1 
ATOM 575  C CG  ? PRO A 1  75 ?  -5.694 -18.309  -5.804 1.000 97.420 ? 75  PRO A CG  1 
ATOM 576  C CD  ? PRO A 1  75 ?  -5.576 -16.982  -5.111 1.000 97.420 ? 75  PRO A CD  1 
ATOM 577  N N   ? GLN A 1  76 ?  -2.267 -18.309  -5.237 1.000 97.740 ? 76  GLN A N   1 
ATOM 578  C CA  ? GLN A 1  76 ?  -0.943 -18.651  -5.745 1.000 97.740 ? 76  GLN A CA  1 
ATOM 579  C C   ? GLN A 1  76 ?   0.137 -17.796  -5.088 1.000 97.740 ? 76  GLN A C   1 
ATOM 580  C CB  ? GLN A 1  76 ?  -0.891 -18.486  -7.265 1.000 97.740 ? 76  GLN A CB  1 
ATOM 581  O O   ? GLN A 1  76 ?   1.245 -17.673  -5.614 1.000 97.740 ? 76  GLN A O   1 
ATOM 582  C CG  ? GLN A 1  76 ?  -1.801 -19.445  -8.019 1.000 97.740 ? 76  GLN A CG  1 
ATOM 583  C CD  ? GLN A 1  76 ?  -1.684 -19.303  -9.525 1.000 97.740 ? 76  GLN A CD  1 
ATOM 584  N NE2 ? GLN A 1  76 ?  -1.292 -20.382 -10.194 1.000 97.740 ? 76  GLN A NE2 1 
ATOM 585  O OE1 ? GLN A 1  76 ?  -1.945 -18.232 -10.083 1.000 97.740 ? 76  GLN A OE1 1 
ATOM 586  N N   ? TYR A 1  77 ?  -0.219 -17.148  -3.950 1.000 97.890 ? 77  TYR A N   1 
ATOM 587  C CA  ? TYR A 1  77 ?   0.782 -16.382  -3.215 1.000 97.890 ? 77  TYR A CA  1 
ATOM 588  C C   ? TYR A 1  77 ?   1.943 -17.272  -2.787 1.000 97.890 ? 77  TYR A C   1 
ATOM 589  C CB  ? TYR A 1  77 ?   0.154 -15.716  -1.988 1.000 97.890 ? 77  TYR A CB  1 
ATOM 590  O O   ? TYR A 1  77 ?   1.733 -18.339  -2.206 1.000 97.890 ? 77  TYR A O   1 
ATOM 591  C CG  ? TYR A 1  77 ?   1.164 -15.102  -1.048 1.000 97.890 ? 77  TYR A CG  1 
ATOM 592  C CD1 ? TYR A 1  77 ?   1.246 -15.513   0.281 1.000 97.890 ? 77  TYR A CD1 1 
ATOM 593  C CD2 ? TYR A 1  77 ?   2.035 -14.111  -1.485 1.000 97.890 ? 77  TYR A CD2 1 
ATOM 594  C CE1 ? TYR A 1  77 ?   2.173 -14.949   1.152 1.000 97.890 ? 77  TYR A CE1 1 
ATOM 595  C CE2 ? TYR A 1  77 ?   2.966 -13.540  -0.624 1.000 97.890 ? 77  TYR A CE2 1 
ATOM 596  O OH  ? TYR A 1  77 ?   3.947 -13.404   1.548 1.000 97.890 ? 77  TYR A OH  1 
ATOM 597  C CZ  ? TYR A 1  77 ?   3.028 -13.965   0.691 1.000 97.890 ? 77  TYR A CZ  1 
ATOM 598  N N   ? ASN A 1  78 ?   3.173 -16.820  -3.087 1.000 97.040 ? 78  ASN A N   1 
ATOM 599  C CA  ? ASN A 1  78 ?   4.423 -17.467  -2.704 1.000 97.040 ? 78  ASN A CA  1 
ATOM 600  C C   ? ASN A 1  78 ?   5.187 -16.644  -1.671 1.000 97.040 ? 78  ASN A C   1 
ATOM 601  C CB  ? ASN A 1  78 ?   5.296 -17.719  -3.935 1.000 97.040 ? 78  ASN A CB  1 
ATOM 602  O O   ? ASN A 1  78 ?   5.726 -15.583  -1.993 1.000 97.040 ? 78  ASN A O   1 
ATOM 603  C CG  ? ASN A 1  78 ?   6.535 -18.533  -3.615 1.000 97.040 ? 78  ASN A CG  1 
ATOM 604  N ND2 ? ASN A 1  78 ?   6.829 -19.519  -4.455 1.000 97.040 ? 78  ASN A ND2 1 
ATOM 605  O OD1 ? ASN A 1  78 ?   7.221 -18.279  -2.622 1.000 97.040 ? 78  ASN A OD1 1 
ATOM 606  N N   ? SER A 1  79 ?   5.352 -17.167  -0.458 1.000 95.650 ? 79  SER A N   1 
ATOM 607  C CA  ? SER A 1  79 ?   5.890 -16.396   0.658 1.000 95.650 ? 79  SER A CA  1 
ATOM 608  C C   ? SER A 1  79 ?   7.407 -16.274   0.566 1.000 95.650 ? 79  SER A C   1 
ATOM 609  C CB  ? SER A 1  79 ?   5.502 -17.038   1.991 1.000 95.650 ? 79  SER A CB  1 
ATOM 610  O O   ? SER A 1  79 ?   8.005 -15.400   1.197 1.000 95.650 ? 79  SER A O   1 
ATOM 611  O OG  ? SER A 1  79 ?   5.990 -18.366   2.070 1.000 95.650 ? 79  SER A OG  1 
ATOM 612  N N   ? LYS A 1  80 ?   7.973 -17.088  -0.313 1.000 94.010 ? 80  LYS A N   1 
ATOM 613  C CA  ? LYS A 1  80 ?   9.419 -17.014  -0.501 1.000 94.010 ? 80  LYS A CA  1 
ATOM 614  C C   ? LYS A 1  80 ?   9.787 -15.928  -1.508 1.000 94.010 ? 80  LYS A C   1 
ATOM 615  C CB  ? LYS A 1  80 ?   9.969 -18.364  -0.962 1.000 94.010 ? 80  LYS A CB  1 
ATOM 616  O O   ? LYS A 1  80 ?  10.662 -15.101  -1.244 1.000 94.010 ? 80  LYS A O   1 
ATOM 617  C CG  ? LYS A 1  80 ?  11.487 -18.414  -1.058 1.000 94.010 ? 80  LYS A CG  1 
ATOM 618  C CD  ? LYS A 1  80 ?  11.978 -19.804  -1.439 1.000 94.010 ? 80  LYS A CD  1 
ATOM 619  C CE  ? LYS A 1  80 ?  13.493 -19.843  -1.584 1.000 94.010 ? 80  LYS A CE  1 
ATOM 620  N NZ  ? LYS A 1  80 ?  13.975 -21.190  -2.015 1.000 94.010 ? 80  LYS A NZ  1 
ATOM 621  N N   ? THR A 1  81 ?   9.032 -15.876  -2.545 1.000 94.420 ? 81  THR A N   1 
ATOM 622  C CA  ? THR A 1  81 ?   9.367 -14.959  -3.629 1.000 94.420 ? 81  THR A CA  1 
ATOM 623  C C   ? THR A 1  81 ?   8.483 -13.716  -3.578 1.000 94.420 ? 81  THR A C   1 
ATOM 624  C CB  ? THR A 1  81 ?   9.219 -15.640  -5.002 1.000 94.420 ? 81  THR A CB  1 
ATOM 625  O O   ? THR A 1  81 ?   8.762 -12.722  -4.252 1.000 94.420 ? 81  THR A O   1 
ATOM 626  C CG2 ? THR A 1  81 ?  10.076 -16.900  -5.086 1.000 94.420 ? 81  THR A CG2 1 
ATOM 627  O OG1 ? THR A 1  81 ?   7.846 -15.995  -5.208 1.000 94.420 ? 81  THR A OG1 1 
ATOM 628  N N   ? LEU A 1  82 ?   7.476 -13.767  -2.808 1.000 95.790 ? 82  LEU A N   1 
ATOM 629  C CA  ? LEU A 1  82 ?   6.464 -12.726  -2.661 1.000 95.790 ? 82  LEU A CA  1 
ATOM 630  C C   ? LEU A 1  82 ?   5.701 -12.523  -3.965 1.000 95.790 ? 82  LEU A C   1 
ATOM 631  C CB  ? LEU A 1  82 ?   7.110 -11.409  -2.222 1.000 95.790 ? 82  LEU A CB  1 
ATOM 632  O O   ? LEU A 1  82 ?   5.089 -11.473  -4.173 1.000 95.790 ? 82  LEU A O   1 
ATOM 633  C CG  ? LEU A 1  82 ?   7.726 -11.389  -0.823 1.000 95.790 ? 82  LEU A CG  1 
ATOM 634  C CD1 ? LEU A 1  82 ?   8.269 -10.000  -0.502 1.000 95.790 ? 82  LEU A CD1 1 
ATOM 635  C CD2 ? LEU A 1  82 ?   6.701 -11.822   0.220 1.000 95.790 ? 82  LEU A CD2 1 
ATOM 636  N N   ? ASN A 1  83 ?   5.766 -13.462  -4.839 1.000 96.270 ? 83  ASN A N   1 
ATOM 637  C CA  ? ASN A 1  83 ?   4.942 -13.450  -6.043 1.000 96.270 ? 83  ASN A CA  1 
ATOM 638  C C   ? ASN A 1  83 ?   3.458 -13.567  -5.707 1.000 96.270 ? 83  ASN A C   1 
ATOM 639  C CB  ? ASN A 1  83 ?   5.362 -14.573  -6.993 1.000 96.270 ? 83  ASN A CB  1 
ATOM 640  O O   ? ASN A 1  83 ?   3.075 -14.347  -4.832 1.000 96.270 ? 83  ASN A O   1 
ATOM 641  C CG  ? ASN A 1  83 ?   6.616 -14.237  -7.776 1.000 96.270 ? 83  ASN A CG  1 
ATOM 642  N ND2 ? ASN A 1  83 ?   7.211 -15.244  -8.404 1.000 96.270 ? 83  ASN A ND2 1 
ATOM 643  O OD1 ? ASN A 1  83 ?   7.046 -13.081  -7.816 1.000 96.270 ? 83  ASN A OD1 1 
ATOM 644  N N   ? ASN A 1  84 ?   2.604 -12.798  -6.376 1.000 97.600 ? 84  ASN A N   1 
ATOM 645  C CA  ? ASN A 1  84 ?   1.161 -12.769  -6.157 1.000 97.600 ? 84  ASN A CA  1 
ATOM 646  C C   ? ASN A 1  84 ?   0.816 -12.251  -4.764 1.000 97.600 ? 84  ASN A C   1 
ATOM 647  C CB  ? ASN A 1  84 ?   0.557 -14.158  -6.372 1.000 97.600 ? 84  ASN A CB  1 
ATOM 648  O O   ? ASN A 1  84 ?  -0.053 -12.805  -4.089 1.000 97.600 ? 84  ASN A O   1 
ATOM 649  C CG  ? ASN A 1  84 ?   0.894 -14.738  -7.731 1.000 97.600 ? 84  ASN A CG  1 
ATOM 650  N ND2 ? ASN A 1  84 ?   1.566 -15.883  -7.738 1.000 97.600 ? 84  ASN A ND2 1 
ATOM 651  O OD1 ? ASN A 1  84 ?   0.554 -14.161  -8.767 1.000 97.600 ? 84  ASN A OD1 1 
ATOM 652  N N   ? ASP A 1  85 ?   1.529 -11.294  -4.209 1.000 98.040 ? 85  ASP A N   1 
ATOM 653  C CA  ? ASP A 1  85 ?   1.404 -10.712  -2.876 1.000 98.040 ? 85  ASP A CA  1 
ATOM 654  C C   ? ASP A 1  85 ?   0.203  -9.772  -2.798 1.000 98.040 ? 85  ASP A C   1 
ATOM 655  C CB  ? ASP A 1  85 ?   2.683  -9.964  -2.495 1.000 98.040 ? 85  ASP A CB  1 
ATOM 656  O O   ? ASP A 1  85 ?   0.366  -8.551  -2.752 1.000 98.040 ? 85  ASP A O   1 
ATOM 657  C CG  ? ASP A 1  85 ?   2.741  -9.600  -1.022 1.000 98.040 ? 85  ASP A CG  1 
ATOM 658  O OD1 ? ASP A 1  85 ?   2.030 -10.230  -0.210 1.000 98.040 ? 85  ASP A OD1 1 
ATOM 659  O OD2 ? ASP A 1  85 ?   3.502  -8.672  -0.671 1.000 98.040 ? 85  ASP A OD2 1 
ATOM 660  N N   ? ILE A 1  86 ?  -0.984 -10.261  -2.848 1.000 98.480 ? 86  ILE A N   1 
ATOM 661  C CA  ? ILE A 1  86 ?  -2.227  -9.500  -2.793 1.000 98.480 ? 86  ILE A CA  1 
ATOM 662  C C   ? ILE A 1  86 ?  -3.271 -10.273  -1.991 1.000 98.480 ? 86  ILE A C   1 
ATOM 663  C CB  ? ILE A 1  86 ?  -2.762  -9.189  -4.209 1.000 98.480 ? 86  ILE A CB  1 
ATOM 664  O O   ? ILE A 1  86 ?  -3.348 -11.500  -2.081 1.000 98.480 ? 86  ILE A O   1 
ATOM 665  C CG1 ? ILE A 1  86 ?  -4.032  -8.335  -4.124 1.000 98.480 ? 86  ILE A CG1 1 
ATOM 666  C CG2 ? ILE A 1  86 ?  -3.022 -10.483  -4.984 1.000 98.480 ? 86  ILE A CG2 1 
ATOM 667  C CD1 ? ILE A 1  86 ?  -4.457  -7.724  -5.452 1.000 98.480 ? 86  ILE A CD1 1 
ATOM 668  N N   ? MET A 1  87 ?  -4.025  -9.561  -1.162 1.000 98.460 ? 87  MET A N   1 
ATOM 669  C CA  ? MET A 1  87 ?  -5.034 -10.160  -0.294 1.000 98.460 ? 87  MET A CA  1 
ATOM 670  C C   ? MET A 1  87 ?  -6.247  -9.245  -0.157 1.000 98.460 ? 87  MET A C   1 
ATOM 671  C CB  ? MET A 1  87 ?  -4.448 -10.462   1.086 1.000 98.460 ? 87  MET A CB  1 
ATOM 672  O O   ? MET A 1  87 ?  -6.103  -8.023  -0.094 1.000 98.460 ? 87  MET A O   1 
ATOM 673  C CG  ? MET A 1  87 ?  -5.445 -11.077   2.055 1.000 98.460 ? 87  MET A CG  1 
ATOM 674  S SD  ? MET A 1  87 ?  -4.682 -11.515   3.665 1.000 98.460 ? 87  MET A SD  1 
ATOM 675  C CE  ? MET A 1  87 ?  -4.329  -9.857   4.314 1.000 98.460 ? 87  MET A CE  1 
ATOM 676  N N   ? ILE A 1  88 ?  -7.452  -9.788  -0.131 1.000 98.610 ? 88  ILE A N   1 
ATOM 677  C CA  ? ILE A 1  88 ?  -8.714  -9.103   0.128 1.000 98.610 ? 88  ILE A CA  1 
ATOM 678  C C   ? ILE A 1  88 ?  -9.178  -9.394   1.553 1.000 98.610 ? 88  ILE A C   1 
ATOM 679  C CB  ? ILE A 1  88 ?  -9.802  -9.521  -0.886 1.000 98.610 ? 88  ILE A CB  1 
ATOM 680  O O   ? ILE A 1  88 ?  -9.202 -10.551   1.980 1.000 98.610 ? 88  ILE A O   1 
ATOM 681  C CG1 ? ILE A 1  88 ?  -9.429  -9.048  -2.296 1.000 98.610 ? 88  ILE A CG1 1 
ATOM 682  C CG2 ? ILE A 1  88 ? -11.170  -8.972  -0.468 1.000 98.610 ? 88  ILE A CG2 1 
ATOM 683  C CD1 ? ILE A 1  88 ? -10.375  -9.538  -3.384 1.000 98.610 ? 88  ILE A CD1 1 
ATOM 684  N N   ? LEU A 1  89 ?  -9.435  -8.265   2.258 1.000 98.540 ? 89  LEU A N   1 
ATOM 685  C CA  ? LEU A 1  89 ? -10.007  -8.383   3.594 1.000 98.540 ? 89  LEU A CA  1 
ATOM 686  C C   ? LEU A 1  89 ? -11.494  -8.042   3.581 1.000 98.540 ? 89  LEU A C   1 
ATOM 687  C CB  ? LEU A 1  89 ?  -9.271  -7.466   4.576 1.000 98.540 ? 89  LEU A CB  1 
ATOM 688  O O   ? LEU A 1  89 ? -11.884  -6.964   3.127 1.000 98.540 ? 89  LEU A O   1 
ATOM 689  C CG  ? LEU A 1  89 ?  -7.763  -7.684   4.705 1.000 98.540 ? 89  LEU A CG  1 
ATOM 690  C CD1 ? LEU A 1  89 ?  -7.156  -6.646   5.644 1.000 98.540 ? 89  LEU A CD1 1 
ATOM 691  C CD2 ? LEU A 1  89 ?  -7.466  -9.096   5.196 1.000 98.540 ? 89  LEU A CD2 1 
ATOM 692  N N   ? GLN A 1  90 ? -12.358  -9.006   4.006 1.000 98.310 ? 90  GLN A N   1 
ATOM 693  C CA  ? GLN A 1  90 ? -13.767  -8.714   4.252 1.000 98.310 ? 90  GLN A CA  1 
ATOM 694  C C   ? GLN A 1  90 ? -13.986  -8.225   5.681 1.000 98.310 ? 90  GLN A C   1 
ATOM 695  C CB  ? GLN A 1  90 ? -14.626  -9.950   3.982 1.000 98.310 ? 90  GLN A CB  1 
ATOM 696  O O   ? GLN A 1  90 ? -13.672  -8.933   6.640 1.000 98.310 ? 90  GLN A O   1 
ATOM 697  C CG  ? GLN A 1  90 ? -16.124  -9.692   4.083 1.000 98.310 ? 90  GLN A CG  1 
ATOM 698  C CD  ? GLN A 1  90 ? -16.954 -10.920   3.763 1.000 98.310 ? 90  GLN A CD  1 
ATOM 699  N NE2 ? GLN A 1  90 ? -18.197 -10.704   3.347 1.000 98.310 ? 90  GLN A NE2 1 
ATOM 700  O OE1 ? GLN A 1  90 ? -16.482 -12.055   3.888 1.000 98.310 ? 90  GLN A OE1 1 
ATOM 701  N N   ? LEU A 1  91 ? -14.505  -7.010   5.781 1.000 98.380 ? 91  LEU A N   1 
ATOM 702  C CA  ? LEU A 1  91 ? -14.736  -6.409   7.090 1.000 98.380 ? 91  LEU A CA  1 
ATOM 703  C C   ? LEU A 1  91 ? -15.955  -7.031   7.765 1.000 98.380 ? 91  LEU A C   1 
ATOM 704  C CB  ? LEU A 1  91 ? -14.927  -4.896   6.960 1.000 98.380 ? 91  LEU A CB  1 
ATOM 705  O O   ? LEU A 1  91 ? -16.906  -7.433   7.091 1.000 98.380 ? 91  LEU A O   1 
ATOM 706  C CG  ? LEU A 1  91 ? -13.794  -4.126   6.280 1.000 98.380 ? 91  LEU A CG  1 
ATOM 707  C CD1 ? LEU A 1  91 ? -14.139  -2.643   6.192 1.000 98.380 ? 91  LEU A CD1 1 
ATOM 708  C CD2 ? LEU A 1  91 ? -12.482  -4.332   7.029 1.000 98.380 ? 91  LEU A CD2 1 
ATOM 709  N N   ? SER A 1  92 ? -15.980  -7.208   9.158 1.000 97.760 ? 92  SER A N   1 
ATOM 710  C CA  ? SER A 1  92 ? -17.082  -7.767   9.935 1.000 97.760 ? 92  SER A CA  1 
ATOM 711  C C   ? SER A 1  92 ? -18.306  -6.858   9.893 1.000 97.760 ? 92  SER A C   1 
ATOM 712  C CB  ? SER A 1  92 ? -16.654  -7.994  11.385 1.000 97.760 ? 92  SER A CB  1 
ATOM 713  O O   ? SER A 1  92 ? -19.428  -7.308  10.135 1.000 97.760 ? 92  SER A O   1 
ATOM 714  O OG  ? SER A 1  92 ? -16.250  -6.776  11.987 1.000 97.760 ? 92  SER A OG  1 
ATOM 715  N N   ? GLY A 1  93 ? -18.228  -5.554   9.426 1.000 97.190 ? 93  GLY A N   1 
ATOM 716  C CA  ? GLY A 1  93 ? -19.240  -4.537   9.189 1.000 97.190 ? 93  GLY A CA  1 
ATOM 717  C C   ? GLY A 1  93 ? -18.870  -3.576   8.075 1.000 97.190 ? 93  GLY A C   1 
ATOM 718  O O   ? GLY A 1  93 ? -17.696  -3.447   7.723 1.000 97.190 ? 93  GLY A O   1 
ATOM 719  N N   ? LYS A 1  94 ? -19.990  -2.863   7.595 1.000 97.800 ? 94  LYS A N   1 
ATOM 720  C CA  ? LYS A 1  94 ? -19.763  -1.893   6.527 1.000 97.800 ? 94  LYS A CA  1 
ATOM 721  C C   ? LYS A 1  94 ? -19.171  -0.598   7.076 1.000 97.800 ? 94  LYS A C   1 
ATOM 722  C CB  ? LYS A 1  94 ? -21.066  -1.600   5.782 1.000 97.800 ? 94  LYS A CB  1 
ATOM 723  O O   ? LYS A 1  94 ? -19.608  -0.103   8.117 1.000 97.800 ? 94  LYS A O   1 
ATOM 724  C CG  ? LYS A 1  94 ? -20.913  -0.613   4.633 1.000 97.800 ? 94  LYS A CG  1 
ATOM 725  C CD  ? LYS A 1  94 ? -22.245  -0.348   3.944 1.000 97.800 ? 94  LYS A CD  1 
ATOM 726  C CE  ? LYS A 1  94 ? -22.109   0.696   2.844 1.000 97.800 ? 94  LYS A CE  1 
ATOM 727  N NZ  ? LYS A 1  94 ? -23.411   0.954   2.160 1.000 97.800 ? 94  LYS A NZ  1 
ATOM 728  N N   ? ALA A 1  95 ? -18.066  -0.152   6.400 1.000 98.160 ? 95  ALA A N   1 
ATOM 729  C CA  ? ALA A 1  95 ? -17.525   1.165   6.727 1.000 98.160 ? 95  ALA A CA  1 
ATOM 730  C C   ? ALA A 1  95 ? -18.542   2.264   6.434 1.000 98.160 ? 95  ALA A C   1 
ATOM 731  C CB  ? ALA A 1  95 ? -16.234   1.417   5.952 1.000 98.160 ? 95  ALA A CB  1 
ATOM 732  O O   ? ALA A 1  95 ? -19.221   2.232   5.406 1.000 98.160 ? 95  ALA A O   1 
ATOM 733  N N   ? ARG A 1  96 ? -18.679   3.203   7.321 1.000 98.150 ? 96  ARG A N   1 
ATOM 734  C CA  ? ARG A 1  96 ? -19.491   4.389   7.068 1.000 98.150 ? 96  ARG A CA  1 
ATOM 735  C C   ? ARG A 1  96 ? -18.729   5.405   6.224 1.000 98.150 ? 96  ARG A C   1 
ATOM 736  C CB  ? ARG A 1  96 ? -19.934   5.029   8.385 1.000 98.150 ? 96  ARG A CB  1 
ATOM 737  O O   ? ARG A 1  96 ? -17.690   5.917   6.647 1.000 98.150 ? 96  ARG A O   1 
ATOM 738  C CG  ? ARG A 1  96 ? -20.911   6.180   8.213 1.000 98.150 ? 96  ARG A CG  1 
ATOM 739  C CD  ? ARG A 1  96 ? -21.460   6.659   9.549 1.000 98.150 ? 96  ARG A CD  1 
ATOM 740  N NE  ? ARG A 1  96 ? -20.431   7.317  10.350 1.000 98.150 ? 96  ARG A NE  1 
ATOM 741  N NH1 ? ARG A 1  96 ? -20.613   5.873  12.145 1.000 98.150 ? 96  ARG A NH1 1 
ATOM 742  N NH2 ? ARG A 1  96 ? -19.106   7.600  12.204 1.000 98.150 ? 96  ARG A NH2 1 
ATOM 743  C CZ  ? ARG A 1  96 ? -20.053   6.929  11.564 1.000 98.150 ? 96  ARG A CZ  1 
ATOM 744  N N   ? LEU A 1  97 ? -19.264   5.619   4.975 1.000 98.240 ? 97  LEU A N   1 
ATOM 745  C CA  ? LEU A 1  97 ? -18.583   6.563   4.096 1.000 98.240 ? 97  LEU A CA  1 
ATOM 746  C C   ? LEU A 1  97 ? -18.872   8.001   4.515 1.000 98.240 ? 97  LEU A C   1 
ATOM 747  C CB  ? LEU A 1  97 ? -19.011   6.348   2.642 1.000 98.240 ? 97  LEU A CB  1 
ATOM 748  O O   ? LEU A 1  97 ? -20.032   8.380   4.688 1.000 98.240 ? 97  LEU A O   1 
ATOM 749  C CG  ? LEU A 1  97 ? -18.773   4.951   2.065 1.000 98.240 ? 97  LEU A CG  1 
ATOM 750  C CD1 ? LEU A 1  97 ? -19.176   4.909   0.595 1.000 98.240 ? 97  LEU A CD1 1 
ATOM 751  C CD2 ? LEU A 1  97 ? -17.314   4.543   2.237 1.000 98.240 ? 97  LEU A CD2 1 
ATOM 752  N N   ? THR A 1  98 ? -17.795   8.801   4.726 1.000 97.820 ? 98  THR A N   1 
ATOM 753  C CA  ? THR A 1  98 ? -17.788  10.203   5.128 1.000 97.820 ? 98  THR A CA  1 
ATOM 754  C C   ? THR A 1  98 ? -16.762  10.992   4.319 1.000 97.820 ? 98  THR A C   1 
ATOM 755  C CB  ? THR A 1  98 ? -17.485  10.353   6.630 1.000 97.820 ? 98  THR A CB  1 
ATOM 756  O O   ? THR A 1  98 ? -16.148  10.456   3.394 1.000 97.820 ? 98  THR A O   1 
ATOM 757  C CG2 ? THR A 1  98 ? -18.352   9.413   7.462 1.000 97.820 ? 98  THR A CG2 1 
ATOM 758  O OG1 ? THR A 1  98 ? -16.106  10.046   6.867 1.000 97.820 ? 98  THR A OG1 1 
ATOM 759  N N   ? ARG A 1  99 ? -16.662  12.264   4.665 1.000 97.420 ? 99  ARG A N   1 
ATOM 760  C CA  ? ARG A 1  99 ? -15.640  13.081   4.019 1.000 97.420 ? 99  ARG A CA  1 
ATOM 761  C C   ? ARG A 1  99 ? -14.243  12.544   4.312 1.000 97.420 ? 99  ARG A C   1 
ATOM 762  C CB  ? ARG A 1  99 ? -15.747  14.538   4.474 1.000 97.420 ? 99  ARG A CB  1 
ATOM 763  O O   ? ARG A 1  99 ? -13.310  12.771   3.539 1.000 97.420 ? 99  ARG A O   1 
ATOM 764  C CG  ? ARG A 1  99 ? -16.994  15.250   3.973 1.000 97.420 ? 99  ARG A CG  1 
ATOM 765  C CD  ? ARG A 1  99 ? -17.010  16.715   4.384 1.000 97.420 ? 99  ARG A CD  1 
ATOM 766  N NE  ? ARG A 1  99 ? -18.218  17.392   3.921 1.000 97.420 ? 99  ARG A NE  1 
ATOM 767  N NH1 ? ARG A 1  99 ? -17.544  19.498   4.590 1.000 97.420 ? 99  ARG A NH1 1 
ATOM 768  N NH2 ? ARG A 1  99 ? -19.578  19.209   3.573 1.000 97.420 ? 99  ARG A NH2 1 
ATOM 769  C CZ  ? ARG A 1  99 ? -18.444  18.698   4.029 1.000 97.420 ? 99  ARG A CZ  1 
ATOM 770  N N   ? ASP A 1 100 ? -14.009  11.750   5.365 1.000 97.480 ? 100 ASP A N   1 
ATOM 771  C CA  ? ASP A 1 100 ? -12.707  11.278   5.827 1.000 97.480 ? 100 ASP A CA  1 
ATOM 772  C C   ? ASP A 1 100 ? -12.516   9.796   5.513 1.000 97.480 ? 100 ASP A C   1 
ATOM 773  C CB  ? ASP A 1 100 ? -12.550  11.522   7.329 1.000 97.480 ? 100 ASP A CB  1 
ATOM 774  O O   ? ASP A 1 100 ? -11.419   9.258   5.673 1.000 97.480 ? 100 ASP A O   1 
ATOM 775  C CG  ? ASP A 1 100 ? -12.661  12.988   7.707 1.000 97.480 ? 100 ASP A CG  1 
ATOM 776  O OD1 ? ASP A 1 100 ? -12.120  13.848   6.980 1.000 97.480 ? 100 ASP A OD1 1 
ATOM 777  O OD2 ? ASP A 1 100 ? -13.293  13.286   8.744 1.000 97.480 ? 100 ASP A OD2 1 
ATOM 778  N N   ? VAL A 1 101 ? -13.586   9.128   5.084 1.000 98.340 ? 101 VAL A N   1 
ATOM 779  C CA  ? VAL A 1 101 ? -13.543   7.725   4.687 1.000 98.340 ? 101 VAL A CA  1 
ATOM 780  C C   ? VAL A 1 101 ? -14.239   7.546   3.340 1.000 98.340 ? 101 VAL A C   1 
ATOM 781  C CB  ? VAL A 1 101 ? -14.197   6.814   5.750 1.000 98.340 ? 101 VAL A CB  1 
ATOM 782  O O   ? VAL A 1 101 ? -15.466   7.644   3.250 1.000 98.340 ? 101 VAL A O   1 
ATOM 783  C CG1 ? VAL A 1 101 ? -14.091   5.346   5.343 1.000 98.340 ? 101 VAL A CG1 1 
ATOM 784  C CG2 ? VAL A 1 101 ? -13.553   7.041   7.116 1.000 98.340 ? 101 VAL A CG2 1 
ATOM 785  N N   ? ARG A 1 102 ? -13.366   7.308   2.296 1.000 98.270 ? 102 ARG A N   1 
ATOM 786  C CA  ? ARG A 1 102 ? -13.901   7.132   0.950 1.000 98.270 ? 102 ARG A CA  1 
ATOM 787  C C   ? ARG A 1 102 ? -13.233   5.956   0.245 1.000 98.270 ? 102 ARG A C   1 
ATOM 788  C CB  ? ARG A 1 102 ? -13.718   8.409   0.126 1.000 98.270 ? 102 ARG A CB  1 
ATOM 789  O O   ? ARG A 1 102 ? -12.150   5.521   0.642 1.000 98.270 ? 102 ARG A O   1 
ATOM 790  C CG  ? ARG A 1 102 ? -14.565   9.577   0.605 1.000 98.270 ? 102 ARG A CG  1 
ATOM 791  C CD  ? ARG A 1 102 ? -14.406  10.795  -0.294 1.000 98.270 ? 102 ARG A CD  1 
ATOM 792  N NE  ? ARG A 1 102 ? -15.213  11.919   0.173 1.000 98.270 ? 102 ARG A NE  1 
ATOM 793  N NH1 ? ARG A 1 102 ? -14.536  13.366  -1.496 1.000 98.270 ? 102 ARG A NH1 1 
ATOM 794  N NH2 ? ARG A 1 102 ? -16.025  14.066   0.100 1.000 98.270 ? 102 ARG A NH2 1 
ATOM 795  C CZ  ? ARG A 1 102 ? -15.256  13.114  -0.409 1.000 98.270 ? 102 ARG A CZ  1 
ATOM 796  N N   ? LEU A 1 103 ? -13.937   5.534  -0.797 1.000 98.180 ? 103 LEU A N   1 
ATOM 797  C CA  ? LEU A 1 103 ? -13.420   4.454  -1.630 1.000 98.180 ? 103 LEU A CA  1 
ATOM 798  C C   ? LEU A 1 103 ? -12.438   4.989  -2.667 1.000 98.180 ? 103 LEU A C   1 
ATOM 799  C CB  ? LEU A 1 103 ? -14.567   3.718  -2.327 1.000 98.180 ? 103 LEU A CB  1 
ATOM 800  O O   ? LEU A 1 103 ? -12.590   6.115  -3.148 1.000 98.180 ? 103 LEU A O   1 
ATOM 801  C CG  ? LEU A 1 103 ? -15.731   3.280  -1.438 1.000 98.180 ? 103 LEU A CG  1 
ATOM 802  C CD1 ? LEU A 1 103 ? -16.819   2.618  -2.278 1.000 98.180 ? 103 LEU A CD1 1 
ATOM 803  C CD2 ? LEU A 1 103 ? -15.244   2.335  -0.345 1.000 98.180 ? 103 LEU A CD2 1 
ATOM 804  N N   ? ILE A 1 104 ? -11.407   4.148  -2.994 1.000 97.670 ? 104 ILE A N   1 
ATOM 805  C CA  ? ILE A 1 104 ? -10.526   4.480  -4.109 1.000 97.670 ? 104 ILE A CA  1 
ATOM 806  C C   ? ILE A 1 104 ? -10.776   3.517  -5.268 1.000 97.670 ? 104 ILE A C   1 
ATOM 807  C CB  ? ILE A 1 104 ?  -9.040   4.437  -3.688 1.000 97.670 ? 104 ILE A CB  1 
ATOM 808  O O   ? ILE A 1 104 ? -11.056   2.336  -5.053 1.000 97.670 ? 104 ILE A O   1 
ATOM 809  C CG1 ? ILE A 1 104 ?  -8.161   5.085  -4.764 1.000 97.670 ? 104 ILE A CG1 1 
ATOM 810  C CG2 ? ILE A 1 104 ?  -8.598   2.997  -3.413 1.000 97.670 ? 104 ILE A CG2 1 
ATOM 811  C CD1 ? ILE A 1 104 ?  -6.750   5.414  -4.295 1.000 97.670 ? 104 ILE A CD1 1 
ATOM 812  N N   ? ARG A 1 105 ? -10.672   4.037  -6.477 1.000 95.600 ? 105 ARG A N   1 
ATOM 813  C CA  ? ARG A 1 105 ? -10.988   3.269  -7.677 1.000 95.600 ? 105 ARG A CA  1 
ATOM 814  C C   ? ARG A 1 105 ?  -9.809   2.397  -8.096 1.000 95.600 ? 105 ARG A C   1 
ATOM 815  C CB  ? ARG A 1 105 ? -11.383   4.202  -8.824 1.000 95.600 ? 105 ARG A CB  1 
ATOM 816  O O   ? ARG A 1 105 ?  -8.652   2.791  -7.937 1.000 95.600 ? 105 ARG A O   1 
ATOM 817  C CG  ? ARG A 1 105 ? -12.670   4.973  -8.575 1.000 95.600 ? 105 ARG A CG  1 
ATOM 818  C CD  ? ARG A 1 105 ? -12.961   5.962  -9.696 1.000 95.600 ? 105 ARG A CD  1 
ATOM 819  N NE  ? ARG A 1 105 ? -13.227   5.281 -10.960 1.000 95.600 ? 105 ARG A NE  1 
ATOM 820  N NH1 ? ARG A 1 105 ? -13.987   7.168 -12.054 1.000 95.600 ? 105 ARG A NH1 1 
ATOM 821  N NH2 ? ARG A 1 105 ? -13.913   5.155 -13.148 1.000 95.600 ? 105 ARG A NH2 1 
ATOM 822  C CZ  ? ARG A 1 105 ? -13.708   5.870 -12.051 1.000 95.600 ? 105 ARG A CZ  1 
ATOM 823  N N   ? LEU A 1 106 ? -10.246   1.162  -8.637 1.000 94.750 ? 106 LEU A N   1 
ATOM 824  C CA  ? LEU A 1 106 ?  -9.261   0.281  -9.255 1.000 94.750 ? 106 LEU A CA  1 
ATOM 825  C C   ? LEU A 1 106 ?  -9.165   0.542 -10.755 1.000 94.750 ? 106 LEU A C   1 
ATOM 826  C CB  ? LEU A 1 106 ?  -9.620  -1.185  -9.003 1.000 94.750 ? 106 LEU A CB  1 
ATOM 827  O O   ? LEU A 1 106 ? -10.152   0.925 -11.387 1.000 94.750 ? 106 LEU A O   1 
ATOM 828  C CG  ? LEU A 1 106 ?  -9.815  -1.594  -7.542 1.000 94.750 ? 106 LEU A CG  1 
ATOM 829  C CD1 ? LEU A 1 106 ? -10.225  -3.060  -7.451 1.000 94.750 ? 106 LEU A CD1 1 
ATOM 830  C CD2 ? LEU A 1 106 ?  -8.542  -1.339  -6.741 1.000 94.750 ? 106 LEU A CD2 1 
ATOM 831  N N   ? THR A 1 107 ?  -8.014   0.370 -11.375 1.000 87.770 ? 107 THR A N   1 
ATOM 832  C CA  ? THR A 1 107 ?  -7.854   0.576 -12.811 1.000 87.770 ? 107 THR A CA  1 
ATOM 833  C C   ? THR A 1 107 ?  -7.397  -0.710 -13.494 1.000 87.770 ? 107 THR A C   1 
ATOM 834  C CB  ? THR A 1 107 ?  -6.847   1.703 -13.105 1.000 87.770 ? 107 THR A CB  1 
ATOM 835  O O   ? THR A 1 107 ?  -6.602  -1.467 -12.934 1.000 87.770 ? 107 THR A O   1 
ATOM 836  C CG2 ? THR A 1 107 ?  -5.473   1.376 -12.531 1.000 87.770 ? 107 THR A CG2 1 
ATOM 837  O OG1 ? THR A 1 107 ?  -6.732   1.874 -14.523 1.000 87.770 ? 107 THR A OG1 1 
ATOM 838  N N   ? SER A 1 108 ?  -8.031  -0.886 -14.664 1.000 88.000 ? 108 SER A N   1 
ATOM 839  C CA  ? SER A 1 108 ?  -7.602  -2.008 -15.492 1.000 88.000 ? 108 SER A CA  1 
ATOM 840  C C   ? SER A 1 108 ?  -6.456  -1.608 -16.415 1.000 88.000 ? 108 SER A C   1 
ATOM 841  C CB  ? SER A 1 108 ?  -8.772  -2.541 -16.320 1.000 88.000 ? 108 SER A CB  1 
ATOM 842  O O   ? SER A 1 108 ?  -5.837  -2.463 -17.052 1.000 88.000 ? 108 SER A O   1 
ATOM 843  O OG  ? SER A 1 108 ?  -9.297  -1.527 -17.160 1.000 88.000 ? 108 SER A OG  1 
ATOM 844  N N   ? ARG A 1 109 ?  -6.300  -0.253 -16.362 1.000 82.840 ? 109 ARG A N   1 
ATOM 845  C CA  ? ARG A 1 109 ?  -5.295   0.320 -17.251 1.000 82.840 ? 109 ARG A CA  1 
ATOM 846  C C   ? ARG A 1 109 ?  -3.944   0.431 -16.551 1.000 82.840 ? 109 ARG A C   1 
ATOM 847  C CB  ? ARG A 1 109 ?  -5.740   1.696 -17.751 1.000 82.840 ? 109 ARG A CB  1 
ATOM 848  O O   ? ARG A 1 109 ?  -3.880   0.746 -15.361 1.000 82.840 ? 109 ARG A O   1 
ATOM 849  C CG  ? ARG A 1 109 ?  -6.979   1.660 -18.632 1.000 82.840 ? 109 ARG A CG  1 
ATOM 850  C CD  ? ARG A 1 109 ?  -7.344   3.044 -19.149 1.000 82.840 ? 109 ARG A CD  1 
ATOM 851  N NE  ? ARG A 1 109 ?  -8.578   3.020 -19.929 1.000 82.840 ? 109 ARG A NE  1 
ATOM 852  N NH1 ? ARG A 1 109 ?  -8.467   5.240 -20.559 1.000 82.840 ? 109 ARG A NH1 1 
ATOM 853  N NH2 ? ARG A 1 109 ? -10.213   3.931 -21.260 1.000 82.840 ? 109 ARG A NH2 1 
ATOM 854  C CZ  ? ARG A 1 109 ?  -9.083   4.064 -20.581 1.000 82.840 ? 109 ARG A CZ  1 
ATOM 855  N N   ? GLY A 1 110 ?  -2.955  -0.350 -16.960 1.000 83.820 ? 110 GLY A N   1 
ATOM 856  C CA  ? GLY A 1 110 ?  -1.603  -0.210 -16.444 1.000 83.820 ? 110 GLY A CA  1 
ATOM 857  C C   ? GLY A 1 110 ?  -1.094   1.219 -16.485 1.000 83.820 ? 110 GLY A C   1 
ATOM 858  O O   ? GLY A 1 110 ?  -1.734   2.095 -17.071 1.000 83.820 ? 110 GLY A O   1 
ATOM 859  N N   ? VAL A 1 111 ?  -0.139   1.518 -15.821 1.000 86.980 ? 111 VAL A N   1 
ATOM 860  C CA  ? VAL A 1 111 ?   0.456   2.850 -15.772 1.000 86.980 ? 111 VAL A CA  1 
ATOM 861  C C   ? VAL A 1 111 ?   1.462   3.009 -16.909 1.000 86.980 ? 111 VAL A C   1 
ATOM 862  C CB  ? VAL A 1 111 ?   1.141   3.116 -14.413 1.000 86.980 ? 111 VAL A CB  1 
ATOM 863  O O   ? VAL A 1 111 ?   2.169   2.061 -17.258 1.000 86.980 ? 111 VAL A O   1 
ATOM 864  C CG1 ? VAL A 1 111 ?   2.317   2.163 -14.206 1.000 86.980 ? 111 VAL A CG1 1 
ATOM 865  C CG2 ? VAL A 1 111 ?   1.604   4.569 -14.324 1.000 86.980 ? 111 VAL A CG2 1 
ATOM 866  N N   ? LYS A 1 112 ?   1.394   4.200 -17.610 1.000 83.330 ? 112 LYS A N   1 
ATOM 867  C CA  ? LYS A 1 112 ?   2.371   4.527 -18.644 1.000 83.330 ? 112 LYS A CA  1 
ATOM 868  C C   ? LYS A 1 112 ?   3.591   5.224 -18.047 1.000 83.330 ? 112 LYS A C   1 
ATOM 869  C CB  ? LYS A 1 112 ?   1.739   5.408 -19.722 1.000 83.330 ? 112 LYS A CB  1 
ATOM 870  O O   ? LYS A 1 112 ?   3.452   6.151 -17.246 1.000 83.330 ? 112 LYS A O   1 
ATOM 871  C CG  ? LYS A 1 112 ?   0.674   4.705 -20.550 1.000 83.330 ? 112 LYS A CG  1 
ATOM 872  C CD  ? LYS A 1 112 ?   0.137   5.609 -21.653 1.000 83.330 ? 112 LYS A CD  1 
ATOM 873  C CE  ? LYS A 1 112 ?  -0.976   4.930 -22.440 1.000 83.330 ? 112 LYS A CE  1 
ATOM 874  N NZ  ? LYS A 1 112 ?  -1.534   5.827 -23.496 1.000 83.330 ? 112 LYS A NZ  1 
ATOM 875  N N   ? LEU A 1 113 ?   4.828   4.769 -18.398 1.000 85.790 ? 113 LEU A N   1 
ATOM 876  C CA  ? LEU A 1 113 ?   6.070   5.369 -17.924 1.000 85.790 ? 113 LEU A CA  1 
ATOM 877  C C   ? LEU A 1 113 ?   6.423   6.607 -18.741 1.000 85.790 ? 113 LEU A C   1 
ATOM 878  C CB  ? LEU A 1 113 ?   7.215   4.355 -17.991 1.000 85.790 ? 113 LEU A CB  1 
ATOM 879  O O   ? LEU A 1 113 ?   6.261   6.616 -19.964 1.000 85.790 ? 113 LEU A O   1 
ATOM 880  C CG  ? LEU A 1 113 ?   7.055   3.094 -17.141 1.000 85.790 ? 113 LEU A CG  1 
ATOM 881  C CD1 ? LEU A 1 113 ?   8.197   2.121 -17.416 1.000 85.790 ? 113 LEU A CD1 1 
ATOM 882  C CD2 ? LEU A 1 113 ?   6.994   3.451 -15.660 1.000 85.790 ? 113 LEU A CD2 1 
ATOM 883  N N   ? PRO A 1 114 ?   7.129   7.652 -18.002 1.000 83.910 ? 114 PRO A N   1 
ATOM 884  C CA  ? PRO A 1 114 ?   7.247   7.835 -16.554 1.000 83.910 ? 114 PRO A CA  1 
ATOM 885  C C   ? PRO A 1 114 ?   6.004   8.472 -15.937 1.000 83.910 ? 114 PRO A C   1 
ATOM 886  C CB  ? PRO A 1 114 ?   8.461   8.756 -16.412 1.000 83.910 ? 114 PRO A CB  1 
ATOM 887  O O   ? PRO A 1 114 ?   5.337   9.285 -16.583 1.000 83.910 ? 114 PRO A O   1 
ATOM 888  C CG  ? PRO A 1 114 ?   8.430   9.619 -17.632 1.000 83.910 ? 114 PRO A CG  1 
ATOM 889  C CD  ? PRO A 1 114 ?   7.875   8.814 -18.772 1.000 83.910 ? 114 PRO A CD  1 
ATOM 890  N N   ? THR A 1 115 ?   5.487   7.908 -14.948 1.000 90.380 ? 115 THR A N   1 
ATOM 891  C CA  ? THR A 1 115 ?   4.342   8.452 -14.227 1.000 90.380 ? 115 THR A CA  1 
ATOM 892  C C   ? THR A 1 115 ?   4.684   8.670 -12.756 1.000 90.380 ? 115 THR A C   1 
ATOM 893  C CB  ? THR A 1 115 ?   3.118   7.524 -14.340 1.000 90.380 ? 115 THR A CB  1 
ATOM 894  O O   ? THR A 1 115 ?   5.306   7.814 -12.124 1.000 90.380 ? 115 THR A O   1 
ATOM 895  C CG2 ? THR A 1 115 ?   1.925   8.092 -13.579 1.000 90.380 ? 115 THR A CG2 1 
ATOM 896  O OG1 ? THR A 1 115 ?   2.764   7.376 -15.720 1.000 90.380 ? 115 THR A OG1 1 
ATOM 897  N N   ? ARG A 1 116 ?   4.308   9.859 -12.237 1.000 92.770 ? 116 ARG A N   1 
ATOM 898  C CA  ? ARG A 1 116 ?   4.470  10.145 -10.815 1.000 92.770 ? 116 ARG A CA  1 
ATOM 899  C C   ? ARG A 1 116 ?   3.271   9.646 -10.016 1.000 92.770 ? 116 ARG A C   1 
ATOM 900  C CB  ? ARG A 1 116 ?   4.664  11.646 -10.587 1.000 92.770 ? 116 ARG A CB  1 
ATOM 901  O O   ? ARG A 1 116 ?   2.123   9.925 -10.369 1.000 92.770 ? 116 ARG A O   1 
ATOM 902  C CG  ? ARG A 1 116 ?   6.012  12.171 -11.054 1.000 92.770 ? 116 ARG A CG  1 
ATOM 903  C CD  ? ARG A 1 116 ?   6.257  13.597 -10.582 1.000 92.770 ? 116 ARG A CD  1 
ATOM 904  N NE  ? ARG A 1 116 ?   7.582  14.074 -10.969 1.000 92.770 ? 116 ARG A NE  1 
ATOM 905  N NH1 ? ARG A 1 116 ?   8.608  13.456  -8.994 1.000 92.770 ? 116 ARG A NH1 1 
ATOM 906  N NH2 ? ARG A 1 116 ?   9.824  14.460 -10.658 1.000 92.770 ? 116 ARG A NH2 1 
ATOM 907  C CZ  ? ARG A 1 116 ?   8.668  13.995 -10.206 1.000 92.770 ? 116 ARG A CZ  1 
ATOM 908  N N   ? CYS A 1 117 ?   3.587   9.005  -8.954 1.000 95.060 ? 117 CYS A N   1 
ATOM 909  C CA  ? CYS A 1 117 ?   2.566   8.409  -8.099 1.000 95.060 ? 117 CYS A CA  1 
ATOM 910  C C   ? CYS A 1 117 ?   2.826   8.733  -6.633 1.000 95.060 ? 117 CYS A C   1 
ATOM 911  C CB  ? CYS A 1 117 ?   2.521   6.894  -8.295 1.000 95.060 ? 117 CYS A CB  1 
ATOM 912  O O   ? CYS A 1 117 ?   3.939   9.109  -6.263 1.000 95.060 ? 117 CYS A O   1 
ATOM 913  S SG  ? CYS A 1 117 ?   2.221   6.390 -10.004 1.000 95.060 ? 117 CYS A SG  1 
ATOM 914  N N   ? SER A 1 118 ?   1.801   8.625  -5.852 1.000 95.010 ? 118 SER A N   1 
ATOM 915  C CA  ? SER A 1 118 ?   1.947   8.855  -4.418 1.000 95.010 ? 118 SER A CA  1 
ATOM 916  C C   ? SER A 1 118 ?   1.651   7.588  -3.622 1.000 95.010 ? 118 SER A C   1 
ATOM 917  C CB  ? SER A 1 118 ?   1.023   9.983  -3.959 1.000 95.010 ? 118 SER A CB  1 
ATOM 918  O O   ? SER A 1 118 ?   0.807   6.782  -4.019 1.000 95.010 ? 118 SER A O   1 
ATOM 919  O OG  ? SER A 1 118 ?  -0.336   9.596  -4.068 1.000 95.010 ? 118 SER A OG  1 
ATOM 920  N N   ? VAL A 1 119 ?   2.360   7.431  -2.554 1.000 95.140 ? 119 VAL A N   1 
ATOM 921  C CA  ? VAL A 1 119 ?   2.137   6.368  -1.580 1.000 95.140 ? 119 VAL A CA  1 
ATOM 922  C C   ? VAL A 1 119 ?   2.040   6.964  -0.177 1.000 95.140 ? 119 VAL A C   1 
ATOM 923  C CB  ? VAL A 1 119 ?   3.258   5.306  -1.632 1.000 95.140 ? 119 VAL A CB  1 
ATOM 924  O O   ? VAL A 1 119 ?   2.763   7.906   0.155 1.000 95.140 ? 119 VAL A O   1 
ATOM 925  C CG1 ? VAL A 1 119 ?   4.591   5.906  -1.189 1.000 95.140 ? 119 VAL A CG1 1 
ATOM 926  C CG2 ? VAL A 1 119 ?   2.894   4.104  -0.763 1.000 95.140 ? 119 VAL A CG2 1 
ATOM 927  N N   ? ALA A 1 120 ?   1.100   6.493   0.542 1.000 94.290 ? 120 ALA A N   1 
ATOM 928  C CA  ? ALA A 1 120 ?   0.903   6.964   1.911 1.000 94.290 ? 120 ALA A CA  1 
ATOM 929  C C   ? ALA A 1 120 ?   0.890   5.799   2.896 1.000 94.290 ? 120 ALA A C   1 
ATOM 930  C CB  ? ALA A 1 120 ?  -0.395   7.761   2.017 1.000 94.290 ? 120 ALA A CB  1 
ATOM 931  O O   ? ALA A 1 120 ?   0.504   4.682   2.541 1.000 94.290 ? 120 ALA A O   1 
ATOM 932  N N   ? GLY A 1 121 ?   1.325   6.082   4.112 1.000 93.400 ? 121 GLY A N   1 
ATOM 933  C CA  ? GLY A 1 121 ?   1.337   5.057   5.143 1.000 93.400 ? 121 GLY A CA  1 
ATOM 934  C C   ? GLY A 1 121 ?   1.760   5.582   6.502 1.000 93.400 ? 121 GLY A C   1 
ATOM 935  O O   ? GLY A 1 121 ?   2.152   6.744   6.629 1.000 93.400 ? 121 GLY A O   1 
ATOM 936  N N   ? TRP A 1 122 ?   1.531   4.744   7.575 1.000 90.970 ? 122 TRP A N   1 
ATOM 937  C CA  ? TRP A 1 122 ?   1.837   5.070   8.964 1.000 90.970 ? 122 TRP A CA  1 
ATOM 938  C C   ? TRP A 1 122 ?   3.039   4.272   9.458 1.000 90.970 ? 122 TRP A C   1 
ATOM 939  C CB  ? TRP A 1 122 ?   0.625   4.798   9.859 1.000 90.970 ? 122 TRP A CB  1 
ATOM 940  O O   ? TRP A 1 122 ?   3.164   4.003  10.655 1.000 90.970 ? 122 TRP A O   1 
ATOM 941  C CG  ? TRP A 1 122 ?  -0.519   5.741   9.639 1.000 90.970 ? 122 TRP A CG  1 
ATOM 942  C CD1 ? TRP A 1 122 ?  -0.743   6.928  10.280 1.000 90.970 ? 122 TRP A CD1 1 
ATOM 943  C CD2 ? TRP A 1 122 ?  -1.599   5.573   8.716 1.000 90.970 ? 122 TRP A CD2 1 
ATOM 944  C CE2 ? TRP A 1 122 ?  -2.442   6.698   8.850 1.000 90.970 ? 122 TRP A CE2 1 
ATOM 945  C CE3 ? TRP A 1 122 ?  -1.935   4.579   7.787 1.000 90.970 ? 122 TRP A CE3 1 
ATOM 946  N NE1 ? TRP A 1 122 ?  -1.899   7.508   9.809 1.000 90.970 ? 122 TRP A NE1 1 
ATOM 947  C CH2 ? TRP A 1 122 ?  -3.908   5.869   7.186 1.000 90.970 ? 122 TRP A CH2 1 
ATOM 948  C CZ2 ? TRP A 1 122 ?  -3.603   6.856   8.088 1.000 90.970 ? 122 TRP A CZ2 1 
ATOM 949  C CZ3 ? TRP A 1 122 ?  -3.090   4.738   7.030 1.000 90.970 ? 122 TRP A CZ3 1 
ATOM 950  N N   ? GLY A 1 123 ?   3.856   3.747   8.434 1.000 76.990 ? 123 GLY A N   1 
ATOM 951  C CA  ? GLY A 1 123 ?   5.027   2.951   8.770 1.000 76.990 ? 123 GLY A CA  1 
ATOM 952  C C   ? GLY A 1 123 ?   6.148   3.769   9.381 1.000 76.990 ? 123 GLY A C   1 
ATOM 953  O O   ? GLY A 1 123 ?   5.897   4.752  10.081 1.000 76.990 ? 123 GLY A O   1 
ATOM 954  N N   ? ARG A 1 124 ?   7.341   3.406   9.373 1.000 71.120 ? 124 ARG A N   1 
ATOM 955  C CA  ? ARG A 1 124 ?   8.519   4.068   9.925 1.000 71.120 ? 124 ARG A CA  1 
ATOM 956  C C   ? ARG A 1 124 ?   8.898   5.290   9.095 1.000 71.120 ? 124 ARG A C   1 
ATOM 957  C CB  ? ARG A 1 124 ?   9.698   3.096   9.996 1.000 71.120 ? 124 ARG A CB  1 
ATOM 958  O O   ? ARG A 1 124 ?   8.711   5.302   7.877 1.000 71.120 ? 124 ARG A O   1 
ATOM 959  C CG  ? ARG A 1 124 ?   9.508   1.968  10.997 1.000 71.120 ? 124 ARG A CG  1 
ATOM 960  C CD  ? ARG A 1 124 ?  10.737   1.073  11.080 1.000 71.120 ? 124 ARG A CD  1 
ATOM 961  N NE  ? ARG A 1 124 ?  10.559   0.003  12.057 1.000 71.120 ? 124 ARG A NE  1 
ATOM 962  N NH1 ? ARG A 1 124 ?  12.717  -0.803  11.874 1.000 71.120 ? 124 ARG A NH1 1 
ATOM 963  N NH2 ? ARG A 1 124 ?  11.234  -1.800  13.310 1.000 71.120 ? 124 ARG A NH2 1 
ATOM 964  C CZ  ? ARG A 1 124 ?  11.504  -0.864  12.411 1.000 71.120 ? 124 ARG A CZ  1 
ATOM 965  N N   ? THR A 1 125 ?   9.270   6.485   9.734 1.000 62.240 ? 125 THR A N   1 
ATOM 966  C CA  ? THR A 1 125 ?   9.702   7.712   9.074 1.000 62.240 ? 125 THR A CA  1 
ATOM 967  C C   ? THR A 1 125 ?  11.225   7.812   9.063 1.000 62.240 ? 125 THR A C   1 
ATOM 968  C CB  ? THR A 1 125 ?   9.108   8.955   9.761 1.000 62.240 ? 125 THR A CB  1 
ATOM 969  O O   ? THR A 1 125 ?  11.786   8.756   8.502 1.000 62.240 ? 125 THR A O   1 
ATOM 970  C CG2 ? THR A 1 125 ?   7.591   8.993   9.614 1.000 62.240 ? 125 THR A CG2 1 
ATOM 971  O OG1 ? THR A 1 125 ?   9.441   8.928  11.155 1.000 62.240 ? 125 THR A OG1 1 
ATOM 972  N N   ? GLY A 1 126 ?  11.987   6.751   9.588 1.000 58.870 ? 126 GLY A N   1 
ATOM 973  C CA  ? GLY A 1 126 ?  13.407   6.460   9.695 1.000 58.870 ? 126 GLY A CA  1 
ATOM 974  C C   ? GLY A 1 126 ?  13.694   5.013  10.051 1.000 58.870 ? 126 GLY A C   1 
ATOM 975  O O   ? GLY A 1 126 ?  12.787   4.179  10.059 1.000 58.870 ? 126 GLY A O   1 
ATOM 976  N N   ? LEU A 1 127 ?  14.988   4.603  10.167 1.000 59.120 ? 127 LEU A N   1 
ATOM 977  C CA  ? LEU A 1 127 ?  15.381   3.217  10.401 1.000 59.120 ? 127 LEU A CA  1 
ATOM 978  C C   ? LEU A 1 127 ?  14.835   2.715  11.733 1.000 59.120 ? 127 LEU A C   1 
ATOM 979  C CB  ? LEU A 1 127 ?  16.905   3.081  10.376 1.000 59.120 ? 127 LEU A CB  1 
ATOM 980  O O   ? LEU A 1 127 ?  14.435   1.554  11.847 1.000 59.120 ? 127 LEU A O   1 
ATOM 981  C CG  ? LEU A 1 127 ?  17.573   3.183   9.004 1.000 59.120 ? 127 LEU A CG  1 
ATOM 982  C CD1 ? LEU A 1 127 ?  19.088   3.268   9.156 1.000 59.120 ? 127 LEU A CD1 1 
ATOM 983  C CD2 ? LEU A 1 127 ?  17.184   1.996   8.129 1.000 59.120 ? 127 LEU A CD2 1 
ATOM 984  N N   ? MET A 1 128 ?  14.468   3.772  12.665 1.000 61.300 ? 128 MET A N   1 
ATOM 985  C CA  ? MET A 1 128 ?  14.043   3.330  13.990 1.000 61.300 ? 128 MET A CA  1 
ATOM 986  C C   ? MET A 1 128 ?  12.851   4.147  14.479 1.000 61.300 ? 128 MET A C   1 
ATOM 987  C CB  ? MET A 1 128 ?  15.196   3.437  14.989 1.000 61.300 ? 128 MET A CB  1 
ATOM 988  O O   ? MET A 1 128 ?  12.266   3.837  15.518 1.000 61.300 ? 128 MET A O   1 
ATOM 989  C CG  ? MET A 1 128 ?  16.384   2.552  14.650 1.000 61.300 ? 128 MET A CG  1 
ATOM 990  S SD  ? MET A 1 128 ?  16.025   0.769  14.897 1.000 61.300 ? 128 MET A SD  1 
ATOM 991  C CE  ? MET A 1 128 ?  16.045   0.197  13.175 1.000 61.300 ? 128 MET A CE  1 
ATOM 992  N N   ? ASP A 1 129 ?  12.477   5.235  13.651 1.000 69.850 ? 129 ASP A N   1 
ATOM 993  C CA  ? ASP A 1 129 ?  11.459   6.158  14.144 1.000 69.850 ? 129 ASP A CA  1 
ATOM 994  C C   ? ASP A 1 129 ?  10.113   5.900  13.472 1.000 69.850 ? 129 ASP A C   1 
ATOM 995  C CB  ? ASP A 1 129 ?  11.892   7.608  13.913 1.000 69.850 ? 129 ASP A CB  1 
ATOM 996  O O   ? ASP A 1 129 ?   9.997   5.985  12.248 1.000 69.850 ? 129 ASP A O   1 
ATOM 997  C CG  ? ASP A 1 129 ?  13.116   7.997  14.723 1.000 69.850 ? 129 ASP A CG  1 
ATOM 998  O OD1 ? ASP A 1 129 ?  13.264   7.523  15.870 1.000 69.850 ? 129 ASP A OD1 1 
ATOM 999  O OD2 ? ASP A 1 129 ?  13.938   8.788  14.211 1.000 69.850 ? 129 ASP A OD2 1 
ATOM 1000 N N   ? ARG A 1 130 ?   9.240   5.447  14.272 1.000 77.150 ? 130 ARG A N   1 
ATOM 1001 C CA  ? ARG A 1 130 ?   7.865   5.212  13.845 1.000 77.150 ? 130 ARG A CA  1 
ATOM 1002 C C   ? ARG A 1 130 ?   7.009   6.458  14.045 1.000 77.150 ? 130 ARG A C   1 
ATOM 1003 C CB  ? ARG A 1 130 ?   7.258   4.032  14.607 1.000 77.150 ? 130 ARG A CB  1 
ATOM 1004 O O   ? ARG A 1 130 ?   7.296   7.282  14.916 1.000 77.150 ? 130 ARG A O   1 
ATOM 1005 C CG  ? ARG A 1 130 ?   7.927   2.699  14.312 1.000 77.150 ? 130 ARG A CG  1 
ATOM 1006 C CD  ? ARG A 1 130 ?   7.252   1.553  15.053 1.000 77.150 ? 130 ARG A CD  1 
ATOM 1007 N NE  ? ARG A 1 130 ?   7.864   0.267  14.730 1.000 77.150 ? 130 ARG A NE  1 
ATOM 1008 N NH1 ? ARG A 1 130 ?   6.730  -0.916  16.358 1.000 77.150 ? 130 ARG A NH1 1 
ATOM 1009 N NH2 ? ARG A 1 130 ?   8.216  -1.988  14.981 1.000 77.150 ? 130 ARG A NH2 1 
ATOM 1010 C CZ  ? ARG A 1 130 ?   7.602  -0.876  15.357 1.000 77.150 ? 130 ARG A CZ  1 
ATOM 1011 N N   ? THR A 1 131 ?   6.100   6.606  13.133 1.000 84.580 ? 131 THR A N   1 
ATOM 1012 C CA  ? THR A 1 131 ?   5.168   7.712  13.323 1.000 84.580 ? 131 THR A CA  1 
ATOM 1013 C C   ? THR A 1 131 ?   3.727   7.211  13.327 1.000 84.580 ? 131 THR A C   1 
ATOM 1014 C CB  ? THR A 1 131 ?   5.340   8.781  12.228 1.000 84.580 ? 131 THR A CB  1 
ATOM 1015 O O   ? THR A 1 131 ?   3.397   6.248  12.631 1.000 84.580 ? 131 THR A O   1 
ATOM 1016 C CG2 ? THR A 1 131 ?   5.082   8.196  10.843 1.000 84.580 ? 131 THR A CG2 1 
ATOM 1017 O OG1 ? THR A 1 131 ?   4.414   9.850  12.463 1.000 84.580 ? 131 THR A OG1 1 
ATOM 1018 N N   ? ASP A 1 132 ?   2.980   7.820  14.148 1.000 90.870 ? 132 ASP A N   1 
ATOM 1019 C CA  ? ASP A 1 132 ?   1.550   7.524  14.174 1.000 90.870 ? 132 ASP A CA  1 
ATOM 1020 C C   ? ASP A 1 132 ?   0.770   8.502  13.299 1.000 90.870 ? 132 ASP A C   1 
ATOM 1021 C CB  ? ASP A 1 132 ?   1.020   7.563  15.609 1.000 90.870 ? 132 ASP A CB  1 
ATOM 1022 O O   ? ASP A 1 132 ?  -0.447   8.378  13.154 1.000 90.870 ? 132 ASP A O   1 
ATOM 1023 C CG  ? ASP A 1 132 ?   1.503   6.396  16.452 1.000 90.870 ? 132 ASP A CG  1 
ATOM 1024 O OD1 ? ASP A 1 132 ?   1.851   5.337  15.886 1.000 90.870 ? 132 ASP A OD1 1 
ATOM 1025 O OD2 ? ASP A 1 132 ?   1.533   6.535  17.694 1.000 90.870 ? 132 ASP A OD2 1 
ATOM 1026 N N   ? ILE A 1 133 ?   1.525   9.399  12.736 1.000 93.700 ? 133 ILE A N   1 
ATOM 1027 C CA  ? ILE A 1 133 ?   0.940  10.398  11.849 1.000 93.700 ? 133 ILE A CA  1 
ATOM 1028 C C   ? ILE A 1 133 ?   1.136   9.975  10.395 1.000 93.700 ? 133 ILE A C   1 
ATOM 1029 C CB  ? ILE A 1 133 ?   1.555  11.795  12.088 1.000 93.700 ? 133 ILE A CB  1 
ATOM 1030 O O   ? ILE A 1 133 ?   2.233   9.572  10.002 1.000 93.700 ? 133 ILE A O   1 
ATOM 1031 C CG1 ? ILE A 1 133 ?   1.313  12.245  13.533 1.000 93.700 ? 133 ILE A CG1 1 
ATOM 1032 C CG2 ? ILE A 1 133 ?   0.985  12.813  11.095 1.000 93.700 ? 133 ILE A CG2 1 
ATOM 1033 C CD1 ? ILE A 1 133 ?   2.037  13.530  13.911 1.000 93.700 ? 133 ILE A CD1 1 
ATOM 1034 N N   ? LEU A 1 134 ?   0.050   9.992   9.587 1.000 94.670 ? 134 LEU A N   1 
ATOM 1035 C CA  ? LEU A 1 134 ?   0.096   9.590   8.186 1.000 94.670 ? 134 LEU A CA  1 
ATOM 1036 C C   ? LEU A 1 134 ?   1.083  10.452   7.406 1.000 94.670 ? 134 LEU A C   1 
ATOM 1037 C CB  ? LEU A 1 134 ?  -1.295   9.688   7.553 1.000 94.670 ? 134 LEU A CB  1 
ATOM 1038 O O   ? LEU A 1 134 ?   1.011  11.682   7.451 1.000 94.670 ? 134 LEU A O   1 
ATOM 1039 C CG  ? LEU A 1 134 ?  -1.464   9.031   6.183 1.000 94.670 ? 134 LEU A CG  1 
ATOM 1040 C CD1 ? LEU A 1 134 ?  -1.305   7.518   6.297 1.000 94.670 ? 134 LEU A CD1 1 
ATOM 1041 C CD2 ? LEU A 1 134 ?  -2.820   9.387   5.583 1.000 94.670 ? 134 LEU A CD2 1 
ATOM 1042 N N   ? ARG A 1 135 ?   1.920   9.701   6.670 1.000 94.640 ? 135 ARG A N   1 
ATOM 1043 C CA  ? ARG A 1 135 ?   2.918  10.357   5.832 1.000 94.640 ? 135 ARG A CA  1 
ATOM 1044 C C   ? ARG A 1 135 ?   2.764   9.944   4.372 1.000 94.640 ? 135 ARG A C   1 
ATOM 1045 C CB  ? ARG A 1 135 ?   4.331  10.030   6.322 1.000 94.640 ? 135 ARG A CB  1 
ATOM 1046 O O   ? ARG A 1 135 ?   2.201   8.888   4.076 1.000 94.640 ? 135 ARG A O   1 
ATOM 1047 C CG  ? ARG A 1 135 ?   4.555  10.326   7.796 1.000 94.640 ? 135 ARG A CG  1 
ATOM 1048 C CD  ? ARG A 1 135 ?   5.070  11.742   8.015 1.000 94.640 ? 135 ARG A CD  1 
ATOM 1049 N NE  ? ARG A 1 135 ?   6.457  11.747   8.471 1.000 94.640 ? 135 ARG A NE  1 
ATOM 1050 N NH1 ? ARG A 1 135 ?   6.776  14.010   8.136 1.000 94.640 ? 135 ARG A NH1 1 
ATOM 1051 N NH2 ? ARG A 1 135 ?   8.483  12.715   8.950 1.000 94.640 ? 135 ARG A NH2 1 
ATOM 1052 C CZ  ? ARG A 1 135 ?   7.236  12.824   8.518 1.000 94.640 ? 135 ARG A CZ  1 
ATOM 1053 N N   ? GLU A 1 136 ?   3.300  10.768   3.469 1.000 94.230 ? 136 GLU A N   1 
ATOM 1054 C CA  ? GLU A 1 136 ?   3.199  10.454   2.047 1.000 94.230 ? 136 GLU A CA  1 
ATOM 1055 C C   ? GLU A 1 136 ?   4.456  10.883   1.297 1.000 94.230 ? 136 GLU A C   1 
ATOM 1056 C CB  ? GLU A 1 136 ?   1.966  11.123   1.434 1.000 94.230 ? 136 GLU A CB  1 
ATOM 1057 O O   ? GLU A 1 136 ?   5.147  11.815   1.713 1.000 94.230 ? 136 GLU A O   1 
ATOM 1058 C CG  ? GLU A 1 136 ?   2.057  12.641   1.373 1.000 94.230 ? 136 GLU A CG  1 
ATOM 1059 C CD  ? GLU A 1 136 ?   0.824  13.292   0.767 1.000 94.230 ? 136 GLU A CD  1 
ATOM 1060 O OE1 ? GLU A 1 136 ?   0.841  14.521   0.531 1.000 94.230 ? 136 GLU A OE1 1 
ATOM 1061 O OE2 ? GLU A 1 136 ?  -0.167  12.567   0.527 1.000 94.230 ? 136 GLU A OE2 1 
ATOM 1062 N N   ? VAL A 1 137 ?   4.659  10.198   0.139 1.000 93.070 ? 137 VAL A N   1 
ATOM 1063 C CA  ? VAL A 1 137 ?   5.783  10.531  -0.730 1.000 93.070 ? 137 VAL A CA  1 
ATOM 1064 C C   ? VAL A 1 137 ?   5.389  10.321  -2.190 1.000 93.070 ? 137 VAL A C   1 
ATOM 1065 C CB  ? VAL A 1 137 ?   7.033   9.689  -0.389 1.000 93.070 ? 137 VAL A CB  1 
ATOM 1066 O O   ? VAL A 1 137 ?   4.555   9.466  -2.498 1.000 93.070 ? 137 VAL A O   1 
ATOM 1067 C CG1 ? VAL A 1 137 ?   6.802   8.218  -0.730 1.000 93.070 ? 137 VAL A CG1 1 
ATOM 1068 C CG2 ? VAL A 1 137 ?   8.256  10.227  -1.128 1.000 93.070 ? 137 VAL A CG2 1 
ATOM 1069 N N   ? ASN A 1 138 ?   6.033  11.143  -3.054 1.000 93.440 ? 138 ASN A N   1 
ATOM 1070 C CA  ? ASN A 1 138 ?   5.872  10.948  -4.491 1.000 93.440 ? 138 ASN A CA  1 
ATOM 1071 C C   ? ASN A 1 138 ?   6.984  10.075  -5.066 1.000 93.440 ? 138 ASN A C   1 
ATOM 1072 C CB  ? ASN A 1 138 ?   5.828  12.296  -5.214 1.000 93.440 ? 138 ASN A CB  1 
ATOM 1073 O O   ? ASN A 1 138 ?   8.160  10.280  -4.762 1.000 93.440 ? 138 ASN A O   1 
ATOM 1074 C CG  ? ASN A 1 138 ?   4.597  13.108  -4.862 1.000 93.440 ? 138 ASN A CG  1 
ATOM 1075 N ND2 ? ASN A 1 138 ?   4.754  14.425  -4.796 1.000 93.440 ? 138 ASN A ND2 1 
ATOM 1076 O OD1 ? ASN A 1 138 ?   3.514  12.556  -4.651 1.000 93.440 ? 138 ASN A OD1 1 
ATOM 1077 N N   ? LEU A 1 139 ?   6.543   9.090  -5.833 1.000 93.860 ? 139 LEU A N   1 
ATOM 1078 C CA  ? LEU A 1 139 ?   7.495   8.176  -6.455 1.000 93.860 ? 139 LEU A CA  1 
ATOM 1079 C C   ? LEU A 1 139 ?   7.327   8.166  -7.970 1.000 93.860 ? 139 LEU A C   1 
ATOM 1080 C CB  ? LEU A 1 139 ?   7.319   6.760  -5.900 1.000 93.860 ? 139 LEU A CB  1 
ATOM 1081 O O   ? LEU A 1 139 ?   6.225   8.382  -8.479 1.000 93.860 ? 139 LEU A O   1 
ATOM 1082 C CG  ? LEU A 1 139 ?   7.417   6.610  -4.381 1.000 93.860 ? 139 LEU A CG  1 
ATOM 1083 C CD1 ? LEU A 1 139 ?   7.079   5.181  -3.967 1.000 93.860 ? 139 LEU A CD1 1 
ATOM 1084 C CD2 ? LEU A 1 139 ?   8.809   6.998  -3.894 1.000 93.860 ? 139 LEU A CD2 1 
ATOM 1085 N N   ? LYS A 1 140 ?   8.466   7.853  -8.615 1.000 93.790 ? 140 LYS A N   1 
ATOM 1086 C CA  ? LYS A 1 140 ?   8.447   7.687 -10.065 1.000 93.790 ? 140 LYS A CA  1 
ATOM 1087 C C   ? LYS A 1 140 ?   8.386   6.211 -10.450 1.000 93.790 ? 140 LYS A C   1 
ATOM 1088 C CB  ? LYS A 1 140 ?   9.676   8.342 -10.697 1.000 93.790 ? 140 LYS A CB  1 
ATOM 1089 O O   ? LYS A 1 140 ?   9.164   5.400  -9.944 1.000 93.790 ? 140 LYS A O   1 
ATOM 1090 C CG  ? LYS A 1 140 ?   9.657   8.356 -12.218 1.000 93.790 ? 140 LYS A CG  1 
ATOM 1091 C CD  ? LYS A 1 140 ?  10.894   9.041 -12.786 1.000 93.790 ? 140 LYS A CD  1 
ATOM 1092 C CE  ? LYS A 1 140 ?  10.901   9.010 -14.309 1.000 93.790 ? 140 LYS A CE  1 
ATOM 1093 N NZ  ? LYS A 1 140 ?  12.092   9.715 -14.871 1.000 93.790 ? 140 LYS A NZ  1 
ATOM 1094 N N   ? VAL A 1 141 ?   7.317   5.914 -11.245 1.000 94.150 ? 141 VAL A N   1 
ATOM 1095 C CA  ? VAL A 1 141 ?   7.342   4.571 -11.815 1.000 94.150 ? 141 VAL A CA  1 
ATOM 1096 C C   ? VAL A 1 141 ?   8.541   4.428 -12.750 1.000 94.150 ? 141 VAL A C   1 
ATOM 1097 C CB  ? VAL A 1 141 ?   6.034   4.253 -12.574 1.000 94.150 ? 141 VAL A CB  1 
ATOM 1098 O O   ? VAL A 1 141 ?   8.750   5.262 -13.634 1.000 94.150 ? 141 VAL A O   1 
ATOM 1099 C CG1 ? VAL A 1 141 ?   6.097   2.861 -13.200 1.000 94.150 ? 141 VAL A CG1 1 
ATOM 1100 C CG2 ? VAL A 1 141 ?   4.833   4.367 -11.637 1.000 94.150 ? 141 VAL A CG2 1 
ATOM 1101 N N   ? ILE A 1 142 ?   9.314   3.363 -12.594 1.000 93.260 ? 142 ILE A N   1 
ATOM 1102 C CA  ? ILE A 1 142 ?  10.553   3.218 -13.352 1.000 93.260 ? 142 ILE A CA  1 
ATOM 1103 C C   ? ILE A 1 142 ?  10.517   1.921 -14.156 1.000 93.260 ? 142 ILE A C   1 
ATOM 1104 C CB  ? ILE A 1 142 ?  11.788   3.240 -12.424 1.000 93.260 ? 142 ILE A CB  1 
ATOM 1105 O O   ? ILE A 1 142 ?   9.611   1.101 -13.985 1.000 93.260 ? 142 ILE A O   1 
ATOM 1106 C CG1 ? ILE A 1 142 ?  11.689   2.126 -11.376 1.000 93.260 ? 142 ILE A CG1 1 
ATOM 1107 C CG2 ? ILE A 1 142 ?  11.938   4.610 -11.756 1.000 93.260 ? 142 ILE A CG2 1 
ATOM 1108 C CD1 ? ILE A 1 142 ?  12.927   1.987 -10.500 1.000 93.260 ? 142 ILE A CD1 1 
ATOM 1109 N N   ? SER A 1 143 ?  11.569   1.766 -15.015 1.000 92.870 ? 143 SER A N   1 
ATOM 1110 C CA  ? SER A 1 143 ?  11.586   0.663 -15.969 1.000 92.870 ? 143 SER A CA  1 
ATOM 1111 C C   ? SER A 1 143 ?  11.810  -0.672 -15.266 1.000 92.870 ? 143 SER A C   1 
ATOM 1112 C CB  ? SER A 1 143 ?  12.672   0.882 -17.023 1.000 92.870 ? 143 SER A CB  1 
ATOM 1113 O O   ? SER A 1 143 ?  12.511  -0.737 -14.254 1.000 92.870 ? 143 SER A O   1 
ATOM 1114 O OG  ? SER A 1 143 ?  13.962   0.782 -16.445 1.000 92.870 ? 143 SER A OG  1 
ATOM 1115 N N   ? ASP A 1 144 ?  11.290  -1.780 -15.793 1.000 93.870 ? 144 ASP A N   1 
ATOM 1116 C CA  ? ASP A 1 144 ?  11.456  -3.146 -15.306 1.000 93.870 ? 144 ASP A CA  1 
ATOM 1117 C C   ? ASP A 1 144 ?  12.930  -3.539 -15.266 1.000 93.870 ? 144 ASP A C   1 
ATOM 1118 C CB  ? ASP A 1 144 ?  10.673  -4.126 -16.182 1.000 93.870 ? 144 ASP A CB  1 
ATOM 1119 O O   ? ASP A 1 144 ?  13.341  -4.342 -14.426 1.000 93.870 ? 144 ASP A O   1 
ATOM 1120 C CG  ? ASP A 1 144 ?   9.171  -3.917 -16.109 1.000 93.870 ? 144 ASP A CG  1 
ATOM 1121 O OD1 ? ASP A 1 144 ?   8.662  -3.509 -15.043 1.000 93.870 ? 144 ASP A OD1 1 
ATOM 1122 O OD2 ? ASP A 1 144 ?   8.489  -4.165 -17.127 1.000 93.870 ? 144 ASP A OD2 1 
ATOM 1123 N N   ? GLU A 1 145 ?  13.739  -2.966 -16.205 1.000 93.760 ? 145 GLU A N   1 
ATOM 1124 C CA  ? GLU A 1 145 ?  15.162  -3.278 -16.295 1.000 93.760 ? 145 GLU A CA  1 
ATOM 1125 C C   ? GLU A 1 145 ?  15.886  -2.936 -14.996 1.000 93.760 ? 145 GLU A C   1 
ATOM 1126 C CB  ? GLU A 1 145 ?  15.803  -2.530 -17.467 1.000 93.760 ? 145 GLU A CB  1 
ATOM 1127 O O   ? GLU A 1 145 ?  16.710  -3.716 -14.514 1.000 93.760 ? 145 GLU A O   1 
ATOM 1128 C CG  ? GLU A 1 145 ?  15.321  -2.997 -18.833 1.000 93.760 ? 145 GLU A CG  1 
ATOM 1129 C CD  ? GLU A 1 145 ?  13.966  -2.424 -19.219 1.000 93.760 ? 145 GLU A CD  1 
ATOM 1130 O OE1 ? GLU A 1 145 ?  13.295  -2.998 -20.106 1.000 93.760 ? 145 GLU A OE1 1 
ATOM 1131 O OE2 ? GLU A 1 145 ?  13.574  -1.392 -18.630 1.000 93.760 ? 145 GLU A OE2 1 
ATOM 1132 N N   ? VAL A 1 146 ?  15.493  -1.813 -14.437 1.000 92.210 ? 146 VAL A N   1 
ATOM 1133 C CA  ? VAL A 1 146 ?  16.100  -1.367 -13.187 1.000 92.210 ? 146 VAL A CA  1 
ATOM 1134 C C   ? VAL A 1 146 ?  15.794  -2.371 -12.077 1.000 92.210 ? 146 VAL A C   1 
ATOM 1135 C CB  ? VAL A 1 146 ?  15.603   0.039 -12.784 1.000 92.210 ? 146 VAL A CB  1 
ATOM 1136 O O   ? VAL A 1 146 ?  16.690  -2.772 -11.330 1.000 92.210 ? 146 VAL A O   1 
ATOM 1137 C CG1 ? VAL A 1 146 ?  16.082   0.400 -11.379 1.000 92.210 ? 146 VAL A CG1 1 
ATOM 1138 C CG2 ? VAL A 1 146 ?  16.075   1.081 -13.796 1.000 92.210 ? 146 VAL A CG2 1 
ATOM 1139 N N   ? CYS A 1 147 ?  14.598  -2.864 -11.969 1.000 93.760 ? 147 CYS A N   1 
ATOM 1140 C CA  ? CYS A 1 147 ?  14.158  -3.784 -10.926 1.000 93.760 ? 147 CYS A CA  1 
ATOM 1141 C C   ? CYS A 1 147 ?  14.722  -5.181 -11.157 1.000 93.760 ? 147 CYS A C   1 
ATOM 1142 C CB  ? CYS A 1 147 ?  12.632  -3.843 -10.871 1.000 93.760 ? 147 CYS A CB  1 
ATOM 1143 O O   ? CYS A 1 147 ?  15.089  -5.872 -10.206 1.000 93.760 ? 147 CYS A O   1 
ATOM 1144 S SG  ? CYS A 1 147 ?  11.880  -2.447 -10.006 1.000 93.760 ? 147 CYS A SG  1 
ATOM 1145 N N   ? ARG A 1 148 ?  14.884  -5.594 -12.341 1.000 94.800 ? 148 ARG A N   1 
ATOM 1146 C CA  ? ARG A 1 148 ?  15.459  -6.901 -12.645 1.000 94.800 ? 148 ARG A CA  1 
ATOM 1147 C C   ? ARG A 1 148 ?  16.921  -6.968 -12.219 1.000 94.800 ? 148 ARG A C   1 
ATOM 1148 C CB  ? ARG A 1 148 ?  15.333  -7.209 -14.139 1.000 94.800 ? 148 ARG A CB  1 
ATOM 1149 O O   ? ARG A 1 148 ?  17.410  -8.028 -11.823 1.000 94.800 ? 148 ARG A O   1 
ATOM 1150 C CG  ? ARG A 1 148 ?  13.946  -7.668 -14.559 1.000 94.800 ? 148 ARG A CG  1 
ATOM 1151 C CD  ? ARG A 1 148 ?  13.912  -8.097 -16.019 1.000 94.800 ? 148 ARG A CD  1 
ATOM 1152 N NE  ? ARG A 1 148 ?  12.553  -8.397 -16.461 1.000 94.800 ? 148 ARG A NE  1 
ATOM 1153 N NH1 ? ARG A 1 148 ?  13.045  -8.307 -18.716 1.000 94.800 ? 148 ARG A NH1 1 
ATOM 1154 N NH2 ? ARG A 1 148 ?  10.910  -8.768 -18.022 1.000 94.800 ? 148 ARG A NH2 1 
ATOM 1155 C CZ  ? ARG A 1 148 ?  12.173  -8.490 -17.732 1.000 94.800 ? 148 ARG A CZ  1 
ATOM 1156 N N   ? GLU A 1 149 ?  17.571  -5.799 -12.395 1.000 93.610 ? 149 GLU A N   1 
ATOM 1157 C CA  ? GLU A 1 149 ?  18.973  -5.723 -11.995 1.000 93.610 ? 149 GLU A CA  1 
ATOM 1158 C C   ? GLU A 1 149 ?  19.120  -5.796 -10.478 1.000 93.610 ? 149 GLU A C   1 
ATOM 1159 C CB  ? GLU A 1 149 ?  19.614  -4.437 -12.524 1.000 93.610 ? 149 GLU A CB  1 
ATOM 1160 O O   ? GLU A 1 149 ?  20.060  -6.410  -9.969 1.000 93.610 ? 149 GLU A O   1 
ATOM 1161 C CG  ? GLU A 1 149 ?  19.862  -4.445 -14.025 1.000 93.610 ? 149 GLU A CG  1 
ATOM 1162 C CD  ? GLU A 1 149 ?  20.435  -3.137 -14.546 1.000 93.610 ? 149 GLU A CD  1 
ATOM 1163 O OE1 ? GLU A 1 149 ?  20.623  -3.004 -15.777 1.000 93.610 ? 149 GLU A OE1 1 
ATOM 1164 O OE2 ? GLU A 1 149 ?  20.700  -2.239 -13.717 1.000 93.610 ? 149 GLU A OE2 1 
ATOM 1165 N N   ? LYS A 1 150 ?  18.116  -5.266  -9.855 1.000 92.320 ? 150 LYS A N   1 
ATOM 1166 C CA  ? LYS A 1 150 ?  18.202  -5.117  -8.405 1.000 92.320 ? 150 LYS A CA  1 
ATOM 1167 C C   ? LYS A 1 150 ?  17.561  -6.304  -7.691 1.000 92.320 ? 150 LYS A C   1 
ATOM 1168 C CB  ? LYS A 1 150 ?  17.535  -3.815  -7.958 1.000 92.320 ? 150 LYS A CB  1 
ATOM 1169 O O   ? LYS A 1 150 ?  18.030  -6.724  -6.631 1.000 92.320 ? 150 LYS A O   1 
ATOM 1170 C CG  ? LYS A 1 150 ?  17.764  -3.473  -6.493 1.000 92.320 ? 150 LYS A CG  1 
ATOM 1171 C CD  ? LYS A 1 150 ?  17.409  -2.022  -6.196 1.000 92.320 ? 150 LYS A CD  1 
ATOM 1172 C CE  ? LYS A 1 150 ?  17.727  -1.651  -4.754 1.000 92.320 ? 150 LYS A CE  1 
ATOM 1173 N NZ  ? LYS A 1 150 ?  17.496  -0.200  -4.491 1.000 92.320 ? 150 LYS A NZ  1 
ATOM 1174 N N   ? PHE A 1 151 ?  16.462  -6.839  -8.196 1.000 93.920 ? 151 PHE A N   1 
ATOM 1175 C CA  ? PHE A 1 151 ?  15.699  -7.888  -7.531 1.000 93.920 ? 151 PHE A CA  1 
ATOM 1176 C C   ? PHE A 1 151 ?  15.609  -9.131  -8.408 1.000 93.920 ? 151 PHE A C   1 
ATOM 1177 C CB  ? PHE A 1 151 ?  14.293  -7.391  -7.178 1.000 93.920 ? 151 PHE A CB  1 
ATOM 1178 O O   ? PHE A 1 151 ?  15.052  -9.082  -9.507 1.000 93.920 ? 151 PHE A O   1 
ATOM 1179 C CG  ? PHE A 1 151 ?  14.283  -6.131  -6.357 1.000 93.920 ? 151 PHE A CG  1 
ATOM 1180 C CD1 ? PHE A 1 151 ?  14.730  -6.138  -5.041 1.000 93.920 ? 151 PHE A CD1 1 
ATOM 1181 C CD2 ? PHE A 1 151 ?  13.827  -4.937  -6.901 1.000 93.920 ? 151 PHE A CD2 1 
ATOM 1182 C CE1 ? PHE A 1 151 ?  14.721  -4.973  -4.278 1.000 93.920 ? 151 PHE A CE1 1 
ATOM 1183 C CE2 ? PHE A 1 151 ?  13.816  -3.768  -6.145 1.000 93.920 ? 151 PHE A CE2 1 
ATOM 1184 C CZ  ? PHE A 1 151 ?  14.263  -3.789  -4.833 1.000 93.920 ? 151 PHE A CZ  1 
ATOM 1185 N N   ? SER A 1 152 ?  16.206 -10.271  -7.895 1.000 92.840 ? 152 SER A N   1 
ATOM 1186 C CA  ? SER A 1 152 ?  16.270 -11.518  -8.650 1.000 92.840 ? 152 SER A CA  1 
ATOM 1187 C C   ? SER A 1 152 ?  14.890 -12.150  -8.792 1.000 92.840 ? 152 SER A C   1 
ATOM 1188 C CB  ? SER A 1 152 ?  17.224 -12.505  -7.975 1.000 92.840 ? 152 SER A CB  1 
ATOM 1189 O O   ? SER A 1 152 ?  14.627 -12.869  -9.758 1.000 92.840 ? 152 SER A O   1 
ATOM 1190 O OG  ? SER A 1 152 ?  16.803 -12.786  -6.651 1.000 92.840 ? 152 SER A OG  1 
ATOM 1191 N N   ? ASN A 1 153 ?  13.836 -11.857  -8.002 1.000 93.420 ? 153 ASN A N   1 
ATOM 1192 C CA  ? ASN A 1 153 ?  12.509 -12.462  -8.028 1.000 93.420 ? 153 ASN A CA  1 
ATOM 1193 C C   ? ASN A 1 153 ?  11.474 -11.520  -8.637 1.000 93.420 ? 153 ASN A C   1 
ATOM 1194 C CB  ? ASN A 1 153 ?  12.082 -12.882  -6.620 1.000 93.420 ? 153 ASN A CB  1 
ATOM 1195 O O   ? ASN A 1 153 ?  10.272 -11.774  -8.553 1.000 93.420 ? 153 ASN A O   1 
ATOM 1196 C CG  ? ASN A 1 153 ?  12.101 -11.729  -5.636 1.000 93.420 ? 153 ASN A CG  1 
ATOM 1197 N ND2 ? ASN A 1 153 ?  11.147 -11.722  -4.712 1.000 93.420 ? 153 ASN A ND2 1 
ATOM 1198 O OD1 ? ASN A 1 153 ?  12.966 -10.852  -5.706 1.000 93.420 ? 153 ASN A OD1 1 
ATOM 1199 N N   ? TYR A 1 154 ?  11.914 -10.428  -9.259 1.000 96.110 ? 154 TYR A N   1 
ATOM 1200 C CA  ? TYR A 1 154 ?  11.029  -9.460  -9.898 1.000 96.110 ? 154 TYR A CA  1 
ATOM 1201 C C   ? TYR A 1 154 ?  10.386 -10.051 -11.148 1.000 96.110 ? 154 TYR A C   1 
ATOM 1202 C CB  ? TYR A 1 154 ?  11.797  -8.185 -10.260 1.000 96.110 ? 154 TYR A CB  1 
ATOM 1203 O O   ? TYR A 1 154 ?  11.082 -10.556 -12.032 1.000 96.110 ? 154 TYR A O   1 
ATOM 1204 C CG  ? TYR A 1 154 ?  10.930  -7.103 -10.856 1.000 96.110 ? 154 TYR A CG  1 
ATOM 1205 C CD1 ? TYR A 1 154 ?  10.892  -6.894 -12.233 1.000 96.110 ? 154 TYR A CD1 1 
ATOM 1206 C CD2 ? TYR A 1 154 ?  10.150  -6.287 -10.045 1.000 96.110 ? 154 TYR A CD2 1 
ATOM 1207 C CE1 ? TYR A 1 154 ?  10.097  -5.897 -12.788 1.000 96.110 ? 154 TYR A CE1 1 
ATOM 1208 C CE2 ? TYR A 1 154 ?   9.350  -5.286 -10.589 1.000 96.110 ? 154 TYR A CE2 1 
ATOM 1209 O OH  ? TYR A 1 154 ?   8.541  -4.111 -12.502 1.000 96.110 ? 154 TYR A OH  1 
ATOM 1210 C CZ  ? TYR A 1 154 ?   9.330  -5.100 -11.959 1.000 96.110 ? 154 TYR A CZ  1 
ATOM 1211 N N   ? VAL A 1 155 ?   9.057  -9.974 -11.163 1.000 96.430 ? 155 VAL A N   1 
ATOM 1212 C CA  ? VAL A 1 155 ?   8.280 -10.432 -12.310 1.000 96.430 ? 155 VAL A CA  1 
ATOM 1213 C C   ? VAL A 1 155 ?   7.491  -9.265 -12.899 1.000 96.430 ? 155 VAL A C   1 
ATOM 1214 C CB  ? VAL A 1 155 ?   7.323 -11.583 -11.925 1.000 96.430 ? 155 VAL A CB  1 
ATOM 1215 O O   ? VAL A 1 155 ?   6.482  -8.840 -12.331 1.000 96.430 ? 155 VAL A O   1 
ATOM 1216 C CG1 ? VAL A 1 155 ?   6.567 -12.090 -13.152 1.000 96.430 ? 155 VAL A CG1 1 
ATOM 1217 C CG2 ? VAL A 1 155 ?   8.097 -12.720 -11.262 1.000 96.430 ? 155 VAL A CG2 1 
ATOM 1218 N N   ? PRO A 1 156 ?   7.917  -8.810 -14.136 1.000 94.560 ? 156 PRO A N   1 
ATOM 1219 C CA  ? PRO A 1 156 ?   7.378  -7.575 -14.711 1.000 94.560 ? 156 PRO A CA  1 
ATOM 1220 C C   ? PRO A 1 156 ?   5.884  -7.668 -15.012 1.000 94.560 ? 156 PRO A C   1 
ATOM 1221 C CB  ? PRO A 1 156 ?   8.185  -7.404 -16.000 1.000 94.560 ? 156 PRO A CB  1 
ATOM 1222 O O   ? PRO A 1 156 ?   5.177  -6.658 -14.964 1.000 94.560 ? 156 PRO A O   1 
ATOM 1223 C CG  ? PRO A 1 156 ?   9.496  -8.066 -15.720 1.000 94.560 ? 156 PRO A CG  1 
ATOM 1224 C CD  ? PRO A 1 156 ?   9.250  -9.257 -14.839 1.000 94.560 ? 156 PRO A CD  1 
ATOM 1225 N N   ? SER A 1 157 ?   5.368  -8.905 -15.292 1.000 94.340 ? 157 SER A N   1 
ATOM 1226 C CA  ? SER A 1 157 ?   3.956  -9.073 -15.618 1.000 94.340 ? 157 SER A CA  1 
ATOM 1227 C C   ? SER A 1 157 ?   3.073  -8.811 -14.402 1.000 94.340 ? 157 SER A C   1 
ATOM 1228 C CB  ? SER A 1 157 ?   3.693 -10.481 -16.155 1.000 94.340 ? 157 SER A CB  1 
ATOM 1229 O O   ? SER A 1 157 ?   1.953  -8.315 -14.537 1.000 94.340 ? 157 SER A O   1 
ATOM 1230 O OG  ? SER A 1 157 ?   4.051 -11.460 -15.195 1.000 94.340 ? 157 SER A OG  1 
ATOM 1231 N N   ? SER A 1 158 ?   3.510  -9.090 -13.214 1.000 95.640 ? 158 SER A N   1 
ATOM 1232 C CA  ? SER A 1 158 ?   2.675  -9.049 -12.019 1.000 95.640 ? 158 SER A CA  1 
ATOM 1233 C C   ? SER A 1 158 ?   3.197  -8.028 -11.014 1.000 95.640 ? 158 SER A C   1 
ATOM 1234 C CB  ? SER A 1 158 ?   2.605 -10.430 -11.365 1.000 95.640 ? 158 SER A CB  1 
ATOM 1235 O O   ? SER A 1 158 ?   2.582  -7.806  -9.969 1.000 95.640 ? 158 SER A O   1 
ATOM 1236 O OG  ? SER A 1 158 ?   3.889 -10.847 -10.934 1.000 95.640 ? 158 SER A OG  1 
ATOM 1237 N N   ? MET A 1 159 ?   4.328  -7.326 -11.352 1.000 96.940 ? 159 MET A N   1 
ATOM 1238 C CA  ? MET A 1 159 ?   4.924  -6.382 -10.411 1.000 96.940 ? 159 MET A CA  1 
ATOM 1239 C C   ? MET A 1 159 ?   5.240  -5.056 -11.096 1.000 96.940 ? 159 MET A C   1 
ATOM 1240 C CB  ? MET A 1 159 ?   6.196  -6.967  -9.794 1.000 96.940 ? 159 MET A CB  1 
ATOM 1241 O O   ? MET A 1 159 ?   5.484  -5.020 -12.304 1.000 96.940 ? 159 MET A O   1 
ATOM 1242 C CG  ? MET A 1 159 ?   5.959  -8.236  -8.991 1.000 96.940 ? 159 MET A CG  1 
ATOM 1243 S SD  ? MET A 1 159 ?   7.517  -8.959  -8.344 1.000 96.940 ? 159 MET A SD  1 
ATOM 1244 C CE  ? MET A 1 159 ?   6.868 -10.452  -7.543 1.000 96.940 ? 159 MET A CE  1 
ATOM 1245 N N   ? LEU A 1 160 ?   5.203  -3.933 -10.230 1.000 95.340 ? 160 LEU A N   1 
ATOM 1246 C CA  ? LEU A 1 160 ?   5.544  -2.573 -10.631 1.000 95.340 ? 160 LEU A CA  1 
ATOM 1247 C C   ? LEU A 1 160 ?   6.701  -2.034  -9.796 1.000 95.340 ? 160 LEU A C   1 
ATOM 1248 C CB  ? LEU A 1 160 ?   4.329  -1.652 -10.495 1.000 95.340 ? 160 LEU A CB  1 
ATOM 1249 O O   ? LEU A 1 160 ?   6.787  -2.308  -8.597 1.000 95.340 ? 160 LEU A O   1 
ATOM 1250 C CG  ? LEU A 1 160 ?   4.523  -0.202 -10.940 1.000 95.340 ? 160 LEU A CG  1 
ATOM 1251 C CD1 ? LEU A 1 160 ?   4.500  -0.107 -12.462 1.000 95.340 ? 160 LEU A CD1 1 
ATOM 1252 C CD2 ? LEU A 1 160 ?   3.453   0.694 -10.326 1.000 95.340 ? 160 LEU A CD2 1 
ATOM 1253 N N   ? CYS A 1 161 ?   7.525  -1.261 -10.464 1.000 94.670 ? 161 CYS A N   1 
ATOM 1254 C CA  ? CYS A 1 161 ?   8.693  -0.697  -9.796 1.000 94.670 ? 161 CYS A CA  1 
ATOM 1255 C C   ? CYS A 1 161 ?   8.602   0.822  -9.729 1.000 94.670 ? 161 CYS A C   1 
ATOM 1256 C CB  ? CYS A 1 161 ?   9.975  -1.109 -10.520 1.000 94.670 ? 161 CYS A CB  1 
ATOM 1257 O O   ? CYS A 1 161 ?   8.327   1.477 -10.736 1.000 94.670 ? 161 CYS A O   1 
ATOM 1258 S SG  ? CYS A 1 161 ?  11.462  -0.962  -9.507 1.000 94.670 ? 161 CYS A SG  1 
ATOM 1259 N N   ? ALA A 1 162 ?   8.822   1.324  -8.501 1.000 94.730 ? 162 ALA A N   1 
ATOM 1260 C CA  ? ALA A 1 162 ?   8.734   2.773  -8.343 1.000 94.730 ? 162 ALA A CA  1 
ATOM 1261 C C   ? ALA A 1 162 ?   9.812   3.288  -7.393 1.000 94.730 ? 162 ALA A C   1 
ATOM 1262 C CB  ? ALA A 1 162 ?   7.349   3.170  -7.836 1.000 94.730 ? 162 ALA A CB  1 
ATOM 1263 O O   ? ALA A 1 162 ?  10.162   2.617  -6.419 1.000 94.730 ? 162 ALA A O   1 
ATOM 1264 N N   ? GLY A 1 163 ?  10.322   4.387  -7.746 1.000 92.260 ? 163 GLY A N   1 
ATOM 1265 C CA  ? GLY A 1 163 ?  11.370   5.029  -6.967 1.000 92.260 ? 163 GLY A CA  1 
ATOM 1266 C C   ? GLY A 1 163 ?  12.500   5.572  -7.821 1.000 92.260 ? 163 GLY A C   1 
ATOM 1267 O O   ? GLY A 1 163 ?  12.678   5.150  -8.966 1.000 92.260 ? 163 GLY A O   1 
ATOM 1268 N N   ? ASP A 1 164 ?  13.138   6.651  -7.291 1.000 85.120 ? 164 ASP A N   1 
ATOM 1269 C CA  ? ASP A 1 164 ?  14.249   7.324  -7.957 1.000 85.120 ? 164 ASP A CA  1 
ATOM 1270 C C   ? ASP A 1 164 ?  15.482   7.369  -7.058 1.000 85.120 ? 164 ASP A C   1 
ATOM 1271 C CB  ? ASP A 1 164 ?  13.848   8.742  -8.369 1.000 85.120 ? 164 ASP A CB  1 
ATOM 1272 O O   ? ASP A 1 164 ?  15.455   7.980  -5.987 1.000 85.120 ? 164 ASP A O   1 
ATOM 1273 C CG  ? ASP A 1 164 ?  14.885   9.421  -9.246 1.000 85.120 ? 164 ASP A CG  1 
ATOM 1274 O OD1 ? ASP A 1 164 ?  16.055   8.981  -9.258 1.000 85.120 ? 164 ASP A OD1 1 
ATOM 1275 O OD2 ? ASP A 1 164 ?  14.531  10.406  -9.928 1.000 85.120 ? 164 ASP A OD2 1 
ATOM 1276 N N   ? PRO A 1 165 ?  16.555   6.650  -7.569 1.000 79.400 ? 165 PRO A N   1 
ATOM 1277 C CA  ? PRO A 1 165 ?  17.769   6.617  -6.750 1.000 79.400 ? 165 PRO A CA  1 
ATOM 1278 C C   ? PRO A 1 165 ?  18.309   8.011  -6.439 1.000 79.400 ? 165 PRO A C   1 
ATOM 1279 C CB  ? PRO A 1 165 ?  18.756   5.829  -7.615 1.000 79.400 ? 165 PRO A CB  1 
ATOM 1280 O O   ? PRO A 1 165 ?  18.998   8.200  -5.434 1.000 79.400 ? 165 PRO A O   1 
ATOM 1281 C CG  ? PRO A 1 165 ?  17.898   5.000  -8.515 1.000 79.400 ? 165 PRO A CG  1 
ATOM 1282 C CD  ? PRO A 1 165 ?  16.619   5.743  -8.773 1.000 79.400 ? 165 PRO A CD  1 
ATOM 1283 N N   ? ASP A 1 166 ?  17.885   9.081  -7.253 1.000 83.290 ? 166 ASP A N   1 
ATOM 1284 C CA  ? ASP A 1 166 ?  18.340  10.454  -7.061 1.000 83.290 ? 166 ASP A CA  1 
ATOM 1285 C C   ? ASP A 1 166 ?  17.465  11.186  -6.045 1.000 83.290 ? 166 ASP A C   1 
ATOM 1286 C CB  ? ASP A 1 166 ?  18.345  11.209  -8.392 1.000 83.290 ? 166 ASP A CB  1 
ATOM 1287 O O   ? ASP A 1 166 ?  17.853  12.234  -5.526 1.000 83.290 ? 166 ASP A O   1 
ATOM 1288 C CG  ? ASP A 1 166 ?  19.366  10.668  -9.377 1.000 83.290 ? 166 ASP A CG  1 
ATOM 1289 O OD1 ? ASP A 1 166 ?  20.428  10.173  -8.944 1.000 83.290 ? 166 ASP A OD1 1 
ATOM 1290 O OD2 ? ASP A 1 166 ?  19.107  10.741 -10.598 1.000 83.290 ? 166 ASP A OD2 1 
ATOM 1291 N N   ? ASP A 1 167 ?  16.249  10.636  -5.660 1.000 79.790 ? 167 ASP A N   1 
ATOM 1292 C CA  ? ASP A 1 167 ?  15.223  11.280  -4.845 1.000 79.790 ? 167 ASP A CA  1 
ATOM 1293 C C   ? ASP A 1 167 ?  15.037  10.548  -3.518 1.000 79.790 ? 167 ASP A C   1 
ATOM 1294 C CB  ? ASP A 1 167 ?  13.895  11.340  -5.603 1.000 79.790 ? 167 ASP A CB  1 
ATOM 1295 O O   ? ASP A 1 167 ?  14.262  10.985  -2.665 1.000 79.790 ? 167 ASP A O   1 
ATOM 1296 C CG  ? ASP A 1 167 ?  12.953  12.401  -5.064 1.000 79.790 ? 167 ASP A CG  1 
ATOM 1297 O OD1 ? ASP A 1 167 ?  13.354  13.177  -4.169 1.000 79.790 ? 167 ASP A OD1 1 
ATOM 1298 O OD2 ? ASP A 1 167 ?  11.796  12.461  -5.535 1.000 79.790 ? 167 ASP A OD2 1 
ATOM 1299 N N   ? ARG A 1 168 ?  16.171   9.753  -3.033 1.000 81.040 ? 168 ARG A N   1 
ATOM 1300 C CA  ? ARG A 1 168 ?  16.276   8.976  -1.803 1.000 81.040 ? 168 ARG A CA  1 
ATOM 1301 C C   ? ARG A 1 168 ?  14.932   8.898  -1.087 1.000 81.040 ? 168 ARG A C   1 
ATOM 1302 C CB  ? ARG A 1 168 ?  17.331   9.580  -0.873 1.000 81.040 ? 168 ARG A CB  1 
ATOM 1303 O O   ? ARG A 1 168 ?  14.872   8.970   0.142 1.000 81.040 ? 168 ARG A O   1 
ATOM 1304 C CG  ? ARG A 1 168 ?  18.751   9.483  -1.406 1.000 81.040 ? 168 ARG A CG  1 
ATOM 1305 C CD  ? ARG A 1 168 ?  19.779   9.825  -0.337 1.000 81.040 ? 168 ARG A CD  1 
ATOM 1306 N NE  ? ARG A 1 168 ?  21.137   9.519  -0.777 1.000 81.040 ? 168 ARG A NE  1 
ATOM 1307 N NH1 ? ARG A 1 168 ?  22.117   9.927   1.275 1.000 81.040 ? 168 ARG A NH1 1 
ATOM 1308 N NH2 ? ARG A 1 168 ?  23.405   9.275  -0.506 1.000 81.040 ? 168 ARG A NH2 1 
ATOM 1309 C CZ  ? ARG A 1 168 ?  22.217   9.574  -0.002 1.000 81.040 ? 168 ARG A CZ  1 
ATOM 1310 N N   ? LYS A 1 169 ?  13.760   8.748  -1.841 1.000 84.460 ? 169 LYS A N   1 
ATOM 1311 C CA  ? LYS A 1 169 ?  12.412   8.534  -1.322 1.000 84.460 ? 169 LYS A CA  1 
ATOM 1312 C C   ? LYS A 1 169 ?  11.934   7.112  -1.601 1.000 84.460 ? 169 LYS A C   1 
ATOM 1313 C CB  ? LYS A 1 169 ?  11.436   9.544  -1.928 1.000 84.460 ? 169 LYS A CB  1 
ATOM 1314 O O   ? LYS A 1 169 ?  12.177   6.571  -2.682 1.000 84.460 ? 169 LYS A O   1 
ATOM 1315 C CG  ? LYS A 1 169 ?  11.777  10.995  -1.621 1.000 84.460 ? 169 LYS A CG  1 
ATOM 1316 C CD  ? LYS A 1 169 ?  10.827  11.953  -2.327 1.000 84.460 ? 169 LYS A CD  1 
ATOM 1317 C CE  ? LYS A 1 169 ?  11.208  13.406  -2.077 1.000 84.460 ? 169 LYS A CE  1 
ATOM 1318 N NZ  ? LYS A 1 169 ?  10.319  14.348  -2.820 1.000 84.460 ? 169 LYS A NZ  1 
ATOM 1319 N N   ? SER A 1 170 ?  11.184   6.503  -0.645 1.000 85.250 ? 170 SER A N   1 
ATOM 1320 C CA  ? SER A 1 170 ?  10.738   5.128  -0.844 1.000 85.250 ? 170 SER A CA  1 
ATOM 1321 C C   ? SER A 1 170 ?   9.680   4.737   0.182 1.000 85.250 ? 170 SER A C   1 
ATOM 1322 C CB  ? SER A 1 170 ?  11.922   4.163  -0.761 1.000 85.250 ? 170 SER A CB  1 
ATOM 1323 O O   ? SER A 1 170 ?   9.516   5.411   1.201 1.000 85.250 ? 170 SER A O   1 
ATOM 1324 O OG  ? SER A 1 170 ?  11.538   2.860  -1.163 1.000 85.250 ? 170 SER A OG  1 
ATOM 1325 N N   ? ALA A 1 171 ?   8.777   3.810  -0.175 1.000 84.040 ? 171 ALA A N   1 
ATOM 1326 C CA  ? ALA A 1 171 ?   7.941   3.112   0.797 1.000 84.040 ? 171 ALA A CA  1 
ATOM 1327 C C   ? ALA A 1 171 ?   8.694   1.946   1.432 1.000 84.040 ? 171 ALA A C   1 
ATOM 1328 C CB  ? ALA A 1 171 ?   6.657   2.615   0.136 1.000 84.040 ? 171 ALA A CB  1 
ATOM 1329 O O   ? ALA A 1 171 ?   9.393   1.201   0.741 1.000 84.040 ? 171 ALA A O   1 
ATOM 1330 N N   ? TYR A 1 172 ?   8.556   1.841   2.708 1.000 80.410 ? 172 TYR A N   1 
ATOM 1331 C CA  ? TYR A 1 172 ?   9.322   0.827   3.424 1.000 80.410 ? 172 TYR A CA  1 
ATOM 1332 C C   ? TYR A 1 172 ?   8.532   0.281   4.607 1.000 80.410 ? 172 TYR A C   1 
ATOM 1333 C CB  ? TYR A 1 172 ?  10.656   1.402   3.907 1.000 80.410 ? 172 TYR A CB  1 
ATOM 1334 O O   ? TYR A 1 172 ?   7.356   0.607   4.780 1.000 80.410 ? 172 TYR A O   1 
ATOM 1335 C CG  ? TYR A 1 172 ?  11.683   0.350   4.250 1.000 80.410 ? 172 TYR A CG  1 
ATOM 1336 C CD1 ? TYR A 1 172 ?  12.223   0.267   5.531 1.000 80.410 ? 172 TYR A CD1 1 
ATOM 1337 C CD2 ? TYR A 1 172 ?  12.115  -0.563   3.294 1.000 80.410 ? 172 TYR A CD2 1 
ATOM 1338 C CE1 ? TYR A 1 172 ?  13.171  -0.700   5.851 1.000 80.410 ? 172 TYR A CE1 1 
ATOM 1339 C CE2 ? TYR A 1 172 ?  13.062  -1.534   3.602 1.000 80.410 ? 172 TYR A CE2 1 
ATOM 1340 O OH  ? TYR A 1 172 ?  14.520  -2.554   5.193 1.000 80.410 ? 172 TYR A OH  1 
ATOM 1341 C CZ  ? TYR A 1 172 ?  13.583  -1.595   4.882 1.000 80.410 ? 172 TYR A CZ  1 
ATOM 1342 N N   ? MET A 1 173 ?   9.060  -0.610   5.456 1.000 74.580 ? 173 MET A N   1 
ATOM 1343 C CA  ? MET A 1 173 ?   8.496  -1.371   6.568 1.000 74.580 ? 173 MET A CA  1 
ATOM 1344 C C   ? MET A 1 173 ?   7.317  -0.630   7.191 1.000 74.580 ? 173 MET A C   1 
ATOM 1345 C CB  ? MET A 1 173 ?   9.562  -1.644   7.630 1.000 74.580 ? 173 MET A CB  1 
ATOM 1346 O O   ? MET A 1 173 ?   7.429   0.549   7.529 1.000 74.580 ? 173 MET A O   1 
ATOM 1347 C CG  ? MET A 1 173 ?  10.587  -2.687   7.216 1.000 74.580 ? 173 MET A CG  1 
ATOM 1348 S SD  ? MET A 1 173 ?  11.642  -3.231   8.615 1.000 74.580 ? 173 MET A SD  1 
ATOM 1349 C CE  ? MET A 1 173 ?  12.609  -4.532   7.800 1.000 74.580 ? 173 MET A CE  1 
ATOM 1350 N N   ? GLY A 1 174 ?   6.197  -1.364   7.269 1.000 73.750 ? 174 GLY A N   1 
ATOM 1351 C CA  ? GLY A 1 174 ?   5.009  -0.817   7.905 1.000 73.750 ? 174 GLY A CA  1 
ATOM 1352 C C   ? GLY A 1 174 ?   4.000  -0.268   6.914 1.000 73.750 ? 174 GLY A C   1 
ATOM 1353 O O   ? GLY A 1 174 ?   2.818  -0.130   7.236 1.000 73.750 ? 174 GLY A O   1 
ATOM 1354 N N   ? ASP A 1 175 ?   4.410  -0.009   5.694 1.000 86.770 ? 175 ASP A N   1 
ATOM 1355 C CA  ? ASP A 1 175 ?   3.528   0.514   4.655 1.000 86.770 ? 175 ASP A CA  1 
ATOM 1356 C C   ? ASP A 1 175 ?   3.059  -0.598   3.720 1.000 86.770 ? 175 ASP A C   1 
ATOM 1357 C CB  ? ASP A 1 175 ?   4.233   1.612   3.855 1.000 86.770 ? 175 ASP A CB  1 
ATOM 1358 O O   ? ASP A 1 175 ?   2.412  -0.332   2.706 1.000 86.770 ? 175 ASP A O   1 
ATOM 1359 C CG  ? ASP A 1 175 ?   4.522   2.854   4.679 1.000 86.770 ? 175 ASP A CG  1 
ATOM 1360 O OD1 ? ASP A 1 175 ?   3.685   3.231   5.529 1.000 86.770 ? 175 ASP A OD1 1 
ATOM 1361 O OD2 ? ASP A 1 175 ?   5.594   3.464   4.475 1.000 86.770 ? 175 ASP A OD2 1 
ATOM 1362 N N   ? SER A 1 176 ?   3.602  -1.903   4.079 1.000 94.040 ? 176 SER A N   1 
ATOM 1363 C CA  ? SER A 1 176 ?   3.108  -3.041   3.309 1.000 94.040 ? 176 SER A CA  1 
ATOM 1364 C C   ? SER A 1 176 ?   1.587  -3.016   3.202 1.000 94.040 ? 176 SER A C   1 
ATOM 1365 C CB  ? SER A 1 176 ?   3.561  -4.356   3.944 1.000 94.040 ? 176 SER A CB  1 
ATOM 1366 O O   ? SER A 1 176 ?   0.894  -2.731   4.181 1.000 94.040 ? 176 SER A O   1 
ATOM 1367 O OG  ? SER A 1 176 ?   4.970  -4.491   3.870 1.000 94.040 ? 176 SER A OG  1 
ATOM 1368 N N   ? GLY A 1 177 ?   1.224  -3.150   1.880 1.000 96.510 ? 177 GLY A N   1 
ATOM 1369 C CA  ? GLY A 1 177 ?  -0.218  -3.235   1.717 1.000 96.510 ? 177 GLY A CA  1 
ATOM 1370 C C   ? GLY A 1 177 ?  -0.857  -1.909   1.350 1.000 96.510 ? 177 GLY A C   1 
ATOM 1371 O O   ? GLY A 1 177 ?  -1.995  -1.872   0.879 1.000 96.510 ? 177 GLY A O   1 
ATOM 1372 N N   ? GLY A 1 178 ?  -0.152  -0.837   1.543 1.000 96.250 ? 178 GLY A N   1 
ATOM 1373 C CA  ? GLY A 1 178 ?  -0.625   0.481   1.149 1.000 96.250 ? 178 GLY A CA  1 
ATOM 1374 C C   ? GLY A 1 178 ?  -0.702   0.663  -0.355 1.000 96.250 ? 178 GLY A C   1 
ATOM 1375 O O   ? GLY A 1 178 ?   0.029   0.009  -1.102 1.000 96.250 ? 178 GLY A O   1 
ATOM 1376 N N   ? PRO A 1 179 ?  -1.496   1.675  -0.847 1.000 96.960 ? 179 PRO A N   1 
ATOM 1377 C CA  ? PRO A 1 179 ?  -1.749   1.838  -2.281 1.000 96.960 ? 179 PRO A CA  1 
ATOM 1378 C C   ? PRO A 1 179 ?  -0.764   2.794  -2.949 1.000 96.960 ? 179 PRO A C   1 
ATOM 1379 C CB  ? PRO A 1 179 ?  -3.172   2.400  -2.325 1.000 96.960 ? 179 PRO A CB  1 
ATOM 1380 O O   ? PRO A 1 179 ?  -0.482   3.869  -2.414 1.000 96.960 ? 179 PRO A O   1 
ATOM 1381 C CG  ? PRO A 1 179 ?  -3.299   3.218  -1.081 1.000 96.960 ? 179 PRO A CG  1 
ATOM 1382 C CD  ? PRO A 1 179 ?  -2.538   2.534   0.019 1.000 96.960 ? 179 PRO A CD  1 
ATOM 1383 N N   ? LEU A 1 180 ?  -0.137   2.398  -4.042 1.000 96.590 ? 180 LEU A N   1 
ATOM 1384 C CA  ? LEU A 1 180 ?   0.493   3.308  -4.993 1.000 96.590 ? 180 LEU A CA  1 
ATOM 1385 C C   ? LEU A 1 180 ?  -0.549   3.958  -5.896 1.000 96.590 ? 180 LEU A C   1 
ATOM 1386 C CB  ? LEU A 1 180 ?   1.528   2.564  -5.842 1.000 96.590 ? 180 LEU A CB  1 
ATOM 1387 O O   ? LEU A 1 180 ?  -1.140   3.292  -6.749 1.000 96.590 ? 180 LEU A O   1 
ATOM 1388 C CG  ? LEU A 1 180 ?   2.422   3.429  -6.732 1.000 96.590 ? 180 LEU A CG  1 
ATOM 1389 C CD1 ? LEU A 1 180 ?   3.432   4.195  -5.884 1.000 96.590 ? 180 LEU A CD1 1 
ATOM 1390 C CD2 ? LEU A 1 180 ?   3.132   2.570  -7.772 1.000 96.590 ? 180 LEU A CD2 1 
ATOM 1391 N N   ? VAL A 1 181 ?  -0.752   5.304  -5.728 1.000 96.640 ? 181 VAL A N   1 
ATOM 1392 C CA  ? VAL A 1 181 ?  -1.855   6.002  -6.381 1.000 96.640 ? 181 VAL A CA  1 
ATOM 1393 C C   ? VAL A 1 181 ?  -1.308   6.958  -7.439 1.000 96.640 ? 181 VAL A C   1 
ATOM 1394 C CB  ? VAL A 1 181 ?  -2.720   6.775  -5.360 1.000 96.640 ? 181 VAL A CB  1 
ATOM 1395 O O   ? VAL A 1 181 ?  -0.483   7.823  -7.136 1.000 96.640 ? 181 VAL A O   1 
ATOM 1396 C CG1 ? VAL A 1 181 ?  -3.851   7.521  -6.066 1.000 96.640 ? 181 VAL A CG1 1 
ATOM 1397 C CG2 ? VAL A 1 181 ?  -3.282   5.821  -4.307 1.000 96.640 ? 181 VAL A CG2 1 
ATOM 1398 N N   ? CYS A 1 182 ?  -1.814   6.812  -8.664 1.000 95.050 ? 182 CYS A N   1 
ATOM 1399 C CA  ? CYS A 1 182 ?  -1.474   7.659  -9.802 1.000 95.050 ? 182 CYS A CA  1 
ATOM 1400 C C   ? CYS A 1 182 ?  -2.727   8.260 -10.427 1.000 95.050 ? 182 CYS A C   1 
ATOM 1401 C CB  ? CYS A 1 182 ?  -0.700   6.863 -10.852 1.000 95.050 ? 182 CYS A CB  1 
ATOM 1402 O O   ? CYS A 1 182 ?  -3.654   7.533 -10.791 1.000 95.050 ? 182 CYS A O   1 
ATOM 1403 S SG  ? CYS A 1 182 ?   0.690   5.927 -10.177 1.000 95.050 ? 182 CYS A SG  1 
ATOM 1404 N N   ? ARG A 1 183 ?  -2.762   9.601 -10.520 1.000 92.100 ? 183 ARG A N   1 
ATOM 1405 C CA  ? ARG A 1 183 ?  -3.894  10.301 -11.118 1.000 92.100 ? 183 ARG A CA  1 
ATOM 1406 C C   ? ARG A 1 183 ?  -5.210   9.842 -10.501 1.000 92.100 ? 183 ARG A C   1 
ATOM 1407 C CB  ? ARG A 1 183 ?  -3.921  10.085 -12.632 1.000 92.100 ? 183 ARG A CB  1 
ATOM 1408 O O   ? ARG A 1 183 ?  -6.180   9.583 -11.216 1.000 92.100 ? 183 ARG A O   1 
ATOM 1409 C CG  ? ARG A 1 183 ?  -2.701  10.632 -13.355 1.000 92.100 ? 183 ARG A CG  1 
ATOM 1410 C CD  ? ARG A 1 183 ?  -2.791  10.415 -14.859 1.000 92.100 ? 183 ARG A CD  1 
ATOM 1411 N NE  ? ARG A 1 183 ?  -1.557  10.806 -15.535 1.000 92.100 ? 183 ARG A NE  1 
ATOM 1412 N NH1 ? ARG A 1 183 ?  -2.298  10.251 -17.652 1.000 92.100 ? 183 ARG A NH1 1 
ATOM 1413 N NH2 ? ARG A 1 183 ?  -0.191  11.103 -17.357 1.000 92.100 ? 183 ARG A NH2 1 
ATOM 1414 C CZ  ? ARG A 1 183 ?  -1.352  10.719 -16.847 1.000 92.100 ? 183 ARG A CZ  1 
ATOM 1415 N N   ? GLY A 1 184 ?  -5.201   9.528  -9.226 1.000 92.310 ? 184 GLY A N   1 
ATOM 1416 C CA  ? GLY A 1 184 ?  -6.425   9.321  -8.468 1.000 92.310 ? 184 GLY A CA  1 
ATOM 1417 C C   ? GLY A 1 184 ?  -6.894   7.879  -8.474 1.000 92.310 ? 184 GLY A C   1 
ATOM 1418 O O   ? GLY A 1 184 ?  -7.976   7.570  -7.970 1.000 92.310 ? 184 GLY A O   1 
ATOM 1419 N N   ? VAL A 1 185 ?  -6.115   6.934  -9.111 1.000 95.040 ? 185 VAL A N   1 
ATOM 1420 C CA  ? VAL A 1 185 ?  -6.475   5.520  -9.126 1.000 95.040 ? 185 VAL A CA  1 
ATOM 1421 C C   ? VAL A 1 185 ?  -5.320   4.686  -8.575 1.000 95.040 ? 185 VAL A C   1 
ATOM 1422 C CB  ? VAL A 1 185 ?  -6.846   5.043 -10.548 1.000 95.040 ? 185 VAL A CB  1 
ATOM 1423 O O   ? VAL A 1 185 ?  -4.160   5.097  -8.648 1.000 95.040 ? 185 VAL A O   1 
ATOM 1424 C CG1 ? VAL A 1 185 ?  -8.052   5.815 -11.079 1.000 95.040 ? 185 VAL A CG1 1 
ATOM 1425 C CG2 ? VAL A 1 185 ?  -5.653   5.197 -11.489 1.000 95.040 ? 185 VAL A CG2 1 
ATOM 1426 N N   ? VAL A 1 186 ?  -5.643   3.460  -8.147 1.000 96.030 ? 186 VAL A N   1 
ATOM 1427 C CA  ? VAL A 1 186 ?  -4.642   2.566  -7.575 1.000 96.030 ? 186 VAL A CA  1 
ATOM 1428 C C   ? VAL A 1 186 ?  -3.918   1.818  -8.692 1.000 96.030 ? 186 VAL A C   1 
ATOM 1429 C CB  ? VAL A 1 186 ?  -5.275   1.563  -6.585 1.000 96.030 ? 186 VAL A CB  1 
ATOM 1430 O O   ? VAL A 1 186 ?  -4.553   1.167  -9.525 1.000 96.030 ? 186 VAL A O   1 
ATOM 1431 C CG1 ? VAL A 1 186 ?  -4.211   0.637  -5.999 1.000 96.030 ? 186 VAL A CG1 1 
ATOM 1432 C CG2 ? VAL A 1 186 ?  -6.013   2.306  -5.472 1.000 96.030 ? 186 VAL A CG2 1 
ATOM 1433 N N   ? GLU A 1 187 ?  -2.583   1.877  -8.631 1.000 96.250 ? 187 GLU A N   1 
ATOM 1434 C CA  ? GLU A 1 187 ?  -1.761   1.205  -9.633 1.000 96.250 ? 187 GLU A CA  1 
ATOM 1435 C C   ? GLU A 1 187 ?  -0.983   0.045  -9.020 1.000 96.250 ? 187 GLU A C   1 
ATOM 1436 C CB  ? GLU A 1 187 ?  -0.797   2.196 -10.291 1.000 96.250 ? 187 GLU A CB  1 
ATOM 1437 O O   ? GLU A 1 187 ?  -0.563  -0.872  -9.729 1.000 96.250 ? 187 GLU A O   1 
ATOM 1438 C CG  ? GLU A 1 187 ?  -1.490   3.279 -11.105 1.000 96.250 ? 187 GLU A CG  1 
ATOM 1439 C CD  ? GLU A 1 187 ?  -2.048   2.773 -12.425 1.000 96.250 ? 187 GLU A CD  1 
ATOM 1440 O OE1 ? GLU A 1 187 ?  -2.676   3.566 -13.163 1.000 96.250 ? 187 GLU A OE1 1 
ATOM 1441 O OE2 ? GLU A 1 187 ?  -1.856   1.573 -12.725 1.000 96.250 ? 187 GLU A OE2 1 
ATOM 1442 N N   ? GLY A 1 188 ?  -0.824   0.064  -7.724 1.000 96.570 ? 188 GLY A N   1 
ATOM 1443 C CA  ? GLY A 1 188 ?  -0.039  -0.977  -7.080 1.000 96.570 ? 188 GLY A CA  1 
ATOM 1444 C C   ? GLY A 1 188 ?  -0.295  -1.081  -5.588 1.000 96.570 ? 188 GLY A C   1 
ATOM 1445 O O   ? GLY A 1 188 ?  -0.923  -0.200  -4.998 1.000 96.570 ? 188 GLY A O   1 
ATOM 1446 N N   ? ILE A 1 189 ?   0.185  -2.201  -5.034 1.000 97.750 ? 189 ILE A N   1 
ATOM 1447 C CA  ? ILE A 1 189 ?   0.173  -2.482  -3.603 1.000 97.750 ? 189 ILE A CA  1 
ATOM 1448 C C   ? ILE A 1 189 ?   1.606  -2.630  -3.094 1.000 97.750 ? 189 ILE A C   1 
ATOM 1449 C CB  ? ILE A 1 189 ?  -0.642  -3.755  -3.283 1.000 97.750 ? 189 ILE A CB  1 
ATOM 1450 O O   ? ILE A 1 189 ?   2.392  -3.400  -3.650 1.000 97.750 ? 189 ILE A O   1 
ATOM 1451 C CG1 ? ILE A 1 189 ?  -2.081  -3.608  -3.791 1.000 97.750 ? 189 ILE A CG1 1 
ATOM 1452 C CG2 ? ILE A 1 189 ?  -0.619  -4.049  -1.780 1.000 97.750 ? 189 ILE A CG2 1 
ATOM 1453 C CD1 ? ILE A 1 189 ?  -2.876  -4.907  -3.782 1.000 97.750 ? 189 ILE A CD1 1 
ATOM 1454 N N   ? VAL A 1 190 ?   1.943  -1.820  -2.107 1.000 96.860 ? 190 VAL A N   1 
ATOM 1455 C CA  ? VAL A 1 190 ?   3.289  -1.932  -1.556 1.000 96.860 ? 190 VAL A CA  1 
ATOM 1456 C C   ? VAL A 1 190 ?   3.574  -3.384  -1.179 1.000 96.860 ? 190 VAL A C   1 
ATOM 1457 C CB  ? VAL A 1 190 ?   3.476  -1.015  -0.326 1.000 96.860 ? 190 VAL A CB  1 
ATOM 1458 O O   ? VAL A 1 190 ?   2.872  -3.966  -0.348 1.000 96.860 ? 190 VAL A O   1 
ATOM 1459 C CG1 ? VAL A 1 190 ?   4.885  -1.160   0.246 1.000 96.860 ? 190 VAL A CG1 1 
ATOM 1460 C CG2 ? VAL A 1 190 ?   3.193   0.439  -0.697 1.000 96.860 ? 190 VAL A CG2 1 
ATOM 1461 N N   ? SER A 1 191 ?   4.631  -4.010  -1.758 1.000 95.950 ? 191 SER A N   1 
ATOM 1462 C CA  ? SER A 1 191 ?   4.950  -5.418  -1.548 1.000 95.950 ? 191 SER A CA  1 
ATOM 1463 C C   ? SER A 1 191 ?   6.300  -5.582  -0.858 1.000 95.950 ? 191 SER A C   1 
ATOM 1464 C CB  ? SER A 1 191 ?   4.953  -6.172  -2.878 1.000 95.950 ? 191 SER A CB  1 
ATOM 1465 O O   ? SER A 1 191 ?   6.362  -5.943   0.319 1.000 95.950 ? 191 SER A O   1 
ATOM 1466 O OG  ? SER A 1 191 ?   5.015  -7.571  -2.663 1.000 95.950 ? 191 SER A OG  1 
ATOM 1467 N N   ? PHE A 1 192 ?   7.427  -5.197  -1.602 1.000 94.260 ? 192 PHE A N   1 
ATOM 1468 C CA  ? PHE A 1 192 ?   8.743  -5.371  -0.997 1.000 94.260 ? 192 PHE A CA  1 
ATOM 1469 C C   ? PHE A 1 192 ?   9.750  -4.402  -1.605 1.000 94.260 ? 192 PHE A C   1 
ATOM 1470 C CB  ? PHE A 1 192 ?   9.230  -6.813  -1.172 1.000 94.260 ? 192 PHE A CB  1 
ATOM 1471 O O   ? PHE A 1 192 ?   9.446  -3.715  -2.583 1.000 94.260 ? 192 PHE A O   1 
ATOM 1472 C CG  ? PHE A 1 192 ?   9.438  -7.213  -2.608 1.000 94.260 ? 192 PHE A CG  1 
ATOM 1473 C CD1 ? PHE A 1 192 ?   8.374  -7.667  -3.378 1.000 94.260 ? 192 PHE A CD1 1 
ATOM 1474 C CD2 ? PHE A 1 192 ?  10.698  -7.136  -3.187 1.000 94.260 ? 192 PHE A CD2 1 
ATOM 1475 C CE1 ? PHE A 1 192 ?   8.564  -8.039  -4.707 1.000 94.260 ? 192 PHE A CE1 1 
ATOM 1476 C CE2 ? PHE A 1 192 ?  10.895  -7.506  -4.514 1.000 94.260 ? 192 PHE A CE2 1 
ATOM 1477 C CZ  ? PHE A 1 192 ?   9.827  -7.958  -5.272 1.000 94.260 ? 192 PHE A CZ  1 
ATOM 1478 N N   ? GLY A 1 193 ?  10.857  -4.276  -1.043 1.000 91.800 ? 193 GLY A N   1 
ATOM 1479 C CA  ? GLY A 1 193 ?  11.927  -3.420  -1.530 1.000 91.800 ? 193 GLY A CA  1 
ATOM 1480 C C   ? GLY A 1 193 ?  13.284  -3.776  -0.953 1.000 91.800 ? 193 GLY A C   1 
ATOM 1481 O O   ? GLY A 1 193 ?  13.448  -4.834  -0.343 1.000 91.800 ? 193 GLY A O   1 
ATOM 1482 N N   ? ASP A 1 194 ?  14.233  -2.895  -1.189 1.000 86.620 ? 194 ASP A N   1 
ATOM 1483 C CA  ? ASP A 1 194 ?  15.602  -3.085  -0.720 1.000 86.620 ? 194 ASP A CA  1 
ATOM 1484 C C   ? ASP A 1 194 ?  15.675  -3.017   0.804 1.000 86.620 ? 194 ASP A C   1 
ATOM 1485 C CB  ? ASP A 1 194 ?  16.531  -2.038  -1.339 1.000 86.620 ? 194 ASP A CB  1 
ATOM 1486 O O   ? ASP A 1 194 ?  14.989  -2.204   1.428 1.000 86.620 ? 194 ASP A O   1 
ATOM 1487 C CG  ? ASP A 1 194 ?  17.998  -2.307  -1.057 1.000 86.620 ? 194 ASP A CG  1 
ATOM 1488 O OD1 ? ASP A 1 194 ?  18.534  -1.780  -0.058 1.000 86.620 ? 194 ASP A OD1 1 
ATOM 1489 O OD2 ? ASP A 1 194 ?  18.626  -3.050  -1.842 1.000 86.620 ? 194 ASP A OD2 1 
ATOM 1490 N N   ? LYS A 1 195 ?  16.466  -3.794   1.441 1.000 80.640 ? 195 LYS A N   1 
ATOM 1491 C CA  ? LYS A 1 195 ?  16.586  -3.922   2.890 1.000 80.640 ? 195 LYS A CA  1 
ATOM 1492 C C   ? LYS A 1 195 ?  17.162  -2.651   3.509 1.000 80.640 ? 195 LYS A C   1 
ATOM 1493 C CB  ? LYS A 1 195 ?  17.460  -5.123   3.253 1.000 80.640 ? 195 LYS A CB  1 
ATOM 1494 O O   ? LYS A 1 195 ?  16.973  -2.393   4.699 1.000 80.640 ? 195 LYS A O   1 
ATOM 1495 C CG  ? LYS A 1 195 ?  16.818  -6.469   2.952 1.000 80.640 ? 195 LYS A CG  1 
ATOM 1496 C CD  ? LYS A 1 195 ?  17.710  -7.625   3.390 1.000 80.640 ? 195 LYS A CD  1 
ATOM 1497 C CE  ? LYS A 1 195 ?  17.082  -8.972   3.060 1.000 80.640 ? 195 LYS A CE  1 
ATOM 1498 N NZ  ? LYS A 1 195 ?  17.980 -10.107   3.430 1.000 80.640 ? 195 LYS A NZ  1 
ATOM 1499 N N   ? ASN A 1 196 ?  17.775  -1.776   2.676 1.000 78.470 ? 196 ASN A N   1 
ATOM 1500 C CA  ? ASN A 1 196 ?  18.334  -0.520   3.163 1.000 78.470 ? 196 ASN A CA  1 
ATOM 1501 C C   ? ASN A 1 196 ?  17.441   0.666   2.809 1.000 78.470 ? 196 ASN A C   1 
ATOM 1502 C CB  ? ASN A 1 196 ?  19.744  -0.308   2.606 1.000 78.470 ? 196 ASN A CB  1 
ATOM 1503 O O   ? ASN A 1 196 ?  17.887   1.814   2.838 1.000 78.470 ? 196 ASN A O   1 
ATOM 1504 C CG  ? ASN A 1 196 ?  20.727  -1.356   3.091 1.000 78.470 ? 196 ASN A CG  1 
ATOM 1505 N ND2 ? ASN A 1 196 ?  21.589  -1.819   2.194 1.000 78.470 ? 196 ASN A ND2 1 
ATOM 1506 O OD1 ? ASN A 1 196 ?  20.711  -1.746   4.261 1.000 78.470 ? 196 ASN A OD1 1 
ATOM 1507 N N   ? SER A 1 197 ?  16.158   0.289   2.344 1.000 78.040 ? 197 SER A N   1 
ATOM 1508 C CA  ? SER A 1 197 ?  15.169   1.323   2.056 1.000 78.040 ? 197 SER A CA  1 
ATOM 1509 C C   ? SER A 1 197 ?  15.632   2.228   0.920 1.000 78.040 ? 197 SER A C   1 
ATOM 1510 C CB  ? SER A 1 197 ?  14.889   2.160   3.305 1.000 78.040 ? 197 SER A CB  1 
ATOM 1511 O O   ? SER A 1 197 ?  15.397   3.438   0.949 1.000 78.040 ? 197 SER A O   1 
ATOM 1512 O OG  ? SER A 1 197 ?  14.481   1.335   4.382 1.000 78.040 ? 197 SER A OG  1 
ATOM 1513 N N   ? ILE A 1 198 ?  16.593   1.575   0.096 1.000 84.100 ? 198 ILE A N   1 
ATOM 1514 C CA  ? ILE A 1 198 ?  17.055   2.283  -1.093 1.000 84.100 ? 198 ILE A CA  1 
ATOM 1515 C C   ? ILE A 1 198 ?  16.115   1.997  -2.262 1.000 84.100 ? 198 ILE A C   1 
ATOM 1516 C CB  ? ILE A 1 198 ?  18.502   1.885  -1.460 1.000 84.100 ? 198 ILE A CB  1 
ATOM 1517 O O   ? ILE A 1 198 ?  15.802   0.839  -2.546 1.000 84.100 ? 198 ILE A O   1 
ATOM 1518 C CG1 ? ILE A 1 198 ?  19.461   2.244  -0.319 1.000 84.100 ? 198 ILE A CG1 1 
ATOM 1519 C CG2 ? ILE A 1 198 ?  18.932   2.556  -2.768 1.000 84.100 ? 198 ILE A CG2 1 
ATOM 1520 C CD1 ? ILE A 1 198 ?  20.869   1.692  -0.496 1.000 84.100 ? 198 ILE A CD1 1 
ATOM 1521 N N   ? PRO A 1 199 ?  15.462   3.093  -2.820 1.000 88.020 ? 199 PRO A N   1 
ATOM 1522 C CA  ? PRO A 1 199 ?  14.643   2.849  -4.010 1.000 88.020 ? 199 PRO A CA  1 
ATOM 1523 C C   ? PRO A 1 199 ?  15.360   1.998  -5.055 1.000 88.020 ? 199 PRO A C   1 
ATOM 1524 C CB  ? PRO A 1 199 ?  14.371   4.257  -4.545 1.000 88.020 ? 199 PRO A CB  1 
ATOM 1525 O O   ? PRO A 1 199 ?  16.593   1.987  -5.107 1.000 88.020 ? 199 PRO A O   1 
ATOM 1526 C CG  ? PRO A 1 199 ?  14.594   5.161  -3.375 1.000 88.020 ? 199 PRO A CG  1 
ATOM 1527 C CD  ? PRO A 1 199 ?  15.629   4.539  -2.482 1.000 88.020 ? 199 PRO A CD  1 
ATOM 1528 N N   ? PRO A 1 200 ?  14.613   1.340  -5.822 1.000 92.950 ? 200 PRO A N   1 
ATOM 1529 C CA  ? PRO A 1 200 ?  13.156   1.324  -5.969 1.000 92.950 ? 200 PRO A CA  1 
ATOM 1530 C C   ? PRO A 1 200 ?  12.480   0.319  -5.038 1.000 92.950 ? 200 PRO A C   1 
ATOM 1531 C CB  ? PRO A 1 200 ?  12.954   0.932  -7.435 1.000 92.950 ? 200 PRO A CB  1 
ATOM 1532 O O   ? PRO A 1 200 ?  13.149  -0.546  -4.468 1.000 92.950 ? 200 PRO A O   1 
ATOM 1533 C CG  ? PRO A 1 200 ?  14.063  -0.027  -7.730 1.000 92.950 ? 200 PRO A CG  1 
ATOM 1534 C CD  ? PRO A 1 200 ?  15.286   0.412  -6.977 1.000 92.950 ? 200 PRO A CD  1 
ATOM 1535 N N   ? ALA A 1 201 ?  11.237   0.483  -4.754 1.000 93.790 ? 201 ALA A N   1 
ATOM 1536 C CA  ? ALA A 1 201 ?  10.365  -0.495  -4.108 1.000 93.790 ? 201 ALA A CA  1 
ATOM 1537 C C   ? ALA A 1 201 ?   9.485  -1.207  -5.132 1.000 93.790 ? 201 ALA A C   1 
ATOM 1538 C CB  ? ALA A 1 201 ?   9.501   0.181  -3.047 1.000 93.790 ? 201 ALA A CB  1 
ATOM 1539 O O   ? ALA A 1 201 ?   9.248  -0.685  -6.224 1.000 93.790 ? 201 ALA A O   1 
ATOM 1540 N N   ? VAL A 1 202 ?   9.067  -2.405  -4.731 1.000 95.810 ? 202 VAL A N   1 
ATOM 1541 C CA  ? VAL A 1 202 ?   8.263  -3.232  -5.625 1.000 95.810 ? 202 VAL A CA  1 
ATOM 1542 C C   ? VAL A 1 202 ?   6.810  -3.241  -5.154 1.000 95.810 ? 202 VAL A C   1 
ATOM 1543 C CB  ? VAL A 1 202 ?   8.805  -4.677  -5.703 1.000 95.810 ? 202 VAL A CB  1 
ATOM 1544 O O   ? VAL A 1 202 ?   6.540  -3.351  -3.955 1.000 95.810 ? 202 VAL A O   1 
ATOM 1545 C CG1 ? VAL A 1 202 ?   7.878  -5.557  -6.539 1.000 95.810 ? 202 VAL A CG1 1 
ATOM 1546 C CG2 ? VAL A 1 202 ?  10.219  -4.684  -6.282 1.000 95.810 ? 202 VAL A CG2 1 
ATOM 1547 N N   ? TYR A 1 203 ?   5.929  -3.104  -6.100 1.000 97.100 ? 203 TYR A N   1 
ATOM 1548 C CA  ? TYR A 1 203 ?   4.488  -3.087  -5.872 1.000 97.100 ? 203 TYR A CA  1 
ATOM 1549 C C   ? TYR A 1 203 ?   3.800  -4.204  -6.647 1.000 97.100 ? 203 TYR A C   1 
ATOM 1550 C CB  ? TYR A 1 203 ?   3.896  -1.732  -6.272 1.000 97.100 ? 203 TYR A CB  1 
ATOM 1551 O O   ? TYR A 1 203 ?   4.231  -4.563  -7.746 1.000 97.100 ? 203 TYR A O   1 
ATOM 1552 C CG  ? TYR A 1 203 ?   4.531  -0.559  -5.564 1.000 97.100 ? 203 TYR A CG  1 
ATOM 1553 C CD1 ? TYR A 1 203 ?   3.886   0.070  -4.502 1.000 97.100 ? 203 TYR A CD1 1 
ATOM 1554 C CD2 ? TYR A 1 203 ?   5.775  -0.078  -5.956 1.000 97.100 ? 203 TYR A CD2 1 
ATOM 1555 C CE1 ? TYR A 1 203 ?   4.465   1.152  -3.848 1.000 97.100 ? 203 TYR A CE1 1 
ATOM 1556 C CE2 ? TYR A 1 203 ?   6.365   1.003  -5.309 1.000 97.100 ? 203 TYR A CE2 1 
ATOM 1557 O OH  ? TYR A 1 203 ?   6.282   2.681  -3.614 1.000 97.100 ? 203 TYR A OH  1 
ATOM 1558 C CZ  ? TYR A 1 203 ?   5.703   1.610  -4.258 1.000 97.100 ? 203 TYR A CZ  1 
ATOM 1559 N N   ? THR A 1 204 ?   2.759  -4.822  -5.955 1.000 97.420 ? 204 THR A N   1 
ATOM 1560 C CA  ? THR A 1 204 ?   1.887  -5.733  -6.688 1.000 97.420 ? 204 THR A CA  1 
ATOM 1561 C C   ? THR A 1 204 ?   1.024  -4.969  -7.688 1.000 97.420 ? 204 THR A C   1 
ATOM 1562 C CB  ? THR A 1 204 ?   0.984  -6.533  -5.731 1.000 97.420 ? 204 THR A CB  1 
ATOM 1563 O O   ? THR A 1 204 ?   0.356  -3.999  -7.324 1.000 97.420 ? 204 THR A O   1 
ATOM 1564 C CG2 ? THR A 1 204 ?   0.059  -7.470  -6.502 1.000 97.420 ? 204 THR A CG2 1 
ATOM 1565 O OG1 ? THR A 1 204 ?   1.802  -7.308  -4.847 1.000 97.420 ? 204 THR A OG1 1 
ATOM 1566 N N   ? ARG A 1 205 ?   1.091  -5.330  -9.025 1.000 96.690 ? 205 ARG A N   1 
ATOM 1567 C CA  ? ARG A 1 205 ?   0.412  -4.644 -10.120 1.000 96.690 ? 205 ARG A CA  1 
ATOM 1568 C C   ? ARG A 1 205 ?  -1.077  -4.973 -10.132 1.000 96.690 ? 205 ARG A C   1 
ATOM 1569 C CB  ? ARG A 1 205 ?   1.043  -5.018 -11.463 1.000 96.690 ? 205 ARG A CB  1 
ATOM 1570 O O   ? ARG A 1 205 ?  -1.467  -6.099 -10.449 1.000 96.690 ? 205 ARG A O   1 
ATOM 1571 C CG  ? ARG A 1 205 ?   0.475  -4.249 -12.645 1.000 96.690 ? 205 ARG A CG  1 
ATOM 1572 C CD  ? ARG A 1 205 ?   1.088  -4.706 -13.962 1.000 96.690 ? 205 ARG A CD  1 
ATOM 1573 N NE  ? ARG A 1 205 ?   2.510  -4.383 -14.035 1.000 96.690 ? 205 ARG A NE  1 
ATOM 1574 N NH1 ? ARG A 1 205 ?   2.194  -2.238 -14.832 1.000 96.690 ? 205 ARG A NH1 1 
ATOM 1575 N NH2 ? ARG A 1 205 ?   4.315  -3.032 -14.474 1.000 96.690 ? 205 ARG A NH2 1 
ATOM 1576 C CZ  ? ARG A 1 205 ?   3.003  -3.219 -14.447 1.000 96.690 ? 205 ARG A CZ  1 
ATOM 1577 N N   ? ILE A 1 206 ?  -1.922  -3.929  -9.840 1.000 96.570 ? 206 ILE A N   1 
ATOM 1578 C CA  ? ILE A 1 206 ?  -3.364  -4.098  -9.697 1.000 96.570 ? 206 ILE A CA  1 
ATOM 1579 C C   ? ILE A 1 206 ?  -3.960  -4.580 -11.018 1.000 96.570 ? 206 ILE A C   1 
ATOM 1580 C CB  ? ILE A 1 206 ?  -4.045  -2.785  -9.250 1.000 96.570 ? 206 ILE A CB  1 
ATOM 1581 O O   ? ILE A 1 206 ?  -4.789  -5.493 -11.035 1.000 96.570 ? 206 ILE A O   1 
ATOM 1582 C CG1 ? ILE A 1 206 ?  -3.670  -2.455  -7.801 1.000 96.570 ? 206 ILE A CG1 1 
ATOM 1583 C CG2 ? ILE A 1 206 ?  -5.565  -2.881  -9.415 1.000 96.570 ? 206 ILE A CG2 1 
ATOM 1584 C CD1 ? ILE A 1 206 ?  -4.151  -3.485  -6.788 1.000 96.570 ? 206 ILE A CD1 1 
ATOM 1585 N N   ? SER A 1 207 ?  -3.510  -4.034 -12.128 1.000 95.860 ? 207 SER A N   1 
ATOM 1586 C CA  ? SER A 1 207 ?  -4.072  -4.353 -13.437 1.000 95.860 ? 207 SER A CA  1 
ATOM 1587 C C   ? SER A 1 207 ?  -3.928  -5.838 -13.753 1.000 95.860 ? 207 SER A C   1 
ATOM 1588 C CB  ? SER A 1 207 ?  -3.394  -3.523 -14.528 1.000 95.860 ? 207 SER A CB  1 
ATOM 1589 O O   ? SER A 1 207 ?  -4.820  -6.438 -14.356 1.000 95.860 ? 207 SER A O   1 
ATOM 1590 O OG  ? SER A 1 207 ?  -1.994  -3.739 -14.528 1.000 95.860 ? 207 SER A OG  1 
ATOM 1591 N N   ? HIS A 1 208 ?  -2.824  -6.399 -13.314 1.000 96.600 ? 208 HIS A N   1 
ATOM 1592 C CA  ? HIS A 1 208 ?  -2.563  -7.815 -13.551 1.000 96.600 ? 208 HIS A CA  1 
ATOM 1593 C C   ? HIS A 1 208 ?  -3.530  -8.692 -12.763 1.000 96.600 ? 208 HIS A C   1 
ATOM 1594 C CB  ? HIS A 1 208 ?  -1.120  -8.162 -13.183 1.000 96.600 ? 208 HIS A CB  1 
ATOM 1595 O O   ? HIS A 1 208 ?  -3.940  -9.754 -13.238 1.000 96.600 ? 208 HIS A O   1 
ATOM 1596 C CG  ? HIS A 1 208 ?  -0.785  -9.608 -13.366 1.000 96.600 ? 208 HIS A CG  1 
ATOM 1597 C CD2 ? HIS A 1 208 ?  -0.681 -10.617 -12.469 1.000 96.600 ? 208 HIS A CD2 1 
ATOM 1598 N ND1 ? HIS A 1 208 ?  -0.508 -10.158 -14.599 1.000 96.600 ? 208 HIS A ND1 1 
ATOM 1599 C CE1 ? HIS A 1 208 ?  -0.248 -11.446 -14.451 1.000 96.600 ? 208 HIS A CE1 1 
ATOM 1600 N NE2 ? HIS A 1 208 ?  -0.347 -11.750 -13.168 1.000 96.600 ? 208 HIS A NE2 1 
ATOM 1601 N N   ? PHE A 1 209 ?  -4.015  -8.223 -11.605 1.000 97.240 ? 209 PHE A N   1 
ATOM 1602 C CA  ? PHE A 1 209 ?  -4.790  -9.059 -10.696 1.000 97.240 ? 209 PHE A CA  1 
ATOM 1603 C C   ? PHE A 1 209 ?  -6.256  -8.642 -10.693 1.000 97.240 ? 209 PHE A C   1 
ATOM 1604 C CB  ? PHE A 1 209 ?  -4.220  -8.982  -9.276 1.000 97.240 ? 209 PHE A CB  1 
ATOM 1605 O O   ? PHE A 1 209 ?  -7.048  -9.147  -9.895 1.000 97.240 ? 209 PHE A O   1 
ATOM 1606 C CG  ? PHE A 1 209 ?  -2.885  -9.659  -9.121 1.000 97.240 ? 209 PHE A CG  1 
ATOM 1607 C CD1 ? PHE A 1 209 ?  -2.805 -11.027  -8.891 1.000 97.240 ? 209 PHE A CD1 1 
ATOM 1608 C CD2 ? PHE A 1 209 ?  -1.708  -8.926  -9.204 1.000 97.240 ? 209 PHE A CD2 1 
ATOM 1609 C CE1 ? PHE A 1 209 ?  -1.571 -11.656  -8.747 1.000 97.240 ? 209 PHE A CE1 1 
ATOM 1610 C CE2 ? PHE A 1 209 ?  -0.470  -9.547  -9.061 1.000 97.240 ? 209 PHE A CE2 1 
ATOM 1611 C CZ  ? PHE A 1 209 ?  -0.404 -10.912  -8.832 1.000 97.240 ? 209 PHE A CZ  1 
ATOM 1612 N N   ? LEU A 1 210 ?  -6.645  -7.811 -11.606 1.000 96.450 ? 210 LEU A N   1 
ATOM 1613 C CA  ? LEU A 1 210 ?  -8.003  -7.280 -11.608 1.000 96.450 ? 210 LEU A CA  1 
ATOM 1614 C C   ? LEU A 1 210 ?  -9.022  -8.393 -11.825 1.000 96.450 ? 210 LEU A C   1 
ATOM 1615 C CB  ? LEU A 1 210 ?  -8.159  -6.211 -12.694 1.000 96.450 ? 210 LEU A CB  1 
ATOM 1616 O O   ? LEU A 1 210 ? -10.063  -8.425 -11.165 1.000 96.450 ? 210 LEU A O   1 
ATOM 1617 C CG  ? LEU A 1 210 ?  -9.435  -5.370 -12.639 1.000 96.450 ? 210 LEU A CG  1 
ATOM 1618 C CD1 ? LEU A 1 210 ?  -9.513  -4.611 -11.318 1.000 96.450 ? 210 LEU A CD1 1 
ATOM 1619 C CD2 ? LEU A 1 210 ?  -9.491  -4.406 -13.819 1.000 96.450 ? 210 LEU A CD2 1 
ATOM 1620 N N   ? PRO A 1 211 ?  -8.737  -9.274 -12.795 1.000 96.460 ? 211 PRO A N   1 
ATOM 1621 C CA  ? PRO A 1 211 ?  -9.678 -10.381 -12.975 1.000 96.460 ? 211 PRO A CA  1 
ATOM 1622 C C   ? PRO A 1 211 ?  -9.899 -11.182 -11.693 1.000 96.460 ? 211 PRO A C   1 
ATOM 1623 C CB  ? PRO A 1 211 ?  -9.008 -11.243 -14.048 1.000 96.460 ? 211 PRO A CB  1 
ATOM 1624 O O   ? PRO A 1 211 ? -11.039 -11.518 -11.360 1.000 96.460 ? 211 PRO A O   1 
ATOM 1625 C CG  ? PRO A 1 211 ?  -8.232 -10.278 -14.884 1.000 96.460 ? 211 PRO A CG  1 
ATOM 1626 C CD  ? PRO A 1 211 ?  -7.643  -9.232 -13.982 1.000 96.460 ? 211 PRO A CD  1 
ATOM 1627 N N   ? TRP A 1 212 ?  -8.843 -11.520 -11.003 1.000 97.550 ? 212 TRP A N   1 
ATOM 1628 C CA  ? TRP A 1 212 ?  -8.947 -12.246  -9.741 1.000 97.550 ? 212 TRP A CA  1 
ATOM 1629 C C   ? TRP A 1 212 ?  -9.690 -11.419  -8.697 1.000 97.550 ? 212 TRP A C   1 
ATOM 1630 C CB  ? TRP A 1 212 ?  -7.556 -12.620  -9.220 1.000 97.550 ? 212 TRP A CB  1 
ATOM 1631 O O   ? TRP A 1 212 ? -10.549 -11.939  -7.982 1.000 97.550 ? 212 TRP A O   1 
ATOM 1632 C CG  ? TRP A 1 212 ?  -7.561 -13.203  -7.839 1.000 97.550 ? 212 TRP A CG  1 
ATOM 1633 C CD1 ? TRP A 1 212 ?  -7.870 -14.488  -7.488 1.000 97.550 ? 212 TRP A CD1 1 
ATOM 1634 C CD2 ? TRP A 1 212 ?  -7.246 -12.520  -6.622 1.000 97.550 ? 212 TRP A CD2 1 
ATOM 1635 C CE2 ? TRP A 1 212 ?  -7.384 -13.453  -5.570 1.000 97.550 ? 212 TRP A CE2 1 
ATOM 1636 C CE3 ? TRP A 1 212 ?  -6.859 -11.207  -6.318 1.000 97.550 ? 212 TRP A CE3 1 
ATOM 1637 N NE1 ? TRP A 1 212 ?  -7.765 -14.645  -6.125 1.000 97.550 ? 212 TRP A NE1 1 
ATOM 1638 C CH2 ? TRP A 1 212 ?  -6.771 -11.824  -3.966 1.000 97.550 ? 212 TRP A CH2 1 
ATOM 1639 C CZ2 ? TRP A 1 212 ?  -7.148 -13.114  -4.236 1.000 97.550 ? 212 TRP A CZ2 1 
ATOM 1640 C CZ3 ? TRP A 1 212 ?  -6.625 -10.873  -4.989 1.000 97.550 ? 212 TRP A CZ3 1 
ATOM 1641 N N   ? ILE A 1 213 ?  -9.389 -10.128  -8.585 1.000 97.540 ? 213 ILE A N   1 
ATOM 1642 C CA  ? ILE A 1 213 ? -10.032  -9.231  -7.630 1.000 97.540 ? 213 ILE A CA  1 
ATOM 1643 C C   ? ILE A 1 213 ? -11.538  -9.203  -7.881 1.000 97.540 ? 213 ILE A C   1 
ATOM 1644 C CB  ? ILE A 1 213 ?  -9.448  -7.803  -7.715 1.000 97.540 ? 213 ILE A CB  1 
ATOM 1645 O O   ? ILE A 1 213 ? -12.331  -9.376  -6.952 1.000 97.540 ? 213 ILE A O   1 
ATOM 1646 C CG1 ? ILE A 1 213 ?  -7.986  -7.795  -7.251 1.000 97.540 ? 213 ILE A CG1 1 
ATOM 1647 C CG2 ? ILE A 1 213 ? -10.289  -6.825  -6.889 1.000 97.540 ? 213 ILE A CG2 1 
ATOM 1648 C CD1 ? ILE A 1 213 ?  -7.247  -6.500  -7.557 1.000 97.540 ? 213 ILE A CD1 1 
ATOM 1649 N N   ? LYS A 1 214 ? -11.954  -9.039  -9.092 1.000 96.900 ? 214 LYS A N   1 
ATOM 1650 C CA  ? LYS A 1 214 ? -13.364  -8.965  -9.463 1.000 96.900 ? 214 LYS A CA  1 
ATOM 1651 C C   ? LYS A 1 214 ? -14.084 -10.274  -9.148 1.000 96.900 ? 214 LYS A C   1 
ATOM 1652 C CB  ? LYS A 1 214 ? -13.511  -8.630 -10.948 1.000 96.900 ? 214 LYS A CB  1 
ATOM 1653 O O   ? LYS A 1 214 ? -15.195 -10.264  -8.614 1.000 96.900 ? 214 LYS A O   1 
ATOM 1654 C CG  ? LYS A 1 214 ? -13.171  -7.187 -11.293 1.000 96.900 ? 214 LYS A CG  1 
ATOM 1655 C CD  ? LYS A 1 214 ? -13.418  -6.892 -12.767 1.000 96.900 ? 214 LYS A CD  1 
ATOM 1656 C CE  ? LYS A 1 214 ? -13.150  -5.430 -13.098 1.000 96.900 ? 214 LYS A CE  1 
ATOM 1657 N NZ  ? LYS A 1 214 ? -13.333  -5.149 -14.553 1.000 96.900 ? 214 LYS A NZ  1 
ATOM 1658 N N   ? ALA A 1 215 ? -13.482 -11.361  -9.536 1.000 97.120 ? 215 ALA A N   1 
ATOM 1659 C CA  ? ALA A 1 215 ? -14.055 -12.681  -9.284 1.000 97.120 ? 215 ALA A CA  1 
ATOM 1660 C C   ? ALA A 1 215 ? -14.235 -12.923  -7.788 1.000 97.120 ? 215 ALA A C   1 
ATOM 1661 C CB  ? ALA A 1 215 ? -13.174 -13.769  -9.893 1.000 97.120 ? 215 ALA A CB  1 
ATOM 1662 O O   ? ALA A 1 215 ? -15.262 -13.454  -7.358 1.000 97.120 ? 215 ALA A O   1 
ATOM 1663 N N   ? THR A 1 216 ? -13.259 -12.588  -7.010 1.000 96.640 ? 216 THR A N   1 
ATOM 1664 C CA  ? THR A 1 216 ? -13.306 -12.782  -5.565 1.000 96.640 ? 216 THR A CA  1 
ATOM 1665 C C   ? THR A 1 216 ? -14.386 -11.907  -4.936 1.000 96.640 ? 216 THR A C   1 
ATOM 1666 C CB  ? THR A 1 216 ? -11.945 -12.469  -4.915 1.000 96.640 ? 216 THR A CB  1 
ATOM 1667 O O   ? THR A 1 216 ? -15.115 -12.354  -4.048 1.000 96.640 ? 216 THR A O   1 
ATOM 1668 C CG2 ? THR A 1 216 ? -11.979 -12.732  -3.413 1.000 96.640 ? 216 THR A CG2 1 
ATOM 1669 O OG1 ? THR A 1 216 ? -10.936 -13.295  -5.511 1.000 96.640 ? 216 THR A OG1 1 
ATOM 1670 N N   ? LEU A 1 217 ? -14.468 -10.672  -5.410 1.000 95.080 ? 217 LEU A N   1 
ATOM 1671 C CA  ? LEU A 1 217 ? -15.455  -9.736  -4.884 1.000 95.080 ? 217 LEU A CA  1 
ATOM 1672 C C   ? LEU A 1 217 ? -16.872 -10.215  -5.183 1.000 95.080 ? 217 LEU A C   1 
ATOM 1673 C CB  ? LEU A 1 217 ? -15.241  -8.341  -5.476 1.000 95.080 ? 217 LEU A CB  1 
ATOM 1674 O O   ? LEU A 1 217 ? -17.794  -9.963  -4.405 1.000 95.080 ? 217 LEU A O   1 
ATOM 1675 C CG  ? LEU A 1 217 ? -13.976  -7.603  -5.034 1.000 95.080 ? 217 LEU A CG  1 
ATOM 1676 C CD1 ? LEU A 1 217 ? -13.935  -6.206  -5.645 1.000 95.080 ? 217 LEU A CD1 1 
ATOM 1677 C CD2 ? LEU A 1 217 ? -13.903  -7.530  -3.513 1.000 95.080 ? 217 LEU A CD2 1 
ATOM 1678 N N   ? ARG A 1 218 ? -17.186 -10.851  -6.244 1.000 93.580 ? 218 ARG A N   1 
ATOM 1679 C CA  ? ARG A 1 218 ? -18.490 -11.398  -6.605 1.000 93.580 ? 218 ARG A CA  1 
ATOM 1680 C C   ? ARG A 1 218 ? -18.929 -12.468  -5.612 1.000 93.580 ? 218 ARG A C   1 
ATOM 1681 C CB  ? ARG A 1 218 ? -18.456 -11.979  -8.021 1.000 93.580 ? 218 ARG A CB  1 
ATOM 1682 O O   ? ARG A 1 218 ? -20.123 -12.627  -5.349 1.000 93.580 ? 218 ARG A O   1 
ATOM 1683 C CG  ? ARG A 1 218 ? -18.458 -10.927  -9.118 1.000 93.580 ? 218 ARG A CG  1 
ATOM 1684 C CD  ? ARG A 1 218 ? -18.758 -11.535 -10.481 1.000 93.580 ? 218 ARG A CD  1 
ATOM 1685 N NE  ? ARG A 1 218 ? -17.697 -12.441 -10.912 1.000 93.580 ? 218 ARG A NE  1 
ATOM 1686 N NH1 ? ARG A 1 218 ? -16.507 -10.833 -12.067 1.000 93.580 ? 218 ARG A NH1 1 
ATOM 1687 N NH2 ? ARG A 1 218 ? -15.745 -12.993 -11.990 1.000 93.580 ? 218 ARG A NH2 1 
ATOM 1688 C CZ  ? ARG A 1 218 ? -16.652 -12.087 -11.655 1.000 93.580 ? 218 ARG A CZ  1 
ATOM 1689 N N   ? GLY A 1 219 ? -17.936 -13.070  -5.022 1.000 86.490 ? 219 GLY A N   1 
ATOM 1690 C CA  ? GLY A 1 219 ? -18.160 -14.167  -4.094 1.000 86.490 ? 219 GLY A CA  1 
ATOM 1691 C C   ? GLY A 1 219 ? -18.325 -13.708  -2.657 1.000 86.490 ? 219 GLY A C   1 
ATOM 1692 O O   ? GLY A 1 219 ? -18.692 -14.498  -1.786 1.000 86.490 ? 219 GLY A O   1 
ATOM 1693 N N   ? ILE A 1 220 ? -17.973 -12.465  -2.361 1.000 85.990 ? 220 ILE A N   1 
ATOM 1694 C CA  ? ILE A 1 220 ? -18.091 -11.847  -1.044 1.000 85.990 ? 220 ILE A CA  1 
ATOM 1695 C C   ? ILE A 1 220 ? -19.397 -11.060  -0.959 1.000 85.990 ? 220 ILE A C   1 
ATOM 1696 C CB  ? ILE A 1 220 ? -16.889 -10.925  -0.743 1.000 85.990 ? 220 ILE A CB  1 
ATOM 1697 O O   ? ILE A 1 220 ? -19.861 -10.505  -1.958 1.000 85.990 ? 220 ILE A O   1 
ATOM 1698 C CG1 ? ILE A 1 220 ? -15.575 -11.709  -0.843 1.000 85.990 ? 220 ILE A CG1 1 
ATOM 1699 C CG2 ? ILE A 1 220 ? -17.036 -10.278   0.637 1.000 85.990 ? 220 ILE A CG2 1 
ATOM 1700 C CD1 ? ILE A 1 220 ? -14.328 -10.839  -0.776 1.000 85.990 ? 220 ILE A CD1 1 
# 
loop_
_struct_sheet_range.sheet_id 
_struct_sheet_range.id 
_struct_sheet_range.beg_label_comp_id 
_struct_sheet_range.beg_label_asym_id 
_struct_sheet_range.beg_label_seq_id 
_struct_sheet_range.pdbx_beg_PDB_ins_code 
_struct_sheet_range.end_label_comp_id 
_struct_sheet_range.end_label_asym_id 
_struct_sheet_range.end_label_seq_id 
_struct_sheet_range.pdbx_end_PDB_ins_code 
_struct_sheet_range.beg_auth_comp_id 
_struct_sheet_range.beg_auth_asym_id 
_struct_sheet_range.beg_auth_seq_id 
_struct_sheet_range.end_auth_comp_id 
_struct_sheet_range.end_auth_asym_id 
_struct_sheet_range.end_auth_seq_id 
A A ILE A   2 ? ILE A   3 ? ILE A 2   ILE A 3   
A B SER A 170 ? ALA A 171 ? SER A 170 ALA A 171 
B C HIS A   6 ? GLU A   7 ? HIS A 6   GLU A 7   
B D ARG A 105 ? LEU A 106 ? ARG A 105 LEU A 106 
B E ARG A 116 ? GLY A 121 ? ARG A 116 GLY A 121 
B F ARG A 135 ? VAL A 141 ? ARG A 135 VAL A 141 
B G MET A 159 ? ALA A 162 ? MET A 159 ALA A 162 
B H PRO A 179 ? CYS A 182 ? PRO A 179 CYS A 182 
B I VAL A 185 ? GLY A 193 ? VAL A 185 GLY A 193 
B J ALA A 201 ? ARG A 205 ? ALA A 201 ARG A 205 
C K MET A  16 ? ILE A  21 ? MET A 16  ILE A 21  
C L SER A  24 ? LYS A  32 ? SER A 24  LYS A 32  
C M VAL A  35 ? THR A  38 ? VAL A 35  THR A 38  
C N ILE A  47 ? LEU A  51 ? ILE A 47  LEU A 51  
C O GLN A  64 ? PRO A  73 ? GLN A 64  PRO A 73  
C P MET A  87 ? LEU A  91 ? MET A 87  LEU A 91  
D Q ASN A  55 ? ASN A  55 ? ASN A 55  ASN A 55  
D R ILE A 133 ? ILE A 133 ? ILE A 133 ILE A 133 
E S ARG A 124 ? ARG A 124 ? ARG A 124 ARG A 124 
E T ARG A 130 ? ARG A 130 ? ARG A 130 ARG A 130 
# 
loop_
_struct_conf.id 
_struct_conf.conf_type_id 
_struct_conf.beg_label_comp_id 
_struct_conf.beg_label_asym_id 
_struct_conf.beg_label_seq_id 
_struct_conf.pdbx_beg_PDB_ins_code 
_struct_conf.end_label_comp_id 
_struct_conf.end_label_asym_id 
_struct_conf.end_label_seq_id 
_struct_conf.pdbx_end_PDB_ins_code 
_struct_conf.beg_auth_comp_id 
_struct_conf.beg_auth_asym_id 
_struct_conf.beg_auth_seq_id 
_struct_conf.end_auth_comp_id 
_struct_conf.end_auth_asym_id 
_struct_conf.end_auth_seq_id 
STRN1         STRN         ILE A   2 ? ILE A   3 ? ILE A 2   ILE A 3   
TURN_TY1_P1   TURN_TY1_P   GLY A   4 ? GLY A   4 ? GLY A 4   GLY A 4   
STRN2         STRN         HIS A   6 ? GLU A   7 ? HIS A 6   GLU A 7   
HELX_LH_PP_P1 HELX_LH_PP_P ALA A   8 ? GLU A   9 ? ALA A 8   GLU A 9   
TURN_TY1_P2   TURN_TY1_P   PRO A  10 ? HIS A  11 ? PRO A 10  HIS A 11  
BEND1         BEND         SER A  12 ? SER A  12 ? SER A 12  SER A 12  
TURN_TY1_P3   TURN_TY1_P   PRO A  14 ? TYR A  15 ? PRO A 14  TYR A 15  
STRN3         STRN         MET A  16 ? ILE A  21 ? MET A 16  ILE A 21  
TURN_TY1_P4   TURN_TY1_P   ASN A  22 ? LYS A  23 ? ASN A 22  LYS A 23  
STRN4         STRN         SER A  24 ? LYS A  32 ? SER A 24  LYS A 32  
TURN_TY1_P5   TURN_TY1_P   PRO A  33 ? THR A  34 ? PRO A 33  THR A 34  
STRN5         STRN         VAL A  35 ? THR A  38 ? VAL A 35  THR A 38  
HELX_RH_3T_P1 HELX_RH_3T_P ALA A  40 ? CYS A  42 ? ALA A 40  CYS A 42  
BEND2         BEND         GLU A  45 ? GLU A  45 ? GLU A 45  GLU A 45  
STRN6         STRN         ILE A  47 ? LEU A  51 ? ILE A 47  LEU A 51  
BEND3         BEND         GLY A  52 ? GLY A  52 ? GLY A 52  GLY A 52  
BEND4         BEND         HIS A  54 ? HIS A  54 ? HIS A 54  HIS A 54  
STRN7         STRN         ASN A  55 ? ASN A  55 ? ASN A 55  ASN A 55  
TURN_TY1_P6   TURN_TY1_P   VAL A  56 ? SER A  57 ? VAL A 56  SER A 57  
BEND5         BEND         GLN A  58 ? GLN A  58 ? GLN A 58  GLN A 58  
TURN_TY1_P7   TURN_TY1_P   PRO A  61 ? SER A  62 ? PRO A 61  SER A 62  
STRN8         STRN         GLN A  64 ? PRO A  73 ? GLN A 64  PRO A 73  
TURN_TY1_P8   TURN_TY1_P   PRO A  75 ? GLN A  76 ? PRO A 75  GLN A 76  
TURN_TY1_P9   TURN_TY1_P   SER A  79 ? THR A  81 ? SER A 79  THR A 81  
TURN_TY1_P10  TURN_TY1_P   ASN A  83 ? ASN A  84 ? ASN A 83  ASN A 84  
STRN9         STRN         MET A  87 ? LEU A  91 ? MET A 87  LEU A 91  
BEND6         BEND         SER A  92 ? GLY A  93 ? SER A 92  GLY A 93  
BEND7         BEND         ARG A  99 ? VAL A 101 ? ARG A 99  VAL A 101 
STRN10        STRN         ARG A 105 ? LEU A 106 ? ARG A 105 LEU A 106 
BEND8         BEND         SER A 108 ? ARG A 109 ? SER A 108 ARG A 109 
HELX_LH_PP_P2 HELX_LH_PP_P GLY A 110 ? LYS A 112 ? GLY A 110 LYS A 112 
BEND9         BEND         LEU A 113 ? PRO A 114 ? LEU A 113 PRO A 114 
STRN11        STRN         ARG A 116 ? GLY A 121 ? ARG A 116 GLY A 121 
BEND10        BEND         TRP A 122 ? GLY A 123 ? TRP A 122 GLY A 123 
STRN12        STRN         ARG A 124 ? ARG A 124 ? ARG A 124 ARG A 124 
BEND11        BEND         THR A 125 ? MET A 128 ? THR A 125 MET A 128 
STRN13        STRN         ARG A 130 ? ARG A 130 ? ARG A 130 ARG A 130 
BEND12        BEND         ASP A 132 ? ASP A 132 ? ASP A 132 ASP A 132 
STRN14        STRN         ILE A 133 ? ILE A 133 ? ILE A 133 ILE A 133 
STRN15        STRN         ARG A 135 ? LYS A 140 ? ARG A 135 LYS A 140 
STRN16        STRN         VAL A 141 ? VAL A 141 ? VAL A 141 VAL A 141 
HELX_RH_AL_P1 HELX_RH_AL_P ASP A 144 ? LYS A 150 ? ASP A 144 LYS A 150 
TURN_TY1_P11  TURN_TY1_P   SER A 152 ? ASN A 153 ? SER A 152 ASN A 153 
TURN_TY1_P12  TURN_TY1_P   PRO A 156 ? SER A 158 ? PRO A 156 SER A 158 
STRN17        STRN         MET A 159 ? ALA A 162 ? MET A 159 ALA A 162 
TURN_TY1_P13  TURN_TY1_P   PRO A 165 ? ARG A 168 ? PRO A 165 ARG A 168 
STRN18        STRN         SER A 170 ? ALA A 171 ? SER A 170 ALA A 171 
TURN_TY1_P14  TURN_TY1_P   MET A 173 ? GLY A 174 ? MET A 173 GLY A 174 
TURN_TY1_P15  TURN_TY1_P   SER A 176 ? GLY A 177 ? SER A 176 GLY A 177 
STRN19        STRN         PRO A 179 ? CYS A 182 ? PRO A 179 CYS A 182 
TURN_TY1_P16  TURN_TY1_P   ARG A 183 ? GLY A 184 ? ARG A 183 GLY A 184 
STRN20        STRN         VAL A 185 ? GLY A 193 ? VAL A 185 GLY A 193 
TURN_TY1_P17  TURN_TY1_P   LYS A 195 ? ASN A 196 ? LYS A 195 ASN A 196 
HELX_LH_PP_P3 HELX_LH_PP_P ILE A 198 ? ILE A 198 ? ILE A 198 ILE A 198 
BEND13        BEND         PRO A 199 ? PRO A 199 ? PRO A 199 PRO A 199 
HELX_LH_PP_P4 HELX_LH_PP_P PRO A 200 ? PRO A 200 ? PRO A 200 PRO A 200 
STRN21        STRN         ALA A 201 ? ARG A 205 ? ALA A 201 ARG A 205 
HELX_RH_AL_P2 HELX_RH_AL_P ILE A 206 ? ARG A 218 ? ILE A 206 ARG A 218 
TURN_TY1_P18  TURN_TY1_P   GLY A 219 ? GLY A 219 ? GLY A 219 GLY A 219 
# 
