# Supplementary material for: FlatProt: 2D visualization eases protein structure comparison
Source: BMC Bioinformatics. 2025 Aug 13;26:210. doi: 10.1186/s12859-025-06233-x (PMC12344939; doi:10.1186/s12859-025-06233-x)
Supplement: Supplementary file 1 — Supplementary Material 1 [file 12859_2025_6233_MOESM1_ESM.zip › KLK/structures/PRSS3_Homo_sapiens_GeneID=5646_isoform=X1.cif]

data_PRSS3_Homo_sapiens_GeneID=5646_isoform=X1
# 
_entry.id   ? 
# 
_entity.id                         1      
_entity.type                       polymer 
_entity.pdbx_description           polymer-1 
_entity.formula_weight             24345.6 
_entity.pdbx_number_of_molecules        1 
# 
loop_
_struct_sheet.id 
_struct_sheet.number_strands 
A 2 
B 8 
C 6 
D 2 
E 2 
# 
loop_
_struct_conf_type.id 
_struct_conf_type.criteria 
STRN         DSSP 
TURN_TY1_P   DSSP 
HELX_LH_PP_P DSSP 
BEND         DSSP 
HELX_RH_3T_P DSSP 
HELX_RH_AL_P DSSP 
# 
_struct_asym.id          A 
_struct_asym.entity_id   1 
# 
_software.pdbx_ordinal     1 
_software.name             dssp 
_software.version          4.4.10 
_software.date             ? 
_software.classification   'model annotation' 
# 
_entity_poly.entity_id                      1 
_entity_poly.type                           polypeptide(L) 
_entity_poly.nstd_linkage                   n 
_entity_poly.nstd_monomer                   n 
_entity_poly.pdbx_seq_one_letter_code       
;KIVGGYTCEENSLPYQVSLNSGSHFCGGSLISEQWVVSAAHCYKTRIQVRLGEHNIKVLEGNEQFINAAKIIRHPKYNRD
TLDNDIMLIKLSSPAVINARVSTISLPTTPPAAGTECLISGWGNTLSFGADYPDELKCLDAPVLTQAECKASYPGKITNS
MFCVGFLEGGKDSCQRDSGGPVVCNGQLQGVVSWGHGCAWKNRPGVYTKVYNYVDWIKDTIAAN
;
_entity_poly.pdbx_seq_one_letter_code_can   
;KIVGGYTCEENSLPYQVSLNSGSHFCGGSLISEQWVVSAAHCYKTRIQVRLGEHNIKVLEGNEQFINAAKIIRHPKYNRD
TLDNDIMLIKLSSPAVINARVSTISLPTTPPAAGTECLISGWGNTLSFGADYPDELKCLDAPVLTQAECKASYPGKITNS
MFCVGFLEGGKDSCQRDSGGPVVCNGQLQGVVSWGHGCAWKNRPGVYTKVYNYVDWIKDTIAAN
;
_entity_poly.pdbx_strand_id                 A 
# 
loop_
_dssp_struct_summary.entry_id 
_dssp_struct_summary.label_comp_id 
_dssp_struct_summary.label_asym_id 
_dssp_struct_summary.label_seq_id 
_dssp_struct_summary.secondary_structure 
_dssp_struct_summary.ss_bridge 
_dssp_struct_summary.helix_3_10 
_dssp_struct_summary.helix_alpha 
_dssp_struct_summary.helix_pi 
_dssp_struct_summary.helix_pp 
_dssp_struct_summary.bend 
_dssp_struct_summary.chirality 
_dssp_struct_summary.sheet 
_dssp_struct_summary.strand 
_dssp_struct_summary.ladder_1 
_dssp_struct_summary.ladder_2 
_dssp_struct_summary.accessibility 
_dssp_struct_summary.TCO 
_dssp_struct_summary.kappa 
_dssp_struct_summary.alpha 
_dssp_struct_summary.phi 
_dssp_struct_summary.psi 
_dssp_struct_summary.x_ca 
_dssp_struct_summary.y_ca 
_dssp_struct_summary.z_ca 
PRSS3_Homo_sapiens_GeneID=5646_isoform=X1 LYS A 1   . . . . . . . . . . . . ? .      .     .      .      111.0  3.3   9.3   -6.5  
PRSS3_Homo_sapiens_GeneID=5646_isoform=X1 ILE A 2   E . > . . . . - A A A . ? -0.955 .     -164.6 -104.2 103.7  2.5   7.8   -9.8  
PRSS3_Homo_sapiens_GeneID=5646_isoform=X1 VAL A 3   E . 3 . . . S + A A A . ? -0.843 74.4  6.7    -86.9  130.5  5.1   9.3   -12.3 
PRSS3_Homo_sapiens_GeneID=5646_isoform=X1 GLY A 4   T . 3 . . . S + . . . . ? 0.741  106.4 121.7  72.7   19.0   4.3   8.8   -16.0 
PRSS3_Homo_sapiens_GeneID=5646_isoform=X1 GLY A 5   . . < . . . . - . . . . ? -0.076 56.2  -114.3 -98.7  -165.0 0.8   7.3   -15.1 
PRSS3_Homo_sapiens_GeneID=5646_isoform=X1 TYR A 6   E . . . . . . - B C B . ? -0.909 32.2  -89.0  -132.3 157.5  -2.7  8.3   -16.0 
PRSS3_Homo_sapiens_GeneID=5646_isoform=X1 THR A 7   E . . . . > . - B C B . ? -0.646 50.8  -121.8 -66.4  124.4  -5.8  9.5   -14.2 
PRSS3_Homo_sapiens_GeneID=5646_isoform=X1 CYS A 8   P . . . . P . - . . . . ? -0.370 29.0  -100.1 -64.8  144.6  -7.8  6.5   -13.1 
PRSS3_Homo_sapiens_GeneID=5646_isoform=X1 GLU A 9   P . > . . P . - . . . . ? -0.411 51.7  -89.3  -62.3  140.5  -11.3 6.1   -14.3 
PRSS3_Homo_sapiens_GeneID=5646_isoform=X1 GLU A 10  T . 3 . . < S + . . . . ? -0.258 109.4 1.2    -51.9  129.8  -13.9 7.2   -11.6 
PRSS3_Homo_sapiens_GeneID=5646_isoform=X1 ASN A 11  T . 3 . . . S + . . . . ? 0.622  94.1  122.6  70.5   11.0   -14.9 4.3   -9.3  
PRSS3_Homo_sapiens_GeneID=5646_isoform=X1 SER A 12  S . < . . . S + . . . . ? 0.660  75.0  42.0   -79.1  -14.2  -12.5 1.9   -11.2 
PRSS3_Homo_sapiens_GeneID=5646_isoform=X1 LEU A 13  . . > . . . . + . . . . ? -0.582 63.0  164.6  -132.7 72.2   -10.6 1.1   -7.9  
PRSS3_Homo_sapiens_GeneID=5646_isoform=X1 PRO A 14  T . 3 . . . S + . . . . ? 0.589  75.7  58.8   -74.2  -4.4   -13.2 0.6   -5.1  
PRSS3_Homo_sapiens_GeneID=5646_isoform=X1 TYR A 15  T . 3 . . . S + . . . . ? 0.523  79.1  112.2  -95.9  -14.0  -10.6 -1.1  -2.8  
PRSS3_Homo_sapiens_GeneID=5646_isoform=X1 GLN A 16  E . < . . . . - C K J . ? -0.498 51.7  -162.1 -66.1  134.0  -8.2  1.9   -2.8  
PRSS3_Homo_sapiens_GeneID=5646_isoform=X1 VAL A 17  E . . . . . . - C K J K ? -0.927 14.9  -146.6 -124.5 137.3  -8.0  3.6   0.6   
PRSS3_Homo_sapiens_GeneID=5646_isoform=X1 SER A 18  E . . . . . . - C K J K ? -0.926 14.4  -149.3 -98.1  119.3  -6.8  7.0   1.6   
PRSS3_Homo_sapiens_GeneID=5646_isoform=X1 LEU A 19  E . . . . . . - C K J K ? -0.831 21.3  -170.2 -87.1  128.7  -5.2  7.1   5.0   
PRSS3_Homo_sapiens_GeneID=5646_isoform=X1 ASN A 20  E . . . . . . + C K J K ? -0.949 32.6  161.2  -128.9 131.8  -5.8  10.5  6.6   
PRSS3_Homo_sapiens_GeneID=5646_isoform=X1 SER A 21  S . . . . . S - . . . . ? -0.488 99.9  -37.2  -130.7 43.9   -4.3  12.2  9.9   
PRSS3_Homo_sapiens_GeneID=5646_isoform=X1 GLY A 22  S . . . . . S + . . . . ? -0.100 140.2 13.2   117.5  -29.4  -5.3  15.8  8.9   
PRSS3_Homo_sapiens_GeneID=5646_isoform=X1 SER A 23  S . . . . . S - . . . . ? -0.952 103.4 -69.4  -159.7 160.6  -4.5  15.3  5.3   
PRSS3_Homo_sapiens_GeneID=5646_isoform=X1 HIS A 24  E . . . . . . + C L J . ? -0.375 56.3  154.3  -54.2  129.4  -3.8  12.3  3.0   
PRSS3_Homo_sapiens_GeneID=5646_isoform=X1 PHE A 25  E . . . . . . + C L . . ? 0.551  58.8  9.8    -134.9 -20.9  -0.5  10.8  3.9   
PRSS3_Homo_sapiens_GeneID=5646_isoform=X1 CYS A 26  E . . . . . . - C L J . ? -0.973 62.4  -127.9 -152.0 163.2  -0.6  7.2   2.9   
PRSS3_Homo_sapiens_GeneID=5646_isoform=X1 GLY A 27  E . . . . . . + C L J . ? -0.491 23.8  175.0  -104.5 178.2  -2.7  4.7   0.9   
PRSS3_Homo_sapiens_GeneID=5646_isoform=X1 GLY A 28  E . . . . . . - C L J . ? -0.942 25.8  -110.8 -164.6 -179.9 -4.1  1.2   1.7   
PRSS3_Homo_sapiens_GeneID=5646_isoform=X1 SER A 29  E . . . . . . - C L J L ? -0.999 19.3  -133.5 -131.9 127.2  -6.3  -1.6  0.5   
PRSS3_Homo_sapiens_GeneID=5646_isoform=X1 LEU A 30  E . . . . . . + C L . L ? -0.717 29.8  168.7  -75.2  117.9  -9.6  -2.7  1.8   
PRSS3_Homo_sapiens_GeneID=5646_isoform=X1 ILE A 31  . . . . . . . + . . . . ? 0.526  68.0  2.7    -113.2 -8.9   -9.3  -6.6  2.1   
PRSS3_Homo_sapiens_GeneID=5646_isoform=X1 SER A 32  S . . . . . S - . . . . ? -0.928 87.4  -88.3  -157.4 175.7  -12.7 -7.0  4.1   
PRSS3_Homo_sapiens_GeneID=5646_isoform=X1 GLU A 33  S . . . . . S + . . . . ? 0.732  129.2 28.7   -63.5  -12.6  -15.6 -4.9  5.4   
PRSS3_Homo_sapiens_GeneID=5646_isoform=X1 GLN A 34  S . . . . . S + . . . . ? 0.436  110.4 70.9   -125.9 -4.8   -13.5 -4.3  8.6   
PRSS3_Homo_sapiens_GeneID=5646_isoform=X1 TRP A 35  E . . . . . . - C M . M ? -0.963 47.1  -170.5 -133.3 139.5  -9.8  -4.5  7.6   
PRSS3_Homo_sapiens_GeneID=5646_isoform=X1 VAL A 36  E . . . . . . - C M L M ? -0.953 14.7  -146.1 -119.5 136.2  -7.3  -2.4  5.6   
PRSS3_Homo_sapiens_GeneID=5646_isoform=X1 VAL A 37  E . . . . . . + C M L M ? -0.908 34.2  146.2  -101.1 134.7  -3.8  -3.4  4.6   
PRSS3_Homo_sapiens_GeneID=5646_isoform=X1 SER A 38  E . . . . . . - C M . M ? -0.820 50.5  -68.1  -150.2 -178.9 -1.1  -0.7  4.4   
PRSS3_Homo_sapiens_GeneID=5646_isoform=X1 ALA A 39  . . > . . . . - . . . . ? -0.686 32.6  -137.3 -81.9  140.2  2.6   -0.1  5.0   
PRSS3_Homo_sapiens_GeneID=5646_isoform=X1 ALA A 40  G . > . . . S + . . . . ? 0.821  103.2 63.2   -64.3  -34.2  4.0   -0.4  8.5   
PRSS3_Homo_sapiens_GeneID=5646_isoform=X1 HIS A 41  G . 3 . . . S + . . . . ? 0.614  90.9  69.9   -71.8  -3.8   6.1   2.7   8.0   
PRSS3_Homo_sapiens_GeneID=5646_isoform=X1 CYS A 42  G . < . . . S + . . . . ? 0.358  72.8  142.8  -92.0  8.5    2.9   4.7   7.6   
PRSS3_Homo_sapiens_GeneID=5646_isoform=X1 TYR A 43  . . < . . . . + . . . . ? -0.209 21.2  171.1  -61.9  133.0  1.9   4.3   11.2  
PRSS3_Homo_sapiens_GeneID=5646_isoform=X1 LYS A 44  . . . . . . . - . . . . ? -0.961 42.7  -122.0 -137.6 152.7  0.2   7.2   13.0  
PRSS3_Homo_sapiens_GeneID=5646_isoform=X1 THR A 45  S . . . . . S + . . . . ? 0.829  106.1 31.9   -63.6  -29.7  -1.5  7.5   16.5  
PRSS3_Homo_sapiens_GeneID=5646_isoform=X1 ARG A 46  S . . . . . S + . . . . ? -0.981 72.4  177.6  -131.1 119.9  -4.8  8.5   14.8  
PRSS3_Homo_sapiens_GeneID=5646_isoform=X1 ILE A 47  . . . . . . . - . . . . ? -0.988 12.9  -163.3 -128.7 121.1  -5.8  7.3   11.4  
PRSS3_Homo_sapiens_GeneID=5646_isoform=X1 GLN A 48  E . . . . > . - C N K N ? -0.931 16.9  -144.8 -95.4  127.8  -9.1  8.1   9.5   
PRSS3_Homo_sapiens_GeneID=5646_isoform=X1 VAL A 49  E . . . . P . - C N K N ? -0.859 10.5  -160.7 -96.8  118.6  -9.8  5.7   6.6   
PRSS3_Homo_sapiens_GeneID=5646_isoform=X1 ARG A 50  E . . . . < . - C N K N ? -0.918 11.7  -174.9 -102.6 121.0  -11.5 7.3   3.6   
PRSS3_Homo_sapiens_GeneID=5646_isoform=X1 LEU A 51  E . . . . . . + C N K N ? -0.831 60.0  30.7   -113.5 148.3  -13.3 4.9   1.2   
PRSS3_Homo_sapiens_GeneID=5646_isoform=X1 GLY A 52  S . . . . . S + . . . . ? 0.669  79.5  149.0  85.1   17.2   -15.0 5.6   -2.1  
PRSS3_Homo_sapiens_GeneID=5646_isoform=X1 GLU A 53  . . . . . . . + . . . . ? -0.706 20.3  156.0  -91.0  130.0  -12.7 8.5   -3.1  
PRSS3_Homo_sapiens_GeneID=5646_isoform=X1 HIS A 54  S . . . . . S + . . . . ? 0.589  85.9  28.5   -104.7 -41.5  -11.8 9.3   -6.7  
PRSS3_Homo_sapiens_GeneID=5646_isoform=X1 ASN A 55  B . > . . . S - D Q P . ? -0.969 70.0  -160.6 -119.3 115.9  -11.0 13.0  -6.0  
PRSS3_Homo_sapiens_GeneID=5646_isoform=X1 ILE A 56  T . 3 . . . S + . . . . ? 0.660  88.8  56.3   -79.0  -5.5   -9.7  13.6  -2.4  
PRSS3_Homo_sapiens_GeneID=5646_isoform=X1 LYS A 57  T . 3 . . . S + . . . . ? 0.689  103.7 58.5   -98.4  -15.5  -10.6 17.4  -2.6  
PRSS3_Homo_sapiens_GeneID=5646_isoform=X1 VAL A 58  S . < . . . S - . . . . ? -0.915 79.2  -127.4 -123.5 136.6  -14.2 17.0  -3.5  
PRSS3_Homo_sapiens_GeneID=5646_isoform=X1 LEU A 59  . . . . . . . - . . . . ? -0.789 25.1  -172.5 -75.4  107.4  -17.1 15.1  -1.6  
PRSS3_Homo_sapiens_GeneID=5646_isoform=X1 GLU A 60  . . . . . . . - . . . . ? 0.424  44.6  -105.7 -93.0  1.8    -18.4 12.9  -4.5  
PRSS3_Homo_sapiens_GeneID=5646_isoform=X1 GLY A 61  S . . . . . S + . . . . ? 0.108  106.6 58.9   104.7  -11.4  -21.5 11.7  -2.4  
PRSS3_Homo_sapiens_GeneID=5646_isoform=X1 ASN A 62  . . . . . . . + . . . . ? 0.118  68.7  132.1  -137.6 15.3   -20.5 8.0   -1.4  
PRSS3_Homo_sapiens_GeneID=5646_isoform=X1 GLU A 63  . . . . . . . - . . . . ? -0.510 43.0  -150.2 -70.2  139.5  -17.3 8.5   0.6   
PRSS3_Homo_sapiens_GeneID=5646_isoform=X1 GLN A 64  E . . . . . . - C O N . ? -0.974 5.2   -161.4 -112.4 125.4  -17.0 6.8   3.9   
PRSS3_Homo_sapiens_GeneID=5646_isoform=X1 PHE A 65  E . . . . . . + C O N . ? -0.953 20.1  170.5  -108.1 107.9  -15.0 8.3   6.7   
PRSS3_Homo_sapiens_GeneID=5646_isoform=X1 ILE A 66  E . . . . . . - C O N . ? -0.981 25.2  -135.1 -125.5 125.3  -14.1 5.6   9.2   
PRSS3_Homo_sapiens_GeneID=5646_isoform=X1 ASN A 67  E . . . . . . - C O N . ? -0.428 30.8  -102.4 -72.4  156.0  -11.7 5.9   12.2  
PRSS3_Homo_sapiens_GeneID=5646_isoform=X1 ALA A 68  E . . . . . . - C O O . ? -0.617 27.8  -172.7 -77.2  129.8  -9.2  3.2   13.0  
PRSS3_Homo_sapiens_GeneID=5646_isoform=X1 ALA A 69  E . . . . . S + C O . . ? 0.792  77.3  5.1    -82.7  -35.4  -10.2 1.1   16.0  
PRSS3_Homo_sapiens_GeneID=5646_isoform=X1 LYS A 70  E . . . . . . - C O O . ? -0.989 59.4  -158.5 -152.1 140.6  -6.9  -0.7  15.9  
PRSS3_Homo_sapiens_GeneID=5646_isoform=X1 ILE A 71  E . . . . . . - C O O . ? -0.985 14.0  -171.9 -124.3 121.4  -3.6  -0.4  14.1  
PRSS3_Homo_sapiens_GeneID=5646_isoform=X1 ILE A 72  E . . . . . . - C O O . ? -0.936 6.5   -159.5 -122.2 112.6  -1.3  -3.4  14.0  
PRSS3_Homo_sapiens_GeneID=5646_isoform=X1 ARG A 73  E . . . . . . - C O O . ? -0.617 40.3  -94.4  -82.9  142.7  2.3   -3.3  12.6  
PRSS3_Homo_sapiens_GeneID=5646_isoform=X1 HIS A 74  . . > . . . . - . . . . ? -0.369 35.7  -130.3 -49.7  133.1  3.9   -6.5  11.6  
PRSS3_Homo_sapiens_GeneID=5646_isoform=X1 PRO A 75  T . 3 . . . S + . . . . ? 0.744  105.6 49.5   -63.7  -25.9  5.9   -7.7  14.7  
PRSS3_Homo_sapiens_GeneID=5646_isoform=X1 LYS A 76  T . 3 . . . S + . . . . ? 0.140  77.5  141.3  -101.1 14.4   9.0   -8.3  12.7  
PRSS3_Homo_sapiens_GeneID=5646_isoform=X1 TYR A 77  . . < . . . . - . . . . ? -0.466 38.6  -155.3 -56.6  124.4  8.9   -4.9  11.0  
PRSS3_Homo_sapiens_GeneID=5646_isoform=X1 ASN A 78  B . . > > . . - E S Q . ? -0.927 9.6   -164.7 -106.5 116.2  12.5  -3.5  10.7  
PRSS3_Homo_sapiens_GeneID=5646_isoform=X1 ARG A 79  T . . 4 5 . S + . . . . ? 0.720  87.4  54.4   -76.4  -22.0  12.7  0.3   10.4  
PRSS3_Homo_sapiens_GeneID=5646_isoform=X1 ASP A 80  T . . 4 5 . S + . . . . ? 0.913  124.9 20.7   -79.5  -39.8  16.3  0.2   9.3   
PRSS3_Homo_sapiens_GeneID=5646_isoform=X1 THR A 81  T . . 4 5 . S - . . . . ? 0.560  95.2  -130.0 -105.2 -8.4   15.8  -2.1  6.3   
PRSS3_Homo_sapiens_GeneID=5646_isoform=X1 LEU A 82  T . > < 5 . . + . . . . ? 0.706  52.1  160.6  58.5   17.8   12.1  -1.6  5.9   
PRSS3_Homo_sapiens_GeneID=5646_isoform=X1 ASP A 83  B . 3 . < . . + E T Q . ? -0.510 64.0  14.9   -64.8  138.1  11.9  -5.4  5.9   
PRSS3_Homo_sapiens_GeneID=5646_isoform=X1 ASN A 84  T . 3 . . . S + . . . . ? 0.867  80.3  173.8  65.2   31.0   8.3   -6.8  6.7   
PRSS3_Homo_sapiens_GeneID=5646_isoform=X1 ASP A 85  . . < . . . . + . . . . ? -0.497 30.7  119.9  -69.7  70.2   6.9   -3.2  6.1   
PRSS3_Homo_sapiens_GeneID=5646_isoform=X1 ILE A 86  . . . . . . . - . . . . ? -0.998 36.1  -178.8 -142.8 138.8  3.2   -4.3  6.4   
PRSS3_Homo_sapiens_GeneID=5646_isoform=X1 MET A 87  E . . . . . . - C P M O ? -0.986 17.1  -141.1 -140.1 146.9  0.4   -3.2  8.7   
PRSS3_Homo_sapiens_GeneID=5646_isoform=X1 LEU A 88  E . . . . . . - C P M O ? -0.925 11.0  -160.1 -108.8 136.9  -3.3  -4.0  9.4   
PRSS3_Homo_sapiens_GeneID=5646_isoform=X1 ILE A 89  E . . . . . . - C P M O ? -0.977 6.2   -152.3 -118.0 114.4  -5.9  -1.4  10.2  
PRSS3_Homo_sapiens_GeneID=5646_isoform=X1 LYS A 90  E . . . . . . - C P M O ? -0.780 21.5  -129.3 -82.8  127.2  -9.2  -2.5  11.9  
PRSS3_Homo_sapiens_GeneID=5646_isoform=X1 LEU A 91  E . . . . . . - C P . O ? -0.495 7.4   -132.2 -78.3  141.5  -12.1 -0.1  11.1  
PRSS3_Homo_sapiens_GeneID=5646_isoform=X1 SER A 92  S . . . . . S + . . . . ? 0.745  97.9  17.2   -63.8  -25.0  -14.2 1.3   14.1  
PRSS3_Homo_sapiens_GeneID=5646_isoform=X1 SER A 93  S . . . . . S - . . . . ? -0.981 98.7  -92.9  -142.8 145.9  -17.3 0.3   12.0  
PRSS3_Homo_sapiens_GeneID=5646_isoform=X1 PRO A 94  . . . . . . . - . . . . ? -0.341 44.1  -112.2 -59.6  141.6  -17.6 -2.1  9.0   
PRSS3_Homo_sapiens_GeneID=5646_isoform=X1 ALA A 95  . . . . . . . - . . . . ? -0.434 26.8  -120.2 -65.3  142.2  -17.4 -0.4  5.5   
PRSS3_Homo_sapiens_GeneID=5646_isoform=X1 VAL A 96  . . . . . . . - . . . . ? -0.827 28.0  -137.7 -85.6  114.2  -20.6 -0.4  3.5   
PRSS3_Homo_sapiens_GeneID=5646_isoform=X1 ILE A 97  . . . . . . . + . . . . ? -0.624 44.5  128.2  -78.3  131.7  -19.9 -2.3  0.3   
PRSS3_Homo_sapiens_GeneID=5646_isoform=X1 ASN A 98  S . . . . . S - . . . . ? -0.781 74.2  -55.9  -159.3 -163.6 -21.3 -0.7  -2.9  
PRSS3_Homo_sapiens_GeneID=5646_isoform=X1 ALA A 99  S . . . . . S + . . . . ? 0.775  135.8 35.1   -63.9  -18.8  -20.5 0.4   -6.4  
PRSS3_Homo_sapiens_GeneID=5646_isoform=X1 ARG A 100 S . . . . . S + . . . . ? 0.576  116.4 55.6   -114.1 -12.9  -17.6 2.8   -5.0  
PRSS3_Homo_sapiens_GeneID=5646_isoform=X1 VAL A 101 . . . . . . . + . . . . ? -0.983 64.8  143.5  -129.6 116.9  -16.4 0.6   -2.1  
PRSS3_Homo_sapiens_GeneID=5646_isoform=X1 SER A 102 . . . . . . . - . . . . ? -0.926 41.5  -109.8 -144.7 163.6  -15.3 -3.0  -2.5  
PRSS3_Homo_sapiens_GeneID=5646_isoform=X1 THR A 103 . . . . . . . - . . . . ? -0.673 20.8  -139.9 -92.3  154.9  -12.7 -5.5  -1.2  
PRSS3_Homo_sapiens_GeneID=5646_isoform=X1 ILE A 104 . . . . . . . - . . . . ? -0.924 25.1  -116.3 -111.1 141.8  -9.6  -6.8  -3.0  
PRSS3_Homo_sapiens_GeneID=5646_isoform=X1 SER A 105 B . . . . > . - B D C . ? -0.451 24.3  -113.0 -76.7  149.4  -8.6  -10.5 -2.6  
PRSS3_Homo_sapiens_GeneID=5646_isoform=X1 LEU A 106 P . . . . P . - . . . . ? -0.528 43.0  -99.1  -74.3  143.8  -5.4  -11.6 -1.0  
PRSS3_Homo_sapiens_GeneID=5646_isoform=X1 PRO A 107 P . . . . < . - . . . . ? -0.368 26.5  -167.3 -67.5  147.9  -3.0  -13.3 -3.4  
PRSS3_Homo_sapiens_GeneID=5646_isoform=X1 THR A 108 S . . . . . S + . . . . ? 0.638  77.4  25.6   -103.8 -26.0  -2.8  -17.1 -3.5  
PRSS3_Homo_sapiens_GeneID=5646_isoform=X1 THR A 109 S . . . . . S - . . . . ? -0.970 89.4  -99.1  -135.6 154.7  0.4   -17.2 -5.6  
PRSS3_Homo_sapiens_GeneID=5646_isoform=X1 PRO A 110 P . . . . > . - . . . . ? -0.390 47.4  -101.1 -67.9  149.4  3.3   -14.9 -6.1  
PRSS3_Homo_sapiens_GeneID=5646_isoform=X1 PRO A 111 P . . . . P . - . . . . ? -0.472 36.1  -123.9 -69.2  137.1  3.3   -12.8 -9.2  
PRSS3_Homo_sapiens_GeneID=5646_isoform=X1 ALA A 112 P . > . . P . - . . . . ? -0.526 36.5  -89.3  -72.4  149.8  5.5   -14.0 -12.1 
PRSS3_Homo_sapiens_GeneID=5646_isoform=X1 ALA A 113 T . 3 . . < S + . . . . ? -0.334 116.5 26.9   -54.9  135.9  8.2   -11.8 -13.6 
PRSS3_Homo_sapiens_GeneID=5646_isoform=X1 GLY A 114 T . 3 . . . S + . . . . ? 0.273  84.2  142.9  94.5   -18.3  6.8   -9.7  -16.4 
PRSS3_Homo_sapiens_GeneID=5646_isoform=X1 THR A 115 . . < . . . . - . . . . ? -0.453 54.9  -121.3 -56.0  131.5  3.2   -9.8  -15.0 
PRSS3_Homo_sapiens_GeneID=5646_isoform=X1 GLU A 116 E . . . . . . - B E D . ? -0.681 35.8  -172.4 -79.7  123.4  1.5   -6.5  -15.6 
PRSS3_Homo_sapiens_GeneID=5646_isoform=X1 CYS A 117 E . . . . . . - B E D E ? -0.877 20.7  -128.3 -119.8 146.6  0.4   -5.0  -12.3 
PRSS3_Homo_sapiens_GeneID=5646_isoform=X1 LEU A 118 E . . . . . . - B E D E ? -0.863 21.3  -169.3 -96.0  125.9  -1.7  -1.9  -11.5 
PRSS3_Homo_sapiens_GeneID=5646_isoform=X1 ILE A 119 E . . . . . . + B E D E ? -0.915 10.8  179.1  -109.6 138.3  -0.3  0.7   -9.1  
PRSS3_Homo_sapiens_GeneID=5646_isoform=X1 SER A 120 E . . . . . . + B E D . ? -0.978 11.9  122.7  -143.0 151.5  -2.6  3.4   -7.7  
PRSS3_Homo_sapiens_GeneID=5646_isoform=X1 GLY A 121 E . . . . . . - B E D . ? -0.960 54.1  -115.4 173.5  171.5  -2.4  6.4   -5.4  
PRSS3_Homo_sapiens_GeneID=5646_isoform=X1 TRP A 122 S . . . . . S + . . . . ? -0.021 72.0  122.1  -110.8 18.7   -2.8  10.1  -4.6  
PRSS3_Homo_sapiens_GeneID=5646_isoform=X1 GLY A 123 S . . . . . S - . . . . ? -0.011 74.6  -50.5  -76.8  -179.6 0.9   10.7  -3.9  
PRSS3_Homo_sapiens_GeneID=5646_isoform=X1 ASN A 124 . . . . . . . - . . . . ? -0.381 44.6  -165.9 -54.3  131.3  3.4   13.2  -5.6  
PRSS3_Homo_sapiens_GeneID=5646_isoform=X1 THR A 125 . . . . . . . + . . . . ? 0.413  57.7  89.1   -105.9 -4.7   3.4   12.9  -9.5  
PRSS3_Homo_sapiens_GeneID=5646_isoform=X1 LEU A 126 . . . . . . . - . . . . ? -0.775 64.4  -148.1 -98.6  139.7  6.7   14.8  -10.3 
PRSS3_Homo_sapiens_GeneID=5646_isoform=X1 SER A 127 S . . . . . S + . . . . ? 0.776  99.1  23.8   -68.2  -31.3  10.1  13.2  -10.5 
PRSS3_Homo_sapiens_GeneID=5646_isoform=X1 PHE A 128 S . . . . . S + . . . . ? -0.993 122.1 7.6    -133.6 132.0  11.5  16.6  -9.2  
PRSS3_Homo_sapiens_GeneID=5646_isoform=X1 GLY A 129 S . . . . . S - . . . . ? -0.524 93.4  -57.7  96.1   -166.1 9.3   19.1  -7.1  
PRSS3_Homo_sapiens_GeneID=5646_isoform=X1 ALA A 130 . . . . . . . + . . . . ? -0.988 50.3  153.5  -131.0 120.5  5.8   18.7  -5.7  
PRSS3_Homo_sapiens_GeneID=5646_isoform=X1 ASP A 131 . . . . . . . - . . . . ? -0.776 15.6  -173.9 -139.6 103.2  2.5   17.9  -7.5  
PRSS3_Homo_sapiens_GeneID=5646_isoform=X1 TYR A 132 . . . . . . . - . . . . ? -0.827 19.8  -143.1 -101.4 98.7   -0.2  16.2  -5.4  
PRSS3_Homo_sapiens_GeneID=5646_isoform=X1 PRO A 133 . . . . . . . - . . . . ? -0.316 9.2   -153.2 -61.5  142.1  -3.1  15.2  -7.7  
PRSS3_Homo_sapiens_GeneID=5646_isoform=X1 ASP A 134 S . . . . . S + . . . . ? 0.783  81.9  68.6   -78.1  -31.4  -6.5  15.5  -6.3  
PRSS3_Homo_sapiens_GeneID=5646_isoform=X1 GLU A 135 B . . . . > S - D R P . ? -0.658 100.3 -95.2  -92.2  147.1  -7.6  12.8  -8.7  
PRSS3_Homo_sapiens_GeneID=5646_isoform=X1 LEU A 136 P . . . . P . - . . . . ? -0.361 39.5  -148.3 -62.1  130.0  -6.5  9.1   -8.3  
PRSS3_Homo_sapiens_GeneID=5646_isoform=X1 LYS A 137 E . . . . < . - B F B D ? -0.794 11.6  -163.5 -103.8 149.3  -3.5  8.2   -10.4 
PRSS3_Homo_sapiens_GeneID=5646_isoform=X1 CYS A 138 E . . . . . . - B F B D ? -0.933 7.8   -173.8 -133.3 152.6  -2.7  4.8   -12.0 
PRSS3_Homo_sapiens_GeneID=5646_isoform=X1 LEU A 139 E . . . . . . - B F . D ? -0.964 14.7  -149.3 -147.7 129.6  0.2   3.0   -13.5 
PRSS3_Homo_sapiens_GeneID=5646_isoform=X1 ASP A 140 E . . . . . . + B F . D ? -0.863 32.6  161.9  -95.0  125.0  0.6   -0.3  -15.3 
PRSS3_Homo_sapiens_GeneID=5646_isoform=X1 ALA A 141 E . . . . . . - B F . D ? -0.993 34.5  -112.8 -146.6 150.6  4.0   -1.8  -14.7 
PRSS3_Homo_sapiens_GeneID=5646_isoform=X1 PRO A 142 E . . . . > . - B F . D ? -0.506 30.9  -112.6 -81.9  150.8  5.7   -5.2  -15.0 
PRSS3_Homo_sapiens_GeneID=5646_isoform=X1 VAL A 143 B . . . . P . - B F F . ? -0.616 35.4  -136.8 -73.8  132.4  7.1   -7.2  -12.2 
PRSS3_Homo_sapiens_GeneID=5646_isoform=X1 LEU A 144 P . . . . P . - . . . . ? -0.560 21.5  -100.1 -87.3  155.4  10.9  -7.4  -12.3 
PRSS3_Homo_sapiens_GeneID=5646_isoform=X1 THR A 145 P . . > . < . - . . . . ? -0.371 31.9  -114.2 -65.5  157.8  12.9  -10.5 -11.7 
PRSS3_Homo_sapiens_GeneID=5646_isoform=X1 GLN A 146 H . . > . . S + . . . . ? 0.889  118.1 52.5   -58.5  -42.0  14.5  -10.9 -8.3  
PRSS3_Homo_sapiens_GeneID=5646_isoform=X1 ALA A 147 H . . > . . S + . . . . ? 0.907  109.4 48.5   -59.7  -46.1  17.9  -10.6 -9.8  
PRSS3_Homo_sapiens_GeneID=5646_isoform=X1 GLU A 148 H . . > . . S + . . . . ? 0.903  110.8 51.0   -61.5  -44.1  17.0  -7.3  -11.6 
PRSS3_Homo_sapiens_GeneID=5646_isoform=X1 CYS A 149 H . . X . . S + . . . . ? 0.940  112.6 45.4   -61.0  -43.5  15.5  -6.0  -8.4  
PRSS3_Homo_sapiens_GeneID=5646_isoform=X1 LYS A 150 H . . < . . S + . . . . ? 0.853  108.3 57.2   -67.7  -38.6  18.7  -6.8  -6.4  
PRSS3_Homo_sapiens_GeneID=5646_isoform=X1 ALA A 151 H . . < . . S + . . . . ? 0.829  104.6 52.5   -63.7  -30.3  20.9  -5.4  -9.1  
PRSS3_Homo_sapiens_GeneID=5646_isoform=X1 SER A 152 H . . < . . S + . . . . ? 0.804  124.7 25.0   -75.9  -28.1  19.1  -2.1  -8.8  
PRSS3_Homo_sapiens_GeneID=5646_isoform=X1 TYR A 153 S . > X . . S - . . . . ? -0.633 84.6  -150.2 -136.9 76.5   19.6  -2.0  -5.0  
PRSS3_Homo_sapiens_GeneID=5646_isoform=X1 PRO A 154 T . 3 4 . . S - . . . . ? -0.242 79.5  -4.3   -59.5  120.7  22.8  -4.1  -4.0  
PRSS3_Homo_sapiens_GeneID=5646_isoform=X1 GLY A 155 T . 3 4 . . S + . . . . ? 0.459  119.0 83.1   83.7   5.7    22.5  -5.5  -0.4  
PRSS3_Homo_sapiens_GeneID=5646_isoform=X1 LYS A 156 T . < 4 . . . + . . . . ? 0.650  62.9  89.1   -115.4 -24.9  19.2  -3.8  0.3   
PRSS3_Homo_sapiens_GeneID=5646_isoform=X1 ILE A 157 . . . < . . . - . . . . ? -0.716 59.0  -166.0 -84.7  121.4  16.5  -6.1  -1.3  
PRSS3_Homo_sapiens_GeneID=5646_isoform=X1 THR A 158 . . > . . . . - . . . . ? -0.385 37.2  -100.3 -96.8  178.2  15.2  -8.9  1.1   
PRSS3_Homo_sapiens_GeneID=5646_isoform=X1 ASN A 159 T . 3 . . . S + . . . . ? 0.584  122.2 59.5   -74.0  -9.7   13.1  -12.1 0.4   
PRSS3_Homo_sapiens_GeneID=5646_isoform=X1 SER A 160 T . 3 . . . S + . . . . ? 0.296  99.4  74.8   -98.4  6.1    10.0  -10.2 1.5   
PRSS3_Homo_sapiens_GeneID=5646_isoform=X1 MET A 161 E . < . . . . + B G . G ? -0.891 51.7  177.7  -123.0 153.8  10.4  -7.5  -1.2  
PRSS3_Homo_sapiens_GeneID=5646_isoform=X1 PHE A 162 E . . . . . . - B G . G ? -0.959 23.0  -121.6 -148.5 162.1  9.9   -7.2  -4.9  
PRSS3_Homo_sapiens_GeneID=5646_isoform=X1 CYS A 163 E . . . . . . - B G . G ? -0.893 17.9  -174.9 -112.7 136.9  10.2  -4.6  -7.7  
PRSS3_Homo_sapiens_GeneID=5646_isoform=X1 VAL A 164 E . . . . . . + B G F G ? -0.999 45.7  54.3   -123.0 126.4  7.6   -3.2  -10.0 
PRSS3_Homo_sapiens_GeneID=5646_isoform=X1 GLY A 165 S . . . . . S - . . . . ? -0.951 81.1  -51.2  150.8  -168.8 8.5   -0.8  -12.7 
PRSS3_Homo_sapiens_GeneID=5646_isoform=X1 PHE A 166 . . > . . . . - . . . . ? -0.938 25.7  -153.4 -111.7 124.6  10.7  0.1   -15.7 
PRSS3_Homo_sapiens_GeneID=5646_isoform=X1 LEU A 167 T . 3 . . . S + . . . . ? 0.786  97.6  62.5   -66.5  -26.8  14.5  -0.2  -15.6 
PRSS3_Homo_sapiens_GeneID=5646_isoform=X1 GLU A 168 T . 3 . . . S - . . . . ? 0.666  105.5 -138.3 -71.5  -14.2  14.7  2.5   -18.2 
PRSS3_Homo_sapiens_GeneID=5646_isoform=X1 GLY A 169 . . < . . . . + . . . . ? -0.366 66.8  112.1  82.7   -179.3 13.0  4.9   -15.8 
PRSS3_Homo_sapiens_GeneID=5646_isoform=X1 GLY A 170 S . . . . . S + . . . . ? 0.092  78.4  59.0   101.7  -19.1  10.3  7.5   -16.6 
PRSS3_Homo_sapiens_GeneID=5646_isoform=X1 LYS A 171 . . . . . . . + . . . . ? -0.995 61.1  123.3  -145.7 138.3  7.5   5.7   -14.7 
PRSS3_Homo_sapiens_GeneID=5646_isoform=X1 ASP A 172 E . . . . . . - A B A . ? -0.985 55.5  -95.7  -177.8 157.0  7.2   4.7   -10.9 
PRSS3_Homo_sapiens_GeneID=5646_isoform=X1 SER A 173 E . . . . . . - A B A . ? -0.775 51.8  -176.3 -79.8  139.7  5.2   4.9   -7.6  
PRSS3_Homo_sapiens_GeneID=5646_isoform=X1 CYS A 174 . . > . . . . - . . . . ? -0.610 29.1  -32.9  -131.0 -171.8 6.7   7.7   -5.5  
PRSS3_Homo_sapiens_GeneID=5646_isoform=X1 GLN A 175 T . 3 . . . S + . . . . ? -0.037 114.1 25.8   -53.3  142.4  6.4   9.4   -2.0  
PRSS3_Homo_sapiens_GeneID=5646_isoform=X1 ARG A 176 T . 3 . . . S + . . . . ? 0.227  101.5 82.2   87.0   -1.3   3.0   9.7   -0.1  
PRSS3_Homo_sapiens_GeneID=5646_isoform=X1 ASP A 177 . . X . . . . + . . . . ? 0.175  60.9  139.8  -107.9 6.6    1.5   6.7   -1.8  
PRSS3_Homo_sapiens_GeneID=5646_isoform=X1 SER A 178 T . 3 . . . . + . . . . ? -0.286 69.1  26.9   -47.6  138.7  3.2   4.4   0.7   
PRSS3_Homo_sapiens_GeneID=5646_isoform=X1 GLY A 179 T . 3 . . . S + . . . . ? 0.258  92.3  134.8  92.4   -15.7  0.9   1.7   1.6   
PRSS3_Homo_sapiens_GeneID=5646_isoform=X1 GLY A 180 . . < . . . . - . . . . ? -0.211 58.5  -88.9  -65.7  166.0  -1.0  1.9   -1.7  
PRSS3_Homo_sapiens_GeneID=5646_isoform=X1 PRO A 181 E . . . . . . - B H . H ? -0.476 21.7  -162.2 -90.3  139.0  -1.9  -1.2  -3.6  
PRSS3_Homo_sapiens_GeneID=5646_isoform=X1 VAL A 182 E . . . . . . - B H E H ? -0.986 24.3  -167.4 -104.0 112.8  -0.0  -3.2  -6.3  
PRSS3_Homo_sapiens_GeneID=5646_isoform=X1 VAL A 183 E . . . . . . + B H E H ? -0.905 12.0  177.6  -112.4 123.2  -2.7  -5.3  -8.0  
PRSS3_Homo_sapiens_GeneID=5646_isoform=X1 CYS A 184 E . > . . . S - B H E H ? -0.992 72.3  -11.8  -124.3 127.0  -1.9  -8.2  -10.3 
PRSS3_Homo_sapiens_GeneID=5646_isoform=X1 ASN A 185 T . 3 . . . S - . . . . ? 0.883  130.1 -53.9  54.8   30.9   -4.5  -10.4 -12.0 
PRSS3_Homo_sapiens_GeneID=5646_isoform=X1 GLY A 186 T . 3 . . . S + . . . . ? 0.605  117.3 105.1  85.8   10.9   -7.1  -9.0  -9.6  
PRSS3_Homo_sapiens_GeneID=5646_isoform=X1 GLN A 187 E . < . . . S - B I C H ? -0.942 79.5  -106.1 -125.6 150.4  -5.2  -9.7  -6.4  
PRSS3_Homo_sapiens_GeneID=5646_isoform=X1 LEU A 188 E . . . . . . + B I . H ? -0.610 46.7  162.8  -73.0  99.7   -3.3  -7.6  -3.9  
PRSS3_Homo_sapiens_GeneID=5646_isoform=X1 GLN A 189 E . . . . . . + B I . . ? 0.726  56.4  13.3   -96.6  -23.2  0.3   -8.6  -4.7  
PRSS3_Homo_sapiens_GeneID=5646_isoform=X1 GLY A 190 E . . . . . . - B I I H ? -0.988 53.8  -138.2 -154.1 157.3  2.2   -5.8  -3.1  
PRSS3_Homo_sapiens_GeneID=5646_isoform=X1 VAL A 191 E . . . . . . - B I I H ? -0.983 41.3  -110.0 -115.8 121.5  2.2   -2.8  -0.8  
PRSS3_Homo_sapiens_GeneID=5646_isoform=X1 VAL A 192 E . . . . . . + B I I . ? -0.404 53.2  158.2  -51.4  123.7  4.1   0.3   -1.9  
PRSS3_Homo_sapiens_GeneID=5646_isoform=X1 SER A 193 E . . . . . . - B I . . ? 0.783  44.7  -42.7  -119.8 -62.4  7.1   0.4   0.5   
PRSS3_Homo_sapiens_GeneID=5646_isoform=X1 TRP A 194 E . . . . . . + B I I . ? -0.963 41.6  172.6  -164.6 173.9  10.1  2.3   -0.7  
PRSS3_Homo_sapiens_GeneID=5646_isoform=X1 GLY A 195 . . . . . . . - . . . . ? -0.919 36.4  -107.1 178.0  158.0  12.6  3.3   -3.5  
PRSS3_Homo_sapiens_GeneID=5646_isoform=X1 HIS A 196 S . . . . . S - . . . . ? -0.944 88.1  -14.0  -101.0 110.2  15.5  5.7   -4.3  
PRSS3_Homo_sapiens_GeneID=5646_isoform=X1 GLY A 197 S . . . . . S - . . . . ? 0.237  82.3  -92.3  78.0   146.2  14.3  8.4   -6.6  
PRSS3_Homo_sapiens_GeneID=5646_isoform=X1 CYS A 198 S . . . . . S - . . . . ? -0.934 96.7  -15.9  -106.0 121.6  11.1  8.5   -8.6  
PRSS3_Homo_sapiens_GeneID=5646_isoform=X1 ALA A 199 S . . . . . S + . . . . ? 0.754  93.4  152.4  70.1   13.5   11.2  7.2   -12.2 
PRSS3_Homo_sapiens_GeneID=5646_isoform=X1 TRP A 200 . . > . . . . - . . . . ? -0.621 56.8  -88.6  -72.3  147.2  15.0  7.3   -12.2 
PRSS3_Homo_sapiens_GeneID=5646_isoform=X1 LYS A 201 T . 3 . . . S + . . . . ? -0.338 111.3 5.1    -56.6  131.6  16.9  4.9   -14.4 
PRSS3_Homo_sapiens_GeneID=5646_isoform=X1 ASN A 202 T . 3 . . . S + . . . . ? 0.725  107.3 104.1  67.0   21.1   17.6  1.5   -12.7 
PRSS3_Homo_sapiens_GeneID=5646_isoform=X1 ARG A 203 . . < . . . . + . . . . ? -0.623 47.8  171.4  -130.5 67.5   15.6  2.6   -9.7  
PRSS3_Homo_sapiens_GeneID=5646_isoform=X1 PRO A 204 . . . . . . . - . . . . ? -0.280 41.6  -84.7  -67.3  168.6  12.2  0.8   -9.7  
PRSS3_Homo_sapiens_GeneID=5646_isoform=X1 GLY A 205 E . . . . . . - B J G . ? -0.508 38.6  -138.5 -73.0  147.2  9.6   0.9   -6.9  
PRSS3_Homo_sapiens_GeneID=5646_isoform=X1 VAL A 206 E . . . . . . - B J G I ? -0.909 21.3  -170.2 -111.2 135.5  10.0  -1.6  -4.0  
PRSS3_Homo_sapiens_GeneID=5646_isoform=X1 TYR A 207 E . . . . . . - B J G I ? -0.897 29.8  -111.3 -128.9 142.5  7.0   -3.3  -2.6  
PRSS3_Homo_sapiens_GeneID=5646_isoform=X1 THR A 208 E . . . . . . - B J G I ? -0.674 38.9  -123.0 -67.9  125.9  6.2   -5.5  0.4   
PRSS3_Homo_sapiens_GeneID=5646_isoform=X1 LYS A 209 E . > . . . . - B J . I ? -0.645 25.3  -168.1 -74.6  97.0   5.5   -9.0  -1.0  
PRSS3_Homo_sapiens_GeneID=5646_isoform=X1 VAL A 210 G . > . . . S + . . . . ? 0.834  79.7  70.5   -59.9  -35.5  1.9   -9.5  0.4   
PRSS3_Homo_sapiens_GeneID=5646_isoform=X1 TYR A 211 G . > . . . S + . . . . ? 0.855  92.8  57.5   -51.2  -36.4  2.0   -13.2 -0.6  
PRSS3_Homo_sapiens_GeneID=5646_isoform=X1 ASN A 212 G . < . . . S + . . . . ? 0.640  110.9 43.7   -69.9  -10.6  4.6   -13.8 2.2   
PRSS3_Homo_sapiens_GeneID=5646_isoform=X1 TYR A 213 G . < > . . S + . . . . ? 0.223  74.2  106.4  -125.3 11.5   2.1   -12.4 4.8   
PRSS3_Homo_sapiens_GeneID=5646_isoform=X1 VAL A 214 H . < > . . S + . . . . ? 0.934  85.6  47.8   -60.3  -44.1  -1.2  -14.0 3.9   
PRSS3_Homo_sapiens_GeneID=5646_isoform=X1 ASP A 215 H . . > . . S + . . . . ? 0.926  112.8 48.4   -62.1  -44.9  -1.0  -16.3 7.0   
PRSS3_Homo_sapiens_GeneID=5646_isoform=X1 TRP A 216 H . . > . . S + . . . . ? 0.915  110.9 51.2   -60.6  -44.7  -0.0  -13.5 9.2   
PRSS3_Homo_sapiens_GeneID=5646_isoform=X1 ILE A 217 H . . X . . S + . . . . ? 0.950  113.3 44.0   -58.8  -50.2  -2.9  -11.4 7.9   
PRSS3_Homo_sapiens_GeneID=5646_isoform=X1 LYS A 218 H . . X . . S + . . . . ? 0.907  115.0 48.1   -64.0  -45.7  -5.5  -14.1 8.5   
PRSS3_Homo_sapiens_GeneID=5646_isoform=X1 ASP A 219 H . . X . . S + . . . . ? 0.888  112.2 49.2   -62.7  -43.8  -4.2  -15.0 11.9  
PRSS3_Homo_sapiens_GeneID=5646_isoform=X1 THR A 220 H . . X . . S + . . . . ? 0.914  111.6 48.9   -63.4  -43.8  -4.1  -11.4 13.0  
PRSS3_Homo_sapiens_GeneID=5646_isoform=X1 ILE A 221 H . > < . . S + . . . . ? 0.930  111.3 50.1   -62.0  -45.5  -7.7  -10.8 11.8  
PRSS3_Homo_sapiens_GeneID=5646_isoform=X1 ALA A 222 H . 3 < . . S + . . . . ? 0.865  108.3 53.1   -62.3  -34.6  -8.9  -13.9 13.6  
PRSS3_Homo_sapiens_GeneID=5646_isoform=X1 ALA A 223 H . 3 < . . . . . . . . ? 0.606  .     .      -78.9  -11.8  -7.3  -12.9 16.8  
PRSS3_Homo_sapiens_GeneID=5646_isoform=X1 ASN A 224 . . < < . . . . . . . . ? 0.603  .     .      -128.4 .      -9.0  -9.4  16.7  
# 
loop_
_dssp_struct_ladder.id 
_dssp_struct_ladder.sheet_id 
_dssp_struct_ladder.range_id_1 
_dssp_struct_ladder.range_id_2 
_dssp_struct_ladder.type 
_dssp_struct_ladder.beg_1_label_comp_id 
_dssp_struct_ladder.beg_1_label_asym_id 
_dssp_struct_ladder.beg_1_label_seq_id 
_dssp_struct_ladder.pdbx_beg_1_PDB_ins_code 
_dssp_struct_ladder.end_1_label_comp_id 
_dssp_struct_ladder.end_1_label_asym_id 
_dssp_struct_ladder.end_1_label_seq_id 
_dssp_struct_ladder.pdbx_end_1_PDB_ins_code 
_dssp_struct_ladder.beg_1_auth_comp_id 
_dssp_struct_ladder.beg_1_auth_asym_id 
_dssp_struct_ladder.beg_1_auth_seq_id 
_dssp_struct_ladder.end_1_auth_comp_id 
_dssp_struct_ladder.end_1_auth_asym_id 
_dssp_struct_ladder.end_1_auth_seq_id 
_dssp_struct_ladder.beg_2_label_comp_id 
_dssp_struct_ladder.beg_2_label_asym_id 
_dssp_struct_ladder.beg_2_label_seq_id 
_dssp_struct_ladder.pdbx_beg_2_PDB_ins_code 
_dssp_struct_ladder.end_2_label_comp_id 
_dssp_struct_ladder.end_2_label_asym_id 
_dssp_struct_ladder.end_2_label_seq_id 
_dssp_struct_ladder.pdbx_end_2_PDB_ins_code 
_dssp_struct_ladder.beg_2_auth_comp_id 
_dssp_struct_ladder.beg_2_auth_asym_id 
_dssp_struct_ladder.beg_2_auth_seq_id 
_dssp_struct_ladder.end_2_auth_comp_id 
_dssp_struct_ladder.end_2_auth_asym_id 
_dssp_struct_ladder.end_2_auth_seq_id 
A A A B anti-parallel ILE A 2   ? VAL A 3   ? ILE A 2   VAL A 3   SER A 173 ? ASP A 172 ? SER A 173 ASP A 172 
B B C F anti-parallel TYR A 6   ? THR A 7   ? TYR A 6   THR A 7   CYS A 138 ? LYS A 137 ? CYS A 138 LYS A 137 
C B D I parallel      SER A 105 ? SER A 105 ? SER A 105 SER A 105 GLN A 187 ? GLN A 187 ? GLN A 187 GLN A 187 
D B E F anti-parallel GLU A 116 ? GLY A 121 ? GLU A 116 GLY A 121 PRO A 142 ? LYS A 137 ? PRO A 142 LYS A 137 
E B E H anti-parallel CYS A 117 ? ILE A 119 ? CYS A 117 ILE A 119 CYS A 184 ? VAL A 182 ? CYS A 184 VAL A 182 
F B F G anti-parallel VAL A 143 ? VAL A 143 ? VAL A 143 VAL A 143 VAL A 164 ? VAL A 164 ? VAL A 164 VAL A 164 
G B G J anti-parallel MET A 161 ? VAL A 164 ? MET A 161 VAL A 164 THR A 208 ? GLY A 205 ? THR A 208 GLY A 205 
H B H I anti-parallel PRO A 181 ? CYS A 184 ? PRO A 181 CYS A 184 VAL A 191 ? GLN A 187 ? VAL A 191 GLN A 187 
I B I J anti-parallel GLY A 190 ? TRP A 194 ? GLY A 190 TRP A 194 LYS A 209 ? VAL A 206 ? LYS A 209 VAL A 206 
J C K L anti-parallel GLN A 16  ? ASN A 20  ? GLN A 16  ASN A 20  SER A 29  ? HIS A 24  ? SER A 29  HIS A 24  
K C K N anti-parallel VAL A 17  ? ASN A 20  ? VAL A 17  ASN A 20  LEU A 51  ? GLN A 48  ? LEU A 51  GLN A 48  
L C L M anti-parallel SER A 29  ? LEU A 30  ? SER A 29  LEU A 30  VAL A 37  ? VAL A 36  ? VAL A 37  VAL A 36  
M C M P anti-parallel TRP A 35  ? SER A 38  ? TRP A 35  SER A 38  LYS A 90  ? MET A 87  ? LYS A 90  MET A 87  
N C N O anti-parallel GLN A 48  ? LEU A 51  ? GLN A 48  LEU A 51  ASN A 67  ? GLN A 64  ? ASN A 67  GLN A 64  
O C O P anti-parallel ALA A 68  ? ARG A 73  ? ALA A 68  ARG A 73  LEU A 91  ? MET A 87  ? LEU A 91  MET A 87  
P D Q R anti-parallel ASN A 55  ? ASN A 55  ? ASN A 55  ASN A 55  GLU A 135 ? GLU A 135 ? GLU A 135 GLU A 135 
Q E S T anti-parallel ASN A 78  ? ASN A 78  ? ASN A 78  ASN A 78  ASP A 83  ? ASP A 83  ? ASP A 83  ASP A 83  
# 
loop_
_dssp_struct_bridge_pairs.id 
_dssp_struct_bridge_pairs.label_comp_id 
_dssp_struct_bridge_pairs.label_seq_id 
_dssp_struct_bridge_pairs.label_asym_id 
_dssp_struct_bridge_pairs.auth_seq_id 
_dssp_struct_bridge_pairs.auth_asym_id 
_dssp_struct_bridge_pairs.pdbx_PDB_ins_code 
_dssp_struct_bridge_pairs.acceptor_1_label_comp_id 
_dssp_struct_bridge_pairs.acceptor_1_label_seq_id 
_dssp_struct_bridge_pairs.acceptor_1_label_asym_id 
_dssp_struct_bridge_pairs.acceptor_1_auth_seq_id 
_dssp_struct_bridge_pairs.acceptor_1_auth_asym_id 
_dssp_struct_bridge_pairs.acceptor_1_pdbx_PDB_ins_code 
_dssp_struct_bridge_pairs.acceptor_1_energy 
_dssp_struct_bridge_pairs.acceptor_2_label_comp_id 
_dssp_struct_bridge_pairs.acceptor_2_label_seq_id 
_dssp_struct_bridge_pairs.acceptor_2_label_asym_id 
_dssp_struct_bridge_pairs.acceptor_2_auth_seq_id 
_dssp_struct_bridge_pairs.acceptor_2_auth_asym_id 
_dssp_struct_bridge_pairs.acceptor_2_pdbx_PDB_ins_code 
_dssp_struct_bridge_pairs.acceptor_2_energy 
_dssp_struct_bridge_pairs.donor_1_label_comp_id 
_dssp_struct_bridge_pairs.donor_1_label_seq_id 
_dssp_struct_bridge_pairs.donor_1_label_asym_id 
_dssp_struct_bridge_pairs.donor_1_auth_seq_id 
_dssp_struct_bridge_pairs.donor_1_auth_asym_id 
_dssp_struct_bridge_pairs.donor_1_pdbx_PDB_ins_code 
_dssp_struct_bridge_pairs.donor_1_energy 
_dssp_struct_bridge_pairs.donor_2_label_comp_id 
_dssp_struct_bridge_pairs.donor_2_label_seq_id 
_dssp_struct_bridge_pairs.donor_2_label_asym_id 
_dssp_struct_bridge_pairs.donor_2_auth_seq_id 
_dssp_struct_bridge_pairs.donor_2_auth_asym_id 
_dssp_struct_bridge_pairs.donor_2_pdbx_PDB_ins_code 
_dssp_struct_bridge_pairs.donor_2_energy 
1   LYS 1   A 1   A ? ?   ?   ? ?   ? ? ?    ?   ?   ? ?   ? ? ?    CYS 174 A 174 A ? -2.4 VAL 3   A 3   A ? -0.6 
2   ILE 2   A 2   A ? GLY 123 A 123 A ? -0.4 SER 173 A 173 A ? -0.3 GLY 5   A 5   A ? -0.6 GLY 4   A 4   A ? -0.4 
3   VAL 3   A 3   A ? ASP 172 A 172 A ? -3.3 LYS 1   A 1   A ? -0.6 ASP 172 A 172 A ? -1.5 LEU 126 A 126 A ? -0.1 
4   GLY 4   A 4   A ? ILE 2   A 2   A ? -0.4 THR 125 A 125 A ? -0.4 VAL 3   A 3   A ? -0.2 TYR 6   A 6   A ? -0.1 
5   GLY 5   A 5   A ? ILE 2   A 2   A ? -0.6 ASP 172 A 172 A ? -0.1 THR 7   A 7   A ? -0.3 LEU 139 A 139 A ? -0.2 
6   TYR 6   A 6   A ? CYS 138 A 138 A ? -2.8 VAL 3   A 3   A ? -0.1 CYS 138 A 138 A ? -3.4 CYS 8   A 8   A ? -0.5 
7   THR 7   A 7   A ? GLY 5   A 5   A ? -0.3 LYS 137 A 137 A ? -0.2 LYS 137 A 137 A ? -0.2 LEU 136 A 136 A ? -0.1 
8   CYS 8   A 8   A ? LEU 136 A 136 A ? -2.7 TYR 6   A 6   A ? -0.5 LEU 136 A 136 A ? -0.1 GLU 10  A 10  A ? -0.1 
9   GLU 9   A 9   A ? GLU 10  A 10  A ? -0.1 ASN 11  A 11  A ? -0.1 SER 12  A 12  A ? -2.0 LEU 13  A 13  A ? -0.3 
10  GLU 10  A 10  A ? ASN 11  A 11  A ? -0.3 SER 12  A 12  A ? -0.1 GLU 9   A 9   A ? -0.1 HIS 54  A 54  A ? -0.1 
11  ASN 11  A 11  A ? SER 12  A 12  A ? -0.1 LEU 13  A 13  A ? -0.1 GLU 10  A 10  A ? -0.3 GLU 9   A 9   A ? -0.1 
12  SER 12  A 12  A ? GLU 9   A 9   A ? -2.0 LEU 13  A 13  A ? -0.2 GLU 10  A 10  A ? -0.1 ASN 11  A 11  A ? -0.1 
13  LEU 13  A 13  A ? GLU 9   A 9   A ? -0.3 PRO 14  A 14  A ? -0.1 GLN 16  A 16  A ? -1.6 SER 12  A 12  A ? -0.2 
14  PRO 14  A 14  A ? ?   ?   ? ?   ? ? ?    ?   ?   ? ?   ? ? ?    SER 102 A 102 A ? -1.8 GLY 52  A 52  A ? -0.3 
15  TYR 15  A 15  A ? VAL 101 A 101 A ? -0.2 THR 103 A 103 A ? -0.1 LEU 30  A 30  A ? -2.4 VAL 17  A 17  A ? -0.2 
16  GLN 16  A 16  A ? LEU 13  A 13  A ? -1.6 SER 29  A 29  A ? -0.2 GLY 52  A 52  A ? -0.5 SER 18  A 18  A ? -0.4 
17  VAL 17  A 17  A ? GLY 28  A 28  A ? -2.2 TYR 15  A 15  A ? -0.2 GLY 28  A 28  A ? -1.3 LEU 19  A 19  A ? -0.6 
18  SER 18  A 18  A ? ARG 50  A 50  A ? -2.2 GLN 16  A 16  A ? -0.4 ARG 50  A 50  A ? -2.7 ASN 20  A 20  A ? -0.6 
19  LEU 19  A 19  A ? CYS 26  A 26  A ? -3.3 VAL 17  A 17  A ? -0.6 PHE 25  A 25  A ? -2.7 CYS 26  A 26  A ? -1.3 
20  ASN 20  A 20  A ? GLN 48  A 48  A ? -2.8 SER 18  A 18  A ? -0.6 GLN 48  A 48  A ? -3.2 HIS 24  A 24  A ? -0.2 
21  SER 21  A 21  A ? SER 23  A 23  A ? -1.5 LEU 19  A 19  A ? -0.4 ILE 47  A 47  A ? -0.1 THR 45  A 45  A ? -0.1 
22  GLY 22  A 22  A ? GLN 48  A 48  A ? -0.0 ?   ?   ? ?   ? ? ?    HIS 24  A 24  A ? -0.3 ASN 20  A 20  A ? -0.1 
23  SER 23  A 23  A ? LEU 19  A 19  A ? -0.1 ?   ?   ? ?   ? ? ?    SER 21  A 21  A ? -1.5 PHE 25  A 25  A ? -0.1 
24  HIS 24  A 24  A ? GLY 22  A 22  A ? -0.3 ASN 20  A 20  A ? -0.2 ASN 20  A 20  A ? -0.2 GLY 27  A 27  A ? -0.1 
25  PHE 25  A 25  A ? LEU 19  A 19  A ? -2.7 CYS 26  A 26  A ? -0.5 SER 178 A 178 A ? -0.3 GLY 27  A 27  A ? -0.3 
26  CYS 26  A 26  A ? LEU 19  A 19  A ? -1.3 ASP 177 A 177 A ? -0.1 LEU 19  A 19  A ? -3.3 PHE 25  A 25  A ? -0.5 
27  GLY 27  A 27  A ? SER 178 A 178 A ? -3.1 PHE 25  A 25  A ? -0.3 ALA 39  A 39  A ? -0.4 SER 29  A 29  A ? -0.3 
28  GLY 28  A 28  A ? VAL 17  A 17  A ? -1.3 CYS 26  A 26  A ? -0.2 VAL 17  A 17  A ? -2.2 LEU 30  A 30  A ? -0.4 
29  SER 29  A 29  A ? VAL 37  A 37  A ? -2.2 GLY 27  A 27  A ? -0.3 VAL 37  A 37  A ? -3.1 ILE 31  A 31  A ? -0.7 
30  LEU 30  A 30  A ? TYR 15  A 15  A ? -2.4 GLY 28  A 28  A ? -0.4 ILE 104 A 104 A ? -2.2 VAL 36  A 36  A ? -0.2 
31  ILE 31  A 31  A ? TRP 35  A 35  A ? -2.1 SER 29  A 29  A ? -0.7 GLU 33  A 33  A ? -0.2 VAL 36  A 36  A ? -0.2 
32  SER 32  A 32  A ? TRP 35  A 35  A ? -1.3 SER 102 A 102 A ? -0.1 TRP 35  A 35  A ? -0.3 ILE 31  A 31  A ? -0.2 
33  GLU 33  A 33  A ? ILE 31  A 31  A ? -0.2 GLN 34  A 34  A ? -0.2 ALA 95  A 95  A ? -3.7 SER 93  A 93  A ? -0.1 
34  GLN 34  A 34  A ? PRO 94  A 94  A ? -0.2 TRP 35  A 35  A ? -0.1 LEU 91  A 91  A ? -2.5 VAL 36  A 36  A ? -0.4 
35  TRP 35  A 35  A ? SER 32  A 32  A ? -0.3 LYS 90  A 90  A ? -0.2 ILE 31  A 31  A ? -2.1 SER 32  A 32  A ? -1.3 
36  VAL 36  A 36  A ? ILE 89  A 89  A ? -2.1 GLN 34  A 34  A ? -0.4 ILE 89  A 89  A ? -2.7 SER 38  A 38  A ? -0.4 
37  VAL 37  A 37  A ? SER 29  A 29  A ? -3.1 TRP 35  A 35  A ? -0.4 SER 29  A 29  A ? -2.2 ALA 39  A 39  A ? -0.2 
38  SER 38  A 38  A ? MET 87  A 87  A ? -2.6 VAL 36  A 36  A ? -0.4 MET 87  A 87  A ? -2.9 ALA 40  A 40  A ? -0.3 
39  ALA 39  A 39  A ? GLY 27  A 27  A ? -0.4 ILE 86  A 86  A ? -0.3 CYS 42  A 42  A ? -1.4 ILE 86  A 86  A ? -0.3 
40  ALA 40  A 40  A ? SER 38  A 38  A ? -0.3 HIS 41  A 41  A ? -0.3 TYR 43  A 43  A ? -1.5 ALA 39  A 39  A ? -0.1 
41  HIS 41  A 41  A ? CYS 42  A 42  A ? -0.3 LEU 82  A 82  A ? -0.1 ALA 40  A 40  A ? -0.3 SER 178 A 178 A ? -0.0 
42  CYS 42  A 42  A ? ALA 39  A 39  A ? -1.4 GLY 27  A 27  A ? -0.1 HIS 41  A 41  A ? -0.3 ALA 40  A 40  A ? -0.2 
43  TYR 43  A 43  A ? ALA 40  A 40  A ? -1.5 THR 45  A 45  A ? -0.0 THR 45  A 45  A ? -0.3 ALA 40  A 40  A ? -0.0 
44  LYS 44  A 44  A ? THR 45  A 45  A ? -0.1 ?   ?   ? ?   ? ? ?    ILE 47  A 47  A ? -0.1 CYS 42  A 42  A ? -0.0 
45  THR 45  A 45  A ? TYR 43  A 43  A ? -0.3 ARG 46  A 46  A ? -0.2 ILE 47  A 47  A ? -0.4 ILE 71  A 71  A ? -0.1 
46  ARG 46  A 46  A ? GLN 48  A 48  A ? -0.0 SER 21  A 21  A ? -0.0 GLN 48  A 48  A ? -0.4 THR 45  A 45  A ? -0.2 
47  ILE 47  A 47  A ? THR 45  A 45  A ? -0.4 ALA 68  A 68  A ? -0.1 ALA 68  A 68  A ? -2.5 VAL 49  A 49  A ? -0.5 
48  GLN 48  A 48  A ? ASN 20  A 20  A ? -3.2 ARG 46  A 46  A ? -0.4 ASN 20  A 20  A ? -2.8 ARG 50  A 50  A ? -0.6 
49  VAL 49  A 49  A ? ILE 66  A 66  A ? -3.9 ILE 47  A 47  A ? -0.5 ILE 66  A 66  A ? -2.9 LEU 51  A 51  A ? -0.5 
50  ARG 50  A 50  A ? SER 18  A 18  A ? -2.7 GLN 48  A 48  A ? -0.6 SER 18  A 18  A ? -2.2 GLY 52  A 52  A ? -0.3 
51  LEU 51  A 51  A ? GLN 64  A 64  A ? -2.5 VAL 49  A 49  A ? -0.5 GLN 64  A 64  A ? -2.2 VAL 101 A 101 A ? -0.1 
52  GLY 52  A 52  A ? GLN 16  A 16  A ? -0.5 ARG 100 A 100 A ? -0.4 HIS 54  A 54  A ? -0.4 ASN 62  A 62  A ? -0.3 
53  GLU 53  A 53  A ? GLN 16  A 16  A ? -0.4 ARG 50  A 50  A ? -0.3 GLY 52  A 52  A ? -0.3 ILE 56  A 56  A ? -0.1 
54  HIS 54  A 54  A ? GLY 52  A 52  A ? -0.4 ASN 55  A 55  A ? -0.3 LEU 136 A 136 A ? -2.3 ILE 56  A 56  A ? -0.4 
55  ASN 55  A 55  A ? VAL 58  A 58  A ? -0.3 GLU 135 A 135 A ? -0.2 VAL 58  A 58  A ? -1.1 HIS 54  A 54  A ? -0.3 
56  ILE 56  A 56  A ? ASP 134 A 134 A ? -2.5 HIS 54  A 54  A ? -0.4 GLU 135 A 135 A ? -0.1 ASN 55  A 55  A ? -0.1 
57  LYS 57  A 57  A ? ASP 134 A 134 A ? -0.3 VAL 58  A 58  A ? -0.1 LEU 59  A 59  A ? -0.4 ILE 56  A 56  A ? -0.3 
58  VAL 58  A 58  A ? ASN 55  A 55  A ? -1.1 ASP 134 A 134 A ? -0.2 GLU 60  A 60  A ? -0.8 ASN 55  A 55  A ? -0.3 
59  LEU 59  A 59  A ? LYS 57  A 57  A ? -0.4 GLU 60  A 60  A ? -0.1 ILE 56  A 56  A ? -0.1 GLU 53  A 53  A ? -0.1 
60  GLU 60  A 60  A ? VAL 58  A 58  A ? -0.8 ASN 55  A 55  A ? -0.2 LEU 59  A 59  A ? -0.1 ILE 56  A 56  A ? -0.0 
61  GLY 61  A 61  A ? GLU 63  A 63  A ? -0.0 ?   ?   ? ?   ? ? ?    LEU 59  A 59  A ? -0.1 GLU 60  A 60  A ? -0.0 
62  ASN 62  A 62  A ? GLY 52  A 52  A ? -0.3 GLN 64  A 64  A ? -0.1 GLN 64  A 64  A ? -0.2 ARG 100 A 100 A ? -0.1 
63  GLU 63  A 63  A ? ARG 50  A 50  A ? -0.0 GLY 52  A 52  A ? -0.0 PHE 65  A 65  A ? -0.5 GLY 52  A 52  A ? -0.2 
64  GLN 64  A 64  A ? LEU 51  A 51  A ? -2.2 ASN 62  A 62  A ? -0.2 LEU 51  A 51  A ? -2.5 ILE 66  A 66  A ? -0.6 
65  PHE 65  A 65  A ? GLU 63  A 63  A ? -0.5 ARG 50  A 50  A ? -0.2 ASN 67  A 67  A ? -0.4 ARG 50  A 50  A ? -0.2 
66  ILE 66  A 66  A ? VAL 49  A 49  A ? -2.9 GLN 64  A 64  A ? -0.6 VAL 49  A 49  A ? -3.9 ALA 68  A 68  A ? -0.1 
67  ASN 67  A 67  A ? PHE 65  A 65  A ? -0.4 GLN 48  A 48  A ? -0.2 SER 92  A 92  A ? -3.0 ALA 69  A 69  A ? -0.4 
68  ALA 68  A 68  A ? ILE 47  A 47  A ? -2.5 LEU 91  A 91  A ? -0.2 LEU 91  A 91  A ? -0.2 ILE 47  A 47  A ? -0.1 
69  ALA 69  A 69  A ? LYS 90  A 90  A ? -3.6 LYS 70  A 70  A ? -0.4 ILE 71  A 71  A ? -0.3 LEU 91  A 91  A ? -0.2 
70  LYS 70  A 70  A ? LYS 90  A 90  A ? -1.5 ASN 67  A 67  A ? -0.1 LYS 90  A 90  A ? -2.8 ILE 72  A 72  A ? -0.4 
71  ILE 71  A 71  A ? ALA 69  A 69  A ? -0.3 ILE 89  A 89  A ? -0.2 ARG 73  A 73  A ? -0.6 ILE 89  A 89  A ? -0.2 
72  ILE 72  A 72  A ? LEU 88  A 88  A ? -3.4 LYS 70  A 70  A ? -0.4 LEU 88  A 88  A ? -2.9 HIS 74  A 74  A ? -0.2 
73  ARG 73  A 73  A ? ILE 71  A 71  A ? -0.6 MET 87  A 87  A ? -0.2 MET 87  A 87  A ? -0.2 ASP 85  A 85  A ? -0.1 
74  HIS 74  A 74  A ? ILE 86  A 86  A ? -2.4 ILE 72  A 72  A ? -0.2 TYR 77  A 77  A ? -1.9 ARG 73  A 73  A ? -0.1 
75  PRO 75  A 75  A ? ?   ?   ? ?   ? ? ?    ?   ?   ? ?   ? ? ?    HIS 74  A 74  A ? -0.1 ARG 73  A 73  A ? -0.0 
76  LYS 76  A 76  A ? ASN 84  A 84  A ? -0.1 ASN 78  A 78  A ? -0.1 ASN 78  A 78  A ? -0.2 HIS 74  A 74  A ? -0.1 
77  TYR 77  A 77  A ? HIS 74  A 74  A ? -1.9 ILE 86  A 86  A ? -0.1 ARG 79  A 79  A ? -0.6 ASN 84  A 84  A ? -0.2 
78  ASN 78  A 78  A ? ASP 83  A 83  A ? -2.6 LYS 76  A 76  A ? -0.2 LEU 82  A 82  A ? -2.2 ASP 83  A 83  A ? -0.5 
79  ARG 79  A 79  A ? TYR 77  A 77  A ? -0.6 ASP 80  A 80  A ? -0.2 ASN 78  A 78  A ? -0.1 TYR 77  A 77  A ? -0.0 
80  ASP 80  A 80  A ? THR 81  A 81  A ? -0.1 ASP 83  A 83  A ? -0.1 ARG 79  A 79  A ? -0.2 ASN 78  A 78  A ? -0.0 
81  THR 81  A 81  A ? ASP 83  A 83  A ? -0.1 ASN 78  A 78  A ? -0.1 ARG 79  A 79  A ? -0.2 THR 158 A 158 A ? -0.1 
82  LEU 82  A 82  A ? ASN 78  A 78  A ? -2.2 ASP 83  A 83  A ? -0.2 ASP 85  A 85  A ? -0.9 ARG 79  A 79  A ? -0.2 
83  ASP 83  A 83  A ? ASN 78  A 78  A ? -0.5 ASN 84  A 84  A ? -0.2 ASN 78  A 78  A ? -2.6 LEU 82  A 82  A ? -0.2 
84  ASN 84  A 84  A ? TYR 77  A 77  A ? -0.2 ASP 85  A 85  A ? -0.2 ILE 86  A 86  A ? -2.0 HIS 74  A 74  A ? -0.2 
85  ASP 85  A 85  A ? LEU 82  A 82  A ? -0.9 TYR 77  A 77  A ? -0.1 MET 87  A 87  A ? -0.3 THR 208 A 208 A ? -0.2 
86  ILE 86  A 86  A ? ASN 84  A 84  A ? -2.0 ALA 39  A 39  A ? -0.3 HIS 74  A 74  A ? -2.4 LEU 88  A 88  A ? -0.3 
87  MET 87  A 87  A ? SER 38  A 38  A ? -2.9 ASP 85  A 85  A ? -0.3 SER 38  A 38  A ? -2.6 ILE 89  A 89  A ? -0.4 
88  LEU 88  A 88  A ? ILE 72  A 72  A ? -2.9 ILE 86  A 86  A ? -0.3 ILE 72  A 72  A ? -3.4 LYS 90  A 90  A ? -0.5 
89  ILE 89  A 89  A ? VAL 36  A 36  A ? -2.7 MET 87  A 87  A ? -0.4 VAL 36  A 36  A ? -2.1 LEU 91  A 91  A ? -0.5 
90  LYS 90  A 90  A ? LYS 70  A 70  A ? -2.8 LEU 88  A 88  A ? -0.5 ALA 69  A 69  A ? -3.6 LYS 70  A 70  A ? -1.5 
91  LEU 91  A 91  A ? GLN 34  A 34  A ? -2.5 ILE 89  A 89  A ? -0.5 ALA 68  A 68  A ? -0.2 ASN 67  A 67  A ? -0.1 
92  SER 92  A 92  A ? ASN 67  A 67  A ? -3.0 LYS 90  A 90  A ? -0.2 LEU 91  A 91  A ? -0.1 ALA 68  A 68  A ? -0.1 
93  SER 93  A 93  A ? ASN 67  A 67  A ? -0.3 GLU 33  A 33  A ? -0.1 SER 92  A 92  A ? -0.2 ALA 69  A 69  A ? -0.1 
94  PRO 94  A 94  A ? ?   ?   ? ?   ? ? ?    ?   ?   ? ?   ? ? ?    GLN 34  A 34  A ? -0.2 VAL 96  A 96  A ? -0.1 
95  ALA 95  A 95  A ? GLU 33  A 33  A ? -3.7 SER 32  A 32  A ? -0.1 ILE 97  A 97  A ? -0.7 TRP 35  A 35  A ? -0.0 
96  VAL 96  A 96  A ? PRO 94  A 94  A ? -0.1 SER 102 A 102 A ? -0.0 ASN 98  A 98  A ? -0.4 VAL 101 A 101 A ? -0.1 
97  ILE 97  A 97  A ? ALA 95  A 95  A ? -0.7 ARG 100 A 100 A ? -0.1 ALA 99  A 99  A ? -0.2 SER 102 A 102 A ? -0.2 
98  ASN 98  A 98  A ? VAL 101 A 101 A ? -2.2 VAL 96  A 96  A ? -0.4 VAL 101 A 101 A ? -0.3 GLY 52  A 52  A ? -0.1 
99  ALA 99  A 99  A ? ARG 100 A 100 A ? -0.2 ILE 97  A 97  A ? -0.2 SER 102 A 102 A ? -0.1 ILE 97  A 97  A ? -0.1 
100 ARG 100 A 100 A ? VAL 101 A 101 A ? -0.2 ASN 62  A 62  A ? -0.1 SER 102 A 102 A ? -0.4 GLY 52  A 52  A ? -0.4 
101 VAL 101 A 101 A ? ASN 98  A 98  A ? -0.3 LEU 51  A 51  A ? -0.1 ASN 98  A 98  A ? -2.2 THR 103 A 103 A ? -0.3 
102 SER 102 A 102 A ? PRO 14  A 14  A ? -1.8 ARG 100 A 100 A ? -0.4 LEU 30  A 30  A ? -0.3 ILE 104 A 104 A ? -0.2 
103 THR 103 A 103 A ? VAL 101 A 101 A ? -0.3 ILE 31  A 31  A ? -0.1 SER 105 A 105 A ? -0.4 ILE 31  A 31  A ? -0.2 
104 ILE 104 A 104 A ? LEU 30  A 30  A ? -2.2 SER 102 A 102 A ? -0.2 LEU 106 A 106 A ? -0.1 GLN 187 A 187 A ? -0.1 
105 SER 105 A 105 A ? GLY 186 A 186 A ? -0.7 THR 103 A 103 A ? -0.4 LEU 188 A 188 A ? -2.5 SER 32  A 32  A ? -0.1 
106 LEU 106 A 106 A ? GLN 187 A 187 A ? -0.2 ILE 31  A 31  A ? -0.2 GLN 189 A 189 A ? -0.1 SER 105 A 105 A ? -0.1 
107 PRO 107 A 107 A ? ?   ?   ? ?   ? ? ?    ?   ?   ? ?   ? ? ?    LEU 106 A 106 A ? -0.1 VAL 214 A 214 A ? -0.1 
108 THR 108 A 108 A ? THR 109 A 109 A ? -0.3 LEU 106 A 106 A ? -0.1 LEU 106 A 106 A ? -0.0 VAL 214 A 214 A ? -0.0 
109 THR 109 A 109 A ? ALA 112 A 112 A ? -0.0 ?   ?   ? ?   ? ? ?    THR 108 A 108 A ? -0.3 TYR 211 A 211 A ? -0.1 
110 PRO 110 A 110 A ? ?   ?   ? ?   ? ? ?    ?   ?   ? ?   ? ? ?    ALA 112 A 112 A ? -0.2 GLN 189 A 189 A ? -0.0 
111 PRO 111 A 111 A ? ?   ?   ? ?   ? ? ?    ?   ?   ? ?   ? ? ?    ALA 113 A 113 A ? -0.2 GLY 114 A 114 A ? -0.1 
112 ALA 112 A 112 A ? PRO 110 A 110 A ? -0.2 ALA 113 A 113 A ? -0.1 THR 115 A 115 A ? -2.1 VAL 143 A 143 A ? -0.3 
113 ALA 113 A 113 A ? GLY 114 A 114 A ? -0.2 PRO 111 A 111 A ? -0.2 LEU 144 A 144 A ? -0.2 ALA 112 A 112 A ? -0.1 
114 GLY 114 A 114 A ? VAL 143 A 143 A ? -3.2 THR 115 A 115 A ? -0.3 ALA 113 A 113 A ? -0.2 GLU 116 A 116 A ? -0.1 
115 THR 115 A 115 A ? ALA 112 A 112 A ? -2.1 PRO 142 A 142 A ? -0.1 VAL 143 A 143 A ? -1.8 CYS 117 A 117 A ? -0.5 
116 GLU 116 A 116 A ? PRO 142 A 142 A ? -0.2 GLY 114 A 114 A ? -0.1 ASN 185 A 185 A ? -0.5 LEU 118 A 118 A ? -0.3 
117 CYS 117 A 117 A ? ALA 141 A 141 A ? -3.1 THR 115 A 115 A ? -0.5 ALA 141 A 141 A ? -2.7 ILE 119 A 119 A ? -0.5 
118 LEU 118 A 118 A ? VAL 183 A 183 A ? -3.5 GLU 116 A 116 A ? -0.3 VAL 183 A 183 A ? -3.2 SER 120 A 120 A ? -0.4 
119 ILE 119 A 119 A ? LEU 139 A 139 A ? -2.9 CYS 117 A 117 A ? -0.5 LEU 139 A 139 A ? -2.0 GLY 121 A 121 A ? -0.3 
120 SER 120 A 120 A ? PRO 181 A 181 A ? -1.3 LEU 118 A 118 A ? -0.4 TRP 122 A 122 A ? -0.3 CYS 138 A 138 A ? -0.2 
121 GLY 121 A 121 A ? LYS 137 A 137 A ? -2.0 ILE 119 A 119 A ? -0.3 LYS 137 A 137 A ? -2.5 ILE 2   A 2   A ? -0.1 
122 TRP 122 A 122 A ? SER 120 A 120 A ? -0.3 ARG 176 A 176 A ? -0.3 THR 125 A 125 A ? -0.1 ASP 177 A 177 A ? -0.1 
123 GLY 123 A 123 A ? ASN 124 A 124 A ? -0.2 CYS 174 A 174 A ? -0.1 ILE 2   A 2   A ? -0.4 ARG 176 A 176 A ? -0.2 
124 ASN 124 A 124 A ? GLN 175 A 175 A ? -1.6 LYS 1   A 1   A ? -0.2 TYR 132 A 132 A ? -0.2 CYS 174 A 174 A ? -0.2 
125 THR 125 A 125 A ? ASP 131 A 131 A ? -2.6 LYS 1   A 1   A ? -0.2 GLY 4   A 4   A ? -0.4 SER 127 A 127 A ? -0.3 
126 LEU 126 A 126 A ? ASP 131 A 131 A ? -0.2 GLY 129 A 129 A ? -0.2 ASP 131 A 131 A ? -0.1 GLY 129 A 129 A ? -0.1 
127 SER 127 A 127 A ? THR 125 A 125 A ? -0.3 PHE 128 A 128 A ? -0.2 CYS 198 A 198 A ? -0.4 GLY 129 A 129 A ? -0.3 
128 PHE 128 A 128 A ? THR 125 A 125 A ? -0.1 ALA 130 A 130 A ? -0.0 SER 127 A 127 A ? -0.2 ALA 130 A 130 A ? -0.1 
129 GLY 129 A 129 A ? SER 127 A 127 A ? -0.3 LEU 126 A 126 A ? -0.1 ASP 131 A 131 A ? -0.4 LEU 126 A 126 A ? -0.2 
130 ALA 130 A 130 A ? PHE 128 A 128 A ? -0.1 THR 125 A 125 A ? -0.1 TYR 132 A 132 A ? -0.2 SER 127 A 127 A ? -0.1 
131 ASP 131 A 131 A ? GLY 129 A 129 A ? -0.4 LEU 126 A 126 A ? -0.1 THR 125 A 125 A ? -2.6 LEU 126 A 126 A ? -0.2 
132 TYR 132 A 132 A ? ALA 130 A 130 A ? -0.2 ASN 124 A 124 A ? -0.2 ASN 124 A 124 A ? -0.2 GLY 123 A 123 A ? -0.1 
133 PRO 133 A 133 A ? ?   ?   ? ?   ? ? ?    ?   ?   ? ?   ? ? ?    ILE 56  A 56  A ? -0.1 LYS 137 A 137 A ? -0.1 
134 ASP 134 A 134 A ? ASN 55  A 55  A ? -0.1 LEU 136 A 136 A ? -0.1 ILE 56  A 56  A ? -2.5 LEU 136 A 136 A ? -0.3 
135 GLU 135 A 135 A ? ASN 55  A 55  A ? -0.2 ILE 56  A 56  A ? -0.1 ASN 55  A 55  A ? -0.2 LYS 137 A 137 A ? -0.1 
136 LEU 136 A 136 A ? HIS 54  A 54  A ? -2.3 ASP 134 A 134 A ? -0.3 CYS 8   A 8   A ? -2.7 CYS 138 A 138 A ? -0.3 
137 LYS 137 A 137 A ? GLY 121 A 121 A ? -2.5 THR 7   A 7   A ? -0.2 GLY 121 A 121 A ? -2.0 LEU 139 A 139 A ? -0.3 
138 CYS 138 A 138 A ? TYR 6   A 6   A ? -3.4 LEU 136 A 136 A ? -0.3 TYR 6   A 6   A ? -2.8 ASP 140 A 140 A ? -0.3 
139 LEU 139 A 139 A ? ILE 119 A 119 A ? -2.0 LYS 137 A 137 A ? -0.3 ILE 119 A 119 A ? -2.9 ALA 141 A 141 A ? -0.6 
140 ASP 140 A 140 A ? CYS 138 A 138 A ? -0.3 LEU 118 A 118 A ? -0.2 LEU 118 A 118 A ? -0.2 GLU 116 A 116 A ? -0.1 
141 ALA 141 A 141 A ? CYS 117 A 117 A ? -2.7 LEU 139 A 139 A ? -0.6 CYS 117 A 117 A ? -3.1 VAL 143 A 143 A ? -0.2 
142 PRO 142 A 142 A ? ?   ?   ? ?   ? ? ?    ?   ?   ? ?   ? ? ?    GLY 165 A 165 A ? -2.4 LEU 144 A 144 A ? -0.3 
143 VAL 143 A 143 A ? THR 115 A 115 A ? -1.8 ALA 112 A 112 A ? -0.3 GLY 114 A 114 A ? -3.2 VAL 164 A 164 A ? -0.2 
144 LEU 144 A 144 A ? CYS 163 A 163 A ? -2.8 PRO 142 A 142 A ? -0.3 CYS 163 A 163 A ? -0.3 GLN 146 A 146 A ? -0.1 
145 THR 145 A 145 A ? VAL 143 A 143 A ? -0.2 GLN 146 A 146 A ? -0.1 CYS 149 A 149 A ? -2.5 LYS 150 A 150 A ? -0.2 
146 GLN 146 A 146 A ? ALA 147 A 147 A ? -0.2 GLU 148 A 148 A ? -0.2 LYS 150 A 150 A ? -2.5 ALA 151 A 151 A ? -0.2 
147 ALA 147 A 147 A ? GLU 148 A 148 A ? -0.2 CYS 149 A 149 A ? -0.2 ALA 151 A 151 A ? -2.3 GLN 146 A 146 A ? -0.2 
148 GLU 148 A 148 A ? LYS 150 A 150 A ? -0.2 CYS 149 A 149 A ? -0.2 SER 152 A 152 A ? -1.5 ALA 147 A 147 A ? -0.2 
149 CYS 149 A 149 A ? THR 145 A 145 A ? -2.5 LYS 150 A 150 A ? -0.2 TYR 153 A 153 A ? -1.1 SER 152 A 152 A ? -0.3 
150 LYS 150 A 150 A ? GLN 146 A 146 A ? -2.5 ALA 151 A 151 A ? -0.2 LYS 156 A 156 A ? -0.2 CYS 149 A 149 A ? -0.2 
151 ALA 151 A 151 A ? ALA 147 A 147 A ? -2.3 SER 152 A 152 A ? -0.2 LYS 150 A 150 A ? -0.2 CYS 149 A 149 A ? -0.2 
152 SER 152 A 152 A ? GLU 148 A 148 A ? -1.5 CYS 149 A 149 A ? -0.3 ALA 151 A 151 A ? -0.2 LYS 150 A 150 A ? -0.2 
153 TYR 153 A 153 A ? CYS 149 A 149 A ? -1.1 LYS 150 A 150 A ? -0.2 LYS 156 A 156 A ? -2.0 ILE 157 A 157 A ? -0.9 
154 PRO 154 A 154 A ? ?   ?   ? ?   ? ? ?    ?   ?   ? ?   ? ? ?    ALA 151 A 151 A ? -0.1 LYS 150 A 150 A ? -0.1 
155 GLY 155 A 155 A ? ILE 157 A 157 A ? -0.2 LYS 156 A 156 A ? -0.1 ALA 151 A 151 A ? -0.1 LYS 150 A 150 A ? -0.1 
156 LYS 156 A 156 A ? TYR 153 A 153 A ? -2.0 LYS 150 A 150 A ? -0.2 THR 158 A 158 A ? -0.5 GLY 155 A 155 A ? -0.1 
157 ILE 157 A 157 A ? TYR 153 A 153 A ? -0.9 LYS 150 A 150 A ? -0.2 GLY 155 A 155 A ? -0.2 ASN 159 A 159 A ? -0.1 
158 THR 158 A 158 A ? LYS 156 A 156 A ? -0.5 THR 81  A 81  A ? -0.1 MET 161 A 161 A ? -1.4 LYS 156 A 156 A ? -0.1 
159 ASN 159 A 159 A ? SER 160 A 160 A ? -0.3 ILE 157 A 157 A ? -0.1 ASN 212 A 212 A ? -0.1 THR 158 A 158 A ? -0.1 
160 SER 160 A 160 A ? TYR 211 A 211 A ? -0.0 THR 208 A 208 A ? -0.0 LYS 209 A 209 A ? -2.8 PHE 162 A 162 A ? -0.3 
161 MET 161 A 161 A ? THR 158 A 158 A ? -1.4 THR 208 A 208 A ? -0.2 CYS 163 A 163 A ? -0.3 THR 208 A 208 A ? -0.2 
162 PHE 162 A 162 A ? TYR 207 A 207 A ? -2.0 SER 160 A 160 A ? -0.3 TYR 207 A 207 A ? -2.9 VAL 164 A 164 A ? -0.4 
163 CYS 163 A 163 A ? LEU 144 A 144 A ? -0.3 MET 161 A 161 A ? -0.3 LEU 144 A 144 A ? -2.8 GLY 165 A 165 A ? -0.4 
164 VAL 164 A 164 A ? GLY 205 A 205 A ? -1.6 PHE 162 A 162 A ? -0.4 GLY 205 A 205 A ? -1.4 PHE 166 A 166 A ? -0.3 
165 GLY 165 A 165 A ? PRO 142 A 142 A ? -2.4 CYS 163 A 163 A ? -0.4 LEU 167 A 167 A ? -0.5 ASP 172 A 172 A ? -0.1 
166 PHE 166 A 166 A ? LYS 171 A 171 A ? -0.7 VAL 164 A 164 A ? -0.3 GLY 169 A 169 A ? -1.4 ARG 203 A 203 A ? -0.3 
167 LEU 167 A 167 A ? GLY 165 A 165 A ? -0.5 GLU 168 A 168 A ? -0.3 ASN 202 A 202 A ? -2.7 ARG 203 A 203 A ? -0.1 
168 GLU 168 A 168 A ? GLY 169 A 169 A ? -0.2 LYS 201 A 201 A ? -0.2 LEU 167 A 167 A ? -0.3 LYS 201 A 201 A ? -0.2 
169 GLY 169 A 169 A ? PHE 166 A 166 A ? -1.4 TRP 200 A 200 A ? -0.2 GLU 168 A 168 A ? -0.2 TRP 200 A 200 A ? -0.2 
170 GLY 170 A 170 A ? ALA 199 A 199 A ? -3.0 GLU 168 A 168 A ? -0.1 ASP 172 A 172 A ? -0.3 TRP 200 A 200 A ? -0.1 
171 LYS 171 A 171 A ? PHE 166 A 166 A ? -0.2 TRP 200 A 200 A ? -0.1 PHE 166 A 166 A ? -0.7 SER 173 A 173 A ? -0.3 
172 ASP 172 A 172 A ? VAL 3   A 3   A ? -1.5 GLY 170 A 170 A ? -0.3 VAL 3   A 3   A ? -3.3 CYS 174 A 174 A ? -0.4 
173 SER 173 A 173 A ? VAL 164 A 164 A ? -0.3 LYS 171 A 171 A ? -0.3 ILE 2   A 2   A ? -0.3 ALA 199 A 199 A ? -0.2 
174 CYS 174 A 174 A ? LYS 1   A 1   A ? -2.4 ASP 172 A 172 A ? -0.4 ASP 177 A 177 A ? -1.1 GLY 123 A 123 A ? -0.1 
175 GLN 175 A 175 A ? ARG 176 A 176 A ? -0.2 SER 173 A 173 A ? -0.2 ASN 124 A 124 A ? -1.6 CYS 174 A 174 A ? -0.2 
176 ARG 176 A 176 A ? GLY 123 A 123 A ? -0.2 PHE 25  A 25  A ? -0.1 TRP 122 A 122 A ? -0.3 GLN 175 A 175 A ? -0.2 
177 ASP 177 A 177 A ? CYS 174 A 174 A ? -1.1 CYS 26  A 26  A ? -0.1 GLY 180 A 180 A ? -2.5 VAL 192 A 192 A ? -0.3 
178 SER 178 A 178 A ? PHE 25  A 25  A ? -0.3 GLY 179 A 179 A ? -0.3 GLY 27  A 27  A ? -3.1 SER 193 A 193 A ? -0.2 
179 GLY 179 A 179 A ? VAL 192 A 192 A ? -2.8 GLY 180 A 180 A ? -0.3 SER 178 A 178 A ? -0.3 SER 193 A 193 A ? -0.1 
180 GLY 180 A 180 A ? ASP 177 A 177 A ? -2.5 PRO 181 A 181 A ? -0.1 VAL 192 A 192 A ? -2.6 GLY 179 A 179 A ? -0.3 
181 PRO 181 A 181 A ? ?   ?   ? ?   ? ? ?    ?   ?   ? ?   ? ? ?    SER 120 A 120 A ? -1.3 VAL 183 A 183 A ? -0.5 
182 VAL 182 A 182 A ? GLY 190 A 190 A ? -2.3 ILE 119 A 119 A ? -0.2 GLN 189 A 189 A ? -2.5 GLY 190 A 190 A ? -1.8 
183 VAL 183 A 183 A ? LEU 118 A 118 A ? -3.2 PRO 181 A 181 A ? -0.5 LEU 118 A 118 A ? -3.5 ASN 185 A 185 A ? -0.4 
184 CYS 184 A 184 A ? GLN 187 A 187 A ? -2.3 VAL 182 A 182 A ? -0.5 GLN 187 A 187 A ? -1.8 CYS 117 A 117 A ? -0.2 
185 ASN 185 A 185 A ? GLU 116 A 116 A ? -0.5 VAL 183 A 183 A ? -0.4 CYS 184 A 184 A ? -0.1 LEU 188 A 188 A ? -0.1 
186 GLY 186 A 186 A ? GLN 187 A 187 A ? -0.2 VAL 183 A 183 A ? -0.1 SER 105 A 105 A ? -0.7 LEU 188 A 188 A ? -0.3 
187 GLN 187 A 187 A ? CYS 184 A 184 A ? -1.8 ILE 104 A 104 A ? -0.1 CYS 184 A 184 A ? -2.3 GLN 189 A 189 A ? -1.0 
188 LEU 188 A 188 A ? SER 105 A 105 A ? -2.5 GLY 186 A 186 A ? -0.3 VAL 183 A 183 A ? -0.2 VAL 191 A 191 A ? -0.1 
189 GLN 189 A 189 A ? VAL 182 A 182 A ? -2.5 GLN 187 A 187 A ? -1.0 VAL 210 A 210 A ? -1.3 TYR 211 A 211 A ? -0.6 
190 GLY 190 A 190 A ? VAL 182 A 182 A ? -1.8 LYS 209 A 209 A ? -0.2 VAL 182 A 182 A ? -2.3 VAL 192 A 192 A ? -0.5 
191 VAL 191 A 191 A ? THR 208 A 208 A ? -1.5 GLN 189 A 189 A ? -0.3 THR 208 A 208 A ? -2.7 SER 193 A 193 A ? -0.2 
192 VAL 192 A 192 A ? GLY 180 A 180 A ? -2.6 GLY 190 A 190 A ? -0.5 GLY 179 A 179 A ? -2.8 TYR 207 A 207 A ? -0.2 
193 SER 193 A 193 A ? VAL 206 A 206 A ? -2.3 TRP 194 A 194 A ? -0.4 GLY 195 A 195 A ? -0.3 TYR 207 A 207 A ? -0.2 
194 TRP 194 A 194 A ? VAL 206 A 206 A ? -1.9 GLN 175 A 175 A ? -0.0 VAL 206 A 206 A ? -3.0 SER 193 A 193 A ? -0.4 
195 GLY 195 A 195 A ? SER 193 A 193 A ? -0.3 GLY 205 A 205 A ? -0.2 GLY 197 A 197 A ? -0.7 GLY 205 A 205 A ? -0.1 
196 HIS 196 A 196 A ? PRO 204 A 204 A ? -0.4 TRP 194 A 194 A ? -0.2 TRP 200 A 200 A ? -0.2 TRP 194 A 194 A ? -0.0 
197 GLY 197 A 197 A ? GLY 195 A 195 A ? -0.7 ALA 199 A 199 A ? -0.1 ALA 199 A 199 A ? -0.6 HIS 196 A 196 A ? -0.1 
198 CYS 198 A 198 A ? SER 127 A 127 A ? -0.4 ALA 199 A 199 A ? -0.2 LYS 201 A 201 A ? -0.1 GLY 170 A 170 A ? -0.1 
199 ALA 199 A 199 A ? GLY 197 A 197 A ? -0.6 ARG 203 A 203 A ? -0.4 GLY 170 A 170 A ? -3.0 LYS 201 A 201 A ? -0.2 
200 TRP 200 A 200 A ? ARG 203 A 203 A ? -0.5 GLY 169 A 169 A ? -0.2 ARG 203 A 203 A ? -1.6 GLY 169 A 169 A ? -0.2 
201 LYS 201 A 201 A ? ASN 202 A 202 A ? -0.2 ALA 199 A 199 A ? -0.2 GLU 168 A 168 A ? -0.2 LEU 167 A 167 A ? -0.1 
202 ASN 202 A 202 A ? LEU 167 A 167 A ? -2.7 PHE 166 A 166 A ? -0.2 LYS 201 A 201 A ? -0.2 LEU 167 A 167 A ? -0.1 
203 ARG 203 A 203 A ? TRP 200 A 200 A ? -1.6 PHE 166 A 166 A ? -0.3 TRP 200 A 200 A ? -0.5 ALA 199 A 199 A ? -0.4 
204 PRO 204 A 204 A ? ?   ?   ? ?   ? ? ?    ?   ?   ? ?   ? ? ?    HIS 196 A 196 A ? -0.4 GLY 165 A 165 A ? -0.2 
205 GLY 205 A 205 A ? VAL 164 A 164 A ? -1.4 GLY 195 A 195 A ? -0.1 VAL 164 A 164 A ? -1.6 TYR 207 A 207 A ? -0.4 
206 VAL 206 A 206 A ? TRP 194 A 194 A ? -3.0 CYS 163 A 163 A ? -0.2 SER 193 A 193 A ? -2.3 TRP 194 A 194 A ? -1.9 
207 TYR 207 A 207 A ? PHE 162 A 162 A ? -2.9 GLY 205 A 205 A ? -0.4 PHE 162 A 162 A ? -2.0 LYS 209 A 209 A ? -0.4 
208 THR 208 A 208 A ? VAL 191 A 191 A ? -2.7 VAL 206 A 206 A ? -0.3 VAL 191 A 191 A ? -1.5 VAL 210 A 210 A ? -1.1 
209 LYS 209 A 209 A ? SER 160 A 160 A ? -2.8 TYR 207 A 207 A ? -0.4 ASN 212 A 212 A ? -1.4 TYR 213 A 213 A ? -0.2 
210 VAL 210 A 210 A ? GLN 189 A 189 A ? -1.3 THR 208 A 208 A ? -1.1 TYR 213 A 213 A ? -2.9 VAL 214 A 214 A ? -0.3 
211 TYR 211 A 211 A ? GLN 189 A 189 A ? -0.6 ASN 212 A 212 A ? -0.3 VAL 214 A 214 A ? -1.0 ASP 215 A 215 A ? -0.3 
212 ASN 212 A 212 A ? LYS 209 A 209 A ? -1.4 TYR 213 A 213 A ? -0.2 TYR 211 A 211 A ? -0.3 TRP 216 A 216 A ? -0.2 
213 TYR 213 A 213 A ? VAL 210 A 210 A ? -2.9 LYS 209 A 209 A ? -0.2 ILE 217 A 217 A ? -2.9 ASN 212 A 212 A ? -0.2 
214 VAL 214 A 214 A ? TYR 211 A 211 A ? -1.0 VAL 210 A 210 A ? -0.3 LYS 218 A 218 A ? -2.5 ASP 219 A 219 A ? -0.2 
215 ASP 215 A 215 A ? TYR 211 A 211 A ? -0.3 TRP 216 A 216 A ? -0.2 ASP 219 A 219 A ? -2.6 THR 220 A 220 A ? -0.2 
216 TRP 216 A 216 A ? LYS 218 A 218 A ? -0.2 ILE 217 A 217 A ? -0.2 THR 220 A 220 A ? -2.7 ILE 221 A 221 A ? -0.2 
217 ILE 217 A 217 A ? TYR 213 A 213 A ? -2.9 LYS 218 A 218 A ? -0.2 ILE 221 A 221 A ? -2.4 ASP 215 A 215 A ? -0.2 
218 LYS 218 A 218 A ? VAL 214 A 214 A ? -2.5 ASP 219 A 219 A ? -0.2 ALA 222 A 222 A ? -2.3 ILE 217 A 217 A ? -0.2 
219 ASP 219 A 219 A ? ASP 215 A 215 A ? -2.6 VAL 214 A 214 A ? -0.2 ALA 223 A 223 A ? -1.8 LYS 218 A 218 A ? -0.2 
220 THR 220 A 220 A ? TRP 216 A 216 A ? -2.7 ASP 215 A 215 A ? -0.2 ASN 224 A 224 A ? -0.6 LYS 218 A 218 A ? -0.2 
221 ILE 221 A 221 A ? ILE 217 A 217 A ? -2.4 TRP 216 A 216 A ? -0.2 ASN 224 A 224 A ? -1.2 ASP 219 A 219 A ? -0.2 
222 ALA 222 A 222 A ? LYS 218 A 218 A ? -2.3 ALA 223 A 223 A ? -0.3 ILE 221 A 221 A ? -0.2 THR 220 A 220 A ? -0.2 
223 ALA 223 A 223 A ? ASP 219 A 219 A ? -1.8 LYS 218 A 218 A ? -0.2 ALA 222 A 222 A ? -0.3 ILE 221 A 221 A ? -0.2 
224 ASN 224 A 224 A ? ILE 221 A 221 A ? -1.2 THR 220 A 220 A ? -0.6 ALA 222 A 222 A ? -0.2 ILE 221 A 221 A ? -0.2 
# 
loop_
_dssp_statistics_histogram.entry_id 
_dssp_statistics_histogram.type 
_dssp_statistics_histogram.1 
_dssp_statistics_histogram.2 
_dssp_statistics_histogram.3 
_dssp_statistics_histogram.4 
_dssp_statistics_histogram.5 
_dssp_statistics_histogram.6 
_dssp_statistics_histogram.7 
_dssp_statistics_histogram.8 
_dssp_statistics_histogram.9 
_dssp_statistics_histogram.10 
_dssp_statistics_histogram.11 
_dssp_statistics_histogram.12 
_dssp_statistics_histogram.13 
_dssp_statistics_histogram.14 
_dssp_statistics_histogram.15 
_dssp_statistics_histogram.16 
_dssp_statistics_histogram.17 
_dssp_statistics_histogram.18 
_dssp_statistics_histogram.19 
_dssp_statistics_histogram.20 
_dssp_statistics_histogram.21 
_dssp_statistics_histogram.22 
_dssp_statistics_histogram.23 
_dssp_statistics_histogram.24 
_dssp_statistics_histogram.25 
_dssp_statistics_histogram.26 
_dssp_statistics_histogram.27 
_dssp_statistics_histogram.28 
_dssp_statistics_histogram.29 
_dssp_statistics_histogram.30 
PRSS3_Homo_sapiens_GeneID=5646_isoform=X1 residues_per_alpha_helix        0 0 0 0 0 0 1 0 0 1 0 0 0 0 0 0 0 0 0 0 0 0 0 0 0 0 0 0 0 
0 
PRSS3_Homo_sapiens_GeneID=5646_isoform=X1 parallel_bridges_per_ladder     1 0 0 0 0 0 0 0 0 0 0 0 0 0 0 0 0 0 0 0 0 0 0 0 0 0 0 0 0 
0 
PRSS3_Homo_sapiens_GeneID=5646_isoform=X1 antiparallel_bridges_per_ladder 3 3 1 6 2 1 0 0 0 0 0 0 0 0 0 0 0 0 0 0 0 0 0 0 0 0 0 0 0 
0 
PRSS3_Homo_sapiens_GeneID=5646_isoform=X1 ladders_per_sheet               1 0 0 0 0 1 0 1 0 0 0 0 0 0 0 0 0 0 0 0 0 0 0 0 0 0 0 0 0 
0 
# 
loop_
_dssp_statistics_hbond.entry_id 
_dssp_statistics_hbond.type 
_dssp_statistics_hbond.count 
_dssp_statistics_hbond.count_per_100 
PRSS3_Homo_sapiens_GeneID=5646_isoform=X1 O(I)-->H-N(J)          144 64.3 
PRSS3_Homo_sapiens_GeneID=5646_isoform=X1 'PARALLEL BRIDGES'     2   0.9  
PRSS3_Homo_sapiens_GeneID=5646_isoform=X1 'ANTIPARALLEL BRIDGES' 70  31.2 
PRSS3_Homo_sapiens_GeneID=5646_isoform=X1 O(I)-->H-N(I-5)        2   0.9  
PRSS3_Homo_sapiens_GeneID=5646_isoform=X1 O(I)-->H-N(I-4)        1   0.4  
PRSS3_Homo_sapiens_GeneID=5646_isoform=X1 O(I)-->H-N(I-3)        3   1.3  
PRSS3_Homo_sapiens_GeneID=5646_isoform=X1 O(I)-->H-N(I-2)        1   0.4  
PRSS3_Homo_sapiens_GeneID=5646_isoform=X1 O(I)-->H-N(I-1)        0   0.0  
PRSS3_Homo_sapiens_GeneID=5646_isoform=X1 O(I)-->H-N(I+0)        0   0.0  
PRSS3_Homo_sapiens_GeneID=5646_isoform=X1 O(I)-->H-N(I+1)        0   0.0  
PRSS3_Homo_sapiens_GeneID=5646_isoform=X1 O(I)-->H-N(I+2)        22  9.8  
PRSS3_Homo_sapiens_GeneID=5646_isoform=X1 O(I)-->H-N(I+3)        20  8.9  
PRSS3_Homo_sapiens_GeneID=5646_isoform=X1 O(I)-->H-N(I+4)        15  6.7  
PRSS3_Homo_sapiens_GeneID=5646_isoform=X1 O(I)-->H-N(I+5)        1   0.4  
# 
_dssp_statistics.entry_id                       PRSS3_Homo_sapiens_GeneID=5646_isoform=X1 
_dssp_statistics.nr_of_residues                 224 
_dssp_statistics.nr_of_chains                   1 
_dssp_statistics.nr_of_ss_bridges_total         0 
_dssp_statistics.nr_of_ss_bridges_intra_chain   0 
_dssp_statistics.nr_of_ss_bridges_inter_chain   0 
# 
loop_
_chem_comp.id 
_chem_comp.type 
_chem_comp.mon_nstd_flag 
_chem_comp.name 
_chem_comp.formula 
_chem_comp.formula_weight 
ALA 'L-PEPTIDE LINKING' y ALANINE         'C3 H7 N O2'     89.093 
ARG 'L-PEPTIDE LINKING' y ARGININE        'C6 H15 N4 O2'  175.209 
ASN 'L-PEPTIDE LINKING' y ASPARAGINE      'C4 H8 N2 O3'   132.118 
ASP 'L-PEPTIDE LINKING' y 'ASPARTIC ACID' 'C4 H7 N O4'    133.103 
CYS 'L-PEPTIDE LINKING' y CYSTEINE        'C3 H7 N O2 S'  121.158 
GLN 'L-PEPTIDE LINKING' y GLUTAMINE       'C5 H10 N2 O3'  146.144 
GLU 'L-PEPTIDE LINKING' y 'GLUTAMIC ACID' 'C5 H9 N O4'    147.129 
GLY 'PEPTIDE LINKING'   y GLYCINE         'C2 H5 N O2'     75.067 
HIS 'L-PEPTIDE LINKING' y HISTIDINE       'C6 H10 N3 O2'  156.162 
ILE 'L-PEPTIDE LINKING' y ISOLEUCINE      'C6 H13 N O2'   131.173 
LEU 'L-PEPTIDE LINKING' y LEUCINE         'C6 H13 N O2'   131.173 
LYS 'L-PEPTIDE LINKING' y LYSINE          'C6 H15 N2 O2'  147.195 
MET 'L-PEPTIDE LINKING' y METHIONINE      'C5 H11 N O2 S' 149.211 
PHE 'L-PEPTIDE LINKING' y PHENYLALANINE   'C9 H11 N O2'   165.189 
PRO 'L-PEPTIDE LINKING' y PROLINE         'C5 H9 N O2'     115.13 
SER 'L-PEPTIDE LINKING' y SERINE          'C3 H7 N O3'    105.093 
THR 'L-PEPTIDE LINKING' y THREONINE       'C4 H9 N O3'    119.119 
TRP 'L-PEPTIDE LINKING' y TRYPTOPHAN      'C11 H12 N2 O2' 204.225 
TYR 'L-PEPTIDE LINKING' y TYROSINE        'C9 H11 N O3'   181.189 
VAL 'L-PEPTIDE LINKING' y VALINE          'C5 H11 N O2'   117.146 
# 
loop_
_atom_type.symbol 
N 
C 
O 
S 
# 
loop_
_entity_poly_seq.entity_id 
_entity_poly_seq.num 
_entity_poly_seq.mon_id 
_entity_poly_seq.hetero 
1   1 LYS n 
1   2 ILE n 
1   3 VAL n 
1   4 GLY n 
1   5 GLY n 
1   6 TYR n 
1   7 THR n 
1   8 CYS n 
1   9 GLU n 
1  10 GLU n 
1  11 ASN n 
1  12 SER n 
1  13 LEU n 
1  14 PRO n 
1  15 TYR n 
1  16 GLN n 
1  17 VAL n 
1  18 SER n 
1  19 LEU n 
1  20 ASN n 
1  21 SER n 
1  22 GLY n 
1  23 SER n 
1  24 HIS n 
1  25 PHE n 
1  26 CYS n 
1  27 GLY n 
1  28 GLY n 
1  29 SER n 
1  30 LEU n 
1  31 ILE n 
1  32 SER n 
1  33 GLU n 
1  34 GLN n 
1  35 TRP n 
1  36 VAL n 
1  37 VAL n 
1  38 SER n 
1  39 ALA n 
1  40 ALA n 
1  41 HIS n 
1  42 CYS n 
1  43 TYR n 
1  44 LYS n 
1  45 THR n 
1  46 ARG n 
1  47 ILE n 
1  48 GLN n 
1  49 VAL n 
1  50 ARG n 
1  51 LEU n 
1  52 GLY n 
1  53 GLU n 
1  54 HIS n 
1  55 ASN n 
1  56 ILE n 
1  57 LYS n 
1  58 VAL n 
1  59 LEU n 
1  60 GLU n 
1  61 GLY n 
1  62 ASN n 
1  63 GLU n 
1  64 GLN n 
1  65 PHE n 
1  66 ILE n 
1  67 ASN n 
1  68 ALA n 
1  69 ALA n 
1  70 LYS n 
1  71 ILE n 
1  72 ILE n 
1  73 ARG n 
1  74 HIS n 
1  75 PRO n 
1  76 LYS n 
1  77 TYR n 
1  78 ASN n 
1  79 ARG n 
1  80 ASP n 
1  81 THR n 
1  82 LEU n 
1  83 ASP n 
1  84 ASN n 
1  85 ASP n 
1  86 ILE n 
1  87 MET n 
1  88 LEU n 
1  89 ILE n 
1  90 LYS n 
1  91 LEU n 
1  92 SER n 
1  93 SER n 
1  94 PRO n 
1  95 ALA n 
1  96 VAL n 
1  97 ILE n 
1  98 ASN n 
1  99 ALA n 
1 100 ARG n 
1 101 VAL n 
1 102 SER n 
1 103 THR n 
1 104 ILE n 
1 105 SER n 
1 106 LEU n 
1 107 PRO n 
1 108 THR n 
1 109 THR n 
1 110 PRO n 
1 111 PRO n 
1 112 ALA n 
1 113 ALA n 
1 114 GLY n 
1 115 THR n 
1 116 GLU n 
1 117 CYS n 
1 118 LEU n 
1 119 ILE n 
1 120 SER n 
1 121 GLY n 
1 122 TRP n 
1 123 GLY n 
1 124 ASN n 
1 125 THR n 
1 126 LEU n 
1 127 SER n 
1 128 PHE n 
1 129 GLY n 
1 130 ALA n 
1 131 ASP n 
1 132 TYR n 
1 133 PRO n 
1 134 ASP n 
1 135 GLU n 
1 136 LEU n 
1 137 LYS n 
1 138 CYS n 
1 139 LEU n 
1 140 ASP n 
1 141 ALA n 
1 142 PRO n 
1 143 VAL n 
1 144 LEU n 
1 145 THR n 
1 146 GLN n 
1 147 ALA n 
1 148 GLU n 
1 149 CYS n 
1 150 LYS n 
1 151 ALA n 
1 152 SER n 
1 153 TYR n 
1 154 PRO n 
1 155 GLY n 
1 156 LYS n 
1 157 ILE n 
1 158 THR n 
1 159 ASN n 
1 160 SER n 
1 161 MET n 
1 162 PHE n 
1 163 CYS n 
1 164 VAL n 
1 165 GLY n 
1 166 PHE n 
1 167 LEU n 
1 168 GLU n 
1 169 GLY n 
1 170 GLY n 
1 171 LYS n 
1 172 ASP n 
1 173 SER n 
1 174 CYS n 
1 175 GLN n 
1 176 ARG n 
1 177 ASP n 
1 178 SER n 
1 179 GLY n 
1 180 GLY n 
1 181 PRO n 
1 182 VAL n 
1 183 VAL n 
1 184 CYS n 
1 185 ASN n 
1 186 GLY n 
1 187 GLN n 
1 188 LEU n 
1 189 GLN n 
1 190 GLY n 
1 191 VAL n 
1 192 VAL n 
1 193 SER n 
1 194 TRP n 
1 195 GLY n 
1 196 HIS n 
1 197 GLY n 
1 198 CYS n 
1 199 ALA n 
1 200 TRP n 
1 201 LYS n 
1 202 ASN n 
1 203 ARG n 
1 204 PRO n 
1 205 GLY n 
1 206 VAL n 
1 207 TYR n 
1 208 THR n 
1 209 LYS n 
1 210 VAL n 
1 211 TYR n 
1 212 ASN n 
1 213 TYR n 
1 214 VAL n 
1 215 ASP n 
1 216 TRP n 
1 217 ILE n 
1 218 LYS n 
1 219 ASP n 
1 220 THR n 
1 221 ILE n 
1 222 ALA n 
1 223 ALA n 
1 224 ASN n 
# 
loop_
_pdbx_poly_seq_scheme.asym_id 
_pdbx_poly_seq_scheme.entity_id 
_pdbx_poly_seq_scheme.seq_id 
_pdbx_poly_seq_scheme.mon_id 
_pdbx_poly_seq_scheme.ndb_seq_num 
_pdbx_poly_seq_scheme.pdb_seq_num 
_pdbx_poly_seq_scheme.auth_seq_num 
_pdbx_poly_seq_scheme.pdb_mon_id 
_pdbx_poly_seq_scheme.auth_mon_id 
_pdbx_poly_seq_scheme.pdb_strand_id 
_pdbx_poly_seq_scheme.pdb_ins_code 
_pdbx_poly_seq_scheme.hetero 
A 1   1 LYS   1 1   1   LYS LYS A ? n 
A 1   2 ILE   2 2   2   ILE ILE A ? n 
A 1   3 VAL   3 3   3   VAL VAL A ? n 
A 1   4 GLY   4 4   4   GLY GLY A ? n 
A 1   5 GLY   5 5   5   GLY GLY A ? n 
A 1   6 TYR   6 6   6   TYR TYR A ? n 
A 1   7 THR   7 7   7   THR THR A ? n 
A 1   8 CYS   8 8   8   CYS CYS A ? n 
A 1   9 GLU   9 9   9   GLU GLU A ? n 
A 1  10 GLU  10 10  10  GLU GLU A ? n 
A 1  11 ASN  11 11  11  ASN ASN A ? n 
A 1  12 SER  12 12  12  SER SER A ? n 
A 1  13 LEU  13 13  13  LEU LEU A ? n 
A 1  14 PRO  14 14  14  PRO PRO A ? n 
A 1  15 TYR  15 15  15  TYR TYR A ? n 
A 1  16 GLN  16 16  16  GLN GLN A ? n 
A 1  17 VAL  17 17  17  VAL VAL A ? n 
A 1  18 SER  18 18  18  SER SER A ? n 
A 1  19 LEU  19 19  19  LEU LEU A ? n 
A 1  20 ASN  20 20  20  ASN ASN A ? n 
A 1  21 SER  21 21  21  SER SER A ? n 
A 1  22 GLY  22 22  22  GLY GLY A ? n 
A 1  23 SER  23 23  23  SER SER A ? n 
A 1  24 HIS  24 24  24  HIS HIS A ? n 
A 1  25 PHE  25 25  25  PHE PHE A ? n 
A 1  26 CYS  26 26  26  CYS CYS A ? n 
A 1  27 GLY  27 27  27  GLY GLY A ? n 
A 1  28 GLY  28 28  28  GLY GLY A ? n 
A 1  29 SER  29 29  29  SER SER A ? n 
A 1  30 LEU  30 30  30  LEU LEU A ? n 
A 1  31 ILE  31 31  31  ILE ILE A ? n 
A 1  32 SER  32 32  32  SER SER A ? n 
A 1  33 GLU  33 33  33  GLU GLU A ? n 
A 1  34 GLN  34 34  34  GLN GLN A ? n 
A 1  35 TRP  35 35  35  TRP TRP A ? n 
A 1  36 VAL  36 36  36  VAL VAL A ? n 
A 1  37 VAL  37 37  37  VAL VAL A ? n 
A 1  38 SER  38 38  38  SER SER A ? n 
A 1  39 ALA  39 39  39  ALA ALA A ? n 
A 1  40 ALA  40 40  40  ALA ALA A ? n 
A 1  41 HIS  41 41  41  HIS HIS A ? n 
A 1  42 CYS  42 42  42  CYS CYS A ? n 
A 1  43 TYR  43 43  43  TYR TYR A ? n 
A 1  44 LYS  44 44  44  LYS LYS A ? n 
A 1  45 THR  45 45  45  THR THR A ? n 
A 1  46 ARG  46 46  46  ARG ARG A ? n 
A 1  47 ILE  47 47  47  ILE ILE A ? n 
A 1  48 GLN  48 48  48  GLN GLN A ? n 
A 1  49 VAL  49 49  49  VAL VAL A ? n 
A 1  50 ARG  50 50  50  ARG ARG A ? n 
A 1  51 LEU  51 51  51  LEU LEU A ? n 
A 1  52 GLY  52 52  52  GLY GLY A ? n 
A 1  53 GLU  53 53  53  GLU GLU A ? n 
A 1  54 HIS  54 54  54  HIS HIS A ? n 
A 1  55 ASN  55 55  55  ASN ASN A ? n 
A 1  56 ILE  56 56  56  ILE ILE A ? n 
A 1  57 LYS  57 57  57  LYS LYS A ? n 
A 1  58 VAL  58 58  58  VAL VAL A ? n 
A 1  59 LEU  59 59  59  LEU LEU A ? n 
A 1  60 GLU  60 60  60  GLU GLU A ? n 
A 1  61 GLY  61 61  61  GLY GLY A ? n 
A 1  62 ASN  62 62  62  ASN ASN A ? n 
A 1  63 GLU  63 63  63  GLU GLU A ? n 
A 1  64 GLN  64 64  64  GLN GLN A ? n 
A 1  65 PHE  65 65  65  PHE PHE A ? n 
A 1  66 ILE  66 66  66  ILE ILE A ? n 
A 1  67 ASN  67 67  67  ASN ASN A ? n 
A 1  68 ALA  68 68  68  ALA ALA A ? n 
A 1  69 ALA  69 69  69  ALA ALA A ? n 
A 1  70 LYS  70 70  70  LYS LYS A ? n 
A 1  71 ILE  71 71  71  ILE ILE A ? n 
A 1  72 ILE  72 72  72  ILE ILE A ? n 
A 1  73 ARG  73 73  73  ARG ARG A ? n 
A 1  74 HIS  74 74  74  HIS HIS A ? n 
A 1  75 PRO  75 75  75  PRO PRO A ? n 
A 1  76 LYS  76 76  76  LYS LYS A ? n 
A 1  77 TYR  77 77  77  TYR TYR A ? n 
A 1  78 ASN  78 78  78  ASN ASN A ? n 
A 1  79 ARG  79 79  79  ARG ARG A ? n 
A 1  80 ASP  80 80  80  ASP ASP A ? n 
A 1  81 THR  81 81  81  THR THR A ? n 
A 1  82 LEU  82 82  82  LEU LEU A ? n 
A 1  83 ASP  83 83  83  ASP ASP A ? n 
A 1  84 ASN  84 84  84  ASN ASN A ? n 
A 1  85 ASP  85 85  85  ASP ASP A ? n 
A 1  86 ILE  86 86  86  ILE ILE A ? n 
A 1  87 MET  87 87  87  MET MET A ? n 
A 1  88 LEU  88 88  88  LEU LEU A ? n 
A 1  89 ILE  89 89  89  ILE ILE A ? n 
A 1  90 LYS  90 90  90  LYS LYS A ? n 
A 1  91 LEU  91 91  91  LEU LEU A ? n 
A 1  92 SER  92 92  92  SER SER A ? n 
A 1  93 SER  93 93  93  SER SER A ? n 
A 1  94 PRO  94 94  94  PRO PRO A ? n 
A 1  95 ALA  95 95  95  ALA ALA A ? n 
A 1  96 VAL  96 96  96  VAL VAL A ? n 
A 1  97 ILE  97 97  97  ILE ILE A ? n 
A 1  98 ASN  98 98  98  ASN ASN A ? n 
A 1  99 ALA  99 99  99  ALA ALA A ? n 
A 1 100 ARG 100 100 100 ARG ARG A ? n 
A 1 101 VAL 101 101 101 VAL VAL A ? n 
A 1 102 SER 102 102 102 SER SER A ? n 
A 1 103 THR 103 103 103 THR THR A ? n 
A 1 104 ILE 104 104 104 ILE ILE A ? n 
A 1 105 SER 105 105 105 SER SER A ? n 
A 1 106 LEU 106 106 106 LEU LEU A ? n 
A 1 107 PRO 107 107 107 PRO PRO A ? n 
A 1 108 THR 108 108 108 THR THR A ? n 
A 1 109 THR 109 109 109 THR THR A ? n 
A 1 110 PRO 110 110 110 PRO PRO A ? n 
A 1 111 PRO 111 111 111 PRO PRO A ? n 
A 1 112 ALA 112 112 112 ALA ALA A ? n 
A 1 113 ALA 113 113 113 ALA ALA A ? n 
A 1 114 GLY 114 114 114 GLY GLY A ? n 
A 1 115 THR 115 115 115 THR THR A ? n 
A 1 116 GLU 116 116 116 GLU GLU A ? n 
A 1 117 CYS 117 117 117 CYS CYS A ? n 
A 1 118 LEU 118 118 118 LEU LEU A ? n 
A 1 119 ILE 119 119 119 ILE ILE A ? n 
A 1 120 SER 120 120 120 SER SER A ? n 
A 1 121 GLY 121 121 121 GLY GLY A ? n 
A 1 122 TRP 122 122 122 TRP TRP A ? n 
A 1 123 GLY 123 123 123 GLY GLY A ? n 
A 1 124 ASN 124 124 124 ASN ASN A ? n 
A 1 125 THR 125 125 125 THR THR A ? n 
A 1 126 LEU 126 126 126 LEU LEU A ? n 
A 1 127 SER 127 127 127 SER SER A ? n 
A 1 128 PHE 128 128 128 PHE PHE A ? n 
A 1 129 GLY 129 129 129 GLY GLY A ? n 
A 1 130 ALA 130 130 130 ALA ALA A ? n 
A 1 131 ASP 131 131 131 ASP ASP A ? n 
A 1 132 TYR 132 132 132 TYR TYR A ? n 
A 1 133 PRO 133 133 133 PRO PRO A ? n 
A 1 134 ASP 134 134 134 ASP ASP A ? n 
A 1 135 GLU 135 135 135 GLU GLU A ? n 
A 1 136 LEU 136 136 136 LEU LEU A ? n 
A 1 137 LYS 137 137 137 LYS LYS A ? n 
A 1 138 CYS 138 138 138 CYS CYS A ? n 
A 1 139 LEU 139 139 139 LEU LEU A ? n 
A 1 140 ASP 140 140 140 ASP ASP A ? n 
A 1 141 ALA 141 141 141 ALA ALA A ? n 
A 1 142 PRO 142 142 142 PRO PRO A ? n 
A 1 143 VAL 143 143 143 VAL VAL A ? n 
A 1 144 LEU 144 144 144 LEU LEU A ? n 
A 1 145 THR 145 145 145 THR THR A ? n 
A 1 146 GLN 146 146 146 GLN GLN A ? n 
A 1 147 ALA 147 147 147 ALA ALA A ? n 
A 1 148 GLU 148 148 148 GLU GLU A ? n 
A 1 149 CYS 149 149 149 CYS CYS A ? n 
A 1 150 LYS 150 150 150 LYS LYS A ? n 
A 1 151 ALA 151 151 151 ALA ALA A ? n 
A 1 152 SER 152 152 152 SER SER A ? n 
A 1 153 TYR 153 153 153 TYR TYR A ? n 
A 1 154 PRO 154 154 154 PRO PRO A ? n 
A 1 155 GLY 155 155 155 GLY GLY A ? n 
A 1 156 LYS 156 156 156 LYS LYS A ? n 
A 1 157 ILE 157 157 157 ILE ILE A ? n 
A 1 158 THR 158 158 158 THR THR A ? n 
A 1 159 ASN 159 159 159 ASN ASN A ? n 
A 1 160 SER 160 160 160 SER SER A ? n 
A 1 161 MET 161 161 161 MET MET A ? n 
A 1 162 PHE 162 162 162 PHE PHE A ? n 
A 1 163 CYS 163 163 163 CYS CYS A ? n 
A 1 164 VAL 164 164 164 VAL VAL A ? n 
A 1 165 GLY 165 165 165 GLY GLY A ? n 
A 1 166 PHE 166 166 166 PHE PHE A ? n 
A 1 167 LEU 167 167 167 LEU LEU A ? n 
A 1 168 GLU 168 168 168 GLU GLU A ? n 
A 1 169 GLY 169 169 169 GLY GLY A ? n 
A 1 170 GLY 170 170 170 GLY GLY A ? n 
A 1 171 LYS 171 171 171 LYS LYS A ? n 
A 1 172 ASP 172 172 172 ASP ASP A ? n 
A 1 173 SER 173 173 173 SER SER A ? n 
A 1 174 CYS 174 174 174 CYS CYS A ? n 
A 1 175 GLN 175 175 175 GLN GLN A ? n 
A 1 176 ARG 176 176 176 ARG ARG A ? n 
A 1 177 ASP 177 177 177 ASP ASP A ? n 
A 1 178 SER 178 178 178 SER SER A ? n 
A 1 179 GLY 179 179 179 GLY GLY A ? n 
A 1 180 GLY 180 180 180 GLY GLY A ? n 
A 1 181 PRO 181 181 181 PRO PRO A ? n 
A 1 182 VAL 182 182 182 VAL VAL A ? n 
A 1 183 VAL 183 183 183 VAL VAL A ? n 
A 1 184 CYS 184 184 184 CYS CYS A ? n 
A 1 185 ASN 185 185 185 ASN ASN A ? n 
A 1 186 GLY 186 186 186 GLY GLY A ? n 
A 1 187 GLN 187 187 187 GLN GLN A ? n 
A 1 188 LEU 188 188 188 LEU LEU A ? n 
A 1 189 GLN 189 189 189 GLN GLN A ? n 
A 1 190 GLY 190 190 190 GLY GLY A ? n 
A 1 191 VAL 191 191 191 VAL VAL A ? n 
A 1 192 VAL 192 192 192 VAL VAL A ? n 
A 1 193 SER 193 193 193 SER SER A ? n 
A 1 194 TRP 194 194 194 TRP TRP A ? n 
A 1 195 GLY 195 195 195 GLY GLY A ? n 
A 1 196 HIS 196 196 196 HIS HIS A ? n 
A 1 197 GLY 197 197 197 GLY GLY A ? n 
A 1 198 CYS 198 198 198 CYS CYS A ? n 
A 1 199 ALA 199 199 199 ALA ALA A ? n 
A 1 200 TRP 200 200 200 TRP TRP A ? n 
A 1 201 LYS 201 201 201 LYS LYS A ? n 
A 1 202 ASN 202 202 202 ASN ASN A ? n 
A 1 203 ARG 203 203 203 ARG ARG A ? n 
A 1 204 PRO 204 204 204 PRO PRO A ? n 
A 1 205 GLY 205 205 205 GLY GLY A ? n 
A 1 206 VAL 206 206 206 VAL VAL A ? n 
A 1 207 TYR 207 207 207 TYR TYR A ? n 
A 1 208 THR 208 208 208 THR THR A ? n 
A 1 209 LYS 209 209 209 LYS LYS A ? n 
A 1 210 VAL 210 210 210 VAL VAL A ? n 
A 1 211 TYR 211 211 211 TYR TYR A ? n 
A 1 212 ASN 212 212 212 ASN ASN A ? n 
A 1 213 TYR 213 213 213 TYR TYR A ? n 
A 1 214 VAL 214 214 214 VAL VAL A ? n 
A 1 215 ASP 215 215 215 ASP ASP A ? n 
A 1 216 TRP 216 216 216 TRP TRP A ? n 
A 1 217 ILE 217 217 217 ILE ILE A ? n 
A 1 218 LYS 218 218 218 LYS LYS A ? n 
A 1 219 ASP 219 219 219 ASP ASP A ? n 
A 1 220 THR 220 220 220 THR THR A ? n 
A 1 221 ILE 221 221 221 ILE ILE A ? n 
A 1 222 ALA 222 222 222 ALA ALA A ? n 
A 1 223 ALA 223 223 223 ALA ALA A ? n 
A 1 224 ASN 224 224 224 ASN ASN A ? n 
# 
loop_
_atom_site.group_PDB 
_atom_site.id 
_atom_site.type_symbol 
_atom_site.label_atom_id 
_atom_site.label_alt_id 
_atom_site.label_comp_id 
_atom_site.label_asym_id 
_atom_site.label_entity_id 
_atom_site.label_seq_id 
_atom_site.pdbx_PDB_ins_code 
_atom_site.Cartn_x 
_atom_site.Cartn_y 
_atom_site.Cartn_z 
_atom_site.occupancy 
_atom_site.B_iso_or_equiv 
_atom_site.pdbx_formal_charge 
_atom_site.auth_seq_id 
_atom_site.auth_comp_id 
_atom_site.auth_asym_id 
_atom_site.auth_atom_id 
_atom_site.pdbx_PDB_model_num 
ATOM 1    N N   ? LYS A 1   1 ?   2.829   8.783  -5.250 1.000 71.190 ? 1   LYS A N   1 
ATOM 2    C CA  ? LYS A 1   1 ?   3.331   9.349  -6.498 1.000 71.190 ? 1   LYS A CA  1 
ATOM 3    C C   ? LYS A 1   1 ?   3.207   8.349  -7.644 1.000 71.190 ? 1   LYS A C   1 
ATOM 4    C CB  ? LYS A 1   1 ?   4.787   9.789  -6.341 1.000 71.190 ? 1   LYS A CB  1 
ATOM 5    O O   ? LYS A 1   1 ?   3.733   7.237  -7.564 1.000 71.190 ? 1   LYS A O   1 
ATOM 6    C CG  ? LYS A 1   1 ?   5.394  10.383  -7.604 1.000 71.190 ? 1   LYS A CG  1 
ATOM 7    C CD  ? LYS A 1   1 ?   6.851  10.773  -7.393 1.000 71.190 ? 1   LYS A CD  1 
ATOM 8    C CE  ? LYS A 1   1 ?   7.524  11.156  -8.705 1.000 71.190 ? 1   LYS A CE  1 
ATOM 9    N NZ  ? LYS A 1   1 ?   8.954  11.537  -8.504 1.000 71.190 ? 1   LYS A NZ  1 
ATOM 10   N N   ? ILE A 1   2 ?   2.427   8.538  -8.529 1.000 80.770 ? 2   ILE A N   1 
ATOM 11   C CA  ? ILE A 1   2 ?   2.543   7.794  -9.778 1.000 80.770 ? 2   ILE A CA  1 
ATOM 12   C C   ? ILE A 1   2 ?   3.129   8.694 -10.863 1.000 80.770 ? 2   ILE A C   1 
ATOM 13   C CB  ? ILE A 1   2 ?   1.177   7.230 -10.229 1.000 80.770 ? 2   ILE A CB  1 
ATOM 14   O O   ? ILE A 1   2 ?   2.501   9.674 -11.271 1.000 80.770 ? 2   ILE A O   1 
ATOM 15   C CG1 ? ILE A 1   2 ?   0.561   6.371  -9.118 1.000 80.770 ? 2   ILE A CG1 1 
ATOM 16   C CG2 ? ILE A 1   2 ?   1.325   6.427 -11.524 1.000 80.770 ? 2   ILE A CG2 1 
ATOM 17   C CD1 ? ILE A 1   2 ?   1.388   5.146  -8.752 1.000 80.770 ? 2   ILE A CD1 1 
ATOM 18   N N   ? VAL A 1   3 ?   4.415   8.554 -11.227 1.000 85.410 ? 3   VAL A N   1 
ATOM 19   C CA  ? VAL A 1   3 ?   5.104   9.274 -12.293 1.000 85.410 ? 3   VAL A CA  1 
ATOM 20   C C   ? VAL A 1   3 ?   4.906   8.545 -13.620 1.000 85.410 ? 3   VAL A C   1 
ATOM 21   C CB  ? VAL A 1   3 ?   6.611   9.431 -11.990 1.000 85.410 ? 3   VAL A CB  1 
ATOM 22   O O   ? VAL A 1   3 ?   5.112   7.331 -13.706 1.000 85.410 ? 3   VAL A O   1 
ATOM 23   C CG1 ? VAL A 1   3 ?   7.312  10.187 -13.117 1.000 85.410 ? 3   VAL A CG1 1 
ATOM 24   C CG2 ? VAL A 1   3 ?   6.814  10.146 -10.656 1.000 85.410 ? 3   VAL A CG2 1 
ATOM 25   N N   ? GLY A 1   4 ?   4.474   9.422 -14.674 1.000 85.070 ? 4   GLY A N   1 
ATOM 26   C CA  ? GLY A 1   4 ?   4.326   8.822 -15.991 1.000 85.070 ? 4   GLY A CA  1 
ATOM 27   C C   ? GLY A 1   4 ?   3.114   7.915 -16.100 1.000 85.070 ? 4   GLY A C   1 
ATOM 28   O O   ? GLY A 1   4 ?   3.064   7.039 -16.966 1.000 85.070 ? 4   GLY A O   1 
ATOM 29   N N   ? GLY A 1   5 ?   2.068   8.063 -15.126 1.000 89.920 ? 5   GLY A N   1 
ATOM 30   C CA  ? GLY A 1   5 ?   0.816   7.323 -15.125 1.000 89.920 ? 5   GLY A CA  1 
ATOM 31   C C   ? GLY A 1   5 ?  -0.339   8.103 -15.723 1.000 89.920 ? 5   GLY A C   1 
ATOM 32   O O   ? GLY A 1   5 ?  -0.130   9.016 -16.525 1.000 89.920 ? 5   GLY A O   1 
ATOM 33   N N   ? TYR A 1   6 ?  -1.501   7.654 -15.494 1.000 93.430 ? 6   TYR A N   1 
ATOM 34   C CA  ? TYR A 1   6 ?  -2.720   8.275 -16.000 1.000 93.430 ? 6   TYR A CA  1 
ATOM 35   C C   ? TYR A 1   6 ?  -3.758   8.421 -14.893 1.000 93.430 ? 6   TYR A C   1 
ATOM 36   C CB  ? TYR A 1   6 ?  -3.302   7.455 -17.156 1.000 93.430 ? 6   TYR A CB  1 
ATOM 37   O O   ? TYR A 1   6 ?  -3.629   7.812 -13.829 1.000 93.430 ? 6   TYR A O   1 
ATOM 38   C CG  ? TYR A 1   6 ?  -3.638   6.032 -16.781 1.000 93.430 ? 6   TYR A CG  1 
ATOM 39   C CD1 ? TYR A 1   6 ?  -2.683   5.022 -16.879 1.000 93.430 ? 6   TYR A CD1 1 
ATOM 40   C CD2 ? TYR A 1   6 ?  -4.909   5.694 -16.331 1.000 93.430 ? 6   TYR A CD2 1 
ATOM 41   C CE1 ? TYR A 1   6 ?  -2.988   3.709 -16.537 1.000 93.430 ? 6   TYR A CE1 1 
ATOM 42   C CE2 ? TYR A 1   6 ?  -5.225   4.384 -15.986 1.000 93.430 ? 6   TYR A CE2 1 
ATOM 43   O OH  ? TYR A 1   6 ?  -4.567   2.101 -15.752 1.000 93.430 ? 6   TYR A OH  1 
ATOM 44   C CZ  ? TYR A 1   6 ?  -4.260   3.400 -16.092 1.000 93.430 ? 6   TYR A CZ  1 
ATOM 45   N N   ? THR A 1   7 ?  -4.704   9.401 -15.133 1.000 94.330 ? 7   THR A N   1 
ATOM 46   C CA  ? THR A 1   7 ?  -5.818   9.512 -14.198 1.000 94.330 ? 7   THR A CA  1 
ATOM 47   C C   ? THR A 1   7 ?  -6.710   8.275 -14.270 1.000 94.330 ? 7   THR A C   1 
ATOM 48   C CB  ? THR A 1   7 ?  -6.659  10.771 -14.476 1.000 94.330 ? 7   THR A CB  1 
ATOM 49   O O   ? THR A 1   7 ?  -7.177   7.903 -15.348 1.000 94.330 ? 7   THR A O   1 
ATOM 50   C CG2 ? THR A 1   7 ?  -7.829  10.878 -13.504 1.000 94.330 ? 7   THR A CG2 1 
ATOM 51   O OG1 ? THR A 1   7 ?  -5.830  11.932 -14.338 1.000 94.330 ? 7   THR A OG1 1 
ATOM 52   N N   ? CYS A 1   8 ?  -6.913   7.628 -13.132 1.000 94.460 ? 8   CYS A N   1 
ATOM 53   C CA  ? CYS A 1   8 ?  -7.782   6.459 -13.061 1.000 94.460 ? 8   CYS A CA  1 
ATOM 54   C C   ? CYS A 1   8 ?  -9.226   6.832 -13.374 1.000 94.460 ? 8   CYS A C   1 
ATOM 55   C CB  ? CYS A 1   8 ?  -7.701   5.815 -11.677 1.000 94.460 ? 8   CYS A CB  1 
ATOM 56   O O   ? CYS A 1   8 ?  -9.675   7.929 -13.037 1.000 94.460 ? 8   CYS A O   1 
ATOM 57   S SG  ? CYS A 1   8 ?  -6.069   5.152 -11.276 1.000 94.460 ? 8   CYS A SG  1 
ATOM 58   N N   ? GLU A 1   9 ?  -9.886   5.869 -14.047 1.000 94.640 ? 9   GLU A N   1 
ATOM 59   C CA  ? GLU A 1   9 ? -11.315   6.078 -14.258 1.000 94.640 ? 9   GLU A CA  1 
ATOM 60   C C   ? GLU A 1   9 ? -12.065   6.143 -12.931 1.000 94.640 ? 9   GLU A C   1 
ATOM 61   C CB  ? GLU A 1   9 ? -11.897   4.968 -15.137 1.000 94.640 ? 9   GLU A CB  1 
ATOM 62   O O   ? GLU A 1   9 ? -11.735   5.419 -11.989 1.000 94.640 ? 9   GLU A O   1 
ATOM 63   C CG  ? GLU A 1   9 ? -11.426   5.018 -16.583 1.000 94.640 ? 9   GLU A CG  1 
ATOM 64   C CD  ? GLU A 1   9 ? -12.040   3.933 -17.452 1.000 94.640 ? 9   GLU A CD  1 
ATOM 65   O OE1 ? GLU A 1   9 ? -11.900   3.998 -18.695 1.000 94.640 ? 9   GLU A OE1 1 
ATOM 66   O OE2 ? GLU A 1   9 ? -12.668   3.010 -16.886 1.000 94.640 ? 9   GLU A OE2 1 
ATOM 67   N N   ? GLU A 1  10 ? -13.034   7.040 -12.847 1.000 92.710 ? 10  GLU A N   1 
ATOM 68   C CA  ? GLU A 1  10 ? -13.853   7.157 -11.645 1.000 92.710 ? 10  GLU A CA  1 
ATOM 69   C C   ? GLU A 1  10 ? -14.433   5.806 -11.238 1.000 92.710 ? 10  GLU A C   1 
ATOM 70   C CB  ? GLU A 1  10 ? -14.981   8.170 -11.858 1.000 92.710 ? 10  GLU A CB  1 
ATOM 71   O O   ? GLU A 1  10 ? -14.883   5.036 -12.089 1.000 92.710 ? 10  GLU A O   1 
ATOM 72   C CG  ? GLU A 1  10 ? -14.502   9.611 -11.960 1.000 92.710 ? 10  GLU A CG  1 
ATOM 73   C CD  ? GLU A 1  10 ? -15.637  10.612 -12.108 1.000 92.710 ? 10  GLU A CD  1 
ATOM 74   O OE1 ? GLU A 1  10 ? -15.364  11.808 -12.356 1.000 92.710 ? 10  GLU A OE1 1 
ATOM 75   O OE2 ? GLU A 1  10 ? -16.810  10.196 -11.973 1.000 92.710 ? 10  GLU A OE2 1 
ATOM 76   N N   ? ASN A 1  11 ? -14.268   5.439  -9.948 1.000 90.930 ? 11  ASN A N   1 
ATOM 77   C CA  ? ASN A 1  11 ? -14.867   4.259  -9.332 1.000 90.930 ? 11  ASN A CA  1 
ATOM 78   C C   ? ASN A 1  11 ? -14.231   2.973  -9.850 1.000 90.930 ? 11  ASN A C   1 
ATOM 79   C CB  ? ASN A 1  11 ? -16.378   4.238  -9.568 1.000 90.930 ? 11  ASN A CB  1 
ATOM 80   O O   ? ASN A 1  11 ? -14.791   1.888  -9.683 1.000 90.930 ? 11  ASN A O   1 
ATOM 81   C CG  ? ASN A 1  11 ? -17.091   5.394  -8.894 1.000 90.930 ? 11  ASN A CG  1 
ATOM 82   N ND2 ? ASN A 1  11 ? -18.160   5.876  -9.516 1.000 90.930 ? 11  ASN A ND2 1 
ATOM 83   O OD1 ? ASN A 1  11 ? -16.684   5.850  -7.822 1.000 90.930 ? 11  ASN A OD1 1 
ATOM 84   N N   ? SER A 1  12 ? -13.140   3.061 -10.562 1.000 94.280 ? 12  SER A N   1 
ATOM 85   C CA  ? SER A 1  12 ? -12.474   1.908 -11.158 1.000 94.280 ? 12  SER A CA  1 
ATOM 86   C C   ? SER A 1  12 ? -11.643   1.154 -10.125 1.000 94.280 ? 12  SER A C   1 
ATOM 87   C CB  ? SER A 1  12 ? -11.582   2.345 -12.321 1.000 94.280 ? 12  SER A CB  1 
ATOM 88   O O   ? SER A 1  12 ? -11.266   0.001 -10.345 1.000 94.280 ? 12  SER A O   1 
ATOM 89   O OG  ? SER A 1  12 ? -10.561   3.219 -11.870 1.000 94.280 ? 12  SER A OG  1 
ATOM 90   N N   ? LEU A 1  13 ? -11.359   1.689  -8.967 1.000 96.410 ? 13  LEU A N   1 
ATOM 91   C CA  ? LEU A 1  13 ? -10.562   1.071  -7.913 1.000 96.410 ? 13  LEU A CA  1 
ATOM 92   C C   ? LEU A 1  13 ? -11.255   1.201  -6.561 1.000 96.410 ? 13  LEU A C   1 
ATOM 93   C CB  ? LEU A 1  13 ?  -9.171   1.707  -7.850 1.000 96.410 ? 13  LEU A CB  1 
ATOM 94   O O   ? LEU A 1  13 ? -10.800   1.952  -5.695 1.000 96.410 ? 13  LEU A O   1 
ATOM 95   C CG  ? LEU A 1  13 ?  -8.372   1.721  -9.154 1.000 96.410 ? 13  LEU A CG  1 
ATOM 96   C CD1 ? LEU A 1  13 ?  -7.006   2.361  -8.931 1.000 96.410 ? 13  LEU A CD1 1 
ATOM 97   C CD2 ? LEU A 1  13 ?  -8.222   0.307  -9.705 1.000 96.410 ? 13  LEU A CD2 1 
ATOM 98   N N   ? PRO A 1  14 ? -12.360   0.447  -6.318 1.000 96.550 ? 14  PRO A N   1 
ATOM 99   C CA  ? PRO A 1  14 ? -13.217   0.604  -5.140 1.000 96.550 ? 14  PRO A CA  1 
ATOM 100  C C   ? PRO A 1  14 ? -12.577   0.054  -3.867 1.000 96.550 ? 14  PRO A C   1 
ATOM 101  C CB  ? PRO A 1  14 ? -14.471  -0.193  -5.509 1.000 96.550 ? 14  PRO A CB  1 
ATOM 102  O O   ? PRO A 1  14 ? -13.085   0.286  -2.767 1.000 96.550 ? 14  PRO A O   1 
ATOM 103  C CG  ? PRO A 1  14 ? -13.996  -1.225  -6.480 1.000 96.550 ? 14  PRO A CG  1 
ATOM 104  C CD  ? PRO A 1  14 ? -12.906  -0.623  -7.320 1.000 96.550 ? 14  PRO A CD  1 
ATOM 105  N N   ? TYR A 1  15 ? -11.354  -0.593  -3.967 1.000 97.930 ? 15  TYR A N   1 
ATOM 106  C CA  ? TYR A 1  15 ? -10.626  -1.121  -2.818 1.000 97.930 ? 15  TYR A CA  1 
ATOM 107  C C   ? TYR A 1  15 ?  -9.580  -0.125  -2.332 1.000 97.930 ? 15  TYR A C   1 
ATOM 108  C CB  ? TYR A 1  15 ?  -9.955  -2.452  -3.172 1.000 97.930 ? 15  TYR A CB  1 
ATOM 109  O O   ? TYR A 1  15 ?  -8.964  -0.325  -1.282 1.000 97.930 ? 15  TYR A O   1 
ATOM 110  C CG  ? TYR A 1  15 ?  -9.178  -2.415  -4.465 1.000 97.930 ? 15  TYR A CG  1 
ATOM 111  C CD1 ? TYR A 1  15 ?  -9.701  -2.972  -5.630 1.000 97.930 ? 15  TYR A CD1 1 
ATOM 112  C CD2 ? TYR A 1  15 ?  -7.920  -1.826  -4.525 1.000 97.930 ? 15  TYR A CD2 1 
ATOM 113  C CE1 ? TYR A 1  15 ?  -8.987  -2.942  -6.824 1.000 97.930 ? 15  TYR A CE1 1 
ATOM 114  C CE2 ? TYR A 1  15 ?  -7.198  -1.791  -5.713 1.000 97.930 ? 15  TYR A CE2 1 
ATOM 115  O OH  ? TYR A 1  15 ?  -7.028  -2.318  -8.035 1.000 97.930 ? 15  TYR A OH  1 
ATOM 116  C CZ  ? TYR A 1  15 ?  -7.739  -2.350  -6.856 1.000 97.930 ? 15  TYR A CZ  1 
ATOM 117  N N   ? GLN A 1  16 ?  -9.241   0.933  -3.135 1.000 97.290 ? 16  GLN A N   1 
ATOM 118  C CA  ? GLN A 1  16 ?  -8.231   1.930  -2.796 1.000 97.290 ? 16  GLN A CA  1 
ATOM 119  C C   ? GLN A 1  16 ?  -8.664   2.765  -1.594 1.000 97.290 ? 16  GLN A C   1 
ATOM 120  C CB  ? GLN A 1  16 ?  -7.950   2.840  -3.993 1.000 97.290 ? 16  GLN A CB  1 
ATOM 121  O O   ? GLN A 1  16 ?  -9.784   3.279  -1.560 1.000 97.290 ? 16  GLN A O   1 
ATOM 122  C CG  ? GLN A 1  16 ?  -6.886   3.897  -3.726 1.000 97.290 ? 16  GLN A CG  1 
ATOM 123  C CD  ? GLN A 1  16 ?  -5.483   3.322  -3.695 1.000 97.290 ? 16  GLN A CD  1 
ATOM 124  N NE2 ? GLN A 1  16 ?  -4.532   4.105  -3.197 1.000 97.290 ? 16  GLN A NE2 1 
ATOM 125  O OE1 ? GLN A 1  16 ?  -5.255   2.182  -4.114 1.000 97.290 ? 16  GLN A OE1 1 
ATOM 126  N N   ? VAL A 1  17 ?  -7.715   2.935  -0.669 1.000 97.260 ? 17  VAL A N   1 
ATOM 127  C CA  ? VAL A 1  17 ?  -8.011   3.631   0.579 1.000 97.260 ? 17  VAL A CA  1 
ATOM 128  C C   ? VAL A 1  17 ?  -7.042   4.797   0.762 1.000 97.260 ? 17  VAL A C   1 
ATOM 129  C CB  ? VAL A 1  17 ?  -7.934   2.679   1.793 1.000 97.260 ? 17  VAL A CB  1 
ATOM 130  O O   ? VAL A 1  17 ?  -5.850   4.673   0.474 1.000 97.260 ? 17  VAL A O   1 
ATOM 131  C CG1 ? VAL A 1  17 ?  -8.056   3.459   3.100 1.000 97.260 ? 17  VAL A CG1 1 
ATOM 132  C CG2 ? VAL A 1  17 ?  -9.021   1.610   1.701 1.000 97.260 ? 17  VAL A CG2 1 
ATOM 133  N N   ? SER A 1  18 ?  -7.624   5.909   1.198 1.000 96.720 ? 18  SER A N   1 
ATOM 134  C CA  ? SER A 1  18 ?  -6.808   7.031   1.647 1.000 96.720 ? 18  SER A CA  1 
ATOM 135  C C   ? SER A 1  18 ?  -6.674   7.044   3.167 1.000 96.720 ? 18  SER A C   1 
ATOM 136  C CB  ? SER A 1  18 ?  -7.405   8.355   1.169 1.000 96.720 ? 18  SER A CB  1 
ATOM 137  O O   ? SER A 1  18 ?  -7.677   7.084   3.883 1.000 96.720 ? 18  SER A O   1 
ATOM 138  O OG  ? SER A 1  18 ?  -6.688   9.454   1.705 1.000 96.720 ? 18  SER A OG  1 
ATOM 139  N N   ? LEU A 1  19 ?  -5.444   6.936   3.605 1.000 97.080 ? 19  LEU A N   1 
ATOM 140  C CA  ? LEU A 1  19 ?  -5.189   7.125   5.029 1.000 97.080 ? 19  LEU A CA  1 
ATOM 141  C C   ? LEU A 1  19 ?  -4.963   8.599   5.350 1.000 97.080 ? 19  LEU A C   1 
ATOM 142  C CB  ? LEU A 1  19 ?  -3.975   6.303   5.470 1.000 97.080 ? 19  LEU A CB  1 
ATOM 143  O O   ? LEU A 1  19 ?  -4.119   9.251   4.731 1.000 97.080 ? 19  LEU A O   1 
ATOM 144  C CG  ? LEU A 1  19 ?  -4.025   4.804   5.169 1.000 97.080 ? 19  LEU A CG  1 
ATOM 145  C CD1 ? LEU A 1  19 ?  -2.859   4.089   5.841 1.000 97.080 ? 19  LEU A CD1 1 
ATOM 146  C CD2 ? LEU A 1  19 ?  -5.355   4.212   5.622 1.000 97.080 ? 19  LEU A CD2 1 
ATOM 147  N N   ? ASN A 1  20 ?  -5.721   9.038   6.349 1.000 95.270 ? 20  ASN A N   1 
ATOM 148  C CA  ? ASN A 1  20 ?  -5.765  10.465   6.649 1.000 95.270 ? 20  ASN A CA  1 
ATOM 149  C C   ? ASN A 1  20 ?  -5.504  10.735   8.128 1.000 95.270 ? 20  ASN A C   1 
ATOM 150  C CB  ? ASN A 1  20 ?  -7.111  11.060   6.229 1.000 95.270 ? 20  ASN A CB  1 
ATOM 151  O O   ? ASN A 1  20 ?  -6.046  10.045   8.994 1.000 95.270 ? 20  ASN A O   1 
ATOM 152  C CG  ? ASN A 1  20 ?  -7.124  12.575   6.291 1.000 95.270 ? 20  ASN A CG  1 
ATOM 153  N ND2 ? ASN A 1  20 ?  -7.186  13.215   5.130 1.000 95.270 ? 20  ASN A ND2 1 
ATOM 154  O OD1 ? ASN A 1  20 ?  -7.078  13.165   7.374 1.000 95.270 ? 20  ASN A OD1 1 
ATOM 155  N N   ? SER A 1  21 ?  -4.589  11.704   8.526 1.000 94.010 ? 21  SER A N   1 
ATOM 156  C CA  ? SER A 1  21 ?  -4.347  12.237   9.863 1.000 94.010 ? 21  SER A CA  1 
ATOM 157  C C   ? SER A 1  21 ?  -4.335  13.762   9.856 1.000 94.010 ? 21  SER A C   1 
ATOM 158  C CB  ? SER A 1  21 ?  -3.022  11.711  10.417 1.000 94.010 ? 21  SER A CB  1 
ATOM 159  O O   ? SER A 1  21 ?  -3.307  14.381  10.136 1.000 94.010 ? 21  SER A O   1 
ATOM 160  O OG  ? SER A 1  21 ?  -2.843  12.119  11.763 1.000 94.010 ? 21  SER A OG  1 
ATOM 161  N N   ? GLY A 1  22 ?  -5.189  14.405   9.228 1.000 91.810 ? 22  GLY A N   1 
ATOM 162  C CA  ? GLY A 1  22 ?  -5.280  15.825   8.928 1.000 91.810 ? 22  GLY A CA  1 
ATOM 163  C C   ? GLY A 1  22 ?  -5.236  16.124   7.441 1.000 91.810 ? 22  GLY A C   1 
ATOM 164  O O   ? GLY A 1  22 ?  -5.842  17.094   6.980 1.000 91.810 ? 22  GLY A O   1 
ATOM 165  N N   ? SER A 1  23 ?  -4.595  15.315   6.762 1.000 91.960 ? 23  SER A N   1 
ATOM 166  C CA  ? SER A 1  23 ?  -4.499  15.261   5.307 1.000 91.960 ? 23  SER A CA  1 
ATOM 167  C C   ? SER A 1  23 ?  -4.053  13.881   4.834 1.000 91.960 ? 23  SER A C   1 
ATOM 168  C CB  ? SER A 1  23 ?  -3.527  16.324   4.794 1.000 91.960 ? 23  SER A CB  1 
ATOM 169  O O   ? SER A 1  23 ?  -3.540  13.084   5.622 1.000 91.960 ? 23  SER A O   1 
ATOM 170  O OG  ? SER A 1  23 ?  -2.210  16.064   5.248 1.000 91.960 ? 23  SER A OG  1 
ATOM 171  N N   ? HIS A 1  24 ?  -4.305  13.604   3.601 1.000 92.400 ? 24  HIS A N   1 
ATOM 172  C CA  ? HIS A 1  24 ?  -3.843  12.344   3.029 1.000 92.400 ? 24  HIS A CA  1 
ATOM 173  C C   ? HIS A 1  24 ?  -2.342  12.165   3.228 1.000 92.400 ? 24  HIS A C   1 
ATOM 174  C CB  ? HIS A 1  24 ?  -4.188  12.275   1.540 1.000 92.400 ? 24  HIS A CB  1 
ATOM 175  O O   ? HIS A 1  24 ?  -1.557  13.056   2.894 1.000 92.400 ? 24  HIS A O   1 
ATOM 176  C CG  ? HIS A 1  24 ?  -3.582  11.101   0.838 1.000 92.400 ? 24  HIS A CG  1 
ATOM 177  C CD2 ? HIS A 1  24 ?  -2.436  10.986   0.126 1.000 92.400 ? 24  HIS A CD2 1 
ATOM 178  N ND1 ? HIS A 1  24 ?  -4.174   9.857   0.821 1.000 92.400 ? 24  HIS A ND1 1 
ATOM 179  C CE1 ? HIS A 1  24 ?  -3.416   9.025   0.127 1.000 92.400 ? 24  HIS A CE1 1 
ATOM 180  N NE2 ? HIS A 1  24 ?  -2.355   9.685  -0.306 1.000 92.400 ? 24  HIS A NE2 1 
ATOM 181  N N   ? PHE A 1  25 ?  -1.956  11.001   3.755 1.000 92.680 ? 25  PHE A N   1 
ATOM 182  C CA  ? PHE A 1  25 ?  -0.519  10.841   3.944 1.000 92.680 ? 25  PHE A CA  1 
ATOM 183  C C   ? PHE A 1  25 ?  -0.060   9.469   3.466 1.000 92.680 ? 25  PHE A C   1 
ATOM 184  C CB  ? PHE A 1  25 ?  -0.144  11.037   5.416 1.000 92.680 ? 25  PHE A CB  1 
ATOM 185  O O   ? PHE A 1  25 ?   1.126   9.264   3.200 1.000 92.680 ? 25  PHE A O   1 
ATOM 186  C CG  ? PHE A 1  25 ?  -0.597   9.916   6.312 1.000 92.680 ? 25  PHE A CG  1 
ATOM 187  C CD1 ? PHE A 1  25 ?  -1.857   9.940   6.897 1.000 92.680 ? 25  PHE A CD1 1 
ATOM 188  C CD2 ? PHE A 1  25 ?   0.239   8.838   6.571 1.000 92.680 ? 25  PHE A CD2 1 
ATOM 189  C CE1 ? PHE A 1  25 ?  -2.278   8.904   7.727 1.000 92.680 ? 25  PHE A CE1 1 
ATOM 190  C CE2 ? PHE A 1  25 ?  -0.175   7.798   7.399 1.000 92.680 ? 25  PHE A CE2 1 
ATOM 191  C CZ  ? PHE A 1  25 ?  -1.433   7.834   7.977 1.000 92.680 ? 25  PHE A CZ  1 
ATOM 192  N N   ? CYS A 1  26 ?  -0.935   8.495   3.360 1.000 95.590 ? 26  CYS A N   1 
ATOM 193  C CA  ? CYS A 1  26 ?  -0.640   7.158   2.857 1.000 95.590 ? 26  CYS A CA  1 
ATOM 194  C C   ? CYS A 1  26 ?  -1.876   6.526   2.229 1.000 95.590 ? 26  CYS A C   1 
ATOM 195  C CB  ? CYS A 1  26 ?  -0.115   6.266   3.982 1.000 95.590 ? 26  CYS A CB  1 
ATOM 196  O O   ? CYS A 1  26 ?  -2.994   7.002   2.436 1.000 95.590 ? 26  CYS A O   1 
ATOM 197  S SG  ? CYS A 1  26 ?   1.666   6.404   4.249 1.000 95.590 ? 26  CYS A SG  1 
ATOM 198  N N   ? GLY A 1  27 ?  -1.594   5.503   1.469 1.000 96.000 ? 27  GLY A N   1 
ATOM 199  C CA  ? GLY A 1  27 ?  -2.677   4.706   0.916 1.000 96.000 ? 27  GLY A CA  1 
ATOM 200  C C   ? GLY A 1  27 ?  -2.856   3.373   1.618 1.000 96.000 ? 27  GLY A C   1 
ATOM 201  O O   ? GLY A 1  27 ?  -2.141   3.069   2.575 1.000 96.000 ? 27  GLY A O   1 
ATOM 202  N N   ? GLY A 1  28 ?  -3.834   2.586   1.220 1.000 97.660 ? 28  GLY A N   1 
ATOM 203  C CA  ? GLY A 1  28 ?  -4.136   1.239   1.678 1.000 97.660 ? 28  GLY A CA  1 
ATOM 204  C C   ? GLY A 1  28 ?  -5.087   0.496   0.759 1.000 97.660 ? 28  GLY A C   1 
ATOM 205  O O   ? GLY A 1  28 ?  -5.446   0.997  -0.308 1.000 97.660 ? 28  GLY A O   1 
ATOM 206  N N   ? SER A 1  29 ?  -5.354  -0.768   1.216 1.000 98.460 ? 29  SER A N   1 
ATOM 207  C CA  ? SER A 1  29 ?  -6.288  -1.617   0.484 1.000 98.460 ? 29  SER A CA  1 
ATOM 208  C C   ? SER A 1  29 ?  -7.308  -2.254   1.422 1.000 98.460 ? 29  SER A C   1 
ATOM 209  C CB  ? SER A 1  29 ?  -5.536  -2.707  -0.281 1.000 98.460 ? 29  SER A CB  1 
ATOM 210  O O   ? SER A 1  29 ?  -6.942  -2.814   2.457 1.000 98.460 ? 29  SER A O   1 
ATOM 211  O OG  ? SER A 1  29 ?  -4.521  -2.142  -1.093 1.000 98.460 ? 29  SER A OG  1 
ATOM 212  N N   ? LEU A 1  30 ?  -8.559  -2.045   1.030 1.000 98.640 ? 30  LEU A N   1 
ATOM 213  C CA  ? LEU A 1  30 ?  -9.620  -2.715   1.774 1.000 98.640 ? 30  LEU A CA  1 
ATOM 214  C C   ? LEU A 1  30 ?  -9.680  -4.197   1.420 1.000 98.640 ? 30  LEU A C   1 
ATOM 215  C CB  ? LEU A 1  30 ? -10.973  -2.055   1.490 1.000 98.640 ? 30  LEU A CB  1 
ATOM 216  O O   ? LEU A 1  30 ?  -9.976  -4.556   0.278 1.000 98.640 ? 30  LEU A O   1 
ATOM 217  C CG  ? LEU A 1  30 ? -12.154  -2.542   2.331 1.000 98.640 ? 30  LEU A CG  1 
ATOM 218  C CD1 ? LEU A 1  30 ? -11.941  -2.188   3.799 1.000 98.640 ? 30  LEU A CD1 1 
ATOM 219  C CD2 ? LEU A 1  30 ? -13.459  -1.945   1.815 1.000 98.640 ? 30  LEU A CD2 1 
ATOM 220  N N   ? ILE A 1  31 ?  -9.448  -5.126   2.417 1.000 98.530 ? 31  ILE A N   1 
ATOM 221  C CA  ? ILE A 1  31 ?  -9.332  -6.551   2.129 1.000 98.530 ? 31  ILE A CA  1 
ATOM 222  C C   ? ILE A 1  31 ? -10.510  -7.301   2.748 1.000 98.530 ? 31  ILE A C   1 
ATOM 223  C CB  ? ILE A 1  31 ?  -7.996  -7.127   2.650 1.000 98.530 ? 31  ILE A CB  1 
ATOM 224  O O   ? ILE A 1  31 ? -10.714  -8.485   2.473 1.000 98.530 ? 31  ILE A O   1 
ATOM 225  C CG1 ? ILE A 1  31 ?  -7.841  -6.842   4.148 1.000 98.530 ? 31  ILE A CG1 1 
ATOM 226  C CG2 ? ILE A 1  31 ?  -6.817  -6.555   1.858 1.000 98.530 ? 31  ILE A CG2 1 
ATOM 227  C CD1 ? ILE A 1  31 ?  -6.716  -7.624   4.813 1.000 98.530 ? 31  ILE A CD1 1 
ATOM 228  N N   ? SER A 1  32 ? -11.356  -6.632   3.596 1.000 98.230 ? 32  SER A N   1 
ATOM 229  C CA  ? SER A 1  32 ? -12.651  -7.014   4.149 1.000 98.230 ? 32  SER A CA  1 
ATOM 230  C C   ? SER A 1  32 ? -13.455  -5.789   4.571 1.000 98.230 ? 32  SER A C   1 
ATOM 231  C CB  ? SER A 1  32 ? -12.469  -7.951   5.344 1.000 98.230 ? 32  SER A CB  1 
ATOM 232  O O   ? SER A 1  32 ? -12.969  -4.659   4.478 1.000 98.230 ? 32  SER A O   1 
ATOM 233  O OG  ? SER A 1  32 ? -12.115  -7.221   6.506 1.000 98.230 ? 32  SER A OG  1 
ATOM 234  N N   ? GLU A 1  33 ? -14.754  -6.049   5.029 1.000 98.080 ? 33  GLU A N   1 
ATOM 235  C CA  ? GLU A 1  33 ? -15.569  -4.913   5.447 1.000 98.080 ? 33  GLU A CA  1 
ATOM 236  C C   ? GLU A 1  33 ? -14.957  -4.209   6.655 1.000 98.080 ? 33  GLU A C   1 
ATOM 237  C CB  ? GLU A 1  33 ? -16.996  -5.363   5.768 1.000 98.080 ? 33  GLU A CB  1 
ATOM 238  O O   ? GLU A 1  33 ? -15.289  -3.057   6.943 1.000 98.080 ? 33  GLU A O   1 
ATOM 239  C CG  ? GLU A 1  33 ? -17.762  -5.885   4.561 1.000 98.080 ? 33  GLU A CG  1 
ATOM 240  C CD  ? GLU A 1  33 ? -19.156  -6.387   4.905 1.000 98.080 ? 33  GLU A CD  1 
ATOM 241  O OE1 ? GLU A 1  33 ? -19.912  -6.762   3.980 1.000 98.080 ? 33  GLU A OE1 1 
ATOM 242  O OE2 ? GLU A 1  33 ? -19.494  -6.405   6.110 1.000 98.080 ? 33  GLU A OE2 1 
ATOM 243  N N   ? GLN A 1  34 ? -13.939  -4.878   7.306 1.000 98.390 ? 34  GLN A N   1 
ATOM 244  C CA  ? GLN A 1  34 ? -13.454  -4.330   8.568 1.000 98.390 ? 34  GLN A CA  1 
ATOM 245  C C   ? GLN A 1  34 ? -11.943  -4.121   8.533 1.000 98.390 ? 34  GLN A C   1 
ATOM 246  C CB  ? GLN A 1  34 ? -13.830  -5.248   9.733 1.000 98.390 ? 34  GLN A CB  1 
ATOM 247  O O   ? GLN A 1  34 ? -11.358  -3.617   9.494 1.000 98.390 ? 34  GLN A O   1 
ATOM 248  C CG  ? GLN A 1  34 ? -15.311  -5.219  10.086 1.000 98.390 ? 34  GLN A CG  1 
ATOM 249  C CD  ? GLN A 1  34 ? -15.607  -5.861  11.428 1.000 98.390 ? 34  GLN A CD  1 
ATOM 250  N NE2 ? GLN A 1  34 ? -15.942  -5.040  12.417 1.000 98.390 ? 34  GLN A NE2 1 
ATOM 251  O OE1 ? GLN A 1  34 ? -15.537  -7.086  11.574 1.000 98.390 ? 34  GLN A OE1 1 
ATOM 252  N N   ? TRP A 1  35 ? -11.273  -4.524   7.478 1.000 98.730 ? 35  TRP A N   1 
ATOM 253  C CA  ? TRP A 1  35 ?  -9.817  -4.510   7.575 1.000 98.730 ? 35  TRP A CA  1 
ATOM 254  C C   ? TRP A 1  35 ?  -9.194  -3.874   6.337 1.000 98.730 ? 35  TRP A C   1 
ATOM 255  C CB  ? TRP A 1  35 ?  -9.276  -5.930   7.762 1.000 98.730 ? 35  TRP A CB  1 
ATOM 256  O O   ? TRP A 1  35 ?  -9.646  -4.114   5.215 1.000 98.730 ? 35  TRP A O   1 
ATOM 257  C CG  ? TRP A 1  35 ?  -9.567  -6.521   9.108 1.000 98.730 ? 35  TRP A CG  1 
ATOM 258  C CD1 ? TRP A 1  35 ? -10.638  -7.298   9.454 1.000 98.730 ? 35  TRP A CD1 1 
ATOM 259  C CD2 ? TRP A 1  35 ?  -8.777  -6.378  10.293 1.000 98.730 ? 35  TRP A CD2 1 
ATOM 260  C CE2 ? TRP A 1  35 ?  -9.429  -7.096  11.320 1.000 98.730 ? 35  TRP A CE2 1 
ATOM 261  C CE3 ? TRP A 1  35 ?  -7.579  -5.713  10.585 1.000 98.730 ? 35  TRP A CE3 1 
ATOM 262  N NE1 ? TRP A 1  35 ? -10.561  -7.647  10.782 1.000 98.730 ? 35  TRP A NE1 1 
ATOM 263  C CH2 ? TRP A 1  35 ?  -7.748  -6.507  12.878 1.000 98.730 ? 35  TRP A CH2 1 
ATOM 264  C CZ2 ? TRP A 1  35 ?  -8.921  -7.167  12.619 1.000 98.730 ? 35  TRP A CZ2 1 
ATOM 265  C CZ3 ? TRP A 1  35 ?  -7.076  -5.784  11.879 1.000 98.730 ? 35  TRP A CZ3 1 
ATOM 266  N N   ? VAL A 1  36 ?  -8.148  -3.068   6.601 1.000 98.770 ? 36  VAL A N   1 
ATOM 267  C CA  ? VAL A 1  36 ?  -7.318  -2.415   5.594 1.000 98.770 ? 36  VAL A CA  1 
ATOM 268  C C   ? VAL A 1  36 ?  -5.870  -2.878   5.739 1.000 98.770 ? 36  VAL A C   1 
ATOM 269  C CB  ? VAL A 1  36 ?  -7.399  -0.876   5.703 1.000 98.770 ? 36  VAL A CB  1 
ATOM 270  O O   ? VAL A 1  36 ?  -5.364  -3.014   6.856 1.000 98.770 ? 36  VAL A O   1 
ATOM 271  C CG1 ? VAL A 1  36 ?  -6.422  -0.214   4.733 1.000 98.770 ? 36  VAL A CG1 1 
ATOM 272  C CG2 ? VAL A 1  36 ?  -8.825  -0.397   5.441 1.000 98.770 ? 36  VAL A CG2 1 
ATOM 273  N N   ? VAL A 1  37 ?  -5.277  -3.162   4.583 1.000 98.660 ? 37  VAL A N   1 
ATOM 274  C CA  ? VAL A 1  37 ?  -3.846  -3.448   4.555 1.000 98.660 ? 37  VAL A CA  1 
ATOM 275  C C   ? VAL A 1  37 ?  -3.082  -2.217   4.072 1.000 98.660 ? 37  VAL A C   1 
ATOM 276  C CB  ? VAL A 1  37 ?  -3.527  -4.662   3.653 1.000 98.660 ? 37  VAL A CB  1 
ATOM 277  O O   ? VAL A 1  37 ?  -3.475  -1.581   3.091 1.000 98.660 ? 37  VAL A O   1 
ATOM 278  C CG1 ? VAL A 1  37 ?  -2.020  -4.799   3.446 1.000 98.660 ? 37  VAL A CG1 1 
ATOM 279  C CG2 ? VAL A 1  37 ?  -4.106  -5.940   4.255 1.000 98.660 ? 37  VAL A CG2 1 
ATOM 280  N N   ? SER A 1  38 ?  -1.941  -1.841   4.766 1.000 98.410 ? 38  SER A N   1 
ATOM 281  C CA  ? SER A 1  38 ?  -1.088  -0.706   4.429 1.000 98.410 ? 38  SER A CA  1 
ATOM 282  C C   ? SER A 1  38 ?   0.358  -0.960   4.841 1.000 98.410 ? 38  SER A C   1 
ATOM 283  C CB  ? SER A 1  38 ?  -1.601   0.569   5.099 1.000 98.410 ? 38  SER A CB  1 
ATOM 284  O O   ? SER A 1  38 ?   0.706  -2.068   5.255 1.000 98.410 ? 38  SER A O   1 
ATOM 285  O OG  ? SER A 1  38 ?  -0.957   1.713   4.565 1.000 98.410 ? 38  SER A OG  1 
ATOM 286  N N   ? ALA A 1  39 ?   1.185  -0.012   4.608 1.000 98.150 ? 39  ALA A N   1 
ATOM 287  C CA  ? ALA A 1  39 ?   2.592  -0.129   4.983 1.000 98.150 ? 39  ALA A CA  1 
ATOM 288  C C   ? ALA A 1  39 ?   2.796   0.206   6.458 1.000 98.150 ? 39  ALA A C   1 
ATOM 289  C CB  ? ALA A 1  39 ?   3.453   0.780   4.110 1.000 98.150 ? 39  ALA A CB  1 
ATOM 290  O O   ? ALA A 1  39 ?   2.198   1.153   6.974 1.000 98.150 ? 39  ALA A O   1 
ATOM 291  N N   ? ALA A 1  40 ?   3.658  -0.548   7.121 1.000 98.180 ? 40  ALA A N   1 
ATOM 292  C CA  ? ALA A 1  40 ?   3.952  -0.355   8.538 1.000 98.180 ? 40  ALA A CA  1 
ATOM 293  C C   ? ALA A 1  40 ?   4.610   1.001   8.782 1.000 98.180 ? 40  ALA A C   1 
ATOM 294  C CB  ? ALA A 1  40 ?   4.849  -1.478   9.054 1.000 98.180 ? 40  ALA A CB  1 
ATOM 295  O O   ? ALA A 1  40 ?   4.404   1.618   9.830 1.000 98.180 ? 40  ALA A O   1 
ATOM 296  N N   ? HIS A 1  41 ?   5.400   1.463   7.875 1.000 96.750 ? 41  HIS A N   1 
ATOM 297  C CA  ? HIS A 1  41 ?   6.113   2.724   8.045 1.000 96.750 ? 41  HIS A CA  1 
ATOM 298  C C   ? HIS A 1  41 ?   5.163   3.913   7.945 1.000 96.750 ? 41  HIS A C   1 
ATOM 299  C CB  ? HIS A 1  41 ?   7.227   2.854   7.005 1.000 96.750 ? 41  HIS A CB  1 
ATOM 300  O O   ? HIS A 1  41 ?   5.546   5.046   8.245 1.000 96.750 ? 41  HIS A O   1 
ATOM 301  C CG  ? HIS A 1  41 ?   6.732   3.189   5.634 1.000 96.750 ? 41  HIS A CG  1 
ATOM 302  C CD2 ? HIS A 1  41 ?   6.484   4.383   5.046 1.000 96.750 ? 41  HIS A CD2 1 
ATOM 303  N ND1 ? HIS A 1  41 ?   6.430   2.226   4.696 1.000 96.750 ? 41  HIS A ND1 1 
ATOM 304  C CE1 ? HIS A 1  41 ?   6.016   2.815   3.586 1.000 96.750 ? 41  HIS A CE1 1 
ATOM 305  N NE2 ? HIS A 1  41 ?   6.040   4.124   3.772 1.000 96.750 ? 41  HIS A NE2 1 
ATOM 306  N N   ? CYS A 1  42 ?   3.875   3.665   7.648 1.000 96.780 ? 42  CYS A N   1 
ATOM 307  C CA  ? CYS A 1  42 ?   2.852   4.701   7.554 1.000 96.780 ? 42  CYS A CA  1 
ATOM 308  C C   ? CYS A 1  42 ?   2.147   4.894   8.891 1.000 96.780 ? 42  CYS A C   1 
ATOM 309  C CB  ? CYS A 1  42 ?   1.829   4.347   6.475 1.000 96.780 ? 42  CYS A CB  1 
ATOM 310  O O   ? CYS A 1  42 ?   1.195   5.670   8.990 1.000 96.780 ? 42  CYS A O   1 
ATOM 311  S SG  ? CYS A 1  42 ?   2.435   4.588   4.790 1.000 96.780 ? 42  CYS A SG  1 
ATOM 312  N N   ? TYR A 1  43 ?   2.568   4.324   9.940 1.000 97.180 ? 43  TYR A N   1 
ATOM 313  C CA  ? TYR A 1  43 ?   1.897   4.335  11.235 1.000 97.180 ? 43  TYR A CA  1 
ATOM 314  C C   ? TYR A 1  43 ?   1.778   5.755  11.775 1.000 97.180 ? 43  TYR A C   1 
ATOM 315  C CB  ? TYR A 1  43 ?   2.649   3.456  12.239 1.000 97.180 ? 43  TYR A CB  1 
ATOM 316  O O   ? TYR A 1  43 ?   2.737   6.529  11.721 1.000 97.180 ? 43  TYR A O   1 
ATOM 317  C CG  ? TYR A 1  43 ?   2.095   3.526  13.641 1.000 97.180 ? 43  TYR A CG  1 
ATOM 318  C CD1 ? TYR A 1  43 ?   2.577   4.461  14.555 1.000 97.180 ? 43  TYR A CD1 1 
ATOM 319  C CD2 ? TYR A 1  43 ?   1.091   2.658  14.055 1.000 97.180 ? 43  TYR A CD2 1 
ATOM 320  C CE1 ? TYR A 1  43 ?   2.072   4.528  15.849 1.000 97.180 ? 43  TYR A CE1 1 
ATOM 321  C CE2 ? TYR A 1  43 ?   0.578   2.716  15.347 1.000 97.180 ? 43  TYR A CE2 1 
ATOM 322  O OH  ? TYR A 1  43 ?   0.569   3.715  17.515 1.000 97.180 ? 43  TYR A OH  1 
ATOM 323  C CZ  ? TYR A 1  43 ?   1.074   3.653  16.235 1.000 97.180 ? 43  TYR A CZ  1 
ATOM 324  N N   ? LYS A 1  44 ?   0.536   6.024  12.232 1.000 96.870 ? 44  LYS A N   1 
ATOM 325  C CA  ? LYS A 1  44 ?   0.194   7.211  13.011 1.000 96.870 ? 44  LYS A CA  1 
ATOM 326  C C   ? LYS A 1  44 ?  -0.738   6.860  14.167 1.000 96.870 ? 44  LYS A C   1 
ATOM 327  C CB  ? LYS A 1  44 ?  -0.453   8.271  12.119 1.000 96.870 ? 44  LYS A CB  1 
ATOM 328  O O   ? LYS A 1  44 ?  -1.461   5.863  14.109 1.000 96.870 ? 44  LYS A O   1 
ATOM 329  C CG  ? LYS A 1  44 ?   0.403   8.688  10.932 1.000 96.870 ? 44  LYS A CG  1 
ATOM 330  C CD  ? LYS A 1  44 ?   1.528   9.623  11.356 1.000 96.870 ? 44  LYS A CD  1 
ATOM 331  C CE  ? LYS A 1  44 ?   2.248  10.216  10.152 1.000 96.870 ? 44  LYS A CE  1 
ATOM 332  N NZ  ? LYS A 1  44 ?   3.359  11.125  10.563 1.000 96.870 ? 44  LYS A NZ  1 
ATOM 333  N N   ? THR A 1  45 ?  -0.669   7.718  15.301 1.000 93.380 ? 45  THR A N   1 
ATOM 334  C CA  ? THR A 1  45 ?  -1.456   7.466  16.503 1.000 93.380 ? 45  THR A CA  1 
ATOM 335  C C   ? THR A 1  45 ?  -2.949   7.561  16.203 1.000 93.380 ? 45  THR A C   1 
ATOM 336  C CB  ? THR A 1  45 ?  -1.091   8.454  17.627 1.000 93.380 ? 45  THR A CB  1 
ATOM 337  O O   ? THR A 1  45 ?  -3.755   6.847  16.803 1.000 93.380 ? 45  THR A O   1 
ATOM 338  C CG2 ? THR A 1  45 ?   0.301   8.167  18.181 1.000 93.380 ? 45  THR A CG2 1 
ATOM 339  O OG1 ? THR A 1  45 ?  -1.121   9.789  17.109 1.000 93.380 ? 45  THR A OG1 1 
ATOM 340  N N   ? ARG A 1  46 ?  -3.397   8.356  15.250 1.000 95.490 ? 46  ARG A N   1 
ATOM 341  C CA  ? ARG A 1  46 ?  -4.772   8.529  14.793 1.000 95.490 ? 46  ARG A CA  1 
ATOM 342  C C   ? ARG A 1  46 ?  -4.859   8.440  13.273 1.000 95.490 ? 46  ARG A C   1 
ATOM 343  C CB  ? ARG A 1  46 ?  -5.334   9.869  15.272 1.000 95.490 ? 46  ARG A CB  1 
ATOM 344  O O   ? ARG A 1  46 ?  -4.248   9.242  12.563 1.000 95.490 ? 46  ARG A O   1 
ATOM 345  C CG  ? ARG A 1  46 ?  -5.464   9.977  16.783 1.000 95.490 ? 46  ARG A CG  1 
ATOM 346  C CD  ? ARG A 1  46 ?  -6.054  11.315  17.205 1.000 95.490 ? 46  ARG A CD  1 
ATOM 347  N NE  ? ARG A 1  46 ?  -6.046  11.475  18.656 1.000 95.490 ? 46  ARG A NE  1 
ATOM 348  N NH1 ? ARG A 1  46 ?  -7.907  12.843  18.723 1.000 95.490 ? 46  ARG A NH1 1 
ATOM 349  N NH2 ? ARG A 1  46 ?  -6.825  12.275  20.663 1.000 95.490 ? 46  ARG A NH2 1 
ATOM 350  C CZ  ? ARG A 1  46 ?  -6.926  12.197  19.344 1.000 95.490 ? 46  ARG A CZ  1 
ATOM 351  N N   ? ILE A 1  47 ?  -5.640   7.462  12.814 1.000 97.900 ? 47  ILE A N   1 
ATOM 352  C CA  ? ILE A 1  47 ?  -5.799   7.287  11.374 1.000 97.900 ? 47  ILE A CA  1 
ATOM 353  C C   ? ILE A 1  47 ?  -7.284   7.226  11.022 1.000 97.900 ? 47  ILE A C   1 
ATOM 354  C CB  ? ILE A 1  47 ?  -5.078   6.013  10.877 1.000 97.900 ? 47  ILE A CB  1 
ATOM 355  O O   ? ILE A 1  47 ?  -8.034   6.438  11.603 1.000 97.900 ? 47  ILE A O   1 
ATOM 356  C CG1 ? ILE A 1  47 ?  -3.562   6.152  11.061 1.000 97.900 ? 47  ILE A CG1 1 
ATOM 357  C CG2 ? ILE A 1  47 ?  -5.429   5.731   9.413 1.000 97.900 ? 47  ILE A CG2 1 
ATOM 358  C CD1 ? ILE A 1  47 ?  -2.783   4.880  10.754 1.000 97.900 ? 47  ILE A CD1 1 
ATOM 359  N N   ? GLN A 1  48 ?  -7.748   8.153  10.159 1.000 97.820 ? 48  GLN A N   1 
ATOM 360  C CA  ? GLN A 1  48 ?  -9.051   8.066   9.509 1.000 97.820 ? 48  GLN A CA  1 
ATOM 361  C C   ? GLN A 1  48 ?  -8.933   7.439   8.123 1.000 97.820 ? 48  GLN A C   1 
ATOM 362  C CB  ? GLN A 1  48 ?  -9.695   9.449   9.406 1.000 97.820 ? 48  GLN A CB  1 
ATOM 363  O O   ? GLN A 1  48 ?  -8.082   7.837   7.326 1.000 97.820 ? 48  GLN A O   1 
ATOM 364  C CG  ? GLN A 1  48 ? -11.104   9.431   8.829 1.000 97.820 ? 48  GLN A CG  1 
ATOM 365  C CD  ? GLN A 1  48 ? -11.679  10.822   8.639 1.000 97.820 ? 48  GLN A CD  1 
ATOM 366  N NE2 ? GLN A 1  48 ? -12.489  11.265   9.594 1.000 97.820 ? 48  GLN A NE2 1 
ATOM 367  O OE1 ? GLN A 1  48 ? -11.396  11.494   7.642 1.000 97.820 ? 48  GLN A OE1 1 
ATOM 368  N N   ? VAL A 1  49 ?  -9.767   6.404   7.912 1.000 98.040 ? 49  VAL A N   1 
ATOM 369  C CA  ? VAL A 1  49 ?  -9.770   5.698   6.636 1.000 98.040 ? 49  VAL A CA  1 
ATOM 370  C C   ? VAL A 1  49 ? -10.885   6.243   5.746 1.000 98.040 ? 49  VAL A C   1 
ATOM 371  C CB  ? VAL A 1  49 ?  -9.941   4.174   6.830 1.000 98.040 ? 49  VAL A CB  1 
ATOM 372  O O   ? VAL A 1  49 ? -12.054   6.249   6.138 1.000 98.040 ? 49  VAL A O   1 
ATOM 373  C CG1 ? VAL A 1  49 ? -10.024   3.464   5.480 1.000 98.040 ? 49  VAL A CG1 1 
ATOM 374  C CG2 ? VAL A 1  49 ?  -8.791   3.611   7.664 1.000 98.040 ? 49  VAL A CG2 1 
ATOM 375  N N   ? ARG A 1  50 ? -10.491   6.800   4.587 1.000 97.210 ? 50  ARG A N   1 
ATOM 376  C CA  ? ARG A 1  50 ? -11.463   7.319   3.629 1.000 97.210 ? 50  ARG A CA  1 
ATOM 377  C C   ? ARG A 1  50 ? -11.653   6.354   2.464 1.000 97.210 ? 50  ARG A C   1 
ATOM 378  C CB  ? ARG A 1  50 ? -11.027   8.690   3.109 1.000 97.210 ? 50  ARG A CB  1 
ATOM 379  O O   ? ARG A 1  50 ? -10.688   5.994   1.786 1.000 97.210 ? 50  ARG A O   1 
ATOM 380  C CG  ? ARG A 1  50 ? -10.830   9.729   4.201 1.000 97.210 ? 50  ARG A CG  1 
ATOM 381  C CD  ? ARG A 1  50 ? -10.580  11.115   3.623 1.000 97.210 ? 50  ARG A CD  1 
ATOM 382  N NE  ? ARG A 1  50 ? -10.376  12.109   4.673 1.000 97.210 ? 50  ARG A NE  1 
ATOM 383  N NH1 ? ARG A 1  50 ? -10.476  13.930   3.255 1.000 97.210 ? 50  ARG A NH1 1 
ATOM 384  N NH2 ? ARG A 1  50 ? -10.140  14.237   5.502 1.000 97.210 ? 50  ARG A NH2 1 
ATOM 385  C CZ  ? ARG A 1  50 ? -10.331  13.423   4.474 1.000 97.210 ? 50  ARG A CZ  1 
ATOM 386  N N   ? LEU A 1  51 ? -12.911   5.859   2.232 1.000 97.400 ? 51  LEU A N   1 
ATOM 387  C CA  ? LEU A 1  51 ? -13.276   4.927   1.172 1.000 97.400 ? 51  LEU A CA  1 
ATOM 388  C C   ? LEU A 1  51 ? -14.199   5.592   0.156 1.000 97.400 ? 51  LEU A C   1 
ATOM 389  C CB  ? LEU A 1  51 ? -13.955   3.686   1.759 1.000 97.400 ? 51  LEU A CB  1 
ATOM 390  O O   ? LEU A 1  51 ? -14.922   6.533   0.492 1.000 97.400 ? 51  LEU A O   1 
ATOM 391  C CG  ? LEU A 1  51 ? -13.119   2.853   2.731 1.000 97.400 ? 51  LEU A CG  1 
ATOM 392  C CD1 ? LEU A 1  51 ? -14.018   2.191   3.771 1.000 97.400 ? 51  LEU A CD1 1 
ATOM 393  C CD2 ? LEU A 1  51 ? -12.306   1.806   1.977 1.000 97.400 ? 51  LEU A CD2 1 
ATOM 394  N N   ? GLY A 1  52 ? -14.054   5.124  -1.121 1.000 95.600 ? 52  GLY A N   1 
ATOM 395  C CA  ? GLY A 1  52 ? -14.973   5.596  -2.145 1.000 95.600 ? 52  GLY A CA  1 
ATOM 396  C C   ? GLY A 1  52 ? -14.545   6.909  -2.772 1.000 95.600 ? 52  GLY A C   1 
ATOM 397  O O   ? GLY A 1  52 ? -15.352   7.595  -3.402 1.000 95.600 ? 52  GLY A O   1 
ATOM 398  N N   ? GLU A 1  53 ? -13.186   7.250  -2.556 1.000 93.580 ? 53  GLU A N   1 
ATOM 399  C CA  ? GLU A 1  53 ? -12.664   8.512  -3.072 1.000 93.580 ? 53  GLU A CA  1 
ATOM 400  C C   ? GLU A 1  53 ? -12.089   8.339  -4.475 1.000 93.580 ? 53  GLU A C   1 
ATOM 401  C CB  ? GLU A 1  53 ? -11.595   9.076  -2.132 1.000 93.580 ? 53  GLU A CB  1 
ATOM 402  O O   ? GLU A 1  53 ? -11.370   7.375  -4.743 1.000 93.580 ? 53  GLU A O   1 
ATOM 403  C CG  ? GLU A 1  53 ? -12.124   9.456  -0.757 1.000 93.580 ? 53  GLU A CG  1 
ATOM 404  C CD  ? GLU A 1  53 ? -12.816  10.809  -0.733 1.000 93.580 ? 53  GLU A CD  1 
ATOM 405  O OE1 ? GLU A 1  53 ? -13.363  11.193   0.325 1.000 93.580 ? 53  GLU A OE1 1 
ATOM 406  O OE2 ? GLU A 1  53 ? -12.812  11.491  -1.783 1.000 93.580 ? 53  GLU A OE2 1 
ATOM 407  N N   ? HIS A 1  54 ? -12.458   9.170  -5.435 1.000 94.030 ? 54  HIS A N   1 
ATOM 408  C CA  ? HIS A 1  54 ? -11.757   9.345  -6.702 1.000 94.030 ? 54  HIS A CA  1 
ATOM 409  C C   ? HIS A 1  54 ? -10.966  10.648  -6.718 1.000 94.030 ? 54  HIS A C   1 
ATOM 410  C CB  ? HIS A 1  54 ? -12.745   9.315  -7.869 1.000 94.030 ? 54  HIS A CB  1 
ATOM 411  O O   ? HIS A 1  54 ?  -9.853  10.697  -7.247 1.000 94.030 ? 54  HIS A O   1 
ATOM 412  C CG  ? HIS A 1  54 ? -12.102   9.513  -9.205 1.000 94.030 ? 54  HIS A CG  1 
ATOM 413  C CD2 ? HIS A 1  54 ? -12.240  10.501 -10.120 1.000 94.030 ? 54  HIS A CD2 1 
ATOM 414  N ND1 ? HIS A 1  54 ? -11.193   8.622  -9.733 1.000 94.030 ? 54  HIS A ND1 1 
ATOM 415  C CE1 ? HIS A 1  54 ? -10.798   9.056 -10.918 1.000 94.030 ? 54  HIS A CE1 1 
ATOM 416  N NE2 ? HIS A 1  54 ? -11.419  10.194 -11.177 1.000 94.030 ? 54  HIS A NE2 1 
ATOM 417  N N   ? ASN A 1  55 ? -11.548  11.700  -6.202 1.000 93.810 ? 55  ASN A N   1 
ATOM 418  C CA  ? ASN A 1  55 ? -10.953  13.008  -5.954 1.000 93.810 ? 55  ASN A CA  1 
ATOM 419  C C   ? ASN A 1  55 ? -10.990  13.370  -4.472 1.000 93.810 ? 55  ASN A C   1 
ATOM 420  C CB  ? ASN A 1  55 ? -11.658  14.085  -6.782 1.000 93.810 ? 55  ASN A CB  1 
ATOM 421  O O   ? ASN A 1  55 ? -12.061  13.626  -3.918 1.000 93.810 ? 55  ASN A O   1 
ATOM 422  C CG  ? ASN A 1  55 ? -10.958  15.427  -6.712 1.000 93.810 ? 55  ASN A CG  1 
ATOM 423  N ND2 ? ASN A 1  55 ? -10.988  16.170  -7.812 1.000 93.810 ? 55  ASN A ND2 1 
ATOM 424  O OD1 ? ASN A 1  55 ? -10.393  15.794  -5.678 1.000 93.810 ? 55  ASN A OD1 1 
ATOM 425  N N   ? ILE A 1  56 ?  -9.812  13.499  -3.877 1.000 91.930 ? 56  ILE A N   1 
ATOM 426  C CA  ? ILE A 1  56 ?  -9.734  13.618  -2.425 1.000 91.930 ? 56  ILE A CA  1 
ATOM 427  C C   ? ILE A 1  56 ? -10.078  15.045  -2.005 1.000 91.930 ? 56  ILE A C   1 
ATOM 428  C CB  ? ILE A 1  56 ?  -8.334  13.228  -1.900 1.000 91.930 ? 56  ILE A CB  1 
ATOM 429  O O   ? ILE A 1  56 ? -10.345  15.306  -0.830 1.000 91.930 ? 56  ILE A O   1 
ATOM 430  C CG1 ? ILE A 1  56 ?  -7.252  14.071  -2.586 1.000 91.930 ? 56  ILE A CG1 1 
ATOM 431  C CG2 ? ILE A 1  56 ?  -8.077  11.732  -2.109 1.000 91.930 ? 56  ILE A CG2 1 
ATOM 432  C CD1 ? ILE A 1  56 ?  -5.865  13.910  -1.979 1.000 91.930 ? 56  ILE A CD1 1 
ATOM 433  N N   ? LYS A 1  57 ? -10.280  15.982  -2.893 1.000 90.290 ? 57  LYS A N   1 
ATOM 434  C CA  ? LYS A 1  57 ? -10.562  17.380  -2.583 1.000 90.290 ? 57  LYS A CA  1 
ATOM 435  C C   ? LYS A 1  57 ? -12.058  17.669  -2.653 1.000 90.290 ? 57  LYS A C   1 
ATOM 436  C CB  ? LYS A 1  57 ?  -9.805  18.305  -3.538 1.000 90.290 ? 57  LYS A CB  1 
ATOM 437  O O   ? LYS A 1  57 ? -12.532  18.658  -2.089 1.000 90.290 ? 57  LYS A O   1 
ATOM 438  C CG  ? LYS A 1  57 ?  -9.785  19.763  -3.102 1.000 90.290 ? 57  LYS A CG  1 
ATOM 439  C CD  ? LYS A 1  57 ?  -8.941  20.615  -4.041 1.000 90.290 ? 57  LYS A CD  1 
ATOM 440  C CE  ? LYS A 1  57 ?  -8.963  22.083  -3.636 1.000 90.290 ? 57  LYS A CE  1 
ATOM 441  N NZ  ? LYS A 1  57 ?  -8.157  22.927  -4.569 1.000 90.290 ? 57  LYS A NZ  1 
ATOM 442  N N   ? VAL A 1  58 ? -12.796  16.710  -3.297 1.000 91.450 ? 58  VAL A N   1 
ATOM 443  C CA  ? VAL A 1  58 ? -14.226  16.951  -3.460 1.000 91.450 ? 58  VAL A CA  1 
ATOM 444  C C   ? VAL A 1  58 ? -15.019  15.800  -2.845 1.000 91.450 ? 58  VAL A C   1 
ATOM 445  C CB  ? VAL A 1  58 ? -14.606  17.124  -4.948 1.000 91.450 ? 58  VAL A CB  1 
ATOM 446  O O   ? VAL A 1  58 ? -14.610  14.640  -2.933 1.000 91.450 ? 58  VAL A O   1 
ATOM 447  C CG1 ? VAL A 1  58 ? -16.104  17.384  -5.096 1.000 91.450 ? 58  VAL A CG1 1 
ATOM 448  C CG2 ? VAL A 1  58 ? -13.799  18.259  -5.576 1.000 91.450 ? 58  VAL A CG2 1 
ATOM 449  N N   ? LEU A 1  59 ? -16.135  16.130  -2.079 1.000 90.740 ? 59  LEU A N   1 
ATOM 450  C CA  ? LEU A 1  59 ? -17.100  15.135  -1.624 1.000 90.740 ? 59  LEU A CA  1 
ATOM 451  C C   ? LEU A 1  59 ? -18.006  14.693  -2.769 1.000 90.740 ? 59  LEU A C   1 
ATOM 452  C CB  ? LEU A 1  59 ? -17.944  15.693  -0.476 1.000 90.740 ? 59  LEU A CB  1 
ATOM 453  O O   ? LEU A 1  59 ? -18.856  15.462  -3.225 1.000 90.740 ? 59  LEU A O   1 
ATOM 454  C CG  ? LEU A 1  59 ? -17.202  15.992   0.828 1.000 90.740 ? 59  LEU A CG  1 
ATOM 455  C CD1 ? LEU A 1  59 ? -18.169  16.534   1.876 1.000 90.740 ? 59  LEU A CD1 1 
ATOM 456  C CD2 ? LEU A 1  59 ? -16.496  14.742   1.341 1.000 90.740 ? 59  LEU A CD2 1 
ATOM 457  N N   ? GLU A 1  60 ? -17.750  13.429  -3.231 1.000 88.820 ? 60  GLU A N   1 
ATOM 458  C CA  ? GLU A 1  60 ? -18.364  12.931  -4.458 1.000 88.820 ? 60  GLU A CA  1 
ATOM 459  C C   ? GLU A 1  60 ? -19.659  12.181  -4.162 1.000 88.820 ? 60  GLU A C   1 
ATOM 460  C CB  ? GLU A 1  60 ? -17.392  12.023  -5.216 1.000 88.820 ? 60  GLU A CB  1 
ATOM 461  O O   ? GLU A 1  60 ? -20.341  11.721  -5.081 1.000 88.820 ? 60  GLU A O   1 
ATOM 462  C CG  ? GLU A 1  60 ? -16.139  12.735  -5.704 1.000 88.820 ? 60  GLU A CG  1 
ATOM 463  C CD  ? GLU A 1  60 ? -15.108  11.793  -6.305 1.000 88.820 ? 60  GLU A CD  1 
ATOM 464  O OE1 ? GLU A 1  60 ? -14.817  11.905  -7.517 1.000 88.820 ? 60  GLU A OE1 1 
ATOM 465  O OE2 ? GLU A 1  60 ? -14.589  10.934  -5.558 1.000 88.820 ? 60  GLU A OE2 1 
ATOM 466  N N   ? GLY A 1  61 ? -20.100  12.115  -2.728 1.000 87.340 ? 61  GLY A N   1 
ATOM 467  C CA  ? GLY A 1  61 ? -21.460  11.696  -2.426 1.000 87.340 ? 61  GLY A CA  1 
ATOM 468  C C   ? GLY A 1  61 ? -21.543  10.280  -1.890 1.000 87.340 ? 61  GLY A C   1 
ATOM 469  O O   ? GLY A 1  61 ? -22.494   9.931  -1.188 1.000 87.340 ? 61  GLY A O   1 
ATOM 470  N N   ? ASN A 1  62 ? -20.510   9.397  -1.911 1.000 86.310 ? 62  ASN A N   1 
ATOM 471  C CA  ? ASN A 1  62 ? -20.530   8.017  -1.436 1.000 86.310 ? 62  ASN A CA  1 
ATOM 472  C C   ? ASN A 1  62 ? -19.262   7.673  -0.660 1.000 86.310 ? 62  ASN A C   1 
ATOM 473  C CB  ? ASN A 1  62 ? -20.716   7.049  -2.606 1.000 86.310 ? 62  ASN A CB  1 
ATOM 474  O O   ? ASN A 1  62 ? -18.916   6.499  -0.519 1.000 86.310 ? 62  ASN A O   1 
ATOM 475  C CG  ? ASN A 1  62 ? -22.101   7.131  -3.218 1.000 86.310 ? 62  ASN A CG  1 
ATOM 476  N ND2 ? ASN A 1  62 ? -22.163   7.445  -4.506 1.000 86.310 ? 62  ASN A ND2 1 
ATOM 477  O OD1 ? ASN A 1  62 ? -23.107   6.916  -2.537 1.000 86.310 ? 62  ASN A OD1 1 
ATOM 478  N N   ? GLU A 1  63 ? -18.503   8.708  -0.258 1.000 94.250 ? 63  GLU A N   1 
ATOM 479  C CA  ? GLU A 1  63 ? -17.299   8.532   0.550 1.000 94.250 ? 63  GLU A CA  1 
ATOM 480  C C   ? GLU A 1  63 ? -17.647   8.092   1.969 1.000 94.250 ? 63  GLU A C   1 
ATOM 481  C CB  ? GLU A 1  63 ? -16.482   9.826   0.586 1.000 94.250 ? 63  GLU A CB  1 
ATOM 482  O O   ? GLU A 1  63 ? -18.660   8.520   2.526 1.000 94.250 ? 63  GLU A O   1 
ATOM 483  C CG  ? GLU A 1  63 ? -15.966  10.265  -0.777 1.000 94.250 ? 63  GLU A CG  1 
ATOM 484  C CD  ? GLU A 1  63 ? -16.936  11.167  -1.523 1.000 94.250 ? 63  GLU A CD  1 
ATOM 485  O OE1 ? GLU A 1  63 ? -16.539  11.771  -2.546 1.000 94.250 ? 63  GLU A OE1 1 
ATOM 486  O OE2 ? GLU A 1  63 ? -18.102  11.273  -1.081 1.000 94.250 ? 63  GLU A OE2 1 
ATOM 487  N N   ? GLN A 1  64 ? -16.923   7.226   2.488 1.000 97.280 ? 64  GLN A N   1 
ATOM 488  C CA  ? GLN A 1  64 ? -17.007   6.779   3.875 1.000 97.280 ? 64  GLN A CA  1 
ATOM 489  C C   ? GLN A 1  64 ? -15.768   7.196   4.663 1.000 97.280 ? 64  GLN A C   1 
ATOM 490  C CB  ? GLN A 1  64 ? -17.184   5.261   3.940 1.000 97.280 ? 64  GLN A CB  1 
ATOM 491  O O   ? GLN A 1  64 ? -14.640   7.006   4.204 1.000 97.280 ? 64  GLN A O   1 
ATOM 492  C CG  ? GLN A 1  64 ? -18.374   4.746   3.143 1.000 97.280 ? 64  GLN A CG  1 
ATOM 493  C CD  ? GLN A 1  64 ? -18.514   3.237   3.205 1.000 97.280 ? 64  GLN A CD  1 
ATOM 494  N NE2 ? GLN A 1  64 ? -18.653   2.606   2.045 1.000 97.280 ? 64  GLN A NE2 1 
ATOM 495  O OE1 ? GLN A 1  64 ? -18.496   2.642   4.288 1.000 97.280 ? 64  GLN A OE1 1 
ATOM 496  N N   ? PHE A 1  65 ? -16.023   7.870   5.738 1.000 97.420 ? 65  PHE A N   1 
ATOM 497  C CA  ? PHE A 1  65 ? -14.960   8.254   6.660 1.000 97.420 ? 65  PHE A CA  1 
ATOM 498  C C   ? PHE A 1  65 ? -15.038   7.440   7.945 1.000 97.420 ? 65  PHE A C   1 
ATOM 499  C CB  ? PHE A 1  65 ? -15.040   9.750   6.980 1.000 97.420 ? 65  PHE A CB  1 
ATOM 500  O O   ? PHE A 1  65 ? -15.978   7.592   8.728 1.000 97.420 ? 65  PHE A O   1 
ATOM 501  C CG  ? PHE A 1  65 ? -15.065  10.632   5.761 1.000 97.420 ? 65  PHE A CG  1 
ATOM 502  C CD1 ? PHE A 1  65 ? -13.889  11.167   5.249 1.000 97.420 ? 65  PHE A CD1 1 
ATOM 503  C CD2 ? PHE A 1  65 ? -16.265  10.926   5.127 1.000 97.420 ? 65  PHE A CD2 1 
ATOM 504  C CE1 ? PHE A 1  65 ? -13.909  11.983   4.121 1.000 97.420 ? 65  PHE A CE1 1 
ATOM 505  C CE2 ? PHE A 1  65 ? -16.292  11.741   3.999 1.000 97.420 ? 65  PHE A CE2 1 
ATOM 506  C CZ  ? PHE A 1  65 ? -15.114  12.269   3.498 1.000 97.420 ? 65  PHE A CZ  1 
ATOM 507  N N   ? ILE A 1  66 ? -14.101   6.529   8.104 1.000 98.340 ? 66  ILE A N   1 
ATOM 508  C CA  ? ILE A 1  66 ? -14.132   5.593   9.222 1.000 98.340 ? 66  ILE A CA  1 
ATOM 509  C C   ? ILE A 1  66 ? -12.815   5.664   9.992 1.000 98.340 ? 66  ILE A C   1 
ATOM 510  C CB  ? ILE A 1  66 ? -14.396   4.148   8.742 1.000 98.340 ? 66  ILE A CB  1 
ATOM 511  O O   ? ILE A 1  66 ? -11.739   5.527   9.406 1.000 98.340 ? 66  ILE A O   1 
ATOM 512  C CG1 ? ILE A 1  66 ? -15.671   4.092   7.894 1.000 98.340 ? 66  ILE A CG1 1 
ATOM 513  C CG2 ? ILE A 1  66 ? -14.488   3.191   9.934 1.000 98.340 ? 66  ILE A CG2 1 
ATOM 514  C CD1 ? ILE A 1  66 ? -15.907   2.747   7.219 1.000 98.340 ? 66  ILE A CD1 1 
ATOM 515  N N   ? ASN A 1  67 ? -12.904   5.913  11.344 1.000 98.330 ? 67  ASN A N   1 
ATOM 516  C CA  ? ASN A 1  67 ? -11.695   5.905  12.161 1.000 98.330 ? 67  ASN A CA  1 
ATOM 517  C C   ? ASN A 1  67 ? -11.163   4.489  12.359 1.000 98.330 ? 67  ASN A C   1 
ATOM 518  C CB  ? ASN A 1  67 ? -11.958   6.568  13.515 1.000 98.330 ? 67  ASN A CB  1 
ATOM 519  O O   ? ASN A 1  67 ? -11.923   3.521  12.300 1.000 98.330 ? 67  ASN A O   1 
ATOM 520  C CG  ? ASN A 1  67 ? -12.260   8.048  13.391 1.000 98.330 ? 67  ASN A CG  1 
ATOM 521  N ND2 ? ASN A 1  67 ? -13.105   8.557  14.279 1.000 98.330 ? 67  ASN A ND2 1 
ATOM 522  O OD1 ? ASN A 1  67 ? -11.737   8.729  12.504 1.000 98.330 ? 67  ASN A OD1 1 
ATOM 523  N N   ? ALA A 1  68 ?  -9.836   4.494  12.635 1.000 98.290 ? 68  ALA A N   1 
ATOM 524  C CA  ? ALA A 1  68 ?  -9.219   3.220  12.996 1.000 98.290 ? 68  ALA A CA  1 
ATOM 525  C C   ? ALA A 1  68 ?  -9.546   2.841  14.437 1.000 98.290 ? 68  ALA A C   1 
ATOM 526  C CB  ? ALA A 1  68 ?  -7.706   3.287  12.797 1.000 98.290 ? 68  ALA A CB  1 
ATOM 527  O O   ? ALA A 1  68 ?  -9.439   3.670  15.344 1.000 98.290 ? 68  ALA A O   1 
ATOM 528  N N   ? ALA A 1  69 ? -10.022   1.575  14.600 1.000 98.070 ? 69  ALA A N   1 
ATOM 529  C CA  ? ALA A 1  69 ? -10.221   1.055  15.951 1.000 98.070 ? 69  ALA A CA  1 
ATOM 530  C C   ? ALA A 1  69 ?  -8.916   0.519  16.531 1.000 98.070 ? 69  ALA A C   1 
ATOM 531  C CB  ? ALA A 1  69 ? -11.287  -0.038  15.948 1.000 98.070 ? 69  ALA A CB  1 
ATOM 532  O O   ? ALA A 1  69 ?  -8.677   0.622  17.736 1.000 98.070 ? 69  ALA A O   1 
ATOM 533  N N   ? LYS A 1  70 ?  -8.188  -0.040  15.591 1.000 97.810 ? 70  LYS A N   1 
ATOM 534  C CA  ? LYS A 1  70 ?  -6.919  -0.670  15.946 1.000 97.810 ? 70  LYS A CA  1 
ATOM 535  C C   ? LYS A 1  70 ?  -5.943  -0.638  14.774 1.000 97.810 ? 70  LYS A C   1 
ATOM 536  C CB  ? LYS A 1  70 ?  -7.145  -2.112  16.401 1.000 97.810 ? 70  LYS A CB  1 
ATOM 537  O O   ? LYS A 1  70 ?  -6.344  -0.805  13.620 1.000 97.810 ? 70  LYS A O   1 
ATOM 538  C CG  ? LYS A 1  70 ?  -5.928  -2.753  17.054 1.000 97.810 ? 70  LYS A CG  1 
ATOM 539  C CD  ? LYS A 1  70 ?  -6.262  -4.119  17.638 1.000 97.810 ? 70  LYS A CD  1 
ATOM 540  C CE  ? LYS A 1  70 ?  -5.114  -4.665  18.477 1.000 97.810 ? 70  LYS A CE  1 
ATOM 541  N NZ  ? LYS A 1  70 ?  -5.470  -5.963  19.124 1.000 97.810 ? 70  LYS A NZ  1 
ATOM 542  N N   ? ILE A 1  71 ?  -4.621  -0.380  15.100 1.000 98.310 ? 71  ILE A N   1 
ATOM 543  C CA  ? ILE A 1  71 ?  -3.567  -0.405  14.092 1.000 98.310 ? 71  ILE A CA  1 
ATOM 544  C C   ? ILE A 1  71 ?  -2.473  -1.383  14.514 1.000 98.310 ? 71  ILE A C   1 
ATOM 545  C CB  ? ILE A 1  71 ?  -2.970   1.002  13.864 1.000 98.310 ? 71  ILE A CB  1 
ATOM 546  O O   ? ILE A 1  71 ?  -1.877  -1.235  15.584 1.000 98.310 ? 71  ILE A O   1 
ATOM 547  C CG1 ? ILE A 1  71 ?  -4.081   2.008  13.543 1.000 98.310 ? 71  ILE A CG1 1 
ATOM 548  C CG2 ? ILE A 1  71 ?  -1.921   0.969  12.749 1.000 98.310 ? 71  ILE A CG2 1 
ATOM 549  C CD1 ? ILE A 1  71 ?  -3.654   3.464  13.675 1.000 98.310 ? 71  ILE A CD1 1 
ATOM 550  N N   ? ILE A 1  72 ?  -2.231  -2.372  13.662 1.000 98.440 ? 72  ILE A N   1 
ATOM 551  C CA  ? ILE A 1  72 ?  -1.300  -3.435  14.026 1.000 98.440 ? 72  ILE A CA  1 
ATOM 552  C C   ? ILE A 1  72 ?  -0.175  -3.510  12.996 1.000 98.440 ? 72  ILE A C   1 
ATOM 553  C CB  ? ILE A 1  72 ?  -2.016  -4.799  14.138 1.000 98.440 ? 72  ILE A CB  1 
ATOM 554  O O   ? ILE A 1  72 ?  -0.403  -3.885  11.844 1.000 98.440 ? 72  ILE A O   1 
ATOM 555  C CG1 ? ILE A 1  72 ?  -3.192  -4.707  15.117 1.000 98.440 ? 72  ILE A CG1 1 
ATOM 556  C CG2 ? ILE A 1  72 ?  -1.032  -5.892  14.565 1.000 98.440 ? 72  ILE A CG2 1 
ATOM 557  C CD1 ? ILE A 1  72 ?  -4.111  -5.921  15.097 1.000 98.440 ? 72  ILE A CD1 1 
ATOM 558  N N   ? ARG A 1  73 ?   1.115  -3.131  13.503 1.000 98.230 ? 73  ARG A N   1 
ATOM 559  C CA  ? ARG A 1  73 ?   2.281  -3.327  12.649 1.000 98.230 ? 73  ARG A CA  1 
ATOM 560  C C   ? ARG A 1  73 ?   2.788  -4.763  12.735 1.000 98.230 ? 73  ARG A C   1 
ATOM 561  C CB  ? ARG A 1  73 ?   3.398  -2.354  13.031 1.000 98.230 ? 73  ARG A CB  1 
ATOM 562  O O   ? ARG A 1  73 ?   2.673  -5.406  13.781 1.000 98.230 ? 73  ARG A O   1 
ATOM 563  C CG  ? ARG A 1  73 ?   3.085  -0.901  12.710 1.000 98.230 ? 73  ARG A CG  1 
ATOM 564  C CD  ? ARG A 1  73 ?   4.279   0.006  12.976 1.000 98.230 ? 73  ARG A CD  1 
ATOM 565  N NE  ? ARG A 1  73 ?   4.696  -0.049  14.374 1.000 98.230 ? 73  ARG A NE  1 
ATOM 566  N NH1 ? ARG A 1  73 ?   6.465   1.414  14.119 1.000 98.230 ? 73  ARG A NH1 1 
ATOM 567  N NH2 ? ARG A 1  73 ?   6.016   0.498  16.172 1.000 98.230 ? 73  ARG A NH2 1 
ATOM 568  C CZ  ? ARG A 1  73 ?   5.725   0.621  14.885 1.000 98.230 ? 73  ARG A CZ  1 
ATOM 569  N N   ? HIS A 1  74 ?   3.235  -5.241  11.545 1.000 98.420 ? 74  HIS A N   1 
ATOM 570  C CA  ? HIS A 1  74 ?   3.879  -6.548  11.615 1.000 98.420 ? 74  HIS A CA  1 
ATOM 571  C C   ? HIS A 1  74 ?   4.933  -6.585  12.716 1.000 98.420 ? 74  HIS A C   1 
ATOM 572  C CB  ? HIS A 1  74 ?   4.512  -6.906  10.269 1.000 98.420 ? 74  HIS A CB  1 
ATOM 573  O O   ? HIS A 1  74 ?   5.745  -5.664  12.835 1.000 98.420 ? 74  HIS A O   1 
ATOM 574  C CG  ? HIS A 1  74 ?   4.856  -8.355  10.135 1.000 98.420 ? 74  HIS A CG  1 
ATOM 575  C CD2 ? HIS A 1  74 ?   4.231  -9.361   9.479 1.000 98.420 ? 74  HIS A CD2 1 
ATOM 576  N ND1 ? HIS A 1  74 ?   5.969  -8.913  10.726 1.000 98.420 ? 74  HIS A ND1 1 
ATOM 577  C CE1 ? HIS A 1  74 ?   6.014 -10.203  10.437 1.000 98.420 ? 74  HIS A CE1 1 
ATOM 578  N NE2 ? HIS A 1  74 ?   4.970 -10.500   9.681 1.000 98.420 ? 74  HIS A NE2 1 
ATOM 579  N N   ? PRO A 1  75 ?   4.975  -7.591  13.556 1.000 97.750 ? 75  PRO A N   1 
ATOM 580  C CA  ? PRO A 1  75 ?   5.855  -7.658  14.725 1.000 97.750 ? 75  PRO A CA  1 
ATOM 581  C C   ? PRO A 1  75 ?   7.335  -7.675  14.350 1.000 97.750 ? 75  PRO A C   1 
ATOM 582  C CB  ? PRO A 1  75 ?   5.447  -8.971  15.399 1.000 97.750 ? 75  PRO A CB  1 
ATOM 583  O O   ? PRO A 1  75 ?   8.185  -7.300  15.160 1.000 97.750 ? 75  PRO A O   1 
ATOM 584  C CG  ? PRO A 1  75 ?   4.082  -9.266  14.865 1.000 97.750 ? 75  PRO A CG  1 
ATOM 585  C CD  ? PRO A 1  75 ?   3.951  -8.630  13.511 1.000 97.750 ? 75  PRO A CD  1 
ATOM 586  N N   ? LYS A 1  76 ?   7.616  -8.154  13.146 1.000 97.980 ? 76  LYS A N   1 
ATOM 587  C CA  ? LYS A 1  76 ?   9.014  -8.253  12.737 1.000 97.980 ? 76  LYS A CA  1 
ATOM 588  C C   ? LYS A 1  76 ?   9.399  -7.102  11.813 1.000 97.980 ? 76  LYS A C   1 
ATOM 589  C CB  ? LYS A 1  76 ?   9.278  -9.591  12.046 1.000 97.980 ? 76  LYS A CB  1 
ATOM 590  O O   ? LYS A 1  76 ?  10.387  -7.191  11.080 1.000 97.980 ? 76  LYS A O   1 
ATOM 591  C CG  ? LYS A 1  76 ?   9.137 -10.799  12.961 1.000 97.980 ? 76  LYS A CG  1 
ATOM 592  C CD  ? LYS A 1  76 ?   9.468 -12.095  12.231 1.000 97.980 ? 76  LYS A CD  1 
ATOM 593  C CE  ? LYS A 1  76 ?   9.333 -13.303  13.147 1.000 97.980 ? 76  LYS A CE  1 
ATOM 594  N NZ  ? LYS A 1  76 ?   9.654 -14.577  12.435 1.000 97.980 ? 76  LYS A NZ  1 
ATOM 595  N N   ? TYR A 1  77 ?   8.557  -6.042  11.747 1.000 98.080 ? 77  TYR A N   1 
ATOM 596  C CA  ? TYR A 1  77 ?   8.907  -4.856  10.974 1.000 98.080 ? 77  TYR A CA  1 
ATOM 597  C C   ? TYR A 1  77 ?  10.236  -4.274  11.440 1.000 98.080 ? 77  TYR A C   1 
ATOM 598  C CB  ? TYR A 1  77 ?   7.806  -3.797  11.086 1.000 98.080 ? 77  TYR A CB  1 
ATOM 599  O O   ? TYR A 1  77 ?  10.425  -4.017  12.631 1.000 98.080 ? 77  TYR A O   1 
ATOM 600  C CG  ? TYR A 1  77 ?   8.200  -2.450  10.530 1.000 98.080 ? 77  TYR A CG  1 
ATOM 601  C CD1 ? TYR A 1  77 ?   8.164  -1.308  11.326 1.000 98.080 ? 77  TYR A CD1 1 
ATOM 602  C CD2 ? TYR A 1  77 ?   8.609  -2.317   9.207 1.000 98.080 ? 77  TYR A CD2 1 
ATOM 603  C CE1 ? TYR A 1  77 ?   8.525  -0.064  10.817 1.000 98.080 ? 77  TYR A CE1 1 
ATOM 604  C CE2 ? TYR A 1  77 ?   8.971  -1.079   8.687 1.000 98.080 ? 77  TYR A CE2 1 
ATOM 605  O OH  ? TYR A 1  77 ?   9.285   1.268   8.990 1.000 98.080 ? 77  TYR A OH  1 
ATOM 606  C CZ  ? TYR A 1  77 ?   8.927   0.040   9.499 1.000 98.080 ? 77  TYR A CZ  1 
ATOM 607  N N   ? ASN A 1  78 ?  11.140  -4.141  10.493 1.000 97.490 ? 78  ASN A N   1 
ATOM 608  C CA  ? ASN A 1  78 ?  12.454  -3.547  10.717 1.000 97.490 ? 78  ASN A CA  1 
ATOM 609  C C   ? ASN A 1  78 ?  12.549  -2.151  10.108 1.000 97.490 ? 78  ASN A C   1 
ATOM 610  C CB  ? ASN A 1  78 ?  13.553  -4.449  10.152 1.000 97.490 ? 78  ASN A CB  1 
ATOM 611  O O   ? ASN A 1  78 ?  12.601  -2.005   8.886 1.000 97.490 ? 78  ASN A O   1 
ATOM 612  C CG  ? ASN A 1  78 ?  14.946  -3.954  10.491 1.000 97.490 ? 78  ASN A CG  1 
ATOM 613  N ND2 ? ASN A 1  78 ?  15.841  -4.879  10.817 1.000 97.490 ? 78  ASN A ND2 1 
ATOM 614  O OD1 ? ASN A 1  78 ?  15.214  -2.751  10.460 1.000 97.490 ? 78  ASN A OD1 1 
ATOM 615  N N   ? ARG A 1  79 ?  12.730  -1.109  10.877 1.000 95.660 ? 79  ARG A N   1 
ATOM 616  C CA  ? ARG A 1  79 ?  12.660   0.280  10.435 1.000 95.660 ? 79  ARG A CA  1 
ATOM 617  C C   ? ARG A 1  79 ?  13.919   0.676   9.671 1.000 95.660 ? 79  ARG A C   1 
ATOM 618  C CB  ? ARG A 1  79 ?  12.455   1.214  11.629 1.000 95.660 ? 79  ARG A CB  1 
ATOM 619  O O   ? ARG A 1  79 ?  13.903   1.629   8.889 1.000 95.660 ? 79  ARG A O   1 
ATOM 620  C CG  ? ARG A 1  79 ?  13.643   1.272  12.577 1.000 95.660 ? 79  ARG A CG  1 
ATOM 621  C CD  ? ARG A 1  79 ?  13.408   2.253  13.717 1.000 95.660 ? 79  ARG A CD  1 
ATOM 622  N NE  ? ARG A 1  79 ?  13.792   3.612  13.347 1.000 95.660 ? 79  ARG A NE  1 
ATOM 623  N NH1 ? ARG A 1  79 ?  13.296   4.534  15.407 1.000 95.660 ? 79  ARG A NH1 1 
ATOM 624  N NH2 ? ARG A 1  79 ?  14.105   5.857  13.719 1.000 95.660 ? 79  ARG A NH2 1 
ATOM 625  C CZ  ? ARG A 1  79 ?  13.730   4.664  14.158 1.000 95.660 ? 79  ARG A CZ  1 
ATOM 626  N N   ? ASP A 1  80 ?  14.997  -0.097   9.938 1.000 94.200 ? 80  ASP A N   1 
ATOM 627  C CA  ? ASP A 1  80 ?  16.258   0.213   9.273 1.000 94.200 ? 80  ASP A CA  1 
ATOM 628  C C   ? ASP A 1  80 ?  16.271  -0.323   7.843 1.000 94.200 ? 80  ASP A C   1 
ATOM 629  C CB  ? ASP A 1  80 ?  17.437  -0.361  10.061 1.000 94.200 ? 80  ASP A CB  1 
ATOM 630  O O   ? ASP A 1  80 ?  16.678   0.379   6.915 1.000 94.200 ? 80  ASP A O   1 
ATOM 631  C CG  ? ASP A 1  80 ?  17.621   0.297  11.417 1.000 94.200 ? 80  ASP A CG  1 
ATOM 632  O OD1 ? ASP A 1  80 ?  17.322   1.503  11.555 1.000 94.200 ? 80  ASP A OD1 1 
ATOM 633  O OD2 ? ASP A 1  80 ?  18.071  -0.395  12.355 1.000 94.200 ? 80  ASP A OD2 1 
ATOM 634  N N   ? THR A 1  81 ?  15.744  -1.482   7.655 1.000 95.030 ? 81  THR A N   1 
ATOM 635  C CA  ? THR A 1  81 ?  15.804  -2.130   6.350 1.000 95.030 ? 81  THR A CA  1 
ATOM 636  C C   ? THR A 1  81 ?  14.449  -2.066   5.651 1.000 95.030 ? 81  THR A C   1 
ATOM 637  C CB  ? THR A 1  81 ?  16.251  -3.598   6.476 1.000 95.030 ? 81  THR A CB  1 
ATOM 638  O O   ? THR A 1  81 ?  14.344  -2.367   4.460 1.000 95.030 ? 81  THR A O   1 
ATOM 639  C CG2 ? THR A 1  81 ?  17.585  -3.706   7.207 1.000 95.030 ? 81  THR A CG2 1 
ATOM 640  O OG1 ? THR A 1  81 ?  15.259  -4.333   7.203 1.000 95.030 ? 81  THR A OG1 1 
ATOM 641  N N   ? LEU A 1  82 ?  13.450  -1.629   6.343 1.000 96.190 ? 82  LEU A N   1 
ATOM 642  C CA  ? LEU A 1  82 ?  12.056  -1.613   5.911 1.000 96.190 ? 82  LEU A CA  1 
ATOM 643  C C   ? LEU A 1  82 ?  11.577  -3.021   5.571 1.000 96.190 ? 82  LEU A C   1 
ATOM 644  C CB  ? LEU A 1  82 ?  11.881  -0.695   4.699 1.000 96.190 ? 82  LEU A CB  1 
ATOM 645  O O   ? LEU A 1  82 ?  10.633  -3.189   4.795 1.000 96.190 ? 82  LEU A O   1 
ATOM 646  C CG  ? LEU A 1  82 ?  12.092   0.800   4.945 1.000 96.190 ? 82  LEU A CG  1 
ATOM 647  C CD1 ? LEU A 1  82 ?  11.849   1.588   3.662 1.000 96.190 ? 82  LEU A CD1 1 
ATOM 648  C CD2 ? LEU A 1  82 ?  11.179   1.293   6.062 1.000 96.190 ? 82  LEU A CD2 1 
ATOM 649  N N   ? ASP A 1  83 ?  12.306  -4.044   6.046 1.000 97.430 ? 83  ASP A N   1 
ATOM 650  C CA  ? ASP A 1  83 ?  11.874  -5.433   5.919 1.000 97.430 ? 83  ASP A CA  1 
ATOM 651  C C   ? ASP A 1  83 ?  10.595  -5.685   6.714 1.000 97.430 ? 83  ASP A C   1 
ATOM 652  C CB  ? ASP A 1  83 ?  12.979  -6.384   6.383 1.000 97.430 ? 83  ASP A CB  1 
ATOM 653  O O   ? ASP A 1  83 ?  10.421  -5.143   7.808 1.000 97.430 ? 83  ASP A O   1 
ATOM 654  C CG  ? ASP A 1  83 ?  12.852  -7.775   5.788 1.000 97.430 ? 83  ASP A CG  1 
ATOM 655  O OD1 ? ASP A 1  83 ?  12.225  -7.926   4.717 1.000 97.430 ? 83  ASP A OD1 1 
ATOM 656  O OD2 ? ASP A 1  83 ?  13.381  -8.730   6.397 1.000 97.430 ? 83  ASP A OD2 1 
ATOM 657  N N   ? ASN A 1  84 ?   9.637  -6.465   6.102 1.000 97.970 ? 84  ASN A N   1 
ATOM 658  C CA  ? ASN A 1  84 ?   8.344  -6.764   6.708 1.000 97.970 ? 84  ASN A CA  1 
ATOM 659  C C   ? ASN A 1  84 ?   7.494  -5.506   6.865 1.000 97.970 ? 84  ASN A C   1 
ATOM 660  C CB  ? ASN A 1  84 ?   8.532  -7.451   8.062 1.000 97.970 ? 84  ASN A CB  1 
ATOM 661  O O   ? ASN A 1  84 ?   6.810  -5.336   7.876 1.000 97.970 ? 84  ASN A O   1 
ATOM 662  C CG  ? ASN A 1  84 ?   9.300  -8.753   7.955 1.000 97.970 ? 84  ASN A CG  1 
ATOM 663  N ND2 ? ASN A 1  84 ?  10.254  -8.955   8.857 1.000 97.970 ? 84  ASN A ND2 1 
ATOM 664  O OD1 ? ASN A 1  84 ?   9.040  -9.570   7.068 1.000 97.970 ? 84  ASN A OD1 1 
ATOM 665  N N   ? ASP A 1  85 ?   7.577  -4.512   6.046 1.000 98.230 ? 85  ASP A N   1 
ATOM 666  C CA  ? ASP A 1  85 ?   6.871  -3.234   6.052 1.000 98.230 ? 85  ASP A CA  1 
ATOM 667  C C   ? ASP A 1  85 ?   5.393  -3.421   5.718 1.000 98.230 ? 85  ASP A C   1 
ATOM 668  C CB  ? ASP A 1  85 ?   7.515  -2.261   5.062 1.000 98.230 ? 85  ASP A CB  1 
ATOM 669  O O   ? ASP A 1  85 ?   4.953  -3.085   4.616 1.000 98.230 ? 85  ASP A O   1 
ATOM 670  C CG  ? ASP A 1  85 ?   6.987  -0.843   5.195 1.000 98.230 ? 85  ASP A CG  1 
ATOM 671  O OD1 ? ASP A 1  85 ?   6.396  -0.509   6.244 1.000 98.230 ? 85  ASP A OD1 1 
ATOM 672  O OD2 ? ASP A 1  85 ?   7.162  -0.055   4.240 1.000 98.230 ? 85  ASP A OD2 1 
ATOM 673  N N   ? ILE A 1  86 ?   4.578  -4.004   6.565 1.000 98.550 ? 86  ILE A N   1 
ATOM 674  C CA  ? ILE A 1  86 ?   3.160  -4.282   6.363 1.000 98.550 ? 86  ILE A CA  1 
ATOM 675  C C   ? ILE A 1  86 ?   2.402  -4.078   7.673 1.000 98.550 ? 86  ILE A C   1 
ATOM 676  C CB  ? ILE A 1  86 ?   2.936  -5.716   5.831 1.000 98.550 ? 86  ILE A CB  1 
ATOM 677  O O   ? ILE A 1  86 ?   2.913  -4.397   8.749 1.000 98.550 ? 86  ILE A O   1 
ATOM 678  C CG1 ? ILE A 1  86 ?   1.483  -5.895   5.375 1.000 98.550 ? 86  ILE A CG1 1 
ATOM 679  C CG2 ? ILE A 1  86 ?   3.306  -6.751   6.897 1.000 98.550 ? 86  ILE A CG2 1 
ATOM 680  C CD1 ? ILE A 1  86 ?   1.249  -7.141   4.532 1.000 98.550 ? 86  ILE A CD1 1 
ATOM 681  N N   ? MET A 1  87 ?   1.212  -3.465   7.582 1.000 98.520 ? 87  MET A N   1 
ATOM 682  C CA  ? MET A 1  87 ?   0.383  -3.150   8.742 1.000 98.520 ? 87  MET A CA  1 
ATOM 683  C C   ? MET A 1  87 ?  -1.091  -3.401   8.442 1.000 98.520 ? 87  MET A C   1 
ATOM 684  C CB  ? MET A 1  87 ?   0.589  -1.696   9.171 1.000 98.520 ? 87  MET A CB  1 
ATOM 685  O O   ? MET A 1  87 ?  -1.528  -3.263   7.298 1.000 98.520 ? 87  MET A O   1 
ATOM 686  C CG  ? MET A 1  87 ?  -0.132  -0.689   8.290 1.000 98.520 ? 87  MET A CG  1 
ATOM 687  S SD  ? MET A 1  87 ?  -0.056   1.016   8.964 1.000 98.520 ? 87  MET A SD  1 
ATOM 688  C CE  ? MET A 1  87 ?  -0.945   1.915   7.663 1.000 98.520 ? 87  MET A CE  1 
ATOM 689  N N   ? LEU A 1  88 ?  -1.894  -3.831   9.465 1.000 98.760 ? 88  LEU A N   1 
ATOM 690  C CA  ? LEU A 1  88 ?  -3.343  -3.986   9.383 1.000 98.760 ? 88  LEU A CA  1 
ATOM 691  C C   ? LEU A 1  88 ?  -4.051  -2.910  10.199 1.000 98.760 ? 88  LEU A C   1 
ATOM 692  C CB  ? LEU A 1  88 ?  -3.762  -5.374   9.874 1.000 98.760 ? 88  LEU A CB  1 
ATOM 693  O O   ? LEU A 1  88 ?  -3.613  -2.571  11.301 1.000 98.760 ? 88  LEU A O   1 
ATOM 694  C CG  ? LEU A 1  88 ?  -3.347  -6.557   8.998 1.000 98.760 ? 88  LEU A CG  1 
ATOM 695  C CD1 ? LEU A 1  88 ?  -3.696  -7.873   9.685 1.000 98.760 ? 88  LEU A CD1 1 
ATOM 696  C CD2 ? LEU A 1  88 ?  -4.013  -6.469   7.630 1.000 98.760 ? 88  LEU A CD2 1 
ATOM 697  N N   ? ILE A 1  89 ?  -5.086  -2.384   9.592 1.000 98.750 ? 89  ILE A N   1 
ATOM 698  C CA  ? ILE A 1  89 ?  -5.920  -1.381  10.245 1.000 98.750 ? 89  ILE A CA  1 
ATOM 699  C C   ? ILE A 1  89 ?  -7.344  -1.912  10.392 1.000 98.750 ? 89  ILE A C   1 
ATOM 700  C CB  ? ILE A 1  89 ?  -5.922  -0.050   9.460 1.000 98.750 ? 89  ILE A CB  1 
ATOM 701  O O   ? ILE A 1  89 ?  -8.018  -2.184   9.396 1.000 98.750 ? 89  ILE A O   1 
ATOM 702  C CG1 ? ILE A 1  89 ?  -4.488   0.449   9.253 1.000 98.750 ? 89  ILE A CG1 1 
ATOM 703  C CG2 ? ILE A 1  89 ?  -6.769   1.001  10.182 1.000 98.750 ? 89  ILE A CG2 1 
ATOM 704  C CD1 ? ILE A 1  89 ?  -4.357   1.534   8.193 1.000 98.750 ? 89  ILE A CD1 1 
ATOM 705  N N   ? LYS A 1  90 ?  -7.804  -2.126  11.664 1.000 98.640 ? 90  LYS A N   1 
ATOM 706  C CA  ? LYS A 1  90 ?  -9.195  -2.474  11.939 1.000 98.640 ? 90  LYS A CA  1 
ATOM 707  C C   ? LYS A 1  90 ? -10.075  -1.228  11.983 1.000 98.640 ? 90  LYS A C   1 
ATOM 708  C CB  ? LYS A 1  90 ?  -9.306  -3.239  13.259 1.000 98.640 ? 90  LYS A CB  1 
ATOM 709  O O   ? LYS A 1  90 ?  -9.788  -0.284  12.722 1.000 98.640 ? 90  LYS A O   1 
ATOM 710  C CG  ? LYS A 1  90 ? -10.693  -3.802  13.533 1.000 98.640 ? 90  LYS A CG  1 
ATOM 711  C CD  ? LYS A 1  90 ? -10.713  -4.642  14.804 1.000 98.640 ? 90  LYS A CD  1 
ATOM 712  C CE  ? LYS A 1  90 ? -12.068  -5.305  15.015 1.000 98.640 ? 90  LYS A CE  1 
ATOM 713  N NZ  ? LYS A 1  90 ? -12.076  -6.174  16.230 1.000 98.640 ? 90  LYS A NZ  1 
ATOM 714  N N   ? LEU A 1  91 ? -11.159  -1.245  11.199 1.000 98.670 ? 91  LEU A N   1 
ATOM 715  C CA  ? LEU A 1  91 ? -12.064  -0.103  11.139 1.000 98.670 ? 91  LEU A CA  1 
ATOM 716  C C   ? LEU A 1  91 ? -12.985  -0.074  12.355 1.000 98.670 ? 91  LEU A C   1 
ATOM 717  C CB  ? LEU A 1  91 ? -12.897  -0.146   9.855 1.000 98.670 ? 91  LEU A CB  1 
ATOM 718  O O   ? LEU A 1  91 ? -13.408  -1.124  12.843 1.000 98.670 ? 91  LEU A O   1 
ATOM 719  C CG  ? LEU A 1  91 ? -12.116  -0.208   8.542 1.000 98.670 ? 91  LEU A CG  1 
ATOM 720  C CD1 ? LEU A 1  91 ? -13.074  -0.223   7.355 1.000 98.670 ? 91  LEU A CD1 1 
ATOM 721  C CD2 ? LEU A 1  91 ? -11.148   0.966   8.439 1.000 98.670 ? 91  LEU A CD2 1 
ATOM 722  N N   ? SER A 1  92 ? -13.302   1.153  12.939 1.000 98.330 ? 92  SER A N   1 
ATOM 723  C CA  ? SER A 1  92 ? -14.172   1.296  14.101 1.000 98.330 ? 92  SER A CA  1 
ATOM 724  C C   ? SER A 1  92 ? -15.592   0.834  13.789 1.000 98.330 ? 92  SER A C   1 
ATOM 725  C CB  ? SER A 1  92 ? -14.194   2.749  14.580 1.000 98.330 ? 92  SER A CB  1 
ATOM 726  O O   ? SER A 1  92 ? -16.349   0.483  14.696 1.000 98.330 ? 92  SER A O   1 
ATOM 727  O OG  ? SER A 1  92 ? -14.632   3.612  13.545 1.000 98.330 ? 92  SER A OG  1 
ATOM 728  N N   ? SER A 1  93 ? -16.036   0.850  12.544 1.000 98.290 ? 93  SER A N   1 
ATOM 729  C CA  ? SER A 1  93 ? -17.266   0.294  11.989 1.000 98.290 ? 93  SER A CA  1 
ATOM 730  C C   ? SER A 1  93 ? -17.033  -0.285  10.598 1.000 98.290 ? 93  SER A C   1 
ATOM 731  C CB  ? SER A 1  93 ? -18.358   1.364  11.929 1.000 98.290 ? 93  SER A CB  1 
ATOM 732  O O   ? SER A 1  93 ? -16.152   0.174   9.868 1.000 98.290 ? 93  SER A O   1 
ATOM 733  O OG  ? SER A 1  93 ? -17.956   2.448  11.109 1.000 98.290 ? 93  SER A OG  1 
ATOM 734  N N   ? PRO A 1  94 ? -17.847  -1.451  10.326 1.000 98.280 ? 94  PRO A N   1 
ATOM 735  C CA  ? PRO A 1  94 ? -17.647  -2.052   9.006 1.000 98.280 ? 94  PRO A CA  1 
ATOM 736  C C   ? PRO A 1  94 ? -17.948  -1.083   7.865 1.000 98.280 ? 94  PRO A C   1 
ATOM 737  C CB  ? PRO A 1  94 ? -18.632  -3.224   8.999 1.000 98.280 ? 94  PRO A CB  1 
ATOM 738  O O   ? PRO A 1  94 ? -18.877  -0.277   7.962 1.000 98.280 ? 94  PRO A O   1 
ATOM 739  C CG  ? PRO A 1  94 ? -18.904  -3.502  10.443 1.000 98.280 ? 94  PRO A CG  1 
ATOM 740  C CD  ? PRO A 1  94 ? -18.786  -2.214  11.206 1.000 98.280 ? 94  PRO A CD  1 
ATOM 741  N N   ? ALA A 1  95 ? -17.107  -1.160   6.775 1.000 98.160 ? 95  ALA A N   1 
ATOM 742  C CA  ? ALA A 1  95 ? -17.374  -0.415   5.548 1.000 98.160 ? 95  ALA A CA  1 
ATOM 743  C C   ? ALA A 1  95 ? -18.651  -0.908   4.874 1.000 98.160 ? 95  ALA A C   1 
ATOM 744  C CB  ? ALA A 1  95 ? -16.192  -0.529   4.589 1.000 98.160 ? 95  ALA A CB  1 
ATOM 745  O O   ? ALA A 1  95 ? -18.968  -2.098   4.925 1.000 98.160 ? 95  ALA A O   1 
ATOM 746  N N   ? VAL A 1  96 ? -19.429   0.008   4.300 1.000 97.710 ? 96  VAL A N   1 
ATOM 747  C CA  ? VAL A 1  96 ? -20.595  -0.353   3.500 1.000 97.710 ? 96  VAL A CA  1 
ATOM 748  C C   ? VAL A 1  96 ? -20.168  -0.629   2.060 1.000 97.710 ? 96  VAL A C   1 
ATOM 749  C CB  ? VAL A 1  96 ? -21.672   0.754   3.534 1.000 97.710 ? 96  VAL A CB  1 
ATOM 750  O O   ? VAL A 1  96 ? -19.699   0.272   1.362 1.000 97.710 ? 96  VAL A O   1 
ATOM 751  C CG1 ? VAL A 1  96 ? -22.876   0.363   2.679 1.000 97.710 ? 96  VAL A CG1 1 
ATOM 752  C CG2 ? VAL A 1  96 ? -22.102   1.035   4.972 1.000 97.710 ? 96  VAL A CG2 1 
ATOM 753  N N   ? ILE A 1  97 ? -20.314  -1.869   1.642 1.000 97.200 ? 97  ILE A N   1 
ATOM 754  C CA  ? ILE A 1  97 ? -19.924  -2.259   0.291 1.000 97.200 ? 97  ILE A CA  1 
ATOM 755  C C   ? ILE A 1  97 ? -20.993  -1.815  -0.704 1.000 97.200 ? 97  ILE A C   1 
ATOM 756  C CB  ? ILE A 1  97 ? -19.694  -3.783   0.187 1.000 97.200 ? 97  ILE A CB  1 
ATOM 757  O O   ? ILE A 1  97 ? -22.176  -2.116  -0.529 1.000 97.200 ? 97  ILE A O   1 
ATOM 758  C CG1 ? ILE A 1  97 ? -18.672  -4.242   1.233 1.000 97.200 ? 97  ILE A CG1 1 
ATOM 759  C CG2 ? ILE A 1  97 ? -19.241  -4.166  -1.225 1.000 97.200 ? 97  ILE A CG2 1 
ATOM 760  C CD1 ? ILE A 1  97 ? -17.336  -3.516   1.154 1.000 97.200 ? 97  ILE A CD1 1 
ATOM 761  N N   ? ASN A 1  98 ? -20.502  -1.160  -1.802 1.000 95.030 ? 98  ASN A N   1 
ATOM 762  C CA  ? ASN A 1  98 ? -21.340  -0.677  -2.894 1.000 95.030 ? 98  ASN A CA  1 
ATOM 763  C C   ? ASN A 1  98 ? -20.530  -0.459  -4.169 1.000 95.030 ? 98  ASN A C   1 
ATOM 764  C CB  ? ASN A 1  98 ? -22.054   0.615  -2.492 1.000 95.030 ? 98  ASN A CB  1 
ATOM 765  O O   ? ASN A 1  98 ? -19.416  -0.970  -4.296 1.000 95.030 ? 98  ASN A O   1 
ATOM 766  C CG  ? ASN A 1  98 ? -21.090   1.735  -2.155 1.000 95.030 ? 98  ASN A CG  1 
ATOM 767  N ND2 ? ASN A 1  98 ? -21.477   2.589  -1.215 1.000 95.030 ? 98  ASN A ND2 1 
ATOM 768  O OD1 ? ASN A 1  98 ? -20.005   1.832  -2.735 1.000 95.030 ? 98  ASN A OD1 1 
ATOM 769  N N   ? ALA A 1  99 ? -21.100   0.277  -5.097 1.000 93.380 ? 99  ALA A N   1 
ATOM 770  C CA  ? ALA A 1  99 ? -20.479   0.446  -6.408 1.000 93.380 ? 99  ALA A CA  1 
ATOM 771  C C   ? ALA A 1  99 ? -19.141   1.171  -6.292 1.000 93.380 ? 99  ALA A C   1 
ATOM 772  C CB  ? ALA A 1  99 ? -21.413   1.207  -7.346 1.000 93.380 ? 99  ALA A CB  1 
ATOM 773  O O   ? ALA A 1  99 ? -18.259   0.999  -7.137 1.000 93.380 ? 99  ALA A O   1 
ATOM 774  N N   ? ARG A 1 100 ? -18.816   1.924  -5.154 1.000 94.080 ? 100 ARG A N   1 
ATOM 775  C CA  ? ARG A 1 100 ? -17.630   2.762  -5.010 1.000 94.080 ? 100 ARG A CA  1 
ATOM 776  C C   ? ARG A 1 100 ? -16.697   2.211  -3.937 1.000 94.080 ? 100 ARG A C   1 
ATOM 777  C CB  ? ARG A 1 100 ? -18.026   4.201  -4.671 1.000 94.080 ? 100 ARG A CB  1 
ATOM 778  O O   ? ARG A 1 100 ? -15.538   2.619  -3.846 1.000 94.080 ? 100 ARG A O   1 
ATOM 779  C CG  ? ARG A 1 100 ? -18.733   4.928  -5.804 1.000 94.080 ? 100 ARG A CG  1 
ATOM 780  C CD  ? ARG A 1 100 ? -19.025   6.379  -5.447 1.000 94.080 ? 100 ARG A CD  1 
ATOM 781  N NE  ? ARG A 1 100 ? -19.586   7.110  -6.579 1.000 94.080 ? 100 ARG A NE  1 
ATOM 782  N NH1 ? ARG A 1 100 ? -18.616   9.131  -6.021 1.000 94.080 ? 100 ARG A NH1 1 
ATOM 783  N NH2 ? ARG A 1 100 ? -19.939   8.966  -7.885 1.000 94.080 ? 100 ARG A NH2 1 
ATOM 784  C CZ  ? ARG A 1 100 ? -19.379   8.401  -6.826 1.000 94.080 ? 100 ARG A CZ  1 
ATOM 785  N N   ? VAL A 1 101 ? -17.218   1.257  -3.145 1.000 97.500 ? 101 VAL A N   1 
ATOM 786  C CA  ? VAL A 1 101 ? -16.438   0.612  -2.093 1.000 97.500 ? 101 VAL A CA  1 
ATOM 787  C C   ? VAL A 1 101 ? -16.558  -0.905  -2.216 1.000 97.500 ? 101 VAL A C   1 
ATOM 788  C CB  ? VAL A 1 101 ? -16.890   1.071  -0.689 1.000 97.500 ? 101 VAL A CB  1 
ATOM 789  O O   ? VAL A 1 101 ? -17.660  -1.454  -2.142 1.000 97.500 ? 101 VAL A O   1 
ATOM 790  C CG1 ? VAL A 1 101 ? -16.055   0.392   0.396 1.000 97.500 ? 101 VAL A CG1 1 
ATOM 791  C CG2 ? VAL A 1 101 ? -16.794   2.591  -0.568 1.000 97.500 ? 101 VAL A CG2 1 
ATOM 792  N N   ? SER A 1 102 ? -15.364  -1.540  -2.483 1.000 97.520 ? 102 SER A N   1 
ATOM 793  C CA  ? SER A 1 102 ? -15.285  -2.996  -2.546 1.000 97.520 ? 102 SER A CA  1 
ATOM 794  C C   ? SER A 1 102 ? -13.955  -3.502  -1.998 1.000 97.520 ? 102 SER A C   1 
ATOM 795  C CB  ? SER A 1 102 ? -15.471  -3.482  -3.984 1.000 97.520 ? 102 SER A CB  1 
ATOM 796  O O   ? SER A 1 102 ? -13.052  -2.711  -1.717 1.000 97.520 ? 102 SER A O   1 
ATOM 797  O OG  ? SER A 1 102 ? -15.522  -4.897  -4.034 1.000 97.520 ? 102 SER A OG  1 
ATOM 798  N N   ? THR A 1 103 ? -13.904  -4.845  -1.682 1.000 98.240 ? 103 THR A N   1 
ATOM 799  C CA  ? THR A 1 103 ? -12.679  -5.462  -1.184 1.000 98.240 ? 103 THR A CA  1 
ATOM 800  C C   ? THR A 1 103 ? -11.860  -6.041  -2.334 1.000 98.240 ? 103 THR A C   1 
ATOM 801  C CB  ? THR A 1 103 ? -12.988  -6.571  -0.161 1.000 98.240 ? 103 THR A CB  1 
ATOM 802  O O   ? THR A 1 103 ? -12.401  -6.338  -3.401 1.000 98.240 ? 103 THR A O   1 
ATOM 803  C CG2 ? THR A 1 103 ? -13.890  -6.053   0.955 1.000 98.240 ? 103 THR A CG2 1 
ATOM 804  O OG1 ? THR A 1 103 ? -13.645  -7.657  -0.826 1.000 98.240 ? 103 THR A OG1 1 
ATOM 805  N N   ? ILE A 1 104 ? -10.507  -6.141  -2.071 1.000 98.410 ? 104 ILE A N   1 
ATOM 806  C CA  ? ILE A 1 104 ?  -9.614  -6.848  -2.982 1.000 98.410 ? 104 ILE A CA  1 
ATOM 807  C C   ? ILE A 1 104 ?  -9.112  -8.130  -2.321 1.000 98.410 ? 104 ILE A C   1 
ATOM 808  C CB  ? ILE A 1 104 ?  -8.422  -5.961  -3.406 1.000 98.410 ? 104 ILE A CB  1 
ATOM 809  O O   ? ILE A 1 104 ?  -8.889  -8.164  -1.108 1.000 98.410 ? 104 ILE A O   1 
ATOM 810  C CG1 ? ILE A 1 104 ?  -7.645  -6.622  -4.551 1.000 98.410 ? 104 ILE A CG1 1 
ATOM 811  C CG2 ? ILE A 1 104 ?  -7.504  -5.683  -2.212 1.000 98.410 ? 104 ILE A CG2 1 
ATOM 812  C CD1 ? ILE A 1 104 ?  -8.329  -6.512  -5.907 1.000 98.410 ? 104 ILE A CD1 1 
ATOM 813  N N   ? SER A 1 105 ?  -8.998  -9.183  -3.118 1.000 97.980 ? 105 SER A N   1 
ATOM 814  C CA  ? SER A 1 105 ?  -8.611 -10.485  -2.584 1.000 97.980 ? 105 SER A CA  1 
ATOM 815  C C   ? SER A 1 105 ?  -7.114 -10.542  -2.297 1.000 97.980 ? 105 SER A C   1 
ATOM 816  C CB  ? SER A 1 105 ?  -8.995 -11.600  -3.558 1.000 97.980 ? 105 SER A CB  1 
ATOM 817  O O   ? SER A 1 105 ?  -6.319  -9.905  -2.991 1.000 97.980 ? 105 SER A O   1 
ATOM 818  O OG  ? SER A 1 105 ? -10.390 -11.594  -3.804 1.000 97.980 ? 105 SER A OG  1 
ATOM 819  N N   ? LEU A 1 106 ?  -6.764 -11.345  -1.282 1.000 98.340 ? 106 LEU A N   1 
ATOM 820  C CA  ? LEU A 1 106 ?  -5.365 -11.650  -1.003 1.000 98.340 ? 106 LEU A CA  1 
ATOM 821  C C   ? LEU A 1 106 ?  -4.807 -12.628  -2.030 1.000 98.340 ? 106 LEU A C   1 
ATOM 822  C CB  ? LEU A 1 106 ?  -5.214 -12.229   0.406 1.000 98.340 ? 106 LEU A CB  1 
ATOM 823  O O   ? LEU A 1 106 ?  -5.524 -13.511  -2.506 1.000 98.340 ? 106 LEU A O   1 
ATOM 824  C CG  ? LEU A 1 106 ?  -5.565 -11.294   1.565 1.000 98.340 ? 106 LEU A CG  1 
ATOM 825  C CD1 ? LEU A 1 106 ?  -5.579 -12.064   2.881 1.000 98.340 ? 106 LEU A CD1 1 
ATOM 826  C CD2 ? LEU A 1 106 ?  -4.581 -10.130   1.631 1.000 98.340 ? 106 LEU A CD2 1 
ATOM 827  N N   ? PRO A 1 107 ?  -3.567 -12.449  -2.380 1.000 97.680 ? 107 PRO A N   1 
ATOM 828  C CA  ? PRO A 1 107 ?  -2.981 -13.328  -3.395 1.000 97.680 ? 107 PRO A CA  1 
ATOM 829  C C   ? PRO A 1 107 ?  -2.830 -14.768  -2.912 1.000 97.680 ? 107 PRO A C   1 
ATOM 830  C CB  ? PRO A 1 107 ?  -1.613 -12.695  -3.663 1.000 97.680 ? 107 PRO A CB  1 
ATOM 831  O O   ? PRO A 1 107 ?  -2.543 -15.002  -1.735 1.000 97.680 ? 107 PRO A O   1 
ATOM 832  C CG  ? PRO A 1 107 ?  -1.253 -12.009  -2.385 1.000 97.680 ? 107 PRO A CG  1 
ATOM 833  C CD  ? PRO A 1 107 ?  -2.511 -11.481  -1.756 1.000 97.680 ? 107 PRO A CD  1 
ATOM 834  N N   ? THR A 1 108 ?  -2.955 -15.719  -3.842 1.000 95.600 ? 108 THR A N   1 
ATOM 835  C CA  ? THR A 1 108 ?  -2.798 -17.138  -3.541 1.000 95.600 ? 108 THR A CA  1 
ATOM 836  C C   ? THR A 1 108 ?  -1.446 -17.648  -4.030 1.000 95.600 ? 108 THR A C   1 
ATOM 837  C CB  ? THR A 1 108 ?  -3.925 -17.972  -4.177 1.000 95.600 ? 108 THR A CB  1 
ATOM 838  O O   ? THR A 1 108 ?  -0.938 -18.653  -3.529 1.000 95.600 ? 108 THR A O   1 
ATOM 839  C CG2 ? THR A 1 108 ?  -5.279 -17.624  -3.566 1.000 95.600 ? 108 THR A CG2 1 
ATOM 840  O OG1 ? THR A 1 108 ?  -3.968 -17.711  -5.585 1.000 95.600 ? 108 THR A OG1 1 
ATOM 841  N N   ? THR A 1 109 ?  -0.933 -16.941  -5.069 1.000 95.670 ? 109 THR A N   1 
ATOM 842  C CA  ? THR A 1 109 ?   0.401 -17.224  -5.588 1.000 95.670 ? 109 THR A CA  1 
ATOM 843  C C   ? THR A 1 109 ?   1.172 -15.931  -5.833 1.000 95.670 ? 109 THR A C   1 
ATOM 844  C CB  ? THR A 1 109 ?   0.331 -18.038  -6.893 1.000 95.670 ? 109 THR A CB  1 
ATOM 845  O O   ? THR A 1 109 ?   0.572 -14.876  -6.050 1.000 95.670 ? 109 THR A O   1 
ATOM 846  C CG2 ? THR A 1 109 ?  -0.376 -19.372  -6.672 1.000 95.670 ? 109 THR A CG2 1 
ATOM 847  O OG1 ? THR A 1 109 ?  -0.387 -17.287  -7.880 1.000 95.670 ? 109 THR A OG1 1 
ATOM 848  N N   ? PRO A 1 110 ?   2.557 -16.108  -5.778 1.000 95.110 ? 110 PRO A N   1 
ATOM 849  C CA  ? PRO A 1 110 ?   3.346 -14.917  -6.102 1.000 95.110 ? 110 PRO A CA  1 
ATOM 850  C C   ? PRO A 1 110 ?   3.224 -14.509  -7.568 1.000 95.110 ? 110 PRO A C   1 
ATOM 851  C CB  ? PRO A 1 110 ?   4.778 -15.343  -5.770 1.000 95.110 ? 110 PRO A CB  1 
ATOM 852  O O   ? PRO A 1 110 ?   3.025 -15.363  -8.436 1.000 95.110 ? 110 PRO A O   1 
ATOM 853  C CG  ? PRO A 1 110 ?   4.789 -16.826  -5.957 1.000 95.110 ? 110 PRO A CG  1 
ATOM 854  C CD  ? PRO A 1 110 ?   3.427 -17.359  -5.619 1.000 95.110 ? 110 PRO A CD  1 
ATOM 855  N N   ? PRO A 1 111 ?   3.340 -13.161  -7.834 1.000 94.340 ? 111 PRO A N   1 
ATOM 856  C CA  ? PRO A 1 111 ?   3.306 -12.751  -9.240 1.000 94.340 ? 111 PRO A CA  1 
ATOM 857  C C   ? PRO A 1 111 ?   4.548 -13.189 -10.013 1.000 94.340 ? 111 PRO A C   1 
ATOM 858  C CB  ? PRO A 1 111 ?   3.222 -11.225  -9.161 1.000 94.340 ? 111 PRO A CB  1 
ATOM 859  O O   ? PRO A 1 111 ?   5.658 -13.152  -9.476 1.000 94.340 ? 111 PRO A O   1 
ATOM 860  C CG  ? PRO A 1 111 ?   3.928 -10.869  -7.892 1.000 94.340 ? 111 PRO A CG  1 
ATOM 861  C CD  ? PRO A 1 111 ?   3.666 -11.949  -6.882 1.000 94.340 ? 111 PRO A CD  1 
ATOM 862  N N   ? ALA A 1 112 ?   4.382 -13.704 -11.265 1.000 95.400 ? 112 ALA A N   1 
ATOM 863  C CA  ? ALA A 1 112 ?   5.515 -14.027 -12.128 1.000 95.400 ? 112 ALA A CA  1 
ATOM 864  C C   ? ALA A 1 112 ?   6.181 -12.761 -12.658 1.000 95.400 ? 112 ALA A C   1 
ATOM 865  C CB  ? ALA A 1 112 ?   5.065 -14.913 -13.287 1.000 95.400 ? 112 ALA A CB  1 
ATOM 866  O O   ? ALA A 1 112 ?   5.519 -11.738 -12.850 1.000 95.400 ? 112 ALA A O   1 
ATOM 867  N N   ? ALA A 1 113 ?   7.515 -12.849 -12.905 1.000 97.050 ? 113 ALA A N   1 
ATOM 868  C CA  ? ALA A 1 113 ?   8.194 -11.751 -13.587 1.000 97.050 ? 113 ALA A CA  1 
ATOM 869  C C   ? ALA A 1 113 ?   7.518 -11.430 -14.917 1.000 97.050 ? 113 ALA A C   1 
ATOM 870  C CB  ? ALA A 1 113 ?   9.665 -12.091 -13.809 1.000 97.050 ? 113 ALA A CB  1 
ATOM 871  O O   ? ALA A 1 113 ?   7.096 -12.335 -15.640 1.000 97.050 ? 113 ALA A O   1 
ATOM 872  N N   ? GLY A 1 114 ?   7.358 -10.134 -15.139 1.000 97.310 ? 114 GLY A N   1 
ATOM 873  C CA  ? GLY A 1 114 ?   6.760  -9.699 -16.392 1.000 97.310 ? 114 GLY A CA  1 
ATOM 874  C C   ? GLY A 1 114 ?   5.263  -9.472 -16.292 1.000 97.310 ? 114 GLY A C   1 
ATOM 875  O O   ? GLY A 1 114 ?   4.652  -8.915 -17.206 1.000 97.310 ? 114 GLY A O   1 
ATOM 876  N N   ? THR A 1 115 ?   4.642 -10.061 -15.217 1.000 97.640 ? 115 THR A N   1 
ATOM 877  C CA  ? THR A 1 115 ?   3.221  -9.817 -14.991 1.000 97.640 ? 115 THR A CA  1 
ATOM 878  C C   ? THR A 1 115 ?   2.940  -8.321 -14.885 1.000 97.640 ? 115 THR A C   1 
ATOM 879  C CB  ? THR A 1 115 ?   2.728 -10.527 -13.717 1.000 97.640 ? 115 THR A CB  1 
ATOM 880  O O   ? THR A 1 115 ?   3.630  -7.604 -14.157 1.000 97.640 ? 115 THR A O   1 
ATOM 881  C CG2 ? THR A 1 115 ?   1.245 -10.263 -13.480 1.000 97.640 ? 115 THR A CG2 1 
ATOM 882  O OG1 ? THR A 1 115 ?   2.935 -11.938 -13.854 1.000 97.640 ? 115 THR A OG1 1 
ATOM 883  N N   ? GLU A 1 116 ?   1.900  -7.900 -15.651 1.000 97.030 ? 116 GLU A N   1 
ATOM 884  C CA  ? GLU A 1 116 ?   1.489  -6.501 -15.591 1.000 97.030 ? 116 GLU A CA  1 
ATOM 885  C C   ? GLU A 1 116 ?   0.628  -6.230 -14.361 1.000 97.030 ? 116 GLU A C   1 
ATOM 886  C CB  ? GLU A 1 116 ?   0.729  -6.110 -16.861 1.000 97.030 ? 116 GLU A CB  1 
ATOM 887  O O   ? GLU A 1 116 ?  -0.411  -6.865 -14.172 1.000 97.030 ? 116 GLU A O   1 
ATOM 888  C CG  ? GLU A 1 116 ?   1.604  -6.035 -18.104 1.000 97.030 ? 116 GLU A CG  1 
ATOM 889  C CD  ? GLU A 1 116 ?   2.561  -4.853 -18.093 1.000 97.030 ? 116 GLU A CD  1 
ATOM 890  O OE1 ? GLU A 1 116 ?   3.792  -5.069 -18.018 1.000 97.030 ? 116 GLU A OE1 1 
ATOM 891  O OE2 ? GLU A 1 116 ?   2.076  -3.702 -18.159 1.000 97.030 ? 116 GLU A OE2 1 
ATOM 892  N N   ? CYS A 1 117 ?   1.072  -5.293 -13.573 1.000 97.480 ? 117 CYS A N   1 
ATOM 893  C CA  ? CYS A 1 117 ?   0.385  -4.960 -12.330 1.000 97.480 ? 117 CYS A CA  1 
ATOM 894  C C   ? CYS A 1 117 ?  -0.073  -3.507 -12.332 1.000 97.480 ? 117 CYS A C   1 
ATOM 895  C CB  ? CYS A 1 117 ?   1.295  -5.216 -11.129 1.000 97.480 ? 117 CYS A CB  1 
ATOM 896  O O   ? CYS A 1 117 ?   0.575  -2.648 -12.933 1.000 97.480 ? 117 CYS A O   1 
ATOM 897  S SG  ? CYS A 1 117 ?   1.807  -6.939 -10.957 1.000 97.480 ? 117 CYS A SG  1 
ATOM 898  N N   ? LEU A 1 118 ?  -1.208  -3.270 -11.687 1.000 97.020 ? 118 LEU A N   1 
ATOM 899  C CA  ? LEU A 1 118 ?  -1.737  -1.920 -11.525 1.000 97.020 ? 118 LEU A CA  1 
ATOM 900  C C   ? LEU A 1 118 ?  -1.333  -1.336 -10.176 1.000 97.020 ? 118 LEU A C   1 
ATOM 901  C CB  ? LEU A 1 118 ?  -3.263  -1.924 -11.656 1.000 97.020 ? 118 LEU A CB  1 
ATOM 902  O O   ? LEU A 1 118 ?  -1.587  -1.940  -9.131 1.000 97.020 ? 118 LEU A O   1 
ATOM 903  C CG  ? LEU A 1 118 ?  -3.955  -0.564 -11.549 1.000 97.020 ? 118 LEU A CG  1 
ATOM 904  C CD1 ? LEU A 1 118 ?  -3.722   0.251 -12.816 1.000 97.020 ? 118 LEU A CD1 1 
ATOM 905  C CD2 ? LEU A 1 118 ?  -5.447  -0.743 -11.289 1.000 97.020 ? 118 LEU A CD2 1 
ATOM 906  N N   ? ILE A 1 119 ?  -0.703  -0.126 -10.261 1.000 95.550 ? 119 ILE A N   1 
ATOM 907  C CA  ? ILE A 1 119 ?  -0.347   0.662  -9.086 1.000 95.550 ? 119 ILE A CA  1 
ATOM 908  C C   ? ILE A 1 119 ?  -1.234   1.902  -9.008 1.000 95.550 ? 119 ILE A C   1 
ATOM 909  C CB  ? ILE A 1 119 ?   1.144   1.069  -9.109 1.000 95.550 ? 119 ILE A CB  1 
ATOM 910  O O   ? ILE A 1 119 ?  -1.484   2.559 -10.021 1.000 95.550 ? 119 ILE A O   1 
ATOM 911  C CG1 ? ILE A 1 119 ?   2.028  -0.155  -9.376 1.000 95.550 ? 119 ILE A CG1 1 
ATOM 912  C CG2 ? ILE A 1 119 ?   1.537   1.753  -7.797 1.000 95.550 ? 119 ILE A CG2 1 
ATOM 913  C CD1 ? ILE A 1 119 ?   3.418   0.187  -9.894 1.000 95.550 ? 119 ILE A CD1 1 
ATOM 914  N N   ? SER A 1 120 ?  -1.687   2.236  -7.839 1.000 95.030 ? 120 SER A N   1 
ATOM 915  C CA  ? SER A 1 120 ?  -2.569   3.395  -7.743 1.000 95.030 ? 120 SER A CA  1 
ATOM 916  C C   ? SER A 1 120 ?  -2.305   4.186  -6.467 1.000 95.030 ? 120 SER A C   1 
ATOM 917  C CB  ? SER A 1 120 ?  -4.034   2.958  -7.788 1.000 95.030 ? 120 SER A CB  1 
ATOM 918  O O   ? SER A 1 120 ?  -1.822   3.634  -5.476 1.000 95.030 ? 120 SER A O   1 
ATOM 919  O OG  ? SER A 1 120 ?  -4.331   2.082  -6.714 1.000 95.030 ? 120 SER A OG  1 
ATOM 920  N N   ? GLY A 1 121 ?  -2.586   5.524  -6.551 1.000 93.970 ? 121 GLY A N   1 
ATOM 921  C CA  ? GLY A 1 121 ?  -2.400   6.359  -5.374 1.000 93.970 ? 121 GLY A CA  1 
ATOM 922  C C   ? GLY A 1 121 ?  -2.597   7.837  -5.654 1.000 93.970 ? 121 GLY A C   1 
ATOM 923  O O   ? GLY A 1 121 ?  -2.812   8.234  -6.801 1.000 93.970 ? 121 GLY A O   1 
ATOM 924  N N   ? TRP A 1 122 ?  -2.617   8.677  -4.570 1.000 92.040 ? 122 TRP A N   1 
ATOM 925  C CA  ? TRP A 1 122 ?  -2.794  10.124  -4.632 1.000 92.040 ? 122 TRP A CA  1 
ATOM 926  C C   ? TRP A 1 122 ?  -1.508  10.847  -4.249 1.000 92.040 ? 122 TRP A C   1 
ATOM 927  C CB  ? TRP A 1 122 ?  -3.936  10.566  -3.713 1.000 92.040 ? 122 TRP A CB  1 
ATOM 928  O O   ? TRP A 1 122 ?  -1.542  12.001  -3.816 1.000 92.040 ? 122 TRP A O   1 
ATOM 929  C CG  ? TRP A 1 122 ?  -5.292  10.115  -4.166 1.000 92.040 ? 122 TRP A CG  1 
ATOM 930  C CD1 ? TRP A 1 122 ?  -6.106  10.734  -5.073 1.000 92.040 ? 122 TRP A CD1 1 
ATOM 931  C CD2 ? TRP A 1 122 ?  -5.994   8.948  -3.727 1.000 92.040 ? 122 TRP A CD2 1 
ATOM 932  C CE2 ? TRP A 1 122 ?  -7.230   8.921  -4.411 1.000 92.040 ? 122 TRP A CE2 1 
ATOM 933  C CE3 ? TRP A 1 122 ?  -5.698   7.920  -2.821 1.000 92.040 ? 122 TRP A CE3 1 
ATOM 934  N NE1 ? TRP A 1 122 ?  -7.273  10.021  -5.225 1.000 92.040 ? 122 TRP A NE1 1 
ATOM 935  C CH2 ? TRP A 1 122 ?  -7.854   6.913  -3.326 1.000 92.040 ? 122 TRP A CH2 1 
ATOM 936  C CZ2 ? TRP A 1 122 ?  -8.169   7.906  -4.217 1.000 92.040 ? 122 TRP A CZ2 1 
ATOM 937  C CZ3 ? TRP A 1 122 ?  -6.634   6.911  -2.630 1.000 92.040 ? 122 TRP A CZ3 1 
ATOM 938  N N   ? GLY A 1 123 ?  -0.401  10.145  -4.304 1.000 81.620 ? 123 GLY A N   1 
ATOM 939  C CA  ? GLY A 1 123 ?   0.880  10.710  -3.909 1.000 81.620 ? 123 GLY A CA  1 
ATOM 940  C C   ? GLY A 1 123 ?   1.468  11.642  -4.952 1.000 81.620 ? 123 GLY A C   1 
ATOM 941  O O   ? GLY A 1 123 ?   0.806  11.977  -5.937 1.000 81.620 ? 123 GLY A O   1 
ATOM 942  N N   ? ASN A 1 124 ?   2.683  12.259  -4.745 1.000 76.840 ? 124 ASN A N   1 
ATOM 943  C CA  ? ASN A 1 124 ?   3.448  13.169  -5.592 1.000 76.840 ? 124 ASN A CA  1 
ATOM 944  C C   ? ASN A 1 124 ?   3.691  12.575  -6.976 1.000 76.840 ? 124 ASN A C   1 
ATOM 945  C CB  ? ASN A 1 124 ?   4.779  13.529  -4.928 1.000 76.840 ? 124 ASN A CB  1 
ATOM 946  O O   ? ASN A 1 124 ?   4.177  11.449  -7.097 1.000 76.840 ? 124 ASN A O   1 
ATOM 947  C CG  ? ASN A 1 124 ?   5.497  14.661  -5.637 1.000 76.840 ? 124 ASN A CG  1 
ATOM 948  N ND2 ? ASN A 1 124 ?   6.765  14.864  -5.297 1.000 76.840 ? 124 ASN A ND2 1 
ATOM 949  O OD1 ? ASN A 1 124 ?   4.918  15.347  -6.483 1.000 76.840 ? 124 ASN A OD1 1 
ATOM 950  N N   ? THR A 1 125 ?   3.401  13.407  -8.092 1.000 77.810 ? 125 THR A N   1 
ATOM 951  C CA  ? THR A 1 125 ?   3.446  12.879  -9.451 1.000 77.810 ? 125 THR A CA  1 
ATOM 952  C C   ? THR A 1 125 ?   4.688  13.377 -10.183 1.000 77.810 ? 125 THR A C   1 
ATOM 953  C CB  ? THR A 1 125 ?   2.186  13.273 -10.245 1.000 77.810 ? 125 THR A CB  1 
ATOM 954  O O   ? THR A 1 125 ?   4.906  13.039 -11.349 1.000 77.810 ? 125 THR A O   1 
ATOM 955  C CG2 ? THR A 1 125 ?   0.931  12.675  -9.618 1.000 77.810 ? 125 THR A CG2 1 
ATOM 956  O OG1 ? THR A 1 125 ?   2.065  14.701 -10.260 1.000 77.810 ? 125 THR A OG1 1 
ATOM 957  N N   ? LEU A 1 126 ?   5.473  14.228  -9.616 1.000 72.790 ? 126 LEU A N   1 
ATOM 958  C CA  ? LEU A 1 126 ?   6.668  14.759 -10.262 1.000 72.790 ? 126 LEU A CA  1 
ATOM 959  C C   ? LEU A 1 126 ?   7.915  14.017  -9.793 1.000 72.790 ? 126 LEU A C   1 
ATOM 960  C CB  ? LEU A 1 126 ?   6.813  16.256  -9.975 1.000 72.790 ? 126 LEU A CB  1 
ATOM 961  O O   ? LEU A 1 126 ?   7.987  13.581  -8.642 1.000 72.790 ? 126 LEU A O   1 
ATOM 962  C CG  ? LEU A 1 126 ?   5.747  17.169 -10.582 1.000 72.790 ? 126 LEU A CG  1 
ATOM 963  C CD1 ? LEU A 1 126 ?   5.978  18.614 -10.151 1.000 72.790 ? 126 LEU A CD1 1 
ATOM 964  C CD2 ? LEU A 1 126 ?   5.746  17.053 -12.103 1.000 72.790 ? 126 LEU A CD2 1 
ATOM 965  N N   ? SER A 1 127 ?   8.831  13.750 -10.756 1.000 67.460 ? 127 SER A N   1 
ATOM 966  C CA  ? SER A 1 127 ?  10.134  13.156 -10.477 1.000 67.460 ? 127 SER A CA  1 
ATOM 967  C C   ? SER A 1 127 ?  11.026  14.119  -9.701 1.000 67.460 ? 127 SER A C   1 
ATOM 968  C CB  ? SER A 1 127 ?  10.826  12.744 -11.777 1.000 67.460 ? 127 SER A CB  1 
ATOM 969  O O   ? SER A 1 127 ?  11.850  13.693  -8.889 1.000 67.460 ? 127 SER A O   1 
ATOM 970  O OG  ? SER A 1 127 ?  10.083  11.739 -12.445 1.000 67.460 ? 127 SER A OG  1 
ATOM 971  N N   ? PHE A 1 128 ?  10.884  15.432  -9.906 1.000 69.480 ? 128 PHE A N   1 
ATOM 972  C CA  ? PHE A 1 128 ?  11.473  16.561  -9.194 1.000 69.480 ? 128 PHE A CA  1 
ATOM 973  C C   ? PHE A 1 128 ?  10.417  17.615  -8.883 1.000 69.480 ? 128 PHE A C   1 
ATOM 974  C CB  ? PHE A 1 128 ?  12.609  17.181 -10.013 1.000 69.480 ? 128 PHE A CB  1 
ATOM 975  O O   ? PHE A 1 128 ?   9.552  17.899  -9.714 1.000 69.480 ? 128 PHE A O   1 
ATOM 976  C CG  ? PHE A 1 128 ?  13.717  16.217 -10.341 1.000 69.480 ? 128 PHE A CG  1 
ATOM 977  C CD1 ? PHE A 1 128 ?  14.724  15.955  -9.421 1.000 69.480 ? 128 PHE A CD1 1 
ATOM 978  C CD2 ? PHE A 1 128 ?  13.751  15.573 -11.571 1.000 69.480 ? 128 PHE A CD2 1 
ATOM 979  C CE1 ? PHE A 1 128 ?  15.751  15.063  -9.722 1.000 69.480 ? 128 PHE A CE1 1 
ATOM 980  C CE2 ? PHE A 1 128 ?  14.774  14.680 -11.879 1.000 69.480 ? 128 PHE A CE2 1 
ATOM 981  C CZ  ? PHE A 1 128 ?  15.773  14.428 -10.954 1.000 69.480 ? 128 PHE A CZ  1 
ATOM 982  N N   ? GLY A 1 129 ?  10.325  18.166  -7.547 1.000 76.120 ? 129 GLY A N   1 
ATOM 983  C CA  ? GLY A 1 129 ?   9.294  19.105  -7.135 1.000 76.120 ? 129 GLY A CA  1 
ATOM 984  C C   ? GLY A 1 129 ?   8.118  18.436  -6.449 1.000 76.120 ? 129 GLY A C   1 
ATOM 985  O O   ? GLY A 1 129 ?   8.225  17.297  -5.991 1.000 76.120 ? 129 GLY A O   1 
ATOM 986  N N   ? ALA A 1 130 ?   6.984  19.279  -6.325 1.000 77.650 ? 130 ALA A N   1 
ATOM 987  C CA  ? ALA A 1 130 ?   5.802  18.733  -5.663 1.000 77.650 ? 130 ALA A CA  1 
ATOM 988  C C   ? ALA A 1 130 ?   4.545  18.984  -6.491 1.000 77.650 ? 130 ALA A C   1 
ATOM 989  C CB  ? ALA A 1 130 ?   5.646  19.336  -4.269 1.000 77.650 ? 130 ALA A CB  1 
ATOM 990  O O   ? ALA A 1 130 ?   4.261  20.122  -6.871 1.000 77.650 ? 130 ALA A O   1 
ATOM 991  N N   ? ASP A 1 131 ?   3.853  17.865  -6.884 1.000 79.720 ? 131 ASP A N   1 
ATOM 992  C CA  ? ASP A 1 131 ?   2.532  17.886  -7.504 1.000 79.720 ? 131 ASP A CA  1 
ATOM 993  C C   ? ASP A 1 131 ?   1.654  16.760  -6.962 1.000 79.720 ? 131 ASP A C   1 
ATOM 994  C CB  ? ASP A 1 131 ?   2.650  17.774  -9.025 1.000 79.720 ? 131 ASP A CB  1 
ATOM 995  O O   ? ASP A 1 131 ?   1.775  15.610  -7.390 1.000 79.720 ? 131 ASP A O   1 
ATOM 996  C CG  ? ASP A 1 131 ?   1.336  18.028  -9.743 1.000 79.720 ? 131 ASP A CG  1 
ATOM 997  O OD1 ? ASP A 1 131 ?   0.378  18.516  -9.106 1.000 79.720 ? 131 ASP A OD1 1 
ATOM 998  O OD2 ? ASP A 1 131 ?   1.257  17.734 -10.955 1.000 79.720 ? 131 ASP A OD2 1 
ATOM 999  N N   ? TYR A 1 132 ?   0.713  17.117  -6.060 1.000 83.290 ? 132 TYR A N   1 
ATOM 1000 C CA  ? TYR A 1 132 ?  -0.187  16.167  -5.416 1.000 83.290 ? 132 TYR A CA  1 
ATOM 1001 C C   ? TYR A 1 132 ?  -1.566  16.197  -6.064 1.000 83.290 ? 132 TYR A C   1 
ATOM 1002 C CB  ? TYR A 1 132 ?  -0.306  16.469  -3.919 1.000 83.290 ? 132 TYR A CB  1 
ATOM 1003 O O   ? TYR A 1 132 ?  -2.349  17.121  -5.829 1.000 83.290 ? 132 TYR A O   1 
ATOM 1004 C CG  ? TYR A 1 132 ?   1.008  16.399  -3.179 1.000 83.290 ? 132 TYR A CG  1 
ATOM 1005 C CD1 ? TYR A 1 132 ?   1.548  15.174  -2.794 1.000 83.290 ? 132 TYR A CD1 1 
ATOM 1006 C CD2 ? TYR A 1 132 ?   1.711  17.556  -2.862 1.000 83.290 ? 132 TYR A CD2 1 
ATOM 1007 C CE1 ? TYR A 1 132 ?   2.757  15.104  -2.110 1.000 83.290 ? 132 TYR A CE1 1 
ATOM 1008 C CE2 ? TYR A 1 132 ?   2.921  17.498  -2.179 1.000 83.290 ? 132 TYR A CE2 1 
ATOM 1009 O OH  ? TYR A 1 132 ?   4.633  16.206  -1.131 1.000 83.290 ? 132 TYR A OH  1 
ATOM 1010 C CZ  ? TYR A 1 132 ?   3.435  16.270  -1.808 1.000 83.290 ? 132 TYR A CZ  1 
ATOM 1011 N N   ? PRO A 1 133 ?  -1.774  15.187  -6.987 1.000 85.870 ? 133 PRO A N   1 
ATOM 1012 C CA  ? PRO A 1 133 ?  -3.058  15.182  -7.692 1.000 85.870 ? 133 PRO A CA  1 
ATOM 1013 C C   ? PRO A 1 133 ?  -4.248  15.018  -6.749 1.000 85.870 ? 133 PRO A C   1 
ATOM 1014 C CB  ? PRO A 1 133 ?  -2.938  13.981  -8.633 1.000 85.870 ? 133 PRO A CB  1 
ATOM 1015 O O   ? PRO A 1 133 ?  -4.143  14.327  -5.732 1.000 85.870 ? 133 PRO A O   1 
ATOM 1016 C CG  ? PRO A 1 133 ?  -2.002  13.044  -7.940 1.000 85.870 ? 133 PRO A CG  1 
ATOM 1017 C CD  ? PRO A 1 133 ?  -0.980  13.854  -7.195 1.000 85.870 ? 133 PRO A CD  1 
ATOM 1018 N N   ? ASP A 1 134 ?  -5.251  15.690  -7.058 1.000 90.660 ? 134 ASP A N   1 
ATOM 1019 C CA  ? ASP A 1 134 ?  -6.489  15.486  -6.313 1.000 90.660 ? 134 ASP A CA  1 
ATOM 1020 C C   ? ASP A 1 134 ?  -7.205  14.218  -6.773 1.000 90.660 ? 134 ASP A C   1 
ATOM 1021 C CB  ? ASP A 1 134 ?  -7.413  16.697  -6.466 1.000 90.660 ? 134 ASP A CB  1 
ATOM 1022 O O   ? ASP A 1 134 ?  -7.881  13.558  -5.980 1.000 90.660 ? 134 ASP A O   1 
ATOM 1023 C CG  ? ASP A 1 134 ?  -6.811  17.976  -5.911 1.000 90.660 ? 134 ASP A CG  1 
ATOM 1024 O OD1 ? ASP A 1 134 ?  -6.148  17.928  -4.852 1.000 90.660 ? 134 ASP A OD1 1 
ATOM 1025 O OD2 ? ASP A 1 134 ?  -7.006  19.041  -6.535 1.000 90.660 ? 134 ASP A OD2 1 
ATOM 1026 N N   ? GLU A 1 135 ?  -6.987  13.965  -8.081 1.000 93.970 ? 135 GLU A N   1 
ATOM 1027 C CA  ? GLU A 1 135 ?  -7.601  12.774  -8.660 1.000 93.970 ? 135 GLU A CA  1 
ATOM 1028 C C   ? GLU A 1 135 ?  -6.657  11.577  -8.588 1.000 93.970 ? 135 GLU A C   1 
ATOM 1029 C CB  ? GLU A 1 135 ?  -8.013  13.032 -10.112 1.000 93.970 ? 135 GLU A CB  1 
ATOM 1030 O O   ? GLU A 1 135 ?  -5.438  11.734  -8.680 1.000 93.970 ? 135 GLU A O   1 
ATOM 1031 C CG  ? GLU A 1 135 ?  -9.111  14.075 -10.263 1.000 93.970 ? 135 GLU A CG  1 
ATOM 1032 C CD  ? GLU A 1 135 ?  -9.475  14.357 -11.712 1.000 93.970 ? 135 GLU A CD  1 
ATOM 1033 O OE1 ? GLU A 1 135 ? -10.668  14.235 -12.073 1.000 93.970 ? 135 GLU A OE1 1 
ATOM 1034 O OE2 ? GLU A 1 135 ?  -8.560  14.701 -12.493 1.000 93.970 ? 135 GLU A OE2 1 
ATOM 1035 N N   ? LEU A 1 136 ?  -7.215  10.388  -8.425 1.000 94.600 ? 136 LEU A N   1 
ATOM 1036 C CA  ? LEU A 1 136 ?  -6.475   9.136  -8.308 1.000 94.600 ? 136 LEU A CA  1 
ATOM 1037 C C   ? LEU A 1 136 ?  -5.677   8.856  -9.576 1.000 94.600 ? 136 LEU A C   1 
ATOM 1038 C CB  ? LEU A 1 136 ?  -7.430   7.973  -8.025 1.000 94.600 ? 136 LEU A CB  1 
ATOM 1039 O O   ? LEU A 1 136 ?  -6.218   8.917 -10.682 1.000 94.600 ? 136 LEU A O   1 
ATOM 1040 C CG  ? LEU A 1 136 ?  -6.782   6.633  -7.675 1.000 94.600 ? 136 LEU A CG  1 
ATOM 1041 C CD1 ? LEU A 1 136 ?  -5.966   6.758  -6.393 1.000 94.600 ? 136 LEU A CD1 1 
ATOM 1042 C CD2 ? LEU A 1 136 ?  -7.842   5.546  -7.536 1.000 94.600 ? 136 LEU A CD2 1 
ATOM 1043 N N   ? LYS A 1 137 ?  -4.381   8.553  -9.324 1.000 95.380 ? 137 LYS A N   1 
ATOM 1044 C CA  ? LYS A 1 137 ?  -3.489   8.217 -10.430 1.000 95.380 ? 137 LYS A CA  1 
ATOM 1045 C C   ? LYS A 1 137 ?  -3.234   6.714 -10.495 1.000 95.380 ? 137 LYS A C   1 
ATOM 1046 C CB  ? LYS A 1 137 ?  -2.163   8.969 -10.298 1.000 95.380 ? 137 LYS A CB  1 
ATOM 1047 O O   ? LYS A 1 137 ?  -3.190   6.042  -9.462 1.000 95.380 ? 137 LYS A O   1 
ATOM 1048 C CG  ? LYS A 1 137 ?  -2.308  10.483 -10.292 1.000 95.380 ? 137 LYS A CG  1 
ATOM 1049 C CD  ? LYS A 1 137 ?  -2.833  11.000 -11.626 1.000 95.380 ? 137 LYS A CD  1 
ATOM 1050 C CE  ? LYS A 1 137 ?  -2.776  12.520 -11.698 1.000 95.380 ? 137 LYS A CE  1 
ATOM 1051 N NZ  ? LYS A 1 137 ?  -3.281  13.031 -13.008 1.000 95.380 ? 137 LYS A NZ  1 
ATOM 1052 N N   ? CYS A 1 138 ?  -3.002   6.198 -11.769 1.000 95.250 ? 138 CYS A N   1 
ATOM 1053 C CA  ? CYS A 1 138 ?  -2.737   4.784 -12.012 1.000 95.250 ? 138 CYS A CA  1 
ATOM 1054 C C   ? CYS A 1 138 ?  -1.544   4.605 -12.943 1.000 95.250 ? 138 CYS A C   1 
ATOM 1055 C CB  ? CYS A 1 138 ?  -3.968   4.103 -12.608 1.000 95.250 ? 138 CYS A CB  1 
ATOM 1056 O O   ? CYS A 1 138 ?  -1.250   5.481 -13.758 1.000 95.250 ? 138 CYS A O   1 
ATOM 1057 S SG  ? CYS A 1 138 ?  -5.390   4.063 -11.495 1.000 95.250 ? 138 CYS A SG  1 
ATOM 1058 N N   ? LEU A 1 139 ?  -0.944   3.375 -12.672 1.000 94.670 ? 139 LEU A N   1 
ATOM 1059 C CA  ? LEU A 1 139 ?   0.191   3.007 -13.511 1.000 94.670 ? 139 LEU A CA  1 
ATOM 1060 C C   ? LEU A 1 139 ?   0.253   1.496 -13.709 1.000 94.670 ? 139 LEU A C   1 
ATOM 1061 C CB  ? LEU A 1 139 ?   1.499   3.506 -12.892 1.000 94.670 ? 139 LEU A CB  1 
ATOM 1062 O O   ? LEU A 1 139 ?   0.224   0.736 -12.738 1.000 94.670 ? 139 LEU A O   1 
ATOM 1063 C CG  ? LEU A 1 139 ?   2.790   3.004 -13.539 1.000 94.670 ? 139 LEU A CG  1 
ATOM 1064 C CD1 ? LEU A 1 139 ?   2.917   3.546 -14.959 1.000 94.670 ? 139 LEU A CD1 1 
ATOM 1065 C CD2 ? LEU A 1 139 ?   4.000   3.402 -12.700 1.000 94.670 ? 139 LEU A CD2 1 
ATOM 1066 N N   ? ASP A 1 140 ?   0.368   1.104 -14.954 1.000 95.490 ? 140 ASP A N   1 
ATOM 1067 C CA  ? ASP A 1 140 ?   0.618  -0.297 -15.279 1.000 95.490 ? 140 ASP A CA  1 
ATOM 1068 C C   ? ASP A 1 140 ?   2.110  -0.559 -15.468 1.000 95.490 ? 140 ASP A C   1 
ATOM 1069 C CB  ? ASP A 1 140 ?  -0.151  -0.702 -16.538 1.000 95.490 ? 140 ASP A CB  1 
ATOM 1070 O O   ? ASP A 1 140 ?   2.758   0.085 -16.296 1.000 95.490 ? 140 ASP A O   1 
ATOM 1071 C CG  ? ASP A 1 140 ?  -1.658  -0.629 -16.361 1.000 95.490 ? 140 ASP A CG  1 
ATOM 1072 O OD1 ? ASP A 1 140 ?  -2.229  -1.473 -15.638 1.000 95.490 ? 140 ASP A OD1 1 
ATOM 1073 O OD2 ? ASP A 1 140 ?  -2.280   0.280 -16.954 1.000 95.490 ? 140 ASP A OD2 1 
ATOM 1074 N N   ? ALA A 1 141 ?   2.557  -1.546 -14.675 1.000 95.950 ? 141 ALA A N   1 
ATOM 1075 C CA  ? ALA A 1 141 ?   3.988  -1.831 -14.739 1.000 95.950 ? 141 ALA A CA  1 
ATOM 1076 C C   ? ALA A 1 141 ?   4.261  -3.318 -14.526 1.000 95.950 ? 141 ALA A C   1 
ATOM 1077 C CB  ? ALA A 1 141 ?   4.743  -1.002 -13.703 1.000 95.950 ? 141 ALA A CB  1 
ATOM 1078 O O   ? ALA A 1 141 ?   3.522  -3.994 -13.808 1.000 95.950 ? 141 ALA A O   1 
ATOM 1079 N N   ? PRO A 1 142 ?   5.395  -3.768 -15.172 1.000 97.140 ? 142 PRO A N   1 
ATOM 1080 C CA  ? PRO A 1 142 ?   5.735  -5.186 -15.033 1.000 97.140 ? 142 PRO A CA  1 
ATOM 1081 C C   ? PRO A 1 142 ?   6.473  -5.490 -13.732 1.000 97.140 ? 142 PRO A C   1 
ATOM 1082 C CB  ? PRO A 1 142 ?   6.631  -5.454 -16.245 1.000 97.140 ? 142 PRO A CB  1 
ATOM 1083 O O   ? PRO A 1 142 ?   7.229  -4.651 -13.235 1.000 97.140 ? 142 PRO A O   1 
ATOM 1084 C CG  ? PRO A 1 142 ?   7.345  -4.163 -16.485 1.000 97.140 ? 142 PRO A CG  1 
ATOM 1085 C CD  ? PRO A 1 142 ?   6.393  -3.033 -16.214 1.000 97.140 ? 142 PRO A CD  1 
ATOM 1086 N N   ? VAL A 1 143 ?   6.249  -6.728 -13.295 1.000 97.880 ? 143 VAL A N   1 
ATOM 1087 C CA  ? VAL A 1 143 ?   7.060  -7.248 -12.200 1.000 97.880 ? 143 VAL A CA  1 
ATOM 1088 C C   ? VAL A 1 143 ?   8.465  -7.572 -12.705 1.000 97.880 ? 143 VAL A C   1 
ATOM 1089 C CB  ? VAL A 1 143 ?   6.420  -8.503 -11.565 1.000 97.880 ? 143 VAL A CB  1 
ATOM 1090 O O   ? VAL A 1 143 ?   8.624  -8.217 -13.744 1.000 97.880 ? 143 VAL A O   1 
ATOM 1091 C CG1 ? VAL A 1 143 ?   7.325  -9.080 -10.478 1.000 97.880 ? 143 VAL A CG1 1 
ATOM 1092 C CG2 ? VAL A 1 143 ?   5.043  -8.169 -10.996 1.000 97.880 ? 143 VAL A CG2 1 
ATOM 1093 N N   ? LEU A 1 144 ?   9.503  -7.111 -11.947 1.000 97.630 ? 144 LEU A N   1 
ATOM 1094 C CA  ? LEU A 1 144 ?  10.886  -7.424 -12.289 1.000 97.630 ? 144 LEU A CA  1 
ATOM 1095 C C   ? LEU A 1 144 ?  11.313  -8.749 -11.666 1.000 97.630 ? 144 LEU A C   1 
ATOM 1096 C CB  ? LEU A 1 144 ?  11.821  -6.304 -11.825 1.000 97.630 ? 144 LEU A CB  1 
ATOM 1097 O O   ? LEU A 1 144 ?  10.739  -9.183 -10.665 1.000 97.630 ? 144 LEU A O   1 
ATOM 1098 C CG  ? LEU A 1 144 ?  11.531  -4.907 -12.377 1.000 97.630 ? 144 LEU A CG  1 
ATOM 1099 C CD1 ? LEU A 1 144 ?  12.554  -3.907 -11.849 1.000 97.630 ? 144 LEU A CD1 1 
ATOM 1100 C CD2 ? LEU A 1 144 ?  11.529  -4.924 -13.901 1.000 97.630 ? 144 LEU A CD2 1 
ATOM 1101 N N   ? THR A 1 145 ?  12.338  -9.324 -12.362 1.000 97.460 ? 145 THR A N   1 
ATOM 1102 C CA  ? THR A 1 145 ?  12.927 -10.489 -11.712 1.000 97.460 ? 145 THR A CA  1 
ATOM 1103 C C   ? THR A 1 145 ?  13.613 -10.093 -10.408 1.000 97.460 ? 145 THR A C   1 
ATOM 1104 C CB  ? THR A 1 145 ?  13.941 -11.191 -12.635 1.000 97.460 ? 145 THR A CB  1 
ATOM 1105 O O   ? THR A 1 145 ?  14.018  -8.941 -10.239 1.000 97.460 ? 145 THR A O   1 
ATOM 1106 C CG2 ? THR A 1 145 ?  13.312 -11.536 -13.981 1.000 97.460 ? 145 THR A CG2 1 
ATOM 1107 O OG1 ? THR A 1 145 ?  15.061 -10.323 -12.852 1.000 97.460 ? 145 THR A OG1 1 
ATOM 1108 N N   ? GLN A 1 146 ?  13.747 -11.143  -9.548 1.000 95.670 ? 146 GLN A N   1 
ATOM 1109 C CA  ? GLN A 1 146 ?  14.458 -10.895  -8.298 1.000 95.670 ? 146 GLN A CA  1 
ATOM 1110 C C   ? GLN A 1 146 ?  15.876 -10.397  -8.561 1.000 95.670 ? 146 GLN A C   1 
ATOM 1111 C CB  ? GLN A 1 146 ?  14.497 -12.162  -7.441 1.000 95.670 ? 146 GLN A CB  1 
ATOM 1112 O O   ? GLN A 1 146 ?  16.361  -9.496  -7.873 1.000 95.670 ? 146 GLN A O   1 
ATOM 1113 C CG  ? GLN A 1 146 ?  15.120 -11.956  -6.067 1.000 95.670 ? 146 GLN A CG  1 
ATOM 1114 C CD  ? GLN A 1 146 ?  14.286 -11.058  -5.173 1.000 95.670 ? 146 GLN A CD  1 
ATOM 1115 N NE2 ? GLN A 1 146 ?  14.942 -10.375  -4.241 1.000 95.670 ? 146 GLN A NE2 1 
ATOM 1116 O OE1 ? GLN A 1 146 ?  13.062 -10.978  -5.319 1.000 95.670 ? 146 GLN A OE1 1 
ATOM 1117 N N   ? ALA A 1 147 ?  16.559 -10.940  -9.478 1.000 96.740 ? 147 ALA A N   1 
ATOM 1118 C CA  ? ALA A 1 147 ?  17.922 -10.555  -9.836 1.000 96.740 ? 147 ALA A CA  1 
ATOM 1119 C C   ? ALA A 1 147 ?  17.982  -9.093 -10.270 1.000 96.740 ? 147 ALA A C   1 
ATOM 1120 C CB  ? ALA A 1 147 ?  18.456 -11.459 -10.945 1.000 96.740 ? 147 ALA A CB  1 
ATOM 1121 O O   ? ALA A 1 147 ?  18.885  -8.356  -9.867 1.000 96.740 ? 147 ALA A O   1 
ATOM 1122 N N   ? GLU A 1 148 ?  17.034  -8.728 -11.120 1.000 97.050 ? 148 GLU A N   1 
ATOM 1123 C CA  ? GLU A 1 148 ?  16.974  -7.337 -11.557 1.000 97.050 ? 148 GLU A CA  1 
ATOM 1124 C C   ? GLU A 1 148 ?  16.735  -6.398 -10.378 1.000 97.050 ? 148 GLU A C   1 
ATOM 1125 C CB  ? GLU A 1 148 ?  15.878  -7.150 -12.609 1.000 97.050 ? 148 GLU A CB  1 
ATOM 1126 O O   ? GLU A 1 148 ?  17.348  -5.331 -10.293 1.000 97.050 ? 148 GLU A O   1 
ATOM 1127 C CG  ? GLU A 1 148 ?  16.233  -7.722 -13.975 1.000 97.050 ? 148 GLU A CG  1 
ATOM 1128 C CD  ? GLU A 1 148 ?  15.040  -7.818 -14.913 1.000 97.050 ? 148 GLU A CD  1 
ATOM 1129 O OE1 ? GLU A 1 148 ?  15.238  -7.814 -16.149 1.000 97.050 ? 148 GLU A OE1 1 
ATOM 1130 O OE2 ? GLU A 1 148 ?  13.898  -7.896 -14.407 1.000 97.050 ? 148 GLU A OE2 1 
ATOM 1131 N N   ? CYS A 1 149 ?  15.845  -6.772  -9.543 1.000 96.430 ? 149 CYS A N   1 
ATOM 1132 C CA  ? CYS A 1 149 ?  15.524  -5.974  -8.366 1.000 96.430 ? 149 CYS A CA  1 
ATOM 1133 C C   ? CYS A 1 149 ?  16.742  -5.818  -7.463 1.000 96.430 ? 149 CYS A C   1 
ATOM 1134 C CB  ? CYS A 1 149 ?  14.375  -6.610  -7.584 1.000 96.430 ? 149 CYS A CB  1 
ATOM 1135 O O   ? CYS A 1 149 ?  17.080  -4.705  -7.056 1.000 96.430 ? 149 CYS A O   1 
ATOM 1136 S SG  ? CYS A 1 149 ?  13.623  -5.506  -6.368 1.000 96.430 ? 149 CYS A SG  1 
ATOM 1137 N N   ? LYS A 1 150 ?  17.478  -6.803  -7.225 1.000 96.430 ? 150 LYS A N   1 
ATOM 1138 C CA  ? LYS A 1 150 ?  18.684  -6.793  -6.402 1.000 96.430 ? 150 LYS A CA  1 
ATOM 1139 C C   ? LYS A 1 150 ?  19.792  -5.977  -7.062 1.000 96.430 ? 150 LYS A C   1 
ATOM 1140 C CB  ? LYS A 1 150 ?  19.169  -8.220  -6.142 1.000 96.430 ? 150 LYS A CB  1 
ATOM 1141 O O   ? LYS A 1 150 ?  20.559  -5.295  -6.378 1.000 96.430 ? 150 LYS A O   1 
ATOM 1142 C CG  ? LYS A 1 150 ?  18.331  -8.983  -5.127 1.000 96.430 ? 150 LYS A CG  1 
ATOM 1143 C CD  ? LYS A 1 150 ?  18.897 -10.373  -4.866 1.000 96.430 ? 150 LYS A CD  1 
ATOM 1144 C CE  ? LYS A 1 150 ?  18.118 -11.100  -3.778 1.000 96.430 ? 150 LYS A CE  1 
ATOM 1145 N NZ  ? LYS A 1 150 ?  18.659 -12.470  -3.531 1.000 96.430 ? 150 LYS A NZ  1 
ATOM 1146 N N   ? ALA A 1 151 ?  19.846  -6.126  -8.349 1.000 96.700 ? 151 ALA A N   1 
ATOM 1147 C CA  ? ALA A 1 151 ?  20.864  -5.389  -9.093 1.000 96.700 ? 151 ALA A CA  1 
ATOM 1148 C C   ? ALA A 1 151 ?  20.643  -3.883  -8.981 1.000 96.700 ? 151 ALA A C   1 
ATOM 1149 C CB  ? ALA A 1 151 ?  20.865  -5.815 -10.559 1.000 96.700 ? 151 ALA A CB  1 
ATOM 1150 O O   ? ALA A 1 151 ?  21.601  -3.107  -8.987 1.000 96.700 ? 151 ALA A O   1 
ATOM 1151 N N   ? SER A 1 152 ?  19.395  -3.520  -8.840 1.000 95.160 ? 152 SER A N   1 
ATOM 1152 C CA  ? SER A 1 152 ?  19.051  -2.103  -8.770 1.000 95.160 ? 152 SER A CA  1 
ATOM 1153 C C   ? SER A 1 152 ?  19.401  -1.517  -7.406 1.000 95.160 ? 152 SER A C   1 
ATOM 1154 C CB  ? SER A 1 152 ?  17.563  -1.898  -9.055 1.000 95.160 ? 152 SER A CB  1 
ATOM 1155 O O   ? SER A 1 152 ?  19.716  -0.330  -7.298 1.000 95.160 ? 152 SER A O   1 
ATOM 1156 O OG  ? SER A 1 152 ?  17.269  -2.169 -10.415 1.000 95.160 ? 152 SER A OG  1 
ATOM 1157 N N   ? TYR A 1 153 ?  19.379  -2.383  -6.380 1.000 94.740 ? 153 TYR A N   1 
ATOM 1158 C CA  ? TYR A 1 153 ?  19.648  -1.987  -5.002 1.000 94.740 ? 153 TYR A CA  1 
ATOM 1159 C C   ? TYR A 1 153 ?  20.551  -3.001  -4.310 1.000 94.740 ? 153 TYR A C   1 
ATOM 1160 C CB  ? TYR A 1 153 ?  18.339  -1.836  -4.221 1.000 94.740 ? 153 TYR A CB  1 
ATOM 1161 O O   ? TYR A 1 153 ?  20.096  -3.769  -3.459 1.000 94.740 ? 153 TYR A O   1 
ATOM 1162 C CG  ? TYR A 1 153 ?  17.354  -0.890  -4.864 1.000 94.740 ? 153 TYR A CG  1 
ATOM 1163 C CD1 ? TYR A 1 153 ?  17.555   0.488  -4.825 1.000 94.740 ? 153 TYR A CD1 1 
ATOM 1164 C CD2 ? TYR A 1 153 ?  16.222  -1.371  -5.511 1.000 94.740 ? 153 TYR A CD2 1 
ATOM 1165 C CE1 ? TYR A 1 153 ?  16.649   1.364  -5.415 1.000 94.740 ? 153 TYR A CE1 1 
ATOM 1166 C CE2 ? TYR A 1 153 ?  15.309  -0.505  -6.104 1.000 94.740 ? 153 TYR A CE2 1 
ATOM 1167 O OH  ? TYR A 1 153 ?  14.632   1.721  -6.637 1.000 94.740 ? 153 TYR A OH  1 
ATOM 1168 C CZ  ? TYR A 1 153 ?  15.532   0.859  -6.051 1.000 94.740 ? 153 TYR A CZ  1 
ATOM 1169 N N   ? PRO A 1 154 ?  21.884  -3.029  -4.570 1.000 94.590 ? 154 PRO A N   1 
ATOM 1170 C CA  ? PRO A 1 154 ?  22.772  -4.054  -4.018 1.000 94.590 ? 154 PRO A CA  1 
ATOM 1171 C C   ? PRO A 1 154 ?  22.779  -4.068  -2.491 1.000 94.590 ? 154 PRO A C   1 
ATOM 1172 C CB  ? PRO A 1 154 ?  24.146  -3.664  -4.567 1.000 94.590 ? 154 PRO A CB  1 
ATOM 1173 O O   ? PRO A 1 154 ?  23.026  -3.036  -1.861 1.000 94.590 ? 154 PRO A O   1 
ATOM 1174 C CG  ? PRO A 1 154 ?  23.854  -2.873  -5.801 1.000 94.590 ? 154 PRO A CG  1 
ATOM 1175 C CD  ? PRO A 1 154 ?  22.573  -2.117  -5.591 1.000 94.590 ? 154 PRO A CD  1 
ATOM 1176 N N   ? GLY A 1 155 ?  22.369  -5.320  -1.842 1.000 94.470 ? 155 GLY A N   1 
ATOM 1177 C CA  ? GLY A 1 155 ?  22.459  -5.542  -0.407 1.000 94.470 ? 155 GLY A CA  1 
ATOM 1178 C C   ? GLY A 1 155 ?  21.271  -4.990   0.357 1.000 94.470 ? 155 GLY A C   1 
ATOM 1179 O O   ? GLY A 1 155 ?  21.233  -5.056   1.588 1.000 94.470 ? 155 GLY A O   1 
ATOM 1180 N N   ? LYS A 1 156 ?  20.270  -4.494  -0.391 1.000 95.290 ? 156 LYS A N   1 
ATOM 1181 C CA  ? LYS A 1 156 ?  19.165  -3.806   0.272 1.000 95.290 ? 156 LYS A CA  1 
ATOM 1182 C C   ? LYS A 1 156 ?  17.854  -4.565   0.085 1.000 95.290 ? 156 LYS A C   1 
ATOM 1183 C CB  ? LYS A 1 156 ?  19.025  -2.379  -0.260 1.000 95.290 ? 156 LYS A CB  1 
ATOM 1184 O O   ? LYS A 1 156 ?  16.917  -4.397   0.868 1.000 95.290 ? 156 LYS A O   1 
ATOM 1185 C CG  ? LYS A 1 156 ?  20.213  -1.482   0.053 1.000 95.290 ? 156 LYS A CG  1 
ATOM 1186 C CD  ? LYS A 1 156 ?  19.920  -0.027  -0.289 1.000 95.290 ? 156 LYS A CD  1 
ATOM 1187 C CE  ? LYS A 1 156 ?  21.080   0.883   0.094 1.000 95.290 ? 156 LYS A CE  1 
ATOM 1188 N NZ  ? LYS A 1 156 ?  20.775   2.318  -0.186 1.000 95.290 ? 156 LYS A NZ  1 
ATOM 1189 N N   ? ILE A 1 157 ?  17.723  -5.386  -0.996 1.000 96.660 ? 157 ILE A N   1 
ATOM 1190 C CA  ? ILE A 1 157 ?  16.505  -6.115  -1.334 1.000 96.660 ? 157 ILE A CA  1 
ATOM 1191 C C   ? ILE A 1 157 ?  16.460  -7.430  -0.559 1.000 96.660 ? 157 ILE A C   1 
ATOM 1192 C CB  ? ILE A 1 157 ?  16.411  -6.385  -2.852 1.000 96.660 ? 157 ILE A CB  1 
ATOM 1193 O O   ? ILE A 1 157 ?  17.341  -8.279  -0.712 1.000 96.660 ? 157 ILE A O   1 
ATOM 1194 C CG1 ? ILE A 1 157 ?  16.487  -5.068  -3.634 1.000 96.660 ? 157 ILE A CG1 1 
ATOM 1195 C CG2 ? ILE A 1 157 ?  15.125  -7.147  -3.187 1.000 96.660 ? 157 ILE A CG2 1 
ATOM 1196 C CD1 ? ILE A 1 157 ?  15.407  -4.062  -3.259 1.000 96.660 ? 157 ILE A CD1 1 
ATOM 1197 N N   ? THR A 1 158 ?  15.356  -7.646   0.291 1.000 96.240 ? 158 THR A N   1 
ATOM 1198 C CA  ? THR A 1 158 ?  15.164  -8.866   1.068 1.000 96.240 ? 158 THR A CA  1 
ATOM 1199 C C   ? THR A 1 158 ?  14.231  -9.829   0.341 1.000 96.240 ? 158 THR A C   1 
ATOM 1200 C CB  ? THR A 1 158 ?  14.597  -8.554   2.465 1.000 96.240 ? 158 THR A CB  1 
ATOM 1201 O O   ? THR A 1 158 ?  13.697  -9.502  -0.721 1.000 96.240 ? 158 THR A O   1 
ATOM 1202 C CG2 ? THR A 1 158 ?  15.391  -7.444   3.146 1.000 96.240 ? 158 THR A CG2 1 
ATOM 1203 O OG1 ? THR A 1 158 ?  13.231  -8.141   2.339 1.000 96.240 ? 158 THR A OG1 1 
ATOM 1204 N N   ? ASN A 1 159 ?  13.999 -11.051   0.967 1.000 95.930 ? 159 ASN A N   1 
ATOM 1205 C CA  ? ASN A 1 159 ?  13.109 -12.055   0.392 1.000 95.930 ? 159 ASN A CA  1 
ATOM 1206 C C   ? ASN A 1 159 ?  11.644 -11.657   0.543 1.000 95.930 ? 159 ASN A C   1 
ATOM 1207 C CB  ? ASN A 1 159 ?  13.358 -13.422   1.032 1.000 95.930 ? 159 ASN A CB  1 
ATOM 1208 O O   ? ASN A 1 159 ?  10.762 -12.287  -0.043 1.000 95.930 ? 159 ASN A O   1 
ATOM 1209 C CG  ? ASN A 1 159 ?  14.657 -14.054   0.574 1.000 95.930 ? 159 ASN A CG  1 
ATOM 1210 N ND2 ? ASN A 1 159 ?  15.252 -14.875   1.431 1.000 95.930 ? 159 ASN A ND2 1 
ATOM 1211 O OD1 ? ASN A 1 159 ?  15.123 -13.806  -0.542 1.000 95.930 ? 159 ASN A OD1 1 
ATOM 1212 N N   ? SER A 1 160 ?  11.391 -10.648   1.290 1.000 96.890 ? 160 SER A N   1 
ATOM 1213 C CA  ? SER A 1 160 ?  10.029 -10.179   1.525 1.000 96.890 ? 160 SER A CA  1 
ATOM 1214 C C   ? SER A 1 160 ?   9.686  -9.000   0.621 1.000 96.890 ? 160 SER A C   1 
ATOM 1215 C CB  ? SER A 1 160 ?   9.845  -9.779   2.990 1.000 96.890 ? 160 SER A CB  1 
ATOM 1216 O O   ? SER A 1 160 ?   8.632  -8.380   0.775 1.000 96.890 ? 160 SER A O   1 
ATOM 1217 O OG  ? SER A 1 160 ?  10.046 -10.892   3.844 1.000 96.890 ? 160 SER A OG  1 
ATOM 1218 N N   ? MET A 1 161 ?  10.622  -8.669  -0.322 1.000 97.710 ? 161 MET A N   1 
ATOM 1219 C CA  ? MET A 1 161 ?  10.444  -7.514  -1.197 1.000 97.710 ? 161 MET A CA  1 
ATOM 1220 C C   ? MET A 1 161 ?  10.498  -7.930  -2.664 1.000 97.710 ? 161 MET A C   1 
ATOM 1221 C CB  ? MET A 1 161 ?  11.510  -6.455  -0.914 1.000 97.710 ? 161 MET A CB  1 
ATOM 1222 O O   ? MET A 1 161 ?  11.151  -8.915  -3.010 1.000 97.710 ? 161 MET A O   1 
ATOM 1223 C CG  ? MET A 1 161 ?  11.488  -5.928   0.511 1.000 97.710 ? 161 MET A CG  1 
ATOM 1224 S SD  ? MET A 1 161 ?  12.904  -4.819   0.873 1.000 97.710 ? 161 MET A SD  1 
ATOM 1225 C CE  ? MET A 1 161 ?  12.681  -4.587   2.659 1.000 97.710 ? 161 MET A CE  1 
ATOM 1226 N N   ? PHE A 1 162 ?   9.808  -7.090  -3.492 1.000 97.580 ? 162 PHE A N   1 
ATOM 1227 C CA  ? PHE A 1 162 ?   9.907  -7.242  -4.938 1.000 97.580 ? 162 PHE A CA  1 
ATOM 1228 C C   ? PHE A 1 162 ?   9.765  -5.894  -5.635 1.000 97.580 ? 162 PHE A C   1 
ATOM 1229 C CB  ? PHE A 1 162 ?   8.840  -8.213  -5.453 1.000 97.580 ? 162 PHE A CB  1 
ATOM 1230 O O   ? PHE A 1 162 ?   9.339  -4.914  -5.021 1.000 97.580 ? 162 PHE A O   1 
ATOM 1231 C CG  ? PHE A 1 162 ?   7.442  -7.659  -5.408 1.000 97.580 ? 162 PHE A CG  1 
ATOM 1232 C CD1 ? PHE A 1 162 ?   6.789  -7.479  -4.194 1.000 97.580 ? 162 PHE A CD1 1 
ATOM 1233 C CD2 ? PHE A 1 162 ?   6.780  -7.318  -6.580 1.000 97.580 ? 162 PHE A CD2 1 
ATOM 1234 C CE1 ? PHE A 1 162 ?   5.495  -6.966  -4.150 1.000 97.580 ? 162 PHE A CE1 1 
ATOM 1235 C CE2 ? PHE A 1 162 ?   5.486  -6.805  -6.543 1.000 97.580 ? 162 PHE A CE2 1 
ATOM 1236 C CZ  ? PHE A 1 162 ?   4.845  -6.631  -5.327 1.000 97.580 ? 162 PHE A CZ  1 
ATOM 1237 N N   ? CYS A 1 163 ?  10.215  -5.836  -6.945 1.000 96.700 ? 163 CYS A N   1 
ATOM 1238 C CA  ? CYS A 1 163 ?  10.211  -4.572  -7.672 1.000 96.700 ? 163 CYS A CA  1 
ATOM 1239 C C   ? CYS A 1 163 ?   9.202  -4.602  -8.814 1.000 96.700 ? 163 CYS A C   1 
ATOM 1240 C CB  ? CYS A 1 163 ?  11.605  -4.264  -8.219 1.000 96.700 ? 163 CYS A CB  1 
ATOM 1241 O O   ? CYS A 1 163 ?   9.062  -5.618  -9.498 1.000 96.700 ? 163 CYS A O   1 
ATOM 1242 S SG  ? CYS A 1 163 ?  12.851  -4.010  -6.936 1.000 96.700 ? 163 CYS A SG  1 
ATOM 1243 N N   ? VAL A 1 164 ?   8.489  -3.509  -8.928 1.000 95.600 ? 164 VAL A N   1 
ATOM 1244 C CA  ? VAL A 1 164 ?   7.585  -3.250 -10.043 1.000 95.600 ? 164 VAL A CA  1 
ATOM 1245 C C   ? VAL A 1 164 ?   7.975  -1.944 -10.732 1.000 95.600 ? 164 VAL A C   1 
ATOM 1246 C CB  ? VAL A 1 164 ?   6.113  -3.189  -9.579 1.000 95.600 ? 164 VAL A CB  1 
ATOM 1247 O O   ? VAL A 1 164 ?   8.173  -0.922 -10.071 1.000 95.600 ? 164 VAL A O   1 
ATOM 1248 C CG1 ? VAL A 1 164 ?   5.188  -2.882 -10.755 1.000 95.600 ? 164 VAL A CG1 1 
ATOM 1249 C CG2 ? VAL A 1 164 ?   5.711  -4.501  -8.907 1.000 95.600 ? 164 VAL A CG2 1 
ATOM 1250 N N   ? GLY A 1 165 ?   8.170  -2.046 -12.033 1.000 94.330 ? 165 GLY A N   1 
ATOM 1251 C CA  ? GLY A 1 165 ?   8.511  -0.815 -12.729 1.000 94.330 ? 165 GLY A CA  1 
ATOM 1252 C C   ? GLY A 1 165 ?   9.372  -1.043 -13.957 1.000 94.330 ? 165 GLY A C   1 
ATOM 1253 O O   ? GLY A 1 165 ?   9.496  -2.173 -14.434 1.000 94.330 ? 165 GLY A O   1 
ATOM 1254 N N   ? PHE A 1 166 ?   9.901   0.053 -14.492 1.000 93.660 ? 166 PHE A N   1 
ATOM 1255 C CA  ? PHE A 1 166 ?  10.696   0.071 -15.714 1.000 93.660 ? 166 PHE A CA  1 
ATOM 1256 C C   ? PHE A 1 166 ?  12.149   0.416 -15.410 1.000 93.660 ? 166 PHE A C   1 
ATOM 1257 C CB  ? PHE A 1 166 ?  10.118   1.072 -16.718 1.000 93.660 ? 166 PHE A CB  1 
ATOM 1258 O O   ? PHE A 1 166 ?  12.434   1.460 -14.821 1.000 93.660 ? 166 PHE A O   1 
ATOM 1259 C CG  ? PHE A 1 166 ?   8.675   0.821 -17.064 1.000 93.660 ? 166 PHE A CG  1 
ATOM 1260 C CD1 ? PHE A 1 166 ?   8.334  -0.053 -18.090 1.000 93.660 ? 166 PHE A CD1 1 
ATOM 1261 C CD2 ? PHE A 1 166 ?   7.659   1.458 -16.364 1.000 93.660 ? 166 PHE A CD2 1 
ATOM 1262 C CE1 ? PHE A 1 166 ?   6.999  -0.288 -18.413 1.000 93.660 ? 166 PHE A CE1 1 
ATOM 1263 C CE2 ? PHE A 1 166 ?   6.323   1.228 -16.680 1.000 93.660 ? 166 PHE A CE2 1 
ATOM 1264 C CZ  ? PHE A 1 166 ?   5.995   0.356 -17.705 1.000 93.660 ? 166 PHE A CZ  1 
ATOM 1265 N N   ? LEU A 1 167 ?  13.052  -0.421 -15.816 1.000 93.380 ? 167 LEU A N   1 
ATOM 1266 C CA  ? LEU A 1 167 ?  14.466  -0.165 -15.566 1.000 93.380 ? 167 LEU A CA  1 
ATOM 1267 C C   ? LEU A 1 167 ?  14.944   1.056 -16.344 1.000 93.380 ? 167 LEU A C   1 
ATOM 1268 C CB  ? LEU A 1 167 ?  15.307  -1.387 -15.945 1.000 93.380 ? 167 LEU A CB  1 
ATOM 1269 O O   ? LEU A 1 167 ?  15.909   1.712 -15.946 1.000 93.380 ? 167 LEU A O   1 
ATOM 1270 C CG  ? LEU A 1 167 ?  15.142  -2.625 -15.062 1.000 93.380 ? 167 LEU A CG  1 
ATOM 1271 C CD1 ? LEU A 1 167 ?  15.998  -3.771 -15.589 1.000 93.380 ? 167 LEU A CD1 1 
ATOM 1272 C CD2 ? LEU A 1 167 ?  15.503  -2.302 -13.616 1.000 93.380 ? 167 LEU A CD2 1 
ATOM 1273 N N   ? GLU A 1 168 ?  14.337   1.358 -17.420 1.000 93.190 ? 168 GLU A N   1 
ATOM 1274 C CA  ? GLU A 1 168 ?  14.700   2.508 -18.243 1.000 93.190 ? 168 GLU A CA  1 
ATOM 1275 C C   ? GLU A 1 168 ?  14.310   3.818 -17.564 1.000 93.190 ? 168 GLU A C   1 
ATOM 1276 C CB  ? GLU A 1 168 ?  14.039   2.414 -19.621 1.000 93.190 ? 168 GLU A CB  1 
ATOM 1277 O O   ? GLU A 1 168 ?  14.789   4.888 -17.946 1.000 93.190 ? 168 GLU A O   1 
ATOM 1278 C CG  ? GLU A 1 168 ?  12.519   2.482 -19.580 1.000 93.190 ? 168 GLU A CG  1 
ATOM 1279 C CD  ? GLU A 1 168 ?  11.861   1.118 -19.443 1.000 93.190 ? 168 GLU A CD  1 
ATOM 1280 O OE1 ? GLU A 1 168 ?  10.645   1.001 -19.717 1.000 93.190 ? 168 GLU A OE1 1 
ATOM 1281 O OE2 ? GLU A 1 168 ?  12.567   0.160 -19.056 1.000 93.190 ? 168 GLU A OE2 1 
ATOM 1282 N N   ? GLY A 1 169 ?  13.475   3.732 -16.533 1.000 90.100 ? 169 GLY A N   1 
ATOM 1283 C CA  ? GLY A 1 169 ?  12.999   4.918 -15.840 1.000 90.100 ? 169 GLY A CA  1 
ATOM 1284 C C   ? GLY A 1 169 ?  11.822   5.581 -16.530 1.000 90.100 ? 169 GLY A C   1 
ATOM 1285 O O   ? GLY A 1 169 ?  11.224   5.003 -17.441 1.000 90.100 ? 169 GLY A O   1 
ATOM 1286 N N   ? GLY A 1 170 ?  11.338   6.704 -15.943 1.000 84.940 ? 170 GLY A N   1 
ATOM 1287 C CA  ? GLY A 1 170 ?  10.292   7.451 -16.623 1.000 84.940 ? 170 GLY A CA  1 
ATOM 1288 C C   ? GLY A 1 170 ?   8.910   7.202 -16.049 1.000 84.940 ? 170 GLY A C   1 
ATOM 1289 O O   ? GLY A 1 170 ?   8.024   8.051 -16.159 1.000 84.940 ? 170 GLY A O   1 
ATOM 1290 N N   ? LYS A 1 171 ?   8.788   6.062 -15.302 1.000 85.000 ? 171 LYS A N   1 
ATOM 1291 C CA  ? LYS A 1 171 ?   7.523   5.720 -14.660 1.000 85.000 ? 171 LYS A CA  1 
ATOM 1292 C C   ? LYS A 1 171 ?   7.756   5.020 -13.324 1.000 85.000 ? 171 LYS A C   1 
ATOM 1293 C CB  ? LYS A 1 171 ?   6.679   4.832 -15.576 1.000 85.000 ? 171 LYS A CB  1 
ATOM 1294 O O   ? LYS A 1 171 ?   8.554   4.084 -13.238 1.000 85.000 ? 171 LYS A O   1 
ATOM 1295 C CG  ? LYS A 1 171 ?   6.334   5.473 -16.912 1.000 85.000 ? 171 LYS A CG  1 
ATOM 1296 C CD  ? LYS A 1 171 ?   5.509   4.535 -17.785 1.000 85.000 ? 171 LYS A CD  1 
ATOM 1297 C CE  ? LYS A 1 171 ?   5.196   5.161 -19.138 1.000 85.000 ? 171 LYS A CE  1 
ATOM 1298 N NZ  ? LYS A 1 171 ?   4.381   4.248 -19.994 1.000 85.000 ? 171 LYS A NZ  1 
ATOM 1299 N N   ? ASP A 1 172 ?   6.969   5.356 -12.253 1.000 81.440 ? 172 ASP A N   1 
ATOM 1300 C CA  ? ASP A 1 172 ?   7.163   4.742 -10.943 1.000 81.440 ? 172 ASP A CA  1 
ATOM 1301 C C   ? ASP A 1 172 ?   6.128   5.245  -9.940 1.000 81.440 ? 172 ASP A C   1 
ATOM 1302 C CB  ? ASP A 1 172 ?   8.576   5.020 -10.425 1.000 81.440 ? 172 ASP A CB  1 
ATOM 1303 O O   ? ASP A 1 172 ?   5.459   6.252 -10.184 1.000 81.440 ? 172 ASP A O   1 
ATOM 1304 C CG  ? ASP A 1 172 ?   9.033   4.016  -9.381 1.000 81.440 ? 172 ASP A CG  1 
ATOM 1305 O OD1 ? ASP A 1 172 ?   8.280   3.064  -9.079 1.000 81.440 ? 172 ASP A OD1 1 
ATOM 1306 O OD2 ? ASP A 1 172 ?  10.154   4.179  -8.853 1.000 81.440 ? 172 ASP A OD2 1 
ATOM 1307 N N   ? SER A 1 173 ?   5.875   4.400  -8.829 1.000 78.110 ? 173 SER A N   1 
ATOM 1308 C CA  ? SER A 1 173 ?   5.211   4.934  -7.645 1.000 78.110 ? 173 SER A CA  1 
ATOM 1309 C C   ? SER A 1 173 ?   6.188   5.705  -6.763 1.000 78.110 ? 173 SER A C   1 
ATOM 1310 C CB  ? SER A 1 173 ?   4.565   3.806  -6.838 1.000 78.110 ? 173 SER A CB  1 
ATOM 1311 O O   ? SER A 1 173 ?   7.360   5.339  -6.660 1.000 78.110 ? 173 SER A O   1 
ATOM 1312 O OG  ? SER A 1 173 ?   5.548   2.907  -6.355 1.000 78.110 ? 173 SER A OG  1 
ATOM 1313 N N   ? CYS A 1 174 ?   5.763   6.808  -6.219 1.000 73.270 ? 174 CYS A N   1 
ATOM 1314 C CA  ? CYS A 1 174 ?   6.667   7.664  -5.459 1.000 73.270 ? 174 CYS A CA  1 
ATOM 1315 C C   ? CYS A 1 174 ?   6.057   8.042  -4.114 1.000 73.270 ? 174 CYS A C   1 
ATOM 1316 C CB  ? CYS A 1 174 ?   7.001   8.928  -6.251 1.000 73.270 ? 174 CYS A CB  1 
ATOM 1317 O O   ? CYS A 1 174 ?   5.050   7.465  -3.700 1.000 73.270 ? 174 CYS A O   1 
ATOM 1318 S SG  ? CYS A 1 174 ?   8.662   9.564  -5.940 1.000 73.270 ? 174 CYS A SG  1 
ATOM 1319 N N   ? GLN A 1 175 ?   6.713   8.980  -3.365 1.000 69.030 ? 175 GLN A N   1 
ATOM 1320 C CA  ? GLN A 1 175 ?   6.422   9.357  -1.986 1.000 69.030 ? 175 GLN A CA  1 
ATOM 1321 C C   ? GLN A 1 175 ?   4.954   9.737  -1.817 1.000 69.030 ? 175 GLN A C   1 
ATOM 1322 C CB  ? GLN A 1 175 ?   7.318  10.515  -1.544 1.000 69.030 ? 175 GLN A CB  1 
ATOM 1323 O O   ? GLN A 1 175 ?   4.331  10.255  -2.746 1.000 69.030 ? 175 GLN A O   1 
ATOM 1324 C CG  ? GLN A 1 175 ?   8.791  10.144  -1.429 1.000 69.030 ? 175 GLN A CG  1 
ATOM 1325 C CD  ? GLN A 1 175 ?   9.507  10.163  -2.766 1.000 69.030 ? 175 GLN A CD  1 
ATOM 1326 N NE2 ? GLN A 1 175 ?  10.751   9.695  -2.778 1.000 69.030 ? 175 GLN A NE2 1 
ATOM 1327 O OE1 ? GLN A 1 175 ?   8.948  10.593  -3.779 1.000 69.030 ? 175 GLN A OE1 1 
ATOM 1328 N N   ? ARG A 1 176 ?   4.312   9.329  -0.572 1.000 72.150 ? 176 ARG A N   1 
ATOM 1329 C CA  ? ARG A 1 176 ?   2.977   9.679  -0.096 1.000 72.150 ? 176 ARG A CA  1 
ATOM 1330 C C   ? ARG A 1 176 ?   1.933   8.704  -0.629 1.000 72.150 ? 176 ARG A C   1 
ATOM 1331 C CB  ? ARG A 1 176 ?   2.618  11.109  -0.508 1.000 72.150 ? 176 ARG A CB  1 
ATOM 1332 O O   ? ARG A 1 176 ?   0.775   8.735  -0.207 1.000 72.150 ? 176 ARG A O   1 
ATOM 1333 C CG  ? ARG A 1 176 ?   3.269  12.180   0.352 1.000 72.150 ? 176 ARG A CG  1 
ATOM 1334 C CD  ? ARG A 1 176 ?   2.554  13.517   0.226 1.000 72.150 ? 176 ARG A CD  1 
ATOM 1335 N NE  ? ARG A 1 176 ?   3.135  14.525   1.108 1.000 72.150 ? 176 ARG A NE  1 
ATOM 1336 N NH1 ? ARG A 1 176 ?   1.353  15.987   0.952 1.000 72.150 ? 176 ARG A NH1 1 
ATOM 1337 N NH2 ? ARG A 1 176 ?   3.169  16.520   2.245 1.000 72.150 ? 176 ARG A NH2 1 
ATOM 1338 C CZ  ? ARG A 1 176 ?   2.551  15.675   1.433 1.000 72.150 ? 176 ARG A CZ  1 
ATOM 1339 N N   ? ASP A 1 177 ?   2.341   7.793  -1.388 1.000 81.710 ? 177 ASP A N   1 
ATOM 1340 C CA  ? ASP A 1 177 ?   1.461   6.706  -1.807 1.000 81.710 ? 177 ASP A CA  1 
ATOM 1341 C C   ? ASP A 1 177 ?   1.841   5.396  -1.121 1.000 81.710 ? 177 ASP A C   1 
ATOM 1342 C CB  ? ASP A 1 177 ?   1.503   6.536  -3.327 1.000 81.710 ? 177 ASP A CB  1 
ATOM 1343 O O   ? ASP A 1 177 ?   1.425   4.319  -1.554 1.000 81.710 ? 177 ASP A O   1 
ATOM 1344 C CG  ? ASP A 1 177 ?   0.787   7.650  -4.068 1.000 81.710 ? 177 ASP A CG  1 
ATOM 1345 O OD1 ? ASP A 1 177 ?  -0.143   8.263  -3.499 1.000 81.710 ? 177 ASP A OD1 1 
ATOM 1346 O OD2 ? ASP A 1 177 ?   1.153   7.917  -5.234 1.000 81.710 ? 177 ASP A OD2 1 
ATOM 1347 N N   ? SER A 1 178 ?   2.900   5.592  -0.089 1.000 91.670 ? 178 SER A N   1 
ATOM 1348 C CA  ? SER A 1 178 ?   3.209   4.400   0.694 1.000 91.670 ? 178 SER A CA  1 
ATOM 1349 C C   ? SER A 1 178 ?   1.938   3.725   1.197 1.000 91.670 ? 178 SER A C   1 
ATOM 1350 C CB  ? SER A 1 178 ?   4.111   4.755   1.877 1.000 91.670 ? 178 SER A CB  1 
ATOM 1351 O O   ? SER A 1 178 ?   0.945   4.396   1.486 1.000 91.670 ? 178 SER A O   1 
ATOM 1352 O OG  ? SER A 1 178 ?   5.384   5.186   1.427 1.000 91.670 ? 178 SER A OG  1 
ATOM 1353 N N   ? GLY A 1 179 ?   2.040   2.423   1.086 1.000 94.550 ? 179 GLY A N   1 
ATOM 1354 C CA  ? GLY A 1 179 ?   0.895   1.702   1.618 1.000 94.550 ? 179 GLY A CA  1 
ATOM 1355 C C   ? GLY A 1 179 ?  -0.167   1.414   0.573 1.000 94.550 ? 179 GLY A C   1 
ATOM 1356 O O   ? GLY A 1 179 ?  -1.055   0.588   0.794 1.000 94.550 ? 179 GLY A O   1 
ATOM 1357 N N   ? GLY A 1 180 ?  -0.057   2.120  -0.539 1.000 94.110 ? 180 GLY A N   1 
ATOM 1358 C CA  ? GLY A 1 180 ?  -0.972   1.911  -1.651 1.000 94.110 ? 180 GLY A CA  1 
ATOM 1359 C C   ? GLY A 1 180 ?  -0.834   0.541  -2.287 1.000 94.110 ? 180 GLY A C   1 
ATOM 1360 O O   ? GLY A 1 180 ?   0.189  -0.126  -2.123 1.000 94.110 ? 180 GLY A O   1 
ATOM 1361 N N   ? PRO A 1 181 ?  -1.825   0.127  -3.135 1.000 96.790 ? 181 PRO A N   1 
ATOM 1362 C CA  ? PRO A 1 181 ?  -1.906  -1.250  -3.628 1.000 96.790 ? 181 PRO A CA  1 
ATOM 1363 C C   ? PRO A 1 181 ?  -1.145  -1.454  -4.936 1.000 96.790 ? 181 PRO A C   1 
ATOM 1364 C CB  ? PRO A 1 181 ?  -3.408  -1.465  -3.831 1.000 96.790 ? 181 PRO A CB  1 
ATOM 1365 O O   ? PRO A 1 181 ?  -1.137  -0.568  -5.795 1.000 96.790 ? 181 PRO A O   1 
ATOM 1366 C CG  ? PRO A 1 181 ?  -3.944  -0.112  -4.173 1.000 96.790 ? 181 PRO A CG  1 
ATOM 1367 C CD  ? PRO A 1 181 ?  -3.185   0.916  -3.384 1.000 96.790 ? 181 PRO A CD  1 
ATOM 1368 N N   ? VAL A 1 182 ?  -0.423  -2.615  -5.056 1.000 97.320 ? 182 VAL A N   1 
ATOM 1369 C CA  ? VAL A 1 182 ?  -0.019  -3.235  -6.313 1.000 97.320 ? 182 VAL A CA  1 
ATOM 1370 C C   ? VAL A 1 182 ?  -0.905  -4.445  -6.600 1.000 97.320 ? 182 VAL A C   1 
ATOM 1371 C CB  ? VAL A 1 182 ?   1.467  -3.657  -6.287 1.000 97.320 ? 182 VAL A CB  1 
ATOM 1372 O O   ? VAL A 1 182 ?  -0.839  -5.453  -5.892 1.000 97.320 ? 182 VAL A O   1 
ATOM 1373 C CG1 ? VAL A 1 182 ?   1.865  -4.313  -7.608 1.000 97.320 ? 182 VAL A CG1 1 
ATOM 1374 C CG2 ? VAL A 1 182 ?   2.358  -2.451  -5.996 1.000 97.320 ? 182 VAL A CG2 1 
ATOM 1375 N N   ? VAL A 1 183 ?  -1.717  -4.294  -7.677 1.000 98.050 ? 183 VAL A N   1 
ATOM 1376 C CA  ? VAL A 1 183 ?  -2.703  -5.321  -7.993 1.000 98.050 ? 183 VAL A CA  1 
ATOM 1377 C C   ? VAL A 1 183 ?  -2.324  -6.017  -9.299 1.000 98.050 ? 183 VAL A C   1 
ATOM 1378 C CB  ? VAL A 1 183 ?  -4.127  -4.729  -8.099 1.000 98.050 ? 183 VAL A CB  1 
ATOM 1379 O O   ? VAL A 1 183 ?  -2.148  -5.363 -10.330 1.000 98.050 ? 183 VAL A O   1 
ATOM 1380 C CG1 ? VAL A 1 183 ?  -5.133  -5.809  -8.492 1.000 98.050 ? 183 VAL A CG1 1 
ATOM 1381 C CG2 ? VAL A 1 183 ?  -4.530  -4.073  -6.780 1.000 98.050 ? 183 VAL A CG2 1 
ATOM 1382 N N   ? CYS A 1 184 ?  -2.183  -7.327  -9.199 1.000 97.610 ? 184 CYS A N   1 
ATOM 1383 C CA  ? CYS A 1 184 ?  -1.890  -8.187 -10.340 1.000 97.610 ? 184 CYS A CA  1 
ATOM 1384 C C   ? CYS A 1 184 ?  -2.935  -9.289 -10.475 1.000 97.610 ? 184 CYS A C   1 
ATOM 1385 C CB  ? CYS A 1 184 ?  -0.499  -8.805 -10.201 1.000 97.610 ? 184 CYS A CB  1 
ATOM 1386 O O   ? CYS A 1 184 ?  -3.259  -9.966  -9.498 1.000 97.610 ? 184 CYS A O   1 
ATOM 1387 S SG  ? CYS A 1 184 ?   0.793  -7.609  -9.798 1.000 97.610 ? 184 CYS A SG  1 
ATOM 1388 N N   ? ASN A 1 185 ?  -3.526  -9.389 -11.716 1.000 95.520 ? 185 ASN A N   1 
ATOM 1389 C CA  ? ASN A 1 185 ?  -4.521 -10.425 -11.973 1.000 95.520 ? 185 ASN A CA  1 
ATOM 1390 C C   ? ASN A 1 185 ?  -5.662 -10.368 -10.961 1.000 95.520 ? 185 ASN A C   1 
ATOM 1391 C CB  ? ASN A 1 185 ?  -3.870 -11.810 -11.961 1.000 95.520 ? 185 ASN A CB  1 
ATOM 1392 O O   ? ASN A 1 185 ?  -6.095 -11.401 -10.448 1.000 95.520 ? 185 ASN A O   1 
ATOM 1393 C CG  ? ASN A 1 185 ?  -2.812 -11.967 -13.035 1.000 95.520 ? 185 ASN A CG  1 
ATOM 1394 N ND2 ? ASN A 1 185 ?  -1.714 -12.632 -12.694 1.000 95.520 ? 185 ASN A ND2 1 
ATOM 1395 O OD1 ? ASN A 1 185 ?  -2.979 -11.493 -14.162 1.000 95.520 ? 185 ASN A OD1 1 
ATOM 1396 N N   ? GLY A 1 186 ?  -5.963  -9.176 -10.475 1.000 95.670 ? 186 GLY A N   1 
ATOM 1397 C CA  ? GLY A 1 186 ?  -7.130  -8.956  -9.636 1.000 95.670 ? 186 GLY A CA  1 
ATOM 1398 C C   ? GLY A 1 186 ?  -6.871  -9.234  -8.168 1.000 95.670 ? 186 GLY A C   1 
ATOM 1399 O O   ? GLY A 1 186 ?  -7.809  -9.337  -7.375 1.000 95.670 ? 186 GLY A O   1 
ATOM 1400 N N   ? GLN A 1 187 ?  -5.594  -9.421  -7.768 1.000 98.190 ? 187 GLN A N   1 
ATOM 1401 C CA  ? GLN A 1 187 ?  -5.237  -9.706  -6.383 1.000 98.190 ? 187 GLN A CA  1 
ATOM 1402 C C   ? GLN A 1 187 ?  -4.201  -8.712  -5.866 1.000 98.190 ? 187 GLN A C   1 
ATOM 1403 C CB  ? GLN A 1 187 ?  -4.709 -11.135  -6.247 1.000 98.190 ? 187 GLN A CB  1 
ATOM 1404 O O   ? GLN A 1 187 ?  -3.379  -8.208  -6.634 1.000 98.190 ? 187 GLN A O   1 
ATOM 1405 C CG  ? GLN A 1 187 ?  -5.717 -12.204  -6.645 1.000 98.190 ? 187 GLN A CG  1 
ATOM 1406 C CD  ? GLN A 1 187 ?  -5.159 -13.610  -6.526 1.000 98.190 ? 187 GLN A CD  1 
ATOM 1407 N NE2 ? GLN A 1 187 ?  -5.880 -14.476  -5.823 1.000 98.190 ? 187 GLN A NE2 1 
ATOM 1408 O OE1 ? GLN A 1 187 ?  -4.090 -13.915  -7.063 1.000 98.190 ? 187 GLN A OE1 1 
ATOM 1409 N N   ? LEU A 1 188 ?  -4.216  -8.438  -4.569 1.000 98.390 ? 188 LEU A N   1 
ATOM 1410 C CA  ? LEU A 1 188 ?  -3.258  -7.567  -3.897 1.000 98.390 ? 188 LEU A CA  1 
ATOM 1411 C C   ? LEU A 1 188 ?  -1.899  -8.247  -3.774 1.000 98.390 ? 188 LEU A C   1 
ATOM 1412 C CB  ? LEU A 1 188 ?  -3.773  -7.175  -2.509 1.000 98.390 ? 188 LEU A CB  1 
ATOM 1413 O O   ? LEU A 1 188 ?  -1.685  -9.058  -2.870 1.000 98.390 ? 188 LEU A O   1 
ATOM 1414 C CG  ? LEU A 1 188 ?  -2.875  -6.246  -1.691 1.000 98.390 ? 188 LEU A CG  1 
ATOM 1415 C CD1 ? LEU A 1 188 ?  -2.684  -4.918  -2.417 1.000 98.390 ? 188 LEU A CD1 1 
ATOM 1416 C CD2 ? LEU A 1 188 ?  -3.461  -6.022  -0.301 1.000 98.390 ? 188 LEU A CD2 1 
ATOM 1417 N N   ? GLN A 1 189 ?  -0.996  -7.902  -4.660 1.000 98.340 ? 189 GLN A N   1 
ATOM 1418 C CA  ? GLN A 1 189 ?   0.292  -8.584  -4.730 1.000 98.340 ? 189 GLN A CA  1 
ATOM 1419 C C   ? GLN A 1 189 ?   1.365  -7.814  -3.965 1.000 98.340 ? 189 GLN A C   1 
ATOM 1420 C CB  ? GLN A 1 189 ?   0.721  -8.777  -6.185 1.000 98.340 ? 189 GLN A CB  1 
ATOM 1421 O O   ? GLN A 1 189 ?   2.346  -8.400  -3.503 1.000 98.340 ? 189 GLN A O   1 
ATOM 1422 C CG  ? GLN A 1 189 ?  -0.134  -9.778  -6.951 1.000 98.340 ? 189 GLN A CG  1 
ATOM 1423 C CD  ? GLN A 1 189 ?   0.137 -11.214  -6.542 1.000 98.340 ? 189 GLN A CD  1 
ATOM 1424 N NE2 ? GLN A 1 189 ?  -0.741 -12.123  -6.952 1.000 98.340 ? 189 GLN A NE2 1 
ATOM 1425 O OE1 ? GLN A 1 189 ?   1.127 -11.504  -5.863 1.000 98.340 ? 189 GLN A OE1 1 
ATOM 1426 N N   ? GLY A 1 190 ?   1.196  -6.550  -3.771 1.000 97.430 ? 190 GLY A N   1 
ATOM 1427 C CA  ? GLY A 1 190 ?   2.224  -5.751  -3.123 1.000 97.430 ? 190 GLY A CA  1 
ATOM 1428 C C   ? GLY A 1 190 ?   1.672  -4.520  -2.429 1.000 97.430 ? 190 GLY A C   1 
ATOM 1429 O O   ? GLY A 1 190 ?   0.589  -4.041  -2.770 1.000 97.430 ? 190 GLY A O   1 
ATOM 1430 N N   ? VAL A 1 191 ?   2.441  -4.025  -1.452 1.000 97.700 ? 191 VAL A N   1 
ATOM 1431 C CA  ? VAL A 1 191 ?   2.228  -2.758  -0.761 1.000 97.700 ? 191 VAL A CA  1 
ATOM 1432 C C   ? VAL A 1 191 ?   3.392  -1.812  -1.047 1.000 97.700 ? 191 VAL A C   1 
ATOM 1433 C CB  ? VAL A 1 191 ?   2.070  -2.962   0.763 1.000 97.700 ? 191 VAL A CB  1 
ATOM 1434 O O   ? VAL A 1 191 ?   4.557  -2.186  -0.892 1.000 97.700 ? 191 VAL A O   1 
ATOM 1435 C CG1 ? VAL A 1 191 ?   1.979  -1.617   1.481 1.000 97.700 ? 191 VAL A CG1 1 
ATOM 1436 C CG2 ? VAL A 1 191 ?   0.839  -3.816   1.061 1.000 97.700 ? 191 VAL A CG2 1 
ATOM 1437 N N   ? VAL A 1 192 ?   3.042  -0.675  -1.608 1.000 95.620 ? 192 VAL A N   1 
ATOM 1438 C CA  ? VAL A 1 192 ?   4.094   0.296  -1.889 1.000 95.620 ? 192 VAL A CA  1 
ATOM 1439 C C   ? VAL A 1 192 ?   4.927   0.535  -0.632 1.000 95.620 ? 192 VAL A C   1 
ATOM 1440 C CB  ? VAL A 1 192 ?   3.511   1.632  -2.404 1.000 95.620 ? 192 VAL A CB  1 
ATOM 1441 O O   ? VAL A 1 192 ?   4.399   0.962   0.398 1.000 95.620 ? 192 VAL A O   1 
ATOM 1442 C CG1 ? VAL A 1 192 ?   4.628   2.633  -2.692 1.000 95.620 ? 192 VAL A CG1 1 
ATOM 1443 C CG2 ? VAL A 1 192 ?   2.665   1.397  -3.654 1.000 95.620 ? 192 VAL A CG2 1 
ATOM 1444 N N   ? SER A 1 193 ?   6.252   0.327  -0.715 1.000 94.780 ? 193 SER A N   1 
ATOM 1445 C CA  ? SER A 1 193 ?   7.108   0.378   0.465 1.000 94.780 ? 193 SER A CA  1 
ATOM 1446 C C   ? SER A 1 193 ?   8.174   1.460   0.329 1.000 94.780 ? 193 SER A C   1 
ATOM 1447 C CB  ? SER A 1 193 ?   7.774  -0.978   0.703 1.000 94.780 ? 193 SER A CB  1 
ATOM 1448 O O   ? SER A 1 193 ?   8.171   2.439   1.078 1.000 94.780 ? 193 SER A O   1 
ATOM 1449 O OG  ? SER A 1 193 ?   8.413  -1.009   1.968 1.000 94.780 ? 193 SER A OG  1 
ATOM 1450 N N   ? TRP A 1 194 ?   9.034   1.333  -0.637 1.000 93.110 ? 194 TRP A N   1 
ATOM 1451 C CA  ? TRP A 1 194 ?  10.109   2.316  -0.731 1.000 93.110 ? 194 TRP A CA  1 
ATOM 1452 C C   ? TRP A 1 194 ?  10.785   2.255  -2.097 1.000 93.110 ? 194 TRP A C   1 
ATOM 1453 C CB  ? TRP A 1 194 ?  11.144   2.088   0.375 1.000 93.110 ? 194 TRP A CB  1 
ATOM 1454 O O   ? TRP A 1 194 ?  10.478   1.380  -2.910 1.000 93.110 ? 194 TRP A O   1 
ATOM 1455 C CG  ? TRP A 1 194 ?  11.851   0.769   0.285 1.000 93.110 ? 194 TRP A CG  1 
ATOM 1456 C CD1 ? TRP A 1 194 ?  11.401  -0.440   0.739 1.000 93.110 ? 194 TRP A CD1 1 
ATOM 1457 C CD2 ? TRP A 1 194 ?  13.138   0.527  -0.291 1.000 93.110 ? 194 TRP A CD2 1 
ATOM 1458 C CE2 ? TRP A 1 194 ?  13.406  -0.852  -0.152 1.000 93.110 ? 194 TRP A CE2 1 
ATOM 1459 C CE3 ? TRP A 1 194 ?  14.092   1.345  -0.912 1.000 93.110 ? 194 TRP A CE3 1 
ATOM 1460 N NE1 ? TRP A 1 194 ?  12.332  -1.419   0.479 1.000 93.110 ? 194 TRP A NE1 1 
ATOM 1461 C CH2 ? TRP A 1 194 ?  15.506  -0.611  -1.217 1.000 93.110 ? 194 TRP A CH2 1 
ATOM 1462 C CZ2 ? TRP A 1 194 ?  14.590  -1.433  -0.613 1.000 93.110 ? 194 TRP A CZ2 1 
ATOM 1463 C CZ3 ? TRP A 1 194 ?  15.269   0.765  -1.370 1.000 93.110 ? 194 TRP A CZ3 1 
ATOM 1464 N N   ? GLY A 1 195 ?  11.687   3.174  -2.350 1.000 85.720 ? 195 GLY A N   1 
ATOM 1465 C CA  ? GLY A 1 195 ?  12.569   3.310  -3.499 1.000 85.720 ? 195 GLY A CA  1 
ATOM 1466 C C   ? GLY A 1 195 ?  13.442   4.549  -3.437 1.000 85.720 ? 195 GLY A C   1 
ATOM 1467 O O   ? GLY A 1 195 ?  13.256   5.404  -2.569 1.000 85.720 ? 195 GLY A O   1 
ATOM 1468 N N   ? HIS A 1 196 ?  14.605   4.539  -4.193 1.000 82.670 ? 196 HIS A N   1 
ATOM 1469 C CA  ? HIS A 1 196 ?  15.467   5.715  -4.254 1.000 82.670 ? 196 HIS A CA  1 
ATOM 1470 C C   ? HIS A 1 196 ?  15.246   6.492  -5.547 1.000 82.670 ? 196 HIS A C   1 
ATOM 1471 C CB  ? HIS A 1 196 ?  16.937   5.309  -4.130 1.000 82.670 ? 196 HIS A CB  1 
ATOM 1472 O O   ? HIS A 1 196 ?  15.501   5.977  -6.638 1.000 82.670 ? 196 HIS A O   1 
ATOM 1473 C CG  ? HIS A 1 196 ?  17.275   4.675  -2.818 1.000 82.670 ? 196 HIS A CG  1 
ATOM 1474 C CD2 ? HIS A 1 196 ?  17.761   3.447  -2.524 1.000 82.670 ? 196 HIS A CD2 1 
ATOM 1475 N ND1 ? HIS A 1 196 ?  17.117   5.327  -1.614 1.000 82.670 ? 196 HIS A ND1 1 
ATOM 1476 C CE1 ? HIS A 1 196 ?  17.494   4.524  -0.633 1.000 82.670 ? 196 HIS A CE1 1 
ATOM 1477 N NE2 ? HIS A 1 196 ?  17.889   3.377  -1.158 1.000 82.670 ? 196 HIS A NE2 1 
ATOM 1478 N N   ? GLY A 1 197 ?  14.648   7.657  -5.342 1.000 78.470 ? 197 GLY A N   1 
ATOM 1479 C CA  ? GLY A 1 197 ?  14.331   8.385  -6.561 1.000 78.470 ? 197 GLY A CA  1 
ATOM 1480 C C   ? GLY A 1 197 ?  13.099   7.853  -7.270 1.000 78.470 ? 197 GLY A C   1 
ATOM 1481 O O   ? GLY A 1 197 ?  12.753   6.679  -7.127 1.000 78.470 ? 197 GLY A O   1 
ATOM 1482 N N   ? CYS A 1 198 ?  12.357   8.877  -7.919 1.000 81.270 ? 198 CYS A N   1 
ATOM 1483 C CA  ? CYS A 1 198 ?  11.148   8.475  -8.628 1.000 81.270 ? 198 CYS A CA  1 
ATOM 1484 C C   ? CYS A 1 198 ?  11.364   8.507 -10.136 1.000 81.270 ? 198 CYS A C   1 
ATOM 1485 C CB  ? CYS A 1 198 ?   9.978   9.383  -8.252 1.000 81.270 ? 198 CYS A CB  1 
ATOM 1486 O O   ? CYS A 1 198 ?  11.810   9.518 -10.682 1.000 81.270 ? 198 CYS A O   1 
ATOM 1487 S SG  ? CYS A 1 198 ?   9.348   9.104  -6.582 1.000 81.270 ? 198 CYS A SG  1 
ATOM 1488 N N   ? ALA A 1 199 ?  11.133   7.266 -10.712 1.000 82.010 ? 199 ALA A N   1 
ATOM 1489 C CA  ? ALA A 1 199 ?  11.154   7.171 -12.169 1.000 82.010 ? 199 ALA A CA  1 
ATOM 1490 C C   ? ALA A 1 199 ?  12.569   7.348 -12.710 1.000 82.010 ? 199 ALA A C   1 
ATOM 1491 C CB  ? ALA A 1 199 ?  10.218   8.209 -12.784 1.000 82.010 ? 199 ALA A CB  1 
ATOM 1492 O O   ? ALA A 1 199 ?  12.755   7.784 -13.848 1.000 82.010 ? 199 ALA A O   1 
ATOM 1493 N N   ? TRP A 1 200 ?  13.581   7.275 -11.810 1.000 88.400 ? 200 TRP A N   1 
ATOM 1494 C CA  ? TRP A 1 200 ?  14.985   7.286 -12.207 1.000 88.400 ? 200 TRP A CA  1 
ATOM 1495 C C   ? TRP A 1 200 ?  15.375   5.966 -12.864 1.000 88.400 ? 200 TRP A C   1 
ATOM 1496 C CB  ? TRP A 1 200 ?  15.884   7.554 -10.997 1.000 88.400 ? 200 TRP A CB  1 
ATOM 1497 O O   ? TRP A 1 200 ?  14.829   4.913 -12.528 1.000 88.400 ? 200 TRP A O   1 
ATOM 1498 C CG  ? TRP A 1 200 ?  15.814   8.961 -10.486 1.000 88.400 ? 200 TRP A CG  1 
ATOM 1499 C CD1 ? TRP A 1 200 ?  14.960   9.946 -10.899 1.000 88.400 ? 200 TRP A CD1 1 
ATOM 1500 C CD2 ? TRP A 1 200 ?  16.634   9.542  -9.467 1.000 88.400 ? 200 TRP A CD2 1 
ATOM 1501 C CE2 ? TRP A 1 200 ?  16.222  10.884  -9.313 1.000 88.400 ? 200 TRP A CE2 1 
ATOM 1502 C CE3 ? TRP A 1 200 ?  17.678   9.057  -8.668 1.000 88.400 ? 200 TRP A CE3 1 
ATOM 1503 N NE1 ? TRP A 1 200 ?  15.200  11.105 -10.198 1.000 88.400 ? 200 TRP A NE1 1 
ATOM 1504 C CH2 ? TRP A 1 200 ?  17.838  11.248  -7.623 1.000 88.400 ? 200 TRP A CH2 1 
ATOM 1505 C CZ2 ? TRP A 1 200 ?  16.819  11.748  -8.392 1.000 88.400 ? 200 TRP A CZ2 1 
ATOM 1506 C CZ3 ? TRP A 1 200 ?  18.271   9.918  -7.752 1.000 88.400 ? 200 TRP A CZ3 1 
ATOM 1507 N N   ? LYS A 1 201 ?  16.303   6.083 -13.820 1.000 91.550 ? 201 LYS A N   1 
ATOM 1508 C CA  ? LYS A 1 201 ?  16.857   4.888 -14.450 1.000 91.550 ? 201 LYS A CA  1 
ATOM 1509 C C   ? LYS A 1 201 ?  17.464   3.950 -13.411 1.000 91.550 ? 201 LYS A C   1 
ATOM 1510 C CB  ? LYS A 1 201 ?  17.910   5.269 -15.491 1.000 91.550 ? 201 LYS A CB  1 
ATOM 1511 O O   ? LYS A 1 201 ?  18.117   4.400 -12.467 1.000 91.550 ? 201 LYS A O   1 
ATOM 1512 C CG  ? LYS A 1 201 ?  18.407   4.098 -16.327 1.000 91.550 ? 201 LYS A CG  1 
ATOM 1513 C CD  ? LYS A 1 201 ?  19.421   4.547 -17.371 1.000 91.550 ? 201 LYS A CD  1 
ATOM 1514 C CE  ? LYS A 1 201 ?  19.957   3.369 -18.174 1.000 91.550 ? 201 LYS A CE  1 
ATOM 1515 N NZ  ? LYS A 1 201 ?  20.928   3.808 -19.220 1.000 91.550 ? 201 LYS A NZ  1 
ATOM 1516 N N   ? ASN A 1 202 ?  17.074   2.605 -13.528 1.000 92.100 ? 202 ASN A N   1 
ATOM 1517 C CA  ? ASN A 1 202 ?  17.609   1.522 -12.710 1.000 92.100 ? 202 ASN A CA  1 
ATOM 1518 C C   ? ASN A 1 202 ?  17.194   1.665 -11.249 1.000 92.100 ? 202 ASN A C   1 
ATOM 1519 C CB  ? ASN A 1 202 ?  19.134   1.465 -12.826 1.000 92.100 ? 202 ASN A CB  1 
ATOM 1520 O O   ? ASN A 1 202 ?  17.901   1.204 -10.350 1.000 92.100 ? 202 ASN A O   1 
ATOM 1521 C CG  ? ASN A 1 202 ?  19.599   1.025 -14.200 1.000 92.100 ? 202 ASN A CG  1 
ATOM 1522 N ND2 ? ASN A 1 202 ?  20.670   1.641 -14.689 1.000 92.100 ? 202 ASN A ND2 1 
ATOM 1523 O OD1 ? ASN A 1 202 ?  19.001   0.140 -14.818 1.000 92.100 ? 202 ASN A OD1 1 
ATOM 1524 N N   ? ARG A 1 203 ?  16.102   2.436 -11.043 1.000 91.560 ? 203 ARG A N   1 
ATOM 1525 C CA  ? ARG A 1 203 ?  15.592   2.630  -9.690 1.000 91.560 ? 203 ARG A CA  1 
ATOM 1526 C C   ? ARG A 1 203 ?  14.090   2.371  -9.629 1.000 91.560 ? 203 ARG A C   1 
ATOM 1527 C CB  ? ARG A 1 203 ?  15.899   4.046  -9.197 1.000 91.560 ? 203 ARG A CB  1 
ATOM 1528 O O   ? ARG A 1 203 ?  13.294   3.311  -9.575 1.000 91.560 ? 203 ARG A O   1 
ATOM 1529 C CG  ? ARG A 1 203 ?  17.384   4.365  -9.126 1.000 91.560 ? 203 ARG A CG  1 
ATOM 1530 C CD  ? ARG A 1 203 ?  18.039   3.736  -7.904 1.000 91.560 ? 203 ARG A CD  1 
ATOM 1531 N NE  ? ARG A 1 203 ?  19.391   4.244  -7.695 1.000 91.560 ? 203 ARG A NE  1 
ATOM 1532 N NH1 ? ARG A 1 203 ?  19.867   2.841  -5.923 1.000 91.560 ? 203 ARG A NH1 1 
ATOM 1533 N NH2 ? ARG A 1 203 ?  21.437   4.342  -6.657 1.000 91.560 ? 203 ARG A NH2 1 
ATOM 1534 C CZ  ? ARG A 1 203 ?  20.229   3.808  -6.759 1.000 91.560 ? 203 ARG A CZ  1 
ATOM 1535 N N   ? PRO A 1 204 ?  13.619   1.155  -9.815 1.000 93.530 ? 204 PRO A N   1 
ATOM 1536 C CA  ? PRO A 1 204 ?  12.192   0.836  -9.730 1.000 93.530 ? 204 PRO A CA  1 
ATOM 1537 C C   ? PRO A 1 204 ?  11.638   0.983  -8.315 1.000 93.530 ? 204 PRO A C   1 
ATOM 1538 C CB  ? PRO A 1 204 ?  12.129  -0.622 -10.193 1.000 93.530 ? 204 PRO A CB  1 
ATOM 1539 O O   ? PRO A 1 204 ?  12.405   1.124  -7.359 1.000 93.530 ? 204 PRO A O   1 
ATOM 1540 C CG  ? PRO A 1 204 ?  13.420  -1.223  -9.740 1.000 93.530 ? 204 PRO A CG  1 
ATOM 1541 C CD  ? PRO A 1 204 ?  14.507  -0.201  -9.907 1.000 93.530 ? 204 PRO A CD  1 
ATOM 1542 N N   ? GLY A 1 205 ?  10.261   0.939  -8.204 1.000 94.010 ? 205 GLY A N   1 
ATOM 1543 C CA  ? GLY A 1 205 ?   9.635   0.910  -6.892 1.000 94.010 ? 205 GLY A CA  1 
ATOM 1544 C C   ? GLY A 1 205 ?   9.787  -0.424  -6.187 1.000 94.010 ? 205 GLY A C   1 
ATOM 1545 O O   ? GLY A 1 205 ?   9.772  -1.477  -6.829 1.000 94.010 ? 205 GLY A O   1 
ATOM 1546 N N   ? VAL A 1 206 ?   9.883  -0.358  -4.866 1.000 95.840 ? 206 VAL A N   1 
ATOM 1547 C CA  ? VAL A 1 206 ?  10.003  -1.558  -4.044 1.000 95.840 ? 206 VAL A CA  1 
ATOM 1548 C C   ? VAL A 1 206 ?   8.729  -1.753  -3.226 1.000 95.840 ? 206 VAL A C   1 
ATOM 1549 C CB  ? VAL A 1 206 ?  11.231  -1.484  -3.108 1.000 95.840 ? 206 VAL A CB  1 
ATOM 1550 O O   ? VAL A 1 206 ?   8.231  -0.811  -2.605 1.000 95.840 ? 206 VAL A O   1 
ATOM 1551 C CG1 ? VAL A 1 206 ?  11.324  -2.738  -2.240 1.000 95.840 ? 206 VAL A CG1 1 
ATOM 1552 C CG2 ? VAL A 1 206 ?  12.510  -1.298  -3.922 1.000 95.840 ? 206 VAL A CG2 1 
ATOM 1553 N N   ? TYR A 1 207 ?   8.287  -2.968  -3.212 1.000 97.200 ? 207 TYR A N   1 
ATOM 1554 C CA  ? TYR A 1 207 ?   7.006  -3.302  -2.599 1.000 97.200 ? 207 TYR A CA  1 
ATOM 1555 C C   ? TYR A 1 207 ?   7.157  -4.461  -1.619 1.000 97.200 ? 207 TYR A C   1 
ATOM 1556 C CB  ? TYR A 1 207 ?   5.972  -3.657  -3.672 1.000 97.200 ? 207 TYR A CB  1 
ATOM 1557 O O   ? TYR A 1 207 ?   8.004  -5.336  -1.809 1.000 97.200 ? 207 TYR A O   1 
ATOM 1558 C CG  ? TYR A 1 207 ?   5.815  -2.598  -4.736 1.000 97.200 ? 207 TYR A CG  1 
ATOM 1559 C CD1 ? TYR A 1 207 ?   4.748  -1.703  -4.703 1.000 97.200 ? 207 TYR A CD1 1 
ATOM 1560 C CD2 ? TYR A 1 207 ?   6.731  -2.492  -5.777 1.000 97.200 ? 207 TYR A CD2 1 
ATOM 1561 C CE1 ? TYR A 1 207 ?   4.597  -0.727  -5.683 1.000 97.200 ? 207 TYR A CE1 1 
ATOM 1562 C CE2 ? TYR A 1 207 ?   6.590  -1.520  -6.762 1.000 97.200 ? 207 TYR A CE2 1 
ATOM 1563 O OH  ? TYR A 1 207 ?   5.379   0.321  -7.679 1.000 97.200 ? 207 TYR A OH  1 
ATOM 1564 C CZ  ? TYR A 1 207 ?   5.523  -0.643  -6.706 1.000 97.200 ? 207 TYR A CZ  1 
ATOM 1565 N N   ? THR A 1 208 ?   6.357  -4.292  -0.512 1.000 97.960 ? 208 THR A N   1 
ATOM 1566 C CA  ? THR A 1 208 ?   6.225  -5.460   0.352 1.000 97.960 ? 208 THR A CA  1 
ATOM 1567 C C   ? THR A 1 208 ?   5.449  -6.569  -0.353 1.000 97.960 ? 208 THR A C   1 
ATOM 1568 C CB  ? THR A 1 208 ?   5.524  -5.100   1.675 1.000 97.960 ? 208 THR A CB  1 
ATOM 1569 O O   ? THR A 1 208 ?   4.366  -6.330  -0.892 1.000 97.960 ? 208 THR A O   1 
ATOM 1570 C CG2 ? THR A 1 208 ?   5.380  -6.325   2.572 1.000 97.960 ? 208 THR A CG2 1 
ATOM 1571 O OG1 ? THR A 1 208 ?   6.295  -4.107   2.362 1.000 97.960 ? 208 THR A OG1 1 
ATOM 1572 N N   ? LYS A 1 209 ?   6.055  -7.791  -0.416 1.000 97.630 ? 209 LYS A N   1 
ATOM 1573 C CA  ? LYS A 1 209 ?   5.455  -8.965  -1.042 1.000 97.630 ? 209 LYS A CA  1 
ATOM 1574 C C   ? LYS A 1 209 ?   4.350  -9.550  -0.167 1.000 97.630 ? 209 LYS A C   1 
ATOM 1575 C CB  ? LYS A 1 209 ?   6.519 -10.028  -1.322 1.000 97.630 ? 209 LYS A CB  1 
ATOM 1576 O O   ? LYS A 1 209 ?   4.624 -10.308   0.765 1.000 97.630 ? 209 LYS A O   1 
ATOM 1577 C CG  ? LYS A 1 209 ?   6.038 -11.168  -2.207 1.000 97.630 ? 209 LYS A CG  1 
ATOM 1578 C CD  ? LYS A 1 209 ?   7.110 -12.236  -2.375 1.000 97.630 ? 209 LYS A CD  1 
ATOM 1579 C CE  ? LYS A 1 209 ?   8.272 -11.735  -3.221 1.000 97.630 ? 209 LYS A CE  1 
ATOM 1580 N NZ  ? LYS A 1 209 ?   9.324 -12.781  -3.395 1.000 97.630 ? 209 LYS A NZ  1 
ATOM 1581 N N   ? VAL A 1 210 ?   3.039  -9.194  -0.451 1.000 98.300 ? 210 VAL A N   1 
ATOM 1582 C CA  ? VAL A 1 210 ?   1.887  -9.544   0.372 1.000 98.300 ? 210 VAL A CA  1 
ATOM 1583 C C   ? VAL A 1 210 ?   1.767 -11.063   0.475 1.000 98.300 ? 210 VAL A C   1 
ATOM 1584 C CB  ? VAL A 1 210 ?   0.581  -8.943  -0.194 1.000 98.300 ? 210 VAL A CB  1 
ATOM 1585 O O   ? VAL A 1 210 ?   1.379 -11.592   1.519 1.000 98.300 ? 210 VAL A O   1 
ATOM 1586 C CG1 ? VAL A 1 210 ?  -0.632  -9.468   0.572 1.000 98.300 ? 210 VAL A CG1 1 
ATOM 1587 C CG2 ? VAL A 1 210 ?   0.630  -7.417  -0.142 1.000 98.300 ? 210 VAL A CG2 1 
ATOM 1588 N N   ? TYR A 1 211 ?   2.089 -11.774  -0.562 1.000 97.730 ? 211 TYR A N   1 
ATOM 1589 C CA  ? TYR A 1 211 ?   2.007 -13.230  -0.581 1.000 97.730 ? 211 TYR A CA  1 
ATOM 1590 C C   ? TYR A 1 211 ?   2.724 -13.832   0.622 1.000 97.730 ? 211 TYR A C   1 
ATOM 1591 C CB  ? TYR A 1 211 ?   2.604 -13.786  -1.877 1.000 97.730 ? 211 TYR A CB  1 
ATOM 1592 O O   ? TYR A 1 211 ?   2.263 -14.822   1.195 1.000 97.730 ? 211 TYR A O   1 
ATOM 1593 C CG  ? TYR A 1 211 ?   2.586 -15.293  -1.956 1.000 97.730 ? 211 TYR A CG  1 
ATOM 1594 C CD1 ? TYR A 1 211 ?   3.746 -16.035  -1.748 1.000 97.730 ? 211 TYR A CD1 1 
ATOM 1595 C CD2 ? TYR A 1 211 ?   1.409 -15.977  -2.241 1.000 97.730 ? 211 TYR A CD2 1 
ATOM 1596 C CE1 ? TYR A 1 211 ?   3.734 -17.424  -1.822 1.000 97.730 ? 211 TYR A CE1 1 
ATOM 1597 C CE2 ? TYR A 1 211 ?   1.386 -17.366  -2.317 1.000 97.730 ? 211 TYR A CE2 1 
ATOM 1598 O OH  ? TYR A 1 211 ?   2.533 -19.455  -2.181 1.000 97.730 ? 211 TYR A OH  1 
ATOM 1599 C CZ  ? TYR A 1 211 ?   2.551 -18.080  -2.106 1.000 97.730 ? 211 TYR A CZ  1 
ATOM 1600 N N   ? ASN A 1 212 ?   3.804 -13.285   1.062 1.000 97.740 ? 212 ASN A N   1 
ATOM 1601 C CA  ? ASN A 1 212 ?   4.583 -13.787   2.189 1.000 97.740 ? 212 ASN A CA  1 
ATOM 1602 C C   ? ASN A 1 212 ?   3.845 -13.594   3.510 1.000 97.740 ? 212 ASN A C   1 
ATOM 1603 C CB  ? ASN A 1 212 ?   5.952 -13.105   2.241 1.000 97.740 ? 212 ASN A CB  1 
ATOM 1604 O O   ? ASN A 1 212 ?   4.231 -14.166   4.531 1.000 97.740 ? 212 ASN A O   1 
ATOM 1605 C CG  ? ASN A 1 212 ?   6.922 -13.665   1.219 1.000 97.740 ? 212 ASN A CG  1 
ATOM 1606 N ND2 ? ASN A 1 212 ?   8.096 -13.053   1.118 1.000 97.740 ? 212 ASN A ND2 1 
ATOM 1607 O OD1 ? ASN A 1 212 ?   6.618 -14.639   0.525 1.000 97.740 ? 212 ASN A OD1 1 
ATOM 1608 N N   ? TYR A 1 213 ?   2.708 -12.809   3.527 1.000 98.310 ? 213 TYR A N   1 
ATOM 1609 C CA  ? TYR A 1 213 ?   2.125 -12.406   4.802 1.000 98.310 ? 213 TYR A CA  1 
ATOM 1610 C C   ? TYR A 1 213 ?   0.656 -12.803   4.880 1.000 98.310 ? 213 TYR A C   1 
ATOM 1611 C CB  ? TYR A 1 213 ?   2.268 -10.894   5.005 1.000 98.310 ? 213 TYR A CB  1 
ATOM 1612 O O   ? TYR A 1 213 ?  -0.076 -12.331   5.754 1.000 98.310 ? 213 TYR A O   1 
ATOM 1613 C CG  ? TYR A 1 213 ?   3.699 -10.413   4.987 1.000 98.310 ? 213 TYR A CG  1 
ATOM 1614 C CD1 ? TYR A 1 213 ?   4.510 -10.539   6.113 1.000 98.310 ? 213 TYR A CD1 1 
ATOM 1615 C CD2 ? TYR A 1 213 ?   4.241  -9.830   3.847 1.000 98.310 ? 213 TYR A CD2 1 
ATOM 1616 C CE1 ? TYR A 1 213 ?   5.829 -10.095   6.102 1.000 98.310 ? 213 TYR A CE1 1 
ATOM 1617 C CE2 ? TYR A 1 213 ?   5.558  -9.382   3.825 1.000 98.310 ? 213 TYR A CE2 1 
ATOM 1618 O OH  ? TYR A 1 213 ?   7.647  -9.078   4.939 1.000 98.310 ? 213 TYR A OH  1 
ATOM 1619 C CZ  ? TYR A 1 213 ?   6.343  -9.519   4.956 1.000 98.310 ? 213 TYR A CZ  1 
ATOM 1620 N N   ? VAL A 1 214 ?   0.208 -13.610   3.963 1.000 98.410 ? 214 VAL A N   1 
ATOM 1621 C CA  ? VAL A 1 214 ?  -1.201 -13.991   3.943 1.000 98.410 ? 214 VAL A CA  1 
ATOM 1622 C C   ? VAL A 1 214 ?  -1.563 -14.700   5.246 1.000 98.410 ? 214 VAL A C   1 
ATOM 1623 C CB  ? VAL A 1 214 ?  -1.527 -14.897   2.735 1.000 98.410 ? 214 VAL A CB  1 
ATOM 1624 O O   ? VAL A 1 214 ?  -2.601 -14.414   5.848 1.000 98.410 ? 214 VAL A O   1 
ATOM 1625 C CG1 ? VAL A 1 214 ?  -2.916 -15.516   2.883 1.000 98.410 ? 214 VAL A CG1 1 
ATOM 1626 C CG2 ? VAL A 1 214 ?  -1.428 -14.106   1.432 1.000 98.410 ? 214 VAL A CG2 1 
ATOM 1627 N N   ? ASP A 1 215 ?  -0.708 -15.623   5.717 1.000 98.120 ? 215 ASP A N   1 
ATOM 1628 C CA  ? ASP A 1 215 ?  -0.969 -16.329   6.968 1.000 98.120 ? 215 ASP A CA  1 
ATOM 1629 C C   ? ASP A 1 215 ?  -1.018 -15.359   8.146 1.000 98.120 ? 215 ASP A C   1 
ATOM 1630 C CB  ? ASP A 1 215 ?   0.096 -17.400   7.212 1.000 98.120 ? 215 ASP A CB  1 
ATOM 1631 O O   ? ASP A 1 215 ?  -1.908 -15.451   8.995 1.000 98.120 ? 215 ASP A O   1 
ATOM 1632 C CG  ? ASP A 1 215 ?  -0.038 -18.593   6.282 1.000 98.120 ? 215 ASP A CG  1 
ATOM 1633 O OD1 ? ASP A 1 215 ?  -1.132 -18.805   5.716 1.000 98.120 ? 215 ASP A OD1 1 
ATOM 1634 O OD2 ? ASP A 1 215 ?   0.958 -19.331   6.117 1.000 98.120 ? 215 ASP A OD2 1 
ATOM 1635 N N   ? TRP A 1 216 ?  -0.082 -14.474   8.177 1.000 98.450 ? 216 TRP A N   1 
ATOM 1636 C CA  ? TRP A 1 216 ?  -0.047 -13.471   9.237 1.000 98.450 ? 216 TRP A CA  1 
ATOM 1637 C C   ? TRP A 1 216 ?  -1.308 -12.613   9.217 1.000 98.450 ? 216 TRP A C   1 
ATOM 1638 C CB  ? TRP A 1 216 ?   1.192 -12.583   9.096 1.000 98.450 ? 216 TRP A CB  1 
ATOM 1639 O O   ? TRP A 1 216 ?  -1.899 -12.343  10.265 1.000 98.450 ? 216 TRP A O   1 
ATOM 1640 C CG  ? TRP A 1 216 ?   1.212 -11.412  10.033 1.000 98.450 ? 216 TRP A CG  1 
ATOM 1641 C CD1 ? TRP A 1 216 ?   1.565 -11.419  11.354 1.000 98.450 ? 216 TRP A CD1 1 
ATOM 1642 C CD2 ? TRP A 1 216 ?   0.858 -10.062   9.719 1.000 98.450 ? 216 TRP A CD2 1 
ATOM 1643 C CE2 ? TRP A 1 216 ?   1.021  -9.302  10.899 1.000 98.450 ? 216 TRP A CE2 1 
ATOM 1644 C CE3 ? TRP A 1 216 ?   0.420  -9.419   8.553 1.000 98.450 ? 216 TRP A CE3 1 
ATOM 1645 N NE1 ? TRP A 1 216 ?   1.452 -10.153  11.880 1.000 98.450 ? 216 TRP A NE1 1 
ATOM 1646 C CH2 ? TRP A 1 216 ?   0.332  -7.327   9.791 1.000 98.450 ? 216 TRP A CH2 1 
ATOM 1647 C CZ2 ? TRP A 1 216 ?   0.760  -7.930  10.945 1.000 98.450 ? 216 TRP A CZ2 1 
ATOM 1648 C CZ3 ? TRP A 1 216 ?   0.161  -8.054   8.602 1.000 98.450 ? 216 TRP A CZ3 1 
ATOM 1649 N N   ? ILE A 1 217 ?  -1.728 -12.177   8.055 1.000 98.590 ? 217 ILE A N   1 
ATOM 1650 C CA  ? ILE A 1 217 ?  -2.922 -11.354   7.895 1.000 98.590 ? 217 ILE A CA  1 
ATOM 1651 C C   ? ILE A 1 217 ?  -4.139 -12.098   8.440 1.000 98.590 ? 217 ILE A C   1 
ATOM 1652 C CB  ? ILE A 1 217 ?  -3.148 -10.969   6.415 1.000 98.590 ? 217 ILE A CB  1 
ATOM 1653 O O   ? ILE A 1 217 ?  -4.889 -11.558   9.257 1.000 98.590 ? 217 ILE A O   1 
ATOM 1654 C CG1 ? ILE A 1 217 ?  -2.066  -9.988   5.948 1.000 98.590 ? 217 ILE A CG1 1 
ATOM 1655 C CG2 ? ILE A 1 217 ?  -4.546 -10.376   6.219 1.000 98.590 ? 217 ILE A CG2 1 
ATOM 1656 C CD1 ? ILE A 1 217 ?  -2.039  -9.768   4.441 1.000 98.590 ? 217 ILE A CD1 1 
ATOM 1657 N N   ? LYS A 1 218 ?  -4.324 -13.283   8.050 1.000 98.390 ? 218 LYS A N   1 
ATOM 1658 C CA  ? LYS A 1 218 ?  -5.478 -14.081   8.455 1.000 98.390 ? 218 LYS A CA  1 
ATOM 1659 C C   ? LYS A 1 218 ?  -5.468 -14.337   9.959 1.000 98.390 ? 218 LYS A C   1 
ATOM 1660 C CB  ? LYS A 1 218 ?  -5.505 -15.409   7.697 1.000 98.390 ? 218 LYS A CB  1 
ATOM 1661 O O   ? LYS A 1 218 ?  -6.501 -14.219  10.621 1.000 98.390 ? 218 LYS A O   1 
ATOM 1662 C CG  ? LYS A 1 218 ?  -5.845 -15.272   6.220 1.000 98.390 ? 218 LYS A CG  1 
ATOM 1663 C CD  ? LYS A 1 218 ?  -5.873 -16.627   5.525 1.000 98.390 ? 218 LYS A CD  1 
ATOM 1664 C CE  ? LYS A 1 218 ?  -6.317 -16.503   4.074 1.000 98.390 ? 218 LYS A CE  1 
ATOM 1665 N NZ  ? LYS A 1 218 ?  -6.302 -17.823   3.375 1.000 98.390 ? 218 LYS A NZ  1 
ATOM 1666 N N   ? ASP A 1 219 ?  -4.310 -14.714  10.471 1.000 98.410 ? 219 ASP A N   1 
ATOM 1667 C CA  ? ASP A 1 219 ?  -4.168 -14.986  11.899 1.000 98.410 ? 219 ASP A CA  1 
ATOM 1668 C C   ? ASP A 1 219 ?  -4.440 -13.732  12.726 1.000 98.410 ? 219 ASP A C   1 
ATOM 1669 C CB  ? ASP A 1 219 ?  -2.769 -15.526  12.206 1.000 98.410 ? 219 ASP A CB  1 
ATOM 1670 O O   ? ASP A 1 219 ?  -5.081 -13.802  13.777 1.000 98.410 ? 219 ASP A O   1 
ATOM 1671 C CG  ? ASP A 1 219 ?  -2.561 -16.946  11.712 1.000 98.410 ? 219 ASP A CG  1 
ATOM 1672 O OD1 ? ASP A 1 219 ?  -3.555 -17.634  11.395 1.000 98.410 ? 219 ASP A OD1 1 
ATOM 1673 O OD2 ? ASP A 1 219 ?  -1.391 -17.383  11.642 1.000 98.410 ? 219 ASP A OD2 1 
ATOM 1674 N N   ? THR A 1 220 ?  -3.903 -12.627  12.289 1.000 98.290 ? 220 THR A N   1 
ATOM 1675 C CA  ? THR A 1 220 ?  -4.082 -11.364  12.997 1.000 98.290 ? 220 THR A CA  1 
ATOM 1676 C C   ? THR A 1 220 ?  -5.552 -10.955  13.011 1.000 98.290 ? 220 THR A C   1 
ATOM 1677 C CB  ? THR A 1 220 ?  -3.241 -10.243  12.360 1.000 98.290 ? 220 THR A CB  1 
ATOM 1678 O O   ? THR A 1 220 ?  -6.073 -10.528  14.044 1.000 98.290 ? 220 THR A O   1 
ATOM 1679 C CG2 ? THR A 1 220 ?  -3.412  -8.929  13.116 1.000 98.290 ? 220 THR A CG2 1 
ATOM 1680 O OG1 ? THR A 1 220 ?  -1.858 -10.618  12.384 1.000 98.290 ? 220 THR A OG1 1 
ATOM 1681 N N   ? ILE A 1 221 ?  -6.237 -11.086  11.872 1.000 98.100 ? 221 ILE A N   1 
ATOM 1682 C CA  ? ILE A 1 221 ?  -7.656 -10.762  11.773 1.000 98.100 ? 221 ILE A CA  1 
ATOM 1683 C C   ? ILE A 1 221 ?  -8.459 -11.667  12.703 1.000 98.100 ? 221 ILE A C   1 
ATOM 1684 C CB  ? ILE A 1 221 ?  -8.166 -10.897  10.321 1.000 98.100 ? 221 ILE A CB  1 
ATOM 1685 O O   ? ILE A 1 221 ?  -9.330 -11.197  13.438 1.000 98.100 ? 221 ILE A O   1 
ATOM 1686 C CG1 ? ILE A 1 221 ?  -7.630  -9.750   9.457 1.000 98.100 ? 221 ILE A CG1 1 
ATOM 1687 C CG2 ? ILE A 1 221 ?  -9.697 -10.938  10.288 1.000 98.100 ? 221 ILE A CG2 1 
ATOM 1688 C CD1 ? ILE A 1 221 ?  -7.978  -9.873   7.980 1.000 98.100 ? 221 ILE A CD1 1 
ATOM 1689 N N   ? ALA A 1 222 ?  -8.222 -12.934  12.742 1.000 97.800 ? 222 ALA A N   1 
ATOM 1690 C CA  ? ALA A 1 222 ?  -8.923 -13.911  13.571 1.000 97.800 ? 222 ALA A CA  1 
ATOM 1691 C C   ? ALA A 1 222 ?  -8.730 -13.611  15.055 1.000 97.800 ? 222 ALA A C   1 
ATOM 1692 C CB  ? ALA A 1 222 ?  -8.443 -15.324  13.250 1.000 97.800 ? 222 ALA A CB  1 
ATOM 1693 O O   ? ALA A 1 222 ?  -9.654 -13.777  15.854 1.000 97.800 ? 222 ALA A O   1 
ATOM 1694 N N   ? ALA A 1 223 ?  -7.599 -13.126  15.407 1.000 97.260 ? 223 ALA A N   1 
ATOM 1695 C CA  ? ALA A 1 223 ?  -7.262 -12.858  16.802 1.000 97.260 ? 223 ALA A CA  1 
ATOM 1696 C C   ? ALA A 1 223 ?  -7.897 -11.556  17.281 1.000 97.260 ? 223 ALA A C   1 
ATOM 1697 C CB  ? ALA A 1 223 ?  -5.747 -12.806  16.983 1.000 97.260 ? 223 ALA A CB  1 
ATOM 1698 O O   ? ALA A 1 223 ?  -7.909 -11.267  18.480 1.000 97.260 ? 223 ALA A O   1 
ATOM 1699 N N   ? ASN A 1 224 ?  -8.448 -10.712  16.387 1.000 94.750 ? 224 ASN A N   1 
ATOM 1700 C CA  ? ASN A 1 224 ?  -8.959  -9.390  16.737 1.000 94.750 ? 224 ASN A CA  1 
ATOM 1701 C C   ? ASN A 1 224 ? -10.385  -9.189  16.233 1.000 94.750 ? 224 ASN A C   1 
ATOM 1702 C CB  ? ASN A 1 224 ?  -8.042  -8.297  16.185 1.000 94.750 ? 224 ASN A CB  1 
ATOM 1703 O O   ? ASN A 1 224 ? -11.143  -8.400  16.800 1.000 94.750 ? 224 ASN A O   1 
ATOM 1704 C CG  ? ASN A 1 224 ?  -6.706  -8.239  16.899 1.000 94.750 ? 224 ASN A CG  1 
ATOM 1705 N ND2 ? ASN A 1 224 ?  -5.695  -8.877  16.320 1.000 94.750 ? 224 ASN A ND2 1 
ATOM 1706 O OD1 ? ASN A 1 224 ?  -6.584  -7.627  17.964 1.000 94.750 ? 224 ASN A OD1 1 
# 
loop_
_struct_sheet_range.sheet_id 
_struct_sheet_range.id 
_struct_sheet_range.beg_label_comp_id 
_struct_sheet_range.beg_label_asym_id 
_struct_sheet_range.beg_label_seq_id 
_struct_sheet_range.pdbx_beg_PDB_ins_code 
_struct_sheet_range.end_label_comp_id 
_struct_sheet_range.end_label_asym_id 
_struct_sheet_range.end_label_seq_id 
_struct_sheet_range.pdbx_end_PDB_ins_code 
_struct_sheet_range.beg_auth_comp_id 
_struct_sheet_range.beg_auth_asym_id 
_struct_sheet_range.beg_auth_seq_id 
_struct_sheet_range.end_auth_comp_id 
_struct_sheet_range.end_auth_asym_id 
_struct_sheet_range.end_auth_seq_id 
A A ILE A   2 ? VAL A   3 ? ILE A 2   VAL A 3   
A B ASP A 172 ? SER A 173 ? ASP A 172 SER A 173 
B C TYR A   6 ? THR A   7 ? TYR A 6   THR A 7   
B D SER A 105 ? SER A 105 ? SER A 105 SER A 105 
B E GLU A 116 ? GLY A 121 ? GLU A 116 GLY A 121 
B F LYS A 137 ? VAL A 143 ? LYS A 137 VAL A 143 
B G MET A 161 ? VAL A 164 ? MET A 161 VAL A 164 
B H PRO A 181 ? CYS A 184 ? PRO A 181 CYS A 184 
B I GLN A 187 ? TRP A 194 ? GLN A 187 TRP A 194 
B J GLY A 205 ? LYS A 209 ? GLY A 205 LYS A 209 
C K GLN A  16 ? ASN A  20 ? GLN A 16  ASN A 20  
C L HIS A  24 ? LEU A  30 ? HIS A 24  LEU A 30  
C M TRP A  35 ? SER A  38 ? TRP A 35  SER A 38  
C N GLN A  48 ? LEU A  51 ? GLN A 48  LEU A 51  
C O GLN A  64 ? ARG A  73 ? GLN A 64  ARG A 73  
C P MET A  87 ? LEU A  91 ? MET A 87  LEU A 91  
D Q ASN A  55 ? ASN A  55 ? ASN A 55  ASN A 55  
D R GLU A 135 ? GLU A 135 ? GLU A 135 GLU A 135 
E S ASN A  78 ? ASN A  78 ? ASN A 78  ASN A 78  
E T ASP A  83 ? ASP A  83 ? ASP A 83  ASP A 83  
# 
loop_
_struct_conf.id 
_struct_conf.conf_type_id 
_struct_conf.beg_label_comp_id 
_struct_conf.beg_label_asym_id 
_struct_conf.beg_label_seq_id 
_struct_conf.pdbx_beg_PDB_ins_code 
_struct_conf.end_label_comp_id 
_struct_conf.end_label_asym_id 
_struct_conf.end_label_seq_id 
_struct_conf.pdbx_end_PDB_ins_code 
_struct_conf.beg_auth_comp_id 
_struct_conf.beg_auth_asym_id 
_struct_conf.beg_auth_seq_id 
_struct_conf.end_auth_comp_id 
_struct_conf.end_auth_asym_id 
_struct_conf.end_auth_seq_id 
STRN1         STRN         ILE A   2 ? VAL A   3 ? ILE A 2   VAL A 3   
TURN_TY1_P1   TURN_TY1_P   GLY A   4 ? GLY A   4 ? GLY A 4   GLY A 4   
STRN2         STRN         TYR A   6 ? THR A   7 ? TYR A 6   THR A 7   
HELX_LH_PP_P1 HELX_LH_PP_P CYS A   8 ? GLU A   9 ? CYS A 8   GLU A 9   
TURN_TY1_P2   TURN_TY1_P   GLU A  10 ? ASN A  11 ? GLU A 10  ASN A 11  
BEND1         BEND         SER A  12 ? SER A  12 ? SER A 12  SER A 12  
TURN_TY1_P3   TURN_TY1_P   PRO A  14 ? TYR A  15 ? PRO A 14  TYR A 15  
STRN3         STRN         GLN A  16 ? ASN A  20 ? GLN A 16  ASN A 20  
BEND2         BEND         SER A  21 ? SER A  23 ? SER A 21  SER A 23  
STRN4         STRN         HIS A  24 ? LEU A  30 ? HIS A 24  LEU A 30  
BEND3         BEND         SER A  32 ? GLN A  34 ? SER A 32  GLN A 34  
STRN5         STRN         TRP A  35 ? SER A  38 ? TRP A 35  SER A 38  
HELX_RH_3T_P1 HELX_RH_3T_P ALA A  40 ? CYS A  42 ? ALA A 40  CYS A 42  
BEND4         BEND         THR A  45 ? ARG A  46 ? THR A 45  ARG A 46  
STRN6         STRN         GLN A  48 ? LEU A  51 ? GLN A 48  LEU A 51  
BEND5         BEND         GLY A  52 ? GLY A  52 ? GLY A 52  GLY A 52  
BEND6         BEND         HIS A  54 ? HIS A  54 ? HIS A 54  HIS A 54  
STRN7         STRN         ASN A  55 ? ASN A  55 ? ASN A 55  ASN A 55  
TURN_TY1_P4   TURN_TY1_P   ILE A  56 ? LYS A  57 ? ILE A 56  LYS A 57  
BEND7         BEND         VAL A  58 ? VAL A  58 ? VAL A 58  VAL A 58  
BEND8         BEND         GLY A  61 ? GLY A  61 ? GLY A 61  GLY A 61  
STRN8         STRN         GLN A  64 ? ARG A  73 ? GLN A 64  ARG A 73  
TURN_TY1_P5   TURN_TY1_P   PRO A  75 ? LYS A  76 ? PRO A 75  LYS A 76  
STRN9         STRN         ASN A  78 ? ASN A  78 ? ASN A 78  ASN A 78  
TURN_TY1_P6   TURN_TY1_P   ARG A  79 ? LEU A  82 ? ARG A 79  LEU A 82  
STRN10        STRN         ASP A  83 ? ASP A  83 ? ASP A 83  ASP A 83  
TURN_TY1_P7   TURN_TY1_P   ASN A  84 ? ASN A  84 ? ASN A 84  ASN A 84  
STRN11        STRN         MET A  87 ? LEU A  91 ? MET A 87  LEU A 91  
BEND9         BEND         SER A  92 ? SER A  93 ? SER A 92  SER A 93  
BEND10        BEND         ASN A  98 ? ARG A 100 ? ASN A 98  ARG A 100 
STRN12        STRN         SER A 105 ? SER A 105 ? SER A 105 SER A 105 
HELX_LH_PP_P2 HELX_LH_PP_P LEU A 106 ? PRO A 107 ? LEU A 106 PRO A 107 
BEND11        BEND         THR A 108 ? THR A 109 ? THR A 108 THR A 109 
HELX_LH_PP_P3 HELX_LH_PP_P PRO A 110 ? ALA A 112 ? PRO A 110 ALA A 112 
TURN_TY1_P8   TURN_TY1_P   ALA A 113 ? GLY A 114 ? ALA A 113 GLY A 114 
STRN13        STRN         GLU A 116 ? GLY A 121 ? GLU A 116 GLY A 121 
BEND12        BEND         TRP A 122 ? GLY A 123 ? TRP A 122 GLY A 123 
BEND13        BEND         SER A 127 ? GLY A 129 ? SER A 127 GLY A 129 
BEND14        BEND         ASP A 134 ? ASP A 134 ? ASP A 134 ASP A 134 
STRN14        STRN         GLU A 135 ? GLU A 135 ? GLU A 135 GLU A 135 
HELX_LH_PP_P4 HELX_LH_PP_P LEU A 136 ? LEU A 136 ? LEU A 136 LEU A 136 
STRN15        STRN         LYS A 137 ? PRO A 142 ? LYS A 137 PRO A 142 
STRN16        STRN         VAL A 143 ? VAL A 143 ? VAL A 143 VAL A 143 
HELX_LH_PP_P5 HELX_LH_PP_P LEU A 144 ? THR A 145 ? LEU A 144 THR A 145 
HELX_RH_AL_P1 HELX_RH_AL_P GLN A 146 ? SER A 152 ? GLN A 146 SER A 152 
BEND15        BEND         TYR A 153 ? TYR A 153 ? TYR A 153 TYR A 153 
TURN_TY1_P9   TURN_TY1_P   PRO A 154 ? LYS A 156 ? PRO A 154 LYS A 156 
TURN_TY1_P10  TURN_TY1_P   ASN A 159 ? SER A 160 ? ASN A 159 SER A 160 
STRN17        STRN         MET A 161 ? VAL A 164 ? MET A 161 VAL A 164 
BEND16        BEND         GLY A 165 ? GLY A 165 ? GLY A 165 GLY A 165 
TURN_TY1_P11  TURN_TY1_P   LEU A 167 ? GLU A 168 ? LEU A 167 GLU A 168 
BEND17        BEND         GLY A 170 ? GLY A 170 ? GLY A 170 GLY A 170 
STRN18        STRN         ASP A 172 ? SER A 173 ? ASP A 172 SER A 173 
TURN_TY1_P12  TURN_TY1_P   GLN A 175 ? ARG A 176 ? GLN A 175 ARG A 176 
TURN_TY1_P13  TURN_TY1_P   SER A 178 ? GLY A 179 ? SER A 178 GLY A 179 
STRN19        STRN         PRO A 181 ? CYS A 184 ? PRO A 181 CYS A 184 
TURN_TY1_P14  TURN_TY1_P   ASN A 185 ? GLY A 186 ? ASN A 185 GLY A 186 
STRN20        STRN         GLN A 187 ? TRP A 194 ? GLN A 187 TRP A 194 
BEND18        BEND         HIS A 196 ? ALA A 199 ? HIS A 196 ALA A 199 
TURN_TY1_P15  TURN_TY1_P   LYS A 201 ? ASN A 202 ? LYS A 201 ASN A 202 
STRN21        STRN         GLY A 205 ? LYS A 209 ? GLY A 205 LYS A 209 
HELX_RH_3T_P2 HELX_RH_3T_P VAL A 210 ? TYR A 213 ? VAL A 210 TYR A 213 
HELX_RH_AL_P2 HELX_RH_AL_P VAL A 214 ? ALA A 223 ? VAL A 214 ALA A 223 
# 
