# Supplementary material for: FlatProt: 2D visualization eases protein structure comparison
Source: BMC Bioinformatics. 2025 Aug 13;26:210. doi: 10.1186/s12859-025-06233-x (PMC12344939; doi:10.1186/s12859-025-06233-x)
Supplement: Supplementary file 1 — Supplementary Material 1 [file 12859_2025_6233_MOESM1_ESM.zip › KLK/structures/Calu_KLK10.cif]

data_Calu_KLK10
# 
_entry.id   Calu_KLK10 
# 
_entity.id                         1      
_entity.type                       polymer 
_entity.pdbx_description           polymer-1 
_entity.formula_weight             24755.5 
_entity.pdbx_number_of_molecules        1 
# 
loop_
_struct_sheet.id 
_struct_sheet.number_strands 
A 8 
B 6 
C 2 
D 2 
# 
loop_
_struct_conf_type.id 
_struct_conf_type.criteria 
TURN_TY1_P   DSSP 
STRN         DSSP 
HELX_LH_PP_P DSSP 
BEND         DSSP 
HELX_RH_3T_P DSSP 
HELX_RH_AL_P DSSP 
# 
_struct_asym.id          A 
_struct_asym.entity_id   1 
# 
_software.pdbx_ordinal     1 
_software.name             dssp 
_software.version          4.4.10 
_software.date             ? 
_software.classification   'model annotation' 
# 
_entity_poly.entity_id                      1 
_entity_poly.type                           polypeptide(L) 
_entity_poly.nstd_linkage                   n 
_entity_poly.nstd_monomer                   n 
_entity_poly.pdbx_seq_one_letter_code       
;LVVSGAPCARGSQPWQVSLFNGLSFHCAGVLVDKSWVLTAAHCGSKPLWARIGDDHLLLLQGEQLRRTIHPIIHPKYHRR
TDEHDLMLLKLARPAVLGPRIQTLRLPYRCAQPGDECQVAGWGTTATRRVKYNKGLSCSRVTVLSPKECEVFYPGVVTNN
MMCAGLDQGQDPCQSDSGGPLVCDETLQGILSWGVYPCGSAQHPAVYTQICKYNSWIEKTIRSN
;
_entity_poly.pdbx_seq_one_letter_code_can   
;LVVSGAPCARGSQPWQVSLFNGLSFHCAGVLVDKSWVLTAAHCGSKPLWARIGDDHLLLLQGEQLRRTIHPIIHPKYHRR
TDEHDLMLLKLARPAVLGPRIQTLRLPYRCAQPGDECQVAGWGTTATRRVKYNKGLSCSRVTVLSPKECEVFYPGVVTNN
MMCAGLDQGQDPCQSDSGGPLVCDETLQGILSWGVYPCGSAQHPAVYTQICKYNSWIEKTIRSN
;
_entity_poly.pdbx_strand_id                 A 
# 
loop_
_dssp_struct_summary.entry_id 
_dssp_struct_summary.label_comp_id 
_dssp_struct_summary.label_asym_id 
_dssp_struct_summary.label_seq_id 
_dssp_struct_summary.secondary_structure 
_dssp_struct_summary.ss_bridge 
_dssp_struct_summary.helix_3_10 
_dssp_struct_summary.helix_alpha 
_dssp_struct_summary.helix_pi 
_dssp_struct_summary.helix_pp 
_dssp_struct_summary.bend 
_dssp_struct_summary.chirality 
_dssp_struct_summary.sheet 
_dssp_struct_summary.strand 
_dssp_struct_summary.ladder_1 
_dssp_struct_summary.ladder_2 
_dssp_struct_summary.accessibility 
_dssp_struct_summary.TCO 
_dssp_struct_summary.kappa 
_dssp_struct_summary.alpha 
_dssp_struct_summary.phi 
_dssp_struct_summary.psi 
_dssp_struct_summary.x_ca 
_dssp_struct_summary.y_ca 
_dssp_struct_summary.z_ca 
Calu_KLK10 LEU A 1   . . . . . . . . . . . . ? .      .     .      .      113.6  9.0   -7.3  4.0   
Calu_KLK10 VAL A 2   . . > . . . . - . . . . ? -0.965 .     -151.6 -62.0  51.6   10.8  -4.1  4.3   
Calu_KLK10 VAL A 3   T . 3 . . . S + . . . . ? 0.812  93.4  27.1   -15.2  17.6   13.5  -6.9  4.6   
Calu_KLK10 SER A 4   T . 3 . . . S + . . . . ? 0.045  91.0  138.5  -178.2 26.2   15.1  -4.0  6.7   
Calu_KLK10 GLY A 5   . . < . . . . - . . . . ? -0.469 45.8  -130.6 -93.7  142.3  12.3  -1.9  8.0   
Calu_KLK10 ALA A 6   E . . . . . . - A A A . ? -0.668 44.0  -79.3  -75.6  143.1  12.2  -0.4  11.5  
Calu_KLK10 PRO A 7   E . . . . . . - A A A . ? -0.337 55.8  -113.1 -43.2  132.2  9.2   -0.8  13.7  
Calu_KLK10 CYS A 8   P . . . . > . - . . . . ? -0.491 33.6  -99.3  -66.6  139.8  6.7   1.8   12.6  
Calu_KLK10 ALA A 9   P . > . . P . - . . . . ? -0.446 55.3  -90.5  -54.2  133.1  6.0   4.6   15.0  
Calu_KLK10 ARG A 10  T . 3 . . < S + . . . . ? -0.308 111.2 5.5    -49.2  125.9  2.7   3.6   16.7  
Calu_KLK10 GLY A 11  T . 3 . . . S + . . . . ? 0.589  91.4  123.4  80.0   4.8    -0.2  5.1   14.8  
Calu_KLK10 SER A 12  S . < . . . S + . . . . ? 0.671  74.2  46.5   -76.7  -13.8  2.1   6.4   12.0  
Calu_KLK10 GLN A 13  . . > . . . . + . . . . ? -0.559 63.9  160.1  -125.6 67.4   0.1   4.4   9.4   
Calu_KLK10 PRO A 14  T . 3 . . . S + . . . . ? 0.604  74.4  54.2   -71.8  -6.1   -3.6  5.2   10.2  
Calu_KLK10 TRP A 15  T . 3 . . . S + . . . . ? 0.498  80.7  114.8  -100.8 -12.4  -4.7  4.2   6.7   
Calu_KLK10 GLN A 16  E . < . . . . - B I I . ? -0.475 47.4  -166.8 -68.9  134.0  -3.1  0.7   6.8   
Calu_KLK10 VAL A 17  E . . . . . . - B I I J ? -0.973 13.3  -150.1 -126.2 131.9  -5.6  -2.2  6.7   
Calu_KLK10 SER A 18  E . . . . . . - B I I J ? -0.904 15.1  -152.0 -98.3  125.8  -5.1  -5.8  7.5   
Calu_KLK10 LEU A 19  E . . . . . . - B I I J ? -0.871 13.3  -165.4 -102.2 129.9  -7.3  -8.1  5.6   
Calu_KLK10 PHE A 20  E . . . . . . - B I I J ? -0.884 23.3  -158.7 -119.5 138.2  -8.2  -11.5 7.1   
Calu_KLK10 ASN A 21  E . > . . . S - B I I . ? -0.948 82.8  -45.2  -103.2 103.2  -9.7  -14.7 5.9   
Calu_KLK10 GLY A 22  T . 3 . . . S - . . . . ? -0.632 122.7 -26.6  66.1   -119.3 -10.9 -16.2 9.1   
Calu_KLK10 LEU A 23  T . 3 . . . S + . . . . ? 0.421  118.9 97.6   -107.8 5.3    -8.1  -15.8 11.6  
Calu_KLK10 SER A 24  E . < . . . S - B J I . ? -0.779 78.8  -118.4 -105.7 129.9  -5.4  -15.8 9.1   
Calu_KLK10 PHE A 25  E . . . . . . + B J I . ? -0.478 38.3  169.7  -58.9  129.1  -3.8  -12.7 7.7   
Calu_KLK10 HIS A 26  E . . . . . . - B J . . ? 0.824  52.7  -24.5  -110.6 -55.6  -4.5  -12.6 3.9   
Calu_KLK10 CYS A 27  E . . . . . . - B J I . ? -0.933 57.1  -107.9 -151.0 169.2  -3.5  -9.2  2.4   
Calu_KLK10 ALA A 28  E . . . . . . - B J I . ? -0.584 33.8  -176.7 -98.6  166.7  -3.0  -5.7  3.2   
Calu_KLK10 GLY A 29  E . . . . . . - B J I . ? -0.935 20.6  -122.8 -152.7 176.0  -5.2  -2.8  2.2   
Calu_KLK10 VAL A 30  E . . . . . . - B J I K ? -0.996 17.6  -132.7 -132.6 127.2  -5.6  0.9   2.3   
Calu_KLK10 LEU A 31  E . . . . . . + B J . K ? -0.723 36.1  161.1  -74.8  108.2  -8.4  2.9   3.7   
Calu_KLK10 VAL A 32  E . . . . . S + B J . . ? 0.583  70.1  13.7   -107.6 -12.0  -9.1  5.4   0.8   
Calu_KLK10 ASP A 33  E . > . . . S - B J . K ? -0.964 84.5  -101.6 -156.1 161.5  -12.6 6.2   2.1   
Calu_KLK10 LYS A 34  T . 3 . . . S + . . . . ? 0.784  126.5 28.2   -58.4  -23.1  -14.8 5.7   5.3   
Calu_KLK10 SER A 35  T . 3 . . . S + . . . . ? 0.364  114.1 72.9   -116.7 0.4    -16.5 2.9   3.5   
Calu_KLK10 TRP A 36  E . < . . . . - B K K L ? -0.971 49.4  -167.8 -133.3 134.7  -13.8 1.7   1.1   
Calu_KLK10 VAL A 37  E . . . . . . - B K K L ? -0.964 15.6  -148.7 -113.4 126.5  -10.6 -0.3  1.3   
Calu_KLK10 LEU A 38  E . . . . . . + B K K L ? -0.845 32.3  145.1  -94.6  135.4  -8.3  -0.4  -1.7  
Calu_KLK10 THR A 39  E . . . . . . - B K . L ? -0.845 51.4  -65.6  -152.4 -179.2 -6.2  -3.6  -2.2  
Calu_KLK10 ALA A 40  . . > . . . . - . . . . ? -0.633 35.4  -134.9 -78.8  142.1  -4.7  -5.8  -4.9  
Calu_KLK10 ALA A 41  G . > . . . S + . . . . ? 0.832  103.7 63.5   -65.2  -34.3  -7.2  -7.8  -7.0  
Calu_KLK10 HIS A 42  G . 3 . . . S + . . . . ? 0.616  81.3  85.7   -70.4  -6.8   -5.1  -11.0 -6.7  
Calu_KLK10 CYS A 43  G . < . . . S - . . . . ? 0.670  100.3 -108.5 -74.9  -7.3   -5.9  -10.9 -3.0  
Calu_KLK10 GLY A 44  . . < . . . . - . . . . ? -0.598 2.4   -96.1  126.9  179.2  -9.1  -12.6 -3.7  
Calu_KLK10 SER A 45  S . . . . . S + . . . . ? 0.051  80.2  112.1  -127.4 5.7    -12.9 -12.9 -4.1  
Calu_KLK10 LYS A 46  S . . . . . S - . . . . ? -0.466 83.7  -88.1  -88.6  156.2  -13.5 -14.4 -0.6  
Calu_KLK10 PRO A 47  . . . . . . . - . . . . ? -0.523 54.8  -167.0 -62.8  120.1  -15.2 -12.7 2.3   
Calu_KLK10 LEU A 48  . . . . . . . - . . . . ? -0.854 18.1  -136.1 -110.5 147.1  -12.5 -10.7 4.0   
Calu_KLK10 TRP A 49  E . . . . . . - B L J M ? -0.916 17.6  -145.0 -99.0  130.5  -12.4 -9.0  7.4   
Calu_KLK10 ALA A 50  E . . . . . . - B L J M ? -0.879 8.3   -164.0 -97.9  116.5  -10.9 -5.6  7.5   
Calu_KLK10 ARG A 51  E . . . . . . - B L J M ? -0.934 15.8  -170.7 -96.5  115.6  -9.0  -4.7  10.6  
Calu_KLK10 ILE A 52  E . . . . . . + B L J M ? -0.897 60.3  15.6   -114.8 131.7  -8.5  -0.9  10.6  
Calu_KLK10 GLY A 53  S . . . . . S + . . . . ? 0.607  90.1  122.7  92.1   6.4    -6.4  1.1   13.0  
Calu_KLK10 ASP A 54  . . . . . . . + . . . . ? -0.889 36.3  179.9  -107.2 129.8  -4.3  -1.9  14.2  
Calu_KLK10 ASP A 55  S . . . . . S + . . . . ? 0.277  72.2  69.8   -104.7 2.0    -0.5  -2.0  13.9  
Calu_KLK10 HIS A 56  B . . . . . . - C O O . ? -0.994 65.2  -156.0 -125.4 133.9  -0.4  -5.5  15.6  
Calu_KLK10 LEU A 57  S . . . . . S + . . . . ? 0.739  94.5  31.2   -82.5  -12.3  -1.7  -8.6  13.9  
Calu_KLK10 LEU A 58  S . . . . . S + . . . . ? 0.774  107.6 69.4   -119.1 -26.7  -2.3  -10.5 17.3  
Calu_KLK10 LEU A 59  S . . . . . S - . . . . ? -0.753 72.5  -136.0 -105.8 128.5  -3.2  -7.8  19.8  
Calu_KLK10 LEU A 60  . . . . . . . + . . . . ? -0.778 30.1  169.6  -77.6  114.9  -6.5  -5.9  19.7  
Calu_KLK10 GLN A 61  S . . . . . S - . . . . ? -0.131 73.4  -59.2  -122.2 31.2   -5.5  -2.3  20.4  
Calu_KLK10 GLY A 62  S . . . . . S + . . . . ? 0.722  85.3  159.7  102.1  17.6   -8.7  -0.5  19.6  
Calu_KLK10 GLU A 63  P . . . . > . - . . . . ? -0.285 40.5  -123.9 -73.0  152.9  -9.1  -1.6  15.9  
Calu_KLK10 GLN A 64  E . . . . P . - B M M . ? -0.951 19.8  -150.3 -96.2  119.0  -12.3 -1.5  14.1  
Calu_KLK10 LEU A 65  E . . . . < . - B M M . ? -0.878 20.6  -179.4 -92.3  120.9  -13.3 -4.8  12.7  
Calu_KLK10 ARG A 66  E . . . . . . - B M M . ? -0.981 24.6  -133.6 -125.5 133.0  -15.3 -4.5  9.5   
Calu_KLK10 ARG A 67  E . . . . . . - B M M . ? -0.636 21.7  -133.8 -76.3  136.1  -16.9 -7.1  7.2   
Calu_KLK10 THR A 68  E . . . . . . + B M N . ? -0.819 28.3  174.4  -90.9  126.7  -16.2 -6.5  3.5   
Calu_KLK10 ILE A 69  E . . . . . . + B M . . ? 0.635  61.7  33.2   -114.0 -13.9  -19.5 -7.0  1.6   
Calu_KLK10 HIS A 70  E . . . . . . - B M N . ? -0.750 61.1  -163.3 -151.6 97.6   -18.8 -6.1  -2.0  
Calu_KLK10 PRO A 71  E . . . . . . - B M N . ? -0.666 6.4   -165.5 -81.6  129.8  -15.6 -6.6  -3.8  
Calu_KLK10 ILE A 72  E . . . . . . - B M N . ? -0.941 7.0   -160.2 -115.4 106.9  -15.2 -4.6  -7.0  
Calu_KLK10 ILE A 73  E . . . . . . - B M N . ? -0.652 34.0  -98.0  -86.6  136.5  -12.3 -5.8  -9.2  
Calu_KLK10 HIS A 74  . . > . . . . - . . . . ? -0.340 33.4  -130.9 -50.0  132.8  -10.9 -3.5  -11.8 
Calu_KLK10 PRO A 75  T . 3 . . . S + . . . . ? 0.744  105.2 49.8   -64.2  -23.7  -12.6 -4.5  -15.1 
Calu_KLK10 LYS A 76  T . 3 . . . S + . . . . ? 0.224  78.7  137.1  -101.8 12.6   -9.3  -4.6  -16.9 
Calu_KLK10 TYR A 77  . . < . . . . - . . . . ? -0.448 37.5  -160.9 -61.9  129.4  -7.6  -6.8  -14.4 
Calu_KLK10 HIS A 78  B . . > > . . - D Q P . ? -0.958 9.2   -160.0 -117.3 117.2  -5.5  -9.5  -16.0 
Calu_KLK10 ARG A 79  T . . 4 5 . S + . . . . ? 0.829  88.6  52.0   -68.5  -33.7  -4.6  -12.4 -13.8 
Calu_KLK10 ARG A 80  T . . 4 5 . S + . . . . ? 0.906  124.8 24.9   -73.6  -35.0  -1.7  -13.7 -16.0 
Calu_KLK10 THR A 81  T . . 4 5 . S - . . . . ? 0.541  96.5  -130.7 -108.0 -6.2   0.1   -10.4 -16.2 
Calu_KLK10 ASP A 82  T . > < 5 . . + . . . . ? 0.785  50.1  162.0  54.2   25.7   -1.3  -8.8  -13.0 
Calu_KLK10 GLU A 83  B . 3 . < . . + D R P . ? -0.610 65.3  10.2   -69.2  137.2  -2.1  -5.8  -15.1 
Calu_KLK10 HIS A 84  T . 3 . . . S + . . . . ? 0.890  81.4  179.5  60.6   37.3   -4.6  -3.4  -13.4 
Calu_KLK10 ASP A 85  . . < . . . . + . . . . ? -0.411 29.8  127.2  -73.5  69.6   -4.3  -5.4  -10.2 
Calu_KLK10 LEU A 86  . . . . . . . + . . . . ? -0.979 31.2  176.7  -133.5 139.6  -6.8  -3.3  -8.1  
Calu_KLK10 MET A 87  E . . . . . . - B N L N ? -0.993 16.6  -148.8 -143.4 133.6  -9.8  -4.2  -6.1  
Calu_KLK10 LEU A 88  E . . . . . . - B N L N ? -0.905 11.4  -158.3 -100.2 131.5  -12.1 -2.0  -3.9  
Calu_KLK10 LEU A 89  E . . . . . . - B N L N ? -0.957 8.7   -144.0 -110.1 122.2  -13.7 -3.5  -0.9  
Calu_KLK10 LYS A 90  E . . . . . . - B N L N ? -0.713 17.8  -131.5 -83.4  131.8  -16.9 -2.0  0.5   
Calu_KLK10 LEU A 91  E . . . . . . - B N . N ? -0.600 7.6   -135.0 -81.2  138.0  -17.1 -2.1  4.2   
Calu_KLK10 ALA A 92  S . . . . . S + . . . . ? 0.889  98.9  22.9   -57.7  -37.0  -20.4 -3.3  5.7   
Calu_KLK10 ARG A 93  S . . . . . S - . . . . ? -0.998 96.2  -106.6 -130.4 136.4  -20.1 -0.3  8.1   
Calu_KLK10 PRO A 94  . . . . . . . - . . . . ? -0.221 40.0  -106.7 -59.5  148.2  -18.2 2.9   7.5   
Calu_KLK10 ALA A 95  . . . . . . . - . . . . ? -0.436 26.4  -124.3 -69.2  142.4  -15.0 3.3   9.5   
Calu_KLK10 VAL A 96  . . . . . . . - . . . . ? -0.859 30.0  -135.3 -89.7  112.8  -15.1 5.8   12.3  
Calu_KLK10 LEU A 97  . . . . . . . + . . . . ? -0.373 42.6  129.9  -73.9  149.9  -12.3 8.2   11.7  
Calu_KLK10 GLY A 98  S . . . . . S - . . . . ? -0.914 72.8  -56.0  -173.8 -170.4 -9.9  9.4   14.5  
Calu_KLK10 PRO A 99  S . . . . . S + . . . . ? 0.798  136.0 37.3   -62.3  -17.0  -6.3  9.8   15.5  
Calu_KLK10 ARG A 100 S . . . . . S + . . . . ? 0.569  115.7 54.6   -113.0 -13.6  -5.6  6.1   14.7  
Calu_KLK10 ILE A 101 . . . . . . . + . . . . ? -0.961 66.4  150.2  -129.2 110.6  -7.9  5.7   11.7  
Calu_KLK10 GLN A 102 . . . . . . . - . . . . ? -0.967 41.7  -113.5 -136.1 154.5  -7.5  7.9   8.7   
Calu_KLK10 THR A 103 P . . . . > . - . . . . ? -0.577 27.2  -129.4 -83.6  148.6  -8.1  7.8   5.0   
Calu_KLK10 LEU A 104 P . . . . P . - . . . . ? -0.893 25.7  -122.9 -97.9  132.4  -5.1  8.1   2.6   
Calu_KLK10 ARG A 105 B . . . . P . - A B B . ? -0.405 19.0  -118.0 -73.9  147.4  -5.4  10.6  -0.1  
Calu_KLK10 LEU A 106 P . . . . P . - . . . . ? -0.528 38.1  -104.6 -78.6  145.8  -5.2  9.7   -3.8  
Calu_KLK10 PRO A 107 P . . . . < . - . . . . ? -0.439 16.0  -155.5 -73.2  144.6  -2.3  11.3  -5.6  
Calu_KLK10 TYR A 108 S . . . . . S + . . . . ? 0.703  85.1  24.6   -85.9  -25.1  -2.9  14.3  -8.0  
Calu_KLK10 ARG A 109 S . . . . . S - . . . . ? -0.945 90.5  -99.8  -136.5 158.9  0.3   13.4  -9.9  
Calu_KLK10 CYS A 110 P . . . . > . - . . . . ? -0.476 42.8  -103.9 -77.2  147.1  2.3   10.4  -10.4 
Calu_KLK10 ALA A 111 P . . . . P . - . . . . ? -0.384 37.8  -133.6 -62.2  144.4  5.5   9.8   -8.4  
Calu_KLK10 GLN A 112 P . > . . P . - . . . . ? -0.744 30.9  -82.8  -103.1 150.4  8.7   10.5  -10.3 
Calu_KLK10 PRO A 113 T . 3 . . < S + . . . . ? -0.301 118.8 26.9   -50.7  130.0  11.8  8.4   -10.4 
Calu_KLK10 GLY A 114 T . 3 . . . S + . . . . ? 0.191  84.9  138.1  102.7  -21.4  13.9  9.2   -7.3  
Calu_KLK10 ASP A 115 . . < . . . . - . . . . ? -0.378 54.5  -124.1 -54.8  139.7  11.0  10.2  -5.2  
Calu_KLK10 GLU A 116 E . . . . . . + A C C . ? -0.777 36.5  176.6  -89.1  132.4  11.3  8.8   -1.7  
Calu_KLK10 CYS A 117 E . . . . . . - A C C . ? -0.823 22.0  -129.2 -133.2 167.8  8.4   6.8   -0.4  
Calu_KLK10 GLN A 118 E . . . . . . - A C C D ? -0.952 15.5  -169.9 -122.3 143.6  7.3   4.8   2.5   
Calu_KLK10 VAL A 119 E . . . . . . - A C C D ? -0.952 2.0   -165.9 -128.6 147.3  6.0   1.3   2.8   
Calu_KLK10 ALA A 120 E . . . . . . + A C C . ? -0.995 19.0  152.7  -131.0 138.2  4.5   -0.5  5.7   
Calu_KLK10 GLY A 121 E . . . . . . - A C C . ? -0.989 47.7  -134.1 -162.2 167.4  3.8   -4.2  6.1   
Calu_KLK10 TRP A 122 . . . . . . . + . . . . ? 0.216  59.6  138.1  -106.2 13.1   3.4   -7.3  8.4   
Calu_KLK10 GLY A 123 . . . . . . . - . . . . ? 0.016  49.2  -108.8 -75.0  155.6  5.7   -9.6  6.2   
Calu_KLK10 THR A 124 . . . . . . . - . . . . ? -0.442 23.2  -105.6 -92.6  150.9  8.5   -12.3 7.7   
Calu_KLK10 THR A 125 S . . . . . S - . . . . ? -0.603 73.4  -63.7  -74.5  86.4   12.5  -12.4 7.8   
Calu_KLK10 ALA A 126 S . . . . . S + . . . . ? 0.157  92.1  118.9  66.9   25.1   13.7  -15.1 5.2   
Calu_KLK10 THR A 127 . . . . . . . - . . . . ? -0.808 67.4  -128.7 -136.3 125.8  12.3  -18.6 6.4   
Calu_KLK10 ARG A 128 S . . . . . S + . . . . ? 0.615  99.3  82.8   -26.4  -3.4   9.8   -21.0 4.6   
Calu_KLK10 ARG A 129 S . . . . . S - . . . . ? -0.839 85.9  -140.7 -117.2 83.6   7.9   -20.9 8.1   
Calu_KLK10 VAL A 130 . . . . . . . + . . . . ? -0.616 27.3  174.9  -45.7  78.0   5.8   -17.5 7.7   
Calu_KLK10 LYS A 131 . . . . . . . - . . . . ? -0.979 26.5  -141.2 -87.6  99.9   6.0   -16.0 11.3  
Calu_KLK10 TYR A 132 . . . . . . . - . . . . ? -0.483 21.8  -105.1 -54.0  133.2  4.2   -12.6 10.7  
Calu_KLK10 ASN A 133 . . . . . . . - . . . . ? -0.582 23.9  -140.6 -56.5  128.3  5.8   -9.6  12.5  
Calu_KLK10 LYS A 134 S . . . . . S + . . . . ? 0.824  85.5  46.4   -66.1  -19.4  3.4   -9.1  15.3  
Calu_KLK10 GLY A 135 B . . . . . S - C P O . ? -0.761 96.8  -94.8  -123.9 155.9  3.9   -5.3  14.7  
Calu_KLK10 LEU A 136 . . . . . . . - . . . . ? -0.491 36.5  -152.9 -68.1  131.5  3.9   -3.1  11.5  
Calu_KLK10 SER A 137 E . . . . . . - A D A C ? -0.896 5.7   -155.7 -107.5 140.5  7.4   -2.4  10.0  
Calu_KLK10 CYS A 138 E . . . . . . + A D A C ? -0.926 12.9  176.3  -118.3 143.5  8.2   0.7   7.9   
Calu_KLK10 SER A 139 E . . . . . . - A D . C ? -0.991 27.2  -122.6 -142.5 150.2  10.8  1.2   5.4   
Calu_KLK10 ARG A 140 E . . . . . . + A D . C ? -0.788 33.9  177.9  -92.5  136.3  11.9  3.9   3.0   
Calu_KLK10 VAL A 141 E . . . . . . - A D . C ? -0.880 20.6  -133.3 -134.3 161.7  12.0  3.2   -0.7  
Calu_KLK10 THR A 142 E . . . . . . - A D E C ? -0.939 23.3  -117.1 -117.3 144.6  12.8  5.0   -3.8  
Calu_KLK10 VAL A 143 E . . . . > . - A D E . ? -0.592 31.5  -142.9 -77.2  133.4  10.9  5.0   -7.0  
Calu_KLK10 LEU A 144 E . . . . P . - A D E . ? -0.676 15.7  -109.8 -98.1  151.5  12.7  3.6   -10.0 
Calu_KLK10 SER A 145 P . . > . < . - . . . . ? -0.382 32.6  -110.5 -69.8  156.2  12.6  4.7   -13.6 
Calu_KLK10 PRO A 146 H . . > . . S + . . . . ? 0.881  120.6 52.7   -53.3  -38.1  10.9  2.5   -16.1 
Calu_KLK10 LYS A 147 H . . > . . S + . . . . ? 0.902  109.6 47.3   -64.8  -44.5  14.3  1.7   -17.6 
Calu_KLK10 GLU A 148 H . . > . . S + . . . . ? 0.893  112.7 49.2   -62.4  -43.0  15.7  0.7   -14.3 
Calu_KLK10 CYS A 149 H . > X . . S + . . . . ? 0.886  106.1 57.8   -63.5  -36.6  12.6  -1.5  -13.6 
Calu_KLK10 GLU A 150 H . 3 < . . S + . . . . ? 0.789  94.9  65.5   -67.0  -28.9  13.0  -3.1  -17.0 
Calu_KLK10 VAL A 151 H . 3 < . . S + . . . . ? 0.892  111.7 35.1   -61.7  -33.1  16.5  -4.3  -16.2 
Calu_KLK10 PHE A 152 H . < < . . S + . . . . ? 0.812  131.0 30.3   -91.7  -32.9  15.0  -6.5  -13.6 
Calu_KLK10 TYR A 153 S . > X . . S - . . . . ? -0.613 78.2  -161.6 -128.7 76.8   11.8  -7.4  -15.3 
Calu_KLK10 PRO A 154 T . 3 4 . . S - . . . . ? -0.361 75.0  -10.6  -68.7  119.4  12.3  -7.4  -19.2 
Calu_KLK10 GLY A 155 T . 3 4 . . S + . . . . ? 0.535  119.4 84.9   80.5   11.4   9.0   -7.2  -21.2 
Calu_KLK10 VAL A 156 T . < 4 . . . + . . . . ? 0.736  65.1  80.3   -116.9 -33.2  6.8   -7.8  -18.1 
Calu_KLK10 VAL A 157 . . . < . . . - . . . . ? -0.655 64.4  -161.6 -83.1  127.3  6.4   -4.3  -16.5 
Calu_KLK10 THR A 158 . . > . . . . - . . . . ? -0.382 36.1  -95.5  -97.5  180.0  3.7   -2.1  -18.2 
Calu_KLK10 ASN A 159 T . 3 . . . S + . . . . ? 0.588  123.2 59.5   -73.8  -7.7   3.0   1.7   -18.2 
Calu_KLK10 ASN A 160 T . 3 . . . S + . . . . ? 0.345  98.2  73.6   -99.9  0.7    0.4   1.1   -15.4 
Calu_KLK10 MET A 161 E . < . . . . - A E . F ? -0.844 60.1  -164.9 -115.1 154.5  3.0   -0.4  -13.1 
Calu_KLK10 MET A 162 E . . . . . . - A E . F ? -0.982 11.6  -137.5 -138.5 151.9  5.8   1.1   -11.0 
Calu_KLK10 CYS A 163 E . . . . . . + A E E F ? -0.883 20.8  173.8  -111.0 137.9  8.9   -0.2  -9.3  
Calu_KLK10 ALA A 164 E . . . . . . + A E E F ? -0.997 7.1   160.3  -138.3 139.4  10.1  0.8   -5.9  
Calu_KLK10 GLY A 165 E . . . . . . - A E E . ? -0.956 39.4  -87.9  -152.5 163.8  12.8  -0.5  -3.9  
Calu_KLK10 LEU A 166 . . > . . . . - . . . . ? -0.353 63.5  -79.3  -70.7  143.6  15.3  0.2   -0.9  
Calu_KLK10 ASP A 167 T . 3 . . . S + . . . . ? -0.472 129.1 27.2   -41.9  88.7   18.7  2.0   -1.5  
Calu_KLK10 GLN A 168 T . 3 . . . S - . . . . ? 0.668  129.6 -72.8  123.1  21.9   20.4  -1.3  -2.8  
Calu_KLK10 GLY A 169 . . < . . . . + . . . . ? 0.826  64.7  174.6  87.4   25.4   17.6  -3.5  -4.3  
Calu_KLK10 GLN A 170 . . . . . . . - . . . . ? -0.585 27.3  -124.4 -83.6  140.0  15.7  -4.8  -1.2  
Calu_KLK10 ASP A 171 . . . . . . . - . . . . ? -0.679 3.1   -140.2 -93.0  117.2  12.4  -6.9  -1.9  
Calu_KLK10 PRO A 172 . . . . . . . - . . . . ? -0.704 35.8  -130.6 -73.4  112.0  8.8   -6.2  -0.6  
Calu_KLK10 CYS A 173 . . > . . . . - . . . . ? -0.659 14.3  -108.8 -70.7  147.0  7.5   -9.7  0.2   
Calu_KLK10 GLN A 174 G . > . . . S + . . . . ? 0.642  105.5 79.3   -53.0  -18.7  4.0   -11.1 -1.0  
Calu_KLK10 SER A 175 G . 3 . . . S + . . . . ? 0.627  92.7  50.6   -87.8  12.4   2.5   -11.1 2.5   
Calu_KLK10 ASP A 176 G . X . . . S + . . . . ? 0.069  77.7  150.6  -123.3 11.4   1.9   -7.3  2.2   
Calu_KLK10 SER A 177 T . < . . . . + . . . . ? -0.270 69.4  28.9   -44.3  134.7  0.2   -7.6  -1.2  
Calu_KLK10 GLY A 178 T . 3 . . . S + . . . . ? 0.380  92.1  137.3  93.2   -4.4   -2.3  -4.8  -1.3  
Calu_KLK10 GLY A 179 . . < . . . . - . . . . ? -0.376 54.3  -101.1 -75.4  161.0  -0.2  -2.6  0.9   
Calu_KLK10 PRO A 180 E . . . . . . - A F . G ? -0.479 13.2  -151.0 -91.8  140.0  0.4   1.1   0.2   
Calu_KLK10 LEU A 181 E . . . . . . - A F D G ? -0.973 27.1  -160.7 -94.6  112.7  3.3   2.9   -1.3  
Calu_KLK10 VAL A 182 E . . . . . . + A F D G ? -0.870 17.0  172.8  -110.4 120.9  3.2   6.3   0.2   
Calu_KLK10 CYS A 183 E . > . . . S - A F . G ? -0.991 74.5  -11.7  -123.6 129.0  4.9   9.4   -1.2  
Calu_KLK10 ASP A 184 T . 3 . . . S - . . . . ? 0.905  128.3 -57.6  50.0   35.9   4.5   12.9  0.0   
Calu_KLK10 GLU A 185 T . 3 . . . S + . . . . ? 0.654  116.6 106.7  77.1   11.6   1.5   11.6  2.1   
Calu_KLK10 THR A 186 E . < . . . S - A G B G ? -0.930 78.8  -103.4 -118.6 158.7  -0.4  10.3  -0.9  
Calu_KLK10 LEU A 187 E . . . . . . + A G . G ? -0.659 45.0  161.7  -79.4  110.0  -1.1  6.8   -2.2  
Calu_KLK10 GLN A 188 E . . . . . . + A G . . ? 0.696  59.2  14.2   -105.2 -22.4  1.2   6.2   -5.1  
Calu_KLK10 GLY A 189 E . . . . . . - A G H G ? -1.000 52.3  -143.1 -155.3 149.3  1.2   2.5   -5.4  
Calu_KLK10 ILE A 190 E . . . . . . - A G H G ? -0.984 40.0  -113.8 -110.7 122.3  -0.5  -0.7  -4.4  
Calu_KLK10 LEU A 191 E . . . . . . + A G H . ? -0.419 47.0  163.2  -59.9  119.5  1.8   -3.6  -3.9  
Calu_KLK10 SER A 192 E . . . . . . - A G . . ? 0.863  52.4  -30.4  -106.0 -53.5  1.0   -6.1  -6.7  
Calu_KLK10 TRP A 193 E . . . . . . + A G H . ? -0.947 48.3  177.0  -162.9 168.0  3.8   -8.6  -7.0  
Calu_KLK10 GLY A 194 . . . . . . . - . . . . ? -0.951 46.2  -62.8  -166.9 172.9  7.6   -9.2  -6.6  
Calu_KLK10 VAL A 195 . . . . . . . - . . . . ? -0.545 62.0  -107.6 -71.7  141.0  10.1  -11.9 -6.9  
Calu_KLK10 TYR A 196 S . . . . . S + . . . . ? -0.971 95.3  38.2   -119.8 153.5  9.9   -15.0 -4.5  
Calu_KLK10 PRO A 197 S . > . . . S - . . . . ? 0.468  93.1  -130.3 -55.9  132.2  11.3  -16.1 -2.1  
Calu_KLK10 CYS A 198 T . 3 . . . S + . . . . ? -0.345 92.4  32.5   -51.0  125.9  11.7  -12.5 -0.9  
Calu_KLK10 GLY A 199 T . 3 . . . S + . . . . ? 0.410  87.7  97.5   111.2  -8.0   15.5  -12.0 -0.0  
Calu_KLK10 SER A 200 S . < . . . S + . . . . ? 0.760  99.0  9.1    -99.9  -0.5   17.1  -14.4 -2.7  
Calu_KLK10 ALA A 201 S . . . . . S - . . . . ? -0.974 83.1  -108.6 177.5  122.6  17.9  -11.4 -5.2  
Calu_KLK10 GLN A 202 . . . . . . . + . . . . ? -0.518 58.2  157.3  -54.8  62.7   17.6  -7.6  -4.8  
Calu_KLK10 HIS A 203 P . . . . > . - . . . . ? -0.929 41.2  -120.5 -95.7  134.6  14.5  -7.1  -7.1  
Calu_KLK10 PRO A 204 P . . . . P . - . . . . ? -0.349 30.1  -106.3 -65.0  153.2  12.4  -4.1  -6.6  
Calu_KLK10 ALA A 205 E . . . . < . - A H F . ? -0.562 28.4  -131.7 -76.2  147.9  8.7   -4.5  -5.8  
Calu_KLK10 VAL A 206 E . . . . . . - A H F H ? -0.917 25.7  -172.4 -106.9 129.7  6.2   -3.9  -8.4  
Calu_KLK10 TYR A 207 E . . . . . . - A H F H ? -0.837 32.1  -111.3 -117.4 147.3  3.2   -1.7  -7.7  
Calu_KLK10 THR A 208 E . . . . . . - A H F H ? -0.731 41.4  -121.8 -70.6  128.0  0.0   -0.8  -9.4  
Calu_KLK10 GLN A 209 E . > . . . . - A H . H ? -0.635 26.4  -167.5 -80.7  103.9  0.5   3.0   -10.3 
Calu_KLK10 ILE A 210 G . > . . . S + . . . . ? 0.790  78.0  70.2   -71.0  -35.1  -2.5  4.7   -8.5  
Calu_KLK10 CYS A 211 G . > . . . S + . . . . ? 0.809  98.6  55.1   -55.6  -21.0  -2.2  8.1   -10.2 
Calu_KLK10 LYS A 212 G . < . . . S + . . . . ? 0.548  109.8 45.8   -86.3  -6.6   -3.4  6.2   -13.4 
Calu_KLK10 TYR A 213 G . < > . . S + . . . . ? 0.173  73.0  110.1  -124.6 14.1   -6.5  4.9   -11.7 
Calu_KLK10 ASN A 214 H . < > . . S + . . . . ? 0.915  81.0  52.0   -57.2  -43.1  -7.9  7.9   -9.9  
Calu_KLK10 SER A 215 H . . > . . S + . . . . ? 0.922  111.8 44.8   -62.1  -44.8  -10.8 8.1   -12.2 
Calu_KLK10 TRP A 216 H . . > . . S + . . . . ? 0.928  114.0 49.5   -64.3  -45.9  -11.8 4.5   -11.7 
Calu_KLK10 ILE A 217 H . . X . . S + . . . . ? 0.946  115.3 42.3   -62.2  -48.9  -11.3 4.6   -7.9  
Calu_KLK10 GLU A 218 H . . X . . S + . . . . ? 0.909  114.8 49.8   -66.1  -47.5  -13.4 7.8   -7.5  
Calu_KLK10 LYS A 219 H . . X . . S + . . . . ? 0.901  111.1 49.8   -58.8  -44.9  -16.1 6.7   -9.9  
Calu_KLK10 THR A 220 H . . X . . S + . . . . ? 0.922  111.6 48.3   -61.3  -44.7  -16.4 3.3   -8.3  
Calu_KLK10 ILE A 221 H . > < . . S + . . . . ? 0.924  114.6 45.9   -63.8  -42.0  -16.7 4.9   -4.8  
Calu_KLK10 ARG A 222 H . 3 < . . S + . . . . ? 0.857  112.6 49.2   -71.0  -35.7  -19.4 7.4   -6.0  
Calu_KLK10 SER A 223 H . 3 < . . . . . . . . ? 0.593  .     .      -86.0  -8.1   -21.5 4.9   -7.9  
Calu_KLK10 ASN A 224 . . < < . . . . . . . . ? 0.620  .     .      -131.6 .      -21.6 2.3   -5.0  
# 
loop_
_dssp_struct_ladder.id 
_dssp_struct_ladder.sheet_id 
_dssp_struct_ladder.range_id_1 
_dssp_struct_ladder.range_id_2 
_dssp_struct_ladder.type 
_dssp_struct_ladder.beg_1_label_comp_id 
_dssp_struct_ladder.beg_1_label_asym_id 
_dssp_struct_ladder.beg_1_label_seq_id 
_dssp_struct_ladder.pdbx_beg_1_PDB_ins_code 
_dssp_struct_ladder.end_1_label_comp_id 
_dssp_struct_ladder.end_1_label_asym_id 
_dssp_struct_ladder.end_1_label_seq_id 
_dssp_struct_ladder.pdbx_end_1_PDB_ins_code 
_dssp_struct_ladder.beg_1_auth_comp_id 
_dssp_struct_ladder.beg_1_auth_asym_id 
_dssp_struct_ladder.beg_1_auth_seq_id 
_dssp_struct_ladder.end_1_auth_comp_id 
_dssp_struct_ladder.end_1_auth_asym_id 
_dssp_struct_ladder.end_1_auth_seq_id 
_dssp_struct_ladder.beg_2_label_comp_id 
_dssp_struct_ladder.beg_2_label_asym_id 
_dssp_struct_ladder.beg_2_label_seq_id 
_dssp_struct_ladder.pdbx_beg_2_PDB_ins_code 
_dssp_struct_ladder.end_2_label_comp_id 
_dssp_struct_ladder.end_2_label_asym_id 
_dssp_struct_ladder.end_2_label_seq_id 
_dssp_struct_ladder.pdbx_end_2_PDB_ins_code 
_dssp_struct_ladder.beg_2_auth_comp_id 
_dssp_struct_ladder.beg_2_auth_asym_id 
_dssp_struct_ladder.beg_2_auth_seq_id 
_dssp_struct_ladder.end_2_auth_comp_id 
_dssp_struct_ladder.end_2_auth_asym_id 
_dssp_struct_ladder.end_2_auth_seq_id 
A A A D anti-parallel ALA A 6   ? PRO A 7   ? ALA A 6   PRO A 7   CYS A 138 ? SER A 137 ? CYS A 138 SER A 137 
B A B G parallel      ARG A 105 ? ARG A 105 ? ARG A 105 ARG A 105 THR A 186 ? THR A 186 ? THR A 186 THR A 186 
C A C D anti-parallel GLU A 116 ? GLY A 121 ? GLU A 116 GLY A 121 THR A 142 ? SER A 137 ? THR A 142 SER A 137 
D A C F anti-parallel GLN A 118 ? VAL A 119 ? GLN A 118 VAL A 119 VAL A 182 ? LEU A 181 ? VAL A 182 LEU A 181 
E A D E anti-parallel THR A 142 ? LEU A 144 ? THR A 142 LEU A 144 GLY A 165 ? CYS A 163 ? GLY A 165 CYS A 163 
F A E H anti-parallel MET A 161 ? ALA A 164 ? MET A 161 ALA A 164 THR A 208 ? ALA A 205 ? THR A 208 ALA A 205 
G A F G anti-parallel PRO A 180 ? CYS A 183 ? PRO A 180 CYS A 183 ILE A 190 ? THR A 186 ? ILE A 190 THR A 186 
H A G H anti-parallel GLY A 189 ? TRP A 193 ? GLY A 189 TRP A 193 GLN A 209 ? VAL A 206 ? GLN A 209 VAL A 206 
I B I J anti-parallel GLN A 16  ? ASN A 21  ? GLN A 16  ASN A 21  VAL A 30  ? SER A 24  ? VAL A 30  SER A 24  
J B I L anti-parallel VAL A 17  ? PHE A 20  ? VAL A 17  PHE A 20  ILE A 52  ? TRP A 49  ? ILE A 52  TRP A 49  
K B J K anti-parallel VAL A 30  ? ASP A 33  ? VAL A 30  ASP A 33  LEU A 38  ? TRP A 36  ? LEU A 38  TRP A 36  
L B K N anti-parallel TRP A 36  ? THR A 39  ? TRP A 36  THR A 39  LYS A 90  ? MET A 87  ? LYS A 90  MET A 87  
M B L M anti-parallel TRP A 49  ? ILE A 52  ? TRP A 49  ILE A 52  ARG A 67  ? GLN A 64  ? ARG A 67  GLN A 64  
N B M N anti-parallel THR A 68  ? ILE A 73  ? THR A 68  ILE A 73  LEU A 91  ? MET A 87  ? LEU A 91  MET A 87  
O C O P anti-parallel HIS A 56  ? HIS A 56  ? HIS A 56  HIS A 56  GLY A 135 ? GLY A 135 ? GLY A 135 GLY A 135 
P D Q R anti-parallel HIS A 78  ? HIS A 78  ? HIS A 78  HIS A 78  GLU A 83  ? GLU A 83  ? GLU A 83  GLU A 83  
# 
loop_
_dssp_struct_bridge_pairs.id 
_dssp_struct_bridge_pairs.label_comp_id 
_dssp_struct_bridge_pairs.label_seq_id 
_dssp_struct_bridge_pairs.label_asym_id 
_dssp_struct_bridge_pairs.auth_seq_id 
_dssp_struct_bridge_pairs.auth_asym_id 
_dssp_struct_bridge_pairs.pdbx_PDB_ins_code 
_dssp_struct_bridge_pairs.acceptor_1_label_comp_id 
_dssp_struct_bridge_pairs.acceptor_1_label_seq_id 
_dssp_struct_bridge_pairs.acceptor_1_label_asym_id 
_dssp_struct_bridge_pairs.acceptor_1_auth_seq_id 
_dssp_struct_bridge_pairs.acceptor_1_auth_asym_id 
_dssp_struct_bridge_pairs.acceptor_1_pdbx_PDB_ins_code 
_dssp_struct_bridge_pairs.acceptor_1_energy 
_dssp_struct_bridge_pairs.acceptor_2_label_comp_id 
_dssp_struct_bridge_pairs.acceptor_2_label_seq_id 
_dssp_struct_bridge_pairs.acceptor_2_label_asym_id 
_dssp_struct_bridge_pairs.acceptor_2_auth_seq_id 
_dssp_struct_bridge_pairs.acceptor_2_auth_asym_id 
_dssp_struct_bridge_pairs.acceptor_2_pdbx_PDB_ins_code 
_dssp_struct_bridge_pairs.acceptor_2_energy 
_dssp_struct_bridge_pairs.donor_1_label_comp_id 
_dssp_struct_bridge_pairs.donor_1_label_seq_id 
_dssp_struct_bridge_pairs.donor_1_label_asym_id 
_dssp_struct_bridge_pairs.donor_1_auth_seq_id 
_dssp_struct_bridge_pairs.donor_1_auth_asym_id 
_dssp_struct_bridge_pairs.donor_1_pdbx_PDB_ins_code 
_dssp_struct_bridge_pairs.donor_1_energy 
_dssp_struct_bridge_pairs.donor_2_label_comp_id 
_dssp_struct_bridge_pairs.donor_2_label_seq_id 
_dssp_struct_bridge_pairs.donor_2_label_asym_id 
_dssp_struct_bridge_pairs.donor_2_auth_seq_id 
_dssp_struct_bridge_pairs.donor_2_auth_asym_id 
_dssp_struct_bridge_pairs.donor_2_pdbx_PDB_ins_code 
_dssp_struct_bridge_pairs.donor_2_energy 
1   LEU 1   A 1   A ? ?   ?   ? ?   ? ? ?    ?   ?   ? ?   ? ? ?    VAL 3   A 3   A ? -1.2 CYS 173 A 173 A ? -0.2 
2   VAL 2   A 2   A ? GLY 123 A 123 A ? -0.2 PRO 172 A 172 A ? -0.2 GLY 5   A 5   A ? -2.6 GLY 121 A 121 A ? -0.1 
3   VAL 3   A 3   A ? LEU 1   A 1   A ? -1.2 ASP 171 A 171 A ? -0.4 VAL 2   A 2   A ? -0.1 ALA 126 A 126 A ? -0.0 
4   SER 4   A 4   A ? ALA 6   A 6   A ? -0.1 THR 125 A 125 A ? -0.0 VAL 3   A 3   A ? -0.2 ALA 6   A 6   A ? -0.2 
5   GLY 5   A 5   A ? VAL 2   A 2   A ? -2.6 SER 139 A 139 A ? -0.1 SER 139 A 139 A ? -0.3 CYS 8   A 8   A ? -0.1 
6   ALA 6   A 6   A ? CYS 138 A 138 A ? -1.9 SER 4   A 4   A ? -0.2 CYS 138 A 138 A ? -3.4 ALA 9   A 9   A ? -0.1 
7   PRO 7   A 7   A ? ?   ?   ? ?   ? ? ?    ?   ?   ? ?   ? ? ?    SER 137 A 137 A ? -0.3 ALA 9   A 9   A ? -0.2 
8   CYS 8   A 8   A ? LEU 136 A 136 A ? -2.6 ASP 55  A 55  A ? -0.1 LEU 136 A 136 A ? -0.1 GLY 11  A 11  A ? -0.1 
9   ALA 9   A 9   A ? PRO 7   A 7   A ? -0.2 ARG 10  A 10  A ? -0.1 SER 12  A 12  A ? -2.3 GLN 13  A 13  A ? -0.3 
10  ARG 10  A 10  A ? GLY 11  A 11  A ? -0.3 SER 12  A 12  A ? -0.1 ALA 9   A 9   A ? -0.1 ?   ?   ? ?   ? ? ?    
11  GLY 11  A 11  A ? GLN 13  A 13  A ? -0.1 SER 12  A 12  A ? -0.1 ARG 10  A 10  A ? -0.3 ALA 9   A 9   A ? -0.1 
12  SER 12  A 12  A ? ALA 9   A 9   A ? -2.3 GLN 13  A 13  A ? -0.2 ARG 10  A 10  A ? -0.1 TRP 15  A 15  A ? -0.1 
13  GLN 13  A 13  A ? ALA 9   A 9   A ? -0.3 PRO 14  A 14  A ? -0.1 GLN 16  A 16  A ? -1.7 SER 12  A 12  A ? -0.2 
14  PRO 14  A 14  A ? ?   ?   ? ?   ? ? ?    ?   ?   ? ?   ? ? ?    GLN 102 A 102 A ? -1.5 GLN 13  A 13  A ? -0.1 
15  TRP 15  A 15  A ? ILE 101 A 101 A ? -0.2 SER 12  A 12  A ? -0.1 LEU 31  A 31  A ? -2.8 VAL 17  A 17  A ? -0.2 
16  GLN 16  A 16  A ? GLN 13  A 13  A ? -1.7 VAL 30  A 30  A ? -0.2 GLY 53  A 53  A ? -1.0 SER 18  A 18  A ? -0.4 
17  VAL 17  A 17  A ? GLY 29  A 29  A ? -2.7 TRP 15  A 15  A ? -0.2 GLY 29  A 29  A ? -2.4 LEU 19  A 19  A ? -0.6 
18  SER 18  A 18  A ? ARG 51  A 51  A ? -2.3 GLN 16  A 16  A ? -0.4 ARG 51  A 51  A ? -2.9 PHE 20  A 20  A ? -0.5 
19  LEU 19  A 19  A ? CYS 27  A 27  A ? -3.4 VAL 17  A 17  A ? -0.6 HIS 26  A 26  A ? -3.5 CYS 27  A 27  A ? -1.4 
20  PHE 20  A 20  A ? TRP 49  A 49  A ? -2.9 SER 18  A 18  A ? -0.5 TRP 49  A 49  A ? -2.7 GLY 22  A 22  A ? -0.6 
21  ASN 21  A 21  A ? SER 24  A 24  A ? -2.3 LEU 19  A 19  A ? -0.4 SER 24  A 24  A ? -1.5 LEU 23  A 23  A ? -0.5 
22  GLY 22  A 22  A ? PHE 20  A 20  A ? -0.6 PRO 47  A 47  A ? -0.2 TRP 49  A 49  A ? -0.1 HIS 26  A 26  A ? -0.1 
23  LEU 23  A 23  A ? ASN 21  A 21  A ? -0.5 PHE 20  A 20  A ? -0.1 PHE 25  A 25  A ? -0.5 GLY 22  A 22  A ? -0.2 
24  SER 24  A 24  A ? ASN 21  A 21  A ? -1.5 PHE 25  A 25  A ? -0.0 ASN 21  A 21  A ? -2.3 HIS 26  A 26  A ? -0.2 
25  PHE 25  A 25  A ? LEU 23  A 23  A ? -0.5 PHE 20  A 20  A ? -0.2 PHE 20  A 20  A ? -0.2 ALA 28  A 28  A ? -0.1 
26  HIS 26  A 26  A ? LEU 19  A 19  A ? -3.5 CYS 27  A 27  A ? -0.4 ALA 28  A 28  A ? -0.3 SER 177 A 177 A ? -0.2 
27  CYS 27  A 27  A ? LEU 19  A 19  A ? -1.4 ASP 176 A 176 A ? -0.1 LEU 19  A 19  A ? -3.4 HIS 26  A 26  A ? -0.4 
28  ALA 28  A 28  A ? SER 177 A 177 A ? -3.5 HIS 26  A 26  A ? -0.3 ALA 40  A 40  A ? -0.5 VAL 30  A 30  A ? -0.3 
29  GLY 29  A 29  A ? VAL 17  A 17  A ? -2.4 CYS 27  A 27  A ? -0.2 VAL 17  A 17  A ? -2.7 LEU 31  A 31  A ? -0.4 
30  VAL 30  A 30  A ? LEU 38  A 38  A ? -2.6 ALA 28  A 28  A ? -0.3 LEU 38  A 38  A ? -3.7 VAL 32  A 32  A ? -1.0 
31  LEU 31  A 31  A ? TRP 15  A 15  A ? -2.8 GLY 29  A 29  A ? -0.4 LEU 104 A 104 A ? -2.6 VAL 37  A 37  A ? -0.2 
32  VAL 32  A 32  A ? TRP 36  A 36  A ? -1.5 VAL 30  A 30  A ? -1.0 LYS 34  A 34  A ? -0.2 LEU 31  A 31  A ? -0.2 
33  ASP 33  A 33  A ? TRP 36  A 36  A ? -1.6 VAL 30  A 30  A ? -0.1 TRP 36  A 36  A ? -1.3 VAL 32  A 32  A ? -0.3 
34  LYS 34  A 34  A ? SER 35  A 35  A ? -0.3 VAL 32  A 32  A ? -0.2 ALA 95  A 95  A ? -4.1 ARG 93  A 93  A ? -0.1 
35  SER 35  A 35  A ? PRO 94  A 94  A ? -0.3 TRP 36  A 36  A ? -0.1 LEU 91  A 91  A ? -2.9 VAL 37  A 37  A ? -0.4 
36  TRP 36  A 36  A ? ASP 33  A 33  A ? -1.3 LYS 90  A 90  A ? -0.2 ASP 33  A 33  A ? -1.6 VAL 32  A 32  A ? -1.5 
37  VAL 37  A 37  A ? LEU 89  A 89  A ? -2.5 SER 35  A 35  A ? -0.4 LEU 89  A 89  A ? -3.3 THR 39  A 39  A ? -0.4 
38  LEU 38  A 38  A ? VAL 30  A 30  A ? -3.7 TRP 36  A 36  A ? -0.5 VAL 30  A 30  A ? -2.6 ALA 40  A 40  A ? -0.2 
39  THR 39  A 39  A ? MET 87  A 87  A ? -2.6 VAL 37  A 37  A ? -0.4 MET 87  A 87  A ? -2.5 ALA 41  A 41  A ? -0.3 
40  ALA 40  A 40  A ? ALA 28  A 28  A ? -0.5 LEU 38  A 38  A ? -0.2 CYS 43  A 43  A ? -1.4 LEU 86  A 86  A ? -0.3 
41  ALA 41  A 41  A ? THR 39  A 39  A ? -0.3 HIS 42  A 42  A ? -0.3 GLY 44  A 44  A ? -1.7 ALA 40  A 40  A ? -0.1 
42  HIS 42  A 42  A ? CYS 43  A 43  A ? -0.3 ASP 85  A 85  A ? -0.1 ALA 41  A 41  A ? -0.3 SER 45  A 45  A ? -0.1 
43  CYS 43  A 43  A ? ALA 40  A 40  A ? -1.4 GLY 44  A 44  A ? -0.2 HIS 42  A 42  A ? -0.3 LYS 46  A 46  A ? -0.2 
44  GLY 44  A 44  A ? ALA 41  A 41  A ? -1.7 ALA 40  A 40  A ? -0.2 CYS 43  A 43  A ? -0.2 LEU 48  A 48  A ? -0.1 
45  SER 45  A 45  A ? CYS 43  A 43  A ? -0.2 HIS 42  A 42  A ? -0.1 GLY 44  A 44  A ? -0.1 LEU 48  A 48  A ? -0.0 
46  LYS 46  A 46  A ? CYS 43  A 43  A ? -0.2 PRO 47  A 47  A ? -0.1 LEU 48  A 48  A ? -0.4 CYS 43  A 43  A ? -0.0 
47  PRO 47  A 47  A ? ?   ?   ? ?   ? ? ?    ?   ?   ? ?   ? ? ?    TRP 49  A 49  A ? -0.3 GLY 22  A 22  A ? -0.2 
48  LEU 48  A 48  A ? LYS 46  A 46  A ? -0.4 THR 68  A 68  A ? -0.3 THR 68  A 68  A ? -2.3 ALA 50  A 50  A ? -0.5 
49  TRP 49  A 49  A ? PHE 20  A 20  A ? -2.7 PRO 47  A 47  A ? -0.3 PHE 20  A 20  A ? -2.9 ARG 51  A 51  A ? -0.7 
50  ALA 50  A 50  A ? ARG 66  A 66  A ? -4.0 LEU 48  A 48  A ? -0.5 ARG 66  A 66  A ? -2.9 ILE 52  A 52  A ? -0.7 
51  ARG 51  A 51  A ? SER 18  A 18  A ? -2.9 TRP 49  A 49  A ? -0.7 SER 18  A 18  A ? -2.3 GLY 53  A 53  A ? -0.4 
52  ILE 52  A 52  A ? GLN 64  A 64  A ? -2.5 ALA 50  A 50  A ? -0.7 GLN 64  A 64  A ? -2.5 VAL 17  A 17  A ? -0.1 
53  GLY 53  A 53  A ? GLN 16  A 16  A ? -1.0 ARG 51  A 51  A ? -0.4 ASP 55  A 55  A ? -0.4 ILE 52  A 52  A ? -0.2 
54  ASP 54  A 54  A ? GLN 16  A 16  A ? -0.3 ARG 51  A 51  A ? -0.3 GLY 53  A 53  A ? -0.3 LEU 60  A 60  A ? -0.1 
55  ASP 55  A 55  A ? GLY 53  A 53  A ? -0.4 LEU 59  A 59  A ? -0.1 LEU 136 A 136 A ? -2.0 LEU 57  A 57  A ? -0.4 
56  HIS 56  A 56  A ? LEU 59  A 59  A ? -0.3 GLY 135 A 135 A ? -0.2 GLY 135 A 135 A ? -0.2 GLN 61  A 61  A ? -0.2 
57  LEU 57  A 57  A ? LYS 134 A 134 A ? -1.9 ASP 55  A 55  A ? -0.4 GLY 135 A 135 A ? -0.1 LYS 134 A 134 A ? -0.1 
58  LEU 58  A 58  A ? LYS 134 A 134 A ? -0.5 LEU 59  A 59  A ? -0.1 LEU 60  A 60  A ? -0.4 LEU 57  A 57  A ? -0.1 
59  LEU 59  A 59  A ? LYS 134 A 134 A ? -0.3 GLN 61  A 61  A ? -0.0 GLN 61  A 61  A ? -0.6 HIS 56  A 56  A ? -0.3 
60  LEU 60  A 60  A ? LEU 58  A 58  A ? -0.4 GLN 61  A 61  A ? -0.1 LEU 57  A 57  A ? -0.1 ASP 54  A 54  A ? -0.0 
61  GLN 61  A 61  A ? LEU 59  A 59  A ? -0.6 HIS 56  A 56  A ? -0.2 LEU 60  A 60  A ? -0.1 LEU 59  A 59  A ? -0.0 
62  GLY 62  A 62  A ? GLU 63  A 63  A ? -0.2 ASP 54  A 54  A ? -0.0 ARG 100 A 100 A ? -0.1 LEU 60  A 60  A ? -0.1 
63  GLU 63  A 63  A ? GLN 64  A 64  A ? -0.0 ARG 51  A 51  A ? -0.0 LEU 65  A 65  A ? -0.6 GLY 53  A 53  A ? -0.2 
64  GLN 64  A 64  A ? ILE 52  A 52  A ? -2.5 GLY 62  A 62  A ? -0.0 ILE 52  A 52  A ? -2.5 ARG 66  A 66  A ? -0.6 
65  LEU 65  A 65  A ? GLU 63  A 63  A ? -0.6 ARG 51  A 51  A ? -0.2 ARG 67  A 67  A ? -0.4 ARG 51  A 51  A ? -0.2 
66  ARG 66  A 66  A ? ALA 50  A 50  A ? -2.9 GLN 64  A 64  A ? -0.6 ALA 50  A 50  A ? -4.0 THR 68  A 68  A ? -0.3 
67  ARG 67  A 67  A ? LEU 65  A 65  A ? -0.4 TRP 49  A 49  A ? -0.2 ALA 92  A 92  A ? -3.5 ILE 69  A 69  A ? -0.5 
68  THR 68  A 68  A ? LEU 48  A 48  A ? -2.3 ARG 66  A 66  A ? -0.3 LEU 48  A 48  A ? -0.3 LEU 91  A 91  A ? -0.2 
69  ILE 69  A 69  A ? LYS 90  A 90  A ? -2.7 ARG 67  A 67  A ? -0.5 LEU 91  A 91  A ? -0.1 THR 68  A 68  A ? -0.1 
70  HIS 70  A 70  A ? LYS 90  A 90  A ? -0.9 ILE 72  A 72  A ? -0.0 LYS 90  A 90  A ? -1.6 ILE 72  A 72  A ? -0.4 
71  PRO 71  A 71  A ? ?   ?   ? ?   ? ? ?    ?   ?   ? ?   ? ? ?    ILE 73  A 73  A ? -0.5 LEU 89  A 89  A ? -0.2 
72  ILE 72  A 72  A ? LEU 88  A 88  A ? -3.3 HIS 70  A 70  A ? -0.4 LEU 88  A 88  A ? -2.8 HIS 74  A 74  A ? -0.3 
73  ILE 73  A 73  A ? PRO 71  A 71  A ? -0.5 MET 87  A 87  A ? -0.2 MET 87  A 87  A ? -0.2 ASP 85  A 85  A ? -0.1 
74  HIS 74  A 74  A ? LEU 86  A 86  A ? -3.0 ILE 72  A 72  A ? -0.3 TYR 77  A 77  A ? -2.1 ILE 73  A 73  A ? -0.1 
75  PRO 75  A 75  A ? ?   ?   ? ?   ? ? ?    ?   ?   ? ?   ? ? ?    HIS 74  A 74  A ? -0.1 ILE 73  A 73  A ? -0.0 
76  LYS 76  A 76  A ? HIS 84  A 84  A ? -0.1 HIS 78  A 78  A ? -0.1 HIS 78  A 78  A ? -0.2 HIS 74  A 74  A ? -0.1 
77  TYR 77  A 77  A ? HIS 74  A 74  A ? -2.1 LEU 86  A 86  A ? -0.1 ARG 79  A 79  A ? -0.5 HIS 84  A 84  A ? -0.2 
78  HIS 78  A 78  A ? GLU 83  A 83  A ? -2.4 LYS 76  A 76  A ? -0.2 ASP 82  A 82  A ? -2.0 GLU 83  A 83  A ? -0.9 
79  ARG 79  A 79  A ? TYR 77  A 77  A ? -0.5 ARG 80  A 80  A ? -0.2 HIS 78  A 78  A ? -0.1 TYR 77  A 77  A ? -0.0 
80  ARG 80  A 80  A ? THR 81  A 81  A ? -0.2 ASP 82  A 82  A ? -0.1 ARG 79  A 79  A ? -0.2 HIS 78  A 78  A ? -0.0 
81  THR 81  A 81  A ? HIS 78  A 78  A ? -0.2 GLU 83  A 83  A ? -0.1 ARG 79  A 79  A ? -0.2 ARG 80  A 80  A ? -0.2 
82  ASP 82  A 82  A ? HIS 78  A 78  A ? -2.0 GLU 83  A 83  A ? -0.2 ASP 85  A 85  A ? -0.8 HIS 84  A 84  A ? -0.3 
83  GLU 83  A 83  A ? HIS 78  A 78  A ? -0.9 HIS 84  A 84  A ? -0.2 HIS 78  A 78  A ? -2.4 ASP 82  A 82  A ? -0.2 
84  HIS 84  A 84  A ? ASP 82  A 82  A ? -0.3 TYR 77  A 77  A ? -0.2 LEU 86  A 86  A ? -2.3 GLU 83  A 83  A ? -0.2 
85  ASP 85  A 85  A ? ASP 82  A 82  A ? -0.8 TYR 77  A 77  A ? -0.1 MET 87  A 87  A ? -0.4 HIS 84  A 84  A ? -0.2 
86  LEU 86  A 86  A ? HIS 84  A 84  A ? -2.3 ALA 40  A 40  A ? -0.3 HIS 74  A 74  A ? -3.0 LEU 88  A 88  A ? -0.3 
87  MET 87  A 87  A ? THR 39  A 39  A ? -2.5 ASP 85  A 85  A ? -0.4 THR 39  A 39  A ? -2.6 LEU 89  A 89  A ? -0.5 
88  LEU 88  A 88  A ? ILE 72  A 72  A ? -2.8 LEU 86  A 86  A ? -0.3 ILE 72  A 72  A ? -3.3 LYS 90  A 90  A ? -0.5 
89  LEU 89  A 89  A ? VAL 37  A 37  A ? -3.3 MET 87  A 87  A ? -0.5 VAL 37  A 37  A ? -2.5 LEU 91  A 91  A ? -0.4 
90  LYS 90  A 90  A ? HIS 70  A 70  A ? -1.6 LEU 88  A 88  A ? -0.5 ILE 69  A 69  A ? -2.7 HIS 70  A 70  A ? -0.9 
91  LEU 91  A 91  A ? SER 35  A 35  A ? -2.9 LEU 89  A 89  A ? -0.4 THR 68  A 68  A ? -0.2 TRP 49  A 49  A ? -0.0 
92  ALA 92  A 92  A ? ARG 67  A 67  A ? -3.5 LYS 90  A 90  A ? -0.3 LEU 91  A 91  A ? -0.1 THR 68  A 68  A ? -0.1 
93  ARG 93  A 93  A ? ARG 67  A 67  A ? -0.3 LYS 34  A 34  A ? -0.1 ALA 92  A 92  A ? -0.2 ?   ?   ? ?   ? ? ?    
94  PRO 94  A 94  A ? ?   ?   ? ?   ? ? ?    ?   ?   ? ?   ? ? ?    SER 35  A 35  A ? -0.3 VAL 96  A 96  A ? -0.1 
95  ALA 95  A 95  A ? LYS 34  A 34  A ? -4.1 ASP 33  A 33  A ? -0.2 LEU 97  A 97  A ? -0.8 TRP 36  A 36  A ? -0.0 
96  VAL 96  A 96  A ? PRO 94  A 94  A ? -0.1 GLN 102 A 102 A ? -0.0 GLY 98  A 98  A ? -0.1 ILE 101 A 101 A ? -0.1 
97  LEU 97  A 97  A ? ALA 95  A 95  A ? -0.8 ARG 100 A 100 A ? -0.1 GLN 102 A 102 A ? -0.2 LYS 34  A 34  A ? -0.0 
98  GLY 98  A 98  A ? ILE 101 A 101 A ? -2.4 PRO 14  A 14  A ? -0.1 ILE 101 A 101 A ? -0.5 LEU 97  A 97  A ? -0.0 
99  PRO 99  A 99  A ? ?   ?   ? ?   ? ? ?    ?   ?   ? ?   ? ? ?    GLN 102 A 102 A ? -0.1 LEU 97  A 97  A ? -0.1 
100 ARG 100 A 100 A ? ILE 101 A 101 A ? -0.2 GLY 62  A 62  A ? -0.1 GLN 102 A 102 A ? -0.5 GLY 11  A 11  A ? -0.1 
101 ILE 101 A 101 A ? GLY 98  A 98  A ? -0.5 ILE 52  A 52  A ? -0.1 GLY 98  A 98  A ? -2.4 THR 103 A 103 A ? -0.3 
102 GLN 102 A 102 A ? PRO 14  A 14  A ? -1.5 ARG 100 A 100 A ? -0.5 LEU 31  A 31  A ? -0.2 LEU 104 A 104 A ? -0.2 
103 THR 103 A 103 A ? ILE 101 A 101 A ? -0.3 VAL 32  A 32  A ? -0.1 ARG 105 A 105 A ? -0.5 VAL 32  A 32  A ? -0.2 
104 LEU 104 A 104 A ? LEU 31  A 31  A ? -2.6 GLN 102 A 102 A ? -0.2 THR 186 A 186 A ? -0.1 LEU 106 A 106 A ? -0.1 
105 ARG 105 A 105 A ? GLU 185 A 185 A ? -0.6 THR 103 A 103 A ? -0.5 LEU 187 A 187 A ? -2.7 ASP 33  A 33  A ? -0.1 
106 LEU 106 A 106 A ? THR 186 A 186 A ? -0.2 VAL 32  A 32  A ? -0.2 TYR 108 A 108 A ? -0.1 GLN 188 A 188 A ? -0.1 
107 PRO 107 A 107 A ? ?   ?   ? ?   ? ? ?    ?   ?   ? ?   ? ? ?    LEU 106 A 106 A ? -0.1 CYS 110 A 110 A ? -0.1 
108 TYR 108 A 108 A ? ARG 109 A 109 A ? -0.2 LEU 106 A 106 A ? -0.1 CYS 110 A 110 A ? -0.3 LEU 106 A 106 A ? -0.0 
109 ARG 109 A 109 A ? LEU 106 A 106 A ? -0.0 GLN 112 A 112 A ? -0.0 ALA 111 A 111 A ? -0.2 TYR 108 A 108 A ? -0.2 
110 CYS 110 A 110 A ? TYR 108 A 108 A ? -0.3 ALA 111 A 111 A ? -0.1 GLN 112 A 112 A ? -0.1 GLN 188 A 188 A ? -0.1 
111 ALA 111 A 111 A ? ARG 109 A 109 A ? -0.2 GLN 188 A 188 A ? -0.2 CYS 110 A 110 A ? -0.1 GLY 114 A 114 A ? -0.0 
112 GLN 112 A 112 A ? PRO 113 A 113 A ? -0.1 CYS 110 A 110 A ? -0.1 ASP 115 A 115 A ? -2.6 VAL 143 A 143 A ? -0.3 
113 PRO 113 A 113 A ? ?   ?   ? ?   ? ? ?    ?   ?   ? ?   ? ? ?    LEU 144 A 144 A ? -0.2 GLU 116 A 116 A ? -0.1 
114 GLY 114 A 114 A ? VAL 143 A 143 A ? -2.9 ASP 115 A 115 A ? -0.4 LEU 144 A 144 A ? -0.1 GLU 116 A 116 A ? -0.0 
115 ASP 115 A 115 A ? GLN 112 A 112 A ? -2.6 GLU 116 A 116 A ? -0.1 VAL 143 A 143 A ? -2.2 CYS 117 A 117 A ? -0.5 
116 GLU 116 A 116 A ? THR 142 A 142 A ? -0.2 PRO 113 A 113 A ? -0.1 ASP 184 A 184 A ? -0.5 GLN 118 A 118 A ? -0.3 
117 CYS 117 A 117 A ? VAL 141 A 141 A ? -3.9 ASP 115 A 115 A ? -0.5 VAL 141 A 141 A ? -3.2 VAL 119 A 119 A ? -0.4 
118 GLN 118 A 118 A ? VAL 182 A 182 A ? -3.2 GLU 116 A 116 A ? -0.3 VAL 182 A 182 A ? -3.1 ALA 120 A 120 A ? -0.4 
119 VAL 119 A 119 A ? SER 139 A 139 A ? -2.5 CYS 117 A 117 A ? -0.4 SER 139 A 139 A ? -2.3 GLY 121 A 121 A ? -0.4 
120 ALA 120 A 120 A ? PRO 180 A 180 A ? -0.6 GLN 118 A 118 A ? -0.4 TRP 122 A 122 A ? -0.3 CYS 138 A 138 A ? -0.2 
121 GLY 121 A 121 A ? SER 137 A 137 A ? -2.1 VAL 119 A 119 A ? -0.4 SER 137 A 137 A ? -2.4 VAL 2   A 2   A ? -0.1 
122 TRP 122 A 122 A ? ALA 120 A 120 A ? -0.3 SER 175 A 175 A ? -0.2 ASN 133 A 133 A ? -1.7 ASP 176 A 176 A ? -0.1 
123 GLY 123 A 123 A ? TYR 132 A 132 A ? -0.2 CYS 173 A 173 A ? -0.1 ASN 133 A 133 A ? -0.3 VAL 2   A 2   A ? -0.2 
124 THR 124 A 124 A ? TYR 132 A 132 A ? -0.1 LEU 1   A 1   A ? -0.1 ALA 126 A 126 A ? -0.3 TYR 132 A 132 A ? -0.1 
125 THR 125 A 125 A ? LYS 131 A 131 A ? -0.2 GLY 123 A 123 A ? -0.1 THR 127 A 127 A ? -2.8 LYS 131 A 131 A ? -0.2 
126 ALA 126 A 126 A ? THR 124 A 124 A ? -0.3 VAL 130 A 130 A ? -0.1 ARG 128 A 128 A ? -0.4 THR 125 A 125 A ? -0.1 
127 THR 127 A 127 A ? THR 125 A 125 A ? -2.8 ARG 129 A 129 A ? -0.2 LYS 131 A 131 A ? -0.2 THR 124 A 124 A ? -0.1 
128 ARG 128 A 128 A ? ALA 126 A 126 A ? -0.4 VAL 130 A 130 A ? -0.1 VAL 130 A 130 A ? -0.7 THR 127 A 127 A ? -0.1 
129 ARG 129 A 129 A ? LYS 131 A 131 A ? -0.0 ALA 126 A 126 A ? -0.0 LYS 131 A 131 A ? -0.7 THR 127 A 127 A ? -0.2 
130 VAL 130 A 130 A ? ARG 128 A 128 A ? -0.7 THR 124 A 124 A ? -0.1 TYR 132 A 132 A ? -0.7 ARG 128 A 128 A ? -0.1 
131 LYS 131 A 131 A ? ARG 129 A 129 A ? -0.7 THR 125 A 125 A ? -0.2 THR 125 A 125 A ? -0.2 THR 127 A 127 A ? -0.1 
132 TYR 132 A 132 A ? VAL 130 A 130 A ? -0.7 THR 124 A 124 A ? -0.1 LYS 134 A 134 A ? -0.3 GLY 123 A 123 A ? -0.2 
133 ASN 133 A 133 A ? TRP 122 A 122 A ? -1.7 GLY 123 A 123 A ? -0.3 LEU 57  A 57  A ? -0.3 TYR 132 A 132 A ? -0.1 
134 LYS 134 A 134 A ? TYR 132 A 132 A ? -0.3 HIS 56  A 56  A ? -0.1 LEU 57  A 57  A ? -1.9 LEU 58  A 58  A ? -0.5 
135 GLY 135 A 135 A ? HIS 56  A 56  A ? -0.2 LEU 57  A 57  A ? -0.1 HIS 56  A 56  A ? -0.2 SER 137 A 137 A ? -0.2 
136 LEU 136 A 136 A ? ASP 55  A 55  A ? -2.0 LYS 134 A 134 A ? -0.2 CYS 8   A 8   A ? -2.6 CYS 138 A 138 A ? -0.4 
137 SER 137 A 137 A ? GLY 121 A 121 A ? -2.4 PRO 7   A 7   A ? -0.3 GLY 121 A 121 A ? -2.1 SER 139 A 139 A ? -0.4 
138 CYS 138 A 138 A ? ALA 6   A 6   A ? -3.4 LEU 136 A 136 A ? -0.4 ALA 6   A 6   A ? -1.9 ARG 140 A 140 A ? -0.3 
139 SER 139 A 139 A ? VAL 119 A 119 A ? -2.3 SER 137 A 137 A ? -0.4 VAL 119 A 119 A ? -2.5 VAL 141 A 141 A ? -0.4 
140 ARG 140 A 140 A ? CYS 138 A 138 A ? -0.3 GLN 118 A 118 A ? -0.2 ASP 167 A 167 A ? -0.3 THR 142 A 142 A ? -0.3 
141 VAL 141 A 141 A ? CYS 117 A 117 A ? -3.2 SER 139 A 139 A ? -0.4 CYS 117 A 117 A ? -3.9 VAL 143 A 143 A ? -0.4 
142 THR 142 A 142 A ? GLY 165 A 165 A ? -3.2 ARG 140 A 140 A ? -0.3 GLY 165 A 165 A ? -2.2 LEU 144 A 144 A ? -0.3 
143 VAL 143 A 143 A ? ASP 115 A 115 A ? -2.2 VAL 141 A 141 A ? -0.4 GLY 114 A 114 A ? -2.9 SER 145 A 145 A ? -0.3 
144 LEU 144 A 144 A ? CYS 163 A 163 A ? -3.0 THR 142 A 142 A ? -0.3 CYS 163 A 163 A ? -0.5 VAL 143 A 143 A ? -0.0 
145 SER 145 A 145 A ? VAL 143 A 143 A ? -0.3 PRO 146 A 146 A ? -0.1 CYS 149 A 149 A ? -2.7 GLU 150 A 150 A ? -0.2 
146 PRO 146 A 146 A ? ?   ?   ? ?   ? ? ?    ?   ?   ? ?   ? ? ?    GLU 150 A 150 A ? -2.3 VAL 151 A 151 A ? -0.1 
147 LYS 147 A 147 A ? CYS 149 A 149 A ? -0.2 GLU 148 A 148 A ? -0.2 VAL 151 A 151 A ? -1.2 LEU 144 A 144 A ? -0.0 
148 GLU 148 A 148 A ? CYS 149 A 149 A ? -0.2 GLU 150 A 150 A ? -0.2 PHE 152 A 152 A ? -0.8 VAL 151 A 151 A ? -0.3 
149 CYS 149 A 149 A ? SER 145 A 145 A ? -2.7 GLU 150 A 150 A ? -0.2 TYR 153 A 153 A ? -1.9 PHE 152 A 152 A ? -0.8 
150 GLU 150 A 150 A ? PRO 146 A 146 A ? -2.3 VAL 151 A 151 A ? -0.3 CYS 149 A 149 A ? -0.2 GLU 148 A 148 A ? -0.2 
151 VAL 151 A 151 A ? LYS 147 A 147 A ? -1.2 GLU 148 A 148 A ? -0.3 GLU 150 A 150 A ? -0.3 CYS 149 A 149 A ? -0.2 
152 PHE 152 A 152 A ? CYS 149 A 149 A ? -0.8 GLU 148 A 148 A ? -0.8 GLU 150 A 150 A ? -0.2 VAL 151 A 151 A ? -0.2 
153 TYR 153 A 153 A ? CYS 149 A 149 A ? -1.9 VAL 157 A 157 A ? -0.0 VAL 156 A 156 A ? -1.5 VAL 157 A 157 A ? -1.1 
154 PRO 154 A 154 A ? ?   ?   ? ?   ? ? ?    ?   ?   ? ?   ? ? ?    VAL 151 A 151 A ? -0.1 GLU 150 A 150 A ? -0.1 
155 GLY 155 A 155 A ? TYR 153 A 153 A ? -0.2 VAL 157 A 157 A ? -0.2 GLU 150 A 150 A ? -0.0 THR 158 A 158 A ? -0.0 
156 VAL 156 A 156 A ? TYR 153 A 153 A ? -1.5 GLU 150 A 150 A ? -0.1 THR 158 A 158 A ? -0.4 GLY 155 A 155 A ? -0.1 
157 VAL 157 A 157 A ? TYR 153 A 153 A ? -1.1 PRO 146 A 146 A ? -0.1 GLY 155 A 155 A ? -0.2 ASN 159 A 159 A ? -0.1 
158 THR 158 A 158 A ? VAL 156 A 156 A ? -0.4 MET 162 A 162 A ? -0.0 MET 161 A 161 A ? -1.4 VAL 156 A 156 A ? -0.1 
159 ASN 159 A 159 A ? ASN 160 A 160 A ? -0.3 VAL 157 A 157 A ? -0.1 VAL 157 A 157 A ? -0.0 THR 158 A 158 A ? -0.0 
160 ASN 160 A 160 A ? THR 208 A 208 A ? -0.0 MET 162 A 162 A ? -0.0 GLN 209 A 209 A ? -2.4 MET 162 A 162 A ? -0.3 
161 MET 161 A 161 A ? THR 158 A 158 A ? -1.4 THR 208 A 208 A ? -0.2 CYS 163 A 163 A ? -0.3 THR 208 A 208 A ? -0.2 
162 MET 162 A 162 A ? TYR 207 A 207 A ? -2.6 ASN 160 A 160 A ? -0.3 TYR 207 A 207 A ? -3.6 ALA 164 A 164 A ? -0.4 
163 CYS 163 A 163 A ? LEU 144 A 144 A ? -0.5 MET 161 A 161 A ? -0.3 LEU 144 A 144 A ? -3.0 GLY 165 A 165 A ? -0.4 
164 ALA 164 A 164 A ? ALA 205 A 205 A ? -2.0 MET 162 A 162 A ? -0.4 ALA 205 A 205 A ? -2.1 LEU 166 A 166 A ? -0.3 
165 GLY 165 A 165 A ? THR 142 A 142 A ? -2.2 CYS 163 A 163 A ? -0.4 THR 142 A 142 A ? -3.2 ASP 171 A 171 A ? -0.1 
166 LEU 166 A 166 A ? GLN 170 A 170 A ? -0.9 ALA 164 A 164 A ? -0.3 GLY 169 A 169 A ? -2.2 GLN 170 A 170 A ? -0.3 
167 ASP 167 A 167 A ? ARG 140 A 140 A ? -0.3 GLN 168 A 168 A ? -0.3 LEU 166 A 166 A ? -0.1 GLN 170 A 170 A ? -0.1 
168 GLN 168 A 168 A ? LEU 166 A 166 A ? -0.2 GLY 169 A 169 A ? -0.1 ASP 167 A 167 A ? -0.3 GLN 202 A 202 A ? -0.1 
169 GLY 169 A 169 A ? LEU 166 A 166 A ? -2.2 GLN 170 A 170 A ? -0.2 ASP 171 A 171 A ? -0.2 GLN 168 A 168 A ? -0.1 
170 GLN 170 A 170 A ? LEU 166 A 166 A ? -0.3 GLN 202 A 202 A ? -0.2 LEU 166 A 166 A ? -0.9 ALA 205 A 205 A ? -0.3 
171 ASP 171 A 171 A ? GLY 169 A 169 A ? -0.2 PRO 204 A 204 A ? -0.1 CYS 173 A 173 A ? -0.4 VAL 3   A 3   A ? -0.4 
172 PRO 172 A 172 A ? ?   ?   ? ?   ? ? ?    ?   ?   ? ?   ? ? ?    GLN 174 A 174 A ? -0.2 VAL 2   A 2   A ? -0.2 
173 CYS 173 A 173 A ? ASP 171 A 171 A ? -0.4 LEU 1   A 1   A ? -0.2 ASP 176 A 176 A ? -1.3 GLY 123 A 123 A ? -0.1 
174 GLN 174 A 174 A ? SER 175 A 175 A ? -0.3 PRO 172 A 172 A ? -0.2 SER 177 A 177 A ? -2.3 CYS 173 A 173 A ? -0.1 
175 SER 175 A 175 A ? ASP 176 A 176 A ? -0.3 THR 124 A 124 A ? -0.1 GLN 174 A 174 A ? -0.3 TRP 122 A 122 A ? -0.2 
176 ASP 176 A 176 A ? CYS 173 A 173 A ? -1.3 CYS 27  A 27  A ? -0.1 GLY 179 A 179 A ? -2.7 SER 175 A 175 A ? -0.3 
177 SER 177 A 177 A ? GLN 174 A 174 A ? -2.3 GLY 178 A 178 A ? -0.3 ALA 28  A 28  A ? -3.5 SER 192 A 192 A ? -0.2 
178 GLY 178 A 178 A ? LEU 191 A 191 A ? -3.0 GLY 179 A 179 A ? -0.3 SER 177 A 177 A ? -0.3 SER 192 A 192 A ? -0.1 
179 GLY 179 A 179 A ? ASP 176 A 176 A ? -2.7 LEU 191 A 191 A ? -0.1 LEU 191 A 191 A ? -3.0 GLY 178 A 178 A ? -0.3 
180 PRO 180 A 180 A ? ?   ?   ? ?   ? ? ?    ?   ?   ? ?   ? ? ?    ALA 120 A 120 A ? -0.6 VAL 182 A 182 A ? -0.6 
181 LEU 181 A 181 A ? GLY 189 A 189 A ? -2.5 GLY 179 A 179 A ? -0.2 GLN 188 A 188 A ? -3.2 GLY 189 A 189 A ? -1.3 
182 VAL 182 A 182 A ? GLN 118 A 118 A ? -3.1 PRO 180 A 180 A ? -0.6 GLN 118 A 118 A ? -3.2 ASP 184 A 184 A ? -0.4 
183 CYS 183 A 183 A ? THR 186 A 186 A ? -2.2 LEU 181 A 181 A ? -0.6 THR 186 A 186 A ? -2.0 CYS 117 A 117 A ? -0.2 
184 ASP 184 A 184 A ? GLU 116 A 116 A ? -0.5 VAL 182 A 182 A ? -0.4 CYS 183 A 183 A ? -0.2 LEU 187 A 187 A ? -0.1 
185 GLU 185 A 185 A ? THR 186 A 186 A ? -0.2 VAL 182 A 182 A ? -0.1 ARG 105 A 105 A ? -0.6 LEU 187 A 187 A ? -0.3 
186 THR 186 A 186 A ? CYS 183 A 183 A ? -2.0 LEU 104 A 104 A ? -0.1 CYS 183 A 183 A ? -2.2 GLN 188 A 188 A ? -0.8 
187 LEU 187 A 187 A ? ARG 105 A 105 A ? -2.7 GLU 185 A 185 A ? -0.3 VAL 182 A 182 A ? -0.2 ILE 190 A 190 A ? -0.1 
188 GLN 188 A 188 A ? LEU 181 A 181 A ? -3.2 THR 186 A 186 A ? -0.8 ILE 210 A 210 A ? -1.4 CYS 211 A 211 A ? -0.5 
189 GLY 189 A 189 A ? LEU 181 A 181 A ? -1.3 GLN 209 A 209 A ? -0.2 LEU 181 A 181 A ? -2.5 LEU 191 A 191 A ? -0.5 
190 ILE 190 A 190 A ? THR 208 A 208 A ? -1.5 GLN 188 A 188 A ? -0.3 THR 208 A 208 A ? -3.0 SER 192 A 192 A ? -0.3 
191 LEU 191 A 191 A ? GLY 179 A 179 A ? -3.0 GLY 189 A 189 A ? -0.5 GLY 178 A 178 A ? -3.0 TYR 207 A 207 A ? -0.2 
192 SER 192 A 192 A ? VAL 206 A 206 A ? -2.2 TRP 193 A 193 A ? -0.4 GLY 194 A 194 A ? -0.3 TYR 207 A 207 A ? -0.2 
193 TRP 193 A 193 A ? VAL 206 A 206 A ? -1.6 SER 177 A 177 A ? -0.1 VAL 206 A 206 A ? -2.6 SER 192 A 192 A ? -0.4 
194 GLY 194 A 194 A ? SER 192 A 192 A ? -0.3 ALA 205 A 205 A ? -0.2 TYR 196 A 196 A ? -0.2 ALA 205 A 205 A ? -0.1 
195 VAL 195 A 195 A ? PRO 204 A 204 A ? -0.3 TRP 193 A 193 A ? -0.3 GLY 199 A 199 A ? -0.2 SER 200 A 200 A ? -0.1 
196 TYR 196 A 196 A ? GLY 194 A 194 A ? -0.2 CYS 198 A 198 A ? -0.1 CYS 198 A 198 A ? -0.2 GLY 199 A 199 A ? -0.0 
197 PRO 197 A 197 A ? ?   ?   ? ?   ? ? ?    ?   ?   ? ?   ? ? ?    SER 200 A 200 A ? -1.3 ALA 201 A 201 A ? -0.3 
198 CYS 198 A 198 A ? TYR 196 A 196 A ? -0.2 GLY 199 A 199 A ? -0.2 TYR 196 A 196 A ? -0.1 CYS 173 A 173 A ? -0.1 
199 GLY 199 A 199 A ? ALA 201 A 201 A ? -0.4 VAL 195 A 195 A ? -0.2 CYS 198 A 198 A ? -0.2 GLN 202 A 202 A ? -0.1 
200 SER 200 A 200 A ? PRO 197 A 197 A ? -1.3 ALA 201 A 201 A ? -0.3 GLN 202 A 202 A ? -0.3 CYS 198 A 198 A ? -0.1 
201 ALA 201 A 201 A ? PRO 197 A 197 A ? -0.3 VAL 195 A 195 A ? -0.1 HIS 203 A 203 A ? -2.0 GLY 199 A 199 A ? -0.4 
202 GLN 202 A 202 A ? SER 200 A 200 A ? -0.3 GLY 199 A 199 A ? -0.1 GLN 170 A 170 A ? -0.2 GLN 168 A 168 A ? -0.1 
203 HIS 203 A 203 A ? ALA 201 A 201 A ? -2.0 VAL 195 A 195 A ? -0.1 GLY 199 A 199 A ? -0.1 ALA 201 A 201 A ? -0.1 
204 PRO 204 A 204 A ? ?   ?   ? ?   ? ? ?    ?   ?   ? ?   ? ? ?    VAL 195 A 195 A ? -0.3 GLY 165 A 165 A ? -0.2 
205 ALA 205 A 205 A ? ALA 164 A 164 A ? -2.1 GLN 170 A 170 A ? -0.3 ALA 164 A 164 A ? -2.0 TYR 207 A 207 A ? -0.5 
206 VAL 206 A 206 A ? TRP 193 A 193 A ? -2.6 PRO 204 A 204 A ? -0.2 SER 192 A 192 A ? -2.2 TRP 193 A 193 A ? -1.6 
207 TYR 207 A 207 A ? MET 162 A 162 A ? -3.6 ALA 205 A 205 A ? -0.5 MET 162 A 162 A ? -2.6 GLN 209 A 209 A ? -0.5 
208 THR 208 A 208 A ? ILE 190 A 190 A ? -3.0 VAL 206 A 206 A ? -0.3 ILE 190 A 190 A ? -1.5 ILE 210 A 210 A ? -0.9 
209 GLN 209 A 209 A ? ASN 160 A 160 A ? -2.4 TYR 207 A 207 A ? -0.5 LYS 212 A 212 A ? -1.5 GLY 189 A 189 A ? -0.2 
210 ILE 210 A 210 A ? GLN 188 A 188 A ? -1.4 THR 208 A 208 A ? -0.9 TYR 213 A 213 A ? -2.9 ASN 214 A 214 A ? -0.4 
211 CYS 211 A 211 A ? GLN 188 A 188 A ? -0.5 LYS 212 A 212 A ? -0.3 ASN 214 A 214 A ? -0.6 ILE 210 A 210 A ? -0.3 
212 LYS 212 A 212 A ? GLN 209 A 209 A ? -1.5 TYR 213 A 213 A ? -0.2 CYS 211 A 211 A ? -0.3 ILE 210 A 210 A ? -0.2 
213 TYR 213 A 213 A ? ILE 210 A 210 A ? -2.9 GLN 209 A 209 A ? -0.2 ILE 217 A 217 A ? -2.6 GLU 218 A 218 A ? -0.2 
214 ASN 214 A 214 A ? CYS 211 A 211 A ? -0.6 ILE 210 A 210 A ? -0.4 GLU 218 A 218 A ? -2.7 LYS 219 A 219 A ? -0.3 
215 SER 215 A 215 A ? TRP 216 A 216 A ? -0.2 ILE 217 A 217 A ? -0.2 LYS 219 A 219 A ? -2.5 THR 220 A 220 A ? -0.2 
216 TRP 216 A 216 A ? GLU 218 A 218 A ? -0.2 ILE 217 A 217 A ? -0.2 THR 220 A 220 A ? -2.5 ILE 221 A 221 A ? -0.2 
217 ILE 217 A 217 A ? TYR 213 A 213 A ? -2.6 GLU 218 A 218 A ? -0.2 ILE 221 A 221 A ? -2.2 SER 215 A 215 A ? -0.2 
218 GLU 218 A 218 A ? ASN 214 A 214 A ? -2.7 TYR 213 A 213 A ? -0.2 ARG 222 A 222 A ? -2.3 ILE 217 A 217 A ? -0.2 
219 LYS 219 A 219 A ? SER 215 A 215 A ? -2.5 ASN 214 A 214 A ? -0.3 SER 223 A 223 A ? -2.1 GLU 218 A 218 A ? -0.2 
220 THR 220 A 220 A ? TRP 216 A 216 A ? -2.5 SER 215 A 215 A ? -0.2 ASN 224 A 224 A ? -0.8 GLU 218 A 218 A ? -0.2 
221 ILE 221 A 221 A ? ILE 217 A 217 A ? -2.2 TRP 216 A 216 A ? -0.2 ASN 224 A 224 A ? -0.6 LYS 219 A 219 A ? -0.2 
222 ARG 222 A 222 A ? GLU 218 A 218 A ? -2.3 SER 223 A 223 A ? -0.2 ILE 221 A 221 A ? -0.2 THR 220 A 220 A ? -0.2 
223 SER 223 A 223 A ? LYS 219 A 219 A ? -2.1 GLU 218 A 218 A ? -0.2 ARG 222 A 222 A ? -0.2 ILE 221 A 221 A ? -0.2 
224 ASN 224 A 224 A ? THR 220 A 220 A ? -0.8 ILE 221 A 221 A ? -0.6 ARG 222 A 222 A ? -0.2 ILE 221 A 221 A ? -0.2 
# 
loop_
_dssp_statistics_histogram.entry_id 
_dssp_statistics_histogram.type 
_dssp_statistics_histogram.1 
_dssp_statistics_histogram.2 
_dssp_statistics_histogram.3 
_dssp_statistics_histogram.4 
_dssp_statistics_histogram.5 
_dssp_statistics_histogram.6 
_dssp_statistics_histogram.7 
_dssp_statistics_histogram.8 
_dssp_statistics_histogram.9 
_dssp_statistics_histogram.10 
_dssp_statistics_histogram.11 
_dssp_statistics_histogram.12 
_dssp_statistics_histogram.13 
_dssp_statistics_histogram.14 
_dssp_statistics_histogram.15 
_dssp_statistics_histogram.16 
_dssp_statistics_histogram.17 
_dssp_statistics_histogram.18 
_dssp_statistics_histogram.19 
_dssp_statistics_histogram.20 
_dssp_statistics_histogram.21 
_dssp_statistics_histogram.22 
_dssp_statistics_histogram.23 
_dssp_statistics_histogram.24 
_dssp_statistics_histogram.25 
_dssp_statistics_histogram.26 
_dssp_statistics_histogram.27 
_dssp_statistics_histogram.28 
_dssp_statistics_histogram.29 
_dssp_statistics_histogram.30 
Calu_KLK10 residues_per_alpha_helix        0 0 0 0 0 0 1 0 0 1 0 0 0 0 0 0 0 0 0 0 0 0 0 0 0 0 0 0 0 0 
Calu_KLK10 parallel_bridges_per_ladder     1 0 0 0 0 0 0 0 0 0 0 0 0 0 0 0 0 0 0 0 0 0 0 0 0 0 0 0 0 0 
Calu_KLK10 antiparallel_bridges_per_ladder 2 2 2 6 1 2 0 0 0 0 0 0 0 0 0 0 0 0 0 0 0 0 0 0 0 0 0 0 0 0 
Calu_KLK10 ladders_per_sheet               0 0 0 0 0 1 0 1 0 0 0 0 0 0 0 0 0 0 0 0 0 0 0 0 0 0 0 0 0 0 
# 
loop_
_dssp_statistics_hbond.entry_id 
_dssp_statistics_hbond.type 
_dssp_statistics_hbond.count 
_dssp_statistics_hbond.count_per_100 
Calu_KLK10 O(I)-->H-N(J)          144 64.3 
Calu_KLK10 'PARALLEL BRIDGES'     2   0.9  
Calu_KLK10 'ANTIPARALLEL BRIDGES' 71  31.7 
Calu_KLK10 O(I)-->H-N(I-5)        1   0.4  
Calu_KLK10 O(I)-->H-N(I-4)        2   0.9  
Calu_KLK10 O(I)-->H-N(I-3)        4   1.8  
Calu_KLK10 O(I)-->H-N(I-2)        0   0.0  
Calu_KLK10 O(I)-->H-N(I-1)        0   0.0  
Calu_KLK10 O(I)-->H-N(I+0)        0   0.0  
Calu_KLK10 O(I)-->H-N(I+1)        0   0.0  
Calu_KLK10 O(I)-->H-N(I+2)        25  11.2 
Calu_KLK10 O(I)-->H-N(I+3)        23  10.3 
Calu_KLK10 O(I)-->H-N(I+4)        15  6.7  
Calu_KLK10 O(I)-->H-N(I+5)        1   0.4  
# 
_dssp_statistics.entry_id                       Calu_KLK10 
_dssp_statistics.nr_of_residues                 224 
_dssp_statistics.nr_of_chains                   1 
_dssp_statistics.nr_of_ss_bridges_total         0 
_dssp_statistics.nr_of_ss_bridges_intra_chain   0 
_dssp_statistics.nr_of_ss_bridges_inter_chain   0 
# 
loop_
_chem_comp.id 
_chem_comp.type 
_chem_comp.mon_nstd_flag 
_chem_comp.name 
_chem_comp.formula 
_chem_comp.formula_weight 
ALA 'L-PEPTIDE LINKING' y ALANINE         'C3 H7 N O2'     89.093 
ARG 'L-PEPTIDE LINKING' y ARGININE        'C6 H15 N4 O2'  175.209 
ASN 'L-PEPTIDE LINKING' y ASPARAGINE      'C4 H8 N2 O3'   132.118 
ASP 'L-PEPTIDE LINKING' y 'ASPARTIC ACID' 'C4 H7 N O4'    133.103 
CYS 'L-PEPTIDE LINKING' y CYSTEINE        'C3 H7 N O2 S'  121.158 
GLN 'L-PEPTIDE LINKING' y GLUTAMINE       'C5 H10 N2 O3'  146.144 
GLU 'L-PEPTIDE LINKING' y 'GLUTAMIC ACID' 'C5 H9 N O4'    147.129 
GLY 'PEPTIDE LINKING'   y GLYCINE         'C2 H5 N O2'     75.067 
HIS 'L-PEPTIDE LINKING' y HISTIDINE       'C6 H10 N3 O2'  156.162 
ILE 'L-PEPTIDE LINKING' y ISOLEUCINE      'C6 H13 N O2'   131.173 
LEU 'L-PEPTIDE LINKING' y LEUCINE         'C6 H13 N O2'   131.173 
LYS 'L-PEPTIDE LINKING' y LYSINE          'C6 H15 N2 O2'  147.195 
MET 'L-PEPTIDE LINKING' y METHIONINE      'C5 H11 N O2 S' 149.211 
PHE 'L-PEPTIDE LINKING' y PHENYLALANINE   'C9 H11 N O2'   165.189 
PRO 'L-PEPTIDE LINKING' y PROLINE         'C5 H9 N O2'     115.13 
SER 'L-PEPTIDE LINKING' y SERINE          'C3 H7 N O3'    105.093 
THR 'L-PEPTIDE LINKING' y THREONINE       'C4 H9 N O3'    119.119 
TRP 'L-PEPTIDE LINKING' y TRYPTOPHAN      'C11 H12 N2 O2' 204.225 
TYR 'L-PEPTIDE LINKING' y TYROSINE        'C9 H11 N O3'   181.189 
VAL 'L-PEPTIDE LINKING' y VALINE          'C5 H11 N O2'   117.146 
# 
loop_
_atom_type.symbol 
N 
C 
O 
S 
# 
loop_
_entity_poly_seq.entity_id 
_entity_poly_seq.num 
_entity_poly_seq.mon_id 
_entity_poly_seq.hetero 
1   1 LEU n 
1   2 VAL n 
1   3 VAL n 
1   4 SER n 
1   5 GLY n 
1   6 ALA n 
1   7 PRO n 
1   8 CYS n 
1   9 ALA n 
1  10 ARG n 
1  11 GLY n 
1  12 SER n 
1  13 GLN n 
1  14 PRO n 
1  15 TRP n 
1  16 GLN n 
1  17 VAL n 
1  18 SER n 
1  19 LEU n 
1  20 PHE n 
1  21 ASN n 
1  22 GLY n 
1  23 LEU n 
1  24 SER n 
1  25 PHE n 
1  26 HIS n 
1  27 CYS n 
1  28 ALA n 
1  29 GLY n 
1  30 VAL n 
1  31 LEU n 
1  32 VAL n 
1  33 ASP n 
1  34 LYS n 
1  35 SER n 
1  36 TRP n 
1  37 VAL n 
1  38 LEU n 
1  39 THR n 
1  40 ALA n 
1  41 ALA n 
1  42 HIS n 
1  43 CYS n 
1  44 GLY n 
1  45 SER n 
1  46 LYS n 
1  47 PRO n 
1  48 LEU n 
1  49 TRP n 
1  50 ALA n 
1  51 ARG n 
1  52 ILE n 
1  53 GLY n 
1  54 ASP n 
1  55 ASP n 
1  56 HIS n 
1  57 LEU n 
1  58 LEU n 
1  59 LEU n 
1  60 LEU n 
1  61 GLN n 
1  62 GLY n 
1  63 GLU n 
1  64 GLN n 
1  65 LEU n 
1  66 ARG n 
1  67 ARG n 
1  68 THR n 
1  69 ILE n 
1  70 HIS n 
1  71 PRO n 
1  72 ILE n 
1  73 ILE n 
1  74 HIS n 
1  75 PRO n 
1  76 LYS n 
1  77 TYR n 
1  78 HIS n 
1  79 ARG n 
1  80 ARG n 
1  81 THR n 
1  82 ASP n 
1  83 GLU n 
1  84 HIS n 
1  85 ASP n 
1  86 LEU n 
1  87 MET n 
1  88 LEU n 
1  89 LEU n 
1  90 LYS n 
1  91 LEU n 
1  92 ALA n 
1  93 ARG n 
1  94 PRO n 
1  95 ALA n 
1  96 VAL n 
1  97 LEU n 
1  98 GLY n 
1  99 PRO n 
1 100 ARG n 
1 101 ILE n 
1 102 GLN n 
1 103 THR n 
1 104 LEU n 
1 105 ARG n 
1 106 LEU n 
1 107 PRO n 
1 108 TYR n 
1 109 ARG n 
1 110 CYS n 
1 111 ALA n 
1 112 GLN n 
1 113 PRO n 
1 114 GLY n 
1 115 ASP n 
1 116 GLU n 
1 117 CYS n 
1 118 GLN n 
1 119 VAL n 
1 120 ALA n 
1 121 GLY n 
1 122 TRP n 
1 123 GLY n 
1 124 THR n 
1 125 THR n 
1 126 ALA n 
1 127 THR n 
1 128 ARG n 
1 129 ARG n 
1 130 VAL n 
1 131 LYS n 
1 132 TYR n 
1 133 ASN n 
1 134 LYS n 
1 135 GLY n 
1 136 LEU n 
1 137 SER n 
1 138 CYS n 
1 139 SER n 
1 140 ARG n 
1 141 VAL n 
1 142 THR n 
1 143 VAL n 
1 144 LEU n 
1 145 SER n 
1 146 PRO n 
1 147 LYS n 
1 148 GLU n 
1 149 CYS n 
1 150 GLU n 
1 151 VAL n 
1 152 PHE n 
1 153 TYR n 
1 154 PRO n 
1 155 GLY n 
1 156 VAL n 
1 157 VAL n 
1 158 THR n 
1 159 ASN n 
1 160 ASN n 
1 161 MET n 
1 162 MET n 
1 163 CYS n 
1 164 ALA n 
1 165 GLY n 
1 166 LEU n 
1 167 ASP n 
1 168 GLN n 
1 169 GLY n 
1 170 GLN n 
1 171 ASP n 
1 172 PRO n 
1 173 CYS n 
1 174 GLN n 
1 175 SER n 
1 176 ASP n 
1 177 SER n 
1 178 GLY n 
1 179 GLY n 
1 180 PRO n 
1 181 LEU n 
1 182 VAL n 
1 183 CYS n 
1 184 ASP n 
1 185 GLU n 
1 186 THR n 
1 187 LEU n 
1 188 GLN n 
1 189 GLY n 
1 190 ILE n 
1 191 LEU n 
1 192 SER n 
1 193 TRP n 
1 194 GLY n 
1 195 VAL n 
1 196 TYR n 
1 197 PRO n 
1 198 CYS n 
1 199 GLY n 
1 200 SER n 
1 201 ALA n 
1 202 GLN n 
1 203 HIS n 
1 204 PRO n 
1 205 ALA n 
1 206 VAL n 
1 207 TYR n 
1 208 THR n 
1 209 GLN n 
1 210 ILE n 
1 211 CYS n 
1 212 LYS n 
1 213 TYR n 
1 214 ASN n 
1 215 SER n 
1 216 TRP n 
1 217 ILE n 
1 218 GLU n 
1 219 LYS n 
1 220 THR n 
1 221 ILE n 
1 222 ARG n 
1 223 SER n 
1 224 ASN n 
# 
loop_
_pdbx_poly_seq_scheme.asym_id 
_pdbx_poly_seq_scheme.entity_id 
_pdbx_poly_seq_scheme.seq_id 
_pdbx_poly_seq_scheme.mon_id 
_pdbx_poly_seq_scheme.ndb_seq_num 
_pdbx_poly_seq_scheme.pdb_seq_num 
_pdbx_poly_seq_scheme.auth_seq_num 
_pdbx_poly_seq_scheme.pdb_mon_id 
_pdbx_poly_seq_scheme.auth_mon_id 
_pdbx_poly_seq_scheme.pdb_strand_id 
_pdbx_poly_seq_scheme.pdb_ins_code 
_pdbx_poly_seq_scheme.hetero 
A 1   1 LEU   1 1   1   LEU LEU A ? n 
A 1   2 VAL   2 2   2   VAL VAL A ? n 
A 1   3 VAL   3 3   3   VAL VAL A ? n 
A 1   4 SER   4 4   4   SER SER A ? n 
A 1   5 GLY   5 5   5   GLY GLY A ? n 
A 1   6 ALA   6 6   6   ALA ALA A ? n 
A 1   7 PRO   7 7   7   PRO PRO A ? n 
A 1   8 CYS   8 8   8   CYS CYS A ? n 
A 1   9 ALA   9 9   9   ALA ALA A ? n 
A 1  10 ARG  10 10  10  ARG ARG A ? n 
A 1  11 GLY  11 11  11  GLY GLY A ? n 
A 1  12 SER  12 12  12  SER SER A ? n 
A 1  13 GLN  13 13  13  GLN GLN A ? n 
A 1  14 PRO  14 14  14  PRO PRO A ? n 
A 1  15 TRP  15 15  15  TRP TRP A ? n 
A 1  16 GLN  16 16  16  GLN GLN A ? n 
A 1  17 VAL  17 17  17  VAL VAL A ? n 
A 1  18 SER  18 18  18  SER SER A ? n 
A 1  19 LEU  19 19  19  LEU LEU A ? n 
A 1  20 PHE  20 20  20  PHE PHE A ? n 
A 1  21 ASN  21 21  21  ASN ASN A ? n 
A 1  22 GLY  22 22  22  GLY GLY A ? n 
A 1  23 LEU  23 23  23  LEU LEU A ? n 
A 1  24 SER  24 24  24  SER SER A ? n 
A 1  25 PHE  25 25  25  PHE PHE A ? n 
A 1  26 HIS  26 26  26  HIS HIS A ? n 
A 1  27 CYS  27 27  27  CYS CYS A ? n 
A 1  28 ALA  28 28  28  ALA ALA A ? n 
A 1  29 GLY  29 29  29  GLY GLY A ? n 
A 1  30 VAL  30 30  30  VAL VAL A ? n 
A 1  31 LEU  31 31  31  LEU LEU A ? n 
A 1  32 VAL  32 32  32  VAL VAL A ? n 
A 1  33 ASP  33 33  33  ASP ASP A ? n 
A 1  34 LYS  34 34  34  LYS LYS A ? n 
A 1  35 SER  35 35  35  SER SER A ? n 
A 1  36 TRP  36 36  36  TRP TRP A ? n 
A 1  37 VAL  37 37  37  VAL VAL A ? n 
A 1  38 LEU  38 38  38  LEU LEU A ? n 
A 1  39 THR  39 39  39  THR THR A ? n 
A 1  40 ALA  40 40  40  ALA ALA A ? n 
A 1  41 ALA  41 41  41  ALA ALA A ? n 
A 1  42 HIS  42 42  42  HIS HIS A ? n 
A 1  43 CYS  43 43  43  CYS CYS A ? n 
A 1  44 GLY  44 44  44  GLY GLY A ? n 
A 1  45 SER  45 45  45  SER SER A ? n 
A 1  46 LYS  46 46  46  LYS LYS A ? n 
A 1  47 PRO  47 47  47  PRO PRO A ? n 
A 1  48 LEU  48 48  48  LEU LEU A ? n 
A 1  49 TRP  49 49  49  TRP TRP A ? n 
A 1  50 ALA  50 50  50  ALA ALA A ? n 
A 1  51 ARG  51 51  51  ARG ARG A ? n 
A 1  52 ILE  52 52  52  ILE ILE A ? n 
A 1  53 GLY  53 53  53  GLY GLY A ? n 
A 1  54 ASP  54 54  54  ASP ASP A ? n 
A 1  55 ASP  55 55  55  ASP ASP A ? n 
A 1  56 HIS  56 56  56  HIS HIS A ? n 
A 1  57 LEU  57 57  57  LEU LEU A ? n 
A 1  58 LEU  58 58  58  LEU LEU A ? n 
A 1  59 LEU  59 59  59  LEU LEU A ? n 
A 1  60 LEU  60 60  60  LEU LEU A ? n 
A 1  61 GLN  61 61  61  GLN GLN A ? n 
A 1  62 GLY  62 62  62  GLY GLY A ? n 
A 1  63 GLU  63 63  63  GLU GLU A ? n 
A 1  64 GLN  64 64  64  GLN GLN A ? n 
A 1  65 LEU  65 65  65  LEU LEU A ? n 
A 1  66 ARG  66 66  66  ARG ARG A ? n 
A 1  67 ARG  67 67  67  ARG ARG A ? n 
A 1  68 THR  68 68  68  THR THR A ? n 
A 1  69 ILE  69 69  69  ILE ILE A ? n 
A 1  70 HIS  70 70  70  HIS HIS A ? n 
A 1  71 PRO  71 71  71  PRO PRO A ? n 
A 1  72 ILE  72 72  72  ILE ILE A ? n 
A 1  73 ILE  73 73  73  ILE ILE A ? n 
A 1  74 HIS  74 74  74  HIS HIS A ? n 
A 1  75 PRO  75 75  75  PRO PRO A ? n 
A 1  76 LYS  76 76  76  LYS LYS A ? n 
A 1  77 TYR  77 77  77  TYR TYR A ? n 
A 1  78 HIS  78 78  78  HIS HIS A ? n 
A 1  79 ARG  79 79  79  ARG ARG A ? n 
A 1  80 ARG  80 80  80  ARG ARG A ? n 
A 1  81 THR  81 81  81  THR THR A ? n 
A 1  82 ASP  82 82  82  ASP ASP A ? n 
A 1  83 GLU  83 83  83  GLU GLU A ? n 
A 1  84 HIS  84 84  84  HIS HIS A ? n 
A 1  85 ASP  85 85  85  ASP ASP A ? n 
A 1  86 LEU  86 86  86  LEU LEU A ? n 
A 1  87 MET  87 87  87  MET MET A ? n 
A 1  88 LEU  88 88  88  LEU LEU A ? n 
A 1  89 LEU  89 89  89  LEU LEU A ? n 
A 1  90 LYS  90 90  90  LYS LYS A ? n 
A 1  91 LEU  91 91  91  LEU LEU A ? n 
A 1  92 ALA  92 92  92  ALA ALA A ? n 
A 1  93 ARG  93 93  93  ARG ARG A ? n 
A 1  94 PRO  94 94  94  PRO PRO A ? n 
A 1  95 ALA  95 95  95  ALA ALA A ? n 
A 1  96 VAL  96 96  96  VAL VAL A ? n 
A 1  97 LEU  97 97  97  LEU LEU A ? n 
A 1  98 GLY  98 98  98  GLY GLY A ? n 
A 1  99 PRO  99 99  99  PRO PRO A ? n 
A 1 100 ARG 100 100 100 ARG ARG A ? n 
A 1 101 ILE 101 101 101 ILE ILE A ? n 
A 1 102 GLN 102 102 102 GLN GLN A ? n 
A 1 103 THR 103 103 103 THR THR A ? n 
A 1 104 LEU 104 104 104 LEU LEU A ? n 
A 1 105 ARG 105 105 105 ARG ARG A ? n 
A 1 106 LEU 106 106 106 LEU LEU A ? n 
A 1 107 PRO 107 107 107 PRO PRO A ? n 
A 1 108 TYR 108 108 108 TYR TYR A ? n 
A 1 109 ARG 109 109 109 ARG ARG A ? n 
A 1 110 CYS 110 110 110 CYS CYS A ? n 
A 1 111 ALA 111 111 111 ALA ALA A ? n 
A 1 112 GLN 112 112 112 GLN GLN A ? n 
A 1 113 PRO 113 113 113 PRO PRO A ? n 
A 1 114 GLY 114 114 114 GLY GLY A ? n 
A 1 115 ASP 115 115 115 ASP ASP A ? n 
A 1 116 GLU 116 116 116 GLU GLU A ? n 
A 1 117 CYS 117 117 117 CYS CYS A ? n 
A 1 118 GLN 118 118 118 GLN GLN A ? n 
A 1 119 VAL 119 119 119 VAL VAL A ? n 
A 1 120 ALA 120 120 120 ALA ALA A ? n 
A 1 121 GLY 121 121 121 GLY GLY A ? n 
A 1 122 TRP 122 122 122 TRP TRP A ? n 
A 1 123 GLY 123 123 123 GLY GLY A ? n 
A 1 124 THR 124 124 124 THR THR A ? n 
A 1 125 THR 125 125 125 THR THR A ? n 
A 1 126 ALA 126 126 126 ALA ALA A ? n 
A 1 127 THR 127 127 127 THR THR A ? n 
A 1 128 ARG 128 128 128 ARG ARG A ? n 
A 1 129 ARG 129 129 129 ARG ARG A ? n 
A 1 130 VAL 130 130 130 VAL VAL A ? n 
A 1 131 LYS 131 131 131 LYS LYS A ? n 
A 1 132 TYR 132 132 132 TYR TYR A ? n 
A 1 133 ASN 133 133 133 ASN ASN A ? n 
A 1 134 LYS 134 134 134 LYS LYS A ? n 
A 1 135 GLY 135 135 135 GLY GLY A ? n 
A 1 136 LEU 136 136 136 LEU LEU A ? n 
A 1 137 SER 137 137 137 SER SER A ? n 
A 1 138 CYS 138 138 138 CYS CYS A ? n 
A 1 139 SER 139 139 139 SER SER A ? n 
A 1 140 ARG 140 140 140 ARG ARG A ? n 
A 1 141 VAL 141 141 141 VAL VAL A ? n 
A 1 142 THR 142 142 142 THR THR A ? n 
A 1 143 VAL 143 143 143 VAL VAL A ? n 
A 1 144 LEU 144 144 144 LEU LEU A ? n 
A 1 145 SER 145 145 145 SER SER A ? n 
A 1 146 PRO 146 146 146 PRO PRO A ? n 
A 1 147 LYS 147 147 147 LYS LYS A ? n 
A 1 148 GLU 148 148 148 GLU GLU A ? n 
A 1 149 CYS 149 149 149 CYS CYS A ? n 
A 1 150 GLU 150 150 150 GLU GLU A ? n 
A 1 151 VAL 151 151 151 VAL VAL A ? n 
A 1 152 PHE 152 152 152 PHE PHE A ? n 
A 1 153 TYR 153 153 153 TYR TYR A ? n 
A 1 154 PRO 154 154 154 PRO PRO A ? n 
A 1 155 GLY 155 155 155 GLY GLY A ? n 
A 1 156 VAL 156 156 156 VAL VAL A ? n 
A 1 157 VAL 157 157 157 VAL VAL A ? n 
A 1 158 THR 158 158 158 THR THR A ? n 
A 1 159 ASN 159 159 159 ASN ASN A ? n 
A 1 160 ASN 160 160 160 ASN ASN A ? n 
A 1 161 MET 161 161 161 MET MET A ? n 
A 1 162 MET 162 162 162 MET MET A ? n 
A 1 163 CYS 163 163 163 CYS CYS A ? n 
A 1 164 ALA 164 164 164 ALA ALA A ? n 
A 1 165 GLY 165 165 165 GLY GLY A ? n 
A 1 166 LEU 166 166 166 LEU LEU A ? n 
A 1 167 ASP 167 167 167 ASP ASP A ? n 
A 1 168 GLN 168 168 168 GLN GLN A ? n 
A 1 169 GLY 169 169 169 GLY GLY A ? n 
A 1 170 GLN 170 170 170 GLN GLN A ? n 
A 1 171 ASP 171 171 171 ASP ASP A ? n 
A 1 172 PRO 172 172 172 PRO PRO A ? n 
A 1 173 CYS 173 173 173 CYS CYS A ? n 
A 1 174 GLN 174 174 174 GLN GLN A ? n 
A 1 175 SER 175 175 175 SER SER A ? n 
A 1 176 ASP 176 176 176 ASP ASP A ? n 
A 1 177 SER 177 177 177 SER SER A ? n 
A 1 178 GLY 178 178 178 GLY GLY A ? n 
A 1 179 GLY 179 179 179 GLY GLY A ? n 
A 1 180 PRO 180 180 180 PRO PRO A ? n 
A 1 181 LEU 181 181 181 LEU LEU A ? n 
A 1 182 VAL 182 182 182 VAL VAL A ? n 
A 1 183 CYS 183 183 183 CYS CYS A ? n 
A 1 184 ASP 184 184 184 ASP ASP A ? n 
A 1 185 GLU 185 185 185 GLU GLU A ? n 
A 1 186 THR 186 186 186 THR THR A ? n 
A 1 187 LEU 187 187 187 LEU LEU A ? n 
A 1 188 GLN 188 188 188 GLN GLN A ? n 
A 1 189 GLY 189 189 189 GLY GLY A ? n 
A 1 190 ILE 190 190 190 ILE ILE A ? n 
A 1 191 LEU 191 191 191 LEU LEU A ? n 
A 1 192 SER 192 192 192 SER SER A ? n 
A 1 193 TRP 193 193 193 TRP TRP A ? n 
A 1 194 GLY 194 194 194 GLY GLY A ? n 
A 1 195 VAL 195 195 195 VAL VAL A ? n 
A 1 196 TYR 196 196 196 TYR TYR A ? n 
A 1 197 PRO 197 197 197 PRO PRO A ? n 
A 1 198 CYS 198 198 198 CYS CYS A ? n 
A 1 199 GLY 199 199 199 GLY GLY A ? n 
A 1 200 SER 200 200 200 SER SER A ? n 
A 1 201 ALA 201 201 201 ALA ALA A ? n 
A 1 202 GLN 202 202 202 GLN GLN A ? n 
A 1 203 HIS 203 203 203 HIS HIS A ? n 
A 1 204 PRO 204 204 204 PRO PRO A ? n 
A 1 205 ALA 205 205 205 ALA ALA A ? n 
A 1 206 VAL 206 206 206 VAL VAL A ? n 
A 1 207 TYR 207 207 207 TYR TYR A ? n 
A 1 208 THR 208 208 208 THR THR A ? n 
A 1 209 GLN 209 209 209 GLN GLN A ? n 
A 1 210 ILE 210 210 210 ILE ILE A ? n 
A 1 211 CYS 211 211 211 CYS CYS A ? n 
A 1 212 LYS 212 212 212 LYS LYS A ? n 
A 1 213 TYR 213 213 213 TYR TYR A ? n 
A 1 214 ASN 214 214 214 ASN ASN A ? n 
A 1 215 SER 215 215 215 SER SER A ? n 
A 1 216 TRP 216 216 216 TRP TRP A ? n 
A 1 217 ILE 217 217 217 ILE ILE A ? n 
A 1 218 GLU 218 218 218 GLU GLU A ? n 
A 1 219 LYS 219 219 219 LYS LYS A ? n 
A 1 220 THR 220 220 220 THR THR A ? n 
A 1 221 ILE 221 221 221 ILE ILE A ? n 
A 1 222 ARG 222 222 222 ARG ARG A ? n 
A 1 223 SER 223 223 223 SER SER A ? n 
A 1 224 ASN 224 224 224 ASN ASN A ? n 
# 
loop_
_atom_site.group_PDB 
_atom_site.id 
_atom_site.type_symbol 
_atom_site.label_atom_id 
_atom_site.label_alt_id 
_atom_site.label_comp_id 
_atom_site.label_asym_id 
_atom_site.label_entity_id 
_atom_site.label_seq_id 
_atom_site.pdbx_PDB_ins_code 
_atom_site.Cartn_x 
_atom_site.Cartn_y 
_atom_site.Cartn_z 
_atom_site.occupancy 
_atom_site.B_iso_or_equiv 
_atom_site.pdbx_formal_charge 
_atom_site.auth_seq_id 
_atom_site.auth_comp_id 
_atom_site.auth_asym_id 
_atom_site.auth_atom_id 
_atom_site.pdbx_PDB_model_num 
ATOM 1    N N   ? LEU A 1   1 ?   7.886  -7.637   3.183 1.000 44.620 ? 1   LEU A N   1 
ATOM 2    C CA  ? LEU A 1   1 ?   9.016  -7.264   4.027 1.000 44.620 ? 1   LEU A CA  1 
ATOM 3    C C   ? LEU A 1   1 ?   9.688  -5.998   3.506 1.000 44.620 ? 1   LEU A C   1 
ATOM 4    C CB  ? LEU A 1   1 ?  10.034  -8.405   4.096 1.000 44.620 ? 1   LEU A CB  1 
ATOM 5    O O   ? LEU A 1   1 ?   9.909  -5.858   2.301 1.000 44.620 ? 1   LEU A O   1 
ATOM 6    C CG  ? LEU A 1   1 ?   9.853  -9.407   5.238 1.000 44.620 ? 1   LEU A CG  1 
ATOM 7    C CD1 ? LEU A 1   1 ?  10.356 -10.784   4.819 1.000 44.620 ? 1   LEU A CD1 1 
ATOM 8    C CD2 ? LEU A 1   1 ?  10.577  -8.926   6.491 1.000 44.620 ? 1   LEU A CD2 1 
ATOM 9    N N   ? VAL A 1   2 ?   9.617  -4.927   4.247 1.000 46.800 ? 2   VAL A N   1 
ATOM 10   C CA  ? VAL A 1   2 ?  10.792  -4.062   4.279 1.000 46.800 ? 2   VAL A CA  1 
ATOM 11   C C   ? VAL A 1   2 ?  11.982  -4.826   4.855 1.000 46.800 ? 2   VAL A C   1 
ATOM 12   C CB  ? VAL A 1   2 ?  10.531  -2.780   5.102 1.000 46.800 ? 2   VAL A CB  1 
ATOM 13   O O   ? VAL A 1   2 ?  11.969  -5.215   6.025 1.000 46.800 ? 2   VAL A O   1 
ATOM 14   C CG1 ? VAL A 1   2 ?  11.748  -1.858   5.065 1.000 46.800 ? 2   VAL A CG1 1 
ATOM 15   C CG2 ? VAL A 1   2 ?   9.291  -2.056   4.582 1.000 46.800 ? 2   VAL A CG2 1 
ATOM 16   N N   ? VAL A 1   3 ?  12.358  -6.054   4.371 1.000 48.370 ? 3   VAL A N   1 
ATOM 17   C CA  ? VAL A 1   3 ?  13.504  -6.920   4.626 1.000 48.370 ? 3   VAL A CA  1 
ATOM 18   C C   ? VAL A 1   3 ?  14.601  -6.130   5.337 1.000 48.370 ? 3   VAL A C   1 
ATOM 19   C CB  ? VAL A 1   3 ?  14.053  -7.534   3.318 1.000 48.370 ? 3   VAL A CB  1 
ATOM 20   O O   ? VAL A 1   3 ?  15.276  -6.656   6.225 1.000 48.370 ? 3   VAL A O   1 
ATOM 21   C CG1 ? VAL A 1   3 ?  15.302  -8.368   3.596 1.000 48.370 ? 3   VAL A CG1 1 
ATOM 22   C CG2 ? VAL A 1   3 ?  12.980  -8.383   2.637 1.000 48.370 ? 3   VAL A CG2 1 
ATOM 23   N N   ? SER A 1   4 ?  14.200  -4.886   5.962 1.000 53.100 ? 4   SER A N   1 
ATOM 24   C CA  ? SER A 1   4 ?  15.103  -4.003   6.692 1.000 53.100 ? 4   SER A CA  1 
ATOM 25   C C   ? SER A 1   4 ?  14.359  -2.800   7.262 1.000 53.100 ? 4   SER A C   1 
ATOM 26   C CB  ? SER A 1   4 ?  16.238  -3.528   5.785 1.000 53.100 ? 4   SER A CB  1 
ATOM 27   O O   ? SER A 1   4 ?  14.959  -1.751   7.505 1.000 53.100 ? 4   SER A O   1 
ATOM 28   O OG  ? SER A 1   4 ?  15.726  -2.844   4.654 1.000 53.100 ? 4   SER A OG  1 
ATOM 29   N N   ? GLY A 1   5 ?  12.983  -3.051   7.497 1.000 59.550 ? 5   GLY A N   1 
ATOM 30   C CA  ? GLY A 1   5 ?  12.300  -1.863   7.984 1.000 59.550 ? 5   GLY A CA  1 
ATOM 31   C C   ? GLY A 1   5 ?  12.233  -1.792   9.498 1.000 59.550 ? 5   GLY A C   1 
ATOM 32   O O   ? GLY A 1   5 ?  12.498  -2.782  10.184 1.000 59.550 ? 5   GLY A O   1 
ATOM 33   N N   ? ALA A 1   6 ?  12.357  -0.712  10.091 1.000 72.020 ? 6   ALA A N   1 
ATOM 34   C CA  ? ALA A 1   6 ?  12.227  -0.420  11.516 1.000 72.020 ? 6   ALA A CA  1 
ATOM 35   C C   ? ALA A 1   6 ?  10.762  -0.400  11.941 1.000 72.020 ? 6   ALA A C   1 
ATOM 36   C CB  ? ALA A 1   6 ?  12.893   0.914  11.849 1.000 72.020 ? 6   ALA A CB  1 
ATOM 37   O O   ? ALA A 1   6 ?   9.872  -0.185  11.113 1.000 72.020 ? 6   ALA A O   1 
ATOM 38   N N   ? PRO A 1   7 ?  10.600  -0.926  13.189 1.000 81.070 ? 7   PRO A N   1 
ATOM 39   C CA  ? PRO A 1   7 ?   9.220  -0.779  13.658 1.000 81.070 ? 7   PRO A CA  1 
ATOM 40   C C   ? PRO A 1   7 ?   8.638   0.600  13.355 1.000 81.070 ? 7   PRO A C   1 
ATOM 41   C CB  ? PRO A 1   7 ?   9.335  -1.004  15.167 1.000 81.070 ? 7   PRO A CB  1 
ATOM 42   O O   ? PRO A 1   7 ?   9.332   1.611  13.492 1.000 81.070 ? 7   PRO A O   1 
ATOM 43   C CG  ? PRO A 1   7 ?  10.600  -1.780  15.343 1.000 81.070 ? 7   PRO A CG  1 
ATOM 44   C CD  ? PRO A 1   7 ?  11.560  -1.379  14.260 1.000 81.070 ? 7   PRO A CD  1 
ATOM 45   N N   ? CYS A 1   8 ?   7.423   0.560  12.805 1.000 83.870 ? 8   CYS A N   1 
ATOM 46   C CA  ? CYS A 1   8 ?   6.721   1.816  12.564 1.000 83.870 ? 8   CYS A CA  1 
ATOM 47   C C   ? CYS A 1   8 ?   6.361   2.500  13.877 1.000 83.870 ? 8   CYS A C   1 
ATOM 48   C CB  ? CYS A 1   8 ?   5.456   1.574  11.741 1.000 83.870 ? 8   CYS A CB  1 
ATOM 49   O O   ? CYS A 1   8 ?   6.062   1.832  14.868 1.000 83.870 ? 8   CYS A O   1 
ATOM 50   S SG  ? CYS A 1   8 ?   5.779   0.954  10.075 1.000 83.870 ? 8   CYS A SG  1 
ATOM 51   N N   ? ALA A 1   9 ?   6.523   3.859  13.879 1.000 83.990 ? 9   ALA A N   1 
ATOM 52   C CA  ? ALA A 1   9 ?   5.961   4.567  15.026 1.000 83.990 ? 9   ALA A CA  1 
ATOM 53   C C   ? ALA A 1   9 ?   4.484   4.229  15.210 1.000 83.990 ? 9   ALA A C   1 
ATOM 54   C CB  ? ALA A 1   9 ?   6.142   6.074  14.863 1.000 83.990 ? 9   ALA A CB  1 
ATOM 55   O O   ? ALA A 1   9 ?   3.738   4.129  14.233 1.000 83.990 ? 9   ALA A O   1 
ATOM 56   N N   ? ARG A 1  10 ?   4.123   3.932  16.439 1.000 79.310 ? 10  ARG A N   1 
ATOM 57   C CA  ? ARG A 1  10 ?   2.725   3.628  16.730 1.000 79.310 ? 10  ARG A CA  1 
ATOM 58   C C   ? ARG A 1  10 ?   1.800   4.688  16.141 1.000 79.310 ? 10  ARG A C   1 
ATOM 59   C CB  ? ARG A 1  10 ?   2.502   3.518  18.240 1.000 79.310 ? 10  ARG A CB  1 
ATOM 60   O O   ? ARG A 1  10 ?   2.023   5.886  16.328 1.000 79.310 ? 10  ARG A O   1 
ATOM 61   C CG  ? ARG A 1  10 ?   1.173   2.887  18.622 1.000 79.310 ? 10  ARG A CG  1 
ATOM 62   C CD  ? ARG A 1  10 ?   1.064   2.666  20.124 1.000 79.310 ? 10  ARG A CD  1 
ATOM 63   N NE  ? ARG A 1  10 ?  -0.225   2.086  20.492 1.000 79.310 ? 10  ARG A NE  1 
ATOM 64   N NH1 ? ARG A 1  10 ?   0.505   1.223  22.507 1.000 79.310 ? 10  ARG A NH1 1 
ATOM 65   N NH2 ? ARG A 1  10 ?  -1.671   0.929  21.849 1.000 79.310 ? 10  ARG A NH2 1 
ATOM 66   C CZ  ? ARG A 1  10 ?  -0.461   1.414  21.615 1.000 79.310 ? 10  ARG A CZ  1 
ATOM 67   N N   ? GLY A 1  11 ?   0.794   4.195  15.314 1.000 80.590 ? 11  GLY A N   1 
ATOM 68   C CA  ? GLY A 1  11 ?  -0.214   5.100  14.784 1.000 80.590 ? 11  GLY A CA  1 
ATOM 69   C C   ? GLY A 1  11 ?   0.267   5.892  13.582 1.000 80.590 ? 11  GLY A C   1 
ATOM 70   O O   ? GLY A 1  11 ?  -0.400   6.831  13.144 1.000 80.590 ? 11  GLY A O   1 
ATOM 71   N N   ? SER A 1  12 ?   1.448   5.619  13.110 1.000 87.210 ? 12  SER A N   1 
ATOM 72   C CA  ? SER A 1  12 ?   2.059   6.367  12.016 1.000 87.210 ? 12  SER A CA  1 
ATOM 73   C C   ? SER A 1  12 ?   1.460   5.969  10.671 1.000 87.210 ? 12  SER A C   1 
ATOM 74   C CB  ? SER A 1  12 ?   3.572   6.146  11.995 1.000 87.210 ? 12  SER A CB  1 
ATOM 75   O O   ? SER A 1  12 ?   1.601   6.694   9.684 1.000 87.210 ? 12  SER A O   1 
ATOM 76   O OG  ? SER A 1  12 ?   3.878   4.782  11.765 1.000 87.210 ? 12  SER A OG  1 
ATOM 77   N N   ? GLN A 1  13 ?   0.723   4.879  10.577 1.000 91.370 ? 13  GLN A N   1 
ATOM 78   C CA  ? GLN A 1  13 ?   0.070   4.401   9.364 1.000 91.370 ? 13  GLN A CA  1 
ATOM 79   C C   ? GLN A 1  13 ?  -1.424   4.188   9.591 1.000 91.370 ? 13  GLN A C   1 
ATOM 80   C CB  ? GLN A 1  13 ?   0.718   3.102   8.880 1.000 91.370 ? 13  GLN A CB  1 
ATOM 81   O O   ? GLN A 1  13 ?  -1.908   3.055   9.550 1.000 91.370 ? 13  GLN A O   1 
ATOM 82   C CG  ? GLN A 1  13 ?   2.223   3.204   8.678 1.000 91.370 ? 13  GLN A CG  1 
ATOM 83   C CD  ? GLN A 1  13 ?   2.606   4.218   7.616 1.000 91.370 ? 13  GLN A CD  1 
ATOM 84   N NE2 ? GLN A 1  13 ?   3.527   5.114   7.955 1.000 91.370 ? 13  GLN A NE2 1 
ATOM 85   O OE1 ? GLN A 1  13 ?   2.078   4.196   6.499 1.000 91.370 ? 13  GLN A OE1 1 
ATOM 86   N N   ? PRO A 1  14 ?  -2.151   5.267   9.808 1.000 93.250 ? 14  PRO A N   1 
ATOM 87   C CA  ? PRO A 1  14 ?  -3.558   5.181  10.207 1.000 93.250 ? 14  PRO A CA  1 
ATOM 88   C C   ? PRO A 1  14 ?  -4.467   4.719   9.070 1.000 93.250 ? 14  PRO A C   1 
ATOM 89   C CB  ? PRO A 1  14 ?  -3.894   6.614  10.626 1.000 93.250 ? 14  PRO A CB  1 
ATOM 90   O O   ? PRO A 1  14 ?  -5.636   4.400   9.300 1.000 93.250 ? 14  PRO A O   1 
ATOM 91   C CG  ? PRO A 1  14 ?  -2.946   7.471   9.850 1.000 93.250 ? 14  PRO A CG  1 
ATOM 92   C CD  ? PRO A 1  14 ?  -1.640   6.742   9.722 1.000 93.250 ? 14  PRO A CD  1 
ATOM 93   N N   ? TRP A 1  15 ?  -3.975   4.570   7.880 1.000 95.490 ? 15  TRP A N   1 
ATOM 94   C CA  ? TRP A 1  15 ?  -4.730   4.171   6.697 1.000 95.490 ? 15  TRP A CA  1 
ATOM 95   C C   ? TRP A 1  15 ?  -4.518   2.693   6.388 1.000 95.490 ? 15  TRP A C   1 
ATOM 96   C CB  ? TRP A 1  15 ?  -4.326   5.022   5.489 1.000 95.490 ? 15  TRP A CB  1 
ATOM 97   O O   ? TRP A 1  15 ?  -5.185   2.134   5.514 1.000 95.490 ? 15  TRP A O   1 
ATOM 98   C CG  ? TRP A 1  15 ?  -2.851   5.271   5.386 1.000 95.490 ? 15  TRP A CG  1 
ATOM 99   C CD1 ? TRP A 1  15 ?  -1.923   4.478   4.772 1.000 95.490 ? 15  TRP A CD1 1 
ATOM 100  C CD2 ? TRP A 1  15 ?  -2.135   6.390   5.918 1.000 95.490 ? 15  TRP A CD2 1 
ATOM 101  C CE2 ? TRP A 1  15 ?  -0.773   6.209   5.588 1.000 95.490 ? 15  TRP A CE2 1 
ATOM 102  C CE3 ? TRP A 1  15 ?  -2.513   7.528   6.642 1.000 95.490 ? 15  TRP A CE3 1 
ATOM 103  N NE1 ? TRP A 1  15 ?  -0.671   5.037   4.889 1.000 95.490 ? 15  TRP A NE1 1 
ATOM 104  C CH2 ? TRP A 1  15 ?  -0.184   8.232   6.665 1.000 95.490 ? 15  TRP A CH2 1 
ATOM 105  C CZ2 ? TRP A 1  15 ?   0.212   7.127   5.958 1.000 95.490 ? 15  TRP A CZ2 1 
ATOM 106  C CZ3 ? TRP A 1  15 ?  -1.530   8.441   7.009 1.000 95.490 ? 15  TRP A CZ3 1 
ATOM 107  N N   ? GLN A 1  16 ?  -3.508   2.124   7.070 1.000 93.780 ? 16  GLN A N   1 
ATOM 108  C CA  ? GLN A 1  16 ?  -3.140   0.737   6.805 1.000 93.780 ? 16  GLN A CA  1 
ATOM 109  C C   ? GLN A 1  16 ?  -4.227  -0.222   7.282 1.000 93.780 ? 16  GLN A C   1 
ATOM 110  C CB  ? GLN A 1  16 ?  -1.808   0.397   7.476 1.000 93.780 ? 16  GLN A CB  1 
ATOM 111  O O   ? GLN A 1  16 ?  -4.717  -0.103   8.407 1.000 93.780 ? 16  GLN A O   1 
ATOM 112  C CG  ? GLN A 1  16 ?  -1.317  -1.015   7.188 1.000 93.780 ? 16  GLN A CG  1 
ATOM 113  C CD  ? GLN A 1  16 ?  -0.626  -1.132   5.842 1.000 93.780 ? 16  GLN A CD  1 
ATOM 114  N NE2 ? GLN A 1  16 ?  -0.708  -2.311   5.234 1.000 93.780 ? 16  GLN A NE2 1 
ATOM 115  O OE1 ? GLN A 1  16 ?  -0.025  -0.171   5.351 1.000 93.780 ? 16  GLN A OE1 1 
ATOM 116  N N   ? VAL A 1  17 ?  -4.575  -1.205   6.418 1.000 94.160 ? 17  VAL A N   1 
ATOM 117  C CA  ? VAL A 1  17 ?  -5.626  -2.166   6.736 1.000 94.160 ? 17  VAL A CA  1 
ATOM 118  C C   ? VAL A 1  17 ?  -5.090  -3.588   6.580 1.000 94.160 ? 17  VAL A C   1 
ATOM 119  C CB  ? VAL A 1  17 ?  -6.869  -1.965   5.841 1.000 94.160 ? 17  VAL A CB  1 
ATOM 120  O O   ? VAL A 1  17 ?  -4.443  -3.908   5.580 1.000 94.160 ? 17  VAL A O   1 
ATOM 121  C CG1 ? VAL A 1  17 ?  -7.930  -3.022   6.144 1.000 94.160 ? 17  VAL A CG1 1 
ATOM 122  C CG2 ? VAL A 1  17 ?  -7.440  -0.561   6.030 1.000 94.160 ? 17  VAL A CG2 1 
ATOM 123  N N   ? SER A 1  18 ?  -5.349  -4.389   7.584 1.000 92.200 ? 18  SER A N   1 
ATOM 124  C CA  ? SER A 1  18 ?  -5.066  -5.816   7.469 1.000 92.200 ? 18  SER A CA  1 
ATOM 125  C C   ? SER A 1  18 ?  -6.324  -6.601   7.111 1.000 92.200 ? 18  SER A C   1 
ATOM 126  C CB  ? SER A 1  18 ?  -4.473  -6.353   8.772 1.000 92.200 ? 18  SER A CB  1 
ATOM 127  O O   ? SER A 1  18 ?  -7.352  -6.474   7.779 1.000 92.200 ? 18  SER A O   1 
ATOM 128  O OG  ? SER A 1  18 ?  -5.372  -6.159   9.851 1.000 92.200 ? 18  SER A OG  1 
ATOM 129  N N   ? LEU A 1  19 ?  -6.201  -7.347   6.061 1.000 92.910 ? 19  LEU A N   1 
ATOM 130  C CA  ? LEU A 1  19 ?  -7.326  -8.149   5.592 1.000 92.910 ? 19  LEU A CA  1 
ATOM 131  C C   ? LEU A 1  19 ?  -7.156  -9.611   5.992 1.000 92.910 ? 19  LEU A C   1 
ATOM 132  C CB  ? LEU A 1  19 ?  -7.468  -8.036   4.072 1.000 92.910 ? 19  LEU A CB  1 
ATOM 133  O O   ? LEU A 1  19 ?  -6.111 -10.212   5.732 1.000 92.910 ? 19  LEU A O   1 
ATOM 134  C CG  ? LEU A 1  19 ?  -7.745  -6.638   3.519 1.000 92.910 ? 19  LEU A CG  1 
ATOM 135  C CD1 ? LEU A 1  19 ?  -7.597  -6.629   2.001 1.000 92.910 ? 19  LEU A CD1 1 
ATOM 136  C CD2 ? LEU A 1  19 ?  -9.136  -6.166   3.928 1.000 92.910 ? 19  LEU A CD2 1 
ATOM 137  N N   ? PHE A 1  20 ?  -8.244 -10.135   6.593 1.000 91.120 ? 20  PHE A N   1 
ATOM 138  C CA  ? PHE A 1  20 ?  -8.183 -11.493   7.121 1.000 91.120 ? 20  PHE A CA  1 
ATOM 139  C C   ? PHE A 1  20 ?  -9.216 -12.385   6.443 1.000 91.120 ? 20  PHE A C   1 
ATOM 140  C CB  ? PHE A 1  20 ?  -8.405 -11.493   8.637 1.000 91.120 ? 20  PHE A CB  1 
ATOM 141  O O   ? PHE A 1  20 ? -10.322 -11.937   6.133 1.000 91.120 ? 20  PHE A O   1 
ATOM 142  C CG  ? PHE A 1  20 ?  -7.238 -10.954   9.421 1.000 91.120 ? 20  PHE A CG  1 
ATOM 143  C CD1 ? PHE A 1  20 ?  -6.349 -11.815  10.052 1.000 91.120 ? 20  PHE A CD1 1 
ATOM 144  C CD2 ? PHE A 1  20 ?  -7.031  -9.585   9.526 1.000 91.120 ? 20  PHE A CD2 1 
ATOM 145  C CE1 ? PHE A 1  20 ?  -5.269 -11.319  10.778 1.000 91.120 ? 20  PHE A CE1 1 
ATOM 146  C CE2 ? PHE A 1  20 ?  -5.954  -9.081  10.250 1.000 91.120 ? 20  PHE A CE2 1 
ATOM 147  C CZ  ? PHE A 1  20 ?  -5.075  -9.950  10.876 1.000 91.120 ? 20  PHE A CZ  1 
ATOM 148  N N   ? ASN A 1  21 ?  -8.794 -13.550   6.147 1.000 89.420 ? 21  ASN A N   1 
ATOM 149  C CA  ? ASN A 1  21 ?  -9.691 -14.665   5.862 1.000 89.420 ? 21  ASN A CA  1 
ATOM 150  C C   ? ASN A 1  21 ?  -9.781 -15.628   7.042 1.000 89.420 ? 21  ASN A C   1 
ATOM 151  C CB  ? ASN A 1  21 ?  -9.239 -15.409   4.603 1.000 89.420 ? 21  ASN A CB  1 
ATOM 152  O O   ? ASN A 1  21 ?  -8.865 -16.417   7.277 1.000 89.420 ? 21  ASN A O   1 
ATOM 153  C CG  ? ASN A 1  21 ? -10.188 -16.525   4.213 1.000 89.420 ? 21  ASN A CG  1 
ATOM 154  N ND2 ? ASN A 1  21 ?  -9.806 -17.304   3.207 1.000 89.420 ? 21  ASN A ND2 1 
ATOM 155  O OD1 ? ASN A 1  21 ? -11.256 -16.686   4.809 1.000 89.420 ? 21  ASN A OD1 1 
ATOM 156  N N   ? GLY A 1  22 ? -10.889 -15.567   7.814 1.000 86.430 ? 22  GLY A N   1 
ATOM 157  C CA  ? GLY A 1  22 ? -10.920 -16.199   9.123 1.000 86.430 ? 22  GLY A CA  1 
ATOM 158  C C   ? GLY A 1  22 ?  -9.972 -15.557  10.119 1.000 86.430 ? 22  GLY A C   1 
ATOM 159  O O   ? GLY A 1  22 ? -10.043 -14.350  10.361 1.000 86.430 ? 22  GLY A O   1 
ATOM 160  N N   ? LEU A 1  23 ?  -9.039 -16.310  10.613 1.000 82.750 ? 23  LEU A N   1 
ATOM 161  C CA  ? LEU A 1  23 ?  -8.114 -15.809  11.623 1.000 82.750 ? 23  LEU A CA  1 
ATOM 162  C C   ? LEU A 1  23 ?  -6.724 -15.601  11.031 1.000 82.750 ? 23  LEU A C   1 
ATOM 163  C CB  ? LEU A 1  23 ?  -8.037 -16.778  12.807 1.000 82.750 ? 23  LEU A CB  1 
ATOM 164  O O   ? LEU A 1  23 ?  -5.808 -15.156  11.727 1.000 82.750 ? 23  LEU A O   1 
ATOM 165  C CG  ? LEU A 1  23 ?  -9.328 -16.982  13.600 1.000 82.750 ? 23  LEU A CG  1 
ATOM 166  C CD1 ? LEU A 1  23 ?  -9.139 -18.072  14.650 1.000 82.750 ? 23  LEU A CD1 1 
ATOM 167  C CD2 ? LEU A 1  23 ?  -9.769 -15.676  14.252 1.000 82.750 ? 23  LEU A CD2 1 
ATOM 168  N N   ? SER A 1  24 ?  -6.701 -15.813   9.722 1.000 83.970 ? 24  SER A N   1 
ATOM 169  C CA  ? SER A 1  24 ?  -5.400 -15.750   9.065 1.000 83.970 ? 24  SER A CA  1 
ATOM 170  C C   ? SER A 1  24 ?  -5.249 -14.465   8.259 1.000 83.970 ? 24  SER A C   1 
ATOM 171  C CB  ? SER A 1  24 ?  -5.201 -16.961   8.151 1.000 83.970 ? 24  SER A CB  1 
ATOM 172  O O   ? SER A 1  24 ?  -6.145 -14.093   7.498 1.000 83.970 ? 24  SER A O   1 
ATOM 173  O OG  ? SER A 1  24 ?  -3.959 -16.881   7.474 1.000 83.970 ? 24  SER A OG  1 
ATOM 174  N N   ? PHE A 1  25 ?  -4.135 -13.832   8.518 1.000 86.280 ? 25  PHE A N   1 
ATOM 175  C CA  ? PHE A 1  25 ?  -3.805 -12.678   7.691 1.000 86.280 ? 25  PHE A CA  1 
ATOM 176  C C   ? PHE A 1  25 ?  -3.708 -13.074   6.222 1.000 86.280 ? 25  PHE A C   1 
ATOM 177  C CB  ? PHE A 1  25 ?  -2.489 -12.043   8.151 1.000 86.280 ? 25  PHE A CB  1 
ATOM 178  O O   ? PHE A 1  25 ?  -2.993 -14.015   5.874 1.000 86.280 ? 25  PHE A O   1 
ATOM 179  C CG  ? PHE A 1  25 ?  -2.021 -10.912   7.275 1.000 86.280 ? 25  PHE A CG  1 
ATOM 180  C CD1 ? PHE A 1  25 ?  -1.026 -11.115   6.327 1.000 86.280 ? 25  PHE A CD1 1 
ATOM 181  C CD2 ? PHE A 1  25 ?  -2.577  -9.646   7.401 1.000 86.280 ? 25  PHE A CD2 1 
ATOM 182  C CE1 ? PHE A 1  25 ?  -0.591 -10.070   5.514 1.000 86.280 ? 25  PHE A CE1 1 
ATOM 183  C CE2 ? PHE A 1  25 ?  -2.147  -8.597   6.593 1.000 86.280 ? 25  PHE A CE2 1 
ATOM 184  C CZ  ? PHE A 1  25 ?  -1.154  -8.811   5.651 1.000 86.280 ? 25  PHE A CZ  1 
ATOM 185  N N   ? HIS A 1  26 ?  -4.442 -12.303   5.308 1.000 87.770 ? 26  HIS A N   1 
ATOM 186  C CA  ? HIS A 1  26 ?  -4.524 -12.646   3.893 1.000 87.770 ? 26  HIS A CA  1 
ATOM 187  C C   ? HIS A 1  26 ?  -3.767 -11.637   3.036 1.000 87.770 ? 26  HIS A C   1 
ATOM 188  C CB  ? HIS A 1  26 ?  -5.984 -12.725   3.445 1.000 87.770 ? 26  HIS A CB  1 
ATOM 189  O O   ? HIS A 1  26 ?  -2.894 -12.014   2.251 1.000 87.770 ? 26  HIS A O   1 
ATOM 190  C CG  ? HIS A 1  26 ?  -6.151 -13.089   2.004 1.000 87.770 ? 26  HIS A CG  1 
ATOM 191  C CD2 ? HIS A 1  26 ?  -6.622 -12.375   0.955 1.000 87.770 ? 26  HIS A CD2 1 
ATOM 192  N ND1 ? HIS A 1  26 ?  -5.814 -14.329   1.506 1.000 87.770 ? 26  HIS A ND1 1 
ATOM 193  C CE1 ? HIS A 1  26 ?  -6.071 -14.361   0.209 1.000 87.770 ? 26  HIS A CE1 1 
ATOM 194  N NE2 ? HIS A 1  26 ?  -6.562 -13.188  -0.150 1.000 87.770 ? 26  HIS A NE2 1 
ATOM 195  N N   ? CYS A 1  27 ?  -4.099 -10.354   3.154 1.000 91.990 ? 27  CYS A N   1 
ATOM 196  C CA  ? CYS A 1  27 ?  -3.515  -9.237   2.421 1.000 91.990 ? 27  CYS A CA  1 
ATOM 197  C C   ? CYS A 1  27 ?  -3.576  -7.954   3.241 1.000 91.990 ? 27  CYS A C   1 
ATOM 198  C CB  ? CYS A 1  27 ?  -4.236  -9.035   1.088 1.000 91.990 ? 27  CYS A CB  1 
ATOM 199  O O   ? CYS A 1  27 ?  -4.252  -7.902   4.270 1.000 91.990 ? 27  CYS A O   1 
ATOM 200  S SG  ? CYS A 1  27 ?  -3.821 -10.275  -0.159 1.000 91.990 ? 27  CYS A SG  1 
ATOM 201  N N   ? ALA A 1  28 ?  -2.870  -7.058   2.681 1.000 92.510 ? 28  ALA A N   1 
ATOM 202  C CA  ? ALA A 1  28 ?  -2.991  -5.705   3.217 1.000 92.510 ? 28  ALA A CA  1 
ATOM 203  C C   ? ALA A 1  28 ?  -3.945  -4.864   2.373 1.000 92.510 ? 28  ALA A C   1 
ATOM 204  C CB  ? ALA A 1  28 ?  -1.620  -5.036   3.290 1.000 92.510 ? 28  ALA A CB  1 
ATOM 205  O O   ? ALA A 1  28 ?  -4.334  -5.269   1.275 1.000 92.510 ? 28  ALA A O   1 
ATOM 206  N N   ? GLY A 1  29 ?  -4.333  -3.751   2.895 1.000 95.200 ? 29  GLY A N   1 
ATOM 207  C CA  ? GLY A 1  29 ?  -5.187  -2.795   2.208 1.000 95.200 ? 29  GLY A CA  1 
ATOM 208  C C   ? GLY A 1  29 ?  -4.984  -1.367   2.679 1.000 95.200 ? 29  GLY A C   1 
ATOM 209  O O   ? GLY A 1  29 ?  -4.215  -1.119   3.610 1.000 95.200 ? 29  GLY A O   1 
ATOM 210  N N   ? VAL A 1  30 ?  -5.716  -0.505   1.973 1.000 97.160 ? 30  VAL A N   1 
ATOM 211  C CA  ? VAL A 1  30 ?  -5.603   0.916   2.288 1.000 97.160 ? 30  VAL A CA  1 
ATOM 212  C C   ? VAL A 1  30 ?  -6.995   1.531   2.405 1.000 97.160 ? 30  VAL A C   1 
ATOM 213  C CB  ? VAL A 1  30 ?  -4.775   1.669   1.224 1.000 97.160 ? 30  VAL A CB  1 
ATOM 214  O O   ? VAL A 1  30 ?  -7.849   1.319   1.541 1.000 97.160 ? 30  VAL A O   1 
ATOM 215  C CG1 ? VAL A 1  30 ?  -4.558   3.124   1.638 1.000 97.160 ? 30  VAL A CG1 1 
ATOM 216  C CG2 ? VAL A 1  30 ?  -3.435   0.970   0.997 1.000 97.160 ? 30  VAL A CG2 1 
ATOM 217  N N   ? LEU A 1  31 ?  -7.171   2.160   3.497 1.000 97.710 ? 31  LEU A N   1 
ATOM 218  C CA  ? LEU A 1  31 ?  -8.414   2.906   3.656 1.000 97.710 ? 31  LEU A CA  1 
ATOM 219  C C   ? LEU A 1  31 ?  -8.388   4.188   2.830 1.000 97.710 ? 31  LEU A C   1 
ATOM 220  C CB  ? LEU A 1  31 ?  -8.656   3.239   5.130 1.000 97.710 ? 31  LEU A CB  1 
ATOM 221  O O   ? LEU A 1  31 ?  -7.700   5.147   3.187 1.000 97.710 ? 31  LEU A O   1 
ATOM 222  C CG  ? LEU A 1  31 ? -10.030   3.813   5.479 1.000 97.710 ? 31  LEU A CG  1 
ATOM 223  C CD1 ? LEU A 1  31 ? -11.119   2.778   5.218 1.000 97.710 ? 31  LEU A CD1 1 
ATOM 224  C CD2 ? LEU A 1  31 ? -10.063   4.276   6.932 1.000 97.710 ? 31  LEU A CD2 1 
ATOM 225  N N   ? VAL A 1  32 ?  -9.147   4.285   1.728 1.000 97.760 ? 32  VAL A N   1 
ATOM 226  C CA  ? VAL A 1  32 ?  -9.103   5.413   0.804 1.000 97.760 ? 32  VAL A CA  1 
ATOM 227  C C   ? VAL A 1  32 ? -10.366   6.257   0.958 1.000 97.760 ? 32  VAL A C   1 
ATOM 228  C CB  ? VAL A 1  32 ?  -8.951   4.943  -0.660 1.000 97.760 ? 32  VAL A CB  1 
ATOM 229  O O   ? VAL A 1  32 ? -10.421   7.396   0.487 1.000 97.760 ? 32  VAL A O   1 
ATOM 230  C CG1 ? VAL A 1  32 ?  -7.566   4.342  -0.893 1.000 97.760 ? 32  VAL A CG1 1 
ATOM 231  C CG2 ? VAL A 1  32 ? -10.042   3.933  -1.011 1.000 97.760 ? 32  VAL A CG2 1 
ATOM 232  N N   ? ASP A 1  33 ? -11.351   5.650   1.706 1.000 97.190 ? 33  ASP A N   1 
ATOM 233  C CA  ? ASP A 1  33 ? -12.630   6.243   2.088 1.000 97.190 ? 33  ASP A CA  1 
ATOM 234  C C   ? ASP A 1  33 ? -13.192   5.576   3.341 1.000 97.190 ? 33  ASP A C   1 
ATOM 235  C CB  ? ASP A 1  33 ? -13.635   6.137   0.939 1.000 97.190 ? 33  ASP A CB  1 
ATOM 236  O O   ? ASP A 1  33 ? -12.849   4.433   3.649 1.000 97.190 ? 33  ASP A O   1 
ATOM 237  C CG  ? ASP A 1  33 ? -14.900   6.942   1.182 1.000 97.190 ? 33  ASP A CG  1 
ATOM 238  O OD1 ? ASP A 1  33 ? -15.891   6.380   1.696 1.000 97.190 ? 33  ASP A OD1 1 
ATOM 239  O OD2 ? ASP A 1  33 ? -14.906   8.148   0.854 1.000 97.190 ? 33  ASP A OD2 1 
ATOM 240  N N   ? LYS A 1  34 ? -14.209   6.287   4.078 1.000 96.900 ? 34  LYS A N   1 
ATOM 241  C CA  ? LYS A 1  34 ? -14.752   5.721   5.310 1.000 96.900 ? 34  LYS A CA  1 
ATOM 242  C C   ? LYS A 1  34 ? -15.370   4.349   5.058 1.000 96.900 ? 34  LYS A C   1 
ATOM 243  C CB  ? LYS A 1  34 ? -15.793   6.661   5.919 1.000 96.900 ? 34  LYS A CB  1 
ATOM 244  O O   ? LYS A 1  34 ? -15.460   3.526   5.972 1.000 96.900 ? 34  LYS A O   1 
ATOM 245  C CG  ? LYS A 1  34 ? -15.217   7.969   6.440 1.000 96.900 ? 34  LYS A CG  1 
ATOM 246  C CD  ? LYS A 1  34 ? -16.301   8.864   7.026 1.000 96.900 ? 34  LYS A CD  1 
ATOM 247  C CE  ? LYS A 1  34 ? -15.733  10.195   7.501 1.000 96.900 ? 34  LYS A CE  1 
ATOM 248  N NZ  ? LYS A 1  34 ? -16.796  11.083   8.059 1.000 96.900 ? 34  LYS A NZ  1 
ATOM 249  N N   ? SER A 1  35 ? -15.737   4.146   3.805 1.000 97.360 ? 35  SER A N   1 
ATOM 250  C CA  ? SER A 1  35 ? -16.467   2.916   3.516 1.000 97.360 ? 35  SER A CA  1 
ATOM 251  C C   ? SER A 1  35 ? -15.682   2.017   2.567 1.000 97.360 ? 35  SER A C   1 
ATOM 252  C CB  ? SER A 1  35 ? -17.837   3.233   2.915 1.000 97.360 ? 35  SER A CB  1 
ATOM 253  O O   ? SER A 1  35 ? -16.164   0.955   2.168 1.000 97.360 ? 35  SER A O   1 
ATOM 254  O OG  ? SER A 1  35 ? -18.653   3.911   3.854 1.000 97.360 ? 35  SER A OG  1 
ATOM 255  N N   ? TRP A 1  36 ? -14.483   2.463   2.161 1.000 97.730 ? 36  TRP A N   1 
ATOM 256  C CA  ? TRP A 1  36 ? -13.842   1.704   1.092 1.000 97.730 ? 36  TRP A CA  1 
ATOM 257  C C   ? TRP A 1  36 ? -12.378   1.431   1.421 1.000 97.730 ? 36  TRP A C   1 
ATOM 258  C CB  ? TRP A 1  36 ? -13.947   2.455  -0.239 1.000 97.730 ? 36  TRP A CB  1 
ATOM 259  O O   ? TRP A 1  36 ? -11.656   2.328   1.863 1.000 97.730 ? 36  TRP A O   1 
ATOM 260  C CG  ? TRP A 1  36 ? -15.336   2.507  -0.800 1.000 97.730 ? 36  TRP A CG  1 
ATOM 261  C CD1 ? TRP A 1  36 ? -16.272   3.482  -0.593 1.000 97.730 ? 36  TRP A CD1 1 
ATOM 262  C CD2 ? TRP A 1  36 ? -15.948   1.539  -1.657 1.000 97.730 ? 36  TRP A CD2 1 
ATOM 263  C CE2 ? TRP A 1  36 ? -17.258   1.992  -1.932 1.000 97.730 ? 36  TRP A CE2 1 
ATOM 264  C CE3 ? TRP A 1  36 ? -15.516   0.331  -2.220 1.000 97.730 ? 36  TRP A CE3 1 
ATOM 265  N NE1 ? TRP A 1  36 ? -17.430   3.179  -1.272 1.000 97.730 ? 36  TRP A NE1 1 
ATOM 266  C CH2 ? TRP A 1  36 ? -17.691   0.099  -3.286 1.000 97.730 ? 36  TRP A CH2 1 
ATOM 267  C CZ2 ? TRP A 1  36 ? -18.139   1.278  -2.748 1.000 97.730 ? 36  TRP A CZ2 1 
ATOM 268  C CZ3 ? TRP A 1  36 ? -16.395  -0.378  -3.031 1.000 97.730 ? 36  TRP A CZ3 1 
ATOM 269  N N   ? VAL A 1  37 ? -11.992   0.198   1.192 1.000 97.550 ? 37  VAL A N   1 
ATOM 270  C CA  ? VAL A 1  37 ? -10.608  -0.253   1.294 1.000 97.550 ? 37  VAL A CA  1 
ATOM 271  C C   ? VAL A 1  37 ? -10.089  -0.645  -0.088 1.000 97.550 ? 37  VAL A C   1 
ATOM 272  C CB  ? VAL A 1  37 ? -10.468  -1.441   2.272 1.000 97.550 ? 37  VAL A CB  1 
ATOM 273  O O   ? VAL A 1  37 ? -10.747  -1.392  -0.817 1.000 97.550 ? 37  VAL A O   1 
ATOM 274  C CG1 ? VAL A 1  37 ?  -9.040  -1.982   2.264 1.000 97.550 ? 37  VAL A CG1 1 
ATOM 275  C CG2 ? VAL A 1  37 ? -10.876  -1.021   3.683 1.000 97.550 ? 37  VAL A CG2 1 
ATOM 276  N N   ? LEU A 1  38 ?  -8.978  -0.039  -0.403 1.000 97.840 ? 38  LEU A N   1 
ATOM 277  C CA  ? LEU A 1  38 ?  -8.309  -0.391  -1.651 1.000 97.840 ? 38  LEU A CA  1 
ATOM 278  C C   ? LEU A 1  38 ?  -7.238  -1.450  -1.413 1.000 97.840 ? 38  LEU A C   1 
ATOM 279  C CB  ? LEU A 1  38 ?  -7.683   0.851  -2.291 1.000 97.840 ? 38  LEU A CB  1 
ATOM 280  O O   ? LEU A 1  38 ?  -6.450  -1.342  -0.471 1.000 97.840 ? 38  LEU A O   1 
ATOM 281  C CG  ? LEU A 1  38 ?  -7.090   0.666  -3.689 1.000 97.840 ? 38  LEU A CG  1 
ATOM 282  C CD1 ? LEU A 1  38 ?  -8.180   0.269  -4.679 1.000 97.840 ? 38  LEU A CD1 1 
ATOM 283  C CD2 ? LEU A 1  38 ?  -6.386   1.940  -4.144 1.000 97.840 ? 38  LEU A CD2 1 
ATOM 284  N N   ? THR A 1  39 ?  -7.163  -2.500  -2.278 1.000 97.100 ? 39  THR A N   1 
ATOM 285  C CA  ? THR A 1  39 ?  -6.183  -3.575  -2.169 1.000 97.100 ? 39  THR A CA  1 
ATOM 286  C C   ? THR A 1  39 ?  -5.888  -4.179  -3.539 1.000 97.100 ? 39  THR A C   1 
ATOM 287  C CB  ? THR A 1  39 ?  -6.669  -4.679  -1.212 1.000 97.100 ? 39  THR A CB  1 
ATOM 288  O O   ? THR A 1  39 ?  -6.367  -3.680  -4.560 1.000 97.100 ? 39  THR A O   1 
ATOM 289  C CG2 ? THR A 1  39 ?  -7.842  -5.448  -1.811 1.000 97.100 ? 39  THR A CG2 1 
ATOM 290  O OG1 ? THR A 1  39 ?  -5.594  -5.591  -0.959 1.000 97.100 ? 39  THR A OG1 1 
ATOM 291  N N   ? ALA A 1  40 ?  -5.050  -5.152  -3.598 1.000 96.400 ? 40  ALA A N   1 
ATOM 292  C CA  ? ALA A 1  40 ?  -4.731  -5.819  -4.857 1.000 96.400 ? 40  ALA A CA  1 
ATOM 293  C C   ? ALA A 1  40 ?  -5.825  -6.809  -5.245 1.000 96.400 ? 40  ALA A C   1 
ATOM 294  C CB  ? ALA A 1  40 ?  -3.384  -6.532  -4.756 1.000 96.400 ? 40  ALA A CB  1 
ATOM 295  O O   ? ALA A 1  40 ?  -6.369  -7.510  -4.389 1.000 96.400 ? 40  ALA A O   1 
ATOM 296  N N   ? ALA A 1  41 ?  -6.112  -6.886  -6.527 1.000 96.480 ? 41  ALA A N   1 
ATOM 297  C CA  ? ALA A 1  41 ?  -7.159  -7.766  -7.041 1.000 96.480 ? 41  ALA A CA  1 
ATOM 298  C C   ? ALA A 1  41 ?  -6.803  -9.232  -6.816 1.000 96.480 ? 41  ALA A C   1 
ATOM 299  C CB  ? ALA A 1  41 ?  -7.395  -7.501  -8.526 1.000 96.480 ? 41  ALA A CB  1 
ATOM 300  O O   ? ALA A 1  41 ?  -7.684 -10.062  -6.577 1.000 96.480 ? 41  ALA A O   1 
ATOM 301  N N   ? HIS A 1  42 ?  -5.565  -9.580  -6.886 1.000 93.040 ? 42  HIS A N   1 
ATOM 302  C CA  ? HIS A 1  42 ?  -5.142 -10.967  -6.730 1.000 93.040 ? 42  HIS A CA  1 
ATOM 303  C C   ? HIS A 1  42 ?  -5.310 -11.436  -5.288 1.000 93.040 ? 42  HIS A C   1 
ATOM 304  C CB  ? HIS A 1  42 ?  -3.687 -11.136  -7.170 1.000 93.040 ? 42  HIS A CB  1 
ATOM 305  O O   ? HIS A 1  42 ?  -5.173 -12.627  -4.998 1.000 93.040 ? 42  HIS A O   1 
ATOM 306  C CG  ? HIS A 1  42 ?  -2.696 -10.588  -6.193 1.000 93.040 ? 42  HIS A CG  1 
ATOM 307  C CD2 ? HIS A 1  42 ?  -2.169 -11.123  -5.067 1.000 93.040 ? 42  HIS A CD2 1 
ATOM 308  N ND1 ? HIS A 1  42 ?  -2.136  -9.336  -6.325 1.000 93.040 ? 42  HIS A ND1 1 
ATOM 309  C CE1 ? HIS A 1  42 ?  -1.304  -9.124  -5.319 1.000 93.040 ? 42  HIS A CE1 1 
ATOM 310  N NE2 ? HIS A 1  42 ?  -1.306 -10.193  -4.541 1.000 93.040 ? 42  HIS A NE2 1 
ATOM 311  N N   ? CYS A 1  43 ?  -5.664 -10.537  -4.361 1.000 91.750 ? 43  CYS A N   1 
ATOM 312  C CA  ? CYS A 1  43 ?  -5.919 -10.862  -2.962 1.000 91.750 ? 43  CYS A CA  1 
ATOM 313  C C   ? CYS A 1  43 ?  -7.264 -11.560  -2.800 1.000 91.750 ? 43  CYS A C   1 
ATOM 314  C CB  ? CYS A 1  43 ?  -5.883  -9.598  -2.103 1.000 91.750 ? 43  CYS A CB  1 
ATOM 315  O O   ? CYS A 1  43 ?  -7.519 -12.195  -1.775 1.000 91.750 ? 43  CYS A O   1 
ATOM 316  S SG  ? CYS A 1  43 ?  -4.221  -8.944  -1.838 1.000 91.750 ? 43  CYS A SG  1 
ATOM 317  N N   ? GLY A 1  44 ?  -7.995 -11.625  -3.815 1.000 83.540 ? 44  GLY A N   1 
ATOM 318  C CA  ? GLY A 1  44 ?  -9.069 -12.598  -3.697 1.000 83.540 ? 44  GLY A CA  1 
ATOM 319  C C   ? GLY A 1  44 ? -10.439 -12.014  -3.989 1.000 83.540 ? 44  GLY A C   1 
ATOM 320  O O   ? GLY A 1  44 ? -10.578 -10.801  -4.159 1.000 83.540 ? 44  GLY A O   1 
ATOM 321  N N   ? SER A 1  45 ? -11.493 -13.005  -3.885 1.000 68.450 ? 45  SER A N   1 
ATOM 322  C CA  ? SER A 1  45 ? -12.935 -12.913  -4.090 1.000 68.450 ? 45  SER A CA  1 
ATOM 323  C C   ? SER A 1  45 ? -13.700 -13.455  -2.888 1.000 68.450 ? 45  SER A C   1 
ATOM 324  C CB  ? SER A 1  45 ? -13.347 -13.672  -5.352 1.000 68.450 ? 45  SER A CB  1 
ATOM 325  O O   ? SER A 1  45 ? -14.930 -13.535  -2.913 1.000 68.450 ? 45  SER A O   1 
ATOM 326  O OG  ? SER A 1  45 ? -12.910 -15.019  -5.293 1.000 68.450 ? 45  SER A OG  1 
ATOM 327  N N   ? LYS A 1  46 ? -12.886 -13.813  -1.783 1.000 81.910 ? 46  LYS A N   1 
ATOM 328  C CA  ? LYS A 1  46 ? -13.496 -14.355  -0.572 1.000 81.910 ? 46  LYS A CA  1 
ATOM 329  C C   ? LYS A 1  46 ? -13.889 -13.239   0.392 1.000 81.910 ? 46  LYS A C   1 
ATOM 330  C CB  ? LYS A 1  46 ? -12.543 -15.332   0.118 1.000 81.910 ? 46  LYS A CB  1 
ATOM 331  O O   ? LYS A 1  46 ? -13.384 -12.119   0.293 1.000 81.910 ? 46  LYS A O   1 
ATOM 332  C CG  ? LYS A 1  46 ? -12.128 -16.510  -0.751 1.000 81.910 ? 46  LYS A CG  1 
ATOM 333  C CD  ? LYS A 1  46 ? -11.146 -17.422  -0.027 1.000 81.910 ? 46  LYS A CD  1 
ATOM 334  C CE  ? LYS A 1  46 ? -10.675 -18.561  -0.920 1.000 81.910 ? 46  LYS A CE  1 
ATOM 335  N NZ  ? LYS A 1  46 ?  -9.718 -19.462  -0.211 1.000 81.910 ? 46  LYS A NZ  1 
ATOM 336  N N   ? PRO A 1  47 ? -14.901 -13.673   1.235 1.000 84.730 ? 47  PRO A N   1 
ATOM 337  C CA  ? PRO A 1  47 ? -15.236 -12.680   2.258 1.000 84.730 ? 47  PRO A CA  1 
ATOM 338  C C   ? PRO A 1  47 ? -14.070 -12.386   3.199 1.000 84.730 ? 47  PRO A C   1 
ATOM 339  C CB  ? PRO A 1  47 ? -16.397 -13.331   3.015 1.000 84.730 ? 47  PRO A CB  1 
ATOM 340  O O   ? PRO A 1  47 ? -13.485 -13.310   3.771 1.000 84.730 ? 47  PRO A O   1 
ATOM 341  C CG  ? PRO A 1  47 ? -16.913 -14.385   2.088 1.000 84.730 ? 47  PRO A CG  1 
ATOM 342  C CD  ? PRO A 1  47 ? -15.793 -14.815   1.185 1.000 84.730 ? 47  PRO A CD  1 
ATOM 343  N N   ? LEU A 1  48 ? -13.667 -11.138   3.213 1.000 93.020 ? 48  LEU A N   1 
ATOM 344  C CA  ? LEU A 1  48 ? -12.537 -10.705   4.027 1.000 93.020 ? 48  LEU A CA  1 
ATOM 345  C C   ? LEU A 1  48 ? -13.004  -9.821   5.179 1.000 93.020 ? 48  LEU A C   1 
ATOM 346  C CB  ? LEU A 1  48 ? -11.517  -9.950   3.170 1.000 93.020 ? 48  LEU A CB  1 
ATOM 347  O O   ? LEU A 1  48 ? -14.017  -9.127   5.063 1.000 93.020 ? 48  LEU A O   1 
ATOM 348  C CG  ? LEU A 1  48 ? -10.887 -10.735   2.018 1.000 93.020 ? 48  LEU A CG  1 
ATOM 349  C CD1 ? LEU A 1  48 ? -10.074  -9.803   1.125 1.000 93.020 ? 48  LEU A CD1 1 
ATOM 350  C CD2 ? LEU A 1  48 ? -10.016 -11.865   2.554 1.000 93.020 ? 48  LEU A CD2 1 
ATOM 351  N N   ? TRP A 1  49 ? -12.291  -9.938   6.263 1.000 94.160 ? 49  TRP A N   1 
ATOM 352  C CA  ? TRP A 1  49 ? -12.435  -8.995   7.367 1.000 94.160 ? 49  TRP A CA  1 
ATOM 353  C C   ? TRP A 1  49 ? -11.337  -7.937   7.327 1.000 94.160 ? 49  TRP A C   1 
ATOM 354  C CB  ? TRP A 1  49 ? -12.405  -9.730   8.710 1.000 94.160 ? 49  TRP A CB  1 
ATOM 355  O O   ? TRP A 1  49 ? -10.162  -8.261   7.141 1.000 94.160 ? 49  TRP A O   1 
ATOM 356  C CG  ? TRP A 1  49 ? -13.644 -10.524   8.997 1.000 94.160 ? 49  TRP A CG  1 
ATOM 357  C CD1 ? TRP A 1  49 ? -13.909 -11.807   8.606 1.000 94.160 ? 49  TRP A CD1 1 
ATOM 358  C CD2 ? TRP A 1  49 ? -14.789 -10.084   9.735 1.000 94.160 ? 49  TRP A CD2 1 
ATOM 359  C CE2 ? TRP A 1  49 ? -15.711 -11.154   9.752 1.000 94.160 ? 49  TRP A CE2 1 
ATOM 360  C CE3 ? TRP A 1  49 ? -15.124  -8.889  10.384 1.000 94.160 ? 49  TRP A CE3 1 
ATOM 361  N NE1 ? TRP A 1  49 ? -15.151 -12.192   9.057 1.000 94.160 ? 49  TRP A NE1 1 
ATOM 362  C CH2 ? TRP A 1  49 ? -17.251  -9.882  11.021 1.000 94.160 ? 49  TRP A CH2 1 
ATOM 363  C CZ2 ? TRP A 1  49 ? -16.948 -11.063  10.394 1.000 94.160 ? 49  TRP A CZ2 1 
ATOM 364  C CZ3 ? TRP A 1  49 ? -16.356  -8.800  11.023 1.000 94.160 ? 49  TRP A CZ3 1 
ATOM 365  N N   ? ALA A 1  50 ? -11.873  -6.686   7.441 1.000 94.350 ? 50  ALA A N   1 
ATOM 366  C CA  ? ALA A 1  50 ? -10.920  -5.580   7.476 1.000 94.350 ? 50  ALA A CA  1 
ATOM 367  C C   ? ALA A 1  50 ? -10.644  -5.138   8.910 1.000 94.350 ? 50  ALA A C   1 
ATOM 368  C CB  ? ALA A 1  50 ? -11.438  -4.404   6.651 1.000 94.350 ? 50  ALA A CB  1 
ATOM 369  O O   ? ALA A 1  50 ? -11.569  -4.786   9.647 1.000 94.350 ? 50  ALA A O   1 
ATOM 370  N N   ? ARG A 1  51 ?  -9.458  -5.294   9.292 1.000 92.600 ? 51  ARG A N   1 
ATOM 371  C CA  ? ARG A 1  51 ?  -9.012  -4.723  10.559 1.000 92.600 ? 51  ARG A CA  1 
ATOM 372  C C   ? ARG A 1  51 ?  -8.325  -3.379  10.343 1.000 92.600 ? 51  ARG A C   1 
ATOM 373  C CB  ? ARG A 1  51 ?  -8.065  -5.686  11.279 1.000 92.600 ? 51  ARG A CB  1 
ATOM 374  O O   ? ARG A 1  51 ?  -7.279  -3.307   9.694 1.000 92.600 ? 51  ARG A O   1 
ATOM 375  C CG  ? ARG A 1  51 ?  -8.742  -6.944  11.798 1.000 92.600 ? 51  ARG A CG  1 
ATOM 376  C CD  ? ARG A 1  51 ?  -7.799  -7.782  12.650 1.000 92.600 ? 51  ARG A CD  1 
ATOM 377  N NE  ? ARG A 1  51 ?  -8.448  -8.997  13.136 1.000 92.600 ? 51  ARG A NE  1 
ATOM 378  N NH1 ? ARG A 1  51 ?  -6.590  -9.787  14.259 1.000 92.600 ? 51  ARG A NH1 1 
ATOM 379  N NH2 ? ARG A 1  51 ?  -8.542 -10.988  14.276 1.000 92.600 ? 51  ARG A NH2 1 
ATOM 380  C CZ  ? ARG A 1  51 ?  -7.858  -9.921  13.889 1.000 92.600 ? 51  ARG A CZ  1 
ATOM 381  N N   ? ILE A 1  52 ?  -8.975  -2.322  10.903 1.000 91.970 ? 52  ILE A N   1 
ATOM 382  C CA  ? ILE A 1  52 ?  -8.548  -0.950  10.647 1.000 91.970 ? 52  ILE A CA  1 
ATOM 383  C C   ? ILE A 1  52 ?  -8.044  -0.317  11.942 1.000 91.970 ? 52  ILE A C   1 
ATOM 384  C CB  ? ILE A 1  52 ?  -9.694  -0.104  10.047 1.000 91.970 ? 52  ILE A CB  1 
ATOM 385  O O   ? ILE A 1  52 ?  -8.694  -0.421  12.985 1.000 91.970 ? 52  ILE A O   1 
ATOM 386  C CG1 ? ILE A 1  52 ? -10.339  -0.840   8.867 1.000 91.970 ? 52  ILE A CG1 1 
ATOM 387  C CG2 ? ILE A 1  52 ?  -9.180   1.273   9.619 1.000 91.970 ? 52  ILE A CG2 1 
ATOM 388  C CD1 ? ILE A 1  52 ? -11.628  -0.201   8.369 1.000 91.970 ? 52  ILE A CD1 1 
ATOM 389  N N   ? GLY A 1  53 ?  -6.830   0.327  11.840 1.000 84.240 ? 53  GLY A N   1 
ATOM 390  C CA  ? GLY A 1  53 ?  -6.379   1.074  13.004 1.000 84.240 ? 53  GLY A CA  1 
ATOM 391  C C   ? GLY A 1  53 ?  -5.507   0.255  13.936 1.000 84.240 ? 53  GLY A C   1 
ATOM 392  O O   ? GLY A 1  53 ?  -5.206   0.686  15.051 1.000 84.240 ? 53  GLY A O   1 
ATOM 393  N N   ? ASP A 1  54 ?  -5.186  -0.996  13.446 1.000 81.370 ? 54  ASP A N   1 
ATOM 394  C CA  ? ASP A 1  54 ?  -4.345  -1.899  14.226 1.000 81.370 ? 54  ASP A CA  1 
ATOM 395  C C   ? ASP A 1  54 ?  -2.948  -2.010  13.620 1.000 81.370 ? 54  ASP A C   1 
ATOM 396  C CB  ? ASP A 1  54 ?  -4.989  -3.284  14.320 1.000 81.370 ? 54  ASP A CB  1 
ATOM 397  O O   ? ASP A 1  54 ?  -2.800  -2.088  12.399 1.000 81.370 ? 54  ASP A O   1 
ATOM 398  C CG  ? ASP A 1  54 ?  -4.461  -4.106  15.483 1.000 81.370 ? 54  ASP A CG  1 
ATOM 399  O OD1 ? ASP A 1  54 ?  -3.550  -3.636  16.198 1.000 81.370 ? 54  ASP A OD1 1 
ATOM 400  O OD2 ? ASP A 1  54 ?  -4.959  -5.235  15.684 1.000 81.370 ? 54  ASP A OD2 1 
ATOM 401  N N   ? ASP A 1  55 ?  -1.911  -1.853  14.356 1.000 76.450 ? 55  ASP A N   1 
ATOM 402  C CA  ? ASP A 1  55 ?  -0.532  -1.966  13.890 1.000 76.450 ? 55  ASP A CA  1 
ATOM 403  C C   ? ASP A 1  55 ?   0.096  -3.280  14.349 1.000 76.450 ? 55  ASP A C   1 
ATOM 404  C CB  ? ASP A 1  55 ?   0.301  -0.783  14.386 1.000 76.450 ? 55  ASP A CB  1 
ATOM 405  O O   ? ASP A 1  55 ?   1.295  -3.499  14.164 1.000 76.450 ? 55  ASP A O   1 
ATOM 406  C CG  ? ASP A 1  55 ?   0.264  -0.622  15.895 1.000 76.450 ? 55  ASP A CG  1 
ATOM 407  O OD1 ? ASP A 1  55 ?  -0.467  -1.377  16.571 1.000 76.450 ? 55  ASP A OD1 1 
ATOM 408  O OD2 ? ASP A 1  55 ?   0.969   0.271  16.413 1.000 76.450 ? 55  ASP A OD2 1 
ATOM 409  N N   ? HIS A 1  56 ?  -0.800  -4.135  15.090 1.000 76.900 ? 56  HIS A N   1 
ATOM 410  C CA  ? HIS A 1  56 ?  -0.398  -5.459  15.553 1.000 76.900 ? 56  HIS A CA  1 
ATOM 411  C C   ? HIS A 1  56 ?  -1.371  -6.530  15.070 1.000 76.900 ? 56  HIS A C   1 
ATOM 412  C CB  ? HIS A 1  56 ?  -0.302  -5.486  17.079 1.000 76.900 ? 56  HIS A CB  1 
ATOM 413  O O   ? HIS A 1  56 ?  -2.588  -6.341  15.129 1.000 76.900 ? 56  HIS A O   1 
ATOM 414  C CG  ? HIS A 1  56 ?   0.580  -6.573  17.606 1.000 76.900 ? 56  HIS A CG  1 
ATOM 415  C CD2 ? HIS A 1  56 ?   1.792  -6.521  18.207 1.000 76.900 ? 56  HIS A CD2 1 
ATOM 416  N ND1 ? HIS A 1  56 ?   0.240  -7.907  17.536 1.000 76.900 ? 56  HIS A ND1 1 
ATOM 417  C CE1 ? HIS A 1  56 ?   1.207  -8.630  18.075 1.000 76.900 ? 56  HIS A CE1 1 
ATOM 418  N NE2 ? HIS A 1  56 ?   2.161  -7.813  18.490 1.000 76.900 ? 56  HIS A NE2 1 
ATOM 419  N N   ? LEU A 1  57 ?  -0.828  -7.610  14.563 1.000 69.840 ? 57  LEU A N   1 
ATOM 420  C CA  ? LEU A 1  57 ?  -1.653  -8.632  13.929 1.000 69.840 ? 57  LEU A CA  1 
ATOM 421  C C   ? LEU A 1  57 ?  -2.257  -9.568  14.971 1.000 69.840 ? 57  LEU A C   1 
ATOM 422  C CB  ? LEU A 1  57 ?  -0.829  -9.436  12.920 1.000 69.840 ? 57  LEU A CB  1 
ATOM 423  O O   ? LEU A 1  57 ?  -3.289 -10.195  14.724 1.000 69.840 ? 57  LEU A O   1 
ATOM 424  C CG  ? LEU A 1  57 ?  -0.420  -8.704  11.641 1.000 69.840 ? 57  LEU A CG  1 
ATOM 425  C CD1 ? LEU A 1  57 ?   0.421  -9.615  10.754 1.000 69.840 ? 57  LEU A CD1 1 
ATOM 426  C CD2 ? LEU A 1  57 ?  -1.652  -8.208  10.891 1.000 69.840 ? 57  LEU A CD2 1 
ATOM 427  N N   ? LEU A 1  58 ?  -1.830  -9.576  16.273 1.000 67.020 ? 58  LEU A N   1 
ATOM 428  C CA  ? LEU A 1  58 ?  -2.252 -10.543  17.281 1.000 67.020 ? 58  LEU A CA  1 
ATOM 429  C C   ? LEU A 1  58 ?  -2.955  -9.847  18.441 1.000 67.020 ? 58  LEU A C   1 
ATOM 430  C CB  ? LEU A 1  58 ?  -1.049 -11.336  17.800 1.000 67.020 ? 58  LEU A CB  1 
ATOM 431  O O   ? LEU A 1  58 ?  -3.902 -10.391  19.015 1.000 67.020 ? 58  LEU A O   1 
ATOM 432  C CG  ? LEU A 1  58 ?  -0.384 -12.288  16.804 1.000 67.020 ? 58  LEU A CG  1 
ATOM 433  C CD1 ? LEU A 1  58 ?   0.895 -12.867  17.398 1.000 67.020 ? 58  LEU A CD1 1 
ATOM 434  C CD2 ? LEU A 1  58 ?  -1.346 -13.401  16.404 1.000 67.020 ? 58  LEU A CD2 1 
ATOM 435  N N   ? LEU A 1  59 ?  -2.616  -8.557  18.675 1.000 66.110 ? 59  LEU A N   1 
ATOM 436  C CA  ? LEU A 1  59 ?  -3.185  -7.848  19.816 1.000 66.110 ? 59  LEU A CA  1 
ATOM 437  C C   ? LEU A 1  59 ?  -4.245  -6.850  19.361 1.000 66.110 ? 59  LEU A C   1 
ATOM 438  C CB  ? LEU A 1  59 ?  -2.088  -7.124  20.599 1.000 66.110 ? 59  LEU A CB  1 
ATOM 439  O O   ? LEU A 1  59 ?  -4.044  -6.127  18.382 1.000 66.110 ? 59  LEU A O   1 
ATOM 440  C CG  ? LEU A 1  59 ?  -1.030  -8.009  21.260 1.000 66.110 ? 59  LEU A CG  1 
ATOM 441  C CD1 ? LEU A 1  59 ?   0.131  -7.160  21.767 1.000 66.110 ? 59  LEU A CD1 1 
ATOM 442  C CD2 ? LEU A 1  59 ?  -1.644  -8.818  22.398 1.000 66.110 ? 59  LEU A CD2 1 
ATOM 443  N N   ? LEU A 1  60 ?  -5.452  -6.908  19.974 1.000 68.640 ? 60  LEU A N   1 
ATOM 444  C CA  ? LEU A 1  60 ?  -6.478  -5.902  19.723 1.000 68.640 ? 60  LEU A CA  1 
ATOM 445  C C   ? LEU A 1  60 ?  -6.177  -4.616  20.485 1.000 68.640 ? 60  LEU A C   1 
ATOM 446  C CB  ? LEU A 1  60 ?  -7.858  -6.433  20.119 1.000 68.640 ? 60  LEU A CB  1 
ATOM 447  O O   ? LEU A 1  60 ?  -6.034  -4.635  21.710 1.000 68.640 ? 60  LEU A O   1 
ATOM 448  C CG  ? LEU A 1  60 ?  -8.396  -7.604  19.295 1.000 68.640 ? 60  LEU A CG  1 
ATOM 449  C CD1 ? LEU A 1  60 ?  -9.604  -8.228  19.986 1.000 68.640 ? 60  LEU A CD1 1 
ATOM 450  C CD2 ? LEU A 1  60 ?  -8.759  -7.144  17.886 1.000 68.640 ? 60  LEU A CD2 1 
ATOM 451  N N   ? GLN A 1  61 ?  -5.914  -3.566  19.732 1.000 68.630 ? 61  GLN A N   1 
ATOM 452  C CA  ? GLN A 1  61 ?  -5.453  -2.335  20.366 1.000 68.630 ? 61  GLN A CA  1 
ATOM 453  C C   ? GLN A 1  61 ?  -6.381  -1.168  20.040 1.000 68.630 ? 61  GLN A C   1 
ATOM 454  C CB  ? GLN A 1  61 ?  -4.025  -2.008  19.929 1.000 68.630 ? 61  GLN A CB  1 
ATOM 455  O O   ? GLN A 1  61 ?  -5.923  -0.041  19.841 1.000 68.630 ? 61  GLN A O   1 
ATOM 456  C CG  ? GLN A 1  61 ?  -2.995  -3.040  20.370 1.000 68.630 ? 61  GLN A CG  1 
ATOM 457  C CD  ? GLN A 1  61 ?  -1.579  -2.661  19.979 1.000 68.630 ? 61  GLN A CD  1 
ATOM 458  N NE2 ? GLN A 1  61 ?  -0.641  -2.842  20.902 1.000 68.630 ? 61  GLN A NE2 1 
ATOM 459  O OE1 ? GLN A 1  61 ?  -1.331  -2.209  18.856 1.000 68.630 ? 61  GLN A OE1 1 
ATOM 460  N N   ? GLY A 1  62 ?  -7.775  -1.595  19.852 1.000 73.540 ? 62  GLY A N   1 
ATOM 461  C CA  ? GLY A 1  62 ?  -8.671  -0.482  19.582 1.000 73.540 ? 62  GLY A CA  1 
ATOM 462  C C   ? GLY A 1  62 ?  -9.040  -0.354  18.116 1.000 73.540 ? 62  GLY A C   1 
ATOM 463  O O   ? GLY A 1  62 ?  -9.464   0.713  17.668 1.000 73.540 ? 62  GLY A O   1 
ATOM 464  N N   ? GLU A 1  63 ?  -8.796  -1.495  17.368 1.000 83.200 ? 63  GLU A N   1 
ATOM 465  C CA  ? GLU A 1  63 ?  -9.097  -1.596  15.943 1.000 83.200 ? 63  GLU A CA  1 
ATOM 466  C C   ? GLU A 1  63 ? -10.600  -1.704  15.702 1.000 83.200 ? 63  GLU A C   1 
ATOM 467  C CB  ? GLU A 1  63 ?  -8.378  -2.798  15.325 1.000 83.200 ? 63  GLU A CB  1 
ATOM 468  O O   ? GLU A 1  63 ? -11.359  -2.026  16.619 1.000 83.200 ? 63  GLU A O   1 
ATOM 469  C CG  ? GLU A 1  63 ?  -8.958  -4.142  15.740 1.000 83.200 ? 63  GLU A CG  1 
ATOM 470  C CD  ? GLU A 1  63 ?  -8.399  -4.657  17.057 1.000 83.200 ? 63  GLU A CD  1 
ATOM 471  O OE1 ? GLU A 1  63 ?  -8.670  -5.825  17.416 1.000 83.200 ? 63  GLU A OE1 1 
ATOM 472  O OE2 ? GLU A 1  63 ?  -7.684  -3.886  17.735 1.000 83.200 ? 63  GLU A OE2 1 
ATOM 473  N N   ? GLN A 1  64 ? -10.971  -1.261  14.572 1.000 90.530 ? 64  GLN A N   1 
ATOM 474  C CA  ? GLN A 1  64 ? -12.320  -1.506  14.073 1.000 90.530 ? 64  GLN A CA  1 
ATOM 475  C C   ? GLN A 1  64 ? -12.351  -2.714  13.142 1.000 90.530 ? 64  GLN A C   1 
ATOM 476  C CB  ? GLN A 1  64 ? -12.858  -0.271  13.349 1.000 90.530 ? 64  GLN A CB  1 
ATOM 477  O O   ? GLN A 1  64 ? -11.598  -2.772  12.167 1.000 90.530 ? 64  GLN A O   1 
ATOM 478  C CG  ? GLN A 1  64 ? -12.936   0.971  14.227 1.000 90.530 ? 64  GLN A CG  1 
ATOM 479  C CD  ? GLN A 1  64 ? -13.483   2.178  13.488 1.000 90.530 ? 64  GLN A CD  1 
ATOM 480  N NE2 ? GLN A 1  64 ? -12.871   3.336  13.710 1.000 90.530 ? 64  GLN A NE2 1 
ATOM 481  O OE1 ? GLN A 1  64 ? -14.447   2.071  12.724 1.000 90.530 ? 64  GLN A OE1 1 
ATOM 482  N N   ? LEU A 1  65 ? -13.106  -3.673  13.546 1.000 92.800 ? 65  LEU A N   1 
ATOM 483  C CA  ? LEU A 1  65 ? -13.287  -4.828  12.672 1.000 92.800 ? 65  LEU A CA  1 
ATOM 484  C C   ? LEU A 1  65 ? -14.514  -4.650  11.784 1.000 92.800 ? 65  LEU A C   1 
ATOM 485  C CB  ? LEU A 1  65 ? -13.421  -6.110  13.498 1.000 92.800 ? 65  LEU A CB  1 
ATOM 486  O O   ? LEU A 1  65 ? -15.624  -4.454  12.284 1.000 92.800 ? 65  LEU A O   1 
ATOM 487  C CG  ? LEU A 1  65 ? -13.438  -7.423  12.714 1.000 92.800 ? 65  LEU A CG  1 
ATOM 488  C CD1 ? LEU A 1  65 ? -12.100  -7.639  12.015 1.000 92.800 ? 65  LEU A CD1 1 
ATOM 489  C CD2 ? LEU A 1  65 ? -13.760  -8.593  13.637 1.000 92.800 ? 65  LEU A CD2 1 
ATOM 490  N N   ? ARG A 1  66 ? -14.243  -4.686  10.462 1.000 94.690 ? 66  ARG A N   1 
ATOM 491  C CA  ? ARG A 1  66 ? -15.323  -4.491   9.501 1.000 94.690 ? 66  ARG A CA  1 
ATOM 492  C C   ? ARG A 1  66 ? -15.389  -5.648   8.509 1.000 94.690 ? 66  ARG A C   1 
ATOM 493  C CB  ? ARG A 1  66 ? -15.146  -3.169   8.753 1.000 94.690 ? 66  ARG A CB  1 
ATOM 494  O O   ? ARG A 1  66 ? -14.364  -6.067   7.968 1.000 94.690 ? 66  ARG A O   1 
ATOM 495  C CG  ? ARG A 1  66 ? -15.180  -1.943   9.652 1.000 94.690 ? 66  ARG A CG  1 
ATOM 496  C CD  ? ARG A 1  66 ? -16.569  -1.704  10.228 1.000 94.690 ? 66  ARG A CD  1 
ATOM 497  N NE  ? ARG A 1  66 ? -16.635  -0.451  10.974 1.000 94.690 ? 66  ARG A NE  1 
ATOM 498  N NH1 ? ARG A 1  66 ? -15.925  -1.364  12.974 1.000 94.690 ? 66  ARG A NH1 1 
ATOM 499  N NH2 ? ARG A 1  66 ? -16.423   0.870  12.841 1.000 94.690 ? 66  ARG A NH2 1 
ATOM 500  C CZ  ? ARG A 1  66 ? -16.327  -0.318  12.261 1.000 94.690 ? 66  ARG A CZ  1 
ATOM 501  N N   ? ARG A 1  67 ? -16.649  -6.144   8.314 1.000 94.280 ? 67  ARG A N   1 
ATOM 502  C CA  ? ARG A 1  67 ? -16.860  -7.114   7.245 1.000 94.280 ? 67  ARG A CA  1 
ATOM 503  C C   ? ARG A 1  67 ? -16.881  -6.430   5.882 1.000 94.280 ? 67  ARG A C   1 
ATOM 504  C CB  ? ARG A 1  67 ? -18.165  -7.882   7.465 1.000 94.280 ? 67  ARG A CB  1 
ATOM 505  O O   ? ARG A 1  67 ? -17.465  -5.355   5.730 1.000 94.280 ? 67  ARG A O   1 
ATOM 506  C CG  ? ARG A 1  67 ? -18.363  -9.049   6.510 1.000 94.280 ? 67  ARG A CG  1 
ATOM 507  C CD  ? ARG A 1  67 ? -19.637  -9.822   6.820 1.000 94.280 ? 67  ARG A CD  1 
ATOM 508  N NE  ? ARG A 1  67 ? -19.933 -10.809   5.786 1.000 94.280 ? 67  ARG A NE  1 
ATOM 509  N NH1 ? ARG A 1  67 ? -21.847 -11.607   6.805 1.000 94.280 ? 67  ARG A NH1 1 
ATOM 510  N NH2 ? ARG A 1  67 ? -21.151 -12.494   4.809 1.000 94.280 ? 67  ARG A NH2 1 
ATOM 511  C CZ  ? ARG A 1  67 ? -20.976 -11.635   5.803 1.000 94.280 ? 67  ARG A CZ  1 
ATOM 512  N N   ? THR A 1  68 ? -16.171  -7.058   4.870 1.000 93.910 ? 68  THR A N   1 
ATOM 513  C CA  ? THR A 1  68 ? -16.242  -6.539   3.508 1.000 93.910 ? 68  THR A CA  1 
ATOM 514  C C   ? THR A 1  68 ? -17.375  -7.207   2.733 1.000 93.910 ? 68  THR A C   1 
ATOM 515  C CB  ? THR A 1  68 ? -14.912  -6.749   2.760 1.000 93.910 ? 68  THR A CB  1 
ATOM 516  O O   ? THR A 1  68 ? -17.504  -8.432   2.744 1.000 93.910 ? 68  THR A O   1 
ATOM 517  C CG2 ? THR A 1  68 ? -13.745  -6.144   3.534 1.000 93.910 ? 68  THR A CG2 1 
ATOM 518  O OG1 ? THR A 1  68 ? -14.682  -8.153   2.592 1.000 93.910 ? 68  THR A OG1 1 
ATOM 519  N N   ? ILE A 1  69 ? -18.277  -6.451   2.132 1.000 91.080 ? 69  ILE A N   1 
ATOM 520  C CA  ? ILE A 1  69 ? -19.529  -7.015   1.639 1.000 91.080 ? 69  ILE A CA  1 
ATOM 521  C C   ? ILE A 1  69 ? -19.568  -6.933   0.115 1.000 91.080 ? 69  ILE A C   1 
ATOM 522  C CB  ? ILE A 1  69 ? -20.752  -6.292   2.246 1.000 91.080 ? 69  ILE A CB  1 
ATOM 523  O O   ? ILE A 1  69 ? -20.340  -7.645  -0.532 1.000 91.080 ? 69  ILE A O   1 
ATOM 524  C CG1 ? ILE A 1  69 ? -20.665  -4.784   1.983 1.000 91.080 ? 69  ILE A CG1 1 
ATOM 525  C CG2 ? ILE A 1  69 ? -20.861  -6.581   3.746 1.000 91.080 ? 69  ILE A CG2 1 
ATOM 526  C CD1 ? ILE A 1  69 ? -21.928  -4.018   2.352 1.000 91.080 ? 69  ILE A CD1 1 
ATOM 527  N N   ? HIS A 1  70 ? -18.735  -6.202  -0.514 1.000 88.340 ? 70  HIS A N   1 
ATOM 528  C CA  ? HIS A 1  70 ? -18.826  -6.069  -1.964 1.000 88.340 ? 70  HIS A CA  1 
ATOM 529  C C   ? HIS A 1  70 ? -17.458  -5.787  -2.577 1.000 88.340 ? 70  HIS A C   1 
ATOM 530  C CB  ? HIS A 1  70 ? -19.809  -4.959  -2.340 1.000 88.340 ? 70  HIS A CB  1 
ATOM 531  O O   ? HIS A 1  70 ? -17.013  -4.638  -2.609 1.000 88.340 ? 70  HIS A O   1 
ATOM 532  C CG  ? HIS A 1  70 ? -20.151  -4.929  -3.795 1.000 88.340 ? 70  HIS A CG  1 
ATOM 533  C CD2 ? HIS A 1  70 ? -19.826  -4.043  -4.767 1.000 88.340 ? 70  HIS A CD2 1 
ATOM 534  N ND1 ? HIS A 1  70 ? -20.924  -5.897  -4.398 1.000 88.340 ? 70  HIS A ND1 1 
ATOM 535  C CE1 ? HIS A 1  70 ? -21.059  -5.608  -5.682 1.000 88.340 ? 70  HIS A CE1 1 
ATOM 536  N NE2 ? HIS A 1  70 ? -20.403  -4.487  -5.931 1.000 88.340 ? 70  HIS A NE2 1 
ATOM 537  N N   ? PRO A 1  71 ? -16.810  -6.861  -3.080 1.000 94.110 ? 71  PRO A N   1 
ATOM 538  C CA  ? PRO A 1  71 ? -15.550  -6.598  -3.780 1.000 94.110 ? 71  PRO A CA  1 
ATOM 539  C C   ? PRO A 1  71 ? -15.759  -6.150  -5.224 1.000 94.110 ? 71  PRO A C   1 
ATOM 540  C CB  ? PRO A 1  71 ? -14.828  -7.947  -3.725 1.000 94.110 ? 71  PRO A CB  1 
ATOM 541  O O   ? PRO A 1  71 ? -16.568  -6.738  -5.946 1.000 94.110 ? 71  PRO A O   1 
ATOM 542  C CG  ? PRO A 1  71 ? -15.923  -8.962  -3.646 1.000 94.110 ? 71  PRO A CG  1 
ATOM 543  C CD  ? PRO A 1  71 ? -17.089  -8.351  -2.924 1.000 94.110 ? 71  PRO A CD  1 
ATOM 544  N N   ? ILE A 1  72 ? -15.126  -5.049  -5.637 1.000 95.840 ? 72  ILE A N   1 
ATOM 545  C CA  ? ILE A 1  72 ? -15.154  -4.560  -7.011 1.000 95.840 ? 72  ILE A CA  1 
ATOM 546  C C   ? ILE A 1  72 ? -13.750  -4.621  -7.609 1.000 95.840 ? 72  ILE A C   1 
ATOM 547  C CB  ? ILE A 1  72 ? -15.706  -3.119  -7.087 1.000 95.840 ? 72  ILE A CB  1 
ATOM 548  O O   ? ILE A 1  72 ? -12.880  -3.823  -7.251 1.000 95.840 ? 72  ILE A O   1 
ATOM 549  C CG1 ? ILE A 1  72 ? -17.114  -3.054  -6.484 1.000 95.840 ? 72  ILE A CG1 1 
ATOM 550  C CG2 ? ILE A 1  72 ? -15.705  -2.615  -8.533 1.000 95.840 ? 72  ILE A CG2 1 
ATOM 551  C CD1 ? ILE A 1  72 ? -17.700  -1.650  -6.429 1.000 95.840 ? 72  ILE A CD1 1 
ATOM 552  N N   ? ILE A 1  73 ? -13.570  -5.614  -8.530 1.000 96.840 ? 73  ILE A N   1 
ATOM 553  C CA  ? ILE A 1  73 ? -12.282  -5.786  -9.192 1.000 96.840 ? 73  ILE A CA  1 
ATOM 554  C C   ? ILE A 1  73 ? -12.212  -4.889 -10.426 1.000 96.840 ? 73  ILE A C   1 
ATOM 555  C CB  ? ILE A 1  73 ? -12.042  -7.261  -9.587 1.000 96.840 ? 73  ILE A CB  1 
ATOM 556  O O   ? ILE A 1  73 ? -13.204  -4.730 -11.142 1.000 96.840 ? 73  ILE A O   1 
ATOM 557  C CG1 ? ILE A 1  73 ? -11.980  -8.145  -8.336 1.000 96.840 ? 73  ILE A CG1 1 
ATOM 558  C CG2 ? ILE A 1  73 ? -10.762  -7.396 -10.417 1.000 96.840 ? 73  ILE A CG2 1 
ATOM 559  C CD1 ? ILE A 1  73 ? -11.944  -9.637  -8.634 1.000 96.840 ? 73  ILE A CD1 1 
ATOM 560  N N   ? HIS A 1  74 ? -11.039  -4.260 -10.546 1.000 97.440 ? 74  HIS A N   1 
ATOM 561  C CA  ? HIS A 1  74 ? -10.881  -3.471 -11.763 1.000 97.440 ? 74  HIS A CA  1 
ATOM 562  C C   ? HIS A 1  74 ? -11.246  -4.286 -12.999 1.000 97.440 ? 74  HIS A C   1 
ATOM 563  C CB  ? HIS A 1  74 ?  -9.448  -2.950 -11.882 1.000 97.440 ? 74  HIS A CB  1 
ATOM 564  O O   ? HIS A 1  74 ? -10.796  -5.424 -13.153 1.000 97.440 ? 74  HIS A O   1 
ATOM 565  C CG  ? HIS A 1  74 ?  -9.289  -1.857 -12.891 1.000 97.440 ? 74  HIS A CG  1 
ATOM 566  C CD2 ? HIS A 1  74 ?  -9.103  -0.525 -12.736 1.000 97.440 ? 74  HIS A CD2 1 
ATOM 567  N ND1 ? HIS A 1  74 ?  -9.317  -2.088 -14.249 1.000 97.440 ? 74  HIS A ND1 1 
ATOM 568  C CE1 ? HIS A 1  74 ?  -9.153  -0.941 -14.888 1.000 97.440 ? 74  HIS A CE1 1 
ATOM 569  N NE2 ? HIS A 1  74 ?  -9.021   0.023 -13.993 1.000 97.440 ? 74  HIS A NE2 1 
ATOM 570  N N   ? PRO A 1  75 ? -12.055  -3.751 -13.938 1.000 96.640 ? 75  PRO A N   1 
ATOM 571  C CA  ? PRO A 1  75 ? -12.597  -4.496 -15.078 1.000 96.640 ? 75  PRO A CA  1 
ATOM 572  C C   ? PRO A 1  75 ? -11.511  -4.981 -16.036 1.000 96.640 ? 75  PRO A C   1 
ATOM 573  C CB  ? PRO A 1  75 ? -13.513  -3.477 -15.761 1.000 96.640 ? 75  PRO A CB  1 
ATOM 574  O O   ? PRO A 1  75 ? -11.714  -5.958 -16.760 1.000 96.640 ? 75  PRO A O   1 
ATOM 575  C CG  ? PRO A 1  75 ? -13.049  -2.148 -15.258 1.000 96.640 ? 75  PRO A CG  1 
ATOM 576  C CD  ? PRO A 1  75 ? -12.465  -2.335 -13.887 1.000 96.640 ? 75  PRO A CD  1 
ATOM 577  N N   ? LYS A 1  76 ? -10.392  -4.276 -15.983 1.000 97.280 ? 76  LYS A N   1 
ATOM 578  C CA  ? LYS A 1  76 ?  -9.346  -4.636 -16.936 1.000 97.280 ? 76  LYS A CA  1 
ATOM 579  C C   ? LYS A 1  76 ?  -8.255  -5.468 -16.268 1.000 97.280 ? 76  LYS A C   1 
ATOM 580  C CB  ? LYS A 1  76 ?  -8.738  -3.382 -17.565 1.000 97.280 ? 76  LYS A CB  1 
ATOM 581  O O   ? LYS A 1  76 ?  -7.166  -5.633 -16.822 1.000 97.280 ? 76  LYS A O   1 
ATOM 582  C CG  ? LYS A 1  76 ?  -9.697  -2.611 -18.461 1.000 97.280 ? 76  LYS A CG  1 
ATOM 583  C CD  ? LYS A 1  76 ?  -9.003  -1.440 -19.145 1.000 97.280 ? 76  LYS A CD  1 
ATOM 584  C CE  ? LYS A 1  76 ?  -9.953  -0.687 -20.066 1.000 97.280 ? 76  LYS A CE  1 
ATOM 585  N NZ  ? LYS A 1  76 ?  -9.285   0.478 -20.719 1.000 97.280 ? 76  LYS A NZ  1 
ATOM 586  N N   ? TYR A 1  77 ?  -8.546  -5.952 -15.032 1.000 97.070 ? 77  TYR A N   1 
ATOM 587  C CA  ? TYR A 1  77 ?  -7.570  -6.795 -14.351 1.000 97.070 ? 77  TYR A CA  1 
ATOM 588  C C   ? TYR A 1  77 ?  -7.307  -8.072 -15.140 1.000 97.070 ? 77  TYR A C   1 
ATOM 589  C CB  ? TYR A 1  77 ?  -8.053  -7.144 -12.940 1.000 97.070 ? 77  TYR A CB  1 
ATOM 590  O O   ? TYR A 1  77 ?  -8.244  -8.762 -15.548 1.000 97.070 ? 77  TYR A O   1 
ATOM 591  C CG  ? TYR A 1  77 ?  -7.151  -8.111 -12.211 1.000 97.070 ? 77  TYR A CG  1 
ATOM 592  C CD1 ? TYR A 1  77 ?  -7.650  -9.305 -11.694 1.000 97.070 ? 77  TYR A CD1 1 
ATOM 593  C CD2 ? TYR A 1  77 ?  -5.800  -7.834 -12.038 1.000 97.070 ? 77  TYR A CD2 1 
ATOM 594  C CE1 ? TYR A 1  77 ?  -6.824 -10.198 -11.021 1.000 97.070 ? 77  TYR A CE1 1 
ATOM 595  C CE2 ? TYR A 1  77 ?  -4.964  -8.720 -11.366 1.000 97.070 ? 77  TYR A CE2 1 
ATOM 596  O OH  ? TYR A 1  77 ?  -4.661 -10.778 -10.197 1.000 97.070 ? 77  TYR A OH  1 
ATOM 597  C CZ  ? TYR A 1  77 ?  -5.484  -9.898 -10.863 1.000 97.070 ? 77  TYR A CZ  1 
ATOM 598  N N   ? HIS A 1  78 ?  -6.016  -8.303 -15.332 1.000 95.520 ? 78  HIS A N   1 
ATOM 599  C CA  ? HIS A 1  78 ?  -5.541  -9.500 -16.018 1.000 95.520 ? 78  HIS A CA  1 
ATOM 600  C C   ? HIS A 1  78 ?  -4.691 -10.364 -15.092 1.000 95.520 ? 78  HIS A C   1 
ATOM 601  C CB  ? HIS A 1  78 ?  -4.740  -9.122 -17.265 1.000 95.520 ? 78  HIS A CB  1 
ATOM 602  O O   ? HIS A 1  78 ?  -3.578  -9.981 -14.727 1.000 95.520 ? 78  HIS A O   1 
ATOM 603  C CG  ? HIS A 1  78 ?  -4.522 -10.262 -18.207 1.000 95.520 ? 78  HIS A CG  1 
ATOM 604  C CD2 ? HIS A 1  78 ?  -5.009 -10.496 -19.449 1.000 95.520 ? 78  HIS A CD2 1 
ATOM 605  N ND1 ? HIS A 1  78 ?  -3.716 -11.337 -17.900 1.000 95.520 ? 78  HIS A ND1 1 
ATOM 606  C CE1 ? HIS A 1  78 ?  -3.716 -12.184 -18.916 1.000 95.520 ? 78  HIS A CE1 1 
ATOM 607  N NE2 ? HIS A 1  78 ?  -4.493 -11.697 -19.868 1.000 95.520 ? 78  HIS A NE2 1 
ATOM 608  N N   ? ARG A 1  79 ?  -5.163 -11.575 -14.832 1.000 92.460 ? 79  ARG A N   1 
ATOM 609  C CA  ? ARG A 1  79 ?  -4.603 -12.433 -13.793 1.000 92.460 ? 79  ARG A CA  1 
ATOM 610  C C   ? ARG A 1  79 ?  -3.201 -12.903 -14.168 1.000 92.460 ? 79  ARG A C   1 
ATOM 611  C CB  ? ARG A 1  79 ?  -5.511 -13.640 -13.544 1.000 92.460 ? 79  ARG A CB  1 
ATOM 612  O O   ? ARG A 1  79 ?  -2.321 -12.992 -13.309 1.000 92.460 ? 79  ARG A O   1 
ATOM 613  C CG  ? ARG A 1  79 ?  -5.095 -14.488 -12.352 1.000 92.460 ? 79  ARG A CG  1 
ATOM 614  C CD  ? ARG A 1  79 ?  -6.113 -15.580 -12.056 1.000 92.460 ? 79  ARG A CD  1 
ATOM 615  N NE  ? ARG A 1  79 ?  -5.660 -16.462 -10.984 1.000 92.460 ? 79  ARG A NE  1 
ATOM 616  N NH1 ? ARG A 1  79 ?  -7.548 -17.794 -11.001 1.000 92.460 ? 79  ARG A NH1 1 
ATOM 617  N NH2 ? ARG A 1  79 ?  -5.845 -18.230  -9.530 1.000 92.460 ? 79  ARG A NH2 1 
ATOM 618  C CZ  ? ARG A 1  79 ?  -6.352 -17.494 -10.507 1.000 92.460 ? 79  ARG A CZ  1 
ATOM 619  N N   ? ARG A 1  80 ?  -2.951 -13.121 -15.511 1.000 90.990 ? 80  ARG A N   1 
ATOM 620  C CA  ? ARG A 1  80 ?  -1.679 -13.672 -15.966 1.000 90.990 ? 80  ARG A CA  1 
ATOM 621  C C   ? ARG A 1  80 ?  -0.566 -12.634 -15.868 1.000 90.990 ? 80  ARG A C   1 
ATOM 622  C CB  ? ARG A 1  80 ?  -1.796 -14.179 -17.405 1.000 90.990 ? 80  ARG A CB  1 
ATOM 623  O O   ? ARG A 1  80 ?   0.545 -12.946 -15.436 1.000 90.990 ? 80  ARG A O   1 
ATOM 624  C CG  ? ARG A 1  80 ?  -2.627 -15.445 -17.546 1.000 90.990 ? 80  ARG A CG  1 
ATOM 625  C CD  ? ARG A 1  80 ?  -2.523 -16.035 -18.946 1.000 90.990 ? 80  ARG A CD  1 
ATOM 626  N NE  ? ARG A 1  80 ?  -3.334 -17.241 -19.084 1.000 90.990 ? 80  ARG A NE  1 
ATOM 627  N NH1 ? ARG A 1  80 ?  -2.574 -17.758 -21.204 1.000 90.990 ? 80  ARG A NH1 1 
ATOM 628  N NH2 ? ARG A 1  80 ?  -4.117 -19.105 -20.174 1.000 90.990 ? 80  ARG A NH2 1 
ATOM 629  C CZ  ? ARG A 1  80 ?  -3.340 -18.032 -20.154 1.000 90.990 ? 80  ARG A CZ  1 
ATOM 630  N N   ? THR A 1  81 ?  -0.925 -11.394 -16.117 1.000 92.940 ? 81  THR A N   1 
ATOM 631  C CA  ? THR A 1  81 ?   0.095 -10.354 -16.183 1.000 92.940 ? 81  THR A CA  1 
ATOM 632  C C   ? THR A 1  81 ?   0.018  -9.442 -14.961 1.000 92.940 ? 81  THR A C   1 
ATOM 633  C CB  ? THR A 1  81 ?  -0.047  -9.512 -17.465 1.000 92.940 ? 81  THR A CB  1 
ATOM 634  O O   ? THR A 1  81 ?   0.904  -8.614 -14.741 1.000 92.940 ? 81  THR A O   1 
ATOM 635  C CG2 ? THR A 1  81 ?   0.052 -10.386 -18.710 1.000 92.940 ? 81  THR A CG2 1 
ATOM 636  O OG1 ? THR A 1  81 ?  -1.319  -8.852 -17.457 1.000 92.940 ? 81  THR A OG1 1 
ATOM 637  N N   ? ASP A 1  82 ?  -0.974  -9.629 -14.140 1.000 94.200 ? 82  ASP A N   1 
ATOM 638  C CA  ? ASP A 1  82 ?  -1.264  -8.794 -12.978 1.000 94.200 ? 82  ASP A CA  1 
ATOM 639  C C   ? ASP A 1  82 ?  -1.382  -7.324 -13.375 1.000 94.200 ? 82  ASP A C   1 
ATOM 640  C CB  ? ASP A 1  82 ?  -0.182  -8.965 -11.910 1.000 94.200 ? 82  ASP A CB  1 
ATOM 641  O O   ? ASP A 1  82 ?  -1.063  -6.434 -12.583 1.000 94.200 ? 82  ASP A O   1 
ATOM 642  C CG  ? ASP A 1  82 ?  -0.240 -10.316 -11.218 1.000 94.200 ? 82  ASP A CG  1 
ATOM 643  O OD1 ? ASP A 1  82 ?  -1.321 -10.701 -10.724 1.000 94.200 ? 82  ASP A OD1 1 
ATOM 644  O OD2 ? ASP A 1  82 ?   0.806 -10.999 -11.165 1.000 94.200 ? 82  ASP A OD2 1 
ATOM 645  N N   ? GLU A 1  83 ?  -1.731  -7.111 -14.610 1.000 95.830 ? 83  GLU A N   1 
ATOM 646  C CA  ? GLU A 1  83 ?  -2.081  -5.775 -15.081 1.000 95.830 ? 83  GLU A CA  1 
ATOM 647  C C   ? GLU A 1  83 ?  -3.400  -5.304 -14.475 1.000 95.830 ? 83  GLU A C   1 
ATOM 648  C CB  ? GLU A 1  83 ?  -2.165  -5.748 -16.609 1.000 95.830 ? 83  GLU A CB  1 
ATOM 649  O O   ? GLU A 1  83 ?  -4.362  -6.070 -14.398 1.000 95.830 ? 83  GLU A O   1 
ATOM 650  C CG  ? GLU A 1  83 ?  -2.412  -4.363 -17.188 1.000 95.830 ? 83  GLU A CG  1 
ATOM 651  C CD  ? GLU A 1  83 ?  -1.198  -3.451 -17.100 1.000 95.830 ? 83  GLU A CD  1 
ATOM 652  O OE1 ? GLU A 1  83 ?  -1.373  -2.215 -17.006 1.000 95.830 ? 83  GLU A OE1 1 
ATOM 653  O OE2 ? GLU A 1  83 ?  -0.063  -3.977 -17.128 1.000 95.830 ? 83  GLU A OE2 1 
ATOM 654  N N   ? HIS A 1  84 ?  -3.441  -4.030 -14.051 1.000 97.210 ? 84  HIS A N   1 
ATOM 655  C CA  ? HIS A 1  84 ?  -4.628  -3.446 -13.437 1.000 97.210 ? 84  HIS A CA  1 
ATOM 656  C C   ? HIS A 1  84 ?  -5.013  -4.191 -12.163 1.000 97.210 ? 84  HIS A C   1 
ATOM 657  C CB  ? HIS A 1  84 ?  -5.798  -3.450 -14.422 1.000 97.210 ? 84  HIS A CB  1 
ATOM 658  O O   ? HIS A 1  84 ?  -6.195  -4.449 -11.923 1.000 97.210 ? 84  HIS A O   1 
ATOM 659  C CG  ? HIS A 1  84 ?  -5.474  -2.825 -15.741 1.000 97.210 ? 84  HIS A CG  1 
ATOM 660  C CD2 ? HIS A 1  84 ?  -5.410  -3.355 -16.985 1.000 97.210 ? 84  HIS A CD2 1 
ATOM 661  N ND1 ? HIS A 1  84 ?  -5.162  -1.489 -15.875 1.000 97.210 ? 84  HIS A ND1 1 
ATOM 662  C CE1 ? HIS A 1  84 ?  -4.921  -1.224 -17.148 1.000 97.210 ? 84  HIS A CE1 1 
ATOM 663  N NE2 ? HIS A 1  84 ?  -5.065  -2.340 -17.843 1.000 97.210 ? 84  HIS A NE2 1 
ATOM 664  N N   ? ASP A 1  85 ?  -4.088  -4.632 -11.388 1.000 97.240 ? 85  ASP A N   1 
ATOM 665  C CA  ? ASP A 1  85 ?  -4.264  -5.445 -10.188 1.000 97.240 ? 85  ASP A CA  1 
ATOM 666  C C   ? ASP A 1  85 ?  -4.823  -4.611  -9.037 1.000 97.240 ? 85  ASP A C   1 
ATOM 667  C CB  ? ASP A 1  85 ?  -2.939  -6.089  -9.776 1.000 97.240 ? 85  ASP A CB  1 
ATOM 668  O O   ? ASP A 1  85 ?  -4.139  -4.389  -8.036 1.000 97.240 ? 85  ASP A O   1 
ATOM 669  C CG  ? ASP A 1  85 ?  -3.107  -7.173  -8.726 1.000 97.240 ? 85  ASP A CG  1 
ATOM 670  O OD1 ? ASP A 1  85 ?  -4.228  -7.703  -8.571 1.000 97.240 ? 85  ASP A OD1 1 
ATOM 671  O OD2 ? ASP A 1  85 ?  -2.110  -7.498  -8.046 1.000 97.240 ? 85  ASP A OD2 1 
ATOM 672  N N   ? LEU A 1  86 ?  -6.082  -4.175  -9.104 1.000 97.740 ? 86  LEU A N   1 
ATOM 673  C CA  ? LEU A 1  86 ?  -6.758  -3.322  -8.132 1.000 97.740 ? 86  LEU A CA  1 
ATOM 674  C C   ? LEU A 1  86 ?  -8.143  -3.867  -7.800 1.000 97.740 ? 86  LEU A C   1 
ATOM 675  C CB  ? LEU A 1  86 ?  -6.874  -1.891  -8.663 1.000 97.740 ? 86  LEU A CB  1 
ATOM 676  O O   ? LEU A 1  86 ?  -8.868  -4.316  -8.691 1.000 97.740 ? 86  LEU A O   1 
ATOM 677  C CG  ? LEU A 1  86 ?  -5.569  -1.099  -8.769 1.000 97.740 ? 86  LEU A CG  1 
ATOM 678  C CD1 ? LEU A 1  86 ?  -5.798   0.199  -9.535 1.000 97.740 ? 86  LEU A CD1 1 
ATOM 679  C CD2 ? LEU A 1  86 ?  -5.002  -0.815  -7.382 1.000 97.740 ? 86  LEU A CD2 1 
ATOM 680  N N   ? MET A 1  87 ?  -8.468  -3.786  -6.536 1.000 97.290 ? 87  MET A N   1 
ATOM 681  C CA  ? MET A 1  87 ?  -9.794  -4.162  -6.052 1.000 97.290 ? 87  MET A CA  1 
ATOM 682  C C   ? MET A 1  87 ? -10.244  -3.238  -4.925 1.000 97.290 ? 87  MET A C   1 
ATOM 683  C CB  ? MET A 1  87 ?  -9.800  -5.614  -5.573 1.000 97.290 ? 87  MET A CB  1 
ATOM 684  O O   ? MET A 1  87 ?  -9.461  -2.920  -4.028 1.000 97.290 ? 87  MET A O   1 
ATOM 685  C CG  ? MET A 1  87 ? -11.148  -6.080  -5.047 1.000 97.290 ? 87  MET A CG  1 
ATOM 686  S SD  ? MET A 1  87 ? -11.123  -7.833  -4.503 1.000 97.290 ? 87  MET A SD  1 
ATOM 687  C CE  ? MET A 1  87 ? -10.154  -7.680  -2.977 1.000 97.290 ? 87  MET A CE  1 
ATOM 688  N N   ? LEU A 1  88 ? -11.469  -2.779  -5.015 1.000 97.520 ? 88  LEU A N   1 
ATOM 689  C CA  ? LEU A 1  88 ? -12.100  -2.034  -3.931 1.000 97.520 ? 88  LEU A CA  1 
ATOM 690  C C   ? LEU A 1  88 ? -13.034  -2.931  -3.127 1.000 97.520 ? 88  LEU A C   1 
ATOM 691  C CB  ? LEU A 1  88 ? -12.876  -0.836  -4.485 1.000 97.520 ? 88  LEU A CB  1 
ATOM 692  O O   ? LEU A 1  88 ? -13.830  -3.678  -3.700 1.000 97.520 ? 88  LEU A O   1 
ATOM 693  C CG  ? LEU A 1  88 ? -12.048   0.399  -4.848 1.000 97.520 ? 88  LEU A CG  1 
ATOM 694  C CD1 ? LEU A 1  88 ? -12.854   1.331  -5.747 1.000 97.520 ? 88  LEU A CD1 1 
ATOM 695  C CD2 ? LEU A 1  88 ? -11.592   1.125  -3.587 1.000 97.520 ? 88  LEU A CD2 1 
ATOM 696  N N   ? LEU A 1  89 ? -12.834  -2.825  -1.826 1.000 96.560 ? 89  LEU A N   1 
ATOM 697  C CA  ? LEU A 1  89 ? -13.706  -3.546  -0.904 1.000 96.560 ? 89  LEU A CA  1 
ATOM 698  C C   ? LEU A 1  89 ? -14.606  -2.580  -0.141 1.000 96.560 ? 89  LEU A C   1 
ATOM 699  C CB  ? LEU A 1  89 ? -12.877  -4.375   0.081 1.000 96.560 ? 89  LEU A CB  1 
ATOM 700  O O   ? LEU A 1  89 ? -14.118  -1.678   0.544 1.000 96.560 ? 89  LEU A O   1 
ATOM 701  C CG  ? LEU A 1  89 ? -11.973  -5.447  -0.529 1.000 96.560 ? 89  LEU A CG  1 
ATOM 702  C CD1 ? LEU A 1  89 ? -10.972  -5.948   0.507 1.000 96.560 ? 89  LEU A CD1 1 
ATOM 703  C CD2 ? LEU A 1  89 ? -12.806  -6.601  -1.077 1.000 96.560 ? 89  LEU A CD2 1 
ATOM 704  N N   ? LYS A 1  90 ? -15.930  -2.798  -0.278 1.000 96.310 ? 90  LYS A N   1 
ATOM 705  C CA  ? LYS A 1  90 ? -16.860  -1.993   0.509 1.000 96.310 ? 90  LYS A CA  1 
ATOM 706  C C   ? LYS A 1  90 ? -17.033  -2.568   1.912 1.000 96.310 ? 90  LYS A C   1 
ATOM 707  C CB  ? LYS A 1  90 ? -18.217  -1.903  -0.191 1.000 96.310 ? 90  LYS A CB  1 
ATOM 708  O O   ? LYS A 1  90 ? -17.260  -3.769   2.073 1.000 96.310 ? 90  LYS A O   1 
ATOM 709  C CG  ? LYS A 1  90 ? -19.184  -0.923   0.457 1.000 96.310 ? 90  LYS A CG  1 
ATOM 710  C CD  ? LYS A 1  90 ? -20.447  -0.750  -0.377 1.000 96.310 ? 90  LYS A CD  1 
ATOM 711  C CE  ? LYS A 1  90 ? -21.369   0.308   0.215 1.000 96.310 ? 90  LYS A CE  1 
ATOM 712  N NZ  ? LYS A 1  90 ? -22.562   0.550  -0.649 1.000 96.310 ? 90  LYS A NZ  1 
ATOM 713  N N   ? LEU A 1  91 ? -16.921  -1.672   2.837 1.000 96.310 ? 91  LEU A N   1 
ATOM 714  C CA  ? LEU A 1  91 ? -17.119  -2.085   4.222 1.000 96.310 ? 91  LEU A CA  1 
ATOM 715  C C   ? LEU A 1  91 ? -18.604  -2.157   4.561 1.000 96.310 ? 91  LEU A C   1 
ATOM 716  C CB  ? LEU A 1  91 ? -16.411  -1.119   5.176 1.000 96.310 ? 91  LEU A CB  1 
ATOM 717  O O   ? LEU A 1  91 ? -19.386  -1.308   4.127 1.000 96.310 ? 91  LEU A O   1 
ATOM 718  C CG  ? LEU A 1  91 ? -14.908  -0.936   4.964 1.000 96.310 ? 91  LEU A CG  1 
ATOM 719  C CD1 ? LEU A 1  91 ? -14.357   0.100   5.938 1.000 96.310 ? 91  LEU A CD1 1 
ATOM 720  C CD2 ? LEU A 1  91 ? -14.179  -2.266   5.122 1.000 96.310 ? 91  LEU A CD2 1 
ATOM 721  N N   ? ALA A 1  92 ? -18.993  -3.198   5.286 1.000 95.700 ? 92  ALA A N   1 
ATOM 722  C CA  ? ALA A 1  92 ? -20.388  -3.334   5.697 1.000 95.700 ? 92  ALA A CA  1 
ATOM 723  C C   ? ALA A 1  92 ? -20.842  -2.120   6.502 1.000 95.700 ? 92  ALA A C   1 
ATOM 724  C CB  ? ALA A 1  92 ? -20.581  -4.611   6.510 1.000 95.700 ? 92  ALA A CB  1 
ATOM 725  O O   ? ALA A 1  92 ? -21.970  -1.648   6.342 1.000 95.700 ? 92  ALA A O   1 
ATOM 726  N N   ? ARG A 1  93 ? -19.965  -1.577   7.323 1.000 96.000 ? 93  ARG A N   1 
ATOM 727  C CA  ? ARG A 1  93 ? -20.126  -0.334   8.072 1.000 96.000 ? 93  ARG A CA  1 
ATOM 728  C C   ? ARG A 1  93 ? -18.915   0.575   7.890 1.000 96.000 ? 93  ARG A C   1 
ATOM 729  C CB  ? ARG A 1  93 ? -20.344  -0.626   9.558 1.000 96.000 ? 93  ARG A CB  1 
ATOM 730  O O   ? ARG A 1  93 ? -17.772   0.119   7.970 1.000 96.000 ? 93  ARG A O   1 
ATOM 731  C CG  ? ARG A 1  93 ? -21.635  -1.370   9.857 1.000 96.000 ? 93  ARG A CG  1 
ATOM 732  C CD  ? ARG A 1  93 ? -21.863  -1.527  11.354 1.000 96.000 ? 93  ARG A CD  1 
ATOM 733  N NE  ? ARG A 1  93 ? -23.088  -2.269  11.638 1.000 96.000 ? 93  ARG A NE  1 
ATOM 734  N NH1 ? ARG A 1  93 ? -22.998  -1.946  13.924 1.000 96.000 ? 93  ARG A NH1 1 
ATOM 735  N NH2 ? ARG A 1  93 ? -24.719  -3.143  12.998 1.000 96.000 ? 93  ARG A NH2 1 
ATOM 736  C CZ  ? ARG A 1  93 ? -23.599  -2.451  12.853 1.000 96.000 ? 93  ARG A CZ  1 
ATOM 737  N N   ? PRO A 1  94 ? -19.304   1.935   7.671 1.000 96.650 ? 94  PRO A N   1 
ATOM 738  C CA  ? PRO A 1  94 ? -18.178   2.855   7.495 1.000 96.650 ? 94  PRO A CA  1 
ATOM 739  C C   ? PRO A 1  94 ? -17.243   2.882   8.702 1.000 96.650 ? 94  PRO A C   1 
ATOM 740  C CB  ? PRO A 1  94 ? -18.859   4.212   7.302 1.000 96.650 ? 94  PRO A CB  1 
ATOM 741  O O   ? PRO A 1  94 ? -17.689   2.700   9.837 1.000 96.650 ? 94  PRO A O   1 
ATOM 742  C CG  ? PRO A 1  94 ? -20.236   3.884   6.823 1.000 96.650 ? 94  PRO A CG  1 
ATOM 743  C CD  ? PRO A 1  94 ? -20.654   2.576   7.431 1.000 96.650 ? 94  PRO A CD  1 
ATOM 744  N N   ? ALA A 1  95 ? -15.949   3.112   8.441 1.000 96.230 ? 95  ALA A N   1 
ATOM 745  C CA  ? ALA A 1  95 ? -14.969   3.285   9.510 1.000 96.230 ? 95  ALA A CA  1 
ATOM 746  C C   ? ALA A 1  95 ? -15.198   4.596  10.257 1.000 96.230 ? 95  ALA A C   1 
ATOM 747  C CB  ? ALA A 1  95 ? -13.551   3.238   8.946 1.000 96.230 ? 95  ALA A CB  1 
ATOM 748  O O   ? ALA A 1  95 ? -15.626   5.589   9.664 1.000 96.230 ? 95  ALA A O   1 
ATOM 749  N N   ? VAL A 1  96 ? -15.003   4.561  11.529 1.000 96.110 ? 96  VAL A N   1 
ATOM 750  C CA  ? VAL A 1  96 ? -15.062   5.778  12.332 1.000 96.110 ? 96  VAL A CA  1 
ATOM 751  C C   ? VAL A 1  96 ? -13.678   6.419  12.400 1.000 96.110 ? 96  VAL A C   1 
ATOM 752  C CB  ? VAL A 1  96 ? -15.588   5.493  13.756 1.000 96.110 ? 96  VAL A CB  1 
ATOM 753  O O   ? VAL A 1  96 ? -12.753   5.853  12.986 1.000 96.110 ? 96  VAL A O   1 
ATOM 754  C CG1 ? VAL A 1  96 ? -15.659   6.781  14.573 1.000 96.110 ? 96  VAL A CG1 1 
ATOM 755  C CG2 ? VAL A 1  96 ? -16.959   4.820  13.693 1.000 96.110 ? 96  VAL A CG2 1 
ATOM 756  N N   ? LEU A 1  97 ? -13.573   7.562  11.792 1.000 95.070 ? 97  LEU A N   1 
ATOM 757  C CA  ? LEU A 1  97 ? -12.270   8.212  11.706 1.000 95.070 ? 97  LEU A CA  1 
ATOM 758  C C   ? LEU A 1  97 ? -11.868   8.804  13.052 1.000 95.070 ? 97  LEU A C   1 
ATOM 759  C CB  ? LEU A 1  97 ? -12.288   9.309  10.638 1.000 95.070 ? 97  LEU A CB  1 
ATOM 760  O O   ? LEU A 1  97 ? -12.727   9.215  13.836 1.000 95.070 ? 97  LEU A O   1 
ATOM 761  C CG  ? LEU A 1  97 ? -12.695   8.877   9.228 1.000 95.070 ? 97  LEU A CG  1 
ATOM 762  C CD1 ? LEU A 1  97 ? -12.590  10.052   8.262 1.000 95.070 ? 97  LEU A CD1 1 
ATOM 763  C CD2 ? LEU A 1  97 ? -11.833   7.711   8.756 1.000 95.070 ? 97  LEU A CD2 1 
ATOM 764  N N   ? GLY A 1  98 ? -10.554   8.865  13.327 1.000 91.510 ? 98  GLY A N   1 
ATOM 765  C CA  ? GLY A 1  98 ?  -9.903   9.358  14.530 1.000 91.510 ? 98  GLY A CA  1 
ATOM 766  C C   ? GLY A 1  98 ?  -8.391   9.405  14.414 1.000 91.510 ? 98  GLY A C   1 
ATOM 767  O O   ? GLY A 1  98 ?  -7.842   9.255  13.320 1.000 91.510 ? 98  GLY A O   1 
ATOM 768  N N   ? PRO A 1  99 ?  -7.732   9.641  15.460 1.000 87.430 ? 99  PRO A N   1 
ATOM 769  C CA  ? PRO A 1  99 ?  -6.274   9.783  15.453 1.000 87.430 ? 99  PRO A CA  1 
ATOM 770  C C   ? PRO A 1  99 ?  -5.560   8.510  15.005 1.000 87.430 ? 99  PRO A C   1 
ATOM 771  C CB  ? PRO A 1  99 ?  -5.945  10.109  16.912 1.000 87.430 ? 99  PRO A CB  1 
ATOM 772  O O   ? PRO A 1  99 ?  -4.468   8.579  14.433 1.000 87.430 ? 99  PRO A O   1 
ATOM 773  C CG  ? PRO A 1  99 ?  -7.219  10.647  17.480 1.000 87.430 ? 99  PRO A CG  1 
ATOM 774  C CD  ? PRO A 1  99 ?  -8.370  10.026  16.742 1.000 87.430 ? 99  PRO A CD  1 
ATOM 775  N N   ? ARG A 1 100 ?  -6.235   7.345  15.006 1.000 86.920 ? 100 ARG A N   1 
ATOM 776  C CA  ? ARG A 1 100 ?  -5.618   6.061  14.687 1.000 86.920 ? 100 ARG A CA  1 
ATOM 777  C C   ? ARG A 1 100 ?  -6.171   5.497  13.383 1.000 86.920 ? 100 ARG A C   1 
ATOM 778  C CB  ? ARG A 1 100 ?  -5.836   5.062  15.825 1.000 86.920 ? 100 ARG A CB  1 
ATOM 779  O O   ? ARG A 1 100 ?  -5.612   4.552  12.822 1.000 86.920 ? 100 ARG A O   1 
ATOM 780  C CG  ? ARG A 1 100 ?  -5.108   5.423  17.110 1.000 86.920 ? 100 ARG A CG  1 
ATOM 781  C CD  ? ARG A 1 100 ?  -5.154   4.287  18.122 1.000 86.920 ? 100 ARG A CD  1 
ATOM 782  N NE  ? ARG A 1 100 ?  -6.504   4.080  18.639 1.000 86.920 ? 100 ARG A NE  1 
ATOM 783  N NH1 ? ARG A 1 100 ?  -5.819   3.111  20.621 1.000 86.920 ? 100 ARG A NH1 1 
ATOM 784  N NH2 ? ARG A 1 100 ?  -8.053   3.385  20.186 1.000 86.920 ? 100 ARG A NH2 1 
ATOM 785  C CZ  ? ARG A 1 100 ?  -6.789   3.526  19.814 1.000 86.920 ? 100 ARG A CZ  1 
ATOM 786  N N   ? ILE A 1 101 ?  -7.261   6.073  12.925 1.000 93.380 ? 101 ILE A N   1 
ATOM 787  C CA  ? ILE A 1 101 ?  -7.895   5.651  11.681 1.000 93.380 ? 101 ILE A CA  1 
ATOM 788  C C   ? ILE A 1 101 ?  -8.138   6.866  10.788 1.000 93.380 ? 101 ILE A C   1 
ATOM 789  C CB  ? ILE A 1 101 ?  -9.224   4.908  11.948 1.000 93.380 ? 101 ILE A CB  1 
ATOM 790  O O   ? ILE A 1 101 ?  -8.945   7.737  11.120 1.000 93.380 ? 101 ILE A O   1 
ATOM 791  C CG1 ? ILE A 1 101 ?  -8.993   3.727  12.897 1.000 93.380 ? 101 ILE A CG1 1 
ATOM 792  C CG2 ? ILE A 1 101 ?  -9.854   4.440  10.633 1.000 93.380 ? 101 ILE A CG2 1 
ATOM 793  C CD1 ? ILE A 1 101 ? -10.275   3.083  13.407 1.000 93.380 ? 101 ILE A CD1 1 
ATOM 794  N N   ? GLN A 1 102 ?  -7.383   6.885   9.731 1.000 95.680 ? 102 GLN A N   1 
ATOM 795  C CA  ? GLN A 1 102 ?  -7.520   7.947   8.740 1.000 95.680 ? 102 GLN A CA  1 
ATOM 796  C C   ? GLN A 1 102 ?  -7.491   7.384   7.323 1.000 95.680 ? 102 GLN A C   1 
ATOM 797  C CB  ? GLN A 1 102 ?  -6.415   8.990   8.914 1.000 95.680 ? 102 GLN A CB  1 
ATOM 798  O O   ? GLN A 1 102 ?  -6.916   6.320   7.083 1.000 95.680 ? 102 GLN A O   1 
ATOM 799  C CG  ? GLN A 1 102 ?  -6.463   9.721  10.249 1.000 95.680 ? 102 GLN A CG  1 
ATOM 800  C CD  ? GLN A 1 102 ?  -5.361  10.753  10.392 1.000 95.680 ? 102 GLN A CD  1 
ATOM 801  N NE2 ? GLN A 1 102 ?  -4.932  10.996  11.627 1.000 95.680 ? 102 GLN A NE2 1 
ATOM 802  O OE1 ? GLN A 1 102 ?  -4.897  11.328   9.402 1.000 95.680 ? 102 GLN A OE1 1 
ATOM 803  N N   ? THR A 1 103 ?  -8.139   8.184   6.455 1.000 97.310 ? 103 THR A N   1 
ATOM 804  C CA  ? THR A 1 103 ?  -8.051   7.832   5.042 1.000 97.310 ? 103 THR A CA  1 
ATOM 805  C C   ? THR A 1 103 ?  -6.766   8.380   4.427 1.000 97.310 ? 103 THR A C   1 
ATOM 806  C CB  ? THR A 1 103 ?  -9.265   8.362   4.257 1.000 97.310 ? 103 THR A CB  1 
ATOM 807  O O   ? THR A 1 103 ?  -6.231   9.389   4.891 1.000 97.310 ? 103 THR A O   1 
ATOM 808  C CG2 ? THR A 1 103 ? -10.572   7.861   4.862 1.000 97.310 ? 103 THR A CG2 1 
ATOM 809  O OG1 ? THR A 1 103 ?  -9.256   9.794   4.284 1.000 97.310 ? 103 THR A OG1 1 
ATOM 810  N N   ? LEU A 1 104 ?  -6.263   7.590   3.407 1.000 97.510 ? 104 LEU A N   1 
ATOM 811  C CA  ? LEU A 1 104 ?  -5.119   8.065   2.635 1.000 97.510 ? 104 LEU A CA  1 
ATOM 812  C C   ? LEU A 1 104 ?  -5.574   8.701   1.326 1.000 97.510 ? 104 LEU A C   1 
ATOM 813  C CB  ? LEU A 1 104 ?  -4.151   6.914   2.348 1.000 97.510 ? 104 LEU A CB  1 
ATOM 814  O O   ? LEU A 1 104 ?  -6.376   8.118   0.593 1.000 97.510 ? 104 LEU A O   1 
ATOM 815  C CG  ? LEU A 1 104 ?  -2.820   7.295   1.699 1.000 97.510 ? 104 LEU A CG  1 
ATOM 816  C CD1 ? LEU A 1 104 ?  -2.053   8.267   2.590 1.000 97.510 ? 104 LEU A CD1 1 
ATOM 817  C CD2 ? LEU A 1 104 ?  -1.987   6.049   1.417 1.000 97.510 ? 104 LEU A CD2 1 
ATOM 818  N N   ? ARG A 1 105 ?  -5.025   9.856   1.073 1.000 97.530 ? 105 ARG A N   1 
ATOM 819  C CA  ? ARG A 1 105 ?  -5.435  10.604  -0.111 1.000 97.530 ? 105 ARG A CA  1 
ATOM 820  C C   ? ARG A 1 105 ?  -4.869   9.975  -1.379 1.000 97.530 ? 105 ARG A C   1 
ATOM 821  C CB  ? ARG A 1 105 ?  -4.990  12.064  -0.006 1.000 97.530 ? 105 ARG A CB  1 
ATOM 822  O O   ? ARG A 1 105 ?  -3.739   9.481  -1.382 1.000 97.530 ? 105 ARG A O   1 
ATOM 823  C CG  ? ARG A 1 105 ?  -5.631  12.823   1.145 1.000 97.530 ? 105 ARG A CG  1 
ATOM 824  C CD  ? ARG A 1 105 ?  -5.174  14.275   1.188 1.000 97.530 ? 105 ARG A CD  1 
ATOM 825  N NE  ? ARG A 1 105 ?  -4.982  14.739   2.559 1.000 97.530 ? 105 ARG A NE  1 
ATOM 826  N NH1 ? ARG A 1 105 ?  -4.365  16.884   1.964 1.000 97.530 ? 105 ARG A NH1 1 
ATOM 827  N NH2 ? ARG A 1 105 ?  -4.458  16.284   4.175 1.000 97.530 ? 105 ARG A NH2 1 
ATOM 828  C CZ  ? ARG A 1 105 ?  -4.602  15.968   2.896 1.000 97.530 ? 105 ARG A CZ  1 
ATOM 829  N N   ? LEU A 1 106 ?  -5.694  10.115  -2.466 1.000 97.520 ? 106 LEU A N   1 
ATOM 830  C CA  ? LEU A 1 106 ?  -5.199   9.722  -3.780 1.000 97.520 ? 106 LEU A CA  1 
ATOM 831  C C   ? LEU A 1 106 ?  -4.281  10.793  -4.358 1.000 97.520 ? 106 LEU A C   1 
ATOM 832  C CB  ? LEU A 1 106 ?  -6.366   9.463  -4.737 1.000 97.520 ? 106 LEU A CB  1 
ATOM 833  O O   ? LEU A 1 106 ?  -4.470  11.984  -4.101 1.000 97.520 ? 106 LEU A O   1 
ATOM 834  C CG  ? LEU A 1 106 ?  -7.327   8.339  -4.346 1.000 97.520 ? 106 LEU A CG  1 
ATOM 835  C CD1 ? LEU A 1 106 ?  -8.470   8.245  -5.351 1.000 97.520 ? 106 LEU A CD1 1 
ATOM 836  C CD2 ? LEU A 1 106 ?  -6.585   7.010  -4.248 1.000 97.520 ? 106 LEU A CD2 1 
ATOM 837  N N   ? PRO A 1 107 ?  -3.307  10.387  -5.072 1.000 96.880 ? 107 PRO A N   1 
ATOM 838  C CA  ? PRO A 1 107 ?  -2.349  11.347  -5.624 1.000 96.880 ? 107 PRO A CA  1 
ATOM 839  C C   ? PRO A 1 107 ?  -2.929  12.162  -6.778 1.000 96.880 ? 107 PRO A C   1 
ATOM 840  C CB  ? PRO A 1 107 ?  -1.199  10.459  -6.106 1.000 96.880 ? 107 PRO A CB  1 
ATOM 841  O O   ? PRO A 1 107 ?  -3.726  11.645  -7.564 1.000 96.880 ? 107 PRO A O   1 
ATOM 842  C CG  ? PRO A 1 107 ?  -1.846   9.164  -6.477 1.000 96.880 ? 107 PRO A CG  1 
ATOM 843  C CD  ? PRO A 1 107 ?  -2.980   8.908  -5.527 1.000 96.880 ? 107 PRO A CD  1 
ATOM 844  N N   ? TYR A 1 108 ?  -2.564  13.440  -6.917 1.000 93.910 ? 108 TYR A N   1 
ATOM 845  C CA  ? TYR A 1 108 ?  -2.941  14.311  -8.024 1.000 93.910 ? 108 TYR A CA  1 
ATOM 846  C C   ? TYR A 1 108 ?  -1.979  14.153  -9.195 1.000 93.910 ? 108 TYR A C   1 
ATOM 847  C CB  ? TYR A 1 108 ?  -2.975  15.774  -7.570 1.000 93.910 ? 108 TYR A CB  1 
ATOM 848  O O   ? TYR A 1 108 ?  -2.345  14.401 -10.346 1.000 93.910 ? 108 TYR A O   1 
ATOM 849  C CG  ? TYR A 1 108 ?  -4.070  16.075  -6.576 1.000 93.910 ? 108 TYR A CG  1 
ATOM 850  C CD1 ? TYR A 1 108 ?  -5.388  16.251  -6.993 1.000 93.910 ? 108 TYR A CD1 1 
ATOM 851  C CD2 ? TYR A 1 108 ?  -3.790  16.186  -5.218 1.000 93.910 ? 108 TYR A CD2 1 
ATOM 852  C CE1 ? TYR A 1 108 ?  -6.400  16.531  -6.081 1.000 93.910 ? 108 TYR A CE1 1 
ATOM 853  C CE2 ? TYR A 1 108 ?  -4.794  16.466  -4.297 1.000 93.910 ? 108 TYR A CE2 1 
ATOM 854  O OH  ? TYR A 1 108 ?  -7.091  16.913  -3.829 1.000 93.910 ? 108 TYR A OH  1 
ATOM 855  C CZ  ? TYR A 1 108 ?  -6.094  16.636  -4.737 1.000 93.910 ? 108 TYR A CZ  1 
ATOM 856  N N   ? ARG A 1 109 ?  -0.768  13.730  -8.896 1.000 95.740 ? 109 ARG A N   1 
ATOM 857  C CA  ? ARG A 1 109 ?   0.256  13.424  -9.890 1.000 95.740 ? 109 ARG A CA  1 
ATOM 858  C C   ? ARG A 1 109 ?   0.983  12.129  -9.547 1.000 95.740 ? 109 ARG A C   1 
ATOM 859  C CB  ? ARG A 1 109 ?   1.259  14.575 -10.001 1.000 95.740 ? 109 ARG A CB  1 
ATOM 860  O O   ? ARG A 1 109 ?   0.984  11.699  -8.392 1.000 95.740 ? 109 ARG A O   1 
ATOM 861  C CG  ? ARG A 1 109 ?   2.010  14.864  -8.711 1.000 95.740 ? 109 ARG A CG  1 
ATOM 862  C CD  ? ARG A 1 109 ?   2.932  16.066  -8.853 1.000 95.740 ? 109 ARG A CD  1 
ATOM 863  N NE  ? ARG A 1 109 ?   3.726  16.282  -7.646 1.000 95.740 ? 109 ARG A NE  1 
ATOM 864  N NH1 ? ARG A 1 109 ?   4.313  18.454  -8.171 1.000 95.740 ? 109 ARG A NH1 1 
ATOM 865  N NH2 ? ARG A 1 109 ?   5.058  17.499  -6.225 1.000 95.740 ? 109 ARG A NH2 1 
ATOM 866  C CZ  ? ARG A 1 109 ?   4.364  17.411  -7.350 1.000 95.740 ? 109 ARG A CZ  1 
ATOM 867  N N   ? CYS A 1 110 ?   1.582  11.595 -10.639 1.000 97.120 ? 110 CYS A N   1 
ATOM 868  C CA  ? CYS A 1 110 ?   2.336  10.365 -10.423 1.000 97.120 ? 110 CYS A CA  1 
ATOM 869  C C   ? CYS A 1 110 ?   3.684  10.658  -9.776 1.000 97.120 ? 110 CYS A C   1 
ATOM 870  C CB  ? CYS A 1 110 ?   2.544   9.625 -11.744 1.000 97.120 ? 110 CYS A CB  1 
ATOM 871  O O   ? CYS A 1 110 ?   4.272  11.716 -10.008 1.000 97.120 ? 110 CYS A O   1 
ATOM 872  S SG  ? CYS A 1 110 ?   1.009   9.075 -12.520 1.000 97.120 ? 110 CYS A SG  1 
ATOM 873  N N   ? ALA A 1 111 ?   4.149   9.731  -8.945 1.000 96.420 ? 111 ALA A N   1 
ATOM 874  C CA  ? ALA A 1 111 ?   5.495   9.809  -8.384 1.000 96.420 ? 111 ALA A CA  1 
ATOM 875  C C   ? ALA A 1 111 ?   6.552   9.750  -9.483 1.000 96.420 ? 111 ALA A C   1 
ATOM 876  C CB  ? ALA A 1 111 ?   5.717   8.684  -7.376 1.000 96.420 ? 111 ALA A CB  1 
ATOM 877  O O   ? ALA A 1 111 ?   6.361   9.081 -10.502 1.000 96.420 ? 111 ALA A O   1 
ATOM 878  N N   ? GLN A 1 112 ?   7.603  10.455  -9.313 1.000 96.100 ? 112 GLN A N   1 
ATOM 879  C CA  ? GLN A 1 112 ?   8.701  10.488 -10.273 1.000 96.100 ? 112 GLN A CA  1 
ATOM 880  C C   ? GLN A 1 112 ?   9.880   9.647  -9.790 1.000 96.100 ? 112 GLN A C   1 
ATOM 881  C CB  ? GLN A 1 112 ?   9.152  11.927 -10.526 1.000 96.100 ? 112 GLN A CB  1 
ATOM 882  O O   ? GLN A 1 112 ?  10.059   9.454  -8.585 1.000 96.100 ? 112 GLN A O   1 
ATOM 883  C CG  ? GLN A 1 112 ?   8.049  12.833 -11.056 1.000 96.100 ? 112 GLN A CG  1 
ATOM 884  C CD  ? GLN A 1 112 ?   7.500  12.369 -12.393 1.000 96.100 ? 112 GLN A CD  1 
ATOM 885  N NE2 ? GLN A 1 112 ?   6.177  12.310 -12.502 1.000 96.100 ? 112 GLN A NE2 1 
ATOM 886  O OE1 ? GLN A 1 112 ?   8.259  12.068 -13.319 1.000 96.100 ? 112 GLN A OE1 1 
ATOM 887  N N   ? PRO A 1 113 ?  10.598   9.126 -10.847 1.000 95.260 ? 113 PRO A N   1 
ATOM 888  C CA  ? PRO A 1 113 ?  11.806   8.405 -10.438 1.000 95.260 ? 113 PRO A CA  1 
ATOM 889  C C   ? PRO A 1 113 ?  12.682   9.214  -9.484 1.000 95.260 ? 113 PRO A C   1 
ATOM 890  C CB  ? PRO A 1 113 ?  12.530   8.150 -11.762 1.000 95.260 ? 113 PRO A CB  1 
ATOM 891  O O   ? PRO A 1 113 ?  12.903  10.407  -9.706 1.000 95.260 ? 113 PRO A O   1 
ATOM 892  C CG  ? PRO A 1 113 ?  11.448   8.128 -12.792 1.000 95.260 ? 113 PRO A CG  1 
ATOM 893  C CD  ? PRO A 1 113 ?  10.412   9.149 -12.417 1.000 95.260 ? 113 PRO A CD  1 
ATOM 894  N N   ? GLY A 1 114 ?  13.076   8.547  -8.328 1.000 92.980 ? 114 GLY A N   1 
ATOM 895  C CA  ? GLY A 1 114 ?  13.920   9.190  -7.334 1.000 92.980 ? 114 GLY A CA  1 
ATOM 896  C C   ? GLY A 1 114 ?  13.153   9.659  -6.112 1.000 92.980 ? 114 GLY A C   1 
ATOM 897  O O   ? GLY A 1 114 ?  13.750   9.983  -5.084 1.000 92.980 ? 114 GLY A O   1 
ATOM 898  N N   ? ASP A 1 115 ?  11.835   9.831  -6.309 1.000 94.870 ? 115 ASP A N   1 
ATOM 899  C CA  ? ASP A 1 115 ?  11.008  10.198  -5.164 1.000 94.870 ? 115 ASP A CA  1 
ATOM 900  C C   ? ASP A 1 115 ?  11.180   9.201  -4.020 1.000 94.870 ? 115 ASP A C   1 
ATOM 901  C CB  ? ASP A 1 115 ?   9.536  10.283  -5.571 1.000 94.870 ? 115 ASP A CB  1 
ATOM 902  O O   ? ASP A 1 115 ?  11.272   7.993  -4.251 1.000 94.870 ? 115 ASP A O   1 
ATOM 903  C CG  ? ASP A 1 115 ?   9.209  11.542  -6.355 1.000 94.870 ? 115 ASP A CG  1 
ATOM 904  O OD1 ? ASP A 1 115 ?  10.073  12.440  -6.455 1.000 94.870 ? 115 ASP A OD1 1 
ATOM 905  O OD2 ? ASP A 1 115 ?   8.076  11.639  -6.874 1.000 94.870 ? 115 ASP A OD2 1 
ATOM 906  N N   ? GLU A 1 116 ?  11.232   9.681  -2.846 1.000 92.600 ? 116 GLU A N   1 
ATOM 907  C CA  ? GLU A 1 116 ?  11.291   8.845  -1.651 1.000 92.600 ? 116 GLU A CA  1 
ATOM 908  C C   ? GLU A 1 116 ?   9.891   8.504  -1.147 1.000 92.600 ? 116 GLU A C   1 
ATOM 909  C CB  ? GLU A 1 116 ?  12.092   9.541  -0.547 1.000 92.600 ? 116 GLU A CB  1 
ATOM 910  O O   ? GLU A 1 116 ?   9.047   9.389  -0.997 1.000 92.600 ? 116 GLU A O   1 
ATOM 911  C CG  ? GLU A 1 116 ?  13.576   9.676  -0.857 1.000 92.600 ? 116 GLU A CG  1 
ATOM 912  C CD  ? GLU A 1 116 ?  14.389  10.198   0.317 1.000 92.600 ? 116 GLU A CD  1 
ATOM 913  O OE1 ? GLU A 1 116 ?  15.634  10.076   0.295 1.000 92.600 ? 116 GLU A OE1 1 
ATOM 914  O OE2 ? GLU A 1 116 ?  13.774  10.733   1.268 1.000 92.600 ? 116 GLU A OE2 1 
ATOM 915  N N   ? CYS A 1 117 ?   9.718   7.260  -0.877 1.000 92.530 ? 117 CYS A N   1 
ATOM 916  C CA  ? CYS A 1 117 ?   8.410   6.783  -0.442 1.000 92.530 ? 117 CYS A CA  1 
ATOM 917  C C   ? CYS A 1 117 ?   8.538   5.876   0.777 1.000 92.530 ? 117 CYS A C   1 
ATOM 918  C CB  ? CYS A 1 117 ?   7.709   6.034  -1.575 1.000 92.530 ? 117 CYS A CB  1 
ATOM 919  O O   ? CYS A 1 117 ?   9.641   5.456   1.130 1.000 92.530 ? 117 CYS A O   1 
ATOM 920  S SG  ? CYS A 1 117 ?   7.479   7.023  -3.068 1.000 92.530 ? 117 CYS A SG  1 
ATOM 921  N N   ? GLN A 1 118 ?   7.388   5.642   1.339 1.000 90.080 ? 118 GLN A N   1 
ATOM 922  C CA  ? GLN A 1 118 ?   7.345   4.775   2.512 1.000 90.080 ? 118 GLN A CA  1 
ATOM 923  C C   ? GLN A 1 118 ?   6.422   3.582   2.281 1.000 90.080 ? 118 GLN A C   1 
ATOM 924  C CB  ? GLN A 1 118 ?   6.891   5.560   3.744 1.000 90.080 ? 118 GLN A CB  1 
ATOM 925  O O   ? GLN A 1 118 ?   5.359   3.722   1.673 1.000 90.080 ? 118 GLN A O   1 
ATOM 926  C CG  ? GLN A 1 118 ?   6.941   4.757   5.037 1.000 90.080 ? 118 GLN A CG  1 
ATOM 927  C CD  ? GLN A 1 118 ?   6.567   5.582   6.255 1.000 90.080 ? 118 GLN A CD  1 
ATOM 928  N NE2 ? GLN A 1 118 ?   6.176   4.907   7.330 1.000 90.080 ? 118 GLN A NE2 1 
ATOM 929  O OE1 ? GLN A 1 118 ?   6.630   6.815   6.229 1.000 90.080 ? 118 GLN A OE1 1 
ATOM 930  N N   ? VAL A 1 119 ?   6.839   2.500   2.820 1.000 88.330 ? 119 VAL A N   1 
ATOM 931  C CA  ? VAL A 1 119 ?   6.004   1.303   2.797 1.000 88.330 ? 119 VAL A CA  1 
ATOM 932  C C   ? VAL A 1 119 ?   5.877   0.734   4.208 1.000 88.330 ? 119 VAL A C   1 
ATOM 933  C CB  ? VAL A 1 119 ?   6.574   0.233   1.840 1.000 88.330 ? 119 VAL A CB  1 
ATOM 934  O O   ? VAL A 1 119 ?   6.789   0.877   5.026 1.000 88.330 ? 119 VAL A O   1 
ATOM 935  C CG1 ? VAL A 1 119 ?   6.617   0.758   0.406 1.000 88.330 ? 119 VAL A CG1 1 
ATOM 936  C CG2 ? VAL A 1 119 ?   7.967  -0.201   2.294 1.000 88.330 ? 119 VAL A CG2 1 
ATOM 937  N N   ? ALA A 1 120 ?   4.733   0.152   4.469 1.000 86.040 ? 120 ALA A N   1 
ATOM 938  C CA  ? ALA A 1 120 ?   4.470  -0.526   5.736 1.000 86.040 ? 120 ALA A CA  1 
ATOM 939  C C   ? ALA A 1 120 ?   3.884  -1.915   5.504 1.000 86.040 ? 120 ALA A C   1 
ATOM 940  C CB  ? ALA A 1 120 ?   3.527   0.309   6.599 1.000 86.040 ? 120 ALA A CB  1 
ATOM 941  O O   ? ALA A 1 120 ?   3.052  -2.104   4.613 1.000 86.040 ? 120 ALA A O   1 
ATOM 942  N N   ? GLY A 1 121 ?   4.369  -2.841   6.286 1.000 81.880 ? 121 GLY A N   1 
ATOM 943  C CA  ? GLY A 1 121 ?   3.826  -4.178   6.107 1.000 81.880 ? 121 GLY A CA  1 
ATOM 944  C C   ? GLY A 1 121 ?   4.092  -5.093   7.288 1.000 81.880 ? 121 GLY A C   1 
ATOM 945  O O   ? GLY A 1 121 ?   4.843  -4.738   8.199 1.000 81.880 ? 121 GLY A O   1 
ATOM 946  N N   ? TRP A 1 122 ?   3.368  -6.307   7.312 1.000 75.520 ? 122 TRP A N   1 
ATOM 947  C CA  ? TRP A 1 122 ?   3.406  -7.277   8.402 1.000 75.520 ? 122 TRP A CA  1 
ATOM 948  C C   ? TRP A 1 122 ?   4.214  -8.508   8.006 1.000 75.520 ? 122 TRP A C   1 
ATOM 949  C CB  ? TRP A 1 122 ?   1.987  -7.689   8.805 1.000 75.520 ? 122 TRP A CB  1 
ATOM 950  O O   ? TRP A 1 122 ?   4.238  -9.503   8.735 1.000 75.520 ? 122 TRP A O   1 
ATOM 951  C CG  ? TRP A 1 122 ?   1.183  -6.583   9.418 1.000 75.520 ? 122 TRP A CG  1 
ATOM 952  C CD1 ? TRP A 1 122 ?   1.153  -6.219  10.736 1.000 75.520 ? 122 TRP A CD1 1 
ATOM 953  C CD2 ? TRP A 1 122 ?   0.286  -5.700   8.737 1.000 75.520 ? 122 TRP A CD2 1 
ATOM 954  C CE2 ? TRP A 1 122 ?  -0.252  -4.823   9.705 1.000 75.520 ? 122 TRP A CE2 1 
ATOM 955  C CE3 ? TRP A 1 122 ?  -0.113  -5.563   7.401 1.000 75.520 ? 122 TRP A CE3 1 
ATOM 956  N NE1 ? TRP A 1 122 ?   0.292  -5.161  10.915 1.000 75.520 ? 122 TRP A NE1 1 
ATOM 957  C CH2 ? TRP A 1 122 ?  -1.545  -3.712   8.064 1.000 75.520 ? 122 TRP A CH2 1 
ATOM 958  C CZ2 ? TRP A 1 122 ?  -1.171  -3.823   9.378 1.000 75.520 ? 122 TRP A CZ2 1 
ATOM 959  C CZ3 ? TRP A 1 122 ?  -1.027  -4.568   7.077 1.000 75.520 ? 122 TRP A CZ3 1 
ATOM 960  N N   ? GLY A 1 123 ?   5.024  -8.495   6.863 1.000 63.020 ? 123 GLY A N   1 
ATOM 961  C CA  ? GLY A 1 123 ?   5.700  -9.625   6.246 1.000 63.020 ? 123 GLY A CA  1 
ATOM 962  C C   ? GLY A 1 123 ?   6.926 -10.080   7.016 1.000 63.020 ? 123 GLY A C   1 
ATOM 963  O O   ? GLY A 1 123 ?   7.361  -9.408   7.953 1.000 63.020 ? 123 GLY A O   1 
ATOM 964  N N   ? THR A 1 124 ?   7.507 -11.444   6.964 1.000 54.260 ? 124 THR A N   1 
ATOM 965  C CA  ? THR A 1 124 ?   8.451 -12.257   7.722 1.000 54.260 ? 124 THR A CA  1 
ATOM 966  C C   ? THR A 1 124 ?   9.861 -12.122   7.153 1.000 54.260 ? 124 THR A C   1 
ATOM 967  C CB  ? THR A 1 124 ?   8.035 -13.740   7.723 1.000 54.260 ? 124 THR A CB  1 
ATOM 968  O O   ? THR A 1 124 ?  10.038 -11.661   6.024 1.000 54.260 ? 124 THR A O   1 
ATOM 969  C CG2 ? THR A 1 124 ?   6.607 -13.910   8.229 1.000 54.260 ? 124 THR A CG2 1 
ATOM 970  O OG1 ? THR A 1 124 ?   8.123 -14.256   6.389 1.000 54.260 ? 124 THR A OG1 1 
ATOM 971  N N   ? THR A 1 125 ?  11.048 -12.265   7.966 1.000 43.900 ? 125 THR A N   1 
ATOM 972  C CA  ? THR A 1 125 ?  12.489 -12.439   7.820 1.000 43.900 ? 125 THR A CA  1 
ATOM 973  C C   ? THR A 1 125 ?  12.821 -13.864   7.386 1.000 43.900 ? 125 THR A C   1 
ATOM 974  C CB  ? THR A 1 125 ?  13.226 -12.114   9.132 1.000 43.900 ? 125 THR A CB  1 
ATOM 975  O O   ? THR A 1 125 ?  12.084 -14.801   7.699 1.000 43.900 ? 125 THR A O   1 
ATOM 976  C CG2 ? THR A 1 125 ?  13.013 -10.659   9.538 1.000 43.900 ? 125 THR A CG2 1 
ATOM 977  O OG1 ? THR A 1 125 ?  12.733 -12.966  10.174 1.000 43.900 ? 125 THR A OG1 1 
ATOM 978  N N   ? ALA A 1 126 ?  12.827 -14.220   6.033 1.000 43.190 ? 126 ALA A N   1 
ATOM 979  C CA  ? ALA A 1 126 ?  13.660 -15.108   5.226 1.000 43.190 ? 126 ALA A CA  1 
ATOM 980  C C   ? ALA A 1 126 ?  13.464 -16.566   5.634 1.000 43.190 ? 126 ALA A C   1 
ATOM 981  C CB  ? ALA A 1 126 ?  15.131 -14.718   5.351 1.000 43.190 ? 126 ALA A CB  1 
ATOM 982  O O   ? ALA A 1 126 ?  14.028 -17.471   5.016 1.000 43.190 ? 126 ALA A O   1 
ATOM 983  N N   ? THR A 1 127 ?  12.308 -17.119   6.257 1.000 41.480 ? 127 THR A N   1 
ATOM 984  C CA  ? THR A 1 127 ?  12.268 -18.569   6.408 1.000 41.480 ? 127 THR A CA  1 
ATOM 985  C C   ? THR A 1 127 ?  10.893 -19.114   6.035 1.000 41.480 ? 127 THR A C   1 
ATOM 986  C CB  ? THR A 1 127 ?  12.618 -18.991   7.847 1.000 41.480 ? 127 THR A CB  1 
ATOM 987  O O   ? THR A 1 127 ?   9.904 -18.378   6.042 1.000 41.480 ? 127 THR A O   1 
ATOM 988  C CG2 ? THR A 1 127 ?  14.016 -18.521   8.234 1.000 41.480 ? 127 THR A CG2 1 
ATOM 989  O OG1 ? THR A 1 127 ?  11.666 -18.417   8.752 1.000 41.480 ? 127 THR A OG1 1 
ATOM 990  N N   ? ARG A 1 128 ?  10.795 -20.098   5.101 1.000 44.420 ? 128 ARG A N   1 
ATOM 991  C CA  ? ARG A 1 128 ?   9.793 -21.034   4.602 1.000 44.420 ? 128 ARG A CA  1 
ATOM 992  C C   ? ARG A 1 128 ?   8.753 -21.344   5.672 1.000 44.420 ? 128 ARG A C   1 
ATOM 993  C CB  ? ARG A 1 128 ?  10.457 -22.328   4.125 1.000 44.420 ? 128 ARG A CB  1 
ATOM 994  O O   ? ARG A 1 128 ?   7.595 -21.627   5.357 1.000 44.420 ? 128 ARG A O   1 
ATOM 995  C CG  ? ARG A 1 128 ?  10.849 -22.313   2.656 1.000 44.420 ? 128 ARG A CG  1 
ATOM 996  C CD  ? ARG A 1 128 ?  11.303 -23.686   2.180 1.000 44.420 ? 128 ARG A CD  1 
ATOM 997  N NE  ? ARG A 1 128 ?  11.667 -23.673   0.766 1.000 44.420 ? 128 ARG A NE  1 
ATOM 998  N NH1 ? ARG A 1 128 ?  11.974 -25.958   0.611 1.000 44.420 ? 128 ARG A NH1 1 
ATOM 999  N NH2 ? ARG A 1 128 ?  12.294 -24.626  -1.227 1.000 44.420 ? 128 ARG A NH2 1 
ATOM 1000 C CZ  ? ARG A 1 128 ?  11.977 -24.752   0.053 1.000 44.420 ? 128 ARG A CZ  1 
ATOM 1001 N N   ? ARG A 1 129 ?   8.907 -20.758   7.055 1.000 44.230 ? 129 ARG A N   1 
ATOM 1002 C CA  ? ARG A 1 129 ?   7.874 -20.856   8.081 1.000 44.230 ? 129 ARG A CA  1 
ATOM 1003 C C   ? ARG A 1 129 ?   7.360 -19.475   8.474 1.000 44.230 ? 129 ARG A C   1 
ATOM 1004 C CB  ? ARG A 1 129 ?   8.408 -21.587   9.314 1.000 44.230 ? 129 ARG A CB  1 
ATOM 1005 O O   ? ARG A 1 129 ?   8.138 -18.612   8.886 1.000 44.230 ? 129 ARG A O   1 
ATOM 1006 C CG  ? ARG A 1 129 ?   8.369 -23.102   9.197 1.000 44.230 ? 129 ARG A CG  1 
ATOM 1007 C CD  ? ARG A 1 129 ?   8.722 -23.779  10.515 1.000 44.230 ? 129 ARG A CD  1 
ATOM 1008 N NE  ? ARG A 1 129 ?   9.042 -25.191  10.326 1.000 44.230 ? 129 ARG A NE  1 
ATOM 1009 N NH1 ? ARG A 1 129 ?   9.244 -25.659  12.580 1.000 44.230 ? 129 ARG A NH1 1 
ATOM 1010 N NH2 ? ARG A 1 129 ?   9.565 -27.315  11.027 1.000 44.230 ? 129 ARG A NH2 1 
ATOM 1011 C CZ  ? ARG A 1 129 ?   9.283 -26.052  11.312 1.000 44.230 ? 129 ARG A CZ  1 
ATOM 1012 N N   ? VAL A 1 130 ?   6.381 -18.863   7.723 1.000 51.870 ? 130 VAL A N   1 
ATOM 1013 C CA  ? VAL A 1 130 ?   5.765 -17.541   7.726 1.000 51.870 ? 130 VAL A CA  1 
ATOM 1014 C C   ? VAL A 1 130 ?   5.415 -17.137   9.157 1.000 51.870 ? 130 VAL A C   1 
ATOM 1015 C CB  ? VAL A 1 130 ?   4.501 -17.501   6.838 1.000 51.870 ? 130 VAL A CB  1 
ATOM 1016 O O   ? VAL A 1 130 ?   4.568 -17.765   9.797 1.000 51.870 ? 130 VAL A O   1 
ATOM 1017 C CG1 ? VAL A 1 130 ?   3.880 -16.106   6.845 1.000 51.870 ? 130 VAL A CG1 1 
ATOM 1018 C CG2 ? VAL A 1 130 ?   4.839 -17.932   5.412 1.000 51.870 ? 130 VAL A CG2 1 
ATOM 1019 N N   ? LYS A 1 131 ?   6.431 -16.671  10.017 1.000 52.100 ? 131 LYS A N   1 
ATOM 1020 C CA  ? LYS A 1 131 ?   6.032 -15.999  11.251 1.000 52.100 ? 131 LYS A CA  1 
ATOM 1021 C C   ? LYS A 1 131 ?   5.826 -14.505  11.021 1.000 52.100 ? 131 LYS A C   1 
ATOM 1022 C CB  ? LYS A 1 131 ?   7.076 -16.222  12.346 1.000 52.100 ? 131 LYS A CB  1 
ATOM 1023 O O   ? LYS A 1 131 ?   6.751 -13.802  10.607 1.000 52.100 ? 131 LYS A O   1 
ATOM 1024 C CG  ? LYS A 1 131 ?   6.973 -17.576  13.033 1.000 52.100 ? 131 LYS A CG  1 
ATOM 1025 C CD  ? LYS A 1 131 ?   7.929 -17.677  14.215 1.000 52.100 ? 131 LYS A CD  1 
ATOM 1026 C CE  ? LYS A 1 131 ?   7.915 -19.071  14.829 1.000 52.100 ? 131 LYS A CE  1 
ATOM 1027 N NZ  ? LYS A 1 131 ?   8.832 -19.168  16.003 1.000 52.100 ? 131 LYS A NZ  1 
ATOM 1028 N N   ? TYR A 1 132 ?   4.560 -14.032  10.861 1.000 58.450 ? 132 TYR A N   1 
ATOM 1029 C CA  ? TYR A 1 132 ?   4.228 -12.621  10.702 1.000 58.450 ? 132 TYR A CA  1 
ATOM 1030 C C   ? TYR A 1 132 ?   4.809 -11.792  11.841 1.000 58.450 ? 132 TYR A C   1 
ATOM 1031 C CB  ? TYR A 1 132 ?   2.710 -12.430  10.639 1.000 58.450 ? 132 TYR A CB  1 
ATOM 1032 O O   ? TYR A 1 132 ?   4.878 -12.255  12.982 1.000 58.450 ? 132 TYR A O   1 
ATOM 1033 C CG  ? TYR A 1 132 ?   2.061 -13.107   9.456 1.000 58.450 ? 132 TYR A CG  1 
ATOM 1034 C CD1 ? TYR A 1 132 ?   2.202 -12.591   8.170 1.000 58.450 ? 132 TYR A CD1 1 
ATOM 1035 C CD2 ? TYR A 1 132 ?   1.306 -14.263   9.622 1.000 58.450 ? 132 TYR A CD2 1 
ATOM 1036 C CE1 ? TYR A 1 132 ?   1.604 -13.211   7.077 1.000 58.450 ? 132 TYR A CE1 1 
ATOM 1037 C CE2 ? TYR A 1 132 ?   0.705 -14.892   8.537 1.000 58.450 ? 132 TYR A CE2 1 
ATOM 1038 O OH  ? TYR A 1 132 ?   0.266 -14.977   6.192 1.000 58.450 ? 132 TYR A OH  1 
ATOM 1039 C CZ  ? TYR A 1 132 ?   0.859 -14.359   7.270 1.000 58.450 ? 132 TYR A CZ  1 
ATOM 1040 N N   ? ASN A 1 133 ?   5.495 -10.578  11.421 1.000 58.500 ? 133 ASN A N   1 
ATOM 1041 C CA  ? ASN A 1 133 ?   5.774  -9.632  12.496 1.000 58.500 ? 133 ASN A CA  1 
ATOM 1042 C C   ? ASN A 1 133 ?   4.499  -9.230  13.233 1.000 58.500 ? 133 ASN A C   1 
ATOM 1043 C CB  ? ASN A 1 133 ?   6.484  -8.392  11.949 1.000 58.500 ? 133 ASN A CB  1 
ATOM 1044 O O   ? ASN A 1 133 ?   3.459  -9.011  12.610 1.000 58.500 ? 133 ASN A O   1 
ATOM 1045 C CG  ? ASN A 1 133 ?   7.322  -7.688  12.998 1.000 58.500 ? 133 ASN A CG  1 
ATOM 1046 N ND2 ? ASN A 1 133 ?   8.116  -6.715  12.568 1.000 58.500 ? 133 ASN A ND2 1 
ATOM 1047 O OD1 ? ASN A 1 133 ?   7.257  -8.018  14.185 1.000 58.500 ? 133 ASN A OD1 1 
ATOM 1048 N N   ? LYS A 1 134 ?   4.563  -9.358  14.485 1.000 68.860 ? 134 LYS A N   1 
ATOM 1049 C CA  ? LYS A 1 134 ?   3.407  -9.051  15.322 1.000 68.860 ? 134 LYS A CA  1 
ATOM 1050 C C   ? LYS A 1 134 ?   3.071  -7.563  15.273 1.000 68.860 ? 134 LYS A C   1 
ATOM 1051 C CB  ? LYS A 1 134 ?   3.660  -9.483  16.767 1.000 68.860 ? 134 LYS A CB  1 
ATOM 1052 O O   ? LYS A 1 134 ?   1.901  -7.182  15.352 1.000 68.860 ? 134 LYS A O   1 
ATOM 1053 C CG  ? LYS A 1 134 ?   3.759 -10.990  16.954 1.000 68.860 ? 134 LYS A CG  1 
ATOM 1054 C CD  ? LYS A 1 134 ?   3.969 -11.360  18.417 1.000 68.860 ? 134 LYS A CD  1 
ATOM 1055 C CE  ? LYS A 1 134 ?   4.142 -12.862  18.596 1.000 68.860 ? 134 LYS A CE  1 
ATOM 1056 N NZ  ? LYS A 1 134 ?   4.357 -13.228  20.028 1.000 68.860 ? 134 LYS A NZ  1 
ATOM 1057 N N   ? GLY A 1 135 ?   4.077  -6.715  14.841 1.000 74.000 ? 135 GLY A N   1 
ATOM 1058 C CA  ? GLY A 1 135 ?   3.917  -5.281  14.660 1.000 74.000 ? 135 GLY A CA  1 
ATOM 1059 C C   ? GLY A 1 135 ?   4.270  -4.813  13.261 1.000 74.000 ? 135 GLY A C   1 
ATOM 1060 O O   ? GLY A 1 135 ?   4.984  -5.504  12.531 1.000 74.000 ? 135 GLY A O   1 
ATOM 1061 N N   ? LEU A 1 136 ?   3.716  -3.658  12.817 1.000 81.320 ? 136 LEU A N   1 
ATOM 1062 C CA  ? LEU A 1 136 ?   3.936  -3.061  11.504 1.000 81.320 ? 136 LEU A CA  1 
ATOM 1063 C C   ? LEU A 1 136 ?   5.371  -2.561  11.369 1.000 81.320 ? 136 LEU A C   1 
ATOM 1064 C CB  ? LEU A 1 136 ?   2.957  -1.909  11.267 1.000 81.320 ? 136 LEU A CB  1 
ATOM 1065 O O   ? LEU A 1 136 ?   5.889  -1.898  12.270 1.000 81.320 ? 136 LEU A O   1 
ATOM 1066 C CG  ? LEU A 1 136 ?   2.778  -1.459   9.816 1.000 81.320 ? 136 LEU A CG  1 
ATOM 1067 C CD1 ? LEU A 1 136 ?   2.221  -2.600   8.972 1.000 81.320 ? 136 LEU A CD1 1 
ATOM 1068 C CD2 ? LEU A 1 136 ?   1.866  -0.239   9.743 1.000 81.320 ? 136 LEU A CD2 1 
ATOM 1069 N N   ? SER A 1 137 ?   6.021  -2.896  10.298 1.000 83.360 ? 137 SER A N   1 
ATOM 1070 C CA  ? SER A 1 137 ?   7.356  -2.400   9.979 1.000 83.360 ? 137 SER A CA  1 
ATOM 1071 C C   ? SER A 1 137 ?   7.313  -1.391   8.836 1.000 83.360 ? 137 SER A C   1 
ATOM 1072 C CB  ? SER A 1 137 ?   8.284  -3.559   9.612 1.000 83.360 ? 137 SER A CB  1 
ATOM 1073 O O   ? SER A 1 137 ?   6.545  -1.554   7.886 1.000 83.360 ? 137 SER A O   1 
ATOM 1074 O OG  ? SER A 1 137 ?   8.437  -4.447  10.706 1.000 83.360 ? 137 SER A OG  1 
ATOM 1075 N N   ? CYS A 1 138 ?   8.140  -0.339   8.975 1.000 84.550 ? 138 CYS A N   1 
ATOM 1076 C CA  ? CYS A 1 138 ?   8.193   0.698   7.949 1.000 84.550 ? 138 CYS A CA  1 
ATOM 1077 C C   ? CYS A 1 138 ?   9.584   0.783   7.332 1.000 84.550 ? 138 CYS A C   1 
ATOM 1078 C CB  ? CYS A 1 138 ?   7.802   2.053   8.536 1.000 84.550 ? 138 CYS A CB  1 
ATOM 1079 O O   ? CYS A 1 138 ?  10.588   0.621   8.028 1.000 84.550 ? 138 CYS A O   1 
ATOM 1080 S SG  ? CYS A 1 138 ?   6.069   2.158   9.036 1.000 84.550 ? 138 CYS A SG  1 
ATOM 1081 N N   ? SER A 1 139 ?   9.562   1.039   6.089 1.000 82.300 ? 139 SER A N   1 
ATOM 1082 C CA  ? SER A 1 139 ?  10.817   1.218   5.367 1.000 82.300 ? 139 SER A CA  1 
ATOM 1083 C C   ? SER A 1 139 ?  10.698   2.316   4.315 1.000 82.300 ? 139 SER A C   1 
ATOM 1084 C CB  ? SER A 1 139 ?  11.247  -0.091   4.704 1.000 82.300 ? 139 SER A CB  1 
ATOM 1085 O O   ? SER A 1 139 ?   9.620   2.536   3.760 1.000 82.300 ? 139 SER A O   1 
ATOM 1086 O OG  ? SER A 1 139 ?  11.482  -1.095   5.676 1.000 82.300 ? 139 SER A OG  1 
ATOM 1087 N N   ? ARG A 1 140 ?  11.843   2.933   4.097 1.000 85.810 ? 140 ARG A N   1 
ATOM 1088 C CA  ? ARG A 1 140 ?  11.916   3.929   3.034 1.000 85.810 ? 140 ARG A CA  1 
ATOM 1089 C C   ? ARG A 1 140 ?  12.373   3.299   1.722 1.000 85.810 ? 140 ARG A C   1 
ATOM 1090 C CB  ? ARG A 1 140 ?  12.862   5.067   3.426 1.000 85.810 ? 140 ARG A CB  1 
ATOM 1091 O O   ? ARG A 1 140 ?  13.339   2.534   1.699 1.000 85.810 ? 140 ARG A O   1 
ATOM 1092 C CG  ? ARG A 1 140 ?  12.330   5.953   4.540 1.000 85.810 ? 140 ARG A CG  1 
ATOM 1093 C CD  ? ARG A 1 140 ?  13.276   7.107   4.843 1.000 85.810 ? 140 ARG A CD  1 
ATOM 1094 N NE  ? ARG A 1 140 ?  12.773   7.947   5.926 1.000 85.810 ? 140 ARG A NE  1 
ATOM 1095 N NH1 ? ARG A 1 140 ?  14.756   9.089   6.240 1.000 85.810 ? 140 ARG A NH1 1 
ATOM 1096 N NH2 ? ARG A 1 140 ?  12.930   9.577   7.536 1.000 85.810 ? 140 ARG A NH2 1 
ATOM 1097 C CZ  ? ARG A 1 140 ?  13.487   8.869   6.565 1.000 85.810 ? 140 ARG A CZ  1 
ATOM 1098 N N   ? VAL A 1 141 ?  11.667   3.712   0.651 1.000 87.740 ? 141 VAL A N   1 
ATOM 1099 C CA  ? VAL A 1 141 ?  12.012   3.196  -0.670 1.000 87.740 ? 141 VAL A CA  1 
ATOM 1100 C C   ? VAL A 1 141 ?  12.057   4.343  -1.677 1.000 87.740 ? 141 VAL A C   1 
ATOM 1101 C CB  ? VAL A 1 141 ?  11.011   2.116  -1.136 1.000 87.740 ? 141 VAL A CB  1 
ATOM 1102 O O   ? VAL A 1 141 ?  11.540   5.431  -1.412 1.000 87.740 ? 141 VAL A O   1 
ATOM 1103 C CG1 ? VAL A 1 141 ?  11.036   0.914  -0.194 1.000 87.740 ? 141 VAL A CG1 1 
ATOM 1104 C CG2 ? VAL A 1 141 ?   9.602   2.698  -1.228 1.000 87.740 ? 141 VAL A CG2 1 
ATOM 1105 N N   ? THR A 1 142 ?  12.733   4.009  -2.780 1.000 91.120 ? 142 THR A N   1 
ATOM 1106 C CA  ? THR A 1 142 ?  12.795   4.998  -3.850 1.000 91.120 ? 142 THR A CA  1 
ATOM 1107 C C   ? THR A 1 142 ?  12.115   4.473  -5.111 1.000 91.120 ? 142 THR A C   1 
ATOM 1108 C CB  ? THR A 1 142 ?  14.251   5.383  -4.171 1.000 91.120 ? 142 THR A CB  1 
ATOM 1109 O O   ? THR A 1 142 ?  12.215   3.286  -5.429 1.000 91.120 ? 142 THR A O   1 
ATOM 1110 C CG2 ? THR A 1 142 ?  14.308   6.524  -5.182 1.000 91.120 ? 142 THR A CG2 1 
ATOM 1111 O OG1 ? THR A 1 142 ?  14.907   5.795  -2.966 1.000 91.120 ? 142 THR A OG1 1 
ATOM 1112 N N   ? VAL A 1 143 ?  11.506   5.373  -5.769 1.000 93.420 ? 143 VAL A N   1 
ATOM 1113 C CA  ? VAL A 1 143 ?  10.857   5.039  -7.033 1.000 93.420 ? 143 VAL A CA  1 
ATOM 1114 C C   ? VAL A 1 143 ?  11.906   4.918  -8.136 1.000 93.420 ? 143 VAL A C   1 
ATOM 1115 C CB  ? VAL A 1 143 ?   9.793   6.090  -7.420 1.000 93.420 ? 143 VAL A CB  1 
ATOM 1116 O O   ? VAL A 1 143 ?  12.768   5.788  -8.280 1.000 93.420 ? 143 VAL A O   1 
ATOM 1117 C CG1 ? VAL A 1 143 ?   9.219   5.792  -8.804 1.000 93.420 ? 143 VAL A CG1 1 
ATOM 1118 C CG2 ? VAL A 1 143 ?   8.681   6.134  -6.374 1.000 93.420 ? 143 VAL A CG2 1 
ATOM 1119 N N   ? LEU A 1 144 ?  11.763   3.827  -8.901 1.000 92.820 ? 144 LEU A N   1 
ATOM 1120 C CA  ? LEU A 1 144 ?  12.702   3.572  -9.988 1.000 92.820 ? 144 LEU A CA  1 
ATOM 1121 C C   ? LEU A 1 144 ?  12.127   4.036 -11.322 1.000 92.820 ? 144 LEU A C   1 
ATOM 1122 C CB  ? LEU A 1 144 ?  13.049   2.083 -10.059 1.000 92.820 ? 144 LEU A CB  1 
ATOM 1123 O O   ? LEU A 1 144 ?  10.909   4.030 -11.514 1.000 92.820 ? 144 LEU A O   1 
ATOM 1124 C CG  ? LEU A 1 144 ?  13.716   1.483  -8.820 1.000 92.820 ? 144 LEU A CG  1 
ATOM 1125 C CD1 ? LEU A 1 144 ?  13.477  -0.022  -8.766 1.000 92.820 ? 144 LEU A CD1 1 
ATOM 1126 C CD2 ? LEU A 1 144 ?  15.209   1.793  -8.813 1.000 92.820 ? 144 LEU A CD2 1 
ATOM 1127 N N   ? SER A 1 145 ?  13.084   4.399 -12.200 1.000 94.270 ? 145 SER A N   1 
ATOM 1128 C CA  ? SER A 1 145 ?  12.644   4.711 -13.556 1.000 94.270 ? 145 SER A CA  1 
ATOM 1129 C C   ? SER A 1 145 ?  12.179   3.457 -14.289 1.000 94.270 ? 145 SER A C   1 
ATOM 1130 C CB  ? SER A 1 145 ?  13.770   5.384 -14.344 1.000 94.270 ? 145 SER A CB  1 
ATOM 1131 O O   ? SER A 1 145 ?  12.611   2.348 -13.968 1.000 94.270 ? 145 SER A O   1 
ATOM 1132 O OG  ? SER A 1 145 ?  14.793   4.453 -14.654 1.000 94.270 ? 145 SER A OG  1 
ATOM 1133 N N   ? PRO A 1 146 ?  11.319   3.645 -15.304 1.000 92.110 ? 146 PRO A N   1 
ATOM 1134 C CA  ? PRO A 1 146 ?  10.893   2.490 -16.097 1.000 92.110 ? 146 PRO A CA  1 
ATOM 1135 C C   ? PRO A 1 146 ?  12.069   1.685 -16.647 1.000 92.110 ? 146 PRO A C   1 
ATOM 1136 C CB  ? PRO A 1 146 ?  10.085   3.122 -17.233 1.000 92.110 ? 146 PRO A CB  1 
ATOM 1137 O O   ? PRO A 1 146 ?  12.022   0.453 -16.668 1.000 92.110 ? 146 PRO A O   1 
ATOM 1138 C CG  ? PRO A 1 146 ?   9.501   4.364 -16.642 1.000 92.110 ? 146 PRO A CG  1 
ATOM 1139 C CD  ? PRO A 1 146 ?  10.519   4.978 -15.724 1.000 92.110 ? 146 PRO A CD  1 
ATOM 1140 N N   ? LYS A 1 147 ?  13.119   2.343 -17.057 1.000 92.090 ? 147 LYS A N   1 
ATOM 1141 C CA  ? LYS A 1 147 ?  14.303   1.684 -17.601 1.000 92.090 ? 147 LYS A CA  1 
ATOM 1142 C C   ? LYS A 1 147 ?  14.990   0.827 -16.542 1.000 92.090 ? 147 LYS A C   1 
ATOM 1143 C CB  ? LYS A 1 147 ?  15.285   2.718 -18.156 1.000 92.090 ? 147 LYS A CB  1 
ATOM 1144 O O   ? LYS A 1 147 ?  15.410  -0.298 -16.823 1.000 92.090 ? 147 LYS A O   1 
ATOM 1145 C CG  ? LYS A 1 147 ?  16.454   2.113 -18.919 1.000 92.090 ? 147 LYS A CG  1 
ATOM 1146 C CD  ? LYS A 1 147 ?  17.339   3.191 -19.531 1.000 92.090 ? 147 LYS A CD  1 
ATOM 1147 C CE  ? LYS A 1 147 ?  18.538   2.589 -20.252 1.000 92.090 ? 147 LYS A CE  1 
ATOM 1148 N NZ  ? LYS A 1 147 ?  19.406   3.642 -20.859 1.000 92.090 ? 147 LYS A NZ  1 
ATOM 1149 N N   ? GLU A 1 148 ?  15.115   1.402 -15.362 1.000 90.610 ? 148 GLU A N   1 
ATOM 1150 C CA  ? GLU A 1 148 ?  15.710   0.663 -14.253 1.000 90.610 ? 148 GLU A CA  1 
ATOM 1151 C C   ? GLU A 1 148 ?  14.877  -0.565 -13.896 1.000 90.610 ? 148 GLU A C   1 
ATOM 1152 C CB  ? GLU A 1 148 ?  15.866   1.567 -13.027 1.000 90.610 ? 148 GLU A CB  1 
ATOM 1153 O O   ? GLU A 1 148 ?  15.424  -1.635 -13.624 1.000 90.610 ? 148 GLU A O   1 
ATOM 1154 C CG  ? GLU A 1 148 ?  16.955   2.619 -13.173 1.000 90.610 ? 148 GLU A CG  1 
ATOM 1155 C CD  ? GLU A 1 148 ?  16.949   3.648 -12.054 1.000 90.610 ? 148 GLU A CD  1 
ATOM 1156 O OE1 ? GLU A 1 148 ?  18.041   4.037 -11.581 1.000 90.610 ? 148 GLU A OE1 1 
ATOM 1157 O OE2 ? GLU A 1 148 ?  15.844   4.069 -11.646 1.000 90.610 ? 148 GLU A OE2 1 
ATOM 1158 N N   ? CYS A 1 149 ?  13.579  -0.377 -13.868 1.000 90.430 ? 149 CYS A N   1 
ATOM 1159 C CA  ? CYS A 1 149 ?  12.647  -1.456 -13.560 1.000 90.430 ? 149 CYS A CA  1 
ATOM 1160 C C   ? CYS A 1 149 ?  12.717  -2.554 -14.615 1.000 90.430 ? 149 CYS A C   1 
ATOM 1161 C CB  ? CYS A 1 149 ?  11.219  -0.920 -13.462 1.000 90.430 ? 149 CYS A CB  1 
ATOM 1162 O O   ? CYS A 1 149 ?  12.691  -3.741 -14.285 1.000 90.430 ? 149 CYS A O   1 
ATOM 1163 S SG  ? CYS A 1 149 ?  10.060  -2.075 -12.698 1.000 90.430 ? 149 CYS A SG  1 
ATOM 1164 N N   ? GLU A 1 150 ?  12.911  -2.203 -15.893 1.000 90.180 ? 150 GLU A N   1 
ATOM 1165 C CA  ? GLU A 1 150 ?  12.965  -3.104 -17.040 1.000 90.180 ? 150 GLU A CA  1 
ATOM 1166 C C   ? GLU A 1 150 ?  14.193  -4.007 -16.976 1.000 90.180 ? 150 GLU A C   1 
ATOM 1167 C CB  ? GLU A 1 150 ?  12.964  -2.309 -18.349 1.000 90.180 ? 150 GLU A CB  1 
ATOM 1168 O O   ? GLU A 1 150 ?  14.158  -5.147 -17.445 1.000 90.180 ? 150 GLU A O   1 
ATOM 1169 C CG  ? GLU A 1 150 ?  12.852  -3.176 -19.595 1.000 90.180 ? 150 GLU A CG  1 
ATOM 1170 C CD  ? GLU A 1 150 ?  11.483  -3.817 -19.759 1.000 90.180 ? 150 GLU A CD  1 
ATOM 1171 O OE1 ? GLU A 1 150 ?  11.372  -4.834 -20.480 1.000 90.180 ? 150 GLU A OE1 1 
ATOM 1172 O OE2 ? GLU A 1 150 ?  10.514  -3.297 -19.162 1.000 90.180 ? 150 GLU A OE2 1 
ATOM 1173 N N   ? VAL A 1 151 ?  15.248  -3.517 -16.353 1.000 89.820 ? 151 VAL A N   1 
ATOM 1174 C CA  ? VAL A 1 151 ?  16.480  -4.283 -16.196 1.000 89.820 ? 151 VAL A CA  1 
ATOM 1175 C C   ? VAL A 1 151 ?  16.204  -5.543 -15.379 1.000 89.820 ? 151 VAL A C   1 
ATOM 1176 C CB  ? VAL A 1 151 ?  17.588  -3.443 -15.522 1.000 89.820 ? 151 VAL A CB  1 
ATOM 1177 O O   ? VAL A 1 151 ?  16.718  -6.619 -15.693 1.000 89.820 ? 151 VAL A O   1 
ATOM 1178 C CG1 ? VAL A 1 151 ?  18.777  -4.324 -15.143 1.000 89.820 ? 151 VAL A CG1 1 
ATOM 1179 C CG2 ? VAL A 1 151 ?  18.031  -2.308 -16.443 1.000 89.820 ? 151 VAL A CG2 1 
ATOM 1180 N N   ? PHE A 1 152 ?  15.259  -5.375 -14.456 1.000 86.450 ? 152 PHE A N   1 
ATOM 1181 C CA  ? PHE A 1 152 ?  14.969  -6.487 -13.559 1.000 86.450 ? 152 PHE A CA  1 
ATOM 1182 C C   ? PHE A 1 152 ?  13.853  -7.360 -14.121 1.000 86.450 ? 152 PHE A C   1 
ATOM 1183 C CB  ? PHE A 1 152 ?  14.582  -5.972 -12.169 1.000 86.450 ? 152 PHE A CB  1 
ATOM 1184 O O   ? PHE A 1 152 ?  13.841  -8.574 -13.911 1.000 86.450 ? 152 PHE A O   1 
ATOM 1185 C CG  ? PHE A 1 152 ?  15.708  -5.291 -11.439 1.000 86.450 ? 152 PHE A CG  1 
ATOM 1186 C CD1 ? PHE A 1 152 ?  16.653  -6.033 -10.742 1.000 86.450 ? 152 PHE A CD1 1 
ATOM 1187 C CD2 ? PHE A 1 152 ?  15.821  -3.906 -11.450 1.000 86.450 ? 152 PHE A CD2 1 
ATOM 1188 C CE1 ? PHE A 1 152 ?  17.696  -5.405 -10.066 1.000 86.450 ? 152 PHE A CE1 1 
ATOM 1189 C CE2 ? PHE A 1 152 ?  16.861  -3.272 -10.777 1.000 86.450 ? 152 PHE A CE2 1 
ATOM 1190 C CZ  ? PHE A 1 152 ?  17.797  -4.023 -10.084 1.000 86.450 ? 152 PHE A CZ  1 
ATOM 1191 N N   ? TYR A 1 153 ?  12.973  -6.708 -14.799 1.000 89.880 ? 153 TYR A N   1 
ATOM 1192 C CA  ? TYR A 1 153 ?  11.799  -7.388 -15.332 1.000 89.880 ? 153 TYR A CA  1 
ATOM 1193 C C   ? TYR A 1 153 ?  11.630  -7.101 -16.819 1.000 89.880 ? 153 TYR A C   1 
ATOM 1194 C CB  ? TYR A 1 153 ?  10.539  -6.962 -14.572 1.000 89.880 ? 153 TYR A CB  1 
ATOM 1195 O O   ? TYR A 1 153 ?  10.702  -6.394 -17.220 1.000 89.880 ? 153 TYR A O   1 
ATOM 1196 C CG  ? TYR A 1 153 ?  10.655  -7.110 -13.074 1.000 89.880 ? 153 TYR A CG  1 
ATOM 1197 C CD1 ? TYR A 1 153 ?  10.732  -8.369 -12.483 1.000 89.880 ? 153 TYR A CD1 1 
ATOM 1198 C CD2 ? TYR A 1 153 ?  10.687  -5.992 -12.248 1.000 89.880 ? 153 TYR A CD2 1 
ATOM 1199 C CE1 ? TYR A 1 153 ?  10.837  -8.511 -11.103 1.000 89.880 ? 153 TYR A CE1 1 
ATOM 1200 C CE2 ? TYR A 1 153 ?  10.792  -6.122 -10.867 1.000 89.880 ? 153 TYR A CE2 1 
ATOM 1201 O OH  ? TYR A 1 153 ?  10.971  -7.517  -8.938 1.000 89.880 ? 153 TYR A OH  1 
ATOM 1202 C CZ  ? TYR A 1 153 ?  10.867  -7.383 -10.305 1.000 89.880 ? 153 TYR A CZ  1 
ATOM 1203 N N   ? PRO A 1 154 ?  12.418  -7.735 -17.727 1.000 91.920 ? 154 PRO A N   1 
ATOM 1204 C CA  ? PRO A 1 154 ?  12.323  -7.433 -19.157 1.000 91.920 ? 154 PRO A CA  1 
ATOM 1205 C C   ? PRO A 1 154 ?  11.008  -7.902 -19.774 1.000 91.920 ? 154 PRO A C   1 
ATOM 1206 C CB  ? PRO A 1 154 ?  13.509  -8.192 -19.757 1.000 91.920 ? 154 PRO A CB  1 
ATOM 1207 O O   ? PRO A 1 154 ?  10.655  -9.079 -19.664 1.000 91.920 ? 154 PRO A O   1 
ATOM 1208 C CG  ? PRO A 1 154 ?  14.383  -8.520 -18.590 1.000 91.920 ? 154 PRO A CG  1 
ATOM 1209 C CD  ? PRO A 1 154 ?  13.532  -8.556 -17.352 1.000 91.920 ? 154 PRO A CD  1 
ATOM 1210 N N   ? GLY A 1 155 ?  10.182  -6.914 -20.347 1.000 91.040 ? 155 GLY A N   1 
ATOM 1211 C CA  ? GLY A 1 155 ?   9.012  -7.217 -21.155 1.000 91.040 ? 155 GLY A CA  1 
ATOM 1212 C C   ? GLY A 1 155 ?   7.789  -7.563 -20.327 1.000 91.040 ? 155 GLY A C   1 
ATOM 1213 O O   ? GLY A 1 155 ?   6.770  -8.000 -20.867 1.000 91.040 ? 155 GLY A O   1 
ATOM 1214 N N   ? VAL A 1 156 ?   7.926  -7.293 -18.990 1.000 90.840 ? 156 VAL A N   1 
ATOM 1215 C CA  ? VAL A 1 156 ?   6.847  -7.759 -18.126 1.000 90.840 ? 156 VAL A CA  1 
ATOM 1216 C C   ? VAL A 1 156 ?   6.162  -6.565 -17.466 1.000 90.840 ? 156 VAL A C   1 
ATOM 1217 C CB  ? VAL A 1 156 ?   7.365  -8.738 -17.049 1.000 90.840 ? 156 VAL A CB  1 
ATOM 1218 O O   ? VAL A 1 156 ?   4.950  -6.585 -17.236 1.000 90.840 ? 156 VAL A O   1 
ATOM 1219 C CG1 ? VAL A 1 156 ?   6.224  -9.196 -16.142 1.000 90.840 ? 156 VAL A CG1 1 
ATOM 1220 C CG2 ? VAL A 1 156 ?   8.045  -9.939 -17.704 1.000 90.840 ? 156 VAL A CG2 1 
ATOM 1221 N N   ? VAL A 1 157 ?   6.950  -5.432 -17.148 1.000 92.270 ? 157 VAL A N   1 
ATOM 1222 C CA  ? VAL A 1 157 ?   6.396  -4.252 -16.492 1.000 92.270 ? 157 VAL A CA  1 
ATOM 1223 C C   ? VAL A 1 157 ?   5.744  -3.342 -17.530 1.000 92.270 ? 157 VAL A C   1 
ATOM 1224 C CB  ? VAL A 1 157 ?   7.479  -3.478 -15.708 1.000 92.270 ? 157 VAL A CB  1 
ATOM 1225 O O   ? VAL A 1 157 ?   6.371  -2.982 -18.530 1.000 92.270 ? 157 VAL A O   1 
ATOM 1226 C CG1 ? VAL A 1 157 ?   6.894  -2.210 -15.089 1.000 92.270 ? 157 VAL A CG1 1 
ATOM 1227 C CG2 ? VAL A 1 157 ?   8.095  -4.367 -14.630 1.000 92.270 ? 157 VAL A CG2 1 
ATOM 1228 N N   ? THR A 1 158 ?   4.486  -2.964 -17.313 1.000 94.570 ? 158 THR A N   1 
ATOM 1229 C CA  ? THR A 1 158 ?   3.722  -2.105 -18.211 1.000 94.570 ? 158 THR A CA  1 
ATOM 1230 C C   ? THR A 1 158 ?   3.755  -0.657 -17.733 1.000 94.570 ? 158 THR A C   1 
ATOM 1231 C CB  ? THR A 1 158 ?   2.261  -2.578 -18.327 1.000 94.570 ? 158 THR A CB  1 
ATOM 1232 O O   ? THR A 1 158 ?   4.329  -0.357 -16.684 1.000 94.570 ? 158 THR A O   1 
ATOM 1233 C CG2 ? THR A 1 158 ?   2.188  -4.075 -18.610 1.000 94.570 ? 158 THR A CG2 1 
ATOM 1234 O OG1 ? THR A 1 158 ?   1.577  -2.300 -17.099 1.000 94.570 ? 158 THR A OG1 1 
ATOM 1235 N N   ? ASN A 1 159 ?   3.060   0.269 -18.508 1.000 95.210 ? 159 ASN A N   1 
ATOM 1236 C CA  ? ASN A 1 159 ?   2.990   1.690 -18.184 1.000 95.210 ? 159 ASN A CA  1 
ATOM 1237 C C   ? ASN A 1 159 ?   2.064   1.950 -17.000 1.000 95.210 ? 159 ASN A C   1 
ATOM 1238 C CB  ? ASN A 1 159 ?   2.535   2.496 -19.402 1.000 95.210 ? 159 ASN A CB  1 
ATOM 1239 O O   ? ASN A 1 159 ?   2.044   3.054 -16.453 1.000 95.210 ? 159 ASN A O   1 
ATOM 1240 C CG  ? ASN A 1 159 ?   3.602   2.584 -20.476 1.000 95.210 ? 159 ASN A CG  1 
ATOM 1241 N ND2 ? ASN A 1 159 ?   3.181   2.834 -21.710 1.000 95.210 ? 159 ASN A ND2 1 
ATOM 1242 O OD1 ? ASN A 1 159 ?   4.794   2.428 -20.198 1.000 95.210 ? 159 ASN A OD1 1 
ATOM 1243 N N   ? ASN A 1 160 ?   1.362   0.937 -16.553 1.000 96.650 ? 160 ASN A N   1 
ATOM 1244 C CA  ? ASN A 1 160 ?   0.440   1.053 -15.428 1.000 96.650 ? 160 ASN A CA  1 
ATOM 1245 C C   ? ASN A 1 160 ?   1.064   0.534 -14.135 1.000 96.650 ? 160 ASN A C   1 
ATOM 1246 C CB  ? ASN A 1 160 ?  -0.864   0.309 -15.723 1.000 96.650 ? 160 ASN A CB  1 
ATOM 1247 O O   ? ASN A 1 160 ?   0.402   0.483 -13.098 1.000 96.650 ? 160 ASN A O   1 
ATOM 1248 C CG  ? ASN A 1 160 ?  -1.633   0.916 -16.880 1.000 96.650 ? 160 ASN A CG  1 
ATOM 1249 N ND2 ? ASN A 1 160 ?  -2.114   0.069 -17.782 1.000 96.650 ? 160 ASN A ND2 1 
ATOM 1250 O OD1 ? ASN A 1 160 ?  -1.794   2.137 -16.962 1.000 96.650 ? 160 ASN A OD1 1 
ATOM 1251 N N   ? MET A 1 161 ?   2.284   0.100 -14.246 1.000 96.490 ? 161 MET A N   1 
ATOM 1252 C CA  ? MET A 1 161 ?   3.026  -0.422 -13.101 1.000 96.490 ? 161 MET A CA  1 
ATOM 1253 C C   ? MET A 1 161 ?   4.223   0.465 -12.778 1.000 96.490 ? 161 MET A C   1 
ATOM 1254 C CB  ? MET A 1 161 ?   3.492  -1.853 -13.370 1.000 96.490 ? 161 MET A CB  1 
ATOM 1255 O O   ? MET A 1 161 ?   4.734   1.168 -13.652 1.000 96.490 ? 161 MET A O   1 
ATOM 1256 C CG  ? MET A 1 161 ?   2.356  -2.833 -13.616 1.000 96.490 ? 161 MET A CG  1 
ATOM 1257 S SD  ? MET A 1 161 ?   2.957  -4.507 -14.068 1.000 96.490 ? 161 MET A SD  1 
ATOM 1258 C CE  ? MET A 1 161 ?   1.375  -5.384 -14.220 1.000 96.490 ? 161 MET A CE  1 
ATOM 1259 N N   ? MET A 1 162 ?   4.638   0.411 -11.486 1.000 95.320 ? 162 MET A N   1 
ATOM 1260 C CA  ? MET A 1 162 ?   5.832   1.127 -11.048 1.000 95.320 ? 162 MET A CA  1 
ATOM 1261 C C   ? MET A 1 162 ?   6.660   0.273 -10.093 1.000 95.320 ? 162 MET A C   1 
ATOM 1262 C CB  ? MET A 1 162 ?   5.452   2.447 -10.374 1.000 95.320 ? 162 MET A CB  1 
ATOM 1263 O O   ? MET A 1 162 ?   6.118  -0.585  -9.394 1.000 95.320 ? 162 MET A O   1 
ATOM 1264 C CG  ? MET A 1 162 ?   4.705   2.271  -9.061 1.000 95.320 ? 162 MET A CG  1 
ATOM 1265 S SD  ? MET A 1 162 ?   4.197   3.872  -8.322 1.000 95.320 ? 162 MET A SD  1 
ATOM 1266 C CE  ? MET A 1 162 ?   5.823   4.574  -7.929 1.000 95.320 ? 162 MET A CE  1 
ATOM 1267 N N   ? CYS A 1 163 ?   7.971   0.563 -10.122 1.000 93.070 ? 163 CYS A N   1 
ATOM 1268 C CA  ? CYS A 1 163 ?   8.886  -0.179  -9.261 1.000 93.070 ? 163 CYS A CA  1 
ATOM 1269 C C   ? CYS A 1 163 ?   9.443   0.713  -8.159 1.000 93.070 ? 163 CYS A C   1 
ATOM 1270 C CB  ? CYS A 1 163 ?  10.033  -0.769 -10.081 1.000 93.070 ? 163 CYS A CB  1 
ATOM 1271 O O   ? CYS A 1 163 ?   9.761   1.879  -8.399 1.000 93.070 ? 163 CYS A O   1 
ATOM 1272 S SG  ? CYS A 1 163 ?   9.517  -2.065 -11.228 1.000 93.070 ? 163 CYS A SG  1 
ATOM 1273 N N   ? ALA A 1 164 ?   9.497   0.166  -7.024 1.000 90.110 ? 164 ALA A N   1 
ATOM 1274 C CA  ? ALA A 1 164 ?  10.126   0.832  -5.887 1.000 90.110 ? 164 ALA A CA  1 
ATOM 1275 C C   ? ALA A 1 164 ?  10.967  -0.148  -5.073 1.000 90.110 ? 164 ALA A C   1 
ATOM 1276 C CB  ? ALA A 1 164 ?   9.068   1.484  -5.000 1.000 90.110 ? 164 ALA A CB  1 
ATOM 1277 O O   ? ALA A 1 164 ?  10.569  -1.299  -4.873 1.000 90.110 ? 164 ALA A O   1 
ATOM 1278 N N   ? GLY A 1 165 ?  11.978   0.325  -4.718 1.000 82.380 ? 165 GLY A N   1 
ATOM 1279 C CA  ? GLY A 1 165 ?  12.847  -0.538  -3.933 1.000 82.380 ? 165 GLY A CA  1 
ATOM 1280 C C   ? GLY A 1 165 ?  13.746   0.227  -2.981 1.000 82.380 ? 165 GLY A C   1 
ATOM 1281 O O   ? GLY A 1 165 ?  13.816   1.457  -3.038 1.000 82.380 ? 165 GLY A O   1 
ATOM 1282 N N   ? LEU A 1 166 ?  14.426  -0.345  -1.908 1.000 72.130 ? 166 LEU A N   1 
ATOM 1283 C CA  ? LEU A 1 166 ?  15.344   0.231  -0.930 1.000 72.130 ? 166 LEU A CA  1 
ATOM 1284 C C   ? LEU A 1 166 ?  16.677   0.585  -1.579 1.000 72.130 ? 166 LEU A C   1 
ATOM 1285 C CB  ? LEU A 1 166 ?  15.569  -0.742   0.231 1.000 72.130 ? 166 LEU A CB  1 
ATOM 1286 O O   ? LEU A 1 166 ?  17.002   0.080  -2.656 1.000 72.130 ? 166 LEU A O   1 
ATOM 1287 C CG  ? LEU A 1 166 ?  14.354  -1.045   1.108 1.000 72.130 ? 166 LEU A CG  1 
ATOM 1288 C CD1 ? LEU A 1 166 ?  14.625  -2.259   1.989 1.000 72.130 ? 166 LEU A CD1 1 
ATOM 1289 C CD2 ? LEU A 1 166 ?  13.992   0.169   1.958 1.000 72.130 ? 166 LEU A CD2 1 
ATOM 1290 N N   ? ASP A 1 167 ?  17.325   1.726  -1.143 1.000 57.910 ? 167 ASP A N   1 
ATOM 1291 C CA  ? ASP A 1 167 ?  18.703   1.993  -1.542 1.000 57.910 ? 167 ASP A CA  1 
ATOM 1292 C C   ? ASP A 1 167 ?  19.547   0.722  -1.486 1.000 57.910 ? 167 ASP A C   1 
ATOM 1293 C CB  ? ASP A 1 167 ?  19.320   3.074  -0.653 1.000 57.910 ? 167 ASP A CB  1 
ATOM 1294 O O   ? ASP A 1 167 ?  19.524  -0.001  -0.488 1.000 57.910 ? 167 ASP A O   1 
ATOM 1295 C CG  ? ASP A 1 167 ?  18.906   4.479  -1.053 1.000 57.910 ? 167 ASP A CG  1 
ATOM 1296 O OD1 ? ASP A 1 167 ?  18.354   4.661  -2.160 1.000 57.910 ? 167 ASP A OD1 1 
ATOM 1297 O OD2 ? ASP A 1 167 ?  19.135   5.414  -0.255 1.000 57.910 ? 167 ASP A OD2 1 
ATOM 1298 N N   ? GLN A 1 168 ?  19.602  -0.081  -2.602 1.000 51.050 ? 168 GLN A N   1 
ATOM 1299 C CA  ? GLN A 1 168 ?  20.441  -1.255  -2.818 1.000 51.050 ? 168 GLN A CA  1 
ATOM 1300 C C   ? GLN A 1 168 ?  19.596  -2.481  -3.149 1.000 51.050 ? 168 GLN A C   1 
ATOM 1301 C CB  ? GLN A 1 168 ?  21.307  -1.531  -1.587 1.000 51.050 ? 168 GLN A CB  1 
ATOM 1302 O O   ? GLN A 1 168 ?  20.032  -3.616  -2.944 1.000 51.050 ? 168 GLN A O   1 
ATOM 1303 C CG  ? GLN A 1 168 ?  22.337  -0.446  -1.305 1.000 51.050 ? 168 GLN A CG  1 
ATOM 1304 C CD  ? GLN A 1 168 ?  23.530  -0.960  -0.521 1.000 51.050 ? 168 GLN A CD  1 
ATOM 1305 N NE2 ? GLN A 1 168 ?  24.621  -0.201  -0.536 1.000 51.050 ? 168 GLN A NE2 1 
ATOM 1306 O OE1 ? GLN A 1 168 ?  23.471  -2.029   0.095 1.000 51.050 ? 168 GLN A OE1 1 
ATOM 1307 N N   ? GLY A 1 169 ?  18.225  -2.324  -3.686 1.000 50.180 ? 169 GLY A N   1 
ATOM 1308 C CA  ? GLY A 1 169 ?  17.626  -3.494  -4.309 1.000 50.180 ? 169 GLY A CA  1 
ATOM 1309 C C   ? GLY A 1 169 ?  16.907  -4.392  -3.321 1.000 50.180 ? 169 GLY A C   1 
ATOM 1310 O O   ? GLY A 1 169 ?  16.768  -5.595  -3.555 1.000 50.180 ? 169 GLY A O   1 
ATOM 1311 N N   ? GLN A 1 170 ?  16.383  -3.910  -2.109 1.000 50.400 ? 170 GLN A N   1 
ATOM 1312 C CA  ? GLN A 1 170 ?  15.695  -4.788  -1.168 1.000 50.400 ? 170 GLN A CA  1 
ATOM 1313 C C   ? GLN A 1 170 ?  14.229  -4.966  -1.554 1.000 50.400 ? 170 GLN A C   1 
ATOM 1314 C CB  ? GLN A 1 170 ?  15.801  -4.238   0.255 1.000 50.400 ? 170 GLN A CB  1 
ATOM 1315 O O   ? GLN A 1 170 ?  13.609  -4.049  -2.098 1.000 50.400 ? 170 GLN A O   1 
ATOM 1316 C CG  ? GLN A 1 170 ?  17.205  -4.311   0.840 1.000 50.400 ? 170 GLN A CG  1 
ATOM 1317 C CD  ? GLN A 1 170 ?  17.291  -3.719   2.234 1.000 50.400 ? 170 GLN A CD  1 
ATOM 1318 N NE2 ? GLN A 1 170 ?  18.369  -2.991   2.503 1.000 50.400 ? 170 GLN A NE2 1 
ATOM 1319 O OE1 ? GLN A 1 170 ?  16.396  -3.915   3.063 1.000 50.400 ? 170 GLN A OE1 1 
ATOM 1320 N N   ? ASP A 1 171 ?  13.614  -6.261  -1.429 1.000 55.470 ? 171 ASP A N   1 
ATOM 1321 C CA  ? ASP A 1 171 ?  12.411  -6.913  -1.939 1.000 55.470 ? 171 ASP A CA  1 
ATOM 1322 C C   ? ASP A 1 171 ?  11.249  -6.766  -0.959 1.000 55.470 ? 171 ASP A C   1 
ATOM 1323 C CB  ? ASP A 1 171 ?  12.681  -8.394  -2.217 1.000 55.470 ? 171 ASP A CB  1 
ATOM 1324 O O   ? ASP A 1 171 ?  11.376  -7.108   0.218 1.000 55.470 ? 171 ASP A O   1 
ATOM 1325 C CG  ? ASP A 1 171 ?  11.636  -9.027  -3.118 1.000 55.470 ? 171 ASP A CG  1 
ATOM 1326 O OD1 ? ASP A 1 171 ?  10.540  -8.449  -3.282 1.000 55.470 ? 171 ASP A OD1 1 
ATOM 1327 O OD2 ? ASP A 1 171 ?  11.909 -10.117  -3.667 1.000 55.470 ? 171 ASP A OD2 1 
ATOM 1328 N N   ? PRO A 1 172 ?  10.058  -6.030  -1.383 1.000 52.500 ? 172 PRO A N   1 
ATOM 1329 C CA  ? PRO A 1 172 ?   8.822  -6.157  -0.607 1.000 52.500 ? 172 PRO A CA  1 
ATOM 1330 C C   ? PRO A 1 172 ?   8.135  -7.506  -0.807 1.000 52.500 ? 172 PRO A C   1 
ATOM 1331 C CB  ? PRO A 1 172 ?   7.951  -5.017  -1.142 1.000 52.500 ? 172 PRO A CB  1 
ATOM 1332 O O   ? PRO A 1 172 ?   8.209  -8.086  -1.893 1.000 52.500 ? 172 PRO A O   1 
ATOM 1333 C CG  ? PRO A 1 172 ?   8.588  -4.625  -2.437 1.000 52.500 ? 172 PRO A CG  1 
ATOM 1334 C CD  ? PRO A 1 172 ?   9.989  -5.166  -2.462 1.000 52.500 ? 172 PRO A CD  1 
ATOM 1335 N N   ? CYS A 1 173 ?   8.066  -8.366   0.147 1.000 55.360 ? 173 CYS A N   1 
ATOM 1336 C CA  ? CYS A 1 173 ?   7.538  -9.725   0.180 1.000 55.360 ? 173 CYS A CA  1 
ATOM 1337 C C   ? CYS A 1 173 ?   6.017  -9.723   0.082 1.000 55.360 ? 173 CYS A C   1 
ATOM 1338 C CB  ? CYS A 1 173 ?   7.975 -10.439   1.458 1.000 55.360 ? 173 CYS A CB  1 
ATOM 1339 O O   ? CYS A 1 173 ?   5.370  -8.735   0.433 1.000 55.360 ? 173 CYS A O   1 
ATOM 1340 S SG  ? CYS A 1 173 ?   7.784 -12.234   1.392 1.000 55.360 ? 173 CYS A SG  1 
ATOM 1341 N N   ? GLN A 1 174 ?   5.389 -10.800  -0.586 1.000 51.640 ? 174 GLN A N   1 
ATOM 1342 C CA  ? GLN A 1 174 ?   4.041 -11.142  -1.027 1.000 51.640 ? 174 GLN A CA  1 
ATOM 1343 C C   ? GLN A 1 174 ?   3.043 -11.033   0.122 1.000 51.640 ? 174 GLN A C   1 
ATOM 1344 C CB  ? GLN A 1 174 ?   4.010 -12.553  -1.617 1.000 51.640 ? 174 GLN A CB  1 
ATOM 1345 O O   ? GLN A 1 174 ?   1.866 -10.739  -0.097 1.000 51.640 ? 174 GLN A O   1 
ATOM 1346 C CG  ? GLN A 1 174 ?   4.536 -12.633  -3.044 1.000 51.640 ? 174 GLN A CG  1 
ATOM 1347 C CD  ? GLN A 1 174 ?   4.255 -13.973  -3.698 1.000 51.640 ? 174 GLN A CD  1 
ATOM 1348 N NE2 ? GLN A 1 174 ?   4.828 -14.190  -4.877 1.000 51.640 ? 174 GLN A NE2 1 
ATOM 1349 O OE1 ? GLN A 1 174 ?   3.530 -14.808  -3.148 1.000 51.640 ? 174 GLN A OE1 1 
ATOM 1350 N N   ? SER A 1 175 ?   3.469 -11.033   1.446 1.000 54.920 ? 175 SER A N   1 
ATOM 1351 C CA  ? SER A 1 175 ?   2.495 -11.078   2.531 1.000 54.920 ? 175 SER A CA  1 
ATOM 1352 C C   ? SER A 1 175 ?   2.036  -9.677   2.922 1.000 54.920 ? 175 SER A C   1 
ATOM 1353 C CB  ? SER A 1 175 ?   3.083 -11.789   3.751 1.000 54.920 ? 175 SER A CB  1 
ATOM 1354 O O   ? SER A 1 175 ?   1.116  -9.522   3.727 1.000 54.920 ? 175 SER A O   1 
ATOM 1355 O OG  ? SER A 1 175 ?   2.088 -12.007   4.735 1.000 54.920 ? 175 SER A OG  1 
ATOM 1356 N N   ? ASP A 1 176 ?   2.365  -8.700   2.092 1.000 73.050 ? 176 ASP A N   1 
ATOM 1357 C CA  ? ASP A 1 176 ?   1.885  -7.327   2.214 1.000 73.050 ? 176 ASP A CA  1 
ATOM 1358 C C   ? ASP A 1 176 ?   1.177  -6.878   0.938 1.000 73.050 ? 176 ASP A C   1 
ATOM 1359 C CB  ? ASP A 1 176 ?   3.043  -6.380   2.533 1.000 73.050 ? 176 ASP A CB  1 
ATOM 1360 O O   ? ASP A 1 176 ?   1.044  -5.678   0.685 1.000 73.050 ? 176 ASP A O   1 
ATOM 1361 C CG  ? ASP A 1 176 ?   3.646  -6.622   3.906 1.000 73.050 ? 176 ASP A CG  1 
ATOM 1362 O OD1 ? ASP A 1 176 ?   2.902  -6.983   4.844 1.000 73.050 ? 176 ASP A OD1 1 
ATOM 1363 O OD2 ? ASP A 1 176 ?   4.875  -6.448   4.053 1.000 73.050 ? 176 ASP A OD2 1 
ATOM 1364 N N   ? SER A 1 177 ?   0.922  -7.996   0.030 1.000 87.320 ? 177 SER A N   1 
ATOM 1365 C CA  ? SER A 1 177 ?   0.153  -7.622  -1.152 1.000 87.320 ? 177 SER A CA  1 
ATOM 1366 C C   ? SER A 1 177 ?  -1.021  -6.721  -0.786 1.000 87.320 ? 177 SER A C   1 
ATOM 1367 C CB  ? SER A 1 177 ?  -0.356  -8.869  -1.876 1.000 87.320 ? 177 SER A CB  1 
ATOM 1368 O O   ? SER A 1 177 ?  -1.660  -6.916   0.251 1.000 87.320 ? 177 SER A O   1 
ATOM 1369 O OG  ? SER A 1 177 ?   0.721  -9.608  -2.424 1.000 87.320 ? 177 SER A OG  1 
ATOM 1370 N N   ? GLY A 1 178 ?  -1.126  -5.699  -1.596 1.000 91.620 ? 178 GLY A N   1 
ATOM 1371 C CA  ? GLY A 1 178 ?  -2.257  -4.820  -1.346 1.000 91.620 ? 178 GLY A CA  1 
ATOM 1372 C C   ? GLY A 1 178 ?  -1.915  -3.651  -0.442 1.000 91.620 ? 178 GLY A C   1 
ATOM 1373 O O   ? GLY A 1 178 ?  -2.743  -2.762  -0.228 1.000 91.620 ? 178 GLY A O   1 
ATOM 1374 N N   ? GLY A 1 179 ?  -0.684  -3.663   0.045 1.000 91.830 ? 179 GLY A N   1 
ATOM 1375 C CA  ? GLY A 1 179 ?  -0.186  -2.590   0.891 1.000 91.830 ? 179 GLY A CA  1 
ATOM 1376 C C   ? GLY A 1 179 ?   0.148  -1.328   0.119 1.000 91.830 ? 179 GLY A C   1 
ATOM 1377 O O   ? GLY A 1 179 ?   0.466  -1.388  -1.071 1.000 91.830 ? 179 GLY A O   1 
ATOM 1378 N N   ? PRO A 1 180 ?   0.227  -0.215   0.834 1.000 94.550 ? 180 PRO A N   1 
ATOM 1379 C CA  ? PRO A 1 180 ?   0.370   1.082   0.169 1.000 94.550 ? 180 PRO A CA  1 
ATOM 1380 C C   ? PRO A 1 180 ?   1.829   1.495  -0.012 1.000 94.550 ? 180 PRO A C   1 
ATOM 1381 C CB  ? PRO A 1 180 ?  -0.356   2.044   1.112 1.000 94.550 ? 180 PRO A CB  1 
ATOM 1382 O O   ? PRO A 1 180 ?   2.669   1.196   0.840 1.000 94.550 ? 180 PRO A O   1 
ATOM 1383 C CG  ? PRO A 1 180 ?  -0.154   1.467   2.476 1.000 94.550 ? 180 PRO A CG  1 
ATOM 1384 C CD  ? PRO A 1 180 ?  -0.172  -0.031   2.368 1.000 94.550 ? 180 PRO A CD  1 
ATOM 1385 N N   ? LEU A 1 181 ?   2.176   2.063  -1.118 1.000 94.190 ? 181 LEU A N   1 
ATOM 1386 C CA  ? LEU A 1 181 ?   3.345   2.906  -1.341 1.000 94.190 ? 181 LEU A CA  1 
ATOM 1387 C C   ? LEU A 1 181 ?   2.990   4.381  -1.184 1.000 94.190 ? 181 LEU A C   1 
ATOM 1388 C CB  ? LEU A 1 181 ?   3.930   2.655  -2.733 1.000 94.190 ? 181 LEU A CB  1 
ATOM 1389 O O   ? LEU A 1 181 ?   2.266   4.941  -2.010 1.000 94.190 ? 181 LEU A O   1 
ATOM 1390 C CG  ? LEU A 1 181 ?   5.256   3.352  -3.047 1.000 94.190 ? 181 LEU A CG  1 
ATOM 1391 C CD1 ? LEU A 1 181 ?   6.393   2.706  -2.262 1.000 94.190 ? 181 LEU A CD1 1 
ATOM 1392 C CD2 ? LEU A 1 181 ?   5.541   3.309  -4.544 1.000 94.190 ? 181 LEU A CD2 1 
ATOM 1393 N N   ? VAL A 1 182 ?   3.566   4.956  -0.125 1.000 95.600 ? 182 VAL A N   1 
ATOM 1394 C CA  ? VAL A 1 182 ?   3.155   6.309   0.232 1.000 95.600 ? 182 VAL A CA  1 
ATOM 1395 C C   ? VAL A 1 182 ?   4.293   7.288  -0.052 1.000 95.600 ? 182 VAL A C   1 
ATOM 1396 C CB  ? VAL A 1 182 ?   2.732   6.401   1.715 1.000 95.600 ? 182 VAL A CB  1 
ATOM 1397 O O   ? VAL A 1 182 ?   5.390   7.148   0.493 1.000 95.600 ? 182 VAL A O   1 
ATOM 1398 C CG1 ? VAL A 1 182 ?   2.241   7.808   2.051 1.000 95.600 ? 182 VAL A CG1 1 
ATOM 1399 C CG2 ? VAL A 1 182 ?   1.652   5.366   2.026 1.000 95.600 ? 182 VAL A CG2 1 
ATOM 1400 N N   ? CYS A 1 183 ?   4.009   8.268  -0.914 1.000 95.210 ? 183 CYS A N   1 
ATOM 1401 C CA  ? CYS A 1 183 ?   4.916   9.360  -1.250 1.000 95.210 ? 183 CYS A CA  1 
ATOM 1402 C C   ? CYS A 1 183 ?   4.265  10.712  -0.983 1.000 95.210 ? 183 CYS A C   1 
ATOM 1403 C CB  ? CYS A 1 183 ?   5.344   9.270  -2.715 1.000 95.210 ? 183 CYS A CB  1 
ATOM 1404 O O   ? CYS A 1 183 ?   3.132  10.954  -1.405 1.000 95.210 ? 183 CYS A O   1 
ATOM 1405 S SG  ? CYS A 1 183 ?   5.910   7.628  -3.208 1.000 95.210 ? 183 CYS A SG  1 
ATOM 1406 N N   ? ASP A 1 184 ?   4.990  11.564  -0.243 1.000 92.980 ? 184 ASP A N   1 
ATOM 1407 C CA  ? ASP A 1 184 ?   4.455  12.891   0.047 1.000 92.980 ? 184 ASP A CA  1 
ATOM 1408 C C   ? ASP A 1 184 ?   3.028  12.802   0.584 1.000 92.980 ? 184 ASP A C   1 
ATOM 1409 C CB  ? ASP A 1 184 ?   4.493  13.770  -1.204 1.000 92.980 ? 184 ASP A CB  1 
ATOM 1410 O O   ? ASP A 1 184 ?   2.140  13.522   0.123 1.000 92.980 ? 184 ASP A O   1 
ATOM 1411 C CG  ? ASP A 1 184 ?   4.254  15.239  -0.905 1.000 92.980 ? 184 ASP A CG  1 
ATOM 1412 O OD1 ? ASP A 1 184 ?   4.496  15.675   0.242 1.000 92.980 ? 184 ASP A OD1 1 
ATOM 1413 O OD2 ? ASP A 1 184 ?   3.818  15.968  -1.822 1.000 92.980 ? 184 ASP A OD2 1 
ATOM 1414 N N   ? GLU A 1 185 ?   2.710  11.798   1.360 1.000 92.950 ? 185 GLU A N   1 
ATOM 1415 C CA  ? GLU A 1 185 ?   1.482  11.614   2.127 1.000 92.950 ? 185 GLU A CA  1 
ATOM 1416 C C   ? GLU A 1 185 ?   0.331  11.169   1.229 1.000 92.950 ? 185 GLU A C   1 
ATOM 1417 C CB  ? GLU A 1 185 ?   1.107  12.903   2.862 1.000 92.950 ? 185 GLU A CB  1 
ATOM 1418 O O   ? GLU A 1 185 ?  -0.838  11.332   1.582 1.000 92.950 ? 185 GLU A O   1 
ATOM 1419 C CG  ? GLU A 1 185 ?   2.107  13.314   3.933 1.000 92.950 ? 185 GLU A CG  1 
ATOM 1420 C CD  ? GLU A 1 185 ?   1.672  14.540   4.721 1.000 92.950 ? 185 GLU A CD  1 
ATOM 1421 O OE1 ? GLU A 1 185 ?   2.303  14.850   5.757 1.000 92.950 ? 185 GLU A OE1 1 
ATOM 1422 O OE2 ? GLU A 1 185 ?   0.692  15.194   4.300 1.000 92.950 ? 185 GLU A OE2 1 
ATOM 1423 N N   ? THR A 1 186 ?   0.618  10.789  -0.005 1.000 97.370 ? 186 THR A N   1 
ATOM 1424 C CA  ? THR A 1 186 ?  -0.422  10.284  -0.895 1.000 97.370 ? 186 THR A CA  1 
ATOM 1425 C C   ? THR A 1 186 ?  -0.127   8.845  -1.309 1.000 97.370 ? 186 THR A C   1 
ATOM 1426 C CB  ? THR A 1 186 ?  -0.558  11.165  -2.151 1.000 97.370 ? 186 THR A CB  1 
ATOM 1427 O O   ? THR A 1 186 ?   1.027   8.412  -1.289 1.000 97.370 ? 186 THR A O   1 
ATOM 1428 C CG2 ? THR A 1 186 ?  -0.902  12.603  -1.779 1.000 97.370 ? 186 THR A CG2 1 
ATOM 1429 O OG1 ? THR A 1 186 ?   0.679  11.152  -2.873 1.000 97.370 ? 186 THR A OG1 1 
ATOM 1430 N N   ? LEU A 1 187 ?  -1.190   8.144  -1.737 1.000 97.880 ? 187 LEU A N   1 
ATOM 1431 C CA  ? LEU A 1 187 ?  -1.104   6.765  -2.202 1.000 97.880 ? 187 LEU A CA  1 
ATOM 1432 C C   ? LEU A 1 187 ?  -0.587   6.706  -3.636 1.000 97.880 ? 187 LEU A C   1 
ATOM 1433 C CB  ? LEU A 1 187 ?  -2.471   6.081  -2.111 1.000 97.880 ? 187 LEU A CB  1 
ATOM 1434 O O   ? LEU A 1 187 ?  -1.303   7.066  -4.573 1.000 97.880 ? 187 LEU A O   1 
ATOM 1435 C CG  ? LEU A 1 187 ?  -2.537   4.631  -2.592 1.000 97.880 ? 187 LEU A CG  1 
ATOM 1436 C CD1 ? LEU A 1 187 ?  -1.641   3.746  -1.732 1.000 97.880 ? 187 LEU A CD1 1 
ATOM 1437 C CD2 ? LEU A 1 187 ?  -3.976   4.126  -2.571 1.000 97.880 ? 187 LEU A CD2 1 
ATOM 1438 N N   ? GLN A 1 188 ?   0.587   6.233  -3.787 1.000 97.920 ? 188 GLN A N   1 
ATOM 1439 C CA  ? GLN A 1 188 ?   1.199   6.238  -5.111 1.000 97.920 ? 188 GLN A CA  1 
ATOM 1440 C C   ? GLN A 1 188 ?   1.203   4.839  -5.720 1.000 97.920 ? 188 GLN A C   1 
ATOM 1441 C CB  ? GLN A 1 188 ?   2.626   6.784  -5.042 1.000 97.920 ? 188 GLN A CB  1 
ATOM 1442 O O   ? GLN A 1 188 ?   1.250   4.688  -6.943 1.000 97.920 ? 188 GLN A O   1 
ATOM 1443 C CG  ? GLN A 1 188 ?   2.700   8.276  -4.747 1.000 97.920 ? 188 GLN A CG  1 
ATOM 1444 C CD  ? GLN A 1 188 ?   2.145   9.126  -5.875 1.000 97.920 ? 188 GLN A CD  1 
ATOM 1445 N NE2 ? GLN A 1 188 ?   1.600  10.287  -5.529 1.000 97.920 ? 188 GLN A NE2 1 
ATOM 1446 O OE1 ? GLN A 1 188 ?   2.208   8.742  -7.047 1.000 97.920 ? 188 GLN A OE1 1 
ATOM 1447 N N   ? GLY A 1 189 ?   1.118   3.851  -4.891 1.000 96.850 ? 189 GLY A N   1 
ATOM 1448 C CA  ? GLY A 1 189 ?   1.166   2.495  -5.414 1.000 96.850 ? 189 GLY A CA  1 
ATOM 1449 C C   ? GLY A 1 189 ?   0.487   1.483  -4.510 1.000 96.850 ? 189 GLY A C   1 
ATOM 1450 O O   ? GLY A 1 189 ?   0.434   1.668  -3.292 1.000 96.850 ? 189 GLY A O   1 
ATOM 1451 N N   ? ILE A 1 190 ?  -0.051   0.468  -5.110 1.000 96.580 ? 190 ILE A N   1 
ATOM 1452 C CA  ? ILE A 1 190 ?  -0.537  -0.718  -4.415 1.000 96.580 ? 190 ILE A CA  1 
ATOM 1453 C C   ? ILE A 1 190 ?   0.362  -1.910  -4.738 1.000 96.580 ? 190 ILE A C   1 
ATOM 1454 C CB  ? ILE A 1 190 ?  -2.002  -1.034  -4.791 1.000 96.580 ? 190 ILE A CB  1 
ATOM 1455 O O   ? ILE A 1 190 ?   0.583  -2.229  -5.909 1.000 96.580 ? 190 ILE A O   1 
ATOM 1456 C CG1 ? ILE A 1 190 ?  -2.926   0.103  -4.339 1.000 96.580 ? 190 ILE A CG1 1 
ATOM 1457 C CG2 ? ILE A 1 190 ?  -2.440  -2.370  -4.184 1.000 96.580 ? 190 ILE A CG2 1 
ATOM 1458 C CD1 ? ILE A 1 190 ?  -3.016   0.264  -2.828 1.000 96.580 ? 190 ILE A CD1 1 
ATOM 1459 N N   ? LEU A 1 191 ?   0.888  -2.456  -3.640 1.000 93.710 ? 191 LEU A N   1 
ATOM 1460 C CA  ? LEU A 1 191 ?   1.801  -3.573  -3.856 1.000 93.710 ? 191 LEU A CA  1 
ATOM 1461 C C   ? LEU A 1 191 ?   1.100  -4.717  -4.580 1.000 93.710 ? 191 LEU A C   1 
ATOM 1462 C CB  ? LEU A 1 191 ?   2.367  -4.068  -2.522 1.000 93.710 ? 191 LEU A CB  1 
ATOM 1463 O O   ? LEU A 1 191 ?   0.135  -5.285  -4.063 1.000 93.710 ? 191 LEU A O   1 
ATOM 1464 C CG  ? LEU A 1 191 ?   3.357  -5.231  -2.595 1.000 93.710 ? 191 LEU A CG  1 
ATOM 1465 C CD1 ? LEU A 1 191 ?   4.575  -4.839  -3.425 1.000 93.710 ? 191 LEU A CD1 1 
ATOM 1466 C CD2 ? LEU A 1 191 ?   3.775  -5.668  -1.195 1.000 93.710 ? 191 LEU A CD2 1 
ATOM 1467 N N   ? SER A 1 192 ?   1.596  -5.090  -5.779 1.000 92.540 ? 192 SER A N   1 
ATOM 1468 C CA  ? SER A 1 192 ?   0.973  -6.082  -6.650 1.000 92.540 ? 192 SER A CA  1 
ATOM 1469 C C   ? SER A 1 192 ?   1.748  -7.395  -6.635 1.000 92.540 ? 192 SER A C   1 
ATOM 1470 C CB  ? SER A 1 192 ?   0.877  -5.553  -8.082 1.000 92.540 ? 192 SER A CB  1 
ATOM 1471 O O   ? SER A 1 192 ?   1.225  -8.425  -6.205 1.000 92.540 ? 192 SER A O   1 
ATOM 1472 O OG  ? SER A 1 192 ?   0.125  -6.437  -8.895 1.000 92.540 ? 192 SER A OG  1 
ATOM 1473 N N   ? TRP A 1 193 ?   3.067  -7.333  -6.908 1.000 88.510 ? 193 TRP A N   1 
ATOM 1474 C CA  ? TRP A 1 193 ?   3.846  -8.565  -6.969 1.000 88.510 ? 193 TRP A CA  1 
ATOM 1475 C C   ? TRP A 1 193 ?   5.339  -8.271  -6.866 1.000 88.510 ? 193 TRP A C   1 
ATOM 1476 C CB  ? TRP A 1 193 ?   3.550  -9.324  -8.265 1.000 88.510 ? 193 TRP A CB  1 
ATOM 1477 O O   ? TRP A 1 193 ?   5.756  -7.113  -6.930 1.000 88.510 ? 193 TRP A O   1 
ATOM 1478 C CG  ? TRP A 1 193 ?   3.766  -8.514  -9.508 1.000 88.510 ? 193 TRP A CG  1 
ATOM 1479 C CD1 ? TRP A 1 193 ?   2.887  -7.640 -10.085 1.000 88.510 ? 193 TRP A CD1 1 
ATOM 1480 C CD2 ? TRP A 1 193 ?   4.936  -8.508 -10.332 1.000 88.510 ? 193 TRP A CD2 1 
ATOM 1481 C CE2 ? TRP A 1 193 ?   4.698  -7.605 -11.391 1.000 88.510 ? 193 TRP A CE2 1 
ATOM 1482 C CE3 ? TRP A 1 193 ?   6.165  -9.179 -10.275 1.000 88.510 ? 193 TRP A CE3 1 
ATOM 1483 N NE1 ? TRP A 1 193 ?   3.442  -7.089 -11.217 1.000 88.510 ? 193 TRP A NE1 1 
ATOM 1484 C CH2 ? TRP A 1 193 ?   6.839  -8.025 -12.309 1.000 88.510 ? 193 TRP A CH2 1 
ATOM 1485 C CZ2 ? TRP A 1 193 ?   5.645  -7.356 -12.387 1.000 88.510 ? 193 TRP A CZ2 1 
ATOM 1486 C CZ3 ? TRP A 1 193 ?   7.106  -8.930 -11.268 1.000 88.510 ? 193 TRP A CZ3 1 
ATOM 1487 N N   ? GLY A 1 194 ?   6.135  -9.220  -6.674 1.000 81.880 ? 194 GLY A N   1 
ATOM 1488 C CA  ? GLY A 1 194 ?   7.588  -9.227  -6.628 1.000 81.880 ? 194 GLY A CA  1 
ATOM 1489 C C   ? GLY A 1 194 ?   8.181 -10.622  -6.684 1.000 81.880 ? 194 GLY A C   1 
ATOM 1490 O O   ? GLY A 1 194 ?   7.448 -11.610  -6.765 1.000 81.880 ? 194 GLY A O   1 
ATOM 1491 N N   ? VAL A 1 195 ?   9.482 -10.627  -6.792 1.000 73.610 ? 195 VAL A N   1 
ATOM 1492 C CA  ? VAL A 1 195 ?  10.132 -11.927  -6.930 1.000 73.610 ? 195 VAL A CA  1 
ATOM 1493 C C   ? VAL A 1 195 ?  10.071 -12.678  -5.602 1.000 73.610 ? 195 VAL A C   1 
ATOM 1494 C CB  ? VAL A 1 195 ?  11.598 -11.782  -7.394 1.000 73.610 ? 195 VAL A CB  1 
ATOM 1495 O O   ? VAL A 1 195 ?  10.296 -12.093  -4.540 1.000 73.610 ? 195 VAL A O   1 
ATOM 1496 C CG1 ? VAL A 1 195 ?  12.288 -13.144  -7.437 1.000 73.610 ? 195 VAL A CG1 1 
ATOM 1497 C CG2 ? VAL A 1 195 ?  11.660 -11.105  -8.762 1.000 73.610 ? 195 VAL A CG2 1 
ATOM 1498 N N   ? TYR A 1 196 ?   9.834 -14.071  -5.597 1.000 64.300 ? 196 TYR A N   1 
ATOM 1499 C CA  ? TYR A 1 196 ?   9.867 -15.024  -4.493 1.000 64.300 ? 196 TYR A CA  1 
ATOM 1500 C C   ? TYR A 1 196 ?  10.910 -16.107  -4.738 1.000 64.300 ? 196 TYR A C   1 
ATOM 1501 C CB  ? TYR A 1 196 ?   8.489 -15.661  -4.292 1.000 64.300 ? 196 TYR A CB  1 
ATOM 1502 O O   ? TYR A 1 196 ?  10.979 -16.676  -5.830 1.000 64.300 ? 196 TYR A O   1 
ATOM 1503 C CG  ? TYR A 1 196 ?   8.410 -16.572  -3.090 1.000 64.300 ? 196 TYR A CG  1 
ATOM 1504 C CD1 ? TYR A 1 196 ?   8.545 -17.952  -3.228 1.000 64.300 ? 196 TYR A CD1 1 
ATOM 1505 C CD2 ? TYR A 1 196 ?   8.201 -16.055  -1.816 1.000 64.300 ? 196 TYR A CD2 1 
ATOM 1506 C CE1 ? TYR A 1 196 ?   8.472 -18.795  -2.124 1.000 64.300 ? 196 TYR A CE1 1 
ATOM 1507 C CE2 ? TYR A 1 196 ?   8.126 -16.889  -0.705 1.000 64.300 ? 196 TYR A CE2 1 
ATOM 1508 O OH  ? TYR A 1 196 ?   8.189 -19.085   0.227 1.000 64.300 ? 196 TYR A OH  1 
ATOM 1509 C CZ  ? TYR A 1 196 ?   8.263 -18.255  -0.869 1.000 64.300 ? 196 TYR A CZ  1 
ATOM 1510 N N   ? PRO A 1 197 ?  11.332 -16.592  -3.517 1.000 59.920 ? 197 PRO A N   1 
ATOM 1511 C CA  ? PRO A 1 197 ?  11.306 -16.090  -2.141 1.000 59.920 ? 197 PRO A CA  1 
ATOM 1512 C C   ? PRO A 1 197 ?  11.984 -14.729  -1.997 1.000 59.920 ? 197 PRO A C   1 
ATOM 1513 C CB  ? PRO A 1 197 ?  12.066 -17.164  -1.359 1.000 59.920 ? 197 PRO A CB  1 
ATOM 1514 O O   ? PRO A 1 197 ?  12.901 -14.409  -2.757 1.000 59.920 ? 197 PRO A O   1 
ATOM 1515 C CG  ? PRO A 1 197 ?  12.982 -17.790  -2.361 1.000 59.920 ? 197 PRO A CG  1 
ATOM 1516 C CD  ? PRO A 1 197 ?  12.359 -17.662  -3.722 1.000 59.920 ? 197 PRO A CD  1 
ATOM 1517 N N   ? CYS A 1 198 ?  11.207 -13.784  -1.258 1.000 60.920 ? 198 CYS A N   1 
ATOM 1518 C CA  ? CYS A 1 198 ?  11.748 -12.471  -0.927 1.000 60.920 ? 198 CYS A CA  1 
ATOM 1519 C C   ? CYS A 1 198 ?  13.121 -12.595  -0.276 1.000 60.920 ? 198 CYS A C   1 
ATOM 1520 C CB  ? CYS A 1 198 ?  10.798 -11.719   0.005 1.000 60.920 ? 198 CYS A CB  1 
ATOM 1521 O O   ? CYS A 1 198 ?  13.425 -13.610   0.352 1.000 60.920 ? 198 CYS A O   1 
ATOM 1522 S SG  ? CYS A 1 198 ?   9.132 -11.519  -0.661 1.000 60.920 ? 198 CYS A SG  1 
ATOM 1523 N N   ? GLY A 1 199 ?  14.216 -11.920  -0.773 1.000 54.560 ? 199 GLY A N   1 
ATOM 1524 C CA  ? GLY A 1 199 ?  15.474 -11.994  -0.048 1.000 54.560 ? 199 GLY A CA  1 
ATOM 1525 C C   ? GLY A 1 199 ?  16.543 -12.779  -0.786 1.000 54.560 ? 199 GLY A C   1 
ATOM 1526 O O   ? GLY A 1 199 ?  17.705 -12.791  -0.376 1.000 54.560 ? 199 GLY A O   1 
ATOM 1527 N N   ? SER A 1 200 ?  16.204 -13.488  -1.965 1.000 53.510 ? 200 SER A N   1 
ATOM 1528 C CA  ? SER A 1 200 ?  17.082 -14.396  -2.696 1.000 53.510 ? 200 SER A CA  1 
ATOM 1529 C C   ? SER A 1 200 ?  17.697 -13.710  -3.912 1.000 53.510 ? 200 SER A C   1 
ATOM 1530 C CB  ? SER A 1 200 ?  16.317 -15.644  -3.137 1.000 53.510 ? 200 SER A CB  1 
ATOM 1531 O O   ? SER A 1 200 ?  18.825 -14.019  -4.301 1.000 53.510 ? 200 SER A O   1 
ATOM 1532 O OG  ? SER A 1 200 ?  15.225 -15.297  -3.971 1.000 53.510 ? 200 SER A OG  1 
ATOM 1533 N N   ? ALA A 1 201 ?  17.358 -12.356  -4.183 1.000 56.020 ? 201 ALA A N   1 
ATOM 1534 C CA  ? ALA A 1 201 ?  17.863 -11.447  -5.209 1.000 56.020 ? 201 ALA A CA  1 
ATOM 1535 C C   ? ALA A 1 201 ?  17.150 -10.099  -5.145 1.000 56.020 ? 201 ALA A C   1 
ATOM 1536 C CB  ? ALA A 1 201 ?  17.701 -12.066  -6.595 1.000 56.020 ? 201 ALA A CB  1 
ATOM 1537 O O   ? ALA A 1 201 ?  15.949 -10.037  -4.874 1.000 56.020 ? 201 ALA A O   1 
ATOM 1538 N N   ? GLN A 1 202 ?  17.957  -8.960  -4.963 1.000 67.770 ? 202 GLN A N   1 
ATOM 1539 C CA  ? GLN A 1 202 ?  17.621  -7.553  -4.771 1.000 67.770 ? 202 GLN A CA  1 
ATOM 1540 C C   ? GLN A 1 202 ?  16.725  -7.043  -5.895 1.000 67.770 ? 202 GLN A C   1 
ATOM 1541 C CB  ? GLN A 1 202 ?  18.891  -6.705  -4.685 1.000 67.770 ? 202 GLN A CB  1 
ATOM 1542 O O   ? GLN A 1 202 ?  17.202  -6.402  -6.834 1.000 67.770 ? 202 GLN A O   1 
ATOM 1543 C CG  ? GLN A 1 202 ?  19.727  -6.973  -3.442 1.000 67.770 ? 202 GLN A CG  1 
ATOM 1544 C CD  ? GLN A 1 202 ?  21.001  -6.149  -3.402 1.000 67.770 ? 202 GLN A CD  1 
ATOM 1545 N NE2 ? GLN A 1 202 ?  21.697  -6.187  -2.271 1.000 67.770 ? 202 GLN A NE2 1 
ATOM 1546 O OE1 ? GLN A 1 202 ?  21.357  -5.485  -4.380 1.000 67.770 ? 202 GLN A OE1 1 
ATOM 1547 N N   ? HIS A 1 203 ?  15.446  -7.596  -6.087 1.000 77.830 ? 203 HIS A N   1 
ATOM 1548 C CA  ? HIS A 1 203 ?  14.503  -7.081  -7.073 1.000 77.830 ? 203 HIS A CA  1 
ATOM 1549 C C   ? HIS A 1 203 ?  13.525  -6.098  -6.439 1.000 77.830 ? 203 HIS A C   1 
ATOM 1550 C CB  ? HIS A 1 203 ?  13.738  -8.230  -7.734 1.000 77.830 ? 203 HIS A CB  1 
ATOM 1551 O O   ? HIS A 1 203 ?  13.063  -6.312  -5.316 1.000 77.830 ? 203 HIS A O   1 
ATOM 1552 C CG  ? HIS A 1 203 ?  14.591  -9.094  -8.607 1.000 77.830 ? 203 HIS A CG  1 
ATOM 1553 C CD2 ? HIS A 1 203 ?  14.699  -9.165  -9.955 1.000 77.830 ? 203 HIS A CD2 1 
ATOM 1554 N ND1 ? HIS A 1 203 ?  15.466 -10.030  -8.100 1.000 77.830 ? 203 HIS A ND1 1 
ATOM 1555 C CE1 ? HIS A 1 203 ?  16.078 -10.640  -9.102 1.000 77.830 ? 203 HIS A CE1 1 
ATOM 1556 N NE2 ? HIS A 1 203 ?  15.630 -10.134 -10.237 1.000 77.830 ? 203 HIS A NE2 1 
ATOM 1557 N N   ? PRO A 1 204 ?  13.363  -5.023  -7.152 1.000 85.770 ? 204 PRO A N   1 
ATOM 1558 C CA  ? PRO A 1 204 ?  12.364  -4.082  -6.640 1.000 85.770 ? 204 PRO A CA  1 
ATOM 1559 C C   ? PRO A 1 204 ?  10.949  -4.655  -6.658 1.000 85.770 ? 204 PRO A C   1 
ATOM 1560 C CB  ? PRO A 1 204 ?  12.482  -2.890  -7.593 1.000 85.770 ? 204 PRO A CB  1 
ATOM 1561 O O   ? PRO A 1 204 ?  10.663  -5.579  -7.425 1.000 85.770 ? 204 PRO A O   1 
ATOM 1562 C CG  ? PRO A 1 204 ?  12.949  -3.478  -8.885 1.000 85.770 ? 204 PRO A CG  1 
ATOM 1563 C CD  ? PRO A 1 204 ?  13.866  -4.629  -8.582 1.000 85.770 ? 204 PRO A CD  1 
ATOM 1564 N N   ? ALA A 1 205 ?  10.127  -4.162  -5.773 1.000 87.710 ? 205 ALA A N   1 
ATOM 1565 C CA  ? ALA A 1 205 ?   8.710  -4.514  -5.788 1.000 87.710 ? 205 ALA A CA  1 
ATOM 1566 C C   ? ALA A 1 205 ?   7.972  -3.774  -6.900 1.000 87.710 ? 205 ALA A C   1 
ATOM 1567 C CB  ? ALA A 1 205 ?   8.071  -4.208  -4.435 1.000 87.710 ? 205 ALA A CB  1 
ATOM 1568 O O   ? ALA A 1 205 ?   8.348  -2.659  -7.268 1.000 87.710 ? 205 ALA A O   1 
ATOM 1569 N N   ? VAL A 1 206 ?   6.977  -4.469  -7.395 1.000 92.500 ? 206 VAL A N   1 
ATOM 1570 C CA  ? VAL A 1 206 ?   6.162  -3.866  -8.444 1.000 92.500 ? 206 VAL A CA  1 
ATOM 1571 C C   ? VAL A 1 206 ?   4.799  -3.474  -7.879 1.000 92.500 ? 206 VAL A C   1 
ATOM 1572 C CB  ? VAL A 1 206 ?   5.987  -4.822  -9.646 1.000 92.500 ? 206 VAL A CB  1 
ATOM 1573 O O   ? VAL A 1 206 ?   4.127  -4.288  -7.241 1.000 92.500 ? 206 VAL A O   1 
ATOM 1574 C CG1 ? VAL A 1 206 ?   5.120  -4.178 -10.726 1.000 92.500 ? 206 VAL A CG1 1 
ATOM 1575 C CG2 ? VAL A 1 206 ?   7.348  -5.219 -10.214 1.000 92.500 ? 206 VAL A CG2 1 
ATOM 1576 N N   ? TYR A 1 207 ?   4.436  -2.263  -8.135 1.000 95.100 ? 207 TYR A N   1 
ATOM 1577 C CA  ? TYR A 1 207 ?   3.187  -1.685  -7.652 1.000 95.100 ? 207 TYR A CA  1 
ATOM 1578 C C   ? TYR A 1 207 ?   2.278  -1.301  -8.814 1.000 95.100 ? 207 TYR A C   1 
ATOM 1579 C CB  ? TYR A 1 207 ?   3.465  -0.457  -6.779 1.000 95.100 ? 207 TYR A CB  1 
ATOM 1580 O O   ? TYR A 1 207 ?   2.756  -0.989  -9.907 1.000 95.100 ? 207 TYR A O   1 
ATOM 1581 C CG  ? TYR A 1 207 ?   4.310  -0.754  -5.565 1.000 95.100 ? 207 TYR A CG  1 
ATOM 1582 C CD1 ? TYR A 1 207 ?   3.730  -0.905  -4.308 1.000 95.100 ? 207 TYR A CD1 1 
ATOM 1583 C CD2 ? TYR A 1 207 ?   5.691  -0.883  -5.672 1.000 95.100 ? 207 TYR A CD2 1 
ATOM 1584 C CE1 ? TYR A 1 207 ?   4.505  -1.177  -3.185 1.000 95.100 ? 207 TYR A CE1 1 
ATOM 1585 C CE2 ? TYR A 1 207 ?   6.476  -1.155  -4.557 1.000 95.100 ? 207 TYR A CE2 1 
ATOM 1586 O OH  ? TYR A 1 207 ?   6.648  -1.570  -2.212 1.000 95.100 ? 207 TYR A OH  1 
ATOM 1587 C CZ  ? TYR A 1 207 ?   5.875  -1.301  -3.320 1.000 95.100 ? 207 TYR A CZ  1 
ATOM 1588 N N   ? THR A 1 208 ?   0.969  -1.440  -8.515 1.000 97.390 ? 208 THR A N   1 
ATOM 1589 C CA  ? THR A 1 208 ?   0.043  -0.760  -9.414 1.000 97.390 ? 208 THR A CA  1 
ATOM 1590 C C   ? THR A 1 208 ?   0.124   0.753  -9.232 1.000 97.390 ? 208 THR A C   1 
ATOM 1591 C CB  ? THR A 1 208 ?  -1.405  -1.231  -9.184 1.000 97.390 ? 208 THR A CB  1 
ATOM 1592 O O   ? THR A 1 208 ?   0.041   1.253  -8.109 1.000 97.390 ? 208 THR A O   1 
ATOM 1593 C CG2 ? THR A 1 208 ?  -2.363  -0.560 -10.163 1.000 97.390 ? 208 THR A CG2 1 
ATOM 1594 O OG1 ? THR A 1 208 ?  -1.474  -2.651  -9.363 1.000 97.390 ? 208 THR A OG1 1 
ATOM 1595 N N   ? GLN A 1 209 ?   0.315   1.568 -10.301 1.000 97.500 ? 209 GLN A N   1 
ATOM 1596 C CA  ? GLN A 1 209 ?   0.498   3.015 -10.266 1.000 97.500 ? 209 GLN A CA  1 
ATOM 1597 C C   ? GLN A 1 209 ?  -0.841   3.735 -10.136 1.000 97.500 ? 209 GLN A C   1 
ATOM 1598 C CB  ? GLN A 1 209 ?   1.232   3.494 -11.519 1.000 97.500 ? 209 GLN A CB  1 
ATOM 1599 O O   ? GLN A 1 209 ?  -1.562   3.900 -11.122 1.000 97.500 ? 209 GLN A O   1 
ATOM 1600 C CG  ? GLN A 1 209 ?   1.680   4.948 -11.451 1.000 97.500 ? 209 GLN A CG  1 
ATOM 1601 C CD  ? GLN A 1 209 ?   2.672   5.308 -12.541 1.000 97.500 ? 209 GLN A CD  1 
ATOM 1602 N NE2 ? GLN A 1 209 ?   3.539   6.274 -12.258 1.000 97.500 ? 209 GLN A NE2 1 
ATOM 1603 O OE1 ? GLN A 1 209 ?   2.660   4.722 -13.628 1.000 97.500 ? 209 GLN A OE1 1 
ATOM 1604 N N   ? ILE A 1 210 ?  -1.149   4.228  -8.960 1.000 98.120 ? 210 ILE A N   1 
ATOM 1605 C CA  ? ILE A 1 210 ?  -2.478   4.663  -8.544 1.000 98.120 ? 210 ILE A CA  1 
ATOM 1606 C C   ? ILE A 1 210 ?  -2.849   5.953  -9.272 1.000 98.120 ? 210 ILE A C   1 
ATOM 1607 C CB  ? ILE A 1 210 ?  -2.553   4.870  -7.015 1.000 98.120 ? 210 ILE A CB  1 
ATOM 1608 O O   ? ILE A 1 210 ?  -4.018   6.175  -9.598 1.000 98.120 ? 210 ILE A O   1 
ATOM 1609 C CG1 ? ILE A 1 210 ?  -2.411   3.529  -6.287 1.000 98.120 ? 210 ILE A CG1 1 
ATOM 1610 C CG2 ? ILE A 1 210 ?  -3.860   5.568  -6.627 1.000 98.120 ? 210 ILE A CG2 1 
ATOM 1611 C CD1 ? ILE A 1 210 ?  -3.429   2.481  -6.715 1.000 98.120 ? 210 ILE A CD1 1 
ATOM 1612 N N   ? CYS A 1 211 ?  -1.883   6.834  -9.529 1.000 97.570 ? 211 CYS A N   1 
ATOM 1613 C CA  ? CYS A 1 211 ?  -2.205   8.083 -10.211 1.000 97.570 ? 211 CYS A CA  1 
ATOM 1614 C C   ? CYS A 1 211 ?  -2.903   7.815 -11.539 1.000 97.570 ? 211 CYS A C   1 
ATOM 1615 C CB  ? CYS A 1 211 ?  -0.939   8.906 -10.447 1.000 97.570 ? 211 CYS A CB  1 
ATOM 1616 O O   ? CYS A 1 211 ?  -3.659   8.657 -12.028 1.000 97.570 ? 211 CYS A O   1 
ATOM 1617 S SG  ? CYS A 1 211 ?   0.229   8.135 -11.589 1.000 97.570 ? 211 CYS A SG  1 
ATOM 1618 N N   ? LYS A 1 212 ?  -2.756   6.591 -12.124 1.000 97.580 ? 212 LYS A N   1 
ATOM 1619 C CA  ? LYS A 1 212 ?  -3.358   6.232 -13.404 1.000 97.580 ? 212 LYS A CA  1 
ATOM 1620 C C   ? LYS A 1 212 ?  -4.783   5.717 -13.217 1.000 97.580 ? 212 LYS A C   1 
ATOM 1621 C CB  ? LYS A 1 212 ?  -2.511   5.180 -14.121 1.000 97.580 ? 212 LYS A CB  1 
ATOM 1622 O O   ? LYS A 1 212 ?  -5.501   5.494 -14.194 1.000 97.580 ? 212 LYS A O   1 
ATOM 1623 C CG  ? LYS A 1 212 ?  -1.125   5.668 -14.518 1.000 97.580 ? 212 LYS A CG  1 
ATOM 1624 C CD  ? LYS A 1 212 ?  -0.430   4.680 -15.446 1.000 97.580 ? 212 LYS A CD  1 
ATOM 1625 C CE  ? LYS A 1 212 ?   0.896   5.228 -15.956 1.000 97.580 ? 212 LYS A CE  1 
ATOM 1626 N NZ  ? LYS A 1 212 ?   1.541   4.300 -16.933 1.000 97.580 ? 212 LYS A NZ  1 
ATOM 1627 N N   ? TYR A 1 213 ?  -5.217   5.537 -11.944 1.000 98.090 ? 213 TYR A N   1 
ATOM 1628 C CA  ? TYR A 1 213 ?  -6.490   4.873 -11.692 1.000 98.090 ? 213 TYR A CA  1 
ATOM 1629 C C   ? TYR A 1 213 ?  -7.404   5.748 -10.843 1.000 98.090 ? 213 TYR A C   1 
ATOM 1630 C CB  ? TYR A 1 213 ?  -6.266   3.525 -10.999 1.000 98.090 ? 213 TYR A CB  1 
ATOM 1631 O O   ? TYR A 1 213 ?  -8.388   5.264 -10.278 1.000 98.090 ? 213 TYR A O   1 
ATOM 1632 C CG  ? TYR A 1 213 ?  -5.560   2.508 -11.863 1.000 98.090 ? 213 TYR A CG  1 
ATOM 1633 C CD1 ? TYR A 1 213 ?  -6.280   1.637 -12.677 1.000 98.090 ? 213 TYR A CD1 1 
ATOM 1634 C CD2 ? TYR A 1 213 ?  -4.172   2.417 -11.867 1.000 98.090 ? 213 TYR A CD2 1 
ATOM 1635 C CE1 ? TYR A 1 213 ?  -5.634   0.697 -13.473 1.000 98.090 ? 213 TYR A CE1 1 
ATOM 1636 C CE2 ? TYR A 1 213 ?  -3.516   1.481 -12.659 1.000 98.090 ? 213 TYR A CE2 1 
ATOM 1637 O OH  ? TYR A 1 213 ?  -3.609  -0.301 -14.244 1.000 98.090 ? 213 TYR A OH  1 
ATOM 1638 C CZ  ? TYR A 1 213 ?  -4.254   0.627 -13.458 1.000 98.090 ? 213 TYR A CZ  1 
ATOM 1639 N N   ? ASN A 1 214 ?  -7.097   7.042 -10.688 1.000 96.990 ? 214 ASN A N   1 
ATOM 1640 C CA  ? ASN A 1 214 ?  -7.902   7.933  -9.860 1.000 96.990 ? 214 ASN A CA  1 
ATOM 1641 C C   ? ASN A 1 214 ?  -9.356   7.966 -10.320 1.000 96.990 ? 214 ASN A C   1 
ATOM 1642 C CB  ? ASN A 1 214 ?  -7.313   9.345  -9.861 1.000 96.990 ? 214 ASN A CB  1 
ATOM 1643 O O   ? ASN A 1 214 ? -10.273   7.916  -9.499 1.000 96.990 ? 214 ASN A O   1 
ATOM 1644 C CG  ? ASN A 1 214 ?  -6.134   9.488  -8.919 1.000 96.990 ? 214 ASN A CG  1 
ATOM 1645 N ND2 ? ASN A 1 214 ?  -5.374  10.565  -9.077 1.000 96.990 ? 214 ASN A ND2 1 
ATOM 1646 O OD1 ? ASN A 1 214 ?  -5.907   8.636  -8.055 1.000 96.990 ? 214 ASN A OD1 1 
ATOM 1647 N N   ? SER A 1 215 ?  -9.471   8.033 -11.632 1.000 96.980 ? 215 SER A N   1 
ATOM 1648 C CA  ? SER A 1 215 ? -10.816   8.124 -12.191 1.000 96.980 ? 215 SER A CA  1 
ATOM 1649 C C   ? SER A 1 215 ? -11.641   6.888 -11.848 1.000 96.980 ? 215 SER A C   1 
ATOM 1650 C CB  ? SER A 1 215 ? -10.755   8.302 -13.708 1.000 96.980 ? 215 SER A CB  1 
ATOM 1651 O O   ? SER A 1 215 ? -12.792   7.002 -11.422 1.000 96.980 ? 215 SER A O   1 
ATOM 1652 O OG  ? SER A 1 215 ? -12.059   8.366 -14.260 1.000 96.980 ? 215 SER A OG  1 
ATOM 1653 N N   ? TRP A 1 216 ? -11.055   5.758 -11.992 1.000 97.830 ? 216 TRP A N   1 
ATOM 1654 C CA  ? TRP A 1 216 ? -11.750   4.509 -11.698 1.000 97.830 ? 216 TRP A CA  1 
ATOM 1655 C C   ? TRP A 1 216 ? -12.106   4.420 -10.218 1.000 97.830 ? 216 TRP A C   1 
ATOM 1656 C CB  ? TRP A 1 216 ? -10.892   3.308 -12.104 1.000 97.830 ? 216 TRP A CB  1 
ATOM 1657 O O   ? TRP A 1 216 ? -13.235   4.071  -9.865 1.000 97.830 ? 216 TRP A O   1 
ATOM 1658 C CG  ? TRP A 1 216 ? -11.449   1.986 -11.666 1.000 97.830 ? 216 TRP A CG  1 
ATOM 1659 C CD1 ? TRP A 1 216 ? -12.471   1.289 -12.249 1.000 97.830 ? 216 TRP A CD1 1 
ATOM 1660 C CD2 ? TRP A 1 216 ? -11.017   1.205 -10.548 1.000 97.830 ? 216 TRP A CD2 1 
ATOM 1661 C CE2 ? TRP A 1 216 ? -11.821   0.045 -10.513 1.000 97.830 ? 216 TRP A CE2 1 
ATOM 1662 C CE3 ? TRP A 1 216 ? -10.025   1.374  -9.572 1.000 97.830 ? 216 TRP A CE3 1 
ATOM 1663 N NE1 ? TRP A 1 216 ? -12.700   0.121 -11.560 1.000 97.830 ? 216 TRP A NE1 1 
ATOM 1664 C CH2 ? TRP A 1 216 ? -10.687  -0.754  -8.595 1.000 97.830 ? 216 TRP A CH2 1 
ATOM 1665 C CZ2 ? TRP A 1 216 ? -11.664  -0.943  -9.538 1.000 97.830 ? 216 TRP A CZ2 1 
ATOM 1666 C CZ3 ? TRP A 1 216 ?  -9.870   0.389  -8.603 1.000 97.830 ? 216 TRP A CZ3 1 
ATOM 1667 N N   ? ILE A 1 217 ? -11.157   4.743  -9.387 1.000 97.780 ? 217 ILE A N   1 
ATOM 1668 C CA  ? ILE A 1 217 ? -11.342   4.648  -7.944 1.000 97.780 ? 217 ILE A CA  1 
ATOM 1669 C C   ? ILE A 1 217 ? -12.461   5.590  -7.504 1.000 97.780 ? 217 ILE A C   1 
ATOM 1670 C CB  ? ILE A 1 217 ? -10.038   4.975  -7.183 1.000 97.780 ? 217 ILE A CB  1 
ATOM 1671 O O   ? ILE A 1 217 ? -13.389   5.178  -6.803 1.000 97.780 ? 217 ILE A O   1 
ATOM 1672 C CG1 ? ILE A 1 217 ?  -8.969   3.916  -7.477 1.000 97.780 ? 217 ILE A CG1 1 
ATOM 1673 C CG2 ? ILE A 1 217 ? -10.302   5.084  -5.679 1.000 97.780 ? 217 ILE A CG2 1 
ATOM 1674 C CD1 ? ILE A 1 217 ?  -7.573   4.297  -7.004 1.000 97.780 ? 217 ILE A CD1 1 
ATOM 1675 N N   ? GLU A 1 218 ? -12.435   6.756  -7.902 1.000 97.190 ? 218 GLU A N   1 
ATOM 1676 C CA  ? GLU A 1 218 ? -13.425   7.754  -7.508 1.000 97.190 ? 218 GLU A CA  1 
ATOM 1677 C C   ? GLU A 1 218 ? -14.807   7.406  -8.053 1.000 97.190 ? 218 GLU A C   1 
ATOM 1678 C CB  ? GLU A 1 218 ? -13.006   9.146  -7.987 1.000 97.190 ? 218 GLU A CB  1 
ATOM 1679 O O   ? GLU A 1 218 ? -15.807   7.515  -7.340 1.000 97.190 ? 218 GLU A O   1 
ATOM 1680 C CG  ? GLU A 1 218 ? -11.859   9.751  -7.191 1.000 97.190 ? 218 GLU A CG  1 
ATOM 1681 C CD  ? GLU A 1 218 ? -11.378  11.082  -7.749 1.000 97.190 ? 218 GLU A CD  1 
ATOM 1682 O OE1 ? GLU A 1 218 ? -10.514  11.728  -7.115 1.000 97.190 ? 218 GLU A OE1 1 
ATOM 1683 O OE2 ? GLU A 1 218 ? -11.871  11.481  -8.827 1.000 97.190 ? 218 GLU A OE2 1 
ATOM 1684 N N   ? LYS A 1 219 ? -14.850   7.077  -9.316 1.000 97.250 ? 219 LYS A N   1 
ATOM 1685 C CA  ? LYS A 1 219 ? -16.112   6.692  -9.942 1.000 97.250 ? 219 LYS A CA  1 
ATOM 1686 C C   ? LYS A 1 219 ? -16.728   5.485  -9.240 1.000 97.250 ? 219 LYS A C   1 
ATOM 1687 C CB  ? LYS A 1 219 ? -15.903   6.385 -11.426 1.000 97.250 ? 219 LYS A CB  1 
ATOM 1688 O O   ? LYS A 1 219 ? -17.939   5.445  -9.012 1.000 97.250 ? 219 LYS A O   1 
ATOM 1689 C CG  ? LYS A 1 219 ? -17.189   6.084 -12.182 1.000 97.250 ? 219 LYS A CG  1 
ATOM 1690 C CD  ? LYS A 1 219 ? -16.921   5.831 -13.660 1.000 97.250 ? 219 LYS A CD  1 
ATOM 1691 C CE  ? LYS A 1 219 ? -18.200   5.480 -14.408 1.000 97.250 ? 219 LYS A CE  1 
ATOM 1692 N NZ  ? LYS A 1 219 ? -17.947   5.252 -15.863 1.000 97.250 ? 219 LYS A NZ  1 
ATOM 1693 N N   ? THR A 1 220 ? -15.953   4.514  -8.954 1.000 96.420 ? 220 THR A N   1 
ATOM 1694 C CA  ? THR A 1 220 ? -16.432   3.312  -8.281 1.000 96.420 ? 220 THR A CA  1 
ATOM 1695 C C   ? THR A 1 220 ? -16.997   3.651  -6.905 1.000 96.420 ? 220 THR A C   1 
ATOM 1696 C CB  ? THR A 1 220 ? -15.308   2.269  -8.135 1.000 96.420 ? 220 THR A CB  1 
ATOM 1697 O O   ? THR A 1 220 ? -18.068   3.169  -6.532 1.000 96.420 ? 220 THR A O   1 
ATOM 1698 C CG2 ? THR A 1 220 ? -15.819   1.002  -7.457 1.000 96.420 ? 220 THR A CG2 1 
ATOM 1699 O OG1 ? THR A 1 220 ? -14.805   1.932  -9.434 1.000 96.420 ? 220 THR A OG1 1 
ATOM 1700 N N   ? ILE A 1 221 ? -16.301   4.485  -6.138 1.000 96.150 ? 221 ILE A N   1 
ATOM 1701 C CA  ? ILE A 1 221 ? -16.736   4.883  -4.804 1.000 96.150 ? 221 ILE A CA  1 
ATOM 1702 C C   ? ILE A 1 221 ? -18.046   5.662  -4.899 1.000 96.150 ? 221 ILE A C   1 
ATOM 1703 C CB  ? ILE A 1 221 ? -15.660   5.729  -4.087 1.000 96.150 ? 221 ILE A CB  1 
ATOM 1704 O O   ? ILE A 1 221 ? -18.979   5.417  -4.131 1.000 96.150 ? 221 ILE A O   1 
ATOM 1705 C CG1 ? ILE A 1 221 ? -14.477   4.847  -3.670 1.000 96.150 ? 221 ILE A CG1 1 
ATOM 1706 C CG2 ? ILE A 1 221 ? -16.259   6.451  -2.876 1.000 96.150 ? 221 ILE A CG2 1 
ATOM 1707 C CD1 ? ILE A 1 221 ? -13.309   5.620  -3.073 1.000 96.150 ? 221 ILE A CD1 1 
ATOM 1708 N N   ? ARG A 1 222 ? -18.218   6.536  -5.819 1.000 95.150 ? 222 ARG A N   1 
ATOM 1709 C CA  ? ARG A 1 222 ? -19.386   7.397  -5.977 1.000 95.150 ? 222 ARG A CA  1 
ATOM 1710 C C   ? ARG A 1 222 ? -20.599   6.595  -6.438 1.000 95.150 ? 222 ARG A C   1 
ATOM 1711 C CB  ? ARG A 1 222 ? -19.094   8.523  -6.971 1.000 95.150 ? 222 ARG A CB  1 
ATOM 1712 O O   ? ARG A 1 222 ? -21.726   6.871  -6.023 1.000 95.150 ? 222 ARG A O   1 
ATOM 1713 C CG  ? ARG A 1 222 ? -18.266   9.658  -6.389 1.000 95.150 ? 222 ARG A CG  1 
ATOM 1714 C CD  ? ARG A 1 222 ? -18.193  10.846  -7.338 1.000 95.150 ? 222 ARG A CD  1 
ATOM 1715 N NE  ? ARG A 1 222 ? -17.393  10.543  -8.521 1.000 95.150 ? 222 ARG A NE  1 
ATOM 1716 N NH1 ? ARG A 1 222 ? -18.041  12.425  -9.695 1.000 95.150 ? 222 ARG A NH1 1 
ATOM 1717 N NH2 ? ARG A 1 222 ? -16.578  10.930 -10.633 1.000 95.150 ? 222 ARG A NH2 1 
ATOM 1718 C CZ  ? ARG A 1 222 ? -17.339  11.300  -9.614 1.000 95.150 ? 222 ARG A CZ  1 
ATOM 1719 N N   ? SER A 1 223 ? -20.388   5.628  -7.247 1.000 92.570 ? 223 SER A N   1 
ATOM 1720 C CA  ? SER A 1 223 ? -21.465   4.877  -7.884 1.000 92.570 ? 223 SER A CA  1 
ATOM 1721 C C   ? SER A 1 223 ? -21.947   3.738  -6.992 1.000 92.570 ? 223 SER A C   1 
ATOM 1722 C CB  ? SER A 1 223 ? -21.006   4.321  -9.233 1.000 92.570 ? 223 SER A CB  1 
ATOM 1723 O O   ? SER A 1 223 ? -22.991   3.136  -7.255 1.000 92.570 ? 223 SER A O   1 
ATOM 1724 O OG  ? SER A 1 223 ? -19.983   3.356  -9.057 1.000 92.570 ? 223 SER A OG  1 
ATOM 1725 N N   ? ASN A 1 224 ? -21.263   3.463  -5.880 1.000 88.410 ? 224 ASN A N   1 
ATOM 1726 C CA  ? ASN A 1 224 ? -21.603   2.327  -5.029 1.000 88.410 ? 224 ASN A CA  1 
ATOM 1727 C C   ? ASN A 1 224 ? -21.689   2.733  -3.560 1.000 88.410 ? 224 ASN A C   1 
ATOM 1728 C CB  ? ASN A 1 224 ? -20.586   1.198  -5.209 1.000 88.410 ? 224 ASN A CB  1 
ATOM 1729 O O   ? ASN A 1 224 ? -22.438   2.131  -2.789 1.000 88.410 ? 224 ASN A O   1 
ATOM 1730 C CG  ? ASN A 1 224 ? -20.755   0.464  -6.524 1.000 88.410 ? 224 ASN A CG  1 
ATOM 1731 N ND2 ? ASN A 1 224 ? -19.969   0.848  -7.523 1.000 88.410 ? 224 ASN A ND2 1 
ATOM 1732 O OD1 ? ASN A 1 224 ? -21.586  -0.441  -6.642 1.000 88.410 ? 224 ASN A OD1 1 
# 
loop_
_struct_sheet_range.sheet_id 
_struct_sheet_range.id 
_struct_sheet_range.beg_label_comp_id 
_struct_sheet_range.beg_label_asym_id 
_struct_sheet_range.beg_label_seq_id 
_struct_sheet_range.pdbx_beg_PDB_ins_code 
_struct_sheet_range.end_label_comp_id 
_struct_sheet_range.end_label_asym_id 
_struct_sheet_range.end_label_seq_id 
_struct_sheet_range.pdbx_end_PDB_ins_code 
_struct_sheet_range.beg_auth_comp_id 
_struct_sheet_range.beg_auth_asym_id 
_struct_sheet_range.beg_auth_seq_id 
_struct_sheet_range.end_auth_comp_id 
_struct_sheet_range.end_auth_asym_id 
_struct_sheet_range.end_auth_seq_id 
A A ALA A   6 ? PRO A   7 ? ALA A 6   PRO A 7   
A B ARG A 105 ? ARG A 105 ? ARG A 105 ARG A 105 
A C GLU A 116 ? GLY A 121 ? GLU A 116 GLY A 121 
A D SER A 137 ? LEU A 144 ? SER A 137 LEU A 144 
A E MET A 161 ? GLY A 165 ? MET A 161 GLY A 165 
A F PRO A 180 ? CYS A 183 ? PRO A 180 CYS A 183 
A G THR A 186 ? TRP A 193 ? THR A 186 TRP A 193 
A H ALA A 205 ? GLN A 209 ? ALA A 205 GLN A 209 
B I GLN A  16 ? ASN A  21 ? GLN A 16  ASN A 21  
B J SER A  24 ? ASP A  33 ? SER A 24  ASP A 33  
B K TRP A  36 ? THR A  39 ? TRP A 36  THR A 39  
B L TRP A  49 ? ILE A  52 ? TRP A 49  ILE A 52  
B M GLN A  64 ? ILE A  73 ? GLN A 64  ILE A 73  
B N MET A  87 ? LEU A  91 ? MET A 87  LEU A 91  
C O HIS A  56 ? HIS A  56 ? HIS A 56  HIS A 56  
C P GLY A 135 ? GLY A 135 ? GLY A 135 GLY A 135 
D Q HIS A  78 ? HIS A  78 ? HIS A 78  HIS A 78  
D R GLU A  83 ? GLU A  83 ? GLU A 83  GLU A 83  
# 
loop_
_struct_conf.id 
_struct_conf.conf_type_id 
_struct_conf.beg_label_comp_id 
_struct_conf.beg_label_asym_id 
_struct_conf.beg_label_seq_id 
_struct_conf.pdbx_beg_PDB_ins_code 
_struct_conf.end_label_comp_id 
_struct_conf.end_label_asym_id 
_struct_conf.end_label_seq_id 
_struct_conf.pdbx_end_PDB_ins_code 
_struct_conf.beg_auth_comp_id 
_struct_conf.beg_auth_asym_id 
_struct_conf.beg_auth_seq_id 
_struct_conf.end_auth_comp_id 
_struct_conf.end_auth_asym_id 
_struct_conf.end_auth_seq_id 
TURN_TY1_P1   TURN_TY1_P   VAL A   3 ? SER A   4 ? VAL A 3   SER A 4   
STRN1         STRN         ALA A   6 ? PRO A   7 ? ALA A 6   PRO A 7   
HELX_LH_PP_P1 HELX_LH_PP_P CYS A   8 ? ALA A   9 ? CYS A 8   ALA A 9   
TURN_TY1_P2   TURN_TY1_P   ARG A  10 ? GLY A  11 ? ARG A 10  GLY A 11  
BEND1         BEND         SER A  12 ? SER A  12 ? SER A 12  SER A 12  
TURN_TY1_P3   TURN_TY1_P   PRO A  14 ? TRP A  15 ? PRO A 14  TRP A 15  
STRN2         STRN         GLN A  16 ? ASN A  21 ? GLN A 16  ASN A 21  
TURN_TY1_P4   TURN_TY1_P   GLY A  22 ? LEU A  23 ? GLY A 22  LEU A 23  
STRN3         STRN         SER A  24 ? ASP A  33 ? SER A 24  ASP A 33  
TURN_TY1_P5   TURN_TY1_P   LYS A  34 ? SER A  35 ? LYS A 34  SER A 35  
STRN4         STRN         TRP A  36 ? THR A  39 ? TRP A 36  THR A 39  
HELX_RH_3T_P1 HELX_RH_3T_P ALA A  41 ? CYS A  43 ? ALA A 41  CYS A 43  
BEND2         BEND         SER A  45 ? LYS A  46 ? SER A 45  LYS A 46  
STRN5         STRN         TRP A  49 ? ILE A  52 ? TRP A 49  ILE A 52  
BEND3         BEND         GLY A  53 ? GLY A  53 ? GLY A 53  GLY A 53  
BEND4         BEND         ASP A  55 ? ASP A  55 ? ASP A 55  ASP A 55  
STRN6         STRN         HIS A  56 ? HIS A  56 ? HIS A 56  HIS A 56  
BEND5         BEND         LEU A  57 ? LEU A  59 ? LEU A 57  LEU A 59  
BEND6         BEND         GLN A  61 ? GLY A  62 ? GLN A 61  GLY A 62  
HELX_LH_PP_P2 HELX_LH_PP_P GLU A  63 ? GLU A  63 ? GLU A 63  GLU A 63  
STRN7         STRN         GLN A  64 ? ILE A  73 ? GLN A 64  ILE A 73  
TURN_TY1_P6   TURN_TY1_P   PRO A  75 ? LYS A  76 ? PRO A 75  LYS A 76  
STRN8         STRN         HIS A  78 ? HIS A  78 ? HIS A 78  HIS A 78  
TURN_TY1_P7   TURN_TY1_P   ARG A  79 ? ASP A  82 ? ARG A 79  ASP A 82  
STRN9         STRN         GLU A  83 ? GLU A  83 ? GLU A 83  GLU A 83  
TURN_TY1_P8   TURN_TY1_P   HIS A  84 ? HIS A  84 ? HIS A 84  HIS A 84  
STRN10        STRN         MET A  87 ? LEU A  91 ? MET A 87  LEU A 91  
BEND7         BEND         ALA A  92 ? ARG A  93 ? ALA A 92  ARG A 93  
BEND8         BEND         GLY A  98 ? ARG A 100 ? GLY A 98  ARG A 100 
HELX_LH_PP_P3 HELX_LH_PP_P THR A 103 ? LEU A 104 ? THR A 103 LEU A 104 
STRN11        STRN         ARG A 105 ? ARG A 105 ? ARG A 105 ARG A 105 
HELX_LH_PP_P4 HELX_LH_PP_P LEU A 106 ? PRO A 107 ? LEU A 106 PRO A 107 
BEND9         BEND         TYR A 108 ? ARG A 109 ? TYR A 108 ARG A 109 
HELX_LH_PP_P5 HELX_LH_PP_P CYS A 110 ? GLN A 112 ? CYS A 110 GLN A 112 
TURN_TY1_P9   TURN_TY1_P   PRO A 113 ? GLY A 114 ? PRO A 113 GLY A 114 
STRN12        STRN         GLU A 116 ? GLY A 121 ? GLU A 116 GLY A 121 
BEND10        BEND         THR A 125 ? ALA A 126 ? THR A 125 ALA A 126 
BEND11        BEND         ARG A 128 ? ARG A 129 ? ARG A 128 ARG A 129 
BEND12        BEND         LYS A 134 ? LYS A 134 ? LYS A 134 LYS A 134 
STRN13        STRN         GLY A 135 ? GLY A 135 ? GLY A 135 GLY A 135 
STRN14        STRN         SER A 137 ? LEU A 144 ? SER A 137 LEU A 144 
HELX_LH_PP_P6 HELX_LH_PP_P SER A 145 ? SER A 145 ? SER A 145 SER A 145 
HELX_RH_AL_P1 HELX_RH_AL_P PRO A 146 ? PHE A 152 ? PRO A 146 PHE A 152 
BEND13        BEND         TYR A 153 ? TYR A 153 ? TYR A 153 TYR A 153 
TURN_TY1_P10  TURN_TY1_P   PRO A 154 ? VAL A 156 ? PRO A 154 VAL A 156 
TURN_TY1_P11  TURN_TY1_P   ASN A 159 ? ASN A 160 ? ASN A 159 ASN A 160 
STRN15        STRN         MET A 161 ? GLY A 165 ? MET A 161 GLY A 165 
TURN_TY1_P12  TURN_TY1_P   ASP A 167 ? GLN A 168 ? ASP A 167 GLN A 168 
HELX_RH_3T_P2 HELX_RH_3T_P GLN A 174 ? ASP A 176 ? GLN A 174 ASP A 176 
TURN_TY1_P13  TURN_TY1_P   SER A 177 ? GLY A 178 ? SER A 177 GLY A 178 
STRN16        STRN         PRO A 180 ? CYS A 183 ? PRO A 180 CYS A 183 
TURN_TY1_P14  TURN_TY1_P   ASP A 184 ? GLU A 185 ? ASP A 184 GLU A 185 
STRN17        STRN         THR A 186 ? TRP A 193 ? THR A 186 TRP A 193 
BEND14        BEND         TYR A 196 ? PRO A 197 ? TYR A 196 PRO A 197 
TURN_TY1_P15  TURN_TY1_P   CYS A 198 ? GLY A 199 ? CYS A 198 GLY A 199 
BEND15        BEND         SER A 200 ? ALA A 201 ? SER A 200 ALA A 201 
HELX_LH_PP_P7 HELX_LH_PP_P HIS A 203 ? PRO A 204 ? HIS A 203 PRO A 204 
STRN18        STRN         ALA A 205 ? GLN A 209 ? ALA A 205 GLN A 209 
HELX_RH_3T_P3 HELX_RH_3T_P ILE A 210 ? TYR A 213 ? ILE A 210 TYR A 213 
HELX_RH_AL_P2 HELX_RH_AL_P ASN A 214 ? SER A 223 ? ASN A 214 SER A 223 
# 
