# Supplementary material for: FlatProt: 2D visualization eases protein structure comparison
Source: BMC Bioinformatics. 2025 Aug 13;26:210. doi: 10.1186/s12859-025-06233-x (PMC12344939; doi:10.1186/s12859-025-06233-x)
Supplement: Supplementary file 1 — Supplementary Material 1 [file 12859_2025_6233_MOESM1_ESM.zip › KLK/structures/Crvi_A_01.cif]

data_Crvi_A_01
# 
_entry.id   Crvi_A_01 
# 
_entity.id                         1      
_entity.type                       polymer 
_entity.pdbx_description           polymer-1 
_entity.formula_weight             25288.8 
_entity.pdbx_number_of_molecules        1 
# 
loop_
_struct_sheet.id 
_struct_sheet.number_strands 
A 2 
B 7 
C 7 
D 2 
# 
loop_
_struct_conf_type.id 
_struct_conf_type.criteria 
STRN         DSSP 
TURN_TY1_P   DSSP 
HELX_LH_PP_P DSSP 
HELX_RH_3T_P DSSP 
BEND         DSSP 
HELX_RH_AL_P DSSP 
# 
_struct_asym.id          A 
_struct_asym.entity_id   1 
# 
_software.pdbx_ordinal     1 
_software.name             dssp 
_software.version          4.4.10 
_software.date             ? 
_software.classification   'model annotation' 
# 
_entity_poly.entity_id                      1 
_entity_poly.type                           polypeptide(L) 
_entity_poly.nstd_linkage                   n 
_entity_poly.nstd_monomer                   n 
_entity_poly.pdbx_seq_one_letter_code       
;LVIGGEECNINEHRFLVALYESQSFLCGGTLINKEWVLTAKHCDRTHILIYVGVHDRSVQFDKEQRRFPKEKYFFDCTNF
TKWDKDIMLIRLNKPVSYSEHIAPLSLPSSPPIVGSVCRVMGWGQTTSPQETLPDVPHCANINLLDYEVCRTTHPQPATS
RILCAGVLEGGINTCHRDSGGPLICNGQFQGIVSWGDGSCAQPDKPALYSKVFDHLDWIQNIIAGS
;
_entity_poly.pdbx_seq_one_letter_code_can   
;LVIGGEECNINEHRFLVALYESQSFLCGGTLINKEWVLTAKHCDRTHILIYVGVHDRSVQFDKEQRRFPKEKYFFDCTNF
TKWDKDIMLIRLNKPVSYSEHIAPLSLPSSPPIVGSVCRVMGWGQTTSPQETLPDVPHCANINLLDYEVCRTTHPQPATS
RILCAGVLEGGINTCHRDSGGPLICNGQFQGIVSWGDGSCAQPDKPALYSKVFDHLDWIQNIIAGS
;
_entity_poly.pdbx_strand_id                 A 
# 
loop_
_dssp_struct_summary.entry_id 
_dssp_struct_summary.label_comp_id 
_dssp_struct_summary.label_asym_id 
_dssp_struct_summary.label_seq_id 
_dssp_struct_summary.secondary_structure 
_dssp_struct_summary.ss_bridge 
_dssp_struct_summary.helix_3_10 
_dssp_struct_summary.helix_alpha 
_dssp_struct_summary.helix_pi 
_dssp_struct_summary.helix_pp 
_dssp_struct_summary.bend 
_dssp_struct_summary.chirality 
_dssp_struct_summary.sheet 
_dssp_struct_summary.strand 
_dssp_struct_summary.ladder_1 
_dssp_struct_summary.ladder_2 
_dssp_struct_summary.accessibility 
_dssp_struct_summary.TCO 
_dssp_struct_summary.kappa 
_dssp_struct_summary.alpha 
_dssp_struct_summary.phi 
_dssp_struct_summary.psi 
_dssp_struct_summary.x_ca 
_dssp_struct_summary.y_ca 
_dssp_struct_summary.z_ca 
Crvi_A_01 LEU A 1   . . . . . . . . . . . . ? .      .     .      .      143.9  0.7   8.6   -8.9  
Crvi_A_01 VAL A 2   E . > . . . . - A A A . ? -0.932 .     -144.9 -96.5  101.5  1.8   5.7   -11.3 
Crvi_A_01 ILE A 3   E . 3 . . . S + A A A . ? -0.629 86.8  19.1   -66.6  133.5  3.9   7.4   -14.1 
Crvi_A_01 GLY A 4   T . 3 . . . S + . . . . ? 0.559  106.1 118.1  83.7   2.9    3.5   5.6   -17.4 
Crvi_A_01 GLY A 5   . . < . . . . - . . . . ? -0.445 54.2  -134.8 -95.4  174.0  0.2   4.1   -16.1 
Crvi_A_01 GLU A 6   E . . . . . . - B C B . ? -0.829 43.2  -68.3  -121.8 159.8  -3.4  4.3   -17.2 
Crvi_A_01 GLU A 7   E . . . . > . - B C B . ? -0.304 59.0  -117.3 -48.1  127.0  -6.6  4.8   -15.4 
Crvi_A_01 CYS A 8   P . . . . P . - . . . . ? -0.489 28.7  -104.8 -66.7  142.3  -7.3  1.7   -13.4 
Crvi_A_01 ASN A 9   P . > . . < . - . . . . ? -0.448 27.5  -123.3 -62.0  136.6  -10.4 -0.3  -14.2 
Crvi_A_01 ILE A 10  G . > . . . S + . . . . ? 0.815  112.3 47.8   -57.1  -25.5  -13.2 0.3   -11.6 
Crvi_A_01 ASN A 11  G . 3 . . . S + . . . . ? 0.551  100.3 65.5   -93.2  -9.8   -13.3 -3.5  -10.9 
Crvi_A_01 GLU A 12  G . < . . . S + . . . . ? 0.501  98.1  53.0   -96.1  0.8    -9.5  -4.0  -10.6 
Crvi_A_01 HIS A 13  . . X . . . . + . . . . ? -0.066 58.6  130.4  -127.6 31.2   -9.1  -1.9  -7.4  
Crvi_A_01 ARG A 14  T . 3 . . . S + . . . . ? 0.690  80.7  43.8   -64.3  -15.8  -11.6 -3.4  -5.0  
Crvi_A_01 PHE A 15  T . 3 . . . S + . . . . ? 0.502  86.4  113.6  -102.2 -16.5  -8.8  -3.6  -2.3  
Crvi_A_01 LEU A 16  E . < . . . . - C J I . ? -0.501 50.5  -161.7 -68.3  130.4  -7.3  -0.2  -2.9  
Crvi_A_01 VAL A 17  E . . . . . . - C J I J ? -0.898 9.4   -145.6 -117.0 137.1  -7.8  2.1   0.1   
Crvi_A_01 ALA A 18  E . . . . . . - C J I J ? -0.928 12.1  -158.3 -105.2 122.8  -7.6  5.9   0.1   
Crvi_A_01 LEU A 19  E . . . . . . - C J I J ? -0.880 13.1  -171.2 -102.3 129.2  -6.2  7.6   3.3   
Crvi_A_01 TYR A 20  E . . . . . . - C J I J ? -0.888 19.8  -155.5 -120.9 149.5  -7.0  11.2  4.0   
Crvi_A_01 GLU A 21  E . > . . . S - C J I J ? -0.988 81.7  -36.6  -120.6 118.6  -6.0  13.9  6.4   
Crvi_A_01 SER A 22  T . 3 . . . S - . . . . ? 0.869  128.9 -41.2  43.3   18.0   -8.6  16.8  7.1   
Crvi_A_01 GLN A 23  T . 3 . . . S + . . . . ? 0.373  115.5 112.1  121.6  0.9    -9.5  16.5  3.3   
Crvi_A_01 SER A 24  E . < . . . S - C K I . ? -0.896 74.5  -113.1 -104.3 127.6  -6.1  16.0  1.8   
Crvi_A_01 PHE A 25  E . . . . . . + C K I . ? -0.405 39.3  173.7  -57.3  128.9  -5.1  12.8  0.2   
Crvi_A_01 LEU A 26  E . . . . . . - C K . . ? 0.853  49.6  -37.7  -102.4 -63.7  -2.4  11.3  2.4   
Crvi_A_01 CYS A 27  E . . . . . . - C K I . ? -0.937 52.6  -103.6 -155.1 169.6  -1.6  7.7   1.1   
Crvi_A_01 GLY A 28  E . . . . . . - C K I . ? -0.476 32.3  -174.5 -95.9  172.9  -3.0  4.6   -0.2  
Crvi_A_01 GLY A 29  E . . . . . . - C K I . ? -0.928 21.3  -116.6 -153.8 176.7  -3.6  1.3   1.5   
Crvi_A_01 THR A 30  E . . . . . . - C K I K ? -0.989 16.7  -136.4 -130.1 121.5  -4.7  -2.3  1.0   
Crvi_A_01 LEU A 31  E . . . . . . + C K . K ? -0.664 26.0  172.6  -69.6  121.2  -7.7  -3.9  2.4   
Crvi_A_01 ILE A 32  . . . . . . . - . . . . ? 0.581  66.5  -16.6  -115.1 -8.2   -6.5  -7.4  3.6   
Crvi_A_01 ASN A 33  S . . . . . S - . . . . ? -0.917 89.0  -68.6  -168.4 -168.2 -9.9  -8.4  5.3   
Crvi_A_01 LYS A 34  S . . . . . S + . . . . ? 0.748  130.4 23.5   -67.3  -16.7  -13.2 -6.9  6.7   
Crvi_A_01 GLU A 35  S . . . . . S + . . . . ? 0.484  108.5 79.8   -126.8 -5.9   -11.4 -5.1  9.5   
Crvi_A_01 TRP A 36  E . . . . . . - C L . L ? -0.925 44.7  -173.6 -126.8 133.4  -7.8  -4.7  8.4   
Crvi_A_01 VAL A 37  E . . . . . . - C L K L ? -0.973 14.0  -151.7 -115.3 128.6  -5.9  -2.2  6.2   
Crvi_A_01 LEU A 38  E . . . . . . + C L K L ? -0.916 33.6  141.1  -100.2 130.4  -2.3  -2.6  5.3   
Crvi_A_01 THR A 39  E . . . . . . - C L . L ? -0.818 51.1  -65.1  -153.0 -176.3 -0.3  0.6   4.6   
Crvi_A_01 ALA A 40  . . > . . . . - . . . . ? -0.678 31.6  -138.7 -84.7  139.3  3.0   2.4   5.0   
Crvi_A_01 LYS A 41  G . > . . . S + . . . . ? 0.869  103.5 62.6   -59.9  -39.3  4.1   3.5   8.5   
Crvi_A_01 HIS A 42  G . 3 . . . S + . . . . ? 0.604  91.6  69.2   -69.6  -1.9   5.4   6.8   7.1   
Crvi_A_01 CYS A 43  G . < . . . S + . . . . ? 0.453  73.4  127.0  -90.3  -0.7   1.8   7.5   6.2   
Crvi_A_01 ASP A 44  . . < . . . . + . . . . ? -0.384 30.1  164.3  -69.1  130.5  0.8   7.7   9.9   
Crvi_A_01 ARG A 45  . . . . . . . - . . . . ? -0.913 47.0  -112.9 -137.8 166.4  -1.1  10.9  10.9  
Crvi_A_01 THR A 46  S . . . . . S + . . . . ? 0.920  109.6 35.0   -70.5  -38.9  -3.2  12.0  14.0  
Crvi_A_01 HIS A 47  S . . . . . S + . . . . ? -0.781 76.7  176.9  -122.6 88.9   -6.6  12.3  12.0  
Crvi_A_01 ILE A 48  E . . . . . . - C M J . ? -0.814 13.4  -164.6 -101.3 124.2  -6.8  9.5   9.4   
Crvi_A_01 LEU A 49  E . . . . . . - C M J . ? -0.967 11.2  -156.3 -100.0 128.9  -10.0 9.1   7.2   
Crvi_A_01 ILE A 50  E . . . . . . - C M J M ? -0.931 7.0   -168.1 -113.8 119.4  -10.1 5.7   5.4   
Crvi_A_01 TYR A 51  E . . . . . . - C M J M ? -0.924 4.2   -176.0 -107.3 130.8  -12.2 5.3   2.2   
Crvi_A_01 VAL A 52  E . . . . . . + C M J M ? -0.916 69.1  26.7   -119.6 144.9  -13.0 1.9   0.6   
Crvi_A_01 GLY A 53  S . . . . . S + . . . . ? 0.631  84.2  140.7  84.5   10.9   -14.8 1.3   -2.6  
Crvi_A_01 VAL A 54  . . . . . . . + . . . . ? -0.741 17.6  160.6  -90.1  131.0  -13.8 4.8   -4.0  
Crvi_A_01 HIS A 55  S . . . . . S + . . . . ? 0.660  73.2  35.9   -113.2 -37.1  -12.8 5.0   -7.7  
Crvi_A_01 ASP A 56  . . > . . . . - . . . . ? -0.966 63.5  -158.4 -124.4 116.9  -13.2 8.8   -8.3  
Crvi_A_01 ARG A 57  T . 3 . . . S + . . . . ? 0.655  96.3  52.0   -69.8  -13.1  -12.2 11.2  -5.5  
Crvi_A_01 SER A 58  T . 3 . . . S + . . . . ? 0.498  105.7 62.9   -99.7  -7.6   -14.4 13.9  -7.0  
Crvi_A_01 VAL A 59  S . < . . . S - . . . . ? -0.968 79.8  -129.1 -124.0 132.4  -17.4 11.7  -7.3  
Crvi_A_01 GLN A 60  . . . . . . . - . . . . ? -0.721 25.6  -148.8 -77.8  126.3  -19.4 10.1  -4.4  
Crvi_A_01 PHE A 61  . . > . . . . - . . . . ? -0.765 14.6  -132.8 -99.7  136.6  -19.9 6.3   -5.1  
Crvi_A_01 ASP A 62  T . 3 . . . S + . . . . ? 0.844  108.7 42.5   -58.2  -23.5  -23.1 4.6   -3.8  
Crvi_A_01 LYS A 63  T . 3 . . . S + . . . . ? 0.287  84.7  123.7  -113.1 7.2    -21.0 1.7   -2.4  
Crvi_A_01 GLU A 64  . . < . . . . - . . . . ? -0.476 45.3  -158.1 -68.1  133.3  -18.2 3.8   -0.9  
Crvi_A_01 GLN A 65  E . . . . . . - C N M . ? -0.992 6.6   -146.3 -120.3 136.1  -17.6 3.3   2.8   
Crvi_A_01 ARG A 66  E . . . . . . + C N M . ? -0.869 22.7  177.9  -102.4 130.1  -16.0 5.5   5.3   
Crvi_A_01 ARG A 67  E . . . . . . - C N M . ? -0.886 17.7  -145.4 -128.5 162.5  -14.0 4.1   8.1   
Crvi_A_01 PHE A 68  . . . . . . . - . . . . ? -0.920 32.2  -101.7 -122.0 148.4  -11.9 5.3   11.1  
Crvi_A_01 PRO A 69  E . . . . . . + C O N . ? -0.536 33.0  176.8  -67.7  128.1  -8.8  3.9   12.7  
Crvi_A_01 LYS A 70  E . . . . . S - C O . . ? 0.820  73.4  -1.1   -85.2  -47.5  -9.6  2.0   15.9  
Crvi_A_01 GLU A 71  E . . . . . . - C O N . ? -0.989 62.0  -150.9 -144.6 145.3  -5.9  0.8   16.5  
Crvi_A_01 LYS A 72  E . . . . . . - C O N . ? -0.981 9.2   -164.6 -121.4 134.3  -2.6  1.1   14.7  
Crvi_A_01 TYR A 73  E . . . . . . - C O N . ? -0.971 3.5   -162.1 -119.6 130.1  0.2   -1.4  14.8  
Crvi_A_01 PHE A 74  E . . . . . . - C O N . ? -0.915 25.9  -121.4 -111.7 132.1  3.7   -0.7  13.7  
Crvi_A_01 PHE A 75  . . . . . . . - . . . . ? -0.686 39.0  -178.0 -71.1  110.4  6.2   -3.2  12.9  
Crvi_A_01 ASP A 76  . . . . . . . + . . . . ? -0.972 11.8  169.0  -117.6 103.7  9.0   -2.3  15.4  
Crvi_A_01 CYS A 77  . . > . . . . - . . . . ? -1.000 29.8  -146.6 -114.3 115.5  12.3  -4.4  15.4  
Crvi_A_01 THR A 78  T . 3 . . . S + . . . . ? 0.717  97.6  56.5   -53.3  -5.1   15.1  -2.9  17.5  
Crvi_A_01 ASN A 79  T . 3 . . . S + . . . . ? 0.438  92.0  86.8   -115.9 9.1    17.7  -4.2  14.9  
Crvi_A_01 PHE A 80  S . < . . . S - . . . . ? -0.705 74.4  -115.4 -125.3 144.8  16.3  -2.6  11.7  
Crvi_A_01 THR A 81  . . > > . . . - . . . . ? -0.342 40.4  -100.5 -67.8  154.6  16.9  0.9   10.0  
Crvi_A_01 LYS A 82  T . 3 4 . . S + . . . . ? 0.775  127.5 50.3   -47.0  -13.6  13.9  3.5   9.7   
Crvi_A_01 TRP A 83  T . 3 4 . . S + . . . . ? 0.596  95.6  65.9   -110.4 -9.2   13.6  2.1   6.0   
Crvi_A_01 ASP A 84  T . < 4 . . S + . . . . ? 0.660  105.7 48.5   -85.7  -1.7   13.6  -1.6  6.9   
Crvi_A_01 LYS A 85  . . . < . . . + . . . . ? -0.570 56.1  137.5  -140.4 49.7   10.1  -0.9  8.6   
Crvi_A_01 ASP A 86  . . . . . . . + . . . . ? -0.473 44.1  112.0  -95.9  57.5   7.7   1.0   6.5   
Crvi_A_01 ILE A 87  . . . . . . . + . . . . ? -1.000 38.1  179.0  -129.5 135.3  4.6   -1.2  7.3   
Crvi_A_01 MET A 88  E . . . . . . - C P L N ? -1.000 15.3  -151.9 -135.3 129.2  1.5   -0.2  9.4   
Crvi_A_01 LEU A 89  E . . . . . . - C P L N ? -0.926 12.1  -162.2 -100.7 131.3  -1.5  -2.2  10.2  
Crvi_A_01 ILE A 90  E . . . . . . - C P L N ? -0.963 6.6   -152.8 -116.6 117.9  -4.8  -0.3  10.7  
Crvi_A_01 ARG A 91  E . . . . . . - C P L N ? -0.789 24.5  -128.2 -80.8  129.6  -7.7  -1.9  12.5  
Crvi_A_01 LEU A 92  E . . . . . . - C P . N ? -0.464 8.4   -128.9 -78.4  146.7  -11.0 -0.4  11.4  
Crvi_A_01 ASN A 93  S . . . . . S + . . . . ? 0.762  98.5  14.6   -68.1  -18.7  -13.5 1.0   14.0  
Crvi_A_01 LYS A 94  S . . . . . S - . . . . ? -0.985 92.2  -99.8  -150.6 146.0  -16.1 -1.1  12.1  
Crvi_A_01 PRO A 95  P . . . . > . - . . . . ? -0.283 38.3  -120.0 -64.7  149.5  -15.9 -4.0  9.5   
Crvi_A_01 VAL A 96  P . . . . P . - . . . . ? -0.531 20.0  -121.6 -80.5  155.2  -16.5 -3.1  5.8   
Crvi_A_01 SER A 97  P . . . . P . - . . . . ? -0.889 29.0  -123.3 -96.4  119.3  -19.3 -4.7  3.8   
Crvi_A_01 TYR A 98  P . . . . < . + . . . . ? -0.342 43.5  154.6  -58.2  148.1  -18.1 -6.5  0.8   
Crvi_A_01 SER A 99  B . > . . . . - D Q O . ? -0.841 62.2  -73.7  -155.4 -175.0 -19.4 -5.4  -2.6  
Crvi_A_01 GLU A 100 T . 3 . . . S + . . . . ? 0.710  135.8 34.5   -61.5  -17.4  -18.6 -5.4  -6.3  
Crvi_A_01 HIS A 101 T . 3 . . . S + . . . . ? 0.358  111.5 66.5   -123.0 2.4    -16.1 -2.6  -5.5  
Crvi_A_01 ILE A 102 B . < . . . . + D R O . ? -0.955 58.0  134.6  -132.5 109.6  -14.9 -3.7  -2.1  
Crvi_A_01 ALA A 103 . . . . . . . - . . . . ? -0.967 48.0  -111.1 -152.8 143.7  -12.9 -6.8  -1.7  
Crvi_A_01 PRO A 104 P . . . . > . - . . . . ? -0.355 24.2  -128.5 -74.8  155.3  -9.8  -7.8  0.2   
Crvi_A_01 LEU A 105 P . . . . P . - . . . . ? -0.875 30.4  -114.0 -97.9  134.6  -6.4  -8.7  -1.5  
Crvi_A_01 SER A 106 P . . . . P . - . . . . ? -0.381 25.0  -117.6 -72.1  140.9  -4.9  -12.0 -0.4  
Crvi_A_01 LEU A 107 P . . . . P . - . . . . ? -0.395 46.0  -86.6  -68.5  151.1  -1.6  -12.0 1.5   
Crvi_A_01 PRO A 108 P . . . . < . - . . . . ? -0.363 29.6  -165.6 -64.6  142.1  1.3   -13.7 -0.3  
Crvi_A_01 SER A 109 S . . . . . S + . . . . ? 0.555  77.1  24.3   -99.7  -15.7  1.7   -17.5 0.1   
Crvi_A_01 SER A 110 S . . . . . S - . . . . ? -0.955 93.8  -85.3  -145.8 158.6  5.3   -17.4 -1.3  
Crvi_A_01 PRO A 111 . . . . . . . - . . . . ? -0.298 56.9  -91.5  -62.5  154.5  8.2   -15.0 -1.7  
Crvi_A_01 PRO A 112 . . . . . . . - . . . . ? -0.289 37.0  -127.6 -63.7  154.0  8.2   -12.7 -4.8  
Crvi_A_01 ILE A 113 . . > . . . . - . . . . ? -0.899 18.6  -122.8 -109.5 120.7  10.0  -13.9 -8.0  
Crvi_A_01 VAL A 114 T . 3 . . . S + . . . . ? -0.346 98.8  30.0   -57.0  136.1  12.5  -11.7 -9.7  
Crvi_A_01 GLY A 115 T . 3 . . . S + . . . . ? 0.264  88.1  134.5  96.8   -14.2  11.6  -11.0 -13.3 
Crvi_A_01 SER A 116 . . < . . . . - . . . . ? -0.383 61.0  -118.3 -65.6  147.4  7.9   -11.2 -12.6 
Crvi_A_01 VAL A 117 E . . . . . . - B D C . ? -0.833 38.5  -164.8 -84.4  119.1  5.6   -8.6  -14.1 
Crvi_A_01 CYS A 118 E . . . . . . - B D C D ? -0.786 15.6  -129.3 -111.3 151.4  3.9   -6.9  -11.2 
Crvi_A_01 ARG A 119 E . . . . . . - B D C D ? -0.894 21.1  -168.1 -104.1 128.9  1.0   -4.6  -11.0 
Crvi_A_01 VAL A 120 E . . . . . . - B D C D ? -0.910 5.8   -178.9 -114.7 145.4  1.1   -1.2  -9.2  
Crvi_A_01 MET A 121 E . . . . . . + B D C . ? -0.997 12.8  137.0  -141.6 143.3  -1.8  0.9   -8.3  
Crvi_A_01 GLY A 122 E . . . . . . - B D C . ? -0.991 51.4  -123.4 -174.1 173.2  -2.1  4.3   -6.6  
Crvi_A_01 TRP A 123 S . . . . . S + . . . . ? 0.031  73.7  112.6  -112.0 15.3   -3.7  7.8   -6.3  
Crvi_A_01 GLY A 124 S . . . . . S - . . . . ? 0.041  76.3  -47.7  -85.1  -169.3 -0.3  9.7   -6.4  
Crvi_A_01 GLN A 125 . . . . . . . - . . . . ? -0.299 36.6  -161.1 -61.7  145.2  1.3   12.2  -9.1  
Crvi_A_01 THR A 126 S . . . . . S + . . . . ? 0.428  72.9  51.3   -109.4 -7.2   1.2   11.1  -12.8 
Crvi_A_01 THR A 127 S . . . . . S - . . . . ? -0.938 77.9  -120.3 -129.9 156.2  4.0   13.5  -13.9 
Crvi_A_01 SER A 128 S . . . . . S - . . . . ? -0.984 91.3  -4.5   -140.1 127.2  7.7   14.4  -12.8 
Crvi_A_01 PRO A 129 S . . . . . S + . . . . ? -0.993 126.5 71.7   -88.1  -11.4  8.8   17.0  -11.8 
Crvi_A_01 GLN A 130 S . . . . . S - . . . . ? -0.543 84.0  -129.6 -68.8  128.7  5.4   18.6  -12.6 
Crvi_A_01 GLU A 131 . . . . . . . + . . . . ? -0.792 33.2  170.1  -88.8  106.3  2.8   17.5  -10.1 
Crvi_A_01 THR A 132 . . . . . . . - . . . . ? -0.982 14.5  -163.1 -112.9 117.6  -0.4  16.2  -11.7 
Crvi_A_01 LEU A 133 . . . . . . . - . . . . ? -0.885 12.1  -146.9 -100.3 112.7  -2.9  14.5  -9.3  
Crvi_A_01 PRO A 134 . . . . . . . - . . . . ? -0.438 13.1  -137.7 -76.2  154.0  -5.5  12.4  -11.0 
Crvi_A_01 ASP A 135 S . . . . . S + . . . . ? 0.688  92.0  49.8   -80.4  -18.6  -9.1  12.0  -9.6  
Crvi_A_01 VAL A 136 S . . . . . S - . . . . ? -0.875 97.2  -99.4  -119.1 151.5  -9.0  8.3   -10.5 
Crvi_A_01 PRO A 137 . . . . . . . - . . . . ? -0.378 33.6  -139.9 -68.9  149.9  -6.3  5.7   -9.6  
Crvi_A_01 HIS A 138 E . . . . . . - B E B C ? -0.873 12.6  -160.1 -112.0 146.0  -3.7  4.7   -12.2 
Crvi_A_01 CYS A 139 E . . . . . . + B E B C ? -0.944 12.6  169.9  -126.8 144.5  -2.3  1.3   -12.9 
Crvi_A_01 ALA A 140 E . . . . . . - B E . C ? -0.993 32.6  -115.9 -151.1 150.8  0.8   0.1   -14.6 
Crvi_A_01 ASN A 141 E . . . . . . + B E . C ? -0.760 37.4  176.3  -87.7  132.7  2.8   -3.0  -15.2 
Crvi_A_01 ILE A 142 E . . . . . . - B E . C ? -0.936 26.1  -115.2 -134.8 157.3  6.3   -3.0  -13.7 
Crvi_A_01 ASN A 143 E . . . . . . - B E E C ? -0.779 20.6  -129.1 -97.5  133.5  9.2   -5.6  -13.5 
Crvi_A_01 LEU A 144 E . . . . . . - B E E . ? -0.696 35.1  -158.0 -74.5  129.4  10.5  -7.0  -10.3 
Crvi_A_01 LEU A 145 E . . . . . . - B E E . ? -0.672 23.5  -88.8  -110.8 161.2  14.2  -6.5  -10.3 
Crvi_A_01 ASP A 146 . . > > . . . - . . . . ? -0.471 35.5  -124.7 -65.2  134.7  17.2  -8.1  -8.6  
Crvi_A_01 TYR A 147 H . 3 > . . S + . . . . ? 0.793  109.7 66.0   -51.9  -30.6  17.9  -6.4  -5.3  
Crvi_A_01 GLU A 148 H . 3 > . . S + . . . . ? 0.820  94.5  59.6   -63.3  -27.9  21.5  -5.8  -6.7  
Crvi_A_01 VAL A 149 H . < > . . S + . . . . ? 0.917  106.0 46.5   -66.1  -40.8  20.1  -3.5  -9.3  
Crvi_A_01 CYS A 150 H . > X . . S + . . . . ? 0.847  105.1 59.5   -73.8  -33.2  18.6  -1.2  -6.6  
Crvi_A_01 ARG A 151 H . 3 < . . S + . . . . ? 0.787  99.7  58.6   -66.0  -28.2  21.8  -1.1  -4.5  
Crvi_A_01 THR A 152 H . 3 < . . S + . . . . ? 0.835  121.2 24.8   -71.5  -28.4  23.6  0.3   -7.5  
Crvi_A_01 THR A 153 H . < < . . S + . . . . ? 0.682  133.5 36.7   -107.3 -27.8  21.2  3.3   -7.5  
Crvi_A_01 HIS A 154 . . . X . . . + . . . . ? -0.691 63.0  171.1  -125.8 65.7   20.1  3.3   -3.9  
Crvi_A_01 PRO A 155 T . . 4 . . . + . . . . ? 0.821  65.4  63.7   -59.1  -3.9   23.3  2.3   -1.9  
Crvi_A_01 GLN A 156 T . . 4 . . S + . . . . ? -0.989 110.4 2.5    -165.9 113.8  21.3  3.2   1.4   
Crvi_A_01 PRO A 157 T . . 4 . . S + . . . . ? -0.777 84.9  122.3  -121.6 47.8   18.7  1.9   2.6   
Crvi_A_01 ALA A 158 . . . < . . . + . . . . ? -0.290 37.6  170.3  -77.8  94.5   18.2  -0.9  0.1   
Crvi_A_01 THR A 159 . . > . . . . - . . . . ? -0.723 53.2  -98.1  -89.5  165.3  18.2  -4.1  2.4   
Crvi_A_01 SER A 160 T . 3 . . . S + . . . . ? 0.648  121.1 70.3   -58.5  -6.0   17.2  -7.7  1.2   
Crvi_A_01 ARG A 161 T . 3 . . . S + . . . . ? 0.349  85.6  83.3   -98.4  9.1    13.8  -6.9  2.8   
Crvi_A_01 ILE A 162 E . < . . . S - B F . F ? -0.873 73.4  -134.5 -113.0 135.6  12.9  -4.3  0.1   
Crvi_A_01 LEU A 163 E . . . . . . - B F . F ? -0.818 15.3  -149.2 -87.0  139.8  11.4  -5.1  -3.2  
Crvi_A_01 CYS A 164 E . . . . . . + B F E F ? -0.965 25.0  163.4  -113.1 123.0  12.9  -3.5  -6.3  
Crvi_A_01 ALA A 165 E . . . . . . + B F E F ? -0.999 13.9  93.1   -144.4 140.6  10.7  -2.7  -9.2  
Crvi_A_01 GLY A 166 E . . . . . . - B F E . ? -0.963 65.7  -78.5  168.0  178.5  10.8  -0.6  -12.2 
Crvi_A_01 VAL A 167 . . > . . . . - . . . . ? -0.977 31.8  -150.7 -107.0 113.9  11.6  -0.1  -16.0 
Crvi_A_01 LEU A 168 T . 3 . . . S + . . . . ? 0.775  99.4  53.7   -60.2  -28.1  15.3  0.4   -16.3 
Crvi_A_01 GLU A 169 T . 3 . . . S - . . . . ? 0.616  113.8 -129.7 -77.0  -10.6  14.7  2.5   -19.4 
Crvi_A_01 GLY A 170 S . < . . . S + . . . . ? -0.414 70.7  112.3  89.3   179.4  12.4  4.7   -17.3 
Crvi_A_01 GLY A 171 S . . . . . S + . . . . ? 0.179  73.4  66.5   102.7  -21.7  8.8   5.7   -18.1 
Crvi_A_01 ILE A 172 . . . . . . . + . . . . ? -0.983 61.2  118.0  -136.1 130.5  7.1   3.7   -15.5 
Crvi_A_01 ASN A 173 E . . . . . . - A B A . ? -0.976 57.3  -94.4  -175.7 158.7  7.3   4.2   -11.7 
Crvi_A_01 THR A 174 E . . . . . . - A B A . ? -0.713 45.9  -172.6 -80.7  150.5  5.4   5.1   -8.4  
Crvi_A_01 CYS A 175 . . > . . . . - . . . . ? -0.686 35.0  -33.5  -134.7 -174.0 5.5   8.7   -7.4  
Crvi_A_01 HIS A 176 T . 3 . . . S + . . . . ? -0.089 122.3 18.1   -50.6  132.9  4.6   11.0  -4.6  
Crvi_A_01 ARG A 177 T . 3 . . . S + . . . . ? 0.279  94.2  101.5  90.4   -2.8   1.4   10.1  -2.6  
Crvi_A_01 ASP A 178 . . X . . . . + . . . . ? 0.451  50.6  132.3  -85.8  -1.6   1.4   6.5   -3.8  
Crvi_A_01 SER A 179 T . 3 . . . . + . . . . ? -0.207 67.4  21.6   -52.5  138.5  2.8   5.5   -0.5  
Crvi_A_01 GLY A 180 T . 3 . . . S + . . . . ? 0.263  92.8  131.7  90.0   -13.2  1.0   2.6   1.1   
Crvi_A_01 GLY A 181 P . < . . > . - . . . . ? -0.303 59.7  -93.2  -72.1  165.1  -0.4  1.4   -2.2  
Crvi_A_01 PRO A 182 E . . . . P . - B G . G ? -0.485 19.5  -157.6 -92.5  137.9  -0.1  -2.3  -3.3  
Crvi_A_01 LEU A 183 E . . . . < . - B G D G ? -0.985 21.5  -162.9 -100.2 117.0  2.5   -4.1  -5.5  
Crvi_A_01 ILE A 184 E . . . . . . + B G D G ? -0.895 12.1  177.9  -112.9 120.1  0.8   -7.2  -7.0  
Crvi_A_01 CYS A 185 E . > . . . S - B G D G ? -0.979 72.2  -10.8  -122.5 127.8  2.8   -10.0 -8.4  
Crvi_A_01 ASN A 186 T . 3 . . . S - . . . . ? 0.890  130.5 -54.4  55.0   31.5   1.3   -13.3 -9.8  
Crvi_A_01 GLY A 187 T . 3 . . . S + . . . . ? 0.542  117.0 105.0  86.6   6.7    -2.0  -12.2 -8.3  
Crvi_A_01 GLN A 188 E . < . . . S - B H G . ? -0.929 78.9  -104.3 -124.1 153.6  -0.7  -11.7 -4.8  
Crvi_A_01 PHE A 189 E . . . . . . + B H G . ? -0.582 48.9  158.0  -72.9  109.0  0.1   -8.8  -2.5  
Crvi_A_01 GLN A 190 E . . . . . . + B H . . ? 0.676  52.0  14.3   -114.2 -19.9  3.9   -8.6  -2.5  
Crvi_A_01 GLY A 191 E . . . . . . - B H G H ? -0.972 53.3  -131.4 -156.3 163.7  4.8   -5.1  -1.6  
Crvi_A_01 ILE A 192 E . . . . . . - B H G H ? -0.984 37.8  -113.1 -120.2 125.0  3.9   -1.6  -0.2  
Crvi_A_01 VAL A 193 E . . . . . . + B H . H ? -0.423 55.2  153.4  -56.4  120.0  4.8   1.5   -2.0  
Crvi_A_01 SER A 194 . . . . . . . - . . . . ? 0.565  45.5  -11.5  -115.7 -87.1  7.4   3.0   0.4   
Crvi_A_01 TRP A 195 . . . . . . . + . . . . ? -0.786 51.0  156.1  -129.1 153.8  10.1  5.3   -0.8  
Crvi_A_01 GLY A 196 . . . . . . . - . . . . ? -0.956 49.6  -69.6  -168.7 158.3  11.7  6.6   -4.1  
Crvi_A_01 ASP A 197 . . . . . . . - . . . . ? -0.202 47.0  -109.2 -51.8  148.5  13.7  9.6   -5.3  
Crvi_A_01 GLY A 198 S . . . . . S + . . . . ? 0.768  111.9 68.3   -52.4  -23.4  11.9  13.0  -5.7  
Crvi_A_01 SER A 199 S . . . . . S - . . . . ? -0.880 81.7  -158.8 -104.1 111.6  12.3  12.4  -9.5  
Crvi_A_01 CYS A 200 . . . . . . . + . . . . ? -0.608 63.5  18.2   -90.4  150.8  10.0  9.5   -10.5 
Crvi_A_01 ALA A 201 S . . . . . S + . . . . ? 0.787  82.4  155.6  68.0   26.5   10.2  7.2   -13.6 
Crvi_A_01 GLN A 202 . . > . . . . - . . . . ? -0.649 53.8  -89.4  -80.8  149.1  13.9  8.1   -14.3 
Crvi_A_01 PRO A 203 T . 3 . . . S + . . . . ? -0.328 111.6 7.0    -56.3  136.9  16.2  5.7   -16.2 
Crvi_A_01 ASP A 204 T . 3 . . . S + . . . . ? 0.756  103.2 111.2  68.0   20.5   18.0  3.2   -13.9 
Crvi_A_01 LYS A 205 . . < . . . . - . . . . ? -0.656 46.9  -178.4 -125.3 75.3   15.9  4.5   -10.9 
Crvi_A_01 PRO A 206 . . . . . . . - . . . . ? -0.309 28.3  -106.3 -68.9  163.4  13.6  1.7   -9.9  
Crvi_A_01 ALA A 207 E . . . . . . - B I F . ? -0.558 26.2  -130.7 -89.0  152.6  11.1  2.1   -7.0  
Crvi_A_01 LEU A 208 E . . . . . . - B I F . ? -0.877 22.3  -171.3 -108.0 135.6  11.5  0.5   -3.5  
Crvi_A_01 TYR A 209 E . . . . . . - B I F H ? -0.947 30.4  -111.7 -126.1 142.1  8.7   -1.4  -1.8  
Crvi_A_01 SER A 210 E . . . . . . - B I F H ? -0.646 39.2  -123.4 -70.1  124.6  8.3   -2.8  1.6   
Crvi_A_01 LYS A 211 E . . . . . . - B I . H ? -0.671 24.0  -168.3 -74.8  113.6  8.4   -6.7  1.2   
Crvi_A_01 VAL A 212 S . > . . . S + . . . . ? 0.858  78.4  67.6   -73.3  -36.3  5.1   -8.0  2.7   
Crvi_A_01 PHE A 213 G . > . . . S + . . . . ? 0.856  95.0  56.2   -56.5  -37.2  6.2   -11.7 2.7   
Crvi_A_01 ASP A 214 G . 3 . . . S + . . . . ? 0.620  109.6 47.7   -73.1  -10.4  8.9   -11.1 5.4   
Crvi_A_01 HIS A 215 G . < > . . S + . . . . ? 0.224  77.0  107.1  -114.1 11.9   6.2   -9.6  7.8   
Crvi_A_01 LEU A 216 H . < > . . S + . . . . ? 0.886  78.4  51.7   -63.1  -42.5  3.5   -12.3 7.4   
Crvi_A_01 ASP A 217 H . . > . . S + . . . . ? 0.927  113.3 45.0   -60.2  -43.5  4.1   -13.8 10.8  
Crvi_A_01 TRP A 218 H . . > . . S + . . . . ? 0.921  114.5 48.6   -64.1  -45.8  3.7   -10.4 12.4  
Crvi_A_01 ILE A 219 H . . X . . S + . . . . ? 0.941  113.2 46.3   -62.4  -46.9  0.7   -9.5  10.3  
Crvi_A_01 GLN A 220 H . . X . . S + . . . . ? 0.862  109.1 54.5   -69.4  -39.8  -1.1  -12.8 11.0  
Crvi_A_01 ASN A 221 H . . X . . S + . . . . ? 0.884  111.1 45.8   -59.5  -43.2  -0.3  -12.6 14.8  
Crvi_A_01 ILE A 222 H . . X . . S + . . . . ? 0.936  113.9 48.0   -66.6  -45.7  -1.9  -9.2  15.1  
Crvi_A_01 ILE A 223 H . > < . . S + . . . . ? 0.893  111.7 50.2   -65.5  -40.0  -5.0  -10.2 13.0  
Crvi_A_01 ALA A 224 H . 3 < . . S + . . . . ? 0.813  110.2 50.6   -68.5  -31.0  -5.5  -13.4 15.0  
Crvi_A_01 GLY A 225 H . 3 < . . . . . . . . ? 0.477  .     .      -92.3  -4.0   -5.3  -11.7 18.4  
Crvi_A_01 SER A 226 . . < < . . . . . . . . ? -0.585 .     .      -95.7  .      -7.8  -8.9  17.7  
# 
loop_
_dssp_struct_ladder.id 
_dssp_struct_ladder.sheet_id 
_dssp_struct_ladder.range_id_1 
_dssp_struct_ladder.range_id_2 
_dssp_struct_ladder.type 
_dssp_struct_ladder.beg_1_label_comp_id 
_dssp_struct_ladder.beg_1_label_asym_id 
_dssp_struct_ladder.beg_1_label_seq_id 
_dssp_struct_ladder.pdbx_beg_1_PDB_ins_code 
_dssp_struct_ladder.end_1_label_comp_id 
_dssp_struct_ladder.end_1_label_asym_id 
_dssp_struct_ladder.end_1_label_seq_id 
_dssp_struct_ladder.pdbx_end_1_PDB_ins_code 
_dssp_struct_ladder.beg_1_auth_comp_id 
_dssp_struct_ladder.beg_1_auth_asym_id 
_dssp_struct_ladder.beg_1_auth_seq_id 
_dssp_struct_ladder.end_1_auth_comp_id 
_dssp_struct_ladder.end_1_auth_asym_id 
_dssp_struct_ladder.end_1_auth_seq_id 
_dssp_struct_ladder.beg_2_label_comp_id 
_dssp_struct_ladder.beg_2_label_asym_id 
_dssp_struct_ladder.beg_2_label_seq_id 
_dssp_struct_ladder.pdbx_beg_2_PDB_ins_code 
_dssp_struct_ladder.end_2_label_comp_id 
_dssp_struct_ladder.end_2_label_asym_id 
_dssp_struct_ladder.end_2_label_seq_id 
_dssp_struct_ladder.pdbx_end_2_PDB_ins_code 
_dssp_struct_ladder.beg_2_auth_comp_id 
_dssp_struct_ladder.beg_2_auth_asym_id 
_dssp_struct_ladder.beg_2_auth_seq_id 
_dssp_struct_ladder.end_2_auth_comp_id 
_dssp_struct_ladder.end_2_auth_asym_id 
_dssp_struct_ladder.end_2_auth_seq_id 
A A A B anti-parallel VAL A 2   ? ILE A 3   ? VAL A 2   ILE A 3   THR A 174 ? ASN A 173 ? THR A 174 ASN A 173 
B B C E anti-parallel GLU A 6   ? GLU A 7   ? GLU A 6   GLU A 7   CYS A 139 ? HIS A 138 ? CYS A 139 HIS A 138 
C B D E anti-parallel VAL A 117 ? GLY A 122 ? VAL A 117 GLY A 122 ASN A 143 ? HIS A 138 ? ASN A 143 HIS A 138 
D B D G anti-parallel CYS A 118 ? VAL A 120 ? CYS A 118 VAL A 120 CYS A 185 ? LEU A 183 ? CYS A 185 LEU A 183 
E B E F anti-parallel ASN A 143 ? LEU A 145 ? ASN A 143 LEU A 145 GLY A 166 ? CYS A 164 ? GLY A 166 CYS A 164 
F B F I anti-parallel ILE A 162 ? ALA A 165 ? ILE A 162 ALA A 165 SER A 210 ? ALA A 207 ? SER A 210 ALA A 207 
G B G H anti-parallel PRO A 182 ? CYS A 185 ? PRO A 182 CYS A 185 ILE A 192 ? GLN A 188 ? ILE A 192 GLN A 188 
H B H I anti-parallel GLY A 191 ? VAL A 193 ? GLY A 191 VAL A 193 LYS A 211 ? TYR A 209 ? LYS A 211 TYR A 209 
I C J K anti-parallel LEU A 16  ? GLU A 21  ? LEU A 16  GLU A 21  THR A 30  ? SER A 24  ? THR A 30  SER A 24  
J C J M anti-parallel VAL A 17  ? GLU A 21  ? VAL A 17  GLU A 21  VAL A 52  ? ILE A 48  ? VAL A 52  ILE A 48  
K C K L anti-parallel THR A 30  ? LEU A 31  ? THR A 30  LEU A 31  LEU A 38  ? VAL A 37  ? LEU A 38  VAL A 37  
L C L P anti-parallel TRP A 36  ? THR A 39  ? TRP A 36  THR A 39  ARG A 91  ? MET A 88  ? ARG A 91  MET A 88  
M C M N anti-parallel ILE A 50  ? VAL A 52  ? ILE A 50  VAL A 52  ARG A 67  ? GLN A 65  ? ARG A 67  GLN A 65  
N C O P anti-parallel PRO A 69  ? PHE A 74  ? PRO A 69  PHE A 74  LEU A 92  ? MET A 88  ? LEU A 92  MET A 88  
O D Q R anti-parallel SER A 99  ? SER A 99  ? SER A 99  SER A 99  ILE A 102 ? ILE A 102 ? ILE A 102 ILE A 102 
# 
loop_
_dssp_struct_bridge_pairs.id 
_dssp_struct_bridge_pairs.label_comp_id 
_dssp_struct_bridge_pairs.label_seq_id 
_dssp_struct_bridge_pairs.label_asym_id 
_dssp_struct_bridge_pairs.auth_seq_id 
_dssp_struct_bridge_pairs.auth_asym_id 
_dssp_struct_bridge_pairs.pdbx_PDB_ins_code 
_dssp_struct_bridge_pairs.acceptor_1_label_comp_id 
_dssp_struct_bridge_pairs.acceptor_1_label_seq_id 
_dssp_struct_bridge_pairs.acceptor_1_label_asym_id 
_dssp_struct_bridge_pairs.acceptor_1_auth_seq_id 
_dssp_struct_bridge_pairs.acceptor_1_auth_asym_id 
_dssp_struct_bridge_pairs.acceptor_1_pdbx_PDB_ins_code 
_dssp_struct_bridge_pairs.acceptor_1_energy 
_dssp_struct_bridge_pairs.acceptor_2_label_comp_id 
_dssp_struct_bridge_pairs.acceptor_2_label_seq_id 
_dssp_struct_bridge_pairs.acceptor_2_label_asym_id 
_dssp_struct_bridge_pairs.acceptor_2_auth_seq_id 
_dssp_struct_bridge_pairs.acceptor_2_auth_asym_id 
_dssp_struct_bridge_pairs.acceptor_2_pdbx_PDB_ins_code 
_dssp_struct_bridge_pairs.acceptor_2_energy 
_dssp_struct_bridge_pairs.donor_1_label_comp_id 
_dssp_struct_bridge_pairs.donor_1_label_seq_id 
_dssp_struct_bridge_pairs.donor_1_label_asym_id 
_dssp_struct_bridge_pairs.donor_1_auth_seq_id 
_dssp_struct_bridge_pairs.donor_1_auth_asym_id 
_dssp_struct_bridge_pairs.donor_1_pdbx_PDB_ins_code 
_dssp_struct_bridge_pairs.donor_1_energy 
_dssp_struct_bridge_pairs.donor_2_label_comp_id 
_dssp_struct_bridge_pairs.donor_2_label_seq_id 
_dssp_struct_bridge_pairs.donor_2_label_asym_id 
_dssp_struct_bridge_pairs.donor_2_auth_seq_id 
_dssp_struct_bridge_pairs.donor_2_auth_asym_id 
_dssp_struct_bridge_pairs.donor_2_pdbx_PDB_ins_code 
_dssp_struct_bridge_pairs.donor_2_energy 
1   LEU 1   A 1   A ? ?   ?   ? ?   ? ? ?    ?   ?   ? ?   ? ? ?    CYS 175 A 175 A ? -1.8 ILE 3   A 3   A ? -0.7 
2   VAL 2   A 2   A ? GLY 124 A 124 A ? -0.3 GLY 122 A 122 A ? -0.3 GLY 5   A 5   A ? -1.5 GLY 4   A 4   A ? -0.3 
3   ILE 3   A 3   A ? ASN 173 A 173 A ? -2.4 LEU 1   A 1   A ? -0.7 ASN 173 A 173 A ? -1.5 THR 127 A 127 A ? -0.1 
4   GLY 4   A 4   A ? THR 126 A 126 A ? -0.4 VAL 2   A 2   A ? -0.3 ILE 3   A 3   A ? -0.2 ASN 141 A 141 A ? -0.2 
5   GLY 5   A 5   A ? VAL 2   A 2   A ? -1.5 ASN 173 A 173 A ? -0.1 GLY 4   A 4   A ? -0.3 GLU 7   A 7   A ? -0.3 
6   GLU 6   A 6   A ? CYS 139 A 139 A ? -2.5 GLY 4   A 4   A ? -0.1 CYS 139 A 139 A ? -3.6 ASN 9   A 9   A ? -0.1 
7   GLU 7   A 7   A ? GLY 5   A 5   A ? -0.3 HIS 138 A 138 A ? -0.2 HIS 138 A 138 A ? -0.3 ASN 9   A 9   A ? -0.2 
8   CYS 8   A 8   A ? PRO 137 A 137 A ? -3.2 GLY 122 A 122 A ? -0.1 ILE 10  A 10  A ? -0.1 GLU 7   A 7   A ? -0.1 
9   ASN 9   A 9   A ? GLU 7   A 7   A ? -0.2 ILE 10  A 10  A ? -0.1 GLU 12  A 12  A ? -1.8 HIS 13  A 13  A ? -0.4 
10  ILE 10  A 10  A ? ASN 11  A 11  A ? -0.3 GLU 12  A 12  A ? -0.2 HIS 13  A 13  A ? -0.5 ASN 9   A 9   A ? -0.1 
11  ASN 11  A 11  A ? GLU 12  A 12  A ? -0.2 HIS 13  A 13  A ? -0.1 ARG 14  A 14  A ? -0.4 ILE 10  A 10  A ? -0.3 
12  GLU 12  A 12  A ? ASN 9   A 9   A ? -1.8 HIS 13  A 13  A ? -0.2 ASN 11  A 11  A ? -0.2 ILE 10  A 10  A ? -0.2 
13  HIS 13  A 13  A ? ILE 10  A 10  A ? -0.5 ASN 9   A 9   A ? -0.4 LEU 16  A 16  A ? -1.3 GLY 53  A 53  A ? -0.3 
14  ARG 14  A 14  A ? ASN 11  A 11  A ? -0.4 PHE 15  A 15  A ? -0.3 ALA 103 A 103 A ? -2.1 GLY 53  A 53  A ? -0.2 
15  PHE 15  A 15  A ? ILE 102 A 102 A ? -0.2 GLU 12  A 12  A ? -0.2 LEU 31  A 31  A ? -3.0 VAL 17  A 17  A ? -0.3 
16  LEU 16  A 16  A ? HIS 13  A 13  A ? -1.3 THR 30  A 30  A ? -0.2 GLY 53  A 53  A ? -0.5 ALA 18  A 18  A ? -0.4 
17  VAL 17  A 17  A ? GLY 29  A 29  A ? -2.5 PHE 15  A 15  A ? -0.3 GLY 29  A 29  A ? -1.6 LEU 19  A 19  A ? -0.5 
18  ALA 18  A 18  A ? TYR 51  A 51  A ? -2.5 LEU 16  A 16  A ? -0.4 TYR 51  A 51  A ? -2.9 TYR 20  A 20  A ? -0.5 
19  LEU 19  A 19  A ? CYS 27  A 27  A ? -3.2 VAL 17  A 17  A ? -0.5 LEU 26  A 26  A ? -3.5 CYS 27  A 27  A ? -1.1 
20  TYR 20  A 20  A ? LEU 49  A 49  A ? -3.3 ALA 18  A 18  A ? -0.5 LEU 49  A 49  A ? -3.0 SER 22  A 22  A ? -0.4 
21  GLU 21  A 21  A ? SER 24  A 24  A ? -3.0 LEU 19  A 19  A ? -0.3 SER 24  A 24  A ? -3.0 ILE 48  A 48  A ? -0.1 
22  SER 22  A 22  A ? HIS 47  A 47  A ? -0.5 TYR 20  A 20  A ? -0.4 GLU 21  A 21  A ? -0.1 PHE 25  A 25  A ? -0.1 
23  GLN 23  A 23  A ? SER 24  A 24  A ? -0.3 LEU 49  A 49  A ? -0.0 PHE 25  A 25  A ? -0.5 SER 22  A 22  A ? -0.3 
24  SER 24  A 24  A ? GLU 21  A 21  A ? -3.0 PHE 25  A 25  A ? -0.0 GLU 21  A 21  A ? -3.0 GLN 23  A 23  A ? -0.3 
25  PHE 25  A 25  A ? GLN 23  A 23  A ? -0.5 TYR 20  A 20  A ? -0.2 TYR 20  A 20  A ? -0.3 GLY 28  A 28  A ? -0.1 
26  LEU 26  A 26  A ? LEU 19  A 19  A ? -3.5 CYS 27  A 27  A ? -0.4 GLY 28  A 28  A ? -0.3 SER 179 A 179 A ? -0.2 
27  CYS 27  A 27  A ? LEU 19  A 19  A ? -1.1 ASP 178 A 178 A ? -0.1 LEU 19  A 19  A ? -3.2 LEU 26  A 26  A ? -0.4 
28  GLY 28  A 28  A ? SER 179 A 179 A ? -3.4 LEU 26  A 26  A ? -0.3 ALA 40  A 40  A ? -0.5 THR 30  A 30  A ? -0.3 
29  GLY 29  A 29  A ? VAL 17  A 17  A ? -1.6 CYS 27  A 27  A ? -0.2 VAL 17  A 17  A ? -2.5 LEU 31  A 31  A ? -0.4 
30  THR 30  A 30  A ? LEU 38  A 38  A ? -2.5 GLY 28  A 28  A ? -0.3 LEU 38  A 38  A ? -3.3 ILE 32  A 32  A ? -0.5 
31  LEU 31  A 31  A ? PHE 15  A 15  A ? -3.0 GLY 29  A 29  A ? -0.4 LEU 105 A 105 A ? -2.7 VAL 37  A 37  A ? -0.2 
32  ILE 32  A 32  A ? TRP 36  A 36  A ? -2.5 THR 30  A 30  A ? -0.5 LYS 34  A 34  A ? -0.2 LEU 107 A 107 A ? -0.2 
33  ASN 33  A 33  A ? TRP 36  A 36  A ? -1.2 SER 106 A 106 A ? -0.1 ILE 32  A 32  A ? -0.2 TRP 36  A 36  A ? -0.2 
34  LYS 34  A 34  A ? ILE 32  A 32  A ? -0.2 GLU 35  A 35  A ? -0.2 VAL 96  A 96  A ? -2.5 LYS 94  A 94  A ? -0.1 
35  GLU 35  A 35  A ? PRO 95  A 95  A ? -0.2 TRP 36  A 36  A ? -0.1 LEU 92  A 92  A ? -3.0 VAL 37  A 37  A ? -0.4 
36  TRP 36  A 36  A ? ARG 91  A 91  A ? -0.2 ASN 33  A 33  A ? -0.2 ILE 32  A 32  A ? -2.5 ASN 33  A 33  A ? -1.2 
37  VAL 37  A 37  A ? ILE 90  A 90  A ? -2.2 GLU 35  A 35  A ? -0.4 ILE 90  A 90  A ? -3.0 THR 39  A 39  A ? -0.5 
38  LEU 38  A 38  A ? THR 30  A 30  A ? -3.3 TRP 36  A 36  A ? -0.4 THR 30  A 30  A ? -2.5 ALA 40  A 40  A ? -0.2 
39  THR 39  A 39  A ? MET 88  A 88  A ? -2.9 VAL 37  A 37  A ? -0.5 MET 88  A 88  A ? -2.9 LYS 41  A 41  A ? -0.3 
40  ALA 40  A 40  A ? GLY 28  A 28  A ? -0.5 ILE 87  A 87  A ? -0.2 CYS 43  A 43  A ? -1.5 ILE 87  A 87  A ? -0.2 
41  LYS 41  A 41  A ? THR 39  A 39  A ? -0.3 HIS 42  A 42  A ? -0.3 ASP 44  A 44  A ? -2.3 ALA 40  A 40  A ? -0.1 
42  HIS 42  A 42  A ? CYS 43  A 43  A ? -0.3 THR 39  A 39  A ? -0.0 LYS 41  A 41  A ? -0.3 ASP 86  A 86  A ? -0.1 
43  CYS 43  A 43  A ? ALA 40  A 40  A ? -1.5 GLY 28  A 28  A ? -0.1 HIS 42  A 42  A ? -0.3 LYS 41  A 41  A ? -0.2 
44  ASP 44  A 44  A ? LYS 41  A 41  A ? -2.3 ALA 40  A 40  A ? -0.1 THR 46  A 46  A ? -0.3 HIS 47  A 47  A ? -0.0 
45  ARG 45  A 45  A ? CYS 43  A 43  A ? -0.1 THR 46  A 46  A ? -0.1 ILE 48  A 48  A ? -0.3 CYS 43  A 43  A ? -0.0 
46  THR 46  A 46  A ? ASP 44  A 44  A ? -0.3 HIS 47  A 47  A ? -0.2 ILE 48  A 48  A ? -0.6 ARG 45  A 45  A ? -0.1 
47  HIS 47  A 47  A ? LEU 49  A 49  A ? -0.0 ASP 44  A 44  A ? -0.0 SER 22  A 22  A ? -0.5 LEU 49  A 49  A ? -0.5 
48  ILE 48  A 48  A ? THR 46  A 46  A ? -0.6 ARG 45  A 45  A ? -0.3 ILE 50  A 50  A ? -0.5 GLU 21  A 21  A ? -0.2 
49  LEU 49  A 49  A ? TYR 20  A 20  A ? -3.0 HIS 47  A 47  A ? -0.5 TYR 20  A 20  A ? -3.3 TYR 51  A 51  A ? -0.5 
50  ILE 50  A 50  A ? ARG 67  A 67  A ? -2.6 ILE 48  A 48  A ? -0.5 ARG 67  A 67  A ? -3.2 VAL 52  A 52  A ? -0.5 
51  TYR 51  A 51  A ? ALA 18  A 18  A ? -2.9 LEU 49  A 49  A ? -0.5 ALA 18  A 18  A ? -2.5 GLY 53  A 53  A ? -0.3 
52  VAL 52  A 52  A ? GLN 65  A 65  A ? -2.4 ILE 50  A 50  A ? -0.5 GLN 65  A 65  A ? -2.6 VAL 17  A 17  A ? -0.1 
53  GLY 53  A 53  A ? LEU 16  A 16  A ? -0.5 HIS 101 A 101 A ? -0.3 HIS 55  A 55  A ? -0.4 LYS 63  A 63  A ? -0.2 
54  VAL 54  A 54  A ? LEU 16  A 16  A ? -0.3 HIS 55  A 55  A ? -0.1 GLY 53  A 53  A ? -0.3 ARG 57  A 57  A ? -0.1 
55  HIS 55  A 55  A ? GLY 53  A 53  A ? -0.4 ASP 56  A 56  A ? -0.3 ARG 57  A 57  A ? -0.5 VAL 54  A 54  A ? -0.1 
56  ASP 56  A 56  A ? VAL 59  A 59  A ? -0.3 VAL 136 A 136 A ? -0.2 VAL 59  A 59  A ? -1.7 HIS 55  A 55  A ? -0.3 
57  ARG 57  A 57  A ? ASP 135 A 135 A ? -2.7 HIS 55  A 55  A ? -0.5 VAL 136 A 136 A ? -0.1 ASP 56  A 56  A ? -0.1 
58  SER 58  A 58  A ? ASP 135 A 135 A ? -0.2 VAL 59  A 59  A ? -0.1 GLN 60  A 60  A ? -0.4 ARG 57  A 57  A ? -0.3 
59  VAL 59  A 59  A ? ASP 56  A 56  A ? -1.7 ASP 135 A 135 A ? -0.2 PHE 61  A 61  A ? -0.5 ASP 56  A 56  A ? -0.3 
60  GLN 60  A 60  A ? SER 58  A 58  A ? -0.4 VAL 54  A 54  A ? -0.1 ASP 62  A 62  A ? -0.3 ARG 57  A 57  A ? -0.1 
61  PHE 61  A 61  A ? VAL 59  A 59  A ? -0.5 ASP 62  A 62  A ? -0.1 GLU 64  A 64  A ? -1.5 VAL 54  A 54  A ? -0.0 
62  ASP 62  A 62  A ? GLN 60  A 60  A ? -0.3 LYS 63  A 63  A ? -0.3 PHE 61  A 61  A ? -0.1 GLN 60  A 60  A ? -0.0 
63  LYS 63  A 63  A ? GLY 53  A 53  A ? -0.2 GLN 65  A 65  A ? -0.1 ASP 62  A 62  A ? -0.3 GLN 65  A 65  A ? -0.2 
64  GLU 64  A 64  A ? PHE 61  A 61  A ? -1.5 GLY 53  A 53  A ? -0.1 ARG 66  A 66  A ? -0.4 GLY 53  A 53  A ? -0.2 
65  GLN 65  A 65  A ? VAL 52  A 52  A ? -2.6 LYS 63  A 63  A ? -0.2 VAL 52  A 52  A ? -2.4 ARG 67  A 67  A ? -0.5 
66  ARG 66  A 66  A ? GLU 64  A 64  A ? -0.4 TYR 51  A 51  A ? -0.2 PHE 68  A 68  A ? -0.3 TYR 51  A 51  A ? -0.2 
67  ARG 67  A 67  A ? ILE 50  A 50  A ? -3.2 GLN 65  A 65  A ? -0.5 ILE 50  A 50  A ? -2.6 LEU 92  A 92  A ? -0.0 
68  PHE 68  A 68  A ? ARG 66  A 66  A ? -0.3 LEU 49  A 49  A ? -0.2 ASN 93  A 93  A ? -2.8 LYS 70  A 70  A ? -0.3 
69  PRO 69  A 69  A ? ?   ?   ? ?   ? ? ?    ?   ?   ? ?   ? ? ?    LEU 92  A 92  A ? -0.2 LYS 72  A 72  A ? -0.1 
70  LYS 70  A 70  A ? ARG 91  A 91  A ? -3.6 GLU 71  A 71  A ? -0.4 LYS 72  A 72  A ? -0.3 LEU 92  A 92  A ? -0.2 
71  GLU 71  A 71  A ? ARG 91  A 91  A ? -1.1 TYR 73  A 73  A ? -0.0 ARG 91  A 91  A ? -3.1 TYR 73  A 73  A ? -0.4 
72  LYS 72  A 72  A ? LYS 70  A 70  A ? -0.3 ILE 90  A 90  A ? -0.2 PHE 74  A 74  A ? -0.4 ILE 90  A 90  A ? -0.2 
73  TYR 73  A 73  A ? LEU 89  A 89  A ? -3.2 GLU 71  A 71  A ? -0.4 LEU 89  A 89  A ? -2.9 PHE 75  A 75  A ? -0.5 
74  PHE 74  A 74  A ? LYS 72  A 72  A ? -0.4 MET 88  A 88  A ? -0.2 ASP 76  A 76  A ? -0.8 MET 88  A 88  A ? -0.2 
75  PHE 75  A 75  A ? ILE 87  A 87  A ? -1.5 TYR 73  A 73  A ? -0.5 CYS 77  A 77  A ? -0.5 ILE 87  A 87  A ? -0.2 
76  ASP 76  A 76  A ? PHE 74  A 74  A ? -0.8 ASN 79  A 79  A ? -0.0 THR 78  A 78  A ? -0.5 ASN 79  A 79  A ? -0.0 
77  CYS 77  A 77  A ? PHE 75  A 75  A ? -0.5 THR 81  A 81  A ? -0.1 PHE 80  A 80  A ? -1.7 LYS 85  A 85  A ? -0.0 
78  THR 78  A 78  A ? ASP 76  A 76  A ? -0.5 ASN 79  A 79  A ? -0.2 CYS 77  A 77  A ? -0.1 ASP 76  A 76  A ? -0.0 
79  ASN 79  A 79  A ? THR 81  A 81  A ? -0.0 ASP 76  A 76  A ? -0.0 THR 81  A 81  A ? -0.3 THR 78  A 78  A ? -0.2 
80  PHE 80  A 80  A ? CYS 77  A 77  A ? -1.7 THR 81  A 81  A ? -0.1 CYS 77  A 77  A ? -0.1 LYS 85  A 85  A ? -0.0 
81  THR 81  A 81  A ? ASN 79  A 79  A ? -0.3 PRO 157 A 157 A ? -0.1 ASP 84  A 84  A ? -1.7 LYS 85  A 85  A ? -0.5 
82  LYS 82  A 82  A ? TRP 83  A 83  A ? -0.2 ASP 84  A 84  A ? -0.2 LYS 85  A 85  A ? -0.4 THR 81  A 81  A ? -0.1 
83  TRP 83  A 83  A ? ASP 84  A 84  A ? -0.2 ASP 86  A 86  A ? -0.1 ASP 86  A 86  A ? -0.4 LYS 82  A 82  A ? -0.2 
84  ASP 84  A 84  A ? THR 81  A 81  A ? -1.7 LYS 85  A 85  A ? -0.2 ASP 86  A 86  A ? -0.2 TRP 83  A 83  A ? -0.2 
85  LYS 85  A 85  A ? THR 81  A 81  A ? -0.5 LYS 82  A 82  A ? -0.4 ILE 87  A 87  A ? -0.7 ASP 84  A 84  A ? -0.2 
86  ASP 86  A 86  A ? TRP 83  A 83  A ? -0.4 ASP 84  A 84  A ? -0.2 MET 88  A 88  A ? -0.4 SER 210 A 210 A ? -0.2 
87  ILE 87  A 87  A ? LYS 85  A 85  A ? -0.7 PHE 75  A 75  A ? -0.2 PHE 75  A 75  A ? -1.5 LEU 89  A 89  A ? -0.4 
88  MET 88  A 88  A ? THR 39  A 39  A ? -2.9 ASP 86  A 86  A ? -0.4 THR 39  A 39  A ? -2.9 ILE 90  A 90  A ? -0.5 
89  LEU 89  A 89  A ? TYR 73  A 73  A ? -2.9 ILE 87  A 87  A ? -0.4 TYR 73  A 73  A ? -3.2 ARG 91  A 91  A ? -0.5 
90  ILE 90  A 90  A ? VAL 37  A 37  A ? -3.0 MET 88  A 88  A ? -0.5 VAL 37  A 37  A ? -2.2 LEU 92  A 92  A ? -0.5 
91  ARG 91  A 91  A ? GLU 71  A 71  A ? -3.1 LEU 89  A 89  A ? -0.5 LYS 70  A 70  A ? -3.6 GLU 71  A 71  A ? -1.1 
92  LEU 92  A 92  A ? GLU 35  A 35  A ? -3.0 ILE 90  A 90  A ? -0.5 ARG 67  A 67  A ? -0.0 ARG 91  A 91  A ? -0.0 
93  ASN 93  A 93  A ? PHE 68  A 68  A ? -2.8 LYS 94  A 94  A ? -0.2 LEU 92  A 92  A ? -0.1 GLU 35  A 35  A ? -0.0 
94  LYS 94  A 94  A ? PHE 68  A 68  A ? -0.3 LYS 34  A 34  A ? -0.1 ASN 93  A 93  A ? -0.2 PHE 68  A 68  A ? -0.1 
95  PRO 95  A 95  A ? ?   ?   ? ?   ? ? ?    ?   ?   ? ?   ? ? ?    GLU 35  A 35  A ? -0.2 SER 97  A 97  A ? -0.2 
96  VAL 96  A 96  A ? LYS 34  A 34  A ? -2.5 ASN 33  A 33  A ? -0.1 TYR 98  A 98  A ? -0.6 ARG 67  A 67  A ? -0.0 
97  SER 97  A 97  A ? PRO 95  A 95  A ? -0.2 ALA 103 A 103 A ? -0.0 VAL 96  A 96  A ? -0.0 ILE 102 A 102 A ? -0.0 
98  TYR 98  A 98  A ? VAL 96  A 96  A ? -0.6 GLU 100 A 100 A ? -0.1 GLU 100 A 100 A ? -0.2 ALA 103 A 103 A ? -0.2 
99  SER 99  A 99  A ? ILE 102 A 102 A ? -1.9 ARG 14  A 14  A ? -0.1 ILE 102 A 102 A ? -0.6 GLY 53  A 53  A ? -0.0 
100 GLU 100 A 100 A ? TYR 98  A 98  A ? -0.2 HIS 101 A 101 A ? -0.2 ARG 14  A 14  A ? -0.1 ALA 103 A 103 A ? -0.1 
101 HIS 101 A 101 A ? ILE 102 A 102 A ? -0.2 LYS 63  A 63  A ? -0.1 ALA 103 A 103 A ? -0.5 GLY 53  A 53  A ? -0.3 
102 ILE 102 A 102 A ? SER 99  A 99  A ? -0.6 VAL 52  A 52  A ? -0.1 SER 99  A 99  A ? -1.9 PHE 15  A 15  A ? -0.2 
103 ALA 103 A 103 A ? ARG 14  A 14  A ? -2.1 HIS 101 A 101 A ? -0.5 LEU 31  A 31  A ? -0.2 GLY 53  A 53  A ? -0.1 
104 PRO 104 A 104 A ? ?   ?   ? ?   ? ? ?    ?   ?   ? ?   ? ? ?    SER 106 A 106 A ? -0.4 ILE 32  A 32  A ? -0.3 
105 LEU 105 A 105 A ? LEU 31  A 31  A ? -2.7 PHE 15  A 15  A ? -0.2 LEU 107 A 107 A ? -0.1 GLN 188 A 188 A ? -0.1 
106 SER 106 A 106 A ? PRO 104 A 104 A ? -0.4 GLY 187 A 187 A ? -0.3 PHE 189 A 189 A ? -1.8 SER 109 A 109 A ? -0.1 
107 LEU 107 A 107 A ? ILE 32  A 32  A ? -0.2 GLN 188 A 188 A ? -0.1 GLN 190 A 190 A ? -0.1 SER 106 A 106 A ? -0.1 
108 PRO 108 A 108 A ? ?   ?   ? ?   ? ? ?    ?   ?   ? ?   ? ? ?    LEU 107 A 107 A ? -0.1 GLY 187 A 187 A ? -0.0 
109 SER 109 A 109 A ? SER 110 A 110 A ? -0.1 SER 106 A 106 A ? -0.1 LEU 107 A 107 A ? -0.0 GLN 188 A 188 A ? -0.0 
110 SER 110 A 110 A ? ILE 113 A 113 A ? -0.0 ?   ?   ? ?   ? ? ?    SER 109 A 109 A ? -0.1 PHE 213 A 213 A ? -0.1 
111 PRO 111 A 111 A ? ?   ?   ? ?   ? ? ?    ?   ?   ? ?   ? ? ?    SER 109 A 109 A ? -0.1 GLN 190 A 190 A ? -0.0 
112 PRO 112 A 112 A ? ?   ?   ? ?   ? ? ?    ?   ?   ? ?   ? ? ?    VAL 114 A 114 A ? -0.5 ASN 186 A 186 A ? -0.0 
113 ILE 113 A 113 A ? SER 110 A 110 A ? -0.1 PRO 111 A 111 A ? -0.0 SER 116 A 116 A ? -2.0 LEU 144 A 144 A ? -0.2 
114 VAL 114 A 114 A ? PRO 112 A 112 A ? -0.5 GLY 115 A 115 A ? -0.3 LEU 145 A 145 A ? -0.2 VAL 117 A 117 A ? -0.1 
115 GLY 115 A 115 A ? LEU 144 A 144 A ? -2.3 SER 116 A 116 A ? -0.3 VAL 114 A 114 A ? -0.3 LEU 145 A 145 A ? -0.1 
116 SER 116 A 116 A ? ILE 113 A 113 A ? -2.0 VAL 117 A 117 A ? -0.1 LEU 144 A 144 A ? -2.6 CYS 118 A 118 A ? -0.6 
117 VAL 117 A 117 A ? ASN 143 A 143 A ? -0.2 VAL 114 A 114 A ? -0.1 ASN 186 A 186 A ? -0.7 ARG 119 A 119 A ? -0.3 
118 CYS 118 A 118 A ? ILE 142 A 142 A ? -4.0 SER 116 A 116 A ? -0.6 ILE 142 A 142 A ? -3.4 VAL 120 A 120 A ? -0.5 
119 ARG 119 A 119 A ? ILE 184 A 184 A ? -4.0 VAL 117 A 117 A ? -0.3 ILE 184 A 184 A ? -3.5 MET 121 A 121 A ? -0.4 
120 VAL 120 A 120 A ? ALA 140 A 140 A ? -2.6 CYS 118 A 118 A ? -0.5 ALA 140 A 140 A ? -1.7 GLY 122 A 122 A ? -0.4 
121 MET 121 A 121 A ? PRO 182 A 182 A ? -1.3 ARG 119 A 119 A ? -0.4 TRP 123 A 123 A ? -0.3 CYS 139 A 139 A ? -0.2 
122 GLY 122 A 122 A ? HIS 138 A 138 A ? -1.6 VAL 120 A 120 A ? -0.4 HIS 138 A 138 A ? -2.1 VAL 2   A 2   A ? -0.3 
123 TRP 123 A 123 A ? ARG 177 A 177 A ? -0.4 MET 121 A 121 A ? -0.3 ASP 178 A 178 A ? -0.1 THR 126 A 126 A ? -0.1 
124 GLY 124 A 124 A ? GLN 125 A 125 A ? -0.2 HIS 138 A 138 A ? -0.1 VAL 2   A 2   A ? -0.3 ARG 177 A 177 A ? -0.2 
125 GLN 125 A 125 A ? HIS 176 A 176 A ? -2.1 LEU 1   A 1   A ? -0.4 LEU 133 A 133 A ? -0.2 GLY 124 A 124 A ? -0.2 
126 THR 126 A 126 A ? THR 132 A 132 A ? -2.4 LEU 1   A 1   A ? -0.2 GLY 4   A 4   A ? -0.4 SER 128 A 128 A ? -0.3 
127 THR 127 A 127 A ? THR 132 A 132 A ? -0.4 GLN 130 A 130 A ? -0.3 THR 132 A 132 A ? -0.4 ALA 201 A 201 A ? -0.1 
128 SER 128 A 128 A ? THR 126 A 126 A ? -0.3 PRO 129 A 129 A ? -0.1 SER 199 A 199 A ? -0.1 GLU 131 A 131 A ? -0.1 
129 PRO 129 A 129 A ? ?   ?   ? ?   ? ? ?    ?   ?   ? ?   ? ? ?    GLU 131 A 131 A ? -0.2 SER 128 A 128 A ? -0.1 
130 GLN 130 A 130 A ? GLU 131 A 131 A ? -0.1 THR 126 A 126 A ? -0.1 THR 132 A 132 A ? -0.7 THR 127 A 127 A ? -0.3 
131 GLU 131 A 131 A ? PRO 129 A 129 A ? -0.2 THR 126 A 126 A ? -0.1 LEU 133 A 133 A ? -0.5 SER 128 A 128 A ? -0.1 
132 THR 132 A 132 A ? GLN 130 A 130 A ? -0.7 THR 127 A 127 A ? -0.4 THR 126 A 126 A ? -2.4 THR 127 A 127 A ? -0.4 
133 LEU 133 A 133 A ? GLU 131 A 131 A ? -0.5 GLN 125 A 125 A ? -0.2 GLN 125 A 125 A ? -0.2 ASP 135 A 135 A ? -0.1 
134 PRO 134 A 134 A ? ?   ?   ? ?   ? ? ?    ?   ?   ? ?   ? ? ?    ARG 57  A 57  A ? -0.1 HIS 138 A 138 A ? -0.1 
135 ASP 135 A 135 A ? LEU 133 A 133 A ? -0.1 ASP 56  A 56  A ? -0.1 ARG 57  A 57  A ? -2.7 SER 58  A 58  A ? -0.2 
136 VAL 136 A 136 A ? ASP 56  A 56  A ? -0.2 ARG 57  A 57  A ? -0.1 ASP 56  A 56  A ? -0.2 HIS 55  A 55  A ? -0.1 
137 PRO 137 A 137 A ? ?   ?   ? ?   ? ? ?    ?   ?   ? ?   ? ? ?    CYS 8   A 8   A ? -3.2 CYS 139 A 139 A ? -0.4 
138 HIS 138 A 138 A ? GLY 122 A 122 A ? -2.1 GLU 7   A 7   A ? -0.3 GLY 122 A 122 A ? -1.6 ALA 140 A 140 A ? -0.4 
139 CYS 139 A 139 A ? GLU 6   A 6   A ? -3.6 PRO 137 A 137 A ? -0.4 GLU 6   A 6   A ? -2.5 ASN 141 A 141 A ? -0.3 
140 ALA 140 A 140 A ? VAL 120 A 120 A ? -1.7 HIS 138 A 138 A ? -0.4 VAL 120 A 120 A ? -2.6 ILE 142 A 142 A ? -0.4 
141 ASN 141 A 141 A ? CYS 139 A 139 A ? -0.3 ARG 119 A 119 A ? -0.2 ASN 143 A 143 A ? -0.3 ARG 119 A 119 A ? -0.2 
142 ILE 142 A 142 A ? CYS 118 A 118 A ? -3.4 ALA 140 A 140 A ? -0.4 CYS 118 A 118 A ? -4.0 LEU 144 A 144 A ? -0.4 
143 ASN 143 A 143 A ? GLY 166 A 166 A ? -0.7 ASN 141 A 141 A ? -0.3 GLY 166 A 166 A ? -2.4 LEU 145 A 145 A ? -0.5 
144 LEU 144 A 144 A ? SER 116 A 116 A ? -2.6 ILE 142 A 142 A ? -0.4 GLY 115 A 115 A ? -2.3 ALA 165 A 165 A ? -0.3 
145 LEU 145 A 145 A ? CYS 164 A 164 A ? -4.0 ASN 143 A 143 A ? -0.5 CYS 164 A 164 A ? -0.6 TYR 147 A 147 A ? -0.2 
146 ASP 146 A 146 A ? LEU 144 A 144 A ? -0.2 TYR 147 A 147 A ? -0.1 VAL 149 A 149 A ? -1.8 CYS 150 A 150 A ? -0.9 
147 TYR 147 A 147 A ? GLU 148 A 148 A ? -0.3 VAL 149 A 149 A ? -0.2 ARG 151 A 151 A ? -1.5 CYS 150 A 150 A ? -0.4 
148 GLU 148 A 148 A ? VAL 149 A 149 A ? -0.2 CYS 150 A 150 A ? -0.2 THR 152 A 152 A ? -1.0 TYR 147 A 147 A ? -0.3 
149 VAL 149 A 149 A ? ASP 146 A 146 A ? -1.8 CYS 150 A 150 A ? -0.2 THR 153 A 153 A ? -0.7 THR 152 A 152 A ? -0.4 
150 CYS 150 A 150 A ? ASP 146 A 146 A ? -0.9 TYR 147 A 147 A ? -0.4 HIS 154 A 154 A ? -3.9 THR 153 A 153 A ? -0.7 
151 ARG 151 A 151 A ? TYR 147 A 147 A ? -1.5 THR 152 A 152 A ? -0.3 CYS 150 A 150 A ? -0.2 VAL 149 A 149 A ? -0.2 
152 THR 152 A 152 A ? GLU 148 A 148 A ? -1.0 VAL 149 A 149 A ? -0.4 ARG 151 A 151 A ? -0.3 CYS 150 A 150 A ? -0.2 
153 THR 153 A 153 A ? VAL 149 A 149 A ? -0.7 CYS 150 A 150 A ? -0.7 ARG 151 A 151 A ? -0.2 THR 152 A 152 A ? -0.2 
154 HIS 154 A 154 A ? CYS 150 A 150 A ? -3.9 VAL 149 A 149 A ? -0.1 ALA 158 A 158 A ? -1.0 THR 153 A 153 A ? -0.2 
155 PRO 155 A 155 A ? ?   ?   ? ?   ? ? ?    ?   ?   ? ?   ? ? ?    HIS 154 A 154 A ? -0.1 ARG 151 A 151 A ? -0.1 
156 GLN 156 A 156 A ? PRO 157 A 157 A ? -0.2 THR 153 A 153 A ? -0.1 THR 159 A 159 A ? -0.1 ?   ?   ? ?   ? ? ?    
157 PRO 157 A 157 A ? ?   ?   ? ?   ? ? ?    ?   ?   ? ?   ? ? ?    THR 159 A 159 A ? -0.4 GLN 156 A 156 A ? -0.2 
158 ALA 158 A 158 A ? HIS 154 A 154 A ? -1.0 CYS 150 A 150 A ? -0.1 SER 160 A 160 A ? -0.2 ASP 84  A 84  A ? -0.1 
159 THR 159 A 159 A ? PRO 157 A 157 A ? -0.4 TRP 83  A 83  A ? -0.1 ILE 162 A 162 A ? -1.5 GLN 156 A 156 A ? -0.0 
160 SER 160 A 160 A ? ARG 161 A 161 A ? -0.3 ALA 158 A 158 A ? -0.2 TYR 147 A 147 A ? -0.1 ALA 158 A 158 A ? -0.1 
161 ARG 161 A 161 A ? LEU 163 A 163 A ? -0.1 ASP 214 A 214 A ? -0.0 LYS 211 A 211 A ? -1.8 LEU 163 A 163 A ? -0.4 
162 ILE 162 A 162 A ? THR 159 A 159 A ? -1.5 SER 210 A 210 A ? -0.2 CYS 164 A 164 A ? -0.4 SER 210 A 210 A ? -0.2 
163 LEU 163 A 163 A ? TYR 209 A 209 A ? -3.1 ARG 161 A 161 A ? -0.4 TYR 209 A 209 A ? -2.7 ALA 165 A 165 A ? -0.5 
164 CYS 164 A 164 A ? LEU 145 A 145 A ? -0.6 ILE 162 A 162 A ? -0.4 LEU 145 A 145 A ? -4.0 GLY 166 A 166 A ? -0.4 
165 ALA 165 A 165 A ? ALA 207 A 207 A ? -2.3 LEU 163 A 163 A ? -0.5 ALA 207 A 207 A ? -3.0 VAL 167 A 167 A ? -0.3 
166 GLY 166 A 166 A ? ASN 143 A 143 A ? -2.4 CYS 164 A 164 A ? -0.4 ASN 143 A 143 A ? -0.7 LEU 168 A 168 A ? -0.5 
167 VAL 167 A 167 A ? ILE 172 A 172 A ? -0.9 ALA 165 A 165 A ? -0.3 GLY 170 A 170 A ? -2.5 LYS 205 A 205 A ? -0.3 
168 LEU 168 A 168 A ? GLY 166 A 166 A ? -0.5 GLU 169 A 169 A ? -0.3 ASP 204 A 204 A ? -1.8 VAL 167 A 167 A ? -0.1 
169 GLU 169 A 169 A ? GLY 170 A 170 A ? -0.3 PRO 203 A 203 A ? -0.2 LEU 168 A 168 A ? -0.3 GLY 171 A 171 A ? -0.1 
170 GLY 170 A 170 A ? VAL 167 A 167 A ? -2.5 GLN 202 A 202 A ? -0.3 GLU 169 A 169 A ? -0.3 GLN 202 A 202 A ? -0.2 
171 GLY 171 A 171 A ? ALA 201 A 201 A ? -2.0 GLU 169 A 169 A ? -0.1 ASN 173 A 173 A ? -0.4 GLN 202 A 202 A ? -0.1 
172 ILE 172 A 172 A ? VAL 167 A 167 A ? -0.3 GLN 202 A 202 A ? -0.1 VAL 167 A 167 A ? -0.9 THR 174 A 174 A ? -0.3 
173 ASN 173 A 173 A ? ILE 3   A 3   A ? -1.5 GLY 171 A 171 A ? -0.4 ILE 3   A 3   A ? -2.4 CYS 175 A 175 A ? -0.3 
174 THR 174 A 174 A ? ILE 172 A 172 A ? -0.3 VAL 2   A 2   A ? -0.2 ALA 201 A 201 A ? -0.3 VAL 2   A 2   A ? -0.2 
175 CYS 175 A 175 A ? LEU 1   A 1   A ? -1.8 ASN 173 A 173 A ? -0.3 ASP 178 A 178 A ? -2.0 SER 179 A 179 A ? -0.1 
176 HIS 176 A 176 A ? ARG 177 A 177 A ? -0.2 THR 174 A 174 A ? -0.2 GLN 125 A 125 A ? -2.1 CYS 175 A 175 A ? -0.2 
177 ARG 177 A 177 A ? GLY 124 A 124 A ? -0.2 LEU 26  A 26  A ? -0.1 TRP 123 A 123 A ? -0.4 HIS 176 A 176 A ? -0.2 
178 ASP 178 A 178 A ? CYS 175 A 175 A ? -2.0 LEU 1   A 1   A ? -0.2 GLY 181 A 181 A ? -2.2 VAL 193 A 193 A ? -0.3 
179 SER 179 A 179 A ? GLY 180 A 180 A ? -0.3 LEU 26  A 26  A ? -0.2 GLY 28  A 28  A ? -3.4 SER 194 A 194 A ? -0.2 
180 GLY 180 A 180 A ? VAL 193 A 193 A ? -3.1 GLY 181 A 181 A ? -0.3 SER 179 A 179 A ? -0.3 VAL 17  A 17  A ? -0.1 
181 GLY 181 A 181 A ? ASP 178 A 178 A ? -2.2 PRO 182 A 182 A ? -0.1 VAL 193 A 193 A ? -2.9 GLY 180 A 180 A ? -0.3 
182 PRO 182 A 182 A ? ?   ?   ? ?   ? ? ?    ?   ?   ? ?   ? ? ?    MET 121 A 121 A ? -1.3 ILE 184 A 184 A ? -0.5 
183 LEU 183 A 183 A ? GLY 191 A 191 A ? -2.1 GLY 181 A 181 A ? -0.2 GLN 190 A 190 A ? -3.2 GLY 191 A 191 A ? -1.5 
184 ILE 184 A 184 A ? ARG 119 A 119 A ? -3.5 PRO 182 A 182 A ? -0.5 ARG 119 A 119 A ? -4.0 ASN 186 A 186 A ? -0.4 
185 CYS 185 A 185 A ? GLN 188 A 188 A ? -2.3 LEU 183 A 183 A ? -0.5 GLN 188 A 188 A ? -1.9 CYS 118 A 118 A ? -0.2 
186 ASN 186 A 186 A ? VAL 117 A 117 A ? -0.7 ILE 184 A 184 A ? -0.4 CYS 185 A 185 A ? -0.2 PHE 189 A 189 A ? -0.1 
187 GLY 187 A 187 A ? GLN 188 A 188 A ? -0.2 ILE 184 A 184 A ? -0.1 PHE 189 A 189 A ? -0.3 ASN 186 A 186 A ? -0.3 
188 GLN 188 A 188 A ? CYS 185 A 185 A ? -1.9 LEU 105 A 105 A ? -0.1 CYS 185 A 185 A ? -2.3 GLN 190 A 190 A ? -0.6 
189 PHE 189 A 189 A ? SER 106 A 106 A ? -1.8 GLY 187 A 187 A ? -0.3 ILE 184 A 184 A ? -0.2 ILE 192 A 192 A ? -0.1 
190 GLN 190 A 190 A ? LEU 183 A 183 A ? -3.2 GLN 188 A 188 A ? -0.6 VAL 212 A 212 A ? -1.7 PHE 213 A 213 A ? -0.5 
191 GLY 191 A 191 A ? LEU 183 A 183 A ? -1.5 LYS 211 A 211 A ? -0.2 LEU 183 A 183 A ? -2.1 VAL 193 A 193 A ? -0.4 
192 ILE 192 A 192 A ? SER 210 A 210 A ? -1.5 GLN 190 A 190 A ? -0.3 SER 210 A 210 A ? -2.6 SER 194 A 194 A ? -0.3 
193 VAL 193 A 193 A ? GLY 181 A 181 A ? -2.9 GLY 191 A 191 A ? -0.4 GLY 180 A 180 A ? -3.1 TYR 209 A 209 A ? -0.2 
194 SER 194 A 194 A ? LEU 208 A 208 A ? -1.5 TRP 195 A 195 A ? -0.4 GLY 196 A 196 A ? -0.3 TYR 209 A 209 A ? -0.2 
195 TRP 195 A 195 A ? LEU 208 A 208 A ? -0.4 TRP 83  A 83  A ? -0.1 LEU 208 A 208 A ? -1.6 SER 194 A 194 A ? -0.4 
196 GLY 196 A 196 A ? SER 194 A 194 A ? -0.3 ALA 207 A 207 A ? -0.2 ALA 207 A 207 A ? -0.1 CYS 200 A 200 A ? -0.1 
197 ASP 197 A 197 A ? TRP 195 A 195 A ? -0.3 SER 199 A 199 A ? -0.2 LYS 205 A 205 A ? -0.0 ?   ?   ? ?   ? ? ?    
198 GLY 198 A 198 A ? SER 199 A 199 A ? -0.1 CYS 175 A 175 A ? -0.1 CYS 200 A 200 A ? -0.6 HIS 176 A 176 A ? -0.2 
199 SER 199 A 199 A ? SER 128 A 128 A ? -0.1 CYS 175 A 175 A ? -0.1 GLN 202 A 202 A ? -0.4 ASP 197 A 197 A ? -0.2 
200 CYS 200 A 200 A ? GLY 198 A 198 A ? -0.6 ALA 201 A 201 A ? -0.2 CYS 175 A 175 A ? -0.1 GLY 171 A 171 A ? -0.1 
201 ALA 201 A 201 A ? THR 174 A 174 A ? -0.3 LYS 205 A 205 A ? -0.3 GLY 171 A 171 A ? -2.0 CYS 200 A 200 A ? -0.2 
202 GLN 202 A 202 A ? SER 199 A 199 A ? -0.4 LYS 205 A 205 A ? -0.4 LYS 205 A 205 A ? -1.5 GLY 170 A 170 A ? -0.3 
203 PRO 203 A 203 A ? ?   ?   ? ?   ? ? ?    ?   ?   ? ?   ? ? ?    GLU 169 A 169 A ? -0.2 LEU 168 A 168 A ? -0.2 
204 ASP 204 A 204 A ? LEU 168 A 168 A ? -1.8 VAL 167 A 167 A ? -0.2 LEU 168 A 168 A ? -0.1 GLU 169 A 169 A ? -0.1 
205 LYS 205 A 205 A ? GLN 202 A 202 A ? -1.5 VAL 167 A 167 A ? -0.3 GLN 202 A 202 A ? -0.4 ALA 201 A 201 A ? -0.3 
206 PRO 206 A 206 A ? ?   ?   ? ?   ? ? ?    ?   ?   ? ?   ? ? ?    GLY 166 A 166 A ? -0.3 LEU 208 A 208 A ? -0.2 
207 ALA 207 A 207 A ? ALA 165 A 165 A ? -3.0 GLY 196 A 196 A ? -0.1 ALA 165 A 165 A ? -2.3 TYR 209 A 209 A ? -0.4 
208 LEU 208 A 208 A ? TRP 195 A 195 A ? -1.6 PRO 206 A 206 A ? -0.2 SER 194 A 194 A ? -1.5 TRP 195 A 195 A ? -0.4 
209 TYR 209 A 209 A ? LEU 163 A 163 A ? -2.7 ALA 207 A 207 A ? -0.4 LEU 163 A 163 A ? -3.1 LYS 211 A 211 A ? -0.4 
210 SER 210 A 210 A ? ILE 192 A 192 A ? -2.6 LEU 208 A 208 A ? -0.4 ILE 192 A 192 A ? -1.5 VAL 212 A 212 A ? -0.7 
211 LYS 211 A 211 A ? ARG 161 A 161 A ? -1.8 TYR 209 A 209 A ? -0.4 ASP 214 A 214 A ? -0.5 GLY 191 A 191 A ? -0.2 
212 VAL 212 A 212 A ? GLN 190 A 190 A ? -1.7 SER 210 A 210 A ? -0.7 HIS 215 A 215 A ? -2.4 LEU 216 A 216 A ? -0.2 
213 PHE 213 A 213 A ? GLN 190 A 190 A ? -0.5 ASP 214 A 214 A ? -0.3 LEU 216 A 216 A ? -1.3 ASP 217 A 217 A ? -0.3 
214 ASP 214 A 214 A ? LYS 211 A 211 A ? -0.5 HIS 215 A 215 A ? -0.3 PHE 213 A 213 A ? -0.3 VAL 212 A 212 A ? -0.2 
215 HIS 215 A 215 A ? VAL 212 A 212 A ? -2.4 LYS 211 A 211 A ? -0.2 ILE 219 A 219 A ? -2.8 ASP 214 A 214 A ? -0.3 
216 LEU 216 A 216 A ? PHE 213 A 213 A ? -1.3 ASP 217 A 217 A ? -0.2 GLN 220 A 220 A ? -3.0 ASN 221 A 221 A ? -0.3 
217 ASP 217 A 217 A ? PHE 213 A 213 A ? -0.3 TRP 218 A 218 A ? -0.2 ASN 221 A 221 A ? -2.1 LEU 216 A 216 A ? -0.2 
218 TRP 218 A 218 A ? GLN 220 A 220 A ? -0.2 ILE 219 A 219 A ? -0.2 ILE 222 A 222 A ? -1.8 LEU 216 A 216 A ? -0.2 
219 ILE 219 A 219 A ? HIS 215 A 215 A ? -2.8 GLN 220 A 220 A ? -0.2 ILE 223 A 223 A ? -2.3 ASP 217 A 217 A ? -0.2 
220 GLN 220 A 220 A ? LEU 216 A 216 A ? -3.0 ASN 221 A 221 A ? -0.2 ALA 224 A 224 A ? -2.4 ILE 219 A 219 A ? -0.2 
221 ASN 221 A 221 A ? ASP 217 A 217 A ? -2.1 LEU 216 A 216 A ? -0.3 GLY 225 A 225 A ? -1.2 GLN 220 A 220 A ? -0.2 
222 ILE 222 A 222 A ? TRP 218 A 218 A ? -1.8 ALA 224 A 224 A ? -0.2 SER 226 A 226 A ? -0.6 GLY 225 A 225 A ? -0.2 
223 ILE 223 A 223 A ? ILE 219 A 219 A ? -2.3 ALA 224 A 224 A ? -0.2 SER 226 A 226 A ? -0.7 ASN 221 A 221 A ? -0.2 
224 ALA 224 A 224 A ? GLN 220 A 220 A ? -2.4 GLY 225 A 225 A ? -0.2 ILE 223 A 223 A ? -0.2 ILE 222 A 222 A ? -0.2 
225 GLY 225 A 225 A ? ASN 221 A 221 A ? -1.2 ILE 222 A 222 A ? -0.2 ALA 224 A 224 A ? -0.2 ILE 223 A 223 A ? -0.2 
226 SER 226 A 226 A ? ILE 223 A 223 A ? -0.7 ILE 222 A 222 A ? -0.6 ILE 223 A 223 A ? -0.0 ILE 222 A 222 A ? -0.0 
# 
loop_
_dssp_statistics_histogram.entry_id 
_dssp_statistics_histogram.type 
_dssp_statistics_histogram.1 
_dssp_statistics_histogram.2 
_dssp_statistics_histogram.3 
_dssp_statistics_histogram.4 
_dssp_statistics_histogram.5 
_dssp_statistics_histogram.6 
_dssp_statistics_histogram.7 
_dssp_statistics_histogram.8 
_dssp_statistics_histogram.9 
_dssp_statistics_histogram.10 
_dssp_statistics_histogram.11 
_dssp_statistics_histogram.12 
_dssp_statistics_histogram.13 
_dssp_statistics_histogram.14 
_dssp_statistics_histogram.15 
_dssp_statistics_histogram.16 
_dssp_statistics_histogram.17 
_dssp_statistics_histogram.18 
_dssp_statistics_histogram.19 
_dssp_statistics_histogram.20 
_dssp_statistics_histogram.21 
_dssp_statistics_histogram.22 
_dssp_statistics_histogram.23 
_dssp_statistics_histogram.24 
_dssp_statistics_histogram.25 
_dssp_statistics_histogram.26 
_dssp_statistics_histogram.27 
_dssp_statistics_histogram.28 
_dssp_statistics_histogram.29 
_dssp_statistics_histogram.30 
Crvi_A_01 residues_per_alpha_helix        0 0 0 0 0 0 1 0 0 1 0 0 0 0 0 0 0 0 0 0 0 0 0 0 0 0 0 0 0 0 
Crvi_A_01 parallel_bridges_per_ladder     0 0 0 0 0 0 0 0 0 0 0 0 0 0 0 0 0 0 0 0 0 0 0 0 0 0 0 0 0 0 
Crvi_A_01 antiparallel_bridges_per_ladder 1 3 4 3 2 2 0 0 0 0 0 0 0 0 0 0 0 0 0 0 0 0 0 0 0 0 0 0 0 0 
Crvi_A_01 ladders_per_sheet               1 0 0 0 0 1 1 0 0 0 0 0 0 0 0 0 0 0 0 0 0 0 0 0 0 0 0 0 0 0 
# 
loop_
_dssp_statistics_hbond.entry_id 
_dssp_statistics_hbond.type 
_dssp_statistics_hbond.count 
_dssp_statistics_hbond.count_per_100 
Crvi_A_01 O(I)-->H-N(J)          142 62.8 
Crvi_A_01 'PARALLEL BRIDGES'     0   0.0  
Crvi_A_01 'ANTIPARALLEL BRIDGES' 69  30.5 
Crvi_A_01 O(I)-->H-N(I-5)        1   0.4  
Crvi_A_01 O(I)-->H-N(I-4)        1   0.4  
Crvi_A_01 O(I)-->H-N(I-3)        4   1.8  
Crvi_A_01 O(I)-->H-N(I-2)        0   0.0  
Crvi_A_01 O(I)-->H-N(I-1)        0   0.0  
Crvi_A_01 O(I)-->H-N(I+0)        0   0.0  
Crvi_A_01 O(I)-->H-N(I+1)        0   0.0  
Crvi_A_01 O(I)-->H-N(I+2)        19  8.4  
Crvi_A_01 O(I)-->H-N(I+3)        24  10.6 
Crvi_A_01 O(I)-->H-N(I+4)        15  6.6  
Crvi_A_01 O(I)-->H-N(I+5)        0   0.0  
# 
_dssp_statistics.entry_id                       Crvi_A_01 
_dssp_statistics.nr_of_residues                 226 
_dssp_statistics.nr_of_chains                   1 
_dssp_statistics.nr_of_ss_bridges_total         0 
_dssp_statistics.nr_of_ss_bridges_intra_chain   0 
_dssp_statistics.nr_of_ss_bridges_inter_chain   0 
# 
loop_
_chem_comp.id 
_chem_comp.type 
_chem_comp.mon_nstd_flag 
_chem_comp.name 
_chem_comp.formula 
_chem_comp.formula_weight 
ALA 'L-PEPTIDE LINKING' y ALANINE         'C3 H7 N O2'     89.093 
ARG 'L-PEPTIDE LINKING' y ARGININE        'C6 H15 N4 O2'  175.209 
ASN 'L-PEPTIDE LINKING' y ASPARAGINE      'C4 H8 N2 O3'   132.118 
ASP 'L-PEPTIDE LINKING' y 'ASPARTIC ACID' 'C4 H7 N O4'    133.103 
CYS 'L-PEPTIDE LINKING' y CYSTEINE        'C3 H7 N O2 S'  121.158 
GLN 'L-PEPTIDE LINKING' y GLUTAMINE       'C5 H10 N2 O3'  146.144 
GLU 'L-PEPTIDE LINKING' y 'GLUTAMIC ACID' 'C5 H9 N O4'    147.129 
GLY 'PEPTIDE LINKING'   y GLYCINE         'C2 H5 N O2'     75.067 
HIS 'L-PEPTIDE LINKING' y HISTIDINE       'C6 H10 N3 O2'  156.162 
ILE 'L-PEPTIDE LINKING' y ISOLEUCINE      'C6 H13 N O2'   131.173 
LEU 'L-PEPTIDE LINKING' y LEUCINE         'C6 H13 N O2'   131.173 
LYS 'L-PEPTIDE LINKING' y LYSINE          'C6 H15 N2 O2'  147.195 
MET 'L-PEPTIDE LINKING' y METHIONINE      'C5 H11 N O2 S' 149.211 
PHE 'L-PEPTIDE LINKING' y PHENYLALANINE   'C9 H11 N O2'   165.189 
PRO 'L-PEPTIDE LINKING' y PROLINE         'C5 H9 N O2'     115.13 
SER 'L-PEPTIDE LINKING' y SERINE          'C3 H7 N O3'    105.093 
THR 'L-PEPTIDE LINKING' y THREONINE       'C4 H9 N O3'    119.119 
TRP 'L-PEPTIDE LINKING' y TRYPTOPHAN      'C11 H12 N2 O2' 204.225 
TYR 'L-PEPTIDE LINKING' y TYROSINE        'C9 H11 N O3'   181.189 
VAL 'L-PEPTIDE LINKING' y VALINE          'C5 H11 N O2'   117.146 
# 
loop_
_atom_type.symbol 
N 
C 
O 
S 
# 
loop_
_entity_poly_seq.entity_id 
_entity_poly_seq.num 
_entity_poly_seq.mon_id 
_entity_poly_seq.hetero 
1   1 LEU n 
1   2 VAL n 
1   3 ILE n 
1   4 GLY n 
1   5 GLY n 
1   6 GLU n 
1   7 GLU n 
1   8 CYS n 
1   9 ASN n 
1  10 ILE n 
1  11 ASN n 
1  12 GLU n 
1  13 HIS n 
1  14 ARG n 
1  15 PHE n 
1  16 LEU n 
1  17 VAL n 
1  18 ALA n 
1  19 LEU n 
1  20 TYR n 
1  21 GLU n 
1  22 SER n 
1  23 GLN n 
1  24 SER n 
1  25 PHE n 
1  26 LEU n 
1  27 CYS n 
1  28 GLY n 
1  29 GLY n 
1  30 THR n 
1  31 LEU n 
1  32 ILE n 
1  33 ASN n 
1  34 LYS n 
1  35 GLU n 
1  36 TRP n 
1  37 VAL n 
1  38 LEU n 
1  39 THR n 
1  40 ALA n 
1  41 LYS n 
1  42 HIS n 
1  43 CYS n 
1  44 ASP n 
1  45 ARG n 
1  46 THR n 
1  47 HIS n 
1  48 ILE n 
1  49 LEU n 
1  50 ILE n 
1  51 TYR n 
1  52 VAL n 
1  53 GLY n 
1  54 VAL n 
1  55 HIS n 
1  56 ASP n 
1  57 ARG n 
1  58 SER n 
1  59 VAL n 
1  60 GLN n 
1  61 PHE n 
1  62 ASP n 
1  63 LYS n 
1  64 GLU n 
1  65 GLN n 
1  66 ARG n 
1  67 ARG n 
1  68 PHE n 
1  69 PRO n 
1  70 LYS n 
1  71 GLU n 
1  72 LYS n 
1  73 TYR n 
1  74 PHE n 
1  75 PHE n 
1  76 ASP n 
1  77 CYS n 
1  78 THR n 
1  79 ASN n 
1  80 PHE n 
1  81 THR n 
1  82 LYS n 
1  83 TRP n 
1  84 ASP n 
1  85 LYS n 
1  86 ASP n 
1  87 ILE n 
1  88 MET n 
1  89 LEU n 
1  90 ILE n 
1  91 ARG n 
1  92 LEU n 
1  93 ASN n 
1  94 LYS n 
1  95 PRO n 
1  96 VAL n 
1  97 SER n 
1  98 TYR n 
1  99 SER n 
1 100 GLU n 
1 101 HIS n 
1 102 ILE n 
1 103 ALA n 
1 104 PRO n 
1 105 LEU n 
1 106 SER n 
1 107 LEU n 
1 108 PRO n 
1 109 SER n 
1 110 SER n 
1 111 PRO n 
1 112 PRO n 
1 113 ILE n 
1 114 VAL n 
1 115 GLY n 
1 116 SER n 
1 117 VAL n 
1 118 CYS n 
1 119 ARG n 
1 120 VAL n 
1 121 MET n 
1 122 GLY n 
1 123 TRP n 
1 124 GLY n 
1 125 GLN n 
1 126 THR n 
1 127 THR n 
1 128 SER n 
1 129 PRO n 
1 130 GLN n 
1 131 GLU n 
1 132 THR n 
1 133 LEU n 
1 134 PRO n 
1 135 ASP n 
1 136 VAL n 
1 137 PRO n 
1 138 HIS n 
1 139 CYS n 
1 140 ALA n 
1 141 ASN n 
1 142 ILE n 
1 143 ASN n 
1 144 LEU n 
1 145 LEU n 
1 146 ASP n 
1 147 TYR n 
1 148 GLU n 
1 149 VAL n 
1 150 CYS n 
1 151 ARG n 
1 152 THR n 
1 153 THR n 
1 154 HIS n 
1 155 PRO n 
1 156 GLN n 
1 157 PRO n 
1 158 ALA n 
1 159 THR n 
1 160 SER n 
1 161 ARG n 
1 162 ILE n 
1 163 LEU n 
1 164 CYS n 
1 165 ALA n 
1 166 GLY n 
1 167 VAL n 
1 168 LEU n 
1 169 GLU n 
1 170 GLY n 
1 171 GLY n 
1 172 ILE n 
1 173 ASN n 
1 174 THR n 
1 175 CYS n 
1 176 HIS n 
1 177 ARG n 
1 178 ASP n 
1 179 SER n 
1 180 GLY n 
1 181 GLY n 
1 182 PRO n 
1 183 LEU n 
1 184 ILE n 
1 185 CYS n 
1 186 ASN n 
1 187 GLY n 
1 188 GLN n 
1 189 PHE n 
1 190 GLN n 
1 191 GLY n 
1 192 ILE n 
1 193 VAL n 
1 194 SER n 
1 195 TRP n 
1 196 GLY n 
1 197 ASP n 
1 198 GLY n 
1 199 SER n 
1 200 CYS n 
1 201 ALA n 
1 202 GLN n 
1 203 PRO n 
1 204 ASP n 
1 205 LYS n 
1 206 PRO n 
1 207 ALA n 
1 208 LEU n 
1 209 TYR n 
1 210 SER n 
1 211 LYS n 
1 212 VAL n 
1 213 PHE n 
1 214 ASP n 
1 215 HIS n 
1 216 LEU n 
1 217 ASP n 
1 218 TRP n 
1 219 ILE n 
1 220 GLN n 
1 221 ASN n 
1 222 ILE n 
1 223 ILE n 
1 224 ALA n 
1 225 GLY n 
1 226 SER n 
# 
loop_
_pdbx_poly_seq_scheme.asym_id 
_pdbx_poly_seq_scheme.entity_id 
_pdbx_poly_seq_scheme.seq_id 
_pdbx_poly_seq_scheme.mon_id 
_pdbx_poly_seq_scheme.ndb_seq_num 
_pdbx_poly_seq_scheme.pdb_seq_num 
_pdbx_poly_seq_scheme.auth_seq_num 
_pdbx_poly_seq_scheme.pdb_mon_id 
_pdbx_poly_seq_scheme.auth_mon_id 
_pdbx_poly_seq_scheme.pdb_strand_id 
_pdbx_poly_seq_scheme.pdb_ins_code 
_pdbx_poly_seq_scheme.hetero 
A 1   1 LEU   1 1   1   LEU LEU A ? n 
A 1   2 VAL   2 2   2   VAL VAL A ? n 
A 1   3 ILE   3 3   3   ILE ILE A ? n 
A 1   4 GLY   4 4   4   GLY GLY A ? n 
A 1   5 GLY   5 5   5   GLY GLY A ? n 
A 1   6 GLU   6 6   6   GLU GLU A ? n 
A 1   7 GLU   7 7   7   GLU GLU A ? n 
A 1   8 CYS   8 8   8   CYS CYS A ? n 
A 1   9 ASN   9 9   9   ASN ASN A ? n 
A 1  10 ILE  10 10  10  ILE ILE A ? n 
A 1  11 ASN  11 11  11  ASN ASN A ? n 
A 1  12 GLU  12 12  12  GLU GLU A ? n 
A 1  13 HIS  13 13  13  HIS HIS A ? n 
A 1  14 ARG  14 14  14  ARG ARG A ? n 
A 1  15 PHE  15 15  15  PHE PHE A ? n 
A 1  16 LEU  16 16  16  LEU LEU A ? n 
A 1  17 VAL  17 17  17  VAL VAL A ? n 
A 1  18 ALA  18 18  18  ALA ALA A ? n 
A 1  19 LEU  19 19  19  LEU LEU A ? n 
A 1  20 TYR  20 20  20  TYR TYR A ? n 
A 1  21 GLU  21 21  21  GLU GLU A ? n 
A 1  22 SER  22 22  22  SER SER A ? n 
A 1  23 GLN  23 23  23  GLN GLN A ? n 
A 1  24 SER  24 24  24  SER SER A ? n 
A 1  25 PHE  25 25  25  PHE PHE A ? n 
A 1  26 LEU  26 26  26  LEU LEU A ? n 
A 1  27 CYS  27 27  27  CYS CYS A ? n 
A 1  28 GLY  28 28  28  GLY GLY A ? n 
A 1  29 GLY  29 29  29  GLY GLY A ? n 
A 1  30 THR  30 30  30  THR THR A ? n 
A 1  31 LEU  31 31  31  LEU LEU A ? n 
A 1  32 ILE  32 32  32  ILE ILE A ? n 
A 1  33 ASN  33 33  33  ASN ASN A ? n 
A 1  34 LYS  34 34  34  LYS LYS A ? n 
A 1  35 GLU  35 35  35  GLU GLU A ? n 
A 1  36 TRP  36 36  36  TRP TRP A ? n 
A 1  37 VAL  37 37  37  VAL VAL A ? n 
A 1  38 LEU  38 38  38  LEU LEU A ? n 
A 1  39 THR  39 39  39  THR THR A ? n 
A 1  40 ALA  40 40  40  ALA ALA A ? n 
A 1  41 LYS  41 41  41  LYS LYS A ? n 
A 1  42 HIS  42 42  42  HIS HIS A ? n 
A 1  43 CYS  43 43  43  CYS CYS A ? n 
A 1  44 ASP  44 44  44  ASP ASP A ? n 
A 1  45 ARG  45 45  45  ARG ARG A ? n 
A 1  46 THR  46 46  46  THR THR A ? n 
A 1  47 HIS  47 47  47  HIS HIS A ? n 
A 1  48 ILE  48 48  48  ILE ILE A ? n 
A 1  49 LEU  49 49  49  LEU LEU A ? n 
A 1  50 ILE  50 50  50  ILE ILE A ? n 
A 1  51 TYR  51 51  51  TYR TYR A ? n 
A 1  52 VAL  52 52  52  VAL VAL A ? n 
A 1  53 GLY  53 53  53  GLY GLY A ? n 
A 1  54 VAL  54 54  54  VAL VAL A ? n 
A 1  55 HIS  55 55  55  HIS HIS A ? n 
A 1  56 ASP  56 56  56  ASP ASP A ? n 
A 1  57 ARG  57 57  57  ARG ARG A ? n 
A 1  58 SER  58 58  58  SER SER A ? n 
A 1  59 VAL  59 59  59  VAL VAL A ? n 
A 1  60 GLN  60 60  60  GLN GLN A ? n 
A 1  61 PHE  61 61  61  PHE PHE A ? n 
A 1  62 ASP  62 62  62  ASP ASP A ? n 
A 1  63 LYS  63 63  63  LYS LYS A ? n 
A 1  64 GLU  64 64  64  GLU GLU A ? n 
A 1  65 GLN  65 65  65  GLN GLN A ? n 
A 1  66 ARG  66 66  66  ARG ARG A ? n 
A 1  67 ARG  67 67  67  ARG ARG A ? n 
A 1  68 PHE  68 68  68  PHE PHE A ? n 
A 1  69 PRO  69 69  69  PRO PRO A ? n 
A 1  70 LYS  70 70  70  LYS LYS A ? n 
A 1  71 GLU  71 71  71  GLU GLU A ? n 
A 1  72 LYS  72 72  72  LYS LYS A ? n 
A 1  73 TYR  73 73  73  TYR TYR A ? n 
A 1  74 PHE  74 74  74  PHE PHE A ? n 
A 1  75 PHE  75 75  75  PHE PHE A ? n 
A 1  76 ASP  76 76  76  ASP ASP A ? n 
A 1  77 CYS  77 77  77  CYS CYS A ? n 
A 1  78 THR  78 78  78  THR THR A ? n 
A 1  79 ASN  79 79  79  ASN ASN A ? n 
A 1  80 PHE  80 80  80  PHE PHE A ? n 
A 1  81 THR  81 81  81  THR THR A ? n 
A 1  82 LYS  82 82  82  LYS LYS A ? n 
A 1  83 TRP  83 83  83  TRP TRP A ? n 
A 1  84 ASP  84 84  84  ASP ASP A ? n 
A 1  85 LYS  85 85  85  LYS LYS A ? n 
A 1  86 ASP  86 86  86  ASP ASP A ? n 
A 1  87 ILE  87 87  87  ILE ILE A ? n 
A 1  88 MET  88 88  88  MET MET A ? n 
A 1  89 LEU  89 89  89  LEU LEU A ? n 
A 1  90 ILE  90 90  90  ILE ILE A ? n 
A 1  91 ARG  91 91  91  ARG ARG A ? n 
A 1  92 LEU  92 92  92  LEU LEU A ? n 
A 1  93 ASN  93 93  93  ASN ASN A ? n 
A 1  94 LYS  94 94  94  LYS LYS A ? n 
A 1  95 PRO  95 95  95  PRO PRO A ? n 
A 1  96 VAL  96 96  96  VAL VAL A ? n 
A 1  97 SER  97 97  97  SER SER A ? n 
A 1  98 TYR  98 98  98  TYR TYR A ? n 
A 1  99 SER  99 99  99  SER SER A ? n 
A 1 100 GLU 100 100 100 GLU GLU A ? n 
A 1 101 HIS 101 101 101 HIS HIS A ? n 
A 1 102 ILE 102 102 102 ILE ILE A ? n 
A 1 103 ALA 103 103 103 ALA ALA A ? n 
A 1 104 PRO 104 104 104 PRO PRO A ? n 
A 1 105 LEU 105 105 105 LEU LEU A ? n 
A 1 106 SER 106 106 106 SER SER A ? n 
A 1 107 LEU 107 107 107 LEU LEU A ? n 
A 1 108 PRO 108 108 108 PRO PRO A ? n 
A 1 109 SER 109 109 109 SER SER A ? n 
A 1 110 SER 110 110 110 SER SER A ? n 
A 1 111 PRO 111 111 111 PRO PRO A ? n 
A 1 112 PRO 112 112 112 PRO PRO A ? n 
A 1 113 ILE 113 113 113 ILE ILE A ? n 
A 1 114 VAL 114 114 114 VAL VAL A ? n 
A 1 115 GLY 115 115 115 GLY GLY A ? n 
A 1 116 SER 116 116 116 SER SER A ? n 
A 1 117 VAL 117 117 117 VAL VAL A ? n 
A 1 118 CYS 118 118 118 CYS CYS A ? n 
A 1 119 ARG 119 119 119 ARG ARG A ? n 
A 1 120 VAL 120 120 120 VAL VAL A ? n 
A 1 121 MET 121 121 121 MET MET A ? n 
A 1 122 GLY 122 122 122 GLY GLY A ? n 
A 1 123 TRP 123 123 123 TRP TRP A ? n 
A 1 124 GLY 124 124 124 GLY GLY A ? n 
A 1 125 GLN 125 125 125 GLN GLN A ? n 
A 1 126 THR 126 126 126 THR THR A ? n 
A 1 127 THR 127 127 127 THR THR A ? n 
A 1 128 SER 128 128 128 SER SER A ? n 
A 1 129 PRO 129 129 129 PRO PRO A ? n 
A 1 130 GLN 130 130 130 GLN GLN A ? n 
A 1 131 GLU 131 131 131 GLU GLU A ? n 
A 1 132 THR 132 132 132 THR THR A ? n 
A 1 133 LEU 133 133 133 LEU LEU A ? n 
A 1 134 PRO 134 134 134 PRO PRO A ? n 
A 1 135 ASP 135 135 135 ASP ASP A ? n 
A 1 136 VAL 136 136 136 VAL VAL A ? n 
A 1 137 PRO 137 137 137 PRO PRO A ? n 
A 1 138 HIS 138 138 138 HIS HIS A ? n 
A 1 139 CYS 139 139 139 CYS CYS A ? n 
A 1 140 ALA 140 140 140 ALA ALA A ? n 
A 1 141 ASN 141 141 141 ASN ASN A ? n 
A 1 142 ILE 142 142 142 ILE ILE A ? n 
A 1 143 ASN 143 143 143 ASN ASN A ? n 
A 1 144 LEU 144 144 144 LEU LEU A ? n 
A 1 145 LEU 145 145 145 LEU LEU A ? n 
A 1 146 ASP 146 146 146 ASP ASP A ? n 
A 1 147 TYR 147 147 147 TYR TYR A ? n 
A 1 148 GLU 148 148 148 GLU GLU A ? n 
A 1 149 VAL 149 149 149 VAL VAL A ? n 
A 1 150 CYS 150 150 150 CYS CYS A ? n 
A 1 151 ARG 151 151 151 ARG ARG A ? n 
A 1 152 THR 152 152 152 THR THR A ? n 
A 1 153 THR 153 153 153 THR THR A ? n 
A 1 154 HIS 154 154 154 HIS HIS A ? n 
A 1 155 PRO 155 155 155 PRO PRO A ? n 
A 1 156 GLN 156 156 156 GLN GLN A ? n 
A 1 157 PRO 157 157 157 PRO PRO A ? n 
A 1 158 ALA 158 158 158 ALA ALA A ? n 
A 1 159 THR 159 159 159 THR THR A ? n 
A 1 160 SER 160 160 160 SER SER A ? n 
A 1 161 ARG 161 161 161 ARG ARG A ? n 
A 1 162 ILE 162 162 162 ILE ILE A ? n 
A 1 163 LEU 163 163 163 LEU LEU A ? n 
A 1 164 CYS 164 164 164 CYS CYS A ? n 
A 1 165 ALA 165 165 165 ALA ALA A ? n 
A 1 166 GLY 166 166 166 GLY GLY A ? n 
A 1 167 VAL 167 167 167 VAL VAL A ? n 
A 1 168 LEU 168 168 168 LEU LEU A ? n 
A 1 169 GLU 169 169 169 GLU GLU A ? n 
A 1 170 GLY 170 170 170 GLY GLY A ? n 
A 1 171 GLY 171 171 171 GLY GLY A ? n 
A 1 172 ILE 172 172 172 ILE ILE A ? n 
A 1 173 ASN 173 173 173 ASN ASN A ? n 
A 1 174 THR 174 174 174 THR THR A ? n 
A 1 175 CYS 175 175 175 CYS CYS A ? n 
A 1 176 HIS 176 176 176 HIS HIS A ? n 
A 1 177 ARG 177 177 177 ARG ARG A ? n 
A 1 178 ASP 178 178 178 ASP ASP A ? n 
A 1 179 SER 179 179 179 SER SER A ? n 
A 1 180 GLY 180 180 180 GLY GLY A ? n 
A 1 181 GLY 181 181 181 GLY GLY A ? n 
A 1 182 PRO 182 182 182 PRO PRO A ? n 
A 1 183 LEU 183 183 183 LEU LEU A ? n 
A 1 184 ILE 184 184 184 ILE ILE A ? n 
A 1 185 CYS 185 185 185 CYS CYS A ? n 
A 1 186 ASN 186 186 186 ASN ASN A ? n 
A 1 187 GLY 187 187 187 GLY GLY A ? n 
A 1 188 GLN 188 188 188 GLN GLN A ? n 
A 1 189 PHE 189 189 189 PHE PHE A ? n 
A 1 190 GLN 190 190 190 GLN GLN A ? n 
A 1 191 GLY 191 191 191 GLY GLY A ? n 
A 1 192 ILE 192 192 192 ILE ILE A ? n 
A 1 193 VAL 193 193 193 VAL VAL A ? n 
A 1 194 SER 194 194 194 SER SER A ? n 
A 1 195 TRP 195 195 195 TRP TRP A ? n 
A 1 196 GLY 196 196 196 GLY GLY A ? n 
A 1 197 ASP 197 197 197 ASP ASP A ? n 
A 1 198 GLY 198 198 198 GLY GLY A ? n 
A 1 199 SER 199 199 199 SER SER A ? n 
A 1 200 CYS 200 200 200 CYS CYS A ? n 
A 1 201 ALA 201 201 201 ALA ALA A ? n 
A 1 202 GLN 202 202 202 GLN GLN A ? n 
A 1 203 PRO 203 203 203 PRO PRO A ? n 
A 1 204 ASP 204 204 204 ASP ASP A ? n 
A 1 205 LYS 205 205 205 LYS LYS A ? n 
A 1 206 PRO 206 206 206 PRO PRO A ? n 
A 1 207 ALA 207 207 207 ALA ALA A ? n 
A 1 208 LEU 208 208 208 LEU LEU A ? n 
A 1 209 TYR 209 209 209 TYR TYR A ? n 
A 1 210 SER 210 210 210 SER SER A ? n 
A 1 211 LYS 211 211 211 LYS LYS A ? n 
A 1 212 VAL 212 212 212 VAL VAL A ? n 
A 1 213 PHE 213 213 213 PHE PHE A ? n 
A 1 214 ASP 214 214 214 ASP ASP A ? n 
A 1 215 HIS 215 215 215 HIS HIS A ? n 
A 1 216 LEU 216 216 216 LEU LEU A ? n 
A 1 217 ASP 217 217 217 ASP ASP A ? n 
A 1 218 TRP 218 218 218 TRP TRP A ? n 
A 1 219 ILE 219 219 219 ILE ILE A ? n 
A 1 220 GLN 220 220 220 GLN GLN A ? n 
A 1 221 ASN 221 221 221 ASN ASN A ? n 
A 1 222 ILE 222 222 222 ILE ILE A ? n 
A 1 223 ILE 223 223 223 ILE ILE A ? n 
A 1 224 ALA 224 224 224 ALA ALA A ? n 
A 1 225 GLY 225 225 225 GLY GLY A ? n 
A 1 226 SER 226 226 226 SER SER A ? n 
# 
loop_
_atom_site.group_PDB 
_atom_site.id 
_atom_site.type_symbol 
_atom_site.label_atom_id 
_atom_site.label_alt_id 
_atom_site.label_comp_id 
_atom_site.label_asym_id 
_atom_site.label_entity_id 
_atom_site.label_seq_id 
_atom_site.pdbx_PDB_ins_code 
_atom_site.Cartn_x 
_atom_site.Cartn_y 
_atom_site.Cartn_z 
_atom_site.occupancy 
_atom_site.B_iso_or_equiv 
_atom_site.pdbx_formal_charge 
_atom_site.auth_seq_id 
_atom_site.auth_comp_id 
_atom_site.auth_asym_id 
_atom_site.auth_atom_id 
_atom_site.pdbx_PDB_model_num 
ATOM 1    N N   ? LEU A 1   1 ?   0.953   8.773  -7.530 1.000 71.050 ? 1   LEU A N   1 
ATOM 2    C CA  ? LEU A 1   1 ?   0.660   8.587  -8.947 1.000 71.050 ? 1   LEU A CA  1 
ATOM 3    C C   ? LEU A 1   1 ?   1.557   7.512  -9.551 1.000 71.050 ? 1   LEU A C   1 
ATOM 4    C CB  ? LEU A 1   1 ?   0.838   9.903  -9.709 1.000 71.050 ? 1   LEU A CB  1 
ATOM 5    O O   ? LEU A 1   1 ?   2.691   7.321  -9.105 1.000 71.050 ? 1   LEU A O   1 
ATOM 6    C CG  ? LEU A 1   1 ?  -0.299  10.918  -9.583 1.000 71.050 ? 1   LEU A CG  1 
ATOM 7    C CD1 ? LEU A 1   1 ?   0.250  12.340  -9.643 1.000 71.050 ? 1   LEU A CD1 1 
ATOM 8    C CD2 ? LEU A 1   1 ?  -1.339  10.695 -10.676 1.000 71.050 ? 1   LEU A CD2 1 
ATOM 9    N N   ? VAL A 1   2 ?   1.079   6.685 -10.492 1.000 89.010 ? 2   VAL A N   1 
ATOM 10   C CA  ? VAL A 1   2 ?   1.841   5.730 -11.291 1.000 89.010 ? 2   VAL A CA  1 
ATOM 11   C C   ? VAL A 1   2 ?   2.191   6.350 -12.642 1.000 89.010 ? 2   VAL A C   1 
ATOM 12   C CB  ? VAL A 1   2 ?   1.062   4.412 -11.496 1.000 89.010 ? 2   VAL A CB  1 
ATOM 13   O O   ? VAL A 1   2 ?   1.306   6.610 -13.461 1.000 89.010 ? 2   VAL A O   1 
ATOM 14   C CG1 ? VAL A 1   2 ?   1.875   3.429 -12.336 1.000 89.010 ? 2   VAL A CG1 1 
ATOM 15   C CG2 ? VAL A 1   2 ?   0.699   3.793 -10.147 1.000 89.010 ? 2   VAL A CG2 1 
ATOM 16   N N   ? ILE A 1   3 ?   3.472   6.837 -12.825 1.000 91.190 ? 3   ILE A N   1 
ATOM 17   C CA  ? ILE A 1   3 ?   3.945   7.383 -14.092 1.000 91.190 ? 3   ILE A CA  1 
ATOM 18   C C   ? ILE A 1   3 ?   4.005   6.275 -15.141 1.000 91.190 ? 3   ILE A C   1 
ATOM 19   C CB  ? ILE A 1   3 ?   5.330   8.051 -13.938 1.000 91.190 ? 3   ILE A CB  1 
ATOM 20   O O   ? ILE A 1   3 ?   4.520   5.187 -14.875 1.000 91.190 ? 3   ILE A O   1 
ATOM 21   C CG1 ? ILE A 1   3 ?   5.247   9.235 -12.968 1.000 91.190 ? 3   ILE A CG1 1 
ATOM 22   C CG2 ? ILE A 1   3 ?   5.869   8.497 -15.301 1.000 91.190 ? 3   ILE A CG2 1 
ATOM 23   C CD1 ? ILE A 1   3 ?   6.575   9.943 -12.741 1.000 91.190 ? 3   ILE A CD1 1 
ATOM 24   N N   ? GLY A 1   4 ?   3.466   6.621 -16.313 1.000 91.190 ? 4   GLY A N   1 
ATOM 25   C CA  ? GLY A 1   4 ?   3.480   5.639 -17.386 1.000 91.190 ? 4   GLY A CA  1 
ATOM 26   C C   ? GLY A 1   4 ?   2.327   4.656 -17.311 1.000 91.190 ? 4   GLY A C   1 
ATOM 27   O O   ? GLY A 1   4 ?   2.291   3.676 -18.057 1.000 91.190 ? 4   GLY A O   1 
ATOM 28   N N   ? GLY A 1   5 ?   1.368   4.882 -16.240 1.000 92.710 ? 5   GLY A N   1 
ATOM 29   C CA  ? GLY A 1   5 ?   0.185   4.050 -16.081 1.000 92.710 ? 5   GLY A CA  1 
ATOM 30   C C   ? GLY A 1   5 ?  -1.051   4.640 -16.734 1.000 92.710 ? 5   GLY A C   1 
ATOM 31   O O   ? GLY A 1   5 ?  -1.004   5.744 -17.280 1.000 92.710 ? 5   GLY A O   1 
ATOM 32   N N   ? GLU A 1   6 ?  -2.109   3.900 -16.737 1.000 94.310 ? 6   GLU A N   1 
ATOM 33   C CA  ? GLU A 1   6 ?  -3.428   4.313 -17.208 1.000 94.310 ? 6   GLU A CA  1 
ATOM 34   C C   ? GLU A 1   6 ?  -4.474   4.181 -16.105 1.000 94.310 ? 6   GLU A C   1 
ATOM 35   C CB  ? GLU A 1   6 ?  -3.844   3.491 -18.430 1.000 94.310 ? 6   GLU A CB  1 
ATOM 36   O O   ? GLU A 1   6 ?  -4.230   3.534 -15.085 1.000 94.310 ? 6   GLU A O   1 
ATOM 37   C CG  ? GLU A 1   6 ?  -3.813   1.987 -18.199 1.000 94.310 ? 6   GLU A CG  1 
ATOM 38   C CD  ? GLU A 1   6 ?  -4.056   1.181 -19.465 1.000 94.310 ? 6   GLU A CD  1 
ATOM 39   O OE1 ? GLU A 1   6 ?  -3.978  -0.068 -19.414 1.000 94.310 ? 6   GLU A OE1 1 
ATOM 40   O OE2 ? GLU A 1   6 ?  -4.327   1.803 -20.517 1.000 94.310 ? 6   GLU A OE2 1 
ATOM 41   N N   ? GLU A 1   7 ?  -5.521   4.920 -16.356 1.000 94.870 ? 7   GLU A N   1 
ATOM 42   C CA  ? GLU A 1   7 ?  -6.624   4.797 -15.408 1.000 94.870 ? 7   GLU A CA  1 
ATOM 43   C C   ? GLU A 1   7 ?  -6.954   3.333 -15.131 1.000 94.870 ? 7   GLU A C   1 
ATOM 44   C CB  ? GLU A 1   7 ?  -7.866   5.525 -15.931 1.000 94.870 ? 7   GLU A CB  1 
ATOM 45   O O   ? GLU A 1   7 ?  -7.083   2.534 -16.060 1.000 94.870 ? 7   GLU A O   1 
ATOM 46   C CG  ? GLU A 1   7 ?  -9.051   5.481 -14.978 1.000 94.870 ? 7   GLU A CG  1 
ATOM 47   C CD  ? GLU A 1   7 ? -10.265   6.237 -15.495 1.000 94.870 ? 7   GLU A CD  1 
ATOM 48   O OE1 ? GLU A 1   7 ? -11.406   5.881 -15.122 1.000 94.870 ? 7   GLU A OE1 1 
ATOM 49   O OE2 ? GLU A 1   7 ? -10.074   7.191 -16.281 1.000 94.870 ? 7   GLU A OE2 1 
ATOM 50   N N   ? CYS A 1   8 ?  -6.963   3.032 -13.785 1.000 94.080 ? 8   CYS A N   1 
ATOM 51   C CA  ? CYS A 1   8 ?  -7.338   1.684 -13.373 1.000 94.080 ? 8   CYS A CA  1 
ATOM 52   C C   ? CYS A 1   8 ?  -8.804   1.407 -13.683 1.000 94.080 ? 8   CYS A C   1 
ATOM 53   C CB  ? CYS A 1   8 ?  -7.077   1.487 -11.880 1.000 94.080 ? 8   CYS A CB  1 
ATOM 54   O O   ? CYS A 1   8 ?  -9.654   2.284 -13.520 1.000 94.080 ? 8   CYS A O   1 
ATOM 55   S SG  ? CYS A 1   8 ?  -5.335   1.623 -11.421 1.000 94.080 ? 8   CYS A SG  1 
ATOM 56   N N   ? ASN A 1   9 ?  -9.065   0.164 -14.101 1.000 91.210 ? 9   ASN A N   1 
ATOM 57   C CA  ? ASN A 1   9 ? -10.443  -0.299 -14.216 1.000 91.210 ? 9   ASN A CA  1 
ATOM 58   C C   ? ASN A 1   9 ? -11.152  -0.290 -12.864 1.000 91.210 ? 9   ASN A C   1 
ATOM 59   C CB  ? ASN A 1   9 ? -10.490  -1.699 -14.831 1.000 91.210 ? 9   ASN A CB  1 
ATOM 60   O O   ? ASN A 1   9 ? -10.574  -0.693 -11.853 1.000 91.210 ? 9   ASN A O   1 
ATOM 61   C CG  ? ASN A 1   9 ? -11.904  -2.164 -15.119 1.000 91.210 ? 9   ASN A CG  1 
ATOM 62   N ND2 ? ASN A 1   9 ? -12.245  -2.271 -16.397 1.000 91.210 ? 9   ASN A ND2 1 
ATOM 63   O OD1 ? ASN A 1   9 ? -12.685  -2.423 -14.199 1.000 91.210 ? 9   ASN A OD1 1 
ATOM 64   N N   ? ILE A 1  10 ? -12.405   0.179 -12.798 1.000 88.800 ? 10  ILE A N   1 
ATOM 65   C CA  ? ILE A 1  10 ? -13.167   0.318 -11.562 1.000 88.800 ? 10  ILE A CA  1 
ATOM 66   C C   ? ILE A 1  10 ? -13.257  -1.033 -10.856 1.000 88.800 ? 10  ILE A C   1 
ATOM 67   C CB  ? ILE A 1  10 ? -14.582   0.878 -11.829 1.000 88.800 ? 10  ILE A CB  1 
ATOM 68   O O   ? ILE A 1  10 ? -13.310  -1.095  -9.625 1.000 88.800 ? 10  ILE A O   1 
ATOM 69   C CG1 ? ILE A 1  10 ? -15.271   1.239 -10.508 1.000 88.800 ? 10  ILE A CG1 1 
ATOM 70   C CG2 ? ILE A 1  10 ? -15.418  -0.126 -12.627 1.000 88.800 ? 10  ILE A CG2 1 
ATOM 71   C CD1 ? ILE A 1  10 ? -16.538   2.066 -10.678 1.000 88.800 ? 10  ILE A CD1 1 
ATOM 72   N N   ? ASN A 1  11 ? -13.168  -2.137 -11.495 1.000 88.000 ? 11  ASN A N   1 
ATOM 73   C CA  ? ASN A 1  11 ? -13.313  -3.467 -10.915 1.000 88.000 ? 11  ASN A CA  1 
ATOM 74   C C   ? ASN A 1  11 ? -11.964  -4.050 -10.503 1.000 88.000 ? 11  ASN A C   1 
ATOM 75   C CB  ? ASN A 1  11 ? -14.019  -4.406 -11.895 1.000 88.000 ? 11  ASN A CB  1 
ATOM 76   O O   ? ASN A 1  11 ? -11.906  -5.107  -9.873 1.000 88.000 ? 11  ASN A O   1 
ATOM 77   C CG  ? ASN A 1  11 ? -15.456  -4.000 -12.161 1.000 88.000 ? 11  ASN A CG  1 
ATOM 78   N ND2 ? ASN A 1  11 ? -15.888  -4.131 -13.410 1.000 88.000 ? 11  ASN A ND2 1 
ATOM 79   O OD1 ? ASN A 1  11 ? -16.171  -3.571 -11.252 1.000 88.000 ? 11  ASN A OD1 1 
ATOM 80   N N   ? GLU A 1  12 ? -10.893  -3.475 -10.845 1.000 89.060 ? 12  GLU A N   1 
ATOM 81   C CA  ? GLU A 1  12 ?  -9.543  -3.990 -10.634 1.000 89.060 ? 12  GLU A CA  1 
ATOM 82   C C   ? GLU A 1  12 ?  -8.924  -3.412  -9.365 1.000 89.060 ? 12  GLU A C   1 
ATOM 83   C CB  ? GLU A 1  12 ?  -8.654  -3.681 -11.841 1.000 89.060 ? 12  GLU A CB  1 
ATOM 84   O O   ? GLU A 1  12 ?  -7.839  -3.826  -8.953 1.000 89.060 ? 12  GLU A O   1 
ATOM 85   C CG  ? GLU A 1  12 ?  -8.982  -4.509 -13.075 1.000 89.060 ? 12  GLU A CG  1 
ATOM 86   C CD  ? GLU A 1  12 ?  -8.026  -4.267 -14.232 1.000 89.060 ? 12  GLU A CD  1 
ATOM 87   O OE1 ? GLU A 1  12 ?  -8.151  -4.948 -15.275 1.000 89.060 ? 12  GLU A OE1 1 
ATOM 88   O OE2 ? GLU A 1  12 ?  -7.144  -3.391 -14.093 1.000 89.060 ? 12  GLU A OE2 1 
ATOM 89   N N   ? HIS A 1  13 ?  -9.629  -2.510  -8.531 1.000 91.390 ? 13  HIS A N   1 
ATOM 90   C CA  ? HIS A 1  13 ?  -9.057  -1.856  -7.359 1.000 91.390 ? 13  HIS A CA  1 
ATOM 91   C C   ? HIS A 1  13 ?  -9.934  -2.066  -6.129 1.000 91.390 ? 13  HIS A C   1 
ATOM 92   C CB  ? HIS A 1  13 ?  -8.866  -0.361  -7.619 1.000 91.390 ? 13  HIS A CB  1 
ATOM 93   O O   ? HIS A 1  13 ? -10.020  -1.190  -5.266 1.000 91.390 ? 13  HIS A O   1 
ATOM 94   C CG  ? HIS A 1  13 ? -10.132   0.352  -7.975 1.000 91.390 ? 13  HIS A CG  1 
ATOM 95   C CD2 ? HIS A 1  13 ? -11.008   1.044  -7.209 1.000 91.390 ? 13  HIS A CD2 1 
ATOM 96   N ND1 ? HIS A 1  13 ? -10.622   0.400  -9.262 1.000 91.390 ? 13  HIS A ND1 1 
ATOM 97   C CE1 ? HIS A 1  13 ? -11.748   1.093  -9.272 1.000 91.390 ? 13  HIS A CE1 1 
ATOM 98   N NE2 ? HIS A 1  13 ? -12.005   1.496  -8.039 1.000 91.390 ? 13  HIS A NE2 1 
ATOM 99   N N   ? ARG A 1  14 ? -10.570  -3.096  -6.051 1.000 95.150 ? 14  ARG A N   1 
ATOM 100  C CA  ? ARG A 1  14 ? -11.559  -3.358  -5.011 1.000 95.150 ? 14  ARG A CA  1 
ATOM 101  C C   ? ARG A 1  14 ? -10.904  -3.409  -3.634 1.000 95.150 ? 14  ARG A C   1 
ATOM 102  C CB  ? ARG A 1  14 ? -12.297  -4.670  -5.289 1.000 95.150 ? 14  ARG A CB  1 
ATOM 103  O O   ? ARG A 1  14 ? -11.584  -3.284  -2.613 1.000 95.150 ? 14  ARG A O   1 
ATOM 104  C CG  ? ARG A 1  14 ? -13.113  -4.657  -6.571 1.000 95.150 ? 14  ARG A CG  1 
ATOM 105  C CD  ? ARG A 1  14 ? -13.741  -6.015  -6.853 1.000 95.150 ? 14  ARG A CD  1 
ATOM 106  N NE  ? ARG A 1  14 ? -14.599  -6.451  -5.755 1.000 95.150 ? 14  ARG A NE  1 
ATOM 107  N NH1 ? ARG A 1  14 ? -15.045  -8.531  -6.656 1.000 95.150 ? 14  ARG A NH1 1 
ATOM 108  N NH2 ? ARG A 1  14 ? -15.958  -7.929  -4.641 1.000 95.150 ? 14  ARG A NH2 1 
ATOM 109  C CZ  ? ARG A 1  14 ? -15.199  -7.636  -5.686 1.000 95.150 ? 14  ARG A CZ  1 
ATOM 110  N N   ? PHE A 1  15 ?  -9.579  -3.542  -3.548 1.000 96.990 ? 15  PHE A N   1 
ATOM 111  C CA  ? PHE A 1  15 ?  -8.814  -3.635  -2.310 1.000 96.990 ? 15  PHE A CA  1 
ATOM 112  C C   ? PHE A 1  15 ?  -8.138  -2.307  -1.991 1.000 96.990 ? 15  PHE A C   1 
ATOM 113  C CB  ? PHE A 1  15 ?  -7.766  -4.748  -2.407 1.000 96.990 ? 15  PHE A CB  1 
ATOM 114  O O   ? PHE A 1  15 ?  -7.590  -2.130  -0.901 1.000 96.990 ? 15  PHE A O   1 
ATOM 115  C CG  ? PHE A 1  15 ?  -7.009  -4.758  -3.707 1.000 96.990 ? 15  PHE A CG  1 
ATOM 116  C CD1 ? PHE A 1  15 ?  -7.346  -5.650  -4.718 1.000 96.990 ? 15  PHE A CD1 1 
ATOM 117  C CD2 ? PHE A 1  15 ?  -5.958  -3.874  -3.919 1.000 96.990 ? 15  PHE A CD2 1 
ATOM 118  C CE1 ? PHE A 1  15 ?  -6.647  -5.661  -5.922 1.000 96.990 ? 15  PHE A CE1 1 
ATOM 119  C CE2 ? PHE A 1  15 ?  -5.255  -3.879  -5.120 1.000 96.990 ? 15  PHE A CE2 1 
ATOM 120  C CZ  ? PHE A 1  15 ?  -5.600  -4.774  -6.120 1.000 96.990 ? 15  PHE A CZ  1 
ATOM 121  N N   ? LEU A 1  16 ?  -8.068  -1.455  -3.009 1.000 97.030 ? 16  LEU A N   1 
ATOM 122  C CA  ? LEU A 1  16 ?  -7.338  -0.199  -2.874 1.000 97.030 ? 16  LEU A CA  1 
ATOM 123  C C   ? LEU A 1  16 ?  -8.047   0.740  -1.903 1.000 97.030 ? 16  LEU A C   1 
ATOM 124  C CB  ? LEU A 1  16 ?  -7.184   0.480  -4.238 1.000 97.030 ? 16  LEU A CB  1 
ATOM 125  O O   ? LEU A 1  16 ?  -9.246   0.991  -2.040 1.000 97.030 ? 16  LEU A O   1 
ATOM 126  C CG  ? LEU A 1  16 ?  -6.290   1.721  -4.280 1.000 97.030 ? 16  LEU A CG  1 
ATOM 127  C CD1 ? LEU A 1  16 ?  -4.865   1.362  -3.873 1.000 97.030 ? 16  LEU A CD1 1 
ATOM 128  C CD2 ? LEU A 1  16 ?  -6.313   2.349  -5.669 1.000 97.030 ? 16  LEU A CD2 1 
ATOM 129  N N   ? VAL A 1  17 ?  -7.322   1.283  -0.960 1.000 96.990 ? 17  VAL A N   1 
ATOM 130  C CA  ? VAL A 1  17 ?  -7.833   2.149   0.098 1.000 96.990 ? 17  VAL A CA  1 
ATOM 131  C C   ? VAL A 1  17 ?  -7.212   3.539  -0.027 1.000 96.990 ? 17  VAL A C   1 
ATOM 132  C CB  ? VAL A 1  17 ?  -7.548   1.562   1.498 1.000 96.990 ? 17  VAL A CB  1 
ATOM 133  O O   ? VAL A 1  17 ?  -6.016   3.669  -0.297 1.000 96.990 ? 17  VAL A O   1 
ATOM 134  C CG1 ? VAL A 1  17 ?  -7.955   2.550   2.590 1.000 96.990 ? 17  VAL A CG1 1 
ATOM 135  C CG2 ? VAL A 1  17 ?  -8.278   0.232   1.678 1.000 96.990 ? 17  VAL A CG2 1 
ATOM 136  N N   ? ALA A 1  18 ?  -8.057   4.565   0.144 1.000 95.890 ? 18  ALA A N   1 
ATOM 137  C CA  ? ALA A 1  18 ?  -7.590   5.949   0.149 1.000 95.890 ? 18  ALA A CA  1 
ATOM 138  C C   ? ALA A 1  18 ?  -7.574   6.517   1.565 1.000 95.890 ? 18  ALA A C   1 
ATOM 139  C CB  ? ALA A 1  18 ?  -8.467   6.810  -0.757 1.000 95.890 ? 18  ALA A CB  1 
ATOM 140  O O   ? ALA A 1  18 ?  -8.599   6.523   2.250 1.000 95.890 ? 18  ALA A O   1 
ATOM 141  N N   ? LEU A 1  19 ?  -6.395   6.973   1.972 1.000 96.130 ? 19  LEU A N   1 
ATOM 142  C CA  ? LEU A 1  19 ?  -6.221   7.576   3.289 1.000 96.130 ? 19  LEU A CA  1 
ATOM 143  C C   ? LEU A 1  19 ?  -6.161   9.096   3.186 1.000 96.130 ? 19  LEU A C   1 
ATOM 144  C CB  ? LEU A 1  19 ?  -4.949   7.047   3.956 1.000 96.130 ? 19  LEU A CB  1 
ATOM 145  O O   ? LEU A 1  19 ?  -5.370   9.640   2.412 1.000 96.130 ? 19  LEU A O   1 
ATOM 146  C CG  ? LEU A 1  19 ?  -5.051   5.670   4.614 1.000 96.130 ? 19  LEU A CG  1 
ATOM 147  C CD1 ? LEU A 1  19 ?  -5.393   4.610   3.573 1.000 96.130 ? 19  LEU A CD1 1 
ATOM 148  C CD2 ? LEU A 1  19 ?  -3.751   5.323   5.332 1.000 96.130 ? 19  LEU A CD2 1 
ATOM 149  N N   ? TYR A 1  20 ?  -6.983   9.782   4.008 1.000 95.220 ? 20  TYR A N   1 
ATOM 150  C CA  ? TYR A 1  20 ?  -7.044  11.240   4.015 1.000 95.220 ? 20  TYR A CA  1 
ATOM 151  C C   ? TYR A 1  20 ?  -6.699  11.793   5.392 1.000 95.220 ? 20  TYR A C   1 
ATOM 152  C CB  ? TYR A 1  20 ?  -8.436  11.721   3.593 1.000 95.220 ? 20  TYR A CB  1 
ATOM 153  O O   ? TYR A 1  20 ?  -6.968  11.153   6.411 1.000 95.220 ? 20  TYR A O   1 
ATOM 154  C CG  ? TYR A 1  20 ?  -8.688  11.621   2.108 1.000 95.220 ? 20  TYR A CG  1 
ATOM 155  C CD1 ? TYR A 1  20 ?  -8.597  12.745   1.289 1.000 95.220 ? 20  TYR A CD1 1 
ATOM 156  C CD2 ? TYR A 1  20 ?  -9.018  10.405   1.521 1.000 95.220 ? 20  TYR A CD2 1 
ATOM 157  C CE1 ? TYR A 1  20 ?  -8.831  12.658  -0.079 1.000 95.220 ? 20  TYR A CE1 1 
ATOM 158  C CE2 ? TYR A 1  20 ?  -9.253  10.306   0.154 1.000 95.220 ? 20  TYR A CE2 1 
ATOM 159  O OH  ? TYR A 1  20 ?  -9.389  11.345  -1.991 1.000 95.220 ? 20  TYR A OH  1 
ATOM 160  C CZ  ? TYR A 1  20 ?  -9.157  11.436  -0.637 1.000 95.220 ? 20  TYR A CZ  1 
ATOM 161  N N   ? GLU A 1  21 ?  -6.106  13.025   5.277 1.000 93.870 ? 21  GLU A N   1 
ATOM 162  C CA  ? GLU A 1  21 ?  -5.991  13.888   6.449 1.000 93.870 ? 21  GLU A CA  1 
ATOM 163  C C   ? GLU A 1  21 ?  -6.707  15.217   6.228 1.000 93.870 ? 21  GLU A C   1 
ATOM 164  C CB  ? GLU A 1  21 ?  -4.520  14.135   6.793 1.000 93.870 ? 21  GLU A CB  1 
ATOM 165  O O   ? GLU A 1  21 ?  -6.352  15.977   5.325 1.000 93.870 ? 21  GLU A O   1 
ATOM 166  C CG  ? GLU A 1  21 ?  -4.312  14.920   8.079 1.000 93.870 ? 21  GLU A CG  1 
ATOM 167  C CD  ? GLU A 1  21 ?  -2.848  15.194   8.386 1.000 93.870 ? 21  GLU A CD  1 
ATOM 168  O OE1 ? GLU A 1  21 ?  -2.425  15.001   9.548 1.000 93.870 ? 21  GLU A OE1 1 
ATOM 169  O OE2 ? GLU A 1  21 ?  -2.119  15.605   7.456 1.000 93.870 ? 21  GLU A OE2 1 
ATOM 170  N N   ? SER A 1  22 ?  -7.792  15.533   7.105 1.000 85.310 ? 22  SER A N   1 
ATOM 171  C CA  ? SER A 1  22 ?  -8.588  16.756   7.095 1.000 85.310 ? 22  SER A CA  1 
ATOM 172  C C   ? SER A 1  22 ?  -8.955  17.165   5.672 1.000 85.310 ? 22  SER A C   1 
ATOM 173  C CB  ? SER A 1  22 ?  -7.831  17.894   7.781 1.000 85.310 ? 22  SER A CB  1 
ATOM 174  O O   ? SER A 1  22 ?  -8.709  18.302   5.264 1.000 85.310 ? 22  SER A O   1 
ATOM 175  O OG  ? SER A 1  22 ?  -7.562  17.574   9.136 1.000 85.310 ? 22  SER A OG  1 
ATOM 176  N N   ? GLN A 1  23 ?  -8.893  16.307   4.624 1.000 84.340 ? 23  GLN A N   1 
ATOM 177  C CA  ? GLN A 1  23 ?  -9.478  16.454   3.296 1.000 84.340 ? 23  GLN A CA  1 
ATOM 178  C C   ? GLN A 1  23 ?  -8.405  16.392   2.212 1.000 84.340 ? 23  GLN A C   1 
ATOM 179  C CB  ? GLN A 1  23 ? -10.253  17.768   3.193 1.000 84.340 ? 23  GLN A CB  1 
ATOM 180  O O   ? GLN A 1  23 ?  -8.706  16.530   1.025 1.000 84.340 ? 23  GLN A O   1 
ATOM 181  C CG  ? GLN A 1  23 ? -11.478  17.832   4.095 1.000 84.340 ? 23  GLN A CG  1 
ATOM 182  C CD  ? GLN A 1  23 ? -12.324  19.068   3.850 1.000 84.340 ? 23  GLN A CD  1 
ATOM 183  N NE2 ? GLN A 1  23 ? -13.388  19.222   4.630 1.000 84.340 ? 23  GLN A NE2 1 
ATOM 184  O OE1 ? GLN A 1  23 ? -12.022  19.878   2.968 1.000 84.340 ? 23  GLN A OE1 1 
ATOM 185  N N   ? SER A 1  24 ?  -7.203  16.202   2.711 1.000 90.250 ? 24  SER A N   1 
ATOM 186  C CA  ? SER A 1  24 ?  -6.083  16.040   1.790 1.000 90.250 ? 24  SER A CA  1 
ATOM 187  C C   ? SER A 1  24 ?  -5.649  14.580   1.700 1.000 90.250 ? 24  SER A C   1 
ATOM 188  C CB  ? SER A 1  24 ?  -4.900  16.906   2.226 1.000 90.250 ? 24  SER A CB  1 
ATOM 189  O O   ? SER A 1  24 ?  -5.466  13.917   2.723 1.000 90.250 ? 24  SER A O   1 
ATOM 190  O OG  ? SER A 1  24 ?  -3.795  16.721   1.359 1.000 90.250 ? 24  SER A OG  1 
ATOM 191  N N   ? PHE A 1  25 ?  -5.603  14.174   0.439 1.000 91.450 ? 25  PHE A N   1 
ATOM 192  C CA  ? PHE A 1  25 ?  -5.145  12.805   0.236 1.000 91.450 ? 25  PHE A CA  1 
ATOM 193  C C   ? PHE A 1  25 ?  -3.758  12.604   0.836 1.000 91.450 ? 25  PHE A C   1 
ATOM 194  C CB  ? PHE A 1  25 ?  -5.126  12.458  -1.255 1.000 91.450 ? 25  PHE A CB  1 
ATOM 195  O O   ? PHE A 1  25 ?  -2.845  13.393   0.582 1.000 91.450 ? 25  PHE A O   1 
ATOM 196  C CG  ? PHE A 1  25 ?  -4.614  11.074  -1.550 1.000 91.450 ? 25  PHE A CG  1 
ATOM 197  C CD1 ? PHE A 1  25 ?  -3.344  10.886  -2.081 1.000 91.450 ? 25  PHE A CD1 1 
ATOM 198  C CD2 ? PHE A 1  25 ?  -5.405   9.960  -1.297 1.000 91.450 ? 25  PHE A CD2 1 
ATOM 199  C CE1 ? PHE A 1  25 ?  -2.868   9.606  -2.355 1.000 91.450 ? 25  PHE A CE1 1 
ATOM 200  C CE2 ? PHE A 1  25 ?  -4.935   8.678  -1.568 1.000 91.450 ? 25  PHE A CE2 1 
ATOM 201  C CZ  ? PHE A 1  25 ?  -3.667   8.503  -2.098 1.000 91.450 ? 25  PHE A CZ  1 
ATOM 202  N N   ? LEU A 1  26 ?  -3.624  11.555   1.654 1.000 92.050 ? 26  LEU A N   1 
ATOM 203  C CA  ? LEU A 1  26 ?  -2.392  11.257   2.375 1.000 92.050 ? 26  LEU A CA  1 
ATOM 204  C C   ? LEU A 1  26 ?  -1.628  10.123   1.701 1.000 92.050 ? 26  LEU A C   1 
ATOM 205  C CB  ? LEU A 1  26 ?  -2.697  10.889   3.830 1.000 92.050 ? 26  LEU A CB  1 
ATOM 206  O O   ? LEU A 1  26 ?  -0.495  10.312   1.253 1.000 92.050 ? 26  LEU A O   1 
ATOM 207  C CG  ? LEU A 1  26 ?  -1.519  10.383   4.663 1.000 92.050 ? 26  LEU A CG  1 
ATOM 208  C CD1 ? LEU A 1  26 ?  -0.475  11.482   4.828 1.000 92.050 ? 26  LEU A CD1 1 
ATOM 209  C CD2 ? LEU A 1  26 ?  -1.999   9.886   6.022 1.000 92.050 ? 26  LEU A CD2 1 
ATOM 210  N N   ? CYS A 1  27 ?  -2.158   8.956   1.641 1.000 94.650 ? 27  CYS A N   1 
ATOM 211  C CA  ? CYS A 1  27 ?  -1.565   7.722   1.138 1.000 94.650 ? 27  CYS A CA  1 
ATOM 212  C C   ? CYS A 1  27 ?  -2.642   6.749   0.674 1.000 94.650 ? 27  CYS A C   1 
ATOM 213  C CB  ? CYS A 1  27 ?  -0.700   7.066   2.213 1.000 94.650 ? 27  CYS A CB  1 
ATOM 214  O O   ? CYS A 1  27 ?  -3.827   6.955   0.941 1.000 94.650 ? 27  CYS A O   1 
ATOM 215  S SG  ? CYS A 1  27 ?   0.852   7.934   2.531 1.000 94.650 ? 27  CYS A SG  1 
ATOM 216  N N   ? GLY A 1  28 ?  -2.115   5.753   0.031 1.000 95.290 ? 28  GLY A N   1 
ATOM 217  C CA  ? GLY A 1  28 ?  -2.963   4.604  -0.240 1.000 95.290 ? 28  GLY A CA  1 
ATOM 218  C C   ? GLY A 1  28 ?  -2.812   3.496   0.785 1.000 95.290 ? 28  GLY A C   1 
ATOM 219  O O   ? GLY A 1  28 ?  -1.982   3.590   1.691 1.000 95.290 ? 28  GLY A O   1 
ATOM 220  N N   ? GLY A 1  29 ?  -3.636   2.482   0.707 1.000 96.800 ? 29  GLY A N   1 
ATOM 221  C CA  ? GLY A 1  29 ?  -3.603   1.265   1.502 1.000 96.800 ? 29  GLY A CA  1 
ATOM 222  C C   ? GLY A 1  29 ?  -4.232   0.076   0.800 1.000 96.800 ? 29  GLY A C   1 
ATOM 223  O O   ? GLY A 1  29 ?  -4.712   0.199  -0.329 1.000 96.800 ? 29  GLY A O   1 
ATOM 224  N N   ? THR A 1  30 ?  -4.121  -1.042   1.528 1.000 97.890 ? 30  THR A N   1 
ATOM 225  C CA  ? THR A 1  30 ?  -4.685  -2.262   0.961 1.000 97.890 ? 30  THR A CA  1 
ATOM 226  C C   ? THR A 1  30 ?  -5.582  -2.965   1.975 1.000 97.890 ? 30  THR A C   1 
ATOM 227  C CB  ? THR A 1  30 ?  -3.578  -3.225   0.495 1.000 97.890 ? 30  THR A CB  1 
ATOM 228  O O   ? THR A 1  30 ?  -5.150  -3.265   3.091 1.000 97.890 ? 30  THR A O   1 
ATOM 229  C CG2 ? THR A 1  30 ?  -4.170  -4.464  -0.169 1.000 97.890 ? 30  THR A CG2 1 
ATOM 230  O OG1 ? THR A 1  30 ?  -2.731  -2.552  -0.444 1.000 97.890 ? 30  THR A OG1 1 
ATOM 231  N N   ? LEU A 1  31 ?  -6.832  -3.137   1.576 1.000 98.230 ? 31  LEU A N   1 
ATOM 232  C CA  ? LEU A 1  31 ?  -7.743  -3.945   2.380 1.000 98.230 ? 31  LEU A CA  1 
ATOM 233  C C   ? LEU A 1  31 ?  -7.353  -5.418   2.328 1.000 98.230 ? 31  LEU A C   1 
ATOM 234  C CB  ? LEU A 1  31 ?  -9.185  -3.769   1.895 1.000 98.230 ? 31  LEU A CB  1 
ATOM 235  O O   ? LEU A 1  31 ?  -7.334  -6.022   1.253 1.000 98.230 ? 31  LEU A O   1 
ATOM 236  C CG  ? LEU A 1  31 ? -10.264  -4.492   2.703 1.000 98.230 ? 31  LEU A CG  1 
ATOM 237  C CD1 ? LEU A 1  31 ? -10.398  -3.866   4.087 1.000 98.230 ? 31  LEU A CD1 1 
ATOM 238  C CD2 ? LEU A 1  31 ? -11.597  -4.458   1.964 1.000 98.230 ? 31  LEU A CD2 1 
ATOM 239  N N   ? ILE A 1  32 ?  -7.053  -6.042   3.560 1.000 97.450 ? 32  ILE A N   1 
ATOM 240  C CA  ? ILE A 1  32 ?  -6.543  -7.409   3.555 1.000 97.450 ? 32  ILE A CA  1 
ATOM 241  C C   ? ILE A 1  32 ?  -7.550  -8.339   4.228 1.000 97.450 ? 32  ILE A C   1 
ATOM 242  C CB  ? ILE A 1  32 ?  -5.171  -7.503   4.261 1.000 97.450 ? 32  ILE A CB  1 
ATOM 243  O O   ? ILE A 1  32 ?  -7.461  -9.561   4.095 1.000 97.450 ? 32  ILE A O   1 
ATOM 244  C CG1 ? ILE A 1  32 ?  -5.257  -6.916   5.674 1.000 97.450 ? 32  ILE A CG1 1 
ATOM 245  C CG2 ? ILE A 1  32 ?  -4.091  -6.795   3.438 1.000 97.450 ? 32  ILE A CG2 1 
ATOM 246  C CD1 ? ILE A 1  32 ?  -4.006  -7.137   6.513 1.000 97.450 ? 32  ILE A CD1 1 
ATOM 247  N N   ? ASN A 1  33 ?  -8.642  -7.805   4.868 1.000 96.950 ? 33  ASN A N   1 
ATOM 248  C CA  ? ASN A 1  33 ?  -9.889  -8.417   5.313 1.000 96.950 ? 33  ASN A CA  1 
ATOM 249  C C   ? ASN A 1  33 ? -10.916  -7.364   5.720 1.000 96.950 ? 33  ASN A C   1 
ATOM 250  C CB  ? ASN A 1  33 ?  -9.630  -9.382   6.472 1.000 96.950 ? 33  ASN A CB  1 
ATOM 251  O O   ? ASN A 1  33 ? -10.750  -6.180   5.421 1.000 96.950 ? 33  ASN A O   1 
ATOM 252  C CG  ? ASN A 1  33 ?  -9.123  -8.678   7.716 1.000 96.950 ? 33  ASN A CG  1 
ATOM 253  N ND2 ? ASN A 1  33 ?  -8.388  -9.404   8.550 1.000 96.950 ? 33  ASN A ND2 1 
ATOM 254  O OD1 ? ASN A 1  33 ?  -9.390  -7.492   7.925 1.000 96.950 ? 33  ASN A OD1 1 
ATOM 255  N N   ? LYS A 1  34 ? -12.053  -7.813   6.400 1.000 97.170 ? 34  LYS A N   1 
ATOM 256  C CA  ? LYS A 1  34 ? -13.160  -6.896   6.652 1.000 97.170 ? 34  LYS A CA  1 
ATOM 257  C C   ? LYS A 1  34 ? -12.754  -5.801   7.636 1.000 97.170 ? 34  LYS A C   1 
ATOM 258  C CB  ? LYS A 1  34 ? -14.376  -7.655   7.186 1.000 97.170 ? 34  LYS A CB  1 
ATOM 259  O O   ? LYS A 1  34 ? -13.380  -4.741   7.685 1.000 97.170 ? 34  LYS A O   1 
ATOM 260  C CG  ? LYS A 1  34 ? -15.054  -8.541   6.152 1.000 97.170 ? 34  LYS A CG  1 
ATOM 261  C CD  ? LYS A 1  34 ? -16.304  -9.203   6.717 1.000 97.170 ? 34  LYS A CD  1 
ATOM 262  C CE  ? LYS A 1  34 ? -17.005 -10.061   5.672 1.000 97.170 ? 34  LYS A CE  1 
ATOM 263  N NZ  ? LYS A 1  34 ? -18.209 -10.744   6.233 1.000 97.170 ? 34  LYS A NZ  1 
ATOM 264  N N   ? GLU A 1  35 ? -11.662  -6.004   8.358 1.000 97.630 ? 35  GLU A N   1 
ATOM 265  C CA  ? GLU A 1  35 ? -11.379  -5.097   9.465 1.000 97.630 ? 35  GLU A CA  1 
ATOM 266  C C   ? GLU A 1  35 ?  -9.972  -4.516   9.357 1.000 97.630 ? 35  GLU A C   1 
ATOM 267  C CB  ? GLU A 1  35 ? -11.550  -5.815  10.806 1.000 97.630 ? 35  GLU A CB  1 
ATOM 268  O O   ? GLU A 1  35 ?  -9.596  -3.637  10.135 1.000 97.630 ? 35  GLU A O   1 
ATOM 269  C CG  ? GLU A 1  35 ? -12.977  -6.261  11.087 1.000 97.630 ? 35  GLU A CG  1 
ATOM 270  C CD  ? GLU A 1  35 ? -13.137  -6.948  12.434 1.000 97.630 ? 35  GLU A CD  1 
ATOM 271  O OE1 ? GLU A 1  35 ? -14.111  -6.643  13.160 1.000 97.630 ? 35  GLU A OE1 1 
ATOM 272  O OE2 ? GLU A 1  35 ? -12.281  -7.798  12.767 1.000 97.630 ? 35  GLU A OE2 1 
ATOM 273  N N   ? TRP A 1  36 ?  -9.198  -5.018   8.360 1.000 98.240 ? 36  TRP A N   1 
ATOM 274  C CA  ? TRP A 1  36 ?  -7.788  -4.650   8.430 1.000 98.240 ? 36  TRP A CA  1 
ATOM 275  C C   ? TRP A 1  36 ?  -7.320  -4.033   7.116 1.000 98.240 ? 36  TRP A C   1 
ATOM 276  C CB  ? TRP A 1  36 ?  -6.929  -5.871   8.770 1.000 98.240 ? 36  TRP A CB  1 
ATOM 277  O O   ? TRP A 1  36 ?  -7.631  -4.545   6.038 1.000 98.240 ? 36  TRP A O   1 
ATOM 278  C CG  ? TRP A 1  36 ?  -7.083  -6.350  10.182 1.000 98.240 ? 36  TRP A CG  1 
ATOM 279  C CD1 ? TRP A 1  36 ?  -7.846  -7.398  10.618 1.000 98.240 ? 36  TRP A CD1 1 
ATOM 280  C CD2 ? TRP A 1  36 ?  -6.461  -5.795  11.345 1.000 98.240 ? 36  TRP A CD2 1 
ATOM 281  C CE2 ? TRP A 1  36 ?  -6.892  -6.558  12.453 1.000 98.240 ? 36  TRP A CE2 1 
ATOM 282  C CE3 ? TRP A 1  36 ?  -5.580  -4.727  11.557 1.000 98.240 ? 36  TRP A CE3 1 
ATOM 283  N NE1 ? TRP A 1  36 ?  -7.735  -7.528  11.983 1.000 98.240 ? 36  TRP A NE1 1 
ATOM 284  C CH2 ? TRP A 1  36 ?  -5.609  -5.234  13.937 1.000 98.240 ? 36  TRP A CH2 1 
ATOM 285  C CZ2 ? TRP A 1  36 ?  -6.471  -6.284  13.757 1.000 98.240 ? 36  TRP A CZ2 1 
ATOM 286  C CZ3 ? TRP A 1  36 ?  -5.162  -4.456  12.855 1.000 98.240 ? 36  TRP A CZ3 1 
ATOM 287  N N   ? VAL A 1  37 ?  -6.593  -2.890   7.248 1.000 98.310 ? 37  VAL A N   1 
ATOM 288  C CA  ? VAL A 1  37 ?  -5.912  -2.201   6.157 1.000 98.310 ? 37  VAL A CA  1 
ATOM 289  C C   ? VAL A 1  37 ?  -4.403  -2.236   6.385 1.000 98.310 ? 37  VAL A C   1 
ATOM 290  C CB  ? VAL A 1  37 ?  -6.396  -0.740   6.018 1.000 98.310 ? 37  VAL A CB  1 
ATOM 291  O O   ? VAL A 1  37 ?  -3.929  -1.956   7.488 1.000 98.310 ? 37  VAL A O   1 
ATOM 292  C CG1 ? VAL A 1  37 ?  -5.553   0.013   4.991 1.000 98.310 ? 37  VAL A CG1 1 
ATOM 293  C CG2 ? VAL A 1  37 ?  -7.874  -0.703   5.631 1.000 98.310 ? 37  VAL A CG2 1 
ATOM 294  N N   ? LEU A 1  38 ?  -3.728  -2.677   5.338 1.000 97.670 ? 38  LEU A N   1 
ATOM 295  C CA  ? LEU A 1  38 ?  -2.270  -2.635   5.348 1.000 97.670 ? 38  LEU A CA  1 
ATOM 296  C C   ? LEU A 1  38 ?  -1.754  -1.437   4.558 1.000 97.670 ? 38  LEU A C   1 
ATOM 297  C CB  ? LEU A 1  38 ?  -1.692  -3.930   4.769 1.000 97.670 ? 38  LEU A CB  1 
ATOM 298  O O   ? LEU A 1  38 ?  -2.169  -1.215   3.418 1.000 97.670 ? 38  LEU A O   1 
ATOM 299  C CG  ? LEU A 1  38 ?  -0.199  -4.169   4.999 1.000 97.670 ? 38  LEU A CG  1 
ATOM 300  C CD1 ? LEU A 1  38 ?   0.107  -4.206   6.493 1.000 97.670 ? 38  LEU A CD1 1 
ATOM 301  C CD2 ? LEU A 1  38 ?   0.246  -5.462   4.325 1.000 97.670 ? 38  LEU A CD2 1 
ATOM 302  N N   ? THR A 1  39 ?  -0.773  -0.606   5.203 1.000 96.650 ? 39  THR A N   1 
ATOM 303  C CA  ? THR A 1  39 ?  -0.259   0.598   4.559 1.000 96.650 ? 39  THR A CA  1 
ATOM 304  C C   ? THR A 1  39 ?   1.148   0.919   5.055 1.000 96.650 ? 39  THR A C   1 
ATOM 305  C CB  ? THR A 1  39 ?  -1.183   1.804   4.811 1.000 96.650 ? 39  THR A CB  1 
ATOM 306  O O   ? THR A 1  39 ?   1.758   0.119   5.768 1.000 96.650 ? 39  THR A O   1 
ATOM 307  C CG2 ? THR A 1  39 ?  -1.112   2.256   6.265 1.000 96.650 ? 39  THR A CG2 1 
ATOM 308  O OG1 ? THR A 1  39 ?  -0.784   2.889   3.964 1.000 96.650 ? 39  THR A OG1 1 
ATOM 309  N N   ? ALA A 1  40 ?   1.676   2.024   4.598 1.000 94.040 ? 40  ALA A N   1 
ATOM 310  C CA  ? ALA A 1  40 ?   3.028   2.412   4.992 1.000 94.040 ? 40  ALA A CA  1 
ATOM 311  C C   ? ALA A 1  40 ?   3.019   3.159   6.322 1.000 94.040 ? 40  ALA A C   1 
ATOM 312  C CB  ? ALA A 1  40 ?   3.672   3.271   3.906 1.000 94.040 ? 40  ALA A CB  1 
ATOM 313  O O   ? ALA A 1  40 ?   2.150   4.000   6.563 1.000 94.040 ? 40  ALA A O   1 
ATOM 314  N N   ? LYS A 1  41 ?   3.989   2.859   7.157 1.000 92.440 ? 41  LYS A N   1 
ATOM 315  C CA  ? LYS A 1  41 ?   4.149   3.499   8.460 1.000 92.440 ? 41  LYS A CA  1 
ATOM 316  C C   ? LYS A 1  41 ?   4.341   5.006   8.313 1.000 92.440 ? 41  LYS A C   1 
ATOM 317  C CB  ? LYS A 1  41 ?   5.332   2.892   9.215 1.000 92.440 ? 41  LYS A CB  1 
ATOM 318  O O   ? LYS A 1  41 ?   3.793   5.786   9.094 1.000 92.440 ? 41  LYS A O   1 
ATOM 319  C CG  ? LYS A 1  41 ?   5.605   3.541  10.564 1.000 92.440 ? 41  LYS A CG  1 
ATOM 320  C CD  ? LYS A 1  41 ?   6.843   2.952  11.227 1.000 92.440 ? 41  LYS A CD  1 
ATOM 321  C CE  ? LYS A 1  41 ?   7.220   3.717  12.489 1.000 92.440 ? 41  LYS A CE  1 
ATOM 322  N NZ  ? LYS A 1  41 ?   8.485   3.202  13.093 1.000 92.440 ? 41  LYS A NZ  1 
ATOM 323  N N   ? HIS A 1  42 ?   5.080   5.388   7.322 1.000 89.870 ? 42  HIS A N   1 
ATOM 324  C CA  ? HIS A 1  42 ?   5.377   6.805   7.143 1.000 89.870 ? 42  HIS A CA  1 
ATOM 325  C C   ? HIS A 1  42 ?   4.135   7.579   6.718 1.000 89.870 ? 42  HIS A C   1 
ATOM 326  C CB  ? HIS A 1  42 ?   6.491   6.992   6.112 1.000 89.870 ? 42  HIS A CB  1 
ATOM 327  O O   ? HIS A 1  42 ?   4.151   8.811   6.673 1.000 89.870 ? 42  HIS A O   1 
ATOM 328  C CG  ? HIS A 1  42 ?   6.043   6.788   4.700 1.000 89.870 ? 42  HIS A CG  1 
ATOM 329  C CD2 ? HIS A 1  42 ?   5.542   7.658   3.792 1.000 89.870 ? 42  HIS A CD2 1 
ATOM 330  N ND1 ? HIS A 1  42 ?   6.081   5.559   4.077 1.000 89.870 ? 42  HIS A ND1 1 
ATOM 331  C CE1 ? HIS A 1  42 ?   5.624   5.684   2.843 1.000 89.870 ? 42  HIS A CE1 1 
ATOM 332  N NE2 ? HIS A 1  42 ?   5.290   6.948   2.644 1.000 89.870 ? 42  HIS A NE2 1 
ATOM 333  N N   ? CYS A 1  43 ?   3.031   6.843   6.547 1.000 92.710 ? 43  CYS A N   1 
ATOM 334  C CA  ? CYS A 1  43 ?   1.761   7.464   6.186 1.000 92.710 ? 43  CYS A CA  1 
ATOM 335  C C   ? CYS A 1  43 ?   0.967   7.843   7.430 1.000 92.710 ? 43  CYS A C   1 
ATOM 336  C CB  ? CYS A 1  43 ?   0.935   6.523   5.309 1.000 92.710 ? 43  CYS A CB  1 
ATOM 337  O O   ? CYS A 1  43 ?  -0.121   8.412   7.327 1.000 92.710 ? 43  CYS A O   1 
ATOM 338  S SG  ? CYS A 1  43 ?   1.580   6.338   3.632 1.000 92.710 ? 43  CYS A SG  1 
ATOM 339  N N   ? ASP A 1  44 ?   1.489   7.566   8.607 1.000 93.250 ? 44  ASP A N   1 
ATOM 340  C CA  ? ASP A 1  44 ?   0.769   7.749   9.863 1.000 93.250 ? 44  ASP A CA  1 
ATOM 341  C C   ? ASP A 1  44 ?   0.560   9.232  10.165 1.000 93.250 ? 44  ASP A C   1 
ATOM 342  C CB  ? ASP A 1  44 ?   1.519   7.079  11.015 1.000 93.250 ? 44  ASP A CB  1 
ATOM 343  O O   ? ASP A 1  44 ?   1.510  10.017  10.132 1.000 93.250 ? 44  ASP A O   1 
ATOM 344  C CG  ? ASP A 1  44 ?   0.801   7.209  12.346 1.000 93.250 ? 44  ASP A CG  1 
ATOM 345  O OD1 ? ASP A 1  44 ?  -0.432   7.011  12.397 1.000 93.250 ? 44  ASP A OD1 1 
ATOM 346  O OD2 ? ASP A 1  44 ?   1.474   7.517  13.354 1.000 93.250 ? 44  ASP A OD2 1 
ATOM 347  N N   ? ARG A 1  45 ?  -0.687   9.546  10.481 1.000 93.900 ? 45  ARG A N   1 
ATOM 348  C CA  ? ARG A 1  45 ?  -1.104  10.873  10.924 1.000 93.900 ? 45  ARG A CA  1 
ATOM 349  C C   ? ARG A 1  45 ?  -2.087  10.779  12.085 1.000 93.900 ? 45  ARG A C   1 
ATOM 350  C CB  ? ARG A 1  45 ?  -1.732  11.653   9.767 1.000 93.900 ? 45  ARG A CB  1 
ATOM 351  O O   ? ARG A 1  45 ?  -2.661   9.716  12.335 1.000 93.900 ? 45  ARG A O   1 
ATOM 352  C CG  ? ARG A 1  45 ?  -0.782  11.906   8.607 1.000 93.900 ? 45  ARG A CG  1 
ATOM 353  C CD  ? ARG A 1  45 ?   0.307  12.902   8.977 1.000 93.900 ? 45  ARG A CD  1 
ATOM 354  N NE  ? ARG A 1  45 ?   1.125  13.261   7.822 1.000 93.900 ? 45  ARG A NE  1 
ATOM 355  N NH1 ? ARG A 1  45 ?   2.528  11.433   7.986 1.000 93.900 ? 45  ARG A NH1 1 
ATOM 356  N NH2 ? ARG A 1  45 ?   2.835  12.973   6.316 1.000 93.900 ? 45  ARG A NH2 1 
ATOM 357  C CZ  ? ARG A 1  45 ?   2.161  12.555   7.377 1.000 93.900 ? 45  ARG A CZ  1 
ATOM 358  N N   ? THR A 1  46 ?  -2.349  11.981  12.813 1.000 90.090 ? 46  THR A N   1 
ATOM 359  C CA  ? THR A 1  46 ?  -3.229  12.026  13.976 1.000 90.090 ? 46  THR A CA  1 
ATOM 360  C C   ? THR A 1  46 ?  -4.685  11.834  13.561 1.000 90.090 ? 46  THR A C   1 
ATOM 361  C CB  ? THR A 1  46 ?  -3.081  13.357  14.737 1.000 90.090 ? 46  THR A CB  1 
ATOM 362  O O   ? THR A 1  46 ?  -5.415  11.058  14.181 1.000 90.090 ? 46  THR A O   1 
ATOM 363  C CG2 ? THR A 1  46 ?  -3.927  13.361  16.007 1.000 90.090 ? 46  THR A CG2 1 
ATOM 364  O OG1 ? THR A 1  46 ?  -1.706  13.547  15.092 1.000 90.090 ? 46  THR A OG1 1 
ATOM 365  N N   ? HIS A 1  47 ?  -5.238  12.337  12.481 1.000 92.130 ? 47  HIS A N   1 
ATOM 366  C CA  ? HIS A 1  47 ?  -6.616  12.253  12.011 1.000 92.130 ? 47  HIS A CA  1 
ATOM 367  C C   ? HIS A 1  47 ?  -6.687  11.639  10.617 1.000 92.130 ? 47  HIS A C   1 
ATOM 368  C CB  ? HIS A 1  47 ?  -7.267  13.638  12.008 1.000 92.130 ? 47  HIS A CB  1 
ATOM 369  O O   ? HIS A 1  47 ?  -6.675  12.358   9.615 1.000 92.130 ? 47  HIS A O   1 
ATOM 370  C CG  ? HIS A 1  47 ?  -7.334  14.272  13.360 1.000 92.130 ? 47  HIS A CG  1 
ATOM 371  C CD2 ? HIS A 1  47 ?  -8.187  14.075  14.393 1.000 92.130 ? 47  HIS A CD2 1 
ATOM 372  N ND1 ? HIS A 1  47 ?  -6.447  15.243  13.772 1.000 92.130 ? 47  HIS A ND1 1 
ATOM 373  C CE1 ? HIS A 1  47 ?  -6.751  15.615  15.004 1.000 92.130 ? 47  HIS A CE1 1 
ATOM 374  N NE2 ? HIS A 1  47 ?  -7.803  14.921  15.404 1.000 92.130 ? 47  HIS A NE2 1 
ATOM 375  N N   ? ILE A 1  48 ?  -6.795  10.248  10.632 1.000 95.560 ? 48  ILE A N   1 
ATOM 376  C CA  ? ILE A 1  48 ?  -6.830   9.538   9.359 1.000 95.560 ? 48  ILE A CA  1 
ATOM 377  C C   ? ILE A 1  48 ?  -8.269   9.151   9.022 1.000 95.560 ? 48  ILE A C   1 
ATOM 378  C CB  ? ILE A 1  48 ?  -5.930   8.282   9.387 1.000 95.560 ? 48  ILE A CB  1 
ATOM 379  O O   ? ILE A 1  48 ?  -8.991   8.625   9.872 1.000 95.560 ? 48  ILE A O   1 
ATOM 380  C CG1 ? ILE A 1  48 ?  -4.456   8.685   9.513 1.000 95.560 ? 48  ILE A CG1 1 
ATOM 381  C CG2 ? ILE A 1  48 ?  -6.159   7.425   8.139 1.000 95.560 ? 48  ILE A CG2 1 
ATOM 382  C CD1 ? ILE A 1  48 ?  -3.511   7.511   9.732 1.000 95.560 ? 48  ILE A CD1 1 
ATOM 383  N N   ? LEU A 1  49 ?  -8.735   9.592   7.810 1.000 96.360 ? 49  LEU A N   1 
ATOM 384  C CA  ? LEU A 1  49 ?  -9.966   9.095   7.204 1.000 96.360 ? 49  LEU A CA  1 
ATOM 385  C C   ? LEU A 1  49 ?  -9.662   8.049   6.137 1.000 96.360 ? 49  LEU A C   1 
ATOM 386  C CB  ? LEU A 1  49 ? -10.766  10.248   6.593 1.000 96.360 ? 49  LEU A CB  1 
ATOM 387  O O   ? LEU A 1  49 ?  -8.833   8.280   5.254 1.000 96.360 ? 49  LEU A O   1 
ATOM 388  C CG  ? LEU A 1  49 ? -11.237  11.334   7.560 1.000 96.360 ? 49  LEU A CG  1 
ATOM 389  C CD1 ? LEU A 1  49 ? -11.819  12.515   6.789 1.000 96.360 ? 49  LEU A CD1 1 
ATOM 390  C CD2 ? LEU A 1  49 ? -12.261  10.771   8.540 1.000 96.360 ? 49  LEU A CD2 1 
ATOM 391  N N   ? ILE A 1  50 ? -10.387   6.825   6.265 1.000 97.280 ? 50  ILE A N   1 
ATOM 392  C CA  ? ILE A 1  50 ? -10.120   5.719   5.352 1.000 97.280 ? 50  ILE A CA  1 
ATOM 393  C C   ? ILE A 1  50 ? -11.344   5.465   4.476 1.000 97.280 ? 50  ILE A C   1 
ATOM 394  C CB  ? ILE A 1  50 ?  -9.734   4.434   6.119 1.000 97.280 ? 50  ILE A CB  1 
ATOM 395  O O   ? ILE A 1  50 ? -12.438   5.209   4.985 1.000 97.280 ? 50  ILE A O   1 
ATOM 396  C CG1 ? ILE A 1  50 ?  -8.519   4.693   7.018 1.000 97.280 ? 50  ILE A CG1 1 
ATOM 397  C CG2 ? ILE A 1  50 ?  -9.459   3.285   5.144 1.000 97.280 ? 50  ILE A CG2 1 
ATOM 398  C CD1 ? ILE A 1  50 ?  -8.371   3.697   8.160 1.000 97.280 ? 50  ILE A CD1 1 
ATOM 399  N N   ? TYR A 1  51 ? -11.113   5.614   3.183 1.000 96.730 ? 51  TYR A N   1 
ATOM 400  C CA  ? TYR A 1  51 ? -12.176   5.338   2.222 1.000 96.730 ? 51  TYR A CA  1 
ATOM 401  C C   ? TYR A 1  51 ? -11.906   4.041   1.469 1.000 96.730 ? 51  TYR A C   1 
ATOM 402  C CB  ? TYR A 1  51 ? -12.319   6.497   1.231 1.000 96.730 ? 51  TYR A CB  1 
ATOM 403  O O   ? TYR A 1  51 ? -10.795   3.817   0.982 1.000 96.730 ? 51  TYR A O   1 
ATOM 404  C CG  ? TYR A 1  51 ? -12.923   7.741   1.835 1.000 96.730 ? 51  TYR A CG  1 
ATOM 405  C CD1 ? TYR A 1  51 ? -14.290   7.992   1.740 1.000 96.730 ? 51  TYR A CD1 1 
ATOM 406  C CD2 ? TYR A 1  51 ? -12.129   8.668   2.502 1.000 96.730 ? 51  TYR A CD2 1 
ATOM 407  C CE1 ? TYR A 1  51 ? -14.852   9.138   2.293 1.000 96.730 ? 51  TYR A CE1 1 
ATOM 408  C CE2 ? TYR A 1  51 ? -12.680   9.818   3.059 1.000 96.730 ? 51  TYR A CE2 1 
ATOM 409  O OH  ? TYR A 1  51 ? -14.590  11.180   3.500 1.000 96.730 ? 51  TYR A OH  1 
ATOM 410  C CZ  ? TYR A 1  51 ? -14.040  10.043   2.950 1.000 96.730 ? 51  TYR A CZ  1 
ATOM 411  N N   ? VAL A 1  52 ? -12.996   3.139   1.420 1.000 96.430 ? 52  VAL A N   1 
ATOM 412  C CA  ? VAL A 1  52 ? -12.985   1.920   0.617 1.000 96.430 ? 52  VAL A CA  1 
ATOM 413  C C   ? VAL A 1  52 ? -14.116   1.966  -0.407 1.000 96.430 ? 52  VAL A C   1 
ATOM 414  C CB  ? VAL A 1  52 ? -13.116   0.658   1.499 1.000 96.430 ? 52  VAL A CB  1 
ATOM 415  O O   ? VAL A 1  52 ? -15.141   2.615  -0.182 1.000 96.430 ? 52  VAL A O   1 
ATOM 416  C CG1 ? VAL A 1  52 ? -11.890   0.497   2.396 1.000 96.430 ? 52  VAL A CG1 1 
ATOM 417  C CG2 ? VAL A 1  52 ? -14.391   0.724   2.338 1.000 96.430 ? 52  VAL A CG2 1 
ATOM 418  N N   ? GLY A 1  53 ? -13.811   1.382  -1.598 1.000 94.690 ? 53  GLY A N   1 
ATOM 419  C CA  ? GLY A 1  53 ? -14.843   1.348  -2.621 1.000 94.690 ? 53  GLY A CA  1 
ATOM 420  C C   ? GLY A 1  53 ? -14.909   2.620  -3.445 1.000 94.690 ? 53  GLY A C   1 
ATOM 421  O O   ? GLY A 1  53 ? -15.870   2.838  -4.186 1.000 94.690 ? 53  GLY A O   1 
ATOM 422  N N   ? VAL A 1  54 ? -13.848   3.528  -3.280 1.000 93.080 ? 54  VAL A N   1 
ATOM 423  C CA  ? VAL A 1  54 ? -13.757   4.796  -3.995 1.000 93.080 ? 54  VAL A CA  1 
ATOM 424  C C   ? VAL A 1  54 ? -13.002   4.597  -5.307 1.000 93.080 ? 54  VAL A C   1 
ATOM 425  C CB  ? VAL A 1  54 ? -13.062   5.880  -3.140 1.000 93.080 ? 54  VAL A CB  1 
ATOM 426  O O   ? VAL A 1  54 ? -11.955   3.946  -5.336 1.000 93.080 ? 54  VAL A O   1 
ATOM 427  C CG1 ? VAL A 1  54 ? -12.067   6.676  -3.982 1.000 93.080 ? 54  VAL A CG1 1 
ATOM 428  C CG2 ? VAL A 1  54 ? -14.099   6.810  -2.513 1.000 93.080 ? 54  VAL A CG2 1 
ATOM 429  N N   ? HIS A 1  55 ? -13.518   5.076  -6.442 1.000 92.410 ? 55  HIS A N   1 
ATOM 430  C CA  ? HIS A 1  55 ? -12.809   5.031  -7.716 1.000 92.410 ? 55  HIS A CA  1 
ATOM 431  C C   ? HIS A 1  55 ? -12.446   6.433  -8.195 1.000 92.410 ? 55  HIS A C   1 
ATOM 432  C CB  ? HIS A 1  55 ? -13.652   4.317  -8.774 1.000 92.410 ? 55  HIS A CB  1 
ATOM 433  O O   ? HIS A 1  55 ? -11.376   6.639  -8.771 1.000 92.410 ? 55  HIS A O   1 
ATOM 434  C CG  ? HIS A 1  55 ? -12.977   4.205 -10.104 1.000 92.410 ? 55  HIS A CG  1 
ATOM 435  C CD2 ? HIS A 1  55 ? -13.269   4.770 -11.300 1.000 92.410 ? 55  HIS A CD2 1 
ATOM 436  N ND1 ? HIS A 1  55 ? -11.855   3.430 -10.306 1.000 92.410 ? 55  HIS A ND1 1 
ATOM 437  C CE1 ? HIS A 1  55 ? -11.486   3.524 -11.573 1.000 92.410 ? 55  HIS A CE1 1 
ATOM 438  N NE2 ? HIS A 1  55 ? -12.327   4.330 -12.197 1.000 92.410 ? 55  HIS A NE2 1 
ATOM 439  N N   ? ASP A 1  56 ? -13.334   7.372  -7.955 1.000 92.770 ? 56  ASP A N   1 
ATOM 440  C CA  ? ASP A 1  56 ? -13.153   8.777  -8.307 1.000 92.770 ? 56  ASP A CA  1 
ATOM 441  C C   ? ASP A 1  56 ? -13.314   9.675  -7.082 1.000 92.770 ? 56  ASP A C   1 
ATOM 442  C CB  ? ASP A 1  56 ? -14.145   9.190  -9.397 1.000 92.770 ? 56  ASP A CB  1 
ATOM 443  O O   ? ASP A 1  56 ? -14.411   9.790  -6.531 1.000 92.770 ? 56  ASP A O   1 
ATOM 444  C CG  ? ASP A 1  56 ? -13.837  10.552  -9.993 1.000 92.770 ? 56  ASP A CG  1 
ATOM 445  O OD1 ? ASP A 1  56 ? -13.428  11.467  -9.246 1.000 92.770 ? 56  ASP A OD1 1 
ATOM 446  O OD2 ? ASP A 1  56 ? -14.009  10.713 -11.221 1.000 92.770 ? 56  ASP A OD2 1 
ATOM 447  N N   ? ARG A 1  57 ? -12.194  10.388  -6.717 1.000 89.680 ? 57  ARG A N   1 
ATOM 448  C CA  ? ARG A 1  57 ? -12.154  11.157  -5.477 1.000 89.680 ? 57  ARG A CA  1 
ATOM 449  C C   ? ARG A 1  57 ? -13.068  12.375  -5.559 1.000 89.680 ? 57  ARG A C   1 
ATOM 450  C CB  ? ARG A 1  57 ? -10.722  11.596  -5.163 1.000 89.680 ? 57  ARG A CB  1 
ATOM 451  O O   ? ARG A 1  57 ? -13.398  12.979  -4.537 1.000 89.680 ? 57  ARG A O   1 
ATOM 452  C CG  ? ARG A 1  57 ?  -9.791  10.449  -4.804 1.000 89.680 ? 57  ARG A CG  1 
ATOM 453  C CD  ? ARG A 1  57 ?  -8.408  10.947  -4.408 1.000 89.680 ? 57  ARG A CD  1 
ATOM 454  N NE  ? ARG A 1  57 ?  -7.738  11.617  -5.519 1.000 89.680 ? 57  ARG A NE  1 
ATOM 455  N NH1 ? ARG A 1  57 ?  -5.986  12.423  -4.248 1.000 89.680 ? 57  ARG A NH1 1 
ATOM 456  N NH2 ? ARG A 1  57 ?  -6.080  12.872  -6.494 1.000 89.680 ? 57  ARG A NH2 1 
ATOM 457  C CZ  ? ARG A 1  57 ?  -6.603  12.302  -5.418 1.000 89.680 ? 57  ARG A CZ  1 
ATOM 458  N N   ? SER A 1  58 ? -13.539  12.707  -6.825 1.000 88.410 ? 58  SER A N   1 
ATOM 459  C CA  ? SER A 1  58 ? -14.353  13.897  -7.046 1.000 88.410 ? 58  SER A CA  1 
ATOM 460  C C   ? SER A 1  58 ? -15.835  13.546  -7.127 1.000 88.410 ? 58  SER A C   1 
ATOM 461  C CB  ? SER A 1  58 ? -13.920  14.613  -8.326 1.000 88.410 ? 58  SER A CB  1 
ATOM 462  O O   ? SER A 1  58 ? -16.687  14.435  -7.188 1.000 88.410 ? 58  SER A O   1 
ATOM 463  O OG  ? SER A 1  58 ? -14.166  13.803  -9.463 1.000 88.410 ? 58  SER A OG  1 
ATOM 464  N N   ? VAL A 1  59 ? -16.059  12.210  -7.142 1.000 88.430 ? 59  VAL A N   1 
ATOM 465  C CA  ? VAL A 1  59 ? -17.429  11.721  -7.266 1.000 88.430 ? 59  VAL A CA  1 
ATOM 466  C C   ? VAL A 1  59 ? -17.755  10.795  -6.096 1.000 88.430 ? 59  VAL A C   1 
ATOM 467  C CB  ? VAL A 1  59 ? -17.649  10.985  -8.606 1.000 88.430 ? 59  VAL A CB  1 
ATOM 468  O O   ? VAL A 1  59 ? -16.946   9.939  -5.730 1.000 88.430 ? 59  VAL A O   1 
ATOM 469  C CG1 ? VAL A 1  59 ? -19.084  10.473  -8.712 1.000 88.430 ? 59  VAL A CG1 1 
ATOM 470  C CG2 ? VAL A 1  59 ? -17.319  11.905  -9.780 1.000 88.430 ? 59  VAL A CG2 1 
ATOM 471  N N   ? GLN A 1  60 ? -18.944  11.042  -5.472 1.000 84.870 ? 60  GLN A N   1 
ATOM 472  C CA  ? GLN A 1  60 ? -19.402  10.121  -4.437 1.000 84.870 ? 60  GLN A CA  1 
ATOM 473  C C   ? GLN A 1  60 ? -19.990   8.853  -5.051 1.000 84.870 ? 60  GLN A C   1 
ATOM 474  C CB  ? GLN A 1  60 ? -20.437  10.796  -3.536 1.000 84.870 ? 60  GLN A CB  1 
ATOM 475  O O   ? GLN A 1  60 ? -20.893   8.922  -5.886 1.000 84.870 ? 60  GLN A O   1 
ATOM 476  C CG  ? GLN A 1  60 ? -20.812   9.977  -2.309 1.000 84.870 ? 60  GLN A CG  1 
ATOM 477  C CD  ? GLN A 1  60 ? -21.695  10.741  -1.340 1.000 84.870 ? 60  GLN A CD  1 
ATOM 478  N NE2 ? GLN A 1  60 ? -22.077  10.091  -0.246 1.000 84.870 ? 60  GLN A NE2 1 
ATOM 479  O OE1 ? GLN A 1  60 ? -22.030  11.907  -1.572 1.000 84.870 ? 60  GLN A OE1 1 
ATOM 480  N N   ? PHE A 1  61 ? -19.472   7.649  -4.618 1.000 86.400 ? 61  PHE A N   1 
ATOM 481  C CA  ? PHE A 1  61 ? -19.925   6.346  -5.091 1.000 86.400 ? 61  PHE A CA  1 
ATOM 482  C C   ? PHE A 1  61 ? -20.889   5.713  -4.095 1.000 86.400 ? 61  PHE A C   1 
ATOM 483  C CB  ? PHE A 1  61 ? -18.732   5.415  -5.331 1.000 86.400 ? 61  PHE A CB  1 
ATOM 484  O O   ? PHE A 1  61 ? -20.714   5.848  -2.882 1.000 86.400 ? 61  PHE A O   1 
ATOM 485  C CG  ? PHE A 1  61 ? -18.006   5.680  -6.622 1.000 86.400 ? 61  PHE A CG  1 
ATOM 486  C CD1 ? PHE A 1  61 ? -18.242   4.892  -7.742 1.000 86.400 ? 61  PHE A CD1 1 
ATOM 487  C CD2 ? PHE A 1  61 ? -17.086   6.716  -6.715 1.000 86.400 ? 61  PHE A CD2 1 
ATOM 488  C CE1 ? PHE A 1  61 ? -17.571   5.135  -8.939 1.000 86.400 ? 61  PHE A CE1 1 
ATOM 489  C CE2 ? PHE A 1  61 ? -16.412   6.964  -7.907 1.000 86.400 ? 61  PHE A CE2 1 
ATOM 490  C CZ  ? PHE A 1  61 ? -16.655   6.172  -9.018 1.000 86.400 ? 61  PHE A CZ  1 
ATOM 491  N N   ? ASP A 1  62 ? -22.003   5.116  -4.615 1.000 82.250 ? 62  ASP A N   1 
ATOM 492  C CA  ? ASP A 1  62 ? -23.084   4.552  -3.812 1.000 82.250 ? 62  ASP A CA  1 
ATOM 493  C C   ? ASP A 1  62 ? -22.561   3.470  -2.870 1.000 82.250 ? 62  ASP A C   1 
ATOM 494  C CB  ? ASP A 1  62 ? -24.180   3.979  -4.714 1.000 82.250 ? 62  ASP A CB  1 
ATOM 495  O O   ? ASP A 1  62 ? -23.022   3.354  -1.733 1.000 82.250 ? 62  ASP A O   1 
ATOM 496  C CG  ? ASP A 1  62 ? -25.012   5.054  -5.391 1.000 82.250 ? 62  ASP A CG  1 
ATOM 497  O OD1 ? ASP A 1  62 ? -24.972   6.224  -4.952 1.000 82.250 ? 62  ASP A OD1 1 
ATOM 498  O OD2 ? ASP A 1  62 ? -25.717   4.728  -6.370 1.000 82.250 ? 62  ASP A OD2 1 
ATOM 499  N N   ? LYS A 1  63 ? -21.460   2.844  -3.144 1.000 86.660 ? 63  LYS A N   1 
ATOM 500  C CA  ? LYS A 1  63 ? -20.955   1.691  -2.404 1.000 86.660 ? 63  LYS A CA  1 
ATOM 501  C C   ? LYS A 1  63 ? -19.666   2.036  -1.663 1.000 86.660 ? 63  LYS A C   1 
ATOM 502  C CB  ? LYS A 1  63 ? -20.718   0.510  -3.346 1.000 86.660 ? 63  LYS A CB  1 
ATOM 503  O O   ? LYS A 1  63 ? -19.010   1.154  -1.104 1.000 86.660 ? 63  LYS A O   1 
ATOM 504  C CG  ? LYS A 1  63 ? -21.966   0.043  -4.079 1.000 86.660 ? 63  LYS A CG  1 
ATOM 505  C CD  ? LYS A 1  63 ? -22.997  -0.534  -3.118 1.000 86.660 ? 63  LYS A CD  1 
ATOM 506  C CE  ? LYS A 1  63 ? -24.215  -1.070  -3.858 1.000 86.660 ? 63  LYS A CE  1 
ATOM 507  N NZ  ? LYS A 1  63 ? -25.277  -1.533  -2.915 1.000 86.660 ? 63  LYS A NZ  1 
ATOM 508  N N   ? GLU A 1  64 ? -19.290   3.327  -1.674 1.000 93.230 ? 64  GLU A N   1 
ATOM 509  C CA  ? GLU A 1  64 ? -18.163   3.845  -0.904 1.000 93.230 ? 64  GLU A CA  1 
ATOM 510  C C   ? GLU A 1  64 ? -18.450   3.799   0.594 1.000 93.230 ? 64  GLU A C   1 
ATOM 511  C CB  ? GLU A 1  64 ? -17.832   5.277  -1.332 1.000 93.230 ? 64  GLU A CB  1 
ATOM 512  O O   ? GLU A 1  64 ? -19.577   4.054   1.024 1.000 93.230 ? 64  GLU A O   1 
ATOM 513  C CG  ? GLU A 1  64 ? -16.779   5.951  -0.465 1.000 93.230 ? 64  GLU A CG  1 
ATOM 514  C CD  ? GLU A 1  64 ? -16.510   7.394  -0.859 1.000 93.230 ? 64  GLU A CD  1 
ATOM 515  O OE1 ? GLU A 1  64 ? -16.243   8.228   0.036 1.000 93.230 ? 64  GLU A OE1 1 
ATOM 516  O OE2 ? GLU A 1  64 ? -16.569   7.694  -2.072 1.000 93.230 ? 64  GLU A OE2 1 
ATOM 517  N N   ? GLN A 1  65 ? -17.504   3.316   1.336 1.000 96.310 ? 65  GLN A N   1 
ATOM 518  C CA  ? GLN A 1  65 ? -17.611   3.256   2.790 1.000 96.310 ? 65  GLN A CA  1 
ATOM 519  C C   ? GLN A 1  65 ? -16.493   4.053   3.457 1.000 96.310 ? 65  GLN A C   1 
ATOM 520  C CB  ? GLN A 1  65 ? -17.580   1.805   3.272 1.000 96.310 ? 65  GLN A CB  1 
ATOM 521  O O   ? GLN A 1  65 ? -15.329   3.945   3.067 1.000 96.310 ? 65  GLN A O   1 
ATOM 522  C CG  ? GLN A 1  65 ? -18.701   0.944   2.703 1.000 96.310 ? 65  GLN A CG  1 
ATOM 523  C CD  ? GLN A 1  65 ? -18.667  -0.481   3.221 1.000 96.310 ? 65  GLN A CD  1 
ATOM 524  N NE2 ? GLN A 1  65 ? -18.960  -1.437   2.346 1.000 96.310 ? 65  GLN A NE2 1 
ATOM 525  O OE1 ? GLN A 1  65 ? -18.379  -0.721   4.398 1.000 96.310 ? 65  GLN A OE1 1 
ATOM 526  N N   ? ARG A 1  66 ? -16.944   4.780   4.450 1.000 96.400 ? 66  ARG A N   1 
ATOM 527  C CA  ? ARG A 1  66 ? -16.009   5.549   5.265 1.000 96.400 ? 66  ARG A CA  1 
ATOM 528  C C   ? ARG A 1  66 ? -15.748   4.857   6.599 1.000 96.400 ? 66  ARG A C   1 
ATOM 529  C CB  ? ARG A 1  66 ? -16.541   6.964   5.503 1.000 96.400 ? 66  ARG A CB  1 
ATOM 530  O O   ? ARG A 1  66 ? -16.687   4.458   7.291 1.000 96.400 ? 66  ARG A O   1 
ATOM 531  C CG  ? ARG A 1  66 ? -15.576   7.866   6.256 1.000 96.400 ? 66  ARG A CG  1 
ATOM 532  C CD  ? ARG A 1  66 ? -16.045   9.314   6.261 1.000 96.400 ? 66  ARG A CD  1 
ATOM 533  N NE  ? ARG A 1  66 ? -17.198   9.504   7.137 1.000 96.400 ? 66  ARG A NE  1 
ATOM 534  N NH1 ? ARG A 1  66 ? -17.381  11.774   6.746 1.000 96.400 ? 66  ARG A NH1 1 
ATOM 535  N NH2 ? ARG A 1  66 ? -18.847  10.728   8.165 1.000 96.400 ? 66  ARG A NH2 1 
ATOM 536  C CZ  ? ARG A 1  66 ? -17.806  10.668   7.347 1.000 96.400 ? 66  ARG A CZ  1 
ATOM 537  N N   ? ARG A 1  67 ? -14.367   4.740   6.878 1.000 97.010 ? 67  ARG A N   1 
ATOM 538  C CA  ? ARG A 1  67 ? -13.971   4.140   8.148 1.000 97.010 ? 67  ARG A CA  1 
ATOM 539  C C   ? ARG A 1  67 ? -12.981   5.031   8.889 1.000 97.010 ? 67  ARG A C   1 
ATOM 540  C CB  ? ARG A 1  67 ? -13.361   2.755   7.921 1.000 97.010 ? 67  ARG A CB  1 
ATOM 541  O O   ? ARG A 1  67 ? -12.363   5.914   8.291 1.000 97.010 ? 67  ARG A O   1 
ATOM 542  C CG  ? ARG A 1  67 ? -14.335   1.740   7.342 1.000 97.010 ? 67  ARG A CG  1 
ATOM 543  C CD  ? ARG A 1  67 ? -15.466   1.427   8.312 1.000 97.010 ? 67  ARG A CD  1 
ATOM 544  N NE  ? ARG A 1  67 ? -16.361   0.402   7.783 1.000 97.010 ? 67  ARG A NE  1 
ATOM 545  N NH1 ? ARG A 1  67 ? -17.740   1.887   6.673 1.000 97.010 ? 67  ARG A NH1 1 
ATOM 546  N NH2 ? ARG A 1  67 ? -18.168  -0.363   6.590 1.000 97.010 ? 67  ARG A NH2 1 
ATOM 547  C CZ  ? ARG A 1  67 ? -17.421   0.645   7.017 1.000 97.010 ? 67  ARG A CZ  1 
ATOM 548  N N   ? PHE A 1  68 ? -12.856   4.717  10.279 1.000 96.840 ? 68  PHE A N   1 
ATOM 549  C CA  ? PHE A 1  68 ? -11.861   5.349  11.137 1.000 96.840 ? 68  PHE A CA  1 
ATOM 550  C C   ? PHE A 1  68 ? -10.952   4.304  11.773 1.000 96.840 ? 68  PHE A C   1 
ATOM 551  C CB  ? PHE A 1  68 ? -12.541   6.186  12.225 1.000 96.840 ? 68  PHE A CB  1 
ATOM 552  O O   ? PHE A 1  68 ? -11.369   3.167  12.001 1.000 96.840 ? 68  PHE A O   1 
ATOM 553  C CG  ? PHE A 1  68 ? -13.403   7.295  11.687 1.000 96.840 ? 68  PHE A CG  1 
ATOM 554  C CD1 ? PHE A 1  68 ? -12.863   8.548  11.422 1.000 96.840 ? 68  PHE A CD1 1 
ATOM 555  C CD2 ? PHE A 1  68 ? -14.755   7.086  11.447 1.000 96.840 ? 68  PHE A CD2 1 
ATOM 556  C CE1 ? PHE A 1  68 ? -13.659   9.577  10.924 1.000 96.840 ? 68  PHE A CE1 1 
ATOM 557  C CE2 ? PHE A 1  68 ? -15.557   8.109  10.949 1.000 96.840 ? 68  PHE A CE2 1 
ATOM 558  C CZ  ? PHE A 1  68 ? -15.007   9.354  10.690 1.000 96.840 ? 68  PHE A CZ  1 
ATOM 559  N N   ? PRO A 1  69 ?  -9.662   4.827  11.971 1.000 97.010 ? 69  PRO A N   1 
ATOM 560  C CA  ? PRO A 1  69 ?  -8.790   3.884  12.677 1.000 97.010 ? 69  PRO A CA  1 
ATOM 561  C C   ? PRO A 1  69 ?  -9.218   3.655  14.125 1.000 97.010 ? 69  PRO A C   1 
ATOM 562  C CB  ? PRO A 1  69 ?  -7.417   4.558  12.613 1.000 97.010 ? 69  PRO A CB  1 
ATOM 563  O O   ? PRO A 1  69 ?  -9.484   4.615  14.853 1.000 97.010 ? 69  PRO A O   1 
ATOM 564  C CG  ? PRO A 1  69 ?  -7.514   5.516  11.469 1.000 97.010 ? 69  PRO A CG  1 
ATOM 565  C CD  ? PRO A 1  69 ?  -8.936   5.988  11.362 1.000 97.010 ? 69  PRO A CD  1 
ATOM 566  N N   ? LYS A 1  70 ?  -9.377   2.316  14.518 1.000 96.570 ? 70  LYS A N   1 
ATOM 567  C CA  ? LYS A 1  70 ?  -9.557   1.964  15.923 1.000 96.570 ? 70  LYS A CA  1 
ATOM 568  C C   ? LYS A 1  70 ?  -8.212   1.823  16.631 1.000 96.570 ? 70  LYS A C   1 
ATOM 569  C CB  ? LYS A 1  70 ? -10.356   0.666  16.053 1.000 96.570 ? 70  LYS A CB  1 
ATOM 570  O O   ? LYS A 1  70 ?  -8.032   2.331  17.740 1.000 96.570 ? 70  LYS A O   1 
ATOM 571  C CG  ? LYS A 1  70 ? -10.622   0.245  17.491 1.000 96.570 ? 70  LYS A CG  1 
ATOM 572  C CD  ? LYS A 1  70 ? -11.493  -1.003  17.556 1.000 96.570 ? 70  LYS A CD  1 
ATOM 573  C CE  ? LYS A 1  70 ? -11.755  -1.429  18.994 1.000 96.570 ? 70  LYS A CE  1 
ATOM 574  N NZ  ? LYS A 1  70 ? -12.656  -2.619  19.064 1.000 96.570 ? 70  LYS A NZ  1 
ATOM 575  N N   ? GLU A 1  71 ?  -7.293   1.077  15.973 1.000 95.940 ? 71  GLU A N   1 
ATOM 576  C CA  ? GLU A 1  71 ?  -5.944   0.793  16.452 1.000 95.940 ? 71  GLU A CA  1 
ATOM 577  C C   ? GLU A 1  71 ?  -4.948   0.739  15.297 1.000 95.940 ? 71  GLU A C   1 
ATOM 578  C CB  ? GLU A 1  71 ?  -5.915  -0.524  17.232 1.000 95.940 ? 71  GLU A CB  1 
ATOM 579  O O   ? GLU A 1  71 ?  -5.294   0.315  14.192 1.000 95.940 ? 71  GLU A O   1 
ATOM 580  C CG  ? GLU A 1  71 ?  -6.613  -0.453  18.583 1.000 95.940 ? 71  GLU A CG  1 
ATOM 581  C CD  ? GLU A 1  71 ?  -6.544  -1.757  19.363 1.000 95.940 ? 71  GLU A CD  1 
ATOM 582  O OE1 ? GLU A 1  71 ?  -7.203  -1.866  20.421 1.000 95.940 ? 71  GLU A OE1 1 
ATOM 583  O OE2 ? GLU A 1  71 ?  -5.824  -2.676  18.911 1.000 95.940 ? 71  GLU A OE2 1 
ATOM 584  N N   ? LYS A 1  72 ?  -3.730   1.213  15.622 1.000 95.520 ? 72  LYS A N   1 
ATOM 585  C CA  ? LYS A 1  72 ?  -2.635   1.128  14.660 1.000 95.520 ? 72  LYS A CA  1 
ATOM 586  C C   ? LYS A 1  72 ?  -1.463   0.334  15.229 1.000 95.520 ? 72  LYS A C   1 
ATOM 587  C CB  ? LYS A 1  72 ?  -2.171   2.527  14.250 1.000 95.520 ? 72  LYS A CB  1 
ATOM 588  O O   ? LYS A 1  72 ?  -1.079   0.526  16.384 1.000 95.520 ? 72  LYS A O   1 
ATOM 589  C CG  ? LYS A 1  72 ?  -3.244   3.360  13.566 1.000 95.520 ? 72  LYS A CG  1 
ATOM 590  C CD  ? LYS A 1  72 ?  -2.732   4.750  13.212 1.000 95.520 ? 72  LYS A CD  1 
ATOM 591  C CE  ? LYS A 1  72 ?  -2.597   5.629  14.448 1.000 95.520 ? 72  LYS A CE  1 
ATOM 592  N NZ  ? LYS A 1  72 ?  -2.172   7.017  14.097 1.000 95.520 ? 72  LYS A NZ  1 
ATOM 593  N N   ? TYR A 1  73 ?  -0.946  -0.576  14.383 1.000 95.360 ? 73  TYR A N   1 
ATOM 594  C CA  ? TYR A 1  73 ?   0.197  -1.399  14.764 1.000 95.360 ? 73  TYR A CA  1 
ATOM 595  C C   ? TYR A 1  73 ?   1.374  -1.165  13.825 1.000 95.360 ? 73  TYR A C   1 
ATOM 596  C CB  ? TYR A 1  73 ?  -0.185  -2.882  14.764 1.000 95.360 ? 73  TYR A CB  1 
ATOM 597  O O   ? TYR A 1  73 ?   1.212  -1.170  12.602 1.000 95.360 ? 73  TYR A O   1 
ATOM 598  C CG  ? TYR A 1  73 ?  -1.271  -3.230  15.753 1.000 95.360 ? 73  TYR A CG  1 
ATOM 599  C CD1 ? TYR A 1  73 ?  -0.957  -3.753  17.005 1.000 95.360 ? 73  TYR A CD1 1 
ATOM 600  C CD2 ? TYR A 1  73 ?  -2.611  -3.037  15.437 1.000 95.360 ? 73  TYR A CD2 1 
ATOM 601  C CE1 ? TYR A 1  73 ?  -1.955  -4.077  17.919 1.000 95.360 ? 73  TYR A CE1 1 
ATOM 602  C CE2 ? TYR A 1  73 ?  -3.617  -3.357  16.343 1.000 95.360 ? 73  TYR A CE2 1 
ATOM 603  O OH  ? TYR A 1  73 ?  -4.271  -4.193  18.481 1.000 95.360 ? 73  TYR A OH  1 
ATOM 604  C CZ  ? TYR A 1  73 ?  -3.279  -3.875  17.580 1.000 95.360 ? 73  TYR A CZ  1 
ATOM 605  N N   ? PHE A 1  74 ?   2.484  -0.927  14.439 1.000 91.630 ? 74  PHE A N   1 
ATOM 606  C CA  ? PHE A 1  74 ?   3.710  -0.695  13.685 1.000 91.630 ? 74  PHE A CA  1 
ATOM 607  C C   ? PHE A 1  74 ?   4.693  -1.842  13.884 1.000 91.630 ? 74  PHE A C   1 
ATOM 608  C CB  ? PHE A 1  74 ?   4.357   0.630  14.102 1.000 91.630 ? 74  PHE A CB  1 
ATOM 609  O O   ? PHE A 1  74 ?   4.863  -2.334  15.001 1.000 91.630 ? 74  PHE A O   1 
ATOM 610  C CG  ? PHE A 1  74 ?   3.419   1.805  14.055 1.000 91.630 ? 74  PHE A CG  1 
ATOM 611  C CD1 ? PHE A 1  74 ?   3.141   2.443  12.853 1.000 91.630 ? 74  PHE A CD1 1 
ATOM 612  C CD2 ? PHE A 1  74 ?   2.814   2.273  15.215 1.000 91.630 ? 74  PHE A CD2 1 
ATOM 613  C CE1 ? PHE A 1  74 ?   2.273   3.532  12.806 1.000 91.630 ? 74  PHE A CE1 1 
ATOM 614  C CE2 ? PHE A 1  74 ?   1.945   3.360  15.176 1.000 91.630 ? 74  PHE A CE2 1 
ATOM 615  C CZ  ? PHE A 1  74 ?   1.677   3.988  13.971 1.000 91.630 ? 74  PHE A CZ  1 
ATOM 616  N N   ? PHE A 1  75 ?   5.155  -2.229  12.740 1.000 86.860 ? 75  PHE A N   1 
ATOM 617  C CA  ? PHE A 1  75 ?   6.217  -3.218  12.883 1.000 86.860 ? 75  PHE A CA  1 
ATOM 618  C C   ? PHE A 1  75 ?   7.485  -2.575  13.431 1.000 86.860 ? 75  PHE A C   1 
ATOM 619  C CB  ? PHE A 1  75 ?   6.509  -3.893  11.539 1.000 86.860 ? 75  PHE A CB  1 
ATOM 620  O O   ? PHE A 1  75 ?   8.042  -1.663  12.815 1.000 86.860 ? 75  PHE A O   1 
ATOM 621  C CG  ? PHE A 1  75 ?   7.480  -5.038  11.634 1.000 86.860 ? 75  PHE A CG  1 
ATOM 622  C CD1 ? PHE A 1  75 ?   8.810  -4.872  11.266 1.000 86.860 ? 75  PHE A CD1 1 
ATOM 623  C CD2 ? PHE A 1  75 ?   7.064  -6.281  12.091 1.000 86.860 ? 75  PHE A CD2 1 
ATOM 624  C CE1 ? PHE A 1  75 ?   9.712  -5.930  11.352 1.000 86.860 ? 75  PHE A CE1 1 
ATOM 625  C CE2 ? PHE A 1  75 ?   7.959  -7.344  12.180 1.000 86.860 ? 75  PHE A CE2 1 
ATOM 626  C CZ  ? PHE A 1  75 ?   9.282  -7.166  11.809 1.000 86.860 ? 75  PHE A CZ  1 
ATOM 627  N N   ? ASP A 1  76 ?   7.863  -2.933  14.776 1.000 74.940 ? 76  ASP A N   1 
ATOM 628  C CA  ? ASP A 1  76 ?   9.026  -2.345  15.433 1.000 74.940 ? 76  ASP A CA  1 
ATOM 629  C C   ? ASP A 1  76 ?  10.065  -3.412  15.770 1.000 74.940 ? 76  ASP A C   1 
ATOM 630  C CB  ? ASP A 1  76 ?   8.607  -1.599  16.701 1.000 74.940 ? 76  ASP A CB  1 
ATOM 631  O O   ? ASP A 1  76 ?   9.772  -4.361  16.500 1.000 74.940 ? 76  ASP A O   1 
ATOM 632  C CG  ? ASP A 1  76 ?   9.704  -0.705  17.253 1.000 74.940 ? 76  ASP A CG  1 
ATOM 633  O OD1 ? ASP A 1  76 ?  10.841  -0.743  16.736 1.000 74.940 ? 76  ASP A OD1 1 
ATOM 634  O OD2 ? ASP A 1  76 ?   9.429   0.042  18.217 1.000 74.940 ? 76  ASP A OD2 1 
ATOM 635  N N   ? CYS A 1  77 ?  11.194  -3.536  15.013 1.000 65.640 ? 77  CYS A N   1 
ATOM 636  C CA  ? CYS A 1  77 ?  12.316  -4.393  15.383 1.000 65.640 ? 77  CYS A CA  1 
ATOM 637  C C   ? CYS A 1  77 ?  13.560  -3.565  15.681 1.000 65.640 ? 77  CYS A C   1 
ATOM 638  C CB  ? CYS A 1  77 ?  12.614  -5.395  14.268 1.000 65.640 ? 77  CYS A CB  1 
ATOM 639  O O   ? CYS A 1  77 ?  13.861  -2.609  14.965 1.000 65.640 ? 77  CYS A O   1 
ATOM 640  S SG  ? CYS A 1  77 ?  13.863  -6.624  14.710 1.000 65.640 ? 77  CYS A SG  1 
ATOM 641  N N   ? THR A 1  78 ?  14.015  -3.607  16.934 1.000 59.110 ? 78  THR A N   1 
ATOM 642  C CA  ? THR A 1  78 ?  15.118  -2.869  17.540 1.000 59.110 ? 78  THR A CA  1 
ATOM 643  C C   ? THR A 1  78 ?  16.398  -3.049  16.730 1.000 59.110 ? 78  THR A C   1 
ATOM 644  C CB  ? THR A 1  78 ?  15.358  -3.317  18.993 1.000 59.110 ? 78  THR A CB  1 
ATOM 645  O O   ? THR A 1  78 ?  17.272  -2.179  16.738 1.000 59.110 ? 78  THR A O   1 
ATOM 646  C CG2 ? THR A 1  78 ?  14.195  -2.913  19.893 1.000 59.110 ? 78  THR A CG2 1 
ATOM 647  O OG1 ? THR A 1  78 ?  15.504  -4.742  19.030 1.000 59.110 ? 78  THR A OG1 1 
ATOM 648  N N   ? ASN A 1  79 ?  16.491  -3.889  15.649 1.000 60.600 ? 79  ASN A N   1 
ATOM 649  C CA  ? ASN A 1  79 ?  17.687  -4.247  14.893 1.000 60.600 ? 79  ASN A CA  1 
ATOM 650  C C   ? ASN A 1  79 ?  17.604  -3.760  13.449 1.000 60.600 ? 79  ASN A C   1 
ATOM 651  C CB  ? ASN A 1  79 ?  17.914  -5.760  14.932 1.000 60.600 ? 79  ASN A CB  1 
ATOM 652  O O   ? ASN A 1  79 ?  18.547  -3.935  12.676 1.000 60.600 ? 79  ASN A O   1 
ATOM 653  C CG  ? ASN A 1  79 ?  18.363  -6.248  16.295 1.000 60.600 ? 79  ASN A CG  1 
ATOM 654  N ND2 ? ASN A 1  79 ?  18.073  -7.508  16.598 1.000 60.600 ? 79  ASN A ND2 1 
ATOM 655  O OD1 ? ASN A 1  79 ?  18.965  -5.500  17.069 1.000 60.600 ? 79  ASN A OD1 1 
ATOM 656  N N   ? PHE A 1  80 ?  16.505  -2.886  13.146 1.000 57.470 ? 80  PHE A N   1 
ATOM 657  C CA  ? PHE A 1  80 ?  16.314  -2.577  11.734 1.000 57.470 ? 80  PHE A CA  1 
ATOM 658  C C   ? PHE A 1  80 ?  16.299  -1.070  11.507 1.000 57.470 ? 80  PHE A C   1 
ATOM 659  C CB  ? PHE A 1  80 ?  15.013  -3.199  11.217 1.000 57.470 ? 80  PHE A CB  1 
ATOM 660  O O   ? PHE A 1  80 ?  16.073  -0.299  12.441 1.000 57.470 ? 80  PHE A O   1 
ATOM 661  C CG  ? PHE A 1  80 ?  14.982  -4.701  11.304 1.000 57.470 ? 80  PHE A CG  1 
ATOM 662  C CD1 ? PHE A 1  80 ?  15.760  -5.477  10.454 1.000 57.470 ? 80  PHE A CD1 1 
ATOM 663  C CD2 ? PHE A 1  80 ?  14.174  -5.338  12.237 1.000 57.470 ? 80  PHE A CD2 1 
ATOM 664  C CE1 ? PHE A 1  80 ?  15.733  -6.868  10.532 1.000 57.470 ? 80  PHE A CE1 1 
ATOM 665  C CE2 ? PHE A 1  80 ?  14.141  -6.727  12.321 1.000 57.470 ? 80  PHE A CE2 1 
ATOM 666  C CZ  ? PHE A 1  80 ?  14.921  -7.490  11.467 1.000 57.470 ? 80  PHE A CZ  1 
ATOM 667  N N   ? THR A 1  81 ?  16.843  -0.529  10.350 1.000 61.750 ? 81  THR A N   1 
ATOM 668  C CA  ? THR A 1  81 ?  16.852   0.885   9.989 1.000 61.750 ? 81  THR A CA  1 
ATOM 669  C C   ? THR A 1  81 ?  15.438   1.378   9.698 1.000 61.750 ? 81  THR A C   1 
ATOM 670  C CB  ? THR A 1  81 ?  17.750   1.143   8.765 1.000 61.750 ? 81  THR A CB  1 
ATOM 671  O O   ? THR A 1  81 ?  14.508   0.577   9.577 1.000 61.750 ? 81  THR A O   1 
ATOM 672  C CG2 ? THR A 1  81 ?  19.164   0.620   9.000 1.000 61.750 ? 81  THR A CG2 1 
ATOM 673  O OG1 ? THR A 1  81 ?  17.192   0.483   7.622 1.000 61.750 ? 81  THR A OG1 1 
ATOM 674  N N   ? LYS A 1  82 ?  15.152   2.774   9.869 1.000 59.400 ? 82  LYS A N   1 
ATOM 675  C CA  ? LYS A 1  82 ?  13.895   3.486   9.661 1.000 59.400 ? 82  LYS A CA  1 
ATOM 676  C C   ? LYS A 1  82 ?  13.257   3.099   8.330 1.000 59.400 ? 82  LYS A C   1 
ATOM 677  C CB  ? LYS A 1  82 ?  14.120   4.998   9.714 1.000 59.400 ? 82  LYS A CB  1 
ATOM 678  O O   ? LYS A 1  82 ?  12.031   3.071   8.208 1.000 59.400 ? 82  LYS A O   1 
ATOM 679  C CG  ? LYS A 1  82 ?  12.839   5.817   9.644 1.000 59.400 ? 82  LYS A CG  1 
ATOM 680  C CD  ? LYS A 1  82 ?  13.129   7.312   9.691 1.000 59.400 ? 82  LYS A CD  1 
ATOM 681  C CE  ? LYS A 1  82 ?  11.855   8.134   9.550 1.000 59.400 ? 82  LYS A CE  1 
ATOM 682  N NZ  ? LYS A 1  82 ?  12.138   9.600   9.555 1.000 59.400 ? 82  LYS A NZ  1 
ATOM 683  N N   ? TRP A 1  83 ?  14.104   2.379   7.403 1.000 60.210 ? 83  TRP A N   1 
ATOM 684  C CA  ? TRP A 1  83 ?  13.643   2.148   6.038 1.000 60.210 ? 83  TRP A CA  1 
ATOM 685  C C   ? TRP A 1  83 ?  13.335   0.672   5.810 1.000 60.210 ? 83  TRP A C   1 
ATOM 686  C CB  ? TRP A 1  83 ?  14.690   2.626   5.028 1.000 60.210 ? 83  TRP A CB  1 
ATOM 687  O O   ? TRP A 1  83 ?  12.704   0.309   4.815 1.000 60.210 ? 83  TRP A O   1 
ATOM 688  C CG  ? TRP A 1  83 ?  15.137   4.042   5.238 1.000 60.210 ? 83  TRP A CG  1 
ATOM 689  C CD1 ? TRP A 1  83 ?  16.331   4.461   5.755 1.000 60.210 ? 83  TRP A CD1 1 
ATOM 690  C CD2 ? TRP A 1  83 ?  14.391   5.226   4.940 1.000 60.210 ? 83  TRP A CD2 1 
ATOM 691  C CE2 ? TRP A 1  83 ?  15.196   6.329   5.301 1.000 60.210 ? 83  TRP A CE2 1 
ATOM 692  C CE3 ? TRP A 1  83 ?  13.119   5.462   4.400 1.000 60.210 ? 83  TRP A CE3 1 
ATOM 693  N NE1 ? TRP A 1  83 ?  16.373   5.835   5.796 1.000 60.210 ? 83  TRP A NE1 1 
ATOM 694  C CH2 ? TRP A 1  83 ?  13.521   7.852   4.610 1.000 60.210 ? 83  TRP A CH2 1 
ATOM 695  C CZ2 ? TRP A 1  83 ?  14.769   7.649   5.140 1.000 60.210 ? 83  TRP A CZ2 1 
ATOM 696  C CZ3 ? TRP A 1  83 ?  12.696   6.776   4.240 1.000 60.210 ? 83  TRP A CZ3 1 
ATOM 697  N N   ? ASP A 1  84 ?  13.746  -0.117   6.853 1.000 65.800 ? 84  ASP A N   1 
ATOM 698  C CA  ? ASP A 1  84 ?  13.559  -1.564   6.889 1.000 65.800 ? 84  ASP A CA  1 
ATOM 699  C C   ? ASP A 1  84 ?  12.181  -1.926   7.438 1.000 65.800 ? 84  ASP A C   1 
ATOM 700  C CB  ? ASP A 1  84 ?  14.651  -2.226   7.732 1.000 65.800 ? 84  ASP A CB  1 
ATOM 701  O O   ? ASP A 1  84 ?  11.658  -3.006   7.155 1.000 65.800 ? 84  ASP A O   1 
ATOM 702  C CG  ? ASP A 1  84 ?  15.986  -2.308   7.014 1.000 65.800 ? 84  ASP A CG  1 
ATOM 703  O OD1 ? ASP A 1  84 ?  16.014  -2.233   5.766 1.000 65.800 ? 84  ASP A OD1 1 
ATOM 704  O OD2 ? ASP A 1  84 ?  17.020  -2.452   7.701 1.000 65.800 ? 84  ASP A OD2 1 
ATOM 705  N N   ? LYS A 1  85 ?  11.345  -0.657   7.858 1.000 67.960 ? 85  LYS A N   1 
ATOM 706  C CA  ? LYS A 1  85 ?  10.122  -0.944   8.601 1.000 67.960 ? 85  LYS A CA  1 
ATOM 707  C C   ? LYS A 1  85 ?   8.985  -0.025   8.164 1.000 67.960 ? 85  LYS A C   1 
ATOM 708  C CB  ? LYS A 1  85 ?  10.361  -0.802  10.105 1.000 67.960 ? 85  LYS A CB  1 
ATOM 709  O O   ? LYS A 1  85 ?   8.512   0.802   8.947 1.000 67.960 ? 85  LYS A O   1 
ATOM 710  C CG  ? LYS A 1  85 ?  11.463  -1.702  10.644 1.000 67.960 ? 85  LYS A CG  1 
ATOM 711  C CD  ? LYS A 1  85 ?  11.755  -1.412  12.110 1.000 67.960 ? 85  LYS A CD  1 
ATOM 712  C CE  ? LYS A 1  85 ?  12.930  -2.235  12.621 1.000 67.960 ? 85  LYS A CE  1 
ATOM 713  N NZ  ? LYS A 1  85 ?  13.260  -1.908  14.041 1.000 67.960 ? 85  LYS A NZ  1 
ATOM 714  N N   ? ASP A 1  86 ?   8.782   0.061   6.845 1.000 86.010 ? 86  ASP A N   1 
ATOM 715  C CA  ? ASP A 1  86 ?   7.731   1.013   6.498 1.000 86.010 ? 86  ASP A CA  1 
ATOM 716  C C   ? ASP A 1  86 ?   6.391   0.305   6.307 1.000 86.010 ? 86  ASP A C   1 
ATOM 717  C CB  ? ASP A 1  86 ?   8.103   1.786   5.231 1.000 86.010 ? 86  ASP A CB  1 
ATOM 718  O O   ? ASP A 1  86 ?   5.888   0.209   5.186 1.000 86.010 ? 86  ASP A O   1 
ATOM 719  C CG  ? ASP A 1  86 ?   7.193   2.974   4.973 1.000 86.010 ? 86  ASP A CG  1 
ATOM 720  O OD1 ? ASP A 1  86 ?   6.548   3.466   5.923 1.000 86.010 ? 86  ASP A OD1 1 
ATOM 721  O OD2 ? ASP A 1  86 ?   7.119   3.421   3.808 1.000 86.010 ? 86  ASP A OD2 1 
ATOM 722  N N   ? ILE A 1  87 ?   5.900  -0.465   7.427 1.000 91.830 ? 87  ILE A N   1 
ATOM 723  C CA  ? ILE A 1  87 ?   4.628  -1.172   7.337 1.000 91.830 ? 87  ILE A CA  1 
ATOM 724  C C   ? ILE A 1  87 ?   3.760  -0.831   8.546 1.000 91.830 ? 87  ILE A C   1 
ATOM 725  C CB  ? ILE A 1  87 ?   4.836  -2.700   7.242 1.000 91.830 ? 87  ILE A CB  1 
ATOM 726  O O   ? ILE A 1  87 ?   4.259  -0.743   9.671 1.000 91.830 ? 87  ILE A O   1 
ATOM 727  C CG1 ? ILE A 1  87 ?   3.519  -3.398   6.885 1.000 91.830 ? 87  ILE A CG1 1 
ATOM 728  C CG2 ? ILE A 1  87 ?   5.409  -3.250   8.552 1.000 91.830 ? 87  ILE A CG2 1 
ATOM 729  C CD1 ? ILE A 1  87 ?   3.687  -4.842   6.431 1.000 91.830 ? 87  ILE A CD1 1 
ATOM 730  N N   ? MET A 1  88 ?   2.531  -0.564   8.335 1.000 95.010 ? 88  MET A N   1 
ATOM 731  C CA  ? MET A 1  88 ?   1.536  -0.234   9.351 1.000 95.010 ? 88  MET A CA  1 
ATOM 732  C C   ? MET A 1  88 ?   0.233  -0.986   9.102 1.000 95.010 ? 88  MET A C   1 
ATOM 733  C CB  ? MET A 1  88 ?   1.273   1.273   9.378 1.000 95.010 ? 88  MET A CB  1 
ATOM 734  O O   ? MET A 1  88 ?  -0.250  -1.042   7.970 1.000 95.010 ? 88  MET A O   1 
ATOM 735  C CG  ? MET A 1  88 ?   0.226   1.694  10.397 1.000 95.010 ? 88  MET A CG  1 
ATOM 736  S SD  ? MET A 1  88 ?  -0.074   3.505  10.387 1.000 95.010 ? 88  MET A SD  1 
ATOM 737  C CE  ? MET A 1  88 ?  -1.041   3.660   8.860 1.000 95.010 ? 88  MET A CE  1 
ATOM 738  N N   ? LEU A 1  89 ?  -0.196  -1.619  10.187 1.000 96.970 ? 89  LEU A N   1 
ATOM 739  C CA  ? LEU A 1  89 ?  -1.520  -2.232  10.176 1.000 96.970 ? 89  LEU A CA  1 
ATOM 740  C C   ? LEU A 1  89 ?  -2.534  -1.349  10.897 1.000 96.970 ? 89  LEU A C   1 
ATOM 741  C CB  ? LEU A 1  89 ?  -1.477  -3.616  10.827 1.000 96.970 ? 89  LEU A CB  1 
ATOM 742  O O   ? LEU A 1  89 ?  -2.272  -0.873  12.004 1.000 96.970 ? 89  LEU A O   1 
ATOM 743  C CG  ? LEU A 1  89 ?  -2.597  -4.583  10.441 1.000 96.970 ? 89  LEU A CG  1 
ATOM 744  C CD1 ? LEU A 1  89 ?  -2.364  -5.131   9.037 1.000 96.970 ? 89  LEU A CD1 1 
ATOM 745  C CD2 ? LEU A 1  89 ?  -2.697  -5.718  11.455 1.000 96.970 ? 89  LEU A CD2 1 
ATOM 746  N N   ? ILE A 1  90 ?  -3.694  -1.160  10.162 1.000 97.850 ? 90  ILE A N   1 
ATOM 747  C CA  ? ILE A 1  90 ?  -4.754  -0.347  10.748 1.000 97.850 ? 90  ILE A CA  1 
ATOM 748  C C   ? ILE A 1  90 ?  -6.000  -1.202  10.967 1.000 97.850 ? 90  ILE A C   1 
ATOM 749  C CB  ? ILE A 1  90 ?  -5.089   0.871   9.857 1.000 97.850 ? 90  ILE A CB  1 
ATOM 750  O O   ? ILE A 1  90 ?  -6.547  -1.768  10.017 1.000 97.850 ? 90  ILE A O   1 
ATOM 751  C CG1 ? ILE A 1  90 ?  -3.822   1.683   9.564 1.000 97.850 ? 90  ILE A CG1 1 
ATOM 752  C CG2 ? ILE A 1  90 ?  -6.159   1.745  10.518 1.000 97.850 ? 90  ILE A CG2 1 
ATOM 753  C CD1 ? ILE A 1  90 ?  -4.029   2.815   8.567 1.000 97.850 ? 90  ILE A CD1 1 
ATOM 754  N N   ? ARG A 1  91 ?  -6.434  -1.354  12.270 1.000 97.980 ? 91  ARG A N   1 
ATOM 755  C CA  ? ARG A 1  91 ?  -7.741  -1.940  12.547 1.000 97.980 ? 91  ARG A CA  1 
ATOM 756  C C   ? ARG A 1  91 ?  -8.851  -0.907  12.382 1.000 97.980 ? 91  ARG A C   1 
ATOM 757  C CB  ? ARG A 1  91 ?  -7.778  -2.528  13.959 1.000 97.980 ? 91  ARG A CB  1 
ATOM 758  O O   ? ARG A 1  91 ?  -8.785   0.180  12.960 1.000 97.980 ? 91  ARG A O   1 
ATOM 759  C CG  ? ARG A 1  91 ?  -9.031  -3.338  14.256 1.000 97.980 ? 91  ARG A CG  1 
ATOM 760  C CD  ? ARG A 1  91 ?  -8.978  -3.971  15.639 1.000 97.980 ? 91  ARG A CD  1 
ATOM 761  N NE  ? ARG A 1  91 ? -10.098  -4.881  15.859 1.000 97.980 ? 91  ARG A NE  1 
ATOM 762  N NH1 ? ARG A 1  91 ?  -9.450  -5.497  17.989 1.000 97.980 ? 91  ARG A NH1 1 
ATOM 763  N NH2 ? ARG A 1  91 ? -11.350  -6.383  17.063 1.000 97.980 ? 91  ARG A NH2 1 
ATOM 764  C CZ  ? ARG A 1  91 ? -10.297  -5.585  16.970 1.000 97.980 ? 91  ARG A CZ  1 
ATOM 765  N N   ? LEU A 1  92 ?  -9.843  -1.285  11.632 1.000 98.020 ? 92  LEU A N   1 
ATOM 766  C CA  ? LEU A 1  92 ? -10.959  -0.377  11.397 1.000 98.020 ? 92  LEU A CA  1 
ATOM 767  C C   ? LEU A 1  92 ? -11.902  -0.352  12.595 1.000 98.020 ? 92  LEU A C   1 
ATOM 768  C CB  ? LEU A 1  92 ? -11.727  -0.786  10.137 1.000 98.020 ? 92  LEU A CB  1 
ATOM 769  O O   ? LEU A 1  92 ? -12.059  -1.360  13.288 1.000 98.020 ? 92  LEU A O   1 
ATOM 770  C CG  ? LEU A 1  92 ? -10.908  -0.896   8.850 1.000 98.020 ? 92  LEU A CG  1 
ATOM 771  C CD1 ? LEU A 1  92 ? -11.799  -1.328   7.690 1.000 98.020 ? 92  LEU A CD1 1 
ATOM 772  C CD2 ? LEU A 1  92 ? -10.220   0.429   8.538 1.000 98.020 ? 92  LEU A CD2 1 
ATOM 773  N N   ? ASN A 1  93 ? -12.540   0.836  12.883 1.000 97.030 ? 93  ASN A N   1 
ATOM 774  C CA  ? ASN A 1  93 ? -13.454   0.969  14.013 1.000 97.030 ? 93  ASN A CA  1 
ATOM 775  C C   ? ASN A 1  93 ? -14.729   0.158  13.800 1.000 97.030 ? 93  ASN A C   1 
ATOM 776  C CB  ? ASN A 1  93 ? -13.795   2.440  14.258 1.000 97.030 ? 93  ASN A CB  1 
ATOM 777  O O   ? ASN A 1  93 ? -15.395  -0.224  14.764 1.000 97.030 ? 93  ASN A O   1 
ATOM 778  C CG  ? ASN A 1  93 ? -14.549   3.066  13.101 1.000 97.030 ? 93  ASN A CG  1 
ATOM 779  N ND2 ? ASN A 1  93 ? -15.269   4.146  13.378 1.000 97.030 ? 93  ASN A ND2 1 
ATOM 780  O OD1 ? ASN A 1  93 ? -14.485   2.581  11.968 1.000 97.030 ? 93  ASN A OD1 1 
ATOM 781  N N   ? LYS A 1  94 ? -15.058  -0.236  12.565 1.000 97.130 ? 94  LYS A N   1 
ATOM 782  C CA  ? LYS A 1  94 ? -16.119  -1.143  12.136 1.000 97.130 ? 94  LYS A CA  1 
ATOM 783  C C   ? LYS A 1  94 ? -15.736  -1.867  10.849 1.000 97.130 ? 94  LYS A C   1 
ATOM 784  C CB  ? LYS A 1  94 ? -17.429  -0.380  11.938 1.000 97.130 ? 94  LYS A CB  1 
ATOM 785  O O   ? LYS A 1  94 ? -15.077  -1.294   9.979 1.000 97.130 ? 94  LYS A O   1 
ATOM 786  C CG  ? LYS A 1  94 ? -18.005   0.205  13.220 1.000 97.130 ? 94  LYS A CG  1 
ATOM 787  C CD  ? LYS A 1  94 ? -19.342   0.890  12.970 1.000 97.130 ? 94  LYS A CD  1 
ATOM 788  C CE  ? LYS A 1  94 ? -19.903   1.505  14.246 1.000 97.130 ? 94  LYS A CE  1 
ATOM 789  N NZ  ? LYS A 1  94 ? -21.203   2.198  14.001 1.000 97.130 ? 94  LYS A NZ  1 
ATOM 790  N N   ? PRO A 1  95 ? -16.242  -3.263  10.727 1.000 97.510 ? 95  PRO A N   1 
ATOM 791  C CA  ? PRO A 1  95 ? -15.924  -4.003   9.504 1.000 97.510 ? 95  PRO A CA  1 
ATOM 792  C C   ? PRO A 1  95 ? -16.563  -3.390   8.260 1.000 97.510 ? 95  PRO A C   1 
ATOM 793  C CB  ? PRO A 1  95 ? -16.492  -5.398   9.778 1.000 97.510 ? 95  PRO A CB  1 
ATOM 794  O O   ? PRO A 1  95 ? -17.632  -2.780   8.347 1.000 97.510 ? 95  PRO A O   1 
ATOM 795  C CG  ? PRO A 1  95 ? -17.595  -5.174  10.762 1.000 97.510 ? 95  PRO A CG  1 
ATOM 796  C CD  ? PRO A 1  95 ? -17.254  -3.972  11.595 1.000 97.510 ? 95  PRO A CD  1 
ATOM 797  N N   ? VAL A 1  96 ? -15.889  -3.543   7.088 1.000 97.670 ? 96  VAL A N   1 
ATOM 798  C CA  ? VAL A 1  96 ? -16.466  -3.127   5.814 1.000 97.670 ? 96  VAL A CA  1 
ATOM 799  C C   ? VAL A 1  96 ? -17.438  -4.193   5.315 1.000 97.670 ? 96  VAL A C   1 
ATOM 800  C CB  ? VAL A 1  96 ? -15.372  -2.865   4.754 1.000 97.670 ? 96  VAL A CB  1 
ATOM 801  O O   ? VAL A 1  96 ? -17.322  -5.367   5.676 1.000 97.670 ? 96  VAL A O   1 
ATOM 802  C CG1 ? VAL A 1  96 ? -14.416  -1.771   5.224 1.000 97.670 ? 96  VAL A CG1 1 
ATOM 803  C CG2 ? VAL A 1  96 ? -14.608  -4.152   4.448 1.000 97.670 ? 96  VAL A CG2 1 
ATOM 804  N N   ? SER A 1  97 ? -18.415  -3.758   4.467 1.000 97.070 ? 97  SER A N   1 
ATOM 805  C CA  ? SER A 1  97 ? -19.294  -4.681   3.756 1.000 97.070 ? 97  SER A CA  1 
ATOM 806  C C   ? SER A 1  97 ? -18.785  -4.951   2.343 1.000 97.070 ? 97  SER A C   1 
ATOM 807  C CB  ? SER A 1  97 ? -20.718  -4.127   3.697 1.000 97.070 ? 97  SER A CB  1 
ATOM 808  O O   ? SER A 1  97 ? -18.577  -4.018   1.564 1.000 97.070 ? 97  SER A O   1 
ATOM 809  O OG  ? SER A 1  97 ? -21.246  -3.956   5.001 1.000 97.070 ? 97  SER A OG  1 
ATOM 810  N N   ? TYR A 1  98 ? -18.505  -6.166   2.099 1.000 96.000 ? 98  TYR A N   1 
ATOM 811  C CA  ? TYR A 1  98 ? -18.060  -6.518   0.755 1.000 96.000 ? 98  TYR A CA  1 
ATOM 812  C C   ? TYR A 1  98 ? -19.105  -6.131  -0.284 1.000 96.000 ? 98  TYR A C   1 
ATOM 813  C CB  ? TYR A 1  98 ? -17.762  -8.017   0.663 1.000 96.000 ? 98  TYR A CB  1 
ATOM 814  O O   ? TYR A 1  98 ? -20.307  -6.200  -0.020 1.000 96.000 ? 98  TYR A O   1 
ATOM 815  C CG  ? TYR A 1  98 ? -16.586  -8.456   1.502 1.000 96.000 ? 98  TYR A CG  1 
ATOM 816  C CD1 ? TYR A 1  98 ? -15.671  -7.527   1.992 1.000 96.000 ? 98  TYR A CD1 1 
ATOM 817  C CD2 ? TYR A 1  98 ? -16.388  -9.798   1.805 1.000 96.000 ? 98  TYR A CD2 1 
ATOM 818  C CE1 ? TYR A 1  98 ? -14.585  -7.927   2.764 1.000 96.000 ? 98  TYR A CE1 1 
ATOM 819  C CE2 ? TYR A 1  98 ? -15.305 -10.209   2.576 1.000 96.000 ? 98  TYR A CE2 1 
ATOM 820  O OH  ? TYR A 1  98 ? -13.338  -9.669   3.815 1.000 96.000 ? 98  TYR A OH  1 
ATOM 821  C CZ  ? TYR A 1  98 ? -14.411  -9.268   3.051 1.000 96.000 ? 98  TYR A CZ  1 
ATOM 822  N N   ? SER A 1  99 ? -18.622  -5.777  -1.475 1.000 94.290 ? 99  SER A N   1 
ATOM 823  C CA  ? SER A 1  99 ? -19.428  -5.434  -2.642 1.000 94.290 ? 99  SER A CA  1 
ATOM 824  C C   ? SER A 1  99 ? -18.655  -5.666  -3.936 1.000 94.290 ? 99  SER A C   1 
ATOM 825  C CB  ? SER A 1  99 ? -19.888  -3.977  -2.568 1.000 94.290 ? 99  SER A CB  1 
ATOM 826  O O   ? SER A 1  99 ? -17.556  -6.224  -3.917 1.000 94.290 ? 99  SER A O   1 
ATOM 827  O OG  ? SER A 1  99 ? -18.812  -3.096  -2.843 1.000 94.290 ? 99  SER A OG  1 
ATOM 828  N N   ? GLU A 1 100 ? -19.298  -5.273  -5.033 1.000 93.060 ? 100 GLU A N   1 
ATOM 829  C CA  ? GLU A 1 100 ? -18.647  -5.370  -6.337 1.000 93.060 ? 100 GLU A CA  1 
ATOM 830  C C   ? GLU A 1 100 ? -17.387  -4.512  -6.390 1.000 93.060 ? 100 GLU A C   1 
ATOM 831  C CB  ? GLU A 1 100 ? -19.612  -4.957  -7.451 1.000 93.060 ? 100 GLU A CB  1 
ATOM 832  O O   ? GLU A 1 100 ? -16.508  -4.742  -7.223 1.000 93.060 ? 100 GLU A O   1 
ATOM 833  C CG  ? GLU A 1 100 ? -19.095  -5.251  -8.852 1.000 93.060 ? 100 GLU A CG  1 
ATOM 834  C CD  ? GLU A 1 100 ? -20.018  -4.747  -9.950 1.000 93.060 ? 100 GLU A CD  1 
ATOM 835  O OE1 ? GLU A 1 100 ? -19.546  -4.535 -11.090 1.000 93.060 ? 100 GLU A OE1 1 
ATOM 836  O OE2 ? GLU A 1 100 ? -21.223  -4.561  -9.668 1.000 93.060 ? 100 GLU A OE2 1 
ATOM 837  N N   ? HIS A 1 101 ? -17.229  -3.532  -5.439 1.000 93.430 ? 101 HIS A N   1 
ATOM 838  C CA  ? HIS A 1 101 ? -16.138  -2.565  -5.499 1.000 93.430 ? 101 HIS A CA  1 
ATOM 839  C C   ? HIS A 1 101 ? -15.297  -2.605  -4.228 1.000 93.430 ? 101 HIS A C   1 
ATOM 840  C CB  ? HIS A 1 101 ? -16.685  -1.154  -5.722 1.000 93.430 ? 101 HIS A CB  1 
ATOM 841  O O   ? HIS A 1 101 ? -14.343  -1.837  -4.086 1.000 93.430 ? 101 HIS A O   1 
ATOM 842  C CG  ? HIS A 1 101 ? -17.470  -1.008  -6.987 1.000 93.430 ? 101 HIS A CG  1 
ATOM 843  C CD2 ? HIS A 1 101 ? -18.771  -0.696  -7.195 1.000 93.430 ? 101 HIS A CD2 1 
ATOM 844  N ND1 ? HIS A 1 101 ? -16.913  -1.193  -8.234 1.000 93.430 ? 101 HIS A ND1 1 
ATOM 845  C CE1 ? HIS A 1 101 ? -17.841  -1.000  -9.157 1.000 93.430 ? 101 HIS A CE1 1 
ATOM 846  N NE2 ? HIS A 1 101 ? -18.977  -0.698  -8.553 1.000 93.430 ? 101 HIS A NE2 1 
ATOM 847  N N   ? ILE A 1 102 ? -15.660  -3.539  -3.303 1.000 96.450 ? 102 ILE A N   1 
ATOM 848  C CA  ? ILE A 1 102 ? -14.916  -3.690  -2.057 1.000 96.450 ? 102 ILE A CA  1 
ATOM 849  C C   ? ILE A 1 102 ? -14.615  -5.167  -1.811 1.000 96.450 ? 102 ILE A C   1 
ATOM 850  C CB  ? ILE A 1 102 ? -15.691  -3.095  -0.860 1.000 96.450 ? 102 ILE A CB  1 
ATOM 851  O O   ? ILE A 1 102 ? -15.529  -5.964  -1.587 1.000 96.450 ? 102 ILE A O   1 
ATOM 852  C CG1 ? ILE A 1 102 ? -16.021  -1.620  -1.118 1.000 96.450 ? 102 ILE A CG1 1 
ATOM 853  C CG2 ? ILE A 1 102 ? -14.891  -3.258   0.436 1.000 96.450 ? 102 ILE A CG2 1 
ATOM 854  C CD1 ? ILE A 1 102 ? -16.985  -1.015  -0.106 1.000 96.450 ? 102 ILE A CD1 1 
ATOM 855  N N   ? ALA A 1 103 ? -13.376  -5.493  -1.945 1.000 96.500 ? 103 ALA A N   1 
ATOM 856  C CA  ? ALA A 1 103 ? -12.903  -6.847  -1.668 1.000 96.500 ? 103 ALA A CA  1 
ATOM 857  C C   ? ALA A 1 103 ? -11.436  -6.840  -1.249 1.000 96.500 ? 103 ALA A C   1 
ATOM 858  C CB  ? ALA A 1 103 ? -13.099  -7.740  -2.890 1.000 96.500 ? 103 ALA A CB  1 
ATOM 859  O O   ? ALA A 1 103 ? -10.638  -6.056  -1.770 1.000 96.500 ? 103 ALA A O   1 
ATOM 860  N N   ? PRO A 1 104 ? -11.161  -7.805  -0.262 1.000 97.060 ? 104 PRO A N   1 
ATOM 861  C CA  ? PRO A 1 104 ?  -9.772  -7.831   0.199 1.000 97.060 ? 104 PRO A CA  1 
ATOM 862  C C   ? PRO A 1 104 ?  -8.825  -8.469  -0.815 1.000 97.060 ? 104 PRO A C   1 
ATOM 863  C CB  ? PRO A 1 104 ?  -9.842  -8.665   1.481 1.000 97.060 ? 104 PRO A CB  1 
ATOM 864  O O   ? PRO A 1 104 ?  -9.255  -9.272  -1.646 1.000 97.060 ? 104 PRO A O   1 
ATOM 865  C CG  ? PRO A 1 104 ? -10.982  -9.607   1.262 1.000 97.060 ? 104 PRO A CG  1 
ATOM 866  C CD  ? PRO A 1 104 ? -12.033  -8.903   0.453 1.000 97.060 ? 104 PRO A CD  1 
ATOM 867  N N   ? LEU A 1 105 ?  -7.519  -8.069  -0.715 1.000 96.850 ? 105 LEU A N   1 
ATOM 868  C CA  ? LEU A 1 105 ?  -6.434  -8.704  -1.453 1.000 96.850 ? 105 LEU A CA  1 
ATOM 869  C C   ? LEU A 1 105 ?  -5.706  -9.722  -0.581 1.000 96.850 ? 105 LEU A C   1 
ATOM 870  C CB  ? LEU A 1 105 ?  -5.445  -7.653  -1.964 1.000 96.850 ? 105 LEU A CB  1 
ATOM 871  O O   ? LEU A 1 105 ?  -5.377  -9.435   0.572 1.000 96.850 ? 105 LEU A O   1 
ATOM 872  C CG  ? LEU A 1 105 ?  -4.360  -8.150  -2.921 1.000 96.850 ? 105 LEU A CG  1 
ATOM 873  C CD1 ? LEU A 1 105 ?  -4.992  -8.753  -4.171 1.000 96.850 ? 105 LEU A CD1 1 
ATOM 874  C CD2 ? LEU A 1 105 ?  -3.411  -7.015  -3.289 1.000 96.850 ? 105 LEU A CD2 1 
ATOM 875  N N   ? SER A 1 106 ?  -5.460 -10.883  -1.169 1.000 95.390 ? 106 SER A N   1 
ATOM 876  C CA  ? SER A 1 106 ?  -4.856 -11.962  -0.395 1.000 95.390 ? 106 SER A CA  1 
ATOM 877  C C   ? SER A 1 106 ?  -3.388 -11.675  -0.098 1.000 95.390 ? 106 SER A C   1 
ATOM 878  C CB  ? SER A 1 106 ?  -4.983 -13.292  -1.139 1.000 95.390 ? 106 SER A CB  1 
ATOM 879  O O   ? SER A 1 106 ?  -2.675 -11.125  -0.940 1.000 95.390 ? 106 SER A O   1 
ATOM 880  O OG  ? SER A 1 106 ?  -6.345 -13.611  -1.369 1.000 95.390 ? 106 SER A OG  1 
ATOM 881  N N   ? LEU A 1 107 ?  -3.000 -12.040   1.133 1.000 96.490 ? 107 LEU A N   1 
ATOM 882  C CA  ? LEU A 1 107 ?  -1.591 -11.975   1.504 1.000 96.490 ? 107 LEU A CA  1 
ATOM 883  C C   ? LEU A 1 107 ?  -0.780 -13.018   0.742 1.000 96.490 ? 107 LEU A C   1 
ATOM 884  C CB  ? LEU A 1 107 ?  -1.423 -12.183   3.012 1.000 96.490 ? 107 LEU A CB  1 
ATOM 885  O O   ? LEU A 1 107 ?  -1.317 -14.048   0.328 1.000 96.490 ? 107 LEU A O   1 
ATOM 886  C CG  ? LEU A 1 107 ?  -1.966 -11.073   3.913 1.000 96.490 ? 107 LEU A CG  1 
ATOM 887  C CD1 ? LEU A 1 107 ?  -1.956 -11.522   5.371 1.000 96.490 ? 107 LEU A CD1 1 
ATOM 888  C CD2 ? LEU A 1 107 ?  -1.153  -9.795   3.736 1.000 96.490 ? 107 LEU A CD2 1 
ATOM 889  N N   ? PRO A 1 108 ?   0.472 -12.779   0.485 1.000 96.210 ? 108 PRO A N   1 
ATOM 890  C CA  ? PRO A 1 108 ?   1.297 -13.700  -0.299 1.000 96.210 ? 108 PRO A CA  1 
ATOM 891  C C   ? PRO A 1 108 ?   1.491 -15.050   0.389 1.000 96.210 ? 108 PRO A C   1 
ATOM 892  C CB  ? PRO A 1 108 ?   2.630 -12.958  -0.428 1.000 96.210 ? 108 PRO A CB  1 
ATOM 893  O O   ? PRO A 1 108 ?   1.686 -15.105   1.606 1.000 96.210 ? 108 PRO A O   1 
ATOM 894  C CG  ? PRO A 1 108 ?   2.668 -12.035   0.747 1.000 96.210 ? 108 PRO A CG  1 
ATOM 895  C CD  ? PRO A 1 108 ?   1.259 -11.647   1.096 1.000 96.210 ? 108 PRO A CD  1 
ATOM 896  N N   ? SER A 1 109 ?   1.492 -16.117  -0.383 1.000 94.410 ? 109 SER A N   1 
ATOM 897  C CA  ? SER A 1 109 ?   1.716 -17.472   0.111 1.000 94.410 ? 109 SER A CA  1 
ATOM 898  C C   ? SER A 1 109 ?   3.154 -17.919  -0.133 1.000 94.410 ? 109 SER A C   1 
ATOM 899  C CB  ? SER A 1 109 ?   0.749 -18.452  -0.553 1.000 94.410 ? 109 SER A CB  1 
ATOM 900  O O   ? SER A 1 109 ?   3.608 -18.909   0.443 1.000 94.410 ? 109 SER A O   1 
ATOM 901  O OG  ? SER A 1 109 ?   0.866 -18.396  -1.964 1.000 94.410 ? 109 SER A OG  1 
ATOM 902  N N   ? SER A 1 110 ?   3.866 -17.204  -1.002 1.000 95.010 ? 110 SER A N   1 
ATOM 903  C CA  ? SER A 1 110 ?   5.271 -17.436  -1.321 1.000 95.010 ? 110 SER A CA  1 
ATOM 904  C C   ? SER A 1 110 ?   5.996 -16.126  -1.611 1.000 95.010 ? 110 SER A C   1 
ATOM 905  C CB  ? SER A 1 110 ?   5.400 -18.376  -2.521 1.000 95.010 ? 110 SER A CB  1 
ATOM 906  O O   ? SER A 1 110 ?   5.359 -15.102  -1.868 1.000 95.010 ? 110 SER A O   1 
ATOM 907  O OG  ? SER A 1 110 ?   4.784 -17.816  -3.667 1.000 95.010 ? 110 SER A OG  1 
ATOM 908  N N   ? PRO A 1 111 ?   7.408 -16.237  -1.447 1.000 93.640 ? 111 PRO A N   1 
ATOM 909  C CA  ? PRO A 1 111 ?   8.173 -15.024  -1.745 1.000 93.640 ? 111 PRO A CA  1 
ATOM 910  C C   ? PRO A 1 111 ?   8.039 -14.585  -3.201 1.000 93.640 ? 111 PRO A C   1 
ATOM 911  C CB  ? PRO A 1 111 ?   9.615 -15.430  -1.428 1.000 93.640 ? 111 PRO A CB  1 
ATOM 912  O O   ? PRO A 1 111 ?   7.776 -15.412  -4.078 1.000 93.640 ? 111 PRO A O   1 
ATOM 913  C CG  ? PRO A 1 111 ?   9.489 -16.647  -0.570 1.000 93.640 ? 111 PRO A CG  1 
ATOM 914  C CD  ? PRO A 1 111 ?   8.206 -17.345  -0.917 1.000 93.640 ? 111 PRO A CD  1 
ATOM 915  N N   ? PRO A 1 112 ?   8.238 -13.235  -3.449 1.000 93.540 ? 112 PRO A N   1 
ATOM 916  C CA  ? PRO A 1 112 ?   8.183 -12.738  -4.826 1.000 93.540 ? 112 PRO A CA  1 
ATOM 917  C C   ? PRO A 1 112 ?   9.283 -13.321  -5.709 1.000 93.540 ? 112 PRO A C   1 
ATOM 918  C CB  ? PRO A 1 112 ?   8.358 -11.226  -4.662 1.000 93.540 ? 112 PRO A CB  1 
ATOM 919  O O   ? PRO A 1 112 ?  10.364 -13.655  -5.216 1.000 93.540 ? 112 PRO A O   1 
ATOM 920  C CG  ? PRO A 1 112 ?   9.149 -11.067  -3.404 1.000 93.540 ? 112 PRO A CG  1 
ATOM 921  C CD  ? PRO A 1 112 ?   8.757 -12.161  -2.453 1.000 93.540 ? 112 PRO A CD  1 
ATOM 922  N N   ? ILE A 1 113 ?   9.014 -13.374  -7.039 1.000 94.040 ? 113 ILE A N   1 
ATOM 923  C CA  ? ILE A 1 113 ?   9.951 -13.939  -8.005 1.000 94.040 ? 113 ILE A CA  1 
ATOM 924  C C   ? ILE A 1 113 ?  10.542 -12.824  -8.864 1.000 94.040 ? 113 ILE A C   1 
ATOM 925  C CB  ? ILE A 1 113 ?   9.270 -15.000  -8.898 1.000 94.040 ? 113 ILE A CB  1 
ATOM 926  O O   ? ILE A 1 113 ?   9.809 -12.097  -9.538 1.000 94.040 ? 113 ILE A O   1 
ATOM 927  C CG1 ? ILE A 1 113 ?   8.677 -16.122  -8.038 1.000 94.040 ? 113 ILE A CG1 1 
ATOM 928  C CG2 ? ILE A 1 113 ?  10.262 -15.561  -9.921 1.000 94.040 ? 113 ILE A CG2 1 
ATOM 929  C CD1 ? ILE A 1 113 ?   7.785 -17.087  -8.807 1.000 94.040 ? 113 ILE A CD1 1 
ATOM 930  N N   ? VAL A 1 114 ?  11.865 -12.684  -8.831 1.000 94.050 ? 114 VAL A N   1 
ATOM 931  C CA  ? VAL A 1 114 ?  12.547 -11.713  -9.680 1.000 94.050 ? 114 VAL A CA  1 
ATOM 932  C C   ? VAL A 1 114 ?  12.211 -11.980 -11.145 1.000 94.050 ? 114 VAL A C   1 
ATOM 933  C CB  ? VAL A 1 114 ?  14.077 -11.750  -9.468 1.000 94.050 ? 114 VAL A CB  1 
ATOM 934  O O   ? VAL A 1 114 ?  12.186 -13.134 -11.582 1.000 94.050 ? 114 VAL A O   1 
ATOM 935  C CG1 ? VAL A 1 114 ?  14.789 -10.904 -10.524 1.000 94.050 ? 114 VAL A CG1 1 
ATOM 936  C CG2 ? VAL A 1 114 ?  14.433 -11.267  -8.064 1.000 94.050 ? 114 VAL A CG2 1 
ATOM 937  N N   ? GLY A 1 115 ?  11.933 -10.889 -11.848 1.000 94.060 ? 115 GLY A N   1 
ATOM 938  C CA  ? GLY A 1 115 ?  11.622 -11.012 -13.264 1.000 94.060 ? 115 GLY A CA  1 
ATOM 939  C C   ? GLY A 1 115 ?  10.132 -11.042 -13.546 1.000 94.060 ? 115 GLY A C   1 
ATOM 940  O O   ? GLY A 1 115 ?   9.712 -10.944 -14.701 1.000 94.060 ? 115 GLY A O   1 
ATOM 941  N N   ? SER A 1 116 ?   9.318 -11.256 -12.453 1.000 95.520 ? 116 SER A N   1 
ATOM 942  C CA  ? SER A 1 116 ?   7.869 -11.244 -12.625 1.000 95.520 ? 116 SER A CA  1 
ATOM 943  C C   ? SER A 1 116 ?   7.371  -9.860 -13.026 1.000 95.520 ? 116 SER A C   1 
ATOM 944  C CB  ? SER A 1 116 ?   7.172 -11.693 -11.340 1.000 95.520 ? 116 SER A CB  1 
ATOM 945  O O   ? SER A 1 116 ?   7.967  -8.847 -12.653 1.000 95.520 ? 116 SER A O   1 
ATOM 946  O OG  ? SER A 1 116 ?   7.455 -10.799 -10.277 1.000 95.520 ? 116 SER A OG  1 
ATOM 947  N N   ? VAL A 1 117 ?   6.321  -9.823 -13.815 1.000 95.730 ? 117 VAL A N   1 
ATOM 948  C CA  ? VAL A 1 117 ?   5.595  -8.589 -14.095 1.000 95.730 ? 117 VAL A CA  1 
ATOM 949  C C   ? VAL A 1 117 ?   4.575  -8.326 -12.990 1.000 95.730 ? 117 VAL A C   1 
ATOM 950  C CB  ? VAL A 1 117 ?   4.890  -8.645 -15.469 1.000 95.730 ? 117 VAL A CB  1 
ATOM 951  O O   ? VAL A 1 117 ?   3.703  -9.159 -12.731 1.000 95.730 ? 117 VAL A O   1 
ATOM 952  C CG1 ? VAL A 1 117 ?   4.100  -7.362 -15.723 1.000 95.730 ? 117 VAL A CG1 1 
ATOM 953  C CG2 ? VAL A 1 117 ?   5.909  -8.878 -16.582 1.000 95.730 ? 117 VAL A CG2 1 
ATOM 954  N N   ? CYS A 1 118 ?   4.752  -7.224 -12.343 1.000 96.520 ? 118 CYS A N   1 
ATOM 955  C CA  ? CYS A 1 118 ?   3.920  -6.853 -11.204 1.000 96.520 ? 118 CYS A CA  1 
ATOM 956  C C   ? CYS A 1 118 ?   3.033  -5.661 -11.542 1.000 96.520 ? 118 CYS A C   1 
ATOM 957  C CB  ? CYS A 1 118 ?   4.788  -6.526  -9.990 1.000 96.520 ? 118 CYS A CB  1 
ATOM 958  O O   ? CYS A 1 118 ?   3.375  -4.853 -12.409 1.000 96.520 ? 118 CYS A O   1 
ATOM 959  S SG  ? CYS A 1 118 ?   5.893  -7.869  -9.502 1.000 96.520 ? 118 CYS A SG  1 
ATOM 960  N N   ? ARG A 1 119 ?   1.915  -5.686 -10.839 1.000 95.950 ? 119 ARG A N   1 
ATOM 961  C CA  ? ARG A 1 119 ?   0.953  -4.604 -11.022 1.000 95.950 ? 119 ARG A CA  1 
ATOM 962  C C   ? ARG A 1 119 ?   0.998  -3.627  -9.852 1.000 95.950 ? 119 ARG A C   1 
ATOM 963  C CB  ? ARG A 1 119 ?  -0.462  -5.165 -11.183 1.000 95.950 ? 119 ARG A CB  1 
ATOM 964  O O   ? ARG A 1 119 ?   0.936  -4.038  -8.692 1.000 95.950 ? 119 ARG A O   1 
ATOM 965  C CG  ? ARG A 1 119 ?  -1.503  -4.115 -11.540 1.000 95.950 ? 119 ARG A CG  1 
ATOM 966  C CD  ? ARG A 1 119 ?  -1.400  -3.693 -12.999 1.000 95.950 ? 119 ARG A CD  1 
ATOM 967  N NE  ? ARG A 1 119 ?  -2.561  -2.912 -13.417 1.000 95.950 ? 119 ARG A NE  1 
ATOM 968  N NH1 ? ARG A 1 119 ?  -1.595  -2.133 -15.366 1.000 95.950 ? 119 ARG A NH1 1 
ATOM 969  N NH2 ? ARG A 1 119 ?  -3.733  -1.516 -14.815 1.000 95.950 ? 119 ARG A NH2 1 
ATOM 970  C CZ  ? ARG A 1 119 ?  -2.627  -2.189 -14.532 1.000 95.950 ? 119 ARG A CZ  1 
ATOM 971  N N   ? VAL A 1 120 ?   1.135  -2.243 -10.223 1.000 95.280 ? 120 VAL A N   1 
ATOM 972  C CA  ? VAL A 1 120 ?   1.120  -1.206  -9.196 1.000 95.280 ? 120 VAL A CA  1 
ATOM 973  C C   ? VAL A 1 120 ?  -0.112  -0.322  -9.373 1.000 95.280 ? 120 VAL A C   1 
ATOM 974  C CB  ? VAL A 1 120 ?   2.404  -0.347  -9.238 1.000 95.280 ? 120 VAL A CB  1 
ATOM 975  O O   ? VAL A 1 120 ?  -0.547  -0.070 -10.499 1.000 95.280 ? 120 VAL A O   1 
ATOM 976  C CG1 ? VAL A 1 120 ?   2.473   0.458 -10.534 1.000 95.280 ? 120 VAL A CG1 1 
ATOM 977  C CG2 ? VAL A 1 120 ?   2.464   0.580  -8.025 1.000 95.280 ? 120 VAL A CG2 1 
ATOM 978  N N   ? MET A 1 121 ?  -0.587   0.087  -8.305 1.000 94.660 ? 121 MET A N   1 
ATOM 979  C CA  ? MET A 1 121 ?  -1.774   0.938  -8.318 1.000 94.660 ? 121 MET A CA  1 
ATOM 980  C C   ? MET A 1 121 ?  -1.674   2.026  -7.254 1.000 94.660 ? 121 MET A C   1 
ATOM 981  C CB  ? MET A 1 121 ?  -3.037   0.104  -8.097 1.000 94.660 ? 121 MET A CB  1 
ATOM 982  O O   ? MET A 1 121 ?  -1.151   1.788  -6.164 1.000 94.660 ? 121 MET A O   1 
ATOM 983  C CG  ? MET A 1 121 ?  -3.014  -0.717  -6.817 1.000 94.660 ? 121 MET A CG  1 
ATOM 984  S SD  ? MET A 1 121 ?  -4.418  -1.893  -6.711 1.000 94.660 ? 121 MET A SD  1 
ATOM 985  C CE  ? MET A 1 121 ?  -3.902  -3.118  -7.947 1.000 94.660 ? 121 MET A CE  1 
ATOM 986  N N   ? GLY A 1 122 ?  -2.193   3.242  -7.599 1.000 93.710 ? 122 GLY A N   1 
ATOM 987  C CA  ? GLY A 1 122 ?  -2.136   4.310  -6.614 1.000 93.710 ? 122 GLY A CA  1 
ATOM 988  C C   ? GLY A 1 122 ?  -2.865   5.566  -7.053 1.000 93.710 ? 122 GLY A C   1 
ATOM 989  O O   ? GLY A 1 122 ?  -3.315   5.661  -8.197 1.000 93.710 ? 122 GLY A O   1 
ATOM 990  N N   ? TRP A 1 123 ?  -2.975   6.564  -6.109 1.000 91.740 ? 123 TRP A N   1 
ATOM 991  C CA  ? TRP A 1 123 ?  -3.680   7.827  -6.303 1.000 91.740 ? 123 TRP A CA  1 
ATOM 992  C C   ? TRP A 1 123 ?  -2.702   8.997  -6.333 1.000 91.740 ? 123 TRP A C   1 
ATOM 993  C CB  ? TRP A 1 123 ?  -4.717   8.041  -5.198 1.000 91.740 ? 123 TRP A CB  1 
ATOM 994  O O   ? TRP A 1 123 ?  -3.094  10.148  -6.125 1.000 91.740 ? 123 TRP A O   1 
ATOM 995  C CG  ? TRP A 1 123 ?  -5.882   7.099  -5.265 1.000 91.740 ? 123 TRP A CG  1 
ATOM 996  C CD1 ? TRP A 1 123 ?  -7.063   7.296  -5.924 1.000 91.740 ? 123 TRP A CD1 1 
ATOM 997  C CD2 ? TRP A 1 123 ?  -5.977   5.813  -4.645 1.000 91.740 ? 123 TRP A CD2 1 
ATOM 998  C CE2 ? TRP A 1 123 ?  -7.246   5.285  -4.971 1.000 91.740 ? 123 TRP A CE2 1 
ATOM 999  C CE3 ? TRP A 1 123 ?  -5.111   5.055  -3.845 1.000 91.740 ? 123 TRP A CE3 1 
ATOM 1000 N NE1 ? TRP A 1 123 ?  -7.888   6.208  -5.751 1.000 91.740 ? 123 TRP A NE1 1 
ATOM 1001 C CH2 ? TRP A 1 123 ?  -6.804   3.310  -3.743 1.000 91.740 ? 123 TRP A CH2 1 
ATOM 1002 C CZ2 ? TRP A 1 123 ?  -7.670   4.031  -4.524 1.000 91.740 ? 123 TRP A CZ2 1 
ATOM 1003 C CZ3 ? TRP A 1 123 ?  -5.535   3.807  -3.401 1.000 91.740 ? 123 TRP A CZ3 1 
ATOM 1004 N N   ? GLY A 1 124 ?  -1.382   8.694  -6.506 1.000 88.040 ? 124 GLY A N   1 
ATOM 1005 C CA  ? GLY A 1 124 ?  -0.348   9.713  -6.408 1.000 88.040 ? 124 GLY A CA  1 
ATOM 1006 C C   ? GLY A 1 124 ?  -0.128  10.466  -7.707 1.000 88.040 ? 124 GLY A C   1 
ATOM 1007 O O   ? GLY A 1 124 ?  -0.958  10.402  -8.616 1.000 88.040 ? 124 GLY A O   1 
ATOM 1008 N N   ? GLN A 1 125 ?   0.917  11.309  -7.919 1.000 87.460 ? 125 GLN A N   1 
ATOM 1009 C CA  ? GLN A 1 125 ?   1.260  12.157  -9.057 1.000 87.460 ? 125 GLN A CA  1 
ATOM 1010 C C   ? GLN A 1 125 ?   1.493  11.323 -10.313 1.000 87.460 ? 125 GLN A C   1 
ATOM 1011 C CB  ? GLN A 1 125 ?   2.499  12.997  -8.746 1.000 87.460 ? 125 GLN A CB  1 
ATOM 1012 O O   ? GLN A 1 125 ?   2.047  10.224 -10.242 1.000 87.460 ? 125 GLN A O   1 
ATOM 1013 C CG  ? GLN A 1 125 ?   2.293  14.007  -7.625 1.000 87.460 ? 125 GLN A CG  1 
ATOM 1014 C CD  ? GLN A 1 125 ?   3.558  14.773  -7.285 1.000 87.460 ? 125 GLN A CD  1 
ATOM 1015 N NE2 ? GLN A 1 125 ?   3.479  15.625  -6.269 1.000 87.460 ? 125 GLN A NE2 1 
ATOM 1016 O OE1 ? GLN A 1 125 ?   4.597  14.598  -7.929 1.000 87.460 ? 125 GLN A OE1 1 
ATOM 1017 N N   ? THR A 1 126 ?   1.116  11.838 -11.570 1.000 87.440 ? 126 THR A N   1 
ATOM 1018 C CA  ? THR A 1 126 ?   1.249  11.126 -12.837 1.000 87.440 ? 126 THR A CA  1 
ATOM 1019 C C   ? THR A 1 126 ?   2.347  11.749 -13.694 1.000 87.440 ? 126 THR A C   1 
ATOM 1020 C CB  ? THR A 1 126 ?  -0.077  11.125 -13.618 1.000 87.440 ? 126 THR A CB  1 
ATOM 1021 O O   ? THR A 1 126 ?   2.659  11.245 -14.775 1.000 87.440 ? 126 THR A O   1 
ATOM 1022 C CG2 ? THR A 1 126 ?  -1.146  10.319 -12.887 1.000 87.440 ? 126 THR A CG2 1 
ATOM 1023 O OG1 ? THR A 1 126 ?  -0.535  12.474 -13.774 1.000 87.440 ? 126 THR A OG1 1 
ATOM 1024 N N   ? THR A 1 127 ?   2.893  12.894 -13.249 1.000 85.570 ? 127 THR A N   1 
ATOM 1025 C CA  ? THR A 1 127 ?   4.014  13.530 -13.932 1.000 85.570 ? 127 THR A CA  1 
ATOM 1026 C C   ? THR A 1 127 ?   5.130  13.863 -12.946 1.000 85.570 ? 127 THR A C   1 
ATOM 1027 C CB  ? THR A 1 127 ?   3.570  14.812 -14.661 1.000 85.570 ? 127 THR A CB  1 
ATOM 1028 O O   ? THR A 1 127 ?   4.892  13.958 -11.740 1.000 85.570 ? 127 THR A O   1 
ATOM 1029 C CG2 ? THR A 1 127 ?   2.515  14.505 -15.719 1.000 85.570 ? 127 THR A CG2 1 
ATOM 1030 O OG1 ? THR A 1 127 ?   3.022  15.731 -13.708 1.000 85.570 ? 127 THR A OG1 1 
ATOM 1031 N N   ? SER A 1 128 ?   6.446  13.991 -13.473 1.000 84.720 ? 128 SER A N   1 
ATOM 1032 C CA  ? SER A 1 128 ?   7.651  14.400 -12.759 1.000 84.720 ? 128 SER A CA  1 
ATOM 1033 C C   ? SER A 1 128 ?   8.518  15.315 -13.617 1.000 84.720 ? 128 SER A C   1 
ATOM 1034 C CB  ? SER A 1 128 ?   8.459  13.177 -12.325 1.000 84.720 ? 128 SER A CB  1 
ATOM 1035 O O   ? SER A 1 128 ?   8.792  15.008 -14.779 1.000 84.720 ? 128 SER A O   1 
ATOM 1036 O OG  ? SER A 1 128 ?   9.672  13.569 -11.705 1.000 84.720 ? 128 SER A OG  1 
ATOM 1037 N N   ? PRO A 1 129 ?   8.889  16.424 -13.162 1.000 79.560 ? 129 PRO A N   1 
ATOM 1038 C CA  ? PRO A 1 129 ?   8.802  16.990 -11.814 1.000 79.560 ? 129 PRO A CA  1 
ATOM 1039 C C   ? PRO A 1 129 ?   7.489  17.728 -11.567 1.000 79.560 ? 129 PRO A C   1 
ATOM 1040 C CB  ? PRO A 1 129 ?   9.989  17.955 -11.759 1.000 79.560 ? 129 PRO A CB  1 
ATOM 1041 O O   ? PRO A 1 129 ?   7.227  18.172 -10.446 1.000 79.560 ? 129 PRO A O   1 
ATOM 1042 C CG  ? PRO A 1 129 ?  10.148  18.445 -13.162 1.000 79.560 ? 129 PRO A CG  1 
ATOM 1043 C CD  ? PRO A 1 129 ?   9.728  17.350 -14.100 1.000 79.560 ? 129 PRO A CD  1 
ATOM 1044 N N   ? GLN A 1 130 ?   6.667  17.980 -12.736 1.000 81.120 ? 130 GLN A N   1 
ATOM 1045 C CA  ? GLN A 1 130 ?   5.365  18.633 -12.639 1.000 81.120 ? 130 GLN A CA  1 
ATOM 1046 C C   ? GLN A 1 130 ?   4.351  17.734 -11.937 1.000 81.120 ? 130 GLN A C   1 
ATOM 1047 C CB  ? GLN A 1 130 ?   4.853  19.018 -14.028 1.000 81.120 ? 130 GLN A CB  1 
ATOM 1048 O O   ? GLN A 1 130 ?   4.277  16.536 -12.217 1.000 81.120 ? 130 GLN A O   1 
ATOM 1049 C CG  ? GLN A 1 130 ?   5.648  20.136 -14.688 1.000 81.120 ? 130 GLN A CG  1 
ATOM 1050 C CD  ? GLN A 1 130 ?   6.943  19.648 -15.310 1.000 81.120 ? 130 GLN A CD  1 
ATOM 1051 N NE2 ? GLN A 1 130 ?   7.873  20.568 -15.542 1.000 81.120 ? 130 GLN A NE2 1 
ATOM 1052 O OE1 ? GLN A 1 130 ?   7.106  18.454 -15.578 1.000 81.120 ? 130 GLN A OE1 1 
ATOM 1053 N N   ? GLU A 1 131 ?   3.702  18.295 -10.938 1.000 81.770 ? 131 GLU A N   1 
ATOM 1054 C CA  ? GLU A 1 131 ?   2.759  17.530 -10.127 1.000 81.770 ? 131 GLU A CA  1 
ATOM 1055 C C   ? GLU A 1 131 ?   1.355  17.575 -10.723 1.000 81.770 ? 131 GLU A C   1 
ATOM 1056 C CB  ? GLU A 1 131 ?   2.737  18.056  -8.689 1.000 81.770 ? 131 GLU A CB  1 
ATOM 1057 O O   ? GLU A 1 131 ?   0.777  18.652 -10.882 1.000 81.770 ? 131 GLU A O   1 
ATOM 1058 C CG  ? GLU A 1 131 ?   1.946  17.182  -7.727 1.000 81.770 ? 131 GLU A CG  1 
ATOM 1059 C CD  ? GLU A 1 131 ?   2.035  17.647  -6.282 1.000 81.770 ? 131 GLU A CD  1 
ATOM 1060 O OE1 ? GLU A 1 131 ?   1.366  17.049  -5.409 1.000 81.770 ? 131 GLU A OE1 1 
ATOM 1061 O OE2 ? GLU A 1 131 ?   2.780  18.618  -6.021 1.000 81.770 ? 131 GLU A OE2 1 
ATOM 1062 N N   ? THR A 1 132 ?   0.951  16.428 -11.324 1.000 86.220 ? 132 THR A N   1 
ATOM 1063 C CA  ? THR A 1 132 ?  -0.440  16.232 -11.719 1.000 86.220 ? 132 THR A CA  1 
ATOM 1064 C C   ? THR A 1 132 ?  -1.089  15.131 -10.886 1.000 86.220 ? 132 THR A C   1 
ATOM 1065 C CB  ? THR A 1 132 ?  -0.552  15.881 -13.214 1.000 86.220 ? 132 THR A CB  1 
ATOM 1066 O O   ? THR A 1 132 ?  -0.640  13.983 -10.906 1.000 86.220 ? 132 THR A O   1 
ATOM 1067 C CG2 ? THR A 1 132 ?  -2.010  15.811 -13.655 1.000 86.220 ? 132 THR A CG2 1 
ATOM 1068 O OG1 ? THR A 1 132 ?   0.122  16.884 -13.986 1.000 86.220 ? 132 THR A OG1 1 
ATOM 1069 N N   ? LEU A 1 133 ?  -2.151  15.508 -10.101 1.000 87.350 ? 133 LEU A N   1 
ATOM 1070 C CA  ? LEU A 1 133 ?  -2.882  14.549  -9.280 1.000 87.350 ? 133 LEU A CA  1 
ATOM 1071 C C   ? LEU A 1 133 ?  -4.183  14.133  -9.959 1.000 87.350 ? 133 LEU A C   1 
ATOM 1072 C CB  ? LEU A 1 133 ?  -3.179  15.142  -7.900 1.000 87.350 ? 133 LEU A CB  1 
ATOM 1073 O O   ? LEU A 1 133 ?  -5.077  14.958 -10.156 1.000 87.350 ? 133 LEU A O   1 
ATOM 1074 C CG  ? LEU A 1 133 ?  -1.970  15.418  -7.006 1.000 87.350 ? 133 LEU A CG  1 
ATOM 1075 C CD1 ? LEU A 1 133 ?  -2.394  16.201  -5.768 1.000 87.350 ? 133 LEU A CD1 1 
ATOM 1076 C CD2 ? LEU A 1 133 ?  -1.287  14.113  -6.611 1.000 87.350 ? 133 LEU A CD2 1 
ATOM 1077 N N   ? PRO A 1 134 ?  -4.268  12.878 -10.367 1.000 90.070 ? 134 PRO A N   1 
ATOM 1078 C CA  ? PRO A 1 134 ?  -5.498  12.422 -11.020 1.000 90.070 ? 134 PRO A CA  1 
ATOM 1079 C C   ? PRO A 1 134 ?  -6.638  12.185 -10.033 1.000 90.070 ? 134 PRO A C   1 
ATOM 1080 C CB  ? PRO A 1 134 ?  -5.076  11.113 -11.692 1.000 90.070 ? 134 PRO A CB  1 
ATOM 1081 O O   ? PRO A 1 134 ?  -6.392  11.926  -8.852 1.000 90.070 ? 134 PRO A O   1 
ATOM 1082 C CG  ? PRO A 1 134 ?  -4.010  10.554 -10.805 1.000 90.070 ? 134 PRO A CG  1 
ATOM 1083 C CD  ? PRO A 1 134 ?  -3.210  11.695 -10.245 1.000 90.070 ? 134 PRO A CD  1 
ATOM 1084 N N   ? ASP A 1 135 ?  -7.907  12.284 -10.460 1.000 90.860 ? 135 ASP A N   1 
ATOM 1085 C CA  ? ASP A 1 135 ?  -9.090  12.031  -9.643 1.000 90.860 ? 135 ASP A CA  1 
ATOM 1086 C C   ? ASP A 1 135 ?  -9.371  10.534  -9.534 1.000 90.860 ? 135 ASP A C   1 
ATOM 1087 C CB  ? ASP A 1 135 ? -10.307  12.754 -10.223 1.000 90.860 ? 135 ASP A CB  1 
ATOM 1088 O O   ? ASP A 1 135 ? -10.048  10.091  -8.603 1.000 90.860 ? 135 ASP A O   1 
ATOM 1089 C CG  ? ASP A 1 135 ? -10.252  14.259 -10.028 1.000 90.860 ? 135 ASP A CG  1 
ATOM 1090 O OD1 ? ASP A 1 135 ?  -9.679  14.723  -9.018 1.000 90.860 ? 135 ASP A OD1 1 
ATOM 1091 O OD2 ? ASP A 1 135 ? -10.788  14.988 -10.890 1.000 90.860 ? 135 ASP A OD2 1 
ATOM 1092 N N   ? VAL A 1 136 ?  -8.800   9.732 -10.451 1.000 93.590 ? 136 VAL A N   1 
ATOM 1093 C CA  ? VAL A 1 136 ?  -8.953   8.281 -10.460 1.000 93.590 ? 136 VAL A CA  1 
ATOM 1094 C C   ? VAL A 1 136 ?  -7.587   7.617 -10.302 1.000 93.590 ? 136 VAL A C   1 
ATOM 1095 C CB  ? VAL A 1 136 ?  -9.637   7.791 -11.756 1.000 93.590 ? 136 VAL A CB  1 
ATOM 1096 O O   ? VAL A 1 136 ?  -6.569   8.165 -10.731 1.000 93.590 ? 136 VAL A O   1 
ATOM 1097 C CG1 ? VAL A 1 136 ? -11.034   8.394 -11.890 1.000 93.590 ? 136 VAL A CG1 1 
ATOM 1098 C CG2 ? VAL A 1 136 ?  -8.783   8.137 -12.974 1.000 93.590 ? 136 VAL A CG2 1 
ATOM 1099 N N   ? PRO A 1 137 ?  -7.560   6.411  -9.719 1.000 94.740 ? 137 PRO A N   1 
ATOM 1100 C CA  ? PRO A 1 137 ?  -6.271   5.727  -9.594 1.000 94.740 ? 137 PRO A CA  1 
ATOM 1101 C C   ? PRO A 1 137 ?  -5.711   5.273 -10.940 1.000 94.740 ? 137 PRO A C   1 
ATOM 1102 C CB  ? PRO A 1 137 ?  -6.595   4.524  -8.704 1.000 94.740 ? 137 PRO A CB  1 
ATOM 1103 O O   ? PRO A 1 137 ?  -6.474   4.931 -11.847 1.000 94.740 ? 137 PRO A O   1 
ATOM 1104 C CG  ? PRO A 1 137 ?  -8.030   4.214  -8.988 1.000 94.740 ? 137 PRO A CG  1 
ATOM 1105 C CD  ? PRO A 1 137 ?  -8.755   5.504  -9.243 1.000 94.740 ? 137 PRO A CD  1 
ATOM 1106 N N   ? HIS A 1 138 ?  -4.378   5.236 -11.016 1.000 95.130 ? 138 HIS A N   1 
ATOM 1107 C CA  ? HIS A 1 138 ?  -3.683   4.733 -12.195 1.000 95.130 ? 138 HIS A CA  1 
ATOM 1108 C C   ? HIS A 1 138 ?  -2.957   3.427 -11.891 1.000 95.130 ? 138 HIS A C   1 
ATOM 1109 C CB  ? HIS A 1 138 ?  -2.693   5.775 -12.719 1.000 95.130 ? 138 HIS A CB  1 
ATOM 1110 O O   ? HIS A 1 138 ?  -2.447   3.238 -10.784 1.000 95.130 ? 138 HIS A O   1 
ATOM 1111 C CG  ? HIS A 1 138 ?  -3.342   6.897 -13.466 1.000 95.130 ? 138 HIS A CG  1 
ATOM 1112 C CD2 ? HIS A 1 138 ?  -4.528   7.522 -13.277 1.000 95.130 ? 138 HIS A CD2 1 
ATOM 1113 N ND1 ? HIS A 1 138 ?  -2.756   7.500 -14.557 1.000 95.130 ? 138 HIS A ND1 1 
ATOM 1114 C CE1 ? HIS A 1 138 ?  -3.556   8.452 -15.009 1.000 95.130 ? 138 HIS A CE1 1 
ATOM 1115 N NE2 ? HIS A 1 138 ?  -4.638   8.485 -14.250 1.000 95.130 ? 138 HIS A NE2 1 
ATOM 1116 N N   ? CYS A 1 139 ?  -2.952   2.594 -12.964 1.000 95.410 ? 139 CYS A N   1 
ATOM 1117 C CA  ? CYS A 1 139 ?  -2.324   1.282 -12.855 1.000 95.410 ? 139 CYS A CA  1 
ATOM 1118 C C   ? CYS A 1 139 ?  -1.302   1.072 -13.966 1.000 95.410 ? 139 CYS A C   1 
ATOM 1119 C CB  ? CYS A 1 139 ?  -3.379   0.177 -12.904 1.000 95.410 ? 139 CYS A CB  1 
ATOM 1120 O O   ? CYS A 1 139 ?  -1.500   1.533 -15.092 1.000 95.410 ? 139 CYS A O   1 
ATOM 1121 S SG  ? CYS A 1 139 ?  -4.663   0.341 -11.644 1.000 95.410 ? 139 CYS A SG  1 
ATOM 1122 N N   ? ALA A 1 140 ?  -0.229   0.368 -13.593 1.000 95.670 ? 140 ALA A N   1 
ATOM 1123 C CA  ? ALA A 1 140 ?   0.809   0.063 -14.574 1.000 95.670 ? 140 ALA A CA  1 
ATOM 1124 C C   ? ALA A 1 140 ?   1.522  -1.242 -14.231 1.000 95.670 ? 140 ALA A C   1 
ATOM 1125 C CB  ? ALA A 1 140 ?   1.814   1.208 -14.660 1.000 95.670 ? 140 ALA A CB  1 
ATOM 1126 O O   ? ALA A 1 140 ?   1.624  -1.611 -13.059 1.000 95.670 ? 140 ALA A O   1 
ATOM 1127 N N   ? ASN A 1 141 ?   1.981  -1.856 -15.348 1.000 95.520 ? 141 ASN A N   1 
ATOM 1128 C CA  ? ASN A 1 141 ?   2.841  -3.019 -15.161 1.000 95.520 ? 141 ASN A CA  1 
ATOM 1129 C C   ? ASN A 1 141 ?   4.307  -2.616 -15.028 1.000 95.520 ? 141 ASN A C   1 
ATOM 1130 C CB  ? ASN A 1 141 ?   2.666  -4.008 -16.315 1.000 95.520 ? 141 ASN A CB  1 
ATOM 1131 O O   ? ASN A 1 141 ?   4.800  -1.787 -15.796 1.000 95.520 ? 141 ASN A O   1 
ATOM 1132 C CG  ? ASN A 1 141 ?   1.304  -4.675 -16.310 1.000 95.520 ? 141 ASN A CG  1 
ATOM 1133 N ND2 ? ASN A 1 141 ?   0.799  -5.001 -17.494 1.000 95.520 ? 141 ASN A ND2 1 
ATOM 1134 O OD1 ? ASN A 1 141 ?   0.711  -4.895 -15.251 1.000 95.520 ? 141 ASN A OD1 1 
ATOM 1135 N N   ? ILE A 1 142 ?   4.899  -3.266 -13.940 1.000 95.250 ? 142 ILE A N   1 
ATOM 1136 C CA  ? ILE A 1 142 ?   6.315  -3.015 -13.698 1.000 95.250 ? 142 ILE A CA  1 
ATOM 1137 C C   ? ILE A 1 142 ?   7.032  -4.333 -13.413 1.000 95.250 ? 142 ILE A C   1 
ATOM 1138 C CB  ? ILE A 1 142 ?   6.522  -2.029 -12.526 1.000 95.250 ? 142 ILE A CB  1 
ATOM 1139 O O   ? ILE A 1 142 ?   6.399  -5.321 -13.033 1.000 95.250 ? 142 ILE A O   1 
ATOM 1140 C CG1 ? ILE A 1 142 ?   6.947  -2.784 -11.262 1.000 95.250 ? 142 ILE A CG1 1 
ATOM 1141 C CG2 ? ILE A 1 142 ?   5.250  -1.213 -12.276 1.000 95.250 ? 142 ILE A CG2 1 
ATOM 1142 C CD1 ? ILE A 1 142 ?   7.357  -1.878 -10.109 1.000 95.250 ? 142 ILE A CD1 1 
ATOM 1143 N N   ? ASN A 1 143 ?   8.453  -4.349 -13.652 1.000 95.310 ? 143 ASN A N   1 
ATOM 1144 C CA  ? ASN A 1 143 ?   9.236  -5.564 -13.455 1.000 95.310 ? 143 ASN A CA  1 
ATOM 1145 C C   ? ASN A 1 143 ?   9.919  -5.576 -12.090 1.000 95.310 ? 143 ASN A C   1 
ATOM 1146 C CB  ? ASN A 1 143 ?  10.273  -5.721 -14.569 1.000 95.310 ? 143 ASN A CB  1 
ATOM 1147 O O   ? ASN A 1 143 ?  10.462  -4.559 -11.655 1.000 95.310 ? 143 ASN A O   1 
ATOM 1148 C CG  ? ASN A 1 143 ?   9.641  -5.943 -15.929 1.000 95.310 ? 143 ASN A CG  1 
ATOM 1149 N ND2 ? ASN A 1 143 ?  10.341  -5.536 -16.982 1.000 95.310 ? 143 ASN A ND2 1 
ATOM 1150 O OD1 ? ASN A 1 143 ?   8.532  -6.473 -16.032 1.000 95.310 ? 143 ASN A OD1 1 
ATOM 1151 N N   ? LEU A 1 144 ?   9.726  -6.761 -11.531 1.000 95.520 ? 144 LEU A N   1 
ATOM 1152 C CA  ? LEU A 1 144 ?  10.508  -6.975 -10.318 1.000 95.520 ? 144 LEU A CA  1 
ATOM 1153 C C   ? LEU A 1 144 ?  11.974  -7.229 -10.655 1.000 95.520 ? 144 LEU A C   1 
ATOM 1154 C CB  ? LEU A 1 144 ?   9.945  -8.152  -9.518 1.000 95.520 ? 144 LEU A CB  1 
ATOM 1155 O O   ? LEU A 1 144 ?  12.284  -8.075 -11.497 1.000 95.520 ? 144 LEU A O   1 
ATOM 1156 C CG  ? LEU A 1 144 ?  10.460  -8.306  -8.086 1.000 95.520 ? 144 LEU A CG  1 
ATOM 1157 C CD1 ? LEU A 1 144 ?  10.027  -7.117  -7.235 1.000 95.520 ? 144 LEU A CD1 1 
ATOM 1158 C CD2 ? LEU A 1 144 ?   9.966  -9.614  -7.477 1.000 95.520 ? 144 LEU A CD2 1 
ATOM 1159 N N   ? LEU A 1 145 ?  12.821  -6.473  -9.975 1.000 94.200 ? 145 LEU A N   1 
ATOM 1160 C CA  ? LEU A 1 145 ?  14.247  -6.525 -10.277 1.000 94.200 ? 145 LEU A CA  1 
ATOM 1161 C C   ? LEU A 1 145 ?  15.021  -7.176  -9.136 1.000 94.200 ? 145 LEU A C   1 
ATOM 1162 C CB  ? LEU A 1 145 ?  14.791  -5.119 -10.541 1.000 94.200 ? 145 LEU A CB  1 
ATOM 1163 O O   ? LEU A 1 145 ?  14.519  -7.269  -8.013 1.000 94.200 ? 145 LEU A O   1 
ATOM 1164 C CG  ? LEU A 1 145 ?  14.064  -4.301 -11.610 1.000 94.200 ? 145 LEU A CG  1 
ATOM 1165 C CD1 ? LEU A 1 145 ?  14.556  -2.857 -11.598 1.000 94.200 ? 145 LEU A CD1 1 
ATOM 1166 C CD2 ? LEU A 1 145 ?  14.259  -4.926 -12.987 1.000 94.200 ? 145 LEU A CD2 1 
ATOM 1167 N N   ? ASP A 1 146 ?  16.221  -7.583  -9.582 1.000 91.660 ? 146 ASP A N   1 
ATOM 1168 C CA  ? ASP A 1 146 ?  17.167  -8.064  -8.580 1.000 91.660 ? 146 ASP A CA  1 
ATOM 1169 C C   ? ASP A 1 146 ?  17.580  -6.941  -7.631 1.000 91.660 ? 146 ASP A C   1 
ATOM 1170 C CB  ? ASP A 1 146 ?  18.403  -8.665  -9.253 1.000 91.660 ? 146 ASP A CB  1 
ATOM 1171 O O   ? ASP A 1 146 ?  17.829  -5.814  -8.065 1.000 91.660 ? 146 ASP A O   1 
ATOM 1172 C CG  ? ASP A 1 146 ?  19.268  -9.467  -8.297 1.000 91.660 ? 146 ASP A CG  1 
ATOM 1173 O OD1 ? ASP A 1 146 ?  19.983  -8.862  -7.468 1.000 91.660 ? 146 ASP A OD1 1 
ATOM 1174 O OD2 ? ASP A 1 146 ?  19.237 -10.714  -8.374 1.000 91.660 ? 146 ASP A OD2 1 
ATOM 1175 N N   ? TYR A 1 147 ?  17.546  -7.377  -6.367 1.000 85.240 ? 147 TYR A N   1 
ATOM 1176 C CA  ? TYR A 1 147 ?  17.888  -6.394  -5.344 1.000 85.240 ? 147 TYR A CA  1 
ATOM 1177 C C   ? TYR A 1 147 ?  19.218  -5.719  -5.660 1.000 85.240 ? 147 TYR A C   1 
ATOM 1178 C CB  ? TYR A 1 147 ?  17.953  -7.055  -3.964 1.000 85.240 ? 147 TYR A CB  1 
ATOM 1179 O O   ? TYR A 1 147 ?  19.432  -4.558  -5.302 1.000 85.240 ? 147 TYR A O   1 
ATOM 1180 C CG  ? TYR A 1 147 ?  18.506  -6.155  -2.886 1.000 85.240 ? 147 TYR A CG  1 
ATOM 1181 C CD1 ? TYR A 1 147 ?  19.799  -6.332  -2.398 1.000 85.240 ? 147 TYR A CD1 1 
ATOM 1182 C CD2 ? TYR A 1 147 ?  17.737  -5.127  -2.352 1.000 85.240 ? 147 TYR A CD2 1 
ATOM 1183 C CE1 ? TYR A 1 147 ?  20.312  -5.507  -1.403 1.000 85.240 ? 147 TYR A CE1 1 
ATOM 1184 C CE2 ? TYR A 1 147 ?  18.239  -4.295  -1.356 1.000 85.240 ? 147 TYR A CE2 1 
ATOM 1185 O OH  ? TYR A 1 147 ?  20.029  -3.672   0.096 1.000 85.240 ? 147 TYR A OH  1 
ATOM 1186 C CZ  ? TYR A 1 147 ?  19.526  -4.492  -0.890 1.000 85.240 ? 147 TYR A CZ  1 
ATOM 1187 N N   ? GLU A 1 148 ?  20.234  -6.342  -6.331 1.000 86.560 ? 148 GLU A N   1 
ATOM 1188 C CA  ? GLU A 1 148 ?  21.544  -5.791  -6.666 1.000 86.560 ? 148 GLU A CA  1 
ATOM 1189 C C   ? GLU A 1 148 ?  21.416  -4.601  -7.612 1.000 86.560 ? 148 GLU A C   1 
ATOM 1190 C CB  ? GLU A 1 148 ?  22.436  -6.867  -7.291 1.000 86.560 ? 148 GLU A CB  1 
ATOM 1191 O O   ? GLU A 1 148 ?  22.244  -3.688  -7.586 1.000 86.560 ? 148 GLU A O   1 
ATOM 1192 C CG  ? GLU A 1 148 ?  22.877  -7.945  -6.311 1.000 86.560 ? 148 GLU A CG  1 
ATOM 1193 C CD  ? GLU A 1 148 ?  23.621  -7.392  -5.106 1.000 86.560 ? 148 GLU A CD  1 
ATOM 1194 O OE1 ? GLU A 1 148 ?  23.403  -7.889  -3.978 1.000 86.560 ? 148 GLU A OE1 1 
ATOM 1195 O OE2 ? GLU A 1 148 ?  24.427  -6.453  -5.291 1.000 86.560 ? 148 GLU A OE2 1 
ATOM 1196 N N   ? VAL A 1 149 ?  20.378  -4.566  -8.408 1.000 88.410 ? 149 VAL A N   1 
ATOM 1197 C CA  ? VAL A 1 149 ?  20.101  -3.461  -9.320 1.000 88.410 ? 149 VAL A CA  1 
ATOM 1198 C C   ? VAL A 1 149 ?  19.785  -2.198  -8.522 1.000 88.410 ? 149 VAL A C   1 
ATOM 1199 C CB  ? VAL A 1 149 ?  18.935  -3.793 -10.277 1.000 88.410 ? 149 VAL A CB  1 
ATOM 1200 O O   ? VAL A 1 149 ?  20.285  -1.116  -8.836 1.000 88.410 ? 149 VAL A O   1 
ATOM 1201 C CG1 ? VAL A 1 149 ?  18.559  -2.571 -11.114 1.000 88.410 ? 149 VAL A CG1 1 
ATOM 1202 C CG2 ? VAL A 1 149 ?  19.303  -4.970 -11.179 1.000 88.410 ? 149 VAL A CG2 1 
ATOM 1203 N N   ? CYS A 1 150 ?  19.048  -2.328  -7.475 1.000 85.830 ? 150 CYS A N   1 
ATOM 1204 C CA  ? CYS A 1 150 ?  18.637  -1.214  -6.628 1.000 85.830 ? 150 CYS A CA  1 
ATOM 1205 C C   ? CYS A 1 150 ?  19.801  -0.716  -5.778 1.000 85.830 ? 150 CYS A C   1 
ATOM 1206 C CB  ? CYS A 1 150 ?  17.475  -1.626  -5.726 1.000 85.830 ? 150 CYS A CB  1 
ATOM 1207 O O   ? CYS A 1 150 ?  19.928   0.485  -5.535 1.000 85.830 ? 150 CYS A O   1 
ATOM 1208 S SG  ? CYS A 1 150 ?  15.931  -1.919  -6.616 1.000 85.830 ? 150 CYS A SG  1 
ATOM 1209 N N   ? ARG A 1 151 ?  20.682  -1.503  -5.357 1.000 84.720 ? 151 ARG A N   1 
ATOM 1210 C CA  ? ARG A 1 151 ?  21.838  -1.141  -4.544 1.000 84.720 ? 151 ARG A CA  1 
ATOM 1211 C C   ? ARG A 1 151 ?  22.798  -0.249  -5.324 1.000 84.720 ? 151 ARG A C   1 
ATOM 1212 C CB  ? ARG A 1 151 ?  22.567  -2.395  -4.056 1.000 84.720 ? 151 ARG A CB  1 
ATOM 1213 O O   ? ARG A 1 151 ?  23.529   0.550  -4.735 1.000 84.720 ? 151 ARG A O   1 
ATOM 1214 C CG  ? ARG A 1 151 ?  21.920  -3.053  -2.848 1.000 84.720 ? 151 ARG A CG  1 
ATOM 1215 C CD  ? ARG A 1 151 ?  22.876  -4.007  -2.146 1.000 84.720 ? 151 ARG A CD  1 
ATOM 1216 N NE  ? ARG A 1 151 ?  23.402  -5.015  -3.063 1.000 84.720 ? 151 ARG A NE  1 
ATOM 1217 N NH1 ? ARG A 1 151 ?  25.083  -5.725  -1.646 1.000 84.720 ? 151 ARG A NH1 1 
ATOM 1218 N NH2 ? ARG A 1 151 ?  24.833  -6.690  -3.711 1.000 84.720 ? 151 ARG A NH2 1 
ATOM 1219 C CZ  ? ARG A 1 151 ?  24.438  -5.808  -2.805 1.000 84.720 ? 151 ARG A CZ  1 
ATOM 1220 N N   ? THR A 1 152 ?  22.732  -0.476  -6.631 1.000 85.700 ? 152 THR A N   1 
ATOM 1221 C CA  ? THR A 1 152 ?  23.615   0.328  -7.469 1.000 85.700 ? 152 THR A CA  1 
ATOM 1222 C C   ? THR A 1 152 ?  23.138   1.776  -7.526 1.000 85.700 ? 152 THR A C   1 
ATOM 1223 C CB  ? THR A 1 152 ?  23.701  -0.243  -8.897 1.000 85.700 ? 152 THR A CB  1 
ATOM 1224 O O   ? THR A 1 152 ?  23.948   2.699  -7.630 1.000 85.700 ? 152 THR A O   1 
ATOM 1225 C CG2 ? THR A 1 152 ?  24.196  -1.686  -8.884 1.000 85.700 ? 152 THR A CG2 1 
ATOM 1226 O OG1 ? THR A 1 152 ?  22.402  -0.201  -9.501 1.000 85.700 ? 152 THR A OG1 1 
ATOM 1227 N N   ? THR A 1 153 ?  21.820   1.980  -7.371 1.000 80.030 ? 153 THR A N   1 
ATOM 1228 C CA  ? THR A 1 153 ?  21.220   3.299  -7.537 1.000 80.030 ? 153 THR A CA  1 
ATOM 1229 C C   ? THR A 1 153 ?  20.810   3.880  -6.187 1.000 80.030 ? 153 THR A C   1 
ATOM 1230 C CB  ? THR A 1 153 ?  19.995   3.241  -8.468 1.000 80.030 ? 153 THR A CB  1 
ATOM 1231 O O   ? THR A 1 153 ?  20.720   5.100  -6.032 1.000 80.030 ? 153 THR A O   1 
ATOM 1232 C CG2 ? THR A 1 153 ?  20.402   2.876  -9.892 1.000 80.030 ? 153 THR A CG2 1 
ATOM 1233 O OG1 ? THR A 1 153 ?  19.076   2.257  -7.979 1.000 80.030 ? 153 THR A OG1 1 
ATOM 1234 N N   ? HIS A 1 154 ?  20.498   2.912  -5.207 1.000 78.270 ? 154 HIS A N   1 
ATOM 1235 C CA  ? HIS A 1 154 ?  20.086   3.300  -3.863 1.000 78.270 ? 154 HIS A CA  1 
ATOM 1236 C C   ? HIS A 1 154 ?  20.960   2.635  -2.805 1.000 78.270 ? 154 HIS A C   1 
ATOM 1237 C CB  ? HIS A 1 154 ?  18.616   2.944  -3.630 1.000 78.270 ? 154 HIS A CB  1 
ATOM 1238 O O   ? HIS A 1 154 ?  20.543   1.663  -2.171 1.000 78.270 ? 154 HIS A O   1 
ATOM 1239 C CG  ? HIS A 1 154 ?  17.684   3.565  -4.621 1.000 78.270 ? 154 HIS A CG  1 
ATOM 1240 C CD2 ? HIS A 1 154 ?  16.974   3.020  -5.637 1.000 78.270 ? 154 HIS A CD2 1 
ATOM 1241 N ND1 ? HIS A 1 154 ?  17.400   4.914  -4.631 1.000 78.270 ? 154 HIS A ND1 1 
ATOM 1242 C CE1 ? HIS A 1 154 ?  16.552   5.171  -5.613 1.000 78.270 ? 154 HIS A CE1 1 
ATOM 1243 N NE2 ? HIS A 1 154 ?  16.278   4.039  -6.239 1.000 78.270 ? 154 HIS A NE2 1 
ATOM 1244 N N   ? PRO A 1 155 ?  22.312   2.965  -2.721 1.000 70.790 ? 155 PRO A N   1 
ATOM 1245 C CA  ? PRO A 1 155 ?  23.289   2.292  -1.862 1.000 70.790 ? 155 PRO A CA  1 
ATOM 1246 C C   ? PRO A 1 155 ?  22.919   2.359  -0.382 1.000 70.790 ? 155 PRO A C   1 
ATOM 1247 C CB  ? PRO A 1 155 ?  24.586   3.059  -2.136 1.000 70.790 ? 155 PRO A CB  1 
ATOM 1248 O O   ? PRO A 1 155 ?  23.228   1.438   0.377 1.000 70.790 ? 155 PRO A O   1 
ATOM 1249 C CG  ? PRO A 1 155 ?  24.212   4.093  -3.148 1.000 70.790 ? 155 PRO A CG  1 
ATOM 1250 C CD  ? PRO A 1 155 ?  22.735   3.999  -3.404 1.000 70.790 ? 155 PRO A CD  1 
ATOM 1251 N N   ? GLN A 1 156 ?  21.860   3.035   0.055 1.000 69.970 ? 156 GLN A N   1 
ATOM 1252 C CA  ? GLN A 1 156 ?  21.290   3.184   1.389 1.000 69.970 ? 156 GLN A CA  1 
ATOM 1253 C C   ? GLN A 1 156 ?  19.885   3.776   1.324 1.000 69.970 ? 156 GLN A C   1 
ATOM 1254 C CB  ? GLN A 1 156 ?  22.189   4.061   2.263 1.000 69.970 ? 156 GLN A CB  1 
ATOM 1255 O O   ? GLN A 1 156 ?  19.668   4.803   0.677 1.000 69.970 ? 156 GLN A O   1 
ATOM 1256 C CG  ? GLN A 1 156 ?  23.539   3.433   2.581 1.000 69.970 ? 156 GLN A CG  1 
ATOM 1257 C CD  ? GLN A 1 156 ?  24.326   4.222   3.610 1.000 69.970 ? 156 GLN A CD  1 
ATOM 1258 N NE2 ? GLN A 1 156 ?  25.626   3.962   3.689 1.000 69.970 ? 156 GLN A NE2 1 
ATOM 1259 O OE1 ? GLN A 1 156 ?  23.769   5.059   4.328 1.000 69.970 ? 156 GLN A OE1 1 
ATOM 1260 N N   ? PRO A 1 157 ?  18.822   3.034   1.700 1.000 59.060 ? 157 PRO A N   1 
ATOM 1261 C CA  ? PRO A 1 157 ?  18.704   1.908   2.629 1.000 59.060 ? 157 PRO A CA  1 
ATOM 1262 C C   ? PRO A 1 157 ?  18.148   0.650   1.964 1.000 59.060 ? 157 PRO A C   1 
ATOM 1263 C CB  ? PRO A 1 157 ?  17.741   2.431   3.698 1.000 59.060 ? 157 PRO A CB  1 
ATOM 1264 O O   ? PRO A 1 157 ?  17.561  -0.200   2.637 1.000 59.060 ? 157 PRO A O   1 
ATOM 1265 C CG  ? PRO A 1 157 ?  16.825   3.357   2.965 1.000 59.060 ? 157 PRO A CG  1 
ATOM 1266 C CD  ? PRO A 1 157 ?  17.436   3.677   1.631 1.000 59.060 ? 157 PRO A CD  1 
ATOM 1267 N N   ? ALA A 1 158 ?  18.730   0.289   0.755 1.000 60.450 ? 158 ALA A N   1 
ATOM 1268 C CA  ? ALA A 1 158 ?  18.154  -0.894   0.121 1.000 60.450 ? 158 ALA A CA  1 
ATOM 1269 C C   ? ALA A 1 158 ?  18.653  -2.172   0.791 1.000 60.450 ? 158 ALA A C   1 
ATOM 1270 C CB  ? ALA A 1 158 ?  18.485  -0.915  -1.369 1.000 60.450 ? 158 ALA A CB  1 
ATOM 1271 O O   ? ALA A 1 158 ?  19.861  -2.376   0.932 1.000 60.450 ? 158 ALA A O   1 
ATOM 1272 N N   ? THR A 1 159 ?  17.943  -2.783   1.787 1.000 72.420 ? 159 THR A N   1 
ATOM 1273 C CA  ? THR A 1 159 ?  18.204  -4.092   2.375 1.000 72.420 ? 159 THR A CA  1 
ATOM 1274 C C   ? THR A 1 159 ?  17.464  -5.185   1.610 1.000 72.420 ? 159 THR A C   1 
ATOM 1275 C CB  ? THR A 1 159 ?  17.792  -4.130   3.858 1.000 72.420 ? 159 THR A CB  1 
ATOM 1276 O O   ? THR A 1 159 ?  16.712  -4.897   0.677 1.000 72.420 ? 159 THR A O   1 
ATOM 1277 C CG2 ? THR A 1 159 ?  18.366  -2.940   4.620 1.000 72.420 ? 159 THR A CG2 1 
ATOM 1278 O OG1 ? THR A 1 159 ?  16.362  -4.098   3.952 1.000 72.420 ? 159 THR A OG1 1 
ATOM 1279 N N   ? SER A 1 160 ?  17.867  -6.532   1.856 1.000 74.660 ? 160 SER A N   1 
ATOM 1280 C CA  ? SER A 1 160 ?  17.235  -7.695   1.240 1.000 74.660 ? 160 SER A CA  1 
ATOM 1281 C C   ? SER A 1 160 ?  15.747  -7.753   1.568 1.000 74.660 ? 160 SER A C   1 
ATOM 1282 C CB  ? SER A 1 160 ?  17.918  -8.983   1.702 1.000 74.660 ? 160 SER A CB  1 
ATOM 1283 O O   ? SER A 1 160 ?  14.988  -8.463   0.906 1.000 74.660 ? 160 SER A O   1 
ATOM 1284 O OG  ? SER A 1 160 ?  17.812  -9.133   3.107 1.000 74.660 ? 160 SER A OG  1 
ATOM 1285 N N   ? ARG A 1 161 ?  15.206  -6.907   2.407 1.000 79.310 ? 161 ARG A N   1 
ATOM 1286 C CA  ? ARG A 1 161 ?  13.815  -6.890   2.850 1.000 79.310 ? 161 ARG A CA  1 
ATOM 1287 C C   ? ARG A 1 161 ?  13.002  -5.867   2.064 1.000 79.310 ? 161 ARG A C   1 
ATOM 1288 C CB  ? ARG A 1 161 ?  13.732  -6.587   4.348 1.000 79.310 ? 161 ARG A CB  1 
ATOM 1289 O O   ? ARG A 1 161 ?  11.828  -5.638   2.363 1.000 79.310 ? 161 ARG A O   1 
ATOM 1290 C CG  ? ARG A 1 161 ?  14.314  -7.679   5.231 1.000 79.310 ? 161 ARG A CG  1 
ATOM 1291 C CD  ? ARG A 1 161 ?  14.068  -7.402   6.707 1.000 79.310 ? 161 ARG A CD  1 
ATOM 1292 N NE  ? ARG A 1 161 ?  14.669  -8.428   7.556 1.000 79.310 ? 161 ARG A NE  1 
ATOM 1293 N NH1 ? ARG A 1 161 ?  12.831  -9.826   7.522 1.000 79.310 ? 161 ARG A NH1 1 
ATOM 1294 N NH2 ? ARG A 1 161 ?  14.707 -10.420   8.698 1.000 79.310 ? 161 ARG A NH2 1 
ATOM 1295 C CZ  ? ARG A 1 161 ?  14.068  -9.556   7.923 1.000 79.310 ? 161 ARG A CZ  1 
ATOM 1296 N N   ? ILE A 1 162 ?  13.539  -5.264   0.995 1.000 86.800 ? 162 ILE A N   1 
ATOM 1297 C CA  ? ILE A 1 162 ?  12.894  -4.337   0.071 1.000 86.800 ? 162 ILE A CA  1 
ATOM 1298 C C   ? ILE A 1 162 ?  12.772  -4.983  -1.307 1.000 86.800 ? 162 ILE A C   1 
ATOM 1299 C CB  ? ILE A 1 162 ?  13.670  -3.005  -0.027 1.000 86.800 ? 162 ILE A CB  1 
ATOM 1300 O O   ? ILE A 1 162 ?  13.649  -5.744  -1.722 1.000 86.800 ? 162 ILE A O   1 
ATOM 1301 C CG1 ? ILE A 1 162 ?  15.074  -3.246  -0.595 1.000 86.800 ? 162 ILE A CG1 1 
ATOM 1302 C CG2 ? ILE A 1 162 ?  13.743  -2.320   1.341 1.000 86.800 ? 162 ILE A CG2 1 
ATOM 1303 C CD1 ? ILE A 1 162 ?  15.822  -1.971  -0.958 1.000 86.800 ? 162 ILE A CD1 1 
ATOM 1304 N N   ? LEU A 1 163 ?  11.608  -4.786  -1.820 1.000 91.850 ? 163 LEU A N   1 
ATOM 1305 C CA  ? LEU A 1 163 ?  11.426  -5.145  -3.223 1.000 91.850 ? 163 LEU A CA  1 
ATOM 1306 C C   ? LEU A 1 163 ?  11.821  -3.989  -4.135 1.000 91.850 ? 163 LEU A C   1 
ATOM 1307 C CB  ? LEU A 1 163 ?   9.973  -5.547  -3.489 1.000 91.850 ? 163 LEU A CB  1 
ATOM 1308 O O   ? LEU A 1 163 ?  11.563  -2.826  -3.818 1.000 91.850 ? 163 LEU A O   1 
ATOM 1309 C CG  ? LEU A 1 163 ?   9.463  -6.780  -2.742 1.000 91.850 ? 163 LEU A CG  1 
ATOM 1310 C CD1 ? LEU A 1 163 ?   7.957  -6.928  -2.929 1.000 91.850 ? 163 LEU A CD1 1 
ATOM 1311 C CD2 ? LEU A 1 163 ?  10.191  -8.033  -3.217 1.000 91.850 ? 163 LEU A CD2 1 
ATOM 1312 N N   ? CYS A 1 164 ?  12.477  -4.388  -5.214 1.000 91.780 ? 164 CYS A N   1 
ATOM 1313 C CA  ? CYS A 1 164 ?  12.913  -3.461  -6.253 1.000 91.780 ? 164 CYS A CA  1 
ATOM 1314 C C   ? CYS A 1 164 ?  12.161  -3.709  -7.555 1.000 91.780 ? 164 CYS A C   1 
ATOM 1315 C CB  ? CYS A 1 164 ?  14.417  -3.589  -6.489 1.000 91.780 ? 164 CYS A CB  1 
ATOM 1316 O O   ? CYS A 1 164 ?  12.175  -4.823  -8.082 1.000 91.780 ? 164 CYS A O   1 
ATOM 1317 S SG  ? CYS A 1 164 ?  15.087  -2.342  -7.610 1.000 91.780 ? 164 CYS A SG  1 
ATOM 1318 N N   ? ALA A 1 165 ?  11.504  -2.573  -7.994 1.000 93.620 ? 165 ALA A N   1 
ATOM 1319 C CA  ? ALA A 1 165 ?  10.688  -2.731  -9.196 1.000 93.620 ? 165 ALA A CA  1 
ATOM 1320 C C   ? ALA A 1 165 ?  10.738  -1.476 -10.062 1.000 93.620 ? 165 ALA A C   1 
ATOM 1321 C CB  ? ALA A 1 165 ?   9.245  -3.057  -8.819 1.000 93.620 ? 165 ALA A CB  1 
ATOM 1322 O O   ? ALA A 1 165 ?  10.789  -0.358  -9.545 1.000 93.620 ? 165 ALA A O   1 
ATOM 1323 N N   ? GLY A 1 166 ?  10.791  -1.688 -11.315 1.000 92.420 ? 166 GLY A N   1 
ATOM 1324 C CA  ? GLY A 1 166 ?  10.796  -0.570 -12.244 1.000 92.420 ? 166 GLY A CA  1 
ATOM 1325 C C   ? GLY A 1 166 ?  11.151  -0.974 -13.663 1.000 92.420 ? 166 GLY A C   1 
ATOM 1326 O O   ? GLY A 1 166 ?  11.334  -2.159 -13.949 1.000 92.420 ? 166 GLY A O   1 
ATOM 1327 N N   ? VAL A 1 167 ?  11.140   0.031 -14.581 1.000 92.940 ? 167 VAL A N   1 
ATOM 1328 C CA  ? VAL A 1 167 ?  11.618  -0.087 -15.955 1.000 92.940 ? 167 VAL A CA  1 
ATOM 1329 C C   ? VAL A 1 167 ?  12.944   0.657 -16.106 1.000 92.940 ? 167 VAL A C   1 
ATOM 1330 C CB  ? VAL A 1 167 ?  10.584   0.457 -16.965 1.000 92.940 ? 167 VAL A CB  1 
ATOM 1331 O O   ? VAL A 1 167 ?  13.009   1.870 -15.898 1.000 92.940 ? 167 VAL A O   1 
ATOM 1332 C CG1 ? VAL A 1 167 ?  11.116   0.352 -18.393 1.000 92.940 ? 167 VAL A CG1 1 
ATOM 1333 C CG2 ? VAL A 1 167 ?   9.260  -0.293 -16.828 1.000 92.940 ? 167 VAL A CG2 1 
ATOM 1334 N N   ? LEU A 1 168 ?  13.985  -0.123 -16.362 1.000 91.050 ? 168 LEU A N   1 
ATOM 1335 C CA  ? LEU A 1 168 ?  15.334   0.431 -16.334 1.000 91.050 ? 168 LEU A CA  1 
ATOM 1336 C C   ? LEU A 1 168 ?  15.484   1.550 -17.360 1.000 91.050 ? 168 LEU A C   1 
ATOM 1337 C CB  ? LEU A 1 168 ?  16.369  -0.665 -16.602 1.000 91.050 ? 168 LEU A CB  1 
ATOM 1338 O O   ? LEU A 1 168 ?  16.312   2.447 -17.189 1.000 91.050 ? 168 LEU A O   1 
ATOM 1339 C CG  ? LEU A 1 168 ?  16.498  -1.751 -15.532 1.000 91.050 ? 168 LEU A CG  1 
ATOM 1340 C CD1 ? LEU A 1 168 ?  17.602  -2.734 -15.906 1.000 91.050 ? 168 LEU A CD1 1 
ATOM 1341 C CD2 ? LEU A 1 168 ?  16.770  -1.128 -14.167 1.000 91.050 ? 168 LEU A CD2 1 
ATOM 1342 N N   ? GLU A 1 169 ?  14.715   1.488 -18.429 1.000 92.070 ? 169 GLU A N   1 
ATOM 1343 C CA  ? GLU A 1 169 ?  14.738   2.550 -19.430 1.000 92.070 ? 169 GLU A CA  1 
ATOM 1344 C C   ? GLU A 1 169 ?  13.962   3.774 -18.954 1.000 92.070 ? 169 GLU A C   1 
ATOM 1345 C CB  ? GLU A 1 169 ?  14.165   2.048 -20.758 1.000 92.070 ? 169 GLU A CB  1 
ATOM 1346 O O   ? GLU A 1 169 ?  14.054   4.847 -19.555 1.000 92.070 ? 169 GLU A O   1 
ATOM 1347 C CG  ? GLU A 1 169 ?  15.016   0.981 -21.431 1.000 92.070 ? 169 GLU A CG  1 
ATOM 1348 C CD  ? GLU A 1 169 ?  14.788  -0.412 -20.866 1.000 92.070 ? 169 GLU A CD  1 
ATOM 1349 O OE1 ? GLU A 1 169 ?  15.601  -1.322 -21.149 1.000 92.070 ? 169 GLU A OE1 1 
ATOM 1350 O OE2 ? GLU A 1 169 ?  13.789  -0.596 -20.136 1.000 92.070 ? 169 GLU A OE2 1 
ATOM 1351 N N   ? GLY A 1 170 ?  13.201   3.596 -17.810 1.000 91.130 ? 170 GLY A N   1 
ATOM 1352 C CA  ? GLY A 1 170 ?  12.358   4.667 -17.300 1.000 91.130 ? 170 GLY A CA  1 
ATOM 1353 C C   ? GLY A 1 170 ?  10.957   4.651 -17.881 1.000 91.130 ? 170 GLY A C   1 
ATOM 1354 O O   ? GLY A 1 170 ?  10.578   3.707 -18.577 1.000 91.130 ? 170 GLY A O   1 
ATOM 1355 N N   ? GLY A 1 171 ?  10.147   5.587 -17.448 1.000 89.630 ? 171 GLY A N   1 
ATOM 1356 C CA  ? GLY A 1 171 ?   8.849   5.693 -18.094 1.000 89.630 ? 171 GLY A CA  1 
ATOM 1357 C C   ? GLY A 1 171 ?   7.722   5.101 -17.269 1.000 89.630 ? 171 GLY A C   1 
ATOM 1358 O O   ? GLY A 1 171 ?   6.553   5.434 -17.475 1.000 89.630 ? 171 GLY A O   1 
ATOM 1359 N N   ? ILE A 1 172 ?   8.034   4.257 -16.396 1.000 91.370 ? 172 ILE A N   1 
ATOM 1360 C CA  ? ILE A 1 172 ?   7.052   3.690 -15.477 1.000 91.370 ? 172 ILE A CA  1 
ATOM 1361 C C   ? ILE A 1 172 ?   7.628   3.656 -14.063 1.000 91.370 ? 172 ILE A C   1 
ATOM 1362 C CB  ? ILE A 1 172 ?   6.621   2.272 -15.915 1.000 91.370 ? 172 ILE A CB  1 
ATOM 1363 O O   ? ILE A 1 172 ?   8.712   3.110 -13.841 1.000 91.370 ? 172 ILE A O   1 
ATOM 1364 C CG1 ? ILE A 1 172 ?   5.930   2.322 -17.282 1.000 91.370 ? 172 ILE A CG1 1 
ATOM 1365 C CG2 ? ILE A 1 172 ?   5.708   1.636 -14.862 1.000 91.370 ? 172 ILE A CG2 1 
ATOM 1366 C CD1 ? ILE A 1 172 ?   5.736   0.957 -17.928 1.000 91.370 ? 172 ILE A CD1 1 
ATOM 1367 N N   ? ASN A 1 173 ?   6.848   4.172 -13.048 1.000 89.500 ? 173 ASN A N   1 
ATOM 1368 C CA  ? ASN A 1 173 ?   7.270   4.204 -11.651 1.000 89.500 ? 173 ASN A CA  1 
ATOM 1369 C C   ? ASN A 1 173 ?   6.163   4.732 -10.744 1.000 89.500 ? 173 ASN A C   1 
ATOM 1370 C CB  ? ASN A 1 173 ?   8.536   5.048 -11.492 1.000 89.500 ? 173 ASN A CB  1 
ATOM 1371 O O   ? ASN A 1 173 ?   5.145   5.231 -11.225 1.000 89.500 ? 173 ASN A O   1 
ATOM 1372 C CG  ? ASN A 1 173 ?   9.406   4.585 -10.340 1.000 89.500 ? 173 ASN A CG  1 
ATOM 1373 N ND2 ? ASN A 1 173 ?  10.667   5.001 -10.344 1.000 89.500 ? 173 ASN A ND2 1 
ATOM 1374 O OD1 ? ASN A 1 173 ?   8.948   3.858  -9.454 1.000 89.500 ? 173 ASN A OD1 1 
ATOM 1375 N N   ? THR A 1 174 ?   6.260   4.390  -9.410 1.000 89.090 ? 174 THR A N   1 
ATOM 1376 C CA  ? THR A 1 174 ?   5.414   5.058  -8.427 1.000 89.090 ? 174 THR A CA  1 
ATOM 1377 C C   ? THR A 1 174 ?   5.994   6.418  -8.050 1.000 89.090 ? 174 THR A C   1 
ATOM 1378 C CB  ? THR A 1 174 ?   5.244   4.200  -7.160 1.000 89.090 ? 174 THR A CB  1 
ATOM 1379 O O   ? THR A 1 174 ?   7.204   6.630  -8.143 1.000 89.090 ? 174 THR A O   1 
ATOM 1380 C CG2 ? THR A 1 174 ?   4.522   2.894  -7.473 1.000 89.090 ? 174 THR A CG2 1 
ATOM 1381 O OG1 ? THR A 1 174 ?   6.536   3.901  -6.617 1.000 89.090 ? 174 THR A OG1 1 
ATOM 1382 N N   ? CYS A 1 175 ?   5.089   7.297  -7.703 1.000 88.230 ? 175 CYS A N   1 
ATOM 1383 C CA  ? CYS A 1 175 ?   5.516   8.658  -7.397 1.000 88.230 ? 175 CYS A CA  1 
ATOM 1384 C C   ? CYS A 1 175 ?   4.850   9.166  -6.124 1.000 88.230 ? 175 CYS A C   1 
ATOM 1385 C CB  ? CYS A 1 175 ?   5.195   9.595  -8.560 1.000 88.230 ? 175 CYS A CB  1 
ATOM 1386 O O   ? CYS A 1 175 ?   4.176   8.406  -5.425 1.000 88.230 ? 175 CYS A O   1 
ATOM 1387 S SG  ? CYS A 1 175 ?   6.240  11.066  -8.620 1.000 88.230 ? 175 CYS A SG  1 
ATOM 1388 N N   ? HIS A 1 176 ?   5.071  10.445  -5.816 1.000 86.380 ? 176 HIS A N   1 
ATOM 1389 C CA  ? HIS A 1 176 ?   4.586  11.030  -4.571 1.000 86.380 ? 176 HIS A CA  1 
ATOM 1390 C C   ? HIS A 1 176 ?   3.103  10.740  -4.367 1.000 86.380 ? 176 HIS A C   1 
ATOM 1391 C CB  ? HIS A 1 176 ?   4.832  12.540  -4.558 1.000 86.380 ? 176 HIS A CB  1 
ATOM 1392 O O   ? HIS A 1 176 ?   2.332  10.718  -5.329 1.000 86.380 ? 176 HIS A O   1 
ATOM 1393 C CG  ? HIS A 1 176 ?   6.281  12.912  -4.541 1.000 86.380 ? 176 HIS A CG  1 
ATOM 1394 C CD2 ? HIS A 1 176 ?   7.069  13.458  -5.497 1.000 86.380 ? 176 HIS A CD2 1 
ATOM 1395 N ND1 ? HIS A 1 176 ?   7.084  12.725  -3.438 1.000 86.380 ? 176 HIS A ND1 1 
ATOM 1396 C CE1 ? HIS A 1 176 ?   8.308  13.142  -3.716 1.000 86.380 ? 176 HIS A CE1 1 
ATOM 1397 N NE2 ? HIS A 1 176 ?   8.326  13.591  -4.959 1.000 86.380 ? 176 HIS A NE2 1 
ATOM 1398 N N   ? ARG A 1 177 ?   2.740  10.267  -3.061 1.000 86.710 ? 177 ARG A N   1 
ATOM 1399 C CA  ? ARG A 1 177 ?   1.364  10.102  -2.604 1.000 86.710 ? 177 ARG A CA  1 
ATOM 1400 C C   ? ARG A 1 177 ?   0.851   8.699  -2.908 1.000 86.710 ? 177 ARG A C   1 
ATOM 1401 C CB  ? ARG A 1 177 ?   0.452  11.146  -3.253 1.000 86.710 ? 177 ARG A CB  1 
ATOM 1402 O O   ? ARG A 1 177 ?  -0.237   8.321  -2.468 1.000 86.710 ? 177 ARG A O   1 
ATOM 1403 C CG  ? ARG A 1 177 ?   0.688  12.564  -2.758 1.000 86.710 ? 177 ARG A CG  1 
ATOM 1404 C CD  ? ARG A 1 177 ?  -0.405  13.514  -3.226 1.000 86.710 ? 177 ARG A CD  1 
ATOM 1405 N NE  ? ARG A 1 177 ?  -0.168  14.878  -2.761 1.000 86.710 ? 177 ARG A NE  1 
ATOM 1406 N NH1 ? ARG A 1 177 ?  -1.386  14.645  -0.812 1.000 86.710 ? 177 ARG A NH1 1 
ATOM 1407 N NH2 ? ARG A 1 177 ?  -0.364  16.638  -1.299 1.000 86.710 ? 177 ARG A NH2 1 
ATOM 1408 C CZ  ? ARG A 1 177 ?  -0.640  15.384  -1.625 1.000 86.710 ? 177 ARG A CZ  1 
ATOM 1409 N N   ? ASP A 1 178 ?   1.734   7.898  -3.590 1.000 91.110 ? 178 ASP A N   1 
ATOM 1410 C CA  ? ASP A 1 178 ?   1.359   6.507  -3.826 1.000 91.110 ? 178 ASP A CA  1 
ATOM 1411 C C   ? ASP A 1 178 ?   1.739   5.626  -2.637 1.000 91.110 ? 178 ASP A C   1 
ATOM 1412 C CB  ? ASP A 1 178 ?   2.020   5.982  -5.102 1.000 91.110 ? 178 ASP A CB  1 
ATOM 1413 O O   ? ASP A 1 178 ?   1.520   4.414  -2.662 1.000 91.110 ? 178 ASP A O   1 
ATOM 1414 C CG  ? ASP A 1 178 ?   1.300   6.420  -6.366 1.000 91.110 ? 178 ASP A CG  1 
ATOM 1415 O OD1 ? ASP A 1 178 ?   0.060   6.574  -6.339 1.000 91.110 ? 178 ASP A OD1 1 
ATOM 1416 O OD2 ? ASP A 1 178 ?   1.979   6.609  -7.398 1.000 91.110 ? 178 ASP A OD2 1 
ATOM 1417 N N   ? SER A 1 179 ?   2.350   6.297  -1.671 1.000 92.970 ? 179 SER A N   1 
ATOM 1418 C CA  ? SER A 1 179 ?   2.783   5.521  -0.513 1.000 92.970 ? 179 SER A CA  1 
ATOM 1419 C C   ? SER A 1 179 ?   1.635   4.697   0.059 1.000 92.970 ? 179 SER A C   1 
ATOM 1420 C CB  ? SER A 1 179 ?   3.349   6.442   0.568 1.000 92.970 ? 179 SER A CB  1 
ATOM 1421 O O   ? SER A 1 179 ?   0.494   5.161   0.108 1.000 92.970 ? 179 SER A O   1 
ATOM 1422 O OG  ? SER A 1 179 ?   4.555   7.046   0.134 1.000 92.970 ? 179 SER A OG  1 
ATOM 1423 N N   ? GLY A 1 180 ?   2.052   3.422   0.417 1.000 93.480 ? 180 GLY A N   1 
ATOM 1424 C CA  ? GLY A 1 180 ?   1.042   2.605   1.070 1.000 93.480 ? 180 GLY A CA  1 
ATOM 1425 C C   ? GLY A 1 180 ?   0.215   1.786   0.097 1.000 93.480 ? 180 GLY A C   1 
ATOM 1426 O O   ? GLY A 1 180 ?  -0.494   0.862   0.501 1.000 93.480 ? 180 GLY A O   1 
ATOM 1427 N N   ? GLY A 1 181 ?   0.327   2.115  -1.155 1.000 94.610 ? 181 GLY A N   1 
ATOM 1428 C CA  ? GLY A 1 181 ?  -0.357   1.380  -2.206 1.000 94.610 ? 181 GLY A CA  1 
ATOM 1429 C C   ? GLY A 1 181 ?   0.240   0.009  -2.462 1.000 94.610 ? 181 GLY A C   1 
ATOM 1430 O O   ? GLY A 1 181 ?   1.402  -0.239  -2.131 1.000 94.610 ? 181 GLY A O   1 
ATOM 1431 N N   ? PRO A 1 182 ?  -0.512  -0.905  -3.211 1.000 96.180 ? 182 PRO A N   1 
ATOM 1432 C CA  ? PRO A 1 182 ?  -0.122  -2.311  -3.346 1.000 96.180 ? 182 PRO A CA  1 
ATOM 1433 C C   ? PRO A 1 182 ?   0.738  -2.568  -4.581 1.000 96.180 ? 182 PRO A C   1 
ATOM 1434 C CB  ? PRO A 1 182 ?  -1.464  -3.040  -3.455 1.000 96.180 ? 182 PRO A CB  1 
ATOM 1435 O O   ? PRO A 1 182 ?   0.534  -1.939  -5.623 1.000 96.180 ? 182 PRO A O   1 
ATOM 1436 C CG  ? PRO A 1 182 ?  -2.371  -2.070  -4.141 1.000 96.180 ? 182 PRO A CG  1 
ATOM 1437 C CD  ? PRO A 1 182 ?  -2.052  -0.688  -3.648 1.000 96.180 ? 182 PRO A CD  1 
ATOM 1438 N N   ? LEU A 1 183 ?   1.784  -3.385  -4.435 1.000 96.250 ? 183 LEU A N   1 
ATOM 1439 C CA  ? LEU A 1 183 ?   2.491  -4.077  -5.507 1.000 96.250 ? 183 LEU A CA  1 
ATOM 1440 C C   ? LEU A 1 183 ?   2.039  -5.530  -5.607 1.000 96.250 ? 183 LEU A C   1 
ATOM 1441 C CB  ? LEU A 1 183 ?   4.004  -4.016  -5.278 1.000 96.250 ? 183 LEU A CB  1 
ATOM 1442 O O   ? LEU A 1 183 ?   2.280  -6.324  -4.695 1.000 96.250 ? 183 LEU A O   1 
ATOM 1443 C CG  ? LEU A 1 183 ?   4.882  -4.565  -6.403 1.000 96.250 ? 183 LEU A CG  1 
ATOM 1444 C CD1 ? LEU A 1 183 ?   4.897  -3.599  -7.583 1.000 96.250 ? 183 LEU A CD1 1 
ATOM 1445 C CD2 ? LEU A 1 183 ?   6.298  -4.822  -5.898 1.000 96.250 ? 183 LEU A CD2 1 
ATOM 1446 N N   ? ILE A 1 184 ?   1.421  -5.903  -6.789 1.000 96.610 ? 184 ILE A N   1 
ATOM 1447 C CA  ? ILE A 1 184 ?   0.816  -7.217  -6.980 1.000 96.610 ? 184 ILE A CA  1 
ATOM 1448 C C   ? ILE A 1 184 ?   1.607  -8.003  -8.023 1.000 96.610 ? 184 ILE A C   1 
ATOM 1449 C CB  ? ILE A 1 184 ?  -0.665  -7.102  -7.405 1.000 96.610 ? 184 ILE A CB  1 
ATOM 1450 O O   ? ILE A 1 184 ?   1.732  -7.570  -9.172 1.000 96.610 ? 184 ILE A O   1 
ATOM 1451 C CG1 ? ILE A 1 184 ?  -1.449  -6.268  -6.385 1.000 96.610 ? 184 ILE A CG1 1 
ATOM 1452 C CG2 ? ILE A 1 184 ?  -1.288  -8.491  -7.572 1.000 96.610 ? 184 ILE A CG2 1 
ATOM 1453 C CD1 ? ILE A 1 184 ?  -2.804  -5.790  -6.889 1.000 96.610 ? 184 ILE A CD1 1 
ATOM 1454 N N   ? CYS A 1 185 ?   2.109  -9.134  -7.563 1.000 95.750 ? 185 CYS A N   1 
ATOM 1455 C CA  ? CYS A 1 185 ?   2.848 -10.039  -8.437 1.000 95.750 ? 185 CYS A CA  1 
ATOM 1456 C C   ? CYS A 1 185 ?   2.208 -11.423  -8.455 1.000 95.750 ? 185 CYS A C   1 
ATOM 1457 C CB  ? CYS A 1 185 ?   4.305 -10.147  -7.988 1.000 95.750 ? 185 CYS A CB  1 
ATOM 1458 O O   ? CYS A 1 185 ?   1.886 -11.976  -7.402 1.000 95.750 ? 185 CYS A O   1 
ATOM 1459 S SG  ? CYS A 1 185 ?   5.121  -8.549  -7.777 1.000 95.750 ? 185 CYS A SG  1 
ATOM 1460 N N   ? ASN A 1 186 ?   1.931 -11.934  -9.691 1.000 91.320 ? 186 ASN A N   1 
ATOM 1461 C CA  ? ASN A 1 186 ?   1.329 -13.257  -9.822 1.000 91.320 ? 186 ASN A CA  1 
ATOM 1462 C C   ? ASN A 1 186 ?   0.033 -13.365  -9.022 1.000 91.320 ? 186 ASN A C   1 
ATOM 1463 C CB  ? ASN A 1 186 ?   2.315 -14.342  -9.385 1.000 91.320 ? 186 ASN A CB  1 
ATOM 1464 O O   ? ASN A 1 186 ?  -0.192 -14.359  -8.329 1.000 91.320 ? 186 ASN A O   1 
ATOM 1465 C CG  ? ASN A 1 186 ?   3.575 -14.360 -10.228 1.000 91.320 ? 186 ASN A CG  1 
ATOM 1466 N ND2 ? ASN A 1 186 ?   4.719 -14.551  -9.581 1.000 91.320 ? 186 ASN A ND2 1 
ATOM 1467 O OD1 ? ASN A 1 186 ?   3.521 -14.202 -11.450 1.000 91.320 ? 186 ASN A OD1 1 
ATOM 1468 N N   ? GLY A 1 187 ?  -0.691 -12.230  -8.898 1.000 90.990 ? 187 GLY A N   1 
ATOM 1469 C CA  ? GLY A 1 187 ?  -2.020 -12.217  -8.308 1.000 90.990 ? 187 GLY A CA  1 
ATOM 1470 C C   ? GLY A 1 187 ?  -2.001 -12.073  -6.798 1.000 90.990 ? 187 GLY A C   1 
ATOM 1471 O O   ? GLY A 1 187 ?  -3.036 -12.211  -6.143 1.000 90.990 ? 187 GLY A O   1 
ATOM 1472 N N   ? GLN A 1 188 ?  -0.831 -11.841  -6.211 1.000 94.780 ? 188 GLN A N   1 
ATOM 1473 C CA  ? GLN A 1 188 ?  -0.725 -11.728  -4.761 1.000 94.780 ? 188 GLN A CA  1 
ATOM 1474 C C   ? GLN A 1 188 ?  -0.091 -10.400  -4.357 1.000 94.780 ? 188 GLN A C   1 
ATOM 1475 C CB  ? GLN A 1 188 ?   0.086 -12.892  -4.189 1.000 94.780 ? 188 GLN A CB  1 
ATOM 1476 O O   ? GLN A 1 188 ?   0.736  -9.853  -5.089 1.000 94.780 ? 188 GLN A O   1 
ATOM 1477 C CG  ? GLN A 1 188 ?  -0.536 -14.259  -4.443 1.000 94.780 ? 188 GLN A CG  1 
ATOM 1478 C CD  ? GLN A 1 188 ?   0.221 -15.384  -3.764 1.000 94.780 ? 188 GLN A CD  1 
ATOM 1479 N NE2 ? GLN A 1 188 ?  -0.470 -16.138  -2.917 1.000 94.780 ? 188 GLN A NE2 1 
ATOM 1480 O OE1 ? GLN A 1 188 ?   1.419 -15.575  -4.000 1.000 94.780 ? 188 GLN A OE1 1 
ATOM 1481 N N   ? PHE A 1 189 ?  -0.424  -9.962  -3.170 1.000 96.400 ? 189 PHE A N   1 
ATOM 1482 C CA  ? PHE A 1 189 ?   0.096  -8.756  -2.537 1.000 96.400 ? 189 PHE A CA  1 
ATOM 1483 C C   ? PHE A 1 189 ?   1.537  -8.960  -2.087 1.000 96.400 ? 189 PHE A C   1 
ATOM 1484 C CB  ? PHE A 1 189 ?  -0.776  -8.355  -1.343 1.000 96.400 ? 189 PHE A CB  1 
ATOM 1485 O O   ? PHE A 1 189 ?   1.798  -9.703  -1.138 1.000 96.400 ? 189 PHE A O   1 
ATOM 1486 C CG  ? PHE A 1 189 ?  -0.373  -7.051  -0.709 1.000 96.400 ? 189 PHE A CG  1 
ATOM 1487 C CD1 ? PHE A 1 189 ?  -0.533  -6.848   0.657 1.000 96.400 ? 189 PHE A CD1 1 
ATOM 1488 C CD2 ? PHE A 1 189 ?   0.166  -6.028  -1.478 1.000 96.400 ? 189 PHE A CD2 1 
ATOM 1489 C CE1 ? PHE A 1 189 ?  -0.161  -5.642   1.247 1.000 96.400 ? 189 PHE A CE1 1 
ATOM 1490 C CE2 ? PHE A 1 189 ?   0.540  -4.820  -0.895 1.000 96.400 ? 189 PHE A CE2 1 
ATOM 1491 C CZ  ? PHE A 1 189 ?   0.375  -4.629   0.467 1.000 96.400 ? 189 PHE A CZ  1 
ATOM 1492 N N   ? GLN A 1 190 ?   2.482  -8.292  -2.795 1.000 96.230 ? 190 GLN A N   1 
ATOM 1493 C CA  ? GLN A 1 190 ?   3.886  -8.603  -2.545 1.000 96.230 ? 190 GLN A CA  1 
ATOM 1494 C C   ? GLN A 1 190 ?   4.613  -7.409  -1.934 1.000 96.230 ? 190 GLN A C   1 
ATOM 1495 C CB  ? GLN A 1 190 ?   4.579  -9.035  -3.838 1.000 96.230 ? 190 GLN A CB  1 
ATOM 1496 O O   ? GLN A 1 190 ?   5.632  -7.574  -1.261 1.000 96.230 ? 190 GLN A O   1 
ATOM 1497 C CG  ? GLN A 1 190 ?   4.051 -10.343  -4.412 1.000 96.230 ? 190 GLN A CG  1 
ATOM 1498 C CD  ? GLN A 1 190 ?   4.482 -11.554  -3.606 1.000 96.230 ? 190 GLN A CD  1 
ATOM 1499 N NE2 ? GLN A 1 190 ?   3.801 -12.676  -3.813 1.000 96.230 ? 190 GLN A NE2 1 
ATOM 1500 O OE1 ? GLN A 1 190 ?   5.419 -11.482  -2.805 1.000 96.230 ? 190 GLN A OE1 1 
ATOM 1501 N N   ? GLY A 1 191 ?   4.083  -6.212  -2.075 1.000 94.540 ? 191 GLY A N   1 
ATOM 1502 C CA  ? GLY A 1 191 ?   4.835  -5.061  -1.601 1.000 94.540 ? 191 GLY A CA  1 
ATOM 1503 C C   ? GLY A 1 191 ?   3.958  -3.864  -1.285 1.000 94.540 ? 191 GLY A C   1 
ATOM 1504 O O   ? GLY A 1 191 ?   2.806  -3.800  -1.718 1.000 94.540 ? 191 GLY A O   1 
ATOM 1505 N N   ? ILE A 1 192 ?   4.529  -2.906  -0.534 1.000 94.650 ? 192 ILE A N   1 
ATOM 1506 C CA  ? ILE A 1 192 ?   3.923  -1.626  -0.183 1.000 94.650 ? 192 ILE A CA  1 
ATOM 1507 C C   ? ILE A 1 192 ?   4.790  -0.484  -0.710 1.000 94.650 ? 192 ILE A C   1 
ATOM 1508 C CB  ? ILE A 1 192 ?   3.729  -1.492   1.344 1.000 94.650 ? 192 ILE A CB  1 
ATOM 1509 O O   ? ILE A 1 192 ?   5.999  -0.451  -0.468 1.000 94.650 ? 192 ILE A O   1 
ATOM 1510 C CG1 ? ILE A 1 192 ?   2.846  -2.628   1.871 1.000 94.650 ? 192 ILE A CG1 1 
ATOM 1511 C CG2 ? ILE A 1 192 ?   3.132  -0.126   1.694 1.000 94.650 ? 192 ILE A CG2 1 
ATOM 1512 C CD1 ? ILE A 1 192 ?   2.854  -2.765   3.388 1.000 94.650 ? 192 ILE A CD1 1 
ATOM 1513 N N   ? VAL A 1 193 ?   4.082   0.338  -1.478 1.000 93.000 ? 193 VAL A N   1 
ATOM 1514 C CA  ? VAL A 1 193 ?   4.838   1.482  -1.978 1.000 93.000 ? 193 VAL A CA  1 
ATOM 1515 C C   ? VAL A 1 193 ?   5.438   2.257  -0.807 1.000 93.000 ? 193 VAL A C   1 
ATOM 1516 C CB  ? VAL A 1 193 ?   3.954   2.414  -2.837 1.000 93.000 ? 193 VAL A CB  1 
ATOM 1517 O O   ? VAL A 1 193 ?   4.715   2.698   0.089 1.000 93.000 ? 193 VAL A O   1 
ATOM 1518 C CG1 ? VAL A 1 193 ?   4.752   3.626  -3.313 1.000 93.000 ? 193 VAL A CG1 1 
ATOM 1519 C CG2 ? VAL A 1 193 ?   3.374   1.651  -4.027 1.000 93.000 ? 193 VAL A CG2 1 
ATOM 1520 N N   ? SER A 1 194 ?   6.658   2.369  -0.760 1.000 84.420 ? 194 SER A N   1 
ATOM 1521 C CA  ? SER A 1 194 ?   7.352   3.000   0.357 1.000 84.420 ? 194 SER A CA  1 
ATOM 1522 C C   ? SER A 1 194 ?   8.074   4.268  -0.085 1.000 84.420 ? 194 SER A C   1 
ATOM 1523 C CB  ? SER A 1 194 ?   8.351   2.027   0.986 1.000 84.420 ? 194 SER A CB  1 
ATOM 1524 O O   ? SER A 1 194 ?   7.473   5.343  -0.141 1.000 84.420 ? 194 SER A O   1 
ATOM 1525 O OG  ? SER A 1 194 ?   8.880   2.557   2.190 1.000 84.420 ? 194 SER A OG  1 
ATOM 1526 N N   ? TRP A 1 195 ?   9.195   4.214  -0.524 1.000 72.530 ? 195 TRP A N   1 
ATOM 1527 C CA  ? TRP A 1 195 ?  10.095   5.329  -0.799 1.000 72.530 ? 195 TRP A CA  1 
ATOM 1528 C C   ? TRP A 1 195 ?  10.659   5.237  -2.213 1.000 72.530 ? 195 TRP A C   1 
ATOM 1529 C CB  ? TRP A 1 195 ?  11.238   5.362   0.219 1.000 72.530 ? 195 TRP A CB  1 
ATOM 1530 O O   ? TRP A 1 195 ?  10.751   4.147  -2.782 1.000 72.530 ? 195 TRP A O   1 
ATOM 1531 C CG  ? TRP A 1 195 ?  12.078   6.603   0.152 1.000 72.530 ? 195 TRP A CG  1 
ATOM 1532 C CD1 ? TRP A 1 195 ?  11.860   7.781   0.811 1.000 72.530 ? 195 TRP A CD1 1 
ATOM 1533 C CD2 ? TRP A 1 195 ?  13.267   6.789  -0.621 1.000 72.530 ? 195 TRP A CD2 1 
ATOM 1534 C CE2 ? TRP A 1 195 ?  13.719   8.106  -0.383 1.000 72.530 ? 195 TRP A CE2 1 
ATOM 1535 C CE3 ? TRP A 1 195 ?  13.995   5.969  -1.494 1.000 72.530 ? 195 TRP A CE3 1 
ATOM 1536 N NE1 ? TRP A 1 195 ?  12.844   8.689   0.494 1.000 72.530 ? 195 TRP A NE1 1 
ATOM 1537 C CH2 ? TRP A 1 195 ?  15.563   7.798  -1.835 1.000 72.530 ? 195 TRP A CH2 1 
ATOM 1538 C CZ2 ? TRP A 1 195 ?  14.869   8.621  -0.986 1.000 72.530 ? 195 TRP A CZ2 1 
ATOM 1539 C CZ3 ? TRP A 1 195 ?  15.139   6.484  -2.093 1.000 72.530 ? 195 TRP A CZ3 1 
ATOM 1540 N N   ? GLY A 1 196 ?  11.048   6.401  -2.824 1.000 64.370 ? 196 GLY A N   1 
ATOM 1541 C CA  ? GLY A 1 196 ?  11.746   6.566  -4.089 1.000 64.370 ? 196 GLY A CA  1 
ATOM 1542 C C   ? GLY A 1 196 ?  12.247   7.980  -4.314 1.000 64.370 ? 196 GLY A C   1 
ATOM 1543 O O   ? GLY A 1 196 ?  12.052   8.855  -3.468 1.000 64.370 ? 196 GLY A O   1 
ATOM 1544 N N   ? ASP A 1 197 ?  13.134   8.250  -5.065 1.000 63.060 ? 197 ASP A N   1 
ATOM 1545 C CA  ? ASP A 1 197 ?  13.715   9.559  -5.349 1.000 63.060 ? 197 ASP A CA  1 
ATOM 1546 C C   ? ASP A 1 197 ?  12.632  10.574  -5.707 1.000 63.060 ? 197 ASP A C   1 
ATOM 1547 C CB  ? ASP A 1 197 ?  14.737   9.458  -6.483 1.000 63.060 ? 197 ASP A CB  1 
ATOM 1548 O O   ? ASP A 1 197 ?  11.482  10.203  -5.951 1.000 63.060 ? 197 ASP A O   1 
ATOM 1549 C CG  ? ASP A 1 197 ?  14.122   9.010  -7.797 1.000 63.060 ? 197 ASP A CG  1 
ATOM 1550 O OD1 ? ASP A 1 197 ?  12.879   8.905  -7.885 1.000 63.060 ? 197 ASP A OD1 1 
ATOM 1551 O OD2 ? ASP A 1 197 ?  14.887   8.756  -8.753 1.000 63.060 ? 197 ASP A OD2 1 
ATOM 1552 N N   ? GLY A 1 198 ?  12.772  11.922  -5.399 1.000 66.580 ? 198 GLY A N   1 
ATOM 1553 C CA  ? GLY A 1 198 ?  11.919  13.049  -5.741 1.000 66.580 ? 198 GLY A CA  1 
ATOM 1554 C C   ? GLY A 1 198 ?  11.615  13.140  -7.224 1.000 66.580 ? 198 GLY A C   1 
ATOM 1555 O O   ? GLY A 1 198 ?  10.538  13.593  -7.616 1.000 66.580 ? 198 GLY A O   1 
ATOM 1556 N N   ? SER A 1 199 ?  12.528  12.523  -8.079 1.000 79.280 ? 199 SER A N   1 
ATOM 1557 C CA  ? SER A 1 199 ?  12.273  12.381  -9.509 1.000 79.280 ? 199 SER A CA  1 
ATOM 1558 C C   ? SER A 1 199 ?  11.874  10.952  -9.860 1.000 79.280 ? 199 SER A C   1 
ATOM 1559 C CB  ? SER A 1 199 ?  13.506  12.788 -10.317 1.000 79.280 ? 199 SER A CB  1 
ATOM 1560 O O   ? SER A 1 199 ?  12.615  10.008  -9.576 1.000 79.280 ? 199 SER A O   1 
ATOM 1561 O OG  ? SER A 1 199 ?  14.614  11.968  -9.991 1.000 79.280 ? 199 SER A OG  1 
ATOM 1562 N N   ? CYS A 1 200 ?  10.591  10.763 -10.263 1.000 87.840 ? 200 CYS A N   1 
ATOM 1563 C CA  ? CYS A 1 200 ?  10.009   9.454 -10.537 1.000 87.840 ? 200 CYS A CA  1 
ATOM 1564 C C   ? CYS A 1 200 ?  10.193   9.070 -12.000 1.000 87.840 ? 200 CYS A C   1 
ATOM 1565 C CB  ? CYS A 1 200 ?   8.523   9.443 -10.180 1.000 87.840 ? 200 CYS A CB  1 
ATOM 1566 O O   ? CYS A 1 200 ?  10.380   9.938 -12.855 1.000 87.840 ? 200 CYS A O   1 
ATOM 1567 S SG  ? CYS A 1 200 ?   8.173   9.997  -8.497 1.000 87.840 ? 200 CYS A SG  1 
ATOM 1568 N N   ? ALA A 1 201 ?  10.278   7.769 -12.253 1.000 87.340 ? 201 ALA A N   1 
ATOM 1569 C CA  ? ALA A 1 201 ?  10.223   7.173 -13.585 1.000 87.340 ? 201 ALA A CA  1 
ATOM 1570 C C   ? ALA A 1 201 ?  11.458   7.540 -14.402 1.000 87.340 ? 201 ALA A C   1 
ATOM 1571 C CB  ? ALA A 1 201 ?   8.956   7.615 -14.314 1.000 87.340 ? 201 ALA A CB  1 
ATOM 1572 O O   ? ALA A 1 201 ?  11.370   7.742 -15.615 1.000 87.340 ? 201 ALA A O   1 
ATOM 1573 N N   ? GLN A 1 202 ?  12.603   7.825 -13.657 1.000 89.180 ? 202 GLN A N   1 
ATOM 1574 C CA  ? GLN A 1 202 ?  13.885   8.073 -14.308 1.000 89.180 ? 202 GLN A CA  1 
ATOM 1575 C C   ? GLN A 1 202 ?  14.570   6.765 -14.690 1.000 89.180 ? 202 GLN A C   1 
ATOM 1576 C CB  ? GLN A 1 202 ?  14.798   8.898 -13.400 1.000 89.180 ? 202 GLN A CB  1 
ATOM 1577 O O   ? GLN A 1 202 ?  14.374   5.740 -14.034 1.000 89.180 ? 202 GLN A O   1 
ATOM 1578 C CG  ? GLN A 1 202 ?  14.239  10.270 -13.047 1.000 89.180 ? 202 GLN A CG  1 
ATOM 1579 C CD  ? GLN A 1 202 ?  13.958  11.122 -14.271 1.000 89.180 ? 202 GLN A CD  1 
ATOM 1580 N NE2 ? GLN A 1 202 ?  12.717  11.576 -14.406 1.000 89.180 ? 202 GLN A NE2 1 
ATOM 1581 O OE1 ? GLN A 1 202 ?  14.850  11.370 -15.089 1.000 89.180 ? 202 GLN A OE1 1 
ATOM 1582 N N   ? PRO A 1 203 ?  15.378   6.923 -15.877 1.000 90.030 ? 203 PRO A N   1 
ATOM 1583 C CA  ? PRO A 1 203 ?  16.154   5.727 -16.215 1.000 90.030 ? 203 PRO A CA  1 
ATOM 1584 C C   ? PRO A 1 203 ?  17.057   5.267 -15.073 1.000 90.030 ? 203 PRO A C   1 
ATOM 1585 C CB  ? PRO A 1 203 ?  16.984   6.176 -17.421 1.000 90.030 ? 203 PRO A CB  1 
ATOM 1586 O O   ? PRO A 1 203 ?  17.635   6.096 -14.366 1.000 90.030 ? 203 PRO A O   1 
ATOM 1587 C CG  ? PRO A 1 203 ?  16.200   7.293 -18.030 1.000 90.030 ? 203 PRO A CG  1 
ATOM 1588 C CD  ? PRO A 1 203 ?  15.497   8.037 -16.932 1.000 90.030 ? 203 PRO A CD  1 
ATOM 1589 N N   ? ASP A 1 204 ?  17.100   3.914 -14.819 1.000 88.650 ? 204 ASP A N   1 
ATOM 1590 C CA  ? ASP A 1 204 ?  17.987   3.248 -13.870 1.000 88.650 ? 204 ASP A CA  1 
ATOM 1591 C C   ? ASP A 1 204 ?  17.631   3.619 -12.432 1.000 88.650 ? 204 ASP A C   1 
ATOM 1592 C CB  ? ASP A 1 204 ?  19.446   3.605 -14.159 1.000 88.650 ? 204 ASP A CB  1 
ATOM 1593 O O   ? ASP A 1 204 ?  18.502   3.654 -11.561 1.000 88.650 ? 204 ASP A O   1 
ATOM 1594 C CG  ? ASP A 1 204 ?  19.928   3.087 -15.503 1.000 88.650 ? 204 ASP A CG  1 
ATOM 1595 O OD1 ? ASP A 1 204 ?  19.575   1.949 -15.881 1.000 88.650 ? 204 ASP A OD1 1 
ATOM 1596 O OD2 ? ASP A 1 204 ?  20.671   3.822 -16.189 1.000 88.650 ? 204 ASP A OD2 1 
ATOM 1597 N N   ? LYS A 1 205 ?  16.386   4.088 -12.279 1.000 87.860 ? 205 LYS A N   1 
ATOM 1598 C CA  ? LYS A 1 205 ?  15.950   4.462 -10.937 1.000 87.860 ? 205 LYS A CA  1 
ATOM 1599 C C   ? LYS A 1 205 ?  14.664   3.735 -10.554 1.000 87.860 ? 205 LYS A C   1 
ATOM 1600 C CB  ? LYS A 1 205 ?  15.745   5.975 -10.841 1.000 87.860 ? 205 LYS A CB  1 
ATOM 1601 O O   ? LYS A 1 205 ?  13.575   4.307 -10.632 1.000 87.860 ? 205 LYS A O   1 
ATOM 1602 C CG  ? LYS A 1 205 ?  17.020   6.785 -11.021 1.000 87.860 ? 205 LYS A CG  1 
ATOM 1603 C CD  ? LYS A 1 205 ?  16.848   8.215 -10.526 1.000 87.860 ? 205 LYS A CD  1 
ATOM 1604 C CE  ? LYS A 1 205 ?  18.144   9.007 -10.640 1.000 87.860 ? 205 LYS A CE  1 
ATOM 1605 N NZ  ? LYS A 1 205 ?  17.985  10.405 -10.139 1.000 87.860 ? 205 LYS A NZ  1 
ATOM 1606 N N   ? PRO A 1 206 ?  14.800   2.472 -10.240 1.000 90.170 ? 206 PRO A N   1 
ATOM 1607 C CA  ? PRO A 1 206 ?  13.602   1.724  -9.853 1.000 90.170 ? 206 PRO A CA  1 
ATOM 1608 C C   ? PRO A 1 206 ?  13.036   2.172  -8.507 1.000 90.170 ? 206 PRO A C   1 
ATOM 1609 C CB  ? PRO A 1 206 ?  14.096   0.277  -9.783 1.000 90.170 ? 206 PRO A CB  1 
ATOM 1610 O O   ? PRO A 1 206 ?  13.742   2.802  -7.715 1.000 90.170 ? 206 PRO A O   1 
ATOM 1611 C CG  ? PRO A 1 206 ?  15.550   0.386  -9.455 1.000 90.170 ? 206 PRO A CG  1 
ATOM 1612 C CD  ? PRO A 1 206 ?  16.089   1.638 -10.086 1.000 90.170 ? 206 PRO A CD  1 
ATOM 1613 N N   ? ALA A 1 207 ?  11.759   1.802  -8.219 1.000 89.410 ? 207 ALA A N   1 
ATOM 1614 C CA  ? ALA A 1 207 ?  11.075   2.129  -6.971 1.000 89.410 ? 207 ALA A CA  1 
ATOM 1615 C C   ? ALA A 1 207 ?  11.318   1.056  -5.914 1.000 89.410 ? 207 ALA A C   1 
ATOM 1616 C CB  ? ALA A 1 207 ?   9.578   2.301  -7.214 1.000 89.410 ? 207 ALA A CB  1 
ATOM 1617 O O   ? ALA A 1 207 ?  11.529  -0.114  -6.245 1.000 89.410 ? 207 ALA A O   1 
ATOM 1618 N N   ? LEU A 1 208 ?  11.264   1.428  -4.688 1.000 89.740 ? 208 LEU A N   1 
ATOM 1619 C CA  ? LEU A 1 208 ?  11.451   0.537  -3.549 1.000 89.740 ? 208 LEU A CA  1 
ATOM 1620 C C   ? LEU A 1 208 ?  10.128   0.288  -2.831 1.000 89.740 ? 208 LEU A C   1 
ATOM 1621 C CB  ? LEU A 1 208 ?  12.473   1.123  -2.571 1.000 89.740 ? 208 LEU A CB  1 
ATOM 1622 O O   ? LEU A 1 208 ?   9.360   1.223  -2.595 1.000 89.740 ? 208 LEU A O   1 
ATOM 1623 C CG  ? LEU A 1 208 ?  13.841   1.481  -3.154 1.000 89.740 ? 208 LEU A CG  1 
ATOM 1624 C CD1 ? LEU A 1 208 ?  14.735   2.082  -2.075 1.000 89.740 ? 208 LEU A CD1 1 
ATOM 1625 C CD2 ? LEU A 1 208 ?  14.495   0.252  -3.776 1.000 89.740 ? 208 LEU A CD2 1 
ATOM 1626 N N   ? TYR A 1 209 ?   9.920  -0.960  -2.513 1.000 92.330 ? 209 TYR A N   1 
ATOM 1627 C CA  ? TYR A 1 209 ?   8.716  -1.417  -1.828 1.000 92.330 ? 209 TYR A CA  1 
ATOM 1628 C C   ? TYR A 1 209 ?   9.069  -2.201  -0.570 1.000 92.330 ? 209 TYR A C   1 
ATOM 1629 C CB  ? TYR A 1 209 ?   7.862  -2.282  -2.760 1.000 92.330 ? 209 TYR A CB  1 
ATOM 1630 O O   ? TYR A 1 209 ?  10.062  -2.933  -0.545 1.000 92.330 ? 209 TYR A O   1 
ATOM 1631 C CG  ? TYR A 1 209 ?   7.479  -1.592  -4.046 1.000 92.330 ? 209 TYR A CG  1 
ATOM 1632 C CD1 ? TYR A 1 209 ?   6.193  -1.087  -4.233 1.000 92.330 ? 209 TYR A CD1 1 
ATOM 1633 C CD2 ? TYR A 1 209 ?   8.399  -1.443  -5.078 1.000 92.330 ? 209 TYR A CD2 1 
ATOM 1634 C CE1 ? TYR A 1 209 ?   5.835  -0.452  -5.417 1.000 92.330 ? 209 TYR A CE1 1 
ATOM 1635 C CE2 ? TYR A 1 209 ?   8.052  -0.810  -6.267 1.000 92.330 ? 209 TYR A CE2 1 
ATOM 1636 O OH  ? TYR A 1 209 ?   6.420   0.309  -7.601 1.000 92.330 ? 209 TYR A OH  1 
ATOM 1637 C CZ  ? TYR A 1 209 ?   6.769  -0.318  -6.427 1.000 92.330 ? 209 TYR A CZ  1 
ATOM 1638 N N   ? SER A 1 210 ?   8.191  -1.952   0.494 1.000 91.790 ? 210 SER A N   1 
ATOM 1639 C CA  ? SER A 1 210 ?   8.316  -2.850   1.638 1.000 91.790 ? 210 SER A CA  1 
ATOM 1640 C C   ? SER A 1 210 ?   7.821  -4.251   1.298 1.000 91.790 ? 210 SER A C   1 
ATOM 1641 C CB  ? SER A 1 210 ?   7.540  -2.302   2.836 1.000 91.790 ? 210 SER A CB  1 
ATOM 1642 O O   ? SER A 1 210 ?   6.725  -4.414   0.756 1.000 91.790 ? 210 SER A O   1 
ATOM 1643 O OG  ? SER A 1 210 ?   8.100  -1.079   3.281 1.000 91.790 ? 210 SER A OG  1 
ATOM 1644 N N   ? LYS A 1 211 ?   8.727  -5.277   1.515 1.000 92.900 ? 211 LYS A N   1 
ATOM 1645 C CA  ? LYS A 1 211 ?   8.411  -6.672   1.221 1.000 92.900 ? 211 LYS A CA  1 
ATOM 1646 C C   ? LYS A 1 211 ?   7.468  -7.254   2.270 1.000 92.900 ? 211 LYS A C   1 
ATOM 1647 C CB  ? LYS A 1 211 ?   9.690  -7.507   1.145 1.000 92.900 ? 211 LYS A CB  1 
ATOM 1648 O O   ? LYS A 1 211 ?   7.870  -7.491   3.411 1.000 92.900 ? 211 LYS A O   1 
ATOM 1649 C CG  ? LYS A 1 211 ?   9.470  -8.933   0.660 1.000 92.900 ? 211 LYS A CG  1 
ATOM 1650 C CD  ? LYS A 1 211 ?  10.783  -9.696   0.553 1.000 92.900 ? 211 LYS A CD  1 
ATOM 1651 C CE  ? LYS A 1 211 ?  10.562 -11.129   0.088 1.000 92.900 ? 211 LYS A CE  1 
ATOM 1652 N NZ  ? LYS A 1 211 ?  11.853 -11.857  -0.097 1.000 92.900 ? 211 LYS A NZ  1 
ATOM 1653 N N   ? VAL A 1 212 ?   6.218  -7.589   1.859 1.000 94.130 ? 212 VAL A N   1 
ATOM 1654 C CA  ? VAL A 1 212 ?   5.136  -8.016   2.740 1.000 94.130 ? 212 VAL A CA  1 
ATOM 1655 C C   ? VAL A 1 212 ?   5.401  -9.437   3.233 1.000 94.130 ? 212 VAL A C   1 
ATOM 1656 C CB  ? VAL A 1 212 ?   3.765  -7.944   2.032 1.000 94.130 ? 212 VAL A CB  1 
ATOM 1657 O O   ? VAL A 1 212 ?   5.152  -9.753   4.399 1.000 94.130 ? 212 VAL A O   1 
ATOM 1658 C CG1 ? VAL A 1 212 ?   2.676  -8.574   2.898 1.000 94.130 ? 212 VAL A CG1 1 
ATOM 1659 C CG2 ? VAL A 1 212 ?   3.414  -6.496   1.696 1.000 94.130 ? 212 VAL A CG2 1 
ATOM 1660 N N   ? PHE A 1 213 ?   5.957 -10.274   2.404 1.000 94.090 ? 213 PHE A N   1 
ATOM 1661 C CA  ? PHE A 1 213 ?   6.188 -11.678   2.723 1.000 94.090 ? 213 PHE A CA  1 
ATOM 1662 C C   ? PHE A 1 213 ?   7.023 -11.816   3.990 1.000 94.090 ? 213 PHE A C   1 
ATOM 1663 C CB  ? PHE A 1 213 ?   6.882 -12.388   1.556 1.000 94.090 ? 213 PHE A CB  1 
ATOM 1664 O O   ? PHE A 1 213 ?   6.771 -12.698   4.813 1.000 94.090 ? 213 PHE A O   1 
ATOM 1665 C CG  ? PHE A 1 213 ?   7.023 -13.874   1.748 1.000 94.090 ? 213 PHE A CG  1 
ATOM 1666 C CD1 ? PHE A 1 213 ?   8.222 -14.422   2.187 1.000 94.090 ? 213 PHE A CD1 1 
ATOM 1667 C CD2 ? PHE A 1 213 ?   5.956 -14.724   1.488 1.000 94.090 ? 213 PHE A CD2 1 
ATOM 1668 C CE1 ? PHE A 1 213 ?   8.356 -15.797   2.365 1.000 94.090 ? 213 PHE A CE1 1 
ATOM 1669 C CE2 ? PHE A 1 213 ?   6.082 -16.099   1.664 1.000 94.090 ? 213 PHE A CE2 1 
ATOM 1670 C CZ  ? PHE A 1 213 ?   7.283 -16.633   2.101 1.000 94.090 ? 213 PHE A CZ  1 
ATOM 1671 N N   ? ASP A 1 214 ?   7.974 -11.000   4.252 1.000 90.870 ? 214 ASP A N   1 
ATOM 1672 C CA  ? ASP A 1 214 ?   8.878 -11.077   5.396 1.000 90.870 ? 214 ASP A CA  1 
ATOM 1673 C C   ? ASP A 1 214 ?   8.165 -10.682   6.687 1.000 90.870 ? 214 ASP A C   1 
ATOM 1674 C CB  ? ASP A 1 214 ?  10.100 -10.182   5.176 1.000 90.870 ? 214 ASP A CB  1 
ATOM 1675 O O   ? ASP A 1 214 ?   8.696 -10.881   7.782 1.000 90.870 ? 214 ASP A O   1 
ATOM 1676 C CG  ? ASP A 1 214 ?  11.115 -10.789   4.224 1.000 90.870 ? 214 ASP A CG  1 
ATOM 1677 O OD1 ? ASP A 1 214 ?  10.989 -11.983   3.877 1.000 90.870 ? 214 ASP A OD1 1 
ATOM 1678 O OD2 ? ASP A 1 214 ?  12.052 -10.067   3.819 1.000 90.870 ? 214 ASP A OD2 1 
ATOM 1679 N N   ? HIS A 1 215 ?   6.905 -10.114   6.590 1.000 91.140 ? 215 HIS A N   1 
ATOM 1680 C CA  ? HIS A 1 215 ?   6.178  -9.624   7.756 1.000 91.140 ? 215 HIS A CA  1 
ATOM 1681 C C   ? HIS A 1 215 ?   4.923 -10.451   8.010 1.000 91.140 ? 215 HIS A C   1 
ATOM 1682 C CB  ? HIS A 1 215 ?   5.809  -8.150   7.578 1.000 91.140 ? 215 HIS A CB  1 
ATOM 1683 O O   ? HIS A 1 215 ?   4.067 -10.060   8.808 1.000 91.140 ? 215 HIS A O   1 
ATOM 1684 C CG  ? HIS A 1 215 ?   6.987  -7.262   7.330 1.000 91.140 ? 215 HIS A CG  1 
ATOM 1685 C CD2 ? HIS A 1 215 ?   7.483  -6.743   6.182 1.000 91.140 ? 215 HIS A CD2 1 
ATOM 1686 N ND1 ? HIS A 1 215 ?   7.806  -6.813   8.343 1.000 91.140 ? 215 HIS A ND1 1 
ATOM 1687 C CE1 ? HIS A 1 215 ?   8.758  -6.053   7.827 1.000 91.140 ? 215 HIS A CE1 1 
ATOM 1688 N NE2 ? HIS A 1 215 ?   8.584  -5.995   6.518 1.000 91.140 ? 215 HIS A NE2 1 
ATOM 1689 N N   ? LEU A 1 216 ?   4.778 -11.588   7.354 1.000 93.330 ? 216 LEU A N   1 
ATOM 1690 C CA  ? LEU A 1 216 ?   3.532 -12.346   7.386 1.000 93.330 ? 216 LEU A CA  1 
ATOM 1691 C C   ? LEU A 1 216 ?   3.222 -12.824   8.801 1.000 93.330 ? 216 LEU A C   1 
ATOM 1692 C CB  ? LEU A 1 216 ?   3.609 -13.544   6.436 1.000 93.330 ? 216 LEU A CB  1 
ATOM 1693 O O   ? LEU A 1 216 ?   2.069 -12.786   9.235 1.000 93.330 ? 216 LEU A O   1 
ATOM 1694 C CG  ? LEU A 1 216 ?   3.522 -13.231   4.941 1.000 93.330 ? 216 LEU A CG  1 
ATOM 1695 C CD1 ? LEU A 1 216 ?   3.583 -14.518   4.126 1.000 93.330 ? 216 LEU A CD1 1 
ATOM 1696 C CD2 ? LEU A 1 216 ?   2.246 -12.455   4.631 1.000 93.330 ? 216 LEU A CD2 1 
ATOM 1697 N N   ? ASP A 1 217 ?   4.315 -13.295   9.436 1.000 92.900 ? 217 ASP A N   1 
ATOM 1698 C CA  ? ASP A 1 217 ?   4.118 -13.786  10.796 1.000 92.900 ? 217 ASP A CA  1 
ATOM 1699 C C   ? ASP A 1 217 ?   3.585 -12.683  11.707 1.000 92.900 ? 217 ASP A C   1 
ATOM 1700 C CB  ? ASP A 1 217 ?   5.425 -14.348  11.359 1.000 92.900 ? 217 ASP A CB  1 
ATOM 1701 O O   ? ASP A 1 217 ?   2.644 -12.902  12.472 1.000 92.900 ? 217 ASP A O   1 
ATOM 1702 C CG  ? ASP A 1 217 ?   5.803 -15.689  10.755 1.000 92.900 ? 217 ASP A CG  1 
ATOM 1703 O OD1 ? ASP A 1 217 ?   4.942 -16.338  10.123 1.000 92.900 ? 217 ASP A OD1 1 
ATOM 1704 O OD2 ? ASP A 1 217 ?   6.972 -16.102  10.915 1.000 92.900 ? 217 ASP A OD2 1 
ATOM 1705 N N   ? TRP A 1 218 ?   4.147 -11.540  11.573 1.000 93.800 ? 218 TRP A N   1 
ATOM 1706 C CA  ? TRP A 1 218 ?   3.740 -10.376  12.354 1.000 93.800 ? 218 TRP A CA  1 
ATOM 1707 C C   ? TRP A 1 218 ?   2.306  -9.974  12.026 1.000 93.800 ? 218 TRP A C   1 
ATOM 1708 C CB  ? TRP A 1 218 ?   4.685  -9.199  12.098 1.000 93.800 ? 218 TRP A CB  1 
ATOM 1709 O O   ? TRP A 1 218 ?   1.498  -9.742  12.929 1.000 93.800 ? 218 TRP A O   1 
ATOM 1710 C CG  ? TRP A 1 218 ?   4.251  -7.918  12.744 1.000 93.800 ? 218 TRP A CG  1 
ATOM 1711 C CD1 ? TRP A 1 218 ?   4.425  -7.554  14.051 1.000 93.800 ? 218 TRP A CD1 1 
ATOM 1712 C CD2 ? TRP A 1 218 ?   3.566  -6.832  12.113 1.000 93.800 ? 218 TRP A CD2 1 
ATOM 1713 C CE2 ? TRP A 1 218 ?   3.356  -5.841  13.097 1.000 93.800 ? 218 TRP A CE2 1 
ATOM 1714 C CE3 ? TRP A 1 218 ?   3.109  -6.600  10.809 1.000 93.800 ? 218 TRP A CE3 1 
ATOM 1715 N NE1 ? TRP A 1 218 ?   3.889  -6.306  14.269 1.000 93.800 ? 218 TRP A NE1 1 
ATOM 1716 C CH2 ? TRP A 1 218 ?   2.272  -4.434  11.534 1.000 93.800 ? 218 TRP A CH2 1 
ATOM 1717 C CZ2 ? TRP A 1 218 ?   2.709  -4.635  12.817 1.000 93.800 ? 218 TRP A CZ2 1 
ATOM 1718 C CZ3 ? TRP A 1 218 ?   2.465  -5.400  10.532 1.000 93.800 ? 218 TRP A CZ3 1 
ATOM 1719 N N   ? ILE A 1 219 ?   1.980  -9.925  10.774 1.000 95.280 ? 219 ILE A N   1 
ATOM 1720 C CA  ? ILE A 1 219 ?   0.659  -9.534  10.294 1.000 95.280 ? 219 ILE A CA  1 
ATOM 1721 C C   ? ILE A 1 219 ?  -0.388 -10.521  10.803 1.000 95.280 ? 219 ILE A C   1 
ATOM 1722 C CB  ? ILE A 1 219 ?   0.618  -9.456   8.752 1.000 95.280 ? 219 ILE A CB  1 
ATOM 1723 O O   ? ILE A 1 219 ?  -1.403 -10.118  11.377 1.000 95.280 ? 219 ILE A O   1 
ATOM 1724 C CG1 ? ILE A 1 219 ?   1.523  -8.325   8.249 1.000 95.280 ? 219 ILE A CG1 1 
ATOM 1725 C CG2 ? ILE A 1 219 ?  -0.820  -9.267   8.259 1.000 95.280 ? 219 ILE A CG2 1 
ATOM 1726 C CD1 ? ILE A 1 219 ?   1.787  -8.363   6.751 1.000 95.280 ? 219 ILE A CD1 1 
ATOM 1727 N N   ? GLN A 1 220 ?  -0.113 -11.725  10.679 1.000 95.580 ? 220 GLN A N   1 
ATOM 1728 C CA  ? GLN A 1 220 ?  -1.073 -12.765  11.035 1.000 95.580 ? 220 GLN A CA  1 
ATOM 1729 C C   ? GLN A 1 220 ?  -1.285 -12.824  12.545 1.000 95.580 ? 220 GLN A C   1 
ATOM 1730 C CB  ? GLN A 1 220 ?  -0.607 -14.126  10.517 1.000 95.580 ? 220 GLN A CB  1 
ATOM 1731 O O   ? GLN A 1 220 ?  -2.403 -13.052  13.012 1.000 95.580 ? 220 GLN A O   1 
ATOM 1732 C CG  ? GLN A 1 220 ?  -0.728 -14.283   9.007 1.000 95.580 ? 220 GLN A CG  1 
ATOM 1733 C CD  ? GLN A 1 220 ?  -0.183 -15.609   8.509 1.000 95.580 ? 220 GLN A CD  1 
ATOM 1734 N NE2 ? GLN A 1 220 ?  -0.598 -16.009   7.312 1.000 95.580 ? 220 GLN A NE2 1 
ATOM 1735 O OE1 ? GLN A 1 220 ?   0.604 -16.268   9.195 1.000 95.580 ? 220 GLN A OE1 1 
ATOM 1736 N N   ? ASN A 1 221 ?  -0.244 -12.674  13.342 1.000 95.210 ? 221 ASN A N   1 
ATOM 1737 C CA  ? ASN A 1 221 ?  -0.332 -12.647  14.798 1.000 95.210 ? 221 ASN A CA  1 
ATOM 1738 C C   ? ASN A 1 221 ?  -1.230 -11.513  15.284 1.000 95.210 ? 221 ASN A C   1 
ATOM 1739 C CB  ? ASN A 1 221 ?   1.062 -12.523  15.418 1.000 95.210 ? 221 ASN A CB  1 
ATOM 1740 O O   ? ASN A 1 221 ?  -2.001 -11.688  16.230 1.000 95.210 ? 221 ASN A O   1 
ATOM 1741 C CG  ? ASN A 1 221 ?   1.838 -13.824  15.373 1.000 95.210 ? 221 ASN A CG  1 
ATOM 1742 N ND2 ? ASN A 1 221 ?   3.158 -13.731  15.488 1.000 95.210 ? 221 ASN A ND2 1 
ATOM 1743 O OD1 ? ASN A 1 221 ?   1.257 -14.904  15.235 1.000 95.210 ? 221 ASN A OD1 1 
ATOM 1744 N N   ? ILE A 1 222 ?  -1.095 -10.379  14.713 1.000 95.260 ? 222 ILE A N   1 
ATOM 1745 C CA  ? ILE A 1 222 ?  -1.895  -9.222  15.098 1.000 95.260 ? 222 ILE A CA  1 
ATOM 1746 C C   ? ILE A 1 222 ?  -3.360  -9.465  14.742 1.000 95.260 ? 222 ILE A C   1 
ATOM 1747 C CB  ? ILE A 1 222 ?  -1.385  -7.931  14.419 1.000 95.260 ? 222 ILE A CB  1 
ATOM 1748 O O   ? ILE A 1 222 ?  -4.251  -9.234  15.562 1.000 95.260 ? 222 ILE A O   1 
ATOM 1749 C CG1 ? ILE A 1 222 ?   0.027  -7.591  14.910 1.000 95.260 ? 222 ILE A CG1 1 
ATOM 1750 C CG2 ? ILE A 1 222 ?  -2.349  -6.769  14.677 1.000 95.260 ? 222 ILE A CG2 1 
ATOM 1751 C CD1 ? ILE A 1 222 ?   0.104  -7.266  16.396 1.000 95.260 ? 222 ILE A CD1 1 
ATOM 1752 N N   ? ILE A 1 223 ?  -3.598  -9.970  13.512 1.000 95.090 ? 223 ILE A N   1 
ATOM 1753 C CA  ? ILE A 1 223 ?  -4.958 -10.178  13.028 1.000 95.090 ? 223 ILE A CA  1 
ATOM 1754 C C   ? ILE A 1 223 ?  -5.646 -11.253  13.867 1.000 95.090 ? 223 ILE A C   1 
ATOM 1755 C CB  ? ILE A 1 223 ?  -4.972 -10.574  11.535 1.000 95.090 ? 223 ILE A CB  1 
ATOM 1756 O O   ? ILE A 1 223 ?  -6.825 -11.125  14.205 1.000 95.090 ? 223 ILE A O   1 
ATOM 1757 C CG1 ? ILE A 1 223 ?  -4.535  -9.390  10.664 1.000 95.090 ? 223 ILE A CG1 1 
ATOM 1758 C CG2 ? ILE A 1 223 ?  -6.360 -11.074  11.122 1.000 95.090 ? 223 ILE A CG2 1 
ATOM 1759 C CD1 ? ILE A 1 223 ?  -4.358  -9.736   9.192 1.000 95.090 ? 223 ILE A CD1 1 
ATOM 1760 N N   ? ALA A 1 224 ?  -4.990 -12.328  14.258 1.000 91.990 ? 224 ALA A N   1 
ATOM 1761 C CA  ? ALA A 1 224 ?  -5.530 -13.450  15.021 1.000 91.990 ? 224 ALA A CA  1 
ATOM 1762 C C   ? ALA A 1 224 ?  -5.873 -13.030  16.447 1.000 91.990 ? 224 ALA A C   1 
ATOM 1763 C CB  ? ALA A 1 224 ?  -4.537 -14.610  15.035 1.000 91.990 ? 224 ALA A CB  1 
ATOM 1764 O O   ? ALA A 1 224 ?  -6.807 -13.563  17.051 1.000 91.990 ? 224 ALA A O   1 
ATOM 1765 N N   ? GLY A 1 225 ?  -5.236 -12.123  17.070 1.000 82.700 ? 225 GLY A N   1 
ATOM 1766 C CA  ? GLY A 1 225 ?  -5.338 -11.675  18.449 1.000 82.700 ? 225 GLY A CA  1 
ATOM 1767 C C   ? GLY A 1 225 ?  -6.304 -10.519  18.631 1.000 82.700 ? 225 GLY A C   1 
ATOM 1768 O O   ? GLY A 1 225 ?  -6.585 -10.110  19.759 1.000 82.700 ? 225 GLY A O   1 
ATOM 1769 N N   ? SER A 1 226 ?  -6.881  -9.966  17.708 1.000 70.450 ? 226 SER A N   1 
ATOM 1770 C CA  ? SER A 1 226 ?  -7.848  -8.873  17.700 1.000 70.450 ? 226 SER A CA  1 
ATOM 1771 C C   ? SER A 1 226 ?  -9.278  -9.401  17.657 1.000 70.450 ? 226 SER A C   1 
ATOM 1772 C CB  ? SER A 1 226 ?  -7.602  -7.948  16.507 1.000 70.450 ? 226 SER A CB  1 
ATOM 1773 O O   ? SER A 1 226 ?  -9.516 -10.528  17.219 1.000 70.450 ? 226 SER A O   1 
ATOM 1774 O OG  ? SER A 1 226 ?  -7.462  -8.695  15.311 1.000 70.450 ? 226 SER A OG  1 
# 
loop_
_struct_sheet_range.sheet_id 
_struct_sheet_range.id 
_struct_sheet_range.beg_label_comp_id 
_struct_sheet_range.beg_label_asym_id 
_struct_sheet_range.beg_label_seq_id 
_struct_sheet_range.pdbx_beg_PDB_ins_code 
_struct_sheet_range.end_label_comp_id 
_struct_sheet_range.end_label_asym_id 
_struct_sheet_range.end_label_seq_id 
_struct_sheet_range.pdbx_end_PDB_ins_code 
_struct_sheet_range.beg_auth_comp_id 
_struct_sheet_range.beg_auth_asym_id 
_struct_sheet_range.beg_auth_seq_id 
_struct_sheet_range.end_auth_comp_id 
_struct_sheet_range.end_auth_asym_id 
_struct_sheet_range.end_auth_seq_id 
A A VAL A   2 ? ILE A   3 ? VAL A 2   ILE A 3   
A B ASN A 173 ? THR A 174 ? ASN A 173 THR A 174 
B C GLU A   6 ? GLU A   7 ? GLU A 6   GLU A 7   
B D VAL A 117 ? GLY A 122 ? VAL A 117 GLY A 122 
B E HIS A 138 ? LEU A 145 ? HIS A 138 LEU A 145 
B F ILE A 162 ? GLY A 166 ? ILE A 162 GLY A 166 
B G PRO A 182 ? CYS A 185 ? PRO A 182 CYS A 185 
B H GLN A 188 ? VAL A 193 ? GLN A 188 VAL A 193 
B I ALA A 207 ? LYS A 211 ? ALA A 207 LYS A 211 
C J LEU A  16 ? GLU A  21 ? LEU A 16  GLU A 21  
C K SER A  24 ? LEU A  31 ? SER A 24  LEU A 31  
C L TRP A  36 ? THR A  39 ? TRP A 36  THR A 39  
C M ILE A  48 ? VAL A  52 ? ILE A 48  VAL A 52  
C N GLN A  65 ? ARG A  67 ? GLN A 65  ARG A 67  
C O PRO A  69 ? PHE A  74 ? PRO A 69  PHE A 74  
C P MET A  88 ? LEU A  92 ? MET A 88  LEU A 92  
D Q SER A  99 ? SER A  99 ? SER A 99  SER A 99  
D R ILE A 102 ? ILE A 102 ? ILE A 102 ILE A 102 
# 
loop_
_struct_conf.id 
_struct_conf.conf_type_id 
_struct_conf.beg_label_comp_id 
_struct_conf.beg_label_asym_id 
_struct_conf.beg_label_seq_id 
_struct_conf.pdbx_beg_PDB_ins_code 
_struct_conf.end_label_comp_id 
_struct_conf.end_label_asym_id 
_struct_conf.end_label_seq_id 
_struct_conf.pdbx_end_PDB_ins_code 
_struct_conf.beg_auth_comp_id 
_struct_conf.beg_auth_asym_id 
_struct_conf.beg_auth_seq_id 
_struct_conf.end_auth_comp_id 
_struct_conf.end_auth_asym_id 
_struct_conf.end_auth_seq_id 
STRN1         STRN         VAL A   2 ? ILE A   3 ? VAL A 2   ILE A 3   
TURN_TY1_P1   TURN_TY1_P   GLY A   4 ? GLY A   4 ? GLY A 4   GLY A 4   
STRN2         STRN         GLU A   6 ? GLU A   7 ? GLU A 6   GLU A 7   
HELX_LH_PP_P1 HELX_LH_PP_P CYS A   8 ? ASN A   9 ? CYS A 8   ASN A 9   
HELX_RH_3T_P1 HELX_RH_3T_P ILE A  10 ? GLU A  12 ? ILE A 10  GLU A 12  
TURN_TY1_P2   TURN_TY1_P   ARG A  14 ? PHE A  15 ? ARG A 14  PHE A 15  
STRN3         STRN         LEU A  16 ? GLU A  21 ? LEU A 16  GLU A 21  
TURN_TY1_P3   TURN_TY1_P   SER A  22 ? GLN A  23 ? SER A 22  GLN A 23  
STRN4         STRN         SER A  24 ? LEU A  31 ? SER A 24  LEU A 31  
BEND1         BEND         ASN A  33 ? GLU A  35 ? ASN A 33  GLU A 35  
STRN5         STRN         TRP A  36 ? THR A  39 ? TRP A 36  THR A 39  
HELX_RH_3T_P2 HELX_RH_3T_P LYS A  41 ? CYS A  43 ? LYS A 41  CYS A 43  
BEND2         BEND         THR A  46 ? HIS A  47 ? THR A 46  HIS A 47  
STRN6         STRN         ILE A  48 ? VAL A  52 ? ILE A 48  VAL A 52  
BEND3         BEND         GLY A  53 ? GLY A  53 ? GLY A 53  GLY A 53  
BEND4         BEND         HIS A  55 ? HIS A  55 ? HIS A 55  HIS A 55  
TURN_TY1_P4   TURN_TY1_P   ARG A  57 ? SER A  58 ? ARG A 57  SER A 58  
BEND5         BEND         VAL A  59 ? VAL A  59 ? VAL A 59  VAL A 59  
TURN_TY1_P5   TURN_TY1_P   ASP A  62 ? LYS A  63 ? ASP A 62  LYS A 63  
STRN7         STRN         GLN A  65 ? ARG A  67 ? GLN A 65  ARG A 67  
STRN8         STRN         PRO A  69 ? PHE A  74 ? PRO A 69  PHE A 74  
TURN_TY1_P6   TURN_TY1_P   THR A  78 ? ASN A  79 ? THR A 78  ASN A 79  
BEND6         BEND         PHE A  80 ? PHE A  80 ? PHE A 80  PHE A 80  
TURN_TY1_P7   TURN_TY1_P   LYS A  82 ? ASP A  84 ? LYS A 82  ASP A 84  
STRN9         STRN         MET A  88 ? LEU A  92 ? MET A 88  LEU A 92  
BEND7         BEND         ASN A  93 ? LYS A  94 ? ASN A 93  LYS A 94  
HELX_LH_PP_P2 HELX_LH_PP_P PRO A  95 ? TYR A  98 ? PRO A 95  TYR A 98  
STRN10        STRN         SER A  99 ? SER A  99 ? SER A 99  SER A 99  
TURN_TY1_P8   TURN_TY1_P   GLU A 100 ? HIS A 101 ? GLU A 100 HIS A 101 
STRN11        STRN         ILE A 102 ? ILE A 102 ? ILE A 102 ILE A 102 
HELX_LH_PP_P3 HELX_LH_PP_P PRO A 104 ? PRO A 108 ? PRO A 104 PRO A 108 
BEND8         BEND         SER A 109 ? SER A 110 ? SER A 109 SER A 110 
TURN_TY1_P9   TURN_TY1_P   VAL A 114 ? GLY A 115 ? VAL A 114 GLY A 115 
STRN12        STRN         VAL A 117 ? GLY A 122 ? VAL A 117 GLY A 122 
BEND9         BEND         TRP A 123 ? GLY A 124 ? TRP A 123 GLY A 124 
BEND10        BEND         THR A 126 ? GLN A 130 ? THR A 126 GLN A 130 
BEND11        BEND         ASP A 135 ? VAL A 136 ? ASP A 135 VAL A 136 
STRN13        STRN         HIS A 138 ? LEU A 145 ? HIS A 138 LEU A 145 
HELX_RH_AL_P1 HELX_RH_AL_P TYR A 147 ? THR A 153 ? TYR A 147 THR A 153 
TURN_TY1_P10  TURN_TY1_P   PRO A 155 ? PRO A 157 ? PRO A 155 PRO A 157 
TURN_TY1_P11  TURN_TY1_P   SER A 160 ? ARG A 161 ? SER A 160 ARG A 161 
STRN14        STRN         ILE A 162 ? GLY A 166 ? ILE A 162 GLY A 166 
TURN_TY1_P12  TURN_TY1_P   LEU A 168 ? GLU A 169 ? LEU A 168 GLU A 169 
BEND12        BEND         GLY A 170 ? GLY A 171 ? GLY A 170 GLY A 171 
STRN15        STRN         ASN A 173 ? THR A 174 ? ASN A 173 THR A 174 
TURN_TY1_P13  TURN_TY1_P   HIS A 176 ? ARG A 177 ? HIS A 176 ARG A 177 
TURN_TY1_P14  TURN_TY1_P   SER A 179 ? GLY A 180 ? SER A 179 GLY A 180 
HELX_LH_PP_P4 HELX_LH_PP_P GLY A 181 ? GLY A 181 ? GLY A 181 GLY A 181 
STRN16        STRN         PRO A 182 ? CYS A 185 ? PRO A 182 CYS A 185 
TURN_TY1_P15  TURN_TY1_P   ASN A 186 ? GLY A 187 ? ASN A 186 GLY A 187 
STRN17        STRN         GLN A 188 ? VAL A 193 ? GLN A 188 VAL A 193 
BEND13        BEND         GLY A 198 ? SER A 199 ? GLY A 198 SER A 199 
BEND14        BEND         ALA A 201 ? ALA A 201 ? ALA A 201 ALA A 201 
TURN_TY1_P16  TURN_TY1_P   PRO A 203 ? ASP A 204 ? PRO A 203 ASP A 204 
STRN18        STRN         ALA A 207 ? LYS A 211 ? ALA A 207 LYS A 211 
BEND15        BEND         VAL A 212 ? VAL A 212 ? VAL A 212 VAL A 212 
HELX_RH_3T_P3 HELX_RH_3T_P PHE A 213 ? HIS A 215 ? PHE A 213 HIS A 215 
HELX_RH_AL_P2 HELX_RH_AL_P LEU A 216 ? GLY A 225 ? LEU A 216 GLY A 225 
# 
