# Supplementary material for: FlatProt: 2D visualization eases protein structure comparison
Source: BMC Bioinformatics. 2025 Aug 13;26:210. doi: 10.1186/s12859-025-06233-x (PMC12344939; doi:10.1186/s12859-025-06233-x)
Supplement: Supplementary file 1 — Supplementary Material 1 [file 12859_2025_6233_MOESM1_ESM.zip › KLK/structures/gzma_Xenopus_tropicalis_GeneID=100135014_isoform=X1.cif]

data_gzma_Xenopus_tropicalis_GeneID=100135014_isoform=X1
# 
_entry.id   ? 
# 
_entity.id                         1      
_entity.type                       polymer 
_entity.pdbx_description           polymer-1 
_entity.formula_weight             24575.5 
_entity.pdbx_number_of_molecules        1 
# 
loop_
_struct_sheet.id 
_struct_sheet.number_strands 
A 2 
B 7 
C 6 
D 2 
E 2 
F 2 
# 
loop_
_struct_conf_type.id 
_struct_conf_type.criteria 
STRN         DSSP 
TURN_TY1_P   DSSP 
HELX_LH_PP_P DSSP 
BEND         DSSP 
HELX_RH_AL_P DSSP 
HELX_RH_3T_P DSSP 
# 
_struct_asym.id          A 
_struct_asym.entity_id   1 
# 
_software.pdbx_ordinal     1 
_software.name             dssp 
_software.version          4.4.10 
_software.date             ? 
_software.classification   'model annotation' 
# 
_entity_poly.entity_id                      1 
_entity_poly.type                           polypeptide(L) 
_entity_poly.nstd_linkage                   n 
_entity_poly.nstd_monomer                   n 
_entity_poly.pdbx_seq_one_letter_code       
;DIIDGREAASHSRPYMAYIYSRTGSCGGTLIKQNWVLTAAHCVVNNSEVILGAHKVKSRENEQQRFSVARAIPHPCFEWK
KKIHDIQLLQIKGAAKLNKFVSVLKLPTMDVKPGSSCSTAGWGVTKPNGKTPSDVLREVNVTVVDRGTCNKIYKKEISTN
MLCAGAPKKKYDACQGDSGGPLICGKEFSGIVSFGKKCGDPKYPGIYTRLTRYLQWIRDVTGGA
;
_entity_poly.pdbx_seq_one_letter_code_can   
;DIIDGREAASHSRPYMAYIYSRTGSCGGTLIKQNWVLTAAHCVVNNSEVILGAHKVKSRENEQQRFSVARAIPHPCFEWK
KKIHDIQLLQIKGAAKLNKFVSVLKLPTMDVKPGSSCSTAGWGVTKPNGKTPSDVLREVNVTVVDRGTCNKIYKKEISTN
MLCAGAPKKKYDACQGDSGGPLICGKEFSGIVSFGKKCGDPKYPGIYTRLTRYLQWIRDVTGGA
;
_entity_poly.pdbx_strand_id                 A 
# 
loop_
_dssp_struct_summary.entry_id 
_dssp_struct_summary.label_comp_id 
_dssp_struct_summary.label_asym_id 
_dssp_struct_summary.label_seq_id 
_dssp_struct_summary.secondary_structure 
_dssp_struct_summary.ss_bridge 
_dssp_struct_summary.helix_3_10 
_dssp_struct_summary.helix_alpha 
_dssp_struct_summary.helix_pi 
_dssp_struct_summary.helix_pp 
_dssp_struct_summary.bend 
_dssp_struct_summary.chirality 
_dssp_struct_summary.sheet 
_dssp_struct_summary.strand 
_dssp_struct_summary.ladder_1 
_dssp_struct_summary.ladder_2 
_dssp_struct_summary.accessibility 
_dssp_struct_summary.TCO 
_dssp_struct_summary.kappa 
_dssp_struct_summary.alpha 
_dssp_struct_summary.phi 
_dssp_struct_summary.psi 
_dssp_struct_summary.x_ca 
_dssp_struct_summary.y_ca 
_dssp_struct_summary.z_ca 
gzma_Xenopus_tropicalis_GeneID=100135014_isoform=X1 ASP A 1   . . . . . . . . . . . . ? .      .     .      .      121.9  3.0   
-12.3 -2.8  
gzma_Xenopus_tropicalis_GeneID=100135014_isoform=X1 ILE A 2   . . > . . . . - . . . . ? -0.856 .     -167.2 -108.6 66.5   5.8   
-12.2 -0.4  
gzma_Xenopus_tropicalis_GeneID=100135014_isoform=X1 ILE A 3   B . 3 . . . S - A A A . ? -0.741 74.7  -3.8   -59.2  119.4  7.8   
-14.8 -2.1  
gzma_Xenopus_tropicalis_GeneID=100135014_isoform=X1 ASP A 4   T . 3 . . . S + . . . . ? 0.811  102.5 144.7  66.3   15.4   10.6  
-16.0 0.2   
gzma_Xenopus_tropicalis_GeneID=100135014_isoform=X1 GLY A 5   P . < . . > . - . . . . ? -0.352 47.3  -121.1 -71.2  161.1  9.5   
-13.3 2.7   
gzma_Xenopus_tropicalis_GeneID=100135014_isoform=X1 ARG A 6   E . . . . P . - B C B . ? -0.875 30.4  -91.3  -103.7 147.3  9.7   
-14.1 6.3   
gzma_Xenopus_tropicalis_GeneID=100135014_isoform=X1 GLU A 7   E . . . . P . - B C B . ? -0.459 48.6  -119.6 -53.0  131.0  7.0   
-14.1 8.8   
gzma_Xenopus_tropicalis_GeneID=100135014_isoform=X1 ALA A 8   P . . . . P . - . . . . ? -0.499 30.9  -97.4  -71.9  141.8  6.7   
-10.7 10.4  
gzma_Xenopus_tropicalis_GeneID=100135014_isoform=X1 ALA A 9   P . > . . P . - . . . . ? -0.422 60.7  -83.0  -54.4  136.0  7.2   
-10.3 14.1  
gzma_Xenopus_tropicalis_GeneID=100135014_isoform=X1 SER A 10  T . 3 . . < S - . . . . ? -0.246 108.0 -8.8   -49.6  123.2  3.7   
-10.2 15.6  
gzma_Xenopus_tropicalis_GeneID=100135014_isoform=X1 HIS A 11  T . 3 . . . S + . . . . ? 0.701  92.2  128.8  65.0   18.3   2.2   
-6.7  15.5  
gzma_Xenopus_tropicalis_GeneID=100135014_isoform=X1 SER A 12  S . < . . . S + . . . . ? 0.569  70.6  53.3   -78.1  -8.7   5.4   
-5.2  14.2  
gzma_Xenopus_tropicalis_GeneID=100135014_isoform=X1 ARG A 13  . . > . . . . + . . . . ? -0.612 64.5  167.5  -123.6 73.1   3.5   
-3.6  11.4  
gzma_Xenopus_tropicalis_GeneID=100135014_isoform=X1 PRO A 14  T . 3 . . . S + . . . . ? 0.575  71.8  61.4   -75.9  -1.6   0.7   
-1.7  13.2  
gzma_Xenopus_tropicalis_GeneID=100135014_isoform=X1 TYR A 15  T . 3 . . . S + . . . . ? 0.510  77.5  117.0  -97.6  -11.5  -0.3  
0.2   10.0  
gzma_Xenopus_tropicalis_GeneID=100135014_isoform=X1 MET A 16  E . < . . . . - C J I . ? -0.381 46.9  -162.2 -67.4  136.5  -1.2  
-2.9  8.0   
gzma_Xenopus_tropicalis_GeneID=100135014_isoform=X1 ALA A 17  E . . . . . . - C J I J ? -0.987 9.5   -150.8 -121.4 130.9  -4.8  
-3.2  6.8   
gzma_Xenopus_tropicalis_GeneID=100135014_isoform=X1 TYR A 18  E . . . . . . - C J I J ? -0.919 11.8  -160.4 -97.5  120.4  -6.4  
-6.4  5.7   
gzma_Xenopus_tropicalis_GeneID=100135014_isoform=X1 ILE A 19  E . . . . . . - C J I J ? -0.922 11.5  -173.1 -106.3 115.4  -9.2  
-5.8  3.1   
gzma_Xenopus_tropicalis_GeneID=100135014_isoform=X1 TYR A 20  E . . . . . . + C J I J ? -0.948 11.9  155.2  -117.3 127.5  -11.5 
-8.6  2.9   
gzma_Xenopus_tropicalis_GeneID=100135014_isoform=X1 SER A 21  E . > . . . . - C J I . ? -0.842 55.5  -99.8  -137.1 177.1  -14.4 
-9.1  0.3   
gzma_Xenopus_tropicalis_GeneID=100135014_isoform=X1 ARG A 22  T . 3 . . . S + . . . . ? 0.741  122.3 50.2   -64.7  -22.0  -16.4 
-11.8 -1.3  
gzma_Xenopus_tropicalis_GeneID=100135014_isoform=X1 THR A 23  T . 3 . . . S - . . . . ? 0.510  124.7 -69.5  -102.9 -2.5   -14.3 
-11.5 -4.4  
gzma_Xenopus_tropicalis_GeneID=100135014_isoform=X1 GLY A 24  E . < . . . . - C K I . ? -0.928 52.8  -70.0  141.2  -177.6 -10.9 
-11.7 -2.7  
gzma_Xenopus_tropicalis_GeneID=100135014_isoform=X1 SER A 25  E . . . . . . + C K I . ? -0.902 33.8  177.6  -120.0 149.1  -8.4  
-10.0 -0.4  
gzma_Xenopus_tropicalis_GeneID=100135014_isoform=X1 CYS A 26  E . . . . . . - C K I . ? -0.914 24.6  -118.8 -136.6 161.9  -6.1  
-6.9  -0.6  
gzma_Xenopus_tropicalis_GeneID=100135014_isoform=X1 GLY A 27  E . . . . . . + C K I . ? -0.505 31.3  173.5  -91.5  170.4  -3.7  
-5.1  1.6   
gzma_Xenopus_tropicalis_GeneID=100135014_isoform=X1 GLY A 28  E . . . . . . - C K I . ? -0.957 24.3  -121.5 -163.7 173.9  -3.9  
-1.5  2.7   
gzma_Xenopus_tropicalis_GeneID=100135014_isoform=X1 THR A 29  E . . . . . . - C K I K ? -0.997 18.7  -129.4 -133.9 127.6  -2.4  
1.1   4.9   
gzma_Xenopus_tropicalis_GeneID=100135014_isoform=X1 LEU A 30  E . . . . . . + C K . K ? -0.672 33.9  164.0  -72.1  117.5  -3.9  
3.1   7.6   
gzma_Xenopus_tropicalis_GeneID=100135014_isoform=X1 ILE A 31  E . . . . . S + C K . . ? 0.503  70.4  14.5   -117.7 -4.3   -2.9  
6.8   6.8   
gzma_Xenopus_tropicalis_GeneID=100135014_isoform=X1 LYS A 32  E . > . . . S - C K . K ? -0.941 91.3  -93.4  -160.3 160.9  -5.5  
8.3   9.3   
gzma_Xenopus_tropicalis_GeneID=100135014_isoform=X1 GLN A 33  T . 3 . . . S + . . . . ? 0.745  129.3 19.4   -55.0  -15.4  -7.8  
7.0   12.2  
gzma_Xenopus_tropicalis_GeneID=100135014_isoform=X1 ASN A 34  T . 3 . . . S + . . . . ? 0.195  110.5 85.7   -138.3 14.2   -10.4 
6.5   9.5   
gzma_Xenopus_tropicalis_GeneID=100135014_isoform=X1 TRP A 35  E . < . . . . - C L K L ? -0.983 48.2  -171.9 -125.9 127.7  -8.6  
6.4   6.2   
gzma_Xenopus_tropicalis_GeneID=100135014_isoform=X1 VAL A 36  E . . . . . . - C L K L ? -0.953 13.5  -146.9 -114.6 132.3  -7.0  
3.4   4.5   
gzma_Xenopus_tropicalis_GeneID=100135014_isoform=X1 LEU A 37  E . . . . . . + C L K L ? -0.881 32.8  147.5  -98.9  132.5  -4.9  
3.7   1.4   
gzma_Xenopus_tropicalis_GeneID=100135014_isoform=X1 THR A 38  E . . . . . . - C L . L ? -0.819 48.9  -69.5  -149.7 -179.7 -4.9  
0.8   -1.1  
gzma_Xenopus_tropicalis_GeneID=100135014_isoform=X1 ALA A 39  . . > . . . . - . . . . ? -0.645 31.4  -136.3 -81.4  145.1  -4.7  
-0.1  -4.8  
gzma_Xenopus_tropicalis_GeneID=100135014_isoform=X1 ALA A 40  T . 3 . . . S + . . . . ? 0.717  103.8 65.5   -71.9  -23.9  -7.5  
1.0   -7.2  
gzma_Xenopus_tropicalis_GeneID=100135014_isoform=X1 HIS A 41  T . 3 . . . S + . . . . ? 0.599  81.5  101.7  -76.9  -5.4   -7.4  
-2.4  -8.9  
gzma_Xenopus_tropicalis_GeneID=100135014_isoform=X1 CYS A 42  S . < . . . S - . . . . ? -0.569 76.1  -132.2 -76.1  130.3  -8.6  
-3.9  -5.6  
gzma_Xenopus_tropicalis_GeneID=100135014_isoform=X1 VAL A 43  . . . . . . . + . . . . ? -0.801 35.0  167.9  -82.4  113.2  -12.3 
-4.7  -5.6  
gzma_Xenopus_tropicalis_GeneID=100135014_isoform=X1 VAL A 44  . . > . . . . + . . . . ? 0.185  17.1  139.0  -123.3 20.0   -13.6 
-3.2  -2.3  
gzma_Xenopus_tropicalis_GeneID=100135014_isoform=X1 ASN A 45  T . 3 . . . S - . . . . ? -0.491 87.4  -6.7   -68.1  126.2  -17.4 
-3.3  -2.6  
gzma_Xenopus_tropicalis_GeneID=100135014_isoform=X1 ASN A 46  T . 3 . . . S + . . . . ? 0.877  102.4 160.8  56.8   30.8   -19.0 
-4.4  0.8   
gzma_Xenopus_tropicalis_GeneID=100135014_isoform=X1 SER A 47  . . < . . . . - . . . . ? -0.553 36.4  -135.6 -83.2  152.1  -15.5 
-5.1  2.0   
gzma_Xenopus_tropicalis_GeneID=100135014_isoform=X1 GLU A 48  E . . . . . . - C M J M ? -0.926 10.8  -147.0 -104.3 134.0  -14.3 
-5.4  5.7   
gzma_Xenopus_tropicalis_GeneID=100135014_isoform=X1 VAL A 49  E . . . . . . - C M J M ? -0.940 11.2  -164.0 -103.7 124.5  -11.2 
-3.7  6.9   
gzma_Xenopus_tropicalis_GeneID=100135014_isoform=X1 ILE A 50  E . . . . . . - C M J M ? -0.951 6.1   -171.1 -109.9 121.2  -9.3  
-5.5  9.6   
gzma_Xenopus_tropicalis_GeneID=100135014_isoform=X1 LEU A 51  E . . . . . . + C M J M ? -0.822 65.5  24.9   -107.6 144.6  -6.6  
-3.5  11.6  
gzma_Xenopus_tropicalis_GeneID=100135014_isoform=X1 GLY A 52  S . . . . . S + . . . . ? 0.605  81.2  148.2  86.6   13.8   -4.1  
-5.0  14.1  
gzma_Xenopus_tropicalis_GeneID=100135014_isoform=X1 ALA A 53  . . . . . . . + . . . . ? -0.691 24.4  164.5  -90.6  124.0  -4.1  
-8.5  12.5  
gzma_Xenopus_tropicalis_GeneID=100135014_isoform=X1 HIS A 54  S . . . . . S + . . . . ? 0.725  88.2  31.4   -90.0  -42.5  -1.0  
-10.7 12.6  
gzma_Xenopus_tropicalis_GeneID=100135014_isoform=X1 LYS A 55  B . . . . . S - D P O . ? -0.983 73.2  -161.6 -114.3 122.3  -3.1  
-13.8 11.8  
gzma_Xenopus_tropicalis_GeneID=100135014_isoform=X1 VAL A 56  S . . . . . S + . . . . ? 0.808  88.2  44.3   -80.7  -26.2  -6.1  
-13.0 9.6   
gzma_Xenopus_tropicalis_GeneID=100135014_isoform=X1 LYS A 57  S . . . . . S + . . . . ? 0.669  101.3 82.8   -95.2  -10.3  -8.1  
-16.2 10.3  
gzma_Xenopus_tropicalis_GeneID=100135014_isoform=X1 SER A 58  S . . . . . S - . . . . ? -0.673 86.0  -117.0 -101.1 138.8  -7.5  
-16.1 14.1  
gzma_Xenopus_tropicalis_GeneID=100135014_isoform=X1 ARG A 59  . . . . . . . - . . . . ? -0.711 37.5  -174.8 -71.8  103.4  -9.5  
-14.1 16.5  
gzma_Xenopus_tropicalis_GeneID=100135014_isoform=X1 GLU A 60  . . > . . . . - . . . . ? -0.921 28.6  -139.0 -101.7 129.4  -6.9  
-11.7 18.0  
gzma_Xenopus_tropicalis_GeneID=100135014_isoform=X1 ASN A 61  T . 3 . . . S + . . . . ? 0.734  103.9 60.4   -57.9  -16.2  -8.0  
-9.4  20.8  
gzma_Xenopus_tropicalis_GeneID=100135014_isoform=X1 GLU A 62  T . 3 . . . S + . . . . ? 0.604  81.8  107.6  -89.6  -14.4  -5.9  
-6.6  19.1  
gzma_Xenopus_tropicalis_GeneID=100135014_isoform=X1 GLN A 63  . . < . . . . - . . . . ? -0.415 50.2  -163.5 -74.5  136.0  -8.0  
-6.7  15.8  
gzma_Xenopus_tropicalis_GeneID=100135014_isoform=X1 GLN A 64  E . . . . . . - C N M . ? -0.997 8.6   -155.9 -114.2 126.8  -10.3 
-3.9  15.0  
gzma_Xenopus_tropicalis_GeneID=100135014_isoform=X1 ARG A 65  E . . . . . . + C N M . ? -0.894 13.5  179.3  -111.0 134.5  -12.9 
-4.5  12.2  
gzma_Xenopus_tropicalis_GeneID=100135014_isoform=X1 PHE A 66  E . . . . . . - C N M . ? -0.976 25.5  -130.6 -133.1 142.3  -14.5 
-1.9  10.1  
gzma_Xenopus_tropicalis_GeneID=100135014_isoform=X1 SER A 67  E . . . . . . - C N M . ? -0.671 38.2  -108.5 -81.2  148.9  -17.1 
-1.7  7.3   
gzma_Xenopus_tropicalis_GeneID=100135014_isoform=X1 VAL A 68  E . . . . . . - C N N . ? -0.704 33.1  -178.2 -80.8  121.9  -16.1 
0.4   4.4   
gzma_Xenopus_tropicalis_GeneID=100135014_isoform=X1 ALA A 69  E . . . . . S + C N . . ? 0.879  70.4  8.7    -80.6  -45.5  -18.1 
3.7   4.2   
gzma_Xenopus_tropicalis_GeneID=100135014_isoform=X1 ARG A 70  E . . . . . . - C N N . ? -0.998 55.9  -161.9 -144.0 135.9  -16.6 
5.1   1.1   
gzma_Xenopus_tropicalis_GeneID=100135014_isoform=X1 ALA A 71  E . . . . . . - C N N . ? -0.989 13.0  -175.6 -117.5 123.1  -14.3 
3.8   -1.7  
gzma_Xenopus_tropicalis_GeneID=100135014_isoform=X1 ILE A 72  E . . . . . . - C N N . ? -0.857 4.7   -166.2 -124.2 95.5   -12.7 
6.5   -3.8  
gzma_Xenopus_tropicalis_GeneID=100135014_isoform=X1 PRO A 73  E . . . . . . - C N N . ? -0.490 41.6  -90.8  -74.5  147.1  -10.5 
5.3   -6.7  
gzma_Xenopus_tropicalis_GeneID=100135014_isoform=X1 HIS A 74  . . > . . . . - . . . . ? -0.374 36.4  -128.8 -52.3  136.5  -8.3  
7.9   -8.4  
gzma_Xenopus_tropicalis_GeneID=100135014_isoform=X1 PRO A 75  T . 3 . . . S + . . . . ? 0.752  106.5 50.6   -64.3  -24.1  -10.4 
9.5   -11.2 
gzma_Xenopus_tropicalis_GeneID=100135014_isoform=X1 CYS A 76  T . 3 . . . S + . . . . ? 0.251  78.4  138.1  -101.1 12.5   -7.7  
8.9   -13.8 
gzma_Xenopus_tropicalis_GeneID=100135014_isoform=X1 PHE A 77  . . < . . . . - . . . . ? -0.421 37.5  -160.1 -60.8  128.7  -7.2  
5.2   -12.9 
gzma_Xenopus_tropicalis_GeneID=100135014_isoform=X1 GLU A 78  B . . > > . . - E R P . ? -0.960 7.0   -155.0 -112.8 122.7  -6.9  
3.0   -16.1 
gzma_Xenopus_tropicalis_GeneID=100135014_isoform=X1 TRP A 79  T . . 4 5 . S + . . . . ? 0.865  88.2  47.6   -69.7  -41.0  -7.6  
-0.6  -15.6 
gzma_Xenopus_tropicalis_GeneID=100135014_isoform=X1 LYS A 80  T . . 4 5 . S + . . . . ? 0.911  126.2 27.6   -73.1  -36.2  -5.5  
-2.1  -18.5 
gzma_Xenopus_tropicalis_GeneID=100135014_isoform=X1 LYS A 81  T . . 4 5 . S - . . . . ? 0.595  95.2  -138.3 -103.1 -10.1  -2.4  
-0.2  -17.7 
gzma_Xenopus_tropicalis_GeneID=100135014_isoform=X1 LYS A 82  T . > < 5 . . + . . . . ? 0.847  42.8  164.8  48.3   36.1   -3.1  
0.2   -14.1 
gzma_Xenopus_tropicalis_GeneID=100135014_isoform=X1 ILE A 83  B . 3 . < . . + E S P . ? -0.670 65.1  16.4   -77.5  137.5  -1.9  
3.7   -14.4 
gzma_Xenopus_tropicalis_GeneID=100135014_isoform=X1 HIS A 84  T . 3 . . . S + . . . . ? 0.892  82.3  177.2  62.0   33.7   -2.9  
5.9   -11.3 
gzma_Xenopus_tropicalis_GeneID=100135014_isoform=X1 ASP A 85  . . < . . . . + . . . . ? -0.480 30.6  119.1  -69.8  71.8   -3.6  
2.7   -9.4  
gzma_Xenopus_tropicalis_GeneID=100135014_isoform=X1 ILE A 86  . . . . . . . + . . . . ? -0.997 35.2  178.6  -143.8 138.3  -4.5  
4.3   -6.0  
gzma_Xenopus_tropicalis_GeneID=100135014_isoform=X1 GLN A 87  E . . . . . . - C O L N ? -0.997 17.6  -142.8 -144.1 141.8  -7.7  
4.3   -3.9  
gzma_Xenopus_tropicalis_GeneID=100135014_isoform=X1 LEU A 88  E . . . . . . - C O L N ? -0.913 12.4  -159.6 -105.9 133.1  -8.8  
5.7   -0.6  
gzma_Xenopus_tropicalis_GeneID=100135014_isoform=X1 LEU A 89  E . . . . . . - C O L N ? -0.967 4.9   -157.5 -113.2 122.5  -11.1 
3.9   1.8   
gzma_Xenopus_tropicalis_GeneID=100135014_isoform=X1 GLN A 90  E . . . . . . - C O L N ? -0.898 18.0  -150.9 -90.8  117.0  -13.1 
5.6   4.4   
gzma_Xenopus_tropicalis_GeneID=100135014_isoform=X1 ILE A 91  E . . . . . . - C O . N ? -0.660 27.4  -101.3 -88.5  146.3  -13.9 
3.1   7.2   
gzma_Xenopus_tropicalis_GeneID=100135014_isoform=X1 LYS A 92  S . . . . . S - . . . . ? -0.626 93.4  -4.7   -69.5  98.2   -17.2 
3.4   9.4   
gzma_Xenopus_tropicalis_GeneID=100135014_isoform=X1 GLY A 93  S . . . . . S - . . . . ? -0.527 94.4  -64.2  111.9  -176.4 -15.7 
5.0   12.7  
gzma_Xenopus_tropicalis_GeneID=100135014_isoform=X1 ALA A 94  . . . . . . . - . . . . ? -0.982 43.7  -119.5 -121.1 129.9  -12.2 
5.8   14.0  
gzma_Xenopus_tropicalis_GeneID=100135014_isoform=X1 ALA A 95  . . . . . . . - . . . . ? -0.389 26.5  -120.8 -61.1  136.5  -9.5  
3.3   14.7  
gzma_Xenopus_tropicalis_GeneID=100135014_isoform=X1 LYS A 96  . . . . . . . - . . . . ? -0.769 31.0  -138.4 -76.9  108.9  -8.3  
3.2   18.3  
gzma_Xenopus_tropicalis_GeneID=100135014_isoform=X1 LEU A 97  . . . . . . . + . . . . ? -0.605 45.3  125.0  -76.7  132.6  -4.6  
4.0   17.9  
gzma_Xenopus_tropicalis_GeneID=100135014_isoform=X1 ASN A 98  S . . . . . S - . . . . ? -0.808 77.6  -56.6  -161.8 -166.6 -2.2  
1.8   20.2  
gzma_Xenopus_tropicalis_GeneID=100135014_isoform=X1 LYS A 99  S . . . . . S + . . . . ? 0.712  135.5 41.8   -64.3  -10.1  0.8   
-0.4  20.0  
gzma_Xenopus_tropicalis_GeneID=100135014_isoform=X1 PHE A 100 S . . . . . S + . . . . ? 0.649  117.1 43.8   -111.1 -22.5  -1.2  
-2.7  17.5  
gzma_Xenopus_tropicalis_GeneID=100135014_isoform=X1 VAL A 101 S . . . . . S + . . . . ? -0.973 70.2  150.7  -132.7 116.9  -2.8  
-0.1  15.3  
gzma_Xenopus_tropicalis_GeneID=100135014_isoform=X1 SER A 102 . . . . . . . - . . . . ? -0.942 42.4  -106.8 -143.2 162.6  -0.9  
3.0   14.1  
gzma_Xenopus_tropicalis_GeneID=100135014_isoform=X1 VAL A 103 P . . . . > . - . . . . ? -0.728 27.6  -138.5 -89.7  134.9  -0.9  
5.5   11.2  
gzma_Xenopus_tropicalis_GeneID=100135014_isoform=X1 LEU A 104 P . . . . P . - . . . . ? -0.864 26.6  -115.9 -92.3  132.8  2.0   
5.3   8.6   
gzma_Xenopus_tropicalis_GeneID=100135014_isoform=X1 LYS A 105 P . . . . P . - . . . . ? -0.360 22.8  -120.4 -72.3  139.6  3.3   
8.6   7.6   
gzma_Xenopus_tropicalis_GeneID=100135014_isoform=X1 LEU A 106 P . . . . P . - . . . . ? -0.434 41.9  -93.3  -71.8  151.7  3.0   
9.8   4.0   
gzma_Xenopus_tropicalis_GeneID=100135014_isoform=X1 PRO A 107 P . . . . < . - . . . . ? -0.330 25.6  -163.8 -69.8  151.1  6.3   
10.5  2.2   
gzma_Xenopus_tropicalis_GeneID=100135014_isoform=X1 THR A 108 S . . . . . S + . . . . ? 0.664  74.3  20.5   -102.7 -24.4  7.9   
14.0  2.1   
gzma_Xenopus_tropicalis_GeneID=100135014_isoform=X1 MET A 109 S . . . . . S - . . . . ? -0.940 87.2  -87.6  -141.3 165.1  10.3  
13.2  -0.8  
gzma_Xenopus_tropicalis_GeneID=100135014_isoform=X1 ASP A 110 P . . . . > . - . . . . ? -0.368 43.2  -117.5 -71.6  150.4  10.9  
10.9  -3.6  
gzma_Xenopus_tropicalis_GeneID=100135014_isoform=X1 VAL A 111 P . . . . P . - . . . . ? -0.667 27.9  -131.4 -90.4  136.7  12.9  
7.7   -3.0  
gzma_Xenopus_tropicalis_GeneID=100135014_isoform=X1 LYS A 112 P . > . . P . - . . . . ? -0.649 29.7  -91.4  -86.4  149.7  16.2  
7.3   -4.8  
gzma_Xenopus_tropicalis_GeneID=100135014_isoform=X1 PRO A 113 T . 3 . . < S + . . . . ? -0.283 113.8 33.2   -54.8  138.6  17.3  
4.3   -6.8  
gzma_Xenopus_tropicalis_GeneID=100135014_isoform=X1 GLY A 114 T . 3 . . . S + . . . . ? 0.286  83.5  142.3  96.8   -12.7  19.2  
1.9   -4.5  
gzma_Xenopus_tropicalis_GeneID=100135014_isoform=X1 SER A 115 . . < . . . . - . . . . ? -0.422 54.0  -121.4 -62.8  135.1  17.2  
2.8   -1.5  
gzma_Xenopus_tropicalis_GeneID=100135014_isoform=X1 SER A 116 E . . . . . . + B D C . ? -0.737 42.3  170.2  -78.7  128.9  16.5  
-0.2  0.8   
gzma_Xenopus_tropicalis_GeneID=100135014_isoform=X1 CYS A 117 E . . . . . . - B D C D ? -0.822 20.8  -148.2 -135.8 166.1  12.7  
-0.7  1.3   
gzma_Xenopus_tropicalis_GeneID=100135014_isoform=X1 SER A 118 E . . . . . . - B D C D ? -0.978 7.2   -171.0 -137.8 152.9  10.3  
-3.1  2.8   
gzma_Xenopus_tropicalis_GeneID=100135014_isoform=X1 THR A 119 E . . . . . . - B D C D ? -0.965 6.1   -161.9 -138.5 153.6  6.8   
-4.3  2.1   
gzma_Xenopus_tropicalis_GeneID=100135014_isoform=X1 ALA A 120 E . . . . . . + B D C . ? -0.969 20.2  133.6  -136.8 154.1  4.3   
-6.6  3.9   
gzma_Xenopus_tropicalis_GeneID=100135014_isoform=X1 GLY A 121 E . . . . . . - B D C . ? -0.981 53.9  -110.8 178.1  174.3  1.2   
-8.5  3.2   
gzma_Xenopus_tropicalis_GeneID=100135014_isoform=X1 TRP A 122 . . . . . . . + . . . . ? -0.100 69.8  127.8  -109.9 20.5   -0.9  
-11.8 3.5   
gzma_Xenopus_tropicalis_GeneID=100135014_isoform=X1 GLY A 123 S . . . . . S - . . . . ? 0.140  71.2  -54.2  -66.2  -172.5 -0.6  
-12.7 -0.2  
gzma_Xenopus_tropicalis_GeneID=100135014_isoform=X1 VAL A 124 B . . . . . . - F T Q . ? -0.432 38.8  -153.6 -68.4  148.0  0.5   
-16.1 -1.7  
gzma_Xenopus_tropicalis_GeneID=100135014_isoform=X1 THR A 125 S . . . . . S + . . . . ? 0.448  75.0  62.9   -106.6 -3.2   3.9   
-17.4 -0.4  
gzma_Xenopus_tropicalis_GeneID=100135014_isoform=X1 LYS A 126 S . > . . . S - . . . . ? -0.946 87.7  -117.2 -129.0 140.5  4.7   
-19.5 -3.5  
gzma_Xenopus_tropicalis_GeneID=100135014_isoform=X1 PRO A 127 T . 3 . . . S + . . . . ? 0.794  119.7 21.3   -51.0  -4.1   5.2   
-18.4 -7.3  
gzma_Xenopus_tropicalis_GeneID=100135014_isoform=X1 ASN A 128 T . 3 . . . S + . . . . ? 0.047  93.3  138.5  -149.7 14.9   2.0   
-20.5 -8.1  
gzma_Xenopus_tropicalis_GeneID=100135014_isoform=X1 GLY A 129 . . < . . . . - . . . . ? -0.342 35.5  -167.4 -67.7  151.2  0.4   
-20.7 -4.8  
gzma_Xenopus_tropicalis_GeneID=100135014_isoform=X1 LYS A 130 . . . . . . . + . . . . ? 0.512  68.3  77.6   -112.7 -9.3   -3.4  
-20.4 -4.7  
gzma_Xenopus_tropicalis_GeneID=100135014_isoform=X1 THR A 131 S . . . . . S - . . . . ? -0.881 73.6  -139.2 -113.3 118.8  -3.6  
-20.0 -1.0  
gzma_Xenopus_tropicalis_GeneID=100135014_isoform=X1 PRO A 132 B . . . . . . - F U Q . ? -0.322 35.8  -92.4  -63.0  155.5  -2.7  
-16.7 0.7   
gzma_Xenopus_tropicalis_GeneID=100135014_isoform=X1 SER A 133 . . . . . . . - . . . . ? -0.429 19.7  -148.3 -67.7  139.0  -0.8  
-16.8 4.0   
gzma_Xenopus_tropicalis_GeneID=100135014_isoform=X1 ASP A 134 S . . . . . S + . . . . ? 0.643  84.6  58.4   -79.9  -16.8  -2.7  
-16.8 7.2   
gzma_Xenopus_tropicalis_GeneID=100135014_isoform=X1 VAL A 135 B . . . . . S - D Q O . ? -0.857 97.7  -98.2  -115.7 145.4  0.1   
-14.9 8.9   
gzma_Xenopus_tropicalis_GeneID=100135014_isoform=X1 LEU A 136 . . . . . . . - . . . . ? -0.491 43.1  -166.7 -64.1  133.3  1.6   
-11.5 8.0   
gzma_Xenopus_tropicalis_GeneID=100135014_isoform=X1 ARG A 137 E . . . . . . - B E B C ? -0.839 5.7   -162.8 -122.6 158.1  4.7   
-11.7 5.9   
gzma_Xenopus_tropicalis_GeneID=100135014_isoform=X1 GLU A 138 E . . . . . . - B E B C ? -0.979 4.4   -171.2 -140.2 158.2  7.4   
-9.2  4.9   
gzma_Xenopus_tropicalis_GeneID=100135014_isoform=X1 VAL A 139 E . . . . . . - B E . C ? -0.994 21.0  -126.4 -147.9 148.7  10.1  
-8.7  2.5   
gzma_Xenopus_tropicalis_GeneID=100135014_isoform=X1 ASN A 140 E . . . . . . + B E . C ? -0.795 32.1  177.9  -94.7  138.0  13.0  
-6.4  1.8   
gzma_Xenopus_tropicalis_GeneID=100135014_isoform=X1 VAL A 141 E . . . . . . - B E . C ? -0.876 21.7  -133.2 -135.9 161.8  13.3  
-4.8  -1.6  
gzma_Xenopus_tropicalis_GeneID=100135014_isoform=X1 THR A 142 E . . . . . . - B E E C ? -0.972 27.4  -113.5 -118.4 137.4  15.6  
-2.3  -3.4  
gzma_Xenopus_tropicalis_GeneID=100135014_isoform=X1 VAL A 143 E . . . . . . - B E E . ? -0.471 31.1  -148.3 -68.8  131.8  14.4  
0.6   -5.5  
gzma_Xenopus_tropicalis_GeneID=100135014_isoform=X1 VAL A 144 E . . . . . . - B E E . ? -0.851 22.3  -105.9 -104.5 138.0  15.4  
0.1   -9.2  
gzma_Xenopus_tropicalis_GeneID=100135014_isoform=X1 ASP A 145 . . . > . . . - . . . . ? -0.311 27.3  -123.1 -62.7  145.5  16.2  
3.0   -11.5 
gzma_Xenopus_tropicalis_GeneID=100135014_isoform=X1 ARG A 146 H . . > . . S + . . . . ? 0.824  107.7 57.1   -60.7  -44.3  13.4  
3.8   -13.9 
gzma_Xenopus_tropicalis_GeneID=100135014_isoform=X1 GLY A 147 H . . > . . S + . . . . ? 0.921  109.6 45.7   -52.7  -48.4  15.6  
3.5   -17.1 
gzma_Xenopus_tropicalis_GeneID=100135014_isoform=X1 THR A 148 H . . > . . S + . . . . ? 0.912  113.0 50.4   -61.0  -44.2  16.4  
-0.0  -16.1 
gzma_Xenopus_tropicalis_GeneID=100135014_isoform=X1 CYS A 149 H . . X . . S + . . . . ? 0.894  108.4 51.2   -64.2  -42.0  12.9  
-0.8  -15.3 
gzma_Xenopus_tropicalis_GeneID=100135014_isoform=X1 ASN A 150 H . . < > . S + . . . . ? 0.846  107.6 54.3   -63.7  -35.7  11.6  
0.6   -18.7 
gzma_Xenopus_tropicalis_GeneID=100135014_isoform=X1 LYS A 151 H . > < 5 . S + . . . . ? 0.926  112.6 43.6   -63.1  -38.9  14.2  
-1.6  -20.4 
gzma_Xenopus_tropicalis_GeneID=100135014_isoform=X1 ILE A 152 H . 3 < 5 . S + . . . . ? 0.907  121.7 38.1   -73.0  -39.1  12.8  
-4.7  -18.6 
gzma_Xenopus_tropicalis_GeneID=100135014_isoform=X1 TYR A 153 T . 3 < 5 . S - . . . . ? 0.262  112.9 -114.2 -101.2 10.7   9.2   
-3.7  -19.2 
gzma_Xenopus_tropicalis_GeneID=100135014_isoform=X1 LYS A 154 T . < . 5 . S - . . . . ? 0.919  76.2  -48.3  56.5   50.4   9.8   
-2.3  -22.8 
gzma_Xenopus_tropicalis_GeneID=100135014_isoform=X1 LYS A 155 S . . . < . S + . . . . ? 0.761  108.0 120.9  68.1   35.4   8.9   
1.4   -21.9 
gzma_Xenopus_tropicalis_GeneID=100135014_isoform=X1 GLU A 156 . . . . . . . + . . . . ? 0.531  42.4  95.9   -104.1 -10.6  5.7   
0.6   -20.0 
gzma_Xenopus_tropicalis_GeneID=100135014_isoform=X1 ILE A 157 . . . . . . . - . . . . ? -0.770 63.2  -154.0 -93.0  120.1  6.6   
2.1   -16.7 
gzma_Xenopus_tropicalis_GeneID=100135014_isoform=X1 SER A 158 . . > . . . . - . . . . ? -0.251 31.4  -103.0 -86.6  172.2  5.3   
5.7   -16.2 
gzma_Xenopus_tropicalis_GeneID=100135014_isoform=X1 THR A 159 T . 3 . . . S + . . . . ? 0.617  120.1 65.0   -69.4  -14.3  6.6   
8.5   -14.0 
gzma_Xenopus_tropicalis_GeneID=100135014_isoform=X1 ASN A 160 T . 3 . . . S + . . . . ? 0.413  95.1  81.0   -84.7  1.0    3.8   
7.7   -11.6 
gzma_Xenopus_tropicalis_GeneID=100135014_isoform=X1 MET A 161 E . < . . . . - B F . F ? -0.842 62.2  -151.6 -120.6 148.7  5.3   
4.3   -10.9 
gzma_Xenopus_tropicalis_GeneID=100135014_isoform=X1 LEU A 162 E . . . . . . - B F . F ? -0.935 10.6  -148.6 -113.6 140.9  8.2   
2.9   -8.7  
gzma_Xenopus_tropicalis_GeneID=100135014_isoform=X1 CYS A 163 E . . . . . . + B F E F ? -0.935 26.2  160.2  -110.4 124.2  10.2  
-0.2  -9.5  
gzma_Xenopus_tropicalis_GeneID=100135014_isoform=X1 ALA A 164 E . . . . . . + B F E F ? -0.998 5.1   130.9  -146.1 140.9  11.5  
-2.3  -6.7  
gzma_Xenopus_tropicalis_GeneID=100135014_isoform=X1 GLY A 165 E . . . . . . - B F E . ? -0.950 58.5  -87.0  -166.7 -177.8 12.8  
-5.8  -6.4  
gzma_Xenopus_tropicalis_GeneID=100135014_isoform=X1 ALA A 166 . . > . . . . - . . . . ? -0.904 31.4  -165.6 -113.0 86.4   15.5  
-8.0  -5.0  
gzma_Xenopus_tropicalis_GeneID=100135014_isoform=X1 PRO A 167 T . 3 . . . S + . . . . ? 0.771  90.6  31.3   -50.9  -8.1   18.2  
-8.0  -7.9  
gzma_Xenopus_tropicalis_GeneID=100135014_isoform=X1 LYS A 168 T . 3 . . . S + . . . . ? 0.520  117.1 54.7   -133.5 -0.8   19.9  
-11.1 -6.1  
gzma_Xenopus_tropicalis_GeneID=100135014_isoform=X1 LYS A 169 S . < . . . S - . . . . ? -0.888 79.8  -119.5 -142.6 138.9  17.1  
-12.9 -4.4  
gzma_Xenopus_tropicalis_GeneID=100135014_isoform=X1 LYS A 170 . . . . . . . + . . . . ? -0.381 66.1  137.5  -67.3  39.2   13.7  
-14.4 -5.6  
gzma_Xenopus_tropicalis_GeneID=100135014_isoform=X1 TYR A 171 . . . . . . . + . . . . ? -0.905 22.8  151.5  -98.6  126.2  11.7  
-12.0 -3.2  
gzma_Xenopus_tropicalis_GeneID=100135014_isoform=X1 ASP A 172 B . . . . . . - A B A . ? -0.993 45.7  -126.5 -149.2 146.4  8.6   
-10.3 -4.6  
gzma_Xenopus_tropicalis_GeneID=100135014_isoform=X1 ALA A 173 . . . . . . . + . . . . ? -0.922 50.0  150.2  -84.6  121.6  5.1   
-8.9  -3.7  
gzma_Xenopus_tropicalis_GeneID=100135014_isoform=X1 CYS A 174 . . > . . . . - . . . . ? -0.290 44.6  -1.7   -128.9 -148.9 2.6   
-10.6 -5.9  
gzma_Xenopus_tropicalis_GeneID=100135014_isoform=X1 GLN A 175 T . 3 . . . S + . . . . ? -0.360 126.1 23.6   -52.6  119.9  -1.2  
-11.7 -5.8  
gzma_Xenopus_tropicalis_GeneID=100135014_isoform=X1 GLY A 176 T . 3 . . . S + . . . . ? 0.181  105.0 76.9   109.0  -10.4  -2.7  
-10.8 -2.5  
gzma_Xenopus_tropicalis_GeneID=100135014_isoform=X1 ASP A 177 . . X . . . . + . . . . ? 0.263  62.4  137.3  -106.2 -0.6   -0.4  
-8.0  -1.4  
gzma_Xenopus_tropicalis_GeneID=100135014_isoform=X1 SER A 178 T . 3 . . . S + . . . . ? -0.314 72.1  20.4   -47.4  129.9  -2.1  
-5.5  -3.7  
gzma_Xenopus_tropicalis_GeneID=100135014_isoform=X1 GLY A 179 T . 3 . . . S + . . . . ? 0.289  93.6  133.6  94.1   -12.1  -2.5  
-2.4  -2.0  
gzma_Xenopus_tropicalis_GeneID=100135014_isoform=X1 GLY A 180 P . < . . > . - . . . . ? -0.275 58.6  -92.1  -70.2  166.3  0.1   
-3.0  0.6   
gzma_Xenopus_tropicalis_GeneID=100135014_isoform=X1 PRO A 181 E . . . . P . - B G . G ? -0.499 17.8  -148.9 -90.9  136.2  2.8   
-0.4  1.6   
gzma_Xenopus_tropicalis_GeneID=100135014_isoform=X1 LEU A 182 E . . . . < . - B G D G ? -0.960 24.4  -163.4 -91.9  119.1  6.2   
0.1   0.2   
gzma_Xenopus_tropicalis_GeneID=100135014_isoform=X1 ILE A 183 E . . . . . . + B G D G ? -0.911 15.7  178.7  -114.1 118.0  8.3   
1.5   3.1   
gzma_Xenopus_tropicalis_GeneID=100135014_isoform=X1 CYS A 184 E . > . . . S - B G D G ? -0.979 72.3  -32.9  -115.6 116.8  11.6  
3.2   2.6   
gzma_Xenopus_tropicalis_GeneID=100135014_isoform=X1 GLY A 185 T . 3 . . . S - . . . . ? -0.577 125.0 -33.3  69.8   -117.4 13.1  
4.4   5.8   
gzma_Xenopus_tropicalis_GeneID=100135014_isoform=X1 LYS A 186 T . 3 . . . S + . . . . ? 0.167  118.3 91.1   -121.9 17.3   10.2  
5.4   8.0   
gzma_Xenopus_tropicalis_GeneID=100135014_isoform=X1 GLU A 187 E . < . . . S - B H G . ? -0.884 79.1  -112.1 -124.0 156.0  7.9   
6.6   5.3   
gzma_Xenopus_tropicalis_GeneID=100135014_isoform=X1 PHE A 188 E . . . . . . + B H G . ? -0.686 42.4  165.8  -80.0  101.1  5.1   
5.2   3.0   
gzma_Xenopus_tropicalis_GeneID=100135014_isoform=X1 SER A 189 E . . . . . . - B H . . ? 0.669  52.8  -7.9   -102.0 -17.0  6.7   
5.5   -0.4  
gzma_Xenopus_tropicalis_GeneID=100135014_isoform=X1 GLY A 190 E . . . . . . - B H G H ? -0.982 55.4  -113.2 -168.0 174.0  4.5   
3.4   -2.6  
gzma_Xenopus_tropicalis_GeneID=100135014_isoform=X1 ILE A 191 E . . . . . . - B H G H ? -0.980 37.9  -111.9 -124.3 127.4  1.6   
1.0   -3.1  
gzma_Xenopus_tropicalis_GeneID=100135014_isoform=X1 VAL A 192 E . . . . . . + B H . H ? -0.429 52.0  156.3  -55.5  123.8  1.9   
-2.5  -4.3  
gzma_Xenopus_tropicalis_GeneID=100135014_isoform=X1 SER A 193 E . . . . . . - B H . . ? 0.765  48.3  -39.3  -117.4 -70.4  0.3   
-2.4  -7.8  
gzma_Xenopus_tropicalis_GeneID=100135014_isoform=X1 PHE A 194 E . . . . . . - B H . H ? -0.913 46.0  -177.6 -154.0 178.9  1.5   
-5.1  -10.3 
gzma_Xenopus_tropicalis_GeneID=100135014_isoform=X1 GLY A 195 . . . . . . . - . . . . ? -0.968 29.3  -105.5 -174.4 164.3  4.4   
-7.1  -11.7 
gzma_Xenopus_tropicalis_GeneID=100135014_isoform=X1 LYS A 196 S . . . . . S - . . . . ? -0.937 91.5  -9.6   -104.2 126.4  5.6   
-9.7  -14.2 
gzma_Xenopus_tropicalis_GeneID=100135014_isoform=X1 LYS A 197 S . > . . . S - . . . . ? 0.923  86.9  -118.3 57.7   78.0   6.3   
-13.3 -13.0 
gzma_Xenopus_tropicalis_GeneID=100135014_isoform=X1 CYS A 198 T . 3 . . . S + . . . . ? -0.138 93.6  16.7   -49.4  130.2  6.2   
-13.0 -9.2  
gzma_Xenopus_tropicalis_GeneID=100135014_isoform=X1 GLY A 199 T . 3 . . . S + . . . . ? 0.585  87.6  133.1  85.8   2.8    9.5   
-13.9 -7.5  
gzma_Xenopus_tropicalis_GeneID=100135014_isoform=X1 ASP A 200 . . X . . . . - . . . . ? -0.886 51.9  -149.5 -89.2  116.5  11.6  
-13.5 -10.6 
gzma_Xenopus_tropicalis_GeneID=100135014_isoform=X1 PRO A 201 T . 3 . . . S + . . . . ? 0.696  96.7  62.9   -59.6  -15.1  14.6  
-11.5 -9.8  
gzma_Xenopus_tropicalis_GeneID=100135014_isoform=X1 LYS A 202 T . 3 . . . S + . . . . ? 0.712  100.4 55.8   -81.1  -18.5  14.5  
-10.3 -13.5 
gzma_Xenopus_tropicalis_GeneID=100135014_isoform=X1 TYR A 203 S . < . . . S - . . . . ? -0.826 75.5  -159.3 -123.7 90.0   11.0  
-8.7  -12.9 
gzma_Xenopus_tropicalis_GeneID=100135014_isoform=X1 PRO A 204 . . . . . . . - . . . . ? -0.270 29.6  -100.3 -60.3  154.1  10.9  
-6.1  -10.1 
gzma_Xenopus_tropicalis_GeneID=100135014_isoform=X1 GLY A 205 E . . . . . . - B I F . ? -0.441 30.8  -127.3 -71.0  152.7  7.5   
-5.3  -8.7  
gzma_Xenopus_tropicalis_GeneID=100135014_isoform=X1 ILE A 206 E . . . . . . - B I F H ? -0.905 26.0  -171.5 -105.7 130.5  5.7   
-2.1  -9.7  
gzma_Xenopus_tropicalis_GeneID=100135014_isoform=X1 TYR A 207 E . . . . . . - B I F H ? -0.896 30.2  -111.4 -119.1 143.5  4.4   
0.3   -7.1  
gzma_Xenopus_tropicalis_GeneID=100135014_isoform=X1 THR A 208 E . . . . . . - B I F H ? -0.708 37.8  -124.6 -71.4  122.3  2.2   
3.3   -7.3  
gzma_Xenopus_tropicalis_GeneID=100135014_isoform=X1 ARG A 209 E . > . . . . - B I . H ? -0.635 20.1  -161.7 -73.1  118.2  4.5   
6.3   -6.5  
gzma_Xenopus_tropicalis_GeneID=100135014_isoform=X1 LEU A 210 G . > . . . S + . . . . ? 0.804  80.5  70.1   -76.7  -30.7  2.8   
8.2   -3.6  
gzma_Xenopus_tropicalis_GeneID=100135014_isoform=X1 THR A 211 G . > . . . S + . . . . ? 0.801  95.2  57.4   -60.7  -22.0  4.7   
11.5  -4.0  
gzma_Xenopus_tropicalis_GeneID=100135014_isoform=X1 ARG A 212 G . < . . . S + . . . . ? 0.610  112.2 40.8   -81.4  -10.2  2.7   
12.1  -7.2  
gzma_Xenopus_tropicalis_GeneID=100135014_isoform=X1 TYR A 213 G . < > . . S + . . . . ? 0.191  76.7  107.0  -126.7 13.9   -0.6  
11.8  -5.3  
gzma_Xenopus_tropicalis_GeneID=100135014_isoform=X1 LEU A 214 H . < > . . S + . . . . ? 0.901  83.4  49.9   -63.5  -41.6  -0.1  
13.6  -2.1  
gzma_Xenopus_tropicalis_GeneID=100135014_isoform=X1 GLN A 215 H . . > . . S + . . . . ? 0.921  112.3 47.2   -63.4  -44.6  -2.2  
16.5  -3.2  
gzma_Xenopus_tropicalis_GeneID=100135014_isoform=X1 TRP A 216 H . . > . . S + . . . . ? 0.920  111.6 51.5   -60.2  -43.5  -5.0  
14.2  -4.2  
gzma_Xenopus_tropicalis_GeneID=100135014_isoform=X1 ILE A 217 H . . X . . S + . . . . ? 0.932  111.7 46.8   -61.8  -43.6  -4.7  
12.3  -0.9  
gzma_Xenopus_tropicalis_GeneID=100135014_isoform=X1 ARG A 218 H . . X > . S + . . . . ? 0.885  110.4 52.5   -66.9  -41.7  -4.9  
15.5  1.1   
gzma_Xenopus_tropicalis_GeneID=100135014_isoform=X1 ASP A 219 H . . < 5 . S + . . . . ? 0.903  114.2 41.5   -62.9  -41.9  -7.9  
16.8  -0.9  
gzma_Xenopus_tropicalis_GeneID=100135014_isoform=X1 VAL A 220 H . . < 5 . S + . . . . ? 0.909  118.0 45.3   -75.7  -36.9  -9.9  
13.7  -0.4  
gzma_Xenopus_tropicalis_GeneID=100135014_isoform=X1 THR A 221 H . . < 5 . S - . . . . ? 0.517  114.1 -110.5 -94.1  1.7    -9.0  
13.1  3.3   
gzma_Xenopus_tropicalis_GeneID=100135014_isoform=X1 GLY A 222 T . . < 5 . S - . . . . ? 0.735  72.2  -50.3  74.8   30.4   -9.5  
16.8  4.3   
gzma_Xenopus_tropicalis_GeneID=100135014_isoform=X1 GLY A 223 . . . . < . . . . . . . ? 0.330  .     .      84.0   124.2  -5.7  
17.6  4.9   
gzma_Xenopus_tropicalis_GeneID=100135014_isoform=X1 ALA A 224 . . . . . . . . . . . . ? -0.774 .     .      -65.0  .      -2.8  
15.8  7.0   
# 
loop_
_dssp_struct_ladder.id 
_dssp_struct_ladder.sheet_id 
_dssp_struct_ladder.range_id_1 
_dssp_struct_ladder.range_id_2 
_dssp_struct_ladder.type 
_dssp_struct_ladder.beg_1_label_comp_id 
_dssp_struct_ladder.beg_1_label_asym_id 
_dssp_struct_ladder.beg_1_label_seq_id 
_dssp_struct_ladder.pdbx_beg_1_PDB_ins_code 
_dssp_struct_ladder.end_1_label_comp_id 
_dssp_struct_ladder.end_1_label_asym_id 
_dssp_struct_ladder.end_1_label_seq_id 
_dssp_struct_ladder.pdbx_end_1_PDB_ins_code 
_dssp_struct_ladder.beg_1_auth_comp_id 
_dssp_struct_ladder.beg_1_auth_asym_id 
_dssp_struct_ladder.beg_1_auth_seq_id 
_dssp_struct_ladder.end_1_auth_comp_id 
_dssp_struct_ladder.end_1_auth_asym_id 
_dssp_struct_ladder.end_1_auth_seq_id 
_dssp_struct_ladder.beg_2_label_comp_id 
_dssp_struct_ladder.beg_2_label_asym_id 
_dssp_struct_ladder.beg_2_label_seq_id 
_dssp_struct_ladder.pdbx_beg_2_PDB_ins_code 
_dssp_struct_ladder.end_2_label_comp_id 
_dssp_struct_ladder.end_2_label_asym_id 
_dssp_struct_ladder.end_2_label_seq_id 
_dssp_struct_ladder.pdbx_end_2_PDB_ins_code 
_dssp_struct_ladder.beg_2_auth_comp_id 
_dssp_struct_ladder.beg_2_auth_asym_id 
_dssp_struct_ladder.beg_2_auth_seq_id 
_dssp_struct_ladder.end_2_auth_comp_id 
_dssp_struct_ladder.end_2_auth_asym_id 
_dssp_struct_ladder.end_2_auth_seq_id 
A A A B anti-parallel ILE A 3   ? ILE A 3   ? ILE A 3   ILE A 3   ASP A 172 ? ASP A 172 ? ASP A 172 ASP A 172 
B B C E anti-parallel ARG A 6   ? GLU A 7   ? ARG A 6   GLU A 7   GLU A 138 ? ARG A 137 ? GLU A 138 ARG A 137 
C B D E anti-parallel SER A 116 ? GLY A 121 ? SER A 116 GLY A 121 THR A 142 ? ARG A 137 ? THR A 142 ARG A 137 
D B D G anti-parallel CYS A 117 ? THR A 119 ? CYS A 117 THR A 119 CYS A 184 ? LEU A 182 ? CYS A 184 LEU A 182 
E B E F anti-parallel THR A 142 ? VAL A 144 ? THR A 142 VAL A 144 GLY A 165 ? CYS A 163 ? GLY A 165 CYS A 163 
F B F I anti-parallel MET A 161 ? ALA A 164 ? MET A 161 ALA A 164 THR A 208 ? GLY A 205 ? THR A 208 GLY A 205 
G B G H anti-parallel PRO A 181 ? CYS A 184 ? PRO A 181 CYS A 184 ILE A 191 ? GLU A 187 ? ILE A 191 GLU A 187 
H B H I anti-parallel GLY A 190 ? PHE A 194 ? GLY A 190 PHE A 194 ARG A 209 ? ILE A 206 ? ARG A 209 ILE A 206 
I C J K anti-parallel MET A 16  ? SER A 21  ? MET A 16  SER A 21  THR A 29  ? GLY A 24  ? THR A 29  GLY A 24  
J C J M anti-parallel ALA A 17  ? TYR A 20  ? ALA A 17  TYR A 20  LEU A 51  ? GLU A 48  ? LEU A 51  GLU A 48  
K C K L anti-parallel THR A 29  ? LYS A 32  ? THR A 29  LYS A 32  LEU A 37  ? TRP A 35  ? LEU A 37  TRP A 35  
L C L O anti-parallel TRP A 35  ? THR A 38  ? TRP A 35  THR A 38  GLN A 90  ? GLN A 87  ? GLN A 90  GLN A 87  
M C M N anti-parallel GLU A 48  ? LEU A 51  ? GLU A 48  LEU A 51  SER A 67  ? GLN A 64  ? SER A 67  GLN A 64  
N C N O anti-parallel VAL A 68  ? PRO A 73  ? VAL A 68  PRO A 73  ILE A 91  ? GLN A 87  ? ILE A 91  GLN A 87  
O D P Q anti-parallel LYS A 55  ? LYS A 55  ? LYS A 55  LYS A 55  VAL A 135 ? VAL A 135 ? VAL A 135 VAL A 135 
P E R S anti-parallel GLU A 78  ? GLU A 78  ? GLU A 78  GLU A 78  ILE A 83  ? ILE A 83  ? ILE A 83  ILE A 83  
Q F T U anti-parallel VAL A 124 ? VAL A 124 ? VAL A 124 VAL A 124 PRO A 132 ? PRO A 132 ? PRO A 132 PRO A 132 
# 
loop_
_dssp_struct_bridge_pairs.id 
_dssp_struct_bridge_pairs.label_comp_id 
_dssp_struct_bridge_pairs.label_seq_id 
_dssp_struct_bridge_pairs.label_asym_id 
_dssp_struct_bridge_pairs.auth_seq_id 
_dssp_struct_bridge_pairs.auth_asym_id 
_dssp_struct_bridge_pairs.pdbx_PDB_ins_code 
_dssp_struct_bridge_pairs.acceptor_1_label_comp_id 
_dssp_struct_bridge_pairs.acceptor_1_label_seq_id 
_dssp_struct_bridge_pairs.acceptor_1_label_asym_id 
_dssp_struct_bridge_pairs.acceptor_1_auth_seq_id 
_dssp_struct_bridge_pairs.acceptor_1_auth_asym_id 
_dssp_struct_bridge_pairs.acceptor_1_pdbx_PDB_ins_code 
_dssp_struct_bridge_pairs.acceptor_1_energy 
_dssp_struct_bridge_pairs.acceptor_2_label_comp_id 
_dssp_struct_bridge_pairs.acceptor_2_label_seq_id 
_dssp_struct_bridge_pairs.acceptor_2_label_asym_id 
_dssp_struct_bridge_pairs.acceptor_2_auth_seq_id 
_dssp_struct_bridge_pairs.acceptor_2_auth_asym_id 
_dssp_struct_bridge_pairs.acceptor_2_pdbx_PDB_ins_code 
_dssp_struct_bridge_pairs.acceptor_2_energy 
_dssp_struct_bridge_pairs.donor_1_label_comp_id 
_dssp_struct_bridge_pairs.donor_1_label_seq_id 
_dssp_struct_bridge_pairs.donor_1_label_asym_id 
_dssp_struct_bridge_pairs.donor_1_auth_seq_id 
_dssp_struct_bridge_pairs.donor_1_auth_asym_id 
_dssp_struct_bridge_pairs.donor_1_pdbx_PDB_ins_code 
_dssp_struct_bridge_pairs.donor_1_energy 
_dssp_struct_bridge_pairs.donor_2_label_comp_id 
_dssp_struct_bridge_pairs.donor_2_label_seq_id 
_dssp_struct_bridge_pairs.donor_2_label_asym_id 
_dssp_struct_bridge_pairs.donor_2_auth_seq_id 
_dssp_struct_bridge_pairs.donor_2_auth_asym_id 
_dssp_struct_bridge_pairs.donor_2_pdbx_PDB_ins_code 
_dssp_struct_bridge_pairs.donor_2_energy 
1   ASP 1   A 1   A ? ?   ?   ? ?   ? ? ?    ?   ?   ? ?   ? ? ?    ILE 3   A 3   A ? -0.5 THR 125 A 125 A ? -0.2 
2   ILE 2   A 2   A ? VAL 124 A 124 A ? -1.4 ALA 173 A 173 A ? -0.2 GLY 5   A 5   A ? -1.5 ASP 4   A 4   A ? -0.5 
3   ILE 3   A 3   A ? ASP 172 A 172 A ? -2.4 ASP 1   A 1   A ? -0.5 ASP 172 A 172 A ? -0.8 LYS 126 A 126 A ? -0.1 
4   ASP 4   A 4   A ? THR 125 A 125 A ? -0.7 ILE 2   A 2   A ? -0.5 ILE 3   A 3   A ? -0.3 ARG 6   A 6   A ? -0.1 
5   GLY 5   A 5   A ? ILE 2   A 2   A ? -1.5 THR 125 A 125 A ? -0.1 GLU 7   A 7   A ? -0.4 VAL 139 A 139 A ? -0.2 
6   ARG 6   A 6   A ? GLU 138 A 138 A ? -2.4 ASP 4   A 4   A ? -0.1 GLU 138 A 138 A ? -2.7 ALA 8   A 8   A ? -0.1 
7   GLU 7   A 7   A ? GLY 5   A 5   A ? -0.4 ARG 137 A 137 A ? -0.2 ARG 137 A 137 A ? -0.3 ALA 9   A 9   A ? -0.2 
8   ALA 8   A 8   A ? LEU 136 A 136 A ? -2.6 ARG 6   A 6   A ? -0.1 LEU 136 A 136 A ? -0.1 HIS 11  A 11  A ? -0.1 
9   ALA 9   A 9   A ? GLU 7   A 7   A ? -0.2 SER 10  A 10  A ? -0.1 SER 12  A 12  A ? -2.1 ARG 13  A 13  A ? -0.3 
10  SER 10  A 10  A ? HIS 11  A 11  A ? -0.3 SER 12  A 12  A ? -0.1 ALA 9   A 9   A ? -0.1 HIS 54  A 54  A ? -0.1 
11  HIS 11  A 11  A ? ARG 13  A 13  A ? -0.1 SER 12  A 12  A ? -0.1 SER 10  A 10  A ? -0.3 HIS 54  A 54  A ? -0.1 
12  SER 12  A 12  A ? ALA 9   A 9   A ? -2.1 ARG 13  A 13  A ? -0.2 SER 10  A 10  A ? -0.1 HIS 11  A 11  A ? -0.1 
13  ARG 13  A 13  A ? ALA 9   A 9   A ? -0.3 PRO 14  A 14  A ? -0.1 MET 16  A 16  A ? -1.8 SER 12  A 12  A ? -0.2 
14  PRO 14  A 14  A ? ?   ?   ? ?   ? ? ?    ?   ?   ? ?   ? ? ?    SER 102 A 102 A ? -2.1 GLY 52  A 52  A ? -0.2 
15  TYR 15  A 15  A ? VAL 101 A 101 A ? -0.2 VAL 103 A 103 A ? -0.1 LEU 30  A 30  A ? -2.5 LEU 104 A 104 A ? -0.2 
16  MET 16  A 16  A ? ARG 13  A 13  A ? -1.8 THR 29  A 29  A ? -0.2 GLY 52  A 52  A ? -0.8 TYR 18  A 18  A ? -0.4 
17  ALA 17  A 17  A ? GLY 28  A 28  A ? -2.3 LEU 51  A 51  A ? -0.1 GLY 28  A 28  A ? -1.3 ILE 19  A 19  A ? -0.6 
18  TYR 18  A 18  A ? ILE 50  A 50  A ? -2.7 MET 16  A 16  A ? -0.4 ILE 50  A 50  A ? -3.1 TYR 20  A 20  A ? -0.7 
19  ILE 19  A 19  A ? CYS 26  A 26  A ? -3.3 ALA 17  A 17  A ? -0.6 CYS 26  A 26  A ? -2.3 SER 21  A 21  A ? -0.5 
20  TYR 20  A 20  A ? GLU 48  A 48  A ? -3.1 TYR 18  A 18  A ? -0.7 GLU 48  A 48  A ? -3.2 ARG 22  A 22  A ? -0.2 
21  SER 21  A 21  A ? GLY 24  A 24  A ? -2.2 ILE 19  A 19  A ? -0.5 GLY 24  A 24  A ? -0.7 SER 47  A 47  A ? -0.1 
22  ARG 22  A 22  A ? ASN 45  A 45  A ? -0.4 TYR 20  A 20  A ? -0.2 SER 25  A 25  A ? -0.1 ASN 46  A 46  A ? -0.1 
23  THR 23  A 23  A ? GLY 24  A 24  A ? -0.3 ASN 45  A 45  A ? -0.2 SER 25  A 25  A ? -0.3 ARG 22  A 22  A ? -0.2 
24  GLY 24  A 24  A ? SER 21  A 21  A ? -0.7 VAL 43  A 43  A ? -0.1 SER 21  A 21  A ? -2.2 CYS 26  A 26  A ? -0.3 
25  SER 25  A 25  A ? THR 23  A 23  A ? -0.3 TYR 20  A 20  A ? -0.2 GLY 27  A 27  A ? -0.3 SER 178 A 178 A ? -0.2 
26  CYS 26  A 26  A ? ILE 19  A 19  A ? -2.3 GLY 24  A 24  A ? -0.3 ILE 19  A 19  A ? -3.3 GLY 28  A 28  A ? -0.2 
27  GLY 27  A 27  A ? SER 178 A 178 A ? -3.8 SER 25  A 25  A ? -0.3 ALA 39  A 39  A ? -0.4 THR 29  A 29  A ? -0.3 
28  GLY 28  A 28  A ? ALA 17  A 17  A ? -1.3 CYS 26  A 26  A ? -0.2 ALA 17  A 17  A ? -2.3 LEU 30  A 30  A ? -0.4 
29  THR 29  A 29  A ? LEU 37  A 37  A ? -2.2 GLY 27  A 27  A ? -0.3 LEU 37  A 37  A ? -3.3 ILE 31  A 31  A ? -0.6 
30  LEU 30  A 30  A ? TYR 15  A 15  A ? -2.5 GLY 28  A 28  A ? -0.4 LEU 104 A 104 A ? -2.5 VAL 36  A 36  A ? -0.2 
31  ILE 31  A 31  A ? TRP 35  A 35  A ? -2.4 THR 29  A 29  A ? -0.6 GLN 33  A 33  A ? -0.2 VAL 36  A 36  A ? -0.2 
32  LYS 32  A 32  A ? TRP 35  A 35  A ? -1.5 SER 102 A 102 A ? -0.1 TRP 35  A 35  A ? -1.6 ILE 31  A 31  A ? -0.3 
33  GLN 33  A 33  A ? ASN 34  A 34  A ? -0.3 ILE 31  A 31  A ? -0.2 ALA 95  A 95  A ? -3.9 VAL 36  A 36  A ? -0.0 
34  ASN 34  A 34  A ? ALA 94  A 94  A ? -0.2 TRP 35  A 35  A ? -0.1 ILE 91  A 91  A ? -1.7 VAL 36  A 36  A ? -0.5 
35  TRP 35  A 35  A ? LYS 32  A 32  A ? -1.6 GLN 90  A 90  A ? -0.2 ILE 31  A 31  A ? -2.4 LYS 32  A 32  A ? -1.5 
36  VAL 36  A 36  A ? LEU 89  A 89  A ? -2.8 ASN 34  A 34  A ? -0.5 LEU 89  A 89  A ? -3.4 THR 38  A 38  A ? -0.4 
37  LEU 37  A 37  A ? THR 29  A 29  A ? -3.3 TRP 35  A 35  A ? -0.4 THR 29  A 29  A ? -2.2 ALA 39  A 39  A ? -0.2 
38  THR 38  A 38  A ? GLN 87  A 87  A ? -2.7 VAL 36  A 36  A ? -0.4 GLN 87  A 87  A ? -2.6 ALA 40  A 40  A ? -0.3 
39  ALA 39  A 39  A ? GLY 27  A 27  A ? -0.4 ILE 86  A 86  A ? -0.2 CYS 42  A 42  A ? -1.5 ILE 86  A 86  A ? -0.3 
40  ALA 40  A 40  A ? THR 38  A 38  A ? -0.3 HIS 41  A 41  A ? -0.3 VAL 44  A 44  A ? -0.1 ALA 39  A 39  A ? -0.1 
41  HIS 41  A 41  A ? LYS 82  A 82  A ? -0.1 ASP 85  A 85  A ? -0.1 VAL 43  A 43  A ? -0.3 ALA 40  A 40  A ? -0.3 
42  CYS 42  A 42  A ? ALA 39  A 39  A ? -1.5 GLY 27  A 27  A ? -0.1 VAL 44  A 44  A ? -0.7 CYS 26  A 26  A ? -0.1 
43  VAL 43  A 43  A ? HIS 41  A 41  A ? -0.3 VAL 44  A 44  A ? -0.1 THR 23  A 23  A ? -0.2 GLY 24  A 24  A ? -0.1 
44  VAL 44  A 44  A ? CYS 42  A 42  A ? -0.7 ALA 40  A 40  A ? -0.1 SER 47  A 47  A ? -1.4 ASN 46  A 46  A ? -0.2 
45  ASN 45  A 45  A ? ASN 46  A 46  A ? -0.3 ALA 71  A 71  A ? -0.0 ARG 22  A 22  A ? -0.4 THR 23  A 23  A ? -0.2 
46  ASN 46  A 46  A ? VAL 44  A 44  A ? -0.2 SER 47  A 47  A ? -0.2 ASN 45  A 45  A ? -0.3 GLU 48  A 48  A ? -0.2 
47  SER 47  A 47  A ? VAL 44  A 44  A ? -1.4 SER 21  A 21  A ? -0.1 VAL 68  A 68  A ? -1.5 VAL 49  A 49  A ? -0.4 
48  GLU 48  A 48  A ? TYR 20  A 20  A ? -3.2 ASN 46  A 46  A ? -0.2 TYR 20  A 20  A ? -3.1 ILE 50  A 50  A ? -0.5 
49  VAL 49  A 49  A ? PHE 66  A 66  A ? -3.4 SER 47  A 47  A ? -0.4 PHE 66  A 66  A ? -2.7 LEU 51  A 51  A ? -0.5 
50  ILE 50  A 50  A ? TYR 18  A 18  A ? -3.1 GLU 48  A 48  A ? -0.5 TYR 18  A 18  A ? -2.7 GLY 52  A 52  A ? -0.3 
51  LEU 51  A 51  A ? GLN 64  A 64  A ? -3.0 VAL 49  A 49  A ? -0.5 GLN 64  A 64  A ? -2.5 ALA 17  A 17  A ? -0.1 
52  GLY 52  A 52  A ? MET 16  A 16  A ? -0.8 ILE 50  A 50  A ? -0.3 HIS 54  A 54  A ? -0.4 GLU 62  A 62  A ? -0.2 
53  ALA 53  A 53  A ? MET 16  A 16  A ? -0.3 ILE 50  A 50  A ? -0.3 GLY 52  A 52  A ? -0.2 VAL 56  A 56  A ? -0.2 
54  HIS 54  A 54  A ? GLY 52  A 52  A ? -0.4 LYS 55  A 55  A ? -0.3 LEU 136 A 136 A ? -2.4 VAL 56  A 56  A ? -0.5 
55  LYS 55  A 55  A ? VAL 135 A 135 A ? -0.2 SER 58  A 58  A ? -0.2 HIS 54  A 54  A ? -0.3 VAL 135 A 135 A ? -0.2 
56  VAL 56  A 56  A ? ASP 134 A 134 A ? -1.7 HIS 54  A 54  A ? -0.5 LYS 55  A 55  A ? -0.1 VAL 135 A 135 A ? -0.1 
57  LYS 57  A 57  A ? ASP 134 A 134 A ? -0.4 ARG 59  A 59  A ? -0.1 ARG 59  A 59  A ? -0.3 VAL 56  A 56  A ? -0.2 
58  SER 58  A 58  A ? ASP 134 A 134 A ? -0.3 LYS 55  A 55  A ? -0.2 GLU 60  A 60  A ? -0.8 LYS 55  A 55  A ? -0.2 
59  ARG 59  A 59  A ? LYS 57  A 57  A ? -0.3 ALA 53  A 53  A ? -0.1 ASN 61  A 61  A ? -0.4 LYS 57  A 57  A ? -0.1 
60  GLU 60  A 60  A ? SER 58  A 58  A ? -0.8 LYS 55  A 55  A ? -0.1 GLN 63  A 63  A ? -1.6 ALA 53  A 53  A ? -0.0 
61  ASN 61  A 61  A ? ARG 59  A 59  A ? -0.4 GLU 62  A 62  A ? -0.2 GLU 60  A 60  A ? -0.1 ARG 59  A 59  A ? -0.0 
62  GLU 62  A 62  A ? GLY 52  A 52  A ? -0.2 GLN 64  A 64  A ? -0.0 ASN 61  A 61  A ? -0.2 GLN 64  A 64  A ? -0.1 
63  GLN 63  A 63  A ? GLU 60  A 60  A ? -1.6 GLY 52  A 52  A ? -0.1 ARG 65  A 65  A ? -0.4 GLY 52  A 52  A ? -0.2 
64  GLN 64  A 64  A ? LEU 51  A 51  A ? -2.5 GLU 62  A 62  A ? -0.1 LEU 51  A 51  A ? -3.0 PHE 66  A 66  A ? -0.4 
65  ARG 65  A 65  A ? GLN 63  A 63  A ? -0.4 ILE 50  A 50  A ? -0.2 SER 67  A 67  A ? -0.4 ILE 50  A 50  A ? -0.2 
66  PHE 66  A 66  A ? VAL 49  A 49  A ? -2.7 GLN 64  A 64  A ? -0.4 VAL 49  A 49  A ? -3.4 VAL 68  A 68  A ? -0.3 
67  SER 67  A 67  A ? ARG 65  A 65  A ? -0.4 LYS 92  A 92  A ? -0.3 LYS 92  A 92  A ? -3.2 ALA 69  A 69  A ? -0.5 
68  VAL 68  A 68  A ? SER 47  A 47  A ? -1.5 PHE 66  A 66  A ? -0.3 ILE 91  A 91  A ? -0.3 ASN 46  A 46  A ? -0.2 
69  ALA 69  A 69  A ? GLN 90  A 90  A ? -3.2 SER 67  A 67  A ? -0.5 ALA 71  A 71  A ? -0.3 ILE 91  A 91  A ? -0.2 
70  ARG 70  A 70  A ? GLN 90  A 90  A ? -1.6 ILE 72  A 72  A ? -0.0 GLN 90  A 90  A ? -3.1 ILE 72  A 72  A ? -0.5 
71  ALA 71  A 71  A ? ALA 69  A 69  A ? -0.3 LEU 89  A 89  A ? -0.2 LEU 89  A 89  A ? -0.2 VAL 44  A 44  A ? -0.0 
72  ILE 72  A 72  A ? LEU 88  A 88  A ? -3.4 ARG 70  A 70  A ? -0.5 LEU 88  A 88  A ? -2.2 HIS 74  A 74  A ? -0.1 
73  PRO 73  A 73  A ? ?   ?   ? ?   ? ? ?    ?   ?   ? ?   ? ? ?    GLN 87  A 87  A ? -0.2 ASP 85  A 85  A ? -0.1 
74  HIS 74  A 74  A ? ILE 86  A 86  A ? -2.8 HIS 84  A 84  A ? -0.3 PHE 77  A 77  A ? -2.0 ILE 86  A 86  A ? -0.1 
75  PRO 75  A 75  A ? ?   ?   ? ?   ? ? ?    ?   ?   ? ?   ? ? ?    HIS 74  A 74  A ? -0.1 HIS 84  A 84  A ? -0.0 
76  CYS 76  A 76  A ? HIS 84  A 84  A ? -0.1 GLU 78  A 78  A ? -0.1 GLU 78  A 78  A ? -0.1 ILE 83  A 83  A ? -0.1 
77  PHE 77  A 77  A ? HIS 74  A 74  A ? -2.0 HIS 84  A 84  A ? -0.1 TRP 79  A 79  A ? -0.5 HIS 84  A 84  A ? -0.2 
78  GLU 78  A 78  A ? ILE 83  A 83  A ? -1.9 TRP 79  A 79  A ? -0.1 LYS 82  A 82  A ? -2.3 ILE 83  A 83  A ? -0.8 
79  TRP 79  A 79  A ? PHE 77  A 77  A ? -0.5 LYS 80  A 80  A ? -0.2 GLU 78  A 78  A ? -0.1 PHE 77  A 77  A ? -0.0 
80  LYS 80  A 80  A ? LYS 81  A 81  A ? -0.2 LYS 82  A 82  A ? -0.1 TRP 79  A 79  A ? -0.2 GLU 78  A 78  A ? -0.0 
81  LYS 81  A 81  A ? GLU 78  A 78  A ? -0.1 ILE 83  A 83  A ? -0.1 LYS 80  A 80  A ? -0.2 TRP 79  A 79  A ? -0.2 
82  LYS 82  A 82  A ? GLU 78  A 78  A ? -2.3 ILE 83  A 83  A ? -0.2 ASP 85  A 85  A ? -0.7 HIS 84  A 84  A ? -0.3 
83  ILE 83  A 83  A ? GLU 78  A 78  A ? -0.8 HIS 84  A 84  A ? -0.2 GLU 78  A 78  A ? -1.9 LYS 82  A 82  A ? -0.2 
84  HIS 84  A 84  A ? LYS 82  A 82  A ? -0.3 PHE 77  A 77  A ? -0.2 ILE 86  A 86  A ? -2.2 HIS 74  A 74  A ? -0.3 
85  ASP 85  A 85  A ? LYS 82  A 82  A ? -0.7 LYS 81  A 81  A ? -0.1 GLN 87  A 87  A ? -0.3 HIS 84  A 84  A ? -0.2 
86  ILE 86  A 86  A ? HIS 84  A 84  A ? -2.2 ALA 39  A 39  A ? -0.3 HIS 74  A 74  A ? -2.8 LEU 88  A 88  A ? -0.3 
87  GLN 87  A 87  A ? THR 38  A 38  A ? -2.6 ASP 85  A 85  A ? -0.3 THR 38  A 38  A ? -2.7 LEU 89  A 89  A ? -0.4 
88  LEU 88  A 88  A ? ILE 72  A 72  A ? -2.2 ILE 86  A 86  A ? -0.3 ILE 72  A 72  A ? -3.4 GLN 90  A 90  A ? -0.5 
89  LEU 89  A 89  A ? VAL 36  A 36  A ? -3.4 GLN 87  A 87  A ? -0.4 VAL 36  A 36  A ? -2.8 ILE 91  A 91  A ? -0.6 
90  GLN 90  A 90  A ? ARG 70  A 70  A ? -3.1 LEU 88  A 88  A ? -0.5 ALA 69  A 69  A ? -3.2 ARG 70  A 70  A ? -1.6 
91  ILE 91  A 91  A ? ASN 34  A 34  A ? -1.7 LEU 89  A 89  A ? -0.6 GLY 93  A 93  A ? -0.7 VAL 68  A 68  A ? -0.2 
92  LYS 92  A 92  A ? SER 67  A 67  A ? -3.2 GLN 90  A 90  A ? -0.2 SER 67  A 67  A ? -0.3 ALA 94  A 94  A ? -0.2 
93  GLY 93  A 93  A ? ILE 91  A 91  A ? -0.7 PHE 66  A 66  A ? -0.1 ALA 95  A 95  A ? -0.4 ILE 91  A 91  A ? -0.2 
94  ALA 94  A 94  A ? LYS 92  A 92  A ? -0.2 ASN 34  A 34  A ? -0.0 ASN 34  A 34  A ? -0.2 GLN 33  A 33  A ? -0.1 
95  ALA 95  A 95  A ? GLN 33  A 33  A ? -3.9 GLY 93  A 93  A ? -0.4 LEU 97  A 97  A ? -0.8 GLY 93  A 93  A ? -0.0 
96  LYS 96  A 96  A ? ALA 94  A 94  A ? -0.1 SER 102 A 102 A ? -0.0 ASN 98  A 98  A ? -0.3 VAL 101 A 101 A ? -0.1 
97  LEU 97  A 97  A ? ALA 95  A 95  A ? -0.8 PHE 100 A 100 A ? -0.1 LYS 99  A 99  A ? -0.2 SER 102 A 102 A ? -0.2 
98  ASN 98  A 98  A ? VAL 101 A 101 A ? -2.2 LYS 96  A 96  A ? -0.3 VAL 101 A 101 A ? -0.4 LEU 97  A 97  A ? -0.0 
99  LYS 99  A 99  A ? PHE 100 A 100 A ? -0.2 LEU 97  A 97  A ? -0.2 SER 102 A 102 A ? -0.1 LEU 97  A 97  A ? -0.1 
100 PHE 100 A 100 A ? VAL 101 A 101 A ? -0.3 GLU 62  A 62  A ? -0.1 SER 102 A 102 A ? -0.4 GLY 52  A 52  A ? -0.2 
101 VAL 101 A 101 A ? ASN 98  A 98  A ? -0.4 LEU 51  A 51  A ? -0.1 ASN 98  A 98  A ? -2.2 VAL 103 A 103 A ? -0.3 
102 SER 102 A 102 A ? PRO 14  A 14  A ? -2.1 PHE 100 A 100 A ? -0.4 LEU 104 A 104 A ? -0.4 LEU 30  A 30  A ? -0.3 
103 VAL 103 A 103 A ? VAL 101 A 101 A ? -0.3 ILE 31  A 31  A ? -0.1 LYS 105 A 105 A ? -0.5 ILE 31  A 31  A ? -0.2 
104 LEU 104 A 104 A ? LEU 30  A 30  A ? -2.5 SER 102 A 102 A ? -0.4 GLU 187 A 187 A ? -0.1 LEU 106 A 106 A ? -0.1 
105 LYS 105 A 105 A ? VAL 103 A 103 A ? -0.5 LYS 186 A 186 A ? -0.4 PHE 188 A 188 A ? -2.8 THR 108 A 108 A ? -0.1 
106 LEU 106 A 106 A ? GLU 187 A 187 A ? -0.2 ILE 31  A 31  A ? -0.2 SER 189 A 189 A ? -0.1 LYS 105 A 105 A ? -0.1 
107 PRO 107 A 107 A ? ?   ?   ? ?   ? ? ?    ?   ?   ? ?   ? ? ?    LEU 106 A 106 A ? -0.1 ASP 110 A 110 A ? -0.1 
108 THR 108 A 108 A ? MET 109 A 109 A ? -0.2 LYS 105 A 105 A ? -0.1 ASP 110 A 110 A ? -0.3 LEU 106 A 106 A ? -0.0 
109 MET 109 A 109 A ? ?   ?   ? ?   ? ? ?    ?   ?   ? ?   ? ? ?    THR 108 A 108 A ? -0.2 THR 211 A 211 A ? -0.1 
110 ASP 110 A 110 A ? THR 108 A 108 A ? -0.3 PRO 107 A 107 A ? -0.1 LYS 112 A 112 A ? -0.3 THR 108 A 108 A ? -0.0 
111 VAL 111 A 111 A ? SER 189 A 189 A ? -0.2 MET 109 A 109 A ? -0.1 ASP 110 A 110 A ? -0.1 GLY 114 A 114 A ? -0.1 
112 LYS 112 A 112 A ? ASP 110 A 110 A ? -0.3 PRO 113 A 113 A ? -0.1 SER 115 A 115 A ? -1.9 VAL 143 A 143 A ? -0.2 
113 PRO 113 A 113 A ? ?   ?   ? ?   ? ? ?    ?   ?   ? ?   ? ? ?    VAL 144 A 144 A ? -0.2 LYS 112 A 112 A ? -0.1 
114 GLY 114 A 114 A ? VAL 143 A 143 A ? -2.6 SER 115 A 115 A ? -0.3 SER 116 A 116 A ? -0.1 VAL 144 A 144 A ? -0.1 
115 SER 115 A 115 A ? LYS 112 A 112 A ? -1.9 SER 116 A 116 A ? -0.1 VAL 143 A 143 A ? -2.3 CYS 117 A 117 A ? -0.5 
116 SER 116 A 116 A ? THR 142 A 142 A ? -0.2 PRO 113 A 113 A ? -0.1 GLY 185 A 185 A ? -0.7 SER 118 A 118 A ? -0.3 
117 CYS 117 A 117 A ? VAL 141 A 141 A ? -3.6 SER 115 A 115 A ? -0.5 VAL 141 A 141 A ? -3.1 THR 119 A 119 A ? -0.3 
118 SER 118 A 118 A ? ILE 183 A 183 A ? -2.6 SER 116 A 116 A ? -0.3 ILE 183 A 183 A ? -3.6 ALA 120 A 120 A ? -0.3 
119 THR 119 A 119 A ? VAL 139 A 139 A ? -2.4 CYS 117 A 117 A ? -0.3 VAL 139 A 139 A ? -2.7 GLY 121 A 121 A ? -0.3 
120 ALA 120 A 120 A ? PRO 181 A 181 A ? -0.6 SER 118 A 118 A ? -0.3 TRP 122 A 122 A ? -0.3 GLU 138 A 138 A ? -0.2 
121 GLY 121 A 121 A ? ARG 137 A 137 A ? -2.5 THR 119 A 119 A ? -0.3 ARG 137 A 137 A ? -2.6 ASP 177 A 177 A ? -0.2 
122 TRP 122 A 122 A ? GLY 176 A 176 A ? -0.6 ALA 120 A 120 A ? -0.3 SER 133 A 133 A ? -0.3 ASP 177 A 177 A ? -0.1 
123 GLY 123 A 123 A ? PRO 132 A 132 A ? -0.2 VAL 124 A 124 A ? -0.2 SER 133 A 133 A ? -2.2 GLY 176 A 176 A ? -0.3 
124 VAL 124 A 124 A ? GLN 175 A 175 A ? -1.8 PRO 132 A 132 A ? -0.3 ILE 2   A 2   A ? -1.4 CYS 174 A 174 A ? -0.2 
125 THR 125 A 125 A ? THR 131 A 131 A ? -0.6 ASP 1   A 1   A ? -0.2 ASP 4   A 4   A ? -0.7 GLY 5   A 5   A ? -0.1 
126 LYS 126 A 126 A ? THR 131 A 131 A ? -0.2 ILE 3   A 3   A ? -0.1 GLY 129 A 129 A ? -2.6 CYS 198 A 198 A ? -0.1 
127 PRO 127 A 127 A ? ?   ?   ? ?   ? ? ?    ?   ?   ? ?   ? ? ?    CYS 198 A 198 A ? -0.2 LYS 126 A 126 A ? -0.1 
128 ASN 128 A 128 A ? THR 125 A 125 A ? -0.0 ?   ?   ? ?   ? ? ?    LYS 130 A 130 A ? -0.1 THR 125 A 125 A ? -0.0 
129 GLY 129 A 129 A ? LYS 126 A 126 A ? -2.6 LYS 130 A 130 A ? -0.1 VAL 124 A 124 A ? -0.1 ?   ?   ? ?   ? ? ?    
130 LYS 130 A 130 A ? THR 131 A 131 A ? -0.1 PRO 132 A 132 A ? -0.1 GLY 129 A 129 A ? -0.1 VAL 124 A 124 A ? -0.0 
131 THR 131 A 131 A ? GLY 123 A 123 A ? -0.0 LYS 126 A 126 A ? -0.0 THR 125 A 125 A ? -0.6 LYS 126 A 126 A ? -0.2 
132 PRO 132 A 132 A ? ?   ?   ? ?   ? ? ?    ?   ?   ? ?   ? ? ?    VAL 124 A 124 A ? -0.3 GLY 123 A 123 A ? -0.2 
133 SER 133 A 133 A ? GLY 123 A 123 A ? -2.2 TRP 122 A 122 A ? -0.3 VAL 56  A 56  A ? -0.1 ARG 137 A 137 A ? -0.1 
134 ASP 134 A 134 A ? PRO 132 A 132 A ? -0.1 LYS 55  A 55  A ? -0.1 VAL 56  A 56  A ? -1.7 LYS 57  A 57  A ? -0.4 
135 VAL 135 A 135 A ? LYS 55  A 55  A ? -0.2 VAL 56  A 56  A ? -0.1 LYS 55  A 55  A ? -0.2 ARG 137 A 137 A ? -0.2 
136 LEU 136 A 136 A ? HIS 54  A 54  A ? -2.4 ASP 134 A 134 A ? -0.3 ALA 8   A 8   A ? -2.6 GLU 138 A 138 A ? -0.3 
137 ARG 137 A 137 A ? GLY 121 A 121 A ? -2.6 GLU 7   A 7   A ? -0.3 GLY 121 A 121 A ? -2.5 VAL 139 A 139 A ? -0.3 
138 GLU 138 A 138 A ? ARG 6   A 6   A ? -2.7 LEU 136 A 136 A ? -0.3 ARG 6   A 6   A ? -2.4 ASN 140 A 140 A ? -0.3 
139 VAL 139 A 139 A ? THR 119 A 119 A ? -2.7 ARG 137 A 137 A ? -0.3 THR 119 A 119 A ? -2.4 VAL 141 A 141 A ? -0.4 
140 ASN 140 A 140 A ? GLU 138 A 138 A ? -0.3 SER 118 A 118 A ? -0.2 THR 142 A 142 A ? -0.3 SER 118 A 118 A ? -0.3 
141 VAL 141 A 141 A ? CYS 117 A 117 A ? -3.1 VAL 139 A 139 A ? -0.4 CYS 117 A 117 A ? -3.6 VAL 143 A 143 A ? -0.4 
142 THR 142 A 142 A ? GLY 165 A 165 A ? -2.7 ASN 140 A 140 A ? -0.3 GLY 165 A 165 A ? -2.3 SER 116 A 116 A ? -0.2 
143 VAL 143 A 143 A ? SER 115 A 115 A ? -2.3 VAL 141 A 141 A ? -0.4 GLY 114 A 114 A ? -2.6 ASP 145 A 145 A ? -0.4 
144 VAL 144 A 144 A ? CYS 163 A 163 A ? -3.9 PRO 113 A 113 A ? -0.2 CYS 163 A 163 A ? -0.6 VAL 143 A 143 A ? -0.0 
145 ASP 145 A 145 A ? VAL 143 A 143 A ? -0.4 ARG 146 A 146 A ? -0.1 CYS 149 A 149 A ? -2.1 THR 148 A 148 A ? -0.4 
146 ARG 146 A 146 A ? GLY 147 A 147 A ? -0.2 THR 148 A 148 A ? -0.2 ASN 150 A 150 A ? -2.8 LYS 151 A 151 A ? -0.2 
147 GLY 147 A 147 A ? CYS 149 A 149 A ? -0.2 THR 148 A 148 A ? -0.2 LYS 151 A 151 A ? -1.8 ARG 146 A 146 A ? -0.2 
148 THR 148 A 148 A ? ASP 145 A 145 A ? -0.4 CYS 149 A 149 A ? -0.2 ILE 152 A 152 A ? -1.9 ARG 146 A 146 A ? -0.2 
149 CYS 149 A 149 A ? ASP 145 A 145 A ? -2.1 ASN 150 A 150 A ? -0.2 TYR 153 A 153 A ? -2.7 GLY 147 A 147 A ? -0.2 
150 ASN 150 A 150 A ? ARG 146 A 146 A ? -2.8 ILE 152 A 152 A ? -0.2 LYS 155 A 155 A ? -2.8 LYS 154 A 154 A ? -0.4 
151 LYS 151 A 151 A ? GLY 147 A 147 A ? -1.8 LYS 154 A 154 A ? -0.2 LYS 154 A 154 A ? -0.6 CYS 149 A 149 A ? -0.2 
152 ILE 152 A 152 A ? THR 148 A 148 A ? -1.9 TYR 153 A 153 A ? -0.2 ASN 150 A 150 A ? -0.2 LYS 151 A 151 A ? -0.2 
153 TYR 153 A 153 A ? CYS 149 A 149 A ? -2.7 THR 148 A 148 A ? -0.1 ILE 152 A 152 A ? -0.2 LYS 151 A 151 A ? -0.2 
154 LYS 154 A 154 A ? LYS 151 A 151 A ? -0.6 ASN 150 A 150 A ? -0.4 LYS 151 A 151 A ? -0.2 ASN 150 A 150 A ? -0.1 
155 LYS 155 A 155 A ? ASN 150 A 150 A ? -2.8 GLY 147 A 147 A ? -0.1 LYS 154 A 154 A ? -0.2 ASN 150 A 150 A ? -0.1 
156 GLU 156 A 156 A ? ASN 150 A 150 A ? -0.3 CYS 149 A 149 A ? -0.2 SER 158 A 158 A ? -0.6 LYS 154 A 154 A ? -0.1 
157 ILE 157 A 157 A ? ARG 146 A 146 A ? -0.1 THR 159 A 159 A ? -0.0 ASN 150 A 150 A ? -0.1 THR 159 A 159 A ? -0.1 
158 SER 158 A 158 A ? GLU 156 A 156 A ? -0.6 THR 159 A 159 A ? -0.1 MET 161 A 161 A ? -1.6 GLU 156 A 156 A ? -0.1 
159 THR 159 A 159 A ? ASN 160 A 160 A ? -0.3 ILE 157 A 157 A ? -0.1 SER 158 A 158 A ? -0.1 ARG 212 A 212 A ? -0.1 
160 ASN 160 A 160 A ? THR 211 A 211 A ? -0.0 ARG 212 A 212 A ? -0.0 ARG 209 A 209 A ? -2.9 LEU 162 A 162 A ? -0.3 
161 MET 161 A 161 A ? SER 158 A 158 A ? -1.6 THR 208 A 208 A ? -0.2 CYS 163 A 163 A ? -0.4 THR 208 A 208 A ? -0.2 
162 LEU 162 A 162 A ? TYR 207 A 207 A ? -3.0 ASN 160 A 160 A ? -0.3 TYR 207 A 207 A ? -3.1 ALA 164 A 164 A ? -0.5 
163 CYS 163 A 163 A ? VAL 144 A 144 A ? -0.6 MET 161 A 161 A ? -0.4 VAL 144 A 144 A ? -3.9 GLY 165 A 165 A ? -0.4 
164 ALA 164 A 164 A ? GLY 205 A 205 A ? -2.3 LEU 162 A 162 A ? -0.5 GLY 205 A 205 A ? -2.3 ALA 166 A 166 A ? -0.3 
165 GLY 165 A 165 A ? THR 142 A 142 A ? -2.3 CYS 163 A 163 A ? -0.4 THR 142 A 142 A ? -2.7 ASP 172 A 172 A ? -0.1 
166 ALA 166 A 166 A ? TYR 171 A 171 A ? -0.6 LYS 169 A 169 A ? -0.3 LYS 169 A 169 A ? -1.0 TYR 171 A 171 A ? -0.3 
167 PRO 167 A 167 A ? ?   ?   ? ?   ? ? ?    ?   ?   ? ?   ? ? ?    ALA 166 A 166 A ? -0.1 VAL 141 A 141 A ? -0.0 
168 LYS 168 A 168 A ? GLY 165 A 165 A ? -0.1 TYR 171 A 171 A ? -0.0 LYS 170 A 170 A ? -0.3 ALA 166 A 166 A ? -0.0 
169 LYS 169 A 169 A ? ALA 166 A 166 A ? -1.0 TYR 171 A 171 A ? -0.1 TYR 171 A 171 A ? -1.6 ALA 166 A 166 A ? -0.3 
170 LYS 170 A 170 A ? LYS 168 A 168 A ? -0.3 ASP 200 A 200 A ? -0.1 ASP 172 A 172 A ? -0.5 ASP 200 A 200 A ? -0.1 
171 TYR 171 A 171 A ? LYS 169 A 169 A ? -1.6 ALA 166 A 166 A ? -0.3 ALA 166 A 166 A ? -0.6 ALA 173 A 173 A ? -0.3 
172 ASP 172 A 172 A ? ILE 3   A 3   A ? -0.8 LYS 170 A 170 A ? -0.5 ILE 3   A 3   A ? -2.4 CYS 174 A 174 A ? -0.5 
173 ALA 173 A 173 A ? TYR 171 A 171 A ? -0.3 ILE 2   A 2   A ? -0.2 ILE 2   A 2   A ? -0.2 GLY 199 A 199 A ? -0.1 
174 CYS 174 A 174 A ? ASP 172 A 172 A ? -0.5 GLN 175 A 175 A ? -0.3 ASP 177 A 177 A ? -1.8 SER 178 A 178 A ? -0.2 
175 GLN 175 A 175 A ? GLY 176 A 176 A ? -0.2 ASP 177 A 177 A ? -0.1 VAL 124 A 124 A ? -1.8 CYS 174 A 174 A ? -0.3 
176 GLY 176 A 176 A ? GLY 123 A 123 A ? -0.3 SER 25  A 25  A ? -0.2 TRP 122 A 122 A ? -0.6 GLN 175 A 175 A ? -0.2 
177 ASP 177 A 177 A ? CYS 174 A 174 A ? -1.8 GLY 121 A 121 A ? -0.2 GLY 180 A 180 A ? -2.7 VAL 192 A 192 A ? -0.3 
178 SER 178 A 178 A ? GLY 179 A 179 A ? -0.3 SER 25  A 25  A ? -0.2 GLY 27  A 27  A ? -3.8 SER 193 A 193 A ? -0.2 
179 GLY 179 A 179 A ? VAL 192 A 192 A ? -2.6 GLY 180 A 180 A ? -0.3 SER 178 A 178 A ? -0.3 SER 193 A 193 A ? -0.1 
180 GLY 180 A 180 A ? ASP 177 A 177 A ? -2.7 PRO 181 A 181 A ? -0.1 VAL 192 A 192 A ? -2.8 GLY 179 A 179 A ? -0.3 
181 PRO 181 A 181 A ? ?   ?   ? ?   ? ? ?    ?   ?   ? ?   ? ? ?    ILE 183 A 183 A ? -0.6 ALA 120 A 120 A ? -0.6 
182 LEU 182 A 182 A ? GLY 190 A 190 A ? -2.8 GLY 180 A 180 A ? -0.2 SER 189 A 189 A ? -3.1 GLY 190 A 190 A ? -1.3 
183 ILE 183 A 183 A ? SER 118 A 118 A ? -3.6 PRO 181 A 181 A ? -0.6 SER 118 A 118 A ? -2.6 GLY 185 A 185 A ? -0.5 
184 CYS 184 A 184 A ? GLU 187 A 187 A ? -1.7 LEU 182 A 182 A ? -0.6 GLU 187 A 187 A ? -1.6 LYS 186 A 186 A ? -0.5 
185 GLY 185 A 185 A ? SER 116 A 116 A ? -0.7 ILE 183 A 183 A ? -0.5 SER 118 A 118 A ? -0.0 ILE 183 A 183 A ? -0.0 
186 LYS 186 A 186 A ? CYS 184 A 184 A ? -0.5 PHE 188 A 188 A ? -0.0 LYS 105 A 105 A ? -0.4 PHE 188 A 188 A ? -0.3 
187 GLU 187 A 187 A ? CYS 184 A 184 A ? -1.6 LEU 104 A 104 A ? -0.1 CYS 184 A 184 A ? -1.7 SER 189 A 189 A ? -0.9 
188 PHE 188 A 188 A ? LYS 105 A 105 A ? -2.8 LYS 186 A 186 A ? -0.3 ILE 183 A 183 A ? -0.2 ILE 191 A 191 A ? -0.1 
189 SER 189 A 189 A ? LEU 182 A 182 A ? -3.1 GLU 187 A 187 A ? -0.9 LEU 210 A 210 A ? -1.5 THR 211 A 211 A ? -0.4 
190 GLY 190 A 190 A ? LEU 182 A 182 A ? -1.3 ARG 209 A 209 A ? -0.2 LEU 182 A 182 A ? -2.8 VAL 192 A 192 A ? -0.4 
191 ILE 191 A 191 A ? THR 208 A 208 A ? -1.3 SER 189 A 189 A ? -0.3 THR 208 A 208 A ? -2.8 SER 193 A 193 A ? -0.3 
192 VAL 192 A 192 A ? GLY 180 A 180 A ? -2.8 GLY 190 A 190 A ? -0.4 GLY 179 A 179 A ? -2.6 TYR 207 A 207 A ? -0.2 
193 SER 193 A 193 A ? ILE 206 A 206 A ? -2.4 PHE 194 A 194 A ? -0.4 GLY 195 A 195 A ? -0.3 TYR 207 A 207 A ? -0.2 
194 PHE 194 A 194 A ? ILE 206 A 206 A ? -1.3 LYS 82  A 82  A ? -0.1 ILE 206 A 206 A ? -3.5 SER 193 A 193 A ? -0.4 
195 GLY 195 A 195 A ? SER 193 A 193 A ? -0.3 GLY 205 A 205 A ? -0.2 LYS 197 A 197 A ? -0.5 CYS 198 A 198 A ? -0.2 
196 LYS 196 A 196 A ? PRO 204 A 204 A ? -0.5 PHE 194 A 194 A ? -0.3 ASP 200 A 200 A ? -0.3 TYR 203 A 203 A ? -0.1 
197 LYS 197 A 197 A ? GLY 195 A 195 A ? -0.5 CYS 198 A 198 A ? -0.1 ASP 200 A 200 A ? -1.8 TYR 203 A 203 A ? -0.3 
198 CYS 198 A 198 A ? GLY 199 A 199 A ? -0.2 GLY 195 A 195 A ? -0.2 LYS 197 A 197 A ? -0.1 CYS 174 A 174 A ? -0.1 
199 GLY 199 A 199 A ? ASP 200 A 200 A ? -0.3 TYR 203 A 203 A ? -0.2 CYS 198 A 198 A ? -0.2 LYS 197 A 197 A ? -0.1 
200 ASP 200 A 200 A ? LYS 197 A 197 A ? -1.8 LYS 196 A 196 A ? -0.3 TYR 203 A 203 A ? -2.2 GLY 199 A 199 A ? -0.3 
201 PRO 201 A 201 A ? ?   ?   ? ?   ? ? ?    ?   ?   ? ?   ? ? ?    ASP 200 A 200 A ? -0.1 LYS 169 A 169 A ? -0.1 
202 LYS 202 A 202 A ? TYR 203 A 203 A ? -0.2 LYS 197 A 197 A ? -0.1 LYS 197 A 197 A ? -0.1 LYS 170 A 170 A ? -0.0 
203 TYR 203 A 203 A ? ASP 200 A 200 A ? -2.2 LYS 197 A 197 A ? -0.3 ASP 200 A 200 A ? -0.3 GLY 199 A 199 A ? -0.2 
204 PRO 204 A 204 A ? ?   ?   ? ?   ? ? ?    ?   ?   ? ?   ? ? ?    LYS 196 A 196 A ? -0.5 GLY 165 A 165 A ? -0.3 
205 GLY 205 A 205 A ? ALA 164 A 164 A ? -2.3 GLY 195 A 195 A ? -0.1 ALA 164 A 164 A ? -2.3 TYR 207 A 207 A ? -0.5 
206 ILE 206 A 206 A ? PHE 194 A 194 A ? -3.5 CYS 163 A 163 A ? -0.2 SER 193 A 193 A ? -2.4 PHE 194 A 194 A ? -1.3 
207 TYR 207 A 207 A ? LEU 162 A 162 A ? -3.1 GLY 205 A 205 A ? -0.5 LEU 162 A 162 A ? -3.0 ARG 209 A 209 A ? -0.5 
208 THR 208 A 208 A ? ILE 191 A 191 A ? -2.8 ILE 206 A 206 A ? -0.3 ILE 191 A 191 A ? -1.3 LEU 210 A 210 A ? -0.6 
209 ARG 209 A 209 A ? ASN 160 A 160 A ? -2.9 TYR 207 A 207 A ? -0.5 ARG 212 A 212 A ? -0.8 GLY 190 A 190 A ? -0.2 
210 LEU 210 A 210 A ? SER 189 A 189 A ? -1.5 THR 208 A 208 A ? -0.6 TYR 213 A 213 A ? -2.7 LEU 214 A 214 A ? -0.3 
211 THR 211 A 211 A ? SER 189 A 189 A ? -0.4 ARG 212 A 212 A ? -0.3 LEU 214 A 214 A ? -0.6 GLN 215 A 215 A ? -0.3 
212 ARG 212 A 212 A ? ARG 209 A 209 A ? -0.8 TYR 213 A 213 A ? -0.2 THR 211 A 211 A ? -0.3 LEU 210 A 210 A ? -0.2 
213 TYR 213 A 213 A ? LEU 210 A 210 A ? -2.7 ARG 209 A 209 A ? -0.1 ILE 217 A 217 A ? -2.8 ARG 212 A 212 A ? -0.2 
214 LEU 214 A 214 A ? THR 211 A 211 A ? -0.6 LEU 210 A 210 A ? -0.3 ARG 218 A 218 A ? -2.6 ASP 219 A 219 A ? -0.2 
215 GLN 215 A 215 A ? THR 211 A 211 A ? -0.3 ILE 217 A 217 A ? -0.2 ASP 219 A 219 A ? -2.4 LEU 214 A 214 A ? -0.2 
216 TRP 216 A 216 A ? ARG 218 A 218 A ? -0.2 ILE 217 A 217 A ? -0.2 VAL 220 A 220 A ? -2.1 THR 221 A 221 A ? -0.2 
217 ILE 217 A 217 A ? TYR 213 A 213 A ? -2.8 ARG 218 A 218 A ? -0.2 THR 221 A 221 A ? -2.4 GLY 223 A 223 A ? -0.2 
218 ARG 218 A 218 A ? LEU 214 A 214 A ? -2.6 ASP 219 A 219 A ? -0.2 GLY 223 A 223 A ? -2.1 GLY 222 A 222 A ? -1.0 
219 ASP 219 A 219 A ? GLN 215 A 215 A ? -2.4 THR 221 A 221 A ? -0.2 ARG 218 A 218 A ? -0.2 ILE 217 A 217 A ? -0.2 
220 VAL 220 A 220 A ? TRP 216 A 216 A ? -2.1 THR 221 A 221 A ? -0.2 ARG 218 A 218 A ? -0.2 ASP 219 A 219 A ? -0.2 
221 THR 221 A 221 A ? ILE 217 A 217 A ? -2.4 TRP 216 A 216 A ? -0.2 VAL 220 A 220 A ? -0.2 ASP 219 A 219 A ? -0.2 
222 GLY 222 A 222 A ? ARG 218 A 218 A ? -1.0 ASP 219 A 219 A ? -0.2 ASP 219 A 219 A ? -0.2 ARG 218 A 218 A ? -0.1 
223 GLY 223 A 223 A ? ARG 218 A 218 A ? -2.1 ILE 217 A 217 A ? -0.2 GLN 215 A 215 A ? -0.0 ASP 219 A 219 A ? -0.0 
224 ALA 224 A 224 A ? LYS 32  A 32  A ? -0.0 LEU 106 A 106 A ? -0.0 LYS 32  A 32  A ? -0.1 GLY 222 A 222 A ? -0.0 
# 
loop_
_dssp_statistics_histogram.entry_id 
_dssp_statistics_histogram.type 
_dssp_statistics_histogram.1 
_dssp_statistics_histogram.2 
_dssp_statistics_histogram.3 
_dssp_statistics_histogram.4 
_dssp_statistics_histogram.5 
_dssp_statistics_histogram.6 
_dssp_statistics_histogram.7 
_dssp_statistics_histogram.8 
_dssp_statistics_histogram.9 
_dssp_statistics_histogram.10 
_dssp_statistics_histogram.11 
_dssp_statistics_histogram.12 
_dssp_statistics_histogram.13 
_dssp_statistics_histogram.14 
_dssp_statistics_histogram.15 
_dssp_statistics_histogram.16 
_dssp_statistics_histogram.17 
_dssp_statistics_histogram.18 
_dssp_statistics_histogram.19 
_dssp_statistics_histogram.20 
_dssp_statistics_histogram.21 
_dssp_statistics_histogram.22 
_dssp_statistics_histogram.23 
_dssp_statistics_histogram.24 
_dssp_statistics_histogram.25 
_dssp_statistics_histogram.26 
_dssp_statistics_histogram.27 
_dssp_statistics_histogram.28 
_dssp_statistics_histogram.29 
_dssp_statistics_histogram.30 
gzma_Xenopus_tropicalis_GeneID=100135014_isoform=X1 residues_per_alpha_helix        0 0 0 0 0 0 1 1 0 0 0 0 0 0 0 0 0 0 0 0 0 0 0 0 
0 0 0 0 0 0 
gzma_Xenopus_tropicalis_GeneID=100135014_isoform=X1 parallel_bridges_per_ladder     0 0 0 0 0 0 0 0 0 0 0 0 0 0 0 0 0 0 0 0 0 0 0 0 
0 0 0 0 0 0 
gzma_Xenopus_tropicalis_GeneID=100135014_isoform=X1 antiparallel_bridges_per_ladder 4 1 3 6 1 2 0 0 0 0 0 0 0 0 0 0 0 0 0 0 0 0 0 0 
0 0 0 0 0 0 
gzma_Xenopus_tropicalis_GeneID=100135014_isoform=X1 ladders_per_sheet               0 0 0 0 0 1 1 0 0 0 0 0 0 0 0 0 0 0 0 0 0 0 0 0 
0 0 0 0 0 0 
# 
loop_
_dssp_statistics_hbond.entry_id 
_dssp_statistics_hbond.type 
_dssp_statistics_hbond.count 
_dssp_statistics_hbond.count_per_100 
gzma_Xenopus_tropicalis_GeneID=100135014_isoform=X1 O(I)-->H-N(J)          148 66.1 
gzma_Xenopus_tropicalis_GeneID=100135014_isoform=X1 'PARALLEL BRIDGES'     0   0.0  
gzma_Xenopus_tropicalis_GeneID=100135014_isoform=X1 'ANTIPARALLEL BRIDGES' 76  33.9 
gzma_Xenopus_tropicalis_GeneID=100135014_isoform=X1 O(I)-->H-N(I-5)        2   0.9  
gzma_Xenopus_tropicalis_GeneID=100135014_isoform=X1 O(I)-->H-N(I-4)        1   0.4  
gzma_Xenopus_tropicalis_GeneID=100135014_isoform=X1 O(I)-->H-N(I-3)        4   1.8  
gzma_Xenopus_tropicalis_GeneID=100135014_isoform=X1 O(I)-->H-N(I-2)        0   0.0  
gzma_Xenopus_tropicalis_GeneID=100135014_isoform=X1 O(I)-->H-N(I-1)        0   0.0  
gzma_Xenopus_tropicalis_GeneID=100135014_isoform=X1 O(I)-->H-N(I+0)        0   0.0  
gzma_Xenopus_tropicalis_GeneID=100135014_isoform=X1 O(I)-->H-N(I+1)        0   0.0  
gzma_Xenopus_tropicalis_GeneID=100135014_isoform=X1 O(I)-->H-N(I+2)        24  10.7 
gzma_Xenopus_tropicalis_GeneID=100135014_isoform=X1 O(I)-->H-N(I+3)        23  10.3 
gzma_Xenopus_tropicalis_GeneID=100135014_isoform=X1 O(I)-->H-N(I+4)        12  5.4  
gzma_Xenopus_tropicalis_GeneID=100135014_isoform=X1 O(I)-->H-N(I+5)        3   1.3  
# 
_dssp_statistics.entry_id                       gzma_Xenopus_tropicalis_GeneID=100135014_isoform=X1 
_dssp_statistics.nr_of_residues                 224 
_dssp_statistics.nr_of_chains                   1 
_dssp_statistics.nr_of_ss_bridges_total         0 
_dssp_statistics.nr_of_ss_bridges_intra_chain   0 
_dssp_statistics.nr_of_ss_bridges_inter_chain   0 
# 
loop_
_chem_comp.id 
_chem_comp.type 
_chem_comp.mon_nstd_flag 
_chem_comp.name 
_chem_comp.formula 
_chem_comp.formula_weight 
ALA 'L-PEPTIDE LINKING' y ALANINE         'C3 H7 N O2'     89.093 
ARG 'L-PEPTIDE LINKING' y ARGININE        'C6 H15 N4 O2'  175.209 
ASN 'L-PEPTIDE LINKING' y ASPARAGINE      'C4 H8 N2 O3'   132.118 
ASP 'L-PEPTIDE LINKING' y 'ASPARTIC ACID' 'C4 H7 N O4'    133.103 
CYS 'L-PEPTIDE LINKING' y CYSTEINE        'C3 H7 N O2 S'  121.158 
GLN 'L-PEPTIDE LINKING' y GLUTAMINE       'C5 H10 N2 O3'  146.144 
GLU 'L-PEPTIDE LINKING' y 'GLUTAMIC ACID' 'C5 H9 N O4'    147.129 
GLY 'PEPTIDE LINKING'   y GLYCINE         'C2 H5 N O2'     75.067 
HIS 'L-PEPTIDE LINKING' y HISTIDINE       'C6 H10 N3 O2'  156.162 
ILE 'L-PEPTIDE LINKING' y ISOLEUCINE      'C6 H13 N O2'   131.173 
LEU 'L-PEPTIDE LINKING' y LEUCINE         'C6 H13 N O2'   131.173 
LYS 'L-PEPTIDE LINKING' y LYSINE          'C6 H15 N2 O2'  147.195 
MET 'L-PEPTIDE LINKING' y METHIONINE      'C5 H11 N O2 S' 149.211 
PHE 'L-PEPTIDE LINKING' y PHENYLALANINE   'C9 H11 N O2'   165.189 
PRO 'L-PEPTIDE LINKING' y PROLINE         'C5 H9 N O2'     115.13 
SER 'L-PEPTIDE LINKING' y SERINE          'C3 H7 N O3'    105.093 
THR 'L-PEPTIDE LINKING' y THREONINE       'C4 H9 N O3'    119.119 
TRP 'L-PEPTIDE LINKING' y TRYPTOPHAN      'C11 H12 N2 O2' 204.225 
TYR 'L-PEPTIDE LINKING' y TYROSINE        'C9 H11 N O3'   181.189 
VAL 'L-PEPTIDE LINKING' y VALINE          'C5 H11 N O2'   117.146 
# 
loop_
_atom_type.symbol 
N 
C 
O 
S 
# 
loop_
_entity_poly_seq.entity_id 
_entity_poly_seq.num 
_entity_poly_seq.mon_id 
_entity_poly_seq.hetero 
1   1 ASP n 
1   2 ILE n 
1   3 ILE n 
1   4 ASP n 
1   5 GLY n 
1   6 ARG n 
1   7 GLU n 
1   8 ALA n 
1   9 ALA n 
1  10 SER n 
1  11 HIS n 
1  12 SER n 
1  13 ARG n 
1  14 PRO n 
1  15 TYR n 
1  16 MET n 
1  17 ALA n 
1  18 TYR n 
1  19 ILE n 
1  20 TYR n 
1  21 SER n 
1  22 ARG n 
1  23 THR n 
1  24 GLY n 
1  25 SER n 
1  26 CYS n 
1  27 GLY n 
1  28 GLY n 
1  29 THR n 
1  30 LEU n 
1  31 ILE n 
1  32 LYS n 
1  33 GLN n 
1  34 ASN n 
1  35 TRP n 
1  36 VAL n 
1  37 LEU n 
1  38 THR n 
1  39 ALA n 
1  40 ALA n 
1  41 HIS n 
1  42 CYS n 
1  43 VAL n 
1  44 VAL n 
1  45 ASN n 
1  46 ASN n 
1  47 SER n 
1  48 GLU n 
1  49 VAL n 
1  50 ILE n 
1  51 LEU n 
1  52 GLY n 
1  53 ALA n 
1  54 HIS n 
1  55 LYS n 
1  56 VAL n 
1  57 LYS n 
1  58 SER n 
1  59 ARG n 
1  60 GLU n 
1  61 ASN n 
1  62 GLU n 
1  63 GLN n 
1  64 GLN n 
1  65 ARG n 
1  66 PHE n 
1  67 SER n 
1  68 VAL n 
1  69 ALA n 
1  70 ARG n 
1  71 ALA n 
1  72 ILE n 
1  73 PRO n 
1  74 HIS n 
1  75 PRO n 
1  76 CYS n 
1  77 PHE n 
1  78 GLU n 
1  79 TRP n 
1  80 LYS n 
1  81 LYS n 
1  82 LYS n 
1  83 ILE n 
1  84 HIS n 
1  85 ASP n 
1  86 ILE n 
1  87 GLN n 
1  88 LEU n 
1  89 LEU n 
1  90 GLN n 
1  91 ILE n 
1  92 LYS n 
1  93 GLY n 
1  94 ALA n 
1  95 ALA n 
1  96 LYS n 
1  97 LEU n 
1  98 ASN n 
1  99 LYS n 
1 100 PHE n 
1 101 VAL n 
1 102 SER n 
1 103 VAL n 
1 104 LEU n 
1 105 LYS n 
1 106 LEU n 
1 107 PRO n 
1 108 THR n 
1 109 MET n 
1 110 ASP n 
1 111 VAL n 
1 112 LYS n 
1 113 PRO n 
1 114 GLY n 
1 115 SER n 
1 116 SER n 
1 117 CYS n 
1 118 SER n 
1 119 THR n 
1 120 ALA n 
1 121 GLY n 
1 122 TRP n 
1 123 GLY n 
1 124 VAL n 
1 125 THR n 
1 126 LYS n 
1 127 PRO n 
1 128 ASN n 
1 129 GLY n 
1 130 LYS n 
1 131 THR n 
1 132 PRO n 
1 133 SER n 
1 134 ASP n 
1 135 VAL n 
1 136 LEU n 
1 137 ARG n 
1 138 GLU n 
1 139 VAL n 
1 140 ASN n 
1 141 VAL n 
1 142 THR n 
1 143 VAL n 
1 144 VAL n 
1 145 ASP n 
1 146 ARG n 
1 147 GLY n 
1 148 THR n 
1 149 CYS n 
1 150 ASN n 
1 151 LYS n 
1 152 ILE n 
1 153 TYR n 
1 154 LYS n 
1 155 LYS n 
1 156 GLU n 
1 157 ILE n 
1 158 SER n 
1 159 THR n 
1 160 ASN n 
1 161 MET n 
1 162 LEU n 
1 163 CYS n 
1 164 ALA n 
1 165 GLY n 
1 166 ALA n 
1 167 PRO n 
1 168 LYS n 
1 169 LYS n 
1 170 LYS n 
1 171 TYR n 
1 172 ASP n 
1 173 ALA n 
1 174 CYS n 
1 175 GLN n 
1 176 GLY n 
1 177 ASP n 
1 178 SER n 
1 179 GLY n 
1 180 GLY n 
1 181 PRO n 
1 182 LEU n 
1 183 ILE n 
1 184 CYS n 
1 185 GLY n 
1 186 LYS n 
1 187 GLU n 
1 188 PHE n 
1 189 SER n 
1 190 GLY n 
1 191 ILE n 
1 192 VAL n 
1 193 SER n 
1 194 PHE n 
1 195 GLY n 
1 196 LYS n 
1 197 LYS n 
1 198 CYS n 
1 199 GLY n 
1 200 ASP n 
1 201 PRO n 
1 202 LYS n 
1 203 TYR n 
1 204 PRO n 
1 205 GLY n 
1 206 ILE n 
1 207 TYR n 
1 208 THR n 
1 209 ARG n 
1 210 LEU n 
1 211 THR n 
1 212 ARG n 
1 213 TYR n 
1 214 LEU n 
1 215 GLN n 
1 216 TRP n 
1 217 ILE n 
1 218 ARG n 
1 219 ASP n 
1 220 VAL n 
1 221 THR n 
1 222 GLY n 
1 223 GLY n 
1 224 ALA n 
# 
loop_
_pdbx_poly_seq_scheme.asym_id 
_pdbx_poly_seq_scheme.entity_id 
_pdbx_poly_seq_scheme.seq_id 
_pdbx_poly_seq_scheme.mon_id 
_pdbx_poly_seq_scheme.ndb_seq_num 
_pdbx_poly_seq_scheme.pdb_seq_num 
_pdbx_poly_seq_scheme.auth_seq_num 
_pdbx_poly_seq_scheme.pdb_mon_id 
_pdbx_poly_seq_scheme.auth_mon_id 
_pdbx_poly_seq_scheme.pdb_strand_id 
_pdbx_poly_seq_scheme.pdb_ins_code 
_pdbx_poly_seq_scheme.hetero 
A 1   1 ASP   1 1   1   ASP ASP A ? n 
A 1   2 ILE   2 2   2   ILE ILE A ? n 
A 1   3 ILE   3 3   3   ILE ILE A ? n 
A 1   4 ASP   4 4   4   ASP ASP A ? n 
A 1   5 GLY   5 5   5   GLY GLY A ? n 
A 1   6 ARG   6 6   6   ARG ARG A ? n 
A 1   7 GLU   7 7   7   GLU GLU A ? n 
A 1   8 ALA   8 8   8   ALA ALA A ? n 
A 1   9 ALA   9 9   9   ALA ALA A ? n 
A 1  10 SER  10 10  10  SER SER A ? n 
A 1  11 HIS  11 11  11  HIS HIS A ? n 
A 1  12 SER  12 12  12  SER SER A ? n 
A 1  13 ARG  13 13  13  ARG ARG A ? n 
A 1  14 PRO  14 14  14  PRO PRO A ? n 
A 1  15 TYR  15 15  15  TYR TYR A ? n 
A 1  16 MET  16 16  16  MET MET A ? n 
A 1  17 ALA  17 17  17  ALA ALA A ? n 
A 1  18 TYR  18 18  18  TYR TYR A ? n 
A 1  19 ILE  19 19  19  ILE ILE A ? n 
A 1  20 TYR  20 20  20  TYR TYR A ? n 
A 1  21 SER  21 21  21  SER SER A ? n 
A 1  22 ARG  22 22  22  ARG ARG A ? n 
A 1  23 THR  23 23  23  THR THR A ? n 
A 1  24 GLY  24 24  24  GLY GLY A ? n 
A 1  25 SER  25 25  25  SER SER A ? n 
A 1  26 CYS  26 26  26  CYS CYS A ? n 
A 1  27 GLY  27 27  27  GLY GLY A ? n 
A 1  28 GLY  28 28  28  GLY GLY A ? n 
A 1  29 THR  29 29  29  THR THR A ? n 
A 1  30 LEU  30 30  30  LEU LEU A ? n 
A 1  31 ILE  31 31  31  ILE ILE A ? n 
A 1  32 LYS  32 32  32  LYS LYS A ? n 
A 1  33 GLN  33 33  33  GLN GLN A ? n 
A 1  34 ASN  34 34  34  ASN ASN A ? n 
A 1  35 TRP  35 35  35  TRP TRP A ? n 
A 1  36 VAL  36 36  36  VAL VAL A ? n 
A 1  37 LEU  37 37  37  LEU LEU A ? n 
A 1  38 THR  38 38  38  THR THR A ? n 
A 1  39 ALA  39 39  39  ALA ALA A ? n 
A 1  40 ALA  40 40  40  ALA ALA A ? n 
A 1  41 HIS  41 41  41  HIS HIS A ? n 
A 1  42 CYS  42 42  42  CYS CYS A ? n 
A 1  43 VAL  43 43  43  VAL VAL A ? n 
A 1  44 VAL  44 44  44  VAL VAL A ? n 
A 1  45 ASN  45 45  45  ASN ASN A ? n 
A 1  46 ASN  46 46  46  ASN ASN A ? n 
A 1  47 SER  47 47  47  SER SER A ? n 
A 1  48 GLU  48 48  48  GLU GLU A ? n 
A 1  49 VAL  49 49  49  VAL VAL A ? n 
A 1  50 ILE  50 50  50  ILE ILE A ? n 
A 1  51 LEU  51 51  51  LEU LEU A ? n 
A 1  52 GLY  52 52  52  GLY GLY A ? n 
A 1  53 ALA  53 53  53  ALA ALA A ? n 
A 1  54 HIS  54 54  54  HIS HIS A ? n 
A 1  55 LYS  55 55  55  LYS LYS A ? n 
A 1  56 VAL  56 56  56  VAL VAL A ? n 
A 1  57 LYS  57 57  57  LYS LYS A ? n 
A 1  58 SER  58 58  58  SER SER A ? n 
A 1  59 ARG  59 59  59  ARG ARG A ? n 
A 1  60 GLU  60 60  60  GLU GLU A ? n 
A 1  61 ASN  61 61  61  ASN ASN A ? n 
A 1  62 GLU  62 62  62  GLU GLU A ? n 
A 1  63 GLN  63 63  63  GLN GLN A ? n 
A 1  64 GLN  64 64  64  GLN GLN A ? n 
A 1  65 ARG  65 65  65  ARG ARG A ? n 
A 1  66 PHE  66 66  66  PHE PHE A ? n 
A 1  67 SER  67 67  67  SER SER A ? n 
A 1  68 VAL  68 68  68  VAL VAL A ? n 
A 1  69 ALA  69 69  69  ALA ALA A ? n 
A 1  70 ARG  70 70  70  ARG ARG A ? n 
A 1  71 ALA  71 71  71  ALA ALA A ? n 
A 1  72 ILE  72 72  72  ILE ILE A ? n 
A 1  73 PRO  73 73  73  PRO PRO A ? n 
A 1  74 HIS  74 74  74  HIS HIS A ? n 
A 1  75 PRO  75 75  75  PRO PRO A ? n 
A 1  76 CYS  76 76  76  CYS CYS A ? n 
A 1  77 PHE  77 77  77  PHE PHE A ? n 
A 1  78 GLU  78 78  78  GLU GLU A ? n 
A 1  79 TRP  79 79  79  TRP TRP A ? n 
A 1  80 LYS  80 80  80  LYS LYS A ? n 
A 1  81 LYS  81 81  81  LYS LYS A ? n 
A 1  82 LYS  82 82  82  LYS LYS A ? n 
A 1  83 ILE  83 83  83  ILE ILE A ? n 
A 1  84 HIS  84 84  84  HIS HIS A ? n 
A 1  85 ASP  85 85  85  ASP ASP A ? n 
A 1  86 ILE  86 86  86  ILE ILE A ? n 
A 1  87 GLN  87 87  87  GLN GLN A ? n 
A 1  88 LEU  88 88  88  LEU LEU A ? n 
A 1  89 LEU  89 89  89  LEU LEU A ? n 
A 1  90 GLN  90 90  90  GLN GLN A ? n 
A 1  91 ILE  91 91  91  ILE ILE A ? n 
A 1  92 LYS  92 92  92  LYS LYS A ? n 
A 1  93 GLY  93 93  93  GLY GLY A ? n 
A 1  94 ALA  94 94  94  ALA ALA A ? n 
A 1  95 ALA  95 95  95  ALA ALA A ? n 
A 1  96 LYS  96 96  96  LYS LYS A ? n 
A 1  97 LEU  97 97  97  LEU LEU A ? n 
A 1  98 ASN  98 98  98  ASN ASN A ? n 
A 1  99 LYS  99 99  99  LYS LYS A ? n 
A 1 100 PHE 100 100 100 PHE PHE A ? n 
A 1 101 VAL 101 101 101 VAL VAL A ? n 
A 1 102 SER 102 102 102 SER SER A ? n 
A 1 103 VAL 103 103 103 VAL VAL A ? n 
A 1 104 LEU 104 104 104 LEU LEU A ? n 
A 1 105 LYS 105 105 105 LYS LYS A ? n 
A 1 106 LEU 106 106 106 LEU LEU A ? n 
A 1 107 PRO 107 107 107 PRO PRO A ? n 
A 1 108 THR 108 108 108 THR THR A ? n 
A 1 109 MET 109 109 109 MET MET A ? n 
A 1 110 ASP 110 110 110 ASP ASP A ? n 
A 1 111 VAL 111 111 111 VAL VAL A ? n 
A 1 112 LYS 112 112 112 LYS LYS A ? n 
A 1 113 PRO 113 113 113 PRO PRO A ? n 
A 1 114 GLY 114 114 114 GLY GLY A ? n 
A 1 115 SER 115 115 115 SER SER A ? n 
A 1 116 SER 116 116 116 SER SER A ? n 
A 1 117 CYS 117 117 117 CYS CYS A ? n 
A 1 118 SER 118 118 118 SER SER A ? n 
A 1 119 THR 119 119 119 THR THR A ? n 
A 1 120 ALA 120 120 120 ALA ALA A ? n 
A 1 121 GLY 121 121 121 GLY GLY A ? n 
A 1 122 TRP 122 122 122 TRP TRP A ? n 
A 1 123 GLY 123 123 123 GLY GLY A ? n 
A 1 124 VAL 124 124 124 VAL VAL A ? n 
A 1 125 THR 125 125 125 THR THR A ? n 
A 1 126 LYS 126 126 126 LYS LYS A ? n 
A 1 127 PRO 127 127 127 PRO PRO A ? n 
A 1 128 ASN 128 128 128 ASN ASN A ? n 
A 1 129 GLY 129 129 129 GLY GLY A ? n 
A 1 130 LYS 130 130 130 LYS LYS A ? n 
A 1 131 THR 131 131 131 THR THR A ? n 
A 1 132 PRO 132 132 132 PRO PRO A ? n 
A 1 133 SER 133 133 133 SER SER A ? n 
A 1 134 ASP 134 134 134 ASP ASP A ? n 
A 1 135 VAL 135 135 135 VAL VAL A ? n 
A 1 136 LEU 136 136 136 LEU LEU A ? n 
A 1 137 ARG 137 137 137 ARG ARG A ? n 
A 1 138 GLU 138 138 138 GLU GLU A ? n 
A 1 139 VAL 139 139 139 VAL VAL A ? n 
A 1 140 ASN 140 140 140 ASN ASN A ? n 
A 1 141 VAL 141 141 141 VAL VAL A ? n 
A 1 142 THR 142 142 142 THR THR A ? n 
A 1 143 VAL 143 143 143 VAL VAL A ? n 
A 1 144 VAL 144 144 144 VAL VAL A ? n 
A 1 145 ASP 145 145 145 ASP ASP A ? n 
A 1 146 ARG 146 146 146 ARG ARG A ? n 
A 1 147 GLY 147 147 147 GLY GLY A ? n 
A 1 148 THR 148 148 148 THR THR A ? n 
A 1 149 CYS 149 149 149 CYS CYS A ? n 
A 1 150 ASN 150 150 150 ASN ASN A ? n 
A 1 151 LYS 151 151 151 LYS LYS A ? n 
A 1 152 ILE 152 152 152 ILE ILE A ? n 
A 1 153 TYR 153 153 153 TYR TYR A ? n 
A 1 154 LYS 154 154 154 LYS LYS A ? n 
A 1 155 LYS 155 155 155 LYS LYS A ? n 
A 1 156 GLU 156 156 156 GLU GLU A ? n 
A 1 157 ILE 157 157 157 ILE ILE A ? n 
A 1 158 SER 158 158 158 SER SER A ? n 
A 1 159 THR 159 159 159 THR THR A ? n 
A 1 160 ASN 160 160 160 ASN ASN A ? n 
A 1 161 MET 161 161 161 MET MET A ? n 
A 1 162 LEU 162 162 162 LEU LEU A ? n 
A 1 163 CYS 163 163 163 CYS CYS A ? n 
A 1 164 ALA 164 164 164 ALA ALA A ? n 
A 1 165 GLY 165 165 165 GLY GLY A ? n 
A 1 166 ALA 166 166 166 ALA ALA A ? n 
A 1 167 PRO 167 167 167 PRO PRO A ? n 
A 1 168 LYS 168 168 168 LYS LYS A ? n 
A 1 169 LYS 169 169 169 LYS LYS A ? n 
A 1 170 LYS 170 170 170 LYS LYS A ? n 
A 1 171 TYR 171 171 171 TYR TYR A ? n 
A 1 172 ASP 172 172 172 ASP ASP A ? n 
A 1 173 ALA 173 173 173 ALA ALA A ? n 
A 1 174 CYS 174 174 174 CYS CYS A ? n 
A 1 175 GLN 175 175 175 GLN GLN A ? n 
A 1 176 GLY 176 176 176 GLY GLY A ? n 
A 1 177 ASP 177 177 177 ASP ASP A ? n 
A 1 178 SER 178 178 178 SER SER A ? n 
A 1 179 GLY 179 179 179 GLY GLY A ? n 
A 1 180 GLY 180 180 180 GLY GLY A ? n 
A 1 181 PRO 181 181 181 PRO PRO A ? n 
A 1 182 LEU 182 182 182 LEU LEU A ? n 
A 1 183 ILE 183 183 183 ILE ILE A ? n 
A 1 184 CYS 184 184 184 CYS CYS A ? n 
A 1 185 GLY 185 185 185 GLY GLY A ? n 
A 1 186 LYS 186 186 186 LYS LYS A ? n 
A 1 187 GLU 187 187 187 GLU GLU A ? n 
A 1 188 PHE 188 188 188 PHE PHE A ? n 
A 1 189 SER 189 189 189 SER SER A ? n 
A 1 190 GLY 190 190 190 GLY GLY A ? n 
A 1 191 ILE 191 191 191 ILE ILE A ? n 
A 1 192 VAL 192 192 192 VAL VAL A ? n 
A 1 193 SER 193 193 193 SER SER A ? n 
A 1 194 PHE 194 194 194 PHE PHE A ? n 
A 1 195 GLY 195 195 195 GLY GLY A ? n 
A 1 196 LYS 196 196 196 LYS LYS A ? n 
A 1 197 LYS 197 197 197 LYS LYS A ? n 
A 1 198 CYS 198 198 198 CYS CYS A ? n 
A 1 199 GLY 199 199 199 GLY GLY A ? n 
A 1 200 ASP 200 200 200 ASP ASP A ? n 
A 1 201 PRO 201 201 201 PRO PRO A ? n 
A 1 202 LYS 202 202 202 LYS LYS A ? n 
A 1 203 TYR 203 203 203 TYR TYR A ? n 
A 1 204 PRO 204 204 204 PRO PRO A ? n 
A 1 205 GLY 205 205 205 GLY GLY A ? n 
A 1 206 ILE 206 206 206 ILE ILE A ? n 
A 1 207 TYR 207 207 207 TYR TYR A ? n 
A 1 208 THR 208 208 208 THR THR A ? n 
A 1 209 ARG 209 209 209 ARG ARG A ? n 
A 1 210 LEU 210 210 210 LEU LEU A ? n 
A 1 211 THR 211 211 211 THR THR A ? n 
A 1 212 ARG 212 212 212 ARG ARG A ? n 
A 1 213 TYR 213 213 213 TYR TYR A ? n 
A 1 214 LEU 214 214 214 LEU LEU A ? n 
A 1 215 GLN 215 215 215 GLN GLN A ? n 
A 1 216 TRP 216 216 216 TRP TRP A ? n 
A 1 217 ILE 217 217 217 ILE ILE A ? n 
A 1 218 ARG 218 218 218 ARG ARG A ? n 
A 1 219 ASP 219 219 219 ASP ASP A ? n 
A 1 220 VAL 220 220 220 VAL VAL A ? n 
A 1 221 THR 221 221 221 THR THR A ? n 
A 1 222 GLY 222 222 222 GLY GLY A ? n 
A 1 223 GLY 223 223 223 GLY GLY A ? n 
A 1 224 ALA 224 224 224 ALA ALA A ? n 
# 
loop_
_atom_site.group_PDB 
_atom_site.id 
_atom_site.type_symbol 
_atom_site.label_atom_id 
_atom_site.label_alt_id 
_atom_site.label_comp_id 
_atom_site.label_asym_id 
_atom_site.label_entity_id 
_atom_site.label_seq_id 
_atom_site.pdbx_PDB_ins_code 
_atom_site.Cartn_x 
_atom_site.Cartn_y 
_atom_site.Cartn_z 
_atom_site.occupancy 
_atom_site.B_iso_or_equiv 
_atom_site.pdbx_formal_charge 
_atom_site.auth_seq_id 
_atom_site.auth_comp_id 
_atom_site.auth_asym_id 
_atom_site.auth_atom_id 
_atom_site.pdbx_PDB_model_num 
ATOM 1    N N   ? ASP A 1   1 ?   1.982 -11.332  -3.018 1.000 54.690 ? 1   ASP A N   1 
ATOM 2    C CA  ? ASP A 1   1 ?   3.030 -12.334  -2.846 1.000 54.690 ? 1   ASP A CA  1 
ATOM 3    C C   ? ASP A 1   1 ?   4.185 -11.782  -2.014 1.000 54.690 ? 1   ASP A C   1 
ATOM 4    C CB  ? ASP A 1   1 ?   3.543 -12.813  -4.205 1.000 54.690 ? 1   ASP A CB  1 
ATOM 5    O O   ? ASP A 1   1 ?   4.666 -10.675  -2.265 1.000 54.690 ? 1   ASP A O   1 
ATOM 6    C CG  ? ASP A 1   1 ?   2.481 -13.528  -5.022 1.000 54.690 ? 1   ASP A CG  1 
ATOM 7    O OD1 ? ASP A 1   1 ?   1.522 -14.072  -4.432 1.000 54.690 ? 1   ASP A OD1 1 
ATOM 8    O OD2 ? ASP A 1   1 ?   2.605 -13.551  -6.265 1.000 54.690 ? 1   ASP A OD2 1 
ATOM 9    N N   ? ILE A 1   2 ?   4.484 -12.419  -0.929 1.000 56.910 ? 2   ILE A N   1 
ATOM 10   C CA  ? ILE A 1   2 ?   5.803 -12.182  -0.353 1.000 56.910 ? 2   ILE A CA  1 
ATOM 11   C C   ? ILE A 1   2 ?   6.681 -13.415  -0.550 1.000 56.910 ? 2   ILE A C   1 
ATOM 12   C CB  ? ILE A 1   2 ?   5.709 -11.825   1.148 1.000 56.910 ? 2   ILE A CB  1 
ATOM 13   O O   ? ILE A 1   2 ?   6.590 -14.379   0.215 1.000 56.910 ? 2   ILE A O   1 
ATOM 14   C CG1 ? ILE A 1   2 ?   4.800 -10.608   1.351 1.000 56.910 ? 2   ILE A CG1 1 
ATOM 15   C CG2 ? ILE A 1   2 ?   7.102 -11.572   1.731 1.000 56.910 ? 2   ILE A CG2 1 
ATOM 16   C CD1 ? ILE A 1   2 ?   5.364  -9.312   0.784 1.000 56.910 ? 2   ILE A CD1 1 
ATOM 17   N N   ? ILE A 1   3 ?   6.990 -13.690  -1.766 1.000 60.730 ? 3   ILE A N   1 
ATOM 18   C CA  ? ILE A 1   3 ?   7.798 -14.845  -2.142 1.000 60.730 ? 3   ILE A CA  1 
ATOM 19   C C   ? ILE A 1   3 ?   9.162 -14.764  -1.462 1.000 60.730 ? 3   ILE A C   1 
ATOM 20   C CB  ? ILE A 1   3 ?   7.967 -14.942  -3.675 1.000 60.730 ? 3   ILE A CB  1 
ATOM 21   O O   ? ILE A 1   3 ?   9.865 -13.758  -1.585 1.000 60.730 ? 3   ILE A O   1 
ATOM 22   C CG1 ? ILE A 1   3 ?   6.598 -14.953  -4.364 1.000 60.730 ? 3   ILE A CG1 1 
ATOM 23   C CG2 ? ILE A 1   3 ?   8.780 -16.185  -4.051 1.000 60.730 ? 3   ILE A CG2 1 
ATOM 24   C CD1 ? ILE A 1   3 ?   5.755 -16.180  -4.046 1.000 60.730 ? 3   ILE A CD1 1 
ATOM 25   N N   ? ASP A 1   4 ?   9.394 -15.887  -0.601 1.000 61.950 ? 4   ASP A N   1 
ATOM 26   C CA  ? ASP A 1   4 ?  10.634 -16.021   0.157 1.000 61.950 ? 4   ASP A CA  1 
ATOM 27   C C   ? ASP A 1   4 ?  10.752 -14.928   1.216 1.000 61.950 ? 4   ASP A C   1 
ATOM 28   C CB  ? ASP A 1   4 ?  11.843 -15.978  -0.781 1.000 61.950 ? 4   ASP A CB  1 
ATOM 29   O O   ? ASP A 1   4 ?  11.849 -14.436   1.488 1.000 61.950 ? 4   ASP A O   1 
ATOM 30   C CG  ? ASP A 1   4 ?  13.055 -16.699  -0.220 1.000 61.950 ? 4   ASP A CG  1 
ATOM 31   O OD1 ? ASP A 1   4 ?  12.912 -17.462   0.760 1.000 61.950 ? 4   ASP A OD1 1 
ATOM 32   O OD2 ? ASP A 1   4 ?  14.165 -16.500  -0.760 1.000 61.950 ? 4   ASP A OD2 1 
ATOM 33   N N   ? GLY A 1   5 ?   9.569 -14.231   1.511 1.000 73.550 ? 5   GLY A N   1 
ATOM 34   C CA  ? GLY A 1   5 ?   9.483 -13.335   2.653 1.000 73.550 ? 5   GLY A CA  1 
ATOM 35   C C   ? GLY A 1   5 ?   9.473 -14.064   3.984 1.000 73.550 ? 5   GLY A C   1 
ATOM 36   O O   ? GLY A 1   5 ?   9.527 -15.295   4.024 1.000 73.550 ? 5   GLY A O   1 
ATOM 37   N N   ? ARG A 1   6 ?   9.739 -13.484   4.969 1.000 87.790 ? 6   ARG A N   1 
ATOM 38   C CA  ? ARG A 1   6 ?   9.722 -14.072   6.304 1.000 87.790 ? 6   ARG A CA  1 
ATOM 39   C C   ? ARG A 1   6 ?   8.485 -13.632   7.081 1.000 87.790 ? 6   ARG A C   1 
ATOM 40   C CB  ? ARG A 1   6 ?  10.987 -13.693   7.076 1.000 87.790 ? 6   ARG A CB  1 
ATOM 41   O O   ? ARG A 1   6 ?   7.902 -12.587   6.788 1.000 87.790 ? 6   ARG A O   1 
ATOM 42   C CG  ? ARG A 1   6 ?  11.095 -12.210   7.392 1.000 87.790 ? 6   ARG A CG  1 
ATOM 43   C CD  ? ARG A 1   6 ?  12.366 -11.889   8.166 1.000 87.790 ? 6   ARG A CD  1 
ATOM 44   N NE  ? ARG A 1   6 ?  12.453 -10.468   8.494 1.000 87.790 ? 6   ARG A NE  1 
ATOM 45   N NH1 ? ARG A 1   6 ?  14.637 -10.563   9.240 1.000 87.790 ? 6   ARG A NH1 1 
ATOM 46   N NH2 ? ARG A 1   6 ?  13.500  -8.573   9.258 1.000 87.790 ? 6   ARG A NH2 1 
ATOM 47   C CZ  ? ARG A 1   6 ?  13.530  -9.871   8.997 1.000 87.790 ? 6   ARG A CZ  1 
ATOM 48   N N   ? GLU A 1   7 ?   8.029 -14.532   7.913 1.000 92.710 ? 7   GLU A N   1 
ATOM 49   C CA  ? GLU A 1   7 ?   6.960 -14.111   8.813 1.000 92.710 ? 7   GLU A CA  1 
ATOM 50   C C   ? GLU A 1   7 ?   7.347 -12.849   9.578 1.000 92.710 ? 7   GLU A C   1 
ATOM 51   C CB  ? GLU A 1   7 ?   6.608 -15.233   9.793 1.000 92.710 ? 7   GLU A CB  1 
ATOM 52   O O   ? GLU A 1   7 ?   8.461 -12.749  10.098 1.000 92.710 ? 7   GLU A O   1 
ATOM 53   C CG  ? GLU A 1   7 ?   5.451 -14.897  10.723 1.000 92.710 ? 7   GLU A CG  1 
ATOM 54   C CD  ? GLU A 1   7 ?   5.012 -16.072  11.582 1.000 92.710 ? 7   GLU A CD  1 
ATOM 55   O OE1 ? GLU A 1   7 ?   4.452 -15.845  12.679 1.000 92.710 ? 7   GLU A OE1 1 
ATOM 56   O OE2 ? GLU A 1   7 ?   5.230 -17.228  11.156 1.000 92.710 ? 7   GLU A OE2 1 
ATOM 57   N N   ? ALA A 1   8 ?   6.460 -11.881   9.581 1.000 93.810 ? 8   ALA A N   1 
ATOM 58   C CA  ? ALA A 1   8 ?   6.671 -10.659  10.352 1.000 93.810 ? 8   ALA A CA  1 
ATOM 59   C C   ? ALA A 1   8 ?   6.525 -10.922  11.848 1.000 93.810 ? 8   ALA A C   1 
ATOM 60   C CB  ? ALA A 1   8 ?   5.692  -9.574   9.908 1.000 93.810 ? 8   ALA A CB  1 
ATOM 61   O O   ? ALA A 1   8 ?   5.726 -11.766  12.261 1.000 93.810 ? 8   ALA A O   1 
ATOM 62   N N   ? ALA A 1   9 ?   7.413 -10.233  12.612 1.000 94.130 ? 9   ALA A N   1 
ATOM 63   C CA  ? ALA A 1   9 ?   7.169 -10.285  14.051 1.000 94.130 ? 9   ALA A CA  1 
ATOM 64   C C   ? ALA A 1   9 ?   5.748  -9.839  14.383 1.000 94.130 ? 9   ALA A C   1 
ATOM 65   C CB  ? ALA A 1   9 ?   8.183  -9.418  14.794 1.000 94.130 ? 9   ALA A CB  1 
ATOM 66   O O   ? ALA A 1   9 ?   5.238  -8.882  13.797 1.000 94.130 ? 9   ALA A O   1 
ATOM 67   N N   ? SER A 1  10 ?   5.121 -10.567  15.249 1.000 93.350 ? 10  SER A N   1 
ATOM 68   C CA  ? SER A 1  10 ?   3.749 -10.246  15.626 1.000 93.350 ? 10  SER A CA  1 
ATOM 69   C C   ? SER A 1  10 ?   3.606  -8.773  15.992 1.000 93.350 ? 10  SER A C   1 
ATOM 70   C CB  ? SER A 1  10 ?   3.297 -11.117  16.799 1.000 93.350 ? 10  SER A CB  1 
ATOM 71   O O   ? SER A 1  10 ?   4.364  -8.256  16.814 1.000 93.350 ? 10  SER A O   1 
ATOM 72   O OG  ? SER A 1  10 ?   1.910 -10.956  17.041 1.000 93.350 ? 10  SER A OG  1 
ATOM 73   N N   ? HIS A 1  11 ?   2.615  -8.103  15.202 1.000 92.660 ? 11  HIS A N   1 
ATOM 74   C CA  ? HIS A 1  11 ?   2.179  -6.737  15.472 1.000 92.660 ? 11  HIS A CA  1 
ATOM 75   C C   ? HIS A 1  11 ?   3.317  -5.744  15.262 1.000 92.660 ? 11  HIS A C   1 
ATOM 76   C CB  ? HIS A 1  11 ?   1.636  -6.620  16.897 1.000 92.660 ? 11  HIS A CB  1 
ATOM 77   O O   ? HIS A 1  11 ?   3.330  -4.671  15.870 1.000 92.660 ? 11  HIS A O   1 
ATOM 78   C CG  ? HIS A 1  11 ?   0.485  -7.533  17.177 1.000 92.660 ? 11  HIS A CG  1 
ATOM 79   C CD2 ? HIS A 1  11 ?   0.377  -8.599  18.005 1.000 92.660 ? 11  HIS A CD2 1 
ATOM 80   N ND1 ? HIS A 1  11 ?  -0.741  -7.395  16.563 1.000 92.660 ? 11  HIS A ND1 1 
ATOM 81   C CE1 ? HIS A 1  11 ?  -1.556  -8.339  17.004 1.000 92.660 ? 11  HIS A CE1 1 
ATOM 82   N NE2 ? HIS A 1  11 ?  -0.902  -9.083  17.879 1.000 92.660 ? 11  HIS A NE2 1 
ATOM 83   N N   ? SER A 1  12 ?   4.326  -6.087  14.582 1.000 94.980 ? 12  SER A N   1 
ATOM 84   C CA  ? SER A 1  12 ?   5.450  -5.224  14.237 1.000 94.980 ? 12  SER A CA  1 
ATOM 85   C C   ? SER A 1  12 ?   5.096  -4.289  13.085 1.000 94.980 ? 12  SER A C   1 
ATOM 86   C CB  ? SER A 1  12 ?   6.675  -6.061  13.867 1.000 94.980 ? 12  SER A CB  1 
ATOM 87   O O   ? SER A 1  12 ?   5.825  -3.334  12.807 1.000 94.980 ? 12  SER A O   1 
ATOM 88   O OG  ? SER A 1  12 ?   6.411  -6.864  12.729 1.000 94.980 ? 12  SER A OG  1 
ATOM 89   N N   ? ARG A 1  13 ?   4.007  -4.442  12.451 1.000 96.240 ? 13  ARG A N   1 
ATOM 90   C CA  ? ARG A 1  13 ?   3.492  -3.603  11.374 1.000 96.240 ? 13  ARG A CA  1 
ATOM 91   C C   ? ARG A 1  13 ?   2.104  -3.070  11.711 1.000 96.240 ? 13  ARG A C   1 
ATOM 92   C CB  ? ARG A 1  13 ?   3.448  -4.384  10.059 1.000 96.240 ? 13  ARG A CB  1 
ATOM 93   O O   ? ARG A 1  13 ?   1.113  -3.467  11.094 1.000 96.240 ? 13  ARG A O   1 
ATOM 94   C CG  ? ARG A 1  13 ?   4.791  -4.962   9.640 1.000 96.240 ? 13  ARG A CG  1 
ATOM 95   C CD  ? ARG A 1  13 ?   5.797  -3.869   9.310 1.000 96.240 ? 13  ARG A CD  1 
ATOM 96   N NE  ? ARG A 1  13 ?   7.053  -4.425   8.814 1.000 96.240 ? 13  ARG A NE  1 
ATOM 97   N NH1 ? ARG A 1  13 ?   7.986  -4.727  10.905 1.000 96.240 ? 13  ARG A NH1 1 
ATOM 98   N NH2 ? ARG A 1  13 ?   9.161  -5.311   9.026 1.000 96.240 ? 13  ARG A NH2 1 
ATOM 99   C CZ  ? ARG A 1  13 ?   8.064  -4.819   9.583 1.000 96.240 ? 13  ARG A CZ  1 
ATOM 100  N N   ? PRO A 1  14 ?   1.954  -2.155  12.582 1.000 97.040 ? 14  PRO A N   1 
ATOM 101  C CA  ? PRO A 1  14 ?   0.680  -1.722  13.163 1.000 97.040 ? 14  PRO A CA  1 
ATOM 102  C C   ? PRO A 1  14 ?  -0.139  -0.855  12.209 1.000 97.040 ? 14  PRO A C   1 
ATOM 103  C CB  ? PRO A 1  14 ?   1.109  -0.922  14.396 1.000 97.040 ? 14  PRO A CB  1 
ATOM 104  O O   ? PRO A 1  14 ?  -1.307  -0.566  12.481 1.000 97.040 ? 14  PRO A O   1 
ATOM 105  C CG  ? PRO A 1  14 ?   2.470  -0.404  14.060 1.000 97.040 ? 14  PRO A CG  1 
ATOM 106  C CD  ? PRO A 1  14 ?   3.190  -1.442  13.249 1.000 97.040 ? 14  PRO A CD  1 
ATOM 107  N N   ? TYR A 1  15 ?   0.377  -0.561  11.004 1.000 97.610 ? 15  TYR A N   1 
ATOM 108  C CA  ? TYR A 1  15 ?  -0.296   0.243   9.990 1.000 97.610 ? 15  TYR A CA  1 
ATOM 109  C C   ? TYR A 1  15 ?  -0.987  -0.644   8.961 1.000 97.610 ? 15  TYR A C   1 
ATOM 110  C CB  ? TYR A 1  15 ?   0.700   1.173   9.292 1.000 97.610 ? 15  TYR A CB  1 
ATOM 111  O O   ? TYR A 1  15 ?  -1.729  -0.153   8.107 1.000 97.610 ? 15  TYR A O   1 
ATOM 112  C CG  ? TYR A 1  15 ?   2.000   0.502   8.921 1.000 97.610 ? 15  TYR A CG  1 
ATOM 113  C CD1 ? TYR A 1  15 ?   3.141   0.667   9.704 1.000 97.610 ? 15  TYR A CD1 1 
ATOM 114  C CD2 ? TYR A 1  15 ?   2.091  -0.298   7.787 1.000 97.610 ? 15  TYR A CD2 1 
ATOM 115  C CE1 ? TYR A 1  15 ?   4.341   0.052   9.365 1.000 97.610 ? 15  TYR A CE1 1 
ATOM 116  C CE2 ? TYR A 1  15 ?   3.287  -0.918   7.438 1.000 97.610 ? 15  TYR A CE2 1 
ATOM 117  O OH  ? TYR A 1  15 ?   5.590  -1.349   7.892 1.000 97.610 ? 15  TYR A OH  1 
ATOM 118  C CZ  ? TYR A 1  15 ?   4.404  -0.738   8.232 1.000 97.610 ? 15  TYR A CZ  1 
ATOM 119  N N   ? MET A 1  16 ?  -0.706  -1.919   8.977 1.000 97.490 ? 16  MET A N   1 
ATOM 120  C CA  ? MET A 1  16 ?  -1.204  -2.852   7.970 1.000 97.490 ? 16  MET A CA  1 
ATOM 121  C C   ? MET A 1  16 ?  -2.716  -3.015   8.079 1.000 97.490 ? 16  MET A C   1 
ATOM 122  C CB  ? MET A 1  16 ?  -0.519  -4.212   8.111 1.000 97.490 ? 16  MET A CB  1 
ATOM 123  O O   ? MET A 1  16 ?  -3.258  -3.094   9.183 1.000 97.490 ? 16  MET A O   1 
ATOM 124  C CG  ? MET A 1  16 ?   0.907  -4.238   7.586 1.000 97.490 ? 16  MET A CG  1 
ATOM 125  S SD  ? MET A 1  16 ?   1.000  -3.900   5.785 1.000 97.490 ? 16  MET A SD  1 
ATOM 126  C CE  ? MET A 1  16 ?   0.227  -5.407   5.136 1.000 97.490 ? 16  MET A CE  1 
ATOM 127  N N   ? ALA A 1  17 ?  -3.320  -3.004   6.921 1.000 97.160 ? 17  ALA A N   1 
ATOM 128  C CA  ? ALA A 1  17 ?  -4.756  -3.249   6.818 1.000 97.160 ? 17  ALA A CA  1 
ATOM 129  C C   ? ALA A 1  17 ?  -5.044  -4.449   5.920 1.000 97.160 ? 17  ALA A C   1 
ATOM 130  C CB  ? ALA A 1  17 ?  -5.472  -2.009   6.289 1.000 97.160 ? 17  ALA A CB  1 
ATOM 131  O O   ? ALA A 1  17 ?  -4.476  -4.569   4.832 1.000 97.160 ? 17  ALA A O   1 
ATOM 132  N N   ? TYR A 1  18 ?  -5.864  -5.305   6.448 1.000 96.410 ? 18  TYR A N   1 
ATOM 133  C CA  ? TYR A 1  18 ?  -6.403  -6.405   5.655 1.000 96.410 ? 18  TYR A CA  1 
ATOM 134  C C   ? TYR A 1  18 ?  -7.791  -6.066   5.125 1.000 96.410 ? 18  TYR A C   1 
ATOM 135  C CB  ? TYR A 1  18 ?  -6.461  -7.690   6.487 1.000 96.410 ? 18  TYR A CB  1 
ATOM 136  O O   ? TYR A 1  18 ?  -8.703  -5.769   5.900 1.000 96.410 ? 18  TYR A O   1 
ATOM 137  C CG  ? TYR A 1  18 ?  -6.957  -8.889   5.717 1.000 96.410 ? 18  TYR A CG  1 
ATOM 138  C CD1 ? TYR A 1  18 ?  -8.273  -9.329   5.845 1.000 96.410 ? 18  TYR A CD1 1 
ATOM 139  C CD2 ? TYR A 1  18 ?  -6.111  -9.586   4.861 1.000 96.410 ? 18  TYR A CD2 1 
ATOM 140  C CE1 ? TYR A 1  18 ?  -8.734 -10.435   5.139 1.000 96.410 ? 18  TYR A CE1 1 
ATOM 141  C CE2 ? TYR A 1  18 ?  -6.562 -10.694   4.150 1.000 96.410 ? 18  TYR A CE2 1 
ATOM 142  O OH  ? TYR A 1  18 ?  -8.323 -12.205   3.594 1.000 96.410 ? 18  TYR A OH  1 
ATOM 143  C CZ  ? TYR A 1  18 ?  -7.872 -11.110   4.295 1.000 96.410 ? 18  TYR A CZ  1 
ATOM 144  N N   ? ILE A 1  19 ?  -7.888  -6.082   3.789 1.000 95.570 ? 19  ILE A N   1 
ATOM 145  C CA  ? ILE A 1  19 ?  -9.164  -5.790   3.145 1.000 95.570 ? 19  ILE A CA  1 
ATOM 146  C C   ? ILE A 1  19 ?  -9.771  -7.079   2.595 1.000 95.570 ? 19  ILE A C   1 
ATOM 147  C CB  ? ILE A 1  19 ?  -9.002  -4.749   2.014 1.000 95.570 ? 19  ILE A CB  1 
ATOM 148  O O   ? ILE A 1  19 ?  -9.176  -7.737   1.739 1.000 95.570 ? 19  ILE A O   1 
ATOM 149  C CG1 ? ILE A 1  19 ?  -8.380  -3.459   2.560 1.000 95.570 ? 19  ILE A CG1 1 
ATOM 150  C CG2 ? ILE A 1  19 ? -10.349  -4.467   1.342 1.000 95.570 ? 19  ILE A CG2 1 
ATOM 151  C CD1 ? ILE A 1  19 ?  -7.791  -2.553   1.488 1.000 95.570 ? 19  ILE A CD1 1 
ATOM 152  N N   ? TYR A 1  20 ? -10.860  -7.375   3.179 1.000 91.590 ? 20  TYR A N   1 
ATOM 153  C CA  ? TYR A 1  20 ? -11.520  -8.636   2.857 1.000 91.590 ? 20  TYR A CA  1 
ATOM 154  C C   ? TYR A 1  20 ? -12.892  -8.391   2.241 1.000 91.590 ? 20  TYR A C   1 
ATOM 155  C CB  ? TYR A 1  20 ? -11.658  -9.505   4.111 1.000 91.590 ? 20  TYR A CB  1 
ATOM 156  O O   ? TYR A 1  20 ? -13.692  -7.620   2.777 1.000 91.590 ? 20  TYR A O   1 
ATOM 157  C CG  ? TYR A 1  20 ? -12.400 -10.798   3.874 1.000 91.590 ? 20  TYR A CG  1 
ATOM 158  C CD1 ? TYR A 1  20 ? -13.720 -10.953   4.292 1.000 91.590 ? 20  TYR A CD1 1 
ATOM 159  C CD2 ? TYR A 1  20 ? -11.783 -11.867   3.233 1.000 91.590 ? 20  TYR A CD2 1 
ATOM 160  C CE1 ? TYR A 1  20 ? -14.407 -12.144   4.078 1.000 91.590 ? 20  TYR A CE1 1 
ATOM 161  C CE2 ? TYR A 1  20 ? -12.460 -13.062   3.014 1.000 91.590 ? 20  TYR A CE2 1 
ATOM 162  O OH  ? TYR A 1  20 ? -14.445 -14.371   3.223 1.000 91.590 ? 20  TYR A OH  1 
ATOM 163  C CZ  ? TYR A 1  20 ? -13.770 -13.190   3.438 1.000 91.590 ? 20  TYR A CZ  1 
ATOM 164  N N   ? SER A 1  21 ? -13.089  -9.089   0.966 1.000 86.420 ? 21  SER A N   1 
ATOM 165  C CA  ? SER A 1  21 ? -14.401  -9.074   0.327 1.000 86.420 ? 21  SER A CA  1 
ATOM 166  C C   ? SER A 1  21 ? -14.766 -10.451  -0.218 1.000 86.420 ? 21  SER A C   1 
ATOM 167  C CB  ? SER A 1  21 ? -14.435  -8.044  -0.803 1.000 86.420 ? 21  SER A CB  1 
ATOM 168  O O   ? SER A 1  21 ? -13.993 -11.402  -0.085 1.000 86.420 ? 21  SER A O   1 
ATOM 169  O OG  ? SER A 1  21 ? -13.692  -8.500  -1.921 1.000 86.420 ? 21  SER A OG  1 
ATOM 170  N N   ? ARG A 1  22 ? -15.947 -10.564  -0.758 1.000 81.230 ? 22  ARG A N   1 
ATOM 171  C CA  ? ARG A 1  22 ? -16.440 -11.814  -1.327 1.000 81.230 ? 22  ARG A CA  1 
ATOM 172  C C   ? ARG A 1  22 ? -15.611 -12.230  -2.537 1.000 81.230 ? 22  ARG A C   1 
ATOM 173  C CB  ? ARG A 1  22 ? -17.913 -11.681  -1.721 1.000 81.230 ? 22  ARG A CB  1 
ATOM 174  O O   ? ARG A 1  22 ? -15.551 -13.413  -2.878 1.000 81.230 ? 22  ARG A O   1 
ATOM 175  C CG  ? ARG A 1  22 ? -18.860 -11.569  -0.538 1.000 81.230 ? 22  ARG A CG  1 
ATOM 176  C CD  ? ARG A 1  22 ? -20.317 -11.596  -0.977 1.000 81.230 ? 22  ARG A CD  1 
ATOM 177  N NE  ? ARG A 1  22 ? -21.226 -11.507   0.163 1.000 81.230 ? 22  ARG A NE  1 
ATOM 178  N NH1 ? ARG A 1  22 ? -23.128 -12.003  -1.051 1.000 81.230 ? 22  ARG A NH1 1 
ATOM 179  N NH2 ? ARG A 1  22 ? -23.273 -11.597   1.200 1.000 81.230 ? 22  ARG A NH2 1 
ATOM 180  C CZ  ? ARG A 1  22 ? -22.540 -11.703   0.101 1.000 81.230 ? 22  ARG A CZ  1 
ATOM 181  N N   ? THR A 1  23 ? -14.932 -11.280  -3.155 1.000 80.420 ? 23  THR A N   1 
ATOM 182  C CA  ? THR A 1  23 ? -14.253 -11.474  -4.431 1.000 80.420 ? 23  THR A CA  1 
ATOM 183  C C   ? THR A 1  23 ? -12.749 -11.630  -4.225 1.000 80.420 ? 23  THR A C   1 
ATOM 184  C CB  ? THR A 1  23 ? -14.524 -10.301  -5.391 1.000 80.420 ? 23  THR A CB  1 
ATOM 185  O O   ? THR A 1  23 ? -12.023 -11.980  -5.158 1.000 80.420 ? 23  THR A O   1 
ATOM 186  C CG2 ? THR A 1  23 ? -16.009 -10.190  -5.719 1.000 80.420 ? 23  THR A CG2 1 
ATOM 187  O OG1 ? THR A 1  23 ? -14.088  -9.081  -4.780 1.000 80.420 ? 23  THR A OG1 1 
ATOM 188  N N   ? GLY A 1  24 ? -12.317 -11.513  -2.970 1.000 86.080 ? 24  GLY A N   1 
ATOM 189  C CA  ? GLY A 1  24 ? -10.899 -11.680  -2.694 1.000 86.080 ? 24  GLY A CA  1 
ATOM 190  C C   ? GLY A 1  24 ? -10.378 -10.714  -1.647 1.000 86.080 ? 24  GLY A C   1 
ATOM 191  O O   ? GLY A 1  24 ? -11.156 -10.004  -1.006 1.000 86.080 ? 24  GLY A O   1 
ATOM 192  N N   ? SER A 1  25 ?  -9.037 -10.795  -1.387 1.000 90.400 ? 25  SER A N   1 
ATOM 193  C CA  ? SER A 1  25 ?  -8.402  -9.974  -0.361 1.000 90.400 ? 25  SER A CA  1 
ATOM 194  C C   ? SER A 1  25 ?  -7.319  -9.083  -0.959 1.000 90.400 ? 25  SER A C   1 
ATOM 195  C CB  ? SER A 1  25 ?  -7.802 -10.855   0.736 1.000 90.400 ? 25  SER A CB  1 
ATOM 196  O O   ? SER A 1  25 ?  -6.710  -9.432  -1.973 1.000 90.400 ? 25  SER A O   1 
ATOM 197  O OG  ? SER A 1  25 ?  -6.763 -11.667   0.216 1.000 90.400 ? 25  SER A OG  1 
ATOM 198  N N   ? CYS A 1  26 ?  -7.155  -7.882  -0.297 1.000 94.300 ? 26  CYS A N   1 
ATOM 199  C CA  ? CYS A 1  26 ?  -6.092  -6.928  -0.594 1.000 94.300 ? 26  CYS A CA  1 
ATOM 200  C C   ? CYS A 1  26 ?  -5.476  -6.382   0.688 1.000 94.300 ? 26  CYS A C   1 
ATOM 201  C CB  ? CYS A 1  26 ?  -6.627  -5.776  -1.444 1.000 94.300 ? 26  CYS A CB  1 
ATOM 202  O O   ? CYS A 1  26 ?  -6.043  -6.539   1.771 1.000 94.300 ? 26  CYS A O   1 
ATOM 203  S SG  ? CYS A 1  26 ?  -6.806  -6.186  -3.195 1.000 94.300 ? 26  CYS A SG  1 
ATOM 204  N N   ? GLY A 1  27 ?  -4.338  -5.854   0.473 1.000 95.150 ? 27  GLY A N   1 
ATOM 205  C CA  ? GLY A 1  27 ?  -3.729  -5.107   1.562 1.000 95.150 ? 27  GLY A CA  1 
ATOM 206  C C   ? GLY A 1  27 ?  -4.074  -3.630   1.538 1.000 95.150 ? 27  GLY A C   1 
ATOM 207  O O   ? GLY A 1  27 ?  -4.681  -3.144   0.582 1.000 95.150 ? 27  GLY A O   1 
ATOM 208  N N   ? GLY A 1  28 ?  -3.752  -2.921   2.539 1.000 96.840 ? 28  GLY A N   1 
ATOM 209  C CA  ? GLY A 1  28 ?  -3.900  -1.483   2.696 1.000 96.840 ? 28  GLY A CA  1 
ATOM 210  C C   ? GLY A 1  28 ?  -3.069  -0.918   3.831 1.000 96.840 ? 28  GLY A C   1 
ATOM 211  O O   ? GLY A 1  28 ?  -2.395  -1.663   4.546 1.000 96.840 ? 28  GLY A O   1 
ATOM 212  N N   ? THR A 1  29 ?  -3.126   0.414   3.863 1.000 98.190 ? 29  THR A N   1 
ATOM 213  C CA  ? THR A 1  29 ?  -2.354   1.105   4.889 1.000 98.190 ? 29  THR A CA  1 
ATOM 214  C C   ? THR A 1  29 ?  -3.197   2.182   5.567 1.000 98.190 ? 29  THR A C   1 
ATOM 215  C CB  ? THR A 1  29 ?  -1.083   1.742   4.298 1.000 98.190 ? 29  THR A CB  1 
ATOM 216  O O   ? THR A 1  29 ?  -3.827   3.000   4.894 1.000 98.190 ? 29  THR A O   1 
ATOM 217  C CG2 ? THR A 1  29 ?  -0.247   2.412   5.383 1.000 98.190 ? 29  THR A CG2 1 
ATOM 218  O OG1 ? THR A 1  29 ?  -0.297   0.726   3.664 1.000 98.190 ? 29  THR A OG1 1 
ATOM 219  N N   ? LEU A 1  30 ?  -3.208   2.089   6.877 1.000 98.310 ? 30  LEU A N   1 
ATOM 220  C CA  ? LEU A 1  30 ?  -3.862   3.142   7.646 1.000 98.310 ? 30  LEU A CA  1 
ATOM 221  C C   ? LEU A 1  30 ?  -3.040   4.426   7.619 1.000 98.310 ? 30  LEU A C   1 
ATOM 222  C CB  ? LEU A 1  30 ?  -4.081   2.693   9.093 1.000 98.310 ? 30  LEU A CB  1 
ATOM 223  O O   ? LEU A 1  30 ?  -1.917   4.461   8.128 1.000 98.310 ? 30  LEU A O   1 
ATOM 224  C CG  ? LEU A 1  30 ?  -4.952   3.602   9.961 1.000 98.310 ? 30  LEU A CG  1 
ATOM 225  C CD1 ? LEU A 1  30 ?  -6.386   3.614   9.443 1.000 98.310 ? 30  LEU A CD1 1 
ATOM 226  C CD2 ? LEU A 1  30 ?  -4.908   3.153  11.418 1.000 98.310 ? 30  LEU A CD2 1 
ATOM 227  N N   ? ILE A 1  31 ?  -3.660   5.524   7.025 1.000 97.620 ? 31  ILE A N   1 
ATOM 228  C CA  ? ILE A 1  31 ?  -2.904   6.758   6.839 1.000 97.620 ? 31  ILE A CA  1 
ATOM 229  C C   ? ILE A 1  31 ?  -3.552   7.885   7.640 1.000 97.620 ? 31  ILE A C   1 
ATOM 230  C CB  ? ILE A 1  31 ?  -2.813   7.146   5.346 1.000 97.620 ? 31  ILE A CB  1 
ATOM 231  O O   ? ILE A 1  31 ?  -2.971   8.963   7.789 1.000 97.620 ? 31  ILE A O   1 
ATOM 232  C CG1 ? ILE A 1  31 ?  -4.217   7.293   4.746 1.000 97.620 ? 31  ILE A CG1 1 
ATOM 233  C CG2 ? ILE A 1  31 ?  -1.990   6.115   4.569 1.000 97.620 ? 31  ILE A CG2 1 
ATOM 234  C CD1 ? ILE A 1  31 ?  -4.240   7.974   3.385 1.000 97.620 ? 31  ILE A CD1 1 
ATOM 235  N N   ? LYS A 1  32 ?  -4.762   7.553   8.298 1.000 96.560 ? 32  LYS A N   1 
ATOM 236  C CA  ? LYS A 1  32 ?  -5.549   8.300   9.275 1.000 96.560 ? 32  LYS A CA  1 
ATOM 237  C C   ? LYS A 1  32 ?  -6.484   7.376  10.050 1.000 96.560 ? 32  LYS A C   1 
ATOM 238  C CB  ? LYS A 1  32 ?  -6.354   9.403   8.587 1.000 96.560 ? 32  LYS A CB  1 
ATOM 239  O O   ? LYS A 1  32 ?  -6.753   6.253   9.618 1.000 96.560 ? 32  LYS A O   1 
ATOM 240  C CG  ? LYS A 1  32 ?  -6.876  10.472   9.535 1.000 96.560 ? 32  LYS A CG  1 
ATOM 241  C CD  ? LYS A 1  32 ?  -7.528  11.622   8.776 1.000 96.560 ? 32  LYS A CD  1 
ATOM 242  C CE  ? LYS A 1  32 ?  -8.039  12.699   9.723 1.000 96.560 ? 32  LYS A CE  1 
ATOM 243  N NZ  ? LYS A 1  32 ?  -8.701  13.816   8.986 1.000 96.560 ? 32  LYS A NZ  1 
ATOM 244  N N   ? GLN A 1  33 ?  -6.977   7.869  11.265 1.000 96.830 ? 33  GLN A N   1 
ATOM 245  C CA  ? GLN A 1  33 ?  -7.755   7.020  12.161 1.000 96.830 ? 33  GLN A CA  1 
ATOM 246  C C   ? GLN A 1  33 ?  -8.955   6.414  11.440 1.000 96.830 ? 33  GLN A C   1 
ATOM 247  C CB  ? GLN A 1  33 ?  -8.221   7.813  13.383 1.000 96.830 ? 33  GLN A CB  1 
ATOM 248  O O   ? GLN A 1  33 ?  -9.471   5.372  11.849 1.000 96.830 ? 33  GLN A O   1 
ATOM 249  C CG  ? GLN A 1  33 ?  -7.128   8.053  14.415 1.000 96.830 ? 33  GLN A CG  1 
ATOM 250  C CD  ? GLN A 1  33 ?  -7.643   8.731  15.670 1.000 96.830 ? 33  GLN A CD  1 
ATOM 251  N NE2 ? GLN A 1  33 ?  -7.489   8.066  16.810 1.000 96.830 ? 33  GLN A NE2 1 
ATOM 252  O OE1 ? GLN A 1  33 ?  -8.176   9.844  15.616 1.000 96.830 ? 33  GLN A OE1 1 
ATOM 253  N N   ? ASN A 1  34 ?  -9.277   7.035  10.206 1.000 97.630 ? 34  ASN A N   1 
ATOM 254  C CA  ? ASN A 1  34 ? -10.439   6.495   9.508 1.000 97.630 ? 34  ASN A CA  1 
ATOM 255  C C   ? ASN A 1  34 ? -10.188   6.379   8.008 1.000 97.630 ? 34  ASN A C   1 
ATOM 256  C CB  ? ASN A 1  34 ? -11.674   7.359   9.774 1.000 97.630 ? 34  ASN A CB  1 
ATOM 257  O O   ? ASN A 1  34 ? -11.130   6.254   7.224 1.000 97.630 ? 34  ASN A O   1 
ATOM 258  C CG  ? ASN A 1  34 ? -11.491   8.795   9.326 1.000 97.630 ? 34  ASN A CG  1 
ATOM 259  N ND2 ? ASN A 1  34 ? -12.598   9.491   9.098 1.000 97.630 ? 34  ASN A ND2 1 
ATOM 260  O OD1 ? ASN A 1  34 ? -10.363   9.274   9.183 1.000 97.630 ? 34  ASN A OD1 1 
ATOM 261  N N   ? TRP A 1  35 ?  -8.947   6.486   7.613 1.000 98.120 ? 35  TRP A N   1 
ATOM 262  C CA  ? TRP A 1  35 ?  -8.632   6.407   6.190 1.000 98.120 ? 35  TRP A CA  1 
ATOM 263  C C   ? TRP A 1  35 ?  -7.577   5.338   5.924 1.000 98.120 ? 35  TRP A C   1 
ATOM 264  C CB  ? TRP A 1  35 ?  -8.145   7.763   5.671 1.000 98.120 ? 35  TRP A CB  1 
ATOM 265  O O   ? TRP A 1  35 ?  -6.524   5.324   6.566 1.000 98.120 ? 35  TRP A O   1 
ATOM 266  C CG  ? TRP A 1  35 ?  -9.241   8.764   5.462 1.000 98.120 ? 35  TRP A CG  1 
ATOM 267  C CD1 ? TRP A 1  35 ?  -9.562   9.816   6.274 1.000 98.120 ? 35  TRP A CD1 1 
ATOM 268  C CD2 ? TRP A 1  35 ? -10.165   8.803   4.370 1.000 98.120 ? 35  TRP A CD2 1 
ATOM 269  C CE2 ? TRP A 1  35 ? -11.019   9.908   4.584 1.000 98.120 ? 35  TRP A CE2 1 
ATOM 270  C CE3 ? TRP A 1  35 ? -10.354   8.011   3.229 1.000 98.120 ? 35  TRP A CE3 1 
ATOM 271  N NE1 ? TRP A 1  35 ? -10.631  10.508   5.751 1.000 98.120 ? 35  TRP A NE1 1 
ATOM 272  C CH2 ? TRP A 1  35 ? -12.209   9.448   2.591 1.000 98.120 ? 35  TRP A CH2 1 
ATOM 273  C CZ2 ? TRP A 1  35 ? -12.047  10.240   3.698 1.000 98.120 ? 35  TRP A CZ2 1 
ATOM 274  C CZ3 ? TRP A 1  35 ? -11.377   8.343   2.349 1.000 98.120 ? 35  TRP A CZ3 1 
ATOM 275  N N   ? VAL A 1  36 ?  -7.899   4.448   4.991 1.000 98.310 ? 36  VAL A N   1 
ATOM 276  C CA  ? VAL A 1  36 ?  -6.996   3.406   4.513 1.000 98.310 ? 36  VAL A CA  1 
ATOM 277  C C   ? VAL A 1  36 ?  -6.656   3.650   3.045 1.000 98.310 ? 36  VAL A C   1 
ATOM 278  C CB  ? VAL A 1  36 ?  -7.610   1.999   4.691 1.000 98.310 ? 36  VAL A CB  1 
ATOM 279  O O   ? VAL A 1  36 ?  -7.538   3.959   2.240 1.000 98.310 ? 36  VAL A O   1 
ATOM 280  C CG1 ? VAL A 1  36 ?  -6.730   0.939   4.031 1.000 98.310 ? 36  VAL A CG1 1 
ATOM 281  C CG2 ? VAL A 1  36 ?  -7.806   1.687   6.174 1.000 98.310 ? 36  VAL A CG2 1 
ATOM 282  N N   ? LEU A 1  37 ?  -5.365   3.569   2.771 1.000 98.260 ? 37  LEU A N   1 
ATOM 283  C CA  ? LEU A 1  37 ?  -4.871   3.679   1.403 1.000 98.260 ? 37  LEU A CA  1 
ATOM 284  C C   ? LEU A 1  37 ?  -4.602   2.300   0.810 1.000 98.260 ? 37  LEU A C   1 
ATOM 285  C CB  ? LEU A 1  37 ?  -3.594   4.523   1.361 1.000 98.260 ? 37  LEU A CB  1 
ATOM 286  O O   ? LEU A 1  37 ?  -3.951   1.464   1.441 1.000 98.260 ? 37  LEU A O   1 
ATOM 287  C CG  ? LEU A 1  37 ?  -3.218   5.116   0.002 1.000 98.260 ? 37  LEU A CG  1 
ATOM 288  C CD1 ? LEU A 1  37 ?  -2.706   6.543   0.169 1.000 98.260 ? 37  LEU A CD1 1 
ATOM 289  C CD2 ? LEU A 1  37 ?  -2.175   4.246  -0.691 1.000 98.260 ? 37  LEU A CD2 1 
ATOM 290  N N   ? THR A 1  38 ?  -5.097   2.039  -0.467 1.000 97.750 ? 38  THR A N   1 
ATOM 291  C CA  ? THR A 1  38 ?  -4.936   0.751  -1.133 1.000 97.750 ? 38  THR A CA  1 
ATOM 292  C C   ? THR A 1  38 ?  -4.866   0.931  -2.647 1.000 97.750 ? 38  THR A C   1 
ATOM 293  C CB  ? THR A 1  38 ?  -6.087  -0.209  -0.780 1.000 97.750 ? 38  THR A CB  1 
ATOM 294  O O   ? THR A 1  38 ?  -4.848   2.059  -3.144 1.000 97.750 ? 38  THR A O   1 
ATOM 295  C CG2 ? THR A 1  38 ?  -7.394   0.239  -1.428 1.000 97.750 ? 38  THR A CG2 1 
ATOM 296  O OG1 ? THR A 1  38 ?  -5.764  -1.525  -1.244 1.000 97.750 ? 38  THR A OG1 1 
ATOM 297  N N   ? ALA A 1  39 ?  -4.730  -0.124  -3.366 1.000 97.210 ? 39  ALA A N   1 
ATOM 298  C CA  ? ALA A 1  39 ?  -4.671  -0.062  -4.825 1.000 97.210 ? 39  ALA A CA  1 
ATOM 299  C C   ? ALA A 1  39 ?  -6.070   0.034  -5.427 1.000 97.210 ? 39  ALA A C   1 
ATOM 300  C CB  ? ALA A 1  39 ?  -3.939  -1.282  -5.379 1.000 97.210 ? 39  ALA A CB  1 
ATOM 301  O O   ? ALA A 1  39 ?  -7.006  -0.607  -4.943 1.000 97.210 ? 39  ALA A O   1 
ATOM 302  N N   ? ALA A 1  40 ?  -6.186   0.783  -6.542 1.000 96.630 ? 40  ALA A N   1 
ATOM 303  C CA  ? ALA A 1  40 ?  -7.474   0.981  -7.202 1.000 96.630 ? 40  ALA A CA  1 
ATOM 304  C C   ? ALA A 1  40 ?  -7.932  -0.294  -7.903 1.000 96.630 ? 40  ALA A C   1 
ATOM 305  C CB  ? ALA A 1  40 ?  -7.388   2.133  -8.200 1.000 96.630 ? 40  ALA A CB  1 
ATOM 306  O O   ? ALA A 1  40 ?  -9.123  -0.465  -8.177 1.000 96.630 ? 40  ALA A O   1 
ATOM 307  N N   ? HIS A 1  41 ?  -6.984  -1.129  -8.229 1.000 94.360 ? 41  HIS A N   1 
ATOM 308  C CA  ? HIS A 1  41 ?  -7.352  -2.365  -8.910 1.000 94.360 ? 41  HIS A CA  1 
ATOM 309  C C   ? HIS A 1  41 ?  -7.938  -3.379  -7.934 1.000 94.360 ? 41  HIS A C   1 
ATOM 310  C CB  ? HIS A 1  41 ?  -6.140  -2.964  -9.626 1.000 94.360 ? 41  HIS A CB  1 
ATOM 311  O O   ? HIS A 1  41 ?  -8.459  -4.417  -8.348 1.000 94.360 ? 41  HIS A O   1 
ATOM 312  C CG  ? HIS A 1  41 ?  -5.175  -3.642  -8.706 1.000 94.360 ? 41  HIS A CG  1 
ATOM 313  C CD2 ? HIS A 1  41 ?  -5.136  -4.912  -8.237 1.000 94.360 ? 41  HIS A CD2 1 
ATOM 314  N ND1 ? HIS A 1  41 ?  -4.090  -2.994  -8.157 1.000 94.360 ? 41  HIS A ND1 1 
ATOM 315  C CE1 ? HIS A 1  41 ?  -3.423  -3.839  -7.389 1.000 94.360 ? 41  HIS A CE1 1 
ATOM 316  N NE2 ? HIS A 1  41 ?  -4.037  -5.010  -7.420 1.000 94.360 ? 41  HIS A NE2 1 
ATOM 317  N N   ? CYS A 1  42 ?  -7.923  -3.034  -6.571 1.000 93.430 ? 42  CYS A N   1 
ATOM 318  C CA  ? CYS A 1  42 ?  -8.566  -3.881  -5.573 1.000 93.430 ? 42  CYS A CA  1 
ATOM 319  C C   ? CYS A 1  42 ? -10.081  -3.714  -5.610 1.000 93.430 ? 42  CYS A C   1 
ATOM 320  C CB  ? CYS A 1  42 ?  -8.042  -3.555  -4.175 1.000 93.430 ? 42  CYS A CB  1 
ATOM 321  O O   ? CYS A 1  42 ? -10.584  -2.593  -5.701 1.000 93.430 ? 42  CYS A O   1 
ATOM 322  S SG  ? CYS A 1  42 ?  -6.317  -4.022  -3.917 1.000 93.430 ? 42  CYS A SG  1 
ATOM 323  N N   ? VAL A 1  43 ? -10.829  -4.744  -5.659 1.000 91.420 ? 43  VAL A N   1 
ATOM 324  C CA  ? VAL A 1  43 ? -12.286  -4.715  -5.600 1.000 91.420 ? 43  VAL A CA  1 
ATOM 325  C C   ? VAL A 1  43 ? -12.743  -4.624  -4.145 1.000 91.420 ? 43  VAL A C   1 
ATOM 326  C CB  ? VAL A 1  43 ? -12.907  -5.958  -6.276 1.000 91.420 ? 43  VAL A CB  1 
ATOM 327  O O   ? VAL A 1  43 ? -12.568  -5.568  -3.372 1.000 91.420 ? 43  VAL A O   1 
ATOM 328  C CG1 ? VAL A 1  43 ? -14.432  -5.890  -6.237 1.000 91.420 ? 43  VAL A CG1 1 
ATOM 329  C CG2 ? VAL A 1  43 ? -12.411  -6.085  -7.715 1.000 91.420 ? 43  VAL A CG2 1 
ATOM 330  N N   ? VAL A 1  44 ? -13.374  -3.464  -3.745 1.000 90.550 ? 44  VAL A N   1 
ATOM 331  C CA  ? VAL A 1  44 ? -13.574  -3.223  -2.320 1.000 90.550 ? 44  VAL A CA  1 
ATOM 332  C C   ? VAL A 1  44 ? -15.060  -3.011  -2.036 1.000 90.550 ? 44  VAL A C   1 
ATOM 333  C CB  ? VAL A 1  44 ? -12.758  -2.007  -1.829 1.000 90.550 ? 44  VAL A CB  1 
ATOM 334  O O   ? VAL A 1  44 ? -15.429  -2.507  -0.973 1.000 90.550 ? 44  VAL A O   1 
ATOM 335  C CG1 ? VAL A 1  44 ? -11.260  -2.300  -1.892 1.000 90.550 ? 44  VAL A CG1 1 
ATOM 336  C CG2 ? VAL A 1  44 ? -13.098  -0.768  -2.657 1.000 90.550 ? 44  VAL A CG2 1 
ATOM 337  N N   ? ASN A 1  45 ? -15.969  -3.406  -2.836 1.000 86.890 ? 45  ASN A N   1 
ATOM 338  C CA  ? ASN A 1  45 ? -17.402  -3.311  -2.577 1.000 86.890 ? 45  ASN A CA  1 
ATOM 339  C C   ? ASN A 1  45 ? -17.830  -4.241  -1.445 1.000 86.890 ? 45  ASN A C   1 
ATOM 340  C CB  ? ASN A 1  45 ? -18.198  -3.619  -3.847 1.000 86.890 ? 45  ASN A CB  1 
ATOM 341  O O   ? ASN A 1  45 ? -17.544  -5.439  -1.479 1.000 86.890 ? 45  ASN A O   1 
ATOM 342  C CG  ? ASN A 1  45 ? -18.059  -2.538  -4.900 1.000 86.890 ? 45  ASN A CG  1 
ATOM 343  N ND2 ? ASN A 1  45 ? -18.386  -2.874  -6.142 1.000 86.890 ? 45  ASN A ND2 1 
ATOM 344  O OD1 ? ASN A 1  45 ? -17.659  -1.410  -4.600 1.000 86.890 ? 45  ASN A OD1 1 
ATOM 345  N N   ? ASN A 1  46 ? -18.537  -3.639  -0.389 1.000 86.760 ? 46  ASN A N   1 
ATOM 346  C CA  ? ASN A 1  46 ? -19.011  -4.381   0.775 1.000 86.760 ? 46  ASN A CA  1 
ATOM 347  C C   ? ASN A 1  46 ? -17.866  -5.097   1.486 1.000 86.760 ? 46  ASN A C   1 
ATOM 348  C CB  ? ASN A 1  46 ? -20.093  -5.383   0.368 1.000 86.760 ? 46  ASN A CB  1 
ATOM 349  O O   ? ASN A 1  46 ? -18.006  -6.254   1.887 1.000 86.760 ? 46  ASN A O   1 
ATOM 350  C CG  ? ASN A 1  46 ? -21.327  -4.711  -0.201 1.000 86.760 ? 46  ASN A CG  1 
ATOM 351  N ND2 ? ASN A 1  46 ? -21.838  -5.246  -1.304 1.000 86.760 ? 46  ASN A ND2 1 
ATOM 352  O OD1 ? ASN A 1  46 ? -21.816  -3.720   0.346 1.000 86.760 ? 46  ASN A OD1 1 
ATOM 353  N N   ? SER A 1  47 ? -16.666  -4.504   1.419 1.000 93.050 ? 47  SER A N   1 
ATOM 354  C CA  ? SER A 1  47 ? -15.456  -5.064   2.012 1.000 93.050 ? 47  SER A CA  1 
ATOM 355  C C   ? SER A 1  47 ? -15.357  -4.723   3.495 1.000 93.050 ? 47  SER A C   1 
ATOM 356  C CB  ? SER A 1  47 ? -14.214  -4.553   1.279 1.000 93.050 ? 47  SER A CB  1 
ATOM 357  O O   ? SER A 1  47 ? -15.974  -3.761   3.958 1.000 93.050 ? 47  SER A O   1 
ATOM 358  O OG  ? SER A 1  47 ? -14.260  -4.903  -0.093 1.000 93.050 ? 47  SER A OG  1 
ATOM 359  N N   ? GLU A 1  48 ? -14.700  -5.558   4.259 1.000 95.530 ? 48  GLU A N   1 
ATOM 360  C CA  ? GLU A 1  48 ? -14.305  -5.358   5.650 1.000 95.530 ? 48  GLU A CA  1 
ATOM 361  C C   ? GLU A 1  48 ? -12.816  -5.046   5.762 1.000 95.530 ? 48  GLU A C   1 
ATOM 362  C CB  ? GLU A 1  48 ? -14.648  -6.592   6.489 1.000 95.530 ? 48  GLU A CB  1 
ATOM 363  O O   ? GLU A 1  48 ? -11.996  -5.648   5.065 1.000 95.530 ? 48  GLU A O   1 
ATOM 364  C CG  ? GLU A 1  48 ? -14.445  -6.395   7.985 1.000 95.530 ? 48  GLU A CG  1 
ATOM 365  C CD  ? GLU A 1  48 ? -14.777  -7.632   8.803 1.000 95.530 ? 48  GLU A CD  1 
ATOM 366  O OE1 ? GLU A 1  48 ? -15.675  -7.561   9.673 1.000 95.530 ? 48  GLU A OE1 1 
ATOM 367  O OE2 ? GLU A 1  48 ? -14.134  -8.680   8.574 1.000 95.530 ? 48  GLU A OE2 1 
ATOM 368  N N   ? VAL A 1  49 ? -12.546  -4.003   6.586 1.000 97.040 ? 49  VAL A N   1 
ATOM 369  C CA  ? VAL A 1  49 ? -11.152  -3.678   6.869 1.000 97.040 ? 49  VAL A CA  1 
ATOM 370  C C   ? VAL A 1  49 ? -10.781  -4.169   8.267 1.000 97.040 ? 49  VAL A C   1 
ATOM 371  C CB  ? VAL A 1  49 ? -10.886  -2.161   6.749 1.000 97.040 ? 49  VAL A CB  1 
ATOM 372  O O   ? VAL A 1  49 ? -11.468  -3.860   9.243 1.000 97.040 ? 49  VAL A O   1 
ATOM 373  C CG1 ? VAL A 1  49 ?  -9.467  -1.824   7.203 1.000 97.040 ? 49  VAL A CG1 1 
ATOM 374  C CG2 ? VAL A 1  49 ? -11.117  -1.691   5.314 1.000 97.040 ? 49  VAL A CG2 1 
ATOM 375  N N   ? ILE A 1  50 ?  -9.745  -4.970   8.303 1.000 96.790 ? 50  ILE A N   1 
ATOM 376  C CA  ? ILE A 1  50 ?  -9.251  -5.479   9.578 1.000 96.790 ? 50  ILE A CA  1 
ATOM 377  C C   ? ILE A 1  50 ?  -7.903  -4.838   9.901 1.000 96.790 ? 50  ILE A C   1 
ATOM 378  C CB  ? ILE A 1  50 ?  -9.121  -7.019   9.560 1.000 96.790 ? 50  ILE A CB  1 
ATOM 379  O O   ? ILE A 1  50 ?  -6.952  -4.951   9.125 1.000 96.790 ? 50  ILE A O   1 
ATOM 380  C CG1 ? ILE A 1  50 ? -10.443  -7.661   9.125 1.000 96.790 ? 50  ILE A CG1 1 
ATOM 381  C CG2 ? ILE A 1  50 ?  -8.685  -7.539  10.933 1.000 96.790 ? 50  ILE A CG2 1 
ATOM 382  C CD1 ? ILE A 1  50 ? -10.348  -9.158   8.866 1.000 96.790 ? 50  ILE A CD1 1 
ATOM 383  N N   ? LEU A 1  51 ?  -7.829  -4.134  11.071 1.000 97.400 ? 51  LEU A N   1 
ATOM 384  C CA  ? LEU A 1  51 ?  -6.597  -3.543  11.579 1.000 97.400 ? 51  LEU A CA  1 
ATOM 385  C C   ? LEU A 1  51 ?  -6.078  -4.320  12.784 1.000 97.400 ? 51  LEU A C   1 
ATOM 386  C CB  ? LEU A 1  51 ?  -6.822  -2.077  11.961 1.000 97.400 ? 51  LEU A CB  1 
ATOM 387  O O   ? LEU A 1  51 ?  -6.860  -4.923  13.523 1.000 97.400 ? 51  LEU A O   1 
ATOM 388  C CG  ? LEU A 1  51 ?  -7.285  -1.148  10.838 1.000 97.400 ? 51  LEU A CG  1 
ATOM 389  C CD1 ? LEU A 1  51 ?  -7.789   0.171  11.415 1.000 97.400 ? 51  LEU A CD1 1 
ATOM 390  C CD2 ? LEU A 1  51 ?  -6.153  -0.905   9.845 1.000 97.400 ? 51  LEU A CD2 1 
ATOM 391  N N   ? GLY A 1  52 ?  -4.691  -4.397  12.869 1.000 95.950 ? 52  GLY A N   1 
ATOM 392  C CA  ? GLY A 1  52 ?  -4.099  -4.987  14.060 1.000 95.950 ? 52  GLY A CA  1 
ATOM 393  C C   ? GLY A 1  52 ?  -3.964  -6.496  13.974 1.000 95.950 ? 52  GLY A C   1 
ATOM 394  O O   ? GLY A 1  52 ?  -3.683  -7.157  14.975 1.000 95.950 ? 52  GLY A O   1 
ATOM 395  N N   ? ALA A 1  53 ?  -4.124  -7.056  12.742 1.000 95.010 ? 53  ALA A N   1 
ATOM 396  C CA  ? ALA A 1  53 ?  -4.089  -8.504  12.548 1.000 95.010 ? 53  ALA A CA  1 
ATOM 397  C C   ? ALA A 1  53 ?  -2.671  -8.983  12.250 1.000 95.010 ? 53  ALA A C   1 
ATOM 398  C CB  ? ALA A 1  53 ?  -5.032  -8.912  11.419 1.000 95.010 ? 53  ALA A CB  1 
ATOM 399  O O   ? ALA A 1  53 ?  -1.998  -8.442  11.369 1.000 95.010 ? 53  ALA A O   1 
ATOM 400  N N   ? HIS A 1  54 ?  -2.146  -9.906  13.016 1.000 95.150 ? 54  HIS A N   1 
ATOM 401  C CA  ? HIS A 1  54 ?  -0.973 -10.688  12.642 1.000 95.150 ? 54  HIS A CA  1 
ATOM 402  C C   ? HIS A 1  54 ?  -1.373 -11.961  11.902 1.000 95.150 ? 54  HIS A C   1 
ATOM 403  C CB  ? HIS A 1  54 ?  -0.146 -11.039  13.880 1.000 95.150 ? 54  HIS A CB  1 
ATOM 404  O O   ? HIS A 1  54 ?  -0.747 -12.326  10.905 1.000 95.150 ? 54  HIS A O   1 
ATOM 405  C CG  ? HIS A 1  54 ?   1.097 -11.812  13.572 1.000 95.150 ? 54  HIS A CG  1 
ATOM 406  C CD2 ? HIS A 1  54 ?   1.467 -13.071  13.905 1.000 95.150 ? 54  HIS A CD2 1 
ATOM 407  N ND1 ? HIS A 1  54 ?   2.137 -11.286  12.836 1.000 95.150 ? 54  HIS A ND1 1 
ATOM 408  C CE1 ? HIS A 1  54 ?   3.094 -12.192  12.728 1.000 95.150 ? 54  HIS A CE1 1 
ATOM 409  N NE2 ? HIS A 1  54 ?   2.713 -13.284  13.368 1.000 95.150 ? 54  HIS A NE2 1 
ATOM 410  N N   ? LYS A 1  55 ?  -2.438 -12.642  12.404 1.000 94.460 ? 55  LYS A N   1 
ATOM 411  C CA  ? LYS A 1  55 ?  -3.124 -13.768  11.776 1.000 94.460 ? 55  LYS A CA  1 
ATOM 412  C C   ? LYS A 1  55 ?  -4.556 -13.399  11.401 1.000 94.460 ? 55  LYS A C   1 
ATOM 413  C CB  ? LYS A 1  55 ?  -3.122 -14.983  12.705 1.000 94.460 ? 55  LYS A CB  1 
ATOM 414  O O   ? LYS A 1  55 ?  -5.368 -13.077  12.271 1.000 94.460 ? 55  LYS A O   1 
ATOM 415  C CG  ? LYS A 1  55 ?  -1.736 -15.545  12.987 1.000 94.460 ? 55  LYS A CG  1 
ATOM 416  C CD  ? LYS A 1  55 ?  -1.800 -16.751  13.915 1.000 94.460 ? 55  LYS A CD  1 
ATOM 417  C CE  ? LYS A 1  55 ?  -0.409 -17.270  14.255 1.000 94.460 ? 55  LYS A CE  1 
ATOM 418  N NZ  ? LYS A 1  55 ?  -0.467 -18.451  15.168 1.000 94.460 ? 55  LYS A NZ  1 
ATOM 419  N N   ? VAL A 1  56 ?  -4.833 -13.542  10.144 1.000 90.300 ? 56  VAL A N   1 
ATOM 420  C CA  ? VAL A 1  56 ?  -6.076 -12.975   9.633 1.000 90.300 ? 56  VAL A CA  1 
ATOM 421  C C   ? VAL A 1  56 ?  -7.240 -13.911   9.952 1.000 90.300 ? 56  VAL A C   1 
ATOM 422  C CB  ? VAL A 1  56 ?  -6.000 -12.717   8.112 1.000 90.300 ? 56  VAL A CB  1 
ATOM 423  O O   ? VAL A 1  56 ?  -8.373 -13.461  10.140 1.000 90.300 ? 56  VAL A O   1 
ATOM 424  C CG1 ? VAL A 1  56 ?  -5.088 -11.530   7.810 1.000 90.300 ? 56  VAL A CG1 1 
ATOM 425  C CG2 ? VAL A 1  56 ?  -5.513 -13.968   7.383 1.000 90.300 ? 56  VAL A CG2 1 
ATOM 426  N N   ? LYS A 1  57 ?  -7.095 -15.202  10.120 1.000 87.370 ? 57  LYS A N   1 
ATOM 427  C CA  ? LYS A 1  57 ?  -8.150 -16.190  10.324 1.000 87.370 ? 57  LYS A CA  1 
ATOM 428  C C   ? LYS A 1  57 ?  -8.368 -16.464  11.809 1.000 87.370 ? 57  LYS A C   1 
ATOM 429  C CB  ? LYS A 1  57 ?  -7.815 -17.492   9.595 1.000 87.370 ? 57  LYS A CB  1 
ATOM 430  O O   ? LYS A 1  57 ?  -9.410 -16.992  12.203 1.000 87.370 ? 57  LYS A O   1 
ATOM 431  C CG  ? LYS A 1  57 ?  -7.833 -17.374   8.078 1.000 87.370 ? 57  LYS A CG  1 
ATOM 432  C CD  ? LYS A 1  57 ?  -7.539 -18.711   7.410 1.000 87.370 ? 57  LYS A CD  1 
ATOM 433  C CE  ? LYS A 1  57 ?  -7.520 -18.587   5.892 1.000 87.370 ? 57  LYS A CE  1 
ATOM 434  N NZ  ? LYS A 1  57 ?  -7.199 -19.888   5.234 1.000 87.370 ? 57  LYS A NZ  1 
ATOM 435  N N   ? SER A 1  58 ?  -7.404 -15.919  12.641 1.000 88.920 ? 58  SER A N   1 
ATOM 436  C CA  ? SER A 1  58 ?  -7.509 -16.131  14.081 1.000 88.920 ? 58  SER A CA  1 
ATOM 437  C C   ? SER A 1  58 ?  -8.078 -14.901  14.780 1.000 88.920 ? 58  SER A C   1 
ATOM 438  C CB  ? SER A 1  58 ?  -6.142 -16.477  14.673 1.000 88.920 ? 58  SER A CB  1 
ATOM 439  O O   ? SER A 1  58 ?  -7.829 -13.770  14.359 1.000 88.920 ? 58  SER A O   1 
ATOM 440  O OG  ? SER A 1  58 ?  -5.613 -17.644  14.067 1.000 88.920 ? 58  SER A OG  1 
ATOM 441  N N   ? ARG A 1  59 ?  -8.948 -15.155  15.725 1.000 83.070 ? 59  ARG A N   1 
ATOM 442  C CA  ? ARG A 1  59 ?  -9.469 -14.059  16.535 1.000 83.070 ? 59  ARG A CA  1 
ATOM 443  C C   ? ARG A 1  59 ?  -8.406 -13.532  17.493 1.000 83.070 ? 59  ARG A C   1 
ATOM 444  C CB  ? ARG A 1  59 ? -10.705 -14.508  17.318 1.000 83.070 ? 59  ARG A CB  1 
ATOM 445  O O   ? ARG A 1  59 ?  -7.961 -14.251  18.391 1.000 83.070 ? 59  ARG A O   1 
ATOM 446  C CG  ? ARG A 1  59 ? -12.001 -14.416  16.530 1.000 83.070 ? 59  ARG A CG  1 
ATOM 447  C CD  ? ARG A 1  59 ? -13.220 -14.601  17.424 1.000 83.070 ? 59  ARG A CD  1 
ATOM 448  N NE  ? ARG A 1  59 ? -14.461 -14.568  16.656 1.000 83.070 ? 59  ARG A NE  1 
ATOM 449  N NH1 ? ARG A 1  59 ? -15.838 -14.930  18.476 1.000 83.070 ? 59  ARG A NH1 1 
ATOM 450  N NH2 ? ARG A 1  59 ? -16.739 -14.678  16.383 1.000 83.070 ? 59  ARG A NH2 1 
ATOM 451  C CZ  ? ARG A 1  59 ? -15.677 -14.726  17.173 1.000 83.070 ? 59  ARG A CZ  1 
ATOM 452  N N   ? GLU A 1  60 ?  -7.835 -12.363  17.127 1.000 90.730 ? 60  GLU A N   1 
ATOM 453  C CA  ? GLU A 1  60 ?  -6.876 -11.670  17.982 1.000 90.730 ? 60  GLU A CA  1 
ATOM 454  C C   ? GLU A 1  60 ?  -7.532 -10.501  18.712 1.000 90.730 ? 60  GLU A C   1 
ATOM 455  C CB  ? GLU A 1  60 ?  -5.683 -11.174  17.162 1.000 90.730 ? 60  GLU A CB  1 
ATOM 456  O O   ? GLU A 1  60 ?  -8.350  -9.782  18.134 1.000 90.730 ? 60  GLU A O   1 
ATOM 457  C CG  ? GLU A 1  60 ?  -4.888 -12.289  16.497 1.000 90.730 ? 60  GLU A CG  1 
ATOM 458  C CD  ? GLU A 1  60 ?  -3.737 -11.780  15.645 1.000 90.730 ? 60  GLU A CD  1 
ATOM 459  O OE1 ? GLU A 1  60 ?  -2.565 -12.081  15.965 1.000 90.730 ? 60  GLU A OE1 1 
ATOM 460  O OE2 ? GLU A 1  60 ?  -4.010 -11.073  14.649 1.000 90.730 ? 60  GLU A OE2 1 
ATOM 461  N N   ? ASN A 1  61 ?  -7.374 -10.405  20.021 1.000 90.460 ? 61  ASN A N   1 
ATOM 462  C CA  ? ASN A 1  61 ?  -7.981  -9.360  20.838 1.000 90.460 ? 61  ASN A CA  1 
ATOM 463  C C   ? ASN A 1  61 ?  -7.565  -7.969  20.368 1.000 90.460 ? 61  ASN A C   1 
ATOM 464  C CB  ? ASN A 1  61 ?  -7.618  -9.552  22.312 1.000 90.460 ? 61  ASN A CB  1 
ATOM 465  O O   ? ASN A 1  61 ?  -8.256  -6.985  20.639 1.000 90.460 ? 61  ASN A O   1 
ATOM 466  C CG  ? ASN A 1  61 ?  -8.319 -10.743  22.935 1.000 90.460 ? 61  ASN A CG  1 
ATOM 467  N ND2 ? ASN A 1  61 ?  -7.715 -11.312  23.972 1.000 90.460 ? 61  ASN A ND2 1 
ATOM 468  O OD1 ? ASN A 1  61 ?  -9.395 -11.150  22.488 1.000 90.460 ? 61  ASN A OD1 1 
ATOM 469  N N   ? GLU A 1  62 ?  -6.532  -7.831  19.574 1.000 91.810 ? 62  GLU A N   1 
ATOM 470  C CA  ? GLU A 1  62 ?  -5.926  -6.585  19.114 1.000 91.810 ? 62  GLU A CA  1 
ATOM 471  C C   ? GLU A 1  62 ?  -6.571  -6.103  17.818 1.000 91.810 ? 62  GLU A C   1 
ATOM 472  C CB  ? GLU A 1  62 ?  -4.418  -6.761  18.917 1.000 91.810 ? 62  GLU A CB  1 
ATOM 473  O O   ? GLU A 1  62 ?  -6.404  -4.945  17.428 1.000 91.810 ? 62  GLU A O   1 
ATOM 474  C CG  ? GLU A 1  62 ?  -3.668  -7.117  20.192 1.000 91.810 ? 62  GLU A CG  1 
ATOM 475  C CD  ? GLU A 1  62 ?  -3.706  -8.602  20.516 1.000 91.810 ? 62  GLU A CD  1 
ATOM 476  O OE1 ? GLU A 1  62 ?  -3.209  -9.001  21.593 1.000 91.810 ? 62  GLU A OE1 1 
ATOM 477  O OE2 ? GLU A 1  62 ?  -4.236  -9.373  19.684 1.000 91.810 ? 62  GLU A OE2 1 
ATOM 478  N N   ? GLN A 1  63 ?  -7.370  -6.998  17.107 1.000 95.120 ? 63  GLN A N   1 
ATOM 479  C CA  ? GLN A 1  63 ?  -7.955  -6.667  15.812 1.000 95.120 ? 63  GLN A CA  1 
ATOM 480  C C   ? GLN A 1  63 ?  -9.128  -5.703  15.969 1.000 95.120 ? 63  GLN A C   1 
ATOM 481  C CB  ? GLN A 1  63 ?  -8.412  -7.935  15.089 1.000 95.120 ? 63  GLN A CB  1 
ATOM 482  O O   ? GLN A 1  63 ?  -9.910  -5.817  16.915 1.000 95.120 ? 63  GLN A O   1 
ATOM 483  C CG  ? GLN A 1  63 ?  -7.268  -8.841  14.655 1.000 95.120 ? 63  GLN A CG  1 
ATOM 484  C CD  ? GLN A 1  63 ?  -7.747 -10.089  13.938 1.000 95.120 ? 63  GLN A CD  1 
ATOM 485  N NE2 ? GLN A 1  63 ?  -6.807 -10.930  13.519 1.000 95.120 ? 63  GLN A NE2 1 
ATOM 486  O OE1 ? GLN A 1  63 ?  -8.952 -10.297  13.763 1.000 95.120 ? 63  GLN A OE1 1 
ATOM 487  N N   ? GLN A 1  64 ?  -9.163  -4.744  15.145 1.000 96.840 ? 64  GLN A N   1 
ATOM 488  C CA  ? GLN A 1  64 ? -10.310  -3.861  14.959 1.000 96.840 ? 64  GLN A CA  1 
ATOM 489  C C   ? GLN A 1  64 ? -10.917  -4.033  13.570 1.000 96.840 ? 64  GLN A C   1 
ATOM 490  C CB  ? GLN A 1  64 ?  -9.906  -2.402  15.179 1.000 96.840 ? 64  GLN A CB  1 
ATOM 491  O O   ? GLN A 1  64 ? -10.209  -3.957  12.564 1.000 96.840 ? 64  GLN A O   1 
ATOM 492  C CG  ? GLN A 1  64 ?  -9.244  -2.144  16.526 1.000 96.840 ? 64  GLN A CG  1 
ATOM 493  C CD  ? GLN A 1  64 ?  -8.823  -0.698  16.705 1.000 96.840 ? 64  GLN A CD  1 
ATOM 494  N NE2 ? GLN A 1  64 ?  -7.643  -0.490  17.280 1.000 96.840 ? 64  GLN A NE2 1 
ATOM 495  O OE1 ? GLN A 1  64 ?  -9.551   0.226  16.328 1.000 96.840 ? 64  GLN A OE1 1 
ATOM 496  N N   ? ARG A 1  65 ? -12.220  -4.285  13.503 1.000 96.360 ? 65  ARG A N   1 
ATOM 497  C CA  ? ARG A 1  65 ? -12.898  -4.530  12.235 1.000 96.360 ? 65  ARG A CA  1 
ATOM 498  C C   ? ARG A 1  65 ? -13.840  -3.383  11.886 1.000 96.360 ? 65  ARG A C   1 
ATOM 499  C CB  ? ARG A 1  65 ? -13.675  -5.848  12.286 1.000 96.360 ? 65  ARG A CB  1 
ATOM 500  O O   ? ARG A 1  65 ? -14.600  -2.916  12.738 1.000 96.360 ? 65  ARG A O   1 
ATOM 501  C CG  ? ARG A 1  65 ? -12.792  -7.078  12.432 1.000 96.360 ? 65  ARG A CG  1 
ATOM 502  C CD  ? ARG A 1  65 ? -13.616  -8.350  12.567 1.000 96.360 ? 65  ARG A CD  1 
ATOM 503  N NE  ? ARG A 1  65 ? -12.767  -9.536  12.653 1.000 96.360 ? 65  ARG A NE  1 
ATOM 504  N NH1 ? ARG A 1  65 ? -12.673  -9.886  10.372 1.000 96.360 ? 65  ARG A NH1 1 
ATOM 505  N NH2 ? ARG A 1  65 ? -11.570 -11.300  11.800 1.000 96.360 ? 65  ARG A NH2 1 
ATOM 506  C CZ  ? ARG A 1  65 ? -12.339 -10.238  11.608 1.000 96.360 ? 65  ARG A CZ  1 
ATOM 507  N N   ? PHE A 1  66 ? -13.742  -2.995  10.639 1.000 97.250 ? 66  PHE A N   1 
ATOM 508  C CA  ? PHE A 1  66 ? -14.547  -1.884  10.146 1.000 97.250 ? 66  PHE A CA  1 
ATOM 509  C C   ? PHE A 1  66 ? -15.200  -2.238   8.815 1.000 97.250 ? 66  PHE A C   1 
ATOM 510  C CB  ? PHE A 1  66 ? -13.688  -0.625   9.990 1.000 97.250 ? 66  PHE A CB  1 
ATOM 511  O O   ? PHE A 1  66 ? -14.598  -2.920   7.984 1.000 97.250 ? 66  PHE A O   1 
ATOM 512  C CG  ? PHE A 1  66 ? -13.060  -0.155  11.275 1.000 97.250 ? 66  PHE A CG  1 
ATOM 513  C CD1 ? PHE A 1  66 ? -13.701   0.781  12.077 1.000 97.250 ? 66  PHE A CD1 1 
ATOM 514  C CD2 ? PHE A 1  66 ? -11.828  -0.651  11.681 1.000 97.250 ? 66  PHE A CD2 1 
ATOM 515  C CE1 ? PHE A 1  66 ? -13.123   1.217  13.266 1.000 97.250 ? 66  PHE A CE1 1 
ATOM 516  C CE2 ? PHE A 1  66 ? -11.244  -0.220  12.868 1.000 97.250 ? 66  PHE A CE2 1 
ATOM 517  C CZ  ? PHE A 1  66 ? -11.892   0.715  13.659 1.000 97.250 ? 66  PHE A CZ  1 
ATOM 518  N N   ? SER A 1  67 ? -16.502  -1.726   8.690 1.000 96.720 ? 67  SER A N   1 
ATOM 519  C CA  ? SER A 1  67 ? -17.070  -1.693   7.346 1.000 96.720 ? 67  SER A CA  1 
ATOM 520  C C   ? SER A 1  67 ? -16.577  -0.478   6.567 1.000 96.720 ? 67  SER A C   1 
ATOM 521  C CB  ? SER A 1  67 ? -18.598  -1.682   7.409 1.000 96.720 ? 67  SER A CB  1 
ATOM 522  O O   ? SER A 1  67 ? -16.278   0.564   7.155 1.000 96.720 ? 67  SER A O   1 
ATOM 523  O OG  ? SER A 1  67 ? -19.085  -2.871   8.007 1.000 96.720 ? 67  SER A OG  1 
ATOM 524  N N   ? VAL A 1  68 ? -16.476  -0.670   5.231 1.000 96.400 ? 68  VAL A N   1 
ATOM 525  C CA  ? VAL A 1  68 ? -16.058   0.430   4.369 1.000 96.400 ? 68  VAL A CA  1 
ATOM 526  C C   ? VAL A 1  68 ? -17.246   1.347   4.089 1.000 96.400 ? 68  VAL A C   1 
ATOM 527  C CB  ? VAL A 1  68 ? -15.458  -0.086   3.041 1.000 96.400 ? 68  VAL A CB  1 
ATOM 528  O O   ? VAL A 1  68 ? -18.281   0.898   3.590 1.000 96.400 ? 68  VAL A O   1 
ATOM 529  C CG1 ? VAL A 1  68 ? -15.170   1.075   2.092 1.000 96.400 ? 68  VAL A CG1 1 
ATOM 530  C CG2 ? VAL A 1  68 ? -14.188  -0.892   3.307 1.000 96.400 ? 68  VAL A CG2 1 
ATOM 531  N N   ? ALA A 1  69 ? -17.080   2.705   4.473 1.000 95.570 ? 69  ALA A N   1 
ATOM 532  C CA  ? ALA A 1  69 ? -18.117   3.708   4.247 1.000 95.570 ? 69  ALA A CA  1 
ATOM 533  C C   ? ALA A 1  69 ? -18.089   4.212   2.806 1.000 95.570 ? 69  ALA A C   1 
ATOM 534  C CB  ? ALA A 1  69 ? -17.950   4.875   5.218 1.000 95.570 ? 69  ALA A CB  1 
ATOM 535  O O   ? ALA A 1  69 ? -19.136   4.353   2.171 1.000 95.570 ? 69  ALA A O   1 
ATOM 536  N N   ? ARG A 1  70 ? -16.819   4.494   2.379 1.000 95.130 ? 70  ARG A N   1 
ATOM 537  C CA  ? ARG A 1  70 ? -16.594   5.060   1.053 1.000 95.130 ? 70  ARG A CA  1 
ATOM 538  C C   ? ARG A 1  70 ? -15.311   4.514   0.436 1.000 95.130 ? 70  ARG A C   1 
ATOM 539  C CB  ? ARG A 1  70 ? -16.534   6.587   1.123 1.000 95.130 ? 70  ARG A CB  1 
ATOM 540  O O   ? ARG A 1  70 ? -14.302   4.355   1.127 1.000 95.130 ? 70  ARG A O   1 
ATOM 541  C CG  ? ARG A 1  70 ? -17.839   7.236   1.557 1.000 95.130 ? 70  ARG A CG  1 
ATOM 542  C CD  ? ARG A 1  70 ? -17.715   8.751   1.642 1.000 95.130 ? 70  ARG A CD  1 
ATOM 543  N NE  ? ARG A 1  70 ? -17.419   9.341   0.339 1.000 95.130 ? 70  ARG A NE  1 
ATOM 544  N NH1 ? ARG A 1  70 ? -17.304  11.512   1.118 1.000 95.130 ? 70  ARG A NH1 1 
ATOM 545  N NH2 ? ARG A 1  70 ? -16.968  11.068  -1.105 1.000 95.130 ? 70  ARG A NH2 1 
ATOM 546  C CZ  ? ARG A 1  70 ? -17.231  10.639   0.120 1.000 95.130 ? 70  ARG A CZ  1 
ATOM 547  N N   ? ALA A 1  71 ? -15.453   4.163  -0.878 1.000 95.870 ? 71  ALA A N   1 
ATOM 548  C CA  ? ALA A 1  71 ? -14.274   3.821  -1.669 1.000 95.870 ? 71  ALA A CA  1 
ATOM 549  C C   ? ALA A 1  71 ? -14.089   4.797  -2.828 1.000 95.870 ? 71  ALA A C   1 
ATOM 550  C CB  ? ALA A 1  71 ? -14.381   2.391  -2.194 1.000 95.870 ? 71  ALA A CB  1 
ATOM 551  O O   ? ALA A 1  71 ? -14.985   4.960  -3.659 1.000 95.870 ? 71  ALA A O   1 
ATOM 552  N N   ? ILE A 1  72 ? -12.898   5.406  -2.822 1.000 97.220 ? 72  ILE A N   1 
ATOM 553  C CA  ? ILE A 1  72 ? -12.675   6.468  -3.798 1.000 97.220 ? 72  ILE A CA  1 
ATOM 554  C C   ? ILE A 1  72 ? -11.437   6.151  -4.633 1.000 97.220 ? 72  ILE A C   1 
ATOM 555  C CB  ? ILE A 1  72 ? -12.521   7.843  -3.110 1.000 97.220 ? 72  ILE A CB  1 
ATOM 556  O O   ? ILE A 1  72 ? -10.311   6.442  -4.220 1.000 97.220 ? 72  ILE A O   1 
ATOM 557  C CG1 ? ILE A 1  72 ? -13.687   8.093  -2.147 1.000 97.220 ? 72  ILE A CG1 1 
ATOM 558  C CG2 ? ILE A 1  72 ? -12.423   8.960  -4.154 1.000 97.220 ? 72  ILE A CG2 1 
ATOM 559  C CD1 ? ILE A 1  72 ? -13.521   9.335  -1.283 1.000 97.220 ? 72  ILE A CD1 1 
ATOM 560  N N   ? PRO A 1  73 ? -11.680   5.520  -5.849 1.000 97.520 ? 73  PRO A N   1 
ATOM 561  C CA  ? PRO A 1  73 ? -10.525   5.330  -6.730 1.000 97.520 ? 73  PRO A CA  1 
ATOM 562  C C   ? PRO A 1  73 ? -10.080   6.625  -7.407 1.000 97.520 ? 73  PRO A C   1 
ATOM 563  C CB  ? PRO A 1  73 ? -11.032   4.321  -7.764 1.000 97.520 ? 73  PRO A CB  1 
ATOM 564  O O   ? PRO A 1  73 ? -10.896   7.525  -7.623 1.000 97.520 ? 73  PRO A O   1 
ATOM 565  C CG  ? PRO A 1  73 ? -12.508   4.549  -7.828 1.000 97.520 ? 73  PRO A CG  1 
ATOM 566  C CD  ? PRO A 1  73 ? -12.990   4.942  -6.462 1.000 97.520 ? 73  PRO A CD  1 
ATOM 567  N N   ? HIS A 1  74 ?  -8.754   6.700  -7.619 1.000 97.770 ? 74  HIS A N   1 
ATOM 568  C CA  ? HIS A 1  74 ?  -8.303   7.863  -8.374 1.000 97.770 ? 74  HIS A CA  1 
ATOM 569  C C   ? HIS A 1  74 ?  -9.075   8.004  -9.682 1.000 97.770 ? 74  HIS A C   1 
ATOM 570  C CB  ? HIS A 1  74 ?  -6.803   7.769  -8.657 1.000 97.770 ? 74  HIS A CB  1 
ATOM 571  O O   ? HIS A 1  74 ?  -9.271   7.022 -10.401 1.000 97.770 ? 74  HIS A O   1 
ATOM 572  C CG  ? HIS A 1  74 ?  -6.186   9.070  -9.062 1.000 97.770 ? 74  HIS A CG  1 
ATOM 573  C CD2 ? HIS A 1  74 ?  -5.440   9.957  -8.362 1.000 97.770 ? 74  HIS A CD2 1 
ATOM 574  N ND1 ? HIS A 1  74 ?  -6.313   9.590 -10.332 1.000 97.770 ? 74  HIS A ND1 1 
ATOM 575  C CE1 ? HIS A 1  74 ?  -5.669  10.744 -10.395 1.000 97.770 ? 74  HIS A CE1 1 
ATOM 576  N NE2 ? HIS A 1  74 ?  -5.131  10.989  -9.213 1.000 97.770 ? 74  HIS A NE2 1 
ATOM 577  N N   ? PRO A 1  75 ?  -9.523   9.236 -10.081 1.000 96.580 ? 75  PRO A N   1 
ATOM 578  C CA  ? PRO A 1  75 ? -10.377   9.459 -11.250 1.000 96.580 ? 75  PRO A CA  1 
ATOM 579  C C   ? PRO A 1  75 ?  -9.690   9.089 -12.562 1.000 96.580 ? 75  PRO A C   1 
ATOM 580  C CB  ? PRO A 1  75 ? -10.669  10.961 -11.191 1.000 96.580 ? 75  PRO A CB  1 
ATOM 581  O O   ? PRO A 1  75 ? -10.362   8.782 -13.550 1.000 96.580 ? 75  PRO A O   1 
ATOM 582  C CG  ? PRO A 1  75 ? -10.443  11.339  -9.763 1.000 96.580 ? 75  PRO A CG  1 
ATOM 583  C CD  ? PRO A 1  75 ?  -9.402  10.423  -9.186 1.000 96.580 ? 75  PRO A CD  1 
ATOM 584  N N   ? CYS A 1  76 ?  -8.394   9.107 -12.567 1.000 96.450 ? 76  CYS A N   1 
ATOM 585  C CA  ? CYS A 1  76 ?  -7.671   8.858 -13.809 1.000 96.450 ? 76  CYS A CA  1 
ATOM 586  C C   ? CYS A 1  76 ?  -7.143   7.429 -13.856 1.000 96.450 ? 76  CYS A C   1 
ATOM 587  C CB  ? CYS A 1  76 ?  -6.513   9.844 -13.962 1.000 96.450 ? 76  CYS A CB  1 
ATOM 588  O O   ? CYS A 1  76 ?  -6.313   7.097 -14.703 1.000 96.450 ? 76  CYS A O   1 
ATOM 589  S SG  ? CYS A 1  76 ?  -7.041  11.554 -14.208 1.000 96.450 ? 76  CYS A SG  1 
ATOM 590  N N   ? PHE A 1  77 ?  -7.649   6.566 -12.895 1.000 96.340 ? 77  PHE A N   1 
ATOM 591  C CA  ? PHE A 1  77 ?  -7.247   5.165 -12.921 1.000 96.340 ? 77  PHE A CA  1 
ATOM 592  C C   ? PHE A 1  77 ?  -7.663   4.506 -14.231 1.000 96.340 ? 77  PHE A C   1 
ATOM 593  C CB  ? PHE A 1  77 ?  -7.855   4.407 -11.736 1.000 96.340 ? 77  PHE A CB  1 
ATOM 594  O O   ? PHE A 1  77 ?  -8.816   4.621 -14.651 1.000 96.340 ? 77  PHE A O   1 
ATOM 595  C CG  ? PHE A 1  77 ?  -7.587   2.926 -11.761 1.000 96.340 ? 77  PHE A CG  1 
ATOM 596  C CD1 ? PHE A 1  77 ?  -8.637   2.016 -11.776 1.000 96.340 ? 77  PHE A CD1 1 
ATOM 597  C CD2 ? PHE A 1  77 ?  -6.285   2.444 -11.768 1.000 96.340 ? 77  PHE A CD2 1 
ATOM 598  C CE1 ? PHE A 1  77 ?  -8.392   0.645 -11.799 1.000 96.340 ? 77  PHE A CE1 1 
ATOM 599  C CE2 ? PHE A 1  77 ?  -6.032   1.076 -11.791 1.000 96.340 ? 77  PHE A CE2 1 
ATOM 600  C CZ  ? PHE A 1  77 ?  -7.088   0.178 -11.805 1.000 96.340 ? 77  PHE A CZ  1 
ATOM 601  N N   ? GLU A 1  78 ?  -6.656   3.842 -14.872 1.000 93.690 ? 78  GLU A N   1 
ATOM 602  C CA  ? GLU A 1  78 ?  -6.861   3.046 -16.078 1.000 93.690 ? 78  GLU A CA  1 
ATOM 603  C C   ? GLU A 1  78 ?  -6.630   1.562 -15.805 1.000 93.690 ? 78  GLU A C   1 
ATOM 604  C CB  ? GLU A 1  78 ?  -5.939   3.524 -17.202 1.000 93.690 ? 78  GLU A CB  1 
ATOM 605  O O   ? GLU A 1  78 ?  -5.499   1.141 -15.552 1.000 93.690 ? 78  GLU A O   1 
ATOM 606  C CG  ? GLU A 1  78 ?  -6.392   3.098 -18.591 1.000 93.690 ? 78  GLU A CG  1 
ATOM 607  C CD  ? GLU A 1  78 ?  -5.277   3.139 -19.624 1.000 93.690 ? 78  GLU A CD  1 
ATOM 608  O OE1 ? GLU A 1  78 ?  -5.512   2.742 -20.788 1.000 93.690 ? 78  GLU A OE1 1 
ATOM 609  O OE2 ? GLU A 1  78 ?  -4.158   3.571 -19.267 1.000 93.690 ? 78  GLU A OE2 1 
ATOM 610  N N   ? TRP A 1  79 ?  -7.564   0.762 -16.052 1.000 90.910 ? 79  TRP A N   1 
ATOM 611  C CA  ? TRP A 1  79 ?  -7.598  -0.631 -15.618 1.000 90.910 ? 79  TRP A CA  1 
ATOM 612  C C   ? TRP A 1  79 ?  -6.559  -1.460 -16.366 1.000 90.910 ? 79  TRP A C   1 
ATOM 613  C CB  ? TRP A 1  79 ?  -8.993  -1.226 -15.828 1.000 90.910 ? 79  TRP A CB  1 
ATOM 614  O O   ? TRP A 1  79 ?  -5.823  -2.240 -15.757 1.000 90.910 ? 79  TRP A O   1 
ATOM 615  C CG  ? TRP A 1  79 ?  -9.137  -2.632 -15.327 1.000 90.910 ? 79  TRP A CG  1 
ATOM 616  C CD1 ? TRP A 1  79 ?  -9.009  -3.783 -16.054 1.000 90.910 ? 79  TRP A CD1 1 
ATOM 617  C CD2 ? TRP A 1  79 ?  -9.442  -3.035 -13.988 1.000 90.910 ? 79  TRP A CD2 1 
ATOM 618  C CE2 ? TRP A 1  79 ?  -9.482  -4.446 -13.975 1.000 90.910 ? 79  TRP A CE2 1 
ATOM 619  C CE3 ? TRP A 1  79 ?  -9.684  -2.338 -12.797 1.000 90.910 ? 79  TRP A CE3 1 
ATOM 620  N NE1 ? TRP A 1  79 ?  -9.215  -4.878 -15.246 1.000 90.910 ? 79  TRP A NE1 1 
ATOM 621  C CH2 ? TRP A 1  79 ?  -9.990  -4.468 -11.663 1.000 90.910 ? 79  TRP A CH2 1 
ATOM 622  C CZ2 ? TRP A 1  79 ?  -9.756  -5.175 -12.815 1.000 90.910 ? 79  TRP A CZ2 1 
ATOM 623  C CZ3 ? TRP A 1  79 ?  -9.956  -3.064 -11.644 1.000 90.910 ? 79  TRP A CZ3 1 
ATOM 624  N N   ? LYS A 1  80 ?  -6.378  -1.268 -17.636 1.000 88.310 ? 80  LYS A N   1 
ATOM 625  C CA  ? LYS A 1  80 ?  -5.509  -2.088 -18.475 1.000 88.310 ? 80  LYS A CA  1 
ATOM 626  C C   ? LYS A 1  80 ?  -4.038  -1.801 -18.188 1.000 88.310 ? 80  LYS A C   1 
ATOM 627  C CB  ? LYS A 1  80 ?  -5.811  -1.850 -19.955 1.000 88.310 ? 80  LYS A CB  1 
ATOM 628  O O   ? LYS A 1  80 ?  -3.230  -2.725 -18.074 1.000 88.310 ? 80  LYS A O   1 
ATOM 629  C CG  ? LYS A 1  80 ?  -7.127  -2.454 -20.424 1.000 88.310 ? 80  LYS A CG  1 
ATOM 630  C CD  ? LYS A 1  80 ?  -7.319  -2.278 -21.925 1.000 88.310 ? 80  LYS A CD  1 
ATOM 631  C CE  ? LYS A 1  80 ?  -8.658  -2.838 -22.387 1.000 88.310 ? 80  LYS A CE  1 
ATOM 632  N NZ  ? LYS A 1  80 ?  -8.854  -2.662 -23.857 1.000 88.310 ? 80  LYS A NZ  1 
ATOM 633  N N   ? LYS A 1  81 ?  -3.769  -0.577 -17.922 1.000 87.030 ? 81  LYS A N   1 
ATOM 634  C CA  ? LYS A 1  81 ?  -2.382  -0.157 -17.741 1.000 87.030 ? 81  LYS A CA  1 
ATOM 635  C C   ? LYS A 1  81 ?  -2.054   0.028 -16.262 1.000 87.030 ? 81  LYS A C   1 
ATOM 636  C CB  ? LYS A 1  81 ?  -2.109   1.139 -18.505 1.000 87.030 ? 81  LYS A CB  1 
ATOM 637  O O   ? LYS A 1  81 ?  -0.883   0.119 -15.888 1.000 87.030 ? 81  LYS A O   1 
ATOM 638  C CG  ? LYS A 1  81 ?  -2.187   0.993 -20.018 1.000 87.030 ? 81  LYS A CG  1 
ATOM 639  C CD  ? LYS A 1  81 ?  -1.783   2.281 -20.724 1.000 87.030 ? 81  LYS A CD  1 
ATOM 640  C CE  ? LYS A 1  81 ?  -1.829   2.127 -22.239 1.000 87.030 ? 81  LYS A CE  1 
ATOM 641  N NZ  ? LYS A 1  81 ?  -1.521   3.411 -22.936 1.000 87.030 ? 81  LYS A NZ  1 
ATOM 642  N N   ? LYS A 1  82 ?  -3.208  -0.029 -15.494 1.000 91.990 ? 82  LYS A N   1 
ATOM 643  C CA  ? LYS A 1  82 ?  -3.087   0.195 -14.056 1.000 91.990 ? 82  LYS A CA  1 
ATOM 644  C C   ? LYS A 1  82 ?  -2.258   1.442 -13.762 1.000 91.990 ? 82  LYS A C   1 
ATOM 645  C CB  ? LYS A 1  82 ?  -2.461  -1.022 -13.374 1.000 91.990 ? 82  LYS A CB  1 
ATOM 646  O O   ? LYS A 1  82 ?  -1.460   1.457 -12.822 1.000 91.990 ? 82  LYS A O   1 
ATOM 647  C CG  ? LYS A 1  82 ?  -3.307  -2.284 -13.461 1.000 91.990 ? 82  LYS A CG  1 
ATOM 648  C CD  ? LYS A 1  82 ?  -2.666  -3.441 -12.706 1.000 91.990 ? 82  LYS A CD  1 
ATOM 649  C CE  ? LYS A 1  82 ?  -3.472  -4.723 -12.856 1.000 91.990 ? 82  LYS A CE  1 
ATOM 650  N NZ  ? LYS A 1  82 ?  -2.846  -5.861 -12.118 1.000 91.990 ? 82  LYS A NZ  1 
ATOM 651  N N   ? ILE A 1  83 ?  -2.422   2.394 -14.587 1.000 92.340 ? 83  ILE A N   1 
ATOM 652  C CA  ? ILE A 1  83 ?  -1.873   3.730 -14.382 1.000 92.340 ? 83  ILE A CA  1 
ATOM 653  C C   ? ILE A 1  83 ?  -2.728   4.488 -13.369 1.000 92.340 ? 83  ILE A C   1 
ATOM 654  C CB  ? ILE A 1  83 ?  -1.789   4.517 -15.709 1.000 92.340 ? 83  ILE A CB  1 
ATOM 655  O O   ? ILE A 1  83 ?  -3.958   4.416 -13.407 1.000 92.340 ? 83  ILE A O   1 
ATOM 656  C CG1 ? ILE A 1  83 ?  -0.821   3.829 -16.678 1.000 92.340 ? 83  ILE A CG1 1 
ATOM 657  C CG2 ? ILE A 1  83 ?  -1.368   5.967 -15.451 1.000 92.340 ? 83  ILE A CG2 1 
ATOM 658  C CD1 ? ILE A 1  83 ?  -0.806   4.437 -18.073 1.000 92.340 ? 83  ILE A CD1 1 
ATOM 659  N N   ? HIS A 1  84 ?  -2.204   5.259 -12.376 1.000 96.110 ? 84  HIS A N   1 
ATOM 660  C CA  ? HIS A 1  84 ?  -2.880   5.933 -11.273 1.000 96.110 ? 84  HIS A CA  1 
ATOM 661  C C   ? HIS A 1  84 ?  -3.574   4.930 -10.357 1.000 96.110 ? 84  HIS A C   1 
ATOM 662  C CB  ? HIS A 1  84 ?  -3.893   6.948 -11.804 1.000 96.110 ? 84  HIS A CB  1 
ATOM 663  O O   ? HIS A 1  84 ?  -4.704   5.162  -9.920 1.000 96.110 ? 84  HIS A O   1 
ATOM 664  C CG  ? HIS A 1  84 ?  -3.311   7.923 -12.778 1.000 96.110 ? 84  HIS A CG  1 
ATOM 665  C CD2 ? HIS A 1  84 ?  -3.565   8.125 -14.093 1.000 96.110 ? 84  HIS A CD2 1 
ATOM 666  N ND1 ? HIS A 1  84 ?  -2.338   8.834 -12.429 1.000 96.110 ? 84  HIS A ND1 1 
ATOM 667  C CE1 ? HIS A 1  84 ?  -2.018   9.557 -13.489 1.000 96.110 ? 84  HIS A CE1 1 
ATOM 668  N NE2 ? HIS A 1  84 ?  -2.749   9.146 -14.512 1.000 96.110 ? 84  HIS A NE2 1 
ATOM 669  N N   ? ASP A 1  85 ?  -3.018   3.761 -10.188 1.000 97.140 ? 85  ASP A N   1 
ATOM 670  C CA  ? ASP A 1  85 ?  -3.567   2.652  -9.413 1.000 97.140 ? 85  ASP A CA  1 
ATOM 671  C C   ? ASP A 1  85 ?  -3.544   2.963  -7.918 1.000 97.140 ? 85  ASP A C   1 
ATOM 672  C CB  ? ASP A 1  85 ?  -2.790   1.364  -9.694 1.000 97.140 ? 85  ASP A CB  1 
ATOM 673  O O   ? ASP A 1  85 ?  -2.724   2.417  -7.177 1.000 97.140 ? 85  ASP A O   1 
ATOM 674  C CG  ? ASP A 1  85 ?  -3.476   0.126  -9.145 1.000 97.140 ? 85  ASP A CG  1 
ATOM 675  O OD1 ? ASP A 1  85 ?  -4.693   0.177  -8.863 1.000 97.140 ? 85  ASP A OD1 1 
ATOM 676  O OD2 ? ASP A 1  85 ?  -2.793  -0.909  -8.990 1.000 97.140 ? 85  ASP A OD2 1 
ATOM 677  N N   ? ILE A 1  86 ?  -4.388   3.861  -7.416 1.000 97.960 ? 86  ILE A N   1 
ATOM 678  C CA  ? ILE A 1  86 ?  -4.480   4.304  -6.029 1.000 97.960 ? 86  ILE A CA  1 
ATOM 679  C C   ? ILE A 1  86 ?  -5.941   4.558  -5.664 1.000 97.960 ? 86  ILE A C   1 
ATOM 680  C CB  ? ILE A 1  86 ?  -3.638   5.576  -5.785 1.000 97.960 ? 86  ILE A CB  1 
ATOM 681  O O   ? ILE A 1  86 ?  -6.710   5.073  -6.479 1.000 97.960 ? 86  ILE A O   1 
ATOM 682  C CG1 ? ILE A 1  86 ?  -3.656   5.952  -4.299 1.000 97.960 ? 86  ILE A CG1 1 
ATOM 683  C CG2 ? ILE A 1  86 ?  -4.146   6.734  -6.649 1.000 97.960 ? 86  ILE A CG2 1 
ATOM 684  C CD1 ? ILE A 1  86 ?  -2.661   7.042  -3.924 1.000 97.960 ? 86  ILE A CD1 1 
ATOM 685  N N   ? GLN A 1  87 ?  -6.327   4.114  -4.414 1.000 97.800 ? 87  GLN A N   1 
ATOM 686  C CA  ? GLN A 1  87 ?  -7.693   4.259  -3.919 1.000 97.800 ? 87  GLN A CA  1 
ATOM 687  C C   ? GLN A 1  87 ?  -7.708   4.545  -2.421 1.000 97.800 ? 87  GLN A C   1 
ATOM 688  C CB  ? GLN A 1  87 ?  -8.510   3.002  -4.223 1.000 97.800 ? 87  GLN A CB  1 
ATOM 689  O O   ? GLN A 1  87 ?  -6.877   4.022  -1.675 1.000 97.800 ? 87  GLN A O   1 
ATOM 690  C CG  ? GLN A 1  87 ?  -9.879   2.983  -3.557 1.000 97.800 ? 87  GLN A CG  1 
ATOM 691  C CD  ? GLN A 1  87 ? -10.724   1.798  -3.984 1.000 97.800 ? 87  GLN A CD  1 
ATOM 692  N NE2 ? GLN A 1  87 ? -11.130   0.980  -3.019 1.000 97.800 ? 87  GLN A NE2 1 
ATOM 693  O OE1 ? GLN A 1  87 ? -11.010   1.619  -5.173 1.000 97.800 ? 87  GLN A OE1 1 
ATOM 694  N N   ? LEU A 1  88 ?  -8.615   5.405  -1.985 1.000 98.030 ? 88  LEU A N   1 
ATOM 695  C CA  ? LEU A 1  88 ?  -8.835   5.716  -0.577 1.000 98.030 ? 88  LEU A CA  1 
ATOM 696  C C   ? LEU A 1  88 ? -10.120   5.070  -0.072 1.000 98.030 ? 88  LEU A C   1 
ATOM 697  C CB  ? LEU A 1  88 ?  -8.894   7.231  -0.366 1.000 98.030 ? 88  LEU A CB  1 
ATOM 698  O O   ? LEU A 1  88 ? -11.154   5.128  -0.741 1.000 98.030 ? 88  LEU A O   1 
ATOM 699  C CG  ? LEU A 1  88 ?  -7.569   7.985  -0.490 1.000 98.030 ? 88  LEU A CG  1 
ATOM 700  C CD1 ? LEU A 1  88 ?  -7.825   9.467  -0.745 1.000 98.030 ? 88  LEU A CD1 1 
ATOM 701  C CD2 ? LEU A 1  88 ?  -6.723   7.792   0.764 1.000 98.030 ? 88  LEU A CD2 1 
ATOM 702  N N   ? LEU A 1  89 ?  -9.932   4.441   1.117 1.000 97.850 ? 89  LEU A N   1 
ATOM 703  C CA  ? LEU A 1  89 ? -11.095   3.868   1.787 1.000 97.850 ? 89  LEU A CA  1 
ATOM 704  C C   ? LEU A 1  89 ? -11.394   4.609   3.086 1.000 97.850 ? 89  LEU A C   1 
ATOM 705  C CB  ? LEU A 1  89 ? -10.869   2.381   2.074 1.000 97.850 ? 89  LEU A CB  1 
ATOM 706  O O   ? LEU A 1  89 ? -10.510   4.771   3.931 1.000 97.850 ? 89  LEU A O   1 
ATOM 707  C CG  ? LEU A 1  89 ? -10.427   1.521   0.889 1.000 97.850 ? 89  LEU A CG  1 
ATOM 708  C CD1 ? LEU A 1  89 ? -10.259   0.069   1.322 1.000 97.850 ? 89  LEU A CD1 1 
ATOM 709  C CD2 ? LEU A 1  89 ? -11.430   1.631  -0.255 1.000 97.850 ? 89  LEU A CD2 1 
ATOM 710  N N   ? GLN A 1  90 ? -12.625   5.129   3.154 1.000 97.680 ? 90  GLN A N   1 
ATOM 711  C CA  ? GLN A 1  90 ? -13.091   5.624   4.445 1.000 97.680 ? 90  GLN A CA  1 
ATOM 712  C C   ? GLN A 1  90 ? -13.812   4.530   5.227 1.000 97.680 ? 90  GLN A C   1 
ATOM 713  C CB  ? GLN A 1  90 ? -14.014   6.830   4.257 1.000 97.680 ? 90  GLN A CB  1 
ATOM 714  O O   ? GLN A 1  90 ? -14.784   3.949   4.739 1.000 97.680 ? 90  GLN A O   1 
ATOM 715  C CG  ? GLN A 1  90 ? -14.342   7.561   5.551 1.000 97.680 ? 90  GLN A CG  1 
ATOM 716  C CD  ? GLN A 1  90 ? -15.177   8.808   5.325 1.000 97.680 ? 90  GLN A CD  1 
ATOM 717  N NE2 ? GLN A 1  90 ? -15.047   9.779   6.223 1.000 97.680 ? 90  GLN A NE2 1 
ATOM 718  O OE1 ? GLN A 1  90 ? -15.931   8.898   4.352 1.000 97.680 ? 90  GLN A OE1 1 
ATOM 719  N N   ? ILE A 1  91 ? -13.304   4.124   6.384 1.000 97.360 ? 91  ILE A N   1 
ATOM 720  C CA  ? ILE A 1  91 ? -13.939   3.090   7.195 1.000 97.360 ? 91  ILE A CA  1 
ATOM 721  C C   ? ILE A 1  91 ? -14.951   3.728   8.144 1.000 97.360 ? 91  ILE A C   1 
ATOM 722  C CB  ? ILE A 1  91 ? -12.895   2.277   7.992 1.000 97.360 ? 91  ILE A CB  1 
ATOM 723  O O   ? ILE A 1  91 ? -14.806   4.891   8.526 1.000 97.360 ? 91  ILE A O   1 
ATOM 724  C CG1 ? ILE A 1  91 ? -12.109   3.195   8.935 1.000 97.360 ? 91  ILE A CG1 1 
ATOM 725  C CG2 ? ILE A 1  91 ? -11.953   1.531   7.043 1.000 97.360 ? 91  ILE A CG2 1 
ATOM 726  C CD1 ? ILE A 1  91 ? -11.094   2.466   9.805 1.000 97.360 ? 91  ILE A CD1 1 
ATOM 727  N N   ? LYS A 1  92 ? -16.139   2.988   8.466 1.000 96.600 ? 92  LYS A N   1 
ATOM 728  C CA  ? LYS A 1  92 ? -17.197   3.448   9.360 1.000 96.600 ? 92  LYS A CA  1 
ATOM 729  C C   ? LYS A 1  92 ? -16.716   3.485  10.808 1.000 96.600 ? 92  LYS A C   1 
ATOM 730  C CB  ? LYS A 1  92 ? -18.429   2.550   9.240 1.000 96.600 ? 92  LYS A CB  1 
ATOM 731  O O   ? LYS A 1  92 ? -16.490   2.439  11.419 1.000 96.600 ? 92  LYS A O   1 
ATOM 732  C CG  ? LYS A 1  92 ? -19.146   2.658   7.902 1.000 96.600 ? 92  LYS A CG  1 
ATOM 733  C CD  ? LYS A 1  92 ? -20.439   1.853   7.894 1.000 96.600 ? 92  LYS A CD  1 
ATOM 734  C CE  ? LYS A 1  92 ? -21.167   1.975   6.562 1.000 96.600 ? 92  LYS A CE  1 
ATOM 735  N NZ  ? LYS A 1  92 ? -22.429   1.177   6.545 1.000 96.600 ? 92  LYS A NZ  1 
ATOM 736  N N   ? GLY A 1  93 ? -16.273   4.802  11.339 1.000 95.900 ? 93  GLY A N   1 
ATOM 737  C CA  ? GLY A 1  93 ? -15.688   4.985  12.658 1.000 95.900 ? 93  GLY A CA  1 
ATOM 738  C C   ? GLY A 1  93 ? -14.223   5.374  12.612 1.000 95.900 ? 93  GLY A C   1 
ATOM 739  O O   ? GLY A 1  93 ? -13.676   5.629  11.537 1.000 95.900 ? 93  GLY A O   1 
ATOM 740  N N   ? ALA A 1  94 ? -13.663   5.468  13.823 1.000 96.860 ? 94  ALA A N   1 
ATOM 741  C CA  ? ALA A 1  94 ? -12.245   5.794  13.951 1.000 96.860 ? 94  ALA A CA  1 
ATOM 742  C C   ? ALA A 1  94 ? -11.495   4.694  14.697 1.000 96.860 ? 94  ALA A C   1 
ATOM 743  C CB  ? ALA A 1  94 ? -12.069   7.132  14.665 1.000 96.860 ? 94  ALA A CB  1 
ATOM 744  O O   ? ALA A 1  94 ? -11.949   4.223  15.742 1.000 96.860 ? 94  ALA A O   1 
ATOM 745  N N   ? ALA A 1  95 ? -10.358   4.278  14.035 1.000 97.600 ? 95  ALA A N   1 
ATOM 746  C CA  ? ALA A 1  95 ?  -9.514   3.267  14.666 1.000 97.600 ? 95  ALA A CA  1 
ATOM 747  C C   ? ALA A 1  95 ?  -8.970   3.762  16.002 1.000 97.600 ? 95  ALA A C   1 
ATOM 748  C CB  ? ALA A 1  95 ?  -8.366   2.877  13.738 1.000 97.600 ? 95  ALA A CB  1 
ATOM 749  O O   ? ALA A 1  95 ?  -8.584   4.927  16.129 1.000 97.600 ? 95  ALA A O   1 
ATOM 750  N N   ? LYS A 1  96 ?  -9.005   2.884  17.000 1.000 97.710 ? 96  LYS A N   1 
ATOM 751  C CA  ? LYS A 1  96 ?  -8.307   3.162  18.252 1.000 97.710 ? 96  LYS A CA  1 
ATOM 752  C C   ? LYS A 1  96 ?  -6.805   2.938  18.107 1.000 97.710 ? 96  LYS A C   1 
ATOM 753  C CB  ? LYS A 1  96 ?  -8.860   2.289  19.380 1.000 97.710 ? 96  LYS A CB  1 
ATOM 754  O O   ? LYS A 1  96 ?  -6.355   1.803  17.937 1.000 97.710 ? 96  LYS A O   1 
ATOM 755  C CG  ? LYS A 1  96 ?  -8.297   2.622  20.754 1.000 97.710 ? 96  LYS A CG  1 
ATOM 756  C CD  ? LYS A 1  96 ?  -8.907   1.742  21.837 1.000 97.710 ? 96  LYS A CD  1 
ATOM 757  C CE  ? LYS A 1  96 ?  -8.294   2.026  23.201 1.000 97.710 ? 96  LYS A CE  1 
ATOM 758  N NZ  ? LYS A 1  96 ?  -8.894   1.170  24.268 1.000 97.710 ? 96  LYS A NZ  1 
ATOM 759  N N   ? LEU A 1  97 ?  -6.053   4.067  18.112 1.000 97.690 ? 97  LEU A N   1 
ATOM 760  C CA  ? LEU A 1  97 ?  -4.609   3.955  17.942 1.000 97.690 ? 97  LEU A CA  1 
ATOM 761  C C   ? LEU A 1  97 ?  -3.944   3.480  19.230 1.000 97.690 ? 97  LEU A C   1 
ATOM 762  C CB  ? LEU A 1  97 ?  -4.014   5.299  17.513 1.000 97.690 ? 97  LEU A CB  1 
ATOM 763  O O   ? LEU A 1  97 ?  -4.202   4.028  20.305 1.000 97.690 ? 97  LEU A O   1 
ATOM 764  C CG  ? LEU A 1  97 ?  -4.617   5.938  16.261 1.000 97.690 ? 97  LEU A CG  1 
ATOM 765  C CD1 ? LEU A 1  97 ?  -3.854   7.207  15.894 1.000 97.690 ? 97  LEU A CD1 1 
ATOM 766  C CD2 ? LEU A 1  97 ?  -4.612   4.950  15.100 1.000 97.690 ? 97  LEU A CD2 1 
ATOM 767  N N   ? ASN A 1  98 ?  -3.031   2.462  19.111 1.000 96.650 ? 98  ASN A N   1 
ATOM 768  C CA  ? ASN A 1  98 ?  -2.245   1.846  20.174 1.000 96.650 ? 98  ASN A CA  1 
ATOM 769  C C   ? ASN A 1  98 ?  -1.047   1.083  19.616 1.000 96.650 ? 98  ASN A C   1 
ATOM 770  C CB  ? ASN A 1  98 ?  -3.119   0.916  21.019 1.000 96.650 ? 98  ASN A CB  1 
ATOM 771  O O   ? ASN A 1  98 ?  -0.659   1.285  18.464 1.000 96.650 ? 98  ASN A O   1 
ATOM 772  C CG  ? ASN A 1  98 ?  -3.760  -0.187  20.200 1.000 96.650 ? 98  ASN A CG  1 
ATOM 773  N ND2 ? ASN A 1  98 ?  -4.962  -0.593  20.589 1.000 96.650 ? 98  ASN A ND2 1 
ATOM 774  O OD1 ? ASN A 1  98 ?  -3.178  -0.671  19.225 1.000 96.650 ? 98  ASN A OD1 1 
ATOM 775  N N   ? LYS A 1  99 ?  -0.450   0.283  20.458 1.000 96.190 ? 99  LYS A N   1 
ATOM 776  C CA  ? LYS A 1  99 ?   0.767  -0.399  20.025 1.000 96.190 ? 99  LYS A CA  1 
ATOM 777  C C   ? LYS A 1  99 ?   0.478  -1.363  18.878 1.000 96.190 ? 99  LYS A C   1 
ATOM 778  C CB  ? LYS A 1  99 ?   1.405  -1.151  21.194 1.000 96.190 ? 99  LYS A CB  1 
ATOM 779  O O   ? LYS A 1  99 ?   1.395  -1.789  18.173 1.000 96.190 ? 99  LYS A O   1 
ATOM 780  C CG  ? LYS A 1  99 ?   0.548  -2.282  21.744 1.000 96.190 ? 99  LYS A CG  1 
ATOM 781  C CD  ? LYS A 1  99 ?   1.235  -2.990  22.905 1.000 96.190 ? 99  LYS A CD  1 
ATOM 782  C CE  ? LYS A 1  99 ?   0.363  -4.099  23.479 1.000 96.190 ? 99  LYS A CE  1 
ATOM 783  N NZ  ? LYS A 1  99 ?   1.034  -4.798  24.616 1.000 96.190 ? 99  LYS A NZ  1 
ATOM 784  N N   ? PHE A 1 100 ?  -0.795  -1.658  18.521 1.000 96.530 ? 100 PHE A N   1 
ATOM 785  C CA  ? PHE A 1 100 ?  -1.159  -2.665  17.531 1.000 96.530 ? 100 PHE A CA  1 
ATOM 786  C C   ? PHE A 1 100 ?  -1.736  -2.012  16.281 1.000 96.530 ? 100 PHE A C   1 
ATOM 787  C CB  ? PHE A 1 100 ?  -2.168  -3.657  18.118 1.000 96.530 ? 100 PHE A CB  1 
ATOM 788  O O   ? PHE A 1 100 ?  -1.767  -2.625  15.212 1.000 96.530 ? 100 PHE A O   1 
ATOM 789  C CG  ? PHE A 1 100 ?  -1.738  -4.256  19.430 1.000 96.530 ? 100 PHE A CG  1 
ATOM 790  C CD1 ? PHE A 1 100 ?  -0.642  -5.108  19.495 1.000 96.530 ? 100 PHE A CD1 1 
ATOM 791  C CD2 ? PHE A 1 100 ?  -2.429  -3.966  20.599 1.000 96.530 ? 100 PHE A CD2 1 
ATOM 792  C CE1 ? PHE A 1 100 ?  -0.242  -5.663  20.708 1.000 96.530 ? 100 PHE A CE1 1 
ATOM 793  C CE2 ? PHE A 1 100 ?  -2.035  -4.517  21.815 1.000 96.530 ? 100 PHE A CE2 1 
ATOM 794  C CZ  ? PHE A 1 100 ?  -0.942  -5.366  21.867 1.000 96.530 ? 100 PHE A CZ  1 
ATOM 795  N N   ? VAL A 1 101 ?  -2.226  -0.823  16.446 1.000 98.000 ? 101 VAL A N   1 
ATOM 796  C CA  ? VAL A 1 101 ?  -2.804  -0.067  15.340 1.000 98.000 ? 101 VAL A CA  1 
ATOM 797  C C   ? VAL A 1 101 ?  -2.256   1.358  15.345 1.000 98.000 ? 101 VAL A C   1 
ATOM 798  C CB  ? VAL A 1 101 ?  -4.347  -0.044  15.414 1.000 98.000 ? 101 VAL A CB  1 
ATOM 799  O O   ? VAL A 1 101 ?  -2.454   2.103  16.308 1.000 98.000 ? 101 VAL A O   1 
ATOM 800  C CG1 ? VAL A 1 101 ?  -4.933   0.733  14.236 1.000 98.000 ? 101 VAL A CG1 1 
ATOM 801  C CG2 ? VAL A 1 101 ?  -4.900  -1.468  15.446 1.000 98.000 ? 101 VAL A CG2 1 
ATOM 802  N N   ? SER A 1 102 ?  -1.503   1.676  14.188 1.000 97.670 ? 102 SER A N   1 
ATOM 803  C CA  ? SER A 1 102 ?  -0.950   3.020  14.055 1.000 97.670 ? 102 SER A CA  1 
ATOM 804  C C   ? SER A 1 102 ?  -0.999   3.497  12.607 1.000 97.670 ? 102 SER A C   1 
ATOM 805  C CB  ? SER A 1 102 ?   0.492   3.059  14.564 1.000 97.670 ? 102 SER A CB  1 
ATOM 806  O O   ? SER A 1 102 ?  -1.216   2.700  11.692 1.000 97.670 ? 102 SER A O   1 
ATOM 807  O OG  ? SER A 1 102 ?   1.344   2.304  13.720 1.000 97.670 ? 102 SER A OG  1 
ATOM 808  N N   ? VAL A 1 103 ?  -0.856   4.841  12.488 1.000 97.630 ? 103 VAL A N   1 
ATOM 809  C CA  ? VAL A 1 103 ?  -0.851   5.465  11.169 1.000 97.630 ? 103 VAL A CA  1 
ATOM 810  C C   ? VAL A 1 103 ?   0.577   5.522  10.630 1.000 97.630 ? 103 VAL A C   1 
ATOM 811  C CB  ? VAL A 1 103 ?  -1.463   6.883  11.209 1.000 97.630 ? 103 VAL A CB  1 
ATOM 812  O O   ? VAL A 1 103 ?   1.518   5.796  11.377 1.000 97.630 ? 103 VAL A O   1 
ATOM 813  C CG1 ? VAL A 1 103 ?  -1.308   7.576   9.857 1.000 97.630 ? 103 VAL A CG1 1 
ATOM 814  C CG2 ? VAL A 1 103 ?  -2.934   6.817  11.614 1.000 97.630 ? 103 VAL A CG2 1 
ATOM 815  N N   ? LEU A 1 104 ?   0.699   5.138   9.319 1.000 97.360 ? 104 LEU A N   1 
ATOM 816  C CA  ? LEU A 1 104 ?   1.982   5.281   8.639 1.000 97.360 ? 104 LEU A CA  1 
ATOM 817  C C   ? LEU A 1 104 ?   2.069   6.623   7.919 1.000 97.360 ? 104 LEU A C   1 
ATOM 818  C CB  ? LEU A 1 104 ?   2.190   4.139   7.642 1.000 97.360 ? 104 LEU A CB  1 
ATOM 819  O O   ? LEU A 1 104 ?   1.160   6.992   7.173 1.000 97.360 ? 104 LEU A O   1 
ATOM 820  C CG  ? LEU A 1 104 ?   3.573   4.047   6.994 1.000 97.360 ? 104 LEU A CG  1 
ATOM 821  C CD1 ? LEU A 1 104 ?   4.648   3.874   8.062 1.000 97.360 ? 104 LEU A CD1 1 
ATOM 822  C CD2 ? LEU A 1 104 ?   3.619   2.901   5.990 1.000 97.360 ? 104 LEU A CD2 1 
ATOM 823  N N   ? LYS A 1 105 ?   3.171   7.257   8.128 1.000 95.680 ? 105 LYS A N   1 
ATOM 824  C CA  ? LYS A 1 105 ?   3.344   8.604   7.592 1.000 95.680 ? 105 LYS A CA  1 
ATOM 825  C C   ? LYS A 1 105 ?   3.527   8.575   6.078 1.000 95.680 ? 105 LYS A C   1 
ATOM 826  C CB  ? LYS A 1 105 ?   4.540   9.294   8.251 1.000 95.680 ? 105 LYS A CB  1 
ATOM 827  O O   ? LYS A 1 105 ?   4.209   7.696   5.546 1.000 95.680 ? 105 LYS A O   1 
ATOM 828  C CG  ? LYS A 1 105 ?   4.335   9.615   9.724 1.000 95.680 ? 105 LYS A CG  1 
ATOM 829  C CD  ? LYS A 1 105 ?   5.542  10.332  10.314 1.000 95.680 ? 105 LYS A CD  1 
ATOM 830  C CE  ? LYS A 1 105 ?   5.376  10.574  11.808 1.000 95.680 ? 105 LYS A CE  1 
ATOM 831  N NZ  ? LYS A 1 105 ?   6.590  11.206  12.405 1.000 95.680 ? 105 LYS A NZ  1 
ATOM 832  N N   ? LEU A 1 106 ?   2.842   9.620   5.387 1.000 96.240 ? 106 LEU A N   1 
ATOM 833  C CA  ? LEU A 1 106 ?   3.026   9.797   3.950 1.000 96.240 ? 106 LEU A CA  1 
ATOM 834  C C   ? LEU A 1 106 ?   4.412  10.354   3.645 1.000 96.240 ? 106 LEU A C   1 
ATOM 835  C CB  ? LEU A 1 106 ?   1.952  10.728   3.382 1.000 96.240 ? 106 LEU A CB  1 
ATOM 836  O O   ? LEU A 1 106 ?   4.998  11.060   4.469 1.000 96.240 ? 106 LEU A O   1 
ATOM 837  C CG  ? LEU A 1 106 ?   0.515  10.204   3.413 1.000 96.240 ? 106 LEU A CG  1 
ATOM 838  C CD1 ? LEU A 1 106 ?  -0.458  11.304   3.003 1.000 96.240 ? 106 LEU A CD1 1 
ATOM 839  C CD2 ? LEU A 1 106 ?   0.370   8.988   2.505 1.000 96.240 ? 106 LEU A CD2 1 
ATOM 840  N N   ? PRO A 1 107 ?   4.931  10.065   2.524 1.000 95.790 ? 107 PRO A N   1 
ATOM 841  C CA  ? PRO A 1 107 ?   6.288  10.506   2.193 1.000 95.790 ? 107 PRO A CA  1 
ATOM 842  C C   ? PRO A 1 107 ?   6.383  12.015   1.980 1.000 95.790 ? 107 PRO A C   1 
ATOM 843  C CB  ? PRO A 1 107 ?   6.598   9.752   0.897 1.000 95.790 ? 107 PRO A CB  1 
ATOM 844  O O   ? PRO A 1 107 ?   5.423  12.639   1.519 1.000 95.790 ? 107 PRO A O   1 
ATOM 845  C CG  ? PRO A 1 107 ?   5.272   9.584   0.227 1.000 95.790 ? 107 PRO A CG  1 
ATOM 846  C CD  ? PRO A 1 107 ?   4.229   9.356   1.283 1.000 95.790 ? 107 PRO A CD  1 
ATOM 847  N N   ? THR A 1 108 ?   7.605  12.548   2.285 1.000 91.320 ? 108 THR A N   1 
ATOM 848  C CA  ? THR A 1 108 ?   7.872  13.967   2.076 1.000 91.320 ? 108 THR A CA  1 
ATOM 849  C C   ? THR A 1 108 ?   8.705  14.181   0.816 1.000 91.320 ? 108 THR A C   1 
ATOM 850  C CB  ? THR A 1 108 ?   8.600  14.582   3.286 1.000 91.320 ? 108 THR A CB  1 
ATOM 851  O O   ? THR A 1 108 ?   8.641  15.244   0.196 1.000 91.320 ? 108 THR A O   1 
ATOM 852  C CG2 ? THR A 1 108 ?   7.703  14.594   4.519 1.000 91.320 ? 108 THR A CG2 1 
ATOM 853  O OG1 ? THR A 1 108 ?   9.775  13.814   3.571 1.000 91.320 ? 108 THR A OG1 1 
ATOM 854  N N   ? MET A 1 109 ?   9.451  13.164   0.416 1.000 92.620 ? 109 MET A N   1 
ATOM 855  C CA  ? MET A 1 109 ?  10.293  13.244  -0.774 1.000 92.620 ? 109 MET A CA  1 
ATOM 856  C C   ? MET A 1 109 ?  10.271  11.929  -1.545 1.000 92.620 ? 109 MET A C   1 
ATOM 857  C CB  ? MET A 1 109 ?  11.730  13.602  -0.392 1.000 92.620 ? 109 MET A CB  1 
ATOM 858  O O   ? MET A 1 109 ?   9.914  10.886  -0.994 1.000 92.620 ? 109 MET A O   1 
ATOM 859  C CG  ? MET A 1 109 ?  12.382  12.604   0.551 1.000 92.620 ? 109 MET A CG  1 
ATOM 860  S SD  ? MET A 1 109 ?  14.016  13.175   1.159 1.000 92.620 ? 109 MET A SD  1 
ATOM 861  C CE  ? MET A 1 109 ?  14.661  13.959  -0.344 1.000 92.620 ? 109 MET A CE  1 
ATOM 862  N N   ? ASP A 1 110 ?  10.788  12.142  -2.805 1.000 92.670 ? 110 ASP A N   1 
ATOM 863  C CA  ? ASP A 1 110 ?  10.917  10.946  -3.632 1.000 92.670 ? 110 ASP A CA  1 
ATOM 864  C C   ? ASP A 1 110 ?  12.047  10.050  -3.129 1.000 92.670 ? 110 ASP A C   1 
ATOM 865  C CB  ? ASP A 1 110 ?  11.159  11.327  -5.094 1.000 92.670 ? 110 ASP A CB  1 
ATOM 866  O O   ? ASP A 1 110 ?  13.035  10.539  -2.578 1.000 92.670 ? 110 ASP A O   1 
ATOM 867  C CG  ? ASP A 1 110 ?   9.882  11.690  -5.831 1.000 92.670 ? 110 ASP A CG  1 
ATOM 868  O OD1 ? ASP A 1 110 ?   8.780  11.388  -5.326 1.000 92.670 ? 110 ASP A OD1 1 
ATOM 869  O OD2 ? ASP A 1 110 ?   9.980  12.281  -6.928 1.000 92.670 ? 110 ASP A OD2 1 
ATOM 870  N N   ? VAL A 1 111 ?  11.844   8.707  -3.382 1.000 94.110 ? 111 VAL A N   1 
ATOM 871  C CA  ? VAL A 1 111 ?  12.861   7.734  -2.997 1.000 94.110 ? 111 VAL A CA  1 
ATOM 872  C C   ? VAL A 1 111 ?  13.843   7.529  -4.147 1.000 94.110 ? 111 VAL A C   1 
ATOM 873  C CB  ? VAL A 1 111 ?  12.229   6.384  -2.589 1.000 94.110 ? 111 VAL A CB  1 
ATOM 874  O O   ? VAL A 1 111 ?  13.454   7.560  -5.317 1.000 94.110 ? 111 VAL A O   1 
ATOM 875  C CG1 ? VAL A 1 111 ?  11.430   6.530  -1.295 1.000 94.110 ? 111 VAL A CG1 1 
ATOM 876  C CG2 ? VAL A 1 111 ?  11.341   5.851  -3.712 1.000 94.110 ? 111 VAL A CG2 1 
ATOM 877  N N   ? LYS A 1 112 ?  15.167   7.477  -3.831 1.000 94.180 ? 112 LYS A N   1 
ATOM 878  C CA  ? LYS A 1 112 ?  16.213   7.335  -4.840 1.000 94.180 ? 112 LYS A CA  1 
ATOM 879  C C   ? LYS A 1 112 ?  16.461   5.866  -5.170 1.000 94.180 ? 112 LYS A C   1 
ATOM 880  C CB  ? LYS A 1 112 ?  17.510   7.992  -4.366 1.000 94.180 ? 112 LYS A CB  1 
ATOM 881  O O   ? LYS A 1 112 ?  16.326   4.998  -4.305 1.000 94.180 ? 112 LYS A O   1 
ATOM 882  C CG  ? LYS A 1 112 ?  17.404   9.497  -4.165 1.000 94.180 ? 112 LYS A CG  1 
ATOM 883  C CD  ? LYS A 1 112 ?  18.734  10.098  -3.731 1.000 94.180 ? 112 LYS A CD  1 
ATOM 884  C CE  ? LYS A 1 112 ?  18.628  11.603  -3.525 1.000 94.180 ? 112 LYS A CE  1 
ATOM 885  N NZ  ? LYS A 1 112 ?  19.912  12.187  -3.034 1.000 94.180 ? 112 LYS A NZ  1 
ATOM 886  N N   ? PRO A 1 113 ?  16.872   5.672  -6.446 1.000 94.770 ? 113 PRO A N   1 
ATOM 887  C CA  ? PRO A 1 113 ?  17.304   4.311  -6.771 1.000 94.770 ? 113 PRO A CA  1 
ATOM 888  C C   ? PRO A 1 113 ?  18.397   3.799  -5.835 1.000 94.770 ? 113 PRO A C   1 
ATOM 889  C CB  ? PRO A 1 113 ?  17.830   4.440  -8.203 1.000 94.770 ? 113 PRO A CB  1 
ATOM 890  O O   ? PRO A 1 113 ?  19.274   4.564  -5.428 1.000 94.770 ? 113 PRO A O   1 
ATOM 891  C CG  ? PRO A 1 113 ?  17.092   5.607  -8.777 1.000 94.770 ? 113 PRO A CG  1 
ATOM 892  C CD  ? PRO A 1 113 ?  16.891   6.624  -7.690 1.000 94.770 ? 113 PRO A CD  1 
ATOM 893  N N   ? GLY A 1 114 ?  18.262   2.510  -5.441 1.000 93.720 ? 114 GLY A N   1 
ATOM 894  C CA  ? GLY A 1 114 ?  19.231   1.903  -4.542 1.000 93.720 ? 114 GLY A CA  1 
ATOM 895  C C   ? GLY A 1 114 ?  18.793   1.923  -3.090 1.000 93.720 ? 114 GLY A C   1 
ATOM 896  O O   ? GLY A 1 114 ?  19.430   1.306  -2.235 1.000 93.720 ? 114 GLY A O   1 
ATOM 897  N N   ? SER A 1 115 ?  17.760   2.696  -2.815 1.000 95.170 ? 115 SER A N   1 
ATOM 898  C CA  ? SER A 1 115 ?  17.215   2.758  -1.463 1.000 95.170 ? 115 SER A CA  1 
ATOM 899  C C   ? SER A 1 115 ?  16.671   1.403  -1.023 1.000 95.170 ? 115 SER A C   1 
ATOM 900  C CB  ? SER A 1 115 ?  16.111   3.813  -1.377 1.000 95.170 ? 115 SER A CB  1 
ATOM 901  O O   ? SER A 1 115 ?  16.039   0.697  -1.812 1.000 95.170 ? 115 SER A O   1 
ATOM 902  O OG  ? SER A 1 115 ?  16.628   5.106  -1.640 1.000 95.170 ? 115 SER A OG  1 
ATOM 903  N N   ? SER A 1 116 ?  17.015   1.040   0.213 1.000 93.780 ? 116 SER A N   1 
ATOM 904  C CA  ? SER A 1 116 ?  16.468  -0.165   0.829 1.000 93.780 ? 116 SER A CA  1 
ATOM 905  C C   ? SER A 1 116 ?  15.054   0.072   1.346 1.000 93.780 ? 116 SER A C   1 
ATOM 906  C CB  ? SER A 1 116 ?  17.366  -0.637   1.973 1.000 93.780 ? 116 SER A CB  1 
ATOM 907  O O   ? SER A 1 116 ?  14.819   0.997   2.127 1.000 93.780 ? 116 SER A O   1 
ATOM 908  O OG  ? SER A 1 116 ?  16.934  -1.894   2.465 1.000 93.780 ? 116 SER A OG  1 
ATOM 909  N N   ? CYS A 1 117 ?  14.135  -0.810   0.963 1.000 94.640 ? 117 CYS A N   1 
ATOM 910  C CA  ? CYS A 1 117 ?  12.725  -0.687   1.314 1.000 94.640 ? 117 CYS A CA  1 
ATOM 911  C C   ? CYS A 1 117 ?  12.156  -2.027   1.764 1.000 94.640 ? 117 CYS A C   1 
ATOM 912  C CB  ? CYS A 1 117 ?  11.922  -0.154   0.127 1.000 94.640 ? 117 CYS A CB  1 
ATOM 913  O O   ? CYS A 1 117 ?  12.792  -3.067   1.589 1.000 94.640 ? 117 CYS A O   1 
ATOM 914  S SG  ? CYS A 1 117 ?  12.515   1.432  -0.500 1.000 94.640 ? 117 CYS A SG  1 
ATOM 915  N N   ? SER A 1 118 ?  10.979  -1.926   2.366 1.000 93.780 ? 118 SER A N   1 
ATOM 916  C CA  ? SER A 1 118 ?  10.293  -3.149   2.770 1.000 93.780 ? 118 SER A CA  1 
ATOM 917  C C   ? SER A 1 118 ?   8.802  -3.074   2.460 1.000 93.780 ? 118 SER A C   1 
ATOM 918  C CB  ? SER A 1 118 ?  10.499  -3.411   4.262 1.000 93.780 ? 118 SER A CB  1 
ATOM 919  O O   ? SER A 1 118 ?   8.230  -1.984   2.392 1.000 93.780 ? 118 SER A O   1 
ATOM 920  O OG  ? SER A 1 118 ?   9.882  -2.400   5.041 1.000 93.780 ? 118 SER A OG  1 
ATOM 921  N N   ? THR A 1 119 ?   8.198  -4.215   2.252 1.000 93.490 ? 119 THR A N   1 
ATOM 922  C CA  ? THR A 1 119 ?   6.757  -4.342   2.069 1.000 93.490 ? 119 THR A CA  1 
ATOM 923  C C   ? THR A 1 119 ?   6.221  -5.559   2.818 1.000 93.490 ? 119 THR A C   1 
ATOM 924  C CB  ? THR A 1 119 ?   6.391  -4.453   0.577 1.000 93.490 ? 119 THR A CB  1 
ATOM 925  O O   ? THR A 1 119 ?   6.971  -6.493   3.113 1.000 93.490 ? 119 THR A O   1 
ATOM 926  C CG2 ? THR A 1 119 ?   6.871  -5.776  -0.011 1.000 93.490 ? 119 THR A CG2 1 
ATOM 927  O OG1 ? THR A 1 119 ?   4.968  -4.366   0.433 1.000 93.490 ? 119 THR A OG1 1 
ATOM 928  N N   ? ALA A 1 120 ?   4.952  -5.485   3.183 1.000 93.020 ? 120 ALA A N   1 
ATOM 929  C CA  ? ALA A 1 120 ?   4.316  -6.559   3.941 1.000 93.020 ? 120 ALA A CA  1 
ATOM 930  C C   ? ALA A 1 120 ?   2.921  -6.861   3.400 1.000 93.020 ? 120 ALA A C   1 
ATOM 931  C CB  ? ALA A 1 120 ?   4.240  -6.193   5.421 1.000 93.020 ? 120 ALA A CB  1 
ATOM 932  O O   ? ALA A 1 120 ?   2.270  -5.987   2.821 1.000 93.020 ? 120 ALA A O   1 
ATOM 933  N N   ? GLY A 1 121 ?   2.505  -8.116   3.634 1.000 92.710 ? 121 GLY A N   1 
ATOM 934  C CA  ? GLY A 1 121 ?   1.181  -8.521   3.189 1.000 92.710 ? 121 GLY A CA  1 
ATOM 935  C C   ? GLY A 1 121 ?   0.872  -9.977   3.483 1.000 92.710 ? 121 GLY A C   1 
ATOM 936  O O   ? GLY A 1 121 ?   1.693 -10.685   4.071 1.000 92.710 ? 121 GLY A O   1 
ATOM 937  N N   ? TRP A 1 122 ?  -0.423 -10.406   3.197 1.000 91.660 ? 122 TRP A N   1 
ATOM 938  C CA  ? TRP A 1 122 ?  -0.917 -11.756   3.451 1.000 91.660 ? 122 TRP A CA  1 
ATOM 939  C C   ? TRP A 1 122 ?  -1.139 -12.509   2.144 1.000 91.660 ? 122 TRP A C   1 
ATOM 940  C CB  ? TRP A 1 122 ?  -2.220 -11.710   4.255 1.000 91.660 ? 122 TRP A CB  1 
ATOM 941  O O   ? TRP A 1 122 ?  -2.012 -13.376   2.060 1.000 91.660 ? 122 TRP A O   1 
ATOM 942  C CG  ? TRP A 1 122 ?  -2.046 -11.243   5.669 1.000 91.660 ? 122 TRP A CG  1 
ATOM 943  C CD1 ? TRP A 1 122 ?  -1.834 -12.021   6.773 1.000 91.660 ? 122 TRP A CD1 1 
ATOM 944  C CD2 ? TRP A 1 122 ?  -2.075  -9.889   6.132 1.000 91.660 ? 122 TRP A CD2 1 
ATOM 945  C CE2 ? TRP A 1 122 ?  -1.872  -9.921   7.529 1.000 91.660 ? 122 TRP A CE2 1 
ATOM 946  C CE3 ? TRP A 1 122 ?  -2.252  -8.651   5.499 1.000 91.660 ? 122 TRP A CE3 1 
ATOM 947  N NE1 ? TRP A 1 122 ?  -1.728 -11.232   7.895 1.000 91.660 ? 122 TRP A NE1 1 
ATOM 948  C CH2 ? TRP A 1 122 ?  -2.017  -7.562   7.662 1.000 91.660 ? 122 TRP A CH2 1 
ATOM 949  C CZ2 ? TRP A 1 122 ?  -1.842  -8.759   8.306 1.000 91.660 ? 122 TRP A CZ2 1 
ATOM 950  C CZ3 ? TRP A 1 122 ?  -2.221  -7.497   6.274 1.000 91.660 ? 122 TRP A CZ3 1 
ATOM 951  N N   ? GLY A 1 123 ?  -0.493 -12.053   1.072 1.000 83.970 ? 123 GLY A N   1 
ATOM 952  C CA  ? GLY A 1 123 ?  -0.634 -12.672  -0.236 1.000 83.970 ? 123 GLY A CA  1 
ATOM 953  C C   ? GLY A 1 123 ?  -0.069 -14.078  -0.295 1.000 83.970 ? 123 GLY A C   1 
ATOM 954  O O   ? GLY A 1 123 ?   0.196 -14.690   0.742 1.000 83.970 ? 123 GLY A O   1 
ATOM 955  N N   ? VAL A 1 124 ?   0.030 -14.763  -1.460 1.000 79.360 ? 124 VAL A N   1 
ATOM 956  C CA  ? VAL A 1 124 ?   0.540 -16.116  -1.654 1.000 79.360 ? 124 VAL A CA  1 
ATOM 957  C C   ? VAL A 1 124 ?   2.044 -16.145  -1.388 1.000 79.360 ? 124 VAL A C   1 
ATOM 958  C CB  ? VAL A 1 124 ?   0.241 -16.636  -3.078 1.000 79.360 ? 124 VAL A CB  1 
ATOM 959  O O   ? VAL A 1 124 ?   2.740 -15.152  -1.614 1.000 79.360 ? 124 VAL A O   1 
ATOM 960  C CG1 ? VAL A 1 124 ?  -1.265 -16.751  -3.306 1.000 79.360 ? 124 VAL A CG1 1 
ATOM 961  C CG2 ? VAL A 1 124 ?   0.874 -15.721  -4.124 1.000 79.360 ? 124 VAL A CG2 1 
ATOM 962  N N   ? THR A 1 125 ?   2.516 -17.276  -0.886 1.000 77.280 ? 125 THR A N   1 
ATOM 963  C CA  ? THR A 1 125 ?   3.900 -17.374  -0.436 1.000 77.280 ? 125 THR A CA  1 
ATOM 964  C C   ? THR A 1 125 ?   4.731 -18.197  -1.417 1.000 77.280 ? 125 THR A C   1 
ATOM 965  C CB  ? THR A 1 125 ?   3.988 -18.003   0.967 1.000 77.280 ? 125 THR A CB  1 
ATOM 966  O O   ? THR A 1 125 ?   5.946 -18.326  -1.254 1.000 77.280 ? 125 THR A O   1 
ATOM 967  C CG2 ? THR A 1 125 ?   3.299 -17.125   2.007 1.000 77.280 ? 125 THR A CG2 1 
ATOM 968  O OG1 ? THR A 1 125 ?   3.356 -19.288   0.949 1.000 77.280 ? 125 THR A OG1 1 
ATOM 969  N N   ? LYS A 1 126 ?   3.984 -18.724  -2.467 1.000 70.880 ? 126 LYS A N   1 
ATOM 970  C CA  ? LYS A 1 126 ?   4.654 -19.496  -3.510 1.000 70.880 ? 126 LYS A CA  1 
ATOM 971  C C   ? LYS A 1 126 ?   4.285 -18.981  -4.898 1.000 70.880 ? 126 LYS A C   1 
ATOM 972  C CB  ? LYS A 1 126 ?   4.299 -20.980  -3.390 1.000 70.880 ? 126 LYS A CB  1 
ATOM 973  O O   ? LYS A 1 126 ?   3.185 -18.464  -5.102 1.000 70.880 ? 126 LYS A O   1 
ATOM 974  C CG  ? LYS A 1 126 ?   4.745 -21.619  -2.084 1.000 70.880 ? 126 LYS A CG  1 
ATOM 975  C CD  ? LYS A 1 126 ?   4.364 -23.093  -2.024 1.000 70.880 ? 126 LYS A CD  1 
ATOM 976  C CE  ? LYS A 1 126 ?   4.754 -23.719  -0.692 1.000 70.880 ? 126 LYS A CE  1 
ATOM 977  N NZ  ? LYS A 1 126 ?   4.346 -25.154  -0.614 1.000 70.880 ? 126 LYS A NZ  1 
ATOM 978  N N   ? PRO A 1 127 ?   5.276 -18.911  -5.909 1.000 65.560 ? 127 PRO A N   1 
ATOM 979  C CA  ? PRO A 1 127 ?   5.163 -18.388  -7.273 1.000 65.560 ? 127 PRO A CA  1 
ATOM 980  C C   ? PRO A 1 127 ?   3.973 -18.971  -8.031 1.000 65.560 ? 127 PRO A C   1 
ATOM 981  C CB  ? PRO A 1 127 ?   6.484 -18.809  -7.922 1.000 65.560 ? 127 PRO A CB  1 
ATOM 982  O O   ? PRO A 1 127 ?   3.352 -18.276  -8.840 1.000 65.560 ? 127 PRO A O   1 
ATOM 983  C CG  ? PRO A 1 127 ?   7.438 -18.961  -6.782 1.000 65.560 ? 127 PRO A CG  1 
ATOM 984  C CD  ? PRO A 1 127 ?   6.670 -19.412  -5.573 1.000 65.560 ? 127 PRO A CD  1 
ATOM 985  N N   ? ASN A 1 128 ?   3.225 -19.884  -7.522 1.000 69.070 ? 128 ASN A N   1 
ATOM 986  C CA  ? ASN A 1 128 ?   2.047 -20.495  -8.129 1.000 69.070 ? 128 ASN A CA  1 
ATOM 987  C C   ? ASN A 1 128 ?   1.034 -20.930  -7.073 1.000 69.070 ? 128 ASN A C   1 
ATOM 988  C CB  ? ASN A 1 128 ?   2.449 -21.686  -9.002 1.000 69.070 ? 128 ASN A CB  1 
ATOM 989  O O   ? ASN A 1 128 ?   0.227 -21.829  -7.315 1.000 69.070 ? 128 ASN A O   1 
ATOM 990  C CG  ? ASN A 1 128 ?   3.309 -21.281 -10.182 1.000 69.070 ? 128 ASN A CG  1 
ATOM 991  N ND2 ? ASN A 1 128 ?   4.248 -22.142 -10.555 1.000 69.070 ? 128 ASN A ND2 1 
ATOM 992  O OD1 ? ASN A 1 128 ?   3.132 -20.202 -10.754 1.000 69.070 ? 128 ASN A OD1 1 
ATOM 993  N N   ? GLY A 1 129 ?   1.281 -20.393  -5.896 1.000 71.670 ? 129 GLY A N   1 
ATOM 994  C CA  ? GLY A 1 129 ?   0.354 -20.723  -4.826 1.000 71.670 ? 129 GLY A CA  1 
ATOM 995  C C   ? GLY A 1 129 ?  -1.031 -20.140  -5.034 1.000 71.670 ? 129 GLY A C   1 
ATOM 996  O O   ? GLY A 1 129 ?  -1.203 -19.199  -5.812 1.000 71.670 ? 129 GLY A O   1 
ATOM 997  N N   ? LYS A 1 130 ?  -2.014 -20.817  -4.503 1.000 74.390 ? 130 LYS A N   1 
ATOM 998  C CA  ? LYS A 1 130 ?  -3.391 -20.357  -4.655 1.000 74.390 ? 130 LYS A CA  1 
ATOM 999  C C   ? LYS A 1 130 ?  -3.973 -19.911  -3.316 1.000 74.390 ? 130 LYS A C   1 
ATOM 1000 C CB  ? LYS A 1 130 ?  -4.261 -21.459  -5.262 1.000 74.390 ? 130 LYS A CB  1 
ATOM 1001 O O   ? LYS A 1 130 ?  -5.005 -19.239  -3.275 1.000 74.390 ? 130 LYS A O   1 
ATOM 1002 C CG  ? LYS A 1 130 ?  -3.908 -21.804  -6.701 1.000 74.390 ? 130 LYS A CG  1 
ATOM 1003 C CD  ? LYS A 1 130 ?  -4.858 -22.847  -7.276 1.000 74.390 ? 130 LYS A CD  1 
ATOM 1004 C CE  ? LYS A 1 130 ?  -4.487 -23.216  -8.706 1.000 74.390 ? 130 LYS A CE  1 
ATOM 1005 N NZ  ? LYS A 1 130 ?  -5.431 -24.218  -9.283 1.000 74.390 ? 130 LYS A NZ  1 
ATOM 1006 N N   ? THR A 1 131 ?  -3.068 -20.280  -2.288 1.000 80.430 ? 131 THR A N   1 
ATOM 1007 C CA  ? THR A 1 131 ?  -3.600 -19.972  -0.965 1.000 80.430 ? 131 THR A CA  1 
ATOM 1008 C C   ? THR A 1 131 ?  -2.779 -18.874  -0.294 1.000 80.430 ? 131 THR A C   1 
ATOM 1009 C CB  ? THR A 1 131 ?  -3.621 -21.222  -0.066 1.000 80.430 ? 131 THR A CB  1 
ATOM 1010 O O   ? THR A 1 131 ?  -1.565 -19.013  -0.127 1.000 80.430 ? 131 THR A O   1 
ATOM 1011 C CG2 ? THR A 1 131 ?  -4.293 -20.927   1.271 1.000 80.430 ? 131 THR A CG2 1 
ATOM 1012 O OG1 ? THR A 1 131 ?  -4.341 -22.268  -0.729 1.000 80.430 ? 131 THR A OG1 1 
ATOM 1013 N N   ? PRO A 1 132 ?  -3.438 -17.736   0.010 1.000 84.810 ? 132 PRO A N   1 
ATOM 1014 C CA  ? PRO A 1 132 ?  -2.726 -16.686   0.743 1.000 84.810 ? 132 PRO A CA  1 
ATOM 1015 C C   ? PRO A 1 132 ?  -2.286 -17.134   2.136 1.000 84.810 ? 132 PRO A C   1 
ATOM 1016 C CB  ? PRO A 1 132 ?  -3.755 -15.557   0.832 1.000 84.810 ? 132 PRO A CB  1 
ATOM 1017 O O   ? PRO A 1 132 ?  -2.873 -18.057   2.705 1.000 84.810 ? 132 PRO A O   1 
ATOM 1018 C CG  ? PRO A 1 132 ?  -4.768 -15.880  -0.218 1.000 84.810 ? 132 PRO A CG  1 
ATOM 1019 C CD  ? PRO A 1 132 ?  -4.777 -17.367  -0.431 1.000 84.810 ? 132 PRO A CD  1 
ATOM 1020 N N   ? SER A 1 133 ?  -1.287 -16.515   2.641 1.000 88.620 ? 133 SER A N   1 
ATOM 1021 C CA  ? SER A 1 133 ?  -0.765 -16.784   3.976 1.000 88.620 ? 133 SER A CA  1 
ATOM 1022 C C   ? SER A 1 133 ?  -1.758 -16.360   5.054 1.000 88.620 ? 133 SER A C   1 
ATOM 1023 C CB  ? SER A 1 133 ?   0.567 -16.063   4.188 1.000 88.620 ? 133 SER A CB  1 
ATOM 1024 O O   ? SER A 1 133 ?  -2.403 -15.316   4.935 1.000 88.620 ? 133 SER A O   1 
ATOM 1025 O OG  ? SER A 1 133 ?   1.060 -16.290   5.496 1.000 88.620 ? 133 SER A OG  1 
ATOM 1026 N N   ? ASP A 1 134 ?  -1.869 -17.186   6.059 1.000 90.400 ? 134 ASP A N   1 
ATOM 1027 C CA  ? ASP A 1 134 ?  -2.693 -16.829   7.211 1.000 90.400 ? 134 ASP A CA  1 
ATOM 1028 C C   ? ASP A 1 134 ?  -1.946 -15.881   8.147 1.000 90.400 ? 134 ASP A C   1 
ATOM 1029 C CB  ? ASP A 1 134 ?  -3.127 -18.084   7.970 1.000 90.400 ? 134 ASP A CB  1 
ATOM 1030 O O   ? ASP A 1 134 ?  -2.558 -15.227   8.994 1.000 90.400 ? 134 ASP A O   1 
ATOM 1031 C CG  ? ASP A 1 134 ?  -4.103 -17.788   9.095 1.000 90.400 ? 134 ASP A CG  1 
ATOM 1032 O OD1 ? ASP A 1 134 ?  -5.075 -17.033   8.877 1.000 90.400 ? 134 ASP A OD1 1 
ATOM 1033 O OD2 ? ASP A 1 134 ?  -3.897 -18.313  10.211 1.000 90.400 ? 134 ASP A OD2 1 
ATOM 1034 N N   ? VAL A 1 135 ?  -0.709 -15.771   8.048 1.000 93.420 ? 135 VAL A N   1 
ATOM 1035 C CA  ? VAL A 1 135 ?   0.122 -14.912   8.886 1.000 93.420 ? 135 VAL A CA  1 
ATOM 1036 C C   ? VAL A 1 135 ?   0.770 -13.825   8.032 1.000 93.420 ? 135 VAL A C   1 
ATOM 1037 C CB  ? VAL A 1 135 ?   1.207 -15.723   9.630 1.000 93.420 ? 135 VAL A CB  1 
ATOM 1038 O O   ? VAL A 1 135 ?   1.032 -14.034   6.845 1.000 93.420 ? 135 VAL A O   1 
ATOM 1039 C CG1 ? VAL A 1 135 ?   0.568 -16.736  10.579 1.000 93.420 ? 135 VAL A CG1 1 
ATOM 1040 C CG2 ? VAL A 1 135 ?   2.124 -16.426   8.631 1.000 93.420 ? 135 VAL A CG2 1 
ATOM 1041 N N   ? LEU A 1 136 ?   0.931 -12.617   8.638 1.000 94.090 ? 136 LEU A N   1 
ATOM 1042 C CA  ? LEU A 1 136 ?   1.569 -11.498   7.952 1.000 94.090 ? 136 LEU A CA  1 
ATOM 1043 C C   ? LEU A 1 136 ?   3.028 -11.814   7.639 1.000 94.090 ? 136 LEU A C   1 
ATOM 1044 C CB  ? LEU A 1 136 ?   1.479 -10.227   8.801 1.000 94.090 ? 136 LEU A CB  1 
ATOM 1045 O O   ? LEU A 1 136 ?   3.769 -12.272   8.512 1.000 94.090 ? 136 LEU A O   1 
ATOM 1046 C CG  ? LEU A 1 136 ?   1.917  -8.928   8.123 1.000 94.090 ? 136 LEU A CG  1 
ATOM 1047 C CD1 ? LEU A 1 136 ?   0.973  -8.584   6.976 1.000 94.090 ? 136 LEU A CD1 1 
ATOM 1048 C CD2 ? LEU A 1 136 ?   1.973  -7.789   9.136 1.000 94.090 ? 136 LEU A CD2 1 
ATOM 1049 N N   ? ARG A 1 137 ?   3.321 -11.489   6.371 1.000 93.410 ? 137 ARG A N   1 
ATOM 1050 C CA  ? ARG A 1 137 ?   4.690 -11.713   5.917 1.000 93.410 ? 137 ARG A CA  1 
ATOM 1051 C C   ? ARG A 1 137 ?   5.316 -10.419   5.407 1.000 93.410 ? 137 ARG A C   1 
ATOM 1052 C CB  ? ARG A 1 137 ?   4.725 -12.780   4.820 1.000 93.410 ? 137 ARG A CB  1 
ATOM 1053 O O   ? ARG A 1 137 ?   4.605  -9.481   5.041 1.000 93.410 ? 137 ARG A O   1 
ATOM 1054 C CG  ? ARG A 1 137 ?   4.180 -14.130   5.258 1.000 93.410 ? 137 ARG A CG  1 
ATOM 1055 C CD  ? ARG A 1 137 ?   4.662 -15.253   4.350 1.000 93.410 ? 137 ARG A CD  1 
ATOM 1056 N NE  ? ARG A 1 137 ?   5.542 -16.179   5.057 1.000 93.410 ? 137 ARG A NE  1 
ATOM 1057 N NH1 ? ARG A 1 137 ?   6.691 -16.854   3.170 1.000 93.410 ? 137 ARG A NH1 1 
ATOM 1058 N NH2 ? ARG A 1 137 ?   7.230 -17.728   5.220 1.000 93.410 ? 137 ARG A NH2 1 
ATOM 1059 C CZ  ? ARG A 1 137 ?   6.486 -16.918   4.481 1.000 93.410 ? 137 ARG A CZ  1 
ATOM 1060 N N   ? GLU A 1 138 ?   6.683 -10.379   5.395 1.000 92.130 ? 138 GLU A N   1 
ATOM 1061 C CA  ? GLU A 1 138 ?   7.384  -9.186   4.928 1.000 92.130 ? 138 GLU A CA  1 
ATOM 1062 C C   ? GLU A 1 138 ?   8.610  -9.555   4.098 1.000 92.130 ? 138 GLU A C   1 
ATOM 1063 C CB  ? GLU A 1 138 ?   7.794  -8.305   6.111 1.000 92.130 ? 138 GLU A CB  1 
ATOM 1064 O O   ? GLU A 1 138 ?   9.196 -10.623   4.288 1.000 92.130 ? 138 GLU A O   1 
ATOM 1065 C CG  ? GLU A 1 138 ?   8.855  -8.931   7.004 1.000 92.130 ? 138 GLU A CG  1 
ATOM 1066 C CD  ? GLU A 1 138 ?   9.240  -8.054   8.184 1.000 92.130 ? 138 GLU A CD  1 
ATOM 1067 O OE1 ? GLU A 1 138 ?  10.077  -8.481   9.011 1.000 92.130 ? 138 GLU A OE1 1 
ATOM 1068 O OE2 ? GLU A 1 138 ?   8.700  -6.929   8.283 1.000 92.130 ? 138 GLU A OE2 1 
ATOM 1069 N N   ? VAL A 1 139 ?   8.964  -8.533   3.299 1.000 88.570 ? 139 VAL A N   1 
ATOM 1070 C CA  ? VAL A 1 139 ?  10.144  -8.730   2.463 1.000 88.570 ? 139 VAL A CA  1 
ATOM 1071 C C   ? VAL A 1 139 ?  10.864  -7.398   2.264 1.000 88.570 ? 139 VAL A C   1 
ATOM 1072 C CB  ? VAL A 1 139 ?   9.774  -9.345   1.094 1.000 88.570 ? 139 VAL A CB  1 
ATOM 1073 O O   ? VAL A 1 139 ?  10.227  -6.344   2.195 1.000 88.570 ? 139 VAL A O   1 
ATOM 1074 C CG1 ? VAL A 1 139 ?   8.923  -8.373   0.278 1.000 88.570 ? 139 VAL A CG1 1 
ATOM 1075 C CG2 ? VAL A 1 139 ?  11.036  -9.732   0.325 1.000 88.570 ? 139 VAL A CG2 1 
ATOM 1076 N N   ? ASN A 1 140 ?  12.221  -7.538   2.123 1.000 90.230 ? 140 ASN A N   1 
ATOM 1077 C CA  ? ASN A 1 140 ?  13.020  -6.370   1.767 1.000 90.230 ? 140 ASN A CA  1 
ATOM 1078 C C   ? ASN A 1 140 ?  13.250  -6.285   0.261 1.000 90.230 ? 140 ASN A C   1 
ATOM 1079 C CB  ? ASN A 1 140 ?  14.358  -6.389   2.508 1.000 90.230 ? 140 ASN A CB  1 
ATOM 1080 O O   ? ASN A 1 140 ?  13.550  -7.292  -0.383 1.000 90.230 ? 140 ASN A O   1 
ATOM 1081 C CG  ? ASN A 1 140 ?  14.202  -6.188   4.003 1.000 90.230 ? 140 ASN A CG  1 
ATOM 1082 N ND2 ? ASN A 1 140 ?  15.162  -6.686   4.772 1.000 90.230 ? 140 ASN A ND2 1 
ATOM 1083 O OD1 ? ASN A 1 140 ?  13.225  -5.589   4.462 1.000 90.230 ? 140 ASN A OD1 1 
ATOM 1084 N N   ? VAL A 1 141 ?  13.118  -4.997  -0.213 1.000 90.440 ? 141 VAL A N   1 
ATOM 1085 C CA  ? VAL A 1 141 ?  13.334  -4.775  -1.638 1.000 90.440 ? 141 VAL A CA  1 
ATOM 1086 C C   ? VAL A 1 141 ?  14.191  -3.527  -1.843 1.000 90.440 ? 141 VAL A C   1 
ATOM 1087 C CB  ? VAL A 1 141 ?  11.998  -4.634  -2.401 1.000 90.440 ? 141 VAL A CB  1 
ATOM 1088 O O   ? VAL A 1 141 ?  14.386  -2.741  -0.913 1.000 90.440 ? 141 VAL A O   1 
ATOM 1089 C CG1 ? VAL A 1 141 ?  11.194  -5.932  -2.325 1.000 90.440 ? 141 VAL A CG1 1 
ATOM 1090 C CG2 ? VAL A 1 141 ?  11.186  -3.466  -1.843 1.000 90.440 ? 141 VAL A CG2 1 
ATOM 1091 N N   ? THR A 1 142 ?  14.756  -3.479  -3.084 1.000 92.440 ? 142 THR A N   1 
ATOM 1092 C CA  ? THR A 1 142 ?  15.567  -2.320  -3.438 1.000 92.440 ? 142 THR A CA  1 
ATOM 1093 C C   ? THR A 1 142 ?  14.960  -1.577  -4.625 1.000 92.440 ? 142 THR A C   1 
ATOM 1094 C CB  ? THR A 1 142 ?  17.013  -2.731  -3.772 1.000 92.440 ? 142 THR A CB  1 
ATOM 1095 O O   ? THR A 1 142 ?  14.528  -2.198  -5.598 1.000 92.440 ? 142 THR A O   1 
ATOM 1096 C CG2 ? THR A 1 142 ?  17.873  -1.512  -4.087 1.000 92.440 ? 142 THR A CG2 1 
ATOM 1097 O OG1 ? THR A 1 142 ?  17.577  -3.423  -2.651 1.000 92.440 ? 142 THR A OG1 1 
ATOM 1098 N N   ? VAL A 1 143 ?  14.985  -0.271  -4.471 1.000 94.290 ? 143 VAL A N   1 
ATOM 1099 C CA  ? VAL A 1 143 ?  14.450   0.560  -5.544 1.000 94.290 ? 143 VAL A CA  1 
ATOM 1100 C C   ? VAL A 1 143 ?  15.359   0.472  -6.768 1.000 94.290 ? 143 VAL A C   1 
ATOM 1101 C CB  ? VAL A 1 143 ?  14.295   2.031  -5.099 1.000 94.290 ? 143 VAL A CB  1 
ATOM 1102 O O   ? VAL A 1 143 ?  16.581   0.591  -6.651 1.000 94.290 ? 143 VAL A O   1 
ATOM 1103 C CG1 ? VAL A 1 143 ?  13.880   2.911  -6.277 1.000 94.290 ? 143 VAL A CG1 1 
ATOM 1104 C CG2 ? VAL A 1 143 ?  13.281   2.141  -3.963 1.000 94.290 ? 143 VAL A CG2 1 
ATOM 1105 N N   ? VAL A 1 144 ?  14.667   0.233  -7.944 1.000 93.470 ? 144 VAL A N   1 
ATOM 1106 C CA  ? VAL A 1 144 ?  15.351   0.111  -9.227 1.000 93.470 ? 144 VAL A CA  1 
ATOM 1107 C C   ? VAL A 1 144 ?  15.146   1.384 -10.045 1.000 93.470 ? 144 VAL A C   1 
ATOM 1108 C CB  ? VAL A 1 144 ?  14.853  -1.118 -10.021 1.000 93.470 ? 144 VAL A CB  1 
ATOM 1109 O O   ? VAL A 1 144 ?  14.039   1.926 -10.095 1.000 93.470 ? 144 VAL A O   1 
ATOM 1110 C CG1 ? VAL A 1 144 ?  15.606  -1.248 -11.343 1.000 93.470 ? 144 VAL A CG1 1 
ATOM 1111 C CG2 ? VAL A 1 144 ?  15.008  -2.389  -9.187 1.000 93.470 ? 144 VAL A CG2 1 
ATOM 1112 N N   ? ASP A 1 145 ?  16.255   1.793 -10.675 1.000 92.980 ? 145 ASP A N   1 
ATOM 1113 C CA  ? ASP A 1 145 ?  16.152   3.010 -11.474 1.000 92.980 ? 145 ASP A CA  1 
ATOM 1114 C C   ? ASP A 1 145 ?  15.163   2.831 -12.623 1.000 92.980 ? 145 ASP A C   1 
ATOM 1115 C CB  ? ASP A 1 145 ?  17.524   3.412 -12.018 1.000 92.980 ? 145 ASP A CB  1 
ATOM 1116 O O   ? ASP A 1 145 ?  15.092   1.759 -13.227 1.000 92.980 ? 145 ASP A O   1 
ATOM 1117 C CG  ? ASP A 1 145 ?  18.028   2.479 -13.105 1.000 92.980 ? 145 ASP A CG  1 
ATOM 1118 O OD1 ? ASP A 1 145 ?  17.734   2.715 -14.297 1.000 92.980 ? 145 ASP A OD1 1 
ATOM 1119 O OD2 ? ASP A 1 145 ?  18.722   1.496 -12.766 1.000 92.980 ? 145 ASP A OD2 1 
ATOM 1120 N N   ? ARG A 1 146 ?  14.459   3.838 -12.979 1.000 91.690 ? 146 ARG A N   1 
ATOM 1121 C CA  ? ARG A 1 146 ?  13.363   3.835 -13.943 1.000 91.690 ? 146 ARG A CA  1 
ATOM 1122 C C   ? ARG A 1 146 ?  13.845   3.389 -15.319 1.000 91.690 ? 146 ARG A C   1 
ATOM 1123 C CB  ? ARG A 1 146 ?  12.724   5.222 -14.035 1.000 91.690 ? 146 ARG A CB  1 
ATOM 1124 O O   ? ARG A 1 146 ?  13.140   2.667 -16.026 1.000 91.690 ? 146 ARG A O   1 
ATOM 1125 C CG  ? ARG A 1 146 ?  11.463   5.264 -14.884 1.000 91.690 ? 146 ARG A CG  1 
ATOM 1126 C CD  ? ARG A 1 146 ?  10.775   6.620 -14.805 1.000 91.690 ? 146 ARG A CD  1 
ATOM 1127 N NE  ? ARG A 1 146 ?  11.626   7.687 -15.323 1.000 91.690 ? 146 ARG A NE  1 
ATOM 1128 N NH1 ? ARG A 1 146 ?  10.039   9.349 -15.086 1.000 91.690 ? 146 ARG A NH1 1 
ATOM 1129 N NH2 ? ARG A 1 146 ?  12.111   9.848 -15.929 1.000 91.690 ? 146 ARG A NH2 1 
ATOM 1130 C CZ  ? ARG A 1 146 ?  11.257   8.959 -15.445 1.000 91.690 ? 146 ARG A CZ  1 
ATOM 1131 N N   ? GLY A 1 147 ?  15.000   3.884 -15.804 1.000 92.480 ? 147 GLY A N   1 
ATOM 1132 C CA  ? GLY A 1 147 ?  15.570   3.456 -17.072 1.000 92.480 ? 147 GLY A CA  1 
ATOM 1133 C C   ? GLY A 1 147 ?  15.719   1.951 -17.182 1.000 92.480 ? 147 GLY A C   1 
ATOM 1134 O O   ? GLY A 1 147 ?  15.367   1.359 -18.205 1.000 92.480 ? 147 GLY A O   1 
ATOM 1135 N N   ? THR A 1 148 ?  16.278   1.400 -16.158 1.000 92.280 ? 148 THR A N   1 
ATOM 1136 C CA  ? THR A 1 148 ?  16.437  -0.049 -16.101 1.000 92.280 ? 148 THR A CA  1 
ATOM 1137 C C   ? THR A 1 148 ?  15.079  -0.744 -16.144 1.000 92.280 ? 148 THR A C   1 
ATOM 1138 C CB  ? THR A 1 148 ?  17.196  -0.478 -14.831 1.000 92.280 ? 148 THR A CB  1 
ATOM 1139 O O   ? THR A 1 148 ?  14.900  -1.724 -16.871 1.000 92.280 ? 148 THR A O   1 
ATOM 1140 C CG2 ? THR A 1 148 ?  17.357  -1.994 -14.772 1.000 92.280 ? 148 THR A CG2 1 
ATOM 1141 O OG1 ? THR A 1 148 ?  18.493   0.130 -14.829 1.000 92.280 ? 148 THR A OG1 1 
ATOM 1142 N N   ? CYS A 1 149 ?  14.199  -0.217 -15.397 1.000 91.390 ? 149 CYS A N   1 
ATOM 1143 C CA  ? CYS A 1 149 ?  12.857  -0.784 -15.328 1.000 91.390 ? 149 CYS A CA  1 
ATOM 1144 C C   ? CYS A 1 149 ?  12.151  -0.681 -16.674 1.000 91.390 ? 149 CYS A C   1 
ATOM 1145 C CB  ? CYS A 1 149 ?  12.031  -0.077 -14.253 1.000 91.390 ? 149 CYS A CB  1 
ATOM 1146 O O   ? CYS A 1 149 ?  11.488  -1.625 -17.106 1.000 91.390 ? 149 CYS A O   1 
ATOM 1147 S SG  ? CYS A 1 149 ?  10.600  -1.027 -13.693 1.000 91.390 ? 149 CYS A SG  1 
ATOM 1148 N N   ? ASN A 1 150 ?  12.241   0.381 -17.375 1.000 92.640 ? 150 ASN A N   1 
ATOM 1149 C CA  ? ASN A 1 150 ?  11.648   0.577 -18.694 1.000 92.640 ? 150 ASN A CA  1 
ATOM 1150 C C   ? ASN A 1 150 ?  12.244  -0.377 -19.724 1.000 92.640 ? 150 ASN A C   1 
ATOM 1151 C CB  ? ASN A 1 150 ?  11.823   2.027 -19.150 1.000 92.640 ? 150 ASN A CB  1 
ATOM 1152 O O   ? ASN A 1 150 ?  11.546  -0.832 -20.632 1.000 92.640 ? 150 ASN A O   1 
ATOM 1153 C CG  ? ASN A 1 150 ?  10.693   2.926 -18.687 1.000 92.640 ? 150 ASN A CG  1 
ATOM 1154 N ND2 ? ASN A 1 150 ?  11.030   4.147 -18.291 1.000 92.640 ? 150 ASN A ND2 1 
ATOM 1155 O OD1 ? ASN A 1 150 ?   9.526   2.524 -18.683 1.000 92.640 ? 150 ASN A OD1 1 
ATOM 1156 N N   ? LYS A 1 151 ?  13.577  -0.641 -19.557 1.000 92.460 ? 151 LYS A N   1 
ATOM 1157 C CA  ? LYS A 1 151 ?  14.211  -1.629 -20.426 1.000 92.460 ? 151 LYS A CA  1 
ATOM 1158 C C   ? LYS A 1 151 ?  13.602  -3.013 -20.220 1.000 92.460 ? 151 LYS A C   1 
ATOM 1159 C CB  ? LYS A 1 151 ?  15.718  -1.677 -20.173 1.000 92.460 ? 151 LYS A CB  1 
ATOM 1160 O O   ? LYS A 1 151 ?  13.303  -3.715 -21.189 1.000 92.460 ? 151 LYS A O   1 
ATOM 1161 C CG  ? LYS A 1 151 ?  16.474  -0.467 -20.703 1.000 92.460 ? 151 LYS A CG  1 
ATOM 1162 C CD  ? LYS A 1 151 ?  17.962  -0.558 -20.394 1.000 92.460 ? 151 LYS A CD  1 
ATOM 1163 C CE  ? LYS A 1 151 ?  18.691   0.726 -20.766 1.000 92.460 ? 151 LYS A CE  1 
ATOM 1164 N NZ  ? LYS A 1 151 ?  20.111   0.711 -20.304 1.000 92.460 ? 151 LYS A NZ  1 
ATOM 1165 N N   ? ILE A 1 152 ?  13.299  -3.344 -18.969 1.000 90.400 ? 152 ILE A N   1 
ATOM 1166 C CA  ? ILE A 1 152 ?  12.766  -4.651 -18.600 1.000 90.400 ? 152 ILE A CA  1 
ATOM 1167 C C   ? ILE A 1 152 ?  11.314  -4.764 -19.057 1.000 90.400 ? 152 ILE A C   1 
ATOM 1168 C CB  ? ILE A 1 152 ?  12.870  -4.894 -17.078 1.000 90.400 ? 152 ILE A CB  1 
ATOM 1169 O O   ? ILE A 1 152 ?  10.910  -5.787 -19.615 1.000 90.400 ? 152 ILE A O   1 
ATOM 1170 C CG1 ? ILE A 1 152 ?  14.335  -5.069 -16.663 1.000 90.400 ? 152 ILE A CG1 1 
ATOM 1171 C CG2 ? ILE A 1 152 ?  12.036  -6.111 -16.668 1.000 90.400 ? 152 ILE A CG2 1 
ATOM 1172 C CD1 ? ILE A 1 152 ?  14.561  -5.035 -15.158 1.000 90.400 ? 152 ILE A CD1 1 
ATOM 1173 N N   ? TYR A 1 153 ?  10.587  -3.659 -18.913 1.000 89.060 ? 153 TYR A N   1 
ATOM 1174 C CA  ? TYR A 1 153 ?   9.153  -3.677 -19.180 1.000 89.060 ? 153 TYR A CA  1 
ATOM 1175 C C   ? TYR A 1 153 ?   8.846  -3.081 -20.548 1.000 89.060 ? 153 TYR A C   1 
ATOM 1176 C CB  ? TYR A 1 153 ?   8.395  -2.909 -18.094 1.000 89.060 ? 153 TYR A CB  1 
ATOM 1177 O O   ? TYR A 1 153 ?   7.684  -2.832 -20.877 1.000 89.060 ? 153 TYR A O   1 
ATOM 1178 C CG  ? TYR A 1 153 ?   8.190  -3.697 -16.823 1.000 89.060 ? 153 TYR A CG  1 
ATOM 1179 C CD1 ? TYR A 1 153 ?   7.031  -4.443 -16.622 1.000 89.060 ? 153 TYR A CD1 1 
ATOM 1180 C CD2 ? TYR A 1 153 ?   9.154  -3.698 -15.821 1.000 89.060 ? 153 TYR A CD2 1 
ATOM 1181 C CE1 ? TYR A 1 153 ?   6.837  -5.170 -15.452 1.000 89.060 ? 153 TYR A CE1 1 
ATOM 1182 C CE2 ? TYR A 1 153 ?   8.971  -4.421 -14.647 1.000 89.060 ? 153 TYR A CE2 1 
ATOM 1183 O OH  ? TYR A 1 153 ?   7.624  -5.871 -13.312 1.000 89.060 ? 153 TYR A OH  1 
ATOM 1184 C CZ  ? TYR A 1 153 ?   7.811  -5.153 -14.472 1.000 89.060 ? 153 TYR A CZ  1 
ATOM 1185 N N   ? LYS A 1 154 ?   9.901  -2.840 -21.392 1.000 91.120 ? 154 LYS A N   1 
ATOM 1186 C CA  ? LYS A 1 154 ?   9.762  -2.349 -22.760 1.000 91.120 ? 154 LYS A CA  1 
ATOM 1187 C C   ? LYS A 1 154 ?   8.989  -1.033 -22.796 1.000 91.120 ? 154 LYS A C   1 
ATOM 1188 C CB  ? LYS A 1 154 ?   9.064  -3.390 -23.636 1.000 91.120 ? 154 LYS A CB  1 
ATOM 1189 O O   ? LYS A 1 154 ?   8.036  -0.888 -23.564 1.000 91.120 ? 154 LYS A O   1 
ATOM 1190 C CG  ? LYS A 1 154 ?   9.830  -4.698 -23.772 1.000 91.120 ? 154 LYS A CG  1 
ATOM 1191 C CD  ? LYS A 1 154 ?   9.107  -5.677 -24.688 1.000 91.120 ? 154 LYS A CD  1 
ATOM 1192 C CE  ? LYS A 1 154 ?   9.841  -7.008 -24.776 1.000 91.120 ? 154 LYS A CE  1 
ATOM 1193 N NZ  ? LYS A 1 154 ?   9.148  -7.963 -25.692 1.000 91.120 ? 154 LYS A NZ  1 
ATOM 1194 N N   ? LYS A 1 155 ?   9.367   0.043 -21.940 1.000 87.420 ? 155 LYS A N   1 
ATOM 1195 C CA  ? LYS A 1 155 ?   8.911   1.428 -21.862 1.000 87.420 ? 155 LYS A CA  1 
ATOM 1196 C C   ? LYS A 1 155 ?   7.468   1.505 -21.372 1.000 87.420 ? 155 LYS A C   1 
ATOM 1197 C CB  ? LYS A 1 155 ?   9.039   2.113 -23.224 1.000 87.420 ? 155 LYS A CB  1 
ATOM 1198 O O   ? LYS A 1 155 ?   6.716   2.393 -21.776 1.000 87.420 ? 155 LYS A O   1 
ATOM 1199 C CG  ? LYS A 1 155 ?  10.475   2.287 -23.697 1.000 87.420 ? 155 LYS A CG  1 
ATOM 1200 C CD  ? LYS A 1 155 ?  10.545   3.104 -24.981 1.000 87.420 ? 155 LYS A CD  1 
ATOM 1201 C CE  ? LYS A 1 155 ?  11.982   3.283 -25.452 1.000 87.420 ? 155 LYS A CE  1 
ATOM 1202 N NZ  ? LYS A 1 155 ?  12.053   4.045 -26.735 1.000 87.420 ? 155 LYS A NZ  1 
ATOM 1203 N N   ? GLU A 1 156 ?   7.062   0.711 -20.542 1.000 85.170 ? 156 GLU A N   1 
ATOM 1204 C CA  ? GLU A 1 156 ?   5.695   0.572 -20.048 1.000 85.170 ? 156 GLU A CA  1 
ATOM 1205 C C   ? GLU A 1 156 ?   5.550   1.170 -18.652 1.000 85.170 ? 156 GLU A C   1 
ATOM 1206 C CB  ? GLU A 1 156 ?   5.274  -0.900 -20.036 1.000 85.170 ? 156 GLU A CB  1 
ATOM 1207 O O   ? GLU A 1 156 ?   4.433   1.354 -18.163 1.000 85.170 ? 156 GLU A O   1 
ATOM 1208 C CG  ? GLU A 1 156 ?   5.089  -1.498 -21.423 1.000 85.170 ? 156 GLU A CG  1 
ATOM 1209 C CD  ? GLU A 1 156 ?   4.480  -2.891 -21.399 1.000 85.170 ? 156 GLU A CD  1 
ATOM 1210 O OE1 ? GLU A 1 156 ?   4.246  -3.470 -22.484 1.000 85.170 ? 156 GLU A OE1 1 
ATOM 1211 O OE2 ? GLU A 1 156 ?   4.233  -3.407 -20.286 1.000 85.170 ? 156 GLU A OE2 1 
ATOM 1212 N N   ? ILE A 1 157 ?   6.686   1.512 -18.017 1.000 90.350 ? 157 ILE A N   1 
ATOM 1213 C CA  ? ILE A 1 157 ?   6.642   2.060 -16.665 1.000 90.350 ? 157 ILE A CA  1 
ATOM 1214 C C   ? ILE A 1 157 ?   6.605   3.585 -16.728 1.000 90.350 ? 157 ILE A C   1 
ATOM 1215 C CB  ? ILE A 1 157 ?   7.848   1.586 -15.824 1.000 90.350 ? 157 ILE A CB  1 
ATOM 1216 O O   ? ILE A 1 157 ?   7.530   4.214 -17.249 1.000 90.350 ? 157 ILE A O   1 
ATOM 1217 C CG1 ? ILE A 1 157 ?   7.917   0.055 -15.804 1.000 90.350 ? 157 ILE A CG1 1 
ATOM 1218 C CG2 ? ILE A 1 157 ?   7.770   2.150 -14.403 1.000 90.350 ? 157 ILE A CG2 1 
ATOM 1219 C CD1 ? ILE A 1 157 ?   6.665  -0.613 -15.254 1.000 90.350 ? 157 ILE A CD1 1 
ATOM 1220 N N   ? SER A 1 158 ?   5.517   4.212 -16.165 1.000 92.310 ? 158 SER A N   1 
ATOM 1221 C CA  ? SER A 1 158 ?   5.304   5.655 -16.191 1.000 92.310 ? 158 SER A CA  1 
ATOM 1222 C C   ? SER A 1 158 ?   6.002   6.338 -15.020 1.000 92.310 ? 158 SER A C   1 
ATOM 1223 C CB  ? SER A 1 158 ?   3.809   5.977 -16.161 1.000 92.310 ? 158 SER A CB  1 
ATOM 1224 O O   ? SER A 1 158 ?   6.542   5.669 -14.136 1.000 92.310 ? 158 SER A O   1 
ATOM 1225 O OG  ? SER A 1 158 ?   3.281   5.793 -14.858 1.000 92.310 ? 158 SER A OG  1 
ATOM 1226 N N   ? THR A 1 159 ?   6.004   7.712 -15.045 1.000 93.330 ? 159 THR A N   1 
ATOM 1227 C CA  ? THR A 1 159 ?   6.627   8.511 -13.995 1.000 93.330 ? 159 THR A CA  1 
ATOM 1228 C C   ? THR A 1 159 ?   5.840   8.400 -12.692 1.000 93.330 ? 159 THR A C   1 
ATOM 1229 C CB  ? THR A 1 159 ?   6.734   9.991 -14.409 1.000 93.330 ? 159 THR A CB  1 
ATOM 1230 O O   ? THR A 1 159 ?   6.328   8.794 -11.631 1.000 93.330 ? 159 THR A O   1 
ATOM 1231 C CG2 ? THR A 1 159 ?   7.667  10.162 -15.602 1.000 93.330 ? 159 THR A CG2 1 
ATOM 1232 O OG1 ? THR A 1 159 ?   5.433  10.478 -14.760 1.000 93.330 ? 159 THR A OG1 1 
ATOM 1233 N N   ? ASN A 1 160 ?   4.628   7.894 -12.729 1.000 94.450 ? 160 ASN A N   1 
ATOM 1234 C CA  ? ASN A 1 160 ?   3.772   7.703 -11.563 1.000 94.450 ? 160 ASN A CA  1 
ATOM 1235 C C   ? ASN A 1 160 ?   4.072   6.384 -10.857 1.000 94.450 ? 160 ASN A C   1 
ATOM 1236 C CB  ? ASN A 1 160 ?   2.297   7.768 -11.964 1.000 94.450 ? 160 ASN A CB  1 
ATOM 1237 O O   ? ASN A 1 160 ?   3.439   6.055  -9.852 1.000 94.450 ? 160 ASN A O   1 
ATOM 1238 C CG  ? ASN A 1 160 ?   1.905   9.116 -12.535 1.000 94.450 ? 160 ASN A CG  1 
ATOM 1239 N ND2 ? ASN A 1 160 ?   0.948   9.115 -13.455 1.000 94.450 ? 160 ASN A ND2 1 
ATOM 1240 O OD1 ? ASN A 1 160 ?   2.459  10.151 -12.153 1.000 94.450 ? 160 ASN A OD1 1 
ATOM 1241 N N   ? MET A 1 161 ?   5.073   5.623 -11.392 1.000 95.140 ? 161 MET A N   1 
ATOM 1242 C CA  ? MET A 1 161 ?   5.347   4.283 -10.880 1.000 95.140 ? 161 MET A CA  1 
ATOM 1243 C C   ? MET A 1 161 ?   6.778   4.182 -10.361 1.000 95.140 ? 161 MET A C   1 
ATOM 1244 C CB  ? MET A 1 161 ?   5.109   3.233 -11.966 1.000 95.140 ? 161 MET A CB  1 
ATOM 1245 O O   ? MET A 1 161 ?   7.669   4.883 -10.843 1.000 95.140 ? 161 MET A O   1 
ATOM 1246 C CG  ? MET A 1 161 ?   3.668   3.160 -12.443 1.000 95.140 ? 161 MET A CG  1 
ATOM 1247 S SD  ? MET A 1 161 ?   3.454   2.022 -13.866 1.000 95.140 ? 161 MET A SD  1 
ATOM 1248 C CE  ? MET A 1 161 ?   1.666   2.173 -14.132 1.000 95.140 ? 161 MET A CE  1 
ATOM 1249 N N   ? LEU A 1 162 ?   6.903   3.241  -9.252 1.000 94.300 ? 162 LEU A N   1 
ATOM 1250 C CA  ? LEU A 1 162 ?   8.192   2.858  -8.686 1.000 94.300 ? 162 LEU A CA  1 
ATOM 1251 C C   ? LEU A 1 162 ?   8.485   1.385  -8.950 1.000 94.300 ? 162 LEU A C   1 
ATOM 1252 C CB  ? LEU A 1 162 ?   8.220   3.135  -7.181 1.000 94.300 ? 162 LEU A CB  1 
ATOM 1253 O O   ? LEU A 1 162 ?   7.582   0.547  -8.890 1.000 94.300 ? 162 LEU A O   1 
ATOM 1254 C CG  ? LEU A 1 162 ?   8.187   4.605  -6.761 1.000 94.300 ? 162 LEU A CG  1 
ATOM 1255 C CD1 ? LEU A 1 162 ?   7.893   4.724  -5.269 1.000 94.300 ? 162 LEU A CD1 1 
ATOM 1256 C CD2 ? LEU A 1 162 ?   9.504   5.291  -7.108 1.000 94.300 ? 162 LEU A CD2 1 
ATOM 1257 N N   ? CYS A 1 163 ?   9.737   1.181  -9.238 1.000 93.190 ? 163 CYS A N   1 
ATOM 1258 C CA  ? CYS A 1 163 ?  10.211  -0.177  -9.483 1.000 93.190 ? 163 CYS A CA  1 
ATOM 1259 C C   ? CYS A 1 163 ?  11.121  -0.648  -8.356 1.000 93.190 ? 163 CYS A C   1 
ATOM 1260 C CB  ? CYS A 1 163 ?  10.955  -0.252 -10.816 1.000 93.190 ? 163 CYS A CB  1 
ATOM 1261 O O   ? CYS A 1 163 ?  12.084   0.035  -8.002 1.000 93.190 ? 163 CYS A O   1 
ATOM 1262 S SG  ? CYS A 1 163 ?  11.335  -1.937 -11.344 1.000 93.190 ? 163 CYS A SG  1 
ATOM 1263 N N   ? ALA A 1 164 ?  10.708  -1.789  -7.792 1.000 91.980 ? 164 ALA A N   1 
ATOM 1264 C CA  ? ALA A 1 164 ?  11.530  -2.304  -6.700 1.000 91.980 ? 164 ALA A CA  1 
ATOM 1265 C C   ? ALA A 1 164 ?  11.537  -3.830  -6.692 1.000 91.980 ? 164 ALA A C   1 
ATOM 1266 C CB  ? ALA A 1 164 ?  11.030  -1.770  -5.360 1.000 91.980 ? 164 ALA A CB  1 
ATOM 1267 O O   ? ALA A 1 164 ?  10.532  -4.464  -7.022 1.000 91.980 ? 164 ALA A O   1 
ATOM 1268 N N   ? GLY A 1 165 ?  12.582  -4.319  -6.430 1.000 86.040 ? 165 GLY A N   1 
ATOM 1269 C CA  ? GLY A 1 165 ?  12.755  -5.762  -6.374 1.000 86.040 ? 165 GLY A CA  1 
ATOM 1270 C C   ? GLY A 1 165 ?  14.058  -6.182  -5.719 1.000 86.040 ? 165 GLY A C   1 
ATOM 1271 O O   ? GLY A 1 165 ?  14.795  -5.343  -5.197 1.000 86.040 ? 165 GLY A O   1 
ATOM 1272 N N   ? ALA A 1 166 ?  14.339  -7.412  -5.651 1.000 75.870 ? 166 ALA A N   1 
ATOM 1273 C CA  ? ALA A 1 166 ?  15.549  -7.960  -5.045 1.000 75.870 ? 166 ALA A CA  1 
ATOM 1274 C C   ? ALA A 1 166 ?  16.446  -8.605  -6.098 1.000 75.870 ? 166 ALA A C   1 
ATOM 1275 C CB  ? ALA A 1 166 ?  15.189  -8.976  -3.963 1.000 75.870 ? 166 ALA A CB  1 
ATOM 1276 O O   ? ALA A 1 166 ?  16.173  -9.715  -6.559 1.000 75.870 ? 166 ALA A O   1 
ATOM 1277 N N   ? PRO A 1 167 ?  17.341  -7.715  -6.745 1.000 58.880 ? 167 PRO A N   1 
ATOM 1278 C CA  ? PRO A 1 167 ?  18.191  -8.044  -7.892 1.000 58.880 ? 167 PRO A CA  1 
ATOM 1279 C C   ? PRO A 1 167 ?  19.011  -9.313  -7.674 1.000 58.880 ? 167 PRO A C   1 
ATOM 1280 C CB  ? PRO A 1 167 ?  19.101  -6.820  -8.018 1.000 58.880 ? 167 PRO A CB  1 
ATOM 1281 O O   ? PRO A 1 167 ?  19.293 -10.042  -8.628 1.000 58.880 ? 167 PRO A O   1 
ATOM 1282 C CG  ? PRO A 1 167 ?  18.765  -5.970  -6.835 1.000 58.880 ? 167 PRO A CG  1 
ATOM 1283 C CD  ? PRO A 1 167 ?  17.605  -6.594  -6.114 1.000 58.880 ? 167 PRO A CD  1 
ATOM 1284 N N   ? LYS A 1 168 ?  19.037  -9.935  -6.424 1.000 54.290 ? 168 LYS A N   1 
ATOM 1285 C CA  ? LYS A 1 168 ?  19.922 -11.060  -6.136 1.000 54.290 ? 168 LYS A CA  1 
ATOM 1286 C C   ? LYS A 1 168 ?  19.170 -12.182  -5.426 1.000 54.290 ? 168 LYS A C   1 
ATOM 1287 C CB  ? LYS A 1 168 ?  21.109 -10.605  -5.286 1.000 54.290 ? 168 LYS A CB  1 
ATOM 1288 O O   ? LYS A 1 168 ?  19.701 -13.282  -5.258 1.000 54.290 ? 168 LYS A O   1 
ATOM 1289 C CG  ? LYS A 1 168 ?  22.077  -9.686  -6.017 1.000 54.290 ? 168 LYS A CG  1 
ATOM 1290 C CD  ? LYS A 1 168 ?  23.312  -9.392  -5.175 1.000 54.290 ? 168 LYS A CD  1 
ATOM 1291 C CE  ? LYS A 1 168 ?  24.263  -8.442  -5.889 1.000 54.290 ? 168 LYS A CE  1 
ATOM 1292 N NZ  ? LYS A 1 168 ?  25.463  -8.128  -5.056 1.000 54.290 ? 168 LYS A NZ  1 
ATOM 1293 N N   ? LYS A 1 169 ?  17.857 -11.945  -5.175 1.000 55.540 ? 169 LYS A N   1 
ATOM 1294 C CA  ? LYS A 1 169 ?  17.051 -12.894  -4.413 1.000 55.540 ? 169 LYS A CA  1 
ATOM 1295 C C   ? LYS A 1 169 ?  15.633 -12.983  -4.970 1.000 55.540 ? 169 LYS A C   1 
ATOM 1296 C CB  ? LYS A 1 169 ?  17.010 -12.500  -2.936 1.000 55.540 ? 169 LYS A CB  1 
ATOM 1297 O O   ? LYS A 1 169 ?  15.183 -12.082  -5.681 1.000 55.540 ? 169 LYS A O   1 
ATOM 1298 C CG  ? LYS A 1 169 ?  18.346 -12.637  -2.221 1.000 55.540 ? 169 LYS A CG  1 
ATOM 1299 C CD  ? LYS A 1 169 ?  18.217 -12.340  -0.732 1.000 55.540 ? 169 LYS A CD  1 
ATOM 1300 C CE  ? LYS A 1 169 ?  19.563 -12.426  -0.026 1.000 55.540 ? 169 LYS A CE  1 
ATOM 1301 N NZ  ? LYS A 1 169 ?  19.444 -12.119   1.431 1.000 55.540 ? 169 LYS A NZ  1 
ATOM 1302 N N   ? LYS A 1 170 ?  14.992 -14.082  -5.095 1.000 55.180 ? 170 LYS A N   1 
ATOM 1303 C CA  ? LYS A 1 170 ?  13.657 -14.373  -5.612 1.000 55.180 ? 170 LYS A CA  1 
ATOM 1304 C C   ? LYS A 1 170 ?  12.577 -13.792  -4.703 1.000 55.180 ? 170 LYS A C   1 
ATOM 1305 C CB  ? LYS A 1 170 ?  13.458 -15.881  -5.765 1.000 55.180 ? 170 LYS A CB  1 
ATOM 1306 O O   ? LYS A 1 170 ?  11.690 -14.515  -4.244 1.000 55.180 ? 170 LYS A O   1 
ATOM 1307 C CG  ? LYS A 1 170 ?  14.328 -16.514  -6.841 1.000 55.180 ? 170 LYS A CG  1 
ATOM 1308 C CD  ? LYS A 1 170 ?  14.033 -18.001  -6.995 1.000 55.180 ? 170 LYS A CD  1 
ATOM 1309 C CE  ? LYS A 1 170 ?  14.941 -18.647  -8.033 1.000 55.180 ? 170 LYS A CE  1 
ATOM 1310 N NZ  ? LYS A 1 170 ?  14.648 -20.103  -8.196 1.000 55.180 ? 170 LYS A NZ  1 
ATOM 1311 N N   ? TYR A 1 171 ?  12.777 -12.490  -4.102 1.000 50.720 ? 171 TYR A N   1 
ATOM 1312 C CA  ? TYR A 1 171 ?  11.742 -11.996  -3.199 1.000 50.720 ? 171 TYR A CA  1 
ATOM 1313 C C   ? TYR A 1 171 ?  10.808 -11.030  -3.917 1.000 50.720 ? 171 TYR A C   1 
ATOM 1314 C CB  ? TYR A 1 171 ?  12.372 -11.308  -1.984 1.000 50.720 ? 171 TYR A CB  1 
ATOM 1315 O O   ? TYR A 1 171 ?  11.261 -10.150  -4.654 1.000 50.720 ? 171 TYR A O   1 
ATOM 1316 C CG  ? TYR A 1 171 ?  13.312 -12.195  -1.204 1.000 50.720 ? 171 TYR A CG  1 
ATOM 1317 C CD1 ? TYR A 1 171 ?  12.835 -13.297  -0.498 1.000 50.720 ? 171 TYR A CD1 1 
ATOM 1318 C CD2 ? TYR A 1 171 ?  14.677 -11.932  -1.170 1.000 50.720 ? 171 TYR A CD2 1 
ATOM 1319 C CE1 ? TYR A 1 171 ?  13.696 -14.116   0.224 1.000 50.720 ? 171 TYR A CE1 1 
ATOM 1320 C CE2 ? TYR A 1 171 ?  15.548 -12.744  -0.450 1.000 50.720 ? 171 TYR A CE2 1 
ATOM 1321 O OH  ? TYR A 1 171 ?  15.906 -14.640   0.955 1.000 50.720 ? 171 TYR A OH  1 
ATOM 1322 C CZ  ? TYR A 1 171 ?  15.049 -13.833   0.242 1.000 50.720 ? 171 TYR A CZ  1 
ATOM 1323 N N   ? ASP A 1 172 ?   9.453 -11.222  -3.912 1.000 52.840 ? 172 ASP A N   1 
ATOM 1324 C CA  ? ASP A 1 172 ?   8.566 -10.314  -4.632 1.000 52.840 ? 172 ASP A CA  1 
ATOM 1325 C C   ? ASP A 1 172 ?   7.208 -10.210  -3.941 1.000 52.840 ? 172 ASP A C   1 
ATOM 1326 C CB  ? ASP A 1 172 ?   8.385 -10.775  -6.079 1.000 52.840 ? 172 ASP A CB  1 
ATOM 1327 O O   ? ASP A 1 172 ?   6.864 -11.051  -3.107 1.000 52.840 ? 172 ASP A O   1 
ATOM 1328 C CG  ? ASP A 1 172 ?   7.968  -9.651  -7.012 1.000 52.840 ? 172 ASP A CG  1 
ATOM 1329 O OD1 ? ASP A 1 172 ?   7.817  -8.500  -6.550 1.000 52.840 ? 172 ASP A OD1 1 
ATOM 1330 O OD2 ? ASP A 1 172 ?   7.787  -9.921  -8.219 1.000 52.840 ? 172 ASP A OD2 1 
ATOM 1331 N N   ? ALA A 1 173 ?   6.549  -9.005  -3.991 1.000 54.430 ? 173 ALA A N   1 
ATOM 1332 C CA  ? ALA A 1 173 ?   5.126  -8.865  -3.694 1.000 54.430 ? 173 ALA A CA  1 
ATOM 1333 C C   ? ALA A 1 173 ?   4.276  -9.168  -4.924 1.000 54.430 ? 173 ALA A C   1 
ATOM 1334 C CB  ? ALA A 1 173 ?   4.827  -7.460  -3.177 1.000 54.430 ? 173 ALA A CB  1 
ATOM 1335 O O   ? ALA A 1 173 ?   4.597  -8.729  -6.032 1.000 54.430 ? 173 ALA A O   1 
ATOM 1336 N N   ? CYS A 1 174 ?   3.407 -10.136  -4.791 1.000 62.550 ? 174 CYS A N   1 
ATOM 1337 C CA  ? CYS A 1 174 ?   2.554 -10.590  -5.884 1.000 62.550 ? 174 CYS A CA  1 
ATOM 1338 C C   ? CYS A 1 174 ?   1.093 -10.633  -5.454 1.000 62.550 ? 174 CYS A C   1 
ATOM 1339 C CB  ? CYS A 1 174 ?   2.993 -11.971  -6.370 1.000 62.550 ? 174 CYS A CB  1 
ATOM 1340 O O   ? CYS A 1 174 ?   0.597  -9.694  -4.828 1.000 62.550 ? 174 CYS A O   1 
ATOM 1341 S SG  ? CYS A 1 174 ?   2.359 -12.403  -8.005 1.000 62.550 ? 174 CYS A SG  1 
ATOM 1342 N N   ? GLN A 1 175 ?   0.239 -11.565  -6.003 1.000 55.490 ? 175 GLN A N   1 
ATOM 1343 C CA  ? GLN A 1 175 ?  -1.199 -11.667  -5.779 1.000 55.490 ? 175 GLN A CA  1 
ATOM 1344 C C   ? GLN A 1 175 ?  -1.522 -11.710  -4.288 1.000 55.490 ? 175 GLN A C   1 
ATOM 1345 C CB  ? GLN A 1 175 ?  -1.765 -12.907  -6.475 1.000 55.490 ? 175 GLN A CB  1 
ATOM 1346 O O   ? GLN A 1 175 ?  -0.907 -12.469  -3.536 1.000 55.490 ? 175 GLN A O   1 
ATOM 1347 C CG  ? GLN A 1 175 ?  -1.987 -12.725  -7.970 1.000 55.490 ? 175 GLN A CG  1 
ATOM 1348 C CD  ? GLN A 1 175 ?  -0.704 -12.840  -8.772 1.000 55.490 ? 175 GLN A CD  1 
ATOM 1349 N NE2 ? GLN A 1 175 ?  -0.765 -12.464 -10.045 1.000 55.490 ? 175 GLN A NE2 1 
ATOM 1350 O OE1 ? GLN A 1 175 ?   0.333 -13.263  -8.252 1.000 55.490 ? 175 GLN A OE1 1 
ATOM 1351 N N   ? GLY A 1 176 ?  -2.275 -10.757  -3.853 1.000 56.140 ? 176 GLY A N   1 
ATOM 1352 C CA  ? GLY A 1 176 ?  -2.730 -10.801  -2.472 1.000 56.140 ? 176 GLY A CA  1 
ATOM 1353 C C   ? GLY A 1 176 ?  -2.070  -9.754  -1.594 1.000 56.140 ? 176 GLY A C   1 
ATOM 1354 O O   ? GLY A 1 176 ?  -2.567  -9.445  -0.509 1.000 56.140 ? 176 GLY A O   1 
ATOM 1355 N N   ? ASP A 1 177 ?  -1.020  -9.062  -2.083 1.000 79.430 ? 177 ASP A N   1 
ATOM 1356 C CA  ? ASP A 1 177 ?  -0.375  -7.963  -1.371 1.000 79.430 ? 177 ASP A CA  1 
ATOM 1357 C C   ? ASP A 1 177 ?  -0.738  -6.617  -1.995 1.000 79.430 ? 177 ASP A C   1 
ATOM 1358 C CB  ? ASP A 1 177 ?   1.144  -8.146  -1.364 1.000 79.430 ? 177 ASP A CB  1 
ATOM 1359 O O   ? ASP A 1 177 ?  -0.151  -5.589  -1.651 1.000 79.430 ? 177 ASP A O   1 
ATOM 1360 C CG  ? ASP A 1 177 ?   1.589  -9.379  -0.598 1.000 79.430 ? 177 ASP A CG  1 
ATOM 1361 O OD1 ? ASP A 1 177 ?   1.033  -9.657   0.487 1.000 79.430 ? 177 ASP A OD1 1 
ATOM 1362 O OD2 ? ASP A 1 177 ?   2.505 -10.079  -1.082 1.000 79.430 ? 177 ASP A OD2 1 
ATOM 1363 N N   ? SER A 1 178 ?  -1.606  -6.784  -3.125 1.000 89.850 ? 178 SER A N   1 
ATOM 1364 C CA  ? SER A 1 178 ?  -2.076  -5.544  -3.734 1.000 89.850 ? 178 SER A CA  1 
ATOM 1365 C C   ? SER A 1 178 ?  -2.587  -4.569  -2.679 1.000 89.850 ? 178 SER A C   1 
ATOM 1366 C CB  ? SER A 1 178 ?  -3.181  -5.832  -4.751 1.000 89.850 ? 178 SER A CB  1 
ATOM 1367 O O   ? SER A 1 178 ?  -3.253  -4.973  -1.723 1.000 89.850 ? 178 SER A O   1 
ATOM 1368 O OG  ? SER A 1 178 ?  -2.670  -6.556  -5.857 1.000 89.850 ? 178 SER A OG  1 
ATOM 1369 N N   ? GLY A 1 179 ?  -1.996  -3.381  -2.906 1.000 93.760 ? 179 GLY A N   1 
ATOM 1370 C CA  ? GLY A 1 179 ?  -2.520  -2.380  -1.989 1.000 93.760 ? 179 GLY A CA  1 
ATOM 1371 C C   ? GLY A 1 179 ?  -1.679  -2.221  -0.737 1.000 93.760 ? 179 GLY A C   1 
ATOM 1372 O O   ? GLY A 1 179 ?  -1.848  -1.256   0.012 1.000 93.760 ? 179 GLY A O   1 
ATOM 1373 N N   ? GLY A 1 180 ?  -0.785  -3.105  -0.508 1.000 94.730 ? 180 GLY A N   1 
ATOM 1374 C CA  ? GLY A 1 180 ?   0.131  -3.030   0.619 1.000 94.730 ? 180 GLY A CA  1 
ATOM 1375 C C   ? GLY A 1 180 ?   1.158  -1.923   0.482 1.000 94.730 ? 180 GLY A C   1 
ATOM 1376 O O   ? GLY A 1 180 ?   1.425  -1.451  -0.625 1.000 94.730 ? 180 GLY A O   1 
ATOM 1377 N N   ? PRO A 1 181 ?   1.887  -1.562   1.582 1.000 96.320 ? 181 PRO A N   1 
ATOM 1378 C CA  ? PRO A 1 181 ?   2.780  -0.401   1.597 1.000 96.320 ? 181 PRO A CA  1 
ATOM 1379 C C   ? PRO A 1 181 ?   4.208  -0.750   1.185 1.000 96.320 ? 181 PRO A C   1 
ATOM 1380 C CB  ? PRO A 1 181 ?   2.730   0.063   3.055 1.000 96.320 ? 181 PRO A CB  1 
ATOM 1381 O O   ? PRO A 1 181 ?   4.712  -1.820   1.536 1.000 96.320 ? 181 PRO A O   1 
ATOM 1382 C CG  ? PRO A 1 181 ?   2.538  -1.189   3.848 1.000 96.320 ? 181 PRO A CG  1 
ATOM 1383 C CD  ? PRO A 1 181 ?   1.626  -2.103   3.083 1.000 96.320 ? 181 PRO A CD  1 
ATOM 1384 N N   ? LEU A 1 182 ?   4.770   0.077   0.370 1.000 96.170 ? 182 LEU A N   1 
ATOM 1385 C CA  ? LEU A 1 182 ?   6.220   0.134   0.218 1.000 96.170 ? 182 LEU A CA  1 
ATOM 1386 C C   ? LEU A 1 182 ?   6.826   1.164   1.165 1.000 96.170 ? 182 LEU A C   1 
ATOM 1387 C CB  ? LEU A 1 182 ?   6.594   0.470  -1.228 1.000 96.170 ? 182 LEU A CB  1 
ATOM 1388 O O   ? LEU A 1 182 ?   6.539   2.359   1.055 1.000 96.170 ? 182 LEU A O   1 
ATOM 1389 C CG  ? LEU A 1 182 ?   8.076   0.357  -1.589 1.000 96.170 ? 182 LEU A CG  1 
ATOM 1390 C CD1 ? LEU A 1 182 ?   8.506  -1.106  -1.610 1.000 96.170 ? 182 LEU A CD1 1 
ATOM 1391 C CD2 ? LEU A 1 182 ?   8.352   1.020  -2.934 1.000 96.170 ? 182 LEU A CD2 1 
ATOM 1392 N N   ? ILE A 1 183 ?   7.707   0.630   2.056 1.000 96.350 ? 183 ILE A N   1 
ATOM 1393 C CA  ? ILE A 1 183 ?   8.261   1.481   3.104 1.000 96.350 ? 183 ILE A CA  1 
ATOM 1394 C C   ? ILE A 1 183 ?   9.763   1.653   2.890 1.000 96.350 ? 183 ILE A C   1 
ATOM 1395 C CB  ? ILE A 1 183 ?   7.982   0.902   4.509 1.000 96.350 ? 183 ILE A CB  1 
ATOM 1396 O O   ? ILE A 1 183 ?  10.515   0.676   2.915 1.000 96.350 ? 183 ILE A O   1 
ATOM 1397 C CG1 ? ILE A 1 183 ?   6.479   0.668   4.702 1.000 96.350 ? 183 ILE A CG1 1 
ATOM 1398 C CG2 ? ILE A 1 183 ?   8.536   1.829   5.595 1.000 96.350 ? 183 ILE A CG2 1 
ATOM 1399 C CD1 ? ILE A 1 183 ?   6.140  -0.239   5.877 1.000 96.350 ? 183 ILE A CD1 1 
ATOM 1400 N N   ? CYS A 1 184 ?  10.183   2.824   2.679 1.000 95.790 ? 184 CYS A N   1 
ATOM 1401 C CA  ? CYS A 1 184 ?  11.588   3.205   2.585 1.000 95.790 ? 184 CYS A CA  1 
ATOM 1402 C C   ? CYS A 1 184 ?  11.974   4.150   3.717 1.000 95.790 ? 184 CYS A C   1 
ATOM 1403 C CB  ? CYS A 1 184 ?  11.875   3.866   1.237 1.000 95.790 ? 184 CYS A CB  1 
ATOM 1404 O O   ? CYS A 1 184 ?  11.384   5.221   3.865 1.000 95.790 ? 184 CYS A O   1 
ATOM 1405 S SG  ? CYS A 1 184 ?  11.329   2.892  -0.183 1.000 95.790 ? 184 CYS A SG  1 
ATOM 1406 N N   ? GLY A 1 185 ?  12.933   3.661   4.590 1.000 92.560 ? 185 GLY A N   1 
ATOM 1407 C CA  ? GLY A 1 185 ?  13.144   4.412   5.818 1.000 92.560 ? 185 GLY A CA  1 
ATOM 1408 C C   ? GLY A 1 185 ?  11.980   4.313   6.785 1.000 92.560 ? 185 GLY A C   1 
ATOM 1409 O O   ? GLY A 1 185 ?  11.561   3.213   7.151 1.000 92.560 ? 185 GLY A O   1 
ATOM 1410 N N   ? LYS A 1 186 ?  11.340   5.368   7.096 1.000 89.640 ? 186 LYS A N   1 
ATOM 1411 C CA  ? LYS A 1 186 ?  10.213   5.360   8.025 1.000 89.640 ? 186 LYS A CA  1 
ATOM 1412 C C   ? LYS A 1 186 ?   8.952   5.912   7.364 1.000 89.640 ? 186 LYS A C   1 
ATOM 1413 C CB  ? LYS A 1 186 ?  10.544   6.169   9.279 1.000 89.640 ? 186 LYS A CB  1 
ATOM 1414 O O   ? LYS A 1 186 ?   7.994   6.274   8.050 1.000 89.640 ? 186 LYS A O   1 
ATOM 1415 C CG  ? LYS A 1 186 ?  11.645   5.561  10.135 1.000 89.640 ? 186 LYS A CG  1 
ATOM 1416 C CD  ? LYS A 1 186 ?  11.884   6.375  11.400 1.000 89.640 ? 186 LYS A CD  1 
ATOM 1417 C CE  ? LYS A 1 186 ?  13.001   5.779  12.247 1.000 89.640 ? 186 LYS A CE  1 
ATOM 1418 N NZ  ? LYS A 1 186 ?  13.243   6.577  13.486 1.000 89.640 ? 186 LYS A NZ  1 
ATOM 1419 N N   ? GLU A 1 187 ?   8.986   5.954   6.001 1.000 95.270 ? 187 GLU A N   1 
ATOM 1420 C CA  ? GLU A 1 187 ?   7.863   6.589   5.318 1.000 95.270 ? 187 GLU A CA  1 
ATOM 1421 C C   ? GLU A 1 187 ?   7.220   5.639   4.312 1.000 95.270 ? 187 GLU A C   1 
ATOM 1422 C CB  ? GLU A 1 187 ?   8.317   7.871   4.615 1.000 95.270 ? 187 GLU A CB  1 
ATOM 1423 O O   ? GLU A 1 187 ?   7.893   4.772   3.751 1.000 95.270 ? 187 GLU A O   1 
ATOM 1424 C CG  ? GLU A 1 187 ?   8.792   8.960   5.567 1.000 95.270 ? 187 GLU A CG  1 
ATOM 1425 C CD  ? GLU A 1 187 ?   9.208  10.238   4.858 1.000 95.270 ? 187 GLU A CD  1 
ATOM 1426 O OE1 ? GLU A 1 187 ?   9.166  11.321   5.484 1.000 95.270 ? 187 GLU A OE1 1 
ATOM 1427 O OE2 ? GLU A 1 187 ?   9.577  10.156   3.665 1.000 95.270 ? 187 GLU A OE2 1 
ATOM 1428 N N   ? PHE A 1 188 ?   5.900   5.901   3.996 1.000 96.700 ? 188 PHE A N   1 
ATOM 1429 C CA  ? PHE A 1 188 ?   5.066   5.241   2.999 1.000 96.700 ? 188 PHE A CA  1 
ATOM 1430 C C   ? PHE A 1 188 ?   5.362   5.779   1.604 1.000 96.700 ? 188 PHE A C   1 
ATOM 1431 C CB  ? PHE A 1 188 ?   3.582   5.426   3.329 1.000 96.700 ? 188 PHE A CB  1 
ATOM 1432 O O   ? PHE A 1 188 ?   4.865   6.842   1.224 1.000 96.700 ? 188 PHE A O   1 
ATOM 1433 C CG  ? PHE A 1 188 ?   2.662   4.592   2.479 1.000 96.700 ? 188 PHE A CG  1 
ATOM 1434 C CD1 ? PHE A 1 188 ?   1.298   4.853   2.444 1.000 96.700 ? 188 PHE A CD1 1 
ATOM 1435 C CD2 ? PHE A 1 188 ?   3.162   3.546   1.714 1.000 96.700 ? 188 PHE A CD2 1 
ATOM 1436 C CE1 ? PHE A 1 188 ?   0.444   4.082   1.658 1.000 96.700 ? 188 PHE A CE1 1 
ATOM 1437 C CE2 ? PHE A 1 188 ?   2.316   2.772   0.926 1.000 96.700 ? 188 PHE A CE2 1 
ATOM 1438 C CZ  ? PHE A 1 188 ?   0.957   3.041   0.901 1.000 96.700 ? 188 PHE A CZ  1 
ATOM 1439 N N   ? SER A 1 189 ?   6.160   4.972   0.857 1.000 96.690 ? 189 SER A N   1 
ATOM 1440 C CA  ? SER A 1 189 ?   6.740   5.495  -0.375 1.000 96.690 ? 189 SER A CA  1 
ATOM 1441 C C   ? SER A 1 189 ?   5.982   4.991  -1.600 1.000 96.690 ? 189 SER A C   1 
ATOM 1442 C CB  ? SER A 1 189 ?   8.214   5.105  -0.482 1.000 96.690 ? 189 SER A CB  1 
ATOM 1443 O O   ? SER A 1 189 ?   6.052   5.597  -2.671 1.000 96.690 ? 189 SER A O   1 
ATOM 1444 O OG  ? SER A 1 189 ?   8.976   5.734   0.534 1.000 96.690 ? 189 SER A OG  1 
ATOM 1445 N N   ? GLY A 1 190 ?   5.171   3.917  -1.449 1.000 96.750 ? 190 GLY A N   1 
ATOM 1446 C CA  ? GLY A 1 190 ?   4.454   3.368  -2.589 1.000 96.750 ? 190 GLY A CA  1 
ATOM 1447 C C   ? GLY A 1 190 ?   3.385   2.366  -2.195 1.000 96.750 ? 190 GLY A C   1 
ATOM 1448 O O   ? GLY A 1 190 ?   3.293   1.974  -1.030 1.000 96.750 ? 190 GLY A O   1 
ATOM 1449 N N   ? ILE A 1 191 ?   2.617   1.949  -3.283 1.000 97.000 ? 191 ILE A N   1 
ATOM 1450 C CA  ? ILE A 1 191 ?   1.552   0.963  -3.140 1.000 97.000 ? 191 ILE A CA  1 
ATOM 1451 C C   ? ILE A 1 191 ?   1.795  -0.202  -4.097 1.000 97.000 ? 191 ILE A C   1 
ATOM 1452 C CB  ? ILE A 1 191 ?   0.163   1.589  -3.399 1.000 97.000 ? 191 ILE A CB  1 
ATOM 1453 O O   ? ILE A 1 191 ?   2.050   0.007  -5.286 1.000 97.000 ? 191 ILE A O   1 
ATOM 1454 C CG1 ? ILE A 1 191 ?  -0.075   2.770  -2.452 1.000 97.000 ? 191 ILE A CG1 1 
ATOM 1455 C CG2 ? ILE A 1 191 ?  -0.939   0.536  -3.251 1.000 97.000 ? 191 ILE A CG2 1 
ATOM 1456 C CD1 ? ILE A 1 191 ?  -1.275   3.630  -2.824 1.000 97.000 ? 191 ILE A CD1 1 
ATOM 1457 N N   ? VAL A 1 192 ?   1.771  -1.372  -3.477 1.000 94.770 ? 192 VAL A N   1 
ATOM 1458 C CA  ? VAL A 1 192 ?   1.921  -2.534  -4.347 1.000 94.770 ? 192 VAL A CA  1 
ATOM 1459 C C   ? VAL A 1 192 ?   0.855  -2.503  -5.440 1.000 94.770 ? 192 VAL A C   1 
ATOM 1460 C CB  ? VAL A 1 192 ?   1.829  -3.855  -3.550 1.000 94.770 ? 192 VAL A CB  1 
ATOM 1461 O O   ? VAL A 1 192 ?  -0.343  -2.496  -5.147 1.000 94.770 ? 192 VAL A O   1 
ATOM 1462 C CG1 ? VAL A 1 192 ?   1.928  -5.058  -4.486 1.000 94.770 ? 192 VAL A CG1 1 
ATOM 1463 C CG2 ? VAL A 1 192 ?   2.921  -3.912  -2.484 1.000 94.770 ? 192 VAL A CG2 1 
ATOM 1464 N N   ? SER A 1 193 ?   1.245  -2.540  -6.726 1.000 93.290 ? 193 SER A N   1 
ATOM 1465 C CA  ? SER A 1 193 ?   0.325  -2.399  -7.850 1.000 93.290 ? 193 SER A CA  1 
ATOM 1466 C C   ? SER A 1 193 ?   0.305  -3.659  -8.709 1.000 93.290 ? 193 SER A C   1 
ATOM 1467 C CB  ? SER A 1 193 ?   0.709  -1.193  -8.708 1.000 93.290 ? 193 SER A CB  1 
ATOM 1468 O O   ? SER A 1 193 ?  -0.663  -4.421  -8.679 1.000 93.290 ? 193 SER A O   1 
ATOM 1469 O OG  ? SER A 1 193 ?  -0.296  -0.920  -9.670 1.000 93.290 ? 193 SER A OG  1 
ATOM 1470 N N   ? PHE A 1 194 ?   1.453  -3.915  -9.465 1.000 89.290 ? 194 PHE A N   1 
ATOM 1471 C CA  ? PHE A 1 194 ?   1.479  -5.088 -10.330 1.000 89.290 ? 194 PHE A CA  1 
ATOM 1472 C C   ? PHE A 1 194 ?   2.909  -5.564 -10.555 1.000 89.290 ? 194 PHE A C   1 
ATOM 1473 C CB  ? PHE A 1 194 ?   0.811  -4.781 -11.674 1.000 89.290 ? 194 PHE A CB  1 
ATOM 1474 O O   ? PHE A 1 194 ?   3.860  -4.932 -10.089 1.000 89.290 ? 194 PHE A O   1 
ATOM 1475 C CG  ? PHE A 1 194 ?   1.552  -3.767 -12.503 1.000 89.290 ? 194 PHE A CG  1 
ATOM 1476 C CD1 ? PHE A 1 194 ?   1.336  -2.407 -12.319 1.000 89.290 ? 194 PHE A CD1 1 
ATOM 1477 C CD2 ? PHE A 1 194 ?   2.465  -4.174 -13.467 1.000 89.290 ? 194 PHE A CD2 1 
ATOM 1478 C CE1 ? PHE A 1 194 ?   2.021  -1.466 -13.085 1.000 89.290 ? 194 PHE A CE1 1 
ATOM 1479 C CE2 ? PHE A 1 194 ?   3.154  -3.240 -14.236 1.000 89.290 ? 194 PHE A CE2 1 
ATOM 1480 C CZ  ? PHE A 1 194 ?   2.929  -1.886 -14.044 1.000 89.290 ? 194 PHE A CZ  1 
ATOM 1481 N N   ? GLY A 1 195 ?   3.152  -6.570 -11.252 1.000 83.600 ? 195 GLY A N   1 
ATOM 1482 C CA  ? GLY A 1 195 ?   4.426  -7.138 -11.666 1.000 83.600 ? 195 GLY A CA  1 
ATOM 1483 C C   ? GLY A 1 195 ?   4.276  -8.301 -12.629 1.000 83.600 ? 195 GLY A C   1 
ATOM 1484 O O   ? GLY A 1 195 ?   3.158  -8.732 -12.921 1.000 83.600 ? 195 GLY A O   1 
ATOM 1485 N N   ? LYS A 1 196 ?   5.525  -8.565 -13.266 1.000 75.050 ? 196 LYS A N   1 
ATOM 1486 C CA  ? LYS A 1 196 ?   5.580  -9.718 -14.160 1.000 75.050 ? 196 LYS A CA  1 
ATOM 1487 C C   ? LYS A 1 196 ?   6.306 -10.889 -13.504 1.000 75.050 ? 196 LYS A C   1 
ATOM 1488 C CB  ? LYS A 1 196 ?   6.266  -9.346 -15.475 1.000 75.050 ? 196 LYS A CB  1 
ATOM 1489 O O   ? LYS A 1 196 ?   7.338 -10.702 -12.857 1.000 75.050 ? 196 LYS A O   1 
ATOM 1490 C CG  ? LYS A 1 196 ?   5.472  -8.375 -16.336 1.000 75.050 ? 196 LYS A CG  1 
ATOM 1491 C CD  ? LYS A 1 196 ?   6.136  -8.154 -17.688 1.000 75.050 ? 196 LYS A CD  1 
ATOM 1492 C CE  ? LYS A 1 196 ?   5.340  -7.184 -18.551 1.000 75.050 ? 196 LYS A CE  1 
ATOM 1493 N NZ  ? LYS A 1 196 ?   5.988  -6.965 -19.879 1.000 75.050 ? 196 LYS A NZ  1 
ATOM 1494 N N   ? LYS A 1 197 ?   5.648 -12.073 -13.471 1.000 67.820 ? 197 LYS A N   1 
ATOM 1495 C CA  ? LYS A 1 197 ?   6.319 -13.285 -13.012 1.000 67.820 ? 197 LYS A CA  1 
ATOM 1496 C C   ? LYS A 1 197 ?   6.852 -13.114 -11.592 1.000 67.820 ? 197 LYS A C   1 
ATOM 1497 C CB  ? LYS A 1 197 ?   7.462 -13.657 -13.958 1.000 67.820 ? 197 LYS A CB  1 
ATOM 1498 O O   ? LYS A 1 197 ?   8.043 -12.863 -11.396 1.000 67.820 ? 197 LYS A O   1 
ATOM 1499 C CG  ? LYS A 1 197 ?   7.004 -14.048 -15.356 1.000 67.820 ? 197 LYS A CG  1 
ATOM 1500 C CD  ? LYS A 1 197 ?   8.175 -14.493 -16.223 1.000 67.820 ? 197 LYS A CD  1 
ATOM 1501 C CE  ? LYS A 1 197 ?   7.720 -14.877 -17.624 1.000 67.820 ? 197 LYS A CE  1 
ATOM 1502 N NZ  ? LYS A 1 197 ?   8.872 -15.248 -18.499 1.000 67.820 ? 197 LYS A NZ  1 
ATOM 1503 N N   ? CYS A 1 198 ?   5.906 -13.224 -10.627 1.000 67.780 ? 198 CYS A N   1 
ATOM 1504 C CA  ? CYS A 1 198 ?   6.195 -13.027  -9.210 1.000 67.780 ? 198 CYS A CA  1 
ATOM 1505 C C   ? CYS A 1 198 ?   7.415 -13.835  -8.785 1.000 67.780 ? 198 CYS A C   1 
ATOM 1506 C CB  ? CYS A 1 198 ?   4.989 -13.421  -8.358 1.000 67.780 ? 198 CYS A CB  1 
ATOM 1507 O O   ? CYS A 1 198 ?   7.545 -15.007  -9.145 1.000 67.780 ? 198 CYS A O   1 
ATOM 1508 S SG  ? CYS A 1 198 ?   3.545 -12.363  -8.606 1.000 67.780 ? 198 CYS A SG  1 
ATOM 1509 N N   ? GLY A 1 199 ?   8.407 -13.127  -8.069 1.000 60.720 ? 199 GLY A N   1 
ATOM 1510 C CA  ? GLY A 1 199 ?   9.485 -13.894  -7.464 1.000 60.720 ? 199 GLY A CA  1 
ATOM 1511 C C   ? GLY A 1 199 ?  10.633 -14.163  -8.418 1.000 60.720 ? 199 GLY A C   1 
ATOM 1512 O O   ? GLY A 1 199 ?  11.551 -14.919  -8.095 1.000 60.720 ? 199 GLY A O   1 
ATOM 1513 N N   ? ASP A 1 200 ?  10.483 -13.578  -9.684 1.000 69.840 ? 200 ASP A N   1 
ATOM 1514 C CA  ? ASP A 1 200 ?  11.576 -13.548 -10.650 1.000 69.840 ? 200 ASP A CA  1 
ATOM 1515 C C   ? ASP A 1 200 ?  12.431 -12.296 -10.473 1.000 69.840 ? 200 ASP A C   1 
ATOM 1516 C CB  ? ASP A 1 200 ?  11.033 -13.617 -12.079 1.000 69.840 ? 200 ASP A CB  1 
ATOM 1517 O O   ? ASP A 1 200 ?  11.934 -11.175 -10.603 1.000 69.840 ? 200 ASP A O   1 
ATOM 1518 C CG  ? ASP A 1 200 ?  12.119 -13.842 -13.116 1.000 69.840 ? 200 ASP A CG  1 
ATOM 1519 O OD1 ? ASP A 1 200 ?  13.268 -13.399 -12.903 1.000 69.840 ? 200 ASP A OD1 1 
ATOM 1520 O OD2 ? ASP A 1 200 ?  11.822 -14.466 -14.158 1.000 69.840 ? 200 ASP A OD2 1 
ATOM 1521 N N   ? PRO A 1 201 ?  13.682 -12.603 -10.116 1.000 71.060 ? 201 PRO A N   1 
ATOM 1522 C CA  ? PRO A 1 201 ?  14.596 -11.496  -9.824 1.000 71.060 ? 201 PRO A CA  1 
ATOM 1523 C C   ? PRO A 1 201 ?  14.783 -10.556 -11.014 1.000 71.060 ? 201 PRO A C   1 
ATOM 1524 C CB  ? PRO A 1 201 ?  15.908 -12.203  -9.476 1.000 71.060 ? 201 PRO A CB  1 
ATOM 1525 O O   ? PRO A 1 201 ?  15.198  -9.408 -10.838 1.000 71.060 ? 201 PRO A O   1 
ATOM 1526 C CG  ? PRO A 1 201 ?  15.501 -13.583  -9.069 1.000 71.060 ? 201 PRO A CG  1 
ATOM 1527 C CD  ? PRO A 1 201 ?  14.227 -13.934  -9.781 1.000 71.060 ? 201 PRO A CD  1 
ATOM 1528 N N   ? LYS A 1 202 ?  14.352 -11.058 -12.213 1.000 77.580 ? 202 LYS A N   1 
ATOM 1529 C CA  ? LYS A 1 202 ?  14.457 -10.292 -13.451 1.000 77.580 ? 202 LYS A CA  1 
ATOM 1530 C C   ? LYS A 1 202 ?  13.312  -9.291 -13.577 1.000 77.580 ? 202 LYS A C   1 
ATOM 1531 C CB  ? LYS A 1 202 ?  14.471 -11.227 -14.662 1.000 77.580 ? 202 LYS A CB  1 
ATOM 1532 O O   ? LYS A 1 202 ?  13.435  -8.284 -14.279 1.000 77.580 ? 202 LYS A O   1 
ATOM 1533 C CG  ? LYS A 1 202 ?  14.746 -10.524 -15.983 1.000 77.580 ? 202 LYS A CG  1 
ATOM 1534 C CD  ? LYS A 1 202 ?  14.812 -11.514 -17.139 1.000 77.580 ? 202 LYS A CD  1 
ATOM 1535 C CE  ? LYS A 1 202 ?  14.989 -10.805 -18.475 1.000 77.580 ? 202 LYS A CE  1 
ATOM 1536 N NZ  ? LYS A 1 202 ?  15.047 -11.771 -19.612 1.000 77.580 ? 202 LYS A NZ  1 
ATOM 1537 N N   ? TYR A 1 203 ?  12.232  -9.498 -12.817 1.000 84.220 ? 203 TYR A N   1 
ATOM 1538 C CA  ? TYR A 1 203 ?  11.047  -8.658 -12.948 1.000 84.220 ? 203 TYR A CA  1 
ATOM 1539 C C   ? TYR A 1 203 ?  10.679  -8.021 -11.613 1.000 84.220 ? 203 TYR A C   1 
ATOM 1540 C CB  ? TYR A 1 203 ?   9.865  -9.475 -13.480 1.000 84.220 ? 203 TYR A CB  1 
ATOM 1541 O O   ? TYR A 1 203 ?   9.963  -8.621 -10.808 1.000 84.220 ? 203 TYR A O   1 
ATOM 1542 C CG  ? TYR A 1 203 ?  10.041  -9.941 -14.905 1.000 84.220 ? 203 TYR A CG  1 
ATOM 1543 C CD1 ? TYR A 1 203 ?   9.833  -9.072 -15.973 1.000 84.220 ? 203 TYR A CD1 1 
ATOM 1544 C CD2 ? TYR A 1 203 ?  10.416 -11.250 -15.185 1.000 84.220 ? 203 TYR A CD2 1 
ATOM 1545 C CE1 ? TYR A 1 203 ?   9.992  -9.498 -17.288 1.000 84.220 ? 203 TYR A CE1 1 
ATOM 1546 C CE2 ? TYR A 1 203 ?  10.578 -11.687 -16.496 1.000 84.220 ? 203 TYR A CE2 1 
ATOM 1547 O OH  ? TYR A 1 203 ?  10.525 -11.231 -18.838 1.000 84.220 ? 203 TYR A OH  1 
ATOM 1548 C CZ  ? TYR A 1 203 ?  10.365 -10.805 -17.539 1.000 84.220 ? 203 TYR A CZ  1 
ATOM 1549 N N   ? PRO A 1 204 ?  11.258  -6.791 -11.356 1.000 88.960 ? 204 PRO A N   1 
ATOM 1550 C CA  ? PRO A 1 204 ?  10.859  -6.102 -10.127 1.000 88.960 ? 204 PRO A CA  1 
ATOM 1551 C C   ? PRO A 1 204 ?   9.362  -5.800 -10.079 1.000 88.960 ? 204 PRO A C   1 
ATOM 1552 C CB  ? PRO A 1 204 ?  11.675  -4.808 -10.167 1.000 88.960 ? 204 PRO A CB  1 
ATOM 1553 O O   ? PRO A 1 204 ?   8.708  -5.736 -11.124 1.000 88.960 ? 204 PRO A O   1 
ATOM 1554 C CG  ? PRO A 1 204 ?  12.753  -5.067 -11.169 1.000 88.960 ? 204 PRO A CG  1 
ATOM 1555 C CD  ? PRO A 1 204 ?  12.275  -6.125 -12.121 1.000 88.960 ? 204 PRO A CD  1 
ATOM 1556 N N   ? GLY A 1 205 ?   8.836  -5.688  -8.827 1.000 89.890 ? 205 GLY A N   1 
ATOM 1557 C CA  ? GLY A 1 205 ?   7.455  -5.257  -8.670 1.000 89.890 ? 205 GLY A CA  1 
ATOM 1558 C C   ? GLY A 1 205 ?   7.246  -3.792  -9.001 1.000 89.890 ? 205 GLY A C   1 
ATOM 1559 O O   ? GLY A 1 205 ?   8.172  -2.986  -8.889 1.000 89.890 ? 205 GLY A O   1 
ATOM 1560 N N   ? ILE A 1 206 ?   6.032  -3.515  -9.415 1.000 93.470 ? 206 ILE A N   1 
ATOM 1561 C CA  ? ILE A 1 206 ?   5.660  -2.135  -9.704 1.000 93.470 ? 206 ILE A CA  1 
ATOM 1562 C C   ? ILE A 1 206 ?   4.761  -1.598  -8.592 1.000 93.470 ? 206 ILE A C   1 
ATOM 1563 C CB  ? ILE A 1 206 ?   4.951  -2.015 -11.071 1.000 93.470 ? 206 ILE A CB  1 
ATOM 1564 O O   ? ILE A 1 206 ?   3.802  -2.259  -8.188 1.000 93.470 ? 206 ILE A O   1 
ATOM 1565 C CG1 ? ILE A 1 206 ?   5.813  -2.635 -12.177 1.000 93.470 ? 206 ILE A CG1 1 
ATOM 1566 C CG2 ? ILE A 1 206 ?   4.627  -0.552 -11.386 1.000 93.470 ? 206 ILE A CG2 1 
ATOM 1567 C CD1 ? ILE A 1 206 ?   7.219  -2.057 -12.263 1.000 93.470 ? 206 ILE A CD1 1 
ATOM 1568 N N   ? TYR A 1 207 ?   5.140  -0.448  -8.133 1.000 95.290 ? 207 TYR A N   1 
ATOM 1569 C CA  ? TYR A 1 207 ?   4.415   0.255  -7.080 1.000 95.290 ? 207 TYR A CA  1 
ATOM 1570 C C   ? TYR A 1 207 ?   3.910   1.606  -7.573 1.000 95.290 ? 207 TYR A C   1 
ATOM 1571 C CB  ? TYR A 1 207 ?   5.307   0.448  -5.850 1.000 95.290 ? 207 TYR A CB  1 
ATOM 1572 O O   ? TYR A 1 207 ?   4.536   2.234  -8.429 1.000 95.290 ? 207 TYR A O   1 
ATOM 1573 C CG  ? TYR A 1 207 ?   5.863  -0.841  -5.295 1.000 95.290 ? 207 TYR A CG  1 
ATOM 1574 C CD1 ? TYR A 1 207 ?   5.335  -1.410  -4.139 1.000 95.290 ? 207 TYR A CD1 1 
ATOM 1575 C CD2 ? TYR A 1 207 ?   6.919  -1.491  -5.925 1.000 95.290 ? 207 TYR A CD2 1 
ATOM 1576 C CE1 ? TYR A 1 207 ?   5.846  -2.596  -3.623 1.000 95.290 ? 207 TYR A CE1 1 
ATOM 1577 C CE2 ? TYR A 1 207 ?   7.438  -2.678  -5.418 1.000 95.290 ? 207 TYR A CE2 1 
ATOM 1578 O OH  ? TYR A 1 207 ?   7.405  -4.397  -3.763 1.000 95.290 ? 207 TYR A OH  1 
ATOM 1579 C CZ  ? TYR A 1 207 ?   6.895  -3.222  -4.269 1.000 95.290 ? 207 TYR A CZ  1 
ATOM 1580 N N   ? THR A 1 208 ?   2.691   1.926  -7.061 1.000 96.710 ? 208 THR A N   1 
ATOM 1581 C CA  ? THR A 1 208 ?   2.229   3.289  -7.296 1.000 96.710 ? 208 THR A CA  1 
ATOM 1582 C C   ? THR A 1 208 ?   3.029   4.284  -6.460 1.000 96.710 ? 208 THR A C   1 
ATOM 1583 C CB  ? THR A 1 208 ?   0.730   3.434  -6.976 1.000 96.710 ? 208 THR A CB  1 
ATOM 1584 O O   ? THR A 1 208 ?   3.126   4.139  -5.239 1.000 96.710 ? 208 THR A O   1 
ATOM 1585 C CG2 ? THR A 1 208 ?   0.252   4.863  -7.211 1.000 96.710 ? 208 THR A CG2 1 
ATOM 1586 O OG1 ? THR A 1 208 ?  -0.020   2.547  -7.816 1.000 96.710 ? 208 THR A OG1 1 
ATOM 1587 N N   ? ARG A 1 209 ?   3.664   5.252  -7.146 1.000 96.850 ? 209 ARG A N   1 
ATOM 1588 C CA  ? ARG A 1 209 ?   4.471   6.284  -6.503 1.000 96.850 ? 209 ARG A CA  1 
ATOM 1589 C C   ? ARG A 1 209 ?   3.588   7.302  -5.787 1.000 96.850 ? 209 ARG A C   1 
ATOM 1590 C CB  ? ARG A 1 209 ?   5.358   6.991  -7.529 1.000 96.850 ? 209 ARG A CB  1 
ATOM 1591 O O   ? ARG A 1 209 ?   2.852   8.053  -6.429 1.000 96.850 ? 209 ARG A O   1 
ATOM 1592 C CG  ? ARG A 1 209 ?   6.294   8.026  -6.925 1.000 96.850 ? 209 ARG A CG  1 
ATOM 1593 C CD  ? ARG A 1 209 ?   7.057   8.791  -7.998 1.000 96.850 ? 209 ARG A CD  1 
ATOM 1594 N NE  ? ARG A 1 209 ?   7.948   7.915  -8.754 1.000 96.850 ? 209 ARG A NE  1 
ATOM 1595 N NH1 ? ARG A 1 209 ?   9.897   8.879  -7.973 1.000 96.850 ? 209 ARG A NH1 1 
ATOM 1596 N NH2 ? ARG A 1 209 ?   9.990   7.130  -9.452 1.000 96.850 ? 209 ARG A NH2 1 
ATOM 1597 C CZ  ? ARG A 1 209 ?   9.276   7.976  -8.725 1.000 96.850 ? 209 ARG A CZ  1 
ATOM 1598 N N   ? LEU A 1 210 ?   3.750   7.410  -4.408 1.000 97.060 ? 210 LEU A N   1 
ATOM 1599 C CA  ? LEU A 1 210 ?   2.826   8.174  -3.578 1.000 97.060 ? 210 LEU A CA  1 
ATOM 1600 C C   ? LEU A 1 210 ?   3.083   9.671  -3.714 1.000 97.060 ? 210 LEU A C   1 
ATOM 1601 C CB  ? LEU A 1 210 ?   2.950   7.755  -2.111 1.000 97.060 ? 210 LEU A CB  1 
ATOM 1602 O O   ? LEU A 1 210 ?   2.155  10.477  -3.610 1.000 97.060 ? 210 LEU A O   1 
ATOM 1603 C CG  ? LEU A 1 210 ?   2.323   6.411  -1.735 1.000 97.060 ? 210 LEU A CG  1 
ATOM 1604 C CD1 ? LEU A 1 210 ?   2.452   6.168  -0.235 1.000 97.060 ? 210 LEU A CD1 1 
ATOM 1605 C CD2 ? LEU A 1 210 ?   0.862   6.363  -2.167 1.000 97.060 ? 210 LEU A CD2 1 
ATOM 1606 N N   ? THR A 1 211 ?   4.331  10.083  -3.964 1.000 96.410 ? 211 THR A N   1 
ATOM 1607 C CA  ? THR A 1 211 ?   4.668  11.501  -4.016 1.000 96.410 ? 211 THR A CA  1 
ATOM 1608 C C   ? THR A 1 211 ?   3.878  12.204  -5.116 1.000 96.410 ? 211 THR A C   1 
ATOM 1609 C CB  ? THR A 1 211 ?   6.175  11.709  -4.250 1.000 96.410 ? 211 THR A CB  1 
ATOM 1610 O O   ? THR A 1 211 ?   3.620  13.406  -5.031 1.000 96.410 ? 211 THR A O   1 
ATOM 1611 C CG2 ? THR A 1 211 ?   6.984  11.304  -3.022 1.000 96.410 ? 211 THR A CG2 1 
ATOM 1612 O OG1 ? THR A 1 211 ?   6.594  10.915  -5.367 1.000 96.410 ? 211 THR A OG1 1 
ATOM 1613 N N   ? ARG A 1 212 ?   3.399  11.496  -6.093 1.000 96.000 ? 212 ARG A N   1 
ATOM 1614 C CA  ? ARG A 1 212 ?   2.670  12.072  -7.218 1.000 96.000 ? 212 ARG A CA  1 
ATOM 1615 C C   ? ARG A 1 212 ?   1.212  12.329  -6.852 1.000 96.000 ? 212 ARG A C   1 
ATOM 1616 C CB  ? ARG A 1 212 ?   2.749  11.153  -8.439 1.000 96.000 ? 212 ARG A CB  1 
ATOM 1617 O O   ? ARG A 1 212 ?   0.488  12.997  -7.594 1.000 96.000 ? 212 ARG A O   1 
ATOM 1618 C CG  ? ARG A 1 212 ?   4.163  10.932  -8.953 1.000 96.000 ? 212 ARG A CG  1 
ATOM 1619 C CD  ? ARG A 1 212 ?   4.821  12.238  -9.374 1.000 96.000 ? 212 ARG A CD  1 
ATOM 1620 N NE  ? ARG A 1 212 ?   4.197  12.795 -10.570 1.000 96.000 ? 212 ARG A NE  1 
ATOM 1621 N NH1 ? ARG A 1 212 ?   5.638  14.593 -10.737 1.000 96.000 ? 212 ARG A NH1 1 
ATOM 1622 N NH2 ? ARG A 1 212 ?   3.958  14.318 -12.273 1.000 96.000 ? 212 ARG A NH2 1 
ATOM 1623 C CZ  ? ARG A 1 212 ?   4.599  13.901 -11.191 1.000 96.000 ? 212 ARG A CZ  1 
ATOM 1624 N N   ? TYR A 1 213 ?   0.808  11.770  -5.628 1.000 97.120 ? 213 TYR A N   1 
ATOM 1625 C CA  ? TYR A 1 213 ?  -0.622  11.782  -5.344 1.000 97.120 ? 213 TYR A CA  1 
ATOM 1626 C C   ? TYR A 1 213 ?  -0.905  12.423  -3.991 1.000 97.120 ? 213 TYR A C   1 
ATOM 1627 C CB  ? TYR A 1 213 ?  -1.189  10.359  -5.376 1.000 97.120 ? 213 TYR A CB  1 
ATOM 1628 O O   ? TYR A 1 213 ?  -2.001  12.277  -3.445 1.000 97.120 ? 213 TYR A O   1 
ATOM 1629 C CG  ? TYR A 1 213 ?  -1.046   9.678  -6.716 1.000 97.120 ? 213 TYR A CG  1 
ATOM 1630 C CD1 ? TYR A 1 213 ?  -1.983   9.882  -7.726 1.000 97.120 ? 213 TYR A CD1 1 
ATOM 1631 C CD2 ? TYR A 1 213 ?   0.025   8.830  -6.974 1.000 97.120 ? 213 TYR A CD2 1 
ATOM 1632 C CE1 ? TYR A 1 213 ?  -1.857   9.255  -8.961 1.000 97.120 ? 213 TYR A CE1 1 
ATOM 1633 C CE2 ? TYR A 1 213 ?   0.162   8.198  -8.205 1.000 97.120 ? 213 TYR A CE2 1 
ATOM 1634 O OH  ? TYR A 1 213 ?  -0.652   7.794 -10.412 1.000 97.120 ? 213 TYR A OH  1 
ATOM 1635 C CZ  ? TYR A 1 213 ?  -0.782   8.417  -9.191 1.000 97.120 ? 213 TYR A CZ  1 
ATOM 1636 N N   ? LEU A 1 214 ?   0.063  13.091  -3.441 1.000 96.400 ? 214 LEU A N   1 
ATOM 1637 C CA  ? LEU A 1 214 ?  -0.080  13.633  -2.094 1.000 96.400 ? 214 LEU A CA  1 
ATOM 1638 C C   ? LEU A 1 214 ?  -1.191  14.676  -2.042 1.000 96.400 ? 214 LEU A C   1 
ATOM 1639 C CB  ? LEU A 1 214 ?   1.238  14.251  -1.622 1.000 96.400 ? 214 LEU A CB  1 
ATOM 1640 O O   ? LEU A 1 214 ?  -1.970  14.713  -1.087 1.000 96.400 ? 214 LEU A O   1 
ATOM 1641 C CG  ? LEU A 1 214 ?   2.389  13.278  -1.361 1.000 96.400 ? 214 LEU A CG  1 
ATOM 1642 C CD1 ? LEU A 1 214 ?   3.649  14.040  -0.965 1.000 96.400 ? 214 LEU A CD1 1 
ATOM 1643 C CD2 ? LEU A 1 214 ?   2.004  12.272  -0.281 1.000 96.400 ? 214 LEU A CD2 1 
ATOM 1644 N N   ? GLN A 1 215 ?  -1.178  15.500  -3.123 1.000 95.820 ? 215 GLN A N   1 
ATOM 1645 C CA  ? GLN A 1 215 ?  -2.219  16.522  -3.159 1.000 95.820 ? 215 GLN A CA  1 
ATOM 1646 C C   ? GLN A 1 215 ?  -3.606  15.892  -3.237 1.000 95.820 ? 215 GLN A C   1 
ATOM 1647 C CB  ? GLN A 1 215 ?  -2.004  17.467  -4.343 1.000 95.820 ? 215 GLN A CB  1 
ATOM 1648 O O   ? GLN A 1 215 ?  -4.529  16.321  -2.541 1.000 95.820 ? 215 GLN A O   1 
ATOM 1649 C CG  ? GLN A 1 215 ?  -2.965  18.648  -4.369 1.000 95.820 ? 215 GLN A CG  1 
ATOM 1650 C CD  ? GLN A 1 215 ?  -2.846  19.529  -3.139 1.000 95.820 ? 215 GLN A CD  1 
ATOM 1651 N NE2 ? GLN A 1 215 ?  -3.967  19.760  -2.465 1.000 95.820 ? 215 GLN A NE2 1 
ATOM 1652 O OE1 ? GLN A 1 215 ?  -1.755  19.996  -2.797 1.000 95.820 ? 215 GLN A OE1 1 
ATOM 1653 N N   ? TRP A 1 216 ?  -3.762  14.932  -4.054 1.000 97.410 ? 216 TRP A N   1 
ATOM 1654 C CA  ? TRP A 1 216 ?  -5.027  14.219  -4.198 1.000 97.410 ? 216 TRP A CA  1 
ATOM 1655 C C   ? TRP A 1 216 ?  -5.437  13.567  -2.881 1.000 97.410 ? 216 TRP A C   1 
ATOM 1656 C CB  ? TRP A 1 216 ?  -4.924  13.157  -5.297 1.000 97.410 ? 216 TRP A CB  1 
ATOM 1657 O O   ? TRP A 1 216 ?  -6.594  13.666  -2.467 1.000 97.410 ? 216 TRP A O   1 
ATOM 1658 C CG  ? TRP A 1 216 ?  -6.151  12.308  -5.440 1.000 97.410 ? 216 TRP A CG  1 
ATOM 1659 C CD1 ? TRP A 1 216 ?  -7.317  12.644  -6.068 1.000 97.410 ? 216 TRP A CD1 1 
ATOM 1660 C CD2 ? TRP A 1 216 ?  -6.333  10.980  -4.939 1.000 97.410 ? 216 TRP A CD2 1 
ATOM 1661 C CE2 ? TRP A 1 216 ?  -7.636  10.572  -5.301 1.000 97.410 ? 216 TRP A CE2 1 
ATOM 1662 C CE3 ? TRP A 1 216 ?  -5.520  10.094  -4.219 1.000 97.410 ? 216 TRP A CE3 1 
ATOM 1663 N NE1 ? TRP A 1 216 ?  -8.215  11.605  -5.988 1.000 97.410 ? 216 TRP A NE1 1 
ATOM 1664 C CH2 ? TRP A 1 216 ?  -7.329   8.468  -4.262 1.000 97.410 ? 216 TRP A CH2 1 
ATOM 1665 C CZ2 ? TRP A 1 216 ?  -8.145   9.315  -4.966 1.000 97.410 ? 216 TRP A CZ2 1 
ATOM 1666 C CZ3 ? TRP A 1 216 ?  -6.028   8.843  -3.887 1.000 97.410 ? 216 TRP A CZ3 1 
ATOM 1667 N N   ? ILE A 1 217 ?  -4.489  12.953  -2.214 1.000 97.500 ? 217 ILE A N   1 
ATOM 1668 C CA  ? ILE A 1 217 ?  -4.735  12.294  -0.937 1.000 97.500 ? 217 ILE A CA  1 
ATOM 1669 C C   ? ILE A 1 217 ?  -5.206  13.320   0.092 1.000 97.500 ? 217 ILE A C   1 
ATOM 1670 C CB  ? ILE A 1 217 ?  -3.473  11.563  -0.425 1.000 97.500 ? 217 ILE A CB  1 
ATOM 1671 O O   ? ILE A 1 217 ?  -6.200  13.099   0.787 1.000 97.500 ? 217 ILE A O   1 
ATOM 1672 C CG1 ? ILE A 1 217 ?  -3.130  10.384  -1.343 1.000 97.500 ? 217 ILE A CG1 1 
ATOM 1673 C CG2 ? ILE A 1 217 ?  -3.668  11.094   1.019 1.000 97.500 ? 217 ILE A CG2 1 
ATOM 1674 C CD1 ? ILE A 1 217 ?  -1.754   9.783  -1.091 1.000 97.500 ? 217 ILE A CD1 1 
ATOM 1675 N N   ? ARG A 1 218 ?  -4.602  14.418   0.135 1.000 96.110 ? 218 ARG A N   1 
ATOM 1676 C CA  ? ARG A 1 218 ?  -4.935  15.481   1.078 1.000 96.110 ? 218 ARG A CA  1 
ATOM 1677 C C   ? ARG A 1 218 ?  -6.314  16.062   0.784 1.000 96.110 ? 218 ARG A C   1 
ATOM 1678 C CB  ? ARG A 1 218 ?  -3.880  16.588   1.036 1.000 96.110 ? 218 ARG A CB  1 
ATOM 1679 O O   ? ARG A 1 218 ?  -7.086  16.340   1.705 1.000 96.110 ? 218 ARG A O   1 
ATOM 1680 C CG  ? ARG A 1 218 ?  -2.570  16.216   1.712 1.000 96.110 ? 218 ARG A CG  1 
ATOM 1681 C CD  ? ARG A 1 218 ?  -1.684  17.434   1.933 1.000 96.110 ? 218 ARG A CD  1 
ATOM 1682 N NE  ? ARG A 1 218 ?  -1.190  17.977   0.671 1.000 96.110 ? 218 ARG A NE  1 
ATOM 1683 N NH1 ? ARG A 1 218 ?   0.652  16.587   0.556 1.000 96.110 ? 218 ARG A NH1 1 
ATOM 1684 N NH2 ? ARG A 1 218 ?   0.267  18.126  -1.099 1.000 96.110 ? 218 ARG A NH2 1 
ATOM 1685 C CZ  ? ARG A 1 218 ?  -0.091  17.562   0.045 1.000 96.110 ? 218 ARG A CZ  1 
ATOM 1686 N N   ? ASP A 1 219 ?  -6.611  16.255  -0.458 1.000 96.430 ? 219 ASP A N   1 
ATOM 1687 C CA  ? ASP A 1 219 ?  -7.894  16.812  -0.875 1.000 96.430 ? 219 ASP A CA  1 
ATOM 1688 C C   ? ASP A 1 219 ?  -9.047  15.894  -0.475 1.000 96.430 ? 219 ASP A C   1 
ATOM 1689 C CB  ? ASP A 1 219 ?  -7.911  17.049  -2.387 1.000 96.430 ? 219 ASP A CB  1 
ATOM 1690 O O   ? ASP A 1 219 ? -10.081  16.361   0.008 1.000 96.430 ? 219 ASP A O   1 
ATOM 1691 C CG  ? ASP A 1 219 ?  -7.035  18.213  -2.814 1.000 96.430 ? 219 ASP A CG  1 
ATOM 1692 O OD1 ? ASP A 1 219 ?  -6.618  19.013  -1.948 1.000 96.430 ? 219 ASP A OD1 1 
ATOM 1693 O OD2 ? ASP A 1 219 ?  -6.761  18.334  -4.028 1.000 96.430 ? 219 ASP A OD2 1 
ATOM 1694 N N   ? VAL A 1 220 ?  -8.880  14.653  -0.641 1.000 96.330 ? 220 VAL A N   1 
ATOM 1695 C CA  ? VAL A 1 220 ?  -9.945  13.689  -0.386 1.000 96.330 ? 220 VAL A CA  1 
ATOM 1696 C C   ? VAL A 1 220 ? -10.115  13.493   1.119 1.000 96.330 ? 220 VAL A C   1 
ATOM 1697 C CB  ? VAL A 1 220 ?  -9.659  12.334  -1.071 1.000 96.330 ? 220 VAL A CB  1 
ATOM 1698 O O   ? VAL A 1 220 ? -11.241  13.443   1.621 1.000 96.330 ? 220 VAL A O   1 
ATOM 1699 C CG1 ? VAL A 1 220 ? -10.691  11.288  -0.652 1.000 96.330 ? 220 VAL A CG1 1 
ATOM 1700 C CG2 ? VAL A 1 220 ?  -9.645  12.496  -2.590 1.000 96.330 ? 220 VAL A CG2 1 
ATOM 1701 N N   ? THR A 1 221 ?  -8.967  13.512   1.861 1.000 95.530 ? 221 THR A N   1 
ATOM 1702 C CA  ? THR A 1 221 ?  -9.020  13.139   3.270 1.000 95.530 ? 221 THR A CA  1 
ATOM 1703 C C   ? THR A 1 221 ?  -9.189  14.374   4.151 1.000 95.530 ? 221 THR A C   1 
ATOM 1704 C CB  ? THR A 1 221 ?  -7.752  12.373   3.693 1.000 95.530 ? 221 THR A CB  1 
ATOM 1705 O O   ? THR A 1 221 ?  -9.339  14.258   5.369 1.000 95.530 ? 221 THR A O   1 
ATOM 1706 C CG2 ? THR A 1 221 ?  -7.578  11.101   2.870 1.000 95.530 ? 221 THR A CG2 1 
ATOM 1707 O OG1 ? THR A 1 221 ?  -6.607  13.214   3.501 1.000 95.530 ? 221 THR A OG1 1 
ATOM 1708 N N   ? GLY A 1 222 ?  -9.294  15.557   3.515 1.000 89.830 ? 222 GLY A N   1 
ATOM 1709 C CA  ? GLY A 1 222 ?  -9.517  16.779   4.271 1.000 89.830 ? 222 GLY A CA  1 
ATOM 1710 C C   ? GLY A 1 222 ?  -8.278  17.264   5.000 1.000 89.830 ? 222 GLY A C   1 
ATOM 1711 O O   ? GLY A 1 222 ?  -8.378  18.010   5.976 1.000 89.830 ? 222 GLY A O   1 
ATOM 1712 N N   ? GLY A 1 223 ?  -6.987  17.016   4.482 1.000 74.890 ? 223 GLY A N   1 
ATOM 1713 C CA  ? GLY A 1 223 ?  -5.712  17.582   4.890 1.000 74.890 ? 223 GLY A CA  1 
ATOM 1714 C C   ? GLY A 1 223 ?  -5.088  16.860   6.070 1.000 74.890 ? 223 GLY A C   1 
ATOM 1715 O O   ? GLY A 1 223 ?  -5.799  16.323   6.922 1.000 74.890 ? 223 GLY A O   1 
ATOM 1716 N N   ? ALA A 1 224 ?  -3.739  16.282   6.047 1.000 50.930 ? 224 ALA A N   1 
ATOM 1717 C CA  ? ALA A 1 224 ?  -2.771  15.781   7.019 1.000 50.930 ? 224 ALA A CA  1 
ATOM 1718 C C   ? ALA A 1 224 ?  -2.283  16.900   7.934 1.000 50.930 ? 224 ALA A C   1 
ATOM 1719 C CB  ? ALA A 1 224 ?  -1.590  15.128   6.305 1.000 50.930 ? 224 ALA A CB  1 
ATOM 1720 O O   ? ALA A 1 224 ?  -2.018  18.014   7.477 1.000 50.930 ? 224 ALA A O   1 
# 
loop_
_struct_sheet_range.sheet_id 
_struct_sheet_range.id 
_struct_sheet_range.beg_label_comp_id 
_struct_sheet_range.beg_label_asym_id 
_struct_sheet_range.beg_label_seq_id 
_struct_sheet_range.pdbx_beg_PDB_ins_code 
_struct_sheet_range.end_label_comp_id 
_struct_sheet_range.end_label_asym_id 
_struct_sheet_range.end_label_seq_id 
_struct_sheet_range.pdbx_end_PDB_ins_code 
_struct_sheet_range.beg_auth_comp_id 
_struct_sheet_range.beg_auth_asym_id 
_struct_sheet_range.beg_auth_seq_id 
_struct_sheet_range.end_auth_comp_id 
_struct_sheet_range.end_auth_asym_id 
_struct_sheet_range.end_auth_seq_id 
A A ILE A   3 ? ILE A   3 ? ILE A 3   ILE A 3   
A B ASP A 172 ? ASP A 172 ? ASP A 172 ASP A 172 
B C ARG A   6 ? GLU A   7 ? ARG A 6   GLU A 7   
B D SER A 116 ? GLY A 121 ? SER A 116 GLY A 121 
B E ARG A 137 ? VAL A 144 ? ARG A 137 VAL A 144 
B F MET A 161 ? GLY A 165 ? MET A 161 GLY A 165 
B G PRO A 181 ? CYS A 184 ? PRO A 181 CYS A 184 
B H GLU A 187 ? PHE A 194 ? GLU A 187 PHE A 194 
B I GLY A 205 ? ARG A 209 ? GLY A 205 ARG A 209 
C J MET A  16 ? SER A  21 ? MET A 16  SER A 21  
C K GLY A  24 ? LYS A  32 ? GLY A 24  LYS A 32  
C L TRP A  35 ? THR A  38 ? TRP A 35  THR A 38  
C M GLU A  48 ? LEU A  51 ? GLU A 48  LEU A 51  
C N GLN A  64 ? PRO A  73 ? GLN A 64  PRO A 73  
C O GLN A  87 ? ILE A  91 ? GLN A 87  ILE A 91  
D P LYS A  55 ? LYS A  55 ? LYS A 55  LYS A 55  
D Q VAL A 135 ? VAL A 135 ? VAL A 135 VAL A 135 
E R GLU A  78 ? GLU A  78 ? GLU A 78  GLU A 78  
E S ILE A  83 ? ILE A  83 ? ILE A 83  ILE A 83  
F T VAL A 124 ? VAL A 124 ? VAL A 124 VAL A 124 
F U PRO A 132 ? PRO A 132 ? PRO A 132 PRO A 132 
# 
loop_
_struct_conf.id 
_struct_conf.conf_type_id 
_struct_conf.beg_label_comp_id 
_struct_conf.beg_label_asym_id 
_struct_conf.beg_label_seq_id 
_struct_conf.pdbx_beg_PDB_ins_code 
_struct_conf.end_label_comp_id 
_struct_conf.end_label_asym_id 
_struct_conf.end_label_seq_id 
_struct_conf.pdbx_end_PDB_ins_code 
_struct_conf.beg_auth_comp_id 
_struct_conf.beg_auth_asym_id 
_struct_conf.beg_auth_seq_id 
_struct_conf.end_auth_comp_id 
_struct_conf.end_auth_asym_id 
_struct_conf.end_auth_seq_id 
STRN1         STRN         ILE A   3 ? ILE A   3 ? ILE A 3   ILE A 3   
TURN_TY1_P1   TURN_TY1_P   ASP A   4 ? ASP A   4 ? ASP A 4   ASP A 4   
HELX_LH_PP_P1 HELX_LH_PP_P GLY A   5 ? GLY A   5 ? GLY A 5   GLY A 5   
STRN2         STRN         ARG A   6 ? GLU A   7 ? ARG A 6   GLU A 7   
HELX_LH_PP_P2 HELX_LH_PP_P ALA A   8 ? ALA A   9 ? ALA A 8   ALA A 9   
TURN_TY1_P2   TURN_TY1_P   SER A  10 ? HIS A  11 ? SER A 10  HIS A 11  
BEND1         BEND         SER A  12 ? SER A  12 ? SER A 12  SER A 12  
TURN_TY1_P3   TURN_TY1_P   PRO A  14 ? TYR A  15 ? PRO A 14  TYR A 15  
STRN3         STRN         MET A  16 ? SER A  21 ? MET A 16  SER A 21  
TURN_TY1_P4   TURN_TY1_P   ARG A  22 ? THR A  23 ? ARG A 22  THR A 23  
STRN4         STRN         GLY A  24 ? LYS A  32 ? GLY A 24  LYS A 32  
TURN_TY1_P5   TURN_TY1_P   GLN A  33 ? ASN A  34 ? GLN A 33  ASN A 34  
STRN5         STRN         TRP A  35 ? THR A  38 ? TRP A 35  THR A 38  
TURN_TY1_P6   TURN_TY1_P   ALA A  40 ? HIS A  41 ? ALA A 40  HIS A 41  
BEND2         BEND         CYS A  42 ? CYS A  42 ? CYS A 42  CYS A 42  
TURN_TY1_P7   TURN_TY1_P   ASN A  45 ? ASN A  46 ? ASN A 45  ASN A 46  
STRN6         STRN         GLU A  48 ? LEU A  51 ? GLU A 48  LEU A 51  
BEND3         BEND         GLY A  52 ? GLY A  52 ? GLY A 52  GLY A 52  
BEND4         BEND         HIS A  54 ? HIS A  54 ? HIS A 54  HIS A 54  
STRN7         STRN         LYS A  55 ? LYS A  55 ? LYS A 55  LYS A 55  
BEND5         BEND         VAL A  56 ? SER A  58 ? VAL A 56  SER A 58  
TURN_TY1_P8   TURN_TY1_P   ASN A  61 ? GLU A  62 ? ASN A 61  GLU A 62  
STRN8         STRN         GLN A  64 ? PRO A  73 ? GLN A 64  PRO A 73  
TURN_TY1_P9   TURN_TY1_P   PRO A  75 ? CYS A  76 ? PRO A 75  CYS A 76  
STRN9         STRN         GLU A  78 ? GLU A  78 ? GLU A 78  GLU A 78  
TURN_TY1_P10  TURN_TY1_P   TRP A  79 ? LYS A  82 ? TRP A 79  LYS A 82  
STRN10        STRN         ILE A  83 ? ILE A  83 ? ILE A 83  ILE A 83  
TURN_TY1_P11  TURN_TY1_P   HIS A  84 ? HIS A  84 ? HIS A 84  HIS A 84  
STRN11        STRN         GLN A  87 ? ILE A  91 ? GLN A 87  ILE A 91  
BEND6         BEND         LYS A  92 ? GLY A  93 ? LYS A 92  GLY A 93  
BEND7         BEND         ASN A  98 ? VAL A 101 ? ASN A 98  VAL A 101 
HELX_LH_PP_P3 HELX_LH_PP_P VAL A 103 ? PRO A 107 ? VAL A 103 PRO A 107 
BEND8         BEND         THR A 108 ? MET A 109 ? THR A 108 MET A 109 
HELX_LH_PP_P4 HELX_LH_PP_P ASP A 110 ? LYS A 112 ? ASP A 110 LYS A 112 
TURN_TY1_P12  TURN_TY1_P   PRO A 113 ? GLY A 114 ? PRO A 113 GLY A 114 
STRN12        STRN         SER A 116 ? GLY A 121 ? SER A 116 GLY A 121 
BEND9         BEND         GLY A 123 ? GLY A 123 ? GLY A 123 GLY A 123 
STRN13        STRN         VAL A 124 ? VAL A 124 ? VAL A 124 VAL A 124 
BEND10        BEND         THR A 125 ? LYS A 126 ? THR A 125 LYS A 126 
TURN_TY1_P13  TURN_TY1_P   PRO A 127 ? ASN A 128 ? PRO A 127 ASN A 128 
BEND11        BEND         THR A 131 ? THR A 131 ? THR A 131 THR A 131 
STRN14        STRN         PRO A 132 ? PRO A 132 ? PRO A 132 PRO A 132 
BEND12        BEND         ASP A 134 ? ASP A 134 ? ASP A 134 ASP A 134 
STRN15        STRN         VAL A 135 ? VAL A 135 ? VAL A 135 VAL A 135 
STRN16        STRN         ARG A 137 ? VAL A 144 ? ARG A 137 VAL A 144 
HELX_RH_AL_P1 HELX_RH_AL_P ARG A 146 ? ILE A 152 ? ARG A 146 ILE A 152 
TURN_TY1_P14  TURN_TY1_P   TYR A 153 ? LYS A 154 ? TYR A 153 LYS A 154 
BEND13        BEND         LYS A 155 ? LYS A 155 ? LYS A 155 LYS A 155 
TURN_TY1_P15  TURN_TY1_P   THR A 159 ? ASN A 160 ? THR A 159 ASN A 160 
STRN17        STRN         MET A 161 ? GLY A 165 ? MET A 161 GLY A 165 
TURN_TY1_P16  TURN_TY1_P   PRO A 167 ? LYS A 168 ? PRO A 167 LYS A 168 
BEND14        BEND         LYS A 169 ? LYS A 169 ? LYS A 169 LYS A 169 
STRN18        STRN         ASP A 172 ? ASP A 172 ? ASP A 172 ASP A 172 
TURN_TY1_P17  TURN_TY1_P   GLN A 175 ? GLY A 176 ? GLN A 175 GLY A 176 
TURN_TY1_P18  TURN_TY1_P   SER A 178 ? GLY A 179 ? SER A 178 GLY A 179 
HELX_LH_PP_P5 HELX_LH_PP_P GLY A 180 ? GLY A 180 ? GLY A 180 GLY A 180 
STRN19        STRN         PRO A 181 ? CYS A 184 ? PRO A 181 CYS A 184 
TURN_TY1_P19  TURN_TY1_P   GLY A 185 ? LYS A 186 ? GLY A 185 LYS A 186 
STRN20        STRN         GLU A 187 ? PHE A 194 ? GLU A 187 PHE A 194 
BEND15        BEND         LYS A 196 ? LYS A 197 ? LYS A 196 LYS A 197 
TURN_TY1_P20  TURN_TY1_P   CYS A 198 ? GLY A 199 ? CYS A 198 GLY A 199 
TURN_TY1_P21  TURN_TY1_P   PRO A 201 ? LYS A 202 ? PRO A 201 LYS A 202 
BEND16        BEND         TYR A 203 ? TYR A 203 ? TYR A 203 TYR A 203 
STRN21        STRN         GLY A 205 ? ARG A 209 ? GLY A 205 ARG A 209 
HELX_RH_3T_P1 HELX_RH_3T_P LEU A 210 ? TYR A 213 ? LEU A 210 TYR A 213 
HELX_RH_AL_P2 HELX_RH_AL_P LEU A 214 ? THR A 221 ? LEU A 214 THR A 221 
TURN_TY1_P22  TURN_TY1_P   GLY A 222 ? GLY A 222 ? GLY A 222 GLY A 222 
# 
