# Supplementary material for: FlatProt: 2D visualization eases protein structure comparison
Source: BMC Bioinformatics. 2025 Aug 13;26:210. doi: 10.1186/s12859-025-06233-x (PMC12344939; doi:10.1186/s12859-025-06233-x)
Supplement: Supplementary file 1 — Supplementary Material 1 [file 12859_2025_6233_MOESM1_ESM.zip › KLK/structures/MumuKlk1b3.cif]

data_MumuKlk1b3
# 
_entry.id   MumuKlk1b3 
# 
_entity.id                         1      
_entity.type                       polymer 
_entity.pdbx_description           polymer-1 
_entity.formula_weight             25074.6 
_entity.pdbx_number_of_molecules        1 
# 
loop_
_struct_sheet.id 
_struct_sheet.number_strands 
A 2 
B 7 
C 6 
D 2 
E 2 
# 
loop_
_struct_conf_type.id 
_struct_conf_type.criteria 
STRN         DSSP 
TURN_TY1_P   DSSP 
HELX_LH_PP_P DSSP 
BEND         DSSP 
HELX_RH_3T_P DSSP 
HELX_RH_AL_P DSSP 
# 
_struct_asym.id          A 
_struct_asym.entity_id   1 
# 
_software.pdbx_ordinal     1 
_software.name             dssp 
_software.version          4.4.10 
_software.date             ? 
_software.classification   'model annotation' 
# 
_entity_poly.entity_id                      1 
_entity_poly.type                           polypeptide(L) 
_entity_poly.nstd_linkage                   n 
_entity_poly.nstd_monomer                   n 
_entity_poly.pdbx_seq_one_letter_code       
;RIVGGFKCEKNSQPWHVAVYRYTQYLCGGVLLDPNWVLTAAHCYDDNYKVWLGKNNLFKDEPSAQHRFVSKAIPHPGFNE
YDYSNDLMLLRLSKPADITDTVKPITLPTEEPKLGSTCLASGWGSITPTKFQFTDDLYCVNLKLLPNEDCAKAHIEKVTD
AMLCAGEMDGGKDTCKGDSGGPLICDGVLQGITSWGHTPCGEPDMPGVYTKLNKFTSWIKDTMAKN
;
_entity_poly.pdbx_seq_one_letter_code_can   
;RIVGGFKCEKNSQPWHVAVYRYTQYLCGGVLLDPNWVLTAAHCYDDNYKVWLGKNNLFKDEPSAQHRFVSKAIPHPGFNE
YDYSNDLMLLRLSKPADITDTVKPITLPTEEPKLGSTCLASGWGSITPTKFQFTDDLYCVNLKLLPNEDCAKAHIEKVTD
AMLCAGEMDGGKDTCKGDSGGPLICDGVLQGITSWGHTPCGEPDMPGVYTKLNKFTSWIKDTMAKN
;
_entity_poly.pdbx_strand_id                 A 
# 
loop_
_dssp_struct_summary.entry_id 
_dssp_struct_summary.label_comp_id 
_dssp_struct_summary.label_asym_id 
_dssp_struct_summary.label_seq_id 
_dssp_struct_summary.secondary_structure 
_dssp_struct_summary.ss_bridge 
_dssp_struct_summary.helix_3_10 
_dssp_struct_summary.helix_alpha 
_dssp_struct_summary.helix_pi 
_dssp_struct_summary.helix_pp 
_dssp_struct_summary.bend 
_dssp_struct_summary.chirality 
_dssp_struct_summary.sheet 
_dssp_struct_summary.strand 
_dssp_struct_summary.ladder_1 
_dssp_struct_summary.ladder_2 
_dssp_struct_summary.accessibility 
_dssp_struct_summary.TCO 
_dssp_struct_summary.kappa 
_dssp_struct_summary.alpha 
_dssp_struct_summary.phi 
_dssp_struct_summary.psi 
_dssp_struct_summary.x_ca 
_dssp_struct_summary.y_ca 
_dssp_struct_summary.z_ca 
MumuKlk1b3 ARG A 1   . . . . . . . . . . . . ? .      .     .      .      115.5  1.3   6.4   -10.3 
MumuKlk1b3 ILE A 2   E . > . . . . - A A A . ? -0.920 .     -171.9 -110.4 99.6   0.9   3.2   -12.3 
MumuKlk1b3 VAL A 3   E . 3 . . . . + A A A . ? -0.848 70.0  6.2    -93.1  132.2  3.2   3.7   -15.4 
MumuKlk1b3 GLY A 4   T . 3 . . . S + . . . . ? 0.711  106.5 125.4  73.5   14.9   3.1   1.1   -18.2 
MumuKlk1b3 GLY A 5   . . < . . . . - . . . . ? -0.075 52.7  -122.8 -97.6  -166.5 0.2   -0.6  -16.4 
MumuKlk1b3 PHE A 6   E . . . . . . - B C B . ? -0.948 33.0  -87.2  -137.3 153.1  -3.4  -1.7  -17.4 
MumuKlk1b3 LYS A 7   E . . . . > . - B C B . ? -0.533 52.4  -119.2 -59.4  126.0  -6.8  -1.0  -16.2 
MumuKlk1b3 CYS A 8   P . . . . P . - . . . . ? -0.423 29.4  -101.0 -66.0  140.6  -7.6  -3.6  -13.5 
MumuKlk1b3 GLU A 9   P . > . . P . - . . . . ? -0.428 56.4  -85.6  -57.9  135.0  -10.4 -5.9  -14.1 
MumuKlk1b3 LYS A 10  T . 3 . . < S - . . . . ? -0.246 109.1 -4.3   -48.1  127.0  -13.4 -4.7  -12.1 
MumuKlk1b3 ASN A 11  T . 3 . . . S + . . . . ? 0.596  92.7  126.2  67.3   11.2   -13.3 -6.0  -8.5  
MumuKlk1b3 SER A 12  S . < . . . S + . . . . ? 0.638  72.3  50.6   -74.0  -12.6  -10.2 -8.1  -9.3  
MumuKlk1b3 GLN A 13  . . > . . . . + . . . . ? -0.564 65.3  164.2  -122.6 72.6   -8.4  -6.5  -6.2  
MumuKlk1b3 PRO A 14  T . 3 . . . S + . . . . ? 0.632  74.0  55.1   -74.1  -8.1   -11.0 -6.9  -3.4  
MumuKlk1b3 TRP A 15  T . 3 . . . S + . . . . ? 0.529  80.6  109.1  -97.2  -18.9  -8.4  -6.1  -0.7  
MumuKlk1b3 HIS A 16  E . < . . . . - C J I . ? -0.539 52.5  -162.9 -67.6  134.8  -7.3  -2.7  -2.2  
MumuKlk1b3 VAL A 17  E . . . . . . - C J I J ? -0.921 17.3  -137.8 -125.4 137.8  -8.5  0.3   -0.1  
MumuKlk1b3 ALA A 18  E . . . . . . - C J I J ? -0.886 19.5  -156.4 -92.5  120.9  -8.8  4.0   -0.8  
MumuKlk1b3 VAL A 19  E . . . . . . - C J I J ? -0.879 14.2  -164.5 -101.1 124.3  -7.6  6.1   2.1   
MumuKlk1b3 TYR A 20  E . . . . . . - C J I J ? -0.821 24.6  -150.4 -113.1 145.1  -9.1  9.6   2.3   
MumuKlk1b3 ARG A 21  E . > . . . S - C J I J ? -0.979 81.4  -52.0  -102.8 109.2  -8.3  12.8  4.0   
MumuKlk1b3 TYR A 22  T . 3 . . . S - . . . . ? -0.440 124.3 -23.1  54.9   -106.0 -11.7 14.3  4.4   
MumuKlk1b3 THR A 23  T . 3 . . . S + . . . . ? 0.442  120.3 95.1   -115.3 4.0    -12.9 14.2  0.8   
MumuKlk1b3 GLN A 24  E . < . . . S - C K I . ? -0.801 79.3  -116.5 -105.5 131.7  -9.5  14.0  -0.9  
MumuKlk1b3 TYR A 25  E . . . . . . + C K I . ? -0.459 37.9  170.5  -61.8  127.6  -7.8  10.8  -1.8  
MumuKlk1b3 LEU A 26  E . . . . . . - C K . . ? 0.841  52.7  -30.5  -105.5 -57.6  -4.6  10.4  0.2   
MumuKlk1b3 CYS A 27  E . . . . . . - C K I . ? -0.899 58.7  -97.2  -150.9 170.8  -3.2  6.9   -0.3  
MumuKlk1b3 GLY A 28  E . . . . . . - C K I . ? -0.400 37.4  -172.7 -86.0  174.9  -4.0  3.3   -1.0  
MumuKlk1b3 GLY A 29  E . . . . . . - C K I . ? -0.942 19.3  -122.3 -157.4 175.2  -4.4  0.6   1.7   
MumuKlk1b3 VAL A 30  E . . . . . . - C K I K ? -0.995 18.3  -131.7 -133.9 126.3  -4.9  -3.1  2.2   
MumuKlk1b3 LEU A 31  E . . . . . . + C K . K ? -0.685 28.8  170.2  -76.2  118.3  -7.6  -4.8  4.1   
MumuKlk1b3 LEU A 32  E . . . . . . - C K . . ? 0.727  69.1  -11.5  -100.0 -31.4  -6.0  -7.4  6.4   
MumuKlk1b3 ASP A 33  E . > . . . S - C K . K ? -0.930 86.0  -80.7  -157.2 174.5  -9.1  -8.3  8.4   
MumuKlk1b3 PRO A 34  T . 3 . . . S + . . . . ? 0.769  130.1 32.4   -58.1  -15.6  -12.7 -7.0  8.9   
MumuKlk1b3 ASN A 35  T . 3 . . . S + . . . . ? 0.491  109.5 71.5   -115.8 -6.1   -11.4 -4.4  11.3  
MumuKlk1b3 TRP A 36  E . < . . . . - C L K L ? -0.951 47.0  -173.5 -132.8 132.8  -7.9  -3.5  10.0  
MumuKlk1b3 VAL A 37  E . . . . . . - C L K L ? -0.968 16.0  -147.9 -116.7 131.8  -6.4  -1.7  7.0   
MumuKlk1b3 LEU A 38  E . . . . . . + C L K L ? -0.881 30.4  151.1  -98.6  132.5  -2.7  -1.6  6.3   
MumuKlk1b3 THR A 39  E . . . . . . - C L . L ? -0.821 49.6  -70.8  -146.4 177.9  -1.2  1.6   4.7   
MumuKlk1b3 ALA A 40  . . > . . . . - . . . . ? -0.656 32.1  -137.7 -78.4  139.7  2.1   3.5   4.5   
MumuKlk1b3 ALA A 41  G . > . . . S + . . . . ? 0.762  103.8 65.4   -66.4  -29.0  3.1   5.4   7.6   
MumuKlk1b3 HIS A 42  G . 3 . . . S + . . . . ? 0.591  89.6  69.7   -73.3  -3.1   4.2   8.4   5.5   
MumuKlk1b3 CYS A 43  G . < . . . S + . . . . ? 0.138  76.5  149.7  -93.6  21.9   0.5   8.7   4.6   
MumuKlk1b3 TYR A 44  . . < . . . . + . . . . ? -0.278 12.7  154.4  -68.5  140.4  -0.3  9.8   8.2   
MumuKlk1b3 ASP A 45  . . . . . . . - . . . . ? -0.937 48.6  -123.3 -155.5 168.2  -3.2  12.2  9.0   
MumuKlk1b3 ASP A 46  S . . . . . S + . . . . ? 0.644  102.7 48.4   -94.8  -2.3   -5.6  13.2  11.9  
MumuKlk1b3 ASN A 47  S . . . . . S + . . . . ? -0.720 72.0  175.5  -143.0 88.9   -8.8  12.5  9.8   
MumuKlk1b3 TYR A 48  E . . . . . . + C M J . ? -0.691 7.6   172.4  -98.1  137.6  -8.9  9.1   8.0   
MumuKlk1b3 LYS A 49  E . . . . . . - C M J M ? -0.972 14.6  -156.0 -129.8 146.0  -11.8 7.6   6.0   
MumuKlk1b3 VAL A 50  E . . . . . . - C M J M ? -0.962 7.7   -155.6 -124.6 144.4  -11.6 4.6   4.0   
MumuKlk1b3 TRP A 51  E . . . . . . - C M J M ? -0.983 15.3  -166.9 -110.2 124.3  -13.5 3.3   1.0   
MumuKlk1b3 LEU A 52  E . . . . . . + C M J M ? -0.850 66.4  24.0   -107.4 146.3  -13.6 -0.5  0.4   
MumuKlk1b3 GLY A 53  S . . . . . S + . . . . ? 0.652  83.1  144.9  81.4   16.0   -14.8 -2.3  -2.7  
MumuKlk1b3 LYS A 54  . . . . . . . + . . . . ? -0.722 26.3  170.3  -91.3  137.1  -14.2 0.7   -5.0  
MumuKlk1b3 ASN A 55  S . . . . . S + . . . . ? 0.650  77.6  45.5   -103.2 -34.8  -13.0 0.2   -8.6  
MumuKlk1b3 ASN A 56  B . . . . . S - D P O . ? -0.965 72.8  -147.6 -112.7 129.0  -13.6 3.9   -9.6  
MumuKlk1b3 LEU A 57  S . . . . . S + . . . . ? 0.786  96.7  33.2   -68.1  -19.6  -12.4 6.7   -7.3  
MumuKlk1b3 PHE A 58  S . . . . . S + . . . . ? 0.574  98.4  91.9   -122.5 -6.3   -15.2 9.1   -8.2  
MumuKlk1b3 LYS A 59  S . . . . . S - . . . . ? -0.657 76.2  -121.6 -96.6  140.6  -18.2 6.8   -8.9  
MumuKlk1b3 ASP A 60  . . . . . . . - . . . . ? -0.767 35.3  -168.2 -75.0  107.3  -20.8 5.8   -6.4  
MumuKlk1b3 GLU A 61  . . > . . . . - . . . . ? -0.913 23.1  -142.7 -105.2 124.1  -20.5 2.0   -6.5  
MumuKlk1b3 PRO A 62  T . 3 . . . S + . . . . ? 0.808  104.1 54.5   -54.5  -27.5  -23.2 -0.0  -4.7  
MumuKlk1b3 SER A 63  T . 3 . . . S + . . . . ? 0.636  87.6  106.3  -81.2  -13.9  -20.6 -2.6  -3.6  
MumuKlk1b3 ALA A 64  . . < . . . . - . . . . ? -0.409 55.6  -156.4 -75.7  137.3  -18.4 0.3   -2.0  
MumuKlk1b3 GLN A 65  E . . . . . . - C N M . ? -0.985 3.8   -148.8 -116.6 127.2  -18.3 0.5   1.8   
MumuKlk1b3 HIS A 66  E . . . . . . + C N M . ? -0.868 21.0  178.5  -97.5  128.1  -17.5 3.6   3.7   
MumuKlk1b3 ARG A 67  E . . . . . . - C N M . ? -0.983 23.3  -132.8 -130.4 142.0  -15.8 3.3   7.1   
MumuKlk1b3 PHE A 68  E . . . . . . - C N M . ? -0.633 24.6  -124.0 -84.8  149.9  -14.5 5.7   9.7   
MumuKlk1b3 VAL A 69  E . . . . . . - C N N . ? -0.878 25.2  -179.2 -96.2  121.6  -11.1 5.3   11.1  
MumuKlk1b3 SER A 70  E . . . . . S + C N . . ? 0.747  71.0  16.8   -88.4  -25.7  -11.1 5.0   15.0  
MumuKlk1b3 LYS A 71  E . . . . . . - C N N . ? -0.992 55.7  -160.2 -153.0 136.0  -7.3  4.6   15.4  
MumuKlk1b3 ALA A 72  E . . . . . . - C N N . ? -0.986 14.0  -174.7 -115.3 120.2  -4.1  5.2   13.3  
MumuKlk1b3 ILE A 73  E . . . . . . - C N N . ? -0.863 6.8   -161.1 -121.9 96.7   -1.1  3.4   14.6  
MumuKlk1b3 PRO A 74  E . . . . . . - C N N . ? -0.462 39.0  -93.8  -73.2  142.8  2.2   4.1   12.8  
MumuKlk1b3 HIS A 75  . . > . . . . - . . . . ? -0.410 33.4  -134.6 -50.0  128.8  5.0   1.6   13.1  
MumuKlk1b3 PRO A 76  T . 3 . . . S + . . . . ? 0.750  104.4 53.1   -62.1  -25.2  7.1   2.8   16.1  
MumuKlk1b3 GLY A 77  T . 3 . . . S + . . . . ? 0.244  75.9  137.4  -93.9  5.8    10.3  2.2   14.2  
MumuKlk1b3 PHE A 78  . . < . . . . - . . . . ? -0.442 40.1  -157.0 -56.0  126.9  9.2   4.3   11.2  
MumuKlk1b3 ASN A 79  . . . > . . . - . . . . ? -0.938 13.0  -165.3 -111.5 114.7  12.1  6.3   10.1  
MumuKlk1b3 GLU A 80  T . . 4 . . S + . . . . ? 0.650  87.0  59.7   -76.0  -15.8  11.3  9.5   8.0   
MumuKlk1b3 TYR A 81  T . . 4 . . S + . . . . ? 0.948  127.3 10.3   -77.9  -46.3  14.9  9.8   6.9   
MumuKlk1b3 ASP A 82  T . . 4 . . S - . . . . ? 0.405  96.5  -124.1 -116.7 3.4    15.3  6.5   5.2   
MumuKlk1b3 TYR A 83  . . > < . . . + . . . . ? 0.677  51.4  163.7  66.2   14.7   11.6  5.4   5.2   
MumuKlk1b3 SER A 84  T . 3 . . . . + . . . . ? -0.451 65.0  13.9   -62.4  139.1  12.5  2.2   7.0   
MumuKlk1b3 ASN A 85  T . 3 . . . S + . . . . ? 0.857  77.7  175.8  67.7   30.5   9.5   0.5   8.6   
MumuKlk1b3 ASP A 86  . . < . . . . + . . . . ? -0.436 30.7  128.1  -68.4  65.2   7.0   2.7   6.6   
MumuKlk1b3 LEU A 87  . . . . . . . + . . . . ? -0.986 32.4  178.3  -128.9 140.5  3.9   0.8   7.9   
MumuKlk1b3 MET A 88  E . . . . . . - C O L N ? -0.996 16.6  -145.6 -141.9 136.3  0.7   2.1   9.6   
MumuKlk1b3 LEU A 89  E . . . . . . - C O L N ? -0.874 8.8   -158.2 -101.5 132.2  -2.4  0.2   10.8  
MumuKlk1b3 LEU A 90  E . . . . . . - C O L N ? -0.968 7.3   -149.7 -108.7 120.9  -5.8  1.8   10.6  
MumuKlk1b3 ARG A 91  E . . . . . . - C O L N ? -0.818 17.8  -133.0 -87.9  127.4  -8.5  0.5   12.9  
MumuKlk1b3 LEU A 92  E . . . . . . - C O . N ? -0.531 5.7   -138.3 -79.1  138.4  -12.0 0.7   11.4  
MumuKlk1b3 SER A 93  S . . . . . S + . . . . ? 0.804  96.9  24.5   -62.4  -31.4  -14.8 2.2   13.6  
MumuKlk1b3 LYS A 94  S . . . . . S - . . . . ? -0.996 96.6  -104.0 -133.6 139.6  -17.0 -0.6  12.2  
MumuKlk1b3 PRO A 95  . . . . . . . - . . . . ? -0.232 39.6  -108.7 -61.7  148.3  -15.9 -4.0  10.7  
MumuKlk1b3 ALA A 96  . . . . . . . - . . . . ? -0.439 27.6  -117.1 -67.3  142.4  -16.0 -4.4  6.9   
MumuKlk1b3 ASP A 97  . . . . . . . - . . . . ? -0.810 30.7  -131.3 -78.4  114.7  -18.7 -6.6  5.4   
MumuKlk1b3 ILE A 98  . . . . . . . + . . . . ? -0.626 46.2  146.7  -75.4  122.3  -16.8 -9.4  3.7   
MumuKlk1b3 THR A 99  . . . . . . . - . . . . ? -0.658 65.7  -80.4  -136.4 -172.3 -18.2 -9.8  0.2   
MumuKlk1b3 ASP A 100 S . . . . . S + . . . . ? 0.721  132.5 39.5   -71.5  -14.4  -17.0 -10.8 -3.3  
MumuKlk1b3 THR A 101 S . . . . . S + . . . . ? 0.476  116.4 52.6   -114.4 -7.1   -15.7 -7.2  -3.8  
MumuKlk1b3 VAL A 102 . . . . . . . + . . . . ? -0.910 69.2  146.7  -134.7 106.5  -14.3 -6.7  -0.2  
MumuKlk1b3 LYS A 103 . . . . . . . - . . . . ? -0.999 42.8  -118.0 -144.3 141.8  -11.9 -9.4  1.0   
MumuKlk1b3 PRO A 104 . . . . . . . - . . . . ? -0.408 24.2  -141.5 -74.0  152.1  -8.9  -9.5  3.3   
MumuKlk1b3 ILE A 105 . . . . . . . - . . . . ? -0.888 21.3  -115.0 -109.9 147.9  -5.6  -10.7 2.0   
MumuKlk1b3 THR A 106 P . . . . > . - . . . . ? -0.480 23.7  -115.3 -84.7  150.0  -3.2  -12.8 4.0   
MumuKlk1b3 LEU A 107 P . . . . P . - . . . . ? -0.457 41.2  -96.3  -75.9  149.9  0.2   -11.8 5.3   
MumuKlk1b3 PRO A 108 P . . . . < . - . . . . ? -0.400 28.1  -170.3 -68.4  144.8  3.3   -13.6 4.0   
MumuKlk1b3 THR A 109 S . . . . . S + . . . . ? 0.472  73.6  38.0   -107.0 -13.1  4.7   -16.5 6.0   
MumuKlk1b3 GLU A 110 S . . . . . S - . . . . ? -0.906 95.9  -81.5  -133.4 169.5  7.8   -16.8 3.9   
MumuKlk1b3 GLU A 111 P . . . . > . - . . . . ? -0.361 52.8  -103.9 -69.9  142.1  10.3  -14.6 2.0   
MumuKlk1b3 PRO A 112 P . . . . P . - . . . . ? -0.365 36.4  -110.7 -64.9  148.5  9.3   -13.4 -1.4  
MumuKlk1b3 LYS A 113 P . > . . P . - . . . . ? -0.717 29.6  -123.1 -83.3  119.2  10.9  -15.2 -4.4  
MumuKlk1b3 LEU A 114 T . 3 . . < S + . . . . ? -0.339 96.3  24.4   -59.2  137.5  13.3  -13.0 -6.3  
MumuKlk1b3 GLY A 115 T . 3 . . . S + . . . . ? 0.297  89.5  136.4  92.6   -14.7  12.4  -12.7 -10.0 
MumuKlk1b3 SER A 116 . . < . . . . - . . . . ? -0.356 62.2  -109.4 -63.4  149.1  8.7   -13.4 -9.4  
MumuKlk1b3 THR A 117 E . . . . . . - B D C . ? -0.756 38.6  -163.6 -79.9  126.5  6.1   -11.4 -11.1 
MumuKlk1b3 CYS A 118 E . . . . . . - B D C D ? -0.891 11.9  -137.7 -116.3 141.7  4.3   -9.1  -8.7  
MumuKlk1b3 LEU A 119 E . . . . . . - B D C D ? -0.881 18.3  -173.3 -101.1 123.5  1.1   -7.2  -9.1  
MumuKlk1b3 ALA A 120 E . . . . . . - B D C D ? -0.919 4.7   -171.1 -111.4 141.8  0.8   -3.6  -7.9  
MumuKlk1b3 SER A 121 E . . . . . . + B D C . ? -0.966 17.1  130.1  -133.6 149.3  -2.4  -1.7  -7.9  
MumuKlk1b3 GLY A 122 E . . . . . . - B D C . ? -0.973 54.1  -116.2 179.6  170.9  -3.4  2.0   -7.3  
MumuKlk1b3 TRP A 123 S . . . . . S + . . . . ? 0.031  71.4  122.3  -108.6 14.9   -5.3  5.2   -8.3  
MumuKlk1b3 GLY A 124 S . . . . . S - . . . . ? 0.001  76.0  -58.2  -68.3  -178.0 -2.2  7.2   -8.7  
MumuKlk1b3 SER A 125 B . . . . . . - E R P . ? -0.359 36.1  -157.3 -61.7  143.2  -1.1  9.0   -11.9 
MumuKlk1b3 ILE A 126 S . . . . . S + . . . . ? 0.293  75.1  75.3   -103.8 -2.3   -0.6  6.8   -15.1 
MumuKlk1b3 THR A 127 S . . . . . S - . . . . ? -0.909 81.3  -131.7 -110.5 146.3  1.7   9.3   -16.7 
MumuKlk1b3 PRO A 128 S . . . . . S + . . . . ? 0.762  101.1 25.7   -70.5  -16.7  5.4   9.8   -15.6 
MumuKlk1b3 THR A 129 S . . . . . S + . . . . ? 0.610  107.4 73.1   -130.5 -14.7  5.3   13.7  -15.3 
MumuKlk1b3 LYS A 130 . . . . . . . - . . . . ? -0.922 68.3  -140.0 -116.6 123.0  1.6   14.7  -14.7 
MumuKlk1b3 PHE A 131 . . . . . . . + . . . . ? -0.763 46.5  146.7  -80.0  88.7   -0.1  14.2  -11.3 
MumuKlk1b3 GLN A 132 . . . . . . . - . . . . ? -0.972 43.2  -134.7 -126.8 119.8  -3.5  13.1  -12.5 
MumuKlk1b3 PHE A 133 B . . . . . . - E S P . ? -0.514 20.7  -131.2 -69.0  131.0  -5.6  10.5  -10.6 
MumuKlk1b3 THR A 134 . . . . . . . - . . . . ? -0.579 5.8   -137.4 -75.3  146.2  -7.2  7.9   -12.8 
MumuKlk1b3 ASP A 135 S . . . . . S + . . . . ? 0.916  87.2  54.3   -68.1  -37.7  -10.8 7.3   -12.2 
MumuKlk1b3 ASP A 136 B . . . . . S - D Q O . ? -0.581 96.2  -98.5  -100.6 152.8  -10.4 3.6   -12.4 
MumuKlk1b3 LEU A 137 . . . . . . . - . . . . ? -0.491 42.3  -155.2 -65.9  132.4  -8.0  1.3   -10.5 
MumuKlk1b3 TYR A 138 E . . . . . . - B E B C ? -0.840 6.4   -157.0 -115.2 154.3  -4.9  0.4   -12.4 
MumuKlk1b3 CYS A 139 E . . . . . . - B E B C ? -0.904 6.0   -172.0 -128.3 153.9  -2.5  -2.5  -12.3 
MumuKlk1b3 VAL A 140 E . . . . . . - B E . C ? -0.993 20.3  -133.7 -146.6 137.0  1.1   -3.2  -13.2 
MumuKlk1b3 ASN A 141 E . . . . . . - B E . C ? -0.831 31.0  -179.2 -88.2  127.4  3.2   -6.2  -13.3 
MumuKlk1b3 LEU A 142 E . . . . . . - B E . C ? -0.914 25.1  -124.1 -125.2 151.8  6.6   -5.8  -11.7 
MumuKlk1b3 LYS A 143 E . . . . . . - B E E C ? -0.808 26.3  -124.2 -93.9  131.0  9.7   -8.0  -11.2 
MumuKlk1b3 LEU A 144 E . . . . . . - B E E . ? -0.656 36.4  -167.8 -72.2  132.5  10.9  -8.5  -7.8  
MumuKlk1b3 LEU A 145 E . . . . . . - B E E . ? -0.757 28.2  -90.9  -119.8 159.0  14.6  -7.5  -7.6  
MumuKlk1b3 PRO A 146 . . > > . . . - . . . . ? -0.444 36.3  -121.9 -64.8  142.3  17.4  -7.9  -5.3  
MumuKlk1b3 ASN A 147 H . 3 > . . S + . . . . ? 0.792  109.3 69.5   -54.8  -29.9  17.7  -5.0  -2.8  
MumuKlk1b3 GLU A 148 H . 3 > . . S + . . . . ? 0.837  93.8  56.4   -58.6  -36.6  21.3  -4.4  -4.1  
MumuKlk1b3 ASP A 149 H . < > . . S + . . . . ? 0.901  108.9 45.2   -63.4  -43.5  19.9  -3.2  -7.4  
MumuKlk1b3 CYS A 150 H . . X . . S + . . . . ? 0.898  109.2 56.2   -65.3  -40.0  17.8  -0.6  -5.7  
MumuKlk1b3 ALA A 151 H . . < . . S + . . . . ? 0.872  110.8 44.3   -61.3  -36.3  20.8  0.4   -3.5  
MumuKlk1b3 LYS A 152 H . . < . . S + . . . . ? 0.835  116.5 47.3   -74.7  -30.9  22.8  1.1   -6.7  
MumuKlk1b3 ALA A 153 H . . < . . S + . . . . ? 0.781  107.8 59.3   -83.3  -32.6  19.9  2.9   -8.4  
MumuKlk1b3 HIS A 154 . . . < . . . - . . . . ? -0.840 60.9  -152.5 -110.3 141.1  18.9  5.2   -5.4  
MumuKlk1b3 ILE A 155 S . . . . . S + . . . . ? 0.768  81.3  82.1   -74.5  -28.1  21.0  7.8   -3.6  
MumuKlk1b3 GLU A 156 S . . . . . S - . . . . ? -0.472 99.6  -87.8  -78.1  152.5  18.9  7.3   -0.5  
MumuKlk1b3 LYS A 157 . . . . . . . - . . . . ? -0.398 34.1  -155.9 -66.2  124.2  19.6  4.4   1.8   
MumuKlk1b3 VAL A 158 . . . . . . . - . . . . ? -0.941 20.2  -160.5 -97.7  115.7  17.8  1.0   0.9   
MumuKlk1b3 THR A 159 . . > . . . . - . . . . ? -0.375 33.2  -104.8 -96.2  173.2  17.5  -1.1  4.1   
MumuKlk1b3 ASP A 160 T . 3 . . . S + . . . . ? 0.559  117.0 68.3   -71.5  -8.4   17.0  -4.8  4.8   
MumuKlk1b3 ALA A 161 T . 3 . . . S + . . . . ? 0.255  91.4  85.0   -91.3  11.4   13.3  -3.9  5.7   
MumuKlk1b3 MET A 162 E . < . . . . - B F . F ? -0.867 63.6  -145.4 -123.9 149.4  12.6  -2.9  2.0   
MumuKlk1b3 LEU A 163 E . . . . . . - B F . F ? -0.918 12.4  -146.2 -108.9 142.0  11.6  -4.7  -1.2  
MumuKlk1b3 CYS A 164 E . . . . . . + B F E F ? -0.920 26.1  162.2  -110.2 126.7  12.7  -3.7  -4.7  
MumuKlk1b3 ALA A 165 E . . . . . . + B F E F ? -0.999 20.3  82.1   -144.7 139.8  10.4  -4.1  -7.7  
MumuKlk1b3 GLY A 166 E . . . . . S - B F E . ? -0.953 70.6  -68.1  158.6  -178.2 10.3  -2.7  -11.1 
MumuKlk1b3 GLU A 167 . . > . . . . - . . . . ? -0.963 27.1  -153.5 -106.9 121.5  11.6  -3.0  -14.7 
MumuKlk1b3 MET A 168 T . 3 . . . S + . . . . ? 0.765  97.8  57.2   -67.9  -21.3  15.3  -2.2  -15.2 
MumuKlk1b3 ASP A 169 T . 3 . . . S - . . . . ? 0.503  111.3 -128.9 -83.8  -2.6   14.5  -1.2  -18.8 
MumuKlk1b3 GLY A 170 S . < . . . S + . . . . ? -0.266 73.0  105.1  82.0   174.9  12.0  1.3   -17.5 
MumuKlk1b3 GLY A 171 S . . . . . S + . . . . ? 0.285  73.9  70.4   99.7   -9.5   8.4   1.8   -18.6 
MumuKlk1b3 LYS A 172 . . . . . . . + . . . . ? -0.980 57.0  120.9  -142.2 135.9  6.7   0.3   -15.6 
MumuKlk1b3 ASP A 173 E . . . . . . - A B A . ? -0.984 53.6  -105.0 -179.4 153.5  6.4   1.6   -12.0 
MumuKlk1b3 THR A 174 E . . . . . . - A B A . ? -0.792 47.1  -177.8 -84.9  149.2  4.3   2.7   -9.0  
MumuKlk1b3 CYS A 175 . . > . . . . - . . . . ? -0.626 35.1  -36.8  -136.5 -174.5 4.3   6.4   -8.5  
MumuKlk1b3 LYS A 176 T . 3 . . . S + . . . . ? -0.263 121.3 33.6   -52.1  133.6  3.0   9.3   -6.4  
MumuKlk1b3 GLY A 177 T . 3 . . . S + . . . . ? 0.072  98.8  80.5   105.7  -16.0  -0.6  8.6   -5.2  
MumuKlk1b3 ASP A 178 . . X . . . . + . . . . ? 0.254  59.2  138.3  -102.9 0.7    -0.2  4.8   -4.9  
MumuKlk1b3 SER A 179 T . 3 . . . S + . . . . ? -0.316 71.5  21.3   -46.3  133.1  1.5   5.0   -1.5  
MumuKlk1b3 GLY A 180 T . 3 . . . S + . . . . ? 0.280  94.3  132.7  91.5   -11.6  0.2   2.4   0.8   
MumuKlk1b3 GLY A 181 . . < . . . . - . . . . ? -0.263 59.6  -88.6  -73.4  165.8  -1.1  0.2   -2.0  
MumuKlk1b3 PRO A 182 E . . . . . . - B G . G ? -0.432 22.0  -161.1 -86.3  140.1  -0.5  -3.6  -2.3  
MumuKlk1b3 LEU A 183 E . . . . . . - B G D G ? -0.967 21.1  -169.3 -108.1 110.4  2.4   -5.5  -3.9  
MumuKlk1b3 ILE A 184 E . . . . . . - B G D G ? -0.886 8.9   -177.3 -111.1 121.9  1.2   -9.1  -4.5  
MumuKlk1b3 CYS A 185 E . > . . . S - B G D G ? -0.982 73.6  -13.5  -119.7 125.0  3.6   -11.8 -5.5  
MumuKlk1b3 ASP A 186 T . 3 . . . S - . . . . ? 0.885  130.1 -53.5  55.1   31.7   2.3   -15.3 -6.2  
MumuKlk1b3 GLY A 187 T . 3 . . . S + . . . . ? 0.561  116.6 107.2  87.4   8.7    -1.0  -14.4 -4.6  
MumuKlk1b3 VAL A 188 E . < . . . S - B H G . ? -0.952 77.6  -109.4 -123.9 144.6  0.4   -13.2 -1.3  
MumuKlk1b3 LEU A 189 E . . . . . . + B H G . ? -0.573 46.0  161.6  -71.3  111.2  0.8   -9.7  0.1   
MumuKlk1b3 GLN A 190 E . . . . . . + B H . . ? 0.673  54.1  1.8    -109.6 -19.4  4.6   -9.1  -0.0  
MumuKlk1b3 GLY A 191 E . . . . . . - B H G H ? -0.991 53.1  -125.0 -162.9 164.6  4.9   -5.3  0.3   
MumuKlk1b3 ILE A 192 E . . . . . . - B H G H ? -0.968 43.1  -106.1 -118.2 126.9  3.4   -1.9  0.7   
MumuKlk1b3 THR A 193 E . . . . . . + B H . H ? -0.396 53.8  158.4  -51.1  126.0  4.2   0.8   -1.8  
MumuKlk1b3 SER A 194 E . . . . . . - B H . . ? 0.786  47.0  -34.7  -119.9 -64.0  6.6   3.1   0.1   
MumuKlk1b3 TRP A 195 E . . . . . . + B H . H ? -0.960 50.0  159.3  -161.1 169.2  8.8   5.3   -2.1  
MumuKlk1b3 GLY A 196 . . . . . . . - . . . . ? -0.969 43.4  -51.3  -176.5 -173.4 10.8  5.8   -5.3  
MumuKlk1b3 HIS A 197 . . . . . . . - . . . . ? -0.447 56.0  -107.4 -77.5  151.1  12.4  8.1   -7.9  
MumuKlk1b3 THR A 198 S . . . . . S + . . . . ? -0.981 107.6 39.9   -119.4 123.8  10.5  11.1  -9.6  
MumuKlk1b3 PRO A 199 S . > . . . S - . . . . ? 0.538  98.7  -143.2 -70.6  143.7  9.7   10.9  -12.4 
MumuKlk1b3 CYS A 200 T . 3 . . . S + . . . . ? -0.350 76.8  44.3   -73.7  154.3  8.6   7.2   -12.0 
MumuKlk1b3 GLY A 201 T . 3 . . . S + . . . . ? 0.653  76.9  145.3  89.5   11.1   9.1   4.6   -14.7 
MumuKlk1b3 GLU A 202 . . X . . . . - . . . . ? -0.541 60.2  -89.7  -77.6  149.0  12.7  5.7   -15.6 
MumuKlk1b3 PRO A 203 T . 3 . . . S + . . . . ? -0.314 110.3 10.0   -56.9  138.3  15.3  3.1   -16.7 
MumuKlk1b3 ASP A 204 T . 3 . . . S + . . . . ? 0.733  101.4 110.6  70.5   18.1   17.3  1.6   -13.7 
MumuKlk1b3 MET A 205 . . < . . . . - . . . . ? -0.709 46.6  -179.8 -124.6 78.8   15.0  3.2   -11.2 
MumuKlk1b3 PRO A 206 . . . . . . . - . . . . ? -0.374 29.6  -105.7 -74.3  158.8  12.8  0.5   -9.5  
MumuKlk1b3 GLY A 207 E . . . . . . - B I F . ? -0.497 27.1  -132.0 -78.6  155.9  10.2  1.2   -6.8  
MumuKlk1b3 VAL A 208 E . . . . . . - B I F H ? -0.940 22.3  -172.8 -116.1 132.0  10.8  0.5   -3.1  
MumuKlk1b3 TYR A 209 E . . . . . . - B I F H ? -0.869 33.0  -105.0 -121.0 148.0  8.2   -1.3  -0.9  
MumuKlk1b3 THR A 210 E . . . . . . - B I F H ? -0.699 40.5  -123.0 -73.1  126.1  8.0   -2.0  2.8   
MumuKlk1b3 LYS A 211 E . . . . . . - B I . H ? -0.625 24.7  -168.6 -76.2  113.9  8.9   -5.8  3.3   
MumuKlk1b3 LEU A 212 S . > . . . S + . . . . ? 0.789  75.5  70.6   -81.4  -31.4  6.0   -7.4  5.1   
MumuKlk1b3 ASN A 213 G . > . . . S + . . . . ? 0.853  99.8  51.8   -55.7  -26.9  7.6   -10.8 6.1   
MumuKlk1b3 LYS A 214 G . 3 . . . S + . . . . ? 0.658  114.5 42.3   -82.4  -12.9  9.8   -8.8  8.7   
MumuKlk1b3 PHE A 215 G . < > . . S + . . . . ? 0.231  76.7  105.2  -123.7 12.1   6.8   -7.1  10.2  
MumuKlk1b3 THR A 216 H . < > . . S + . . . . ? 0.904  84.1  50.5   -61.0  -39.3  4.2   -9.9  10.5  
MumuKlk1b3 SER A 217 H . . > . . S + . . . . ? 0.931  111.5 46.9   -64.4  -45.4  4.8   -10.2 14.2  
MumuKlk1b3 TRP A 218 H . . > . . S + . . . . ? 0.927  113.0 49.8   -60.7  -44.6  4.3   -6.5  14.7  
MumuKlk1b3 ILE A 219 H . . X . . S + . . . . ? 0.946  114.4 42.8   -62.0  -50.0  1.2   -6.4  12.6  
MumuKlk1b3 LYS A 220 H . . X . . S + . . . . ? 0.900  115.3 49.3   -65.4  -44.2  -0.4  -9.3  14.4  
MumuKlk1b3 ASP A 221 H . . X . . S + . . . . ? 0.900  111.4 49.2   -62.6  -44.7  0.6   -8.1  17.8  
MumuKlk1b3 THR A 222 H . . X . . S + . . . . ? 0.917  111.6 49.2   -62.2  -43.8  -0.7  -4.6  17.2  
MumuKlk1b3 MET A 223 H . > < . . S + . . . . ? 0.900  112.4 49.0   -63.5  -36.1  -4.1  -5.9  15.9  
MumuKlk1b3 ALA A 224 H . 3 < . . S + . . . . ? 0.863  108.2 52.0   -73.1  -37.0  -4.5  -8.2  18.9  
MumuKlk1b3 LYS A 225 H . 3 < . . . . . . . . ? 0.639  .     .      -78.5  -9.3   -3.7  -5.5  21.5  
MumuKlk1b3 ASN A 226 . . < < . . . . . . . . ? 0.634  .     .      -125.2 .      -6.4  -3.1  20.0  
# 
loop_
_dssp_struct_ladder.id 
_dssp_struct_ladder.sheet_id 
_dssp_struct_ladder.range_id_1 
_dssp_struct_ladder.range_id_2 
_dssp_struct_ladder.type 
_dssp_struct_ladder.beg_1_label_comp_id 
_dssp_struct_ladder.beg_1_label_asym_id 
_dssp_struct_ladder.beg_1_label_seq_id 
_dssp_struct_ladder.pdbx_beg_1_PDB_ins_code 
_dssp_struct_ladder.end_1_label_comp_id 
_dssp_struct_ladder.end_1_label_asym_id 
_dssp_struct_ladder.end_1_label_seq_id 
_dssp_struct_ladder.pdbx_end_1_PDB_ins_code 
_dssp_struct_ladder.beg_1_auth_comp_id 
_dssp_struct_ladder.beg_1_auth_asym_id 
_dssp_struct_ladder.beg_1_auth_seq_id 
_dssp_struct_ladder.end_1_auth_comp_id 
_dssp_struct_ladder.end_1_auth_asym_id 
_dssp_struct_ladder.end_1_auth_seq_id 
_dssp_struct_ladder.beg_2_label_comp_id 
_dssp_struct_ladder.beg_2_label_asym_id 
_dssp_struct_ladder.beg_2_label_seq_id 
_dssp_struct_ladder.pdbx_beg_2_PDB_ins_code 
_dssp_struct_ladder.end_2_label_comp_id 
_dssp_struct_ladder.end_2_label_asym_id 
_dssp_struct_ladder.end_2_label_seq_id 
_dssp_struct_ladder.pdbx_end_2_PDB_ins_code 
_dssp_struct_ladder.beg_2_auth_comp_id 
_dssp_struct_ladder.beg_2_auth_asym_id 
_dssp_struct_ladder.beg_2_auth_seq_id 
_dssp_struct_ladder.end_2_auth_comp_id 
_dssp_struct_ladder.end_2_auth_asym_id 
_dssp_struct_ladder.end_2_auth_seq_id 
A A A B anti-parallel ILE A 2   ? VAL A 3   ? ILE A 2   VAL A 3   THR A 174 ? ASP A 173 ? THR A 174 ASP A 173 
B B C E anti-parallel PHE A 6   ? LYS A 7   ? PHE A 6   LYS A 7   CYS A 139 ? TYR A 138 ? CYS A 139 TYR A 138 
C B D E anti-parallel THR A 117 ? GLY A 122 ? THR A 117 GLY A 122 LYS A 143 ? TYR A 138 ? LYS A 143 TYR A 138 
D B D G anti-parallel CYS A 118 ? ALA A 120 ? CYS A 118 ALA A 120 CYS A 185 ? LEU A 183 ? CYS A 185 LEU A 183 
E B E F anti-parallel LYS A 143 ? LEU A 145 ? LYS A 143 LEU A 145 GLY A 166 ? CYS A 164 ? GLY A 166 CYS A 164 
F B F I anti-parallel MET A 162 ? ALA A 165 ? MET A 162 ALA A 165 THR A 210 ? GLY A 207 ? THR A 210 GLY A 207 
G B G H anti-parallel PRO A 182 ? CYS A 185 ? PRO A 182 CYS A 185 ILE A 192 ? VAL A 188 ? ILE A 192 VAL A 188 
H B H I anti-parallel GLY A 191 ? TRP A 195 ? GLY A 191 TRP A 195 LYS A 211 ? VAL A 208 ? LYS A 211 VAL A 208 
I C J K anti-parallel HIS A 16  ? ARG A 21  ? HIS A 16  ARG A 21  VAL A 30  ? GLN A 24  ? VAL A 30  GLN A 24  
J C J M anti-parallel VAL A 17  ? ARG A 21  ? VAL A 17  ARG A 21  LEU A 52  ? TYR A 48  ? LEU A 52  TYR A 48  
K C K L anti-parallel VAL A 30  ? ASP A 33  ? VAL A 30  ASP A 33  LEU A 38  ? TRP A 36  ? LEU A 38  TRP A 36  
L C L O anti-parallel TRP A 36  ? THR A 39  ? TRP A 36  THR A 39  ARG A 91  ? MET A 88  ? ARG A 91  MET A 88  
M C M N anti-parallel LYS A 49  ? LEU A 52  ? LYS A 49  LEU A 52  PHE A 68  ? GLN A 65  ? PHE A 68  GLN A 65  
N C N O anti-parallel VAL A 69  ? PRO A 74  ? VAL A 69  PRO A 74  LEU A 92  ? MET A 88  ? LEU A 92  MET A 88  
O D P Q anti-parallel ASN A 56  ? ASN A 56  ? ASN A 56  ASN A 56  ASP A 136 ? ASP A 136 ? ASP A 136 ASP A 136 
P E R S anti-parallel SER A 125 ? SER A 125 ? SER A 125 SER A 125 PHE A 133 ? PHE A 133 ? PHE A 133 PHE A 133 
# 
loop_
_dssp_struct_bridge_pairs.id 
_dssp_struct_bridge_pairs.label_comp_id 
_dssp_struct_bridge_pairs.label_seq_id 
_dssp_struct_bridge_pairs.label_asym_id 
_dssp_struct_bridge_pairs.auth_seq_id 
_dssp_struct_bridge_pairs.auth_asym_id 
_dssp_struct_bridge_pairs.pdbx_PDB_ins_code 
_dssp_struct_bridge_pairs.acceptor_1_label_comp_id 
_dssp_struct_bridge_pairs.acceptor_1_label_seq_id 
_dssp_struct_bridge_pairs.acceptor_1_label_asym_id 
_dssp_struct_bridge_pairs.acceptor_1_auth_seq_id 
_dssp_struct_bridge_pairs.acceptor_1_auth_asym_id 
_dssp_struct_bridge_pairs.acceptor_1_pdbx_PDB_ins_code 
_dssp_struct_bridge_pairs.acceptor_1_energy 
_dssp_struct_bridge_pairs.acceptor_2_label_comp_id 
_dssp_struct_bridge_pairs.acceptor_2_label_seq_id 
_dssp_struct_bridge_pairs.acceptor_2_label_asym_id 
_dssp_struct_bridge_pairs.acceptor_2_auth_seq_id 
_dssp_struct_bridge_pairs.acceptor_2_auth_asym_id 
_dssp_struct_bridge_pairs.acceptor_2_pdbx_PDB_ins_code 
_dssp_struct_bridge_pairs.acceptor_2_energy 
_dssp_struct_bridge_pairs.donor_1_label_comp_id 
_dssp_struct_bridge_pairs.donor_1_label_seq_id 
_dssp_struct_bridge_pairs.donor_1_label_asym_id 
_dssp_struct_bridge_pairs.donor_1_auth_seq_id 
_dssp_struct_bridge_pairs.donor_1_auth_asym_id 
_dssp_struct_bridge_pairs.donor_1_pdbx_PDB_ins_code 
_dssp_struct_bridge_pairs.donor_1_energy 
_dssp_struct_bridge_pairs.donor_2_label_comp_id 
_dssp_struct_bridge_pairs.donor_2_label_seq_id 
_dssp_struct_bridge_pairs.donor_2_label_asym_id 
_dssp_struct_bridge_pairs.donor_2_auth_seq_id 
_dssp_struct_bridge_pairs.donor_2_auth_asym_id 
_dssp_struct_bridge_pairs.donor_2_pdbx_PDB_ins_code 
_dssp_struct_bridge_pairs.donor_2_energy 
1   ARG 1   A 1   A ? ?   ?   ? ?   ? ? ?    ?   ?   ? ?   ? ? ?    CYS 175 A 175 A ? -2.3 VAL 3   A 3   A ? -0.5 
2   ILE 2   A 2   A ? SER 125 A 125 A ? -1.9 THR 174 A 174 A ? -0.3 GLY 5   A 5   A ? -0.5 GLY 4   A 4   A ? -0.4 
3   VAL 3   A 3   A ? ASP 173 A 173 A ? -2.7 ARG 1   A 1   A ? -0.5 ASP 173 A 173 A ? -1.6 THR 127 A 127 A ? -0.1 
4   GLY 4   A 4   A ? ILE 126 A 126 A ? -0.5 ILE 2   A 2   A ? -0.4 ASN 141 A 141 A ? -0.2 VAL 3   A 3   A ? -0.2 
5   GLY 5   A 5   A ? ILE 2   A 2   A ? -0.5 ILE 126 A 126 A ? -0.1 LYS 7   A 7   A ? -0.3 VAL 140 A 140 A ? -0.2 
6   PHE 6   A 6   A ? CYS 139 A 139 A ? -3.2 VAL 3   A 3   A ? -0.1 CYS 139 A 139 A ? -3.7 CYS 8   A 8   A ? -0.3 
7   LYS 7   A 7   A ? GLY 5   A 5   A ? -0.3 TYR 138 A 138 A ? -0.2 TYR 138 A 138 A ? -0.2 GLU 9   A 9   A ? -0.1 
8   CYS 8   A 8   A ? LEU 137 A 137 A ? -2.4 PHE 6   A 6   A ? -0.3 LEU 137 A 137 A ? -0.1 ASN 11  A 11  A ? -0.1 
9   GLU 9   A 9   A ? LYS 10  A 10  A ? -0.1 LYS 7   A 7   A ? -0.1 SER 12  A 12  A ? -2.2 GLN 13  A 13  A ? -0.3 
10  LYS 10  A 10  A ? ASN 11  A 11  A ? -0.3 SER 12  A 12  A ? -0.1 GLU 9   A 9   A ? -0.1 ASN 55  A 55  A ? -0.1 
11  ASN 11  A 11  A ? SER 12  A 12  A ? -0.1 GLN 13  A 13  A ? -0.1 LYS 10  A 10  A ? -0.3 GLU 9   A 9   A ? -0.1 
12  SER 12  A 12  A ? GLU 9   A 9   A ? -2.2 GLN 13  A 13  A ? -0.2 LYS 10  A 10  A ? -0.1 ASN 11  A 11  A ? -0.1 
13  GLN 13  A 13  A ? GLU 9   A 9   A ? -0.3 PRO 14  A 14  A ? -0.1 HIS 16  A 16  A ? -1.7 SER 12  A 12  A ? -0.2 
14  PRO 14  A 14  A ? ?   ?   ? ?   ? ? ?    ?   ?   ? ?   ? ? ?    LYS 103 A 103 A ? -1.2 GLY 53  A 53  A ? -0.3 
15  TRP 15  A 15  A ? VAL 102 A 102 A ? -0.2 SER 12  A 12  A ? -0.1 LEU 31  A 31  A ? -2.7 VAL 17  A 17  A ? -0.2 
16  HIS 16  A 16  A ? GLN 13  A 13  A ? -1.7 VAL 30  A 30  A ? -0.2 GLY 53  A 53  A ? -0.6 ALA 18  A 18  A ? -0.4 
17  VAL 17  A 17  A ? GLY 29  A 29  A ? -2.6 TRP 15  A 15  A ? -0.2 GLY 29  A 29  A ? -1.4 VAL 19  A 19  A ? -0.6 
18  ALA 18  A 18  A ? TRP 51  A 51  A ? -2.6 HIS 16  A 16  A ? -0.4 TRP 51  A 51  A ? -2.5 TYR 20  A 20  A ? -0.6 
19  VAL 19  A 19  A ? CYS 27  A 27  A ? -3.0 VAL 17  A 17  A ? -0.6 LEU 26  A 26  A ? -3.3 CYS 27  A 27  A ? -1.5 
20  TYR 20  A 20  A ? LYS 49  A 49  A ? -4.0 ALA 18  A 18  A ? -0.6 LYS 49  A 49  A ? -1.8 TYR 22  A 22  A ? -0.6 
21  ARG 21  A 21  A ? GLN 24  A 24  A ? -3.1 VAL 19  A 19  A ? -0.3 GLN 24  A 24  A ? -2.9 THR 23  A 23  A ? -0.5 
22  TYR 22  A 22  A ? ASN 47  A 47  A ? -1.2 TYR 20  A 20  A ? -0.6 TYR 20  A 20  A ? -0.1 LYS 49  A 49  A ? -0.0 
23  THR 23  A 23  A ? ARG 21  A 21  A ? -0.5 TYR 20  A 20  A ? -0.1 TYR 25  A 25  A ? -0.5 TYR 22  A 22  A ? -0.3 
24  GLN 24  A 24  A ? ARG 21  A 21  A ? -2.9 TYR 25  A 25  A ? -0.0 ARG 21  A 21  A ? -3.1 LEU 26  A 26  A ? -0.2 
25  TYR 25  A 25  A ? THR 23  A 23  A ? -0.5 TYR 20  A 20  A ? -0.2 TYR 20  A 20  A ? -0.2 GLY 28  A 28  A ? -0.1 
26  LEU 26  A 26  A ? VAL 19  A 19  A ? -3.3 CYS 27  A 27  A ? -0.4 GLY 28  A 28  A ? -0.3 SER 179 A 179 A ? -0.2 
27  CYS 27  A 27  A ? VAL 19  A 19  A ? -1.5 ASP 178 A 178 A ? -0.1 VAL 19  A 19  A ? -3.0 LEU 26  A 26  A ? -0.4 
28  GLY 28  A 28  A ? SER 179 A 179 A ? -3.3 LEU 26  A 26  A ? -0.3 ALA 40  A 40  A ? -0.4 VAL 30  A 30  A ? -0.3 
29  GLY 29  A 29  A ? VAL 17  A 17  A ? -1.4 CYS 27  A 27  A ? -0.2 VAL 17  A 17  A ? -2.6 LEU 31  A 31  A ? -0.4 
30  VAL 30  A 30  A ? LEU 38  A 38  A ? -2.5 GLY 28  A 28  A ? -0.3 LEU 38  A 38  A ? -3.5 LEU 32  A 32  A ? -0.6 
31  LEU 31  A 31  A ? TRP 15  A 15  A ? -2.7 GLY 29  A 29  A ? -0.4 ILE 105 A 105 A ? -2.0 VAL 37  A 37  A ? -0.2 
32  LEU 32  A 32  A ? TRP 36  A 36  A ? -2.3 VAL 30  A 30  A ? -0.6 LEU 31  A 31  A ? -0.2 VAL 37  A 37  A ? -0.2 
33  ASP 33  A 33  A ? TRP 36  A 36  A ? -1.4 PRO 104 A 104 A ? -0.1 TRP 36  A 36  A ? -1.3 LEU 32  A 32  A ? -0.4 
34  PRO 34  A 34  A ? ?   ?   ? ?   ? ? ?    ?   ?   ? ?   ? ? ?    ALA 96  A 96  A ? -3.2 LYS 94  A 94  A ? -0.1 
35  ASN 35  A 35  A ? PRO 95  A 95  A ? -0.2 TRP 36  A 36  A ? -0.1 LEU 92  A 92  A ? -2.7 VAL 37  A 37  A ? -0.4 
36  TRP 36  A 36  A ? ASP 33  A 33  A ? -1.3 ARG 91  A 91  A ? -0.2 LEU 32  A 32  A ? -2.3 ASP 33  A 33  A ? -1.4 
37  VAL 37  A 37  A ? LEU 90  A 90  A ? -2.5 ASN 35  A 35  A ? -0.4 LEU 90  A 90  A ? -3.4 THR 39  A 39  A ? -0.4 
38  LEU 38  A 38  A ? VAL 30  A 30  A ? -3.5 TRP 36  A 36  A ? -0.4 VAL 30  A 30  A ? -2.5 ALA 40  A 40  A ? -0.2 
39  THR 39  A 39  A ? MET 88  A 88  A ? -2.6 VAL 37  A 37  A ? -0.4 MET 88  A 88  A ? -2.4 ALA 41  A 41  A ? -0.3 
40  ALA 40  A 40  A ? GLY 28  A 28  A ? -0.4 LEU 38  A 38  A ? -0.2 CYS 43  A 43  A ? -1.7 LEU 87  A 87  A ? -0.3 
41  ALA 41  A 41  A ? THR 39  A 39  A ? -0.3 HIS 42  A 42  A ? -0.3 TYR 44  A 44  A ? -1.2 ALA 40  A 40  A ? -0.1 
42  HIS 42  A 42  A ? CYS 43  A 43  A ? -0.3 ASP 86  A 86  A ? -0.1 ALA 41  A 41  A ? -0.3 SER 179 A 179 A ? -0.0 
43  CYS 43  A 43  A ? ALA 40  A 40  A ? -1.7 GLY 28  A 28  A ? -0.1 HIS 42  A 42  A ? -0.3 ALA 41  A 41  A ? -0.2 
44  TYR 44  A 44  A ? ALA 41  A 41  A ? -1.2 THR 39  A 39  A ? -0.0 ASP 46  A 46  A ? -0.2 ALA 41  A 41  A ? -0.1 
45  ASP 45  A 45  A ? ASP 46  A 46  A ? -0.0 ?   ?   ? ?   ? ? ?    TYR 48  A 48  A ? -0.2 CYS 43  A 43  A ? -0.0 
46  ASP 46  A 46  A ? TYR 44  A 44  A ? -0.2 ASN 47  A 47  A ? -0.2 TYR 48  A 48  A ? -0.4 TYR 44  A 44  A ? -0.0 
47  ASN 47  A 47  A ? LYS 49  A 49  A ? -0.0 PHE 68  A 68  A ? -0.0 TYR 22  A 22  A ? -1.2 LYS 49  A 49  A ? -0.3 
48  TYR 48  A 48  A ? ASP 46  A 46  A ? -0.4 VAL 69  A 69  A ? -0.2 VAL 69  A 69  A ? -1.6 VAL 50  A 50  A ? -0.3 
49  LYS 49  A 49  A ? TYR 20  A 20  A ? -1.8 ASN 47  A 47  A ? -0.3 TYR 20  A 20  A ? -4.0 TRP 51  A 51  A ? -0.4 
50  VAL 50  A 50  A ? ARG 67  A 67  A ? -2.7 TYR 48  A 48  A ? -0.3 ARG 67  A 67  A ? -2.5 LEU 52  A 52  A ? -0.5 
51  TRP 51  A 51  A ? ALA 18  A 18  A ? -2.5 LYS 49  A 49  A ? -0.4 ALA 18  A 18  A ? -2.6 GLY 53  A 53  A ? -0.3 
52  LEU 52  A 52  A ? GLN 65  A 65  A ? -2.7 VAL 50  A 50  A ? -0.5 GLN 65  A 65  A ? -2.5 VAL 17  A 17  A ? -0.1 
53  GLY 53  A 53  A ? HIS 16  A 16  A ? -0.6 TRP 51  A 51  A ? -0.3 ASN 55  A 55  A ? -0.4 SER 63  A 63  A ? -0.1 
54  LYS 54  A 54  A ? HIS 16  A 16  A ? -0.3 TRP 51  A 51  A ? -0.2 GLY 53  A 53  A ? -0.3 LEU 57  A 57  A ? -0.1 
55  ASN 55  A 55  A ? GLY 53  A 53  A ? -0.4 ASN 56  A 56  A ? -0.3 LEU 137 A 137 A ? -2.2 LEU 57  A 57  A ? -0.4 
56  ASN 56  A 56  A ? ASP 136 A 136 A ? -0.2 LYS 59  A 59  A ? -0.2 LYS 59  A 59  A ? -0.3 ASN 55  A 55  A ? -0.3 
57  LEU 57  A 57  A ? ASP 135 A 135 A ? -3.1 ASN 55  A 55  A ? -0.4 ASP 136 A 136 A ? -0.1 ASN 56  A 56  A ? -0.1 
58  PHE 58  A 58  A ? ASP 135 A 135 A ? -0.3 ASP 60  A 60  A ? -0.1 ASP 60  A 60  A ? -0.3 LEU 57  A 57  A ? -0.2 
59  LYS 59  A 59  A ? ASN 56  A 56  A ? -0.3 ASP 135 A 135 A ? -0.2 GLU 61  A 61  A ? -0.9 ASN 56  A 56  A ? -0.2 
60  ASP 60  A 60  A ? PHE 58  A 58  A ? -0.3 LYS 54  A 54  A ? -0.1 PHE 58  A 58  A ? -0.1 LEU 57  A 57  A ? -0.1 
61  GLU 61  A 61  A ? LYS 59  A 59  A ? -0.9 ASN 56  A 56  A ? -0.1 ALA 64  A 64  A ? -2.1 LYS 59  A 59  A ? -0.0 
62  PRO 62  A 62  A ? ?   ?   ? ?   ? ? ?    ?   ?   ? ?   ? ? ?    GLU 61  A 61  A ? -0.1 ASP 60  A 60  A ? -0.0 
63  SER 63  A 63  A ? GLY 53  A 53  A ? -0.1 GLN 65  A 65  A ? -0.1 GLN 65  A 65  A ? -0.1 THR 101 A 101 A ? -0.1 
64  ALA 64  A 64  A ? GLU 61  A 61  A ? -2.1 GLY 53  A 53  A ? -0.1 HIS 66  A 66  A ? -0.5 GLY 53  A 53  A ? -0.2 
65  GLN 65  A 65  A ? LEU 52  A 52  A ? -2.5 SER 63  A 63  A ? -0.1 LEU 52  A 52  A ? -2.7 ARG 67  A 67  A ? -0.5 
66  HIS 66  A 66  A ? ALA 64  A 64  A ? -0.5 TRP 51  A 51  A ? -0.2 PHE 68  A 68  A ? -0.4 TRP 51  A 51  A ? -0.2 
67  ARG 67  A 67  A ? VAL 50  A 50  A ? -2.5 GLN 65  A 65  A ? -0.5 VAL 50  A 50  A ? -2.7 VAL 69  A 69  A ? -0.2 
68  PHE 68  A 68  A ? HIS 66  A 66  A ? -0.4 LYS 49  A 49  A ? -0.2 SER 93  A 93  A ? -3.4 SER 70  A 70  A ? -0.6 
69  VAL 69  A 69  A ? TYR 48  A 48  A ? -1.6 LEU 92  A 92  A ? -0.2 LEU 92  A 92  A ? -0.2 TYR 48  A 48  A ? -0.2 
70  SER 70  A 70  A ? ARG 91  A 91  A ? -2.6 PHE 68  A 68  A ? -0.6 ALA 72  A 72  A ? -0.3 LEU 92  A 92  A ? -0.2 
71  LYS 71  A 71  A ? ARG 91  A 91  A ? -1.3 ILE 73  A 73  A ? -0.0 ARG 91  A 91  A ? -3.0 ILE 73  A 73  A ? -0.5 
72  ALA 72  A 72  A ? SER 70  A 70  A ? -0.3 LEU 90  A 90  A ? -0.2 LEU 90  A 90  A ? -0.2 VAL 69  A 69  A ? -0.0 
73  ILE 73  A 73  A ? LEU 89  A 89  A ? -3.3 LYS 71  A 71  A ? -0.5 LEU 89  A 89  A ? -2.5 HIS 75  A 75  A ? -0.1 
74  PRO 74  A 74  A ? ?   ?   ? ?   ? ? ?    ?   ?   ? ?   ? ? ?    MET 88  A 88  A ? -0.3 ASP 86  A 86  A ? -0.1 
75  HIS 75  A 75  A ? LEU 87  A 87  A ? -3.5 ASN 85  A 85  A ? -0.2 PHE 78  A 78  A ? -2.3 LEU 87  A 87  A ? -0.1 
76  PRO 76  A 76  A ? ?   ?   ? ?   ? ? ?    ?   ?   ? ?   ? ? ?    HIS 75  A 75  A ? -0.2 ASN 85  A 85  A ? -0.0 
77  GLY 77  A 77  A ? ASN 85  A 85  A ? -0.1 ASN 79  A 79  A ? -0.1 ASN 79  A 79  A ? -0.2 ASP 86  A 86  A ? -0.1 
78  PHE 78  A 78  A ? HIS 75  A 75  A ? -2.3 LEU 87  A 87  A ? -0.1 GLU 80  A 80  A ? -0.5 ASN 85  A 85  A ? -0.2 
79  ASN 79  A 79  A ? SER 84  A 84  A ? -2.4 GLY 77  A 77  A ? -0.2 TYR 83  A 83  A ? -2.3 SER 84  A 84  A ? -0.4 
80  GLU 80  A 80  A ? PHE 78  A 78  A ? -0.5 TYR 81  A 81  A ? -0.2 ASN 79  A 79  A ? -0.1 PHE 78  A 78  A ? -0.0 
81  TYR 81  A 81  A ? ASP 82  A 82  A ? -0.1 SER 84  A 84  A ? -0.1 GLU 80  A 80  A ? -0.2 LYS 157 A 157 A ? -0.1 
82  ASP 82  A 82  A ? SER 84  A 84  A ? -0.1 GLU 156 A 156 A ? -0.1 THR 159 A 159 A ? -0.2 GLU 80  A 80  A ? -0.2 
83  TYR 83  A 83  A ? ASN 79  A 79  A ? -2.3 SER 84  A 84  A ? -0.2 ASP 86  A 86  A ? -0.9 GLU 80  A 80  A ? -0.2 
84  SER 84  A 84  A ? ASN 79  A 79  A ? -0.4 ASN 85  A 85  A ? -0.2 ASN 79  A 79  A ? -2.4 TYR 83  A 83  A ? -0.2 
85  ASN 85  A 85  A ? PHE 78  A 78  A ? -0.2 ALA 161 A 161 A ? -0.2 LEU 87  A 87  A ? -2.5 HIS 75  A 75  A ? -0.2 
86  ASP 86  A 86  A ? TYR 83  A 83  A ? -0.9 PHE 78  A 78  A ? -0.1 MET 88  A 88  A ? -0.4 ASN 85  A 85  A ? -0.2 
87  LEU 87  A 87  A ? ASN 85  A 85  A ? -2.5 ALA 40  A 40  A ? -0.3 HIS 75  A 75  A ? -3.5 LEU 89  A 89  A ? -0.3 
88  MET 88  A 88  A ? THR 39  A 39  A ? -2.4 ASP 86  A 86  A ? -0.4 THR 39  A 39  A ? -2.6 LEU 90  A 90  A ? -0.4 
89  LEU 89  A 89  A ? ILE 73  A 73  A ? -2.5 LEU 87  A 87  A ? -0.3 ILE 73  A 73  A ? -3.3 ARG 91  A 91  A ? -0.5 
90  LEU 90  A 90  A ? VAL 37  A 37  A ? -3.4 MET 88  A 88  A ? -0.4 VAL 37  A 37  A ? -2.5 LEU 92  A 92  A ? -0.5 
91  ARG 91  A 91  A ? LYS 71  A 71  A ? -3.0 LEU 89  A 89  A ? -0.5 SER 70  A 70  A ? -2.6 LYS 71  A 71  A ? -1.3 
92  LEU 92  A 92  A ? ASN 35  A 35  A ? -2.7 LEU 90  A 90  A ? -0.5 VAL 69  A 69  A ? -0.2 LYS 49  A 49  A ? -0.0 
93  SER 93  A 93  A ? PHE 68  A 68  A ? -3.4 ARG 91  A 91  A ? -0.2 LEU 92  A 92  A ? -0.1 VAL 69  A 69  A ? -0.1 
94  LYS 94  A 94  A ? PHE 68  A 68  A ? -0.5 PRO 34  A 34  A ? -0.1 SER 93  A 93  A ? -0.2 SER 70  A 70  A ? -0.0 
95  PRO 95  A 95  A ? ?   ?   ? ?   ? ? ?    ?   ?   ? ?   ? ? ?    ASN 35  A 35  A ? -0.2 ASP 97  A 97  A ? -0.1 
96  ALA 96  A 96  A ? PRO 34  A 34  A ? -3.2 ASP 33  A 33  A ? -0.1 ILE 98  A 98  A ? -0.7 TRP 36  A 36  A ? -0.0 
97  ASP 97  A 97  A ? PRO 95  A 95  A ? -0.1 LYS 103 A 103 A ? -0.0 THR 99  A 99  A ? -0.5 ALA 96  A 96  A ? -0.1 
98  ILE 98  A 98  A ? ALA 96  A 96  A ? -0.7 THR 101 A 101 A ? -0.1 ASP 100 A 100 A ? -0.2 LYS 103 A 103 A ? -0.2 
99  THR 99  A 99  A ? VAL 102 A 102 A ? -2.0 ASP 97  A 97  A ? -0.5 VAL 102 A 102 A ? -0.3 GLY 53  A 53  A ? -0.0 
100 ASP 100 A 100 A ? THR 101 A 101 A ? -0.2 ILE 98  A 98  A ? -0.2 LYS 103 A 103 A ? -0.1 ILE 98  A 98  A ? -0.1 
101 THR 101 A 101 A ? VAL 102 A 102 A ? -0.2 SER 63  A 63  A ? -0.1 LYS 103 A 103 A ? -0.4 GLY 53  A 53  A ? -0.2 
102 VAL 102 A 102 A ? THR 99  A 99  A ? -0.3 LEU 52  A 52  A ? -0.1 THR 99  A 99  A ? -2.0 THR 101 A 101 A ? -0.2 
103 LYS 103 A 103 A ? PRO 14  A 14  A ? -1.2 THR 101 A 101 A ? -0.4 LEU 31  A 31  A ? -0.2 ILE 105 A 105 A ? -0.1 
104 PRO 104 A 104 A ? ?   ?   ? ?   ? ? ?    ?   ?   ? ?   ? ? ?    THR 106 A 106 A ? -0.4 LEU 32  A 32  A ? -0.2 
105 ILE 105 A 105 A ? LEU 31  A 31  A ? -2.0 TRP 15  A 15  A ? -0.1 LEU 107 A 107 A ? -0.2 VAL 188 A 188 A ? -0.1 
106 THR 106 A 106 A ? PRO 104 A 104 A ? -0.4 LEU 107 A 107 A ? -0.1 LEU 189 A 189 A ? -1.4 ASP 33  A 33  A ? -0.1 
107 LEU 107 A 107 A ? ILE 105 A 105 A ? -0.2 VAL 188 A 188 A ? -0.1 GLN 190 A 190 A ? -0.1 THR 106 A 106 A ? -0.1 
108 PRO 108 A 108 A ? ?   ?   ? ?   ? ? ?    ?   ?   ? ?   ? ? ?    LEU 107 A 107 A ? -0.1 THR 216 A 216 A ? -0.1 
109 THR 109 A 109 A ? LEU 107 A 107 A ? -0.1 GLU 111 A 111 A ? -0.1 GLU 111 A 111 A ? -0.3 LEU 107 A 107 A ? -0.0 
110 GLU 110 A 110 A ? LYS 113 A 113 A ? -0.0 GLU 111 A 111 A ? -0.0 ASN 213 A 213 A ? -0.1 LYS 113 A 113 A ? -0.1 
111 GLU 111 A 111 A ? THR 109 A 109 A ? -0.3 PRO 112 A 112 A ? -0.1 THR 109 A 109 A ? -0.1 LYS 113 A 113 A ? -0.1 
112 PRO 112 A 112 A ? ?   ?   ? ?   ? ? ?    ?   ?   ? ?   ? ? ?    LEU 114 A 114 A ? -0.6 GLU 111 A 111 A ? -0.1 
113 LYS 113 A 113 A ? GLU 110 A 110 A ? -0.1 GLU 111 A 111 A ? -0.1 SER 116 A 116 A ? -1.8 LEU 144 A 144 A ? -0.2 
114 LEU 114 A 114 A ? PRO 112 A 112 A ? -0.6 GLY 115 A 115 A ? -0.2 LEU 145 A 145 A ? -0.2 THR 117 A 117 A ? -0.1 
115 GLY 115 A 115 A ? LEU 144 A 144 A ? -2.1 SER 116 A 116 A ? -0.3 LEU 114 A 114 A ? -0.2 LEU 145 A 145 A ? -0.1 
116 SER 116 A 116 A ? LYS 113 A 113 A ? -1.8 THR 117 A 117 A ? -0.1 LEU 144 A 144 A ? -2.3 CYS 118 A 118 A ? -0.5 
117 THR 117 A 117 A ? LYS 143 A 143 A ? -0.2 LEU 114 A 114 A ? -0.1 ASP 186 A 186 A ? -0.8 LEU 119 A 119 A ? -0.4 
118 CYS 118 A 118 A ? LEU 142 A 142 A ? -3.9 SER 116 A 116 A ? -0.5 LEU 142 A 142 A ? -3.4 ALA 120 A 120 A ? -0.6 
119 LEU 119 A 119 A ? ILE 184 A 184 A ? -3.5 THR 117 A 117 A ? -0.4 ILE 184 A 184 A ? -3.0 SER 121 A 121 A ? -0.4 
120 ALA 120 A 120 A ? VAL 140 A 140 A ? -2.7 CYS 118 A 118 A ? -0.6 VAL 140 A 140 A ? -2.2 GLY 122 A 122 A ? -0.3 
121 SER 121 A 121 A ? PRO 182 A 182 A ? -1.1 LEU 119 A 119 A ? -0.4 TRP 123 A 123 A ? -0.3 CYS 139 A 139 A ? -0.2 
122 GLY 122 A 122 A ? TYR 138 A 138 A ? -2.1 ALA 120 A 120 A ? -0.3 TYR 138 A 138 A ? -2.3 ASP 178 A 178 A ? -0.1 
123 TRP 123 A 123 A ? GLY 177 A 177 A ? -0.4 SER 121 A 121 A ? -0.3 THR 134 A 134 A ? -0.7 ILE 126 A 126 A ? -0.1 
124 GLY 124 A 124 A ? PHE 133 A 133 A ? -0.2 SER 125 A 125 A ? -0.2 THR 134 A 134 A ? -0.8 ILE 2   A 2   A ? -0.2 
125 SER 125 A 125 A ? LYS 176 A 176 A ? -1.1 PHE 133 A 133 A ? -0.2 ILE 2   A 2   A ? -1.9 GLY 124 A 124 A ? -0.2 
126 ILE 126 A 126 A ? GLN 132 A 132 A ? -0.5 ARG 1   A 1   A ? -0.3 GLY 4   A 4   A ? -0.5 GLY 5   A 5   A ? -0.1 
127 THR 127 A 127 A ? LYS 130 A 130 A ? -0.5 GLN 132 A 132 A ? -0.2 GLN 132 A 132 A ? -0.2 CYS 200 A 200 A ? -0.1 
128 PRO 128 A 128 A ? ?   ?   ? ?   ? ? ?    ?   ?   ? ?   ? ? ?    CYS 200 A 200 A ? -0.5 THR 127 A 127 A ? -0.1 
129 THR 129 A 129 A ? PRO 199 A 199 A ? -0.1 LYS 130 A 130 A ? -0.1 PHE 131 A 131 A ? -0.5 THR 198 A 198 A ? -0.0 
130 LYS 130 A 130 A ? GLN 132 A 132 A ? -0.1 ?   ?   ? ?   ? ? ?    GLN 132 A 132 A ? -1.3 THR 127 A 127 A ? -0.5 
131 PHE 131 A 131 A ? THR 129 A 129 A ? -0.5 SER 125 A 125 A ? -0.1 PHE 133 A 133 A ? -0.4 GLY 177 A 177 A ? -0.1 
132 GLN 132 A 132 A ? LYS 130 A 130 A ? -1.3 THR 127 A 127 A ? -0.2 ILE 126 A 126 A ? -0.5 THR 134 A 134 A ? -0.2 
133 PHE 133 A 133 A ? PHE 131 A 131 A ? -0.4 SER 125 A 125 A ? -0.2 ASP 135 A 135 A ? -0.2 GLY 124 A 124 A ? -0.2 
134 THR 134 A 134 A ? GLY 124 A 124 A ? -0.8 TRP 123 A 123 A ? -0.7 LEU 57  A 57  A ? -0.3 TYR 138 A 138 A ? -0.1 
135 ASP 135 A 135 A ? PHE 133 A 133 A ? -0.2 ASN 56  A 56  A ? -0.1 LEU 57  A 57  A ? -3.1 PHE 58  A 58  A ? -0.3 
136 ASP 136 A 136 A ? ASN 56  A 56  A ? -0.2 LEU 57  A 57  A ? -0.1 ASN 56  A 56  A ? -0.2 TYR 138 A 138 A ? -0.2 
137 LEU 137 A 137 A ? ASN 55  A 55  A ? -2.2 ASP 135 A 135 A ? -0.2 CYS 8   A 8   A ? -2.4 CYS 139 A 139 A ? -0.3 
138 TYR 138 A 138 A ? GLY 122 A 122 A ? -2.3 LYS 7   A 7   A ? -0.2 GLY 122 A 122 A ? -2.1 VAL 140 A 140 A ? -0.3 
139 CYS 139 A 139 A ? PHE 6   A 6   A ? -3.7 LEU 137 A 137 A ? -0.3 PHE 6   A 6   A ? -3.2 ASN 141 A 141 A ? -0.3 
140 VAL 140 A 140 A ? ALA 120 A 120 A ? -2.2 TYR 138 A 138 A ? -0.3 ALA 120 A 120 A ? -2.7 LEU 142 A 142 A ? -0.6 
141 ASN 141 A 141 A ? CYS 139 A 139 A ? -0.3 GLY 4   A 4   A ? -0.2 LYS 143 A 143 A ? -0.3 LEU 119 A 119 A ? -0.2 
142 LEU 142 A 142 A ? CYS 118 A 118 A ? -3.4 VAL 140 A 140 A ? -0.6 CYS 118 A 118 A ? -3.9 LEU 144 A 144 A ? -0.5 
143 LYS 143 A 143 A ? GLY 166 A 166 A ? -0.7 ASN 141 A 141 A ? -0.3 GLY 166 A 166 A ? -2.2 LEU 145 A 145 A ? -0.4 
144 LEU 144 A 144 A ? SER 116 A 116 A ? -2.3 LEU 142 A 142 A ? -0.5 GLY 115 A 115 A ? -2.1 ALA 165 A 165 A ? -0.3 
145 LEU 145 A 145 A ? CYS 164 A 164 A ? -3.4 LYS 143 A 143 A ? -0.4 CYS 164 A 164 A ? -0.8 ASN 147 A 147 A ? -0.1 
146 PRO 146 A 146 A ? ?   ?   ? ?   ? ? ?    ?   ?   ? ?   ? ? ?    ASP 149 A 149 A ? -1.5 CYS 150 A 150 A ? -0.9 
147 ASN 147 A 147 A ? GLU 148 A 148 A ? -0.3 ASP 149 A 149 A ? -0.2 ALA 151 A 151 A ? -2.3 CYS 150 A 150 A ? -0.2 
148 GLU 148 A 148 A ? ASP 149 A 149 A ? -0.2 CYS 150 A 150 A ? -0.2 LYS 152 A 152 A ? -1.8 ASN 147 A 147 A ? -0.3 
149 ASP 149 A 149 A ? PRO 146 A 146 A ? -1.5 ALA 151 A 151 A ? -0.2 ALA 153 A 153 A ? -1.6 GLU 148 A 148 A ? -0.2 
150 CYS 150 A 150 A ? PRO 146 A 146 A ? -0.9 LYS 152 A 152 A ? -0.2 HIS 154 A 154 A ? -2.6 GLU 148 A 148 A ? -0.2 
151 ALA 151 A 151 A ? ASN 147 A 147 A ? -2.3 LYS 152 A 152 A ? -0.2 ASP 149 A 149 A ? -0.2 CYS 150 A 150 A ? -0.2 
152 LYS 152 A 152 A ? GLU 148 A 148 A ? -1.8 ALA 153 A 153 A ? -0.2 ALA 151 A 151 A ? -0.2 CYS 150 A 150 A ? -0.2 
153 ALA 153 A 153 A ? ASP 149 A 149 A ? -1.6 GLU 148 A 148 A ? -0.2 ILE 155 A 155 A ? -0.3 ALA 151 A 151 A ? -0.2 
154 HIS 154 A 154 A ? CYS 150 A 150 A ? -2.6 GLU 156 A 156 A ? -0.2 VAL 158 A 158 A ? -0.2 MET 205 A 205 A ? -0.0 
155 ILE 155 A 155 A ? ALA 153 A 153 A ? -0.3 LYS 157 A 157 A ? -0.1 LYS 157 A 157 A ? -0.1 HIS 154 A 154 A ? -0.1 
156 GLU 156 A 156 A ? LYS 157 A 157 A ? -0.1 ASP 82  A 82  A ? -0.0 VAL 158 A 158 A ? -0.2 HIS 154 A 154 A ? -0.2 
157 LYS 157 A 157 A ? ILE 155 A 155 A ? -0.1 TYR 81  A 81  A ? -0.1 THR 159 A 159 A ? -0.6 GLU 156 A 156 A ? -0.1 
158 VAL 158 A 158 A ? GLU 156 A 156 A ? -0.2 HIS 154 A 154 A ? -0.2 ASP 160 A 160 A ? -0.1 TYR 83  A 83  A ? -0.1 
159 THR 159 A 159 A ? LYS 157 A 157 A ? -0.6 ASP 82  A 82  A ? -0.2 MET 162 A 162 A ? -1.3 ALA 151 A 151 A ? -0.0 
160 ASP 160 A 160 A ? ALA 161 A 161 A ? -0.3 VAL 158 A 158 A ? -0.1 THR 159 A 159 A ? -0.1 ASN 147 A 147 A ? -0.0 
161 ALA 161 A 161 A ? ASN 213 A 213 A ? -0.0 LEU 163 A 163 A ? -0.0 LYS 211 A 211 A ? -2.4 LEU 163 A 163 A ? -0.3 
162 MET 162 A 162 A ? THR 159 A 159 A ? -1.3 THR 210 A 210 A ? -0.2 CYS 164 A 164 A ? -0.4 THR 210 A 210 A ? -0.2 
163 LEU 163 A 163 A ? TYR 209 A 209 A ? -3.3 ALA 161 A 161 A ? -0.3 TYR 209 A 209 A ? -3.2 ALA 165 A 165 A ? -0.5 
164 CYS 164 A 164 A ? LEU 145 A 145 A ? -0.8 MET 162 A 162 A ? -0.4 LEU 145 A 145 A ? -3.4 GLY 166 A 166 A ? -0.3 
165 ALA 165 A 165 A ? GLY 207 A 207 A ? -2.2 LEU 163 A 163 A ? -0.5 GLY 207 A 207 A ? -2.3 GLU 167 A 167 A ? -0.3 
166 GLY 166 A 166 A ? LYS 143 A 143 A ? -2.2 CYS 164 A 164 A ? -0.3 LYS 143 A 143 A ? -0.7 MET 168 A 168 A ? -0.5 
167 GLU 167 A 167 A ? LYS 172 A 172 A ? -0.8 ALA 165 A 165 A ? -0.3 GLY 170 A 170 A ? -1.8 MET 205 A 205 A ? -0.4 
168 MET 168 A 168 A ? GLY 166 A 166 A ? -0.5 ASP 169 A 169 A ? -0.3 ASP 204 A 204 A ? -1.6 GLU 167 A 167 A ? -0.1 
169 ASP 169 A 169 A ? GLY 170 A 170 A ? -0.3 PRO 203 A 203 A ? -0.2 MET 168 A 168 A ? -0.3 GLY 171 A 171 A ? -0.1 
170 GLY 170 A 170 A ? GLU 167 A 167 A ? -1.8 GLU 202 A 202 A ? -0.3 ASP 169 A 169 A ? -0.3 GLU 202 A 202 A ? -0.2 
171 GLY 171 A 171 A ? GLY 201 A 201 A ? -2.9 MET 168 A 168 A ? -0.1 ASP 173 A 173 A ? -0.3 GLU 202 A 202 A ? -0.1 
172 LYS 172 A 172 A ? GLU 167 A 167 A ? -0.3 GLU 202 A 202 A ? -0.1 GLU 167 A 167 A ? -0.8 THR 174 A 174 A ? -0.3 
173 ASP 173 A 173 A ? VAL 3   A 3   A ? -1.6 GLY 171 A 171 A ? -0.3 VAL 3   A 3   A ? -2.7 CYS 175 A 175 A ? -0.3 
174 THR 174 A 174 A ? LYS 172 A 172 A ? -0.3 ILE 2   A 2   A ? -0.2 ILE 2   A 2   A ? -0.3 GLY 201 A 201 A ? -0.2 
175 CYS 175 A 175 A ? ARG 1   A 1   A ? -2.3 ASP 173 A 173 A ? -0.3 ASP 178 A 178 A ? -1.9 GLY 124 A 124 A ? -0.1 
176 LYS 176 A 176 A ? GLY 177 A 177 A ? -0.2 THR 174 A 174 A ? -0.2 SER 125 A 125 A ? -1.1 CYS 175 A 175 A ? -0.2 
177 GLY 177 A 177 A ? GLY 124 A 124 A ? -0.2 LEU 26  A 26  A ? -0.1 TRP 123 A 123 A ? -0.4 LYS 176 A 176 A ? -0.2 
178 ASP 178 A 178 A ? CYS 175 A 175 A ? -1.9 GLY 122 A 122 A ? -0.1 GLY 181 A 181 A ? -2.3 THR 193 A 193 A ? -0.3 
179 SER 179 A 179 A ? GLY 180 A 180 A ? -0.3 LEU 26  A 26  A ? -0.2 GLY 28  A 28  A ? -3.3 SER 194 A 194 A ? -0.2 
180 GLY 180 A 180 A ? THR 193 A 193 A ? -2.7 GLY 181 A 181 A ? -0.3 SER 179 A 179 A ? -0.3 VAL 17  A 17  A ? -0.1 
181 GLY 181 A 181 A ? ASP 178 A 178 A ? -2.3 GLY 28  A 28  A ? -0.1 THR 193 A 193 A ? -2.9 GLY 180 A 180 A ? -0.3 
182 PRO 182 A 182 A ? ?   ?   ? ?   ? ? ?    ?   ?   ? ?   ? ? ?    SER 121 A 121 A ? -1.1 ILE 184 A 184 A ? -0.5 
183 LEU 183 A 183 A ? GLY 191 A 191 A ? -2.1 ALA 120 A 120 A ? -0.2 GLN 190 A 190 A ? -2.8 GLY 191 A 191 A ? -1.5 
184 ILE 184 A 184 A ? LEU 119 A 119 A ? -3.0 PRO 182 A 182 A ? -0.5 LEU 119 A 119 A ? -3.5 ASP 186 A 186 A ? -0.5 
185 CYS 185 A 185 A ? VAL 188 A 188 A ? -2.4 LEU 183 A 183 A ? -0.5 VAL 188 A 188 A ? -1.7 CYS 118 A 118 A ? -0.2 
186 ASP 186 A 186 A ? THR 117 A 117 A ? -0.8 ILE 184 A 184 A ? -0.5 CYS 185 A 185 A ? -0.2 CYS 118 A 118 A ? -0.1 
187 GLY 187 A 187 A ? VAL 188 A 188 A ? -0.2 ILE 184 A 184 A ? -0.1 LEU 189 A 189 A ? -0.4 ASP 186 A 186 A ? -0.3 
188 VAL 188 A 188 A ? CYS 185 A 185 A ? -1.7 ILE 105 A 105 A ? -0.1 CYS 185 A 185 A ? -2.4 GLN 190 A 190 A ? -0.7 
189 LEU 189 A 189 A ? THR 106 A 106 A ? -1.4 GLY 187 A 187 A ? -0.4 ILE 184 A 184 A ? -0.2 ILE 192 A 192 A ? -0.1 
190 GLN 190 A 190 A ? LEU 183 A 183 A ? -2.8 VAL 188 A 188 A ? -0.7 LEU 212 A 212 A ? -1.8 ASN 213 A 213 A ? -0.4 
191 GLY 191 A 191 A ? LEU 183 A 183 A ? -1.5 LYS 211 A 211 A ? -0.2 LEU 183 A 183 A ? -2.1 THR 193 A 193 A ? -0.4 
192 ILE 192 A 192 A ? THR 210 A 210 A ? -1.2 GLN 190 A 190 A ? -0.3 THR 210 A 210 A ? -2.9 SER 194 A 194 A ? -0.2 
193 THR 193 A 193 A ? GLY 181 A 181 A ? -2.9 GLY 191 A 191 A ? -0.4 GLY 180 A 180 A ? -2.7 TYR 209 A 209 A ? -0.2 
194 SER 194 A 194 A ? VAL 208 A 208 A ? -1.9 TRP 195 A 195 A ? -0.4 GLY 196 A 196 A ? -0.3 TYR 209 A 209 A ? -0.2 
195 TRP 195 A 195 A ? VAL 208 A 208 A ? -1.9 LYS 176 A 176 A ? -0.0 VAL 208 A 208 A ? -2.9 SER 194 A 194 A ? -0.4 
196 GLY 196 A 196 A ? SER 194 A 194 A ? -0.3 GLY 207 A 207 A ? -0.2 THR 198 A 198 A ? -0.2 GLY 207 A 207 A ? -0.1 
197 HIS 197 A 197 A ? PRO 206 A 206 A ? -0.3 TRP 195 A 195 A ? -0.3 GLU 202 A 202 A ? -0.1 GLY 201 A 201 A ? -0.1 
198 THR 198 A 198 A ? GLY 196 A 196 A ? -0.2 PRO 199 A 199 A ? -0.1 CYS 200 A 200 A ? -0.1 THR 129 A 129 A ? -0.1 
199 PRO 199 A 199 A ? ?   ?   ? ?   ? ? ?    ?   ?   ? ?   ? ? ?    GLU 202 A 202 A ? -0.5 THR 198 A 198 A ? -0.1 
200 CYS 200 A 200 A ? PRO 128 A 128 A ? -0.5 GLY 201 A 201 A ? -0.2 ASP 173 A 173 A ? -0.1 CYS 175 A 175 A ? -0.1 
201 GLY 201 A 201 A ? MET 205 A 205 A ? -0.4 GLU 202 A 202 A ? -0.3 GLY 171 A 171 A ? -2.9 CYS 200 A 200 A ? -0.2 
202 GLU 202 A 202 A ? PRO 199 A 199 A ? -0.5 MET 205 A 205 A ? -0.3 MET 205 A 205 A ? -1.4 GLY 170 A 170 A ? -0.3 
203 PRO 203 A 203 A ? ?   ?   ? ?   ? ? ?    ?   ?   ? ?   ? ? ?    ASP 169 A 169 A ? -0.2 MET 168 A 168 A ? -0.1 
204 ASP 204 A 204 A ? MET 168 A 168 A ? -1.6 GLU 167 A 167 A ? -0.3 MET 168 A 168 A ? -0.1 ASP 169 A 169 A ? -0.1 
205 MET 205 A 205 A ? GLU 202 A 202 A ? -1.4 GLU 167 A 167 A ? -0.4 GLY 201 A 201 A ? -0.4 GLU 202 A 202 A ? -0.3 
206 PRO 206 A 206 A ? ?   ?   ? ?   ? ? ?    ?   ?   ? ?   ? ? ?    HIS 197 A 197 A ? -0.3 GLY 166 A 166 A ? -0.2 
207 GLY 207 A 207 A ? ALA 165 A 165 A ? -2.3 GLY 196 A 196 A ? -0.1 ALA 165 A 165 A ? -2.2 TYR 209 A 209 A ? -0.4 
208 VAL 208 A 208 A ? TRP 195 A 195 A ? -2.9 CYS 164 A 164 A ? -0.2 TRP 195 A 195 A ? -1.9 SER 194 A 194 A ? -1.9 
209 TYR 209 A 209 A ? LEU 163 A 163 A ? -3.2 GLY 207 A 207 A ? -0.4 LEU 163 A 163 A ? -3.3 LYS 211 A 211 A ? -0.5 
210 THR 210 A 210 A ? ILE 192 A 192 A ? -2.9 VAL 208 A 208 A ? -0.3 ILE 192 A 192 A ? -1.2 LEU 212 A 212 A ? -0.5 
211 LYS 211 A 211 A ? ALA 161 A 161 A ? -2.4 TYR 209 A 209 A ? -0.5 LYS 214 A 214 A ? -0.5 GLY 191 A 191 A ? -0.2 
212 LEU 212 A 212 A ? GLN 190 A 190 A ? -1.8 THR 210 A 210 A ? -0.5 PHE 215 A 215 A ? -2.0 THR 216 A 216 A ? -0.5 
213 ASN 213 A 213 A ? GLN 190 A 190 A ? -0.4 LYS 214 A 214 A ? -0.3 THR 216 A 216 A ? -0.6 SER 217 A 217 A ? -0.3 
214 LYS 214 A 214 A ? LYS 211 A 211 A ? -0.5 PHE 215 A 215 A ? -0.2 ASN 213 A 213 A ? -0.3 TRP 218 A 218 A ? -0.2 
215 PHE 215 A 215 A ? LEU 212 A 212 A ? -2.0 LYS 211 A 211 A ? -0.2 ILE 219 A 219 A ? -2.7 LYS 214 A 214 A ? -0.2 
216 THR 216 A 216 A ? ASN 213 A 213 A ? -0.6 LEU 212 A 212 A ? -0.5 LYS 220 A 220 A ? -2.6 ASP 221 A 221 A ? -0.2 
217 SER 217 A 217 A ? ASN 213 A 213 A ? -0.3 ILE 219 A 219 A ? -0.2 ASP 221 A 221 A ? -2.7 THR 222 A 222 A ? -0.2 
218 TRP 218 A 218 A ? LYS 220 A 220 A ? -0.2 LYS 214 A 214 A ? -0.2 THR 222 A 222 A ? -2.7 MET 223 A 223 A ? -0.2 
219 ILE 219 A 219 A ? PHE 215 A 215 A ? -2.7 LYS 220 A 220 A ? -0.2 MET 223 A 223 A ? -2.3 SER 217 A 217 A ? -0.2 
220 LYS 220 A 220 A ? THR 216 A 216 A ? -2.6 ASP 221 A 221 A ? -0.2 ALA 224 A 224 A ? -2.1 ILE 219 A 219 A ? -0.2 
221 ASP 221 A 221 A ? SER 217 A 217 A ? -2.7 THR 216 A 216 A ? -0.2 LYS 225 A 225 A ? -1.9 LYS 220 A 220 A ? -0.2 
222 THR 222 A 222 A ? TRP 218 A 218 A ? -2.7 SER 217 A 217 A ? -0.2 ASN 226 A 226 A ? -0.7 LYS 220 A 220 A ? -0.2 
223 MET 223 A 223 A ? ILE 219 A 219 A ? -2.3 TRP 218 A 218 A ? -0.2 ASN 226 A 226 A ? -0.5 ASP 221 A 221 A ? -0.2 
224 ALA 224 A 224 A ? LYS 220 A 220 A ? -2.1 LYS 225 A 225 A ? -0.2 MET 223 A 223 A ? -0.2 THR 222 A 222 A ? -0.2 
225 LYS 225 A 225 A ? ASP 221 A 221 A ? -1.9 ASN 226 A 226 A ? -0.2 ALA 224 A 224 A ? -0.2 MET 223 A 223 A ? -0.2 
226 ASN 226 A 226 A ? THR 222 A 222 A ? -0.7 MET 223 A 223 A ? -0.5 ALA 224 A 224 A ? -0.2 LYS 225 A 225 A ? -0.2 
# 
loop_
_dssp_statistics_histogram.entry_id 
_dssp_statistics_histogram.type 
_dssp_statistics_histogram.1 
_dssp_statistics_histogram.2 
_dssp_statistics_histogram.3 
_dssp_statistics_histogram.4 
_dssp_statistics_histogram.5 
_dssp_statistics_histogram.6 
_dssp_statistics_histogram.7 
_dssp_statistics_histogram.8 
_dssp_statistics_histogram.9 
_dssp_statistics_histogram.10 
_dssp_statistics_histogram.11 
_dssp_statistics_histogram.12 
_dssp_statistics_histogram.13 
_dssp_statistics_histogram.14 
_dssp_statistics_histogram.15 
_dssp_statistics_histogram.16 
_dssp_statistics_histogram.17 
_dssp_statistics_histogram.18 
_dssp_statistics_histogram.19 
_dssp_statistics_histogram.20 
_dssp_statistics_histogram.21 
_dssp_statistics_histogram.22 
_dssp_statistics_histogram.23 
_dssp_statistics_histogram.24 
_dssp_statistics_histogram.25 
_dssp_statistics_histogram.26 
_dssp_statistics_histogram.27 
_dssp_statistics_histogram.28 
_dssp_statistics_histogram.29 
_dssp_statistics_histogram.30 
MumuKlk1b3 residues_per_alpha_helix        0 0 0 0 0 0 1 0 0 1 0 0 0 0 0 0 0 0 0 0 0 0 0 0 0 0 0 0 0 0 
MumuKlk1b3 parallel_bridges_per_ladder     0 0 0 0 0 0 0 0 0 0 0 0 0 0 0 0 0 0 0 0 0 0 0 0 0 0 0 0 0 0 
MumuKlk1b3 antiparallel_bridges_per_ladder 2 2 3 5 2 2 0 0 0 0 0 0 0 0 0 0 0 0 0 0 0 0 0 0 0 0 0 0 0 0 
MumuKlk1b3 ladders_per_sheet               1 0 0 0 0 1 1 0 0 0 0 0 0 0 0 0 0 0 0 0 0 0 0 0 0 0 0 0 0 0 
# 
loop_
_dssp_statistics_hbond.entry_id 
_dssp_statistics_hbond.type 
_dssp_statistics_hbond.count 
_dssp_statistics_hbond.count_per_100 
MumuKlk1b3 O(I)-->H-N(J)          150 66.4 
MumuKlk1b3 'PARALLEL BRIDGES'     0   0.0  
MumuKlk1b3 'ANTIPARALLEL BRIDGES' 76  33.6 
MumuKlk1b3 O(I)-->H-N(I-5)        2   0.9  
MumuKlk1b3 O(I)-->H-N(I-4)        1   0.4  
MumuKlk1b3 O(I)-->H-N(I-3)        5   2.2  
MumuKlk1b3 O(I)-->H-N(I-2)        0   0.0  
MumuKlk1b3 O(I)-->H-N(I-1)        0   0.0  
MumuKlk1b3 O(I)-->H-N(I+0)        0   0.0  
MumuKlk1b3 O(I)-->H-N(I+1)        0   0.0  
MumuKlk1b3 O(I)-->H-N(I+2)        23  10.2 
MumuKlk1b3 O(I)-->H-N(I+3)        22  9.7  
MumuKlk1b3 O(I)-->H-N(I+4)        14  6.2  
MumuKlk1b3 O(I)-->H-N(I+5)        0   0.0  
# 
_dssp_statistics.entry_id                       MumuKlk1b3 
_dssp_statistics.nr_of_residues                 226 
_dssp_statistics.nr_of_chains                   1 
_dssp_statistics.nr_of_ss_bridges_total         0 
_dssp_statistics.nr_of_ss_bridges_intra_chain   0 
_dssp_statistics.nr_of_ss_bridges_inter_chain   0 
# 
loop_
_chem_comp.id 
_chem_comp.type 
_chem_comp.mon_nstd_flag 
_chem_comp.name 
_chem_comp.formula 
_chem_comp.formula_weight 
ALA 'L-PEPTIDE LINKING' y ALANINE         'C3 H7 N O2'     89.093 
ARG 'L-PEPTIDE LINKING' y ARGININE        'C6 H15 N4 O2'  175.209 
ASN 'L-PEPTIDE LINKING' y ASPARAGINE      'C4 H8 N2 O3'   132.118 
ASP 'L-PEPTIDE LINKING' y 'ASPARTIC ACID' 'C4 H7 N O4'    133.103 
CYS 'L-PEPTIDE LINKING' y CYSTEINE        'C3 H7 N O2 S'  121.158 
GLN 'L-PEPTIDE LINKING' y GLUTAMINE       'C5 H10 N2 O3'  146.144 
GLU 'L-PEPTIDE LINKING' y 'GLUTAMIC ACID' 'C5 H9 N O4'    147.129 
GLY 'PEPTIDE LINKING'   y GLYCINE         'C2 H5 N O2'     75.067 
HIS 'L-PEPTIDE LINKING' y HISTIDINE       'C6 H10 N3 O2'  156.162 
ILE 'L-PEPTIDE LINKING' y ISOLEUCINE      'C6 H13 N O2'   131.173 
LEU 'L-PEPTIDE LINKING' y LEUCINE         'C6 H13 N O2'   131.173 
LYS 'L-PEPTIDE LINKING' y LYSINE          'C6 H15 N2 O2'  147.195 
MET 'L-PEPTIDE LINKING' y METHIONINE      'C5 H11 N O2 S' 149.211 
PHE 'L-PEPTIDE LINKING' y PHENYLALANINE   'C9 H11 N O2'   165.189 
PRO 'L-PEPTIDE LINKING' y PROLINE         'C5 H9 N O2'     115.13 
SER 'L-PEPTIDE LINKING' y SERINE          'C3 H7 N O3'    105.093 
THR 'L-PEPTIDE LINKING' y THREONINE       'C4 H9 N O3'    119.119 
TRP 'L-PEPTIDE LINKING' y TRYPTOPHAN      'C11 H12 N2 O2' 204.225 
TYR 'L-PEPTIDE LINKING' y TYROSINE        'C9 H11 N O3'   181.189 
VAL 'L-PEPTIDE LINKING' y VALINE          'C5 H11 N O2'   117.146 
# 
loop_
_atom_type.symbol 
N 
C 
O 
S 
# 
loop_
_entity_poly_seq.entity_id 
_entity_poly_seq.num 
_entity_poly_seq.mon_id 
_entity_poly_seq.hetero 
1   1 ARG n 
1   2 ILE n 
1   3 VAL n 
1   4 GLY n 
1   5 GLY n 
1   6 PHE n 
1   7 LYS n 
1   8 CYS n 
1   9 GLU n 
1  10 LYS n 
1  11 ASN n 
1  12 SER n 
1  13 GLN n 
1  14 PRO n 
1  15 TRP n 
1  16 HIS n 
1  17 VAL n 
1  18 ALA n 
1  19 VAL n 
1  20 TYR n 
1  21 ARG n 
1  22 TYR n 
1  23 THR n 
1  24 GLN n 
1  25 TYR n 
1  26 LEU n 
1  27 CYS n 
1  28 GLY n 
1  29 GLY n 
1  30 VAL n 
1  31 LEU n 
1  32 LEU n 
1  33 ASP n 
1  34 PRO n 
1  35 ASN n 
1  36 TRP n 
1  37 VAL n 
1  38 LEU n 
1  39 THR n 
1  40 ALA n 
1  41 ALA n 
1  42 HIS n 
1  43 CYS n 
1  44 TYR n 
1  45 ASP n 
1  46 ASP n 
1  47 ASN n 
1  48 TYR n 
1  49 LYS n 
1  50 VAL n 
1  51 TRP n 
1  52 LEU n 
1  53 GLY n 
1  54 LYS n 
1  55 ASN n 
1  56 ASN n 
1  57 LEU n 
1  58 PHE n 
1  59 LYS n 
1  60 ASP n 
1  61 GLU n 
1  62 PRO n 
1  63 SER n 
1  64 ALA n 
1  65 GLN n 
1  66 HIS n 
1  67 ARG n 
1  68 PHE n 
1  69 VAL n 
1  70 SER n 
1  71 LYS n 
1  72 ALA n 
1  73 ILE n 
1  74 PRO n 
1  75 HIS n 
1  76 PRO n 
1  77 GLY n 
1  78 PHE n 
1  79 ASN n 
1  80 GLU n 
1  81 TYR n 
1  82 ASP n 
1  83 TYR n 
1  84 SER n 
1  85 ASN n 
1  86 ASP n 
1  87 LEU n 
1  88 MET n 
1  89 LEU n 
1  90 LEU n 
1  91 ARG n 
1  92 LEU n 
1  93 SER n 
1  94 LYS n 
1  95 PRO n 
1  96 ALA n 
1  97 ASP n 
1  98 ILE n 
1  99 THR n 
1 100 ASP n 
1 101 THR n 
1 102 VAL n 
1 103 LYS n 
1 104 PRO n 
1 105 ILE n 
1 106 THR n 
1 107 LEU n 
1 108 PRO n 
1 109 THR n 
1 110 GLU n 
1 111 GLU n 
1 112 PRO n 
1 113 LYS n 
1 114 LEU n 
1 115 GLY n 
1 116 SER n 
1 117 THR n 
1 118 CYS n 
1 119 LEU n 
1 120 ALA n 
1 121 SER n 
1 122 GLY n 
1 123 TRP n 
1 124 GLY n 
1 125 SER n 
1 126 ILE n 
1 127 THR n 
1 128 PRO n 
1 129 THR n 
1 130 LYS n 
1 131 PHE n 
1 132 GLN n 
1 133 PHE n 
1 134 THR n 
1 135 ASP n 
1 136 ASP n 
1 137 LEU n 
1 138 TYR n 
1 139 CYS n 
1 140 VAL n 
1 141 ASN n 
1 142 LEU n 
1 143 LYS n 
1 144 LEU n 
1 145 LEU n 
1 146 PRO n 
1 147 ASN n 
1 148 GLU n 
1 149 ASP n 
1 150 CYS n 
1 151 ALA n 
1 152 LYS n 
1 153 ALA n 
1 154 HIS n 
1 155 ILE n 
1 156 GLU n 
1 157 LYS n 
1 158 VAL n 
1 159 THR n 
1 160 ASP n 
1 161 ALA n 
1 162 MET n 
1 163 LEU n 
1 164 CYS n 
1 165 ALA n 
1 166 GLY n 
1 167 GLU n 
1 168 MET n 
1 169 ASP n 
1 170 GLY n 
1 171 GLY n 
1 172 LYS n 
1 173 ASP n 
1 174 THR n 
1 175 CYS n 
1 176 LYS n 
1 177 GLY n 
1 178 ASP n 
1 179 SER n 
1 180 GLY n 
1 181 GLY n 
1 182 PRO n 
1 183 LEU n 
1 184 ILE n 
1 185 CYS n 
1 186 ASP n 
1 187 GLY n 
1 188 VAL n 
1 189 LEU n 
1 190 GLN n 
1 191 GLY n 
1 192 ILE n 
1 193 THR n 
1 194 SER n 
1 195 TRP n 
1 196 GLY n 
1 197 HIS n 
1 198 THR n 
1 199 PRO n 
1 200 CYS n 
1 201 GLY n 
1 202 GLU n 
1 203 PRO n 
1 204 ASP n 
1 205 MET n 
1 206 PRO n 
1 207 GLY n 
1 208 VAL n 
1 209 TYR n 
1 210 THR n 
1 211 LYS n 
1 212 LEU n 
1 213 ASN n 
1 214 LYS n 
1 215 PHE n 
1 216 THR n 
1 217 SER n 
1 218 TRP n 
1 219 ILE n 
1 220 LYS n 
1 221 ASP n 
1 222 THR n 
1 223 MET n 
1 224 ALA n 
1 225 LYS n 
1 226 ASN n 
# 
loop_
_pdbx_poly_seq_scheme.asym_id 
_pdbx_poly_seq_scheme.entity_id 
_pdbx_poly_seq_scheme.seq_id 
_pdbx_poly_seq_scheme.mon_id 
_pdbx_poly_seq_scheme.ndb_seq_num 
_pdbx_poly_seq_scheme.pdb_seq_num 
_pdbx_poly_seq_scheme.auth_seq_num 
_pdbx_poly_seq_scheme.pdb_mon_id 
_pdbx_poly_seq_scheme.auth_mon_id 
_pdbx_poly_seq_scheme.pdb_strand_id 
_pdbx_poly_seq_scheme.pdb_ins_code 
_pdbx_poly_seq_scheme.hetero 
A 1   1 ARG   1 1   1   ARG ARG A ? n 
A 1   2 ILE   2 2   2   ILE ILE A ? n 
A 1   3 VAL   3 3   3   VAL VAL A ? n 
A 1   4 GLY   4 4   4   GLY GLY A ? n 
A 1   5 GLY   5 5   5   GLY GLY A ? n 
A 1   6 PHE   6 6   6   PHE PHE A ? n 
A 1   7 LYS   7 7   7   LYS LYS A ? n 
A 1   8 CYS   8 8   8   CYS CYS A ? n 
A 1   9 GLU   9 9   9   GLU GLU A ? n 
A 1  10 LYS  10 10  10  LYS LYS A ? n 
A 1  11 ASN  11 11  11  ASN ASN A ? n 
A 1  12 SER  12 12  12  SER SER A ? n 
A 1  13 GLN  13 13  13  GLN GLN A ? n 
A 1  14 PRO  14 14  14  PRO PRO A ? n 
A 1  15 TRP  15 15  15  TRP TRP A ? n 
A 1  16 HIS  16 16  16  HIS HIS A ? n 
A 1  17 VAL  17 17  17  VAL VAL A ? n 
A 1  18 ALA  18 18  18  ALA ALA A ? n 
A 1  19 VAL  19 19  19  VAL VAL A ? n 
A 1  20 TYR  20 20  20  TYR TYR A ? n 
A 1  21 ARG  21 21  21  ARG ARG A ? n 
A 1  22 TYR  22 22  22  TYR TYR A ? n 
A 1  23 THR  23 23  23  THR THR A ? n 
A 1  24 GLN  24 24  24  GLN GLN A ? n 
A 1  25 TYR  25 25  25  TYR TYR A ? n 
A 1  26 LEU  26 26  26  LEU LEU A ? n 
A 1  27 CYS  27 27  27  CYS CYS A ? n 
A 1  28 GLY  28 28  28  GLY GLY A ? n 
A 1  29 GLY  29 29  29  GLY GLY A ? n 
A 1  30 VAL  30 30  30  VAL VAL A ? n 
A 1  31 LEU  31 31  31  LEU LEU A ? n 
A 1  32 LEU  32 32  32  LEU LEU A ? n 
A 1  33 ASP  33 33  33  ASP ASP A ? n 
A 1  34 PRO  34 34  34  PRO PRO A ? n 
A 1  35 ASN  35 35  35  ASN ASN A ? n 
A 1  36 TRP  36 36  36  TRP TRP A ? n 
A 1  37 VAL  37 37  37  VAL VAL A ? n 
A 1  38 LEU  38 38  38  LEU LEU A ? n 
A 1  39 THR  39 39  39  THR THR A ? n 
A 1  40 ALA  40 40  40  ALA ALA A ? n 
A 1  41 ALA  41 41  41  ALA ALA A ? n 
A 1  42 HIS  42 42  42  HIS HIS A ? n 
A 1  43 CYS  43 43  43  CYS CYS A ? n 
A 1  44 TYR  44 44  44  TYR TYR A ? n 
A 1  45 ASP  45 45  45  ASP ASP A ? n 
A 1  46 ASP  46 46  46  ASP ASP A ? n 
A 1  47 ASN  47 47  47  ASN ASN A ? n 
A 1  48 TYR  48 48  48  TYR TYR A ? n 
A 1  49 LYS  49 49  49  LYS LYS A ? n 
A 1  50 VAL  50 50  50  VAL VAL A ? n 
A 1  51 TRP  51 51  51  TRP TRP A ? n 
A 1  52 LEU  52 52  52  LEU LEU A ? n 
A 1  53 GLY  53 53  53  GLY GLY A ? n 
A 1  54 LYS  54 54  54  LYS LYS A ? n 
A 1  55 ASN  55 55  55  ASN ASN A ? n 
A 1  56 ASN  56 56  56  ASN ASN A ? n 
A 1  57 LEU  57 57  57  LEU LEU A ? n 
A 1  58 PHE  58 58  58  PHE PHE A ? n 
A 1  59 LYS  59 59  59  LYS LYS A ? n 
A 1  60 ASP  60 60  60  ASP ASP A ? n 
A 1  61 GLU  61 61  61  GLU GLU A ? n 
A 1  62 PRO  62 62  62  PRO PRO A ? n 
A 1  63 SER  63 63  63  SER SER A ? n 
A 1  64 ALA  64 64  64  ALA ALA A ? n 
A 1  65 GLN  65 65  65  GLN GLN A ? n 
A 1  66 HIS  66 66  66  HIS HIS A ? n 
A 1  67 ARG  67 67  67  ARG ARG A ? n 
A 1  68 PHE  68 68  68  PHE PHE A ? n 
A 1  69 VAL  69 69  69  VAL VAL A ? n 
A 1  70 SER  70 70  70  SER SER A ? n 
A 1  71 LYS  71 71  71  LYS LYS A ? n 
A 1  72 ALA  72 72  72  ALA ALA A ? n 
A 1  73 ILE  73 73  73  ILE ILE A ? n 
A 1  74 PRO  74 74  74  PRO PRO A ? n 
A 1  75 HIS  75 75  75  HIS HIS A ? n 
A 1  76 PRO  76 76  76  PRO PRO A ? n 
A 1  77 GLY  77 77  77  GLY GLY A ? n 
A 1  78 PHE  78 78  78  PHE PHE A ? n 
A 1  79 ASN  79 79  79  ASN ASN A ? n 
A 1  80 GLU  80 80  80  GLU GLU A ? n 
A 1  81 TYR  81 81  81  TYR TYR A ? n 
A 1  82 ASP  82 82  82  ASP ASP A ? n 
A 1  83 TYR  83 83  83  TYR TYR A ? n 
A 1  84 SER  84 84  84  SER SER A ? n 
A 1  85 ASN  85 85  85  ASN ASN A ? n 
A 1  86 ASP  86 86  86  ASP ASP A ? n 
A 1  87 LEU  87 87  87  LEU LEU A ? n 
A 1  88 MET  88 88  88  MET MET A ? n 
A 1  89 LEU  89 89  89  LEU LEU A ? n 
A 1  90 LEU  90 90  90  LEU LEU A ? n 
A 1  91 ARG  91 91  91  ARG ARG A ? n 
A 1  92 LEU  92 92  92  LEU LEU A ? n 
A 1  93 SER  93 93  93  SER SER A ? n 
A 1  94 LYS  94 94  94  LYS LYS A ? n 
A 1  95 PRO  95 95  95  PRO PRO A ? n 
A 1  96 ALA  96 96  96  ALA ALA A ? n 
A 1  97 ASP  97 97  97  ASP ASP A ? n 
A 1  98 ILE  98 98  98  ILE ILE A ? n 
A 1  99 THR  99 99  99  THR THR A ? n 
A 1 100 ASP 100 100 100 ASP ASP A ? n 
A 1 101 THR 101 101 101 THR THR A ? n 
A 1 102 VAL 102 102 102 VAL VAL A ? n 
A 1 103 LYS 103 103 103 LYS LYS A ? n 
A 1 104 PRO 104 104 104 PRO PRO A ? n 
A 1 105 ILE 105 105 105 ILE ILE A ? n 
A 1 106 THR 106 106 106 THR THR A ? n 
A 1 107 LEU 107 107 107 LEU LEU A ? n 
A 1 108 PRO 108 108 108 PRO PRO A ? n 
A 1 109 THR 109 109 109 THR THR A ? n 
A 1 110 GLU 110 110 110 GLU GLU A ? n 
A 1 111 GLU 111 111 111 GLU GLU A ? n 
A 1 112 PRO 112 112 112 PRO PRO A ? n 
A 1 113 LYS 113 113 113 LYS LYS A ? n 
A 1 114 LEU 114 114 114 LEU LEU A ? n 
A 1 115 GLY 115 115 115 GLY GLY A ? n 
A 1 116 SER 116 116 116 SER SER A ? n 
A 1 117 THR 117 117 117 THR THR A ? n 
A 1 118 CYS 118 118 118 CYS CYS A ? n 
A 1 119 LEU 119 119 119 LEU LEU A ? n 
A 1 120 ALA 120 120 120 ALA ALA A ? n 
A 1 121 SER 121 121 121 SER SER A ? n 
A 1 122 GLY 122 122 122 GLY GLY A ? n 
A 1 123 TRP 123 123 123 TRP TRP A ? n 
A 1 124 GLY 124 124 124 GLY GLY A ? n 
A 1 125 SER 125 125 125 SER SER A ? n 
A 1 126 ILE 126 126 126 ILE ILE A ? n 
A 1 127 THR 127 127 127 THR THR A ? n 
A 1 128 PRO 128 128 128 PRO PRO A ? n 
A 1 129 THR 129 129 129 THR THR A ? n 
A 1 130 LYS 130 130 130 LYS LYS A ? n 
A 1 131 PHE 131 131 131 PHE PHE A ? n 
A 1 132 GLN 132 132 132 GLN GLN A ? n 
A 1 133 PHE 133 133 133 PHE PHE A ? n 
A 1 134 THR 134 134 134 THR THR A ? n 
A 1 135 ASP 135 135 135 ASP ASP A ? n 
A 1 136 ASP 136 136 136 ASP ASP A ? n 
A 1 137 LEU 137 137 137 LEU LEU A ? n 
A 1 138 TYR 138 138 138 TYR TYR A ? n 
A 1 139 CYS 139 139 139 CYS CYS A ? n 
A 1 140 VAL 140 140 140 VAL VAL A ? n 
A 1 141 ASN 141 141 141 ASN ASN A ? n 
A 1 142 LEU 142 142 142 LEU LEU A ? n 
A 1 143 LYS 143 143 143 LYS LYS A ? n 
A 1 144 LEU 144 144 144 LEU LEU A ? n 
A 1 145 LEU 145 145 145 LEU LEU A ? n 
A 1 146 PRO 146 146 146 PRO PRO A ? n 
A 1 147 ASN 147 147 147 ASN ASN A ? n 
A 1 148 GLU 148 148 148 GLU GLU A ? n 
A 1 149 ASP 149 149 149 ASP ASP A ? n 
A 1 150 CYS 150 150 150 CYS CYS A ? n 
A 1 151 ALA 151 151 151 ALA ALA A ? n 
A 1 152 LYS 152 152 152 LYS LYS A ? n 
A 1 153 ALA 153 153 153 ALA ALA A ? n 
A 1 154 HIS 154 154 154 HIS HIS A ? n 
A 1 155 ILE 155 155 155 ILE ILE A ? n 
A 1 156 GLU 156 156 156 GLU GLU A ? n 
A 1 157 LYS 157 157 157 LYS LYS A ? n 
A 1 158 VAL 158 158 158 VAL VAL A ? n 
A 1 159 THR 159 159 159 THR THR A ? n 
A 1 160 ASP 160 160 160 ASP ASP A ? n 
A 1 161 ALA 161 161 161 ALA ALA A ? n 
A 1 162 MET 162 162 162 MET MET A ? n 
A 1 163 LEU 163 163 163 LEU LEU A ? n 
A 1 164 CYS 164 164 164 CYS CYS A ? n 
A 1 165 ALA 165 165 165 ALA ALA A ? n 
A 1 166 GLY 166 166 166 GLY GLY A ? n 
A 1 167 GLU 167 167 167 GLU GLU A ? n 
A 1 168 MET 168 168 168 MET MET A ? n 
A 1 169 ASP 169 169 169 ASP ASP A ? n 
A 1 170 GLY 170 170 170 GLY GLY A ? n 
A 1 171 GLY 171 171 171 GLY GLY A ? n 
A 1 172 LYS 172 172 172 LYS LYS A ? n 
A 1 173 ASP 173 173 173 ASP ASP A ? n 
A 1 174 THR 174 174 174 THR THR A ? n 
A 1 175 CYS 175 175 175 CYS CYS A ? n 
A 1 176 LYS 176 176 176 LYS LYS A ? n 
A 1 177 GLY 177 177 177 GLY GLY A ? n 
A 1 178 ASP 178 178 178 ASP ASP A ? n 
A 1 179 SER 179 179 179 SER SER A ? n 
A 1 180 GLY 180 180 180 GLY GLY A ? n 
A 1 181 GLY 181 181 181 GLY GLY A ? n 
A 1 182 PRO 182 182 182 PRO PRO A ? n 
A 1 183 LEU 183 183 183 LEU LEU A ? n 
A 1 184 ILE 184 184 184 ILE ILE A ? n 
A 1 185 CYS 185 185 185 CYS CYS A ? n 
A 1 186 ASP 186 186 186 ASP ASP A ? n 
A 1 187 GLY 187 187 187 GLY GLY A ? n 
A 1 188 VAL 188 188 188 VAL VAL A ? n 
A 1 189 LEU 189 189 189 LEU LEU A ? n 
A 1 190 GLN 190 190 190 GLN GLN A ? n 
A 1 191 GLY 191 191 191 GLY GLY A ? n 
A 1 192 ILE 192 192 192 ILE ILE A ? n 
A 1 193 THR 193 193 193 THR THR A ? n 
A 1 194 SER 194 194 194 SER SER A ? n 
A 1 195 TRP 195 195 195 TRP TRP A ? n 
A 1 196 GLY 196 196 196 GLY GLY A ? n 
A 1 197 HIS 197 197 197 HIS HIS A ? n 
A 1 198 THR 198 198 198 THR THR A ? n 
A 1 199 PRO 199 199 199 PRO PRO A ? n 
A 1 200 CYS 200 200 200 CYS CYS A ? n 
A 1 201 GLY 201 201 201 GLY GLY A ? n 
A 1 202 GLU 202 202 202 GLU GLU A ? n 
A 1 203 PRO 203 203 203 PRO PRO A ? n 
A 1 204 ASP 204 204 204 ASP ASP A ? n 
A 1 205 MET 205 205 205 MET MET A ? n 
A 1 206 PRO 206 206 206 PRO PRO A ? n 
A 1 207 GLY 207 207 207 GLY GLY A ? n 
A 1 208 VAL 208 208 208 VAL VAL A ? n 
A 1 209 TYR 209 209 209 TYR TYR A ? n 
A 1 210 THR 210 210 210 THR THR A ? n 
A 1 211 LYS 211 211 211 LYS LYS A ? n 
A 1 212 LEU 212 212 212 LEU LEU A ? n 
A 1 213 ASN 213 213 213 ASN ASN A ? n 
A 1 214 LYS 214 214 214 LYS LYS A ? n 
A 1 215 PHE 215 215 215 PHE PHE A ? n 
A 1 216 THR 216 216 216 THR THR A ? n 
A 1 217 SER 217 217 217 SER SER A ? n 
A 1 218 TRP 218 218 218 TRP TRP A ? n 
A 1 219 ILE 219 219 219 ILE ILE A ? n 
A 1 220 LYS 220 220 220 LYS LYS A ? n 
A 1 221 ASP 221 221 221 ASP ASP A ? n 
A 1 222 THR 222 222 222 THR THR A ? n 
A 1 223 MET 223 223 223 MET MET A ? n 
A 1 224 ALA 224 224 224 ALA ALA A ? n 
A 1 225 LYS 225 225 225 LYS LYS A ? n 
A 1 226 ASN 226 226 226 ASN ASN A ? n 
# 
loop_
_atom_site.group_PDB 
_atom_site.id 
_atom_site.type_symbol 
_atom_site.label_atom_id 
_atom_site.label_alt_id 
_atom_site.label_comp_id 
_atom_site.label_asym_id 
_atom_site.label_entity_id 
_atom_site.label_seq_id 
_atom_site.pdbx_PDB_ins_code 
_atom_site.Cartn_x 
_atom_site.Cartn_y 
_atom_site.Cartn_z 
_atom_site.occupancy 
_atom_site.B_iso_or_equiv 
_atom_site.pdbx_formal_charge 
_atom_site.auth_seq_id 
_atom_site.auth_comp_id 
_atom_site.auth_asym_id 
_atom_site.auth_atom_id 
_atom_site.pdbx_PDB_model_num 
ATOM 1    N N   ? ARG A 1   1 ?   0.820   6.544  -8.908 1.000 76.790 ? 1   ARG A N   1 
ATOM 2    C CA  ? ARG A 1   1 ?   1.307   6.413 -10.277 1.000 76.790 ? 1   ARG A CA  1 
ATOM 3    C C   ? ARG A 1   1 ?   1.391   4.947 -10.690 1.000 76.790 ? 1   ARG A C   1 
ATOM 4    C CB  ? ARG A 1   1 ?   2.677   7.078 -10.427 1.000 76.790 ? 1   ARG A CB  1 
ATOM 5    O O   ? ARG A 1   1 ?   2.039   4.143 -10.016 1.000 76.790 ? 1   ARG A O   1 
ATOM 6    C CG  ? ARG A 1   1 ?   2.651   8.588 -10.244 1.000 76.790 ? 1   ARG A CG  1 
ATOM 7    C CD  ? ARG A 1   1 ?   4.033   9.201 -10.421 1.000 76.790 ? 1   ARG A CD  1 
ATOM 8    N NE  ? ARG A 1   1 ?   4.032  10.630 -10.121 1.000 76.790 ? 1   ARG A NE  1 
ATOM 9    N NH1 ? ARG A 1   1 ?   6.325  10.872 -10.258 1.000 76.790 ? 1   ARG A NH1 1 
ATOM 10   N NH2 ? ARG A 1   1 ?   5.004  12.681  -9.771 1.000 76.790 ? 1   ARG A NH2 1 
ATOM 11   C CZ  ? ARG A 1   1 ?   5.120  11.391 -10.051 1.000 76.790 ? 1   ARG A CZ  1 
ATOM 12   N N   ? ILE A 1   2 ?   0.662   4.446 -11.636 1.000 87.750 ? 2   ILE A N   1 
ATOM 13   C CA  ? ILE A 1   2 ?   0.942   3.181 -12.307 1.000 87.750 ? 2   ILE A CA  1 
ATOM 14   C C   ? ILE A 1   2 ?   1.377   3.447 -13.747 1.000 87.750 ? 2   ILE A C   1 
ATOM 15   C CB  ? ILE A 1   2 ?  -0.287   2.245 -12.283 1.000 87.750 ? 2   ILE A CB  1 
ATOM 16   O O   ? ILE A 1   2 ?   0.558   3.820 -14.590 1.000 87.750 ? 2   ILE A O   1 
ATOM 17   C CG1 ? ILE A 1   2 ?  -0.696   1.938 -10.837 1.000 87.750 ? 2   ILE A CG1 1 
ATOM 18   C CG2 ? ILE A 1   2 ?   0.002   0.955 -13.056 1.000 87.750 ? 2   ILE A CG2 1 
ATOM 19   C CD1 ? ILE A 1   2 ?   0.299   1.066 -10.084 1.000 87.750 ? 2   ILE A CD1 1 
ATOM 20   N N   ? VAL A 1   3 ?   2.653   3.436 -14.074 1.000 88.910 ? 3   VAL A N   1 
ATOM 21   C CA  ? VAL A 1   3 ?   3.226   3.651 -15.398 1.000 88.910 ? 3   VAL A CA  1 
ATOM 22   C C   ? VAL A 1   3 ?   3.420   2.310 -16.102 1.000 88.910 ? 3   VAL A C   1 
ATOM 23   C CB  ? VAL A 1   3 ?   4.570   4.411 -15.318 1.000 88.910 ? 3   VAL A CB  1 
ATOM 24   O O   ? VAL A 1   3 ?   3.969   1.371 -15.521 1.000 88.910 ? 3   VAL A O   1 
ATOM 25   C CG1 ? VAL A 1   3 ?   5.170   4.594 -16.711 1.000 88.910 ? 3   VAL A CG1 1 
ATOM 26   C CG2 ? VAL A 1   3 ?   4.378   5.763 -14.633 1.000 88.910 ? 3   VAL A CG2 1 
ATOM 27   N N   ? GLY A 1   4 ?   2.919   2.312 -17.445 1.000 90.320 ? 4   GLY A N   1 
ATOM 28   C CA  ? GLY A 1   4 ?   3.122   1.095 -18.215 1.000 90.320 ? 4   GLY A CA  1 
ATOM 29   C C   ? GLY A 1   4 ?   2.215  -0.042 -17.783 1.000 90.320 ? 4   GLY A C   1 
ATOM 30   O O   ? GLY A 1   4 ?   2.493  -1.208 -18.071 1.000 90.320 ? 4   GLY A O   1 
ATOM 31   N N   ? GLY A 1   5 ?   1.088   0.354 -16.937 1.000 92.990 ? 5   GLY A N   1 
ATOM 32   C CA  ? GLY A 1   5 ?   0.153  -0.642 -16.438 1.000 92.990 ? 5   GLY A CA  1 
ATOM 33   C C   ? GLY A 1   5 ?  -1.110  -0.746 -17.272 1.000 92.990 ? 5   GLY A C   1 
ATOM 34   O O   ? GLY A 1   5 ?  -1.120  -0.362 -18.443 1.000 92.990 ? 5   GLY A O   1 
ATOM 35   N N   ? PHE A 1   6 ?  -2.074  -1.409 -16.723 1.000 94.730 ? 6   PHE A N   1 
ATOM 36   C CA  ? PHE A 1   6 ?  -3.356  -1.651 -17.374 1.000 94.730 ? 6   PHE A CA  1 
ATOM 37   C C   ? PHE A 1   6 ?  -4.507  -1.452 -16.395 1.000 94.730 ? 6   PHE A C   1 
ATOM 38   C CB  ? PHE A 1   6 ?  -3.404  -3.066 -17.959 1.000 94.730 ? 6   PHE A CB  1 
ATOM 39   O O   ? PHE A 1   6 ?  -4.308  -1.490 -15.179 1.000 94.730 ? 6   PHE A O   1 
ATOM 40   C CG  ? PHE A 1   6 ?  -3.132  -4.150 -16.951 1.000 94.730 ? 6   PHE A CG  1 
ATOM 41   C CD1 ? PHE A 1   6 ?  -1.834  -4.587 -16.712 1.000 94.730 ? 6   PHE A CD1 1 
ATOM 42   C CD2 ? PHE A 1   6 ?  -4.174  -4.732 -16.241 1.000 94.730 ? 6   PHE A CD2 1 
ATOM 43   C CE1 ? PHE A 1   6 ?  -1.580  -5.589 -15.780 1.000 94.730 ? 6   PHE A CE1 1 
ATOM 44   C CE2 ? PHE A 1   6 ?  -3.927  -5.734 -15.308 1.000 94.730 ? 6   PHE A CE2 1 
ATOM 45   C CZ  ? PHE A 1   6 ?  -2.629  -6.162 -15.079 1.000 94.730 ? 6   PHE A CZ  1 
ATOM 46   N N   ? LYS A 1   7 ?  -5.658  -1.090 -17.017 1.000 95.390 ? 7   LYS A N   1 
ATOM 47   C CA  ? LYS A 1   7 ?  -6.848  -1.023 -16.174 1.000 95.390 ? 7   LYS A CA  1 
ATOM 48   C C   ? LYS A 1   7 ?  -7.140  -2.374 -15.527 1.000 95.390 ? 7   LYS A C   1 
ATOM 49   C CB  ? LYS A 1   7 ?  -8.057  -0.558 -16.988 1.000 95.390 ? 7   LYS A CB  1 
ATOM 50   O O   ? LYS A 1   7 ?  -7.206  -3.395 -16.214 1.000 95.390 ? 7   LYS A O   1 
ATOM 51   C CG  ? LYS A 1   7 ?  -9.284  -0.241 -16.146 1.000 95.390 ? 7   LYS A CG  1 
ATOM 52   C CD  ? LYS A 1   7 ? -10.428   0.287 -17.003 1.000 95.390 ? 7   LYS A CD  1 
ATOM 53   C CE  ? LYS A 1   7 ? -11.669   0.571 -16.167 1.000 95.390 ? 7   LYS A CE  1 
ATOM 54   N NZ  ? LYS A 1   7 ? -12.765   1.166 -16.988 1.000 95.390 ? 7   LYS A NZ  1 
ATOM 55   N N   ? CYS A 1   8 ?  -7.262  -2.366 -14.203 1.000 95.640 ? 8   CYS A N   1 
ATOM 56   C CA  ? CYS A 1   8 ?  -7.594  -3.596 -13.493 1.000 95.640 ? 8   CYS A CA  1 
ATOM 57   C C   ? CYS A 1   8 ?  -8.998  -4.070 -13.849 1.000 95.640 ? 8   CYS A C   1 
ATOM 58   C CB  ? CYS A 1   8 ?  -7.484  -3.390 -11.982 1.000 95.640 ? 8   CYS A CB  1 
ATOM 59   O O   ? CYS A 1   8 ?  -9.903  -3.255 -14.038 1.000 95.640 ? 8   CYS A O   1 
ATOM 60   S SG  ? CYS A 1   8 ?  -5.812  -3.000 -11.420 1.000 95.640 ? 8   CYS A SG  1 
ATOM 61   N N   ? GLU A 1   9 ?  -9.076  -5.413 -13.981 1.000 95.070 ? 9   GLU A N   1 
ATOM 62   C CA  ? GLU A 1   9 ? -10.429  -5.945 -14.107 1.000 95.070 ? 9   GLU A CA  1 
ATOM 63   C C   ? GLU A 1   9 ? -11.288  -5.559 -12.906 1.000 95.070 ? 9   GLU A C   1 
ATOM 64   C CB  ? GLU A 1   9 ? -10.396  -7.467 -14.263 1.000 95.070 ? 9   GLU A CB  1 
ATOM 65   O O   ? GLU A 1   9 ? -10.812  -5.564 -11.769 1.000 95.070 ? 9   GLU A O   1 
ATOM 66   C CG  ? GLU A 1   9 ? -11.757  -8.085 -14.552 1.000 95.070 ? 9   GLU A CG  1 
ATOM 67   C CD  ? GLU A 1   9 ? -11.712  -9.599 -14.685 1.000 95.070 ? 9   GLU A CD  1 
ATOM 68   O OE1 ? GLU A 1   9 ? -12.786 -10.230 -14.803 1.000 95.070 ? 9   GLU A OE1 1 
ATOM 69   O OE2 ? GLU A 1   9 ? -10.593 -10.159 -14.672 1.000 95.070 ? 9   GLU A OE2 1 
ATOM 70   N N   ? LYS A 1  10 ? -12.516  -5.118 -13.194 1.000 93.390 ? 10  LYS A N   1 
ATOM 71   C CA  ? LYS A 1  10 ? -13.426  -4.714 -12.126 1.000 93.390 ? 10  LYS A CA  1 
ATOM 72   C C   ? LYS A 1  10 ? -13.474  -5.763 -11.018 1.000 93.390 ? 10  LYS A C   1 
ATOM 73   C CB  ? LYS A 1  10 ? -14.831  -4.472 -12.680 1.000 93.390 ? 10  LYS A CB  1 
ATOM 74   O O   ? LYS A 1  10 ? -13.617  -6.956 -11.292 1.000 93.390 ? 10  LYS A O   1 
ATOM 75   C CG  ? LYS A 1  10 ? -15.775  -3.791 -11.699 1.000 93.390 ? 10  LYS A CG  1 
ATOM 76   C CD  ? LYS A 1  10 ? -17.103  -3.437 -12.356 1.000 93.390 ? 10  LYS A CD  1 
ATOM 77   C CE  ? LYS A 1  10 ? -18.045  -2.750 -11.377 1.000 93.390 ? 10  LYS A CE  1 
ATOM 78   N NZ  ? LYS A 1  10 ? -19.326  -2.347 -12.032 1.000 93.390 ? 10  LYS A NZ  1 
ATOM 79   N N   ? ASN A 1  11 ? -13.227  -5.262  -9.721 1.000 90.530 ? 11  ASN A N   1 
ATOM 80   C CA  ? ASN A 1  11 ? -13.346  -6.038  -8.491 1.000 90.530 ? 11  ASN A CA  1 
ATOM 81   C C   ? ASN A 1  11 ? -12.284  -7.130  -8.411 1.000 90.530 ? 11  ASN A C   1 
ATOM 82   C CB  ? ASN A 1  11 ? -14.745  -6.648  -8.374 1.000 90.530 ? 11  ASN A CB  1 
ATOM 83   O O   ? ASN A 1  11 ? -12.401  -8.059  -7.610 1.000 90.530 ? 11  ASN A O   1 
ATOM 84   C CG  ? ASN A 1  11 ? -15.840  -5.600  -8.367 1.000 90.530 ? 11  ASN A CG  1 
ATOM 85   N ND2 ? ASN A 1  11 ? -16.953  -5.901  -9.026 1.000 90.530 ? 11  ASN A ND2 1 
ATOM 86   O OD1 ? ASN A 1  11 ? -15.687  -4.529  -7.774 1.000 90.530 ? 11  ASN A OD1 1 
ATOM 87   N N   ? SER A 1  12 ? -11.288  -7.149  -9.250 1.000 95.240 ? 12  SER A N   1 
ATOM 88   C CA  ? SER A 1  12 ? -10.213  -8.137  -9.252 1.000 95.240 ? 12  SER A CA  1 
ATOM 89   C C   ? SER A 1  12 ?  -9.243  -7.900  -8.100 1.000 95.240 ? 12  SER A C   1 
ATOM 90   C CB  ? SER A 1  12 ?  -9.458  -8.105 -10.581 1.000 95.240 ? 12  SER A CB  1 
ATOM 91   O O   ? SER A 1  12 ?  -8.429  -8.769  -7.778 1.000 95.240 ? 12  SER A O   1 
ATOM 92   O OG  ? SER A 1  12 ?  -8.842  -6.844 -10.779 1.000 95.240 ? 12  SER A OG  1 
ATOM 93   N N   ? GLN A 1  13 ?  -9.252  -6.808  -7.400 1.000 96.970 ? 13  GLN A N   1 
ATOM 94   C CA  ? GLN A 1  13 ?  -8.441  -6.455  -6.240 1.000 96.970 ? 13  GLN A CA  1 
ATOM 95   C C   ? GLN A 1  13 ?  -9.318  -6.113  -5.039 1.000 96.970 ? 13  GLN A C   1 
ATOM 96   C CB  ? GLN A 1  13 ?  -7.518  -5.279  -6.568 1.000 96.970 ? 13  GLN A CB  1 
ATOM 97   O O   ? GLN A 1  13 ?  -9.332  -4.969  -4.580 1.000 96.970 ? 13  GLN A O   1 
ATOM 98   C CG  ? GLN A 1  13 ?  -6.523  -5.571  -7.683 1.000 96.970 ? 13  GLN A CG  1 
ATOM 99   C CD  ? GLN A 1  13 ?  -7.154  -6.296  -8.857 1.000 96.970 ? 13  GLN A CD  1 
ATOM 100  N NE2 ? GLN A 1  13 ?  -6.320  -6.780  -9.772 1.000 96.970 ? 13  GLN A NE2 1 
ATOM 101  O OE1 ? GLN A 1  13 ?  -8.379  -6.422  -8.941 1.000 96.970 ? 13  GLN A OE1 1 
ATOM 102  N N   ? PRO A 1  14 ?  -9.968  -7.098  -4.399 1.000 97.180 ? 14  PRO A N   1 
ATOM 103  C CA  ? PRO A 1  14 ? -10.982  -6.887  -3.365 1.000 97.180 ? 14  PRO A CA  1 
ATOM 104  C C   ? PRO A 1  14 ? -10.383  -6.439  -2.033 1.000 97.180 ? 14  PRO A C   1 
ATOM 105  C CB  ? PRO A 1  14 ? -11.643  -8.261  -3.232 1.000 97.180 ? 14  PRO A CB  1 
ATOM 106  O O   ? PRO A 1  14 ? -11.106  -5.960  -1.156 1.000 97.180 ? 14  PRO A O   1 
ATOM 107  C CG  ? PRO A 1  14 ? -10.597  -9.232  -3.675 1.000 97.180 ? 14  PRO A CG  1 
ATOM 108  C CD  ? PRO A 1  14 ?  -9.817  -8.613  -4.800 1.000 97.180 ? 14  PRO A CD  1 
ATOM 109  N N   ? TRP A 1  15 ?  -9.099  -6.454  -1.916 1.000 98.060 ? 15  TRP A N   1 
ATOM 110  C CA  ? TRP A 1  15 ?  -8.393  -6.089  -0.693 1.000 98.060 ? 15  TRP A CA  1 
ATOM 111  C C   ? TRP A 1  15 ?  -7.919  -4.641  -0.749 1.000 98.060 ? 15  TRP A C   1 
ATOM 112  C CB  ? TRP A 1  15 ?  -7.200  -7.021  -0.462 1.000 98.060 ? 15  TRP A CB  1 
ATOM 113  O O   ? TRP A 1  15 ?  -7.453  -4.094   0.253 1.000 98.060 ? 15  TRP A O   1 
ATOM 114  C CG  ? TRP A 1  15 ?  -6.432  -7.349  -1.708 1.000 98.060 ? 15  TRP A CG  1 
ATOM 115  C CD1 ? TRP A 1  15 ?  -5.369  -6.662  -2.224 1.000 98.060 ? 15  TRP A CD1 1 
ATOM 116  C CD2 ? TRP A 1  15 ?  -6.674  -8.443  -2.597 1.000 98.060 ? 15  TRP A CD2 1 
ATOM 117  C CE2 ? TRP A 1  15 ?  -5.717  -8.360  -3.632 1.000 98.060 ? 15  TRP A CE2 1 
ATOM 118  C CE3 ? TRP A 1  15 ?  -7.607  -9.488  -2.618 1.000 98.060 ? 15  TRP A CE3 1 
ATOM 119  N NE1 ? TRP A 1  15 ?  -4.933  -7.265  -3.381 1.000 98.060 ? 15  TRP A NE1 1 
ATOM 120  C CH2 ? TRP A 1  15 ?  -6.591 -10.295  -4.676 1.000 98.060 ? 15  TRP A CH2 1 
ATOM 121  C CZ2 ? TRP A 1  15 ?  -5.667  -9.283  -4.679 1.000 98.060 ? 15  TRP A CZ2 1 
ATOM 122  C CZ3 ? TRP A 1  15 ?  -7.556 -10.406  -3.661 1.000 98.060 ? 15  TRP A CZ3 1 
ATOM 123  N N   ? HIS A 1  16 ?  -7.837  -4.037  -1.970 1.000 97.800 ? 16  HIS A N   1 
ATOM 124  C CA  ? HIS A 1  16 ?  -7.333  -2.681  -2.161 1.000 97.800 ? 16  HIS A CA  1 
ATOM 125  C C   ? HIS A 1  16 ?  -8.277  -1.652  -1.547 1.000 97.800 ? 16  HIS A C   1 
ATOM 126  C CB  ? HIS A 1  16 ?  -7.133  -2.389  -3.649 1.000 97.800 ? 16  HIS A CB  1 
ATOM 127  O O   ? HIS A 1  16 ?  -9.487  -1.697  -1.778 1.000 97.800 ? 16  HIS A O   1 
ATOM 128  C CG  ? HIS A 1  16 ?  -6.201  -1.250  -3.917 1.000 97.800 ? 16  HIS A CG  1 
ATOM 129  C CD2 ? HIS A 1  16 ?  -6.207   0.028  -3.470 1.000 97.800 ? 16  HIS A CD2 1 
ATOM 130  N ND1 ? HIS A 1  16 ?  -5.103  -1.366  -4.741 1.000 97.800 ? 16  HIS A ND1 1 
ATOM 131  C CE1 ? HIS A 1  16 ?  -4.471  -0.205  -4.789 1.000 97.800 ? 16  HIS A CE1 1 
ATOM 132  N NE2 ? HIS A 1  16 ?  -5.121   0.658  -4.026 1.000 97.800 ? 16  HIS A NE2 1 
ATOM 133  N N   ? VAL A 1  17 ?  -7.727  -0.680  -0.820 1.000 97.720 ? 17  VAL A N   1 
ATOM 134  C CA  ? VAL A 1  17 ?  -8.500   0.297  -0.062 1.000 97.720 ? 17  VAL A CA  1 
ATOM 135  C C   ? VAL A 1  17 ?  -8.088   1.710  -0.468 1.000 97.720 ? 17  VAL A C   1 
ATOM 136  C CB  ? VAL A 1  17 ?  -8.319   0.106   1.461 1.000 97.720 ? 17  VAL A CB  1 
ATOM 137  O O   ? VAL A 1  17 ?  -6.902   1.983  -0.672 1.000 97.720 ? 17  VAL A O   1 
ATOM 138  C CG1 ? VAL A 1  17 ?  -9.011   1.229   2.232 1.000 97.720 ? 17  VAL A CG1 1 
ATOM 139  C CG2 ? VAL A 1  17 ?  -8.859  -1.255   1.895 1.000 97.720 ? 17  VAL A CG2 1 
ATOM 140  N N   ? ALA A 1  18 ?  -9.102   2.551  -0.612 1.000 96.680 ? 18  ALA A N   1 
ATOM 141  C CA  ? ALA A 1  18 ?  -8.842   3.979  -0.778 1.000 96.680 ? 18  ALA A CA  1 
ATOM 142  C C   ? ALA A 1  18 ?  -8.862   4.700   0.567 1.000 96.680 ? 18  ALA A C   1 
ATOM 143  C CB  ? ALA A 1  18 ?  -9.864   4.600  -1.727 1.000 96.680 ? 18  ALA A CB  1 
ATOM 144  O O   ? ALA A 1  18 ?  -9.870   4.673   1.277 1.000 96.680 ? 18  ALA A O   1 
ATOM 145  N N   ? VAL A 1  19 ?  -7.753   5.306   0.856 1.000 96.630 ? 19  VAL A N   1 
ATOM 146  C CA  ? VAL A 1  19 ?  -7.632   6.070   2.093 1.000 96.630 ? 19  VAL A CA  1 
ATOM 147  C C   ? VAL A 1  19 ?  -7.786   7.560   1.797 1.000 96.630 ? 19  VAL A C   1 
ATOM 148  C CB  ? VAL A 1  19 ?  -6.282   5.803   2.795 1.000 96.630 ? 19  VAL A CB  1 
ATOM 149  O O   ? VAL A 1  19 ?  -7.056   8.115   0.972 1.000 96.630 ? 19  VAL A O   1 
ATOM 150  C CG1 ? VAL A 1  19 ?  -6.196   6.575   4.111 1.000 96.630 ? 19  VAL A CG1 1 
ATOM 151  C CG2 ? VAL A 1  19 ?  -6.093   4.306   3.036 1.000 96.630 ? 19  VAL A CG2 1 
ATOM 152  N N   ? TYR A 1  20 ?  -8.767   8.195   2.507 1.000 94.910 ? 20  TYR A N   1 
ATOM 153  C CA  ? TYR A 1  20 ?  -9.094   9.596   2.269 1.000 94.910 ? 20  TYR A CA  1 
ATOM 154  C C   ? TYR A 1  20 ?  -8.727  10.455   3.473 1.000 94.910 ? 20  TYR A C   1 
ATOM 155  C CB  ? TYR A 1  20 ? -10.584   9.754   1.951 1.000 94.910 ? 20  TYR A CB  1 
ATOM 156  O O   ? TYR A 1  20 ?  -8.798   9.995   4.616 1.000 94.910 ? 20  TYR A O   1 
ATOM 157  C CG  ? TYR A 1  20 ? -10.944   9.389   0.531 1.000 94.910 ? 20  TYR A CG  1 
ATOM 158  C CD1 ? TYR A 1  20 ? -11.259  10.373  -0.403 1.000 94.910 ? 20  TYR A CD1 1 
ATOM 159  C CD2 ? TYR A 1  20 ? -10.970   8.061   0.121 1.000 94.910 ? 20  TYR A CD2 1 
ATOM 160  C CE1 ? TYR A 1  20 ? -11.593  10.042  -1.712 1.000 94.910 ? 20  TYR A CE1 1 
ATOM 161  C CE2 ? TYR A 1  20 ? -11.302   7.718  -1.185 1.000 94.910 ? 20  TYR A CE2 1 
ATOM 162  O OH  ? TYR A 1  20 ? -11.941   8.380  -3.388 1.000 94.910 ? 20  TYR A OH  1 
ATOM 163  C CZ  ? TYR A 1  20 ? -11.612   8.714  -2.093 1.000 94.910 ? 20  TYR A CZ  1 
ATOM 164  N N   ? ARG A 1  21 ?  -8.308  11.642   3.100 1.000 91.310 ? 21  ARG A N   1 
ATOM 165  C CA  ? ARG A 1  21 ?  -8.304  12.767   4.029 1.000 91.310 ? 21  ARG A CA  1 
ATOM 166  C C   ? ARG A 1  21 ?  -9.474  13.707   3.757 1.000 91.310 ? 21  ARG A C   1 
ATOM 167  C CB  ? ARG A 1  21 ?  -6.983  13.535   3.939 1.000 91.310 ? 21  ARG A CB  1 
ATOM 168  O O   ? ARG A 1  21 ?  -9.515  14.369   2.718 1.000 91.310 ? 21  ARG A O   1 
ATOM 169  C CG  ? ARG A 1  21 ?  -6.939  14.788   4.799 1.000 91.310 ? 21  ARG A CG  1 
ATOM 170  C CD  ? ARG A 1  21 ?  -5.684  15.609   4.536 1.000 91.310 ? 21  ARG A CD  1 
ATOM 171  N NE  ? ARG A 1  21 ?  -5.693  16.862   5.285 1.000 91.310 ? 21  ARG A NE  1 
ATOM 172  N NH1 ? ARG A 1  21 ?  -3.744  17.675   4.349 1.000 91.310 ? 21  ARG A NH1 1 
ATOM 173  N NH2 ? ARG A 1  21 ?  -4.876  18.916   5.909 1.000 91.310 ? 21  ARG A NH2 1 
ATOM 174  C CZ  ? ARG A 1  21 ?  -4.771  17.815   5.179 1.000 91.310 ? 21  ARG A CZ  1 
ATOM 175  N N   ? TYR A 1  22 ? -10.421  13.672   4.695 1.000 88.690 ? 22  TYR A N   1 
ATOM 176  C CA  ? TYR A 1  22 ? -11.685  14.336   4.398 1.000 88.690 ? 22  TYR A CA  1 
ATOM 177  C C   ? TYR A 1  22 ? -12.285  13.812   3.099 1.000 88.690 ? 22  TYR A C   1 
ATOM 178  C CB  ? TYR A 1  22 ? -11.489  15.852   4.309 1.000 88.690 ? 22  TYR A CB  1 
ATOM 179  O O   ? TYR A 1  22 ? -12.682  12.648   3.016 1.000 88.690 ? 22  TYR A O   1 
ATOM 180  C CG  ? TYR A 1  22 ? -11.090  16.491   5.617 1.000 88.690 ? 22  TYR A CG  1 
ATOM 181  C CD1 ? TYR A 1  22 ? -12.031  16.716   6.620 1.000 88.690 ? 22  TYR A CD1 1 
ATOM 182  C CD2 ? TYR A 1  22 ?  -9.774  16.871   5.853 1.000 88.690 ? 22  TYR A CD2 1 
ATOM 183  C CE1 ? TYR A 1  22 ? -11.668  17.306   7.826 1.000 88.690 ? 22  TYR A CE1 1 
ATOM 184  C CE2 ? TYR A 1  22 ?  -9.400  17.462   7.055 1.000 88.690 ? 22  TYR A CE2 1 
ATOM 185  O OH  ? TYR A 1  22 ?  -9.989  18.259   9.227 1.000 88.690 ? 22  TYR A OH  1 
ATOM 186  C CZ  ? TYR A 1  22 ? -10.353  17.675   8.035 1.000 88.690 ? 22  TYR A CZ  1 
ATOM 187  N N   ? THR A 1  23 ? -12.245  14.559   2.027 1.000 87.620 ? 23  THR A N   1 
ATOM 188  C CA  ? THR A 1  23 ? -12.877  14.152   0.777 1.000 87.620 ? 23  THR A CA  1 
ATOM 189  C C   ? THR A 1  23 ? -11.831  13.938  -0.314 1.000 87.620 ? 23  THR A C   1 
ATOM 190  C CB  ? THR A 1  23 ? -13.908  15.195   0.306 1.000 87.620 ? 23  THR A CB  1 
ATOM 191  O O   ? THR A 1  23 ? -12.167  13.556  -1.437 1.000 87.620 ? 23  THR A O   1 
ATOM 192  C CG2 ? THR A 1  23 ? -15.044  15.339   1.313 1.000 87.620 ? 23  THR A CG2 1 
ATOM 193  O OG1 ? THR A 1  23 ? -13.258  16.463   0.151 1.000 87.620 ? 23  THR A OG1 1 
ATOM 194  N N   ? GLN A 1  24 ? -10.554  14.081   0.111 1.000 90.540 ? 24  GLN A N   1 
ATOM 195  C CA  ? GLN A 1  24 ?  -9.482  13.960  -0.872 1.000 90.540 ? 24  GLN A CA  1 
ATOM 196  C C   ? GLN A 1  24 ?  -8.751  12.628  -0.727 1.000 90.540 ? 24  GLN A C   1 
ATOM 197  C CB  ? GLN A 1  24 ?  -8.494  15.119  -0.736 1.000 90.540 ? 24  GLN A CB  1 
ATOM 198  O O   ? GLN A 1  24 ?  -8.383  12.234   0.381 1.000 90.540 ? 24  GLN A O   1 
ATOM 199  C CG  ? GLN A 1  24 ?  -9.072  16.471  -1.134 1.000 90.540 ? 24  GLN A CG  1 
ATOM 200  C CD  ? GLN A 1  24 ?  -8.059  17.595  -1.035 1.000 90.540 ? 24  GLN A CD  1 
ATOM 201  N NE2 ? GLN A 1  24 ?  -8.456  18.791  -1.457 1.000 90.540 ? 24  GLN A NE2 1 
ATOM 202  O OE1 ? GLN A 1  24 ?  -6.928  17.391  -0.582 1.000 90.540 ? 24  GLN A OE1 1 
ATOM 203  N N   ? TYR A 1  25 ?  -8.589  11.996  -1.835 1.000 92.250 ? 25  TYR A N   1 
ATOM 204  C CA  ? TYR A 1  25 ?  -7.819  10.757  -1.843 1.000 92.250 ? 25  TYR A CA  1 
ATOM 205  C C   ? TYR A 1  25 ?  -6.381  11.006  -1.403 1.000 92.250 ? 25  TYR A C   1 
ATOM 206  C CB  ? TYR A 1  25 ?  -7.836  10.122  -3.237 1.000 92.250 ? 25  TYR A CB  1 
ATOM 207  O O   ? TYR A 1  25 ?  -5.701  11.879  -1.948 1.000 92.250 ? 25  TYR A O   1 
ATOM 208  C CG  ? TYR A 1  25 ?  -6.975   8.888  -3.352 1.000 92.250 ? 25  TYR A CG  1 
ATOM 209  C CD1 ? TYR A 1  25 ?  -5.728   8.940  -3.972 1.000 92.250 ? 25  TYR A CD1 1 
ATOM 210  C CD2 ? TYR A 1  25 ?  -7.406   7.668  -2.843 1.000 92.250 ? 25  TYR A CD2 1 
ATOM 211  C CE1 ? TYR A 1  25 ?  -4.932   7.804  -4.082 1.000 92.250 ? 25  TYR A CE1 1 
ATOM 212  C CE2 ? TYR A 1  25 ?  -6.619   6.526  -2.948 1.000 92.250 ? 25  TYR A CE2 1 
ATOM 213  O OH  ? TYR A 1  25 ?  -4.601   5.477  -3.674 1.000 92.250 ? 25  TYR A OH  1 
ATOM 214  C CZ  ? TYR A 1  25 ?  -5.385   6.604  -3.567 1.000 92.250 ? 25  TYR A CZ  1 
ATOM 215  N N   ? LEU A 1  26 ?  -5.923  10.200  -0.384 1.000 92.910 ? 26  LEU A N   1 
ATOM 216  C CA  ? LEU A 1  26 ?  -4.595  10.385   0.191 1.000 92.910 ? 26  LEU A CA  1 
ATOM 217  C C   ? LEU A 1  26 ?  -3.642   9.291  -0.280 1.000 92.910 ? 26  LEU A C   1 
ATOM 218  C CB  ? LEU A 1  26 ?  -4.668  10.390   1.720 1.000 92.910 ? 26  LEU A CB  1 
ATOM 219  O O   ? LEU A 1  26 ?  -2.582   9.583  -0.838 1.000 92.910 ? 26  LEU A O   1 
ATOM 220  C CG  ? LEU A 1  26 ?  -3.336  10.507   2.463 1.000 92.910 ? 26  LEU A CG  1 
ATOM 221  C CD1 ? LEU A 1  26 ?  -2.687  11.857   2.177 1.000 92.910 ? 26  LEU A CD1 1 
ATOM 222  C CD2 ? LEU A 1  26 ?  -3.541  10.313   3.961 1.000 92.910 ? 26  LEU A CD2 1 
ATOM 223  N N   ? CYS A 1  27 ?  -3.968   8.069  -0.040 1.000 95.370 ? 27  CYS A N   1 
ATOM 224  C CA  ? CYS A 1  27 ?  -3.168   6.882  -0.317 1.000 95.370 ? 27  CYS A CA  1 
ATOM 225  C C   ? CYS A 1  27 ?  -4.058   5.673  -0.582 1.000 95.370 ? 27  CYS A C   1 
ATOM 226  C CB  ? CYS A 1  27 ?  -2.225   6.587   0.849 1.000 95.370 ? 27  CYS A CB  1 
ATOM 227  O O   ? CYS A 1  27 ?  -5.276   5.745  -0.410 1.000 95.370 ? 27  CYS A O   1 
ATOM 228  S SG  ? CYS A 1  27 ?  -0.891   7.791   1.030 1.000 95.370 ? 27  CYS A SG  1 
ATOM 229  N N   ? GLY A 1  28 ?  -3.393   4.657  -1.015 1.000 96.600 ? 28  GLY A N   1 
ATOM 230  C CA  ? GLY A 1  28 ?  -4.023   3.347  -0.995 1.000 96.600 ? 28  GLY A CA  1 
ATOM 231  C C   ? GLY A 1  28 ?  -3.865   2.629   0.332 1.000 96.600 ? 28  GLY A C   1 
ATOM 232  O O   ? GLY A 1  28 ?  -3.207   3.136   1.244 1.000 96.600 ? 28  GLY A O   1 
ATOM 233  N N   ? GLY A 1  29 ?  -4.461   1.505   0.510 1.000 97.750 ? 29  GLY A N   1 
ATOM 234  C CA  ? GLY A 1  29 ?  -4.376   0.608   1.652 1.000 97.750 ? 29  GLY A CA  1 
ATOM 235  C C   ? GLY A 1  29 ?  -4.752  -0.823   1.315 1.000 97.750 ? 29  GLY A C   1 
ATOM 236  O O   ? GLY A 1  29 ?  -5.124  -1.121   0.179 1.000 97.750 ? 29  GLY A O   1 
ATOM 237  N N   ? VAL A 1  30 ?  -4.570  -1.656   2.350 1.000 98.520 ? 30  VAL A N   1 
ATOM 238  C CA  ? VAL A 1  30 ?  -4.861  -3.073   2.160 1.000 98.520 ? 30  VAL A CA  1 
ATOM 239  C C   ? VAL A 1  30 ?  -5.681  -3.596   3.337 1.000 98.520 ? 30  VAL A C   1 
ATOM 240  C CB  ? VAL A 1  30 ?  -3.566  -3.902   2.003 1.000 98.520 ? 30  VAL A CB  1 
ATOM 241  O O   ? VAL A 1  30 ?  -5.299  -3.417   4.496 1.000 98.520 ? 30  VAL A O   1 
ATOM 242  C CG1 ? VAL A 1  30 ?  -3.893  -5.363   1.699 1.000 98.520 ? 30  VAL A CG1 1 
ATOM 243  C CG2 ? VAL A 1  30 ?  -2.683  -3.309   0.906 1.000 98.520 ? 30  VAL A CG2 1 
ATOM 244  N N   ? LEU A 1  31 ?  -6.809  -4.204   3.025 1.000 98.570 ? 31  LEU A N   1 
ATOM 245  C CA  ? LEU A 1  31 ?  -7.627  -4.823   4.062 1.000 98.570 ? 31  LEU A CA  1 
ATOM 246  C C   ? LEU A 1  31 ?  -7.018  -6.146   4.517 1.000 98.570 ? 31  LEU A C   1 
ATOM 247  C CB  ? LEU A 1  31 ?  -9.053  -5.052   3.556 1.000 98.570 ? 31  LEU A CB  1 
ATOM 248  O O   ? LEU A 1  31 ?  -6.911  -7.088   3.729 1.000 98.570 ? 31  LEU A O   1 
ATOM 249  C CG  ? LEU A 1  31 ? -10.056  -5.595   4.575 1.000 98.570 ? 31  LEU A CG  1 
ATOM 250  C CD1 ? LEU A 1  31 ? -10.294  -4.573   5.681 1.000 98.570 ? 31  LEU A CD1 1 
ATOM 251  C CD2 ? LEU A 1  31 ? -11.367  -5.966   3.890 1.000 98.570 ? 31  LEU A CD2 1 
ATOM 252  N N   ? LEU A 1  32 ?  -6.623  -6.252   5.883 1.000 98.080 ? 32  LEU A N   1 
ATOM 253  C CA  ? LEU A 1  32 ?  -5.956  -7.432   6.422 1.000 98.080 ? 32  LEU A CA  1 
ATOM 254  C C   ? LEU A 1  32 ?  -6.946  -8.325   7.162 1.000 98.080 ? 32  LEU A C   1 
ATOM 255  C CB  ? LEU A 1  32 ?  -4.819  -7.022   7.362 1.000 98.080 ? 32  LEU A CB  1 
ATOM 256  O O   ? LEU A 1  32 ?  -6.755  -9.541   7.239 1.000 98.080 ? 32  LEU A O   1 
ATOM 257  C CG  ? LEU A 1  32 ?  -3.616  -6.337   6.712 1.000 98.080 ? 32  LEU A CG  1 
ATOM 258  C CD1 ? LEU A 1  32 ?  -2.597  -5.935   7.774 1.000 98.080 ? 32  LEU A CD1 1 
ATOM 259  C CD2 ? LEU A 1  32 ?  -2.979  -7.249   5.670 1.000 98.080 ? 32  LEU A CD2 1 
ATOM 260  N N   ? ASP A 1  33 ?  -7.972  -7.682   7.764 1.000 97.310 ? 33  ASP A N   1 
ATOM 261  C CA  ? ASP A 1  33 ?  -9.130  -8.294   8.408 1.000 97.310 ? 33  ASP A CA  1 
ATOM 262  C C   ? ASP A 1  33 ? -10.304  -7.319   8.468 1.000 97.310 ? 33  ASP A C   1 
ATOM 263  C CB  ? ASP A 1  33 ?  -8.772  -8.772   9.817 1.000 97.310 ? 33  ASP A CB  1 
ATOM 264  O O   ? ASP A 1  33 ? -10.179  -6.163   8.058 1.000 97.310 ? 33  ASP A O   1 
ATOM 265  C CG  ? ASP A 1  33 ?  -8.522  -7.629  10.785 1.000 97.310 ? 33  ASP A CG  1 
ATOM 266  O OD1 ? ASP A 1  33 ?  -9.410  -6.766  10.952 1.000 97.310 ? 33  ASP A OD1 1 
ATOM 267  O OD2 ? ASP A 1  33 ?  -7.426  -7.590  11.384 1.000 97.310 ? 33  ASP A OD2 1 
ATOM 268  N N   ? PRO A 1  34 ? -11.496  -7.844   8.956 1.000 98.080 ? 34  PRO A N   1 
ATOM 269  C CA  ? PRO A 1  34 ? -12.679  -6.985   8.862 1.000 98.080 ? 34  PRO A CA  1 
ATOM 270  C C   ? PRO A 1  34 ? -12.500  -5.653   9.588 1.000 98.080 ? 34  PRO A C   1 
ATOM 271  C CB  ? PRO A 1  34 ? -13.777  -7.823   9.521 1.000 98.080 ? 34  PRO A CB  1 
ATOM 272  O O   ? PRO A 1  34 ? -13.188  -4.678   9.276 1.000 98.080 ? 34  PRO A O   1 
ATOM 273  C CG  ? PRO A 1  34 ? -13.389  -9.241   9.252 1.000 98.080 ? 34  PRO A CG  1 
ATOM 274  C CD  ? PRO A 1  34 ? -11.895  -9.356   9.361 1.000 98.080 ? 34  PRO A CD  1 
ATOM 275  N N   ? ASN A 1  35 ? -11.505  -5.553  10.440 1.000 98.190 ? 35  ASN A N   1 
ATOM 276  C CA  ? ASN A 1  35 ? -11.372  -4.361  11.271 1.000 98.190 ? 35  ASN A CA  1 
ATOM 277  C C   ? ASN A 1  35 ? -10.096  -3.591  10.946 1.000 98.190 ? 35  ASN A C   1 
ATOM 278  C CB  ? ASN A 1  35 ? -11.405  -4.734  12.754 1.000 98.190 ? 35  ASN A CB  1 
ATOM 279  O O   ? ASN A 1  35 ?  -9.873  -2.499  11.473 1.000 98.190 ? 35  ASN A O   1 
ATOM 280  C CG  ? ASN A 1  35 ? -12.752  -5.275  13.191 1.000 98.190 ? 35  ASN A CG  1 
ATOM 281  N ND2 ? ASN A 1  35 ? -12.807  -6.570  13.478 1.000 98.190 ? 35  ASN A ND2 1 
ATOM 282  O OD1 ? ASN A 1  35 ? -13.736  -4.535  13.269 1.000 98.190 ? 35  ASN A OD1 1 
ATOM 283  N N   ? TRP A 1  36 ?  -9.242  -4.131  10.089 1.000 98.460 ? 36  TRP A N   1 
ATOM 284  C CA  ? TRP A 1  36 ?  -7.916  -3.527  10.016 1.000 98.460 ? 36  TRP A CA  1 
ATOM 285  C C   ? TRP A 1  36 ?  -7.503  -3.296   8.566 1.000 98.460 ? 36  TRP A C   1 
ATOM 286  C CB  ? TRP A 1  36 ?  -6.882  -4.411  10.720 1.000 98.460 ? 36  TRP A CB  1 
ATOM 287  O O   ? TRP A 1  36 ?  -7.659  -4.181   7.721 1.000 98.460 ? 36  TRP A O   1 
ATOM 288  C CG  ? TRP A 1  36 ?  -7.004  -4.417  12.214 1.000 98.460 ? 36  TRP A CG  1 
ATOM 289  C CD1 ? TRP A 1  36 ?  -7.610  -5.368  12.987 1.000 98.460 ? 36  TRP A CD1 1 
ATOM 290  C CD2 ? TRP A 1  36 ?  -6.509  -3.422  13.115 1.000 98.460 ? 36  TRP A CD2 1 
ATOM 291  C CE2 ? TRP A 1  36 ?  -6.851  -3.835  14.422 1.000 98.460 ? 36  TRP A CE2 1 
ATOM 292  C CE3 ? TRP A 1  36 ?  -5.807  -2.221  12.945 1.000 98.460 ? 36  TRP A CE3 1 
ATOM 293  N NE1 ? TRP A 1  36 ?  -7.522  -5.024  14.316 1.000 98.460 ? 36  TRP A NE1 1 
ATOM 294  C CH2 ? TRP A 1  36 ?  -5.829  -1.917  15.358 1.000 98.460 ? 36  TRP A CH2 1 
ATOM 295  C CZ2 ? TRP A 1  36 ?  -6.515  -3.088  15.553 1.000 98.460 ? 36  TRP A CZ2 1 
ATOM 296  C CZ3 ? TRP A 1  36 ?  -5.474  -1.479  14.072 1.000 98.460 ? 36  TRP A CZ3 1 
ATOM 297  N N   ? VAL A 1  37 ?  -7.002  -2.076   8.318 1.000 98.550 ? 37  VAL A N   1 
ATOM 298  C CA  ? VAL A 1  37 ?  -6.416  -1.671   7.045 1.000 98.550 ? 37  VAL A CA  1 
ATOM 299  C C   ? VAL A 1  37 ?  -4.940  -1.331   7.241 1.000 98.550 ? 37  VAL A C   1 
ATOM 300  C CB  ? VAL A 1  37 ?  -7.164  -0.465   6.433 1.000 98.550 ? 37  VAL A CB  1 
ATOM 301  O O   ? VAL A 1  37 ?  -4.576  -0.647   8.200 1.000 98.550 ? 37  VAL A O   1 
ATOM 302  C CG1 ? VAL A 1  37 ?  -6.414   0.076   5.218 1.000 98.550 ? 37  VAL A CG1 1 
ATOM 303  C CG2 ? VAL A 1  37 ?  -8.590  -0.860   6.053 1.000 98.550 ? 37  VAL A CG2 1 
ATOM 304  N N   ? LEU A 1  38 ?  -4.133  -1.891   6.358 1.000 98.580 ? 38  LEU A N   1 
ATOM 305  C CA  ? LEU A 1  38 ?  -2.706  -1.589   6.332 1.000 98.580 ? 38  LEU A CA  1 
ATOM 306  C C   ? LEU A 1  38 ?  -2.391  -0.548   5.263 1.000 98.580 ? 38  LEU A C   1 
ATOM 307  C CB  ? LEU A 1  38 ?  -1.894  -2.861   6.077 1.000 98.580 ? 38  LEU A CB  1 
ATOM 308  O O   ? LEU A 1  38 ?  -2.844  -0.666   4.122 1.000 98.580 ? 38  LEU A O   1 
ATOM 309  C CG  ? LEU A 1  38 ?  -0.372  -2.710   6.098 1.000 98.580 ? 38  LEU A CG  1 
ATOM 310  C CD1 ? LEU A 1  38 ?   0.104  -2.335   7.497 1.000 98.580 ? 38  LEU A CD1 1 
ATOM 311  C CD2 ? LEU A 1  38 ?   0.300  -3.994   5.625 1.000 98.580 ? 38  LEU A CD2 1 
ATOM 312  N N   ? THR A 1  39 ?  -1.579   0.546   5.585 1.000 98.300 ? 39  THR A N   1 
ATOM 313  C CA  ? THR A 1  39 ?  -1.158   1.585   4.652 1.000 98.300 ? 39  THR A CA  1 
ATOM 314  C C   ? THR A 1  39 ?   0.241   2.087   4.996 1.000 98.300 ? 39  THR A C   1 
ATOM 315  C CB  ? THR A 1  39 ?  -2.144   2.768   4.651 1.000 98.300 ? 39  THR A CB  1 
ATOM 316  O O   ? THR A 1  39 ?   0.900   1.543   5.885 1.000 98.300 ? 39  THR A O   1 
ATOM 317  C CG2 ? THR A 1  39 ?  -2.056   3.559   5.952 1.000 98.300 ? 39  THR A CG2 1 
ATOM 318  O OG1 ? THR A 1  39 ?  -1.838   3.638   3.554 1.000 98.300 ? 39  THR A OG1 1 
ATOM 319  N N   ? ALA A 1  40 ?   0.755   2.963   4.248 1.000 97.900 ? 40  ALA A N   1 
ATOM 320  C CA  ? ALA A 1  40 ?   2.088   3.500   4.508 1.000 97.900 ? 40  ALA A CA  1 
ATOM 321  C C   ? ALA A 1  40 ?   2.054   4.537   5.628 1.000 97.900 ? 40  ALA A C   1 
ATOM 322  C CB  ? ALA A 1  40 ?   2.672   4.114   3.238 1.000 97.900 ? 40  ALA A CB  1 
ATOM 323  O O   ? ALA A 1  40 ?   1.142   5.365   5.688 1.000 97.900 ? 40  ALA A O   1 
ATOM 324  N N   ? ALA A 1  41 ?   3.052   4.523   6.513 1.000 97.490 ? 41  ALA A N   1 
ATOM 325  C CA  ? ALA A 1  41 ?   3.128   5.440   7.648 1.000 97.490 ? 41  ALA A CA  1 
ATOM 326  C C   ? ALA A 1  41 ?   3.329   6.878   7.179 1.000 97.490 ? 41  ALA A C   1 
ATOM 327  C CB  ? ALA A 1  41 ?   4.257   5.028   8.590 1.000 97.490 ? 41  ALA A CB  1 
ATOM 328  O O   ? ALA A 1  41 ?   2.962   7.823   7.881 1.000 97.490 ? 41  ALA A O   1 
ATOM 329  N N   ? HIS A 1  42 ?   3.970   7.025   6.036 1.000 95.820 ? 42  HIS A N   1 
ATOM 330  C CA  ? HIS A 1  42 ?   4.210   8.369   5.523 1.000 95.820 ? 42  HIS A CA  1 
ATOM 331  C C   ? HIS A 1  42 ?   2.926   8.991   4.985 1.000 95.820 ? 42  HIS A C   1 
ATOM 332  C CB  ? HIS A 1  42 ?   5.279   8.342   4.429 1.000 95.820 ? 42  HIS A CB  1 
ATOM 333  O O   ? HIS A 1  42 ?   2.898  10.178   4.653 1.000 95.820 ? 42  HIS A O   1 
ATOM 334  C CG  ? HIS A 1  42 ?   4.781   7.827   3.116 1.000 95.820 ? 42  HIS A CG  1 
ATOM 335  C CD2 ? HIS A 1  42 ?   4.145   8.454   2.098 1.000 95.820 ? 42  HIS A CD2 1 
ATOM 336  N ND1 ? HIS A 1  42 ?   4.916   6.510   2.734 1.000 95.820 ? 42  HIS A ND1 1 
ATOM 337  C CE1 ? HIS A 1  42 ?   4.384   6.349   1.533 1.000 95.820 ? 42  HIS A CE1 1 
ATOM 338  N NE2 ? HIS A 1  42 ?   3.909   7.514   1.126 1.000 95.820 ? 42  HIS A NE2 1 
ATOM 339  N N   ? CYS A 1  43 ?   1.811   8.159   5.020 1.000 94.940 ? 43  CYS A N   1 
ATOM 340  C CA  ? CYS A 1  43 ?   0.493   8.651   4.634 1.000 94.940 ? 43  CYS A CA  1 
ATOM 341  C C   ? CYS A 1  43 ?  -0.283   9.143   5.849 1.000 94.940 ? 43  CYS A C   1 
ATOM 342  C CB  ? CYS A 1  43 ?  -0.299   7.555   3.921 1.000 94.940 ? 43  CYS A CB  1 
ATOM 343  O O   ? CYS A 1  43 ?  -1.507   9.276   5.797 1.000 94.940 ? 43  CYS A O   1 
ATOM 344  S SG  ? CYS A 1  43 ?   0.338   7.146   2.281 1.000 94.940 ? 43  CYS A SG  1 
ATOM 345  N N   ? TYR A 1  44 ?   0.379   9.479   6.902 1.000 92.400 ? 44  TYR A N   1 
ATOM 346  C CA  ? TYR A 1  44 ?  -0.256   9.805   8.174 1.000 92.400 ? 44  TYR A CA  1 
ATOM 347  C C   ? TYR A 1  44 ?  -1.034  11.112   8.076 1.000 92.400 ? 44  TYR A C   1 
ATOM 348  C CB  ? TYR A 1  44 ?   0.790   9.902   9.289 1.000 92.400 ? 44  TYR A CB  1 
ATOM 349  O O   ? TYR A 1  44 ?  -0.558  12.081   7.479 1.000 92.400 ? 44  TYR A O   1 
ATOM 350  C CG  ? TYR A 1  44 ?   0.208  10.244  10.639 1.000 92.400 ? 44  TYR A CG  1 
ATOM 351  C CD1 ? TYR A 1  44 ?   0.125  11.566  11.069 1.000 92.400 ? 44  TYR A CD1 1 
ATOM 352  C CD2 ? TYR A 1  44 ?  -0.258   9.246  11.488 1.000 92.400 ? 44  TYR A CD2 1 
ATOM 353  C CE1 ? TYR A 1  44 ?  -0.408  11.886  12.313 1.000 92.400 ? 44  TYR A CE1 1 
ATOM 354  C CE2 ? TYR A 1  44 ?  -0.793   9.554  12.734 1.000 92.400 ? 44  TYR A CE2 1 
ATOM 355  O OH  ? TYR A 1  44 ?  -1.393  11.185  14.370 1.000 92.400 ? 44  TYR A OH  1 
ATOM 356  C CZ  ? TYR A 1  44 ?  -0.864  10.874  13.137 1.000 92.400 ? 44  TYR A CZ  1 
ATOM 357  N N   ? ASP A 1  45 ?  -2.307  11.045   8.808 1.000 89.500 ? 45  ASP A N   1 
ATOM 358  C CA  ? ASP A 1  45 ?  -3.176  12.206   8.973 1.000 89.500 ? 45  ASP A CA  1 
ATOM 359  C C   ? ASP A 1  45 ?  -4.062  12.058  10.208 1.000 89.500 ? 45  ASP A C   1 
ATOM 360  C CB  ? ASP A 1  45 ?  -4.041  12.410   7.727 1.000 89.500 ? 45  ASP A CB  1 
ATOM 361  O O   ? ASP A 1  45 ?  -4.112  10.988  10.818 1.000 89.500 ? 45  ASP A O   1 
ATOM 362  C CG  ? ASP A 1  45 ?  -4.635  13.804   7.639 1.000 89.500 ? 45  ASP A CG  1 
ATOM 363  O OD1 ? ASP A 1  45 ?  -5.724  14.040   8.205 1.000 89.500 ? 45  ASP A OD1 1 
ATOM 364  O OD2 ? ASP A 1  45 ?  -4.010  14.675   6.995 1.000 89.500 ? 45  ASP A OD2 1 
ATOM 365  N N   ? ASP A 1  46 ?  -4.813  13.232  10.688 1.000 84.930 ? 46  ASP A N   1 
ATOM 366  C CA  ? ASP A 1  46 ?  -5.616  13.213  11.907 1.000 84.930 ? 46  ASP A CA  1 
ATOM 367  C C   ? ASP A 1  46 ?  -7.078  12.904  11.597 1.000 84.930 ? 46  ASP A C   1 
ATOM 368  C CB  ? ASP A 1  46 ?  -5.505  14.551  12.642 1.000 84.930 ? 46  ASP A CB  1 
ATOM 369  O O   ? ASP A 1  46 ?  -7.843  12.534  12.491 1.000 84.930 ? 46  ASP A O   1 
ATOM 370  C CG  ? ASP A 1  46 ?  -5.861  15.740  11.767 1.000 84.930 ? 46  ASP A CG  1 
ATOM 371  O OD1 ? ASP A 1  46 ?  -6.109  15.553  10.556 1.000 84.930 ? 46  ASP A OD1 1 
ATOM 372  O OD2 ? ASP A 1  46 ?  -5.892  16.873  12.293 1.000 84.930 ? 46  ASP A OD2 1 
ATOM 373  N N   ? ASN A 1  47 ?  -7.462  12.736  10.238 1.000 88.550 ? 47  ASN A N   1 
ATOM 374  C CA  ? ASN A 1  47 ?  -8.836  12.462   9.831 1.000 88.550 ? 47  ASN A CA  1 
ATOM 375  C C   ? ASN A 1  47 ?  -8.890  11.495   8.651 1.000 88.550 ? 47  ASN A C   1 
ATOM 376  C CB  ? ASN A 1  47 ?  -9.563  13.764   9.483 1.000 88.550 ? 47  ASN A CB  1 
ATOM 377  O O   ? ASN A 1  47 ?  -9.010  11.919   7.501 1.000 88.550 ? 47  ASN A O   1 
ATOM 378  C CG  ? ASN A 1  47 ?  -9.789  14.647  10.694 1.000 88.550 ? 47  ASN A CG  1 
ATOM 379  N ND2 ? ASN A 1  47 ?  -9.118  15.793  10.727 1.000 88.550 ? 47  ASN A ND2 1 
ATOM 380  O OD1 ? ASN A 1  47 ? -10.560  14.303  11.594 1.000 88.550 ? 47  ASN A OD1 1 
ATOM 381  N N   ? TYR A 1  48 ?  -8.928  10.168   9.048 1.000 92.220 ? 48  TYR A N   1 
ATOM 382  C CA  ? TYR A 1  48 ?  -8.939   9.139   8.014 1.000 92.220 ? 48  TYR A CA  1 
ATOM 383  C C   ? TYR A 1  48 ? -10.357   8.647   7.750 1.000 92.220 ? 48  TYR A C   1 
ATOM 384  C CB  ? TYR A 1  48 ?  -8.045   7.962   8.417 1.000 92.220 ? 48  TYR A CB  1 
ATOM 385  O O   ? TYR A 1  48 ? -11.146   8.476   8.682 1.000 92.220 ? 48  TYR A O   1 
ATOM 386  C CG  ? TYR A 1  48 ?  -6.571   8.288   8.407 1.000 92.220 ? 48  TYR A CG  1 
ATOM 387  C CD1 ? TYR A 1  48 ?  -5.891   8.487   7.208 1.000 92.220 ? 48  TYR A CD1 1 
ATOM 388  C CD2 ? TYR A 1  48 ?  -5.857   8.396   9.595 1.000 92.220 ? 48  TYR A CD2 1 
ATOM 389  C CE1 ? TYR A 1  48 ?  -4.532   8.786   7.194 1.000 92.220 ? 48  TYR A CE1 1 
ATOM 390  C CE2 ? TYR A 1  48 ?  -4.498   8.694   9.593 1.000 92.220 ? 48  TYR A CE2 1 
ATOM 391  O OH  ? TYR A 1  48 ?  -2.501   9.183   8.381 1.000 92.220 ? 48  TYR A OH  1 
ATOM 392  C CZ  ? TYR A 1  48 ?  -3.846   8.887   8.389 1.000 92.220 ? 48  TYR A CZ  1 
ATOM 393  N N   ? LYS A 1  49 ? -10.667   8.477   6.499 1.000 95.100 ? 49  LYS A N   1 
ATOM 394  C CA  ? LYS A 1  49 ? -11.765   7.637   6.030 1.000 95.100 ? 49  LYS A CA  1 
ATOM 395  C C   ? LYS A 1  49 ? -11.296   6.678   4.940 1.000 95.100 ? 49  LYS A C   1 
ATOM 396  C CB  ? LYS A 1  49 ? -12.917   8.498   5.511 1.000 95.100 ? 49  LYS A CB  1 
ATOM 397  O O   ? LYS A 1  49 ? -10.345   6.973   4.213 1.000 95.100 ? 49  LYS A O   1 
ATOM 398  C CG  ? LYS A 1  49 ? -13.440   9.507   6.523 1.000 95.100 ? 49  LYS A CG  1 
ATOM 399  C CD  ? LYS A 1  49 ? -14.502  10.412   5.912 1.000 95.100 ? 49  LYS A CD  1 
ATOM 400  C CE  ? LYS A 1  49 ? -14.994  11.451   6.910 1.000 95.100 ? 49  LYS A CE  1 
ATOM 401  N NZ  ? LYS A 1  49 ? -15.986  12.384   6.296 1.000 95.100 ? 49  LYS A NZ  1 
ATOM 402  N N   ? VAL A 1  50 ? -11.976   5.510   5.041 1.000 96.880 ? 50  VAL A N   1 
ATOM 403  C CA  ? VAL A 1  50 ? -11.551   4.574   4.006 1.000 96.880 ? 50  VAL A CA  1 
ATOM 404  C C   ? VAL A 1  50 ? -12.762   4.112   3.198 1.000 96.880 ? 50  VAL A C   1 
ATOM 405  C CB  ? VAL A 1  50 ? -10.816   3.357   4.608 1.000 96.880 ? 50  VAL A CB  1 
ATOM 406  O O   ? VAL A 1  50 ? -13.875   4.038   3.724 1.000 96.880 ? 50  VAL A O   1 
ATOM 407  C CG1 ? VAL A 1  50 ?  -9.576   3.803   5.381 1.000 96.880 ? 50  VAL A CG1 1 
ATOM 408  C CG2 ? VAL A 1  50 ? -11.755   2.560   5.512 1.000 96.880 ? 50  VAL A CG2 1 
ATOM 409  N N   ? TRP A 1  51 ? -12.563   3.915   1.943 1.000 97.210 ? 51  TRP A N   1 
ATOM 410  C CA  ? TRP A 1  51 ? -13.515   3.275   1.043 1.000 97.210 ? 51  TRP A CA  1 
ATOM 411  C C   ? TRP A 1  51 ? -13.013   1.902   0.606 1.000 97.210 ? 51  TRP A C   1 
ATOM 412  C CB  ? TRP A 1  51 ? -13.770   4.153  -0.185 1.000 97.210 ? 51  TRP A CB  1 
ATOM 413  O O   ? TRP A 1  51 ? -11.874   1.766   0.155 1.000 97.210 ? 51  TRP A O   1 
ATOM 414  C CG  ? TRP A 1  51 ? -14.682   5.314   0.075 1.000 97.210 ? 51  TRP A CG  1 
ATOM 415  C CD1 ? TRP A 1  51 ? -14.318   6.598   0.370 1.000 97.210 ? 51  TRP A CD1 1 
ATOM 416  C CD2 ? TRP A 1  51 ? -16.113   5.293   0.068 1.000 97.210 ? 51  TRP A CD2 1 
ATOM 417  C CE2 ? TRP A 1  51 ? -16.551   6.603   0.366 1.000 97.210 ? 51  TRP A CE2 1 
ATOM 418  C CE3 ? TRP A 1  51 ? -17.068   4.294  -0.163 1.000 97.210 ? 51  TRP A CE3 1 
ATOM 419  N NE1 ? TRP A 1  51 ? -15.438   7.379   0.546 1.000 97.210 ? 51  TRP A NE1 1 
ATOM 420  C CH2 ? TRP A 1  51 ? -18.818   5.942   0.210 1.000 97.210 ? 51  TRP A CH2 1 
ATOM 421  C CZ2 ? TRP A 1  51 ? -17.905   6.938   0.440 1.000 97.210 ? 51  TRP A CZ2 1 
ATOM 422  C CZ3 ? TRP A 1  51 ? -18.415   4.631  -0.089 1.000 97.210 ? 51  TRP A CZ3 1 
ATOM 423  N N   ? LEU A 1  52 ? -13.867   0.841   0.852 1.000 97.540 ? 52  LEU A N   1 
ATOM 424  C CA  ? LEU A 1  52 ? -13.601  -0.526   0.418 1.000 97.540 ? 52  LEU A CA  1 
ATOM 425  C C   ? LEU A 1  52 ? -14.514  -0.915  -0.740 1.000 97.540 ? 52  LEU A C   1 
ATOM 426  C CB  ? LEU A 1  52 ? -13.787  -1.504   1.581 1.000 97.540 ? 52  LEU A CB  1 
ATOM 427  O O   ? LEU A 1  52 ? -15.632  -0.407  -0.853 1.000 97.540 ? 52  LEU A O   1 
ATOM 428  C CG  ? LEU A 1  52 ? -12.998  -1.199   2.855 1.000 97.540 ? 52  LEU A CG  1 
ATOM 429  C CD1 ? LEU A 1  52 ? -13.907  -0.563   3.902 1.000 97.540 ? 52  LEU A CD1 1 
ATOM 430  C CD2 ? LEU A 1  52 ? -12.351  -2.468   3.401 1.000 97.540 ? 52  LEU A CD2 1 
ATOM 431  N N   ? GLY A 1  53 ? -13.949  -1.770  -1.661 1.000 96.070 ? 53  GLY A N   1 
ATOM 432  C CA  ? GLY A 1  53 ? -14.794  -2.334  -2.701 1.000 96.070 ? 53  GLY A CA  1 
ATOM 433  C C   ? GLY A 1  53 ? -15.015  -1.389  -3.868 1.000 96.070 ? 53  GLY A C   1 
ATOM 434  O O   ? GLY A 1  53 ? -15.916  -1.601  -4.682 1.000 96.070 ? 53  GLY A O   1 
ATOM 435  N N   ? LYS A 1  54 ? -14.112  -0.297  -3.937 1.000 93.560 ? 54  LYS A N   1 
ATOM 436  C CA  ? LYS A 1  54 ? -14.197   0.656  -5.040 1.000 93.560 ? 54  LYS A CA  1 
ATOM 437  C C   ? LYS A 1  54 ? -13.299   0.236  -6.201 1.000 93.560 ? 54  LYS A C   1 
ATOM 438  C CB  ? LYS A 1  54 ? -13.818   2.061  -4.567 1.000 93.560 ? 54  LYS A CB  1 
ATOM 439  O O   ? LYS A 1  54 ? -12.169  -0.208  -5.988 1.000 93.560 ? 54  LYS A O   1 
ATOM 440  C CG  ? LYS A 1  54 ? -14.863   2.717  -3.677 1.000 93.560 ? 54  LYS A CG  1 
ATOM 441  C CD  ? LYS A 1  54 ? -14.614   4.212  -3.531 1.000 93.560 ? 54  LYS A CD  1 
ATOM 442  C CE  ? LYS A 1  54 ? -14.988   4.968  -4.799 1.000 93.560 ? 54  LYS A CE  1 
ATOM 443  N NZ  ? LYS A 1  54 ? -16.365   5.541  -4.717 1.000 93.560 ? 54  LYS A NZ  1 
ATOM 444  N N   ? ASN A 1  55 ? -13.834   0.359  -7.428 1.000 94.510 ? 55  ASN A N   1 
ATOM 445  C CA  ? ASN A 1  55 ? -13.021   0.240  -8.633 1.000 94.510 ? 55  ASN A CA  1 
ATOM 446  C C   ? ASN A 1  55 ? -12.728   1.604  -9.250 1.000 94.510 ? 55  ASN A C   1 
ATOM 447  C CB  ? ASN A 1  55 ? -13.708  -0.668  -9.656 1.000 94.510 ? 55  ASN A CB  1 
ATOM 448  O O   ? ASN A 1  55 ? -11.663   1.810  -9.834 1.000 94.510 ? 55  ASN A O   1 
ATOM 449  C CG  ? ASN A 1  55 ? -12.846  -0.931 -10.875 1.000 94.510 ? 55  ASN A CG  1 
ATOM 450  N ND2 ? ASN A 1  55 ? -13.238  -0.366 -12.011 1.000 94.510 ? 55  ASN A ND2 1 
ATOM 451  O OD1 ? ASN A 1  55 ? -11.838  -1.637 -10.797 1.000 94.510 ? 55  ASN A OD1 1 
ATOM 452  N N   ? ASN A 1  56 ? -13.689   2.519  -9.155 1.000 94.200 ? 56  ASN A N   1 
ATOM 453  C CA  ? ASN A 1  56 ? -13.577   3.905  -9.599 1.000 94.200 ? 56  ASN A CA  1 
ATOM 454  C C   ? ASN A 1  56 ? -13.603   4.874  -8.421 1.000 94.200 ? 56  ASN A C   1 
ATOM 455  C CB  ? ASN A 1  56 ? -14.692   4.243 -10.590 1.000 94.200 ? 56  ASN A CB  1 
ATOM 456  O O   ? ASN A 1  56 ? -14.520   4.835  -7.599 1.000 94.200 ? 56  ASN A O   1 
ATOM 457  C CG  ? ASN A 1  56 ? -14.532   5.620 -11.202 1.000 94.200 ? 56  ASN A CG  1 
ATOM 458  N ND2 ? ASN A 1  56 ? -14.385   5.670 -12.521 1.000 94.200 ? 56  ASN A ND2 1 
ATOM 459  O OD1 ? ASN A 1  56 ? -14.538   6.632 -10.496 1.000 94.200 ? 56  ASN A OD1 1 
ATOM 460  N N   ? LEU A 1  57 ? -12.598   5.772  -8.401 1.000 91.080 ? 57  LEU A N   1 
ATOM 461  C CA  ? LEU A 1  57 ? -12.390   6.655  -7.259 1.000 91.080 ? 57  LEU A CA  1 
ATOM 462  C C   ? LEU A 1  57 ? -13.524   7.668  -7.140 1.000 91.080 ? 57  LEU A C   1 
ATOM 463  C CB  ? LEU A 1  57 ? -11.049   7.385  -7.382 1.000 91.080 ? 57  LEU A CB  1 
ATOM 464  O O   ? LEU A 1  57 ? -13.856   8.108  -6.037 1.000 91.080 ? 57  LEU A O   1 
ATOM 465  C CG  ? LEU A 1  57 ? -10.562   8.124  -6.135 1.000 91.080 ? 57  LEU A CG  1 
ATOM 466  C CD1 ? LEU A 1  57 ? -10.372   7.147  -4.980 1.000 91.080 ? 57  LEU A CD1 1 
ATOM 467  C CD2 ? LEU A 1  57 ?  -9.266   8.872  -6.429 1.000 91.080 ? 57  LEU A CD2 1 
ATOM 468  N N   ? PHE A 1  58 ? -14.344   7.973  -8.176 1.000 89.500 ? 58  PHE A N   1 
ATOM 469  C CA  ? PHE A 1  58 ? -15.238   9.125  -8.170 1.000 89.500 ? 58  PHE A CA  1 
ATOM 470  C C   ? PHE A 1  58 ? -16.683   8.689  -8.381 1.000 89.500 ? 58  PHE A C   1 
ATOM 471  C CB  ? PHE A 1  58 ? -14.829  10.131  -9.250 1.000 89.500 ? 58  PHE A CB  1 
ATOM 472  O O   ? PHE A 1  58 ? -17.610   9.478  -8.184 1.000 89.500 ? 58  PHE A O   1 
ATOM 473  C CG  ? PHE A 1  58 ? -13.418  10.632  -9.110 1.000 89.500 ? 58  PHE A CG  1 
ATOM 474  C CD1 ? PHE A 1  58 ? -13.068  11.486  -8.071 1.000 89.500 ? 58  PHE A CD1 1 
ATOM 475  C CD2 ? PHE A 1  58 ? -12.439  10.250 -10.018 1.000 89.500 ? 58  PHE A CD2 1 
ATOM 476  C CE1 ? PHE A 1  58 ? -11.762  11.952  -7.938 1.000 89.500 ? 58  PHE A CE1 1 
ATOM 477  C CE2 ? PHE A 1  58 ? -11.132  10.712  -9.893 1.000 89.500 ? 58  PHE A CE2 1 
ATOM 478  C CZ  ? PHE A 1  58 ? -10.796  11.563  -8.853 1.000 89.500 ? 58  PHE A CZ  1 
ATOM 479  N N   ? LYS A 1  59 ? -16.888   7.358  -8.669 1.000 92.250 ? 59  LYS A N   1 
ATOM 480  C CA  ? LYS A 1  59 ? -18.240   6.849  -8.879 1.000 92.250 ? 59  LYS A CA  1 
ATOM 481  C C   ? LYS A 1  59 ? -18.798   6.226  -7.602 1.000 92.250 ? 59  LYS A C   1 
ATOM 482  C CB  ? LYS A 1  59 ? -18.258   5.823 -10.013 1.000 92.250 ? 59  LYS A CB  1 
ATOM 483  O O   ? LYS A 1  59 ? -18.052   5.639  -6.815 1.000 92.250 ? 59  LYS A O   1 
ATOM 484  C CG  ? LYS A 1  59 ? -18.049   6.425 -11.395 1.000 92.250 ? 59  LYS A CG  1 
ATOM 485  C CD  ? LYS A 1  59 ? -18.235   5.385 -12.492 1.000 92.250 ? 59  LYS A CD  1 
ATOM 486  C CE  ? LYS A 1  59 ? -18.012   5.983 -13.875 1.000 92.250 ? 59  LYS A CE  1 
ATOM 487  N NZ  ? LYS A 1  59 ? -18.141   4.955 -14.950 1.000 92.250 ? 59  LYS A NZ  1 
ATOM 488  N N   ? ASP A 1  60 ? -20.075   6.508  -7.430 1.000 91.380 ? 60  ASP A N   1 
ATOM 489  C CA  ? ASP A 1  60 ? -20.785   5.803  -6.367 1.000 91.380 ? 60  ASP A CA  1 
ATOM 490  C C   ? ASP A 1  60 ? -21.083   4.360  -6.769 1.000 91.380 ? 60  ASP A C   1 
ATOM 491  C CB  ? ASP A 1  60 ? -22.085   6.530  -6.016 1.000 91.380 ? 60  ASP A CB  1 
ATOM 492  O O   ? ASP A 1  60 ? -21.869   4.116  -7.687 1.000 91.380 ? 60  ASP A O   1 
ATOM 493  C CG  ? ASP A 1  60 ? -22.435   6.439  -4.541 1.000 91.380 ? 60  ASP A CG  1 
ATOM 494  O OD1 ? ASP A 1  60 ? -21.709   5.762  -3.782 1.000 91.380 ? 60  ASP A OD1 1 
ATOM 495  O OD2 ? ASP A 1  60 ? -23.449   7.048  -4.134 1.000 91.380 ? 60  ASP A OD2 1 
ATOM 496  N N   ? GLU A 1  61 ? -20.361   3.415  -6.166 1.000 93.780 ? 61  GLU A N   1 
ATOM 497  C CA  ? GLU A 1  61 ? -20.521   1.995  -6.465 1.000 93.780 ? 61  GLU A CA  1 
ATOM 498  C C   ? GLU A 1  61 ? -21.268   1.277  -5.345 1.000 93.780 ? 61  GLU A C   1 
ATOM 499  C CB  ? GLU A 1  61 ? -19.158   1.337  -6.696 1.000 93.780 ? 61  GLU A CB  1 
ATOM 500  O O   ? GLU A 1  61 ? -20.912   1.406  -4.172 1.000 93.780 ? 61  GLU A O   1 
ATOM 501  C CG  ? GLU A 1  61 ? -18.396   1.902  -7.885 1.000 93.780 ? 61  GLU A CG  1 
ATOM 502  C CD  ? GLU A 1  61 ? -17.025   1.272  -8.073 1.000 93.780 ? 61  GLU A CD  1 
ATOM 503  O OE1 ? GLU A 1  61 ? -16.785   0.642  -9.128 1.000 93.780 ? 61  GLU A OE1 1 
ATOM 504  O OE2 ? GLU A 1  61 ? -16.183   1.409  -7.157 1.000 93.780 ? 61  GLU A OE2 1 
ATOM 505  N N   ? PRO A 1  62 ? -22.365   0.623  -5.726 1.000 92.050 ? 62  PRO A N   1 
ATOM 506  C CA  ? PRO A 1  62 ? -23.207  -0.038  -4.725 1.000 92.050 ? 62  PRO A CA  1 
ATOM 507  C C   ? PRO A 1  62 ? -22.425  -1.014  -3.849 1.000 92.050 ? 62  PRO A C   1 
ATOM 508  C CB  ? PRO A 1  62 ? -24.247  -0.776  -5.571 1.000 92.050 ? 62  PRO A CB  1 
ATOM 509  O O   ? PRO A 1  62 ? -22.763  -1.205  -2.678 1.000 92.050 ? 62  PRO A O   1 
ATOM 510  C CG  ? PRO A 1  62 ? -24.315  -0.007  -6.851 1.000 92.050 ? 62  PRO A CG  1 
ATOM 511  C CD  ? PRO A 1  62 ? -22.954   0.560  -7.140 1.000 92.050 ? 62  PRO A CD  1 
ATOM 512  N N   ? SER A 1  63 ? -21.365  -1.574  -4.335 1.000 90.990 ? 63  SER A N   1 
ATOM 513  C CA  ? SER A 1  63 ? -20.552  -2.555  -3.623 1.000 90.990 ? 63  SER A CA  1 
ATOM 514  C C   ? SER A 1  63 ? -19.588  -1.877  -2.655 1.000 90.990 ? 63  SER A C   1 
ATOM 515  C CB  ? SER A 1  63 ? -19.770  -3.422  -4.611 1.000 90.990 ? 63  SER A CB  1 
ATOM 516  O O   ? SER A 1  63 ? -19.026  -2.529  -1.773 1.000 90.990 ? 63  SER A O   1 
ATOM 517  O OG  ? SER A 1  63 ? -18.882  -2.631  -5.381 1.000 90.990 ? 63  SER A OG  1 
ATOM 518  N N   ? ALA A 1  64 ? -19.380  -0.488  -2.774 1.000 95.370 ? 64  ALA A N   1 
ATOM 519  C CA  ? ALA A 1  64 ? -18.417   0.258  -1.969 1.000 95.370 ? 64  ALA A CA  1 
ATOM 520  C C   ? ALA A 1  64 ? -18.934   0.469  -0.549 1.000 95.370 ? 64  ALA A C   1 
ATOM 521  C CB  ? ALA A 1  64 ? -18.105   1.602  -2.623 1.000 95.370 ? 64  ALA A CB  1 
ATOM 522  O O   ? ALA A 1  64 ? -20.134   0.669  -0.342 1.000 95.370 ? 64  ALA A O   1 
ATOM 523  N N   ? GLN A 1  65 ? -18.076   0.294   0.403 1.000 96.530 ? 65  GLN A N   1 
ATOM 524  C CA  ? GLN A 1  65 ? -18.345   0.499   1.823 1.000 96.530 ? 65  GLN A CA  1 
ATOM 525  C C   ? GLN A 1  65 ? -17.482   1.623   2.389 1.000 96.530 ? 65  GLN A C   1 
ATOM 526  C CB  ? GLN A 1  65 ? -18.105  -0.793   2.607 1.000 96.530 ? 65  GLN A CB  1 
ATOM 527  O O   ? GLN A 1  65 ? -16.265   1.639   2.192 1.000 96.530 ? 65  GLN A O   1 
ATOM 528  C CG  ? GLN A 1  65 ? -18.593  -2.045   1.892 1.000 96.530 ? 65  GLN A CG  1 
ATOM 529  C CD  ? GLN A 1  65 ? -18.225  -3.321   2.626 1.000 96.530 ? 65  GLN A CD  1 
ATOM 530  N NE2 ? GLN A 1  65 ? -18.077  -4.412   1.882 1.000 96.530 ? 65  GLN A NE2 1 
ATOM 531  O OE1 ? GLN A 1  65 ? -18.073  -3.326   3.852 1.000 96.530 ? 65  GLN A OE1 1 
ATOM 532  N N   ? HIS A 1  66 ? -18.210   2.528   3.010 1.000 96.120 ? 66  HIS A N   1 
ATOM 533  C CA  ? HIS A 1  66 ? -17.541   3.636   3.683 1.000 96.120 ? 66  HIS A CA  1 
ATOM 534  C C   ? HIS A 1  66 ? -17.387   3.363   5.175 1.000 96.120 ? 66  HIS A C   1 
ATOM 535  C CB  ? HIS A 1  66 ? -18.313   4.939   3.464 1.000 96.120 ? 66  HIS A CB  1 
ATOM 536  O O   ? HIS A 1  66 ? -18.357   3.012   5.850 1.000 96.120 ? 66  HIS A O   1 
ATOM 537  C CG  ? HIS A 1  66 ? -17.679   6.128   4.114 1.000 96.120 ? 66  HIS A CG  1 
ATOM 538  C CD2 ? HIS A 1  66 ? -16.465   6.699   3.931 1.000 96.120 ? 66  HIS A CD2 1 
ATOM 539  N ND1 ? HIS A 1  66 ? -18.313   6.871   5.086 1.000 96.120 ? 66  HIS A ND1 1 
ATOM 540  C CE1 ? HIS A 1  66 ? -17.514   7.851   5.473 1.000 96.120 ? 66  HIS A CE1 1 
ATOM 541  N NE2 ? HIS A 1  66 ? -16.386   7.769   4.788 1.000 96.120 ? 66  HIS A NE2 1 
ATOM 542  N N   ? ARG A 1  67 ? -16.104   3.521   5.647 1.000 96.430 ? 67  ARG A N   1 
ATOM 543  C CA  ? ARG A 1  67 ? -15.813   3.303   7.061 1.000 96.430 ? 67  ARG A CA  1 
ATOM 544  C C   ? ARG A 1  67 ? -15.021   4.469   7.642 1.000 96.430 ? 67  ARG A C   1 
ATOM 545  C CB  ? ARG A 1  67 ? -15.042   1.996   7.256 1.000 96.430 ? 67  ARG A CB  1 
ATOM 546  O O   ? ARG A 1  67 ? -14.144   5.024   6.977 1.000 96.430 ? 67  ARG A O   1 
ATOM 547  C CG  ? ARG A 1  67 ? -15.806   0.758   6.816 1.000 96.430 ? 67  ARG A CG  1 
ATOM 548  C CD  ? ARG A 1  67 ? -16.993   0.475   7.725 1.000 96.430 ? 67  ARG A CD  1 
ATOM 549  N NE  ? ARG A 1  67 ? -17.638  -0.792   7.390 1.000 96.430 ? 67  ARG A NE  1 
ATOM 550  N NH1 ? ARG A 1  67 ? -19.019   0.103   5.768 1.000 96.430 ? 67  ARG A NH1 1 
ATOM 551  N NH2 ? ARG A 1  67 ? -19.105  -2.138   6.245 1.000 96.430 ? 67  ARG A NH2 1 
ATOM 552  C CZ  ? ARG A 1  67 ? -18.586  -0.939   6.469 1.000 96.430 ? 67  ARG A CZ  1 
ATOM 553  N N   ? PHE A 1  68 ? -15.368   4.819   8.942 1.000 96.140 ? 68  PHE A N   1 
ATOM 554  C CA  ? PHE A 1  68 ? -14.516   5.747   9.675 1.000 96.140 ? 68  PHE A CA  1 
ATOM 555  C C   ? PHE A 1  68 ? -13.360   5.010  10.341 1.000 96.140 ? 68  PHE A C   1 
ATOM 556  C CB  ? PHE A 1  68 ? -15.328   6.509  10.727 1.000 96.140 ? 68  PHE A CB  1 
ATOM 557  O O   ? PHE A 1  68 ? -13.471   3.821  10.650 1.000 96.140 ? 68  PHE A O   1 
ATOM 558  C CG  ? PHE A 1  68 ? -16.313   7.485  10.143 1.000 96.140 ? 68  PHE A CG  1 
ATOM 559  C CD1 ? PHE A 1  68 ? -15.875   8.648   9.522 1.000 96.140 ? 68  PHE A CD1 1 
ATOM 560  C CD2 ? PHE A 1  68 ? -17.678   7.240  10.216 1.000 96.140 ? 68  PHE A CD2 1 
ATOM 561  C CE1 ? PHE A 1  68 ? -16.785   9.554   8.980 1.000 96.140 ? 68  PHE A CE1 1 
ATOM 562  C CE2 ? PHE A 1  68 ? -18.593   8.140   9.678 1.000 96.140 ? 68  PHE A CE2 1 
ATOM 563  C CZ  ? PHE A 1  68 ? -18.144   9.297   9.061 1.000 96.140 ? 68  PHE A CZ  1 
ATOM 564  N N   ? VAL A 1  69 ? -12.235   5.820  10.448 1.000 96.600 ? 69  VAL A N   1 
ATOM 565  C CA  ? VAL A 1  69 ? -11.068   5.280  11.137 1.000 96.600 ? 69  VAL A CA  1 
ATOM 566  C C   ? VAL A 1  69 ? -11.069   5.739  12.593 1.000 96.600 ? 69  VAL A C   1 
ATOM 567  C CB  ? VAL A 1  69 ?  -9.753   5.705  10.445 1.000 96.600 ? 69  VAL A CB  1 
ATOM 568  O O   ? VAL A 1  69 ? -11.116   6.939  12.872 1.000 96.600 ? 69  VAL A O   1 
ATOM 569  C CG1 ? VAL A 1  69 ?  -8.544   5.293  11.283 1.000 96.600 ? 69  VAL A CG1 1 
ATOM 570  C CG2 ? VAL A 1  69 ?  -9.668   5.100   9.045 1.000 96.600 ? 69  VAL A CG2 1 
ATOM 571  N N   ? SER A 1  70 ? -11.072   4.721  13.558 1.000 95.780 ? 70  SER A N   1 
ATOM 572  C CA  ? SER A 1  70 ? -11.130   5.027  14.983 1.000 95.780 ? 70  SER A CA  1 
ATOM 573  C C   ? SER A 1  70 ?  -9.734   5.225  15.564 1.000 95.780 ? 70  SER A C   1 
ATOM 574  C CB  ? SER A 1  70 ? -11.853   3.914  15.742 1.000 95.780 ? 70  SER A CB  1 
ATOM 575  O O   ? SER A 1  70 ?  -9.561   5.949  16.546 1.000 95.780 ? 70  SER A O   1 
ATOM 576  O OG  ? SER A 1  70 ? -11.195   2.672  15.560 1.000 95.780 ? 70  SER A OG  1 
ATOM 577  N N   ? LYS A 1  71 ?  -8.719   4.576  14.891 1.000 95.870 ? 71  LYS A N   1 
ATOM 578  C CA  ? LYS A 1  71 ?  -7.345   4.649  15.381 1.000 95.870 ? 71  LYS A CA  1 
ATOM 579  C C   ? LYS A 1  71 ?  -6.345   4.476  14.242 1.000 95.870 ? 71  LYS A C   1 
ATOM 580  C CB  ? LYS A 1  71 ?  -7.102   3.591  16.458 1.000 95.870 ? 71  LYS A CB  1 
ATOM 581  O O   ? LYS A 1  71 ?  -6.539   3.635  13.361 1.000 95.870 ? 71  LYS A O   1 
ATOM 582  C CG  ? LYS A 1  71 ?  -5.818   3.797  17.249 1.000 95.870 ? 71  LYS A CG  1 
ATOM 583  C CD  ? LYS A 1  71 ?  -5.752   2.873  18.458 1.000 95.870 ? 71  LYS A CD  1 
ATOM 584  C CE  ? LYS A 1  71 ?  -4.535   3.169  19.324 1.000 95.870 ? 71  LYS A CE  1 
ATOM 585  N NZ  ? LYS A 1  71 ?  -4.464   2.263  20.508 1.000 95.870 ? 71  LYS A NZ  1 
ATOM 586  N N   ? ALA A 1  72 ?  -5.291   5.338  14.248 1.000 96.600 ? 72  ALA A N   1 
ATOM 587  C CA  ? ALA A 1  72 ?  -4.147   5.220  13.348 1.000 96.600 ? 72  ALA A CA  1 
ATOM 588  C C   ? ALA A 1  72 ?  -2.866   4.929  14.124 1.000 96.600 ? 72  ALA A C   1 
ATOM 589  C CB  ? ALA A 1  72 ?  -3.987   6.493  12.521 1.000 96.600 ? 72  ALA A CB  1 
ATOM 590  O O   ? ALA A 1  72 ?  -2.478   5.699  15.006 1.000 96.600 ? 72  ALA A O   1 
ATOM 591  N N   ? ILE A 1  73 ?  -2.276   3.805  13.796 1.000 97.400 ? 73  ILE A N   1 
ATOM 592  C CA  ? ILE A 1  73 ?  -1.122   3.351  14.564 1.000 97.400 ? 73  ILE A CA  1 
ATOM 593  C C   ? ILE A 1  73 ?   0.081   3.184  13.639 1.000 97.400 ? 73  ILE A C   1 
ATOM 594  C CB  ? ILE A 1  73 ?  -1.419   2.027  15.302 1.000 97.400 ? 73  ILE A CB  1 
ATOM 595  O O   ? ILE A 1  73 ?   0.232   2.146  12.989 1.000 97.400 ? 73  ILE A O   1 
ATOM 596  C CG1 ? ILE A 1  73 ?  -2.708   2.150  16.123 1.000 97.400 ? 73  ILE A CG1 1 
ATOM 597  C CG2 ? ILE A 1  73 ?  -0.239   1.628  16.193 1.000 97.400 ? 73  ILE A CG2 1 
ATOM 598  C CD1 ? ILE A 1  73 ?  -3.224   0.826  16.668 1.000 97.400 ? 73  ILE A CD1 1 
ATOM 599  N N   ? PRO A 1  74 ?   0.997   4.270  13.579 1.000 97.580 ? 74  PRO A N   1 
ATOM 600  C CA  ? PRO A 1  74 ?   2.213   4.101  12.779 1.000 97.580 ? 74  PRO A CA  1 
ATOM 601  C C   ? PRO A 1  74 ?   3.229   3.172  13.439 1.000 97.580 ? 74  PRO A C   1 
ATOM 602  C CB  ? PRO A 1  74 ?   2.764   5.525  12.671 1.000 97.580 ? 74  PRO A CB  1 
ATOM 603  O O   ? PRO A 1  74 ?   3.288   3.089  14.668 1.000 97.580 ? 74  PRO A O   1 
ATOM 604  C CG  ? PRO A 1  74 ?   2.268   6.221  13.897 1.000 97.580 ? 74  PRO A CG  1 
ATOM 605  C CD  ? PRO A 1  74 ?   0.927   5.651  14.260 1.000 97.580 ? 74  PRO A CD  1 
ATOM 606  N N   ? HIS A 1  75 ?   3.908   2.372  12.593 1.000 98.000 ? 75  HIS A N   1 
ATOM 607  C CA  ? HIS A 1  75 ?   4.989   1.567  13.149 1.000 98.000 ? 75  HIS A CA  1 
ATOM 608  C C   ? HIS A 1  75 ?   5.935   2.419  13.989 1.000 98.000 ? 75  HIS A C   1 
ATOM 609  C CB  ? HIS A 1  75 ?   5.766   0.868  12.031 1.000 98.000 ? 75  HIS A CB  1 
ATOM 610  O O   ? HIS A 1  75 ?   6.418   3.455  13.529 1.000 98.000 ? 75  HIS A O   1 
ATOM 611  C CG  ? HIS A 1  75 ?   6.640  -0.246  12.514 1.000 98.000 ? 75  HIS A CG  1 
ATOM 612  C CD2 ? HIS A 1  75 ?   6.533  -1.588  12.367 1.000 98.000 ? 75  HIS A CD2 1 
ATOM 613  N ND1 ? HIS A 1  75 ?   7.784  -0.028  13.250 1.000 98.000 ? 75  HIS A ND1 1 
ATOM 614  C CE1 ? HIS A 1  75 ?   8.345  -1.192  13.534 1.000 98.000 ? 75  HIS A CE1 1 
ATOM 615  N NE2 ? HIS A 1  75 ?   7.605  -2.154  13.010 1.000 98.000 ? 75  HIS A NE2 1 
ATOM 616  N N   ? PRO A 1  76 ?   6.252   2.034  15.237 1.000 96.660 ? 76  PRO A N   1 
ATOM 617  C CA  ? PRO A 1  76 ?   7.081   2.837  16.140 1.000 96.660 ? 76  PRO A CA  1 
ATOM 618  C C   ? PRO A 1  76 ?   8.494   3.057  15.604 1.000 96.660 ? 76  PRO A C   1 
ATOM 619  C CB  ? PRO A 1  76 ?   7.108   2.007  17.426 1.000 96.660 ? 76  PRO A CB  1 
ATOM 620  O O   ? PRO A 1  76 ?   9.163   4.018  15.993 1.000 96.660 ? 76  PRO A O   1 
ATOM 621  C CG  ? PRO A 1  76 ?   6.726   0.627  16.998 1.000 96.660 ? 76  PRO A CG  1 
ATOM 622  C CD  ? PRO A 1  76 ?   5.819   0.731  15.805 1.000 96.660 ? 76  PRO A CD  1 
ATOM 623  N N   ? GLY A 1  77 ?   8.906   2.143  14.773 1.000 96.650 ? 77  GLY A N   1 
ATOM 624  C CA  ? GLY A 1  77 ?  10.254   2.223  14.233 1.000 96.650 ? 77  GLY A CA  1 
ATOM 625  C C   ? GLY A 1  77 ?  10.319   2.934  12.894 1.000 96.650 ? 77  GLY A C   1 
ATOM 626  O O   ? GLY A 1  77 ?  11.342   2.885  12.209 1.000 96.650 ? 77  GLY A O   1 
ATOM 627  N N   ? PHE A 1  78 ?   9.125   3.511  12.441 1.000 97.030 ? 78  PHE A N   1 
ATOM 628  C CA  ? PHE A 1  78 ?   9.153   4.256  11.188 1.000 97.030 ? 78  PHE A CA  1 
ATOM 629  C C   ? PHE A 1  78 ?  10.194   5.367  11.243 1.000 97.030 ? 78  PHE A C   1 
ATOM 630  C CB  ? PHE A 1  78 ?   7.772   4.844  10.880 1.000 97.030 ? 78  PHE A CB  1 
ATOM 631  O O   ? PHE A 1  78 ?  10.201   6.174  12.175 1.000 97.030 ? 78  PHE A O   1 
ATOM 632  C CG  ? PHE A 1  78 ?   7.761   5.781   9.702 1.000 97.030 ? 78  PHE A CG  1 
ATOM 633  C CD1 ? PHE A 1  78 ?   7.270   7.075   9.830 1.000 97.030 ? 78  PHE A CD1 1 
ATOM 634  C CD2 ? PHE A 1  78 ?   8.242   5.367   8.467 1.000 97.030 ? 78  PHE A CD2 1 
ATOM 635  C CE1 ? PHE A 1  78 ?   7.259   7.944   8.742 1.000 97.030 ? 78  PHE A CE1 1 
ATOM 636  C CE2 ? PHE A 1  78 ?   8.233   6.230   7.375 1.000 97.030 ? 78  PHE A CE2 1 
ATOM 637  C CZ  ? PHE A 1  78 ?   7.740   7.518   7.514 1.000 97.030 ? 78  PHE A CZ  1 
ATOM 638  N N   ? ASN A 1  79 ?  11.071   5.355  10.228 1.000 94.750 ? 79  ASN A N   1 
ATOM 639  C CA  ? ASN A 1  79 ?  12.139   6.336  10.072 1.000 94.750 ? 79  ASN A CA  1 
ATOM 640  C C   ? ASN A 1  79 ?  11.895   7.243   8.869 1.000 94.750 ? 79  ASN A C   1 
ATOM 641  C CB  ? ASN A 1  79 ?  13.495   5.638   9.945 1.000 94.750 ? 79  ASN A CB  1 
ATOM 642  O O   ? ASN A 1  79 ?  11.990   6.800   7.723 1.000 94.750 ? 79  ASN A O   1 
ATOM 643  C CG  ? ASN A 1  79 ?  14.655   6.614   9.929 1.000 94.750 ? 79  ASN A CG  1 
ATOM 644  N ND2 ? ASN A 1  79 ?  15.711   6.291  10.666 1.000 94.750 ? 79  ASN A ND2 1 
ATOM 645  O OD1 ? ASN A 1  79 ?  14.602   7.650   9.262 1.000 94.750 ? 79  ASN A OD1 1 
ATOM 646  N N   ? GLU A 1  80 ?  11.678   8.521   9.080 1.000 92.570 ? 80  GLU A N   1 
ATOM 647  C CA  ? GLU A 1  80 ?  11.287   9.466   8.039 1.000 92.570 ? 80  GLU A CA  1 
ATOM 648  C C   ? GLU A 1  80 ?  12.475   9.839   7.157 1.000 92.570 ? 80  GLU A C   1 
ATOM 649  C CB  ? GLU A 1  80 ?  10.675  10.726   8.657 1.000 92.570 ? 80  GLU A CB  1 
ATOM 650  O O   ? GLU A 1  80 ?  12.299  10.389   6.068 1.000 92.570 ? 80  GLU A O   1 
ATOM 651  C CG  ? GLU A 1  80 ?  11.624  11.483   9.575 1.000 92.570 ? 80  GLU A CG  1 
ATOM 652  C CD  ? GLU A 1  80 ?  10.987  12.703  10.221 1.000 92.570 ? 80  GLU A CD  1 
ATOM 653  O OE1 ? GLU A 1  80 ?  11.468  13.144  11.290 1.000 92.570 ? 80  GLU A OE1 1 
ATOM 654  O OE2 ? GLU A 1  80 ?   9.999  13.221   9.655 1.000 92.570 ? 80  GLU A OE2 1 
ATOM 655  N N   ? TYR A 1  81 ?  13.716   9.514   7.688 1.000 90.890 ? 81  TYR A N   1 
ATOM 656  C CA  ? TYR A 1  81 ?  14.916   9.809   6.913 1.000 90.890 ? 81  TYR A CA  1 
ATOM 657  C C   ? TYR A 1  81 ?  15.121   8.776   5.812 1.000 90.890 ? 81  TYR A C   1 
ATOM 658  C CB  ? TYR A 1  81 ?  16.147   9.854   7.823 1.000 90.890 ? 81  TYR A CB  1 
ATOM 659  O O   ? TYR A 1  81 ?  15.279   9.130   4.641 1.000 90.890 ? 81  TYR A O   1 
ATOM 660  C CG  ? TYR A 1  81 ?  17.434  10.139   7.089 1.000 90.890 ? 81  TYR A CG  1 
ATOM 661  C CD1 ? TYR A 1  81 ?  18.359   9.126   6.844 1.000 90.890 ? 81  TYR A CD1 1 
ATOM 662  C CD2 ? TYR A 1  81 ?  17.730  11.422   6.640 1.000 90.890 ? 81  TYR A CD2 1 
ATOM 663  C CE1 ? TYR A 1  81 ?  19.548   9.385   6.170 1.000 90.890 ? 81  TYR A CE1 1 
ATOM 664  C CE2 ? TYR A 1  81 ?  18.915  11.692   5.965 1.000 90.890 ? 81  TYR A CE2 1 
ATOM 665  O OH  ? TYR A 1  81 ?  20.992  10.931   5.066 1.000 90.890 ? 81  TYR A OH  1 
ATOM 666  C CZ  ? TYR A 1  81 ?  19.816  10.669   5.734 1.000 90.890 ? 81  TYR A CZ  1 
ATOM 667  N N   ? ASP A 1  82 ?  14.982   7.490   6.177 1.000 92.490 ? 82  ASP A N   1 
ATOM 668  C CA  ? ASP A 1  82 ?  15.265   6.474   5.168 1.000 92.490 ? 82  ASP A CA  1 
ATOM 669  C C   ? ASP A 1  82 ?  14.016   5.658   4.843 1.000 92.490 ? 82  ASP A C   1 
ATOM 670  C CB  ? ASP A 1  82 ?  16.389   5.549   5.638 1.000 92.490 ? 82  ASP A CB  1 
ATOM 671  O O   ? ASP A 1  82 ?  14.069   4.723   4.042 1.000 92.490 ? 82  ASP A O   1 
ATOM 672  C CG  ? ASP A 1  82 ?  16.035   4.777   6.897 1.000 92.490 ? 82  ASP A CG  1 
ATOM 673  O OD1 ? ASP A 1  82 ?  14.843   4.738   7.273 1.000 92.490 ? 82  ASP A OD1 1 
ATOM 674  O OD2 ? ASP A 1  82 ?  16.955   4.206   7.520 1.000 92.490 ? 82  ASP A OD2 1 
ATOM 675  N N   ? TYR A 1  83 ?  12.886   6.016   5.440 1.000 94.670 ? 83  TYR A N   1 
ATOM 676  C CA  ? TYR A 1  83 ?  11.567   5.444   5.195 1.000 94.670 ? 83  TYR A CA  1 
ATOM 677  C C   ? TYR A 1  83 ?  11.511   3.989   5.645 1.000 94.670 ? 83  TYR A C   1 
ATOM 678  C CB  ? TYR A 1  83 ?  11.204   5.546   3.711 1.000 94.670 ? 83  TYR A CB  1 
ATOM 679  O O   ? TYR A 1  83 ?  10.653   3.226   5.194 1.000 94.670 ? 83  TYR A O   1 
ATOM 680  C CG  ? TYR A 1  83 ?  10.860   6.947   3.265 1.000 94.670 ? 83  TYR A CG  1 
ATOM 681  C CD1 ? TYR A 1  83 ?   9.551   7.419   3.333 1.000 94.670 ? 83  TYR A CD1 1 
ATOM 682  C CD2 ? TYR A 1  83 ?  11.842   7.800   2.774 1.000 94.670 ? 83  TYR A CD2 1 
ATOM 683  C CE1 ? TYR A 1  83 ?   9.229   8.708   2.922 1.000 94.670 ? 83  TYR A CE1 1 
ATOM 684  C CE2 ? TYR A 1  83 ?  11.532   9.091   2.359 1.000 94.670 ? 83  TYR A CE2 1 
ATOM 685  O OH  ? TYR A 1  83 ?   9.912  10.812   2.028 1.000 94.670 ? 83  TYR A OH  1 
ATOM 686  C CZ  ? TYR A 1  83 ?  10.225   9.535   2.437 1.000 94.670 ? 83  TYR A CZ  1 
ATOM 687  N N   ? SER A 1  84 ?  12.515   3.561   6.446 1.000 95.600 ? 84  SER A N   1 
ATOM 688  C CA  ? SER A 1  84 ?  12.477   2.205   6.983 1.000 95.600 ? 84  SER A CA  1 
ATOM 689  C C   ? SER A 1  84 ?  11.264   2.001   7.885 1.000 95.600 ? 84  SER A C   1 
ATOM 690  C CB  ? SER A 1  84 ?  13.758   1.900   7.760 1.000 95.600 ? 84  SER A CB  1 
ATOM 691  O O   ? SER A 1  84 ?  10.869   2.911   8.617 1.000 95.600 ? 84  SER A O   1 
ATOM 692  O OG  ? SER A 1  84 ?  13.929   2.817   8.827 1.000 95.600 ? 84  SER A OG  1 
ATOM 693  N N   ? ASN A 1  85 ?  10.610   0.847   7.788 1.000 97.040 ? 85  ASN A N   1 
ATOM 694  C CA  ? ASN A 1  85 ?   9.455   0.457   8.590 1.000 97.040 ? 85  ASN A CA  1 
ATOM 695  C C   ? ASN A 1  85 ?   8.232   1.308   8.261 1.000 97.040 ? 85  ASN A C   1 
ATOM 696  C CB  ? ASN A 1  85 ?   9.781   0.550  10.082 1.000 97.040 ? 85  ASN A CB  1 
ATOM 697  O O   ? ASN A 1  85 ?   7.477   1.690   9.157 1.000 97.040 ? 85  ASN A O   1 
ATOM 698  C CG  ? ASN A 1  85 ?  11.035  -0.216  10.455 1.000 97.040 ? 85  ASN A CG  1 
ATOM 699  N ND2 ? ASN A 1  85 ?  11.776   0.299  11.428 1.000 97.040 ? 85  ASN A ND2 1 
ATOM 700  O OD1 ? ASN A 1  85 ?  11.335  -1.261   9.871 1.000 97.040 ? 85  ASN A OD1 1 
ATOM 701  N N   ? ASP A 1  86 ?   8.044   1.797   7.091 1.000 97.900 ? 86  ASP A N   1 
ATOM 702  C CA  ? ASP A 1  86 ?   6.980   2.673   6.609 1.000 97.900 ? 86  ASP A CA  1 
ATOM 703  C C   ? ASP A 1  86 ?   5.639   1.943   6.578 1.000 97.900 ? 86  ASP A C   1 
ATOM 704  C CB  ? ASP A 1  86 ?   7.317   3.213   5.218 1.000 97.900 ? 86  ASP A CB  1 
ATOM 705  O O   ? ASP A 1  86 ?   5.101   1.667   5.504 1.000 97.900 ? 86  ASP A O   1 
ATOM 706  C CG  ? ASP A 1  86 ?   6.398   4.339   4.779 1.000 97.900 ? 86  ASP A CG  1 
ATOM 707  O OD1 ? ASP A 1  86 ?   5.680   4.907   5.630 1.000 97.900 ? 86  ASP A OD1 1 
ATOM 708  O OD2 ? ASP A 1  86 ?   6.388   4.659   3.571 1.000 97.900 ? 86  ASP A OD2 1 
ATOM 709  N N   ? LEU A 1  87 ?   5.119   1.551   7.757 1.000 98.340 ? 87  LEU A N   1 
ATOM 710  C CA  ? LEU A 1  87 ?   3.864   0.826   7.926 1.000 98.340 ? 87  LEU A CA  1 
ATOM 711  C C   ? LEU A 1  87 ?   2.973   1.513   8.954 1.000 98.340 ? 87  LEU A C   1 
ATOM 712  C CB  ? LEU A 1  87 ?   4.134  -0.620   8.351 1.000 98.340 ? 87  LEU A CB  1 
ATOM 713  O O   ? LEU A 1  87 ?   3.458   1.987   9.985 1.000 98.340 ? 87  LEU A O   1 
ATOM 714  C CG  ? LEU A 1  87 ?   4.795  -1.522   7.308 1.000 98.340 ? 87  LEU A CG  1 
ATOM 715  C CD1 ? LEU A 1  87 ?   5.290  -2.809   7.958 1.000 98.340 ? 87  LEU A CD1 1 
ATOM 716  C CD2 ? LEU A 1  87 ?   3.824  -1.829   6.174 1.000 98.340 ? 87  LEU A CD2 1 
ATOM 717  N N   ? MET A 1  88 ?   1.686   1.532   8.652 1.000 98.000 ? 88  MET A N   1 
ATOM 718  C CA  ? MET A 1  88 ?   0.678   2.053   9.572 1.000 98.000 ? 88  MET A CA  1 
ATOM 719  C C   ? MET A 1  88 ?  -0.593   1.214   9.518 1.000 98.000 ? 88  MET A C   1 
ATOM 720  C CB  ? MET A 1  88 ?   0.356   3.513   9.246 1.000 98.000 ? 88  MET A CB  1 
ATOM 721  O O   ? MET A 1  88 ?  -1.042   0.827   8.438 1.000 98.000 ? 88  MET A O   1 
ATOM 722  C CG  ? MET A 1  88 ?  -0.675   4.135  10.174 1.000 98.000 ? 88  MET A CG  1 
ATOM 723  S SD  ? MET A 1  88 ?  -0.914   5.926   9.859 1.000 98.000 ? 88  MET A SD  1 
ATOM 724  C CE  ? MET A 1  88 ?  -1.712   5.861   8.230 1.000 98.000 ? 88  MET A CE  1 
ATOM 725  N N   ? LEU A 1  89 ?  -1.130   0.930  10.678 1.000 98.350 ? 89  LEU A N   1 
ATOM 726  C CA  ? LEU A 1  89 ?  -2.408   0.235  10.786 1.000 98.350 ? 89  LEU A CA  1 
ATOM 727  C C   ? LEU A 1  89 ?  -3.535   1.213  11.100 1.000 98.350 ? 89  LEU A C   1 
ATOM 728  C CB  ? LEU A 1  89 ?  -2.340  -0.848  11.866 1.000 98.350 ? 89  LEU A CB  1 
ATOM 729  O O   ? LEU A 1  89 ?  -3.379   2.094  11.949 1.000 98.350 ? 89  LEU A O   1 
ATOM 730  C CG  ? LEU A 1  89 ?  -1.528  -2.098  11.524 1.000 98.350 ? 89  LEU A CG  1 
ATOM 731  C CD1 ? LEU A 1  89 ?  -1.282  -2.930  12.777 1.000 98.350 ? 89  LEU A CD1 1 
ATOM 732  C CD2 ? LEU A 1  89 ?  -2.241  -2.924  10.458 1.000 98.350 ? 89  LEU A CD2 1 
ATOM 733  N N   ? LEU A 1  90 ?  -4.594   1.036  10.312 1.000 98.140 ? 90  LEU A N   1 
ATOM 734  C CA  ? LEU A 1  90 ?  -5.822   1.780  10.574 1.000 98.140 ? 90  LEU A CA  1 
ATOM 735  C C   ? LEU A 1  90 ?  -6.909   0.859  11.116 1.000 98.140 ? 90  LEU A C   1 
ATOM 736  C CB  ? LEU A 1  90 ?  -6.312   2.473   9.300 1.000 98.140 ? 90  LEU A CB  1 
ATOM 737  O O   ? LEU A 1  90 ?  -7.256  -0.140  10.482 1.000 98.140 ? 90  LEU A O   1 
ATOM 738  C CG  ? LEU A 1  90 ?  -5.304   3.377   8.589 1.000 98.140 ? 90  LEU A CG  1 
ATOM 739  C CD1 ? LEU A 1  90 ?  -5.908   3.940   7.307 1.000 98.140 ? 90  LEU A CD1 1 
ATOM 740  C CD2 ? LEU A 1  90 ?  -4.851   4.503   9.512 1.000 98.140 ? 90  LEU A CD2 1 
ATOM 741  N N   ? ARG A 1  91 ?  -7.397   1.194  12.354 1.000 97.870 ? 91  ARG A N   1 
ATOM 742  C CA  ? ARG A 1  91 ?  -8.538   0.459  12.891 1.000 97.870 ? 91  ARG A CA  1 
ATOM 743  C C   ? ARG A 1  91 ?  -9.854   1.089  12.446 1.000 97.870 ? 91  ARG A C   1 
ATOM 744  C CB  ? ARG A 1  91 ?  -8.472   0.405  14.418 1.000 97.870 ? 91  ARG A CB  1 
ATOM 745  O O   ? ARG A 1  91 ? -10.069   2.288  12.636 1.000 97.870 ? 91  ARG A O   1 
ATOM 746  C CG  ? ARG A 1  91 ?  -9.521  -0.498  15.049 1.000 97.870 ? 91  ARG A CG  1 
ATOM 747  C CD  ? ARG A 1  91 ?  -9.365  -0.573  16.561 1.000 97.870 ? 91  ARG A CD  1 
ATOM 748  N NE  ? ARG A 1  91 ? -10.259  -1.568  17.146 1.000 97.870 ? 91  ARG A NE  1 
ATOM 749  N NH1 ? ARG A 1  91 ?  -9.614  -1.166  19.328 1.000 97.870 ? 91  ARG A NH1 1 
ATOM 750  N NH2 ? ARG A 1  91 ? -11.205  -2.753  18.872 1.000 97.870 ? 91  ARG A NH2 1 
ATOM 751  C CZ  ? ARG A 1  91 ? -10.357  -1.827  18.447 1.000 97.870 ? 91  ARG A CZ  1 
ATOM 752  N N   ? LEU A 1  92 ? -10.720   0.239  11.870 1.000 97.840 ? 92  LEU A N   1 
ATOM 753  C CA  ? LEU A 1  92 ? -12.017   0.722  11.410 1.000 97.840 ? 92  LEU A CA  1 
ATOM 754  C C   ? LEU A 1  92 ? -12.990   0.862  12.575 1.000 97.840 ? 92  LEU A C   1 
ATOM 755  C CB  ? LEU A 1  92 ? -12.598  -0.224  10.356 1.000 97.840 ? 92  LEU A CB  1 
ATOM 756  O O   ? LEU A 1  92 ? -12.983   0.044  13.497 1.000 97.840 ? 92  LEU A O   1 
ATOM 757  C CG  ? LEU A 1  92 ? -11.732  -0.478   9.121 1.000 97.840 ? 92  LEU A CG  1 
ATOM 758  C CD1 ? LEU A 1  92 ? -12.436  -1.438   8.168 1.000 97.840 ? 92  LEU A CD1 1 
ATOM 759  C CD2 ? LEU A 1  92 ? -11.402   0.835   8.419 1.000 97.840 ? 92  LEU A CD2 1 
ATOM 760  N N   ? SER A 1  93 ? -13.781   1.952  12.600 1.000 96.820 ? 93  SER A N   1 
ATOM 761  C CA  ? SER A 1  93 ? -14.773   2.165  13.648 1.000 96.820 ? 93  SER A CA  1 
ATOM 762  C C   ? SER A 1  93 ? -15.833   1.069  13.636 1.000 96.820 ? 93  SER A C   1 
ATOM 763  C CB  ? SER A 1  93 ? -15.439   3.532  13.488 1.000 96.820 ? 93  SER A CB  1 
ATOM 764  O O   ? SER A 1  93 ? -16.409   0.744  14.677 1.000 96.820 ? 93  SER A O   1 
ATOM 765  O OG  ? SER A 1  93 ? -16.089   3.631  12.232 1.000 96.820 ? 93  SER A OG  1 
ATOM 766  N N   ? LYS A 1  94 ? -16.149   0.506  12.441 1.000 97.250 ? 94  LYS A N   1 
ATOM 767  C CA  ? LYS A 1  94 ? -17.008  -0.648  12.192 1.000 97.250 ? 94  LYS A CA  1 
ATOM 768  C C   ? LYS A 1  94 ? -16.355  -1.619  11.212 1.000 97.250 ? 94  LYS A C   1 
ATOM 769  C CB  ? LYS A 1  94 ? -18.369  -0.199  11.657 1.000 97.250 ? 94  LYS A CB  1 
ATOM 770  O O   ? LYS A 1  94 ? -15.759  -1.198  10.218 1.000 97.250 ? 94  LYS A O   1 
ATOM 771  C CG  ? LYS A 1  94 ? -19.385  -1.325  11.528 1.000 97.250 ? 94  LYS A CG  1 
ATOM 772  C CD  ? LYS A 1  94 ? -20.721  -0.814  11.004 1.000 97.250 ? 94  LYS A CD  1 
ATOM 773  C CE  ? LYS A 1  94 ? -21.718  -1.948  10.810 1.000 97.250 ? 94  LYS A CE  1 
ATOM 774  N NZ  ? LYS A 1  94 ? -23.027  -1.453  10.291 1.000 97.250 ? 94  LYS A NZ  1 
ATOM 775  N N   ? PRO A 1  95 ? -16.573  -3.006  11.607 1.000 97.980 ? 95  PRO A N   1 
ATOM 776  C CA  ? PRO A 1  95 ? -15.946  -3.982  10.713 1.000 97.980 ? 95  PRO A CA  1 
ATOM 777  C C   ? PRO A 1  95 ? -16.490  -3.912   9.288 1.000 97.980 ? 95  PRO A C   1 
ATOM 778  C CB  ? PRO A 1  95 ? -16.288  -5.326  11.362 1.000 97.980 ? 95  PRO A CB  1 
ATOM 779  O O   ? PRO A 1  95 ? -17.659  -3.575   9.085 1.000 97.980 ? 95  PRO A O   1 
ATOM 780  C CG  ? PRO A 1  95 ? -16.701  -4.982  12.757 1.000 97.980 ? 95  PRO A CG  1 
ATOM 781  C CD  ? PRO A 1  95 ? -17.245  -3.582  12.761 1.000 97.980 ? 95  PRO A CD  1 
ATOM 782  N N   ? ALA A 1  96 ? -15.614  -4.225   8.309 1.000 98.080 ? 96  ALA A N   1 
ATOM 783  C CA  ? ALA A 1  96 ? -16.036  -4.355   6.917 1.000 98.080 ? 96  ALA A CA  1 
ATOM 784  C C   ? ALA A 1  96 ? -16.951  -5.561   6.731 1.000 98.080 ? 96  ALA A C   1 
ATOM 785  C CB  ? ALA A 1  96 ? -14.820  -4.468   6.000 1.000 98.080 ? 96  ALA A CB  1 
ATOM 786  O O   ? ALA A 1  96 ? -16.791  -6.580   7.408 1.000 98.080 ? 96  ALA A O   1 
ATOM 787  N N   ? ASP A 1  97 ? -17.966  -5.418   5.871 1.000 97.800 ? 97  ASP A N   1 
ATOM 788  C CA  ? ASP A 1  97 ? -18.729  -6.576   5.415 1.000 97.800 ? 97  ASP A CA  1 
ATOM 789  C C   ? ASP A 1  97 ? -17.970  -7.344   4.335 1.000 97.800 ? 97  ASP A C   1 
ATOM 790  C CB  ? ASP A 1  97 ? -20.099  -6.142   4.887 1.000 97.800 ? 97  ASP A CB  1 
ATOM 791  O O   ? ASP A 1  97 ? -17.699  -6.807   3.259 1.000 97.800 ? 97  ASP A O   1 
ATOM 792  C CG  ? ASP A 1  97 ? -20.959  -5.478   5.948 1.000 97.800 ? 97  ASP A CG  1 
ATOM 793  O OD1 ? ASP A 1  97 ? -20.979  -5.954   7.103 1.000 97.800 ? 97  ASP A OD1 1 
ATOM 794  O OD2 ? ASP A 1  97 ? -21.626  -4.471   5.624 1.000 97.800 ? 97  ASP A OD2 1 
ATOM 795  N N   ? ILE A 1  98 ? -17.592  -8.588   4.686 1.000 97.630 ? 98  ILE A N   1 
ATOM 796  C CA  ? ILE A 1  98 ? -16.840  -9.371   3.711 1.000 97.630 ? 98  ILE A CA  1 
ATOM 797  C C   ? ILE A 1  98 ? -17.781  -9.879   2.621 1.000 97.630 ? 98  ILE A C   1 
ATOM 798  C CB  ? ILE A 1  98 ? -16.108 -10.555   4.381 1.000 97.630 ? 98  ILE A CB  1 
ATOM 799  O O   ? ILE A 1  98 ? -18.749 -10.586   2.908 1.000 97.630 ? 98  ILE A O   1 
ATOM 800  C CG1 ? ILE A 1  98 ? -15.225 -10.055   5.531 1.000 97.630 ? 98  ILE A CG1 1 
ATOM 801  C CG2 ? ILE A 1  98 ? -15.280 -11.330   3.352 1.000 97.630 ? 98  ILE A CG2 1 
ATOM 802  C CD1 ? ILE A 1  98 ? -14.243  -8.964   5.127 1.000 97.630 ? 98  ILE A CD1 1 
ATOM 803  N N   ? THR A 1  99 ? -17.433  -9.493   1.370 1.000 96.900 ? 99  THR A N   1 
ATOM 804  C CA  ? THR A 1  99 ? -18.191  -9.822   0.169 1.000 96.900 ? 99  THR A CA  1 
ATOM 805  C C   ? THR A 1  99 ? -17.258 -10.253  -0.959 1.000 96.900 ? 99  THR A C   1 
ATOM 806  C CB  ? THR A 1  99 ? -19.046  -8.629  -0.297 1.000 96.900 ? 99  THR A CB  1 
ATOM 807  O O   ? THR A 1  99 ? -16.052 -10.405  -0.750 1.000 96.900 ? 99  THR A O   1 
ATOM 808  C CG2 ? THR A 1  99 ? -19.857  -8.049   0.857 1.000 96.900 ? 99  THR A CG2 1 
ATOM 809  O OG1 ? THR A 1  99 ? -18.187  -7.609  -0.822 1.000 96.900 ? 99  THR A OG1 1 
ATOM 810  N N   ? ASP A 1 100 ? -17.835 -10.427  -2.174 1.000 95.200 ? 100 ASP A N   1 
ATOM 811  C CA  ? ASP A 1 100 ? -17.042 -10.795  -3.343 1.000 95.200 ? 100 ASP A CA  1 
ATOM 812  C C   ? ASP A 1 100 ? -16.175  -9.627  -3.808 1.000 95.200 ? 100 ASP A C   1 
ATOM 813  C CB  ? ASP A 1 100 ? -17.950 -11.262  -4.483 1.000 95.200 ? 100 ASP A CB  1 
ATOM 814  O O   ? ASP A 1 100 ? -15.172  -9.826  -4.496 1.000 95.200 ? 100 ASP A O   1 
ATOM 815  C CG  ? ASP A 1 100 ? -18.620 -12.595  -4.199 1.000 95.200 ? 100 ASP A CG  1 
ATOM 816  O OD1 ? ASP A 1 100 ? -18.125 -13.355  -3.339 1.000 95.200 ? 100 ASP A OD1 1 
ATOM 817  O OD2 ? ASP A 1 100 ? -19.649 -12.889  -4.844 1.000 95.200 ? 100 ASP A OD2 1 
ATOM 818  N N   ? THR A 1 101 ? -16.416  -8.398  -3.355 1.000 96.100 ? 101 THR A N   1 
ATOM 819  C CA  ? THR A 1 101 ? -15.698  -7.210  -3.802 1.000 96.100 ? 101 THR A CA  1 
ATOM 820  C C   ? THR A 1 101 ? -14.878  -6.612  -2.662 1.000 96.100 ? 101 THR A C   1 
ATOM 821  C CB  ? THR A 1 101 ? -16.666  -6.147  -4.354 1.000 96.100 ? 101 THR A CB  1 
ATOM 822  O O   ? THR A 1 101 ? -14.113  -5.668  -2.870 1.000 96.100 ? 101 THR A O   1 
ATOM 823  C CG2 ? THR A 1 101 ? -17.433  -6.675  -5.562 1.000 96.100 ? 101 THR A CG2 1 
ATOM 824  O OG1 ? THR A 1 101 ? -17.601  -5.783  -3.331 1.000 96.100 ? 101 THR A OG1 1 
ATOM 825  N N   ? VAL A 1 102 ? -15.044  -7.145  -1.427 1.000 98.040 ? 102 VAL A N   1 
ATOM 826  C CA  ? VAL A 1 102 ? -14.285  -6.748  -0.246 1.000 98.040 ? 102 VAL A CA  1 
ATOM 827  C C   ? VAL A 1 102 ? -13.826  -7.989   0.516 1.000 98.040 ? 102 VAL A C   1 
ATOM 828  C CB  ? VAL A 1 102 ? -15.115  -5.831   0.680 1.000 98.040 ? 102 VAL A CB  1 
ATOM 829  O O   ? VAL A 1 102 ? -14.631  -8.658   1.168 1.000 98.040 ? 102 VAL A O   1 
ATOM 830  C CG1 ? VAL A 1 102 ? -14.287  -5.389   1.886 1.000 98.040 ? 102 VAL A CG1 1 
ATOM 831  C CG2 ? VAL A 1 102 ? -15.630  -4.618  -0.092 1.000 98.040 ? 102 VAL A CG2 1 
ATOM 832  N N   ? LYS A 1 103 ? -12.492  -8.233   0.378 1.000 97.570 ? 103 LYS A N   1 
ATOM 833  C CA  ? LYS A 1 103 ? -11.922  -9.397   1.049 1.000 97.570 ? 103 LYS A CA  1 
ATOM 834  C C   ? LYS A 1 103 ? -10.510  -9.107   1.551 1.000 97.570 ? 103 LYS A C   1 
ATOM 835  C CB  ? LYS A 1 103 ? -11.906 -10.604   0.109 1.000 97.570 ? 103 LYS A CB  1 
ATOM 836  O O   ? LYS A 1 103 ?  -9.727  -8.444   0.867 1.000 97.570 ? 103 LYS A O   1 
ATOM 837  C CG  ? LYS A 1 103 ? -13.288 -11.080  -0.312 1.000 97.570 ? 103 LYS A CG  1 
ATOM 838  C CD  ? LYS A 1 103 ? -13.206 -12.261  -1.270 1.000 97.570 ? 103 LYS A CD  1 
ATOM 839  C CE  ? LYS A 1 103 ? -14.586 -12.694  -1.746 1.000 97.570 ? 103 LYS A CE  1 
ATOM 840  N NZ  ? LYS A 1 103 ? -14.511 -13.861  -2.675 1.000 97.570 ? 103 LYS A NZ  1 
ATOM 841  N N   ? PRO A 1 104 ? -10.312  -9.711   2.784 1.000 98.010 ? 104 PRO A N   1 
ATOM 842  C CA  ? PRO A 1 104 ?  -8.949  -9.534   3.291 1.000 98.010 ? 104 PRO A CA  1 
ATOM 843  C C   ? PRO A 1 104 ?  -7.929 -10.402   2.558 1.000 98.010 ? 104 PRO A C   1 
ATOM 844  C CB  ? PRO A 1 104 ?  -9.064  -9.949   4.760 1.000 98.010 ? 104 PRO A CB  1 
ATOM 845  O O   ? PRO A 1 104 ?  -8.279 -11.464   2.036 1.000 98.010 ? 104 PRO A O   1 
ATOM 846  C CG  ? PRO A 1 104 ? -10.531  -9.944   5.046 1.000 98.010 ? 104 PRO A CG  1 
ATOM 847  C CD  ? PRO A 1 104 ? -11.268 -10.187   3.760 1.000 98.010 ? 104 PRO A CD  1 
ATOM 848  N N   ? ILE A 1 105 ?  -6.654  -9.901   2.528 1.000 97.730 ? 105 ILE A N   1 
ATOM 849  C CA  ? ILE A 1 105 ?  -5.550 -10.686   1.986 1.000 97.730 ? 105 ILE A CA  1 
ATOM 850  C C   ? ILE A 1 105 ?  -4.617 -11.115   3.116 1.000 97.730 ? 105 ILE A C   1 
ATOM 851  C CB  ? ILE A 1 105 ?  -4.767  -9.895   0.915 1.000 97.730 ? 105 ILE A CB  1 
ATOM 852  O O   ? ILE A 1 105 ?  -4.436 -10.382   4.091 1.000 97.730 ? 105 ILE A O   1 
ATOM 853  C CG1 ? ILE A 1 105 ?  -3.835 -10.830   0.135 1.000 97.730 ? 105 ILE A CG1 1 
ATOM 854  C CG2 ? ILE A 1 105 ?  -3.979  -8.749   1.558 1.000 97.730 ? 105 ILE A CG2 1 
ATOM 855  C CD1 ? ILE A 1 105 ?  -3.282 -10.224  -1.148 1.000 97.730 ? 105 ILE A CD1 1 
ATOM 856  N N   ? THR A 1 106 ?  -4.039 -12.240   2.952 1.000 95.550 ? 106 THR A N   1 
ATOM 857  C CA  ? THR A 1 106 ?  -3.219 -12.805   4.018 1.000 95.550 ? 106 THR A CA  1 
ATOM 858  C C   ? THR A 1 106 ?  -1.800 -12.246   3.962 1.000 95.550 ? 106 THR A C   1 
ATOM 859  C CB  ? THR A 1 106 ?  -3.172 -14.342   3.932 1.000 95.550 ? 106 THR A CB  1 
ATOM 860  O O   ? THR A 1 106 ?  -1.293 -11.932   2.883 1.000 95.550 ? 106 THR A O   1 
ATOM 861  C CG2 ? THR A 1 106 ?  -4.562 -14.945   4.105 1.000 95.550 ? 106 THR A CG2 1 
ATOM 862  O OG1 ? THR A 1 106 ?  -2.651 -14.727   2.654 1.000 95.550 ? 106 THR A OG1 1 
ATOM 863  N N   ? LEU A 1 107 ?  -1.153 -12.162   5.182 1.000 97.210 ? 107 LEU A N   1 
ATOM 864  C CA  ? LEU A 1 107 ?   0.243 -11.757   5.312 1.000 97.210 ? 107 LEU A CA  1 
ATOM 865  C C   ? LEU A 1 107 ?   1.178 -12.888   4.897 1.000 97.210 ? 107 LEU A C   1 
ATOM 866  C CB  ? LEU A 1 107 ?   0.546 -11.330   6.750 1.000 97.210 ? 107 LEU A CB  1 
ATOM 867  O O   ? LEU A 1 107 ?   0.837 -14.064   5.038 1.000 97.210 ? 107 LEU A O   1 
ATOM 868  C CG  ? LEU A 1 107 ?  -0.145 -10.056   7.240 1.000 97.210 ? 107 LEU A CG  1 
ATOM 869  C CD1 ? LEU A 1 107 ?   0.002  -9.921   8.751 1.000 97.210 ? 107 LEU A CD1 1 
ATOM 870  C CD2 ? LEU A 1 107 ?   0.425  -8.833   6.530 1.000 97.210 ? 107 LEU A CD2 1 
ATOM 871  N N   ? PRO A 1 108 ?   2.314 -12.558   4.395 1.000 96.540 ? 108 PRO A N   1 
ATOM 872  C CA  ? PRO A 1 108 ?   3.270 -13.590   3.989 1.000 96.540 ? 108 PRO A CA  1 
ATOM 873  C C   ? PRO A 1 108 ?   3.849 -14.358   5.175 1.000 96.540 ? 108 PRO A C   1 
ATOM 874  C CB  ? PRO A 1 108 ?   4.361 -12.796   3.267 1.000 96.540 ? 108 PRO A CB  1 
ATOM 875  O O   ? PRO A 1 108 ?   4.071 -13.778   6.241 1.000 96.540 ? 108 PRO A O   1 
ATOM 876  C CG  ? PRO A 1 108 ?   4.324 -11.440   3.894 1.000 96.540 ? 108 PRO A CG  1 
ATOM 877  C CD  ? PRO A 1 108 ?   2.903 -11.122   4.260 1.000 96.540 ? 108 PRO A CD  1 
ATOM 878  N N   ? THR A 1 109 ?   4.117 -15.669   5.025 1.000 94.280 ? 109 THR A N   1 
ATOM 879  C CA  ? THR A 1 109 ?   4.739 -16.517   6.035 1.000 94.280 ? 109 THR A CA  1 
ATOM 880  C C   ? THR A 1 109 ?   6.179 -16.848   5.652 1.000 94.280 ? 109 THR A C   1 
ATOM 881  C CB  ? THR A 1 109 ?   3.946 -17.822   6.234 1.000 94.280 ? 109 THR A CB  1 
ATOM 882  O O   ? THR A 1 109 ?   6.934 -17.389   6.463 1.000 94.280 ? 109 THR A O   1 
ATOM 883  C CG2 ? THR A 1 109 ?   2.547 -17.539   6.771 1.000 94.280 ? 109 THR A CG2 1 
ATOM 884  O OG1 ? THR A 1 109 ?   3.835 -18.503   4.978 1.000 94.280 ? 109 THR A OG1 1 
ATOM 885  N N   ? GLU A 1 110 ?   6.492 -16.550   4.387 1.000 93.550 ? 110 GLU A N   1 
ATOM 886  C CA  ? GLU A 1 110 ?   7.840 -16.793   3.881 1.000 93.550 ? 110 GLU A CA  1 
ATOM 887  C C   ? GLU A 1 110 ?   8.366 -15.586   3.110 1.000 93.550 ? 110 GLU A C   1 
ATOM 888  C CB  ? GLU A 1 110 ?   7.864 -18.038   2.990 1.000 93.550 ? 110 GLU A CB  1 
ATOM 889  O O   ? GLU A 1 110 ?   7.594 -14.710   2.716 1.000 93.550 ? 110 GLU A O   1 
ATOM 890  C CG  ? GLU A 1 110 ?   6.961 -17.938   1.770 1.000 93.550 ? 110 GLU A CG  1 
ATOM 891  C CD  ? GLU A 1 110 ?   6.880 -19.232   0.976 1.000 93.550 ? 110 GLU A CD  1 
ATOM 892  O OE1 ? GLU A 1 110 ?   6.267 -19.237  -0.116 1.000 93.550 ? 110 GLU A OE1 1 
ATOM 893  O OE2 ? GLU A 1 110 ?   7.432 -20.250   1.451 1.000 93.550 ? 110 GLU A OE2 1 
ATOM 894  N N   ? GLU A 1 111 ?   9.671 -15.693   2.830 1.000 93.180 ? 111 GLU A N   1 
ATOM 895  C CA  ? GLU A 1 111 ?  10.304 -14.649   2.030 1.000 93.180 ? 111 GLU A CA  1 
ATOM 896  C C   ? GLU A 1 111 ?   9.822 -14.693   0.583 1.000 93.180 ? 111 GLU A C   1 
ATOM 897  C CB  ? GLU A 1 111 ?  11.828 -14.784   2.081 1.000 93.180 ? 111 GLU A CB  1 
ATOM 898  O O   ? GLU A 1 111 ?   9.591 -15.771   0.032 1.000 93.180 ? 111 GLU A O   1 
ATOM 899  C CG  ? GLU A 1 111 ?  12.431 -14.450   3.438 1.000 93.180 ? 111 GLU A CG  1 
ATOM 900  C CD  ? GLU A 1 111 ?  12.383 -12.966   3.767 1.000 93.180 ? 111 GLU A CD  1 
ATOM 901  O OE1 ? GLU A 1 111 ?  12.307 -12.613   4.966 1.000 93.180 ? 111 GLU A OE1 1 
ATOM 902  O OE2 ? GLU A 1 111 ?  12.422 -12.151   2.819 1.000 93.180 ? 111 GLU A OE2 1 
ATOM 903  N N   ? PRO A 1 112 ?   9.647 -13.427  -0.011 1.000 93.190 ? 112 PRO A N   1 
ATOM 904  C CA  ? PRO A 1 112 ?   9.267 -13.413  -1.426 1.000 93.190 ? 112 PRO A CA  1 
ATOM 905  C C   ? PRO A 1 112 ?  10.350 -13.990  -2.334 1.000 93.190 ? 112 PRO A C   1 
ATOM 906  C CB  ? PRO A 1 112 ?   9.045 -11.926  -1.716 1.000 93.190 ? 112 PRO A CB  1 
ATOM 907  O O   ? PRO A 1 112 ?  11.540 -13.889  -2.023 1.000 93.190 ? 112 PRO A O   1 
ATOM 908  C CG  ? PRO A 1 112 ?   9.933 -11.212  -0.750 1.000 93.190 ? 112 PRO A CG  1 
ATOM 909  C CD  ? PRO A 1 112 ?  10.003 -12.015   0.517 1.000 93.190 ? 112 PRO A CD  1 
ATOM 910  N N   ? LYS A 1 113 ?   9.933 -14.591  -3.406 1.000 94.680 ? 113 LYS A N   1 
ATOM 911  C CA  ? LYS A 1 113 ?  10.852 -15.178  -4.377 1.000 94.680 ? 113 LYS A CA  1 
ATOM 912  C C   ? LYS A 1 113 ?  11.367 -14.124  -5.353 1.000 94.680 ? 113 LYS A C   1 
ATOM 913  C CB  ? LYS A 1 113 ?  10.171 -16.313  -5.143 1.000 94.680 ? 113 LYS A CB  1 
ATOM 914  O O   ? LYS A 1 113 ?  10.583 -13.495  -6.066 1.000 94.680 ? 113 LYS A O   1 
ATOM 915  C CG  ? LYS A 1 113 ?  11.110 -17.106  -6.039 1.000 94.680 ? 113 LYS A CG  1 
ATOM 916  C CD  ? LYS A 1 113 ?  10.383 -18.244  -6.744 1.000 94.680 ? 113 LYS A CD  1 
ATOM 917  C CE  ? LYS A 1 113 ?  11.307 -18.999  -7.689 1.000 94.680 ? 113 LYS A CE  1 
ATOM 918  N NZ  ? LYS A 1 113 ?  10.600 -20.121  -8.376 1.000 94.680 ? 113 LYS A NZ  1 
ATOM 919  N N   ? LEU A 1 114 ?  12.707 -13.952  -5.333 1.000 95.850 ? 114 LEU A N   1 
ATOM 920  C CA  ? LEU A 1 114 ?  13.300 -13.019  -6.285 1.000 95.850 ? 114 LEU A CA  1 
ATOM 921  C C   ? LEU A 1 114 ?  12.986 -13.434  -7.719 1.000 95.850 ? 114 LEU A C   1 
ATOM 922  C CB  ? LEU A 1 114 ?  14.815 -12.938  -6.085 1.000 95.850 ? 114 LEU A CB  1 
ATOM 923  O O   ? LEU A 1 114 ?  12.976 -14.625  -8.037 1.000 95.850 ? 114 LEU A O   1 
ATOM 924  C CG  ? LEU A 1 114 ?  15.293 -12.337  -4.762 1.000 95.850 ? 114 LEU A CG  1 
ATOM 925  C CD1 ? LEU A 1 114 ?  16.816 -12.342  -4.697 1.000 95.850 ? 114 LEU A CD1 1 
ATOM 926  C CD2 ? LEU A 1 114 ?  14.750 -10.922  -4.590 1.000 95.850 ? 114 LEU A CD2 1 
ATOM 927  N N   ? GLY A 1 115 ?  12.645 -12.457  -8.553 1.000 95.170 ? 115 GLY A N   1 
ATOM 928  C CA  ? GLY A 1 115 ?  12.374 -12.713  -9.958 1.000 95.170 ? 115 GLY A CA  1 
ATOM 929  C C   ? GLY A 1 115 ?  10.907 -12.971 -10.245 1.000 95.170 ? 115 GLY A C   1 
ATOM 930  O O   ? GLY A 1 115 ?  10.497 -13.036 -11.406 1.000 95.170 ? 115 GLY A O   1 
ATOM 931  N N   ? SER A 1 116 ?  10.098 -13.240  -9.172 1.000 95.420 ? 116 SER A N   1 
ATOM 932  C CA  ? SER A 1 116 ?   8.666 -13.447  -9.368 1.000 95.420 ? 116 SER A CA  1 
ATOM 933  C C   ? SER A 1 116 ?   7.995 -12.189  -9.909 1.000 95.420 ? 116 SER A C   1 
ATOM 934  C CB  ? SER A 1 116 ?   8.001 -13.867  -8.057 1.000 95.420 ? 116 SER A CB  1 
ATOM 935  O O   ? SER A 1 116 ?   8.470 -11.076  -9.673 1.000 95.420 ? 116 SER A O   1 
ATOM 936  O OG  ? SER A 1 116 ?   8.116 -12.842  -7.084 1.000 95.420 ? 116 SER A OG  1 
ATOM 937  N N   ? THR A 1 117 ?   6.967 -12.459 -10.675 1.000 95.590 ? 117 THR A N   1 
ATOM 938  C CA  ? THR A 1 117 ?   6.123 -11.360 -11.131 1.000 95.590 ? 117 THR A CA  1 
ATOM 939  C C   ? THR A 1 117 ?   5.145 -10.939 -10.038 1.000 95.590 ? 117 THR A C   1 
ATOM 940  C CB  ? THR A 1 117 ?   5.342 -11.745 -12.401 1.000 95.590 ? 117 THR A CB  1 
ATOM 941  O O   ? THR A 1 117 ?   4.407 -11.770  -9.504 1.000 95.590 ? 117 THR A O   1 
ATOM 942  C CG2 ? THR A 1 117 ?   4.480 -10.585 -12.890 1.000 95.590 ? 117 THR A CG2 1 
ATOM 943  O OG1 ? THR A 1 117 ?   6.268 -12.106 -13.433 1.000 95.590 ? 117 THR A OG1 1 
ATOM 944  N N   ? CYS A 1 118 ?   5.157  -9.635  -9.727 1.000 97.510 ? 118 CYS A N   1 
ATOM 945  C CA  ? CYS A 1 118 ?   4.316  -9.065  -8.680 1.000 97.510 ? 118 CYS A CA  1 
ATOM 946  C C   ? CYS A 1 118 ?   3.322  -8.068  -9.263 1.000 97.510 ? 118 CYS A C   1 
ATOM 947  C CB  ? CYS A 1 118 ?   5.174  -8.380  -7.616 1.000 97.510 ? 118 CYS A CB  1 
ATOM 948  O O   ? CYS A 1 118 ?   3.650  -7.327 -10.191 1.000 97.510 ? 118 CYS A O   1 
ATOM 949  S SG  ? CYS A 1 118 ?   6.404  -9.467  -6.863 1.000 97.510 ? 118 CYS A SG  1 
ATOM 950  N N   ? LEU A 1 119 ?   2.148  -8.114  -8.705 1.000 97.580 ? 119 LEU A N   1 
ATOM 951  C CA  ? LEU A 1 119 ?   1.098  -7.194  -9.127 1.000 97.580 ? 119 LEU A CA  1 
ATOM 952  C C   ? LEU A 1 119 ?   0.957  -6.040  -8.140 1.000 97.580 ? 119 LEU A C   1 
ATOM 953  C CB  ? LEU A 1 119 ?  -0.238  -7.930  -9.263 1.000 97.580 ? 119 LEU A CB  1 
ATOM 954  O O   ? LEU A 1 119 ?   0.767  -6.262  -6.942 1.000 97.580 ? 119 LEU A O   1 
ATOM 955  C CG  ? LEU A 1 119 ?  -1.408  -7.116  -9.817 1.000 97.580 ? 119 LEU A CG  1 
ATOM 956  C CD1 ? LEU A 1 119 ?  -1.323  -7.032 -11.337 1.000 97.580 ? 119 LEU A CD1 1 
ATOM 957  C CD2 ? LEU A 1 119 ?  -2.737  -7.725  -9.382 1.000 97.580 ? 119 LEU A CD2 1 
ATOM 958  N N   ? ALA A 1 120 ?   1.091  -4.827  -8.676 1.000 97.480 ? 120 ALA A N   1 
ATOM 959  C CA  ? ALA A 1 120 ?   0.806  -3.620  -7.904 1.000 97.480 ? 120 ALA A CA  1 
ATOM 960  C C   ? ALA A 1 120 ?  -0.441  -2.914  -8.430 1.000 97.480 ? 120 ALA A C   1 
ATOM 961  C CB  ? ALA A 1 120 ?   2.003  -2.673  -7.937 1.000 97.480 ? 120 ALA A CB  1 
ATOM 962  O O   ? ALA A 1 120 ?  -0.698  -2.911  -9.636 1.000 97.480 ? 120 ALA A O   1 
ATOM 963  N N   ? SER A 1 121 ?  -1.232  -2.379  -7.523 1.000 96.770 ? 121 SER A N   1 
ATOM 964  C CA  ? SER A 1 121 ?  -2.447  -1.675  -7.920 1.000 96.770 ? 121 SER A CA  1 
ATOM 965  C C   ? SER A 1 121 ?  -2.579  -0.344  -7.187 1.000 96.770 ? 121 SER A C   1 
ATOM 966  C CB  ? SER A 1 121 ?  -3.680  -2.539  -7.652 1.000 96.770 ? 121 SER A CB  1 
ATOM 967  O O   ? SER A 1 121 ?  -2.063  -0.186  -6.079 1.000 96.770 ? 121 SER A O   1 
ATOM 968  O OG  ? SER A 1 121 ?  -3.768  -2.877  -6.278 1.000 96.770 ? 121 SER A OG  1 
ATOM 969  N N   ? GLY A 1 122 ?  -3.238   0.651  -7.898 1.000 95.570 ? 122 GLY A N   1 
ATOM 970  C CA  ? GLY A 1 122 ?  -3.423   1.955  -7.281 1.000 95.570 ? 122 GLY A CA  1 
ATOM 971  C C   ? GLY A 1 122 ?  -4.148   2.941  -8.177 1.000 95.570 ? 122 GLY A C   1 
ATOM 972  O O   ? GLY A 1 122 ?  -4.423   2.644  -9.341 1.000 95.570 ? 122 GLY A O   1 
ATOM 973  N N   ? TRP A 1 123 ?  -4.539   4.122  -7.633 1.000 93.050 ? 123 TRP A N   1 
ATOM 974  C CA  ? TRP A 1 123 ?  -5.268   5.169  -8.342 1.000 93.050 ? 123 TRP A CA  1 
ATOM 975  C C   ? TRP A 1 123 ?  -4.371   6.374  -8.605 1.000 93.050 ? 123 TRP A C   1 
ATOM 976  C CB  ? TRP A 1 123 ?  -6.501   5.599  -7.544 1.000 93.050 ? 123 TRP A CB  1 
ATOM 977  O O   ? TRP A 1 123 ?  -4.861   7.486  -8.813 1.000 93.050 ? 123 TRP A O   1 
ATOM 978  C CG  ? TRP A 1 123 ?  -7.580   4.560  -7.481 1.000 93.050 ? 123 TRP A CG  1 
ATOM 979  C CD1 ? TRP A 1 123 ?  -8.531   4.301  -8.429 1.000 93.050 ? 123 TRP A CD1 1 
ATOM 980  C CD2 ? TRP A 1 123 ?  -7.820   3.642  -6.411 1.000 93.050 ? 123 TRP A CD2 1 
ATOM 981  C CE2 ? TRP A 1 123 ?  -8.934   2.854  -6.777 1.000 93.050 ? 123 TRP A CE2 1 
ATOM 982  C CE3 ? TRP A 1 123 ?  -7.201   3.408  -5.176 1.000 93.050 ? 123 TRP A CE3 1 
ATOM 983  N NE1 ? TRP A 1 123 ?  -9.348   3.276  -8.012 1.000 93.050 ? 123 TRP A NE1 1 
ATOM 984  C CH2 ? TRP A 1 123 ?  -8.817   1.640  -4.749 1.000 93.050 ? 123 TRP A CH2 1 
ATOM 985  C CZ2 ? TRP A 1 123 ?  -9.441   1.848  -5.952 1.000 93.050 ? 123 TRP A CZ2 1 
ATOM 986  C CZ3 ? TRP A 1 123 ?  -7.707   2.406  -4.355 1.000 93.050 ? 123 TRP A CZ3 1 
ATOM 987  N N   ? GLY A 1 124 ?  -3.077   6.117  -8.434 1.000 85.500 ? 124 GLY A N   1 
ATOM 988  C CA  ? GLY A 1 124 ?  -2.155   7.208  -8.710 1.000 85.500 ? 124 GLY A CA  1 
ATOM 989  C C   ? GLY A 1 124 ?  -2.088   7.575 -10.180 1.000 85.500 ? 124 GLY A C   1 
ATOM 990  O O   ? GLY A 1 124 ?  -2.878   7.078 -10.986 1.000 85.500 ? 124 GLY A O   1 
ATOM 991  N N   ? SER A 1 125 ?  -1.244   8.539 -10.572 1.000 82.180 ? 125 SER A N   1 
ATOM 992  C CA  ? SER A 1 125 ?  -1.057   9.009 -11.941 1.000 82.180 ? 125 SER A CA  1 
ATOM 993  C C   ? SER A 1 125 ?  -0.550   7.890 -12.845 1.000 82.180 ? 125 SER A C   1 
ATOM 994  C CB  ? SER A 1 125 ?  -0.080  10.185 -11.976 1.000 82.180 ? 125 SER A CB  1 
ATOM 995  O O   ? SER A 1 125 ?   0.233   7.041 -12.412 1.000 82.180 ? 125 SER A O   1 
ATOM 996  O OG  ? SER A 1 125 ?   0.116  10.637 -13.305 1.000 82.180 ? 125 SER A OG  1 
ATOM 997  N N   ? ILE A 1 126 ?  -0.994   7.816 -14.148 1.000 82.380 ? 126 ILE A N   1 
ATOM 998  C CA  ? ILE A 1 126 ?  -0.575   6.789 -15.096 1.000 82.380 ? 126 ILE A CA  1 
ATOM 999  C C   ? ILE A 1 126 ?   0.434   7.376 -16.080 1.000 82.380 ? 126 ILE A C   1 
ATOM 1000 C CB  ? ILE A 1 126 ?  -1.782   6.196 -15.856 1.000 82.380 ? 126 ILE A CB  1 
ATOM 1001 O O   ? ILE A 1 126 ?   0.823   6.717 -17.047 1.000 82.380 ? 126 ILE A O   1 
ATOM 1002 C CG1 ? ILE A 1 126 ?  -2.544   7.302 -16.596 1.000 82.380 ? 126 ILE A CG1 1 
ATOM 1003 C CG2 ? ILE A 1 126 ?  -2.707   5.441 -14.897 1.000 82.380 ? 126 ILE A CG2 1 
ATOM 1004 C CD1 ? ILE A 1 126 ?  -3.599   6.786 -17.565 1.000 82.380 ? 126 ILE A CD1 1 
ATOM 1005 N N   ? THR A 1 127 ?   0.700   8.667 -15.934 1.000 80.680 ? 127 THR A N   1 
ATOM 1006 C CA  ? THR A 1 127 ?   1.744   9.327 -16.710 1.000 80.680 ? 127 THR A CA  1 
ATOM 1007 C C   ? THR A 1 127 ?   2.919   9.713 -15.816 1.000 80.680 ? 127 THR A C   1 
ATOM 1008 C CB  ? THR A 1 127 ?   1.203  10.581 -17.422 1.000 80.680 ? 127 THR A CB  1 
ATOM 1009 O O   ? THR A 1 127 ?   2.744   9.950 -14.619 1.000 80.680 ? 127 THR A O   1 
ATOM 1010 C CG2 ? THR A 1 127 ?   0.005  10.240 -18.302 1.000 80.680 ? 127 THR A CG2 1 
ATOM 1011 O OG1 ? THR A 1 127 ?   0.802  11.545 -16.440 1.000 80.680 ? 127 THR A OG1 1 
ATOM 1012 N N   ? PRO A 1 128 ?   4.161   9.672 -16.348 1.000 73.410 ? 128 PRO A N   1 
ATOM 1013 C CA  ? PRO A 1 128 ?   5.409   9.843 -15.600 1.000 73.410 ? 128 PRO A CA  1 
ATOM 1014 C C   ? PRO A 1 128 ?   5.616  11.277 -15.118 1.000 73.410 ? 128 PRO A C   1 
ATOM 1015 C CB  ? PRO A 1 128 ?   6.485   9.447 -16.614 1.000 73.410 ? 128 PRO A CB  1 
ATOM 1016 O O   ? PRO A 1 128 ?   6.273  11.500 -14.098 1.000 73.410 ? 128 PRO A O   1 
ATOM 1017 C CG  ? PRO A 1 128 ?   5.759   8.655 -17.652 1.000 73.410 ? 128 PRO A CG  1 
ATOM 1018 C CD  ? PRO A 1 128 ?   4.318   9.080 -17.655 1.000 73.410 ? 128 PRO A CD  1 
ATOM 1019 N N   ? THR A 1 129 ?   4.951  12.310 -15.603 1.000 74.490 ? 129 THR A N   1 
ATOM 1020 C CA  ? THR A 1 129 ?   5.333  13.692 -15.337 1.000 74.490 ? 129 THR A CA  1 
ATOM 1021 C C   ? THR A 1 129 ?   4.128  14.505 -14.871 1.000 74.490 ? 129 THR A C   1 
ATOM 1022 C CB  ? THR A 1 129 ?   5.949  14.352 -16.585 1.000 74.490 ? 129 THR A CB  1 
ATOM 1023 O O   ? THR A 1 129 ?   4.286  15.586 -14.300 1.000 74.490 ? 129 THR A O   1 
ATOM 1024 C CG2 ? THR A 1 129 ?   7.286  13.710 -16.942 1.000 74.490 ? 129 THR A CG2 1 
ATOM 1025 O OG1 ? THR A 1 129 ?   5.049  14.204 -17.690 1.000 74.490 ? 129 THR A OG1 1 
ATOM 1026 N N   ? LYS A 1 130 ?   2.850  13.989 -15.048 1.000 72.600 ? 130 LYS A N   1 
ATOM 1027 C CA  ? LYS A 1 130 ?   1.647  14.718 -14.654 1.000 72.600 ? 130 LYS A CA  1 
ATOM 1028 C C   ? LYS A 1 130 ?   0.889  13.976 -13.557 1.000 72.600 ? 130 LYS A C   1 
ATOM 1029 C CB  ? LYS A 1 130 ?   0.735  14.940 -15.862 1.000 72.600 ? 130 LYS A CB  1 
ATOM 1030 O O   ? LYS A 1 130 ?   0.658  12.769 -13.662 1.000 72.600 ? 130 LYS A O   1 
ATOM 1031 C CG  ? LYS A 1 130 ?   1.307  15.890 -16.903 1.000 72.600 ? 130 LYS A CG  1 
ATOM 1032 C CD  ? LYS A 1 130 ?   0.313  16.153 -18.027 1.000 72.600 ? 130 LYS A CD  1 
ATOM 1033 C CE  ? LYS A 1 130 ?   0.912  17.043 -19.108 1.000 72.600 ? 130 LYS A CE  1 
ATOM 1034 N NZ  ? LYS A 1 130 ?  -0.065  17.317 -20.204 1.000 72.600 ? 130 LYS A NZ  1 
ATOM 1035 N N   ? PHE A 1 131 ?   0.708  14.764 -12.406 1.000 71.600 ? 131 PHE A N   1 
ATOM 1036 C CA  ? PHE A 1 131 ?  -0.054  14.175 -11.312 1.000 71.600 ? 131 PHE A CA  1 
ATOM 1037 C C   ? PHE A 1 131 ?  -1.551  14.271 -11.581 1.000 71.600 ? 131 PHE A C   1 
ATOM 1038 C CB  ? PHE A 1 131 ?   0.287  14.864  -9.986 1.000 71.600 ? 131 PHE A CB  1 
ATOM 1039 O O   ? PHE A 1 131 ?  -2.152  15.332 -11.401 1.000 71.600 ? 131 PHE A O   1 
ATOM 1040 C CG  ? PHE A 1 131 ?  -0.167  14.101  -8.771 1.000 71.600 ? 131 PHE A CG  1 
ATOM 1041 C CD1 ? PHE A 1 131 ?  -1.259  14.534  -8.029 1.000 71.600 ? 131 PHE A CD1 1 
ATOM 1042 C CD2 ? PHE A 1 131 ?   0.499  12.950  -8.371 1.000 71.600 ? 131 PHE A CD2 1 
ATOM 1043 C CE1 ? PHE A 1 131 ?  -1.681  13.830  -6.904 1.000 71.600 ? 131 PHE A CE1 1 
ATOM 1044 C CE2 ? PHE A 1 131 ?   0.083  12.241  -7.248 1.000 71.600 ? 131 PHE A CE2 1 
ATOM 1045 C CZ  ? PHE A 1 131 ?  -1.006  12.683  -6.515 1.000 71.600 ? 131 PHE A CZ  1 
ATOM 1046 N N   ? GLN A 1 132 ?  -2.086  13.194 -12.293 1.000 75.980 ? 132 GLN A N   1 
ATOM 1047 C CA  ? GLN A 1 132 ?  -3.520  13.069 -12.535 1.000 75.980 ? 132 GLN A CA  1 
ATOM 1048 C C   ? GLN A 1 132 ?  -4.039  11.709 -12.078 1.000 75.980 ? 132 GLN A C   1 
ATOM 1049 C CB  ? GLN A 1 132 ?  -3.835  13.281 -14.016 1.000 75.980 ? 132 GLN A CB  1 
ATOM 1050 O O   ? GLN A 1 132 ?  -3.552  10.670 -12.528 1.000 75.980 ? 132 GLN A O   1 
ATOM 1051 C CG  ? GLN A 1 132 ?  -5.325  13.362 -14.323 1.000 75.980 ? 132 GLN A CG  1 
ATOM 1052 C CD  ? GLN A 1 132 ?  -5.608  13.653 -15.784 1.000 75.980 ? 132 GLN A CD  1 
ATOM 1053 N NE2 ? GLN A 1 132 ?  -6.886  13.666 -16.149 1.000 75.980 ? 132 GLN A NE2 1 
ATOM 1054 O OE1 ? GLN A 1 132 ?  -4.687  13.865 -16.579 1.000 75.980 ? 132 GLN A OE1 1 
ATOM 1055 N N   ? PHE A 1 133 ?  -5.019  11.793 -11.093 1.000 81.130 ? 133 PHE A N   1 
ATOM 1056 C CA  ? PHE A 1 133 ?  -5.619  10.547 -10.630 1.000 81.130 ? 133 PHE A CA  1 
ATOM 1057 C C   ? PHE A 1 133 ?  -6.481   9.923 -11.722 1.000 81.130 ? 133 PHE A C   1 
ATOM 1058 C CB  ? PHE A 1 133 ?  -6.459  10.788  -9.372 1.000 81.130 ? 133 PHE A CB  1 
ATOM 1059 O O   ? PHE A 1 133 ?  -7.223  10.625 -12.412 1.000 81.130 ? 133 PHE A O   1 
ATOM 1060 C CG  ? PHE A 1 133 ?  -5.644  11.132  -8.155 1.000 81.130 ? 133 PHE A CG  1 
ATOM 1061 C CD1 ? PHE A 1 133 ?  -4.852  10.172  -7.537 1.000 81.130 ? 133 PHE A CD1 1 
ATOM 1062 C CD2 ? PHE A 1 133 ?  -5.668  12.417  -7.628 1.000 81.130 ? 133 PHE A CD2 1 
ATOM 1063 C CE1 ? PHE A 1 133 ?  -4.097  10.487  -6.410 1.000 81.130 ? 133 PHE A CE1 1 
ATOM 1064 C CE2 ? PHE A 1 133 ?  -4.916  12.740  -6.503 1.000 81.130 ? 133 PHE A CE2 1 
ATOM 1065 C CZ  ? PHE A 1 133 ?  -4.132  11.773  -5.895 1.000 81.130 ? 133 PHE A CZ  1 
ATOM 1066 N N   ? THR A 1 134 ?  -6.235   8.670 -11.912 1.000 86.020 ? 134 THR A N   1 
ATOM 1067 C CA  ? THR A 1 134 ?  -7.153   7.940 -12.778 1.000 86.020 ? 134 THR A CA  1 
ATOM 1068 C C   ? THR A 1 134 ?  -8.466   7.653 -12.055 1.000 86.020 ? 134 THR A C   1 
ATOM 1069 C CB  ? THR A 1 134 ?  -6.531   6.617 -13.263 1.000 86.020 ? 134 THR A CB  1 
ATOM 1070 O O   ? THR A 1 134 ?  -8.499   7.574 -10.825 1.000 86.020 ? 134 THR A O   1 
ATOM 1071 C CG2 ? THR A 1 134 ?  -6.049   5.773 -12.087 1.000 86.020 ? 134 THR A CG2 1 
ATOM 1072 O OG1 ? THR A 1 134 ?  -7.512   5.876 -13.999 1.000 86.020 ? 134 THR A OG1 1 
ATOM 1073 N N   ? ASP A 1 135 ?  -9.556   7.667 -12.854 1.000 91.230 ? 135 ASP A N   1 
ATOM 1074 C CA  ? ASP A 1 135 ? -10.838   7.329 -12.243 1.000 91.230 ? 135 ASP A CA  1 
ATOM 1075 C C   ? ASP A 1 135 ? -10.882   5.858 -11.837 1.000 91.230 ? 135 ASP A C   1 
ATOM 1076 C CB  ? ASP A 1 135 ? -11.989   7.646 -13.200 1.000 91.230 ? 135 ASP A CB  1 
ATOM 1077 O O   ? ASP A 1 135 ? -11.332   5.525 -10.738 1.000 91.230 ? 135 ASP A O   1 
ATOM 1078 C CG  ? ASP A 1 135 ? -12.089   9.122 -13.540 1.000 91.230 ? 135 ASP A CG  1 
ATOM 1079 O OD1 ? ASP A 1 135 ? -11.488   9.954 -12.826 1.000 91.230 ? 135 ASP A OD1 1 
ATOM 1080 O OD2 ? ASP A 1 135 ? -12.776   9.457 -14.528 1.000 91.230 ? 135 ASP A OD2 1 
ATOM 1081 N N   ? ASP A 1 136 ? -10.295   5.020 -12.656 1.000 94.180 ? 136 ASP A N   1 
ATOM 1082 C CA  ? ASP A 1 136 ? -10.355   3.577 -12.447 1.000 94.180 ? 136 ASP A CA  1 
ATOM 1083 C C   ? ASP A 1 136 ?  -9.066   3.060 -11.811 1.000 94.180 ? 136 ASP A C   1 
ATOM 1084 C CB  ? ASP A 1 136 ? -10.616   2.852 -13.769 1.000 94.180 ? 136 ASP A CB  1 
ATOM 1085 O O   ? ASP A 1 136 ?  -7.997   3.644 -12.000 1.000 94.180 ? 136 ASP A O   1 
ATOM 1086 C CG  ? ASP A 1 136 ? -11.970   3.185 -14.369 1.000 94.180 ? 136 ASP A CG  1 
ATOM 1087 O OD1 ? ASP A 1 136 ? -12.985   3.155 -13.640 1.000 94.180 ? 136 ASP A OD1 1 
ATOM 1088 O OD2 ? ASP A 1 136 ? -12.024   3.478 -15.584 1.000 94.180 ? 136 ASP A OD2 1 
ATOM 1089 N N   ? LEU A 1 137 ?  -9.189   1.964 -11.086 1.000 95.530 ? 137 LEU A N   1 
ATOM 1090 C CA  ? LEU A 1 137 ?  -8.045   1.266 -10.511 1.000 95.530 ? 137 LEU A CA  1 
ATOM 1091 C C   ? LEU A 1 137 ?  -7.161   0.677 -11.605 1.000 95.530 ? 137 LEU A C   1 
ATOM 1092 C CB  ? LEU A 1 137 ?  -8.513   0.157  -9.565 1.000 95.530 ? 137 LEU A CB  1 
ATOM 1093 O O   ? LEU A 1 137 ?  -7.657   0.012 -12.518 1.000 95.530 ? 137 LEU A O   1 
ATOM 1094 C CG  ? LEU A 1 137 ?  -7.439  -0.479  -8.681 1.000 95.530 ? 137 LEU A CG  1 
ATOM 1095 C CD1 ? LEU A 1 137 ?  -6.873   0.552  -7.709 1.000 95.530 ? 137 LEU A CD1 1 
ATOM 1096 C CD2 ? LEU A 1 137 ?  -8.006  -1.677  -7.928 1.000 95.530 ? 137 LEU A CD2 1 
ATOM 1097 N N   ? TYR A 1 138 ?  -5.840   0.918 -11.470 1.000 96.070 ? 138 TYR A N   1 
ATOM 1098 C CA  ? TYR A 1 138 ?  -4.866   0.403 -12.425 1.000 96.070 ? 138 TYR A CA  1 
ATOM 1099 C C   ? TYR A 1 138 ?  -3.931  -0.602 -11.763 1.000 96.070 ? 138 TYR A C   1 
ATOM 1100 C CB  ? TYR A 1 138 ?  -4.053   1.549 -13.035 1.000 96.070 ? 138 TYR A CB  1 
ATOM 1101 O O   ? TYR A 1 138 ?  -3.677  -0.523 -10.559 1.000 96.070 ? 138 TYR A O   1 
ATOM 1102 C CG  ? TYR A 1 138 ?  -4.696   2.169 -14.252 1.000 96.070 ? 138 TYR A CG  1 
ATOM 1103 C CD1 ? TYR A 1 138 ?  -4.052   2.158 -15.487 1.000 96.070 ? 138 TYR A CD1 1 
ATOM 1104 C CD2 ? TYR A 1 138 ?  -5.949   2.768 -14.169 1.000 96.070 ? 138 TYR A CD2 1 
ATOM 1105 C CE1 ? TYR A 1 138 ?  -4.640   2.730 -16.610 1.000 96.070 ? 138 TYR A CE1 1 
ATOM 1106 C CE2 ? TYR A 1 138 ?  -6.547   3.343 -15.286 1.000 96.070 ? 138 TYR A CE2 1 
ATOM 1107 O OH  ? TYR A 1 138 ?  -6.472   3.886 -17.609 1.000 96.070 ? 138 TYR A OH  1 
ATOM 1108 C CZ  ? TYR A 1 138 ?  -5.886   3.318 -16.500 1.000 96.070 ? 138 TYR A CZ  1 
ATOM 1109 N N   ? CYS A 1 139 ?  -3.415  -1.492 -12.686 1.000 96.880 ? 139 CYS A N   1 
ATOM 1110 C CA  ? CYS A 1 139 ?  -2.478  -2.525 -12.259 1.000 96.880 ? 139 CYS A CA  1 
ATOM 1111 C C   ? CYS A 1 139 ?  -1.221  -2.513 -13.121 1.000 96.880 ? 139 CYS A C   1 
ATOM 1112 C CB  ? CYS A 1 139 ?  -3.135  -3.904 -12.319 1.000 96.880 ? 139 CYS A CB  1 
ATOM 1113 O O   ? CYS A 1 139 ?  -1.263  -2.097 -14.281 1.000 96.880 ? 139 CYS A O   1 
ATOM 1114 S SG  ? CYS A 1 139 ?  -4.581  -4.068 -11.249 1.000 96.880 ? 139 CYS A SG  1 
ATOM 1115 N N   ? VAL A 1 140 ?  -0.146  -3.024 -12.426 1.000 96.520 ? 140 VAL A N   1 
ATOM 1116 C CA  ? VAL A 1 140 ?   1.099  -3.168 -13.172 1.000 96.520 ? 140 VAL A CA  1 
ATOM 1117 C C   ? VAL A 1 140 ?   1.865  -4.389 -12.668 1.000 96.520 ? 140 VAL A C   1 
ATOM 1118 C CB  ? VAL A 1 140 ?   1.979  -1.903 -13.059 1.000 96.520 ? 140 VAL A CB  1 
ATOM 1119 O O   ? VAL A 1 140 ?   1.876  -4.671 -11.468 1.000 96.520 ? 140 VAL A O   1 
ATOM 1120 C CG1 ? VAL A 1 140 ?   2.398  -1.664 -11.610 1.000 96.520 ? 140 VAL A CG1 1 
ATOM 1121 C CG2 ? VAL A 1 140 ?   3.206  -2.024 -13.961 1.000 96.520 ? 140 VAL A CG2 1 
ATOM 1122 N N   ? ASN A 1 141 ?   2.366  -5.092 -13.644 1.000 96.490 ? 141 ASN A N   1 
ATOM 1123 C CA  ? ASN A 1 141 ?   3.237  -6.210 -13.299 1.000 96.490 ? 141 ASN A CA  1 
ATOM 1124 C C   ? ASN A 1 141 ?   4.692  -5.769 -13.166 1.000 96.490 ? 141 ASN A C   1 
ATOM 1125 C CB  ? ASN A 1 141 ?   3.114  -7.327 -14.337 1.000 96.490 ? 141 ASN A CB  1 
ATOM 1126 O O   ? ASN A 1 141 ?   5.240  -5.144 -14.076 1.000 96.490 ? 141 ASN A O   1 
ATOM 1127 C CG  ? ASN A 1 141 ?   1.733  -7.953 -14.361 1.000 96.490 ? 141 ASN A CG  1 
ATOM 1128 N ND2 ? ASN A 1 141 ?   1.167  -8.095 -15.554 1.000 96.490 ? 141 ASN A ND2 1 
ATOM 1129 O OD1 ? ASN A 1 141 ?   1.179  -8.304 -13.317 1.000 96.490 ? 141 ASN A OD1 1 
ATOM 1130 N N   ? LEU A 1 142 ?   5.255  -6.135 -12.003 1.000 96.480 ? 142 LEU A N   1 
ATOM 1131 C CA  ? LEU A 1 142 ?   6.643  -5.794 -11.712 1.000 96.480 ? 142 LEU A CA  1 
ATOM 1132 C C   ? LEU A 1 142 ?   7.446  -7.042 -11.358 1.000 96.480 ? 142 LEU A C   1 
ATOM 1133 C CB  ? LEU A 1 142 ?   6.718  -4.783 -10.565 1.000 96.480 ? 142 LEU A CB  1 
ATOM 1134 O O   ? LEU A 1 142 ?   6.896  -8.010 -10.828 1.000 96.480 ? 142 LEU A O   1 
ATOM 1135 C CG  ? LEU A 1 142 ?   5.938  -3.481 -10.757 1.000 96.480 ? 142 LEU A CG  1 
ATOM 1136 C CD1 ? LEU A 1 142 ?   5.912  -2.682  -9.458 1.000 96.480 ? 142 LEU A CD1 1 
ATOM 1137 C CD2 ? LEU A 1 142 ?   6.546  -2.655 -11.886 1.000 96.480 ? 142 LEU A CD2 1 
ATOM 1138 N N   ? LYS A 1 143 ?   8.750  -6.946 -11.657 1.000 96.630 ? 143 LYS A N   1 
ATOM 1139 C CA  ? LYS A 1 143 ?   9.658  -8.005 -11.227 1.000 96.630 ? 143 LYS A CA  1 
ATOM 1140 C C   ? LYS A 1 143 ?  10.303  -7.666  -9.887 1.000 96.630 ? 143 LYS A C   1 
ATOM 1141 C CB  ? LYS A 1 143 ?  10.739  -8.247 -12.282 1.000 96.630 ? 143 LYS A CB  1 
ATOM 1142 O O   ? LYS A 1 143 ?  10.753  -6.538  -9.676 1.000 96.630 ? 143 LYS A O   1 
ATOM 1143 C CG  ? LYS A 1 143 ?  10.211  -8.823 -13.588 1.000 96.630 ? 143 LYS A CG  1 
ATOM 1144 C CD  ? LYS A 1 143 ?   9.712 -10.251 -13.408 1.000 96.630 ? 143 LYS A CD  1 
ATOM 1145 C CE  ? LYS A 1 143 ?   9.261 -10.857 -14.730 1.000 96.630 ? 143 LYS A CE  1 
ATOM 1146 N NZ  ? LYS A 1 143 ?   8.658 -12.211 -14.541 1.000 96.630 ? 143 LYS A NZ  1 
ATOM 1147 N N   ? LEU A 1 144 ?  10.204  -8.689  -9.050 1.000 97.290 ? 144 LEU A N   1 
ATOM 1148 C CA  ? LEU A 1 144 ?  10.929  -8.516  -7.796 1.000 97.290 ? 144 LEU A CA  1 
ATOM 1149 C C   ? LEU A 1 144 ?  12.434  -8.622  -8.019 1.000 97.290 ? 144 LEU A C   1 
ATOM 1150 C CB  ? LEU A 1 144 ?  10.479  -9.558  -6.769 1.000 97.290 ? 144 LEU A CB  1 
ATOM 1151 O O   ? LEU A 1 144 ?  12.908  -9.579  -8.635 1.000 97.290 ? 144 LEU A O   1 
ATOM 1152 C CG  ? LEU A 1 144 ?  10.921  -9.322  -5.324 1.000 97.290 ? 144 LEU A CG  1 
ATOM 1153 C CD1 ? LEU A 1 144 ?  10.282  -8.051  -4.775 1.000 97.290 ? 144 LEU A CD1 1 
ATOM 1154 C CD2 ? LEU A 1 144 ?  10.569 -10.523  -4.453 1.000 97.290 ? 144 LEU A CD2 1 
ATOM 1155 N N   ? LEU A 1 145 ?  13.174  -7.634  -7.436 1.000 97.050 ? 145 LEU A N   1 
ATOM 1156 C CA  ? LEU A 1 145 ?  14.614  -7.526  -7.646 1.000 97.050 ? 145 LEU A CA  1 
ATOM 1157 C C   ? LEU A 1 145 ?  15.366  -7.643  -6.324 1.000 97.050 ? 145 LEU A C   1 
ATOM 1158 C CB  ? LEU A 1 145 ?  14.958  -6.198  -8.326 1.000 97.050 ? 145 LEU A CB  1 
ATOM 1159 O O   ? LEU A 1 145 ?  14.794  -7.411  -5.257 1.000 97.050 ? 145 LEU A O   1 
ATOM 1160 C CG  ? LEU A 1 145 ?  14.212  -5.888  -9.625 1.000 97.050 ? 145 LEU A CG  1 
ATOM 1161 C CD1 ? LEU A 1 145 ?  14.443  -4.437 -10.035 1.000 97.050 ? 145 LEU A CD1 1 
ATOM 1162 C CD2 ? LEU A 1 145 ?  14.650  -6.839 -10.733 1.000 97.050 ? 145 LEU A CD2 1 
ATOM 1163 N N   ? PRO A 1 146 ?  16.634  -7.991  -6.472 1.000 96.110 ? 146 PRO A N   1 
ATOM 1164 C CA  ? PRO A 1 146 ?  17.448  -7.913  -5.257 1.000 96.110 ? 146 PRO A CA  1 
ATOM 1165 C C   ? PRO A 1 146 ?  17.598  -6.486  -4.737 1.000 96.110 ? 146 PRO A C   1 
ATOM 1166 C CB  ? PRO A 1 146 ?  18.800  -8.476  -5.703 1.000 96.110 ? 146 PRO A CB  1 
ATOM 1167 O O   ? PRO A 1 146 ?  17.687  -5.543  -5.528 1.000 96.110 ? 146 PRO A O   1 
ATOM 1168 C CG  ? PRO A 1 146 ?  18.509  -9.210  -6.972 1.000 96.110 ? 146 PRO A CG  1 
ATOM 1169 C CD  ? PRO A 1 146 ?  17.307  -8.586  -7.619 1.000 96.110 ? 146 PRO A CD  1 
ATOM 1170 N N   ? ASN A 1 147 ?  17.591  -6.310  -3.437 1.000 94.900 ? 147 ASN A N   1 
ATOM 1171 C CA  ? ASN A 1 147 ?  17.724  -4.998  -2.813 1.000 94.900 ? 147 ASN A CA  1 
ATOM 1172 C C   ? ASN A 1 147 ?  18.980  -4.276  -3.289 1.000 94.900 ? 147 ASN A C   1 
ATOM 1173 C CB  ? ASN A 1 147 ?  17.731  -5.127  -1.288 1.000 94.900 ? 147 ASN A CB  1 
ATOM 1174 O O   ? ASN A 1 147 ?  19.012  -3.045  -3.340 1.000 94.900 ? 147 ASN A O   1 
ATOM 1175 C CG  ? ASN A 1 147 ?  16.335  -5.137  -0.696 1.000 94.900 ? 147 ASN A CG  1 
ATOM 1176 N ND2 ? ASN A 1 147 ?  16.253  -5.209   0.627 1.000 94.900 ? 147 ASN A ND2 1 
ATOM 1177 O OD1 ? ASN A 1 147 ?  15.339  -5.081  -1.422 1.000 94.900 ? 147 ASN A OD1 1 
ATOM 1178 N N   ? GLU A 1 148 ?  20.065  -4.983  -3.652 1.000 94.680 ? 148 GLU A N   1 
ATOM 1179 C CA  ? GLU A 1 148 ?  21.322  -4.414  -4.126 1.000 94.680 ? 148 GLU A CA  1 
ATOM 1180 C C   ? GLU A 1 148 ?  21.106  -3.561  -5.373 1.000 94.680 ? 148 GLU A C   1 
ATOM 1181 C CB  ? GLU A 1 148 ?  22.339  -5.521  -4.416 1.000 94.680 ? 148 GLU A CB  1 
ATOM 1182 O O   ? GLU A 1 148 ?  21.789  -2.554  -5.569 1.000 94.680 ? 148 GLU A O   1 
ATOM 1183 C CG  ? GLU A 1 148 ?  22.726  -6.336  -3.191 1.000 94.680 ? 148 GLU A CG  1 
ATOM 1184 C CD  ? GLU A 1 148 ?  21.719  -7.423  -2.850 1.000 94.680 ? 148 GLU A CD  1 
ATOM 1185 O OE1 ? GLU A 1 148 ?  21.764  -7.960  -1.720 1.000 94.680 ? 148 GLU A OE1 1 
ATOM 1186 O OE2 ? GLU A 1 148 ?  20.878  -7.741  -3.721 1.000 94.680 ? 148 GLU A OE2 1 
ATOM 1187 N N   ? ASP A 1 149 ?  20.184  -4.020  -6.216 1.000 94.920 ? 149 ASP A N   1 
ATOM 1188 C CA  ? ASP A 1 149 ?  19.871  -3.250  -7.416 1.000 94.920 ? 149 ASP A CA  1 
ATOM 1189 C C   ? ASP A 1 149 ?  19.282  -1.888  -7.056 1.000 94.920 ? 149 ASP A C   1 
ATOM 1190 C CB  ? ASP A 1 149 ?  18.901  -4.023  -8.312 1.000 94.920 ? 149 ASP A CB  1 
ATOM 1191 O O   ? ASP A 1 149 ?  19.618  -0.877  -7.677 1.000 94.920 ? 149 ASP A O   1 
ATOM 1192 C CG  ? ASP A 1 149 ?  19.547  -5.216  -8.995 1.000 94.920 ? 149 ASP A CG  1 
ATOM 1193 O OD1 ? ASP A 1 149 ?  20.792  -5.324  -8.986 1.000 94.920 ? 149 ASP A OD1 1 
ATOM 1194 O OD2 ? ASP A 1 149 ?  18.804  -6.054  -9.550 1.000 94.920 ? 149 ASP A OD2 1 
ATOM 1195 N N   ? CYS A 1 150 ?  18.393  -1.852  -6.116 1.000 94.920 ? 150 CYS A N   1 
ATOM 1196 C CA  ? CYS A 1 150 ?  17.823  -0.593  -5.650 1.000 94.920 ? 150 CYS A CA  1 
ATOM 1197 C C   ? CYS A 1 150 ?  18.885   0.273  -4.983 1.000 94.920 ? 150 CYS A C   1 
ATOM 1198 C CB  ? CYS A 1 150 ?  16.676  -0.852  -4.673 1.000 94.920 ? 150 CYS A CB  1 
ATOM 1199 O O   ? CYS A 1 150 ?  18.917   1.489  -5.185 1.000 94.920 ? 150 CYS A O   1 
ATOM 1200 S SG  ? CYS A 1 150 ?  15.218  -1.591  -5.442 1.000 94.920 ? 150 CYS A SG  1 
ATOM 1201 N N   ? ALA A 1 151 ?  19.740  -0.299  -4.235 1.000 94.880 ? 151 ALA A N   1 
ATOM 1202 C CA  ? ALA A 1 151 ?  20.800   0.426  -3.538 1.000 94.880 ? 151 ALA A CA  1 
ATOM 1203 C C   ? ALA A 1 151 ?  21.726   1.128  -4.526 1.000 94.880 ? 151 ALA A C   1 
ATOM 1204 C CB  ? ALA A 1 151 ?  21.598  -0.524  -2.648 1.000 94.880 ? 151 ALA A CB  1 
ATOM 1205 O O   ? ALA A 1 151 ?  22.176   2.249  -4.276 1.000 94.880 ? 151 ALA A O   1 
ATOM 1206 N N   ? LYS A 1 152 ?  21.976   0.489  -5.669 1.000 94.770 ? 152 LYS A N   1 
ATOM 1207 C CA  ? LYS A 1 152 ?  22.818   1.063  -6.714 1.000 94.770 ? 152 LYS A CA  1 
ATOM 1208 C C   ? LYS A 1 152 ?  22.084   2.171  -7.464 1.000 94.770 ? 152 LYS A C   1 
ATOM 1209 C CB  ? LYS A 1 152 ?  23.273  -0.020  -7.693 1.000 94.770 ? 152 LYS A CB  1 
ATOM 1210 O O   ? LYS A 1 152 ?  22.698   3.152  -7.890 1.000 94.770 ? 152 LYS A O   1 
ATOM 1211 C CG  ? LYS A 1 152 ?  24.291  -0.990  -7.113 1.000 94.770 ? 152 LYS A CG  1 
ATOM 1212 C CD  ? LYS A 1 152 ?  24.666  -2.074  -8.116 1.000 94.770 ? 152 LYS A CD  1 
ATOM 1213 C CE  ? LYS A 1 152 ?  25.567  -3.129  -7.490 1.000 94.770 ? 152 LYS A CE  1 
ATOM 1214 N NZ  ? LYS A 1 152 ?  25.820  -4.267  -8.425 1.000 94.770 ? 152 LYS A NZ  1 
ATOM 1215 N N   ? ALA A 1 153 ?  20.760   1.986  -7.530 1.000 93.470 ? 153 ALA A N   1 
ATOM 1216 C CA  ? ALA A 1 153 ?  19.930   2.859  -8.356 1.000 93.470 ? 153 ALA A CA  1 
ATOM 1217 C C   ? ALA A 1 153 ?  19.578   4.144  -7.613 1.000 93.470 ? 153 ALA A C   1 
ATOM 1218 C CB  ? ALA A 1 153 ?  18.659   2.132  -8.789 1.000 93.470 ? 153 ALA A CB  1 
ATOM 1219 O O   ? ALA A 1 153 ?  19.402   5.197  -8.231 1.000 93.470 ? 153 ALA A O   1 
ATOM 1220 N N   ? HIS A 1 154 ?  19.424   4.061  -6.233 1.000 92.300 ? 154 HIS A N   1 
ATOM 1221 C CA  ? HIS A 1 154 ?  18.945   5.186  -5.437 1.000 92.300 ? 154 HIS A CA  1 
ATOM 1222 C C   ? HIS A 1 154 ?  20.056   5.755  -4.561 1.000 92.300 ? 154 HIS A C   1 
ATOM 1223 C CB  ? HIS A 1 154 ?  17.758   4.762  -4.570 1.000 92.300 ? 154 HIS A CB  1 
ATOM 1224 O O   ? HIS A 1 154 ?  20.858   5.003  -4.002 1.000 92.300 ? 154 HIS A O   1 
ATOM 1225 C CG  ? HIS A 1 154 ?  16.532   4.423  -5.357 1.000 92.300 ? 154 HIS A CG  1 
ATOM 1226 C CD2 ? HIS A 1 154 ?  15.953   3.230  -5.630 1.000 92.300 ? 154 HIS A CD2 1 
ATOM 1227 N ND1 ? HIS A 1 154 ?  15.754   5.380  -5.971 1.000 92.300 ? 154 HIS A ND1 1 
ATOM 1228 C CE1 ? HIS A 1 154 ?  14.745   4.789  -6.589 1.000 92.300 ? 154 HIS A CE1 1 
ATOM 1229 N NE2 ? HIS A 1 154 ?  14.843   3.484  -6.398 1.000 92.300 ? 154 HIS A NE2 1 
ATOM 1230 N N   ? ILE A 1 155 ?  20.052   7.148  -4.457 1.000 88.880 ? 155 ILE A N   1 
ATOM 1231 C CA  ? ILE A 1 155 ?  21.038   7.838  -3.633 1.000 88.880 ? 155 ILE A CA  1 
ATOM 1232 C C   ? ILE A 1 155 ?  20.690   7.661  -2.156 1.000 88.880 ? 155 ILE A C   1 
ATOM 1233 C CB  ? ILE A 1 155 ?  21.121   9.339  -3.988 1.000 88.880 ? 155 ILE A CB  1 
ATOM 1234 O O   ? ILE A 1 155 ?  21.574   7.690  -1.296 1.000 88.880 ? 155 ILE A O   1 
ATOM 1235 C CG1 ? ILE A 1 155 ?  19.756  10.009  -3.796 1.000 88.880 ? 155 ILE A CG1 1 
ATOM 1236 C CG2 ? ILE A 1 155 ?  21.627   9.528  -5.421 1.000 88.880 ? 155 ILE A CG2 1 
ATOM 1237 C CD1 ? ILE A 1 155 ?  19.805  11.531  -3.818 1.000 88.880 ? 155 ILE A CD1 1 
ATOM 1238 N N   ? GLU A 1 156 ?  19.352   7.482  -1.881 1.000 90.220 ? 156 GLU A N   1 
ATOM 1239 C CA  ? GLU A 1 156 ?  18.881   7.256  -0.518 1.000 90.220 ? 156 GLU A CA  1 
ATOM 1240 C C   ? GLU A 1 156 ?  19.126   5.814  -0.081 1.000 90.220 ? 156 GLU A C   1 
ATOM 1241 C CB  ? GLU A 1 156 ?  17.393   7.596  -0.400 1.000 90.220 ? 156 GLU A CB  1 
ATOM 1242 O O   ? GLU A 1 156 ?  19.152   4.904  -0.912 1.000 90.220 ? 156 GLU A O   1 
ATOM 1243 C CG  ? GLU A 1 156 ?  17.077   9.065  -0.638 1.000 90.220 ? 156 GLU A CG  1 
ATOM 1244 C CD  ? GLU A 1 156 ?  16.788   9.388  -2.095 1.000 90.220 ? 156 GLU A CD  1 
ATOM 1245 O OE1 ? GLU A 1 156 ?  16.306  10.507  -2.385 1.000 90.220 ? 156 GLU A OE1 1 
ATOM 1246 O OE2 ? GLU A 1 156 ?  17.043   8.514  -2.954 1.000 90.220 ? 156 GLU A OE2 1 
ATOM 1247 N N   ? LYS A 1 157 ?  19.281   5.668   1.268 1.000 93.050 ? 157 LYS A N   1 
ATOM 1248 C CA  ? LYS A 1 157 ?  19.585   4.362   1.847 1.000 93.050 ? 157 LYS A CA  1 
ATOM 1249 C C   ? LYS A 1 157 ?  18.421   3.394   1.661 1.000 93.050 ? 157 LYS A C   1 
ATOM 1250 C CB  ? LYS A 1 157 ?  19.921   4.499   3.333 1.000 93.050 ? 157 LYS A CB  1 
ATOM 1251 O O   ? LYS A 1 157 ?  17.281   3.711   2.006 1.000 93.050 ? 157 LYS A O   1 
ATOM 1252 C CG  ? LYS A 1 157 ?  20.381   3.203   3.985 1.000 93.050 ? 157 LYS A CG  1 
ATOM 1253 C CD  ? LYS A 1 157 ?  20.800   3.424   5.432 1.000 93.050 ? 157 LYS A CD  1 
ATOM 1254 C CE  ? LYS A 1 157 ?  21.275   2.131   6.081 1.000 93.050 ? 157 LYS A CE  1 
ATOM 1255 N NZ  ? LYS A 1 157 ?  21.703   2.346   7.496 1.000 93.050 ? 157 LYS A NZ  1 
ATOM 1256 N N   ? VAL A 1 158 ?  18.743   2.192   1.008 1.000 94.910 ? 158 VAL A N   1 
ATOM 1257 C CA  ? VAL A 1 158 ?  17.849   1.042   0.917 1.000 94.910 ? 158 VAL A CA  1 
ATOM 1258 C C   ? VAL A 1 158 ?  18.204   0.024   1.999 1.000 94.910 ? 158 VAL A C   1 
ATOM 1259 C CB  ? VAL A 1 158 ?  17.915   0.381  -0.478 1.000 94.910 ? 158 VAL A CB  1 
ATOM 1260 O O   ? VAL A 1 158 ?  19.315  -0.511   2.016 1.000 94.910 ? 158 VAL A O   1 
ATOM 1261 C CG1 ? VAL A 1 158 ?  17.007  -0.846  -0.538 1.000 94.910 ? 158 VAL A CG1 1 
ATOM 1262 C CG2 ? VAL A 1 158 ?  17.531   1.386  -1.563 1.000 94.910 ? 158 VAL A CG2 1 
ATOM 1263 N N   ? THR A 1 159 ?  17.244  -0.213   2.965 1.000 94.810 ? 159 THR A N   1 
ATOM 1264 C CA  ? THR A 1 159 ?  17.518  -1.054   4.125 1.000 94.810 ? 159 THR A CA  1 
ATOM 1265 C C   ? THR A 1 159 ?  17.033  -2.481   3.885 1.000 94.810 ? 159 THR A C   1 
ATOM 1266 C CB  ? THR A 1 159 ?  16.852  -0.490   5.394 1.000 94.810 ? 159 THR A CB  1 
ATOM 1267 O O   ? THR A 1 159 ?  16.399  -2.764   2.866 1.000 94.810 ? 159 THR A O   1 
ATOM 1268 C CG2 ? THR A 1 159 ?  17.166   0.992   5.567 1.000 94.810 ? 159 THR A CG2 1 
ATOM 1269 O OG1 ? THR A 1 159 ?  15.432  -0.658   5.296 1.000 94.810 ? 159 THR A OG1 1 
ATOM 1270 N N   ? ASP A 1 160 ?  17.358  -3.395   4.832 1.000 94.210 ? 160 ASP A N   1 
ATOM 1271 C CA  ? ASP A 1 160 ?  16.952  -4.795   4.758 1.000 94.210 ? 160 ASP A CA  1 
ATOM 1272 C C   ? ASP A 1 160 ?  15.454  -4.947   5.011 1.000 94.210 ? 160 ASP A C   1 
ATOM 1273 C CB  ? ASP A 1 160 ?  17.744  -5.637   5.760 1.000 94.210 ? 160 ASP A CB  1 
ATOM 1274 O O   ? ASP A 1 160 ?  14.894  -6.029   4.827 1.000 94.210 ? 160 ASP A O   1 
ATOM 1275 C CG  ? ASP A 1 160 ?  17.533  -5.199   7.199 1.000 94.210 ? 160 ASP A CG  1 
ATOM 1276 O OD1 ? ASP A 1 160 ?  16.956  -4.114   7.428 1.000 94.210 ? 160 ASP A OD1 1 
ATOM 1277 O OD2 ? ASP A 1 160 ?  17.950  -5.945   8.112 1.000 94.210 ? 160 ASP A OD2 1 
ATOM 1278 N N   ? ALA A 1 161 ?  14.781  -3.887   5.417 1.000 95.240 ? 161 ALA A N   1 
ATOM 1279 C CA  ? ALA A 1 161 ?  13.343  -3.888   5.671 1.000 95.240 ? 161 ALA A CA  1 
ATOM 1280 C C   ? ALA A 1 161 ?  12.565  -3.490   4.419 1.000 95.240 ? 161 ALA A C   1 
ATOM 1281 C CB  ? ALA A 1 161 ?  13.005  -2.947   6.825 1.000 95.240 ? 161 ALA A CB  1 
ATOM 1282 O O   ? ALA A 1 161 ?  11.360  -3.236   4.484 1.000 95.240 ? 161 ALA A O   1 
ATOM 1283 N N   ? MET A 1 162 ?  13.258  -3.441   3.268 1.000 96.880 ? 162 MET A N   1 
ATOM 1284 C CA  ? MET A 1 162 ?  12.633  -2.946   2.045 1.000 96.880 ? 162 MET A CA  1 
ATOM 1285 C C   ? MET A 1 162 ?  12.719  -3.984   0.931 1.000 96.880 ? 162 MET A C   1 
ATOM 1286 C CB  ? MET A 1 162 ?  13.289  -1.640   1.595 1.000 96.880 ? 162 MET A CB  1 
ATOM 1287 O O   ? MET A 1 162 ?  13.638  -4.805   0.911 1.000 96.880 ? 162 MET A O   1 
ATOM 1288 C CG  ? MET A 1 162 ?  13.078  -0.484   2.559 1.000 96.880 ? 162 MET A CG  1 
ATOM 1289 S SD  ? MET A 1 162 ?  14.001   1.023   2.062 1.000 96.880 ? 162 MET A SD  1 
ATOM 1290 C CE  ? MET A 1 162 ?  13.505   2.154   3.392 1.000 96.880 ? 162 MET A CE  1 
ATOM 1291 N N   ? LEU A 1 163 ?  11.635  -3.938   0.006 1.000 96.700 ? 163 LEU A N   1 
ATOM 1292 C CA  ? LEU A 1 163 ?  11.576  -4.717  -1.226 1.000 96.700 ? 163 LEU A CA  1 
ATOM 1293 C C   ? LEU A 1 163 ?  11.752  -3.820  -2.446 1.000 96.700 ? 163 LEU A C   1 
ATOM 1294 C CB  ? LEU A 1 163 ?  10.247  -5.472  -1.319 1.000 96.700 ? 163 LEU A CB  1 
ATOM 1295 O O   ? LEU A 1 163 ?  11.230  -2.703  -2.480 1.000 96.700 ? 163 LEU A O   1 
ATOM 1296 C CG  ? LEU A 1 163 ?  10.013  -6.565  -0.275 1.000 96.700 ? 163 LEU A CG  1 
ATOM 1297 C CD1 ? LEU A 1 163 ?   8.565  -7.040  -0.322 1.000 96.700 ? 163 LEU A CD1 1 
ATOM 1298 C CD2 ? LEU A 1 163 ?  10.971  -7.730  -0.496 1.000 96.700 ? 163 LEU A CD2 1 
ATOM 1299 N N   ? CYS A 1 164 ?  12.496  -4.441  -3.406 1.000 96.770 ? 164 CYS A N   1 
ATOM 1300 C CA  ? CYS A 1 164 ?  12.733  -3.749  -4.668 1.000 96.770 ? 164 CYS A CA  1 
ATOM 1301 C C   ? CYS A 1 164 ?  11.976  -4.418  -5.808 1.000 96.770 ? 164 CYS A C   1 
ATOM 1302 C CB  ? CYS A 1 164 ?  14.227  -3.714  -4.988 1.000 96.770 ? 164 CYS A CB  1 
ATOM 1303 O O   ? CYS A 1 164 ?  12.065  -5.634  -5.989 1.000 96.770 ? 164 CYS A O   1 
ATOM 1304 S SG  ? CYS A 1 164 ?  14.659  -2.584  -6.330 1.000 96.770 ? 164 CYS A SG  1 
ATOM 1305 N N   ? ALA A 1 165 ?  11.173  -3.586  -6.546 1.000 96.770 ? 165 ALA A N   1 
ATOM 1306 C CA  ? ALA A 1 165 ?  10.406  -4.133  -7.662 1.000 96.770 ? 165 ALA A CA  1 
ATOM 1307 C C   ? ALA A 1 165 ?  10.308  -3.128  -8.806 1.000 96.770 ? 165 ALA A C   1 
ATOM 1308 C CB  ? ALA A 1 165 ?   9.011  -4.544  -7.198 1.000 96.770 ? 165 ALA A CB  1 
ATOM 1309 O O   ? ALA A 1 165 ?  10.179  -1.924  -8.573 1.000 96.770 ? 165 ALA A O   1 
ATOM 1310 N N   ? GLY A 1 166 ?  10.418  -3.585  -9.948 1.000 94.490 ? 166 GLY A N   1 
ATOM 1311 C CA  ? GLY A 1 166 ?  10.322  -2.745 -11.132 1.000 94.490 ? 166 GLY A CA  1 
ATOM 1312 C C   ? GLY A 1 166 ?  10.977  -3.361 -12.354 1.000 94.490 ? 166 GLY A C   1 
ATOM 1313 O O   ? GLY A 1 166 ?  11.378  -4.526 -12.329 1.000 94.490 ? 166 GLY A O   1 
ATOM 1314 N N   ? GLU A 1 167 ?  10.964  -2.642 -13.461 1.000 91.460 ? 167 GLU A N   1 
ATOM 1315 C CA  ? GLU A 1 167 ?  11.624  -3.028 -14.705 1.000 91.460 ? 167 GLU A CA  1 
ATOM 1316 C C   ? GLU A 1 167 ?  12.872  -2.186 -14.952 1.000 91.460 ? 167 GLU A C   1 
ATOM 1317 C CB  ? GLU A 1 167 ?  10.660  -2.898 -15.887 1.000 91.460 ? 167 GLU A CB  1 
ATOM 1318 O O   ? GLU A 1 167 ?  12.798  -0.957 -15.007 1.000 91.460 ? 167 GLU A O   1 
ATOM 1319 C CG  ? GLU A 1 167 ?   9.465  -3.837 -15.812 1.000 91.460 ? 167 GLU A CG  1 
ATOM 1320 C CD  ? GLU A 1 167 ?   9.827  -5.291 -16.066 1.000 91.460 ? 167 GLU A CD  1 
ATOM 1321 O OE1 ? GLU A 1 167 ?   9.101  -6.191 -15.586 1.000 91.460 ? 167 GLU A OE1 1 
ATOM 1322 O OE2 ? GLU A 1 167 ?  10.846  -5.534 -16.751 1.000 91.460 ? 167 GLU A OE2 1 
ATOM 1323 N N   ? MET A 1 168 ?  13.977  -2.914 -15.059 1.000 89.970 ? 168 MET A N   1 
ATOM 1324 C CA  ? MET A 1 168 ?  15.253  -2.215 -15.179 1.000 89.970 ? 168 MET A CA  1 
ATOM 1325 C C   ? MET A 1 168 ?  15.349  -1.482 -16.512 1.000 89.970 ? 168 MET A C   1 
ATOM 1326 C CB  ? MET A 1 168 ?  16.419  -3.195 -15.035 1.000 89.970 ? 168 MET A CB  1 
ATOM 1327 O O   ? MET A 1 168 ?  16.082  -0.498 -16.633 1.000 89.970 ? 168 MET A O   1 
ATOM 1328 C CG  ? MET A 1 168 ?  16.540  -3.804 -13.648 1.000 89.970 ? 168 MET A CG  1 
ATOM 1329 S SD  ? MET A 1 168 ?  16.684  -2.533 -12.332 1.000 89.970 ? 168 MET A SD  1 
ATOM 1330 C CE  ? MET A 1 168 ?  18.363  -1.926 -12.656 1.000 89.970 ? 168 MET A CE  1 
ATOM 1331 N N   ? ASP A 1 169 ?  14.569  -1.881 -17.506 1.000 91.530 ? 169 ASP A N   1 
ATOM 1332 C CA  ? ASP A 1 169 ?  14.538  -1.218 -18.805 1.000 91.530 ? 169 ASP A CA  1 
ATOM 1333 C C   ? ASP A 1 169 ?  13.604  -0.010 -18.784 1.000 91.530 ? 169 ASP A C   1 
ATOM 1334 C CB  ? ASP A 1 169 ?  14.106  -2.198 -19.898 1.000 91.530 ? 169 ASP A CB  1 
ATOM 1335 O O   ? ASP A 1 169 ?  13.503   0.721 -19.771 1.000 91.530 ? 169 ASP A O   1 
ATOM 1336 C CG  ? ASP A 1 169 ?  15.139  -3.278 -20.167 1.000 91.530 ? 169 ASP A CG  1 
ATOM 1337 O OD1 ? ASP A 1 169 ?  16.336  -3.063 -19.880 1.000 91.530 ? 169 ASP A OD1 1 
ATOM 1338 O OD2 ? ASP A 1 169 ?  14.752  -4.354 -20.674 1.000 91.530 ? 169 ASP A OD2 1 
ATOM 1339 N N   ? GLY A 1 170 ?  12.946   0.217 -17.658 1.000 90.970 ? 170 GLY A N   1 
ATOM 1340 C CA  ? GLY A 1 170 ?  12.010   1.322 -17.521 1.000 90.970 ? 170 GLY A CA  1 
ATOM 1341 C C   ? GLY A 1 170 ?  10.635   1.012 -18.083 1.000 90.970 ? 170 GLY A C   1 
ATOM 1342 O O   ? GLY A 1 170 ?  10.364  -0.122 -18.485 1.000 90.970 ? 170 GLY A O   1 
ATOM 1343 N N   ? GLY A 1 171 ?   9.707   1.952 -17.889 1.000 87.950 ? 171 GLY A N   1 
ATOM 1344 C CA  ? GLY A 1 171 ?   8.435   1.811 -18.579 1.000 87.950 ? 171 GLY A CA  1 
ATOM 1345 C C   ? GLY A 1 171 ?   7.339   1.240 -17.700 1.000 87.950 ? 171 GLY A C   1 
ATOM 1346 O O   ? GLY A 1 171 ?   6.163   1.270 -18.068 1.000 87.950 ? 171 GLY A O   1 
ATOM 1347 N N   ? LYS A 1 172 ?   7.690   0.775 -16.537 1.000 91.010 ? 172 LYS A N   1 
ATOM 1348 C CA  ? LYS A 1 172 ?   6.702   0.280 -15.583 1.000 91.010 ? 172 LYS A CA  1 
ATOM 1349 C C   ? LYS A 1 172 ?   7.082   0.656 -14.153 1.000 91.010 ? 172 LYS A C   1 
ATOM 1350 C CB  ? LYS A 1 172 ?   6.552  -1.237 -15.703 1.000 91.010 ? 172 LYS A CB  1 
ATOM 1351 O O   ? LYS A 1 172 ?   8.204   0.396 -13.715 1.000 91.010 ? 172 LYS A O   1 
ATOM 1352 C CG  ? LYS A 1 172 ?   6.017  -1.701 -17.050 1.000 91.010 ? 172 LYS A CG  1 
ATOM 1353 C CD  ? LYS A 1 172 ?   5.833  -3.213 -17.087 1.000 91.010 ? 172 LYS A CD  1 
ATOM 1354 C CE  ? LYS A 1 172 ?   5.291  -3.678 -18.432 1.000 91.010 ? 172 LYS A CE  1 
ATOM 1355 N NZ  ? LYS A 1 172 ?   5.110  -5.160 -18.474 1.000 91.010 ? 172 LYS A NZ  1 
ATOM 1356 N N   ? ASP A 1 173 ?   6.108   1.130 -13.335 1.000 89.870 ? 173 ASP A N   1 
ATOM 1357 C CA  ? ASP A 1 173 ?   6.418   1.560 -11.975 1.000 89.870 ? 173 ASP A CA  1 
ATOM 1358 C C   ? ASP A 1 173 ?   5.162   2.038 -11.250 1.000 89.870 ? 173 ASP A C   1 
ATOM 1359 C CB  ? ASP A 1 173 ?   7.471   2.670 -11.990 1.000 89.870 ? 173 ASP A CB  1 
ATOM 1360 O O   ? ASP A 1 173 ?   4.144   2.326 -11.884 1.000 89.870 ? 173 ASP A O   1 
ATOM 1361 C CG  ? ASP A 1 173 ?   8.250   2.767 -10.690 1.000 89.870 ? 173 ASP A CG  1 
ATOM 1362 O OD1 ? ASP A 1 173 ?   8.015   1.947  -9.776 1.000 89.870 ? 173 ASP A OD1 1 
ATOM 1363 O OD2 ? ASP A 1 173 ?   9.104   3.673 -10.578 1.000 89.870 ? 173 ASP A OD2 1 
ATOM 1364 N N   ? THR A 1 174 ?   5.223   1.909  -9.864 1.000 87.510 ? 174 THR A N   1 
ATOM 1365 C CA  ? THR A 1 174 ?   4.276   2.656  -9.043 1.000 87.510 ? 174 THR A CA  1 
ATOM 1366 C C   ? THR A 1 174 ?   4.785   4.071  -8.782 1.000 87.510 ? 174 THR A C   1 
ATOM 1367 C CB  ? THR A 1 174 ?   4.018   1.945  -7.701 1.000 87.510 ? 174 THR A CB  1 
ATOM 1368 O O   ? THR A 1 174 ?   5.995   4.299  -8.722 1.000 87.510 ? 174 THR A O   1 
ATOM 1369 C CG2 ? THR A 1 174 ?   3.455   0.544  -7.920 1.000 87.510 ? 174 THR A CG2 1 
ATOM 1370 O OG1 ? THR A 1 174 ?   5.249   1.845  -6.975 1.000 87.510 ? 174 THR A OG1 1 
ATOM 1371 N N   ? CYS A 1 175 ?   3.898   5.009  -8.635 1.000 83.230 ? 175 CYS A N   1 
ATOM 1372 C CA  ? CYS A 1 175 ?   4.263   6.415  -8.508 1.000 83.230 ? 175 CYS A CA  1 
ATOM 1373 C C   ? CYS A 1 175 ?   3.455   7.091  -7.406 1.000 83.230 ? 175 CYS A C   1 
ATOM 1374 C CB  ? CYS A 1 175 ?   4.047   7.147  -9.832 1.000 83.230 ? 175 CYS A CB  1 
ATOM 1375 O O   ? CYS A 1 175 ?   2.758   6.421  -6.642 1.000 83.230 ? 175 CYS A O   1 
ATOM 1376 S SG  ? CYS A 1 175 ?   5.141   8.565 -10.068 1.000 83.230 ? 175 CYS A SG  1 
ATOM 1377 N N   ? LYS A 1 176 ?   3.712   8.490  -7.359 1.000 82.430 ? 176 LYS A N   1 
ATOM 1378 C CA  ? LYS A 1 176 ?   3.009   9.279  -6.352 1.000 82.430 ? 176 LYS A CA  1 
ATOM 1379 C C   ? LYS A 1 176 ?   1.504   9.032  -6.412 1.000 82.430 ? 176 LYS A C   1 
ATOM 1380 C CB  ? LYS A 1 176 ?   3.303  10.769  -6.535 1.000 82.430 ? 176 LYS A CB  1 
ATOM 1381 O O   ? LYS A 1 176 ?   0.917   9.003  -7.496 1.000 82.430 ? 176 LYS A O   1 
ATOM 1382 C CG  ? LYS A 1 176 ?   2.836  11.639  -5.377 1.000 82.430 ? 176 LYS A CG  1 
ATOM 1383 C CD  ? LYS A 1 176 ?   3.267  13.089  -5.558 1.000 82.430 ? 176 LYS A CD  1 
ATOM 1384 C CE  ? LYS A 1 176 ?   2.785  13.964  -4.409 1.000 82.430 ? 176 LYS A CE  1 
ATOM 1385 N NZ  ? LYS A 1 176 ?   3.269  15.370  -4.542 1.000 82.430 ? 176 LYS A NZ  1 
ATOM 1386 N N   ? GLY A 1 177 ?   0.873   8.812  -5.236 1.000 81.850 ? 177 GLY A N   1 
ATOM 1387 C CA  ? GLY A 1 177 ?  -0.559   8.567  -5.160 1.000 81.850 ? 177 GLY A CA  1 
ATOM 1388 C C   ? GLY A 1 177 ?  -0.902   7.116  -4.884 1.000 81.850 ? 177 GLY A C   1 
ATOM 1389 O O   ? GLY A 1 177 ?  -1.989   6.813  -4.388 1.000 81.850 ? 177 GLY A O   1 
ATOM 1390 N N   ? ASP A 1 178 ?   0.040   6.234  -5.066 1.000 91.220 ? 178 ASP A N   1 
ATOM 1391 C CA  ? ASP A 1 178 ?  -0.207   4.810  -4.858 1.000 91.220 ? 178 ASP A CA  1 
ATOM 1392 C C   ? ASP A 1 178 ?   0.378   4.339  -3.529 1.000 91.220 ? 178 ASP A C   1 
ATOM 1393 C CB  ? ASP A 1 178 ?   0.378   3.990  -6.010 1.000 91.220 ? 178 ASP A CB  1 
ATOM 1394 O O   ? ASP A 1 178 ?   0.473   3.136  -3.277 1.000 91.220 ? 178 ASP A O   1 
ATOM 1395 C CG  ? ASP A 1 178 ?  -0.387   4.165  -7.310 1.000 91.220 ? 178 ASP A CG  1 
ATOM 1396 O OD1 ? ASP A 1 178 ?  -1.611   4.411  -7.270 1.000 91.220 ? 178 ASP A OD1 1 
ATOM 1397 O OD2 ? ASP A 1 178 ?   0.241   4.053  -8.386 1.000 91.220 ? 178 ASP A OD2 1 
ATOM 1398 N N   ? SER A 1 179 ?   1.003   5.377  -2.804 1.000 95.150 ? 179 SER A N   1 
ATOM 1399 C CA  ? SER A 1 179 ?   1.517   5.039  -1.481 1.000 95.150 ? 179 SER A CA  1 
ATOM 1400 C C   ? SER A 1 179 ?   0.495   4.241  -0.679 1.000 95.150 ? 179 SER A C   1 
ATOM 1401 C CB  ? SER A 1 179 ?   1.903   6.305  -0.716 1.000 95.150 ? 179 SER A CB  1 
ATOM 1402 O O   ? SER A 1 179 ?  -0.702   4.537  -0.719 1.000 95.150 ? 179 SER A O   1 
ATOM 1403 O OG  ? SER A 1 179 ?   2.988   6.963  -1.346 1.000 95.150 ? 179 SER A OG  1 
ATOM 1404 N N   ? GLY A 1 180 ?   1.075   3.156  -0.092 1.000 96.910 ? 180 GLY A N   1 
ATOM 1405 C CA  ? GLY A 1 180 ?   0.191   2.395   0.776 1.000 96.910 ? 180 GLY A CA  1 
ATOM 1406 C C   ? GLY A 1 180 ?  -0.528   1.269   0.057 1.000 96.910 ? 180 GLY A C   1 
ATOM 1407 O O   ? GLY A 1 180 ?  -1.121   0.397   0.695 1.000 96.910 ? 180 GLY A O   1 
ATOM 1408 N N   ? GLY A 1 181 ?  -0.464   1.260  -1.214 1.000 96.660 ? 181 GLY A N   1 
ATOM 1409 C CA  ? GLY A 1 181 ?  -1.073   0.224  -2.033 1.000 96.660 ? 181 GLY A CA  1 
ATOM 1410 C C   ? GLY A 1 181 ?  -0.326  -1.095  -1.979 1.000 96.660 ? 181 GLY A C   1 
ATOM 1411 O O   ? GLY A 1 181 ?   0.839  -1.138  -1.580 1.000 96.660 ? 181 GLY A O   1 
ATOM 1412 N N   ? PRO A 1 182 ?  -0.975  -2.225  -2.471 1.000 97.590 ? 182 PRO A N   1 
ATOM 1413 C CA  ? PRO A 1 182 ?  -0.454  -3.583  -2.296 1.000 97.590 ? 182 PRO A CA  1 
ATOM 1414 C C   ? PRO A 1 182 ?   0.539  -3.979  -3.387 1.000 97.590 ? 182 PRO A C   1 
ATOM 1415 C CB  ? PRO A 1 182 ?  -1.711  -4.454  -2.359 1.000 97.590 ? 182 PRO A CB  1 
ATOM 1416 O O   ? PRO A 1 182 ?   0.386  -3.574  -4.542 1.000 97.590 ? 182 PRO A O   1 
ATOM 1417 C CG  ? PRO A 1 182 ?  -2.638  -3.720  -3.273 1.000 97.590 ? 182 PRO A CG  1 
ATOM 1418 C CD  ? PRO A 1 182 ?  -2.473  -2.246  -3.038 1.000 97.590 ? 182 PRO A CD  1 
ATOM 1419 N N   ? LEU A 1 183 ?   1.597  -4.668  -3.028 1.000 97.930 ? 183 LEU A N   1 
ATOM 1420 C CA  ? LEU A 1 183 ?   2.447  -5.467  -3.903 1.000 97.930 ? 183 LEU A CA  1 
ATOM 1421 C C   ? LEU A 1 183 ?   2.235  -6.957  -3.654 1.000 97.930 ? 183 LEU A C   1 
ATOM 1422 C CB  ? LEU A 1 183 ?   3.920  -5.107  -3.694 1.000 97.930 ? 183 LEU A CB  1 
ATOM 1423 O O   ? LEU A 1 183 ?   2.653  -7.483  -2.620 1.000 97.930 ? 183 LEU A O   1 
ATOM 1424 C CG  ? LEU A 1 183 ?   4.908  -5.677  -4.713 1.000 97.930 ? 183 LEU A CG  1 
ATOM 1425 C CD1 ? LEU A 1 183 ?   4.773  -4.951  -6.047 1.000 97.930 ? 183 LEU A CD1 1 
ATOM 1426 C CD2 ? LEU A 1 183 ?   6.336  -5.578  -4.187 1.000 97.930 ? 183 LEU A CD2 1 
ATOM 1427 N N   ? ILE A 1 184 ?   1.616  -7.655  -4.638 1.000 97.570 ? 184 ILE A N   1 
ATOM 1428 C CA  ? ILE A 1 184 ?   1.222  -9.052  -4.495 1.000 97.570 ? 184 ILE A CA  1 
ATOM 1429 C C   ? ILE A 1 184 ?   2.084  -9.927  -5.403 1.000 97.570 ? 184 ILE A C   1 
ATOM 1430 C CB  ? ILE A 1 184 ?  -0.275  -9.253  -4.820 1.000 97.570 ? 184 ILE A CB  1 
ATOM 1431 O O   ? ILE A 1 184 ?   2.128  -9.718  -6.617 1.000 97.570 ? 184 ILE A O   1 
ATOM 1432 C CG1 ? ILE A 1 184 ?  -1.139  -8.335  -3.948 1.000 97.570 ? 184 ILE A CG1 1 
ATOM 1433 C CG2 ? ILE A 1 184 ?  -0.675 -10.720  -4.636 1.000 97.570 ? 184 ILE A CG2 1 
ATOM 1434 C CD1 ? ILE A 1 184 ?  -1.092  -8.667  -2.463 1.000 97.570 ? 184 ILE A CD1 1 
ATOM 1435 N N   ? CYS A 1 185 ?   2.745 -10.848  -4.790 1.000 96.740 ? 185 CYS A N   1 
ATOM 1436 C CA  ? CYS A 1 185 ?   3.561 -11.826  -5.501 1.000 96.740 ? 185 CYS A CA  1 
ATOM 1437 C C   ? CYS A 1 185 ?   3.069 -13.243  -5.236 1.000 96.740 ? 185 CYS A C   1 
ATOM 1438 C CB  ? CYS A 1 185 ?   5.028 -11.700  -5.088 1.000 96.740 ? 185 CYS A CB  1 
ATOM 1439 O O   ? CYS A 1 185 ?   2.905 -13.643  -4.081 1.000 96.740 ? 185 CYS A O   1 
ATOM 1440 S SG  ? CYS A 1 185 ?   5.669 -10.015  -5.185 1.000 96.740 ? 185 CYS A SG  1 
ATOM 1441 N N   ? ASP A 1 186 ?   2.783 -13.955  -6.358 1.000 92.450 ? 186 ASP A N   1 
ATOM 1442 C CA  ? ASP A 1 186 ?   2.327 -15.336  -6.233 1.000 92.450 ? 186 ASP A CA  1 
ATOM 1443 C C   ? ASP A 1 186 ?   1.101 -15.430  -5.327 1.000 92.450 ? 186 ASP A C   1 
ATOM 1444 C CB  ? ASP A 1 186 ?   3.449 -16.225  -5.693 1.000 92.450 ? 186 ASP A CB  1 
ATOM 1445 O O   ? ASP A 1 186 ?   1.012 -16.326  -4.485 1.000 92.450 ? 186 ASP A O   1 
ATOM 1446 C CG  ? ASP A 1 186 ?   4.670 -16.252  -6.596 1.000 92.450 ? 186 ASP A CG  1 
ATOM 1447 O OD1 ? ASP A 1 186 ?   4.511 -16.285  -7.836 1.000 92.450 ? 186 ASP A OD1 1 
ATOM 1448 O OD2 ? ASP A 1 186 ?   5.801 -16.244  -6.064 1.000 92.450 ? 186 ASP A OD2 1 
ATOM 1449 N N   ? GLY A 1 187 ?   0.260 -14.402  -5.310 1.000 91.850 ? 187 GLY A N   1 
ATOM 1450 C CA  ? GLY A 1 187 ?  -1.032 -14.423  -4.641 1.000 91.850 ? 187 GLY A CA  1 
ATOM 1451 C C   ? GLY A 1 187 ?  -0.954 -14.021  -3.181 1.000 91.850 ? 187 GLY A C   1 
ATOM 1452 O O   ? GLY A 1 187 ?  -1.924 -14.177  -2.436 1.000 91.850 ? 187 GLY A O   1 
ATOM 1453 N N   ? VAL A 1 188 ?   0.216 -13.533  -2.741 1.000 95.760 ? 188 VAL A N   1 
ATOM 1454 C CA  ? VAL A 1 188 ?   0.419 -13.179  -1.340 1.000 95.760 ? 188 VAL A CA  1 
ATOM 1455 C C   ? VAL A 1 188 ?   0.866 -11.723  -1.234 1.000 95.760 ? 188 VAL A C   1 
ATOM 1456 C CB  ? VAL A 1 188 ?   1.455 -14.105  -0.665 1.000 95.760 ? 188 VAL A CB  1 
ATOM 1457 O O   ? VAL A 1 188 ?   1.649 -11.246  -2.060 1.000 95.760 ? 188 VAL A O   1 
ATOM 1458 C CG1 ? VAL A 1 188 ?   1.690 -13.687   0.785 1.000 95.760 ? 188 VAL A CG1 1 
ATOM 1459 C CG2 ? VAL A 1 188 ?   0.996 -15.560  -0.737 1.000 95.760 ? 188 VAL A CG2 1 
ATOM 1460 N N   ? LEU A 1 189 ?   0.398 -11.073  -0.161 1.000 97.930 ? 189 LEU A N   1 
ATOM 1461 C CA  ? LEU A 1 189 ?   0.811  -9.701   0.116 1.000 97.930 ? 189 LEU A CA  1 
ATOM 1462 C C   ? LEU A 1 189 ?   2.264  -9.653   0.576 1.000 97.930 ? 189 LEU A C   1 
ATOM 1463 C CB  ? LEU A 1 189 ?  -0.094  -9.074   1.180 1.000 97.930 ? 189 LEU A CB  1 
ATOM 1464 O O   ? LEU A 1 189 ?   2.584 -10.087   1.685 1.000 97.930 ? 189 LEU A O   1 
ATOM 1465 C CG  ? LEU A 1 189 ?   0.197  -7.617   1.545 1.000 97.930 ? 189 LEU A CG  1 
ATOM 1466 C CD1 ? LEU A 1 189 ?   0.010  -6.719   0.327 1.000 97.930 ? 189 LEU A CD1 1 
ATOM 1467 C CD2 ? LEU A 1 189 ?  -0.697  -7.164   2.694 1.000 97.930 ? 189 LEU A CD2 1 
ATOM 1468 N N   ? GLN A 1 190 ?   3.123  -9.071  -0.312 1.000 97.920 ? 190 GLN A N   1 
ATOM 1469 C CA  ? GLN A 1 190 ?   4.554  -9.128  -0.031 1.000 97.920 ? 190 GLN A CA  1 
ATOM 1470 C C   ? GLN A 1 190 ?   5.096  -7.753   0.347 1.000 97.920 ? 190 GLN A C   1 
ATOM 1471 C CB  ? GLN A 1 190 ?   5.316  -9.680  -1.237 1.000 97.920 ? 190 GLN A CB  1 
ATOM 1472 O O   ? GLN A 1 190 ?   6.128  -7.649   1.013 1.000 97.920 ? 190 GLN A O   1 
ATOM 1473 C CG  ? GLN A 1 190 ?   5.019 -11.143  -1.536 1.000 97.920 ? 190 GLN A CG  1 
ATOM 1474 C CD  ? GLN A 1 190 ?   5.651 -12.088  -0.531 1.000 97.920 ? 190 GLN A CD  1 
ATOM 1475 N NE2 ? GLN A 1 190 ?   5.367 -13.378  -0.670 1.000 97.920 ? 190 GLN A NE2 1 
ATOM 1476 O OE1 ? GLN A 1 190 ?   6.390 -11.661   0.362 1.000 97.920 ? 190 GLN A OE1 1 
ATOM 1477 N N   ? GLY A 1 191 ?   4.385  -6.681   0.005 1.000 97.690 ? 191 GLY A N   1 
ATOM 1478 C CA  ? GLY A 1 191 ?   4.901  -5.350   0.279 1.000 97.690 ? 191 GLY A CA  1 
ATOM 1479 C C   ? GLY A 1 191 ?   3.835  -4.272   0.219 1.000 97.690 ? 191 GLY A C   1 
ATOM 1480 O O   ? GLY A 1 191 ?   2.757  -4.488  -0.339 1.000 97.690 ? 191 GLY A O   1 
ATOM 1481 N N   ? ILE A 1 192 ?   4.215  -3.101   0.785 1.000 98.090 ? 192 ILE A N   1 
ATOM 1482 C CA  ? ILE A 1 192 ?   3.424  -1.878   0.716 1.000 98.090 ? 192 ILE A CA  1 
ATOM 1483 C C   ? ILE A 1 192 ?   4.211  -0.794  -0.017 1.000 98.090 ? 192 ILE A C   1 
ATOM 1484 C CB  ? ILE A 1 192 ?   3.019  -1.386   2.124 1.000 98.090 ? 192 ILE A CB  1 
ATOM 1485 O O   ? ILE A 1 192 ?   5.397  -0.591   0.251 1.000 98.090 ? 192 ILE A O   1 
ATOM 1486 C CG1 ? ILE A 1 192 ?   2.184  -2.452   2.842 1.000 98.090 ? 192 ILE A CG1 1 
ATOM 1487 C CG2 ? ILE A 1 192 ?   2.256  -0.061   2.034 1.000 98.090 ? 192 ILE A CG2 1 
ATOM 1488 C CD1 ? ILE A 1 192 ?   0.856  -2.759   2.164 1.000 98.090 ? 192 ILE A CD1 1 
ATOM 1489 N N   ? THR A 1 193 ?   3.493  -0.272  -1.033 1.000 97.180 ? 193 THR A N   1 
ATOM 1490 C CA  ? THR A 1 193 ?   4.162   0.805  -1.754 1.000 97.180 ? 193 THR A CA  1 
ATOM 1491 C C   ? THR A 1 193 ?   4.676   1.867  -0.786 1.000 97.180 ? 193 THR A C   1 
ATOM 1492 C CB  ? THR A 1 193 ?   3.221   1.457  -2.783 1.000 97.180 ? 193 THR A CB  1 
ATOM 1493 O O   ? THR A 1 193 ?   3.897   2.459  -0.035 1.000 97.180 ? 193 THR A O   1 
ATOM 1494 C CG2 ? THR A 1 193 ?   3.942   2.539  -3.581 1.000 97.180 ? 193 THR A CG2 1 
ATOM 1495 O OG1 ? THR A 1 193 ?   2.741   0.453  -3.686 1.000 97.180 ? 193 THR A OG1 1 
ATOM 1496 N N   ? SER A 1 194 ?   6.001   2.211  -0.851 1.000 96.340 ? 194 SER A N   1 
ATOM 1497 C CA  ? SER A 1 194 ?   6.632   3.106   0.113 1.000 96.340 ? 194 SER A CA  1 
ATOM 1498 C C   ? SER A 1 194 ?   7.202   4.343  -0.572 1.000 96.340 ? 194 SER A C   1 
ATOM 1499 C CB  ? SER A 1 194 ?   7.740   2.378   0.876 1.000 96.340 ? 194 SER A CB  1 
ATOM 1500 O O   ? SER A 1 194 ?   6.714   5.456  -0.364 1.000 96.340 ? 194 SER A O   1 
ATOM 1501 O OG  ? SER A 1 194 ?   8.219   3.173   1.947 1.000 96.340 ? 194 SER A OG  1 
ATOM 1502 N N   ? TRP A 1 195 ?   8.205   4.171  -1.458 1.000 94.350 ? 195 TRP A N   1 
ATOM 1503 C CA  ? TRP A 1 195 ?   8.826   5.332  -2.085 1.000 94.350 ? 195 TRP A CA  1 
ATOM 1504 C C   ? TRP A 1 195 ?   9.576   4.931  -3.351 1.000 94.350 ? 195 TRP A C   1 
ATOM 1505 C CB  ? TRP A 1 195 ?   9.781   6.025  -1.109 1.000 94.350 ? 195 TRP A CB  1 
ATOM 1506 O O   ? TRP A 1 195 ?   9.731   3.742  -3.638 1.000 94.350 ? 195 TRP A O   1 
ATOM 1507 C CG  ? TRP A 1 195 ?  10.890   5.145  -0.615 1.000 94.350 ? 195 TRP A CG  1 
ATOM 1508 C CD1 ? TRP A 1 195 ?  10.850   4.288   0.450 1.000 94.350 ? 195 TRP A CD1 1 
ATOM 1509 C CD2 ? TRP A 1 195 ?  12.207   5.040  -1.165 1.000 94.350 ? 195 TRP A CD2 1 
ATOM 1510 C CE2 ? TRP A 1 195 ?  12.913   4.099  -0.383 1.000 94.350 ? 195 TRP A CE2 1 
ATOM 1511 C CE3 ? TRP A 1 195 ?  12.859   5.650  -2.245 1.000 94.350 ? 195 TRP A CE3 1 
ATOM 1512 N NE1 ? TRP A 1 195 ?  12.063   3.656   0.595 1.000 94.350 ? 195 TRP A NE1 1 
ATOM 1513 C CH2 ? TRP A 1 195 ?  14.855   4.366  -1.709 1.000 94.350 ? 195 TRP A CH2 1 
ATOM 1514 C CZ2 ? TRP A 1 195 ?  14.240   3.754  -0.647 1.000 94.350 ? 195 TRP A CZ2 1 
ATOM 1515 C CZ3 ? TRP A 1 195 ?  14.180   5.306  -2.506 1.000 94.350 ? 195 TRP A CZ3 1 
ATOM 1516 N N   ? GLY A 1 196 ?   9.985   5.965  -4.113 1.000 90.670 ? 196 GLY A N   1 
ATOM 1517 C CA  ? GLY A 1 196 ?  10.758   5.766  -5.328 1.000 90.670 ? 196 GLY A CA  1 
ATOM 1518 C C   ? GLY A 1 196 ?  11.183   7.066  -5.984 1.000 90.670 ? 196 GLY A C   1 
ATOM 1519 O O   ? GLY A 1 196 ?  11.009   8.143  -5.410 1.000 90.670 ? 196 GLY A O   1 
ATOM 1520 N N   ? HIS A 1 197 ?  11.787   6.925  -7.196 1.000 87.400 ? 197 HIS A N   1 
ATOM 1521 C CA  ? HIS A 1 197 ?  12.360   8.054  -7.920 1.000 87.400 ? 197 HIS A CA  1 
ATOM 1522 C C   ? HIS A 1 197 ?  11.274   8.883  -8.597 1.000 87.400 ? 197 HIS A C   1 
ATOM 1523 C CB  ? HIS A 1 197 ?  13.373   7.567  -8.958 1.000 87.400 ? 197 HIS A CB  1 
ATOM 1524 O O   ? HIS A 1 197 ?  10.270   8.338  -9.062 1.000 87.400 ? 197 HIS A O   1 
ATOM 1525 C CG  ? HIS A 1 197 ?  14.137   8.672  -9.614 1.000 87.400 ? 197 HIS A CG  1 
ATOM 1526 C CD2 ? HIS A 1 197 ?  14.171   9.086 -10.903 1.000 87.400 ? 197 HIS A CD2 1 
ATOM 1527 N ND1 ? HIS A 1 197 ?  14.998   9.495  -8.921 1.000 87.400 ? 197 HIS A ND1 1 
ATOM 1528 C CE1 ? HIS A 1 197 ?  15.529  10.371  -9.758 1.000 87.400 ? 197 HIS A CE1 1 
ATOM 1529 N NE2 ? HIS A 1 197 ?  15.044  10.145 -10.966 1.000 87.400 ? 197 HIS A NE2 1 
ATOM 1530 N N   ? THR A 1 198 ?  11.326  10.164  -8.855 1.000 86.510 ? 198 THR A N   1 
ATOM 1531 C CA  ? THR A 1 198 ?  10.492  11.074  -9.633 1.000 86.510 ? 198 THR A CA  1 
ATOM 1532 C C   ? THR A 1 198 ?  11.296  11.711 -10.763 1.000 86.510 ? 198 THR A C   1 
ATOM 1533 C CB  ? THR A 1 198 ?   9.889  12.177  -8.744 1.000 86.510 ? 198 THR A CB  1 
ATOM 1534 O O   ? THR A 1 198 ?  12.358  12.290 -10.526 1.000 86.510 ? 198 THR A O   1 
ATOM 1535 C CG2 ? THR A 1 198 ?   8.934  13.062  -9.538 1.000 86.510 ? 198 THR A CG2 1 
ATOM 1536 O OG1 ? THR A 1 198 ?   9.172  11.571  -7.661 1.000 86.510 ? 198 THR A OG1 1 
ATOM 1537 N N   ? PRO A 1 199 ?  10.848  11.560 -11.921 1.000 86.540 ? 199 PRO A N   1 
ATOM 1538 C CA  ? PRO A 1 199 ?   9.661  10.884 -12.449 1.000 86.540 ? 199 PRO A CA  1 
ATOM 1539 C C   ? PRO A 1 199 ?   9.754   9.363 -12.350 1.000 86.540 ? 199 PRO A C   1 
ATOM 1540 C CB  ? PRO A 1 199 ?   9.620  11.335 -13.912 1.000 86.540 ? 199 PRO A CB  1 
ATOM 1541 O O   ? PRO A 1 199 ?  10.849   8.802 -12.437 1.000 86.540 ? 199 PRO A O   1 
ATOM 1542 C CG  ? PRO A 1 199 ?  11.040  11.648 -14.255 1.000 86.540 ? 199 PRO A CG  1 
ATOM 1543 C CD  ? PRO A 1 199 ?  11.744  12.099 -13.008 1.000 86.540 ? 199 PRO A CD  1 
ATOM 1544 N N   ? CYS A 1 200 ?   8.633   8.608 -12.067 1.000 87.700 ? 200 CYS A N   1 
ATOM 1545 C CA  ? CYS A 1 200 ?   8.584   7.154 -11.976 1.000 87.700 ? 200 CYS A CA  1 
ATOM 1546 C C   ? CYS A 1 200 ?   8.669   6.517 -13.358 1.000 87.700 ? 200 CYS A C   1 
ATOM 1547 C CB  ? CYS A 1 200 ?   7.303   6.703 -11.275 1.000 87.700 ? 200 CYS A CB  1 
ATOM 1548 O O   ? CYS A 1 200 ?   8.446   7.186 -14.368 1.000 87.700 ? 200 CYS A O   1 
ATOM 1549 S SG  ? CYS A 1 200 ?   5.792   7.291 -12.071 1.000 87.700 ? 200 CYS A SG  1 
ATOM 1550 N N   ? GLY A 1 201 ?   9.141   5.299 -13.474 1.000 86.800 ? 201 GLY A N   1 
ATOM 1551 C CA  ? GLY A 1 201 ?   9.114   4.563 -14.728 1.000 86.800 ? 201 GLY A CA  1 
ATOM 1552 C C   ? GLY A 1 201 ?  10.350   4.786 -15.578 1.000 86.800 ? 201 GLY A C   1 
ATOM 1553 O O   ? GLY A 1 201 ?  10.355   4.471 -16.770 1.000 86.800 ? 201 GLY A O   1 
ATOM 1554 N N   ? GLU A 1 202 ?  11.432   5.454 -14.952 1.000 91.120 ? 202 GLU A N   1 
ATOM 1555 C CA  ? GLU A 1 202 ?  12.720   5.661 -15.606 1.000 91.120 ? 202 GLU A CA  1 
ATOM 1556 C C   ? GLU A 1 202 ?  13.557   4.385 -15.594 1.000 91.120 ? 202 GLU A C   1 
ATOM 1557 C CB  ? GLU A 1 202 ?  13.489   6.801 -14.932 1.000 91.120 ? 202 GLU A CB  1 
ATOM 1558 O O   ? GLU A 1 202 ?  13.427   3.560 -14.687 1.000 91.120 ? 202 GLU A O   1 
ATOM 1559 C CG  ? GLU A 1 202 ?  12.851   8.169 -15.121 1.000 91.120 ? 202 GLU A CG  1 
ATOM 1560 C CD  ? GLU A 1 202 ?  13.019   8.720 -16.528 1.000 91.120 ? 202 GLU A CD  1 
ATOM 1561 O OE1 ? GLU A 1 202 ?  12.053   9.302 -17.072 1.000 91.120 ? 202 GLU A OE1 1 
ATOM 1562 O OE2 ? GLU A 1 202 ?  14.126   8.568 -17.092 1.000 91.120 ? 202 GLU A OE2 1 
ATOM 1563 N N   ? PRO A 1 203 ?  14.371   4.279 -16.666 1.000 92.630 ? 203 PRO A N   1 
ATOM 1564 C CA  ? PRO A 1 203 ?  15.274   3.127 -16.658 1.000 92.630 ? 203 PRO A CA  1 
ATOM 1565 C C   ? PRO A 1 203 ?  16.167   3.086 -15.420 1.000 92.630 ? 203 PRO A C   1 
ATOM 1566 C CB  ? PRO A 1 203 ?  16.108   3.323 -17.927 1.000 92.630 ? 203 PRO A CB  1 
ATOM 1567 O O   ? PRO A 1 203 ?  16.601   4.132 -14.932 1.000 92.630 ? 203 PRO A O   1 
ATOM 1568 C CG  ? PRO A 1 203 ?  15.244   4.145 -18.828 1.000 92.630 ? 203 PRO A CG  1 
ATOM 1569 C CD  ? PRO A 1 203 ?  14.418   5.071 -17.983 1.000 92.630 ? 203 PRO A CD  1 
ATOM 1570 N N   ? ASP A 1 204 ?  16.374   1.892 -14.813 1.000 92.480 ? 204 ASP A N   1 
ATOM 1571 C CA  ? ASP A 1 204 ?  17.294   1.609 -13.715 1.000 92.480 ? 204 ASP A CA  1 
ATOM 1572 C C   ? ASP A 1 204 ?  16.805   2.240 -12.413 1.000 92.480 ? 204 ASP A C   1 
ATOM 1573 C CB  ? ASP A 1 204 ?  18.699   2.114 -14.049 1.000 92.480 ? 204 ASP A CB  1 
ATOM 1574 O O   ? ASP A 1 204 ?  17.607   2.563 -11.535 1.000 92.480 ? 204 ASP A O   1 
ATOM 1575 C CG  ? ASP A 1 204 ?  19.322   1.396 -15.233 1.000 92.480 ? 204 ASP A CG  1 
ATOM 1576 O OD1 ? ASP A 1 204 ?  19.169   0.160 -15.346 1.000 92.480 ? 204 ASP A OD1 1 
ATOM 1577 O OD2 ? ASP A 1 204 ?  19.973   2.071 -16.060 1.000 92.480 ? 204 ASP A OD2 1 
ATOM 1578 N N   ? MET A 1 205 ?  15.527   2.569 -12.425 1.000 93.510 ? 205 MET A N   1 
ATOM 1579 C CA  ? MET A 1 205 ?  14.971   3.208 -11.235 1.000 93.510 ? 205 MET A CA  1 
ATOM 1580 C C   ? MET A 1 205 ?  13.765   2.434 -10.714 1.000 93.510 ? 205 MET A C   1 
ATOM 1581 C CB  ? MET A 1 205 ?  14.573   4.654 -11.537 1.000 93.510 ? 205 MET A CB  1 
ATOM 1582 O O   ? MET A 1 205 ?  12.622   2.776 -11.021 1.000 93.510 ? 205 MET A O   1 
ATOM 1583 C CG  ? MET A 1 205 ?  15.751   5.560 -11.856 1.000 93.510 ? 205 MET A CG  1 
ATOM 1584 S SD  ? MET A 1 205 ?  16.877   5.780 -10.424 1.000 93.510 ? 205 MET A SD  1 
ATOM 1585 C CE  ? MET A 1 205 ?  17.406   7.495 -10.694 1.000 93.510 ? 205 MET A CE  1 
ATOM 1586 N N   ? PRO A 1 206 ?  13.964   1.311  -9.990 1.000 94.840 ? 206 PRO A N   1 
ATOM 1587 C CA  ? PRO A 1 206 ?  12.848   0.522  -9.464 1.000 94.840 ? 206 PRO A CA  1 
ATOM 1588 C C   ? PRO A 1 206 ?  12.167   1.187  -8.269 1.000 94.840 ? 206 PRO A C   1 
ATOM 1589 C CB  ? PRO A 1 206 ?  13.510  -0.795  -9.052 1.000 94.840 ? 206 PRO A CB  1 
ATOM 1590 O O   ? PRO A 1 206 ?  12.754   2.063  -7.628 1.000 94.840 ? 206 PRO A O   1 
ATOM 1591 C CG  ? PRO A 1 206 ?  14.913  -0.423  -8.697 1.000 94.840 ? 206 PRO A CG  1 
ATOM 1592 C CD  ? PRO A 1 206 ?  15.356   0.689  -9.604 1.000 94.840 ? 206 PRO A CD  1 
ATOM 1593 N N   ? GLY A 1 207 ?  10.928   0.809  -7.992 1.000 95.250 ? 207 GLY A N   1 
ATOM 1594 C CA  ? GLY A 1 207 ?  10.216   1.238  -6.799 1.000 95.250 ? 207 GLY A CA  1 
ATOM 1595 C C   ? GLY A 1 207 ?  10.626   0.477  -5.552 1.000 95.250 ? 207 GLY A C   1 
ATOM 1596 O O   ? GLY A 1 207 ?  11.116  -0.651  -5.640 1.000 95.250 ? 207 GLY A O   1 
ATOM 1597 N N   ? VAL A 1 208 ?  10.411   1.126  -4.422 1.000 96.680 ? 208 VAL A N   1 
ATOM 1598 C CA  ? VAL A 1 208 ?  10.758   0.533  -3.135 1.000 96.680 ? 208 VAL A CA  1 
ATOM 1599 C C   ? VAL A 1 208 ?   9.493   0.317  -2.307 1.000 96.680 ? 208 VAL A C   1 
ATOM 1600 C CB  ? VAL A 1 208 ?  11.761   1.413  -2.356 1.000 96.680 ? 208 VAL A CB  1 
ATOM 1601 O O   ? VAL A 1 208 ?   8.646   1.209  -2.212 1.000 96.680 ? 208 VAL A O   1 
ATOM 1602 C CG1 ? VAL A 1 208 ?  12.076   0.797  -0.995 1.000 96.680 ? 208 VAL A CG1 1 
ATOM 1603 C CG2 ? VAL A 1 208 ?  13.040   1.609  -3.167 1.000 96.680 ? 208 VAL A CG2 1 
ATOM 1604 N N   ? TYR A 1 209 ?   9.362  -0.869  -1.752 1.000 97.690 ? 209 TYR A N   1 
ATOM 1605 C CA  ? TYR A 1 209 ?   8.226  -1.302  -0.945 1.000 97.690 ? 209 TYR A CA  1 
ATOM 1606 C C   ? TYR A 1 209 ?   8.674  -1.710   0.453 1.000 97.690 ? 209 TYR A C   1 
ATOM 1607 C CB  ? TYR A 1 209 ?   7.499  -2.468  -1.622 1.000 97.690 ? 209 TYR A CB  1 
ATOM 1608 O O   ? TYR A 1 209 ?   9.817  -2.127   0.648 1.000 97.690 ? 209 TYR A O   1 
ATOM 1609 C CG  ? TYR A 1 209 ?   7.024  -2.158  -3.021 1.000 97.690 ? 209 TYR A CG  1 
ATOM 1610 C CD1 ? TYR A 1 209 ?   5.682  -1.889  -3.278 1.000 97.690 ? 209 TYR A CD1 1 
ATOM 1611 C CD2 ? TYR A 1 209 ?   7.917  -2.134  -4.087 1.000 97.690 ? 209 TYR A CD2 1 
ATOM 1612 C CE1 ? TYR A 1 209 ?   5.240  -1.605  -4.566 1.000 97.690 ? 209 TYR A CE1 1 
ATOM 1613 C CE2 ? TYR A 1 209 ?   7.486  -1.851  -5.379 1.000 97.690 ? 209 TYR A CE2 1 
ATOM 1614 O OH  ? TYR A 1 209 ?   5.715  -1.307  -6.885 1.000 97.690 ? 209 TYR A OH  1 
ATOM 1615 C CZ  ? TYR A 1 209 ?   6.148  -1.588  -5.608 1.000 97.690 ? 209 TYR A CZ  1 
ATOM 1616 N N   ? THR A 1 210 ?   7.727  -1.459   1.440 1.000 97.700 ? 210 THR A N   1 
ATOM 1617 C CA  ? THR A 1 210 ?   8.019  -1.994   2.766 1.000 97.700 ? 210 THR A CA  1 
ATOM 1618 C C   ? THR A 1 210 ?   7.838  -3.509   2.789 1.000 97.700 ? 210 THR A C   1 
ATOM 1619 C CB  ? THR A 1 210 ?   7.120  -1.350   3.838 1.000 97.700 ? 210 THR A CB  1 
ATOM 1620 O O   ? THR A 1 210 ?   6.790  -4.021   2.390 1.000 97.700 ? 210 THR A O   1 
ATOM 1621 C CG2 ? THR A 1 210 ?   7.478  -1.855   5.231 1.000 97.700 ? 210 THR A CG2 1 
ATOM 1622 O OG1 ? THR A 1 210 ?   7.285   0.073   3.800 1.000 97.700 ? 210 THR A OG1 1 
ATOM 1623 N N   ? LYS A 1 211 ?   8.886  -4.301   3.237 1.000 96.830 ? 211 LYS A N   1 
ATOM 1624 C CA  ? LYS A 1 211 ?   8.945  -5.759   3.299 1.000 96.830 ? 211 LYS A CA  1 
ATOM 1625 C C   ? LYS A 1 211 ?   8.132  -6.293   4.474 1.000 96.830 ? 211 LYS A C   1 
ATOM 1626 C CB  ? LYS A 1 211 ?  10.395  -6.233   3.407 1.000 96.830 ? 211 LYS A CB  1 
ATOM 1627 O O   ? LYS A 1 211 ?   8.498  -6.090   5.633 1.000 96.830 ? 211 LYS A O   1 
ATOM 1628 C CG  ? LYS A 1 211 ?  10.563  -7.742   3.303 1.000 96.830 ? 211 LYS A CG  1 
ATOM 1629 C CD  ? LYS A 1 211 ?  12.028  -8.149   3.392 1.000 96.830 ? 211 LYS A CD  1 
ATOM 1630 C CE  ? LYS A 1 211 ?  12.282  -9.481   2.698 1.000 96.830 ? 211 LYS A CE  1 
ATOM 1631 N NZ  ? LYS A 1 211 ?  13.740  -9.792   2.614 1.000 96.830 ? 211 LYS A NZ  1 
ATOM 1632 N N   ? LEU A 1 212 ?   6.979  -7.067   4.097 1.000 97.450 ? 212 LEU A N   1 
ATOM 1633 C CA  ? LEU A 1 212 ?   5.986  -7.401   5.112 1.000 97.450 ? 212 LEU A CA  1 
ATOM 1634 C C   ? LEU A 1 212 ?   6.431  -8.608   5.932 1.000 97.450 ? 212 LEU A C   1 
ATOM 1635 C CB  ? LEU A 1 212 ?   4.629  -7.684   4.462 1.000 97.450 ? 212 LEU A CB  1 
ATOM 1636 O O   ? LEU A 1 212 ?   6.068  -8.736   7.103 1.000 97.450 ? 212 LEU A O   1 
ATOM 1637 C CG  ? LEU A 1 212 ?   3.846  -6.466   3.970 1.000 97.450 ? 212 LEU A CG  1 
ATOM 1638 C CD1 ? LEU A 1 212 ?   2.483  -6.893   3.435 1.000 97.450 ? 212 LEU A CD1 1 
ATOM 1639 C CD2 ? LEU A 1 212 ?   3.689  -5.443   5.091 1.000 97.450 ? 212 LEU A CD2 1 
ATOM 1640 N N   ? ASN A 1 213 ?   7.186  -9.568   5.363 1.000 95.630 ? 213 ASN A N   1 
ATOM 1641 C CA  ? ASN A 1 213 ?   7.590 -10.774   6.078 1.000 95.630 ? 213 ASN A CA  1 
ATOM 1642 C C   ? ASN A 1 213 ?   8.326 -10.439   7.372 1.000 95.630 ? 213 ASN A C   1 
ATOM 1643 C CB  ? ASN A 1 213 ?   8.461 -11.661   5.186 1.000 95.630 ? 213 ASN A CB  1 
ATOM 1644 O O   ? ASN A 1 213 ?   8.209 -11.161   8.363 1.000 95.630 ? 213 ASN A O   1 
ATOM 1645 C CG  ? ASN A 1 213 ?   8.880 -12.947   5.871 1.000 95.630 ? 213 ASN A CG  1 
ATOM 1646 N ND2 ? ASN A 1 213 ?   8.173 -14.032   5.578 1.000 95.630 ? 213 ASN A ND2 1 
ATOM 1647 O OD1 ? ASN A 1 213 ?   9.830 -12.964   6.658 1.000 95.630 ? 213 ASN A OD1 1 
ATOM 1648 N N   ? LYS A 1 214 ?   9.014  -9.257   7.492 1.000 95.290 ? 214 LYS A N   1 
ATOM 1649 C CA  ? LYS A 1 214 ?   9.786  -8.845   8.662 1.000 95.290 ? 214 LYS A CA  1 
ATOM 1650 C C   ? LYS A 1 214 ?   8.882  -8.238   9.730 1.000 95.290 ? 214 LYS A C   1 
ATOM 1651 C CB  ? LYS A 1 214 ?  10.872  -7.845   8.263 1.000 95.290 ? 214 LYS A CB  1 
ATOM 1652 O O   ? LYS A 1 214 ?   9.285  -8.100  10.887 1.000 95.290 ? 214 LYS A O   1 
ATOM 1653 C CG  ? LYS A 1 214 ?  12.025  -8.461   7.485 1.000 95.290 ? 214 LYS A CG  1 
ATOM 1654 C CD  ? LYS A 1 214 ?  13.201  -7.499   7.373 1.000 95.290 ? 214 LYS A CD  1 
ATOM 1655 C CE  ? LYS A 1 214 ?  14.432  -8.185   6.797 1.000 95.290 ? 214 LYS A CE  1 
ATOM 1656 N NZ  ? LYS A 1 214 ?  15.692  -7.488   7.196 1.000 95.290 ? 214 LYS A NZ  1 
ATOM 1657 N N   ? PHE A 1 215 ?   7.583  -7.920   9.339 1.000 97.230 ? 215 PHE A N   1 
ATOM 1658 C CA  ? PHE A 1 215 ?   6.767  -7.124  10.249 1.000 97.230 ? 215 PHE A CA  1 
ATOM 1659 C C   ? PHE A 1 215 ?   5.469  -7.848  10.584 1.000 97.230 ? 215 PHE A C   1 
ATOM 1660 C CB  ? PHE A 1 215 ?   6.462  -5.753   9.639 1.000 97.230 ? 215 PHE A CB  1 
ATOM 1661 O O   ? PHE A 1 215 ?   4.544  -7.250  11.138 1.000 97.230 ? 215 PHE A O   1 
ATOM 1662 C CG  ? PHE A 1 215 ?   7.689  -4.931   9.349 1.000 97.230 ? 215 PHE A CG  1 
ATOM 1663 C CD1 ? PHE A 1 215 ?   8.372  -4.290  10.375 1.000 97.230 ? 215 PHE A CD1 1 
ATOM 1664 C CD2 ? PHE A 1 215 ?   8.159  -4.799   8.048 1.000 97.230 ? 215 PHE A CD2 1 
ATOM 1665 C CE1 ? PHE A 1 215 ?   9.507  -3.528  10.109 1.000 97.230 ? 215 PHE A CE1 1 
ATOM 1666 C CE2 ? PHE A 1 215 ?   9.293  -4.039   7.775 1.000 97.230 ? 215 PHE A CE2 1 
ATOM 1667 C CZ  ? PHE A 1 215 ?   9.965  -3.404   8.807 1.000 97.230 ? 215 PHE A CZ  1 
ATOM 1668 N N   ? THR A 1 216 ?   5.431  -9.147  10.209 1.000 96.780 ? 216 THR A N   1 
ATOM 1669 C CA  ? THR A 1 216 ?   4.205  -9.896  10.460 1.000 96.780 ? 216 THR A CA  1 
ATOM 1670 C C   ? THR A 1 216 ?   3.897  -9.946  11.954 1.000 96.780 ? 216 THR A C   1 
ATOM 1671 C CB  ? THR A 1 216 ?   4.302 -11.329   9.905 1.000 96.780 ? 216 THR A CB  1 
ATOM 1672 O O   ? THR A 1 216 ?   2.741  -9.813  12.360 1.000 96.780 ? 216 THR A O   1 
ATOM 1673 C CG2 ? THR A 1 216 ?   4.351 -11.326   8.381 1.000 96.780 ? 216 THR A CG2 1 
ATOM 1674 O OG1 ? THR A 1 216 ?   5.490 -11.951  10.409 1.000 96.780 ? 216 THR A OG1 1 
ATOM 1675 N N   ? SER A 1 217 ?   4.956 -10.107  12.744 1.000 96.820 ? 217 SER A N   1 
ATOM 1676 C CA  ? SER A 1 217 ?   4.770 -10.180  14.189 1.000 96.820 ? 217 SER A CA  1 
ATOM 1677 C C   ? SER A 1 217 ?   4.227  -8.867  14.743 1.000 96.820 ? 217 SER A C   1 
ATOM 1678 C CB  ? SER A 1 217 ?   6.087 -10.530  14.883 1.000 96.820 ? 217 SER A CB  1 
ATOM 1679 O O   ? SER A 1 217 ?   3.281  -8.864  15.533 1.000 96.820 ? 217 SER A O   1 
ATOM 1680 O OG  ? SER A 1 217 ?   5.916 -10.582  16.289 1.000 96.820 ? 217 SER A OG  1 
ATOM 1681 N N   ? TRP A 1 218 ?   4.804  -7.771  14.305 1.000 97.740 ? 218 TRP A N   1 
ATOM 1682 C CA  ? TRP A 1 218 ?   4.338  -6.459  14.743 1.000 97.740 ? 218 TRP A CA  1 
ATOM 1683 C C   ? TRP A 1 218 ?   2.883  -6.237  14.345 1.000 97.740 ? 218 TRP A C   1 
ATOM 1684 C CB  ? TRP A 1 218 ?   5.216  -5.352  14.155 1.000 97.740 ? 218 TRP A CB  1 
ATOM 1685 O O   ? TRP A 1 218 ?   2.072  -5.784  15.156 1.000 97.740 ? 218 TRP A O   1 
ATOM 1686 C CG  ? TRP A 1 218 ?   4.667  -3.971  14.350 1.000 97.740 ? 218 TRP A CG  1 
ATOM 1687 C CD1 ? TRP A 1 218 ?   4.776  -3.191  15.468 1.000 97.740 ? 218 TRP A CD1 1 
ATOM 1688 C CD2 ? TRP A 1 218 ?   3.918  -3.207  13.399 1.000 97.740 ? 218 TRP A CD2 1 
ATOM 1689 C CE2 ? TRP A 1 218 ?   3.605  -1.972  14.009 1.000 97.740 ? 218 TRP A CE2 1 
ATOM 1690 C CE3 ? TRP A 1 218 ?   3.481  -3.448  12.090 1.000 97.740 ? 218 TRP A CE3 1 
ATOM 1691 N NE1 ? TRP A 1 218 ?   4.139  -1.988  15.269 1.000 97.740 ? 218 TRP A NE1 1 
ATOM 1692 C CH2 ? TRP A 1 218 ?   2.459  -1.240  12.071 1.000 97.740 ? 218 TRP A CH2 1 
ATOM 1693 C CZ2 ? TRP A 1 218 ?   2.874  -0.979  13.351 1.000 97.740 ? 218 TRP A CZ2 1 
ATOM 1694 C CZ3 ? TRP A 1 218 ?   2.754  -2.459  11.438 1.000 97.740 ? 218 TRP A CZ3 1 
ATOM 1695 N N   ? ILE A 1 219 ?   2.564  -6.579  13.149 1.000 98.170 ? 219 ILE A N   1 
ATOM 1696 C CA  ? ILE A 1 219 ?   1.220  -6.373  12.621 1.000 98.170 ? 219 ILE A CA  1 
ATOM 1697 C C   ? ILE A 1 219 ?   0.214  -7.178  13.441 1.000 98.170 ? 219 ILE A C   1 
ATOM 1698 C CB  ? ILE A 1 219 ?   1.133  -6.766  11.129 1.000 98.170 ? 219 ILE A CB  1 
ATOM 1699 O O   ? ILE A 1 219 ?  -0.791  -6.636  13.907 1.000 98.170 ? 219 ILE A O   1 
ATOM 1700 C CG1 ? ILE A 1 219 ?   1.984  -5.818  10.277 1.000 98.170 ? 219 ILE A CG1 1 
ATOM 1701 C CG2 ? ILE A 1 219 ?  -0.324  -6.769  10.656 1.000 98.170 ? 219 ILE A CG2 1 
ATOM 1702 C CD1 ? ILE A 1 219 ?   2.212  -6.304   8.852 1.000 98.170 ? 219 ILE A CD1 1 
ATOM 1703 N N   ? LYS A 1 220 ?   0.471  -8.394  13.641 1.000 97.710 ? 220 LYS A N   1 
ATOM 1704 C CA  ? LYS A 1 220 ?  -0.436  -9.280  14.365 1.000 97.710 ? 220 LYS A CA  1 
ATOM 1705 C C   ? LYS A 1 220 ?  -0.568  -8.858  15.825 1.000 97.710 ? 220 LYS A C   1 
ATOM 1706 C CB  ? LYS A 1 220 ?   0.047 -10.729  14.280 1.000 97.710 ? 220 LYS A CB  1 
ATOM 1707 O O   ? LYS A 1 220 ?  -1.670  -8.851  16.378 1.000 97.710 ? 220 LYS A O   1 
ATOM 1708 C CG  ? LYS A 1 220 ?  -0.119 -11.356  12.903 1.000 97.710 ? 220 LYS A CG  1 
ATOM 1709 C CD  ? LYS A 1 220 ?   0.359 -12.803  12.887 1.000 97.710 ? 220 LYS A CD  1 
ATOM 1710 C CE  ? LYS A 1 220 ?   0.121 -13.456  11.533 1.000 97.710 ? 220 LYS A CE  1 
ATOM 1711 N NZ  ? LYS A 1 220 ?   0.642 -14.855  11.493 1.000 97.710 ? 220 LYS A NZ  1 
ATOM 1712 N N   ? ASP A 1 221 ?   0.550  -8.540  16.451 1.000 97.760 ? 221 ASP A N   1 
ATOM 1713 C CA  ? ASP A 1 221 ?   0.556  -8.109  17.845 1.000 97.760 ? 221 ASP A CA  1 
ATOM 1714 C C   ? ASP A 1 221 ?  -0.228  -6.810  18.021 1.000 97.760 ? 221 ASP A C   1 
ATOM 1715 C CB  ? ASP A 1 221 ?   1.991  -7.929  18.346 1.000 97.760 ? 221 ASP A CB  1 
ATOM 1716 O O   ? ASP A 1 221 ?  -0.986  -6.661  18.981 1.000 97.760 ? 221 ASP A O   1 
ATOM 1717 C CG  ? ASP A 1 221 ?   2.715  -9.248  18.553 1.000 97.760 ? 221 ASP A CG  1 
ATOM 1718 O OD1 ? ASP A 1 221 ?   2.056 -10.310  18.573 1.000 97.760 ? 221 ASP A OD1 1 
ATOM 1719 O OD2 ? ASP A 1 221 ?   3.956  -9.224  18.700 1.000 97.760 ? 221 ASP A OD2 1 
ATOM 1720 N N   ? THR A 1 222 ?  -0.006  -5.867  17.129 1.000 97.550 ? 222 THR A N   1 
ATOM 1721 C CA  ? THR A 1 222 ?  -0.707  -4.590  17.196 1.000 97.550 ? 222 THR A CA  1 
ATOM 1722 C C   ? THR A 1 222 ?  -2.212  -4.789  17.041 1.000 97.550 ? 222 THR A C   1 
ATOM 1723 C CB  ? THR A 1 222 ?  -0.201  -3.618  16.113 1.000 97.550 ? 222 THR A CB  1 
ATOM 1724 O O   ? THR A 1 222 ?  -3.001  -4.193  17.777 1.000 97.550 ? 222 THR A O   1 
ATOM 1725 C CG2 ? THR A 1 222 ?  -0.920  -2.276  16.199 1.000 97.550 ? 222 THR A CG2 1 
ATOM 1726 O OG1 ? THR A 1 222 ?   1.205  -3.407  16.288 1.000 97.550 ? 222 THR A OG1 1 
ATOM 1727 N N   ? MET A 1 223 ?  -2.664  -5.647  16.072 1.000 97.600 ? 223 MET A N   1 
ATOM 1728 C CA  ? MET A 1 223 ?  -4.079  -5.930  15.853 1.000 97.600 ? 223 MET A CA  1 
ATOM 1729 C C   ? MET A 1 223 ?  -4.693  -6.610  17.072 1.000 97.600 ? 223 MET A C   1 
ATOM 1730 C CB  ? MET A 1 223 ?  -4.267  -6.809  14.615 1.000 97.600 ? 223 MET A CB  1 
ATOM 1731 O O   ? MET A 1 223 ?  -5.816  -6.291  17.466 1.000 97.600 ? 223 MET A O   1 
ATOM 1732 C CG  ? MET A 1 223 ?  -4.003  -6.086  13.304 1.000 97.600 ? 223 MET A CG  1 
ATOM 1733 S SD  ? MET A 1 223 ?  -4.308  -7.150  11.840 1.000 97.600 ? 223 MET A SD  1 
ATOM 1734 C CE  ? MET A 1 223 ?  -3.188  -8.529  12.209 1.000 97.600 ? 223 MET A CE  1 
ATOM 1735 N N   ? ALA A 1 224 ?  -3.995  -7.449  17.751 1.000 96.690 ? 224 ALA A N   1 
ATOM 1736 C CA  ? ALA A 1 224 ?  -4.475  -8.202  18.907 1.000 96.690 ? 224 ALA A CA  1 
ATOM 1737 C C   ? ALA A 1 224 ?  -4.618  -7.299  20.129 1.000 96.690 ? 224 ALA A C   1 
ATOM 1738 C CB  ? ALA A 1 224 ?  -3.533  -9.363  19.215 1.000 96.690 ? 224 ALA A CB  1 
ATOM 1739 O O   ? ALA A 1 224 ?  -5.554  -7.454  20.917 1.000 96.690 ? 224 ALA A O   1 
ATOM 1740 N N   ? LYS A 1 225 ?  -3.757  -6.347  20.347 1.000 94.390 ? 225 LYS A N   1 
ATOM 1741 C CA  ? LYS A 1 225 ?  -3.719  -5.459  21.506 1.000 94.390 ? 225 LYS A CA  1 
ATOM 1742 C C   ? LYS A 1 225 ?  -4.762  -4.352  21.384 1.000 94.390 ? 225 LYS A C   1 
ATOM 1743 C CB  ? LYS A 1 225 ?  -2.325  -4.850  21.669 1.000 94.390 ? 225 LYS A CB  1 
ATOM 1744 O O   ? LYS A 1 225 ?  -5.082  -3.683  22.369 1.000 94.390 ? 225 LYS A O   1 
ATOM 1745 C CG  ? LYS A 1 225 ?  -1.277  -5.831  22.174 1.000 94.390 ? 225 LYS A CG  1 
ATOM 1746 C CD  ? LYS A 1 225 ?   0.094  -5.176  22.283 1.000 94.390 ? 225 LYS A CD  1 
ATOM 1747 C CE  ? LYS A 1 225 ?   1.160  -6.176  22.709 1.000 94.390 ? 225 LYS A CE  1 
ATOM 1748 N NZ  ? LYS A 1 225 ?   2.528  -5.577  22.673 1.000 94.390 ? 225 LYS A NZ  1 
ATOM 1749 N N   ? ASN A 1 226 ?  -5.414  -4.210  20.211 1.000 89.570 ? 226 ASN A N   1 
ATOM 1750 C CA  ? ASN A 1 226 ?  -6.356  -3.124  19.965 1.000 89.570 ? 226 ASN A CA  1 
ATOM 1751 C C   ? ASN A 1 226 ?  -7.716  -3.653  19.517 1.000 89.570 ? 226 ASN A C   1 
ATOM 1752 C CB  ? ASN A 1 226 ?  -5.796  -2.152  18.924 1.000 89.570 ? 226 ASN A CB  1 
ATOM 1753 O O   ? ASN A 1 226 ?  -8.739  -2.995  19.715 1.000 89.570 ? 226 ASN A O   1 
ATOM 1754 C CG  ? ASN A 1 226 ?  -4.704  -1.262  19.485 1.000 89.570 ? 226 ASN A CG  1 
ATOM 1755 N ND2 ? ASN A 1 226 ?  -3.453  -1.661  19.287 1.000 89.570 ? 226 ASN A ND2 1 
ATOM 1756 O OD1 ? ASN A 1 226 ?  -4.983  -0.225  20.092 1.000 89.570 ? 226 ASN A OD1 1 
# 
loop_
_struct_sheet_range.sheet_id 
_struct_sheet_range.id 
_struct_sheet_range.beg_label_comp_id 
_struct_sheet_range.beg_label_asym_id 
_struct_sheet_range.beg_label_seq_id 
_struct_sheet_range.pdbx_beg_PDB_ins_code 
_struct_sheet_range.end_label_comp_id 
_struct_sheet_range.end_label_asym_id 
_struct_sheet_range.end_label_seq_id 
_struct_sheet_range.pdbx_end_PDB_ins_code 
_struct_sheet_range.beg_auth_comp_id 
_struct_sheet_range.beg_auth_asym_id 
_struct_sheet_range.beg_auth_seq_id 
_struct_sheet_range.end_auth_comp_id 
_struct_sheet_range.end_auth_asym_id 
_struct_sheet_range.end_auth_seq_id 
A A ILE A   2 ? VAL A   3 ? ILE A 2   VAL A 3   
A B ASP A 173 ? THR A 174 ? ASP A 173 THR A 174 
B C PHE A   6 ? LYS A   7 ? PHE A 6   LYS A 7   
B D THR A 117 ? GLY A 122 ? THR A 117 GLY A 122 
B E TYR A 138 ? LEU A 145 ? TYR A 138 LEU A 145 
B F MET A 162 ? GLY A 166 ? MET A 162 GLY A 166 
B G PRO A 182 ? CYS A 185 ? PRO A 182 CYS A 185 
B H VAL A 188 ? TRP A 195 ? VAL A 188 TRP A 195 
B I GLY A 207 ? LYS A 211 ? GLY A 207 LYS A 211 
C J HIS A  16 ? ARG A  21 ? HIS A 16  ARG A 21  
C K GLN A  24 ? ASP A  33 ? GLN A 24  ASP A 33  
C L TRP A  36 ? THR A  39 ? TRP A 36  THR A 39  
C M TYR A  48 ? LEU A  52 ? TYR A 48  LEU A 52  
C N GLN A  65 ? PRO A  74 ? GLN A 65  PRO A 74  
C O MET A  88 ? LEU A  92 ? MET A 88  LEU A 92  
D P ASN A  56 ? ASN A  56 ? ASN A 56  ASN A 56  
D Q ASP A 136 ? ASP A 136 ? ASP A 136 ASP A 136 
E R SER A 125 ? SER A 125 ? SER A 125 SER A 125 
E S PHE A 133 ? PHE A 133 ? PHE A 133 PHE A 133 
# 
loop_
_struct_conf.id 
_struct_conf.conf_type_id 
_struct_conf.beg_label_comp_id 
_struct_conf.beg_label_asym_id 
_struct_conf.beg_label_seq_id 
_struct_conf.pdbx_beg_PDB_ins_code 
_struct_conf.end_label_comp_id 
_struct_conf.end_label_asym_id 
_struct_conf.end_label_seq_id 
_struct_conf.pdbx_end_PDB_ins_code 
_struct_conf.beg_auth_comp_id 
_struct_conf.beg_auth_asym_id 
_struct_conf.beg_auth_seq_id 
_struct_conf.end_auth_comp_id 
_struct_conf.end_auth_asym_id 
_struct_conf.end_auth_seq_id 
STRN1         STRN         ILE A   2 ? VAL A   3 ? ILE A 2   VAL A 3   
TURN_TY1_P1   TURN_TY1_P   GLY A   4 ? GLY A   4 ? GLY A 4   GLY A 4   
STRN2         STRN         PHE A   6 ? LYS A   7 ? PHE A 6   LYS A 7   
HELX_LH_PP_P1 HELX_LH_PP_P CYS A   8 ? GLU A   9 ? CYS A 8   GLU A 9   
TURN_TY1_P2   TURN_TY1_P   LYS A  10 ? ASN A  11 ? LYS A 10  ASN A 11  
BEND1         BEND         SER A  12 ? SER A  12 ? SER A 12  SER A 12  
TURN_TY1_P3   TURN_TY1_P   PRO A  14 ? TRP A  15 ? PRO A 14  TRP A 15  
STRN3         STRN         HIS A  16 ? ARG A  21 ? HIS A 16  ARG A 21  
TURN_TY1_P4   TURN_TY1_P   TYR A  22 ? THR A  23 ? TYR A 22  THR A 23  
STRN4         STRN         GLN A  24 ? ASP A  33 ? GLN A 24  ASP A 33  
TURN_TY1_P5   TURN_TY1_P   PRO A  34 ? ASN A  35 ? PRO A 34  ASN A 35  
STRN5         STRN         TRP A  36 ? THR A  39 ? TRP A 36  THR A 39  
HELX_RH_3T_P1 HELX_RH_3T_P ALA A  41 ? CYS A  43 ? ALA A 41  CYS A 43  
BEND2         BEND         ASP A  46 ? ASN A  47 ? ASP A 46  ASN A 47  
STRN6         STRN         TYR A  48 ? LEU A  52 ? TYR A 48  LEU A 52  
BEND3         BEND         GLY A  53 ? GLY A  53 ? GLY A 53  GLY A 53  
BEND4         BEND         ASN A  55 ? ASN A  55 ? ASN A 55  ASN A 55  
STRN7         STRN         ASN A  56 ? ASN A  56 ? ASN A 56  ASN A 56  
BEND5         BEND         LEU A  57 ? LYS A  59 ? LEU A 57  LYS A 59  
TURN_TY1_P6   TURN_TY1_P   PRO A  62 ? SER A  63 ? PRO A 62  SER A 63  
STRN8         STRN         GLN A  65 ? PRO A  74 ? GLN A 65  PRO A 74  
TURN_TY1_P7   TURN_TY1_P   PRO A  76 ? GLY A  77 ? PRO A 76  GLY A 77  
TURN_TY1_P8   TURN_TY1_P   GLU A  80 ? ASP A  82 ? GLU A 80  ASP A 82  
TURN_TY1_P9   TURN_TY1_P   SER A  84 ? ASN A  85 ? SER A 84  ASN A 85  
STRN9         STRN         MET A  88 ? LEU A  92 ? MET A 88  LEU A 92  
BEND6         BEND         SER A  93 ? LYS A  94 ? SER A 93  LYS A 94  
BEND7         BEND         ASP A 100 ? THR A 101 ? ASP A 100 THR A 101 
HELX_LH_PP_P2 HELX_LH_PP_P THR A 106 ? PRO A 108 ? THR A 106 PRO A 108 
BEND8         BEND         THR A 109 ? GLU A 110 ? THR A 109 GLU A 110 
HELX_LH_PP_P3 HELX_LH_PP_P GLU A 111 ? LYS A 113 ? GLU A 111 LYS A 113 
TURN_TY1_P10  TURN_TY1_P   LEU A 114 ? GLY A 115 ? LEU A 114 GLY A 115 
STRN10        STRN         THR A 117 ? GLY A 122 ? THR A 117 GLY A 122 
BEND9         BEND         TRP A 123 ? GLY A 124 ? TRP A 123 GLY A 124 
STRN11        STRN         SER A 125 ? SER A 125 ? SER A 125 SER A 125 
BEND10        BEND         ILE A 126 ? THR A 129 ? ILE A 126 THR A 129 
STRN12        STRN         PHE A 133 ? PHE A 133 ? PHE A 133 PHE A 133 
BEND11        BEND         ASP A 135 ? ASP A 135 ? ASP A 135 ASP A 135 
STRN13        STRN         ASP A 136 ? ASP A 136 ? ASP A 136 ASP A 136 
STRN14        STRN         TYR A 138 ? LEU A 145 ? TYR A 138 LEU A 145 
HELX_RH_AL_P1 HELX_RH_AL_P ASN A 147 ? ALA A 153 ? ASN A 147 ALA A 153 
BEND12        BEND         ILE A 155 ? GLU A 156 ? ILE A 155 GLU A 156 
TURN_TY1_P11  TURN_TY1_P   ASP A 160 ? ALA A 161 ? ASP A 160 ALA A 161 
STRN15        STRN         MET A 162 ? GLY A 166 ? MET A 162 GLY A 166 
TURN_TY1_P12  TURN_TY1_P   MET A 168 ? ASP A 169 ? MET A 168 ASP A 169 
BEND13        BEND         GLY A 170 ? GLY A 171 ? GLY A 170 GLY A 171 
STRN16        STRN         ASP A 173 ? THR A 174 ? ASP A 173 THR A 174 
TURN_TY1_P13  TURN_TY1_P   LYS A 176 ? GLY A 177 ? LYS A 176 GLY A 177 
TURN_TY1_P14  TURN_TY1_P   SER A 179 ? GLY A 180 ? SER A 179 GLY A 180 
STRN17        STRN         PRO A 182 ? CYS A 185 ? PRO A 182 CYS A 185 
TURN_TY1_P15  TURN_TY1_P   ASP A 186 ? GLY A 187 ? ASP A 186 GLY A 187 
STRN18        STRN         VAL A 188 ? TRP A 195 ? VAL A 188 TRP A 195 
BEND14        BEND         THR A 198 ? PRO A 199 ? THR A 198 PRO A 199 
TURN_TY1_P16  TURN_TY1_P   CYS A 200 ? GLY A 201 ? CYS A 200 GLY A 201 
TURN_TY1_P17  TURN_TY1_P   PRO A 203 ? ASP A 204 ? PRO A 203 ASP A 204 
STRN19        STRN         GLY A 207 ? LYS A 211 ? GLY A 207 LYS A 211 
BEND15        BEND         LEU A 212 ? LEU A 212 ? LEU A 212 LEU A 212 
HELX_RH_3T_P2 HELX_RH_3T_P ASN A 213 ? PHE A 215 ? ASN A 213 PHE A 215 
HELX_RH_AL_P2 HELX_RH_AL_P THR A 216 ? LYS A 225 ? THR A 216 LYS A 225 
# 
