# Supplementary material for: FlatProt: 2D visualization eases protein structure comparison
Source: BMC Bioinformatics. 2025 Aug 13;26:210. doi: 10.1186/s12859-025-06233-x (PMC12344939; doi:10.1186/s12859-025-06233-x)
Supplement: Supplementary file 1 — Supplementary Material 1 [file 12859_2025_6233_MOESM1_ESM.zip › KLK/structures/KLK15_Canis_lupus.cif]

data_KLK15_Canis_lupus
# 
_entry.id   KLK15_Canis_lupus 
# 
_entity.id                         1      
_entity.type                       polymer 
_entity.pdbx_description           polymer-1 
_entity.formula_weight             24988.8 
_entity.pdbx_number_of_molecules        1 
# 
loop_
_struct_sheet.id 
_struct_sheet.number_strands 
A 2 
B 8 
C 6 
D 2 
E 2 
# 
loop_
_struct_conf_type.id 
_struct_conf_type.criteria 
STRN         DSSP 
TURN_TY1_P   DSSP 
BEND         DSSP 
HELX_RH_3T_P DSSP 
HELX_LH_PP_P DSSP 
HELX_RH_AL_P DSSP 
# 
_struct_asym.id          A 
_struct_asym.entity_id   1 
# 
_software.pdbx_ordinal     1 
_software.name             dssp 
_software.version          4.4.10 
_software.date             ? 
_software.classification   'model annotation' 
# 
_entity_poly.entity_id                      1 
_entity_poly.type                           polypeptide(L) 
_entity_poly.nstd_linkage                   n 
_entity_poly.nstd_monomer                   n 
_entity_poly.pdbx_seq_one_letter_code       
;KILGGEECEPHSQPWQVALFERGRFNCGASLISEHWVLSAAHCQTRFMRARLGEHNLRKRDGPEQLRTLARIIPHPLYEA
HSHRHDVMLLRLTRPARLSRQVRPVALPTRCPQPAEACVVSGWGLVSDHQVSLPDTLHCANISVIPAASCNKDYPGRLVA
SMLCAGAEGGGTESCEGVTRGPLVCRGVLQGIVSWGDVPCDTTTKPGVYTKVCSYLEWIKETMKRN
;
_entity_poly.pdbx_seq_one_letter_code_can   
;KILGGEECEPHSQPWQVALFERGRFNCGASLISEHWVLSAAHCQTRFMRARLGEHNLRKRDGPEQLRTLARIIPHPLYEA
HSHRHDVMLLRLTRPARLSRQVRPVALPTRCPQPAEACVVSGWGLVSDHQVSLPDTLHCANISVIPAASCNKDYPGRLVA
SMLCAGAEGGGTESCEGVTRGPLVCRGVLQGIVSWGDVPCDTTTKPGVYTKVCSYLEWIKETMKRN
;
_entity_poly.pdbx_strand_id                 A 
# 
loop_
_dssp_struct_summary.entry_id 
_dssp_struct_summary.label_comp_id 
_dssp_struct_summary.label_asym_id 
_dssp_struct_summary.label_seq_id 
_dssp_struct_summary.secondary_structure 
_dssp_struct_summary.ss_bridge 
_dssp_struct_summary.helix_3_10 
_dssp_struct_summary.helix_alpha 
_dssp_struct_summary.helix_pi 
_dssp_struct_summary.helix_pp 
_dssp_struct_summary.bend 
_dssp_struct_summary.chirality 
_dssp_struct_summary.sheet 
_dssp_struct_summary.strand 
_dssp_struct_summary.ladder_1 
_dssp_struct_summary.ladder_2 
_dssp_struct_summary.accessibility 
_dssp_struct_summary.TCO 
_dssp_struct_summary.kappa 
_dssp_struct_summary.alpha 
_dssp_struct_summary.phi 
_dssp_struct_summary.psi 
_dssp_struct_summary.x_ca 
_dssp_struct_summary.y_ca 
_dssp_struct_summary.z_ca 
KLK15_Canis_lupus LYS A 1   . . . . . . . . . . . . ? .      .     .      .      120.7  -2.4  0.2   -15.2 
KLK15_Canis_lupus ILE A 2   B . > . . . . - A A A . ? -0.938 .     -154.8 -100.4 75.0   -1.2  -3.4  -14.3 
KLK15_Canis_lupus LEU A 3   T . 3 . . . S + . . . . ? -0.701 81.7  12.9   -56.3  114.7  0.6   -4.1  -17.7 
KLK15_Canis_lupus GLY A 4   T . 3 . . . S + . . . . ? 0.614  97.5  140.5  93.2   0.9    0.6   -7.9  -18.2 
KLK15_Canis_lupus GLY A 5   . . < . . . . - . . . . ? -0.590 35.4  -159.4 -79.6  132.5  -2.0  -8.3  -15.3 
KLK15_Canis_lupus GLU A 6   E . . . . . . - B C B . ? -0.858 39.1  -76.0  -103.2 150.7  -4.7  -10.9 -15.8 
KLK15_Canis_lupus GLU A 7   E . . . . . . - B C B . ? -0.353 56.6  -120.1 -44.7  129.7  -7.9  -11.0 -14.0 
KLK15_Canis_lupus CYS A 8   . . . . . . . - . . . . ? -0.456 31.8  -93.2  -70.0  144.4  -7.2  -12.3 -10.5 
KLK15_Canis_lupus GLU A 9   . . > . . . . - . . . . ? -0.473 63.6  -88.0  -53.1  126.2  -8.9  -15.4 -9.3  
KLK15_Canis_lupus PRO A 10  T . 3 . . . S - . . . . ? -0.244 108.9 -2.4   -45.1  123.9  -12.0 -14.1 -7.6  
KLK15_Canis_lupus HIS A 11  T . 3 . . . S + . . . . ? 0.662  91.0  129.0  70.7   16.4   -11.3 -13.3 -3.9  
KLK15_Canis_lupus SER A 12  S . < . . . S + . . . . ? 0.605  72.7  51.7   -75.5  -12.5  -7.7  -14.5 -4.2  
KLK15_Canis_lupus GLN A 13  . . > . . . . + . . . . ? -0.628 67.6  169.7  -120.7 73.1   -6.5  -11.2 -2.7  
KLK15_Canis_lupus PRO A 14  T . 3 . . . S + . . . . ? 0.638  74.9  57.8   -69.4  -8.9   -8.7  -11.0 0.5   
KLK15_Canis_lupus TRP A 15  T . 3 . . . S + . . . . ? 0.503  78.0  115.4  -95.8  -12.4  -6.7  -8.0  1.8   
KLK15_Canis_lupus GLN A 16  E . < . . . . - C K J . ? -0.504 47.5  -166.8 -66.5  129.8  -7.4  -5.8  -1.2  
KLK15_Canis_lupus VAL A 17  E . . . . . . - C K J K ? -0.955 12.9  -145.3 -122.5 135.1  -9.5  -2.8  -0.3  
KLK15_Canis_lupus ALA A 18  E . . . . . . - C K J K ? -0.888 11.5  -152.3 -98.8  124.4  -11.3 -0.4  -2.6  
KLK15_Canis_lupus LEU A 19  E . . . . . . - C K J K ? -0.863 15.3  -162.4 -96.4  129.6  -11.4 3.2   -1.6  
KLK15_Canis_lupus PHE A 20  E . . . . . . - C K J K ? -0.869 14.2  -164.8 -115.4 144.6  -14.4 5.2   -2.9  
KLK15_Canis_lupus GLU A 21  E . > . . . S - C K J K ? -0.988 80.3  -22.9  -125.3 120.5  -15.1 8.8   -3.2  
KLK15_Canis_lupus ARG A 22  T . 3 . . . S - . . . . ? 0.873  129.2 -48.4  48.0   39.8   -18.7 10.0  -3.8  
KLK15_Canis_lupus GLY A 23  T . 3 . . . S + . . . . ? 0.451  118.1 110.7  87.7   3.7    -19.5 6.5   -5.3  
KLK15_Canis_lupus ARG A 24  E . < . . . S - C L J . ? -0.917 77.9  -106.0 -117.8 135.2  -16.5 6.4   -7.6  
KLK15_Canis_lupus PHE A 25  E . . . . . . + C L J . ? -0.375 43.9  167.3  -55.2  126.9  -13.5 4.2   -7.2  
KLK15_Canis_lupus ASN A 26  E . . . . . . - C L . . ? 0.790  52.5  -18.9  -105.6 -61.7  -10.5 6.4   -6.0  
KLK15_Canis_lupus CYS A 27  E . . . . . . - C L J . ? -0.961 56.1  -109.3 -148.0 161.2  -7.6  4.1   -4.8  
KLK15_Canis_lupus GLY A 28  E . . . . . . + C L J . ? -0.632 37.7  171.3  -88.8  158.2  -6.6  0.7   -3.8  
KLK15_Canis_lupus ALA A 29  E . . . . . . - C L J . ? -0.838 26.5  -111.8 -151.4 179.6  -5.5  -0.2  -0.2  
KLK15_Canis_lupus SER A 30  E . . . . . . - C L J L ? -0.998 16.5  -133.4 -129.0 130.0  -4.7  -3.1  2.2   
KLK15_Canis_lupus LEU A 31  E . . . . . . + C L . L ? -0.725 30.1  169.0  -72.5  122.0  -6.5  -4.4  5.1   
KLK15_Canis_lupus ILE A 32  . . . . . . . - . . . . ? 0.496  66.4  -2.0   -119.6 -5.9   -3.8  -4.8  7.8   
KLK15_Canis_lupus SER A 33  S . . . . . S - . . . . ? -0.940 84.6  -87.5  -164.1 175.7  -6.2  -5.5  10.9  
KLK15_Canis_lupus GLU A 34  S . . . . . S + . . . . ? 0.776  129.9 28.1   -63.1  -18.2  -9.9  -5.7  11.6  
KLK15_Canis_lupus HIS A 35  S . . . . . S + . . . . ? 0.522  111.2 74.0   -117.3 -12.0  -9.8  -2.0  12.2  
KLK15_Canis_lupus TRP A 36  E . . . . . . - C M . M ? -0.919 47.4  -171.9 -126.2 136.7  -7.1  -0.7  10.1  
KLK15_Canis_lupus VAL A 37  E . . . . . . - C M L M ? -0.949 15.1  -148.0 -117.1 137.1  -6.5  -0.1  6.3   
KLK15_Canis_lupus LEU A 38  E . . . . . . + C M L M ? -0.938 30.7  147.4  -111.3 127.9  -3.2  0.9   4.8   
KLK15_Canis_lupus SER A 39  E . . . . . . - C M . M ? -0.854 49.9  -76.1  -144.6 174.7  -3.0  3.2   1.7   
KLK15_Canis_lupus ALA A 40  . . > . . . . - . . . . ? -0.625 32.9  -135.0 -77.4  142.9  -0.9  5.8   0.0   
KLK15_Canis_lupus ALA A 41  G . > . . . S + . . . . ? 0.775  103.7 65.6   -68.9  -30.3  -1.2  9.3   1.5   
KLK15_Canis_lupus HIS A 42  G . 3 . . . S + . . . . ? 0.596  90.9  68.7   -71.2  -2.1   -1.5  10.9  -2.0  
KLK15_Canis_lupus CYS A 43  G . < . . . S + . . . . ? 0.484  72.9  127.4  -91.2  -3.1   -4.9  9.0   -2.2  
KLK15_Canis_lupus GLN A 44  . . < . . . . + . . . . ? -0.314 29.6  164.5  -67.3  132.5  -6.5  11.2  0.5   
KLK15_Canis_lupus THR A 45  . . . . . . . - . . . . ? -0.835 49.7  -100.8 -136.5 175.1  -9.8  12.9  -0.3  
KLK15_Canis_lupus ARG A 46  S . . . . . S + . . . . ? 0.874  110.6 28.0   -70.8  -31.7  -12.6 14.7  1.7   
KLK15_Canis_lupus PHE A 47  S . . . . . S + . . . . ? -0.801 74.6  167.1  -140.7 96.7   -15.0 11.7  1.7   
KLK15_Canis_lupus MET A 48  E . . . . . . - C N K . ? -0.832 13.0  -169.8 -114.9 143.7  -13.7 8.2   1.5   
KLK15_Canis_lupus ARG A 49  E . . . . . . - C N K N ? -0.963 17.2  -134.5 -124.0 147.6  -15.3 4.9   2.0   
KLK15_Canis_lupus ALA A 50  E . . . . . . - C N K N ? -0.886 14.0  -166.4 -105.0 126.1  -13.7 1.5   2.3   
KLK15_Canis_lupus ARG A 51  E . . . . . . - C N K N ? -0.976 9.9   -168.4 -110.1 123.2  -15.1 -1.5  0.4   
KLK15_Canis_lupus LEU A 52  E . . . . . . + C N K N ? -0.768 63.6  26.4   -108.0 147.9  -13.8 -5.0  1.4   
KLK15_Canis_lupus GLY A 53  S . . . . . S + . . . . ? 0.690  79.7  153.6  81.9   18.2   -14.2 -8.3  -0.3  
KLK15_Canis_lupus GLU A 54  . . . . . . . + . . . . ? -0.654 19.5  158.8  -85.7  129.5  -14.7 -6.8  -3.8  
KLK15_Canis_lupus HIS A 55  S . . . . . S + . . . . ? 0.608  80.1  29.4   -104.4 -40.6  -13.8 -8.8  -6.9  
KLK15_Canis_lupus ASN A 56  B . > . . . . - D Q P . ? -0.990 66.7  -153.8 -123.4 124.4  -16.0 -6.7  -9.3  
KLK15_Canis_lupus LEU A 57  T . 3 . . . S + . . . . ? 0.687  96.7  45.9   -74.9  -11.0  -16.7 -3.1  -8.6  
KLK15_Canis_lupus ARG A 58  T . 3 . . . S + . . . . ? 0.626  108.8 61.8   -105.9 -14.5  -20.0 -3.1  -10.6 
KLK15_Canis_lupus LYS A 59  S . < . . . S - . . . . ? -0.928 73.0  -134.8 -123.9 136.3  -21.4 -6.3  -9.1  
KLK15_Canis_lupus ARG A 60  . . . . . . . + . . . . ? -0.823 23.6  178.6  -81.9  111.7  -22.3 -7.4  -5.7  
KLK15_Canis_lupus ASP A 61  . . . . . . . - . . . . ? 0.307  49.4  -106.1 -103.6 10.0   -20.8 -10.8 -5.3  
KLK15_Canis_lupus GLY A 62  S . . . . . S + . . . . ? -0.402 104.9 73.4   110.9  -51.8  -21.9 -11.3 -1.6  
KLK15_Canis_lupus PRO A 63  . . . . . . . + . . . . ? 0.460  66.7  128.4  -84.0  0.7    -18.8 -10.9 0.6   
KLK15_Canis_lupus GLU A 64  . . . . . . . - . . . . ? -0.287 39.1  -166.4 -65.8  132.7  -18.6 -7.1  0.2   
KLK15_Canis_lupus GLN A 65  E . . . . . . - C O N . ? -0.997 8.9   -152.1 -122.0 118.1  -18.4 -5.0  3.3   
KLK15_Canis_lupus LEU A 66  E . . . . . . - C O N . ? -0.878 20.2  -176.1 -91.8  122.4  -18.9 -1.3  3.2   
KLK15_Canis_lupus ARG A 67  E . . . . . . - C O N . ? -0.971 18.5  -140.0 -121.8 135.3  -17.0 0.5   6.0   
KLK15_Canis_lupus THR A 68  E . . . . . . - C O N . ? -0.607 27.7  -114.4 -85.5  151.0  -17.0 4.2   6.9   
KLK15_Canis_lupus LEU A 69  E . . . . . . - C O O . ? -0.785 25.3  -176.1 -92.4  126.0  -13.7 5.8   7.9   
KLK15_Canis_lupus ALA A 70  E . . . . . S + C O . . ? 0.800  76.0  10.5   -79.5  -33.4  -13.4 7.0   11.6  
KLK15_Canis_lupus ARG A 71  E . . . . . . - C O O . ? -0.997 54.5  -157.5 -151.9 142.8  -10.0 8.5   11.0  
KLK15_Canis_lupus ILE A 72  E . . . . . . - C O O . ? -0.985 18.9  -178.3 -120.0 115.9  -7.6  9.3   8.1   
KLK15_Canis_lupus ILE A 73  E . . . . . . - C O O . ? -0.834 4.9   -169.7 -124.2 91.6   -4.0  9.6   9.3   
KLK15_Canis_lupus PRO A 74  E . . . . . . - C O O . ? -0.499 45.5  -87.1  -72.3  147.1  -1.4  10.6  6.7   
KLK15_Canis_lupus HIS A 75  . . > . . . . - . . . . ? -0.335 38.2  -127.2 -48.8  135.9  2.2   10.2  7.7   
KLK15_Canis_lupus PRO A 76  T . 3 . . . S + . . . . ? 0.756  108.5 48.8   -62.7  -24.7  3.2   13.6  9.4   
KLK15_Canis_lupus LEU A 77  T . 3 . . . S + . . . . ? 0.177  79.5  141.6  -101.6 13.5   6.2   14.0  7.2   
KLK15_Canis_lupus TYR A 78  . . < . . . . - . . . . ? -0.431 36.1  -158.7 -59.3  129.7  4.3   13.3  3.9   
KLK15_Canis_lupus GLU A 79  B . . > > . . - E S Q . ? -0.953 6.6   -158.5 -113.6 118.6  5.5   15.6  1.1   
KLK15_Canis_lupus ALA A 80  T . . 4 5 . S + . . . . ? 0.851  88.3  49.5   -69.4  -33.9  3.0   16.0  -1.8  
KLK15_Canis_lupus HIS A 81  T . . 4 5 . S + . . . . ? 0.926  125.0 25.1   -74.6  -43.3  5.5   17.1  -4.4  
KLK15_Canis_lupus SER A 82  T . . 4 5 . S - . . . . ? 0.538  97.6  -129.1 -101.2 -5.0   8.1   14.3  -4.0  
KLK15_Canis_lupus HIS A 83  T . > < 5 . . + . . . . ? 0.775  48.3  167.2  55.1   26.0   5.6   11.8  -2.5  
KLK15_Canis_lupus ARG A 84  B . 3 . < . . + E T Q . ? -0.549 65.9  11.4   -67.2  136.3  8.1   11.4  0.3   
KLK15_Canis_lupus HIS A 85  T . 3 . . . S + . . . . ? 0.890  82.3  177.0  61.4   37.3   6.6   9.4   3.3   
KLK15_Canis_lupus ASP A 86  . . < . . . . + . . . . ? -0.499 32.3  118.0  -76.6  67.6   3.6   8.5   1.0   
KLK15_Canis_lupus VAL A 87  . . . . . . . - . . . . ? -0.995 37.4  -177.9 -139.6 136.0  1.8   6.3   3.6   
KLK15_Canis_lupus MET A 88  E . . . . . . - C P M O ? -0.999 15.6  -146.3 -140.5 137.2  -1.6  6.7   5.3   
KLK15_Canis_lupus LEU A 89  E . . . . . . - C P M O ? -0.878 11.3  -162.9 -102.5 133.8  -3.6  4.8   7.9   
KLK15_Canis_lupus LEU A 90  E . . . . . . - C P M O ? -0.985 6.8   -150.9 -116.6 122.7  -7.3  4.6   7.8   
KLK15_Canis_lupus ARG A 91  E . . . . . . - C P M O ? -0.835 15.4  -134.5 -94.4  128.0  -9.4  3.6   10.8  
KLK15_Canis_lupus LEU A 92  E . . . . . . - C P . O ? -0.534 7.0   -138.1 -78.2  139.6  -12.7 1.8   10.2  
KLK15_Canis_lupus THR A 93  S . . . . . S + . . . . ? 0.871  96.7  26.7   -61.7  -37.2  -15.7 3.0   12.2  
KLK15_Canis_lupus ARG A 94  S . . . . . S - . . . . ? -0.972 97.9  -102.3 -125.8 142.8  -16.6 -0.7  12.6  
KLK15_Canis_lupus PRO A 95  . . . . . . . - . . . . ? -0.285 42.4  -104.1 -62.6  147.6  -14.2 -3.7  12.5  
KLK15_Canis_lupus ALA A 96  . . . . . . . - . . . . ? -0.428 29.6  -119.4 -63.2  138.8  -14.1 -5.8  9.3   
KLK15_Canis_lupus ARG A 97  . . . . . . . - . . . . ? -0.791 34.7  -134.7 -79.4  106.9  -15.9 -9.1  9.5   
KLK15_Canis_lupus LEU A 98  . . . . . . . + . . . . ? -0.465 42.1  140.3  -74.6  136.4  -13.1 -11.6 8.8   
KLK15_Canis_lupus SER A 99  . . . . . . . - . . . . ? -0.837 69.5  -77.2  -152.6 -179.1 -13.8 -14.5 6.3   
KLK15_Canis_lupus ARG A 100 S . . . . . S + . . . . ? 0.803  134.3 41.8   -59.6  -21.7  -12.1 -16.4 3.5   
KLK15_Canis_lupus GLN A 101 S . . . . . S + . . . . ? 0.556  117.2 47.6   -107.2 -11.7  -12.7 -13.3 1.3   
KLK15_Canis_lupus VAL A 102 S . . . . . S + . . . . ? -0.887 72.6  135.1  -136.8 101.6  -11.9 -10.6 3.9   
KLK15_Canis_lupus ARG A 103 . . . . . . . - . . . . ? -0.995 51.1  -104.3 -147.2 149.3  -8.6  -11.0 5.8   
KLK15_Canis_lupus PRO A 104 P . . . . > . - . . . . ? -0.386 29.1  -128.8 -72.2  149.1  -5.7  -8.9  6.8   
KLK15_Canis_lupus VAL A 105 P . . . . P . - . . . . ? -0.747 34.0  -104.6 -91.9  140.3  -2.3  -9.1  5.1   
KLK15_Canis_lupus ALA A 106 B . . . . P . - B D C . ? -0.387 28.3  -121.5 -67.2  139.7  0.7   -9.5  7.4   
KLK15_Canis_lupus LEU A 107 P . . . . P . - . . . . ? -0.620 38.8  -100.5 -76.9  142.3  3.0   -6.6  8.1   
KLK15_Canis_lupus PRO A 108 P . . . . < . - . . . . ? -0.294 23.3  -165.4 -67.0  144.1  6.6   -7.2  7.1   
KLK15_Canis_lupus THR A 109 S . . . . . S + . . . . ? 0.433  81.4  27.2   -99.7  -8.2   9.3   -8.2  9.7   
KLK15_Canis_lupus ARG A 110 S . . . . . S - . . . . ? -0.965 89.6  -97.6  -147.1 162.5  12.0  -7.4  7.1   
KLK15_Canis_lupus CYS A 111 P . . . . > . - . . . . ? -0.511 50.8  -97.1  -80.8  146.7  12.6  -5.4  4.1   
KLK15_Canis_lupus PRO A 112 P . . . . P . - . . . . ? -0.317 36.1  -133.7 -62.1  146.5  12.1  -7.1  0.7   
KLK15_Canis_lupus GLN A 113 P . > . . P . - . . . . ? -0.743 32.2  -86.7  -98.9  149.9  15.2  -8.4  -1.1  
KLK15_Canis_lupus PRO A 114 T . 3 . . < S + . . . . ? -0.245 112.7 17.2   -55.3  138.5  16.0  -7.9  -4.7  
KLK15_Canis_lupus ALA A 115 T . 3 . . . S + . . . . ? 0.411  84.9  149.8  83.3   -7.0   14.4  -10.5 -7.1  
KLK15_Canis_lupus GLU A 116 . . < . . . . - . . . . ? -0.472 51.9  -114.3 -55.6  132.2  12.0  -11.5 -4.5  
KLK15_Canis_lupus ALA A 117 E . . . . . . + B E D . ? -0.576 43.9  173.1  -75.7  135.1  8.7   -12.6 -6.2  
KLK15_Canis_lupus CYS A 118 E . . . . . . - B E D . ? -0.888 27.3  -136.5 -141.3 161.2  5.7   -10.5 -5.6  
KLK15_Canis_lupus VAL A 119 E . . . . . . - B E D E ? -0.990 13.0  -163.1 -121.7 130.3  2.1   -10.0 -6.6  
KLK15_Canis_lupus VAL A 120 E . . . . . . - B E D E ? -0.922 11.1  -172.5 -109.3 136.9  0.5   -6.7  -7.3  
KLK15_Canis_lupus SER A 121 E . . . . . . + B E D . ? -0.972 18.2  123.2  -131.7 145.5  -3.3  -6.4  -7.4  
KLK15_Canis_lupus GLY A 122 E . . . . . . - B E D . ? -0.977 59.1  -106.7 176.8  170.5  -5.6  -3.5  -8.3  
KLK15_Canis_lupus TRP A 123 S . . . . . S + . . . . ? -0.035 70.7  130.5  -105.8 32.7   -8.6  -2.2  -10.4 
KLK15_Canis_lupus GLY A 124 S . . . . . S - . . . . ? -0.072 70.3  -52.8  -86.7  174.2  -6.4  0.0   -12.6 
KLK15_Canis_lupus LEU A 125 . . . . . . . - . . . . ? -0.287 43.5  -169.6 -58.6  122.2  -6.3  0.4   -16.6 
KLK15_Canis_lupus VAL A 126 . . . . . . . + . . . . ? 0.565  62.9  32.6   -100.4 5.6    -5.8  -3.2  -18.4 
KLK15_Canis_lupus SER A 127 S . > . . . S - . . . . ? -0.967 73.3  -113.9 -174.3 153.3  -5.1  -1.9  -22.1 
KLK15_Canis_lupus ASP A 128 T . 3 . . . S + . . . . ? 0.649  112.2 37.0   -64.0  9.0    -3.6  0.9   -24.5 
KLK15_Canis_lupus HIS A 129 T . 3 . . . S + . . . . ? 0.536  96.3  75.3   -156.1 13.9   -7.1  1.9   -25.9 
KLK15_Canis_lupus GLN A 130 . . < . . . . - . . . . ? -0.952 48.5  -167.1 -140.2 89.6   -9.8  1.8   -23.1 
KLK15_Canis_lupus VAL A 131 . . . . . . . + . . . . ? 0.263  61.5  116.7  -38.8  6.5    -9.8  4.7   -20.6 
KLK15_Canis_lupus SER A 132 P . . . . > . - . . . . ? -0.699 69.3  -131.1 -102.0 117.7  -12.2 2.3   -18.7 
KLK15_Canis_lupus LEU A 133 P . . . . P . - . . . . ? -0.556 37.2  -105.0 -48.9  122.2  -11.1 0.9   -15.3 
KLK15_Canis_lupus PRO A 134 P . . . . < . - . . . . ? -0.402 18.7  -142.0 -52.0  140.4  -11.6 -2.9  -15.3 
KLK15_Canis_lupus ASP A 135 S . . . . . S + . . . . ? 0.702  83.6  65.6   -75.6  -18.4  -14.6 -3.8  -13.3 
KLK15_Canis_lupus THR A 136 B . . . . . S - D R P . ? -0.741 94.9  -99.7  -110.2 150.5  -12.7 -6.9  -12.1 
KLK15_Canis_lupus LEU A 137 . . . . . . . - . . . . ? -0.452 39.3  -155.9 -64.1  134.9  -9.6  -7.2  -9.9  
KLK15_Canis_lupus HIS A 138 E . . . . . . - B F B D ? -0.878 6.3   -161.5 -118.0 149.1  -6.4  -7.7  -11.8 
KLK15_Canis_lupus CYS A 139 E . . . . . . - B F B D ? -0.946 4.3   -170.6 -130.2 147.7  -3.1  -9.3  -10.7 
KLK15_Canis_lupus ALA A 140 E . . . . . . - B F . D ? -0.998 21.9  -129.9 -138.8 134.4  0.4   -9.2  -12.0 
KLK15_Canis_lupus ASN A 141 E . . . . . . + B F . D ? -0.735 41.1  160.5  -80.6  129.4  3.5   -11.1 -11.0 
KLK15_Canis_lupus ILE A 142 E . . . . . . - B F . D ? -0.833 27.9  -134.4 -142.7 170.0  6.5   -8.9  -10.4 
KLK15_Canis_lupus SER A 143 E . . . . . . - B F F D ? -0.964 29.6  -100.5 -129.4 153.7  9.9   -8.9  -8.7  
KLK15_Canis_lupus VAL A 144 E . . . . > . - B F F . ? -0.517 37.4  -142.8 -69.7  134.7  11.8  -6.4  -6.5  
KLK15_Canis_lupus ILE A 145 E . . . . P . - B F F . ? -0.828 21.8  -105.1 -102.4 138.3  14.3  -4.4  -8.4  
KLK15_Canis_lupus PRO A 146 P . . > . < . - . . . . ? -0.313 25.4  -125.3 -60.9  143.3  17.7  -3.5  -6.9  
KLK15_Canis_lupus ALA A 147 H . . > . . S + . . . . ? 0.852  109.7 55.9   -57.0  -39.3  17.9  0.2   -5.8  
KLK15_Canis_lupus ALA A 148 H . . > . . S + . . . . ? 0.898  110.5 43.8   -62.5  -42.5  21.0  0.7   -8.0  
KLK15_Canis_lupus SER A 149 H . . > . . S + . . . . ? 0.878  113.8 51.1   -69.4  -38.3  19.2  -0.4  -11.1 
KLK15_Canis_lupus CYS A 150 H . > X . . S + . . . . ? 0.876  103.8 57.8   -68.1  -37.6  16.1  1.6   -10.2 
KLK15_Canis_lupus ASN A 151 H . 3 < . . S + . . . . ? 0.797  96.9  63.0   -64.5  -29.8  18.1  4.8   -9.7  
KLK15_Canis_lupus LYS A 152 H . 3 < . . S + . . . . ? 0.871  110.2 39.9   -62.1  -30.9  19.4  4.4   -13.3 
KLK15_Canis_lupus ASP A 153 H . < < . . S + . . . . ? 0.760  130.3 28.9   -88.5  -27.2  15.8  4.9   -14.3 
KLK15_Canis_lupus TYR A 154 S . > X . . S - . . . . ? -0.561 82.9  -161.4 -129.7 68.3   15.0  7.6   -11.7 
KLK15_Canis_lupus PRO A 155 T . 3 4 . . S - . . . . ? -0.316 74.4  -7.2   -63.7  119.4  18.3  9.5   -11.0 
KLK15_Canis_lupus GLY A 156 T . 3 4 . . S + . . . . ? 0.463  116.4 88.2   83.8   5.6    18.2  11.5  -7.6  
KLK15_Canis_lupus ARG A 157 T . < 4 . . . + . . . . ? 0.617  61.8  90.1   -112.9 -18.5  14.5  10.7  -7.1  
KLK15_Canis_lupus LEU A 158 . . . < . . . - . . . . ? -0.706 57.8  -167.0 -87.3  122.9  14.7  7.4   -5.2  
KLK15_Canis_lupus VAL A 159 . . > . . . . - . . . . ? -0.681 36.1  -104.3 -103.7 165.0  14.8  7.7   -1.4  
KLK15_Canis_lupus ALA A 160 T . 3 . . . S + . . . . ? 0.723  119.5 60.1   -61.9  -21.4  15.7  5.0   1.1   
KLK15_Canis_lupus SER A 161 T . 3 . . . S + . . . . ? 0.334  96.6  80.1   -90.5  8.5    12.1  4.6   2.1   
KLK15_Canis_lupus MET A 162 E . < . . . . - B G . G ? -0.850 57.9  -166.6 -118.3 148.4  11.1  3.7   -1.5  
KLK15_Canis_lupus LEU A 163 E . . . . . . - B G . G ? -0.978 12.1  -137.3 -133.7 152.5  11.4  0.4   -3.4  
KLK15_Canis_lupus CYS A 164 E . . . . . . + B G F G ? -0.856 21.1  175.6  -109.1 140.5  11.1  -0.6  -7.1  
KLK15_Canis_lupus ALA A 165 E . . . . . . + B G F G ? -0.995 13.6  131.9  -144.6 142.5  9.3   -3.5  -8.6  
KLK15_Canis_lupus GLY A 166 E . . . . . . - B G F . ? -0.971 55.3  -65.1  -171.7 176.7  8.7   -4.7  -12.0 
KLK15_Canis_lupus ALA A 167 . . > . . . . - . . . . ? -0.627 50.6  -113.7 -84.0  122.9  8.8   -7.7  -14.5 
KLK15_Canis_lupus GLU A 168 T . 3 . . . S + . . . . ? -0.565 103.1 20.3   -48.4  106.5  12.3  -9.2  -15.4 
KLK15_Canis_lupus GLY A 169 T . 3 . . . S - . . . . ? 0.564  127.9 -54.1  103.3  17.1   12.7  -8.3  -19.2 
KLK15_Canis_lupus GLY A 170 S . < . . . S + . . . . ? 0.252  96.6  70.2   93.7   101.0  10.1  -5.4  -19.8 
KLK15_Canis_lupus GLY A 171 . . . . . . . + . . . . ? 0.410  54.6  93.5   139.3  42.4   6.4   -5.1  -19.2 
KLK15_Canis_lupus THR A 172 . . . . . . . + . . . . ? -0.913 44.8  170.4  -146.7 90.9   4.8   -4.8  -15.7 
KLK15_Canis_lupus GLU A 173 . . . . . . . - . . . . ? -0.981 31.8  -148.0 -104.5 120.7  4.3   -1.1  -14.7 
KLK15_Canis_lupus SER A 174 B . . . . . . - A B A . ? -0.893 34.9  -150.9 -75.3  87.2   2.4   0.3   -11.6 
KLK15_Canis_lupus CYS A 175 . . > . . . . - . . . . ? -0.790 16.2  -124.6 -61.6  128.3  1.2   3.5   -13.3 
KLK15_Canis_lupus GLU A 176 T . 3 . . . S + . . . . ? -0.847 95.6  60.3   -68.5  74.9   0.5   6.8   -11.2 
KLK15_Canis_lupus GLY A 177 T . 3 . . . S + . . . . ? 0.186  102.4 17.9   155.9  48.6   -3.0  7.2   -12.6 
KLK15_Canis_lupus VAL A 178 S . < . . . S + . . . . ? -0.404 109.6 18.1   152.6  64.5   -5.6  4.5   -11.9 
KLK15_Canis_lupus THR A 179 . . . . . . . - . . . . ? 0.890  47.1  -168.0 158.9  86.4   -5.2  1.7   -9.1  
KLK15_Canis_lupus ARG A 180 . . . . . . . + . . . . ? -0.901 32.5  161.4  -64.7  82.7   -2.7  1.9   -6.0  
KLK15_Canis_lupus GLY A 181 . . . . . . . - . . . . ? -0.793 39.7  -73.9  -116.6 171.2  -2.8  -1.6  -4.7  
KLK15_Canis_lupus PRO A 182 E . . . . . . - B H . H ? -0.515 26.7  -142.8 -74.1  135.5  -0.7  -3.8  -2.4  
KLK15_Canis_lupus LEU A 183 E . . . . . . - B H E H ? -0.957 28.0  -172.0 -94.0  111.0  2.7   -5.3  -3.3  
KLK15_Canis_lupus VAL A 184 E . . . . . . - B H E H ? -0.922 11.3  -171.4 -116.4 124.3  2.6   -8.7  -1.6  
KLK15_Canis_lupus CYS A 185 E . > . . . S - B H . H ? -0.968 75.4  -21.3  -115.7 120.3  5.6   -11.0 -1.4  
KLK15_Canis_lupus ARG A 186 T . 3 . . . S - . . . . ? 0.879  130.2 -49.0  51.7   32.8   5.2   -14.5 -0.0  
KLK15_Canis_lupus GLY A 187 T . 3 . . . S + . . . . ? 0.593  116.8 110.9  90.3   10.5   2.0   -13.4 1.7   
KLK15_Canis_lupus VAL A 188 E . < . . . S - B I C H ? -0.955 72.8  -114.1 -122.5 141.4  3.5   -10.3 3.3   
KLK15_Canis_lupus LEU A 189 E . . . . . . + B I . H ? -0.596 44.3  158.6  -75.6  114.2  2.8   -6.6  2.6   
KLK15_Canis_lupus GLN A 190 E . . . . . . + B I . . ? 0.696  56.2  16.6   -111.0 -24.0  6.1   -5.2  1.2   
KLK15_Canis_lupus GLY A 191 E . . . . . . - B I I H ? -0.987 50.0  -144.3 -154.1 154.3  4.9   -2.1  -0.7  
KLK15_Canis_lupus ILE A 192 E . . . . . . - B I I H ? -0.995 42.1  -110.5 -116.8 121.7  2.2   0.5   -1.4  
KLK15_Canis_lupus VAL A 193 E . . . . . . + B I I . ? -0.366 50.2  162.3  -54.1  120.9  2.0   1.7   -4.9  
KLK15_Canis_lupus SER A 194 E . . . . . . - B I . . ? 0.818  50.0  -36.1  -111.3 -55.7  3.2   5.3   -4.6  
KLK15_Canis_lupus TRP A 195 E . . . . . . + B I I . ? -0.973 46.2  175.4  -166.0 167.9  4.2   6.7   -8.1  
KLK15_Canis_lupus GLY A 196 . . . . . . . - . . . . ? -0.944 48.3  -54.6  -169.7 170.5  5.7   6.0   -11.6 
KLK15_Canis_lupus ASP A 197 . . . . . . . - . . . . ? -0.452 58.8  -111.1 -61.1  143.5  6.3   7.6   -14.9 
KLK15_Canis_lupus VAL A 198 S . . . . . S + . . . . ? -0.982 100.8 42.9   -113.1 130.0  3.3   9.2   -16.8 
KLK15_Canis_lupus PRO A 199 S . > . . . S - . . . . ? 0.562  79.1  -151.5 -81.1  131.8  2.2   8.1   -19.5 
KLK15_Canis_lupus CYS A 200 T . 3 . . . S + . . . . ? 0.541  87.5  63.3   -52.9  17.1   2.3   4.3   -18.2 
KLK15_Canis_lupus ASP A 201 T . 3 . . . S + . . . . ? 0.510  90.6  53.0   -143.4 21.1   2.8   3.3   -21.9 
KLK15_Canis_lupus THR A 202 S . < . . . S + . . . . ? 0.629  95.7  61.4   -138.5 9.0    6.0   4.8   -23.2 
KLK15_Canis_lupus THR A 203 . . . . . . . - . . . . ? -0.879 62.6  -141.9 -146.1 126.4  8.8   3.7   -20.8 
KLK15_Canis_lupus THR A 204 . . . . . . . + . . . . ? -0.100 61.8  138.5  -60.8  33.8   10.3  0.1   -19.6 
KLK15_Canis_lupus LYS A 205 P . . . . > . - . . . . ? -0.591 54.8  -116.2 -99.5  142.4  10.6  1.7   -16.1 
KLK15_Canis_lupus PRO A 206 P . . . . P . - . . . . ? -0.271 32.0  -103.4 -64.1  153.4  9.7   -0.1  -12.8 
KLK15_Canis_lupus GLY A 207 E . . . . < . - B J G . ? -0.542 30.7  -129.7 -71.2  151.2  6.9   1.1   -10.4 
KLK15_Canis_lupus VAL A 208 E . . . . . . - B J G I ? -0.919 26.9  -172.4 -108.3 130.1  7.8   2.9   -7.3  
KLK15_Canis_lupus TYR A 209 E . . . . . . - B J G I ? -0.856 32.7  -108.6 -119.9 146.0  6.3   1.7   -4.0  
KLK15_Canis_lupus THR A 210 E . . . . . . - B J G I ? -0.707 40.4  -125.2 -68.2  122.1  6.3   3.0   -0.5  
KLK15_Canis_lupus LYS A 211 E . > . . . . - B J . I ? -0.675 21.8  -162.4 -74.0  102.1  8.6   0.6   1.4   
KLK15_Canis_lupus VAL A 212 G . > . . . S + . . . . ? 0.859  85.1  60.9   -58.9  -41.6  6.3   -0.6  4.2   
KLK15_Canis_lupus CYS A 213 G . > . . . S + . . . . ? 0.805  97.2  61.8   -58.6  -25.0  9.2   -2.0  6.4   
KLK15_Canis_lupus SER A 214 G . < . . . S + . . . . ? 0.699  111.9 37.2   -73.6  -15.2  10.6  1.6   6.5   
KLK15_Canis_lupus TYR A 215 G . < > . . S + . . . . ? 0.119  81.0  110.8  -123.1 17.8   7.4   2.7   8.3   
KLK15_Canis_lupus LEU A 216 H . < > . . S + . . . . ? 0.902  79.5  49.8   -63.7  -44.4  6.7   -0.2  10.6  
KLK15_Canis_lupus GLU A 217 H . . > . . S + . . . . ? 0.931  113.3 46.2   -61.0  -45.4  7.4   1.6   13.7  
KLK15_Canis_lupus TRP A 218 H . . > . . S + . . . . ? 0.916  112.5 51.3   -62.1  -43.6  5.2   4.5   12.7  
KLK15_Canis_lupus ILE A 219 H . . X . . S + . . . . ? 0.946  113.3 43.6   -60.4  -49.8  2.4   2.1   11.7  
KLK15_Canis_lupus LYS A 220 H . . X . . S + . . . . ? 0.904  115.0 48.6   -65.6  -44.6  2.4   0.2   14.9  
KLK15_Canis_lupus GLU A 221 H . . X . . S + . . . . ? 0.894  111.5 49.0   -64.3  -44.2  2.7   3.3   17.1  
KLK15_Canis_lupus THR A 222 H . . X . . S + . . . . ? 0.905  110.2 51.6   -62.9  -41.9  -0.1  5.1   15.3  
KLK15_Canis_lupus MET A 223 H . . < . . S + . . . . ? 0.888  111.9 47.8   -63.5  -36.1  -2.4  2.0   15.6  
KLK15_Canis_lupus LYS A 224 H . . < . . S + . . . . ? 0.891  111.0 48.9   -71.6  -42.0  -1.8  1.8   19.3  
KLK15_Canis_lupus ARG A 225 H . . < . . . . . . . . ? 0.726  .     .      -74.4  -16.9  -2.4  5.5   20.0  
KLK15_Canis_lupus ASN A 226 . . . < . . . . . . . . ? 0.677  .     .      -120.0 .      -5.7  5.5   18.1  
# 
loop_
_dssp_struct_ladder.id 
_dssp_struct_ladder.sheet_id 
_dssp_struct_ladder.range_id_1 
_dssp_struct_ladder.range_id_2 
_dssp_struct_ladder.type 
_dssp_struct_ladder.beg_1_label_comp_id 
_dssp_struct_ladder.beg_1_label_asym_id 
_dssp_struct_ladder.beg_1_label_seq_id 
_dssp_struct_ladder.pdbx_beg_1_PDB_ins_code 
_dssp_struct_ladder.end_1_label_comp_id 
_dssp_struct_ladder.end_1_label_asym_id 
_dssp_struct_ladder.end_1_label_seq_id 
_dssp_struct_ladder.pdbx_end_1_PDB_ins_code 
_dssp_struct_ladder.beg_1_auth_comp_id 
_dssp_struct_ladder.beg_1_auth_asym_id 
_dssp_struct_ladder.beg_1_auth_seq_id 
_dssp_struct_ladder.end_1_auth_comp_id 
_dssp_struct_ladder.end_1_auth_asym_id 
_dssp_struct_ladder.end_1_auth_seq_id 
_dssp_struct_ladder.beg_2_label_comp_id 
_dssp_struct_ladder.beg_2_label_asym_id 
_dssp_struct_ladder.beg_2_label_seq_id 
_dssp_struct_ladder.pdbx_beg_2_PDB_ins_code 
_dssp_struct_ladder.end_2_label_comp_id 
_dssp_struct_ladder.end_2_label_asym_id 
_dssp_struct_ladder.end_2_label_seq_id 
_dssp_struct_ladder.pdbx_end_2_PDB_ins_code 
_dssp_struct_ladder.beg_2_auth_comp_id 
_dssp_struct_ladder.beg_2_auth_asym_id 
_dssp_struct_ladder.beg_2_auth_seq_id 
_dssp_struct_ladder.end_2_auth_comp_id 
_dssp_struct_ladder.end_2_auth_asym_id 
_dssp_struct_ladder.end_2_auth_seq_id 
A A A B anti-parallel ILE A 2   ? ILE A 2   ? ILE A 2   ILE A 2   SER A 174 ? SER A 174 ? SER A 174 SER A 174 
B B C F anti-parallel GLU A 6   ? GLU A 7   ? GLU A 6   GLU A 7   CYS A 139 ? HIS A 138 ? CYS A 139 HIS A 138 
C B D I parallel      ALA A 106 ? ALA A 106 ? ALA A 106 ALA A 106 VAL A 188 ? VAL A 188 ? VAL A 188 VAL A 188 
D B E F anti-parallel ALA A 117 ? GLY A 122 ? ALA A 117 GLY A 122 SER A 143 ? HIS A 138 ? SER A 143 HIS A 138 
E B E H anti-parallel VAL A 119 ? VAL A 120 ? VAL A 119 VAL A 120 VAL A 184 ? LEU A 183 ? VAL A 184 LEU A 183 
F B F G anti-parallel SER A 143 ? ILE A 145 ? SER A 143 ILE A 145 GLY A 166 ? CYS A 164 ? GLY A 166 CYS A 164 
G B G J anti-parallel MET A 162 ? ALA A 165 ? MET A 162 ALA A 165 THR A 210 ? GLY A 207 ? THR A 210 GLY A 207 
H B H I anti-parallel PRO A 182 ? CYS A 185 ? PRO A 182 CYS A 185 ILE A 192 ? VAL A 188 ? ILE A 192 VAL A 188 
I B I J anti-parallel GLY A 191 ? TRP A 195 ? GLY A 191 TRP A 195 LYS A 211 ? VAL A 208 ? LYS A 211 VAL A 208 
J C K L anti-parallel GLN A 16  ? GLU A 21  ? GLN A 16  GLU A 21  SER A 30  ? ARG A 24  ? SER A 30  ARG A 24  
K C K N anti-parallel VAL A 17  ? GLU A 21  ? VAL A 17  GLU A 21  LEU A 52  ? MET A 48  ? LEU A 52  MET A 48  
L C L M anti-parallel SER A 30  ? LEU A 31  ? SER A 30  LEU A 31  LEU A 38  ? VAL A 37  ? LEU A 38  VAL A 37  
M C M P anti-parallel TRP A 36  ? SER A 39  ? TRP A 36  SER A 39  ARG A 91  ? MET A 88  ? ARG A 91  MET A 88  
N C N O anti-parallel ARG A 49  ? LEU A 52  ? ARG A 49  LEU A 52  THR A 68  ? GLN A 65  ? THR A 68  GLN A 65  
O C O P anti-parallel LEU A 69  ? PRO A 74  ? LEU A 69  PRO A 74  LEU A 92  ? MET A 88  ? LEU A 92  MET A 88  
P D Q R anti-parallel ASN A 56  ? ASN A 56  ? ASN A 56  ASN A 56  THR A 136 ? THR A 136 ? THR A 136 THR A 136 
Q E S T anti-parallel GLU A 79  ? GLU A 79  ? GLU A 79  GLU A 79  ARG A 84  ? ARG A 84  ? ARG A 84  ARG A 84  
# 
loop_
_dssp_struct_bridge_pairs.id 
_dssp_struct_bridge_pairs.label_comp_id 
_dssp_struct_bridge_pairs.label_seq_id 
_dssp_struct_bridge_pairs.label_asym_id 
_dssp_struct_bridge_pairs.auth_seq_id 
_dssp_struct_bridge_pairs.auth_asym_id 
_dssp_struct_bridge_pairs.pdbx_PDB_ins_code 
_dssp_struct_bridge_pairs.acceptor_1_label_comp_id 
_dssp_struct_bridge_pairs.acceptor_1_label_seq_id 
_dssp_struct_bridge_pairs.acceptor_1_label_asym_id 
_dssp_struct_bridge_pairs.acceptor_1_auth_seq_id 
_dssp_struct_bridge_pairs.acceptor_1_auth_asym_id 
_dssp_struct_bridge_pairs.acceptor_1_pdbx_PDB_ins_code 
_dssp_struct_bridge_pairs.acceptor_1_energy 
_dssp_struct_bridge_pairs.acceptor_2_label_comp_id 
_dssp_struct_bridge_pairs.acceptor_2_label_seq_id 
_dssp_struct_bridge_pairs.acceptor_2_label_asym_id 
_dssp_struct_bridge_pairs.acceptor_2_auth_seq_id 
_dssp_struct_bridge_pairs.acceptor_2_auth_asym_id 
_dssp_struct_bridge_pairs.acceptor_2_pdbx_PDB_ins_code 
_dssp_struct_bridge_pairs.acceptor_2_energy 
_dssp_struct_bridge_pairs.donor_1_label_comp_id 
_dssp_struct_bridge_pairs.donor_1_label_seq_id 
_dssp_struct_bridge_pairs.donor_1_label_asym_id 
_dssp_struct_bridge_pairs.donor_1_auth_seq_id 
_dssp_struct_bridge_pairs.donor_1_auth_asym_id 
_dssp_struct_bridge_pairs.donor_1_pdbx_PDB_ins_code 
_dssp_struct_bridge_pairs.donor_1_energy 
_dssp_struct_bridge_pairs.donor_2_label_comp_id 
_dssp_struct_bridge_pairs.donor_2_label_seq_id 
_dssp_struct_bridge_pairs.donor_2_label_asym_id 
_dssp_struct_bridge_pairs.donor_2_auth_seq_id 
_dssp_struct_bridge_pairs.donor_2_auth_asym_id 
_dssp_struct_bridge_pairs.donor_2_pdbx_PDB_ins_code 
_dssp_struct_bridge_pairs.donor_2_energy 
1   LYS 1   A 1   A ? ?   ?   ? ?   ? ? ?    ?   ?   ? ?   ? ? ?    CYS 175 A 175 A ? -0.8 LEU 3   A 3   A ? -0.6 
2   ILE 2   A 2   A ? LEU 125 A 125 A ? -1.2 GLY 124 A 124 A ? -0.2 GLY 5   A 5   A ? -1.9 GLY 4   A 4   A ? -0.3 
3   LEU 3   A 3   A ? GLU 173 A 173 A ? -1.0 LYS 1   A 1   A ? -0.6 GLU 6   A 6   A ? -0.1 GLU 173 A 173 A ? -0.1 
4   GLY 4   A 4   A ? ILE 2   A 2   A ? -0.3 GLY 5   A 5   A ? -0.3 ASN 141 A 141 A ? -0.3 GLU 6   A 6   A ? -0.3 
5   GLY 5   A 5   A ? ILE 2   A 2   A ? -1.9 ALA 140 A 140 A ? -0.1 GLU 7   A 7   A ? -0.3 GLY 4   A 4   A ? -0.3 
6   GLU 6   A 6   A ? CYS 139 A 139 A ? -2.4 GLY 4   A 4   A ? -0.3 CYS 139 A 139 A ? -3.2 GLU 9   A 9   A ? -0.1 
7   GLU 7   A 7   A ? GLY 5   A 5   A ? -0.3 HIS 138 A 138 A ? -0.2 HIS 138 A 138 A ? -0.3 GLU 9   A 9   A ? -0.1 
8   CYS 8   A 8   A ? LEU 137 A 137 A ? -2.7 HIS 55  A 55  A ? -0.1 LEU 137 A 137 A ? -0.1 HIS 11  A 11  A ? -0.1 
9   GLU 9   A 9   A ? PRO 10  A 10  A ? -0.1 GLU 7   A 7   A ? -0.1 SER 12  A 12  A ? -2.3 GLN 13  A 13  A ? -0.3 
10  PRO 10  A 10  A ? ?   ?   ? ?   ? ? ?    ?   ?   ? ?   ? ? ?    GLU 9   A 9   A ? -0.1 HIS 55  A 55  A ? -0.1 
11  HIS 11  A 11  A ? GLN 13  A 13  A ? -0.1 GLU 54  A 54  A ? -0.1 HIS 55  A 55  A ? -0.1 GLU 9   A 9   A ? -0.1 
12  SER 12  A 12  A ? GLU 9   A 9   A ? -2.3 GLN 13  A 13  A ? -0.2 HIS 11  A 11  A ? -0.1 TRP 15  A 15  A ? -0.1 
13  GLN 13  A 13  A ? GLU 9   A 9   A ? -0.3 PRO 14  A 14  A ? -0.1 GLN 16  A 16  A ? -2.1 SER 12  A 12  A ? -0.2 
14  PRO 14  A 14  A ? ?   ?   ? ?   ? ? ?    ?   ?   ? ?   ? ? ?    ARG 103 A 103 A ? -1.1 GLY 53  A 53  A ? -0.3 
15  TRP 15  A 15  A ? VAL 102 A 102 A ? -0.2 PRO 104 A 104 A ? -0.1 LEU 31  A 31  A ? -2.6 VAL 17  A 17  A ? -0.2 
16  GLN 16  A 16  A ? GLN 13  A 13  A ? -2.1 SER 30  A 30  A ? -0.2 GLY 53  A 53  A ? -0.7 ALA 18  A 18  A ? -0.4 
17  VAL 17  A 17  A ? ALA 29  A 29  A ? -2.2 TRP 15  A 15  A ? -0.2 ALA 29  A 29  A ? -2.1 LEU 19  A 19  A ? -0.6 
18  ALA 18  A 18  A ? ARG 51  A 51  A ? -2.7 GLN 16  A 16  A ? -0.4 ARG 51  A 51  A ? -3.0 PHE 20  A 20  A ? -0.5 
19  LEU 19  A 19  A ? CYS 27  A 27  A ? -3.5 VAL 17  A 17  A ? -0.6 ASN 26  A 26  A ? -3.7 CYS 27  A 27  A ? -1.1 
20  PHE 20  A 20  A ? ARG 49  A 49  A ? -3.1 ALA 18  A 18  A ? -0.5 ARG 49  A 49  A ? -2.1 ARG 22  A 22  A ? -0.4 
21  GLU 21  A 21  A ? ARG 24  A 24  A ? -3.3 LEU 19  A 19  A ? -0.4 ARG 24  A 24  A ? -2.1 MET 48  A 48  A ? -0.2 
22  ARG 22  A 22  A ? PHE 47  A 47  A ? -0.7 PHE 20  A 20  A ? -0.4 GLU 21  A 21  A ? -0.1 PHE 25  A 25  A ? -0.1 
23  GLY 23  A 23  A ? ARG 24  A 24  A ? -0.2 ARG 49  A 49  A ? -0.0 PHE 25  A 25  A ? -0.4 ARG 22  A 22  A ? -0.3 
24  ARG 24  A 24  A ? GLU 21  A 21  A ? -2.1 PHE 25  A 25  A ? -0.0 GLU 21  A 21  A ? -3.3 GLY 23  A 23  A ? -0.2 
25  PHE 25  A 25  A ? GLY 23  A 23  A ? -0.4 PHE 20  A 20  A ? -0.2 PHE 20  A 20  A ? -0.2 GLY 28  A 28  A ? -0.1 
26  ASN 26  A 26  A ? LEU 19  A 19  A ? -3.7 CYS 27  A 27  A ? -0.4 GLY 28  A 28  A ? -0.3 THR 179 A 179 A ? -0.3 
27  CYS 27  A 27  A ? LEU 19  A 19  A ? -1.1 THR 179 A 179 A ? -0.1 LEU 19  A 19  A ? -3.5 ASN 26  A 26  A ? -0.4 
28  GLY 28  A 28  A ? ARG 180 A 180 A ? -0.7 ASN 26  A 26  A ? -0.3 ALA 40  A 40  A ? -0.5 SER 30  A 30  A ? -0.2 
29  ALA 29  A 29  A ? VAL 17  A 17  A ? -2.1 CYS 27  A 27  A ? -0.2 VAL 17  A 17  A ? -2.2 LEU 31  A 31  A ? -0.4 
30  SER 30  A 30  A ? LEU 38  A 38  A ? -2.4 GLY 28  A 28  A ? -0.2 LEU 38  A 38  A ? -3.5 ILE 32  A 32  A ? -0.6 
31  LEU 31  A 31  A ? TRP 15  A 15  A ? -2.6 ALA 29  A 29  A ? -0.4 VAL 105 A 105 A ? -2.7 VAL 37  A 37  A ? -0.2 
32  ILE 32  A 32  A ? TRP 36  A 36  A ? -2.3 SER 30  A 30  A ? -0.6 GLU 34  A 34  A ? -0.2 LEU 107 A 107 A ? -0.2 
33  SER 33  A 33  A ? TRP 36  A 36  A ? -1.4 ALA 106 A 106 A ? -0.1 ILE 32  A 32  A ? -0.3 ALA 96  A 96  A ? -0.1 
34  GLU 34  A 34  A ? ILE 32  A 32  A ? -0.2 HIS 35  A 35  A ? -0.2 ALA 96  A 96  A ? -3.4 ARG 94  A 94  A ? -0.1 
35  HIS 35  A 35  A ? PRO 95  A 95  A ? -0.2 TRP 36  A 36  A ? -0.1 LEU 92  A 92  A ? -2.8 VAL 37  A 37  A ? -0.4 
36  TRP 36  A 36  A ? ARG 91  A 91  A ? -0.2 LEU 89  A 89  A ? -0.0 ILE 32  A 32  A ? -2.3 SER 33  A 33  A ? -1.4 
37  VAL 37  A 37  A ? LEU 90  A 90  A ? -2.6 HIS 35  A 35  A ? -0.4 LEU 90  A 90  A ? -3.0 SER 39  A 39  A ? -0.5 
38  LEU 38  A 38  A ? SER 30  A 30  A ? -3.5 TRP 36  A 36  A ? -0.4 SER 30  A 30  A ? -2.4 ALA 40  A 40  A ? -0.3 
39  SER 39  A 39  A ? MET 88  A 88  A ? -2.7 VAL 37  A 37  A ? -0.5 MET 88  A 88  A ? -2.8 ALA 41  A 41  A ? -0.3 
40  ALA 40  A 40  A ? GLY 28  A 28  A ? -0.5 LEU 38  A 38  A ? -0.3 CYS 43  A 43  A ? -1.6 VAL 87  A 87  A ? -0.2 
41  ALA 41  A 41  A ? SER 39  A 39  A ? -0.3 HIS 42  A 42  A ? -0.3 GLN 44  A 44  A ? -1.6 ALA 40  A 40  A ? -0.1 
42  HIS 42  A 42  A ? CYS 43  A 43  A ? -0.3 HIS 83  A 83  A ? -0.1 ALA 41  A 41  A ? -0.3 SER 194 A 194 A ? -0.0 
43  CYS 43  A 43  A ? ALA 40  A 40  A ? -1.6 GLY 28  A 28  A ? -0.1 HIS 42  A 42  A ? -0.3 ALA 41  A 41  A ? -0.2 
44  GLN 44  A 44  A ? ALA 41  A 41  A ? -1.6 ALA 40  A 40  A ? -0.1 ARG 46  A 46  A ? -0.2 ALA 41  A 41  A ? -0.0 
45  THR 45  A 45  A ? CYS 43  A 43  A ? -0.1 ARG 46  A 46  A ? -0.0 MET 48  A 48  A ? -0.3 CYS 43  A 43  A ? -0.0 
46  ARG 46  A 46  A ? PHE 47  A 47  A ? -0.2 GLN 44  A 44  A ? -0.2 MET 48  A 48  A ? -0.4 GLN 44  A 44  A ? -0.0 
47  PHE 47  A 47  A ? ARG 49  A 49  A ? -0.0 GLN 44  A 44  A ? -0.0 ARG 22  A 22  A ? -0.7 ARG 49  A 49  A ? -0.4 
48  MET 48  A 48  A ? ARG 46  A 46  A ? -0.4 THR 45  A 45  A ? -0.3 LEU 69  A 69  A ? -0.7 ALA 50  A 50  A ? -0.4 
49  ARG 49  A 49  A ? PHE 20  A 20  A ? -2.1 PHE 47  A 47  A ? -0.4 PHE 20  A 20  A ? -3.1 ARG 51  A 51  A ? -0.5 
50  ALA 50  A 50  A ? ARG 67  A 67  A ? -2.7 MET 48  A 48  A ? -0.4 ARG 67  A 67  A ? -3.3 LEU 52  A 52  A ? -0.5 
51  ARG 51  A 51  A ? ALA 18  A 18  A ? -3.0 ARG 49  A 49  A ? -0.5 ALA 18  A 18  A ? -2.7 GLU 54  A 54  A ? -0.3 
52  LEU 52  A 52  A ? GLN 65  A 65  A ? -2.8 ALA 50  A 50  A ? -0.5 GLN 65  A 65  A ? -2.2 VAL 17  A 17  A ? -0.1 
53  GLY 53  A 53  A ? GLN 16  A 16  A ? -0.7 ARG 51  A 51  A ? -0.3 HIS 55  A 55  A ? -0.3 GLU 64  A 64  A ? -0.2 
54  GLU 54  A 54  A ? GLN 16  A 16  A ? -0.4 ARG 51  A 51  A ? -0.3 GLY 53  A 53  A ? -0.2 LEU 57  A 57  A ? -0.1 
55  HIS 55  A 55  A ? GLY 53  A 53  A ? -0.3 ASN 56  A 56  A ? -0.3 LEU 137 A 137 A ? -2.3 LEU 57  A 57  A ? -0.4 
56  ASN 56  A 56  A ? LYS 59  A 59  A ? -0.4 THR 136 A 136 A ? -0.2 LYS 59  A 59  A ? -0.6 HIS 55  A 55  A ? -0.3 
57  LEU 57  A 57  A ? ASP 135 A 135 A ? -2.9 HIS 55  A 55  A ? -0.4 THR 136 A 136 A ? -0.1 ASN 56  A 56  A ? -0.1 
58  ARG 58  A 58  A ? ASP 135 A 135 A ? -0.3 LYS 59  A 59  A ? -0.1 ARG 60  A 60  A ? -0.4 LEU 57  A 57  A ? -0.2 
59  LYS 59  A 59  A ? ASN 56  A 56  A ? -0.6 ASP 135 A 135 A ? -0.2 ASP 61  A 61  A ? -0.7 ASN 56  A 56  A ? -0.4 
60  ARG 60  A 60  A ? ARG 58  A 58  A ? -0.4 ASP 61  A 61  A ? -0.1 LEU 57  A 57  A ? -0.1 GLU 54  A 54  A ? -0.1 
61  ASP 61  A 61  A ? LYS 59  A 59  A ? -0.7 ASN 56  A 56  A ? -0.2 ARG 60  A 60  A ? -0.1 GLU 54  A 54  A ? -0.0 
62  GLY 62  A 62  A ? PRO 63  A 63  A ? -0.1 GLU 64  A 64  A ? -0.0 GLU 54  A 54  A ? -0.1 ARG 60  A 60  A ? -0.0 
63  PRO 63  A 63  A ? ?   ?   ? ?   ? ? ?    ?   ?   ? ?   ? ? ?    GLU 54  A 54  A ? -0.1 LEU 52  A 52  A ? -0.1 
64  GLU 64  A 64  A ? GLY 53  A 53  A ? -0.2 ARG 51  A 51  A ? -0.1 LEU 66  A 66  A ? -0.5 GLY 53  A 53  A ? -0.2 
65  GLN 65  A 65  A ? LEU 52  A 52  A ? -2.2 ARG 67  A 67  A ? -0.0 LEU 52  A 52  A ? -2.8 ARG 67  A 67  A ? -0.6 
66  LEU 66  A 66  A ? GLU 64  A 64  A ? -0.5 ARG 51  A 51  A ? -0.2 THR 68  A 68  A ? -0.4 ARG 51  A 51  A ? -0.2 
67  ARG 67  A 67  A ? ALA 50  A 50  A ? -3.3 GLN 65  A 65  A ? -0.6 ALA 50  A 50  A ? -2.7 LEU 69  A 69  A ? -0.2 
68  THR 68  A 68  A ? LEU 66  A 66  A ? -0.4 ARG 49  A 49  A ? -0.2 THR 93  A 93  A ? -3.0 ALA 70  A 70  A ? -0.5 
69  LEU 69  A 69  A ? MET 48  A 48  A ? -0.7 LEU 92  A 92  A ? -0.2 LEU 92  A 92  A ? -0.2 ILE 72  A 72  A ? -0.1 
70  ALA 70  A 70  A ? ARG 91  A 91  A ? -3.5 THR 68  A 68  A ? -0.5 ILE 72  A 72  A ? -0.3 LEU 92  A 92  A ? -0.2 
71  ARG 71  A 71  A ? ARG 91  A 91  A ? -1.3 ILE 73  A 73  A ? -0.0 ARG 91  A 91  A ? -2.4 ILE 73  A 73  A ? -0.5 
72  ILE 72  A 72  A ? ALA 70  A 70  A ? -0.3 LEU 90  A 90  A ? -0.2 LEU 90  A 90  A ? -0.2 LEU 69  A 69  A ? -0.0 
73  ILE 73  A 73  A ? LEU 89  A 89  A ? -3.5 ARG 71  A 71  A ? -0.5 LEU 89  A 89  A ? -2.6 HIS 75  A 75  A ? -0.1 
74  PRO 74  A 74  A ? ?   ?   ? ?   ? ? ?    ?   ?   ? ?   ? ? ?    MET 88  A 88  A ? -0.2 ASP 86  A 86  A ? -0.1 
75  HIS 75  A 75  A ? VAL 87  A 87  A ? -2.9 HIS 85  A 85  A ? -0.3 TYR 78  A 78  A ? -2.1 VAL 87  A 87  A ? -0.0 
76  PRO 76  A 76  A ? ?   ?   ? ?   ? ? ?    ?   ?   ? ?   ? ? ?    HIS 75  A 75  A ? -0.1 HIS 85  A 85  A ? -0.0 
77  LEU 77  A 77  A ? HIS 85  A 85  A ? -0.1 GLU 79  A 79  A ? -0.1 GLU 79  A 79  A ? -0.1 HIS 75  A 75  A ? -0.1 
78  TYR 78  A 78  A ? HIS 75  A 75  A ? -2.1 VAL 87  A 87  A ? -0.1 ALA 80  A 80  A ? -0.5 HIS 85  A 85  A ? -0.2 
79  GLU 79  A 79  A ? ARG 84  A 84  A ? -2.5 LEU 77  A 77  A ? -0.1 HIS 83  A 83  A ? -1.9 ARG 84  A 84  A ? -0.8 
80  ALA 80  A 80  A ? TYR 78  A 78  A ? -0.5 HIS 81  A 81  A ? -0.2 GLU 79  A 79  A ? -0.1 TYR 78  A 78  A ? -0.0 
81  HIS 81  A 81  A ? SER 82  A 82  A ? -0.2 HIS 83  A 83  A ? -0.1 ALA 80  A 80  A ? -0.2 GLU 79  A 79  A ? -0.0 
82  SER 82  A 82  A ? ARG 84  A 84  A ? -0.1 GLU 79  A 79  A ? -0.0 HIS 81  A 81  A ? -0.2 ALA 80  A 80  A ? -0.2 
83  HIS 83  A 83  A ? GLU 79  A 79  A ? -1.9 ARG 84  A 84  A ? -0.2 ASP 86  A 86  A ? -0.9 HIS 85  A 85  A ? -0.2 
84  ARG 84  A 84  A ? GLU 79  A 79  A ? -0.8 HIS 85  A 85  A ? -0.2 GLU 79  A 79  A ? -2.5 HIS 83  A 83  A ? -0.2 
85  HIS 85  A 85  A ? HIS 83  A 83  A ? -0.2 TYR 78  A 78  A ? -0.2 VAL 87  A 87  A ? -2.0 HIS 75  A 75  A ? -0.3 
86  ASP 86  A 86  A ? HIS 83  A 83  A ? -0.9 SER 82  A 82  A ? -0.1 MET 88  A 88  A ? -0.3 HIS 85  A 85  A ? -0.2 
87  VAL 87  A 87  A ? HIS 85  A 85  A ? -2.0 ALA 40  A 40  A ? -0.2 HIS 75  A 75  A ? -2.9 LEU 89  A 89  A ? -0.3 
88  MET 88  A 88  A ? SER 39  A 39  A ? -2.8 ASP 86  A 86  A ? -0.3 SER 39  A 39  A ? -2.7 LEU 90  A 90  A ? -0.4 
89  LEU 89  A 89  A ? ILE 73  A 73  A ? -2.6 VAL 87  A 87  A ? -0.3 ILE 73  A 73  A ? -3.5 ARG 91  A 91  A ? -0.5 
90  LEU 90  A 90  A ? VAL 37  A 37  A ? -3.0 MET 88  A 88  A ? -0.4 VAL 37  A 37  A ? -2.6 LEU 92  A 92  A ? -0.5 
91  ARG 91  A 91  A ? ARG 71  A 71  A ? -2.4 LEU 89  A 89  A ? -0.5 ALA 70  A 70  A ? -3.5 ARG 71  A 71  A ? -1.3 
92  LEU 92  A 92  A ? HIS 35  A 35  A ? -2.8 LEU 90  A 90  A ? -0.5 LEU 69  A 69  A ? -0.2 ALA 96  A 96  A ? -0.0 
93  THR 93  A 93  A ? THR 68  A 68  A ? -3.0 ARG 91  A 91  A ? -0.2 LEU 92  A 92  A ? -0.1 LEU 69  A 69  A ? -0.1 
94  ARG 94  A 94  A ? THR 68  A 68  A ? -0.4 GLU 34  A 34  A ? -0.1 THR 93  A 93  A ? -0.2 ARG 97  A 97  A ? -0.1 
95  PRO 95  A 95  A ? ?   ?   ? ?   ? ? ?    ?   ?   ? ?   ? ? ?    HIS 35  A 35  A ? -0.2 ARG 97  A 97  A ? -0.1 
96  ALA 96  A 96  A ? GLU 34  A 34  A ? -3.4 SER 33  A 33  A ? -0.1 LEU 98  A 98  A ? -0.9 TRP 36  A 36  A ? -0.0 
97  ARG 97  A 97  A ? PRO 95  A 95  A ? -0.1 ARG 94  A 94  A ? -0.1 SER 99  A 99  A ? -0.2 ALA 96  A 96  A ? -0.1 
98  LEU 98  A 98  A ? ALA 96  A 96  A ? -0.9 GLN 101 A 101 A ? -0.1 ARG 100 A 100 A ? -0.2 ARG 103 A 103 A ? -0.2 
99  SER 99  A 99  A ? VAL 102 A 102 A ? -2.1 ARG 97  A 97  A ? -0.2 VAL 102 A 102 A ? -0.4 LEU 98  A 98  A ? -0.0 
100 ARG 100 A 100 A ? LEU 98  A 98  A ? -0.2 GLN 101 A 101 A ? -0.2 ARG 103 A 103 A ? -0.1 LEU 98  A 98  A ? -0.0 
101 GLN 101 A 101 A ? VAL 102 A 102 A ? -0.2 GLN 13  A 13  A ? -0.1 ARG 103 A 103 A ? -0.4 GLY 53  A 53  A ? -0.3 
102 VAL 102 A 102 A ? SER 99  A 99  A ? -0.4 LEU 52  A 52  A ? -0.1 SER 99  A 99  A ? -2.1 GLN 101 A 101 A ? -0.2 
103 ARG 103 A 103 A ? PRO 14  A 14  A ? -1.1 GLN 101 A 101 A ? -0.4 LEU 31  A 31  A ? -0.2 VAL 105 A 105 A ? -0.1 
104 PRO 104 A 104 A ? ?   ?   ? ?   ? ? ?    ?   ?   ? ?   ? ? ?    ALA 106 A 106 A ? -0.3 ILE 32  A 32  A ? -0.3 
105 VAL 105 A 105 A ? LEU 31  A 31  A ? -2.7 TRP 15  A 15  A ? -0.2 VAL 188 A 188 A ? -0.1 LEU 107 A 107 A ? -0.1 
106 ALA 106 A 106 A ? GLY 187 A 187 A ? -0.9 PRO 104 A 104 A ? -0.3 LEU 189 A 189 A ? -2.9 SER 33  A 33  A ? -0.1 
107 LEU 107 A 107 A ? ILE 32  A 32  A ? -0.2 VAL 188 A 188 A ? -0.2 GLN 190 A 190 A ? -0.1 ALA 106 A 106 A ? -0.1 
108 PRO 108 A 108 A ? ?   ?   ? ?   ? ? ?    ?   ?   ? ?   ? ? ?    LEU 107 A 107 A ? -0.1 CYS 111 A 111 A ? -0.1 
109 THR 109 A 109 A ? ARG 110 A 110 A ? -0.1 ALA 106 A 106 A ? -0.1 CYS 111 A 111 A ? -0.3 LEU 107 A 107 A ? -0.0 
110 ARG 110 A 110 A ? GLN 113 A 113 A ? -0.0 ?   ?   ? ?   ? ? ?    THR 109 A 109 A ? -0.1 CYS 213 A 213 A ? -0.1 
111 CYS 111 A 111 A ? THR 109 A 109 A ? -0.3 PRO 112 A 112 A ? -0.1 GLN 190 A 190 A ? -0.1 THR 109 A 109 A ? -0.0 
112 PRO 112 A 112 A ? ?   ?   ? ?   ? ? ?    ?   ?   ? ?   ? ? ?    CYS 111 A 111 A ? -0.1 ALA 115 A 115 A ? -0.1 
113 GLN 113 A 113 A ? PRO 114 A 114 A ? -0.1 ARG 110 A 110 A ? -0.1 GLU 116 A 116 A ? -1.9 VAL 144 A 144 A ? -0.3 
114 PRO 114 A 114 A ? ?   ?   ? ?   ? ? ?    ?   ?   ? ?   ? ? ?    ILE 145 A 145 A ? -0.2 ALA 117 A 117 A ? -0.1 
115 ALA 115 A 115 A ? VAL 144 A 144 A ? -3.4 GLU 116 A 116 A ? -0.3 ALA 117 A 117 A ? -0.2 ILE 145 A 145 A ? -0.1 
116 GLU 116 A 116 A ? GLN 113 A 113 A ? -1.9 ALA 117 A 117 A ? -0.1 VAL 144 A 144 A ? -1.7 CYS 118 A 118 A ? -0.3 
117 ALA 117 A 117 A ? SER 143 A 143 A ? -0.2 ALA 115 A 115 A ? -0.2 ARG 186 A 186 A ? -0.5 VAL 119 A 119 A ? -0.3 
118 CYS 118 A 118 A ? ILE 142 A 142 A ? -3.7 GLU 116 A 116 A ? -0.3 ILE 142 A 142 A ? -3.1 VAL 120 A 120 A ? -0.4 
119 VAL 119 A 119 A ? VAL 184 A 184 A ? -2.9 ALA 117 A 117 A ? -0.3 VAL 184 A 184 A ? -2.9 SER 121 A 121 A ? -0.4 
120 VAL 120 A 120 A ? ALA 140 A 140 A ? -2.7 CYS 118 A 118 A ? -0.4 ALA 140 A 140 A ? -2.4 GLY 122 A 122 A ? -0.3 
121 SER 121 A 121 A ? PRO 182 A 182 A ? -1.2 VAL 119 A 119 A ? -0.4 TRP 123 A 123 A ? -0.3 CYS 139 A 139 A ? -0.2 
122 GLY 122 A 122 A ? HIS 138 A 138 A ? -2.2 VAL 120 A 120 A ? -0.3 HIS 138 A 138 A ? -2.5 GLY 181 A 181 A ? -0.1 
123 TRP 123 A 123 A ? SER 121 A 121 A ? -0.3 LEU 137 A 137 A ? -0.2 THR 179 A 179 A ? -0.1 VAL 126 A 126 A ? -0.1 
124 GLY 124 A 124 A ? LEU 133 A 133 A ? -0.2 THR 179 A 179 A ? -0.2 THR 179 A 179 A ? -0.2 ILE 2   A 2   A ? -0.2 
125 LEU 125 A 125 A ? VAL 178 A 178 A ? -0.8 LEU 133 A 133 A ? -0.1 ILE 2   A 2   A ? -1.2 GLY 124 A 124 A ? -0.2 
126 VAL 126 A 126 A ? SER 132 A 132 A ? -0.4 LYS 1   A 1   A ? -0.2 GLY 4   A 4   A ? -0.3 ASP 128 A 128 A ? -0.2 
127 SER 127 A 127 A ? GLN 130 A 130 A ? -0.4 SER 132 A 132 A ? -0.2 GLN 130 A 130 A ? -0.7 VAL 126 A 126 A ? -0.1 
128 ASP 128 A 128 A ? VAL 126 A 126 A ? -0.2 HIS 129 A 129 A ? -0.2 SER 127 A 127 A ? -0.1 ASP 201 A 201 A ? -0.0 
129 HIS 129 A 129 A ? GLN 130 A 130 A ? -0.1 SER 132 A 132 A ? -0.0 VAL 131 A 131 A ? -0.5 ASP 128 A 128 A ? -0.2 
130 GLN 130 A 130 A ? SER 127 A 127 A ? -0.7 VAL 131 A 131 A ? -0.1 SER 127 A 127 A ? -0.4 VAL 126 A 126 A ? -0.2 
131 VAL 131 A 131 A ? HIS 129 A 129 A ? -0.5 LEU 125 A 125 A ? -0.1 LEU 133 A 133 A ? -0.5 GLN 130 A 130 A ? -0.1 
132 SER 132 A 132 A ? SER 127 A 127 A ? -0.1 GLY 124 A 124 A ? -0.0 VAL 126 A 126 A ? -0.4 SER 127 A 127 A ? -0.2 
133 LEU 133 A 133 A ? VAL 131 A 131 A ? -0.5 LEU 125 A 125 A ? -0.1 GLY 124 A 124 A ? -0.2 LEU 125 A 125 A ? -0.1 
134 PRO 134 A 134 A ? ?   ?   ? ?   ? ? ?    ?   ?   ? ?   ? ? ?    LEU 57  A 57  A ? -0.1 HIS 138 A 138 A ? -0.1 
135 ASP 135 A 135 A ? ASN 56  A 56  A ? -0.1 LEU 57  A 57  A ? -0.1 LEU 57  A 57  A ? -2.9 ARG 58  A 58  A ? -0.3 
136 THR 136 A 136 A ? ASN 56  A 56  A ? -0.2 LEU 57  A 57  A ? -0.1 ASN 56  A 56  A ? -0.2 HIS 138 A 138 A ? -0.2 
137 LEU 137 A 137 A ? HIS 55  A 55  A ? -2.3 ASP 135 A 135 A ? -0.3 CYS 8   A 8   A ? -2.7 CYS 139 A 139 A ? -0.3 
138 HIS 138 A 138 A ? GLY 122 A 122 A ? -2.5 GLU 7   A 7   A ? -0.3 GLY 122 A 122 A ? -2.2 ALA 140 A 140 A ? -0.3 
139 CYS 139 A 139 A ? GLU 6   A 6   A ? -3.2 LEU 137 A 137 A ? -0.3 GLU 6   A 6   A ? -2.4 ASN 141 A 141 A ? -0.4 
140 ALA 140 A 140 A ? VAL 120 A 120 A ? -2.4 HIS 138 A 138 A ? -0.3 VAL 120 A 120 A ? -2.7 ILE 142 A 142 A ? -0.5 
141 ASN 141 A 141 A ? CYS 139 A 139 A ? -0.4 GLY 4   A 4   A ? -0.3 SER 143 A 143 A ? -0.2 VAL 119 A 119 A ? -0.2 
142 ILE 142 A 142 A ? CYS 118 A 118 A ? -3.1 ALA 140 A 140 A ? -0.5 CYS 118 A 118 A ? -3.7 VAL 144 A 144 A ? -0.3 
143 SER 143 A 143 A ? GLY 166 A 166 A ? -2.3 ASN 141 A 141 A ? -0.2 GLY 166 A 166 A ? -2.6 ILE 145 A 145 A ? -0.2 
144 VAL 144 A 144 A ? GLU 116 A 116 A ? -1.7 GLN 113 A 113 A ? -0.3 ALA 115 A 115 A ? -3.4 ALA 165 A 165 A ? -0.3 
145 ILE 145 A 145 A ? CYS 164 A 164 A ? -3.3 SER 143 A 143 A ? -0.2 CYS 164 A 164 A ? -0.7 VAL 144 A 144 A ? -0.0 
146 PRO 146 A 146 A ? ?   ?   ? ?   ? ? ?    ?   ?   ? ?   ? ? ?    CYS 150 A 150 A ? -2.3 SER 149 A 149 A ? -0.4 
147 ALA 147 A 147 A ? ALA 148 A 148 A ? -0.2 SER 149 A 149 A ? -0.2 ASN 151 A 151 A ? -2.6 LYS 152 A 152 A ? -0.2 
148 ALA 148 A 148 A ? SER 149 A 149 A ? -0.2 CYS 150 A 150 A ? -0.2 LYS 152 A 152 A ? -0.9 ALA 147 A 147 A ? -0.2 
149 SER 149 A 149 A ? PRO 146 A 146 A ? -0.4 ASN 151 A 151 A ? -0.2 ASP 153 A 153 A ? -0.7 LYS 152 A 152 A ? -0.3 
150 CYS 150 A 150 A ? PRO 146 A 146 A ? -2.3 ASN 151 A 151 A ? -0.2 TYR 154 A 154 A ? -1.8 ASP 153 A 153 A ? -0.9 
151 ASN 151 A 151 A ? ALA 147 A 147 A ? -2.6 LYS 152 A 152 A ? -0.3 CYS 150 A 150 A ? -0.2 SER 149 A 149 A ? -0.2 
152 LYS 152 A 152 A ? ALA 148 A 148 A ? -0.9 SER 149 A 149 A ? -0.3 ASN 151 A 151 A ? -0.3 CYS 150 A 150 A ? -0.2 
153 ASP 153 A 153 A ? CYS 150 A 150 A ? -0.9 SER 149 A 149 A ? -0.7 ASN 151 A 151 A ? -0.2 LYS 152 A 152 A ? -0.2 
154 TYR 154 A 154 A ? CYS 150 A 150 A ? -1.8 LEU 158 A 158 A ? -0.0 ARG 157 A 157 A ? -1.7 LEU 158 A 158 A ? -0.8 
155 PRO 155 A 155 A ? ?   ?   ? ?   ? ? ?    ?   ?   ? ?   ? ? ?    LYS 152 A 152 A ? -0.1 ASN 151 A 151 A ? -0.1 
156 GLY 156 A 156 A ? LEU 158 A 158 A ? -0.1 ARG 157 A 157 A ? -0.1 ASN 151 A 151 A ? -0.0 ?   ?   ? ?   ? ? ?    
157 ARG 157 A 157 A ? TYR 154 A 154 A ? -1.7 ASN 151 A 151 A ? -0.2 VAL 159 A 159 A ? -0.5 GLY 156 A 156 A ? -0.1 
158 LEU 158 A 158 A ? TYR 154 A 154 A ? -0.8 ALA 147 A 147 A ? -0.1 ALA 160 A 160 A ? -0.2 GLY 156 A 156 A ? -0.1 
159 VAL 159 A 159 A ? ARG 157 A 157 A ? -0.5 ALA 160 A 160 A ? -0.1 MET 162 A 162 A ? -2.1 ARG 157 A 157 A ? -0.1 
160 ALA 160 A 160 A ? SER 161 A 161 A ? -0.3 LEU 158 A 158 A ? -0.2 SER 214 A 214 A ? -0.1 VAL 159 A 159 A ? -0.1 
161 SER 161 A 161 A ? SER 214 A 214 A ? -0.1 CYS 213 A 213 A ? -0.0 LYS 211 A 211 A ? -2.6 LEU 163 A 163 A ? -0.3 
162 MET 162 A 162 A ? VAL 159 A 159 A ? -2.1 THR 210 A 210 A ? -0.2 CYS 164 A 164 A ? -0.3 THR 210 A 210 A ? -0.2 
163 LEU 163 A 163 A ? TYR 209 A 209 A ? -2.4 SER 161 A 161 A ? -0.3 TYR 209 A 209 A ? -3.2 ALA 165 A 165 A ? -0.4 
164 CYS 164 A 164 A ? ILE 145 A 145 A ? -0.7 MET 162 A 162 A ? -0.3 ILE 145 A 145 A ? -3.3 GLY 166 A 166 A ? -0.4 
165 ALA 165 A 165 A ? GLY 207 A 207 A ? -1.9 LEU 163 A 163 A ? -0.4 GLY 207 A 207 A ? -2.1 SER 174 A 174 A ? -0.3 
166 GLY 166 A 166 A ? SER 143 A 143 A ? -2.6 CYS 164 A 164 A ? -0.4 SER 143 A 143 A ? -2.3 GLU 168 A 168 A ? -0.3 
167 ALA 167 A 167 A ? THR 172 A 172 A ? -0.5 ALA 165 A 165 A ? -0.3 GLY 170 A 170 A ? -1.3 GLY 169 A 169 A ? -0.3 
168 GLU 168 A 168 A ? GLY 166 A 166 A ? -0.3 GLY 169 A 169 A ? -0.2 ALA 167 A 167 A ? -0.1 ILE 145 A 145 A ? -0.0 
169 GLY 169 A 169 A ? ALA 167 A 167 A ? -0.3 THR 204 A 204 A ? -0.1 GLU 168 A 168 A ? -0.2 ALA 167 A 167 A ? -0.0 
170 GLY 170 A 170 A ? ALA 167 A 167 A ? -1.3 THR 204 A 204 A ? -0.1 THR 204 A 204 A ? -0.1 GLU 168 A 168 A ? -0.1 
171 GLY 171 A 171 A ? ALA 167 A 167 A ? -0.1 THR 172 A 172 A ? -0.1 GLU 173 A 173 A ? -0.5 GLU 168 A 168 A ? -0.1 
172 THR 172 A 172 A ? ALA 167 A 167 A ? -0.3 THR 204 A 204 A ? -0.1 ALA 167 A 167 A ? -0.5 SER 174 A 174 A ? -0.4 
173 GLU 173 A 173 A ? GLY 171 A 171 A ? -0.5 GLY 166 A 166 A ? -0.1 LEU 3   A 3   A ? -1.0 CYS 175 A 175 A ? -0.7 
174 SER 174 A 174 A ? THR 172 A 172 A ? -0.4 ALA 165 A 165 A ? -0.3 GLU 176 A 176 A ? -0.3 VAL 208 A 208 A ? -0.3 
175 CYS 175 A 175 A ? LYS 1   A 1   A ? -0.8 GLU 173 A 173 A ? -0.7 GLY 177 A 177 A ? -0.9 VAL 178 A 178 A ? -0.5 
176 GLU 176 A 176 A ? ASP 197 A 197 A ? -0.3 SER 174 A 174 A ? -0.3 CYS 200 A 200 A ? -0.1 TRP 195 A 195 A ? -0.1 
177 GLY 177 A 177 A ? CYS 175 A 175 A ? -0.9 PRO 199 A 199 A ? -0.1 GLU 176 A 176 A ? -0.2 THR 179 A 179 A ? -0.1 
178 VAL 178 A 178 A ? CYS 175 A 175 A ? -0.5 THR 179 A 179 A ? -0.1 LEU 125 A 125 A ? -0.8 CYS 175 A 175 A ? -0.2 
179 THR 179 A 179 A ? ASN 26  A 26  A ? -0.3 GLY 124 A 124 A ? -0.2 GLY 181 A 181 A ? -0.6 CYS 175 A 175 A ? -0.2 
180 ARG 180 A 180 A ? SER 174 A 174 A ? -0.1 ASN 26  A 26  A ? -0.1 GLY 28  A 28  A ? -0.7 THR 179 A 179 A ? -0.1 
181 GLY 181 A 181 A ? THR 179 A 179 A ? -0.6 CYS 27  A 27  A ? -0.1 VAL 193 A 193 A ? -1.5 LEU 183 A 183 A ? -0.2 
182 PRO 182 A 182 A ? ?   ?   ? ?   ? ? ?    ?   ?   ? ?   ? ? ?    SER 121 A 121 A ? -1.2 VAL 184 A 184 A ? -0.7 
183 LEU 183 A 183 A ? GLY 191 A 191 A ? -2.6 VAL 120 A 120 A ? -0.2 GLN 190 A 190 A ? -3.1 GLY 191 A 191 A ? -1.7 
184 VAL 184 A 184 A ? VAL 119 A 119 A ? -2.9 PRO 182 A 182 A ? -0.7 VAL 119 A 119 A ? -2.9 ARG 186 A 186 A ? -0.5 
185 CYS 185 A 185 A ? VAL 188 A 188 A ? -2.7 LEU 183 A 183 A ? -0.5 VAL 188 A 188 A ? -1.6 CYS 118 A 118 A ? -0.2 
186 ARG 186 A 186 A ? VAL 184 A 184 A ? -0.5 ALA 117 A 117 A ? -0.5 CYS 185 A 185 A ? -0.2 LEU 189 A 189 A ? -0.1 
187 GLY 187 A 187 A ? VAL 188 A 188 A ? -0.2 VAL 184 A 184 A ? -0.1 ALA 106 A 106 A ? -0.9 LEU 189 A 189 A ? -0.4 
188 VAL 188 A 188 A ? CYS 185 A 185 A ? -1.6 VAL 105 A 105 A ? -0.1 CYS 185 A 185 A ? -2.7 GLN 190 A 190 A ? -0.7 
189 LEU 189 A 189 A ? ALA 106 A 106 A ? -2.9 GLY 187 A 187 A ? -0.4 VAL 184 A 184 A ? -0.2 ILE 192 A 192 A ? -0.1 
190 GLN 190 A 190 A ? LEU 183 A 183 A ? -3.1 VAL 188 A 188 A ? -0.7 VAL 212 A 212 A ? -1.4 CYS 213 A 213 A ? -0.4 
191 GLY 191 A 191 A ? LEU 183 A 183 A ? -1.7 LYS 211 A 211 A ? -0.2 LEU 183 A 183 A ? -2.6 VAL 193 A 193 A ? -0.5 
192 ILE 192 A 192 A ? THR 210 A 210 A ? -1.5 GLN 190 A 190 A ? -0.3 THR 210 A 210 A ? -3.3 SER 194 A 194 A ? -0.2 
193 VAL 193 A 193 A ? GLY 181 A 181 A ? -1.5 GLY 191 A 191 A ? -0.5 TYR 209 A 209 A ? -0.2 ALA 40  A 40  A ? -0.1 
194 SER 194 A 194 A ? VAL 208 A 208 A ? -2.3 TRP 195 A 195 A ? -0.4 GLY 196 A 196 A ? -0.3 TYR 209 A 209 A ? -0.2 
195 TRP 195 A 195 A ? VAL 208 A 208 A ? -1.8 GLU 176 A 176 A ? -0.1 VAL 208 A 208 A ? -2.5 SER 194 A 194 A ? -0.4 
196 GLY 196 A 196 A ? SER 194 A 194 A ? -0.3 GLY 207 A 207 A ? -0.2 GLU 176 A 176 A ? -0.1 CYS 175 A 175 A ? -0.1 
197 ASP 197 A 197 A ? PRO 206 A 206 A ? -0.3 TRP 195 A 195 A ? -0.3 GLU 176 A 176 A ? -0.3 THR 203 A 203 A ? -0.1 
198 VAL 198 A 198 A ? PRO 199 A 199 A ? -0.1 CYS 175 A 175 A ? -0.1 CYS 200 A 200 A ? -0.1 GLY 177 A 177 A ? -0.1 
199 PRO 199 A 199 A ? ?   ?   ? ?   ? ? ?    ?   ?   ? ?   ? ? ?    THR 202 A 202 A ? -1.5 THR 203 A 203 A ? -0.3 
200 CYS 200 A 200 A ? ASP 201 A 201 A ? -0.2 GLU 176 A 176 A ? -0.1 THR 203 A 203 A ? -0.1 VAL 198 A 198 A ? -0.1 
201 ASP 201 A 201 A ? THR 202 A 202 A ? -0.2 THR 204 A 204 A ? -0.0 CYS 200 A 200 A ? -0.2 VAL 198 A 198 A ? -0.1 
202 THR 202 A 202 A ? PRO 199 A 199 A ? -1.5 ASP 197 A 197 A ? -0.1 THR 204 A 204 A ? -0.3 ASP 201 A 201 A ? -0.2 
203 THR 203 A 203 A ? PRO 199 A 199 A ? -0.3 CYS 200 A 200 A ? -0.1 THR 202 A 202 A ? -0.0 ASP 197 A 197 A ? -0.0 
204 THR 204 A 204 A ? THR 202 A 202 A ? -0.3 GLY 170 A 170 A ? -0.1 GLY 170 A 170 A ? -0.1 THR 172 A 172 A ? -0.1 
205 LYS 205 A 205 A ? PRO 206 A 206 A ? -0.1 ASP 153 A 153 A ? -0.1 THR 203 A 203 A ? -0.1 ASP 197 A 197 A ? -0.1 
206 PRO 206 A 206 A ? ?   ?   ? ?   ? ? ?    ?   ?   ? ?   ? ? ?    ASP 197 A 197 A ? -0.3 GLY 166 A 166 A ? -0.2 
207 GLY 207 A 207 A ? ALA 165 A 165 A ? -2.1 THR 172 A 172 A ? -0.4 ALA 165 A 165 A ? -1.9 TYR 209 A 209 A ? -0.5 
208 VAL 208 A 208 A ? TRP 195 A 195 A ? -2.5 SER 174 A 174 A ? -0.3 SER 194 A 194 A ? -2.3 TRP 195 A 195 A ? -1.8 
209 TYR 209 A 209 A ? LEU 163 A 163 A ? -3.2 GLY 207 A 207 A ? -0.5 LEU 163 A 163 A ? -2.4 LYS 211 A 211 A ? -0.5 
210 THR 210 A 210 A ? ILE 192 A 192 A ? -3.3 VAL 208 A 208 A ? -0.3 ILE 192 A 192 A ? -1.5 VAL 212 A 212 A ? -0.9 
211 LYS 211 A 211 A ? SER 161 A 161 A ? -2.6 TYR 209 A 209 A ? -0.5 SER 214 A 214 A ? -1.5 TYR 215 A 215 A ? -0.4 
212 VAL 212 A 212 A ? GLN 190 A 190 A ? -1.4 THR 210 A 210 A ? -0.9 TYR 215 A 215 A ? -2.3 LEU 216 A 216 A ? -0.2 
213 CYS 213 A 213 A ? GLN 190 A 190 A ? -0.4 SER 214 A 214 A ? -0.3 LEU 216 A 216 A ? -0.9 GLU 217 A 217 A ? -0.3 
214 SER 214 A 214 A ? LYS 211 A 211 A ? -1.5 TYR 215 A 215 A ? -0.2 CYS 213 A 213 A ? -0.3 VAL 212 A 212 A ? -0.2 
215 TYR 215 A 215 A ? VAL 212 A 212 A ? -2.3 LYS 211 A 211 A ? -0.4 ILE 219 A 219 A ? -2.8 SER 214 A 214 A ? -0.2 
216 LEU 216 A 216 A ? CYS 213 A 213 A ? -0.9 GLU 217 A 217 A ? -0.2 LYS 220 A 220 A ? -2.6 GLU 221 A 221 A ? -0.2 
217 GLU 217 A 217 A ? CYS 213 A 213 A ? -0.3 ILE 219 A 219 A ? -0.2 GLU 221 A 221 A ? -2.4 THR 222 A 222 A ? -0.2 
218 TRP 218 A 218 A ? LYS 220 A 220 A ? -0.2 ILE 219 A 219 A ? -0.2 THR 222 A 222 A ? -2.5 MET 223 A 223 A ? -0.2 
219 ILE 219 A 219 A ? TYR 215 A 215 A ? -2.8 LYS 220 A 220 A ? -0.2 MET 223 A 223 A ? -2.2 GLU 217 A 217 A ? -0.2 
220 LYS 220 A 220 A ? LEU 216 A 216 A ? -2.6 GLU 221 A 221 A ? -0.2 LYS 224 A 224 A ? -1.9 ILE 219 A 219 A ? -0.2 
221 GLU 221 A 221 A ? GLU 217 A 217 A ? -2.4 LEU 216 A 216 A ? -0.2 ARG 225 A 225 A ? -2.0 LYS 220 A 220 A ? -0.2 
222 THR 222 A 222 A ? TRP 218 A 218 A ? -2.5 GLU 217 A 217 A ? -0.2 ASN 226 A 226 A ? -1.1 LYS 220 A 220 A ? -0.2 
223 MET 223 A 223 A ? ILE 219 A 219 A ? -2.2 TRP 218 A 218 A ? -0.2 GLU 221 A 221 A ? -0.2 THR 222 A 222 A ? -0.2 
224 LYS 224 A 224 A ? LYS 220 A 220 A ? -1.9 ARG 225 A 225 A ? -0.2 THR 222 A 222 A ? -0.2 MET 223 A 223 A ? -0.2 
225 ARG 225 A 225 A ? GLU 221 A 221 A ? -2.0 ASN 226 A 226 A ? -0.2 LYS 224 A 224 A ? -0.2 MET 223 A 223 A ? -0.2 
226 ASN 226 A 226 A ? THR 222 A 222 A ? -1.1 GLU 221 A 221 A ? -0.2 LYS 224 A 224 A ? -0.2 ARG 225 A 225 A ? -0.2 
# 
loop_
_dssp_statistics_histogram.entry_id 
_dssp_statistics_histogram.type 
_dssp_statistics_histogram.1 
_dssp_statistics_histogram.2 
_dssp_statistics_histogram.3 
_dssp_statistics_histogram.4 
_dssp_statistics_histogram.5 
_dssp_statistics_histogram.6 
_dssp_statistics_histogram.7 
_dssp_statistics_histogram.8 
_dssp_statistics_histogram.9 
_dssp_statistics_histogram.10 
_dssp_statistics_histogram.11 
_dssp_statistics_histogram.12 
_dssp_statistics_histogram.13 
_dssp_statistics_histogram.14 
_dssp_statistics_histogram.15 
_dssp_statistics_histogram.16 
_dssp_statistics_histogram.17 
_dssp_statistics_histogram.18 
_dssp_statistics_histogram.19 
_dssp_statistics_histogram.20 
_dssp_statistics_histogram.21 
_dssp_statistics_histogram.22 
_dssp_statistics_histogram.23 
_dssp_statistics_histogram.24 
_dssp_statistics_histogram.25 
_dssp_statistics_histogram.26 
_dssp_statistics_histogram.27 
_dssp_statistics_histogram.28 
_dssp_statistics_histogram.29 
_dssp_statistics_histogram.30 
KLK15_Canis_lupus residues_per_alpha_helix        0 0 0 0 0 0 1 0 0 1 0 0 0 0 0 0 0 0 0 0 0 0 0 0 0 0 0 0 0 0 
KLK15_Canis_lupus parallel_bridges_per_ladder     1 0 0 0 0 0 0 0 0 0 0 0 0 0 0 0 0 0 0 0 0 0 0 0 0 0 0 0 0 0 
KLK15_Canis_lupus antiparallel_bridges_per_ladder 3 3 1 5 2 2 0 0 0 0 0 0 0 0 0 0 0 0 0 0 0 0 0 0 0 0 0 0 0 0 
KLK15_Canis_lupus ladders_per_sheet               0 0 0 0 0 1 0 1 0 0 0 0 0 0 0 0 0 0 0 0 0 0 0 0 0 0 0 0 0 0 
# 
loop_
_dssp_statistics_hbond.entry_id 
_dssp_statistics_hbond.type 
_dssp_statistics_hbond.count 
_dssp_statistics_hbond.count_per_100 
KLK15_Canis_lupus O(I)-->H-N(J)          139 61.5 
KLK15_Canis_lupus 'PARALLEL BRIDGES'     2   0.9  
KLK15_Canis_lupus 'ANTIPARALLEL BRIDGES' 72  31.9 
KLK15_Canis_lupus O(I)-->H-N(I-5)        2   0.9  
KLK15_Canis_lupus O(I)-->H-N(I-4)        1   0.4  
KLK15_Canis_lupus O(I)-->H-N(I-3)        4   1.8  
KLK15_Canis_lupus O(I)-->H-N(I-2)        0   0.0  
KLK15_Canis_lupus O(I)-->H-N(I-1)        0   0.0  
KLK15_Canis_lupus O(I)-->H-N(I+0)        0   0.0  
KLK15_Canis_lupus O(I)-->H-N(I+1)        0   0.0  
KLK15_Canis_lupus O(I)-->H-N(I+2)        19  8.4  
KLK15_Canis_lupus O(I)-->H-N(I+3)        21  9.3  
KLK15_Canis_lupus O(I)-->H-N(I+4)        15  6.6  
KLK15_Canis_lupus O(I)-->H-N(I+5)        1   0.4  
# 
_dssp_statistics.entry_id                       KLK15_Canis_lupus 
_dssp_statistics.nr_of_residues                 226 
_dssp_statistics.nr_of_chains                   1 
_dssp_statistics.nr_of_ss_bridges_total         0 
_dssp_statistics.nr_of_ss_bridges_intra_chain   0 
_dssp_statistics.nr_of_ss_bridges_inter_chain   0 
# 
loop_
_chem_comp.id 
_chem_comp.type 
_chem_comp.mon_nstd_flag 
_chem_comp.name 
_chem_comp.formula 
_chem_comp.formula_weight 
ALA 'L-PEPTIDE LINKING' y ALANINE         'C3 H7 N O2'     89.093 
ARG 'L-PEPTIDE LINKING' y ARGININE        'C6 H15 N4 O2'  175.209 
ASN 'L-PEPTIDE LINKING' y ASPARAGINE      'C4 H8 N2 O3'   132.118 
ASP 'L-PEPTIDE LINKING' y 'ASPARTIC ACID' 'C4 H7 N O4'    133.103 
CYS 'L-PEPTIDE LINKING' y CYSTEINE        'C3 H7 N O2 S'  121.158 
GLN 'L-PEPTIDE LINKING' y GLUTAMINE       'C5 H10 N2 O3'  146.144 
GLU 'L-PEPTIDE LINKING' y 'GLUTAMIC ACID' 'C5 H9 N O4'    147.129 
GLY 'PEPTIDE LINKING'   y GLYCINE         'C2 H5 N O2'     75.067 
HIS 'L-PEPTIDE LINKING' y HISTIDINE       'C6 H10 N3 O2'  156.162 
ILE 'L-PEPTIDE LINKING' y ISOLEUCINE      'C6 H13 N O2'   131.173 
LEU 'L-PEPTIDE LINKING' y LEUCINE         'C6 H13 N O2'   131.173 
LYS 'L-PEPTIDE LINKING' y LYSINE          'C6 H15 N2 O2'  147.195 
MET 'L-PEPTIDE LINKING' y METHIONINE      'C5 H11 N O2 S' 149.211 
PHE 'L-PEPTIDE LINKING' y PHENYLALANINE   'C9 H11 N O2'   165.189 
PRO 'L-PEPTIDE LINKING' y PROLINE         'C5 H9 N O2'     115.13 
SER 'L-PEPTIDE LINKING' y SERINE          'C3 H7 N O3'    105.093 
THR 'L-PEPTIDE LINKING' y THREONINE       'C4 H9 N O3'    119.119 
TRP 'L-PEPTIDE LINKING' y TRYPTOPHAN      'C11 H12 N2 O2' 204.225 
TYR 'L-PEPTIDE LINKING' y TYROSINE        'C9 H11 N O3'   181.189 
VAL 'L-PEPTIDE LINKING' y VALINE          'C5 H11 N O2'   117.146 
# 
loop_
_atom_type.symbol 
N 
C 
O 
S 
# 
loop_
_entity_poly_seq.entity_id 
_entity_poly_seq.num 
_entity_poly_seq.mon_id 
_entity_poly_seq.hetero 
1   1 LYS n 
1   2 ILE n 
1   3 LEU n 
1   4 GLY n 
1   5 GLY n 
1   6 GLU n 
1   7 GLU n 
1   8 CYS n 
1   9 GLU n 
1  10 PRO n 
1  11 HIS n 
1  12 SER n 
1  13 GLN n 
1  14 PRO n 
1  15 TRP n 
1  16 GLN n 
1  17 VAL n 
1  18 ALA n 
1  19 LEU n 
1  20 PHE n 
1  21 GLU n 
1  22 ARG n 
1  23 GLY n 
1  24 ARG n 
1  25 PHE n 
1  26 ASN n 
1  27 CYS n 
1  28 GLY n 
1  29 ALA n 
1  30 SER n 
1  31 LEU n 
1  32 ILE n 
1  33 SER n 
1  34 GLU n 
1  35 HIS n 
1  36 TRP n 
1  37 VAL n 
1  38 LEU n 
1  39 SER n 
1  40 ALA n 
1  41 ALA n 
1  42 HIS n 
1  43 CYS n 
1  44 GLN n 
1  45 THR n 
1  46 ARG n 
1  47 PHE n 
1  48 MET n 
1  49 ARG n 
1  50 ALA n 
1  51 ARG n 
1  52 LEU n 
1  53 GLY n 
1  54 GLU n 
1  55 HIS n 
1  56 ASN n 
1  57 LEU n 
1  58 ARG n 
1  59 LYS n 
1  60 ARG n 
1  61 ASP n 
1  62 GLY n 
1  63 PRO n 
1  64 GLU n 
1  65 GLN n 
1  66 LEU n 
1  67 ARG n 
1  68 THR n 
1  69 LEU n 
1  70 ALA n 
1  71 ARG n 
1  72 ILE n 
1  73 ILE n 
1  74 PRO n 
1  75 HIS n 
1  76 PRO n 
1  77 LEU n 
1  78 TYR n 
1  79 GLU n 
1  80 ALA n 
1  81 HIS n 
1  82 SER n 
1  83 HIS n 
1  84 ARG n 
1  85 HIS n 
1  86 ASP n 
1  87 VAL n 
1  88 MET n 
1  89 LEU n 
1  90 LEU n 
1  91 ARG n 
1  92 LEU n 
1  93 THR n 
1  94 ARG n 
1  95 PRO n 
1  96 ALA n 
1  97 ARG n 
1  98 LEU n 
1  99 SER n 
1 100 ARG n 
1 101 GLN n 
1 102 VAL n 
1 103 ARG n 
1 104 PRO n 
1 105 VAL n 
1 106 ALA n 
1 107 LEU n 
1 108 PRO n 
1 109 THR n 
1 110 ARG n 
1 111 CYS n 
1 112 PRO n 
1 113 GLN n 
1 114 PRO n 
1 115 ALA n 
1 116 GLU n 
1 117 ALA n 
1 118 CYS n 
1 119 VAL n 
1 120 VAL n 
1 121 SER n 
1 122 GLY n 
1 123 TRP n 
1 124 GLY n 
1 125 LEU n 
1 126 VAL n 
1 127 SER n 
1 128 ASP n 
1 129 HIS n 
1 130 GLN n 
1 131 VAL n 
1 132 SER n 
1 133 LEU n 
1 134 PRO n 
1 135 ASP n 
1 136 THR n 
1 137 LEU n 
1 138 HIS n 
1 139 CYS n 
1 140 ALA n 
1 141 ASN n 
1 142 ILE n 
1 143 SER n 
1 144 VAL n 
1 145 ILE n 
1 146 PRO n 
1 147 ALA n 
1 148 ALA n 
1 149 SER n 
1 150 CYS n 
1 151 ASN n 
1 152 LYS n 
1 153 ASP n 
1 154 TYR n 
1 155 PRO n 
1 156 GLY n 
1 157 ARG n 
1 158 LEU n 
1 159 VAL n 
1 160 ALA n 
1 161 SER n 
1 162 MET n 
1 163 LEU n 
1 164 CYS n 
1 165 ALA n 
1 166 GLY n 
1 167 ALA n 
1 168 GLU n 
1 169 GLY n 
1 170 GLY n 
1 171 GLY n 
1 172 THR n 
1 173 GLU n 
1 174 SER n 
1 175 CYS n 
1 176 GLU n 
1 177 GLY n 
1 178 VAL n 
1 179 THR n 
1 180 ARG n 
1 181 GLY n 
1 182 PRO n 
1 183 LEU n 
1 184 VAL n 
1 185 CYS n 
1 186 ARG n 
1 187 GLY n 
1 188 VAL n 
1 189 LEU n 
1 190 GLN n 
1 191 GLY n 
1 192 ILE n 
1 193 VAL n 
1 194 SER n 
1 195 TRP n 
1 196 GLY n 
1 197 ASP n 
1 198 VAL n 
1 199 PRO n 
1 200 CYS n 
1 201 ASP n 
1 202 THR n 
1 203 THR n 
1 204 THR n 
1 205 LYS n 
1 206 PRO n 
1 207 GLY n 
1 208 VAL n 
1 209 TYR n 
1 210 THR n 
1 211 LYS n 
1 212 VAL n 
1 213 CYS n 
1 214 SER n 
1 215 TYR n 
1 216 LEU n 
1 217 GLU n 
1 218 TRP n 
1 219 ILE n 
1 220 LYS n 
1 221 GLU n 
1 222 THR n 
1 223 MET n 
1 224 LYS n 
1 225 ARG n 
1 226 ASN n 
# 
loop_
_pdbx_poly_seq_scheme.asym_id 
_pdbx_poly_seq_scheme.entity_id 
_pdbx_poly_seq_scheme.seq_id 
_pdbx_poly_seq_scheme.mon_id 
_pdbx_poly_seq_scheme.ndb_seq_num 
_pdbx_poly_seq_scheme.pdb_seq_num 
_pdbx_poly_seq_scheme.auth_seq_num 
_pdbx_poly_seq_scheme.pdb_mon_id 
_pdbx_poly_seq_scheme.auth_mon_id 
_pdbx_poly_seq_scheme.pdb_strand_id 
_pdbx_poly_seq_scheme.pdb_ins_code 
_pdbx_poly_seq_scheme.hetero 
A 1   1 LYS   1 1   1   LYS LYS A ? n 
A 1   2 ILE   2 2   2   ILE ILE A ? n 
A 1   3 LEU   3 3   3   LEU LEU A ? n 
A 1   4 GLY   4 4   4   GLY GLY A ? n 
A 1   5 GLY   5 5   5   GLY GLY A ? n 
A 1   6 GLU   6 6   6   GLU GLU A ? n 
A 1   7 GLU   7 7   7   GLU GLU A ? n 
A 1   8 CYS   8 8   8   CYS CYS A ? n 
A 1   9 GLU   9 9   9   GLU GLU A ? n 
A 1  10 PRO  10 10  10  PRO PRO A ? n 
A 1  11 HIS  11 11  11  HIS HIS A ? n 
A 1  12 SER  12 12  12  SER SER A ? n 
A 1  13 GLN  13 13  13  GLN GLN A ? n 
A 1  14 PRO  14 14  14  PRO PRO A ? n 
A 1  15 TRP  15 15  15  TRP TRP A ? n 
A 1  16 GLN  16 16  16  GLN GLN A ? n 
A 1  17 VAL  17 17  17  VAL VAL A ? n 
A 1  18 ALA  18 18  18  ALA ALA A ? n 
A 1  19 LEU  19 19  19  LEU LEU A ? n 
A 1  20 PHE  20 20  20  PHE PHE A ? n 
A 1  21 GLU  21 21  21  GLU GLU A ? n 
A 1  22 ARG  22 22  22  ARG ARG A ? n 
A 1  23 GLY  23 23  23  GLY GLY A ? n 
A 1  24 ARG  24 24  24  ARG ARG A ? n 
A 1  25 PHE  25 25  25  PHE PHE A ? n 
A 1  26 ASN  26 26  26  ASN ASN A ? n 
A 1  27 CYS  27 27  27  CYS CYS A ? n 
A 1  28 GLY  28 28  28  GLY GLY A ? n 
A 1  29 ALA  29 29  29  ALA ALA A ? n 
A 1  30 SER  30 30  30  SER SER A ? n 
A 1  31 LEU  31 31  31  LEU LEU A ? n 
A 1  32 ILE  32 32  32  ILE ILE A ? n 
A 1  33 SER  33 33  33  SER SER A ? n 
A 1  34 GLU  34 34  34  GLU GLU A ? n 
A 1  35 HIS  35 35  35  HIS HIS A ? n 
A 1  36 TRP  36 36  36  TRP TRP A ? n 
A 1  37 VAL  37 37  37  VAL VAL A ? n 
A 1  38 LEU  38 38  38  LEU LEU A ? n 
A 1  39 SER  39 39  39  SER SER A ? n 
A 1  40 ALA  40 40  40  ALA ALA A ? n 
A 1  41 ALA  41 41  41  ALA ALA A ? n 
A 1  42 HIS  42 42  42  HIS HIS A ? n 
A 1  43 CYS  43 43  43  CYS CYS A ? n 
A 1  44 GLN  44 44  44  GLN GLN A ? n 
A 1  45 THR  45 45  45  THR THR A ? n 
A 1  46 ARG  46 46  46  ARG ARG A ? n 
A 1  47 PHE  47 47  47  PHE PHE A ? n 
A 1  48 MET  48 48  48  MET MET A ? n 
A 1  49 ARG  49 49  49  ARG ARG A ? n 
A 1  50 ALA  50 50  50  ALA ALA A ? n 
A 1  51 ARG  51 51  51  ARG ARG A ? n 
A 1  52 LEU  52 52  52  LEU LEU A ? n 
A 1  53 GLY  53 53  53  GLY GLY A ? n 
A 1  54 GLU  54 54  54  GLU GLU A ? n 
A 1  55 HIS  55 55  55  HIS HIS A ? n 
A 1  56 ASN  56 56  56  ASN ASN A ? n 
A 1  57 LEU  57 57  57  LEU LEU A ? n 
A 1  58 ARG  58 58  58  ARG ARG A ? n 
A 1  59 LYS  59 59  59  LYS LYS A ? n 
A 1  60 ARG  60 60  60  ARG ARG A ? n 
A 1  61 ASP  61 61  61  ASP ASP A ? n 
A 1  62 GLY  62 62  62  GLY GLY A ? n 
A 1  63 PRO  63 63  63  PRO PRO A ? n 
A 1  64 GLU  64 64  64  GLU GLU A ? n 
A 1  65 GLN  65 65  65  GLN GLN A ? n 
A 1  66 LEU  66 66  66  LEU LEU A ? n 
A 1  67 ARG  67 67  67  ARG ARG A ? n 
A 1  68 THR  68 68  68  THR THR A ? n 
A 1  69 LEU  69 69  69  LEU LEU A ? n 
A 1  70 ALA  70 70  70  ALA ALA A ? n 
A 1  71 ARG  71 71  71  ARG ARG A ? n 
A 1  72 ILE  72 72  72  ILE ILE A ? n 
A 1  73 ILE  73 73  73  ILE ILE A ? n 
A 1  74 PRO  74 74  74  PRO PRO A ? n 
A 1  75 HIS  75 75  75  HIS HIS A ? n 
A 1  76 PRO  76 76  76  PRO PRO A ? n 
A 1  77 LEU  77 77  77  LEU LEU A ? n 
A 1  78 TYR  78 78  78  TYR TYR A ? n 
A 1  79 GLU  79 79  79  GLU GLU A ? n 
A 1  80 ALA  80 80  80  ALA ALA A ? n 
A 1  81 HIS  81 81  81  HIS HIS A ? n 
A 1  82 SER  82 82  82  SER SER A ? n 
A 1  83 HIS  83 83  83  HIS HIS A ? n 
A 1  84 ARG  84 84  84  ARG ARG A ? n 
A 1  85 HIS  85 85  85  HIS HIS A ? n 
A 1  86 ASP  86 86  86  ASP ASP A ? n 
A 1  87 VAL  87 87  87  VAL VAL A ? n 
A 1  88 MET  88 88  88  MET MET A ? n 
A 1  89 LEU  89 89  89  LEU LEU A ? n 
A 1  90 LEU  90 90  90  LEU LEU A ? n 
A 1  91 ARG  91 91  91  ARG ARG A ? n 
A 1  92 LEU  92 92  92  LEU LEU A ? n 
A 1  93 THR  93 93  93  THR THR A ? n 
A 1  94 ARG  94 94  94  ARG ARG A ? n 
A 1  95 PRO  95 95  95  PRO PRO A ? n 
A 1  96 ALA  96 96  96  ALA ALA A ? n 
A 1  97 ARG  97 97  97  ARG ARG A ? n 
A 1  98 LEU  98 98  98  LEU LEU A ? n 
A 1  99 SER  99 99  99  SER SER A ? n 
A 1 100 ARG 100 100 100 ARG ARG A ? n 
A 1 101 GLN 101 101 101 GLN GLN A ? n 
A 1 102 VAL 102 102 102 VAL VAL A ? n 
A 1 103 ARG 103 103 103 ARG ARG A ? n 
A 1 104 PRO 104 104 104 PRO PRO A ? n 
A 1 105 VAL 105 105 105 VAL VAL A ? n 
A 1 106 ALA 106 106 106 ALA ALA A ? n 
A 1 107 LEU 107 107 107 LEU LEU A ? n 
A 1 108 PRO 108 108 108 PRO PRO A ? n 
A 1 109 THR 109 109 109 THR THR A ? n 
A 1 110 ARG 110 110 110 ARG ARG A ? n 
A 1 111 CYS 111 111 111 CYS CYS A ? n 
A 1 112 PRO 112 112 112 PRO PRO A ? n 
A 1 113 GLN 113 113 113 GLN GLN A ? n 
A 1 114 PRO 114 114 114 PRO PRO A ? n 
A 1 115 ALA 115 115 115 ALA ALA A ? n 
A 1 116 GLU 116 116 116 GLU GLU A ? n 
A 1 117 ALA 117 117 117 ALA ALA A ? n 
A 1 118 CYS 118 118 118 CYS CYS A ? n 
A 1 119 VAL 119 119 119 VAL VAL A ? n 
A 1 120 VAL 120 120 120 VAL VAL A ? n 
A 1 121 SER 121 121 121 SER SER A ? n 
A 1 122 GLY 122 122 122 GLY GLY A ? n 
A 1 123 TRP 123 123 123 TRP TRP A ? n 
A 1 124 GLY 124 124 124 GLY GLY A ? n 
A 1 125 LEU 125 125 125 LEU LEU A ? n 
A 1 126 VAL 126 126 126 VAL VAL A ? n 
A 1 127 SER 127 127 127 SER SER A ? n 
A 1 128 ASP 128 128 128 ASP ASP A ? n 
A 1 129 HIS 129 129 129 HIS HIS A ? n 
A 1 130 GLN 130 130 130 GLN GLN A ? n 
A 1 131 VAL 131 131 131 VAL VAL A ? n 
A 1 132 SER 132 132 132 SER SER A ? n 
A 1 133 LEU 133 133 133 LEU LEU A ? n 
A 1 134 PRO 134 134 134 PRO PRO A ? n 
A 1 135 ASP 135 135 135 ASP ASP A ? n 
A 1 136 THR 136 136 136 THR THR A ? n 
A 1 137 LEU 137 137 137 LEU LEU A ? n 
A 1 138 HIS 138 138 138 HIS HIS A ? n 
A 1 139 CYS 139 139 139 CYS CYS A ? n 
A 1 140 ALA 140 140 140 ALA ALA A ? n 
A 1 141 ASN 141 141 141 ASN ASN A ? n 
A 1 142 ILE 142 142 142 ILE ILE A ? n 
A 1 143 SER 143 143 143 SER SER A ? n 
A 1 144 VAL 144 144 144 VAL VAL A ? n 
A 1 145 ILE 145 145 145 ILE ILE A ? n 
A 1 146 PRO 146 146 146 PRO PRO A ? n 
A 1 147 ALA 147 147 147 ALA ALA A ? n 
A 1 148 ALA 148 148 148 ALA ALA A ? n 
A 1 149 SER 149 149 149 SER SER A ? n 
A 1 150 CYS 150 150 150 CYS CYS A ? n 
A 1 151 ASN 151 151 151 ASN ASN A ? n 
A 1 152 LYS 152 152 152 LYS LYS A ? n 
A 1 153 ASP 153 153 153 ASP ASP A ? n 
A 1 154 TYR 154 154 154 TYR TYR A ? n 
A 1 155 PRO 155 155 155 PRO PRO A ? n 
A 1 156 GLY 156 156 156 GLY GLY A ? n 
A 1 157 ARG 157 157 157 ARG ARG A ? n 
A 1 158 LEU 158 158 158 LEU LEU A ? n 
A 1 159 VAL 159 159 159 VAL VAL A ? n 
A 1 160 ALA 160 160 160 ALA ALA A ? n 
A 1 161 SER 161 161 161 SER SER A ? n 
A 1 162 MET 162 162 162 MET MET A ? n 
A 1 163 LEU 163 163 163 LEU LEU A ? n 
A 1 164 CYS 164 164 164 CYS CYS A ? n 
A 1 165 ALA 165 165 165 ALA ALA A ? n 
A 1 166 GLY 166 166 166 GLY GLY A ? n 
A 1 167 ALA 167 167 167 ALA ALA A ? n 
A 1 168 GLU 168 168 168 GLU GLU A ? n 
A 1 169 GLY 169 169 169 GLY GLY A ? n 
A 1 170 GLY 170 170 170 GLY GLY A ? n 
A 1 171 GLY 171 171 171 GLY GLY A ? n 
A 1 172 THR 172 172 172 THR THR A ? n 
A 1 173 GLU 173 173 173 GLU GLU A ? n 
A 1 174 SER 174 174 174 SER SER A ? n 
A 1 175 CYS 175 175 175 CYS CYS A ? n 
A 1 176 GLU 176 176 176 GLU GLU A ? n 
A 1 177 GLY 177 177 177 GLY GLY A ? n 
A 1 178 VAL 178 178 178 VAL VAL A ? n 
A 1 179 THR 179 179 179 THR THR A ? n 
A 1 180 ARG 180 180 180 ARG ARG A ? n 
A 1 181 GLY 181 181 181 GLY GLY A ? n 
A 1 182 PRO 182 182 182 PRO PRO A ? n 
A 1 183 LEU 183 183 183 LEU LEU A ? n 
A 1 184 VAL 184 184 184 VAL VAL A ? n 
A 1 185 CYS 185 185 185 CYS CYS A ? n 
A 1 186 ARG 186 186 186 ARG ARG A ? n 
A 1 187 GLY 187 187 187 GLY GLY A ? n 
A 1 188 VAL 188 188 188 VAL VAL A ? n 
A 1 189 LEU 189 189 189 LEU LEU A ? n 
A 1 190 GLN 190 190 190 GLN GLN A ? n 
A 1 191 GLY 191 191 191 GLY GLY A ? n 
A 1 192 ILE 192 192 192 ILE ILE A ? n 
A 1 193 VAL 193 193 193 VAL VAL A ? n 
A 1 194 SER 194 194 194 SER SER A ? n 
A 1 195 TRP 195 195 195 TRP TRP A ? n 
A 1 196 GLY 196 196 196 GLY GLY A ? n 
A 1 197 ASP 197 197 197 ASP ASP A ? n 
A 1 198 VAL 198 198 198 VAL VAL A ? n 
A 1 199 PRO 199 199 199 PRO PRO A ? n 
A 1 200 CYS 200 200 200 CYS CYS A ? n 
A 1 201 ASP 201 201 201 ASP ASP A ? n 
A 1 202 THR 202 202 202 THR THR A ? n 
A 1 203 THR 203 203 203 THR THR A ? n 
A 1 204 THR 204 204 204 THR THR A ? n 
A 1 205 LYS 205 205 205 LYS LYS A ? n 
A 1 206 PRO 206 206 206 PRO PRO A ? n 
A 1 207 GLY 207 207 207 GLY GLY A ? n 
A 1 208 VAL 208 208 208 VAL VAL A ? n 
A 1 209 TYR 209 209 209 TYR TYR A ? n 
A 1 210 THR 210 210 210 THR THR A ? n 
A 1 211 LYS 211 211 211 LYS LYS A ? n 
A 1 212 VAL 212 212 212 VAL VAL A ? n 
A 1 213 CYS 213 213 213 CYS CYS A ? n 
A 1 214 SER 214 214 214 SER SER A ? n 
A 1 215 TYR 215 215 215 TYR TYR A ? n 
A 1 216 LEU 216 216 216 LEU LEU A ? n 
A 1 217 GLU 217 217 217 GLU GLU A ? n 
A 1 218 TRP 218 218 218 TRP TRP A ? n 
A 1 219 ILE 219 219 219 ILE ILE A ? n 
A 1 220 LYS 220 220 220 LYS LYS A ? n 
A 1 221 GLU 221 221 221 GLU GLU A ? n 
A 1 222 THR 222 222 222 THR THR A ? n 
A 1 223 MET 223 223 223 MET MET A ? n 
A 1 224 LYS 224 224 224 LYS LYS A ? n 
A 1 225 ARG 225 225 225 ARG ARG A ? n 
A 1 226 ASN 226 226 226 ASN ASN A ? n 
# 
loop_
_atom_site.group_PDB 
_atom_site.id 
_atom_site.type_symbol 
_atom_site.label_atom_id 
_atom_site.label_alt_id 
_atom_site.label_comp_id 
_atom_site.label_asym_id 
_atom_site.label_entity_id 
_atom_site.label_seq_id 
_atom_site.pdbx_PDB_ins_code 
_atom_site.Cartn_x 
_atom_site.Cartn_y 
_atom_site.Cartn_z 
_atom_site.occupancy 
_atom_site.B_iso_or_equiv 
_atom_site.pdbx_formal_charge 
_atom_site.auth_seq_id 
_atom_site.auth_comp_id 
_atom_site.auth_asym_id 
_atom_site.auth_atom_id 
_atom_site.pdbx_PDB_model_num 
ATOM 1    N N   ? LYS A 1   1 ?  -2.649   1.264 -14.182 1.000 50.410 ? 1   LYS A N   1 
ATOM 2    C CA  ? LYS A 1   1 ?  -2.384   0.232 -15.181 1.000 50.410 ? 1   LYS A CA  1 
ATOM 3    C C   ? LYS A 1   1 ?  -1.569  -0.913 -14.586 1.000 50.410 ? 1   LYS A C   1 
ATOM 4    C CB  ? LYS A 1   1 ?  -1.651   0.826 -16.385 1.000 50.410 ? 1   LYS A CB  1 
ATOM 5    O O   ? LYS A 1   1 ?  -0.559  -0.681 -13.918 1.000 50.410 ? 1   LYS A O   1 
ATOM 6    C CG  ? LYS A 1   1 ?  -1.471  -0.146 -17.541 1.000 50.410 ? 1   LYS A CG  1 
ATOM 7    C CD  ? LYS A 1   1 ?  -0.778   0.516 -18.726 1.000 50.410 ? 1   LYS A CD  1 
ATOM 8    C CE  ? LYS A 1   1 ?  -0.546  -0.472 -19.861 1.000 50.410 ? 1   LYS A CE  1 
ATOM 9    N NZ  ? LYS A 1   1 ?   0.118   0.177 -21.032 1.000 50.410 ? 1   LYS A NZ  1 
ATOM 10   N N   ? ILE A 1   2 ?  -2.045  -2.196 -14.576 1.000 52.990 ? 2   ILE A N   1 
ATOM 11   C CA  ? ILE A 1   2 ?  -1.223  -3.366 -14.284 1.000 52.990 ? 2   ILE A CA  1 
ATOM 12   C C   ? ILE A 1   2 ?  -0.829  -4.058 -15.587 1.000 52.990 ? 2   ILE A C   1 
ATOM 13   C CB  ? ILE A 1   2 ?  -1.958  -4.355 -13.352 1.000 52.990 ? 2   ILE A CB  1 
ATOM 14   O O   ? ILE A 1   2 ?  -1.665  -4.686 -16.241 1.000 52.990 ? 2   ILE A O   1 
ATOM 15   C CG1 ? ILE A 1   2 ?  -2.367  -3.658 -12.050 1.000 52.990 ? 2   ILE A CG1 1 
ATOM 16   C CG2 ? ILE A 1   2 ?  -1.082  -5.579 -13.066 1.000 52.990 ? 2   ILE A CG2 1 
ATOM 17   C CD1 ? ILE A 1   2 ?  -3.198  -4.528 -11.117 1.000 52.990 ? 2   ILE A CD1 1 
ATOM 18   N N   ? LEU A 1   3 ?   0.119  -3.578 -16.441 1.000 51.220 ? 3   LEU A N   1 
ATOM 19   C CA  ? LEU A 1   3 ?   0.572  -4.114 -17.720 1.000 51.220 ? 3   LEU A CA  1 
ATOM 20   C C   ? LEU A 1   3 ?   1.059  -5.551 -17.565 1.000 51.220 ? 3   LEU A C   1 
ATOM 21   C CB  ? LEU A 1   3 ?   1.690  -3.244 -18.300 1.000 51.220 ? 3   LEU A CB  1 
ATOM 22   O O   ? LEU A 1   3 ?   1.861  -5.847 -16.676 1.000 51.220 ? 3   LEU A O   1 
ATOM 23   C CG  ? LEU A 1   3 ?   1.277  -1.864 -18.816 1.000 51.220 ? 3   LEU A CG  1 
ATOM 24   C CD1 ? LEU A 1   3 ?   2.510  -1.011 -19.092 1.000 51.220 ? 3   LEU A CD1 1 
ATOM 25   C CD2 ? LEU A 1   3 ?   0.420  -1.997 -20.071 1.000 51.220 ? 3   LEU A CD2 1 
ATOM 26   N N   ? GLY A 1   4 ?   0.274  -6.491 -18.252 1.000 59.630 ? 4   GLY A N   1 
ATOM 27   C CA  ? GLY A 1   4 ?   0.573  -7.912 -18.166 1.000 59.630 ? 4   GLY A CA  1 
ATOM 28   C C   ? GLY A 1   4 ?  -0.203  -8.619 -17.071 1.000 59.630 ? 4   GLY A C   1 
ATOM 29   O O   ? GLY A 1   4 ?   0.129  -9.746 -16.695 1.000 59.630 ? 4   GLY A O   1 
ATOM 30   N N   ? GLY A 1   5 ?  -1.101  -7.728 -16.348 1.000 68.310 ? 5   GLY A N   1 
ATOM 31   C CA  ? GLY A 1   5 ?  -1.952  -8.291 -15.312 1.000 68.310 ? 5   GLY A CA  1 
ATOM 32   C C   ? GLY A 1   5 ?  -3.185  -8.982 -15.863 1.000 68.310 ? 5   GLY A C   1 
ATOM 33   O O   ? GLY A 1   5 ?  -3.623  -8.686 -16.976 1.000 68.310 ? 5   GLY A O   1 
ATOM 34   N N   ? GLU A 1   6 ?  -3.477 -10.106 -15.441 1.000 81.600 ? 6   GLU A N   1 
ATOM 35   C CA  ? GLU A 1   6 ?  -4.675 -10.878 -15.758 1.000 81.600 ? 6   GLU A CA  1 
ATOM 36   C C   ? GLU A 1   6 ?  -5.679 -10.835 -14.610 1.000 81.600 ? 6   GLU A C   1 
ATOM 37   C CB  ? GLU A 1   6 ?  -4.309 -12.328 -16.083 1.000 81.600 ? 6   GLU A CB  1 
ATOM 38   O O   ? GLU A 1   6 ?  -5.327 -10.480 -13.483 1.000 81.600 ? 6   GLU A O   1 
ATOM 39   C CG  ? GLU A 1   6 ?  -3.620 -13.060 -14.941 1.000 81.600 ? 6   GLU A CG  1 
ATOM 40   C CD  ? GLU A 1   6 ?  -3.114 -14.440 -15.330 1.000 81.600 ? 6   GLU A CD  1 
ATOM 41   O OE1 ? GLU A 1   6 ?  -2.465 -15.107 -14.492 1.000 81.600 ? 6   GLU A OE1 1 
ATOM 42   O OE2 ? GLU A 1   6 ?  -3.368 -14.857 -16.482 1.000 81.600 ? 6   GLU A OE2 1 
ATOM 43   N N   ? GLU A 1   7 ?  -6.880 -10.948 -15.052 1.000 88.110 ? 7   GLU A N   1 
ATOM 44   C CA  ? GLU A 1   7 ?  -7.887 -11.018 -13.997 1.000 88.110 ? 7   GLU A CA  1 
ATOM 45   C C   ? GLU A 1   7 ?  -7.452 -11.965 -12.882 1.000 88.110 ? 7   GLU A C   1 
ATOM 46   C CB  ? GLU A 1   7 ?  -9.235 -11.463 -14.569 1.000 88.110 ? 7   GLU A CB  1 
ATOM 47   O O   ? GLU A 1   7 ?  -6.996 -13.079 -13.149 1.000 88.110 ? 7   GLU A O   1 
ATOM 48   C CG  ? GLU A 1   7 ? -10.357 -11.501 -13.541 1.000 88.110 ? 7   GLU A CG  1 
ATOM 49   C CD  ? GLU A 1   7 ? -11.705 -11.875 -14.137 1.000 88.110 ? 7   GLU A CD  1 
ATOM 50   O OE1 ? GLU A 1   7 ? -12.629 -12.230 -13.371 1.000 88.110 ? 7   GLU A OE1 1 
ATOM 51   O OE2 ? GLU A 1   7 ? -11.837 -11.813 -15.380 1.000 88.110 ? 7   GLU A OE2 1 
ATOM 52   N N   ? CYS A 1   8 ?  -7.522 -11.497 -11.646 1.000 90.030 ? 8   CYS A N   1 
ATOM 53   C CA  ? CYS A 1   8 ?  -7.240 -12.316 -10.473 1.000 90.030 ? 8   CYS A CA  1 
ATOM 54   C C   ? CYS A 1   8 ?  -8.331 -13.359 -10.260 1.000 90.030 ? 8   CYS A C   1 
ATOM 55   C CB  ? CYS A 1   8 ?  -7.108 -11.440  -9.227 1.000 90.030 ? 8   CYS A CB  1 
ATOM 56   O O   ? CYS A 1   8 ?  -9.490 -13.129 -10.607 1.000 90.030 ? 8   CYS A O   1 
ATOM 57   S SG  ? CYS A 1   8 ?  -5.752 -10.250  -9.314 1.000 90.030 ? 8   CYS A SG  1 
ATOM 58   N N   ? GLU A 1   9 ?  -7.821 -14.542  -9.775 1.000 91.970 ? 9   GLU A N   1 
ATOM 59   C CA  ? GLU A 1   9 ?  -8.855 -15.444  -9.275 1.000 91.970 ? 9   GLU A CA  1 
ATOM 60   C C   ? GLU A 1   9 ?  -9.750 -14.746  -8.255 1.000 91.970 ? 9   GLU A C   1 
ATOM 61   C CB  ? GLU A 1   9 ?  -8.225 -16.693  -8.654 1.000 91.970 ? 9   GLU A CB  1 
ATOM 62   O O   ? GLU A 1   9 ?  -9.259 -14.050  -7.364 1.000 91.970 ? 9   GLU A O   1 
ATOM 63   C CG  ? GLU A 1   9 ?  -7.466 -17.559  -9.650 1.000 91.970 ? 9   GLU A CG  1 
ATOM 64   C CD  ? GLU A 1   9 ?  -8.350 -18.116 -10.755 1.000 91.970 ? 9   GLU A CD  1 
ATOM 65   O OE1 ? GLU A 1   9 ?  -7.904 -18.160 -11.924 1.000 91.970 ? 9   GLU A OE1 1 
ATOM 66   O OE2 ? GLU A 1   9 ?  -9.497 -18.511 -10.449 1.000 91.970 ? 9   GLU A OE2 1 
ATOM 67   N N   ? PRO A 1  10 ? -11.133 -14.781  -8.492 1.000 91.880 ? 10  PRO A N   1 
ATOM 68   C CA  ? PRO A 1  10 ? -12.042 -14.121  -7.552 1.000 91.880 ? 10  PRO A CA  1 
ATOM 69   C C   ? PRO A 1  10 ? -11.700 -14.420  -6.093 1.000 91.880 ? 10  PRO A C   1 
ATOM 70   C CB  ? PRO A 1  10 ? -13.411 -14.697  -7.921 1.000 91.880 ? 10  PRO A CB  1 
ATOM 71   O O   ? PRO A 1  10 ? -11.466 -15.577  -5.735 1.000 91.880 ? 10  PRO A O   1 
ATOM 72   C CG  ? PRO A 1  10 ? -13.301 -15.043  -9.371 1.000 91.880 ? 10  PRO A CG  1 
ATOM 73   C CD  ? PRO A 1  10 ? -11.914 -15.555  -9.636 1.000 91.880 ? 10  PRO A CD  1 
ATOM 74   N N   ? HIS A 1  11 ? -11.483 -13.260  -5.327 1.000 91.660 ? 11  HIS A N   1 
ATOM 75   C CA  ? HIS A 1  11 ? -11.298 -13.290  -3.880 1.000 91.660 ? 11  HIS A CA  1 
ATOM 76   C C   ? HIS A 1  11 ?  -9.952 -13.903  -3.509 1.000 91.660 ? 11  HIS A C   1 
ATOM 77   C CB  ? HIS A 1  11 ? -12.432 -14.070  -3.212 1.000 91.660 ? 11  HIS A CB  1 
ATOM 78   O O   ? HIS A 1  11 ?  -9.774 -14.392  -2.391 1.000 91.660 ? 11  HIS A O   1 
ATOM 79   C CG  ? HIS A 1  11 ? -13.794 -13.549  -3.541 1.000 91.660 ? 11  HIS A CG  1 
ATOM 80   C CD2 ? HIS A 1  11 ? -14.856 -14.146  -4.132 1.000 91.660 ? 11  HIS A CD2 1 
ATOM 81   N ND1 ? HIS A 1  11 ? -14.185 -12.258  -3.259 1.000 91.660 ? 11  HIS A ND1 1 
ATOM 82   C CE1 ? HIS A 1  11 ? -15.432 -12.084  -3.662 1.000 91.660 ? 11  HIS A CE1 1 
ATOM 83   N NE2 ? HIS A 1  11 ? -15.862 -13.214  -4.196 1.000 91.660 ? 11  HIS A NE2 1 
ATOM 84   N N   ? SER A 1  12 ?  -9.007 -14.020  -4.434 1.000 93.750 ? 12  SER A N   1 
ATOM 85   C CA  ? SER A 1  12 ?  -7.654 -14.517  -4.210 1.000 93.750 ? 12  SER A CA  1 
ATOM 86   C C   ? SER A 1  12 ?  -6.791 -13.474  -3.509 1.000 93.750 ? 12  SER A C   1 
ATOM 87   C CB  ? SER A 1  12 ?  -7.005 -14.921  -5.535 1.000 93.750 ? 12  SER A CB  1 
ATOM 88   O O   ? SER A 1  12 ?  -5.716 -13.793  -2.997 1.000 93.750 ? 12  SER A O   1 
ATOM 89   O OG  ? SER A 1  12 ?  -6.889 -13.804  -6.399 1.000 93.750 ? 12  SER A OG  1 
ATOM 90   N N   ? GLN A 1  13 ?  -7.168 -12.277  -3.399 1.000 95.310 ? 13  GLN A N   1 
ATOM 91   C CA  ? GLN A 1  13 ?  -6.535 -11.180  -2.676 1.000 95.310 ? 13  GLN A CA  1 
ATOM 92   C C   ? GLN A 1  13 ?  -7.468 -10.614  -1.609 1.000 95.310 ? 13  GLN A C   1 
ATOM 93   C CB  ? GLN A 1  13 ?  -6.111 -10.073  -3.643 1.000 95.310 ? 13  GLN A CB  1 
ATOM 94   O O   ? GLN A 1  13 ?  -7.960  -9.491  -1.739 1.000 95.310 ? 13  GLN A O   1 
ATOM 95   C CG  ? GLN A 1  13 ?  -5.241 -10.561  -4.793 1.000 95.310 ? 13  GLN A CG  1 
ATOM 96   C CD  ? GLN A 1  13 ?  -4.090 -11.433  -4.330 1.000 95.310 ? 13  GLN A CD  1 
ATOM 97   N NE2 ? GLN A 1  13 ?  -4.052 -12.671  -4.810 1.000 95.310 ? 13  GLN A NE2 1 
ATOM 98   O OE1 ? GLN A 1  13 ?  -3.240 -10.997  -3.546 1.000 95.310 ? 13  GLN A OE1 1 
ATOM 99   N N   ? PRO A 1  14 ?  -7.683 -11.341  -0.500 1.000 96.010 ? 14  PRO A N   1 
ATOM 100  C CA  ? PRO A 1  14 ?  -8.697 -11.025   0.509 1.000 96.010 ? 14  PRO A CA  1 
ATOM 101  C C   ? PRO A 1  14 ?  -8.363  -9.765   1.305 1.000 96.010 ? 14  PRO A C   1 
ATOM 102  C CB  ? PRO A 1  14 ?  -8.690 -12.259   1.414 1.000 96.010 ? 14  PRO A CB  1 
ATOM 103  O O   ? PRO A 1  14 ?  -9.235  -9.205   1.975 1.000 96.010 ? 14  PRO A O   1 
ATOM 104  C CG  ? PRO A 1  14 ?  -7.323 -12.842   1.255 1.000 96.010 ? 14  PRO A CG  1 
ATOM 105  C CD  ? PRO A 1  14 ?  -6.879 -12.638  -0.165 1.000 96.010 ? 14  PRO A CD  1 
ATOM 106  N N   ? TRP A 1  15 ?  -7.175  -9.234   1.136 1.000 97.270 ? 15  TRP A N   1 
ATOM 107  C CA  ? TRP A 1  15 ?  -6.714  -8.042   1.842 1.000 97.270 ? 15  TRP A CA  1 
ATOM 108  C C   ? TRP A 1  15 ?  -6.927  -6.792   0.996 1.000 97.270 ? 15  TRP A C   1 
ATOM 109  C CB  ? TRP A 1  15 ?  -5.235  -8.177   2.215 1.000 97.270 ? 15  TRP A CB  1 
ATOM 110  O O   ? TRP A 1  15 ?  -6.721  -5.672   1.470 1.000 97.270 ? 15  TRP A O   1 
ATOM 111  C CG  ? TRP A 1  15 ?  -4.372  -8.693   1.104 1.000 97.270 ? 15  TRP A CG  1 
ATOM 112  C CD1 ? TRP A 1  15 ?  -3.793  -7.963   0.103 1.000 97.270 ? 15  TRP A CD1 1 
ATOM 113  C CD2 ? TRP A 1  15 ?  -3.992 -10.054   0.879 1.000 97.270 ? 15  TRP A CD2 1 
ATOM 114  C CE2 ? TRP A 1  15 ?  -3.182 -10.077  -0.277 1.000 97.270 ? 15  TRP A CE2 1 
ATOM 115  C CE3 ? TRP A 1  15 ?  -4.258 -11.258   1.545 1.000 97.270 ? 15  TRP A CE3 1 
ATOM 116  N NE1 ? TRP A 1  15 ?  -3.076  -8.790  -0.731 1.000 97.270 ? 15  TRP A NE1 1 
ATOM 117  C CH2 ? TRP A 1  15 ?  -2.911 -12.422  -0.113 1.000 97.270 ? 15  TRP A CH2 1 
ATOM 118  C CZ2 ? TRP A 1  15 ?  -2.635 -11.259  -0.783 1.000 97.270 ? 15  TRP A CZ2 1 
ATOM 119  C CZ3 ? TRP A 1  15 ?  -3.713 -12.433   1.040 1.000 97.270 ? 15  TRP A CZ3 1 
ATOM 120  N N   ? GLN A 1  16 ?  -7.238  -6.951  -0.305 1.000 95.860 ? 16  GLN A N   1 
ATOM 121  C CA  ? GLN A 1  16 ?  -7.423  -5.818  -1.205 1.000 95.860 ? 16  GLN A CA  1 
ATOM 122  C C   ? GLN A 1  16 ?  -8.654  -5.002  -0.817 1.000 95.860 ? 16  GLN A C   1 
ATOM 123  C CB  ? GLN A 1  16 ?  -7.546  -6.295  -2.653 1.000 95.860 ? 16  GLN A CB  1 
ATOM 124  O O   ? GLN A 1  16 ?  -9.745  -5.553  -0.658 1.000 95.860 ? 16  GLN A O   1 
ATOM 125  C CG  ? GLN A 1  16 ?  -7.635  -5.163  -3.668 1.000 95.860 ? 16  GLN A CG  1 
ATOM 126  C CD  ? GLN A 1  16 ?  -6.336  -4.392  -3.804 1.000 95.860 ? 16  GLN A CD  1 
ATOM 127  N NE2 ? GLN A 1  16 ?  -6.384  -3.270  -4.515 1.000 95.860 ? 16  GLN A NE2 1 
ATOM 128  O OE1 ? GLN A 1  16 ?  -5.298  -4.800  -3.273 1.000 95.860 ? 16  GLN A OE1 1 
ATOM 129  N N   ? VAL A 1  17 ?  -8.438  -3.678  -0.707 1.000 96.040 ? 17  VAL A N   1 
ATOM 130  C CA  ? VAL A 1  17 ?  -9.502  -2.756  -0.325 1.000 96.040 ? 17  VAL A CA  1 
ATOM 131  C C   ? VAL A 1  17 ?  -9.679  -1.693  -1.407 1.000 96.040 ? 17  VAL A C   1 
ATOM 132  C CB  ? VAL A 1  17 ?  -9.211  -2.087   1.037 1.000 96.040 ? 17  VAL A CB  1 
ATOM 133  O O   ? VAL A 1  17 ?  -8.697  -1.149  -1.918 1.000 96.040 ? 17  VAL A O   1 
ATOM 134  C CG1 ? VAL A 1  17 ? -10.278  -1.044   1.365 1.000 96.040 ? 17  VAL A CG1 1 
ATOM 135  C CG2 ? VAL A 1  17 ?  -9.131  -3.139   2.142 1.000 96.040 ? 17  VAL A CG2 1 
ATOM 136  N N   ? ALA A 1  18 ? -10.945  -1.457  -1.722 1.000 94.560 ? 18  ALA A N   1 
ATOM 137  C CA  ? ALA A 1  18 ? -11.272  -0.369  -2.640 1.000 94.560 ? 18  ALA A CA  1 
ATOM 138  C C   ? ALA A 1  18 ? -11.713   0.877  -1.878 1.000 94.560 ? 18  ALA A C   1 
ATOM 139  C CB  ? ALA A 1  18 ? -12.362  -0.806  -3.616 1.000 94.560 ? 18  ALA A CB  1 
ATOM 140  O O   ? ALA A 1  18 ? -12.624   0.816  -1.049 1.000 94.560 ? 18  ALA A O   1 
ATOM 141  N N   ? LEU A 1  19 ? -11.005   1.932  -2.180 1.000 94.390 ? 19  LEU A N   1 
ATOM 142  C CA  ? LEU A 1  19 ? -11.399   3.214  -1.607 1.000 94.390 ? 19  LEU A CA  1 
ATOM 143  C C   ? LEU A 1  19 ? -12.262   4.004  -2.585 1.000 94.390 ? 19  LEU A C   1 
ATOM 144  C CB  ? LEU A 1  19 ? -10.162   4.032  -1.224 1.000 94.390 ? 19  LEU A CB  1 
ATOM 145  O O   ? LEU A 1  19 ? -11.893   4.173  -3.749 1.000 94.390 ? 19  LEU A O   1 
ATOM 146  C CG  ? LEU A 1  19 ?  -9.214   3.392  -0.209 1.000 94.390 ? 19  LEU A CG  1 
ATOM 147  C CD1 ? LEU A 1  19 ?  -8.008   4.294   0.032 1.000 94.390 ? 19  LEU A CD1 1 
ATOM 148  C CD2 ? LEU A 1  19 ?  -9.944   3.107   1.099 1.000 94.390 ? 19  LEU A CD2 1 
ATOM 149  N N   ? PHE A 1  20 ? -13.412   4.475  -2.066 1.000 92.280 ? 20  PHE A N   1 
ATOM 150  C CA  ? PHE A 1  20 ? -14.365   5.196  -2.902 1.000 92.280 ? 20  PHE A CA  1 
ATOM 151  C C   ? PHE A 1  20 ? -14.504   6.642  -2.441 1.000 92.280 ? 20  PHE A C   1 
ATOM 152  C CB  ? PHE A 1  20 ? -15.732   4.504  -2.879 1.000 92.280 ? 20  PHE A CB  1 
ATOM 153  O O   ? PHE A 1  20 ? -14.436   6.927  -1.244 1.000 92.280 ? 20  PHE A O   1 
ATOM 154  C CG  ? PHE A 1  20 ? -15.807   3.279  -3.750 1.000 92.280 ? 20  PHE A CG  1 
ATOM 155  C CD1 ? PHE A 1  20 ? -16.414   3.333  -4.998 1.000 92.280 ? 20  PHE A CD1 1 
ATOM 156  C CD2 ? PHE A 1  20 ? -15.269   2.073  -3.319 1.000 92.280 ? 20  PHE A CD2 1 
ATOM 157  C CE1 ? PHE A 1  20 ? -16.485   2.200  -5.807 1.000 92.280 ? 20  PHE A CE1 1 
ATOM 158  C CE2 ? PHE A 1  20 ? -15.336   0.937  -4.121 1.000 92.280 ? 20  PHE A CE2 1 
ATOM 159  C CZ  ? PHE A 1  20 ? -15.945   1.003  -5.364 1.000 92.280 ? 20  PHE A CZ  1 
ATOM 160  N N   ? GLU A 1  21 ? -14.684   7.448  -3.466 1.000 90.300 ? 21  GLU A N   1 
ATOM 161  C CA  ? GLU A 1  21 ? -15.069   8.835  -3.225 1.000 90.300 ? 21  GLU A CA  1 
ATOM 162  C C   ? GLU A 1  21 ? -16.342   9.194  -3.987 1.000 90.300 ? 21  GLU A C   1 
ATOM 163  C CB  ? GLU A 1  21 ? -13.935   9.785  -3.618 1.000 90.300 ? 21  GLU A CB  1 
ATOM 164  O O   ? GLU A 1  21 ? -16.386   9.092  -5.214 1.000 90.300 ? 21  GLU A O   1 
ATOM 165  C CG  ? GLU A 1  21 ? -14.262  11.255  -3.404 1.000 90.300 ? 21  GLU A CG  1 
ATOM 166  C CD  ? GLU A 1  21 ? -13.115  12.184  -3.769 1.000 90.300 ? 21  GLU A CD  1 
ATOM 167  O OE1 ? GLU A 1  21 ? -12.984  13.262  -3.145 1.000 90.300 ? 21  GLU A OE1 1 
ATOM 168  O OE2 ? GLU A 1  21 ? -12.342  11.833  -4.688 1.000 90.300 ? 21  GLU A OE2 1 
ATOM 169  N N   ? ARG A 1  22 ? -17.370   9.595  -3.250 1.000 88.610 ? 22  ARG A N   1 
ATOM 170  C CA  ? ARG A 1  22 ? -18.660   9.954  -3.832 1.000 88.610 ? 22  ARG A CA  1 
ATOM 171  C C   ? ARG A 1  22 ? -19.128   8.895  -4.823 1.000 88.610 ? 22  ARG A C   1 
ATOM 172  C CB  ? ARG A 1  22 ? -18.577  11.318  -4.522 1.000 88.610 ? 22  ARG A CB  1 
ATOM 173  O O   ? ARG A 1  22 ? -19.600   9.223  -5.914 1.000 88.610 ? 22  ARG A O   1 
ATOM 174  C CG  ? ARG A 1  22 ? -18.285  12.471  -3.575 1.000 88.610 ? 22  ARG A CG  1 
ATOM 175  C CD  ? ARG A 1  22 ? -18.270  13.808  -4.303 1.000 88.610 ? 22  ARG A CD  1 
ATOM 176  N NE  ? ARG A 1  22 ? -17.900  14.903  -3.411 1.000 88.610 ? 22  ARG A NE  1 
ATOM 177  N NH1 ? ARG A 1  22 ? -18.125  16.556  -5.009 1.000 88.610 ? 22  ARG A NH1 1 
ATOM 178  N NH2 ? ARG A 1  22 ? -17.492  17.098  -2.873 1.000 88.610 ? 22  ARG A NH2 1 
ATOM 179  C CZ  ? ARG A 1  22 ? -17.840  16.183  -3.766 1.000 88.610 ? 22  ARG A CZ  1 
ATOM 180  N N   ? GLY A 1  23 ? -18.915   7.573  -4.500 1.000 85.170 ? 23  GLY A N   1 
ATOM 181  C CA  ? GLY A 1  23 ? -19.485   6.477  -5.269 1.000 85.170 ? 23  GLY A CA  1 
ATOM 182  C C   ? GLY A 1  23 ? -18.612   6.047  -6.432 1.000 85.170 ? 23  GLY A C   1 
ATOM 183  O O   ? GLY A 1  23 ? -18.971   5.135  -7.180 1.000 85.170 ? 23  GLY A O   1 
ATOM 184  N N   ? ARG A 1  24 ? -17.423   6.713  -6.490 1.000 87.760 ? 24  ARG A N   1 
ATOM 185  C CA  ? ARG A 1  24 ? -16.474   6.390  -7.550 1.000 87.760 ? 24  ARG A CA  1 
ATOM 186  C C   ? ARG A 1  24 ? -15.171   5.848  -6.973 1.000 87.760 ? 24  ARG A C   1 
ATOM 187  C CB  ? ARG A 1  24 ? -16.192   7.621  -8.414 1.000 87.760 ? 24  ARG A CB  1 
ATOM 188  O O   ? ARG A 1  24 ? -14.675   6.354  -5.964 1.000 87.760 ? 24  ARG A O   1 
ATOM 189  C CG  ? ARG A 1  24 ? -17.394   8.103  -9.211 1.000 87.760 ? 24  ARG A CG  1 
ATOM 190  C CD  ? ARG A 1  24 ? -17.024   9.235 -10.160 1.000 87.760 ? 24  ARG A CD  1 
ATOM 191  N NE  ? ARG A 1  24 ? -18.195   9.753 -10.862 1.000 87.760 ? 24  ARG A NE  1 
ATOM 192  N NH1 ? ARG A 1  24 ? -17.072  10.206 -12.829 1.000 87.760 ? 24  ARG A NH1 1 
ATOM 193  N NH2 ? ARG A 1  24 ? -19.313  10.652 -12.655 1.000 87.760 ? 24  ARG A NH2 1 
ATOM 194  C CZ  ? ARG A 1  24 ? -18.191  10.203 -12.114 1.000 87.760 ? 24  ARG A CZ  1 
ATOM 195  N N   ? PHE A 1  25 ? -14.731   4.752  -7.647 1.000 88.300 ? 25  PHE A N   1 
ATOM 196  C CA  ? PHE A 1  25 ? -13.455   4.181  -7.231 1.000 88.300 ? 25  PHE A CA  1 
ATOM 197  C C   ? PHE A 1  25 ? -12.354   5.234  -7.264 1.000 88.300 ? 25  PHE A C   1 
ATOM 198  C CB  ? PHE A 1  25 ? -13.077   2.997  -8.127 1.000 88.300 ? 25  PHE A CB  1 
ATOM 199  O O   ? PHE A 1  25 ? -12.194   5.940  -8.262 1.000 88.300 ? 25  PHE A O   1 
ATOM 200  C CG  ? PHE A 1  25 ? -11.715   2.426  -7.835 1.000 88.300 ? 25  PHE A CG  1 
ATOM 201  C CD1 ? PHE A 1  25 ? -10.639   2.699  -8.670 1.000 88.300 ? 25  PHE A CD1 1 
ATOM 202  C CD2 ? PHE A 1  25 ? -11.512   1.617  -6.725 1.000 88.300 ? 25  PHE A CD2 1 
ATOM 203  C CE1 ? PHE A 1  25 ?  -9.377   2.172  -8.403 1.000 88.300 ? 25  PHE A CE1 1 
ATOM 204  C CE2 ? PHE A 1  25 ? -10.254   1.086  -6.452 1.000 88.300 ? 25  PHE A CE2 1 
ATOM 205  C CZ  ? PHE A 1  25 ?  -9.189   1.364  -7.292 1.000 88.300 ? 25  PHE A CZ  1 
ATOM 206  N N   ? ASN A 1  26 ? -11.617   5.393  -6.106 1.000 88.370 ? 26  ASN A N   1 
ATOM 207  C CA  ? ASN A 1  26 ? -10.532   6.359  -5.966 1.000 88.370 ? 26  ASN A CA  1 
ATOM 208  C C   ? ASN A 1  26 ?  -9.167   5.677  -5.992 1.000 88.370 ? 26  ASN A C   1 
ATOM 209  C CB  ? ASN A 1  26 ? -10.697   7.168  -4.678 1.000 88.370 ? 26  ASN A CB  1 
ATOM 210  O O   ? ASN A 1  26 ?  -8.334   5.978  -6.849 1.000 88.370 ? 26  ASN A O   1 
ATOM 211  C CG  ? ASN A 1  26 ?  -9.620   8.222  -4.508 1.000 88.370 ? 26  ASN A CG  1 
ATOM 212  N ND2 ? ASN A 1  26 ?  -9.016   8.267  -3.326 1.000 88.370 ? 26  ASN A ND2 1 
ATOM 213  O OD1 ? ASN A 1  26 ?  -9.334   8.989  -5.431 1.000 88.370 ? 26  ASN A OD1 1 
ATOM 214  N N   ? CYS A 1  27 ?  -8.904   4.768  -4.993 1.000 91.460 ? 27  CYS A N   1 
ATOM 215  C CA  ? CYS A 1  27 ?  -7.610   4.113  -4.837 1.000 91.460 ? 27  CYS A CA  1 
ATOM 216  C C   ? CYS A 1  27 ?  -7.774   2.709  -4.268 1.000 91.460 ? 27  CYS A C   1 
ATOM 217  C CB  ? CYS A 1  27 ?  -6.698   4.938  -3.928 1.000 91.460 ? 27  CYS A CB  1 
ATOM 218  O O   ? CYS A 1  27 ?  -8.811   2.388  -3.686 1.000 91.460 ? 27  CYS A O   1 
ATOM 219  S SG  ? CYS A 1  27 ?  -6.034   6.422  -4.716 1.000 91.460 ? 27  CYS A SG  1 
ATOM 220  N N   ? GLY A 1  28 ?  -6.675   1.933  -4.487 1.000 92.500 ? 28  GLY A N   1 
ATOM 221  C CA  ? GLY A 1  28 ?  -6.560   0.669  -3.777 1.000 92.500 ? 28  GLY A CA  1 
ATOM 222  C C   ? GLY A 1  28 ?  -5.875   0.801  -2.430 1.000 92.500 ? 28  GLY A C   1 
ATOM 223  O O   ? GLY A 1  28 ?  -5.116   1.745  -2.204 1.000 92.500 ? 28  GLY A O   1 
ATOM 224  N N   ? ALA A 1  29 ?  -6.119  -0.184  -1.516 1.000 95.600 ? 29  ALA A N   1 
ATOM 225  C CA  ? ALA A 1  29 ?  -5.527  -0.242  -0.182 1.000 95.600 ? 29  ALA A CA  1 
ATOM 226  C C   ? ALA A 1  29 ?  -5.401  -1.684   0.300 1.000 95.600 ? 29  ALA A C   1 
ATOM 227  C CB  ? ALA A 1  29 ?  -6.358   0.575   0.804 1.000 95.600 ? 29  ALA A CB  1 
ATOM 228  O O   ? ALA A 1  29 ?  -5.689  -2.622  -0.446 1.000 95.600 ? 29  ALA A O   1 
ATOM 229  N N   ? SER A 1  30 ?  -4.825  -1.777   1.580 1.000 97.300 ? 30  SER A N   1 
ATOM 230  C CA  ? SER A 1  30 ?  -4.668  -3.100   2.174 1.000 97.300 ? 30  SER A CA  1 
ATOM 231  C C   ? SER A 1  30 ?  -5.245  -3.146   3.585 1.000 97.300 ? 30  SER A C   1 
ATOM 232  C CB  ? SER A 1  30 ?  -3.193  -3.503   2.204 1.000 97.300 ? 30  SER A CB  1 
ATOM 233  O O   ? SER A 1  30 ?  -5.002  -2.244   4.389 1.000 97.300 ? 30  SER A O   1 
ATOM 234  O OG  ? SER A 1  30 ?  -2.617  -3.403   0.913 1.000 97.300 ? 30  SER A OG  1 
ATOM 235  N N   ? LEU A 1  31 ?  -6.045  -4.155   3.753 1.000 98.120 ? 31  LEU A N   1 
ATOM 236  C CA  ? LEU A 1  31 ?  -6.481  -4.435   5.116 1.000 98.120 ? 31  LEU A CA  1 
ATOM 237  C C   ? LEU A 1  31 ?  -5.342  -5.027   5.940 1.000 98.120 ? 31  LEU A C   1 
ATOM 238  C CB  ? LEU A 1  31 ?  -7.675  -5.393   5.111 1.000 98.120 ? 31  LEU A CB  1 
ATOM 239  O O   ? LEU A 1  31 ?  -4.817  -6.091   5.606 1.000 98.120 ? 31  LEU A O   1 
ATOM 240  C CG  ? LEU A 1  31 ?  -8.310  -5.691   6.470 1.000 98.120 ? 31  LEU A CG  1 
ATOM 241  C CD1 ? LEU A 1  31 ?  -8.957  -4.434   7.041 1.000 98.120 ? 31  LEU A CD1 1 
ATOM 242  C CD2 ? LEU A 1  31 ?  -9.332  -6.816   6.347 1.000 98.120 ? 31  LEU A CD2 1 
ATOM 243  N N   ? ILE A 1  32 ?  -4.942  -4.368   7.111 1.000 98.020 ? 32  ILE A N   1 
ATOM 244  C CA  ? ILE A 1  32 ?  -3.762  -4.808   7.847 1.000 98.020 ? 32  ILE A CA  1 
ATOM 245  C C   ? ILE A 1  32 ?  -4.161  -5.221   9.262 1.000 98.020 ? 32  ILE A C   1 
ATOM 246  C CB  ? ILE A 1  32 ?  -2.681  -3.705   7.895 1.000 98.020 ? 32  ILE A CB  1 
ATOM 247  O O   ? ILE A 1  32 ?  -3.344  -5.762  10.011 1.000 98.020 ? 32  ILE A O   1 
ATOM 248  C CG1 ? ILE A 1  32 ?  -3.249  -2.428   8.527 1.000 98.020 ? 32  ILE A CG1 1 
ATOM 249  C CG2 ? ILE A 1  32 ?  -2.133  -3.424   6.493 1.000 98.020 ? 32  ILE A CG2 1 
ATOM 250  C CD1 ? ILE A 1  32 ?  -2.193  -1.390   8.881 1.000 98.020 ? 32  ILE A CD1 1 
ATOM 251  N N   ? SER A 1  33 ?  -5.458  -5.013   9.664 1.000 97.760 ? 33  SER A N   1 
ATOM 252  C CA  ? SER A 1  33 ?  -6.160  -5.486  10.853 1.000 97.760 ? 33  SER A CA  1 
ATOM 253  C C   ? SER A 1  33 ?  -7.670  -5.342  10.698 1.000 97.760 ? 33  SER A C   1 
ATOM 254  C CB  ? SER A 1  33 ?  -5.691  -4.722  12.092 1.000 97.760 ? 33  SER A CB  1 
ATOM 255  O O   ? SER A 1  33 ?  -8.149  -4.821   9.688 1.000 97.760 ? 33  SER A O   1 
ATOM 256  O OG  ? SER A 1  33 ?  -6.307  -3.447  12.160 1.000 97.760 ? 33  SER A OG  1 
ATOM 257  N N   ? GLU A 1  34 ?  -8.443  -5.833  11.707 1.000 97.650 ? 34  GLU A N   1 
ATOM 258  C CA  ? GLU A 1  34 ?  -9.897  -5.725  11.622 1.000 97.650 ? 34  GLU A CA  1 
ATOM 259  C C   ? GLU A 1  34 ? -10.341  -4.265  11.604 1.000 97.650 ? 34  GLU A C   1 
ATOM 260  C CB  ? GLU A 1  34 ? -10.560  -6.463  12.787 1.000 97.650 ? 34  GLU A CB  1 
ATOM 261  O O   ? GLU A 1  34 ? -11.428  -3.948  11.115 1.000 97.650 ? 34  GLU A O   1 
ATOM 262  C CG  ? GLU A 1  34 ? -10.375  -7.972  12.745 1.000 97.650 ? 34  GLU A CG  1 
ATOM 263  C CD  ? GLU A 1  34 ? -11.049  -8.692  13.902 1.000 97.650 ? 34  GLU A CD  1 
ATOM 264  O OE1 ? GLU A 1  34 ? -11.183  -9.936  13.847 1.000 97.650 ? 34  GLU A OE1 1 
ATOM 265  O OE2 ? GLU A 1  34 ? -11.446  -8.007  14.871 1.000 97.650 ? 34  GLU A OE2 1 
ATOM 266  N N   ? HIS A 1  35 ?  -9.424  -3.376  12.046 1.000 97.990 ? 35  HIS A N   1 
ATOM 267  C CA  ? HIS A 1  35 ?  -9.820  -1.980  12.200 1.000 97.990 ? 35  HIS A CA  1 
ATOM 268  C C   ? HIS A 1  35 ?  -9.017  -1.075  11.272 1.000 97.990 ? 35  HIS A C   1 
ATOM 269  C CB  ? HIS A 1  35 ?  -9.646  -1.532  13.652 1.000 97.990 ? 35  HIS A CB  1 
ATOM 270  O O   ? HIS A 1  35 ?  -9.336   0.107  11.123 1.000 97.990 ? 35  HIS A O   1 
ATOM 271  C CG  ? HIS A 1  35 ? -10.655  -2.120  14.586 1.000 97.990 ? 35  HIS A CG  1 
ATOM 272  C CD2 ? HIS A 1  35 ? -11.833  -1.634  15.043 1.000 97.990 ? 35  HIS A CD2 1 
ATOM 273  N ND1 ? HIS A 1  35 ? -10.497  -3.360  15.166 1.000 97.990 ? 35  HIS A ND1 1 
ATOM 274  C CE1 ? HIS A 1  35 ? -11.539  -3.612  15.941 1.000 97.990 ? 35  HIS A CE1 1 
ATOM 275  N NE2 ? HIS A 1  35 ? -12.364  -2.580  15.884 1.000 97.990 ? 35  HIS A NE2 1 
ATOM 276  N N   ? TRP A 1  36 ?  -7.975  -1.613  10.693 1.000 98.300 ? 36  TRP A N   1 
ATOM 277  C CA  ? TRP A 1  36 ?  -7.055  -0.675  10.059 1.000 98.300 ? 36  TRP A CA  1 
ATOM 278  C C   ? TRP A 1  36 ?  -6.812  -1.052   8.601 1.000 98.300 ? 36  TRP A C   1 
ATOM 279  C CB  ? TRP A 1  36 ?  -5.725  -0.631  10.816 1.000 98.300 ? 36  TRP A CB  1 
ATOM 280  O O   ? TRP A 1  36 ?  -6.642  -2.230   8.278 1.000 98.300 ? 36  TRP A O   1 
ATOM 281  C CG  ? TRP A 1  36 ?  -5.814   0.015  12.166 1.000 98.300 ? 36  TRP A CG  1 
ATOM 282  C CD1 ? TRP A 1  36 ?  -5.953  -0.613  13.372 1.000 98.300 ? 36  TRP A CD1 1 
ATOM 283  C CD2 ? TRP A 1  36 ?  -5.775   1.418  12.446 1.000 98.300 ? 36  TRP A CD2 1 
ATOM 284  C CE2 ? TRP A 1  36 ?  -5.895   1.568  13.845 1.000 98.300 ? 36  TRP A CE2 1 
ATOM 285  C CE3 ? TRP A 1  36 ?  -5.649   2.563  11.649 1.000 98.300 ? 36  TRP A CE3 1 
ATOM 286  N NE1 ? TRP A 1  36 ?  -6.002   0.315  14.386 1.000 98.300 ? 36  TRP A NE1 1 
ATOM 287  C CH2 ? TRP A 1  36 ?  -5.768   3.924  13.661 1.000 98.300 ? 36  TRP A CH2 1 
ATOM 288  C CZ2 ? TRP A 1  36 ?  -5.893   2.820  14.464 1.000 98.300 ? 36  TRP A CZ2 1 
ATOM 289  C CZ3 ? TRP A 1  36 ?  -5.647   3.808  12.267 1.000 98.300 ? 36  TRP A CZ3 1 
ATOM 290  N N   ? VAL A 1  37 ?  -6.827  -0.005   7.749 1.000 98.130 ? 37  VAL A N   1 
ATOM 291  C CA  ? VAL A 1  37 ?  -6.513  -0.060   6.325 1.000 98.130 ? 37  VAL A CA  1 
ATOM 292  C C   ? VAL A 1  37 ?  -5.281   0.794   6.034 1.000 98.130 ? 37  VAL A C   1 
ATOM 293  C CB  ? VAL A 1  37 ?  -7.705   0.412   5.463 1.000 98.130 ? 37  VAL A CB  1 
ATOM 294  O O   ? VAL A 1  37 ?  -5.135   1.890   6.580 1.000 98.130 ? 37  VAL A O   1 
ATOM 295  C CG1 ? VAL A 1  37 ?  -7.307   0.494   3.990 1.000 98.130 ? 37  VAL A CG1 1 
ATOM 296  C CG2 ? VAL A 1  37 ?  -8.899  -0.524   5.646 1.000 98.130 ? 37  VAL A CG2 1 
ATOM 297  N N   ? LEU A 1  38 ?  -4.407   0.219   5.193 1.000 97.790 ? 38  LEU A N   1 
ATOM 298  C CA  ? LEU A 1  38 ?  -3.182   0.916   4.814 1.000 97.790 ? 38  LEU A CA  1 
ATOM 299  C C   ? LEU A 1  38 ?  -3.220   1.324   3.345 1.000 97.790 ? 38  LEU A C   1 
ATOM 300  C CB  ? LEU A 1  38 ?  -1.959   0.033   5.079 1.000 97.790 ? 38  LEU A CB  1 
ATOM 301  O O   ? LEU A 1  38 ?  -3.474   0.491   2.472 1.000 97.790 ? 38  LEU A O   1 
ATOM 302  C CG  ? LEU A 1  38 ?  -0.595   0.716   4.973 1.000 97.790 ? 38  LEU A CG  1 
ATOM 303  C CD1 ? LEU A 1  38 ?  -0.439   1.763   6.071 1.000 97.790 ? 38  LEU A CD1 1 
ATOM 304  C CD2 ? LEU A 1  38 ?   0.526  -0.315   5.048 1.000 97.790 ? 38  LEU A CD2 1 
ATOM 305  N N   ? SER A 1  39 ?  -2.960   2.623   3.067 1.000 96.130 ? 39  SER A N   1 
ATOM 306  C CA  ? SER A 1  39 ?  -3.001   3.167   1.713 1.000 96.130 ? 39  SER A CA  1 
ATOM 307  C C   ? SER A 1  39 ?  -1.933   4.238   1.516 1.000 96.130 ? 39  SER A C   1 
ATOM 308  C CB  ? SER A 1  39 ?  -4.382   3.749   1.410 1.000 96.130 ? 39  SER A CB  1 
ATOM 309  O O   ? SER A 1  39 ?  -1.220   4.592   2.457 1.000 96.130 ? 39  SER A O   1 
ATOM 310  O OG  ? SER A 1  39 ?  -4.483   4.120   0.046 1.000 96.130 ? 39  SER A OG  1 
ATOM 311  N N   ? ALA A 1  40 ?  -1.837   4.685   0.330 1.000 94.810 ? 40  ALA A N   1 
ATOM 312  C CA  ? ALA A 1  40 ?  -0.949   5.805   0.028 1.000 94.810 ? 40  ALA A CA  1 
ATOM 313  C C   ? ALA A 1  40 ?  -1.568   7.130   0.465 1.000 94.810 ? 40  ALA A C   1 
ATOM 314  C CB  ? ALA A 1  40 ?  -0.624   5.840  -1.463 1.000 94.810 ? 40  ALA A CB  1 
ATOM 315  O O   ? ALA A 1  40 ?  -2.767   7.353   0.280 1.000 94.810 ? 40  ALA A O   1 
ATOM 316  N N   ? ALA A 1  41 ?  -0.699   8.025   0.966 1.000 95.220 ? 41  ALA A N   1 
ATOM 317  C CA  ? ALA A 1  41 ?  -1.164   9.316   1.467 1.000 95.220 ? 41  ALA A CA  1 
ATOM 318  C C   ? ALA A 1  41 ?  -1.665  10.198   0.327 1.000 95.220 ? 41  ALA A C   1 
ATOM 319  C CB  ? ALA A 1  41 ?  -0.048  10.023   2.233 1.000 95.220 ? 41  ALA A CB  1 
ATOM 320  O O   ? ALA A 1  41 ?  -2.520  11.063   0.533 1.000 95.220 ? 41  ALA A O   1 
ATOM 321  N N   ? HIS A 1  42 ?  -1.116  10.037  -0.815 1.000 91.680 ? 42  HIS A N   1 
ATOM 322  C CA  ? HIS A 1  42 ?  -1.496  10.862  -1.956 1.000 91.680 ? 42  HIS A CA  1 
ATOM 323  C C   ? HIS A 1  42 ?  -2.891  10.503  -2.455 1.000 91.680 ? 42  HIS A C   1 
ATOM 324  C CB  ? HIS A 1  42 ?  -0.478  10.711  -3.088 1.000 91.680 ? 42  HIS A CB  1 
ATOM 325  O O   ? HIS A 1  42 ?  -3.450  11.202  -3.304 1.000 91.680 ? 42  HIS A O   1 
ATOM 326  C CG  ? HIS A 1  42 ?  -0.591   9.416  -3.828 1.000 91.680 ? 42  HIS A CG  1 
ATOM 327  C CD2 ? HIS A 1  42 ?  -1.380   9.051  -4.866 1.000 91.680 ? 42  HIS A CD2 1 
ATOM 328  N ND1 ? HIS A 1  42 ?   0.171   8.311  -3.514 1.000 91.680 ? 42  HIS A ND1 1 
ATOM 329  C CE1 ? HIS A 1  42 ?  -0.146   7.320  -4.330 1.000 91.680 ? 42  HIS A CE1 1 
ATOM 330  N NE2 ? HIS A 1  42 ?  -1.084   7.742  -5.160 1.000 91.680 ? 42  HIS A NE2 1 
ATOM 331  N N   ? CYS A 1  43 ?  -3.575   9.450  -1.819 1.000 91.540 ? 43  CYS A N   1 
ATOM 332  C CA  ? CYS A 1  43 ?  -4.914   8.997  -2.178 1.000 91.540 ? 43  CYS A CA  1 
ATOM 333  C C   ? CYS A 1  43 ?  -5.974   9.729  -1.365 1.000 91.540 ? 43  CYS A C   1 
ATOM 334  C CB  ? CYS A 1  43 ?  -5.045   7.490  -1.965 1.000 91.540 ? 43  CYS A CB  1 
ATOM 335  O O   ? CYS A 1  43 ?  -7.172   9.548  -1.592 1.000 91.540 ? 43  CYS A O   1 
ATOM 336  S SG  ? CYS A 1  43 ?  -4.168   6.501  -3.196 1.000 91.540 ? 43  CYS A SG  1 
ATOM 337  N N   ? GLN A 1  44 ?  -5.561  10.560  -0.472 1.000 92.760 ? 44  GLN A N   1 
ATOM 338  C CA  ? GLN A 1  44 ?  -6.462  11.193   0.486 1.000 92.760 ? 44  GLN A CA  1 
ATOM 339  C C   ? GLN A 1  44 ?  -7.417  12.157  -0.212 1.000 92.760 ? 44  GLN A C   1 
ATOM 340  C CB  ? GLN A 1  44 ?  -5.667  11.931   1.565 1.000 92.760 ? 44  GLN A CB  1 
ATOM 341  O O   ? GLN A 1  44 ?  -6.991  12.987  -1.018 1.000 92.760 ? 44  GLN A O   1 
ATOM 342  C CG  ? GLN A 1  44 ?  -6.538  12.645   2.590 1.000 92.760 ? 44  GLN A CG  1 
ATOM 343  C CD  ? GLN A 1  44 ?  -5.728  13.442   3.595 1.000 92.760 ? 44  GLN A CD  1 
ATOM 344  N NE2 ? GLN A 1  44 ?  -6.406  14.274   4.377 1.000 92.760 ? 44  GLN A NE2 1 
ATOM 345  O OE1 ? GLN A 1  44 ?  -4.502  13.310   3.668 1.000 92.760 ? 44  GLN A OE1 1 
ATOM 346  N N   ? THR A 1  45 ?  -8.711  12.036   0.134 1.000 90.240 ? 45  THR A N   1 
ATOM 347  C CA  ? THR A 1  45 ?  -9.779  12.940  -0.280 1.000 90.240 ? 45  THR A CA  1 
ATOM 348  C C   ? THR A 1  45 ? -10.698  13.264   0.894 1.000 90.240 ? 45  THR A C   1 
ATOM 349  C CB  ? THR A 1  45 ? -10.605  12.338  -1.432 1.000 90.240 ? 45  THR A CB  1 
ATOM 350  O O   ? THR A 1  45 ? -10.539  12.712   1.985 1.000 90.240 ? 45  THR A O   1 
ATOM 351  C CG2 ? THR A 1  45 ?  -9.709  11.932  -2.597 1.000 90.240 ? 45  THR A CG2 1 
ATOM 352  O OG1 ? THR A 1  45 ? -11.306  11.182  -0.956 1.000 90.240 ? 45  THR A OG1 1 
ATOM 353  N N   ? ARG A 1  46 ? -11.705  14.197   0.683 1.000 84.380 ? 46  ARG A N   1 
ATOM 354  C CA  ? ARG A 1  46 ? -12.562  14.724   1.740 1.000 84.380 ? 46  ARG A CA  1 
ATOM 355  C C   ? ARG A 1  46 ? -13.538  13.661   2.235 1.000 84.380 ? 46  ARG A C   1 
ATOM 356  C CB  ? ARG A 1  46 ? -13.331  15.952   1.248 1.000 84.380 ? 46  ARG A CB  1 
ATOM 357  O O   ? ARG A 1  46 ? -13.792  13.555   3.437 1.000 84.380 ? 46  ARG A O   1 
ATOM 358  C CG  ? ARG A 1  46 ? -14.064  16.702   2.348 1.000 84.380 ? 46  ARG A CG  1 
ATOM 359  C CD  ? ARG A 1  46 ? -14.778  17.935   1.812 1.000 84.380 ? 46  ARG A CD  1 
ATOM 360  N NE  ? ARG A 1  46 ? -15.754  18.451   2.767 1.000 84.380 ? 46  ARG A NE  1 
ATOM 361  N NH1 ? ARG A 1  46 ? -16.172  20.401   1.602 1.000 84.380 ? 46  ARG A NH1 1 
ATOM 362  N NH2 ? ARG A 1  46 ? -17.263  19.984   3.574 1.000 84.380 ? 46  ARG A NH2 1 
ATOM 363  C CZ  ? ARG A 1  46 ? -16.394  19.611   2.645 1.000 84.380 ? 46  ARG A CZ  1 
ATOM 364  N N   ? PHE A 1  47 ? -14.018  12.677   1.344 1.000 85.900 ? 47  PHE A N   1 
ATOM 365  C CA  ? PHE A 1  47 ? -15.026  11.686   1.701 1.000 85.900 ? 47  PHE A CA  1 
ATOM 366  C C   ? PHE A 1  47 ? -14.693  10.330   1.091 1.000 85.900 ? 47  PHE A C   1 
ATOM 367  C CB  ? PHE A 1  47 ? -16.416  12.140   1.244 1.000 85.900 ? 47  PHE A CB  1 
ATOM 368  O O   ? PHE A 1  47 ? -15.099  10.033  -0.035 1.000 85.900 ? 47  PHE A O   1 
ATOM 369  C CG  ? PHE A 1  47 ? -16.842  13.463   1.820 1.000 85.900 ? 47  PHE A CG  1 
ATOM 370  C CD1 ? PHE A 1  47 ? -17.215  13.568   3.154 1.000 85.900 ? 47  PHE A CD1 1 
ATOM 371  C CD2 ? PHE A 1  47 ? -16.869  14.603   1.027 1.000 85.900 ? 47  PHE A CD2 1 
ATOM 372  C CE1 ? PHE A 1  47 ? -17.610  14.792   3.690 1.000 85.900 ? 47  PHE A CE1 1 
ATOM 373  C CE2 ? PHE A 1  47 ? -17.263  15.829   1.555 1.000 85.900 ? 47  PHE A CE2 1 
ATOM 374  C CZ  ? PHE A 1  47 ? -17.634  15.921   2.887 1.000 85.900 ? 47  PHE A CZ  1 
ATOM 375  N N   ? MET A 1  48 ? -14.043   9.520   1.982 1.000 91.630 ? 48  MET A N   1 
ATOM 376  C CA  ? MET A 1  48 ? -13.657   8.206   1.475 1.000 91.630 ? 48  MET A CA  1 
ATOM 377  C C   ? MET A 1  48 ? -14.407   7.098   2.206 1.000 91.630 ? 48  MET A C   1 
ATOM 378  C CB  ? MET A 1  48 ? -12.148   7.998   1.616 1.000 91.630 ? 48  MET A CB  1 
ATOM 379  O O   ? MET A 1  48 ? -14.690   7.217   3.399 1.000 91.630 ? 48  MET A O   1 
ATOM 380  C CG  ? MET A 1  48 ? -11.319   8.853   0.672 1.000 91.630 ? 48  MET A CG  1 
ATOM 381  S SD  ? MET A 1  48 ?  -9.529   8.460   0.755 1.000 91.630 ? 48  MET A SD  1 
ATOM 382  C CE  ? MET A 1  48 ?  -9.116   9.190   2.364 1.000 91.630 ? 48  MET A CE  1 
ATOM 383  N N   ? ARG A 1  49 ? -14.733   6.097   1.469 1.000 94.530 ? 49  ARG A N   1 
ATOM 384  C CA  ? ARG A 1  49 ? -15.271   4.856   2.016 1.000 94.530 ? 49  ARG A CA  1 
ATOM 385  C C   ? ARG A 1  49 ? -14.429   3.658   1.587 1.000 94.530 ? 49  ARG A C   1 
ATOM 386  C CB  ? ARG A 1  49 ? -16.723   4.659   1.578 1.000 94.530 ? 49  ARG A CB  1 
ATOM 387  O O   ? ARG A 1  49 ? -13.851   3.658   0.498 1.000 94.530 ? 49  ARG A O   1 
ATOM 388  C CG  ? ARG A 1  49 ? -17.683   5.696   2.140 1.000 94.530 ? 49  ARG A CG  1 
ATOM 389  C CD  ? ARG A 1  49 ? -19.120   5.419   1.724 1.000 94.530 ? 49  ARG A CD  1 
ATOM 390  N NE  ? ARG A 1  49 ? -20.049   6.370   2.328 1.000 94.530 ? 49  ARG A NE  1 
ATOM 391  N NH1 ? ARG A 1  49 ? -21.939   5.451   1.367 1.000 94.530 ? 49  ARG A NH1 1 
ATOM 392  N NH2 ? ARG A 1  49 ? -22.118   7.276   2.742 1.000 94.530 ? 49  ARG A NH2 1 
ATOM 393  C CZ  ? ARG A 1  49 ? -21.367   6.363   2.144 1.000 94.530 ? 49  ARG A CZ  1 
ATOM 394  N N   ? ALA A 1  50 ? -14.419   2.681   2.562 1.000 96.020 ? 50  ALA A N   1 
ATOM 395  C CA  ? ALA A 1  50 ? -13.671   1.464   2.259 1.000 96.020 ? 50  ALA A CA  1 
ATOM 396  C C   ? ALA A 1  50 ? -14.613   0.310   1.927 1.000 96.020 ? 50  ALA A C   1 
ATOM 397  C CB  ? ALA A 1  50 ? -12.768   1.089   3.432 1.000 96.020 ? 50  ALA A CB  1 
ATOM 398  O O   ? ALA A 1  50 ? -15.580   0.061   2.652 1.000 96.020 ? 50  ALA A O   1 
ATOM 399  N N   ? ARG A 1  51 ? -14.362  -0.274   0.773 1.000 95.520 ? 51  ARG A N   1 
ATOM 400  C CA  ? ARG A 1  51 ? -15.081  -1.492   0.417 1.000 95.520 ? 51  ARG A CA  1 
ATOM 401  C C   ? ARG A 1  51 ? -14.153  -2.702   0.438 1.000 95.520 ? 51  ARG A C   1 
ATOM 402  C CB  ? ARG A 1  51 ? -15.728  -1.352  -0.962 1.000 95.520 ? 51  ARG A CB  1 
ATOM 403  O O   ? ARG A 1  51 ? -13.118  -2.708  -0.231 1.000 95.520 ? 51  ARG A O   1 
ATOM 404  C CG  ? ARG A 1  51 ? -16.863  -0.341  -1.011 1.000 95.520 ? 51  ARG A CG  1 
ATOM 405  C CD  ? ARG A 1  51 ? -17.576  -0.357  -2.355 1.000 95.520 ? 51  ARG A CD  1 
ATOM 406  N NE  ? ARG A 1  51 ? -18.679   0.599  -2.392 1.000 95.520 ? 51  ARG A NE  1 
ATOM 407  N NH1 ? ARG A 1  51 ? -19.481  -0.091  -4.446 1.000 95.520 ? 51  ARG A NH1 1 
ATOM 408  N NH2 ? ARG A 1  51 ? -20.523   1.609  -3.315 1.000 95.520 ? 51  ARG A NH2 1 
ATOM 409  C CZ  ? ARG A 1  51 ? -19.559   0.704  -3.384 1.000 95.520 ? 51  ARG A CZ  1 
ATOM 410  N N   ? LEU A 1  52 ? -14.554  -3.721   1.271 1.000 96.190 ? 52  LEU A N   1 
ATOM 411  C CA  ? LEU A 1  52 ? -13.796  -4.957   1.430 1.000 96.190 ? 52  LEU A CA  1 
ATOM 412  C C   ? LEU A 1  52 ? -14.510  -6.124   0.757 1.000 96.190 ? 52  LEU A C   1 
ATOM 413  C CB  ? LEU A 1  52 ? -13.579  -5.265   2.914 1.000 96.190 ? 52  LEU A CB  1 
ATOM 414  O O   ? LEU A 1  52 ? -15.734  -6.106   0.607 1.000 96.190 ? 52  LEU A O   1 
ATOM 415  C CG  ? LEU A 1  52 ? -12.888  -4.177   3.738 1.000 96.190 ? 52  LEU A CG  1 
ATOM 416  C CD1 ? LEU A 1  52 ? -13.922  -3.330   4.472 1.000 96.190 ? 52  LEU A CD1 1 
ATOM 417  C CD2 ? LEU A 1  52 ? -11.901  -4.797   4.722 1.000 96.190 ? 52  LEU A CD2 1 
ATOM 418  N N   ? GLY A 1  53 ? -13.667  -7.081   0.244 1.000 94.480 ? 53  GLY A N   1 
ATOM 419  C CA  ? GLY A 1  53 ? -14.244  -8.311  -0.276 1.000 94.480 ? 53  GLY A CA  1 
ATOM 420  C C   ? GLY A 1  53 ? -14.765  -8.173  -1.694 1.000 94.480 ? 53  GLY A C   1 
ATOM 421  O O   ? GLY A 1  53 ? -15.579  -8.983  -2.143 1.000 94.480 ? 53  GLY A O   1 
ATOM 422  N N   ? GLU A 1  54 ? -14.266  -7.053  -2.417 1.000 91.910 ? 54  GLU A N   1 
ATOM 423  C CA  ? GLU A 1  54 ? -14.696  -6.778  -3.784 1.000 91.910 ? 54  GLU A CA  1 
ATOM 424  C C   ? GLU A 1  54 ? -13.855  -7.554  -4.794 1.000 91.910 ? 54  GLU A C   1 
ATOM 425  C CB  ? GLU A 1  54 ? -14.622  -5.278  -4.081 1.000 91.910 ? 54  GLU A CB  1 
ATOM 426  O O   ? GLU A 1  54 ? -12.631  -7.628  -4.664 1.000 91.910 ? 54  GLU A O   1 
ATOM 427  C CG  ? GLU A 1  54 ? -15.633  -4.447  -3.304 1.000 91.910 ? 54  GLU A CG  1 
ATOM 428  C CD  ? GLU A 1  54 ? -17.054  -4.588  -3.827 1.000 91.910 ? 54  GLU A CD  1 
ATOM 429  O OE1 ? GLU A 1  54 ? -18.003  -4.167  -3.127 1.000 91.910 ? 54  GLU A OE1 1 
ATOM 430  O OE2 ? GLU A 1  54 ? -17.219  -5.123  -4.946 1.000 91.910 ? 54  GLU A OE2 1 
ATOM 431  N N   ? HIS A 1  55 ? -14.473  -8.260  -5.714 1.000 92.210 ? 55  HIS A N   1 
ATOM 432  C CA  ? HIS A 1  55 ? -13.804  -8.785  -6.899 1.000 92.210 ? 55  HIS A CA  1 
ATOM 433  C C   ? HIS A 1  55 ? -14.159  -7.971  -8.139 1.000 92.210 ? 55  HIS A C   1 
ATOM 434  C CB  ? HIS A 1  55 ? -14.169 -10.255  -7.113 1.000 92.210 ? 55  HIS A CB  1 
ATOM 435  O O   ? HIS A 1  55 ? -13.299  -7.708  -8.981 1.000 92.210 ? 55  HIS A O   1 
ATOM 436  C CG  ? HIS A 1  55 ? -13.569 -10.849  -8.347 1.000 92.210 ? 55  HIS A CG  1 
ATOM 437  C CD2 ? HIS A 1  55 ? -14.144 -11.305  -9.485 1.000 92.210 ? 55  HIS A CD2 1 
ATOM 438  N ND1 ? HIS A 1  55 ? -12.211 -11.030  -8.501 1.000 92.210 ? 55  HIS A ND1 1 
ATOM 439  C CE1 ? HIS A 1  55 ? -11.977 -11.572  -9.684 1.000 92.210 ? 55  HIS A CE1 1 
ATOM 440  N NE2 ? HIS A 1  55 ? -13.133 -11.750 -10.301 1.000 92.210 ? 55  HIS A NE2 1 
ATOM 441  N N   ? ASN A 1  56 ? -15.417  -7.588  -8.253 1.000 91.520 ? 56  ASN A N   1 
ATOM 442  C CA  ? ASN A 1  56 ? -15.969  -6.749  -9.311 1.000 91.520 ? 56  ASN A CA  1 
ATOM 443  C C   ? ASN A 1  56 ? -16.651  -5.508  -8.744 1.000 91.520 ? 56  ASN A C   1 
ATOM 444  C CB  ? ASN A 1  56 ? -16.951  -7.548 -10.172 1.000 91.520 ? 56  ASN A CB  1 
ATOM 445  O O   ? ASN A 1  56 ? -17.581  -5.616  -7.943 1.000 91.520 ? 56  ASN A O   1 
ATOM 446  C CG  ? ASN A 1  56 ? -17.379  -6.798 -11.418 1.000 91.520 ? 56  ASN A CG  1 
ATOM 447  N ND2 ? ASN A 1  56 ? -17.379  -7.486 -12.553 1.000 91.520 ? 56  ASN A ND2 1 
ATOM 448  O OD1 ? ASN A 1  56 ? -17.705  -5.609 -11.361 1.000 91.520 ? 56  ASN A OD1 1 
ATOM 449  N N   ? LEU A 1  57 ? -16.200  -4.325  -9.222 1.000 89.140 ? 57  LEU A N   1 
ATOM 450  C CA  ? LEU A 1  57 ? -16.662  -3.066  -8.648 1.000 89.140 ? 57  LEU A CA  1 
ATOM 451  C C   ? LEU A 1  57 ? -18.086  -2.754  -9.098 1.000 89.140 ? 57  LEU A C   1 
ATOM 452  C CB  ? LEU A 1  57 ? -15.727  -1.921  -9.043 1.000 89.140 ? 57  LEU A CB  1 
ATOM 453  O O   ? LEU A 1  57 ? -18.771  -1.936  -8.481 1.000 89.140 ? 57  LEU A O   1 
ATOM 454  C CG  ? LEU A 1  57 ? -14.300  -1.992  -8.497 1.000 89.140 ? 57  LEU A CG  1 
ATOM 455  C CD1 ? LEU A 1  57 ? -13.476  -0.815  -9.010 1.000 89.140 ? 57  LEU A CD1 1 
ATOM 456  C CD2 ? LEU A 1  57 ? -14.312  -2.018  -6.972 1.000 89.140 ? 57  LEU A CD2 1 
ATOM 457  N N   ? ARG A 1  58 ? -18.681  -3.426 -10.051 1.000 86.880 ? 58  ARG A N   1 
ATOM 458  C CA  ? ARG A 1  58 ? -19.994  -3.138 -10.619 1.000 86.880 ? 58  ARG A CA  1 
ATOM 459  C C   ? ARG A 1  58 ? -21.033  -4.145 -10.137 1.000 86.880 ? 58  ARG A C   1 
ATOM 460  C CB  ? ARG A 1  58 ? -19.931  -3.141 -12.148 1.000 86.880 ? 58  ARG A CB  1 
ATOM 461  O O   ? ARG A 1  58 ? -22.236  -3.905 -10.250 1.000 86.880 ? 58  ARG A O   1 
ATOM 462  C CG  ? ARG A 1  58 ? -19.179  -1.958 -12.737 1.000 86.880 ? 58  ARG A CG  1 
ATOM 463  C CD  ? ARG A 1  58 ? -19.397  -1.842 -14.239 1.000 86.880 ? 58  ARG A CD  1 
ATOM 464  N NE  ? ARG A 1  58 ? -18.777  -0.637 -14.782 1.000 86.880 ? 58  ARG A NE  1 
ATOM 465  N NH1 ? ARG A 1  58 ? -19.145  -1.194 -16.993 1.000 86.880 ? 58  ARG A NH1 1 
ATOM 466  N NH2 ? ARG A 1  58 ? -18.088   0.769 -16.462 1.000 86.880 ? 58  ARG A NH2 1 
ATOM 467  C CZ  ? ARG A 1  58 ? -18.671  -0.357 -16.078 1.000 86.880 ? 58  ARG A CZ  1 
ATOM 468  N N   ? LYS A 1  59 ? -20.475  -5.272  -9.547 1.000 87.150 ? 59  LYS A N   1 
ATOM 469  C CA  ? LYS A 1  59 ? -21.375  -6.343  -9.130 1.000 87.150 ? 59  LYS A CA  1 
ATOM 470  C C   ? LYS A 1  59 ? -21.199  -6.663  -7.648 1.000 87.150 ? 59  LYS A C   1 
ATOM 471  C CB  ? LYS A 1  59 ? -21.141  -7.599  -9.970 1.000 87.150 ? 59  LYS A CB  1 
ATOM 472  O O   ? LYS A 1  59 ? -20.077  -6.667  -7.138 1.000 87.150 ? 59  LYS A O   1 
ATOM 473  C CG  ? LYS A 1  59 ? -21.446  -7.421 -11.450 1.000 87.150 ? 59  LYS A CG  1 
ATOM 474  C CD  ? LYS A 1  59 ? -21.206  -8.707 -12.229 1.000 87.150 ? 59  LYS A CD  1 
ATOM 475  C CE  ? LYS A 1  59 ? -21.450  -8.512 -13.720 1.000 87.150 ? 59  LYS A CE  1 
ATOM 476  N NZ  ? LYS A 1  59 ? -21.188  -9.764 -14.492 1.000 87.150 ? 59  LYS A NZ  1 
ATOM 477  N N   ? ARG A 1  60 ? -22.362  -6.825  -7.007 1.000 83.700 ? 60  ARG A N   1 
ATOM 478  C CA  ? ARG A 1  60 ? -22.310  -7.363  -5.652 1.000 83.700 ? 60  ARG A CA  1 
ATOM 479  C C   ? ARG A 1  60 ? -22.193  -8.883  -5.670 1.000 83.700 ? 60  ARG A C   1 
ATOM 480  C CB  ? ARG A 1  60 ? -23.549  -6.942  -4.858 1.000 83.700 ? 60  ARG A CB  1 
ATOM 481  O O   ? ARG A 1  60 ? -23.073  -9.572  -6.191 1.000 83.700 ? 60  ARG A O   1 
ATOM 482  C CG  ? ARG A 1  60 ? -23.555  -5.475  -4.458 1.000 83.700 ? 60  ARG A CG  1 
ATOM 483  C CD  ? ARG A 1  60 ? -24.722  -5.147  -3.538 1.000 83.700 ? 60  ARG A CD  1 
ATOM 484  N NE  ? ARG A 1  60 ? -24.747  -3.731  -3.183 1.000 83.700 ? 60  ARG A NE  1 
ATOM 485  N NH1 ? ARG A 1  60 ? -26.321  -3.965  -1.509 1.000 83.700 ? 60  ARG A NH1 1 
ATOM 486  N NH2 ? ARG A 1  60 ? -25.449  -1.900  -1.987 1.000 83.700 ? 60  ARG A NH2 1 
ATOM 487  C CZ  ? ARG A 1  60 ? -25.506  -3.202  -2.227 1.000 83.700 ? 60  ARG A CZ  1 
ATOM 488  N N   ? ASP A 1  61 ? -21.006  -9.406  -5.232 1.000 81.230 ? 61  ASP A N   1 
ATOM 489  C CA  ? ASP A 1  61 ? -20.752 -10.839  -5.347 1.000 81.230 ? 61  ASP A CA  1 
ATOM 490  C C   ? ASP A 1  61 ? -20.905 -11.534  -3.996 1.000 81.230 ? 61  ASP A C   1 
ATOM 491  C CB  ? ASP A 1  61 ? -19.352 -11.092  -5.912 1.000 81.230 ? 61  ASP A CB  1 
ATOM 492  O O   ? ASP A 1  61 ? -20.589 -12.718  -3.861 1.000 81.230 ? 61  ASP A O   1 
ATOM 493  C CG  ? ASP A 1  61 ? -18.266 -10.342  -5.163 1.000 81.230 ? 61  ASP A CG  1 
ATOM 494  O OD1 ? ASP A 1  61 ? -18.586  -9.579  -4.226 1.000 81.230 ? 61  ASP A OD1 1 
ATOM 495  O OD2 ? ASP A 1  61 ? -17.078 -10.512  -5.515 1.000 81.230 ? 61  ASP A OD2 1 
ATOM 496  N N   ? GLY A 1  62 ? -21.514 -10.693  -2.853 1.000 85.960 ? 62  GLY A N   1 
ATOM 497  C CA  ? GLY A 1  62 ? -21.940 -11.316  -1.610 1.000 85.960 ? 62  GLY A CA  1 
ATOM 498  C C   ? GLY A 1  62 ? -21.067 -10.944  -0.426 1.000 85.960 ? 62  GLY A C   1 
ATOM 499  O O   ? GLY A 1  62 ? -21.564 -10.445   0.586 1.000 85.960 ? 62  GLY A O   1 
ATOM 500  N N   ? PRO A 1  63 ? -19.718 -11.080  -0.487 1.000 88.540 ? 63  PRO A N   1 
ATOM 501  C CA  ? PRO A 1  63 ? -18.799 -10.922   0.644 1.000 88.540 ? 63  PRO A CA  1 
ATOM 502  C C   ? PRO A 1  63 ? -18.418  -9.465   0.895 1.000 88.540 ? 63  PRO A C   1 
ATOM 503  C CB  ? PRO A 1  63 ? -17.577 -11.741   0.222 1.000 88.540 ? 63  PRO A CB  1 
ATOM 504  O O   ? PRO A 1  63 ? -17.653  -9.174   1.818 1.000 88.540 ? 63  PRO A O   1 
ATOM 505  C CG  ? PRO A 1  63 ? -17.638 -11.777  -1.271 1.000 88.540 ? 63  PRO A CG  1 
ATOM 506  C CD  ? PRO A 1  63 ? -19.073 -11.652  -1.693 1.000 88.540 ? 63  PRO A CD  1 
ATOM 507  N N   ? GLU A 1  64 ? -18.943  -8.503   0.108 1.000 92.280 ? 64  GLU A N   1 
ATOM 508  C CA  ? GLU A 1  64 ? -18.598  -7.086   0.172 1.000 92.280 ? 64  GLU A CA  1 
ATOM 509  C C   ? GLU A 1  64 ? -19.041  -6.470   1.496 1.000 92.280 ? 64  GLU A C   1 
ATOM 510  C CB  ? GLU A 1  64 ? -19.227  -6.326  -0.999 1.000 92.280 ? 64  GLU A CB  1 
ATOM 511  O O   ? GLU A 1  64 ? -20.111  -6.799   2.013 1.000 92.280 ? 64  GLU A O   1 
ATOM 512  C CG  ? GLU A 1  64 ? -18.734  -6.782  -2.364 1.000 92.280 ? 64  GLU A CG  1 
ATOM 513  C CD  ? GLU A 1  64 ? -19.561  -7.914  -2.953 1.000 92.280 ? 64  GLU A CD  1 
ATOM 514  O OE1 ? GLU A 1  64 ? -19.416  -8.207  -4.162 1.000 92.280 ? 64  GLU A OE1 1 
ATOM 515  O OE2 ? GLU A 1  64 ? -20.362  -8.512  -2.200 1.000 92.280 ? 64  GLU A OE2 1 
ATOM 516  N N   ? GLN A 1  65 ? -18.157  -5.758   2.080 1.000 94.730 ? 65  GLN A N   1 
ATOM 517  C CA  ? GLN A 1  65 ? -18.375  -4.983   3.297 1.000 94.730 ? 65  GLN A CA  1 
ATOM 518  C C   ? GLN A 1  65 ? -18.067  -3.505   3.071 1.000 94.730 ? 65  GLN A C   1 
ATOM 519  C CB  ? GLN A 1  65 ? -17.520  -5.528   4.442 1.000 94.730 ? 65  GLN A CB  1 
ATOM 520  O O   ? GLN A 1  65 ? -16.966  -3.154   2.640 1.000 94.730 ? 65  GLN A O   1 
ATOM 521  C CG  ? GLN A 1  65 ? -17.677  -7.025   4.668 1.000 94.730 ? 65  GLN A CG  1 
ATOM 522  C CD  ? GLN A 1  65 ? -16.784  -7.549   5.777 1.000 94.730 ? 65  GLN A CD  1 
ATOM 523  N NE2 ? GLN A 1  65 ? -16.254  -8.753   5.593 1.000 94.730 ? 65  GLN A NE2 1 
ATOM 524  O OE1 ? GLN A 1  65 ? -16.572  -6.876   6.791 1.000 94.730 ? 65  GLN A OE1 1 
ATOM 525  N N   ? LEU A 1  66 ? -19.141  -2.727   3.255 1.000 94.880 ? 66  LEU A N   1 
ATOM 526  C CA  ? LEU A 1  66 ? -18.922  -1.286   3.203 1.000 94.880 ? 66  LEU A CA  1 
ATOM 527  C C   ? LEU A 1  66 ? -18.635  -0.729   4.593 1.000 94.880 ? 66  LEU A C   1 
ATOM 528  C CB  ? LEU A 1  66 ? -20.139  -0.579   2.599 1.000 94.880 ? 66  LEU A CB  1 
ATOM 529  O O   ? LEU A 1  66 ? -19.416  -0.939   5.524 1.000 94.880 ? 66  LEU A O   1 
ATOM 530  C CG  ? LEU A 1  66 ? -20.047   0.942   2.474 1.000 94.880 ? 66  LEU A CG  1 
ATOM 531  C CD1 ? LEU A 1  66 ? -18.921   1.328   1.520 1.000 94.880 ? 66  LEU A CD1 1 
ATOM 532  C CD2 ? LEU A 1  66 ? -21.376   1.522   2.003 1.000 94.880 ? 66  LEU A CD2 1 
ATOM 533  N N   ? ARG A 1  67 ? -17.439  -0.079   4.671 1.000 95.350 ? 67  ARG A N   1 
ATOM 534  C CA  ? ARG A 1  67 ? -17.037   0.493   5.952 1.000 95.350 ? 67  ARG A CA  1 
ATOM 535  C C   ? ARG A 1  67 ? -16.796   1.994   5.830 1.000 95.350 ? 67  ARG A C   1 
ATOM 536  C CB  ? ARG A 1  67 ? -15.777  -0.198   6.478 1.000 95.350 ? 67  ARG A CB  1 
ATOM 537  O O   ? ARG A 1  67 ? -16.178   2.453   4.866 1.000 95.350 ? 67  ARG A O   1 
ATOM 538  C CG  ? ARG A 1  67 ? -15.968  -1.674   6.787 1.000 95.350 ? 67  ARG A CG  1 
ATOM 539  C CD  ? ARG A 1  67 ? -16.914  -1.887   7.960 1.000 95.350 ? 67  ARG A CD  1 
ATOM 540  N NE  ? ARG A 1  67 ? -17.041  -3.301   8.301 1.000 95.350 ? 67  ARG A NE  1 
ATOM 541  N NH1 ? ARG A 1  67 ? -18.901  -3.666   6.980 1.000 95.350 ? 67  ARG A NH1 1 
ATOM 542  N NH2 ? ARG A 1  67 ? -18.004  -5.384   8.204 1.000 95.350 ? 67  ARG A NH2 1 
ATOM 543  C CZ  ? ARG A 1  67 ? -17.981  -4.114   7.827 1.000 95.350 ? 67  ARG A CZ  1 
ATOM 544  N N   ? THR A 1  68 ? -17.332   2.733   6.827 1.000 95.120 ? 68  THR A N   1 
ATOM 545  C CA  ? THR A 1  68 ? -17.008   4.152   6.923 1.000 95.120 ? 68  THR A CA  1 
ATOM 546  C C   ? THR A 1  68 ? -15.708   4.358   7.696 1.000 95.120 ? 68  THR A C   1 
ATOM 547  C CB  ? THR A 1  68 ? -18.143   4.939   7.604 1.000 95.120 ? 68  THR A CB  1 
ATOM 548  O O   ? THR A 1  68 ? -15.317   3.511   8.501 1.000 95.120 ? 68  THR A O   1 
ATOM 549  C CG2 ? THR A 1  68 ? -19.435   4.848   6.798 1.000 95.120 ? 68  THR A CG2 1 
ATOM 550  O OG1 ? THR A 1  68 ? -18.371   4.403   8.913 1.000 95.120 ? 68  THR A OG1 1 
ATOM 551  N N   ? LEU A 1  69 ? -15.028   5.517   7.288 1.000 95.640 ? 69  LEU A N   1 
ATOM 552  C CA  ? LEU A 1  69 ? -13.748   5.786   7.933 1.000 95.640 ? 69  LEU A CA  1 
ATOM 553  C C   ? LEU A 1  69 ? -13.932   6.683   9.153 1.000 95.640 ? 69  LEU A C   1 
ATOM 554  C CB  ? LEU A 1  69 ? -12.777   6.441   6.946 1.000 95.640 ? 69  LEU A CB  1 
ATOM 555  O O   ? LEU A 1  69 ? -14.620   7.703   9.080 1.000 95.640 ? 69  LEU A O   1 
ATOM 556  C CG  ? LEU A 1  69 ? -12.512   5.676   5.648 1.000 95.640 ? 69  LEU A CG  1 
ATOM 557  C CD1 ? LEU A 1  69 ? -11.569   6.469   4.749 1.000 95.640 ? 69  LEU A CD1 1 
ATOM 558  C CD2 ? LEU A 1  69 ? -11.937   4.296   5.949 1.000 95.640 ? 69  LEU A CD2 1 
ATOM 559  N N   ? ALA A 1  70 ? -13.408   6.215  10.356 1.000 95.670 ? 70  ALA A N   1 
ATOM 560  C CA  ? ALA A 1  70 ? -13.434   6.994  11.591 1.000 95.670 ? 70  ALA A CA  1 
ATOM 561  C C   ? ALA A 1  70 ? -12.320   8.037  11.606 1.000 95.670 ? 70  ALA A C   1 
ATOM 562  C CB  ? ALA A 1  70 ? -13.314   6.074  12.803 1.000 95.670 ? 70  ALA A CB  1 
ATOM 563  O O   ? ALA A 1  70 ? -12.503   9.142  12.121 1.000 95.670 ? 70  ALA A O   1 
ATOM 564  N N   ? ARG A 1  71 ? -11.197   7.632  10.970 1.000 95.620 ? 71  ARG A N   1 
ATOM 565  C CA  ? ARG A 1  71 ? -10.018   8.493  10.963 1.000 95.620 ? 71  ARG A CA  1 
ATOM 566  C C   ? ARG A 1  71 ?  -9.171   8.249   9.719 1.000 95.620 ? 71  ARG A C   1 
ATOM 567  C CB  ? ARG A 1  71 ?  -9.179   8.266  12.222 1.000 95.620 ? 71  ARG A CB  1 
ATOM 568  O O   ? ARG A 1  71 ?  -9.067   7.117   9.244 1.000 95.620 ? 71  ARG A O   1 
ATOM 569  C CG  ? ARG A 1  71 ?  -9.845   8.746  13.501 1.000 95.620 ? 71  ARG A CG  1 
ATOM 570  C CD  ? ARG A 1  71 ?  -8.871   8.764  14.672 1.000 95.620 ? 71  ARG A CD  1 
ATOM 571  N NE  ? ARG A 1  71 ?  -9.516   9.211  15.903 1.000 95.620 ? 71  ARG A NE  1 
ATOM 572  N NH1 ? ARG A 1  71 ?  -7.648  10.286  16.735 1.000 95.620 ? 71  ARG A NH1 1 
ATOM 573  N NH2 ? ARG A 1  71 ?  -9.602  10.278  17.935 1.000 95.620 ? 71  ARG A NH2 1 
ATOM 574  C CZ  ? ARG A 1  71 ?  -8.921   9.924  16.855 1.000 95.620 ? 71  ARG A CZ  1 
ATOM 575  N N   ? ILE A 1  72 ?  -8.618   9.363   9.217 1.000 96.060 ? 72  ILE A N   1 
ATOM 576  C CA  ? ILE A 1  72 ?  -7.634   9.348   8.139 1.000 96.060 ? 72  ILE A CA  1 
ATOM 577  C C   ? ILE A 1  72 ?  -6.331   9.983   8.621 1.000 96.060 ? 72  ILE A C   1 
ATOM 578  C CB  ? ILE A 1  72 ?  -8.158  10.084   6.886 1.000 96.060 ? 72  ILE A CB  1 
ATOM 579  O O   ? ILE A 1  72 ?  -6.295  11.173   8.943 1.000 96.060 ? 72  ILE A O   1 
ATOM 580  C CG1 ? ILE A 1  72 ?  -9.483   9.470   6.420 1.000 96.060 ? 72  ILE A CG1 1 
ATOM 581  C CG2 ? ILE A 1  72 ?  -7.115  10.051   5.765 1.000 96.060 ? 72  ILE A CG2 1 
ATOM 582  C CD1 ? ILE A 1  72 ? -10.148  10.225   5.278 1.000 96.060 ? 72  ILE A CD1 1 
ATOM 583  N N   ? ILE A 1  73 ?  -5.267   9.139   8.658 1.000 97.080 ? 73  ILE A N   1 
ATOM 584  C CA  ? ILE A 1  73 ?  -4.032   9.603   9.282 1.000 97.080 ? 73  ILE A CA  1 
ATOM 585  C C   ? ILE A 1  73 ?  -2.876   9.478   8.292 1.000 97.080 ? 73  ILE A C   1 
ATOM 586  C CB  ? ILE A 1  73 ?  -3.719   8.813  10.572 1.000 97.080 ? 73  ILE A CB  1 
ATOM 587  O O   ? ILE A 1  73 ?  -2.249   8.422   8.190 1.000 97.080 ? 73  ILE A O   1 
ATOM 588  C CG1 ? ILE A 1  73 ?  -4.939   8.804  11.501 1.000 97.080 ? 73  ILE A CG1 1 
ATOM 589  C CG2 ? ILE A 1  73 ?  -2.495   9.400  11.281 1.000 97.080 ? 73  ILE A CG2 1 
ATOM 590  C CD1 ? ILE A 1  73 ?  -4.816   7.841  12.674 1.000 97.080 ? 73  ILE A CD1 1 
ATOM 591  N N   ? PRO A 1  74 ?  -2.589  10.608   7.477 1.000 96.980 ? 74  PRO A N   1 
ATOM 592  C CA  ? PRO A 1  74 ?  -1.378  10.557   6.654 1.000 96.980 ? 74  PRO A CA  1 
ATOM 593  C C   ? PRO A 1  74 ?  -0.099  10.689   7.477 1.000 96.980 ? 74  PRO A C   1 
ATOM 594  C CB  ? PRO A 1  74 ?  -1.545  11.749   5.708 1.000 96.980 ? 74  PRO A CB  1 
ATOM 595  O O   ? PRO A 1  74 ?  -0.112  11.295   8.551 1.000 96.980 ? 74  PRO A O   1 
ATOM 596  C CG  ? PRO A 1  74 ?  -2.426  12.703   6.447 1.000 96.980 ? 74  PRO A CG  1 
ATOM 597  C CD  ? PRO A 1  74 ?  -3.352  11.913   7.328 1.000 96.980 ? 74  PRO A CD  1 
ATOM 598  N N   ? HIS A 1  75 ?   0.932  10.015   7.003 1.000 97.140 ? 75  HIS A N   1 
ATOM 599  C CA  ? HIS A 1  75 ?   2.203  10.211   7.691 1.000 97.140 ? 75  HIS A CA  1 
ATOM 600  C C   ? HIS A 1  75 ?   2.500  11.693   7.888 1.000 97.140 ? 75  HIS A C   1 
ATOM 601  C CB  ? HIS A 1  75 ?   3.341   9.546   6.915 1.000 97.140 ? 75  HIS A CB  1 
ATOM 602  O O   ? HIS A 1  75 ?   2.343  12.491   6.961 1.000 97.140 ? 75  HIS A O   1 
ATOM 603  C CG  ? HIS A 1  75 ?   4.595   9.378   7.713 1.000 97.140 ? 75  HIS A CG  1 
ATOM 604  C CD2 ? HIS A 1  75 ?   5.142   8.282   8.288 1.000 97.140 ? 75  HIS A CD2 1 
ATOM 605  N ND1 ? HIS A 1  75 ?   5.441  10.428   7.999 1.000 97.140 ? 75  HIS A ND1 1 
ATOM 606  C CE1 ? HIS A 1  75 ?   6.458   9.982   8.717 1.000 97.140 ? 75  HIS A CE1 1 
ATOM 607  N NE2 ? HIS A 1  75 ?   6.301   8.683   8.906 1.000 97.140 ? 75  HIS A NE2 1 
ATOM 608  N N   ? PRO A 1  76 ?   2.973  12.144   9.086 1.000 96.030 ? 76  PRO A N   1 
ATOM 609  C CA  ? PRO A 1  76 ?   3.179  13.556   9.415 1.000 96.030 ? 76  PRO A CA  1 
ATOM 610  C C   ? PRO A 1  76 ?   4.223  14.223   8.523 1.000 96.030 ? 76  PRO A C   1 
ATOM 611  C CB  ? PRO A 1  76 ?   3.650  13.514  10.871 1.000 96.030 ? 76  PRO A CB  1 
ATOM 612  O O   ? PRO A 1  76 ?   4.194  15.443   8.337 1.000 96.030 ? 76  PRO A O   1 
ATOM 613  C CG  ? PRO A 1  76 ?   3.167  12.199  11.391 1.000 96.030 ? 76  PRO A CG  1 
ATOM 614  C CD  ? PRO A 1  76 ?   3.069  11.238  10.241 1.000 96.030 ? 76  PRO A CD  1 
ATOM 615  N N   ? LEU A 1  77 ?   5.127  13.406   7.976 1.000 95.930 ? 77  LEU A N   1 
ATOM 616  C CA  ? LEU A 1  77 ?   6.200  13.984   7.174 1.000 95.930 ? 77  LEU A CA  1 
ATOM 617  C C   ? LEU A 1  77 ?   5.911  13.825   5.685 1.000 95.930 ? 77  LEU A C   1 
ATOM 618  C CB  ? LEU A 1  77 ?   7.540  13.329   7.518 1.000 95.930 ? 77  LEU A CB  1 
ATOM 619  O O   ? LEU A 1  77 ?   6.818  13.941   4.857 1.000 95.930 ? 77  LEU A O   1 
ATOM 620  C CG  ? LEU A 1  77 ?   8.037  13.516   8.953 1.000 95.930 ? 77  LEU A CG  1 
ATOM 621  C CD1 ? LEU A 1  77 ?   9.322  12.725   9.176 1.000 95.930 ? 77  LEU A CD1 1 
ATOM 622  C CD2 ? LEU A 1  77 ?   8.254  14.994   9.256 1.000 95.930 ? 77  LEU A CD2 1 
ATOM 623  N N   ? TYR A 1  78 ?   4.635  13.460   5.334 1.000 95.200 ? 78  TYR A N   1 
ATOM 624  C CA  ? TYR A 1  78 ?   4.284  13.309   3.926 1.000 95.200 ? 78  TYR A CA  1 
ATOM 625  C C   ? TYR A 1  78 ?   4.506  14.612   3.166 1.000 95.200 ? 78  TYR A C   1 
ATOM 626  C CB  ? TYR A 1  78 ?   2.827  12.861   3.779 1.000 95.200 ? 78  TYR A CB  1 
ATOM 627  O O   ? TYR A 1  78 ?   4.027  15.670   3.582 1.000 95.200 ? 78  TYR A O   1 
ATOM 628  C CG  ? TYR A 1  78 ?   2.336  12.851   2.352 1.000 95.200 ? 78  TYR A CG  1 
ATOM 629  C CD1 ? TYR A 1  78 ?   1.216  13.588   1.975 1.000 95.200 ? 78  TYR A CD1 1 
ATOM 630  C CD2 ? TYR A 1  78 ?   2.990  12.103   1.378 1.000 95.200 ? 78  TYR A CD2 1 
ATOM 631  C CE1 ? TYR A 1  78 ?   0.758  13.580   0.661 1.000 95.200 ? 78  TYR A CE1 1 
ATOM 632  C CE2 ? TYR A 1  78 ?   2.541  12.088   0.061 1.000 95.200 ? 78  TYR A CE2 1 
ATOM 633  O OH  ? TYR A 1  78 ?   0.978  12.817  -1.589 1.000 95.200 ? 78  TYR A OH  1 
ATOM 634  C CZ  ? TYR A 1  78 ?   1.427  12.829  -0.287 1.000 95.200 ? 78  TYR A CZ  1 
ATOM 635  N N   ? GLU A 1  79 ?   5.238  14.489   2.014 1.000 92.540 ? 79  GLU A N   1 
ATOM 636  C CA  ? GLU A 1  79 ?   5.499  15.586   1.086 1.000 92.540 ? 79  GLU A CA  1 
ATOM 637  C C   ? GLU A 1  79 ?   4.811  15.350  -0.255 1.000 92.540 ? 79  GLU A C   1 
ATOM 638  C CB  ? GLU A 1  79 ?   7.005  15.769   0.881 1.000 92.540 ? 79  GLU A CB  1 
ATOM 639  O O   ? GLU A 1  79 ?   5.189  14.444  -1.001 1.000 92.540 ? 79  GLU A O   1 
ATOM 640  C CG  ? GLU A 1  79 ?   7.762  16.117   2.154 1.000 92.540 ? 79  GLU A CG  1 
ATOM 641  C CD  ? GLU A 1  79 ?   9.266  16.205   1.953 1.000 92.540 ? 79  GLU A CD  1 
ATOM 642  O OE1 ? GLU A 1  79 ?  10.009  15.412   2.575 1.000 92.540 ? 79  GLU A OE1 1 
ATOM 643  O OE2 ? GLU A 1  79 ?   9.706  17.074   1.168 1.000 92.540 ? 79  GLU A OE2 1 
ATOM 644  N N   ? ALA A 1  80 ?   3.883  16.241  -0.660 1.000 88.550 ? 80  ALA A N   1 
ATOM 645  C CA  ? ALA A 1  80 ?   2.986  16.031  -1.794 1.000 88.550 ? 80  ALA A CA  1 
ATOM 646  C C   ? ALA A 1  80 ?   3.753  16.066  -3.113 1.000 88.550 ? 80  ALA A C   1 
ATOM 647  C CB  ? ALA A 1  80 ?   1.879  17.083  -1.798 1.000 88.550 ? 80  ALA A CB  1 
ATOM 648  O O   ? ALA A 1  80 ?   3.486  15.268  -4.015 1.000 88.550 ? 80  ALA A O   1 
ATOM 649  N N   ? HIS A 1  81 ?   4.793  16.897  -3.177 1.000 85.520 ? 81  HIS A N   1 
ATOM 650  C CA  ? HIS A 1  81 ?   5.521  17.095  -4.425 1.000 85.520 ? 81  HIS A CA  1 
ATOM 651  C C   ? HIS A 1  81 ?   6.409  15.896  -4.741 1.000 85.520 ? 81  HIS A C   1 
ATOM 652  C CB  ? HIS A 1  81 ?   6.365  18.369  -4.356 1.000 85.520 ? 81  HIS A CB  1 
ATOM 653  O O   ? HIS A 1  81 ?   6.419  15.408  -5.873 1.000 85.520 ? 81  HIS A O   1 
ATOM 654  C CG  ? HIS A 1  81 ?   6.982  18.752  -5.663 1.000 85.520 ? 81  HIS A CG  1 
ATOM 655  C CD2 ? HIS A 1  81 ?   8.278  18.801  -6.054 1.000 85.520 ? 81  HIS A CD2 1 
ATOM 656  N ND1 ? HIS A 1  81 ?   6.235  19.147  -6.752 1.000 85.520 ? 81  HIS A ND1 1 
ATOM 657  C CE1 ? HIS A 1  81 ?   7.047  19.422  -7.759 1.000 85.520 ? 81  HIS A CE1 1 
ATOM 658  N NE2 ? HIS A 1  81 ?   8.292  19.221  -7.361 1.000 85.520 ? 81  HIS A NE2 1 
ATOM 659  N N   ? SER A 1  82 ?   7.092  15.384  -3.759 1.000 85.170 ? 82  SER A N   1 
ATOM 660  C CA  ? SER A 1  82 ?   8.086  14.333  -3.951 1.000 85.170 ? 82  SER A CA  1 
ATOM 661  C C   ? SER A 1  82 ?   7.527  12.967  -3.569 1.000 85.170 ? 82  SER A C   1 
ATOM 662  C CB  ? SER A 1  82 ?   9.343  14.627  -3.130 1.000 85.170 ? 82  SER A CB  1 
ATOM 663  O O   ? SER A 1  82 ?   8.148  11.938  -3.842 1.000 85.170 ? 82  SER A O   1 
ATOM 664  O OG  ? SER A 1  82 ?   9.046  14.640  -1.745 1.000 85.170 ? 82  SER A OG  1 
ATOM 665  N N   ? HIS A 1  83 ?   6.290  13.009  -3.038 1.000 88.640 ? 83  HIS A N   1 
ATOM 666  C CA  ? HIS A 1  83 ?   5.644  11.804  -2.531 1.000 88.640 ? 83  HIS A CA  1 
ATOM 667  C C   ? HIS A 1  83 ?   6.514  11.109  -1.488 1.000 88.640 ? 83  HIS A C   1 
ATOM 668  C CB  ? HIS A 1  83 ?   5.330  10.841  -3.678 1.000 88.640 ? 83  HIS A CB  1 
ATOM 669  O O   ? HIS A 1  83 ?   6.452   9.887  -1.337 1.000 88.640 ? 83  HIS A O   1 
ATOM 670  C CG  ? HIS A 1  83 ?   4.315  11.368  -4.642 1.000 88.640 ? 83  HIS A CG  1 
ATOM 671  C CD2 ? HIS A 1  83 ?   4.395  11.615  -5.971 1.000 88.640 ? 83  HIS A CD2 1 
ATOM 672  N ND1 ? HIS A 1  83 ?   3.034  11.708  -4.262 1.000 88.640 ? 83  HIS A ND1 1 
ATOM 673  C CE1 ? HIS A 1  83 ?   2.369  12.142  -5.320 1.000 88.640 ? 83  HIS A CE1 1 
ATOM 674  N NE2 ? HIS A 1  83 ?   3.172  12.095  -6.369 1.000 88.640 ? 83  HIS A NE2 1 
ATOM 675  N N   ? ARG A 1  84 ?   7.351  11.855  -0.833 1.000 90.810 ? 84  ARG A N   1 
ATOM 676  C CA  ? ARG A 1  84 ?   8.117  11.352   0.302 1.000 90.810 ? 84  ARG A CA  1 
ATOM 677  C C   ? ARG A 1  84 ?   7.204  11.035   1.482 1.000 90.810 ? 84  ARG A C   1 
ATOM 678  C CB  ? ARG A 1  84 ?   9.183  12.366   0.723 1.000 90.810 ? 84  ARG A CB  1 
ATOM 679  O O   ? ARG A 1  84 ?   6.290  11.802   1.790 1.000 90.810 ? 84  ARG A O   1 
ATOM 680  C CG  ? ARG A 1  84 ?  10.214  11.809   1.693 1.000 90.810 ? 84  ARG A CG  1 
ATOM 681  C CD  ? ARG A 1  84 ?  11.338  12.802   1.952 1.000 90.810 ? 84  ARG A CD  1 
ATOM 682  N NE  ? ARG A 1  84 ?  12.615  12.317   1.439 1.000 90.810 ? 84  ARG A NE  1 
ATOM 683  N NH1 ? ARG A 1  84 ?  13.887  13.940   2.481 1.000 90.810 ? 84  ARG A NH1 1 
ATOM 684  N NH2 ? ARG A 1  84 ?  14.897  12.344   1.182 1.000 90.810 ? 84  ARG A NH2 1 
ATOM 685  C CZ  ? ARG A 1  84 ?  13.797  12.868   1.701 1.000 90.810 ? 84  ARG A CZ  1 
ATOM 686  N N   ? HIS A 1  85 ?   7.452   9.858   2.139 1.000 94.220 ? 85  HIS A N   1 
ATOM 687  C CA  ? HIS A 1  85 ?   6.638   9.413   3.264 1.000 94.220 ? 85  HIS A CA  1 
ATOM 688  C C   ? HIS A 1  85 ?   5.186   9.205   2.846 1.000 94.220 ? 85  HIS A C   1 
ATOM 689  C CB  ? HIS A 1  85 ?   6.714  10.422   4.412 1.000 94.220 ? 85  HIS A CB  1 
ATOM 690  O O   ? HIS A 1  85 ?   4.266   9.577   3.577 1.000 94.220 ? 85  HIS A O   1 
ATOM 691  C CG  ? HIS A 1  85 ?   8.110  10.722   4.856 1.000 94.220 ? 85  HIS A CG  1 
ATOM 692  C CD2 ? HIS A 1  85 ?   8.813  11.879   4.860 1.000 94.220 ? 85  HIS A CD2 1 
ATOM 693  N ND1 ? HIS A 1  85 ?   8.951   9.757   5.368 1.000 94.220 ? 85  HIS A ND1 1 
ATOM 694  C CE1 ? HIS A 1  85 ?  10.114  10.311   5.670 1.000 94.220 ? 85  HIS A CE1 1 
ATOM 695  N NE2 ? HIS A 1  85 ?  10.056  11.598   5.371 1.000 94.220 ? 85  HIS A NE2 1 
ATOM 696  N N   ? ASP A 1  86 ?   4.925   8.698   1.638 1.000 95.070 ? 86  ASP A N   1 
ATOM 697  C CA  ? ASP A 1  86 ?   3.617   8.499   1.020 1.000 95.070 ? 86  ASP A CA  1 
ATOM 698  C C   ? ASP A 1  86 ?   2.914   7.276   1.604 1.000 95.070 ? 86  ASP A C   1 
ATOM 699  C CB  ? ASP A 1  86 ?   3.758   8.352  -0.496 1.000 95.070 ? 86  ASP A CB  1 
ATOM 700  O O   ? ASP A 1  86 ?   2.791   6.247   0.936 1.000 95.070 ? 86  ASP A O   1 
ATOM 701  C CG  ? ASP A 1  86 ?   2.427   8.423  -1.225 1.000 95.070 ? 86  ASP A CG  1 
ATOM 702  O OD1 ? ASP A 1  86 ?   1.432   8.892  -0.632 1.000 95.070 ? 86  ASP A OD1 1 
ATOM 703  O OD2 ? ASP A 1  86 ?   2.373   8.004  -2.401 1.000 95.070 ? 86  ASP A OD2 1 
ATOM 704  N N   ? VAL A 1  87 ?   2.519   7.337   2.892 1.000 96.450 ? 87  VAL A N   1 
ATOM 705  C CA  ? VAL A 1  87 ?   1.844   6.275   3.631 1.000 96.450 ? 87  VAL A CA  1 
ATOM 706  C C   ? VAL A 1  87 ?   0.750   6.874   4.514 1.000 96.450 ? 87  VAL A C   1 
ATOM 707  C CB  ? VAL A 1  87 ?   2.837   5.462   4.491 1.000 96.450 ? 87  VAL A CB  1 
ATOM 708  O O   ? VAL A 1  87 ?   0.924   7.956   5.079 1.000 96.450 ? 87  VAL A O   1 
ATOM 709  C CG1 ? VAL A 1  87 ?   3.544   6.365   5.499 1.000 96.450 ? 87  VAL A CG1 1 
ATOM 710  C CG2 ? VAL A 1  87 ?   2.113   4.322   5.206 1.000 96.450 ? 87  VAL A CG2 1 
ATOM 711  N N   ? MET A 1  88 ?  -0.415   6.222   4.509 1.000 96.990 ? 88  MET A N   1 
ATOM 712  C CA  ? MET A 1  88 ?  -1.571   6.710   5.257 1.000 96.990 ? 88  MET A CA  1 
ATOM 713  C C   ? MET A 1  88 ?  -2.326   5.555   5.906 1.000 96.990 ? 88  MET A C   1 
ATOM 714  C CB  ? MET A 1  88 ?  -2.509   7.500   4.343 1.000 96.990 ? 88  MET A CB  1 
ATOM 715  O O   ? MET A 1  88 ?  -2.517   4.507   5.287 1.000 96.990 ? 88  MET A O   1 
ATOM 716  C CG  ? MET A 1  88 ?  -3.740   8.042   5.051 1.000 96.990 ? 88  MET A CG  1 
ATOM 717  S SD  ? MET A 1  88 ?  -4.840   8.984   3.924 1.000 96.990 ? 88  MET A SD  1 
ATOM 718  C CE  ? MET A 1  88 ?  -5.493   7.630   2.908 1.000 96.990 ? 88  MET A CE  1 
ATOM 719  N N   ? LEU A 1  89 ?  -2.751   5.750   7.202 1.000 97.860 ? 89  LEU A N   1 
ATOM 720  C CA  ? LEU A 1  89 ?  -3.593   4.798   7.919 1.000 97.860 ? 89  LEU A CA  1 
ATOM 721  C C   ? LEU A 1  89 ?  -5.040   5.277   7.963 1.000 97.860 ? 89  LEU A C   1 
ATOM 722  C CB  ? LEU A 1  89 ?  -3.069   4.585   9.342 1.000 97.860 ? 89  LEU A CB  1 
ATOM 723  O O   ? LEU A 1  89 ?  -5.299   6.461   8.195 1.000 97.860 ? 89  LEU A O   1 
ATOM 724  C CG  ? LEU A 1  89 ?  -1.834   3.695   9.483 1.000 97.860 ? 89  LEU A CG  1 
ATOM 725  C CD1 ? LEU A 1  89 ?  -1.301   3.751  10.911 1.000 97.860 ? 89  LEU A CD1 1 
ATOM 726  C CD2 ? LEU A 1  89 ?  -2.160   2.260   9.085 1.000 97.860 ? 89  LEU A CD2 1 
ATOM 727  N N   ? LEU A 1  90 ?  -5.901   4.351   7.665 1.000 97.630 ? 90  LEU A N   1 
ATOM 728  C CA  ? LEU A 1  90 ?  -7.336   4.594   7.756 1.000 97.630 ? 90  LEU A CA  1 
ATOM 729  C C   ? LEU A 1  90 ?  -7.975   3.690   8.805 1.000 97.630 ? 90  LEU A C   1 
ATOM 730  C CB  ? LEU A 1  90 ?  -8.005   4.371   6.397 1.000 97.630 ? 90  LEU A CB  1 
ATOM 731  O O   ? LEU A 1  90 ?  -7.844   2.466   8.738 1.000 97.630 ? 90  LEU A O   1 
ATOM 732  C CG  ? LEU A 1  90 ?  -7.418   5.146   5.217 1.000 97.630 ? 90  LEU A CG  1 
ATOM 733  C CD1 ? LEU A 1  90 ?  -7.751   4.444   3.904 1.000 97.630 ? 90  LEU A CD1 1 
ATOM 734  C CD2 ? LEU A 1  90 ?  -7.935   6.580   5.208 1.000 97.630 ? 90  LEU A CD2 1 
ATOM 735  N N   ? ARG A 1  91 ?  -8.656   4.341   9.815 1.000 97.730 ? 91  ARG A N   1 
ATOM 736  C CA  ? ARG A 1  91 ?  -9.365   3.570  10.831 1.000 97.730 ? 91  ARG A CA  1 
ATOM 737  C C   ? ARG A 1  91 ? -10.833   3.394  10.459 1.000 97.730 ? 91  ARG A C   1 
ATOM 738  C CB  ? ARG A 1  91 ?  -9.248   4.248  12.198 1.000 97.730 ? 91  ARG A CB  1 
ATOM 739  O O   ? ARG A 1  91 ? -11.530   4.372  10.179 1.000 97.730 ? 91  ARG A O   1 
ATOM 740  C CG  ? ARG A 1  91 ?  -9.786   3.411  13.348 1.000 97.730 ? 91  ARG A CG  1 
ATOM 741  C CD  ? ARG A 1  91 ?  -9.586   4.101  14.690 1.000 97.730 ? 91  ARG A CD  1 
ATOM 742  N NE  ? ARG A 1  91 ? -10.075   3.283  15.796 1.000 97.730 ? 91  ARG A NE  1 
ATOM 743  N NH1 ? ARG A 1  91 ?  -9.695   4.881  17.419 1.000 97.730 ? 91  ARG A NH1 1 
ATOM 744  N NH2 ? ARG A 1  91 ? -10.581   2.847  17.993 1.000 97.730 ? 91  ARG A NH2 1 
ATOM 745  C CZ  ? ARG A 1  91 ? -10.116   3.672  17.067 1.000 97.730 ? 91  ARG A CZ  1 
ATOM 746  N N   ? LEU A 1  92 ? -11.257   2.136  10.490 1.000 97.550 ? 92  LEU A N   1 
ATOM 747  C CA  ? LEU A 1  92 ? -12.652   1.826  10.192 1.000 97.550 ? 92  LEU A CA  1 
ATOM 748  C C   ? LEU A 1  92 ? -13.545   2.135  11.388 1.000 97.550 ? 92  LEU A C   1 
ATOM 749  C CB  ? LEU A 1  92 ? -12.801   0.355   9.795 1.000 97.550 ? 92  LEU A CB  1 
ATOM 750  O O   ? LEU A 1  92 ? -13.152   1.913  12.536 1.000 97.550 ? 92  LEU A O   1 
ATOM 751  C CG  ? LEU A 1  92 ? -11.953  -0.118   8.613 1.000 97.550 ? 92  LEU A CG  1 
ATOM 752  C CD1 ? LEU A 1  92 ? -12.141  -1.615   8.391 1.000 97.550 ? 92  LEU A CD1 1 
ATOM 753  C CD2 ? LEU A 1  92 ? -12.308   0.663   7.353 1.000 97.550 ? 92  LEU A CD2 1 
ATOM 754  N N   ? THR A 1  93 ? -14.783   2.722  11.152 1.000 96.340 ? 93  THR A N   1 
ATOM 755  C CA  ? THR A 1  93 ? -15.731   3.000  12.225 1.000 96.340 ? 93  THR A CA  1 
ATOM 756  C C   ? THR A 1  93 ? -16.158   1.709  12.918 1.000 96.340 ? 93  THR A C   1 
ATOM 757  C CB  ? THR A 1  93 ? -16.975   3.736  11.695 1.000 96.340 ? 93  THR A CB  1 
ATOM 758  O O   ? THR A 1  93 ? -16.355   1.687  14.135 1.000 96.340 ? 93  THR A O   1 
ATOM 759  C CG2 ? THR A 1  93 ? -16.629   5.156  11.259 1.000 96.340 ? 93  THR A CG2 1 
ATOM 760  O OG1 ? THR A 1  93 ? -17.505   3.020  10.573 1.000 96.340 ? 93  THR A OG1 1 
ATOM 761  N N   ? ARG A 1  94 ? -16.314   0.629  12.134 1.000 96.890 ? 94  ARG A N   1 
ATOM 762  C CA  ? ARG A 1  94 ? -16.594  -0.729  12.591 1.000 96.890 ? 94  ARG A CA  1 
ATOM 763  C C   ? ARG A 1  94 ? -15.569  -1.714  12.039 1.000 96.890 ? 94  ARG A C   1 
ATOM 764  C CB  ? ARG A 1  94 ? -18.005  -1.155  12.180 1.000 96.890 ? 94  ARG A CB  1 
ATOM 765  O O   ? ARG A 1  94 ? -15.117  -1.576  10.900 1.000 96.890 ? 94  ARG A O   1 
ATOM 766  C CG  ? ARG A 1  94 ? -19.109  -0.335  12.828 1.000 96.890 ? 94  ARG A CG  1 
ATOM 767  C CD  ? ARG A 1  94 ? -20.490  -0.861  12.463 1.000 96.890 ? 94  ARG A CD  1 
ATOM 768  N NE  ? ARG A 1  94 ? -21.548  -0.090  13.108 1.000 96.890 ? 94  ARG A NE  1 
ATOM 769  N NH1 ? ARG A 1  94 ? -23.276  -1.394  12.300 1.000 96.890 ? 94  ARG A NH1 1 
ATOM 770  N NH2 ? ARG A 1  94 ? -23.725   0.408  13.645 1.000 96.890 ? 94  ARG A NH2 1 
ATOM 771  C CZ  ? ARG A 1  94 ? -22.848  -0.360  13.016 1.000 96.890 ? 94  ARG A CZ  1 
ATOM 772  N N   ? PRO A 1  95 ? -15.212  -2.776  13.017 1.000 97.410 ? 95  PRO A N   1 
ATOM 773  C CA  ? PRO A 1  95 ? -14.228  -3.743  12.525 1.000 97.410 ? 95  PRO A CA  1 
ATOM 774  C C   ? PRO A 1  95 ? -14.731  -4.535  11.320 1.000 97.410 ? 95  PRO A C   1 
ATOM 775  C CB  ? PRO A 1  95 ? -14.006  -4.663  13.729 1.000 97.410 ? 95  PRO A CB  1 
ATOM 776  O O   ? PRO A 1  95 ? -15.934  -4.777  11.194 1.000 97.410 ? 95  PRO A O   1 
ATOM 777  C CG  ? PRO A 1  95 ? -15.291  -4.613  14.491 1.000 97.410 ? 95  PRO A CG  1 
ATOM 778  C CD  ? PRO A 1  95 ? -15.865  -3.230  14.366 1.000 97.410 ? 95  PRO A CD  1 
ATOM 779  N N   ? ALA A 1  96 ? -13.772  -4.887  10.439 1.000 97.510 ? 96  ALA A N   1 
ATOM 780  C CA  ? ALA A 1  96 ? -14.105  -5.778   9.330 1.000 97.510 ? 96  ALA A CA  1 
ATOM 781  C C   ? ALA A 1  96 ? -14.544  -7.147   9.839 1.000 97.510 ? 96  ALA A C   1 
ATOM 782  C CB  ? ALA A 1  96 ? -12.913  -5.921   8.386 1.000 97.510 ? 96  ALA A CB  1 
ATOM 783  O O   ? ALA A 1  96 ? -14.004  -7.652  10.827 1.000 97.510 ? 96  ALA A O   1 
ATOM 784  N N   ? ARG A 1  97 ? -15.575  -7.715   9.225 1.000 97.120 ? 97  ARG A N   1 
ATOM 785  C CA  ? ARG A 1  97 ? -15.943  -9.103   9.489 1.000 97.120 ? 97  ARG A CA  1 
ATOM 786  C C   ? ARG A 1  97 ? -15.038 -10.064   8.726 1.000 97.120 ? 97  ARG A C   1 
ATOM 787  C CB  ? ARG A 1  97 ? -17.406  -9.352   9.116 1.000 97.120 ? 97  ARG A CB  1 
ATOM 788  O O   ? ARG A 1  97 ? -15.138 -10.180   7.503 1.000 97.120 ? 97  ARG A O   1 
ATOM 789  C CG  ? ARG A 1  97 ? -18.397  -8.539   9.933 1.000 97.120 ? 97  ARG A CG  1 
ATOM 790  C CD  ? ARG A 1  97 ? -19.836  -8.856   9.551 1.000 97.120 ? 97  ARG A CD  1 
ATOM 791  N NE  ? ARG A 1  97 ? -20.783  -8.002  10.262 1.000 97.120 ? 97  ARG A NE  1 
ATOM 792  N NH1 ? ARG A 1  97 ? -21.510  -9.657  11.702 1.000 97.120 ? 97  ARG A NH1 1 
ATOM 793  N NH2 ? ARG A 1  97 ? -22.383  -7.542  11.845 1.000 97.120 ? 97  ARG A NH2 1 
ATOM 794  C CZ  ? ARG A 1  97 ? -21.557  -8.402  11.268 1.000 97.120 ? 97  ARG A CZ  1 
ATOM 795  N N   ? LEU A 1  98 ? -14.123 -10.738   9.473 1.000 97.000 ? 98  LEU A N   1 
ATOM 796  C CA  ? LEU A 1  98 ? -13.128 -11.579   8.816 1.000 97.000 ? 98  LEU A CA  1 
ATOM 797  C C   ? LEU A 1  98 ? -13.756 -12.874   8.313 1.000 97.000 ? 98  LEU A C   1 
ATOM 798  C CB  ? LEU A 1  98 ? -11.977 -11.895   9.775 1.000 97.000 ? 98  LEU A CB  1 
ATOM 799  O O   ? LEU A 1  98 ? -14.558 -13.494   9.016 1.000 97.000 ? 98  LEU A O   1 
ATOM 800  C CG  ? LEU A 1  98 ? -11.262 -10.694  10.396 1.000 97.000 ? 98  LEU A CG  1 
ATOM 801  C CD1 ? LEU A 1  98 ? -10.084 -11.160  11.245 1.000 97.000 ? 98  LEU A CD1 1 
ATOM 802  C CD2 ? LEU A 1  98 ? -10.798  -9.728   9.311 1.000 97.000 ? 98  LEU A CD2 1 
ATOM 803  N N   ? SER A 1  99 ? -13.376 -13.271   7.037 1.000 95.830 ? 99  SER A N   1 
ATOM 804  C CA  ? SER A 1  99 ? -13.777 -14.463   6.298 1.000 95.830 ? 99  SER A CA  1 
ATOM 805  C C   ? SER A 1  99 ? -12.704 -14.881   5.298 1.000 95.830 ? 99  SER A C   1 
ATOM 806  C CB  ? SER A 1  99 ? -15.099 -14.223   5.569 1.000 95.830 ? 99  SER A CB  1 
ATOM 807  O O   ? SER A 1  99 ? -11.630 -14.278   5.244 1.000 95.830 ? 99  SER A O   1 
ATOM 808  O OG  ? SER A 1  99 ? -14.931 -13.291   4.515 1.000 95.830 ? 99  SER A OG  1 
ATOM 809  N N   ? ARG A 1 100 ? -12.991 -15.937   4.576 1.000 95.220 ? 100 ARG A N   1 
ATOM 810  C CA  ? ARG A 1 100 ? -12.067 -16.378   3.536 1.000 95.220 ? 100 ARG A CA  1 
ATOM 811  C C   ? ARG A 1 100 ? -11.855 -15.286   2.494 1.000 95.220 ? 100 ARG A C   1 
ATOM 812  C CB  ? ARG A 1 100 ? -12.583 -17.652   2.863 1.000 95.220 ? 100 ARG A CB  1 
ATOM 813  O O   ? ARG A 1 100 ? -10.792 -15.211   1.873 1.000 95.220 ? 100 ARG A O   1 
ATOM 814  C CG  ? ARG A 1 100 ? -12.504 -18.889   3.743 1.000 95.220 ? 100 ARG A CG  1 
ATOM 815  C CD  ? ARG A 1 100 ? -12.901 -20.147   2.984 1.000 95.220 ? 100 ARG A CD  1 
ATOM 816  N NE  ? ARG A 1 100 ? -12.780 -21.340   3.817 1.000 95.220 ? 100 ARG A NE  1 
ATOM 817  N NH1 ? ARG A 1 100 ? -13.401 -22.818   2.153 1.000 95.220 ? 100 ARG A NH1 1 
ATOM 818  N NH2 ? ARG A 1 100 ? -12.879 -23.594   4.246 1.000 95.220 ? 100 ARG A NH2 1 
ATOM 819  C CZ  ? ARG A 1 100 ? -13.020 -22.581   3.404 1.000 95.220 ? 100 ARG A CZ  1 
ATOM 820  N N   ? GLN A 1 101 ? -12.736 -14.328   2.340 1.000 95.030 ? 101 GLN A N   1 
ATOM 821  C CA  ? GLN A 1 101 ? -12.739 -13.318   1.286 1.000 95.030 ? 101 GLN A CA  1 
ATOM 822  C C   ? GLN A 1 101 ? -12.336 -11.951   1.833 1.000 95.030 ? 101 GLN A C   1 
ATOM 823  C CB  ? GLN A 1 101 ? -14.117 -13.235   0.627 1.000 95.030 ? 101 GLN A CB  1 
ATOM 824  O O   ? GLN A 1 101 ? -12.054 -11.029   1.065 1.000 95.030 ? 101 GLN A O   1 
ATOM 825  C CG  ? GLN A 1 101 ? -14.510 -14.491  -0.138 1.000 95.030 ? 101 GLN A CG  1 
ATOM 826  C CD  ? GLN A 1 101 ? -15.149 -15.542   0.750 1.000 95.030 ? 101 GLN A CD  1 
ATOM 827  N NE2 ? GLN A 1 101 ? -15.672 -16.599   0.136 1.000 95.030 ? 101 GLN A NE2 1 
ATOM 828  O OE1 ? GLN A 1 101 ? -15.173 -15.407   1.977 1.000 95.030 ? 101 GLN A OE1 1 
ATOM 829  N N   ? VAL A 1 102 ? -12.287 -11.822   3.194 1.000 97.080 ? 102 VAL A N   1 
ATOM 830  C CA  ? VAL A 1 102 ? -11.862 -10.591   3.851 1.000 97.080 ? 102 VAL A CA  1 
ATOM 831  C C   ? VAL A 1 102 ? -10.931 -10.921   5.016 1.000 97.080 ? 102 VAL A C   1 
ATOM 832  C CB  ? VAL A 1 102 ? -13.070  -9.768   4.352 1.000 97.080 ? 102 VAL A CB  1 
ATOM 833  O O   ? VAL A 1 102 ? -11.383 -11.363   6.074 1.000 97.080 ? 102 VAL A O   1 
ATOM 834  C CG1 ? VAL A 1 102 ? -12.608  -8.450   4.969 1.000 97.080 ? 102 VAL A CG1 1 
ATOM 835  C CG2 ? VAL A 1 102 ? -14.051  -9.512   3.209 1.000 97.080 ? 102 VAL A CG2 1 
ATOM 836  N N   ? ARG A 1 103 ?  -9.615 -10.739   4.771 1.000 97.060 ? 103 ARG A N   1 
ATOM 837  C CA  ? ARG A 1 103 ?  -8.617 -10.985   5.808 1.000 97.060 ? 103 ARG A CA  1 
ATOM 838  C C   ? ARG A 1 103 ?  -7.433 -10.035   5.664 1.000 97.060 ? 103 ARG A C   1 
ATOM 839  C CB  ? ARG A 1 103 ?  -8.135 -12.436   5.756 1.000 97.060 ? 103 ARG A CB  1 
ATOM 840  O O   ? ARG A 1 103 ?  -7.075  -9.644   4.551 1.000 97.060 ? 103 ARG A O   1 
ATOM 841  C CG  ? ARG A 1 103 ?  -7.382 -12.790   4.483 1.000 97.060 ? 103 ARG A CG  1 
ATOM 842  C CD  ? ARG A 1 103 ?  -6.959 -14.252   4.467 1.000 97.060 ? 103 ARG A CD  1 
ATOM 843  N NE  ? ARG A 1 103 ?  -7.091 -14.836   3.135 1.000 97.060 ? 103 ARG A NE  1 
ATOM 844  N NH1 ? ARG A 1 103 ?  -7.781 -16.909   3.887 1.000 97.060 ? 103 ARG A NH1 1 
ATOM 845  N NH2 ? ARG A 1 103 ?  -7.564 -16.514   1.639 1.000 97.060 ? 103 ARG A NH2 1 
ATOM 846  C CZ  ? ARG A 1 103 ?  -7.478 -16.085   2.890 1.000 97.060 ? 103 ARG A CZ  1 
ATOM 847  N N   ? PRO A 1 104 ?  -6.877  -9.762   6.883 1.000 98.040 ? 104 PRO A N   1 
ATOM 848  C CA  ? PRO A 1 104 ?  -5.725  -8.857   6.838 1.000 98.040 ? 104 PRO A CA  1 
ATOM 849  C C   ? PRO A 1 104 ?  -4.479  -9.518   6.254 1.000 98.040 ? 104 PRO A C   1 
ATOM 850  C CB  ? PRO A 1 104 ?  -5.509  -8.487   8.307 1.000 98.040 ? 104 PRO A CB  1 
ATOM 851  O O   ? PRO A 1 104 ?  -4.278 -10.724   6.423 1.000 98.040 ? 104 PRO A O   1 
ATOM 852  C CG  ? PRO A 1 104 ?  -6.799  -8.830   8.981 1.000 98.040 ? 104 PRO A CG  1 
ATOM 853  C CD  ? PRO A 1 104 ?  -7.444  -9.959   8.230 1.000 98.040 ? 104 PRO A CD  1 
ATOM 854  N N   ? VAL A 1 105 ?  -3.604  -8.659   5.562 1.000 98.010 ? 105 VAL A N   1 
ATOM 855  C CA  ? VAL A 1 105 ?  -2.291  -9.099   5.100 1.000 98.010 ? 105 VAL A CA  1 
ATOM 856  C C   ? VAL A 1 105 ?  -1.240  -8.795   6.165 1.000 98.010 ? 105 VAL A C   1 
ATOM 857  C CB  ? VAL A 1 105 ?  -1.906  -8.429   3.763 1.000 98.010 ? 105 VAL A CB  1 
ATOM 858  O O   ? VAL A 1 105 ?  -1.314  -7.769   6.845 1.000 98.010 ? 105 VAL A O   1 
ATOM 859  C CG1 ? VAL A 1 105 ?  -1.813  -6.913   3.926 1.000 98.010 ? 105 VAL A CG1 1 
ATOM 860  C CG2 ? VAL A 1 105 ?  -0.585  -8.995   3.244 1.000 98.010 ? 105 VAL A CG2 1 
ATOM 861  N N   ? ALA A 1 106 ?  -0.312  -9.697   6.359 1.000 97.630 ? 106 ALA A N   1 
ATOM 862  C CA  ? ALA A 1 106 ?   0.701  -9.545   7.401 1.000 97.630 ? 106 ALA A CA  1 
ATOM 863  C C   ? ALA A 1 106 ?   1.640  -8.384   7.088 1.000 97.630 ? 106 ALA A C   1 
ATOM 864  C CB  ? ALA A 1 106 ?   1.496 -10.839   7.563 1.000 97.630 ? 106 ALA A CB  1 
ATOM 865  O O   ? ALA A 1 106 ?   2.001  -8.164   5.929 1.000 97.630 ? 106 ALA A O   1 
ATOM 866  N N   ? LEU A 1 107 ?   1.987  -7.614   8.189 1.000 97.730 ? 107 LEU A N   1 
ATOM 867  C CA  ? LEU A 1 107 ?   3.012  -6.584   8.066 1.000 97.730 ? 107 LEU A CA  1 
ATOM 868  C C   ? LEU A 1 107 ?   4.406  -7.204   8.050 1.000 97.730 ? 107 LEU A C   1 
ATOM 869  C CB  ? LEU A 1 107 ?   2.902  -5.577   9.214 1.000 97.730 ? 107 LEU A CB  1 
ATOM 870  O O   ? LEU A 1 107 ?   4.664  -8.179   8.759 1.000 97.730 ? 107 LEU A O   1 
ATOM 871  C CG  ? LEU A 1 107 ?   1.667  -4.675   9.207 1.000 97.730 ? 107 LEU A CG  1 
ATOM 872  C CD1 ? LEU A 1 107 ?   1.583  -3.881  10.507 1.000 97.730 ? 107 LEU A CD1 1 
ATOM 873  C CD2 ? LEU A 1 107 ?   1.695  -3.738   8.004 1.000 97.730 ? 107 LEU A CD2 1 
ATOM 874  N N   ? PRO A 1 108 ?   5.316  -6.657   7.243 1.000 97.050 ? 108 PRO A N   1 
ATOM 875  C CA  ? PRO A 1 108 ?   6.648  -7.245   7.082 1.000 97.050 ? 108 PRO A CA  1 
ATOM 876  C C   ? PRO A 1 108 ?   7.489  -7.159   8.354 1.000 97.050 ? 108 PRO A C   1 
ATOM 877  C CB  ? PRO A 1 108 ?   7.269  -6.410   5.959 1.000 97.050 ? 108 PRO A CB  1 
ATOM 878  O O   ? PRO A 1 108 ?   7.384  -6.184   9.103 1.000 97.050 ? 108 PRO A O   1 
ATOM 879  C CG  ? PRO A 1 108 ?   6.608  -5.074   6.067 1.000 97.050 ? 108 PRO A CG  1 
ATOM 880  C CD  ? PRO A 1 108 ?   5.188  -5.279   6.510 1.000 97.050 ? 108 PRO A CD  1 
ATOM 881  N N   ? THR A 1 109 ?   8.298  -8.156   8.635 1.000 95.580 ? 109 THR A N   1 
ATOM 882  C CA  ? THR A 1 109 ?   9.265  -8.164   9.728 1.000 95.580 ? 109 THR A CA  1 
ATOM 883  C C   ? THR A 1 109 ?  10.665  -7.842   9.214 1.000 95.580 ? 109 THR A C   1 
ATOM 884  C CB  ? THR A 1 109 ?   9.280  -9.525  10.449 1.000 95.580 ? 109 THR A CB  1 
ATOM 885  O O   ? THR A 1 109 ?  11.597  -7.672  10.002 1.000 95.580 ? 109 THR A O   1 
ATOM 886  C CG2 ? THR A 1 109 ?   7.947  -9.798  11.137 1.000 95.580 ? 109 THR A CG2 1 
ATOM 887  O OG1 ? THR A 1 109 ?   9.535 -10.563   9.494 1.000 95.580 ? 109 THR A OG1 1 
ATOM 888  N N   ? ARG A 1 110 ?  10.747  -7.794   7.843 1.000 95.370 ? 110 ARG A N   1 
ATOM 889  C CA  ? ARG A 1 110 ?  11.974  -7.423   7.146 1.000 95.370 ? 110 ARG A CA  1 
ATOM 890  C C   ? ARG A 1 110 ?  11.665  -6.684   5.848 1.000 95.370 ? 110 ARG A C   1 
ATOM 891  C CB  ? ARG A 1 110 ?  12.822  -8.663   6.854 1.000 95.370 ? 110 ARG A CB  1 
ATOM 892  O O   ? ARG A 1 110 ?  10.553  -6.780   5.323 1.000 95.370 ? 110 ARG A O   1 
ATOM 893  C CG  ? ARG A 1 110 ?  12.249  -9.560   5.768 1.000 95.370 ? 110 ARG A CG  1 
ATOM 894  C CD  ? ARG A 1 110 ?  13.157 -10.747   5.479 1.000 95.370 ? 110 ARG A CD  1 
ATOM 895  N NE  ? ARG A 1 110 ?  13.269 -11.003   4.046 1.000 95.370 ? 110 ARG A NE  1 
ATOM 896  N NH1 ? ARG A 1 110 ?  11.220 -12.054   3.864 1.000 95.370 ? 110 ARG A NH1 1 
ATOM 897  N NH2 ? ARG A 1 110 ?  12.550 -11.799   2.015 1.000 95.370 ? 110 ARG A NH2 1 
ATOM 898  C CZ  ? ARG A 1 110 ?  12.346 -11.618   3.312 1.000 95.370 ? 110 ARG A CZ  1 
ATOM 899  N N   ? CYS A 1 111 ?  12.725  -6.046   5.434 1.000 95.980 ? 111 CYS A N   1 
ATOM 900  C CA  ? CYS A 1 111 ?  12.576  -5.372   4.149 1.000 95.980 ? 111 CYS A CA  1 
ATOM 901  C C   ? CYS A 1 111 ?  12.745  -6.354   2.996 1.000 95.980 ? 111 CYS A C   1 
ATOM 902  C CB  ? CYS A 1 111 ?  13.591  -4.237   4.017 1.000 95.980 ? 111 CYS A CB  1 
ATOM 903  O O   ? CYS A 1 111 ?  13.471  -7.343   3.118 1.000 95.980 ? 111 CYS A O   1 
ATOM 904  S SG  ? CYS A 1 111 ?  13.280  -2.850   5.132 1.000 95.980 ? 111 CYS A SG  1 
ATOM 905  N N   ? PRO A 1 112 ?  12.014  -6.147   1.859 1.000 94.620 ? 112 PRO A N   1 
ATOM 906  C CA  ? PRO A 1 112 ?  12.113  -7.050   0.711 1.000 94.620 ? 112 PRO A CA  1 
ATOM 907  C C   ? PRO A 1 112 ?  13.516  -7.085   0.107 1.000 94.620 ? 112 PRO A C   1 
ATOM 908  C CB  ? PRO A 1 112 ?  11.105  -6.469  -0.284 1.000 94.620 ? 112 PRO A CB  1 
ATOM 909  O O   ? PRO A 1 112 ?  14.224  -6.075   0.125 1.000 94.620 ? 112 PRO A O   1 
ATOM 910  C CG  ? PRO A 1 112 ?  11.075  -5.005   0.014 1.000 94.620 ? 112 PRO A CG  1 
ATOM 911  C CD  ? PRO A 1 112 ?  11.271  -4.814   1.491 1.000 94.620 ? 112 PRO A CD  1 
ATOM 912  N N   ? GLN A 1 113 ?  13.924  -8.236  -0.407 1.000 93.950 ? 113 GLN A N   1 
ATOM 913  C CA  ? GLN A 1 113 ?  15.198  -8.407  -1.097 1.000 93.950 ? 113 GLN A CA  1 
ATOM 914  C C   ? GLN A 1 113 ?  15.014  -8.359  -2.611 1.000 93.950 ? 113 GLN A C   1 
ATOM 915  C CB  ? GLN A 1 113 ?  15.857  -9.725  -0.690 1.000 93.950 ? 113 GLN A CB  1 
ATOM 916  O O   ? GLN A 1 113 ?  13.955  -8.727  -3.125 1.000 93.950 ? 113 GLN A O   1 
ATOM 917  C CG  ? GLN A 1 113 ?  16.141  -9.836   0.802 1.000 93.950 ? 113 GLN A CG  1 
ATOM 918  C CD  ? GLN A 1 113 ?  17.045  -8.729   1.312 1.000 93.950 ? 113 GLN A CD  1 
ATOM 919  N NE2 ? GLN A 1 113 ?  16.569  -7.983   2.303 1.000 93.950 ? 113 GLN A NE2 1 
ATOM 920  O OE1 ? GLN A 1 113 ?  18.163  -8.547   0.819 1.000 93.950 ? 113 GLN A OE1 1 
ATOM 921  N N   ? PRO A 1 114 ?  16.112  -7.868  -3.238 1.000 93.030 ? 114 PRO A N   1 
ATOM 922  C CA  ? PRO A 1 114 ?  16.023  -7.876  -4.700 1.000 93.030 ? 114 PRO A CA  1 
ATOM 923  C C   ? PRO A 1 114 ?  15.715  -9.260  -5.265 1.000 93.030 ? 114 PRO A C   1 
ATOM 924  C CB  ? PRO A 1 114 ?  17.412  -7.404  -5.139 1.000 93.030 ? 114 PRO A CB  1 
ATOM 925  O O   ? PRO A 1 114 ?  16.145 -10.270  -4.704 1.000 93.030 ? 114 PRO A O   1 
ATOM 926  C CG  ? PRO A 1 114 ?  17.914  -6.580  -3.998 1.000 93.030 ? 114 PRO A CG  1 
ATOM 927  C CD  ? PRO A 1 114 ?  17.413  -7.183  -2.717 1.000 93.030 ? 114 PRO A CD  1 
ATOM 928  N N   ? ALA A 1 115 ?  14.782  -9.276  -6.324 1.000 91.670 ? 115 ALA A N   1 
ATOM 929  C CA  ? ALA A 1 115 ?  14.427 -10.464  -7.096 1.000 91.670 ? 115 ALA A CA  1 
ATOM 930  C C   ? ALA A 1 115 ?  13.361 -11.287  -6.377 1.000 91.670 ? 115 ALA A C   1 
ATOM 931  C CB  ? ALA A 1 115 ?  15.666 -11.318  -7.359 1.000 91.670 ? 115 ALA A CB  1 
ATOM 932  O O   ? ALA A 1 115 ?  12.955 -12.346  -6.860 1.000 91.670 ? 115 ALA A O   1 
ATOM 933  N N   ? GLU A 1 116 ?  13.095 -10.845  -5.168 1.000 94.350 ? 116 GLU A N   1 
ATOM 934  C CA  ? GLU A 1 116 ?  11.988 -11.487  -4.466 1.000 94.350 ? 116 GLU A CA  1 
ATOM 935  C C   ? GLU A 1 116 ?  10.703 -11.422  -5.285 1.000 94.350 ? 116 GLU A C   1 
ATOM 936  C CB  ? GLU A 1 116 ?  11.772 -10.839  -3.096 1.000 94.350 ? 116 GLU A CB  1 
ATOM 937  O O   ? GLU A 1 116 ?  10.352 -10.367  -5.817 1.000 94.350 ? 116 GLU A O   1 
ATOM 938  C CG  ? GLU A 1 116 ?  10.788 -11.589  -2.209 1.000 94.350 ? 116 GLU A CG  1 
ATOM 939  C CD  ? GLU A 1 116 ?  10.807 -11.121  -0.763 1.000 94.350 ? 116 GLU A CD  1 
ATOM 940  O OE1 ? GLU A 1 116 ?   9.977 -11.601   0.041 1.000 94.350 ? 116 GLU A OE1 1 
ATOM 941  O OE2 ? GLU A 1 116 ?  11.659 -10.266  -0.431 1.000 94.350 ? 116 GLU A OE2 1 
ATOM 942  N N   ? ALA A 1 117 ?   9.984 -12.546  -5.429 1.000 92.830 ? 117 ALA A N   1 
ATOM 943  C CA  ? ALA A 1 117 ?   8.746 -12.639  -6.199 1.000 92.830 ? 117 ALA A CA  1 
ATOM 944  C C   ? ALA A 1 117 ?   7.580 -12.012  -5.441 1.000 92.830 ? 117 ALA A C   1 
ATOM 945  C CB  ? ALA A 1 117 ?   8.436 -14.095  -6.536 1.000 92.830 ? 117 ALA A CB  1 
ATOM 946  O O   ? ALA A 1 117 ?   7.350 -12.328  -4.271 1.000 92.830 ? 117 ALA A O   1 
ATOM 947  N N   ? CYS A 1 118 ?   6.834 -11.246  -6.186 1.000 93.500 ? 118 CYS A N   1 
ATOM 948  C CA  ? CYS A 1 118 ?   5.725 -10.518  -5.578 1.000 93.500 ? 118 CYS A CA  1 
ATOM 949  C C   ? CYS A 1 118 ?   4.515 -10.496  -6.503 1.000 93.500 ? 118 CYS A C   1 
ATOM 950  C CB  ? CYS A 1 118 ?   6.145  -9.088  -5.239 1.000 93.500 ? 118 CYS A CB  1 
ATOM 951  O O   ? CYS A 1 118 ?   4.640 -10.752  -7.702 1.000 93.500 ? 118 CYS A O   1 
ATOM 952  S SG  ? CYS A 1 118 ?   7.600  -8.990  -4.172 1.000 93.500 ? 118 CYS A SG  1 
ATOM 953  N N   ? VAL A 1 119 ?   3.358 -10.206  -5.860 1.000 91.490 ? 119 VAL A N   1 
ATOM 954  C CA  ? VAL A 1 119 ?   2.116 -10.021  -6.603 1.000 91.490 ? 119 VAL A CA  1 
ATOM 955  C C   ? VAL A 1 119 ?   1.550  -8.630  -6.325 1.000 91.490 ? 119 VAL A C   1 
ATOM 956  C CB  ? VAL A 1 119 ?   1.073 -11.102  -6.243 1.000 91.490 ? 119 VAL A CB  1 
ATOM 957  O O   ? VAL A 1 119 ?   1.462  -8.209  -5.169 1.000 91.490 ? 119 VAL A O   1 
ATOM 958  C CG1 ? VAL A 1 119 ?  -0.259 -10.819  -6.935 1.000 91.490 ? 119 VAL A CG1 1 
ATOM 959  C CG2 ? VAL A 1 119 ?   1.591 -12.489  -6.622 1.000 91.490 ? 119 VAL A CG2 1 
ATOM 960  N N   ? VAL A 1 120 ?   1.237  -7.986  -7.411 1.000 90.700 ? 120 VAL A N   1 
ATOM 961  C CA  ? VAL A 1 120 ?   0.541  -6.709  -7.287 1.000 90.700 ? 120 VAL A CA  1 
ATOM 962  C C   ? VAL A 1 120 ?  -0.904  -6.860  -7.755 1.000 90.700 ? 120 VAL A C   1 
ATOM 963  C CB  ? VAL A 1 120 ?   1.249  -5.596  -8.092 1.000 90.700 ? 120 VAL A CB  1 
ATOM 964  O O   ? VAL A 1 120 ?  -1.176  -7.558  -8.735 1.000 90.700 ? 120 VAL A O   1 
ATOM 965  C CG1 ? VAL A 1 120 ?   1.281  -5.943  -9.579 1.000 90.700 ? 120 VAL A CG1 1 
ATOM 966  C CG2 ? VAL A 1 120 ?   0.556  -4.253  -7.868 1.000 90.700 ? 120 VAL A CG2 1 
ATOM 967  N N   ? SER A 1 121 ?  -1.846  -6.286  -7.024 1.000 90.750 ? 121 SER A N   1 
ATOM 968  C CA  ? SER A 1 121 ?  -3.264  -6.371  -7.358 1.000 90.750 ? 121 SER A CA  1 
ATOM 969  C C   ? SER A 1 121 ?  -3.927  -4.998  -7.308 1.000 90.750 ? 121 SER A C   1 
ATOM 970  C CB  ? SER A 1 121 ?  -3.983  -7.327  -6.405 1.000 90.750 ? 121 SER A CB  1 
ATOM 971  O O   ? SER A 1 121 ?  -3.522  -4.136  -6.526 1.000 90.750 ? 121 SER A O   1 
ATOM 972  O OG  ? SER A 1 121 ?  -3.848  -6.896  -5.062 1.000 90.750 ? 121 SER A OG  1 
ATOM 973  N N   ? GLY A 1 122 ?  -4.943  -4.818  -8.269 1.000 89.030 ? 122 GLY A N   1 
ATOM 974  C CA  ? GLY A 1 122 ?  -5.643  -3.544  -8.311 1.000 89.030 ? 122 GLY A CA  1 
ATOM 975  C C   ? GLY A 1 122 ?  -6.655  -3.456  -9.438 1.000 89.030 ? 122 GLY A C   1 
ATOM 976  O O   ? GLY A 1 122 ?  -6.806  -4.398 -10.219 1.000 89.030 ? 122 GLY A O   1 
ATOM 977  N N   ? TRP A 1 123 ?  -7.513  -2.391  -9.465 1.000 85.300 ? 123 TRP A N   1 
ATOM 978  C CA  ? TRP A 1 123 ?  -8.581  -2.171 -10.434 1.000 85.300 ? 123 TRP A CA  1 
ATOM 979  C C   ? TRP A 1 123 ?  -8.201  -1.075 -11.423 1.000 85.300 ? 123 TRP A C   1 
ATOM 980  C CB  ? TRP A 1 123 ?  -9.887  -1.804  -9.723 1.000 85.300 ? 123 TRP A CB  1 
ATOM 981  O O   ? TRP A 1 123 ?  -9.073  -0.410 -11.988 1.000 85.300 ? 123 TRP A O   1 
ATOM 982  C CG  ? TRP A 1 123 ? -10.494  -2.933  -8.945 1.000 85.300 ? 123 TRP A CG  1 
ATOM 983  C CD1 ? TRP A 1 123 ? -11.380  -3.868  -9.404 1.000 85.300 ? 123 TRP A CD1 1 
ATOM 984  C CD2 ? TRP A 1 123 ? -10.264  -3.242  -7.567 1.000 85.300 ? 123 TRP A CD2 1 
ATOM 985  C CE2 ? TRP A 1 123 ? -11.043  -4.379  -7.257 1.000 85.300 ? 123 TRP A CE2 1 
ATOM 986  C CE3 ? TRP A 1 123 ?  -9.473  -2.667  -6.563 1.000 85.300 ? 123 TRP A CE3 1 
ATOM 987  N NE1 ? TRP A 1 123 ? -11.713  -4.740  -8.394 1.000 85.300 ? 123 TRP A NE1 1 
ATOM 988  C CH2 ? TRP A 1 123 ? -10.270  -4.371  -5.020 1.000 85.300 ? 123 TRP A CH2 1 
ATOM 989  C CZ2 ? TRP A 1 123 ? -11.053  -4.952  -5.984 1.000 85.300 ? 123 TRP A CZ2 1 
ATOM 990  C CZ3 ? TRP A 1 123 ?  -9.485  -3.240  -5.296 1.000 85.300 ? 123 TRP A CZ3 1 
ATOM 991  N N   ? GLY A 1 124 ?  -6.895  -0.996 -11.718 1.000 69.270 ? 124 GLY A N   1 
ATOM 992  C CA  ? GLY A 1 124 ?  -6.394   0.028 -12.621 1.000 69.270 ? 124 GLY A CA  1 
ATOM 993  C C   ? GLY A 1 124 ?  -6.454  -0.382 -14.080 1.000 69.270 ? 124 GLY A C   1 
ATOM 994  O O   ? GLY A 1 124 ?  -6.943  -1.466 -14.406 1.000 69.270 ? 124 GLY A O   1 
ATOM 995  N N   ? LEU A 1 125 ?  -6.132   0.490 -15.181 1.000 58.070 ? 125 LEU A N   1 
ATOM 996  C CA  ? LEU A 1 125 ?  -6.272   0.355 -16.627 1.000 58.070 ? 125 LEU A CA  1 
ATOM 997  C C   ? LEU A 1 125 ?  -5.504  -0.860 -17.136 1.000 58.070 ? 125 LEU A C   1 
ATOM 998  C CB  ? LEU A 1 125 ?  -5.777   1.620 -17.334 1.000 58.070 ? 125 LEU A CB  1 
ATOM 999  O O   ? LEU A 1 125 ?  -4.363  -1.094 -16.729 1.000 58.070 ? 125 LEU A O   1 
ATOM 1000 C CG  ? LEU A 1 125 ?  -6.603   2.887 -17.113 1.000 58.070 ? 125 LEU A CG  1 
ATOM 1001 C CD1 ? LEU A 1 125 ?  -5.841   4.111 -17.610 1.000 58.070 ? 125 LEU A CD1 1 
ATOM 1002 C CD2 ? LEU A 1 125 ?  -7.955   2.774 -17.810 1.000 58.070 ? 125 LEU A CD2 1 
ATOM 1003 N N   ? VAL A 1 126 ?  -6.203  -1.916 -17.871 1.000 52.390 ? 126 VAL A N   1 
ATOM 1004 C CA  ? VAL A 1 126 ?  -5.811  -3.234 -18.359 1.000 52.390 ? 126 VAL A CA  1 
ATOM 1005 C C   ? VAL A 1 126 ?  -5.496  -3.160 -19.852 1.000 52.390 ? 126 VAL A C   1 
ATOM 1006 C CB  ? VAL A 1 126 ?  -6.913  -4.286 -18.099 1.000 52.390 ? 126 VAL A CB  1 
ATOM 1007 O O   ? VAL A 1 126 ?  -4.724  -3.969 -20.370 1.000 52.390 ? 126 VAL A O   1 
ATOM 1008 C CG1 ? VAL A 1 126 ?  -6.298  -5.665 -17.864 1.000 52.390 ? 126 VAL A CG1 1 
ATOM 1009 C CG2 ? VAL A 1 126 ?  -7.775  -3.872 -16.908 1.000 52.390 ? 126 VAL A CG2 1 
ATOM 1010 N N   ? SER A 1 127 ?  -5.458  -1.911 -20.680 1.000 48.480 ? 127 SER A N   1 
ATOM 1011 C CA  ? SER A 1 127 ?  -5.086  -1.891 -22.091 1.000 48.480 ? 127 SER A CA  1 
ATOM 1012 C C   ? SER A 1 127 ?  -5.005  -0.464 -22.622 1.000 48.480 ? 127 SER A C   1 
ATOM 1013 C CB  ? SER A 1 127 ?  -6.086  -2.696 -22.921 1.000 48.480 ? 127 SER A CB  1 
ATOM 1014 O O   ? SER A 1 127 ?  -5.509   0.468 -21.991 1.000 48.480 ? 127 SER A O   1 
ATOM 1015 O OG  ? SER A 1 127 ?  -7.345  -2.045 -22.962 1.000 48.480 ? 127 SER A OG  1 
ATOM 1016 N N   ? ASP A 1 128 ?  -4.073  -0.269 -23.783 1.000 47.720 ? 128 ASP A N   1 
ATOM 1017 C CA  ? ASP A 1 128 ?  -3.574   0.869 -24.549 1.000 47.720 ? 128 ASP A CA  1 
ATOM 1018 C C   ? ASP A 1 128 ?  -4.709   1.572 -25.291 1.000 47.720 ? 128 ASP A C   1 
ATOM 1019 C CB  ? ASP A 1 128 ?  -2.497   0.420 -25.538 1.000 47.720 ? 128 ASP A CB  1 
ATOM 1020 O O   ? ASP A 1 128 ?  -4.668   2.788 -25.490 1.000 47.720 ? 128 ASP A O   1 
ATOM 1021 C CG  ? ASP A 1 128 ?  -1.106   0.398 -24.930 1.000 47.720 ? 128 ASP A CG  1 
ATOM 1022 O OD1 ? ASP A 1 128 ?  -0.925   0.905 -23.803 1.000 47.720 ? 128 ASP A OD1 1 
ATOM 1023 O OD2 ? ASP A 1 128 ?  -0.181  -0.129 -25.587 1.000 47.720 ? 128 ASP A OD2 1 
ATOM 1024 N N   ? HIS A 1 129 ?  -6.138   1.235 -25.054 1.000 44.390 ? 129 HIS A N   1 
ATOM 1025 C CA  ? HIS A 1 129 ?  -7.143   1.869 -25.900 1.000 44.390 ? 129 HIS A CA  1 
ATOM 1026 C C   ? HIS A 1 129 ?  -8.501   1.909 -25.207 1.000 44.390 ? 129 HIS A C   1 
ATOM 1027 C CB  ? HIS A 1 129 ?  -7.258   1.135 -27.237 1.000 44.390 ? 129 HIS A CB  1 
ATOM 1028 O O   ? HIS A 1 129 ?  -9.441   2.529 -25.709 1.000 44.390 ? 129 HIS A O   1 
ATOM 1029 C CG  ? HIS A 1 129 ?  -6.032   1.241 -28.087 1.000 44.390 ? 129 HIS A CG  1 
ATOM 1030 C CD2 ? HIS A 1 129 ?  -5.791   0.832 -29.355 1.000 44.390 ? 129 HIS A CD2 1 
ATOM 1031 N ND1 ? HIS A 1 129 ?  -4.867   1.829 -27.643 1.000 44.390 ? 129 HIS A ND1 1 
ATOM 1032 C CE1 ? HIS A 1 129 ?  -3.960   1.777 -28.604 1.000 44.390 ? 129 HIS A CE1 1 
ATOM 1033 N NE2 ? HIS A 1 129 ?  -4.495   1.177 -29.654 1.000 44.390 ? 129 HIS A NE2 1 
ATOM 1034 N N   ? GLN A 1 130 ?  -8.530   1.633 -23.791 1.000 45.190 ? 130 GLN A N   1 
ATOM 1035 C CA  ? GLN A 1 130 ?  -9.829   1.776 -23.143 1.000 45.190 ? 130 GLN A CA  1 
ATOM 1036 C C   ? GLN A 1 130 ?  -9.689   2.421 -21.767 1.000 45.190 ? 130 GLN A C   1 
ATOM 1037 C CB  ? GLN A 1 130 ? -10.519   0.417 -23.017 1.000 45.190 ? 130 GLN A CB  1 
ATOM 1038 O O   ? GLN A 1 130 ?  -8.861   1.998 -20.958 1.000 45.190 ? 130 GLN A O   1 
ATOM 1039 C CG  ? GLN A 1 130 ? -11.366   0.043 -24.226 1.000 45.190 ? 130 GLN A CG  1 
ATOM 1040 C CD  ? GLN A 1 130 ? -12.059  -1.297 -24.066 1.000 45.190 ? 130 GLN A CD  1 
ATOM 1041 N NE2 ? GLN A 1 130 ? -12.746  -1.739 -25.114 1.000 45.190 ? 130 GLN A NE2 1 
ATOM 1042 O OE1 ? GLN A 1 130 ? -11.976  -1.931 -23.009 1.000 45.190 ? 130 GLN A OE1 1 
ATOM 1043 N N   ? VAL A 1 131 ?  -9.749   3.755 -21.691 1.000 52.640 ? 131 VAL A N   1 
ATOM 1044 C CA  ? VAL A 1 131 ?  -9.846   4.683 -20.569 1.000 52.640 ? 131 VAL A CA  1 
ATOM 1045 C C   ? VAL A 1 131 ? -10.778   4.111 -19.504 1.000 52.640 ? 131 VAL A C   1 
ATOM 1046 C CB  ? VAL A 1 131 ? -10.344   6.073 -21.023 1.000 52.640 ? 131 VAL A CB  1 
ATOM 1047 O O   ? VAL A 1 131 ? -10.996   4.733 -18.461 1.000 52.640 ? 131 VAL A O   1 
ATOM 1048 C CG1 ? VAL A 1 131 ? -10.362   7.051 -19.849 1.000 52.640 ? 131 VAL A CG1 1 
ATOM 1049 C CG2 ? VAL A 1 131 ?  -9.471   6.609 -22.156 1.000 52.640 ? 131 VAL A CG2 1 
ATOM 1050 N N   ? SER A 1 132 ? -11.253   2.736 -19.728 1.000 59.500 ? 132 SER A N   1 
ATOM 1051 C CA  ? SER A 1 132 ? -12.218   2.272 -18.737 1.000 59.500 ? 132 SER A CA  1 
ATOM 1052 C C   ? SER A 1 132 ? -11.562   1.349 -17.716 1.000 59.500 ? 132 SER A C   1 
ATOM 1053 C CB  ? SER A 1 132 ? -13.381   1.548 -19.418 1.000 59.500 ? 132 SER A CB  1 
ATOM 1054 O O   ? SER A 1 132 ? -10.710   0.531 -18.069 1.000 59.500 ? 132 SER A O   1 
ATOM 1055 O OG  ? SER A 1 132 ? -12.926   0.385 -20.088 1.000 59.500 ? 132 SER A OG  1 
ATOM 1056 N N   ? LEU A 1 133 ? -11.537   1.723 -16.395 1.000 66.400 ? 133 LEU A N   1 
ATOM 1057 C CA  ? LEU A 1 133 ? -11.108   0.884 -15.281 1.000 66.400 ? 133 LEU A CA  1 
ATOM 1058 C C   ? LEU A 1 133 ? -11.777  -0.485 -15.343 1.000 66.400 ? 133 LEU A C   1 
ATOM 1059 C CB  ? LEU A 1 133 ? -11.428   1.561 -13.946 1.000 66.400 ? 133 LEU A CB  1 
ATOM 1060 O O   ? LEU A 1 133 ? -12.976  -0.583 -15.615 1.000 66.400 ? 133 LEU A O   1 
ATOM 1061 C CG  ? LEU A 1 133 ? -10.638   2.831 -13.623 1.000 66.400 ? 133 LEU A CG  1 
ATOM 1062 C CD1 ? LEU A 1 133 ? -11.248   3.543 -12.420 1.000 66.400 ? 133 LEU A CD1 1 
ATOM 1063 C CD2 ? LEU A 1 133 ?  -9.172   2.500 -13.369 1.000 66.400 ? 133 LEU A CD2 1 
ATOM 1064 N N   ? PRO A 1 134 ? -10.940  -1.562 -15.396 1.000 73.410 ? 134 PRO A N   1 
ATOM 1065 C CA  ? PRO A 1 134 ? -11.605  -2.865 -15.328 1.000 73.410 ? 134 PRO A CA  1 
ATOM 1066 C C   ? PRO A 1 134 ? -12.555  -2.982 -14.138 1.000 73.410 ? 134 PRO A C   1 
ATOM 1067 C CB  ? PRO A 1 134 ? -10.440  -3.849 -15.195 1.000 73.410 ? 134 PRO A CB  1 
ATOM 1068 O O   ? PRO A 1 134 ? -12.332  -2.351 -13.101 1.000 73.410 ? 134 PRO A O   1 
ATOM 1069 C CG  ? PRO A 1 134 ?  -9.355  -3.068 -14.528 1.000 73.410 ? 134 PRO A CG  1 
ATOM 1070 C CD  ? PRO A 1 134 ?  -9.470  -1.632 -14.953 1.000 73.410 ? 134 PRO A CD  1 
ATOM 1071 N N   ? ASP A 1 135 ? -13.656  -3.596 -14.369 1.000 84.600 ? 135 ASP A N   1 
ATOM 1072 C CA  ? ASP A 1 135 ? -14.631  -3.826 -13.308 1.000 84.600 ? 135 ASP A CA  1 
ATOM 1073 C C   ? ASP A 1 135 ? -14.178  -4.951 -12.380 1.000 84.600 ? 135 ASP A C   1 
ATOM 1074 C CB  ? ASP A 1 135 ? -16.003  -4.155 -13.902 1.000 84.600 ? 135 ASP A CB  1 
ATOM 1075 O O   ? ASP A 1 135 ? -14.596  -5.014 -11.222 1.000 84.600 ? 135 ASP A O   1 
ATOM 1076 C CG  ? ASP A 1 135 ? -16.640  -2.974 -14.613 1.000 84.600 ? 135 ASP A CG  1 
ATOM 1077 O OD1 ? ASP A 1 135 ? -16.460  -1.822 -14.163 1.000 84.600 ? 135 ASP A OD1 1 
ATOM 1078 O OD2 ? ASP A 1 135 ? -17.330  -3.197 -15.631 1.000 84.600 ? 135 ASP A OD2 1 
ATOM 1079 N N   ? THR A 1 136 ? -13.219  -5.781 -12.876 1.000 89.610 ? 136 THR A N   1 
ATOM 1080 C CA  ? THR A 1 136 ? -12.734  -6.903 -12.080 1.000 89.610 ? 136 THR A CA  1 
ATOM 1081 C C   ? THR A 1 136 ? -11.298  -6.663 -11.624 1.000 89.610 ? 136 THR A C   1 
ATOM 1082 C CB  ? THR A 1 136 ? -12.812  -8.223 -12.870 1.000 89.610 ? 136 THR A CB  1 
ATOM 1083 O O   ? THR A 1 136 ? -10.543  -5.947 -12.285 1.000 89.610 ? 136 THR A O   1 
ATOM 1084 C CG2 ? THR A 1 136 ? -14.254  -8.567 -13.226 1.000 89.610 ? 136 THR A CG2 1 
ATOM 1085 O OG1 ? THR A 1 136 ? -12.051  -8.095 -14.077 1.000 89.610 ? 136 THR A OG1 1 
ATOM 1086 N N   ? LEU A 1 137 ? -10.969  -7.235 -10.471 1.000 90.140 ? 137 LEU A N   1 
ATOM 1087 C CA  ? LEU A 1 137 ?  -9.633  -7.153  -9.889 1.000 90.140 ? 137 LEU A CA  1 
ATOM 1088 C C   ? LEU A 1 137 ?  -8.609  -7.846 -10.781 1.000 90.140 ? 137 LEU A C   1 
ATOM 1089 C CB  ? LEU A 1 137 ?  -9.618  -7.779  -8.492 1.000 90.140 ? 137 LEU A CB  1 
ATOM 1090 O O   ? LEU A 1 137 ?  -8.823  -8.981 -11.214 1.000 90.140 ? 137 LEU A O   1 
ATOM 1091 C CG  ? LEU A 1 137 ?  -8.342  -7.577  -7.672 1.000 90.140 ? 137 LEU A CG  1 
ATOM 1092 C CD1 ? LEU A 1 137 ?  -8.166  -6.104  -7.320 1.000 90.140 ? 137 LEU A CD1 1 
ATOM 1093 C CD2 ? LEU A 1 137 ?  -8.376  -8.434  -6.411 1.000 90.140 ? 137 LEU A CD2 1 
ATOM 1094 N N   ? HIS A 1 138 ?  -7.466  -7.188 -10.989 1.000 89.210 ? 138 HIS A N   1 
ATOM 1095 C CA  ? HIS A 1 138 ?  -6.379  -7.733 -11.795 1.000 89.210 ? 138 HIS A CA  1 
ATOM 1096 C C   ? HIS A 1 138 ?  -5.116  -7.920 -10.962 1.000 89.210 ? 138 HIS A C   1 
ATOM 1097 C CB  ? HIS A 1 138 ?  -6.090  -6.822 -12.990 1.000 89.210 ? 138 HIS A CB  1 
ATOM 1098 O O   ? HIS A 1 138 ?  -4.854  -7.144 -10.040 1.000 89.210 ? 138 HIS A O   1 
ATOM 1099 C CG  ? HIS A 1 138 ?  -7.083  -6.956 -14.100 1.000 89.210 ? 138 HIS A CG  1 
ATOM 1100 C CD2 ? HIS A 1 138 ?  -8.435  -7.018 -14.081 1.000 89.210 ? 138 HIS A CD2 1 
ATOM 1101 N ND1 ? HIS A 1 138 ?  -6.711  -7.045 -15.424 1.000 89.210 ? 138 HIS A ND1 1 
ATOM 1102 C CE1 ? HIS A 1 138 ?  -7.795  -7.156 -16.173 1.000 89.210 ? 138 HIS A CE1 1 
ATOM 1103 N NE2 ? HIS A 1 138 ?  -8.855  -7.143 -15.382 1.000 89.210 ? 138 HIS A NE2 1 
ATOM 1104 N N   ? CYS A 1 139 ?  -4.339  -8.959 -11.373 1.000 88.260 ? 139 CYS A N   1 
ATOM 1105 C CA  ? CYS A 1 139 ?  -3.089  -9.274 -10.690 1.000 88.260 ? 139 CYS A CA  1 
ATOM 1106 C C   ? CYS A 1 139 ?  -1.947  -9.425 -11.687 1.000 88.260 ? 139 CYS A C   1 
ATOM 1107 C CB  ? CYS A 1 139 ?  -3.234 -10.554  -9.869 1.000 88.260 ? 139 CYS A CB  1 
ATOM 1108 O O   ? CYS A 1 139 ?  -2.159  -9.860 -12.821 1.000 88.260 ? 139 CYS A O   1 
ATOM 1109 S SG  ? CYS A 1 139 ?  -4.472 -10.442  -8.558 1.000 88.260 ? 139 CYS A SG  1 
ATOM 1110 N N   ? ALA A 1 140 ?  -0.787  -9.033 -11.176 1.000 85.150 ? 140 ALA A N   1 
ATOM 1111 C CA  ? ALA A 1 140 ?   0.425  -9.213 -11.971 1.000 85.150 ? 140 ALA A CA  1 
ATOM 1112 C C   ? ALA A 1 140 ?   1.583  -9.697 -11.103 1.000 85.150 ? 140 ALA A C   1 
ATOM 1113 C CB  ? ALA A 1 140 ?   0.799  -7.910 -12.673 1.000 85.150 ? 140 ALA A CB  1 
ATOM 1114 O O   ? ALA A 1 140 ?   1.788  -9.196  -9.994 1.000 85.150 ? 140 ALA A O   1 
ATOM 1115 N N   ? ASN A 1 141 ?   2.237 -10.692 -11.674 1.000 86.860 ? 141 ASN A N   1 
ATOM 1116 C CA  ? ASN A 1 141 ?   3.463 -11.144 -11.025 1.000 86.860 ? 141 ASN A CA  1 
ATOM 1117 C C   ? ASN A 1 141 ?   4.643 -10.239 -11.365 1.000 86.860 ? 141 ASN A C   1 
ATOM 1118 C CB  ? ASN A 1 141 ?   3.774 -12.591 -11.412 1.000 86.860 ? 141 ASN A CB  1 
ATOM 1119 O O   ? ASN A 1 141 ?   4.917  -9.984 -12.539 1.000 86.860 ? 141 ASN A O   1 
ATOM 1120 C CG  ? ASN A 1 141 ?   2.761 -13.574 -10.859 1.000 86.860 ? 141 ASN A CG  1 
ATOM 1121 N ND2 ? ASN A 1 141 ?   2.428 -14.589 -11.648 1.000 86.860 ? 141 ASN A ND2 1 
ATOM 1122 O OD1 ? ASN A 1 141 ?   2.282 -13.423  -9.733 1.000 86.860 ? 141 ASN A OD1 1 
ATOM 1123 N N   ? ILE A 1 142 ?   5.330  -9.825 -10.204 1.000 88.230 ? 142 ILE A N   1 
ATOM 1124 C CA  ? ILE A 1 142 ?   6.467  -8.930 -10.392 1.000 88.230 ? 142 ILE A CA  1 
ATOM 1125 C C   ? ILE A 1 142 ?   7.570  -9.281  -9.397 1.000 88.230 ? 142 ILE A C   1 
ATOM 1126 C CB  ? ILE A 1 142 ?   6.053  -7.449 -10.233 1.000 88.230 ? 142 ILE A CB  1 
ATOM 1127 O O   ? ILE A 1 142 ?   7.395 -10.160  -8.550 1.000 88.230 ? 142 ILE A O   1 
ATOM 1128 C CG1 ? ILE A 1 142 ?   5.584  -7.177  -8.800 1.000 88.230 ? 142 ILE A CG1 1 
ATOM 1129 C CG2 ? ILE A 1 142 ?   4.963  -7.082 -11.245 1.000 88.230 ? 142 ILE A CG2 1 
ATOM 1130 C CD1 ? ILE A 1 142 ?   5.363  -5.702  -8.490 1.000 88.230 ? 142 ILE A CD1 1 
ATOM 1131 N N   ? SER A 1 143 ?   8.797  -8.642  -9.616 1.000 90.710 ? 143 SER A N   1 
ATOM 1132 C CA  ? SER A 1 143 ?   9.902  -8.852  -8.687 1.000 90.710 ? 143 SER A CA  1 
ATOM 1133 C C   ? SER A 1 143 ?  10.500  -7.525  -8.230 1.000 90.710 ? 143 SER A C   1 
ATOM 1134 C CB  ? SER A 1 143 ?  10.988  -9.715  -9.330 1.000 90.710 ? 143 SER A CB  1 
ATOM 1135 O O   ? SER A 1 143 ?  10.404  -6.519  -8.937 1.000 90.710 ? 143 SER A O   1 
ATOM 1136 O OG  ? SER A 1 143 ?  11.517  -9.081 -10.482 1.000 90.710 ? 143 SER A OG  1 
ATOM 1137 N N   ? VAL A 1 144 ?  11.079  -7.617  -7.032 1.000 92.590 ? 144 VAL A N   1 
ATOM 1138 C CA  ? VAL A 1 144 ?  11.763  -6.449  -6.487 1.000 92.590 ? 144 VAL A CA  1 
ATOM 1139 C C   ? VAL A 1 144 ?  13.034  -6.175  -7.288 1.000 92.590 ? 144 VAL A C   1 
ATOM 1140 C CB  ? VAL A 1 144 ?  12.105  -6.639  -4.992 1.000 92.590 ? 144 VAL A CB  1 
ATOM 1141 O O   ? VAL A 1 144 ?  13.795  -7.096  -7.591 1.000 92.590 ? 144 VAL A O   1 
ATOM 1142 C CG1 ? VAL A 1 144 ?  12.904  -5.447  -4.466 1.000 92.590 ? 144 VAL A CG1 1 
ATOM 1143 C CG2 ? VAL A 1 144 ?  10.830  -6.835  -4.174 1.000 92.590 ? 144 VAL A CG2 1 
ATOM 1144 N N   ? ILE A 1 145 ?  13.188  -4.856  -7.601 1.000 90.310 ? 145 ILE A N   1 
ATOM 1145 C CA  ? ILE A 1 145 ?  14.340  -4.398  -8.370 1.000 90.310 ? 145 ILE A CA  1 
ATOM 1146 C C   ? ILE A 1 145 ?  15.358  -3.748  -7.436 1.000 90.310 ? 145 ILE A C   1 
ATOM 1147 C CB  ? ILE A 1 145 ?  13.921  -3.406  -9.478 1.000 90.310 ? 145 ILE A CB  1 
ATOM 1148 O O   ? ILE A 1 145 ?  14.991  -2.978  -6.545 1.000 90.310 ? 145 ILE A O   1 
ATOM 1149 C CG1 ? ILE A 1 145 ?  12.958  -4.081 -10.462 1.000 90.310 ? 145 ILE A CG1 1 
ATOM 1150 C CG2 ? ILE A 1 145 ?  15.152  -2.857 -10.205 1.000 90.310 ? 145 ILE A CG2 1 
ATOM 1151 C CD1 ? ILE A 1 145 ?  12.367  -3.134 -11.497 1.000 90.310 ? 145 ILE A CD1 1 
ATOM 1152 N N   ? PRO A 1 146 ?  16.633  -4.090  -7.727 1.000 90.950 ? 146 PRO A N   1 
ATOM 1153 C CA  ? PRO A 1 146 ?  17.669  -3.457  -6.907 1.000 90.950 ? 146 PRO A CA  1 
ATOM 1154 C C   ? PRO A 1 146 ?  17.669  -1.935  -7.028 1.000 90.950 ? 146 PRO A C   1 
ATOM 1155 C CB  ? PRO A 1 146 ?  18.967  -4.049  -7.460 1.000 90.950 ? 146 PRO A CB  1 
ATOM 1156 O O   ? PRO A 1 146 ?  17.451  -1.398  -8.117 1.000 90.950 ? 146 PRO A O   1 
ATOM 1157 C CG  ? PRO A 1 146 ?  18.552  -5.313  -8.140 1.000 90.950 ? 146 PRO A CG  1 
ATOM 1158 C CD  ? PRO A 1 146 ?  17.158  -5.134  -8.669 1.000 90.950 ? 146 PRO A CD  1 
ATOM 1159 N N   ? ALA A 1 147 ?  17.948  -1.242  -5.904 1.000 88.120 ? 147 ALA A N   1 
ATOM 1160 C CA  ? ALA A 1 147 ?  17.918   0.216  -5.823 1.000 88.120 ? 147 ALA A CA  1 
ATOM 1161 C C   ? ALA A 1 147 ?  18.855   0.842  -6.852 1.000 88.120 ? 147 ALA A C   1 
ATOM 1162 C CB  ? ALA A 1 147 ?  18.292   0.679  -4.416 1.000 88.120 ? 147 ALA A CB  1 
ATOM 1163 O O   ? ALA A 1 147 ?  18.516   1.849  -7.478 1.000 88.120 ? 147 ALA A O   1 
ATOM 1164 N N   ? ALA A 1 148 ?  20.018   0.223  -7.037 1.000 87.730 ? 148 ALA A N   1 
ATOM 1165 C CA  ? ALA A 1 148 ?  21.022   0.741  -7.963 1.000 87.730 ? 148 ALA A CA  1 
ATOM 1166 C C   ? ALA A 1 148 ?  20.491   0.759  -9.394 1.000 87.730 ? 148 ALA A C   1 
ATOM 1167 C CB  ? ALA A 1 148 ?  22.299  -0.092  -7.883 1.000 87.730 ? 148 ALA A CB  1 
ATOM 1168 O O   ? ALA A 1 148 ?  20.698   1.729 -10.127 1.000 87.730 ? 148 ALA A O   1 
ATOM 1169 N N   ? SER A 1 149 ?  19.813  -0.307  -9.757 1.000 87.080 ? 149 SER A N   1 
ATOM 1170 C CA  ? SER A 1 149 ?  19.228  -0.431 -11.088 1.000 87.080 ? 149 SER A CA  1 
ATOM 1171 C C   ? SER A 1 149 ?  18.064   0.536 -11.272 1.000 87.080 ? 149 SER A C   1 
ATOM 1172 C CB  ? SER A 1 149 ?  18.755  -1.864 -11.336 1.000 87.080 ? 149 SER A CB  1 
ATOM 1173 O O   ? SER A 1 149 ?  17.914   1.140 -12.337 1.000 87.080 ? 149 SER A O   1 
ATOM 1174 O OG  ? SER A 1 149 ?  19.857  -2.754 -11.398 1.000 87.080 ? 149 SER A OG  1 
ATOM 1175 N N   ? CYS A 1 150 ?  17.276   0.707 -10.217 1.000 86.680 ? 150 CYS A N   1 
ATOM 1176 C CA  ? CYS A 1 150 ?  16.118   1.593 -10.227 1.000 86.680 ? 150 CYS A CA  1 
ATOM 1177 C C   ? CYS A 1 150 ?  16.548   3.052 -10.329 1.000 86.680 ? 150 CYS A C   1 
ATOM 1178 C CB  ? CYS A 1 150 ?  15.274   1.387  -8.970 1.000 86.680 ? 150 CYS A CB  1 
ATOM 1179 O O   ? CYS A 1 150 ?  15.926   3.838 -11.045 1.000 86.680 ? 150 CYS A O   1 
ATOM 1180 S SG  ? CYS A 1 150 ?  13.647   2.168  -9.050 1.000 86.680 ? 150 CYS A SG  1 
ATOM 1181 N N   ? ASN A 1 151 ?  17.605   3.411  -9.695 1.000 87.130 ? 151 ASN A N   1 
ATOM 1182 C CA  ? ASN A 1 151 ?  18.140   4.769  -9.694 1.000 87.130 ? 151 ASN A CA  1 
ATOM 1183 C C   ? ASN A 1 151 ?  18.602   5.191 -11.085 1.000 87.130 ? 151 ASN A C   1 
ATOM 1184 C CB  ? ASN A 1 151 ?  19.290   4.892  -8.692 1.000 87.130 ? 151 ASN A CB  1 
ATOM 1185 O O   ? ASN A 1 151 ?  18.548   6.373 -11.430 1.000 87.130 ? 151 ASN A O   1 
ATOM 1186 C CG  ? ASN A 1 151 ?  19.703   6.330  -8.451 1.000 87.130 ? 151 ASN A CG  1 
ATOM 1187 N ND2 ? ASN A 1 151 ?  20.954   6.648  -8.763 1.000 87.130 ? 151 ASN A ND2 1 
ATOM 1188 O OD1 ? ASN A 1 151 ?  18.905   7.149  -7.987 1.000 87.130 ? 151 ASN A OD1 1 
ATOM 1189 N N   ? LYS A 1 152 ?  19.041   4.159 -11.870 1.000 86.680 ? 152 LYS A N   1 
ATOM 1190 C CA  ? LYS A 1 152 ?  19.422   4.439 -13.251 1.000 86.680 ? 152 LYS A CA  1 
ATOM 1191 C C   ? LYS A 1 152 ?  18.235   4.968 -14.052 1.000 86.680 ? 152 LYS A C   1 
ATOM 1192 C CB  ? LYS A 1 152 ?  19.985   3.183 -13.918 1.000 86.680 ? 152 LYS A CB  1 
ATOM 1193 O O   ? LYS A 1 152 ?  18.396   5.848 -14.901 1.000 86.680 ? 152 LYS A O   1 
ATOM 1194 C CG  ? LYS A 1 152 ?  21.343   2.754 -13.382 1.000 86.680 ? 152 LYS A CG  1 
ATOM 1195 C CD  ? LYS A 1 152 ?  21.854   1.505 -14.089 1.000 86.680 ? 152 LYS A CD  1 
ATOM 1196 C CE  ? LYS A 1 152 ?  23.154   1.005 -13.473 1.000 86.680 ? 152 LYS A CE  1 
ATOM 1197 N NZ  ? LYS A 1 152 ?  23.573  -0.306 -14.052 1.000 86.680 ? 152 LYS A NZ  1 
ATOM 1198 N N   ? ASP A 1 153 ?  17.034   4.478 -13.631 1.000 82.730 ? 153 ASP A N   1 
ATOM 1199 C CA  ? ASP A 1 153 ?  15.810   4.867 -14.324 1.000 82.730 ? 153 ASP A CA  1 
ATOM 1200 C C   ? ASP A 1 153 ?  15.224   6.145 -13.729 1.000 82.730 ? 153 ASP A C   1 
ATOM 1201 C CB  ? ASP A 1 153 ?  14.778   3.738 -14.267 1.000 82.730 ? 153 ASP A CB  1 
ATOM 1202 O O   ? ASP A 1 153 ?  14.553   6.910 -14.425 1.000 82.730 ? 153 ASP A O   1 
ATOM 1203 C CG  ? ASP A 1 153 ?  15.203   2.506 -15.044 1.000 82.730 ? 153 ASP A CG  1 
ATOM 1204 O OD1 ? ASP A 1 153 ?  15.745   2.646 -16.162 1.000 82.730 ? 153 ASP A OD1 1 
ATOM 1205 O OD2 ? ASP A 1 153 ?  14.992   1.383 -14.536 1.000 82.730 ? 153 ASP A OD2 1 
ATOM 1206 N N   ? TYR A 1 154 ?  15.491   6.385 -12.473 1.000 85.370 ? 154 TYR A N   1 
ATOM 1207 C CA  ? TYR A 1 154 ?  15.020   7.551 -11.734 1.000 85.370 ? 154 TYR A CA  1 
ATOM 1208 C C   ? TYR A 1 154 ?  16.171   8.240 -11.010 1.000 85.370 ? 154 TYR A C   1 
ATOM 1209 C CB  ? TYR A 1 154 ?  13.937   7.149 -10.728 1.000 85.370 ? 154 TYR A CB  1 
ATOM 1210 O O   ? TYR A 1 154 ?  16.204   8.276  -9.777 1.000 85.370 ? 154 TYR A O   1 
ATOM 1211 C CG  ? TYR A 1 154 ?  12.761   6.439 -11.354 1.000 85.370 ? 154 TYR A CG  1 
ATOM 1212 C CD1 ? TYR A 1 154 ?  11.857   7.125 -12.161 1.000 85.370 ? 154 TYR A CD1 1 
ATOM 1213 C CD2 ? TYR A 1 154 ?  12.551   5.081 -11.139 1.000 85.370 ? 154 TYR A CD2 1 
ATOM 1214 C CE1 ? TYR A 1 154 ?  10.771   6.476 -12.738 1.000 85.370 ? 154 TYR A CE1 1 
ATOM 1215 C CE2 ? TYR A 1 154 ?  11.469   4.421 -11.711 1.000 85.370 ? 154 TYR A CE2 1 
ATOM 1216 O OH  ? TYR A 1 154 ?   9.512   4.477 -13.077 1.000 85.370 ? 154 TYR A OH  1 
ATOM 1217 C CZ  ? TYR A 1 154 ?  10.586   5.125 -12.508 1.000 85.370 ? 154 TYR A CZ  1 
ATOM 1218 N N   ? PRO A 1 155 ?  17.142   8.878 -11.675 1.000 86.690 ? 155 PRO A N   1 
ATOM 1219 C CA  ? PRO A 1 155 ?  18.309   9.455 -11.004 1.000 86.690 ? 155 PRO A CA  1 
ATOM 1220 C C   ? PRO A 1 155 ?  17.940  10.582 -10.042 1.000 86.690 ? 155 PRO A C   1 
ATOM 1221 C CB  ? PRO A 1 155 ?  19.157   9.982 -12.164 1.000 86.690 ? 155 PRO A CB  1 
ATOM 1222 O O   ? PRO A 1 155 ?  17.291  11.552 -10.443 1.000 86.690 ? 155 PRO A O   1 
ATOM 1223 C CG  ? PRO A 1 155 ?  18.188  10.191 -13.282 1.000 86.690 ? 155 PRO A CG  1 
ATOM 1224 C CD  ? PRO A 1 155 ?  17.045   9.233 -13.108 1.000 86.690 ? 155 PRO A CD  1 
ATOM 1225 N N   ? GLY A 1 156 ?  18.300  10.382  -8.587 1.000 83.800 ? 156 GLY A N   1 
ATOM 1226 C CA  ? GLY A 1 156 ?  18.175  11.459  -7.619 1.000 83.800 ? 156 GLY A CA  1 
ATOM 1227 C C   ? GLY A 1 156 ?  16.771  11.601  -7.062 1.000 83.800 ? 156 GLY A C   1 
ATOM 1228 O O   ? GLY A 1 156 ?  16.507  12.488  -6.247 1.000 83.800 ? 156 GLY A O   1 
ATOM 1229 N N   ? ARG A 1 157 ?  15.901  10.623  -7.470 1.000 83.900 ? 157 ARG A N   1 
ATOM 1230 C CA  ? ARG A 1 157 ?  14.497  10.742  -7.092 1.000 83.900 ? 157 ARG A CA  1 
ATOM 1231 C C   ? ARG A 1 157 ?  14.097   9.642  -6.114 1.000 83.900 ? 157 ARG A C   1 
ATOM 1232 C CB  ? ARG A 1 157 ?  13.600  10.694  -8.331 1.000 83.900 ? 157 ARG A CB  1 
ATOM 1233 O O   ? ARG A 1 157 ?  13.086   9.760  -5.418 1.000 83.900 ? 157 ARG A O   1 
ATOM 1234 C CG  ? ARG A 1 157 ?  13.723  11.915  -9.228 1.000 83.900 ? 157 ARG A CG  1 
ATOM 1235 C CD  ? ARG A 1 157 ?  12.640  11.940 -10.297 1.000 83.900 ? 157 ARG A CD  1 
ATOM 1236 N NE  ? ARG A 1 157 ?  11.466  12.690  -9.858 1.000 83.900 ? 157 ARG A NE  1 
ATOM 1237 N NH1 ? ARG A 1 157 ?  10.256  12.330 -11.793 1.000 83.900 ? 157 ARG A NH1 1 
ATOM 1238 N NH2 ? ARG A 1 157 ?   9.352  13.559 -10.082 1.000 83.900 ? 157 ARG A NH2 1 
ATOM 1239 C CZ  ? ARG A 1 157 ?  10.361  12.858 -10.579 1.000 83.900 ? 157 ARG A CZ  1 
ATOM 1240 N N   ? LEU A 1 158 ?  14.976   8.536  -6.093 1.000 86.210 ? 158 LEU A N   1 
ATOM 1241 C CA  ? LEU A 1 158 ?  14.675   7.416  -5.208 1.000 86.210 ? 158 LEU A CA  1 
ATOM 1242 C C   ? LEU A 1 158 ?  15.259   7.648  -3.819 1.000 86.210 ? 158 LEU A C   1 
ATOM 1243 C CB  ? LEU A 1 158 ?  15.220   6.110  -5.792 1.000 86.210 ? 158 LEU A CB  1 
ATOM 1244 O O   ? LEU A 1 158 ?  16.449   7.941  -3.682 1.000 86.210 ? 158 LEU A O   1 
ATOM 1245 C CG  ? LEU A 1 158 ?  14.505   5.572  -7.033 1.000 86.210 ? 158 LEU A CG  1 
ATOM 1246 C CD1 ? LEU A 1 158 ?  15.264   4.379  -7.606 1.000 86.210 ? 158 LEU A CD1 1 
ATOM 1247 C CD2 ? LEU A 1 158 ?  13.068   5.187  -6.698 1.000 86.210 ? 158 LEU A CD2 1 
ATOM 1248 N N   ? VAL A 1 159 ?  14.388   7.619  -2.782 1.000 88.750 ? 159 VAL A N   1 
ATOM 1249 C CA  ? VAL A 1 159 ?  14.843   7.736  -1.400 1.000 88.750 ? 159 VAL A CA  1 
ATOM 1250 C C   ? VAL A 1 159 ?  14.815   6.364  -0.729 1.000 88.750 ? 159 VAL A C   1 
ATOM 1251 C CB  ? VAL A 1 159 ?  13.980   8.738  -0.601 1.000 88.750 ? 159 VAL A CB  1 
ATOM 1252 O O   ? VAL A 1 159 ?  14.240   5.415  -1.267 1.000 88.750 ? 159 VAL A O   1 
ATOM 1253 C CG1 ? VAL A 1 159 ?  14.137  10.151  -1.159 1.000 88.750 ? 159 VAL A CG1 1 
ATOM 1254 C CG2 ? VAL A 1 159 ?  12.513   8.312  -0.622 1.000 88.750 ? 159 VAL A CG2 1 
ATOM 1255 N N   ? ALA A 1 160 ?  15.511   6.241   0.465 1.000 89.710 ? 160 ALA A N   1 
ATOM 1256 C CA  ? ALA A 1 160 ?  15.730   4.967   1.146 1.000 89.710 ? 160 ALA A CA  1 
ATOM 1257 C C   ? ALA A 1 160 ?  14.406   4.329   1.556 1.000 89.710 ? 160 ALA A C   1 
ATOM 1258 C CB  ? ALA A 1 160 ?  16.622   5.165   2.370 1.000 89.710 ? 160 ALA A CB  1 
ATOM 1259 O O   ? ALA A 1 160 ?  14.327   3.113   1.743 1.000 89.710 ? 160 ALA A O   1 
ATOM 1260 N N   ? SER A 1 161 ?  13.375   5.102   1.662 1.000 92.080 ? 161 SER A N   1 
ATOM 1261 C CA  ? SER A 1 161 ?  12.074   4.618   2.113 1.000 92.080 ? 161 SER A CA  1 
ATOM 1262 C C   ? SER A 1 161 ?  11.220   4.155   0.938 1.000 92.080 ? 161 SER A C   1 
ATOM 1263 C CB  ? SER A 1 161 ?  11.337   5.709   2.891 1.000 92.080 ? 161 SER A CB  1 
ATOM 1264 O O   ? SER A 1 161 ?  10.040   3.840   1.108 1.000 92.080 ? 161 SER A O   1 
ATOM 1265 O OG  ? SER A 1 161 ?  11.139   6.857   2.083 1.000 92.080 ? 161 SER A OG  1 
ATOM 1266 N N   ? MET A 1 162 ?  11.821   4.083  -0.289 1.000 92.880 ? 162 MET A N   1 
ATOM 1267 C CA  ? MET A 1 162 ?  11.127   3.670  -1.506 1.000 92.880 ? 162 MET A CA  1 
ATOM 1268 C C   ? MET A 1 162 ?  11.754   2.408  -2.088 1.000 92.880 ? 162 MET A C   1 
ATOM 1269 C CB  ? MET A 1 162 ?  11.149   4.793  -2.545 1.000 92.880 ? 162 MET A CB  1 
ATOM 1270 O O   ? MET A 1 162 ?  12.944   2.154  -1.895 1.000 92.880 ? 162 MET A O   1 
ATOM 1271 C CG  ? MET A 1 162 ?  10.386   6.037  -2.119 1.000 92.880 ? 162 MET A CG  1 
ATOM 1272 S SD  ? MET A 1 162 ?  10.459   7.371  -3.377 1.000 92.880 ? 162 MET A SD  1 
ATOM 1273 C CE  ? MET A 1 162 ?   9.392   8.610  -2.591 1.000 92.880 ? 162 MET A CE  1 
ATOM 1274 N N   ? LEU A 1 163 ?  10.890   1.583  -2.740 1.000 92.610 ? 163 LEU A N   1 
ATOM 1275 C CA  ? LEU A 1 163 ?  11.388   0.393  -3.422 1.000 92.610 ? 163 LEU A CA  1 
ATOM 1276 C C   ? LEU A 1 163 ?  10.784   0.273  -4.817 1.000 92.610 ? 163 LEU A C   1 
ATOM 1277 C CB  ? LEU A 1 163 ?  11.072  -0.864  -2.606 1.000 92.610 ? 163 LEU A CB  1 
ATOM 1278 O O   ? LEU A 1 163 ?   9.681   0.765  -5.065 1.000 92.610 ? 163 LEU A O   1 
ATOM 1279 C CG  ? LEU A 1 163 ?   9.612  -1.320  -2.602 1.000 92.610 ? 163 LEU A CG  1 
ATOM 1280 C CD1 ? LEU A 1 163 ?   9.387  -2.385  -3.669 1.000 92.610 ? 163 LEU A CD1 1 
ATOM 1281 C CD2 ? LEU A 1 163 ?   9.220  -1.845  -1.224 1.000 92.610 ? 163 LEU A CD2 1 
ATOM 1282 N N   ? CYS A 1 164 ?  11.519  -0.376  -5.732 1.000 91.320 ? 164 CYS A N   1 
ATOM 1283 C CA  ? CYS A 1 164 ?  11.113  -0.570  -7.120 1.000 91.320 ? 164 CYS A CA  1 
ATOM 1284 C C   ? CYS A 1 164 ?  10.757  -2.029  -7.385 1.000 91.320 ? 164 CYS A C   1 
ATOM 1285 C CB  ? CYS A 1 164 ?  12.224  -0.126  -8.071 1.000 91.320 ? 164 CYS A CB  1 
ATOM 1286 O O   ? CYS A 1 164 ?  11.416  -2.935  -6.873 1.000 91.320 ? 164 CYS A O   1 
ATOM 1287 S SG  ? CYS A 1 164 ?  12.532   1.654  -8.049 1.000 91.320 ? 164 CYS A SG  1 
ATOM 1288 N N   ? ALA A 1 165 ?   9.734  -2.214  -8.152 1.000 89.480 ? 165 ALA A N   1 
ATOM 1289 C CA  ? ALA A 1 165 ?   9.311  -3.547  -8.574 1.000 89.480 ? 165 ALA A CA  1 
ATOM 1290 C C   ? ALA A 1 165 ?   8.764  -3.524  -9.999 1.000 89.480 ? 165 ALA A C   1 
ATOM 1291 C CB  ? ALA A 1 165 ?   8.261  -4.100  -7.614 1.000 89.480 ? 165 ALA A CB  1 
ATOM 1292 O O   ? ALA A 1 165 ?   8.131  -2.550 -10.412 1.000 89.480 ? 165 ALA A O   1 
ATOM 1293 N N   ? GLY A 1 166 ?   9.095  -4.557 -10.631 1.000 82.250 ? 166 GLY A N   1 
ATOM 1294 C CA  ? GLY A 1 166 ?   8.654  -4.680 -12.012 1.000 82.250 ? 166 GLY A CA  1 
ATOM 1295 C C   ? GLY A 1 166 ?   8.939  -6.045 -12.609 1.000 82.250 ? 166 GLY A C   1 
ATOM 1296 O O   ? GLY A 1 166 ?   9.468  -6.928 -11.931 1.000 82.250 ? 166 GLY A O   1 
ATOM 1297 N N   ? ALA A 1 167 ?   8.569  -6.414 -13.836 1.000 70.300 ? 167 ALA A N   1 
ATOM 1298 C CA  ? ALA A 1 167 ?   8.759  -7.706 -14.492 1.000 70.300 ? 167 ALA A CA  1 
ATOM 1299 C C   ? ALA A 1 167 ?  10.144  -7.802 -15.125 1.000 70.300 ? 167 ALA A C   1 
ATOM 1300 C CB  ? ALA A 1 167 ?   7.678  -7.931 -15.547 1.000 70.300 ? 167 ALA A CB  1 
ATOM 1301 O O   ? ALA A 1 167 ?  10.663  -6.814 -15.649 1.000 70.300 ? 167 ALA A O   1 
ATOM 1302 N N   ? GLU A 1 168 ?  10.983  -8.832 -14.752 1.000 52.300 ? 168 GLU A N   1 
ATOM 1303 C CA  ? GLU A 1 168 ?  12.261  -9.164 -15.373 1.000 52.300 ? 168 GLU A CA  1 
ATOM 1304 C C   ? GLU A 1 168 ?  12.137  -9.226 -16.893 1.000 52.300 ? 168 GLU A C   1 
ATOM 1305 C CB  ? GLU A 1 168 ?  12.791 -10.496 -14.834 1.000 52.300 ? 168 GLU A CB  1 
ATOM 1306 O O   ? GLU A 1 168 ?  11.264  -9.917 -17.422 1.000 52.300 ? 168 GLU A O   1 
ATOM 1307 C CG  ? GLU A 1 168 ?  13.535 -10.371 -13.512 1.000 52.300 ? 168 GLU A CG  1 
ATOM 1308 C CD  ? GLU A 1 168 ?  14.225 -11.659 -13.089 1.000 52.300 ? 168 GLU A CD  1 
ATOM 1309 O OE1 ? GLU A 1 168 ?  14.930 -11.658 -12.055 1.000 52.300 ? 168 GLU A OE1 1 
ATOM 1310 O OE2 ? GLU A 1 168 ?  14.060 -12.676 -13.798 1.000 52.300 ? 168 GLU A OE2 1 
ATOM 1311 N N   ? GLY A 1 169 ?  12.665  -8.212 -17.761 1.000 49.010 ? 169 GLY A N   1 
ATOM 1312 C CA  ? GLY A 1 169 ?  12.665  -8.326 -19.211 1.000 49.010 ? 169 GLY A CA  1 
ATOM 1313 C C   ? GLY A 1 169 ?  11.587  -7.491 -19.875 1.000 49.010 ? 169 GLY A C   1 
ATOM 1314 O O   ? GLY A 1 169 ?  11.399  -7.563 -21.091 1.000 49.010 ? 169 GLY A O   1 
ATOM 1315 N N   ? GLY A 1 170 ?  10.949  -6.458 -19.195 1.000 47.480 ? 170 GLY A N   1 
ATOM 1316 C CA  ? GLY A 1 170 ?  10.135  -5.440 -19.839 1.000 47.480 ? 170 GLY A CA  1 
ATOM 1317 C C   ? GLY A 1 170 ?   8.658  -5.786 -19.864 1.000 47.480 ? 170 GLY A C   1 
ATOM 1318 O O   ? GLY A 1 170 ?   8.290  -6.947 -20.053 1.000 47.480 ? 170 GLY A O   1 
ATOM 1319 N N   ? GLY A 1 171 ?   7.832  -5.164 -18.906 1.000 46.800 ? 171 GLY A N   1 
ATOM 1320 C CA  ? GLY A 1 171 ?   6.404  -5.095 -19.175 1.000 46.800 ? 171 GLY A CA  1 
ATOM 1321 C C   ? GLY A 1 171 ?   5.553  -5.364 -17.949 1.000 46.800 ? 171 GLY A C   1 
ATOM 1322 O O   ? GLY A 1 171 ?   4.331  -5.497 -18.052 1.000 46.800 ? 171 GLY A O   1 
ATOM 1323 N N   ? THR A 1 172 ?   5.886  -4.814 -16.697 1.000 46.820 ? 172 THR A N   1 
ATOM 1324 C CA  ? THR A 1 172 ?   4.831  -4.792 -15.691 1.000 46.820 ? 172 THR A CA  1 
ATOM 1325 C C   ? THR A 1 172 ?   4.963  -3.564 -14.795 1.000 46.820 ? 172 THR A C   1 
ATOM 1326 C CB  ? THR A 1 172 ?   4.857  -6.066 -14.827 1.000 46.820 ? 172 THR A CB  1 
ATOM 1327 O O   ? THR A 1 172 ?   6.023  -3.323 -14.215 1.000 46.820 ? 172 THR A O   1 
ATOM 1328 C CG2 ? THR A 1 172 ?   3.498  -6.322 -14.183 1.000 46.820 ? 172 THR A CG2 1 
ATOM 1329 O OG1 ? THR A 1 172 ?   5.202  -7.188 -15.649 1.000 46.820 ? 172 THR A OG1 1 
ATOM 1330 N N   ? GLU A 1 173 ?   4.261  -2.443 -15.226 1.000 49.730 ? 173 GLU A N   1 
ATOM 1331 C CA  ? GLU A 1 173 ?   4.345  -1.099 -14.663 1.000 49.730 ? 173 GLU A CA  1 
ATOM 1332 C C   ? GLU A 1 173 ?   3.119  -0.778 -13.814 1.000 49.730 ? 173 GLU A C   1 
ATOM 1333 C CB  ? GLU A 1 173 ?   4.502  -0.059 -15.775 1.000 49.730 ? 173 GLU A CB  1 
ATOM 1334 O O   ? GLU A 1 173 ?   1.994  -1.121 -14.184 1.000 49.730 ? 173 GLU A O   1 
ATOM 1335 C CG  ? GLU A 1 173 ?   5.878  -0.056 -16.425 1.000 49.730 ? 173 GLU A CG  1 
ATOM 1336 C CD  ? GLU A 1 173 ?   6.019   0.980 -17.528 1.000 49.730 ? 173 GLU A CD  1 
ATOM 1337 O OE1 ? GLU A 1 173 ?   7.116   1.092 -18.121 1.000 49.730 ? 173 GLU A OE1 1 
ATOM 1338 O OE2 ? GLU A 1 173 ?   5.023   1.688 -17.802 1.000 49.730 ? 173 GLU A OE2 1 
ATOM 1339 N N   ? SER A 1 174 ?   3.305  -0.452 -12.449 1.000 45.080 ? 174 SER A N   1 
ATOM 1340 C CA  ? SER A 1 174 ?   2.373   0.253 -11.575 1.000 45.080 ? 174 SER A CA  1 
ATOM 1341 C C   ? SER A 1 174 ?   2.352   1.747 -11.879 1.000 45.080 ? 174 SER A C   1 
ATOM 1342 C CB  ? SER A 1 174 ?   2.738   0.028 -10.107 1.000 45.080 ? 174 SER A CB  1 
ATOM 1343 O O   ? SER A 1 174 ?   3.406   2.377 -11.996 1.000 45.080 ? 174 SER A O   1 
ATOM 1344 O OG  ? SER A 1 174 ?   2.883  -1.355  -9.831 1.000 45.080 ? 174 SER A OG  1 
ATOM 1345 N N   ? CYS A 1 175 ?   1.552   2.207 -12.798 1.000 49.130 ? 175 CYS A N   1 
ATOM 1346 C CA  ? CYS A 1 175 ?   1.220   3.543 -13.282 1.000 49.130 ? 175 CYS A CA  1 
ATOM 1347 C C   ? CYS A 1 175 ?   0.603   4.387 -12.173 1.000 49.130 ? 175 CYS A C   1 
ATOM 1348 C CB  ? CYS A 1 175 ?   0.257   3.459 -14.466 1.000 49.130 ? 175 CYS A CB  1 
ATOM 1349 O O   ? CYS A 1 175 ?  -0.134   3.871 -11.331 1.000 49.130 ? 175 CYS A O   1 
ATOM 1350 S SG  ? CYS A 1 175 ?   1.019   2.838 -15.981 1.000 49.130 ? 175 CYS A SG  1 
ATOM 1351 N N   ? GLU A 1 176 ?   1.158   5.672 -11.920 1.000 42.240 ? 176 GLU A N   1 
ATOM 1352 C CA  ? GLU A 1 176 ?   0.548   6.815 -11.248 1.000 42.240 ? 176 GLU A CA  1 
ATOM 1353 C C   ? GLU A 1 176 ?  -0.588   7.402 -12.080 1.000 42.240 ? 176 GLU A C   1 
ATOM 1354 C CB  ? GLU A 1 176 ?   1.597   7.890 -10.956 1.000 42.240 ? 176 GLU A CB  1 
ATOM 1355 O O   ? GLU A 1 176 ?  -0.406   7.709 -13.260 1.000 42.240 ? 176 GLU A O   1 
ATOM 1356 C CG  ? GLU A 1 176 ?   2.369   7.662  -9.664 1.000 42.240 ? 176 GLU A CG  1 
ATOM 1357 C CD  ? GLU A 1 176 ?   3.095   8.904  -9.172 1.000 42.240 ? 176 GLU A CD  1 
ATOM 1358 O OE1 ? GLU A 1 176 ?   3.732   8.848  -8.095 1.000 42.240 ? 176 GLU A OE1 1 
ATOM 1359 O OE2 ? GLU A 1 176 ?   3.026   9.941  -9.868 1.000 42.240 ? 176 GLU A OE2 1 
ATOM 1360 N N   ? GLY A 1 177 ?  -1.727   6.638 -12.054 1.000 42.640 ? 177 GLY A N   1 
ATOM 1361 C CA  ? GLY A 1 177 ?  -2.977   7.179 -12.563 1.000 42.640 ? 177 GLY A CA  1 
ATOM 1362 C C   ? GLY A 1 177 ?  -3.956   6.108 -13.005 1.000 42.640 ? 177 GLY A C   1 
ATOM 1363 O O   ? GLY A 1 177 ?  -5.102   6.409 -13.343 1.000 42.640 ? 177 GLY A O   1 
ATOM 1364 N N   ? VAL A 1 178 ?  -4.231   5.025 -12.168 1.000 41.590 ? 178 VAL A N   1 
ATOM 1365 C CA  ? VAL A 1 178 ?  -5.567   4.480 -11.950 1.000 41.590 ? 178 VAL A CA  1 
ATOM 1366 C C   ? VAL A 1 178 ?  -5.468   3.000 -11.587 1.000 41.590 ? 178 VAL A C   1 
ATOM 1367 C CB  ? VAL A 1 178 ?  -6.466   4.664 -13.193 1.000 41.590 ? 178 VAL A CB  1 
ATOM 1368 O O   ? VAL A 1 178 ?  -4.916   2.203 -12.350 1.000 41.590 ? 178 VAL A O   1 
ATOM 1369 C CG1 ? VAL A 1 178 ?  -7.797   5.305 -12.806 1.000 41.590 ? 178 VAL A CG1 1 
ATOM 1370 C CG2 ? VAL A 1 178 ?  -5.750   5.507 -14.248 1.000 41.590 ? 178 VAL A CG2 1 
ATOM 1371 N N   ? THR A 1 179 ?  -4.704   2.595 -10.155 1.000 54.200 ? 179 THR A N   1 
ATOM 1372 C CA  ? THR A 1 179 ?  -5.188   1.677  -9.129 1.000 54.200 ? 179 THR A CA  1 
ATOM 1373 C C   ? THR A 1 179 ?  -4.035   1.176  -8.264 1.000 54.200 ? 179 THR A C   1 
ATOM 1374 C CB  ? THR A 1 179 ?  -5.922   0.477  -9.756 1.000 54.200 ? 179 THR A CB  1 
ATOM 1375 O O   ? THR A 1 179 ?  -3.042   0.660  -8.782 1.000 54.200 ? 179 THR A O   1 
ATOM 1376 C CG2 ? THR A 1 179 ?  -7.428   0.716  -9.799 1.000 54.200 ? 179 THR A CG2 1 
ATOM 1377 O OG1 ? THR A 1 179 ?  -5.443   0.275 -11.091 1.000 54.200 ? 179 THR A OG1 1 
ATOM 1378 N N   ? ARG A 1 180 ?  -3.597   1.857  -7.178 1.000 65.460 ? 180 ARG A N   1 
ATOM 1379 C CA  ? ARG A 1 180 ?  -2.709   1.911  -6.021 1.000 65.460 ? 180 ARG A CA  1 
ATOM 1380 C C   ? ARG A 1 180 ?  -3.055   0.819  -5.014 1.000 65.460 ? 180 ARG A C   1 
ATOM 1381 C CB  ? ARG A 1 180 ?  -2.781   3.285  -5.350 1.000 65.460 ? 180 ARG A CB  1 
ATOM 1382 O O   ? ARG A 1 180 ?  -4.160   0.798  -4.468 1.000 65.460 ? 180 ARG A O   1 
ATOM 1383 C CG  ? ARG A 1 180 ?  -2.370   4.435  -6.255 1.000 65.460 ? 180 ARG A CG  1 
ATOM 1384 C CD  ? ARG A 1 180 ?  -2.475   5.777  -5.545 1.000 65.460 ? 180 ARG A CD  1 
ATOM 1385 N NE  ? ARG A 1 180 ?  -2.538   6.885  -6.494 1.000 65.460 ? 180 ARG A NE  1 
ATOM 1386 N NH1 ? ARG A 1 180 ?  -0.321   7.490  -6.250 1.000 65.460 ? 180 ARG A NH1 1 
ATOM 1387 N NH2 ? ARG A 1 180 ?  -1.681   8.653  -7.683 1.000 65.460 ? 180 ARG A NH2 1 
ATOM 1388 C CZ  ? ARG A 1 180 ?  -1.513   7.674  -6.807 1.000 65.460 ? 180 ARG A CZ  1 
ATOM 1389 N N   ? GLY A 1 181 ?  -2.498  -0.374  -5.341 1.000 77.940 ? 181 GLY A N   1 
ATOM 1390 C CA  ? GLY A 1 181 ?  -2.803  -1.620  -4.657 1.000 77.940 ? 181 GLY A CA  1 
ATOM 1391 C C   ? GLY A 1 181 ?  -1.604  -2.221  -3.948 1.000 77.940 ? 181 GLY A C   1 
ATOM 1392 O O   ? GLY A 1 181 ?  -0.521  -1.632  -3.941 1.000 77.940 ? 181 GLY A O   1 
ATOM 1393 N N   ? PRO A 1 182 ?  -1.711  -3.133  -3.232 1.000 93.160 ? 182 PRO A N   1 
ATOM 1394 C CA  ? PRO A 1 182 ?  -0.679  -3.750  -2.395 1.000 93.160 ? 182 PRO A CA  1 
ATOM 1395 C C   ? PRO A 1 182 ?   0.318  -4.578  -3.202 1.000 93.160 ? 182 PRO A C   1 
ATOM 1396 C CB  ? PRO A 1 182 ?  -1.483  -4.640  -1.443 1.000 93.160 ? 182 PRO A CB  1 
ATOM 1397 O O   ? PRO A 1 182 ?  -0.056  -5.208  -4.193 1.000 93.160 ? 182 PRO A O   1 
ATOM 1398 C CG  ? PRO A 1 182 ?  -2.700  -5.029  -2.219 1.000 93.160 ? 182 PRO A CG  1 
ATOM 1399 C CD  ? PRO A 1 182 ?  -3.087  -3.881  -3.106 1.000 93.160 ? 182 PRO A CD  1 
ATOM 1400 N N   ? LEU A 1 183 ?   1.600  -4.394  -2.871 1.000 94.120 ? 183 LEU A N   1 
ATOM 1401 C CA  ? LEU A 1 183 ?   2.661  -5.305  -3.288 1.000 94.120 ? 183 LEU A CA  1 
ATOM 1402 C C   ? LEU A 1 183 ?   2.928  -6.354  -2.215 1.000 94.120 ? 183 LEU A C   1 
ATOM 1403 C CB  ? LEU A 1 183 ?   3.945  -4.529  -3.591 1.000 94.120 ? 183 LEU A CB  1 
ATOM 1404 O O   ? LEU A 1 183 ?   3.465  -6.038  -1.151 1.000 94.120 ? 183 LEU A O   1 
ATOM 1405 C CG  ? LEU A 1 183 ?   5.105  -5.339  -4.173 1.000 94.120 ? 183 LEU A CG  1 
ATOM 1406 C CD1 ? LEU A 1 183 ?   4.828  -5.691  -5.631 1.000 94.120 ? 183 LEU A CD1 1 
ATOM 1407 C CD2 ? LEU A 1 183 ?   6.414  -4.568  -4.043 1.000 94.120 ? 183 LEU A CD2 1 
ATOM 1408 N N   ? VAL A 1 184 ?   2.555  -7.613  -2.562 1.000 96.190 ? 184 VAL A N   1 
ATOM 1409 C CA  ? VAL A 1 184 ?   2.628  -8.686  -1.576 1.000 96.190 ? 184 VAL A CA  1 
ATOM 1410 C C   ? VAL A 1 184 ?   3.641  -9.736  -2.029 1.000 96.190 ? 184 VAL A C   1 
ATOM 1411 C CB  ? VAL A 1 184 ?   1.247  -9.341  -1.347 1.000 96.190 ? 184 VAL A CB  1 
ATOM 1412 O O   ? VAL A 1 184 ?   3.540 -10.267  -3.137 1.000 96.190 ? 184 VAL A O   1 
ATOM 1413 C CG1 ? VAL A 1 184 ?   1.361 -10.513  -0.373 1.000 96.190 ? 184 VAL A CG1 1 
ATOM 1414 C CG2 ? VAL A 1 184 ?   0.246  -8.309  -0.832 1.000 96.190 ? 184 VAL A CG2 1 
ATOM 1415 N N   ? CYS A 1 185 ?   4.591  -9.983  -1.159 1.000 96.010 ? 185 CYS A N   1 
ATOM 1416 C CA  ? CYS A 1 185 ?   5.625 -10.987  -1.385 1.000 96.010 ? 185 CYS A CA  1 
ATOM 1417 C C   ? CYS A 1 185 ?   5.523 -12.115  -0.366 1.000 96.010 ? 185 CYS A C   1 
ATOM 1418 C CB  ? CYS A 1 185 ?   7.014 -10.351  -1.317 1.000 96.010 ? 185 CYS A CB  1 
ATOM 1419 O O   ? CYS A 1 185 ?   5.596 -11.876   0.841 1.000 96.010 ? 185 CYS A O   1 
ATOM 1420 S SG  ? CYS A 1 185 ?   7.209  -8.913  -2.393 1.000 96.010 ? 185 CYS A SG  1 
ATOM 1421 N N   ? ARG A 1 186 ?   5.315 -13.358  -0.908 1.000 93.880 ? 186 ARG A N   1 
ATOM 1422 C CA  ? ARG A 1 186 ?   5.210 -14.530  -0.045 1.000 93.880 ? 186 ARG A CA  1 
ATOM 1423 C C   ? ARG A 1 186 ?   4.184 -14.306   1.060 1.000 93.880 ? 186 ARG A C   1 
ATOM 1424 C CB  ? ARG A 1 186 ?   6.571 -14.873   0.565 1.000 93.880 ? 186 ARG A CB  1 
ATOM 1425 O O   ? ARG A 1 186 ?   4.427 -14.648   2.220 1.000 93.880 ? 186 ARG A O   1 
ATOM 1426 C CG  ? ARG A 1 186 ?   7.630 -15.243  -0.460 1.000 93.880 ? 186 ARG A CG  1 
ATOM 1427 C CD  ? ARG A 1 186 ?   8.945 -15.631   0.202 1.000 93.880 ? 186 ARG A CD  1 
ATOM 1428 N NE  ? ARG A 1 186 ?   9.968 -15.964  -0.785 1.000 93.880 ? 186 ARG A NE  1 
ATOM 1429 N NH1 ? ARG A 1 186 ?  11.686 -16.137   0.749 1.000 93.880 ? 186 ARG A NH1 1 
ATOM 1430 N NH2 ? ARG A 1 186 ?  12.093 -16.490  -1.479 1.000 93.880 ? 186 ARG A NH2 1 
ATOM 1431 C CZ  ? ARG A 1 186 ?  11.247 -16.196  -0.503 1.000 93.880 ? 186 ARG A CZ  1 
ATOM 1432 N N   ? GLY A 1 187 ?   3.164 -13.565   0.783 1.000 94.330 ? 187 GLY A N   1 
ATOM 1433 C CA  ? GLY A 1 187 ?   2.044 -13.398   1.696 1.000 94.330 ? 187 GLY A CA  1 
ATOM 1434 C C   ? GLY A 1 187 ?   2.220 -12.230   2.648 1.000 94.330 ? 187 GLY A C   1 
ATOM 1435 O O   ? GLY A 1 187 ?   1.474 -12.098   3.621 1.000 94.330 ? 187 GLY A O   1 
ATOM 1436 N N   ? VAL A 1 188 ?   3.203 -11.399   2.426 1.000 97.550 ? 188 VAL A N   1 
ATOM 1437 C CA  ? VAL A 1 188 ?   3.510 -10.281   3.311 1.000 97.550 ? 188 VAL A CA  1 
ATOM 1438 C C   ? VAL A 1 188 ?   3.460  -8.971   2.526 1.000 97.550 ? 188 VAL A C   1 
ATOM 1439 C CB  ? VAL A 1 188 ?   4.892 -10.449   3.980 1.000 97.550 ? 188 VAL A CB  1 
ATOM 1440 O O   ? VAL A 1 188 ?   3.938  -8.902   1.392 1.000 97.550 ? 188 VAL A O   1 
ATOM 1441 C CG1 ? VAL A 1 188 ?   5.218  -9.241   4.857 1.000 97.550 ? 188 VAL A CG1 1 
ATOM 1442 C CG2 ? VAL A 1 188 ?   4.934 -11.736   4.801 1.000 97.550 ? 188 VAL A CG2 1 
ATOM 1443 N N   ? LEU A 1 189 ?   2.931  -7.942   3.187 1.000 97.650 ? 189 LEU A N   1 
ATOM 1444 C CA  ? LEU A 1 189 ?   2.834  -6.623   2.571 1.000 97.650 ? 189 LEU A CA  1 
ATOM 1445 C C   ? LEU A 1 189 ?   4.194  -5.935   2.542 1.000 97.650 ? 189 LEU A C   1 
ATOM 1446 C CB  ? LEU A 1 189 ?   1.824  -5.752   3.324 1.000 97.650 ? 189 LEU A CB  1 
ATOM 1447 O O   ? LEU A 1 189 ?   4.722  -5.548   3.587 1.000 97.650 ? 189 LEU A O   1 
ATOM 1448 C CG  ? LEU A 1 189 ?   1.581  -4.353   2.758 1.000 97.650 ? 189 LEU A CG  1 
ATOM 1449 C CD1 ? LEU A 1 189 ?   0.983  -4.444   1.357 1.000 97.650 ? 189 LEU A CD1 1 
ATOM 1450 C CD2 ? LEU A 1 189 ?   0.669  -3.552   3.682 1.000 97.650 ? 189 LEU A CD2 1 
ATOM 1451 N N   ? GLN A 1 190 ?   4.701  -5.730   1.317 1.000 97.340 ? 190 GLN A N   1 
ATOM 1452 C CA  ? GLN A 1 190 ?   6.051  -5.189   1.191 1.000 97.340 ? 190 GLN A CA  1 
ATOM 1453 C C   ? GLN A 1 190 ?   6.024  -3.767   0.638 1.000 97.340 ? 190 GLN A C   1 
ATOM 1454 C CB  ? GLN A 1 190 ?   6.908  -6.085   0.296 1.000 97.340 ? 190 GLN A CB  1 
ATOM 1455 O O   ? GLN A 1 190 ?   6.934  -2.977   0.898 1.000 97.340 ? 190 GLN A O   1 
ATOM 1456 C CG  ? GLN A 1 190 ?   7.174  -7.466   0.881 1.000 97.340 ? 190 GLN A CG  1 
ATOM 1457 C CD  ? GLN A 1 190 ?   8.149  -7.433   2.043 1.000 97.340 ? 190 GLN A CD  1 
ATOM 1458 N NE2 ? GLN A 1 190 ?   8.281  -8.557   2.739 1.000 97.340 ? 190 GLN A NE2 1 
ATOM 1459 O OE1 ? GLN A 1 190 ?   8.781  -6.406   2.312 1.000 97.340 ? 190 GLN A OE1 1 
ATOM 1460 N N   ? GLY A 1 191 ?   4.974  -3.430  -0.070 1.000 94.890 ? 191 GLY A N   1 
ATOM 1461 C CA  ? GLY A 1 191 ?   4.947  -2.120  -0.701 1.000 94.890 ? 191 GLY A CA  1 
ATOM 1462 C C   ? GLY A 1 191 ?   3.542  -1.599  -0.937 1.000 94.890 ? 191 GLY A C   1 
ATOM 1463 O O   ? GLY A 1 191 ?   2.589  -2.379  -1.006 1.000 94.890 ? 191 GLY A O   1 
ATOM 1464 N N   ? ILE A 1 192 ?   3.436  -0.229  -0.996 1.000 94.130 ? 192 ILE A N   1 
ATOM 1465 C CA  ? ILE A 1 192 ?   2.237   0.501  -1.394 1.000 94.130 ? 192 ILE A CA  1 
ATOM 1466 C C   ? ILE A 1 192 ?   2.517   1.298  -2.667 1.000 94.130 ? 192 ILE A C   1 
ATOM 1467 C CB  ? ILE A 1 192 ?   1.748   1.441  -0.270 1.000 94.130 ? 192 ILE A CB  1 
ATOM 1468 O O   ? ILE A 1 192 ?   3.476   2.070  -2.724 1.000 94.130 ? 192 ILE A O   1 
ATOM 1469 C CG1 ? ILE A 1 192 ?   1.466   0.643   1.008 1.000 94.130 ? 192 ILE A CG1 1 
ATOM 1470 C CG2 ? ILE A 1 192 ?   0.506   2.217  -0.717 1.000 94.130 ? 192 ILE A CG2 1 
ATOM 1471 C CD1 ? ILE A 1 192 ?   1.337   1.502   2.259 1.000 94.130 ? 192 ILE A CD1 1 
ATOM 1472 N N   ? VAL A 1 193 ?   1.728   0.972  -3.603 1.000 89.380 ? 193 VAL A N   1 
ATOM 1473 C CA  ? VAL A 1 193 ?   1.970   1.671  -4.861 1.000 89.380 ? 193 VAL A CA  1 
ATOM 1474 C C   ? VAL A 1 193 ?   1.960   3.180  -4.624 1.000 89.380 ? 193 VAL A C   1 
ATOM 1475 C CB  ? VAL A 1 193 ?   0.921   1.293  -5.931 1.000 89.380 ? 193 VAL A CB  1 
ATOM 1476 O O   ? VAL A 1 193 ?   0.961   3.735  -4.161 1.000 89.380 ? 193 VAL A O   1 
ATOM 1477 C CG1 ? VAL A 1 193 ?   1.158   2.078  -7.220 1.000 89.380 ? 193 VAL A CG1 1 
ATOM 1478 C CG2 ? VAL A 1 193 ?   0.955  -0.210  -6.203 1.000 89.380 ? 193 VAL A CG2 1 
ATOM 1479 N N   ? SER A 1 194 ?   3.065   3.910  -4.931 1.000 87.220 ? 194 SER A N   1 
ATOM 1480 C CA  ? SER A 1 194 ?   3.229   5.332  -4.649 1.000 87.220 ? 194 SER A CA  1 
ATOM 1481 C C   ? SER A 1 194 ?   3.240   6.153  -5.934 1.000 87.220 ? 194 SER A C   1 
ATOM 1482 C CB  ? SER A 1 194 ?   4.520   5.578  -3.866 1.000 87.220 ? 194 SER A CB  1 
ATOM 1483 O O   ? SER A 1 194 ?   2.401   7.037  -6.119 1.000 87.220 ? 194 SER A O   1 
ATOM 1484 O OG  ? SER A 1 194 ?   4.588   6.921  -3.419 1.000 87.220 ? 194 SER A OG  1 
ATOM 1485 N N   ? TRP A 1 195 ?   4.105   5.883  -6.902 1.000 83.200 ? 195 TRP A N   1 
ATOM 1486 C CA  ? TRP A 1 195 ?   4.183   6.670  -8.128 1.000 83.200 ? 195 TRP A CA  1 
ATOM 1487 C C   ? TRP A 1 195 ?   5.003   5.945  -9.189 1.000 83.200 ? 195 TRP A C   1 
ATOM 1488 C CB  ? TRP A 1 195 ?   4.791   8.046  -7.846 1.000 83.200 ? 195 TRP A CB  1 
ATOM 1489 O O   ? TRP A 1 195 ?   5.615   4.911  -8.910 1.000 83.200 ? 195 TRP A O   1 
ATOM 1490 C CG  ? TRP A 1 195 ?   6.174   7.994  -7.267 1.000 83.200 ? 195 TRP A CG  1 
ATOM 1491 C CD1 ? TRP A 1 195 ?   6.511   7.832  -5.952 1.000 83.200 ? 195 TRP A CD1 1 
ATOM 1492 C CD2 ? TRP A 1 195 ?   7.405   8.109  -7.986 1.000 83.200 ? 195 TRP A CD2 1 
ATOM 1493 C CE2 ? TRP A 1 195 ?   8.451   8.007  -7.042 1.000 83.200 ? 195 TRP A CE2 1 
ATOM 1494 C CE3 ? TRP A 1 195 ?   7.727   8.288  -9.338 1.000 83.200 ? 195 TRP A CE3 1 
ATOM 1495 N NE1 ? TRP A 1 195 ?   7.879   7.839  -5.810 1.000 83.200 ? 195 TRP A NE1 1 
ATOM 1496 C CH2 ? TRP A 1 195 ?  10.084   8.253  -8.738 1.000 83.200 ? 195 TRP A CH2 1 
ATOM 1497 C CZ2 ? TRP A 1 195 ?   9.797   8.078  -7.409 1.000 83.200 ? 195 TRP A CZ2 1 
ATOM 1498 C CZ3 ? TRP A 1 195 ?   9.067   8.358  -9.701 1.000 83.200 ? 195 TRP A CZ3 1 
ATOM 1499 N N   ? GLY A 1 196 ?   4.961   6.402 -10.397 1.000 71.840 ? 196 GLY A N   1 
ATOM 1500 C CA  ? GLY A 1 196 ?   5.692   5.959 -11.574 1.000 71.840 ? 196 GLY A CA  1 
ATOM 1501 C C   ? GLY A 1 196 ?   5.556   6.904 -12.752 1.000 71.840 ? 196 GLY A C   1 
ATOM 1502 O O   ? GLY A 1 196 ?   4.978   7.986 -12.623 1.000 71.840 ? 196 GLY A O   1 
ATOM 1503 N N   ? ASP A 1 197 ?   6.300   6.712 -13.774 1.000 65.340 ? 197 ASP A N   1 
ATOM 1504 C CA  ? ASP A 1 197 ?   6.287   7.628 -14.910 1.000 65.340 ? 197 ASP A CA  1 
ATOM 1505 C C   ? ASP A 1 197 ?   4.903   7.685 -15.553 1.000 65.340 ? 197 ASP A C   1 
ATOM 1506 C CB  ? ASP A 1 197 ?   7.333   7.214 -15.947 1.000 65.340 ? 197 ASP A CB  1 
ATOM 1507 O O   ? ASP A 1 197 ?   4.195   6.678 -15.605 1.000 65.340 ? 197 ASP A O   1 
ATOM 1508 C CG  ? ASP A 1 197 ?   8.739   7.655 -15.580 1.000 65.340 ? 197 ASP A CG  1 
ATOM 1509 O OD1 ? ASP A 1 197 ?   8.898   8.479 -14.653 1.000 65.340 ? 197 ASP A OD1 1 
ATOM 1510 O OD2 ? ASP A 1 197 ?   9.697   7.178 -16.226 1.000 65.340 ? 197 ASP A OD2 1 
ATOM 1511 N N   ? VAL A 1 198 ?   4.471   8.910 -16.042 1.000 55.400 ? 198 VAL A N   1 
ATOM 1512 C CA  ? VAL A 1 198 ?   3.294   9.223 -16.846 1.000 55.400 ? 198 VAL A CA  1 
ATOM 1513 C C   ? VAL A 1 198 ?   3.727   9.687 -18.236 1.000 55.400 ? 198 VAL A C   1 
ATOM 1514 C CB  ? VAL A 1 198 ?   2.418  10.303 -16.173 1.000 55.400 ? 198 VAL A CB  1 
ATOM 1515 O O   ? VAL A 1 198 ?   4.545  10.601 -18.365 1.000 55.400 ? 198 VAL A O   1 
ATOM 1516 C CG1 ? VAL A 1 198 ?   1.182  10.601 -17.020 1.000 55.400 ? 198 VAL A CG1 1 
ATOM 1517 C CG2 ? VAL A 1 198 ?   2.013   9.861 -14.768 1.000 55.400 ? 198 VAL A CG2 1 
ATOM 1518 N N   ? PRO A 1 199 ?   3.165   9.126 -19.285 1.000 52.300 ? 199 PRO A N   1 
ATOM 1519 C CA  ? PRO A 1 199 ?   2.181   8.062 -19.498 1.000 52.300 ? 199 PRO A CA  1 
ATOM 1520 C C   ? PRO A 1 199 ?   2.793   6.666 -19.417 1.000 52.300 ? 199 PRO A C   1 
ATOM 1521 C CB  ? PRO A 1 199 ?   1.654   8.347 -20.907 1.000 52.300 ? 199 PRO A CB  1 
ATOM 1522 O O   ? PRO A 1 199 ?   3.987   6.496 -19.681 1.000 52.300 ? 199 PRO A O   1 
ATOM 1523 C CG  ? PRO A 1 199 ?   2.746   9.119 -21.574 1.000 52.300 ? 199 PRO A CG  1 
ATOM 1524 C CD  ? PRO A 1 199 ?   3.596   9.758 -20.513 1.000 52.300 ? 199 PRO A CD  1 
ATOM 1525 N N   ? CYS A 1 200 ?   2.087   5.729 -18.592 1.000 51.670 ? 200 CYS A N   1 
ATOM 1526 C CA  ? CYS A 1 200 ?   2.344   4.342 -18.220 1.000 51.670 ? 200 CYS A CA  1 
ATOM 1527 C C   ? CYS A 1 200 ?   2.568   3.478 -19.455 1.000 51.670 ? 200 CYS A C   1 
ATOM 1528 C CB  ? CYS A 1 200 ?   1.182   3.783 -17.400 1.000 51.670 ? 200 CYS A CB  1 
ATOM 1529 O O   ? CYS A 1 200 ?   3.123   2.382 -19.359 1.000 51.670 ? 200 CYS A O   1 
ATOM 1530 S SG  ? CYS A 1 200 ?   0.883   4.677 -15.859 1.000 51.670 ? 200 CYS A SG  1 
ATOM 1531 N N   ? ASP A 1 201 ?   2.857   4.113 -20.633 1.000 48.710 ? 201 ASP A N   1 
ATOM 1532 C CA  ? ASP A 1 201 ?   2.818   3.337 -21.868 1.000 48.710 ? 201 ASP A CA  1 
ATOM 1533 C C   ? ASP A 1 201 ?   3.917   3.783 -22.831 1.000 48.710 ? 201 ASP A C   1 
ATOM 1534 C CB  ? ASP A 1 201 ?   1.449   3.463 -22.538 1.000 48.710 ? 201 ASP A CB  1 
ATOM 1535 O O   ? ASP A 1 201 ?   4.174   3.119 -23.837 1.000 48.710 ? 201 ASP A O   1 
ATOM 1536 C CG  ? ASP A 1 201 ?   1.273   2.515 -23.711 1.000 48.710 ? 201 ASP A CG  1 
ATOM 1537 O OD1 ? ASP A 1 201 ?   2.136   1.635 -23.919 1.000 48.710 ? 201 ASP A OD1 1 
ATOM 1538 O OD2 ? ASP A 1 201 ?   0.264   2.651 -24.436 1.000 48.710 ? 201 ASP A OD2 1 
ATOM 1539 N N   ? THR A 1 202 ?   4.990   4.456 -22.237 1.000 49.350 ? 202 THR A N   1 
ATOM 1540 C CA  ? THR A 1 202 ?   6.013   4.752 -23.234 1.000 49.350 ? 202 THR A CA  1 
ATOM 1541 C C   ? THR A 1 202 ?   7.408   4.502 -22.667 1.000 49.350 ? 202 THR A C   1 
ATOM 1542 C CB  ? THR A 1 202 ?   5.909   6.207 -23.727 1.000 49.350 ? 202 THR A CB  1 
ATOM 1543 O O   ? THR A 1 202 ?   8.399   4.555 -23.399 1.000 49.350 ? 202 THR A O   1 
ATOM 1544 C CG2 ? THR A 1 202 ?   4.595   6.444 -24.464 1.000 49.350 ? 202 THR A CG2 1 
ATOM 1545 O OG1 ? THR A 1 202 ?   5.980   7.093 -22.603 1.000 49.350 ? 202 THR A OG1 1 
ATOM 1546 N N   ? THR A 1 203 ?   7.442   3.853 -21.392 1.000 53.230 ? 203 THR A N   1 
ATOM 1547 C CA  ? THR A 1 203 ?   8.778   3.687 -20.830 1.000 53.230 ? 203 THR A CA  1 
ATOM 1548 C C   ? THR A 1 203 ?   8.872   2.390 -20.032 1.000 53.230 ? 203 THR A C   1 
ATOM 1549 C CB  ? THR A 1 203 ?   9.156   4.876 -19.927 1.000 53.230 ? 203 THR A CB  1 
ATOM 1550 O O   ? THR A 1 203 ?   7.851   1.829 -19.628 1.000 53.230 ? 203 THR A O   1 
ATOM 1551 C CG2 ? THR A 1 203 ?   9.148   6.185 -20.710 1.000 53.230 ? 203 THR A CG2 1 
ATOM 1552 O OG1 ? THR A 1 203 ?   8.214   4.970 -18.852 1.000 53.230 ? 203 THR A OG1 1 
ATOM 1553 N N   ? THR A 1 204 ?   9.853   1.376 -20.229 1.000 64.100 ? 204 THR A N   1 
ATOM 1554 C CA  ? THR A 1 204 ?  10.283   0.135 -19.594 1.000 64.100 ? 204 THR A CA  1 
ATOM 1555 C C   ? THR A 1 204 ?  10.754   0.393 -18.165 1.000 64.100 ? 204 THR A C   1 
ATOM 1556 C CB  ? THR A 1 204 ?  11.412  -0.540 -20.395 1.000 64.100 ? 204 THR A CB  1 
ATOM 1557 O O   ? THR A 1 204 ?  11.544  -0.378 -17.617 1.000 64.100 ? 204 THR A O   1 
ATOM 1558 C CG2 ? THR A 1 204 ?  10.920  -0.991 -21.766 1.000 64.100 ? 204 THR A CG2 1 
ATOM 1559 O OG1 ? THR A 1 204 ?  12.489   0.389 -20.568 1.000 64.100 ? 204 THR A OG1 1 
ATOM 1560 N N   ? LYS A 1 205 ?  10.089   1.437 -17.406 1.000 72.890 ? 205 LYS A N   1 
ATOM 1561 C CA  ? LYS A 1 205 ?  10.614   1.745 -16.079 1.000 72.890 ? 205 LYS A CA  1 
ATOM 1562 C C   ? LYS A 1 205 ?   9.787   1.068 -14.989 1.000 72.890 ? 205 LYS A C   1 
ATOM 1563 C CB  ? LYS A 1 205 ?  10.645   3.257 -15.850 1.000 72.890 ? 205 LYS A CB  1 
ATOM 1564 O O   ? LYS A 1 205 ?   8.579   0.882 -15.146 1.000 72.890 ? 205 LYS A O   1 
ATOM 1565 C CG  ? LYS A 1 205 ?  11.637   3.997 -16.735 1.000 72.890 ? 205 LYS A CG  1 
ATOM 1566 C CD  ? LYS A 1 205 ?  11.716   5.474 -16.372 1.000 72.890 ? 205 LYS A CD  1 
ATOM 1567 C CE  ? LYS A 1 205 ?  12.719   6.213 -17.248 1.000 72.890 ? 205 LYS A CE  1 
ATOM 1568 N NZ  ? LYS A 1 205 ?  12.772   7.670 -16.922 1.000 72.890 ? 205 LYS A NZ  1 
ATOM 1569 N N   ? PRO A 1 206 ?  10.433   0.579 -13.913 1.000 80.480 ? 206 PRO A N   1 
ATOM 1570 C CA  ? PRO A 1 206 ?   9.742  -0.073 -12.798 1.000 80.480 ? 206 PRO A CA  1 
ATOM 1571 C C   ? PRO A 1 206 ?   8.805   0.872 -12.050 1.000 80.480 ? 206 PRO A C   1 
ATOM 1572 C CB  ? PRO A 1 206 ?  10.889  -0.533 -11.894 1.000 80.480 ? 206 PRO A CB  1 
ATOM 1573 O O   ? PRO A 1 206 ?   8.967   2.093 -12.123 1.000 80.480 ? 206 PRO A O   1 
ATOM 1574 C CG  ? PRO A 1 206 ?  11.999   0.431 -12.165 1.000 80.480 ? 206 PRO A CG  1 
ATOM 1575 C CD  ? PRO A 1 206 ?  11.914   0.865 -13.600 1.000 80.480 ? 206 PRO A CD  1 
ATOM 1576 N N   ? GLY A 1 207 ?   7.708   0.292 -11.387 1.000 85.280 ? 207 GLY A N   1 
ATOM 1577 C CA  ? GLY A 1 207 ?   6.906   1.060 -10.447 1.000 85.280 ? 207 GLY A CA  1 
ATOM 1578 C C   ? GLY A 1 207 ?   7.632   1.359  -9.149 1.000 85.280 ? 207 GLY A C   1 
ATOM 1579 O O   ? GLY A 1 207 ?   8.502   0.594  -8.728 1.000 85.280 ? 207 GLY A O   1 
ATOM 1580 N N   ? VAL A 1 208 ?   7.228   2.516  -8.545 1.000 89.600 ? 208 VAL A N   1 
ATOM 1581 C CA  ? VAL A 1 208 ?   7.805   2.902  -7.262 1.000 89.600 ? 208 VAL A CA  1 
ATOM 1582 C C   ? VAL A 1 208 ?   6.768   2.728  -6.155 1.000 89.600 ? 208 VAL A C   1 
ATOM 1583 C CB  ? VAL A 1 208 ?   8.320   4.359  -7.287 1.000 89.600 ? 208 VAL A CB  1 
ATOM 1584 O O   ? VAL A 1 208 ?   5.634   3.196  -6.279 1.000 89.600 ? 208 VAL A O   1 
ATOM 1585 C CG1 ? VAL A 1 208 ?   8.884   4.755  -5.924 1.000 89.600 ? 208 VAL A CG1 1 
ATOM 1586 C CG2 ? VAL A 1 208 ?   9.375   4.533  -8.377 1.000 89.600 ? 208 VAL A CG2 1 
ATOM 1587 N N   ? TYR A 1 209 ?   7.199   2.058  -5.119 1.000 92.960 ? 209 TYR A N   1 
ATOM 1588 C CA  ? TYR A 1 209 ?   6.346   1.739  -3.980 1.000 92.960 ? 209 TYR A CA  1 
ATOM 1589 C C   ? TYR A 1 209 ?   6.901   2.344  -2.696 1.000 92.960 ? 209 TYR A C   1 
ATOM 1590 C CB  ? TYR A 1 209 ?   6.203   0.222  -3.824 1.000 92.960 ? 209 TYR A CB  1 
ATOM 1591 O O   ? TYR A 1 209 ?   8.113   2.534  -2.566 1.000 92.960 ? 209 TYR A O   1 
ATOM 1592 C CG  ? TYR A 1 209 ?   5.632  -0.463  -5.041 1.000 92.960 ? 209 TYR A CG  1 
ATOM 1593 C CD1 ? TYR A 1 209 ?   4.316  -0.921  -5.053 1.000 92.960 ? 209 TYR A CD1 1 
ATOM 1594 C CD2 ? TYR A 1 209 ?   6.405  -0.654  -6.181 1.000 92.960 ? 209 TYR A CD2 1 
ATOM 1595 C CE1 ? TYR A 1 209 ?   3.785  -1.554  -6.172 1.000 92.960 ? 209 TYR A CE1 1 
ATOM 1596 C CE2 ? TYR A 1 209 ?   5.885  -1.286  -7.306 1.000 92.960 ? 209 TYR A CE2 1 
ATOM 1597 O OH  ? TYR A 1 209 ?   4.056  -2.358  -8.403 1.000 92.960 ? 209 TYR A OH  1 
ATOM 1598 C CZ  ? TYR A 1 209 ?   4.576  -1.731  -7.292 1.000 92.960 ? 209 TYR A CZ  1 
ATOM 1599 N N   ? THR A 1 210 ?   5.874   2.736  -1.832 1.000 94.600 ? 210 THR A N   1 
ATOM 1600 C CA  ? THR A 1 210 ?   6.299   3.003  -0.462 1.000 94.600 ? 210 THR A CA  1 
ATOM 1601 C C   ? THR A 1 210 ?   6.736   1.715   0.229 1.000 94.600 ? 210 THR A C   1 
ATOM 1602 C CB  ? THR A 1 210 ?   5.174   3.669   0.351 1.000 94.600 ? 210 THR A CB  1 
ATOM 1603 O O   ? THR A 1 210 ?   6.006   0.722   0.222 1.000 94.600 ? 210 THR A O   1 
ATOM 1604 C CG2 ? THR A 1 210 ?   5.607   3.911   1.793 1.000 94.600 ? 210 THR A CG2 1 
ATOM 1605 O OG1 ? THR A 1 210 ?   4.835   4.924  -0.252 1.000 94.600 ? 210 THR A OG1 1 
ATOM 1606 N N   ? LYS A 1 211 ?   8.048   1.704   0.721 1.000 95.460 ? 211 LYS A N   1 
ATOM 1607 C CA  ? LYS A 1 211 ?   8.623   0.553   1.412 1.000 95.460 ? 211 LYS A CA  1 
ATOM 1608 C C   ? LYS A 1 211 ?   8.059   0.420   2.823 1.000 95.460 ? 211 LYS A C   1 
ATOM 1609 C CB  ? LYS A 1 211 ?  10.148   0.666   1.465 1.000 95.460 ? 211 LYS A CB  1 
ATOM 1610 O O   ? LYS A 1 211 ?   8.470   1.145   3.732 1.000 95.460 ? 211 LYS A O   1 
ATOM 1611 C CG  ? LYS A 1 211 ?  10.844  -0.591   1.967 1.000 95.460 ? 211 LYS A CG  1 
ATOM 1612 C CD  ? LYS A 1 211 ?  12.350  -0.521   1.747 1.000 95.460 ? 211 LYS A CD  1 
ATOM 1613 C CE  ? LYS A 1 211 ?  12.981   0.609   2.548 1.000 95.460 ? 211 LYS A CE  1 
ATOM 1614 N NZ  ? LYS A 1 211 ?  14.467   0.631   2.399 1.000 95.460 ? 211 LYS A NZ  1 
ATOM 1615 N N   ? VAL A 1 212 ?   7.099  -0.526   3.017 1.000 97.130 ? 212 VAL A N   1 
ATOM 1616 C CA  ? VAL A 1 212 ?   6.316  -0.649   4.242 1.000 97.130 ? 212 VAL A CA  1 
ATOM 1617 C C   ? VAL A 1 212 ?   7.247  -0.878   5.431 1.000 97.130 ? 212 VAL A C   1 
ATOM 1618 C CB  ? VAL A 1 212 ?   5.284  -1.795   4.144 1.000 97.130 ? 212 VAL A CB  1 
ATOM 1619 O O   ? VAL A 1 212 ?   7.043  -0.308   6.505 1.000 97.130 ? 212 VAL A O   1 
ATOM 1620 C CG1 ? VAL A 1 212 ?   4.596  -2.019   5.490 1.000 97.130 ? 212 VAL A CG1 1 
ATOM 1621 C CG2 ? VAL A 1 212 ?   4.255  -1.495   3.057 1.000 97.130 ? 212 VAL A CG2 1 
ATOM 1622 N N   ? CYS A 1 213 ?   8.307  -1.716   5.327 1.000 97.130 ? 213 CYS A N   1 
ATOM 1623 C CA  ? CYS A 1 213 ?   9.216  -2.024   6.426 1.000 97.130 ? 213 CYS A CA  1 
ATOM 1624 C C   ? CYS A 1 213 ?   9.875  -0.758   6.959 1.000 97.130 ? 213 CYS A C   1 
ATOM 1625 C CB  ? CYS A 1 213 ?  10.287  -3.016   5.974 1.000 97.130 ? 213 CYS A CB  1 
ATOM 1626 O O   ? CYS A 1 213 ?  10.243  -0.692   8.133 1.000 97.130 ? 213 CYS A O   1 
ATOM 1627 S SG  ? CYS A 1 213 ?  11.457  -2.331   4.780 1.000 97.130 ? 213 CYS A SG  1 
ATOM 1628 N N   ? SER A 1 214 ?   9.996   0.320   6.133 1.000 96.590 ? 214 SER A N   1 
ATOM 1629 C CA  ? SER A 1 214 ?  10.617   1.577   6.539 1.000 96.590 ? 214 SER A CA  1 
ATOM 1630 C C   ? SER A 1 214 ?   9.710   2.361   7.482 1.000 96.590 ? 214 SER A C   1 
ATOM 1631 C CB  ? SER A 1 214 ?  10.952   2.430   5.315 1.000 96.590 ? 214 SER A CB  1 
ATOM 1632 O O   ? SER A 1 214 ?  10.171   3.257   8.192 1.000 96.590 ? 214 SER A O   1 
ATOM 1633 O OG  ? SER A 1 214 ?  11.963   1.815   4.535 1.000 96.590 ? 214 SER A OG  1 
ATOM 1634 N N   ? TYR A 1 215 ?   8.373   1.953   7.535 1.000 97.270 ? 215 TYR A N   1 
ATOM 1635 C CA  ? TYR A 1 215 ?   7.403   2.721   8.308 1.000 97.270 ? 215 TYR A CA  1 
ATOM 1636 C C   ? TYR A 1 215 ?   6.722   1.845   9.353 1.000 97.270 ? 215 TYR A C   1 
ATOM 1637 C CB  ? TYR A 1 215 ?   6.353   3.345   7.384 1.000 97.270 ? 215 TYR A CB  1 
ATOM 1638 O O   ? TYR A 1 215 ?   5.654   2.193   9.863 1.000 97.270 ? 215 TYR A O   1 
ATOM 1639 C CG  ? TYR A 1 215 ?   6.918   4.360   6.421 1.000 97.270 ? 215 TYR A CG  1 
ATOM 1640 C CD1 ? TYR A 1 215 ?   7.125   5.681   6.812 1.000 97.270 ? 215 TYR A CD1 1 
ATOM 1641 C CD2 ? TYR A 1 215 ?   7.245   4.001   5.118 1.000 97.270 ? 215 TYR A CD2 1 
ATOM 1642 C CE1 ? TYR A 1 215 ?   7.643   6.620   5.927 1.000 97.270 ? 215 TYR A CE1 1 
ATOM 1643 C CE2 ? TYR A 1 215 ?   7.764   4.932   4.224 1.000 97.270 ? 215 TYR A CE2 1 
ATOM 1644 O OH  ? TYR A 1 215 ?   8.474   7.162   3.757 1.000 97.270 ? 215 TYR A OH  1 
ATOM 1645 C CZ  ? TYR A 1 215 ?   7.960   6.237   4.637 1.000 97.270 ? 215 TYR A CZ  1 
ATOM 1646 N N   ? LEU A 1 216 ?   7.286   0.727   9.670 1.000 96.930 ? 216 LEU A N   1 
ATOM 1647 C CA  ? LEU A 1 216 ?   6.652  -0.243  10.556 1.000 96.930 ? 216 LEU A CA  1 
ATOM 1648 C C   ? LEU A 1 216 ?   6.464   0.339  11.953 1.000 96.930 ? 216 LEU A C   1 
ATOM 1649 C CB  ? LEU A 1 216 ?   7.486  -1.525  10.632 1.000 96.930 ? 216 LEU A CB  1 
ATOM 1650 O O   ? LEU A 1 216 ?   5.413   0.153  12.571 1.000 96.930 ? 216 LEU A O   1 
ATOM 1651 C CG  ? LEU A 1 216 ?   7.336  -2.501   9.464 1.000 96.930 ? 216 LEU A CG  1 
ATOM 1652 C CD1 ? LEU A 1 216 ?   8.257  -3.701   9.656 1.000 96.930 ? 216 LEU A CD1 1 
ATOM 1653 C CD2 ? LEU A 1 216 ?   5.886  -2.950   9.325 1.000 96.930 ? 216 LEU A CD2 1 
ATOM 1654 N N   ? GLU A 1 217 ?   7.505   0.976  12.389 1.000 96.580 ? 217 GLU A N   1 
ATOM 1655 C CA  ? GLU A 1 217 ?   7.418   1.572  13.719 1.000 96.580 ? 217 GLU A CA  1 
ATOM 1656 C C   ? GLU A 1 217 ?   6.305   2.614  13.785 1.000 96.580 ? 217 GLU A C   1 
ATOM 1657 C CB  ? GLU A 1 217 ?   8.755   2.205  14.113 1.000 96.580 ? 217 GLU A CB  1 
ATOM 1658 O O   ? GLU A 1 217 ?   5.512   2.624  14.729 1.000 96.580 ? 217 GLU A O   1 
ATOM 1659 C CG  ? GLU A 1 217 ?   8.811   2.673  15.560 1.000 96.580 ? 217 GLU A CG  1 
ATOM 1660 C CD  ? GLU A 1 217 ?  10.130   3.336  15.925 1.000 96.580 ? 217 GLU A CD  1 
ATOM 1661 O OE1 ? GLU A 1 217 ?  10.274   3.805  17.077 1.000 96.580 ? 217 GLU A OE1 1 
ATOM 1662 O OE2 ? GLU A 1 217 ?  11.025   3.388  15.053 1.000 96.580 ? 217 GLU A OE2 1 
ATOM 1663 N N   ? TRP A 1 218 ?   6.249   3.454  12.791 1.000 97.630 ? 218 TRP A N   1 
ATOM 1664 C CA  ? TRP A 1 218 ?   5.212   4.478  12.726 1.000 97.630 ? 218 TRP A CA  1 
ATOM 1665 C C   ? TRP A 1 218 ?   3.826   3.845  12.647 1.000 97.630 ? 218 TRP A C   1 
ATOM 1666 C CB  ? TRP A 1 218 ?   5.436   5.396  11.521 1.000 97.630 ? 218 TRP A CB  1 
ATOM 1667 O O   ? TRP A 1 218 ?   2.901   4.273  13.340 1.000 97.630 ? 218 TRP A O   1 
ATOM 1668 C CG  ? TRP A 1 218 ?   4.317   6.363  11.275 1.000 97.630 ? 218 TRP A CG  1 
ATOM 1669 C CD1 ? TRP A 1 218 ?   4.121   7.570  11.886 1.000 97.630 ? 218 TRP A CD1 1 
ATOM 1670 C CD2 ? TRP A 1 218 ?   3.236   6.200  10.352 1.000 97.630 ? 218 TRP A CD2 1 
ATOM 1671 C CE2 ? TRP A 1 218 ?   2.421   7.349  10.456 1.000 97.630 ? 218 TRP A CE2 1 
ATOM 1672 C CE3 ? TRP A 1 218 ?   2.877   5.194   9.445 1.000 97.630 ? 218 TRP A CE3 1 
ATOM 1673 N NE1 ? TRP A 1 218 ?   2.982   8.168  11.398 1.000 97.630 ? 218 TRP A NE1 1 
ATOM 1674 C CH2 ? TRP A 1 218 ?   0.939   6.519   8.808 1.000 97.630 ? 218 TRP A CH2 1 
ATOM 1675 C CZ2 ? TRP A 1 218 ?   1.267   7.519   9.687 1.000 97.630 ? 218 TRP A CZ2 1 
ATOM 1676 C CZ3 ? TRP A 1 218 ?   1.729   5.364   8.680 1.000 97.630 ? 218 TRP A CZ3 1 
ATOM 1677 N N   ? ILE A 1 219 ?   3.674   2.831  11.844 1.000 97.840 ? 219 ILE A N   1 
ATOM 1678 C CA  ? ILE A 1 219 ?   2.405   2.136  11.651 1.000 97.840 ? 219 ILE A CA  1 
ATOM 1679 C C   ? ILE A 1 219 ?   1.932   1.548  12.978 1.000 97.840 ? 219 ILE A C   1 
ATOM 1680 C CB  ? ILE A 1 219 ?   2.526   1.025  10.584 1.000 97.840 ? 219 ILE A CB  1 
ATOM 1681 O O   ? ILE A 1 219 ?   0.792   1.772  13.392 1.000 97.840 ? 219 ILE A O   1 
ATOM 1682 C CG1 ? ILE A 1 219 ?   2.764   1.637   9.199 1.000 97.840 ? 219 ILE A CG1 1 
ATOM 1683 C CG2 ? ILE A 1 219 ?   1.277   0.138  10.584 1.000 97.840 ? 219 ILE A CG2 1 
ATOM 1684 C CD1 ? ILE A 1 219 ?   3.202   0.631   8.144 1.000 97.840 ? 219 ILE A CD1 1 
ATOM 1685 N N   ? LYS A 1 220 ?   2.753   0.859  13.657 1.000 97.270 ? 220 LYS A N   1 
ATOM 1686 C CA  ? LYS A 1 220 ?   2.409   0.188  14.908 1.000 97.270 ? 220 LYS A CA  1 
ATOM 1687 C C   ? LYS A 1 220 ?   2.071   1.199  15.999 1.000 97.270 ? 220 LYS A C   1 
ATOM 1688 C CB  ? LYS A 1 220 ?   3.555  -0.715  15.366 1.000 97.270 ? 220 LYS A CB  1 
ATOM 1689 O O   ? LYS A 1 220 ?   1.098   1.023  16.736 1.000 97.270 ? 220 LYS A O   1 
ATOM 1690 C CG  ? LYS A 1 220 ?   3.736  -1.965  14.518 1.000 97.270 ? 220 LYS A CG  1 
ATOM 1691 C CD  ? LYS A 1 220 ?   4.865  -2.841  15.046 1.000 97.270 ? 220 LYS A CD  1 
ATOM 1692 C CE  ? LYS A 1 220 ?   4.995  -4.130  14.246 1.000 97.270 ? 220 LYS A CE  1 
ATOM 1693 N NZ  ? LYS A 1 220 ?   6.156  -4.951  14.703 1.000 97.270 ? 220 LYS A NZ  1 
ATOM 1694 N N   ? GLU A 1 221 ?   2.891   2.221  16.084 1.000 97.280 ? 221 GLU A N   1 
ATOM 1695 C CA  ? GLU A 1 221 ?   2.675   3.256  17.091 1.000 97.280 ? 221 GLU A CA  1 
ATOM 1696 C C   ? GLU A 1 221 ?   1.365   4.000  16.845 1.000 97.280 ? 221 GLU A C   1 
ATOM 1697 C CB  ? GLU A 1 221 ?   3.845   4.242  17.108 1.000 97.280 ? 221 GLU A CB  1 
ATOM 1698 O O   ? GLU A 1 221 ?   0.628   4.298  17.787 1.000 97.280 ? 221 GLU A O   1 
ATOM 1699 C CG  ? GLU A 1 221 ?   5.109   3.685  17.746 1.000 97.280 ? 221 GLU A CG  1 
ATOM 1700 C CD  ? GLU A 1 221 ?   6.298   4.627  17.645 1.000 97.280 ? 221 GLU A CD  1 
ATOM 1701 O OE1 ? GLU A 1 221 ?   7.371   4.314  18.210 1.000 97.280 ? 221 GLU A OE1 1 
ATOM 1702 O OE2 ? GLU A 1 221 ?   6.156   5.688  16.997 1.000 97.280 ? 221 GLU A OE2 1 
ATOM 1703 N N   ? THR A 1 222 ?   1.095   4.348  15.642 1.000 97.130 ? 222 THR A N   1 
ATOM 1704 C CA  ? THR A 1 222 ?  -0.128   5.059  15.287 1.000 97.130 ? 222 THR A CA  1 
ATOM 1705 C C   ? THR A 1 222 ?  -1.357   4.207  15.589 1.000 97.130 ? 222 THR A C   1 
ATOM 1706 C CB  ? THR A 1 222 ?  -0.130   5.460  13.800 1.000 97.130 ? 222 THR A CB  1 
ATOM 1707 O O   ? THR A 1 222 ?  -2.356   4.709  16.108 1.000 97.130 ? 222 THR A O   1 
ATOM 1708 C CG2 ? THR A 1 222 ?  -1.395   6.231  13.440 1.000 97.130 ? 222 THR A CG2 1 
ATOM 1709 O OG1 ? THR A 1 222 ?   1.011   6.283  13.532 1.000 97.130 ? 222 THR A OG1 1 
ATOM 1710 N N   ? MET A 1 223 ?  -1.314   2.875  15.277 1.000 96.940 ? 223 MET A N   1 
ATOM 1711 C CA  ? MET A 1 223 ?  -2.421   1.965  15.556 1.000 96.940 ? 223 MET A CA  1 
ATOM 1712 C C   ? MET A 1 223 ?  -2.669   1.853  17.056 1.000 96.940 ? 223 MET A C   1 
ATOM 1713 C CB  ? MET A 1 223 ?  -2.142   0.581  14.967 1.000 96.940 ? 223 MET A CB  1 
ATOM 1714 O O   ? MET A 1 223 ?  -3.818   1.797  17.497 1.000 96.940 ? 223 MET A O   1 
ATOM 1715 C CG  ? MET A 1 223 ?  -2.212   0.535  13.449 1.000 96.940 ? 223 MET A CG  1 
ATOM 1716 S SD  ? MET A 1 223 ?  -1.664  -1.079  12.769 1.000 96.940 ? 223 MET A SD  1 
ATOM 1717 C CE  ? MET A 1 223 ?  -2.946  -2.165  13.453 1.000 96.940 ? 223 MET A CE  1 
ATOM 1718 N N   ? LYS A 1 224 ?  -1.660   1.881  17.867 1.000 95.170 ? 224 LYS A N   1 
ATOM 1719 C CA  ? LYS A 1 224 ?  -1.754   1.771  19.320 1.000 95.170 ? 224 LYS A CA  1 
ATOM 1720 C C   ? LYS A 1 224 ?  -2.349   3.037  19.930 1.000 95.170 ? 224 LYS A C   1 
ATOM 1721 C CB  ? LYS A 1 224 ?  -0.378   1.493  19.927 1.000 95.170 ? 224 LYS A CB  1 
ATOM 1722 O O   ? LYS A 1 224 ?  -3.171   2.964  20.845 1.000 95.170 ? 224 LYS A O   1 
ATOM 1723 C CG  ? LYS A 1 224 ?  -0.409   1.186  21.417 1.000 95.170 ? 224 LYS A CG  1 
ATOM 1724 C CD  ? LYS A 1 224 ?   0.985   0.893  21.956 1.000 95.170 ? 224 LYS A CD  1 
ATOM 1725 C CE  ? LYS A 1 224 ?   0.965   0.657  23.461 1.000 95.170 ? 224 LYS A CE  1 
ATOM 1726 N NZ  ? LYS A 1 224 ?   2.333   0.390  23.998 1.000 95.170 ? 224 LYS A NZ  1 
ATOM 1727 N N   ? ARG A 1 225 ?  -1.977   4.212  19.491 1.000 92.300 ? 225 ARG A N   1 
ATOM 1728 C CA  ? ARG A 1 225 ?  -2.378   5.507  20.031 1.000 92.300 ? 225 ARG A CA  1 
ATOM 1729 C C   ? ARG A 1 225 ?  -3.816   5.839  19.647 1.000 92.300 ? 225 ARG A C   1 
ATOM 1730 C CB  ? ARG A 1 225 ?  -1.437   6.609  19.540 1.000 92.300 ? 225 ARG A CB  1 
ATOM 1731 O O   ? ARG A 1 225 ?  -4.477   6.632  20.321 1.000 92.300 ? 225 ARG A O   1 
ATOM 1732 C CG  ? ARG A 1 225 ?  -0.064   6.583  20.192 1.000 92.300 ? 225 ARG A CG  1 
ATOM 1733 C CD  ? ARG A 1 225 ?   0.830   7.699  19.671 1.000 92.300 ? 225 ARG A CD  1 
ATOM 1734 N NE  ? ARG A 1 225 ?   2.196   7.574  20.171 1.000 92.300 ? 225 ARG A NE  1 
ATOM 1735 N NH1 ? ARG A 1 225 ?   3.011   9.391  19.001 1.000 92.300 ? 225 ARG A NH1 1 
ATOM 1736 N NH2 ? ARG A 1 225 ?   4.405   8.175  20.354 1.000 92.300 ? 225 ARG A NH2 1 
ATOM 1737 C CZ  ? ARG A 1 225 ?   3.201   8.380  19.841 1.000 92.300 ? 225 ARG A CZ  1 
ATOM 1738 N N   ? ASN A 1 226 ?  -4.380   5.148  18.640 1.000 87.270 ? 226 ASN A N   1 
ATOM 1739 C CA  ? ASN A 1 226 ?  -5.683   5.504  18.088 1.000 87.270 ? 226 ASN A CA  1 
ATOM 1740 C C   ? ASN A 1 226 ?  -6.684   4.361  18.232 1.000 87.270 ? 226 ASN A C   1 
ATOM 1741 C CB  ? ASN A 1 226 ?  -5.551   5.911  16.619 1.000 87.270 ? 226 ASN A CB  1 
ATOM 1742 O O   ? ASN A 1 226 ?  -7.892   4.593  18.301 1.000 87.270 ? 226 ASN A O   1 
ATOM 1743 C CG  ? ASN A 1 226 ?  -5.006   7.316  16.449 1.000 87.270 ? 226 ASN A CG  1 
ATOM 1744 N ND2 ? ASN A 1 226 ?  -3.695   7.425  16.266 1.000 87.270 ? 226 ASN A ND2 1 
ATOM 1745 O OD1 ? ASN A 1 226 ?  -5.756   8.294  16.484 1.000 87.270 ? 226 ASN A OD1 1 
# 
loop_
_struct_sheet_range.sheet_id 
_struct_sheet_range.id 
_struct_sheet_range.beg_label_comp_id 
_struct_sheet_range.beg_label_asym_id 
_struct_sheet_range.beg_label_seq_id 
_struct_sheet_range.pdbx_beg_PDB_ins_code 
_struct_sheet_range.end_label_comp_id 
_struct_sheet_range.end_label_asym_id 
_struct_sheet_range.end_label_seq_id 
_struct_sheet_range.pdbx_end_PDB_ins_code 
_struct_sheet_range.beg_auth_comp_id 
_struct_sheet_range.beg_auth_asym_id 
_struct_sheet_range.beg_auth_seq_id 
_struct_sheet_range.end_auth_comp_id 
_struct_sheet_range.end_auth_asym_id 
_struct_sheet_range.end_auth_seq_id 
A A ILE A   2 ? ILE A   2 ? ILE A 2   ILE A 2   
A B SER A 174 ? SER A 174 ? SER A 174 SER A 174 
B C GLU A   6 ? GLU A   7 ? GLU A 6   GLU A 7   
B D ALA A 106 ? ALA A 106 ? ALA A 106 ALA A 106 
B E ALA A 117 ? GLY A 122 ? ALA A 117 GLY A 122 
B F HIS A 138 ? ILE A 145 ? HIS A 138 ILE A 145 
B G MET A 162 ? GLY A 166 ? MET A 162 GLY A 166 
B H PRO A 182 ? CYS A 185 ? PRO A 182 CYS A 185 
B I VAL A 188 ? TRP A 195 ? VAL A 188 TRP A 195 
B J GLY A 207 ? LYS A 211 ? GLY A 207 LYS A 211 
C K GLN A  16 ? GLU A  21 ? GLN A 16  GLU A 21  
C L ARG A  24 ? LEU A  31 ? ARG A 24  LEU A 31  
C M TRP A  36 ? SER A  39 ? TRP A 36  SER A 39  
C N MET A  48 ? LEU A  52 ? MET A 48  LEU A 52  
C O GLN A  65 ? PRO A  74 ? GLN A 65  PRO A 74  
C P MET A  88 ? LEU A  92 ? MET A 88  LEU A 92  
D Q ASN A  56 ? ASN A  56 ? ASN A 56  ASN A 56  
D R THR A 136 ? THR A 136 ? THR A 136 THR A 136 
E S GLU A  79 ? GLU A  79 ? GLU A 79  GLU A 79  
E T ARG A  84 ? ARG A  84 ? ARG A 84  ARG A 84  
# 
loop_
_struct_conf.id 
_struct_conf.conf_type_id 
_struct_conf.beg_label_comp_id 
_struct_conf.beg_label_asym_id 
_struct_conf.beg_label_seq_id 
_struct_conf.pdbx_beg_PDB_ins_code 
_struct_conf.end_label_comp_id 
_struct_conf.end_label_asym_id 
_struct_conf.end_label_seq_id 
_struct_conf.pdbx_end_PDB_ins_code 
_struct_conf.beg_auth_comp_id 
_struct_conf.beg_auth_asym_id 
_struct_conf.beg_auth_seq_id 
_struct_conf.end_auth_comp_id 
_struct_conf.end_auth_asym_id 
_struct_conf.end_auth_seq_id 
STRN1         STRN         ILE A   2 ? ILE A   2 ? ILE A 2   ILE A 2   
TURN_TY1_P1   TURN_TY1_P   LEU A   3 ? GLY A   4 ? LEU A 3   GLY A 4   
STRN2         STRN         GLU A   6 ? GLU A   7 ? GLU A 6   GLU A 7   
TURN_TY1_P2   TURN_TY1_P   PRO A  10 ? HIS A  11 ? PRO A 10  HIS A 11  
BEND1         BEND         SER A  12 ? SER A  12 ? SER A 12  SER A 12  
TURN_TY1_P3   TURN_TY1_P   PRO A  14 ? TRP A  15 ? PRO A 14  TRP A 15  
STRN3         STRN         GLN A  16 ? GLU A  21 ? GLN A 16  GLU A 21  
TURN_TY1_P4   TURN_TY1_P   ARG A  22 ? GLY A  23 ? ARG A 22  GLY A 23  
STRN4         STRN         ARG A  24 ? LEU A  31 ? ARG A 24  LEU A 31  
BEND2         BEND         SER A  33 ? HIS A  35 ? SER A 33  HIS A 35  
STRN5         STRN         TRP A  36 ? SER A  39 ? TRP A 36  SER A 39  
HELX_RH_3T_P1 HELX_RH_3T_P ALA A  41 ? CYS A  43 ? ALA A 41  CYS A 43  
BEND3         BEND         ARG A  46 ? PHE A  47 ? ARG A 46  PHE A 47  
STRN6         STRN         MET A  48 ? LEU A  52 ? MET A 48  LEU A 52  
BEND4         BEND         GLY A  53 ? GLY A  53 ? GLY A 53  GLY A 53  
BEND5         BEND         HIS A  55 ? HIS A  55 ? HIS A 55  HIS A 55  
STRN7         STRN         ASN A  56 ? ASN A  56 ? ASN A 56  ASN A 56  
TURN_TY1_P5   TURN_TY1_P   LEU A  57 ? ARG A  58 ? LEU A 57  ARG A 58  
BEND6         BEND         LYS A  59 ? LYS A  59 ? LYS A 59  LYS A 59  
BEND7         BEND         GLY A  62 ? GLY A  62 ? GLY A 62  GLY A 62  
STRN8         STRN         GLN A  65 ? PRO A  74 ? GLN A 65  PRO A 74  
TURN_TY1_P6   TURN_TY1_P   PRO A  76 ? LEU A  77 ? PRO A 76  LEU A 77  
STRN9         STRN         GLU A  79 ? GLU A  79 ? GLU A 79  GLU A 79  
TURN_TY1_P7   TURN_TY1_P   ALA A  80 ? HIS A  83 ? ALA A 80  HIS A 83  
STRN10        STRN         ARG A  84 ? ARG A  84 ? ARG A 84  ARG A 84  
TURN_TY1_P8   TURN_TY1_P   HIS A  85 ? HIS A  85 ? HIS A 85  HIS A 85  
STRN11        STRN         MET A  88 ? LEU A  92 ? MET A 88  LEU A 92  
BEND8         BEND         THR A  93 ? ARG A  94 ? THR A 93  ARG A 94  
BEND9         BEND         ARG A 100 ? VAL A 102 ? ARG A 100 VAL A 102 
HELX_LH_PP_P1 HELX_LH_PP_P PRO A 104 ? VAL A 105 ? PRO A 104 VAL A 105 
STRN12        STRN         ALA A 106 ? ALA A 106 ? ALA A 106 ALA A 106 
HELX_LH_PP_P2 HELX_LH_PP_P LEU A 107 ? PRO A 108 ? LEU A 107 PRO A 108 
BEND10        BEND         THR A 109 ? ARG A 110 ? THR A 109 ARG A 110 
HELX_LH_PP_P3 HELX_LH_PP_P CYS A 111 ? GLN A 113 ? CYS A 111 GLN A 113 
TURN_TY1_P9   TURN_TY1_P   PRO A 114 ? ALA A 115 ? PRO A 114 ALA A 115 
STRN13        STRN         ALA A 117 ? GLY A 122 ? ALA A 117 GLY A 122 
BEND11        BEND         TRP A 123 ? GLY A 124 ? TRP A 123 GLY A 124 
BEND12        BEND         SER A 127 ? SER A 127 ? SER A 127 SER A 127 
TURN_TY1_P10  TURN_TY1_P   ASP A 128 ? HIS A 129 ? ASP A 128 HIS A 129 
HELX_LH_PP_P4 HELX_LH_PP_P SER A 132 ? PRO A 134 ? SER A 132 PRO A 134 
BEND13        BEND         ASP A 135 ? ASP A 135 ? ASP A 135 ASP A 135 
STRN14        STRN         THR A 136 ? THR A 136 ? THR A 136 THR A 136 
STRN15        STRN         HIS A 138 ? ILE A 145 ? HIS A 138 ILE A 145 
HELX_LH_PP_P5 HELX_LH_PP_P PRO A 146 ? PRO A 146 ? PRO A 146 PRO A 146 
HELX_RH_AL_P1 HELX_RH_AL_P ALA A 147 ? ASP A 153 ? ALA A 147 ASP A 153 
BEND14        BEND         TYR A 154 ? TYR A 154 ? TYR A 154 TYR A 154 
TURN_TY1_P11  TURN_TY1_P   PRO A 155 ? ARG A 157 ? PRO A 155 ARG A 157 
TURN_TY1_P12  TURN_TY1_P   ALA A 160 ? SER A 161 ? ALA A 160 SER A 161 
STRN16        STRN         MET A 162 ? GLY A 166 ? MET A 162 GLY A 166 
TURN_TY1_P13  TURN_TY1_P   GLU A 168 ? GLY A 169 ? GLU A 168 GLY A 169 
BEND15        BEND         GLY A 170 ? GLY A 170 ? GLY A 170 GLY A 170 
STRN17        STRN         SER A 174 ? SER A 174 ? SER A 174 SER A 174 
TURN_TY1_P14  TURN_TY1_P   GLU A 176 ? GLY A 177 ? GLU A 176 GLY A 177 
BEND16        BEND         VAL A 178 ? VAL A 178 ? VAL A 178 VAL A 178 
STRN18        STRN         PRO A 182 ? CYS A 185 ? PRO A 182 CYS A 185 
TURN_TY1_P15  TURN_TY1_P   ARG A 186 ? GLY A 187 ? ARG A 186 GLY A 187 
STRN19        STRN         VAL A 188 ? TRP A 195 ? VAL A 188 TRP A 195 
BEND17        BEND         VAL A 198 ? PRO A 199 ? VAL A 198 PRO A 199 
TURN_TY1_P16  TURN_TY1_P   CYS A 200 ? ASP A 201 ? CYS A 200 ASP A 201 
BEND18        BEND         THR A 202 ? THR A 202 ? THR A 202 THR A 202 
HELX_LH_PP_P6 HELX_LH_PP_P LYS A 205 ? PRO A 206 ? LYS A 205 PRO A 206 
STRN20        STRN         GLY A 207 ? LYS A 211 ? GLY A 207 LYS A 211 
HELX_RH_3T_P2 HELX_RH_3T_P VAL A 212 ? TYR A 215 ? VAL A 212 TYR A 215 
HELX_RH_AL_P2 HELX_RH_AL_P LEU A 216 ? ARG A 225 ? LEU A 216 ARG A 225 
# 
