# Supplementary material for: FlatProt: 2D visualization eases protein structure comparison
Source: BMC Bioinformatics. 2025 Aug 13;26:210. doi: 10.1186/s12859-025-06233-x (PMC12344939; doi:10.1186/s12859-025-06233-x)
Supplement: Supplementary file 1 — Supplementary Material 1 [file 12859_2025_6233_MOESM1_ESM.zip › KLK/structures/Danio_rerio_GeneID=567711.cif]

data_Danio_rerio_GeneID=567711
# 
_entry.id   ? 
# 
_entity.id                         1      
_entity.type                       polymer 
_entity.pdbx_description           polymer-1 
_entity.formula_weight             24470.7 
_entity.pdbx_number_of_molecules        1 
# 
loop_
_struct_sheet.id 
_struct_sheet.number_strands 
A 2 
B 8 
C 6 
D 2 
# 
loop_
_struct_conf_type.id 
_struct_conf_type.criteria 
STRN         DSSP 
TURN_TY1_P   DSSP 
HELX_LH_PP_P DSSP 
BEND         DSSP 
HELX_RH_3T_P DSSP 
HELX_RH_AL_P DSSP 
# 
_struct_asym.id          A 
_struct_asym.entity_id   1 
# 
_software.pdbx_ordinal     1 
_software.name             dssp 
_software.version          4.4.10 
_software.date             ? 
_software.classification   'model annotation' 
# 
_entity_poly.entity_id                      1 
_entity_poly.type                           polypeptide(L) 
_entity_poly.nstd_linkage                   n 
_entity_poly.nstd_monomer                   n 
_entity_poly.pdbx_seq_one_letter_code       
;GIEDGTEAKPHSRPYMVSLQKNSKNSCGGSLITEEFVLTAAHCWGDVITVVVGAHDLSENETYDSFEVTSYIPHPEFSWQ
NYENDIMLLKLNKKVTLSNNVGLISLPKEDVKEDAVCSVAGWGRLWLNGPRPDRLMEAETVIVSGEECKRRWESFKPSKM
FCVYGHGGTCKGDSGGPLVCGEHAVGVTSFSDRSCNSRLLPNMYTKISAYLSWIQKITGKV
;
_entity_poly.pdbx_seq_one_letter_code_can   
;GIEDGTEAKPHSRPYMVSLQKNSKNSCGGSLITEEFVLTAAHCWGDVITVVVGAHDLSENETYDSFEVTSYIPHPEFSWQ
NYENDIMLLKLNKKVTLSNNVGLISLPKEDVKEDAVCSVAGWGRLWLNGPRPDRLMEAETVIVSGEECKRRWESFKPSKM
FCVYGHGGTCKGDSGGPLVCGEHAVGVTSFSDRSCNSRLLPNMYTKISAYLSWIQKITGKV
;
_entity_poly.pdbx_strand_id                 A 
# 
loop_
_dssp_struct_summary.entry_id 
_dssp_struct_summary.label_comp_id 
_dssp_struct_summary.label_asym_id 
_dssp_struct_summary.label_seq_id 
_dssp_struct_summary.secondary_structure 
_dssp_struct_summary.ss_bridge 
_dssp_struct_summary.helix_3_10 
_dssp_struct_summary.helix_alpha 
_dssp_struct_summary.helix_pi 
_dssp_struct_summary.helix_pp 
_dssp_struct_summary.bend 
_dssp_struct_summary.chirality 
_dssp_struct_summary.sheet 
_dssp_struct_summary.strand 
_dssp_struct_summary.ladder_1 
_dssp_struct_summary.ladder_2 
_dssp_struct_summary.accessibility 
_dssp_struct_summary.TCO 
_dssp_struct_summary.kappa 
_dssp_struct_summary.alpha 
_dssp_struct_summary.phi 
_dssp_struct_summary.psi 
_dssp_struct_summary.x_ca 
_dssp_struct_summary.y_ca 
_dssp_struct_summary.z_ca 
Danio_rerio_GeneID=567711 GLY A 1   . . . . . . . . . . . . ? .      .     .      .      166.8  -0.1  11.4  -4.1  
Danio_rerio_GeneID=567711 ILE A 2   E . > . . . . - A A A . ? -0.927 .     -133.6 -91.0  106.7  0.8   9.8   -7.4  
Danio_rerio_GeneID=567711 GLU A 3   E . 3 . . . S + A A A . ? -0.505 89.5  2.1    -61.2  130.8  3.5   12.0  -9.0  
Danio_rerio_GeneID=567711 ASP A 4   T . 3 . . . S + . . . . ? 0.853  107.2 134.7  61.2   25.1   2.7   12.6  -12.7 
Danio_rerio_GeneID=567711 GLY A 5   . . < . . . . - . . . . ? -0.475 49.6  -127.7 -94.0  174.1  -0.6  10.6  -12.3 
Danio_rerio_GeneID=567711 THR A 6   E . . . . . . - B C B . ? -0.887 36.8  -82.6  -120.5 154.6  -4.1  11.4  -13.4 
Danio_rerio_GeneID=567711 GLU A 7   E . . . . > . - B C B . ? -0.391 51.4  -119.8 -54.6  132.7  -7.3  11.5  -11.4 
Danio_rerio_GeneID=567711 ALA A 8   P . . . . P . - . . . . ? -0.445 29.9  -98.3  -70.7  144.7  -8.8  8.0   -11.0 
Danio_rerio_GeneID=567711 LYS A 9   P . > . . P . - . . . . ? -0.498 59.9  -88.3  -57.8  128.3  -12.1 7.2   -12.4 
Danio_rerio_GeneID=567711 PRO A 10  T . 3 . . < S - . . . . ? -0.246 105.9 -6.0   -47.7  125.1  -14.4 7.5   -9.4  
Danio_rerio_GeneID=567711 HIS A 11  T . 3 . . . S + . . . . ? 0.608  91.8  126.1  67.2   14.3   -14.7 4.2   -7.5  
Danio_rerio_GeneID=567711 SER A 12  S . < . . . S + . . . . ? 0.601  76.2  49.0   -73.4  -11.8  -12.6 2.4   -10.1 
Danio_rerio_GeneID=567711 ARG A 13  . . > . . . . + . . . . ? -0.597 66.8  165.4  -123.5 72.3   -10.4 1.3   -7.2  
Danio_rerio_GeneID=567711 PRO A 14  T . 3 . . . S + . . . . ? 0.642  72.7  58.4   -73.2  -9.5   -12.9 0.0   -4.7  
Danio_rerio_GeneID=567711 TYR A 15  T . 3 . . . S + . . . . ? 0.562  80.0  109.2  -91.4  -18.6  -10.2 -1.7  -2.6  
Danio_rerio_GeneID=567711 MET A 16  E . < . . . . - C K J . ? -0.464 49.7  -170.5 -65.9  133.6  -8.2  1.5   -2.0  
Danio_rerio_GeneID=567711 VAL A 17  E . . . . . . - C K J K ? -0.945 18.5  -135.6 -127.6 148.2  -8.3  2.8   1.6   
Danio_rerio_GeneID=567711 SER A 18  E . . . . . . - C K J K ? -0.914 12.1  -153.3 -100.8 116.8  -7.2  6.0   3.3   
Danio_rerio_GeneID=567711 LEU A 19  E . . . . . . - C K J K ? -0.854 24.7  -160.2 -86.6  125.3  -5.4  5.7   6.5   
Danio_rerio_GeneID=567711 GLN A 20  E . . . . . . - C K J K ? -0.835 26.4  -169.6 -122.6 140.8  -6.0  8.9   8.5   
Danio_rerio_GeneID=567711 LYS A 21  E . > . . . S - C K J . ? -1.000 91.4  -11.2  -116.1 119.6  -4.4  10.8  11.3  
Danio_rerio_GeneID=567711 ASN A 22  T . 3 . . . S - . . . . ? 0.903  130.5 -57.4  55.7   36.3   -6.6  13.7  12.6  
Danio_rerio_GeneID=567711 SER A 23  T . 3 . . . S + . . . . ? 0.617  115.7 115.4  76.9   8.2    -8.9  13.2  9.4   
Danio_rerio_GeneID=567711 LYS A 24  E . < . . . S - C L J . ? -0.959 77.2  -103.7 -110.2 138.3  -5.9  13.8  7.1   
Danio_rerio_GeneID=567711 ASN A 25  E . . . . . . + C L J . ? -0.356 45.6  162.4  -58.2  127.2  -4.6  11.1  4.8   
Danio_rerio_GeneID=567711 SER A 26  E . . . . . . - C L . . ? 0.661  62.4  -9.2   -117.9 -34.7  -1.4  9.7   6.3   
Danio_rerio_GeneID=567711 CYS A 27  E . . . . . . - C L J . ? -0.949 63.7  -119.3 -152.4 167.3  -1.0  6.4   4.4   
Danio_rerio_GeneID=567711 GLY A 28  E . . . . . . + C L J . ? -0.547 28.0  171.0  -105.5 177.3  -2.7  4.1   2.0   
Danio_rerio_GeneID=567711 GLY A 29  E . . . . . . - C L J . ? -0.959 26.1  -112.4 -167.0 178.7  -3.9  0.5   2.2   
Danio_rerio_GeneID=567711 SER A 30  E . . . . . . - C L J L ? -0.998 20.0  -129.3 -131.9 132.4  -5.8  -2.3  0.6   
Danio_rerio_GeneID=567711 LEU A 31  E . . . . . . + C L . L ? -0.729 35.3  163.9  -75.3  112.4  -8.9  -4.0  1.7   
Danio_rerio_GeneID=567711 ILE A 32  . . . . . . . + . . . . ? 0.627  69.7  8.9    -111.8 -16.2  -8.0  -7.7  1.5   
Danio_rerio_GeneID=567711 THR A 33  S . . . . . S - . . . . ? -0.892 88.9  -94.8  -142.4 174.9  -10.9 -9.0  3.7   
Danio_rerio_GeneID=567711 GLU A 34  S . . . . . S + . . . . ? 0.668  127.4 27.2   -69.0  -5.1   -14.1 -7.4  5.2   
Danio_rerio_GeneID=567711 GLU A 35  S . . . . . S + . . . . ? 0.442  110.2 75.1   -132.4 -8.0   -12.0 -6.9  8.4   
Danio_rerio_GeneID=567711 PHE A 36  E . . . . . . - C M . M ? -0.952 51.0  -166.3 -123.4 135.8  -8.4  -6.7  7.3   
Danio_rerio_GeneID=567711 VAL A 37  E . . . . . . - C M L M ? -0.955 15.4  -143.6 -112.4 128.9  -6.4  -3.9  5.6   
Danio_rerio_GeneID=567711 LEU A 38  E . . . . . . + C M L M ? -0.852 38.5  141.4  -91.7  128.7  -3.0  -4.6  4.1   
Danio_rerio_GeneID=567711 THR A 39  E . . . . . . - C M . M ? -0.808 50.8  -68.6  -151.4 -175.4 -0.5  -1.7  4.5   
Danio_rerio_GeneID=567711 ALA A 40  . . > . . . . - . . . . ? -0.696 29.5  -136.5 -89.5  144.5  3.1   -0.9  5.2   
Danio_rerio_GeneID=567711 ALA A 41  G . > . . . S + . . . . ? 0.815  104.3 64.8   -65.1  -31.8  4.7   -1.5  8.6   
Danio_rerio_GeneID=567711 HIS A 42  G . 3 . . . S + . . . . ? 0.611  86.9  73.2   -71.1  -4.7   6.4   1.8   8.5   
Danio_rerio_GeneID=567711 CYS A 43  G . X . . . S + . . . . ? 0.383  72.6  135.7  -86.1  7.4    2.9   3.3   8.6   
Danio_rerio_GeneID=567711 TRP A 44  T . < . . . . + . . . . ? -0.219 68.7  7.7    -61.4  136.8  2.7   2.4   12.3  
Danio_rerio_GeneID=567711 GLY A 45  T . 3 . . . S + . . . . ? 0.427  104.4 93.5   80.6   -5.9   1.4   4.9   14.8  
Danio_rerio_GeneID=567711 ASP A 46  S . < . . . S + . . . . ? 0.448  70.7  84.6   -97.0  1.7    0.3   7.3   12.1  
Danio_rerio_GeneID=567711 VAL A 47  . . . . . . . + . . . . ? -0.880 28.2  151.8  -125.9 131.7  -3.4  5.9   11.8  
Danio_rerio_GeneID=567711 ILE A 48  S . . . . . S + . . . . ? 0.676  75.9  25.2   -113.9 -35.2  -6.5  6.6   13.8  
Danio_rerio_GeneID=567711 THR A 49  E . . . . . . - C N K N ? -0.958 61.2  -144.0 -139.2 141.1  -9.1  5.9   11.2  
Danio_rerio_GeneID=567711 VAL A 50  E . . . . . . - C N K N ? -0.957 19.3  -158.7 -103.8 124.8  -9.5  3.8   8.1   
Danio_rerio_GeneID=567711 VAL A 51  E . . . . . . - C N K N ? -0.913 10.5  -174.9 -107.7 125.4  -11.6 5.4   5.3   
Danio_rerio_GeneID=567711 VAL A 52  E . . . . . . + C N K N ? -0.860 61.0  24.7   -118.0 146.5  -13.2 3.1   2.7   
Danio_rerio_GeneID=567711 GLY A 53  S . . . . . S + . . . . ? 0.535  81.2  140.4  88.4   7.3    -15.2 4.0   -0.5  
Danio_rerio_GeneID=567711 ALA A 54  . . . . . . . + . . . . ? -0.713 22.2  161.9  -92.0  124.3  -13.7 7.5   -0.9  
Danio_rerio_GeneID=567711 HIS A 55  S . . . . . S + . . . . ? 0.683  82.2  35.7   -91.9  -39.2  -12.8 8.9   -4.3  
Danio_rerio_GeneID=567711 ASP A 56  B . . . . . . - D Q P . ? -0.976 61.2  -169.9 -120.6 122.1  -12.7 12.6  -2.9  
Danio_rerio_GeneID=567711 LEU A 57  S . . . . . S + . . . . ? 0.562  86.2  60.2   -89.4  -10.2  -11.4 13.3  0.6   
Danio_rerio_GeneID=567711 SER A 58  S . . . . . S + . . . . ? 0.679  97.9  71.2   -89.5  -17.2  -12.6 17.0  0.6   
Danio_rerio_GeneID=567711 GLU A 59  S . . . . . S - . . . . ? -0.518 89.5  -108.6 -107.8 163.1  -16.5 16.1  0.0   
Danio_rerio_GeneID=567711 ASN A 60  . . . . . . . + . . . . ? -0.343 62.5  157.6  -64.0  17.7   -19.5 14.6  2.1   
Danio_rerio_GeneID=567711 GLU A 61  . . . . . . . - . . . . ? -0.498 58.9  -101.0 -48.6  131.6  -19.1 11.4  -0.3  
Danio_rerio_GeneID=567711 THR A 62  . . . . . . . + . . . . ? -0.722 66.0  155.2  -57.6  81.4   -20.7 8.4   1.5   
Danio_rerio_GeneID=567711 TYR A 63  . . . . . . . - . . . . ? -0.958 37.4  -130.7 -107.8 147.3  -17.5 6.9   2.8   
Danio_rerio_GeneID=567711 ASP A 64  E . . . . . . - C O N . ? -0.849 15.7  -153.2 -94.0  139.5  -17.3 4.6   5.8   
Danio_rerio_GeneID=567711 SER A 65  E . . . . . . - C O N . ? -0.950 10.4  -168.5 -115.8 140.9  -14.8 5.1   8.6   
Danio_rerio_GeneID=567711 PHE A 66  E . . . . . . - C O N . ? -0.986 19.0  -126.8 -130.3 140.4  -13.5 2.4   10.8  
Danio_rerio_GeneID=567711 GLU A 67  E . . . . . . - C O N . ? -0.604 28.1  -123.6 -78.3  145.4  -11.4 2.3   14.0  
Danio_rerio_GeneID=567711 VAL A 68  E . . . . . . - C O O . ? -0.791 26.8  -179.5 -89.9  126.4  -8.4  0.1   14.0  
Danio_rerio_GeneID=567711 THR A 69  E . . . . . . + C O . . ? 0.723  68.1  22.9   -97.7  -25.2  -8.4  -2.5  16.8  
Danio_rerio_GeneID=567711 SER A 70  E . . . . . . - C O O . ? -0.988 55.9  -156.0 -148.2 133.6  -5.1  -4.1  16.1  
Danio_rerio_GeneID=567711 TYR A 71  E . . . . . . - C O O . ? -0.957 17.0  -177.4 -101.9 117.9  -1.8  -3.2  14.4  
Danio_rerio_GeneID=567711 ILE A 72  E . . . . . . - C O O . ? -0.750 4.3   -178.2 -121.0 81.2   0.0   -6.3  13.3  
Danio_rerio_GeneID=567711 PRO A 73  E . . . . . . - C O O . ? -0.489 44.9  -89.4  -73.8  147.8  3.4   -5.5  11.7  
Danio_rerio_GeneID=567711 HIS A 74  . . > . . . . - . . . . ? -0.418 38.9  -129.2 -52.0  133.6  5.6   -8.2  10.4  
Danio_rerio_GeneID=567711 PRO A 75  T . 3 . . . S + . . . . ? 0.746  105.9 50.9   -63.3  -22.4  7.8   -9.3  13.4  
Danio_rerio_GeneID=567711 GLU A 76  T . 3 . . . S + . . . . ? 0.231  77.8  134.8  -102.7 12.5   10.9  -9.0  11.5  
Danio_rerio_GeneID=567711 PHE A 77  . . < . . . . - . . . . ? -0.450 35.2  -167.0 -61.6  135.3  10.3  -5.5  10.2  
Danio_rerio_GeneID=567711 SER A 78  . . . > . . . - . . . . ? -0.994 26.1  -150.8 -129.9 134.7  13.4  -3.3  10.5  
Danio_rerio_GeneID=567711 TRP A 79  T . . 4 . . S + . . . . ? 0.664  94.8  66.6   -74.4  -9.0   13.7  0.6   10.1  
Danio_rerio_GeneID=567711 GLN A 80  T . . 4 . . S + . . . . ? 0.917  122.8 5.3    -82.9  -35.9  17.3  0.2   8.9   
Danio_rerio_GeneID=567711 ASN A 81  T . . 4 . . S - . . . . ? 0.449  88.0  -126.7 -133.3 -1.0   16.6  -1.6  5.7   
Danio_rerio_GeneID=567711 TYR A 82  . . > < . . . + . . . . ? 0.718  52.7  157.3  62.5   17.7   12.8  -1.6  5.3   
Danio_rerio_GeneID=567711 GLU A 83  T . 3 . . . . + . . . . ? -0.512 65.8  17.3   -64.7  144.4  12.9  -5.3  4.8   
Danio_rerio_GeneID=567711 ASN A 84  T . 3 . . . S + . . . . ? 0.857  78.1  169.3  65.1   23.3   9.5   -7.0  5.7   
Danio_rerio_GeneID=567711 ASP A 85  . . < . . . . + . . . . ? -0.490 32.4  116.8  -67.9  69.1   7.8   -3.6  5.5   
Danio_rerio_GeneID=567711 ILE A 86  . . . . . . . + . . . . ? -0.996 36.5  175.5  -141.5 139.1  4.2   -5.2  5.6   
Danio_rerio_GeneID=567711 MET A 87  E . . . . . . - C P M O ? -0.998 19.8  -141.8 -146.7 144.4  1.4   -4.8  8.2   
Danio_rerio_GeneID=567711 LEU A 88  E . . . . . . - C P M O ? -0.899 11.9  -154.6 -105.9 134.8  -2.2  -5.9  8.7   
Danio_rerio_GeneID=567711 LEU A 89  E . . . . . . - C P M O ? -0.966 6.4   -149.1 -107.4 127.2  -4.8  -3.7  10.3  
Danio_rerio_GeneID=567711 LYS A 90  E . . . . . . - C P M O ? -0.867 16.3  -140.6 -94.3  127.3  -7.8  -5.3  12.0  
Danio_rerio_GeneID=567711 LEU A 91  E . . . . . . - C P . O ? -0.548 16.9  -123.4 -86.9  151.5  -10.9 -3.2  11.9  
Danio_rerio_GeneID=567711 ASN A 92  S . . . . . S + . . . . ? 0.673  94.9  11.5   -71.1  -9.9   -13.3 -2.9  14.8  
Danio_rerio_GeneID=567711 LYS A 93  S . . . . . S - . . . . ? -0.978 91.5  -83.1  -157.1 164.4  -16.2 -4.2  12.4  
Danio_rerio_GeneID=567711 LYS A 94  P . . . . > . - . . . . ? -0.464 42.7  -121.8 -73.7  138.1  -16.7 -5.8  9.0   
Danio_rerio_GeneID=567711 VAL A 95  P . . . . P . - . . . . ? -0.564 22.0  -125.5 -75.4  139.7  -16.8 -3.5  6.0   
Danio_rerio_GeneID=567711 THR A 96  P . . . . P . - . . . . ? -0.812 25.8  -132.6 -85.5  117.3  -20.1 -3.6  3.9   
Danio_rerio_GeneID=567711 LEU A 97  P . . . . < . + . . . . ? -0.477 41.0  147.5  -71.4  143.5  -19.2 -4.4  0.3   
Danio_rerio_GeneID=567711 SER A 98  . . . . . . . - . . . . ? -0.784 65.1  -69.9  -153.5 -171.9 -20.9 -2.2  -2.3  
Danio_rerio_GeneID=567711 ASN A 99  S . . . . . S + . . . . ? 0.748  135.5 37.0   -66.0  -16.0  -20.3 -0.6  -5.8  
Danio_rerio_GeneID=567711 ASN A 100 S . . . . . S + . . . . ? 0.560  113.6 59.3   -112.1 -15.6  -17.7 1.7   -4.1  
Danio_rerio_GeneID=567711 VAL A 101 . . . . . . . + . . . . ? -0.976 66.0  149.0  -124.2 117.5  -16.2 -0.7  -1.6  
Danio_rerio_GeneID=567711 GLY A 102 . . . . . . . - . . . . ? -0.901 39.7  -107.8 -142.7 169.2  -14.5 -3.9  -2.7  
Danio_rerio_GeneID=567711 LEU A 103 . . . . . . . - . . . . ? -0.702 21.7  -139.7 -96.6  148.9  -11.8 -6.4  -2.0  
Danio_rerio_GeneID=567711 ILE A 104 . . . . . . . - . . . . ? -0.908 22.5  -124.9 -106.5 136.6  -8.5  -6.9  -3.8  
Danio_rerio_GeneID=567711 SER A 105 B . . . . > . - B D C . ? -0.543 19.5  -124.2 -77.4  148.3  -7.2  -10.4 -4.4  
Danio_rerio_GeneID=567711 LEU A 106 P . . . . P . - . . . . ? -0.625 34.3  -98.3  -88.8  147.7  -3.8  -11.5 -3.4  
Danio_rerio_GeneID=567711 PRO A 107 P . . . . < . - . . . . ? -0.347 18.1  -154.7 -66.9  144.0  -1.4  -12.9 -5.9  
Danio_rerio_GeneID=567711 LYS A 108 S . . . . . S + . . . . ? 0.760  81.1  5.6    -82.5  -31.0  -1.1  -16.7 -6.2  
Danio_rerio_GeneID=567711 GLU A 109 S . . . . . S - . . . . ? -0.899 94.0  -74.1  -141.1 174.5  2.4   -16.4 -7.6  
Danio_rerio_GeneID=567711 ASP A 110 P . . . . > . - . . . . ? -0.327 46.3  -120.6 -70.9  150.2  5.0   -13.8 -8.3  
Danio_rerio_GeneID=567711 VAL A 111 P . . . . P . - . . . . ? -0.650 30.4  -109.1 -91.8  152.0  4.5   -11.5 -11.3 
Danio_rerio_GeneID=567711 LYS A 112 P . > . . P . - . . . . ? -0.411 36.8  -88.9  -80.0  156.7  7.1   -11.3 -14.1 
Danio_rerio_GeneID=567711 GLU A 113 T . 3 . . < S + . . . . ? -0.211 113.3 27.9   -55.1  142.0  9.5   -8.6  -14.9 
Danio_rerio_GeneID=567711 ASP A 114 T . 3 . . . S + . . . . ? 0.478  83.5  151.4  82.4   -1.5   8.0   -5.9  -17.3 
Danio_rerio_GeneID=567711 ALA A 115 . . < . . . . - . . . . ? -0.445 48.7  -121.3 -56.2  136.9  4.5   -6.6  -16.1 
Danio_rerio_GeneID=567711 VAL A 116 E . . . . . . + B E D . ? -0.747 41.3  172.8  -84.4  128.0  2.4   -3.5  -16.3 
Danio_rerio_GeneID=567711 CYS A 117 E . . . . . . - B E D . ? -0.766 21.3  -136.9 -130.7 170.1  1.0   -2.5  -13.0 
Danio_rerio_GeneID=567711 SER A 118 E . . . . . . - B E D E ? -0.955 9.4   -166.1 -132.0 154.5  -1.0  0.3   -11.5 
Danio_rerio_GeneID=567711 VAL A 119 E . . . . . . - B E D E ? -0.954 5.8   -173.1 -134.2 150.1  -0.8  2.4   -8.3  
Danio_rerio_GeneID=567711 ALA A 120 E . . . . . . + B E D . ? -0.990 16.3  132.5  -143.6 149.0  -3.3  4.7   -6.7  
Danio_rerio_GeneID=567711 GLY A 121 E . . . . . . - B E D . ? -0.976 52.2  -120.2 179.0  170.8  -3.3  7.1   -3.7  
Danio_rerio_GeneID=567711 TRP A 122 . . . . . . . + . . . . ? -0.050 69.9  120.1  -110.4 15.4   -4.0  10.5  -2.0  
Danio_rerio_GeneID=567711 GLY A 123 S . . . . . S - . . . . ? 0.066  75.6  -50.9  -65.1  -166.2 -0.4  11.2  -1.1  
Danio_rerio_GeneID=567711 ARG A 124 . . . . . . . - . . . . ? -0.403 40.1  -133.6 -71.3  145.9  1.6   14.3  -2.2  
Danio_rerio_GeneID=567711 LEU A 125 S . . . . . S - . . . . ? 0.748  87.7  -15.2  -74.4  -18.4  1.7   15.2  -6.0  
Danio_rerio_GeneID=567711 TRP A 126 S . > . . . S - . . . . ? -0.949 105.3 -47.5  -166.9 173.8  5.5   15.7  -5.6  
Danio_rerio_GeneID=567711 LEU A 127 T . 3 . . . S - . . . . ? -0.289 129.6 -7.3   -58.1  108.8  8.1   16.2  -2.8  
Danio_rerio_GeneID=567711 ASN A 128 T . 3 . . . S + . . . . ? 0.680  108.5 131.5  83.8   5.8    6.5   18.9  -0.5  
Danio_rerio_GeneID=567711 GLY A 129 . . < . . . . - . . . . ? -0.285 63.9  -72.7  -78.4  178.0  3.7   19.5  -2.9  
Danio_rerio_GeneID=567711 PRO A 130 P . . . . > . - . . . . ? -0.303 41.8  -115.7 -70.2  158.4  -0.0  19.7  -2.2  
Danio_rerio_GeneID=567711 ARG A 131 P . . . . P . - . . . . ? -0.848 32.0  -126.9 -90.9  122.8  -2.2  16.7  -1.3  
Danio_rerio_GeneID=567711 PRO A 132 P . . . . < . - . . . . ? -0.420 4.8   -147.2 -66.2  149.5  -4.8  16.0  -3.9  
Danio_rerio_GeneID=567711 ASP A 133 S . . . . . S + . . . . ? 0.756  82.9  62.4   -83.1  -26.8  -8.5  15.8  -2.7  
Danio_rerio_GeneID=567711 ARG A 134 B . . . . . S - D R P . ? -0.754 99.4  -93.9  -104.6 146.4  -9.2  13.3  -5.4  
Danio_rerio_GeneID=567711 LEU A 135 . . . . . . . - . . . . ? -0.381 41.7  -155.0 -60.5  128.2  -7.7  9.8   -5.9  
Danio_rerio_GeneID=567711 MET A 136 E . . . . . . - B F B D ? -0.773 11.0  -171.9 -105.2 153.8  -4.8  9.8   -8.2  
Danio_rerio_GeneID=567711 GLU A 137 E . . . . . . - B F B D ? -0.990 6.5   -179.6 -144.6 153.6  -3.5  6.8   -10.3 
Danio_rerio_GeneID=567711 ALA A 138 E . . . . . . - B F . D ? -0.982 26.3  -119.8 -147.8 152.7  -0.5  6.0   -12.6 
Danio_rerio_GeneID=567711 GLU A 139 E . . . . . . + B F . D ? -0.796 36.5  171.9  -92.8  138.1  0.7   3.1   -14.6 
Danio_rerio_GeneID=567711 THR A 140 E . . . . . . - B F F D ? -0.853 21.5  -133.1 -138.5 172.7  4.1   1.5   -13.8 
Danio_rerio_GeneID=567711 VAL A 141 E . . . . . . - B F F D ? -0.979 22.6  -113.3 -133.8 146.0  6.3   -1.4  -14.7 
Danio_rerio_GeneID=567711 ILE A 142 E . . . . > . - B F F . ? -0.628 34.7  -143.9 -76.6  132.9  8.2   -4.0  -12.8 
Danio_rerio_GeneID=567711 VAL A 143 P . . . . P . - . . . . ? -0.628 24.6  -90.2  -97.6  159.4  12.0  -3.7  -13.2 
Danio_rerio_GeneID=567711 SER A 144 P . . > . < . - . . . . ? -0.232 29.1  -122.9 -67.8  148.4  14.5  -6.4  -13.4 
Danio_rerio_GeneID=567711 GLY A 145 H . . > . . S + . . . . ? 0.858  112.3 55.2   -55.9  -37.2  16.2  -7.6  -10.2 
Danio_rerio_GeneID=567711 GLU A 146 H . . > . . S + . . . . ? 0.917  108.4 46.6   -63.5  -46.6  19.6  -6.9  -11.7 
Danio_rerio_GeneID=567711 GLU A 147 H . . > . . S + . . . . ? 0.907  112.5 50.9   -62.9  -40.0  18.7  -3.3  -12.4 
Danio_rerio_GeneID=567711 CYS A 148 H . . X . . S + . . . . ? 0.901  107.1 52.9   -66.9  -38.7  17.2  -3.0  -8.9  
Danio_rerio_GeneID=567711 LYS A 149 H . . < . . S + . . . . ? 0.847  106.5 54.1   -66.1  -33.2  20.3  -4.3  -7.3  
Danio_rerio_GeneID=567711 ARG A 150 H . . < . . S + . . . . ? 0.825  118.6 34.7   -70.5  -24.2  22.4  -1.7  -9.3  
Danio_rerio_GeneID=567711 ARG A 151 H . . < . . S + . . . . ? 0.778  121.1 44.0   -105.3 -32.5  20.2  1.1   -8.0  
Danio_rerio_GeneID=567711 TRP A 152 . . > < . . . - . . . . ? -0.960 57.4  -167.0 -120.3 115.2  19.4  -0.1  -4.5  
Danio_rerio_GeneID=567711 GLU A 153 T . 3 . . . S + . . . . ? 0.874  93.8  51.6   -66.0  -26.1  22.1  -1.6  -2.3  
Danio_rerio_GeneID=567711 SER A 154 T . 3 . . . S + . . . . ? 0.409  82.7  131.9  -93.4  4.2    19.4  -2.9  0.2   
Danio_rerio_GeneID=567711 PHE A 155 . . < . . . . - . . . . ? -0.384 34.3  -173.5 -70.3  129.7  17.4  -4.6  -2.6  
Danio_rerio_GeneID=567711 LYS A 156 . . > > . . . - . . . . ? -0.938 13.3  -160.1 -122.6 111.4  16.3  -8.1  -2.0  
Danio_rerio_GeneID=567711 PRO A 157 T . 3 4 . . S + . . . . ? 0.775  91.7  58.7   -63.1  -25.9  14.6  -9.7  -5.0  
Danio_rerio_GeneID=567711 SER A 158 T . 3 4 . . S + . . . . ? 0.686  121.9 24.2   -73.8  -12.0  13.0  -12.4 -2.8  
Danio_rerio_GeneID=567711 LYS A 159 T . < 4 . . S + . . . . ? 0.566  117.8 49.9   -131.2 -9.4   11.3  -9.7  -0.7  
Danio_rerio_GeneID=567711 MET A 160 E . . < . . . - B G . G ? -0.941 52.4  -147.8 -145.0 152.5  10.9  -6.6  -2.9  
Danio_rerio_GeneID=567711 PHE A 161 E . . . . . . - B G . G ? -0.893 10.8  -151.4 -109.2 144.3  9.9   -5.1  -6.2  
Danio_rerio_GeneID=567711 CYS A 162 E . . . . . . - B G . G ? -0.966 20.9  -174.2 -105.9 132.7  11.3  -2.2  -8.1  
Danio_rerio_GeneID=567711 VAL A 163 E . . . . . . + B G F G ? -0.974 11.1  175.6  -131.0 144.6  8.9   -0.3  -10.3 
Danio_rerio_GeneID=567711 TYR A 164 E . . . . . . + B G F . ? -0.993 19.1  122.4  -139.7 144.4  9.3   2.6   -12.7 
Danio_rerio_GeneID=567711 GLY A 165 E . . . . . S - B G F . ? -0.951 73.9  -47.2  -176.9 -176.7 6.9   4.3   -15.1 
Danio_rerio_GeneID=567711 HIS A 166 S . . . . . S + . . . . ? -0.615 120.9 13.6   -68.5  58.4   5.2   7.6   -16.2 
Danio_rerio_GeneID=567711 GLY A 167 . . . . . . . - . . . . ? -0.478 67.2  -158.2 147.6  162.3  4.5   8.3   -12.4 
Danio_rerio_GeneID=567711 GLY A 168 E . . . . . . - A B A . ? -0.946 27.6  -84.2  -159.0 171.0  5.3   7.2   -8.9  
Danio_rerio_GeneID=567711 THR A 169 E . . . . . . - A B A . ? -0.537 39.9  -175.9 -83.7  151.2  4.4   7.2   -5.3  
Danio_rerio_GeneID=567711 CYS A 170 . . > . . . . - . . . . ? -0.763 43.3  -41.9  -133.8 -178.4 4.9   9.9   -3.0  
Danio_rerio_GeneID=567711 LYS A 171 T . 3 . . . S + . . . . ? -0.218 125.4 26.9   -52.8  130.7  4.5   10.8  0.7   
Danio_rerio_GeneID=567711 GLY A 172 T . 3 . . . S + . . . . ? 0.047  99.2  86.1   103.8  -19.5  1.2   9.5   2.0   
Danio_rerio_GeneID=567711 ASP A 173 . . X . . . . + . . . . ? 0.436  57.8  129.2  -91.1  -8.4   0.9   6.7   -0.5  
Danio_rerio_GeneID=567711 SER A 174 T . 3 . . . S + . . . . ? -0.267 71.6  22.2   -46.6  135.0  2.9   4.4   1.7   
Danio_rerio_GeneID=567711 GLY A 175 T . 3 . . . S + . . . . ? 0.189  91.1  129.8  93.5   -19.0  1.1   1.2   2.2   
Danio_rerio_GeneID=567711 GLY A 176 P . < . . > . - . . . . ? -0.292 61.9  -94.7  -67.6  162.3  -1.1  1.4   -0.9  
Danio_rerio_GeneID=567711 PRO A 177 E . . . . P . - B H . H ? -0.499 15.2  -144.1 -88.5  135.6  -1.2  -1.6  -3.3  
Danio_rerio_GeneID=567711 LEU A 178 E . . . . < . - B H E H ? -0.933 31.9  -157.6 -80.1  118.9  0.8   -2.2  -6.5  
Danio_rerio_GeneID=567711 VAL A 179 E . . . . . . + B H E H ? -0.882 21.5  179.4  -115.9 123.0  -1.8  -3.8  -8.7  
Danio_rerio_GeneID=567711 CYS A 180 E . > . . . S - B H . H ? -0.982 71.3  -39.5  -117.3 116.9  -1.1  -6.0  -11.7 
Danio_rerio_GeneID=567711 GLY A 181 T . 3 . . . S - . . . . ? -0.517 125.1 -26.1  64.7   -118.3 -4.2  -7.3  -13.4 
Danio_rerio_GeneID=567711 GLU A 182 T . 3 . . . S + . . . . ? 0.298  121.0 86.7   -110.8 7.7    -6.7  -8.1  -10.7 
Danio_rerio_GeneID=567711 HIS A 183 E . < . . . S - B I C H ? -0.891 72.5  -128.6 -119.8 142.9  -4.1  -8.8  -8.0  
Danio_rerio_GeneID=567711 ALA A 184 E . . . . . . + B I . H ? -0.785 33.4  168.4  -78.8  117.2  -2.2  -6.8  -5.4  
Danio_rerio_GeneID=567711 VAL A 185 E . . . . . . + B I . . ? 0.613  57.1  23.6   -111.1 -12.8  1.3   -7.9  -6.0  
Danio_rerio_GeneID=567711 GLY A 186 E . . . . . . - B I I H ? -0.978 60.0  -133.6 -149.9 160.9  3.1   -5.2  -3.8  
Danio_rerio_GeneID=567711 VAL A 187 E . . . . . . - B I I H ? -0.973 39.0  -109.6 -116.7 124.5  2.9   -2.8  -0.9  
Danio_rerio_GeneID=567711 THR A 188 E . . . . . . + B I I . ? -0.368 51.8  161.1  -54.5  116.8  4.2   0.8   -1.4  
Danio_rerio_GeneID=567711 SER A 189 E . . . . . . - B I . . ? 0.823  48.5  -25.3  -107.1 -78.4  7.3   0.8   0.8   
Danio_rerio_GeneID=567711 PHE A 190 E . . . . . . - B I I . ? -0.956 50.3  -173.3 -143.7 158.5  9.9   3.5   0.1   
Danio_rerio_GeneID=567711 SER A 191 . . . . . . . - . . . . ? -0.878 35.6  -79.8  -140.9 171.6  11.1  5.8   -2.7  
Danio_rerio_GeneID=567711 ASP A 192 . . > . . . . - . . . . ? -0.270 52.0  -97.6  -67.5  169.3  13.8  8.3   -3.5  
Danio_rerio_GeneID=567711 ARG A 193 T . 3 . . . S + . . . . ? 0.660  123.8 61.6   -69.0  -14.0  13.6  12.0  -2.3  
Danio_rerio_GeneID=567711 SER A 194 T . 3 . . . S - . . . . ? 0.312  101.7 -134.3 -98.7  16.6   12.2  12.9  -5.7  
Danio_rerio_GeneID=567711 CYS A 195 S . < . . . S + . . . . ? -0.056 98.4  29.3   60.6   -36.0  9.1   10.6  -5.2  
Danio_rerio_GeneID=567711 ASN A 196 S . . . . . S + . . . . ? -0.306 84.3  177.0  -151.8 56.6   9.7   9.3   -8.8  
Danio_rerio_GeneID=567711 SER A 197 . . . . . . . - . . . . ? -0.338 33.0  -143.1 -67.5  140.4  13.3  9.6   -9.5  
Danio_rerio_GeneID=567711 ARG A 198 S . . . . . S + . . . . ? 0.717  105.7 49.0   -71.4  -15.7  14.6  8.4   -12.9 
Danio_rerio_GeneID=567711 LEU A 199 S . . . . . S + . . . . ? 0.858  116.5 37.0   -92.4  -39.9  17.7  7.2   -10.9 
Danio_rerio_GeneID=567711 LEU A 200 S . . . . . S - . . . . ? -0.959 79.5  -143.7 -123.0 115.4  16.0  5.4   -8.0  
Danio_rerio_GeneID=567711 PRO A 201 P . . . . > . - . . . . ? -0.250 31.9  -90.8  -68.9  159.1  12.8  3.4   -8.7  
Danio_rerio_GeneID=567711 ASN A 202 E . . . . P . - B J G . ? -0.518 43.5  -133.8 -65.4  140.0  9.9   3.1   -6.2  
Danio_rerio_GeneID=567711 MET A 203 E . . . . < . - B J G I ? -0.832 22.0  -173.7 -104.0 138.7  10.2  0.2   -3.8  
Danio_rerio_GeneID=567711 TYR A 204 E . . . . . . - B J G I ? -0.963 27.9  -119.1 -129.1 139.9  7.4   -2.2  -3.0  
Danio_rerio_GeneID=567711 THR A 205 E . . . . . . - B J G I ? -0.694 36.7  -118.3 -73.5  128.0  7.2   -5.0  -0.5  
Danio_rerio_GeneID=567711 LYS A 206 E . > . . . . - B J . I ? -0.630 22.4  -163.1 -73.3  112.7  6.6   -8.3  -2.4  
Danio_rerio_GeneID=567711 ILE A 207 G . > . . . S + . . . . ? 0.883  85.6  62.0   -67.5  -38.2  3.1   -9.7  -1.2  
Danio_rerio_GeneID=567711 SER A 208 G . > . . . S + . . . . ? 0.816  95.6  61.8   -59.3  -27.8  3.8   -13.2 -2.5  
Danio_rerio_GeneID=567711 ALA A 209 G . < . . . S + . . . . ? 0.659  112.2 37.6   -70.7  -11.9  6.7   -13.5 -0.1  
Danio_rerio_GeneID=567711 TYR A 210 G . < > . . S + . . . . ? 0.121  77.3  109.9  -129.7 18.0   4.3   -13.0 2.8   
Danio_rerio_GeneID=567711 LEU A 211 H . < > . . S + . . . . ? 0.904  81.4  52.5   -62.1  -42.2  1.2   -14.9 1.8   
Danio_rerio_GeneID=567711 SER A 212 H . . > . . S + . . . . ? 0.919  112.4 45.2   -60.2  -43.2  1.8   -17.6 4.5   
Danio_rerio_GeneID=567711 TRP A 213 H . . > . . S + . . . . ? 0.917  112.5 50.6   -64.8  -44.7  2.1   -14.9 7.1   
Danio_rerio_GeneID=567711 ILE A 214 H . . X . . S + . . . . ? 0.924  112.0 49.0   -61.2  -40.8  -1.0  -13.1 5.8   
Danio_rerio_GeneID=567711 GLN A 215 H . . X . . S + . . . . ? 0.867  104.4 57.8   -68.9  -41.9  -3.0  -16.3 5.9   
Danio_rerio_GeneID=567711 LYS A 216 H . . < . . S + . . . . ? 0.884  115.9 35.7   -57.6  -34.0  -1.9  -17.3 9.4   
Danio_rerio_GeneID=567711 ILE A 217 H . . < . . S + . . . . ? 0.905  126.5 34.8   -90.7  -41.3  -3.3  -14.1 10.7  
Danio_rerio_GeneID=567711 THR A 218 H . . < . . S - . . . . ? 0.687  86.8  -140.5 -94.5  -16.4  -6.4  -13.6 8.5   
Danio_rerio_GeneID=567711 GLY A 219 S . . < . . S + . . . . ? 0.568  72.5  99.5   71.1   0.2    -7.4  -17.2 8.1   
Danio_rerio_GeneID=567711 LYS A 220 . . . . . . . . . . . . ? -0.974 .     .      -129.7 116.0  -8.2  -16.2 4.4   
Danio_rerio_GeneID=567711 VAL A 221 . . . . . . . . . . . . ? -0.544 .     .      -148.3 .      -6.2  -16.7 1.0   
# 
loop_
_dssp_struct_ladder.id 
_dssp_struct_ladder.sheet_id 
_dssp_struct_ladder.range_id_1 
_dssp_struct_ladder.range_id_2 
_dssp_struct_ladder.type 
_dssp_struct_ladder.beg_1_label_comp_id 
_dssp_struct_ladder.beg_1_label_asym_id 
_dssp_struct_ladder.beg_1_label_seq_id 
_dssp_struct_ladder.pdbx_beg_1_PDB_ins_code 
_dssp_struct_ladder.end_1_label_comp_id 
_dssp_struct_ladder.end_1_label_asym_id 
_dssp_struct_ladder.end_1_label_seq_id 
_dssp_struct_ladder.pdbx_end_1_PDB_ins_code 
_dssp_struct_ladder.beg_1_auth_comp_id 
_dssp_struct_ladder.beg_1_auth_asym_id 
_dssp_struct_ladder.beg_1_auth_seq_id 
_dssp_struct_ladder.end_1_auth_comp_id 
_dssp_struct_ladder.end_1_auth_asym_id 
_dssp_struct_ladder.end_1_auth_seq_id 
_dssp_struct_ladder.beg_2_label_comp_id 
_dssp_struct_ladder.beg_2_label_asym_id 
_dssp_struct_ladder.beg_2_label_seq_id 
_dssp_struct_ladder.pdbx_beg_2_PDB_ins_code 
_dssp_struct_ladder.end_2_label_comp_id 
_dssp_struct_ladder.end_2_label_asym_id 
_dssp_struct_ladder.end_2_label_seq_id 
_dssp_struct_ladder.pdbx_end_2_PDB_ins_code 
_dssp_struct_ladder.beg_2_auth_comp_id 
_dssp_struct_ladder.beg_2_auth_asym_id 
_dssp_struct_ladder.beg_2_auth_seq_id 
_dssp_struct_ladder.end_2_auth_comp_id 
_dssp_struct_ladder.end_2_auth_asym_id 
_dssp_struct_ladder.end_2_auth_seq_id 
A A A B anti-parallel ILE A 2   ? GLU A 3   ? ILE A 2   GLU A 3   THR A 169 ? GLY A 168 ? THR A 169 GLY A 168 
B B C F anti-parallel THR A 6   ? GLU A 7   ? THR A 6   GLU A 7   GLU A 137 ? MET A 136 ? GLU A 137 MET A 136 
C B D I parallel      SER A 105 ? SER A 105 ? SER A 105 SER A 105 HIS A 183 ? HIS A 183 ? HIS A 183 HIS A 183 
D B E F anti-parallel VAL A 116 ? GLY A 121 ? VAL A 116 GLY A 121 VAL A 141 ? MET A 136 ? VAL A 141 MET A 136 
E B E H anti-parallel SER A 118 ? VAL A 119 ? SER A 118 VAL A 119 VAL A 179 ? LEU A 178 ? VAL A 179 LEU A 178 
F B F G anti-parallel THR A 140 ? ILE A 142 ? THR A 140 ILE A 142 GLY A 165 ? VAL A 163 ? GLY A 165 VAL A 163 
G B G J anti-parallel MET A 160 ? VAL A 163 ? MET A 160 VAL A 163 THR A 205 ? ASN A 202 ? THR A 205 ASN A 202 
H B H I anti-parallel PRO A 177 ? CYS A 180 ? PRO A 177 CYS A 180 VAL A 187 ? HIS A 183 ? VAL A 187 HIS A 183 
I B I J anti-parallel GLY A 186 ? PHE A 190 ? GLY A 186 PHE A 190 LYS A 206 ? MET A 203 ? LYS A 206 MET A 203 
J C K L anti-parallel MET A 16  ? LYS A 21  ? MET A 16  LYS A 21  SER A 30  ? LYS A 24  ? SER A 30  LYS A 24  
K C K N anti-parallel VAL A 17  ? GLN A 20  ? VAL A 17  GLN A 20  VAL A 52  ? THR A 49  ? VAL A 52  THR A 49  
L C L M anti-parallel SER A 30  ? LEU A 31  ? SER A 30  LEU A 31  LEU A 38  ? VAL A 37  ? LEU A 38  VAL A 37  
M C M P anti-parallel PHE A 36  ? THR A 39  ? PHE A 36  THR A 39  LYS A 90  ? MET A 87  ? LYS A 90  MET A 87  
N C N O anti-parallel THR A 49  ? VAL A 52  ? THR A 49  VAL A 52  GLU A 67  ? ASP A 64  ? GLU A 67  ASP A 64  
O C O P anti-parallel VAL A 68  ? PRO A 73  ? VAL A 68  PRO A 73  LEU A 91  ? MET A 87  ? LEU A 91  MET A 87  
P D Q R anti-parallel ASP A 56  ? ASP A 56  ? ASP A 56  ASP A 56  ARG A 134 ? ARG A 134 ? ARG A 134 ARG A 134 
# 
loop_
_dssp_struct_bridge_pairs.id 
_dssp_struct_bridge_pairs.label_comp_id 
_dssp_struct_bridge_pairs.label_seq_id 
_dssp_struct_bridge_pairs.label_asym_id 
_dssp_struct_bridge_pairs.auth_seq_id 
_dssp_struct_bridge_pairs.auth_asym_id 
_dssp_struct_bridge_pairs.pdbx_PDB_ins_code 
_dssp_struct_bridge_pairs.acceptor_1_label_comp_id 
_dssp_struct_bridge_pairs.acceptor_1_label_seq_id 
_dssp_struct_bridge_pairs.acceptor_1_label_asym_id 
_dssp_struct_bridge_pairs.acceptor_1_auth_seq_id 
_dssp_struct_bridge_pairs.acceptor_1_auth_asym_id 
_dssp_struct_bridge_pairs.acceptor_1_pdbx_PDB_ins_code 
_dssp_struct_bridge_pairs.acceptor_1_energy 
_dssp_struct_bridge_pairs.acceptor_2_label_comp_id 
_dssp_struct_bridge_pairs.acceptor_2_label_seq_id 
_dssp_struct_bridge_pairs.acceptor_2_label_asym_id 
_dssp_struct_bridge_pairs.acceptor_2_auth_seq_id 
_dssp_struct_bridge_pairs.acceptor_2_auth_asym_id 
_dssp_struct_bridge_pairs.acceptor_2_pdbx_PDB_ins_code 
_dssp_struct_bridge_pairs.acceptor_2_energy 
_dssp_struct_bridge_pairs.donor_1_label_comp_id 
_dssp_struct_bridge_pairs.donor_1_label_seq_id 
_dssp_struct_bridge_pairs.donor_1_label_asym_id 
_dssp_struct_bridge_pairs.donor_1_auth_seq_id 
_dssp_struct_bridge_pairs.donor_1_auth_asym_id 
_dssp_struct_bridge_pairs.donor_1_pdbx_PDB_ins_code 
_dssp_struct_bridge_pairs.donor_1_energy 
_dssp_struct_bridge_pairs.donor_2_label_comp_id 
_dssp_struct_bridge_pairs.donor_2_label_seq_id 
_dssp_struct_bridge_pairs.donor_2_label_asym_id 
_dssp_struct_bridge_pairs.donor_2_auth_seq_id 
_dssp_struct_bridge_pairs.donor_2_auth_asym_id 
_dssp_struct_bridge_pairs.donor_2_pdbx_PDB_ins_code 
_dssp_struct_bridge_pairs.donor_2_energy 
1   GLY 1   A 1   A ? ?   ?   ? ?   ? ? ?    ?   ?   ? ?   ? ? ?    CYS 170 A 170 A ? -1.2 GLU 3   A 3   A ? -0.8 
2   ILE 2   A 2   A ? GLY 121 A 121 A ? -0.4 GLY 123 A 123 A ? -0.3 GLY 5   A 5   A ? -1.5 THR 169 A 169 A ? -0.2 
3   GLU 3   A 3   A ? GLY 168 A 168 A ? -2.6 GLY 1   A 1   A ? -0.8 GLY 168 A 168 A ? -1.4 TRP 126 A 126 A ? -0.1 
4   ASP 4   A 4   A ? LEU 125 A 125 A ? -0.4 GLY 167 A 167 A ? -0.2 GLU 3   A 3   A ? -0.3 THR 6   A 6   A ? -0.2 
5   GLY 5   A 5   A ? ILE 2   A 2   A ? -1.5 LEU 125 A 125 A ? -0.1 GLU 7   A 7   A ? -0.3 ALA 138 A 138 A ? -0.2 
6   THR 6   A 6   A ? GLU 137 A 137 A ? -2.6 ASP 4   A 4   A ? -0.2 GLU 137 A 137 A ? -2.8 ALA 8   A 8   A ? -0.1 
7   GLU 7   A 7   A ? GLY 5   A 5   A ? -0.3 MET 136 A 136 A ? -0.2 MET 136 A 136 A ? -0.3 LYS 9   A 9   A ? -0.1 
8   ALA 8   A 8   A ? LEU 135 A 135 A ? -3.2 HIS 55  A 55  A ? -0.1 LEU 135 A 135 A ? -0.1 HIS 11  A 11  A ? -0.1 
9   LYS 9   A 9   A ? PRO 10  A 10  A ? -0.1 GLU 7   A 7   A ? -0.1 SER 12  A 12  A ? -2.2 ARG 13  A 13  A ? -0.3 
10  PRO 10  A 10  A ? ?   ?   ? ?   ? ? ?    ?   ?   ? ?   ? ? ?    LYS 9   A 9   A ? -0.1 HIS 55  A 55  A ? -0.1 
11  HIS 11  A 11  A ? ARG 13  A 13  A ? -0.2 SER 12  A 12  A ? -0.1 LYS 9   A 9   A ? -0.1 HIS 55  A 55  A ? -0.1 
12  SER 12  A 12  A ? LYS 9   A 9   A ? -2.2 ARG 13  A 13  A ? -0.2 HIS 11  A 11  A ? -0.1 TYR 15  A 15  A ? -0.1 
13  ARG 13  A 13  A ? LYS 9   A 9   A ? -0.3 PRO 14  A 14  A ? -0.1 MET 16  A 16  A ? -1.7 SER 12  A 12  A ? -0.2 
14  PRO 14  A 14  A ? ?   ?   ? ?   ? ? ?    ?   ?   ? ?   ? ? ?    GLY 102 A 102 A ? -2.3 GLY 53  A 53  A ? -0.3 
15  TYR 15  A 15  A ? VAL 101 A 101 A ? -0.2 LEU 103 A 103 A ? -0.1 LEU 31  A 31  A ? -2.3 ILE 104 A 104 A ? -0.2 
16  MET 16  A 16  A ? ARG 13  A 13  A ? -1.7 SER 30  A 30  A ? -0.2 GLY 53  A 53  A ? -0.6 SER 18  A 18  A ? -0.3 
17  VAL 17  A 17  A ? GLY 29  A 29  A ? -2.0 TYR 15  A 15  A ? -0.2 GLY 29  A 29  A ? -1.2 LEU 19  A 19  A ? -0.6 
18  SER 18  A 18  A ? VAL 51  A 51  A ? -2.5 MET 16  A 16  A ? -0.3 VAL 51  A 51  A ? -3.1 GLN 20  A 20  A ? -0.6 
19  LEU 19  A 19  A ? CYS 27  A 27  A ? -3.0 VAL 17  A 17  A ? -0.6 SER 26  A 26  A ? -3.7 CYS 27  A 27  A ? -1.7 
20  GLN 20  A 20  A ? THR 49  A 49  A ? -3.5 SER 18  A 18  A ? -0.6 ILE 48  A 48  A ? -3.7 THR 49  A 49  A ? -1.9 
21  LYS 21  A 21  A ? LYS 24  A 24  A ? -2.5 LEU 19  A 19  A ? -0.4 LYS 24  A 24  A ? -1.4 VAL 47  A 47  A ? -0.1 
22  ASN 22  A 22  A ? GLN 20  A 20  A ? -0.4 SER 23  A 23  A ? -0.2 LYS 21  A 21  A ? -0.1 ASN 25  A 25  A ? -0.1 
23  SER 23  A 23  A ? LYS 24  A 24  A ? -0.2 GLN 20  A 20  A ? -0.0 ASN 25  A 25  A ? -0.4 ASN 22  A 22  A ? -0.2 
24  LYS 24  A 24  A ? LYS 21  A 21  A ? -1.4 SER 18  A 18  A ? -0.0 LYS 21  A 21  A ? -2.5 SER 23  A 23  A ? -0.2 
25  ASN 25  A 25  A ? SER 23  A 23  A ? -0.4 GLN 20  A 20  A ? -0.2 GLN 20  A 20  A ? -0.2 GLY 28  A 28  A ? -0.1 
26  SER 26  A 26  A ? LEU 19  A 19  A ? -3.7 CYS 27  A 27  A ? -0.5 GLY 28  A 28  A ? -0.3 SER 174 A 174 A ? -0.3 
27  CYS 27  A 27  A ? LEU 19  A 19  A ? -1.7 ASP 173 A 173 A ? -0.1 LEU 19  A 19  A ? -3.0 SER 26  A 26  A ? -0.5 
28  GLY 28  A 28  A ? SER 174 A 174 A ? -3.8 SER 26  A 26  A ? -0.3 ALA 40  A 40  A ? -0.4 SER 30  A 30  A ? -0.3 
29  GLY 29  A 29  A ? VAL 17  A 17  A ? -1.2 CYS 27  A 27  A ? -0.2 VAL 17  A 17  A ? -2.0 LEU 31  A 31  A ? -0.4 
30  SER 30  A 30  A ? LEU 38  A 38  A ? -2.1 GLY 28  A 28  A ? -0.3 LEU 38  A 38  A ? -3.3 ILE 32  A 32  A ? -0.8 
31  LEU 31  A 31  A ? TYR 15  A 15  A ? -2.3 GLY 29  A 29  A ? -0.4 ILE 104 A 104 A ? -2.3 VAL 37  A 37  A ? -0.2 
32  ILE 32  A 32  A ? PHE 36  A 36  A ? -1.9 SER 30  A 30  A ? -0.8 GLU 34  A 34  A ? -0.3 VAL 37  A 37  A ? -0.2 
33  THR 33  A 33  A ? PHE 36  A 36  A ? -1.5 SER 30  A 30  A ? -0.1 ILE 32  A 32  A ? -0.2 PHE 36  A 36  A ? -0.1 
34  GLU 34  A 34  A ? ILE 32  A 32  A ? -0.3 GLU 35  A 35  A ? -0.2 VAL 95  A 95  A ? -3.4 LYS 93  A 93  A ? -0.1 
35  GLU 35  A 35  A ? LYS 94  A 94  A ? -0.2 PHE 36  A 36  A ? -0.1 LEU 91  A 91  A ? -2.6 VAL 37  A 37  A ? -0.5 
36  PHE 36  A 36  A ? LYS 90  A 90  A ? -0.2 THR 33  A 33  A ? -0.1 ILE 32  A 32  A ? -1.9 THR 33  A 33  A ? -1.5 
37  VAL 37  A 37  A ? LEU 89  A 89  A ? -2.3 GLU 35  A 35  A ? -0.5 LEU 89  A 89  A ? -2.8 THR 39  A 39  A ? -0.5 
38  LEU 38  A 38  A ? SER 30  A 30  A ? -3.3 PHE 36  A 36  A ? -0.4 SER 30  A 30  A ? -2.1 ALA 40  A 40  A ? -0.2 
39  THR 39  A 39  A ? MET 87  A 87  A ? -2.8 VAL 37  A 37  A ? -0.5 MET 87  A 87  A ? -2.7 ALA 41  A 41  A ? -0.3 
40  ALA 40  A 40  A ? GLY 28  A 28  A ? -0.4 ILE 86  A 86  A ? -0.2 CYS 43  A 43  A ? -1.4 ILE 86  A 86  A ? -0.2 
41  ALA 41  A 41  A ? THR 39  A 39  A ? -0.3 HIS 42  A 42  A ? -0.3 TRP 44  A 44  A ? -1.8 ALA 40  A 40  A ? -0.1 
42  HIS 42  A 42  A ? CYS 43  A 43  A ? -0.3 TYR 82  A 82  A ? -0.1 ALA 41  A 41  A ? -0.3 SER 174 A 174 A ? -0.1 
43  CYS 43  A 43  A ? ALA 40  A 40  A ? -1.4 GLY 45  A 45  A ? -0.1 ASP 46  A 46  A ? -1.4 HIS 42  A 42  A ? -0.3 
44  TRP 44  A 44  A ? ALA 41  A 41  A ? -1.8 GLY 45  A 45  A ? -0.2 ALA 41  A 41  A ? -0.0 TYR 71  A 71  A ? -0.0 
45  GLY 45  A 45  A ? VAL 47  A 47  A ? -0.1 ASP 46  A 46  A ? -0.1 TRP 44  A 44  A ? -0.2 CYS 43  A 43  A ? -0.1 
46  ASP 46  A 46  A ? CYS 43  A 43  A ? -1.4 LYS 21  A 21  A ? -0.0 ILE 48  A 48  A ? -0.4 TRP 44  A 44  A ? -0.1 
47  VAL 47  A 47  A ? CYS 43  A 43  A ? -0.2 ILE 48  A 48  A ? -0.2 LYS 21  A 21  A ? -0.3 GLY 45  A 45  A ? -0.1 
48  ILE 48  A 48  A ? GLN 20  A 20  A ? -3.7 ASP 46  A 46  A ? -0.4 VAL 68  A 68  A ? -0.8 VAL 50  A 50  A ? -0.3 
49  THR 49  A 49  A ? GLN 20  A 20  A ? -1.9 GLU 67  A 67  A ? -0.2 GLN 20  A 20  A ? -3.5 VAL 51  A 51  A ? -0.5 
50  VAL 50  A 50  A ? PHE 66  A 66  A ? -3.2 ILE 48  A 48  A ? -0.3 PHE 66  A 66  A ? -2.8 VAL 52  A 52  A ? -0.5 
51  VAL 51  A 51  A ? SER 18  A 18  A ? -3.1 THR 49  A 49  A ? -0.5 SER 18  A 18  A ? -2.5 GLY 53  A 53  A ? -0.3 
52  VAL 52  A 52  A ? ASP 64  A 64  A ? -2.8 VAL 50  A 50  A ? -0.5 ASP 64  A 64  A ? -1.7 VAL 17  A 17  A ? -0.1 
53  GLY 53  A 53  A ? MET 16  A 16  A ? -0.6 VAL 51  A 51  A ? -0.3 HIS 55  A 55  A ? -0.5 VAL 52  A 52  A ? -0.1 
54  ALA 54  A 54  A ? MET 16  A 16  A ? -0.3 HIS 55  A 55  A ? -0.2 GLY 53  A 53  A ? -0.2 LEU 57  A 57  A ? -0.1 
55  HIS 55  A 55  A ? GLY 53  A 53  A ? -0.5 ASP 56  A 56  A ? -0.3 LEU 135 A 135 A ? -2.4 LEU 57  A 57  A ? -0.4 
56  ASP 56  A 56  A ? ARG 134 A 134 A ? -0.2 LEU 57  A 57  A ? -0.1 GLU 59  A 59  A ? -0.4 GLU 61  A 61  A ? -0.4 
57  LEU 57  A 57  A ? ASP 133 A 133 A ? -3.1 HIS 55  A 55  A ? -0.4 ARG 134 A 134 A ? -0.1 ASP 56  A 56  A ? -0.1 
58  SER 58  A 58  A ? ASP 133 A 133 A ? -0.3 ASN 60  A 60  A ? -0.0 LEU 57  A 57  A ? -0.2 ASN 60  A 60  A ? -0.1 
59  GLU 59  A 59  A ? ASP 56  A 56  A ? -0.4 ASP 133 A 133 A ? -0.2 GLU 61  A 61  A ? -0.7 ASP 56  A 56  A ? -0.1 
60  ASN 60  A 60  A ? SER 58  A 58  A ? -0.1 THR 62  A 62  A ? -0.0 LEU 57  A 57  A ? -0.1 GLU 59  A 59  A ? -0.1 
61  GLU 61  A 61  A ? GLU 59  A 59  A ? -0.7 ASP 56  A 56  A ? -0.4 TYR 63  A 63  A ? -1.0 ALA 54  A 54  A ? -0.1 
62  THR 62  A 62  A ? GLY 53  A 53  A ? -0.1 ASN 60  A 60  A ? -0.0 ASP 64  A 64  A ? -0.4 GLU 61  A 61  A ? -0.1 
63  TYR 63  A 63  A ? GLU 61  A 61  A ? -1.0 ALA 54  A 54  A ? -0.1 SER 65  A 65  A ? -0.4 GLY 53  A 53  A ? -0.2 
64  ASP 64  A 64  A ? VAL 52  A 52  A ? -1.7 THR 62  A 62  A ? -0.4 VAL 52  A 52  A ? -2.8 PHE 66  A 66  A ? -0.4 
65  SER 65  A 65  A ? TYR 63  A 63  A ? -0.4 VAL 51  A 51  A ? -0.2 GLU 67  A 67  A ? -0.4 VAL 51  A 51  A ? -0.2 
66  PHE 66  A 66  A ? VAL 50  A 50  A ? -2.8 ASP 64  A 64  A ? -0.4 VAL 50  A 50  A ? -3.2 VAL 68  A 68  A ? -0.2 
67  GLU 67  A 67  A ? SER 65  A 65  A ? -0.4 THR 49  A 49  A ? -0.2 ASN 92  A 92  A ? -2.4 THR 69  A 69  A ? -0.5 
68  VAL 68  A 68  A ? ILE 48  A 48  A ? -0.8 PHE 66  A 66  A ? -0.2 LEU 91  A 91  A ? -0.2 TYR 71  A 71  A ? -0.1 
69  THR 69  A 69  A ? LYS 90  A 90  A ? -3.2 GLU 67  A 67  A ? -0.5 TYR 71  A 71  A ? -0.4 LEU 91  A 91  A ? -0.2 
70  SER 70  A 70  A ? LYS 90  A 90  A ? -1.2 ILE 72  A 72  A ? -0.0 LYS 90  A 90  A ? -2.4 ILE 72  A 72  A ? -0.5 
71  TYR 71  A 71  A ? THR 69  A 69  A ? -0.4 LEU 89  A 89  A ? -0.2 LEU 89  A 89  A ? -0.2 ALA 41  A 41  A ? -0.0 
72  ILE 72  A 72  A ? LEU 88  A 88  A ? -2.6 SER 70  A 70  A ? -0.5 LEU 88  A 88  A ? -2.0 HIS 74  A 74  A ? -0.1 
73  PRO 73  A 73  A ? ?   ?   ? ?   ? ? ?    ?   ?   ? ?   ? ? ?    MET 87  A 87  A ? -0.2 ASP 85  A 85  A ? -0.1 
74  HIS 74  A 74  A ? ILE 86  A 86  A ? -2.6 ASN 84  A 84  A ? -0.3 PHE 77  A 77  A ? -2.1 ILE 86  A 86  A ? -0.1 
75  PRO 75  A 75  A ? ?   ?   ? ?   ? ? ?    ?   ?   ? ?   ? ? ?    HIS 74  A 74  A ? -0.1 ASN 84  A 84  A ? -0.0 
76  GLU 76  A 76  A ? ASN 84  A 84  A ? -0.1 SER 78  A 78  A ? -0.1 SER 78  A 78  A ? -0.1 GLU 83  A 83  A ? -0.1 
77  PHE 77  A 77  A ? HIS 74  A 74  A ? -2.1 ASN 84  A 84  A ? -0.1 TRP 79  A 79  A ? -0.4 ASN 84  A 84  A ? -0.2 
78  SER 78  A 78  A ? GLU 83  A 83  A ? -1.1 GLU 76  A 76  A ? -0.1 TYR 82  A 82  A ? -1.8 ASN 81  A 81  A ? -0.3 
79  TRP 79  A 79  A ? PHE 77  A 77  A ? -0.4 GLN 80  A 80  A ? -0.2 SER 78  A 78  A ? -0.1 PHE 77  A 77  A ? -0.0 
80  GLN 80  A 80  A ? ASN 81  A 81  A ? -0.1 GLU 83  A 83  A ? -0.1 TRP 79  A 79  A ? -0.2 ?   ?   ? ?   ? ? ?    
81  ASN 81  A 81  A ? SER 78  A 78  A ? -0.3 GLU 83  A 83  A ? -0.1 TRP 79  A 79  A ? -0.2 GLN 80  A 80  A ? -0.1 
82  TYR 82  A 82  A ? SER 78  A 78  A ? -1.8 GLU 83  A 83  A ? -0.2 ASP 85  A 85  A ? -0.9 ASN 84  A 84  A ? -0.2 
83  GLU 83  A 83  A ? SER 78  A 78  A ? -0.3 ASN 84  A 84  A ? -0.2 SER 78  A 78  A ? -1.1 TYR 82  A 82  A ? -0.2 
84  ASN 84  A 84  A ? ASP 85  A 85  A ? -0.2 TYR 82  A 82  A ? -0.2 ILE 86  A 86  A ? -2.3 HIS 74  A 74  A ? -0.3 
85  ASP 85  A 85  A ? TYR 82  A 82  A ? -0.9 ALA 40  A 40  A ? -0.1 MET 87  A 87  A ? -0.3 THR 205 A 205 A ? -0.2 
86  ILE 86  A 86  A ? ASN 84  A 84  A ? -2.3 ALA 40  A 40  A ? -0.2 HIS 74  A 74  A ? -2.6 LEU 88  A 88  A ? -0.3 
87  MET 87  A 87  A ? THR 39  A 39  A ? -2.7 ASP 85  A 85  A ? -0.3 THR 39  A 39  A ? -2.8 LEU 89  A 89  A ? -0.4 
88  LEU 88  A 88  A ? ILE 72  A 72  A ? -2.0 ILE 86  A 86  A ? -0.3 ILE 72  A 72  A ? -2.6 LYS 90  A 90  A ? -0.5 
89  LEU 89  A 89  A ? VAL 37  A 37  A ? -2.8 MET 87  A 87  A ? -0.4 VAL 37  A 37  A ? -2.3 LEU 91  A 91  A ? -0.5 
90  LYS 90  A 90  A ? SER 70  A 70  A ? -2.4 LEU 88  A 88  A ? -0.5 THR 69  A 69  A ? -3.2 SER 70  A 70  A ? -1.2 
91  LEU 91  A 91  A ? GLU 35  A 35  A ? -2.6 LEU 89  A 89  A ? -0.5 VAL 68  A 68  A ? -0.2 LYS 94  A 94  A ? -0.0 
92  ASN 92  A 92  A ? GLU 67  A 67  A ? -2.4 LYS 90  A 90  A ? -0.2 LYS 94  A 94  A ? -0.3 VAL 68  A 68  A ? -0.1 
93  LYS 93  A 93  A ? GLU 67  A 67  A ? -0.3 GLU 34  A 34  A ? -0.1 VAL 95  A 95  A ? -0.2 ASN 92  A 92  A ? -0.1 
94  LYS 94  A 94  A ? ASN 92  A 92  A ? -0.3 VAL 95  A 95  A ? -0.1 THR 96  A 96  A ? -0.2 GLU 35  A 35  A ? -0.2 
95  VAL 95  A 95  A ? GLU 34  A 34  A ? -3.4 LYS 93  A 93  A ? -0.2 LEU 97  A 97  A ? -0.6 LYS 94  A 94  A ? -0.1 
96  THR 96  A 96  A ? LYS 94  A 94  A ? -0.2 GLY 102 A 102 A ? -0.0 SER 98  A 98  A ? -0.2 ASP 64  A 64  A ? -0.1 
97  LEU 97  A 97  A ? VAL 95  A 95  A ? -0.6 ASN 100 A 100 A ? -0.1 ASN 99  A 99  A ? -0.2 GLY 102 A 102 A ? -0.2 
98  SER 98  A 98  A ? VAL 101 A 101 A ? -2.1 THR 96  A 96  A ? -0.2 GLY 53  A 53  A ? -0.0 VAL 101 A 101 A ? -0.0 
99  ASN 99  A 99  A ? LEU 97  A 97  A ? -0.2 ASN 100 A 100 A ? -0.2 GLY 102 A 102 A ? -0.1 LEU 97  A 97  A ? -0.0 
100 ASN 100 A 100 A ? VAL 101 A 101 A ? -0.2 PRO 14  A 14  A ? -0.1 GLY 102 A 102 A ? -0.5 GLY 53  A 53  A ? -0.3 
101 VAL 101 A 101 A ? VAL 52  A 52  A ? -0.1 GLY 53  A 53  A ? -0.1 SER 98  A 98  A ? -2.1 LEU 103 A 103 A ? -0.3 
102 GLY 102 A 102 A ? PRO 14  A 14  A ? -2.3 ASN 100 A 100 A ? -0.5 LEU 31  A 31  A ? -0.3 ILE 104 A 104 A ? -0.3 
103 LEU 103 A 103 A ? VAL 101 A 101 A ? -0.3 ILE 32  A 32  A ? -0.1 SER 105 A 105 A ? -0.4 ILE 32  A 32  A ? -0.2 
104 ILE 104 A 104 A ? LEU 31  A 31  A ? -2.3 GLY 102 A 102 A ? -0.3 LEU 106 A 106 A ? -0.2 HIS 183 A 183 A ? -0.1 
105 SER 105 A 105 A ? GLU 182 A 182 A ? -1.0 LEU 103 A 103 A ? -0.4 ALA 184 A 184 A ? -2.8 ILE 32  A 32  A ? -0.0 
106 LEU 106 A 106 A ? HIS 183 A 183 A ? -0.2 ILE 104 A 104 A ? -0.2 VAL 185 A 185 A ? -0.1 SER 105 A 105 A ? -0.1 
107 PRO 107 A 107 A ? ?   ?   ? ?   ? ? ?    ?   ?   ? ?   ? ? ?    ASP 110 A 110 A ? -0.1 LEU 106 A 106 A ? -0.1 
108 LYS 108 A 108 A ? GLU 109 A 109 A ? -0.2 ASP 110 A 110 A ? -0.1 ASP 110 A 110 A ? -0.3 LEU 211 A 211 A ? -0.0 
109 GLU 109 A 109 A ? ASP 110 A 110 A ? -0.0 ?   ?   ? ?   ? ? ?    LYS 108 A 108 A ? -0.2 SER 208 A 208 A ? -0.1 
110 ASP 110 A 110 A ? LYS 108 A 108 A ? -0.3 PRO 107 A 107 A ? -0.1 LYS 112 A 112 A ? -0.2 LYS 108 A 108 A ? -0.1 
111 VAL 111 A 111 A ? VAL 185 A 185 A ? -0.1 LYS 112 A 112 A ? -0.1 GLU 113 A 113 A ? -0.1 ASP 114 A 114 A ? -0.1 
112 LYS 112 A 112 A ? ASP 110 A 110 A ? -0.2 GLU 113 A 113 A ? -0.1 ALA 115 A 115 A ? -1.6 ILE 142 A 142 A ? -0.2 
113 GLU 113 A 113 A ? ASP 114 A 114 A ? -0.2 VAL 111 A 111 A ? -0.1 VAL 143 A 143 A ? -0.2 LYS 112 A 112 A ? -0.1 
114 ASP 114 A 114 A ? ILE 142 A 142 A ? -2.4 ALA 115 A 115 A ? -0.3 GLU 113 A 113 A ? -0.2 VAL 116 A 116 A ? -0.1 
115 ALA 115 A 115 A ? LYS 112 A 112 A ? -1.6 VAL 116 A 116 A ? -0.1 ILE 142 A 142 A ? -1.8 CYS 117 A 117 A ? -0.5 
116 VAL 116 A 116 A ? VAL 141 A 141 A ? -0.2 ASP 114 A 114 A ? -0.1 GLY 181 A 181 A ? -0.4 SER 118 A 118 A ? -0.3 
117 CYS 117 A 117 A ? THR 140 A 140 A ? -3.5 ALA 115 A 115 A ? -0.5 THR 140 A 140 A ? -3.0 VAL 119 A 119 A ? -0.3 
118 SER 118 A 118 A ? VAL 179 A 179 A ? -3.1 VAL 116 A 116 A ? -0.3 VAL 179 A 179 A ? -3.4 ALA 120 A 120 A ? -0.3 
119 VAL 119 A 119 A ? ALA 138 A 138 A ? -2.2 CYS 117 A 117 A ? -0.3 ALA 138 A 138 A ? -2.0 GLY 121 A 121 A ? -0.3 
120 ALA 120 A 120 A ? PRO 177 A 177 A ? -0.6 SER 118 A 118 A ? -0.3 TRP 122 A 122 A ? -0.3 GLU 137 A 137 A ? -0.2 
121 GLY 121 A 121 A ? MET 136 A 136 A ? -2.2 VAL 119 A 119 A ? -0.3 MET 136 A 136 A ? -2.2 ILE 2   A 2   A ? -0.4 
122 TRP 122 A 122 A ? GLY 172 A 172 A ? -0.3 ALA 120 A 120 A ? -0.3 ASN 25  A 25  A ? -0.1 LEU 125 A 125 A ? -0.1 
123 GLY 123 A 123 A ? ARG 124 A 124 A ? -0.2 CYS 170 A 170 A ? -0.1 ILE 2   A 2   A ? -0.3 GLY 172 A 172 A ? -0.3 
124 ARG 124 A 124 A ? LYS 171 A 171 A ? -3.0 GLY 1   A 1   A ? -0.4 ARG 131 A 131 A ? -0.2 GLY 123 A 123 A ? -0.2 
125 LEU 125 A 125 A ? PRO 130 A 130 A ? -2.1 TRP 126 A 126 A ? -0.2 ASP 4   A 4   A ? -0.4 LEU 127 A 127 A ? -0.3 
126 TRP 126 A 126 A ? PRO 130 A 130 A ? -0.3 GLU 3   A 3   A ? -0.1 GLY 129 A 129 A ? -2.7 LEU 125 A 125 A ? -0.2 
127 LEU 127 A 127 A ? ASN 128 A 128 A ? -0.3 LEU 125 A 125 A ? -0.3 ARG 193 A 193 A ? -0.0 LEU 125 A 125 A ? -0.0 
128 ASN 128 A 128 A ? GLY 129 A 129 A ? -0.2 TRP 126 A 126 A ? -0.1 LEU 127 A 127 A ? -0.3 ?   ?   ? ?   ? ? ?    
129 GLY 129 A 129 A ? TRP 126 A 126 A ? -2.7 PRO 130 A 130 A ? -0.2 ASN 128 A 128 A ? -0.2 ARG 124 A 124 A ? -0.0 
130 PRO 130 A 130 A ? ?   ?   ? ?   ? ? ?    ?   ?   ? ?   ? ? ?    LEU 125 A 125 A ? -2.1 TRP 126 A 126 A ? -0.3 
131 ARG 131 A 131 A ? ARG 124 A 124 A ? -0.2 LEU 125 A 125 A ? -0.1 ARG 124 A 124 A ? -0.2 GLY 123 A 123 A ? -0.1 
132 PRO 132 A 132 A ? ?   ?   ? ?   ? ? ?    ?   ?   ? ?   ? ? ?    LEU 57  A 57  A ? -0.1 MET 136 A 136 A ? -0.1 
133 ASP 133 A 133 A ? ARG 131 A 131 A ? -0.1 ASP 56  A 56  A ? -0.1 LEU 57  A 57  A ? -3.1 SER 58  A 58  A ? -0.3 
134 ARG 134 A 134 A ? ASP 56  A 56  A ? -0.2 LEU 57  A 57  A ? -0.1 ASP 56  A 56  A ? -0.2 MET 136 A 136 A ? -0.1 
135 LEU 135 A 135 A ? HIS 55  A 55  A ? -2.4 ASP 133 A 133 A ? -0.3 ALA 8   A 8   A ? -3.2 GLU 137 A 137 A ? -0.3 
136 MET 136 A 136 A ? GLY 121 A 121 A ? -2.2 GLU 7   A 7   A ? -0.3 GLY 121 A 121 A ? -2.2 ALA 138 A 138 A ? -0.3 
137 GLU 137 A 137 A ? THR 6   A 6   A ? -2.8 LEU 135 A 135 A ? -0.3 THR 6   A 6   A ? -2.6 GLU 139 A 139 A ? -0.3 
138 ALA 138 A 138 A ? VAL 119 A 119 A ? -2.0 MET 136 A 136 A ? -0.3 VAL 119 A 119 A ? -2.2 THR 140 A 140 A ? -0.4 
139 GLU 139 A 139 A ? HIS 166 A 166 A ? -0.4 GLU 137 A 137 A ? -0.3 HIS 166 A 166 A ? -0.6 VAL 141 A 141 A ? -0.3 
140 THR 140 A 140 A ? CYS 117 A 117 A ? -3.0 ALA 138 A 138 A ? -0.4 CYS 117 A 117 A ? -3.5 ILE 142 A 142 A ? -0.3 
141 VAL 141 A 141 A ? TYR 164 A 164 A ? -2.1 GLU 139 A 139 A ? -0.3 TYR 164 A 164 A ? -2.3 VAL 143 A 143 A ? -0.4 
142 ILE 142 A 142 A ? ALA 115 A 115 A ? -1.8 THR 140 A 140 A ? -0.3 ASP 114 A 114 A ? -2.4 SER 144 A 144 A ? -0.2 
143 VAL 143 A 143 A ? CYS 162 A 162 A ? -3.2 VAL 141 A 141 A ? -0.4 CYS 162 A 162 A ? -0.5 ALA 115 A 115 A ? -0.0 
144 SER 144 A 144 A ? ILE 142 A 142 A ? -0.2 GLY 145 A 145 A ? -0.1 CYS 148 A 148 A ? -2.2 LYS 149 A 149 A ? -0.2 
145 GLY 145 A 145 A ? GLU 146 A 146 A ? -0.2 GLU 147 A 147 A ? -0.2 LYS 149 A 149 A ? -2.5 ARG 150 A 150 A ? -0.2 
146 GLU 146 A 146 A ? CYS 148 A 148 A ? -0.2 GLU 147 A 147 A ? -0.2 ARG 150 A 150 A ? -1.6 GLY 145 A 145 A ? -0.2 
147 GLU 147 A 147 A ? LYS 149 A 149 A ? -0.2 CYS 148 A 148 A ? -0.2 ARG 151 A 151 A ? -1.2 GLU 146 A 146 A ? -0.2 
148 CYS 148 A 148 A ? SER 144 A 144 A ? -2.2 LYS 149 A 149 A ? -0.2 TRP 152 A 152 A ? -3.3 ARG 151 A 151 A ? -0.4 
149 LYS 149 A 149 A ? GLY 145 A 145 A ? -2.5 ARG 150 A 150 A ? -0.2 CYS 148 A 148 A ? -0.2 GLU 147 A 147 A ? -0.2 
150 ARG 150 A 150 A ? GLU 146 A 146 A ? -1.6 ARG 151 A 151 A ? -0.2 LYS 149 A 149 A ? -0.2 CYS 148 A 148 A ? -0.2 
151 ARG 151 A 151 A ? GLU 147 A 147 A ? -1.2 CYS 148 A 148 A ? -0.4 GLU 153 A 153 A ? -0.5 LYS 149 A 149 A ? -0.2 
152 TRP 152 A 152 A ? CYS 148 A 148 A ? -3.3 GLU 147 A 147 A ? -0.2 PHE 155 A 155 A ? -1.4 ARG 151 A 151 A ? -0.3 
153 GLU 153 A 153 A ? ARG 151 A 151 A ? -0.5 SER 154 A 154 A ? -0.2 TRP 152 A 152 A ? -0.1 LYS 149 A 149 A ? -0.0 
154 SER 154 A 154 A ? LYS 156 A 156 A ? -0.1 GLU 83  A 83  A ? -0.0 GLU 153 A 153 A ? -0.2 LYS 156 A 156 A ? -0.1 
155 PHE 155 A 155 A ? TRP 152 A 152 A ? -1.4 CYS 148 A 148 A ? -0.2 SER 158 A 158 A ? -0.1 GLU 83  A 83  A ? -0.0 
156 LYS 156 A 156 A ? SER 154 A 154 A ? -0.1 PRO 157 A 157 A ? -0.1 LYS 159 A 159 A ? -2.3 MET 160 A 160 A ? -2.3 
157 PRO 157 A 157 A ? ?   ?   ? ?   ? ? ?    ?   ?   ? ?   ? ? ?    LYS 156 A 156 A ? -0.1 CYS 162 A 162 A ? -0.0 
158 SER 158 A 158 A ? LYS 159 A 159 A ? -0.2 PHE 155 A 155 A ? -0.1 PHE 161 A 161 A ? -0.1 PHE 155 A 155 A ? -0.0 
159 LYS 159 A 159 A ? LYS 156 A 156 A ? -2.3 MET 160 A 160 A ? -0.2 LYS 206 A 206 A ? -2.9 PHE 161 A 161 A ? -0.3 
160 MET 160 A 160 A ? LYS 156 A 156 A ? -2.3 THR 205 A 205 A ? -0.2 CYS 162 A 162 A ? -0.3 THR 205 A 205 A ? -0.2 
161 PHE 161 A 161 A ? TYR 204 A 204 A ? -2.5 LYS 159 A 159 A ? -0.3 TYR 204 A 204 A ? -2.5 VAL 163 A 163 A ? -0.4 
162 CYS 162 A 162 A ? VAL 143 A 143 A ? -0.5 MET 160 A 160 A ? -0.3 VAL 143 A 143 A ? -3.2 TYR 164 A 164 A ? -0.4 
163 VAL 163 A 163 A ? ASN 202 A 202 A ? -2.5 PHE 161 A 161 A ? -0.4 ASN 202 A 202 A ? -1.8 GLY 165 A 165 A ? -0.3 
164 TYR 164 A 164 A ? VAL 141 A 141 A ? -2.3 CYS 162 A 162 A ? -0.4 VAL 141 A 141 A ? -2.1 HIS 166 A 166 A ? -0.3 
165 GLY 165 A 165 A ? VAL 163 A 163 A ? -0.3 GLY 167 A 167 A ? -0.3 GLY 167 A 167 A ? -2.4 THR 140 A 140 A ? -0.2 
166 HIS 166 A 166 A ? GLU 139 A 139 A ? -0.6 TYR 164 A 164 A ? -0.3 GLU 139 A 139 A ? -0.4 GLY 168 A 168 A ? -0.1 
167 GLY 167 A 167 A ? GLY 165 A 165 A ? -2.4 ALA 138 A 138 A ? -0.1 GLY 165 A 165 A ? -0.3 THR 169 A 169 A ? -0.3 
168 GLY 168 A 168 A ? GLU 3   A 3   A ? -1.4 HIS 166 A 166 A ? -0.1 GLU 3   A 3   A ? -2.6 CYS 170 A 170 A ? -0.2 
169 THR 169 A 169 A ? GLY 167 A 167 A ? -0.3 CYS 195 A 195 A ? -0.3 LYS 171 A 171 A ? -0.2 ILE 2   A 2   A ? -0.2 
170 CYS 170 A 170 A ? GLY 1   A 1   A ? -1.2 GLY 168 A 168 A ? -0.2 ASP 173 A 173 A ? -2.4 SER 174 A 174 A ? -0.2 
171 LYS 171 A 171 A ? GLY 172 A 172 A ? -0.3 THR 169 A 169 A ? -0.2 ARG 124 A 124 A ? -3.0 CYS 170 A 170 A ? -0.1 
172 GLY 172 A 172 A ? GLY 123 A 123 A ? -0.3 SER 26  A 26  A ? -0.2 TRP 122 A 122 A ? -0.3 LYS 171 A 171 A ? -0.3 
173 ASP 173 A 173 A ? CYS 170 A 170 A ? -2.4 GLY 1   A 1   A ? -0.2 GLY 176 A 176 A ? -2.1 THR 188 A 188 A ? -0.2 
174 SER 174 A 174 A ? SER 26  A 26  A ? -0.3 GLY 175 A 175 A ? -0.2 GLY 28  A 28  A ? -3.8 SER 189 A 189 A ? -0.2 
175 GLY 175 A 175 A ? THR 188 A 188 A ? -2.9 GLY 176 A 176 A ? -0.3 SER 174 A 174 A ? -0.2 SER 30  A 30  A ? -0.1 
176 GLY 176 A 176 A ? ASP 173 A 173 A ? -2.1 VAL 187 A 187 A ? -0.1 THR 188 A 188 A ? -3.2 GLY 175 A 175 A ? -0.3 
177 PRO 177 A 177 A ? ?   ?   ? ?   ? ? ?    ?   ?   ? ?   ? ? ?    VAL 179 A 179 A ? -0.6 ALA 120 A 120 A ? -0.6 
178 LEU 178 A 178 A ? GLY 186 A 186 A ? -2.7 GLY 176 A 176 A ? -0.2 VAL 185 A 185 A ? -2.9 GLY 186 A 186 A ? -1.4 
179 VAL 179 A 179 A ? SER 118 A 118 A ? -3.4 PRO 177 A 177 A ? -0.6 SER 118 A 118 A ? -3.1 GLY 181 A 181 A ? -0.5 
180 CYS 180 A 180 A ? HIS 183 A 183 A ? -2.3 LEU 178 A 178 A ? -0.5 HIS 183 A 183 A ? -1.9 GLU 182 A 182 A ? -0.4 
181 GLY 181 A 181 A ? VAL 179 A 179 A ? -0.5 VAL 116 A 116 A ? -0.4 SER 118 A 118 A ? -0.0 VAL 179 A 179 A ? -0.0 
182 GLU 182 A 182 A ? CYS 180 A 180 A ? -0.4 ALA 184 A 184 A ? -0.0 SER 105 A 105 A ? -1.0 ALA 184 A 184 A ? -0.4 
183 HIS 183 A 183 A ? CYS 180 A 180 A ? -1.9 ILE 104 A 104 A ? -0.1 CYS 180 A 180 A ? -2.3 VAL 185 A 185 A ? -0.7 
184 ALA 184 A 184 A ? SER 105 A 105 A ? -2.8 GLU 182 A 182 A ? -0.4 VAL 179 A 179 A ? -0.2 VAL 187 A 187 A ? -0.1 
185 VAL 185 A 185 A ? LEU 178 A 178 A ? -2.9 HIS 183 A 183 A ? -0.7 ILE 207 A 207 A ? -1.7 SER 208 A 208 A ? -0.5 
186 GLY 186 A 186 A ? LEU 178 A 178 A ? -1.4 LYS 206 A 206 A ? -0.2 LEU 178 A 178 A ? -2.7 THR 188 A 188 A ? -0.5 
187 VAL 187 A 187 A ? THR 205 A 205 A ? -1.9 VAL 185 A 185 A ? -0.3 THR 205 A 205 A ? -2.8 SER 189 A 189 A ? -0.2 
188 THR 188 A 188 A ? GLY 176 A 176 A ? -3.2 GLY 186 A 186 A ? -0.5 GLY 175 A 175 A ? -2.9 TYR 204 A 204 A ? -0.2 
189 SER 189 A 189 A ? MET 203 A 203 A ? -2.5 PHE 190 A 190 A ? -0.3 SER 191 A 191 A ? -0.3 TYR 204 A 204 A ? -0.2 
190 PHE 190 A 190 A ? MET 203 A 203 A ? -0.6 SER 174 A 174 A ? -0.1 MET 203 A 203 A ? -3.0 SER 189 A 189 A ? -0.3 
191 SER 191 A 191 A ? SER 189 A 189 A ? -0.3 ASN 202 A 202 A ? -0.2 ASN 202 A 202 A ? -0.1 ASN 196 A 196 A ? -0.1 
192 ASP 192 A 192 A ? LEU 200 A 200 A ? -0.5 PHE 190 A 190 A ? -0.3 CYS 195 A 195 A ? -2.2 SER 191 A 191 A ? -0.0 
193 ARG 193 A 193 A ? SER 194 A 194 A ? -0.3 CYS 195 A 195 A ? -0.1 ASP 192 A 192 A ? -0.1 LEU 127 A 127 A ? -0.1 
194 SER 194 A 194 A ? CYS 195 A 195 A ? -0.1 LEU 200 A 200 A ? -0.1 ASN 196 A 196 A ? -2.6 ARG 193 A 193 A ? -0.3 
195 CYS 195 A 195 A ? ASP 192 A 192 A ? -2.2 ASN 196 A 196 A ? -0.1 THR 169 A 169 A ? -0.3 ASP 192 A 192 A ? -0.1 
196 ASN 196 A 196 A ? SER 194 A 194 A ? -2.6 GLY 168 A 168 A ? -0.2 CYS 195 A 195 A ? -0.1 GLY 167 A 167 A ? -0.1 
197 SER 197 A 197 A ? LEU 200 A 200 A ? -0.5 ARG 198 A 198 A ? -0.1 ASP 192 A 192 A ? -0.1 ASN 202 A 202 A ? -0.1 
198 ARG 198 A 198 A ? LEU 199 A 199 A ? -0.2 ASN 196 A 196 A ? -0.1 SER 197 A 197 A ? -0.1 TYR 164 A 164 A ? -0.0 
199 LEU 199 A 199 A ? LEU 200 A 200 A ? -0.3 PRO 201 A 201 A ? -0.0 ARG 198 A 198 A ? -0.2 SER 197 A 197 A ? -0.0 
200 LEU 200 A 200 A ? TRP 152 A 152 A ? -0.0 MET 203 A 203 A ? -0.0 ASP 192 A 192 A ? -0.5 SER 197 A 197 A ? -0.5 
201 PRO 201 A 201 A ? ?   ?   ? ?   ? ? ?    ?   ?   ? ?   ? ? ?    TYR 164 A 164 A ? -0.2 MET 203 A 203 A ? -0.2 
202 ASN 202 A 202 A ? VAL 163 A 163 A ? -1.8 SER 191 A 191 A ? -0.1 VAL 163 A 163 A ? -2.5 TYR 204 A 204 A ? -0.4 
203 MET 203 A 203 A ? PHE 190 A 190 A ? -3.0 CYS 162 A 162 A ? -0.2 SER 189 A 189 A ? -2.5 PHE 190 A 190 A ? -0.6 
204 TYR 204 A 204 A ? PHE 161 A 161 A ? -2.5 ASN 202 A 202 A ? -0.4 PHE 161 A 161 A ? -2.5 LYS 206 A 206 A ? -0.4 
205 THR 205 A 205 A ? VAL 187 A 187 A ? -2.8 MET 203 A 203 A ? -0.4 VAL 187 A 187 A ? -1.9 ILE 207 A 207 A ? -0.6 
206 LYS 206 A 206 A ? LYS 159 A 159 A ? -2.9 TYR 204 A 204 A ? -0.4 ALA 209 A 209 A ? -0.7 GLY 186 A 186 A ? -0.2 
207 ILE 207 A 207 A ? VAL 185 A 185 A ? -1.7 THR 205 A 205 A ? -0.6 TYR 210 A 210 A ? -2.7 ILE 214 A 214 A ? -0.2 
208 SER 208 A 208 A ? VAL 185 A 185 A ? -0.5 ALA 209 A 209 A ? -0.3 LEU 211 A 211 A ? -0.9 SER 212 A 212 A ? -0.3 
209 ALA 209 A 209 A ? LYS 206 A 206 A ? -0.7 TYR 210 A 210 A ? -0.2 SER 208 A 208 A ? -0.3 ILE 207 A 207 A ? -0.2 
210 TYR 210 A 210 A ? ILE 207 A 207 A ? -2.7 LYS 206 A 206 A ? -0.2 ILE 214 A 214 A ? -2.8 ALA 209 A 209 A ? -0.2 
211 LEU 211 A 211 A ? SER 208 A 208 A ? -0.9 TRP 213 A 213 A ? -0.2 GLN 215 A 215 A ? -2.8 LYS 216 A 216 A ? -0.2 
212 SER 212 A 212 A ? SER 208 A 208 A ? -0.3 TRP 213 A 213 A ? -0.2 LYS 216 A 216 A ? -2.0 LEU 211 A 211 A ? -0.2 
213 TRP 213 A 213 A ? GLN 215 A 215 A ? -0.2 ILE 214 A 214 A ? -0.2 ILE 217 A 217 A ? -1.3 LEU 211 A 211 A ? -0.2 
214 ILE 214 A 214 A ? TYR 210 A 210 A ? -2.8 GLN 215 A 215 A ? -0.2 THR 218 A 218 A ? -2.7 GLY 219 A 219 A ? -0.3 
215 GLN 215 A 215 A ? LEU 211 A 211 A ? -2.8 LYS 216 A 216 A ? -0.2 GLY 219 A 219 A ? -2.4 ILE 214 A 214 A ? -0.2 
216 LYS 216 A 216 A ? SER 212 A 212 A ? -2.0 LEU 211 A 211 A ? -0.2 GLN 215 A 215 A ? -0.2 ILE 214 A 214 A ? -0.2 
217 ILE 217 A 217 A ? TRP 213 A 213 A ? -1.3 ILE 214 A 214 A ? -0.3 GLN 215 A 215 A ? -0.2 LYS 216 A 216 A ? -0.2 
218 THR 218 A 218 A ? ILE 214 A 214 A ? -2.7 LYS 220 A 220 A ? -0.2 GLN 215 A 215 A ? -0.2 LYS 216 A 216 A ? -0.2 
219 GLY 219 A 219 A ? GLN 215 A 215 A ? -2.4 ILE 214 A 214 A ? -0.3 VAL 221 A 221 A ? -0.4 GLN 215 A 215 A ? -0.1 
220 LYS 220 A 220 A ? ILE 214 A 214 A ? -0.3 GLN 215 A 215 A ? -0.1 THR 218 A 218 A ? -0.2 GLY 219 A 219 A ? -0.2 
221 VAL 221 A 221 A ? GLY 219 A 219 A ? -0.4 THR 218 A 218 A ? -0.1 SER 105 A 105 A ? -0.0 LYS 108 A 108 A ? -0.0 
# 
loop_
_dssp_statistics_histogram.entry_id 
_dssp_statistics_histogram.type 
_dssp_statistics_histogram.1 
_dssp_statistics_histogram.2 
_dssp_statistics_histogram.3 
_dssp_statistics_histogram.4 
_dssp_statistics_histogram.5 
_dssp_statistics_histogram.6 
_dssp_statistics_histogram.7 
_dssp_statistics_histogram.8 
_dssp_statistics_histogram.9 
_dssp_statistics_histogram.10 
_dssp_statistics_histogram.11 
_dssp_statistics_histogram.12 
_dssp_statistics_histogram.13 
_dssp_statistics_histogram.14 
_dssp_statistics_histogram.15 
_dssp_statistics_histogram.16 
_dssp_statistics_histogram.17 
_dssp_statistics_histogram.18 
_dssp_statistics_histogram.19 
_dssp_statistics_histogram.20 
_dssp_statistics_histogram.21 
_dssp_statistics_histogram.22 
_dssp_statistics_histogram.23 
_dssp_statistics_histogram.24 
_dssp_statistics_histogram.25 
_dssp_statistics_histogram.26 
_dssp_statistics_histogram.27 
_dssp_statistics_histogram.28 
_dssp_statistics_histogram.29 
_dssp_statistics_histogram.30 
Danio_rerio_GeneID=567711 residues_per_alpha_helix        0 0 0 0 0 0 1 1 0 0 0 0 0 0 0 0 0 0 0 0 0 0 0 0 0 0 0 0 0 0 
Danio_rerio_GeneID=567711 parallel_bridges_per_ladder     1 0 0 0 0 0 0 0 0 0 0 0 0 0 0 0 0 0 0 0 0 0 0 0 0 0 0 0 0 0 
Danio_rerio_GeneID=567711 antiparallel_bridges_per_ladder 1 4 1 6 1 2 0 0 0 0 0 0 0 0 0 0 0 0 0 0 0 0 0 0 0 0 0 0 0 0 
Danio_rerio_GeneID=567711 ladders_per_sheet               1 0 0 0 0 1 0 1 0 0 0 0 0 0 0 0 0 0 0 0 0 0 0 0 0 0 0 0 0 0 
# 
loop_
_dssp_statistics_hbond.entry_id 
_dssp_statistics_hbond.type 
_dssp_statistics_hbond.count 
_dssp_statistics_hbond.count_per_100 
Danio_rerio_GeneID=567711 O(I)-->H-N(J)          134 60.6 
Danio_rerio_GeneID=567711 'PARALLEL BRIDGES'     2   0.9  
Danio_rerio_GeneID=567711 'ANTIPARALLEL BRIDGES' 70  31.7 
Danio_rerio_GeneID=567711 O(I)-->H-N(I-5)        2   0.9  
Danio_rerio_GeneID=567711 O(I)-->H-N(I-4)        1   0.5  
Danio_rerio_GeneID=567711 O(I)-->H-N(I-3)        4   1.8  
Danio_rerio_GeneID=567711 O(I)-->H-N(I-2)        0   0.0  
Danio_rerio_GeneID=567711 O(I)-->H-N(I-1)        1   0.5  
Danio_rerio_GeneID=567711 O(I)-->H-N(I+0)        0   0.0  
Danio_rerio_GeneID=567711 O(I)-->H-N(I+1)        0   0.0  
Danio_rerio_GeneID=567711 O(I)-->H-N(I+2)        16  7.2  
Danio_rerio_GeneID=567711 O(I)-->H-N(I+3)        20  9.0  
Danio_rerio_GeneID=567711 O(I)-->H-N(I+4)        13  5.9  
Danio_rerio_GeneID=567711 O(I)-->H-N(I+5)        0   0.0  
# 
_dssp_statistics.entry_id                       Danio_rerio_GeneID=567711 
_dssp_statistics.nr_of_residues                 221 
_dssp_statistics.nr_of_chains                   1 
_dssp_statistics.nr_of_ss_bridges_total         0 
_dssp_statistics.nr_of_ss_bridges_intra_chain   0 
_dssp_statistics.nr_of_ss_bridges_inter_chain   0 
# 
loop_
_chem_comp.id 
_chem_comp.type 
_chem_comp.mon_nstd_flag 
_chem_comp.name 
_chem_comp.formula 
_chem_comp.formula_weight 
ALA 'L-PEPTIDE LINKING' y ALANINE         'C3 H7 N O2'     89.093 
ARG 'L-PEPTIDE LINKING' y ARGININE        'C6 H15 N4 O2'  175.209 
ASN 'L-PEPTIDE LINKING' y ASPARAGINE      'C4 H8 N2 O3'   132.118 
ASP 'L-PEPTIDE LINKING' y 'ASPARTIC ACID' 'C4 H7 N O4'    133.103 
CYS 'L-PEPTIDE LINKING' y CYSTEINE        'C3 H7 N O2 S'  121.158 
GLN 'L-PEPTIDE LINKING' y GLUTAMINE       'C5 H10 N2 O3'  146.144 
GLU 'L-PEPTIDE LINKING' y 'GLUTAMIC ACID' 'C5 H9 N O4'    147.129 
GLY 'PEPTIDE LINKING'   y GLYCINE         'C2 H5 N O2'     75.067 
HIS 'L-PEPTIDE LINKING' y HISTIDINE       'C6 H10 N3 O2'  156.162 
ILE 'L-PEPTIDE LINKING' y ISOLEUCINE      'C6 H13 N O2'   131.173 
LEU 'L-PEPTIDE LINKING' y LEUCINE         'C6 H13 N O2'   131.173 
LYS 'L-PEPTIDE LINKING' y LYSINE          'C6 H15 N2 O2'  147.195 
MET 'L-PEPTIDE LINKING' y METHIONINE      'C5 H11 N O2 S' 149.211 
PHE 'L-PEPTIDE LINKING' y PHENYLALANINE   'C9 H11 N O2'   165.189 
PRO 'L-PEPTIDE LINKING' y PROLINE         'C5 H9 N O2'     115.13 
SER 'L-PEPTIDE LINKING' y SERINE          'C3 H7 N O3'    105.093 
THR 'L-PEPTIDE LINKING' y THREONINE       'C4 H9 N O3'    119.119 
TRP 'L-PEPTIDE LINKING' y TRYPTOPHAN      'C11 H12 N2 O2' 204.225 
TYR 'L-PEPTIDE LINKING' y TYROSINE        'C9 H11 N O3'   181.189 
VAL 'L-PEPTIDE LINKING' y VALINE          'C5 H11 N O2'   117.146 
# 
loop_
_atom_type.symbol 
N 
C 
O 
S 
# 
loop_
_entity_poly_seq.entity_id 
_entity_poly_seq.num 
_entity_poly_seq.mon_id 
_entity_poly_seq.hetero 
1   1 GLY n 
1   2 ILE n 
1   3 GLU n 
1   4 ASP n 
1   5 GLY n 
1   6 THR n 
1   7 GLU n 
1   8 ALA n 
1   9 LYS n 
1  10 PRO n 
1  11 HIS n 
1  12 SER n 
1  13 ARG n 
1  14 PRO n 
1  15 TYR n 
1  16 MET n 
1  17 VAL n 
1  18 SER n 
1  19 LEU n 
1  20 GLN n 
1  21 LYS n 
1  22 ASN n 
1  23 SER n 
1  24 LYS n 
1  25 ASN n 
1  26 SER n 
1  27 CYS n 
1  28 GLY n 
1  29 GLY n 
1  30 SER n 
1  31 LEU n 
1  32 ILE n 
1  33 THR n 
1  34 GLU n 
1  35 GLU n 
1  36 PHE n 
1  37 VAL n 
1  38 LEU n 
1  39 THR n 
1  40 ALA n 
1  41 ALA n 
1  42 HIS n 
1  43 CYS n 
1  44 TRP n 
1  45 GLY n 
1  46 ASP n 
1  47 VAL n 
1  48 ILE n 
1  49 THR n 
1  50 VAL n 
1  51 VAL n 
1  52 VAL n 
1  53 GLY n 
1  54 ALA n 
1  55 HIS n 
1  56 ASP n 
1  57 LEU n 
1  58 SER n 
1  59 GLU n 
1  60 ASN n 
1  61 GLU n 
1  62 THR n 
1  63 TYR n 
1  64 ASP n 
1  65 SER n 
1  66 PHE n 
1  67 GLU n 
1  68 VAL n 
1  69 THR n 
1  70 SER n 
1  71 TYR n 
1  72 ILE n 
1  73 PRO n 
1  74 HIS n 
1  75 PRO n 
1  76 GLU n 
1  77 PHE n 
1  78 SER n 
1  79 TRP n 
1  80 GLN n 
1  81 ASN n 
1  82 TYR n 
1  83 GLU n 
1  84 ASN n 
1  85 ASP n 
1  86 ILE n 
1  87 MET n 
1  88 LEU n 
1  89 LEU n 
1  90 LYS n 
1  91 LEU n 
1  92 ASN n 
1  93 LYS n 
1  94 LYS n 
1  95 VAL n 
1  96 THR n 
1  97 LEU n 
1  98 SER n 
1  99 ASN n 
1 100 ASN n 
1 101 VAL n 
1 102 GLY n 
1 103 LEU n 
1 104 ILE n 
1 105 SER n 
1 106 LEU n 
1 107 PRO n 
1 108 LYS n 
1 109 GLU n 
1 110 ASP n 
1 111 VAL n 
1 112 LYS n 
1 113 GLU n 
1 114 ASP n 
1 115 ALA n 
1 116 VAL n 
1 117 CYS n 
1 118 SER n 
1 119 VAL n 
1 120 ALA n 
1 121 GLY n 
1 122 TRP n 
1 123 GLY n 
1 124 ARG n 
1 125 LEU n 
1 126 TRP n 
1 127 LEU n 
1 128 ASN n 
1 129 GLY n 
1 130 PRO n 
1 131 ARG n 
1 132 PRO n 
1 133 ASP n 
1 134 ARG n 
1 135 LEU n 
1 136 MET n 
1 137 GLU n 
1 138 ALA n 
1 139 GLU n 
1 140 THR n 
1 141 VAL n 
1 142 ILE n 
1 143 VAL n 
1 144 SER n 
1 145 GLY n 
1 146 GLU n 
1 147 GLU n 
1 148 CYS n 
1 149 LYS n 
1 150 ARG n 
1 151 ARG n 
1 152 TRP n 
1 153 GLU n 
1 154 SER n 
1 155 PHE n 
1 156 LYS n 
1 157 PRO n 
1 158 SER n 
1 159 LYS n 
1 160 MET n 
1 161 PHE n 
1 162 CYS n 
1 163 VAL n 
1 164 TYR n 
1 165 GLY n 
1 166 HIS n 
1 167 GLY n 
1 168 GLY n 
1 169 THR n 
1 170 CYS n 
1 171 LYS n 
1 172 GLY n 
1 173 ASP n 
1 174 SER n 
1 175 GLY n 
1 176 GLY n 
1 177 PRO n 
1 178 LEU n 
1 179 VAL n 
1 180 CYS n 
1 181 GLY n 
1 182 GLU n 
1 183 HIS n 
1 184 ALA n 
1 185 VAL n 
1 186 GLY n 
1 187 VAL n 
1 188 THR n 
1 189 SER n 
1 190 PHE n 
1 191 SER n 
1 192 ASP n 
1 193 ARG n 
1 194 SER n 
1 195 CYS n 
1 196 ASN n 
1 197 SER n 
1 198 ARG n 
1 199 LEU n 
1 200 LEU n 
1 201 PRO n 
1 202 ASN n 
1 203 MET n 
1 204 TYR n 
1 205 THR n 
1 206 LYS n 
1 207 ILE n 
1 208 SER n 
1 209 ALA n 
1 210 TYR n 
1 211 LEU n 
1 212 SER n 
1 213 TRP n 
1 214 ILE n 
1 215 GLN n 
1 216 LYS n 
1 217 ILE n 
1 218 THR n 
1 219 GLY n 
1 220 LYS n 
1 221 VAL n 
# 
loop_
_pdbx_poly_seq_scheme.asym_id 
_pdbx_poly_seq_scheme.entity_id 
_pdbx_poly_seq_scheme.seq_id 
_pdbx_poly_seq_scheme.mon_id 
_pdbx_poly_seq_scheme.ndb_seq_num 
_pdbx_poly_seq_scheme.pdb_seq_num 
_pdbx_poly_seq_scheme.auth_seq_num 
_pdbx_poly_seq_scheme.pdb_mon_id 
_pdbx_poly_seq_scheme.auth_mon_id 
_pdbx_poly_seq_scheme.pdb_strand_id 
_pdbx_poly_seq_scheme.pdb_ins_code 
_pdbx_poly_seq_scheme.hetero 
A 1   1 GLY   1 1   1   GLY GLY A ? n 
A 1   2 ILE   2 2   2   ILE ILE A ? n 
A 1   3 GLU   3 3   3   GLU GLU A ? n 
A 1   4 ASP   4 4   4   ASP ASP A ? n 
A 1   5 GLY   5 5   5   GLY GLY A ? n 
A 1   6 THR   6 6   6   THR THR A ? n 
A 1   7 GLU   7 7   7   GLU GLU A ? n 
A 1   8 ALA   8 8   8   ALA ALA A ? n 
A 1   9 LYS   9 9   9   LYS LYS A ? n 
A 1  10 PRO  10 10  10  PRO PRO A ? n 
A 1  11 HIS  11 11  11  HIS HIS A ? n 
A 1  12 SER  12 12  12  SER SER A ? n 
A 1  13 ARG  13 13  13  ARG ARG A ? n 
A 1  14 PRO  14 14  14  PRO PRO A ? n 
A 1  15 TYR  15 15  15  TYR TYR A ? n 
A 1  16 MET  16 16  16  MET MET A ? n 
A 1  17 VAL  17 17  17  VAL VAL A ? n 
A 1  18 SER  18 18  18  SER SER A ? n 
A 1  19 LEU  19 19  19  LEU LEU A ? n 
A 1  20 GLN  20 20  20  GLN GLN A ? n 
A 1  21 LYS  21 21  21  LYS LYS A ? n 
A 1  22 ASN  22 22  22  ASN ASN A ? n 
A 1  23 SER  23 23  23  SER SER A ? n 
A 1  24 LYS  24 24  24  LYS LYS A ? n 
A 1  25 ASN  25 25  25  ASN ASN A ? n 
A 1  26 SER  26 26  26  SER SER A ? n 
A 1  27 CYS  27 27  27  CYS CYS A ? n 
A 1  28 GLY  28 28  28  GLY GLY A ? n 
A 1  29 GLY  29 29  29  GLY GLY A ? n 
A 1  30 SER  30 30  30  SER SER A ? n 
A 1  31 LEU  31 31  31  LEU LEU A ? n 
A 1  32 ILE  32 32  32  ILE ILE A ? n 
A 1  33 THR  33 33  33  THR THR A ? n 
A 1  34 GLU  34 34  34  GLU GLU A ? n 
A 1  35 GLU  35 35  35  GLU GLU A ? n 
A 1  36 PHE  36 36  36  PHE PHE A ? n 
A 1  37 VAL  37 37  37  VAL VAL A ? n 
A 1  38 LEU  38 38  38  LEU LEU A ? n 
A 1  39 THR  39 39  39  THR THR A ? n 
A 1  40 ALA  40 40  40  ALA ALA A ? n 
A 1  41 ALA  41 41  41  ALA ALA A ? n 
A 1  42 HIS  42 42  42  HIS HIS A ? n 
A 1  43 CYS  43 43  43  CYS CYS A ? n 
A 1  44 TRP  44 44  44  TRP TRP A ? n 
A 1  45 GLY  45 45  45  GLY GLY A ? n 
A 1  46 ASP  46 46  46  ASP ASP A ? n 
A 1  47 VAL  47 47  47  VAL VAL A ? n 
A 1  48 ILE  48 48  48  ILE ILE A ? n 
A 1  49 THR  49 49  49  THR THR A ? n 
A 1  50 VAL  50 50  50  VAL VAL A ? n 
A 1  51 VAL  51 51  51  VAL VAL A ? n 
A 1  52 VAL  52 52  52  VAL VAL A ? n 
A 1  53 GLY  53 53  53  GLY GLY A ? n 
A 1  54 ALA  54 54  54  ALA ALA A ? n 
A 1  55 HIS  55 55  55  HIS HIS A ? n 
A 1  56 ASP  56 56  56  ASP ASP A ? n 
A 1  57 LEU  57 57  57  LEU LEU A ? n 
A 1  58 SER  58 58  58  SER SER A ? n 
A 1  59 GLU  59 59  59  GLU GLU A ? n 
A 1  60 ASN  60 60  60  ASN ASN A ? n 
A 1  61 GLU  61 61  61  GLU GLU A ? n 
A 1  62 THR  62 62  62  THR THR A ? n 
A 1  63 TYR  63 63  63  TYR TYR A ? n 
A 1  64 ASP  64 64  64  ASP ASP A ? n 
A 1  65 SER  65 65  65  SER SER A ? n 
A 1  66 PHE  66 66  66  PHE PHE A ? n 
A 1  67 GLU  67 67  67  GLU GLU A ? n 
A 1  68 VAL  68 68  68  VAL VAL A ? n 
A 1  69 THR  69 69  69  THR THR A ? n 
A 1  70 SER  70 70  70  SER SER A ? n 
A 1  71 TYR  71 71  71  TYR TYR A ? n 
A 1  72 ILE  72 72  72  ILE ILE A ? n 
A 1  73 PRO  73 73  73  PRO PRO A ? n 
A 1  74 HIS  74 74  74  HIS HIS A ? n 
A 1  75 PRO  75 75  75  PRO PRO A ? n 
A 1  76 GLU  76 76  76  GLU GLU A ? n 
A 1  77 PHE  77 77  77  PHE PHE A ? n 
A 1  78 SER  78 78  78  SER SER A ? n 
A 1  79 TRP  79 79  79  TRP TRP A ? n 
A 1  80 GLN  80 80  80  GLN GLN A ? n 
A 1  81 ASN  81 81  81  ASN ASN A ? n 
A 1  82 TYR  82 82  82  TYR TYR A ? n 
A 1  83 GLU  83 83  83  GLU GLU A ? n 
A 1  84 ASN  84 84  84  ASN ASN A ? n 
A 1  85 ASP  85 85  85  ASP ASP A ? n 
A 1  86 ILE  86 86  86  ILE ILE A ? n 
A 1  87 MET  87 87  87  MET MET A ? n 
A 1  88 LEU  88 88  88  LEU LEU A ? n 
A 1  89 LEU  89 89  89  LEU LEU A ? n 
A 1  90 LYS  90 90  90  LYS LYS A ? n 
A 1  91 LEU  91 91  91  LEU LEU A ? n 
A 1  92 ASN  92 92  92  ASN ASN A ? n 
A 1  93 LYS  93 93  93  LYS LYS A ? n 
A 1  94 LYS  94 94  94  LYS LYS A ? n 
A 1  95 VAL  95 95  95  VAL VAL A ? n 
A 1  96 THR  96 96  96  THR THR A ? n 
A 1  97 LEU  97 97  97  LEU LEU A ? n 
A 1  98 SER  98 98  98  SER SER A ? n 
A 1  99 ASN  99 99  99  ASN ASN A ? n 
A 1 100 ASN 100 100 100 ASN ASN A ? n 
A 1 101 VAL 101 101 101 VAL VAL A ? n 
A 1 102 GLY 102 102 102 GLY GLY A ? n 
A 1 103 LEU 103 103 103 LEU LEU A ? n 
A 1 104 ILE 104 104 104 ILE ILE A ? n 
A 1 105 SER 105 105 105 SER SER A ? n 
A 1 106 LEU 106 106 106 LEU LEU A ? n 
A 1 107 PRO 107 107 107 PRO PRO A ? n 
A 1 108 LYS 108 108 108 LYS LYS A ? n 
A 1 109 GLU 109 109 109 GLU GLU A ? n 
A 1 110 ASP 110 110 110 ASP ASP A ? n 
A 1 111 VAL 111 111 111 VAL VAL A ? n 
A 1 112 LYS 112 112 112 LYS LYS A ? n 
A 1 113 GLU 113 113 113 GLU GLU A ? n 
A 1 114 ASP 114 114 114 ASP ASP A ? n 
A 1 115 ALA 115 115 115 ALA ALA A ? n 
A 1 116 VAL 116 116 116 VAL VAL A ? n 
A 1 117 CYS 117 117 117 CYS CYS A ? n 
A 1 118 SER 118 118 118 SER SER A ? n 
A 1 119 VAL 119 119 119 VAL VAL A ? n 
A 1 120 ALA 120 120 120 ALA ALA A ? n 
A 1 121 GLY 121 121 121 GLY GLY A ? n 
A 1 122 TRP 122 122 122 TRP TRP A ? n 
A 1 123 GLY 123 123 123 GLY GLY A ? n 
A 1 124 ARG 124 124 124 ARG ARG A ? n 
A 1 125 LEU 125 125 125 LEU LEU A ? n 
A 1 126 TRP 126 126 126 TRP TRP A ? n 
A 1 127 LEU 127 127 127 LEU LEU A ? n 
A 1 128 ASN 128 128 128 ASN ASN A ? n 
A 1 129 GLY 129 129 129 GLY GLY A ? n 
A 1 130 PRO 130 130 130 PRO PRO A ? n 
A 1 131 ARG 131 131 131 ARG ARG A ? n 
A 1 132 PRO 132 132 132 PRO PRO A ? n 
A 1 133 ASP 133 133 133 ASP ASP A ? n 
A 1 134 ARG 134 134 134 ARG ARG A ? n 
A 1 135 LEU 135 135 135 LEU LEU A ? n 
A 1 136 MET 136 136 136 MET MET A ? n 
A 1 137 GLU 137 137 137 GLU GLU A ? n 
A 1 138 ALA 138 138 138 ALA ALA A ? n 
A 1 139 GLU 139 139 139 GLU GLU A ? n 
A 1 140 THR 140 140 140 THR THR A ? n 
A 1 141 VAL 141 141 141 VAL VAL A ? n 
A 1 142 ILE 142 142 142 ILE ILE A ? n 
A 1 143 VAL 143 143 143 VAL VAL A ? n 
A 1 144 SER 144 144 144 SER SER A ? n 
A 1 145 GLY 145 145 145 GLY GLY A ? n 
A 1 146 GLU 146 146 146 GLU GLU A ? n 
A 1 147 GLU 147 147 147 GLU GLU A ? n 
A 1 148 CYS 148 148 148 CYS CYS A ? n 
A 1 149 LYS 149 149 149 LYS LYS A ? n 
A 1 150 ARG 150 150 150 ARG ARG A ? n 
A 1 151 ARG 151 151 151 ARG ARG A ? n 
A 1 152 TRP 152 152 152 TRP TRP A ? n 
A 1 153 GLU 153 153 153 GLU GLU A ? n 
A 1 154 SER 154 154 154 SER SER A ? n 
A 1 155 PHE 155 155 155 PHE PHE A ? n 
A 1 156 LYS 156 156 156 LYS LYS A ? n 
A 1 157 PRO 157 157 157 PRO PRO A ? n 
A 1 158 SER 158 158 158 SER SER A ? n 
A 1 159 LYS 159 159 159 LYS LYS A ? n 
A 1 160 MET 160 160 160 MET MET A ? n 
A 1 161 PHE 161 161 161 PHE PHE A ? n 
A 1 162 CYS 162 162 162 CYS CYS A ? n 
A 1 163 VAL 163 163 163 VAL VAL A ? n 
A 1 164 TYR 164 164 164 TYR TYR A ? n 
A 1 165 GLY 165 165 165 GLY GLY A ? n 
A 1 166 HIS 166 166 166 HIS HIS A ? n 
A 1 167 GLY 167 167 167 GLY GLY A ? n 
A 1 168 GLY 168 168 168 GLY GLY A ? n 
A 1 169 THR 169 169 169 THR THR A ? n 
A 1 170 CYS 170 170 170 CYS CYS A ? n 
A 1 171 LYS 171 171 171 LYS LYS A ? n 
A 1 172 GLY 172 172 172 GLY GLY A ? n 
A 1 173 ASP 173 173 173 ASP ASP A ? n 
A 1 174 SER 174 174 174 SER SER A ? n 
A 1 175 GLY 175 175 175 GLY GLY A ? n 
A 1 176 GLY 176 176 176 GLY GLY A ? n 
A 1 177 PRO 177 177 177 PRO PRO A ? n 
A 1 178 LEU 178 178 178 LEU LEU A ? n 
A 1 179 VAL 179 179 179 VAL VAL A ? n 
A 1 180 CYS 180 180 180 CYS CYS A ? n 
A 1 181 GLY 181 181 181 GLY GLY A ? n 
A 1 182 GLU 182 182 182 GLU GLU A ? n 
A 1 183 HIS 183 183 183 HIS HIS A ? n 
A 1 184 ALA 184 184 184 ALA ALA A ? n 
A 1 185 VAL 185 185 185 VAL VAL A ? n 
A 1 186 GLY 186 186 186 GLY GLY A ? n 
A 1 187 VAL 187 187 187 VAL VAL A ? n 
A 1 188 THR 188 188 188 THR THR A ? n 
A 1 189 SER 189 189 189 SER SER A ? n 
A 1 190 PHE 190 190 190 PHE PHE A ? n 
A 1 191 SER 191 191 191 SER SER A ? n 
A 1 192 ASP 192 192 192 ASP ASP A ? n 
A 1 193 ARG 193 193 193 ARG ARG A ? n 
A 1 194 SER 194 194 194 SER SER A ? n 
A 1 195 CYS 195 195 195 CYS CYS A ? n 
A 1 196 ASN 196 196 196 ASN ASN A ? n 
A 1 197 SER 197 197 197 SER SER A ? n 
A 1 198 ARG 198 198 198 ARG ARG A ? n 
A 1 199 LEU 199 199 199 LEU LEU A ? n 
A 1 200 LEU 200 200 200 LEU LEU A ? n 
A 1 201 PRO 201 201 201 PRO PRO A ? n 
A 1 202 ASN 202 202 202 ASN ASN A ? n 
A 1 203 MET 203 203 203 MET MET A ? n 
A 1 204 TYR 204 204 204 TYR TYR A ? n 
A 1 205 THR 205 205 205 THR THR A ? n 
A 1 206 LYS 206 206 206 LYS LYS A ? n 
A 1 207 ILE 207 207 207 ILE ILE A ? n 
A 1 208 SER 208 208 208 SER SER A ? n 
A 1 209 ALA 209 209 209 ALA ALA A ? n 
A 1 210 TYR 210 210 210 TYR TYR A ? n 
A 1 211 LEU 211 211 211 LEU LEU A ? n 
A 1 212 SER 212 212 212 SER SER A ? n 
A 1 213 TRP 213 213 213 TRP TRP A ? n 
A 1 214 ILE 214 214 214 ILE ILE A ? n 
A 1 215 GLN 215 215 215 GLN GLN A ? n 
A 1 216 LYS 216 216 216 LYS LYS A ? n 
A 1 217 ILE 217 217 217 ILE ILE A ? n 
A 1 218 THR 218 218 218 THR THR A ? n 
A 1 219 GLY 219 219 219 GLY GLY A ? n 
A 1 220 LYS 220 220 220 LYS LYS A ? n 
A 1 221 VAL 221 221 221 VAL VAL A ? n 
# 
loop_
_atom_site.group_PDB 
_atom_site.id 
_atom_site.type_symbol 
_atom_site.label_atom_id 
_atom_site.label_alt_id 
_atom_site.label_comp_id 
_atom_site.label_asym_id 
_atom_site.label_entity_id 
_atom_site.label_seq_id 
_atom_site.pdbx_PDB_ins_code 
_atom_site.Cartn_x 
_atom_site.Cartn_y 
_atom_site.Cartn_z 
_atom_site.occupancy 
_atom_site.B_iso_or_equiv 
_atom_site.pdbx_formal_charge 
_atom_site.auth_seq_id 
_atom_site.auth_comp_id 
_atom_site.auth_asym_id 
_atom_site.auth_atom_id 
_atom_site.pdbx_PDB_model_num 
ATOM 1    N N   ? GLY A 1   1 ?   0.476  11.304  -2.750 1.000 85.580 ? 1   GLY A N   1 
ATOM 2    C CA  ? GLY A 1   1 ?  -0.116  11.352  -4.078 1.000 85.580 ? 1   GLY A CA  1 
ATOM 3    C C   ? GLY A 1   1 ?   0.738  10.683  -5.137 1.000 85.580 ? 1   GLY A C   1 
ATOM 4    O O   ? GLY A 1   1 ?   1.759  10.068  -4.822 1.000 85.580 ? 1   GLY A O   1 
ATOM 5    N N   ? ILE A 1   2 ?   0.149  10.470  -6.246 1.000 93.750 ? 2   ILE A N   1 
ATOM 6    C CA  ? ILE A 1   2 ?   0.830   9.843  -7.374 1.000 93.750 ? 2   ILE A CA  1 
ATOM 7    C C   ? ILE A 1   2 ?   1.465  10.916  -8.255 1.000 93.750 ? 2   ILE A C   1 
ATOM 8    C CB  ? ILE A 1   2 ?  -0.137   8.970  -8.204 1.000 93.750 ? 2   ILE A CB  1 
ATOM 9    O O   ? ILE A 1   2 ?   0.761  11.731  -8.856 1.000 93.750 ? 2   ILE A O   1 
ATOM 10   C CG1 ? ILE A 1   2 ?  -0.857   7.962  -7.300 1.000 93.750 ? 2   ILE A CG1 1 
ATOM 11   C CG2 ? ILE A 1   2 ?   0.613   8.256  -9.332 1.000 93.750 ? 2   ILE A CG2 1 
ATOM 12   C CD1 ? ILE A 1   2 ?   0.080   7.044  -6.528 1.000 93.750 ? 2   ILE A CD1 1 
ATOM 13   N N   ? GLU A 1   3 ?   2.789  11.023  -8.190 1.000 92.360 ? 3   GLU A N   1 
ATOM 14   C CA  ? GLU A 1   3 ?   3.514  11.965  -9.037 1.000 92.360 ? 3   GLU A CA  1 
ATOM 15   C C   ? GLU A 1   3 ?   3.311  11.648 -10.516 1.000 92.360 ? 3   GLU A C   1 
ATOM 16   C CB  ? GLU A 1   3 ?   5.007  11.955  -8.697 1.000 92.360 ? 3   GLU A CB  1 
ATOM 17   O O   ? GLU A 1   3 ?   3.413  10.490 -10.927 1.000 92.360 ? 3   GLU A O   1 
ATOM 18   C CG  ? GLU A 1   3 ?   5.812  13.020  -9.428 1.000 92.360 ? 3   GLU A CG  1 
ATOM 19   C CD  ? GLU A 1   3 ?   7.272  13.064  -9.006 1.000 92.360 ? 3   GLU A CD  1 
ATOM 20   O OE1 ? GLU A 1   3 ?   7.998  13.991  -9.430 1.000 92.360 ? 3   GLU A OE1 1 
ATOM 21   O OE2 ? GLU A 1   3 ?   7.692  12.164  -8.246 1.000 92.360 ? 3   GLU A OE2 1 
ATOM 22   N N   ? ASP A 1   4 ?   2.944  12.763 -11.310 1.000 91.460 ? 4   ASP A N   1 
ATOM 23   C CA  ? ASP A 1   4 ?   2.728  12.617 -12.746 1.000 91.460 ? 4   ASP A CA  1 
ATOM 24   C C   ? ASP A 1   4 ?   1.588  11.643 -13.034 1.000 91.460 ? 4   ASP A C   1 
ATOM 25   C CB  ? ASP A 1   4 ?   4.010  12.146 -13.436 1.000 91.460 ? 4   ASP A CB  1 
ATOM 26   O O   ? ASP A 1   4 ?   1.653  10.868 -13.991 1.000 91.460 ? 4   ASP A O   1 
ATOM 27   C CG  ? ASP A 1   4 ?   5.074  13.226 -13.513 1.000 91.460 ? 4   ASP A CG  1 
ATOM 28   O OD1 ? ASP A 1   4 ?   4.728  14.427 -13.464 1.000 91.460 ? 4   ASP A OD1 1 
ATOM 29   O OD2 ? ASP A 1   4 ?   6.268  12.875 -13.628 1.000 91.460 ? 4   ASP A OD2 1 
ATOM 30   N N   ? GLY A 1   5 ?   0.619  11.455 -12.078 1.000 93.780 ? 5   GLY A N   1 
ATOM 31   C CA  ? GLY A 1   5 ?  -0.578  10.648 -12.256 1.000 93.780 ? 5   GLY A CA  1 
ATOM 32   C C   ? GLY A 1   5 ?  -1.779  11.455 -12.711 1.000 93.780 ? 5   GLY A C   1 
ATOM 33   O O   ? GLY A 1   5 ?  -1.676  12.664 -12.929 1.000 93.780 ? 5   GLY A O   1 
ATOM 34   N N   ? THR A 1   6 ?  -2.805  10.781 -12.989 1.000 96.410 ? 6   THR A N   1 
ATOM 35   C CA  ? THR A 1   6 ?  -4.075  11.400 -13.354 1.000 96.410 ? 6   THR A CA  1 
ATOM 36   C C   ? THR A 1   6 ?  -5.176  10.992 -12.380 1.000 96.410 ? 6   THR A C   1 
ATOM 37   C CB  ? THR A 1   6 ?  -4.488  11.022 -14.789 1.000 96.410 ? 6   THR A CB  1 
ATOM 38   O O   ? THR A 1   6 ?  -5.044   9.994 -11.669 1.000 96.410 ? 6   THR A O   1 
ATOM 39   C CG2 ? THR A 1   6 ?  -3.472  11.530 -15.806 1.000 96.410 ? 6   THR A CG2 1 
ATOM 40   O OG1 ? THR A 1   6 ?  -4.580   9.596 -14.893 1.000 96.410 ? 6   THR A OG1 1 
ATOM 41   N N   ? GLU A 1   7 ?  -6.164  11.874 -12.304 1.000 97.130 ? 7   GLU A N   1 
ATOM 42   C CA  ? GLU A 1   7 ?  -7.291  11.523 -11.446 1.000 97.130 ? 7   GLU A CA  1 
ATOM 43   C C   ? GLU A 1   7 ?  -7.875  10.166 -11.829 1.000 97.130 ? 7   GLU A C   1 
ATOM 44   C CB  ? GLU A 1   7 ?  -8.376  12.601 -11.515 1.000 97.130 ? 7   GLU A CB  1 
ATOM 45   O O   ? GLU A 1   7 ?  -8.096   9.891 -13.010 1.000 97.130 ? 7   GLU A O   1 
ATOM 46   C CG  ? GLU A 1   7 ?  -9.567  12.335 -10.606 1.000 97.130 ? 7   GLU A CG  1 
ATOM 47   C CD  ? GLU A 1   7 ? -10.622  13.427 -10.664 1.000 97.130 ? 7   GLU A CD  1 
ATOM 48   O OE1 ? GLU A 1   7 ? -11.709  13.254 -10.066 1.000 97.130 ? 7   GLU A OE1 1 
ATOM 49   O OE2 ? GLU A 1   7 ? -10.361  14.465 -11.313 1.000 97.130 ? 7   GLU A OE2 1 
ATOM 50   N N   ? ALA A 1   8 ?  -8.109   9.301 -10.825 1.000 96.710 ? 8   ALA A N   1 
ATOM 51   C CA  ? ALA A 1   8 ?  -8.758   8.010 -11.041 1.000 96.710 ? 8   ALA A CA  1 
ATOM 52   C C   ? ALA A 1   8 ? -10.237   8.188 -11.373 1.000 96.710 ? 8   ALA A C   1 
ATOM 53   C CB  ? ALA A 1   8 ?  -8.596   7.120  -9.811 1.000 96.710 ? 8   ALA A CB  1 
ATOM 54   O O   ? ALA A 1   8 ? -10.876   9.131 -10.900 1.000 96.710 ? 8   ALA A O   1 
ATOM 55   N N   ? LYS A 1   9 ? -10.657   7.260 -12.267 1.000 96.300 ? 9   LYS A N   1 
ATOM 56   C CA  ? LYS A 1   9 ? -12.108   7.214 -12.418 1.000 96.300 ? 9   LYS A CA  1 
ATOM 57   C C   ? LYS A 1   9 ? -12.792   6.933 -11.083 1.000 96.300 ? 9   LYS A C   1 
ATOM 58   C CB  ? LYS A 1   9 ? -12.508   6.153 -13.445 1.000 96.300 ? 9   LYS A CB  1 
ATOM 59   O O   ? LYS A 1   9 ? -12.375   6.040 -10.342 1.000 96.300 ? 9   LYS A O   1 
ATOM 60   C CG  ? LYS A 1   9 ? -13.994   6.136 -13.772 1.000 96.300 ? 9   LYS A CG  1 
ATOM 61   C CD  ? LYS A 1   9 ? -14.330   5.055 -14.791 1.000 96.300 ? 9   LYS A CD  1 
ATOM 62   C CE  ? LYS A 1   9 ? -15.829   4.970 -15.043 1.000 96.300 ? 9   LYS A CE  1 
ATOM 63   N NZ  ? LYS A 1   9 ? -16.165   3.903 -16.032 1.000 96.300 ? 9   LYS A NZ  1 
ATOM 64   N N   ? PRO A 1  10 ? -13.772   7.756 -10.698 1.000 94.570 ? 10  PRO A N   1 
ATOM 65   C CA  ? PRO A 1  10 ? -14.448   7.519  -9.419 1.000 94.570 ? 10  PRO A CA  1 
ATOM 66   C C   ? PRO A 1  10 ? -14.867   6.062  -9.234 1.000 94.570 ? 10  PRO A C   1 
ATOM 67   C CB  ? PRO A 1  10 ? -15.673   8.434  -9.493 1.000 94.570 ? 10  PRO A CB  1 
ATOM 68   O O   ? PRO A 1  10 ? -15.433   5.458 -10.148 1.000 94.570 ? 10  PRO A O   1 
ATOM 69   C CG  ? PRO A 1  10 ? -15.255   9.560 -10.383 1.000 94.570 ? 10  PRO A CG  1 
ATOM 70   C CD  ? PRO A 1  10 ? -14.386   9.007 -11.476 1.000 94.570 ? 10  PRO A CD  1 
ATOM 71   N N   ? HIS A 1  11 ? -14.336   5.535  -8.012 1.000 93.470 ? 11  HIS A N   1 
ATOM 72   C CA  ? HIS A 1  11 ? -14.726   4.227  -7.498 1.000 93.470 ? 11  HIS A CA  1 
ATOM 73   C C   ? HIS A 1  11 ? -14.223   3.107  -8.403 1.000 93.470 ? 11  HIS A C   1 
ATOM 74   C CB  ? HIS A 1  11 ? -16.247   4.140  -7.353 1.000 93.470 ? 11  HIS A CB  1 
ATOM 75   O O   ? HIS A 1  11 ? -14.736   1.987  -8.356 1.000 93.470 ? 11  HIS A O   1 
ATOM 76   C CG  ? HIS A 1  11 ? -16.828   5.211  -6.486 1.000 93.470 ? 11  HIS A CG  1 
ATOM 77   C CD2 ? HIS A 1  11 ? -17.790   6.131  -6.734 1.000 93.470 ? 11  HIS A CD2 1 
ATOM 78   N ND1 ? HIS A 1  11 ? -16.415   5.426  -5.189 1.000 93.470 ? 11  HIS A ND1 1 
ATOM 79   C CE1 ? HIS A 1  11 ? -17.101   6.433  -4.675 1.000 93.470 ? 11  HIS A CE1 1 
ATOM 80   N NE2 ? HIS A 1  11 ? -17.942   6.879  -5.593 1.000 93.470 ? 11  HIS A NE2 1 
ATOM 81   N N   ? SER A 1  12 ? -13.314   3.367  -9.309 1.000 95.860 ? 12  SER A N   1 
ATOM 82   C CA  ? SER A 1  12 ? -12.637   2.369 -10.132 1.000 95.860 ? 12  SER A CA  1 
ATOM 83   C C   ? SER A 1  12 ? -11.619   1.579  -9.317 1.000 95.860 ? 12  SER A C   1 
ATOM 84   C CB  ? SER A 1  12 ? -11.944   3.036 -11.321 1.000 95.860 ? 12  SER A CB  1 
ATOM 85   O O   ? SER A 1  12 ? -11.146   0.528  -9.756 1.000 95.860 ? 12  SER A O   1 
ATOM 86   O OG  ? SER A 1  12 ? -10.956   3.951 -10.879 1.000 95.860 ? 12  SER A OG  1 
ATOM 87   N N   ? ARG A 1  13 ? -11.280   1.959  -8.149 1.000 96.610 ? 13  ARG A N   1 
ATOM 88   C CA  ? ARG A 1  13 ? -10.407   1.283  -7.195 1.000 96.610 ? 13  ARG A CA  1 
ATOM 89   C C   ? ARG A 1  13 ? -11.123   1.049  -5.869 1.000 96.610 ? 13  ARG A C   1 
ATOM 90   C CB  ? ARG A 1  13 ?  -9.130   2.093  -6.966 1.000 96.610 ? 13  ARG A CB  1 
ATOM 91   O O   ? ARG A 1  13 ? -10.767   1.648  -4.852 1.000 96.610 ? 13  ARG A O   1 
ATOM 92   C CG  ? ARG A 1  13 ?  -8.380   2.435  -8.243 1.000 96.610 ? 13  ARG A CG  1 
ATOM 93   C CD  ? ARG A 1  13 ?  -7.806   1.192  -8.910 1.000 96.610 ? 13  ARG A CD  1 
ATOM 94   N NE  ? ARG A 1  13 ?  -7.011   1.530 -10.087 1.000 96.610 ? 13  ARG A NE  1 
ATOM 95   N NH1 ? ARG A 1  13 ?  -8.804   1.564 -11.544 1.000 96.610 ? 13  ARG A NH1 1 
ATOM 96   N NH2 ? ARG A 1  13 ?  -6.689   2.005 -12.311 1.000 96.610 ? 13  ARG A NH2 1 
ATOM 97   C CZ  ? ARG A 1  13 ?  -7.503   1.699 -11.311 1.000 96.610 ? 13  ARG A CZ  1 
ATOM 98   N N   ? PRO A 1  14 ? -12.016   0.173  -5.826 1.000 96.270 ? 14  PRO A N   1 
ATOM 99   C CA  ? PRO A 1  14 ? -12.912   0.001  -4.680 1.000 96.270 ? 14  PRO A CA  1 
ATOM 100  C C   ? PRO A 1  14 ? -12.214  -0.624  -3.474 1.000 96.270 ? 14  PRO A C   1 
ATOM 101  C CB  ? PRO A 1  14 ? -14.002  -0.927  -5.222 1.000 96.270 ? 14  PRO A CB  1 
ATOM 102  O O   ? PRO A 1  14 ? -12.739  -0.575  -2.359 1.000 96.270 ? 14  PRO A O   1 
ATOM 103  C CG  ? PRO A 1  14 ? -13.345  -1.682  -6.331 1.000 96.270 ? 14  PRO A CG  1 
ATOM 104  C CD  ? PRO A 1  14 ? -12.391  -0.761  -7.036 1.000 96.270 ? 14  PRO A CD  1 
ATOM 105  N N   ? TYR A 1  15 ? -10.966  -1.117  -3.641 1.000 97.940 ? 15  TYR A N   1 
ATOM 106  C CA  ? TYR A 1  15 ? -10.163  -1.742  -2.595 1.000 97.940 ? 15  TYR A CA  1 
ATOM 107  C C   ? TYR A 1  15 ?  -9.291  -0.711  -1.888 1.000 97.940 ? 15  TYR A C   1 
ATOM 108  C CB  ? TYR A 1  15 ?  -9.287  -2.853  -3.182 1.000 97.940 ? 15  TYR A CB  1 
ATOM 109  O O   ? TYR A 1  15 ?  -8.713  -0.995  -0.836 1.000 97.940 ? 15  TYR A O   1 
ATOM 110  C CG  ? TYR A 1  15 ?  -8.528  -2.438  -4.419 1.000 97.940 ? 15  TYR A CG  1 
ATOM 111  C CD1 ? TYR A 1  15 ?  -8.974  -2.800  -5.688 1.000 97.940 ? 15  TYR A CD1 1 
ATOM 112  C CD2 ? TYR A 1  15 ?  -7.363  -1.685  -4.321 1.000 97.940 ? 15  TYR A CD2 1 
ATOM 113  C CE1 ? TYR A 1  15 ?  -8.276  -2.422  -6.830 1.000 97.940 ? 15  TYR A CE1 1 
ATOM 114  C CE2 ? TYR A 1  15 ?  -6.657  -1.301  -5.457 1.000 97.940 ? 15  TYR A CE2 1 
ATOM 115  O OH  ? TYR A 1  15 ?  -6.427  -1.296  -7.832 1.000 97.940 ? 15  TYR A OH  1 
ATOM 116  C CZ  ? TYR A 1  15 ?  -7.121  -1.673  -6.705 1.000 97.940 ? 15  TYR A CZ  1 
ATOM 117  N N   ? MET A 1  16 ?  -9.081   0.440  -2.514 1.000 97.740 ? 16  MET A N   1 
ATOM 118  C CA  ? MET A 1  16 ?  -8.201   1.474  -1.977 1.000 97.740 ? 16  MET A CA  1 
ATOM 119  C C   ? MET A 1  16 ?  -8.767   2.051  -0.684 1.000 97.740 ? 16  MET A C   1 
ATOM 120  C CB  ? MET A 1  16 ?  -7.994   2.590  -3.002 1.000 97.740 ? 16  MET A CB  1 
ATOM 121  O O   ? MET A 1  16 ?  -9.950   2.388  -0.614 1.000 97.740 ? 16  MET A O   1 
ATOM 122  C CG  ? MET A 1  16 ?  -6.923   3.594  -2.607 1.000 97.740 ? 16  MET A CG  1 
ATOM 123  S SD  ? MET A 1  16 ?  -5.246   2.849  -2.557 1.000 97.740 ? 16  MET A SD  1 
ATOM 124  C CE  ? MET A 1  16 ?  -4.355   4.129  -1.630 1.000 97.740 ? 16  MET A CE  1 
ATOM 125  N N   ? VAL A 1  17 ?  -7.902   2.182   0.340 1.000 97.530 ? 17  VAL A N   1 
ATOM 126  C CA  ? VAL A 1  17 ?  -8.341   2.763   1.605 1.000 97.530 ? 17  VAL A CA  1 
ATOM 127  C C   ? VAL A 1  17 ?  -7.403   3.900   2.005 1.000 97.530 ? 17  VAL A C   1 
ATOM 128  C CB  ? VAL A 1  17 ?  -8.400   1.701   2.726 1.000 97.530 ? 17  VAL A CB  1 
ATOM 129  O O   ? VAL A 1  17 ?  -6.215   3.877   1.676 1.000 97.530 ? 17  VAL A O   1 
ATOM 130  C CG1 ? VAL A 1  17 ?  -9.323   0.549   2.331 1.000 97.530 ? 17  VAL A CG1 1 
ATOM 131  C CG2 ? VAL A 1  17 ?  -6.999   1.183   3.044 1.000 97.530 ? 17  VAL A CG2 1 
ATOM 132  N N   ? SER A 1  18 ?  -7.976   4.887   2.681 1.000 97.030 ? 18  SER A N   1 
ATOM 133  C CA  ? SER A 1  18 ?  -7.216   5.994   3.253 1.000 97.030 ? 18  SER A CA  1 
ATOM 134  C C   ? SER A 1  18 ?  -6.996   5.798   4.749 1.000 97.030 ? 18  SER A C   1 
ATOM 135  C CB  ? SER A 1  18 ?  -7.932   7.322   3.004 1.000 97.030 ? 18  SER A CB  1 
ATOM 136  O O   ? SER A 1  18 ?  -7.957   5.676   5.513 1.000 97.030 ? 18  SER A O   1 
ATOM 137  O OG  ? SER A 1  18 ?  -7.198   8.401   3.557 1.000 97.030 ? 18  SER A OG  1 
ATOM 138  N N   ? LEU A 1  19 ?  -5.753   5.674   5.104 1.000 97.150 ? 19  LEU A N   1 
ATOM 139  C CA  ? LEU A 1  19 ?  -5.400   5.682   6.520 1.000 97.150 ? 19  LEU A CA  1 
ATOM 140  C C   ? LEU A 1  19 ?  -5.196   7.108   7.021 1.000 97.150 ? 19  LEU A C   1 
ATOM 141  C CB  ? LEU A 1  19 ?  -4.132   4.858   6.760 1.000 97.150 ? 19  LEU A CB  1 
ATOM 142  O O   ? LEU A 1  19 ?  -4.348   7.838   6.503 1.000 97.150 ? 19  LEU A O   1 
ATOM 143  C CG  ? LEU A 1  19 ?  -4.309   3.340   6.805 1.000 97.150 ? 19  LEU A CG  1 
ATOM 144  C CD1 ? LEU A 1  19 ?  -5.005   2.850   5.539 1.000 97.150 ? 19  LEU A CD1 1 
ATOM 145  C CD2 ? LEU A 1  19 ?  -2.961   2.649   6.981 1.000 97.150 ? 19  LEU A CD2 1 
ATOM 146  N N   ? GLN A 1  20 ?  -5.950   7.466   8.117 1.000 95.190 ? 20  GLN A N   1 
ATOM 147  C CA  ? GLN A 1  20 ?  -5.985   8.886   8.451 1.000 95.190 ? 20  GLN A CA  1 
ATOM 148  C C   ? GLN A 1  20 ?  -5.499   9.128   9.877 1.000 95.190 ? 20  GLN A C   1 
ATOM 149  C CB  ? GLN A 1  20 ?  -7.399   9.444   8.276 1.000 95.190 ? 20  GLN A CB  1 
ATOM 150  O O   ? GLN A 1  20 ?  -5.751   8.316  10.770 1.000 95.190 ? 20  GLN A O   1 
ATOM 151  C CG  ? GLN A 1  20 ?  -7.876   9.467   6.830 1.000 95.190 ? 20  GLN A CG  1 
ATOM 152  C CD  ? GLN A 1  20 ?  -9.205  10.180   6.662 1.000 95.190 ? 20  GLN A CD  1 
ATOM 153  N NE2 ? GLN A 1  20 ?  -9.739  10.161   5.446 1.000 95.190 ? 20  GLN A NE2 1 
ATOM 154  O OE1 ? GLN A 1  20 ?  -9.748  10.742   7.619 1.000 95.190 ? 20  GLN A OE1 1 
ATOM 155  N N   ? LYS A 1  21 ?  -4.763  10.185  10.042 1.000 93.600 ? 21  LYS A N   1 
ATOM 156  C CA  ? LYS A 1  21 ?  -4.432  10.810  11.319 1.000 93.600 ? 21  LYS A CA  1 
ATOM 157  C C   ? LYS A 1  21 ?  -5.012  12.219  11.408 1.000 93.600 ? 21  LYS A C   1 
ATOM 158  C CB  ? LYS A 1  21 ?  -2.917  10.854  11.519 1.000 93.600 ? 21  LYS A CB  1 
ATOM 159  O O   ? LYS A 1  21 ?  -4.762  13.055  10.537 1.000 93.600 ? 21  LYS A O   1 
ATOM 160  C CG  ? LYS A 1  21 ?  -2.488  11.350  12.892 1.000 93.600 ? 21  LYS A CG  1 
ATOM 161  C CD  ? LYS A 1  21 ?  -0.972  11.331  13.045 1.000 93.600 ? 21  LYS A CD  1 
ATOM 162  C CE  ? LYS A 1  21 ?  -0.543  11.792  14.431 1.000 93.600 ? 21  LYS A CE  1 
ATOM 163  N NZ  ? LYS A 1  21 ?   0.942  11.766  14.589 1.000 93.600 ? 21  LYS A NZ  1 
ATOM 164  N N   ? ASN A 1  22 ?  -5.896  12.433  12.422 1.000 91.000 ? 22  ASN A N   1 
ATOM 165  C CA  ? ASN A 1  22 ?  -6.582  13.710  12.591 1.000 91.000 ? 22  ASN A CA  1 
ATOM 166  C C   ? ASN A 1  22 ?  -7.342  14.109  11.329 1.000 91.000 ? 22  ASN A C   1 
ATOM 167  C CB  ? ASN A 1  22 ?  -5.587  14.806  12.980 1.000 91.000 ? 22  ASN A CB  1 
ATOM 168  O O   ? ASN A 1  22 ?  -7.248  15.252  10.878 1.000 91.000 ? 22  ASN A O   1 
ATOM 169  C CG  ? ASN A 1  22 ?  -4.901  14.528  14.303 1.000 91.000 ? 22  ASN A CG  1 
ATOM 170  N ND2 ? ASN A 1  22 ?  -3.619  14.863  14.388 1.000 91.000 ? 22  ASN A ND2 1 
ATOM 171  O OD1 ? ASN A 1  22 ?  -5.518  14.017  15.241 1.000 91.000 ? 22  ASN A OD1 1 
ATOM 172  N N   ? SER A 1  23 ?  -7.974  13.063  10.558 1.000 89.200 ? 23  SER A N   1 
ATOM 173  C CA  ? SER A 1  23 ?  -8.873  13.242   9.422 1.000 89.200 ? 23  SER A CA  1 
ATOM 174  C C   ? SER A 1  23 ?  -8.102  13.610   8.159 1.000 89.200 ? 23  SER A C   1 
ATOM 175  C CB  ? SER A 1  23 ?  -9.914  14.320   9.727 1.000 89.200 ? 23  SER A CB  1 
ATOM 176  O O   ? SER A 1  23 ?  -8.686  14.095   7.188 1.000 89.200 ? 23  SER A O   1 
ATOM 177  O OG  ? SER A 1  23 ? -10.743  13.928  10.808 1.000 89.200 ? 23  SER A OG  1 
ATOM 178  N N   ? LYS A 1  24 ?  -6.796  13.526   8.296 1.000 92.270 ? 24  LYS A N   1 
ATOM 179  C CA  ? LYS A 1  24 ?  -5.936  13.751   7.138 1.000 92.270 ? 24  LYS A CA  1 
ATOM 180  C C   ? LYS A 1  24 ?  -5.268  12.455   6.689 1.000 92.270 ? 24  LYS A C   1 
ATOM 181  C CB  ? LYS A 1  24 ?  -4.874  14.805   7.455 1.000 92.270 ? 24  LYS A CB  1 
ATOM 182  O O   ? LYS A 1  24 ?  -4.801  11.671   7.518 1.000 92.270 ? 24  LYS A O   1 
ATOM 183  C CG  ? LYS A 1  24 ?  -5.437  16.197   7.703 1.000 92.270 ? 24  LYS A CG  1 
ATOM 184  C CD  ? LYS A 1  24 ?  -4.328  17.221   7.904 1.000 92.270 ? 24  LYS A CD  1 
ATOM 185  C CE  ? LYS A 1  24 ?  -4.891  18.610   8.173 1.000 92.270 ? 24  LYS A CE  1 
ATOM 186  N NZ  ? LYS A 1  24 ?  -3.807  19.616   8.383 1.000 92.270 ? 24  LYS A NZ  1 
ATOM 187  N N   ? ASN A 1  25 ?  -5.240  12.306   5.401 1.000 94.070 ? 25  ASN A N   1 
ATOM 188  C CA  ? ASN A 1  25 ?  -4.583  11.126   4.849 1.000 94.070 ? 25  ASN A CA  1 
ATOM 189  C C   ? ASN A 1  25 ?  -3.122  11.044   5.282 1.000 94.070 ? 25  ASN A C   1 
ATOM 190  C CB  ? ASN A 1  25 ?  -4.685  11.120   3.322 1.000 94.070 ? 25  ASN A CB  1 
ATOM 191  O O   ? ASN A 1  25 ?  -2.362  11.997   5.102 1.000 94.070 ? 25  ASN A O   1 
ATOM 192  C CG  ? ASN A 1  25 ?  -4.036   9.900   2.698 1.000 94.070 ? 25  ASN A CG  1 
ATOM 193  N ND2 ? ASN A 1  25 ?  -2.902  10.103   2.040 1.000 94.070 ? 25  ASN A ND2 1 
ATOM 194  O OD1 ? ASN A 1  25 ?  -4.552   8.784   2.807 1.000 94.070 ? 25  ASN A OD1 1 
ATOM 195  N N   ? SER A 1  26 ?  -2.793   9.898   5.826 1.000 95.200 ? 26  SER A N   1 
ATOM 196  C CA  ? SER A 1  26 ?  -1.421   9.689   6.277 1.000 95.200 ? 26  SER A CA  1 
ATOM 197  C C   ? SER A 1  26 ?  -0.758   8.546   5.515 1.000 95.200 ? 26  SER A C   1 
ATOM 198  C CB  ? SER A 1  26 ?  -1.388   9.399   7.778 1.000 95.200 ? 26  SER A CB  1 
ATOM 199  O O   ? SER A 1  26 ?   0.444   8.590   5.243 1.000 95.200 ? 26  SER A O   1 
ATOM 200  O OG  ? SER A 1  26 ?  -2.063   8.188   8.071 1.000 95.200 ? 26  SER A OG  1 
ATOM 201  N N   ? CYS A 1  27 ?  -1.391   7.585   5.164 1.000 97.370 ? 27  CYS A N   1 
ATOM 202  C CA  ? CYS A 1  27 ?  -0.966   6.424   4.390 1.000 97.370 ? 27  CYS A CA  1 
ATOM 203  C C   ? CYS A 1  27 ?  -2.136   5.825   3.619 1.000 97.370 ? 27  CYS A C   1 
ATOM 204  C CB  ? CYS A 1  27 ?  -0.350   5.366   5.304 1.000 97.370 ? 27  CYS A CB  1 
ATOM 205  O O   ? CYS A 1  27 ?  -3.292   6.172   3.868 1.000 97.370 ? 27  CYS A O   1 
ATOM 206  S SG  ? CYS A 1  27 ?   1.363   5.707   5.762 1.000 97.370 ? 27  CYS A SG  1 
ATOM 207  N N   ? GLY A 1  28 ?  -1.731   4.940   2.698 1.000 97.450 ? 28  GLY A N   1 
ATOM 208  C CA  ? GLY A 1  28 ?  -2.741   4.149   2.013 1.000 97.450 ? 28  GLY A CA  1 
ATOM 209  C C   ? GLY A 1  28 ?  -2.793   2.709   2.485 1.000 97.450 ? 28  GLY A C   1 
ATOM 210  O O   ? GLY A 1  28 ?  -2.010   2.304   3.347 1.000 97.450 ? 28  GLY A O   1 
ATOM 211  N N   ? GLY A 1  29 ?  -3.702   1.942   1.965 1.000 98.020 ? 29  GLY A N   1 
ATOM 212  C CA  ? GLY A 1  29 ?  -3.863   0.518   2.210 1.000 98.020 ? 29  GLY A CA  1 
ATOM 213  C C   ? GLY A 1  29 ?  -4.806  -0.153   1.229 1.000 98.020 ? 29  GLY A C   1 
ATOM 214  O O   ? GLY A 1  29 ?  -5.335   0.496   0.325 1.000 98.020 ? 29  GLY A O   1 
ATOM 215  N N   ? SER A 1  30 ?  -4.923  -1.491   1.454 1.000 98.270 ? 30  SER A N   1 
ATOM 216  C CA  ? SER A 1  30 ?  -5.835  -2.262   0.615 1.000 98.270 ? 30  SER A CA  1 
ATOM 217  C C   ? SER A 1  30 ?  -6.737  -3.159   1.457 1.000 98.270 ? 30  SER A C   1 
ATOM 218  C CB  ? SER A 1  30 ?  -5.052  -3.111  -0.388 1.000 98.270 ? 30  SER A CB  1 
ATOM 219  O O   ? SER A 1  30 ?  -6.275  -3.802   2.401 1.000 98.270 ? 30  SER A O   1 
ATOM 220  O OG  ? SER A 1  30 ?  -4.123  -3.948   0.279 1.000 98.270 ? 30  SER A OG  1 
ATOM 221  N N   ? LEU A 1  31 ?  -7.982  -3.074   1.113 1.000 98.200 ? 31  LEU A N   1 
ATOM 222  C CA  ? LEU A 1  31 ?  -8.936  -3.984   1.738 1.000 98.200 ? 31  LEU A CA  1 
ATOM 223  C C   ? LEU A 1  31 ?  -8.808  -5.389   1.157 1.000 98.200 ? 31  LEU A C   1 
ATOM 224  C CB  ? LEU A 1  31 ? -10.367  -3.471   1.553 1.000 98.200 ? 31  LEU A CB  1 
ATOM 225  O O   ? LEU A 1  31 ?  -9.150  -5.618  -0.006 1.000 98.200 ? 31  LEU A O   1 
ATOM 226  C CG  ? LEU A 1  31 ? -11.448  -4.164   2.383 1.000 98.200 ? 31  LEU A CG  1 
ATOM 227  C CD1 ? LEU A 1  31 ? -11.195  -3.947   3.871 1.000 98.200 ? 31  LEU A CD1 1 
ATOM 228  C CD2 ? LEU A 1  31 ? -12.832  -3.656   1.991 1.000 98.200 ? 31  LEU A CD2 1 
ATOM 229  N N   ? ILE A 1  32 ?  -8.321  -6.391   2.011 1.000 97.910 ? 32  ILE A N   1 
ATOM 230  C CA  ? ILE A 1  32 ?  -8.030  -7.724   1.494 1.000 97.910 ? 32  ILE A CA  1 
ATOM 231  C C   ? ILE A 1  32 ?  -9.026  -8.729   2.069 1.000 97.910 ? 32  ILE A C   1 
ATOM 232  C CB  ? ILE A 1  32 ?  -6.583  -8.155   1.825 1.000 97.910 ? 32  ILE A CB  1 
ATOM 233  O O   ? ILE A 1  32 ?  -9.207  -9.817   1.516 1.000 97.910 ? 32  ILE A O   1 
ATOM 234  C CG1 ? ILE A 1  32 ?  -6.346  -8.115   3.339 1.000 97.910 ? 32  ILE A CG1 1 
ATOM 235  C CG2 ? ILE A 1  32 ?  -5.574  -7.267   1.089 1.000 97.910 ? 32  ILE A CG2 1 
ATOM 236  C CD1 ? ILE A 1  32 ?  -5.041  -8.764   3.778 1.000 97.910 ? 32  ILE A CD1 1 
ATOM 237  N N   ? THR A 1  33 ?  -9.727  -8.396   3.106 1.000 97.230 ? 33  THR A N   1 
ATOM 238  C CA  ? THR A 1  33 ? -10.931  -9.007   3.657 1.000 97.230 ? 33  THR A CA  1 
ATOM 239  C C   ? THR A 1  33 ? -11.886  -7.940   4.187 1.000 97.230 ? 33  THR A C   1 
ATOM 240  C CB  ? THR A 1  33 ? -10.589  -9.998   4.785 1.000 97.230 ? 33  THR A CB  1 
ATOM 241  O O   ? THR A 1  33 ? -11.554  -6.752   4.195 1.000 97.230 ? 33  THR A O   1 
ATOM 242  C CG2 ? THR A 1  33 ?  -9.431 -10.907   4.386 1.000 97.230 ? 33  THR A CG2 1 
ATOM 243  O OG1 ? THR A 1  33 ? -10.224  -9.266   5.962 1.000 97.230 ? 33  THR A OG1 1 
ATOM 244  N N   ? GLU A 1  34 ? -13.129  -8.351   4.648 1.000 97.390 ? 34  GLU A N   1 
ATOM 245  C CA  ? GLU A 1  34 ? -14.090  -7.386   5.173 1.000 97.390 ? 34  GLU A CA  1 
ATOM 246  C C   ? GLU A 1  34 ? -13.618  -6.804   6.503 1.000 97.390 ? 34  GLU A C   1 
ATOM 247  C CB  ? GLU A 1  34 ? -15.466  -8.034   5.342 1.000 97.390 ? 34  GLU A CB  1 
ATOM 248  O O   ? GLU A 1  34 ? -14.158  -5.801   6.975 1.000 97.390 ? 34  GLU A O   1 
ATOM 249  C CG  ? GLU A 1  34 ? -16.134  -8.411   4.027 1.000 97.390 ? 34  GLU A CG  1 
ATOM 250  C CD  ? GLU A 1  34 ? -17.450  -9.150   4.213 1.000 97.390 ? 34  GLU A CD  1 
ATOM 251  O OE1 ? GLU A 1  34 ? -18.403  -8.895   3.443 1.000 97.390 ? 34  GLU A OE1 1 
ATOM 252  O OE2 ? GLU A 1  34 ? -17.528  -9.991   5.137 1.000 97.390 ? 34  GLU A OE2 1 
ATOM 253  N N   ? GLU A 1  35 ? -12.438  -7.347   7.051 1.000 97.280 ? 35  GLU A N   1 
ATOM 254  C CA  ? GLU A 1  35 ? -12.005  -6.892   8.368 1.000 97.280 ? 35  GLU A CA  1 
ATOM 255  C C   ? GLU A 1  35 ? -10.520  -6.538   8.369 1.000 97.280 ? 35  GLU A C   1 
ATOM 256  C CB  ? GLU A 1  35 ? -12.292  -7.958   9.428 1.000 97.280 ? 35  GLU A CB  1 
ATOM 257  O O   ? GLU A 1  35 ?  -9.992  -6.057   9.374 1.000 97.280 ? 35  GLU A O   1 
ATOM 258  C CG  ? GLU A 1  35 ? -13.775  -8.229   9.642 1.000 97.280 ? 35  GLU A CG  1 
ATOM 259  C CD  ? GLU A 1  35 ? -14.043  -9.346  10.637 1.000 97.280 ? 35  GLU A CD  1 
ATOM 260  O OE1 ? GLU A 1  35 ? -14.363  -9.050  11.811 1.000 97.280 ? 35  GLU A OE1 1 
ATOM 261  O OE2 ? GLU A 1  35 ? -13.931 -10.528  10.241 1.000 97.280 ? 35  GLU A OE2 1 
ATOM 262  N N   ? PHE A 1  36 ?  -9.873  -6.857   7.263 1.000 98.040 ? 36  PHE A N   1 
ATOM 263  C CA  ? PHE A 1  36 ?  -8.429  -6.658   7.297 1.000 98.040 ? 36  PHE A CA  1 
ATOM 264  C C   ? PHE A 1  36 ?  -7.982  -5.736   6.169 1.000 98.040 ? 36  PHE A C   1 
ATOM 265  C CB  ? PHE A 1  36 ?  -7.698  -8.001   7.198 1.000 98.040 ? 36  PHE A CB  1 
ATOM 266  O O   ? PHE A 1  36 ?  -8.445  -5.865   5.034 1.000 98.040 ? 36  PHE A O   1 
ATOM 267  C CG  ? PHE A 1  36 ?  -7.632  -8.754   8.500 1.000 98.040 ? 36  PHE A CG  1 
ATOM 268  C CD1 ? PHE A 1  36 ?  -6.607  -8.513   9.406 1.000 98.040 ? 36  PHE A CD1 1 
ATOM 269  C CD2 ? PHE A 1  36 ?  -8.596  -9.702   8.817 1.000 98.040 ? 36  PHE A CD2 1 
ATOM 270  C CE1 ? PHE A 1  36 ?  -6.543  -9.208  10.612 1.000 98.040 ? 36  PHE A CE1 1 
ATOM 271  C CE2 ? PHE A 1  36 ?  -8.539 -10.400  10.020 1.000 98.040 ? 36  PHE A CE2 1 
ATOM 272  C CZ  ? PHE A 1  36 ?  -7.511 -10.153  10.915 1.000 98.040 ? 36  PHE A CZ  1 
ATOM 273  N N   ? VAL A 1  37 ?  -7.108  -4.818   6.540 1.000 98.320 ? 37  VAL A N   1 
ATOM 274  C CA  ? VAL A 1  37 ?  -6.434  -3.901   5.626 1.000 98.320 ? 37  VAL A CA  1 
ATOM 275  C C   ? VAL A 1  37 ?  -4.943  -4.228   5.573 1.000 98.320 ? 37  VAL A C   1 
ATOM 276  C CB  ? VAL A 1  37 ?  -6.642  -2.428   6.044 1.000 98.320 ? 37  VAL A CB  1 
ATOM 277  O O   ? VAL A 1  37 ?  -4.303  -4.410   6.612 1.000 98.320 ? 37  VAL A O   1 
ATOM 278  C CG1 ? VAL A 1  37 ?  -5.825  -1.494   5.153 1.000 98.320 ? 37  VAL A CG1 1 
ATOM 279  C CG2 ? VAL A 1  37 ?  -8.124  -2.063   5.990 1.000 98.320 ? 37  VAL A CG2 1 
ATOM 280  N N   ? LEU A 1  38 ?  -4.469  -4.373   4.353 1.000 98.490 ? 38  LEU A N   1 
ATOM 281  C CA  ? LEU A 1  38 ?  -3.040  -4.555   4.120 1.000 98.490 ? 38  LEU A CA  1 
ATOM 282  C C   ? LEU A 1  38 ?  -2.352  -3.214   3.887 1.000 98.490 ? 38  LEU A C   1 
ATOM 283  C CB  ? LEU A 1  38 ?  -2.805  -5.477   2.921 1.000 98.490 ? 38  LEU A CB  1 
ATOM 284  O O   ? LEU A 1  38 ?  -2.790  -2.424   3.048 1.000 98.490 ? 38  LEU A O   1 
ATOM 285  C CG  ? LEU A 1  38 ?  -1.355  -5.878   2.648 1.000 98.490 ? 38  LEU A CG  1 
ATOM 286  C CD1 ? LEU A 1  38 ?  -0.820  -6.740   3.787 1.000 98.490 ? 38  LEU A CD1 1 
ATOM 287  C CD2 ? LEU A 1  38 ?  -1.245  -6.614   1.317 1.000 98.490 ? 38  LEU A CD2 1 
ATOM 288  N N   ? THR A 1  39 ?  -1.251  -2.946   4.633 1.000 98.500 ? 39  THR A N   1 
ATOM 289  C CA  ? THR A 1  39 ?  -0.528  -1.683   4.528 1.000 98.500 ? 39  THR A CA  1 
ATOM 290  C C   ? THR A 1  39 ?   0.946  -1.874   4.873 1.000 98.500 ? 39  THR A C   1 
ATOM 291  C CB  ? THR A 1  39 ?  -1.139  -0.611   5.448 1.000 98.500 ? 39  THR A CB  1 
ATOM 292  O O   ? THR A 1  39 ?   1.411  -3.005   5.029 1.000 98.500 ? 39  THR A O   1 
ATOM 293  C CG2 ? THR A 1  39 ?  -0.871  -0.928   6.916 1.000 98.500 ? 39  THR A CG2 1 
ATOM 294  O OG1 ? THR A 1  39 ?  -0.564   0.664   5.134 1.000 98.500 ? 39  THR A OG1 1 
ATOM 295  N N   ? ALA A 1  40 ?   1.664  -0.783   4.900 1.000 98.130 ? 40  ALA A N   1 
ATOM 296  C CA  ? ALA A 1  40 ?   3.090  -0.874   5.204 1.000 98.130 ? 40  ALA A CA  1 
ATOM 297  C C   ? ALA A 1  40 ?   3.339  -0.768   6.705 1.000 98.130 ? 40  ALA A C   1 
ATOM 298  C CB  ? ALA A 1  40 ?   3.863   0.213   4.461 1.000 98.130 ? 40  ALA A CB  1 
ATOM 299  O O   ? ALA A 1  40 ?   2.652  -0.019   7.403 1.000 98.130 ? 40  ALA A O   1 
ATOM 300  N N   ? ALA A 1  41 ?   4.350  -1.520   7.183 1.000 97.640 ? 41  ALA A N   1 
ATOM 301  C CA  ? ALA A 1  41 ?   4.709  -1.511   8.599 1.000 97.640 ? 41  ALA A CA  1 
ATOM 302  C C   ? ALA A 1  41 ?   5.230  -0.141   9.024 1.000 97.640 ? 41  ALA A C   1 
ATOM 303  C CB  ? ALA A 1  41 ?   5.751  -2.587   8.891 1.000 97.640 ? 41  ALA A CB  1 
ATOM 304  O O   ? ALA A 1  41 ?   5.042   0.274  10.170 1.000 97.640 ? 41  ALA A O   1 
ATOM 305  N N   ? HIS A 1  42 ?   5.868   0.544   8.126 1.000 96.240 ? 42  HIS A N   1 
ATOM 306  C CA  ? HIS A 1  42 ?   6.429   1.847   8.467 1.000 96.240 ? 42  HIS A CA  1 
ATOM 307  C C   ? HIS A 1  42 ?   5.329   2.886   8.659 1.000 96.240 ? 42  HIS A C   1 
ATOM 308  C CB  ? HIS A 1  42 ?   7.405   2.309   7.384 1.000 96.240 ? 42  HIS A CB  1 
ATOM 309  O O   ? HIS A 1  42 ?   5.597   4.003   9.109 1.000 96.240 ? 42  HIS A O   1 
ATOM 310  C CG  ? HIS A 1  42 ?   6.734   2.790   6.136 1.000 96.240 ? 42  HIS A CG  1 
ATOM 311  C CD2 ? HIS A 1  42 ?   6.166   3.981   5.836 1.000 96.240 ? 42  HIS A CD2 1 
ATOM 312  N ND1 ? HIS A 1  42 ?   6.590   1.999   5.017 1.000 96.240 ? 42  HIS A ND1 1 
ATOM 313  C CE1 ? HIS A 1  42 ?   5.961   2.687   4.078 1.000 96.240 ? 42  HIS A CE1 1 
ATOM 314  N NE2 ? HIS A 1  42 ?   5.692   3.892   4.550 1.000 96.240 ? 42  HIS A NE2 1 
ATOM 315  N N   ? CYS A 1  43 ?   4.079   2.474   8.393 1.000 95.810 ? 43  CYS A N   1 
ATOM 316  C CA  ? CYS A 1  43 ?   2.931   3.350   8.597 1.000 95.810 ? 43  CYS A CA  1 
ATOM 317  C C   ? CYS A 1  43 ?   2.434   3.271  10.035 1.000 95.810 ? 43  CYS A C   1 
ATOM 318  C CB  ? CYS A 1  43 ?   1.801   2.986   7.636 1.000 95.810 ? 43  CYS A CB  1 
ATOM 319  O O   ? CYS A 1  43 ?   1.429   3.893  10.384 1.000 95.810 ? 43  CYS A O   1 
ATOM 320  S SG  ? CYS A 1  43 ?   2.091   3.518   5.934 1.000 95.810 ? 43  CYS A SG  1 
ATOM 321  N N   ? TRP A 1  44 ?   3.141   2.590  10.909 1.000 91.360 ? 44  TRP A N   1 
ATOM 322  C CA  ? TRP A 1  44 ?   2.746   2.358  12.294 1.000 91.360 ? 44  TRP A CA  1 
ATOM 323  C C   ? TRP A 1  44 ?   2.613   3.676  13.050 1.000 91.360 ? 44  TRP A C   1 
ATOM 324  C CB  ? TRP A 1  44 ?   3.758   1.451  12.999 1.000 91.360 ? 44  TRP A CB  1 
ATOM 325  O O   ? TRP A 1  44 ?   3.446   4.573  12.898 1.000 91.360 ? 44  TRP A O   1 
ATOM 326  C CG  ? TRP A 1  44 ?   3.438   1.183  14.439 1.000 91.360 ? 44  TRP A CG  1 
ATOM 327  C CD1 ? TRP A 1  44 ?   3.723   1.985  15.509 1.000 91.360 ? 44  TRP A CD1 1 
ATOM 328  C CD2 ? TRP A 1  44 ?   2.775   0.030  14.966 1.000 91.360 ? 44  TRP A CD2 1 
ATOM 329  C CE2 ? TRP A 1  44 ?   2.690   0.200  16.365 1.000 91.360 ? 44  TRP A CE2 1 
ATOM 330  C CE3 ? TRP A 1  44 ?   2.242  -1.131  14.389 1.000 91.360 ? 44  TRP A CE3 1 
ATOM 331  N NE1 ? TRP A 1  44 ?   3.275   1.399  16.671 1.000 91.360 ? 44  TRP A NE1 1 
ATOM 332  C CH2 ? TRP A 1  44 ?   1.581  -1.877  16.609 1.000 91.360 ? 44  TRP A CH2 1 
ATOM 333  C CZ2 ? TRP A 1  44 ?   2.094  -0.750  17.198 1.000 91.360 ? 44  TRP A CZ2 1 
ATOM 334  C CZ3 ? TRP A 1  44 ?   1.649  -2.075  15.220 1.000 91.360 ? 44  TRP A CZ3 1 
ATOM 335  N N   ? GLY A 1  45 ?   1.477   3.752  13.875 1.000 84.450 ? 45  GLY A N   1 
ATOM 336  C CA  ? GLY A 1  45 ?   1.369   4.870  14.798 1.000 84.450 ? 45  GLY A CA  1 
ATOM 337  C C   ? GLY A 1  45 ?   0.872   6.143  14.139 1.000 84.450 ? 45  GLY A C   1 
ATOM 338  O O   ? GLY A 1  45 ?   0.679   7.160  14.808 1.000 84.450 ? 45  GLY A O   1 
ATOM 339  N N   ? ASP A 1  46 ?   0.700   6.192  12.858 1.000 81.120 ? 46  ASP A N   1 
ATOM 340  C CA  ? ASP A 1  46 ?   0.267   7.333  12.056 1.000 81.120 ? 46  ASP A CA  1 
ATOM 341  C C   ? ASP A 1  46 ?  -1.233   7.271  11.777 1.000 81.120 ? 46  ASP A C   1 
ATOM 342  C CB  ? ASP A 1  46 ?   1.046   7.390  10.740 1.000 81.120 ? 46  ASP A CB  1 
ATOM 343  O O   ? ASP A 1  46 ?  -1.803   8.206  11.210 1.000 81.120 ? 46  ASP A O   1 
ATOM 344  C CG  ? ASP A 1  46 ?   2.513   7.729  10.933 1.000 81.120 ? 46  ASP A CG  1 
ATOM 345  O OD1 ? ASP A 1  46 ?   2.855   8.425  11.914 1.000 81.120 ? 46  ASP A OD1 1 
ATOM 346  O OD2 ? ASP A 1  46 ?   3.335   7.298  10.096 1.000 81.120 ? 46  ASP A OD2 1 
ATOM 347  N N   ? VAL A 1  47 ?  -2.021   6.182  12.334 1.000 85.270 ? 47  VAL A N   1 
ATOM 348  C CA  ? VAL A 1  47 ?  -3.373   5.938  11.841 1.000 85.270 ? 47  VAL A CA  1 
ATOM 349  C C   ? VAL A 1  47 ?  -4.355   5.926  13.009 1.000 85.270 ? 47  VAL A C   1 
ATOM 350  C CB  ? VAL A 1  47 ?  -3.460   4.609  11.057 1.000 85.270 ? 47  VAL A CB  1 
ATOM 351  O O   ? VAL A 1  47 ?  -4.138   5.231  14.005 1.000 85.270 ? 47  VAL A O   1 
ATOM 352  C CG1 ? VAL A 1  47 ?  -4.893   4.344  10.601 1.000 85.270 ? 47  VAL A CG1 1 
ATOM 353  C CG2 ? VAL A 1  47 ?  -2.510   4.633   9.861 1.000 85.270 ? 47  VAL A CG2 1 
ATOM 354  N N   ? ILE A 1  48 ?  -5.424   6.648  12.847 1.000 87.180 ? 48  ILE A N   1 
ATOM 355  C CA  ? ILE A 1  48 ?  -6.505   6.646  13.826 1.000 87.180 ? 48  ILE A CA  1 
ATOM 356  C C   ? ILE A 1  48 ?  -7.759   6.032  13.208 1.000 87.180 ? 48  ILE A C   1 
ATOM 357  C CB  ? ILE A 1  48 ?  -6.805   8.072  14.340 1.000 87.180 ? 48  ILE A CB  1 
ATOM 358  O O   ? ILE A 1  48 ?  -8.473   5.270  13.865 1.000 87.180 ? 48  ILE A O   1 
ATOM 359  C CG1 ? ILE A 1  48 ?  -5.567   8.664  15.024 1.000 87.180 ? 48  ILE A CG1 1 
ATOM 360  C CG2 ? ILE A 1  48 ?  -8.004   8.062  15.292 1.000 87.180 ? 48  ILE A CG2 1 
ATOM 361  C CD1 ? ILE A 1  48 ?  -5.699  10.140  15.375 1.000 87.180 ? 48  ILE A CD1 1 
ATOM 362  N N   ? THR A 1  49 ?  -7.911   6.299  11.949 1.000 95.100 ? 49  THR A N   1 
ATOM 363  C CA  ? THR A 1  49 ?  -9.127   5.900  11.248 1.000 95.100 ? 49  THR A CA  1 
ATOM 364  C C   ? THR A 1  49 ?  -8.800   5.369   9.856 1.000 95.100 ? 49  THR A C   1 
ATOM 365  C CB  ? THR A 1  49 ? -10.115   7.075  11.133 1.000 95.100 ? 49  THR A CB  1 
ATOM 366  O O   ? THR A 1  49 ?  -7.867   5.846   9.207 1.000 95.100 ? 49  THR A O   1 
ATOM 367  C CG2 ? THR A 1  49 ? -11.419   6.634  10.476 1.000 95.100 ? 49  THR A CG2 1 
ATOM 368  O OG1 ? THR A 1  49 ? -10.400   7.583  12.442 1.000 95.100 ? 49  THR A OG1 1 
ATOM 369  N N   ? VAL A 1  50 ?  -9.545   4.300   9.467 1.000 97.070 ? 50  VAL A N   1 
ATOM 370  C CA  ? VAL A 1  50 ?  -9.499   3.782   8.104 1.000 97.070 ? 50  VAL A CA  1 
ATOM 371  C C   ? VAL A 1  50 ? -10.752   4.213   7.345 1.000 97.070 ? 50  VAL A C   1 
ATOM 372  C CB  ? VAL A 1  50 ?  -9.368   2.243   8.085 1.000 97.070 ? 50  VAL A CB  1 
ATOM 373  O O   ? VAL A 1  50 ? -11.874   3.973   7.798 1.000 97.070 ? 50  VAL A O   1 
ATOM 374  C CG1 ? VAL A 1  50 ?  -9.485   1.708   6.659 1.000 97.070 ? 50  VAL A CG1 1 
ATOM 375  C CG2 ? VAL A 1  50 ?  -8.044   1.813   8.714 1.000 97.070 ? 50  VAL A CG2 1 
ATOM 376  N N   ? VAL A 1  51 ? -10.535   4.883   6.179 1.000 96.300 ? 51  VAL A N   1 
ATOM 377  C CA  ? VAL A 1  51 ? -11.629   5.365   5.342 1.000 96.300 ? 51  VAL A CA  1 
ATOM 378  C C   ? VAL A 1  51 ? -11.728   4.513   4.079 1.000 96.300 ? 51  VAL A C   1 
ATOM 379  C CB  ? VAL A 1  51 ? -11.443   6.853   4.968 1.000 96.300 ? 51  VAL A CB  1 
ATOM 380  O O   ? VAL A 1  51 ? -10.738   4.329   3.367 1.000 96.300 ? 51  VAL A O   1 
ATOM 381  C CG1 ? VAL A 1  51 ? -12.506   7.294   3.963 1.000 96.300 ? 51  VAL A CG1 1 
ATOM 382  C CG2 ? VAL A 1  51 ? -11.490   7.727   6.219 1.000 96.300 ? 51  VAL A CG2 1 
ATOM 383  N N   ? VAL A 1  52 ? -12.964   3.950   3.834 1.000 96.810 ? 52  VAL A N   1 
ATOM 384  C CA  ? VAL A 1  52 ? -13.203   3.124   2.656 1.000 96.810 ? 52  VAL A CA  1 
ATOM 385  C C   ? VAL A 1  52 ? -14.269   3.774   1.776 1.000 96.810 ? 52  VAL A C   1 
ATOM 386  C CB  ? VAL A 1  52 ? -13.634   1.692   3.044 1.000 96.810 ? 52  VAL A CB  1 
ATOM 387  O O   ? VAL A 1  52 ? -15.096   4.549   2.262 1.000 96.810 ? 52  VAL A O   1 
ATOM 388  C CG1 ? VAL A 1  52 ? -12.552   1.011   3.880 1.000 96.810 ? 52  VAL A CG1 1 
ATOM 389  C CG2 ? VAL A 1  52 ? -14.960   1.721   3.803 1.000 96.810 ? 52  VAL A CG2 1 
ATOM 390  N N   ? GLY A 1  53 ? -14.136   3.599   0.422 1.000 94.690 ? 53  GLY A N   1 
ATOM 391  C CA  ? GLY A 1  53 ? -15.192   4.022  -0.485 1.000 94.690 ? 53  GLY A CA  1 
ATOM 392  C C   ? GLY A 1  53 ? -15.053   5.465  -0.930 1.000 94.690 ? 53  GLY A C   1 
ATOM 393  O O   ? GLY A 1  53 ? -15.935   5.999  -1.607 1.000 94.690 ? 53  GLY A O   1 
ATOM 394  N N   ? ALA A 1  54 ? -13.894   6.110  -0.554 1.000 94.150 ? 54  ALA A N   1 
ATOM 395  C CA  ? ALA A 1  54 ? -13.705   7.525  -0.867 1.000 94.150 ? 54  ALA A CA  1 
ATOM 396  C C   ? ALA A 1  54 ? -12.990   7.700  -2.204 1.000 94.150 ? 54  ALA A C   1 
ATOM 397  C CB  ? ALA A 1  54 ? -12.921   8.216   0.246 1.000 94.150 ? 54  ALA A CB  1 
ATOM 398  O O   ? ALA A 1  54 ? -11.949   7.084  -2.444 1.000 94.150 ? 54  ALA A O   1 
ATOM 399  N N   ? HIS A 1  55 ? -13.521   8.404  -3.125 1.000 95.120 ? 55  HIS A N   1 
ATOM 400  C CA  ? HIS A 1  55 ? -12.819   8.936  -4.288 1.000 95.120 ? 55  HIS A CA  1 
ATOM 401  C C   ? HIS A 1  55 ? -12.288  10.339  -4.015 1.000 95.120 ? 55  HIS A C   1 
ATOM 402  C CB  ? HIS A 1  55 ? -13.740   8.952  -5.509 1.000 95.120 ? 55  HIS A CB  1 
ATOM 403  O O   ? HIS A 1  55 ? -11.185  10.685  -4.446 1.000 95.120 ? 55  HIS A O   1 
ATOM 404  C CG  ? HIS A 1  55 ? -13.150   9.641  -6.697 1.000 95.120 ? 55  HIS A CG  1 
ATOM 405  C CD2 ? HIS A 1  55 ? -13.436  10.836  -7.265 1.000 95.120 ? 55  HIS A CD2 1 
ATOM 406  N ND1 ? HIS A 1  55 ? -12.134   9.090  -7.449 1.000 95.120 ? 55  HIS A ND1 1 
ATOM 407  C CE1 ? HIS A 1  55 ? -11.820   9.920  -8.429 1.000 95.120 ? 55  HIS A CE1 1 
ATOM 408  N NE2 ? HIS A 1  55 ? -12.595  10.987  -8.340 1.000 95.120 ? 55  HIS A NE2 1 
ATOM 409  N N   ? ASP A 1  56 ? -13.017  11.172  -3.331 1.000 93.980 ? 56  ASP A N   1 
ATOM 410  C CA  ? ASP A 1  56 ? -12.736  12.552  -2.947 1.000 93.980 ? 56  ASP A CA  1 
ATOM 411  C C   ? ASP A 1  56 ? -12.749  12.713  -1.428 1.000 93.980 ? 56  ASP A C   1 
ATOM 412  C CB  ? ASP A 1  56 ? -13.750  13.503  -3.585 1.000 93.980 ? 56  ASP A CB  1 
ATOM 413  O O   ? ASP A 1  56 ? -13.786  12.528  -0.788 1.000 93.980 ? 56  ASP A O   1 
ATOM 414  C CG  ? ASP A 1  56 ? -13.390  14.966  -3.397 1.000 93.980 ? 56  ASP A CG  1 
ATOM 415  O OD1 ? ASP A 1  56 ? -12.621  15.291  -2.466 1.000 93.980 ? 56  ASP A OD1 1 
ATOM 416  O OD2 ? ASP A 1  56 ? -13.882  15.803  -4.184 1.000 93.980 ? 56  ASP A OD2 1 
ATOM 417  N N   ? LEU A 1  57 ? -11.572  13.208  -0.831 1.000 91.570 ? 57  LEU A N   1 
ATOM 418  C CA  ? LEU A 1  57 ? -11.433  13.291   0.619 1.000 91.570 ? 57  LEU A CA  1 
ATOM 419  C C   ? LEU A 1  57 ? -11.938  14.633   1.138 1.000 91.570 ? 57  LEU A C   1 
ATOM 420  C CB  ? LEU A 1  57 ?  -9.972  13.089   1.030 1.000 91.570 ? 57  LEU A CB  1 
ATOM 421  O O   ? LEU A 1  57 ? -12.050  14.832   2.350 1.000 91.570 ? 57  LEU A O   1 
ATOM 422  C CG  ? LEU A 1  57 ?  -9.393  11.690   0.812 1.000 91.570 ? 57  LEU A CG  1 
ATOM 423  C CD1 ? LEU A 1  57 ?  -7.917  11.661   1.194 1.000 91.570 ? 57  LEU A CD1 1 
ATOM 424  C CD2 ? LEU A 1  57 ? -10.179  10.656   1.612 1.000 91.570 ? 57  LEU A CD2 1 
ATOM 425  N N   ? SER A 1  58 ? -12.225  15.608   0.215 1.000 85.260 ? 58  SER A N   1 
ATOM 426  C CA  ? SER A 1  58 ? -12.635  16.966   0.558 1.000 85.260 ? 58  SER A CA  1 
ATOM 427  C C   ? SER A 1  58 ? -14.151  17.068   0.691 1.000 85.260 ? 58  SER A C   1 
ATOM 428  C CB  ? SER A 1  58 ? -12.140  17.958  -0.496 1.000 85.260 ? 58  SER A CB  1 
ATOM 429  O O   ? SER A 1  58 ? -14.661  17.980   1.346 1.000 85.260 ? 58  SER A O   1 
ATOM 430  O OG  ? SER A 1  58 ? -12.826  17.773  -1.722 1.000 85.260 ? 58  SER A OG  1 
ATOM 431  N N   ? GLU A 1  59 ? -15.002  16.031   0.130 1.000 70.700 ? 59  GLU A N   1 
ATOM 432  C CA  ? GLU A 1  59 ? -16.456  16.132   0.041 1.000 70.700 ? 59  GLU A CA  1 
ATOM 433  C C   ? GLU A 1  59 ? -17.136  15.208   1.047 1.000 70.700 ? 59  GLU A C   1 
ATOM 434  C CB  ? GLU A 1  59 ? -16.932  15.808  -1.377 1.000 70.700 ? 59  GLU A CB  1 
ATOM 435  O O   ? GLU A 1  59 ? -16.501  14.305   1.596 1.000 70.700 ? 59  GLU A O   1 
ATOM 436  C CG  ? GLU A 1  59 ? -16.597  16.884  -2.399 1.000 70.700 ? 59  GLU A CG  1 
ATOM 437  C CD  ? GLU A 1  59 ? -17.356  16.726  -3.708 1.000 70.700 ? 59  GLU A CD  1 
ATOM 438  O OE1 ? GLU A 1  59 ? -17.218  17.595  -4.598 1.000 70.700 ? 59  GLU A OE1 1 
ATOM 439  O OE2 ? GLU A 1  59 ? -18.095  15.726  -3.842 1.000 70.700 ? 59  GLU A OE2 1 
ATOM 440  N N   ? ASN A 1  60 ? -18.526  15.405   1.388 1.000 61.240 ? 60  ASN A N   1 
ATOM 441  C CA  ? ASN A 1  60 ? -19.536  14.610   2.078 1.000 61.240 ? 60  ASN A CA  1 
ATOM 442  C C   ? ASN A 1  60 ? -19.854  13.326   1.317 1.000 61.240 ? 60  ASN A C   1 
ATOM 443  C CB  ? ASN A 1  60 ? -20.810  15.430   2.292 1.000 61.240 ? 60  ASN A CB  1 
ATOM 444  O O   ? ASN A 1  60 ? -21.023  12.976   1.144 1.000 61.240 ? 60  ASN A O   1 
ATOM 445  C CG  ? ASN A 1  60 ? -20.712  16.360   3.486 1.000 61.240 ? 60  ASN A CG  1 
ATOM 446  N ND2 ? ASN A 1  60 ? -21.629  17.317   3.569 1.000 61.240 ? 60  ASN A ND2 1 
ATOM 447  O OD1 ? ASN A 1  60 ? -19.820  16.219   4.326 1.000 61.240 ? 60  ASN A OD1 1 
ATOM 448  N N   ? GLU A 1  61 ? -18.942  12.781   0.264 1.000 68.180 ? 61  GLU A N   1 
ATOM 449  C CA  ? GLU A 1  61 ? -19.124  11.442  -0.288 1.000 68.180 ? 61  GLU A CA  1 
ATOM 450  C C   ? GLU A 1  61 ? -19.303  10.408   0.821 1.000 68.180 ? 61  GLU A C   1 
ATOM 451  C CB  ? GLU A 1  61 ? -17.937  11.060  -1.176 1.000 68.180 ? 61  GLU A CB  1 
ATOM 452  O O   ? GLU A 1  61 ? -18.893  10.635   1.961 1.000 68.180 ? 61  GLU A O   1 
ATOM 453  C CG  ? GLU A 1  61 ? -17.977  11.691  -2.560 1.000 68.180 ? 61  GLU A CG  1 
ATOM 454  C CD  ? GLU A 1  61 ? -16.894  11.168  -3.490 1.000 68.180 ? 61  GLU A CD  1 
ATOM 455  O OE1 ? GLU A 1  61 ? -16.894  11.532  -4.687 1.000 68.180 ? 61  GLU A OE1 1 
ATOM 456  O OE2 ? GLU A 1  61 ? -16.039  10.386  -3.017 1.000 68.180 ? 61  GLU A OE2 1 
ATOM 457  N N   ? THR A 1  62 ? -20.417   9.553   0.590 1.000 64.540 ? 62  THR A N   1 
ATOM 458  C CA  ? THR A 1  62 ? -20.700   8.444   1.494 1.000 64.540 ? 62  THR A CA  1 
ATOM 459  C C   ? THR A 1  62 ? -19.504   7.500   1.582 1.000 64.540 ? 62  THR A C   1 
ATOM 460  C CB  ? THR A 1  62 ? -21.945   7.659   1.042 1.000 64.540 ? 62  THR A CB  1 
ATOM 461  O O   ? THR A 1  62 ? -19.061   6.954   0.570 1.000 64.540 ? 62  THR A O   1 
ATOM 462  C CG2 ? THR A 1  62 ? -23.205   8.189   1.718 1.000 64.540 ? 62  THR A CG2 1 
ATOM 463  O OG1 ? THR A 1  62 ? -22.091   7.782  -0.378 1.000 64.540 ? 62  THR A OG1 1 
ATOM 464  N N   ? TYR A 1  63 ? -18.502   7.834   2.396 1.000 83.350 ? 63  TYR A N   1 
ATOM 465  C CA  ? TYR A 1  63 ? -17.467   6.871   2.757 1.000 83.350 ? 63  TYR A CA  1 
ATOM 466  C C   ? TYR A 1  63 ? -17.621   6.422   4.205 1.000 83.350 ? 63  TYR A C   1 
ATOM 467  C CB  ? TYR A 1  63 ? -16.075   7.473   2.542 1.000 83.350 ? 63  TYR A CB  1 
ATOM 468  O O   ? TYR A 1  63 ? -18.324   7.064   4.989 1.000 83.350 ? 63  TYR A O   1 
ATOM 469  C CG  ? TYR A 1  63 ? -15.855   8.773   3.278 1.000 83.350 ? 63  TYR A CG  1 
ATOM 470  C CD1 ? TYR A 1  63 ? -16.044   9.997   2.641 1.000 83.350 ? 63  TYR A CD1 1 
ATOM 471  C CD2 ? TYR A 1  63 ? -15.457   8.779   4.611 1.000 83.350 ? 63  TYR A CD2 1 
ATOM 472  C CE1 ? TYR A 1  63 ? -15.841  11.197   3.314 1.000 83.350 ? 63  TYR A CE1 1 
ATOM 473  C CE2 ? TYR A 1  63 ? -15.251   9.973   5.294 1.000 83.350 ? 63  TYR A CE2 1 
ATOM 474  O OH  ? TYR A 1  63 ? -15.243  12.360   5.310 1.000 83.350 ? 63  TYR A OH  1 
ATOM 475  C CZ  ? TYR A 1  63 ? -15.446  11.175   4.639 1.000 83.350 ? 63  TYR A CZ  1 
ATOM 476  N N   ? ASP A 1  64 ? -17.268   5.200   4.455 1.000 91.510 ? 64  ASP A N   1 
ATOM 477  C CA  ? ASP A 1  64 ? -17.293   4.608   5.789 1.000 91.510 ? 64  ASP A CA  1 
ATOM 478  C C   ? ASP A 1  64 ? -15.932   4.731   6.470 1.000 91.510 ? 64  ASP A C   1 
ATOM 479  C CB  ? ASP A 1  64 ? -17.714   3.139   5.716 1.000 91.510 ? 64  ASP A CB  1 
ATOM 480  O O   ? ASP A 1  64 ? -14.893   4.663   5.810 1.000 91.510 ? 64  ASP A O   1 
ATOM 481  C CG  ? ASP A 1  64 ? -19.158   2.956   5.283 1.000 91.510 ? 64  ASP A CG  1 
ATOM 482  O OD1 ? ASP A 1  64 ? -20.000   3.828   5.586 1.000 91.510 ? 64  ASP A OD1 1 
ATOM 483  O OD2 ? ASP A 1  64 ? -19.456   1.930   4.634 1.000 91.510 ? 64  ASP A OD2 1 
ATOM 484  N N   ? SER A 1  65 ? -16.003   5.039   7.762 1.000 94.350 ? 65  SER A N   1 
ATOM 485  C CA  ? SER A 1  65 ? -14.777   5.096   8.551 1.000 94.350 ? 65  SER A CA  1 
ATOM 486  C C   ? SER A 1  65 ? -14.770   4.028   9.639 1.000 94.350 ? 65  SER A C   1 
ATOM 487  C CB  ? SER A 1  65 ? -14.610   6.479   9.182 1.000 94.350 ? 65  SER A CB  1 
ATOM 488  O O   ? SER A 1  65 ? -15.813   3.715  10.217 1.000 94.350 ? 65  SER A O   1 
ATOM 489  O OG  ? SER A 1  65 ? -15.684   6.763  10.063 1.000 94.350 ? 65  SER A OG  1 
ATOM 490  N N   ? PHE A 1  66 ? -13.631   3.502   9.794 1.000 96.610 ? 66  PHE A N   1 
ATOM 491  C CA  ? PHE A 1  66 ? -13.487   2.413  10.752 1.000 96.610 ? 66  PHE A CA  1 
ATOM 492  C C   ? PHE A 1  66 ? -12.311   2.666  11.688 1.000 96.610 ? 66  PHE A C   1 
ATOM 493  C CB  ? PHE A 1  66 ? -13.302   1.077  10.026 1.000 96.610 ? 66  PHE A CB  1 
ATOM 494  O O   ? PHE A 1  66 ? -11.252   3.123  11.252 1.000 96.610 ? 66  PHE A O   1 
ATOM 495  C CG  ? PHE A 1  66 ? -14.463   0.698   9.146 1.000 96.610 ? 66  PHE A CG  1 
ATOM 496  C CD1 ? PHE A 1  66 ? -15.404  -0.230   9.576 1.000 96.610 ? 66  PHE A CD1 1 
ATOM 497  C CD2 ? PHE A 1  66 ? -14.613   1.270   7.890 1.000 96.610 ? 66  PHE A CD2 1 
ATOM 498  C CE1 ? PHE A 1  66 ? -16.480  -0.582   8.764 1.000 96.610 ? 66  PHE A CE1 1 
ATOM 499  C CE2 ? PHE A 1  66 ? -15.685   0.922   7.073 1.000 96.610 ? 66  PHE A CE2 1 
ATOM 500  C CZ  ? PHE A 1  66 ? -16.617  -0.004   7.511 1.000 96.610 ? 66  PHE A CZ  1 
ATOM 501  N N   ? GLU A 1  67 ? -12.541   2.299  13.048 1.000 95.510 ? 67  GLU A N   1 
ATOM 502  C CA  ? GLU A 1  67 ? -11.425   2.275  13.989 1.000 95.510 ? 67  GLU A CA  1 
ATOM 503  C C   ? GLU A 1  67 ? -10.583   1.014  13.815 1.000 95.510 ? 67  GLU A C   1 
ATOM 504  C CB  ? GLU A 1  67 ? -11.935   2.372  15.429 1.000 95.510 ? 67  GLU A CB  1 
ATOM 505  O O   ? GLU A 1  67 ? -11.114  -0.056  13.509 1.000 95.510 ? 67  GLU A O   1 
ATOM 506  C CG  ? GLU A 1  67 ? -12.552   3.720  15.774 1.000 95.510 ? 67  GLU A CG  1 
ATOM 507  C CD  ? GLU A 1  67 ? -12.933   3.849  17.240 1.000 95.510 ? 67  GLU A CD  1 
ATOM 508  O OE1 ? GLU A 1  67 ? -13.151   4.987  17.713 1.000 95.510 ? 67  GLU A OE1 1 
ATOM 509  O OE2 ? GLU A 1  67 ? -13.012   2.803  17.922 1.000 95.510 ? 67  GLU A OE2 1 
ATOM 510  N N   ? VAL A 1  68 ?  -9.275   1.253  14.043 1.000 95.700 ? 68  VAL A N   1 
ATOM 511  C CA  ? VAL A 1  68 ?  -8.351   0.125  14.000 1.000 95.700 ? 68  VAL A CA  1 
ATOM 512  C C   ? VAL A 1  68 ?  -8.230  -0.497  15.390 1.000 95.700 ? 68  VAL A C   1 
ATOM 513  C CB  ? VAL A 1  68 ?  -6.959   0.550  13.484 1.000 95.700 ? 68  VAL A CB  1 
ATOM 514  O O   ? VAL A 1  68 ?  -7.920   0.196  16.362 1.000 95.700 ? 68  VAL A O   1 
ATOM 515  C CG1 ? VAL A 1  68 ?  -5.997  -0.637  13.481 1.000 95.700 ? 68  VAL A CG1 1 
ATOM 516  C CG2 ? VAL A 1  68 ?  -7.071   1.154  12.085 1.000 95.700 ? 68  VAL A CG2 1 
ATOM 517  N N   ? THR A 1  69 ?  -8.459  -1.851  15.509 1.000 95.130 ? 69  THR A N   1 
ATOM 518  C CA  ? THR A 1  69 ?  -8.421  -2.510  16.810 1.000 95.130 ? 69  THR A CA  1 
ATOM 519  C C   ? THR A 1  69 ?  -7.066  -3.170  17.043 1.000 95.130 ? 69  THR A C   1 
ATOM 520  C CB  ? THR A 1  69 ?  -9.537  -3.564  16.935 1.000 95.130 ? 69  THR A CB  1 
ATOM 521  O O   ? THR A 1  69 ?  -6.656  -3.373  18.188 1.000 95.130 ? 69  THR A O   1 
ATOM 522  C CG2 ? THR A 1  69 ? -10.914  -2.909  16.940 1.000 95.130 ? 69  THR A CG2 1 
ATOM 523  O OG1 ? THR A 1  69 ?  -9.456  -4.471  15.828 1.000 95.130 ? 69  THR A OG1 1 
ATOM 524  N N   ? SER A 1  70 ?  -6.366  -3.516  15.996 1.000 95.450 ? 70  SER A N   1 
ATOM 525  C CA  ? SER A 1  70 ?  -5.056  -4.146  16.126 1.000 95.450 ? 70  SER A CA  1 
ATOM 526  C C   ? SER A 1  70 ?  -4.141  -3.764  14.967 1.000 95.450 ? 70  SER A C   1 
ATOM 527  C CB  ? SER A 1  70 ?  -5.196  -5.667  16.196 1.000 95.450 ? 70  SER A CB  1 
ATOM 528  O O   ? SER A 1  70 ?  -4.569  -3.748  13.811 1.000 95.450 ? 70  SER A O   1 
ATOM 529  O OG  ? SER A 1  70 ?  -5.932  -6.052  17.344 1.000 95.450 ? 70  SER A OG  1 
ATOM 530  N N   ? TYR A 1  71 ?  -2.894  -3.399  15.380 1.000 96.410 ? 71  TYR A N   1 
ATOM 531  C CA  ? TYR A 1  71 ?  -1.789  -3.232  14.442 1.000 96.410 ? 71  TYR A CA  1 
ATOM 532  C C   ? TYR A 1  71 ?  -0.859  -4.439  14.473 1.000 96.410 ? 71  TYR A C   1 
ATOM 533  C CB  ? TYR A 1  71 ?  -1.001  -1.957  14.762 1.000 96.410 ? 71  TYR A CB  1 
ATOM 534  O O   ? TYR A 1  71 ?  -0.308  -4.779  15.523 1.000 96.410 ? 71  TYR A O   1 
ATOM 535  C CG  ? TYR A 1  71 ?  -1.823  -0.695  14.662 1.000 96.410 ? 71  TYR A CG  1 
ATOM 536  C CD1 ? TYR A 1  71 ?  -1.728   0.135  13.547 1.000 96.410 ? 71  TYR A CD1 1 
ATOM 537  C CD2 ? TYR A 1  71 ?  -2.694  -0.328  15.682 1.000 96.410 ? 71  TYR A CD2 1 
ATOM 538  C CE1 ? TYR A 1  71 ?  -2.481   1.300  13.451 1.000 96.410 ? 71  TYR A CE1 1 
ATOM 539  C CE2 ? TYR A 1  71 ?  -3.452   0.835  15.597 1.000 96.410 ? 71  TYR A CE2 1 
ATOM 540  O OH  ? TYR A 1  71 ?  -4.087   2.794  14.390 1.000 96.410 ? 71  TYR A OH  1 
ATOM 541  C CZ  ? TYR A 1  71 ?  -3.339   1.641  14.479 1.000 96.410 ? 71  TYR A CZ  1 
ATOM 542  N N   ? ILE A 1  72 ?  -0.766  -5.107  13.341 1.000 97.330 ? 72  ILE A N   1 
ATOM 543  C CA  ? ILE A 1  72 ?   0.013  -6.341  13.333 1.000 97.330 ? 72  ILE A CA  1 
ATOM 544  C C   ? ILE A 1  72 ?   1.147  -6.228  12.316 1.000 97.330 ? 72  ILE A C   1 
ATOM 545  C CB  ? ILE A 1  72 ?  -0.872  -7.567  13.016 1.000 97.330 ? 72  ILE A CB  1 
ATOM 546  O O   ? ILE A 1  72 ?   1.002  -6.654  11.167 1.000 97.330 ? 72  ILE A O   1 
ATOM 547  C CG1 ? ILE A 1  72 ?  -2.133  -7.554  13.888 1.000 97.330 ? 72  ILE A CG1 1 
ATOM 548  C CG2 ? ILE A 1  72 ?  -0.085  -8.866  13.211 1.000 97.330 ? 72  ILE A CG2 1 
ATOM 549  C CD1 ? ILE A 1  72 ?  -3.229  -8.494  13.404 1.000 97.330 ? 72  ILE A CD1 1 
ATOM 550  N N   ? PRO A 1  73 ?   2.302  -5.565  12.669 1.000 97.280 ? 73  PRO A N   1 
ATOM 551  C CA  ? PRO A 1  73 ?   3.438  -5.504  11.746 1.000 97.280 ? 73  PRO A CA  1 
ATOM 552  C C   ? PRO A 1  73 ?   4.187  -6.831  11.643 1.000 97.280 ? 73  PRO A C   1 
ATOM 553  C CB  ? PRO A 1  73 ?   4.330  -4.420  12.356 1.000 97.280 ? 73  PRO A CB  1 
ATOM 554  O O   ? PRO A 1  73 ?   4.177  -7.625  12.587 1.000 97.280 ? 73  PRO A O   1 
ATOM 555  C CG  ? PRO A 1  73 ?   4.067  -4.491  13.826 1.000 97.280 ? 73  PRO A CG  1 
ATOM 556  C CD  ? PRO A 1  73 ?   2.622  -4.843  14.035 1.000 97.280 ? 73  PRO A CD  1 
ATOM 557  N N   ? HIS A 1  74 ?   4.715  -7.056  10.451 1.000 97.820 ? 74  HIS A N   1 
ATOM 558  C CA  ? HIS A 1  74 ?   5.589  -8.222  10.388 1.000 97.820 ? 74  HIS A CA  1 
ATOM 559  C C   ? HIS A 1  74 ?   6.651  -8.174  11.482 1.000 97.820 ? 74  HIS A C   1 
ATOM 560  C CB  ? HIS A 1  74 ?   6.255  -8.319   9.014 1.000 97.820 ? 74  HIS A CB  1 
ATOM 561  O O   ? HIS A 1  74 ?   7.294  -7.141  11.684 1.000 97.820 ? 74  HIS A O   1 
ATOM 562  C CG  ? HIS A 1  74 ?   6.848  -9.662   8.728 1.000 97.820 ? 74  HIS A CG  1 
ATOM 563  C CD2 ? HIS A 1  74 ?   6.392 -10.694   7.979 1.000 97.820 ? 74  HIS A CD2 1 
ATOM 564  N ND1 ? HIS A 1  74 ?   8.059 -10.066   9.247 1.000 97.820 ? 74  HIS A ND1 1 
ATOM 565  C CE1 ? HIS A 1  74 ?   8.324 -11.292   8.826 1.000 97.820 ? 74  HIS A CE1 1 
ATOM 566  N NE2 ? HIS A 1  74 ?   7.328 -11.695   8.056 1.000 97.820 ? 74  HIS A NE2 1 
ATOM 567  N N   ? PRO A 1  75 ?   6.900  -9.322  12.247 1.000 96.030 ? 75  PRO A N   1 
ATOM 568  C CA  ? PRO A 1  75 ?   7.784  -9.341  13.416 1.000 96.030 ? 75  PRO A CA  1 
ATOM 569  C C   ? PRO A 1  75 ?   9.234  -9.015  13.064 1.000 96.030 ? 75  PRO A C   1 
ATOM 570  C CB  ? PRO A 1  75 ?   7.656 -10.776  13.931 1.000 96.030 ? 75  PRO A CB  1 
ATOM 571  O O   ? PRO A 1  75 ?   9.993  -8.557  13.922 1.000 96.030 ? 75  PRO A O   1 
ATOM 572  C CG  ? PRO A 1  75 ?   6.366 -11.273  13.364 1.000 96.030 ? 75  PRO A CG  1 
ATOM 573  C CD  ? PRO A 1  75 ?   6.094 -10.538  12.082 1.000 96.030 ? 75  PRO A CD  1 
ATOM 574  N N   ? GLU A 1  76 ?   9.549  -9.222  11.825 1.000 96.360 ? 76  GLU A N   1 
ATOM 575  C CA  ? GLU A 1  76 ?  10.948  -9.039  11.451 1.000 96.360 ? 76  GLU A CA  1 
ATOM 576  C C   ? GLU A 1  76 ?  11.157  -7.712  10.727 1.000 96.360 ? 76  GLU A C   1 
ATOM 577  C CB  ? GLU A 1  76 ?  11.426 -10.198  10.572 1.000 96.360 ? 76  GLU A CB  1 
ATOM 578  O O   ? GLU A 1  76 ?  12.197  -7.497  10.102 1.000 96.360 ? 76  GLU A O   1 
ATOM 579  C CG  ? GLU A 1  76 ?  11.458 -11.540  11.288 1.000 96.360 ? 76  GLU A CG  1 
ATOM 580  C CD  ? GLU A 1  76 ?  11.994 -12.670  10.423 1.000 96.360 ? 76  GLU A CD  1 
ATOM 581  O OE1 ? GLU A 1  76 ?  12.998 -13.308  10.812 1.000 96.360 ? 76  GLU A OE1 1 
ATOM 582  O OE2 ? GLU A 1  76 ?  11.406 -12.917   9.347 1.000 96.360 ? 76  GLU A OE2 1 
ATOM 583  N N   ? PHE A 1  77 ?  10.125  -6.806  10.769 1.000 96.160 ? 77  PHE A N   1 
ATOM 584  C CA  ? PHE A 1  77 ?  10.297  -5.489  10.166 1.000 96.160 ? 77  PHE A CA  1 
ATOM 585  C C   ? PHE A 1  77 ?  11.424  -4.724  10.849 1.000 96.160 ? 77  PHE A C   1 
ATOM 586  C CB  ? PHE A 1  77 ?   8.995  -4.687  10.243 1.000 96.160 ? 77  PHE A CB  1 
ATOM 587  O O   ? PHE A 1  77 ?  11.498  -4.685  12.079 1.000 96.160 ? 77  PHE A O   1 
ATOM 588  C CG  ? PHE A 1  77 ?   9.140  -3.252   9.813 1.000 96.160 ? 77  PHE A CG  1 
ATOM 589  C CD1 ? PHE A 1  77 ?   8.986  -2.218  10.729 1.000 96.160 ? 77  PHE A CD1 1 
ATOM 590  C CD2 ? PHE A 1  77 ?   9.430  -2.936   8.492 1.000 96.160 ? 77  PHE A CD2 1 
ATOM 591  C CE1 ? PHE A 1  77 ?   9.120  -0.889  10.334 1.000 96.160 ? 77  PHE A CE1 1 
ATOM 592  C CE2 ? PHE A 1  77 ?   9.566  -1.611   8.090 1.000 96.160 ? 77  PHE A CE2 1 
ATOM 593  C CZ  ? PHE A 1  77 ?   9.409  -0.589   9.012 1.000 96.160 ? 77  PHE A CZ  1 
ATOM 594  N N   ? SER A 1  78 ?  12.298  -4.076   9.993 1.000 91.130 ? 78  SER A N   1 
ATOM 595  C CA  ? SER A 1  78 ?  13.406  -3.260  10.478 1.000 91.130 ? 78  SER A CA  1 
ATOM 596  C C   ? SER A 1  78 ?  13.421  -1.892   9.805 1.000 91.130 ? 78  SER A C   1 
ATOM 597  C CB  ? SER A 1  78 ?  14.740  -3.970  10.239 1.000 91.130 ? 78  SER A CB  1 
ATOM 598  O O   ? SER A 1  78 ?  13.342  -1.797   8.578 1.000 91.130 ? 78  SER A O   1 
ATOM 599  O OG  ? SER A 1  78 ?  15.826  -3.092  10.479 1.000 91.130 ? 78  SER A OG  1 
ATOM 600  N N   ? TRP A 1  79 ?  13.620  -0.756  10.623 1.000 89.740 ? 79  TRP A N   1 
ATOM 601  C CA  ? TRP A 1  79 ?  13.655   0.618  10.133 1.000 89.740 ? 79  TRP A CA  1 
ATOM 602  C C   ? TRP A 1  79 ?  14.963   0.903   9.404 1.000 89.740 ? 79  TRP A C   1 
ATOM 603  C CB  ? TRP A 1  79 ?  13.475   1.606  11.289 1.000 89.740 ? 79  TRP A CB  1 
ATOM 604  O O   ? TRP A 1  79 ?  15.062   1.874   8.650 1.000 89.740 ? 79  TRP A O   1 
ATOM 605  C CG  ? TRP A 1  79 ?  12.100   1.600  11.887 1.000 89.740 ? 79  TRP A CG  1 
ATOM 606  C CD1 ? TRP A 1  79 ?  11.700   0.961  13.028 1.000 89.740 ? 79  TRP A CD1 1 
ATOM 607  C CD2 ? TRP A 1  79 ?  10.941   2.260  11.370 1.000 89.740 ? 79  TRP A CD2 1 
ATOM 608  C CE2 ? TRP A 1  79 ?   9.872   1.980  12.249 1.000 89.740 ? 79  TRP A CE2 1 
ATOM 609  C CE3 ? TRP A 1  79 ?  10.702   3.064  10.247 1.000 89.740 ? 79  TRP A CE3 1 
ATOM 610  N NE1 ? TRP A 1  79 ?  10.361   1.186  13.252 1.000 89.740 ? 79  TRP A NE1 1 
ATOM 611  C CH2 ? TRP A 1  79 ?   8.377   3.259  10.934 1.000 89.740 ? 79  TRP A CH2 1 
ATOM 612  C CZ2 ? TRP A 1  79 ?   8.583   2.475  12.040 1.000 89.740 ? 79  TRP A CZ2 1 
ATOM 613  C CZ3 ? TRP A 1  79 ?   9.418   3.556  10.040 1.000 89.740 ? 79  TRP A CZ3 1 
ATOM 614  N N   ? GLN A 1  80 ?  15.942  -0.029   9.470 1.000 86.790 ? 80  GLN A N   1 
ATOM 615  C CA  ? GLN A 1  80 ?  17.266   0.157   8.887 1.000 86.790 ? 80  GLN A CA  1 
ATOM 616  C C   ? GLN A 1  80 ?  17.263  -0.177   7.397 1.000 86.790 ? 80  GLN A C   1 
ATOM 617  C CB  ? GLN A 1  80 ?  18.300  -0.704   9.615 1.000 86.790 ? 80  GLN A CB  1 
ATOM 618  O O   ? GLN A 1  80 ?  17.809   0.574   6.586 1.000 86.790 ? 80  GLN A O   1 
ATOM 619  C CG  ? GLN A 1  80 ?  18.610  -0.229  11.028 1.000 86.790 ? 80  GLN A CG  1 
ATOM 620  C CD  ? GLN A 1  80 ?  19.323  -1.280  11.857 1.000 86.790 ? 80  GLN A CD  1 
ATOM 621  N NE2 ? GLN A 1  80 ?  19.766  -0.895  13.050 1.000 86.790 ? 80  GLN A NE2 1 
ATOM 622  O OE1 ? GLN A 1  80 ?  19.474  -2.429  11.431 1.000 86.790 ? 80  GLN A OE1 1 
ATOM 623  N N   ? ASN A 1  81 ?  16.479  -1.178   7.059 1.000 87.920 ? 81  ASN A N   1 
ATOM 624  C CA  ? ASN A 1  81 ?  16.589  -1.574   5.659 1.000 87.920 ? 81  ASN A CA  1 
ATOM 625  C C   ? ASN A 1  81 ?  15.217  -1.750   5.016 1.000 87.920 ? 81  ASN A C   1 
ATOM 626  C CB  ? ASN A 1  81 ?  17.406  -2.861   5.528 1.000 87.920 ? 81  ASN A CB  1 
ATOM 627  O O   ? ASN A 1  81 ?  15.119  -2.055   3.826 1.000 87.920 ? 81  ASN A O   1 
ATOM 628  C CG  ? ASN A 1  81 ?  16.847  -3.995   6.365 1.000 87.920 ? 81  ASN A CG  1 
ATOM 629  N ND2 ? ASN A 1  81 ?  17.705  -4.941   6.731 1.000 87.920 ? 81  ASN A ND2 1 
ATOM 630  O OD1 ? ASN A 1  81 ?  15.655  -4.021   6.680 1.000 87.920 ? 81  ASN A OD1 1 
ATOM 631  N N   ? TYR A 1  82 ?  14.229  -1.548   5.788 1.000 91.940 ? 82  TYR A N   1 
ATOM 632  C CA  ? TYR A 1  82 ?  12.841  -1.560   5.339 1.000 91.940 ? 82  TYR A CA  1 
ATOM 633  C C   ? TYR A 1  82 ?  12.455  -2.931   4.797 1.000 91.940 ? 82  TYR A C   1 
ATOM 634  C CB  ? TYR A 1  82 ?  12.614  -0.491   4.266 1.000 91.940 ? 82  TYR A CB  1 
ATOM 635  O O   ? TYR A 1  82 ?  11.534  -3.047   3.985 1.000 91.940 ? 82  TYR A O   1 
ATOM 636  C CG  ? TYR A 1  82 ?  12.533   0.913   4.815 1.000 91.940 ? 82  TYR A CG  1 
ATOM 637  C CD1 ? TYR A 1  82 ?  11.313   1.459   5.207 1.000 91.940 ? 82  TYR A CD1 1 
ATOM 638  C CD2 ? TYR A 1  82 ?  13.675   1.696   4.941 1.000 91.940 ? 82  TYR A CD2 1 
ATOM 639  C CE1 ? TYR A 1  82 ?  11.233   2.753   5.712 1.000 91.940 ? 82  TYR A CE1 1 
ATOM 640  C CE2 ? TYR A 1  82 ?  13.607   2.991   5.444 1.000 91.940 ? 82  TYR A CE2 1 
ATOM 641  O OH  ? TYR A 1  82 ?  12.311   4.791   6.326 1.000 91.940 ? 82  TYR A OH  1 
ATOM 642  C CZ  ? TYR A 1  82 ?  12.384   3.509   5.827 1.000 91.940 ? 82  TYR A CZ  1 
ATOM 643  N N   ? GLU A 1  83 ?  13.237  -3.969   5.128 1.000 92.230 ? 83  GLU A N   1 
ATOM 644  C CA  ? GLU A 1  83 ?  12.857  -5.342   4.810 1.000 92.230 ? 83  GLU A CA  1 
ATOM 645  C C   ? GLU A 1  83 ?  11.596  -5.755   5.564 1.000 92.230 ? 83  GLU A C   1 
ATOM 646  C CB  ? GLU A 1  83 ?  14.002  -6.306   5.131 1.000 92.230 ? 83  GLU A CB  1 
ATOM 647  O O   ? GLU A 1  83 ?  11.384  -5.336   6.704 1.000 92.230 ? 83  GLU A O   1 
ATOM 648  C CG  ? GLU A 1  83 ?  15.201  -6.167   4.205 1.000 92.230 ? 83  GLU A CG  1 
ATOM 649  C CD  ? GLU A 1  83 ?  16.307  -7.167   4.501 1.000 92.230 ? 83  GLU A CD  1 
ATOM 650  O OE1 ? GLU A 1  83 ?  17.359  -7.128   3.823 1.000 92.230 ? 83  GLU A OE1 1 
ATOM 651  O OE2 ? GLU A 1  83 ?  16.120  -7.998   5.417 1.000 92.230 ? 83  GLU A OE2 1 
ATOM 652  N N   ? ASN A 1  84 ?  10.703  -6.544   5.028 1.000 96.380 ? 84  ASN A N   1 
ATOM 653  C CA  ? ASN A 1  84 ?   9.486  -7.032   5.668 1.000 96.380 ? 84  ASN A CA  1 
ATOM 654  C C   ? ASN A 1  84 ?   8.517  -5.892   5.972 1.000 96.380 ? 84  ASN A C   1 
ATOM 655  C CB  ? ASN A 1  84 ?   9.822  -7.799   6.948 1.000 96.380 ? 84  ASN A CB  1 
ATOM 656  O O   ? ASN A 1  84 ?   7.828  -5.914   6.994 1.000 96.380 ? 84  ASN A O   1 
ATOM 657  C CG  ? ASN A 1  84 ?  10.794  -8.937   6.708 1.000 96.380 ? 84  ASN A CG  1 
ATOM 658  N ND2 ? ASN A 1  84 ?  11.936  -8.895   7.384 1.000 96.380 ? 84  ASN A ND2 1 
ATOM 659  O OD1 ? ASN A 1  84 ?  10.521  -9.847   5.921 1.000 96.380 ? 84  ASN A OD1 1 
ATOM 660  N N   ? ASP A 1  85 ?   8.596  -4.787   5.286 1.000 97.760 ? 85  ASP A N   1 
ATOM 661  C CA  ? ASP A 1  85 ?   7.755  -3.612   5.492 1.000 97.760 ? 85  ASP A CA  1 
ATOM 662  C C   ? ASP A 1  85 ?   6.307  -3.897   5.100 1.000 97.760 ? 85  ASP A C   1 
ATOM 663  C CB  ? ASP A 1  85 ?   8.291  -2.422   4.693 1.000 97.760 ? 85  ASP A CB  1 
ATOM 664  O O   ? ASP A 1  85 ?   5.835  -3.428   4.063 1.000 97.760 ? 85  ASP A O   1 
ATOM 665  C CG  ? ASP A 1  85 ?   7.616  -1.111   5.056 1.000 97.760 ? 85  ASP A CG  1 
ATOM 666  O OD1 ? ASP A 1  85 ?   6.960  -1.036   6.118 1.000 97.760 ? 85  ASP A OD1 1 
ATOM 667  O OD2 ? ASP A 1  85 ?   7.738  -0.145   4.272 1.000 97.760 ? 85  ASP A OD2 1 
ATOM 668  N N   ? ILE A 1  86 ?   5.587  -4.741   5.853 1.000 98.230 ? 86  ILE A N   1 
ATOM 669  C CA  ? ILE A 1  86 ?   4.207  -5.156   5.626 1.000 98.230 ? 86  ILE A CA  1 
ATOM 670  C C   ? ILE A 1  86 ?   3.473  -5.260   6.962 1.000 98.230 ? 86  ILE A C   1 
ATOM 671  C CB  ? ILE A 1  86 ?   4.138  -6.502   4.871 1.000 98.230 ? 86  ILE A CB  1 
ATOM 672  O O   ? ILE A 1  86 ?   4.049  -5.695   7.961 1.000 98.230 ? 86  ILE A O   1 
ATOM 673  C CG1 ? ILE A 1  86 ?   2.696  -6.804   4.448 1.000 98.230 ? 86  ILE A CG1 1 
ATOM 674  C CG2 ? ILE A 1  86 ?   4.704  -7.634   5.733 1.000 98.230 ? 86  ILE A CG2 1 
ATOM 675  C CD1 ? ILE A 1  86 ?   2.573  -7.925   3.425 1.000 98.230 ? 86  ILE A CD1 1 
ATOM 676  N N   ? MET A 1  87 ?   2.230  -4.815   7.020 1.000 97.930 ? 87  MET A N   1 
ATOM 677  C CA  ? MET A 1  87 ?   1.433  -4.800   8.244 1.000 97.930 ? 87  MET A CA  1 
ATOM 678  C C   ? MET A 1  87 ?  -0.041  -5.038   7.936 1.000 97.930 ? 87  MET A C   1 
ATOM 679  C CB  ? MET A 1  87 ?   1.606  -3.471   8.982 1.000 97.930 ? 87  MET A CB  1 
ATOM 680  O O   ? MET A 1  87 ?  -0.546  -4.583   6.908 1.000 97.930 ? 87  MET A O   1 
ATOM 681  C CG  ? MET A 1  87 ?   0.786  -3.368  10.258 1.000 97.930 ? 87  MET A CG  1 
ATOM 682  S SD  ? MET A 1  87 ?   1.116  -1.817  11.182 1.000 97.930 ? 87  MET A SD  1 
ATOM 683  C CE  ? MET A 1  87 ?   0.398  -0.605  10.039 1.000 97.930 ? 87  MET A CE  1 
ATOM 684  N N   ? LEU A 1  88 ?  -0.721  -5.720   8.787 1.000 98.210 ? 88  LEU A N   1 
ATOM 685  C CA  ? LEU A 1  88 ?  -2.168  -5.898   8.732 1.000 98.210 ? 88  LEU A CA  1 
ATOM 686  C C   ? LEU A 1  88 ?  -2.859  -5.060   9.802 1.000 98.210 ? 88  LEU A C   1 
ATOM 687  C CB  ? LEU A 1  88 ?  -2.533  -7.375   8.908 1.000 98.210 ? 88  LEU A CB  1 
ATOM 688  O O   ? LEU A 1  88 ?  -2.378  -4.970  10.933 1.000 98.210 ? 88  LEU A O   1 
ATOM 689  C CG  ? LEU A 1  88 ?  -2.080  -8.323   7.796 1.000 98.210 ? 88  LEU A CG  1 
ATOM 690  C CD1 ? LEU A 1  88 ?  -2.187  -9.772   8.259 1.000 98.210 ? 88  LEU A CD1 1 
ATOM 691  C CD2 ? LEU A 1  88 ?  -2.904  -8.098   6.533 1.000 98.210 ? 88  LEU A CD2 1 
ATOM 692  N N   ? LEU A 1  89 ?  -3.895  -4.417   9.370 1.000 97.950 ? 89  LEU A N   1 
ATOM 693  C CA  ? LEU A 1  89 ?  -4.775  -3.724  10.304 1.000 97.950 ? 89  LEU A CA  1 
ATOM 694  C C   ? LEU A 1  89 ?  -6.100  -4.465  10.454 1.000 97.950 ? 89  LEU A C   1 
ATOM 695  C CB  ? LEU A 1  89 ?  -5.030  -2.289   9.837 1.000 97.950 ? 89  LEU A CB  1 
ATOM 696  O O   ? LEU A 1  89 ?  -6.744  -4.800   9.457 1.000 97.950 ? 89  LEU A O   1 
ATOM 697  C CG  ? LEU A 1  89 ?  -3.792  -1.444   9.535 1.000 97.950 ? 89  LEU A CG  1 
ATOM 698  C CD1 ? LEU A 1  89 ?  -4.201  -0.060   9.044 1.000 97.950 ? 89  LEU A CD1 1 
ATOM 699  C CD2 ? LEU A 1  89 ?  -2.903  -1.337  10.770 1.000 97.950 ? 89  LEU A CD2 1 
ATOM 700  N N   ? LYS A 1  90 ?  -6.477  -4.761  11.757 1.000 97.360 ? 90  LYS A N   1 
ATOM 701  C CA  ? LYS A 1  90 ?  -7.800  -5.317  12.023 1.000 97.360 ? 90  LYS A CA  1 
ATOM 702  C C   ? LYS A 1  90 ?  -8.798  -4.217  12.374 1.000 97.360 ? 90  LYS A C   1 
ATOM 703  C CB  ? LYS A 1  90 ?  -7.734  -6.345  13.153 1.000 97.360 ? 90  LYS A CB  1 
ATOM 704  O O   ? LYS A 1  90 ?  -8.535  -3.389  13.248 1.000 97.360 ? 90  LYS A O   1 
ATOM 705  C CG  ? LYS A 1  90 ?  -9.032  -7.109  13.371 1.000 97.360 ? 90  LYS A CG  1 
ATOM 706  C CD  ? LYS A 1  90 ?  -8.858  -8.224  14.394 1.000 97.360 ? 90  LYS A CD  1 
ATOM 707  C CE  ? LYS A 1  90 ? -10.133  -9.042  14.552 1.000 97.360 ? 90  LYS A CE  1 
ATOM 708  N NZ  ? LYS A 1  90 ?  -9.955 -10.164  15.523 1.000 97.360 ? 90  LYS A NZ  1 
ATOM 709  N N   ? LEU A 1  91 ?  -9.891  -4.254  11.639 1.000 97.330 ? 91  LEU A N   1 
ATOM 710  C CA  ? LEU A 1  91 ? -10.912  -3.234  11.852 1.000 97.330 ? 91  LEU A CA  1 
ATOM 711  C C   ? LEU A 1  91 ? -11.875  -3.652  12.959 1.000 97.330 ? 91  LEU A C   1 
ATOM 712  C CB  ? LEU A 1  91 ? -11.686  -2.972  10.558 1.000 97.330 ? 91  LEU A CB  1 
ATOM 713  O O   ? LEU A 1  91 ? -12.073  -4.845  13.197 1.000 97.330 ? 91  LEU A O   1 
ATOM 714  C CG  ? LEU A 1  91 ? -10.852  -2.595   9.333 1.000 97.330 ? 91  LEU A CG  1 
ATOM 715  C CD1 ? LEU A 1  91 ? -11.752  -2.399   8.118 1.000 97.330 ? 91  LEU A CD1 1 
ATOM 716  C CD2 ? LEU A 1  91 ? -10.035  -1.337   9.609 1.000 97.330 ? 91  LEU A CD2 1 
ATOM 717  N N   ? ASN A 1  92 ? -12.466  -2.674  13.667 1.000 96.100 ? 92  ASN A N   1 
ATOM 718  C CA  ? ASN A 1  92 ? -13.338  -2.934  14.808 1.000 96.100 ? 92  ASN A CA  1 
ATOM 719  C C   ? ASN A 1  92 ? -14.671  -3.532  14.369 1.000 96.100 ? 92  ASN A C   1 
ATOM 720  C CB  ? ASN A 1  92 ? -13.569  -1.651  15.609 1.000 96.100 ? 92  ASN A CB  1 
ATOM 721  O O   ? ASN A 1  92 ? -15.397  -4.106  15.183 1.000 96.100 ? 92  ASN A O   1 
ATOM 722  C CG  ? ASN A 1  92 ? -14.403  -0.634  14.855 1.000 96.100 ? 92  ASN A CG  1 
ATOM 723  N ND2 ? ASN A 1  92 ? -15.130   0.199  15.590 1.000 96.100 ? 92  ASN A ND2 1 
ATOM 724  O OD1 ? ASN A 1  92 ? -14.394  -0.597  13.622 1.000 96.100 ? 92  ASN A OD1 1 
ATOM 725  N N   ? LYS A 1  93 ? -15.013  -3.575  13.039 1.000 96.700 ? 93  LYS A N   1 
ATOM 726  C CA  ? LYS A 1  93 ? -16.172  -4.218  12.427 1.000 96.700 ? 93  LYS A CA  1 
ATOM 727  C C   ? LYS A 1  93 ? -15.915  -4.527  10.955 1.000 96.700 ? 93  LYS A C   1 
ATOM 728  C CB  ? LYS A 1  93 ? -17.413  -3.336  12.568 1.000 96.700 ? 93  LYS A CB  1 
ATOM 729  O O   ? LYS A 1  93 ? -15.024  -3.939  10.338 1.000 96.700 ? 93  LYS A O   1 
ATOM 730  C CG  ? LYS A 1  93 ? -17.289  -1.979  11.892 1.000 96.700 ? 93  LYS A CG  1 
ATOM 731  C CD  ? LYS A 1  93 ? -18.527  -1.123  12.125 1.000 96.700 ? 93  LYS A CD  1 
ATOM 732  C CE  ? LYS A 1  93 ? -18.421   0.220  11.414 1.000 96.700 ? 93  LYS A CE  1 
ATOM 733  N NZ  ? LYS A 1  93 ? -19.637   1.059  11.633 1.000 96.700 ? 93  LYS A NZ  1 
ATOM 734  N N   ? LYS A 1  94 ? -16.830  -5.431  10.428 1.000 97.240 ? 94  LYS A N   1 
ATOM 735  C CA  ? LYS A 1  94 ? -16.736  -5.792   9.016 1.000 97.240 ? 94  LYS A CA  1 
ATOM 736  C C   ? LYS A 1  94 ? -17.222  -4.653   8.124 1.000 97.240 ? 94  LYS A C   1 
ATOM 737  C CB  ? LYS A 1  94 ? -17.541  -7.060   8.731 1.000 97.240 ? 94  LYS A CB  1 
ATOM 738  O O   ? LYS A 1  94 ? -18.231  -4.010   8.422 1.000 97.240 ? 94  LYS A O   1 
ATOM 739  C CG  ? LYS A 1  94 ? -16.958  -8.318   9.359 1.000 97.240 ? 94  LYS A CG  1 
ATOM 740  C CD  ? LYS A 1  94 ? -17.795  -9.547   9.028 1.000 97.240 ? 94  LYS A CD  1 
ATOM 741  C CE  ? LYS A 1  94 ? -17.187 -10.813   9.617 1.000 97.240 ? 94  LYS A CE  1 
ATOM 742  N NZ  ? LYS A 1  94 ? -18.016 -12.018   9.315 1.000 97.240 ? 94  LYS A NZ  1 
ATOM 743  N N   ? VAL A 1  95 ? -16.405  -4.481   7.019 1.000 96.780 ? 95  VAL A N   1 
ATOM 744  C CA  ? VAL A 1  95 ? -16.830  -3.513   6.014 1.000 96.780 ? 95  VAL A CA  1 
ATOM 745  C C   ? VAL A 1  95 ? -17.971  -4.096   5.184 1.000 96.780 ? 95  VAL A C   1 
ATOM 746  C CB  ? VAL A 1  95 ? -15.660  -3.098   5.094 1.000 96.780 ? 95  VAL A CB  1 
ATOM 747  O O   ? VAL A 1  95 ? -17.974  -5.290   4.873 1.000 96.780 ? 95  VAL A O   1 
ATOM 748  C CG1 ? VAL A 1  95 ? -16.145  -2.154   3.996 1.000 96.780 ? 95  VAL A CG1 1 
ATOM 749  C CG2 ? VAL A 1  95 ? -14.546  -2.445   5.911 1.000 96.780 ? 95  VAL A CG2 1 
ATOM 750  N N   ? THR A 1  96 ? -19.008  -3.236   4.854 1.000 96.560 ? 96  THR A N   1 
ATOM 751  C CA  ? THR A 1  96 ? -20.073  -3.638   3.941 1.000 96.560 ? 96  THR A CA  1 
ATOM 752  C C   ? THR A 1  96 ? -19.662  -3.396   2.492 1.000 96.560 ? 96  THR A C   1 
ATOM 753  C CB  ? THR A 1  96 ? -21.380  -2.881   4.240 1.000 96.560 ? 96  THR A CB  1 
ATOM 754  O O   ? THR A 1  96 ? -19.384  -2.260   2.101 1.000 96.560 ? 96  THR A O   1 
ATOM 755  C CG2 ? THR A 1  96 ? -22.505  -3.342   3.320 1.000 96.560 ? 96  THR A CG2 1 
ATOM 756  O OG1 ? THR A 1  96 ? -21.763  -3.120   5.601 1.000 96.560 ? 96  THR A OG1 1 
ATOM 757  N N   ? LEU A 1  97 ? -19.587  -4.505   1.744 1.000 96.900 ? 97  LEU A N   1 
ATOM 758  C CA  ? LEU A 1  97 ? -19.209  -4.373   0.341 1.000 96.900 ? 97  LEU A CA  1 
ATOM 759  C C   ? LEU A 1  97 ? -20.334  -3.735  -0.467 1.000 96.900 ? 97  LEU A C   1 
ATOM 760  C CB  ? LEU A 1  97 ? -18.851  -5.740  -0.249 1.000 96.900 ? 97  LEU A CB  1 
ATOM 761  O O   ? LEU A 1  97 ? -21.512  -3.998  -0.214 1.000 96.900 ? 97  LEU A O   1 
ATOM 762  C CG  ? LEU A 1  97 ? -17.744  -6.517   0.464 1.000 96.900 ? 97  LEU A CG  1 
ATOM 763  C CD1 ? LEU A 1  97 ? -17.471  -7.833  -0.257 1.000 96.900 ? 97  LEU A CD1 1 
ATOM 764  C CD2 ? LEU A 1  97 ? -16.473  -5.678   0.553 1.000 96.900 ? 97  LEU A CD2 1 
ATOM 765  N N   ? SER A 1  98 ? -19.990  -2.905  -1.442 1.000 95.410 ? 98  SER A N   1 
ATOM 766  C CA  ? SER A 1  98 ? -20.869  -2.160  -2.337 1.000 95.410 ? 98  SER A CA  1 
ATOM 767  C C   ? SER A 1  98 ? -20.180  -1.858  -3.663 1.000 95.410 ? 98  SER A C   1 
ATOM 768  C CB  ? SER A 1  98 ? -21.323  -0.856  -1.680 1.000 95.410 ? 98  SER A CB  1 
ATOM 769  O O   ? SER A 1  98 ? -19.110  -2.398  -3.950 1.000 95.410 ? 98  SER A O   1 
ATOM 770  O OG  ? SER A 1  98 ? -20.243   0.055  -1.570 1.000 95.410 ? 98  SER A OG  1 
ATOM 771  N N   ? ASN A 1  99 ? -20.891  -1.002  -4.492 1.000 93.260 ? 99  ASN A N   1 
ATOM 772  C CA  ? ASN A 1  99 ? -20.316  -0.608  -5.773 1.000 93.260 ? 99  ASN A CA  1 
ATOM 773  C C   ? ASN A 1  99 ? -19.063   0.243  -5.587 1.000 93.260 ? 99  ASN A C   1 
ATOM 774  C CB  ? ASN A 1  99 ? -21.348   0.145  -6.616 1.000 93.260 ? 99  ASN A CB  1 
ATOM 775  O O   ? ASN A 1  99 ? -18.210   0.302  -6.475 1.000 93.260 ? 99  ASN A O   1 
ATOM 776  C CG  ? ASN A 1  99 ? -22.431  -0.765  -7.161 1.000 93.260 ? 99  ASN A CG  1 
ATOM 777  N ND2 ? ASN A 1  99 ? -23.575  -0.185  -7.504 1.000 93.260 ? 99  ASN A ND2 1 
ATOM 778  O OD1 ? ASN A 1  99 ? -22.242  -1.979  -7.273 1.000 93.260 ? 99  ASN A OD1 1 
ATOM 779  N N   ? ASN A 1 100 ? -18.841   0.786  -4.375 1.000 94.300 ? 100 ASN A N   1 
ATOM 780  C CA  ? ASN A 1 100 ? -17.738   1.708  -4.127 1.000 94.300 ? 100 ASN A CA  1 
ATOM 781  C C   ? ASN A 1 100 ? -16.687   1.091  -3.209 1.000 94.300 ? 100 ASN A C   1 
ATOM 782  C CB  ? ASN A 1 100 ? -18.257   3.020  -3.534 1.000 94.300 ? 100 ASN A CB  1 
ATOM 783  O O   ? ASN A 1 100 ? -15.585   1.625  -3.073 1.000 94.300 ? 100 ASN A O   1 
ATOM 784  C CG  ? ASN A 1 100 ? -19.257   3.714  -4.437 1.000 94.300 ? 100 ASN A CG  1 
ATOM 785  N ND2 ? ASN A 1 100 ? -20.125   4.526  -3.846 1.000 94.300 ? 100 ASN A ND2 1 
ATOM 786  O OD1 ? ASN A 1 100 ? -19.249   3.521  -5.656 1.000 94.300 ? 100 ASN A OD1 1 
ATOM 787  N N   ? VAL A 1 101 ? -17.062  -0.021  -2.519 1.000 96.830 ? 101 VAL A N   1 
ATOM 788  C CA  ? VAL A 1 101 ? -16.171  -0.708  -1.590 1.000 96.830 ? 101 VAL A CA  1 
ATOM 789  C C   ? VAL A 1 101 ? -16.038  -2.176  -1.990 1.000 96.830 ? 101 VAL A C   1 
ATOM 790  C CB  ? VAL A 1 101 ? -16.674  -0.596  -0.133 1.000 96.830 ? 101 VAL A CB  1 
ATOM 791  O O   ? VAL A 1 101 ? -17.024  -2.917  -1.992 1.000 96.830 ? 101 VAL A O   1 
ATOM 792  C CG1 ? VAL A 1 101 ? -15.702  -1.279   0.828 1.000 96.830 ? 101 VAL A CG1 1 
ATOM 793  C CG2 ? VAL A 1 101 ? -16.871   0.869   0.252 1.000 96.830 ? 101 VAL A CG2 1 
ATOM 794  N N   ? GLY A 1 102 ? -14.768  -2.510  -2.324 1.000 97.200 ? 102 GLY A N   1 
ATOM 795  C CA  ? GLY A 1 102 ? -14.498  -3.882  -2.723 1.000 97.200 ? 102 GLY A CA  1 
ATOM 796  C C   ? GLY A 1 102 ? -13.158  -4.395  -2.229 1.000 97.200 ? 102 GLY A C   1 
ATOM 797  O O   ? GLY A 1 102 ? -12.348  -3.626  -1.708 1.000 97.200 ? 102 GLY A O   1 
ATOM 798  N N   ? LEU A 1 103 ? -12.987  -5.729  -2.388 1.000 97.820 ? 103 LEU A N   1 
ATOM 799  C CA  ? LEU A 1 103 ? -11.752  -6.388  -1.977 1.000 97.820 ? 103 LEU A CA  1 
ATOM 800  C C   ? LEU A 1 103 ? -10.805  -6.553  -3.161 1.000 97.820 ? 103 LEU A C   1 
ATOM 801  C CB  ? LEU A 1 103 ? -12.055  -7.754  -1.356 1.000 97.820 ? 103 LEU A CB  1 
ATOM 802  O O   ? LEU A 1 103 ? -11.250  -6.699  -4.302 1.000 97.820 ? 103 LEU A O   1 
ATOM 803  C CG  ? LEU A 1 103 ? -13.128  -7.781  -0.267 1.000 97.820 ? 103 LEU A CG  1 
ATOM 804  C CD1 ? LEU A 1 103 ? -13.356  -9.209   0.217 1.000 97.820 ? 103 LEU A CD1 1 
ATOM 805  C CD2 ? LEU A 1 103 ? -12.735  -6.874   0.894 1.000 97.820 ? 103 LEU A CD2 1 
ATOM 806  N N   ? ILE A 1 104 ?  -9.481  -6.512  -2.833 1.000 97.860 ? 104 ILE A N   1 
ATOM 807  C CA  ? ILE A 1 104 ?  -8.498  -6.874  -3.848 1.000 97.860 ? 104 ILE A CA  1 
ATOM 808  C C   ? ILE A 1 104 ?  -7.910  -8.247  -3.529 1.000 97.860 ? 104 ILE A C   1 
ATOM 809  C CB  ? ILE A 1 104 ?  -7.373  -5.819  -3.948 1.000 97.860 ? 104 ILE A CB  1 
ATOM 810  O O   ? ILE A 1 104 ?  -7.689  -8.579  -2.362 1.000 97.860 ? 104 ILE A O   1 
ATOM 811  C CG1 ? ILE A 1 104 ?  -6.500  -6.085  -5.180 1.000 97.860 ? 104 ILE A CG1 1 
ATOM 812  C CG2 ? ILE A 1 104 ?  -6.529  -5.807  -2.670 1.000 97.860 ? 104 ILE A CG2 1 
ATOM 813  C CD1 ? ILE A 1 104 ?  -7.173  -5.740  -6.501 1.000 97.860 ? 104 ILE A CD1 1 
ATOM 814  N N   ? SER A 1 105 ?  -7.796  -9.053  -4.623 1.000 96.430 ? 105 SER A N   1 
ATOM 815  C CA  ? SER A 1 105 ?  -7.239 -10.390  -4.446 1.000 96.430 ? 105 SER A CA  1 
ATOM 816  C C   ? SER A 1 105 ?  -5.720 -10.342  -4.311 1.000 96.430 ? 105 SER A C   1 
ATOM 817  C CB  ? SER A 1 105 ?  -7.626 -11.291  -5.619 1.000 96.430 ? 105 SER A CB  1 
ATOM 818  O O   ? SER A 1 105 ?  -5.066  -9.476  -4.896 1.000 96.430 ? 105 SER A O   1 
ATOM 819  O OG  ? SER A 1 105 ?  -9.035 -11.387  -5.736 1.000 96.430 ? 105 SER A OG  1 
ATOM 820  N N   ? LEU A 1 106 ?  -5.262 -11.317  -3.519 1.000 96.830 ? 106 LEU A N   1 
ATOM 821  C CA  ? LEU A 1 106 ?  -3.818 -11.460  -3.368 1.000 96.830 ? 106 LEU A CA  1 
ATOM 822  C C   ? LEU A 1 106 ?  -3.247 -12.380  -4.441 1.000 96.830 ? 106 LEU A C   1 
ATOM 823  C CB  ? LEU A 1 106 ?  -3.476 -12.004  -1.978 1.000 96.830 ? 106 LEU A CB  1 
ATOM 824  O O   ? LEU A 1 106 ?  -3.937 -13.282  -4.923 1.000 96.830 ? 106 LEU A O   1 
ATOM 825  C CG  ? LEU A 1 106 ?  -3.952 -11.170  -0.788 1.000 96.830 ? 106 LEU A CG  1 
ATOM 826  C CD1 ? LEU A 1 106 ?  -3.543 -11.835   0.522 1.000 96.830 ? 106 LEU A CD1 1 
ATOM 827  C CD2 ? LEU A 1 106 ?  -3.397  -9.753  -0.870 1.000 96.830 ? 106 LEU A CD2 1 
ATOM 828  N N   ? PRO A 1 107 ?  -2.017 -12.102  -4.848 1.000 94.980 ? 107 PRO A N   1 
ATOM 829  C CA  ? PRO A 1 107 ?  -1.431 -12.918  -5.914 1.000 94.980 ? 107 PRO A CA  1 
ATOM 830  C C   ? PRO A 1 107 ?  -1.182 -14.361  -5.483 1.000 94.980 ? 107 PRO A C   1 
ATOM 831  C CB  ? PRO A 1 107 ?  -0.111 -12.204  -6.220 1.000 94.980 ? 107 PRO A CB  1 
ATOM 832  O O   ? PRO A 1 107 ?  -0.899 -14.619  -4.310 1.000 94.980 ? 107 PRO A O   1 
ATOM 833  C CG  ? PRO A 1 107 ?   0.303 -11.595  -4.919 1.000 94.980 ? 107 PRO A CG  1 
ATOM 834  C CD  ? PRO A 1 107 ?  -0.928 -11.123  -4.200 1.000 94.980 ? 107 PRO A CD  1 
ATOM 835  N N   ? LYS A 1 108 ?  -1.377 -15.335  -6.424 1.000 90.590 ? 108 LYS A N   1 
ATOM 836  C CA  ? LYS A 1 108 ?  -1.076 -16.740  -6.167 1.000 90.590 ? 108 LYS A CA  1 
ATOM 837  C C   ? LYS A 1 108 ?   0.408 -17.031  -6.372 1.000 90.590 ? 108 LYS A C   1 
ATOM 838  C CB  ? LYS A 1 108 ?  -1.917 -17.643  -7.070 1.000 90.590 ? 108 LYS A CB  1 
ATOM 839  O O   ? LYS A 1 108 ?   0.970 -17.909  -5.715 1.000 90.590 ? 108 LYS A O   1 
ATOM 840  C CG  ? LYS A 1 108 ?  -3.409 -17.600  -6.772 1.000 90.590 ? 108 LYS A CG  1 
ATOM 841  C CD  ? LYS A 1 108 ?  -4.184 -18.563  -7.662 1.000 90.590 ? 108 LYS A CD  1 
ATOM 842  C CE  ? LYS A 1 108 ?  -5.681 -18.495  -7.390 1.000 90.590 ? 108 LYS A CE  1 
ATOM 843  N NZ  ? LYS A 1 108 ?  -6.449 -19.412  -8.285 1.000 90.590 ? 108 LYS A NZ  1 
ATOM 844  N N   ? GLU A 1 109 ?   1.013 -16.273  -7.302 1.000 90.300 ? 109 GLU A N   1 
ATOM 845  C CA  ? GLU A 1 109 ?   2.440 -16.360  -7.599 1.000 90.300 ? 109 GLU A CA  1 
ATOM 846  C C   ? GLU A 1 109 ?   3.034 -14.979  -7.862 1.000 90.300 ? 109 GLU A C   1 
ATOM 847  C CB  ? GLU A 1 109 ?   2.684 -17.275  -8.801 1.000 90.300 ? 109 GLU A CB  1 
ATOM 848  O O   ? GLU A 1 109 ?   2.301 -13.998  -8.001 1.000 90.300 ? 109 GLU A O   1 
ATOM 849  C CG  ? GLU A 1 109 ?   1.964 -16.833 -10.067 1.000 90.300 ? 109 GLU A CG  1 
ATOM 850  C CD  ? GLU A 1 109 ?   2.075 -17.838 -11.203 1.000 90.300 ? 109 GLU A CD  1 
ATOM 851  O OE1 ? GLU A 1 109 ?   1.449 -17.624 -12.266 1.000 90.300 ? 109 GLU A OE1 1 
ATOM 852  O OE2 ? GLU A 1 109 ?   2.792 -18.848 -11.028 1.000 90.300 ? 109 GLU A OE2 1 
ATOM 853  N N   ? ASP A 1 110 ?   4.313 -15.041  -8.012 1.000 91.500 ? 110 ASP A N   1 
ATOM 854  C CA  ? ASP A 1 110 ?   5.008 -13.799  -8.337 1.000 91.500 ? 110 ASP A CA  1 
ATOM 855  C C   ? ASP A 1 110 ?   4.698 -13.354  -9.765 1.000 91.500 ? 110 ASP A C   1 
ATOM 856  C CB  ? ASP A 1 110 ?   6.518 -13.963  -8.153 1.000 91.500 ? 110 ASP A CB  1 
ATOM 857  O O   ? ASP A 1 110 ?   4.428 -14.186 -10.635 1.000 91.500 ? 110 ASP A O   1 
ATOM 858  C CG  ? ASP A 1 110 ?   6.942 -13.951  -6.695 1.000 91.500 ? 110 ASP A CG  1 
ATOM 859  O OD1 ? ASP A 1 110 ?   6.088 -13.717  -5.813 1.000 91.500 ? 110 ASP A OD1 1 
ATOM 860  O OD2 ? ASP A 1 110 ?   8.142 -14.174  -6.426 1.000 91.500 ? 110 ASP A OD2 1 
ATOM 861  N N   ? VAL A 1 111 ?   4.732 -12.018  -9.958 1.000 93.660 ? 111 VAL A N   1 
ATOM 862  C CA  ? VAL A 1 111 ?   4.547 -11.461 -11.294 1.000 93.660 ? 111 VAL A CA  1 
ATOM 863  C C   ? VAL A 1 111 ?   5.902 -11.290 -11.975 1.000 93.660 ? 111 VAL A C   1 
ATOM 864  C CB  ? VAL A 1 111 ?   3.799 -10.110 -11.246 1.000 93.660 ? 111 VAL A CB  1 
ATOM 865  O O   ? VAL A 1 111 ?   6.926 -11.133 -11.305 1.000 93.660 ? 111 VAL A O   1 
ATOM 866  C CG1 ? VAL A 1 111 ?   2.352 -10.308 -10.799 1.000 93.660 ? 111 VAL A CG1 1 
ATOM 867  C CG2 ? VAL A 1 111 ?   4.520  -9.134 -10.318 1.000 93.660 ? 111 VAL A CG2 1 
ATOM 868  N N   ? LYS A 1 112 ?   5.864 -11.367 -13.366 1.000 91.690 ? 112 LYS A N   1 
ATOM 869  C CA  ? LYS A 1 112 ?   7.098 -11.324 -14.146 1.000 91.690 ? 112 LYS A CA  1 
ATOM 870  C C   ? LYS A 1 112 ?   7.598  -9.891 -14.307 1.000 91.690 ? 112 LYS A C   1 
ATOM 871  C CB  ? LYS A 1 112 ?   6.887 -11.963 -15.520 1.000 91.690 ? 112 LYS A CB  1 
ATOM 872  O O   ? LYS A 1 112 ?   6.810  -8.944 -14.257 1.000 91.690 ? 112 LYS A O   1 
ATOM 873  C CG  ? LYS A 1 112 ?   6.550 -13.446 -15.468 1.000 91.690 ? 112 LYS A CG  1 
ATOM 874  C CD  ? LYS A 1 112 ?   6.429 -14.040 -16.865 1.000 91.690 ? 112 LYS A CD  1 
ATOM 875  C CE  ? LYS A 1 112 ?   6.128 -15.532 -16.815 1.000 91.690 ? 112 LYS A CE  1 
ATOM 876  N NZ  ? LYS A 1 112 ?   5.920 -16.102 -18.180 1.000 91.690 ? 112 LYS A NZ  1 
ATOM 877  N N   ? GLU A 1 113 ?   8.880  -9.876 -14.547 1.000 93.830 ? 113 GLU A N   1 
ATOM 878  C CA  ? GLU A 1 113 ?   9.483  -8.606 -14.940 1.000 93.830 ? 113 GLU A CA  1 
ATOM 879  C C   ? GLU A 1 113 ?   8.776  -8.013 -16.156 1.000 93.830 ? 113 GLU A C   1 
ATOM 880  C CB  ? GLU A 1 113 ?  10.974  -8.786 -15.235 1.000 93.830 ? 113 GLU A CB  1 
ATOM 881  O O   ? GLU A 1 113 ?   8.246  -8.748 -16.992 1.000 93.830 ? 113 GLU A O   1 
ATOM 882  C CG  ? GLU A 1 113 ?  11.795  -9.203 -14.023 1.000 93.830 ? 113 GLU A CG  1 
ATOM 883  C CD  ? GLU A 1 113 ?  13.243  -9.519 -14.359 1.000 93.830 ? 113 GLU A CD  1 
ATOM 884  O OE1 ? GLU A 1 113 ?  14.002  -9.927 -13.451 1.000 93.830 ? 113 GLU A OE1 1 
ATOM 885  O OE2 ? GLU A 1 113 ?  13.623  -9.357 -15.541 1.000 93.830 ? 113 GLU A OE2 1 
ATOM 886  N N   ? ASP A 1 114 ?   8.591  -6.686 -16.225 1.000 94.510 ? 114 ASP A N   1 
ATOM 887  C CA  ? ASP A 1 114 ?   8.032  -5.905 -17.324 1.000 94.510 ? 114 ASP A CA  1 
ATOM 888  C C   ? ASP A 1 114 ?   6.506  -5.920 -17.288 1.000 94.510 ? 114 ASP A C   1 
ATOM 889  C CB  ? ASP A 1 114 ?   8.532  -6.438 -18.669 1.000 94.510 ? 114 ASP A CB  1 
ATOM 890  O O   ? ASP A 1 114 ?   5.853  -5.403 -18.197 1.000 94.510 ? 114 ASP A O   1 
ATOM 891  C CG  ? ASP A 1 114 ?  10.012  -6.183 -18.895 1.000 94.510 ? 114 ASP A CG  1 
ATOM 892  O OD1 ? ASP A 1 114 ?  10.519  -5.121 -18.474 1.000 94.510 ? 114 ASP A OD1 1 
ATOM 893  O OD2 ? ASP A 1 114 ?  10.676  -7.051 -19.501 1.000 94.510 ? 114 ASP A OD2 1 
ATOM 894  N N   ? ALA A 1 115 ?   5.993  -6.679 -16.267 1.000 96.260 ? 115 ALA A N   1 
ATOM 895  C CA  ? ALA A 1 115 ?   4.546  -6.621 -16.071 1.000 96.260 ? 115 ALA A CA  1 
ATOM 896  C C   ? ALA A 1 115 ?   4.079  -5.184 -15.860 1.000 96.260 ? 115 ALA A C   1 
ATOM 897  C CB  ? ALA A 1 115 ?   4.135  -7.491 -14.886 1.000 96.260 ? 115 ALA A CB  1 
ATOM 898  O O   ? ALA A 1 115 ?   4.719  -4.416 -15.138 1.000 96.260 ? 115 ALA A O   1 
ATOM 899  N N   ? VAL A 1 116 ?   2.972  -4.830 -16.506 1.000 95.960 ? 116 VAL A N   1 
ATOM 900  C CA  ? VAL A 1 116 ?   2.354  -3.519 -16.338 1.000 95.960 ? 116 VAL A CA  1 
ATOM 901  C C   ? VAL A 1 116 ?   1.444  -3.530 -15.112 1.000 95.960 ? 116 VAL A C   1 
ATOM 902  C CB  ? VAL A 1 116 ?   1.553  -3.105 -17.592 1.000 95.960 ? 116 VAL A CB  1 
ATOM 903  O O   ? VAL A 1 116 ?   0.559  -4.380 -14.995 1.000 95.960 ? 116 VAL A O   1 
ATOM 904  C CG1 ? VAL A 1 116 ?   0.889  -1.744 -17.384 1.000 95.960 ? 116 VAL A CG1 1 
ATOM 905  C CG2 ? VAL A 1 116 ?   2.461  -3.077 -18.820 1.000 95.960 ? 116 VAL A CG2 1 
ATOM 906  N N   ? CYS A 1 117 ?   1.699  -2.559 -14.302 1.000 96.900 ? 117 CYS A N   1 
ATOM 907  C CA  ? CYS A 1 117 ?   0.964  -2.470 -13.045 1.000 96.900 ? 117 CYS A CA  1 
ATOM 908  C C   ? CYS A 1 117 ?   0.405  -1.068 -12.837 1.000 96.900 ? 117 CYS A C   1 
ATOM 909  C CB  ? CYS A 1 117 ?   1.865  -2.849 -11.870 1.000 96.900 ? 117 CYS A CB  1 
ATOM 910  O O   ? CYS A 1 117 ?   0.736  -0.146 -13.585 1.000 96.900 ? 117 CYS A O   1 
ATOM 911  S SG  ? CYS A 1 117 ?   2.613  -4.486 -12.025 1.000 96.900 ? 117 CYS A SG  1 
ATOM 912  N N   ? SER A 1 118 ?  -0.425  -0.984 -11.840 1.000 95.820 ? 118 SER A N   1 
ATOM 913  C CA  ? SER A 1 118 ?  -0.978   0.326 -11.510 1.000 95.820 ? 118 SER A CA  1 
ATOM 914  C C   ? SER A 1 118 ?  -0.875   0.609 -10.015 1.000 95.820 ? 118 SER A C   1 
ATOM 915  C CB  ? SER A 1 118 ?  -2.438   0.420 -11.956 1.000 95.820 ? 118 SER A CB  1 
ATOM 916  O O   ? SER A 1 118 ?  -0.840  -0.318  -9.203 1.000 95.820 ? 118 SER A O   1 
ATOM 917  O OG  ? SER A 1 118 ?  -3.244  -0.496 -11.235 1.000 95.820 ? 118 SER A OG  1 
ATOM 918  N N   ? VAL A 1 119 ?  -0.841   1.921  -9.681 1.000 96.060 ? 119 VAL A N   1 
ATOM 919  C CA  ? VAL A 1 119 ?  -0.843   2.405  -8.304 1.000 96.060 ? 119 VAL A CA  1 
ATOM 920  C C   ? VAL A 1 119 ?  -1.842   3.551  -8.161 1.000 96.060 ? 119 VAL A C   1 
ATOM 921  C CB  ? VAL A 1 119 ?   0.564   2.866  -7.863 1.000 96.060 ? 119 VAL A CB  1 
ATOM 922  O O   ? VAL A 1 119 ?  -2.133   4.254  -9.131 1.000 96.060 ? 119 VAL A O   1 
ATOM 923  C CG1 ? VAL A 1 119 ?   1.543   1.693  -7.867 1.000 96.060 ? 119 VAL A CG1 1 
ATOM 924  C CG2 ? VAL A 1 119 ?   1.066   3.988  -8.769 1.000 96.060 ? 119 VAL A CG2 1 
ATOM 925  N N   ? ALA A 1 120 ?  -2.353   3.632  -7.000 1.000 96.850 ? 120 ALA A N   1 
ATOM 926  C CA  ? ALA A 1 120 ?  -3.297   4.706  -6.701 1.000 96.850 ? 120 ALA A CA  1 
ATOM 927  C C   ? ALA A 1 120 ?  -3.121   5.208  -5.271 1.000 96.850 ? 120 ALA A C   1 
ATOM 928  C CB  ? ALA A 1 120 ?  -4.731   4.231  -6.923 1.000 96.850 ? 120 ALA A CB  1 
ATOM 929  O O   ? ALA A 1 120 ?  -2.694   4.457  -4.391 1.000 96.850 ? 120 ALA A O   1 
ATOM 930  N N   ? GLY A 1 121 ?  -3.429   6.594  -5.094 1.000 97.110 ? 121 GLY A N   1 
ATOM 931  C CA  ? GLY A 1 121 ?  -3.311   7.107  -3.738 1.000 97.110 ? 121 GLY A CA  1 
ATOM 932  C C   ? GLY A 1 121 ?  -3.629   8.586  -3.630 1.000 97.110 ? 121 GLY A C   1 
ATOM 933  O O   ? GLY A 1 121 ?  -3.831   9.259  -4.643 1.000 97.110 ? 121 GLY A O   1 
ATOM 934  N N   ? TRP A 1 122 ?  -3.723   9.062  -2.368 1.000 96.710 ? 122 TRP A N   1 
ATOM 935  C CA  ? TRP A 1 122 ?  -4.032  10.451  -2.045 1.000 96.710 ? 122 TRP A CA  1 
ATOM 936  C C   ? TRP A 1 122 ?  -2.816  11.156  -1.453 1.000 96.710 ? 122 TRP A C   1 
ATOM 937  C CB  ? TRP A 1 122 ?  -5.209  10.528  -1.069 1.000 96.710 ? 122 TRP A CB  1 
ATOM 938  O O   ? TRP A 1 122 ?  -2.957  12.127  -0.705 1.000 96.710 ? 122 TRP A O   1 
ATOM 939  C CG  ? TRP A 1 122 ?  -6.526  10.141  -1.671 1.000 96.710 ? 122 TRP A CG  1 
ATOM 940  C CD1 ? TRP A 1 122 ?  -7.397  10.955  -2.341 1.000 96.710 ? 122 TRP A CD1 1 
ATOM 941  C CD2 ? TRP A 1 122 ?  -7.125   8.842  -1.652 1.000 96.710 ? 122 TRP A CD2 1 
ATOM 942  C CE2 ? TRP A 1 122 ?  -8.359   8.941  -2.332 1.000 96.710 ? 122 TRP A CE2 1 
ATOM 943  C CE3 ? TRP A 1 122 ?  -6.736   7.602  -1.128 1.000 96.710 ? 122 TRP A CE3 1 
ATOM 944  N NE1 ? TRP A 1 122 ?  -8.501  10.239  -2.741 1.000 96.710 ? 122 TRP A NE1 1 
ATOM 945  C CH2 ? TRP A 1 122 ?  -8.805   6.643  -1.977 1.000 96.710 ? 122 TRP A CH2 1 
ATOM 946  C CZ2 ? TRP A 1 122 ?  -9.209   7.844  -2.500 1.000 96.710 ? 122 TRP A CZ2 1 
ATOM 947  C CZ3 ? TRP A 1 122 ?  -7.583   6.512  -1.296 1.000 96.710 ? 122 TRP A CZ3 1 
ATOM 948  N N   ? GLY A 1 123 ?  -1.620  10.597  -1.584 1.000 95.660 ? 123 GLY A N   1 
ATOM 949  C CA  ? GLY A 1 123 ?  -0.424  11.247  -1.071 1.000 95.660 ? 123 GLY A CA  1 
ATOM 950  C C   ? GLY A 1 123 ?  -0.105  12.552  -1.775 1.000 95.660 ? 123 GLY A C   1 
ATOM 951  O O   ? GLY A 1 123 ?  -0.943  13.093  -2.500 1.000 95.660 ? 123 GLY A O   1 
ATOM 952  N N   ? ARG A 1 124 ?   1.103  13.103  -1.598 1.000 95.500 ? 124 ARG A N   1 
ATOM 953  C CA  ? ARG A 1 124 ?   1.557  14.341  -2.223 1.000 95.500 ? 124 ARG A CA  1 
ATOM 954  C C   ? ARG A 1 124 ?   1.799  14.144  -3.716 1.000 95.500 ? 124 ARG A C   1 
ATOM 955  C CB  ? ARG A 1 124 ?   2.832  14.849  -1.548 1.000 95.500 ? 124 ARG A CB  1 
ATOM 956  O O   ? ARG A 1 124 ?   2.206  13.063  -4.147 1.000 95.500 ? 124 ARG A O   1 
ATOM 957  C CG  ? ARG A 1 124 ?   2.624  15.328  -0.120 1.000 95.500 ? 124 ARG A CG  1 
ATOM 958  C CD  ? ARG A 1 124 ?   3.894  15.934   0.462 1.000 95.500 ? 124 ARG A CD  1 
ATOM 959  N NE  ? ARG A 1 124 ?   3.714  16.324   1.858 1.000 95.500 ? 124 ARG A NE  1 
ATOM 960  N NH1 ? ARG A 1 124 ?   3.048  18.485   1.383 1.000 95.500 ? 124 ARG A NH1 1 
ATOM 961  N NH2 ? ARG A 1 124 ?   3.186  17.775   3.558 1.000 95.500 ? 124 ARG A NH2 1 
ATOM 962  C CZ  ? ARG A 1 124 ?   3.316  17.527   2.263 1.000 95.500 ? 124 ARG A CZ  1 
ATOM 963  N N   ? LEU A 1 125 ?   1.505  15.258  -4.531 1.000 93.770 ? 125 LEU A N   1 
ATOM 964  C CA  ? LEU A 1 125 ?   1.707  15.207  -5.975 1.000 93.770 ? 125 LEU A CA  1 
ATOM 965  C C   ? LEU A 1 125 ?   3.190  15.284  -6.320 1.000 93.770 ? 125 LEU A C   1 
ATOM 966  C CB  ? LEU A 1 125 ?   0.952  16.348  -6.662 1.000 93.770 ? 125 LEU A CB  1 
ATOM 967  O O   ? LEU A 1 125 ?   3.611  14.813  -7.379 1.000 93.770 ? 125 LEU A O   1 
ATOM 968  C CG  ? LEU A 1 125 ?  -0.574  16.302  -6.573 1.000 93.770 ? 125 LEU A CG  1 
ATOM 969  C CD1 ? LEU A 1 125 ?  -1.183  17.519  -7.262 1.000 93.770 ? 125 LEU A CD1 1 
ATOM 970  C CD2 ? LEU A 1 125 ?  -1.107  15.012  -7.187 1.000 93.770 ? 125 LEU A CD2 1 
ATOM 971  N N   ? TRP A 1 126 ?   4.002  15.681  -5.565 1.000 92.890 ? 126 TRP A N   1 
ATOM 972  C CA  ? TRP A 1 126 ?   5.461  15.721  -5.585 1.000 92.890 ? 126 TRP A CA  1 
ATOM 973  C C   ? TRP A 1 126 ?   6.016  16.055  -4.205 1.000 92.890 ? 126 TRP A C   1 
ATOM 974  C CB  ? TRP A 1 126 ?   5.956  16.746  -6.610 1.000 92.890 ? 126 TRP A CB  1 
ATOM 975  O O   ? TRP A 1 126 ?   5.259  16.370  -3.284 1.000 92.890 ? 126 TRP A O   1 
ATOM 976  C CG  ? TRP A 1 126 ?   5.498  18.148  -6.339 1.000 92.890 ? 126 TRP A CG  1 
ATOM 977  C CD1 ? TRP A 1 126 ?   6.139  19.094  -5.589 1.000 92.890 ? 126 TRP A CD1 1 
ATOM 978  C CD2 ? TRP A 1 126 ?   4.296  18.760  -6.815 1.000 92.890 ? 126 TRP A CD2 1 
ATOM 979  C CE2 ? TRP A 1 126 ?   4.272  20.080  -6.314 1.000 92.890 ? 126 TRP A CE2 1 
ATOM 980  C CE3 ? TRP A 1 126 ?   3.235  18.320  -7.618 1.000 92.890 ? 126 TRP A CE3 1 
ATOM 981  N NE1 ? TRP A 1 126 ?   5.407  20.258  -5.569 1.000 92.890 ? 126 TRP A NE1 1 
ATOM 982  C CH2 ? TRP A 1 126 ?   2.202  20.510  -7.378 1.000 92.890 ? 126 TRP A CH2 1 
ATOM 983  C CZ2 ? TRP A 1 126 ?   3.228  20.966  -6.590 1.000 92.890 ? 126 TRP A CZ2 1 
ATOM 984  C CZ3 ? TRP A 1 126 ?   2.196  19.203  -7.892 1.000 92.890 ? 126 TRP A CZ3 1 
ATOM 985  N N   ? LEU A 1 127 ?   7.473  15.982  -4.077 1.000 89.800 ? 127 LEU A N   1 
ATOM 986  C CA  ? LEU A 1 127 ?   8.105  16.201  -2.780 1.000 89.800 ? 127 LEU A CA  1 
ATOM 987  C C   ? LEU A 1 127 ?   7.743  17.574  -2.224 1.000 89.800 ? 127 LEU A C   1 
ATOM 988  C CB  ? LEU A 1 127 ?   9.626  16.068  -2.896 1.000 89.800 ? 127 LEU A CB  1 
ATOM 989  O O   ? LEU A 1 127 ?   7.924  18.590  -2.901 1.000 89.800 ? 127 LEU A O   1 
ATOM 990  C CG  ? LEU A 1 127 ?  10.416  16.170  -1.590 1.000 89.800 ? 127 LEU A CG  1 
ATOM 991  C CD1 ? LEU A 1 127 ?  10.050  15.019  -0.659 1.000 89.800 ? 127 LEU A CD1 1 
ATOM 992  C CD2 ? LEU A 1 127 ?  11.915  16.181  -1.871 1.000 89.800 ? 127 LEU A CD2 1 
ATOM 993  N N   ? ASN A 1 128 ?   6.907  17.705  -1.165 1.000 90.550 ? 128 ASN A N   1 
ATOM 994  C CA  ? ASN A 1 128 ?   6.518  18.929  -0.473 1.000 90.550 ? 128 ASN A CA  1 
ATOM 995  C C   ? ASN A 1 128 ?   5.364  19.632  -1.183 1.000 90.550 ? 128 ASN A C   1 
ATOM 996  C CB  ? ASN A 1 128 ?   7.714  19.874  -0.339 1.000 90.550 ? 128 ASN A CB  1 
ATOM 997  O O   ? ASN A 1 128 ?   5.139  20.826  -0.979 1.000 90.550 ? 128 ASN A O   1 
ATOM 998  C CG  ? ASN A 1 128 ?   8.830  19.289   0.503 1.000 90.550 ? 128 ASN A CG  1 
ATOM 999  N ND2 ? ASN A 1 128 ?  10.069  19.508   0.081 1.000 90.550 ? 128 ASN A ND2 1 
ATOM 1000 O OD1 ? ASN A 1 128 ?   8.580  18.644   1.525 1.000 90.550 ? 128 ASN A OD1 1 
ATOM 1001 N N   ? GLY A 1 129 ?   4.836  18.979  -2.207 1.000 92.960 ? 129 GLY A N   1 
ATOM 1002 C CA  ? GLY A 1 129 ?   3.683  19.512  -2.914 1.000 92.960 ? 129 GLY A CA  1 
ATOM 1003 C C   ? GLY A 1 129 ?   2.375  19.285  -2.179 1.000 92.960 ? 129 GLY A C   1 
ATOM 1004 O O   ? GLY A 1 129 ?   2.364  18.732  -1.077 1.000 92.960 ? 129 GLY A O   1 
ATOM 1005 N N   ? PRO A 1 130 ?   1.288  19.815  -2.803 1.000 93.980 ? 130 PRO A N   1 
ATOM 1006 C CA  ? PRO A 1 130 ?  -0.020  19.664  -2.161 1.000 93.980 ? 130 PRO A CA  1 
ATOM 1007 C C   ? PRO A 1 130 ?  -0.528  18.224  -2.188 1.000 93.980 ? 130 PRO A C   1 
ATOM 1008 C CB  ? PRO A 1 130 ?  -0.927  20.579  -2.988 1.000 93.980 ? 130 PRO A CB  1 
ATOM 1009 O O   ? PRO A 1 130 ?  -0.072  17.420  -3.005 1.000 93.980 ? 130 PRO A O   1 
ATOM 1010 C CG  ? PRO A 1 130 ?  -0.347  20.546  -4.366 1.000 93.980 ? 130 PRO A CG  1 
ATOM 1011 C CD  ? PRO A 1 130 ?   1.149  20.482  -4.252 1.000 93.980 ? 130 PRO A CD  1 
ATOM 1012 N N   ? ARG A 1 131 ?  -1.453  17.934  -1.259 1.000 94.310 ? 131 ARG A N   1 
ATOM 1013 C CA  ? ARG A 1 131 ?  -2.191  16.675  -1.286 1.000 94.310 ? 131 ARG A CA  1 
ATOM 1014 C C   ? ARG A 1 131 ?  -3.482  16.814  -2.086 1.000 94.310 ? 131 ARG A C   1 
ATOM 1015 C CB  ? ARG A 1 131 ?  -2.504  16.205   0.136 1.000 94.310 ? 131 ARG A CB  1 
ATOM 1016 O O   ? ARG A 1 131 ?  -4.268  17.734  -1.851 1.000 94.310 ? 131 ARG A O   1 
ATOM 1017 C CG  ? ARG A 1 131 ?  -1.280  15.765   0.923 1.000 94.310 ? 131 ARG A CG  1 
ATOM 1018 C CD  ? ARG A 1 131 ?  -1.658  15.200   2.285 1.000 94.310 ? 131 ARG A CD  1 
ATOM 1019 N NE  ? ARG A 1 131 ?  -0.512  14.588   2.952 1.000 94.310 ? 131 ARG A NE  1 
ATOM 1020 N NH1 ? ARG A 1 131 ?   0.053  16.472   4.163 1.000 94.310 ? 131 ARG A NH1 1 
ATOM 1021 N NH2 ? ARG A 1 131 ?   1.290  14.554   4.375 1.000 94.310 ? 131 ARG A NH2 1 
ATOM 1022 C CZ  ? ARG A 1 131 ?   0.274  15.206   3.829 1.000 94.310 ? 131 ARG A CZ  1 
ATOM 1023 N N   ? PRO A 1 132 ?  -3.590  15.969  -3.093 1.000 94.440 ? 132 PRO A N   1 
ATOM 1024 C CA  ? PRO A 1 132 ?  -4.831  16.041  -3.868 1.000 94.440 ? 132 PRO A CA  1 
ATOM 1025 C C   ? PRO A 1 132 ?  -6.056  15.624  -3.059 1.000 94.440 ? 132 PRO A C   1 
ATOM 1026 C CB  ? PRO A 1 132 ?  -4.582  15.068  -5.023 1.000 94.440 ? 132 PRO A CB  1 
ATOM 1027 O O   ? PRO A 1 132 ?  -5.950  14.789  -2.156 1.000 94.440 ? 132 PRO A O   1 
ATOM 1028 C CG  ? PRO A 1 132 ?  -3.668  14.029  -4.458 1.000 94.440 ? 132 PRO A CG  1 
ATOM 1029 C CD  ? PRO A 1 132 ?  -2.731  14.694  -3.491 1.000 94.440 ? 132 PRO A CD  1 
ATOM 1030 N N   ? ASP A 1 133 ?  -7.203  16.185  -3.361 1.000 92.350 ? 133 ASP A N   1 
ATOM 1031 C CA  ? ASP A 1 133 ?  -8.451  15.775  -2.724 1.000 92.350 ? 133 ASP A CA  1 
ATOM 1032 C C   ? ASP A 1 133 ?  -9.038  14.543  -3.407 1.000 92.350 ? 133 ASP A C   1 
ATOM 1033 C CB  ? ASP A 1 133 ?  -9.465  16.921  -2.742 1.000 92.350 ? 133 ASP A CB  1 
ATOM 1034 O O   ? ASP A 1 133 ?  -9.748  13.756  -2.777 1.000 92.350 ? 133 ASP A O   1 
ATOM 1035 C CG  ? ASP A 1 133 ?  -9.065  18.081  -1.849 1.000 92.350 ? 133 ASP A CG  1 
ATOM 1036 O OD1 ? ASP A 1 133 ?  -8.422  17.852  -0.801 1.000 92.350 ? 133 ASP A OD1 1 
ATOM 1037 O OD2 ? ASP A 1 133 ?  -9.398  19.236  -2.193 1.000 92.350 ? 133 ASP A OD2 1 
ATOM 1038 N N   ? ARG A 1 134 ?  -8.734  14.393  -4.618 1.000 95.610 ? 134 ARG A N   1 
ATOM 1039 C CA  ? ARG A 1 134 ?  -9.247  13.276  -5.405 1.000 95.610 ? 134 ARG A CA  1 
ATOM 1040 C C   ? ARG A 1 134 ?  -8.170  12.218  -5.620 1.000 95.610 ? 134 ARG A C   1 
ATOM 1041 C CB  ? ARG A 1 134 ?  -9.777  13.767  -6.754 1.000 95.610 ? 134 ARG A CB  1 
ATOM 1042 O O   ? ARG A 1 134 ?  -6.983  12.540  -5.699 1.000 95.610 ? 134 ARG A O   1 
ATOM 1043 C CG  ? ARG A 1 134 ? -10.946  14.732  -6.642 1.000 95.610 ? 134 ARG A CG  1 
ATOM 1044 C CD  ? ARG A 1 134 ? -11.423  15.200  -8.010 1.000 95.610 ? 134 ARG A CD  1 
ATOM 1045 N NE  ? ARG A 1 134 ? -12.520  16.158  -7.899 1.000 95.610 ? 134 ARG A NE  1 
ATOM 1046 N NH1 ? ARG A 1 134 ? -12.667  16.566 -10.168 1.000 95.610 ? 134 ARG A NH1 1 
ATOM 1047 N NH2 ? ARG A 1 134 ? -14.077  17.637  -8.713 1.000 95.610 ? 134 ARG A NH2 1 
ATOM 1048 C CZ  ? ARG A 1 134 ? -13.086  16.785  -8.927 1.000 95.610 ? 134 ARG A CZ  1 
ATOM 1049 N N   ? LEU A 1 135 ?  -8.625  10.921  -5.666 1.000 96.920 ? 135 LEU A N   1 
ATOM 1050 C CA  ? LEU A 1 135 ?  -7.737   9.781  -5.864 1.000 96.920 ? 135 LEU A CA  1 
ATOM 1051 C C   ? LEU A 1 135 ?  -7.006   9.886  -7.197 1.000 96.920 ? 135 LEU A C   1 
ATOM 1052 C CB  ? LEU A 1 135 ?  -8.526   8.470  -5.803 1.000 96.920 ? 135 LEU A CB  1 
ATOM 1053 O O   ? LEU A 1 135 ?  -7.628  10.127  -8.234 1.000 96.920 ? 135 LEU A O   1 
ATOM 1054 C CG  ? LEU A 1 135 ?  -7.700   7.185  -5.730 1.000 96.920 ? 135 LEU A CG  1 
ATOM 1055 C CD1 ? LEU A 1 135 ?  -6.923   7.128  -4.419 1.000 96.920 ? 135 LEU A CD1 1 
ATOM 1056 C CD2 ? LEU A 1 135 ?  -8.599   5.962  -5.877 1.000 96.920 ? 135 LEU A CD2 1 
ATOM 1057 N N   ? MET A 1 136 ?  -5.670   9.742  -7.027 1.000 97.800 ? 136 MET A N   1 
ATOM 1058 C CA  ? MET A 1 136 ?  -4.818   9.782  -8.212 1.000 97.800 ? 136 MET A CA  1 
ATOM 1059 C C   ? MET A 1 136 ?  -4.328   8.385  -8.578 1.000 97.800 ? 136 MET A C   1 
ATOM 1060 C CB  ? MET A 1 136 ?  -3.625  10.712  -7.985 1.000 97.800 ? 136 MET A CB  1 
ATOM 1061 O O   ? MET A 1 136 ?  -4.219   7.515  -7.713 1.000 97.800 ? 136 MET A O   1 
ATOM 1062 C CG  ? MET A 1 136 ?  -4.009  12.084  -7.456 1.000 97.800 ? 136 MET A CG  1 
ATOM 1063 S SD  ? MET A 1 136 ?  -5.135  12.985  -8.591 1.000 97.800 ? 136 MET A SD  1 
ATOM 1064 C CE  ? MET A 1 136 ?  -4.013  13.283  -9.985 1.000 97.800 ? 136 MET A CE  1 
ATOM 1065 N N   ? GLU A 1 137 ?  -3.998   8.126  -9.902 1.000 97.110 ? 137 GLU A N   1 
ATOM 1066 C CA  ? GLU A 1 137 ?  -3.478   6.833 -10.334 1.000 97.110 ? 137 GLU A CA  1 
ATOM 1067 C C   ? GLU A 1 137 ?  -2.447   6.997 -11.448 1.000 97.110 ? 137 GLU A C   1 
ATOM 1068 C CB  ? GLU A 1 137 ?  -4.617   5.923 -10.801 1.000 97.110 ? 137 GLU A CB  1 
ATOM 1069 O O   ? GLU A 1 137 ?  -2.484   7.977 -12.195 1.000 97.110 ? 137 GLU A O   1 
ATOM 1070 C CG  ? GLU A 1 137 ?  -5.293   6.393 -12.081 1.000 97.110 ? 137 GLU A CG  1 
ATOM 1071 C CD  ? GLU A 1 137 ?  -6.421   5.479 -12.533 1.000 97.110 ? 137 GLU A CD  1 
ATOM 1072 O OE1 ? GLU A 1 137 ?  -7.062   5.772 -13.569 1.000 97.110 ? 137 GLU A OE1 1 
ATOM 1073 O OE2 ? GLU A 1 137 ?  -6.667   4.462 -11.846 1.000 97.110 ? 137 GLU A OE2 1 
ATOM 1074 N N   ? ALA A 1 138 ?  -1.547   6.008 -11.521 1.000 95.930 ? 138 ALA A N   1 
ATOM 1075 C CA  ? ALA A 1 138 ?  -0.524   5.959 -12.562 1.000 95.930 ? 138 ALA A CA  1 
ATOM 1076 C C   ? ALA A 1 138 ?  -0.187   4.517 -12.932 1.000 95.930 ? 138 ALA A C   1 
ATOM 1077 C CB  ? ALA A 1 138 ?   0.734   6.695 -12.106 1.000 95.930 ? 138 ALA A CB  1 
ATOM 1078 O O   ? ALA A 1 138 ?  -0.368   3.603 -12.124 1.000 95.930 ? 138 ALA A O   1 
ATOM 1079 N N   ? GLU A 1 139 ?   0.245   4.373 -14.154 1.000 95.140 ? 139 GLU A N   1 
ATOM 1080 C CA  ? GLU A 1 139 ?   0.739   3.083 -14.625 1.000 95.140 ? 139 GLU A CA  1 
ATOM 1081 C C   ? GLU A 1 139 ?   2.250   2.970 -14.443 1.000 95.140 ? 139 GLU A C   1 
ATOM 1082 C CB  ? GLU A 1 139 ?   0.369   2.869 -16.096 1.000 95.140 ? 139 GLU A CB  1 
ATOM 1083 O O   ? GLU A 1 139 ?   2.983   3.929 -14.692 1.000 95.140 ? 139 GLU A O   1 
ATOM 1084 C CG  ? GLU A 1 139 ?  -1.117   2.635 -16.328 1.000 95.140 ? 139 GLU A CG  1 
ATOM 1085 C CD  ? GLU A 1 139 ?  -1.447   2.257 -17.764 1.000 95.140 ? 139 GLU A CD  1 
ATOM 1086 O OE1 ? GLU A 1 139 ?  -2.106   1.215 -17.981 1.000 95.140 ? 139 GLU A OE1 1 
ATOM 1087 O OE2 ? GLU A 1 139 ?  -1.042   3.009 -18.678 1.000 95.140 ? 139 GLU A OE2 1 
ATOM 1088 N N   ? THR A 1 140 ?   2.670   1.800 -13.997 1.000 95.020 ? 140 THR A N   1 
ATOM 1089 C CA  ? THR A 1 140 ?   4.091   1.543 -13.792 1.000 95.020 ? 140 THR A CA  1 
ATOM 1090 C C   ? THR A 1 140 ?   4.463   0.144 -14.274 1.000 95.020 ? 140 THR A C   1 
ATOM 1091 C CB  ? THR A 1 140 ?   4.478   1.697 -12.309 1.000 95.020 ? 140 THR A CB  1 
ATOM 1092 O O   ? THR A 1 140 ?   3.591  -0.640 -14.655 1.000 95.020 ? 140 THR A O   1 
ATOM 1093 C CG2 ? THR A 1 140 ?   3.835   0.608 -11.457 1.000 95.020 ? 140 THR A CG2 1 
ATOM 1094 O OG1 ? THR A 1 140 ?   5.902   1.610 -12.181 1.000 95.020 ? 140 THR A OG1 1 
ATOM 1095 N N   ? VAL A 1 141 ?   5.810  -0.121 -14.264 1.000 95.800 ? 141 VAL A N   1 
ATOM 1096 C CA  ? VAL A 1 141 ?   6.277  -1.423 -14.729 1.000 95.800 ? 141 VAL A CA  1 
ATOM 1097 C C   ? VAL A 1 141 ?   7.300  -1.986 -13.745 1.000 95.800 ? 141 VAL A C   1 
ATOM 1098 C CB  ? VAL A 1 141 ?   6.891  -1.334 -16.144 1.000 95.800 ? 141 VAL A CB  1 
ATOM 1099 O O   ? VAL A 1 141 ?   8.066  -1.234 -13.138 1.000 95.800 ? 141 VAL A O   1 
ATOM 1100 C CG1 ? VAL A 1 141 ?   5.829  -0.941 -17.169 1.000 95.800 ? 141 VAL A CG1 1 
ATOM 1101 C CG2 ? VAL A 1 141 ?   8.049  -0.338 -16.161 1.000 95.800 ? 141 VAL A CG2 1 
ATOM 1102 N N   ? ILE A 1 142 ?   7.272  -3.328 -13.614 1.000 96.240 ? 142 ILE A N   1 
ATOM 1103 C CA  ? ILE A 1 142 ?   8.245  -4.004 -12.763 1.000 96.240 ? 142 ILE A CA  1 
ATOM 1104 C C   ? ILE A 1 142 ?   9.594  -4.075 -13.476 1.000 96.240 ? 142 ILE A C   1 
ATOM 1105 C CB  ? ILE A 1 142 ?   7.768  -5.421 -12.374 1.000 96.240 ? 142 ILE A CB  1 
ATOM 1106 O O   ? ILE A 1 142 ?   9.668  -4.483 -14.637 1.000 96.240 ? 142 ILE A O   1 
ATOM 1107 C CG1 ? ILE A 1 142 ?   6.490  -5.343 -11.533 1.000 96.240 ? 142 ILE A CG1 1 
ATOM 1108 C CG2 ? ILE A 1 142 ?   8.871  -6.176 -11.626 1.000 96.240 ? 142 ILE A CG2 1 
ATOM 1109 C CD1 ? ILE A 1 142 ?   5.918  -6.700 -11.148 1.000 96.240 ? 142 ILE A CD1 1 
ATOM 1110 N N   ? VAL A 1 143 ?  10.612  -3.704 -12.691 1.000 94.080 ? 143 VAL A N   1 
ATOM 1111 C CA  ? VAL A 1 143 ?  11.964  -3.675 -13.240 1.000 94.080 ? 143 VAL A CA  1 
ATOM 1112 C C   ? VAL A 1 143 ?  12.699  -4.962 -12.871 1.000 94.080 ? 143 VAL A C   1 
ATOM 1113 C CB  ? VAL A 1 143 ?  12.755  -2.447 -12.736 1.000 94.080 ? 143 VAL A CB  1 
ATOM 1114 O O   ? VAL A 1 143 ?  12.400  -5.584 -11.849 1.000 94.080 ? 143 VAL A O   1 
ATOM 1115 C CG1 ? VAL A 1 143 ?  14.157  -2.421 -13.342 1.000 94.080 ? 143 VAL A CG1 1 
ATOM 1116 C CG2 ? VAL A 1 143 ?  12.004  -1.158 -13.064 1.000 94.080 ? 143 VAL A CG2 1 
ATOM 1117 N N   ? SER A 1 144 ?  13.742  -5.227 -13.658 1.000 93.410 ? 144 SER A N   1 
ATOM 1118 C CA  ? SER A 1 144 ?  14.503  -6.448 -13.413 1.000 93.410 ? 144 SER A CA  1 
ATOM 1119 C C   ? SER A 1 144 ?  15.254  -6.375 -12.088 1.000 93.410 ? 144 SER A C   1 
ATOM 1120 C CB  ? SER A 1 144 ?  15.489  -6.704 -14.554 1.000 93.410 ? 144 SER A CB  1 
ATOM 1121 O O   ? SER A 1 144 ?  15.658  -5.293 -11.656 1.000 93.410 ? 144 SER A O   1 
ATOM 1122 O OG  ? SER A 1 144 ?  16.561  -5.778 -14.509 1.000 93.410 ? 144 SER A OG  1 
ATOM 1123 N N   ? GLY A 1 145 ?  15.430  -7.550 -11.427 1.000 91.900 ? 145 GLY A N   1 
ATOM 1124 C CA  ? GLY A 1 145 ?  16.183  -7.646 -10.187 1.000 91.900 ? 145 GLY A CA  1 
ATOM 1125 C C   ? GLY A 1 145 ?  17.597  -7.109 -10.305 1.000 91.900 ? 145 GLY A C   1 
ATOM 1126 O O   ? GLY A 1 145 ?  18.099  -6.458  -9.386 1.000 91.900 ? 145 GLY A O   1 
ATOM 1127 N N   ? GLU A 1 146 ?  18.242  -7.333 -11.450 1.000 92.830 ? 146 GLU A N   1 
ATOM 1128 C CA  ? GLU A 1 146 ?  19.601  -6.864 -11.702 1.000 92.830 ? 146 GLU A CA  1 
ATOM 1129 C C   ? GLU A 1 146 ?  19.670  -5.339 -11.693 1.000 92.830 ? 146 GLU A C   1 
ATOM 1130 C CB  ? GLU A 1 146 ?  20.118  -7.406 -13.038 1.000 92.830 ? 146 GLU A CB  1 
ATOM 1131 O O   ? GLU A 1 146 ?  20.566  -4.757 -11.080 1.000 92.830 ? 146 GLU A O   1 
ATOM 1132 C CG  ? GLU A 1 146 ?  21.567  -7.044 -13.329 1.000 92.830 ? 146 GLU A CG  1 
ATOM 1133 C CD  ? GLU A 1 146 ?  22.072  -7.605 -14.649 1.000 92.830 ? 146 GLU A CD  1 
ATOM 1134 O OE1 ? GLU A 1 146 ?  23.246  -7.356 -15.004 1.000 92.830 ? 146 GLU A OE1 1 
ATOM 1135 O OE2 ? GLU A 1 146 ?  21.286  -8.297 -15.333 1.000 92.830 ? 146 GLU A OE2 1 
ATOM 1136 N N   ? GLU A 1 147 ?  18.723  -4.800 -12.389 1.000 92.770 ? 147 GLU A N   1 
ATOM 1137 C CA  ? GLU A 1 147 ?  18.651  -3.342 -12.420 1.000 92.770 ? 147 GLU A CA  1 
ATOM 1138 C C   ? GLU A 1 147 ?  18.388  -2.772 -11.029 1.000 92.770 ? 147 GLU A C   1 
ATOM 1139 C CB  ? GLU A 1 147 ?  17.563  -2.878 -13.393 1.000 92.770 ? 147 GLU A CB  1 
ATOM 1140 O O   ? GLU A 1 147 ?  19.012  -1.787 -10.629 1.000 92.770 ? 147 GLU A O   1 
ATOM 1141 C CG  ? GLU A 1 147 ?  17.414  -1.366 -13.473 1.000 92.770 ? 147 GLU A CG  1 
ATOM 1142 C CD  ? GLU A 1 147 ?  18.502  -0.700 -14.301 1.000 92.770 ? 147 GLU A CD  1 
ATOM 1143 O OE1 ? GLU A 1 147 ?  18.507   0.548 -14.406 1.000 92.770 ? 147 GLU A OE1 1 
ATOM 1144 O OE2 ? GLU A 1 147 ?  19.356  -1.431 -14.850 1.000 92.770 ? 147 GLU A OE2 1 
ATOM 1145 N N   ? CYS A 1 148 ?  17.553  -3.401 -10.287 1.000 93.710 ? 148 CYS A N   1 
ATOM 1146 C CA  ? CYS A 1 148 ?  17.205  -2.954  -8.943 1.000 93.710 ? 148 CYS A CA  1 
ATOM 1147 C C   ? CYS A 1 148 ?  18.400  -3.070  -8.003 1.000 93.710 ? 148 CYS A C   1 
ATOM 1148 C CB  ? CYS A 1 148 ?  16.033  -3.767  -8.394 1.000 93.710 ? 148 CYS A CB  1 
ATOM 1149 O O   ? CYS A 1 148 ?  18.656  -2.168  -7.204 1.000 93.710 ? 148 CYS A O   1 
ATOM 1150 S SG  ? CYS A 1 148 ?  14.426  -3.254  -9.041 1.000 93.710 ? 148 CYS A SG  1 
ATOM 1151 N N   ? LYS A 1 149 ?  19.096  -4.043  -8.152 1.000 94.130 ? 149 LYS A N   1 
ATOM 1152 C CA  ? LYS A 1 149 ?  20.282  -4.262  -7.329 1.000 94.130 ? 149 LYS A CA  1 
ATOM 1153 C C   ? LYS A 1 149 ?  21.346  -3.203  -7.605 1.000 94.130 ? 149 LYS A C   1 
ATOM 1154 C CB  ? LYS A 1 149 ?  20.856  -5.658  -7.575 1.000 94.130 ? 149 LYS A CB  1 
ATOM 1155 O O   ? LYS A 1 149 ?  22.067  -2.788  -6.695 1.000 94.130 ? 149 LYS A O   1 
ATOM 1156 C CG  ? LYS A 1 149 ?  21.934  -6.068  -6.581 1.000 94.130 ? 149 LYS A CG  1 
ATOM 1157 C CD  ? LYS A 1 149 ?  22.374  -7.510  -6.798 1.000 94.130 ? 149 LYS A CD  1 
ATOM 1158 C CE  ? LYS A 1 149 ?  23.474  -7.912  -5.824 1.000 94.130 ? 149 LYS A CE  1 
ATOM 1159 N NZ  ? LYS A 1 149 ?  23.926  -9.317  -6.048 1.000 94.130 ? 149 LYS A NZ  1 
ATOM 1160 N N   ? ARG A 1 150 ?  21.410  -2.737  -8.876 1.000 94.120 ? 150 ARG A N   1 
ATOM 1161 C CA  ? ARG A 1 150 ?  22.368  -1.705  -9.257 1.000 94.120 ? 150 ARG A CA  1 
ATOM 1162 C C   ? ARG A 1 150 ?  21.990  -0.357  -8.653 1.000 94.120 ? 150 ARG A C   1 
ATOM 1163 C CB  ? ARG A 1 150 ?  22.457  -1.590 -10.781 1.000 94.120 ? 150 ARG A CB  1 
ATOM 1164 O O   ? ARG A 1 150 ?  22.863   0.454  -8.337 1.000 94.120 ? 150 ARG A O   1 
ATOM 1165 C CG  ? ARG A 1 150 ?  23.242  -2.713 -11.439 1.000 94.120 ? 150 ARG A CG  1 
ATOM 1166 C CD  ? ARG A 1 150 ?  23.370  -2.507 -12.941 1.000 94.120 ? 150 ARG A CD  1 
ATOM 1167 N NE  ? ARG A 1 150 ?  23.712  -1.126 -13.269 1.000 94.120 ? 150 ARG A NE  1 
ATOM 1168 N NH1 ? ARG A 1 150 ?  25.922  -1.575 -13.771 1.000 94.120 ? 150 ARG A NH1 1 
ATOM 1169 N NH2 ? ARG A 1 150 ?  25.118   0.566 -13.928 1.000 94.120 ? 150 ARG A NH2 1 
ATOM 1170 C CZ  ? ARG A 1 150 ?  24.917  -0.715 -13.655 1.000 94.120 ? 150 ARG A CZ  1 
ATOM 1171 N N   ? ARG A 1 151 ?  20.726  -0.191  -8.351 1.000 92.410 ? 151 ARG A N   1 
ATOM 1172 C CA  ? ARG A 1 151 ?  20.229   1.129  -7.977 1.000 92.410 ? 151 ARG A CA  1 
ATOM 1173 C C   ? ARG A 1 151 ?  19.978   1.213  -6.475 1.000 92.410 ? 151 ARG A C   1 
ATOM 1174 C CB  ? ARG A 1 151 ?  18.946   1.458  -8.743 1.000 92.410 ? 151 ARG A CB  1 
ATOM 1175 O O   ? ARG A 1 151 ?  20.124   2.280  -5.875 1.000 92.410 ? 151 ARG A O   1 
ATOM 1176 C CG  ? ARG A 1 151 ?  19.144   1.602 -10.243 1.000 92.410 ? 151 ARG A CG  1 
ATOM 1177 C CD  ? ARG A 1 151 ?  17.932   2.232 -10.914 1.000 92.410 ? 151 ARG A CD  1 
ATOM 1178 N NE  ? ARG A 1 151 ?  18.124   2.371 -12.355 1.000 92.410 ? 151 ARG A NE  1 
ATOM 1179 N NH1 ? ARG A 1 151 ?  16.275   3.716 -12.681 1.000 92.410 ? 151 ARG A NH1 1 
ATOM 1180 N NH2 ? ARG A 1 151 ?  17.601   3.132 -14.457 1.000 92.410 ? 151 ARG A NH2 1 
ATOM 1181 C CZ  ? ARG A 1 151 ?  17.333   3.073 -13.161 1.000 92.410 ? 151 ARG A CZ  1 
ATOM 1182 N N   ? TRP A 1 152 ?  19.571   0.027  -5.901 1.000 92.150 ? 152 TRP A N   1 
ATOM 1183 C CA  ? TRP A 1 152 ?  19.351  -0.059  -4.461 1.000 92.150 ? 152 TRP A CA  1 
ATOM 1184 C C   ? TRP A 1 152 ?  20.262  -1.109  -3.833 1.000 92.150 ? 152 TRP A C   1 
ATOM 1185 C CB  ? TRP A 1 152 ?  17.887  -0.388  -4.159 1.000 92.150 ? 152 TRP A CB  1 
ATOM 1186 O O   ? TRP A 1 152 ?  20.125  -2.303  -4.109 1.000 92.150 ? 152 TRP A O   1 
ATOM 1187 C CG  ? TRP A 1 152 ?  16.934   0.726  -4.474 1.000 92.150 ? 152 TRP A CG  1 
ATOM 1188 C CD1 ? TRP A 1 152 ?  16.036   0.775  -5.503 1.000 92.150 ? 152 TRP A CD1 1 
ATOM 1189 C CD2 ? TRP A 1 152 ?  16.790   1.954  -3.755 1.000 92.150 ? 152 TRP A CD2 1 
ATOM 1190 C CE2 ? TRP A 1 152 ?  15.783   2.703  -4.405 1.000 92.150 ? 152 TRP A CE2 1 
ATOM 1191 C CE3 ? TRP A 1 152 ?  17.413   2.495  -2.623 1.000 92.150 ? 152 TRP A CE3 1 
ATOM 1192 N NE1 ? TRP A 1 152 ?  15.340   1.962  -5.468 1.000 92.150 ? 152 TRP A NE1 1 
ATOM 1193 C CH2 ? TRP A 1 152 ?  16.012   4.471  -2.849 1.000 92.150 ? 152 TRP A CH2 1 
ATOM 1194 C CZ2 ? TRP A 1 152 ?  15.386   3.966  -3.959 1.000 92.150 ? 152 TRP A CZ2 1 
ATOM 1195 C CZ3 ? TRP A 1 152 ?  17.017   3.752  -2.181 1.000 92.150 ? 152 TRP A CZ3 1 
ATOM 1196 N N   ? GLU A 1 153 ?  21.174  -0.653  -2.971 1.000 89.390 ? 153 GLU A N   1 
ATOM 1197 C CA  ? GLU A 1 153 ?  22.087  -1.578  -2.307 1.000 89.390 ? 153 GLU A CA  1 
ATOM 1198 C C   ? GLU A 1 153 ?  21.336  -2.512  -1.362 1.000 89.390 ? 153 GLU A C   1 
ATOM 1199 C CB  ? GLU A 1 153 ?  23.167  -0.810  -1.540 1.000 89.390 ? 153 GLU A CB  1 
ATOM 1200 O O   ? GLU A 1 153 ?  21.677  -3.691  -1.246 1.000 89.390 ? 153 GLU A O   1 
ATOM 1201 C CG  ? GLU A 1 153 ?  24.359  -1.664  -1.136 1.000 89.390 ? 153 GLU A CG  1 
ATOM 1202 C CD  ? GLU A 1 153 ?  25.450  -0.876  -0.429 1.000 89.390 ? 153 GLU A CD  1 
ATOM 1203 O OE1 ? GLU A 1 153 ?  26.470  -1.479  -0.025 1.000 89.390 ? 153 GLU A OE1 1 
ATOM 1204 O OE2 ? GLU A 1 153 ?  25.283   0.355  -0.276 1.000 89.390 ? 153 GLU A OE2 1 
ATOM 1205 N N   ? SER A 1 154 ?  20.214  -2.150  -0.840 1.000 89.060 ? 154 SER A N   1 
ATOM 1206 C CA  ? SER A 1 154 ?  19.449  -2.880   0.166 1.000 89.060 ? 154 SER A CA  1 
ATOM 1207 C C   ? SER A 1 154 ?  18.402  -3.780  -0.482 1.000 89.060 ? 154 SER A C   1 
ATOM 1208 C CB  ? SER A 1 154 ?  18.770  -1.909   1.132 1.000 89.060 ? 154 SER A CB  1 
ATOM 1209 O O   ? SER A 1 154 ?  17.643  -4.458   0.213 1.000 89.060 ? 154 SER A O   1 
ATOM 1210 O OG  ? SER A 1 154 ?  17.906  -1.027   0.435 1.000 89.060 ? 154 SER A OG  1 
ATOM 1211 N N   ? PHE A 1 155 ?  18.400  -3.837  -1.880 1.000 93.490 ? 155 PHE A N   1 
ATOM 1212 C CA  ? PHE A 1 155 ?  17.377  -4.572  -2.616 1.000 93.490 ? 155 PHE A CA  1 
ATOM 1213 C C   ? PHE A 1 155 ?  17.551  -6.074  -2.431 1.000 93.490 ? 155 PHE A C   1 
ATOM 1214 C CB  ? PHE A 1 155 ?  17.427  -4.217  -4.105 1.000 93.490 ? 155 PHE A CB  1 
ATOM 1215 O O   ? PHE A 1 155 ?  18.657  -6.599  -2.574 1.000 93.490 ? 155 PHE A O   1 
ATOM 1216 C CG  ? PHE A 1 155 ?  16.422  -4.964  -4.941 1.000 93.490 ? 155 PHE A CG  1 
ATOM 1217 C CD1 ? PHE A 1 155 ?  16.828  -5.982  -5.795 1.000 93.490 ? 155 PHE A CD1 1 
ATOM 1218 C CD2 ? PHE A 1 155 ?  15.072  -4.647  -4.872 1.000 93.490 ? 155 PHE A CD2 1 
ATOM 1219 C CE1 ? PHE A 1 155 ?  15.900  -6.675  -6.570 1.000 93.490 ? 155 PHE A CE1 1 
ATOM 1220 C CE2 ? PHE A 1 155 ?  14.139  -5.335  -5.643 1.000 93.490 ? 155 PHE A CE2 1 
ATOM 1221 C CZ  ? PHE A 1 155 ?  14.556  -6.348  -6.492 1.000 93.490 ? 155 PHE A CZ  1 
ATOM 1222 N N   ? LYS A 1 156 ?  16.408  -6.685  -2.068 1.000 94.480 ? 156 LYS A N   1 
ATOM 1223 C CA  ? LYS A 1 156 ?  16.307  -8.140  -2.003 1.000 94.480 ? 156 LYS A CA  1 
ATOM 1224 C C   ? LYS A 1 156 ?  15.188  -8.655  -2.904 1.000 94.480 ? 156 LYS A C   1 
ATOM 1225 C CB  ? LYS A 1 156 ?  16.073  -8.598  -0.563 1.000 94.480 ? 156 LYS A CB  1 
ATOM 1226 O O   ? LYS A 1 156 ?  14.008  -8.516  -2.578 1.000 94.480 ? 156 LYS A O   1 
ATOM 1227 C CG  ? LYS A 1 156 ?  17.127  -8.113   0.421 1.000 94.480 ? 156 LYS A CG  1 
ATOM 1228 C CD  ? LYS A 1 156 ?  18.462  -8.813   0.201 1.000 94.480 ? 156 LYS A CD  1 
ATOM 1229 C CE  ? LYS A 1 156 ?  19.489  -8.402   1.247 1.000 94.480 ? 156 LYS A CE  1 
ATOM 1230 N NZ  ? LYS A 1 156 ?  20.834  -8.984   0.962 1.000 94.480 ? 156 LYS A NZ  1 
ATOM 1231 N N   ? PRO A 1 157 ?  15.630  -9.353  -3.976 1.000 92.840 ? 157 PRO A N   1 
ATOM 1232 C CA  ? PRO A 1 157 ?  14.634  -9.748  -4.975 1.000 92.840 ? 157 PRO A CA  1 
ATOM 1233 C C   ? PRO A 1 157 ?  13.581 -10.700  -4.414 1.000 92.840 ? 157 PRO A C   1 
ATOM 1234 C CB  ? PRO A 1 157 ?  15.473 -10.436  -6.056 1.000 92.840 ? 157 PRO A CB  1 
ATOM 1235 O O   ? PRO A 1 157 ?  12.446 -10.725  -4.898 1.000 92.840 ? 157 PRO A O   1 
ATOM 1236 C CG  ? PRO A 1 157 ?  16.781 -10.727  -5.395 1.000 92.840 ? 157 PRO A CG  1 
ATOM 1237 C CD  ? PRO A 1 157 ?  17.001  -9.718  -4.305 1.000 92.840 ? 157 PRO A CD  1 
ATOM 1238 N N   ? SER A 1 158 ?  13.966 -11.447  -3.358 1.000 94.400 ? 158 SER A N   1 
ATOM 1239 C CA  ? SER A 1 158 ?  13.031 -12.389  -2.752 1.000 94.400 ? 158 SER A CA  1 
ATOM 1240 C C   ? SER A 1 158 ?  11.967 -11.663  -1.936 1.000 94.400 ? 158 SER A C   1 
ATOM 1241 C CB  ? SER A 1 158 ?  13.774 -13.387  -1.864 1.000 94.400 ? 158 SER A CB  1 
ATOM 1242 O O   ? SER A 1 158 ?  10.924 -12.236  -1.616 1.000 94.400 ? 158 SER A O   1 
ATOM 1243 O OG  ? SER A 1 158 ?  14.413 -12.723  -0.787 1.000 94.400 ? 158 SER A OG  1 
ATOM 1244 N N   ? LYS A 1 159 ?  12.155 -10.392  -1.684 1.000 95.380 ? 159 LYS A N   1 
ATOM 1245 C CA  ? LYS A 1 159 ?  11.286  -9.706  -0.733 1.000 95.380 ? 159 LYS A CA  1 
ATOM 1246 C C   ? LYS A 1 159 ?  10.763  -8.394  -1.313 1.000 95.380 ? 159 LYS A C   1 
ATOM 1247 C CB  ? LYS A 1 159 ?  12.028  -9.440   0.578 1.000 95.380 ? 159 LYS A CB  1 
ATOM 1248 O O   ? LYS A 1 159 ?   9.785  -7.834  -0.812 1.000 95.380 ? 159 LYS A O   1 
ATOM 1249 C CG  ? LYS A 1 159 ?  12.557 -10.695   1.255 1.000 95.380 ? 159 LYS A CG  1 
ATOM 1250 C CD  ? LYS A 1 159 ?  11.426 -11.544   1.821 1.000 95.380 ? 159 LYS A CD  1 
ATOM 1251 C CE  ? LYS A 1 159 ?  11.959 -12.713   2.638 1.000 95.380 ? 159 LYS A CE  1 
ATOM 1252 N NZ  ? LYS A 1 159 ?  10.862 -13.623   3.085 1.000 95.380 ? 159 LYS A NZ  1 
ATOM 1253 N N   ? MET A 1 160 ?  11.292  -7.960  -2.469 1.000 95.960 ? 160 MET A N   1 
ATOM 1254 C CA  ? MET A 1 160 ?  10.937  -6.612  -2.903 1.000 95.960 ? 160 MET A CA  1 
ATOM 1255 C C   ? MET A 1 160 ?  10.827  -6.541  -4.422 1.000 95.960 ? 160 MET A C   1 
ATOM 1256 C CB  ? MET A 1 160 ?  11.967  -5.597  -2.405 1.000 95.960 ? 160 MET A CB  1 
ATOM 1257 O O   ? MET A 1 160 ?  11.494  -7.294  -5.133 1.000 95.960 ? 160 MET A O   1 
ATOM 1258 C CG  ? MET A 1 160 ?  12.129  -5.579  -0.894 1.000 95.960 ? 160 MET A CG  1 
ATOM 1259 S SD  ? MET A 1 160 ?  13.450  -4.431  -0.342 1.000 95.960 ? 160 MET A SD  1 
ATOM 1260 C CE  ? MET A 1 160 ?  13.434  -4.759   1.442 1.000 95.960 ? 160 MET A CE  1 
ATOM 1261 N N   ? PHE A 1 161 ?   9.938  -5.540  -4.855 1.000 95.730 ? 161 PHE A N   1 
ATOM 1262 C CA  ? PHE A 1 161 ?   9.858  -5.112  -6.246 1.000 95.730 ? 161 PHE A CA  1 
ATOM 1263 C C   ? PHE A 1 161 ?  10.432  -3.710  -6.416 1.000 95.730 ? 161 PHE A C   1 
ATOM 1264 C CB  ? PHE A 1 161 ?   8.408  -5.148  -6.738 1.000 95.730 ? 161 PHE A CB  1 
ATOM 1265 O O   ? PHE A 1 161 ?  10.299  -2.867  -5.526 1.000 95.730 ? 161 PHE A O   1 
ATOM 1266 C CG  ? PHE A 1 161 ?   7.844  -6.538  -6.865 1.000 95.730 ? 161 PHE A CG  1 
ATOM 1267 C CD1 ? PHE A 1 161 ?   8.461  -7.482  -7.676 1.000 95.730 ? 161 PHE A CD1 1 
ATOM 1268 C CD2 ? PHE A 1 161 ?   6.696  -6.900  -6.172 1.000 95.730 ? 161 PHE A CD2 1 
ATOM 1269 C CE1 ? PHE A 1 161 ?   7.941  -8.769  -7.795 1.000 95.730 ? 161 PHE A CE1 1 
ATOM 1270 C CE2 ? PHE A 1 161 ?   6.171  -8.184  -6.285 1.000 95.730 ? 161 PHE A CE2 1 
ATOM 1271 C CZ  ? PHE A 1 161 ?   6.795  -9.117  -7.098 1.000 95.730 ? 161 PHE A CZ  1 
ATOM 1272 N N   ? CYS A 1 162 ?  11.094  -3.503  -7.582 1.000 95.040 ? 162 CYS A N   1 
ATOM 1273 C CA  ? CYS A 1 162 ?  11.343  -2.155  -8.080 1.000 95.040 ? 162 CYS A CA  1 
ATOM 1274 C C   ? CYS A 1 162 ?  10.430  -1.831  -9.257 1.000 95.040 ? 162 CYS A C   1 
ATOM 1275 C CB  ? CYS A 1 162 ?  12.805  -2.000  -8.500 1.000 95.040 ? 162 CYS A CB  1 
ATOM 1276 O O   ? CYS A 1 162 ?  10.244  -2.658 -10.151 1.000 95.040 ? 162 CYS A O   1 
ATOM 1277 S SG  ? CYS A 1 162 ?  13.966  -2.030  -7.117 1.000 95.040 ? 162 CYS A SG  1 
ATOM 1278 N N   ? VAL A 1 163 ?   9.832  -0.627  -9.154 1.000 94.740 ? 163 VAL A N   1 
ATOM 1279 C CA  ? VAL A 1 163 ?   8.947  -0.269 -10.258 1.000 94.740 ? 163 VAL A CA  1 
ATOM 1280 C C   ? VAL A 1 163 ?   9.277   1.139 -10.748 1.000 94.740 ? 163 VAL A C   1 
ATOM 1281 C CB  ? VAL A 1 163 ?   7.461  -0.355  -9.844 1.000 94.740 ? 163 VAL A CB  1 
ATOM 1282 O O   ? VAL A 1 163 ?   9.717   1.988  -9.969 1.000 94.740 ? 163 VAL A O   1 
ATOM 1283 C CG1 ? VAL A 1 163 ?   7.114  -1.763  -9.365 1.000 94.740 ? 163 VAL A CG1 1 
ATOM 1284 C CG2 ? VAL A 1 163 ?   7.149   0.674  -8.759 1.000 94.740 ? 163 VAL A CG2 1 
ATOM 1285 N N   ? TYR A 1 164 ?   9.138   1.271 -12.023 1.000 90.710 ? 164 TYR A N   1 
ATOM 1286 C CA  ? TYR A 1 164 ?   9.340   2.558 -12.678 1.000 90.710 ? 164 TYR A CA  1 
ATOM 1287 C C   ? TYR A 1 164 ?   8.296   2.787 -13.764 1.000 90.710 ? 164 TYR A C   1 
ATOM 1288 C CB  ? TYR A 1 164 ?  10.746   2.642 -13.279 1.000 90.710 ? 164 TYR A CB  1 
ATOM 1289 O O   ? TYR A 1 164 ?   7.870   1.843 -14.434 1.000 90.710 ? 164 TYR A O   1 
ATOM 1290 C CG  ? TYR A 1 164 ?  11.109   4.016 -13.786 1.000 90.710 ? 164 TYR A CG  1 
ATOM 1291 C CD1 ? TYR A 1 164 ?  11.002   4.332 -15.139 1.000 90.710 ? 164 TYR A CD1 1 
ATOM 1292 C CD2 ? TYR A 1 164 ?  11.560   5.002 -12.915 1.000 90.710 ? 164 TYR A CD2 1 
ATOM 1293 C CE1 ? TYR A 1 164 ?  11.337   5.596 -15.612 1.000 90.710 ? 164 TYR A CE1 1 
ATOM 1294 C CE2 ? TYR A 1 164 ?  11.898   6.270 -13.376 1.000 90.710 ? 164 TYR A CE2 1 
ATOM 1295 O OH  ? TYR A 1 164 ?  12.116   7.811 -15.186 1.000 90.710 ? 164 TYR A OH  1 
ATOM 1296 C CZ  ? TYR A 1 164 ?  11.783   6.557 -14.724 1.000 90.710 ? 164 TYR A CZ  1 
ATOM 1297 N N   ? GLY A 1 165 ?   7.817   3.972 -13.998 1.000 85.690 ? 165 GLY A N   1 
ATOM 1298 C CA  ? GLY A 1 165 ?   6.884   4.325 -15.056 1.000 85.690 ? 165 GLY A CA  1 
ATOM 1299 C C   ? GLY A 1 165 ?   6.576   5.809 -15.108 1.000 85.690 ? 165 GLY A C   1 
ATOM 1300 O O   ? GLY A 1 165 ?   7.337   6.626 -14.585 1.000 85.690 ? 165 GLY A O   1 
ATOM 1301 N N   ? HIS A 1 166 ?   5.661   6.180 -16.030 1.000 82.050 ? 166 HIS A N   1 
ATOM 1302 C CA  ? HIS A 1 166 ?   5.212   7.561 -16.167 1.000 82.050 ? 166 HIS A CA  1 
ATOM 1303 C C   ? HIS A 1 166 ?   4.388   7.995 -14.959 1.000 82.050 ? 166 HIS A C   1 
ATOM 1304 C CB  ? HIS A 1 166 ?   4.396   7.735 -17.449 1.000 82.050 ? 166 HIS A CB  1 
ATOM 1305 O O   ? HIS A 1 166 ?   3.157   8.039 -15.026 1.000 82.050 ? 166 HIS A O   1 
ATOM 1306 C CG  ? HIS A 1 166 ?   4.165   9.164 -17.824 1.000 82.050 ? 166 HIS A CG  1 
ATOM 1307 C CD2 ? HIS A 1 166 ?   3.018   9.854 -18.030 1.000 82.050 ? 166 HIS A CD2 1 
ATOM 1308 N ND1 ? HIS A 1 166 ?   5.195  10.054 -18.034 1.000 82.050 ? 166 HIS A ND1 1 
ATOM 1309 C CE1 ? HIS A 1 166 ?   4.691  11.235 -18.353 1.000 82.050 ? 166 HIS A CE1 1 
ATOM 1310 N NE2 ? HIS A 1 166 ?   3.372  11.140 -18.357 1.000 82.050 ? 166 HIS A NE2 1 
ATOM 1311 N N   ? GLY A 1 167 ?   5.057   7.905 -13.692 1.000 88.490 ? 167 GLY A N   1 
ATOM 1312 C CA  ? GLY A 1 167 ?   4.498   8.267 -12.399 1.000 88.490 ? 167 GLY A CA  1 
ATOM 1313 C C   ? GLY A 1 167 ?   5.026   7.412 -11.262 1.000 88.490 ? 167 GLY A C   1 
ATOM 1314 O O   ? GLY A 1 167 ?   5.591   6.341 -11.493 1.000 88.490 ? 167 GLY A O   1 
ATOM 1315 N N   ? GLY A 1 168 ?   4.845   7.922 -10.048 1.000 90.730 ? 168 GLY A N   1 
ATOM 1316 C CA  ? GLY A 1 168 ?   5.345   7.236  -8.868 1.000 90.730 ? 168 GLY A CA  1 
ATOM 1317 C C   ? GLY A 1 168 ?   4.644   7.657  -7.590 1.000 90.730 ? 168 GLY A C   1 
ATOM 1318 O O   ? GLY A 1 168 ?   3.805   8.560  -7.606 1.000 90.730 ? 168 GLY A O   1 
ATOM 1319 N N   ? THR A 1 169 ?   4.976   6.912  -6.626 1.000 94.540 ? 169 THR A N   1 
ATOM 1320 C CA  ? THR A 1 169 ?   4.354   7.163  -5.331 1.000 94.540 ? 169 THR A CA  1 
ATOM 1321 C C   ? THR A 1 169 ?   5.091   8.271  -4.583 1.000 94.540 ? 169 THR A C   1 
ATOM 1322 C CB  ? THR A 1 169 ?   4.326   5.888  -4.467 1.000 94.540 ? 169 THR A CB  1 
ATOM 1323 O O   ? THR A 1 169 ?   6.289   8.476  -4.789 1.000 94.540 ? 169 THR A O   1 
ATOM 1324 C CG2 ? THR A 1 169 ?   3.546   4.774  -5.157 1.000 94.540 ? 169 THR A CG2 1 
ATOM 1325 O OG1 ? THR A 1 169 ?   5.669   5.445  -4.237 1.000 94.540 ? 169 THR A OG1 1 
ATOM 1326 N N   ? CYS A 1 170 ?   4.380   8.900  -3.826 1.000 94.920 ? 170 CYS A N   1 
ATOM 1327 C CA  ? CYS A 1 170 ?   4.932   9.947  -2.973 1.000 94.920 ? 170 CYS A CA  1 
ATOM 1328 C C   ? CYS A 1 170 ?   4.415   9.816  -1.545 1.000 94.920 ? 170 CYS A C   1 
ATOM 1329 C CB  ? CYS A 1 170 ?   4.585  11.328  -3.526 1.000 94.920 ? 170 CYS A CB  1 
ATOM 1330 O O   ? CYS A 1 170 ?   3.658   8.893  -1.237 1.000 94.920 ? 170 CYS A O   1 
ATOM 1331 S SG  ? CYS A 1 170 ?   5.738  12.625  -3.022 1.000 94.920 ? 170 CYS A SG  1 
ATOM 1332 N N   ? LYS A 1 171 ?   4.889  10.831  -0.673 1.000 94.540 ? 171 LYS A N   1 
ATOM 1333 C CA  ? LYS A 1 171 ?   4.494  10.796   0.732 1.000 94.540 ? 171 LYS A CA  1 
ATOM 1334 C C   ? LYS A 1 171 ?   2.978  10.700   0.875 1.000 94.540 ? 171 LYS A C   1 
ATOM 1335 C CB  ? LYS A 1 171 ?   5.013  12.033   1.466 1.000 94.540 ? 171 LYS A CB  1 
ATOM 1336 O O   ? LYS A 1 171 ?   2.240  11.451   0.234 1.000 94.540 ? 171 LYS A O   1 
ATOM 1337 C CG  ? LYS A 1 171 ?   6.519  12.042   1.679 1.000 94.540 ? 171 LYS A CG  1 
ATOM 1338 C CD  ? LYS A 1 171 ?   6.946  13.166   2.614 1.000 94.540 ? 171 LYS A CD  1 
ATOM 1339 C CE  ? LYS A 1 171 ?   8.458  13.206   2.787 1.000 94.540 ? 171 LYS A CE  1 
ATOM 1340 N NZ  ? LYS A 1 171 ?   8.896  14.415   3.548 1.000 94.540 ? 171 LYS A NZ  1 
ATOM 1341 N N   ? GLY A 1 172 ?   2.589   9.712   1.737 1.000 94.610 ? 172 GLY A N   1 
ATOM 1342 C CA  ? GLY A 1 172 ?   1.166   9.508   1.959 1.000 94.610 ? 172 GLY A CA  1 
ATOM 1343 C C   ? GLY A 1 172 ?   0.617   8.293   1.235 1.000 94.610 ? 172 GLY A C   1 
ATOM 1344 O O   ? GLY A 1 172 ?  -0.403   7.731   1.639 1.000 94.610 ? 172 GLY A O   1 
ATOM 1345 N N   ? ASP A 1 173 ?   1.323   7.847   0.250 1.000 95.840 ? 173 ASP A N   1 
ATOM 1346 C CA  ? ASP A 1 173 ?   0.866   6.697  -0.524 1.000 95.840 ? 173 ASP A CA  1 
ATOM 1347 C C   ? ASP A 1 173 ?   1.406   5.393   0.060 1.000 95.840 ? 173 ASP A C   1 
ATOM 1348 C CB  ? ASP A 1 173 ?   1.289   6.833  -1.988 1.000 95.840 ? 173 ASP A CB  1 
ATOM 1349 O O   ? ASP A 1 173 ?   1.141   4.313  -0.471 1.000 95.840 ? 173 ASP A O   1 
ATOM 1350 C CG  ? ASP A 1 173 ?   0.499   7.890  -2.738 1.000 95.840 ? 173 ASP A CG  1 
ATOM 1351 O OD1 ? ASP A 1 173 ?  -0.685   8.116  -2.407 1.000 95.840 ? 173 ASP A OD1 1 
ATOM 1352 O OD2 ? ASP A 1 173 ?   1.063   8.500  -3.672 1.000 95.840 ? 173 ASP A OD2 1 
ATOM 1353 N N   ? SER A 1 174 ?   2.338   5.620   1.056 1.000 96.790 ? 174 SER A N   1 
ATOM 1354 C CA  ? SER A 1 174 ?   2.856   4.429   1.721 1.000 96.790 ? 174 SER A CA  1 
ATOM 1355 C C   ? SER A 1 174 ?   1.729   3.476   2.104 1.000 96.790 ? 174 SER A C   1 
ATOM 1356 C CB  ? SER A 1 174 ?   3.655   4.814   2.967 1.000 96.790 ? 174 SER A CB  1 
ATOM 1357 O O   ? SER A 1 174 ?   0.652   3.913   2.516 1.000 96.790 ? 174 SER A O   1 
ATOM 1358 O OG  ? SER A 1 174 ?   4.797   5.577   2.616 1.000 96.790 ? 174 SER A OG  1 
ATOM 1359 N N   ? GLY A 1 175 ?   2.037   2.135   1.780 1.000 97.500 ? 175 GLY A N   1 
ATOM 1360 C CA  ? GLY A 1 175 ?   1.062   1.159   2.239 1.000 97.500 ? 175 GLY A CA  1 
ATOM 1361 C C   ? GLY A 1 175 ?   0.014   0.826   1.195 1.000 97.500 ? 175 GLY A C   1 
ATOM 1362 O O   ? GLY A 1 175 ?  -0.643  -0.214   1.277 1.000 97.500 ? 175 GLY A O   1 
ATOM 1363 N N   ? GLY A 1 176 ?  -0.143   1.660   0.225 1.000 97.520 ? 176 GLY A N   1 
ATOM 1364 C CA  ? GLY A 1 176 ?  -1.054   1.384  -0.874 1.000 97.520 ? 176 GLY A CA  1 
ATOM 1365 C C   ? GLY A 1 176 ?  -0.601   0.231  -1.750 1.000 97.520 ? 176 GLY A C   1 
ATOM 1366 O O   ? GLY A 1 176 ?   0.587  -0.096  -1.789 1.000 97.520 ? 176 GLY A O   1 
ATOM 1367 N N   ? PRO A 1 177 ?  -1.552  -0.355  -2.578 1.000 97.650 ? 177 PRO A N   1 
ATOM 1368 C CA  ? PRO A 1 177 ?  -1.240  -1.566  -3.342 1.000 97.650 ? 177 PRO A CA  1 
ATOM 1369 C C   ? PRO A 1 177 ?  -0.633  -1.261  -4.710 1.000 97.650 ? 177 PRO A C   1 
ATOM 1370 C CB  ? PRO A 1 177 ?  -2.602  -2.250  -3.489 1.000 97.650 ? 177 PRO A CB  1 
ATOM 1371 O O   ? PRO A 1 177 ?  -1.026  -0.289  -5.360 1.000 97.650 ? 177 PRO A O   1 
ATOM 1372 C CG  ? PRO A 1 177 ?  -3.589  -1.129  -3.541 1.000 97.650 ? 177 PRO A CG  1 
ATOM 1373 C CD  ? PRO A 1 177 ?  -3.131  -0.046  -2.607 1.000 97.650 ? 177 PRO A CD  1 
ATOM 1374 N N   ? LEU A 1 178 ?   0.404  -1.961  -5.091 1.000 97.820 ? 178 LEU A N   1 
ATOM 1375 C CA  ? LEU A 1 178 ?   0.791  -2.162  -6.483 1.000 97.820 ? 178 LEU A CA  1 
ATOM 1376 C C   ? LEU A 1 178 ?  -0.055  -3.254  -7.130 1.000 97.820 ? 178 LEU A C   1 
ATOM 1377 C CB  ? LEU A 1 178 ?   2.275  -2.525  -6.580 1.000 97.820 ? 178 LEU A CB  1 
ATOM 1378 O O   ? LEU A 1 178 ?   0.013  -4.418  -6.727 1.000 97.820 ? 178 LEU A O   1 
ATOM 1379 C CG  ? LEU A 1 178 ?   2.849  -2.663  -7.991 1.000 97.820 ? 178 LEU A CG  1 
ATOM 1380 C CD1 ? LEU A 1 178 ?   2.907  -1.301  -8.675 1.000 97.820 ? 178 LEU A CD1 1 
ATOM 1381 C CD2 ? LEU A 1 178 ?   4.232  -3.304  -7.946 1.000 97.820 ? 178 LEU A CD2 1 
ATOM 1382 N N   ? VAL A 1 179 ?  -0.809  -2.877  -8.196 1.000 97.760 ? 179 VAL A N   1 
ATOM 1383 C CA  ? VAL A 1 179 ?  -1.809  -3.791  -8.738 1.000 97.760 ? 179 VAL A CA  1 
ATOM 1384 C C   ? VAL A 1 179 ?  -1.433  -4.182 -10.165 1.000 97.760 ? 179 VAL A C   1 
ATOM 1385 C CB  ? VAL A 1 179 ?  -3.223  -3.168  -8.711 1.000 97.760 ? 179 VAL A CB  1 
ATOM 1386 O O   ? VAL A 1 179 ?  -1.259  -3.318 -11.027 1.000 97.760 ? 179 VAL A O   1 
ATOM 1387 C CG1 ? VAL A 1 179 ?  -4.252  -4.137  -9.289 1.000 97.760 ? 179 VAL A CG1 1 
ATOM 1388 C CG2 ? VAL A 1 179 ?  -3.602  -2.768  -7.286 1.000 97.760 ? 179 VAL A CG2 1 
ATOM 1389 N N   ? CYS A 1 180 ?  -1.297  -5.442 -10.410 1.000 97.170 ? 180 CYS A N   1 
ATOM 1390 C CA  ? CYS A 1 180 ?  -1.098  -6.019 -11.735 1.000 97.170 ? 180 CYS A CA  1 
ATOM 1391 C C   ? CYS A 1 180 ?  -2.255  -6.939 -12.108 1.000 97.170 ? 180 CYS A C   1 
ATOM 1392 C CB  ? CYS A 1 180 ?   0.219  -6.792 -11.791 1.000 97.170 ? 180 CYS A CB  1 
ATOM 1393 O O   ? CYS A 1 180 ?  -2.512  -7.929 -11.421 1.000 97.170 ? 180 CYS A O   1 
ATOM 1394 S SG  ? CYS A 1 180 ?   1.662  -5.805 -11.337 1.000 97.170 ? 180 CYS A SG  1 
ATOM 1395 N N   ? GLY A 1 181 ?  -2.972  -6.547 -13.178 1.000 94.690 ? 181 GLY A N   1 
ATOM 1396 C CA  ? GLY A 1 181 ?  -4.200  -7.281 -13.442 1.000 94.690 ? 181 GLY A CA  1 
ATOM 1397 C C   ? GLY A 1 181 ?  -5.240  -7.116 -12.350 1.000 94.690 ? 181 GLY A C   1 
ATOM 1398 O O   ? GLY A 1 181 ?  -5.633  -5.994 -12.024 1.000 94.690 ? 181 GLY A O   1 
ATOM 1399 N N   ? GLU A 1 182 ?  -5.608  -8.171 -11.719 1.000 93.200 ? 182 GLU A N   1 
ATOM 1400 C CA  ? GLU A 1 182 ?  -6.651  -8.109 -10.700 1.000 93.200 ? 182 GLU A CA  1 
ATOM 1401 C C   ? GLU A 1 182 ?  -6.076  -8.348  -9.307 1.000 93.200 ? 182 GLU A C   1 
ATOM 1402 C CB  ? GLU A 1 182 ?  -7.754  -9.128 -10.997 1.000 93.200 ? 182 GLU A CB  1 
ATOM 1403 O O   ? GLU A 1 182 ?  -6.824  -8.488  -8.337 1.000 93.200 ? 182 GLU A O   1 
ATOM 1404 C CG  ? GLU A 1 182 ?  -8.490  -8.875 -12.305 1.000 93.200 ? 182 GLU A CG  1 
ATOM 1405 C CD  ? GLU A 1 182 ?  -9.337  -7.613 -12.282 1.000 93.200 ? 182 GLU A CD  1 
ATOM 1406 O OE1 ? GLU A 1 182 ?  -9.301  -6.841 -13.267 1.000 93.200 ? 182 GLU A OE1 1 
ATOM 1407 O OE2 ? GLU A 1 182 ? -10.041  -7.394 -11.271 1.000 93.200 ? 182 GLU A OE2 1 
ATOM 1408 N N   ? HIS A 1 183 ?  -4.719  -8.408  -9.230 1.000 97.080 ? 183 HIS A N   1 
ATOM 1409 C CA  ? HIS A 1 183 ?  -4.110  -8.798  -7.964 1.000 97.080 ? 183 HIS A CA  1 
ATOM 1410 C C   ? HIS A 1 183 ?  -3.205  -7.695  -7.424 1.000 97.080 ? 183 HIS A C   1 
ATOM 1411 C CB  ? HIS A 1 183 ?  -3.315 -10.095  -8.129 1.000 97.080 ? 183 HIS A CB  1 
ATOM 1412 O O   ? HIS A 1 183 ?  -2.516  -7.020  -8.193 1.000 97.080 ? 183 HIS A O   1 
ATOM 1413 C CG  ? HIS A 1 183 ?  -4.115 -11.219  -8.707 1.000 97.080 ? 183 HIS A CG  1 
ATOM 1414 C CD2 ? HIS A 1 183 ?  -4.110 -11.768  -9.944 1.000 97.080 ? 183 HIS A CD2 1 
ATOM 1415 N ND1 ? HIS A 1 183 ?  -5.060 -11.910  -7.981 1.000 97.080 ? 183 HIS A ND1 1 
ATOM 1416 C CE1 ? HIS A 1 183 ?  -5.603 -12.840  -8.749 1.000 97.080 ? 183 HIS A CE1 1 
ATOM 1417 N NE2 ? HIS A 1 183 ?  -5.044 -12.775  -9.945 1.000 97.080 ? 183 HIS A NE2 1 
ATOM 1418 N N   ? ALA A 1 184 ?  -3.268  -7.595  -6.106 1.000 97.700 ? 184 ALA A N   1 
ATOM 1419 C CA  ? ALA A 1 184 ?  -2.246  -6.810  -5.418 1.000 97.700 ? 184 ALA A CA  1 
ATOM 1420 C C   ? ALA A 1 184 ?  -0.949  -7.602  -5.277 1.000 97.700 ? 184 ALA A C   1 
ATOM 1421 C CB  ? ALA A 1 184 ?  -2.748  -6.369  -4.045 1.000 97.700 ? 184 ALA A CB  1 
ATOM 1422 O O   ? ALA A 1 184 ?  -0.906  -8.614  -4.573 1.000 97.700 ? 184 ALA A O   1 
ATOM 1423 N N   ? VAL A 1 185 ?   0.067  -7.072  -5.906 1.000 98.170 ? 185 VAL A N   1 
ATOM 1424 C CA  ? VAL A 1 185 ?   1.293  -7.861  -5.971 1.000 98.170 ? 185 VAL A CA  1 
ATOM 1425 C C   ? VAL A 1 185 ?   2.374  -7.205  -5.115 1.000 98.170 ? 185 VAL A C   1 
ATOM 1426 C CB  ? VAL A 1 185 ?   1.788  -8.021  -7.425 1.000 98.170 ? 185 VAL A CB  1 
ATOM 1427 O O   ? VAL A 1 185 ?   3.371  -7.843  -4.768 1.000 98.170 ? 185 VAL A O   1 
ATOM 1428 C CG1 ? VAL A 1 185 ?   0.782  -8.818  -8.254 1.000 98.170 ? 185 VAL A CG1 1 
ATOM 1429 C CG2 ? VAL A 1 185 ?   2.041  -6.654  -8.057 1.000 98.170 ? 185 VAL A CG2 1 
ATOM 1430 N N   ? GLY A 1 186 ?   2.175  -5.941  -4.669 1.000 98.020 ? 186 GLY A N   1 
ATOM 1431 C CA  ? GLY A 1 186 ?   3.130  -5.213  -3.850 1.000 98.020 ? 186 GLY A CA  1 
ATOM 1432 C C   ? GLY A 1 186 ?   2.476  -4.216  -2.913 1.000 98.020 ? 186 GLY A C   1 
ATOM 1433 O O   ? GLY A 1 186 ?   1.349  -3.777  -3.154 1.000 98.020 ? 186 GLY A O   1 
ATOM 1434 N N   ? VAL A 1 187 ?   3.235  -3.810  -1.869 1.000 98.420 ? 187 VAL A N   1 
ATOM 1435 C CA  ? VAL A 1 187 ?   2.860  -2.753  -0.936 1.000 98.420 ? 187 VAL A CA  1 
ATOM 1436 C C   ? VAL A 1 187 ?   3.854  -1.598  -1.038 1.000 98.420 ? 187 VAL A C   1 
ATOM 1437 C CB  ? VAL A 1 187 ?   2.797  -3.274   0.517 1.000 98.420 ? 187 VAL A CB  1 
ATOM 1438 O O   ? VAL A 1 187 ?   5.066  -1.802  -0.935 1.000 98.420 ? 187 VAL A O   1 
ATOM 1439 C CG1 ? VAL A 1 187 ?   2.454  -2.141   1.483 1.000 98.420 ? 187 VAL A CG1 1 
ATOM 1440 C CG2 ? VAL A 1 187 ?   1.778  -4.406   0.634 1.000 98.420 ? 187 VAL A CG2 1 
ATOM 1441 N N   ? THR A 1 188 ?   3.308  -0.399  -1.301 1.000 97.490 ? 188 THR A N   1 
ATOM 1442 C CA  ? THR A 1 188 ?   4.188   0.759  -1.408 1.000 97.490 ? 188 THR A CA  1 
ATOM 1443 C C   ? THR A 1 188 ?   5.050   0.900  -0.156 1.000 97.490 ? 188 THR A C   1 
ATOM 1444 C CB  ? THR A 1 188 ?   3.384   2.054  -1.628 1.000 97.490 ? 188 THR A CB  1 
ATOM 1445 O O   ? THR A 1 188 ?   4.531   1.113   0.941 1.000 97.490 ? 188 THR A O   1 
ATOM 1446 C CG2 ? THR A 1 188 ?   4.309   3.257  -1.783 1.000 97.490 ? 188 THR A CG2 1 
ATOM 1447 O OG1 ? THR A 1 188 ?   2.590   1.920  -2.813 1.000 97.490 ? 188 THR A OG1 1 
ATOM 1448 N N   ? SER A 1 189 ?   6.398   0.788  -0.280 1.000 96.440 ? 189 SER A N   1 
ATOM 1449 C CA  ? SER A 1 189 ?   7.325   0.796   0.846 1.000 96.440 ? 189 SER A CA  1 
ATOM 1450 C C   ? SER A 1 189 ?   8.100   2.108   0.914 1.000 96.440 ? 189 SER A C   1 
ATOM 1451 C CB  ? SER A 1 189 ?   8.300  -0.378   0.747 1.000 96.440 ? 189 SER A CB  1 
ATOM 1452 O O   ? SER A 1 189 ?   7.805   2.967   1.748 1.000 96.440 ? 189 SER A O   1 
ATOM 1453 O OG  ? SER A 1 189 ?   9.030  -0.528   1.953 1.000 96.440 ? 189 SER A OG  1 
ATOM 1454 N N   ? PHE A 1 190 ?   9.133   2.311   0.092 1.000 93.690 ? 190 PHE A N   1 
ATOM 1455 C CA  ? PHE A 1 190 ?   9.907   3.546   0.148 1.000 93.690 ? 190 PHE A CA  1 
ATOM 1456 C C   ? PHE A 1 190 ?  10.346   3.973  -1.248 1.000 93.690 ? 190 PHE A C   1 
ATOM 1457 C CB  ? PHE A 1 190 ?  11.130   3.375   1.054 1.000 93.690 ? 190 PHE A CB  1 
ATOM 1458 O O   ? PHE A 1 190 ?  10.296   3.180  -2.190 1.000 93.690 ? 190 PHE A O   1 
ATOM 1459 C CG  ? PHE A 1 190 ?  12.106   2.337   0.567 1.000 93.690 ? 190 PHE A CG  1 
ATOM 1460 C CD1 ? PHE A 1 190 ?  11.958   1.003   0.923 1.000 93.690 ? 190 PHE A CD1 1 
ATOM 1461 C CD2 ? PHE A 1 190 ?  13.171   2.698  -0.248 1.000 93.690 ? 190 PHE A CD2 1 
ATOM 1462 C CE1 ? PHE A 1 190 ?  12.860   0.040   0.474 1.000 93.690 ? 190 PHE A CE1 1 
ATOM 1463 C CE2 ? PHE A 1 190 ?  14.076   1.742  -0.701 1.000 93.690 ? 190 PHE A CE2 1 
ATOM 1464 C CZ  ? PHE A 1 190 ?  13.919   0.414  -0.338 1.000 93.690 ? 190 PHE A CZ  1 
ATOM 1465 N N   ? SER A 1 191 ?  10.649   5.217  -1.404 1.000 91.890 ? 191 SER A N   1 
ATOM 1466 C CA  ? SER A 1 191 ?  11.127   5.787  -2.660 1.000 91.890 ? 191 SER A CA  1 
ATOM 1467 C C   ? SER A 1 191 ?  12.222   6.820  -2.416 1.000 91.890 ? 191 SER A C   1 
ATOM 1468 C CB  ? SER A 1 191 ?   9.973   6.428  -3.431 1.000 91.890 ? 191 SER A CB  1 
ATOM 1469 O O   ? SER A 1 191 ?  12.559   7.117  -1.268 1.000 91.890 ? 191 SER A O   1 
ATOM 1470 O OG  ? SER A 1 191 ?   9.474   7.561  -2.741 1.000 91.890 ? 191 SER A OG  1 
ATOM 1471 N N   ? ASP A 1 192 ?  12.807   7.233  -3.525 1.000 89.130 ? 192 ASP A N   1 
ATOM 1472 C CA  ? ASP A 1 192 ?  13.810   8.293  -3.493 1.000 89.130 ? 192 ASP A CA  1 
ATOM 1473 C C   ? ASP A 1 192 ?  13.185   9.630  -3.104 1.000 89.130 ? 192 ASP A C   1 
ATOM 1474 C CB  ? ASP A 1 192 ?  14.507   8.413  -4.850 1.000 89.130 ? 192 ASP A CB  1 
ATOM 1475 O O   ? ASP A 1 192 ?  11.963   9.785  -3.143 1.000 89.130 ? 192 ASP A O   1 
ATOM 1476 C CG  ? ASP A 1 192 ?  15.725   9.320  -4.813 1.000 89.130 ? 192 ASP A CG  1 
ATOM 1477 O OD1 ? ASP A 1 192 ?  16.694   9.011  -4.087 1.000 89.130 ? 192 ASP A OD1 1 
ATOM 1478 O OD2 ? ASP A 1 192 ?  15.714  10.355  -5.515 1.000 89.130 ? 192 ASP A OD2 1 
ATOM 1479 N N   ? ARG A 1 193 ?  13.992  10.661  -2.816 1.000 87.210 ? 193 ARG A N   1 
ATOM 1480 C CA  ? ARG A 1 193 ?  13.558  11.959  -2.311 1.000 87.210 ? 193 ARG A CA  1 
ATOM 1481 C C   ? ARG A 1 193 ?  12.787  12.732  -3.376 1.000 87.210 ? 193 ARG A C   1 
ATOM 1482 C CB  ? ARG A 1 193 ?  14.759  12.780  -1.835 1.000 87.210 ? 193 ARG A CB  1 
ATOM 1483 O O   ? ARG A 1 193 ?  12.078  13.690  -3.064 1.000 87.210 ? 193 ARG A O   1 
ATOM 1484 C CG  ? ARG A 1 193 ?  15.401  12.251  -0.562 1.000 87.210 ? 193 ARG A CG  1 
ATOM 1485 C CD  ? ARG A 1 193 ?  16.476  13.193  -0.039 1.000 87.210 ? 193 ARG A CD  1 
ATOM 1486 N NE  ? ARG A 1 193 ?  17.143  12.649   1.140 1.000 87.210 ? 193 ARG A NE  1 
ATOM 1487 N NH1 ? ARG A 1 193 ?  18.595  14.427   1.395 1.000 87.210 ? 193 ARG A NH1 1 
ATOM 1488 N NH2 ? ARG A 1 193 ?  18.670  12.662   2.855 1.000 87.210 ? 193 ARG A NH2 1 
ATOM 1489 C CZ  ? ARG A 1 193 ?  18.135  13.247   1.794 1.000 87.210 ? 193 ARG A CZ  1 
ATOM 1490 N N   ? SER A 1 194 ?  12.882  12.269  -4.610 1.000 89.440 ? 194 SER A N   1 
ATOM 1491 C CA  ? SER A 1 194 ?  12.177  12.939  -5.698 1.000 89.440 ? 194 SER A CA  1 
ATOM 1492 C C   ? SER A 1 194 ?  10.868  12.230  -6.029 1.000 89.440 ? 194 SER A C   1 
ATOM 1493 C CB  ? SER A 1 194 ?  13.058  13.008  -6.946 1.000 89.440 ? 194 SER A CB  1 
ATOM 1494 O O   ? SER A 1 194 ?  10.210  12.559  -7.018 1.000 89.440 ? 194 SER A O   1 
ATOM 1495 O OG  ? SER A 1 194 ?  13.384  11.707  -7.404 1.000 89.440 ? 194 SER A OG  1 
ATOM 1496 N N   ? CYS A 1 195 ?  10.376  11.338  -5.076 1.000 89.560 ? 195 CYS A N   1 
ATOM 1497 C CA  ? CYS A 1 195 ?   9.114  10.612  -5.163 1.000 89.560 ? 195 CYS A CA  1 
ATOM 1498 C C   ? CYS A 1 195 ?   9.089   9.707  -6.390 1.000 89.560 ? 195 CYS A C   1 
ATOM 1499 C CB  ? CYS A 1 195 ?   7.938  11.586  -5.213 1.000 89.560 ? 195 CYS A CB  1 
ATOM 1500 O O   ? CYS A 1 195 ?   8.573   8.590  -6.332 1.000 89.560 ? 195 CYS A O   1 
ATOM 1501 S SG  ? CYS A 1 195 ?   7.713  12.533  -3.692 1.000 89.560 ? 195 CYS A SG  1 
ATOM 1502 N N   ? ASN A 1 196 ?   9.674  10.097  -7.531 1.000 87.560 ? 196 ASN A N   1 
ATOM 1503 C CA  ? ASN A 1 196 ?   9.653   9.330  -8.772 1.000 87.560 ? 196 ASN A CA  1 
ATOM 1504 C C   ? ASN A 1 196 ?  10.884   9.614  -9.627 1.000 87.560 ? 196 ASN A C   1 
ATOM 1505 C CB  ? ASN A 1 196 ?   8.377   9.624  -9.564 1.000 87.560 ? 196 ASN A CB  1 
ATOM 1506 O O   ? ASN A 1 196 ?  10.762  10.026 -10.782 1.000 87.560 ? 196 ASN A O   1 
ATOM 1507 C CG  ? ASN A 1 196 ?   8.115   8.600 -10.651 1.000 87.560 ? 196 ASN A CG  1 
ATOM 1508 N ND2 ? ASN A 1 196 ?   7.504   9.039 -11.744 1.000 87.560 ? 196 ASN A ND2 1 
ATOM 1509 O OD1 ? ASN A 1 196 ?   8.459   7.424 -10.508 1.000 87.560 ? 196 ASN A OD1 1 
ATOM 1510 N N   ? SER A 1 197 ?  12.011   9.359  -8.930 1.000 87.710 ? 197 SER A N   1 
ATOM 1511 C CA  ? SER A 1 197 ?  13.315   9.616  -9.530 1.000 87.710 ? 197 SER A CA  1 
ATOM 1512 C C   ? SER A 1 197 ?  13.586   8.665 -10.692 1.000 87.710 ? 197 SER A C   1 
ATOM 1513 C CB  ? SER A 1 197 ?  14.423   9.483  -8.484 1.000 87.710 ? 197 SER A CB  1 
ATOM 1514 O O   ? SER A 1 197 ?  13.232   7.486 -10.631 1.000 87.710 ? 197 SER A O   1 
ATOM 1515 O OG  ? SER A 1 197 ?  15.699   9.475  -9.101 1.000 87.710 ? 197 SER A OG  1 
ATOM 1516 N N   ? ARG A 1 198 ?  14.199   9.206 -11.764 1.000 84.140 ? 198 ARG A N   1 
ATOM 1517 C CA  ? ARG A 1 198 ?  14.643   8.372 -12.876 1.000 84.140 ? 198 ARG A CA  1 
ATOM 1518 C C   ? ARG A 1 198 ?  15.848   7.525 -12.479 1.000 84.140 ? 198 ARG A C   1 
ATOM 1519 C CB  ? ARG A 1 198 ?  14.988   9.236 -14.091 1.000 84.140 ? 198 ARG A CB  1 
ATOM 1520 O O   ? ARG A 1 198 ?  16.115   6.490 -13.092 1.000 84.140 ? 198 ARG A O   1 
ATOM 1521 C CG  ? ARG A 1 198 ?  13.779   9.876 -14.755 1.000 84.140 ? 198 ARG A CG  1 
ATOM 1522 C CD  ? ARG A 1 198 ?  14.161  10.616 -16.029 1.000 84.140 ? 198 ARG A CD  1 
ATOM 1523 N NE  ? ARG A 1 198 ?  13.005  11.261 -16.645 1.000 84.140 ? 198 ARG A NE  1 
ATOM 1524 N NH1 ? ARG A 1 198 ?  14.153  12.009 -18.505 1.000 84.140 ? 198 ARG A NH1 1 
ATOM 1525 N NH2 ? ARG A 1 198 ?  11.917  12.458 -18.275 1.000 84.140 ? 198 ARG A NH2 1 
ATOM 1526 C CZ  ? ARG A 1 198 ?  13.028  11.908 -17.807 1.000 84.140 ? 198 ARG A CZ  1 
ATOM 1527 N N   ? LEU A 1 199 ?  16.526   7.881 -11.336 1.000 89.320 ? 199 LEU A N   1 
ATOM 1528 C CA  ? LEU A 1 199 ?  17.737   7.217 -10.866 1.000 89.320 ? 199 LEU A CA  1 
ATOM 1529 C C   ? LEU A 1 199 ?  17.399   6.096  -9.890 1.000 89.320 ? 199 LEU A C   1 
ATOM 1530 C CB  ? LEU A 1 199 ?  18.675   8.226 -10.197 1.000 89.320 ? 199 LEU A CB  1 
ATOM 1531 O O   ? LEU A 1 199 ?  18.001   5.021  -9.939 1.000 89.320 ? 199 LEU A O   1 
ATOM 1532 C CG  ? LEU A 1 199 ?  19.329   9.258 -11.117 1.000 89.320 ? 199 LEU A CG  1 
ATOM 1533 C CD1 ? LEU A 1 199 ?  20.107  10.281 -10.297 1.000 89.320 ? 199 LEU A CD1 1 
ATOM 1534 C CD2 ? LEU A 1 199 ?  20.240   8.571 -12.129 1.000 89.320 ? 199 LEU A CD2 1 
ATOM 1535 N N   ? LEU A 1 200 ?  16.383   6.384  -9.004 1.000 92.270 ? 200 LEU A N   1 
ATOM 1536 C CA  ? LEU A 1 200 ?  15.985   5.381  -8.023 1.000 92.270 ? 200 LEU A CA  1 
ATOM 1537 C C   ? LEU A 1 200 ?  14.501   5.054  -8.151 1.000 92.270 ? 200 LEU A C   1 
ATOM 1538 C CB  ? LEU A 1 200 ?  16.291   5.867  -6.604 1.000 92.270 ? 200 LEU A CB  1 
ATOM 1539 O O   ? LEU A 1 200 ?  13.649   5.924  -7.956 1.000 92.270 ? 200 LEU A O   1 
ATOM 1540 C CG  ? LEU A 1 200 ?  17.770   6.017  -6.244 1.000 92.270 ? 200 LEU A CG  1 
ATOM 1541 C CD1 ? LEU A 1 200 ?  17.919   6.720  -4.899 1.000 92.270 ? 200 LEU A CD1 1 
ATOM 1542 C CD2 ? LEU A 1 200 ?  18.456   4.655  -6.219 1.000 92.270 ? 200 LEU A CD2 1 
ATOM 1543 N N   ? PRO A 1 201 ?  14.229   3.768  -8.533 1.000 94.200 ? 201 PRO A N   1 
ATOM 1544 C CA  ? PRO A 1 201 ?  12.831   3.362  -8.689 1.000 94.200 ? 201 PRO A CA  1 
ATOM 1545 C C   ? PRO A 1 201 ?  12.083   3.298  -7.359 1.000 94.200 ? 201 PRO A C   1 
ATOM 1546 C CB  ? PRO A 1 201 ?  12.935   1.974  -9.325 1.000 94.200 ? 201 PRO A CB  1 
ATOM 1547 O O   ? PRO A 1 201 ?  12.709   3.236  -6.298 1.000 94.200 ? 201 PRO A O   1 
ATOM 1548 C CG  ? PRO A 1 201 ?  14.299   1.486  -8.955 1.000 94.200 ? 201 PRO A CG  1 
ATOM 1549 C CD  ? PRO A 1 201 ?  15.185   2.677  -8.724 1.000 94.200 ? 201 PRO A CD  1 
ATOM 1550 N N   ? ASN A 1 202 ?  10.715   3.368  -7.421 1.000 94.870 ? 202 ASN A N   1 
ATOM 1551 C CA  ? ASN A 1 202 ?   9.889   3.118  -6.244 1.000 94.870 ? 202 ASN A CA  1 
ATOM 1552 C C   ? ASN A 1 202 ?  10.008   1.671  -5.773 1.000 94.870 ? 202 ASN A C   1 
ATOM 1553 C CB  ? ASN A 1 202 ?   8.427   3.464  -6.531 1.000 94.870 ? 202 ASN A CB  1 
ATOM 1554 O O   ? ASN A 1 202 ?  10.043   0.749  -6.590 1.000 94.870 ? 202 ASN A O   1 
ATOM 1555 C CG  ? ASN A 1 202 ?   8.221   4.940  -6.812 1.000 94.870 ? 202 ASN A CG  1 
ATOM 1556 N ND2 ? ASN A 1 202 ?   9.291   5.719  -6.709 1.000 94.870 ? 202 ASN A ND2 1 
ATOM 1557 O OD1 ? ASN A 1 202 ?   7.108   5.376  -7.119 1.000 94.870 ? 202 ASN A OD1 1 
ATOM 1558 N N   ? MET A 1 203 ?  10.053   1.534  -4.444 1.000 95.700 ? 203 MET A N   1 
ATOM 1559 C CA  ? MET A 1 203 ?  10.199   0.211  -3.845 1.000 95.700 ? 203 MET A CA  1 
ATOM 1560 C C   ? MET A 1 203 ?   8.871  -0.278  -3.276 1.000 95.700 ? 203 MET A C   1 
ATOM 1561 C CB  ? MET A 1 203 ?  11.262   0.232  -2.745 1.000 95.700 ? 203 MET A CB  1 
ATOM 1562 O O   ? MET A 1 203 ?   8.159   0.478  -2.613 1.000 95.700 ? 203 MET A O   1 
ATOM 1563 C CG  ? MET A 1 203 ?  11.738  -1.149  -2.326 1.000 95.700 ? 203 MET A CG  1 
ATOM 1564 S SD  ? MET A 1 203 ?  12.234  -2.186  -3.756 1.000 95.700 ? 203 MET A SD  1 
ATOM 1565 C CE  ? MET A 1 203 ?  13.046  -0.936  -4.791 1.000 95.700 ? 203 MET A CE  1 
ATOM 1566 N N   ? TYR A 1 204 ?   8.635  -1.559  -3.513 1.000 97.200 ? 204 TYR A N   1 
ATOM 1567 C CA  ? TYR A 1 204 ?   7.436  -2.214  -3.000 1.000 97.200 ? 204 TYR A CA  1 
ATOM 1568 C C   ? TYR A 1 204 ?   7.790  -3.501  -2.265 1.000 97.200 ? 204 TYR A C   1 
ATOM 1569 C CB  ? TYR A 1 204 ?   6.459  -2.514  -4.140 1.000 97.200 ? 204 TYR A CB  1 
ATOM 1570 O O   ? TYR A 1 204 ?   8.708  -4.220  -2.666 1.000 97.200 ? 204 TYR A O   1 
ATOM 1571 C CG  ? TYR A 1 204 ?   5.898  -1.279  -4.800 1.000 97.200 ? 204 TYR A CG  1 
ATOM 1572 C CD1 ? TYR A 1 204 ?   4.588  -0.870  -4.559 1.000 97.200 ? 204 TYR A CD1 1 
ATOM 1573 C CD2 ? TYR A 1 204 ?   6.675  -0.518  -5.668 1.000 97.200 ? 204 TYR A CD2 1 
ATOM 1574 C CE1 ? TYR A 1 204 ?   4.066   0.267  -5.167 1.000 97.200 ? 204 TYR A CE1 1 
ATOM 1575 C CE2 ? TYR A 1 204 ?   6.163   0.620  -6.281 1.000 97.200 ? 204 TYR A CE2 1 
ATOM 1576 O OH  ? TYR A 1 204 ?   4.349   2.131  -6.629 1.000 97.200 ? 204 TYR A OH  1 
ATOM 1577 C CZ  ? TYR A 1 204 ?   4.860   1.005  -6.025 1.000 97.200 ? 204 TYR A CZ  1 
ATOM 1578 N N   ? THR A 1 205 ?   7.090  -3.706  -1.163 1.000 97.750 ? 205 THR A N   1 
ATOM 1579 C CA  ? THR A 1 205 ?   7.175  -5.006  -0.507 1.000 97.750 ? 205 THR A CA  1 
ATOM 1580 C C   ? THR A 1 205 ?   6.413  -6.063  -1.301 1.000 97.750 ? 205 THR A C   1 
ATOM 1581 C CB  ? THR A 1 205 ?   6.623  -4.943   0.930 1.000 97.750 ? 205 THR A CB  1 
ATOM 1582 O O   ? THR A 1 205 ?   5.264  -5.846  -1.691 1.000 97.750 ? 205 THR A O   1 
ATOM 1583 C CG2 ? THR A 1 205 ?   6.704  -6.305   1.610 1.000 97.750 ? 205 THR A CG2 1 
ATOM 1584 O OG1 ? THR A 1 205 ?   7.387  -3.996   1.688 1.000 97.750 ? 205 THR A OG1 1 
ATOM 1585 N N   ? LYS A 1 206 ?   7.122  -7.224  -1.607 1.000 97.310 ? 206 LYS A N   1 
ATOM 1586 C CA  ? LYS A 1 206 ?   6.564  -8.336  -2.371 1.000 97.310 ? 206 LYS A CA  1 
ATOM 1587 C C   ? LYS A 1 206 ?   5.560  -9.127  -1.538 1.000 97.310 ? 206 LYS A C   1 
ATOM 1588 C CB  ? LYS A 1 206 ?   7.678  -9.260  -2.866 1.000 97.310 ? 206 LYS A CB  1 
ATOM 1589 O O   ? LYS A 1 206 ?   5.943  -9.842  -0.609 1.000 97.310 ? 206 LYS A O   1 
ATOM 1590 C CG  ? LYS A 1 206 ?   7.208 -10.326  -3.846 1.000 97.310 ? 206 LYS A CG  1 
ATOM 1591 C CD  ? LYS A 1 206 ?   8.347 -11.253  -4.251 1.000 97.310 ? 206 LYS A CD  1 
ATOM 1592 C CE  ? LYS A 1 206 ?   9.341 -10.551  -5.167 1.000 97.310 ? 206 LYS A CE  1 
ATOM 1593 N NZ  ? LYS A 1 206 ?  10.470 -11.450  -5.551 1.000 97.310 ? 206 LYS A NZ  1 
ATOM 1594 N N   ? ILE A 1 207 ?   4.226  -9.057  -1.955 1.000 97.800 ? 207 ILE A N   1 
ATOM 1595 C CA  ? ILE A 1 207 ?   3.149  -9.659  -1.177 1.000 97.800 ? 207 ILE A CA  1 
ATOM 1596 C C   ? ILE A 1 207 ?   3.284 -11.180  -1.201 1.000 97.800 ? 207 ILE A C   1 
ATOM 1597 C CB  ? ILE A 1 207 ?   1.762  -9.236  -1.709 1.000 97.800 ? 207 ILE A CB  1 
ATOM 1598 O O   ? ILE A 1 207 ?   3.080 -11.844  -0.182 1.000 97.800 ? 207 ILE A O   1 
ATOM 1599 C CG1 ? ILE A 1 207 ?   1.510  -7.751  -1.421 1.000 97.800 ? 207 ILE A CG1 1 
ATOM 1600 C CG2 ? ILE A 1 207 ?   0.660 -10.107  -1.099 1.000 97.800 ? 207 ILE A CG2 1 
ATOM 1601 C CD1 ? ILE A 1 207 ?   0.241  -7.203  -2.059 1.000 97.800 ? 207 ILE A CD1 1 
ATOM 1602 N N   ? SER A 1 208 ?   3.681 -11.789  -2.334 1.000 96.800 ? 208 SER A N   1 
ATOM 1603 C CA  ? SER A 1 208 ?   3.794 -13.238  -2.462 1.000 96.800 ? 208 SER A CA  1 
ATOM 1604 C C   ? SER A 1 208 ?   4.780 -13.808  -1.447 1.000 96.800 ? 208 SER A C   1 
ATOM 1605 C CB  ? SER A 1 208 ?   4.231 -13.619  -3.878 1.000 96.800 ? 208 SER A CB  1 
ATOM 1606 O O   ? SER A 1 208 ?   4.631 -14.948  -1.003 1.000 96.800 ? 208 SER A O   1 
ATOM 1607 O OG  ? SER A 1 208 ?   5.473 -13.018  -4.200 1.000 96.800 ? 208 SER A OG  1 
ATOM 1608 N N   ? ALA A 1 209 ?   5.745 -13.041  -1.034 1.000 96.430 ? 209 ALA A N   1 
ATOM 1609 C CA  ? ALA A 1 209 ?   6.743 -13.481  -0.062 1.000 96.430 ? 209 ALA A CA  1 
ATOM 1610 C C   ? ALA A 1 209 ?   6.128 -13.624   1.327 1.000 96.430 ? 209 ALA A C   1 
ATOM 1611 C CB  ? ALA A 1 209 ?   7.916 -12.505  -0.024 1.000 96.430 ? 209 ALA A CB  1 
ATOM 1612 O O   ? ALA A 1 209 ?   6.726 -14.234   2.217 1.000 96.430 ? 209 ALA A O   1 
ATOM 1613 N N   ? TYR A 1 210 ?   4.853 -13.084   1.495 1.000 97.160 ? 210 TYR A N   1 
ATOM 1614 C CA  ? TYR A 1 210 ?   4.298 -13.019   2.843 1.000 97.160 ? 210 TYR A CA  1 
ATOM 1615 C C   ? TYR A 1 210 ?   2.894 -13.612   2.883 1.000 97.160 ? 210 TYR A C   1 
ATOM 1616 C CB  ? TYR A 1 210 ?   4.268 -11.572   3.343 1.000 97.160 ? 210 TYR A CB  1 
ATOM 1617 O O   ? TYR A 1 210 ?   2.121 -13.331   3.802 1.000 97.160 ? 210 TYR A O   1 
ATOM 1618 C CG  ? TYR A 1 210 ?   5.627 -10.917   3.388 1.000 97.160 ? 210 TYR A CG  1 
ATOM 1619 C CD1 ? TYR A 1 210 ?   6.473 -11.097   4.480 1.000 97.160 ? 210 TYR A CD1 1 
ATOM 1620 C CD2 ? TYR A 1 210 ?   6.068 -10.117   2.339 1.000 97.160 ? 210 TYR A CD2 1 
ATOM 1621 C CE1 ? TYR A 1 210 ?   7.725 -10.494   4.527 1.000 97.160 ? 210 TYR A CE1 1 
ATOM 1622 C CE2 ? TYR A 1 210 ?   7.319  -9.509   2.375 1.000 97.160 ? 210 TYR A CE2 1 
ATOM 1623 O OH  ? TYR A 1 210 ?   9.378  -9.104   3.512 1.000 97.160 ? 210 TYR A OH  1 
ATOM 1624 C CZ  ? TYR A 1 210 ?   8.139  -9.703   3.471 1.000 97.160 ? 210 TYR A CZ  1 
ATOM 1625 N N   ? LEU A 1 211 ?   2.536 -14.373   1.912 1.000 96.280 ? 211 LEU A N   1 
ATOM 1626 C CA  ? LEU A 1 211 ?   1.193 -14.938   1.829 1.000 96.280 ? 211 LEU A CA  1 
ATOM 1627 C C   ? LEU A 1 211 ?   0.913 -15.853   3.016 1.000 96.280 ? 211 LEU A C   1 
ATOM 1628 C CB  ? LEU A 1 211 ?   1.017 -15.712   0.520 1.000 96.280 ? 211 LEU A CB  1 
ATOM 1629 O O   ? LEU A 1 211 ?  -0.181 -15.825   3.583 1.000 96.280 ? 211 LEU A O   1 
ATOM 1630 C CG  ? LEU A 1 211 ?   0.858 -14.873  -0.748 1.000 96.280 ? 211 LEU A CG  1 
ATOM 1631 C CD1 ? LEU A 1 211 ?   0.811 -15.774  -1.978 1.000 96.280 ? 211 LEU A CD1 1 
ATOM 1632 C CD2 ? LEU A 1 211 ?  -0.395 -14.008  -0.665 1.000 96.280 ? 211 LEU A CD2 1 
ATOM 1633 N N   ? SER A 1 212 ?   2.000 -16.679   3.336 1.000 95.390 ? 212 SER A N   1 
ATOM 1634 C CA  ? SER A 1 212 ?   1.835 -17.585   4.468 1.000 95.390 ? 212 SER A CA  1 
ATOM 1635 C C   ? SER A 1 212 ?   1.554 -16.816   5.755 1.000 95.390 ? 212 SER A C   1 
ATOM 1636 C CB  ? SER A 1 212 ?   3.080 -18.454   4.646 1.000 95.390 ? 212 SER A CB  1 
ATOM 1637 O O   ? SER A 1 212 ?   0.669 -17.190   6.528 1.000 95.390 ? 212 SER A O   1 
ATOM 1638 O OG  ? SER A 1 212 ?   3.245 -19.328   3.542 1.000 95.390 ? 212 SER A OG  1 
ATOM 1639 N N   ? TRP A 1 213 ?   2.273 -15.776   5.933 1.000 97.290 ? 213 TRP A N   1 
ATOM 1640 C CA  ? TRP A 1 213 ?   2.118 -14.929   7.111 1.000 97.290 ? 213 TRP A CA  1 
ATOM 1641 C C   ? TRP A 1 213 ?   0.746 -14.264   7.127 1.000 97.290 ? 213 TRP A C   1 
ATOM 1642 C CB  ? TRP A 1 213 ?   3.216 -13.862   7.155 1.000 97.290 ? 213 TRP A CB  1 
ATOM 1643 O O   ? TRP A 1 213 ?   0.065 -14.257   8.155 1.000 97.290 ? 213 TRP A O   1 
ATOM 1644 C CG  ? TRP A 1 213 ?   3.056 -12.869   8.266 1.000 97.290 ? 213 TRP A CG  1 
ATOM 1645 C CD1 ? TRP A 1 213 ?   3.364 -13.051   9.585 1.000 97.290 ? 213 TRP A CD1 1 
ATOM 1646 C CD2 ? TRP A 1 213 ?   2.544 -11.537   8.153 1.000 97.290 ? 213 TRP A CD2 1 
ATOM 1647 C CE2 ? TRP A 1 213 ?   2.570 -10.969   9.446 1.000 97.290 ? 213 TRP A CE2 1 
ATOM 1648 C CE3 ? TRP A 1 213 ?   2.065 -10.769   7.084 1.000 97.290 ? 213 TRP A CE3 1 
ATOM 1649 N NE1 ? TRP A 1 213 ?   3.074 -11.912  10.301 1.000 97.290 ? 213 TRP A NE1 1 
ATOM 1650 C CH2 ? TRP A 1 213 ?   1.672  -8.935   8.634 1.000 97.290 ? 213 TRP A CH2 1 
ATOM 1651 C CZ2 ? TRP A 1 213 ?   2.135  -9.665   9.698 1.000 97.290 ? 213 TRP A CZ2 1 
ATOM 1652 C CZ3 ? TRP A 1 213 ?   1.633  -9.472   7.336 1.000 97.290 ? 213 TRP A CZ3 1 
ATOM 1653 N N   ? ILE A 1 214 ?   0.305 -13.733   5.990 1.000 97.340 ? 214 ILE A N   1 
ATOM 1654 C CA  ? ILE A 1 214 ?  -0.991 -13.076   5.850 1.000 97.340 ? 214 ILE A CA  1 
ATOM 1655 C C   ? ILE A 1 214 ?  -2.109 -14.069   6.156 1.000 97.340 ? 214 ILE A C   1 
ATOM 1656 C CB  ? ILE A 1 214 ?  -1.173 -12.483   4.435 1.000 97.340 ? 214 ILE A CB  1 
ATOM 1657 O O   ? ILE A 1 214 ?  -3.037 -13.757   6.906 1.000 97.340 ? 214 ILE A O   1 
ATOM 1658 C CG1 ? ILE A 1 214 ?  -0.207 -11.312   4.218 1.000 97.340 ? 214 ILE A CG1 1 
ATOM 1659 C CG2 ? ILE A 1 214 ?  -2.624 -12.044   4.216 1.000 97.340 ? 214 ILE A CG2 1 
ATOM 1660 C CD1 ? ILE A 1 214 ?  -0.120 -10.841   2.773 1.000 97.340 ? 214 ILE A CD1 1 
ATOM 1661 N N   ? GLN A 1 215 ?  -1.980 -15.277   5.704 1.000 95.830 ? 215 GLN A N   1 
ATOM 1662 C CA  ? GLN A 1 215 ?  -2.972 -16.330   5.896 1.000 95.830 ? 215 GLN A CA  1 
ATOM 1663 C C   ? GLN A 1 215 ?  -3.043 -16.759   7.358 1.000 95.830 ? 215 GLN A C   1 
ATOM 1664 C CB  ? GLN A 1 215 ?  -2.653 -17.535   5.010 1.000 95.830 ? 215 GLN A CB  1 
ATOM 1665 O O   ? GLN A 1 215 ?  -4.128 -17.020   7.882 1.000 95.830 ? 215 GLN A O   1 
ATOM 1666 C CG  ? GLN A 1 215 ?  -3.722 -18.619   5.039 1.000 95.830 ? 215 GLN A CG  1 
ATOM 1667 C CD  ? GLN A 1 215 ?  -3.426 -19.762   4.087 1.000 95.830 ? 215 GLN A CD  1 
ATOM 1668 N NE2 ? GLN A 1 215 ?  -4.417 -20.618   3.861 1.000 95.830 ? 215 GLN A NE2 1 
ATOM 1669 O OE1 ? GLN A 1 215 ?  -2.316 -19.874   3.556 1.000 95.830 ? 215 GLN A OE1 1 
ATOM 1670 N N   ? LYS A 1 216 ?  -1.990 -16.882   7.958 1.000 96.570 ? 216 LYS A N   1 
ATOM 1671 C CA  ? LYS A 1 216 ?  -1.925 -17.270   9.364 1.000 96.570 ? 216 LYS A CA  1 
ATOM 1672 C C   ? LYS A 1 216 ?  -2.711 -16.298  10.239 1.000 96.570 ? 216 LYS A C   1 
ATOM 1673 C CB  ? LYS A 1 216 ?  -0.472 -17.341   9.834 1.000 96.570 ? 216 LYS A CB  1 
ATOM 1674 O O   ? LYS A 1 216 ?  -3.397 -16.713  11.176 1.000 96.570 ? 216 LYS A O   1 
ATOM 1675 C CG  ? LYS A 1 216 ?  -0.309 -17.808  11.274 1.000 96.570 ? 216 LYS A CG  1 
ATOM 1676 C CD  ? LYS A 1 216 ?   1.159 -17.909  11.666 1.000 96.570 ? 216 LYS A CD  1 
ATOM 1677 C CE  ? LYS A 1 216 ?   1.322 -18.333  13.120 1.000 96.570 ? 216 LYS A CE  1 
ATOM 1678 N NZ  ? LYS A 1 216 ?   2.761 -18.449  13.505 1.000 96.570 ? 216 LYS A NZ  1 
ATOM 1679 N N   ? ILE A 1 217 ?  -2.727 -15.101   9.901 1.000 95.880 ? 217 ILE A N   1 
ATOM 1680 C CA  ? ILE A 1 217 ?  -3.336 -14.063  10.727 1.000 95.880 ? 217 ILE A CA  1 
ATOM 1681 C C   ? ILE A 1 217 ?  -4.802 -13.889  10.338 1.000 95.880 ? 217 ILE A C   1 
ATOM 1682 C CB  ? ILE A 1 217 ?  -2.583 -12.721  10.594 1.000 95.880 ? 217 ILE A CB  1 
ATOM 1683 O O   ? ILE A 1 217 ?  -5.675 -13.805  11.206 1.000 95.880 ? 217 ILE A O   1 
ATOM 1684 C CG1 ? ILE A 1 217 ?  -1.159 -12.849  11.149 1.000 95.880 ? 217 ILE A CG1 1 
ATOM 1685 C CG2 ? ILE A 1 217 ?  -3.348 -11.600  11.303 1.000 95.880 ? 217 ILE A CG2 1 
ATOM 1686 C CD1 ? ILE A 1 217 ?  -0.278 -11.637  10.881 1.000 95.880 ? 217 ILE A CD1 1 
ATOM 1687 N N   ? THR A 1 218 ?  -5.051 -13.923   8.999 1.000 95.470 ? 218 THR A N   1 
ATOM 1688 C CA  ? THR A 1 218 ?  -6.394 -13.572   8.548 1.000 95.470 ? 218 THR A CA  1 
ATOM 1689 C C   ? THR A 1 218 ?  -7.253 -14.822   8.383 1.000 95.470 ? 218 THR A C   1 
ATOM 1690 C CB  ? THR A 1 218 ?  -6.351 -12.795   7.220 1.000 95.470 ? 218 THR A CB  1 
ATOM 1691 O O   ? THR A 1 218 ?  -8.482 -14.736   8.343 1.000 95.470 ? 218 THR A O   1 
ATOM 1692 C CG2 ? THR A 1 218 ?  -5.465 -11.559   7.333 1.000 95.470 ? 218 THR A CG2 1 
ATOM 1693 O OG1 ? THR A 1 218 ?  -5.835 -13.647   6.190 1.000 95.470 ? 218 THR A OG1 1 
ATOM 1694 N N   ? GLY A 1 219 ?  -6.631 -15.933   8.333 1.000 89.680 ? 219 GLY A N   1 
ATOM 1695 C CA  ? GLY A 1 219 ?  -7.365 -17.168   8.112 1.000 89.680 ? 219 GLY A CA  1 
ATOM 1696 C C   ? GLY A 1 219 ?  -7.901 -17.299   6.699 1.000 89.680 ? 219 GLY A C   1 
ATOM 1697 O O   ? GLY A 1 219 ?  -8.659 -18.225   6.400 1.000 89.680 ? 219 GLY A O   1 
ATOM 1698 N N   ? LYS A 1 220 ?  -7.689 -16.326   5.745 1.000 76.410 ? 220 LYS A N   1 
ATOM 1699 C CA  ? LYS A 1 220 ?  -8.222 -16.228   4.389 1.000 76.410 ? 220 LYS A CA  1 
ATOM 1700 C C   ? LYS A 1 220 ?  -7.109 -15.971   3.378 1.000 76.410 ? 220 LYS A C   1 
ATOM 1701 C CB  ? LYS A 1 220 ?  -9.274 -15.121   4.304 1.000 76.410 ? 220 LYS A CB  1 
ATOM 1702 O O   ? LYS A 1 220 ?  -6.154 -15.248   3.669 1.000 76.410 ? 220 LYS A O   1 
ATOM 1703 C CG  ? LYS A 1 220 ? -10.541 -15.409   5.096 1.000 76.410 ? 220 LYS A CG  1 
ATOM 1704 C CD  ? LYS A 1 220 ? -11.665 -14.452   4.719 1.000 76.410 ? 220 LYS A CD  1 
ATOM 1705 C CE  ? LYS A 1 220 ? -12.940 -14.752   5.495 1.000 76.410 ? 220 LYS A CE  1 
ATOM 1706 N NZ  ? LYS A 1 220 ? -14.056 -13.841   5.101 1.000 76.410 ? 220 LYS A NZ  1 
ATOM 1707 N N   ? VAL A 1 221 ?  -6.803 -16.976   2.329 1.000 57.850 ? 221 VAL A N   1 
ATOM 1708 C CA  ? VAL A 1 221 ?  -6.205 -16.697   1.027 1.000 57.850 ? 221 VAL A CA  1 
ATOM 1709 C C   ? VAL A 1 221 ?  -6.732 -17.688  -0.008 1.000 57.850 ? 221 VAL A C   1 
ATOM 1710 C CB  ? VAL A 1 221 ?  -4.662 -16.758   1.087 1.000 57.850 ? 221 VAL A CB  1 
ATOM 1711 O O   ? VAL A 1 221 ?  -6.758 -18.896   0.238 1.000 57.850 ? 221 VAL A O   1 
ATOM 1712 C CG1 ? VAL A 1 221 ?  -4.051 -16.266  -0.223 1.000 57.850 ? 221 VAL A CG1 1 
ATOM 1713 C CG2 ? VAL A 1 221 ?  -4.142 -15.936   2.265 1.000 57.850 ? 221 VAL A CG2 1 
# 
loop_
_struct_sheet_range.sheet_id 
_struct_sheet_range.id 
_struct_sheet_range.beg_label_comp_id 
_struct_sheet_range.beg_label_asym_id 
_struct_sheet_range.beg_label_seq_id 
_struct_sheet_range.pdbx_beg_PDB_ins_code 
_struct_sheet_range.end_label_comp_id 
_struct_sheet_range.end_label_asym_id 
_struct_sheet_range.end_label_seq_id 
_struct_sheet_range.pdbx_end_PDB_ins_code 
_struct_sheet_range.beg_auth_comp_id 
_struct_sheet_range.beg_auth_asym_id 
_struct_sheet_range.beg_auth_seq_id 
_struct_sheet_range.end_auth_comp_id 
_struct_sheet_range.end_auth_asym_id 
_struct_sheet_range.end_auth_seq_id 
A A ILE A   2 ? GLU A   3 ? ILE A 2   GLU A 3   
A B GLY A 168 ? THR A 169 ? GLY A 168 THR A 169 
B C THR A   6 ? GLU A   7 ? THR A 6   GLU A 7   
B D SER A 105 ? SER A 105 ? SER A 105 SER A 105 
B E VAL A 116 ? GLY A 121 ? VAL A 116 GLY A 121 
B F MET A 136 ? ILE A 142 ? MET A 136 ILE A 142 
B G MET A 160 ? GLY A 165 ? MET A 160 GLY A 165 
B H PRO A 177 ? CYS A 180 ? PRO A 177 CYS A 180 
B I HIS A 183 ? PHE A 190 ? HIS A 183 PHE A 190 
B J ASN A 202 ? LYS A 206 ? ASN A 202 LYS A 206 
C K MET A  16 ? LYS A  21 ? MET A 16  LYS A 21  
C L LYS A  24 ? LEU A  31 ? LYS A 24  LEU A 31  
C M PHE A  36 ? THR A  39 ? PHE A 36  THR A 39  
C N THR A  49 ? VAL A  52 ? THR A 49  VAL A 52  
C O ASP A  64 ? PRO A  73 ? ASP A 64  PRO A 73  
C P MET A  87 ? LEU A  91 ? MET A 87  LEU A 91  
D Q ASP A  56 ? ASP A  56 ? ASP A 56  ASP A 56  
D R ARG A 134 ? ARG A 134 ? ARG A 134 ARG A 134 
# 
loop_
_struct_conf.id 
_struct_conf.conf_type_id 
_struct_conf.beg_label_comp_id 
_struct_conf.beg_label_asym_id 
_struct_conf.beg_label_seq_id 
_struct_conf.pdbx_beg_PDB_ins_code 
_struct_conf.end_label_comp_id 
_struct_conf.end_label_asym_id 
_struct_conf.end_label_seq_id 
_struct_conf.pdbx_end_PDB_ins_code 
_struct_conf.beg_auth_comp_id 
_struct_conf.beg_auth_asym_id 
_struct_conf.beg_auth_seq_id 
_struct_conf.end_auth_comp_id 
_struct_conf.end_auth_asym_id 
_struct_conf.end_auth_seq_id 
STRN1         STRN         ILE A   2 ? GLU A   3 ? ILE A 2   GLU A 3   
TURN_TY1_P1   TURN_TY1_P   ASP A   4 ? ASP A   4 ? ASP A 4   ASP A 4   
STRN2         STRN         THR A   6 ? GLU A   7 ? THR A 6   GLU A 7   
HELX_LH_PP_P1 HELX_LH_PP_P ALA A   8 ? LYS A   9 ? ALA A 8   LYS A 9   
TURN_TY1_P2   TURN_TY1_P   PRO A  10 ? HIS A  11 ? PRO A 10  HIS A 11  
BEND1         BEND         SER A  12 ? SER A  12 ? SER A 12  SER A 12  
TURN_TY1_P3   TURN_TY1_P   PRO A  14 ? TYR A  15 ? PRO A 14  TYR A 15  
STRN3         STRN         MET A  16 ? LYS A  21 ? MET A 16  LYS A 21  
TURN_TY1_P4   TURN_TY1_P   ASN A  22 ? SER A  23 ? ASN A 22  SER A 23  
STRN4         STRN         LYS A  24 ? LEU A  31 ? LYS A 24  LEU A 31  
BEND2         BEND         THR A  33 ? GLU A  35 ? THR A 33  GLU A 35  
STRN5         STRN         PHE A  36 ? THR A  39 ? PHE A 36  THR A 39  
HELX_RH_3T_P1 HELX_RH_3T_P ALA A  41 ? CYS A  43 ? ALA A 41  CYS A 43  
TURN_TY1_P5   TURN_TY1_P   TRP A  44 ? GLY A  45 ? TRP A 44  GLY A 45  
BEND3         BEND         ASP A  46 ? ASP A  46 ? ASP A 46  ASP A 46  
BEND4         BEND         ILE A  48 ? ILE A  48 ? ILE A 48  ILE A 48  
STRN6         STRN         THR A  49 ? VAL A  52 ? THR A 49  VAL A 52  
BEND5         BEND         GLY A  53 ? GLY A  53 ? GLY A 53  GLY A 53  
BEND6         BEND         HIS A  55 ? HIS A  55 ? HIS A 55  HIS A 55  
STRN7         STRN         ASP A  56 ? ASP A  56 ? ASP A 56  ASP A 56  
BEND7         BEND         LEU A  57 ? GLU A  59 ? LEU A 57  GLU A 59  
STRN8         STRN         ASP A  64 ? PRO A  73 ? ASP A 64  PRO A 73  
TURN_TY1_P6   TURN_TY1_P   PRO A  75 ? GLU A  76 ? PRO A 75  GLU A 76  
TURN_TY1_P7   TURN_TY1_P   TRP A  79 ? ASN A  81 ? TRP A 79  ASN A 81  
TURN_TY1_P8   TURN_TY1_P   GLU A  83 ? ASN A  84 ? GLU A 83  ASN A 84  
STRN9         STRN         MET A  87 ? LEU A  91 ? MET A 87  LEU A 91  
BEND8         BEND         ASN A  92 ? LYS A  93 ? ASN A 92  LYS A 93  
HELX_LH_PP_P2 HELX_LH_PP_P LYS A  94 ? LEU A  97 ? LYS A 94  LEU A 97  
BEND9         BEND         ASN A  99 ? ASN A 100 ? ASN A 99  ASN A 100 
STRN10        STRN         SER A 105 ? SER A 105 ? SER A 105 SER A 105 
HELX_LH_PP_P3 HELX_LH_PP_P LEU A 106 ? PRO A 107 ? LEU A 106 PRO A 107 
BEND10        BEND         LYS A 108 ? GLU A 109 ? LYS A 108 GLU A 109 
HELX_LH_PP_P4 HELX_LH_PP_P ASP A 110 ? LYS A 112 ? ASP A 110 LYS A 112 
TURN_TY1_P9   TURN_TY1_P   GLU A 113 ? ASP A 114 ? GLU A 113 ASP A 114 
STRN11        STRN         VAL A 116 ? GLY A 121 ? VAL A 116 GLY A 121 
BEND11        BEND         GLY A 123 ? GLY A 123 ? GLY A 123 GLY A 123 
BEND12        BEND         LEU A 125 ? TRP A 126 ? LEU A 125 TRP A 126 
TURN_TY1_P10  TURN_TY1_P   LEU A 127 ? ASN A 128 ? LEU A 127 ASN A 128 
HELX_LH_PP_P5 HELX_LH_PP_P PRO A 130 ? PRO A 132 ? PRO A 130 PRO A 132 
BEND13        BEND         ASP A 133 ? ASP A 133 ? ASP A 133 ASP A 133 
STRN12        STRN         ARG A 134 ? ARG A 134 ? ARG A 134 ARG A 134 
STRN13        STRN         MET A 136 ? ILE A 142 ? MET A 136 ILE A 142 
HELX_LH_PP_P6 HELX_LH_PP_P VAL A 143 ? SER A 144 ? VAL A 143 SER A 144 
HELX_RH_AL_P1 HELX_RH_AL_P GLY A 145 ? ARG A 151 ? GLY A 145 ARG A 151 
TURN_TY1_P11  TURN_TY1_P   GLU A 153 ? SER A 154 ? GLU A 153 SER A 154 
TURN_TY1_P12  TURN_TY1_P   PRO A 157 ? LYS A 159 ? PRO A 157 LYS A 159 
STRN14        STRN         MET A 160 ? GLY A 165 ? MET A 160 GLY A 165 
BEND14        BEND         HIS A 166 ? HIS A 166 ? HIS A 166 HIS A 166 
STRN15        STRN         GLY A 168 ? THR A 169 ? GLY A 168 THR A 169 
TURN_TY1_P13  TURN_TY1_P   LYS A 171 ? GLY A 172 ? LYS A 171 GLY A 172 
TURN_TY1_P14  TURN_TY1_P   SER A 174 ? GLY A 175 ? SER A 174 GLY A 175 
HELX_LH_PP_P7 HELX_LH_PP_P GLY A 176 ? GLY A 176 ? GLY A 176 GLY A 176 
STRN16        STRN         PRO A 177 ? CYS A 180 ? PRO A 177 CYS A 180 
TURN_TY1_P15  TURN_TY1_P   GLY A 181 ? GLU A 182 ? GLY A 181 GLU A 182 
STRN17        STRN         HIS A 183 ? PHE A 190 ? HIS A 183 PHE A 190 
TURN_TY1_P16  TURN_TY1_P   ARG A 193 ? SER A 194 ? ARG A 193 SER A 194 
BEND15        BEND         CYS A 195 ? ASN A 196 ? CYS A 195 ASN A 196 
BEND16        BEND         ARG A 198 ? LEU A 200 ? ARG A 198 LEU A 200 
HELX_LH_PP_P8 HELX_LH_PP_P PRO A 201 ? PRO A 201 ? PRO A 201 PRO A 201 
STRN18        STRN         ASN A 202 ? LYS A 206 ? ASN A 202 LYS A 206 
HELX_RH_3T_P2 HELX_RH_3T_P ILE A 207 ? TYR A 210 ? ILE A 207 TYR A 210 
HELX_RH_AL_P2 HELX_RH_AL_P LEU A 211 ? THR A 218 ? LEU A 211 THR A 218 
BEND17        BEND         GLY A 219 ? GLY A 219 ? GLY A 219 GLY A 219 
# 
