# Supplementary material for: FlatProt: 2D visualization eases protein structure comparison
Source: BMC Bioinformatics. 2025 Aug 13;26:210. doi: 10.1186/s12859-025-06233-x (PMC12344939; doi:10.1186/s12859-025-06233-x)
Supplement: Supplementary file 1 — Supplementary Material 1 [file 12859_2025_6233_MOESM1_ESM.zip › KLK/structures/Danio_rerio_GeneID=100034628_isoform=X2.cif]

data_Danio_rerio_GeneID=100034628_isoform=X2
# 
_entry.id   ? 
# 
_entity.id                         1      
_entity.type                       polymer 
_entity.pdbx_description           polymer-1 
_entity.formula_weight             24471.6 
_entity.pdbx_number_of_molecules        1 
# 
loop_
_struct_sheet.id 
_struct_sheet.number_strands 
A 2 
B 8 
C 6 
D 2 
E 2 
# 
loop_
_struct_conf_type.id 
_struct_conf_type.criteria 
STRN         DSSP 
TURN_TY1_P   DSSP 
HELX_LH_PP_P DSSP 
BEND         DSSP 
HELX_RH_3T_P DSSP 
HELX_RH_AL_P DSSP 
# 
_struct_asym.id          A 
_struct_asym.entity_id   1 
# 
_software.pdbx_ordinal     1 
_software.name             dssp 
_software.version          4.4.10 
_software.date             ? 
_software.classification   'model annotation' 
# 
_entity_poly.entity_id                      1 
_entity_poly.type                           polypeptide(L) 
_entity_poly.nstd_linkage                   n 
_entity_poly.nstd_monomer                   n 
_entity_poly.pdbx_seq_one_letter_code       
;RIVNGNRAKPHSRPYMVSIQKNSNHICGGFLITEQFVLTAAHCWNEKLTVVVGAHDLKKNETGSVRINVMSYHTPKQYKN
TTLKNDIMLLKLEQKVKLSKNISLISIPKKVINAGTSCSVAGWGTKKTDGPTSNYLLEAKVEIMENKKCQKLWNKYSVSK
MMCTHGLGGSCKGDSGGPLVCGNTAVGVTSFGNPACNSPSLPNVYTKISAYLDWIKKIIRKF
;
_entity_poly.pdbx_seq_one_letter_code_can   
;RIVNGNRAKPHSRPYMVSIQKNSNHICGGFLITEQFVLTAAHCWNEKLTVVVGAHDLKKNETGSVRINVMSYHTPKQYKN
TTLKNDIMLLKLEQKVKLSKNISLISIPKKVINAGTSCSVAGWGTKKTDGPTSNYLLEAKVEIMENKKCQKLWNKYSVSK
MMCTHGLGGSCKGDSGGPLVCGNTAVGVTSFGNPACNSPSLPNVYTKISAYLDWIKKIIRKF
;
_entity_poly.pdbx_strand_id                 A 
# 
loop_
_dssp_struct_summary.entry_id 
_dssp_struct_summary.label_comp_id 
_dssp_struct_summary.label_asym_id 
_dssp_struct_summary.label_seq_id 
_dssp_struct_summary.secondary_structure 
_dssp_struct_summary.ss_bridge 
_dssp_struct_summary.helix_3_10 
_dssp_struct_summary.helix_alpha 
_dssp_struct_summary.helix_pi 
_dssp_struct_summary.helix_pp 
_dssp_struct_summary.bend 
_dssp_struct_summary.chirality 
_dssp_struct_summary.sheet 
_dssp_struct_summary.strand 
_dssp_struct_summary.ladder_1 
_dssp_struct_summary.ladder_2 
_dssp_struct_summary.accessibility 
_dssp_struct_summary.TCO 
_dssp_struct_summary.kappa 
_dssp_struct_summary.alpha 
_dssp_struct_summary.phi 
_dssp_struct_summary.psi 
_dssp_struct_summary.x_ca 
_dssp_struct_summary.y_ca 
_dssp_struct_summary.z_ca 
Danio_rerio_GeneID=100034628_isoform=X2 ARG A 1   . . . . . . . . . . . . ? .      .     .      .      111.6  -1.4  11.4  -5.5  
Danio_rerio_GeneID=100034628_isoform=X2 ILE A 2   E . > . . . . - A A A . ? -0.849 .     -150.0 -109.1 84.8   -2.0  9.4   -8.7  
Danio_rerio_GeneID=100034628_isoform=X2 VAL A 3   E . 3 . . . S + A A A . ? -0.538 80.2  2.8    -54.9  124.2  -0.3  11.8  -11.2 
Danio_rerio_GeneID=100034628_isoform=X2 ASN A 4   T . 3 . . . S + . . . . ? 0.826  102.6 144.9  68.4   21.5   -2.0  11.5  -14.7 
Danio_rerio_GeneID=100034628_isoform=X2 GLY A 5   . . < . . . . - . . . . ? -0.516 41.9  -133.7 -84.9  161.0  -4.5  9.0   -13.2 
Danio_rerio_GeneID=100034628_isoform=X2 ASN A 6   E . . . . . . - B C B . ? -0.900 34.9  -84.1  -111.3 149.7  -8.1  8.7   -14.1 
Danio_rerio_GeneID=100034628_isoform=X2 ARG A 7   E . . . . > . - B C B . ? -0.362 51.9  -121.6 -52.9  126.4  -11.1 8.4   -12.0 
Danio_rerio_GeneID=100034628_isoform=X2 ALA A 8   P . . . . P . - . . . . ? -0.457 30.4  -97.5  -68.6  143.1  -11.5 4.7   -11.1 
Danio_rerio_GeneID=100034628_isoform=X2 LYS A 9   P . > . . < . - . . . . ? -0.456 59.8  -86.3  -55.7  127.8  -14.6 3.0   -12.0 
Danio_rerio_GeneID=100034628_isoform=X2 PRO A 10  T . 3 . . . S - . . . . ? -0.230 108.5 -5.8   -44.4  123.5  -16.8 3.1   -8.9  
Danio_rerio_GeneID=100034628_isoform=X2 HIS A 11  T . 3 . . . S + . . . . ? 0.656  92.4  126.5  67.1   15.6   -16.0 0.1   -6.6  
Danio_rerio_GeneID=100034628_isoform=X2 SER A 12  S . < . . . S + . . . . ? 0.598  76.9  46.8   -74.5  -13.3  -13.6 -1.4  -9.3  
Danio_rerio_GeneID=100034628_isoform=X2 ARG A 13  . . > . . . . + . . . . ? -0.585 67.6  164.7  -123.5 71.2   -11.0 -1.5  -6.5  
Danio_rerio_GeneID=100034628_isoform=X2 PRO A 14  T . 3 . . . S + . . . . ? 0.613  71.8  59.7   -75.1  -6.6   -12.9 -3.0  -3.6  
Danio_rerio_GeneID=100034628_isoform=X2 TYR A 15  T . 3 . . . S + . . . . ? 0.584  79.5  111.4  -91.0  -17.8  -9.6  -3.8  -1.6  
Danio_rerio_GeneID=100034628_isoform=X2 MET A 16  E . < . . . . - C K J . ? -0.402 49.9  -165.8 -65.6  137.1  -8.5  -0.1  -1.5  
Danio_rerio_GeneID=100034628_isoform=X2 VAL A 17  E . . . . . . - C K J K ? -0.953 17.4  -140.7 -127.6 142.1  -8.6  1.6   1.9   
Danio_rerio_GeneID=100034628_isoform=X2 SER A 18  E . . . . . . - C K J K ? -0.919 15.7  -151.8 -97.2  119.1  -8.4  5.1   3.1   
Danio_rerio_GeneID=100034628_isoform=X2 ILE A 19  E . . . . . . - C K J K ? -0.836 23.5  -164.8 -90.2  125.7  -6.3  5.6   6.2   
Danio_rerio_GeneID=100034628_isoform=X2 GLN A 20  E . . . . . . - C K J K ? -0.853 25.7  -162.7 -123.5 146.8  -7.6  8.6   8.1   
Danio_rerio_GeneID=100034628_isoform=X2 LYS A 21  E . > . . . S - C K J . ? -0.999 91.5  -14.7  -117.7 123.6  -6.5  10.9  10.9  
Danio_rerio_GeneID=100034628_isoform=X2 ASN A 22  T . 3 . . . S - . . . . ? 0.904  131.4 -54.9  49.4   34.8   -9.3  12.9  12.5  
Danio_rerio_GeneID=100034628_isoform=X2 SER A 23  T . 3 . . . S + . . . . ? 0.543  114.0 122.5  81.3   4.5    -11.5 11.9  9.4   
Danio_rerio_GeneID=100034628_isoform=X2 ASN A 24  E . < . . . . - C L J . ? -0.908 68.9  -117.0 -102.1 134.3  -8.9  13.2  7.1   
Danio_rerio_GeneID=100034628_isoform=X2 HIS A 25  E . . . . . . + C L J . ? -0.454 44.7  155.4  -64.8  132.8  -7.3  11.1  4.5   
Danio_rerio_GeneID=100034628_isoform=X2 ILE A 26  E . . . . . . + C L . . ? 0.578  61.9  1.5    -131.1 -25.6  -3.5  10.7  5.1   
Danio_rerio_GeneID=100034628_isoform=X2 CYS A 27  E . . . . . . - C L J . ? -0.974 63.4  -118.9 -154.5 163.9  -2.5  7.4   3.4   
Danio_rerio_GeneID=100034628_isoform=X2 GLY A 28  E . . . . . . + C L J . ? -0.511 29.6  165.6  -98.3  173.5  -3.7  4.6   1.5   
Danio_rerio_GeneID=100034628_isoform=X2 GLY A 29  E . . . . . . - C L J . ? -0.944 22.3  -128.1 -166.7 178.4  -3.8  0.8   2.2   
Danio_rerio_GeneID=100034628_isoform=X2 PHE A 30  E . . . . . . - C L J L ? -0.996 21.7  -111.3 -150.1 146.9  -5.4  -2.4  1.1   
Danio_rerio_GeneID=100034628_isoform=X2 LEU A 31  E . . . . . . + C L . L ? -0.644 33.8  164.4  -77.6  125.2  -7.3  -5.3  2.6   
Danio_rerio_GeneID=100034628_isoform=X2 ILE A 32  S . . . . . S + . . . . ? 0.587  75.2  9.3    -117.4 -16.1  -5.3  -8.6  2.7   
Danio_rerio_GeneID=100034628_isoform=X2 THR A 33  S . . . . . S - . . . . ? -0.882 90.4  -93.1  -142.0 175.2  -7.7  -10.3 5.2   
Danio_rerio_GeneID=100034628_isoform=X2 GLU A 34  S . . . . . S + . . . . ? 0.667  127.6 26.7   -66.5  -6.9   -11.1 -9.4  6.8   
Danio_rerio_GeneID=100034628_isoform=X2 GLN A 35  S . . . . . S + . . . . ? 0.341  108.7 78.7   -137.0 1.8    -9.2  -7.9  9.7   
Danio_rerio_GeneID=100034628_isoform=X2 PHE A 36  E . . . . . . - C M . M ? -0.976 49.4  -168.2 -127.6 134.9  -5.9  -6.8  8.3   
Danio_rerio_GeneID=100034628_isoform=X2 VAL A 37  E . . . . . . - C M L M ? -0.960 14.4  -145.7 -114.0 128.6  -4.8  -3.8  6.2   
Danio_rerio_GeneID=100034628_isoform=X2 LEU A 38  E . . . . . . + C M L M ? -0.854 36.0  143.1  -93.2  134.7  -1.4  -3.6  4.6   
Danio_rerio_GeneID=100034628_isoform=X2 THR A 39  E . . . . . . - C M . M ? -0.853 50.5  -69.5  -154.0 -177.8 0.2   -0.1  4.4   
Danio_rerio_GeneID=100034628_isoform=X2 ALA A 40  . . > . . . . - . . . . ? -0.698 30.3  -137.2 -87.3  142.5  3.4   1.8   4.6   
Danio_rerio_GeneID=100034628_isoform=X2 ALA A 41  G . > . . . S + . . . . ? 0.807  104.1 63.7   -64.6  -31.6  5.3   2.2   8.0   
Danio_rerio_GeneID=100034628_isoform=X2 HIS A 42  G . 3 . . . S + . . . . ? 0.606  88.0  73.7   -73.1  -3.2   6.0   5.8   7.3   
Danio_rerio_GeneID=100034628_isoform=X2 CYS A 43  G . < . . . S + . . . . ? 0.437  71.5  134.3  -87.8  7.4    2.2   6.4   7.3   
Danio_rerio_GeneID=100034628_isoform=X2 TRP A 44  . . < . . . . + . . . . ? -0.284 22.1  154.5  -70.3  139.6  2.2   6.0   11.1  
Danio_rerio_GeneID=100034628_isoform=X2 ASN A 45  . . . . . . . - . . . . ? -0.922 52.9  -78.9  -149.6 166.2  0.2   8.4   13.3  
Danio_rerio_GeneID=100034628_isoform=X2 GLU A 46  S . . . . . S - . . . . ? -0.639 105.6 -8.5   -75.5  114.0  -1.4  8.4   16.8  
Danio_rerio_GeneID=100034628_isoform=X2 LYS A 47  S . . . . . S - . . . . ? 0.950  78.0  -160.4 71.1   106.3  -4.9  6.6   16.5  
Danio_rerio_GeneID=100034628_isoform=X2 LEU A 48  . . . . . . . - . . . . ? -0.807 10.7  -157.0 -116.8 145.2  -6.0  5.8   12.9  
Danio_rerio_GeneID=100034628_isoform=X2 THR A 49  E . . . . . . - C N K N ? -0.918 11.5  -146.2 -115.6 148.8  -9.3  5.0   11.3  
Danio_rerio_GeneID=100034628_isoform=X2 VAL A 50  E . . . . . . - C N K N ? -0.946 1.1   -154.3 -115.8 137.2  -9.7  3.1   8.1   
Danio_rerio_GeneID=100034628_isoform=X2 VAL A 51  E . . . . . . - C N K N ? -0.976 18.5  -174.8 -105.3 119.1  -12.5 3.7   5.5   
Danio_rerio_GeneID=100034628_isoform=X2 VAL A 52  E . . . . . . + C N K N ? -0.850 61.3  21.4   -114.0 143.0  -13.3 0.6   3.3   
Danio_rerio_GeneID=100034628_isoform=X2 GLY A 53  S . . . . . S + . . . . ? 0.546  84.9  137.3  88.0   6.8    -15.6 0.3   0.4   
Danio_rerio_GeneID=100034628_isoform=X2 ALA A 54  . . . . . . . + . . . . ? -0.678 28.8  171.2  -93.1  135.3  -15.6 4.1   -0.5  
Danio_rerio_GeneID=100034628_isoform=X2 HIS A 55  S . . . . . S + . . . . ? 0.624  86.0  33.3   -99.4  -33.9  -15.3 5.5   -4.0  
Danio_rerio_GeneID=100034628_isoform=X2 ASP A 56  B . > . . . S - D Q P . ? -0.978 70.8  -156.4 -124.9 117.4  -16.0 9.1   -2.9  
Danio_rerio_GeneID=100034628_isoform=X2 LEU A 57  T . 3 . . . S + . . . . ? 0.676  92.9  55.9   -74.9  -9.3   -14.7 10.0  0.6   
Danio_rerio_GeneID=100034628_isoform=X2 LYS A 58  T . 3 . . . S + . . . . ? 0.688  97.9  74.3   -95.3  -15.5  -17.3 12.8  1.0   
Danio_rerio_GeneID=100034628_isoform=X2 LYS A 59  S . < . . . S - . . . . ? -0.750 79.1  -131.5 -106.9 132.5  -20.3 10.6  0.5   
Danio_rerio_GeneID=100034628_isoform=X2 ASN A 60  . . . . . . . - . . . . ? -0.722 40.1  -163.3 -72.0  78.8   -21.7 8.1   2.9   
Danio_rerio_GeneID=100034628_isoform=X2 GLU A 61  . . > . . . . - . . . . ? -0.484 27.1  -101.8 -70.8  135.3  -21.8 5.4   0.2   
Danio_rerio_GeneID=100034628_isoform=X2 THR A 62  T . 3 . . . S + . . . . ? -0.464 111.8 21.7   -54.2  119.3  -24.0 2.4   0.9   
Danio_rerio_GeneID=100034628_isoform=X2 GLY A 63  T . 3 . . . S + . . . . ? 0.275  92.0  121.8  105.7  -17.2  -21.5 -0.4  2.0   
Danio_rerio_GeneID=100034628_isoform=X2 SER A 64  . . < . . . . - . . . . ? -0.647 41.2  -171.7 -79.2  139.1  -18.6 1.9   3.1   
Danio_rerio_GeneID=100034628_isoform=X2 VAL A 65  E . . . . . . - C O N . ? -0.990 19.8  -143.8 -134.2 142.1  -17.6 1.5   6.6   
Danio_rerio_GeneID=100034628_isoform=X2 ARG A 66  E . . . . . . - C O N . ? -0.953 24.5  -177.5 -104.6 126.0  -15.2 3.3   8.9   
Danio_rerio_GeneID=100034628_isoform=X2 ILE A 67  E . . . . . . - C O N . ? -0.976 23.6  -122.3 -131.3 135.6  -13.3 1.1   11.4  
Danio_rerio_GeneID=100034628_isoform=X2 ASN A 68  E . . . . . . - C O N . ? -0.437 29.4  -116.0 -71.3  148.5  -10.8 2.0   14.2  
Danio_rerio_GeneID=100034628_isoform=X2 VAL A 69  E . . . . . . - C O O . ? -0.794 27.4  -173.5 -87.8  126.5  -7.3  0.5   14.1  
Danio_rerio_GeneID=100034628_isoform=X2 MET A 70  E . . . . . . + C O . . ? 0.853  64.7  5.2    -86.9  -45.1  -6.7  -1.8  17.1  
Danio_rerio_GeneID=100034628_isoform=X2 SER A 71  E . . . . . . - C O O . ? -0.986 59.4  -141.7 -146.2 153.8  -3.0  -2.6  16.7  
Danio_rerio_GeneID=100034628_isoform=X2 TYR A 72  E . . . . . . - C O O . ? -0.967 12.3  -168.3 -119.0 131.7  0.1   -1.6  14.6  
Danio_rerio_GeneID=100034628_isoform=X2 HIS A 73  E . . . . . . + C O O . ? -0.962 12.5  167.2  -126.3 113.0  2.7   -4.0  13.4  
Danio_rerio_GeneID=100034628_isoform=X2 THR A 74  . . . . . . . - . . . . ? -0.929 43.5  -97.9  -119.5 146.2  6.0   -2.8  11.8  
Danio_rerio_GeneID=100034628_isoform=X2 PRO A 75  . . > . . . . - . . . . ? -0.417 31.2  -128.2 -58.4  140.6  9.2   -4.7  11.1  
Danio_rerio_GeneID=100034628_isoform=X2 LYS A 76  T . 3 . . . S + . . . . ? 0.815  108.4 59.2   -58.4  -26.2  11.8  -4.1  13.9  
Danio_rerio_GeneID=100034628_isoform=X2 GLN A 77  T . 3 . . . S + . . . . ? 0.418  74.7  130.1  -88.1  -1.3   14.3  -3.1  11.2  
Danio_rerio_GeneID=100034628_isoform=X2 TYR A 78  . . < . . . . - . . . . ? -0.409 38.6  -167.2 -60.3  128.6  12.1  -0.2  9.9   
Danio_rerio_GeneID=100034628_isoform=X2 LYS A 79  B . . > > . . - E S Q . ? -0.979 16.1  -157.7 -119.5 120.5  14.2  3.0   9.7   
Danio_rerio_GeneID=100034628_isoform=X2 ASN A 80  T . . 4 5 . S + . . . . ? 0.842  92.8  54.6   -67.0  -24.1  12.3  6.3   9.1   
Danio_rerio_GeneID=100034628_isoform=X2 THR A 81  T . . 4 5 . S + . . . . ? 0.917  122.1 25.0   -77.3  -40.8  15.5  7.9   7.7   
Danio_rerio_GeneID=100034628_isoform=X2 THR A 82  T . . 4 5 . S - . . . . ? 0.606  94.7  -135.4 -101.5 -10.4  16.2  5.4   5.0   
Danio_rerio_GeneID=100034628_isoform=X2 LEU A 83  T . > < 5 . . + . . . . ? 0.750  47.7  160.6  55.4   22.6   12.6  4.2   4.6   
Danio_rerio_GeneID=100034628_isoform=X2 LYS A 84  B . 3 . < . . + E T Q . ? -0.599 65.2  14.1   -68.3  134.4  14.1  0.7   4.6   
Danio_rerio_GeneID=100034628_isoform=X2 ASN A 85  T . 3 . . . S + . . . . ? 0.886  81.1  175.6  68.2   31.4   11.5  -2.0  5.5   
Danio_rerio_GeneID=100034628_isoform=X2 ASP A 86  . . < . . . . + . . . . ? -0.507 32.6  114.0  -72.0  70.5   8.7   0.5   5.0   
Danio_rerio_GeneID=100034628_isoform=X2 ILE A 87  . . . . . . . - . . . . ? -0.993 38.9  -177.1 -144.4 138.5  5.7   -1.9  5.5   
Danio_rerio_GeneID=100034628_isoform=X2 MET A 88  E . . . . . . - C P M . ? -1.000 17.0  -145.7 -142.9 137.0  3.0   -2.0  8.2   
Danio_rerio_GeneID=100034628_isoform=X2 LEU A 89  E . . . . > . - C P M O ? -0.922 13.6  -158.1 -100.9 127.1  0.1   -4.2  9.2   
Danio_rerio_GeneID=100034628_isoform=X2 LEU A 90  E . . . . P . - C P M O ? -0.945 4.9   -151.3 -103.1 121.7  -2.9  -2.6  10.7  
Danio_rerio_GeneID=100034628_isoform=X2 LYS A 91  E . . . . P . - C P M O ? -0.860 19.2  -138.3 -88.4  124.1  -5.3  -4.9  12.8  
Danio_rerio_GeneID=100034628_isoform=X2 LEU A 92  E . . . . < . - C P . O ? -0.502 14.5  -124.0 -83.1  148.7  -8.9  -3.5  12.6  
Danio_rerio_GeneID=100034628_isoform=X2 GLU A 93  S . . . . . S + . . . . ? 0.754  97.0  22.1   -61.9  -24.3  -11.1 -3.4  15.8  
Danio_rerio_GeneID=100034628_isoform=X2 GLN A 94  S . . . . . S - . . . . ? -0.984 88.8  -99.5  -144.1 155.1  -13.7 -5.5  13.8  
Danio_rerio_GeneID=100034628_isoform=X2 LYS A 95  . . . . . . . - . . . . ? -0.499 40.6  -121.3 -71.3  135.8  -13.8 -7.9  10.8  
Danio_rerio_GeneID=100034628_isoform=X2 VAL A 96  . . . . . . . - . . . . ? -0.585 19.9  -126.6 -75.6  136.6  -14.9 -6.3  7.6   
Danio_rerio_GeneID=100034628_isoform=X2 LYS A 97  . . . . . . . - . . . . ? -0.810 28.3  -127.3 -83.2  115.7  -18.1 -7.8  6.0   
Danio_rerio_GeneID=100034628_isoform=X2 LEU A 98  . . . . . . . + . . . . ? -0.368 44.4  147.2  -65.7  144.6  -17.2 -8.7  2.4   
Danio_rerio_GeneID=100034628_isoform=X2 SER A 99  . . . . . . . - . . . . ? -0.811 65.9  -70.4  -155.6 -172.8 -19.6 -7.3  -0.3  
Danio_rerio_GeneID=100034628_isoform=X2 LYS A 100 S . . . . . S + . . . . ? 0.748  135.2 39.8   -63.9  -22.9  -19.7 -6.0  -3.8  
Danio_rerio_GeneID=100034628_isoform=X2 ASN A 101 S . . . . . S + . . . . ? 0.572  114.8 55.6   -103.4 -12.8  -17.8 -2.8  -2.6  
Danio_rerio_GeneID=100034628_isoform=X2 ILE A 102 . . . . . . . + . . . . ? -0.969 65.4  148.4  -129.7 113.7  -15.4 -4.6  -0.1  
Danio_rerio_GeneID=100034628_isoform=X2 SER A 103 . . . . . . . - . . . . ? -0.952 41.3  -108.7 -140.7 160.7  -13.1 -7.4  -1.2  
Danio_rerio_GeneID=100034628_isoform=X2 LEU A 104 . . . . . . . - . . . . ? -0.595 24.9  -138.9 -84.6  149.3  -9.7  -8.9  -0.4  
Danio_rerio_GeneID=100034628_isoform=X2 ILE A 105 . . . . . . . - . . . . ? -0.897 21.5  -118.4 -107.2 141.5  -6.6  -8.6  -2.7  
Danio_rerio_GeneID=100034628_isoform=X2 SER A 106 B . . . . . . - B D C . ? -0.419 21.0  -135.9 -73.6  150.6  -4.3  -11.5 -3.2  
Danio_rerio_GeneID=100034628_isoform=X2 ILE A 107 . . . . . . . - . . . . ? -0.788 35.6  -87.9  -104.8 150.9  -0.6  -11.3 -2.2  
Danio_rerio_GeneID=100034628_isoform=X2 PRO A 108 . . . . . . . - . . . . ? -0.314 29.2  -172.8 -64.3  138.2  2.2   -12.6 -4.5  
Danio_rerio_GeneID=100034628_isoform=X2 LYS A 109 S . . . . . S + . . . . ? 0.564  75.9  29.5   -96.9  -17.6  3.3   -16.2 -4.3  
Danio_rerio_GeneID=100034628_isoform=X2 LYS A 110 S . . . . . S - . . . . ? -0.898 95.1  -82.5  -137.1 169.5  6.2   -15.6 -6.7  
Danio_rerio_GeneID=100034628_isoform=X2 VAL A 111 P . . . . > . - . . . . ? -0.444 41.7  -135.2 -72.6  135.3  8.5   -12.9 -7.9  
Danio_rerio_GeneID=100034628_isoform=X2 ILE A 112 P . . . . P . - . . . . ? -0.793 22.0  -128.1 -94.7  135.5  7.1   -10.5 -10.5 
Danio_rerio_GeneID=100034628_isoform=X2 ASN A 113 P . > . . P . - . . . . ? -0.488 25.5  -93.3  -85.7  155.0  9.4   -9.7  -13.5 
Danio_rerio_GeneID=100034628_isoform=X2 ALA A 114 T . 3 . . < S + . . . . ? -0.245 109.8 38.8   -55.7  146.8  10.4  -6.4  -14.9 
Danio_rerio_GeneID=100034628_isoform=X2 GLY A 115 T . 3 . . . S + . . . . ? 0.309  80.6  140.8  91.9   -12.6  8.2   -5.1  -17.7 
Danio_rerio_GeneID=100034628_isoform=X2 THR A 116 . . < . . . . - . . . . ? -0.507 54.6  -120.3 -65.5  132.2  5.0   -6.4  -16.1 
Danio_rerio_GeneID=100034628_isoform=X2 SER A 117 E . . . . . . + B E D . ? -0.600 43.0  166.4  -76.1  134.6  2.0   -4.1  -16.4 
Danio_rerio_GeneID=100034628_isoform=X2 CYS A 118 E . . . . . . - B E D . ? -0.806 23.7  -137.4 -139.9 174.3  0.6   -2.9  -13.1 
Danio_rerio_GeneID=100034628_isoform=X2 SER A 119 E . . . . . . - B E D E ? -0.974 4.3   -157.0 -139.3 154.6  -1.8  -0.3  -11.6 
Danio_rerio_GeneID=100034628_isoform=X2 VAL A 120 E . . . . . . - B E D E ? -0.954 10.2  -169.0 -127.6 142.8  -1.9  2.0   -8.6  
Danio_rerio_GeneID=100034628_isoform=X2 ALA A 121 E . . . . . . + B E D . ? -0.985 19.3  132.1  -132.6 148.1  -4.9  3.5   -6.9  
Danio_rerio_GeneID=100034628_isoform=X2 GLY A 122 E . . . . . . - B E D . ? -0.981 59.0  -102.8 -178.3 171.2  -5.3  6.2   -4.3  
Danio_rerio_GeneID=100034628_isoform=X2 TRP A 123 S . . . . . S + . . . . ? -0.137 76.1  125.0  -101.3 33.3   -7.2  9.3   -3.2  
Danio_rerio_GeneID=100034628_isoform=X2 GLY A 124 . . . . . . . - . . . . ? 0.150  66.2  -69.9  -81.7  -170.0 -4.3  11.6  -4.2  
Danio_rerio_GeneID=100034628_isoform=X2 THR A 125 . . . . . . . - . . . . ? -0.566 24.4  -137.1 -90.8  149.5  -4.2  14.7  -6.6  
Danio_rerio_GeneID=100034628_isoform=X2 LYS A 126 S . . . . . S + . . . . ? 0.657  90.4  30.9   -76.5  -19.9  -4.6  14.7  -10.5 
Danio_rerio_GeneID=100034628_isoform=X2 LYS A 127 S . > . . . S - . . . . ? -0.972 100.5 -86.7  -141.3 152.7  -1.6  17.3  -10.8 
Danio_rerio_GeneID=100034628_isoform=X2 THR A 128 T . 3 . . . S + . . . . ? -0.379 120.6 6.0    -58.7  90.7   1.6   18.1  -9.0  
Danio_rerio_GeneID=100034628_isoform=X2 ASP A 129 T . 3 . . . S + . . . . ? 0.696  99.1  131.0  112.3  14.7   0.1   20.7  -6.3  
Danio_rerio_GeneID=100034628_isoform=X2 GLY A 130 P . < . . > . - . . . . ? -0.449 67.8  -74.8  -88.7  163.3  -3.8  20.4  -7.1  
Danio_rerio_GeneID=100034628_isoform=X2 PRO A 131 P . . . . P . - . . . . ? -0.370 57.3  -98.6  -59.1  140.7  -6.7  19.8  -4.5  
Danio_rerio_GeneID=100034628_isoform=X2 THR A 132 P . . . . P . - . . . . ? -0.439 41.6  -122.6 -56.6  130.8  -6.9  16.2  -3.1  
Danio_rerio_GeneID=100034628_isoform=X2 SER A 133 P . . . . < . - . . . . ? -0.692 11.4  -154.7 -77.8  136.9  -9.6  14.3  -5.0  
Danio_rerio_GeneID=100034628_isoform=X2 ASN A 134 S . . . . . S + . . . . ? 0.622  78.4  82.4   -79.2  -14.0  -12.4 12.8  -3.0  
Danio_rerio_GeneID=100034628_isoform=X2 TYR A 135 B . . . . . S - D R P . ? -0.673 92.3  -106.3 -92.6  145.1  -12.7 10.3  -5.8  
Danio_rerio_GeneID=100034628_isoform=X2 LEU A 136 . . . . . . . - . . . . ? -0.577 39.8  -161.0 -68.6  128.3  -10.5 7.2   -6.1  
Danio_rerio_GeneID=100034628_isoform=X2 LEU A 137 E . . . . . . - B F B D ? -0.777 7.0   -165.9 -111.2 157.8  -8.0  7.6   -8.8  
Danio_rerio_GeneID=100034628_isoform=X2 GLU A 138 E . . . . . . - B F B D ? -0.994 4.3   -172.7 -143.4 148.8  -5.9  5.0   -10.8 
Danio_rerio_GeneID=100034628_isoform=X2 ALA A 139 E . . . . . . - B F . D ? -0.989 23.1  -122.9 -139.4 149.0  -2.9  4.9   -13.0 
Danio_rerio_GeneID=100034628_isoform=X2 LYS A 140 E . . . . . . + B F . D ? -0.752 36.2  167.6  -92.5  137.0  -1.1  2.4   -15.1 
Danio_rerio_GeneID=100034628_isoform=X2 VAL A 141 E . . . . . . - B F . D ? -0.882 24.2  -134.5 -139.8 167.2  2.6   1.7   -14.5 
Danio_rerio_GeneID=100034628_isoform=X2 GLU A 142 E . . . . . . - B F F D ? -0.983 27.6  -107.2 -125.7 148.4  5.2   -0.8  -15.5 
Danio_rerio_GeneID=100034628_isoform=X2 ILE A 143 E . . . . > . - B F F . ? -0.509 36.1  -142.8 -75.3  133.1  7.8   -2.6  -13.4 
Danio_rerio_GeneID=100034628_isoform=X2 MET A 144 P . . . . P . - . . . . ? -0.619 24.9  -93.7  -93.4  155.1  11.4  -1.3  -14.0 
Danio_rerio_GeneID=100034628_isoform=X2 GLU A 145 P . . > . < . - . . . . ? -0.376 31.3  -132.0 -65.2  139.7  14.6  -3.3  -14.0 
Danio_rerio_GeneID=100034628_isoform=X2 ASN A 146 H . . > . . S + . . . . ? 0.869  103.9 56.2   -63.6  -38.8  16.3  -3.4  -10.6 
Danio_rerio_GeneID=100034628_isoform=X2 LYS A 147 H . . > . . S + . . . . ? 0.896  109.1 46.1   -62.8  -41.6  19.7  -2.5  -12.0 
Danio_rerio_GeneID=100034628_isoform=X2 LYS A 148 H . . > . . S + . . . . ? 0.897  113.7 49.7   -65.9  -40.4  18.4  0.6   -13.6 
Danio_rerio_GeneID=100034628_isoform=X2 CYS A 149 H . > X . . S + . . . . ? 0.898  107.6 53.3   -67.7  -39.5  16.5  1.6   -10.4 
Danio_rerio_GeneID=100034628_isoform=X2 GLN A 150 H . 3 < . . S + . . . . ? 0.863  105.0 55.0   -63.1  -37.2  19.5  1.1   -8.3  
Danio_rerio_GeneID=100034628_isoform=X2 LYS A 151 H . 3 < . . S + . . . . ? 0.804  111.9 45.0   -68.0  -23.9  21.5  3.4   -10.5 
Danio_rerio_GeneID=100034628_isoform=X2 LEU A 152 H . < < . . S + . . . . ? 0.787  113.2 51.9   -92.4  -30.7  18.9  6.1   -9.9  
Danio_rerio_GeneID=100034628_isoform=X2 TRP A 153 . . > < . . . - . . . . ? -0.945 57.2  -164.9 -116.3 128.8  18.5  5.7   -6.2  
Danio_rerio_GeneID=100034628_isoform=X2 ASN A 154 T . 3 . . . S + . . . . ? 0.849  95.5  45.0   -76.2  -25.1  21.4  5.7   -3.6  
Danio_rerio_GeneID=100034628_isoform=X2 LYS A 155 T . 3 . . . S + . . . . ? 0.212  86.7  129.7  -109.2 23.3   19.2  4.1   -0.7  
Danio_rerio_GeneID=100034628_isoform=X2 TYR A 156 . . < . . . . - . . . . ? -0.563 44.0  -157.1 -90.2  128.0  17.6  1.4   -3.0  
Danio_rerio_GeneID=100034628_isoform=X2 SER A 157 . . > > . . . - . . . . ? -0.947 4.7   -161.7 -106.9 119.0  17.5  -2.2  -1.9  
Danio_rerio_GeneID=100034628_isoform=X2 VAL A 158 T . 3 4 . . S + . . . . ? 0.852  92.2  50.9   -64.9  -33.2  17.1  -4.7  -4.8  
Danio_rerio_GeneID=100034628_isoform=X2 SER A 159 T . 3 4 . . S + . . . . ? 0.690  123.7 26.8   -79.2  -12.7  16.1  -7.5  -2.4  
Danio_rerio_GeneID=100034628_isoform=X2 LYS A 160 T . < 4 . . S + . . . . ? 0.528  116.0 53.4   -131.0 -6.3   13.4  -5.4  -0.7  
Danio_rerio_GeneID=100034628_isoform=X2 MET A 161 E . . < . . . - B G . G ? -0.884 50.5  -166.0 -137.3 161.7  12.3  -2.8  -3.2  
Danio_rerio_GeneID=100034628_isoform=X2 MET A 162 E . . . . . . - B G . G ? -0.975 12.2  -142.1 -143.1 155.0  10.9  -2.3  -6.7  
Danio_rerio_GeneID=100034628_isoform=X2 CYS A 163 E . . . . . . - B G . G ? -0.878 8.6   -159.9 -118.3 148.0  10.5  0.7   -9.1  
Danio_rerio_GeneID=100034628_isoform=X2 THR A 164 E . . . . . . - B G F G ? -0.908 3.0   -166.5 -122.7 152.6  7.8   1.5   -11.5 
Danio_rerio_GeneID=100034628_isoform=X2 HIS A 165 E . . . . . . + B G F . ? -0.913 27.9  107.5  -131.2 154.9  7.8   3.8   -14.5 
Danio_rerio_GeneID=100034628_isoform=X2 GLY A 166 S . . . . . S - . . . . ? -0.949 78.8  -62.2  158.9  178.4  4.9   5.3   -16.7 
Danio_rerio_GeneID=100034628_isoform=X2 LEU A 167 S . . . . . S + . . . . ? 0.418  117.3 32.5   -74.4  14.0   2.8   8.3   -17.6 
Danio_rerio_GeneID=100034628_isoform=X2 GLY A 168 . . . . . . . + . . . . ? -0.774 63.5  173.8  -156.9 176.6  1.6   8.4   -13.9 
Danio_rerio_GeneID=100034628_isoform=X2 GLY A 169 E . . . . . . - A B A . ? -0.980 35.9  -75.4  -178.6 168.3  2.7   7.7   -10.3 
Danio_rerio_GeneID=100034628_isoform=X2 SER A 170 E . . . . . . + A B A . ? -0.591 46.6  176.6  -79.7  145.5  1.9   7.8   -6.6  
Danio_rerio_GeneID=100034628_isoform=X2 CYS A 171 . . > . . . . - . . . . ? -0.720 43.3  -32.9  -132.3 -170.7 2.2   11.0  -4.7  
Danio_rerio_GeneID=100034628_isoform=X2 LYS A 172 T . 3 . . . S + . . . . ? -0.228 127.8 23.3   -54.1  126.3  1.6   12.5  -1.3  
Danio_rerio_GeneID=100034628_isoform=X2 GLY A 173 T . 3 . . . S + . . . . ? 0.040  103.1 82.6   106.0  -18.8  -1.3  10.8  0.3   
Danio_rerio_GeneID=100034628_isoform=X2 ASP A 174 . . X . . . . + . . . . ? 0.365  59.8  132.5  -95.8  -3.4   -1.1  7.6   -1.7  
Danio_rerio_GeneID=100034628_isoform=X2 SER A 175 T . 3 . . . S + . . . . ? -0.282 71.0  21.9   -48.3  134.5  1.6   6.3   0.6   
Danio_rerio_GeneID=100034628_isoform=X2 GLY A 176 T . 3 . . . S + . . . . ? 0.241  92.0  131.2  93.1   -14.9  0.8   2.8   1.6   
Danio_rerio_GeneID=100034628_isoform=X2 GLY A 177 P . < . . > . - . . . . ? -0.273 60.5  -92.8  -69.5  165.0  -1.5  2.0   -1.3  
Danio_rerio_GeneID=100034628_isoform=X2 PRO A 178 E . . . . P . - B H . H ? -0.530 15.1  -144.8 -89.0  136.0  -1.1  -1.2  -3.4  
Danio_rerio_GeneID=100034628_isoform=X2 LEU A 179 E . . . . < . - B H E H ? -0.934 32.3  -160.6 -81.7  116.2  0.9   -1.7  -6.6  
Danio_rerio_GeneID=100034628_isoform=X2 VAL A 180 E . . . . . . - B H E H ? -0.884 21.5  -174.3 -115.1 122.3  -1.4  -4.2  -8.4  
Danio_rerio_GeneID=100034628_isoform=X2 CYS A 181 E . > . . . S - B H . H ? -0.954 74.5  -44.5  -110.2 107.7  -0.4  -6.5  -11.2 
Danio_rerio_GeneID=100034628_isoform=X2 GLY A 182 T . 3 . . . S - . . . . ? -0.585 125.2 -25.0  67.2   -116.3 -3.5  -8.2  -12.5 
Danio_rerio_GeneID=100034628_isoform=X2 ASN A 183 T . 3 . . . S + . . . . ? 0.044  120.7 93.8   -115.3 23.1   -5.3  -9.3  -9.3  
Danio_rerio_GeneID=100034628_isoform=X2 THR A 184 E . < . . . . - B I C H ? -0.974 67.7  -136.9 -126.8 128.6  -2.3  -9.4  -7.1  
Danio_rerio_GeneID=100034628_isoform=X2 ALA A 185 E . . . . . . + B I . H ? -0.763 30.2  166.3  -80.5  119.5  -0.8  -6.8  -4.8  
Danio_rerio_GeneID=100034628_isoform=X2 VAL A 186 E . . . . . . + B I . . ? 0.580  56.0  24.6   -115.1 -9.3   2.9   -6.9  -5.4  
Danio_rerio_GeneID=100034628_isoform=X2 GLY A 187 E . . . . . . - B I I H ? -0.979 58.8  -132.2 -154.2 160.6  4.1   -3.7  -3.7  
Danio_rerio_GeneID=100034628_isoform=X2 VAL A 188 E . . . . . . - B I I H ? -0.976 39.7  -110.7 -115.4 122.4  3.4   -1.0  -1.1  
Danio_rerio_GeneID=100034628_isoform=X2 THR A 189 E . . . . . . + B I I . ? -0.339 54.3  155.2  -51.8  120.9  3.8   2.6   -2.1  
Danio_rerio_GeneID=100034628_isoform=X2 SER A 190 E . . . . . . - B I . . ? 0.765  48.2  -22.1  -117.6 -75.6  6.9   3.8   -0.2  
Danio_rerio_GeneID=100034628_isoform=X2 PHE A 191 E . . . . . . + B I I . ? -0.933 55.2  150.1  -143.0 165.3  8.9   6.8   -1.6  
Danio_rerio_GeneID=100034628_isoform=X2 GLY A 192 . . . . . . . - . . . . ? -0.960 52.0  -40.1  -170.9 -174.5 9.6   8.7   -4.8  
Danio_rerio_GeneID=100034628_isoform=X2 ASN A 193 . . > . . . . - . . . . ? -0.402 49.0  -125.9 -64.4  137.5  10.5  12.0  -6.4  
Danio_rerio_GeneID=100034628_isoform=X2 PRO A 194 T . 3 . . . S + . . . . ? 0.741  114.1 65.3   -57.5  -19.5  8.8   14.9  -4.7  
Danio_rerio_GeneID=100034628_isoform=X2 ALA A 195 T . 3 . . . S - . . . . ? 0.495  97.5  -148.6 -84.5  2.5    7.7   15.8  -8.3  
Danio_rerio_GeneID=100034628_isoform=X2 CYS A 196 S . < . . . S + . . . . ? 0.052  84.3  46.6   61.9   -22.6  5.7   12.5  -7.9  
Danio_rerio_GeneID=100034628_isoform=X2 ASN A 197 S . . . . . S + . . . . ? -0.355 73.8  154.3  -148.3 55.7   6.0   11.8  -11.8 
Danio_rerio_GeneID=100034628_isoform=X2 SER A 198 . . . . . . . - . . . . ? -0.795 39.7  -152.1 -94.1  126.6  9.5   12.3  -12.7 
Danio_rerio_GeneID=100034628_isoform=X2 PRO A 199 S . . . . . S + . . . . ? 0.743  100.9 53.2   -63.6  -14.7  11.0  10.6  -15.7 
Danio_rerio_GeneID=100034628_isoform=X2 SER A 200 S . . . . . S + . . . . ? 0.785  115.4 35.1   -92.9  -29.2  14.4  10.8  -13.9 
Danio_rerio_GeneID=100034628_isoform=X2 LEU A 201 S . . . . . S - . . . . ? -0.924 80.5  -150.0 -132.4 107.2  13.3  9.2   -10.5 
Danio_rerio_GeneID=100034628_isoform=X2 PRO A 202 . . . . . . . - . . . . ? -0.185 29.4  -91.1  -71.0  161.4  10.8  6.4   -10.6 
Danio_rerio_GeneID=100034628_isoform=X2 ASN A 203 E . . . . . . - B J G . ? -0.576 42.5  -142.8 -68.4  138.5  8.2   5.6   -7.9  
Danio_rerio_GeneID=100034628_isoform=X2 VAL A 204 E . . . . . . - B J G I ? -0.883 15.4  -168.4 -112.3 138.1  9.5   3.1   -5.3  
Danio_rerio_GeneID=100034628_isoform=X2 TYR A 205 E . . . . . . - B J G I ? -0.917 27.7  -115.1 -124.0 141.9  7.5   0.4   -3.7  
Danio_rerio_GeneID=100034628_isoform=X2 THR A 206 E . . . . . . - B J G I ? -0.711 39.6  -118.4 -71.9  126.8  8.2   -2.0  -0.8  
Danio_rerio_GeneID=100034628_isoform=X2 LYS A 207 E . > . . . . - B J . I ? -0.600 19.8  -160.3 -70.6  115.5  8.3   -5.6  -2.2  
Danio_rerio_GeneID=100034628_isoform=X2 ILE A 208 G . > . . . S + . . . . ? 0.905  88.9  61.3   -64.4  -38.3  5.5   -7.6  -0.5  
Danio_rerio_GeneID=100034628_isoform=X2 SER A 209 G . > . . . S + . . . . ? 0.800  94.9  62.3   -59.7  -27.8  7.3   -10.9 -1.3  
Danio_rerio_GeneID=100034628_isoform=X2 ALA A 210 G . < . . . S + . . . . ? 0.645  111.3 38.6   -72.4  -11.9  10.3  -9.9  0.7   
Danio_rerio_GeneID=100034628_isoform=X2 TYR A 211 G . < > . . S + . . . . ? 0.098  77.7  112.9  -127.8 20.5   8.0   -9.8  3.9   
Danio_rerio_GeneID=100034628_isoform=X2 LEU A 212 H . < > . . S + . . . . ? 0.911  80.0  49.9   -64.0  -45.1  5.7   -12.8 3.4   
Danio_rerio_GeneID=100034628_isoform=X2 ASP A 213 H . . > . . S + . . . . ? 0.922  113.5 46.3   -60.0  -44.3  7.1   -14.7 6.3   
Danio_rerio_GeneID=100034628_isoform=X2 TRP A 214 H . . > . . S + . . . . ? 0.915  112.2 50.5   -63.2  -45.3  6.7   -11.7 8.5   
Danio_rerio_GeneID=100034628_isoform=X2 ILE A 215 H . . X . . S + . . . . ? 0.941  111.9 47.6   -60.0  -46.7  3.1   -10.9 7.3   
Danio_rerio_GeneID=100034628_isoform=X2 LYS A 216 H . . X . . S + . . . . ? 0.884  108.8 54.2   -64.7  -42.0  2.0   -14.5 7.9   
Danio_rerio_GeneID=100034628_isoform=X2 LYS A 217 H . . X . . S + . . . . ? 0.903  110.6 45.1   -60.7  -44.7  3.6   -14.6 11.4  
Danio_rerio_GeneID=100034628_isoform=X2 ILE A 218 H . > < . . S + . . . . ? 0.938  112.4 50.7   -66.1  -48.4  1.7   -11.5 12.5  
Danio_rerio_GeneID=100034628_isoform=X2 ILE A 219 H . > < . . S + . . . . ? 0.898  106.7 55.8   -59.8  -39.7  -1.6  -12.6 11.0  
Danio_rerio_GeneID=100034628_isoform=X2 ARG A 220 H . 3 < . . S + . . . . ? 0.797  95.3  66.6   -64.4  -28.4  -1.3  -16.1 12.8  
Danio_rerio_GeneID=100034628_isoform=X2 LYS A 221 T . < < . . . . . . . . ? 0.723  .     .      -68.8  -16.7  -0.9  -14.4 16.2  
Danio_rerio_GeneID=100034628_isoform=X2 PHE A 222 . . < . . . . . . . . . ? 0.634  .     .      -121.2 .      -4.6  -13.2 15.9  
# 
loop_
_dssp_struct_ladder.id 
_dssp_struct_ladder.sheet_id 
_dssp_struct_ladder.range_id_1 
_dssp_struct_ladder.range_id_2 
_dssp_struct_ladder.type 
_dssp_struct_ladder.beg_1_label_comp_id 
_dssp_struct_ladder.beg_1_label_asym_id 
_dssp_struct_ladder.beg_1_label_seq_id 
_dssp_struct_ladder.pdbx_beg_1_PDB_ins_code 
_dssp_struct_ladder.end_1_label_comp_id 
_dssp_struct_ladder.end_1_label_asym_id 
_dssp_struct_ladder.end_1_label_seq_id 
_dssp_struct_ladder.pdbx_end_1_PDB_ins_code 
_dssp_struct_ladder.beg_1_auth_comp_id 
_dssp_struct_ladder.beg_1_auth_asym_id 
_dssp_struct_ladder.beg_1_auth_seq_id 
_dssp_struct_ladder.end_1_auth_comp_id 
_dssp_struct_ladder.end_1_auth_asym_id 
_dssp_struct_ladder.end_1_auth_seq_id 
_dssp_struct_ladder.beg_2_label_comp_id 
_dssp_struct_ladder.beg_2_label_asym_id 
_dssp_struct_ladder.beg_2_label_seq_id 
_dssp_struct_ladder.pdbx_beg_2_PDB_ins_code 
_dssp_struct_ladder.end_2_label_comp_id 
_dssp_struct_ladder.end_2_label_asym_id 
_dssp_struct_ladder.end_2_label_seq_id 
_dssp_struct_ladder.pdbx_end_2_PDB_ins_code 
_dssp_struct_ladder.beg_2_auth_comp_id 
_dssp_struct_ladder.beg_2_auth_asym_id 
_dssp_struct_ladder.beg_2_auth_seq_id 
_dssp_struct_ladder.end_2_auth_comp_id 
_dssp_struct_ladder.end_2_auth_asym_id 
_dssp_struct_ladder.end_2_auth_seq_id 
A A A B anti-parallel ILE A 2   ? VAL A 3   ? ILE A 2   VAL A 3   SER A 170 ? GLY A 169 ? SER A 170 GLY A 169 
B B C F anti-parallel ASN A 6   ? ARG A 7   ? ASN A 6   ARG A 7   GLU A 138 ? LEU A 137 ? GLU A 138 LEU A 137 
C B D I parallel      SER A 106 ? SER A 106 ? SER A 106 SER A 106 THR A 184 ? THR A 184 ? THR A 184 THR A 184 
D B E F anti-parallel SER A 117 ? GLY A 122 ? SER A 117 GLY A 122 GLU A 142 ? LEU A 137 ? GLU A 142 LEU A 137 
E B E H anti-parallel SER A 119 ? VAL A 120 ? SER A 119 VAL A 120 VAL A 180 ? LEU A 179 ? VAL A 180 LEU A 179 
F B F G anti-parallel GLU A 142 ? ILE A 143 ? GLU A 142 ILE A 143 HIS A 165 ? THR A 164 ? HIS A 165 THR A 164 
G B G J anti-parallel MET A 161 ? THR A 164 ? MET A 161 THR A 164 THR A 206 ? ASN A 203 ? THR A 206 ASN A 203 
H B H I anti-parallel PRO A 178 ? CYS A 181 ? PRO A 178 CYS A 181 VAL A 188 ? THR A 184 ? VAL A 188 THR A 184 
I B I J anti-parallel GLY A 187 ? PHE A 191 ? GLY A 187 PHE A 191 LYS A 207 ? VAL A 204 ? LYS A 207 VAL A 204 
J C K L anti-parallel MET A 16  ? LYS A 21  ? MET A 16  LYS A 21  PHE A 30  ? ASN A 24  ? PHE A 30  ASN A 24  
K C K N anti-parallel VAL A 17  ? GLN A 20  ? VAL A 17  GLN A 20  VAL A 52  ? THR A 49  ? VAL A 52  THR A 49  
L C L M anti-parallel PHE A 30  ? LEU A 31  ? PHE A 30  LEU A 31  LEU A 38  ? VAL A 37  ? LEU A 38  VAL A 37  
M C M P anti-parallel PHE A 36  ? THR A 39  ? PHE A 36  THR A 39  LYS A 91  ? MET A 88  ? LYS A 91  MET A 88  
N C N O anti-parallel THR A 49  ? VAL A 52  ? THR A 49  VAL A 52  ASN A 68  ? VAL A 65  ? ASN A 68  VAL A 65  
O C O P anti-parallel VAL A 69  ? HIS A 73  ? VAL A 69  HIS A 73  LEU A 92  ? LEU A 89  ? LEU A 92  LEU A 89  
P D Q R anti-parallel ASP A 56  ? ASP A 56  ? ASP A 56  ASP A 56  TYR A 135 ? TYR A 135 ? TYR A 135 TYR A 135 
Q E S T anti-parallel LYS A 79  ? LYS A 79  ? LYS A 79  LYS A 79  LYS A 84  ? LYS A 84  ? LYS A 84  LYS A 84  
# 
loop_
_dssp_struct_bridge_pairs.id 
_dssp_struct_bridge_pairs.label_comp_id 
_dssp_struct_bridge_pairs.label_seq_id 
_dssp_struct_bridge_pairs.label_asym_id 
_dssp_struct_bridge_pairs.auth_seq_id 
_dssp_struct_bridge_pairs.auth_asym_id 
_dssp_struct_bridge_pairs.pdbx_PDB_ins_code 
_dssp_struct_bridge_pairs.acceptor_1_label_comp_id 
_dssp_struct_bridge_pairs.acceptor_1_label_seq_id 
_dssp_struct_bridge_pairs.acceptor_1_label_asym_id 
_dssp_struct_bridge_pairs.acceptor_1_auth_seq_id 
_dssp_struct_bridge_pairs.acceptor_1_auth_asym_id 
_dssp_struct_bridge_pairs.acceptor_1_pdbx_PDB_ins_code 
_dssp_struct_bridge_pairs.acceptor_1_energy 
_dssp_struct_bridge_pairs.acceptor_2_label_comp_id 
_dssp_struct_bridge_pairs.acceptor_2_label_seq_id 
_dssp_struct_bridge_pairs.acceptor_2_label_asym_id 
_dssp_struct_bridge_pairs.acceptor_2_auth_seq_id 
_dssp_struct_bridge_pairs.acceptor_2_auth_asym_id 
_dssp_struct_bridge_pairs.acceptor_2_pdbx_PDB_ins_code 
_dssp_struct_bridge_pairs.acceptor_2_energy 
_dssp_struct_bridge_pairs.donor_1_label_comp_id 
_dssp_struct_bridge_pairs.donor_1_label_seq_id 
_dssp_struct_bridge_pairs.donor_1_label_asym_id 
_dssp_struct_bridge_pairs.donor_1_auth_seq_id 
_dssp_struct_bridge_pairs.donor_1_auth_asym_id 
_dssp_struct_bridge_pairs.donor_1_pdbx_PDB_ins_code 
_dssp_struct_bridge_pairs.donor_1_energy 
_dssp_struct_bridge_pairs.donor_2_label_comp_id 
_dssp_struct_bridge_pairs.donor_2_label_seq_id 
_dssp_struct_bridge_pairs.donor_2_label_asym_id 
_dssp_struct_bridge_pairs.donor_2_auth_seq_id 
_dssp_struct_bridge_pairs.donor_2_auth_asym_id 
_dssp_struct_bridge_pairs.donor_2_pdbx_PDB_ins_code 
_dssp_struct_bridge_pairs.donor_2_energy 
1   ARG 1   A 1   A ? ?   ?   ? ?   ? ? ?    ?   ?   ? ?   ? ? ?    CYS 171 A 171 A ? -1.6 VAL 3   A 3   A ? -0.5 
2   ILE 2   A 2   A ? THR 125 A 125 A ? -1.3 SER 170 A 170 A ? -0.2 GLY 5   A 5   A ? -1.6 SER 170 A 170 A ? -0.2 
3   VAL 3   A 3   A ? GLY 169 A 169 A ? -2.3 ARG 1   A 1   A ? -0.5 GLY 169 A 169 A ? -1.1 LYS 127 A 127 A ? -0.2 
4   ASN 4   A 4   A ? LYS 126 A 126 A ? -1.4 GLY 168 A 168 A ? -0.2 VAL 3   A 3   A ? -0.3 ASN 6   A 6   A ? -0.2 
5   GLY 5   A 5   A ? ILE 2   A 2   A ? -1.6 THR 125 A 125 A ? -0.2 ARG 7   A 7   A ? -0.4 ALA 139 A 139 A ? -0.3 
6   ASN 6   A 6   A ? GLU 138 A 138 A ? -2.7 ASN 4   A 4   A ? -0.2 GLU 138 A 138 A ? -2.4 LYS 9   A 9   A ? -0.1 
7   ARG 7   A 7   A ? GLY 5   A 5   A ? -0.4 LEU 137 A 137 A ? -0.2 LEU 137 A 137 A ? -0.2 LYS 9   A 9   A ? -0.1 
8   ALA 8   A 8   A ? LEU 136 A 136 A ? -3.0 HIS 55  A 55  A ? -0.1 LEU 136 A 136 A ? -0.1 HIS 11  A 11  A ? -0.1 
9   LYS 9   A 9   A ? ARG 7   A 7   A ? -0.1 PRO 10  A 10  A ? -0.1 SER 12  A 12  A ? -2.4 ARG 13  A 13  A ? -0.3 
10  PRO 10  A 10  A ? ?   ?   ? ?   ? ? ?    ?   ?   ? ?   ? ? ?    LYS 9   A 9   A ? -0.1 HIS 55  A 55  A ? -0.1 
11  HIS 11  A 11  A ? ARG 13  A 13  A ? -0.1 SER 12  A 12  A ? -0.1 LYS 9   A 9   A ? -0.1 HIS 55  A 55  A ? -0.1 
12  SER 12  A 12  A ? LYS 9   A 9   A ? -2.4 ARG 13  A 13  A ? -0.2 HIS 11  A 11  A ? -0.1 TYR 15  A 15  A ? -0.1 
13  ARG 13  A 13  A ? LYS 9   A 9   A ? -0.3 PRO 14  A 14  A ? -0.1 MET 16  A 16  A ? -1.6 SER 12  A 12  A ? -0.2 
14  PRO 14  A 14  A ? ?   ?   ? ?   ? ? ?    ?   ?   ? ?   ? ? ?    SER 103 A 103 A ? -1.2 GLY 53  A 53  A ? -0.3 
15  TYR 15  A 15  A ? ILE 102 A 102 A ? -0.2 LEU 104 A 104 A ? -0.1 LEU 31  A 31  A ? -2.1 ILE 105 A 105 A ? -0.2 
16  MET 16  A 16  A ? ARG 13  A 13  A ? -1.6 PHE 30  A 30  A ? -0.2 GLY 53  A 53  A ? -0.7 SER 18  A 18  A ? -0.4 
17  VAL 17  A 17  A ? GLY 29  A 29  A ? -2.9 VAL 52  A 52  A ? -0.1 GLY 29  A 29  A ? -1.4 ILE 19  A 19  A ? -0.6 
18  SER 18  A 18  A ? VAL 51  A 51  A ? -2.6 MET 16  A 16  A ? -0.4 VAL 51  A 51  A ? -2.7 GLN 20  A 20  A ? -0.5 
19  ILE 19  A 19  A ? CYS 27  A 27  A ? -2.9 VAL 17  A 17  A ? -0.6 ILE 26  A 26  A ? -2.9 CYS 27  A 27  A ? -1.5 
20  GLN 20  A 20  A ? THR 49  A 49  A ? -4.2 SER 18  A 18  A ? -0.5 THR 49  A 49  A ? -2.2 ASN 22  A 22  A ? -0.4 
21  LYS 21  A 21  A ? ASN 24  A 24  A ? -2.8 ILE 19  A 19  A ? -0.3 ASN 24  A 24  A ? -2.1 LEU 48  A 48  A ? -0.1 
22  ASN 22  A 22  A ? GLN 20  A 20  A ? -0.4 LYS 47  A 47  A ? -0.3 LYS 21  A 21  A ? -0.1 HIS 25  A 25  A ? -0.1 
23  SER 23  A 23  A ? ASN 24  A 24  A ? -0.2 GLN 20  A 20  A ? -0.0 HIS 25  A 25  A ? -0.5 ASN 22  A 22  A ? -0.3 
24  ASN 24  A 24  A ? LYS 21  A 21  A ? -2.1 ?   ?   ? ?   ? ? ?    LYS 21  A 21  A ? -2.8 SER 23  A 23  A ? -0.2 
25  HIS 25  A 25  A ? SER 23  A 23  A ? -0.5 GLN 20  A 20  A ? -0.2 GLN 20  A 20  A ? -0.2 GLY 28  A 28  A ? -0.1 
26  ILE 26  A 26  A ? ILE 19  A 19  A ? -2.9 CYS 27  A 27  A ? -0.5 GLY 28  A 28  A ? -0.3 SER 175 A 175 A ? -0.3 
27  CYS 27  A 27  A ? ILE 19  A 19  A ? -1.5 ASP 174 A 174 A ? -0.1 ILE 19  A 19  A ? -2.9 ILE 26  A 26  A ? -0.5 
28  GLY 28  A 28  A ? SER 175 A 175 A ? -3.3 ILE 26  A 26  A ? -0.3 ALA 40  A 40  A ? -0.4 PHE 30  A 30  A ? -0.3 
29  GLY 29  A 29  A ? VAL 17  A 17  A ? -1.4 CYS 27  A 27  A ? -0.2 VAL 17  A 17  A ? -2.9 LEU 31  A 31  A ? -0.3 
30  PHE 30  A 30  A ? LEU 38  A 38  A ? -1.9 GLY 28  A 28  A ? -0.3 LEU 38  A 38  A ? -3.1 ILE 32  A 32  A ? -0.4 
31  LEU 31  A 31  A ? TYR 15  A 15  A ? -2.1 GLY 29  A 29  A ? -0.3 ILE 105 A 105 A ? -2.3 VAL 37  A 37  A ? -0.2 
32  ILE 32  A 32  A ? PHE 36  A 36  A ? -2.1 PHE 30  A 30  A ? -0.4 GLU 34  A 34  A ? -0.2 VAL 37  A 37  A ? -0.2 
33  THR 33  A 33  A ? PHE 36  A 36  A ? -1.4 SER 103 A 103 A ? -0.1 PHE 36  A 36  A ? -0.5 ILE 32  A 32  A ? -0.3 
34  GLU 34  A 34  A ? ILE 32  A 32  A ? -0.2 GLN 35  A 35  A ? -0.2 VAL 96  A 96  A ? -3.6 GLN 94  A 94  A ? -0.1 
35  GLN 35  A 35  A ? LYS 95  A 95  A ? -0.2 PHE 36  A 36  A ? -0.1 LEU 92  A 92  A ? -2.4 VAL 37  A 37  A ? -0.4 
36  PHE 36  A 36  A ? THR 33  A 33  A ? -0.5 LYS 91  A 91  A ? -0.2 ILE 32  A 32  A ? -2.1 THR 33  A 33  A ? -1.4 
37  VAL 37  A 37  A ? LEU 90  A 90  A ? -2.3 GLN 35  A 35  A ? -0.4 LEU 90  A 90  A ? -3.2 THR 39  A 39  A ? -0.4 
38  LEU 38  A 38  A ? PHE 30  A 30  A ? -3.1 PHE 36  A 36  A ? -0.4 PHE 30  A 30  A ? -1.9 ALA 40  A 40  A ? -0.2 
39  THR 39  A 39  A ? MET 88  A 88  A ? -2.8 VAL 37  A 37  A ? -0.4 MET 88  A 88  A ? -3.0 ALA 41  A 41  A ? -0.3 
40  ALA 40  A 40  A ? GLY 28  A 28  A ? -0.4 ILE 87  A 87  A ? -0.2 CYS 43  A 43  A ? -1.5 ILE 87  A 87  A ? -0.2 
41  ALA 41  A 41  A ? THR 39  A 39  A ? -0.3 HIS 42  A 42  A ? -0.3 TRP 44  A 44  A ? -1.5 ALA 40  A 40  A ? -0.1 
42  HIS 42  A 42  A ? CYS 43  A 43  A ? -0.3 LEU 83  A 83  A ? -0.1 ALA 41  A 41  A ? -0.3 SER 175 A 175 A ? -0.1 
43  CYS 43  A 43  A ? ALA 40  A 40  A ? -1.5 GLY 28  A 28  A ? -0.1 HIS 42  A 42  A ? -0.3 ALA 41  A 41  A ? -0.2 
44  TRP 44  A 44  A ? ALA 41  A 41  A ? -1.5 ALA 40  A 40  A ? -0.0 GLU 46  A 46  A ? -0.2 ALA 41  A 41  A ? -0.0 
45  ASN 45  A 45  A ? CYS 43  A 43  A ? -0.0 ?   ?   ? ?   ? ? ?    LYS 47  A 47  A ? -0.4 LEU 48  A 48  A ? -0.2 
46  GLU 46  A 46  A ? TRP 44  A 44  A ? -0.2 LYS 47  A 47  A ? -0.2 ?   ?   ? ?   ? ? ?    ?   ?   ? ?   ? ? ?    
47  LYS 47  A 47  A ? ASN 45  A 45  A ? -0.4 LEU 48  A 48  A ? -0.1 ASN 22  A 22  A ? -0.3 THR 49  A 49  A ? -0.3 
48  LEU 48  A 48  A ? VAL 69  A 69  A ? -0.2 ASN 45  A 45  A ? -0.2 VAL 69  A 69  A ? -2.5 VAL 50  A 50  A ? -0.3 
49  THR 49  A 49  A ? GLN 20  A 20  A ? -2.2 LYS 47  A 47  A ? -0.3 GLN 20  A 20  A ? -4.2 VAL 51  A 51  A ? -0.4 
50  VAL 50  A 50  A ? ILE 67  A 67  A ? -3.0 LEU 48  A 48  A ? -0.3 ILE 67  A 67  A ? -2.7 VAL 52  A 52  A ? -0.5 
51  VAL 51  A 51  A ? SER 18  A 18  A ? -2.7 THR 49  A 49  A ? -0.4 SER 18  A 18  A ? -2.6 GLY 53  A 53  A ? -0.3 
52  VAL 52  A 52  A ? VAL 65  A 65  A ? -2.6 VAL 50  A 50  A ? -0.5 VAL 65  A 65  A ? -2.0 VAL 17  A 17  A ? -0.1 
53  GLY 53  A 53  A ? MET 16  A 16  A ? -0.7 VAL 51  A 51  A ? -0.3 HIS 55  A 55  A ? -0.3 VAL 52  A 52  A ? -0.1 
54  ALA 54  A 54  A ? MET 16  A 16  A ? -0.3 VAL 51  A 51  A ? -0.2 GLY 53  A 53  A ? -0.2 LEU 57  A 57  A ? -0.1 
55  HIS 55  A 55  A ? GLY 53  A 53  A ? -0.3 ASP 56  A 56  A ? -0.3 LEU 136 A 136 A ? -1.9 LEU 57  A 57  A ? -0.4 
56  ASP 56  A 56  A ? TYR 135 A 135 A ? -0.2 LYS 59  A 59  A ? -0.2 LYS 59  A 59  A ? -1.3 GLU 61  A 61  A ? -0.3 
57  LEU 57  A 57  A ? ASN 134 A 134 A ? -2.3 HIS 55  A 55  A ? -0.4 TYR 135 A 135 A ? -0.1 ASP 56  A 56  A ? -0.1 
58  LYS 58  A 58  A ? ASN 134 A 134 A ? -0.2 ASN 60  A 60  A ? -0.0 ASN 60  A 60  A ? -0.4 LEU 57  A 57  A ? -0.3 
59  LYS 59  A 59  A ? ASP 56  A 56  A ? -1.3 ASN 134 A 134 A ? -0.2 GLU 61  A 61  A ? -1.8 ASP 56  A 56  A ? -0.2 
60  ASN 60  A 60  A ? LYS 58  A 58  A ? -0.4 ALA 54  A 54  A ? -0.1 THR 62  A 62  A ? -0.2 LEU 57  A 57  A ? -0.1 
61  GLU 61  A 61  A ? LYS 59  A 59  A ? -1.8 ASP 56  A 56  A ? -0.3 SER 64  A 64  A ? -2.3 GLY 63  A 63  A ? -0.1 
62  THR 62  A 62  A ? GLY 63  A 63  A ? -0.2 ASN 60  A 60  A ? -0.2 GLU 61  A 61  A ? -0.1 VAL 65  A 65  A ? -0.1 
63  GLY 63  A 63  A ? SER 64  A 64  A ? -0.4 GLU 61  A 61  A ? -0.1 VAL 65  A 65  A ? -0.3 THR 62  A 62  A ? -0.2 
64  SER 64  A 64  A ? GLU 61  A 61  A ? -2.3 GLY 53  A 53  A ? -0.1 ARG 66  A 66  A ? -0.4 GLY 63  A 63  A ? -0.4 
65  VAL 65  A 65  A ? VAL 52  A 52  A ? -2.0 GLY 63  A 63  A ? -0.3 VAL 52  A 52  A ? -2.6 ILE 67  A 67  A ? -0.5 
66  ARG 66  A 66  A ? SER 64  A 64  A ? -0.4 VAL 51  A 51  A ? -0.2 ASN 68  A 68  A ? -0.4 VAL 51  A 51  A ? -0.2 
67  ILE 67  A 67  A ? VAL 50  A 50  A ? -2.7 VAL 65  A 65  A ? -0.5 VAL 50  A 50  A ? -3.0 VAL 69  A 69  A ? -0.1 
68  ASN 68  A 68  A ? ARG 66  A 66  A ? -0.4 THR 49  A 49  A ? -0.2 GLU 93  A 93  A ? -2.7 MET 70  A 70  A ? -0.5 
69  VAL 69  A 69  A ? LEU 48  A 48  A ? -2.5 LEU 92  A 92  A ? -0.2 LEU 92  A 92  A ? -0.2 LEU 48  A 48  A ? -0.2 
70  MET 70  A 70  A ? LYS 91  A 91  A ? -3.0 ASN 68  A 68  A ? -0.5 TYR 72  A 72  A ? -0.3 LEU 92  A 92  A ? -0.2 
71  SER 71  A 71  A ? LYS 91  A 91  A ? -1.3 HIS 73  A 73  A ? -0.0 LYS 91  A 91  A ? -2.8 HIS 73  A 73  A ? -0.4 
72  TYR 72  A 72  A ? MET 70  A 70  A ? -0.3 LEU 90  A 90  A ? -0.2 THR 74  A 74  A ? -0.5 LEU 90  A 90  A ? -0.2 
73  HIS 73  A 73  A ? LEU 89  A 89  A ? -2.7 SER 71  A 71  A ? -0.4 LEU 89  A 89  A ? -2.7 SER 71  A 71  A ? -0.0 
74  THR 74  A 74  A ? TYR 72  A 72  A ? -0.5 MET 88  A 88  A ? -0.2 MET 88  A 88  A ? -0.2 LYS 76  A 76  A ? -0.1 
75  PRO 75  A 75  A ? ?   ?   ? ?   ? ? ?    ?   ?   ? ?   ? ? ?    TYR 78  A 78  A ? -2.1 ILE 87  A 87  A ? -0.1 
76  LYS 76  A 76  A ? GLN 77  A 77  A ? -0.3 THR 74  A 74  A ? -0.1 ASN 85  A 85  A ? -0.0 THR 74  A 74  A ? -0.0 
77  GLN 77  A 77  A ? LYS 79  A 79  A ? -0.1 ASN 85  A 85  A ? -0.0 LYS 76  A 76  A ? -0.3 LYS 79  A 79  A ? -0.1 
78  TYR 78  A 78  A ? PRO 75  A 75  A ? -2.1 ASN 85  A 85  A ? -0.1 ASN 80  A 80  A ? -0.4 ASN 85  A 85  A ? -0.2 
79  LYS 79  A 79  A ? LYS 84  A 84  A ? -1.6 GLN 77  A 77  A ? -0.1 LEU 83  A 83  A ? -2.2 LYS 84  A 84  A ? -0.7 
80  ASN 80  A 80  A ? TYR 78  A 78  A ? -0.4 THR 81  A 81  A ? -0.2 LYS 79  A 79  A ? -0.1 TYR 78  A 78  A ? -0.0 
81  THR 81  A 81  A ? THR 82  A 82  A ? -0.2 LEU 83  A 83  A ? -0.1 ASN 80  A 80  A ? -0.2 LYS 79  A 79  A ? -0.0 
82  THR 82  A 82  A ? LYS 79  A 79  A ? -0.1 LYS 84  A 84  A ? -0.1 THR 81  A 81  A ? -0.2 ASN 80  A 80  A ? -0.2 
83  LEU 83  A 83  A ? LYS 79  A 79  A ? -2.2 LYS 84  A 84  A ? -0.2 ASP 86  A 86  A ? -0.8 ASN 85  A 85  A ? -0.3 
84  LYS 84  A 84  A ? LYS 79  A 79  A ? -0.7 ASN 85  A 85  A ? -0.2 LYS 79  A 79  A ? -1.6 LEU 83  A 83  A ? -0.2 
85  ASN 85  A 85  A ? LEU 83  A 83  A ? -0.3 ASP 86  A 86  A ? -0.2 ILE 87  A 87  A ? -2.0 LYS 84  A 84  A ? -0.2 
86  ASP 86  A 86  A ? LEU 83  A 83  A ? -0.8 THR 82  A 82  A ? -0.1 MET 88  A 88  A ? -0.3 THR 206 A 206 A ? -0.2 
87  ILE 87  A 87  A ? ASN 85  A 85  A ? -2.0 ALA 40  A 40  A ? -0.2 LEU 89  A 89  A ? -0.3 ALA 40  A 40  A ? -0.2 
88  MET 88  A 88  A ? THR 39  A 39  A ? -3.0 ASP 86  A 86  A ? -0.3 THR 39  A 39  A ? -2.8 LEU 90  A 90  A ? -0.5 
89  LEU 89  A 89  A ? HIS 73  A 73  A ? -2.7 ILE 87  A 87  A ? -0.3 HIS 73  A 73  A ? -2.7 LYS 91  A 91  A ? -0.5 
90  LEU 90  A 90  A ? VAL 37  A 37  A ? -3.2 MET 88  A 88  A ? -0.5 VAL 37  A 37  A ? -2.3 LEU 92  A 92  A ? -0.6 
91  LYS 91  A 91  A ? SER 71  A 71  A ? -2.8 LEU 89  A 89  A ? -0.5 MET 70  A 70  A ? -3.0 SER 71  A 71  A ? -1.3 
92  LEU 92  A 92  A ? GLN 35  A 35  A ? -2.4 LEU 90  A 90  A ? -0.6 VAL 69  A 69  A ? -0.2 ASN 68  A 68  A ? -0.1 
93  GLU 93  A 93  A ? ASN 68  A 68  A ? -2.7 LYS 91  A 91  A ? -0.2 LYS 95  A 95  A ? -0.3 LEU 92  A 92  A ? -0.1 
94  GLN 94  A 94  A ? ASN 68  A 68  A ? -0.3 GLU 34  A 34  A ? -0.1 VAL 96  A 96  A ? -0.2 GLU 93  A 93  A ? -0.1 
95  LYS 95  A 95  A ? GLU 93  A 93  A ? -0.3 VAL 96  A 96  A ? -0.1 LYS 97  A 97  A ? -0.3 GLN 35  A 35  A ? -0.2 
96  VAL 96  A 96  A ? GLU 34  A 34  A ? -3.6 GLN 94  A 94  A ? -0.2 LEU 98  A 98  A ? -0.7 LYS 95  A 95  A ? -0.1 
97  LYS 97  A 97  A ? LYS 95  A 95  A ? -0.3 SER 103 A 103 A ? -0.0 ILE 102 A 102 A ? -0.1 SER 99  A 99  A ? -0.1 
98  LEU 98  A 98  A ? VAL 96  A 96  A ? -0.7 ASN 101 A 101 A ? -0.1 LYS 100 A 100 A ? -0.2 SER 103 A 103 A ? -0.2 
99  SER 99  A 99  A ? ILE 102 A 102 A ? -2.1 PRO 14  A 14  A ? -0.1 ILE 102 A 102 A ? -0.2 GLY 53  A 53  A ? -0.0 
100 LYS 100 A 100 A ? LEU 98  A 98  A ? -0.2 ASN 101 A 101 A ? -0.2 SER 103 A 103 A ? -0.1 LEU 98  A 98  A ? -0.1 
101 ASN 101 A 101 A ? ILE 102 A 102 A ? -0.2 GLY 63  A 63  A ? -0.1 SER 103 A 103 A ? -0.5 GLY 53  A 53  A ? -0.2 
102 ILE 102 A 102 A ? SER 99  A 99  A ? -0.2 VAL 52  A 52  A ? -0.1 SER 99  A 99  A ? -2.1 LEU 104 A 104 A ? -0.3 
103 SER 103 A 103 A ? PRO 14  A 14  A ? -1.2 ASN 101 A 101 A ? -0.5 LEU 31  A 31  A ? -0.3 ILE 105 A 105 A ? -0.2 
104 LEU 104 A 104 A ? ILE 102 A 102 A ? -0.3 ILE 32  A 32  A ? -0.1 SER 106 A 106 A ? -0.4 ILE 32  A 32  A ? -0.2 
105 ILE 105 A 105 A ? LEU 31  A 31  A ? -2.3 SER 103 A 103 A ? -0.2 THR 184 A 184 A ? -0.1 ILE 107 A 107 A ? -0.1 
106 SER 106 A 106 A ? ASN 183 A 183 A ? -1.2 LEU 104 A 104 A ? -0.4 ALA 185 A 185 A ? -3.2 LYS 109 A 109 A ? -0.0 
107 ILE 107 A 107 A ? THR 184 A 184 A ? -0.2 ILE 32  A 32  A ? -0.1 VAL 186 A 186 A ? -0.2 SER 106 A 106 A ? -0.0 
108 PRO 108 A 108 A ? ?   ?   ? ?   ? ? ?    ?   ?   ? ?   ? ? ?    VAL 111 A 111 A ? -0.1 ILE 107 A 107 A ? -0.1 
109 LYS 109 A 109 A ? LYS 110 A 110 A ? -0.1 VAL 111 A 111 A ? -0.1 VAL 111 A 111 A ? -0.3 LEU 212 A 212 A ? -0.0 
110 LYS 110 A 110 A ? ?   ?   ? ?   ? ? ?    ?   ?   ? ?   ? ? ?    ILE 112 A 112 A ? -0.2 SER 209 A 209 A ? -0.1 
111 VAL 111 A 111 A ? LYS 109 A 109 A ? -0.3 PRO 108 A 108 A ? -0.1 ASN 113 A 113 A ? -0.4 LYS 109 A 109 A ? -0.1 
112 ILE 112 A 112 A ? LYS 110 A 110 A ? -0.2 VAL 186 A 186 A ? -0.1 ALA 114 A 114 A ? -0.2 VAL 111 A 111 A ? -0.1 
113 ASN 113 A 113 A ? VAL 111 A 111 A ? -0.4 ALA 114 A 114 A ? -0.1 THR 116 A 116 A ? -1.4 ILE 143 A 143 A ? -0.2 
114 ALA 114 A 114 A ? GLY 115 A 115 A ? -0.2 ILE 112 A 112 A ? -0.2 MET 144 A 144 A ? -0.2 ASN 113 A 113 A ? -0.1 
115 GLY 115 A 115 A ? ILE 143 A 143 A ? -3.1 THR 116 A 116 A ? -0.3 ALA 114 A 114 A ? -0.2 SER 117 A 117 A ? -0.2 
116 THR 116 A 116 A ? ASN 113 A 113 A ? -1.4 SER 117 A 117 A ? -0.1 ILE 143 A 143 A ? -2.2 GLY 115 A 115 A ? -0.3 
117 SER 117 A 117 A ? GLY 115 A 115 A ? -0.2 GLU 142 A 142 A ? -0.2 GLY 182 A 182 A ? -0.3 SER 119 A 119 A ? -0.2 
118 CYS 118 A 118 A ? VAL 141 A 141 A ? -3.5 THR 116 A 116 A ? -0.3 VAL 141 A 141 A ? -2.7 VAL 120 A 120 A ? -0.3 
119 SER 119 A 119 A ? VAL 180 A 180 A ? -3.0 SER 117 A 117 A ? -0.2 VAL 180 A 180 A ? -3.6 ALA 121 A 121 A ? -0.4 
120 VAL 120 A 120 A ? ALA 139 A 139 A ? -2.4 CYS 118 A 118 A ? -0.3 ALA 139 A 139 A ? -2.2 GLY 122 A 122 A ? -0.4 
121 ALA 121 A 121 A ? PRO 178 A 178 A ? -0.7 SER 119 A 119 A ? -0.4 TRP 123 A 123 A ? -0.3 GLU 138 A 138 A ? -0.2 
122 GLY 122 A 122 A ? LEU 137 A 137 A ? -2.2 VAL 120 A 120 A ? -0.4 LEU 137 A 137 A ? -3.3 ASP 174 A 174 A ? -0.1 
123 TRP 123 A 123 A ? ALA 121 A 121 A ? -0.3 GLY 173 A 173 A ? -0.3 SER 133 A 133 A ? -0.3 LEU 136 A 136 A ? -0.1 
124 GLY 124 A 124 A ? THR 132 A 132 A ? -0.2 THR 125 A 125 A ? -0.2 SER 133 A 133 A ? -1.3 LYS 126 A 126 A ? -0.2 
125 THR 125 A 125 A ? LYS 172 A 172 A ? -0.3 THR 132 A 132 A ? -0.2 ILE 2   A 2   A ? -1.3 GLY 5   A 5   A ? -0.2 
126 LYS 126 A 126 A ? PRO 131 A 131 A ? -0.4 GLY 124 A 124 A ? -0.2 ASN 4   A 4   A ? -1.4 THR 128 A 128 A ? -0.3 
127 LYS 127 A 127 A ? PRO 131 A 131 A ? -0.2 VAL 3   A 3   A ? -0.2 GLY 130 A 130 A ? -2.1 ASP 129 A 129 A ? -0.3 
128 THR 128 A 128 A ? LYS 126 A 126 A ? -0.3 ASP 129 A 129 A ? -0.3 ALA 195 A 195 A ? -0.1 LYS 126 A 126 A ? -0.0 
129 ASP 129 A 129 A ? LYS 127 A 127 A ? -0.3 GLY 130 A 130 A ? -0.2 THR 128 A 128 A ? -0.3 THR 132 A 132 A ? -0.1 
130 GLY 130 A 130 A ? LYS 127 A 127 A ? -2.1 PRO 131 A 131 A ? -0.1 ASP 129 A 129 A ? -0.2 SER 133 A 133 A ? -0.1 
131 PRO 131 A 131 A ? ?   ?   ? ?   ? ? ?    ?   ?   ? ?   ? ? ?    LYS 126 A 126 A ? -0.4 LYS 127 A 127 A ? -0.2 
132 THR 132 A 132 A ? THR 125 A 125 A ? -0.1 SER 133 A 133 A ? -0.1 ASN 134 A 134 A ? -0.4 THR 125 A 125 A ? -0.2 
133 SER 133 A 133 A ? GLY 124 A 124 A ? -1.3 TRP 123 A 123 A ? -0.3 LEU 137 A 137 A ? -0.1 LEU 57  A 57  A ? -0.1 
134 ASN 134 A 134 A ? THR 132 A 132 A ? -0.4 LEU 136 A 136 A ? -0.1 LEU 57  A 57  A ? -2.3 LEU 136 A 136 A ? -0.3 
135 TYR 135 A 135 A ? ASP 56  A 56  A ? -0.2 GLY 124 A 124 A ? -0.1 LEU 137 A 137 A ? -0.3 ASP 56  A 56  A ? -0.2 
136 LEU 136 A 136 A ? HIS 55  A 55  A ? -1.9 ASN 134 A 134 A ? -0.3 ALA 8   A 8   A ? -3.0 GLU 138 A 138 A ? -0.3 
137 LEU 137 A 137 A ? GLY 122 A 122 A ? -3.3 TYR 135 A 135 A ? -0.3 GLY 122 A 122 A ? -2.2 ALA 139 A 139 A ? -0.3 
138 GLU 138 A 138 A ? ASN 6   A 6   A ? -2.4 LEU 136 A 136 A ? -0.3 ASN 6   A 6   A ? -2.7 LYS 140 A 140 A ? -0.3 
139 ALA 139 A 139 A ? VAL 120 A 120 A ? -2.2 LEU 137 A 137 A ? -0.3 VAL 120 A 120 A ? -2.4 VAL 141 A 141 A ? -0.4 
140 LYS 140 A 140 A ? GLU 138 A 138 A ? -0.3 SER 119 A 119 A ? -0.2 GLY 168 A 168 A ? -0.4 LEU 167 A 167 A ? -0.3 
141 VAL 141 A 141 A ? CYS 118 A 118 A ? -2.7 ALA 139 A 139 A ? -0.4 CYS 118 A 118 A ? -3.5 ILE 143 A 143 A ? -0.4 
142 GLU 142 A 142 A ? HIS 165 A 165 A ? -2.6 LYS 140 A 140 A ? -0.3 HIS 165 A 165 A ? -2.5 MET 144 A 144 A ? -0.3 
143 ILE 143 A 143 A ? THR 116 A 116 A ? -2.2 VAL 141 A 141 A ? -0.4 GLY 115 A 115 A ? -3.1 THR 164 A 164 A ? -0.2 
144 MET 144 A 144 A ? CYS 163 A 163 A ? -3.3 GLU 142 A 142 A ? -0.3 CYS 163 A 163 A ? -0.5 ASN 146 A 146 A ? -0.1 
145 GLU 145 A 145 A ? ILE 143 A 143 A ? -0.2 ASN 146 A 146 A ? -0.1 CYS 149 A 149 A ? -2.0 LYS 148 A 148 A ? -0.3 
146 ASN 146 A 146 A ? LYS 147 A 147 A ? -0.2 LYS 148 A 148 A ? -0.2 GLN 150 A 150 A ? -2.8 LYS 151 A 151 A ? -0.2 
147 LYS 147 A 147 A ? LYS 148 A 148 A ? -0.2 CYS 149 A 149 A ? -0.2 LYS 151 A 151 A ? -1.5 ASN 146 A 146 A ? -0.2 
148 LYS 148 A 148 A ? GLU 145 A 145 A ? -0.3 GLN 150 A 150 A ? -0.2 LEU 152 A 152 A ? -1.0 LYS 147 A 147 A ? -0.2 
149 CYS 149 A 149 A ? GLU 145 A 145 A ? -2.0 GLN 150 A 150 A ? -0.2 TRP 153 A 153 A ? -2.0 LEU 152 A 152 A ? -0.5 
150 GLN 150 A 150 A ? ASN 146 A 146 A ? -2.8 LYS 151 A 151 A ? -0.2 TYR 156 A 156 A ? -0.2 CYS 149 A 149 A ? -0.2 
151 LYS 151 A 151 A ? LYS 147 A 147 A ? -1.5 LEU 152 A 152 A ? -0.2 GLN 150 A 150 A ? -0.2 CYS 149 A 149 A ? -0.2 
152 LEU 152 A 152 A ? LYS 148 A 148 A ? -1.0 CYS 149 A 149 A ? -0.5 ASN 154 A 154 A ? -0.4 GLN 150 A 150 A ? -0.2 
153 TRP 153 A 153 A ? CYS 149 A 149 A ? -2.0 ASN 154 A 154 A ? -0.1 TYR 156 A 156 A ? -0.6 LEU 152 A 152 A ? -0.2 
154 ASN 154 A 154 A ? LEU 152 A 152 A ? -0.4 LYS 155 A 155 A ? -0.2 TRP 153 A 153 A ? -0.1 GLN 150 A 150 A ? -0.0 
155 LYS 155 A 155 A ? SER 157 A 157 A ? -0.1 THR 82  A 82  A ? -0.0 SER 157 A 157 A ? -0.3 ASN 154 A 154 A ? -0.2 
156 TYR 156 A 156 A ? TRP 153 A 153 A ? -0.6 GLN 150 A 150 A ? -0.2 VAL 158 A 158 A ? -0.6 LYS 84  A 84  A ? -0.0 
157 SER 157 A 157 A ? LYS 155 A 155 A ? -0.3 VAL 158 A 158 A ? -0.1 MET 161 A 161 A ? -2.3 LYS 160 A 160 A ? -1.1 
158 VAL 158 A 158 A ? TYR 156 A 156 A ? -0.6 SER 159 A 159 A ? -0.3 SER 157 A 157 A ? -0.1 ASN 146 A 146 A ? -0.0 
159 SER 159 A 159 A ? LYS 160 A 160 A ? -0.2 ALA 210 A 210 A ? -0.0 VAL 158 A 158 A ? -0.3 MET 162 A 162 A ? -0.0 
160 LYS 160 A 160 A ? SER 157 A 157 A ? -1.1 MET 161 A 161 A ? -0.1 LYS 207 A 207 A ? -2.8 MET 162 A 162 A ? -0.3 
161 MET 161 A 161 A ? SER 157 A 157 A ? -2.3 THR 206 A 206 A ? -0.2 CYS 163 A 163 A ? -0.3 THR 206 A 206 A ? -0.2 
162 MET 162 A 162 A ? TYR 205 A 205 A ? -2.2 LYS 160 A 160 A ? -0.3 TYR 205 A 205 A ? -3.1 THR 164 A 164 A ? -0.3 
163 CYS 163 A 163 A ? MET 144 A 144 A ? -0.5 MET 161 A 161 A ? -0.3 MET 144 A 144 A ? -3.3 HIS 165 A 165 A ? -0.4 
164 THR 164 A 164 A ? ASN 203 A 203 A ? -2.1 MET 162 A 162 A ? -0.3 ASN 203 A 203 A ? -1.0 GLY 166 A 166 A ? -0.3 
165 HIS 165 A 165 A ? GLU 142 A 142 A ? -2.5 CYS 163 A 163 A ? -0.4 GLU 142 A 142 A ? -2.6 LEU 167 A 167 A ? -0.3 
166 GLY 166 A 166 A ? THR 164 A 164 A ? -0.3 VAL 141 A 141 A ? -0.2 VAL 141 A 141 A ? -0.1 THR 164 A 164 A ? -0.0 
167 LEU 167 A 167 A ? LYS 140 A 140 A ? -0.3 HIS 165 A 165 A ? -0.3 GLY 169 A 169 A ? -0.2 VAL 141 A 141 A ? -0.1 
168 GLY 168 A 168 A ? LYS 140 A 140 A ? -0.4 SER 198 A 198 A ? -0.0 SER 170 A 170 A ? -0.3 ASN 4   A 4   A ? -0.2 
169 GLY 169 A 169 A ? VAL 3   A 3   A ? -1.1 LEU 167 A 167 A ? -0.2 VAL 3   A 3   A ? -2.3 CYS 171 A 171 A ? -0.3 
170 SER 170 A 170 A ? GLY 168 A 168 A ? -0.3 ILE 2   A 2   A ? -0.2 LYS 172 A 172 A ? -0.2 ILE 2   A 2   A ? -0.2 
171 CYS 171 A 171 A ? ARG 1   A 1   A ? -1.6 GLY 169 A 169 A ? -0.3 ASP 174 A 174 A ? -2.6 SER 175 A 175 A ? -0.2 
172 LYS 172 A 172 A ? GLY 173 A 173 A ? -0.3 SER 170 A 170 A ? -0.2 THR 125 A 125 A ? -0.3 CYS 171 A 171 A ? -0.1 
173 GLY 173 A 173 A ? ILE 26  A 26  A ? -0.3 GLY 124 A 124 A ? -0.1 TRP 123 A 123 A ? -0.3 LYS 172 A 172 A ? -0.3 
174 ASP 174 A 174 A ? CYS 171 A 171 A ? -2.6 CYS 27  A 27  A ? -0.2 GLY 177 A 177 A ? -2.3 THR 189 A 189 A ? -0.2 
175 SER 175 A 175 A ? ILE 26  A 26  A ? -0.3 GLY 176 A 176 A ? -0.3 GLY 28  A 28  A ? -3.3 SER 190 A 190 A ? -0.2 
176 GLY 176 A 176 A ? THR 189 A 189 A ? -2.5 GLY 177 A 177 A ? -0.3 SER 175 A 175 A ? -0.3 PHE 30  A 30  A ? -0.1 
177 GLY 177 A 177 A ? ASP 174 A 174 A ? -2.3 VAL 188 A 188 A ? -0.1 THR 189 A 189 A ? -3.0 GLY 176 A 176 A ? -0.3 
178 PRO 178 A 178 A ? ?   ?   ? ?   ? ? ?    ?   ?   ? ?   ? ? ?    ALA 121 A 121 A ? -0.7 VAL 180 A 180 A ? -0.7 
179 LEU 179 A 179 A ? GLY 187 A 187 A ? -2.4 GLY 177 A 177 A ? -0.2 VAL 186 A 186 A ? -3.1 GLY 187 A 187 A ? -1.2 
180 VAL 180 A 180 A ? SER 119 A 119 A ? -3.6 PRO 178 A 178 A ? -0.7 SER 119 A 119 A ? -3.0 GLY 182 A 182 A ? -0.6 
181 CYS 181 A 181 A ? THR 184 A 184 A ? -2.6 LEU 179 A 179 A ? -0.5 THR 184 A 184 A ? -1.2 ASN 183 A 183 A ? -0.6 
182 GLY 182 A 182 A ? VAL 180 A 180 A ? -0.6 SER 117 A 117 A ? -0.3 SER 119 A 119 A ? -0.0 VAL 180 A 180 A ? -0.0 
183 ASN 183 A 183 A ? CYS 181 A 181 A ? -0.6 VAL 180 A 180 A ? -0.0 SER 106 A 106 A ? -1.2 ALA 185 A 185 A ? -0.4 
184 THR 184 A 184 A ? CYS 181 A 181 A ? -1.2 ILE 105 A 105 A ? -0.1 CYS 181 A 181 A ? -2.6 VAL 186 A 186 A ? -0.7 
185 ALA 185 A 185 A ? SER 106 A 106 A ? -3.2 ASN 183 A 183 A ? -0.4 VAL 180 A 180 A ? -0.2 VAL 188 A 188 A ? -0.1 
186 VAL 186 A 186 A ? LEU 179 A 179 A ? -3.1 THR 184 A 184 A ? -0.7 ILE 208 A 208 A ? -1.6 SER 209 A 209 A ? -0.5 
187 GLY 187 A 187 A ? LEU 179 A 179 A ? -1.2 LYS 207 A 207 A ? -0.2 LEU 179 A 179 A ? -2.4 THR 189 A 189 A ? -0.5 
188 VAL 188 A 188 A ? THR 206 A 206 A ? -1.8 VAL 186 A 186 A ? -0.3 THR 206 A 206 A ? -2.9 SER 190 A 190 A ? -0.1 
189 THR 189 A 189 A ? GLY 177 A 177 A ? -3.0 GLY 187 A 187 A ? -0.5 GLY 176 A 176 A ? -2.5 TYR 205 A 205 A ? -0.2 
190 SER 190 A 190 A ? VAL 204 A 204 A ? -2.2 PHE 191 A 191 A ? -0.4 GLY 192 A 192 A ? -0.3 TYR 205 A 205 A ? -0.2 
191 PHE 191 A 191 A ? VAL 204 A 204 A ? -1.0 LEU 83  A 83  A ? -0.0 VAL 204 A 204 A ? -3.0 SER 190 A 190 A ? -0.4 
192 GLY 192 A 192 A ? SER 190 A 190 A ? -0.3 ASN 203 A 203 A ? -0.2 ASN 203 A 203 A ? -0.2 ASN 197 A 197 A ? -0.1 
193 ASN 193 A 193 A ? LEU 201 A 201 A ? -0.6 PHE 191 A 191 A ? -0.3 CYS 196 A 196 A ? -3.4 SER 198 A 198 A ? -0.1 
194 PRO 194 A 194 A ? ?   ?   ? ?   ? ? ?    ?   ?   ? ?   ? ? ?    LYS 172 A 172 A ? -0.2 ASN 193 A 193 A ? -0.1 
195 ALA 195 A 195 A ? CYS 196 A 196 A ? -0.1 THR 128 A 128 A ? -0.1 ASN 197 A 197 A ? -1.6 THR 128 A 128 A ? -0.1 
196 CYS 196 A 196 A ? ASN 193 A 193 A ? -3.4 ASN 197 A 197 A ? -0.1 VAL 3   A 3   A ? -0.2 ALA 195 A 195 A ? -0.1 
197 ASN 197 A 197 A ? ALA 195 A 195 A ? -1.6 GLY 169 A 169 A ? -0.1 CYS 196 A 196 A ? -0.1 GLY 169 A 169 A ? -0.1 
198 SER 198 A 198 A ? LEU 201 A 201 A ? -0.6 PRO 199 A 199 A ? -0.1 LEU 201 A 201 A ? -0.1 ASN 193 A 193 A ? -0.1 
199 PRO 199 A 199 A ? ?   ?   ? ?   ? ? ?    ?   ?   ? ?   ? ? ?    SER 198 A 198 A ? -0.1 LEU 167 A 167 A ? -0.0 
200 SER 200 A 200 A ? LEU 201 A 201 A ? -0.3 PRO 202 A 202 A ? -0.0 SER 198 A 198 A ? -0.0 ?   ?   ? ?   ? ? ?    
201 LEU 201 A 201 A ? SER 198 A 198 A ? -0.1 TRP 153 A 153 A ? -0.0 SER 198 A 198 A ? -0.6 ASN 193 A 193 A ? -0.6 
202 PRO 202 A 202 A ? ?   ?   ? ?   ? ? ?    ?   ?   ? ?   ? ? ?    VAL 204 A 204 A ? -0.2 HIS 165 A 165 A ? -0.2 
203 ASN 203 A 203 A ? THR 164 A 164 A ? -1.0 GLY 192 A 192 A ? -0.2 THR 164 A 164 A ? -2.1 TYR 205 A 205 A ? -0.4 
204 VAL 204 A 204 A ? PHE 191 A 191 A ? -3.0 PRO 202 A 202 A ? -0.2 SER 190 A 190 A ? -2.2 PHE 191 A 191 A ? -1.0 
205 TYR 205 A 205 A ? MET 162 A 162 A ? -3.1 ASN 203 A 203 A ? -0.4 MET 162 A 162 A ? -2.2 LYS 207 A 207 A ? -0.4 
206 THR 206 A 206 A ? VAL 188 A 188 A ? -2.9 VAL 204 A 204 A ? -0.3 VAL 188 A 188 A ? -1.8 ILE 208 A 208 A ? -0.5 
207 LYS 207 A 207 A ? LYS 160 A 160 A ? -2.8 TYR 205 A 205 A ? -0.4 ALA 210 A 210 A ? -0.7 TYR 211 A 211 A ? -0.2 
208 ILE 208 A 208 A ? VAL 186 A 186 A ? -1.6 THR 206 A 206 A ? -0.5 TYR 211 A 211 A ? -2.6 ILE 215 A 215 A ? -0.2 
209 SER 209 A 209 A ? VAL 186 A 186 A ? -0.5 ALA 210 A 210 A ? -0.3 LEU 212 A 212 A ? -1.0 ASP 213 A 213 A ? -0.3 
210 ALA 210 A 210 A ? LYS 207 A 207 A ? -0.7 TYR 211 A 211 A ? -0.2 SER 209 A 209 A ? -0.3 ILE 208 A 208 A ? -0.2 
211 TYR 211 A 211 A ? ILE 208 A 208 A ? -2.6 LYS 207 A 207 A ? -0.2 ILE 215 A 215 A ? -2.7 ALA 210 A 210 A ? -0.2 
212 LEU 212 A 212 A ? SER 209 A 209 A ? -1.0 ASP 213 A 213 A ? -0.2 LYS 216 A 216 A ? -2.7 LYS 217 A 217 A ? -0.2 
213 ASP 213 A 213 A ? SER 209 A 209 A ? -0.3 TRP 214 A 214 A ? -0.2 LYS 217 A 217 A ? -2.1 LEU 212 A 212 A ? -0.2 
214 TRP 214 A 214 A ? LYS 216 A 216 A ? -0.2 ILE 215 A 215 A ? -0.2 ILE 218 A 218 A ? -1.9 LEU 212 A 212 A ? -0.2 
215 ILE 215 A 215 A ? TYR 211 A 211 A ? -2.7 LYS 216 A 216 A ? -0.2 ILE 219 A 219 A ? -2.3 ARG 220 A 220 A ? -0.2 
216 LYS 216 A 216 A ? LEU 212 A 212 A ? -2.7 LYS 217 A 217 A ? -0.2 ARG 220 A 220 A ? -2.2 ILE 215 A 215 A ? -0.2 
217 LYS 217 A 217 A ? ASP 213 A 213 A ? -2.1 LEU 212 A 212 A ? -0.2 LYS 221 A 221 A ? -1.0 LYS 216 A 216 A ? -0.2 
218 ILE 218 A 218 A ? TRP 214 A 214 A ? -1.9 ARG 220 A 220 A ? -0.2 LYS 221 A 221 A ? -0.6 PHE 222 A 222 A ? -0.5 
219 ILE 219 A 219 A ? ILE 215 A 215 A ? -2.3 ARG 220 A 220 A ? -0.2 PHE 222 A 222 A ? -1.5 LYS 217 A 217 A ? -0.2 
220 ARG 220 A 220 A ? LYS 216 A 216 A ? -2.2 LYS 221 A 221 A ? -0.3 ILE 219 A 219 A ? -0.2 ILE 218 A 218 A ? -0.2 
221 LYS 221 A 221 A ? LYS 217 A 217 A ? -1.0 ILE 218 A 218 A ? -0.6 ARG 220 A 220 A ? -0.3 ILE 219 A 219 A ? -0.2 
222 PHE 222 A 222 A ? ILE 219 A 219 A ? -1.5 ILE 218 A 218 A ? -0.5 ARG 220 A 220 A ? -0.2 LYS 221 A 221 A ? -0.2 
# 
loop_
_dssp_statistics_histogram.entry_id 
_dssp_statistics_histogram.type 
_dssp_statistics_histogram.1 
_dssp_statistics_histogram.2 
_dssp_statistics_histogram.3 
_dssp_statistics_histogram.4 
_dssp_statistics_histogram.5 
_dssp_statistics_histogram.6 
_dssp_statistics_histogram.7 
_dssp_statistics_histogram.8 
_dssp_statistics_histogram.9 
_dssp_statistics_histogram.10 
_dssp_statistics_histogram.11 
_dssp_statistics_histogram.12 
_dssp_statistics_histogram.13 
_dssp_statistics_histogram.14 
_dssp_statistics_histogram.15 
_dssp_statistics_histogram.16 
_dssp_statistics_histogram.17 
_dssp_statistics_histogram.18 
_dssp_statistics_histogram.19 
_dssp_statistics_histogram.20 
_dssp_statistics_histogram.21 
_dssp_statistics_histogram.22 
_dssp_statistics_histogram.23 
_dssp_statistics_histogram.24 
_dssp_statistics_histogram.25 
_dssp_statistics_histogram.26 
_dssp_statistics_histogram.27 
_dssp_statistics_histogram.28 
_dssp_statistics_histogram.29 
_dssp_statistics_histogram.30 
Danio_rerio_GeneID=100034628_isoform=X2 residues_per_alpha_helix        0 0 0 0 0 0 1 0 1 0 0 0 0 0 0 0 0 0 0 0 0 0 0 0 0 0 0 0 0 0 
Danio_rerio_GeneID=100034628_isoform=X2 parallel_bridges_per_ladder     1 0 0 0 0 0 0 0 0 0 0 0 0 0 0 0 0 0 0 0 0 0 0 0 0 0 0 0 0 0 
Danio_rerio_GeneID=100034628_isoform=X2 antiparallel_bridges_per_ladder 2 5 0 7 0 2 0 0 0 0 0 0 0 0 0 0 0 0 0 0 0 0 0 0 0 0 0 0 0 0 
Danio_rerio_GeneID=100034628_isoform=X2 ladders_per_sheet               1 0 0 0 0 1 0 1 0 0 0 0 0 0 0 0 0 0 0 0 0 0 0 0 0 0 0 0 0 0 
# 
loop_
_dssp_statistics_hbond.entry_id 
_dssp_statistics_hbond.type 
_dssp_statistics_hbond.count 
_dssp_statistics_hbond.count_per_100 
Danio_rerio_GeneID=100034628_isoform=X2 O(I)-->H-N(J)          140 63.1 
Danio_rerio_GeneID=100034628_isoform=X2 'PARALLEL BRIDGES'     2   0.9  
Danio_rerio_GeneID=100034628_isoform=X2 'ANTIPARALLEL BRIDGES' 70  31.5 
Danio_rerio_GeneID=100034628_isoform=X2 O(I)-->H-N(I-5)        1   0.5  
Danio_rerio_GeneID=100034628_isoform=X2 O(I)-->H-N(I-4)        1   0.5  
Danio_rerio_GeneID=100034628_isoform=X2 O(I)-->H-N(I-3)        5   2.3  
Danio_rerio_GeneID=100034628_isoform=X2 O(I)-->H-N(I-2)        0   0.0  
Danio_rerio_GeneID=100034628_isoform=X2 O(I)-->H-N(I-1)        0   0.0  
Danio_rerio_GeneID=100034628_isoform=X2 O(I)-->H-N(I+0)        0   0.0  
Danio_rerio_GeneID=100034628_isoform=X2 O(I)-->H-N(I+1)        0   0.0  
Danio_rerio_GeneID=100034628_isoform=X2 O(I)-->H-N(I+2)        17  7.7  
Danio_rerio_GeneID=100034628_isoform=X2 O(I)-->H-N(I+3)        24  10.8 
Danio_rerio_GeneID=100034628_isoform=X2 O(I)-->H-N(I+4)        14  6.3  
Danio_rerio_GeneID=100034628_isoform=X2 O(I)-->H-N(I+5)        1   0.5  
# 
_dssp_statistics.entry_id                       Danio_rerio_GeneID=100034628_isoform=X2 
_dssp_statistics.nr_of_residues                 222 
_dssp_statistics.nr_of_chains                   1 
_dssp_statistics.nr_of_ss_bridges_total         0 
_dssp_statistics.nr_of_ss_bridges_intra_chain   0 
_dssp_statistics.nr_of_ss_bridges_inter_chain   0 
# 
loop_
_chem_comp.id 
_chem_comp.type 
_chem_comp.mon_nstd_flag 
_chem_comp.name 
_chem_comp.formula 
_chem_comp.formula_weight 
ALA 'L-PEPTIDE LINKING' y ALANINE         'C3 H7 N O2'     89.093 
ARG 'L-PEPTIDE LINKING' y ARGININE        'C6 H15 N4 O2'  175.209 
ASN 'L-PEPTIDE LINKING' y ASPARAGINE      'C4 H8 N2 O3'   132.118 
ASP 'L-PEPTIDE LINKING' y 'ASPARTIC ACID' 'C4 H7 N O4'    133.103 
CYS 'L-PEPTIDE LINKING' y CYSTEINE        'C3 H7 N O2 S'  121.158 
GLN 'L-PEPTIDE LINKING' y GLUTAMINE       'C5 H10 N2 O3'  146.144 
GLU 'L-PEPTIDE LINKING' y 'GLUTAMIC ACID' 'C5 H9 N O4'    147.129 
GLY 'PEPTIDE LINKING'   y GLYCINE         'C2 H5 N O2'     75.067 
HIS 'L-PEPTIDE LINKING' y HISTIDINE       'C6 H10 N3 O2'  156.162 
ILE 'L-PEPTIDE LINKING' y ISOLEUCINE      'C6 H13 N O2'   131.173 
LEU 'L-PEPTIDE LINKING' y LEUCINE         'C6 H13 N O2'   131.173 
LYS 'L-PEPTIDE LINKING' y LYSINE          'C6 H15 N2 O2'  147.195 
MET 'L-PEPTIDE LINKING' y METHIONINE      'C5 H11 N O2 S' 149.211 
PHE 'L-PEPTIDE LINKING' y PHENYLALANINE   'C9 H11 N O2'   165.189 
PRO 'L-PEPTIDE LINKING' y PROLINE         'C5 H9 N O2'     115.13 
SER 'L-PEPTIDE LINKING' y SERINE          'C3 H7 N O3'    105.093 
THR 'L-PEPTIDE LINKING' y THREONINE       'C4 H9 N O3'    119.119 
TRP 'L-PEPTIDE LINKING' y TRYPTOPHAN      'C11 H12 N2 O2' 204.225 
TYR 'L-PEPTIDE LINKING' y TYROSINE        'C9 H11 N O3'   181.189 
VAL 'L-PEPTIDE LINKING' y VALINE          'C5 H11 N O2'   117.146 
# 
loop_
_atom_type.symbol 
N 
C 
O 
S 
# 
loop_
_entity_poly_seq.entity_id 
_entity_poly_seq.num 
_entity_poly_seq.mon_id 
_entity_poly_seq.hetero 
1   1 ARG n 
1   2 ILE n 
1   3 VAL n 
1   4 ASN n 
1   5 GLY n 
1   6 ASN n 
1   7 ARG n 
1   8 ALA n 
1   9 LYS n 
1  10 PRO n 
1  11 HIS n 
1  12 SER n 
1  13 ARG n 
1  14 PRO n 
1  15 TYR n 
1  16 MET n 
1  17 VAL n 
1  18 SER n 
1  19 ILE n 
1  20 GLN n 
1  21 LYS n 
1  22 ASN n 
1  23 SER n 
1  24 ASN n 
1  25 HIS n 
1  26 ILE n 
1  27 CYS n 
1  28 GLY n 
1  29 GLY n 
1  30 PHE n 
1  31 LEU n 
1  32 ILE n 
1  33 THR n 
1  34 GLU n 
1  35 GLN n 
1  36 PHE n 
1  37 VAL n 
1  38 LEU n 
1  39 THR n 
1  40 ALA n 
1  41 ALA n 
1  42 HIS n 
1  43 CYS n 
1  44 TRP n 
1  45 ASN n 
1  46 GLU n 
1  47 LYS n 
1  48 LEU n 
1  49 THR n 
1  50 VAL n 
1  51 VAL n 
1  52 VAL n 
1  53 GLY n 
1  54 ALA n 
1  55 HIS n 
1  56 ASP n 
1  57 LEU n 
1  58 LYS n 
1  59 LYS n 
1  60 ASN n 
1  61 GLU n 
1  62 THR n 
1  63 GLY n 
1  64 SER n 
1  65 VAL n 
1  66 ARG n 
1  67 ILE n 
1  68 ASN n 
1  69 VAL n 
1  70 MET n 
1  71 SER n 
1  72 TYR n 
1  73 HIS n 
1  74 THR n 
1  75 PRO n 
1  76 LYS n 
1  77 GLN n 
1  78 TYR n 
1  79 LYS n 
1  80 ASN n 
1  81 THR n 
1  82 THR n 
1  83 LEU n 
1  84 LYS n 
1  85 ASN n 
1  86 ASP n 
1  87 ILE n 
1  88 MET n 
1  89 LEU n 
1  90 LEU n 
1  91 LYS n 
1  92 LEU n 
1  93 GLU n 
1  94 GLN n 
1  95 LYS n 
1  96 VAL n 
1  97 LYS n 
1  98 LEU n 
1  99 SER n 
1 100 LYS n 
1 101 ASN n 
1 102 ILE n 
1 103 SER n 
1 104 LEU n 
1 105 ILE n 
1 106 SER n 
1 107 ILE n 
1 108 PRO n 
1 109 LYS n 
1 110 LYS n 
1 111 VAL n 
1 112 ILE n 
1 113 ASN n 
1 114 ALA n 
1 115 GLY n 
1 116 THR n 
1 117 SER n 
1 118 CYS n 
1 119 SER n 
1 120 VAL n 
1 121 ALA n 
1 122 GLY n 
1 123 TRP n 
1 124 GLY n 
1 125 THR n 
1 126 LYS n 
1 127 LYS n 
1 128 THR n 
1 129 ASP n 
1 130 GLY n 
1 131 PRO n 
1 132 THR n 
1 133 SER n 
1 134 ASN n 
1 135 TYR n 
1 136 LEU n 
1 137 LEU n 
1 138 GLU n 
1 139 ALA n 
1 140 LYS n 
1 141 VAL n 
1 142 GLU n 
1 143 ILE n 
1 144 MET n 
1 145 GLU n 
1 146 ASN n 
1 147 LYS n 
1 148 LYS n 
1 149 CYS n 
1 150 GLN n 
1 151 LYS n 
1 152 LEU n 
1 153 TRP n 
1 154 ASN n 
1 155 LYS n 
1 156 TYR n 
1 157 SER n 
1 158 VAL n 
1 159 SER n 
1 160 LYS n 
1 161 MET n 
1 162 MET n 
1 163 CYS n 
1 164 THR n 
1 165 HIS n 
1 166 GLY n 
1 167 LEU n 
1 168 GLY n 
1 169 GLY n 
1 170 SER n 
1 171 CYS n 
1 172 LYS n 
1 173 GLY n 
1 174 ASP n 
1 175 SER n 
1 176 GLY n 
1 177 GLY n 
1 178 PRO n 
1 179 LEU n 
1 180 VAL n 
1 181 CYS n 
1 182 GLY n 
1 183 ASN n 
1 184 THR n 
1 185 ALA n 
1 186 VAL n 
1 187 GLY n 
1 188 VAL n 
1 189 THR n 
1 190 SER n 
1 191 PHE n 
1 192 GLY n 
1 193 ASN n 
1 194 PRO n 
1 195 ALA n 
1 196 CYS n 
1 197 ASN n 
1 198 SER n 
1 199 PRO n 
1 200 SER n 
1 201 LEU n 
1 202 PRO n 
1 203 ASN n 
1 204 VAL n 
1 205 TYR n 
1 206 THR n 
1 207 LYS n 
1 208 ILE n 
1 209 SER n 
1 210 ALA n 
1 211 TYR n 
1 212 LEU n 
1 213 ASP n 
1 214 TRP n 
1 215 ILE n 
1 216 LYS n 
1 217 LYS n 
1 218 ILE n 
1 219 ILE n 
1 220 ARG n 
1 221 LYS n 
1 222 PHE n 
# 
loop_
_pdbx_poly_seq_scheme.asym_id 
_pdbx_poly_seq_scheme.entity_id 
_pdbx_poly_seq_scheme.seq_id 
_pdbx_poly_seq_scheme.mon_id 
_pdbx_poly_seq_scheme.ndb_seq_num 
_pdbx_poly_seq_scheme.pdb_seq_num 
_pdbx_poly_seq_scheme.auth_seq_num 
_pdbx_poly_seq_scheme.pdb_mon_id 
_pdbx_poly_seq_scheme.auth_mon_id 
_pdbx_poly_seq_scheme.pdb_strand_id 
_pdbx_poly_seq_scheme.pdb_ins_code 
_pdbx_poly_seq_scheme.hetero 
A 1   1 ARG   1 1   1   ARG ARG A ? n 
A 1   2 ILE   2 2   2   ILE ILE A ? n 
A 1   3 VAL   3 3   3   VAL VAL A ? n 
A 1   4 ASN   4 4   4   ASN ASN A ? n 
A 1   5 GLY   5 5   5   GLY GLY A ? n 
A 1   6 ASN   6 6   6   ASN ASN A ? n 
A 1   7 ARG   7 7   7   ARG ARG A ? n 
A 1   8 ALA   8 8   8   ALA ALA A ? n 
A 1   9 LYS   9 9   9   LYS LYS A ? n 
A 1  10 PRO  10 10  10  PRO PRO A ? n 
A 1  11 HIS  11 11  11  HIS HIS A ? n 
A 1  12 SER  12 12  12  SER SER A ? n 
A 1  13 ARG  13 13  13  ARG ARG A ? n 
A 1  14 PRO  14 14  14  PRO PRO A ? n 
A 1  15 TYR  15 15  15  TYR TYR A ? n 
A 1  16 MET  16 16  16  MET MET A ? n 
A 1  17 VAL  17 17  17  VAL VAL A ? n 
A 1  18 SER  18 18  18  SER SER A ? n 
A 1  19 ILE  19 19  19  ILE ILE A ? n 
A 1  20 GLN  20 20  20  GLN GLN A ? n 
A 1  21 LYS  21 21  21  LYS LYS A ? n 
A 1  22 ASN  22 22  22  ASN ASN A ? n 
A 1  23 SER  23 23  23  SER SER A ? n 
A 1  24 ASN  24 24  24  ASN ASN A ? n 
A 1  25 HIS  25 25  25  HIS HIS A ? n 
A 1  26 ILE  26 26  26  ILE ILE A ? n 
A 1  27 CYS  27 27  27  CYS CYS A ? n 
A 1  28 GLY  28 28  28  GLY GLY A ? n 
A 1  29 GLY  29 29  29  GLY GLY A ? n 
A 1  30 PHE  30 30  30  PHE PHE A ? n 
A 1  31 LEU  31 31  31  LEU LEU A ? n 
A 1  32 ILE  32 32  32  ILE ILE A ? n 
A 1  33 THR  33 33  33  THR THR A ? n 
A 1  34 GLU  34 34  34  GLU GLU A ? n 
A 1  35 GLN  35 35  35  GLN GLN A ? n 
A 1  36 PHE  36 36  36  PHE PHE A ? n 
A 1  37 VAL  37 37  37  VAL VAL A ? n 
A 1  38 LEU  38 38  38  LEU LEU A ? n 
A 1  39 THR  39 39  39  THR THR A ? n 
A 1  40 ALA  40 40  40  ALA ALA A ? n 
A 1  41 ALA  41 41  41  ALA ALA A ? n 
A 1  42 HIS  42 42  42  HIS HIS A ? n 
A 1  43 CYS  43 43  43  CYS CYS A ? n 
A 1  44 TRP  44 44  44  TRP TRP A ? n 
A 1  45 ASN  45 45  45  ASN ASN A ? n 
A 1  46 GLU  46 46  46  GLU GLU A ? n 
A 1  47 LYS  47 47  47  LYS LYS A ? n 
A 1  48 LEU  48 48  48  LEU LEU A ? n 
A 1  49 THR  49 49  49  THR THR A ? n 
A 1  50 VAL  50 50  50  VAL VAL A ? n 
A 1  51 VAL  51 51  51  VAL VAL A ? n 
A 1  52 VAL  52 52  52  VAL VAL A ? n 
A 1  53 GLY  53 53  53  GLY GLY A ? n 
A 1  54 ALA  54 54  54  ALA ALA A ? n 
A 1  55 HIS  55 55  55  HIS HIS A ? n 
A 1  56 ASP  56 56  56  ASP ASP A ? n 
A 1  57 LEU  57 57  57  LEU LEU A ? n 
A 1  58 LYS  58 58  58  LYS LYS A ? n 
A 1  59 LYS  59 59  59  LYS LYS A ? n 
A 1  60 ASN  60 60  60  ASN ASN A ? n 
A 1  61 GLU  61 61  61  GLU GLU A ? n 
A 1  62 THR  62 62  62  THR THR A ? n 
A 1  63 GLY  63 63  63  GLY GLY A ? n 
A 1  64 SER  64 64  64  SER SER A ? n 
A 1  65 VAL  65 65  65  VAL VAL A ? n 
A 1  66 ARG  66 66  66  ARG ARG A ? n 
A 1  67 ILE  67 67  67  ILE ILE A ? n 
A 1  68 ASN  68 68  68  ASN ASN A ? n 
A 1  69 VAL  69 69  69  VAL VAL A ? n 
A 1  70 MET  70 70  70  MET MET A ? n 
A 1  71 SER  71 71  71  SER SER A ? n 
A 1  72 TYR  72 72  72  TYR TYR A ? n 
A 1  73 HIS  73 73  73  HIS HIS A ? n 
A 1  74 THR  74 74  74  THR THR A ? n 
A 1  75 PRO  75 75  75  PRO PRO A ? n 
A 1  76 LYS  76 76  76  LYS LYS A ? n 
A 1  77 GLN  77 77  77  GLN GLN A ? n 
A 1  78 TYR  78 78  78  TYR TYR A ? n 
A 1  79 LYS  79 79  79  LYS LYS A ? n 
A 1  80 ASN  80 80  80  ASN ASN A ? n 
A 1  81 THR  81 81  81  THR THR A ? n 
A 1  82 THR  82 82  82  THR THR A ? n 
A 1  83 LEU  83 83  83  LEU LEU A ? n 
A 1  84 LYS  84 84  84  LYS LYS A ? n 
A 1  85 ASN  85 85  85  ASN ASN A ? n 
A 1  86 ASP  86 86  86  ASP ASP A ? n 
A 1  87 ILE  87 87  87  ILE ILE A ? n 
A 1  88 MET  88 88  88  MET MET A ? n 
A 1  89 LEU  89 89  89  LEU LEU A ? n 
A 1  90 LEU  90 90  90  LEU LEU A ? n 
A 1  91 LYS  91 91  91  LYS LYS A ? n 
A 1  92 LEU  92 92  92  LEU LEU A ? n 
A 1  93 GLU  93 93  93  GLU GLU A ? n 
A 1  94 GLN  94 94  94  GLN GLN A ? n 
A 1  95 LYS  95 95  95  LYS LYS A ? n 
A 1  96 VAL  96 96  96  VAL VAL A ? n 
A 1  97 LYS  97 97  97  LYS LYS A ? n 
A 1  98 LEU  98 98  98  LEU LEU A ? n 
A 1  99 SER  99 99  99  SER SER A ? n 
A 1 100 LYS 100 100 100 LYS LYS A ? n 
A 1 101 ASN 101 101 101 ASN ASN A ? n 
A 1 102 ILE 102 102 102 ILE ILE A ? n 
A 1 103 SER 103 103 103 SER SER A ? n 
A 1 104 LEU 104 104 104 LEU LEU A ? n 
A 1 105 ILE 105 105 105 ILE ILE A ? n 
A 1 106 SER 106 106 106 SER SER A ? n 
A 1 107 ILE 107 107 107 ILE ILE A ? n 
A 1 108 PRO 108 108 108 PRO PRO A ? n 
A 1 109 LYS 109 109 109 LYS LYS A ? n 
A 1 110 LYS 110 110 110 LYS LYS A ? n 
A 1 111 VAL 111 111 111 VAL VAL A ? n 
A 1 112 ILE 112 112 112 ILE ILE A ? n 
A 1 113 ASN 113 113 113 ASN ASN A ? n 
A 1 114 ALA 114 114 114 ALA ALA A ? n 
A 1 115 GLY 115 115 115 GLY GLY A ? n 
A 1 116 THR 116 116 116 THR THR A ? n 
A 1 117 SER 117 117 117 SER SER A ? n 
A 1 118 CYS 118 118 118 CYS CYS A ? n 
A 1 119 SER 119 119 119 SER SER A ? n 
A 1 120 VAL 120 120 120 VAL VAL A ? n 
A 1 121 ALA 121 121 121 ALA ALA A ? n 
A 1 122 GLY 122 122 122 GLY GLY A ? n 
A 1 123 TRP 123 123 123 TRP TRP A ? n 
A 1 124 GLY 124 124 124 GLY GLY A ? n 
A 1 125 THR 125 125 125 THR THR A ? n 
A 1 126 LYS 126 126 126 LYS LYS A ? n 
A 1 127 LYS 127 127 127 LYS LYS A ? n 
A 1 128 THR 128 128 128 THR THR A ? n 
A 1 129 ASP 129 129 129 ASP ASP A ? n 
A 1 130 GLY 130 130 130 GLY GLY A ? n 
A 1 131 PRO 131 131 131 PRO PRO A ? n 
A 1 132 THR 132 132 132 THR THR A ? n 
A 1 133 SER 133 133 133 SER SER A ? n 
A 1 134 ASN 134 134 134 ASN ASN A ? n 
A 1 135 TYR 135 135 135 TYR TYR A ? n 
A 1 136 LEU 136 136 136 LEU LEU A ? n 
A 1 137 LEU 137 137 137 LEU LEU A ? n 
A 1 138 GLU 138 138 138 GLU GLU A ? n 
A 1 139 ALA 139 139 139 ALA ALA A ? n 
A 1 140 LYS 140 140 140 LYS LYS A ? n 
A 1 141 VAL 141 141 141 VAL VAL A ? n 
A 1 142 GLU 142 142 142 GLU GLU A ? n 
A 1 143 ILE 143 143 143 ILE ILE A ? n 
A 1 144 MET 144 144 144 MET MET A ? n 
A 1 145 GLU 145 145 145 GLU GLU A ? n 
A 1 146 ASN 146 146 146 ASN ASN A ? n 
A 1 147 LYS 147 147 147 LYS LYS A ? n 
A 1 148 LYS 148 148 148 LYS LYS A ? n 
A 1 149 CYS 149 149 149 CYS CYS A ? n 
A 1 150 GLN 150 150 150 GLN GLN A ? n 
A 1 151 LYS 151 151 151 LYS LYS A ? n 
A 1 152 LEU 152 152 152 LEU LEU A ? n 
A 1 153 TRP 153 153 153 TRP TRP A ? n 
A 1 154 ASN 154 154 154 ASN ASN A ? n 
A 1 155 LYS 155 155 155 LYS LYS A ? n 
A 1 156 TYR 156 156 156 TYR TYR A ? n 
A 1 157 SER 157 157 157 SER SER A ? n 
A 1 158 VAL 158 158 158 VAL VAL A ? n 
A 1 159 SER 159 159 159 SER SER A ? n 
A 1 160 LYS 160 160 160 LYS LYS A ? n 
A 1 161 MET 161 161 161 MET MET A ? n 
A 1 162 MET 162 162 162 MET MET A ? n 
A 1 163 CYS 163 163 163 CYS CYS A ? n 
A 1 164 THR 164 164 164 THR THR A ? n 
A 1 165 HIS 165 165 165 HIS HIS A ? n 
A 1 166 GLY 166 166 166 GLY GLY A ? n 
A 1 167 LEU 167 167 167 LEU LEU A ? n 
A 1 168 GLY 168 168 168 GLY GLY A ? n 
A 1 169 GLY 169 169 169 GLY GLY A ? n 
A 1 170 SER 170 170 170 SER SER A ? n 
A 1 171 CYS 171 171 171 CYS CYS A ? n 
A 1 172 LYS 172 172 172 LYS LYS A ? n 
A 1 173 GLY 173 173 173 GLY GLY A ? n 
A 1 174 ASP 174 174 174 ASP ASP A ? n 
A 1 175 SER 175 175 175 SER SER A ? n 
A 1 176 GLY 176 176 176 GLY GLY A ? n 
A 1 177 GLY 177 177 177 GLY GLY A ? n 
A 1 178 PRO 178 178 178 PRO PRO A ? n 
A 1 179 LEU 179 179 179 LEU LEU A ? n 
A 1 180 VAL 180 180 180 VAL VAL A ? n 
A 1 181 CYS 181 181 181 CYS CYS A ? n 
A 1 182 GLY 182 182 182 GLY GLY A ? n 
A 1 183 ASN 183 183 183 ASN ASN A ? n 
A 1 184 THR 184 184 184 THR THR A ? n 
A 1 185 ALA 185 185 185 ALA ALA A ? n 
A 1 186 VAL 186 186 186 VAL VAL A ? n 
A 1 187 GLY 187 187 187 GLY GLY A ? n 
A 1 188 VAL 188 188 188 VAL VAL A ? n 
A 1 189 THR 189 189 189 THR THR A ? n 
A 1 190 SER 190 190 190 SER SER A ? n 
A 1 191 PHE 191 191 191 PHE PHE A ? n 
A 1 192 GLY 192 192 192 GLY GLY A ? n 
A 1 193 ASN 193 193 193 ASN ASN A ? n 
A 1 194 PRO 194 194 194 PRO PRO A ? n 
A 1 195 ALA 195 195 195 ALA ALA A ? n 
A 1 196 CYS 196 196 196 CYS CYS A ? n 
A 1 197 ASN 197 197 197 ASN ASN A ? n 
A 1 198 SER 198 198 198 SER SER A ? n 
A 1 199 PRO 199 199 199 PRO PRO A ? n 
A 1 200 SER 200 200 200 SER SER A ? n 
A 1 201 LEU 201 201 201 LEU LEU A ? n 
A 1 202 PRO 202 202 202 PRO PRO A ? n 
A 1 203 ASN 203 203 203 ASN ASN A ? n 
A 1 204 VAL 204 204 204 VAL VAL A ? n 
A 1 205 TYR 205 205 205 TYR TYR A ? n 
A 1 206 THR 206 206 206 THR THR A ? n 
A 1 207 LYS 207 207 207 LYS LYS A ? n 
A 1 208 ILE 208 208 208 ILE ILE A ? n 
A 1 209 SER 209 209 209 SER SER A ? n 
A 1 210 ALA 210 210 210 ALA ALA A ? n 
A 1 211 TYR 211 211 211 TYR TYR A ? n 
A 1 212 LEU 212 212 212 LEU LEU A ? n 
A 1 213 ASP 213 213 213 ASP ASP A ? n 
A 1 214 TRP 214 214 214 TRP TRP A ? n 
A 1 215 ILE 215 215 215 ILE ILE A ? n 
A 1 216 LYS 216 216 216 LYS LYS A ? n 
A 1 217 LYS 217 217 217 LYS LYS A ? n 
A 1 218 ILE 218 218 218 ILE ILE A ? n 
A 1 219 ILE 219 219 219 ILE ILE A ? n 
A 1 220 ARG 220 220 220 ARG ARG A ? n 
A 1 221 LYS 221 221 221 LYS LYS A ? n 
A 1 222 PHE 222 222 222 PHE PHE A ? n 
# 
loop_
_atom_site.group_PDB 
_atom_site.id 
_atom_site.type_symbol 
_atom_site.label_atom_id 
_atom_site.label_alt_id 
_atom_site.label_comp_id 
_atom_site.label_asym_id 
_atom_site.label_entity_id 
_atom_site.label_seq_id 
_atom_site.pdbx_PDB_ins_code 
_atom_site.Cartn_x 
_atom_site.Cartn_y 
_atom_site.Cartn_z 
_atom_site.occupancy 
_atom_site.B_iso_or_equiv 
_atom_site.pdbx_formal_charge 
_atom_site.auth_seq_id 
_atom_site.auth_comp_id 
_atom_site.auth_asym_id 
_atom_site.auth_atom_id 
_atom_site.pdbx_PDB_model_num 
ATOM 1    N N   ? ARG A 1   1 ?  -1.741  10.916  -4.207 1.000 59.390 ? 1   ARG A N   1 
ATOM 2    C CA  ? ARG A 1   1 ?  -1.432  11.424  -5.540 1.000 59.390 ? 1   ARG A CA  1 
ATOM 3    C C   ? ARG A 1   1 ?  -1.434  10.299  -6.569 1.000 59.390 ? 1   ARG A C   1 
ATOM 4    C CB  ? ARG A 1   1 ?  -0.078  12.136  -5.544 1.000 59.390 ? 1   ARG A CB  1 
ATOM 5    O O   ? ARG A 1   1 ?  -0.744   9.292  -6.396 1.000 59.390 ? 1   ARG A O   1 
ATOM 6    C CG  ? ARG A 1   1 ?  -0.037  13.387  -4.682 1.000 59.390 ? 1   ARG A CG  1 
ATOM 7    C CD  ? ARG A 1   1 ?   1.314  14.084  -4.763 1.000 59.390 ? 1   ARG A CD  1 
ATOM 8    N NE  ? ARG A 1   1 ?   1.360  15.272  -3.915 1.000 59.390 ? 1   ARG A NE  1 
ATOM 9    N NH1 ? ARG A 1   1 ?   3.531  15.836  -4.468 1.000 59.390 ? 1   ARG A NH1 1 
ATOM 10   N NH2 ? ARG A 1   1 ?   2.345  17.131  -2.993 1.000 59.390 ? 1   ARG A NH2 1 
ATOM 11   C CZ  ? ARG A 1   1 ?   2.412  16.077  -3.794 1.000 59.390 ? 1   ARG A CZ  1 
ATOM 12   N N   ? ILE A 1   2 ?  -2.337  10.190  -7.518 1.000 65.190 ? 2   ILE A N   1 
ATOM 13   C CA  ? ILE A 1   2 ?  -2.003   9.400  -8.698 1.000 65.190 ? 2   ILE A CA  1 
ATOM 14   C C   ? ILE A 1   2 ?  -1.809  10.323  -9.899 1.000 65.190 ? 2   ILE A C   1 
ATOM 15   C CB  ? ILE A 1   2 ?  -3.093   8.348  -9.001 1.000 65.190 ? 2   ILE A CB  1 
ATOM 16   O O   ? ILE A 1   2 ?  -2.780  10.845 -10.452 1.000 65.190 ? 2   ILE A O   1 
ATOM 17   C CG1 ? ILE A 1   2 ?  -3.326   7.453  -7.778 1.000 65.190 ? 2   ILE A CG1 1 
ATOM 18   C CG2 ? ILE A 1   2 ?  -2.712   7.513 -10.226 1.000 65.190 ? 2   ILE A CG2 1 
ATOM 19   C CD1 ? ILE A 1   2 ?  -2.129   6.588  -7.408 1.000 65.190 ? 2   ILE A CD1 1 
ATOM 20   N N   ? VAL A 1   3 ?  -0.625  10.902 -10.108 1.000 64.970 ? 3   VAL A N   1 
ATOM 21   C CA  ? VAL A 1   3 ?  -0.298  11.816 -11.197 1.000 64.970 ? 3   VAL A CA  1 
ATOM 22   C C   ? VAL A 1   3 ?  -0.625  11.160 -12.537 1.000 64.970 ? 3   VAL A C   1 
ATOM 23   C CB  ? VAL A 1   3 ?   1.188  12.236 -11.159 1.000 64.970 ? 3   VAL A CB  1 
ATOM 24   O O   ? VAL A 1   3 ?  -0.270  10.003 -12.773 1.000 64.970 ? 3   VAL A O   1 
ATOM 25   C CG1 ? VAL A 1   3 ?   1.512  13.182 -12.314 1.000 64.970 ? 3   VAL A CG1 1 
ATOM 26   C CG2 ? VAL A 1   3 ?   1.523  12.890  -9.819 1.000 64.970 ? 3   VAL A CG2 1 
ATOM 27   N N   ? ASN A 1   4 ?  -1.535  11.969 -13.333 1.000 68.870 ? 4   ASN A N   1 
ATOM 28   C CA  ? ASN A 1   4 ?  -1.962  11.524 -14.655 1.000 68.870 ? 4   ASN A CA  1 
ATOM 29   C C   ? ASN A 1   4 ?  -2.865  10.297 -14.568 1.000 68.870 ? 4   ASN A C   1 
ATOM 30   C CB  ? ASN A 1   4 ?  -0.749  11.228 -15.539 1.000 68.870 ? 4   ASN A CB  1 
ATOM 31   O O   ? ASN A 1   4 ?  -2.794   9.407 -15.418 1.000 68.870 ? 4   ASN A O   1 
ATOM 32   C CG  ? ASN A 1   4 ?   0.036  12.477 -15.890 1.000 68.870 ? 4   ASN A CG  1 
ATOM 33   N ND2 ? ASN A 1   4 ?   1.349  12.332 -16.032 1.000 68.870 ? 4   ASN A ND2 1 
ATOM 34   O OD1 ? ASN A 1   4 ?  -0.531  13.563 -16.031 1.000 68.870 ? 4   ASN A OD1 1 
ATOM 35   N N   ? GLY A 1   5 ?  -3.509  10.070 -13.358 1.000 77.730 ? 5   GLY A N   1 
ATOM 36   C CA  ? GLY A 1   5 ?  -4.473   8.998 -13.166 1.000 77.730 ? 5   GLY A CA  1 
ATOM 37   C C   ? GLY A 1   5 ?  -5.879   9.376 -13.591 1.000 77.730 ? 5   GLY A C   1 
ATOM 38   O O   ? GLY A 1   5 ?  -6.146  10.538 -13.907 1.000 77.730 ? 5   GLY A O   1 
ATOM 39   N N   ? ASN A 1   6 ?  -6.690   8.503 -13.812 1.000 87.580 ? 6   ASN A N   1 
ATOM 40   C CA  ? ASN A 1   6 ?  -8.101   8.667 -14.144 1.000 87.580 ? 6   ASN A CA  1 
ATOM 41   C C   ? ASN A 1   6 ?  -9.004   8.177 -13.015 1.000 87.580 ? 6   ASN A C   1 
ATOM 42   C CB  ? ASN A 1   6 ?  -8.435   7.934 -15.446 1.000 87.580 ? 6   ASN A CB  1 
ATOM 43   O O   ? ASN A 1   6 ?  -8.617   7.299 -12.243 1.000 87.580 ? 6   ASN A O   1 
ATOM 44   C CG  ? ASN A 1   6 ?  -7.650   8.463 -16.631 1.000 87.580 ? 6   ASN A CG  1 
ATOM 45   N ND2 ? ASN A 1   6 ?  -6.852   7.598 -17.246 1.000 87.580 ? 6   ASN A ND2 1 
ATOM 46   O OD1 ? ASN A 1   6 ?  -7.760   9.638 -16.989 1.000 87.580 ? 6   ASN A OD1 1 
ATOM 47   N N   ? ARG A 1   7 ? -10.126   8.856 -12.990 1.000 91.210 ? 7   ARG A N   1 
ATOM 48   C CA  ? ARG A 1   7 ? -11.099   8.369 -12.017 1.000 91.210 ? 7   ARG A CA  1 
ATOM 49   C C   ? ARG A 1   7 ? -11.355   6.877 -12.197 1.000 91.210 ? 7   ARG A C   1 
ATOM 50   C CB  ? ARG A 1   7 ? -12.413   9.145 -12.136 1.000 91.210 ? 7   ARG A CB  1 
ATOM 51   O O   ? ARG A 1   7 ? -11.600   6.414 -13.314 1.000 91.210 ? 7   ARG A O   1 
ATOM 52   C CG  ? ARG A 1   7 ? -13.410   8.841 -11.029 1.000 91.210 ? 7   ARG A CG  1 
ATOM 53   C CD  ? ARG A 1   7 ? -14.665   9.694 -11.151 1.000 91.210 ? 7   ARG A CD  1 
ATOM 54   N NE  ? ARG A 1   7 ? -15.645   9.359 -10.122 1.000 91.210 ? 7   ARG A NE  1 
ATOM 55   N NH1 ? ARG A 1   7 ? -17.216  10.900 -10.826 1.000 91.210 ? 7   ARG A NH1 1 
ATOM 56   N NH2 ? ARG A 1   7 ? -17.650   9.558  -9.019 1.000 91.210 ? 7   ARG A NH2 1 
ATOM 57   C CZ  ? ARG A 1   7 ? -16.835   9.940  -9.991 1.000 91.210 ? 7   ARG A CZ  1 
ATOM 58   N N   ? ALA A 1   8 ? -11.184   6.155 -11.061 1.000 92.840 ? 8   ALA A N   1 
ATOM 59   C CA  ? ALA A 1   8 ? -11.477   4.724 -11.089 1.000 92.840 ? 8   ALA A CA  1 
ATOM 60   C C   ? ALA A 1   8 ? -12.974   4.474 -11.252 1.000 92.840 ? 8   ALA A C   1 
ATOM 61   C CB  ? ALA A 1   8 ? -10.965   4.051  -9.818 1.000 92.840 ? 8   ALA A CB  1 
ATOM 62   O O   ? ALA A 1   8 ? -13.797   5.260 -10.775 1.000 92.840 ? 8   ALA A O   1 
ATOM 63   N N   ? LYS A 1   9 ? -13.236   3.429 -12.013 1.000 93.760 ? 9   LYS A N   1 
ATOM 64   C CA  ? LYS A 1   9 ? -14.635   3.011 -12.031 1.000 93.760 ? 9   LYS A CA  1 
ATOM 65   C C   ? LYS A 1   9 ? -15.143   2.734 -10.619 1.000 93.760 ? 9   LYS A C   1 
ATOM 66   C CB  ? LYS A 1   9 ? -14.814   1.770 -12.906 1.000 93.760 ? 9   LYS A CB  1 
ATOM 67   O O   ? LYS A 1   9 ? -14.462   2.083  -9.825 1.000 93.760 ? 9   LYS A O   1 
ATOM 68   C CG  ? LYS A 1   9 ? -16.265   1.358 -13.107 1.000 93.760 ? 9   LYS A CG  1 
ATOM 69   C CD  ? LYS A 1   9 ? -16.378   0.121 -13.988 1.000 93.760 ? 9   LYS A CD  1 
ATOM 70   C CE  ? LYS A 1   9 ? -17.823  -0.336 -14.128 1.000 93.760 ? 9   LYS A CE  1 
ATOM 71   N NZ  ? LYS A 1   9 ? -17.941  -1.542 -15.002 1.000 93.760 ? 9   LYS A NZ  1 
ATOM 72   N N   ? PRO A 1  10 ? -16.275   3.349 -10.243 1.000 93.420 ? 10  PRO A N   1 
ATOM 73   C CA  ? PRO A 1  10 ? -16.797   3.107  -8.896 1.000 93.420 ? 10  PRO A CA  1 
ATOM 74   C C   ? PRO A 1  10 ? -16.761   1.631  -8.506 1.000 93.420 ? 10  PRO A C   1 
ATOM 75   C CB  ? PRO A 1  10 ? -18.239   3.614  -8.981 1.000 93.420 ? 10  PRO A CB  1 
ATOM 76   O O   ? PRO A 1  10 ? -17.188   0.773  -9.283 1.000 93.420 ? 10  PRO A O   1 
ATOM 77   C CG  ? PRO A 1  10 ? -18.210   4.675 -10.033 1.000 93.420 ? 10  PRO A CG  1 
ATOM 78   C CD  ? PRO A 1  10 ? -17.259   4.248 -11.114 1.000 93.420 ? 10  PRO A CD  1 
ATOM 79   N N   ? HIS A 1  11 ? -16.028   1.420  -7.311 1.000 92.700 ? 11  HIS A N   1 
ATOM 80   C CA  ? HIS A 1  11 ? -15.989   0.122  -6.647 1.000 92.700 ? 11  HIS A CA  1 
ATOM 81   C C   ? HIS A 1  11 ? -15.248  -0.907  -7.494 1.000 92.700 ? 11  HIS A C   1 
ATOM 82   C CB  ? HIS A 1  11 ? -17.405  -0.368  -6.344 1.000 92.700 ? 11  HIS A CB  1 
ATOM 83   O O   ? HIS A 1  11 ? -15.455  -2.113  -7.334 1.000 92.700 ? 11  HIS A O   1 
ATOM 84   C CG  ? HIS A 1  11 ? -18.207   0.587  -5.518 1.000 92.700 ? 11  HIS A CG  1 
ATOM 85   C CD2 ? HIS A 1  11 ? -19.377   1.218  -5.774 1.000 92.700 ? 11  HIS A CD2 1 
ATOM 86   N ND1 ? HIS A 1  11 ? -17.817   0.994  -4.261 1.000 92.700 ? 11  HIS A ND1 1 
ATOM 87   C CE1 ? HIS A 1  11 ? -18.715   1.835  -3.777 1.000 92.700 ? 11  HIS A CE1 1 
ATOM 88   N NE2 ? HIS A 1  11 ? -19.672   1.988  -4.676 1.000 92.700 ? 11  HIS A NE2 1 
ATOM 89   N N   ? SER A 1  12 ? -14.499  -0.518  -8.484 1.000 95.030 ? 12  SER A N   1 
ATOM 90   C CA  ? SER A 1  12 ? -13.631  -1.376  -9.284 1.000 95.030 ? 12  SER A CA  1 
ATOM 91   C C   ? SER A 1  12 ? -12.378  -1.770  -8.509 1.000 95.030 ? 12  SER A C   1 
ATOM 92   C CB  ? SER A 1  12 ? -13.237  -0.676 -10.585 1.000 95.030 ? 12  SER A CB  1 
ATOM 93   O O   ? SER A 1  12 ? -11.667  -2.698  -8.901 1.000 95.030 ? 12  SER A O   1 
ATOM 94   O OG  ? SER A 1  12 ? -12.515   0.513 -10.318 1.000 95.030 ? 12  SER A OG  1 
ATOM 95   N N   ? ARG A 1  13 ? -12.051  -1.175  -7.424 1.000 96.010 ? 13  ARG A N   1 
ATOM 96   C CA  ? ARG A 1  13 ? -10.960  -1.479  -6.503 1.000 96.010 ? 13  ARG A CA  1 
ATOM 97   C C   ? ARG A 1  13 ? -11.485  -1.712  -5.090 1.000 96.010 ? 13  ARG A C   1 
ATOM 98   C CB  ? ARG A 1  13 ?  -9.929  -0.349  -6.499 1.000 96.010 ? 13  ARG A CB  1 
ATOM 99   O O   ? ARG A 1  13 ? -11.208  -0.926  -4.182 1.000 96.010 ? 13  ARG A O   1 
ATOM 100  C CG  ? ARG A 1  13 ?  -9.382  -0.010  -7.877 1.000 96.010 ? 13  ARG A CG  1 
ATOM 101  C CD  ? ARG A 1  13 ?  -8.555  -1.151  -8.452 1.000 96.010 ? 13  ARG A CD  1 
ATOM 102  N NE  ? ARG A 1  13 ?  -7.968  -0.795  -9.741 1.000 96.010 ? 13  ARG A NE  1 
ATOM 103  N NH1 ? ARG A 1  13 ?  -9.823  -1.388 -10.983 1.000 96.010 ? 13  ARG A NH1 1 
ATOM 104  N NH2 ? ARG A 1  13 ?  -7.956  -0.562 -12.025 1.000 96.010 ? 13  ARG A NH2 1 
ATOM 105  C CZ  ? ARG A 1  13 ?  -8.584  -0.916 -10.913 1.000 96.010 ? 13  ARG A CZ  1 
ATOM 106  N N   ? PRO A 1  14 ? -12.138  -2.767  -4.839 1.000 96.410 ? 14  PRO A N   1 
ATOM 107  C CA  ? PRO A 1  14 ? -12.871  -2.990  -3.591 1.000 96.410 ? 14  PRO A CA  1 
ATOM 108  C C   ? PRO A 1  14 ? -11.951  -3.311  -2.416 1.000 96.410 ? 14  PRO A C   1 
ATOM 109  C CB  ? PRO A 1  14 ? -13.773  -4.182  -3.920 1.000 96.410 ? 14  PRO A CB  1 
ATOM 110  O O   ? PRO A 1  14 ? -12.390  -3.303  -1.263 1.000 96.410 ? 14  PRO A O   1 
ATOM 111  C CG  ? PRO A 1  14 ? -13.046  -4.926  -4.993 1.000 96.410 ? 14  PRO A CG  1 
ATOM 112  C CD  ? PRO A 1  14 ? -12.353  -3.931  -5.878 1.000 96.410 ? 14  PRO A CD  1 
ATOM 113  N N   ? TYR A 1  15 ? -10.609  -3.494  -2.656 1.000 97.770 ? 15  TYR A N   1 
ATOM 114  C CA  ? TYR A 1  15 ?  -9.606  -3.766  -1.633 1.000 97.770 ? 15  TYR A CA  1 
ATOM 115  C C   ? TYR A 1  15 ?  -8.995  -2.472  -1.111 1.000 97.770 ? 15  TYR A C   1 
ATOM 116  C CB  ? TYR A 1  15 ?  -8.506  -4.676  -2.188 1.000 97.770 ? 15  TYR A CB  1 
ATOM 117  O O   ? TYR A 1  15 ?  -8.315  -2.470  -0.082 1.000 97.770 ? 15  TYR A O   1 
ATOM 118  C CG  ? TYR A 1  15 ?  -7.955  -4.222  -3.518 1.000 97.770 ? 15  TYR A CG  1 
ATOM 119  C CD1 ? TYR A 1  15 ?  -8.361  -4.827  -4.705 1.000 97.770 ? 15  TYR A CD1 1 
ATOM 120  C CD2 ? TYR A 1  15 ?  -7.028  -3.188  -3.590 1.000 97.770 ? 15  TYR A CD2 1 
ATOM 121  C CE1 ? TYR A 1  15 ?  -7.855  -4.414  -5.933 1.000 97.770 ? 15  TYR A CE1 1 
ATOM 122  C CE2 ? TYR A 1  15 ?  -6.515  -2.766  -4.812 1.000 97.770 ? 15  TYR A CE2 1 
ATOM 123  O OH  ? TYR A 1  15 ?  -6.430  -2.970  -7.189 1.000 97.770 ? 15  TYR A OH  1 
ATOM 124  C CZ  ? TYR A 1  15 ?  -6.934  -3.384  -5.976 1.000 97.770 ? 15  TYR A CZ  1 
ATOM 125  N N   ? MET A 1  16 ?  -9.144  -1.393  -1.838 1.000 97.180 ? 16  MET A N   1 
ATOM 126  C CA  ? MET A 1  16 ?  -8.519  -0.113  -1.515 1.000 97.180 ? 16  MET A CA  1 
ATOM 127  C C   ? MET A 1  16 ?  -9.080   0.454  -0.215 1.000 97.180 ? 16  MET A C   1 
ATOM 128  C CB  ? MET A 1  16 ?  -8.724   0.888  -2.653 1.000 97.180 ? 16  MET A CB  1 
ATOM 129  O O   ? MET A 1  16 ? -10.294   0.455  -0.006 1.000 97.180 ? 16  MET A O   1 
ATOM 130  C CG  ? MET A 1  16 ?  -7.993   2.205  -2.451 1.000 97.180 ? 16  MET A CG  1 
ATOM 131  S SD  ? MET A 1  16 ?  -6.169   2.008  -2.484 1.000 97.180 ? 16  MET A SD  1 
ATOM 132  C CE  ? MET A 1  16 ?  -5.671   3.484  -1.554 1.000 97.180 ? 16  MET A CE  1 
ATOM 133  N N   ? VAL A 1  17 ?  -8.180   0.985   0.632 1.000 97.260 ? 17  VAL A N   1 
ATOM 134  C CA  ? VAL A 1  17 ?  -8.574   1.551   1.918 1.000 97.260 ? 17  VAL A CA  1 
ATOM 135  C C   ? VAL A 1  17 ?  -8.015   2.966   2.053 1.000 97.260 ? 17  VAL A C   1 
ATOM 136  C CB  ? VAL A 1  17 ?  -8.093   0.674   3.096 1.000 97.260 ? 17  VAL A CB  1 
ATOM 137  O O   ? VAL A 1  17 ?  -6.899   3.244   1.607 1.000 97.260 ? 17  VAL A O   1 
ATOM 138  C CG1 ? VAL A 1  17 ?  -8.383   1.357   4.431 1.000 97.260 ? 17  VAL A CG1 1 
ATOM 139  C CG2 ? VAL A 1  17 ?  -8.756  -0.702   3.041 1.000 97.260 ? 17  VAL A CG2 1 
ATOM 140  N N   ? SER A 1  18 ?  -8.854   3.818   2.664 1.000 96.600 ? 18  SER A N   1 
ATOM 141  C CA  ? SER A 1  18 ?  -8.385   5.130   3.099 1.000 96.600 ? 18  SER A CA  1 
ATOM 142  C C   ? SER A 1  18 ?  -8.011   5.121   4.578 1.000 96.600 ? 18  SER A C   1 
ATOM 143  C CB  ? SER A 1  18 ?  -9.452   6.194   2.842 1.000 96.600 ? 18  SER A CB  1 
ATOM 144  O O   ? SER A 1  18 ?  -8.846   4.819   5.433 1.000 96.600 ? 18  SER A O   1 
ATOM 145  O OG  ? SER A 1  18 ?  -9.010   7.467   3.282 1.000 96.600 ? 18  SER A OG  1 
ATOM 146  N N   ? ILE A 1  19 ?  -6.767   5.408   4.834 1.000 96.800 ? 19  ILE A N   1 
ATOM 147  C CA  ? ILE A 1  19 ?  -6.313   5.563   6.211 1.000 96.800 ? 19  ILE A CA  1 
ATOM 148  C C   ? ILE A 1  19 ?  -6.460   7.021   6.642 1.000 96.800 ? 19  ILE A C   1 
ATOM 149  C CB  ? ILE A 1  19 ?  -4.848   5.100   6.380 1.000 96.800 ? 19  ILE A CB  1 
ATOM 150  O O   ? ILE A 1  19 ?  -5.937   7.925   5.985 1.000 96.800 ? 19  ILE A O   1 
ATOM 151  C CG1 ? ILE A 1  19 ?  -4.706   3.625   5.987 1.000 96.800 ? 19  ILE A CG1 1 
ATOM 152  C CG2 ? ILE A 1  19 ?  -4.370   5.333   7.816 1.000 96.800 ? 19  ILE A CG2 1 
ATOM 153  C CD1 ? ILE A 1  19 ?  -3.264   3.143   5.902 1.000 96.800 ? 19  ILE A CD1 1 
ATOM 154  N N   ? GLN A 1  20 ?  -7.196   7.202   7.805 1.000 95.460 ? 20  GLN A N   1 
ATOM 155  C CA  ? GLN A 1  20 ?  -7.579   8.569   8.145 1.000 95.460 ? 20  GLN A CA  1 
ATOM 156  C C   ? GLN A 1  20 ?  -7.080   8.950   9.536 1.000 95.460 ? 20  GLN A C   1 
ATOM 157  C CB  ? GLN A 1  20 ?  -9.097   8.737   8.067 1.000 95.460 ? 20  GLN A CB  1 
ATOM 158  O O   ? GLN A 1  20 ?  -6.975   8.096  10.419 1.000 95.460 ? 20  GLN A O   1 
ATOM 159  C CG  ? GLN A 1  20 ?  -9.660   8.598   6.659 1.000 95.460 ? 20  GLN A CG  1 
ATOM 160  C CD  ? GLN A 1  20 ? -11.151   8.872   6.594 1.000 95.460 ? 20  GLN A CD  1 
ATOM 161  N NE2 ? GLN A 1  20 ? -11.718   8.783   5.395 1.000 95.460 ? 20  GLN A NE2 1 
ATOM 162  O OE1 ? GLN A 1  20 ? -11.788   9.160   7.612 1.000 95.460 ? 20  GLN A OE1 1 
ATOM 163  N N   ? LYS A 1  21 ?  -6.754  10.215   9.659 1.000 94.030 ? 21  LYS A N   1 
ATOM 164  C CA  ? LYS A 1  21 ?  -6.546  10.902  10.930 1.000 94.030 ? 21  LYS A CA  1 
ATOM 165  C C   ? LYS A 1  21 ?  -7.555  12.033  11.115 1.000 94.030 ? 21  LYS A C   1 
ATOM 166  C CB  ? LYS A 1  21 ?  -5.122  11.452  11.017 1.000 94.030 ? 21  LYS A CB  1 
ATOM 167  O O   ? LYS A 1  21 ?  -7.650  12.930  10.275 1.000 94.030 ? 21  LYS A O   1 
ATOM 168  C CG  ? LYS A 1  21 ?  -4.804  12.142  12.335 1.000 94.030 ? 21  LYS A CG  1 
ATOM 169  C CD  ? LYS A 1  21 ?  -3.414  12.766  12.317 1.000 94.030 ? 21  LYS A CD  1 
ATOM 170  C CE  ? LYS A 1  21 ?  -3.120  13.515  13.610 1.000 94.030 ? 21  LYS A CE  1 
ATOM 171  N NZ  ? LYS A 1  21 ?  -1.778  14.170  13.579 1.000 94.030 ? 21  LYS A NZ  1 
ATOM 172  N N   ? ASN A 1  22 ?  -8.294  11.934  12.257 1.000 92.540 ? 22  ASN A N   1 
ATOM 173  C CA  ? ASN A 1  22 ?  -9.339  12.920  12.510 1.000 92.540 ? 22  ASN A CA  1 
ATOM 174  C C   ? ASN A 1  22 ? -10.247  13.097  11.297 1.000 92.540 ? 22  ASN A C   1 
ATOM 175  C CB  ? ASN A 1  22 ?  -8.726  14.261  12.916 1.000 92.540 ? 22  ASN A CB  1 
ATOM 176  O O   ? ASN A 1  22 ? -10.547  14.225  10.901 1.000 92.540 ? 22  ASN A O   1 
ATOM 177  C CG  ? ASN A 1  22 ?  -7.913  14.170  14.192 1.000 92.540 ? 22  ASN A CG  1 
ATOM 178  N ND2 ? ASN A 1  22 ?  -6.788  14.875  14.230 1.000 92.540 ? 22  ASN A ND2 1 
ATOM 179  O OD1 ? ASN A 1  22 ?  -8.291  13.470  15.135 1.000 92.540 ? 22  ASN A OD1 1 
ATOM 180  N N   ? SER A 1  23 ? -10.520  11.940  10.496 1.000 90.700 ? 23  SER A N   1 
ATOM 181  C CA  ? SER A 1  23 ? -11.473  11.866   9.393 1.000 90.700 ? 23  SER A CA  1 
ATOM 182  C C   ? SER A 1  23 ? -10.876  12.429   8.108 1.000 90.700 ? 23  SER A C   1 
ATOM 183  C CB  ? SER A 1  23 ? -12.757  12.620   9.742 1.000 90.700 ? 23  SER A CB  1 
ATOM 184  O O   ? SER A 1  23 ? -11.587  12.624   7.120 1.000 90.700 ? 23  SER A O   1 
ATOM 185  O OG  ? SER A 1  23 ? -13.427  11.999  10.825 1.000 90.700 ? 23  SER A OG  1 
ATOM 186  N N   ? ASN A 1  24 ?  -9.606  12.765   8.265 1.000 91.030 ? 24  ASN A N   1 
ATOM 187  C CA  ? ASN A 1  24 ?  -8.900  13.228   7.076 1.000 91.030 ? 24  ASN A CA  1 
ATOM 188  C C   ? ASN A 1  24 ?  -8.002  12.139   6.497 1.000 91.030 ? 24  ASN A C   1 
ATOM 189  C CB  ? ASN A 1  24 ?  -8.080  14.480   7.392 1.000 91.030 ? 24  ASN A CB  1 
ATOM 190  O O   ? ASN A 1  24 ?  -7.263  11.481   7.233 1.000 91.030 ? 24  ASN A O   1 
ATOM 191  C CG  ? ASN A 1  24 ?  -8.948  15.678   7.726 1.000 91.030 ? 24  ASN A CG  1 
ATOM 192  N ND2 ? ASN A 1  24 ?  -8.604  16.378   8.801 1.000 91.030 ? 24  ASN A ND2 1 
ATOM 193  O OD1 ? ASN A 1  24 ?  -9.920  15.970   7.025 1.000 91.030 ? 24  ASN A OD1 1 
ATOM 194  N N   ? HIS A 1  25 ?  -8.127  12.039   5.175 1.000 92.360 ? 25  HIS A N   1 
ATOM 195  C CA  ? HIS A 1  25 ?  -7.278  11.071   4.489 1.000 92.360 ? 25  HIS A CA  1 
ATOM 196  C C   ? HIS A 1  25 ?  -5.805  11.448   4.606 1.000 92.360 ? 25  HIS A C   1 
ATOM 197  C CB  ? HIS A 1  25 ?  -7.676  10.958   3.016 1.000 92.360 ? 25  HIS A CB  1 
ATOM 198  O O   ? HIS A 1  25 ?  -5.423  12.579   4.295 1.000 92.360 ? 25  HIS A O   1 
ATOM 199  C CG  ? HIS A 1  25 ?  -6.783  10.059   2.221 1.000 92.360 ? 25  HIS A CG  1 
ATOM 200  C CD2 ? HIS A 1  25 ?  -5.732  10.338   1.414 1.000 92.360 ? 25  HIS A CD2 1 
ATOM 201  N ND1 ? HIS A 1  25 ?  -6.933   8.690   2.202 1.000 92.360 ? 25  HIS A ND1 1 
ATOM 202  C CE1 ? HIS A 1  25 ?  -6.009   8.163   1.416 1.000 92.360 ? 25  HIS A CE1 1 
ATOM 203  N NE2 ? HIS A 1  25 ?  -5.267   9.142   0.926 1.000 92.360 ? 25  HIS A NE2 1 
ATOM 204  N N   ? ILE A 1  26 ?  -4.895  10.415   4.979 1.000 92.530 ? 26  ILE A N   1 
ATOM 205  C CA  ? ILE A 1  26 ?  -3.477  10.741   5.095 1.000 92.530 ? 26  ILE A CA  1 
ATOM 206  C C   ? ILE A 1  26 ?  -2.647   9.711   4.332 1.000 92.530 ? 26  ILE A C   1 
ATOM 207  C CB  ? ILE A 1  26 ?  -3.030  10.801   6.572 1.000 92.530 ? 26  ILE A CB  1 
ATOM 208  O O   ? ILE A 1  26 ?  -1.520   9.994   3.921 1.000 92.530 ? 26  ILE A O   1 
ATOM 209  C CG1 ? ILE A 1  26 ?  -3.277   9.454   7.261 1.000 92.530 ? 26  ILE A CG1 1 
ATOM 210  C CG2 ? ILE A 1  26 ?  -3.753  11.933   7.309 1.000 92.530 ? 26  ILE A CG2 1 
ATOM 211  C CD1 ? ILE A 1  26 ?  -2.481   9.260   8.544 1.000 92.530 ? 26  ILE A CD1 1 
ATOM 212  N N   ? CYS A 1  27 ?  -3.149   8.512   4.157 1.000 95.210 ? 27  CYS A N   1 
ATOM 213  C CA  ? CYS A 1  27 ?  -2.473   7.448   3.424 1.000 95.210 ? 27  CYS A CA  1 
ATOM 214  C C   ? CYS A 1  27 ?  -3.478   6.452   2.857 1.000 95.210 ? 27  CYS A C   1 
ATOM 215  C CB  ? CYS A 1  27 ?  -1.478   6.722   4.329 1.000 95.210 ? 27  CYS A CB  1 
ATOM 216  O O   ? CYS A 1  27 ?  -4.644   6.447   3.256 1.000 95.210 ? 27  CYS A O   1 
ATOM 217  S SG  ? CYS A 1  27 ?   0.092   7.592   4.530 1.000 95.210 ? 27  CYS A SG  1 
ATOM 218  N N   ? GLY A 1  28 ?  -2.952   5.712   1.949 1.000 96.070 ? 28  GLY A N   1 
ATOM 219  C CA  ? GLY A 1  28 ?  -3.725   4.582   1.460 1.000 96.070 ? 28  GLY A CA  1 
ATOM 220  C C   ? GLY A 1  28 ?  -3.336   3.267   2.109 1.000 96.070 ? 28  GLY A C   1 
ATOM 221  O O   ? GLY A 1  28 ?  -2.398   3.217   2.906 1.000 96.070 ? 28  GLY A O   1 
ATOM 222  N N   ? GLY A 1  29 ?  -4.019   2.230   1.860 1.000 97.600 ? 29  GLY A N   1 
ATOM 223  C CA  ? GLY A 1  29 ?  -3.820   0.838   2.232 1.000 97.600 ? 29  GLY A CA  1 
ATOM 224  C C   ? GLY A 1  29 ?  -4.706  -0.120   1.458 1.000 97.600 ? 29  GLY A C   1 
ATOM 225  O O   ? GLY A 1  29 ?  -5.477   0.301   0.593 1.000 97.600 ? 29  GLY A O   1 
ATOM 226  N N   ? PHE A 1  30 ?  -4.495  -1.397   1.780 1.000 98.450 ? 30  PHE A N   1 
ATOM 227  C CA  ? PHE A 1  30 ?  -5.355  -2.363   1.107 1.000 98.450 ? 30  PHE A CA  1 
ATOM 228  C C   ? PHE A 1  30 ?  -5.584  -3.588   1.986 1.000 98.450 ? 30  PHE A C   1 
ATOM 229  C CB  ? PHE A 1  30 ?  -4.745  -2.785  -0.233 1.000 98.450 ? 30  PHE A CB  1 
ATOM 230  O O   ? PHE A 1  30 ?  -4.738  -3.931   2.814 1.000 98.450 ? 30  PHE A O   1 
ATOM 231  C CG  ? PHE A 1  30 ?  -3.327  -3.278  -0.127 1.000 98.450 ? 30  PHE A CG  1 
ATOM 232  C CD1 ? PHE A 1  30 ?  -2.265  -2.383  -0.113 1.000 98.450 ? 30  PHE A CD1 1 
ATOM 233  C CD2 ? PHE A 1  30 ?  -3.057  -4.638  -0.040 1.000 98.450 ? 30  PHE A CD2 1 
ATOM 234  C CE1 ? PHE A 1  30 ?  -0.951  -2.836  -0.015 1.000 98.450 ? 30  PHE A CE1 1 
ATOM 235  C CE2 ? PHE A 1  30 ?  -1.747  -5.098   0.058 1.000 98.450 ? 30  PHE A CE2 1 
ATOM 236  C CZ  ? PHE A 1  30 ?  -0.695  -4.196   0.069 1.000 98.450 ? 30  PHE A CZ  1 
ATOM 237  N N   ? LEU A 1  31 ?  -6.813  -4.135   1.816 1.000 98.370 ? 31  LEU A N   1 
ATOM 238  C CA  ? LEU A 1  31 ?  -7.278  -5.262   2.618 1.000 98.370 ? 31  LEU A CA  1 
ATOM 239  C C   ? LEU A 1  31 ?  -6.661  -6.568   2.129 1.000 98.370 ? 31  LEU A C   1 
ATOM 240  C CB  ? LEU A 1  31 ?  -8.805  -5.357   2.575 1.000 98.370 ? 31  LEU A CB  1 
ATOM 241  O O   ? LEU A 1  31 ?  -6.835  -6.945   0.968 1.000 98.370 ? 31  LEU A O   1 
ATOM 242  C CG  ? LEU A 1  31 ?  -9.455  -6.296   3.593 1.000 98.370 ? 31  LEU A CG  1 
ATOM 243  C CD1 ? LEU A 1  31 ?  -9.276  -5.751   5.006 1.000 98.370 ? 31  LEU A CD1 1 
ATOM 244  C CD2 ? LEU A 1  31 ? -10.933  -6.492   3.272 1.000 98.370 ? 31  LEU A CD2 1 
ATOM 245  N N   ? ILE A 1  32 ?  -5.978  -7.331   3.088 1.000 97.850 ? 32  ILE A N   1 
ATOM 246  C CA  ? ILE A 1  32 ?  -5.340  -8.584   2.698 1.000 97.850 ? 32  ILE A CA  1 
ATOM 247  C C   ? ILE A 1  32 ?  -5.986  -9.747   3.447 1.000 97.850 ? 32  ILE A C   1 
ATOM 248  C CB  ? ILE A 1  32 ?  -3.819  -8.551   2.969 1.000 97.850 ? 32  ILE A CB  1 
ATOM 249  O O   ? ILE A 1  32 ?  -5.863 -10.903   3.035 1.000 97.850 ? 32  ILE A O   1 
ATOM 250  C CG1 ? ILE A 1  32 ?  -3.545  -8.240   4.445 1.000 97.850 ? 32  ILE A CG1 1 
ATOM 251  C CG2 ? ILE A 1  32 ?  -3.130  -7.530   2.058 1.000 97.850 ? 32  ILE A CG2 1 
ATOM 252  C CD1 ? ILE A 1  32 ?  -2.105  -8.486   4.872 1.000 97.850 ? 32  ILE A CD1 1 
ATOM 253  N N   ? THR A 1  33 ?  -6.744  -9.487   4.531 1.000 97.770 ? 33  THR A N   1 
ATOM 254  C CA  ? THR A 1  33 ?  -7.709 -10.320   5.240 1.000 97.770 ? 33  THR A CA  1 
ATOM 255  C C   ? THR A 1  33 ?  -8.902  -9.489   5.705 1.000 97.770 ? 33  THR A C   1 
ATOM 256  C CB  ? THR A 1  33 ?  -7.062 -11.017   6.450 1.000 97.770 ? 33  THR A CB  1 
ATOM 257  O O   ? THR A 1  33 ?  -8.921  -8.269   5.530 1.000 97.770 ? 33  THR A O   1 
ATOM 258  C CG2 ? THR A 1  33 ?  -5.711 -11.620   6.080 1.000 97.770 ? 33  THR A CG2 1 
ATOM 259  O OG1 ? THR A 1  33 ?  -6.875 -10.061   7.501 1.000 97.770 ? 33  THR A OG1 1 
ATOM 260  N N   ? GLU A 1  34 ?  -9.965 -10.157   6.312 1.000 97.750 ? 34  GLU A N   1 
ATOM 261  C CA  ? GLU A 1  34 ? -11.144  -9.435   6.783 1.000 97.750 ? 34  GLU A CA  1 
ATOM 262  C C   ? GLU A 1  34 ? -10.798  -8.514   7.949 1.000 97.750 ? 34  GLU A C   1 
ATOM 263  C CB  ? GLU A 1  34 ? -12.245 -10.415   7.196 1.000 97.750 ? 34  GLU A CB  1 
ATOM 264  O O   ? GLU A 1  34 ? -11.590  -7.643   8.315 1.000 97.750 ? 34  GLU A O   1 
ATOM 265  C CG  ? GLU A 1  34 ? -12.841 -11.196   6.033 1.000 97.750 ? 34  GLU A CG  1 
ATOM 266  C CD  ? GLU A 1  34 ? -13.888 -12.210   6.466 1.000 97.750 ? 34  GLU A CD  1 
ATOM 267  O OE1 ? GLU A 1  34 ? -14.718 -12.623   5.624 1.000 97.750 ? 34  GLU A OE1 1 
ATOM 268  O OE2 ? GLU A 1  34 ? -13.880 -12.594   7.657 1.000 97.750 ? 34  GLU A OE2 1 
ATOM 269  N N   ? GLN A 1  35 ?  -9.495  -8.612   8.470 1.000 97.720 ? 35  GLN A N   1 
ATOM 270  C CA  ? GLN A 1  35 ?  -9.189  -7.854   9.678 1.000 97.720 ? 35  GLN A CA  1 
ATOM 271  C C   ? GLN A 1  35 ?  -7.824  -7.178   9.573 1.000 97.720 ? 35  GLN A C   1 
ATOM 272  C CB  ? GLN A 1  35 ?  -9.231  -8.762  10.908 1.000 97.720 ? 35  GLN A CB  1 
ATOM 273  O O   ? GLN A 1  35 ?  -7.356  -6.560  10.531 1.000 97.720 ? 35  GLN A O   1 
ATOM 274  C CG  ? GLN A 1  35 ?  -9.357  -8.008  12.225 1.000 97.720 ? 35  GLN A CG  1 
ATOM 275  C CD  ? GLN A 1  35 ?  -9.549  -8.931  13.414 1.000 97.720 ? 35  GLN A CD  1 
ATOM 276  N NE2 ? GLN A 1  35 ? -10.250  -8.447  14.433 1.000 97.720 ? 35  GLN A NE2 1 
ATOM 277  O OE1 ? GLN A 1  35 ?  -9.072 -10.071  13.416 1.000 97.720 ? 35  GLN A OE1 1 
ATOM 278  N N   ? PHE A 1  36 ?  -7.205  -7.366   8.424 1.000 98.420 ? 36  PHE A N   1 
ATOM 279  C CA  ? PHE A 1  36 ?  -5.865  -6.801   8.320 1.000 98.420 ? 36  PHE A CA  1 
ATOM 280  C C   ? PHE A 1  36 ?  -5.740  -5.929   7.077 1.000 98.420 ? 36  PHE A C   1 
ATOM 281  C CB  ? PHE A 1  36 ?  -4.812  -7.913   8.289 1.000 98.420 ? 36  PHE A CB  1 
ATOM 282  O O   ? PHE A 1  36 ?  -6.205  -6.305   5.999 1.000 98.420 ? 36  PHE A O   1 
ATOM 283  C CG  ? PHE A 1  36 ?  -4.442  -8.437   9.650 1.000 98.420 ? 36  PHE A CG  1 
ATOM 284  C CD1 ? PHE A 1  36 ?  -3.414  -7.852  10.380 1.000 98.420 ? 36  PHE A CD1 1 
ATOM 285  C CD2 ? PHE A 1  36 ?  -5.123  -9.515  10.201 1.000 98.420 ? 36  PHE A CD2 1 
ATOM 286  C CE1 ? PHE A 1  36 ?  -3.069  -8.335  11.640 1.000 98.420 ? 36  PHE A CE1 1 
ATOM 287  C CE2 ? PHE A 1  36 ?  -4.784 -10.003  11.460 1.000 98.420 ? 36  PHE A CE2 1 
ATOM 288  C CZ  ? PHE A 1  36 ?  -3.756  -9.412  12.177 1.000 98.420 ? 36  PHE A CZ  1 
ATOM 289  N N   ? VAL A 1  37 ?  -5.131  -4.755   7.280 1.000 98.540 ? 37  VAL A N   1 
ATOM 290  C CA  ? VAL A 1  37 ?  -4.785  -3.787   6.244 1.000 98.540 ? 37  VAL A CA  1 
ATOM 291  C C   ? VAL A 1  37 ?  -3.267  -3.671   6.131 1.000 98.540 ? 37  VAL A C   1 
ATOM 292  C CB  ? VAL A 1  37 ?  -5.405  -2.401   6.533 1.000 98.540 ? 37  VAL A CB  1 
ATOM 293  O O   ? VAL A 1  37 ?  -2.570  -3.549   7.141 1.000 98.540 ? 37  VAL A O   1 
ATOM 294  C CG1 ? VAL A 1  37 ?  -4.872  -1.357   5.553 1.000 98.540 ? 37  VAL A CG1 1 
ATOM 295  C CG2 ? VAL A 1  37 ?  -6.929  -2.474   6.464 1.000 98.540 ? 37  VAL A CG2 1 
ATOM 296  N N   ? LEU A 1  38 ?  -2.821  -3.815   4.879 1.000 98.430 ? 38  LEU A N   1 
ATOM 297  C CA  ? LEU A 1  38 ?  -1.410  -3.564   4.608 1.000 98.430 ? 38  LEU A CA  1 
ATOM 298  C C   ? LEU A 1  38 ?  -1.188  -2.120   4.168 1.000 98.430 ? 38  LEU A C   1 
ATOM 299  C CB  ? LEU A 1  38 ?  -0.891  -4.522   3.533 1.000 98.430 ? 38  LEU A CB  1 
ATOM 300  O O   ? LEU A 1  38 ?  -1.933  -1.600   3.334 1.000 98.430 ? 38  LEU A O   1 
ATOM 301  C CG  ? LEU A 1  38 ?   0.622  -4.738   3.489 1.000 98.430 ? 38  LEU A CG  1 
ATOM 302  C CD1 ? LEU A 1  38 ?   1.104  -5.383   4.784 1.000 98.430 ? 38  LEU A CD1 1 
ATOM 303  C CD2 ? LEU A 1  38 ?   1.007  -5.592   2.285 1.000 98.430 ? 38  LEU A CD2 1 
ATOM 304  N N   ? THR A 1  39 ?  -0.140  -1.447   4.738 1.000 98.260 ? 39  THR A N   1 
ATOM 305  C CA  ? THR A 1  39 ?   0.171  -0.059   4.415 1.000 98.260 ? 39  THR A CA  1 
ATOM 306  C C   ? THR A 1  39 ?   1.650   0.233   4.647 1.000 98.260 ? 39  THR A C   1 
ATOM 307  C CB  ? THR A 1  39 ?  -0.684   0.914   5.249 1.000 98.260 ? 39  THR A CB  1 
ATOM 308  O O   ? THR A 1  39 ?   2.430  -0.677   4.938 1.000 98.260 ? 39  THR A O   1 
ATOM 309  C CG2 ? THR A 1  39 ?  -0.255   0.906   6.712 1.000 98.260 ? 39  THR A CG2 1 
ATOM 310  O OG1 ? THR A 1  39 ?  -0.536   2.240   4.726 1.000 98.260 ? 39  THR A OG1 1 
ATOM 311  N N   ? ALA A 1  40 ?   2.017   1.464   4.428 1.000 97.650 ? 40  ALA A N   1 
ATOM 312  C CA  ? ALA A 1  40 ?   3.415   1.842   4.623 1.000 97.650 ? 40  ALA A CA  1 
ATOM 313  C C   ? ALA A 1  40 ?   3.678   2.244   6.071 1.000 97.650 ? 40  ALA A C   1 
ATOM 314  C CB  ? ALA A 1  40 ?   3.794   2.981   3.680 1.000 97.650 ? 40  ALA A CB  1 
ATOM 315  O O   ? ALA A 1  40 ?   2.843   2.898   6.702 1.000 97.650 ? 40  ALA A O   1 
ATOM 316  N N   ? ALA A 1  41 ?   4.855   1.875   6.580 1.000 97.290 ? 41  ALA A N   1 
ATOM 317  C CA  ? ALA A 1  41 ?   5.252   2.182   7.951 1.000 97.290 ? 41  ALA A CA  1 
ATOM 318  C C   ? ALA A 1  41 ?   5.388   3.688   8.159 1.000 97.290 ? 41  ALA A C   1 
ATOM 319  C CB  ? ALA A 1  41 ?   6.563   1.480   8.296 1.000 97.290 ? 41  ALA A CB  1 
ATOM 320  O O   ? ALA A 1  41 ?   5.144   4.195   9.256 1.000 97.290 ? 41  ALA A O   1 
ATOM 321  N N   ? HIS A 1  42 ?   5.770   4.373   7.131 1.000 95.180 ? 42  HIS A N   1 
ATOM 322  C CA  ? HIS A 1  42 ?   5.966   5.813   7.253 1.000 95.180 ? 42  HIS A CA  1 
ATOM 323  C C   ? HIS A 1  42 ?   4.632   6.545   7.353 1.000 95.180 ? 42  HIS A C   1 
ATOM 324  C CB  ? HIS A 1  42 ?   6.770   6.347   6.065 1.000 95.180 ? 42  HIS A CB  1 
ATOM 325  O O   ? HIS A 1  42 ?   4.598   7.746   7.630 1.000 95.180 ? 42  HIS A O   1 
ATOM 326  C CG  ? HIS A 1  42 ?   5.976   6.452   4.802 1.000 95.180 ? 42  HIS A CG  1 
ATOM 327  C CD2 ? HIS A 1  42 ?   5.139   7.417   4.356 1.000 95.180 ? 42  HIS A CD2 1 
ATOM 328  N ND1 ? HIS A 1  42 ?   5.993   5.476   3.829 1.000 95.180 ? 42  HIS A ND1 1 
ATOM 329  C CE1 ? HIS A 1  42 ?   5.199   5.839   2.836 1.000 95.180 ? 42  HIS A CE1 1 
ATOM 330  N NE2 ? HIS A 1  42 ?   4.668   7.013   3.131 1.000 95.180 ? 42  HIS A NE2 1 
ATOM 331  N N   ? CYS A 1  43 ?   3.523   5.788   7.247 1.000 94.740 ? 43  CYS A N   1 
ATOM 332  C CA  ? CYS A 1  43 ?   2.182   6.353   7.346 1.000 94.740 ? 43  CYS A CA  1 
ATOM 333  C C   ? CYS A 1  43 ?   1.715   6.399   8.796 1.000 94.740 ? 43  CYS A C   1 
ATOM 334  C CB  ? CYS A 1  43 ?   1.195   5.540   6.509 1.000 94.740 ? 43  CYS A CB  1 
ATOM 335  O O   ? CYS A 1  43 ?   0.606   6.854   9.082 1.000 94.740 ? 43  CYS A O   1 
ATOM 336  S SG  ? CYS A 1  43 ?   1.351   5.814   4.730 1.000 94.740 ? 43  CYS A SG  1 
ATOM 337  N N   ? TRP A 1  44 ?   2.559   6.099   9.687 1.000 92.740 ? 44  TRP A N   1 
ATOM 338  C CA  ? TRP A 1  44 ?   2.160   5.980  11.085 1.000 92.740 ? 44  TRP A CA  1 
ATOM 339  C C   ? TRP A 1  44 ?   1.825   7.346  11.675 1.000 92.740 ? 44  TRP A C   1 
ATOM 340  C CB  ? TRP A 1  44 ?   3.268   5.314  11.906 1.000 92.740 ? 44  TRP A CB  1 
ATOM 341  O O   ? TRP A 1  44 ?   2.559   8.315  11.469 1.000 92.740 ? 44  TRP A O   1 
ATOM 342  C CG  ? TRP A 1  44 ?   3.029   5.340  13.386 1.000 92.740 ? 44  TRP A CG  1 
ATOM 343  C CD1 ? TRP A 1  44 ?   3.494   6.264  14.279 1.000 92.740 ? 44  TRP A CD1 1 
ATOM 344  C CD2 ? TRP A 1  44 ?   2.270   4.394  14.145 1.000 92.740 ? 44  TRP A CD2 1 
ATOM 345  C CE2 ? TRP A 1  44 ?   2.317   4.808  15.495 1.000 92.740 ? 44  TRP A CE2 1 
ATOM 346  C CE3 ? TRP A 1  44 ?   1.554   3.235  13.815 1.000 92.740 ? 44  TRP A CE3 1 
ATOM 347  N NE1 ? TRP A 1  44 ?   3.068   5.950  15.549 1.000 92.740 ? 44  TRP A NE1 1 
ATOM 348  C CH2 ? TRP A 1  44 ?   0.980   2.973  16.164 1.000 92.740 ? 44  TRP A CH2 1 
ATOM 349  C CZ2 ? TRP A 1  44 ?   1.673   4.103  16.515 1.000 92.740 ? 44  TRP A CZ2 1 
ATOM 350  C CZ3 ? TRP A 1  44 ?   0.915   2.535  14.832 1.000 92.740 ? 44  TRP A CZ3 1 
ATOM 351  N N   ? ASN A 1  45 ?   0.682   7.304  12.527 1.000 90.590 ? 45  ASN A N   1 
ATOM 352  C CA  ? ASN A 1  45 ?   0.219   8.417  13.349 1.000 90.590 ? 45  ASN A CA  1 
ATOM 353  C C   ? ASN A 1  45 ?  -0.470   7.928  14.619 1.000 90.590 ? 45  ASN A C   1 
ATOM 354  C CB  ? ASN A 1  45 ?  -0.722   9.320  12.548 1.000 90.590 ? 45  ASN A CB  1 
ATOM 355  O O   ? ASN A 1  45 ?  -0.775   6.741  14.747 1.000 90.590 ? 45  ASN A O   1 
ATOM 356  C CG  ? ASN A 1  45 ?   0.007  10.456  11.856 1.000 90.590 ? 45  ASN A CG  1 
ATOM 357  N ND2 ? ASN A 1  45 ?   0.014  10.434  10.529 1.000 90.590 ? 45  ASN A ND2 1 
ATOM 358  O OD1 ? ASN A 1  45 ?   0.559  11.345  12.510 1.000 90.590 ? 45  ASN A OD1 1 
ATOM 359  N N   ? GLU A 1  46 ?  -0.702   8.865  15.642 1.000 86.690 ? 46  GLU A N   1 
ATOM 360  C CA  ? GLU A 1  46 ?  -1.431   8.446  16.836 1.000 86.690 ? 46  GLU A CA  1 
ATOM 361  C C   ? GLU A 1  46 ?  -2.925   8.319  16.553 1.000 86.690 ? 46  GLU A C   1 
ATOM 362  C CB  ? GLU A 1  46 ?  -1.195   9.431  17.984 1.000 86.690 ? 46  GLU A CB  1 
ATOM 363  O O   ? GLU A 1  46 ?  -3.538   9.235  16.001 1.000 86.690 ? 46  GLU A O   1 
ATOM 364  C CG  ? GLU A 1  46 ?   0.235   9.437  18.505 1.000 86.690 ? 46  GLU A CG  1 
ATOM 365  C CD  ? GLU A 1  46 ?   0.449  10.403  19.659 1.000 86.690 ? 46  GLU A CD  1 
ATOM 366  O OE1 ? GLU A 1  46 ?   1.570  10.446  20.214 1.000 86.690 ? 46  GLU A OE1 1 
ATOM 367  O OE2 ? GLU A 1  46 ?  -0.512  11.122  20.011 1.000 86.690 ? 46  GLU A OE2 1 
ATOM 368  N N   ? LYS A 1  47 ?  -3.496   6.967  16.629 1.000 92.580 ? 47  LYS A N   1 
ATOM 369  C CA  ? LYS A 1  47 ?  -4.906   6.620  16.478 1.000 92.580 ? 47  LYS A CA  1 
ATOM 370  C C   ? LYS A 1  47 ?  -5.361   6.783  15.030 1.000 92.580 ? 47  LYS A C   1 
ATOM 371  C CB  ? LYS A 1  47 ?  -5.773   7.479  17.399 1.000 92.580 ? 47  LYS A CB  1 
ATOM 372  O O   ? LYS A 1  47 ?  -5.658   7.896  14.589 1.000 92.580 ? 47  LYS A O   1 
ATOM 373  C CG  ? LYS A 1  47 ?  -5.565   7.201  18.881 1.000 92.580 ? 47  LYS A CG  1 
ATOM 374  C CD  ? LYS A 1  47 ?  -6.533   8.004  19.741 1.000 92.580 ? 47  LYS A CD  1 
ATOM 375  C CE  ? LYS A 1  47 ?  -6.331   7.721  21.224 1.000 92.580 ? 47  LYS A CE  1 
ATOM 376  N NZ  ? LYS A 1  47 ?  -7.263   8.522  22.073 1.000 92.580 ? 47  LYS A NZ  1 
ATOM 377  N N   ? LEU A 1  48 ?  -5.560   5.837  14.334 1.000 96.830 ? 48  LEU A N   1 
ATOM 378  C CA  ? LEU A 1  48 ?  -5.965   5.801  12.933 1.000 96.830 ? 48  LEU A CA  1 
ATOM 379  C C   ? LEU A 1  48 ?  -7.333   5.143  12.779 1.000 96.830 ? 48  LEU A C   1 
ATOM 380  C CB  ? LEU A 1  48 ?  -4.928   5.050  12.094 1.000 96.830 ? 48  LEU A CB  1 
ATOM 381  O O   ? LEU A 1  48 ?  -7.689   4.253  13.554 1.000 96.830 ? 48  LEU A O   1 
ATOM 382  C CG  ? LEU A 1  48 ?  -3.528   5.664  12.038 1.000 96.830 ? 48  LEU A CG  1 
ATOM 383  C CD1 ? LEU A 1  48 ?  -2.568   4.729  11.309 1.000 96.830 ? 48  LEU A CD1 1 
ATOM 384  C CD2 ? LEU A 1  48 ?  -3.570   7.030  11.362 1.000 96.830 ? 48  LEU A CD2 1 
ATOM 385  N N   ? THR A 1  49 ?  -8.107   5.651  11.808 1.000 97.360 ? 49  THR A N   1 
ATOM 386  C CA  ? THR A 1  49 ?  -9.288   4.983  11.274 1.000 97.360 ? 49  THR A CA  1 
ATOM 387  C C   ? THR A 1  49 ?  -9.088   4.625   9.804 1.000 97.360 ? 49  THR A C   1 
ATOM 388  C CB  ? THR A 1  49 ? -10.544   5.861  11.425 1.000 97.360 ? 49  THR A CB  1 
ATOM 389  O O   ? THR A 1  49 ?  -8.303   5.268   9.104 1.000 97.360 ? 49  THR A O   1 
ATOM 390  C CG2 ? THR A 1  49 ? -10.802   6.203  12.889 1.000 97.360 ? 49  THR A CG2 1 
ATOM 391  O OG1 ? THR A 1  49 ? -10.362   7.076  10.687 1.000 97.360 ? 49  THR A OG1 1 
ATOM 392  N N   ? VAL A 1  50 ?  -9.781   3.468   9.462 1.000 97.490 ? 50  VAL A N   1 
ATOM 393  C CA  ? VAL A 1  50 ?  -9.727   3.090   8.054 1.000 97.490 ? 50  VAL A CA  1 
ATOM 394  C C   ? VAL A 1  50 ? -11.126   3.160   7.445 1.000 97.490 ? 50  VAL A C   1 
ATOM 395  C CB  ? VAL A 1  50 ?  -9.136   1.674   7.869 1.000 97.490 ? 50  VAL A CB  1 
ATOM 396  O O   ? VAL A 1  50 ? -12.117   2.863   8.116 1.000 97.490 ? 50  VAL A O   1 
ATOM 397  C CG1 ? VAL A 1  50 ?  -7.722   1.600   8.443 1.000 97.490 ? 50  VAL A CG1 1 
ATOM 398  C CG2 ? VAL A 1  50 ? -10.038   0.630   8.525 1.000 97.490 ? 50  VAL A CG2 1 
ATOM 399  N N   ? VAL A 1  51 ? -11.232   3.697   6.248 1.000 97.010 ? 51  VAL A N   1 
ATOM 400  C CA  ? VAL A 1  51 ? -12.458   3.684   5.457 1.000 97.010 ? 51  VAL A CA  1 
ATOM 401  C C   ? VAL A 1  51 ? -12.333   2.667   4.326 1.000 97.010 ? 51  VAL A C   1 
ATOM 402  C CB  ? VAL A 1  51 ? -12.778   5.083   4.884 1.000 97.010 ? 51  VAL A CB  1 
ATOM 403  O O   ? VAL A 1  51 ? -11.424   2.760   3.497 1.000 97.010 ? 51  VAL A O   1 
ATOM 404  C CG1 ? VAL A 1  51 ? -14.103   5.064   4.122 1.000 97.010 ? 51  VAL A CG1 1 
ATOM 405  C CG2 ? VAL A 1  51 ? -12.817   6.122   6.003 1.000 97.010 ? 51  VAL A CG2 1 
ATOM 406  N N   ? VAL A 1  52 ? -13.260   1.637   4.351 1.000 96.840 ? 52  VAL A N   1 
ATOM 407  C CA  ? VAL A 1  52 ? -13.269   0.592   3.333 1.000 96.840 ? 52  VAL A CA  1 
ATOM 408  C C   ? VAL A 1  52 ? -14.548   0.689   2.504 1.000 96.840 ? 52  VAL A C   1 
ATOM 409  C CB  ? VAL A 1  52 ? -13.147  -0.814   3.962 1.000 96.840 ? 52  VAL A CB  1 
ATOM 410  O O   ? VAL A 1  52 ? -15.576   1.166   2.991 1.000 96.840 ? 52  VAL A O   1 
ATOM 411  C CG1 ? VAL A 1  52 ? -11.792  -0.984   4.646 1.000 96.840 ? 52  VAL A CG1 1 
ATOM 412  C CG2 ? VAL A 1  52 ? -14.283  -1.054   4.955 1.000 96.840 ? 52  VAL A CG2 1 
ATOM 413  N N   ? GLY A 1  53 ? -14.422   0.418   1.188 1.000 95.200 ? 53  GLY A N   1 
ATOM 414  C CA  ? GLY A 1  53 ? -15.617   0.312   0.367 1.000 95.200 ? 53  GLY A CA  1 
ATOM 415  C C   ? GLY A 1  53 ? -16.068   1.643  -0.205 1.000 95.200 ? 53  GLY A C   1 
ATOM 416  O O   ? GLY A 1  53 ? -17.130   1.729  -0.826 1.000 95.200 ? 53  GLY A O   1 
ATOM 417  N N   ? ALA A 1  54 ? -15.229   2.745  -0.007 1.000 94.580 ? 54  ALA A N   1 
ATOM 418  C CA  ? ALA A 1  54 ? -15.575   4.084  -0.476 1.000 94.580 ? 54  ALA A CA  1 
ATOM 419  C C   ? ALA A 1  54 ? -14.995   4.348  -1.862 1.000 94.580 ? 54  ALA A C   1 
ATOM 420  C CB  ? ALA A 1  54 ? -15.083   5.138   0.513 1.000 94.580 ? 54  ALA A CB  1 
ATOM 421  O O   ? ALA A 1  54 ? -13.880   3.917  -2.167 1.000 94.580 ? 54  ALA A O   1 
ATOM 422  N N   ? HIS A 1  55 ? -15.774   4.919  -2.764 1.000 93.950 ? 55  HIS A N   1 
ATOM 423  C CA  ? HIS A 1  55 ? -15.318   5.462  -4.039 1.000 93.950 ? 55  HIS A CA  1 
ATOM 424  C C   ? HIS A 1  55 ? -15.153   6.976  -3.965 1.000 93.950 ? 55  HIS A C   1 
ATOM 425  C CB  ? HIS A 1  55 ? -16.294   5.094  -5.158 1.000 93.950 ? 55  HIS A CB  1 
ATOM 426  O O   ? HIS A 1  55 ? -14.256   7.539  -4.598 1.000 93.950 ? 55  HIS A O   1 
ATOM 427  C CG  ? HIS A 1  55 ? -15.914   5.651  -6.493 1.000 93.950 ? 55  HIS A CG  1 
ATOM 428  C CD2 ? HIS A 1  55 ? -16.504   6.595  -7.263 1.000 93.950 ? 55  HIS A CD2 1 
ATOM 429  N ND1 ? HIS A 1  55 ? -14.800   5.228  -7.185 1.000 93.950 ? 55  HIS A ND1 1 
ATOM 430  C CE1 ? HIS A 1  55 ? -14.720   5.892  -8.326 1.000 93.950 ? 55  HIS A CE1 1 
ATOM 431  N NE2 ? HIS A 1  55 ? -15.742   6.727  -8.398 1.000 93.950 ? 55  HIS A NE2 1 
ATOM 432  N N   ? ASP A 1  56 ? -16.005   7.642  -3.186 1.000 93.510 ? 56  ASP A N   1 
ATOM 433  C CA  ? ASP A 1  56 ? -16.015   9.064  -2.854 1.000 93.510 ? 56  ASP A CA  1 
ATOM 434  C C   ? ASP A 1  56 ? -16.001   9.274  -1.341 1.000 93.510 ? 56  ASP A C   1 
ATOM 435  C CB  ? ASP A 1  56 ? -17.237   9.750  -3.469 1.000 93.510 ? 56  ASP A CB  1 
ATOM 436  O O   ? ASP A 1  56 ? -16.974   8.953  -0.656 1.000 93.510 ? 56  ASP A O   1 
ATOM 437  C CG  ? ASP A 1  56 ? -17.198  11.262  -3.334 1.000 93.510 ? 56  ASP A CG  1 
ATOM 438  O OD1 ? ASP A 1  56 ? -16.479  11.777  -2.451 1.000 93.510 ? 56  ASP A OD1 1 
ATOM 439  O OD2 ? ASP A 1  56 ? -17.894  11.944  -4.117 1.000 93.510 ? 56  ASP A OD2 1 
ATOM 440  N N   ? LEU A 1  57 ? -14.909   9.933  -0.807 1.000 91.910 ? 57  LEU A N   1 
ATOM 441  C CA  ? LEU A 1  57 ? -14.688  10.027   0.632 1.000 91.910 ? 57  LEU A CA  1 
ATOM 442  C C   ? LEU A 1  57 ? -15.639  11.038   1.263 1.000 91.910 ? 57  LEU A C   1 
ATOM 443  C CB  ? LEU A 1  57 ? -13.238  10.420   0.926 1.000 91.910 ? 57  LEU A CB  1 
ATOM 444  O O   ? LEU A 1  57 ? -15.837  11.035   2.480 1.000 91.910 ? 57  LEU A O   1 
ATOM 445  C CG  ? LEU A 1  57 ? -12.178   9.350   0.662 1.000 91.910 ? 57  LEU A CG  1 
ATOM 446  C CD1 ? LEU A 1  57 ? -10.785   9.904   0.939 1.000 91.910 ? 57  LEU A CD1 1 
ATOM 447  C CD2 ? LEU A 1  57 ? -12.445   8.112   1.512 1.000 91.910 ? 57  LEU A CD2 1 
ATOM 448  N N   ? LYS A 1  58 ? -16.365  11.804   0.509 1.000 89.090 ? 58  LYS A N   1 
ATOM 449  C CA  ? LYS A 1  58 ? -17.265  12.832   1.023 1.000 89.090 ? 58  LYS A CA  1 
ATOM 450  C C   ? LYS A 1  58 ? -18.691  12.303   1.146 1.000 89.090 ? 58  LYS A C   1 
ATOM 451  C CB  ? LYS A 1  58 ? -17.241  14.068   0.122 1.000 89.090 ? 58  LYS A CB  1 
ATOM 452  O O   ? LYS A 1  58 ? -19.509  12.871   1.874 1.000 89.090 ? 58  LYS A O   1 
ATOM 453  C CG  ? LYS A 1  58 ? -15.991  14.922   0.277 1.000 89.090 ? 58  LYS A CG  1 
ATOM 454  C CD  ? LYS A 1  58 ? -16.119  16.240  -0.476 1.000 89.090 ? 58  LYS A CD  1 
ATOM 455  C CE  ? LYS A 1  58 ? -14.890  17.118  -0.279 1.000 89.090 ? 58  LYS A CE  1 
ATOM 456  N NZ  ? LYS A 1  58 ? -14.997  18.399  -1.040 1.000 89.090 ? 58  LYS A NZ  1 
ATOM 457  N N   ? LYS A 1  59 ? -18.934  11.130   0.461 1.000 87.780 ? 59  LYS A N   1 
ATOM 458  C CA  ? LYS A 1  59 ? -20.284  10.573   0.459 1.000 87.780 ? 59  LYS A CA  1 
ATOM 459  C C   ? LYS A 1  59 ? -20.369   9.334   1.345 1.000 87.780 ? 59  LYS A C   1 
ATOM 460  C CB  ? LYS A 1  59 ? -20.721  10.230  -0.966 1.000 87.780 ? 59  LYS A CB  1 
ATOM 461  O O   ? LYS A 1  59 ? -19.403   8.576   1.455 1.000 87.780 ? 59  LYS A O   1 
ATOM 462  C CG  ? LYS A 1  59 ? -20.925  11.444  -1.860 1.000 87.780 ? 59  LYS A CG  1 
ATOM 463  C CD  ? LYS A 1  59 ? -21.541  11.056  -3.198 1.000 87.780 ? 59  LYS A CD  1 
ATOM 464  C CE  ? LYS A 1  59 ? -21.756  12.271  -4.090 1.000 87.780 ? 59  LYS A CE  1 
ATOM 465  N NZ  ? LYS A 1  59 ? -22.350  11.894  -5.407 1.000 87.780 ? 59  LYS A NZ  1 
ATOM 466  N N   ? ASN A 1  60 ? -21.402   9.318   2.178 1.000 83.660 ? 60  ASN A N   1 
ATOM 467  C CA  ? ASN A 1  60 ? -21.700   8.079   2.889 1.000 83.660 ? 60  ASN A CA  1 
ATOM 468  C C   ? ASN A 1  60 ? -22.283   7.023   1.954 1.000 83.660 ? 60  ASN A C   1 
ATOM 469  C CB  ? ASN A 1  60 ? -22.657   8.345   4.053 1.000 83.660 ? 60  ASN A CB  1 
ATOM 470  O O   ? ASN A 1  60 ? -23.504   6.897   1.837 1.000 83.660 ? 60  ASN A O   1 
ATOM 471  C CG  ? ASN A 1  60 ? -22.666   7.220   5.070 1.000 83.660 ? 60  ASN A CG  1 
ATOM 472  N ND2 ? ASN A 1  60 ? -23.669   7.217   5.940 1.000 83.660 ? 60  ASN A ND2 1 
ATOM 473  O OD1 ? ASN A 1  60 ? -21.779   6.363   5.073 1.000 83.660 ? 60  ASN A OD1 1 
ATOM 474  N N   ? GLU A 1  61 ? -21.382   6.381   1.190 1.000 86.100 ? 61  GLU A N   1 
ATOM 475  C CA  ? GLU A 1  61 ? -21.815   5.379   0.220 1.000 86.100 ? 61  GLU A CA  1 
ATOM 476  C C   ? GLU A 1  61 ? -22.310   4.115   0.916 1.000 86.100 ? 61  GLU A C   1 
ATOM 477  C CB  ? GLU A 1  61 ? -20.676   5.037  -0.744 1.000 86.100 ? 61  GLU A CB  1 
ATOM 478  O O   ? GLU A 1  61 ? -21.764   3.713   1.947 1.000 86.100 ? 61  GLU A O   1 
ATOM 479  C CG  ? GLU A 1  61 ? -20.255   6.197  -1.635 1.000 86.100 ? 61  GLU A CG  1 
ATOM 480  C CD  ? GLU A 1  61 ? -19.162   5.828  -2.625 1.000 86.100 ? 61  GLU A CD  1 
ATOM 481  O OE1 ? GLU A 1  61 ? -19.162   6.363  -3.757 1.000 86.100 ? 61  GLU A OE1 1 
ATOM 482  O OE2 ? GLU A 1  61 ? -18.299   4.996  -2.266 1.000 86.100 ? 61  GLU A OE2 1 
ATOM 483  N N   ? THR A 1  62 ? -23.455   3.643   0.394 1.000 86.550 ? 62  THR A N   1 
ATOM 484  C CA  ? THR A 1  62 ? -23.954   2.365   0.889 1.000 86.550 ? 62  THR A CA  1 
ATOM 485  C C   ? THR A 1  62 ? -22.884   1.284   0.769 1.000 86.550 ? 62  THR A C   1 
ATOM 486  C CB  ? THR A 1  62 ? -25.218   1.927   0.126 1.000 86.550 ? 62  THR A CB  1 
ATOM 487  O O   ? THR A 1  62 ? -22.296   1.100  -0.298 1.000 86.550 ? 62  THR A O   1 
ATOM 488  C CG2 ? THR A 1  62 ? -25.786   0.633   0.701 1.000 86.550 ? 62  THR A CG2 1 
ATOM 489  O OG1 ? THR A 1  62 ? -26.211   2.956   0.226 1.000 86.550 ? 62  THR A OG1 1 
ATOM 490  N N   ? GLY A 1  63 ? -22.490   0.687   2.028 1.000 87.730 ? 63  GLY A N   1 
ATOM 491  C CA  ? GLY A 1  63 ? -21.521  -0.395   1.951 1.000 87.730 ? 63  GLY A CA  1 
ATOM 492  C C   ? GLY A 1  63 ? -20.132   0.014   2.402 1.000 87.730 ? 63  GLY A C   1 
ATOM 493  O O   ? GLY A 1  63 ? -19.272  -0.839   2.631 1.000 87.730 ? 63  GLY A O   1 
ATOM 494  N N   ? SER A 1  64 ? -19.842   1.455   2.471 1.000 93.920 ? 64  SER A N   1 
ATOM 495  C CA  ? SER A 1  64 ? -18.595   1.929   3.062 1.000 93.920 ? 64  SER A CA  1 
ATOM 496  C C   ? SER A 1  64 ? -18.667   1.922   4.585 1.000 93.920 ? 64  SER A C   1 
ATOM 497  C CB  ? SER A 1  64 ? -18.268   3.339   2.566 1.000 93.920 ? 64  SER A CB  1 
ATOM 498  O O   ? SER A 1  64 ? -19.730   2.159   5.163 1.000 93.920 ? 64  SER A O   1 
ATOM 499  O OG  ? SER A 1  64 ? -19.207   4.277   3.062 1.000 93.920 ? 64  SER A OG  1 
ATOM 500  N N   ? VAL A 1  65 ? -17.611   1.517   5.181 1.000 95.450 ? 65  VAL A N   1 
ATOM 501  C CA  ? VAL A 1  65 ? -17.578   1.450   6.638 1.000 95.450 ? 65  VAL A CA  1 
ATOM 502  C C   ? VAL A 1  65 ? -16.274   2.054   7.154 1.000 95.450 ? 65  VAL A C   1 
ATOM 503  C CB  ? VAL A 1  65 ? -17.730  -0.002   7.143 1.000 95.450 ? 65  VAL A CB  1 
ATOM 504  O O   ? VAL A 1  65 ? -15.238   1.970   6.489 1.000 95.450 ? 65  VAL A O   1 
ATOM 505  C CG1 ? VAL A 1  65 ? -19.094  -0.569   6.756 1.000 95.450 ? 65  VAL A CG1 1 
ATOM 506  C CG2 ? VAL A 1  65 ? -16.607  -0.879   6.590 1.000 95.450 ? 65  VAL A CG2 1 
ATOM 507  N N   ? ARG A 1  66 ? -16.388   2.730   8.232 1.000 96.540 ? 66  ARG A N   1 
ATOM 508  C CA  ? ARG A 1  66 ? -15.246   3.293   8.945 1.000 96.540 ? 66  ARG A CA  1 
ATOM 509  C C   ? ARG A 1  66 ? -14.929   2.483  10.198 1.000 96.540 ? 66  ARG A C   1 
ATOM 510  C CB  ? ARG A 1  66 ? -15.511   4.753   9.318 1.000 96.540 ? 66  ARG A CB  1 
ATOM 511  O O   ? ARG A 1  66 ? -15.795   2.287  11.052 1.000 96.540 ? 66  ARG A O   1 
ATOM 512  C CG  ? ARG A 1  66 ? -14.284   5.490   9.830 1.000 96.540 ? 66  ARG A CG  1 
ATOM 513  C CD  ? ARG A 1  66 ? -14.599   6.940  10.173 1.000 96.540 ? 66  ARG A CD  1 
ATOM 514  N NE  ? ARG A 1  66 ? -14.885   7.726   8.976 1.000 96.540 ? 66  ARG A NE  1 
ATOM 515  N NH1 ? ARG A 1  66 ? -12.676   8.230   8.528 1.000 96.540 ? 66  ARG A NH1 1 
ATOM 516  N NH2 ? ARG A 1  66 ? -14.336   9.013   7.155 1.000 96.540 ? 66  ARG A NH2 1 
ATOM 517  C CZ  ? ARG A 1  66 ? -13.965   8.321   8.223 1.000 96.540 ? 66  ARG A CZ  1 
ATOM 518  N N   ? ILE A 1  67 ? -13.650   2.012  10.355 1.000 97.390 ? 67  ILE A N   1 
ATOM 519  C CA  ? ILE A 1  67 ? -13.257   1.120  11.440 1.000 97.390 ? 67  ILE A CA  1 
ATOM 520  C C   ? ILE A 1  67 ? -11.990   1.648  12.109 1.000 97.390 ? 67  ILE A C   1 
ATOM 521  C CB  ? ILE A 1  67 ? -13.034  -0.323  10.934 1.000 97.390 ? 67  ILE A CB  1 
ATOM 522  O O   ? ILE A 1  67 ? -11.035   2.032  11.429 1.000 97.390 ? 67  ILE A O   1 
ATOM 523  C CG1 ? ILE A 1  67 ? -14.277  -0.825  10.190 1.000 97.390 ? 67  ILE A CG1 1 
ATOM 524  C CG2 ? ILE A 1  67 ? -12.676  -1.254  12.095 1.000 97.390 ? 67  ILE A CG2 1 
ATOM 525  C CD1 ? ILE A 1  67 ? -14.062  -2.131   9.438 1.000 97.390 ? 67  ILE A CD1 1 
ATOM 526  N N   ? ASN A 1  68 ? -11.988   1.628  13.510 1.000 97.780 ? 68  ASN A N   1 
ATOM 527  C CA  ? ASN A 1  68 ? -10.774   1.979  14.239 1.000 97.780 ? 68  ASN A CA  1 
ATOM 528  C C   ? ASN A 1  68 ?  -9.707   0.896  14.106 1.000 97.780 ? 68  ASN A C   1 
ATOM 529  C CB  ? ASN A 1  68 ? -11.089   2.234  15.715 1.000 97.780 ? 68  ASN A CB  1 
ATOM 530  O O   ? ASN A 1  68 ? -10.029  -0.285  13.963 1.000 97.780 ? 68  ASN A O   1 
ATOM 531  C CG  ? ASN A 1  68 ? -11.906   3.494  15.927 1.000 97.780 ? 68  ASN A CG  1 
ATOM 532  N ND2 ? ASN A 1  68 ? -12.742   3.491  16.959 1.000 97.780 ? 68  ASN A ND2 1 
ATOM 533  O OD1 ? ASN A 1  68 ? -11.788   4.460  15.170 1.000 97.780 ? 68  ASN A OD1 1 
ATOM 534  N N   ? VAL A 1  69 ?  -8.434   1.449  14.142 1.000 97.890 ? 69  VAL A N   1 
ATOM 535  C CA  ? VAL A 1  69 ?  -7.299   0.533  14.146 1.000 97.890 ? 69  VAL A CA  1 
ATOM 536  C C   ? VAL A 1  69 ?  -6.960   0.136  15.582 1.000 97.890 ? 69  VAL A C   1 
ATOM 537  C CB  ? VAL A 1  69 ?  -6.062   1.156  13.461 1.000 97.890 ? 69  VAL A CB  1 
ATOM 538  O O   ? VAL A 1  69 ?  -6.758   0.998  16.440 1.000 97.890 ? 69  VAL A O   1 
ATOM 539  C CG1 ? VAL A 1  69 ?  -4.862   0.216  13.552 1.000 97.890 ? 69  VAL A CG1 1 
ATOM 540  C CG2 ? VAL A 1  69 ?  -6.374   1.491  12.003 1.000 97.890 ? 69  VAL A CG2 1 
ATOM 541  N N   ? MET A 1  70 ?  -6.904  -1.244  15.814 1.000 95.920 ? 70  MET A N   1 
ATOM 542  C CA  ? MET A 1  70 ?  -6.704  -1.808  17.146 1.000 95.920 ? 70  MET A CA  1 
ATOM 543  C C   ? MET A 1  70 ?  -5.219  -1.925  17.471 1.000 95.920 ? 70  MET A C   1 
ATOM 544  C CB  ? MET A 1  70 ?  -7.373  -3.179  17.256 1.000 95.920 ? 70  MET A CB  1 
ATOM 545  O O   ? MET A 1  70 ?  -4.799  -1.636  18.593 1.000 95.920 ? 70  MET A O   1 
ATOM 546  C CG  ? MET A 1  70 ?  -7.227  -3.825  18.624 1.000 95.920 ? 70  MET A CG  1 
ATOM 547  S SD  ? MET A 1  70 ?  -8.045  -5.465  18.719 1.000 95.920 ? 70  MET A SD  1 
ATOM 548  C CE  ? MET A 1  70 ?  -6.987  -6.415  17.591 1.000 95.920 ? 70  MET A CE  1 
ATOM 549  N N   ? SER A 1  71 ?  -4.406  -2.421  16.537 1.000 96.830 ? 71  SER A N   1 
ATOM 550  C CA  ? SER A 1  71 ?  -2.971  -2.598  16.739 1.000 96.830 ? 71  SER A CA  1 
ATOM 551  C C   ? SER A 1  71 ?  -2.199  -2.367  15.444 1.000 96.830 ? 71  SER A C   1 
ATOM 552  C CB  ? SER A 1  71 ?  -2.674  -3.998  17.276 1.000 96.830 ? 71  SER A CB  1 
ATOM 553  O O   ? SER A 1  71 ?  -2.753  -2.500  14.352 1.000 96.830 ? 71  SER A O   1 
ATOM 554  O OG  ? SER A 1  71 ?  -3.096  -4.990  16.357 1.000 96.830 ? 71  SER A OG  1 
ATOM 555  N N   ? TYR A 1  72 ?  -0.850  -1.940  15.661 1.000 96.620 ? 72  TYR A N   1 
ATOM 556  C CA  ? TYR A 1  72 ?   0.067  -1.631  14.569 1.000 96.620 ? 72  TYR A CA  1 
ATOM 557  C C   ? TYR A 1  72 ?   1.281  -2.551  14.600 1.000 96.620 ? 72  TYR A C   1 
ATOM 558  C CB  ? TYR A 1  72 ?   0.517  -0.169  14.643 1.000 96.620 ? 72  TYR A CB  1 
ATOM 559  O O   ? TYR A 1  72 ?   1.909  -2.725  15.647 1.000 96.620 ? 72  TYR A O   1 
ATOM 560  C CG  ? TYR A 1  72 ?  -0.621   0.810  14.803 1.000 96.620 ? 72  TYR A CG  1 
ATOM 561  C CD1 ? TYR A 1  72 ?  -1.145   1.485  13.703 1.000 96.620 ? 72  TYR A CD1 1 
ATOM 562  C CD2 ? TYR A 1  72 ?  -1.174   1.063  16.054 1.000 96.620 ? 72  TYR A CD2 1 
ATOM 563  C CE1 ? TYR A 1  72 ?  -2.192   2.389  13.845 1.000 96.620 ? 72  TYR A CE1 1 
ATOM 564  C CE2 ? TYR A 1  72 ?  -2.221   1.965  16.208 1.000 96.620 ? 72  TYR A CE2 1 
ATOM 565  O OH  ? TYR A 1  72 ?  -3.760   3.515  15.247 1.000 96.620 ? 72  TYR A OH  1 
ATOM 566  C CZ  ? TYR A 1  72 ?  -2.723   2.621  15.100 1.000 96.620 ? 72  TYR A CZ  1 
ATOM 567  N N   ? HIS A 1  73 ?   1.602  -3.113  13.449 1.000 97.410 ? 73  HIS A N   1 
ATOM 568  C CA  ? HIS A 1  73 ?   2.738  -4.026  13.383 1.000 97.410 ? 73  HIS A CA  1 
ATOM 569  C C   ? HIS A 1  73 ?   3.723  -3.603  12.299 1.000 97.410 ? 73  HIS A C   1 
ATOM 570  C CB  ? HIS A 1  73 ?   2.260  -5.457  13.128 1.000 97.410 ? 73  HIS A CB  1 
ATOM 571  O O   ? HIS A 1  73 ?   3.374  -3.567  11.117 1.000 97.410 ? 73  HIS A O   1 
ATOM 572  C CG  ? HIS A 1  73 ?   1.245  -5.936  14.117 1.000 97.410 ? 73  HIS A CG  1 
ATOM 573  C CD2 ? HIS A 1  73 ?  -0.108  -5.881  14.099 1.000 97.410 ? 73  HIS A CD2 1 
ATOM 574  N ND1 ? HIS A 1  73 ?   1.591  -6.556  15.298 1.000 97.410 ? 73  HIS A ND1 1 
ATOM 575  C CE1 ? HIS A 1  73 ?   0.491  -6.864  15.964 1.000 97.410 ? 73  HIS A CE1 1 
ATOM 576  N NE2 ? HIS A 1  73 ?  -0.554  -6.465  15.259 1.000 97.410 ? 73  HIS A NE2 1 
ATOM 577  N N   ? THR A 1  74 ?   4.915  -3.185  12.726 1.000 96.320 ? 74  THR A N   1 
ATOM 578  C CA  ? THR A 1  74 ?   5.990  -2.811  11.813 1.000 96.320 ? 74  THR A CA  1 
ATOM 579  C C   ? THR A 1  74 ?   7.213  -3.698  12.026 1.000 96.320 ? 74  THR A C   1 
ATOM 580  C CB  ? THR A 1  74 ?   6.387  -1.334  11.993 1.000 96.320 ? 74  THR A CB  1 
ATOM 581  O O   ? THR A 1  74 ?   7.452  -4.180  13.136 1.000 96.320 ? 74  THR A O   1 
ATOM 582  C CG2 ? THR A 1  74 ?   5.198  -0.411  11.743 1.000 96.320 ? 74  THR A CG2 1 
ATOM 583  O OG1 ? THR A 1  74 ?   6.861  -1.131  13.330 1.000 96.320 ? 74  THR A OG1 1 
ATOM 584  N N   ? PRO A 1  75 ?   7.953  -3.973  10.844 1.000 95.540 ? 75  PRO A N   1 
ATOM 585  C CA  ? PRO A 1  75 ?   9.207  -4.696  11.066 1.000 95.540 ? 75  PRO A CA  1 
ATOM 586  C C   ? PRO A 1  75 ?  10.159  -3.954  12.002 1.000 95.540 ? 75  PRO A C   1 
ATOM 587  C CB  ? PRO A 1  75 ?   9.802  -4.810   9.661 1.000 95.540 ? 75  PRO A CB  1 
ATOM 588  O O   ? PRO A 1  75 ?  10.255  -2.726  11.943 1.000 95.540 ? 75  PRO A O   1 
ATOM 589  C CG  ? PRO A 1  75 ?   8.635  -4.664   8.739 1.000 95.540 ? 75  PRO A CG  1 
ATOM 590  C CD  ? PRO A 1  75 ?   7.644  -3.727   9.369 1.000 95.540 ? 75  PRO A CD  1 
ATOM 591  N N   ? LYS A 1  76 ?  10.854  -4.680  12.891 1.000 93.480 ? 76  LYS A N   1 
ATOM 592  C CA  ? LYS A 1  76 ?  11.787  -4.103  13.854 1.000 93.480 ? 76  LYS A CA  1 
ATOM 593  C C   ? LYS A 1  76 ?  12.893  -3.324  13.149 1.000 93.480 ? 76  LYS A C   1 
ATOM 594  C CB  ? LYS A 1  76 ?  12.394  -5.195  14.735 1.000 93.480 ? 76  LYS A CB  1 
ATOM 595  O O   ? LYS A 1  76 ?  13.394  -2.329  13.678 1.000 93.480 ? 76  LYS A O   1 
ATOM 596  C CG  ? LYS A 1  76 ?  11.423  -5.787  15.746 1.000 93.480 ? 76  LYS A CG  1 
ATOM 597  C CD  ? LYS A 1  76 ?  12.110  -6.797  16.656 1.000 93.480 ? 76  LYS A CD  1 
ATOM 598  C CE  ? LYS A 1  76 ?  11.131  -7.417  17.644 1.000 93.480 ? 76  LYS A CE  1 
ATOM 599  N NZ  ? LYS A 1  76 ?  11.789  -8.444  18.506 1.000 93.480 ? 76  LYS A NZ  1 
ATOM 600  N N   ? GLN A 1  77 ?  13.169  -3.671  11.987 1.000 93.720 ? 77  GLN A N   1 
ATOM 601  C CA  ? GLN A 1  77 ?  14.296  -3.125  11.239 1.000 93.720 ? 77  GLN A CA  1 
ATOM 602  C C   ? GLN A 1  77 ?  13.895  -1.859  10.487 1.000 93.720 ? 77  GLN A C   1 
ATOM 603  C CB  ? GLN A 1  77 ?  14.846  -4.164  10.261 1.000 93.720 ? 77  GLN A CB  1 
ATOM 604  O O   ? GLN A 1  77 ?  14.715  -1.260   9.787 1.000 93.720 ? 77  GLN A O   1 
ATOM 605  C CG  ? GLN A 1  77 ?  15.437  -5.393  10.938 1.000 93.720 ? 77  GLN A CG  1 
ATOM 606  C CD  ? GLN A 1  77 ?  14.392  -6.443  11.265 1.000 93.720 ? 77  GLN A CD  1 
ATOM 607  N NE2 ? GLN A 1  77 ?  14.830  -7.555  11.846 1.000 93.720 ? 77  GLN A NE2 1 
ATOM 608  O OE1 ? GLN A 1  77 ?  13.201  -6.257  10.997 1.000 93.720 ? 77  GLN A OE1 1 
ATOM 609  N N   ? TYR A 1  78 ?  12.562  -1.450  10.600 1.000 94.710 ? 78  TYR A N   1 
ATOM 610  C CA  ? TYR A 1  78 ?  12.143  -0.239   9.904 1.000 94.710 ? 78  TYR A CA  1 
ATOM 611  C C   ? TYR A 1  78 ?  12.931   0.971  10.392 1.000 94.710 ? 78  TYR A C   1 
ATOM 612  C CB  ? TYR A 1  78 ?  10.643   0.002  10.099 1.000 94.710 ? 78  TYR A CB  1 
ATOM 613  O O   ? TYR A 1  78 ?  13.026   1.212  11.598 1.000 94.710 ? 78  TYR A O   1 
ATOM 614  C CG  ? TYR A 1  78 ?  10.170   1.336   9.575 1.000 94.710 ? 78  TYR A CG  1 
ATOM 615  C CD1 ? TYR A 1  78 ?   9.633   2.293  10.434 1.000 94.710 ? 78  TYR A CD1 1 
ATOM 616  C CD2 ? TYR A 1  78 ?  10.256   1.642   8.221 1.000 94.710 ? 78  TYR A CD2 1 
ATOM 617  C CE1 ? TYR A 1  78 ?   9.193   3.523   9.956 1.000 94.710 ? 78  TYR A CE1 1 
ATOM 618  C CE2 ? TYR A 1  78 ?   9.820   2.869   7.732 1.000 94.710 ? 78  TYR A CE2 1 
ATOM 619  O OH  ? TYR A 1  78 ?   8.857   5.017   8.126 1.000 94.710 ? 78  TYR A OH  1 
ATOM 620  C CZ  ? TYR A 1  78 ?   9.291   3.801   8.605 1.000 94.710 ? 78  TYR A CZ  1 
ATOM 621  N N   ? LYS A 1  79 ?  13.513   1.730   9.407 1.000 89.660 ? 79  LYS A N   1 
ATOM 622  C CA  ? LYS A 1  79 ?  14.206   2.992   9.656 1.000 89.660 ? 79  LYS A CA  1 
ATOM 623  C C   ? LYS A 1  79 ?  13.537   4.142   8.908 1.000 89.660 ? 79  LYS A C   1 
ATOM 624  C CB  ? LYS A 1  79 ?  15.676   2.886   9.249 1.000 89.660 ? 79  LYS A CB  1 
ATOM 625  O O   ? LYS A 1  79 ?  13.494   4.146   7.676 1.000 89.660 ? 79  LYS A O   1 
ATOM 626  C CG  ? LYS A 1  79 ?  16.470   1.869  10.054 1.000 89.660 ? 79  LYS A CG  1 
ATOM 627  C CD  ? LYS A 1  79 ?  17.952   1.912   9.705 1.000 89.660 ? 79  LYS A CD  1 
ATOM 628  C CE  ? LYS A 1  79 ?  18.748   0.896  10.513 1.000 89.660 ? 79  LYS A CE  1 
ATOM 629  N NZ  ? LYS A 1  79 ?  20.214   1.002  10.246 1.000 89.660 ? 79  LYS A NZ  1 
ATOM 630  N N   ? ASN A 1  80 ?  13.068   5.173   9.684 1.000 88.730 ? 80  ASN A N   1 
ATOM 631  C CA  ? ASN A 1  80 ?  12.332   6.289   9.098 1.000 88.730 ? 80  ASN A CA  1 
ATOM 632  C C   ? ASN A 1  80 ?  13.223   7.134   8.192 1.000 88.730 ? 80  ASN A C   1 
ATOM 633  C CB  ? ASN A 1  80 ?  11.711   7.158  10.194 1.000 88.730 ? 80  ASN A CB  1 
ATOM 634  O O   ? ASN A 1  80 ?  12.765   7.652   7.172 1.000 88.730 ? 80  ASN A O   1 
ATOM 635  C CG  ? ASN A 1  80 ?  10.735   8.179   9.646 1.000 88.730 ? 80  ASN A CG  1 
ATOM 636  N ND2 ? ASN A 1  80 ?  10.700   9.356  10.261 1.000 88.730 ? 80  ASN A ND2 1 
ATOM 637  O OD1 ? ASN A 1  80 ?  10.017   7.914   8.678 1.000 88.730 ? 80  ASN A OD1 1 
ATOM 638  N N   ? THR A 1  81 ?  14.539   7.116   8.397 1.000 86.210 ? 81  THR A N   1 
ATOM 639  C CA  ? THR A 1  81 ?  15.485   7.942   7.656 1.000 86.210 ? 81  THR A CA  1 
ATOM 640  C C   ? THR A 1  81 ?  15.734   7.365   6.265 1.000 86.210 ? 81  THR A C   1 
ATOM 641  C CB  ? THR A 1  81 ?  16.823   8.071   8.408 1.000 86.210 ? 81  THR A CB  1 
ATOM 642  O O   ? THR A 1  81 ?  15.729   8.097   5.274 1.000 86.210 ? 81  THR A O   1 
ATOM 643  C CG2 ? THR A 1  81 ?  16.661   8.897   9.680 1.000 86.210 ? 81  THR A CG2 1 
ATOM 644  O OG1 ? THR A 1  81 ?  17.295   6.764   8.758 1.000 86.210 ? 81  THR A OG1 1 
ATOM 645  N N   ? THR A 1  82 ?  15.844   6.038   6.227 1.000 86.270 ? 82  THR A N   1 
ATOM 646  C CA  ? THR A 1  82 ?  16.201   5.386   4.972 1.000 86.270 ? 82  THR A CA  1 
ATOM 647  C C   ? THR A 1  82 ?  14.966   4.787   4.303 1.000 86.270 ? 82  THR A C   1 
ATOM 648  C CB  ? THR A 1  82 ?  17.252   4.283   5.195 1.000 86.270 ? 82  THR A CB  1 
ATOM 649  O O   ? THR A 1  82 ?  15.000   4.443   3.120 1.000 86.270 ? 82  THR A O   1 
ATOM 650  C CG2 ? THR A 1  82 ?  18.522   4.852   5.820 1.000 86.270 ? 82  THR A CG2 1 
ATOM 651  O OG1 ? THR A 1  82 ?  16.710   3.283   6.067 1.000 86.270 ? 82  THR A OG1 1 
ATOM 652  N N   ? LEU A 1  83 ?  13.868   4.777   5.078 1.000 91.230 ? 83  LEU A N   1 
ATOM 653  C CA  ? LEU A 1  83 ?  12.620   4.156   4.649 1.000 91.230 ? 83  LEU A CA  1 
ATOM 654  C C   ? LEU A 1  83 ?  12.844   2.698   4.261 1.000 91.230 ? 83  LEU A C   1 
ATOM 655  C CB  ? LEU A 1  83 ?  12.016   4.923   3.470 1.000 91.230 ? 83  LEU A CB  1 
ATOM 656  O O   ? LEU A 1  83 ?  12.109   2.152   3.435 1.000 91.230 ? 83  LEU A O   1 
ATOM 657  C CG  ? LEU A 1  83 ?  11.526   6.342   3.765 1.000 91.230 ? 83  LEU A CG  1 
ATOM 658  C CD1 ? LEU A 1  83 ?  10.935   6.970   2.507 1.000 91.230 ? 83  LEU A CD1 1 
ATOM 659  C CD2 ? LEU A 1  83 ?  10.502   6.331   4.894 1.000 91.230 ? 83  LEU A CD2 1 
ATOM 660  N N   ? LYS A 1  84 ?  13.893   2.111   4.768 1.000 91.740 ? 84  LYS A N   1 
ATOM 661  C CA  ? LYS A 1  84 ?  14.120   0.675   4.636 1.000 91.740 ? 84  LYS A CA  1 
ATOM 662  C C   ? LYS A 1  84 ?  13.097  -0.121   5.442 1.000 91.740 ? 84  LYS A C   1 
ATOM 663  C CB  ? LYS A 1  84 ?  15.537   0.312   5.084 1.000 91.740 ? 84  LYS A CB  1 
ATOM 664  O O   ? LYS A 1  84 ?  12.793   0.228   6.585 1.000 91.740 ? 84  LYS A O   1 
ATOM 665  C CG  ? LYS A 1  84 ?  16.619   0.698   4.086 1.000 91.740 ? 84  LYS A CG  1 
ATOM 666  C CD  ? LYS A 1  84 ?  17.992   0.211   4.534 1.000 91.740 ? 84  LYS A CD  1 
ATOM 667  C CE  ? LYS A 1  84 ?  19.089   0.687   3.593 1.000 91.740 ? 84  LYS A CE  1 
ATOM 668  N NZ  ? LYS A 1  84 ?  20.442   0.256   4.056 1.000 91.740 ? 84  LYS A NZ  1 
ATOM 669  N N   ? ASN A 1  85 ?  12.490  -1.190   4.881 1.000 95.010 ? 85  ASN A N   1 
ATOM 670  C CA  ? ASN A 1  85 ?  11.486  -2.026   5.530 1.000 95.010 ? 85  ASN A CA  1 
ATOM 671  C C   ? ASN A 1  85 ?  10.181  -1.267   5.751 1.000 95.010 ? 85  ASN A C   1 
ATOM 672  C CB  ? ASN A 1  85 ?  12.016  -2.568   6.859 1.000 95.010 ? 85  ASN A CB  1 
ATOM 673  O O   ? ASN A 1  85 ?   9.550  -1.400   6.801 1.000 95.010 ? 85  ASN A O   1 
ATOM 674  C CG  ? ASN A 1  85 ?  13.319  -3.327   6.702 1.000 95.010 ? 85  ASN A CG  1 
ATOM 675  N ND2 ? ASN A 1  85 ?  14.348  -2.895   7.423 1.000 95.010 ? 85  ASN A ND2 1 
ATOM 676  O OD1 ? ASN A 1  85 ?  13.402  -4.292   5.938 1.000 95.010 ? 85  ASN A OD1 1 
ATOM 677  N N   ? ASP A 1  86 ?   9.836  -0.344   4.906 1.000 96.990 ? 86  ASP A N   1 
ATOM 678  C CA  ? ASP A 1  86 ?   8.682   0.547   4.973 1.000 96.990 ? 86  ASP A CA  1 
ATOM 679  C C   ? ASP A 1  86 ?   7.387  -0.210   4.691 1.000 96.990 ? 86  ASP A C   1 
ATOM 680  C CB  ? ASP A 1  86 ?   8.840   1.705   3.985 1.000 96.990 ? 86  ASP A CB  1 
ATOM 681  O O   ? ASP A 1  86 ?   6.795  -0.062   3.620 1.000 96.990 ? 86  ASP A O   1 
ATOM 682  C CG  ? ASP A 1  86 ?   7.819   2.809   4.197 1.000 96.990 ? 86  ASP A CG  1 
ATOM 683  O OD1 ? ASP A 1  86 ?   7.233   2.895   5.297 1.000 96.990 ? 86  ASP A OD1 1 
ATOM 684  O OD2 ? ASP A 1  86 ?   7.596   3.598   3.253 1.000 96.990 ? 86  ASP A OD2 1 
ATOM 685  N N   ? ILE A 1  87 ?   6.909  -1.088   5.584 1.000 97.720 ? 87  ILE A N   1 
ATOM 686  C CA  ? ILE A 1  87 ?   5.692  -1.889   5.505 1.000 97.720 ? 87  ILE A CA  1 
ATOM 687  C C   ? ILE A 1  87 ?   5.074  -2.027   6.895 1.000 97.720 ? 87  ILE A C   1 
ATOM 688  C CB  ? ILE A 1  87 ?   5.973  -3.284   4.902 1.000 97.720 ? 87  ILE A CB  1 
ATOM 689  O O   ? ILE A 1  87 ?   5.790  -2.193   7.885 1.000 97.720 ? 87  ILE A O   1 
ATOM 690  C CG1 ? ILE A 1  87 ?   4.657  -4.024   4.634 1.000 97.720 ? 87  ILE A CG1 1 
ATOM 691  C CG2 ? ILE A 1  87 ?   6.881  -4.100   5.827 1.000 97.720 ? 87  ILE A CG2 1 
ATOM 692  C CD1 ? ILE A 1  87 ?   4.802  -5.232   3.719 1.000 97.720 ? 87  ILE A CD1 1 
ATOM 693  N N   ? MET A 1  88 ?   3.760  -1.918   6.976 1.000 98.000 ? 88  MET A N   1 
ATOM 694  C CA  ? MET A 1  88 ?   3.047  -1.972   8.249 1.000 98.000 ? 88  MET A CA  1 
ATOM 695  C C   ? MET A 1  88 ?   1.719  -2.708   8.098 1.000 98.000 ? 88  MET A C   1 
ATOM 696  C CB  ? MET A 1  88 ?   2.805  -0.563   8.791 1.000 98.000 ? 88  MET A CB  1 
ATOM 697  O O   ? MET A 1  88 ?   1.026  -2.546   7.092 1.000 98.000 ? 88  MET A O   1 
ATOM 698  C CG  ? MET A 1  88 ?   2.068  -0.535  10.120 1.000 98.000 ? 88  MET A CG  1 
ATOM 699  S SD  ? MET A 1  88 ?   1.924   1.159  10.810 1.000 98.000 ? 88  MET A SD  1 
ATOM 700  C CE  ? MET A 1  88 ?   0.749   1.885   9.633 1.000 98.000 ? 88  MET A CE  1 
ATOM 701  N N   ? LEU A 1  89 ?   1.395  -3.592   9.085 1.000 98.370 ? 89  LEU A N   1 
ATOM 702  C CA  ? LEU A 1  89 ?   0.087  -4.230   9.188 1.000 98.370 ? 89  LEU A CA  1 
ATOM 703  C C   ? LEU A 1  89 ?  -0.772  -3.543  10.244 1.000 98.370 ? 89  LEU A C   1 
ATOM 704  C CB  ? LEU A 1  89 ?   0.240  -5.716   9.526 1.000 98.370 ? 89  LEU A CB  1 
ATOM 705  O O   ? LEU A 1  89 ?  -0.309  -3.291  11.359 1.000 98.370 ? 89  LEU A O   1 
ATOM 706  C CG  ? LEU A 1  89 ?   0.703  -6.626   8.388 1.000 98.370 ? 89  LEU A CG  1 
ATOM 707  C CD1 ? LEU A 1  89 ?   1.089  -7.998   8.930 1.000 98.370 ? 89  LEU A CD1 1 
ATOM 708  C CD2 ? LEU A 1  89 ?  -0.386  -6.752   7.327 1.000 98.370 ? 89  LEU A CD2 1 
ATOM 709  N N   ? LEU A 1  90 ?  -1.959  -3.177   9.785 1.000 98.340 ? 90  LEU A N   1 
ATOM 710  C CA  ? LEU A 1  90 ?  -2.949  -2.642  10.714 1.000 98.340 ? 90  LEU A CA  1 
ATOM 711  C C   ? LEU A 1  90 ?  -4.009  -3.689  11.040 1.000 98.340 ? 90  LEU A C   1 
ATOM 712  C CB  ? LEU A 1  90 ?  -3.612  -1.392  10.129 1.000 98.340 ? 90  LEU A CB  1 
ATOM 713  O O   ? LEU A 1  90 ?  -4.632  -4.250  10.137 1.000 98.340 ? 90  LEU A O   1 
ATOM 714  C CG  ? LEU A 1  90 ?  -2.671  -0.291   9.640 1.000 98.340 ? 90  LEU A CG  1 
ATOM 715  C CD1 ? LEU A 1  90 ?  -3.468   0.846   9.008 1.000 98.340 ? 90  LEU A CD1 1 
ATOM 716  C CD2 ? LEU A 1  90 ?  -1.810   0.226  10.788 1.000 98.340 ? 90  LEU A CD2 1 
ATOM 717  N N   ? LYS A 1  91 ?  -4.174  -4.038  12.365 1.000 98.170 ? 91  LYS A N   1 
ATOM 718  C CA  ? LYS A 1  91 ?  -5.297  -4.869  12.788 1.000 98.170 ? 91  LYS A CA  1 
ATOM 719  C C   ? LYS A 1  91 ?  -6.518  -4.015  13.119 1.000 98.170 ? 91  LYS A C   1 
ATOM 720  C CB  ? LYS A 1  91 ?  -4.910  -5.720  13.998 1.000 98.170 ? 91  LYS A CB  1 
ATOM 721  O O   ? LYS A 1  91 ?  -6.439  -3.103  13.944 1.000 98.170 ? 91  LYS A O   1 
ATOM 722  C CG  ? LYS A 1  91 ?  -5.977  -6.721  14.418 1.000 98.170 ? 91  LYS A CG  1 
ATOM 723  C CD  ? LYS A 1  91 ?  -5.510  -7.578  15.587 1.000 98.170 ? 91  LYS A CD  1 
ATOM 724  C CE  ? LYS A 1  91 ?  -6.537  -8.645  15.944 1.000 98.170 ? 91  LYS A CE  1 
ATOM 725  N NZ  ? LYS A 1  91 ?  -7.522  -8.150  16.952 1.000 98.170 ? 91  LYS A NZ  1 
ATOM 726  N N   ? LEU A 1  92 ?  -7.633  -4.312  12.457 1.000 98.170 ? 92  LEU A N   1 
ATOM 727  C CA  ? LEU A 1  92 ?  -8.858  -3.542  12.641 1.000 98.170 ? 92  LEU A CA  1 
ATOM 728  C C   ? LEU A 1  92 ?  -9.624  -4.024  13.868 1.000 98.170 ? 92  LEU A C   1 
ATOM 729  C CB  ? LEU A 1  92 ?  -9.746  -3.643  11.398 1.000 98.170 ? 92  LEU A CB  1 
ATOM 730  O O   ? LEU A 1  92 ?  -9.543  -5.199  14.234 1.000 98.170 ? 92  LEU A O   1 
ATOM 731  C CG  ? LEU A 1  92 ?  -9.094  -3.267  10.067 1.000 98.170 ? 92  LEU A CG  1 
ATOM 732  C CD1 ? LEU A 1  92 ? -10.089  -3.437   8.923 1.000 98.170 ? 92  LEU A CD1 1 
ATOM 733  C CD2 ? LEU A 1  92 ?  -8.565  -1.838  10.114 1.000 98.170 ? 92  LEU A CD2 1 
ATOM 734  N N   ? GLU A 1  93 ? -10.363  -3.133  14.572 1.000 97.480 ? 93  GLU A N   1 
ATOM 735  C CA  ? GLU A 1  93 ? -11.125  -3.432  15.781 1.000 97.480 ? 93  GLU A CA  1 
ATOM 736  C C   ? GLU A 1  93 ? -12.216  -4.463  15.505 1.000 97.480 ? 93  GLU A C   1 
ATOM 737  C CB  ? GLU A 1  93 ? -11.741  -2.155  16.358 1.000 97.480 ? 93  GLU A CB  1 
ATOM 738  O O   ? GLU A 1  93 ? -12.637  -5.186  16.410 1.000 97.480 ? 93  GLU A O   1 
ATOM 739  C CG  ? GLU A 1  93 ? -10.748  -1.276  17.105 1.000 97.480 ? 93  GLU A CG  1 
ATOM 740  C CD  ? GLU A 1  93 ? -11.398  -0.081  17.784 1.000 97.480 ? 93  GLU A CD  1 
ATOM 741  O OE1 ? GLU A 1  93 ? -10.703   0.643  18.533 1.000 97.480 ? 93  GLU A OE1 1 
ATOM 742  O OE2 ? GLU A 1  93 ? -12.611   0.133  17.566 1.000 97.480 ? 93  GLU A OE2 1 
ATOM 743  N N   ? GLN A 1  94 ? -12.659  -4.545  14.186 1.000 96.740 ? 94  GLN A N   1 
ATOM 744  C CA  ? GLN A 1  94 ? -13.652  -5.527  13.762 1.000 96.740 ? 94  GLN A CA  1 
ATOM 745  C C   ? GLN A 1  94 ? -13.356  -6.035  12.353 1.000 96.740 ? 94  GLN A C   1 
ATOM 746  C CB  ? GLN A 1  94 ? -15.058  -4.929  13.819 1.000 96.740 ? 94  GLN A CB  1 
ATOM 747  O O   ? GLN A 1  94 ? -12.741  -5.331  11.550 1.000 96.740 ? 94  GLN A O   1 
ATOM 748  C CG  ? GLN A 1  94 ? -15.258  -3.736  12.893 1.000 96.740 ? 94  GLN A CG  1 
ATOM 749  C CD  ? GLN A 1  94 ? -16.617  -3.083  13.061 1.000 96.740 ? 94  GLN A CD  1 
ATOM 750  N NE2 ? GLN A 1  94 ? -17.373  -2.999  11.972 1.000 96.740 ? 94  GLN A NE2 1 
ATOM 751  O OE1 ? GLN A 1  94 ? -16.984  -2.659  14.162 1.000 96.740 ? 94  GLN A OE1 1 
ATOM 752  N N   ? LYS A 1  95 ? -13.892  -7.313  12.118 1.000 97.250 ? 95  LYS A N   1 
ATOM 753  C CA  ? LYS A 1  95 ? -13.781  -7.879  10.777 1.000 97.250 ? 95  LYS A CA  1 
ATOM 754  C C   ? LYS A 1  95 ? -14.703  -7.159   9.798 1.000 97.250 ? 95  LYS A C   1 
ATOM 755  C CB  ? LYS A 1  95 ? -14.103  -9.374  10.797 1.000 97.250 ? 95  LYS A CB  1 
ATOM 756  O O   ? LYS A 1  95 ? -15.852  -6.856  10.128 1.000 97.250 ? 95  LYS A O   1 
ATOM 757  C CG  ? LYS A 1  95 ? -13.100 -10.213  11.576 1.000 97.250 ? 95  LYS A CG  1 
ATOM 758  C CD  ? LYS A 1  95 ? -13.462 -11.692  11.541 1.000 97.250 ? 95  LYS A CD  1 
ATOM 759  C CE  ? LYS A 1  95 ? -12.443 -12.536  12.295 1.000 97.250 ? 95  LYS A CE  1 
ATOM 760  N NZ  ? LYS A 1  95 ? -12.810 -13.984  12.289 1.000 97.250 ? 95  LYS A NZ  1 
ATOM 761  N N   ? VAL A 1  96 ? -14.117  -6.884   8.633 1.000 96.610 ? 96  VAL A N   1 
ATOM 762  C CA  ? VAL A 1  96 ? -14.930  -6.277   7.584 1.000 96.610 ? 96  VAL A CA  1 
ATOM 763  C C   ? VAL A 1  96 ? -15.840  -7.332   6.960 1.000 96.610 ? 96  VAL A C   1 
ATOM 764  C CB  ? VAL A 1  96 ? -14.052  -5.619   6.496 1.000 96.610 ? 96  VAL A CB  1 
ATOM 765  O O   ? VAL A 1  96 ? -15.426  -8.475   6.755 1.000 96.610 ? 96  VAL A O   1 
ATOM 766  C CG1 ? VAL A 1  96 ? -13.243  -4.463   7.082 1.000 96.610 ? 96  VAL A CG1 1 
ATOM 767  C CG2 ? VAL A 1  96 ? -13.128  -6.654   5.858 1.000 96.610 ? 96  VAL A CG2 1 
ATOM 768  N N   ? LYS A 1  97 ? -17.140  -6.965   6.724 1.000 96.900 ? 97  LYS A N   1 
ATOM 769  C CA  ? LYS A 1  97 ? -18.054  -7.827   5.980 1.000 96.900 ? 97  LYS A CA  1 
ATOM 770  C C   ? LYS A 1  97 ? -17.881  -7.643   4.475 1.000 96.900 ? 97  LYS A C   1 
ATOM 771  C CB  ? LYS A 1  97 ? -19.503  -7.544   6.378 1.000 96.900 ? 97  LYS A CB  1 
ATOM 772  O O   ? LYS A 1  97 ? -18.103  -6.552   3.947 1.000 96.900 ? 97  LYS A O   1 
ATOM 773  C CG  ? LYS A 1  97 ? -19.843  -7.949   7.805 1.000 96.900 ? 97  LYS A CG  1 
ATOM 774  C CD  ? LYS A 1  97 ? -21.316  -7.713   8.117 1.000 96.900 ? 97  LYS A CD  1 
ATOM 775  C CE  ? LYS A 1  97 ? -21.645  -8.065   9.561 1.000 96.900 ? 97  LYS A CE  1 
ATOM 776  N NZ  ? LYS A 1  97 ? -23.086  -7.827   9.875 1.000 96.900 ? 97  LYS A NZ  1 
ATOM 777  N N   ? LEU A 1  98 ? -17.437  -8.743   3.852 1.000 97.290 ? 98  LEU A N   1 
ATOM 778  C CA  ? LEU A 1  98 ? -17.212  -8.661   2.413 1.000 97.290 ? 98  LEU A CA  1 
ATOM 779  C C   ? LEU A 1  98 ? -18.525  -8.445   1.669 1.000 97.290 ? 98  LEU A C   1 
ATOM 780  C CB  ? LEU A 1  98 ? -16.527  -9.932   1.904 1.000 97.290 ? 98  LEU A CB  1 
ATOM 781  O O   ? LEU A 1  98 ? -19.564  -8.976   2.067 1.000 97.290 ? 98  LEU A O   1 
ATOM 782  C CG  ? LEU A 1  98 ? -15.192 -10.292   2.558 1.000 97.290 ? 98  LEU A CG  1 
ATOM 783  C CD1 ? LEU A 1  98 ? -14.606 -11.544   1.914 1.000 97.290 ? 98  LEU A CD1 1 
ATOM 784  C CD2 ? LEU A 1  98 ? -14.215  -9.125   2.458 1.000 97.290 ? 98  LEU A CD2 1 
ATOM 785  N N   ? SER A 1  99 ? -18.480  -7.671   0.582 1.000 96.000 ? 99  SER A N   1 
ATOM 786  C CA  ? SER A 1  99 ? -19.586  -7.295  -0.293 1.000 96.000 ? 99  SER A CA  1 
ATOM 787  C C   ? SER A 1  99 ? -19.089  -6.934  -1.689 1.000 96.000 ? 99  SER A C   1 
ATOM 788  C CB  ? SER A 1  99 ? -20.364  -6.119   0.300 1.000 96.000 ? 99  SER A CB  1 
ATOM 789  O O   ? SER A 1  99 ? -17.918  -7.146  -2.010 1.000 96.000 ? 99  SER A O   1 
ATOM 790  O OG  ? SER A 1  99 ? -19.599  -4.927   0.237 1.000 96.000 ? 99  SER A OG  1 
ATOM 791  N N   ? LYS A 1 100 ? -20.042  -6.442  -2.472 1.000 95.140 ? 100 LYS A N   1 
ATOM 792  C CA  ? LYS A 1 100 ? -19.686  -6.026  -3.825 1.000 95.140 ? 100 LYS A CA  1 
ATOM 793  C C   ? LYS A 1 100 ? -18.703  -4.859  -3.801 1.000 95.140 ? 100 LYS A C   1 
ATOM 794  C CB  ? LYS A 1 100 ? -20.938  -5.641  -4.615 1.000 95.140 ? 100 LYS A CB  1 
ATOM 795  O O   ? LYS A 1 100 ? -17.958  -4.649  -4.760 1.000 95.140 ? 100 LYS A O   1 
ATOM 796  C CG  ? LYS A 1 100 ? -21.667  -4.424  -4.065 1.000 95.140 ? 100 LYS A CG  1 
ATOM 797  C CD  ? LYS A 1 100 ? -22.905  -4.094  -4.889 1.000 95.140 ? 100 LYS A CD  1 
ATOM 798  C CE  ? LYS A 1 100 ? -23.640  -2.881  -4.335 1.000 95.140 ? 100 LYS A CE  1 
ATOM 799  N NZ  ? LYS A 1 100 ? -24.810  -2.506  -5.184 1.000 95.140 ? 100 LYS A NZ  1 
ATOM 800  N N   ? ASN A 1 101 ? -18.639  -4.047  -2.676 1.000 95.420 ? 101 ASN A N   1 
ATOM 801  C CA  ? ASN A 1 101 ? -17.812  -2.849  -2.583 1.000 95.420 ? 101 ASN A CA  1 
ATOM 802  C C   ? ASN A 1 101 ? -16.556  -3.097  -1.752 1.000 95.420 ? 101 ASN A C   1 
ATOM 803  C CB  ? ASN A 1 101 ? -18.615  -1.686  -1.997 1.000 95.420 ? 101 ASN A CB  1 
ATOM 804  O O   ? ASN A 1 101 ? -15.630  -2.285  -1.760 1.000 95.420 ? 101 ASN A O   1 
ATOM 805  C CG  ? ASN A 1 101 ? -19.799  -1.299  -2.862 1.000 95.420 ? 101 ASN A CG  1 
ATOM 806  N ND2 ? ASN A 1 101 ? -20.773  -0.623  -2.265 1.000 95.420 ? 101 ASN A ND2 1 
ATOM 807  O OD1 ? ASN A 1 101 ? -19.837  -1.607  -4.056 1.000 95.420 ? 101 ASN A OD1 1 
ATOM 808  N N   ? ILE A 1 102 ? -16.523  -4.263  -1.013 1.000 97.440 ? 102 ILE A N   1 
ATOM 809  C CA  ? ILE A 1 102 ? -15.400  -4.595  -0.144 1.000 97.440 ? 102 ILE A CA  1 
ATOM 810  C C   ? ILE A 1 102 ? -14.922  -6.015  -0.439 1.000 97.440 ? 102 ILE A C   1 
ATOM 811  C CB  ? ILE A 1 102 ? -15.779  -4.457   1.347 1.000 97.440 ? 102 ILE A CB  1 
ATOM 812  O O   ? ILE A 1 102 ? -15.664  -6.980  -0.242 1.000 97.440 ? 102 ILE A O   1 
ATOM 813  C CG1 ? ILE A 1 102 ? -16.322  -3.052   1.632 1.000 97.440 ? 102 ILE A CG1 1 
ATOM 814  C CG2 ? ILE A 1 102 ? -14.576  -4.770   2.242 1.000 97.440 ? 102 ILE A CG2 1 
ATOM 815  C CD1 ? ILE A 1 102 ? -16.939  -2.895   3.015 1.000 97.440 ? 102 ILE A CD1 1 
ATOM 816  N N   ? SER A 1 103 ? -13.667  -6.110  -0.980 1.000 97.500 ? 103 SER A N   1 
ATOM 817  C CA  ? SER A 1 103 ? -13.072  -7.417  -1.240 1.000 97.500 ? 103 SER A CA  1 
ATOM 818  C C   ? SER A 1 103 ? -11.585  -7.425  -0.901 1.000 97.500 ? 103 SER A C   1 
ATOM 819  C CB  ? SER A 1 103 ? -13.271  -7.816  -2.703 1.000 97.500 ? 103 SER A CB  1 
ATOM 820  O O   ? SER A 1 103 ? -10.971  -6.366  -0.751 1.000 97.500 ? 103 SER A O   1 
ATOM 821  O OG  ? SER A 1 103 ? -12.492  -6.997  -3.558 1.000 97.500 ? 103 SER A OG  1 
ATOM 822  N N   ? LEU A 1 104 ? -11.079  -8.668  -0.723 1.000 98.130 ? 104 LEU A N   1 
ATOM 823  C CA  ? LEU A 1 104 ?  -9.662  -8.868  -0.439 1.000 98.130 ? 104 LEU A CA  1 
ATOM 824  C C   ? LEU A 1 104 ?  -8.849  -8.900  -1.729 1.000 98.130 ? 104 LEU A C   1 
ATOM 825  C CB  ? LEU A 1 104 ?  -9.450 -10.166   0.345 1.000 98.130 ? 104 LEU A CB  1 
ATOM 826  O O   ? LEU A 1 104 ?  -9.354  -9.313  -2.776 1.000 98.130 ? 104 LEU A O   1 
ATOM 827  C CG  ? LEU A 1 104 ? -10.346 -10.374   1.566 1.000 98.130 ? 104 LEU A CG  1 
ATOM 828  C CD1 ? LEU A 1 104 ? -10.081 -11.739   2.191 1.000 98.130 ? 104 LEU A CD1 1 
ATOM 829  C CD2 ? LEU A 1 104 ? -10.128  -9.262   2.586 1.000 98.130 ? 104 LEU A CD2 1 
ATOM 830  N N   ? ILE A 1 105 ?  -7.571  -8.428  -1.595 1.000 97.880 ? 105 ILE A N   1 
ATOM 831  C CA  ? ILE A 1 105 ?  -6.642  -8.579  -2.710 1.000 97.880 ? 105 ILE A CA  1 
ATOM 832  C C   ? ILE A 1 105 ?  -5.612  -9.657  -2.380 1.000 97.880 ? 105 ILE A C   1 
ATOM 833  C CB  ? ILE A 1 105 ?  -5.934  -7.246  -3.041 1.000 97.880 ? 105 ILE A CB  1 
ATOM 834  O O   ? ILE A 1 105 ?  -5.189  -9.789  -1.229 1.000 97.880 ? 105 ILE A O   1 
ATOM 835  C CG1 ? ILE A 1 105 ?  -5.202  -7.350  -4.384 1.000 97.880 ? 105 ILE A CG1 1 
ATOM 836  C CG2 ? ILE A 1 105 ?  -4.968  -6.854  -1.919 1.000 97.880 ? 105 ILE A CG2 1 
ATOM 837  C CD1 ? ILE A 1 105 ?  -4.915  -6.005  -5.038 1.000 97.880 ? 105 ILE A CD1 1 
ATOM 838  N N   ? SER A 1 106 ?  -5.280 -10.440  -3.434 1.000 96.330 ? 106 SER A N   1 
ATOM 839  C CA  ? SER A 1 106 ?  -4.287 -11.492  -3.240 1.000 96.330 ? 106 SER A CA  1 
ATOM 840  C C   ? SER A 1 106 ?  -2.882 -10.911  -3.119 1.000 96.330 ? 106 SER A C   1 
ATOM 841  C CB  ? SER A 1 106 ?  -4.335 -12.494  -4.395 1.000 96.330 ? 106 SER A CB  1 
ATOM 842  O O   ? SER A 1 106 ?  -2.601  -9.836  -3.653 1.000 96.330 ? 106 SER A O   1 
ATOM 843  O OG  ? SER A 1 106 ?  -5.617 -13.090  -4.490 1.000 96.330 ? 106 SER A OG  1 
ATOM 844  N N   ? ILE A 1 107 ?  -1.989 -11.642  -2.339 1.000 93.890 ? 107 ILE A N   1 
ATOM 845  C CA  ? ILE A 1 107 ?  -0.580 -11.273  -2.246 1.000 93.890 ? 107 ILE A CA  1 
ATOM 846  C C   ? ILE A 1 107 ?   0.262 -12.239  -3.076 1.000 93.890 ? 107 ILE A C   1 
ATOM 847  C CB  ? ILE A 1 107 ?  -0.094 -11.262  -0.779 1.000 93.890 ? 107 ILE A CB  1 
ATOM 848  O O   ? ILE A 1 107 ?  -0.153 -13.371  -3.332 1.000 93.890 ? 107 ILE A O   1 
ATOM 849  C CG1 ? ILE A 1 107 ?  -0.336 -12.628  -0.127 1.000 93.890 ? 107 ILE A CG1 1 
ATOM 850  C CG2 ? ILE A 1 107 ?  -0.786 -10.147   0.011 1.000 93.890 ? 107 ILE A CG2 1 
ATOM 851  C CD1 ? ILE A 1 107 ?   0.203 -12.740   1.293 1.000 93.890 ? 107 ILE A CD1 1 
ATOM 852  N N   ? PRO A 1 108 ?   1.397 -11.771  -3.597 1.000 92.600 ? 108 PRO A N   1 
ATOM 853  C CA  ? PRO A 1 108 ?   2.190 -12.560  -4.543 1.000 92.600 ? 108 PRO A CA  1 
ATOM 854  C C   ? PRO A 1 108 ?   2.753 -13.836  -3.920 1.000 92.600 ? 108 PRO A C   1 
ATOM 855  C CB  ? PRO A 1 108 ?   3.317 -11.605  -4.942 1.000 92.600 ? 108 PRO A CB  1 
ATOM 856  O O   ? PRO A 1 108 ?   3.168 -13.829  -2.758 1.000 92.600 ? 108 PRO A O   1 
ATOM 857  C CG  ? PRO A 1 108 ?   3.456 -10.673  -3.781 1.000 92.600 ? 108 PRO A CG  1 
ATOM 858  C CD  ? PRO A 1 108 ?   2.106 -10.494  -3.148 1.000 92.600 ? 108 PRO A CD  1 
ATOM 859  N N   ? LYS A 1 109 ?   2.681 -14.945  -4.725 1.000 85.320 ? 109 LYS A N   1 
ATOM 860  C CA  ? LYS A 1 109 ?   3.285 -16.219  -4.345 1.000 85.320 ? 109 LYS A CA  1 
ATOM 861  C C   ? LYS A 1 109 ?   4.661 -16.386  -4.982 1.000 85.320 ? 109 LYS A C   1 
ATOM 862  C CB  ? LYS A 1 109 ?   2.377 -17.383  -4.746 1.000 85.320 ? 109 LYS A CB  1 
ATOM 863  O O   ? LYS A 1 109 ?   5.467 -17.201  -4.526 1.000 85.320 ? 109 LYS A O   1 
ATOM 864  C CG  ? LYS A 1 109 ?   1.050 -17.417  -4.003 1.000 85.320 ? 109 LYS A CG  1 
ATOM 865  C CD  ? LYS A 1 109 ?   0.206 -18.615  -4.420 1.000 85.320 ? 109 LYS A CD  1 
ATOM 866  C CE  ? LYS A 1 109 ?  -1.139 -18.628  -3.707 1.000 85.320 ? 109 LYS A CE  1 
ATOM 867  N NZ  ? LYS A 1 109 ?  -1.980 -19.787  -4.132 1.000 85.320 ? 109 LYS A NZ  1 
ATOM 868  N N   ? LYS A 1 110 ?   4.891 -15.558  -6.029 1.000 81.740 ? 110 LYS A N   1 
ATOM 869  C CA  ? LYS A 1 110 ?   6.166 -15.569  -6.740 1.000 81.740 ? 110 LYS A CA  1 
ATOM 870  C C   ? LYS A 1 110 ?   6.643 -14.150  -7.035 1.000 81.740 ? 110 LYS A C   1 
ATOM 871  C CB  ? LYS A 1 110 ?   6.048 -16.364  -8.041 1.000 81.740 ? 110 LYS A CB  1 
ATOM 872  O O   ? LYS A 1 110 ?   5.864 -13.198  -6.953 1.000 81.740 ? 110 LYS A O   1 
ATOM 873  C CG  ? LYS A 1 110 ?   5.621 -17.811  -7.847 1.000 81.740 ? 110 LYS A CG  1 
ATOM 874  C CD  ? LYS A 1 110 ?   5.488 -18.539  -9.178 1.000 81.740 ? 110 LYS A CD  1 
ATOM 875  C CE  ? LYS A 1 110 ?   5.037 -19.981  -8.986 1.000 81.740 ? 110 LYS A CE  1 
ATOM 876  N NZ  ? LYS A 1 110 ?   4.894 -20.695 -10.290 1.000 81.740 ? 110 LYS A NZ  1 
ATOM 877  N N   ? VAL A 1 111 ?   7.901 -14.203  -7.473 1.000 84.770 ? 111 VAL A N   1 
ATOM 878  C CA  ? VAL A 1 111 ?   8.531 -12.949  -7.873 1.000 84.770 ? 111 VAL A CA  1 
ATOM 879  C C   ? VAL A 1 111 ?   7.941 -12.473  -9.198 1.000 84.770 ? 111 VAL A C   1 
ATOM 880  C CB  ? VAL A 1 111 ?  10.064 -13.098  -7.995 1.000 84.770 ? 111 VAL A CB  1 
ATOM 881  O O   ? VAL A 1 111 ?   7.735 -13.272 -10.115 1.000 84.770 ? 111 VAL A O   1 
ATOM 882  C CG1 ? VAL A 1 111 ?  10.693 -11.807  -8.516 1.000 84.770 ? 111 VAL A CG1 1 
ATOM 883  C CG2 ? VAL A 1 111 ?  10.672 -13.487  -6.649 1.000 84.770 ? 111 VAL A CG2 1 
ATOM 884  N N   ? ILE A 1 112 ?   7.618 -11.166  -9.300 1.000 89.110 ? 112 ILE A N   1 
ATOM 885  C CA  ? ILE A 1 112 ?   7.103 -10.547 -10.516 1.000 89.110 ? 112 ILE A CA  1 
ATOM 886  C C   ? ILE A 1 112 ?   8.253  -9.926 -11.306 1.000 89.110 ? 112 ILE A C   1 
ATOM 887  C CB  ? ILE A 1 112 ?   6.033  -9.478 -10.197 1.000 89.110 ? 112 ILE A CB  1 
ATOM 888  O O   ? ILE A 1 112 ?   9.153  -9.315 -10.726 1.000 89.110 ? 112 ILE A O   1 
ATOM 889  C CG1 ? ILE A 1 112 ?   4.861 -10.107  -9.436 1.000 89.110 ? 112 ILE A CG1 1 
ATOM 890  C CG2 ? ILE A 1 112 ?   5.551  -8.797 -11.481 1.000 89.110 ? 112 ILE A CG2 1 
ATOM 891  C CD1 ? ILE A 1 112 ?   4.006 -11.043 -10.279 1.000 89.110 ? 112 ILE A CD1 1 
ATOM 892  N N   ? ASN A 1 113 ?   8.263 -10.149 -12.661 1.000 89.160 ? 113 ASN A N   1 
ATOM 893  C CA  ? ASN A 1 113 ?   9.371  -9.738 -13.517 1.000 89.160 ? 113 ASN A CA  1 
ATOM 894  C C   ? ASN A 1 113 ?   9.221  -8.289 -13.971 1.000 89.160 ? 113 ASN A C   1 
ATOM 895  C CB  ? ASN A 1 113 ?   9.485 -10.665 -14.729 1.000 89.160 ? 113 ASN A CB  1 
ATOM 896  O O   ? ASN A 1 113 ?   8.105  -7.774 -14.061 1.000 89.160 ? 113 ASN A O   1 
ATOM 897  C CG  ? ASN A 1 113 ?   9.787 -12.099 -14.341 1.000 89.160 ? 113 ASN A CG  1 
ATOM 898  N ND2 ? ASN A 1 113 ?   9.130 -13.044 -15.004 1.000 89.160 ? 113 ASN A ND2 1 
ATOM 899  O OD1 ? ASN A 1 113 ?  10.603 -12.356 -13.452 1.000 89.160 ? 113 ASN A OD1 1 
ATOM 900  N N   ? ALA A 1 114 ?  10.362  -7.701 -14.282 1.000 94.360 ? 114 ALA A N   1 
ATOM 901  C CA  ? ALA A 1 114 ?  10.387  -6.390 -14.926 1.000 94.360 ? 114 ALA A CA  1 
ATOM 902  C C   ? ALA A 1 114 ?   9.574  -6.398 -16.218 1.000 94.360 ? 114 ALA A C   1 
ATOM 903  C CB  ? ALA A 1 114 ?  11.825  -5.962 -15.208 1.000 94.360 ? 114 ALA A CB  1 
ATOM 904  O O   ? ALA A 1 114 ?   9.490  -7.422 -16.899 1.000 94.360 ? 114 ALA A O   1 
ATOM 905  N N   ? GLY A 1 115 ?   8.952  -5.260 -16.521 1.000 94.410 ? 115 GLY A N   1 
ATOM 906  C CA  ? GLY A 1 115 ?   8.168  -5.134 -17.739 1.000 94.410 ? 115 GLY A CA  1 
ATOM 907  C C   ? GLY A 1 115 ?   6.703  -5.476 -17.543 1.000 94.410 ? 115 GLY A C   1 
ATOM 908  O O   ? GLY A 1 115 ?   5.886  -5.269 -18.443 1.000 94.410 ? 115 GLY A O   1 
ATOM 909  N N   ? THR A 1 116 ?   6.371  -6.082 -16.402 1.000 95.730 ? 116 THR A N   1 
ATOM 910  C CA  ? THR A 1 116 ?   4.996  -6.427 -16.060 1.000 95.730 ? 116 THR A CA  1 
ATOM 911  C C   ? THR A 1 116 ?   4.152  -5.169 -15.874 1.000 95.730 ? 116 THR A C   1 
ATOM 912  C CB  ? THR A 1 116 ?   4.936  -7.281 -14.780 1.000 95.730 ? 116 THR A CB  1 
ATOM 913  O O   ? THR A 1 116 ?   4.561  -4.239 -15.175 1.000 95.730 ? 116 THR A O   1 
ATOM 914  C CG2 ? THR A 1 116 ?   3.502  -7.682 -14.452 1.000 95.730 ? 116 THR A CG2 1 
ATOM 915  O OG1 ? THR A 1 116 ?   5.720  -8.466 -14.967 1.000 95.730 ? 116 THR A OG1 1 
ATOM 916  N N   ? SER A 1 117 ?   2.937  -5.170 -16.527 1.000 95.440 ? 117 SER A N   1 
ATOM 917  C CA  ? SER A 1 117 ?   1.983  -4.074 -16.398 1.000 95.440 ? 117 SER A CA  1 
ATOM 918  C C   ? SER A 1 117 ?   1.256  -4.127 -15.059 1.000 95.440 ? 117 SER A C   1 
ATOM 919  C CB  ? SER A 1 117 ?   0.967  -4.111 -17.541 1.000 95.440 ? 117 SER A CB  1 
ATOM 920  O O   ? SER A 1 117 ?   0.742  -5.177 -14.667 1.000 95.440 ? 117 SER A O   1 
ATOM 921  O OG  ? SER A 1 117 ?   0.148  -2.955 -17.523 1.000 95.440 ? 117 SER A OG  1 
ATOM 922  N N   ? CYS A 1 118 ?   1.163  -2.975 -14.430 1.000 95.720 ? 118 CYS A N   1 
ATOM 923  C CA  ? CYS A 1 118 ?   0.558  -2.865 -13.107 1.000 95.720 ? 118 CYS A CA  1 
ATOM 924  C C   ? CYS A 1 118 ?  -0.295  -1.607 -13.001 1.000 95.720 ? 118 CYS A C   1 
ATOM 925  C CB  ? CYS A 1 118 ?   1.635  -2.855 -12.023 1.000 95.720 ? 118 CYS A CB  1 
ATOM 926  O O   ? CYS A 1 118 ?  -0.302  -0.777 -13.912 1.000 95.720 ? 118 CYS A O   1 
ATOM 927  S SG  ? CYS A 1 118 ?   2.715  -4.302 -12.057 1.000 95.720 ? 118 CYS A SG  1 
ATOM 928  N N   ? SER A 1 119 ?  -0.974  -1.520 -11.842 1.000 93.960 ? 119 SER A N   1 
ATOM 929  C CA  ? SER A 1 119 ?  -1.769  -0.324 -11.584 1.000 93.960 ? 119 SER A CA  1 
ATOM 930  C C   ? SER A 1 119 ?  -1.634   0.126 -10.133 1.000 93.960 ? 119 SER A C   1 
ATOM 931  C CB  ? SER A 1 119 ?  -3.240  -0.576 -11.914 1.000 93.960 ? 119 SER A CB  1 
ATOM 932  O O   ? SER A 1 119 ?  -1.347  -0.685  -9.250 1.000 93.960 ? 119 SER A O   1 
ATOM 933  O OG  ? SER A 1 119 ?  -3.783  -1.573 -11.065 1.000 93.960 ? 119 SER A OG  1 
ATOM 934  N N   ? VAL A 1 120 ?  -1.852   1.397  -9.941 1.000 93.040 ? 120 VAL A N   1 
ATOM 935  C CA  ? VAL A 1 120 ?  -1.887   2.001  -8.613 1.000 93.040 ? 120 VAL A CA  1 
ATOM 936  C C   ? VAL A 1 120 ?  -3.179   2.797  -8.442 1.000 93.040 ? 120 VAL A C   1 
ATOM 937  C CB  ? VAL A 1 120 ?  -0.664   2.913  -8.371 1.000 93.040 ? 120 VAL A CB  1 
ATOM 938  O O   ? VAL A 1 120 ?  -3.714   3.341  -9.411 1.000 93.040 ? 120 VAL A O   1 
ATOM 939  C CG1 ? VAL A 1 120 ?   0.629   2.098  -8.391 1.000 93.040 ? 120 VAL A CG1 1 
ATOM 940  C CG2 ? VAL A 1 120 ?  -0.613   4.026  -9.417 1.000 93.040 ? 120 VAL A CG2 1 
ATOM 941  N N   ? ALA A 1 121 ?  -3.673   2.715  -7.251 1.000 92.760 ? 121 ALA A N   1 
ATOM 942  C CA  ? ALA A 1 121 ?  -4.884   3.469  -6.937 1.000 92.760 ? 121 ALA A CA  1 
ATOM 943  C C   ? ALA A 1 121 ?  -4.734   4.224  -5.620 1.000 92.760 ? 121 ALA A C   1 
ATOM 944  C CB  ? ALA A 1 121 ?  -6.091   2.536  -6.878 1.000 92.760 ? 121 ALA A CB  1 
ATOM 945  O O   ? ALA A 1 121 ?  -4.022   3.777  -4.718 1.000 92.760 ? 121 ALA A O   1 
ATOM 946  N N   ? GLY A 1 122 ?  -5.391   5.372  -5.548 1.000 91.790 ? 122 GLY A N   1 
ATOM 947  C CA  ? GLY A 1 122 ?  -5.348   6.182  -4.341 1.000 91.790 ? 122 GLY A CA  1 
ATOM 948  C C   ? GLY A 1 122 ?  -6.193   7.438  -4.436 1.000 91.790 ? 122 GLY A C   1 
ATOM 949  O O   ? GLY A 1 122 ?  -6.836   7.685  -5.458 1.000 91.790 ? 122 GLY A O   1 
ATOM 950  N N   ? TRP A 1 123 ?  -6.357   8.135  -3.342 1.000 87.740 ? 123 TRP A N   1 
ATOM 951  C CA  ? TRP A 1 123 ?  -7.183   9.333  -3.244 1.000 87.740 ? 123 TRP A CA  1 
ATOM 952  C C   ? TRP A 1 123 ?  -6.323  10.592  -3.273 1.000 87.740 ? 123 TRP A C   1 
ATOM 953  C CB  ? TRP A 1 123 ?  -8.024   9.304  -1.964 1.000 87.740 ? 123 TRP A CB  1 
ATOM 954  O O   ? TRP A 1 123 ?  -6.648  11.589  -2.624 1.000 87.740 ? 123 TRP A O   1 
ATOM 955  C CG  ? TRP A 1 123 ?  -9.130   8.293  -1.985 1.000 87.740 ? 123 TRP A CG  1 
ATOM 956  C CD1 ? TRP A 1 123 ? -10.420   8.492  -2.393 1.000 87.740 ? 123 TRP A CD1 1 
ATOM 957  C CD2 ? TRP A 1 123 ?  -9.045   6.925  -1.576 1.000 87.740 ? 123 TRP A CD2 1 
ATOM 958  C CE2 ? TRP A 1 123 ? -10.323   6.352  -1.764 1.000 87.740 ? 123 TRP A CE2 1 
ATOM 959  C CE3 ? TRP A 1 123 ?  -8.011   6.126  -1.069 1.000 87.740 ? 123 TRP A CE3 1 
ATOM 960  N NE1 ? TRP A 1 123 ? -11.142   7.328  -2.263 1.000 87.740 ? 123 TRP A NE1 1 
ATOM 961  C CH2 ? TRP A 1 123 ?  -9.564   4.256  -0.967 1.000 87.740 ? 123 TRP A CH2 1 
ATOM 962  C CZ2 ? TRP A 1 123 ? -10.593   5.015  -1.462 1.000 87.740 ? 123 TRP A CZ2 1 
ATOM 963  C CZ3 ? TRP A 1 123 ?  -8.283   4.796  -0.769 1.000 87.740 ? 123 TRP A CZ3 1 
ATOM 964  N N   ? GLY A 1 124 ?  -5.250  10.462  -4.029 1.000 69.440 ? 124 GLY A N   1 
ATOM 965  C CA  ? GLY A 1 124 ?  -4.307  11.557  -4.191 1.000 69.440 ? 124 GLY A CA  1 
ATOM 966  C C   ? GLY A 1 124 ?  -4.747  12.574  -5.228 1.000 69.440 ? 124 GLY A C   1 
ATOM 967  O O   ? GLY A 1 124 ?  -5.927  12.644  -5.575 1.000 69.440 ? 124 GLY A O   1 
ATOM 968  N N   ? THR A 1 125 ?  -3.884  13.621  -5.706 1.000 64.730 ? 125 THR A N   1 
ATOM 969  C CA  ? THR A 1 125 ?  -4.191  14.725  -6.609 1.000 64.730 ? 125 THR A CA  1 
ATOM 970  C C   ? THR A 1 125 ?  -3.920  14.330  -8.058 1.000 64.730 ? 125 THR A C   1 
ATOM 971  C CB  ? THR A 1 125 ?  -3.371  15.980  -6.255 1.000 64.730 ? 125 THR A CB  1 
ATOM 972  O O   ? THR A 1 125 ?  -3.171  13.387  -8.320 1.000 64.730 ? 125 THR A O   1 
ATOM 973  C CG2 ? THR A 1 125 ?  -3.616  16.408  -4.812 1.000 64.730 ? 125 THR A CG2 1 
ATOM 974  O OG1 ? THR A 1 125 ?  -1.977  15.698  -6.428 1.000 64.730 ? 125 THR A OG1 1 
ATOM 975  N N   ? LYS A 1 126 ?  -4.687  14.903  -9.057 1.000 63.430 ? 126 LYS A N   1 
ATOM 976  C CA  ? LYS A 1 126 ?  -4.568  14.679 -10.495 1.000 63.430 ? 126 LYS A CA  1 
ATOM 977  C C   ? LYS A 1 126 ?  -3.374  15.432 -11.073 1.000 63.430 ? 126 LYS A C   1 
ATOM 978  C CB  ? LYS A 1 126 ?  -5.851  15.102 -11.212 1.000 63.430 ? 126 LYS A CB  1 
ATOM 979  O O   ? LYS A 1 126 ?  -2.862  15.075 -12.136 1.000 63.430 ? 126 LYS A O   1 
ATOM 980  C CG  ? LYS A 1 126 ?  -7.024  14.158 -10.992 1.000 63.430 ? 126 LYS A CG  1 
ATOM 981  C CD  ? LYS A 1 126 ?  -8.222  14.546 -11.849 1.000 63.430 ? 126 LYS A CD  1 
ATOM 982  C CE  ? LYS A 1 126 ?  -9.392  13.594 -11.639 1.000 63.430 ? 126 LYS A CE  1 
ATOM 983  N NZ  ? LYS A 1 126 ? -10.564  13.960 -12.490 1.000 63.430 ? 126 LYS A NZ  1 
ATOM 984  N N   ? LYS A 1 127 ?  -2.781  16.496 -10.445 1.000 62.420 ? 127 LYS A N   1 
ATOM 985  C CA  ? LYS A 1 127 ?  -1.603  17.260 -10.844 1.000 62.420 ? 127 LYS A CA  1 
ATOM 986  C C   ? LYS A 1 127 ?  -0.749  17.628  -9.634 1.000 62.420 ? 127 LYS A C   1 
ATOM 987  C CB  ? LYS A 1 127 ?  -2.014  18.525 -11.600 1.000 62.420 ? 127 LYS A CB  1 
ATOM 988  O O   ? LYS A 1 127 ?  -1.253  17.700  -8.511 1.000 62.420 ? 127 LYS A O   1 
ATOM 989  C CG  ? LYS A 1 127 ?  -2.813  18.257 -12.866 1.000 62.420 ? 127 LYS A CG  1 
ATOM 990  C CD  ? LYS A 1 127 ?  -3.226  19.553 -13.552 1.000 62.420 ? 127 LYS A CD  1 
ATOM 991  C CE  ? LYS A 1 127 ?  -4.100  19.289 -14.770 1.000 62.420 ? 127 LYS A CE  1 
ATOM 992  N NZ  ? LYS A 1 127 ?  -4.542  20.559 -15.420 1.000 62.420 ? 127 LYS A NZ  1 
ATOM 993  N N   ? THR A 1 128 ?   0.589  17.782  -9.994 1.000 61.660 ? 128 THR A N   1 
ATOM 994  C CA  ? THR A 1 128 ?   1.577  18.134  -8.980 1.000 61.660 ? 128 THR A CA  1 
ATOM 995  C C   ? THR A 1 128 ?   1.215  19.457  -8.309 1.000 61.660 ? 128 THR A C   1 
ATOM 996  C CB  ? THR A 1 128 ?   2.989  18.233  -9.586 1.000 61.660 ? 128 THR A CB  1 
ATOM 997  O O   ? THR A 1 128 ?   0.990  20.461  -8.987 1.000 61.660 ? 128 THR A O   1 
ATOM 998  C CG2 ? THR A 1 128 ?   4.039  18.453  -8.502 1.000 61.660 ? 128 THR A CG2 1 
ATOM 999  O OG1 ? THR A 1 128 ?   3.288  17.019 -10.286 1.000 61.660 ? 128 THR A OG1 1 
ATOM 1000 N N   ? ASP A 1 129 ?   0.420  19.543  -7.151 1.000 63.890 ? 129 ASP A N   1 
ATOM 1001 C CA  ? ASP A 1 129 ?   0.111  20.701  -6.318 1.000 63.890 ? 129 ASP A CA  1 
ATOM 1002 C C   ? ASP A 1 129 ?  -1.364  21.079  -6.428 1.000 63.890 ? 129 ASP A C   1 
ATOM 1003 C CB  ? ASP A 1 129 ?   0.990  21.892  -6.708 1.000 63.890 ? 129 ASP A CB  1 
ATOM 1004 O O   ? ASP A 1 129 ?  -1.738  22.225  -6.167 1.000 63.890 ? 129 ASP A O   1 
ATOM 1005 C CG  ? ASP A 1 129 ?   2.461  21.667  -6.406 1.000 63.890 ? 129 ASP A CG  1 
ATOM 1006 O OD1 ? ASP A 1 129 ?   2.781  20.944  -5.437 1.000 63.890 ? 129 ASP A OD1 1 
ATOM 1007 O OD2 ? ASP A 1 129 ?   3.308  22.220  -7.141 1.000 63.890 ? 129 ASP A OD2 1 
ATOM 1008 N N   ? GLY A 1 130 ?  -2.345  20.177  -7.008 1.000 64.180 ? 130 GLY A N   1 
ATOM 1009 C CA  ? GLY A 1 130 ?  -3.786  20.358  -7.093 1.000 64.180 ? 130 GLY A CA  1 
ATOM 1010 C C   ? GLY A 1 130 ?  -4.526  19.830  -5.878 1.000 64.180 ? 130 GLY A C   1 
ATOM 1011 O O   ? GLY A 1 130 ?  -3.920  19.230  -4.988 1.000 64.180 ? 130 GLY A O   1 
ATOM 1012 N N   ? PRO A 1 131 ?  -5.928  20.291  -5.677 1.000 66.540 ? 131 PRO A N   1 
ATOM 1013 C CA  ? PRO A 1 131 ?  -6.676  19.792  -4.520 1.000 66.540 ? 131 PRO A CA  1 
ATOM 1014 C C   ? PRO A 1 131 ?  -6.804  18.270  -4.513 1.000 66.540 ? 131 PRO A C   1 
ATOM 1015 C CB  ? PRO A 1 131 ?  -8.047  20.454  -4.674 1.000 66.540 ? 131 PRO A CB  1 
ATOM 1016 O O   ? PRO A 1 131 ?  -6.798  17.641  -5.574 1.000 66.540 ? 131 PRO A O   1 
ATOM 1017 C CG  ? PRO A 1 131 ?  -8.179  20.724  -6.139 1.000 66.540 ? 131 PRO A CG  1 
ATOM 1018 C CD  ? PRO A 1 131 ?  -6.807  20.949  -6.708 1.000 66.540 ? 131 PRO A CD  1 
ATOM 1019 N N   ? THR A 1 132 ?  -6.682  17.654  -3.268 1.000 72.360 ? 132 THR A N   1 
ATOM 1020 C CA  ? THR A 1 132 ?  -6.915  16.224  -3.095 1.000 72.360 ? 132 THR A CA  1 
ATOM 1021 C C   ? THR A 1 132 ?  -8.311  15.842  -3.578 1.000 72.360 ? 132 THR A C   1 
ATOM 1022 C CB  ? THR A 1 132 ?  -6.745  15.804  -1.623 1.000 72.360 ? 132 THR A CB  1 
ATOM 1023 O O   ? THR A 1 132 ?  -9.263  16.605  -3.407 1.000 72.360 ? 132 THR A O   1 
ATOM 1024 C CG2 ? THR A 1 132 ?  -5.290  15.928  -1.181 1.000 72.360 ? 132 THR A CG2 1 
ATOM 1025 O OG1 ? THR A 1 132 ?  -7.557  16.645  -0.795 1.000 72.360 ? 132 THR A OG1 1 
ATOM 1026 N N   ? SER A 1 133 ?  -8.321  14.759  -4.420 1.000 80.990 ? 133 SER A N   1 
ATOM 1027 C CA  ? SER A 1 133 ?  -9.583  14.265  -4.960 1.000 80.990 ? 133 SER A CA  1 
ATOM 1028 C C   ? SER A 1 133 ? -10.344  13.444  -3.924 1.000 80.990 ? 133 SER A C   1 
ATOM 1029 C CB  ? SER A 1 133 ?  -9.338  13.421  -6.211 1.000 80.990 ? 133 SER A CB  1 
ATOM 1030 O O   ? SER A 1 133 ?  -9.747  12.649  -3.195 1.000 80.990 ? 133 SER A O   1 
ATOM 1031 O OG  ? SER A 1 133 ? -10.550  12.863  -6.688 1.000 80.990 ? 133 SER A OG  1 
ATOM 1032 N N   ? ASN A 1 134 ? -11.552  13.646  -3.841 1.000 87.770 ? 134 ASN A N   1 
ATOM 1033 C CA  ? ASN A 1 134 ? -12.398  12.790  -3.016 1.000 87.770 ? 134 ASN A CA  1 
ATOM 1034 C C   ? ASN A 1 134 ? -12.726  11.478  -3.722 1.000 87.770 ? 134 ASN A C   1 
ATOM 1035 C CB  ? ASN A 1 134 ? -13.686  13.521  -2.630 1.000 87.770 ? 134 ASN A CB  1 
ATOM 1036 O O   ? ASN A 1 134 ? -13.184  10.525  -3.089 1.000 87.770 ? 134 ASN A O   1 
ATOM 1037 C CG  ? ASN A 1 134 ? -13.447  14.638  -1.633 1.000 87.770 ? 134 ASN A CG  1 
ATOM 1038 N ND2 ? ASN A 1 134 ? -14.145  15.753  -1.814 1.000 87.770 ? 134 ASN A ND2 1 
ATOM 1039 O OD1 ? ASN A 1 134 ? -12.641  14.500  -0.709 1.000 87.770 ? 134 ASN A OD1 1 
ATOM 1040 N N   ? TYR A 1 135 ? -12.446  11.485  -5.013 1.000 91.340 ? 135 TYR A N   1 
ATOM 1041 C CA  ? TYR A 1 135 ? -12.669  10.284  -5.811 1.000 91.340 ? 135 TYR A CA  1 
ATOM 1042 C C   ? TYR A 1 135 ? -11.408   9.432  -5.877 1.000 91.340 ? 135 TYR A C   1 
ATOM 1043 C CB  ? TYR A 1 135 ? -13.123  10.656  -7.226 1.000 91.340 ? 135 TYR A CB  1 
ATOM 1044 O O   ? TYR A 1 135 ? -10.294   9.960  -5.892 1.000 91.340 ? 135 TYR A O   1 
ATOM 1045 C CG  ? TYR A 1 135 ? -14.488  11.298  -7.276 1.000 91.340 ? 135 TYR A CG  1 
ATOM 1046 C CD1 ? TYR A 1 135 ? -15.646  10.527  -7.189 1.000 91.340 ? 135 TYR A CD1 1 
ATOM 1047 C CD2 ? TYR A 1 135 ? -14.624  12.675  -7.412 1.000 91.340 ? 135 TYR A CD2 1 
ATOM 1048 C CE1 ? TYR A 1 135 ? -16.906  11.114  -7.237 1.000 91.340 ? 135 TYR A CE1 1 
ATOM 1049 C CE2 ? TYR A 1 135 ? -15.879  13.273  -7.461 1.000 91.340 ? 135 TYR A CE2 1 
ATOM 1050 O OH  ? TYR A 1 135 ? -18.257  13.072  -7.420 1.000 91.340 ? 135 TYR A OH  1 
ATOM 1051 C CZ  ? TYR A 1 135 ? -17.012  12.486  -7.372 1.000 91.340 ? 135 TYR A CZ  1 
ATOM 1052 N N   ? LEU A 1 136 ? -11.636   8.141  -5.896 1.000 92.720 ? 136 LEU A N   1 
ATOM 1053 C CA  ? LEU A 1 136 ? -10.533   7.213  -6.116 1.000 92.720 ? 136 LEU A CA  1 
ATOM 1054 C C   ? LEU A 1 136 ? -10.005   7.323  -7.542 1.000 92.720 ? 136 LEU A C   1 
ATOM 1055 C CB  ? LEU A 1 136 ? -10.978   5.775  -5.834 1.000 92.720 ? 136 LEU A CB  1 
ATOM 1056 O O   ? LEU A 1 136 ? -10.777   7.263  -8.501 1.000 92.720 ? 136 LEU A O   1 
ATOM 1057 C CG  ? LEU A 1 136 ?  -9.869   4.724  -5.760 1.000 92.720 ? 136 LEU A CG  1 
ATOM 1058 C CD1 ? LEU A 1 136 ?  -8.949   5.007  -4.577 1.000 92.720 ? 136 LEU A CD1 1 
ATOM 1059 C CD2 ? LEU A 1 136 ? -10.465   3.324  -5.658 1.000 92.720 ? 136 LEU A CD2 1 
ATOM 1060 N N   ? LEU A 1 137 ?  -8.638   7.503  -7.557 1.000 92.030 ? 137 LEU A N   1 
ATOM 1061 C CA  ? LEU A 1 137 ?  -7.967   7.604  -8.848 1.000 92.030 ? 137 LEU A CA  1 
ATOM 1062 C C   ? LEU A 1 137 ?  -7.090   6.382  -9.102 1.000 92.030 ? 137 LEU A C   1 
ATOM 1063 C CB  ? LEU A 1 137 ?  -7.119   8.877  -8.914 1.000 92.030 ? 137 LEU A CB  1 
ATOM 1064 O O   ? LEU A 1 137 ?  -6.677   5.702  -8.160 1.000 92.030 ? 137 LEU A O   1 
ATOM 1065 C CG  ? LEU A 1 137 ?  -7.847  10.191  -8.622 1.000 92.030 ? 137 LEU A CG  1 
ATOM 1066 C CD1 ? LEU A 1 137 ?  -6.868  11.360  -8.667 1.000 92.030 ? 137 LEU A CD1 1 
ATOM 1067 C CD2 ? LEU A 1 137 ?  -8.986  10.403  -9.614 1.000 92.030 ? 137 LEU A CD2 1 
ATOM 1068 N N   ? GLU A 1 138 ?  -6.800   6.129 -10.394 1.000 92.040 ? 138 GLU A N   1 
ATOM 1069 C CA  ? GLU A 1 138 ?  -5.930   5.013 -10.751 1.000 92.040 ? 138 GLU A CA  1 
ATOM 1070 C C   ? GLU A 1 138 ?  -5.039   5.365 -11.939 1.000 92.040 ? 138 GLU A C   1 
ATOM 1071 C CB  ? GLU A 1 138 ?  -6.758   3.765 -11.066 1.000 92.040 ? 138 GLU A CB  1 
ATOM 1072 O O   ? GLU A 1 138 ?  -5.429   6.156 -12.801 1.000 92.040 ? 138 GLU A O   1 
ATOM 1073 C CG  ? GLU A 1 138 ?  -7.583   3.880 -12.340 1.000 92.040 ? 138 GLU A CG  1 
ATOM 1074 C CD  ? GLU A 1 138 ?  -8.359   2.615 -12.669 1.000 92.040 ? 138 GLU A CD  1 
ATOM 1075 O OE1 ? GLU A 1 138 ?  -9.098   2.601 -13.679 1.000 92.040 ? 138 GLU A OE1 1 
ATOM 1076 O OE2 ? GLU A 1 138 ?  -8.227   1.629 -11.910 1.000 92.040 ? 138 GLU A OE2 1 
ATOM 1077 N N   ? ALA A 1 139 ?  -3.848   4.773 -11.945 1.000 90.860 ? 139 ALA A N   1 
ATOM 1078 C CA  ? ALA A 1 139 ?  -2.890   4.942 -13.034 1.000 90.860 ? 139 ALA A CA  1 
ATOM 1079 C C   ? ALA A 1 139 ?  -2.201   3.622 -13.369 1.000 90.860 ? 139 ALA A C   1 
ATOM 1080 C CB  ? ALA A 1 139 ?  -1.854   6.003 -12.672 1.000 90.860 ? 139 ALA A CB  1 
ATOM 1081 O O   ? ALA A 1 139 ?  -1.985   2.787 -12.488 1.000 90.860 ? 139 ALA A O   1 
ATOM 1082 N N   ? LYS A 1 140 ?  -1.871   3.549 -14.681 1.000 91.880 ? 140 LYS A N   1 
ATOM 1083 C CA  ? LYS A 1 140 ?  -1.129   2.378 -15.141 1.000 91.880 ? 140 LYS A CA  1 
ATOM 1084 C C   ? LYS A 1 140 ?   0.375   2.629 -15.101 1.000 91.880 ? 140 LYS A C   1 
ATOM 1085 C CB  ? LYS A 1 140 ?  -1.558   1.994 -16.558 1.000 91.880 ? 140 LYS A CB  1 
ATOM 1086 O O   ? LYS A 1 140 ?   0.843   3.698 -15.500 1.000 91.880 ? 140 LYS A O   1 
ATOM 1087 C CG  ? LYS A 1 140 ?  -2.980   1.460 -16.651 1.000 91.880 ? 140 LYS A CG  1 
ATOM 1088 C CD  ? LYS A 1 140 ?  -3.288   0.929 -18.045 1.000 91.880 ? 140 LYS A CD  1 
ATOM 1089 C CE  ? LYS A 1 140 ?  -4.700   0.364 -18.130 1.000 91.880 ? 140 LYS A CE  1 
ATOM 1090 N NZ  ? LYS A 1 140 ?  -5.019  -0.126 -19.504 1.000 91.880 ? 140 LYS A NZ  1 
ATOM 1091 N N   ? VAL A 1 141 ?   1.099   1.580 -14.605 1.000 93.470 ? 141 VAL A N   1 
ATOM 1092 C CA  ? VAL A 1 141 ?   2.554   1.670 -14.529 1.000 93.470 ? 141 VAL A CA  1 
ATOM 1093 C C   ? VAL A 1 141 ?   3.175   0.334 -14.928 1.000 93.470 ? 141 VAL A C   1 
ATOM 1094 C CB  ? VAL A 1 141 ?   3.024   2.075 -13.114 1.000 93.470 ? 141 VAL A CB  1 
ATOM 1095 O O   ? VAL A 1 141 ?   2.470  -0.667 -15.075 1.000 93.470 ? 141 VAL A O   1 
ATOM 1096 C CG1 ? VAL A 1 141 ?   2.509   3.468 -12.752 1.000 93.470 ? 141 VAL A CG1 1 
ATOM 1097 C CG2 ? VAL A 1 141 ?   2.562   1.047 -12.084 1.000 93.470 ? 141 VAL A CG2 1 
ATOM 1098 N N   ? GLU A 1 142 ?   4.483   0.368 -15.155 1.000 95.150 ? 142 GLU A N   1 
ATOM 1099 C CA  ? GLU A 1 142 ?   5.231  -0.849 -15.455 1.000 95.150 ? 142 GLU A CA  1 
ATOM 1100 C C   ? GLU A 1 142 ?   6.412  -1.019 -14.503 1.000 95.150 ? 142 GLU A C   1 
ATOM 1101 C CB  ? GLU A 1 142 ?   5.721  -0.836 -16.905 1.000 95.150 ? 142 GLU A CB  1 
ATOM 1102 O O   ? GLU A 1 142 ?   7.065  -0.040 -14.135 1.000 95.150 ? 142 GLU A O   1 
ATOM 1103 C CG  ? GLU A 1 142 ?   6.310  -2.161 -17.367 1.000 95.150 ? 142 GLU A CG  1 
ATOM 1104 C CD  ? GLU A 1 142 ?   6.746  -2.149 -18.823 1.000 95.150 ? 142 GLU A CD  1 
ATOM 1105 O OE1 ? GLU A 1 142 ?   7.509  -3.052 -19.236 1.000 95.150 ? 142 GLU A OE1 1 
ATOM 1106 O OE2 ? GLU A 1 142 ?   6.322  -1.229 -19.557 1.000 95.150 ? 142 GLU A OE2 1 
ATOM 1107 N N   ? ILE A 1 143 ?   6.711  -2.322 -14.248 1.000 95.650 ? 143 ILE A N   1 
ATOM 1108 C CA  ? ILE A 1 143 ?   7.841  -2.612 -13.372 1.000 95.650 ? 143 ILE A CA  1 
ATOM 1109 C C   ? ILE A 1 143 ?   9.150  -2.377 -14.123 1.000 95.650 ? 143 ILE A C   1 
ATOM 1110 C CB  ? ILE A 1 143 ?   7.784  -4.060 -12.836 1.000 95.650 ? 143 ILE A CB  1 
ATOM 1111 O O   ? ILE A 1 143 ?   9.328  -2.866 -15.241 1.000 95.650 ? 143 ILE A O   1 
ATOM 1112 C CG1 ? ILE A 1 143 ?   6.559  -4.247 -11.934 1.000 95.650 ? 143 ILE A CG1 1 
ATOM 1113 C CG2 ? ILE A 1 143 ?   9.074  -4.410 -12.088 1.000 95.650 ? 143 ILE A CG2 1 
ATOM 1114 C CD1 ? ILE A 1 143 ?   6.430  -5.646 -11.348 1.000 95.650 ? 143 ILE A CD1 1 
ATOM 1115 N N   ? MET A 1 144 ?  10.043  -1.654 -13.402 1.000 94.590 ? 144 MET A N   1 
ATOM 1116 C CA  ? MET A 1 144 ?  11.355  -1.323 -13.952 1.000 94.590 ? 144 MET A CA  1 
ATOM 1117 C C   ? MET A 1 144 ?  12.395  -2.359 -13.540 1.000 94.590 ? 144 MET A C   1 
ATOM 1118 C CB  ? MET A 1 144 ?  11.794   0.069 -13.494 1.000 94.590 ? 144 MET A CB  1 
ATOM 1119 O O   ? MET A 1 144 ?  12.302  -2.942 -12.458 1.000 94.590 ? 144 MET A O   1 
ATOM 1120 C CG  ? MET A 1 144 ?  13.082   0.550 -14.143 1.000 94.590 ? 144 MET A CG  1 
ATOM 1121 S SD  ? MET A 1 144 ?  13.479   2.289 -13.713 1.000 94.590 ? 144 MET A SD  1 
ATOM 1122 C CE  ? MET A 1 144 ?  13.553   3.020 -15.372 1.000 94.590 ? 144 MET A CE  1 
ATOM 1123 N N   ? GLU A 1 145 ?  13.470  -2.462 -14.388 1.000 94.800 ? 145 GLU A N   1 
ATOM 1124 C CA  ? GLU A 1 145 ?  14.582  -3.339 -14.031 1.000 94.800 ? 145 GLU A CA  1 
ATOM 1125 C C   ? GLU A 1 145 ?  15.299  -2.840 -12.780 1.000 94.800 ? 145 GLU A C   1 
ATOM 1126 C CB  ? GLU A 1 145 ?  15.572  -3.452 -15.194 1.000 94.800 ? 145 GLU A CB  1 
ATOM 1127 O O   ? GLU A 1 145 ?  15.557  -1.643 -12.641 1.000 94.800 ? 145 GLU A O   1 
ATOM 1128 C CG  ? GLU A 1 145 ?  15.031  -4.225 -16.388 1.000 94.800 ? 145 GLU A CG  1 
ATOM 1129 C CD  ? GLU A 1 145 ?  16.041  -4.371 -17.515 1.000 94.800 ? 145 GLU A CD  1 
ATOM 1130 O OE1 ? GLU A 1 145 ?  15.694  -4.948 -18.571 1.000 94.800 ? 145 GLU A OE1 1 
ATOM 1131 O OE2 ? GLU A 1 145 ?  17.190  -3.906 -17.341 1.000 94.800 ? 145 GLU A OE2 1 
ATOM 1132 N N   ? ASN A 1 146 ?  15.703  -3.736 -11.869 1.000 93.400 ? 146 ASN A N   1 
ATOM 1133 C CA  ? ASN A 1 146 ?  16.290  -3.392 -10.578 1.000 93.400 ? 146 ASN A CA  1 
ATOM 1134 C C   ? ASN A 1 146 ?  17.617  -2.658 -10.744 1.000 93.400 ? 146 ASN A C   1 
ATOM 1135 C CB  ? ASN A 1 146 ?  16.481  -4.647  -9.724 1.000 93.400 ? 146 ASN A CB  1 
ATOM 1136 O O   ? ASN A 1 146 ?  17.896  -1.699 -10.021 1.000 93.400 ? 146 ASN A O   1 
ATOM 1137 C CG  ? ASN A 1 146 ?  15.209  -5.070  -9.015 1.000 93.400 ? 146 ASN A CG  1 
ATOM 1138 N ND2 ? ASN A 1 146 ?  15.059  -6.370  -8.791 1.000 93.400 ? 146 ASN A ND2 1 
ATOM 1139 O OD1 ? ASN A 1 146 ?  14.368  -4.234  -8.672 1.000 93.400 ? 146 ASN A OD1 1 
ATOM 1140 N N   ? LYS A 1 147 ?  18.398  -3.101 -11.730 1.000 92.870 ? 147 LYS A N   1 
ATOM 1141 C CA  ? LYS A 1 147 ?  19.710  -2.501 -11.953 1.000 92.870 ? 147 LYS A CA  1 
ATOM 1142 C C   ? LYS A 1 147 ?  19.584  -1.027 -12.328 1.000 92.870 ? 147 LYS A C   1 
ATOM 1143 C CB  ? LYS A 1 147 ?  20.468  -3.256 -13.045 1.000 92.870 ? 147 LYS A CB  1 
ATOM 1144 O O   ? LYS A 1 147 ?  20.353  -0.191 -11.849 1.000 92.870 ? 147 LYS A O   1 
ATOM 1145 C CG  ? LYS A 1 147 ?  21.921  -2.832 -13.197 1.000 92.870 ? 147 LYS A CG  1 
ATOM 1146 C CD  ? LYS A 1 147 ?  22.641  -3.667 -14.248 1.000 92.870 ? 147 LYS A CD  1 
ATOM 1147 C CE  ? LYS A 1 147 ?  24.080  -3.210 -14.438 1.000 92.870 ? 147 LYS A CE  1 
ATOM 1148 N NZ  ? LYS A 1 147 ?  24.795  -4.037 -15.456 1.000 92.870 ? 147 LYS A NZ  1 
ATOM 1149 N N   ? LYS A 1 148 ?  18.619  -0.731 -13.166 1.000 93.320 ? 148 LYS A N   1 
ATOM 1150 C CA  ? LYS A 1 148 ?  18.358   0.647 -13.574 1.000 93.320 ? 148 LYS A CA  1 
ATOM 1151 C C   ? LYS A 1 148 ?  17.874   1.487 -12.395 1.000 93.320 ? 148 LYS A C   1 
ATOM 1152 C CB  ? LYS A 1 148 ?  17.328   0.687 -14.703 1.000 93.320 ? 148 LYS A CB  1 
ATOM 1153 O O   ? LYS A 1 148 ?  18.296   2.633 -12.228 1.000 93.320 ? 148 LYS A O   1 
ATOM 1154 C CG  ? LYS A 1 148 ?  17.857   0.191 -16.041 1.000 93.320 ? 148 LYS A CG  1 
ATOM 1155 C CD  ? LYS A 1 148 ?  16.822   0.354 -17.147 1.000 93.320 ? 148 LYS A CD  1 
ATOM 1156 C CE  ? LYS A 1 148 ?  17.325  -0.203 -18.472 1.000 93.320 ? 148 LYS A CE  1 
ATOM 1157 N NZ  ? LYS A 1 148 ?  16.303  -0.071 -19.552 1.000 93.320 ? 148 LYS A NZ  1 
ATOM 1158 N N   ? CYS A 1 149 ?  17.015   0.888 -11.563 1.000 93.480 ? 149 CYS A N   1 
ATOM 1159 C CA  ? CYS A 1 149 ?  16.471   1.568 -10.393 1.000 93.480 ? 149 CYS A CA  1 
ATOM 1160 C C   ? CYS A 1 149 ?  17.559   1.825  -9.357 1.000 93.480 ? 149 CYS A C   1 
ATOM 1161 C CB  ? CYS A 1 149 ?  15.345   0.745  -9.769 1.000 93.480 ? 149 CYS A CB  1 
ATOM 1162 O O   ? CYS A 1 149 ?  17.622   2.907  -8.771 1.000 93.480 ? 149 CYS A O   1 
ATOM 1163 S SG  ? CYS A 1 149 ?  14.325   1.673  -8.602 1.000 93.480 ? 149 CYS A SG  1 
ATOM 1164 N N   ? GLN A 1 150 ?  18.376   0.953  -9.191 1.000 94.240 ? 150 GLN A N   1 
ATOM 1165 C CA  ? GLN A 1 150 ?  19.487   1.064  -8.252 1.000 94.240 ? 150 GLN A CA  1 
ATOM 1166 C C   ? GLN A 1 150 ?  20.429   2.198  -8.646 1.000 94.240 ? 150 GLN A C   1 
ATOM 1167 C CB  ? GLN A 1 150 ?  20.257  -0.255  -8.171 1.000 94.240 ? 150 GLN A CB  1 
ATOM 1168 O O   ? GLN A 1 150 ?  20.944   2.912  -7.783 1.000 94.240 ? 150 GLN A O   1 
ATOM 1169 C CG  ? GLN A 1 150 ?  21.356  -0.262  -7.118 1.000 94.240 ? 150 GLN A CG  1 
ATOM 1170 C CD  ? GLN A 1 150 ?  22.077  -1.594  -7.031 1.000 94.240 ? 150 GLN A CD  1 
ATOM 1171 N NE2 ? GLN A 1 150 ?  22.455  -1.986  -5.819 1.000 94.240 ? 150 GLN A NE2 1 
ATOM 1172 O OE1 ? GLN A 1 150 ?  22.291  -2.267  -8.045 1.000 94.240 ? 150 GLN A OE1 1 
ATOM 1173 N N   ? LYS A 1 151 ?  20.642   2.387  -9.963 1.000 94.000 ? 151 LYS A N   1 
ATOM 1174 C CA  ? LYS A 1 151 ?  21.513   3.440 -10.479 1.000 94.000 ? 151 LYS A CA  1 
ATOM 1175 C C   ? LYS A 1 151 ?  20.916   4.821 -10.222 1.000 94.000 ? 151 LYS A C   1 
ATOM 1176 C CB  ? LYS A 1 151 ?  21.762   3.246 -11.975 1.000 94.000 ? 151 LYS A CB  1 
ATOM 1177 O O   ? LYS A 1 151 ?  21.649   5.797 -10.051 1.000 94.000 ? 151 LYS A O   1 
ATOM 1178 C CG  ? LYS A 1 151 ?  22.655   2.060 -12.305 1.000 94.000 ? 151 LYS A CG  1 
ATOM 1179 C CD  ? LYS A 1 151 ?  22.866   1.919 -13.807 1.000 94.000 ? 151 LYS A CD  1 
ATOM 1180 C CE  ? LYS A 1 151 ?  23.680   0.678 -14.145 1.000 94.000 ? 151 LYS A CE  1 
ATOM 1181 N NZ  ? LYS A 1 151 ?  23.791   0.472 -15.620 1.000 94.000 ? 151 LYS A NZ  1 
ATOM 1182 N N   ? LEU A 1 152 ?  19.614   4.842 -10.070 1.000 93.240 ? 152 LEU A N   1 
ATOM 1183 C CA  ? LEU A 1 152 ?  18.906   6.112  -9.950 1.000 93.240 ? 152 LEU A CA  1 
ATOM 1184 C C   ? LEU A 1 152 ?  18.754   6.515  -8.487 1.000 93.240 ? 152 LEU A C   1 
ATOM 1185 C CB  ? LEU A 1 152 ?  17.528   6.022 -10.612 1.000 93.240 ? 152 LEU A CB  1 
ATOM 1186 O O   ? LEU A 1 152 ?  18.727   7.705  -8.166 1.000 93.240 ? 152 LEU A O   1 
ATOM 1187 C CG  ? LEU A 1 152 ?  17.516   5.849 -12.132 1.000 93.240 ? 152 LEU A CG  1 
ATOM 1188 C CD1 ? LEU A 1 152 ?  16.090   5.634 -12.629 1.000 93.240 ? 152 LEU A CD1 1 
ATOM 1189 C CD2 ? LEU A 1 152 ?  18.148   7.058 -12.812 1.000 93.240 ? 152 LEU A CD2 1 
ATOM 1190 N N   ? TRP A 1 153 ?  18.658   5.429  -7.605 1.000 92.310 ? 153 TRP A N   1 
ATOM 1191 C CA  ? TRP A 1 153 ?  18.486   5.675  -6.177 1.000 92.310 ? 153 TRP A CA  1 
ATOM 1192 C C   ? TRP A 1 153 ?  19.682   5.154  -5.387 1.000 92.310 ? 153 TRP A C   1 
ATOM 1193 C CB  ? TRP A 1 153 ?  17.198   5.021  -5.669 1.000 92.310 ? 153 TRP A CB  1 
ATOM 1194 O O   ? TRP A 1 153 ?  20.080   3.997  -5.542 1.000 92.310 ? 153 TRP A O   1 
ATOM 1195 C CG  ? TRP A 1 153 ?  15.945   5.693  -6.144 1.000 92.310 ? 153 TRP A CG  1 
ATOM 1196 C CD1 ? TRP A 1 153 ?  15.086   5.248  -7.109 1.000 92.310 ? 153 TRP A CD1 1 
ATOM 1197 C CD2 ? TRP A 1 153 ?  15.413   6.937  -5.676 1.000 92.310 ? 153 TRP A CD2 1 
ATOM 1198 C CE2 ? TRP A 1 153 ?  14.228   7.184  -6.403 1.000 92.310 ? 153 TRP A CE2 1 
ATOM 1199 C CE3 ? TRP A 1 153 ?  15.824   7.866  -4.711 1.000 92.310 ? 153 TRP A CE3 1 
ATOM 1200 N NE1 ? TRP A 1 153 ?  14.051   6.140  -7.270 1.000 92.310 ? 153 TRP A NE1 1 
ATOM 1201 C CH2 ? TRP A 1 153 ?  13.872   9.217  -5.245 1.000 92.310 ? 153 TRP A CH2 1 
ATOM 1202 C CZ2 ? TRP A 1 153 ?  13.448   8.324  -6.194 1.000 92.310 ? 153 TRP A CZ2 1 
ATOM 1203 C CZ3 ? TRP A 1 153 ?  15.047   9.000  -4.505 1.000 92.310 ? 153 TRP A CZ3 1 
ATOM 1204 N N   ? ASN A 1 154 ?  20.298   6.041  -4.479 1.000 86.790 ? 154 ASN A N   1 
ATOM 1205 C CA  ? ASN A 1 154 ?  21.440   5.681  -3.645 1.000 86.790 ? 154 ASN A CA  1 
ATOM 1206 C C   ? ASN A 1 154 ?  21.020   4.811  -2.464 1.000 86.790 ? 154 ASN A C   1 
ATOM 1207 C CB  ? ASN A 1 154 ?  22.160   6.937  -3.149 1.000 86.790 ? 154 ASN A CB  1 
ATOM 1208 O O   ? ASN A 1 154 ?  21.743   3.893  -2.075 1.000 86.790 ? 154 ASN A O   1 
ATOM 1209 C CG  ? ASN A 1 154 ?  22.961   7.620  -4.240 1.000 86.790 ? 154 ASN A CG  1 
ATOM 1210 N ND2 ? ASN A 1 154 ?  23.275   8.894  -4.037 1.000 86.790 ? 154 ASN A ND2 1 
ATOM 1211 O OD1 ? ASN A 1 154 ?  23.295   7.007  -5.258 1.000 86.790 ? 154 ASN A OD1 1 
ATOM 1212 N N   ? LYS A 1 155 ?  19.753   4.810  -1.917 1.000 85.950 ? 155 LYS A N   1 
ATOM 1213 C CA  ? LYS A 1 155 ?  19.235   4.126  -0.735 1.000 85.950 ? 155 LYS A CA  1 
ATOM 1214 C C   ? LYS A 1 155 ?  18.291   2.992  -1.125 1.000 85.950 ? 155 LYS A C   1 
ATOM 1215 C CB  ? LYS A 1 155 ?  18.516   5.114   0.184 1.000 85.950 ? 155 LYS A CB  1 
ATOM 1216 O O   ? LYS A 1 155 ?  17.585   2.446  -0.276 1.000 85.950 ? 155 LYS A O   1 
ATOM 1217 C CG  ? LYS A 1 155 ?  17.319   5.799  -0.459 1.000 85.950 ? 155 LYS A CG  1 
ATOM 1218 C CD  ? LYS A 1 155 ?  16.668   6.796   0.491 1.000 85.950 ? 155 LYS A CD  1 
ATOM 1219 C CE  ? LYS A 1 155 ?  15.460   7.471  -0.145 1.000 85.950 ? 155 LYS A CE  1 
ATOM 1220 N NZ  ? LYS A 1 155 ?  14.838   8.473   0.771 1.000 85.950 ? 155 LYS A NZ  1 
ATOM 1221 N N   ? TYR A 1 156 ?  18.430   2.439  -2.415 1.000 91.930 ? 156 TYR A N   1 
ATOM 1222 C CA  ? TYR A 1 156 ?  17.582   1.400  -2.989 1.000 91.930 ? 156 TYR A CA  1 
ATOM 1223 C C   ? TYR A 1 156 ?  18.137   0.013  -2.686 1.000 91.930 ? 156 TYR A C   1 
ATOM 1224 C CB  ? TYR A 1 156 ?  17.449   1.590  -4.503 1.000 91.930 ? 156 TYR A CB  1 
ATOM 1225 O O   ? TYR A 1 156 ?  19.333  -0.235  -2.859 1.000 91.930 ? 156 TYR A O   1 
ATOM 1226 C CG  ? TYR A 1 156 ?  16.442   0.667  -5.145 1.000 91.930 ? 156 TYR A CG  1 
ATOM 1227 C CD1 ? TYR A 1 156 ?  16.829  -0.567  -5.661 1.000 91.930 ? 156 TYR A CD1 1 
ATOM 1228 C CD2 ? TYR A 1 156 ?  15.102   1.028  -5.237 1.000 91.930 ? 156 TYR A CD2 1 
ATOM 1229 C CE1 ? TYR A 1 156 ?  15.904  -1.420  -6.255 1.000 91.930 ? 156 TYR A CE1 1 
ATOM 1230 C CE2 ? TYR A 1 156 ?  14.169   0.184  -5.829 1.000 91.930 ? 156 TYR A CE2 1 
ATOM 1231 O OH  ? TYR A 1 156 ?  13.659  -1.877  -6.920 1.000 91.930 ? 156 TYR A OH  1 
ATOM 1232 C CZ  ? TYR A 1 156 ?  14.579  -1.037  -6.333 1.000 91.930 ? 156 TYR A CZ  1 
ATOM 1233 N N   ? SER A 1 157 ?  17.202  -0.841  -2.119 1.000 92.940 ? 157 SER A N   1 
ATOM 1234 C CA  ? SER A 1 157 ?  17.537  -2.246  -1.905 1.000 92.940 ? 157 SER A CA  1 
ATOM 1235 C C   ? SER A 1 157 ?  16.812  -3.144  -2.902 1.000 92.940 ? 157 SER A C   1 
ATOM 1236 C CB  ? SER A 1 157 ?  17.187  -2.668  -0.478 1.000 92.940 ? 157 SER A CB  1 
ATOM 1237 O O   ? SER A 1 157 ?  15.588  -3.279  -2.849 1.000 92.940 ? 157 SER A O   1 
ATOM 1238 O OG  ? SER A 1 157 ?  17.352  -4.066  -0.313 1.000 92.940 ? 157 SER A OG  1 
ATOM 1239 N N   ? VAL A 1 158 ?  17.701  -3.873  -3.721 1.000 92.400 ? 158 VAL A N   1 
ATOM 1240 C CA  ? VAL A 1 158 ?  17.148  -4.698  -4.790 1.000 92.400 ? 158 VAL A CA  1 
ATOM 1241 C C   ? VAL A 1 158 ?  16.314  -5.829  -4.191 1.000 92.400 ? 158 VAL A C   1 
ATOM 1242 C CB  ? VAL A 1 158 ?  18.260  -5.278  -5.693 1.000 92.400 ? 158 VAL A CB  1 
ATOM 1243 O O   ? VAL A 1 158 ?  15.273  -6.199  -4.740 1.000 92.400 ? 158 VAL A O   1 
ATOM 1244 C CG1 ? VAL A 1 158 ?  17.683  -6.297  -6.674 1.000 92.400 ? 158 VAL A CG1 1 
ATOM 1245 C CG2 ? VAL A 1 158 ?  18.976  -4.156  -6.443 1.000 92.400 ? 158 VAL A CG2 1 
ATOM 1246 N N   ? SER A 1 159 ?  16.720  -6.315  -3.027 1.000 93.340 ? 159 SER A N   1 
ATOM 1247 C CA  ? SER A 1 159 ?  16.065  -7.471  -2.423 1.000 93.340 ? 159 SER A CA  1 
ATOM 1248 C C   ? SER A 1 159 ?  14.763  -7.074  -1.737 1.000 93.340 ? 159 SER A C   1 
ATOM 1249 C CB  ? SER A 1 159 ?  16.995  -8.149  -1.416 1.000 93.340 ? 159 SER A CB  1 
ATOM 1250 O O   ? SER A 1 159 ?  13.914  -7.925  -1.464 1.000 93.340 ? 159 SER A O   1 
ATOM 1251 O OG  ? SER A 1 159 ?  17.309  -7.269  -0.350 1.000 93.340 ? 159 SER A OG  1 
ATOM 1252 N N   ? LYS A 1 160 ?  14.511  -5.811  -1.537 1.000 94.000 ? 160 LYS A N   1 
ATOM 1253 C CA  ? LYS A 1 160 ?  13.395  -5.420  -0.680 1.000 94.000 ? 160 LYS A CA  1 
ATOM 1254 C C   ? LYS A 1 160 ?  12.522  -4.369  -1.360 1.000 94.000 ? 160 LYS A C   1 
ATOM 1255 C CB  ? LYS A 1 160 ?  13.908  -4.888   0.659 1.000 94.000 ? 160 LYS A CB  1 
ATOM 1256 O O   ? LYS A 1 160 ?  11.425  -4.065  -0.886 1.000 94.000 ? 160 LYS A O   1 
ATOM 1257 C CG  ? LYS A 1 160 ?  14.711  -5.902   1.461 1.000 94.000 ? 160 LYS A CG  1 
ATOM 1258 C CD  ? LYS A 1 160 ?  13.816  -6.991   2.040 1.000 94.000 ? 160 LYS A CD  1 
ATOM 1259 C CE  ? LYS A 1 160 ?  14.583  -7.896   2.995 1.000 94.000 ? 160 LYS A CE  1 
ATOM 1260 N NZ  ? LYS A 1 160 ?  13.743  -9.036   3.472 1.000 94.000 ? 160 LYS A NZ  1 
ATOM 1261 N N   ? MET A 1 161 ?  12.998  -3.892  -2.552 1.000 95.380 ? 161 MET A N   1 
ATOM 1262 C CA  ? MET A 1 161 ?  12.252  -2.804  -3.177 1.000 95.380 ? 161 MET A CA  1 
ATOM 1263 C C   ? MET A 1 161 ?  12.114  -3.030  -4.679 1.000 95.380 ? 161 MET A C   1 
ATOM 1264 C CB  ? MET A 1 161 ?  12.936  -1.461  -2.911 1.000 95.380 ? 161 MET A CB  1 
ATOM 1265 O O   ? MET A 1 161 ?  12.869  -3.807  -5.266 1.000 95.380 ? 161 MET A O   1 
ATOM 1266 C CG  ? MET A 1 161 ?  13.049  -1.112  -1.436 1.000 95.380 ? 161 MET A CG  1 
ATOM 1267 S SD  ? MET A 1 161 ?  13.993   0.436  -1.151 1.000 95.380 ? 161 MET A SD  1 
ATOM 1268 C CE  ? MET A 1 161 ?  13.991   0.482   0.663 1.000 95.380 ? 161 MET A CE  1 
ATOM 1269 N N   ? MET A 1 162 ?  11.117  -2.296  -5.290 1.000 95.640 ? 162 MET A N   1 
ATOM 1270 C CA  ? MET A 1 162 ?  10.911  -2.282  -6.736 1.000 95.640 ? 162 MET A CA  1 
ATOM 1271 C C   ? MET A 1 162 ?  10.490  -0.896  -7.212 1.000 95.640 ? 162 MET A C   1 
ATOM 1272 C CB  ? MET A 1 162 ?   9.859  -3.317  -7.140 1.000 95.640 ? 162 MET A CB  1 
ATOM 1273 O O   ? MET A 1 162 ?   9.938  -0.111  -6.440 1.000 95.640 ? 162 MET A O   1 
ATOM 1274 C CG  ? MET A 1 162 ?   8.461  -2.998  -6.635 1.000 95.640 ? 162 MET A CG  1 
ATOM 1275 S SD  ? MET A 1 162 ?   7.274  -4.363  -6.942 1.000 95.640 ? 162 MET A SD  1 
ATOM 1276 C CE  ? MET A 1 162 ?   7.872  -5.584  -5.741 1.000 95.640 ? 162 MET A CE  1 
ATOM 1277 N N   ? CYS A 1 163 ?  10.786  -0.633  -8.514 1.000 94.790 ? 163 CYS A N   1 
ATOM 1278 C CA  ? CYS A 1 163 ?  10.463   0.658  -9.111 1.000 94.790 ? 163 CYS A CA  1 
ATOM 1279 C C   ? CYS A 1 163 ?   9.482   0.495 -10.266 1.000 94.790 ? 163 CYS A C   1 
ATOM 1280 C CB  ? CYS A 1 163 ?  11.732   1.354  -9.603 1.000 94.790 ? 163 CYS A CB  1 
ATOM 1281 O O   ? CYS A 1 163 ?   9.483  -0.532 -10.947 1.000 94.790 ? 163 CYS A O   1 
ATOM 1282 S SG  ? CYS A 1 163 ?  12.844   1.863  -8.274 1.000 94.790 ? 163 CYS A SG  1 
ATOM 1283 N N   ? THR A 1 164 ?   8.698   1.501 -10.384 1.000 94.420 ? 164 THR A N   1 
ATOM 1284 C CA  ? THR A 1 164 ?   7.816   1.547 -11.544 1.000 94.420 ? 164 THR A CA  1 
ATOM 1285 C C   ? THR A 1 164 ?   8.046   2.823 -12.349 1.000 94.420 ? 164 THR A C   1 
ATOM 1286 C CB  ? THR A 1 164 ?   6.336   1.462 -11.125 1.000 94.420 ? 164 THR A CB  1 
ATOM 1287 O O   ? THR A 1 164 ?   8.552   3.815 -11.819 1.000 94.420 ? 164 THR A O   1 
ATOM 1288 C CG2 ? THR A 1 164 ?   6.066   0.198 -10.315 1.000 94.420 ? 164 THR A CG2 1 
ATOM 1289 O OG1 ? THR A 1 164 ?   6.005   2.606 -10.329 1.000 94.420 ? 164 THR A OG1 1 
ATOM 1290 N N   ? HIS A 1 165 ?   7.757   2.676 -13.589 1.000 91.000 ? 165 HIS A N   1 
ATOM 1291 C CA  ? HIS A 1 165 ?   7.789   3.822 -14.492 1.000 91.000 ? 165 HIS A CA  1 
ATOM 1292 C C   ? HIS A 1 165 ?   6.515   3.901 -15.327 1.000 91.000 ? 165 HIS A C   1 
ATOM 1293 C CB  ? HIS A 1 165 ?   9.012   3.749 -15.408 1.000 91.000 ? 165 HIS A CB  1 
ATOM 1294 O O   ? HIS A 1 165 ?   5.759   2.930 -15.407 1.000 91.000 ? 165 HIS A O   1 
ATOM 1295 C CG  ? HIS A 1 165 ?   8.958   2.625 -16.393 1.000 91.000 ? 165 HIS A CG  1 
ATOM 1296 C CD2 ? HIS A 1 165 ?   9.438   1.361 -16.327 1.000 91.000 ? 165 HIS A CD2 1 
ATOM 1297 N ND1 ? HIS A 1 165 ?   8.353   2.745 -17.625 1.000 91.000 ? 165 HIS A ND1 1 
ATOM 1298 C CE1 ? HIS A 1 165 ?   8.462   1.599 -18.276 1.000 91.000 ? 165 HIS A CE1 1 
ATOM 1299 N NE2 ? HIS A 1 165 ?   9.117   0.742 -17.510 1.000 91.000 ? 165 HIS A NE2 1 
ATOM 1300 N N   ? GLY A 1 166 ?   6.100   5.065 -15.825 1.000 83.020 ? 166 GLY A N   1 
ATOM 1301 C CA  ? GLY A 1 166 ?   4.926   5.294 -16.652 1.000 83.020 ? 166 GLY A CA  1 
ATOM 1302 C C   ? GLY A 1 166 ?   4.453   6.735 -16.631 1.000 83.020 ? 166 GLY A C   1 
ATOM 1303 O O   ? GLY A 1 166 ?   5.171   7.623 -16.167 1.000 83.020 ? 166 GLY A O   1 
ATOM 1304 N N   ? LEU A 1 167 ?   3.396   6.984 -17.409 1.000 71.170 ? 167 LEU A N   1 
ATOM 1305 C CA  ? LEU A 1 167 ?   2.841   8.316 -17.625 1.000 71.170 ? 167 LEU A CA  1 
ATOM 1306 C C   ? LEU A 1 167 ?   2.069   8.789 -16.398 1.000 71.170 ? 167 LEU A C   1 
ATOM 1307 C CB  ? LEU A 1 167 ?   1.926   8.323 -18.852 1.000 71.170 ? 167 LEU A CB  1 
ATOM 1308 O O   ? LEU A 1 167 ?   1.555   9.910 -16.377 1.000 71.170 ? 167 LEU A O   1 
ATOM 1309 C CG  ? LEU A 1 167 ?   2.613   8.191 -20.212 1.000 71.170 ? 167 LEU A CG  1 
ATOM 1310 C CD1 ? LEU A 1 167 ?   1.575   8.111 -21.326 1.000 71.170 ? 167 LEU A CD1 1 
ATOM 1311 C CD2 ? LEU A 1 167 ?   3.566   9.358 -20.445 1.000 71.170 ? 167 LEU A CD2 1 
ATOM 1312 N N   ? GLY A 1 168 ?   2.263   8.059 -15.197 1.000 75.120 ? 168 GLY A N   1 
ATOM 1313 C CA  ? GLY A 1 168 ?   1.645   8.387 -13.922 1.000 75.120 ? 168 GLY A CA  1 
ATOM 1314 C C   ? GLY A 1 168 ?   2.407   7.838 -12.731 1.000 75.120 ? 168 GLY A C   1 
ATOM 1315 O O   ? GLY A 1 168 ?   3.502   7.293 -12.885 1.000 75.120 ? 168 GLY A O   1 
ATOM 1316 N N   ? GLY A 1 169 ?   1.974   8.133 -11.506 1.000 72.850 ? 169 GLY A N   1 
ATOM 1317 C CA  ? GLY A 1 169 ?   2.651   7.671 -10.305 1.000 72.850 ? 169 GLY A CA  1 
ATOM 1318 C C   ? GLY A 1 169 ?   1.958   8.101  -9.026 1.000 72.850 ? 169 GLY A C   1 
ATOM 1319 O O   ? GLY A 1 169 ?   0.930   8.781  -9.070 1.000 72.850 ? 169 GLY A O   1 
ATOM 1320 N N   ? SER A 1 170 ?   2.443   7.463  -7.937 1.000 79.340 ? 170 SER A N   1 
ATOM 1321 C CA  ? SER A 1 170 ?   1.910   7.792  -6.619 1.000 79.340 ? 170 SER A CA  1 
ATOM 1322 C C   ? SER A 1 170 ?   2.526   9.077  -6.079 1.000 79.340 ? 170 SER A C   1 
ATOM 1323 C CB  ? SER A 1 170 ?   2.160   6.645  -5.639 1.000 79.340 ? 170 SER A CB  1 
ATOM 1324 O O   ? SER A 1 170 ?   3.650   9.432  -6.438 1.000 79.340 ? 170 SER A O   1 
ATOM 1325 O OG  ? SER A 1 170 ?   3.549   6.408  -5.486 1.000 79.340 ? 170 SER A OG  1 
ATOM 1326 N N   ? CYS A 1 171 ?   1.738   9.760  -5.398 1.000 79.820 ? 171 CYS A N   1 
ATOM 1327 C CA  ? CYS A 1 171 ?   2.172  10.989  -4.745 1.000 79.820 ? 171 CYS A CA  1 
ATOM 1328 C C   ? CYS A 1 171 ?   1.717  11.024  -3.291 1.000 79.820 ? 171 CYS A C   1 
ATOM 1329 C CB  ? CYS A 1 171 ?   1.632  12.211  -5.487 1.000 79.820 ? 171 CYS A CB  1 
ATOM 1330 O O   ? CYS A 1 171 ?   1.228  10.022  -2.765 1.000 79.820 ? 171 CYS A O   1 
ATOM 1331 S SG  ? CYS A 1 171 ?   2.608  13.709  -5.232 1.000 79.820 ? 171 CYS A SG  1 
ATOM 1332 N N   ? LYS A 1 172 ?   1.971  12.364  -2.719 1.000 80.390 ? 172 LYS A N   1 
ATOM 1333 C CA  ? LYS A 1 172 ?   1.629  12.530  -1.309 1.000 80.390 ? 172 LYS A CA  1 
ATOM 1334 C C   ? LYS A 1 172 ?   0.182  12.126  -1.043 1.000 80.390 ? 172 LYS A C   1 
ATOM 1335 C CB  ? LYS A 1 172 ?   1.858  13.977  -0.868 1.000 80.390 ? 172 LYS A CB  1 
ATOM 1336 O O   ? LYS A 1 172 ?  -0.726  12.532  -1.772 1.000 80.390 ? 172 LYS A O   1 
ATOM 1337 C CG  ? LYS A 1 172 ?   3.324  14.379  -0.804 1.000 80.390 ? 172 LYS A CG  1 
ATOM 1338 C CD  ? LYS A 1 172 ?   3.492  15.795  -0.268 1.000 80.390 ? 172 LYS A CD  1 
ATOM 1339 C CE  ? LYS A 1 172 ?   4.954  16.222  -0.262 1.000 80.390 ? 172 LYS A CE  1 
ATOM 1340 N NZ  ? LYS A 1 172 ?   5.120  17.624   0.225 1.000 80.390 ? 172 LYS A NZ  1 
ATOM 1341 N N   ? GLY A 1 173 ?   0.037  11.206  -0.054 1.000 79.220 ? 173 GLY A N   1 
ATOM 1342 C CA  ? GLY A 1 173 ?  -1.295  10.756   0.316 1.000 79.220 ? 173 GLY A CA  1 
ATOM 1343 C C   ? GLY A 1 173 ?  -1.608   9.354  -0.171 1.000 79.220 ? 173 GLY A C   1 
ATOM 1344 O O   ? GLY A 1 173 ?  -2.448   8.663   0.408 1.000 79.220 ? 173 GLY A O   1 
ATOM 1345 N N   ? ASP A 1 174 ?  -0.868   8.889  -1.133 1.000 86.820 ? 174 ASP A N   1 
ATOM 1346 C CA  ? ASP A 1 174 ?  -1.073   7.551  -1.679 1.000 86.820 ? 174 ASP A CA  1 
ATOM 1347 C C   ? ASP A 1 174 ?  -0.135   6.540  -1.023 1.000 86.820 ? 174 ASP A C   1 
ATOM 1348 C CB  ? ASP A 1 174 ?  -0.866   7.554  -3.195 1.000 86.820 ? 174 ASP A CB  1 
ATOM 1349 O O   ? ASP A 1 174 ?  -0.103   5.372  -1.414 1.000 86.820 ? 174 ASP A O   1 
ATOM 1350 C CG  ? ASP A 1 174 ?  -1.928   8.345  -3.938 1.000 86.820 ? 174 ASP A CG  1 
ATOM 1351 O OD1 ? ASP A 1 174 ?  -3.110   8.310  -3.532 1.000 86.820 ? 174 ASP A OD1 1 
ATOM 1352 O OD2 ? ASP A 1 174 ?  -1.581   9.007  -4.940 1.000 86.820 ? 174 ASP A OD2 1 
ATOM 1353 N N   ? SER A 1 175 ?   0.726   7.190  -0.123 1.000 93.430 ? 175 SER A N   1 
ATOM 1354 C CA  ? SER A 1 175 ?   1.589   6.277   0.620 1.000 93.430 ? 175 SER A CA  1 
ATOM 1355 C C   ? SER A 1 175 ?   0.792   5.120   1.211 1.000 93.430 ? 175 SER A C   1 
ATOM 1356 C CB  ? SER A 1 175 ?   2.325   7.023   1.734 1.000 93.430 ? 175 SER A CB  1 
ATOM 1357 O O   ? SER A 1 175 ?  -0.341   5.305   1.660 1.000 93.430 ? 175 SER A O   1 
ATOM 1358 O OG  ? SER A 1 175 ?   3.208   7.991   1.194 1.000 93.430 ? 175 SER A OG  1 
ATOM 1359 N N   ? GLY A 1 176 ?   1.439   3.925   0.989 1.000 95.950 ? 176 GLY A N   1 
ATOM 1360 C CA  ? GLY A 1 176 ?   0.805   2.790   1.641 1.000 95.950 ? 176 GLY A CA  1 
ATOM 1361 C C   ? GLY A 1 176 ?  -0.185   2.065   0.748 1.000 95.950 ? 176 GLY A C   1 
ATOM 1362 O O   ? GLY A 1 176 ?  -0.578   0.934   1.038 1.000 95.950 ? 176 GLY A O   1 
ATOM 1363 N N   ? GLY A 1 177 ?  -0.583   2.661  -0.330 1.000 95.930 ? 177 GLY A N   1 
ATOM 1364 C CA  ? GLY A 1 177 ?  -1.465   2.023  -1.294 1.000 95.930 ? 177 GLY A CA  1 
ATOM 1365 C C   ? GLY A 1 177 ?  -0.799   0.892  -2.054 1.000 95.930 ? 177 GLY A C   1 
ATOM 1366 O O   ? GLY A 1 177 ?   0.430   0.816  -2.114 1.000 95.930 ? 177 GLY A O   1 
ATOM 1367 N N   ? PRO A 1 178 ?  -1.636   0.018  -2.757 1.000 96.710 ? 178 PRO A N   1 
ATOM 1368 C CA  ? PRO A 1 178 ?  -1.089  -1.179  -3.400 1.000 96.710 ? 178 PRO A CA  1 
ATOM 1369 C C   ? PRO A 1 178 ?  -0.623  -0.920  -4.831 1.000 96.710 ? 178 PRO A C   1 
ATOM 1370 C CB  ? PRO A 1 178 ?  -2.264  -2.160  -3.377 1.000 96.710 ? 178 PRO A CB  1 
ATOM 1371 O O   ? PRO A 1 178 ?  -1.268  -0.168  -5.567 1.000 96.710 ? 178 PRO A O   1 
ATOM 1372 C CG  ? PRO A 1 178 ?  -3.481  -1.300  -3.490 1.000 96.710 ? 178 PRO A CG  1 
ATOM 1373 C CD  ? PRO A 1 178 ?  -3.242  -0.031  -2.723 1.000 96.710 ? 178 PRO A CD  1 
ATOM 1374 N N   ? LEU A 1 179 ?   0.536  -1.433  -5.195 1.000 96.770 ? 179 LEU A N   1 
ATOM 1375 C CA  ? LEU A 1 179 ?   0.882  -1.727  -6.581 1.000 96.770 ? 179 LEU A CA  1 
ATOM 1376 C C   ? LEU A 1 179 ?   0.297  -3.067  -7.015 1.000 96.770 ? 179 LEU A C   1 
ATOM 1377 C CB  ? LEU A 1 179 ?   2.402  -1.736  -6.765 1.000 96.770 ? 179 LEU A CB  1 
ATOM 1378 O O   ? LEU A 1 179 ?   0.708  -4.118  -6.518 1.000 96.770 ? 179 LEU A O   1 
ATOM 1379 C CG  ? LEU A 1 179 ?   2.911  -1.918  -8.196 1.000 96.770 ? 179 LEU A CG  1 
ATOM 1380 C CD1 ? LEU A 1 179 ?   2.587  -0.685  -9.034 1.000 96.770 ? 179 LEU A CD1 1 
ATOM 1381 C CD2 ? LEU A 1 179 ?   4.410  -2.194  -8.199 1.000 96.770 ? 179 LEU A CD2 1 
ATOM 1382 N N   ? VAL A 1 180 ?  -0.633  -2.976  -8.020 1.000 97.010 ? 180 VAL A N   1 
ATOM 1383 C CA  ? VAL A 1 180 ?  -1.399  -4.169  -8.366 1.000 97.010 ? 180 VAL A CA  1 
ATOM 1384 C C   ? VAL A 1 180 ?  -1.059  -4.607  -9.788 1.000 97.010 ? 180 VAL A C   1 
ATOM 1385 C CB  ? VAL A 1 180 ?  -2.919  -3.926  -8.232 1.000 97.010 ? 180 VAL A CB  1 
ATOM 1386 O O   ? VAL A 1 180 ?  -1.187  -3.825 -10.733 1.000 97.010 ? 180 VAL A O   1 
ATOM 1387 C CG1 ? VAL A 1 180 ?  -3.703  -5.173  -8.635 1.000 97.010 ? 180 VAL A CG1 1 
ATOM 1388 C CG2 ? VAL A 1 180 ?  -3.269  -3.509  -6.804 1.000 97.010 ? 180 VAL A CG2 1 
ATOM 1389 N N   ? CYS A 1 181 ?  -0.601  -5.815  -9.930 1.000 96.340 ? 181 CYS A N   1 
ATOM 1390 C CA  ? CYS A 1 181 ?  -0.381  -6.472 -11.213 1.000 96.340 ? 181 CYS A CA  1 
ATOM 1391 C C   ? CYS A 1 181 ?  -1.388  -7.596 -11.430 1.000 96.340 ? 181 CYS A C   1 
ATOM 1392 C CB  ? CYS A 1 181 ?   1.041  -7.025 -11.296 1.000 96.340 ? 181 CYS A CB  1 
ATOM 1393 O O   ? CYS A 1 181 ?  -1.330  -8.625 -10.755 1.000 96.340 ? 181 CYS A O   1 
ATOM 1394 S SG  ? CYS A 1 181 ?   2.321  -5.797 -10.955 1.000 96.340 ? 181 CYS A SG  1 
ATOM 1395 N N   ? GLY A 1 182 ?  -2.382  -7.310 -12.403 1.000 93.920 ? 182 GLY A N   1 
ATOM 1396 C CA  ? GLY A 1 182 ?  -3.515  -8.218 -12.481 1.000 93.920 ? 182 GLY A CA  1 
ATOM 1397 C C   ? GLY A 1 182 ?  -4.404  -8.169 -11.252 1.000 93.920 ? 182 GLY A C   1 
ATOM 1398 O O   ? GLY A 1 182 ?  -4.951  -7.117 -10.917 1.000 93.920 ? 182 GLY A O   1 
ATOM 1399 N N   ? ASN A 1 183 ?  -4.506  -9.220 -10.531 1.000 92.120 ? 183 ASN A N   1 
ATOM 1400 C CA  ? ASN A 1 183 ?  -5.327  -9.272  -9.325 1.000 92.120 ? 183 ASN A CA  1 
ATOM 1401 C C   ? ASN A 1 183 ?  -4.476  -9.487  -8.077 1.000 92.120 ? 183 ASN A C   1 
ATOM 1402 C CB  ? ASN A 1 183 ?  -6.384 -10.372  -9.443 1.000 92.120 ? 183 ASN A CB  1 
ATOM 1403 O O   ? ASN A 1 183 ?  -4.965  -9.999  -7.068 1.000 92.120 ? 183 ASN A O   1 
ATOM 1404 C CG  ? ASN A 1 183 ?  -7.455 -10.045 -10.465 1.000 92.120 ? 183 ASN A CG  1 
ATOM 1405 N ND2 ? ASN A 1 183 ?  -8.035 -11.077 -11.066 1.000 92.120 ? 183 ASN A ND2 1 
ATOM 1406 O OD1 ? ASN A 1 183 ?  -7.758  -8.875 -10.712 1.000 92.120 ? 183 ASN A OD1 1 
ATOM 1407 N N   ? THR A 1 184 ?  -3.202  -9.123  -8.177 1.000 96.910 ? 184 THR A N   1 
ATOM 1408 C CA  ? THR A 1 184 ?  -2.259  -9.401  -7.100 1.000 96.910 ? 184 THR A CA  1 
ATOM 1409 C C   ? THR A 1 184 ?  -1.535  -8.128  -6.673 1.000 96.910 ? 184 THR A C   1 
ATOM 1410 C CB  ? THR A 1 184 ?  -1.228 -10.465  -7.521 1.000 96.910 ? 184 THR A CB  1 
ATOM 1411 O O   ? THR A 1 184 ?  -1.010  -7.395  -7.514 1.000 96.910 ? 184 THR A O   1 
ATOM 1412 C CG2 ? THR A 1 184 ?  -0.267 -10.781  -6.380 1.000 96.910 ? 184 THR A CG2 1 
ATOM 1413 O OG1 ? THR A 1 184 ?  -1.915 -11.665  -7.898 1.000 96.910 ? 184 THR A OG1 1 
ATOM 1414 N N   ? ALA A 1 185 ?  -1.553  -7.870  -5.354 1.000 97.490 ? 185 ALA A N   1 
ATOM 1415 C CA  ? ALA A 1 185 ?  -0.759  -6.775  -4.805 1.000 97.490 ? 185 ALA A CA  1 
ATOM 1416 C C   ? ALA A 1 185 ?   0.699  -7.189  -4.628 1.000 97.490 ? 185 ALA A C   1 
ATOM 1417 C CB  ? ALA A 1 185 ?  -1.342  -6.311  -3.472 1.000 97.490 ? 185 ALA A CB  1 
ATOM 1418 O O   ? ALA A 1 185 ?   1.006  -8.081  -3.834 1.000 97.490 ? 185 ALA A O   1 
ATOM 1419 N N   ? VAL A 1 186 ?   1.545  -6.459  -5.326 1.000 97.530 ? 186 VAL A N   1 
ATOM 1420 C CA  ? VAL A 1 186 ?   2.933  -6.909  -5.373 1.000 97.530 ? 186 VAL A CA  1 
ATOM 1421 C C   ? VAL A 1 186 ?   3.831  -5.886  -4.682 1.000 97.530 ? 186 VAL A C   1 
ATOM 1422 C CB  ? VAL A 1 186 ?   3.405  -7.137  -6.827 1.000 97.530 ? 186 VAL A CB  1 
ATOM 1423 O O   ? VAL A 1 186 ?   4.981  -6.184  -4.351 1.000 97.530 ? 186 VAL A O   1 
ATOM 1424 C CG1 ? VAL A 1 186 ?   2.636  -8.290  -7.469 1.000 97.530 ? 186 VAL A CG1 1 
ATOM 1425 C CG2 ? VAL A 1 186 ?   3.243  -5.859  -7.647 1.000 97.530 ? 186 VAL A CG2 1 
ATOM 1426 N N   ? GLY A 1 187 ?   3.304  -4.706  -4.328 1.000 97.080 ? 187 GLY A N   1 
ATOM 1427 C CA  ? GLY A 1 187 ?   4.089  -3.666  -3.684 1.000 97.080 ? 187 GLY A CA  1 
ATOM 1428 C C   ? GLY A 1 187 ?   3.253  -2.727  -2.834 1.000 97.080 ? 187 GLY A C   1 
ATOM 1429 O O   ? GLY A 1 187 ?   2.039  -2.627  -3.022 1.000 97.080 ? 187 GLY A O   1 
ATOM 1430 N N   ? VAL A 1 188 ?   3.986  -2.031  -1.914 1.000 97.650 ? 188 VAL A N   1 
ATOM 1431 C CA  ? VAL A 1 188 ?   3.413  -0.973  -1.087 1.000 97.650 ? 188 VAL A CA  1 
ATOM 1432 C C   ? VAL A 1 188 ?   4.066   0.363  -1.432 1.000 97.650 ? 188 VAL A C   1 
ATOM 1433 C CB  ? VAL A 1 188 ?   3.581  -1.276   0.419 1.000 97.650 ? 188 VAL A CB  1 
ATOM 1434 O O   ? VAL A 1 188 ?   5.292   0.492  -1.390 1.000 97.650 ? 188 VAL A O   1 
ATOM 1435 C CG1 ? VAL A 1 188 ?   2.959  -0.167   1.265 1.000 97.650 ? 188 VAL A CG1 1 
ATOM 1436 C CG2 ? VAL A 1 188 ?   2.960  -2.628   0.763 1.000 97.650 ? 188 VAL A CG2 1 
ATOM 1437 N N   ? THR A 1 189 ?   3.222   1.331  -1.830 1.000 95.810 ? 189 THR A N   1 
ATOM 1438 C CA  ? THR A 1 189 ?   3.766   2.647  -2.147 1.000 95.810 ? 189 THR A CA  1 
ATOM 1439 C C   ? THR A 1 189 ?   4.638   3.161  -1.005 1.000 95.810 ? 189 THR A C   1 
ATOM 1440 C CB  ? THR A 1 189 ?   2.643   3.661  -2.434 1.000 95.810 ? 189 THR A CB  1 
ATOM 1441 O O   ? THR A 1 189 ?   4.160   3.342   0.116 1.000 95.810 ? 189 THR A O   1 
ATOM 1442 C CG2 ? THR A 1 189 ?   3.215   5.026  -2.804 1.000 95.810 ? 189 THR A CG2 1 
ATOM 1443 O OG1 ? THR A 1 189 ?   1.841   3.182  -3.521 1.000 95.810 ? 189 THR A OG1 1 
ATOM 1444 N N   ? SER A 1 190 ?   5.954   3.455  -1.266 1.000 94.950 ? 190 SER A N   1 
ATOM 1445 C CA  ? SER A 1 190 ?   6.909   3.822  -0.225 1.000 94.950 ? 190 SER A CA  1 
ATOM 1446 C C   ? SER A 1 190 ?   7.441   5.235  -0.437 1.000 94.950 ? 190 SER A C   1 
ATOM 1447 C CB  ? SER A 1 190 ?   8.073   2.830  -0.192 1.000 94.950 ? 190 SER A CB  1 
ATOM 1448 O O   ? SER A 1 190 ?   7.077   6.157   0.296 1.000 94.950 ? 190 SER A O   1 
ATOM 1449 O OG  ? SER A 1 190 ?   8.868   3.026   0.965 1.000 94.950 ? 190 SER A OG  1 
ATOM 1450 N N   ? PHE A 1 191 ?   8.375   5.441  -1.429 1.000 92.890 ? 191 PHE A N   1 
ATOM 1451 C CA  ? PHE A 1 191 ?   8.932   6.773  -1.629 1.000 92.890 ? 191 PHE A CA  1 
ATOM 1452 C C   ? PHE A 1 191 ?   9.150   7.053  -3.111 1.000 92.890 ? 191 PHE A C   1 
ATOM 1453 C CB  ? PHE A 1 191 ?  10.252   6.925  -0.867 1.000 92.890 ? 191 PHE A CB  1 
ATOM 1454 O O   ? PHE A 1 191 ?   9.073   6.141  -3.938 1.000 92.890 ? 191 PHE A O   1 
ATOM 1455 C CG  ? PHE A 1 191 ?  11.352   6.031  -1.373 1.000 92.890 ? 191 PHE A CG  1 
ATOM 1456 C CD1 ? PHE A 1 191 ?  11.468   4.723  -0.918 1.000 92.890 ? 191 PHE A CD1 1 
ATOM 1457 C CD2 ? PHE A 1 191 ?  12.270   6.499  -2.305 1.000 92.890 ? 191 PHE A CD2 1 
ATOM 1458 C CE1 ? PHE A 1 191 ?  12.485   3.894  -1.386 1.000 92.890 ? 191 PHE A CE1 1 
ATOM 1459 C CE2 ? PHE A 1 191 ?  13.288   5.676  -2.776 1.000 92.890 ? 191 PHE A CE2 1 
ATOM 1460 C CZ  ? PHE A 1 191 ?  13.395   4.374  -2.314 1.000 92.890 ? 191 PHE A CZ  1 
ATOM 1461 N N   ? GLY A 1 192 ?   9.352   8.230  -3.448 1.000 90.510 ? 192 GLY A N   1 
ATOM 1462 C CA  ? GLY A 1 192 ?   9.629   8.672  -4.805 1.000 90.510 ? 192 GLY A CA  1 
ATOM 1463 C C   ? GLY A 1 192 ?  10.049  10.128  -4.884 1.000 90.510 ? 192 GLY A C   1 
ATOM 1464 O O   ? GLY A 1 192 ?  10.247  10.779  -3.856 1.000 90.510 ? 192 GLY A O   1 
ATOM 1465 N N   ? ASN A 1 193 ?  10.189  10.560  -6.110 1.000 86.610 ? 193 ASN A N   1 
ATOM 1466 C CA  ? ASN A 1 193 ?  10.540  11.955  -6.353 1.000 86.610 ? 193 ASN A CA  1 
ATOM 1467 C C   ? ASN A 1 193 ?   9.443  12.901  -5.875 1.000 86.610 ? 193 ASN A C   1 
ATOM 1468 C CB  ? ASN A 1 193 ?  10.829  12.184  -7.838 1.000 86.610 ? 193 ASN A CB  1 
ATOM 1469 O O   ? ASN A 1 193 ?   8.256  12.631  -6.070 1.000 86.610 ? 193 ASN A O   1 
ATOM 1470 C CG  ? ASN A 1 193 ?  11.474  13.529  -8.107 1.000 86.610 ? 193 ASN A CG  1 
ATOM 1471 N ND2 ? ASN A 1 193 ?  12.724  13.509  -8.554 1.000 86.610 ? 193 ASN A ND2 1 
ATOM 1472 O OD1 ? ASN A 1 193 ?  10.854  14.579  -7.913 1.000 86.610 ? 193 ASN A OD1 1 
ATOM 1473 N N   ? PRO A 1 194 ?   9.834  13.985  -5.237 1.000 81.520 ? 194 PRO A N   1 
ATOM 1474 C CA  ? PRO A 1 194 ?   8.844  14.948  -4.748 1.000 81.520 ? 194 PRO A CA  1 
ATOM 1475 C C   ? PRO A 1 194 ?   7.949  15.490  -5.861 1.000 81.520 ? 194 PRO A C   1 
ATOM 1476 C CB  ? PRO A 1 194 ?   9.703  16.062  -4.147 1.000 81.520 ? 194 PRO A CB  1 
ATOM 1477 O O   ? PRO A 1 194 ?   6.845  15.971  -5.591 1.000 81.520 ? 194 PRO A O   1 
ATOM 1478 C CG  ? PRO A 1 194 ?  10.968  15.386  -3.728 1.000 81.520 ? 194 PRO A CG  1 
ATOM 1479 C CD  ? PRO A 1 194 ?  11.269  14.289  -4.709 1.000 81.520 ? 194 PRO A CD  1 
ATOM 1480 N N   ? ALA A 1 195 ?   8.461  15.337  -7.118 1.000 81.230 ? 195 ALA A N   1 
ATOM 1481 C CA  ? ALA A 1 195 ?   7.679  15.774  -8.271 1.000 81.230 ? 195 ALA A CA  1 
ATOM 1482 C C   ? ALA A 1 195 ?   6.692  14.695  -8.707 1.000 81.230 ? 195 ALA A C   1 
ATOM 1483 C CB  ? ALA A 1 195 ?   8.602  16.145  -9.430 1.000 81.230 ? 195 ALA A CB  1 
ATOM 1484 O O   ? ALA A 1 195 ?   5.883  14.913  -9.612 1.000 81.230 ? 195 ALA A O   1 
ATOM 1485 N N   ? CYS A 1 196 ?   6.658  13.527  -7.924 1.000 77.630 ? 196 CYS A N   1 
ATOM 1486 C CA  ? CYS A 1 196 ?   5.665  12.460  -7.944 1.000 77.630 ? 196 CYS A CA  1 
ATOM 1487 C C   ? CYS A 1 196 ?   5.625  11.778  -9.307 1.000 77.630 ? 196 CYS A C   1 
ATOM 1488 C CB  ? CYS A 1 196 ?   4.281  13.008  -7.597 1.000 77.630 ? 196 CYS A CB  1 
ATOM 1489 O O   ? CYS A 1 196 ?   5.315  10.590  -9.403 1.000 77.630 ? 196 CYS A O   1 
ATOM 1490 S SG  ? CYS A 1 196 ?   4.166  13.692  -5.930 1.000 77.630 ? 196 CYS A SG  1 
ATOM 1491 N N   ? ASN A 1 197 ?   6.030  12.326 -10.405 1.000 72.560 ? 197 ASN A N   1 
ATOM 1492 C CA  ? ASN A 1 197 ?   5.972  11.764 -11.750 1.000 72.560 ? 197 ASN A CA  1 
ATOM 1493 C C   ? ASN A 1 197 ?   7.138  12.245 -12.609 1.000 72.560 ? 197 ASN A C   1 
ATOM 1494 C CB  ? ASN A 1 197 ?   4.641  12.110 -12.419 1.000 72.560 ? 197 ASN A CB  1 
ATOM 1495 O O   ? ASN A 1 197 ?   6.930  12.838 -13.669 1.000 72.560 ? 197 ASN A O   1 
ATOM 1496 C CG  ? ASN A 1 197 ?   4.368  11.265 -13.649 1.000 72.560 ? 197 ASN A CG  1 
ATOM 1497 N ND2 ? ASN A 1 197 ?   3.589  11.805 -14.578 1.000 72.560 ? 197 ASN A ND2 1 
ATOM 1498 O OD1 ? ASN A 1 197 ?   4.854  10.136 -13.761 1.000 72.560 ? 197 ASN A OD1 1 
ATOM 1499 N N   ? SER A 1 198 ?   8.302  11.961 -12.011 1.000 79.440 ? 198 SER A N   1 
ATOM 1500 C CA  ? SER A 1 198 ?   9.537  12.347 -12.686 1.000 79.440 ? 198 SER A CA  1 
ATOM 1501 C C   ? SER A 1 198 ?  10.091  11.199 -13.524 1.000 79.440 ? 198 SER A C   1 
ATOM 1502 C CB  ? SER A 1 198 ?  10.585  12.799 -11.669 1.000 79.440 ? 198 SER A CB  1 
ATOM 1503 O O   ? SER A 1 198 ?  10.211  10.072 -13.039 1.000 79.440 ? 198 SER A O   1 
ATOM 1504 O OG  ? SER A 1 198 ?  11.843  12.988 -12.293 1.000 79.440 ? 198 SER A OG  1 
ATOM 1505 N N   ? PRO A 1 199 ?  10.331  11.568 -14.861 1.000 73.570 ? 199 PRO A N   1 
ATOM 1506 C CA  ? PRO A 1 199 ?  10.963  10.550 -15.703 1.000 73.570 ? 199 PRO A CA  1 
ATOM 1507 C C   ? PRO A 1 199 ?  12.368  10.184 -15.231 1.000 73.570 ? 199 PRO A C   1 
ATOM 1508 C CB  ? PRO A 1 199 ?  11.005  11.210 -17.083 1.000 73.570 ? 199 PRO A CB  1 
ATOM 1509 O O   ? PRO A 1 199 ?  12.866   9.100 -15.545 1.000 73.570 ? 199 PRO A O   1 
ATOM 1510 C CG  ? PRO A 1 199 ?  10.032  12.341 -16.996 1.000 73.570 ? 199 PRO A CG  1 
ATOM 1511 C CD  ? PRO A 1 199 ?   9.866  12.718 -15.552 1.000 73.570 ? 199 PRO A CD  1 
ATOM 1512 N N   ? SER A 1 200 ?  13.010  10.989 -14.333 1.000 84.300 ? 200 SER A N   1 
ATOM 1513 C CA  ? SER A 1 200 ?  14.386  10.824 -13.875 1.000 84.300 ? 200 SER A CA  1 
ATOM 1514 C C   ? SER A 1 200 ?  14.448   9.994 -12.597 1.000 84.300 ? 200 SER A C   1 
ATOM 1515 C CB  ? SER A 1 200 ?  15.039  12.186 -13.639 1.000 84.300 ? 200 SER A CB  1 
ATOM 1516 O O   ? SER A 1 200 ?  15.421   9.273 -12.365 1.000 84.300 ? 200 SER A O   1 
ATOM 1517 O OG  ? SER A 1 200 ?  14.303  12.940 -12.691 1.000 84.300 ? 200 SER A OG  1 
ATOM 1518 N N   ? LEU A 1 201 ?  13.383  10.038 -11.749 1.000 90.230 ? 201 LEU A N   1 
ATOM 1519 C CA  ? LEU A 1 201 ?  13.322   9.250 -10.523 1.000 90.230 ? 201 LEU A CA  1 
ATOM 1520 C C   ? LEU A 1 201 ?  11.979   8.537 -10.401 1.000 90.230 ? 201 LEU A C   1 
ATOM 1521 C CB  ? LEU A 1 201 ?  13.552  10.142  -9.300 1.000 90.230 ? 201 LEU A CB  1 
ATOM 1522 O O   ? LEU A 1 201 ?  10.952   9.176 -10.162 1.000 90.230 ? 201 LEU A O   1 
ATOM 1523 C CG  ? LEU A 1 201 ?  14.950  10.744  -9.153 1.000 90.230 ? 201 LEU A CG  1 
ATOM 1524 C CD1 ? LEU A 1 201 ?  14.974  11.757  -8.013 1.000 90.230 ? 201 LEU A CD1 1 
ATOM 1525 C CD2 ? LEU A 1 201 ?  15.984   9.647  -8.922 1.000 90.230 ? 201 LEU A CD2 1 
ATOM 1526 N N   ? PRO A 1 202 ?  12.009   7.203 -10.610 1.000 92.580 ? 202 PRO A N   1 
ATOM 1527 C CA  ? PRO A 1 202 ?  10.771   6.420 -10.601 1.000 92.580 ? 202 PRO A CA  1 
ATOM 1528 C C   ? PRO A 1 202 ?  10.170   6.283  -9.204 1.000 92.580 ? 202 PRO A C   1 
ATOM 1529 C CB  ? PRO A 1 202 ?  11.210   5.058 -11.142 1.000 92.580 ? 202 PRO A CB  1 
ATOM 1530 O O   ? PRO A 1 202 ?  10.845   6.555  -8.208 1.000 92.580 ? 202 PRO A O   1 
ATOM 1531 C CG  ? PRO A 1 202 ?  12.639   4.923 -10.723 1.000 92.580 ? 202 PRO A CG  1 
ATOM 1532 C CD  ? PRO A 1 202 ?  13.285   6.277 -10.789 1.000 92.580 ? 202 PRO A CD  1 
ATOM 1533 N N   ? ASN A 1 203 ?   8.870   5.932  -9.116 1.000 92.800 ? 203 ASN A N   1 
ATOM 1534 C CA  ? ASN A 1 203 ?   8.224   5.590  -7.854 1.000 92.800 ? 203 ASN A CA  1 
ATOM 1535 C C   ? ASN A 1 203 ?   8.757   4.275  -7.290 1.000 92.800 ? 203 ASN A C   1 
ATOM 1536 C CB  ? ASN A 1 203 ?   6.706   5.516  -8.030 1.000 92.800 ? 203 ASN A CB  1 
ATOM 1537 O O   ? ASN A 1 203 ?   8.941   3.307  -8.030 1.000 92.800 ? 203 ASN A O   1 
ATOM 1538 C CG  ? ASN A 1 203 ?   6.097   6.851  -8.409 1.000 92.800 ? 203 ASN A CG  1 
ATOM 1539 N ND2 ? ASN A 1 203 ?   6.590   7.923  -7.799 1.000 92.800 ? 203 ASN A ND2 1 
ATOM 1540 O OD1 ? ASN A 1 203 ?   5.189   6.919  -9.241 1.000 92.800 ? 203 ASN A OD1 1 
ATOM 1541 N N   ? VAL A 1 204 ?   8.964   4.262  -6.001 1.000 94.940 ? 204 VAL A N   1 
ATOM 1542 C CA  ? VAL A 1 204 ?   9.527   3.094  -5.331 1.000 94.940 ? 204 VAL A CA  1 
ATOM 1543 C C   ? VAL A 1 204 ?   8.474   2.461  -4.424 1.000 94.940 ? 204 VAL A C   1 
ATOM 1544 C CB  ? VAL A 1 204 ?  10.785   3.461  -4.512 1.000 94.940 ? 204 VAL A CB  1 
ATOM 1545 O O   ? VAL A 1 204 ?   7.756   3.165  -3.711 1.000 94.940 ? 204 VAL A O   1 
ATOM 1546 C CG1 ? VAL A 1 204 ?  11.304   2.246  -3.745 1.000 94.940 ? 204 VAL A CG1 1 
ATOM 1547 C CG2 ? VAL A 1 204 ?  11.871   4.024  -5.427 1.000 94.940 ? 204 VAL A CG2 1 
ATOM 1548 N N   ? TYR A 1 205 ?   8.449   1.162  -4.465 1.000 96.150 ? 205 TYR A N   1 
ATOM 1549 C CA  ? TYR A 1 205 ?   7.526   0.354  -3.676 1.000 96.150 ? 205 TYR A CA  1 
ATOM 1550 C C   ? TYR A 1 205 ?   8.279  -0.653  -2.815 1.000 96.150 ? 205 TYR A C   1 
ATOM 1551 C CB  ? TYR A 1 205 ?   6.536  -0.376  -4.588 1.000 96.150 ? 205 TYR A CB  1 
ATOM 1552 O O   ? TYR A 1 205 ?   9.333  -1.153  -3.214 1.000 96.150 ? 205 TYR A O   1 
ATOM 1553 C CG  ? TYR A 1 205 ?   5.757   0.543  -5.498 1.000 96.150 ? 205 TYR A CG  1 
ATOM 1554 C CD1 ? TYR A 1 205 ?   4.450   0.913  -5.194 1.000 96.150 ? 205 TYR A CD1 1 
ATOM 1555 C CD2 ? TYR A 1 205 ?   6.328   1.041  -6.665 1.000 96.150 ? 205 TYR A CD2 1 
ATOM 1556 C CE1 ? TYR A 1 205 ?   3.728   1.758  -6.031 1.000 96.150 ? 205 TYR A CE1 1 
ATOM 1557 C CE2 ? TYR A 1 205 ?   5.615   1.887  -7.509 1.000 96.150 ? 205 TYR A CE2 1 
ATOM 1558 O OH  ? TYR A 1 205 ?   3.609   3.076  -8.016 1.000 96.150 ? 205 TYR A OH  1 
ATOM 1559 C CZ  ? TYR A 1 205 ?   4.318   2.239  -7.184 1.000 96.150 ? 205 TYR A CZ  1 
ATOM 1560 N N   ? THR A 1 206 ?   7.722  -0.831  -1.565 1.000 96.710 ? 206 THR A N   1 
ATOM 1561 C CA  ? THR A 1 206 ?   8.205  -1.956  -0.772 1.000 96.710 ? 206 THR A CA  1 
ATOM 1562 C C   ? THR A 1 206 ?   7.702  -3.278  -1.345 1.000 96.710 ? 206 THR A C   1 
ATOM 1563 C CB  ? THR A 1 206 ?   7.766  -1.832   0.699 1.000 96.710 ? 206 THR A CB  1 
ATOM 1564 O O   ? THR A 1 206 ?   6.506  -3.436  -1.598 1.000 96.710 ? 206 THR A O   1 
ATOM 1565 C CG2 ? THR A 1 206 ?   8.289  -2.999   1.530 1.000 96.710 ? 206 THR A CG2 1 
ATOM 1566 O OG1 ? THR A 1 206 ?   8.275  -0.607   1.242 1.000 96.710 ? 206 THR A OG1 1 
ATOM 1567 N N   ? LYS A 1 207 ?   8.670  -4.263  -1.622 1.000 96.050 ? 207 LYS A N   1 
ATOM 1568 C CA  ? LYS A 1 207 ?   8.341  -5.582  -2.156 1.000 96.050 ? 207 LYS A CA  1 
ATOM 1569 C C   ? LYS A 1 207 ?   7.633  -6.437  -1.109 1.000 96.050 ? 207 LYS A C   1 
ATOM 1570 C CB  ? LYS A 1 207 ?   9.603  -6.292  -2.646 1.000 96.050 ? 207 LYS A CB  1 
ATOM 1571 O O   ? LYS A 1 207 ?   8.230  -6.811  -0.098 1.000 96.050 ? 207 LYS A O   1 
ATOM 1572 C CG  ? LYS A 1 207 ?  10.224  -5.666  -3.886 1.000 96.050 ? 207 LYS A CG  1 
ATOM 1573 C CD  ? LYS A 1 207 ?  11.415  -6.474  -4.385 1.000 96.050 ? 207 LYS A CD  1 
ATOM 1574 C CE  ? LYS A 1 207 ?  12.158  -5.749  -5.498 1.000 96.050 ? 207 LYS A CE  1 
ATOM 1575 N NZ  ? LYS A 1 207 ?  13.396  -6.478  -5.905 1.000 96.050 ? 207 LYS A NZ  1 
ATOM 1576 N N   ? ILE A 1 208 ?   6.320  -6.773  -1.432 1.000 96.740 ? 208 ILE A N   1 
ATOM 1577 C CA  ? ILE A 1 208 ?   5.542  -7.555  -0.477 1.000 96.740 ? 208 ILE A CA  1 
ATOM 1578 C C   ? ILE A 1 208 ?   6.171  -8.936  -0.309 1.000 96.740 ? 208 ILE A C   1 
ATOM 1579 C CB  ? ILE A 1 208 ?   4.069  -7.687  -0.922 1.000 96.740 ? 208 ILE A CB  1 
ATOM 1580 O O   ? ILE A 1 208 ?   6.262  -9.452   0.808 1.000 96.740 ? 208 ILE A O   1 
ATOM 1581 C CG1 ? ILE A 1 208 ?   3.369  -6.325  -0.863 1.000 96.740 ? 208 ILE A CG1 1 
ATOM 1582 C CG2 ? ILE A 1 208 ?   3.334  -8.718  -0.059 1.000 96.740 ? 208 ILE A CG2 1 
ATOM 1583 C CD1 ? ILE A 1 208 ?   1.964  -6.324  -1.450 1.000 96.740 ? 208 ILE A CD1 1 
ATOM 1584 N N   ? SER A 1 209 ?   6.678  -9.546  -1.362 1.000 95.500 ? 209 SER A N   1 
ATOM 1585 C CA  ? SER A 1 209 ?   7.257 -10.886  -1.338 1.000 95.500 ? 209 SER A CA  1 
ATOM 1586 C C   ? SER A 1 209 ?   8.438 -10.961  -0.376 1.000 95.500 ? 209 SER A C   1 
ATOM 1587 C CB  ? SER A 1 209 ?   7.704 -11.302  -2.740 1.000 95.500 ? 209 SER A CB  1 
ATOM 1588 O O   ? SER A 1 209 ?   8.706 -12.015   0.204 1.000 95.500 ? 209 SER A O   1 
ATOM 1589 O OG  ? SER A 1 209 ?   8.642 -10.379  -3.264 1.000 95.500 ? 209 SER A OG  1 
ATOM 1590 N N   ? ALA A 1 210 ?   9.117  -9.896  -0.149 1.000 94.870 ? 210 ALA A N   1 
ATOM 1591 C CA  ? ALA A 1 210 ?  10.274  -9.860   0.742 1.000 94.870 ? 210 ALA A CA  1 
ATOM 1592 C C   ? ALA A 1 210 ?   9.846  -9.971   2.202 1.000 94.870 ? 210 ALA A C   1 
ATOM 1593 C CB  ? ALA A 1 210 ?  11.076  -8.580   0.521 1.000 94.870 ? 210 ALA A CB  1 
ATOM 1594 O O   ? ALA A 1 210 ?  10.676 -10.205   3.083 1.000 94.870 ? 210 ALA A O   1 
ATOM 1595 N N   ? TYR A 1 211 ?   8.482  -9.829   2.481 1.000 96.180 ? 211 TYR A N   1 
ATOM 1596 C CA  ? TYR A 1 211 ?   8.012  -9.761   3.861 1.000 96.180 ? 211 TYR A CA  1 
ATOM 1597 C C   ? TYR A 1 211 ?   6.902 -10.775   4.109 1.000 96.180 ? 211 TYR A C   1 
ATOM 1598 C CB  ? TYR A 1 211 ?   7.515  -8.350   4.191 1.000 96.180 ? 211 TYR A CB  1 
ATOM 1599 O O   ? TYR A 1 211 ?   6.121 -10.631   5.053 1.000 96.180 ? 211 TYR A O   1 
ATOM 1600 C CG  ? TYR A 1 211 ?   8.597  -7.299   4.143 1.000 96.180 ? 211 TYR A CG  1 
ATOM 1601 C CD1 ? TYR A 1 211 ?   9.340  -6.984   5.278 1.000 96.180 ? 211 TYR A CD1 1 
ATOM 1602 C CD2 ? TYR A 1 211 ?   8.878  -6.618   2.963 1.000 96.180 ? 211 TYR A CD2 1 
ATOM 1603 C CE1 ? TYR A 1 211 ?  10.337  -6.014   5.240 1.000 96.180 ? 211 TYR A CE1 1 
ATOM 1604 C CE2 ? TYR A 1 211 ?   9.872  -5.646   2.913 1.000 96.180 ? 211 TYR A CE2 1 
ATOM 1605 O OH  ? TYR A 1 211 ?  11.581  -4.391   4.010 1.000 96.180 ? 211 TYR A OH  1 
ATOM 1606 C CZ  ? TYR A 1 211 ?  10.595  -5.352   4.054 1.000 96.180 ? 211 TYR A CZ  1 
ATOM 1607 N N   ? LEU A 1 212 ?   6.771 -11.805   3.306 1.000 95.010 ? 212 LEU A N   1 
ATOM 1608 C CA  ? LEU A 1 212 ?   5.668 -12.756   3.387 1.000 95.010 ? 212 LEU A CA  1 
ATOM 1609 C C   ? LEU A 1 212 ?   5.698 -13.512   4.711 1.000 95.010 ? 212 LEU A C   1 
ATOM 1610 C CB  ? LEU A 1 212 ?   5.727 -13.746   2.220 1.000 95.010 ? 212 LEU A CB  1 
ATOM 1611 O O   ? LEU A 1 212 ?   4.659 -13.698   5.348 1.000 95.010 ? 212 LEU A O   1 
ATOM 1612 C CG  ? LEU A 1 212 ?   5.280 -13.215   0.857 1.000 95.010 ? 212 LEU A CG  1 
ATOM 1613 C CD1 ? LEU A 1 212 ?   5.473 -14.280  -0.217 1.000 95.010 ? 212 LEU A CD1 1 
ATOM 1614 C CD2 ? LEU A 1 212 ?   3.825 -12.760   0.911 1.000 95.010 ? 212 LEU A CD2 1 
ATOM 1615 N N   ? ASP A 1 213 ?   6.935 -13.947   5.041 1.000 95.220 ? 213 ASP A N   1 
ATOM 1616 C CA  ? ASP A 1 213 ?   7.064 -14.684   6.294 1.000 95.220 ? 213 ASP A CA  1 
ATOM 1617 C C   ? ASP A 1 213 ?   6.625 -13.830   7.481 1.000 95.220 ? 213 ASP A C   1 
ATOM 1618 C CB  ? ASP A 1 213 ?   8.505 -15.160   6.492 1.000 95.220 ? 213 ASP A CB  1 
ATOM 1619 O O   ? ASP A 1 213 ?   5.900 -14.302   8.359 1.000 95.220 ? 213 ASP A O   1 
ATOM 1620 C CG  ? ASP A 1 213 ?   8.878 -16.315   5.581 1.000 95.220 ? 213 ASP A CG  1 
ATOM 1621 O OD1 ? ASP A 1 213 ?   7.972 -16.957   5.006 1.000 95.220 ? 213 ASP A OD1 1 
ATOM 1622 O OD2 ? ASP A 1 213 ?  10.089 -16.589   5.438 1.000 95.220 ? 213 ASP A OD2 1 
ATOM 1623 N N   ? TRP A 1 214 ?   7.055 -12.623   7.473 1.000 96.850 ? 214 TRP A N   1 
ATOM 1624 C CA  ? TRP A 1 214 ?   6.716 -11.675   8.529 1.000 96.850 ? 214 TRP A CA  1 
ATOM 1625 C C   ? TRP A 1 214 ?   5.214 -11.412   8.562 1.000 96.850 ? 214 TRP A C   1 
ATOM 1626 C CB  ? TRP A 1 214 ?   7.473 -10.358   8.333 1.000 96.850 ? 214 TRP A CB  1 
ATOM 1627 O O   ? TRP A 1 214 ?   4.599 -11.425   9.631 1.000 96.850 ? 214 TRP A O   1 
ATOM 1628 C CG  ? TRP A 1 214 ?   7.033  -9.260   9.255 1.000 96.850 ? 214 TRP A CG  1 
ATOM 1629 C CD1 ? TRP A 1 214 ?   7.416  -9.071  10.553 1.000 96.850 ? 214 TRP A CD1 1 
ATOM 1630 C CD2 ? TRP A 1 214 ?   6.121  -8.202   8.947 1.000 96.850 ? 214 TRP A CD2 1 
ATOM 1631 C CE2 ? TRP A 1 214 ?   5.998  -7.406  10.108 1.000 96.850 ? 214 TRP A CE2 1 
ATOM 1632 C CE3 ? TRP A 1 214 ?   5.396  -7.848   7.801 1.000 96.850 ? 214 TRP A CE3 1 
ATOM 1633 N NE1 ? TRP A 1 214 ?   6.797  -7.958  11.072 1.000 96.850 ? 214 TRP A NE1 1 
ATOM 1634 C CH2 ? TRP A 1 214 ?   4.479  -5.952   9.020 1.000 96.850 ? 214 TRP A CH2 1 
ATOM 1635 C CZ2 ? TRP A 1 214 ?   5.177  -6.276  10.154 1.000 96.850 ? 214 TRP A CZ2 1 
ATOM 1636 C CZ3 ? TRP A 1 214 ?   4.580  -6.723   7.850 1.000 96.850 ? 214 TRP A CZ3 1 
ATOM 1637 N N   ? ILE A 1 215 ?   4.577 -11.193   7.441 1.000 97.020 ? 215 ILE A N   1 
ATOM 1638 C CA  ? ILE A 1 215 ?   3.147 -10.937   7.312 1.000 97.020 ? 215 ILE A CA  1 
ATOM 1639 C C   ? ILE A 1 215 ?   2.358 -12.125   7.858 1.000 97.020 ? 215 ILE A C   1 
ATOM 1640 C CB  ? ILE A 1 215 ?   2.752 -10.661   5.843 1.000 97.020 ? 215 ILE A CB  1 
ATOM 1641 O O   ? ILE A 1 215 ?   1.454 -11.953   8.679 1.000 97.020 ? 215 ILE A O   1 
ATOM 1642 C CG1 ? ILE A 1 215 ?   3.338  -9.324   5.375 1.000 97.020 ? 215 ILE A CG1 1 
ATOM 1643 C CG2 ? ILE A 1 215 ?   1.230 -10.679   5.680 1.000 97.020 ? 215 ILE A CG2 1 
ATOM 1644 C CD1 ? ILE A 1 215 ?   3.271  -9.112   3.869 1.000 97.020 ? 215 ILE A CD1 1 
ATOM 1645 N N   ? LYS A 1 216 ?   2.725 -13.299   7.493 1.000 96.470 ? 216 LYS A N   1 
ATOM 1646 C CA  ? LYS A 1 216 ?   2.035 -14.517   7.910 1.000 96.470 ? 216 LYS A CA  1 
ATOM 1647 C C   ? LYS A 1 216 ?   2.146 -14.723   9.418 1.000 96.470 ? 216 LYS A C   1 
ATOM 1648 C CB  ? LYS A 1 216 ?   2.600 -15.732   7.172 1.000 96.470 ? 216 LYS A CB  1 
ATOM 1649 O O   ? LYS A 1 216 ?   1.176 -15.116  10.069 1.000 96.470 ? 216 LYS A O   1 
ATOM 1650 C CG  ? LYS A 1 216 ?   2.214 -15.798   5.702 1.000 96.470 ? 216 LYS A CG  1 
ATOM 1651 C CD  ? LYS A 1 216 ?   2.817 -17.019   5.020 1.000 96.470 ? 216 LYS A CD  1 
ATOM 1652 C CE  ? LYS A 1 216 ?   2.485 -17.051   3.534 1.000 96.470 ? 216 LYS A CE  1 
ATOM 1653 N NZ  ? LYS A 1 216 ?   3.159 -18.190   2.841 1.000 96.470 ? 216 LYS A NZ  1 
ATOM 1654 N N   ? LYS A 1 217 ?   3.296 -14.478   9.920 1.000 97.160 ? 217 LYS A N   1 
ATOM 1655 C CA  ? LYS A 1 217 ?   3.552 -14.627  11.350 1.000 97.160 ? 217 LYS A CA  1 
ATOM 1656 C C   ? LYS A 1 217 ?   2.656 -13.701  12.168 1.000 97.160 ? 217 LYS A C   1 
ATOM 1657 C CB  ? LYS A 1 217 ?   5.022 -14.346  11.665 1.000 97.160 ? 217 LYS A CB  1 
ATOM 1658 O O   ? LYS A 1 217 ?   2.090 -14.114  13.183 1.000 97.160 ? 217 LYS A O   1 
ATOM 1659 C CG  ? LYS A 1 217 ?   5.401 -14.585  13.119 1.000 97.160 ? 217 LYS A CG  1 
ATOM 1660 C CD  ? LYS A 1 217 ?   6.885 -14.339  13.358 1.000 97.160 ? 217 LYS A CD  1 
ATOM 1661 C CE  ? LYS A 1 217 ?   7.251 -14.507  14.827 1.000 97.160 ? 217 LYS A CE  1 
ATOM 1662 N NZ  ? LYS A 1 217 ?   8.713 -14.312  15.059 1.000 97.160 ? 217 LYS A NZ  1 
ATOM 1663 N N   ? ILE A 1 218 ?   2.511 -12.497  11.793 1.000 97.100 ? 218 ILE A N   1 
ATOM 1664 C CA  ? ILE A 1 218 ?   1.699 -11.522  12.512 1.000 97.100 ? 218 ILE A CA  1 
ATOM 1665 C C   ? ILE A 1 218 ?   0.229 -11.929  12.451 1.000 97.100 ? 218 ILE A C   1 
ATOM 1666 C CB  ? ILE A 1 218 ?   1.886 -10.099  11.938 1.000 97.100 ? 218 ILE A CB  1 
ATOM 1667 O O   ? ILE A 1 218 ?  -0.465 -11.927  13.470 1.000 97.100 ? 218 ILE A O   1 
ATOM 1668 C CG1 ? ILE A 1 218 ?   3.327  -9.621  12.153 1.000 97.100 ? 218 ILE A CG1 1 
ATOM 1669 C CG2 ? ILE A 1 218 ?   0.886  -9.126  12.571 1.000 97.100 ? 218 ILE A CG2 1 
ATOM 1670 C CD1 ? ILE A 1 218 ?   3.738  -9.534  13.616 1.000 97.100 ? 218 ILE A CD1 1 
ATOM 1671 N N   ? ILE A 1 219 ?  -0.236 -12.255  11.230 1.000 96.520 ? 219 ILE A N   1 
ATOM 1672 C CA  ? ILE A 1 219 ?  -1.634 -12.624  11.037 1.000 96.520 ? 219 ILE A CA  1 
ATOM 1673 C C   ? ILE A 1 219 ?  -1.966 -13.851  11.884 1.000 96.520 ? 219 ILE A C   1 
ATOM 1674 C CB  ? ILE A 1 219 ?  -1.945 -12.901   9.549 1.000 96.520 ? 219 ILE A CB  1 
ATOM 1675 O O   ? ILE A 1 219 ?  -3.034 -13.919  12.497 1.000 96.520 ? 219 ILE A O   1 
ATOM 1676 C CG1 ? ILE A 1 219 ?  -1.945 -11.592   8.751 1.000 96.520 ? 219 ILE A CG1 1 
ATOM 1677 C CG2 ? ILE A 1 219 ?  -3.283 -13.631   9.403 1.000 96.520 ? 219 ILE A CG2 1 
ATOM 1678 C CD1 ? ILE A 1 219 ?  -2.102 -11.783   7.249 1.000 96.520 ? 219 ILE A CD1 1 
ATOM 1679 N N   ? ARG A 1 220 ?  -1.130 -14.841  12.019 1.000 96.160 ? 220 ARG A N   1 
ATOM 1680 C CA  ? ARG A 1 220 ?  -1.323 -16.079  12.768 1.000 96.160 ? 220 ARG A CA  1 
ATOM 1681 C C   ? ARG A 1 220 ?  -1.467 -15.799  14.260 1.000 96.160 ? 220 ARG A C   1 
ATOM 1682 C CB  ? ARG A 1 220 ?  -0.158 -17.041  12.525 1.000 96.160 ? 220 ARG A CB  1 
ATOM 1683 O O   ? ARG A 1 220 ?  -2.146 -16.542  14.973 1.000 96.160 ? 220 ARG A O   1 
ATOM 1684 C CG  ? ARG A 1 220 ?  -0.349 -18.411  13.158 1.000 96.160 ? 220 ARG A CG  1 
ATOM 1685 C CD  ? ARG A 1 220 ?   0.797 -19.353  12.817 1.000 96.160 ? 220 ARG A CD  1 
ATOM 1686 N NE  ? ARG A 1 220 ?   1.977 -19.085  13.634 1.000 96.160 ? 220 ARG A NE  1 
ATOM 1687 N NH1 ? ARG A 1 220 ?   3.031 -21.079  13.137 1.000 96.160 ? 220 ARG A NH1 1 
ATOM 1688 N NH2 ? ARG A 1 220 ?   4.034 -19.566  14.537 1.000 96.160 ? 220 ARG A NH2 1 
ATOM 1689 C CZ  ? ARG A 1 220 ?   3.011 -19.911  13.767 1.000 96.160 ? 220 ARG A CZ  1 
ATOM 1690 N N   ? LYS A 1 221 ?  -0.892 -14.761  14.764 1.000 94.000 ? 221 LYS A N   1 
ATOM 1691 C CA  ? LYS A 1 221 ?  -0.934 -14.389  16.176 1.000 94.000 ? 221 LYS A CA  1 
ATOM 1692 C C   ? LYS A 1 221 ?  -2.336 -13.948  16.586 1.000 94.000 ? 221 LYS A C   1 
ATOM 1693 C CB  ? LYS A 1 221 ?   0.073 -13.275  16.468 1.000 94.000 ? 221 LYS A CB  1 
ATOM 1694 O O   ? LYS A 1 221 ?  -2.681 -13.977  17.769 1.000 94.000 ? 221 LYS A O   1 
ATOM 1695 C CG  ? LYS A 1 221 ?   1.526 -13.722  16.404 1.000 94.000 ? 221 LYS A CG  1 
ATOM 1696 C CD  ? LYS A 1 221 ?   2.476 -12.583  16.748 1.000 94.000 ? 221 LYS A CD  1 
ATOM 1697 C CE  ? LYS A 1 221 ?   3.932 -13.017  16.644 1.000 94.000 ? 221 LYS A CE  1 
ATOM 1698 N NZ  ? LYS A 1 221 ?   4.869 -11.885  16.910 1.000 94.000 ? 221 LYS A NZ  1 
ATOM 1699 N N   ? PHE A 1 222 ?  -3.201 -13.629  15.584 1.000 91.420 ? 222 PHE A N   1 
ATOM 1700 C CA  ? PHE A 1 222 ?  -4.556 -13.167  15.859 1.000 91.420 ? 222 PHE A CA  1 
ATOM 1701 C C   ? PHE A 1 222 ?  -5.584 -14.089  15.213 1.000 91.420 ? 222 PHE A C   1 
ATOM 1702 C CB  ? PHE A 1 222 ?  -4.749 -11.733  15.356 1.000 91.420 ? 222 PHE A CB  1 
ATOM 1703 O O   ? PHE A 1 222 ?  -6.713 -14.202  15.695 1.000 91.420 ? 222 PHE A O   1 
ATOM 1704 C CG  ? PHE A 1 222 ?  -3.872 -10.724  16.049 1.000 91.420 ? 222 PHE A CG  1 
ATOM 1705 C CD1 ? PHE A 1 222 ?  -4.282 -10.123  17.233 1.000 91.420 ? 222 PHE A CD1 1 
ATOM 1706 C CD2 ? PHE A 1 222 ?  -2.638 -10.377  15.515 1.000 91.420 ? 222 PHE A CD2 1 
ATOM 1707 C CE1 ? PHE A 1 222 ?  -3.473  -9.189  17.876 1.000 91.420 ? 222 PHE A CE1 1 
ATOM 1708 C CE2 ? PHE A 1 222 ?  -1.824  -9.444  16.152 1.000 91.420 ? 222 PHE A CE2 1 
ATOM 1709 C CZ  ? PHE A 1 222 ?  -2.243  -8.851  17.332 1.000 91.420 ? 222 PHE A CZ  1 
# 
loop_
_struct_sheet_range.sheet_id 
_struct_sheet_range.id 
_struct_sheet_range.beg_label_comp_id 
_struct_sheet_range.beg_label_asym_id 
_struct_sheet_range.beg_label_seq_id 
_struct_sheet_range.pdbx_beg_PDB_ins_code 
_struct_sheet_range.end_label_comp_id 
_struct_sheet_range.end_label_asym_id 
_struct_sheet_range.end_label_seq_id 
_struct_sheet_range.pdbx_end_PDB_ins_code 
_struct_sheet_range.beg_auth_comp_id 
_struct_sheet_range.beg_auth_asym_id 
_struct_sheet_range.beg_auth_seq_id 
_struct_sheet_range.end_auth_comp_id 
_struct_sheet_range.end_auth_asym_id 
_struct_sheet_range.end_auth_seq_id 
A A ILE A   2 ? VAL A   3 ? ILE A 2   VAL A 3   
A B GLY A 169 ? SER A 170 ? GLY A 169 SER A 170 
B C ASN A   6 ? ARG A   7 ? ASN A 6   ARG A 7   
B D SER A 106 ? SER A 106 ? SER A 106 SER A 106 
B E SER A 117 ? GLY A 122 ? SER A 117 GLY A 122 
B F LEU A 137 ? ILE A 143 ? LEU A 137 ILE A 143 
B G MET A 161 ? HIS A 165 ? MET A 161 HIS A 165 
B H PRO A 178 ? CYS A 181 ? PRO A 178 CYS A 181 
B I THR A 184 ? PHE A 191 ? THR A 184 PHE A 191 
B J ASN A 203 ? LYS A 207 ? ASN A 203 LYS A 207 
C K MET A  16 ? LYS A  21 ? MET A 16  LYS A 21  
C L ASN A  24 ? LEU A  31 ? ASN A 24  LEU A 31  
C M PHE A  36 ? THR A  39 ? PHE A 36  THR A 39  
C N THR A  49 ? VAL A  52 ? THR A 49  VAL A 52  
C O VAL A  65 ? HIS A  73 ? VAL A 65  HIS A 73  
C P MET A  88 ? LEU A  92 ? MET A 88  LEU A 92  
D Q ASP A  56 ? ASP A  56 ? ASP A 56  ASP A 56  
D R TYR A 135 ? TYR A 135 ? TYR A 135 TYR A 135 
E S LYS A  79 ? LYS A  79 ? LYS A 79  LYS A 79  
E T LYS A  84 ? LYS A  84 ? LYS A 84  LYS A 84  
# 
loop_
_struct_conf.id 
_struct_conf.conf_type_id 
_struct_conf.beg_label_comp_id 
_struct_conf.beg_label_asym_id 
_struct_conf.beg_label_seq_id 
_struct_conf.pdbx_beg_PDB_ins_code 
_struct_conf.end_label_comp_id 
_struct_conf.end_label_asym_id 
_struct_conf.end_label_seq_id 
_struct_conf.pdbx_end_PDB_ins_code 
_struct_conf.beg_auth_comp_id 
_struct_conf.beg_auth_asym_id 
_struct_conf.beg_auth_seq_id 
_struct_conf.end_auth_comp_id 
_struct_conf.end_auth_asym_id 
_struct_conf.end_auth_seq_id 
STRN1         STRN         ILE A   2 ? VAL A   3 ? ILE A 2   VAL A 3   
TURN_TY1_P1   TURN_TY1_P   ASN A   4 ? ASN A   4 ? ASN A 4   ASN A 4   
STRN2         STRN         ASN A   6 ? ARG A   7 ? ASN A 6   ARG A 7   
HELX_LH_PP_P1 HELX_LH_PP_P ALA A   8 ? LYS A   9 ? ALA A 8   LYS A 9   
TURN_TY1_P2   TURN_TY1_P   PRO A  10 ? HIS A  11 ? PRO A 10  HIS A 11  
BEND1         BEND         SER A  12 ? SER A  12 ? SER A 12  SER A 12  
TURN_TY1_P3   TURN_TY1_P   PRO A  14 ? TYR A  15 ? PRO A 14  TYR A 15  
STRN3         STRN         MET A  16 ? LYS A  21 ? MET A 16  LYS A 21  
TURN_TY1_P4   TURN_TY1_P   ASN A  22 ? SER A  23 ? ASN A 22  SER A 23  
STRN4         STRN         ASN A  24 ? LEU A  31 ? ASN A 24  LEU A 31  
BEND2         BEND         ILE A  32 ? GLN A  35 ? ILE A 32  GLN A 35  
STRN5         STRN         PHE A  36 ? THR A  39 ? PHE A 36  THR A 39  
HELX_RH_3T_P1 HELX_RH_3T_P ALA A  41 ? CYS A  43 ? ALA A 41  CYS A 43  
BEND3         BEND         GLU A  46 ? LYS A  47 ? GLU A 46  LYS A 47  
STRN6         STRN         THR A  49 ? VAL A  52 ? THR A 49  VAL A 52  
BEND4         BEND         GLY A  53 ? GLY A  53 ? GLY A 53  GLY A 53  
BEND5         BEND         HIS A  55 ? HIS A  55 ? HIS A 55  HIS A 55  
STRN7         STRN         ASP A  56 ? ASP A  56 ? ASP A 56  ASP A 56  
TURN_TY1_P5   TURN_TY1_P   LEU A  57 ? LYS A  58 ? LEU A 57  LYS A 58  
BEND6         BEND         LYS A  59 ? LYS A  59 ? LYS A 59  LYS A 59  
TURN_TY1_P6   TURN_TY1_P   THR A  62 ? GLY A  63 ? THR A 62  GLY A 63  
STRN8         STRN         VAL A  65 ? HIS A  73 ? VAL A 65  HIS A 73  
TURN_TY1_P7   TURN_TY1_P   LYS A  76 ? GLN A  77 ? LYS A 76  GLN A 77  
STRN9         STRN         LYS A  79 ? LYS A  79 ? LYS A 79  LYS A 79  
TURN_TY1_P8   TURN_TY1_P   ASN A  80 ? LEU A  83 ? ASN A 80  LEU A 83  
STRN10        STRN         LYS A  84 ? LYS A  84 ? LYS A 84  LYS A 84  
TURN_TY1_P9   TURN_TY1_P   ASN A  85 ? ASN A  85 ? ASN A 85  ASN A 85  
STRN11        STRN         MET A  88 ? LEU A  92 ? MET A 88  LEU A 92  
BEND7         BEND         GLU A  93 ? GLN A  94 ? GLU A 93  GLN A 94  
BEND8         BEND         LYS A 100 ? ASN A 101 ? LYS A 100 ASN A 101 
STRN12        STRN         SER A 106 ? SER A 106 ? SER A 106 SER A 106 
BEND9         BEND         LYS A 109 ? LYS A 110 ? LYS A 109 LYS A 110 
HELX_LH_PP_P2 HELX_LH_PP_P VAL A 111 ? ASN A 113 ? VAL A 111 ASN A 113 
TURN_TY1_P10  TURN_TY1_P   ALA A 114 ? GLY A 115 ? ALA A 114 GLY A 115 
STRN13        STRN         SER A 117 ? GLY A 122 ? SER A 117 GLY A 122 
BEND10        BEND         TRP A 123 ? TRP A 123 ? TRP A 123 TRP A 123 
BEND11        BEND         LYS A 126 ? LYS A 127 ? LYS A 126 LYS A 127 
TURN_TY1_P11  TURN_TY1_P   THR A 128 ? ASP A 129 ? THR A 128 ASP A 129 
HELX_LH_PP_P3 HELX_LH_PP_P GLY A 130 ? SER A 133 ? GLY A 130 SER A 133 
BEND12        BEND         ASN A 134 ? ASN A 134 ? ASN A 134 ASN A 134 
STRN14        STRN         TYR A 135 ? TYR A 135 ? TYR A 135 TYR A 135 
STRN15        STRN         LEU A 137 ? ILE A 143 ? LEU A 137 ILE A 143 
HELX_LH_PP_P4 HELX_LH_PP_P MET A 144 ? GLU A 145 ? MET A 144 GLU A 145 
HELX_RH_AL_P1 HELX_RH_AL_P ASN A 146 ? LEU A 152 ? ASN A 146 LEU A 152 
TURN_TY1_P12  TURN_TY1_P   ASN A 154 ? LYS A 155 ? ASN A 154 LYS A 155 
TURN_TY1_P13  TURN_TY1_P   VAL A 158 ? LYS A 160 ? VAL A 158 LYS A 160 
STRN16        STRN         MET A 161 ? HIS A 165 ? MET A 161 HIS A 165 
BEND13        BEND         GLY A 166 ? LEU A 167 ? GLY A 166 LEU A 167 
STRN17        STRN         GLY A 169 ? SER A 170 ? GLY A 169 SER A 170 
TURN_TY1_P14  TURN_TY1_P   LYS A 172 ? GLY A 173 ? LYS A 172 GLY A 173 
TURN_TY1_P15  TURN_TY1_P   SER A 175 ? GLY A 176 ? SER A 175 GLY A 176 
HELX_LH_PP_P5 HELX_LH_PP_P GLY A 177 ? GLY A 177 ? GLY A 177 GLY A 177 
STRN18        STRN         PRO A 178 ? CYS A 181 ? PRO A 178 CYS A 181 
TURN_TY1_P16  TURN_TY1_P   GLY A 182 ? ASN A 183 ? GLY A 182 ASN A 183 
STRN19        STRN         THR A 184 ? PHE A 191 ? THR A 184 PHE A 191 
TURN_TY1_P17  TURN_TY1_P   PRO A 194 ? ALA A 195 ? PRO A 194 ALA A 195 
BEND14        BEND         CYS A 196 ? ASN A 197 ? CYS A 196 ASN A 197 
BEND15        BEND         PRO A 199 ? LEU A 201 ? PRO A 199 LEU A 201 
STRN20        STRN         ASN A 203 ? LYS A 207 ? ASN A 203 LYS A 207 
HELX_RH_3T_P2 HELX_RH_3T_P ILE A 208 ? TYR A 211 ? ILE A 208 TYR A 211 
HELX_RH_AL_P2 HELX_RH_AL_P LEU A 212 ? ARG A 220 ? LEU A 212 ARG A 220 
TURN_TY1_P18  TURN_TY1_P   LYS A 221 ? LYS A 221 ? LYS A 221 LYS A 221 
# 
