# Supplementary material for: FlatProt: 2D visualization eases protein structure comparison
Source: BMC Bioinformatics. 2025 Aug 13;26:210. doi: 10.1186/s12859-025-06233-x (PMC12344939; doi:10.1186/s12859-025-06233-x)
Supplement: Supplementary file 1 — Supplementary Material 1 [file 12859_2025_6233_MOESM1_ESM.zip › KLK/structures/Pelodiscus_sinensis_GeneID=102445677.cif]

data_Pelodiscus_sinensis_GeneID=102445677
# 
_entry.id   ? 
# 
_entity.id                         1      
_entity.type                       polymer 
_entity.pdbx_description           polymer-1 
_entity.formula_weight             24574.8 
_entity.pdbx_number_of_molecules        1 
# 
loop_
_struct_sheet.id 
_struct_sheet.number_strands 
A 2 
B 8 
C 6 
D 2 
E 2 
# 
loop_
_struct_conf_type.id 
_struct_conf_type.criteria 
STRN         DSSP 
TURN_TY1_P   DSSP 
HELX_LH_PP_P DSSP 
BEND         DSSP 
HELX_RH_3T_P DSSP 
HELX_RH_AL_P DSSP 
# 
_struct_asym.id          A 
_struct_asym.entity_id   1 
# 
_software.pdbx_ordinal     1 
_software.name             dssp 
_software.version          4.4.10 
_software.date             ? 
_software.classification   'model annotation' 
# 
_entity_poly.entity_id                      1 
_entity_poly.type                           polypeptide(L) 
_entity_poly.nstd_linkage                   n 
_entity_poly.nstd_monomer                   n 
_entity_poly.pdbx_seq_one_letter_code       
;KIIGGYVCSPHSQPWQVYFTYSDYRWCGGSLINEWWIISAAHCYPSILVAHLGEHDTTADEGTEQHIQVAKAIRFPKYNE
RTTDNDIMLVKLAQPARFNAYVQPIPVDSSCPVPGTVCRVSGWGNLLTSGVQYPAALQCLNVPILSDSACRASYPGRITT
NMFCAGYLEGGKDSCQGDSGGPMVCNGKLTGVVSWGIGCAQKNYPGVYTTVCNYLPWIEEVTANN
;
_entity_poly.pdbx_seq_one_letter_code_can   
;KIIGGYVCSPHSQPWQVYFTYSDYRWCGGSLINEWWIISAAHCYPSILVAHLGEHDTTADEGTEQHIQVAKAIRFPKYNE
RTTDNDIMLVKLAQPARFNAYVQPIPVDSSCPVPGTVCRVSGWGNLLTSGVQYPAALQCLNVPILSDSACRASYPGRITT
NMFCAGYLEGGKDSCQGDSGGPMVCNGKLTGVVSWGIGCAQKNYPGVYTTVCNYLPWIEEVTANN
;
_entity_poly.pdbx_strand_id                 A 
# 
loop_
_dssp_struct_summary.entry_id 
_dssp_struct_summary.label_comp_id 
_dssp_struct_summary.label_asym_id 
_dssp_struct_summary.label_seq_id 
_dssp_struct_summary.secondary_structure 
_dssp_struct_summary.ss_bridge 
_dssp_struct_summary.helix_3_10 
_dssp_struct_summary.helix_alpha 
_dssp_struct_summary.helix_pi 
_dssp_struct_summary.helix_pp 
_dssp_struct_summary.bend 
_dssp_struct_summary.chirality 
_dssp_struct_summary.sheet 
_dssp_struct_summary.strand 
_dssp_struct_summary.ladder_1 
_dssp_struct_summary.ladder_2 
_dssp_struct_summary.accessibility 
_dssp_struct_summary.TCO 
_dssp_struct_summary.kappa 
_dssp_struct_summary.alpha 
_dssp_struct_summary.phi 
_dssp_struct_summary.psi 
_dssp_struct_summary.x_ca 
_dssp_struct_summary.y_ca 
_dssp_struct_summary.z_ca 
Pelodiscus_sinensis_GeneID=102445677 LYS A 1   . . . . . . . . . . . . ? .      .     .      .      116.9  -1.6  9.2   -9.4  
Pelodiscus_sinensis_GeneID=102445677 ILE A 2   E . > . . . . - A A A . ? -0.982 .     -150.1 -89.9  88.4   -1.4  6.4   -11.8 
Pelodiscus_sinensis_GeneID=102445677 ILE A 3   E . 3 . . . S + A A A . ? -0.743 81.4  12.3   -60.7  126.9  0.5   8.3   -14.5 
Pelodiscus_sinensis_GeneID=102445677 GLY A 4   T . 3 . . . S + . . . . ? 0.699  106.9 125.9  77.4   14.4   -0.4  7.0   -17.9 
Pelodiscus_sinensis_GeneID=102445677 GLY A 5   . . < . . . . - . . . . ? -0.091 51.3  -125.6 -93.6  -168.9 -3.3  5.0   -16.4 
Pelodiscus_sinensis_GeneID=102445677 TYR A 6   E . . . . . . - B C B . ? -0.938 32.7  -85.0  -137.4 157.0  -7.0  4.8   -17.2 
Pelodiscus_sinensis_GeneID=102445677 VAL A 7   E . . . . > . - B C B . ? -0.565 51.6  -123.7 -63.3  124.5  -10.3 5.2   -15.3 
Pelodiscus_sinensis_GeneID=102445677 CYS A 8   P . . . . P . - . . . . ? -0.397 28.3  -98.5  -65.9  143.5  -11.2 1.9   -13.6 
Pelodiscus_sinensis_GeneID=102445677 SER A 9   P . > . . P . - . . . . ? -0.435 56.6  -89.7  -58.4  132.5  -14.4 0.3   -14.4 
Pelodiscus_sinensis_GeneID=102445677 PRO A 10  T . 3 . . < S + . . . . ? -0.260 109.3 4.5    -47.2  130.9  -16.8 1.1   -11.5 
Pelodiscus_sinensis_GeneID=102445677 HIS A 11  T . 3 . . . S + . . . . ? 0.532  91.5  121.6  74.7   6.2    -16.6 -1.5  -8.7  
Pelodiscus_sinensis_GeneID=102445677 SER A 12  S . < . . . S + . . . . ? 0.658  78.3  41.8   -74.0  -16.2  -13.8 -3.4  -10.4 
Pelodiscus_sinensis_GeneID=102445677 GLN A 13  . . > . . . . + . . . . ? -0.542 66.1  162.6  -127.5 69.7   -11.6 -2.9  -7.3  
Pelodiscus_sinensis_GeneID=102445677 PRO A 14  T . 3 . . . S + . . . . ? 0.602  74.8  58.6   -74.1  -4.8   -13.9 -3.5  -4.4  
Pelodiscus_sinensis_GeneID=102445677 TRP A 15  T . 3 . . . S + . . . . ? 0.502  78.4  115.8  -95.8  -15.3  -10.9 -4.0  -2.0  
Pelodiscus_sinensis_GeneID=102445677 GLN A 16  E . < . . . . - C K J . ? -0.466 43.9  -175.0 -64.9  132.0  -9.5  -0.4  -2.7  
Pelodiscus_sinensis_GeneID=102445677 VAL A 17  E . . . . . . - C K J K ? -0.956 13.0  -163.9 -126.8 137.6  -9.4  1.9   0.4   
Pelodiscus_sinensis_GeneID=102445677 TYR A 18  E . . . . . . - C K J K ? -0.978 13.9  -142.0 -118.8 148.4  -8.5  5.5   0.8   
Pelodiscus_sinensis_GeneID=102445677 PHE A 19  E . . . . . . - C K J K ? -0.824 7.2   -156.9 -103.6 140.9  -7.8  7.2   4.1   
Pelodiscus_sinensis_GeneID=102445677 THR A 20  E . . . . . . - C K J K ? -0.928 5.2   -171.0 -114.4 137.0  -8.7  10.7  5.2   
Pelodiscus_sinensis_GeneID=102445677 TYR A 21  E . > . . . S - C K J . ? -0.987 80.6  -14.8  -122.1 121.3  -6.9  12.6  8.0   
Pelodiscus_sinensis_GeneID=102445677 SER A 22  T . 3 . . . S - . . . . ? 0.905  131.7 -53.4  52.4   32.4   -8.6  16.0  9.1   
Pelodiscus_sinensis_GeneID=102445677 ASP A 23  T . 3 . . . S + . . . . ? 0.526  115.9 118.1  83.8   8.1    -10.8 15.7  5.9   
Pelodiscus_sinensis_GeneID=102445677 TYR A 24  E . < . . . S - C L J . ? -0.916 72.9  -116.3 -108.9 133.3  -7.7  15.4  3.6   
Pelodiscus_sinensis_GeneID=102445677 ARG A 25  E . . . . . . + C L J . ? -0.498 44.6  164.5  -61.1  128.4  -7.1  12.4  1.5   
Pelodiscus_sinensis_GeneID=102445677 TRP A 26  E . . . . . . - C L . . ? 0.783  48.3  -19.5  -119.4 -51.0  -3.8  10.9  2.9   
Pelodiscus_sinensis_GeneID=102445677 CYS A 27  E . . . . . . - C L J . ? -0.935 53.0  -118.6 -157.7 170.6  -3.2  7.3   1.7   
Pelodiscus_sinensis_GeneID=102445677 GLY A 28  E . . . . . . + C L J . ? -0.484 25.1  175.7  -111.1 -177.8 -4.6  4.2   0.3   
Pelodiscus_sinensis_GeneID=102445677 GLY A 29  E . . . . . . - C L J . ? -0.962 26.8  -107.9 -169.3 179.2  -5.0  0.5   1.4   
Pelodiscus_sinensis_GeneID=102445677 SER A 30  E . . . . . . - C L J L ? -0.993 22.1  -133.5 -131.2 123.1  -6.3  -2.9  0.8   
Pelodiscus_sinensis_GeneID=102445677 LEU A 31  E . . . . . . + C L . L ? -0.604 28.6  170.6  -69.9  122.1  -9.2  -4.6  2.5   
Pelodiscus_sinensis_GeneID=102445677 ILE A 32  . . . . . . . - . . . . ? 0.598  66.6  -13.0  -116.0 -12.9  -8.0  -8.2  3.3   
Pelodiscus_sinensis_GeneID=102445677 ASN A 33  S . . . . . S - . . . . ? -0.923 88.9  -72.2  -165.0 -172.0 -11.0 -9.2  5.6   
Pelodiscus_sinensis_GeneID=102445677 GLU A 34  S . . . . . S + . . . . ? 0.717  129.7 26.2   -68.2  -9.8   -14.0 -7.6  7.5   
Pelodiscus_sinensis_GeneID=102445677 TRP A 35  S . . . . . S + . . . . ? 0.653  110.0 71.1   -121.9 -20.5  -11.6 -6.0  10.1  
Pelodiscus_sinensis_GeneID=102445677 TRP A 36  E . . . . . . - C M . M ? -0.853 44.7  -175.6 -125.6 138.4  -8.3  -5.5  8.5   
Pelodiscus_sinensis_GeneID=102445677 ILE A 37  E . . . . . . - C M L M ? -0.954 20.0  -140.6 -118.8 136.5  -6.7  -3.2  5.9   
Pelodiscus_sinensis_GeneID=102445677 ILE A 38  E . . . . . . + C M L M ? -0.897 36.6  152.3  -95.3  132.7  -3.1  -3.5  4.6   
Pelodiscus_sinensis_GeneID=102445677 SER A 39  E . . . . . . - C M . M ? -0.779 47.6  -73.8  -145.1 178.6  -1.3  -0.1  4.0   
Pelodiscus_sinensis_GeneID=102445677 ALA A 40  . . > . . . . - . . . . ? -0.718 31.7  -134.7 -82.9  140.2  2.1   1.5   3.9   
Pelodiscus_sinensis_GeneID=102445677 ALA A 41  G . > . . . S + . . . . ? 0.796  105.9 63.6   -62.5  -31.1  3.9   2.2   7.2   
Pelodiscus_sinensis_GeneID=102445677 HIS A 42  G . 3 . . . S + . . . . ? 0.593  90.5  69.7   -74.5  -2.8   4.9   5.6   6.1   
Pelodiscus_sinensis_GeneID=102445677 CYS A 43  G . < . . . . + . . . . ? 0.132  68.9  134.5  -94.4  23.0   1.1   6.4   6.0   
Pelodiscus_sinensis_GeneID=102445677 TYR A 44  . . < . . . . + . . . . ? -0.519 22.1  159.3  -87.5  82.7   0.8   6.2   9.9   
Pelodiscus_sinensis_GeneID=102445677 PRO A 45  . . . . . . . - . . . . ? -0.734 48.6  -114.8 -98.3  174.2  -1.3  9.2   11.2  
Pelodiscus_sinensis_GeneID=102445677 SER A 46  S . . . . . S + . . . . ? 0.910  101.2 28.8   -74.5  -32.4  -3.1  9.4   14.8  
Pelodiscus_sinensis_GeneID=102445677 ILE A 47  S . . . . . S + . . . . ? -0.914 72.5  173.3  -140.7 107.2  -6.8  9.5   13.4  
Pelodiscus_sinensis_GeneID=102445677 LEU A 48  . . . . . . . - . . . . ? -0.839 20.2  -153.5 -112.3 142.4  -7.7  7.9   10.1  
Pelodiscus_sinensis_GeneID=102445677 VAL A 49  E . . . . . . - C N K N ? -0.995 17.5  -141.7 -110.9 125.6  -11.1 7.3   8.5   
Pelodiscus_sinensis_GeneID=102445677 ALA A 50  E . . . . . . - C N K N ? -0.792 10.3  -158.8 -89.3  124.6  -11.3 4.4   6.1   
Pelodiscus_sinensis_GeneID=102445677 HIS A 51  E . . . . . . + C N K N ? -0.938 16.3  179.1  -104.4 116.0  -13.4 5.0   3.0   
Pelodiscus_sinensis_GeneID=102445677 LEU A 52  E . . . . . . + C N K N ? -0.835 56.9  27.3   -114.6 148.3  -14.7 1.7   1.3   
Pelodiscus_sinensis_GeneID=102445677 GLY A 53  S . . . . . S + . . . . ? 0.638  81.4  143.5  84.1   15.0   -16.9 1.1   -1.8  
Pelodiscus_sinensis_GeneID=102445677 GLU A 54  . . . . . . . + . . . . ? -0.725 19.9  157.0  -94.5  134.1  -15.9 4.4   -3.5  
Pelodiscus_sinensis_GeneID=102445677 HIS A 55  S . . . . . S + . . . . ? 0.606  80.7  33.6   -108.1 -45.1  -15.4 4.8   -7.3  
Pelodiscus_sinensis_GeneID=102445677 ASP A 56  B . > . . . . - D Q P . ? -0.963 66.6  -161.6 -115.2 116.7  -15.9 8.6   -7.6  
Pelodiscus_sinensis_GeneID=102445677 THR A 57  T . 3 . . . S + . . . . ? 0.551  89.5  54.0   -79.7  -4.6   -14.7 10.6  -4.6  
Pelodiscus_sinensis_GeneID=102445677 THR A 58  T . 3 . . . S + . . . . ? 0.447  102.5 68.4   -105.9 -3.6   -16.9 13.7  -5.5  
Pelodiscus_sinensis_GeneID=102445677 ALA A 59  S . < . . . S - . . . . ? -0.916 77.3  -128.2 -124.2 139.6  -20.2 11.8  -5.7  
Pelodiscus_sinensis_GeneID=102445677 ASP A 60  . . . . . . . + . . . . ? -0.842 31.8  174.6  -76.6  106.1  -22.4 10.1  -3.2  
Pelodiscus_sinensis_GeneID=102445677 GLU A 61  . . . . . . . - . . . . ? 0.456  42.4  -124.0 -97.3  -2.8   -22.7 6.7   -5.0  
Pelodiscus_sinensis_GeneID=102445677 GLY A 62  S . . . . . S + . . . . ? 0.539  95.9  88.8   73.2   4.9    -24.7 5.0   -2.1  
Pelodiscus_sinensis_GeneID=102445677 THR A 63  . . . . . . . + . . . . ? 0.455  60.8  116.2  -108.3 -6.3   -22.0 2.3   -2.0  
Pelodiscus_sinensis_GeneID=102445677 GLU A 64  . . . . . . . - . . . . ? -0.399 43.3  -166.5 -85.2  135.3  -19.6 4.0   0.5   
Pelodiscus_sinensis_GeneID=102445677 GLN A 65  E . . . . . . - C O N . ? -0.997 5.4   -163.0 -111.9 121.1  -18.7 2.8   4.0   
Pelodiscus_sinensis_GeneID=102445677 HIS A 66  E . . . . . . + C O N . ? -0.960 17.6  177.3  -105.8 109.0  -17.0 5.3   6.3   
Pelodiscus_sinensis_GeneID=102445677 ILE A 67  E . . . . . . - C O N . ? -0.966 27.5  -125.2 -121.2 128.5  -15.3 3.5   9.1   
Pelodiscus_sinensis_GeneID=102445677 GLN A 68  E . . . . . . - C O N . ? -0.404 29.3  -118.1 -65.4  143.2  -13.2 4.9   11.9  
Pelodiscus_sinensis_GeneID=102445677 VAL A 69  E . . . . . . - C O O . ? -0.765 24.8  -172.0 -86.3  122.7  -9.8  3.3   12.3  
Pelodiscus_sinensis_GeneID=102445677 ALA A 70  E . . . . . . - C O . . ? 0.875  69.7  -2.2   -76.4  -42.5  -9.4  1.6   15.8  
Pelodiscus_sinensis_GeneID=102445677 LYS A 71  E . . . . . . - C O O . ? -0.994 51.6  -157.5 -154.4 140.1  -5.8  0.9   15.4  
Pelodiscus_sinensis_GeneID=102445677 ALA A 72  E . . . . . . - C O O . ? -0.996 17.0  -165.4 -118.1 124.5  -2.8  1.2   13.0  
Pelodiscus_sinensis_GeneID=102445677 ILE A 73  E . . . . . . - C O O . ? -0.939 4.3   -155.0 -118.2 112.1  0.1   -1.1  13.5  
Pelodiscus_sinensis_GeneID=102445677 ARG A 74  E . . . . . . - C O O . ? -0.560 35.9  -97.2  -79.0  146.1  3.5   -0.5  11.8  
Pelodiscus_sinensis_GeneID=102445677 PHE A 75  . . > . . . . - . . . . ? -0.440 36.5  -127.7 -56.2  133.0  5.8   -3.3  11.2  
Pelodiscus_sinensis_GeneID=102445677 PRO A 76  T . 3 . . . S + . . . . ? 0.800  105.9 49.6   -60.9  -30.2  8.2   -3.1  14.1  
Pelodiscus_sinensis_GeneID=102445677 LYS A 77  T . 3 . . . S + . . . . ? 0.142  76.4  142.1  -97.9  14.4   11.3  -3.1  11.9  
Pelodiscus_sinensis_GeneID=102445677 TYR A 78  . . < . . . . - . . . . ? -0.450 41.1  -149.9 -53.5  125.5  10.1  -0.3  9.6   
Pelodiscus_sinensis_GeneID=102445677 ASN A 79  . . . > . . . - . . . . ? -0.909 10.7  -164.3 -105.0 115.6  13.1  1.9   8.8   
Pelodiscus_sinensis_GeneID=102445677 GLU A 80  T . . 4 . . S + . . . . ? 0.769  88.5  52.7   -72.2  -27.8  12.2  5.6   8.1   
Pelodiscus_sinensis_GeneID=102445677 ARG A 81  T . . 4 . . S + . . . . ? 0.926  124.9 21.8   -77.4  -40.0  15.5  6.3   6.5   
Pelodiscus_sinensis_GeneID=102445677 THR A 82  T . . 4 . . S - . . . . ? 0.562  93.7  -130.8 -105.9 -7.7   15.4  3.6   3.9   
Pelodiscus_sinensis_GeneID=102445677 THR A 83  . . > < . . . + . . . . ? 0.671  53.8  157.3  57.4   15.4   11.7  3.0   3.9   
Pelodiscus_sinensis_GeneID=102445677 ASP A 84  T . 3 . . . . + . . . . ? -0.466 61.7  21.3   -64.0  141.9  12.6  -0.7  4.3   
Pelodiscus_sinensis_GeneID=102445677 ASN A 85  T . 3 . . . S + . . . . ? 0.878  78.7  172.8  66.9   35.2   9.8   -2.8  5.8   
Pelodiscus_sinensis_GeneID=102445677 ASP A 86  . . < . . . . + . . . . ? -0.481 29.9  119.6  -76.6  69.6   7.1   -0.2  4.7   
Pelodiscus_sinensis_GeneID=102445677 ILE A 87  . . . . . . . - . . . . ? -0.999 35.3  -179.9 -141.4 137.6  4.0   -2.2  5.7   
Pelodiscus_sinensis_GeneID=102445677 MET A 88  E . . . . . . - C P M O ? -0.992 19.8  -141.5 -139.4 139.0  1.2   -1.5  8.2   
Pelodiscus_sinensis_GeneID=102445677 LEU A 89  E . . . . . . - C P M O ? -0.924 16.9  -157.9 -99.2  132.9  -2.0  -3.2  9.3   
Pelodiscus_sinensis_GeneID=102445677 VAL A 90  E . . . . . . - C P M O ? -0.964 3.3   -152.1 -115.5 118.0  -5.0  -1.1  10.0  
Pelodiscus_sinensis_GeneID=102445677 LYS A 91  E . . . . . . - C P M O ? -0.787 15.2  -133.9 -90.3  128.6  -7.8  -2.3  12.2  
Pelodiscus_sinensis_GeneID=102445677 LEU A 92  E . . . . . . - C P . O ? -0.509 10.5  -132.2 -78.6  144.0  -11.3 -1.0  11.6  
Pelodiscus_sinensis_GeneID=102445677 ALA A 93  S . . . . . S + . . . . ? 0.764  96.6  16.7   -64.8  -28.9  -13.4 0.2   14.6  
Pelodiscus_sinensis_GeneID=102445677 GLN A 94  S . . . . . S - . . . . ? -0.970 99.5  -88.3  -139.4 155.2  -16.3 -1.9  13.2  
Pelodiscus_sinensis_GeneID=102445677 PRO A 95  . . . . . . . - . . . . ? -0.351 42.7  -113.5 -66.3  143.6  -16.4 -4.7  10.6  
Pelodiscus_sinensis_GeneID=102445677 ALA A 96  . . . . . . . - . . . . ? -0.482 27.0  -124.4 -66.4  139.9  -16.8 -3.8  6.9   
Pelodiscus_sinensis_GeneID=102445677 ARG A 97  . . . . . . . - . . . . ? -0.837 26.1  -136.7 -89.2  112.9  -20.1 -5.0  5.4   
Pelodiscus_sinensis_GeneID=102445677 PHE A 98  . . . . . . . + . . . . ? -0.555 43.5  127.4  -74.1  140.1  -19.3 -7.1  2.4   
Pelodiscus_sinensis_GeneID=102445677 ASN A 99  S . . . . . S - . . . . ? -0.825 75.7  -55.2  -165.4 -166.2 -21.4 -6.6  -0.9  
Pelodiscus_sinensis_GeneID=102445677 ALA A 100 S . . . . . S + . . . . ? 0.712  136.3 37.1   -63.1  -7.5   -21.0 -6.0  -4.6  
Pelodiscus_sinensis_GeneID=102445677 TYR A 101 S . . . . . S + . . . . ? 0.611  114.1 53.2   -121.6 -20.8  -18.8 -2.9  -3.8  
Pelodiscus_sinensis_GeneID=102445677 VAL A 102 . . . . . . . + . . . . ? -0.951 66.0  147.5  -127.8 105.0  -16.9 -3.9  -0.7  
Pelodiscus_sinensis_GeneID=102445677 GLN A 103 . . . . . . . - . . . . ? -0.993 41.2  -117.5 -135.4 147.9  -14.9 -7.2  -1.0  
Pelodiscus_sinensis_GeneID=102445677 PRO A 104 . . . . . . . - . . . . ? -0.426 21.6  -137.9 -79.0  160.7  -11.7 -8.4  0.5   
Pelodiscus_sinensis_GeneID=102445677 ILE A 105 . . . . . . . - . . . . ? -0.943 21.9  -116.1 -115.3 133.3  -8.6  -9.4  -1.6  
Pelodiscus_sinensis_GeneID=102445677 PRO A 106 P . . . . > . - . . . . ? -0.449 29.6  -117.2 -64.5  146.4  -6.6  -12.5 -0.8  
Pelodiscus_sinensis_GeneID=102445677 VAL A 107 B . . . . P . - B D C . ? -0.705 28.2  -118.2 -86.1  129.9  -2.9  -11.9 0.2   
Pelodiscus_sinensis_GeneID=102445677 ASP A 108 P . . . . < . - . . . . ? -0.550 21.5  -167.5 -68.4  126.1  -0.4  -13.4 -2.1  
Pelodiscus_sinensis_GeneID=102445677 SER A 109 . . . . . . . + . . . . ? 0.600  69.4  76.3   -91.1  -8.1   1.7   -16.1 -0.4  
Pelodiscus_sinensis_GeneID=102445677 SER A 110 S . . . . . S - . . . . ? -0.843 85.8  -116.1 -107.5 139.3  4.2   -16.1 -3.3  
Pelodiscus_sinensis_GeneID=102445677 CYS A 111 . . . . . . . - . . . . ? -0.287 48.9  -76.8  -69.2  156.1  6.8   -13.4 -3.9  
Pelodiscus_sinensis_GeneID=102445677 PRO A 112 . . . . . . . - . . . . ? -0.221 42.3  -144.9 -57.8  139.2  6.6   -11.3 -7.1  
Pelodiscus_sinensis_GeneID=102445677 VAL A 113 . . > . . . . - . . . . ? -0.928 22.2  -112.8 -108.9 126.6  7.7   -12.8 -10.3 
Pelodiscus_sinensis_GeneID=102445677 PRO A 114 T . 3 . . . S + . . . . ? -0.234 101.3 25.8   -57.4  137.8  9.5   -10.6 -12.9 
Pelodiscus_sinensis_GeneID=102445677 GLY A 115 T . 3 . . . S + . . . . ? 0.196  85.9  132.5  96.2   -20.2  7.4   -10.2 -16.1 
Pelodiscus_sinensis_GeneID=102445677 THR A 116 . . < . . . . - . . . . ? -0.524 56.0  -132.5 -62.6  131.9  4.1   -10.7 -14.4 
Pelodiscus_sinensis_GeneID=102445677 VAL A 117 E . . . . . . - B E D . ? -0.793 32.8  -179.9 -89.7  124.6  1.6   -8.0  -15.4 
Pelodiscus_sinensis_GeneID=102445677 CYS A 118 E . . . . . . - B E D . ? -0.813 24.1  -121.0 -125.3 160.5  -0.1  -6.5  -12.4 
Pelodiscus_sinensis_GeneID=102445677 ARG A 119 E . . . . . . - B E D E ? -0.883 18.4  -168.9 -107.8 134.2  -2.7  -3.9  -11.7 
Pelodiscus_sinensis_GeneID=102445677 VAL A 120 E . . . . . . - B E D E ? -0.937 11.6  -175.6 -116.2 138.2  -2.2  -0.8  -9.5  
Pelodiscus_sinensis_GeneID=102445677 SER A 121 E . . . . . . + B E D . ? -0.970 17.5  113.1  -136.5 148.3  -5.2  1.3   -8.4  
Pelodiscus_sinensis_GeneID=102445677 GLY A 122 E . . . . . . - B E D . ? -0.975 60.2  -104.4 172.0  179.5  -5.7  4.6   -6.5  
Pelodiscus_sinensis_GeneID=102445677 TRP A 123 . . . . . . . + . . . . ? -0.142 69.8  131.5  -116.0 25.0   -6.7  8.3   -6.4  
Pelodiscus_sinensis_GeneID=102445677 GLY A 124 . . . . . . . - . . . . ? -0.013 66.0  -47.5  -73.5  -174.3 -3.2  9.7   -6.2  
Pelodiscus_sinensis_GeneID=102445677 ASN A 125 . . . . . . . - . . . . ? -0.252 39.1  -162.3 -62.9  137.9  -1.6  12.6  -8.3  
Pelodiscus_sinensis_GeneID=102445677 LEU A 126 . . . . . . . + . . . . ? 0.464  66.5  75.6   -99.7  -7.5   -2.1  12.6  -12.2 
Pelodiscus_sinensis_GeneID=102445677 LEU A 127 . . . . . . . - . . . . ? -0.813 64.3  -150.0 -113.6 147.6  0.7   14.9  -13.1 
Pelodiscus_sinensis_GeneID=102445677 THR A 128 S . . . . . S + . . . . ? 0.726  101.0 30.2   -77.1  -28.2  4.5   14.6  -13.2 
Pelodiscus_sinensis_GeneID=102445677 SER A 129 S . . . . . S + . . . . ? -0.990 121.5 4.9    -132.3 130.9  4.7   18.3  -12.2 
Pelodiscus_sinensis_GeneID=102445677 GLY A 130 S . . . . . S - . . . . ? -0.420 90.4  -68.6  93.2   -167.1 2.0   20.0  -10.1 
Pelodiscus_sinensis_GeneID=102445677 VAL A 131 . . . . . . . + . . . . ? -0.992 47.6  157.1  -136.3 124.6  -1.1  18.5  -8.4  
Pelodiscus_sinensis_GeneID=102445677 GLN A 132 . . . . . . . - . . . . ? -0.794 18.3  -164.5 -143.9 106.7  -4.2  16.9  -9.9  
Pelodiscus_sinensis_GeneID=102445677 TYR A 133 . . . . . . . - . . . . ? -0.761 22.1  -128.8 -91.3  125.4  -6.2  14.5  -8.0  
Pelodiscus_sinensis_GeneID=102445677 PRO A 134 . . . . . . . - . . . . ? -0.438 2.2   -146.7 -71.5  146.1  -8.7  12.4  -10.1 
Pelodiscus_sinensis_GeneID=102445677 ALA A 135 S . . . . . S + . . . . ? 0.864  85.1  56.2   -73.7  -37.0  -12.4 12.2  -9.0  
Pelodiscus_sinensis_GeneID=102445677 ALA A 136 B . . . . . S - D R P . ? -0.675 101.5 -91.1  -100.2 149.4  -12.7 8.7   -10.3 
Pelodiscus_sinensis_GeneID=102445677 LEU A 137 . . . . . . . - . . . . ? -0.334 42.7  -145.9 -58.0  132.9  -10.6 5.7   -9.4  
Pelodiscus_sinensis_GeneID=102445677 GLN A 138 E . . . . . . - B F B D ? -0.801 12.2  -163.8 -106.6 148.3  -7.6  5.2   -11.6 
Pelodiscus_sinensis_GeneID=102445677 CYS A 139 E . . . . . . - B F B D ? -0.939 5.8   -175.4 -129.9 153.2  -5.9  1.9   -12.8 
Pelodiscus_sinensis_GeneID=102445677 LEU A 140 E . . . . . . - B F . D ? -0.967 16.5  -146.5 -149.4 128.4  -2.6  0.9   -14.3 
Pelodiscus_sinensis_GeneID=102445677 ASN A 141 E . . . . . . + B F . D ? -0.840 30.2  167.7  -92.8  127.1  -1.2  -2.3  -15.6 
Pelodiscus_sinensis_GeneID=102445677 VAL A 142 E . . . . . . - B F . D ? -0.990 30.5  -120.0 -141.3 145.1  2.5   -2.6  -15.1 
Pelodiscus_sinensis_GeneID=102445677 PRO A 143 E . . . . > . - B F . D ? -0.592 29.7  -113.6 -80.5  148.7  5.1   -5.4  -15.3 
Pelodiscus_sinensis_GeneID=102445677 ILE A 144 B . . . . P . - B F F . ? -0.638 35.2  -134.3 -75.4  131.9  7.2   -6.6  -12.5 
Pelodiscus_sinensis_GeneID=102445677 LEU A 145 P . . . . P . - . . . . ? -0.544 21.4  -100.2 -87.1  154.6  10.9  -5.8  -13.0 
Pelodiscus_sinensis_GeneID=102445677 SER A 146 P . . > . < . - . . . . ? -0.328 31.7  -114.2 -63.8  158.4  13.7  -8.1  -12.5 
Pelodiscus_sinensis_GeneID=102445677 ASP A 147 H . . > . . S + . . . . ? 0.889  117.9 52.2   -59.1  -42.0  15.7  -7.7  -9.2  
Pelodiscus_sinensis_GeneID=102445677 SER A 148 H . . > . . S + . . . . ? 0.903  110.0 47.3   -61.7  -45.8  18.8  -6.7  -11.3 
Pelodiscus_sinensis_GeneID=102445677 ALA A 149 H . . > . . S + . . . . ? 0.897  111.6 51.2   -62.3  -44.0  16.8  -4.0  -13.1 
Pelodiscus_sinensis_GeneID=102445677 CYS A 150 H . . X . . S + . . . . ? 0.946  112.9 44.7   -60.3  -44.9  15.3  -2.8  -9.9  
Pelodiscus_sinensis_GeneID=102445677 ARG A 151 H . . < . . S + . . . . ? 0.834  108.7 57.4   -69.3  -35.7  18.7  -2.5  -8.2  
Pelodiscus_sinensis_GeneID=102445677 ALA A 152 H . . < . . S + . . . . ? 0.846  106.3 50.2   -63.5  -32.6  20.2  -0.9  -11.3 
Pelodiscus_sinensis_GeneID=102445677 SER A 153 H . . < . . S + . . . . ? 0.791  125.5 26.3   -75.6  -27.9  17.6  1.8   -11.0 
Pelodiscus_sinensis_GeneID=102445677 TYR A 154 S . > X . . S - . . . . ? -0.590 83.0  -153.4 -135.5 73.1   18.4  2.4   -7.4  
Pelodiscus_sinensis_GeneID=102445677 PRO A 155 T . 3 4 . . S - . . . . ? -0.238 79.7  -4.7   -59.2  119.2  22.0  1.5   -6.5  
Pelodiscus_sinensis_GeneID=102445677 GLY A 156 T . 3 4 . . S + . . . . ? 0.498  119.3 83.4   83.8   6.1    22.4  0.5   -2.7  
Pelodiscus_sinensis_GeneID=102445677 ARG A 157 T . < 4 . . . + . . . . ? 0.611  63.9  89.1   -116.6 -20.9  18.8  1.4   -1.9  
Pelodiscus_sinensis_GeneID=102445677 ILE A 158 . . . < . . . - . . . . ? -0.738 55.9  -171.7 -88.4  125.9  16.8  -1.8  -2.9  
Pelodiscus_sinensis_GeneID=102445677 THR A 159 . . > . . . . - . . . . ? -0.508 41.7  -99.3  -105.0 177.0  16.3  -4.5  -0.2  
Pelodiscus_sinensis_GeneID=102445677 THR A 160 T . 3 . . . S + . . . . ? 0.589  122.1 61.7   -71.5  -10.0  14.9  -8.1  -0.3  
Pelodiscus_sinensis_GeneID=102445677 ASN A 161 T . 3 . . . S + . . . . ? 0.295  100.1 69.9   -96.0  5.2    11.6  -6.6  1.1   
Pelodiscus_sinensis_GeneID=102445677 MET A 162 E . < . . . . - B G . G ? -0.928 54.1  -178.8 -127.3 150.6  11.2  -4.4  -2.0  
Pelodiscus_sinensis_GeneID=102445677 PHE A 163 E . . . . . . - B G . G ? -0.959 20.1  -128.9 -142.2 157.7  10.4  -4.8  -5.7  
Pelodiscus_sinensis_GeneID=102445677 CYS A 164 E . . . . . . - B G . G ? -0.845 20.8  -179.1 -107.1 145.8  10.0  -2.5  -8.7  
Pelodiscus_sinensis_GeneID=102445677 ALA A 165 E . . . . . . + B G F G ? -0.992 37.7  54.7   -139.4 140.5  7.2   -2.3  -11.2 
Pelodiscus_sinensis_GeneID=102445677 GLY A 166 S . . . . . S - . . . . ? -0.883 83.3  -46.3  136.9  -167.9 6.7   -0.2  -14.2 
Pelodiscus_sinensis_GeneID=102445677 TYR A 167 . . > . . . . - . . . . ? -0.929 30.5  -149.9 -107.5 125.4  8.3   0.8   -17.4 
Pelodiscus_sinensis_GeneID=102445677 LEU A 168 T . 3 . . . S + . . . . ? 0.762  99.8  62.6   -64.8  -27.8  12.0  1.7   -17.5 
Pelodiscus_sinensis_GeneID=102445677 GLU A 169 T . 3 . . . S - . . . . ? 0.659  106.6 -138.5 -70.0  -12.1  11.3  4.0   -20.4 
Pelodiscus_sinensis_GeneID=102445677 GLY A 170 . . < . . . . + . . . . ? -0.405 66.0  114.0  81.5   -178.1 9.1   6.0   -18.0 
Pelodiscus_sinensis_GeneID=102445677 GLY A 171 S . . . . . S + . . . . ? 0.169  74.4  65.4   101.0  -15.5  5.7   7.5   -18.7 
Pelodiscus_sinensis_GeneID=102445677 LYS A 172 . . . . . . . + . . . . ? -0.989 58.8  119.6  -144.0 135.8  3.7   5.3   -16.4 
Pelodiscus_sinensis_GeneID=102445677 ASP A 173 E . . . . . . - A B A . ? -0.978 57.3  -93.2  -179.0 153.6  3.7   5.0   -12.5 
Pelodiscus_sinensis_GeneID=102445677 SER A 174 E . . . . . . - A B A . ? -0.641 52.8  -171.1 -70.7  151.3  1.8   5.2   -9.3  
Pelodiscus_sinensis_GeneID=102445677 CYS A 175 . . > . . . . - . . . . ? -0.645 30.0  -33.0  -138.1 -173.8 2.3   8.6   -7.7  
Pelodiscus_sinensis_GeneID=102445677 GLN A 176 T . 3 . . . S + . . . . ? -0.176 121.3 29.9   -50.7  135.7  1.8   10.8  -4.7  
Pelodiscus_sinensis_GeneID=102445677 GLY A 177 T . 3 . . . S + . . . . ? 0.189  99.4  84.8   98.8   -11.0  -1.4  9.9   -2.8  
Pelodiscus_sinensis_GeneID=102445677 ASP A 178 . . X . . . . + . . . . ? 0.330  55.0  134.9  -102.6 -3.4   -1.3  6.3   -3.7  
Pelodiscus_sinensis_GeneID=102445677 SER A 179 T . 3 . . . S + . . . . ? -0.316 75.1  18.7   -46.4  130.9  1.0   5.3   -0.9  
Pelodiscus_sinensis_GeneID=102445677 GLY A 180 T . 3 . . . S + . . . . ? 0.253  96.0  134.2  91.1   -15.8  -0.4  2.2   0.7   
Pelodiscus_sinensis_GeneID=102445677 GLY A 181 P . < . . > . - . . . . ? -0.184 58.0  -88.6  -66.1  169.3  -2.5  1.4   -2.3  
Pelodiscus_sinensis_GeneID=102445677 PRO A 182 E . . . . P . - B H . H ? -0.513 21.3  -163.2 -93.3  136.1  -2.7  -2.1  -3.8  
Pelodiscus_sinensis_GeneID=102445677 MET A 183 E . . . . < . - B H E H ? -0.990 24.6  -165.5 -101.5 119.1  -0.7  -3.9  -6.5  
Pelodiscus_sinensis_GeneID=102445677 VAL A 184 E . . . . . . - B H E H ? -0.907 12.6  -179.1 -116.6 125.5  -2.8  -6.9  -7.6  
Pelodiscus_sinensis_GeneID=102445677 CYS A 185 E . > . . . S - B H . H ? -0.987 73.4  -13.6  -123.6 126.5  -1.5  -9.9  -9.6  
Pelodiscus_sinensis_GeneID=102445677 ASN A 186 T . 3 . . . S - . . . . ? 0.883  130.1 -52.6  52.6   34.2   -3.7  -12.8 -10.7 
Pelodiscus_sinensis_GeneID=102445677 GLY A 187 T . 3 . . . S + . . . . ? 0.561  117.2 105.8  85.6   9.3    -6.3  -11.7 -8.2  
Pelodiscus_sinensis_GeneID=102445677 LYS A 188 E . < . . . S - B I . H ? -0.948 79.1  -105.8 -126.6 146.2  -4.1  -11.5 -5.2  
Pelodiscus_sinensis_GeneID=102445677 LEU A 189 E . . . . . . + B I C H ? -0.565 47.0  162.1  -67.5  111.1  -2.5  -8.6  -3.2  
Pelodiscus_sinensis_GeneID=102445677 THR A 190 E . . . . . . + B I . . ? 0.762  54.7  9.8    -105.0 -36.6  1.1   -8.8  -4.3  
Pelodiscus_sinensis_GeneID=102445677 GLY A 191 E . . . . . . - B I I H ? -0.949 55.1  -133.4 -147.3 163.0  2.6   -5.4  -3.3  
Pelodiscus_sinensis_GeneID=102445677 VAL A 192 E . . . . . . - B I I H ? -0.988 36.8  -112.1 -119.8 123.8  2.0   -2.1  -1.4  
Pelodiscus_sinensis_GeneID=102445677 VAL A 193 E . . . . . . + B I I . ? -0.400 53.5  154.5  -53.7  127.3  2.8   1.2   -3.0  
Pelodiscus_sinensis_GeneID=102445677 SER A 194 E . . . . . . - B I . . ? 0.736  44.0  -37.4  -124.7 -71.5  5.8   2.5   -1.1  
Pelodiscus_sinensis_GeneID=102445677 TRP A 195 E . . . . . . + B I I . ? -0.915 43.3  164.7  -156.1 175.2  8.2   4.9   -2.7  
Pelodiscus_sinensis_GeneID=102445677 GLY A 196 . . . . . . . - . . . . ? -0.933 45.3  -91.9  176.7  165.5  10.2  6.1   -5.7  
Pelodiscus_sinensis_GeneID=102445677 ILE A 197 S . . . . . S - . . . . ? -0.912 92.2  -36.1  -94.8  101.3  12.2  9.0   -7.2  
Pelodiscus_sinensis_GeneID=102445677 GLY A 198 S . . . . . S - . . . . ? 0.112  83.6  -76.7  72.0   168.1  9.7   11.0  -9.0  
Pelodiscus_sinensis_GeneID=102445677 CYS A 199 S . . . . . S - . . . . ? -0.936 101.5 -8.8   -110.4 133.4  6.7   9.6   -11.0 
Pelodiscus_sinensis_GeneID=102445677 ALA A 200 S . . . . . S + . . . . ? 0.759  90.0  158.0  63.2   20.3   6.9   8.0   -14.4 
Pelodiscus_sinensis_GeneID=102445677 GLN A 201 B . > . . . . - E S Q . ? -0.653 51.8  -95.9  -78.0  144.0  10.5  9.1   -14.7 
Pelodiscus_sinensis_GeneID=102445677 LYS A 202 T . 3 . . . S + . . . . ? -0.336 108.3 3.6    -58.6  129.0  12.8  7.3   -17.1 
Pelodiscus_sinensis_GeneID=102445677 ASN A 203 T . 3 . . . S + . . . . ? 0.556  111.4 97.3   74.9   8.4    14.8  4.5   -15.2 
Pelodiscus_sinensis_GeneID=102445677 TYR A 204 B . < . . . . + E T Q . ? -0.653 53.4  177.1  -126.8 74.9   13.0  5.3   -12.0 
Pelodiscus_sinensis_GeneID=102445677 PRO A 205 . . . . . . . - . . . . ? -0.200 39.0  -83.6  -67.3  167.5  10.1  2.8   -11.6 
Pelodiscus_sinensis_GeneID=102445677 GLY A 206 E . . . . . . - B J G . ? -0.458 39.7  -136.1 -69.6  150.5  7.8   2.7   -8.6  
Pelodiscus_sinensis_GeneID=102445677 VAL A 207 E . . . . . . - B J G I ? -0.920 21.3  -169.9 -113.2 134.2  8.9   0.7   -5.5  
Pelodiscus_sinensis_GeneID=102445677 TYR A 208 E . . . . . . - B J G I ? -0.882 27.1  -115.0 -124.4 145.6  6.6   -1.6  -3.7  
Pelodiscus_sinensis_GeneID=102445677 THR A 209 E . . . . . . - B J G I ? -0.720 36.1  -122.5 -76.0  127.3  6.7   -3.4  -0.4  
Pelodiscus_sinensis_GeneID=102445677 THR A 210 E . > . . . . - B J . I ? -0.655 22.4  -163.6 -73.5  112.4  6.7   -7.3  -1.1  
Pelodiscus_sinensis_GeneID=102445677 VAL A 211 G . > . . . S + . . . . ? 0.855  81.2  64.4   -69.9  -41.3  3.6   -8.6  0.8   
Pelodiscus_sinensis_GeneID=102445677 CYS A 212 G . > . . . S + . . . . ? 0.804  94.4  62.7   -57.5  -27.6  4.6   -12.3 0.8   
Pelodiscus_sinensis_GeneID=102445677 ASN A 213 G . < . . . S + . . . . ? 0.626  106.3 45.6   -72.1  -9.8   7.6   -11.5 3.0   
Pelodiscus_sinensis_GeneID=102445677 TYR A 214 G . < > . . S + . . . . ? 0.227  76.3  109.3  -119.9 13.3   5.2   -10.3 5.7   
Pelodiscus_sinensis_GeneID=102445677 LEU A 215 H . < > . . S + . . . . ? 0.916  79.0  50.6   -62.5  -47.9  2.7   -13.1 5.8   
Pelodiscus_sinensis_GeneID=102445677 PRO A 216 H . . > . . S + . . . . ? 0.925  114.5 44.9   -56.5  -42.8  3.7   -14.5 9.1   
Pelodiscus_sinensis_GeneID=102445677 TRP A 217 H . . > . . S + . . . . ? 0.912  111.9 52.0   -65.5  -45.8  3.5   -11.1 10.7  
Pelodiscus_sinensis_GeneID=102445677 ILE A 218 H . . X . . S + . . . . ? 0.930  112.5 46.1   -56.8  -46.0  0.2   -10.3 9.0   
Pelodiscus_sinensis_GeneID=102445677 GLU A 219 H . . X . . S + . . . . ? 0.886  112.3 50.8   -66.2  -42.3  -1.3  -13.6 10.3  
Pelodiscus_sinensis_GeneID=102445677 GLU A 220 H . . X . . S + . . . . ? 0.933  113.2 43.2   -62.0  -51.2  0.1   -13.1 13.7  
Pelodiscus_sinensis_GeneID=102445677 VAL A 221 H . . X . . S + . . . . ? 0.933  114.4 50.1   -63.5  -45.1  -1.3  -9.5  14.1  
Pelodiscus_sinensis_GeneID=102445677 THR A 222 H . . < . . S + . . . . ? 0.823  113.0 47.1   -70.8  -25.0  -4.7  -10.4 12.6  
Pelodiscus_sinensis_GeneID=102445677 ALA A 223 H . . < . . S + . . . . ? 0.840  112.7 48.1   -80.1  -32.7  -5.1  -13.4 14.9  
Pelodiscus_sinensis_GeneID=102445677 ASN A 224 H . . < . . . . . . . . ? 0.516  .     .      -94.4  -4.1   -4.1  -11.6 18.2  
Pelodiscus_sinensis_GeneID=102445677 ASN A 225 . . . < . . . . . . . . ? 0.645  .     .      -124.7 .      -6.3  -8.4  17.8  
# 
loop_
_dssp_struct_ladder.id 
_dssp_struct_ladder.sheet_id 
_dssp_struct_ladder.range_id_1 
_dssp_struct_ladder.range_id_2 
_dssp_struct_ladder.type 
_dssp_struct_ladder.beg_1_label_comp_id 
_dssp_struct_ladder.beg_1_label_asym_id 
_dssp_struct_ladder.beg_1_label_seq_id 
_dssp_struct_ladder.pdbx_beg_1_PDB_ins_code 
_dssp_struct_ladder.end_1_label_comp_id 
_dssp_struct_ladder.end_1_label_asym_id 
_dssp_struct_ladder.end_1_label_seq_id 
_dssp_struct_ladder.pdbx_end_1_PDB_ins_code 
_dssp_struct_ladder.beg_1_auth_comp_id 
_dssp_struct_ladder.beg_1_auth_asym_id 
_dssp_struct_ladder.beg_1_auth_seq_id 
_dssp_struct_ladder.end_1_auth_comp_id 
_dssp_struct_ladder.end_1_auth_asym_id 
_dssp_struct_ladder.end_1_auth_seq_id 
_dssp_struct_ladder.beg_2_label_comp_id 
_dssp_struct_ladder.beg_2_label_asym_id 
_dssp_struct_ladder.beg_2_label_seq_id 
_dssp_struct_ladder.pdbx_beg_2_PDB_ins_code 
_dssp_struct_ladder.end_2_label_comp_id 
_dssp_struct_ladder.end_2_label_asym_id 
_dssp_struct_ladder.end_2_label_seq_id 
_dssp_struct_ladder.pdbx_end_2_PDB_ins_code 
_dssp_struct_ladder.beg_2_auth_comp_id 
_dssp_struct_ladder.beg_2_auth_asym_id 
_dssp_struct_ladder.beg_2_auth_seq_id 
_dssp_struct_ladder.end_2_auth_comp_id 
_dssp_struct_ladder.end_2_auth_asym_id 
_dssp_struct_ladder.end_2_auth_seq_id 
A A A B anti-parallel ILE A 2   ? ILE A 3   ? ILE A 2   ILE A 3   SER A 174 ? ASP A 173 ? SER A 174 ASP A 173 
B B C F anti-parallel TYR A 6   ? VAL A 7   ? TYR A 6   VAL A 7   CYS A 139 ? GLN A 138 ? CYS A 139 GLN A 138 
C B D I parallel      VAL A 107 ? VAL A 107 ? VAL A 107 VAL A 107 LEU A 189 ? LEU A 189 ? LEU A 189 LEU A 189 
D B E F anti-parallel VAL A 117 ? GLY A 122 ? VAL A 117 GLY A 122 PRO A 143 ? GLN A 138 ? PRO A 143 GLN A 138 
E B E H anti-parallel ARG A 119 ? VAL A 120 ? ARG A 119 VAL A 120 VAL A 184 ? MET A 183 ? VAL A 184 MET A 183 
F B F G anti-parallel ILE A 144 ? ILE A 144 ? ILE A 144 ILE A 144 ALA A 165 ? ALA A 165 ? ALA A 165 ALA A 165 
G B G J anti-parallel MET A 162 ? ALA A 165 ? MET A 162 ALA A 165 THR A 209 ? GLY A 206 ? THR A 209 GLY A 206 
H B H I anti-parallel PRO A 182 ? CYS A 185 ? PRO A 182 CYS A 185 VAL A 192 ? LYS A 188 ? VAL A 192 LYS A 188 
I B I J anti-parallel GLY A 191 ? TRP A 195 ? GLY A 191 TRP A 195 THR A 210 ? VAL A 207 ? THR A 210 VAL A 207 
J C K L anti-parallel GLN A 16  ? TYR A 21  ? GLN A 16  TYR A 21  SER A 30  ? TYR A 24  ? SER A 30  TYR A 24  
K C K N anti-parallel VAL A 17  ? THR A 20  ? VAL A 17  THR A 20  LEU A 52  ? VAL A 49  ? LEU A 52  VAL A 49  
L C L M anti-parallel SER A 30  ? LEU A 31  ? SER A 30  LEU A 31  ILE A 38  ? ILE A 37  ? ILE A 38  ILE A 37  
M C M P anti-parallel TRP A 36  ? SER A 39  ? TRP A 36  SER A 39  LYS A 91  ? MET A 88  ? LYS A 91  MET A 88  
N C N O anti-parallel VAL A 49  ? LEU A 52  ? VAL A 49  LEU A 52  GLN A 68  ? GLN A 65  ? GLN A 68  GLN A 65  
O C O P anti-parallel VAL A 69  ? ARG A 74  ? VAL A 69  ARG A 74  LEU A 92  ? MET A 88  ? LEU A 92  MET A 88  
P D Q R anti-parallel ASP A 56  ? ASP A 56  ? ASP A 56  ASP A 56  ALA A 136 ? ALA A 136 ? ALA A 136 ALA A 136 
Q E S T anti-parallel GLN A 201 ? GLN A 201 ? GLN A 201 GLN A 201 TYR A 204 ? TYR A 204 ? TYR A 204 TYR A 204 
# 
loop_
_dssp_struct_bridge_pairs.id 
_dssp_struct_bridge_pairs.label_comp_id 
_dssp_struct_bridge_pairs.label_seq_id 
_dssp_struct_bridge_pairs.label_asym_id 
_dssp_struct_bridge_pairs.auth_seq_id 
_dssp_struct_bridge_pairs.auth_asym_id 
_dssp_struct_bridge_pairs.pdbx_PDB_ins_code 
_dssp_struct_bridge_pairs.acceptor_1_label_comp_id 
_dssp_struct_bridge_pairs.acceptor_1_label_seq_id 
_dssp_struct_bridge_pairs.acceptor_1_label_asym_id 
_dssp_struct_bridge_pairs.acceptor_1_auth_seq_id 
_dssp_struct_bridge_pairs.acceptor_1_auth_asym_id 
_dssp_struct_bridge_pairs.acceptor_1_pdbx_PDB_ins_code 
_dssp_struct_bridge_pairs.acceptor_1_energy 
_dssp_struct_bridge_pairs.acceptor_2_label_comp_id 
_dssp_struct_bridge_pairs.acceptor_2_label_seq_id 
_dssp_struct_bridge_pairs.acceptor_2_label_asym_id 
_dssp_struct_bridge_pairs.acceptor_2_auth_seq_id 
_dssp_struct_bridge_pairs.acceptor_2_auth_asym_id 
_dssp_struct_bridge_pairs.acceptor_2_pdbx_PDB_ins_code 
_dssp_struct_bridge_pairs.acceptor_2_energy 
_dssp_struct_bridge_pairs.donor_1_label_comp_id 
_dssp_struct_bridge_pairs.donor_1_label_seq_id 
_dssp_struct_bridge_pairs.donor_1_label_asym_id 
_dssp_struct_bridge_pairs.donor_1_auth_seq_id 
_dssp_struct_bridge_pairs.donor_1_auth_asym_id 
_dssp_struct_bridge_pairs.donor_1_pdbx_PDB_ins_code 
_dssp_struct_bridge_pairs.donor_1_energy 
_dssp_struct_bridge_pairs.donor_2_label_comp_id 
_dssp_struct_bridge_pairs.donor_2_label_seq_id 
_dssp_struct_bridge_pairs.donor_2_label_asym_id 
_dssp_struct_bridge_pairs.donor_2_auth_seq_id 
_dssp_struct_bridge_pairs.donor_2_auth_asym_id 
_dssp_struct_bridge_pairs.donor_2_pdbx_PDB_ins_code 
_dssp_struct_bridge_pairs.donor_2_energy 
1   LYS 1   A 1   A ? ?   ?   ? ?   ? ? ?    ?   ?   ? ?   ? ? ?    CYS 175 A 175 A ? -2.2 ILE 3   A 3   A ? -0.7 
2   ILE 2   A 2   A ? GLY 124 A 124 A ? -0.3 SER 174 A 174 A ? -0.3 GLY 5   A 5   A ? -1.4 GLY 4   A 4   A ? -0.4 
3   ILE 3   A 3   A ? ASP 173 A 173 A ? -3.7 LYS 1   A 1   A ? -0.7 ASP 173 A 173 A ? -1.4 ALA 200 A 200 A ? -0.1 
4   GLY 4   A 4   A ? ILE 2   A 2   A ? -0.4 LEU 126 A 126 A ? -0.2 ILE 3   A 3   A ? -0.2 LYS 172 A 172 A ? -0.1 
5   GLY 5   A 5   A ? ILE 2   A 2   A ? -1.4 ASP 173 A 173 A ? -0.1 VAL 7   A 7   A ? -0.3 LEU 140 A 140 A ? -0.2 
6   TYR 6   A 6   A ? CYS 139 A 139 A ? -2.7 ILE 3   A 3   A ? -0.1 CYS 139 A 139 A ? -3.5 CYS 8   A 8   A ? -0.4 
7   VAL 7   A 7   A ? GLY 5   A 5   A ? -0.3 GLN 138 A 138 A ? -0.2 GLN 138 A 138 A ? -0.2 LEU 137 A 137 A ? -0.1 
8   CYS 8   A 8   A ? LEU 137 A 137 A ? -2.3 TYR 6   A 6   A ? -0.4 LEU 137 A 137 A ? -0.1 HIS 11  A 11  A ? -0.1 
9   SER 9   A 9   A ? PRO 10  A 10  A ? -0.1 HIS 11  A 11  A ? -0.1 SER 12  A 12  A ? -2.1 GLN 13  A 13  A ? -0.3 
10  PRO 10  A 10  A ? ?   ?   ? ?   ? ? ?    ?   ?   ? ?   ? ? ?    SER 9   A 9   A ? -0.1 HIS 55  A 55  A ? -0.1 
11  HIS 11  A 11  A ? GLN 13  A 13  A ? -0.1 SER 12  A 12  A ? -0.1 SER 9   A 9   A ? -0.1 HIS 55  A 55  A ? -0.1 
12  SER 12  A 12  A ? SER 9   A 9   A ? -2.1 GLN 13  A 13  A ? -0.3 HIS 11  A 11  A ? -0.1 TRP 15  A 15  A ? -0.1 
13  GLN 13  A 13  A ? SER 9   A 9   A ? -0.3 PRO 14  A 14  A ? -0.1 GLN 16  A 16  A ? -1.9 SER 12  A 12  A ? -0.3 
14  PRO 14  A 14  A ? ?   ?   ? ?   ? ? ?    ?   ?   ? ?   ? ? ?    GLN 103 A 103 A ? -1.1 GLY 53  A 53  A ? -0.3 
15  TRP 15  A 15  A ? VAL 102 A 102 A ? -0.2 PRO 104 A 104 A ? -0.1 LEU 31  A 31  A ? -2.5 VAL 17  A 17  A ? -0.2 
16  GLN 16  A 16  A ? GLN 13  A 13  A ? -1.9 SER 30  A 30  A ? -0.2 GLY 53  A 53  A ? -0.5 TYR 18  A 18  A ? -0.4 
17  VAL 17  A 17  A ? GLY 29  A 29  A ? -2.2 TRP 15  A 15  A ? -0.2 GLY 29  A 29  A ? -1.6 PHE 19  A 19  A ? -0.4 
18  TYR 18  A 18  A ? HIS 51  A 51  A ? -1.5 GLN 16  A 16  A ? -0.4 HIS 51  A 51  A ? -2.5 THR 20  A 20  A ? -0.4 
19  PHE 19  A 19  A ? CYS 27  A 27  A ? -4.1 VAL 17  A 17  A ? -0.4 TRP 26  A 26  A ? -2.9 CYS 27  A 27  A ? -0.7 
20  THR 20  A 20  A ? VAL 49  A 49  A ? -2.0 TYR 18  A 18  A ? -0.4 VAL 49  A 49  A ? -1.9 SER 22  A 22  A ? -0.4 
21  TYR 21  A 21  A ? TYR 24  A 24  A ? -2.6 PHE 19  A 19  A ? -0.4 TYR 24  A 24  A ? -2.1 LEU 48  A 48  A ? -0.1 
22  SER 22  A 22  A ? THR 20  A 20  A ? -0.4 ILE 47  A 47  A ? -0.3 ARG 25  A 25  A ? -0.1 TYR 21  A 21  A ? -0.1 
23  ASP 23  A 23  A ? TYR 24  A 24  A ? -0.2 VAL 49  A 49  A ? -0.0 ARG 25  A 25  A ? -0.5 SER 22  A 22  A ? -0.3 
24  TYR 24  A 24  A ? TYR 21  A 21  A ? -2.1 ?   ?   ? ?   ? ? ?    TYR 21  A 21  A ? -2.6 TRP 26  A 26  A ? -0.3 
25  ARG 25  A 25  A ? ASP 23  A 23  A ? -0.5 THR 20  A 20  A ? -0.2 THR 20  A 20  A ? -0.3 GLY 28  A 28  A ? -0.1 
26  TRP 26  A 26  A ? PHE 19  A 19  A ? -2.9 CYS 27  A 27  A ? -0.4 GLY 28  A 28  A ? -0.3 SER 179 A 179 A ? -0.2 
27  CYS 27  A 27  A ? PHE 19  A 19  A ? -0.7 ASP 178 A 178 A ? -0.1 PHE 19  A 19  A ? -4.1 TRP 26  A 26  A ? -0.4 
28  GLY 28  A 28  A ? SER 179 A 179 A ? -3.6 TRP 26  A 26  A ? -0.3 ALA 40  A 40  A ? -0.4 SER 30  A 30  A ? -0.3 
29  GLY 29  A 29  A ? VAL 17  A 17  A ? -1.6 CYS 27  A 27  A ? -0.2 VAL 17  A 17  A ? -2.2 LEU 31  A 31  A ? -0.4 
30  SER 30  A 30  A ? ILE 38  A 38  A ? -2.1 GLY 28  A 28  A ? -0.3 ILE 38  A 38  A ? -2.9 ILE 32  A 32  A ? -0.5 
31  LEU 31  A 31  A ? TRP 15  A 15  A ? -2.5 GLY 29  A 29  A ? -0.4 ILE 105 A 105 A ? -2.3 ILE 37  A 37  A ? -0.2 
32  ILE 32  A 32  A ? TRP 36  A 36  A ? -2.5 SER 30  A 30  A ? -0.5 GLU 34  A 34  A ? -0.2 ILE 37  A 37  A ? -0.2 
33  ASN 33  A 33  A ? TRP 36  A 36  A ? -1.3 GLN 103 A 103 A ? -0.1 ILE 32  A 32  A ? -0.3 ALA 96  A 96  A ? -0.1 
34  GLU 34  A 34  A ? ILE 32  A 32  A ? -0.2 TRP 35  A 35  A ? -0.2 ALA 96  A 96  A ? -3.2 GLN 94  A 94  A ? -0.1 
35  TRP 35  A 35  A ? PRO 95  A 95  A ? -0.2 TRP 36  A 36  A ? -0.1 LEU 92  A 92  A ? -2.9 ILE 37  A 37  A ? -0.4 
36  TRP 36  A 36  A ? LYS 91  A 91  A ? -0.2 ALA 96  A 96  A ? -0.1 ILE 32  A 32  A ? -2.5 ASN 33  A 33  A ? -1.3 
37  ILE 37  A 37  A ? VAL 90  A 90  A ? -2.3 TRP 35  A 35  A ? -0.4 VAL 90  A 90  A ? -3.2 SER 39  A 39  A ? -0.4 
38  ILE 38  A 38  A ? SER 30  A 30  A ? -2.9 TRP 36  A 36  A ? -0.4 SER 30  A 30  A ? -2.1 ALA 40  A 40  A ? -0.2 
39  SER 39  A 39  A ? MET 88  A 88  A ? -2.7 ILE 37  A 37  A ? -0.4 MET 88  A 88  A ? -2.6 ALA 41  A 41  A ? -0.3 
40  ALA 40  A 40  A ? GLY 28  A 28  A ? -0.4 ILE 87  A 87  A ? -0.2 CYS 43  A 43  A ? -1.7 ILE 87  A 87  A ? -0.3 
41  ALA 41  A 41  A ? SER 39  A 39  A ? -0.3 HIS 42  A 42  A ? -0.3 TYR 44  A 44  A ? -1.1 ALA 40  A 40  A ? -0.1 
42  HIS 42  A 42  A ? CYS 43  A 43  A ? -0.3 THR 83  A 83  A ? -0.1 ALA 41  A 41  A ? -0.3 SER 179 A 179 A ? -0.0 
43  CYS 43  A 43  A ? ALA 40  A 40  A ? -1.7 GLY 28  A 28  A ? -0.1 HIS 42  A 42  A ? -0.3 ALA 41  A 41  A ? -0.2 
44  TYR 44  A 44  A ? ALA 41  A 41  A ? -1.1 SER 39  A 39  A ? -0.0 SER 46  A 46  A ? -0.2 ALA 41  A 41  A ? -0.1 
45  PRO 45  A 45  A ? ?   ?   ? ?   ? ? ?    ?   ?   ? ?   ? ? ?    LEU 48  A 48  A ? -0.2 CYS 43  A 43  A ? -0.0 
46  SER 46  A 46  A ? TYR 44  A 44  A ? -0.2 ILE 47  A 47  A ? -0.2 LEU 48  A 48  A ? -0.5 ALA 72  A 72  A ? -0.1 
47  ILE 47  A 47  A ? VAL 49  A 49  A ? -0.0 GLN 68  A 68  A ? -0.0 VAL 49  A 49  A ? -0.4 SER 22  A 22  A ? -0.3 
48  LEU 48  A 48  A ? SER 46  A 46  A ? -0.5 VAL 69  A 69  A ? -0.2 VAL 69  A 69  A ? -2.2 ALA 50  A 50  A ? -0.5 
49  VAL 49  A 49  A ? THR 20  A 20  A ? -1.9 ILE 47  A 47  A ? -0.4 THR 20  A 20  A ? -2.0 HIS 51  A 51  A ? -0.5 
50  ALA 50  A 50  A ? ILE 67  A 67  A ? -3.3 LEU 48  A 48  A ? -0.5 ILE 67  A 67  A ? -2.8 LEU 52  A 52  A ? -0.6 
51  HIS 51  A 51  A ? TYR 18  A 18  A ? -2.5 VAL 49  A 49  A ? -0.5 TYR 18  A 18  A ? -1.5 GLY 53  A 53  A ? -0.3 
52  LEU 52  A 52  A ? GLN 65  A 65  A ? -2.7 ALA 50  A 50  A ? -0.6 GLN 65  A 65  A ? -2.0 VAL 102 A 102 A ? -0.1 
53  GLY 53  A 53  A ? GLN 16  A 16  A ? -0.5 TYR 101 A 101 A ? -0.4 HIS 55  A 55  A ? -0.3 THR 63  A 63  A ? -0.2 
54  GLU 54  A 54  A ? GLN 16  A 16  A ? -0.4 HIS 51  A 51  A ? -0.2 GLY 53  A 53  A ? -0.2 THR 57  A 57  A ? -0.1 
55  HIS 55  A 55  A ? GLY 53  A 53  A ? -0.3 ASP 56  A 56  A ? -0.3 LEU 137 A 137 A ? -2.5 THR 57  A 57  A ? -0.5 
56  ASP 56  A 56  A ? ALA 136 A 136 A ? -0.2 ALA 59  A 59  A ? -0.2 ALA 59  A 59  A ? -1.4 HIS 55  A 55  A ? -0.3 
57  THR 57  A 57  A ? ALA 135 A 135 A ? -3.0 HIS 55  A 55  A ? -0.5 ALA 136 A 136 A ? -0.1 ASP 56  A 56  A ? -0.1 
58  THR 58  A 58  A ? ALA 135 A 135 A ? -0.3 ASP 60  A 60  A ? -0.0 ASP 60  A 60  A ? -0.4 THR 57  A 57  A ? -0.3 
59  ALA 59  A 59  A ? ASP 56  A 56  A ? -1.4 ALA 135 A 135 A ? -0.2 GLU 61  A 61  A ? -1.0 ASP 56  A 56  A ? -0.2 
60  ASP 60  A 60  A ? THR 58  A 58  A ? -0.4 GLU 61  A 61  A ? -0.1 THR 57  A 57  A ? -0.1 GLU 54  A 54  A ? -0.0 
61  GLU 61  A 61  A ? ALA 59  A 59  A ? -1.0 ASP 56  A 56  A ? -0.2 ASP 60  A 60  A ? -0.1 THR 57  A 57  A ? -0.0 
62  GLY 62  A 62  A ? THR 63  A 63  A ? -0.1 ALA 59  A 59  A ? -0.1 ASP 60  A 60  A ? -0.1 GLU 54  A 54  A ? -0.1 
63  THR 63  A 63  A ? GLY 53  A 53  A ? -0.2 TYR 101 A 101 A ? -0.1 GLN 65  A 65  A ? -0.1 GLY 62  A 62  A ? -0.1 
64  GLU 64  A 64  A ? HIS 51  A 51  A ? -0.0 GLY 53  A 53  A ? -0.0 HIS 66  A 66  A ? -0.4 GLY 53  A 53  A ? -0.2 
65  GLN 65  A 65  A ? LEU 52  A 52  A ? -2.0 THR 63  A 63  A ? -0.1 LEU 52  A 52  A ? -2.7 ILE 67  A 67  A ? -0.6 
66  HIS 66  A 66  A ? GLU 64  A 64  A ? -0.4 HIS 51  A 51  A ? -0.2 GLN 68  A 68  A ? -0.5 HIS 51  A 51  A ? -0.2 
67  ILE 67  A 67  A ? ALA 50  A 50  A ? -2.8 GLN 65  A 65  A ? -0.6 ALA 50  A 50  A ? -3.3 VAL 69  A 69  A ? -0.1 
68  GLN 68  A 68  A ? HIS 66  A 66  A ? -0.5 VAL 49  A 49  A ? -0.2 ALA 93  A 93  A ? -3.3 ALA 70  A 70  A ? -0.5 
69  VAL 69  A 69  A ? LEU 48  A 48  A ? -2.2 LEU 92  A 92  A ? -0.2 LEU 92  A 92  A ? -0.2 LEU 48  A 48  A ? -0.2 
70  ALA 70  A 70  A ? LYS 91  A 91  A ? -2.4 GLN 68  A 68  A ? -0.5 ALA 72  A 72  A ? -0.3 LEU 92  A 92  A ? -0.2 
71  LYS 71  A 71  A ? LYS 91  A 91  A ? -1.6 ILE 73  A 73  A ? -0.0 LYS 91  A 91  A ? -3.5 ILE 73  A 73  A ? -0.4 
72  ALA 72  A 72  A ? ALA 70  A 70  A ? -0.3 VAL 90  A 90  A ? -0.2 ARG 74  A 74  A ? -0.6 VAL 90  A 90  A ? -0.2 
73  ILE 73  A 73  A ? LEU 89  A 89  A ? -3.6 LYS 71  A 71  A ? -0.4 LEU 89  A 89  A ? -2.6 PHE 75  A 75  A ? -0.2 
74  ARG 74  A 74  A ? ALA 72  A 72  A ? -0.6 MET 88  A 88  A ? -0.2 MET 88  A 88  A ? -0.2 ASP 86  A 86  A ? -0.1 
75  PHE 75  A 75  A ? ILE 87  A 87  A ? -2.3 ASN 85  A 85  A ? -0.3 TYR 78  A 78  A ? -1.9 ARG 74  A 74  A ? -0.1 
76  PRO 76  A 76  A ? ?   ?   ? ?   ? ? ?    ?   ?   ? ?   ? ? ?    PHE 75  A 75  A ? -0.1 ARG 74  A 74  A ? -0.1 
77  LYS 77  A 77  A ? ASN 79  A 79  A ? -0.1 ASN 85  A 85  A ? -0.1 ASN 79  A 79  A ? -0.2 PHE 75  A 75  A ? -0.1 
78  TYR 78  A 78  A ? PHE 75  A 75  A ? -1.9 ILE 87  A 87  A ? -0.1 GLU 80  A 80  A ? -0.6 ASN 85  A 85  A ? -0.2 
79  ASN 79  A 79  A ? ASP 84  A 84  A ? -2.6 LYS 77  A 77  A ? -0.2 THR 83  A 83  A ? -2.2 ASP 84  A 84  A ? -0.5 
80  GLU 80  A 80  A ? TYR 78  A 78  A ? -0.6 ARG 81  A 81  A ? -0.2 ASN 79  A 79  A ? -0.1 TYR 78  A 78  A ? -0.0 
81  ARG 81  A 81  A ? THR 82  A 82  A ? -0.1 ASP 84  A 84  A ? -0.0 GLU 80  A 80  A ? -0.2 ASN 79  A 79  A ? -0.0 
82  THR 82  A 82  A ? ASP 84  A 84  A ? -0.1 ASN 79  A 79  A ? -0.0 GLU 80  A 80  A ? -0.2 ARG 81  A 81  A ? -0.1 
83  THR 83  A 83  A ? ASN 79  A 79  A ? -2.2 ASP 84  A 84  A ? -0.2 ASP 86  A 86  A ? -0.7 GLU 80  A 80  A ? -0.2 
84  ASP 84  A 84  A ? ASN 79  A 79  A ? -0.5 ASN 85  A 85  A ? -0.2 ASN 79  A 79  A ? -2.6 THR 83  A 83  A ? -0.2 
85  ASN 85  A 85  A ? TYR 78  A 78  A ? -0.2 ASP 86  A 86  A ? -0.2 ILE 87  A 87  A ? -2.0 PHE 75  A 75  A ? -0.3 
86  ASP 86  A 86  A ? THR 83  A 83  A ? -0.7 ASN 161 A 161 A ? -0.1 MET 88  A 88  A ? -0.3 THR 209 A 209 A ? -0.2 
87  ILE 87  A 87  A ? ASN 85  A 85  A ? -2.0 ALA 40  A 40  A ? -0.3 PHE 75  A 75  A ? -2.3 LEU 89  A 89  A ? -0.3 
88  MET 88  A 88  A ? SER 39  A 39  A ? -2.6 ASP 86  A 86  A ? -0.3 SER 39  A 39  A ? -2.7 VAL 90  A 90  A ? -0.5 
89  LEU 89  A 89  A ? ILE 73  A 73  A ? -2.6 ILE 87  A 87  A ? -0.3 ILE 73  A 73  A ? -3.6 LYS 91  A 91  A ? -0.5 
90  VAL 90  A 90  A ? ILE 37  A 37  A ? -3.2 MET 88  A 88  A ? -0.5 ILE 37  A 37  A ? -2.3 LEU 92  A 92  A ? -0.5 
91  LYS 91  A 91  A ? LYS 71  A 71  A ? -3.5 LEU 89  A 89  A ? -0.5 ALA 70  A 70  A ? -2.4 LYS 71  A 71  A ? -1.6 
92  LEU 92  A 92  A ? TRP 35  A 35  A ? -2.9 VAL 90  A 90  A ? -0.5 VAL 69  A 69  A ? -0.2 GLN 68  A 68  A ? -0.1 
93  ALA 93  A 93  A ? GLN 68  A 68  A ? -3.3 LYS 91  A 91  A ? -0.2 VAL 69  A 69  A ? -0.1 LEU 92  A 92  A ? -0.1 
94  GLN 94  A 94  A ? GLN 68  A 68  A ? -0.4 GLU 34  A 34  A ? -0.1 ALA 93  A 93  A ? -0.1 ALA 70  A 70  A ? -0.1 
95  PRO 95  A 95  A ? ?   ?   ? ?   ? ? ?    ?   ?   ? ?   ? ? ?    TRP 35  A 35  A ? -0.2 ARG 97  A 97  A ? -0.2 
96  ALA 96  A 96  A ? GLU 34  A 34  A ? -3.2 ASN 33  A 33  A ? -0.1 PHE 98  A 98  A ? -0.7 TRP 36  A 36  A ? -0.1 
97  ARG 97  A 97  A ? PRO 95  A 95  A ? -0.2 GLN 103 A 103 A ? -0.0 ASN 99  A 99  A ? -0.3 VAL 102 A 102 A ? -0.1 
98  PHE 98  A 98  A ? ALA 96  A 96  A ? -0.7 TYR 101 A 101 A ? -0.1 ALA 100 A 100 A ? -0.2 GLN 103 A 103 A ? -0.2 
99  ASN 99  A 99  A ? VAL 102 A 102 A ? -1.8 ARG 97  A 97  A ? -0.3 VAL 102 A 102 A ? -0.3 GLY 53  A 53  A ? -0.1 
100 ALA 100 A 100 A ? PHE 98  A 98  A ? -0.2 TYR 101 A 101 A ? -0.2 GLN 103 A 103 A ? -0.1 PHE 98  A 98  A ? -0.1 
101 TYR 101 A 101 A ? VAL 102 A 102 A ? -0.2 THR 63  A 63  A ? -0.1 GLN 103 A 103 A ? -0.5 GLY 53  A 53  A ? -0.4 
102 VAL 102 A 102 A ? ASN 99  A 99  A ? -0.3 LEU 52  A 52  A ? -0.1 ASN 99  A 99  A ? -1.8 TYR 101 A 101 A ? -0.2 
103 GLN 103 A 103 A ? PRO 14  A 14  A ? -1.1 TYR 101 A 101 A ? -0.5 LEU 31  A 31  A ? -0.2 ILE 105 A 105 A ? -0.1 
104 PRO 104 A 104 A ? ?   ?   ? ?   ? ? ?    ?   ?   ? ?   ? ? ?    ILE 32  A 32  A ? -0.3 TRP 15  A 15  A ? -0.1 
105 ILE 105 A 105 A ? LEU 31  A 31  A ? -2.3 TRP 15  A 15  A ? -0.1 LYS 188 A 188 A ? -0.1 VAL 107 A 107 A ? -0.1 
106 PRO 106 A 106 A ? ?   ?   ? ?   ? ? ?    ?   ?   ? ?   ? ? ?    LEU 189 A 189 A ? -3.2 ASP 108 A 108 A ? -0.4 
107 VAL 107 A 107 A ? LYS 188 A 188 A ? -0.2 ILE 32  A 32  A ? -0.1 SER 109 A 109 A ? -0.4 THR 190 A 190 A ? -0.1 
108 ASP 108 A 108 A ? LEU 189 A 189 A ? -2.5 PRO 106 A 106 A ? -0.4 LEU 215 A 215 A ? -0.1 VAL 107 A 107 A ? -0.1 
109 SER 109 A 109 A ? VAL 107 A 107 A ? -0.4 CYS 111 A 111 A ? -0.1 CYS 111 A 111 A ? -0.4 ASP 108 A 108 A ? -0.1 
110 SER 110 A 110 A ? CYS 111 A 111 A ? -0.0 VAL 113 A 113 A ? -0.0 CYS 212 A 212 A ? -0.2 VAL 113 A 113 A ? -0.1 
111 CYS 111 A 111 A ? SER 109 A 109 A ? -0.4 PRO 112 A 112 A ? -0.1 SER 109 A 109 A ? -0.1 SER 110 A 110 A ? -0.0 
112 PRO 112 A 112 A ? ?   ?   ? ?   ? ? ?    ?   ?   ? ?   ? ? ?    CYS 111 A 111 A ? -0.1 THR 210 A 210 A ? -0.0 
113 VAL 113 A 113 A ? SER 110 A 110 A ? -0.1 SER 146 A 146 A ? -0.0 THR 116 A 116 A ? -2.0 ILE 144 A 144 A ? -0.3 
114 PRO 114 A 114 A ? ?   ?   ? ?   ? ? ?    ?   ?   ? ?   ? ? ?    LEU 145 A 145 A ? -0.2 VAL 117 A 117 A ? -0.1 
115 GLY 115 A 115 A ? ILE 144 A 144 A ? -2.9 THR 116 A 116 A ? -0.3 VAL 117 A 117 A ? -0.3 LEU 145 A 145 A ? -0.1 
116 THR 116 A 116 A ? VAL 113 A 113 A ? -2.0 PRO 143 A 143 A ? -0.1 ILE 144 A 144 A ? -2.1 CYS 118 A 118 A ? -0.6 
117 VAL 117 A 117 A ? GLY 115 A 115 A ? -0.3 PRO 143 A 143 A ? -0.2 ASN 186 A 186 A ? -0.4 ARG 119 A 119 A ? -0.3 
118 CYS 118 A 118 A ? VAL 142 A 142 A ? -2.9 THR 116 A 116 A ? -0.6 VAL 142 A 142 A ? -2.9 VAL 120 A 120 A ? -0.4 
119 ARG 119 A 119 A ? VAL 184 A 184 A ? -3.2 VAL 117 A 117 A ? -0.3 VAL 184 A 184 A ? -3.5 SER 121 A 121 A ? -0.4 
120 VAL 120 A 120 A ? LEU 140 A 140 A ? -2.7 CYS 118 A 118 A ? -0.4 LEU 140 A 140 A ? -2.0 GLY 122 A 122 A ? -0.3 
121 SER 121 A 121 A ? PRO 182 A 182 A ? -1.3 ARG 119 A 119 A ? -0.4 TRP 123 A 123 A ? -0.3 CYS 139 A 139 A ? -0.2 
122 GLY 122 A 122 A ? GLN 138 A 138 A ? -2.0 VAL 120 A 120 A ? -0.3 GLN 138 A 138 A ? -2.4 ILE 2   A 2   A ? -0.2 
123 TRP 123 A 123 A ? GLY 177 A 177 A ? -0.4 SER 121 A 121 A ? -0.3 LEU 126 A 126 A ? -0.1 ASP 178 A 178 A ? -0.1 
124 GLY 124 A 124 A ? ASN 125 A 125 A ? -0.2 TYR 133 A 133 A ? -0.1 ILE 2   A 2   A ? -0.3 GLY 177 A 177 A ? -0.3 
125 ASN 125 A 125 A ? GLN 176 A 176 A ? -3.7 LYS 1   A 1   A ? -0.3 TYR 133 A 133 A ? -0.2 GLY 124 A 124 A ? -0.2 
126 LEU 126 A 126 A ? GLN 132 A 132 A ? -2.1 LYS 1   A 1   A ? -0.2 THR 128 A 128 A ? -0.3 GLY 4   A 4   A ? -0.2 
127 LEU 127 A 127 A ? GLY 130 A 130 A ? -0.2 GLN 132 A 132 A ? -0.2 GLN 132 A 132 A ? -0.1 GLY 130 A 130 A ? -0.1 
128 THR 128 A 128 A ? LEU 126 A 126 A ? -0.3 SER 129 A 129 A ? -0.2 GLY 130 A 130 A ? -0.3 CYS 199 A 199 A ? -0.3 
129 SER 129 A 129 A ? LEU 126 A 126 A ? -0.1 VAL 131 A 131 A ? -0.0 THR 128 A 128 A ? -0.2 VAL 131 A 131 A ? -0.1 
130 GLY 130 A 130 A ? THR 128 A 128 A ? -0.3 LEU 127 A 127 A ? -0.1 GLN 132 A 132 A ? -0.4 LEU 127 A 127 A ? -0.2 
131 VAL 131 A 131 A ? SER 129 A 129 A ? -0.1 LEU 126 A 126 A ? -0.1 TYR 133 A 133 A ? -0.3 THR 128 A 128 A ? -0.1 
132 GLN 132 A 132 A ? GLY 130 A 130 A ? -0.4 LEU 127 A 127 A ? -0.1 LEU 126 A 126 A ? -2.1 LEU 127 A 127 A ? -0.2 
133 TYR 133 A 133 A ? VAL 131 A 131 A ? -0.3 ASN 125 A 125 A ? -0.2 ASN 125 A 125 A ? -0.2 GLY 124 A 124 A ? -0.1 
134 PRO 134 A 134 A ? ?   ?   ? ?   ? ? ?    ?   ?   ? ?   ? ? ?    THR 57  A 57  A ? -0.2 GLN 138 A 138 A ? -0.1 
135 ALA 135 A 135 A ? TYR 133 A 133 A ? -0.1 ASP 56  A 56  A ? -0.1 THR 57  A 57  A ? -3.0 LEU 137 A 137 A ? -0.3 
136 ALA 136 A 136 A ? ASP 56  A 56  A ? -0.2 THR 57  A 57  A ? -0.1 ASP 56  A 56  A ? -0.2 HIS 55  A 55  A ? -0.0 
137 LEU 137 A 137 A ? HIS 55  A 55  A ? -2.5 ALA 135 A 135 A ? -0.3 CYS 8   A 8   A ? -2.3 CYS 139 A 139 A ? -0.3 
138 GLN 138 A 138 A ? GLY 122 A 122 A ? -2.4 VAL 7   A 7   A ? -0.2 GLY 122 A 122 A ? -2.0 LEU 140 A 140 A ? -0.3 
139 CYS 139 A 139 A ? TYR 6   A 6   A ? -3.5 LEU 137 A 137 A ? -0.3 TYR 6   A 6   A ? -2.7 ASN 141 A 141 A ? -0.3 
140 LEU 140 A 140 A ? VAL 120 A 120 A ? -2.0 GLN 138 A 138 A ? -0.3 VAL 120 A 120 A ? -2.7 VAL 142 A 142 A ? -0.5 
141 ASN 141 A 141 A ? CYS 139 A 139 A ? -0.3 ARG 119 A 119 A ? -0.2 ARG 119 A 119 A ? -0.2 VAL 117 A 117 A ? -0.1 
142 VAL 142 A 142 A ? CYS 118 A 118 A ? -2.9 LEU 140 A 140 A ? -0.5 CYS 118 A 118 A ? -2.9 ILE 144 A 144 A ? -0.2 
143 PRO 143 A 143 A ? ?   ?   ? ?   ? ? ?    ?   ?   ? ?   ? ? ?    GLY 166 A 166 A ? -2.3 LEU 145 A 145 A ? -0.4 
144 ILE 144 A 144 A ? THR 116 A 116 A ? -2.1 VAL 113 A 113 A ? -0.3 GLY 115 A 115 A ? -2.9 ALA 165 A 165 A ? -0.2 
145 LEU 145 A 145 A ? CYS 164 A 164 A ? -2.5 PRO 143 A 143 A ? -0.4 CYS 164 A 164 A ? -0.3 THR 116 A 116 A ? -0.1 
146 SER 146 A 146 A ? ILE 144 A 144 A ? -0.2 ASP 147 A 147 A ? -0.1 CYS 150 A 150 A ? -2.5 ARG 151 A 151 A ? -0.2 
147 ASP 147 A 147 A ? SER 148 A 148 A ? -0.2 ALA 149 A 149 A ? -0.2 ARG 151 A 151 A ? -2.6 ALA 152 A 152 A ? -0.2 
148 SER 148 A 148 A ? ALA 149 A 149 A ? -0.2 CYS 150 A 150 A ? -0.2 ALA 152 A 152 A ? -2.2 ASP 147 A 147 A ? -0.2 
149 ALA 149 A 149 A ? ARG 151 A 151 A ? -0.2 CYS 150 A 150 A ? -0.2 SER 153 A 153 A ? -1.6 SER 148 A 148 A ? -0.2 
150 CYS 150 A 150 A ? SER 146 A 146 A ? -2.5 ARG 151 A 151 A ? -0.2 TYR 154 A 154 A ? -1.2 SER 153 A 153 A ? -0.3 
151 ARG 151 A 151 A ? ASP 147 A 147 A ? -2.6 ALA 152 A 152 A ? -0.2 CYS 150 A 150 A ? -0.2 ARG 157 A 157 A ? -0.2 
152 ALA 152 A 152 A ? SER 148 A 148 A ? -2.2 ASP 147 A 147 A ? -0.2 ARG 151 A 151 A ? -0.2 CYS 150 A 150 A ? -0.2 
153 SER 153 A 153 A ? ALA 149 A 149 A ? -1.6 CYS 150 A 150 A ? -0.3 ARG 151 A 151 A ? -0.2 ALA 152 A 152 A ? -0.2 
154 TYR 154 A 154 A ? CYS 150 A 150 A ? -1.2 ALA 149 A 149 A ? -0.1 ARG 157 A 157 A ? -2.1 ILE 158 A 158 A ? -0.9 
155 PRO 155 A 155 A ? ?   ?   ? ?   ? ? ?    ?   ?   ? ?   ? ? ?    ALA 152 A 152 A ? -0.1 ARG 151 A 151 A ? -0.1 
156 GLY 156 A 156 A ? ILE 158 A 158 A ? -0.1 ARG 157 A 157 A ? -0.1 ALA 152 A 152 A ? -0.1 ARG 151 A 151 A ? -0.1 
157 ARG 157 A 157 A ? TYR 154 A 154 A ? -2.1 ARG 151 A 151 A ? -0.2 THR 159 A 159 A ? -0.5 GLY 156 A 156 A ? -0.1 
158 ILE 158 A 158 A ? TYR 154 A 154 A ? -0.9 ARG 151 A 151 A ? -0.1 THR 160 A 160 A ? -0.2 GLY 156 A 156 A ? -0.1 
159 THR 159 A 159 A ? ARG 157 A 157 A ? -0.5 PHE 163 A 163 A ? -0.0 MET 162 A 162 A ? -1.5 ARG 157 A 157 A ? -0.1 
160 THR 160 A 160 A ? ASN 161 A 161 A ? -0.3 ILE 158 A 158 A ? -0.2 ASN 213 A 213 A ? -0.1 ILE 158 A 158 A ? -0.0 
161 ASN 161 A 161 A ? THR 209 A 209 A ? -0.1 ASN 213 A 213 A ? -0.0 THR 210 A 210 A ? -2.1 PHE 163 A 163 A ? -0.3 
162 MET 162 A 162 A ? THR 159 A 159 A ? -1.5 THR 209 A 209 A ? -0.2 CYS 164 A 164 A ? -0.3 THR 209 A 209 A ? -0.2 
163 PHE 163 A 163 A ? TYR 208 A 208 A ? -2.0 ASN 161 A 161 A ? -0.3 TYR 208 A 208 A ? -3.0 ALA 165 A 165 A ? -0.3 
164 CYS 164 A 164 A ? LEU 145 A 145 A ? -0.3 MET 162 A 162 A ? -0.3 LEU 145 A 145 A ? -2.5 GLY 166 A 166 A ? -0.4 
165 ALA 165 A 165 A ? GLY 206 A 206 A ? -1.8 PHE 163 A 163 A ? -0.3 GLY 206 A 206 A ? -1.4 TYR 167 A 167 A ? -0.3 
166 GLY 166 A 166 A ? PRO 143 A 143 A ? -2.3 CYS 164 A 164 A ? -0.4 LEU 168 A 168 A ? -0.5 ASP 173 A 173 A ? -0.1 
167 TYR 167 A 167 A ? LYS 172 A 172 A ? -0.7 ALA 165 A 165 A ? -0.3 GLY 170 A 170 A ? -1.8 LYS 172 A 172 A ? -0.3 
168 LEU 168 A 168 A ? GLY 166 A 166 A ? -0.5 GLU 169 A 169 A ? -0.3 ASN 203 A 203 A ? -2.6 TYR 204 A 204 A ? -0.2 
169 GLU 169 A 169 A ? GLY 170 A 170 A ? -0.2 LYS 202 A 202 A ? -0.2 LEU 168 A 168 A ? -0.3 LYS 202 A 202 A ? -0.2 
170 GLY 170 A 170 A ? TYR 167 A 167 A ? -1.8 GLN 201 A 201 A ? -0.3 GLU 169 A 169 A ? -0.2 GLN 201 A 201 A ? -0.2 
171 GLY 171 A 171 A ? ALA 200 A 200 A ? -2.7 GLU 169 A 169 A ? -0.1 ASP 173 A 173 A ? -0.3 GLN 201 A 201 A ? -0.1 
172 LYS 172 A 172 A ? TYR 167 A 167 A ? -0.3 GLN 201 A 201 A ? -0.1 TYR 167 A 167 A ? -0.7 SER 174 A 174 A ? -0.3 
173 ASP 173 A 173 A ? ILE 3   A 3   A ? -1.4 GLY 171 A 171 A ? -0.3 ILE 3   A 3   A ? -3.7 CYS 175 A 175 A ? -0.3 
174 SER 174 A 174 A ? ILE 2   A 2   A ? -0.3 LYS 172 A 172 A ? -0.3 ILE 2   A 2   A ? -0.3 ALA 200 A 200 A ? -0.2 
175 CYS 175 A 175 A ? LYS 1   A 1   A ? -2.2 ASP 173 A 173 A ? -0.3 ASP 178 A 178 A ? -2.0 SER 179 A 179 A ? -0.1 
176 GLN 176 A 176 A ? GLY 177 A 177 A ? -0.3 SER 174 A 174 A ? -0.2 ASN 125 A 125 A ? -3.7 CYS 175 A 175 A ? -0.2 
177 GLY 177 A 177 A ? GLY 124 A 124 A ? -0.3 TRP 26  A 26  A ? -0.2 TRP 123 A 123 A ? -0.4 GLN 176 A 176 A ? -0.3 
178 ASP 178 A 178 A ? CYS 175 A 175 A ? -2.0 LYS 1   A 1   A ? -0.1 GLY 181 A 181 A ? -2.8 VAL 193 A 193 A ? -0.3 
179 SER 179 A 179 A ? GLY 180 A 180 A ? -0.3 TRP 26  A 26  A ? -0.2 GLY 28  A 28  A ? -3.6 SER 194 A 194 A ? -0.2 
180 GLY 180 A 180 A ? VAL 193 A 193 A ? -2.7 GLY 181 A 181 A ? -0.3 SER 179 A 179 A ? -0.3 SER 194 A 194 A ? -0.1 
181 GLY 181 A 181 A ? ASP 178 A 178 A ? -2.8 GLY 28  A 28  A ? -0.1 VAL 193 A 193 A ? -2.4 GLY 180 A 180 A ? -0.3 
182 PRO 182 A 182 A ? ?   ?   ? ?   ? ? ?    ?   ?   ? ?   ? ? ?    SER 121 A 121 A ? -1.3 VAL 184 A 184 A ? -0.5 
183 MET 183 A 183 A ? GLY 191 A 191 A ? -2.2 GLY 181 A 181 A ? -0.2 THR 190 A 190 A ? -2.8 GLY 191 A 191 A ? -1.8 
184 VAL 184 A 184 A ? ARG 119 A 119 A ? -3.5 PRO 182 A 182 A ? -0.5 ARG 119 A 119 A ? -3.2 ASN 186 A 186 A ? -0.4 
185 CYS 185 A 185 A ? LYS 188 A 188 A ? -2.5 MET 183 A 183 A ? -0.5 LYS 188 A 188 A ? -1.9 CYS 118 A 118 A ? -0.1 
186 ASN 186 A 186 A ? VAL 184 A 184 A ? -0.4 VAL 117 A 117 A ? -0.4 CYS 185 A 185 A ? -0.2 LEU 189 A 189 A ? -0.1 
187 GLY 187 A 187 A ? LYS 188 A 188 A ? -0.2 VAL 184 A 184 A ? -0.1 LEU 189 A 189 A ? -0.4 ASN 186 A 186 A ? -0.3 
188 LYS 188 A 188 A ? CYS 185 A 185 A ? -1.9 ILE 105 A 105 A ? -0.1 CYS 185 A 185 A ? -2.5 THR 190 A 190 A ? -0.7 
189 LEU 189 A 189 A ? PRO 106 A 106 A ? -3.2 GLY 187 A 187 A ? -0.4 ASP 108 A 108 A ? -2.5 VAL 184 A 184 A ? -0.2 
190 THR 190 A 190 A ? MET 183 A 183 A ? -2.8 LYS 188 A 188 A ? -0.7 VAL 211 A 211 A ? -1.6 CYS 212 A 212 A ? -0.4 
191 GLY 191 A 191 A ? MET 183 A 183 A ? -1.8 THR 210 A 210 A ? -0.2 MET 183 A 183 A ? -2.2 VAL 193 A 193 A ? -0.4 
192 VAL 192 A 192 A ? THR 209 A 209 A ? -1.4 THR 190 A 190 A ? -0.3 THR 209 A 209 A ? -2.6 SER 194 A 194 A ? -0.2 
193 VAL 193 A 193 A ? GLY 181 A 181 A ? -2.4 GLY 191 A 191 A ? -0.4 GLY 180 A 180 A ? -2.7 TYR 208 A 208 A ? -0.2 
194 SER 194 A 194 A ? VAL 207 A 207 A ? -2.2 TRP 195 A 195 A ? -0.4 GLY 196 A 196 A ? -0.3 TYR 208 A 208 A ? -0.2 
195 TRP 195 A 195 A ? VAL 207 A 207 A ? -1.5 SER 179 A 179 A ? -0.0 VAL 207 A 207 A ? -3.0 SER 194 A 194 A ? -0.4 
196 GLY 196 A 196 A ? SER 194 A 194 A ? -0.3 GLY 206 A 206 A ? -0.2 GLY 198 A 198 A ? -0.8 GLY 206 A 206 A ? -0.1 
197 ILE 197 A 197 A ? PRO 205 A 205 A ? -0.4 TRP 195 A 195 A ? -0.3 GLN 201 A 201 A ? -0.3 TRP 195 A 195 A ? -0.0 
198 GLY 198 A 198 A ? GLY 196 A 196 A ? -0.8 ALA 200 A 200 A ? -0.1 ALA 200 A 200 A ? -0.4 GLN 201 A 201 A ? -0.1 
199 CYS 199 A 199 A ? THR 128 A 128 A ? -0.3 ALA 200 A 200 A ? -0.2 GLY 171 A 171 A ? -0.1 LYS 202 A 202 A ? -0.1 
200 ALA 200 A 200 A ? GLY 198 A 198 A ? -0.4 SER 174 A 174 A ? -0.2 GLY 171 A 171 A ? -2.7 LYS 202 A 202 A ? -0.3 
201 GLN 201 A 201 A ? TYR 204 A 204 A ? -0.6 ILE 197 A 197 A ? -0.3 TYR 204 A 204 A ? -2.0 GLY 170 A 170 A ? -0.3 
202 LYS 202 A 202 A ? ALA 200 A 200 A ? -0.3 ASN 203 A 203 A ? -0.3 GLU 169 A 169 A ? -0.2 LEU 168 A 168 A ? -0.1 
203 ASN 203 A 203 A ? LEU 168 A 168 A ? -2.6 TYR 167 A 167 A ? -0.2 LYS 202 A 202 A ? -0.3 LEU 168 A 168 A ? -0.1 
204 TYR 204 A 204 A ? GLN 201 A 201 A ? -2.0 TYR 167 A 167 A ? -0.3 GLN 201 A 201 A ? -0.6 ALA 200 A 200 A ? -0.2 
205 PRO 205 A 205 A ? ?   ?   ? ?   ? ? ?    ?   ?   ? ?   ? ? ?    ILE 197 A 197 A ? -0.4 GLY 166 A 166 A ? -0.2 
206 GLY 206 A 206 A ? ALA 165 A 165 A ? -1.4 GLY 196 A 196 A ? -0.1 ALA 165 A 165 A ? -1.8 TYR 208 A 208 A ? -0.4 
207 VAL 207 A 207 A ? TRP 195 A 195 A ? -3.0 CYS 164 A 164 A ? -0.2 SER 194 A 194 A ? -2.2 TRP 195 A 195 A ? -1.5 
208 TYR 208 A 208 A ? PHE 163 A 163 A ? -3.0 GLY 206 A 206 A ? -0.4 PHE 163 A 163 A ? -2.0 THR 210 A 210 A ? -0.4 
209 THR 209 A 209 A ? VAL 192 A 192 A ? -2.6 VAL 207 A 207 A ? -0.3 VAL 192 A 192 A ? -1.4 VAL 211 A 211 A ? -0.8 
210 THR 210 A 210 A ? ASN 161 A 161 A ? -2.1 TYR 208 A 208 A ? -0.4 ASN 213 A 213 A ? -0.9 TYR 214 A 214 A ? -0.2 
211 VAL 211 A 211 A ? THR 190 A 190 A ? -1.6 THR 209 A 209 A ? -0.8 TYR 214 A 214 A ? -2.4 LEU 215 A 215 A ? -0.2 
212 CYS 212 A 212 A ? THR 190 A 190 A ? -0.4 ASN 213 A 213 A ? -0.3 LEU 215 A 215 A ? -1.0 VAL 211 A 211 A ? -0.3 
213 ASN 213 A 213 A ? THR 210 A 210 A ? -0.9 TYR 214 A 214 A ? -0.2 CYS 212 A 212 A ? -0.3 VAL 211 A 211 A ? -0.2 
214 TYR 214 A 214 A ? VAL 211 A 211 A ? -2.4 THR 210 A 210 A ? -0.2 ILE 218 A 218 A ? -3.0 ASN 213 A 213 A ? -0.2 
215 LEU 215 A 215 A ? CYS 212 A 212 A ? -1.0 PRO 216 A 216 A ? -0.2 GLU 219 A 219 A ? -2.8 GLU 220 A 220 A ? -0.3 
216 PRO 216 A 216 A ? ?   ?   ? ?   ? ? ?    ?   ?   ? ?   ? ? ?    GLU 220 A 220 A ? -2.1 LEU 215 A 215 A ? -0.2 
217 TRP 217 A 217 A ? GLU 219 A 219 A ? -0.2 ILE 218 A 218 A ? -0.2 VAL 221 A 221 A ? -2.6 THR 222 A 222 A ? -0.2 
218 ILE 218 A 218 A ? TYR 214 A 214 A ? -3.0 GLU 219 A 219 A ? -0.2 THR 222 A 222 A ? -2.4 ALA 223 A 223 A ? -0.2 
219 GLU 219 A 219 A ? LEU 215 A 215 A ? -2.8 TYR 214 A 214 A ? -0.2 ALA 223 A 223 A ? -1.6 ILE 218 A 218 A ? -0.2 
220 GLU 220 A 220 A ? PRO 216 A 216 A ? -2.1 LEU 215 A 215 A ? -0.3 ASN 224 A 224 A ? -1.6 ILE 218 A 218 A ? -0.2 
221 VAL 221 A 221 A ? TRP 217 A 217 A ? -2.6 THR 222 A 222 A ? -0.2 ASN 225 A 225 A ? -0.8 GLU 219 A 219 A ? -0.2 
222 THR 222 A 222 A ? ILE 218 A 218 A ? -2.4 TRP 217 A 217 A ? -0.2 VAL 221 A 221 A ? -0.2 GLU 220 A 220 A ? -0.2 
223 ALA 223 A 223 A ? GLU 219 A 219 A ? -1.6 ILE 218 A 218 A ? -0.2 THR 222 A 222 A ? -0.2 VAL 221 A 221 A ? -0.2 
224 ASN 224 A 224 A ? GLU 220 A 220 A ? -1.6 GLU 219 A 219 A ? -0.2 THR 222 A 222 A ? -0.2 ALA 223 A 223 A ? -0.2 
225 ASN 225 A 225 A ? VAL 221 A 221 A ? -0.8 THR 222 A 222 A ? -0.2 ALA 223 A 223 A ? -0.1 THR 222 A 222 A ? -0.1 
# 
loop_
_dssp_statistics_histogram.entry_id 
_dssp_statistics_histogram.type 
_dssp_statistics_histogram.1 
_dssp_statistics_histogram.2 
_dssp_statistics_histogram.3 
_dssp_statistics_histogram.4 
_dssp_statistics_histogram.5 
_dssp_statistics_histogram.6 
_dssp_statistics_histogram.7 
_dssp_statistics_histogram.8 
_dssp_statistics_histogram.9 
_dssp_statistics_histogram.10 
_dssp_statistics_histogram.11 
_dssp_statistics_histogram.12 
_dssp_statistics_histogram.13 
_dssp_statistics_histogram.14 
_dssp_statistics_histogram.15 
_dssp_statistics_histogram.16 
_dssp_statistics_histogram.17 
_dssp_statistics_histogram.18 
_dssp_statistics_histogram.19 
_dssp_statistics_histogram.20 
_dssp_statistics_histogram.21 
_dssp_statistics_histogram.22 
_dssp_statistics_histogram.23 
_dssp_statistics_histogram.24 
_dssp_statistics_histogram.25 
_dssp_statistics_histogram.26 
_dssp_statistics_histogram.27 
_dssp_statistics_histogram.28 
_dssp_statistics_histogram.29 
_dssp_statistics_histogram.30 
Pelodiscus_sinensis_GeneID=102445677 residues_per_alpha_helix        0 0 0 0 0 0 1 0 0 1 0 0 0 0 0 0 0 0 0 0 0 0 0 0 0 0 0 0 0 0 
Pelodiscus_sinensis_GeneID=102445677 parallel_bridges_per_ladder     1 0 0 0 0 0 0 0 0 0 0 0 0 0 0 0 0 0 0 0 0 0 0 0 0 0 0 0 0 0 
Pelodiscus_sinensis_GeneID=102445677 antiparallel_bridges_per_ladder 3 4 0 6 1 2 0 0 0 0 0 0 0 0 0 0 0 0 0 0 0 0 0 0 0 0 0 0 0 0 
Pelodiscus_sinensis_GeneID=102445677 ladders_per_sheet               1 0 0 0 0 1 0 1 0 0 0 0 0 0 0 0 0 0 0 0 0 0 0 0 0 0 0 0 0 0 
# 
loop_
_dssp_statistics_hbond.entry_id 
_dssp_statistics_hbond.type 
_dssp_statistics_hbond.count 
_dssp_statistics_hbond.count_per_100 
Pelodiscus_sinensis_GeneID=102445677 O(I)-->H-N(J)          137 60.9 
Pelodiscus_sinensis_GeneID=102445677 'PARALLEL BRIDGES'     2   0.9  
Pelodiscus_sinensis_GeneID=102445677 'ANTIPARALLEL BRIDGES' 70  31.1 
Pelodiscus_sinensis_GeneID=102445677 O(I)-->H-N(I-5)        2   0.9  
Pelodiscus_sinensis_GeneID=102445677 O(I)-->H-N(I-4)        1   0.4  
Pelodiscus_sinensis_GeneID=102445677 O(I)-->H-N(I-3)        5   2.2  
Pelodiscus_sinensis_GeneID=102445677 O(I)-->H-N(I-2)        0   0.0  
Pelodiscus_sinensis_GeneID=102445677 O(I)-->H-N(I-1)        0   0.0  
Pelodiscus_sinensis_GeneID=102445677 O(I)-->H-N(I+0)        0   0.0  
Pelodiscus_sinensis_GeneID=102445677 O(I)-->H-N(I+1)        0   0.0  
Pelodiscus_sinensis_GeneID=102445677 O(I)-->H-N(I+2)        17  7.6  
Pelodiscus_sinensis_GeneID=102445677 O(I)-->H-N(I+3)        20  8.9  
Pelodiscus_sinensis_GeneID=102445677 O(I)-->H-N(I+4)        15  6.7  
Pelodiscus_sinensis_GeneID=102445677 O(I)-->H-N(I+5)        0   0.0  
# 
_dssp_statistics.entry_id                       Pelodiscus_sinensis_GeneID=102445677 
_dssp_statistics.nr_of_residues                 225 
_dssp_statistics.nr_of_chains                   1 
_dssp_statistics.nr_of_ss_bridges_total         0 
_dssp_statistics.nr_of_ss_bridges_intra_chain   0 
_dssp_statistics.nr_of_ss_bridges_inter_chain   0 
# 
loop_
_chem_comp.id 
_chem_comp.type 
_chem_comp.mon_nstd_flag 
_chem_comp.name 
_chem_comp.formula 
_chem_comp.formula_weight 
ALA 'L-PEPTIDE LINKING' y ALANINE         'C3 H7 N O2'     89.093 
ARG 'L-PEPTIDE LINKING' y ARGININE        'C6 H15 N4 O2'  175.209 
ASN 'L-PEPTIDE LINKING' y ASPARAGINE      'C4 H8 N2 O3'   132.118 
ASP 'L-PEPTIDE LINKING' y 'ASPARTIC ACID' 'C4 H7 N O4'    133.103 
CYS 'L-PEPTIDE LINKING' y CYSTEINE        'C3 H7 N O2 S'  121.158 
GLN 'L-PEPTIDE LINKING' y GLUTAMINE       'C5 H10 N2 O3'  146.144 
GLU 'L-PEPTIDE LINKING' y 'GLUTAMIC ACID' 'C5 H9 N O4'    147.129 
GLY 'PEPTIDE LINKING'   y GLYCINE         'C2 H5 N O2'     75.067 
HIS 'L-PEPTIDE LINKING' y HISTIDINE       'C6 H10 N3 O2'  156.162 
ILE 'L-PEPTIDE LINKING' y ISOLEUCINE      'C6 H13 N O2'   131.173 
LEU 'L-PEPTIDE LINKING' y LEUCINE         'C6 H13 N O2'   131.173 
LYS 'L-PEPTIDE LINKING' y LYSINE          'C6 H15 N2 O2'  147.195 
MET 'L-PEPTIDE LINKING' y METHIONINE      'C5 H11 N O2 S' 149.211 
PHE 'L-PEPTIDE LINKING' y PHENYLALANINE   'C9 H11 N O2'   165.189 
PRO 'L-PEPTIDE LINKING' y PROLINE         'C5 H9 N O2'     115.13 
SER 'L-PEPTIDE LINKING' y SERINE          'C3 H7 N O3'    105.093 
THR 'L-PEPTIDE LINKING' y THREONINE       'C4 H9 N O3'    119.119 
TRP 'L-PEPTIDE LINKING' y TRYPTOPHAN      'C11 H12 N2 O2' 204.225 
TYR 'L-PEPTIDE LINKING' y TYROSINE        'C9 H11 N O3'   181.189 
VAL 'L-PEPTIDE LINKING' y VALINE          'C5 H11 N O2'   117.146 
# 
loop_
_atom_type.symbol 
N 
C 
O 
S 
# 
loop_
_entity_poly_seq.entity_id 
_entity_poly_seq.num 
_entity_poly_seq.mon_id 
_entity_poly_seq.hetero 
1   1 LYS n 
1   2 ILE n 
1   3 ILE n 
1   4 GLY n 
1   5 GLY n 
1   6 TYR n 
1   7 VAL n 
1   8 CYS n 
1   9 SER n 
1  10 PRO n 
1  11 HIS n 
1  12 SER n 
1  13 GLN n 
1  14 PRO n 
1  15 TRP n 
1  16 GLN n 
1  17 VAL n 
1  18 TYR n 
1  19 PHE n 
1  20 THR n 
1  21 TYR n 
1  22 SER n 
1  23 ASP n 
1  24 TYR n 
1  25 ARG n 
1  26 TRP n 
1  27 CYS n 
1  28 GLY n 
1  29 GLY n 
1  30 SER n 
1  31 LEU n 
1  32 ILE n 
1  33 ASN n 
1  34 GLU n 
1  35 TRP n 
1  36 TRP n 
1  37 ILE n 
1  38 ILE n 
1  39 SER n 
1  40 ALA n 
1  41 ALA n 
1  42 HIS n 
1  43 CYS n 
1  44 TYR n 
1  45 PRO n 
1  46 SER n 
1  47 ILE n 
1  48 LEU n 
1  49 VAL n 
1  50 ALA n 
1  51 HIS n 
1  52 LEU n 
1  53 GLY n 
1  54 GLU n 
1  55 HIS n 
1  56 ASP n 
1  57 THR n 
1  58 THR n 
1  59 ALA n 
1  60 ASP n 
1  61 GLU n 
1  62 GLY n 
1  63 THR n 
1  64 GLU n 
1  65 GLN n 
1  66 HIS n 
1  67 ILE n 
1  68 GLN n 
1  69 VAL n 
1  70 ALA n 
1  71 LYS n 
1  72 ALA n 
1  73 ILE n 
1  74 ARG n 
1  75 PHE n 
1  76 PRO n 
1  77 LYS n 
1  78 TYR n 
1  79 ASN n 
1  80 GLU n 
1  81 ARG n 
1  82 THR n 
1  83 THR n 
1  84 ASP n 
1  85 ASN n 
1  86 ASP n 
1  87 ILE n 
1  88 MET n 
1  89 LEU n 
1  90 VAL n 
1  91 LYS n 
1  92 LEU n 
1  93 ALA n 
1  94 GLN n 
1  95 PRO n 
1  96 ALA n 
1  97 ARG n 
1  98 PHE n 
1  99 ASN n 
1 100 ALA n 
1 101 TYR n 
1 102 VAL n 
1 103 GLN n 
1 104 PRO n 
1 105 ILE n 
1 106 PRO n 
1 107 VAL n 
1 108 ASP n 
1 109 SER n 
1 110 SER n 
1 111 CYS n 
1 112 PRO n 
1 113 VAL n 
1 114 PRO n 
1 115 GLY n 
1 116 THR n 
1 117 VAL n 
1 118 CYS n 
1 119 ARG n 
1 120 VAL n 
1 121 SER n 
1 122 GLY n 
1 123 TRP n 
1 124 GLY n 
1 125 ASN n 
1 126 LEU n 
1 127 LEU n 
1 128 THR n 
1 129 SER n 
1 130 GLY n 
1 131 VAL n 
1 132 GLN n 
1 133 TYR n 
1 134 PRO n 
1 135 ALA n 
1 136 ALA n 
1 137 LEU n 
1 138 GLN n 
1 139 CYS n 
1 140 LEU n 
1 141 ASN n 
1 142 VAL n 
1 143 PRO n 
1 144 ILE n 
1 145 LEU n 
1 146 SER n 
1 147 ASP n 
1 148 SER n 
1 149 ALA n 
1 150 CYS n 
1 151 ARG n 
1 152 ALA n 
1 153 SER n 
1 154 TYR n 
1 155 PRO n 
1 156 GLY n 
1 157 ARG n 
1 158 ILE n 
1 159 THR n 
1 160 THR n 
1 161 ASN n 
1 162 MET n 
1 163 PHE n 
1 164 CYS n 
1 165 ALA n 
1 166 GLY n 
1 167 TYR n 
1 168 LEU n 
1 169 GLU n 
1 170 GLY n 
1 171 GLY n 
1 172 LYS n 
1 173 ASP n 
1 174 SER n 
1 175 CYS n 
1 176 GLN n 
1 177 GLY n 
1 178 ASP n 
1 179 SER n 
1 180 GLY n 
1 181 GLY n 
1 182 PRO n 
1 183 MET n 
1 184 VAL n 
1 185 CYS n 
1 186 ASN n 
1 187 GLY n 
1 188 LYS n 
1 189 LEU n 
1 190 THR n 
1 191 GLY n 
1 192 VAL n 
1 193 VAL n 
1 194 SER n 
1 195 TRP n 
1 196 GLY n 
1 197 ILE n 
1 198 GLY n 
1 199 CYS n 
1 200 ALA n 
1 201 GLN n 
1 202 LYS n 
1 203 ASN n 
1 204 TYR n 
1 205 PRO n 
1 206 GLY n 
1 207 VAL n 
1 208 TYR n 
1 209 THR n 
1 210 THR n 
1 211 VAL n 
1 212 CYS n 
1 213 ASN n 
1 214 TYR n 
1 215 LEU n 
1 216 PRO n 
1 217 TRP n 
1 218 ILE n 
1 219 GLU n 
1 220 GLU n 
1 221 VAL n 
1 222 THR n 
1 223 ALA n 
1 224 ASN n 
1 225 ASN n 
# 
loop_
_pdbx_poly_seq_scheme.asym_id 
_pdbx_poly_seq_scheme.entity_id 
_pdbx_poly_seq_scheme.seq_id 
_pdbx_poly_seq_scheme.mon_id 
_pdbx_poly_seq_scheme.ndb_seq_num 
_pdbx_poly_seq_scheme.pdb_seq_num 
_pdbx_poly_seq_scheme.auth_seq_num 
_pdbx_poly_seq_scheme.pdb_mon_id 
_pdbx_poly_seq_scheme.auth_mon_id 
_pdbx_poly_seq_scheme.pdb_strand_id 
_pdbx_poly_seq_scheme.pdb_ins_code 
_pdbx_poly_seq_scheme.hetero 
A 1   1 LYS   1 1   1   LYS LYS A ? n 
A 1   2 ILE   2 2   2   ILE ILE A ? n 
A 1   3 ILE   3 3   3   ILE ILE A ? n 
A 1   4 GLY   4 4   4   GLY GLY A ? n 
A 1   5 GLY   5 5   5   GLY GLY A ? n 
A 1   6 TYR   6 6   6   TYR TYR A ? n 
A 1   7 VAL   7 7   7   VAL VAL A ? n 
A 1   8 CYS   8 8   8   CYS CYS A ? n 
A 1   9 SER   9 9   9   SER SER A ? n 
A 1  10 PRO  10 10  10  PRO PRO A ? n 
A 1  11 HIS  11 11  11  HIS HIS A ? n 
A 1  12 SER  12 12  12  SER SER A ? n 
A 1  13 GLN  13 13  13  GLN GLN A ? n 
A 1  14 PRO  14 14  14  PRO PRO A ? n 
A 1  15 TRP  15 15  15  TRP TRP A ? n 
A 1  16 GLN  16 16  16  GLN GLN A ? n 
A 1  17 VAL  17 17  17  VAL VAL A ? n 
A 1  18 TYR  18 18  18  TYR TYR A ? n 
A 1  19 PHE  19 19  19  PHE PHE A ? n 
A 1  20 THR  20 20  20  THR THR A ? n 
A 1  21 TYR  21 21  21  TYR TYR A ? n 
A 1  22 SER  22 22  22  SER SER A ? n 
A 1  23 ASP  23 23  23  ASP ASP A ? n 
A 1  24 TYR  24 24  24  TYR TYR A ? n 
A 1  25 ARG  25 25  25  ARG ARG A ? n 
A 1  26 TRP  26 26  26  TRP TRP A ? n 
A 1  27 CYS  27 27  27  CYS CYS A ? n 
A 1  28 GLY  28 28  28  GLY GLY A ? n 
A 1  29 GLY  29 29  29  GLY GLY A ? n 
A 1  30 SER  30 30  30  SER SER A ? n 
A 1  31 LEU  31 31  31  LEU LEU A ? n 
A 1  32 ILE  32 32  32  ILE ILE A ? n 
A 1  33 ASN  33 33  33  ASN ASN A ? n 
A 1  34 GLU  34 34  34  GLU GLU A ? n 
A 1  35 TRP  35 35  35  TRP TRP A ? n 
A 1  36 TRP  36 36  36  TRP TRP A ? n 
A 1  37 ILE  37 37  37  ILE ILE A ? n 
A 1  38 ILE  38 38  38  ILE ILE A ? n 
A 1  39 SER  39 39  39  SER SER A ? n 
A 1  40 ALA  40 40  40  ALA ALA A ? n 
A 1  41 ALA  41 41  41  ALA ALA A ? n 
A 1  42 HIS  42 42  42  HIS HIS A ? n 
A 1  43 CYS  43 43  43  CYS CYS A ? n 
A 1  44 TYR  44 44  44  TYR TYR A ? n 
A 1  45 PRO  45 45  45  PRO PRO A ? n 
A 1  46 SER  46 46  46  SER SER A ? n 
A 1  47 ILE  47 47  47  ILE ILE A ? n 
A 1  48 LEU  48 48  48  LEU LEU A ? n 
A 1  49 VAL  49 49  49  VAL VAL A ? n 
A 1  50 ALA  50 50  50  ALA ALA A ? n 
A 1  51 HIS  51 51  51  HIS HIS A ? n 
A 1  52 LEU  52 52  52  LEU LEU A ? n 
A 1  53 GLY  53 53  53  GLY GLY A ? n 
A 1  54 GLU  54 54  54  GLU GLU A ? n 
A 1  55 HIS  55 55  55  HIS HIS A ? n 
A 1  56 ASP  56 56  56  ASP ASP A ? n 
A 1  57 THR  57 57  57  THR THR A ? n 
A 1  58 THR  58 58  58  THR THR A ? n 
A 1  59 ALA  59 59  59  ALA ALA A ? n 
A 1  60 ASP  60 60  60  ASP ASP A ? n 
A 1  61 GLU  61 61  61  GLU GLU A ? n 
A 1  62 GLY  62 62  62  GLY GLY A ? n 
A 1  63 THR  63 63  63  THR THR A ? n 
A 1  64 GLU  64 64  64  GLU GLU A ? n 
A 1  65 GLN  65 65  65  GLN GLN A ? n 
A 1  66 HIS  66 66  66  HIS HIS A ? n 
A 1  67 ILE  67 67  67  ILE ILE A ? n 
A 1  68 GLN  68 68  68  GLN GLN A ? n 
A 1  69 VAL  69 69  69  VAL VAL A ? n 
A 1  70 ALA  70 70  70  ALA ALA A ? n 
A 1  71 LYS  71 71  71  LYS LYS A ? n 
A 1  72 ALA  72 72  72  ALA ALA A ? n 
A 1  73 ILE  73 73  73  ILE ILE A ? n 
A 1  74 ARG  74 74  74  ARG ARG A ? n 
A 1  75 PHE  75 75  75  PHE PHE A ? n 
A 1  76 PRO  76 76  76  PRO PRO A ? n 
A 1  77 LYS  77 77  77  LYS LYS A ? n 
A 1  78 TYR  78 78  78  TYR TYR A ? n 
A 1  79 ASN  79 79  79  ASN ASN A ? n 
A 1  80 GLU  80 80  80  GLU GLU A ? n 
A 1  81 ARG  81 81  81  ARG ARG A ? n 
A 1  82 THR  82 82  82  THR THR A ? n 
A 1  83 THR  83 83  83  THR THR A ? n 
A 1  84 ASP  84 84  84  ASP ASP A ? n 
A 1  85 ASN  85 85  85  ASN ASN A ? n 
A 1  86 ASP  86 86  86  ASP ASP A ? n 
A 1  87 ILE  87 87  87  ILE ILE A ? n 
A 1  88 MET  88 88  88  MET MET A ? n 
A 1  89 LEU  89 89  89  LEU LEU A ? n 
A 1  90 VAL  90 90  90  VAL VAL A ? n 
A 1  91 LYS  91 91  91  LYS LYS A ? n 
A 1  92 LEU  92 92  92  LEU LEU A ? n 
A 1  93 ALA  93 93  93  ALA ALA A ? n 
A 1  94 GLN  94 94  94  GLN GLN A ? n 
A 1  95 PRO  95 95  95  PRO PRO A ? n 
A 1  96 ALA  96 96  96  ALA ALA A ? n 
A 1  97 ARG  97 97  97  ARG ARG A ? n 
A 1  98 PHE  98 98  98  PHE PHE A ? n 
A 1  99 ASN  99 99  99  ASN ASN A ? n 
A 1 100 ALA 100 100 100 ALA ALA A ? n 
A 1 101 TYR 101 101 101 TYR TYR A ? n 
A 1 102 VAL 102 102 102 VAL VAL A ? n 
A 1 103 GLN 103 103 103 GLN GLN A ? n 
A 1 104 PRO 104 104 104 PRO PRO A ? n 
A 1 105 ILE 105 105 105 ILE ILE A ? n 
A 1 106 PRO 106 106 106 PRO PRO A ? n 
A 1 107 VAL 107 107 107 VAL VAL A ? n 
A 1 108 ASP 108 108 108 ASP ASP A ? n 
A 1 109 SER 109 109 109 SER SER A ? n 
A 1 110 SER 110 110 110 SER SER A ? n 
A 1 111 CYS 111 111 111 CYS CYS A ? n 
A 1 112 PRO 112 112 112 PRO PRO A ? n 
A 1 113 VAL 113 113 113 VAL VAL A ? n 
A 1 114 PRO 114 114 114 PRO PRO A ? n 
A 1 115 GLY 115 115 115 GLY GLY A ? n 
A 1 116 THR 116 116 116 THR THR A ? n 
A 1 117 VAL 117 117 117 VAL VAL A ? n 
A 1 118 CYS 118 118 118 CYS CYS A ? n 
A 1 119 ARG 119 119 119 ARG ARG A ? n 
A 1 120 VAL 120 120 120 VAL VAL A ? n 
A 1 121 SER 121 121 121 SER SER A ? n 
A 1 122 GLY 122 122 122 GLY GLY A ? n 
A 1 123 TRP 123 123 123 TRP TRP A ? n 
A 1 124 GLY 124 124 124 GLY GLY A ? n 
A 1 125 ASN 125 125 125 ASN ASN A ? n 
A 1 126 LEU 126 126 126 LEU LEU A ? n 
A 1 127 LEU 127 127 127 LEU LEU A ? n 
A 1 128 THR 128 128 128 THR THR A ? n 
A 1 129 SER 129 129 129 SER SER A ? n 
A 1 130 GLY 130 130 130 GLY GLY A ? n 
A 1 131 VAL 131 131 131 VAL VAL A ? n 
A 1 132 GLN 132 132 132 GLN GLN A ? n 
A 1 133 TYR 133 133 133 TYR TYR A ? n 
A 1 134 PRO 134 134 134 PRO PRO A ? n 
A 1 135 ALA 135 135 135 ALA ALA A ? n 
A 1 136 ALA 136 136 136 ALA ALA A ? n 
A 1 137 LEU 137 137 137 LEU LEU A ? n 
A 1 138 GLN 138 138 138 GLN GLN A ? n 
A 1 139 CYS 139 139 139 CYS CYS A ? n 
A 1 140 LEU 140 140 140 LEU LEU A ? n 
A 1 141 ASN 141 141 141 ASN ASN A ? n 
A 1 142 VAL 142 142 142 VAL VAL A ? n 
A 1 143 PRO 143 143 143 PRO PRO A ? n 
A 1 144 ILE 144 144 144 ILE ILE A ? n 
A 1 145 LEU 145 145 145 LEU LEU A ? n 
A 1 146 SER 146 146 146 SER SER A ? n 
A 1 147 ASP 147 147 147 ASP ASP A ? n 
A 1 148 SER 148 148 148 SER SER A ? n 
A 1 149 ALA 149 149 149 ALA ALA A ? n 
A 1 150 CYS 150 150 150 CYS CYS A ? n 
A 1 151 ARG 151 151 151 ARG ARG A ? n 
A 1 152 ALA 152 152 152 ALA ALA A ? n 
A 1 153 SER 153 153 153 SER SER A ? n 
A 1 154 TYR 154 154 154 TYR TYR A ? n 
A 1 155 PRO 155 155 155 PRO PRO A ? n 
A 1 156 GLY 156 156 156 GLY GLY A ? n 
A 1 157 ARG 157 157 157 ARG ARG A ? n 
A 1 158 ILE 158 158 158 ILE ILE A ? n 
A 1 159 THR 159 159 159 THR THR A ? n 
A 1 160 THR 160 160 160 THR THR A ? n 
A 1 161 ASN 161 161 161 ASN ASN A ? n 
A 1 162 MET 162 162 162 MET MET A ? n 
A 1 163 PHE 163 163 163 PHE PHE A ? n 
A 1 164 CYS 164 164 164 CYS CYS A ? n 
A 1 165 ALA 165 165 165 ALA ALA A ? n 
A 1 166 GLY 166 166 166 GLY GLY A ? n 
A 1 167 TYR 167 167 167 TYR TYR A ? n 
A 1 168 LEU 168 168 168 LEU LEU A ? n 
A 1 169 GLU 169 169 169 GLU GLU A ? n 
A 1 170 GLY 170 170 170 GLY GLY A ? n 
A 1 171 GLY 171 171 171 GLY GLY A ? n 
A 1 172 LYS 172 172 172 LYS LYS A ? n 
A 1 173 ASP 173 173 173 ASP ASP A ? n 
A 1 174 SER 174 174 174 SER SER A ? n 
A 1 175 CYS 175 175 175 CYS CYS A ? n 
A 1 176 GLN 176 176 176 GLN GLN A ? n 
A 1 177 GLY 177 177 177 GLY GLY A ? n 
A 1 178 ASP 178 178 178 ASP ASP A ? n 
A 1 179 SER 179 179 179 SER SER A ? n 
A 1 180 GLY 180 180 180 GLY GLY A ? n 
A 1 181 GLY 181 181 181 GLY GLY A ? n 
A 1 182 PRO 182 182 182 PRO PRO A ? n 
A 1 183 MET 183 183 183 MET MET A ? n 
A 1 184 VAL 184 184 184 VAL VAL A ? n 
A 1 185 CYS 185 185 185 CYS CYS A ? n 
A 1 186 ASN 186 186 186 ASN ASN A ? n 
A 1 187 GLY 187 187 187 GLY GLY A ? n 
A 1 188 LYS 188 188 188 LYS LYS A ? n 
A 1 189 LEU 189 189 189 LEU LEU A ? n 
A 1 190 THR 190 190 190 THR THR A ? n 
A 1 191 GLY 191 191 191 GLY GLY A ? n 
A 1 192 VAL 192 192 192 VAL VAL A ? n 
A 1 193 VAL 193 193 193 VAL VAL A ? n 
A 1 194 SER 194 194 194 SER SER A ? n 
A 1 195 TRP 195 195 195 TRP TRP A ? n 
A 1 196 GLY 196 196 196 GLY GLY A ? n 
A 1 197 ILE 197 197 197 ILE ILE A ? n 
A 1 198 GLY 198 198 198 GLY GLY A ? n 
A 1 199 CYS 199 199 199 CYS CYS A ? n 
A 1 200 ALA 200 200 200 ALA ALA A ? n 
A 1 201 GLN 201 201 201 GLN GLN A ? n 
A 1 202 LYS 202 202 202 LYS LYS A ? n 
A 1 203 ASN 203 203 203 ASN ASN A ? n 
A 1 204 TYR 204 204 204 TYR TYR A ? n 
A 1 205 PRO 205 205 205 PRO PRO A ? n 
A 1 206 GLY 206 206 206 GLY GLY A ? n 
A 1 207 VAL 207 207 207 VAL VAL A ? n 
A 1 208 TYR 208 208 208 TYR TYR A ? n 
A 1 209 THR 209 209 209 THR THR A ? n 
A 1 210 THR 210 210 210 THR THR A ? n 
A 1 211 VAL 211 211 211 VAL VAL A ? n 
A 1 212 CYS 212 212 212 CYS CYS A ? n 
A 1 213 ASN 213 213 213 ASN ASN A ? n 
A 1 214 TYR 214 214 214 TYR TYR A ? n 
A 1 215 LEU 215 215 215 LEU LEU A ? n 
A 1 216 PRO 216 216 216 PRO PRO A ? n 
A 1 217 TRP 217 217 217 TRP TRP A ? n 
A 1 218 ILE 218 218 218 ILE ILE A ? n 
A 1 219 GLU 219 219 219 GLU GLU A ? n 
A 1 220 GLU 220 220 220 GLU GLU A ? n 
A 1 221 VAL 221 221 221 VAL VAL A ? n 
A 1 222 THR 222 222 222 THR THR A ? n 
A 1 223 ALA 223 223 223 ALA ALA A ? n 
A 1 224 ASN 224 224 224 ASN ASN A ? n 
A 1 225 ASN 225 225 225 ASN ASN A ? n 
# 
loop_
_atom_site.group_PDB 
_atom_site.id 
_atom_site.type_symbol 
_atom_site.label_atom_id 
_atom_site.label_alt_id 
_atom_site.label_comp_id 
_atom_site.label_asym_id 
_atom_site.label_entity_id 
_atom_site.label_seq_id 
_atom_site.pdbx_PDB_ins_code 
_atom_site.Cartn_x 
_atom_site.Cartn_y 
_atom_site.Cartn_z 
_atom_site.occupancy 
_atom_site.B_iso_or_equiv 
_atom_site.pdbx_formal_charge 
_atom_site.auth_seq_id 
_atom_site.auth_comp_id 
_atom_site.auth_asym_id 
_atom_site.auth_atom_id 
_atom_site.pdbx_PDB_model_num 
ATOM 1    N N   ? LYS A 1   1 ?  -1.696   9.096  -7.977 1.000 59.430 ? 1   LYS A N   1 
ATOM 2    C CA  ? LYS A 1   1 ?  -1.567   9.188  -9.429 1.000 59.430 ? 1   LYS A CA  1 
ATOM 3    C C   ? LYS A 1   1 ?  -1.069   7.872 -10.020 1.000 59.430 ? 1   LYS A C   1 
ATOM 4    C CB  ? LYS A 1   1 ?  -0.620  10.326  -9.813 1.000 59.430 ? 1   LYS A CB  1 
ATOM 5    O O   ? LYS A 1   1 ?  -0.066   7.319  -9.563 1.000 59.430 ? 1   LYS A O   1 
ATOM 6    C CG  ? LYS A 1   1 ?  -0.553  10.597 -11.309 1.000 59.430 ? 1   LYS A CG  1 
ATOM 7    C CD  ? LYS A 1   1 ?   0.347  11.785 -11.622 1.000 59.430 ? 1   LYS A CD  1 
ATOM 8    C CE  ? LYS A 1   1 ?   0.456  12.025 -13.122 1.000 59.430 ? 1   LYS A CE  1 
ATOM 9    N NZ  ? LYS A 1   1 ?   1.326  13.199 -13.433 1.000 59.430 ? 1   LYS A NZ  1 
ATOM 10   N N   ? ILE A 1   2 ?  -1.882   7.299 -10.813 1.000 79.350 ? 2   ILE A N   1 
ATOM 11   C CA  ? ILE A 1   2 ?  -1.382   6.368 -11.819 1.000 79.350 ? 2   ILE A CA  1 
ATOM 12   C C   ? ILE A 1   2 ?  -1.059   7.124 -13.106 1.000 79.350 ? 2   ILE A C   1 
ATOM 13   C CB  ? ILE A 1   2 ?  -2.401   5.241 -12.101 1.000 79.350 ? 2   ILE A CB  1 
ATOM 14   O O   ? ILE A 1   2 ?  -1.958   7.646 -13.769 1.000 79.350 ? 2   ILE A O   1 
ATOM 15   C CG1 ? ILE A 1   2 ?  -2.753   4.503 -10.804 1.000 79.350 ? 2   ILE A CG1 1 
ATOM 16   C CG2 ? ILE A 1   2 ?  -1.855   4.270 -13.152 1.000 79.350 ? 2   ILE A CG2 1 
ATOM 17   C CD1 ? ILE A 1   2 ?  -1.602   3.695 -10.219 1.000 79.350 ? 2   ILE A CD1 1 
ATOM 18   N N   ? ILE A 1   3 ?   0.068   7.638 -13.303 1.000 86.680 ? 3   ILE A N   1 
ATOM 19   C CA  ? ILE A 1   3 ?   0.509   8.299 -14.526 1.000 86.680 ? 3   ILE A CA  1 
ATOM 20   C C   ? ILE A 1   3 ?   0.460   7.315 -15.692 1.000 86.680 ? 3   ILE A C   1 
ATOM 21   C CB  ? ILE A 1   3 ?   1.934   8.878 -14.372 1.000 86.680 ? 3   ILE A CB  1 
ATOM 22   O O   ? ILE A 1   3 ?   1.021   6.220 -15.612 1.000 86.680 ? 3   ILE A O   1 
ATOM 23   C CG1 ? ILE A 1   3 ?   1.975   9.899 -13.230 1.000 86.680 ? 3   ILE A CG1 1 
ATOM 24   C CG2 ? ILE A 1   3 ?   2.405   9.507 -15.687 1.000 86.680 ? 3   ILE A CG2 1 
ATOM 25   C CD1 ? ILE A 1   3 ?   3.358  10.479 -12.967 1.000 86.680 ? 3   ILE A CD1 1 
ATOM 26   N N   ? GLY A 1   4 ?  -0.281   7.843 -16.759 1.000 87.880 ? 4   GLY A N   1 
ATOM 27   C CA  ? GLY A 1   4 ?  -0.361   6.976 -17.923 1.000 87.880 ? 4   GLY A CA  1 
ATOM 28   C C   ? GLY A 1   4 ?  -1.355   5.842 -17.756 1.000 87.880 ? 4   GLY A C   1 
ATOM 29   O O   ? GLY A 1   4 ?  -1.299   4.848 -18.483 1.000 87.880 ? 4   GLY A O   1 
ATOM 30   N N   ? GLY A 1   5 ?  -2.291   5.952 -16.655 1.000 92.140 ? 5   GLY A N   1 
ATOM 31   C CA  ? GLY A 1   5 ?  -3.326   4.964 -16.394 1.000 92.140 ? 5   GLY A CA  1 
ATOM 32   C C   ? GLY A 1   5 ?  -4.656   5.310 -17.036 1.000 92.140 ? 5   GLY A C   1 
ATOM 33   O O   ? GLY A 1   5 ?  -4.712   6.123 -17.961 1.000 92.140 ? 5   GLY A O   1 
ATOM 34   N N   ? TYR A 1   6 ?  -5.682   4.600 -16.668 1.000 94.410 ? 6   TYR A N   1 
ATOM 35   C CA  ? TYR A 1   6 ?  -7.044   4.782 -17.159 1.000 94.410 ? 6   TYR A CA  1 
ATOM 36   C C   ? TYR A 1   6 ?  -8.052   4.684 -16.021 1.000 94.410 ? 6   TYR A C   1 
ATOM 37   C CB  ? TYR A 1   6 ?  -7.370   3.743 -18.236 1.000 94.410 ? 6   TYR A CB  1 
ATOM 38   O O   ? TYR A 1   6 ?  -7.733   4.180 -14.942 1.000 94.410 ? 6   TYR A O   1 
ATOM 39   C CG  ? TYR A 1   6 ?  -7.252   2.316 -17.758 1.000 94.410 ? 6   TYR A CG  1 
ATOM 40   C CD1 ? TYR A 1   6 ?  -6.037   1.636 -17.826 1.000 94.410 ? 6   TYR A CD1 1 
ATOM 41   C CD2 ? TYR A 1   6 ?  -8.353   1.644 -17.239 1.000 94.410 ? 6   TYR A CD2 1 
ATOM 42   C CE1 ? TYR A 1   6 ?  -5.924   0.321 -17.389 1.000 94.410 ? 6   TYR A CE1 1 
ATOM 43   C CE2 ? TYR A 1   6 ?  -8.252   0.329 -16.799 1.000 94.410 ? 6   TYR A CE2 1 
ATOM 44   O OH  ? TYR A 1   6 ?  -6.929  -1.626 -16.443 1.000 94.410 ? 6   TYR A OH  1 
ATOM 45   C CZ  ? TYR A 1   6 ?  -7.035  -0.324 -16.877 1.000 94.410 ? 6   TYR A CZ  1 
ATOM 46   N N   ? VAL A 1   7 ?  -9.257   5.316 -16.270 1.000 95.680 ? 7   VAL A N   1 
ATOM 47   C CA  ? VAL A 1   7 ? -10.323   5.196 -15.281 1.000 95.680 ? 7   VAL A CA  1 
ATOM 48   C C   ? VAL A 1   7 ? -10.747   3.735 -15.152 1.000 95.680 ? 7   VAL A C   1 
ATOM 49   C CB  ? VAL A 1   7 ? -11.540   6.074 -15.649 1.000 95.680 ? 7   VAL A CB  1 
ATOM 50   O O   ? VAL A 1   7 ? -11.094   3.093 -16.146 1.000 95.680 ? 7   VAL A O   1 
ATOM 51   C CG1 ? VAL A 1   7 ? -12.665   5.890 -14.633 1.000 95.680 ? 7   VAL A CG1 1 
ATOM 52   C CG2 ? VAL A 1   7 ? -11.130   7.543 -15.737 1.000 95.680 ? 7   VAL A CG2 1 
ATOM 53   N N   ? CYS A 1   8 ? -10.697   3.215 -13.929 1.000 95.050 ? 8   CYS A N   1 
ATOM 54   C CA  ? CYS A 1   8 ? -11.157   1.860 -13.647 1.000 95.050 ? 8   CYS A CA  1 
ATOM 55   C C   ? CYS A 1   8 ? -12.661   1.739 -13.860 1.000 95.050 ? 8   CYS A C   1 
ATOM 56   C CB  ? CYS A 1   8 ? -10.802   1.461 -12.215 1.000 95.050 ? 8   CYS A CB  1 
ATOM 57   O O   ? CYS A 1   8 ? -13.407   2.687 -13.605 1.000 95.050 ? 8   CYS A O   1 
ATOM 58   S SG  ? CYS A 1   8 ?  -9.026   1.333 -11.914 1.000 95.050 ? 8   CYS A SG  1 
ATOM 59   N N   ? SER A 1   9 ? -12.983   0.517 -14.388 1.000 95.250 ? 9   SER A N   1 
ATOM 60   C CA  ? SER A 1   9 ? -14.419   0.258 -14.403 1.000 95.250 ? 9   SER A CA  1 
ATOM 61   C C   ? SER A 1   9 ? -15.008   0.330 -12.999 1.000 95.250 ? 9   SER A C   1 
ATOM 62   C CB  ? SER A 1   9 ? -14.710  -1.112 -15.018 1.000 95.250 ? 9   SER A CB  1 
ATOM 63   O O   ? SER A 1   9 ? -14.399  -0.146 -12.039 1.000 95.250 ? 9   SER A O   1 
ATOM 64   O OG  ? SER A 1   9 ? -14.315  -1.147 -16.379 1.000 95.250 ? 9   SER A OG  1 
ATOM 65   N N   ? PRO A 1  10 ? -16.130   1.054 -12.857 1.000 94.340 ? 10  PRO A N   1 
ATOM 66   C CA  ? PRO A 1  10 ? -16.756   1.104 -11.534 1.000 94.340 ? 10  PRO A CA  1 
ATOM 67   C C   ? PRO A 1  10 ? -16.887  -0.275 -10.891 1.000 94.340 ? 10  PRO A C   1 
ATOM 68   C CB  ? PRO A 1  10 ? -18.134   1.708 -11.817 1.000 94.340 ? 10  PRO A CB  1 
ATOM 69   O O   ? PRO A 1  10 ? -17.225  -1.248 -11.571 1.000 94.340 ? 10  PRO A O   1 
ATOM 70   C CG  ? PRO A 1  10 ? -17.948   2.514 -13.062 1.000 94.340 ? 10  PRO A CG  1 
ATOM 71   C CD  ? PRO A 1  10 ? -16.976   1.798 -13.954 1.000 94.340 ? 10  PRO A CD  1 
ATOM 72   N N   ? HIS A 1  11 ? -16.418  -0.338  -9.549 1.000 91.850 ? 11  HIS A N   1 
ATOM 73   C CA  ? HIS A 1  11 ? -16.596  -1.507  -8.696 1.000 91.850 ? 11  HIS A CA  1 
ATOM 74   C C   ? HIS A 1  11 ? -15.644  -2.630  -9.094 1.000 91.850 ? 11  HIS A C   1 
ATOM 75   C CB  ? HIS A 1  11 ? -18.043  -2.000  -8.756 1.000 91.850 ? 11  HIS A CB  1 
ATOM 76   O O   ? HIS A 1  11 ? -15.769  -3.757  -8.610 1.000 91.850 ? 11  HIS A O   1 
ATOM 77   C CG  ? HIS A 1  11 ? -19.053  -0.928  -8.494 1.000 91.850 ? 11  HIS A CG  1 
ATOM 78   C CD2 ? HIS A 1  11 ? -18.978   0.202  -7.752 1.000 91.850 ? 11  HIS A CD2 1 
ATOM 79   N ND1 ? HIS A 1  11 ? -20.323  -0.956  -9.028 1.000 91.850 ? 11  HIS A ND1 1 
ATOM 80   C CE1 ? HIS A 1  11 ? -20.988   0.114  -8.624 1.000 91.850 ? 11  HIS A CE1 1 
ATOM 81   N NE2 ? HIS A 1  11 ? -20.194   0.832  -7.848 1.000 91.850 ? 11  HIS A NE2 1 
ATOM 82   N N   ? SER A 1  12 ? -14.763  -2.390  -9.993 1.000 95.410 ? 12  SER A N   1 
ATOM 83   C CA  ? SER A 1  12 ? -13.790  -3.378 -10.446 1.000 95.410 ? 12  SER A CA  1 
ATOM 84   C C   ? SER A 1  12 ? -12.699  -3.599  -9.404 1.000 95.410 ? 12  SER A C   1 
ATOM 85   C CB  ? SER A 1  12 ? -13.161  -2.942 -11.770 1.000 95.410 ? 12  SER A CB  1 
ATOM 86   O O   ? SER A 1  12 ? -11.970  -4.591  -9.460 1.000 95.410 ? 12  SER A O   1 
ATOM 87   O OG  ? SER A 1  12 ? -12.456  -1.722 -11.615 1.000 95.410 ? 12  SER A OG  1 
ATOM 88   N N   ? GLN A 1  13 ? -12.511  -2.775  -8.446 1.000 96.940 ? 13  GLN A N   1 
ATOM 89   C CA  ? GLN A 1  13 ? -11.558  -2.857  -7.344 1.000 96.940 ? 13  GLN A CA  1 
ATOM 90   C C   ? GLN A 1  13 ? -12.257  -2.681  -5.999 1.000 96.940 ? 13  GLN A C   1 
ATOM 91   C CB  ? GLN A 1  13 ? -10.459  -1.806  -7.505 1.000 96.940 ? 13  GLN A CB  1 
ATOM 92   O O   ? GLN A 1  13 ? -12.007  -1.707  -5.286 1.000 96.940 ? 13  GLN A O   1 
ATOM 93   C CG  ? GLN A 1  13 ?  -9.731  -1.878  -8.841 1.000 96.940 ? 13  GLN A CG  1 
ATOM 94   C CD  ? GLN A 1  13 ?  -9.743  -3.271  -9.442 1.000 96.940 ? 13  GLN A CD  1 
ATOM 95   N NE2 ? GLN A 1  13 ?  -9.325  -3.379 -10.698 1.000 96.940 ? 13  GLN A NE2 1 
ATOM 96   O OE1 ? GLN A 1  13 ? -10.123  -4.243  -8.781 1.000 96.940 ? 13  GLN A OE1 1 
ATOM 97   N N   ? PRO A 1  14 ? -13.077  -3.645  -5.548 1.000 97.260 ? 14  PRO A N   1 
ATOM 98   C CA  ? PRO A 1  14 ? -13.927  -3.507  -4.362 1.000 97.260 ? 14  PRO A CA  1 
ATOM 99   C C   ? PRO A 1  14 ? -13.137  -3.581  -3.058 1.000 97.260 ? 14  PRO A C   1 
ATOM 100  C CB  ? PRO A 1  14 ? -14.894  -4.688  -4.483 1.000 97.260 ? 14  PRO A CB  1 
ATOM 101  O O   ? PRO A 1  14 ? -13.676  -3.286  -1.988 1.000 97.260 ? 14  PRO A O   1 
ATOM 102  C CG  ? PRO A 1  14 ? -14.137  -5.724  -5.250 1.000 97.260 ? 14  PRO A CG  1 
ATOM 103  C CD  ? PRO A 1  14 ? -13.288  -5.032  -6.278 1.000 97.260 ? 14  PRO A CD  1 
ATOM 104  N N   ? TRP A 1  15 ? -11.798  -3.861  -3.162 1.000 98.190 ? 15  TRP A N   1 
ATOM 105  C CA  ? TRP A 1  15 ? -10.906  -3.963  -2.012 1.000 98.190 ? 15  TRP A CA  1 
ATOM 106  C C   ? TRP A 1  15 ? -10.181  -2.644  -1.767 1.000 98.190 ? 15  TRP A C   1 
ATOM 107  C CB  ? TRP A 1  15 ?  -9.888  -5.089  -2.218 1.000 98.190 ? 15  TRP A CB  1 
ATOM 108  O O   ? TRP A 1  15 ?  -9.497  -2.483  -0.753 1.000 98.190 ? 15  TRP A O   1 
ATOM 109  C CG  ? TRP A 1  15 ?  -9.214  -5.063  -3.557 1.000 98.190 ? 15  TRP A CG  1 
ATOM 110  C CD1 ? TRP A 1  15 ?  -8.109  -4.340  -3.909 1.000 98.190 ? 15  TRP A CD1 1 
ATOM 111  C CD2 ? TRP A 1  15 ?  -9.607  -5.790  -4.724 1.000 98.190 ? 15  TRP A CD2 1 
ATOM 112  C CE2 ? TRP A 1  15 ?  -8.692  -5.460  -5.749 1.000 98.190 ? 15  TRP A CE2 1 
ATOM 113  C CE3 ? TRP A 1  15 ? -10.643  -6.691  -5.004 1.000 98.190 ? 15  TRP A CE3 1 
ATOM 114  N NE1 ? TRP A 1  15 ?  -7.789  -4.574  -5.226 1.000 98.190 ? 15  TRP A NE1 1 
ATOM 115  C CH2 ? TRP A 1  15 ?  -9.808  -6.878  -7.281 1.000 98.190 ? 15  TRP A CH2 1 
ATOM 116  C CZ2 ? TRP A 1  15 ?  -8.784  -6.000  -7.034 1.000 98.190 ? 15  TRP A CZ2 1 
ATOM 117  C CZ3 ? TRP A 1  15 ? -10.733  -7.227  -6.283 1.000 98.190 ? 15  TRP A CZ3 1 
ATOM 118  N N   ? GLN A 1  16 ? -10.184  -1.686  -2.777 1.000 97.450 ? 16  GLN A N   1 
ATOM 119  C CA  ? GLN A 1  16 ?  -9.463  -0.420  -2.706 1.000 97.450 ? 16  GLN A CA  1 
ATOM 120  C C   ? GLN A 1  16 ? -10.021   0.469  -1.597 1.000 97.450 ? 16  GLN A C   1 
ATOM 121  C CB  ? GLN A 1  16 ?  -9.527   0.312  -4.047 1.000 97.450 ? 16  GLN A CB  1 
ATOM 122  O O   ? GLN A 1  16 ? -11.233   0.677  -1.512 1.000 97.450 ? 16  GLN A O   1 
ATOM 123  C CG  ? GLN A 1  16 ?  -8.769   1.632  -4.065 1.000 97.450 ? 16  GLN A CG  1 
ATOM 124  C CD  ? GLN A 1  16 ?  -7.268   1.449  -3.946 1.000 97.450 ? 16  GLN A CD  1 
ATOM 125  N NE2 ? GLN A 1  16 ?  -6.534   2.556  -3.941 1.000 97.450 ? 16  GLN A NE2 1 
ATOM 126  O OE1 ? GLN A 1  16 ?  -6.772   0.321  -3.860 1.000 97.450 ? 16  GLN A OE1 1 
ATOM 127  N N   ? VAL A 1  17 ?  -9.072   1.021  -0.766 1.000 97.090 ? 17  VAL A N   1 
ATOM 128  C CA  ? VAL A 1  17 ?  -9.414   1.884   0.360 1.000 97.090 ? 17  VAL A CA  1 
ATOM 129  C C   ? VAL A 1  17 ?  -8.636   3.194   0.263 1.000 97.090 ? 17  VAL A C   1 
ATOM 130  C CB  ? VAL A 1  17 ?  -9.128   1.193   1.712 1.000 97.090 ? 17  VAL A CB  1 
ATOM 131  O O   ? VAL A 1  17 ?  -7.462   3.199  -0.117 1.000 97.090 ? 17  VAL A O   1 
ATOM 132  C CG1 ? VAL A 1  17 ?  -9.474   2.120   2.876 1.000 97.090 ? 17  VAL A CG1 1 
ATOM 133  C CG2 ? VAL A 1  17 ?  -9.908  -0.116   1.817 1.000 97.090 ? 17  VAL A CG2 1 
ATOM 134  N N   ? TYR A 1  18 ?  -9.290   4.297   0.532 1.000 95.260 ? 18  TYR A N   1 
ATOM 135  C CA  ? TYR A 1  18 ?  -8.495   5.491   0.798 1.000 95.260 ? 18  TYR A CA  1 
ATOM 136  C C   ? TYR A 1  18 ?  -8.752   6.015   2.206 1.000 95.260 ? 18  TYR A C   1 
ATOM 137  C CB  ? TYR A 1  18 ?  -8.804   6.583  -0.230 1.000 95.260 ? 18  TYR A CB  1 
ATOM 138  O O   ? TYR A 1  18 ?  -9.841   5.833   2.754 1.000 95.260 ? 18  TYR A O   1 
ATOM 139  C CG  ? TYR A 1  18 ? -10.168   7.207  -0.061 1.000 95.260 ? 18  TYR A CG  1 
ATOM 140  C CD1 ? TYR A 1  18 ? -11.288   6.662  -0.685 1.000 95.260 ? 18  TYR A CD1 1 
ATOM 141  C CD2 ? TYR A 1  18 ? -10.339   8.344   0.722 1.000 95.260 ? 18  TYR A CD2 1 
ATOM 142  C CE1 ? TYR A 1  18 ? -12.546   7.235  -0.534 1.000 95.260 ? 18  TYR A CE1 1 
ATOM 143  C CE2 ? TYR A 1  18 ? -11.593   8.925   0.880 1.000 95.260 ? 18  TYR A CE2 1 
ATOM 144  O OH  ? TYR A 1  18 ? -13.932   8.936   0.403 1.000 95.260 ? 18  TYR A OH  1 
ATOM 145  C CZ  ? TYR A 1  18 ? -12.689   8.364   0.250 1.000 95.260 ? 18  TYR A CZ  1 
ATOM 146  N N   ? PHE A 1  19 ?  -7.703   6.609   2.769 1.000 95.240 ? 19  PHE A N   1 
ATOM 147  C CA  ? PHE A 1  19 ?  -7.761   7.161   4.117 1.000 95.240 ? 19  PHE A CA  1 
ATOM 148  C C   ? PHE A 1  19 ?  -7.874   8.680   4.075 1.000 95.240 ? 19  PHE A C   1 
ATOM 149  C CB  ? PHE A 1  19 ?  -6.524   6.749   4.922 1.000 95.240 ? 19  PHE A CB  1 
ATOM 150  O O   ? PHE A 1  19 ?  -7.260   9.331   3.228 1.000 95.240 ? 19  PHE A O   1 
ATOM 151  C CG  ? PHE A 1  19 ?  -6.399   5.263   5.125 1.000 95.240 ? 19  PHE A CG  1 
ATOM 152  C CD1 ? PHE A 1  19 ?  -7.384   4.554   5.802 1.000 95.240 ? 19  PHE A CD1 1 
ATOM 153  C CD2 ? PHE A 1  19 ?  -5.297   4.574   4.637 1.000 95.240 ? 19  PHE A CD2 1 
ATOM 154  C CE1 ? PHE A 1  19 ?  -7.271   3.179   5.991 1.000 95.240 ? 19  PHE A CE1 1 
ATOM 155  C CE2 ? PHE A 1  19 ?  -5.177   3.199   4.821 1.000 95.240 ? 19  PHE A CE2 1 
ATOM 156  C CZ  ? PHE A 1  19 ?  -6.165   2.504   5.500 1.000 95.240 ? 19  PHE A CZ  1 
ATOM 157  N N   ? THR A 1  20 ?  -8.685   9.226   4.980 1.000 93.090 ? 20  THR A N   1 
ATOM 158  C CA  ? THR A 1  20 ?  -8.698  10.662   5.234 1.000 93.090 ? 20  THR A CA  1 
ATOM 159  C C   ? THR A 1  20 ?  -8.208  10.965   6.647 1.000 93.090 ? 20  THR A C   1 
ATOM 160  C CB  ? THR A 1  20 ? -10.107  11.251   5.040 1.000 93.090 ? 20  THR A CB  1 
ATOM 161  O O   ? THR A 1  20 ?  -8.388  10.156   7.559 1.000 93.090 ? 20  THR A O   1 
ATOM 162  C CG2 ? THR A 1  20 ? -10.578  11.087   3.598 1.000 93.090 ? 20  THR A CG2 1 
ATOM 163  O OG1 ? THR A 1  20 ? -11.025  10.577   5.910 1.000 93.090 ? 20  THR A OG1 1 
ATOM 164  N N   ? TYR A 1  21 ?  -7.372  11.999   6.727 1.000 89.430 ? 21  TYR A N   1 
ATOM 165  C CA  ? TYR A 1  21 ?  -6.921  12.633   7.961 1.000 89.430 ? 21  TYR A CA  1 
ATOM 166  C C   ? TYR A 1  21 ?  -7.271  14.116   7.971 1.000 89.430 ? 21  TYR A C   1 
ATOM 167  C CB  ? TYR A 1  21 ?  -5.410  12.453   8.137 1.000 89.430 ? 21  TYR A CB  1 
ATOM 168  O O   ? TYR A 1  21 ?  -6.907  14.853   7.051 1.000 89.430 ? 21  TYR A O   1 
ATOM 169  C CG  ? TYR A 1  21 ?  -4.833  13.249   9.282 1.000 89.430 ? 21  TYR A CG  1 
ATOM 170  C CD1 ? TYR A 1  21 ?  -4.126  14.427   9.051 1.000 89.430 ? 21  TYR A CD1 1 
ATOM 171  C CD2 ? TYR A 1  21 ?  -4.993  12.825  10.597 1.000 89.430 ? 21  TYR A CD2 1 
ATOM 172  C CE1 ? TYR A 1  21 ?  -3.591  15.163  10.103 1.000 89.430 ? 21  TYR A CE1 1 
ATOM 173  C CE2 ? TYR A 1  21 ?  -4.462  13.553  11.657 1.000 89.430 ? 21  TYR A CE2 1 
ATOM 174  O OH  ? TYR A 1  21 ?  -3.236  15.444  12.445 1.000 89.430 ? 21  TYR A OH  1 
ATOM 175  C CZ  ? TYR A 1  21 ?  -3.764  14.719  11.400 1.000 89.430 ? 21  TYR A CZ  1 
ATOM 176  N N   ? SER A 1  22 ?  -8.127  14.582   9.081 1.000 86.830 ? 22  SER A N   1 
ATOM 177  C CA  ? SER A 1  22 ?  -8.563  15.974   9.141 1.000 86.830 ? 22  SER A CA  1 
ATOM 178  C C   ? SER A 1  22 ?  -9.216  16.406   7.833 1.000 86.830 ? 22  SER A C   1 
ATOM 179  C CB  ? SER A 1  22 ?  -7.382  16.892   9.459 1.000 86.830 ? 22  SER A CB  1 
ATOM 180  O O   ? SER A 1  22 ?  -8.931  17.489   7.318 1.000 86.830 ? 22  SER A O   1 
ATOM 181  O OG  ? SER A 1  22 ?  -6.872  16.626  10.754 1.000 86.830 ? 22  SER A OG  1 
ATOM 182  N N   ? ASP A 1  23 ?  -9.930  15.487   7.079 1.000 83.870 ? 23  ASP A N   1 
ATOM 183  C CA  ? ASP A 1  23 ? -10.765  15.744   5.910 1.000 83.870 ? 23  ASP A CA  1 
ATOM 184  C C   ? ASP A 1  23 ?  -9.924  15.809   4.637 1.000 83.870 ? 23  ASP A C   1 
ATOM 185  C CB  ? ASP A 1  23 ? -11.552  17.044   6.087 1.000 83.870 ? 23  ASP A CB  1 
ATOM 186  O O   ? ASP A 1  23 ? -10.426  16.173   3.572 1.000 83.870 ? 23  ASP A O   1 
ATOM 187  C CG  ? ASP A 1  23 ? -12.617  16.951   7.165 1.000 83.870 ? 23  ASP A CG  1 
ATOM 188  O OD1 ? ASP A 1  23 ? -13.240  15.877   7.316 1.000 83.870 ? 23  ASP A OD1 1 
ATOM 189  O OD2 ? ASP A 1  23 ? -12.839  17.960   7.868 1.000 83.870 ? 23  ASP A OD2 1 
ATOM 190  N N   ? TYR A 1  24 ?  -8.591  15.443   4.802 1.000 87.680 ? 24  TYR A N   1 
ATOM 191  C CA  ? TYR A 1  24 ?  -7.730  15.380   3.627 1.000 87.680 ? 24  TYR A CA  1 
ATOM 192  C C   ? TYR A 1  24 ?  -7.387  13.936   3.279 1.000 87.680 ? 24  TYR A C   1 
ATOM 193  C CB  ? TYR A 1  24 ?  -6.445  16.180   3.858 1.000 87.680 ? 24  TYR A CB  1 
ATOM 194  O O   ? TYR A 1  24 ?  -7.068  13.137   4.163 1.000 87.680 ? 24  TYR A O   1 
ATOM 195  C CG  ? TYR A 1  24 ?  -6.675  17.662   4.031 1.000 87.680 ? 24  TYR A CG  1 
ATOM 196  C CD1 ? TYR A 1  24 ?  -6.839  18.495   2.926 1.000 87.680 ? 24  TYR A CD1 1 
ATOM 197  C CD2 ? TYR A 1  24 ?  -6.729  18.232   5.298 1.000 87.680 ? 24  TYR A CD2 1 
ATOM 198  C CE1 ? TYR A 1  24 ?  -7.050  19.861   3.080 1.000 87.680 ? 24  TYR A CE1 1 
ATOM 199  C CE2 ? TYR A 1  24 ?  -6.939  19.597   5.464 1.000 87.680 ? 24  TYR A CE2 1 
ATOM 200  O OH  ? TYR A 1  24 ?  -7.307  21.754   4.510 1.000 87.680 ? 24  TYR A OH  1 
ATOM 201  C CZ  ? TYR A 1  24 ?  -7.099  20.402   4.351 1.000 87.680 ? 24  TYR A CZ  1 
ATOM 202  N N   ? ARG A 1  25 ?  -7.540  13.691   1.974 1.000 88.720 ? 25  ARG A N   1 
ATOM 203  C CA  ? ARG A 1  25 ?  -7.085  12.386   1.505 1.000 88.720 ? 25  ARG A CA  1 
ATOM 204  C C   ? ARG A 1  25 ?  -5.590  12.207   1.748 1.000 88.720 ? 25  ARG A C   1 
ATOM 205  C CB  ? ARG A 1  25 ?  -7.398  12.211   0.017 1.000 88.720 ? 25  ARG A CB  1 
ATOM 206  O O   ? ARG A 1  25 ?  -4.788  13.068   1.380 1.000 88.720 ? 25  ARG A O   1 
ATOM 207  C CG  ? ARG A 1  25 ?  -7.085  10.823  -0.519 1.000 88.720 ? 25  ARG A CG  1 
ATOM 208  C CD  ? ARG A 1  25 ?  -7.343  10.724  -2.016 1.000 88.720 ? 25  ARG A CD  1 
ATOM 209  N NE  ? ARG A 1  25 ?  -8.740  11.002  -2.341 1.000 88.720 ? 25  ARG A NE  1 
ATOM 210  N NH1 ? ARG A 1  25 ?  -8.347  11.441  -4.575 1.000 88.720 ? 25  ARG A NH1 1 
ATOM 211  N NH2 ? ARG A 1  25 ? -10.476  11.566  -3.734 1.000 88.720 ? 25  ARG A NH2 1 
ATOM 212  C CZ  ? ARG A 1  25 ?  -9.184  11.336  -3.549 1.000 88.720 ? 25  ARG A CZ  1 
ATOM 213  N N   ? TRP A 1  26 ?  -5.182  11.112   2.379 1.000 87.750 ? 26  TRP A N   1 
ATOM 214  C CA  ? TRP A 1  26 ?  -3.835  10.946   2.916 1.000 87.750 ? 26  TRP A CA  1 
ATOM 215  C C   ? TRP A 1  26 ?  -3.132   9.760   2.263 1.000 87.750 ? 26  TRP A C   1 
ATOM 216  C CB  ? TRP A 1  26 ?  -3.881  10.756   4.434 1.000 87.750 ? 26  TRP A CB  1 
ATOM 217  O O   ? TRP A 1  26 ?  -2.000   9.887   1.789 1.000 87.750 ? 26  TRP A O   1 
ATOM 218  C CG  ? TRP A 1  26 ?  -2.570  10.348   5.037 1.000 87.750 ? 26  TRP A CG  1 
ATOM 219  C CD1 ? TRP A 1  26 ?  -2.259   9.137   5.591 1.000 87.750 ? 26  TRP A CD1 1 
ATOM 220  C CD2 ? TRP A 1  26 ?  -1.395  11.155   5.150 1.000 87.750 ? 26  TRP A CD2 1 
ATOM 221  C CE2 ? TRP A 1  26 ?  -0.407  10.369   5.783 1.000 87.750 ? 26  TRP A CE2 1 
ATOM 222  C CE3 ? TRP A 1  26 ?  -1.080  12.469   4.777 1.000 87.750 ? 26  TRP A CE3 1 
ATOM 223  N NE1 ? TRP A 1  26 ?  -0.959   9.143   6.041 1.000 87.750 ? 26  TRP A NE1 1 
ATOM 224  C CH2 ? TRP A 1  26 ?   1.157  12.142   5.676 1.000 87.750 ? 26  TRP A CH2 1 
ATOM 225  C CZ2 ? TRP A 1  26 ?   0.876  10.854   6.051 1.000 87.750 ? 26  TRP A CZ2 1 
ATOM 226  C CZ3 ? TRP A 1  26 ?   0.197  12.950   5.045 1.000 87.750 ? 26  TRP A CZ3 1 
ATOM 227  N N   ? CYS A 1  27 ?  -3.759   8.561   2.218 1.000 94.050 ? 27  CYS A N   1 
ATOM 228  C CA  ? CYS A 1  27 ?  -3.168   7.313   1.747 1.000 94.050 ? 27  CYS A CA  1 
ATOM 229  C C   ? CYS A 1  27 ?  -4.247   6.326   1.321 1.000 94.050 ? 27  CYS A C   1 
ATOM 230  C CB  ? CYS A 1  27 ?  -2.295   6.690   2.836 1.000 94.050 ? 27  CYS A CB  1 
ATOM 231  O O   ? CYS A 1  27 ?  -5.436   6.563   1.545 1.000 94.050 ? 27  CYS A O   1 
ATOM 232  S SG  ? CYS A 1  27 ?  -0.618   7.358   2.895 1.000 94.050 ? 27  CYS A SG  1 
ATOM 233  N N   ? GLY A 1  28 ?  -3.731   5.282   0.712 1.000 95.440 ? 28  GLY A N   1 
ATOM 234  C CA  ? GLY A 1  28 ?  -4.615   4.190   0.335 1.000 95.440 ? 28  GLY A CA  1 
ATOM 235  C C   ? GLY A 1  28 ?  -4.377   2.925   1.137 1.000 95.440 ? 28  GLY A C   1 
ATOM 236  O O   ? GLY A 1  28 ?  -3.582   2.922   2.079 1.000 95.440 ? 28  GLY A O   1 
ATOM 237  N N   ? GLY A 1  29 ?  -5.102   1.861   0.836 1.000 97.290 ? 29  GLY A N   1 
ATOM 238  C CA  ? GLY A 1  29 ?  -4.994   0.546   1.446 1.000 97.290 ? 29  GLY A CA  1 
ATOM 239  C C   ? GLY A 1  29 ?  -5.781  -0.521   0.709 1.000 97.290 ? 29  GLY A C   1 
ATOM 240  O O   ? GLY A 1  29 ?  -6.395  -0.244  -0.324 1.000 97.290 ? 29  GLY A O   1 
ATOM 241  N N   ? SER A 1  30 ?  -5.636  -1.750   1.310 1.000 98.290 ? 30  SER A N   1 
ATOM 242  C CA  ? SER A 1  30 ?  -6.345  -2.901   0.758 1.000 98.290 ? 30  SER A CA  1 
ATOM 243  C C   ? SER A 1  30 ?  -7.082  -3.670   1.849 1.000 98.290 ? 30  SER A C   1 
ATOM 244  C CB  ? SER A 1  30 ?  -5.372  -3.833   0.034 1.000 98.290 ? 30  SER A CB  1 
ATOM 245  O O   ? SER A 1  30 ?  -6.477  -4.090   2.837 1.000 98.290 ? 30  SER A O   1 
ATOM 246  O OG  ? SER A 1  30 ?  -4.585  -3.112  -0.898 1.000 98.290 ? 30  SER A OG  1 
ATOM 247  N N   ? LEU A 1  31 ?  -8.389  -3.779   1.607 1.000 98.590 ? 31  LEU A N   1 
ATOM 248  C CA  ? LEU A 1  31 ?  -9.196  -4.582   2.519 1.000 98.590 ? 31  LEU A CA  1 
ATOM 249  C C   ? LEU A 1  31 ?  -8.869  -6.064   2.373 1.000 98.590 ? 31  LEU A C   1 
ATOM 250  C CB  ? LEU A 1  31 ? -10.687  -4.349   2.263 1.000 98.590 ? 31  LEU A CB  1 
ATOM 251  O O   ? LEU A 1  31 ?  -9.002  -6.630   1.285 1.000 98.590 ? 31  LEU A O   1 
ATOM 252  C CG  ? LEU A 1  31 ? -11.657  -5.066   3.203 1.000 98.590 ? 31  LEU A CG  1 
ATOM 253  C CD1 ? LEU A 1  31 ? -11.538  -4.504   4.616 1.000 98.590 ? 31  LEU A CD1 1 
ATOM 254  C CD2 ? LEU A 1  31 ? -13.088  -4.942   2.692 1.000 98.590 ? 31  LEU A CD2 1 
ATOM 255  N N   ? ILE A 1  32 ?  -8.438  -6.773   3.459 1.000 98.300 ? 32  ILE A N   1 
ATOM 256  C CA  ? ILE A 1  32 ?  -7.982  -8.153   3.340 1.000 98.300 ? 32  ILE A CA  1 
ATOM 257  C C   ? ILE A 1  32 ?  -8.914  -9.074   4.125 1.000 98.300 ? 32  ILE A C   1 
ATOM 258  C CB  ? ILE A 1  32 ?  -6.528  -8.313   3.838 1.000 98.300 ? 32  ILE A CB  1 
ATOM 259  O O   ? ILE A 1  32 ?  -8.911 -10.290   3.921 1.000 98.300 ? 32  ILE A O   1 
ATOM 260  C CG1 ? ILE A 1  32 ?  -6.407  -7.844   5.292 1.000 98.300 ? 32  ILE A CG1 1 
ATOM 261  C CG2 ? ILE A 1  32 ?  -5.560  -7.545   2.932 1.000 98.300 ? 32  ILE A CG2 1 
ATOM 262  C CD1 ? ILE A 1  32 ?  -5.078  -8.195   5.947 1.000 98.300 ? 32  ILE A CD1 1 
ATOM 263  N N   ? ASN A 1  33 ?  -9.811  -8.553   4.999 1.000 97.900 ? 33  ASN A N   1 
ATOM 264  C CA  ? ASN A 1  33 ? -10.980  -9.151   5.634 1.000 97.900 ? 33  ASN A CA  1 
ATOM 265  C C   ? ASN A 1  33 ? -11.888  -8.091   6.249 1.000 97.900 ? 33  ASN A C   1 
ATOM 266  C CB  ? ASN A 1  33 ? -10.553 -10.166   6.697 1.000 97.900 ? 33  ASN A CB  1 
ATOM 267  O O   ? ASN A 1  33 ? -11.711  -6.896   6.003 1.000 97.900 ? 33  ASN A O   1 
ATOM 268  C CG  ? ASN A 1  33 ?  -9.825  -9.522   7.861 1.000 97.900 ? 33  ASN A CG  1 
ATOM 269  N ND2 ? ASN A 1  33 ?  -8.872 -10.244   8.437 1.000 97.900 ? 33  ASN A ND2 1 
ATOM 270  O OD1 ? ASN A 1  33 ? -10.118  -8.385   8.239 1.000 97.900 ? 33  ASN A OD1 1 
ATOM 271  N N   ? GLU A 1  34 ? -12.959  -8.552   7.041 1.000 97.920 ? 34  GLU A N   1 
ATOM 272  C CA  ? GLU A 1  34 ? -13.975  -7.604   7.488 1.000 97.920 ? 34  GLU A CA  1 
ATOM 273  C C   ? GLU A 1  34 ? -13.401  -6.615   8.499 1.000 97.920 ? 34  GLU A C   1 
ATOM 274  C CB  ? GLU A 1  34 ? -15.170  -8.344   8.096 1.000 97.920 ? 34  GLU A CB  1 
ATOM 275  O O   ? GLU A 1  34 ? -13.993  -5.563   8.750 1.000 97.920 ? 34  GLU A O   1 
ATOM 276  C CG  ? GLU A 1  34 ? -14.827  -9.145   9.344 1.000 97.920 ? 34  GLU A CG  1 
ATOM 277  C CD  ? GLU A 1  34 ? -15.888 -10.170   9.709 1.000 97.920 ? 34  GLU A CD  1 
ATOM 278  O OE1 ? GLU A 1  34 ? -15.683 -10.939  10.675 1.000 97.920 ? 34  GLU A OE1 1 
ATOM 279  O OE2 ? GLU A 1  34 ? -16.934 -10.206   9.022 1.000 97.920 ? 34  GLU A OE2 1 
ATOM 280  N N   ? TRP A 1  35 ? -12.152  -6.819   9.018 1.000 98.240 ? 35  TRP A N   1 
ATOM 281  C CA  ? TRP A 1  35 ? -11.611  -5.994  10.093 1.000 98.240 ? 35  TRP A CA  1 
ATOM 282  C C   ? TRP A 1  35 ? -10.309  -5.326   9.665 1.000 98.240 ? 35  TRP A C   1 
ATOM 283  C CB  ? TRP A 1  35 ? -11.379  -6.835  11.351 1.000 98.240 ? 35  TRP A CB  1 
ATOM 284  O O   ? TRP A 1  35 ?  -9.920  -4.296  10.220 1.000 98.240 ? 35  TRP A O   1 
ATOM 285  C CG  ? TRP A 1  35 ? -12.640  -7.294  12.019 1.000 98.240 ? 35  TRP A CG  1 
ATOM 286  C CD1 ? TRP A 1  35 ? -13.225  -8.526  11.918 1.000 98.240 ? 35  TRP A CD1 1 
ATOM 287  C CD2 ? TRP A 1  35 ? -13.476  -6.523  12.888 1.000 98.240 ? 35  TRP A CD2 1 
ATOM 288  C CE2 ? TRP A 1  35 ? -14.551  -7.352  13.278 1.000 98.240 ? 35  TRP A CE2 1 
ATOM 289  C CE3 ? TRP A 1  35 ? -13.419  -5.211  13.376 1.000 98.240 ? 35  TRP A CE3 1 
ATOM 290  N NE1 ? TRP A 1  35 ? -14.374  -8.567  12.673 1.000 98.240 ? 35  TRP A NE1 1 
ATOM 291  C CH2 ? TRP A 1  35 ? -15.483  -5.622  14.597 1.000 98.240 ? 35  TRP A CH2 1 
ATOM 292  C CZ2 ? TRP A 1  35 ? -15.562  -6.910  14.134 1.000 98.240 ? 35  TRP A CZ2 1 
ATOM 293  C CZ3 ? TRP A 1  35 ? -14.427  -4.773  14.228 1.000 98.240 ? 35  TRP A CZ3 1 
ATOM 294  N N   ? TRP A 1  36 ?  -9.667  -5.865   8.659 1.000 98.400 ? 36  TRP A N   1 
ATOM 295  C CA  ? TRP A 1  36 ?  -8.269  -5.478   8.501 1.000 98.400 ? 36  TRP A CA  1 
ATOM 296  C C   ? TRP A 1  36 ?  -8.008  -4.941   7.098 1.000 98.400 ? 36  TRP A C   1 
ATOM 297  C CB  ? TRP A 1  36 ?  -7.347  -6.666   8.787 1.000 98.400 ? 36  TRP A CB  1 
ATOM 298  O O   ? TRP A 1  36 ?  -8.529  -5.474   6.115 1.000 98.400 ? 36  TRP A O   1 
ATOM 299  C CG  ? TRP A 1  36 ?  -7.318  -7.082  10.227 1.000 98.400 ? 36  TRP A CG  1 
ATOM 300  C CD1 ? TRP A 1  36 ?  -8.027  -8.099  10.805 1.000 98.400 ? 36  TRP A CD1 1 
ATOM 301  C CD2 ? TRP A 1  36 ?  -6.543  -6.488  11.273 1.000 98.400 ? 36  TRP A CD2 1 
ATOM 302  C CE2 ? TRP A 1  36 ?  -6.831  -7.196  12.460 1.000 98.400 ? 36  TRP A CE2 1 
ATOM 303  C CE3 ? TRP A 1  36 ?  -5.632  -5.425  11.320 1.000 98.400 ? 36  TRP A CE3 1 
ATOM 304  N NE1 ? TRP A 1  36 ?  -7.738  -8.172  12.148 1.000 98.400 ? 36  TRP A NE1 1 
ATOM 305  C CH2 ? TRP A 1  36 ?  -5.351  -5.829  13.703 1.000 98.400 ? 36  TRP A CH2 1 
ATOM 306  C CZ2 ? TRP A 1  36 ?  -6.239  -6.873  13.684 1.000 98.400 ? 36  TRP A CZ2 1 
ATOM 307  C CZ3 ? TRP A 1  36 ?  -5.043  -5.106  12.539 1.000 98.400 ? 36  TRP A CZ3 1 
ATOM 308  N N   ? ILE A 1  37 ?  -7.219  -3.867   7.067 1.000 98.480 ? 37  ILE A N   1 
ATOM 309  C CA  ? ILE A 1  37 ?  -6.685  -3.235   5.866 1.000 98.480 ? 37  ILE A CA  1 
ATOM 310  C C   ? ILE A 1  37 ?  -5.159  -3.284   5.892 1.000 98.480 ? 37  ILE A C   1 
ATOM 311  C CB  ? ILE A 1  37 ?  -7.172  -1.775   5.731 1.000 98.480 ? 37  ILE A CB  1 
ATOM 312  O O   ? ILE A 1  37 ?  -4.544  -3.105   6.946 1.000 98.480 ? 37  ILE A O   1 
ATOM 313  C CG1 ? ILE A 1  37 ?  -8.692  -1.735   5.538 1.000 98.480 ? 37  ILE A CG1 1 
ATOM 314  C CG2 ? ILE A 1  37 ?  -6.454  -1.070   4.576 1.000 98.480 ? 37  ILE A CG2 1 
ATOM 315  C CD1 ? ILE A 1  37 ?  -9.305  -0.354   5.729 1.000 98.480 ? 37  ILE A CD1 1 
ATOM 316  N N   ? ILE A 1  38 ?  -4.545  -3.618   4.753 1.000 98.390 ? 38  ILE A N   1 
ATOM 317  C CA  ? ILE A 1  38 ?  -3.100  -3.500   4.593 1.000 98.390 ? 38  ILE A CA  1 
ATOM 318  C C   ? ILE A 1  38 ?  -2.761  -2.166   3.933 1.000 98.390 ? 38  ILE A C   1 
ATOM 319  C CB  ? ILE A 1  38 ?  -2.526  -4.670   3.763 1.000 98.390 ? 38  ILE A CB  1 
ATOM 320  O O   ? ILE A 1  38 ?  -3.374  -1.788   2.931 1.000 98.390 ? 38  ILE A O   1 
ATOM 321  C CG1 ? ILE A 1  38 ?  -2.741  -6.000   4.495 1.000 98.390 ? 38  ILE A CG1 1 
ATOM 322  C CG2 ? ILE A 1  38 ?  -1.042  -4.443   3.464 1.000 98.390 ? 38  ILE A CG2 1 
ATOM 323  C CD1 ? ILE A 1  38 ?  -2.186  -7.210   3.757 1.000 98.390 ? 38  ILE A CD1 1 
ATOM 324  N N   ? SER A 1  39 ?  -1.745  -1.365   4.472 1.000 97.840 ? 39  SER A N   1 
ATOM 325  C CA  ? SER A 1  39 ?  -1.293  -0.071   3.971 1.000 97.840 ? 39  SER A CA  1 
ATOM 326  C C   ? SER A 1  39 ?   0.209   0.104   4.168 1.000 97.840 ? 39  SER A C   1 
ATOM 327  C CB  ? SER A 1  39 ?  -2.043   1.065   4.667 1.000 97.840 ? 39  SER A CB  1 
ATOM 328  O O   ? SER A 1  39 ?   0.900  -0.832   4.574 1.000 97.840 ? 39  SER A O   1 
ATOM 329  O OG  ? SER A 1  39 ?  -1.814   2.298   4.006 1.000 97.840 ? 39  SER A OG  1 
ATOM 330  N N   ? ALA A 1  40 ?   0.702   1.203   3.731 1.000 97.770 ? 40  ALA A N   1 
ATOM 331  C CA  ? ALA A 1  40 ?   2.119   1.508   3.913 1.000 97.770 ? 40  ALA A CA  1 
ATOM 332  C C   ? ALA A 1  40 ?   2.382   2.091   5.298 1.000 97.770 ? 40  ALA A C   1 
ATOM 333  C CB  ? ALA A 1  40 ?   2.598   2.475   2.833 1.000 97.770 ? 40  ALA A CB  1 
ATOM 334  O O   ? ALA A 1  40 ?   1.590   2.891   5.802 1.000 97.770 ? 40  ALA A O   1 
ATOM 335  N N   ? ALA A 1  41 ?   3.488   1.692   5.919 1.000 97.340 ? 41  ALA A N   1 
ATOM 336  C CA  ? ALA A 1  41 ?   3.873   2.157   7.249 1.000 97.340 ? 41  ALA A CA  1 
ATOM 337  C C   ? ALA A 1  41 ?   4.115   3.664   7.255 1.000 97.340 ? 41  ALA A C   1 
ATOM 338  C CB  ? ALA A 1  41 ?   5.121   1.420   7.730 1.000 97.340 ? 41  ALA A CB  1 
ATOM 339  O O   ? ALA A 1  41 ?   3.906   4.329   8.272 1.000 97.340 ? 41  ALA A O   1 
ATOM 340  N N   ? HIS A 1  42 ?   4.563   4.209   6.168 1.000 95.550 ? 42  HIS A N   1 
ATOM 341  C CA  ? HIS A 1  42 ?   4.851   5.637   6.102 1.000 95.550 ? 42  HIS A CA  1 
ATOM 342  C C   ? HIS A 1  42 ?   3.567   6.456   6.031 1.000 95.550 ? 42  HIS A C   1 
ATOM 343  C CB  ? HIS A 1  42 ?   5.741   5.949   4.898 1.000 95.550 ? 42  HIS A CB  1 
ATOM 344  O O   ? HIS A 1  42 ?   3.604   7.685   6.121 1.000 95.550 ? 42  HIS A O   1 
ATOM 345  C CG  ? HIS A 1  42 ?   5.016   5.909   3.590 1.000 95.550 ? 42  HIS A CG  1 
ATOM 346  C CD2 ? HIS A 1  42 ?   4.336   6.870   2.921 1.000 95.550 ? 42  HIS A CD2 1 
ATOM 347  N ND1 ? HIS A 1  42 ?   4.935   4.770   2.819 1.000 95.550 ? 42  HIS A ND1 1 
ATOM 348  C CE1 ? HIS A 1  42 ?   4.236   5.034   1.727 1.000 95.550 ? 42  HIS A CE1 1 
ATOM 349  N NE2 ? HIS A 1  42 ?   3.861   6.301   1.765 1.000 95.550 ? 42  HIS A NE2 1 
ATOM 350  N N   ? CYS A 1  43 ?   2.381   5.761   5.980 1.000 93.840 ? 43  CYS A N   1 
ATOM 351  C CA  ? CYS A 1  43 ?   1.055   6.370   5.985 1.000 93.840 ? 43  CYS A CA  1 
ATOM 352  C C   ? CYS A 1  43 ?   0.491   6.435   7.399 1.000 93.840 ? 43  CYS A C   1 
ATOM 353  C CB  ? CYS A 1  43 ?   0.103   5.589   5.081 1.000 93.840 ? 43  CYS A CB  1 
ATOM 354  O O   ? CYS A 1  43 ?  -0.714   6.621   7.583 1.000 93.840 ? 43  CYS A O   1 
ATOM 355  S SG  ? CYS A 1  43 ?   0.481   5.740   3.321 1.000 93.840 ? 43  CYS A SG  1 
ATOM 356  N N   ? TYR A 1  44 ?   1.216   6.419   8.486 1.000 90.040 ? 44  TYR A N   1 
ATOM 357  C CA  ? TYR A 1  44 ?   0.826   6.239   9.880 1.000 90.040 ? 44  TYR A CA  1 
ATOM 358  C C   ? TYR A 1  44 ?   0.451   7.571  10.518 1.000 90.040 ? 44  TYR A C   1 
ATOM 359  C CB  ? TYR A 1  44 ?   1.957   5.580  10.675 1.000 90.040 ? 44  TYR A CB  1 
ATOM 360  O O   ? TYR A 1  44 ?   1.299   8.246  11.105 1.000 90.040 ? 44  TYR A O   1 
ATOM 361  C CG  ? TYR A 1  44 ?   1.590   5.264  12.105 1.000 90.040 ? 44  TYR A CG  1 
ATOM 362  C CD1 ? TYR A 1  44 ?   2.007   6.086  13.149 1.000 90.040 ? 44  TYR A CD1 1 
ATOM 363  C CD2 ? TYR A 1  44 ?   0.827   4.143  12.414 1.000 90.040 ? 44  TYR A CD2 1 
ATOM 364  C CE1 ? TYR A 1  44 ?   1.673   5.798  14.468 1.000 90.040 ? 44  TYR A CE1 1 
ATOM 365  C CE2 ? TYR A 1  44 ?   0.488   3.845  13.730 1.000 90.040 ? 44  TYR A CE2 1 
ATOM 366  O OH  ? TYR A 1  44 ?   0.581   4.388  16.052 1.000 90.040 ? 44  TYR A OH  1 
ATOM 367  C CZ  ? TYR A 1  44 ?   0.914   4.678  14.748 1.000 90.040 ? 44  TYR A CZ  1 
ATOM 368  N N   ? PRO A 1  45 ?  -0.922   8.107  10.310 1.000 81.550 ? 45  PRO A N   1 
ATOM 369  C CA  ? PRO A 1  45 ?  -1.263   9.227  11.190 1.000 81.550 ? 45  PRO A CA  1 
ATOM 370  C C   ? PRO A 1  45 ?  -2.078   8.795  12.406 1.000 81.550 ? 45  PRO A C   1 
ATOM 371  C CB  ? PRO A 1  45 ?  -2.082  10.151  10.284 1.000 81.550 ? 45  PRO A CB  1 
ATOM 372  O O   ? PRO A 1  45 ?  -2.531   7.649  12.475 1.000 81.550 ? 45  PRO A O   1 
ATOM 373  C CG  ? PRO A 1  45 ?  -2.743   9.236   9.304 1.000 81.550 ? 45  PRO A CG  1 
ATOM 374  C CD  ? PRO A 1  45 ?  -1.840   8.060   9.065 1.000 81.550 ? 45  PRO A CD  1 
ATOM 375  N N   ? SER A 1  46 ?  -2.439   9.641  13.467 1.000 73.800 ? 46  SER A N   1 
ATOM 376  C CA  ? SER A 1  46 ?  -3.055   9.396  14.767 1.000 73.800 ? 46  SER A CA  1 
ATOM 377  C C   ? SER A 1  46 ?  -4.544   9.100  14.627 1.000 73.800 ? 46  SER A C   1 
ATOM 378  C CB  ? SER A 1  46 ?  -2.849  10.596  15.693 1.000 73.800 ? 46  SER A CB  1 
ATOM 379  O O   ? SER A 1  46 ?  -5.044   8.123  15.189 1.000 73.800 ? 46  SER A O   1 
ATOM 380  O OG  ? SER A 1  46 ?  -3.273  11.794  15.064 1.000 73.800 ? 46  SER A OG  1 
ATOM 381  N N   ? ILE A 1  47 ?  -5.357   9.724  13.556 1.000 85.230 ? 47  ILE A N   1 
ATOM 382  C CA  ? ILE A 1  47 ?  -6.788   9.479  13.414 1.000 85.230 ? 47  ILE A CA  1 
ATOM 383  C C   ? ILE A 1  47 ?  -7.147   9.358  11.934 1.000 85.230 ? 47  ILE A C   1 
ATOM 384  C CB  ? ILE A 1  47 ?  -7.622  10.597  14.078 1.000 85.230 ? 47  ILE A CB  1 
ATOM 385  O O   ? ILE A 1  47 ?  -7.128  10.351  11.202 1.000 85.230 ? 47  ILE A O   1 
ATOM 386  C CG1 ? ILE A 1  47 ?  -7.268  10.715  15.565 1.000 85.230 ? 47  ILE A CG1 1 
ATOM 387  C CG2 ? ILE A 1  47 ?  -9.120  10.337  13.891 1.000 85.230 ? 47  ILE A CG2 1 
ATOM 388  C CD1 ? ILE A 1  47 ?  -7.891  11.920  16.256 1.000 85.230 ? 47  ILE A CD1 1 
ATOM 389  N N   ? LEU A 1  48 ?  -7.421   8.170  11.535 1.000 91.920 ? 48  LEU A N   1 
ATOM 390  C CA  ? LEU A 1  48 ?  -7.746   7.866  10.146 1.000 91.920 ? 48  LEU A CA  1 
ATOM 391  C C   ? LEU A 1  48 ?  -9.204   7.441  10.009 1.000 91.920 ? 48  LEU A C   1 
ATOM 392  C CB  ? LEU A 1  48 ?  -6.829   6.764   9.609 1.000 91.920 ? 48  LEU A CB  1 
ATOM 393  O O   ? LEU A 1  48 ?  -9.769   6.843  10.928 1.000 91.920 ? 48  LEU A O   1 
ATOM 394  C CG  ? LEU A 1  48 ?  -5.336   7.093   9.552 1.000 91.920 ? 48  LEU A CG  1 
ATOM 395  C CD1 ? LEU A 1  48 ?  -4.529   5.837   9.239 1.000 91.920 ? 48  LEU A CD1 1 
ATOM 396  C CD2 ? LEU A 1  48 ?  -5.066   8.181   8.518 1.000 91.920 ? 48  LEU A CD2 1 
ATOM 397  N N   ? VAL A 1  49 ?  -9.810   7.853   8.950 1.000 95.570 ? 49  VAL A N   1 
ATOM 398  C CA  ? VAL A 1  49 ? -11.091   7.316   8.503 1.000 95.570 ? 49  VAL A CA  1 
ATOM 399  C C   ? VAL A 1  49 ? -10.897   6.518   7.215 1.000 95.570 ? 49  VAL A C   1 
ATOM 400  C CB  ? VAL A 1  49 ? -12.131   8.437   8.284 1.000 95.570 ? 49  VAL A CB  1 
ATOM 401  O O   ? VAL A 1  49 ? -10.295   7.010   6.258 1.000 95.570 ? 49  VAL A O   1 
ATOM 402  C CG1 ? VAL A 1  49 ? -13.462   7.854   7.812 1.000 95.570 ? 49  VAL A CG1 1 
ATOM 403  C CG2 ? VAL A 1  49 ? -12.323   9.245   9.566 1.000 95.570 ? 49  VAL A CG2 1 
ATOM 404  N N   ? ALA A 1  50 ? -11.390   5.220   7.293 1.000 96.920 ? 50  ALA A N   1 
ATOM 405  C CA  ? ALA A 1  50 ? -11.318   4.368   6.108 1.000 96.920 ? 50  ALA A CA  1 
ATOM 406  C C   ? ALA A 1  50 ? -12.566   4.524   5.244 1.000 96.920 ? 50  ALA A C   1 
ATOM 407  C CB  ? ALA A 1  50 ? -11.135   2.907   6.514 1.000 96.920 ? 50  ALA A CB  1 
ATOM 408  O O   ? ALA A 1  50 ? -13.690   4.413   5.739 1.000 96.920 ? 50  ALA A O   1 
ATOM 409  N N   ? HIS A 1  51 ? -12.342   4.865   3.968 1.000 96.900 ? 51  HIS A N   1 
ATOM 410  C CA  ? HIS A 1  51 ? -13.423   4.959   2.993 1.000 96.900 ? 51  HIS A CA  1 
ATOM 411  C C   ? HIS A 1  51 ? -13.423   3.760   2.052 1.000 96.900 ? 51  HIS A C   1 
ATOM 412  C CB  ? HIS A 1  51 ? -13.308   6.256   2.190 1.000 96.900 ? 51  HIS A CB  1 
ATOM 413  O O   ? HIS A 1  51 ? -12.443   3.522   1.342 1.000 96.900 ? 51  HIS A O   1 
ATOM 414  C CG  ? HIS A 1  51 ? -13.327   7.490   3.036 1.000 96.900 ? 51  HIS A CG  1 
ATOM 415  C CD2 ? HIS A 1  51 ? -12.357   8.071   3.781 1.000 96.900 ? 51  HIS A CD2 1 
ATOM 416  N ND1 ? HIS A 1  51 ? -14.451   8.273   3.185 1.000 96.900 ? 51  HIS A ND1 1 
ATOM 417  C CE1 ? HIS A 1  51 ? -14.170   9.287   3.987 1.000 96.900 ? 51  HIS A CE1 1 
ATOM 418  N NE2 ? HIS A 1  51 ? -12.906   9.188   4.362 1.000 96.900 ? 51  HIS A NE2 1 
ATOM 419  N N   ? LEU A 1  52 ? -14.529   2.904   2.085 1.000 97.540 ? 52  LEU A N   1 
ATOM 420  C CA  ? LEU A 1  52 ? -14.699   1.699   1.280 1.000 97.540 ? 52  LEU A CA  1 
ATOM 421  C C   ? LEU A 1  52 ? -15.861   1.857   0.304 1.000 97.540 ? 52  LEU A C   1 
ATOM 422  C CB  ? LEU A 1  52 ? -14.933   0.482   2.178 1.000 97.540 ? 52  LEU A CB  1 
ATOM 423  O O   ? LEU A 1  52 ? -16.786   2.633   0.555 1.000 97.540 ? 52  LEU A O   1 
ATOM 424  C CG  ? LEU A 1  52 ? -13.873   0.214   3.247 1.000 97.540 ? 52  LEU A CG  1 
ATOM 425  C CD1 ? LEU A 1  52 ? -14.352   0.716   4.605 1.000 97.540 ? 52  LEU A CD1 1 
ATOM 426  C CD2 ? LEU A 1  52 ? -13.538  -1.272   3.308 1.000 97.540 ? 52  LEU A CD2 1 
ATOM 427  N N   ? GLY A 1  53 ? -15.727   1.192  -0.873 1.000 96.430 ? 53  GLY A N   1 
ATOM 428  C CA  ? GLY A 1  53 ? -16.861   1.105  -1.780 1.000 96.430 ? 53  GLY A CA  1 
ATOM 429  C C   ? GLY A 1  53 ? -17.002   2.320  -2.677 1.000 96.430 ? 53  GLY A C   1 
ATOM 430  O O   ? GLY A 1  53 ? -18.049   2.523  -3.296 1.000 96.430 ? 53  GLY A O   1 
ATOM 431  N N   ? GLU A 1  54 ? -15.857   3.186  -2.747 1.000 94.620 ? 54  GLU A N   1 
ATOM 432  C CA  ? GLU A 1  54 ? -15.857   4.410  -3.543 1.000 94.620 ? 54  GLU A CA  1 
ATOM 433  C C   ? GLU A 1  54 ? -15.271   4.167  -4.930 1.000 94.620 ? 54  GLU A C   1 
ATOM 434  C CB  ? GLU A 1  54 ? -15.077   5.516  -2.829 1.000 94.620 ? 54  GLU A CB  1 
ATOM 435  O O   ? GLU A 1  54 ? -14.271   3.461  -5.072 1.000 94.620 ? 54  GLU A O   1 
ATOM 436  C CG  ? GLU A 1  54 ? -15.771   6.055  -1.586 1.000 94.620 ? 54  GLU A CG  1 
ATOM 437  C CD  ? GLU A 1  54 ? -16.876   7.051  -1.901 1.000 94.620 ? 54  GLU A CD  1 
ATOM 438  O OE1 ? GLU A 1  54 ? -17.494   7.590  -0.955 1.000 94.620 ? 54  GLU A OE1 1 
ATOM 439  O OE2 ? GLU A 1  54 ? -17.127   7.292  -3.103 1.000 94.620 ? 54  GLU A OE2 1 
ATOM 440  N N   ? HIS A 1  55 ? -15.953   4.685  -6.003 1.000 95.420 ? 55  HIS A N   1 
ATOM 441  C CA  ? HIS A 1  55 ? -15.373   4.798  -7.337 1.000 95.420 ? 55  HIS A CA  1 
ATOM 442  C C   ? HIS A 1  55 ? -15.072   6.252  -7.685 1.000 95.420 ? 55  HIS A C   1 
ATOM 443  C CB  ? HIS A 1  55 ? -16.311   4.192  -8.382 1.000 95.420 ? 55  HIS A CB  1 
ATOM 444  O O   ? HIS A 1  55 ? -14.019   6.553  -8.253 1.000 95.420 ? 55  HIS A O   1 
ATOM 445  C CG  ? HIS A 1  55 ? -15.808   4.318  -9.785 1.000 95.420 ? 55  HIS A CG  1 
ATOM 446  C CD2 ? HIS A 1  55 ? -16.210   5.111 -10.805 1.000 95.420 ? 55  HIS A CD2 1 
ATOM 447  N ND1 ? HIS A 1  55 ? -14.765   3.561 -10.272 1.000 95.420 ? 55  HIS A ND1 1 
ATOM 448  C CE1 ? HIS A 1  55 ? -14.545   3.886 -11.535 1.000 95.420 ? 55  HIS A CE1 1 
ATOM 449  N NE2 ? HIS A 1  55 ? -15.408   4.824 -11.883 1.000 95.420 ? 55  HIS A NE2 1 
ATOM 450  N N   ? ASP A 1  56 ? -16.033   7.163  -7.398 1.000 94.810 ? 56  ASP A N   1 
ATOM 451  C CA  ? ASP A 1  56 ? -15.943   8.608  -7.587 1.000 94.810 ? 56  ASP A CA  1 
ATOM 452  C C   ? ASP A 1  56 ? -15.996   9.341  -6.249 1.000 94.810 ? 56  ASP A C   1 
ATOM 453  C CB  ? ASP A 1  56 ? -17.066   9.100  -8.503 1.000 94.810 ? 56  ASP A CB  1 
ATOM 454  O O   ? ASP A 1  56 ? -17.037   9.363  -5.589 1.000 94.810 ? 56  ASP A O   1 
ATOM 455  C CG  ? ASP A 1  56 ? -16.931  10.568  -8.870 1.000 94.810 ? 56  ASP A CG  1 
ATOM 456  O OD1 ? ASP A 1  56 ? -16.172  11.298  -8.197 1.000 94.810 ? 56  ASP A OD1 1 
ATOM 457  O OD2 ? ASP A 1  56 ? -17.591  10.998  -9.840 1.000 94.810 ? 56  ASP A OD2 1 
ATOM 458  N N   ? THR A 1  57 ? -14.894  10.041  -5.920 1.000 92.390 ? 57  THR A N   1 
ATOM 459  C CA  ? THR A 1  57 ? -14.740  10.611  -4.587 1.000 92.390 ? 57  THR A CA  1 
ATOM 460  C C   ? THR A 1  57 ? -15.532  11.909  -4.458 1.000 92.390 ? 57  THR A C   1 
ATOM 461  C CB  ? THR A 1  57 ? -13.259  10.876  -4.260 1.000 92.390 ? 57  THR A CB  1 
ATOM 462  O O   ? THR A 1  57 ? -15.633  12.476  -3.368 1.000 92.390 ? 57  THR A O   1 
ATOM 463  C CG2 ? THR A 1  57 ? -12.447   9.586  -4.301 1.000 92.390 ? 57  THR A CG2 1 
ATOM 464  O OG1 ? THR A 1  57 ? -12.721  11.796  -5.219 1.000 92.390 ? 57  THR A OG1 1 
ATOM 465  N N   ? THR A 1  58 ? -16.161  12.420  -5.504 1.000 91.830 ? 58  THR A N   1 
ATOM 466  C CA  ? THR A 1  58 ? -16.893  13.682  -5.490 1.000 91.830 ? 58  THR A CA  1 
ATOM 467  C C   ? THR A 1  58 ? -18.399  13.434  -5.500 1.000 91.830 ? 58  THR A C   1 
ATOM 468  C CB  ? THR A 1  58 ? -16.508  14.564  -6.692 1.000 91.830 ? 58  THR A CB  1 
ATOM 469  O O   ? THR A 1  58 ? -19.189  14.378  -5.441 1.000 91.830 ? 58  THR A O   1 
ATOM 470  C CG2 ? THR A 1  58 ? -14.999  14.775  -6.759 1.000 91.830 ? 58  THR A CG2 1 
ATOM 471  O OG1 ? THR A 1  58 ? -16.945  13.931  -7.901 1.000 91.830 ? 58  THR A OG1 1 
ATOM 472  N N   ? ALA A 1  59 ? -18.762  12.110  -5.598 1.000 92.450 ? 59  ALA A N   1 
ATOM 473  C CA  ? ALA A 1  59 ? -20.182  11.780  -5.688 1.000 92.450 ? 59  ALA A CA  1 
ATOM 474  C C   ? ALA A 1  59 ? -20.590  10.806  -4.586 1.000 92.450 ? 59  ALA A C   1 
ATOM 475  C CB  ? ALA A 1  59 ? -20.506  11.192  -7.059 1.000 92.450 ? 59  ALA A CB  1 
ATOM 476  O O   ? ALA A 1  59 ? -19.787   9.977  -4.153 1.000 92.450 ? 59  ALA A O   1 
ATOM 477  N N   ? ASP A 1  60 ? -21.758  11.068  -4.050 1.000 92.390 ? 60  ASP A N   1 
ATOM 478  C CA  ? ASP A 1  60 ? -22.403  10.055  -3.221 1.000 92.390 ? 60  ASP A CA  1 
ATOM 479  C C   ? ASP A 1  60 ? -23.021   8.954  -4.080 1.000 92.390 ? 60  ASP A C   1 
ATOM 480  C CB  ? ASP A 1  60 ? -23.473  10.691  -2.331 1.000 92.390 ? 60  ASP A CB  1 
ATOM 481  O O   ? ASP A 1  60 ? -24.062   9.161  -4.707 1.000 92.390 ? 60  ASP A O   1 
ATOM 482  C CG  ? ASP A 1  60 ? -24.065   9.718  -1.326 1.000 92.390 ? 60  ASP A CG  1 
ATOM 483  O OD1 ? ASP A 1  60 ? -23.678   8.529  -1.328 1.000 92.390 ? 60  ASP A OD1 1 
ATOM 484  O OD2 ? ASP A 1  60 ? -24.927  10.142  -0.528 1.000 92.390 ? 60  ASP A OD2 1 
ATOM 485  N N   ? GLU A 1  61 ? -22.347   7.778  -4.071 1.000 93.270 ? 61  GLU A N   1 
ATOM 486  C CA  ? GLU A 1  61 ? -22.732   6.700  -4.976 1.000 93.270 ? 61  GLU A CA  1 
ATOM 487  C C   ? GLU A 1  61 ? -23.633   5.686  -4.276 1.000 93.270 ? 61  GLU A C   1 
ATOM 488  C CB  ? GLU A 1  61 ? -21.492   6.001  -5.539 1.000 93.270 ? 61  GLU A CB  1 
ATOM 489  O O   ? GLU A 1  61 ? -24.111   4.737  -4.900 1.000 93.270 ? 61  GLU A O   1 
ATOM 490  C CG  ? GLU A 1  61 ? -20.625   6.896  -6.412 1.000 93.270 ? 61  GLU A CG  1 
ATOM 491  C CD  ? GLU A 1  61 ? -19.322   6.239  -6.837 1.000 93.270 ? 61  GLU A CD  1 
ATOM 492  O OE1 ? GLU A 1  61 ? -19.054   6.154  -8.057 1.000 93.270 ? 61  GLU A OE1 1 
ATOM 493  O OE2 ? GLU A 1  61 ? -18.562   5.803  -5.943 1.000 93.270 ? 61  GLU A OE2 1 
ATOM 494  N N   ? GLY A 1  62 ? -23.867   5.941  -2.903 1.000 93.830 ? 62  GLY A N   1 
ATOM 495  C CA  ? GLY A 1  62 ? -24.709   5.032  -2.141 1.000 93.830 ? 62  GLY A CA  1 
ATOM 496  C C   ? GLY A 1  62 ? -24.036   3.706  -1.840 1.000 93.830 ? 62  GLY A C   1 
ATOM 497  O O   ? GLY A 1  62 ? -24.662   2.797  -1.290 1.000 93.830 ? 62  GLY A O   1 
ATOM 498  N N   ? THR A 1  63 ? -22.771   3.488  -2.169 1.000 93.720 ? 63  THR A N   1 
ATOM 499  C CA  ? THR A 1  63 ? -22.008   2.257  -2.001 1.000 93.720 ? 63  THR A CA  1 
ATOM 500  C C   ? THR A 1  63 ? -20.974   2.408  -0.889 1.000 93.720 ? 63  THR A C   1 
ATOM 501  C CB  ? THR A 1  63 ? -21.303   1.854  -3.310 1.000 93.720 ? 63  THR A CB  1 
ATOM 502  O O   ? THR A 1  63 ? -20.325   1.435  -0.500 1.000 93.720 ? 63  THR A O   1 
ATOM 503  C CG2 ? THR A 1  63 ? -22.309   1.666  -4.441 1.000 93.720 ? 63  THR A CG2 1 
ATOM 504  O OG1 ? THR A 1  63 ? -20.371   2.878  -3.678 1.000 93.720 ? 63  THR A OG1 1 
ATOM 505  N N   ? GLU A 1  64 ? -20.783   3.573  -0.316 1.000 94.570 ? 64  GLU A N   1 
ATOM 506  C CA  ? GLU A 1  64 ? -19.650   3.955   0.520 1.000 94.570 ? 64  GLU A CA  1 
ATOM 507  C C   ? GLU A 1  64 ? -19.870   3.539   1.972 1.000 94.570 ? 64  GLU A C   1 
ATOM 508  C CB  ? GLU A 1  64 ? -19.404   5.464   0.436 1.000 94.570 ? 64  GLU A CB  1 
ATOM 509  O O   ? GLU A 1  64 ? -20.988   3.620   2.483 1.000 94.570 ? 64  GLU A O   1 
ATOM 510  C CG  ? GLU A 1  64 ? -19.099   5.961  -0.969 1.000 94.570 ? 64  GLU A CG  1 
ATOM 511  C CD  ? GLU A 1  64 ? -20.347   6.289  -1.774 1.000 94.570 ? 64  GLU A CD  1 
ATOM 512  O OE1 ? GLU A 1  64 ? -20.221   6.804  -2.908 1.000 94.570 ? 64  GLU A OE1 1 
ATOM 513  O OE2 ? GLU A 1  64 ? -21.461   6.029  -1.265 1.000 94.570 ? 64  GLU A OE2 1 
ATOM 514  N N   ? GLN A 1  65 ? -18.859   2.967   2.608 1.000 97.140 ? 65  GLN A N   1 
ATOM 515  C CA  ? GLN A 1  65 ? -18.704   2.756   4.043 1.000 97.140 ? 65  GLN A CA  1 
ATOM 516  C C   ? GLN A 1  65 ? -17.580   3.619   4.608 1.000 97.140 ? 65  GLN A C   1 
ATOM 517  C CB  ? GLN A 1  65 ? -18.434   1.280   4.343 1.000 97.140 ? 65  GLN A CB  1 
ATOM 518  O O   ? GLN A 1  65 ? -16.471   3.634   4.070 1.000 97.140 ? 65  GLN A O   1 
ATOM 519  C CG  ? GLN A 1  65 ? -19.480   0.335   3.770 1.000 97.140 ? 65  GLN A CG  1 
ATOM 520  C CD  ? GLN A 1  65 ? -19.183  -1.122   4.071 1.000 97.140 ? 65  GLN A CD  1 
ATOM 521  N NE2 ? GLN A 1  65 ? -19.393  -1.987   3.084 1.000 97.140 ? 65  GLN A NE2 1 
ATOM 522  O OE1 ? GLN A 1  65 ? -18.766  -1.468   5.181 1.000 97.140 ? 65  GLN A OE1 1 
ATOM 523  N N   ? HIS A 1  66 ? -17.940   4.483   5.588 1.000 96.310 ? 66  HIS A N   1 
ATOM 524  C CA  ? HIS A 1  66 ? -16.956   5.278   6.314 1.000 96.310 ? 66  HIS A CA  1 
ATOM 525  C C   ? HIS A 1  66 ? -16.744   4.738   7.724 1.000 96.310 ? 66  HIS A C   1 
ATOM 526  C CB  ? HIS A 1  66 ? -17.389   6.744   6.373 1.000 96.310 ? 66  HIS A CB  1 
ATOM 527  O O   ? HIS A 1  66 ? -17.659   4.769   8.550 1.000 96.310 ? 66  HIS A O   1 
ATOM 528  C CG  ? HIS A 1  66 ? -17.640   7.349   5.028 1.000 96.310 ? 66  HIS A CG  1 
ATOM 529  C CD2 ? HIS A 1  66 ? -17.401   6.878   3.782 1.000 96.310 ? 66  HIS A CD2 1 
ATOM 530  N ND1 ? HIS A 1  66 ? -18.204   8.596   4.868 1.000 96.310 ? 66  HIS A ND1 1 
ATOM 531  C CE1 ? HIS A 1  66 ? -18.302   8.866   3.577 1.000 96.310 ? 66  HIS A CE1 1 
ATOM 532  N NE2 ? HIS A 1  66 ? -17.821   7.839   2.896 1.000 96.310 ? 66  HIS A NE2 1 
ATOM 533  N N   ? ILE A 1  67 ? -15.591   4.173   7.863 1.000 97.080 ? 67  ILE A N   1 
ATOM 534  C CA  ? ILE A 1  67 ? -15.349   3.462   9.113 1.000 97.080 ? 67  ILE A CA  1 
ATOM 535  C C   ? ILE A 1  67 ? -14.136   4.061   9.821 1.000 97.080 ? 67  ILE A C   1 
ATOM 536  C CB  ? ILE A 1  67 ? -15.136   1.951   8.871 1.000 97.080 ? 67  ILE A CB  1 
ATOM 537  O O   ? ILE A 1  67 ? -13.066   4.200   9.222 1.000 97.080 ? 67  ILE A O   1 
ATOM 538  C CG1 ? ILE A 1  67 ? -16.333   1.356   8.121 1.000 97.080 ? 67  ILE A CG1 1 
ATOM 539  C CG2 ? ILE A 1  67 ? -14.903   1.219  10.197 1.000 97.080 ? 67  ILE A CG2 1 
ATOM 540  C CD1 ? ILE A 1  67 ? -16.154  -0.104   7.727 1.000 97.080 ? 67  ILE A CD1 1 
ATOM 541  N N   ? GLN A 1  68 ? -14.338   4.401  11.128 1.000 96.140 ? 68  GLN A N   1 
ATOM 542  C CA  ? GLN A 1  68 ? -13.207   4.864  11.924 1.000 96.140 ? 68  GLN A CA  1 
ATOM 543  C C   ? GLN A 1  68 ? -12.175   3.756  12.111 1.000 96.140 ? 68  GLN A C   1 
ATOM 544  C CB  ? GLN A 1  68 ? -13.681   5.376  13.285 1.000 96.140 ? 68  GLN A CB  1 
ATOM 545  O O   ? GLN A 1  68 ? -12.532   2.581  12.228 1.000 96.140 ? 68  GLN A O   1 
ATOM 546  C CG  ? GLN A 1  68 ? -14.535   6.634  13.205 1.000 96.140 ? 68  GLN A CG  1 
ATOM 547  C CD  ? GLN A 1  68 ? -13.766   7.834  12.686 1.000 96.140 ? 68  GLN A CD  1 
ATOM 548  N NE2 ? GLN A 1  68 ? -14.444   8.692  11.931 1.000 96.140 ? 68  GLN A NE2 1 
ATOM 549  O OE1 ? GLN A 1  68 ? -12.572   7.990  12.961 1.000 96.140 ? 68  GLN A OE1 1 
ATOM 550  N N   ? VAL A 1  69 ? -10.891   4.227  12.087 1.000 95.440 ? 69  VAL A N   1 
ATOM 551  C CA  ? VAL A 1  69 ?  -9.792   3.300  12.338 1.000 95.440 ? 69  VAL A CA  1 
ATOM 552  C C   ? VAL A 1  69 ?  -9.542   3.189  13.840 1.000 95.440 ? 69  VAL A C   1 
ATOM 553  C CB  ? VAL A 1  69 ?  -8.501   3.742  11.613 1.000 95.440 ? 69  VAL A CB  1 
ATOM 554  O O   ? VAL A 1  69 ?  -9.392   4.202  14.527 1.000 95.440 ? 69  VAL A O   1 
ATOM 555  C CG1 ? VAL A 1  69 ?  -7.300   2.942  12.114 1.000 95.440 ? 69  VAL A CG1 1 
ATOM 556  C CG2 ? VAL A 1  69 ?  -8.658   3.587  10.102 1.000 95.440 ? 69  VAL A CG2 1 
ATOM 557  N N   ? ALA A 1  70 ?  -9.636   1.886  14.342 1.000 95.290 ? 70  ALA A N   1 
ATOM 558  C CA  ? ALA A 1  70 ?  -9.419   1.627  15.763 1.000 95.290 ? 70  ALA A CA  1 
ATOM 559  C C   ? ALA A 1  70 ?  -7.932   1.667  16.107 1.000 95.290 ? 70  ALA A C   1 
ATOM 560  C CB  ? ALA A 1  70 ? -10.016   0.278  16.156 1.000 95.290 ? 70  ALA A CB  1 
ATOM 561  O O   ? ALA A 1  70 ?  -7.541   2.226  17.134 1.000 95.290 ? 70  ALA A O   1 
ATOM 562  N N   ? LYS A 1  71 ?  -7.186   1.041  15.185 1.000 94.590 ? 71  LYS A N   1 
ATOM 563  C CA  ? LYS A 1  71 ?  -5.754   0.901  15.428 1.000 94.590 ? 71  LYS A CA  1 
ATOM 564  C C   ? LYS A 1  71 ?  -4.983   0.769  14.118 1.000 94.590 ? 71  LYS A C   1 
ATOM 565  C CB  ? LYS A 1  71 ?  -5.477  -0.307  16.323 1.000 94.590 ? 71  LYS A CB  1 
ATOM 566  O O   ? LYS A 1  71 ?  -5.459   0.136  13.173 1.000 94.590 ? 71  LYS A O   1 
ATOM 567  C CG  ? LYS A 1  71 ?  -4.047  -0.381  16.840 1.000 94.590 ? 71  LYS A CG  1 
ATOM 568  C CD  ? LYS A 1  71 ?  -3.869  -1.524  17.831 1.000 94.590 ? 71  LYS A CD  1 
ATOM 569  C CE  ? LYS A 1  71 ?  -2.474  -1.524  18.441 1.000 94.590 ? 71  LYS A CE  1 
ATOM 570  N NZ  ? LYS A 1  71 ?  -2.325  -2.583  19.483 1.000 94.590 ? 71  LYS A NZ  1 
ATOM 571  N N   ? ALA A 1  72 ?  -3.807   1.426  14.056 1.000 95.290 ? 72  ALA A N   1 
ATOM 572  C CA  ? ALA A 1  72 ?  -2.830   1.225  12.989 1.000 95.290 ? 72  ALA A CA  1 
ATOM 573  C C   ? ALA A 1  72 ?  -1.513   0.690  13.544 1.000 95.290 ? 72  ALA A C   1 
ATOM 574  C CB  ? ALA A 1  72 ?  -2.593   2.530  12.232 1.000 95.290 ? 72  ALA A CB  1 
ATOM 575  O O   ? ALA A 1  72 ?  -0.945   1.266  14.475 1.000 95.290 ? 72  ALA A O   1 
ATOM 576  N N   ? ILE A 1  73 ?  -1.087  -0.433  13.009 1.000 96.110 ? 73  ILE A N   1 
ATOM 577  C CA  ? ILE A 1  73 ?   0.083  -1.129  13.532 1.000 96.110 ? 73  ILE A CA  1 
ATOM 578  C C   ? ILE A 1  73 ?   1.165  -1.201  12.457 1.000 96.110 ? 73  ILE A C   1 
ATOM 579  C CB  ? ILE A 1  73 ?  -0.278  -2.549  14.025 1.000 96.110 ? 73  ILE A CB  1 
ATOM 580  O O   ? ILE A 1  73 ?   1.003  -1.892  11.449 1.000 96.110 ? 73  ILE A O   1 
ATOM 581  C CG1 ? ILE A 1  73 ?  -1.454  -2.491  15.006 1.000 96.110 ? 73  ILE A CG1 1 
ATOM 582  C CG2 ? ILE A 1  73 ?   0.938  -3.223  14.667 1.000 96.110 ? 73  ILE A CG2 1 
ATOM 583  C CD1 ? ILE A 1  73 ?  -2.056  -3.850  15.332 1.000 96.110 ? 73  ILE A CD1 1 
ATOM 584  N N   ? ARG A 1  74 ?   2.341  -0.421  12.724 1.000 96.810 ? 74  ARG A N   1 
ATOM 585  C CA  ? ARG A 1  74 ?   3.477  -0.510  11.812 1.000 96.810 ? 74  ARG A CA  1 
ATOM 586  C C   ? ARG A 1  74 ?   4.292  -1.772  12.075 1.000 96.810 ? 74  ARG A C   1 
ATOM 587  C CB  ? ARG A 1  74 ?   4.369   0.726  11.942 1.000 96.810 ? 74  ARG A CB  1 
ATOM 588  O O   ? ARG A 1  74 ?   4.390  -2.228  13.216 1.000 96.810 ? 74  ARG A O   1 
ATOM 589  C CG  ? ARG A 1  74 ?   3.730   2.004  11.423 1.000 96.810 ? 74  ARG A CG  1 
ATOM 590  C CD  ? ARG A 1  74 ?   4.704   3.174  11.451 1.000 96.810 ? 74  ARG A CD  1 
ATOM 591  N NE  ? ARG A 1  74 ?   5.178   3.448  12.805 1.000 96.810 ? 74  ARG A NE  1 
ATOM 592  N NH1 ? ARG A 1  74 ?   6.423   5.302  12.216 1.000 96.810 ? 74  ARG A NH1 1 
ATOM 593  N NH2 ? ARG A 1  74 ?   6.353   4.610  14.400 1.000 96.810 ? 74  ARG A NH2 1 
ATOM 594  C CZ  ? ARG A 1  74 ?   5.984   4.453  13.137 1.000 96.810 ? 74  ARG A CZ  1 
ATOM 595  N N   ? PHE A 1  75 ?   4.780  -2.223  10.964 1.000 97.710 ? 75  PHE A N   1 
ATOM 596  C CA  ? PHE A 1  75 ?   5.775  -3.268  11.177 1.000 97.710 ? 75  PHE A CA  1 
ATOM 597  C C   ? PHE A 1  75 ?   6.896  -2.771  12.082 1.000 97.710 ? 75  PHE A C   1 
ATOM 598  C CB  ? PHE A 1  75 ?   6.351  -3.743   9.840 1.000 97.710 ? 75  PHE A CB  1 
ATOM 599  O O   ? PHE A 1  75 ?   7.409  -1.666  11.894 1.000 97.710 ? 75  PHE A O   1 
ATOM 600  C CG  ? PHE A 1  75 ?   7.195  -4.984   9.950 1.000 97.710 ? 75  PHE A CG  1 
ATOM 601  C CD1 ? PHE A 1  75 ?   8.577  -4.916   9.818 1.000 97.710 ? 75  PHE A CD1 1 
ATOM 602  C CD2 ? PHE A 1  75 ?   6.607  -6.220  10.187 1.000 97.710 ? 75  PHE A CD2 1 
ATOM 603  C CE1 ? PHE A 1  75 ?   9.361  -6.062   9.919 1.000 97.710 ? 75  PHE A CE1 1 
ATOM 604  C CE2 ? PHE A 1  75 ?   7.384  -7.370  10.289 1.000 97.710 ? 75  PHE A CE2 1 
ATOM 605  C CZ  ? PHE A 1  75 ?   8.761  -7.289  10.154 1.000 97.710 ? 75  PHE A CZ  1 
ATOM 606  N N   ? PRO A 1  76 ?   7.303  -3.554  13.111 1.000 96.630 ? 76  PRO A N   1 
ATOM 607  C CA  ? PRO A 1  76 ?   8.233  -3.102  14.149 1.000 96.630 ? 76  PRO A CA  1 
ATOM 608  C C   ? PRO A 1  76 ?   9.595  -2.703  13.587 1.000 96.630 ? 76  PRO A C   1 
ATOM 609  C CB  ? PRO A 1  76 ?   8.356  -4.320  15.067 1.000 96.630 ? 76  PRO A CB  1 
ATOM 610  O O   ? PRO A 1  76 ?  10.256  -1.816  14.132 1.000 96.630 ? 76  PRO A O   1 
ATOM 611  C CG  ? PRO A 1  76 ?   7.046  -5.029  14.940 1.000 96.630 ? 76  PRO A CG  1 
ATOM 612  C CD  ? PRO A 1  76 ?   6.563  -4.887  13.525 1.000 96.630 ? 76  PRO A CD  1 
ATOM 613  N N   ? LYS A 1  77 ?  10.013  -3.340  12.478 1.000 97.390 ? 77  LYS A N   1 
ATOM 614  C CA  ? LYS A 1  77 ?  11.345  -3.079  11.942 1.000 97.390 ? 77  LYS A CA  1 
ATOM 615  C C   ? LYS A 1  77 ?  11.290  -2.068  10.801 1.000 97.390 ? 77  LYS A C   1 
ATOM 616  C CB  ? LYS A 1  77 ?  11.994  -4.377  11.460 1.000 97.390 ? 77  LYS A CB  1 
ATOM 617  O O   ? LYS A 1  77 ?  12.206  -2.001   9.978 1.000 97.390 ? 77  LYS A O   1 
ATOM 618  C CG  ? LYS A 1  77 ?  12.310  -5.363  12.576 1.000 97.390 ? 77  LYS A CG  1 
ATOM 619  C CD  ? LYS A 1  77 ?  13.045  -6.588  12.049 1.000 97.390 ? 77  LYS A CD  1 
ATOM 620  C CE  ? LYS A 1  77 ?  13.386  -7.562  13.169 1.000 97.390 ? 77  LYS A CE  1 
ATOM 621  N NZ  ? LYS A 1  77 ?  14.091  -8.773  12.654 1.000 97.390 ? 77  LYS A NZ  1 
ATOM 622  N N   ? TYR A 1  78 ?  10.152  -1.335  10.625 1.000 97.700 ? 78  TYR A N   1 
ATOM 623  C CA  ? TYR A 1  78 ?  10.080  -0.264   9.638 1.000 97.700 ? 78  TYR A CA  1 
ATOM 624  C C   ? TYR A 1  78 ?  11.216   0.733   9.832 1.000 97.700 ? 78  TYR A C   1 
ATOM 625  C CB  ? TYR A 1  78 ?   8.732   0.457   9.724 1.000 97.700 ? 78  TYR A CB  1 
ATOM 626  O O   ? TYR A 1  78 ?  11.424   1.239  10.937 1.000 97.700 ? 78  TYR A O   1 
ATOM 627  C CG  ? TYR A 1  78 ?   8.644   1.685   8.850 1.000 97.700 ? 78  TYR A CG  1 
ATOM 628  C CD1 ? TYR A 1  78 ?   8.368   2.936   9.399 1.000 97.700 ? 78  TYR A CD1 1 
ATOM 629  C CD2 ? TYR A 1  78 ?   8.836   1.598   7.476 1.000 97.700 ? 78  TYR A CD2 1 
ATOM 630  C CE1 ? TYR A 1  78 ?   8.284   4.070   8.598 1.000 97.700 ? 78  TYR A CE1 1 
ATOM 631  C CE2 ? TYR A 1  78 ?   8.754   2.725   6.665 1.000 97.700 ? 78  TYR A CE2 1 
ATOM 632  O OH  ? TYR A 1  78 ?   8.397   5.074   6.437 1.000 97.700 ? 78  TYR A OH  1 
ATOM 633  C CZ  ? TYR A 1  78 ?   8.479   3.955   7.234 1.000 97.700 ? 78  TYR A CZ  1 
ATOM 634  N N   ? ASN A 1  79 ?  11.951   0.965   8.809 1.000 97.260 ? 79  ASN A N   1 
ATOM 635  C CA  ? ASN A 1  79 ?  13.064   1.909   8.791 1.000 97.260 ? 79  ASN A CA  1 
ATOM 636  C C   ? ASN A 1  79 ?  12.701   3.189   8.044 1.000 97.260 ? 79  ASN A C   1 
ATOM 637  C CB  ? ASN A 1  79 ?  14.304   1.264   8.168 1.000 97.260 ? 79  ASN A CB  1 
ATOM 638  O O   ? ASN A 1  79 ?  12.584   3.186   6.817 1.000 97.260 ? 79  ASN A O   1 
ATOM 639  C CG  ? ASN A 1  79 ?  15.535   2.142   8.276 1.000 97.260 ? 79  ASN A CG  1 
ATOM 640  N ND2 ? ASN A 1  79 ?  16.679   1.527   8.553 1.000 97.260 ? 79  ASN A ND2 1 
ATOM 641  O OD1 ? ASN A 1  79 ?  15.459   3.363   8.114 1.000 97.260 ? 79  ASN A OD1 1 
ATOM 642  N N   ? GLU A 1  80 ?  12.655   4.351   8.692 1.000 95.140 ? 80  GLU A N   1 
ATOM 643  C CA  ? GLU A 1  80 ?  12.188   5.624   8.150 1.000 95.140 ? 80  GLU A CA  1 
ATOM 644  C C   ? GLU A 1  80 ?  13.184   6.195   7.146 1.000 95.140 ? 80  GLU A C   1 
ATOM 645  C CB  ? GLU A 1  80 ?  11.940   6.630   9.277 1.000 95.140 ? 80  GLU A CB  1 
ATOM 646  O O   ? GLU A 1  80 ?  12.800   6.924   6.228 1.000 95.140 ? 80  GLU A O   1 
ATOM 647  C CG  ? GLU A 1  80 ?  10.700   6.332  10.107 1.000 95.140 ? 80  GLU A CG  1 
ATOM 648  C CD  ? GLU A 1  80 ?  10.437   7.369  11.187 1.000 95.140 ? 80  GLU A CD  1 
ATOM 649  O OE1 ? GLU A 1  80 ?   9.433   7.238  11.923 1.000 95.140 ? 80  GLU A OE1 1 
ATOM 650  O OE2 ? GLU A 1  80 ?  11.242   8.321  11.298 1.000 95.140 ? 80  GLU A OE2 1 
ATOM 651  N N   ? ARG A 1  81 ?  14.424   5.812   7.383 1.000 95.170 ? 81  ARG A N   1 
ATOM 652  C CA  ? ARG A 1  81 ?  15.472   6.343   6.518 1.000 95.170 ? 81  ARG A CA  1 
ATOM 653  C C   ? ARG A 1  81 ?  15.485   5.628   5.171 1.000 95.170 ? 81  ARG A C   1 
ATOM 654  C CB  ? ARG A 1  81 ?  16.840   6.218   7.191 1.000 95.170 ? 81  ARG A CB  1 
ATOM 655  O O   ? ARG A 1  81 ?  15.550   6.271   4.121 1.000 95.170 ? 81  ARG A O   1 
ATOM 656  C CG  ? ARG A 1  81 ?  17.976   6.846   6.398 1.000 95.170 ? 81  ARG A CG  1 
ATOM 657  C CD  ? ARG A 1  81 ?  19.307   6.722   7.126 1.000 95.170 ? 81  ARG A CD  1 
ATOM 658  N NE  ? ARG A 1  81 ?  19.725   5.328   7.251 1.000 95.170 ? 81  ARG A NE  1 
ATOM 659  N NH1 ? ARG A 1  81 ?  21.365   5.458   5.629 1.000 95.170 ? 81  ARG A NH1 1 
ATOM 660  N NH2 ? ARG A 1  81 ?  20.991   3.484   6.733 1.000 95.170 ? 81  ARG A NH2 1 
ATOM 661  C CZ  ? ARG A 1  81 ?  20.693   4.760   6.537 1.000 95.170 ? 81  ARG A CZ  1 
ATOM 662  N N   ? THR A 1  82 ?  15.292   4.358   5.163 1.000 95.720 ? 82  THR A N   1 
ATOM 663  C CA  ? THR A 1  82 ?  15.428   3.562   3.947 1.000 95.720 ? 82  THR A CA  1 
ATOM 664  C C   ? THR A 1  82 ?  14.058   3.149   3.416 1.000 95.720 ? 82  THR A C   1 
ATOM 665  C CB  ? THR A 1  82 ?  16.286   2.307   4.194 1.000 95.720 ? 82  THR A CB  1 
ATOM 666  O O   ? THR A 1  82 ?  13.945   2.655   2.293 1.000 95.720 ? 82  THR A O   1 
ATOM 667  C CG2 ? THR A 1  82 ?  17.647   2.677   4.773 1.000 95.720 ? 82  THR A CG2 1 
ATOM 668  O OG1 ? THR A 1  82 ?  15.606   1.444   5.113 1.000 95.720 ? 82  THR A OG1 1 
ATOM 669  N N   ? THR A 1  83 ?  13.022   3.413   4.170 1.000 96.430 ? 83  THR A N   1 
ATOM 670  C CA  ? THR A 1  83 ?  11.652   2.990   3.899 1.000 96.430 ? 83  THR A CA  1 
ATOM 671  C C   ? THR A 1  83 ?  11.571   1.472   3.771 1.000 96.430 ? 83  THR A C   1 
ATOM 672  C CB  ? THR A 1  83 ?  11.108   3.646   2.617 1.000 96.430 ? 83  THR A CB  1 
ATOM 673  O O   ? THR A 1  83 ?  10.620   0.943   3.192 1.000 96.430 ? 83  THR A O   1 
ATOM 674  C CG2 ? THR A 1  83 ?  10.895   5.144   2.814 1.000 96.430 ? 83  THR A CG2 1 
ATOM 675  O OG1 ? THR A 1  83 ?  12.042   3.444   1.550 1.000 96.430 ? 83  THR A OG1 1 
ATOM 676  N N   ? ASP A 1  84 ?  12.640   0.756   4.235 1.000 97.850 ? 84  ASP A N   1 
ATOM 677  C CA  ? ASP A 1  84 ?  12.602  -0.701   4.313 1.000 97.850 ? 84  ASP A CA  1 
ATOM 678  C C   ? ASP A 1  84 ?  11.541  -1.171   5.304 1.000 97.850 ? 84  ASP A C   1 
ATOM 679  C CB  ? ASP A 1  84 ?  13.973  -1.253   4.709 1.000 97.850 ? 84  ASP A CB  1 
ATOM 680  O O   ? ASP A 1  84 ?  11.303  -0.519   6.323 1.000 97.850 ? 84  ASP A O   1 
ATOM 681  C CG  ? ASP A 1  84 ?  14.142  -2.723   4.367 1.000 97.850 ? 84  ASP A CG  1 
ATOM 682  O OD1 ? ASP A 1  84 ?  13.427  -3.228   3.475 1.000 97.850 ? 84  ASP A OD1 1 
ATOM 683  O OD2 ? ASP A 1  84 ?  14.996  -3.383   4.998 1.000 97.850 ? 84  ASP A OD2 1 
ATOM 684  N N   ? ASN A 1  85 ?  10.829  -2.269   5.000 1.000 98.070 ? 85  ASN A N   1 
ATOM 685  C CA  ? ASN A 1  85 ?   9.756  -2.804   5.832 1.000 98.070 ? 85  ASN A CA  1 
ATOM 686  C C   ? ASN A 1  85 ?   8.558  -1.861   5.877 1.000 98.070 ? 85  ASN A C   1 
ATOM 687  C CB  ? ASN A 1  85 ?  10.264  -3.086   7.247 1.000 98.070 ? 85  ASN A CB  1 
ATOM 688  O O   ? ASN A 1  85 ?   7.940  -1.685   6.929 1.000 98.070 ? 85  ASN A O   1 
ATOM 689  C CG  ? ASN A 1  85 ?  11.325  -4.169   7.283 1.000 98.070 ? 85  ASN A CG  1 
ATOM 690  N ND2 ? ASN A 1  85 ?  12.393  -3.927   8.033 1.000 98.070 ? 85  ASN A ND2 1 
ATOM 691  O OD1 ? ASN A 1  85 ?  11.186  -5.213   6.640 1.000 98.070 ? 85  ASN A OD1 1 
ATOM 692  N N   ? ASP A 1  86 ?   8.221  -1.170   4.856 1.000 98.210 ? 86  ASP A N   1 
ATOM 693  C CA  ? ASP A 1  86 ?   7.148  -0.186   4.749 1.000 98.210 ? 86  ASP A CA  1 
ATOM 694  C C   ? ASP A 1  86 ?   5.786  -0.868   4.639 1.000 98.210 ? 86  ASP A C   1 
ATOM 695  C CB  ? ASP A 1  86 ?   7.377   0.730   3.545 1.000 98.210 ? 86  ASP A CB  1 
ATOM 696  O O   ? ASP A 1  86 ?   5.163  -0.854   3.575 1.000 98.210 ? 86  ASP A O   1 
ATOM 697  C CG  ? ASP A 1  86 ?   6.501   1.970   3.569 1.000 98.210 ? 86  ASP A CG  1 
ATOM 698  O OD1 ? ASP A 1  86 ?   5.948   2.306   4.638 1.000 98.210 ? 86  ASP A OD1 1 
ATOM 699  O OD2 ? ASP A 1  86 ?   6.360   2.615   2.507 1.000 98.210 ? 86  ASP A OD2 1 
ATOM 700  N N   ? ILE A 1  87 ?   5.286  -1.499   5.668 1.000 98.210 ? 87  ILE A N   1 
ATOM 701  C CA  ? ILE A 1  87 ?   4.013  -2.211   5.712 1.000 98.210 ? 87  ILE A CA  1 
ATOM 702  C C   ? ILE A 1  87 ?   3.339  -1.980   7.063 1.000 98.210 ? 87  ILE A C   1 
ATOM 703  C CB  ? ILE A 1  87 ?   4.203  -3.724   5.460 1.000 98.210 ? 87  ILE A CB  1 
ATOM 704  O O   ? ILE A 1  87 ?   4.005  -1.960   8.101 1.000 98.210 ? 87  ILE A O   1 
ATOM 705  C CG1 ? ILE A 1  87 ?   2.846  -4.402   5.237 1.000 98.210 ? 87  ILE A CG1 1 
ATOM 706  C CG2 ? ILE A 1  87 ?   4.956  -4.375   6.623 1.000 98.210 ? 87  ILE A CG2 1 
ATOM 707  C CD1 ? ILE A 1  87 ?   2.940  -5.773   4.581 1.000 98.210 ? 87  ILE A CD1 1 
ATOM 708  N N   ? MET A 1  88 ?   1.996  -1.742   7.019 1.000 97.630 ? 88  MET A N   1 
ATOM 709  C CA  ? MET A 1  88 ?   1.179  -1.461   8.197 1.000 97.630 ? 88  MET A CA  1 
ATOM 710  C C   ? MET A 1  88 ?  -0.166  -2.175   8.109 1.000 97.630 ? 88  MET A C   1 
ATOM 711  C CB  ? MET A 1  88 ?   0.962   0.045   8.354 1.000 97.630 ? 88  MET A CB  1 
ATOM 712  O O   ? MET A 1  88 ?  -0.733  -2.309   7.023 1.000 97.630 ? 88  MET A O   1 
ATOM 713  C CG  ? MET A 1  88 ?   0.046   0.415   9.509 1.000 97.630 ? 88  MET A CG  1 
ATOM 714  S SD  ? MET A 1  88 ?  -0.216   2.226   9.647 1.000 97.630 ? 88  MET A SD  1 
ATOM 715  C CE  ? MET A 1  88 ?  -1.249   2.512   8.183 1.000 97.630 ? 88  MET A CE  1 
ATOM 716  N N   ? LEU A 1  89 ?  -0.639  -2.742   9.235 1.000 97.920 ? 89  LEU A N   1 
ATOM 717  C CA  ? LEU A 1  89 ?  -2.003  -3.246   9.348 1.000 97.920 ? 89  LEU A CA  1 
ATOM 718  C C   ? LEU A 1  89 ?  -2.898  -2.237  10.059 1.000 97.920 ? 89  LEU A C   1 
ATOM 719  C CB  ? LEU A 1  89 ?  -2.021  -4.581  10.098 1.000 97.920 ? 89  LEU A CB  1 
ATOM 720  O O   ? LEU A 1  89 ?  -2.504  -1.659  11.074 1.000 97.920 ? 89  LEU A O   1 
ATOM 721  C CG  ? LEU A 1  89 ?  -1.454  -5.787   9.349 1.000 97.920 ? 89  LEU A CG  1 
ATOM 722  C CD1 ? LEU A 1  89 ?  -1.360  -6.992  10.280 1.000 97.920 ? 89  LEU A CD1 1 
ATOM 723  C CD2 ? LEU A 1  89 ?  -2.310  -6.112   8.130 1.000 97.920 ? 89  LEU A CD2 1 
ATOM 724  N N   ? VAL A 1  90 ?  -4.056  -2.035   9.433 1.000 97.580 ? 90  VAL A N   1 
ATOM 725  C CA  ? VAL A 1  90 ?  -5.027  -1.081   9.960 1.000 97.580 ? 90  VAL A CA  1 
ATOM 726  C C   ? VAL A 1  90 ?  -6.297  -1.815  10.381 1.000 97.580 ? 90  VAL A C   1 
ATOM 727  C CB  ? VAL A 1  90 ?  -5.363   0.016   8.925 1.000 97.580 ? 90  VAL A CB  1 
ATOM 728  O O   ? VAL A 1  90 ?  -6.952  -2.458   9.557 1.000 97.580 ? 90  VAL A O   1 
ATOM 729  C CG1 ? VAL A 1  90 ?  -6.380   1.003   9.495 1.000 97.580 ? 90  VAL A CG1 1 
ATOM 730  C CG2 ? VAL A 1  90 ?  -4.093   0.745   8.489 1.000 97.580 ? 90  VAL A CG2 1 
ATOM 731  N N   ? LYS A 1  91 ?  -6.615  -1.731  11.710 1.000 97.410 ? 91  LYS A N   1 
ATOM 732  C CA  ? LYS A 1  91 ?  -7.826  -2.345  12.247 1.000 97.410 ? 91  LYS A CA  1 
ATOM 733  C C   ? LYS A 1  91 ?  -9.000  -1.371  12.209 1.000 97.410 ? 91  LYS A C   1 
ATOM 734  C CB  ? LYS A 1  91 ?  -7.593  -2.829  13.679 1.000 97.410 ? 91  LYS A CB  1 
ATOM 735  O O   ? LYS A 1  91 ?  -8.894  -0.245  12.699 1.000 97.410 ? 91  LYS A O   1 
ATOM 736  C CG  ? LYS A 1  91 ?  -8.750  -3.631  14.257 1.000 97.410 ? 91  LYS A CG  1 
ATOM 737  C CD  ? LYS A 1  91 ?  -8.410  -4.191  15.632 1.000 97.410 ? 91  LYS A CD  1 
ATOM 738  C CE  ? LYS A 1  91 ?  -9.526  -5.078  16.167 1.000 97.410 ? 91  LYS A CE  1 
ATOM 739  N NZ  ? LYS A 1  91 ?  -9.181  -5.660  17.498 1.000 97.410 ? 91  LYS A NZ  1 
ATOM 740  N N   ? LEU A 1  92 ? -10.106  -1.850  11.633 1.000 97.750 ? 92  LEU A N   1 
ATOM 741  C CA  ? LEU A 1  92 ? -11.314  -1.034  11.568 1.000 97.750 ? 92  LEU A CA  1 
ATOM 742  C C   ? LEU A 1  92 ? -12.046  -1.040  12.906 1.000 97.750 ? 92  LEU A C   1 
ATOM 743  C CB  ? LEU A 1  92 ? -12.244  -1.540  10.462 1.000 97.750 ? 92  LEU A CB  1 
ATOM 744  O O   ? LEU A 1  92 ? -12.027  -2.041  13.625 1.000 97.750 ? 92  LEU A O   1 
ATOM 745  C CG  ? LEU A 1  92 ? -11.682  -1.515   9.040 1.000 97.750 ? 92  LEU A CG  1 
ATOM 746  C CD1 ? LEU A 1  92 ? -12.666  -2.160   8.069 1.000 97.750 ? 92  LEU A CD1 1 
ATOM 747  C CD2 ? LEU A 1  92 ? -11.364  -0.085   8.616 1.000 97.750 ? 92  LEU A CD2 1 
ATOM 748  N N   ? ALA A 1  93 ? -12.687   0.079  13.357 1.000 97.180 ? 93  ALA A N   1 
ATOM 749  C CA  ? ALA A 1  93 ? -13.446   0.194  14.600 1.000 97.180 ? 93  ALA A CA  1 
ATOM 750  C C   ? ALA A 1  93 ? -14.678  -0.706  14.575 1.000 97.180 ? 93  ALA A C   1 
ATOM 751  C CB  ? ALA A 1  93 ? -13.855   1.645  14.841 1.000 97.180 ? 93  ALA A CB  1 
ATOM 752  O O   ? ALA A 1  93 ? -15.173  -1.120  15.626 1.000 97.180 ? 93  ALA A O   1 
ATOM 753  N N   ? GLN A 1  94 ? -15.209  -0.959  13.436 1.000 97.730 ? 94  GLN A N   1 
ATOM 754  C CA  ? GLN A 1  94 ? -16.280  -1.909  13.156 1.000 97.730 ? 94  GLN A CA  1 
ATOM 755  C C   ? GLN A 1  94 ? -16.017  -2.668  11.858 1.000 97.730 ? 94  GLN A C   1 
ATOM 756  C CB  ? GLN A 1  94 ? -17.628  -1.191  13.080 1.000 97.730 ? 94  GLN A CB  1 
ATOM 757  O O   ? GLN A 1  94 ? -15.292  -2.184  10.986 1.000 97.730 ? 94  GLN A O   1 
ATOM 758  C CG  ? GLN A 1  94 ? -17.717  -0.167  11.956 1.000 97.730 ? 94  GLN A CG  1 
ATOM 759  C CD  ? GLN A 1  94 ? -19.001   0.640  11.998 1.000 97.730 ? 94  GLN A CD  1 
ATOM 760  N NE2 ? GLN A 1  94 ? -19.352   1.255  10.873 1.000 97.730 ? 94  GLN A NE2 1 
ATOM 761  O OE1 ? GLN A 1  94 ? -19.673   0.710  13.032 1.000 97.730 ? 94  GLN A OE1 1 
ATOM 762  N N   ? PRO A 1  95 ? -16.664  -3.951  11.792 1.000 98.100 ? 95  PRO A N   1 
ATOM 763  C CA  ? PRO A 1  95 ? -16.402  -4.734  10.582 1.000 98.100 ? 95  PRO A CA  1 
ATOM 764  C C   ? PRO A 1  95 ? -16.985  -4.090   9.326 1.000 98.100 ? 95  PRO A C   1 
ATOM 765  C CB  ? PRO A 1  95 ? -17.082  -6.073  10.875 1.000 98.100 ? 95  PRO A CB  1 
ATOM 766  O O   ? PRO A 1  95 ? -18.061  -3.489   9.378 1.000 98.100 ? 95  PRO A O   1 
ATOM 767  C CG  ? PRO A 1  95 ? -18.219  -5.734  11.783 1.000 98.100 ? 95  PRO A CG  1 
ATOM 768  C CD  ? PRO A 1  95 ? -17.786  -4.623  12.696 1.000 98.100 ? 95  PRO A CD  1 
ATOM 769  N N   ? ALA A 1  96 ? -16.242  -4.226   8.214 1.000 98.240 ? 96  ALA A N   1 
ATOM 770  C CA  ? ALA A 1  96 ? -16.778  -3.845   6.910 1.000 98.240 ? 96  ALA A CA  1 
ATOM 771  C C   ? ALA A 1  96 ? -17.934  -4.755   6.505 1.000 98.240 ? 96  ALA A C   1 
ATOM 772  C CB  ? ALA A 1  96 ? -15.679  -3.883   5.851 1.000 98.240 ? 96  ALA A CB  1 
ATOM 773  O O   ? ALA A 1  96 ? -17.911  -5.958   6.779 1.000 98.240 ? 96  ALA A O   1 
ATOM 774  N N   ? ARG A 1  97 ? -18.960  -4.172   5.917 1.000 97.930 ? 97  ARG A N   1 
ATOM 775  C CA  ? ARG A 1  97 ? -20.069  -4.954   5.380 1.000 97.930 ? 97  ARG A CA  1 
ATOM 776  C C   ? ARG A 1  97 ? -19.808  -5.352   3.931 1.000 97.930 ? 97  ARG A C   1 
ATOM 777  C CB  ? ARG A 1  97 ? -21.379  -4.169   5.480 1.000 97.930 ? 97  ARG A CB  1 
ATOM 778  O O   ? ARG A 1  97 ? -19.696  -4.491   3.056 1.000 97.930 ? 97  ARG A O   1 
ATOM 779  C CG  ? ARG A 1  97 ? -21.821  -3.888   6.907 1.000 97.930 ? 97  ARG A CG  1 
ATOM 780  C CD  ? ARG A 1  97 ? -23.114  -3.084   6.949 1.000 97.930 ? 97  ARG A CD  1 
ATOM 781  N NE  ? ARG A 1  97 ? -23.438  -2.656   8.306 1.000 97.930 ? 97  ARG A NE  1 
ATOM 782  N NH1 ? ARG A 1  97 ? -25.551  -1.884   7.779 1.000 97.930 ? 97  ARG A NH1 1 
ATOM 783  N NH2 ? ARG A 1  97 ? -24.778  -1.743   9.933 1.000 97.930 ? 97  ARG A NH2 1 
ATOM 784  C CZ  ? ARG A 1  97 ? -24.588  -2.095   8.670 1.000 97.930 ? 97  ARG A CZ  1 
ATOM 785  N N   ? PHE A 1  98 ? -19.641  -6.598   3.743 1.000 97.860 ? 98  PHE A N   1 
ATOM 786  C CA  ? PHE A 1  98 ? -19.341  -7.081   2.400 1.000 97.860 ? 98  PHE A CA  1 
ATOM 787  C C   ? PHE A 1  98 ? -20.583  -7.036   1.519 1.000 97.860 ? 98  PHE A C   1 
ATOM 788  C CB  ? PHE A 1  98 ? -18.785  -8.508   2.452 1.000 97.860 ? 98  PHE A CB  1 
ATOM 789  O O   ? PHE A 1  98 ? -21.666  -7.444   1.942 1.000 97.860 ? 98  PHE A O   1 
ATOM 790  C CG  ? PHE A 1  98 ? -17.455  -8.617   3.147 1.000 97.860 ? 98  PHE A CG  1 
ATOM 791  C CD1 ? PHE A 1  98 ? -16.686  -7.485   3.387 1.000 97.860 ? 98  PHE A CD1 1 
ATOM 792  C CD2 ? PHE A 1  98 ? -16.974  -9.852   3.562 1.000 97.860 ? 98  PHE A CD2 1 
ATOM 793  C CE1 ? PHE A 1  98 ? -15.454  -7.582   4.030 1.000 97.860 ? 98  PHE A CE1 1 
ATOM 794  C CE2 ? PHE A 1  98 ? -15.745  -9.957   4.206 1.000 97.860 ? 98  PHE A CE2 1 
ATOM 795  C CZ  ? PHE A 1  98 ? -14.986  -8.822   4.438 1.000 97.860 ? 98  PHE A CZ  1 
ATOM 796  N N   ? ASN A 1  99 ? -20.407  -6.626   0.207 1.000 96.550 ? 99  ASN A N   1 
ATOM 797  C CA  ? ASN A 1  99 ? -21.386  -6.577  -0.873 1.000 96.550 ? 99  ASN A CA  1 
ATOM 798  C C   ? ASN A 1  99 ? -20.714  -6.410  -2.233 1.000 96.550 ? 99  ASN A C   1 
ATOM 799  C CB  ? ASN A 1  99 ? -22.392  -5.448  -0.636 1.000 96.550 ? 99  ASN A CB  1 
ATOM 800  O O   ? ASN A 1  99 ? -19.516  -6.664  -2.373 1.000 96.550 ? 99  ASN A O   1 
ATOM 801  C CG  ? ASN A 1  99 ? -21.730  -4.087  -0.545 1.000 96.550 ? 99  ASN A CG  1 
ATOM 802  N ND2 ? ASN A 1  99 ? -22.268  -3.223   0.308 1.000 96.550 ? 99  ASN A ND2 1 
ATOM 803  O OD1 ? ASN A 1  99 ? -20.745  -3.814  -1.235 1.000 96.550 ? 99  ASN A OD1 1 
ATOM 804  N N   ? ALA A 1 100 ? -21.525  -6.068  -3.242 1.000 95.750 ? 100 ALA A N   1 
ATOM 805  C CA  ? ALA A 1 100 ? -21.002  -5.978  -4.603 1.000 95.750 ? 100 ALA A CA  1 
ATOM 806  C C   ? ALA A 1 100 ? -19.940  -4.888  -4.712 1.000 95.750 ? 100 ALA A C   1 
ATOM 807  C CB  ? ALA A 1 100 ? -22.135  -5.713  -5.591 1.000 95.750 ? 100 ALA A CB  1 
ATOM 808  O O   ? ALA A 1 100 ? -19.145  -4.879  -5.655 1.000 95.750 ? 100 ALA A O   1 
ATOM 809  N N   ? TYR A 1 101 ? -19.680  -4.039  -3.690 1.000 96.740 ? 101 TYR A N   1 
ATOM 810  C CA  ? TYR A 1 101 ? -18.833  -2.854  -3.777 1.000 96.740 ? 101 TYR A CA  1 
ATOM 811  C C   ? TYR A 1 101 ? -17.682  -2.933  -2.782 1.000 96.740 ? 101 TYR A C   1 
ATOM 812  C CB  ? TYR A 1 101 ? -19.655  -1.586  -3.526 1.000 96.740 ? 101 TYR A CB  1 
ATOM 813  O O   ? TYR A 1 101 ? -16.684  -2.221  -2.920 1.000 96.740 ? 101 TYR A O   1 
ATOM 814  C CG  ? TYR A 1 101 ? -20.935  -1.524  -4.323 1.000 96.740 ? 101 TYR A CG  1 
ATOM 815  C CD1 ? TYR A 1 101 ? -20.912  -1.280  -5.695 1.000 96.740 ? 101 TYR A CD1 1 
ATOM 816  C CD2 ? TYR A 1 101 ? -22.168  -1.708  -3.708 1.000 96.740 ? 101 TYR A CD2 1 
ATOM 817  C CE1 ? TYR A 1 101 ? -22.089  -1.220  -6.434 1.000 96.740 ? 101 TYR A CE1 1 
ATOM 818  C CE2 ? TYR A 1 101 ? -23.351  -1.650  -4.437 1.000 96.740 ? 101 TYR A CE2 1 
ATOM 819  O OH  ? TYR A 1 101 ? -24.470  -1.348  -6.523 1.000 96.740 ? 101 TYR A OH  1 
ATOM 820  C CZ  ? TYR A 1 101 ? -23.302  -1.406  -5.797 1.000 96.740 ? 101 TYR A CZ  1 
ATOM 821  N N   ? VAL A 1 102 ? -17.875  -3.766  -1.773 1.000 98.210 ? 102 VAL A N   1 
ATOM 822  C CA  ? VAL A 1 102 ? -16.862  -3.945  -0.738 1.000 98.210 ? 102 VAL A CA  1 
ATOM 823  C C   ? VAL A 1 102 ? -16.555  -5.431  -0.567 1.000 98.210 ? 102 VAL A C   1 
ATOM 824  C CB  ? VAL A 1 102 ? -17.313  -3.336   0.609 1.000 98.210 ? 102 VAL A CB  1 
ATOM 825  O O   ? VAL A 1 102 ? -17.395  -6.193  -0.082 1.000 98.210 ? 102 VAL A O   1 
ATOM 826  C CG1 ? VAL A 1 102 ? -16.228  -3.510   1.670 1.000 98.210 ? 102 VAL A CG1 1 
ATOM 827  C CG2 ? VAL A 1 102 ? -17.663  -1.859   0.435 1.000 98.210 ? 102 VAL A CG2 1 
ATOM 828  N N   ? GLN A 1 103 ? -15.387  -5.799  -1.098 1.000 98.190 ? 103 GLN A N   1 
ATOM 829  C CA  ? GLN A 1 103 ? -14.904  -7.171  -0.976 1.000 98.190 ? 103 GLN A CA  1 
ATOM 830  C C   ? GLN A 1 103 ? -13.426  -7.202  -0.598 1.000 98.190 ? 103 GLN A C   1 
ATOM 831  C CB  ? GLN A 1 103 ? -15.128  -7.938  -2.280 1.000 98.190 ? 103 GLN A CB  1 
ATOM 832  O O   ? GLN A 1 103 ? -12.656  -6.330  -1.008 1.000 98.190 ? 103 GLN A O   1 
ATOM 833  C CG  ? GLN A 1 103 ? -16.592  -8.054  -2.681 1.000 98.190 ? 103 GLN A CG  1 
ATOM 834  C CD  ? GLN A 1 103 ? -17.373  -8.997  -1.786 1.000 98.190 ? 103 GLN A CD  1 
ATOM 835  N NE2 ? GLN A 1 103 ? -18.598  -8.612  -1.443 1.000 98.190 ? 103 GLN A NE2 1 
ATOM 836  O OE1 ? GLN A 1 103 ? -16.880 -10.064  -1.406 1.000 98.190 ? 103 GLN A OE1 1 
ATOM 837  N N   ? PRO A 1 104 ? -13.128  -8.294   0.178 1.000 98.300 ? 104 PRO A N   1 
ATOM 838  C CA  ? PRO A 1 104 ? -11.702  -8.424   0.484 1.000 98.300 ? 104 PRO A CA  1 
ATOM 839  C C   ? PRO A 1 104 ? -10.902  -9.017  -0.674 1.000 98.300 ? 104 PRO A C   1 
ATOM 840  C CB  ? PRO A 1 104 ? -11.685  -9.360   1.695 1.000 98.300 ? 104 PRO A CB  1 
ATOM 841  O O   ? PRO A 1 104 ? -11.472  -9.669  -1.552 1.000 98.300 ? 104 PRO A O   1 
ATOM 842  C CG  ? PRO A 1 104 ? -12.844 -10.279   1.484 1.000 98.300 ? 104 PRO A CG  1 
ATOM 843  C CD  ? PRO A 1 104 ? -13.969  -9.495   0.870 1.000 98.300 ? 104 PRO A CD  1 
ATOM 844  N N   ? ILE A 1 105 ?  -9.550  -8.785  -0.620 1.000 98.400 ? 105 ILE A N   1 
ATOM 845  C CA  ? ILE A 1 105 ?  -8.644  -9.396  -1.587 1.000 98.400 ? 105 ILE A CA  1 
ATOM 846  C C   ? ILE A 1 105 ?  -7.702 -10.362  -0.873 1.000 98.400 ? 105 ILE A C   1 
ATOM 847  C CB  ? ILE A 1 105 ?  -7.835  -8.328  -2.356 1.000 98.400 ? 105 ILE A CB  1 
ATOM 848  O O   ? ILE A 1 105 ?  -7.203 -10.063   0.214 1.000 98.400 ? 105 ILE A O   1 
ATOM 849  C CG1 ? ILE A 1 105 ?  -7.045  -8.976  -3.499 1.000 98.400 ? 105 ILE A CG1 1 
ATOM 850  C CG2 ? ILE A 1 105 ?  -6.902  -7.570  -1.407 1.000 98.400 ? 105 ILE A CG2 1 
ATOM 851  C CD1 ? ILE A 1 105 ?  -6.541  -7.988  -4.541 1.000 98.400 ? 105 ILE A CD1 1 
ATOM 852  N N   ? PRO A 1 106 ?  -7.532 -11.599  -1.439 1.000 98.030 ? 106 PRO A N   1 
ATOM 853  C CA  ? PRO A 1 106 ?  -6.559 -12.505  -0.825 1.000 98.030 ? 106 PRO A CA  1 
ATOM 854  C C   ? PRO A 1 106 ?  -5.128 -11.981  -0.912 1.000 98.030 ? 106 PRO A C   1 
ATOM 855  C CB  ? PRO A 1 106 ?  -6.718 -13.795  -1.635 1.000 98.030 ? 106 PRO A CB  1 
ATOM 856  O O   ? PRO A 1 106 ?  -4.768 -11.317  -1.888 1.000 98.030 ? 106 PRO A O   1 
ATOM 857  C CG  ? PRO A 1 106 ?  -7.260 -13.352  -2.955 1.000 98.030 ? 106 PRO A CG  1 
ATOM 858  C CD  ? PRO A 1 106 ?  -8.090 -12.119  -2.741 1.000 98.030 ? 106 PRO A CD  1 
ATOM 859  N N   ? VAL A 1 107 ?  -4.334 -12.325   0.186 1.000 97.760 ? 107 VAL A N   1 
ATOM 860  C CA  ? VAL A 1 107 ?  -2.927 -11.940   0.228 1.000 97.760 ? 107 VAL A CA  1 
ATOM 861  C C   ? VAL A 1 107 ?  -2.082 -12.991  -0.488 1.000 97.760 ? 107 VAL A C   1 
ATOM 862  C CB  ? VAL A 1 107 ?  -2.432 -11.758   1.681 1.000 97.760 ? 107 VAL A CB  1 
ATOM 863  O O   ? VAL A 1 107 ?  -2.257 -14.192  -0.270 1.000 97.760 ? 107 VAL A O   1 
ATOM 864  C CG1 ? VAL A 1 107 ?  -0.942 -11.419   1.705 1.000 97.760 ? 107 VAL A CG1 1 
ATOM 865  C CG2 ? VAL A 1 107 ?  -3.241 -10.672   2.387 1.000 97.760 ? 107 VAL A CG2 1 
ATOM 866  N N   ? ASP A 1 108 ?  -1.269 -12.500  -1.361 1.000 97.110 ? 108 ASP A N   1 
ATOM 867  C CA  ? ASP A 1 108 ?  -0.408 -13.391  -2.133 1.000 97.110 ? 108 ASP A CA  1 
ATOM 868  C C   ? ASP A 1 108 ?   0.651 -14.039  -1.243 1.000 97.110 ? 108 ASP A C   1 
ATOM 869  C CB  ? ASP A 1 108 ?   0.263 -12.630  -3.278 1.000 97.110 ? 108 ASP A CB  1 
ATOM 870  O O   ? ASP A 1 108 ?   1.448 -13.344  -0.610 1.000 97.110 ? 108 ASP A O   1 
ATOM 871  C CG  ? ASP A 1 108 ?   0.746 -13.541  -4.393 1.000 97.110 ? 108 ASP A CG  1 
ATOM 872  O OD1 ? ASP A 1 108 ?   0.782 -14.775  -4.199 1.000 97.110 ? 108 ASP A OD1 1 
ATOM 873  O OD2 ? ASP A 1 108 ?   1.098 -13.019  -5.473 1.000 97.110 ? 108 ASP A OD2 1 
ATOM 874  N N   ? SER A 1 109 ?   0.753 -15.327  -1.242 1.000 96.620 ? 109 SER A N   1 
ATOM 875  C CA  ? SER A 1 109 ?   1.720 -16.052  -0.425 1.000 96.620 ? 109 SER A CA  1 
ATOM 876  C C   ? SER A 1 109 ?   3.025 -16.277  -1.181 1.000 96.620 ? 109 SER A C   1 
ATOM 877  C CB  ? SER A 1 109 ?   1.143 -17.396   0.024 1.000 96.620 ? 109 SER A CB  1 
ATOM 878  O O   ? SER A 1 109 ?   4.034 -16.664  -0.587 1.000 96.620 ? 109 SER A O   1 
ATOM 879  O OG  ? SER A 1 109 ?   0.757 -18.176  -1.095 1.000 96.620 ? 109 SER A OG  1 
ATOM 880  N N   ? SER A 1 110 ?   2.985 -15.933  -2.482 1.000 96.550 ? 110 SER A N   1 
ATOM 881  C CA  ? SER A 1 110 ?   4.172 -16.057  -3.322 1.000 96.550 ? 110 SER A CA  1 
ATOM 882  C C   ? SER A 1 110 ?   4.762 -14.689  -3.650 1.000 96.550 ? 110 SER A C   1 
ATOM 883  C CB  ? SER A 1 110 ?   3.839 -16.801  -4.616 1.000 96.550 ? 110 SER A CB  1 
ATOM 884  O O   ? SER A 1 110 ?   4.027 -13.744  -3.941 1.000 96.550 ? 110 SER A O   1 
ATOM 885  O OG  ? SER A 1 110 ?   3.296 -18.079  -4.335 1.000 96.550 ? 110 SER A OG  1 
ATOM 886  N N   ? CYS A 1 111 ?   6.098 -14.628  -3.616 1.000 95.950 ? 111 CYS A N   1 
ATOM 887  C CA  ? CYS A 1 111 ?   6.771 -13.373  -3.932 1.000 95.950 ? 111 CYS A CA  1 
ATOM 888  C C   ? CYS A 1 111 ?   6.623 -13.032  -5.410 1.000 95.950 ? 111 CYS A C   1 
ATOM 889  C CB  ? CYS A 1 111 ?   8.251 -13.450  -3.562 1.000 95.950 ? 111 CYS A CB  1 
ATOM 890  O O   ? CYS A 1 111 ?   6.403 -13.919  -6.237 1.000 95.950 ? 111 CYS A O   1 
ATOM 891  S SG  ? CYS A 1 111 ?   8.553 -13.554  -1.784 1.000 95.950 ? 111 CYS A SG  1 
ATOM 892  N N   ? PRO A 1 112 ?   6.744 -11.753  -5.684 1.000 96.410 ? 112 PRO A N   1 
ATOM 893  C CA  ? PRO A 1 112 ?   6.560 -11.259  -7.051 1.000 96.410 ? 112 PRO A CA  1 
ATOM 894  C C   ? PRO A 1 112 ?   7.511 -11.916  -8.048 1.000 96.410 ? 112 PRO A C   1 
ATOM 895  C CB  ? PRO A 1 112 ?   6.848  -9.761  -6.926 1.000 96.410 ? 112 PRO A CB  1 
ATOM 896  O O   ? PRO A 1 112 ?   8.690 -12.113  -7.745 1.000 96.410 ? 112 PRO A O   1 
ATOM 897  C CG  ? PRO A 1 112 ?   6.581  -9.439  -5.492 1.000 96.410 ? 112 PRO A CG  1 
ATOM 898  C CD  ? PRO A 1 112 ?   6.950 -10.632  -4.658 1.000 96.410 ? 112 PRO A CD  1 
ATOM 899  N N   ? VAL A 1 113 ?   6.942 -12.213  -9.208 1.000 96.730 ? 113 VAL A N   1 
ATOM 900  C CA  ? VAL A 1 113 ?   7.692 -12.822 -10.301 1.000 96.730 ? 113 VAL A CA  1 
ATOM 901  C C   ? VAL A 1 113 ?   7.890 -11.805 -11.423 1.000 96.730 ? 113 VAL A C   1 
ATOM 902  C CB  ? VAL A 1 113 ?   6.982 -14.083 -10.844 1.000 96.730 ? 113 VAL A CB  1 
ATOM 903  O O   ? VAL A 1 113 ?   6.920 -11.247 -11.941 1.000 96.730 ? 113 VAL A O   1 
ATOM 904  C CG1 ? VAL A 1 113 ?   7.778 -14.699 -11.992 1.000 96.730 ? 113 VAL A CG1 1 
ATOM 905  C CG2 ? VAL A 1 113 ?   6.776 -15.102  -9.725 1.000 96.730 ? 113 VAL A CG2 1 
ATOM 906  N N   ? PRO A 1 114 ?   9.196 -11.592 -11.861 1.000 97.670 ? 114 PRO A N   1 
ATOM 907  C CA  ? PRO A 1 114 ?   9.451 -10.644 -12.948 1.000 97.670 ? 114 PRO A CA  1 
ATOM 908  C C   ? PRO A 1 114 ?   8.688 -10.992 -14.224 1.000 97.670 ? 114 PRO A C   1 
ATOM 909  C CB  ? PRO A 1 114 ?  10.961 -10.756 -13.168 1.000 97.670 ? 114 PRO A CB  1 
ATOM 910  O O   ? PRO A 1 114 ?   8.564 -12.169 -14.572 1.000 97.670 ? 114 PRO A O   1 
ATOM 911  C CG  ? PRO A 1 114 ?  11.508 -11.194 -11.847 1.000 97.670 ? 114 PRO A CG  1 
ATOM 912  C CD  ? PRO A 1 114 ?  10.520 -12.127 -11.207 1.000 97.670 ? 114 PRO A CD  1 
ATOM 913  N N   ? GLY A 1 115 ?   8.129  -9.978 -14.871 1.000 97.400 ? 115 GLY A N   1 
ATOM 914  C CA  ? GLY A 1 115 ?   7.419 -10.163 -16.127 1.000 97.400 ? 115 GLY A CA  1 
ATOM 915  C C   ? GLY A 1 115 ?   5.918 -10.296 -15.950 1.000 97.400 ? 115 GLY A C   1 
ATOM 916  O O   ? GLY A 1 115 ?   5.162 -10.184 -16.917 1.000 97.400 ? 115 GLY A O   1 
ATOM 917  N N   ? THR A 1 116 ?   5.519 -10.659 -14.669 1.000 97.940 ? 116 THR A N   1 
ATOM 918  C CA  ? THR A 1 116 ?   4.092 -10.701 -14.370 1.000 97.940 ? 116 THR A CA  1 
ATOM 919  C C   ? THR A 1 116 ?   3.467  -9.317 -14.519 1.000 97.940 ? 116 THR A C   1 
ATOM 920  C CB  ? THR A 1 116 ?   3.835 -11.234 -12.948 1.000 97.940 ? 116 THR A CB  1 
ATOM 921  O O   ? THR A 1 116 ?   3.991  -8.334 -13.991 1.000 97.940 ? 116 THR A O   1 
ATOM 922  C CG2 ? THR A 1 116 ?   2.341 -11.312 -12.652 1.000 97.940 ? 116 THR A CG2 1 
ATOM 923  O OG1 ? THR A 1 116 ?   4.405 -12.542 -12.824 1.000 97.940 ? 116 THR A OG1 1 
ATOM 924  N N   ? VAL A 1 117 ?   2.352  -9.243 -15.218 1.000 97.720 ? 117 VAL A N   1 
ATOM 925  C CA  ? VAL A 1 117 ?   1.625  -7.985 -15.357 1.000 97.720 ? 117 VAL A CA  1 
ATOM 926  C C   ? VAL A 1 117 ?   0.612  -7.845 -14.223 1.000 97.720 ? 117 VAL A C   1 
ATOM 927  C CB  ? VAL A 1 117 ?   0.911  -7.892 -16.724 1.000 97.720 ? 117 VAL A CB  1 
ATOM 928  O O   ? VAL A 1 117 ?  -0.252  -8.707 -14.045 1.000 97.720 ? 117 VAL A O   1 
ATOM 929  C CG1 ? VAL A 1 117 ?   0.085  -6.610 -16.815 1.000 97.720 ? 117 VAL A CG1 1 
ATOM 930  C CG2 ? VAL A 1 117 ?   1.928  -7.958 -17.862 1.000 97.720 ? 117 VAL A CG2 1 
ATOM 931  N N   ? CYS A 1 118 ?   0.722  -6.781 -13.538 1.000 97.780 ? 118 CYS A N   1 
ATOM 932  C CA  ? CYS A 1 118 ?  -0.095  -6.538 -12.354 1.000 97.780 ? 118 CYS A CA  1 
ATOM 933  C C   ? CYS A 1 118 ?  -0.838  -5.212 -12.466 1.000 97.780 ? 118 CYS A C   1 
ATOM 934  C CB  ? CYS A 1 118 ?   0.772  -6.542 -11.095 1.000 97.780 ? 118 CYS A CB  1 
ATOM 935  O O   ? CYS A 1 118 ?  -0.440  -4.336 -13.236 1.000 97.780 ? 118 CYS A O   1 
ATOM 936  S SG  ? CYS A 1 118 ?   1.702  -8.072 -10.856 1.000 97.780 ? 118 CYS A SG  1 
ATOM 937  N N   ? ARG A 1 119 ?  -1.838  -5.139 -11.679 1.000 97.620 ? 119 ARG A N   1 
ATOM 938  C CA  ? ARG A 1 119 ?  -2.656  -3.931 -11.657 1.000 97.620 ? 119 ARG A CA  1 
ATOM 939  C C   ? ARG A 1 119 ?  -2.419  -3.132 -10.379 1.000 97.620 ? 119 ARG A C   1 
ATOM 940  C CB  ? ARG A 1 119 ?  -4.139  -4.283 -11.787 1.000 97.620 ? 119 ARG A CB  1 
ATOM 941  O O   ? ARG A 1 119 ?  -2.433  -3.691  -9.280 1.000 97.620 ? 119 ARG A O   1 
ATOM 942  C CG  ? ARG A 1 119 ?  -5.066  -3.079 -11.722 1.000 97.620 ? 119 ARG A CG  1 
ATOM 943  C CD  ? ARG A 1 119 ?  -6.482  -3.434 -12.151 1.000 97.620 ? 119 ARG A CD  1 
ATOM 944  N NE  ? ARG A 1 119 ?  -6.535  -3.843 -13.552 1.000 97.620 ? 119 ARG A NE  1 
ATOM 945  N NH1 ? ARG A 1 119 ?  -8.540  -4.975 -13.361 1.000 97.620 ? 119 ARG A NH1 1 
ATOM 946  N NH2 ? ARG A 1 119 ?  -7.458  -4.882 -15.380 1.000 97.620 ? 119 ARG A NH2 1 
ATOM 947  C CZ  ? ARG A 1 119 ?  -7.511  -4.566 -14.095 1.000 97.620 ? 119 ARG A CZ  1 
ATOM 948  N N   ? VAL A 1 120 ?  -2.248  -1.785 -10.564 1.000 97.310 ? 120 VAL A N   1 
ATOM 949  C CA  ? VAL A 1 120 ?  -2.187  -0.833  -9.459 1.000 97.310 ? 120 VAL A CA  1 
ATOM 950  C C   ? VAL A 1 120 ?  -3.367   0.133  -9.544 1.000 97.310 ? 120 VAL A C   1 
ATOM 951  C CB  ? VAL A 1 120 ?  -0.856  -0.049  -9.459 1.000 97.310 ? 120 VAL A CB  1 
ATOM 952  O O   ? VAL A 1 120 ?  -3.766   0.542 -10.637 1.000 97.310 ? 120 VAL A O   1 
ATOM 953  C CG1 ? VAL A 1 120 ?  -0.810   0.937  -8.292 1.000 97.310 ? 120 VAL A CG1 1 
ATOM 954  C CG2 ? VAL A 1 120 ?   0.329  -1.011  -9.397 1.000 97.310 ? 120 VAL A CG2 1 
ATOM 955  N N   ? SER A 1 121 ?  -3.981   0.443  -8.432 1.000 96.730 ? 121 SER A N   1 
ATOM 956  C CA  ? SER A 1 121 ?  -5.152   1.314  -8.430 1.000 96.730 ? 121 SER A CA  1 
ATOM 957  C C   ? SER A 1 121 ?  -5.079   2.336  -7.301 1.000 96.730 ? 121 SER A C   1 
ATOM 958  C CB  ? SER A 1 121 ?  -6.433   0.489  -8.302 1.000 96.730 ? 121 SER A CB  1 
ATOM 959  O O   ? SER A 1 121 ?  -4.435   2.093  -6.278 1.000 96.730 ? 121 SER A O   1 
ATOM 960  O OG  ? SER A 1 121 ?  -6.430  -0.261  -7.100 1.000 96.730 ? 121 SER A OG  1 
ATOM 961  N N   ? GLY A 1 122 ?  -5.659   3.531  -7.552 1.000 95.610 ? 122 GLY A N   1 
ATOM 962  C CA  ? GLY A 1 122 ?  -5.670   4.559  -6.523 1.000 95.610 ? 122 GLY A CA  1 
ATOM 963  C C   ? GLY A 1 122 ?  -6.182   5.897  -7.022 1.000 95.610 ? 122 GLY A C   1 
ATOM 964  O O   ? GLY A 1 122 ?  -6.618   6.012  -8.170 1.000 95.610 ? 122 GLY A O   1 
ATOM 965  N N   ? TRP A 1 123 ?  -6.237   6.926  -6.108 1.000 93.930 ? 123 TRP A N   1 
ATOM 966  C CA  ? TRP A 1 123 ?  -6.722   8.276  -6.375 1.000 93.930 ? 123 TRP A CA  1 
ATOM 967  C C   ? TRP A 1 123 ?  -5.601   9.298  -6.215 1.000 93.930 ? 123 TRP A C   1 
ATOM 968  C CB  ? TRP A 1 123 ?  -7.884   8.625  -5.441 1.000 93.930 ? 123 TRP A CB  1 
ATOM 969  O O   ? TRP A 1 123 ?  -5.845  10.441  -5.820 1.000 93.930 ? 123 TRP A O   1 
ATOM 970  C CG  ? TRP A 1 123 ?  -9.135   7.842  -5.706 1.000 93.930 ? 123 TRP A CG  1 
ATOM 971  C CD1 ? TRP A 1 123 ? -10.151   8.175  -6.558 1.000 93.930 ? 123 TRP A CD1 1 
ATOM 972  C CD2 ? TRP A 1 123 ?  -9.503   6.594  -5.111 1.000 93.930 ? 123 TRP A CD2 1 
ATOM 973  C CE2 ? TRP A 1 123 ? -10.757   6.228  -5.649 1.000 93.930 ? 123 TRP A CE2 1 
ATOM 974  C CE3 ? TRP A 1 123 ?  -8.894   5.749  -4.174 1.000 93.930 ? 123 TRP A CE3 1 
ATOM 975  N NE1 ? TRP A 1 123 ? -11.129   7.209  -6.529 1.000 93.930 ? 123 TRP A NE1 1 
ATOM 976  C CH2 ? TRP A 1 123 ? -10.795   4.242  -4.363 1.000 93.930 ? 123 TRP A CH2 1 
ATOM 977  C CZ2 ? TRP A 1 123 ? -11.413   5.051  -5.281 1.000 93.930 ? 123 TRP A CZ2 1 
ATOM 978  C CZ3 ? TRP A 1 123 ?  -9.549   4.578  -3.809 1.000 93.930 ? 123 TRP A CZ3 1 
ATOM 979  N N   ? GLY A 1 124 ?  -4.374   8.825  -6.388 1.000 86.910 ? 124 GLY A N   1 
ATOM 980  C CA  ? GLY A 1 124 ?  -3.213   9.683  -6.219 1.000 86.910 ? 124 GLY A CA  1 
ATOM 981  C C   ? GLY A 1 124 ?  -3.029  10.670  -7.356 1.000 86.910 ? 124 GLY A C   1 
ATOM 982  O O   ? GLY A 1 124 ?  -3.885  10.775  -8.237 1.000 86.910 ? 124 GLY A O   1 
ATOM 983  N N   ? ASN A 1 125 ?  -1.945  11.462  -7.422 1.000 85.110 ? 125 ASN A N   1 
ATOM 984  C CA  ? ASN A 1 125 ?  -1.610  12.567  -8.314 1.000 85.110 ? 125 ASN A CA  1 
ATOM 985  C C   ? ASN A 1 125 ?  -1.501  12.103  -9.764 1.000 85.110 ? 125 ASN A C   1 
ATOM 986  C CB  ? ASN A 1 125 ?  -0.308  13.238  -7.872 1.000 85.110 ? 125 ASN A CB  1 
ATOM 987  O O   ? ASN A 1 125 ?  -0.890  11.070 -10.046 1.000 85.110 ? 125 ASN A O   1 
ATOM 988  C CG  ? ASN A 1 125 ?  -0.143  14.630  -8.450 1.000 85.110 ? 125 ASN A CG  1 
ATOM 989  N ND2 ? ASN A 1 125 ?   1.062  15.177  -8.345 1.000 85.110 ? 125 ASN A ND2 1 
ATOM 990  O OD1 ? ASN A 1 125 ?  -1.091  15.209  -8.986 1.000 85.110 ? 125 ASN A OD1 1 
ATOM 991  N N   ? LEU A 1 126 ?  -2.067  12.917 -10.816 1.000 85.050 ? 126 LEU A N   1 
ATOM 992  C CA  ? LEU A 1 126 ?  -2.092  12.558 -12.230 1.000 85.050 ? 126 LEU A CA  1 
ATOM 993  C C   ? LEU A 1 126 ?  -0.971  13.260 -12.989 1.000 85.050 ? 126 LEU A C   1 
ATOM 994  C CB  ? LEU A 1 126 ?  -3.445  12.914 -12.850 1.000 85.050 ? 126 LEU A CB  1 
ATOM 995  O O   ? LEU A 1 126 ?  -0.777  13.018 -14.183 1.000 85.050 ? 126 LEU A O   1 
ATOM 996  C CG  ? LEU A 1 126 ?  -4.662  12.174 -12.292 1.000 85.050 ? 126 LEU A CG  1 
ATOM 997  C CD1 ? LEU A 1 126 ?  -5.934  12.641 -12.992 1.000 85.050 ? 126 LEU A CD1 1 
ATOM 998  C CD2 ? LEU A 1 126 ?  -4.487  10.667 -12.440 1.000 85.050 ? 126 LEU A CD2 1 
ATOM 999  N N   ? LEU A 1 127 ?  -0.291  14.137 -12.361 1.000 83.000 ? 127 LEU A N   1 
ATOM 1000 C CA  ? LEU A 1 127 ?   0.702  14.943 -13.063 1.000 83.000 ? 127 LEU A CA  1 
ATOM 1001 C C   ? LEU A 1 127 ?   2.110  14.618 -12.575 1.000 83.000 ? 127 LEU A C   1 
ATOM 1002 C CB  ? LEU A 1 127 ?   0.414  16.434 -12.870 1.000 83.000 ? 127 LEU A CB  1 
ATOM 1003 O O   ? LEU A 1 127 ?   2.294  14.209 -11.426 1.000 83.000 ? 127 LEU A O   1 
ATOM 1004 C CG  ? LEU A 1 127 ?  -0.946  16.932 -13.362 1.000 83.000 ? 127 LEU A CG  1 
ATOM 1005 C CD1 ? LEU A 1 127 ?  -1.116  18.413 -13.041 1.000 83.000 ? 127 LEU A CD1 1 
ATOM 1006 C CD2 ? LEU A 1 127 ?  -1.098  16.682 -14.859 1.000 83.000 ? 127 LEU A CD2 1 
ATOM 1007 N N   ? THR A 1 128 ?   3.124  14.714 -13.489 1.000 79.860 ? 128 THR A N   1 
ATOM 1008 C CA  ? THR A 1 128 ?   4.539  14.562 -13.170 1.000 79.860 ? 128 THR A CA  1 
ATOM 1009 C C   ? THR A 1 128 ?   5.082  15.822 -12.502 1.000 79.860 ? 128 THR A C   1 
ATOM 1010 C CB  ? THR A 1 128 ?   5.366  14.250 -14.432 1.000 79.860 ? 128 THR A CB  1 
ATOM 1011 O O   ? THR A 1 128 ?   6.029  15.756 -11.717 1.000 79.860 ? 128 THR A O   1 
ATOM 1012 C CG2 ? THR A 1 128 ?   5.028  12.869 -14.983 1.000 79.860 ? 128 THR A CG2 1 
ATOM 1013 O OG1 ? THR A 1 128 ?   5.086  15.234 -15.435 1.000 79.860 ? 128 THR A OG1 1 
ATOM 1014 N N   ? SER A 1 129 ?   4.449  16.952 -12.847 1.000 82.470 ? 129 SER A N   1 
ATOM 1015 C CA  ? SER A 1 129 ?   4.672  18.262 -12.243 1.000 82.470 ? 129 SER A CA  1 
ATOM 1016 C C   ? SER A 1 129 ?   3.353  18.937 -11.884 1.000 82.470 ? 129 SER A C   1 
ATOM 1017 C CB  ? SER A 1 129 ?   5.473  19.159 -13.188 1.000 82.470 ? 129 SER A CB  1 
ATOM 1018 O O   ? SER A 1 129 ?   2.376  18.837 -12.629 1.000 82.470 ? 129 SER A O   1 
ATOM 1019 O OG  ? SER A 1 129 ?   4.735  19.433 -14.367 1.000 82.470 ? 129 SER A OG  1 
ATOM 1020 N N   ? GLY A 1 130 ?   3.223  19.466 -10.609 1.000 83.990 ? 130 GLY A N   1 
ATOM 1021 C CA  ? GLY A 1 130 ?   1.968  20.017 -10.123 1.000 83.990 ? 130 GLY A CA  1 
ATOM 1022 C C   ? GLY A 1 130 ?   1.123  19.005  -9.373 1.000 83.990 ? 130 GLY A C   1 
ATOM 1023 O O   ? GLY A 1 130 ?   1.608  17.932  -9.009 1.000 83.990 ? 130 GLY A O   1 
ATOM 1024 N N   ? VAL A 1 131 ?  -0.181  19.376  -9.131 1.000 84.070 ? 131 VAL A N   1 
ATOM 1025 C CA  ? VAL A 1 131 ?  -1.060  18.468  -8.402 1.000 84.070 ? 131 VAL A CA  1 
ATOM 1026 C C   ? VAL A 1 131 ?  -2.425  18.412  -9.083 1.000 84.070 ? 131 VAL A C   1 
ATOM 1027 C CB  ? VAL A 1 131 ?  -1.218  18.896  -6.925 1.000 84.070 ? 131 VAL A CB  1 
ATOM 1028 O O   ? VAL A 1 131 ?  -3.034  19.449  -9.354 1.000 84.070 ? 131 VAL A O   1 
ATOM 1029 C CG1 ? VAL A 1 131 ?  -2.208  17.984  -6.202 1.000 84.070 ? 131 VAL A CG1 1 
ATOM 1030 C CG2 ? VAL A 1 131 ?   0.137  18.886  -6.219 1.000 84.070 ? 131 VAL A CG2 1 
ATOM 1031 N N   ? GLN A 1 132 ?  -2.822  17.208  -9.417 1.000 86.260 ? 132 GLN A N   1 
ATOM 1032 C CA  ? GLN A 1 132 ?  -4.168  16.947  -9.918 1.000 86.260 ? 132 GLN A CA  1 
ATOM 1033 C C   ? GLN A 1 132 ?  -4.688  15.601  -9.421 1.000 86.260 ? 132 GLN A C   1 
ATOM 1034 C CB  ? GLN A 1 132 ?  -4.189  16.986 -11.447 1.000 86.260 ? 132 GLN A CB  1 
ATOM 1035 O O   ? GLN A 1 132 ?  -4.277  14.550  -9.915 1.000 86.260 ? 132 GLN A O   1 
ATOM 1036 C CG  ? GLN A 1 132 ?  -5.581  16.844 -12.046 1.000 86.260 ? 132 GLN A CG  1 
ATOM 1037 C CD  ? GLN A 1 132 ?  -5.572  16.869 -13.563 1.000 86.260 ? 132 GLN A CD  1 
ATOM 1038 N NE2 ? GLN A 1 132 ?  -6.689  16.480 -14.169 1.000 86.260 ? 132 GLN A NE2 1 
ATOM 1039 O OE1 ? GLN A 1 132 ?  -4.570  17.236 -14.185 1.000 86.260 ? 132 GLN A OE1 1 
ATOM 1040 N N   ? TYR A 1 133 ?  -5.632  15.674  -8.469 1.000 88.270 ? 133 TYR A N   1 
ATOM 1041 C CA  ? TYR A 1 133 ?  -6.242  14.451  -7.958 1.000 88.270 ? 133 TYR A CA  1 
ATOM 1042 C C   ? TYR A 1 133 ?  -7.493  14.093  -8.751 1.000 88.270 ? 133 TYR A C   1 
ATOM 1043 C CB  ? TYR A 1 133 ?  -6.590  14.603  -6.474 1.000 88.270 ? 133 TYR A CB  1 
ATOM 1044 O O   ? TYR A 1 133 ?  -8.385  14.927  -8.926 1.000 88.270 ? 133 TYR A O   1 
ATOM 1045 C CG  ? TYR A 1 133 ?  -5.383  14.741  -5.578 1.000 88.270 ? 133 TYR A CG  1 
ATOM 1046 C CD1 ? TYR A 1 133 ?  -4.449  13.713  -5.472 1.000 88.270 ? 133 TYR A CD1 1 
ATOM 1047 C CD2 ? TYR A 1 133 ?  -5.175  15.898  -4.836 1.000 88.270 ? 133 TYR A CD2 1 
ATOM 1048 C CE1 ? TYR A 1 133 ?  -3.336  13.835  -4.647 1.000 88.270 ? 133 TYR A CE1 1 
ATOM 1049 C CE2 ? TYR A 1 133 ?  -4.066  16.031  -4.007 1.000 88.270 ? 133 TYR A CE2 1 
ATOM 1050 O OH  ? TYR A 1 133 ?  -2.054  15.122  -3.100 1.000 88.270 ? 133 TYR A OH  1 
ATOM 1051 C CZ  ? TYR A 1 133 ?  -3.153  14.996  -3.919 1.000 88.270 ? 133 TYR A CZ  1 
ATOM 1052 N N   ? PRO A 1 134 ?  -7.546  12.827  -9.303 1.000 91.200 ? 134 PRO A N   1 
ATOM 1053 C CA  ? PRO A 1 134 ?  -8.738  12.427 -10.055 1.000 91.200 ? 134 PRO A CA  1 
ATOM 1054 C C   ? PRO A 1 134 ?  -9.953  12.201  -9.158 1.000 91.200 ? 134 PRO A C   1 
ATOM 1055 C CB  ? PRO A 1 134 ?  -8.308  11.122 -10.730 1.000 91.200 ? 134 PRO A CB  1 
ATOM 1056 O O   ? PRO A 1 134 ?  -9.804  11.805  -7.999 1.000 91.200 ? 134 PRO A O   1 
ATOM 1057 C CG  ? PRO A 1 134 ?  -7.332  10.505  -9.781 1.000 91.200 ? 134 PRO A CG  1 
ATOM 1058 C CD  ? PRO A 1 134 ?  -6.531  11.602  -9.140 1.000 91.200 ? 134 PRO A CD  1 
ATOM 1059 N N   ? ALA A 1 135 ? -11.141  12.531  -9.699 1.000 92.220 ? 135 ALA A N   1 
ATOM 1060 C CA  ? ALA A 1 135 ? -12.384  12.239  -8.989 1.000 92.220 ? 135 ALA A CA  1 
ATOM 1061 C C   ? ALA A 1 135 ? -12.703  10.748  -9.032 1.000 92.220 ? 135 ALA A C   1 
ATOM 1062 C CB  ? ALA A 1 135 ? -13.537  13.045  -9.582 1.000 92.220 ? 135 ALA A CB  1 
ATOM 1063 O O   ? ALA A 1 135 ? -13.151  10.173  -8.037 1.000 92.220 ? 135 ALA A O   1 
ATOM 1064 N N   ? ALA A 1 136 ? -12.407  10.130 -10.147 1.000 95.380 ? 136 ALA A N   1 
ATOM 1065 C CA  ? ALA A 1 136 ? -12.693   8.709 -10.331 1.000 95.380 ? 136 ALA A CA  1 
ATOM 1066 C C   ? ALA A 1 136 ? -11.439   7.865 -10.120 1.000 95.380 ? 136 ALA A C   1 
ATOM 1067 C CB  ? ALA A 1 136 ? -13.271   8.458 -11.722 1.000 95.380 ? 136 ALA A CB  1 
ATOM 1068 O O   ? ALA A 1 136 ? -10.324   8.321 -10.387 1.000 95.380 ? 136 ALA A O   1 
ATOM 1069 N N   ? LEU A 1 137 ? -11.641   6.622  -9.634 1.000 96.040 ? 137 LEU A N   1 
ATOM 1070 C CA  ? LEU A 1 137 ? -10.568   5.660  -9.408 1.000 96.040 ? 137 LEU A CA  1 
ATOM 1071 C C   ? LEU A 1 137 ?  -9.801   5.387 -10.697 1.000 96.040 ? 137 LEU A C   1 
ATOM 1072 C CB  ? LEU A 1 137 ? -11.131   4.350  -8.848 1.000 96.040 ? 137 LEU A CB  1 
ATOM 1073 O O   ? LEU A 1 137 ? -10.405   5.136 -11.743 1.000 96.040 ? 137 LEU A O   1 
ATOM 1074 C CG  ? LEU A 1 137 ? -10.107   3.287  -8.451 1.000 96.040 ? 137 LEU A CG  1 
ATOM 1075 C CD1 ? LEU A 1 137 ?  -9.234   3.792  -7.307 1.000 96.040 ? 137 LEU A CD1 1 
ATOM 1076 C CD2 ? LEU A 1 137 ? -10.807   1.989  -8.063 1.000 96.040 ? 137 LEU A CD2 1 
ATOM 1077 N N   ? GLN A 1 138 ?  -8.434   5.444 -10.498 1.000 96.970 ? 138 GLN A N   1 
ATOM 1078 C CA  ? GLN A 1 138 ?  -7.550   5.194 -11.632 1.000 96.970 ? 138 GLN A CA  1 
ATOM 1079 C C   ? GLN A 1 138 ?  -6.881   3.827 -11.517 1.000 96.970 ? 138 GLN A C   1 
ATOM 1080 C CB  ? GLN A 1 138 ?  -6.489   6.291 -11.738 1.000 96.970 ? 138 GLN A CB  1 
ATOM 1081 O O   ? GLN A 1 138 ?  -6.584   3.366 -10.413 1.000 96.970 ? 138 GLN A O   1 
ATOM 1082 C CG  ? GLN A 1 138 ?  -7.066   7.692 -11.889 1.000 96.970 ? 138 GLN A CG  1 
ATOM 1083 C CD  ? GLN A 1 138 ?  -7.815   7.881 -13.195 1.000 96.970 ? 138 GLN A CD  1 
ATOM 1084 N NE2 ? GLN A 1 138 ?  -9.061   8.333 -13.104 1.000 96.970 ? 138 GLN A NE2 1 
ATOM 1085 O OE1 ? GLN A 1 138 ?  -7.277   7.624 -14.277 1.000 96.970 ? 138 GLN A OE1 1 
ATOM 1086 N N   ? CYS A 1 139 ?  -6.594   3.165 -12.740 1.000 96.800 ? 139 CYS A N   1 
ATOM 1087 C CA  ? CYS A 1 139 ?  -5.889   1.890 -12.809 1.000 96.800 ? 139 CYS A CA  1 
ATOM 1088 C C   ? CYS A 1 139 ?  -4.741   1.956 -13.809 1.000 96.800 ? 139 CYS A C   1 
ATOM 1089 C CB  ? CYS A 1 139 ?  -6.850   0.766 -13.196 1.000 96.800 ? 139 CYS A CB  1 
ATOM 1090 O O   ? CYS A 1 139 ?  -4.788   2.733 -14.764 1.000 96.800 ? 139 CYS A O   1 
ATOM 1091 S SG  ? CYS A 1 139 ?  -8.074   0.385 -11.923 1.000 96.800 ? 139 CYS A SG  1 
ATOM 1092 N N   ? LEU A 1 140 ?  -3.754   1.046 -13.459 1.000 96.030 ? 140 LEU A N   1 
ATOM 1093 C CA  ? LEU A 1 140 ?  -2.585   0.941 -14.326 1.000 96.030 ? 140 LEU A CA  1 
ATOM 1094 C C   ? LEU A 1 140 ?  -2.017  -0.474 -14.304 1.000 96.030 ? 140 LEU A C   1 
ATOM 1095 C CB  ? LEU A 1 140 ?  -1.509   1.942 -13.897 1.000 96.030 ? 140 LEU A CB  1 
ATOM 1096 O O   ? LEU A 1 140 ?  -1.770  -1.032 -13.232 1.000 96.030 ? 140 LEU A O   1 
ATOM 1097 C CG  ? LEU A 1 140 ?  -0.159   1.833 -14.609 1.000 96.030 ? 140 LEU A CG  1 
ATOM 1098 C CD1 ? LEU A 1 140 ?  -0.316   2.144 -16.093 1.000 96.030 ? 140 LEU A CD1 1 
ATOM 1099 C CD2 ? LEU A 1 140 ?   0.862   2.765 -13.966 1.000 96.030 ? 140 LEU A CD2 1 
ATOM 1100 N N   ? ASN A 1 141 ?  -1.842  -0.994 -15.511 1.000 96.690 ? 141 ASN A N   1 
ATOM 1101 C CA  ? ASN A 1 141 ?  -1.155  -2.275 -15.630 1.000 96.690 ? 141 ASN A CA  1 
ATOM 1102 C C   ? ASN A 1 141 ?   0.343  -2.089 -15.856 1.000 96.690 ? 141 ASN A C   1 
ATOM 1103 C CB  ? ASN A 1 141 ?  -1.763  -3.108 -16.760 1.000 96.690 ? 141 ASN A CB  1 
ATOM 1104 O O   ? ASN A 1 141 ?   0.752  -1.363 -16.763 1.000 96.690 ? 141 ASN A O   1 
ATOM 1105 C CG  ? ASN A 1 141 ?  -3.193  -3.524 -16.474 1.000 96.690 ? 141 ASN A CG  1 
ATOM 1106 N ND2 ? ASN A 1 141 ?  -4.042  -3.467 -17.493 1.000 96.690 ? 141 ASN A ND2 1 
ATOM 1107 O OD1 ? ASN A 1 141 ?  -3.532  -3.893 -15.346 1.000 96.690 ? 141 ASN A OD1 1 
ATOM 1108 N N   ? VAL A 1 142 ?   1.095  -2.773 -14.985 1.000 97.210 ? 142 VAL A N   1 
ATOM 1109 C CA  ? VAL A 1 142 ?   2.544  -2.622 -15.077 1.000 97.210 ? 142 VAL A CA  1 
ATOM 1110 C C   ? VAL A 1 142 ?   3.221  -3.967 -14.821 1.000 97.210 ? 142 VAL A C   1 
ATOM 1111 C CB  ? VAL A 1 142 ?   3.068  -1.563 -14.081 1.000 97.210 ? 142 VAL A CB  1 
ATOM 1112 O O   ? VAL A 1 142 ?   2.722  -4.781 -14.040 1.000 97.210 ? 142 VAL A O   1 
ATOM 1113 C CG1 ? VAL A 1 142 ?   2.556  -0.172 -14.453 1.000 97.210 ? 142 VAL A CG1 1 
ATOM 1114 C CG2 ? VAL A 1 142 ?   2.659  -1.923 -12.655 1.000 97.210 ? 142 VAL A CG2 1 
ATOM 1115 N N   ? PRO A 1 143 ?   4.389  -4.209 -15.558 1.000 97.760 ? 143 PRO A N   1 
ATOM 1116 C CA  ? PRO A 1 143 ?   5.143  -5.442 -15.318 1.000 97.760 ? 143 PRO A CA  1 
ATOM 1117 C C   ? PRO A 1 143 ?   6.040  -5.354 -14.086 1.000 97.760 ? 143 PRO A C   1 
ATOM 1118 C CB  ? PRO A 1 143 ?   5.977  -5.598 -16.592 1.000 97.760 ? 143 PRO A CB  1 
ATOM 1119 O O   ? PRO A 1 143 ?   6.576  -4.285 -13.783 1.000 97.760 ? 143 PRO A O   1 
ATOM 1120 C CG  ? PRO A 1 143 ?   6.256  -4.200 -17.040 1.000 97.760 ? 143 PRO A CG  1 
ATOM 1121 C CD  ? PRO A 1 143 ?   5.038  -3.362 -16.776 1.000 97.760 ? 143 PRO A CD  1 
ATOM 1122 N N   ? ILE A 1 144 ?   6.176  -6.478 -13.517 1.000 98.400 ? 144 ILE A N   1 
ATOM 1123 C CA  ? ILE A 1 144 ?   7.185  -6.584 -12.469 1.000 98.400 ? 144 ILE A CA  1 
ATOM 1124 C C   ? ILE A 1 144 ?   8.576  -6.638 -13.096 1.000 98.400 ? 144 ILE A C   1 
ATOM 1125 C CB  ? ILE A 1 144 ?   6.949  -7.826 -11.581 1.000 98.400 ? 144 ILE A CB  1 
ATOM 1126 O O   ? ILE A 1 144 ?   8.809  -7.395 -14.042 1.000 98.400 ? 144 ILE A O   1 
ATOM 1127 C CG1 ? ILE A 1 144 ?   5.615  -7.703 -10.835 1.000 98.400 ? 144 ILE A CG1 1 
ATOM 1128 C CG2 ? ILE A 1 144 ?   8.109  -8.016 -10.599 1.000 98.400 ? 144 ILE A CG2 1 
ATOM 1129 C CD1 ? ILE A 1 144 ?   5.234  -8.944 -10.039 1.000 98.400 ? 144 ILE A CD1 1 
ATOM 1130 N N   ? LEU A 1 145 ?   9.484  -5.803 -12.546 1.000 98.220 ? 145 LEU A N   1 
ATOM 1131 C CA  ? LEU A 1 145 ?  10.854  -5.778 -13.047 1.000 98.220 ? 145 LEU A CA  1 
ATOM 1132 C C   ? LEU A 1 145 ?  11.709  -6.828 -12.345 1.000 98.220 ? 145 LEU A C   1 
ATOM 1133 C CB  ? LEU A 1 145 ?  11.470  -4.390 -12.853 1.000 98.220 ? 145 LEU A CB  1 
ATOM 1134 O O   ? LEU A 1 145 ?  11.402  -7.234 -11.221 1.000 98.220 ? 145 LEU A O   1 
ATOM 1135 C CG  ? LEU A 1 145 ?  10.743  -3.225 -13.529 1.000 98.220 ? 145 LEU A CG  1 
ATOM 1136 C CD1 ? LEU A 1 145 ?  11.465  -1.913 -13.244 1.000 98.220 ? 145 LEU A CD1 1 
ATOM 1137 C CD2 ? LEU A 1 145 ?  10.630  -3.464 -15.031 1.000 98.220 ? 145 LEU A CD2 1 
ATOM 1138 N N   ? SER A 1 146 ?  12.770  -7.227 -13.108 1.000 97.940 ? 146 SER A N   1 
ATOM 1139 C CA  ? SER A 1 146 ?  13.733  -8.120 -12.472 1.000 97.940 ? 146 SER A CA  1 
ATOM 1140 C C   ? SER A 1 146 ?  14.429  -7.438 -11.300 1.000 97.940 ? 146 SER A C   1 
ATOM 1141 C CB  ? SER A 1 146 ?  14.773  -8.597 -13.486 1.000 97.940 ? 146 SER A CB  1 
ATOM 1142 O O   ? SER A 1 146 ?  14.547  -6.211 -11.269 1.000 97.940 ? 146 SER A O   1 
ATOM 1143 O OG  ? SER A 1 146 ?  15.613  -7.528 -13.886 1.000 97.940 ? 146 SER A OG  1 
ATOM 1144 N N   ? ASP A 1 147 ?  14.980  -8.257 -10.378 1.000 96.680 ? 147 ASP A N   1 
ATOM 1145 C CA  ? ASP A 1 147 ?  15.732  -7.724  -9.246 1.000 96.680 ? 147 ASP A CA  1 
ATOM 1146 C C   ? ASP A 1 147 ?  16.923  -6.894  -9.720 1.000 96.680 ? 147 ASP A C   1 
ATOM 1147 C CB  ? ASP A 1 147 ?  16.210  -8.858  -8.337 1.000 96.680 ? 147 ASP A CB  1 
ATOM 1148 O O   ? ASP A 1 147 ?  17.209  -5.834  -9.160 1.000 96.680 ? 147 ASP A O   1 
ATOM 1149 C CG  ? ASP A 1 147 ?  15.095  -9.452  -7.493 1.000 96.680 ? 147 ASP A CG  1 
ATOM 1150 O OD1 ? ASP A 1 147 ?  13.992  -8.867  -7.441 1.000 96.680 ? 147 ASP A OD1 1 
ATOM 1151 O OD2 ? ASP A 1 147 ?  15.324 -10.513  -6.873 1.000 96.680 ? 147 ASP A OD2 1 
ATOM 1152 N N   ? SER A 1 148 ?  17.594  -7.387 -10.718 1.000 97.360 ? 148 SER A N   1 
ATOM 1153 C CA  ? SER A 1 148 ?  18.754  -6.690 -11.266 1.000 97.360 ? 148 SER A CA  1 
ATOM 1154 C C   ? SER A 1 148 ?  18.366  -5.324 -11.822 1.000 97.360 ? 148 SER A C   1 
ATOM 1155 C CB  ? SER A 1 148 ?  19.415  -7.527 -12.361 1.000 97.360 ? 148 SER A CB  1 
ATOM 1156 O O   ? SER A 1 148 ?  19.068  -4.336 -11.601 1.000 97.360 ? 148 SER A O   1 
ATOM 1157 O OG  ? SER A 1 148 ?  18.517  -7.751 -13.435 1.000 97.360 ? 148 SER A OG  1 
ATOM 1158 N N   ? ALA A 1 149 ?  17.300  -5.314 -12.561 1.000 97.580 ? 149 ALA A N   1 
ATOM 1159 C CA  ? ALA A 1 149 ?  16.821  -4.049 -13.113 1.000 97.580 ? 149 ALA A CA  1 
ATOM 1160 C C   ? ALA A 1 149 ?  16.434  -3.077 -12.002 1.000 97.580 ? 149 ALA A C   1 
ATOM 1161 C CB  ? ALA A 1 149 ?  15.635  -4.289 -14.043 1.000 97.580 ? 149 ALA A CB  1 
ATOM 1162 O O   ? ALA A 1 149 ?  16.718  -1.880 -12.088 1.000 97.580 ? 149 ALA A O   1 
ATOM 1163 N N   ? CYS A 1 150 ?  15.748  -3.572 -11.021 1.000 97.600 ? 150 CYS A N   1 
ATOM 1164 C CA  ? CYS A 1 150 ?  15.332  -2.752  -9.888 1.000 97.600 ? 150 CYS A CA  1 
ATOM 1165 C C   ? CYS A 1 150 ?  16.540  -2.169  -9.165 1.000 97.600 ? 150 CYS A C   1 
ATOM 1166 C CB  ? CYS A 1 150 ?  14.490  -3.574  -8.913 1.000 97.600 ? 150 CYS A CB  1 
ATOM 1167 O O   ? CYS A 1 150 ?  16.597  -0.964  -8.915 1.000 97.600 ? 150 CYS A O   1 
ATOM 1168 S SG  ? CYS A 1 150 ?  13.607  -2.575  -7.694 1.000 97.600 ? 150 CYS A SG  1 
ATOM 1169 N N   ? ARG A 1 151 ?  17.534  -2.904  -8.913 1.000 97.390 ? 151 ARG A N   1 
ATOM 1170 C CA  ? ARG A 1 151 ?  18.748  -2.473  -8.226 1.000 97.390 ? 151 ARG A CA  1 
ATOM 1171 C C   ? ARG A 1 151 ?  19.557  -1.514  -9.093 1.000 97.390 ? 151 ARG A C   1 
ATOM 1172 C CB  ? ARG A 1 151 ?  19.604  -3.680  -7.839 1.000 97.390 ? 151 ARG A CB  1 
ATOM 1173 O O   ? ARG A 1 151 ?  20.205  -0.601  -8.579 1.000 97.390 ? 151 ARG A O   1 
ATOM 1174 C CG  ? ARG A 1 151 ?  19.043  -4.489  -6.681 1.000 97.390 ? 151 ARG A CG  1 
ATOM 1175 C CD  ? ARG A 1 151 ?  19.955  -5.649  -6.308 1.000 97.390 ? 151 ARG A CD  1 
ATOM 1176 N NE  ? ARG A 1 151 ?  19.367  -6.483  -5.263 1.000 97.390 ? 151 ARG A NE  1 
ATOM 1177 N NH1 ? ARG A 1 151 ?  19.090  -8.338  -6.611 1.000 97.390 ? 151 ARG A NH1 1 
ATOM 1178 N NH2 ? ARG A 1 151 ?  18.448  -8.408  -4.412 1.000 97.390 ? 151 ARG A NH2 1 
ATOM 1179 C CZ  ? ARG A 1 151 ?  18.970  -7.741  -5.431 1.000 97.390 ? 151 ARG A CZ  1 
ATOM 1180 N N   ? ALA A 1 152 ?  19.520  -1.790 -10.361 1.000 97.610 ? 152 ALA A N   1 
ATOM 1181 C CA  ? ALA A 1 152 ?  20.218  -0.904 -11.289 1.000 97.610 ? 152 ALA A CA  1 
ATOM 1182 C C   ? ALA A 1 152 ?  19.611   0.496 -11.273 1.000 97.610 ? 152 ALA A C   1 
ATOM 1183 C CB  ? ALA A 1 152 ?  20.182  -1.480 -12.703 1.000 97.610 ? 152 ALA A CB  1 
ATOM 1184 O O   ? ALA A 1 152 ?  20.323   1.490 -11.436 1.000 97.610 ? 152 ALA A O   1 
ATOM 1185 N N   ? SER A 1 153 ?  18.313   0.536 -11.047 1.000 97.190 ? 153 SER A N   1 
ATOM 1186 C CA  ? SER A 1 153 ?  17.602   1.810 -11.041 1.000 97.190 ? 153 SER A CA  1 
ATOM 1187 C C   ? SER A 1 153 ?  17.873   2.589  -9.758 1.000 97.190 ? 153 SER A C   1 
ATOM 1188 C CB  ? SER A 1 153 ?  16.097   1.585 -11.201 1.000 97.190 ? 153 SER A CB  1 
ATOM 1189 O O   ? SER A 1 153 ?  17.843   3.822  -9.756 1.000 97.190 ? 153 SER A O   1 
ATOM 1190 O OG  ? SER A 1 153 ?  15.795   1.122 -12.506 1.000 97.190 ? 153 SER A OG  1 
ATOM 1191 N N   ? TYR A 1 154 ?  18.163   1.866  -8.683 1.000 96.880 ? 154 TYR A N   1 
ATOM 1192 C CA  ? TYR A 1 154 ?  18.377   2.441  -7.359 1.000 96.880 ? 154 TYR A CA  1 
ATOM 1193 C C   ? TYR A 1 154 ?  19.597   1.822  -6.687 1.000 96.880 ? 154 TYR A C   1 
ATOM 1194 C CB  ? TYR A 1 154 ?  17.139   2.242  -6.480 1.000 96.880 ? 154 TYR A CB  1 
ATOM 1195 O O   ? TYR A 1 154 ?  19.467   1.090  -5.703 1.000 96.880 ? 154 TYR A O   1 
ATOM 1196 C CG  ? TYR A 1 154 ?  15.864   2.760  -7.100 1.000 96.880 ? 154 TYR A CG  1 
ATOM 1197 C CD1 ? TYR A 1 154 ?  15.619   4.128  -7.195 1.000 96.880 ? 154 TYR A CD1 1 
ATOM 1198 C CD2 ? TYR A 1 154 ?  14.903   1.883  -7.590 1.000 96.880 ? 154 TYR A CD2 1 
ATOM 1199 C CE1 ? TYR A 1 154 ?  14.444   4.610  -7.764 1.000 96.880 ? 154 TYR A CE1 1 
ATOM 1200 C CE2 ? TYR A 1 154 ?  13.725   2.354  -8.161 1.000 96.880 ? 154 TYR A CE2 1 
ATOM 1201 O OH  ? TYR A 1 154 ?  12.341   4.188  -8.808 1.000 96.880 ? 154 TYR A OH  1 
ATOM 1202 C CZ  ? TYR A 1 154 ?  13.505   3.717  -8.244 1.000 96.880 ? 154 TYR A CZ  1 
ATOM 1203 N N   ? PRO A 1 155 ?  20.844   2.106  -7.067 1.000 96.110 ? 155 PRO A N   1 
ATOM 1204 C CA  ? PRO A 1 155 ?  22.030   1.459  -6.499 1.000 96.110 ? 155 PRO A CA  1 
ATOM 1205 C C   ? PRO A 1 155 ?  22.148   1.663  -4.990 1.000 96.110 ? 155 PRO A C   1 
ATOM 1206 C CB  ? PRO A 1 155 ?  23.188   2.139  -7.234 1.000 96.110 ? 155 PRO A CB  1 
ATOM 1207 O O   ? PRO A 1 155 ?  22.126   2.801  -4.514 1.000 96.110 ? 155 PRO A O   1 
ATOM 1208 C CG  ? PRO A 1 155 ?  22.585   2.655  -8.501 1.000 96.110 ? 155 PRO A CG  1 
ATOM 1209 C CD  ? PRO A 1 155 ?  21.156   3.028  -8.232 1.000 96.110 ? 155 PRO A CD  1 
ATOM 1210 N N   ? GLY A 1 156 ?  22.135   0.461  -4.164 1.000 95.730 ? 156 GLY A N   1 
ATOM 1211 C CA  ? GLY A 1 156 ?  22.382   0.487  -2.731 1.000 95.730 ? 156 GLY A CA  1 
ATOM 1212 C C   ? GLY A 1 156 ?  21.145   0.820  -1.919 1.000 95.730 ? 156 GLY A C   1 
ATOM 1213 O O   ? GLY A 1 156 ?  21.222   0.977  -0.698 1.000 95.730 ? 156 GLY A O   1 
ATOM 1214 N N   ? ARG A 1 157 ?  19.964   0.917  -2.623 1.000 96.330 ? 157 ARG A N   1 
ATOM 1215 C CA  ? ARG A 1 157 ?  18.772   1.388  -1.925 1.000 96.330 ? 157 ARG A CA  1 
ATOM 1216 C C   ? ARG A 1 157 ?  17.699   0.306  -1.882 1.000 96.330 ? 157 ARG A C   1 
ATOM 1217 C CB  ? ARG A 1 157 ?  18.219   2.648  -2.595 1.000 96.330 ? 157 ARG A CB  1 
ATOM 1218 O O   ? ARG A 1 157 ?  16.773   0.374  -1.071 1.000 96.330 ? 157 ARG A O   1 
ATOM 1219 C CG  ? ARG A 1 157 ?  19.148   3.849  -2.510 1.000 96.330 ? 157 ARG A CG  1 
ATOM 1220 C CD  ? ARG A 1 157 ?  18.547   5.075  -3.181 1.000 96.330 ? 157 ARG A CD  1 
ATOM 1221 N NE  ? ARG A 1 157 ?  17.366   5.555  -2.469 1.000 96.330 ? 157 ARG A NE  1 
ATOM 1222 N NH1 ? ARG A 1 157 ?  16.822   7.166  -4.033 1.000 96.330 ? 157 ARG A NH1 1 
ATOM 1223 N NH2 ? ARG A 1 157 ?  15.525   6.893  -2.163 1.000 96.330 ? 157 ARG A NH2 1 
ATOM 1224 C CZ  ? ARG A 1 157 ?  16.574   6.537  -2.890 1.000 96.330 ? 157 ARG A CZ  1 
ATOM 1225 N N   ? ILE A 1 158 ?  17.783  -0.711  -2.821 1.000 97.540 ? 158 ILE A N   1 
ATOM 1226 C CA  ? ILE A 1 158 ?  16.779  -1.763  -2.939 1.000 97.540 ? 158 ILE A CA  1 
ATOM 1227 C C   ? ILE A 1 158 ?  17.137  -2.924  -2.013 1.000 97.540 ? 158 ILE A C   1 
ATOM 1228 C CB  ? ILE A 1 158 ?  16.650  -2.261  -4.396 1.000 97.540 ? 158 ILE A CB  1 
ATOM 1229 O O   ? ILE A 1 158 ?  18.236  -3.475  -2.094 1.000 97.540 ? 158 ILE A O   1 
ATOM 1230 C CG1 ? ILE A 1 158 ?  16.281  -1.100  -5.326 1.000 97.540 ? 158 ILE A CG1 1 
ATOM 1231 C CG2 ? ILE A 1 158 ?  15.619  -3.389  -4.492 1.000 97.540 ? 158 ILE A CG2 1 
ATOM 1232 C CD1 ? ILE A 1 158 ?  14.989  -0.389  -4.946 1.000 97.540 ? 158 ILE A CD1 1 
ATOM 1233 N N   ? THR A 1 159 ?  16.168  -3.346  -1.109 1.000 97.260 ? 159 THR A N   1 
ATOM 1234 C CA  ? THR A 1 159 ?  16.332  -4.477  -0.202 1.000 97.260 ? 159 THR A CA  1 
ATOM 1235 C C   ? THR A 1 159 ?  15.529  -5.681  -0.688 1.000 97.260 ? 159 THR A C   1 
ATOM 1236 C CB  ? THR A 1 159 ?  15.898  -4.111   1.230 1.000 97.260 ? 159 THR A CB  1 
ATOM 1237 O O   ? THR A 1 159 ?  14.800  -5.589  -1.678 1.000 97.260 ? 159 THR A O   1 
ATOM 1238 C CG2 ? THR A 1 159 ?  16.488  -2.772   1.658 1.000 97.260 ? 159 THR A CG2 1 
ATOM 1239 O OG1 ? THR A 1 159 ?  14.469  -4.031   1.284 1.000 97.260 ? 159 THR A OG1 1 
ATOM 1240 N N   ? THR A 1 160 ?  15.656  -6.839   0.056 1.000 96.800 ? 160 THR A N   1 
ATOM 1241 C CA  ? THR A 1 160 ?  14.928  -8.056  -0.283 1.000 96.800 ? 160 THR A CA  1 
ATOM 1242 C C   ? THR A 1 160 ?  13.442  -7.902   0.027 1.000 96.800 ? 160 THR A C   1 
ATOM 1243 C CB  ? THR A 1 160 ?  15.489  -9.273   0.475 1.000 96.800 ? 160 THR A CB  1 
ATOM 1244 O O   ? THR A 1 160 ?  12.631  -8.746  -0.359 1.000 96.800 ? 160 THR A O   1 
ATOM 1245 C CG2 ? THR A 1 160 ?  16.928  -9.564   0.060 1.000 96.800 ? 160 THR A CG2 1 
ATOM 1246 O OG1 ? THR A 1 160 ?  15.455  -9.009   1.883 1.000 96.800 ? 160 THR A OG1 1 
ATOM 1247 N N   ? ASN A 1 161 ?  13.036  -6.839   0.719 1.000 98.090 ? 161 ASN A N   1 
ATOM 1248 C CA  ? ASN A 1 161 ?  11.648  -6.589   1.092 1.000 98.090 ? 161 ASN A CA  1 
ATOM 1249 C C   ? ASN A 1 161 ?  10.959  -5.658   0.097 1.000 98.090 ? 161 ASN A C   1 
ATOM 1250 C CB  ? ASN A 1 161 ?  11.567  -6.009   2.505 1.000 98.090 ? 161 ASN A CB  1 
ATOM 1251 O O   ? ASN A 1 161 ?   9.834  -5.215   0.332 1.000 98.090 ? 161 ASN A O   1 
ATOM 1252 C CG  ? ASN A 1 161 ?  12.059  -6.977   3.563 1.000 98.090 ? 161 ASN A CG  1 
ATOM 1253 N ND2 ? ASN A 1 161 ?  12.890  -6.487   4.476 1.000 98.090 ? 161 ASN A ND2 1 
ATOM 1254 O OD1 ? ASN A 1 161 ?  11.697  -8.156   3.559 1.000 98.090 ? 161 ASN A OD1 1 
ATOM 1255 N N   ? MET A 1 162 ?  11.716  -5.328  -0.996 1.000 98.360 ? 162 MET A N   1 
ATOM 1256 C CA  ? MET A 1 162 ?  11.204  -4.398  -1.999 1.000 98.360 ? 162 MET A CA  1 
ATOM 1257 C C   ? MET A 1 162 ?  11.295  -5.000  -3.397 1.000 98.360 ? 162 MET A C   1 
ATOM 1258 C CB  ? MET A 1 162 ?  11.972  -3.076  -1.948 1.000 98.360 ? 162 MET A CB  1 
ATOM 1259 O O   ? MET A 1 162 ?  12.164  -5.832  -3.664 1.000 98.360 ? 162 MET A O   1 
ATOM 1260 C CG  ? MET A 1 162 ?  11.879  -2.364  -0.608 1.000 98.360 ? 162 MET A CG  1 
ATOM 1261 S SD  ? MET A 1 162 ?  12.945  -0.873  -0.528 1.000 98.360 ? 162 MET A SD  1 
ATOM 1262 C CE  ? MET A 1 162 ?  12.745  -0.429   1.220 1.000 98.360 ? 162 MET A CE  1 
ATOM 1263 N N   ? PHE A 1 163 ?  10.332  -4.537  -4.225 1.000 98.500 ? 163 PHE A N   1 
ATOM 1264 C CA  ? PHE A 1 163 ?  10.395  -4.838  -5.651 1.000 98.500 ? 163 PHE A CA  1 
ATOM 1265 C C   ? PHE A 1 163 ?   9.931  -3.644  -6.477 1.000 98.500 ? 163 PHE A C   1 
ATOM 1266 C CB  ? PHE A 1 163 ?   9.544  -6.068  -5.980 1.000 98.500 ? 163 PHE A CB  1 
ATOM 1267 O O   ? PHE A 1 163 ?   9.289  -2.732  -5.953 1.000 98.500 ? 163 PHE A O   1 
ATOM 1268 C CG  ? PHE A 1 163 ?   8.063  -5.834  -5.847 1.000 98.500 ? 163 PHE A CG  1 
ATOM 1269 C CD1 ? PHE A 1 163 ?   7.440  -5.925  -4.608 1.000 98.500 ? 163 PHE A CD1 1 
ATOM 1270 C CD2 ? PHE A 1 163 ?   7.294  -5.525  -6.961 1.000 98.500 ? 163 PHE A CD2 1 
ATOM 1271 C CE1 ? PHE A 1 163 ?   6.070  -5.709  -4.481 1.000 98.500 ? 163 PHE A CE1 1 
ATOM 1272 C CE2 ? PHE A 1 163 ?   5.924  -5.308  -6.842 1.000 98.500 ? 163 PHE A CE2 1 
ATOM 1273 C CZ  ? PHE A 1 163 ?   5.314  -5.402  -5.602 1.000 98.500 ? 163 PHE A CZ  1 
ATOM 1274 N N   ? CYS A 1 164 ?  10.391  -3.622  -7.800 1.000 98.190 ? 164 CYS A N   1 
ATOM 1275 C CA  ? CYS A 1 164 ?  10.027  -2.532  -8.699 1.000 98.190 ? 164 CYS A CA  1 
ATOM 1276 C C   ? CYS A 1 164 ?   9.011  -2.996  -9.735 1.000 98.190 ? 164 CYS A C   1 
ATOM 1277 C CB  ? CYS A 1 164 ?  11.268  -1.979  -9.400 1.000 98.190 ? 164 CYS A CB  1 
ATOM 1278 O O   ? CYS A 1 164 ?   9.023  -4.157 -10.146 1.000 98.190 ? 164 CYS A O   1 
ATOM 1279 S SG  ? CYS A 1 164 ?  12.510  -1.317  -8.267 1.000 98.190 ? 164 CYS A SG  1 
ATOM 1280 N N   ? ALA A 1 165 ?   8.126  -2.121 -10.112 1.000 97.710 ? 165 ALA A N   1 
ATOM 1281 C CA  ? ALA A 1 165 ?   7.153  -2.330 -11.181 1.000 97.710 ? 165 ALA A CA  1 
ATOM 1282 C C   ? ALA A 1 165 ?   6.993  -1.072 -12.030 1.000 97.710 ? 165 ALA A C   1 
ATOM 1283 C CB  ? ALA A 1 165 ?   5.806  -2.751 -10.600 1.000 97.710 ? 165 ALA A CB  1 
ATOM 1284 O O   ? ALA A 1 165 ?   7.088   0.046 -11.518 1.000 97.710 ? 165 ALA A O   1 
ATOM 1285 N N   ? GLY A 1 166 ?   6.878  -1.313 -13.271 1.000 96.210 ? 166 GLY A N   1 
ATOM 1286 C CA  ? GLY A 1 166 ?   6.698  -0.190 -14.177 1.000 96.210 ? 166 GLY A CA  1 
ATOM 1287 C C   ? GLY A 1 166 ?   7.532  -0.302 -15.439 1.000 96.210 ? 166 GLY A C   1 
ATOM 1288 O O   ? GLY A 1 166 ?   8.008  -1.387 -15.781 1.000 96.210 ? 166 GLY A O   1 
ATOM 1289 N N   ? TYR A 1 167 ?   7.607   0.722 -16.144 1.000 95.660 ? 167 TYR A N   1 
ATOM 1290 C CA  ? TYR A 1 167 ?   8.321   0.789 -17.414 1.000 95.660 ? 167 TYR A CA  1 
ATOM 1291 C C   ? TYR A 1 167 ?   9.607   1.594 -17.275 1.000 95.660 ? 167 TYR A C   1 
ATOM 1292 C CB  ? TYR A 1 167 ?   7.433   1.406 -18.499 1.000 95.660 ? 167 TYR A CB  1 
ATOM 1293 O O   ? TYR A 1 167 ?   9.581   2.744 -16.830 1.000 95.660 ? 167 TYR A O   1 
ATOM 1294 C CG  ? TYR A 1 167 ?   6.146   0.652 -18.732 1.000 95.660 ? 167 TYR A CG  1 
ATOM 1295 C CD1 ? TYR A 1 167 ?   6.101  -0.436 -19.601 1.000 95.660 ? 167 TYR A CD1 1 
ATOM 1296 C CD2 ? TYR A 1 167 ?   4.973   1.025 -18.084 1.000 95.660 ? 167 TYR A CD2 1 
ATOM 1297 C CE1 ? TYR A 1 167 ?   4.918  -1.133 -19.821 1.000 95.660 ? 167 TYR A CE1 1 
ATOM 1298 C CE2 ? TYR A 1 167 ?   3.784   0.335 -18.296 1.000 95.660 ? 167 TYR A CE2 1 
ATOM 1299 O OH  ? TYR A 1 167 ?   2.592  -1.427 -19.378 1.000 95.660 ? 167 TYR A OH  1 
ATOM 1300 C CZ  ? TYR A 1 167 ?   3.766  -0.741 -19.164 1.000 95.660 ? 167 TYR A CZ  1 
ATOM 1301 N N   ? LEU A 1 168 ?  10.696   1.005 -17.651 1.000 96.000 ? 168 LEU A N   1 
ATOM 1302 C CA  ? LEU A 1 168 ?  11.981   1.685 -17.541 1.000 96.000 ? 168 LEU A CA  1 
ATOM 1303 C C   ? LEU A 1 168 ?  12.032   2.904 -18.456 1.000 96.000 ? 168 LEU A C   1 
ATOM 1304 C CB  ? LEU A 1 168 ?  13.126   0.727 -17.883 1.000 96.000 ? 168 LEU A CB  1 
ATOM 1305 O O   ? LEU A 1 168 ?  12.802   3.836 -18.214 1.000 96.000 ? 168 LEU A O   1 
ATOM 1306 C CG  ? LEU A 1 168 ?  13.403  -0.386 -16.872 1.000 96.000 ? 168 LEU A CG  1 
ATOM 1307 C CD1 ? LEU A 1 168 ?  14.514  -1.299 -17.380 1.000 96.000 ? 168 LEU A CD1 1 
ATOM 1308 C CD2 ? LEU A 1 168 ?  13.768   0.203 -15.514 1.000 96.000 ? 168 LEU A CD2 1 
ATOM 1309 N N   ? GLU A 1 169 ?  11.310   2.886 -19.515 1.000 95.460 ? 169 GLU A N   1 
ATOM 1310 C CA  ? GLU A 1 169 ?  11.255   4.023 -20.428 1.000 95.460 ? 169 GLU A CA  1 
ATOM 1311 C C   ? GLU A 1 169 ?  10.520   5.202 -19.798 1.000 95.460 ? 169 GLU A C   1 
ATOM 1312 C CB  ? GLU A 1 169 ?  10.580   3.625 -21.743 1.000 95.460 ? 169 GLU A CB  1 
ATOM 1313 O O   ? GLU A 1 169 ?  10.609   6.330 -20.288 1.000 95.460 ? 169 GLU A O   1 
ATOM 1314 C CG  ? GLU A 1 169 ?   9.122   3.218 -21.588 1.000 95.460 ? 169 GLU A CG  1 
ATOM 1315 C CD  ? GLU A 1 169 ?   8.941   1.739 -21.284 1.000 95.460 ? 169 GLU A CD  1 
ATOM 1316 O OE1 ? GLU A 1 169 ?   7.853   1.190 -21.570 1.000 95.460 ? 169 GLU A OE1 1 
ATOM 1317 O OE2 ? GLU A 1 169 ?   9.894   1.126 -20.755 1.000 95.460 ? 169 GLU A OE2 1 
ATOM 1318 N N   ? GLY A 1 170 ?   9.834   4.956 -18.657 1.000 93.630 ? 170 GLY A N   1 
ATOM 1319 C CA  ? GLY A 1 170 ?   9.053   5.993 -18.002 1.000 93.630 ? 170 GLY A CA  1 
ATOM 1320 C C   ? GLY A 1 170 ?   7.682   6.189 -18.622 1.000 93.630 ? 170 GLY A C   1 
ATOM 1321 O O   ? GLY A 1 170 ?   7.217   5.346 -19.392 1.000 93.630 ? 170 GLY A O   1 
ATOM 1322 N N   ? GLY A 1 171 ?   6.934   7.172 -18.069 1.000 91.090 ? 171 GLY A N   1 
ATOM 1323 C CA  ? GLY A 1 171 ?   5.670   7.509 -18.704 1.000 91.090 ? 171 GLY A CA  1 
ATOM 1324 C C   ? GLY A 1 171 ?   4.469   6.909 -17.998 1.000 91.090 ? 171 GLY A C   1 
ATOM 1325 O O   ? GLY A 1 171 ?   3.343   7.381 -18.168 1.000 91.090 ? 171 GLY A O   1 
ATOM 1326 N N   ? LYS A 1 172 ?   4.743   5.938 -17.141 1.000 91.810 ? 172 LYS A N   1 
ATOM 1327 C CA  ? LYS A 1 172 ?   3.679   5.305 -16.368 1.000 91.810 ? 172 LYS A CA  1 
ATOM 1328 C C   ? LYS A 1 172 ?   4.158   4.947 -14.964 1.000 91.810 ? 172 LYS A C   1 
ATOM 1329 C CB  ? LYS A 1 172 ?   3.167   4.054 -17.082 1.000 91.810 ? 172 LYS A CB  1 
ATOM 1330 O O   ? LYS A 1 172 ?   5.204   4.314 -14.802 1.000 91.810 ? 172 LYS A O   1 
ATOM 1331 C CG  ? LYS A 1 172 ?   2.595   4.321 -18.466 1.000 91.810 ? 172 LYS A CG  1 
ATOM 1332 C CD  ? LYS A 1 172 ?   2.087   3.042 -19.118 1.000 91.810 ? 172 LYS A CD  1 
ATOM 1333 C CE  ? LYS A 1 172 ?   1.492   3.312 -20.493 1.000 91.810 ? 172 LYS A CE  1 
ATOM 1334 N NZ  ? LYS A 1 172 ?   0.936   2.071 -21.110 1.000 91.810 ? 172 LYS A NZ  1 
ATOM 1335 N N   ? ASP A 1 173 ?   3.301   5.243 -13.921 1.000 91.900 ? 173 ASP A N   1 
ATOM 1336 C CA  ? ASP A 1 173 ?   3.702   4.961 -12.546 1.000 91.900 ? 173 ASP A CA  1 
ATOM 1337 C C   ? ASP A 1 173 ?   2.599   5.343 -11.562 1.000 91.900 ? 173 ASP A C   1 
ATOM 1338 C CB  ? ASP A 1 173 ?   4.994   5.706 -12.201 1.000 91.900 ? 173 ASP A CB  1 
ATOM 1339 O O   ? ASP A 1 173 ?   1.692   6.105 -11.904 1.000 91.900 ? 173 ASP A O   1 
ATOM 1340 C CG  ? ASP A 1 173 ?   5.772   5.052 -11.073 1.000 91.900 ? 173 ASP A CG  1 
ATOM 1341 O OD1 ? ASP A 1 173 ?   5.305   4.033 -10.520 1.000 91.900 ? 173 ASP A OD1 1 
ATOM 1342 O OD2 ? ASP A 1 173 ?   6.861   5.563 -10.731 1.000 91.900 ? 173 ASP A OD2 1 
ATOM 1343 N N   ? SER A 1 174 ?   2.594   4.647 -10.377 1.000 90.510 ? 174 SER A N   1 
ATOM 1344 C CA  ? SER A 1 174 ?   1.843   5.194  -9.252 1.000 90.510 ? 174 SER A CA  1 
ATOM 1345 C C   ? SER A 1 174 ?   2.517   6.441  -8.690 1.000 90.510 ? 174 SER A C   1 
ATOM 1346 C CB  ? SER A 1 174 ?   1.690   4.146  -8.149 1.000 90.510 ? 174 SER A CB  1 
ATOM 1347 O O   ? SER A 1 174 ?   3.740   6.581  -8.770 1.000 90.510 ? 174 SER A O   1 
ATOM 1348 O OG  ? SER A 1 174 ?   2.957   3.756  -7.647 1.000 90.510 ? 174 SER A OG  1 
ATOM 1349 N N   ? CYS A 1 175 ?   1.754   7.315  -8.134 1.000 89.150 ? 175 CYS A N   1 
ATOM 1350 C CA  ? CYS A 1 175 ?   2.305   8.595  -7.704 1.000 89.150 ? 175 CYS A CA  1 
ATOM 1351 C C   ? CYS A 1 175 ?   1.752   8.997  -6.342 1.000 89.150 ? 175 CYS A C   1 
ATOM 1352 C CB  ? CYS A 1 175 ?   1.998   9.683  -8.732 1.000 89.150 ? 175 CYS A CB  1 
ATOM 1353 O O   ? CYS A 1 175 ?   1.085   8.201  -5.679 1.000 89.150 ? 175 CYS A O   1 
ATOM 1354 S SG  ? CYS A 1 175 ?   3.188  11.042  -8.731 1.000 89.150 ? 175 CYS A SG  1 
ATOM 1355 N N   ? GLN A 1 176 ?   2.162  10.291  -5.975 1.000 86.990 ? 176 GLN A N   1 
ATOM 1356 C CA  ? GLN A 1 176 ?   1.784  10.793  -4.658 1.000 86.990 ? 176 GLN A CA  1 
ATOM 1357 C C   ? GLN A 1 176 ?   0.288  10.621  -4.412 1.000 86.990 ? 176 GLN A C   1 
ATOM 1358 C CB  ? GLN A 1 176 ?   2.174  12.264  -4.511 1.000 86.990 ? 176 GLN A CB  1 
ATOM 1359 O O   ? GLN A 1 176 ?  -0.528  10.909  -5.290 1.000 86.990 ? 176 GLN A O   1 
ATOM 1360 C CG  ? GLN A 1 176 ?   3.677  12.496  -4.428 1.000 86.990 ? 176 GLN A CG  1 
ATOM 1361 C CD  ? GLN A 1 176 ?   4.370  12.339  -5.769 1.000 86.990 ? 176 GLN A CD  1 
ATOM 1362 N NE2 ? GLN A 1 176 ?   5.568  11.766  -5.754 1.000 86.990 ? 176 GLN A NE2 1 
ATOM 1363 O OE1 ? GLN A 1 176 ?   3.832  12.730  -6.810 1.000 86.990 ? 176 GLN A OE1 1 
ATOM 1364 N N   ? GLY A 1 177 ?   0.033  10.127  -3.133 1.000 85.560 ? 177 GLY A N   1 
ATOM 1365 C CA  ? GLY A 1 177 ?  -1.366   9.930  -2.789 1.000 85.560 ? 177 GLY A CA  1 
ATOM 1366 C C   ? GLY A 1 177 ?  -1.821   8.490  -2.940 1.000 85.560 ? 177 GLY A C   1 
ATOM 1367 O O   ? GLY A 1 177 ?  -2.870   8.107  -2.418 1.000 85.560 ? 177 GLY A O   1 
ATOM 1368 N N   ? ASP A 1 178 ?  -0.986   7.677  -3.562 1.000 92.230 ? 178 ASP A N   1 
ATOM 1369 C CA  ? ASP A 1 178 ?  -1.330   6.269  -3.743 1.000 92.230 ? 178 ASP A CA  1 
ATOM 1370 C C   ? ASP A 1 178 ?  -0.581   5.389  -2.745 1.000 92.230 ? 178 ASP A C   1 
ATOM 1371 C CB  ? ASP A 1 178 ?  -1.023   5.822  -5.173 1.000 92.230 ? 178 ASP A CB  1 
ATOM 1372 O O   ? ASP A 1 178 ?  -0.649   4.160  -2.821 1.000 92.230 ? 178 ASP A O   1 
ATOM 1373 C CG  ? ASP A 1 178 ?  -2.022   6.351  -6.187 1.000 92.230 ? 178 ASP A CG  1 
ATOM 1374 O OD1 ? ASP A 1 178 ?  -3.218   6.489  -5.851 1.000 92.230 ? 178 ASP A OD1 1 
ATOM 1375 O OD2 ? ASP A 1 178 ?  -1.610   6.629  -7.335 1.000 92.230 ? 178 ASP A OD2 1 
ATOM 1376 N N   ? SER A 1 179 ?   0.274   6.102  -1.984 1.000 95.080 ? 179 SER A N   1 
ATOM 1377 C CA  ? SER A 1 179 ?   0.961   5.337  -0.949 1.000 95.080 ? 179 SER A CA  1 
ATOM 1378 C C   ? SER A 1 179 ?  -0.011   4.446  -0.183 1.000 95.080 ? 179 SER A C   1 
ATOM 1379 C CB  ? SER A 1 179 ?   1.680   6.275   0.023 1.000 95.080 ? 179 SER A CB  1 
ATOM 1380 O O   ? SER A 1 179 ?  -1.113   4.876   0.165 1.000 95.080 ? 179 SER A O   1 
ATOM 1381 O OG  ? SER A 1 179 ?   2.766   6.924  -0.616 1.000 95.080 ? 179 SER A OG  1 
ATOM 1382 N N   ? GLY A 1 180 ?   0.461   3.152  -0.090 1.000 96.870 ? 180 GLY A N   1 
ATOM 1383 C CA  ? GLY A 1 180 ?  -0.386   2.244   0.667 1.000 96.870 ? 180 GLY A CA  1 
ATOM 1384 C C   ? GLY A 1 180 ?  -1.401   1.517  -0.194 1.000 96.870 ? 180 GLY A C   1 
ATOM 1385 O O   ? GLY A 1 180 ?  -1.998   0.529   0.240 1.000 96.870 ? 180 GLY A O   1 
ATOM 1386 N N   ? GLY A 1 181 ?  -1.599   1.991  -1.341 1.000 96.470 ? 181 GLY A N   1 
ATOM 1387 C CA  ? GLY A 1 181 ?  -2.515   1.377  -2.289 1.000 96.470 ? 181 GLY A CA  1 
ATOM 1388 C C   ? GLY A 1 181 ?  -2.058   0.009  -2.760 1.000 96.470 ? 181 GLY A C   1 
ATOM 1389 O O   ? GLY A 1 181 ?  -0.888  -0.347  -2.607 1.000 96.470 ? 181 GLY A O   1 
ATOM 1390 N N   ? PRO A 1 182 ?  -2.960  -0.730  -3.470 1.000 97.480 ? 182 PRO A N   1 
ATOM 1391 C CA  ? PRO A 1 182 ?  -2.729  -2.142  -3.786 1.000 97.480 ? 182 PRO A CA  1 
ATOM 1392 C C   ? PRO A 1 182 ?  -2.069  -2.340  -5.149 1.000 97.480 ? 182 PRO A C   1 
ATOM 1393 C CB  ? PRO A 1 182 ?  -4.137  -2.742  -3.769 1.000 97.480 ? 182 PRO A CB  1 
ATOM 1394 O O   ? PRO A 1 182 ?  -2.396  -1.635  -6.106 1.000 97.480 ? 182 PRO A O   1 
ATOM 1395 C CG  ? PRO A 1 182 ?  -5.030  -1.635  -4.229 1.000 97.480 ? 182 PRO A CG  1 
ATOM 1396 C CD  ? PRO A 1 182 ?  -4.505  -0.339  -3.680 1.000 97.480 ? 182 PRO A CD  1 
ATOM 1397 N N   ? MET A 1 183 ?  -1.067  -3.220  -5.246 1.000 97.990 ? 183 MET A N   1 
ATOM 1398 C CA  ? MET A 1 183 ?  -0.672  -3.910  -6.471 1.000 97.990 ? 183 MET A CA  1 
ATOM 1399 C C   ? MET A 1 183 ?  -1.201  -5.340  -6.485 1.000 97.990 ? 183 MET A C   1 
ATOM 1400 C CB  ? MET A 1 183 ?   0.850  -3.914  -6.620 1.000 97.990 ? 183 MET A CB  1 
ATOM 1401 O O   ? MET A 1 183 ?  -0.812  -6.159  -5.650 1.000 97.990 ? 183 MET A O   1 
ATOM 1402 C CG  ? MET A 1 183 ?   1.344  -4.650  -7.855 1.000 97.990 ? 183 MET A CG  1 
ATOM 1403 S SD  ? MET A 1 183 ?   3.108  -4.304  -8.222 1.000 97.990 ? 183 MET A SD  1 
ATOM 1404 C CE  ? MET A 1 183 ?   2.952  -2.706  -9.068 1.000 97.990 ? 183 MET A CE  1 
ATOM 1405 N N   ? VAL A 1 184 ?  -2.057  -5.658  -7.504 1.000 98.170 ? 184 VAL A N   1 
ATOM 1406 C CA  ? VAL A 1 184 ?  -2.771  -6.929  -7.563 1.000 98.170 ? 184 VAL A CA  1 
ATOM 1407 C C   ? VAL A 1 184 ?  -2.326  -7.716  -8.794 1.000 98.170 ? 184 VAL A C   1 
ATOM 1408 C CB  ? VAL A 1 184 ?  -4.302  -6.719  -7.591 1.000 98.170 ? 184 VAL A CB  1 
ATOM 1409 O O   ? VAL A 1 184 ?  -2.404  -7.217  -9.919 1.000 98.170 ? 184 VAL A O   1 
ATOM 1410 C CG1 ? VAL A 1 184 ?  -5.029  -8.058  -7.688 1.000 98.170 ? 184 VAL A CG1 1 
ATOM 1411 C CG2 ? VAL A 1 184 ?  -4.757  -5.948  -6.353 1.000 98.170 ? 184 VAL A CG2 1 
ATOM 1412 N N   ? CYS A 1 185 ?  -1.891  -8.937  -8.560 1.000 97.860 ? 185 CYS A N   1 
ATOM 1413 C CA  ? CYS A 1 185 ?  -1.494  -9.879  -9.601 1.000 97.860 ? 185 CYS A CA  1 
ATOM 1414 C C   ? CYS A 1 185 ?  -2.290 -11.175  -9.495 1.000 97.860 ? 185 CYS A C   1 
ATOM 1415 C CB  ? CYS A 1 185 ?   0.001 -10.179  -9.510 1.000 97.860 ? 185 CYS A CB  1 
ATOM 1416 O O   ? CYS A 1 185 ?  -2.384 -11.764  -8.417 1.000 97.860 ? 185 CYS A O   1 
ATOM 1417 S SG  ? CYS A 1 185 ?   1.040  -8.702  -9.478 1.000 97.860 ? 185 CYS A SG  1 
ATOM 1418 N N   ? ASN A 1 186 ?  -2.910 -11.539 -10.640 1.000 96.330 ? 186 ASN A N   1 
ATOM 1419 C CA  ? ASN A 1 186 ?  -3.659 -12.791 -10.672 1.000 96.330 ? 186 ASN A CA  1 
ATOM 1420 C C   ? ASN A 1 186 ?  -4.668 -12.870  -9.531 1.000 96.330 ? 186 ASN A C   1 
ATOM 1421 C CB  ? ASN A 1 186 ?  -2.707 -13.987 -10.623 1.000 96.330 ? 186 ASN A CB  1 
ATOM 1422 O O   ? ASN A 1 186 ?  -4.772 -13.897  -8.858 1.000 96.330 ? 186 ASN A O   1 
ATOM 1423 C CG  ? ASN A 1 186 ?  -1.728 -14.003 -11.780 1.000 96.330 ? 186 ASN A CG  1 
ATOM 1424 N ND2 ? ASN A 1 186 ?  -0.466 -14.294 -11.486 1.000 96.330 ? 186 ASN A ND2 1 
ATOM 1425 O OD1 ? ASN A 1 186 ?  -2.102 -13.754 -12.929 1.000 96.330 ? 186 ASN A OD1 1 
ATOM 1426 N N   ? GLY A 1 187 ?  -5.231 -11.714  -9.172 1.000 96.730 ? 187 GLY A N   1 
ATOM 1427 C CA  ? GLY A 1 187 ?  -6.339 -11.663  -8.231 1.000 96.730 ? 187 GLY A CA  1 
ATOM 1428 C C   ? GLY A 1 187 ?  -5.890 -11.637  -6.782 1.000 96.730 ? 187 GLY A C   1 
ATOM 1429 O O   ? GLY A 1 187 ?  -6.707 -11.787  -5.871 1.000 96.730 ? 187 GLY A O   1 
ATOM 1430 N N   ? LYS A 1 188 ?  -4.605 -11.473  -6.556 1.000 98.280 ? 188 LYS A N   1 
ATOM 1431 C CA  ? LYS A 1 188 ?  -4.065 -11.485  -5.200 1.000 98.280 ? 188 LYS A CA  1 
ATOM 1432 C C   ? LYS A 1 188 ?  -3.239 -10.231  -4.927 1.000 98.280 ? 188 LYS A C   1 
ATOM 1433 C CB  ? LYS A 1 188 ?  -3.212 -12.734  -4.972 1.000 98.280 ? 188 LYS A CB  1 
ATOM 1434 O O   ? LYS A 1 188 ?  -2.570  -9.714  -5.824 1.000 98.280 ? 188 LYS A O   1 
ATOM 1435 C CG  ? LYS A 1 188 ?  -3.980 -14.040  -5.107 1.000 98.280 ? 188 LYS A CG  1 
ATOM 1436 C CD  ? LYS A 1 188 ?  -3.081 -15.245  -4.864 1.000 98.280 ? 188 LYS A CD  1 
ATOM 1437 C CE  ? LYS A 1 188 ?  -3.859 -16.551  -4.948 1.000 98.280 ? 188 LYS A CE  1 
ATOM 1438 N NZ  ? LYS A 1 188 ?  -2.977 -17.737  -4.728 1.000 98.280 ? 188 LYS A NZ  1 
ATOM 1439 N N   ? LEU A 1 189 ?  -3.305  -9.778  -3.644 1.000 98.520 ? 189 LEU A N   1 
ATOM 1440 C CA  ? LEU A 1 189 ?  -2.492  -8.649  -3.204 1.000 98.520 ? 189 LEU A CA  1 
ATOM 1441 C C   ? LEU A 1 189 ?  -1.011  -9.016  -3.198 1.000 98.520 ? 189 LEU A C   1 
ATOM 1442 C CB  ? LEU A 1 189 ?  -2.921  -8.192  -1.807 1.000 98.520 ? 189 LEU A CB  1 
ATOM 1443 O O   ? LEU A 1 189 ?  -0.573  -9.833  -2.386 1.000 98.520 ? 189 LEU A O   1 
ATOM 1444 C CG  ? LEU A 1 189 ?  -2.148  -7.014  -1.212 1.000 98.520 ? 189 LEU A CG  1 
ATOM 1445 C CD1 ? LEU A 1 189 ?  -2.341  -5.766  -2.067 1.000 98.520 ? 189 LEU A CD1 1 
ATOM 1446 C CD2 ? LEU A 1 189 ?  -2.588  -6.757   0.225 1.000 98.520 ? 189 LEU A CD2 1 
ATOM 1447 N N   ? THR A 1 190 ?  -0.258  -8.447  -4.075 1.000 98.400 ? 190 THR A N   1 
ATOM 1448 C CA  ? THR A 1 190 ?   1.141  -8.791  -4.301 1.000 98.400 ? 190 THR A CA  1 
ATOM 1449 C C   ? THR A 1 190 ?   2.062  -7.725  -3.713 1.000 98.400 ? 190 THR A C   1 
ATOM 1450 C CB  ? THR A 1 190 ?   1.440  -8.960  -5.802 1.000 98.400 ? 190 THR A CB  1 
ATOM 1451 O O   ? THR A 1 190 ?   3.128  -8.042  -3.182 1.000 98.400 ? 190 THR A O   1 
ATOM 1452 C CG2 ? THR A 1 190 ?   2.916  -9.264  -6.038 1.000 98.400 ? 190 THR A CG2 1 
ATOM 1453 O OG1 ? THR A 1 190 ?   0.652 -10.038  -6.321 1.000 98.400 ? 190 THR A OG1 1 
ATOM 1454 N N   ? GLY A 1 191 ?   1.709  -6.469  -3.770 1.000 98.130 ? 191 GLY A N   1 
ATOM 1455 C CA  ? GLY A 1 191 ?   2.563  -5.387  -3.309 1.000 98.130 ? 191 GLY A CA  1 
ATOM 1456 C C   ? GLY A 1 191 ?   1.787  -4.218  -2.733 1.000 98.130 ? 191 GLY A C   1 
ATOM 1457 O O   ? GLY A 1 191 ?   0.580  -4.098  -2.954 1.000 98.130 ? 191 GLY A O   1 
ATOM 1458 N N   ? VAL A 1 192 ?   2.518  -3.359  -1.972 1.000 98.460 ? 192 VAL A N   1 
ATOM 1459 C CA  ? VAL A 1 192 ?   2.012  -2.112  -1.408 1.000 98.460 ? 192 VAL A CA  1 
ATOM 1460 C C   ? VAL A 1 192 ?   2.825  -0.935  -1.942 1.000 98.460 ? 192 VAL A C   1 
ATOM 1461 C CB  ? VAL A 1 192 ?   2.052  -2.130   0.137 1.000 98.460 ? 192 VAL A CB  1 
ATOM 1462 O O   ? VAL A 1 192 ?   4.057  -0.945  -1.880 1.000 98.460 ? 192 VAL A O   1 
ATOM 1463 C CG1 ? VAL A 1 192 ?   1.598  -0.786   0.704 1.000 98.460 ? 192 VAL A CG1 1 
ATOM 1464 C CG2 ? VAL A 1 192 ?   1.183  -3.263   0.679 1.000 98.460 ? 192 VAL A CG2 1 
ATOM 1465 N N   ? VAL A 1 193 ?   2.112   0.014  -2.549 1.000 97.820 ? 193 VAL A N   1 
ATOM 1466 C CA  ? VAL A 1 193 ?   2.805   1.198  -3.046 1.000 97.820 ? 193 VAL A CA  1 
ATOM 1467 C C   ? VAL A 1 193 ?   3.621   1.830  -1.921 1.000 97.820 ? 193 VAL A C   1 
ATOM 1468 C CB  ? VAL A 1 193 ?   1.816   2.231  -3.632 1.000 97.820 ? 193 VAL A CB  1 
ATOM 1469 O O   ? VAL A 1 193 ?   3.077   2.172  -0.868 1.000 97.820 ? 193 VAL A O   1 
ATOM 1470 C CG1 ? VAL A 1 193 ?   2.555   3.486  -4.092 1.000 97.820 ? 193 VAL A CG1 1 
ATOM 1471 C CG2 ? VAL A 1 193 ?   1.028   1.617  -4.788 1.000 97.820 ? 193 VAL A CG2 1 
ATOM 1472 N N   ? SER A 1 194 ?   4.926   2.071  -2.144 1.000 97.150 ? 194 SER A N   1 
ATOM 1473 C CA  ? SER A 1 194 ?   5.809   2.503  -1.066 1.000 97.150 ? 194 SER A CA  1 
ATOM 1474 C C   ? SER A 1 194 ?   6.517   3.807  -1.419 1.000 97.150 ? 194 SER A C   1 
ATOM 1475 C CB  ? SER A 1 194 ?   6.843   1.421  -0.753 1.000 97.150 ? 194 SER A CB  1 
ATOM 1476 O O   ? SER A 1 194 ?   6.207   4.860  -0.859 1.000 97.150 ? 194 SER A O   1 
ATOM 1477 O OG  ? SER A 1 194 ?   7.554   1.732   0.433 1.000 97.150 ? 194 SER A OG  1 
ATOM 1478 N N   ? TRP A 1 195 ?   7.465   3.718  -2.357 1.000 96.250 ? 195 TRP A N   1 
ATOM 1479 C CA  ? TRP A 1 195 ?   8.248   4.913  -2.656 1.000 96.250 ? 195 TRP A CA  1 
ATOM 1480 C C   ? TRP A 1 195 ?   8.831   4.844  -4.064 1.000 96.250 ? 195 TRP A C   1 
ATOM 1481 C CB  ? TRP A 1 195 ?   9.373   5.089  -1.632 1.000 96.250 ? 195 TRP A CB  1 
ATOM 1482 O O   ? TRP A 1 195 ?   8.656   3.845  -4.766 1.000 96.250 ? 195 TRP A O   1 
ATOM 1483 C CG  ? TRP A 1 195 ?  10.378   3.976  -1.635 1.000 96.250 ? 195 TRP A CG  1 
ATOM 1484 C CD1 ? TRP A 1 195 ?  10.300   2.794  -0.953 1.000 96.250 ? 195 TRP A CD1 1 
ATOM 1485 C CD2 ? TRP A 1 195 ?  11.617   3.946  -2.350 1.000 96.250 ? 195 TRP A CD2 1 
ATOM 1486 C CE2 ? TRP A 1 195 ?  12.239   2.713  -2.057 1.000 96.250 ? 195 TRP A CE2 1 
ATOM 1487 C CE3 ? TRP A 1 195 ?  12.261   4.843  -3.213 1.000 96.250 ? 195 TRP A CE3 1 
ATOM 1488 N NE1 ? TRP A 1 195 ?  11.416   2.029  -1.203 1.000 96.250 ? 195 TRP A NE1 1 
ATOM 1489 C CH2 ? TRP A 1 195 ?  14.085   3.249  -3.437 1.000 96.250 ? 195 TRP A CH2 1 
ATOM 1490 C CZ2 ? TRP A 1 195 ?  13.476   2.353  -2.597 1.000 96.250 ? 195 TRP A CZ2 1 
ATOM 1491 C CZ3 ? TRP A 1 195 ?  13.492   4.484  -3.749 1.000 96.250 ? 195 TRP A CZ3 1 
ATOM 1492 N N   ? GLY A 1 196 ?   9.471   5.905  -4.478 1.000 93.010 ? 196 GLY A N   1 
ATOM 1493 C CA  ? GLY A 1 196 ?  10.198   6.073  -5.726 1.000 93.010 ? 196 GLY A CA  1 
ATOM 1494 C C   ? GLY A 1 196 ?  10.753   7.473  -5.909 1.000 93.010 ? 196 GLY A C   1 
ATOM 1495 O O   ? GLY A 1 196 ?  10.510   8.356  -5.084 1.000 93.010 ? 196 GLY A O   1 
ATOM 1496 N N   ? ILE A 1 197 ?  11.673   7.661  -6.857 1.000 91.640 ? 197 ILE A N   1 
ATOM 1497 C CA  ? ILE A 1 197 ?  12.200   8.980  -7.185 1.000 91.640 ? 197 ILE A CA  1 
ATOM 1498 C C   ? ILE A 1 197 ?  11.420   9.571  -8.358 1.000 91.640 ? 197 ILE A C   1 
ATOM 1499 C CB  ? ILE A 1 197 ?  13.707   8.920  -7.521 1.000 91.640 ? 197 ILE A CB  1 
ATOM 1500 O O   ? ILE A 1 197 ?  11.514   9.079  -9.485 1.000 91.640 ? 197 ILE A O   1 
ATOM 1501 C CG1 ? ILE A 1 197 ?  14.504   8.413  -6.313 1.000 91.640 ? 197 ILE A CG1 1 
ATOM 1502 C CG2 ? ILE A 1 197 ?  14.215  10.291  -7.976 1.000 91.640 ? 197 ILE A CG2 1 
ATOM 1503 C CD1 ? ILE A 1 197 ?  15.991   8.233  -6.584 1.000 91.640 ? 197 ILE A CD1 1 
ATOM 1504 N N   ? GLY A 1 198 ?  10.505  10.480  -7.980 1.000 88.200 ? 198 GLY A N   1 
ATOM 1505 C CA  ? GLY A 1 198 ?   9.669  11.013  -9.044 1.000 88.200 ? 198 GLY A CA  1 
ATOM 1506 C C   ? GLY A 1 198 ?   8.652  10.014  -9.561 1.000 88.200 ? 198 GLY A C   1 
ATOM 1507 O O   ? GLY A 1 198 ?   8.688   8.837  -9.195 1.000 88.200 ? 198 GLY A O   1 
ATOM 1508 N N   ? CYS A 1 199 ?   7.696  10.513 -10.359 1.000 89.840 ? 199 CYS A N   1 
ATOM 1509 C CA  ? CYS A 1 199 ?   6.707   9.640 -10.980 1.000 89.840 ? 199 CYS A CA  1 
ATOM 1510 C C   ? CYS A 1 199 ?   6.926   9.550 -12.485 1.000 89.840 ? 199 CYS A C   1 
ATOM 1511 C CB  ? CYS A 1 199 ?   5.292  10.141 -10.690 1.000 89.840 ? 199 CYS A CB  1 
ATOM 1512 O O   ? CYS A 1 199 ?   7.180  10.562 -13.141 1.000 89.840 ? 199 CYS A O   1 
ATOM 1513 S SG  ? CYS A 1 199 ?   4.885  10.194  -8.931 1.000 89.840 ? 199 CYS A SG  1 
ATOM 1514 N N   ? ALA A 1 200 ?   6.883   8.272 -12.966 1.000 90.590 ? 200 ALA A N   1 
ATOM 1515 C CA  ? ALA A 1 200 ?   6.874   8.026 -14.406 1.000 90.590 ? 200 ALA A CA  1 
ATOM 1516 C C   ? ALA A 1 200 ?   8.162   8.524 -15.055 1.000 90.590 ? 200 ALA A C   1 
ATOM 1517 C CB  ? ALA A 1 200 ?   5.663   8.695 -15.052 1.000 90.590 ? 200 ALA A CB  1 
ATOM 1518 O O   ? ALA A 1 200 ?   8.167   8.901 -16.229 1.000 90.590 ? 200 ALA A O   1 
ATOM 1519 N N   ? GLN A 1 201 ?   9.233   8.690 -14.207 1.000 93.150 ? 201 GLN A N   1 
ATOM 1520 C CA  ? GLN A 1 201 ?  10.540   9.085 -14.721 1.000 93.150 ? 201 GLN A CA  1 
ATOM 1521 C C   ? GLN A 1 201 ?  11.263   7.901 -15.356 1.000 93.150 ? 201 GLN A C   1 
ATOM 1522 C CB  ? GLN A 1 201 ?  11.396   9.687 -13.606 1.000 93.150 ? 201 GLN A CB  1 
ATOM 1523 O O   ? GLN A 1 201 ?  11.158   6.771 -14.873 1.000 93.150 ? 201 GLN A O   1 
ATOM 1524 C CG  ? GLN A 1 201 ?  10.883  11.024 -13.089 1.000 93.150 ? 201 GLN A CG  1 
ATOM 1525 C CD  ? GLN A 1 201 ?  11.868  11.713 -12.164 1.000 93.150 ? 201 GLN A CD  1 
ATOM 1526 N NE2 ? GLN A 1 201 ?  11.479  12.871 -11.640 1.000 93.150 ? 201 GLN A NE2 1 
ATOM 1527 O OE1 ? GLN A 1 201 ?  12.968  11.208 -11.920 1.000 93.150 ? 201 GLN A OE1 1 
ATOM 1528 N N   ? LYS A 1 202 ?  11.985   8.301 -16.446 1.000 95.050 ? 202 LYS A N   1 
ATOM 1529 C CA  ? LYS A 1 202 ?  12.807   7.277 -17.083 1.000 95.050 ? 202 LYS A CA  1 
ATOM 1530 C C   ? LYS A 1 202 ?  13.815   6.690 -16.098 1.000 95.050 ? 202 LYS A C   1 
ATOM 1531 C CB  ? LYS A 1 202 ?  13.536   7.852 -18.298 1.000 95.050 ? 202 LYS A CB  1 
ATOM 1532 O O   ? LYS A 1 202 ?  14.420   7.422 -15.312 1.000 95.050 ? 202 LYS A O   1 
ATOM 1533 C CG  ? LYS A 1 202 ?  14.320   6.820 -19.096 1.000 95.050 ? 202 LYS A CG  1 
ATOM 1534 C CD  ? LYS A 1 202 ?  14.984   7.444 -20.316 1.000 95.050 ? 202 LYS A CD  1 
ATOM 1535 C CE  ? LYS A 1 202 ?  15.794   6.418 -21.098 1.000 95.050 ? 202 LYS A CE  1 
ATOM 1536 N NZ  ? LYS A 1 202 ?  16.412   7.015 -22.320 1.000 95.050 ? 202 LYS A NZ  1 
ATOM 1537 N N   ? ASN A 1 203 ?  13.841   5.316 -16.016 1.000 95.620 ? 203 ASN A N   1 
ATOM 1538 C CA  ? ASN A 1 203 ?  14.809   4.540 -15.248 1.000 95.620 ? 203 ASN A CA  1 
ATOM 1539 C C   ? ASN A 1 203 ?  14.518   4.604 -13.752 1.000 95.620 ? 203 ASN A C   1 
ATOM 1540 C CB  ? ASN A 1 203 ?  16.232   5.024 -15.533 1.000 95.620 ? 203 ASN A CB  1 
ATOM 1541 O O   ? ASN A 1 203 ?  15.347   4.196 -12.936 1.000 95.620 ? 203 ASN A O   1 
ATOM 1542 C CG  ? ASN A 1 203 ?  16.705   4.660 -16.927 1.000 95.620 ? 203 ASN A CG  1 
ATOM 1543 N ND2 ? ASN A 1 203 ?  17.441   5.566 -17.559 1.000 95.620 ? 203 ASN A ND2 1 
ATOM 1544 O OD1 ? ASN A 1 203 ?  16.409   3.574 -17.433 1.000 95.620 ? 203 ASN A OD1 1 
ATOM 1545 N N   ? TYR A 1 204 ?  13.348   5.195 -13.407 1.000 95.870 ? 204 TYR A N   1 
ATOM 1546 C CA  ? TYR A 1 204 ?  12.953   5.279 -12.005 1.000 95.870 ? 204 TYR A CA  1 
ATOM 1547 C C   ? TYR A 1 204 ?  11.555   4.710 -11.797 1.000 95.870 ? 204 TYR A C   1 
ATOM 1548 C CB  ? TYR A 1 204 ?  13.003   6.731 -11.518 1.000 95.870 ? 204 TYR A CB  1 
ATOM 1549 O O   ? TYR A 1 204 ?  10.587   5.461 -11.654 1.000 95.870 ? 204 TYR A O   1 
ATOM 1550 C CG  ? TYR A 1 204 ?  14.403   7.285 -11.405 1.000 95.870 ? 204 TYR A CG  1 
ATOM 1551 C CD1 ? TYR A 1 204 ?  15.214   6.964 -10.318 1.000 95.870 ? 204 TYR A CD1 1 
ATOM 1552 C CD2 ? TYR A 1 204 ?  14.917   8.130 -12.382 1.000 95.870 ? 204 TYR A CD2 1 
ATOM 1553 C CE1 ? TYR A 1 204 ?  16.504   7.473 -10.208 1.000 95.870 ? 204 TYR A CE1 1 
ATOM 1554 C CE2 ? TYR A 1 204 ?  16.205   8.645 -12.283 1.000 95.870 ? 204 TYR A CE2 1 
ATOM 1555 O OH  ? TYR A 1 204 ?  18.266   8.819 -11.091 1.000 95.870 ? 204 TYR A OH  1 
ATOM 1556 C CZ  ? TYR A 1 204 ?  16.990   8.311 -11.194 1.000 95.870 ? 204 TYR A CZ  1 
ATOM 1557 N N   ? PRO A 1 205 ?  11.415   3.438 -11.823 1.000 96.620 ? 205 PRO A N   1 
ATOM 1558 C CA  ? PRO A 1 205 ?  10.110   2.818 -11.578 1.000 96.620 ? 205 PRO A CA  1 
ATOM 1559 C C   ? PRO A 1 205 ?   9.628   3.006 -10.142 1.000 96.620 ? 205 PRO A C   1 
ATOM 1560 C CB  ? PRO A 1 205 ?  10.362   1.338 -11.880 1.000 96.620 ? 205 PRO A CB  1 
ATOM 1561 O O   ? PRO A 1 205 ?  10.399   3.431  -9.278 1.000 96.620 ? 205 PRO A O   1 
ATOM 1562 C CG  ? PRO A 1 205 ?  11.782   1.102 -11.478 1.000 96.620 ? 205 PRO A CG  1 
ATOM 1563 C CD  ? PRO A 1 205 ?  12.589   2.314 -11.843 1.000 96.620 ? 205 PRO A CD  1 
ATOM 1564 N N   ? GLY A 1 206 ?   8.303   2.682  -9.935 1.000 96.880 ? 206 GLY A N   1 
ATOM 1565 C CA  ? GLY A 1 206 ?   7.789   2.655  -8.574 1.000 96.880 ? 206 GLY A CA  1 
ATOM 1566 C C   ? GLY A 1 206 ?   8.340   1.506  -7.751 1.000 96.880 ? 206 GLY A C   1 
ATOM 1567 O O   ? GLY A 1 206 ?   8.628   0.434  -8.286 1.000 96.880 ? 206 GLY A O   1 
ATOM 1568 N N   ? VAL A 1 207 ?   8.428   1.748  -6.430 1.000 97.960 ? 207 VAL A N   1 
ATOM 1569 C CA  ? VAL A 1 207 ?   8.909   0.736  -5.495 1.000 97.960 ? 207 VAL A CA  1 
ATOM 1570 C C   ? VAL A 1 207 ?   7.773   0.302  -4.573 1.000 97.960 ? 207 VAL A C   1 
ATOM 1571 C CB  ? VAL A 1 207 ?  10.104   1.253  -4.663 1.000 97.960 ? 207 VAL A CB  1 
ATOM 1572 O O   ? VAL A 1 207 ?   7.051   1.142  -4.030 1.000 97.960 ? 207 VAL A O   1 
ATOM 1573 C CG1 ? VAL A 1 207 ?  10.573   0.190  -3.672 1.000 97.960 ? 207 VAL A CG1 1 
ATOM 1574 C CG2 ? VAL A 1 207 ?  11.250   1.676  -5.580 1.000 97.960 ? 207 VAL A CG2 1 
ATOM 1575 N N   ? TYR A 1 208 ?   7.670  -0.971  -4.417 1.000 98.400 ? 208 TYR A N   1 
ATOM 1576 C CA  ? TYR A 1 208 ?   6.587  -1.581  -3.653 1.000 98.400 ? 208 TYR A CA  1 
ATOM 1577 C C   ? TYR A 1 208 ?   7.135  -2.472  -2.545 1.000 98.400 ? 208 TYR A C   1 
ATOM 1578 C CB  ? TYR A 1 208 ?   5.672  -2.395  -4.573 1.000 98.400 ? 208 TYR A CB  1 
ATOM 1579 O O   ? TYR A 1 208 ?   8.215  -3.051  -2.683 1.000 98.400 ? 208 TYR A O   1 
ATOM 1580 C CG  ? TYR A 1 208 ?   5.050  -1.583  -5.684 1.000 98.400 ? 208 TYR A CG  1 
ATOM 1581 C CD1 ? TYR A 1 208 ?   3.708  -1.215  -5.636 1.000 98.400 ? 208 TYR A CD1 1 
ATOM 1582 C CD2 ? TYR A 1 208 ?   5.803  -1.184  -6.783 1.000 98.400 ? 208 TYR A CD2 1 
ATOM 1583 C CE1 ? TYR A 1 208 ?   3.130  -0.469  -6.657 1.000 98.400 ? 208 TYR A CE1 1 
ATOM 1584 C CE2 ? TYR A 1 208 ?   5.235  -0.438  -7.810 1.000 98.400 ? 208 TYR A CE2 1 
ATOM 1585 O OH  ? TYR A 1 208 ?   3.333   0.653  -8.753 1.000 98.400 ? 208 TYR A OH  1 
ATOM 1586 C CZ  ? TYR A 1 208 ?   3.900  -0.085  -7.739 1.000 98.400 ? 208 TYR A CZ  1 
ATOM 1587 N N   ? THR A 1 209 ?   6.377  -2.468  -1.430 1.000 98.450 ? 209 THR A N   1 
ATOM 1588 C CA  ? THR A 1 209 ?   6.666  -3.444  -0.385 1.000 98.450 ? 209 THR A CA  1 
ATOM 1589 C C   ? THR A 1 209 ?   6.155  -4.827  -0.780 1.000 98.450 ? 209 THR A C   1 
ATOM 1590 C CB  ? THR A 1 209 ?   6.039  -3.026   0.958 1.000 98.450 ? 209 THR A CB  1 
ATOM 1591 O O   ? THR A 1 209 ?   5.010  -4.970  -1.214 1.000 98.450 ? 209 THR A O   1 
ATOM 1592 C CG2 ? THR A 1 209 ?   6.338  -4.051   2.047 1.000 98.450 ? 209 THR A CG2 1 
ATOM 1593 O OG1 ? THR A 1 209 ?   6.573  -1.756   1.353 1.000 98.450 ? 209 THR A OG1 1 
ATOM 1594 N N   ? THR A 1 210 ?   7.034  -5.879  -0.729 1.000 98.110 ? 210 THR A N   1 
ATOM 1595 C CA  ? THR A 1 210 ?   6.683  -7.256  -1.060 1.000 98.110 ? 210 THR A CA  1 
ATOM 1596 C C   ? THR A 1 210 ?   5.827  -7.875   0.041 1.000 98.110 ? 210 THR A C   1 
ATOM 1597 C CB  ? THR A 1 210 ?   7.942  -8.116  -1.279 1.000 98.110 ? 210 THR A CB  1 
ATOM 1598 O O   ? THR A 1 210 ?   6.337  -8.232   1.105 1.000 98.110 ? 210 THR A O   1 
ATOM 1599 C CG2 ? THR A 1 210 ?   7.578  -9.498  -1.812 1.000 98.110 ? 210 THR A CG2 1 
ATOM 1600 O OG1 ? THR A 1 210 ?   8.801  -7.463  -2.222 1.000 98.110 ? 210 THR A OG1 1 
ATOM 1601 N N   ? VAL A 1 211 ?   4.579  -8.166  -0.208 1.000 98.070 ? 211 VAL A N   1 
ATOM 1602 C CA  ? VAL A 1 211 ?   3.603  -8.591   0.790 1.000 98.070 ? 211 VAL A CA  1 
ATOM 1603 C C   ? VAL A 1 211 ?   3.945  -9.995   1.283 1.000 98.070 ? 211 VAL A C   1 
ATOM 1604 C CB  ? VAL A 1 211 ?   2.164  -8.560   0.227 1.000 98.070 ? 211 VAL A CB  1 
ATOM 1605 O O   ? VAL A 1 211 ?   3.805 -10.295   2.471 1.000 98.070 ? 211 VAL A O   1 
ATOM 1606 C CG1 ? VAL A 1 211 ?   1.202  -9.290   1.163 1.000 98.070 ? 211 VAL A CG1 1 
ATOM 1607 C CG2 ? VAL A 1 211 ?   1.709  -7.118   0.007 1.000 98.070 ? 211 VAL A CG2 1 
ATOM 1608 N N   ? CYS A 1 212 ?   4.350 -10.935   0.425 1.000 97.950 ? 212 CYS A N   1 
ATOM 1609 C CA  ? CYS A 1 212 ?   4.612 -12.325   0.779 1.000 97.950 ? 212 CYS A CA  1 
ATOM 1610 C C   ? CYS A 1 212 ?   5.668 -12.420   1.875 1.000 97.950 ? 212 CYS A C   1 
ATOM 1611 C CB  ? CYS A 1 212 ?   5.067 -13.114  -0.449 1.000 97.950 ? 212 CYS A CB  1 
ATOM 1612 O O   ? CYS A 1 212 ?   5.666 -13.366   2.664 1.000 97.950 ? 212 CYS A O   1 
ATOM 1613 S SG  ? CYS A 1 212 ?   6.683 -12.612  -1.080 1.000 97.950 ? 212 CYS A SG  1 
ATOM 1614 N N   ? ASN A 1 213 ?   6.572 -11.459   1.978 1.000 97.980 ? 213 ASN A N   1 
ATOM 1615 C CA  ? ASN A 1 213 ?   7.621 -11.465   2.991 1.000 97.980 ? 213 ASN A CA  1 
ATOM 1616 C C   ? ASN A 1 213 ?   7.061 -11.172   4.380 1.000 97.980 ? 213 ASN A C   1 
ATOM 1617 C CB  ? ASN A 1 213 ?   8.716 -10.456   2.637 1.000 97.980 ? 213 ASN A CB  1 
ATOM 1618 O O   ? ASN A 1 213 ?   7.756 -11.342   5.383 1.000 97.980 ? 213 ASN A O   1 
ATOM 1619 C CG  ? ASN A 1 213 ?   9.594 -10.925   1.493 1.000 97.980 ? 213 ASN A CG  1 
ATOM 1620 N ND2 ? ASN A 1 213 ?  10.349 -10.002   0.909 1.000 97.980 ? 213 ASN A ND2 1 
ATOM 1621 O OD1 ? ASN A 1 213 ?   9.592 -12.106   1.137 1.000 97.980 ? 213 ASN A OD1 1 
ATOM 1622 N N   ? TYR A 1 214 ?   5.782 -10.758   4.477 1.000 98.290 ? 214 TYR A N   1 
ATOM 1623 C CA  ? TYR A 1 214 ?   5.220 -10.299   5.742 1.000 98.290 ? 214 TYR A CA  1 
ATOM 1624 C C   ? TYR A 1 214 ?   4.035 -11.162   6.158 1.000 98.290 ? 214 TYR A C   1 
ATOM 1625 C CB  ? TYR A 1 214 ?   4.786  -8.833   5.637 1.000 98.290 ? 214 TYR A CB  1 
ATOM 1626 O O   ? TYR A 1 214 ?   3.293 -10.807   7.076 1.000 98.290 ? 214 TYR A O   1 
ATOM 1627 C CG  ? TYR A 1 214 ?   5.928  -7.879   5.385 1.000 98.290 ? 214 TYR A CG  1 
ATOM 1628 C CD1 ? TYR A 1 214 ?   6.620  -7.295   6.443 1.000 98.290 ? 214 TYR A CD1 1 
ATOM 1629 C CD2 ? TYR A 1 214 ?   6.317  -7.559   4.088 1.000 98.290 ? 214 TYR A CD2 1 
ATOM 1630 C CE1 ? TYR A 1 214 ?   7.672  -6.413   6.216 1.000 98.290 ? 214 TYR A CE1 1 
ATOM 1631 C CE2 ? TYR A 1 214 ?   7.368  -6.679   3.849 1.000 98.290 ? 214 TYR A CE2 1 
ATOM 1632 O OH  ? TYR A 1 214 ?   9.078  -5.240   4.687 1.000 98.290 ? 214 TYR A OH  1 
ATOM 1633 C CZ  ? TYR A 1 214 ?   8.038  -6.112   4.918 1.000 98.290 ? 214 TYR A CZ  1 
ATOM 1634 N N   ? LEU A 1 215 ?   3.840 -12.285   5.547 1.000 97.470 ? 215 LEU A N   1 
ATOM 1635 C CA  ? LEU A 1 215 ?   2.667 -13.120   5.779 1.000 97.470 ? 215 LEU A CA  1 
ATOM 1636 C C   ? LEU A 1 215 ?   2.620 -13.602   7.225 1.000 97.470 ? 215 LEU A C   1 
ATOM 1637 C CB  ? LEU A 1 215 ?   2.667 -14.321   4.829 1.000 97.470 ? 215 LEU A CB  1 
ATOM 1638 O O   ? LEU A 1 215 ?   1.570 -13.542   7.870 1.000 97.470 ? 215 LEU A O   1 
ATOM 1639 C CG  ? LEU A 1 215 ?   2.149 -14.065   3.412 1.000 97.470 ? 215 LEU A CG  1 
ATOM 1640 C CD1 ? LEU A 1 215 ?   2.287 -15.323   2.562 1.000 97.470 ? 215 LEU A CD1 1 
ATOM 1641 C CD2 ? LEU A 1 215 ?   0.699 -13.594   3.450 1.000 97.470 ? 215 LEU A CD2 1 
ATOM 1642 N N   ? PRO A 1 216 ?   3.750 -14.106   7.691 1.000 97.570 ? 216 PRO A N   1 
ATOM 1643 C CA  ? PRO A 1 216 ?   3.731 -14.534   9.092 1.000 97.570 ? 216 PRO A CA  1 
ATOM 1644 C C   ? PRO A 1 216 ?   3.322 -13.414  10.045 1.000 97.570 ? 216 PRO A C   1 
ATOM 1645 C CB  ? PRO A 1 216 ?   5.177 -14.968   9.347 1.000 97.570 ? 216 PRO A CB  1 
ATOM 1646 O O   ? PRO A 1 216 ?   2.536 -13.641  10.968 1.000 97.570 ? 216 PRO A O   1 
ATOM 1647 C CG  ? PRO A 1 216 ?   5.679 -15.427   8.016 1.000 97.570 ? 216 PRO A CG  1 
ATOM 1648 C CD  ? PRO A 1 216 ?   5.109 -14.530   6.956 1.000 97.570 ? 216 PRO A CD  1 
ATOM 1649 N N   ? TRP A 1 217 ?   3.835 -12.254   9.824 1.000 98.090 ? 217 TRP A N   1 
ATOM 1650 C CA  ? TRP A 1 217 ?   3.510 -11.097  10.651 1.000 98.090 ? 217 TRP A CA  1 
ATOM 1651 C C   ? TRP A 1 217 ?   2.041 -10.715  10.499 1.000 98.090 ? 217 TRP A C   1 
ATOM 1652 C CB  ? TRP A 1 217 ?   4.401  -9.906  10.286 1.000 98.090 ? 217 TRP A CB  1 
ATOM 1653 O O   ? TRP A 1 217 ?   1.359 -10.441  11.489 1.000 98.090 ? 217 TRP A O   1 
ATOM 1654 C CG  ? TRP A 1 217 ?   4.039  -8.635  10.994 1.000 98.090 ? 217 TRP A CG  1 
ATOM 1655 C CD1 ? TRP A 1 217 ?   4.270  -8.328  12.306 1.000 98.090 ? 217 TRP A CD1 1 
ATOM 1656 C CD2 ? TRP A 1 217 ?   3.377  -7.501  10.427 1.000 98.090 ? 217 TRP A CD2 1 
ATOM 1657 C CE2 ? TRP A 1 217 ?   3.239  -6.541  11.454 1.000 98.090 ? 217 TRP A CE2 1 
ATOM 1658 C CE3 ? TRP A 1 217 ?   2.886  -7.202   9.148 1.000 98.090 ? 217 TRP A CE3 1 
ATOM 1659 N NE1 ? TRP A 1 217 ?   3.791  -7.070  12.589 1.000 98.090 ? 217 TRP A NE1 1 
ATOM 1660 C CH2 ? TRP A 1 217 ?   2.159  -5.035   9.981 1.000 98.090 ? 217 TRP A CH2 1 
ATOM 1661 C CZ2 ? TRP A 1 217 ?   2.630  -5.302  11.241 1.000 98.090 ? 217 TRP A CZ2 1 
ATOM 1662 C CZ3 ? TRP A 1 217 ?   2.281  -5.968   8.939 1.000 98.090 ? 217 TRP A CZ3 1 
ATOM 1663 N N   ? ILE A 1 218 ?   1.552 -10.667   9.282 1.000 97.970 ? 218 ILE A N   1 
ATOM 1664 C CA  ? ILE A 1 218 ?   0.160 -10.343   8.987 1.000 97.970 ? 218 ILE A CA  1 
ATOM 1665 C C   ? ILE A 1 218 ?  -0.763 -11.312   9.721 1.000 97.970 ? 218 ILE A C   1 
ATOM 1666 C CB  ? ILE A 1 218 ?  -0.120 -10.383   7.468 1.000 97.970 ? 218 ILE A CB  1 
ATOM 1667 O O   ? ILE A 1 218 ?  -1.722 -10.893  10.373 1.000 97.970 ? 218 ILE A O   1 
ATOM 1668 C CG1 ? ILE A 1 218 ?   0.621  -9.244   6.758 1.000 97.970 ? 218 ILE A CG1 1 
ATOM 1669 C CG2 ? ILE A 1 218 ?  -1.625 -10.311   7.194 1.000 97.970 ? 218 ILE A CG2 1 
ATOM 1670 C CD1 ? ILE A 1 218 ?   0.673  -9.388   5.243 1.000 97.970 ? 218 ILE A CD1 1 
ATOM 1671 N N   ? GLU A 1 219 ?  -0.480 -12.567   9.675 1.000 97.330 ? 219 GLU A N   1 
ATOM 1672 C CA  ? GLU A 1 219 ?  -1.291 -13.605  10.306 1.000 97.330 ? 219 GLU A CA  1 
ATOM 1673 C C   ? GLU A 1 219 ?  -1.264 -13.479  11.826 1.000 97.330 ? 219 GLU A C   1 
ATOM 1674 C CB  ? GLU A 1 219 ?  -0.807 -14.995   9.884 1.000 97.330 ? 219 GLU A CB  1 
ATOM 1675 O O   ? GLU A 1 219 ?  -2.292 -13.644  12.486 1.000 97.330 ? 219 GLU A O   1 
ATOM 1676 C CG  ? GLU A 1 219 ?  -1.116 -15.341   8.435 1.000 97.330 ? 219 GLU A CG  1 
ATOM 1677 C CD  ? GLU A 1 219 ?  -0.460 -16.632   7.973 1.000 97.330 ? 219 GLU A CD  1 
ATOM 1678 O OE1 ? GLU A 1 219 ?  -0.752 -17.092   6.846 1.000 97.330 ? 219 GLU A OE1 1 
ATOM 1679 O OE2 ? GLU A 1 219 ?   0.350 -17.190   8.746 1.000 97.330 ? 219 GLU A OE2 1 
ATOM 1680 N N   ? GLU A 1 220 ?  -0.101 -13.222  12.307 1.000 97.380 ? 220 GLU A N   1 
ATOM 1681 C CA  ? GLU A 1 220 ?   0.069 -13.058  13.747 1.000 97.380 ? 220 GLU A CA  1 
ATOM 1682 C C   ? GLU A 1 220 ?  -0.743 -11.876  14.268 1.000 97.380 ? 220 GLU A C   1 
ATOM 1683 C CB  ? GLU A 1 220 ?   1.548 -12.876  14.097 1.000 97.380 ? 220 GLU A CB  1 
ATOM 1684 O O   ? GLU A 1 220 ?  -1.466 -12.001  15.258 1.000 97.380 ? 220 GLU A O   1 
ATOM 1685 C CG  ? GLU A 1 220 ?   1.812 -12.703  15.585 1.000 97.380 ? 220 GLU A CG  1 
ATOM 1686 C CD  ? GLU A 1 220 ?   3.268 -12.406  15.907 1.000 97.380 ? 220 GLU A CD  1 
ATOM 1687 O OE1 ? GLU A 1 220 ?   3.571 -12.037  17.064 1.000 97.380 ? 220 GLU A OE1 1 
ATOM 1688 O OE2 ? GLU A 1 220 ?   4.112 -12.543  14.993 1.000 97.380 ? 220 GLU A OE2 1 
ATOM 1689 N N   ? VAL A 1 221 ?  -0.631 -10.733  13.692 1.000 96.870 ? 221 VAL A N   1 
ATOM 1690 C CA  ? VAL A 1 221 ?  -1.301  -9.516  14.140 1.000 96.870 ? 221 VAL A CA  1 
ATOM 1691 C C   ? VAL A 1 221 ?  -2.814  -9.689  14.032 1.000 96.870 ? 221 VAL A C   1 
ATOM 1692 C CB  ? VAL A 1 221 ?  -0.846  -8.285  13.325 1.000 96.870 ? 221 VAL A CB  1 
ATOM 1693 O O   ? VAL A 1 221 ?  -3.550  -9.367  14.967 1.000 96.870 ? 221 VAL A O   1 
ATOM 1694 C CG1 ? VAL A 1 221 ?  -1.729  -7.077  13.632 1.000 96.870 ? 221 VAL A CG1 1 
ATOM 1695 C CG2 ? VAL A 1 221 ?   0.620  -7.967  13.613 1.000 96.870 ? 221 VAL A CG2 1 
ATOM 1696 N N   ? THR A 1 222 ?  -3.298 -10.254  12.866 1.000 96.320 ? 222 THR A N   1 
ATOM 1697 C CA  ? THR A 1 222 ?  -4.736 -10.365  12.644 1.000 96.320 ? 222 THR A CA  1 
ATOM 1698 C C   ? THR A 1 222 ?  -5.346 -11.418  13.564 1.000 96.320 ? 222 THR A C   1 
ATOM 1699 C CB  ? THR A 1 222 ?  -5.049 -10.716  11.178 1.000 96.320 ? 222 THR A CB  1 
ATOM 1700 O O   ? THR A 1 222 ?  -6.513 -11.314  13.948 1.000 96.320 ? 222 THR A O   1 
ATOM 1701 C CG2 ? THR A 1 222 ?  -4.611  -9.598  10.238 1.000 96.320 ? 222 THR A CG2 1 
ATOM 1702 O OG1 ? THR A 1 222 ?  -4.358 -11.921  10.824 1.000 96.320 ? 222 THR A OG1 1 
ATOM 1703 N N   ? ALA A 1 223 ?  -4.661 -12.365  14.026 1.000 94.840 ? 223 ALA A N   1 
ATOM 1704 C CA  ? ALA A 1 223 ?  -5.127 -13.398  14.948 1.000 94.840 ? 223 ALA A CA  1 
ATOM 1705 C C   ? ALA A 1 223 ?  -5.151 -12.882  16.384 1.000 94.840 ? 223 ALA A C   1 
ATOM 1706 C CB  ? ALA A 1 223 ?  -4.243 -14.639  14.847 1.000 94.840 ? 223 ALA A CB  1 
ATOM 1707 O O   ? ALA A 1 223 ?  -6.019 -13.262  17.172 1.000 94.840 ? 223 ALA A O   1 
ATOM 1708 N N   ? ASN A 1 224 ?  -4.295 -12.011  16.828 1.000 90.480 ? 224 ASN A N   1 
ATOM 1709 C CA  ? ASN A 1 224 ?  -4.072 -11.565  18.199 1.000 90.480 ? 224 ASN A CA  1 
ATOM 1710 C C   ? ASN A 1 224 ?  -4.861 -10.297  18.512 1.000 90.480 ? 224 ASN A C   1 
ATOM 1711 C CB  ? ASN A 1 224 ?  -2.580 -11.338  18.454 1.000 90.480 ? 224 ASN A CB  1 
ATOM 1712 O O   ? ASN A 1 224 ?  -4.911  -9.859  19.662 1.000 90.480 ? 224 ASN A O   1 
ATOM 1713 C CG  ? ASN A 1 224 ?  -1.799 -12.635  18.541 1.000 90.480 ? 224 ASN A CG  1 
ATOM 1714 N ND2 ? ASN A 1 224 ?  -0.516 -12.577  18.206 1.000 90.480 ? 224 ASN A ND2 1 
ATOM 1715 O OD1 ? ASN A 1 224 ?  -2.345 -13.679  18.906 1.000 90.480 ? 224 ASN A OD1 1 
ATOM 1716 N N   ? ASN A 1 225 ?  -5.562  -9.678  17.616 1.000 85.490 ? 225 ASN A N   1 
ATOM 1717 C CA  ? ASN A 1 225 ?  -6.301  -8.436  17.818 1.000 85.490 ? 225 ASN A CA  1 
ATOM 1718 C C   ? ASN A 1 225 ?  -7.771  -8.592  17.441 1.000 85.490 ? 225 ASN A C   1 
ATOM 1719 C CB  ? ASN A 1 225 ?  -5.666  -7.297  17.019 1.000 85.490 ? 225 ASN A CB  1 
ATOM 1720 O O   ? ASN A 1 225 ?  -8.634  -7.908  17.994 1.000 85.490 ? 225 ASN A O   1 
ATOM 1721 C CG  ? ASN A 1 225 ?  -4.437  -6.722  17.696 1.000 85.490 ? 225 ASN A CG  1 
ATOM 1722 N ND2 ? ASN A 1 225 ?  -3.266  -7.227  17.327 1.000 85.490 ? 225 ASN A ND2 1 
ATOM 1723 O OD1 ? ASN A 1 225 ?  -4.540  -5.833  18.545 1.000 85.490 ? 225 ASN A OD1 1 
# 
loop_
_struct_sheet_range.sheet_id 
_struct_sheet_range.id 
_struct_sheet_range.beg_label_comp_id 
_struct_sheet_range.beg_label_asym_id 
_struct_sheet_range.beg_label_seq_id 
_struct_sheet_range.pdbx_beg_PDB_ins_code 
_struct_sheet_range.end_label_comp_id 
_struct_sheet_range.end_label_asym_id 
_struct_sheet_range.end_label_seq_id 
_struct_sheet_range.pdbx_end_PDB_ins_code 
_struct_sheet_range.beg_auth_comp_id 
_struct_sheet_range.beg_auth_asym_id 
_struct_sheet_range.beg_auth_seq_id 
_struct_sheet_range.end_auth_comp_id 
_struct_sheet_range.end_auth_asym_id 
_struct_sheet_range.end_auth_seq_id 
A A ILE A   2 ? ILE A   3 ? ILE A 2   ILE A 3   
A B ASP A 173 ? SER A 174 ? ASP A 173 SER A 174 
B C TYR A   6 ? VAL A   7 ? TYR A 6   VAL A 7   
B D VAL A 107 ? VAL A 107 ? VAL A 107 VAL A 107 
B E VAL A 117 ? GLY A 122 ? VAL A 117 GLY A 122 
B F GLN A 138 ? ILE A 144 ? GLN A 138 ILE A 144 
B G MET A 162 ? ALA A 165 ? MET A 162 ALA A 165 
B H PRO A 182 ? CYS A 185 ? PRO A 182 CYS A 185 
B I LYS A 188 ? TRP A 195 ? LYS A 188 TRP A 195 
B J GLY A 206 ? THR A 210 ? GLY A 206 THR A 210 
C K GLN A  16 ? TYR A  21 ? GLN A 16  TYR A 21  
C L TYR A  24 ? LEU A  31 ? TYR A 24  LEU A 31  
C M TRP A  36 ? SER A  39 ? TRP A 36  SER A 39  
C N VAL A  49 ? LEU A  52 ? VAL A 49  LEU A 52  
C O GLN A  65 ? ARG A  74 ? GLN A 65  ARG A 74  
C P MET A  88 ? LEU A  92 ? MET A 88  LEU A 92  
D Q ASP A  56 ? ASP A  56 ? ASP A 56  ASP A 56  
D R ALA A 136 ? ALA A 136 ? ALA A 136 ALA A 136 
E S GLN A 201 ? GLN A 201 ? GLN A 201 GLN A 201 
E T TYR A 204 ? TYR A 204 ? TYR A 204 TYR A 204 
# 
loop_
_struct_conf.id 
_struct_conf.conf_type_id 
_struct_conf.beg_label_comp_id 
_struct_conf.beg_label_asym_id 
_struct_conf.beg_label_seq_id 
_struct_conf.pdbx_beg_PDB_ins_code 
_struct_conf.end_label_comp_id 
_struct_conf.end_label_asym_id 
_struct_conf.end_label_seq_id 
_struct_conf.pdbx_end_PDB_ins_code 
_struct_conf.beg_auth_comp_id 
_struct_conf.beg_auth_asym_id 
_struct_conf.beg_auth_seq_id 
_struct_conf.end_auth_comp_id 
_struct_conf.end_auth_asym_id 
_struct_conf.end_auth_seq_id 
STRN1         STRN         ILE A   2 ? ILE A   3 ? ILE A 2   ILE A 3   
TURN_TY1_P1   TURN_TY1_P   GLY A   4 ? GLY A   4 ? GLY A 4   GLY A 4   
STRN2         STRN         TYR A   6 ? VAL A   7 ? TYR A 6   VAL A 7   
HELX_LH_PP_P1 HELX_LH_PP_P CYS A   8 ? SER A   9 ? CYS A 8   SER A 9   
TURN_TY1_P2   TURN_TY1_P   PRO A  10 ? HIS A  11 ? PRO A 10  HIS A 11  
BEND1         BEND         SER A  12 ? SER A  12 ? SER A 12  SER A 12  
TURN_TY1_P3   TURN_TY1_P   PRO A  14 ? TRP A  15 ? PRO A 14  TRP A 15  
STRN3         STRN         GLN A  16 ? TYR A  21 ? GLN A 16  TYR A 21  
TURN_TY1_P4   TURN_TY1_P   SER A  22 ? ASP A  23 ? SER A 22  ASP A 23  
STRN4         STRN         TYR A  24 ? LEU A  31 ? TYR A 24  LEU A 31  
BEND2         BEND         ASN A  33 ? TRP A  35 ? ASN A 33  TRP A 35  
STRN5         STRN         TRP A  36 ? SER A  39 ? TRP A 36  SER A 39  
HELX_RH_3T_P1 HELX_RH_3T_P ALA A  41 ? CYS A  43 ? ALA A 41  CYS A 43  
BEND3         BEND         SER A  46 ? ILE A  47 ? SER A 46  ILE A 47  
STRN6         STRN         VAL A  49 ? LEU A  52 ? VAL A 49  LEU A 52  
BEND4         BEND         GLY A  53 ? GLY A  53 ? GLY A 53  GLY A 53  
BEND5         BEND         HIS A  55 ? HIS A  55 ? HIS A 55  HIS A 55  
STRN7         STRN         ASP A  56 ? ASP A  56 ? ASP A 56  ASP A 56  
TURN_TY1_P5   TURN_TY1_P   THR A  57 ? THR A  58 ? THR A 57  THR A 58  
BEND6         BEND         ALA A  59 ? ALA A  59 ? ALA A 59  ALA A 59  
BEND7         BEND         GLY A  62 ? GLY A  62 ? GLY A 62  GLY A 62  
STRN8         STRN         GLN A  65 ? ARG A  74 ? GLN A 65  ARG A 74  
TURN_TY1_P6   TURN_TY1_P   PRO A  76 ? LYS A  77 ? PRO A 76  LYS A 77  
TURN_TY1_P7   TURN_TY1_P   GLU A  80 ? THR A  82 ? GLU A 80  THR A 82  
TURN_TY1_P8   TURN_TY1_P   ASP A  84 ? ASN A  85 ? ASP A 84  ASN A 85  
STRN9         STRN         MET A  88 ? LEU A  92 ? MET A 88  LEU A 92  
BEND8         BEND         ALA A  93 ? GLN A  94 ? ALA A 93  GLN A 94  
BEND9         BEND         ASN A  99 ? TYR A 101 ? ASN A 99  TYR A 101 
HELX_LH_PP_P2 HELX_LH_PP_P PRO A 106 ? PRO A 106 ? PRO A 106 PRO A 106 
STRN10        STRN         VAL A 107 ? VAL A 107 ? VAL A 107 VAL A 107 
HELX_LH_PP_P3 HELX_LH_PP_P ASP A 108 ? ASP A 108 ? ASP A 108 ASP A 108 
BEND10        BEND         SER A 110 ? SER A 110 ? SER A 110 SER A 110 
TURN_TY1_P9   TURN_TY1_P   PRO A 114 ? GLY A 115 ? PRO A 114 GLY A 115 
STRN11        STRN         VAL A 117 ? GLY A 122 ? VAL A 117 GLY A 122 
BEND11        BEND         THR A 128 ? GLY A 130 ? THR A 128 GLY A 130 
BEND12        BEND         ALA A 135 ? ALA A 135 ? ALA A 135 ALA A 135 
STRN12        STRN         ALA A 136 ? ALA A 136 ? ALA A 136 ALA A 136 
STRN13        STRN         GLN A 138 ? PRO A 143 ? GLN A 138 PRO A 143 
STRN14        STRN         ILE A 144 ? ILE A 144 ? ILE A 144 ILE A 144 
HELX_LH_PP_P4 HELX_LH_PP_P LEU A 145 ? SER A 146 ? LEU A 145 SER A 146 
HELX_RH_AL_P1 HELX_RH_AL_P ASP A 147 ? SER A 153 ? ASP A 147 SER A 153 
BEND13        BEND         TYR A 154 ? TYR A 154 ? TYR A 154 TYR A 154 
TURN_TY1_P10  TURN_TY1_P   PRO A 155 ? ARG A 157 ? PRO A 155 ARG A 157 
TURN_TY1_P11  TURN_TY1_P   THR A 160 ? ASN A 161 ? THR A 160 ASN A 161 
STRN15        STRN         MET A 162 ? ALA A 165 ? MET A 162 ALA A 165 
BEND14        BEND         GLY A 166 ? GLY A 166 ? GLY A 166 GLY A 166 
TURN_TY1_P12  TURN_TY1_P   LEU A 168 ? GLU A 169 ? LEU A 168 GLU A 169 
BEND15        BEND         GLY A 171 ? GLY A 171 ? GLY A 171 GLY A 171 
STRN16        STRN         ASP A 173 ? SER A 174 ? ASP A 173 SER A 174 
TURN_TY1_P13  TURN_TY1_P   GLN A 176 ? GLY A 177 ? GLN A 176 GLY A 177 
TURN_TY1_P14  TURN_TY1_P   SER A 179 ? GLY A 180 ? SER A 179 GLY A 180 
HELX_LH_PP_P5 HELX_LH_PP_P GLY A 181 ? GLY A 181 ? GLY A 181 GLY A 181 
STRN17        STRN         PRO A 182 ? CYS A 185 ? PRO A 182 CYS A 185 
TURN_TY1_P15  TURN_TY1_P   ASN A 186 ? GLY A 187 ? ASN A 186 GLY A 187 
STRN18        STRN         LYS A 188 ? TRP A 195 ? LYS A 188 TRP A 195 
BEND16        BEND         ILE A 197 ? ALA A 200 ? ILE A 197 ALA A 200 
STRN19        STRN         GLN A 201 ? GLN A 201 ? GLN A 201 GLN A 201 
TURN_TY1_P16  TURN_TY1_P   LYS A 202 ? ASN A 203 ? LYS A 202 ASN A 203 
STRN20        STRN         TYR A 204 ? TYR A 204 ? TYR A 204 TYR A 204 
STRN21        STRN         GLY A 206 ? THR A 210 ? GLY A 206 THR A 210 
HELX_RH_3T_P2 HELX_RH_3T_P VAL A 211 ? TYR A 214 ? VAL A 211 TYR A 214 
HELX_RH_AL_P2 HELX_RH_AL_P LEU A 215 ? ASN A 224 ? LEU A 215 ASN A 224 
# 
