# Supplementary material for: FlatProt: 2D visualization eases protein structure comparison
Source: BMC Bioinformatics. 2025 Aug 13;26:210. doi: 10.1186/s12859-025-06233-x (PMC12344939; doi:10.1186/s12859-025-06233-x)
Supplement: Supplementary file 1 — Supplementary Material 1 [file 12859_2025_6233_MOESM1_ESM.zip › KLK/structures/Pelodiscus_sinensis_GeneID=102445111.cif]

data_Pelodiscus_sinensis_GeneID=102445111
# 
_entry.id   ? 
# 
_entity.id                         1      
_entity.type                       polymer 
_entity.pdbx_description           polymer-1 
_entity.formula_weight             23709.9 
_entity.pdbx_number_of_molecules        1 
# 
loop_
_struct_sheet.id 
_struct_sheet.number_strands 
A 2 
B 8 
C 6 
D 2 
E 2 
F 2 
# 
loop_
_struct_conf_type.id 
_struct_conf_type.criteria 
STRN         DSSP 
TURN_TY1_P   DSSP 
BEND         DSSP 
HELX_RH_3T_P DSSP 
HELX_LH_PP_P DSSP 
HELX_RH_AL_P DSSP 
# 
_struct_asym.id          A 
_struct_asym.entity_id   1 
# 
_software.pdbx_ordinal     1 
_software.name             dssp 
_software.version          4.4.10 
_software.date             ? 
_software.classification   'model annotation' 
# 
_entity_poly.entity_id                      1 
_entity_poly.type                           polypeptide(L) 
_entity_poly.nstd_linkage                   n 
_entity_poly.nstd_monomer                   n 
_entity_poly.pdbx_seq_one_letter_code       
;KIVGGYTCSLPYQVSLNSGYHFCGGSLINSQWVVSAAHCYKSRIQVRLGEHNIDVLEGDEQFINSLKIIRHPKYNSRLLD
NDIMLIKLATPATLNSRVTTISLPSACVASGTRCLISGWGNTLSSGSNYPELLQCLDAPVLTDAECSEAYPGQITTNMIC
VGFLEGGKDSCQGDSGGPVVCNGELQGVVSWGIGCALQGYPGVYTKVCNYVDWIKETIAAN
;
_entity_poly.pdbx_seq_one_letter_code_can   
;KIVGGYTCSLPYQVSLNSGYHFCGGSLINSQWVVSAAHCYKSRIQVRLGEHNIDVLEGDEQFINSLKIIRHPKYNSRLLD
NDIMLIKLATPATLNSRVTTISLPSACVASGTRCLISGWGNTLSSGSNYPELLQCLDAPVLTDAECSEAYPGQITTNMIC
VGFLEGGKDSCQGDSGGPVVCNGELQGVVSWGIGCALQGYPGVYTKVCNYVDWIKETIAAN
;
_entity_poly.pdbx_strand_id                 A 
# 
loop_
_dssp_struct_summary.entry_id 
_dssp_struct_summary.label_comp_id 
_dssp_struct_summary.label_asym_id 
_dssp_struct_summary.label_seq_id 
_dssp_struct_summary.secondary_structure 
_dssp_struct_summary.ss_bridge 
_dssp_struct_summary.helix_3_10 
_dssp_struct_summary.helix_alpha 
_dssp_struct_summary.helix_pi 
_dssp_struct_summary.helix_pp 
_dssp_struct_summary.bend 
_dssp_struct_summary.chirality 
_dssp_struct_summary.sheet 
_dssp_struct_summary.strand 
_dssp_struct_summary.ladder_1 
_dssp_struct_summary.ladder_2 
_dssp_struct_summary.accessibility 
_dssp_struct_summary.TCO 
_dssp_struct_summary.kappa 
_dssp_struct_summary.alpha 
_dssp_struct_summary.phi 
_dssp_struct_summary.psi 
_dssp_struct_summary.x_ca 
_dssp_struct_summary.y_ca 
_dssp_struct_summary.z_ca 
Pelodiscus_sinensis_GeneID=102445111 LYS A 1   . . . . . . . . . . . . ? .      .     .      .      119.2  0.7   10.9  -6.1  
Pelodiscus_sinensis_GeneID=102445111 ILE A 2   E . > . . . . - A A A . ? -0.955 .     -155.1 -110.5 111.5  0.9   9.3   -9.6  
Pelodiscus_sinensis_GeneID=102445111 VAL A 3   E . 3 . . . S + A A A . ? -0.826 82.1  7.2    -82.9  127.8  3.0   11.1  -12.2 
Pelodiscus_sinensis_GeneID=102445111 GLY A 4   T . 3 . . . S + . . . . ? 0.706  106.1 127.0  76.7   16.8   2.0   10.5  -15.9 
Pelodiscus_sinensis_GeneID=102445111 GLY A 5   . . < . . . . - . . . . ? -0.076 51.4  -122.5 -98.0  -168.9 -1.2  8.5   -14.7 
Pelodiscus_sinensis_GeneID=102445111 TYR A 6   E . . . . . . - B C B . ? -0.925 31.2  -89.3  -134.1 158.1  -4.9  8.7   -15.4 
Pelodiscus_sinensis_GeneID=102445111 THR A 7   E . . . . . . + B C B . ? -0.570 56.9  161.0  -68.9  133.7  -8.1  9.2   -13.4 
Pelodiscus_sinensis_GeneID=102445111 CYS A 8   . . . . . . . - . . . . ? -0.907 36.4  -124.2 -146.0 169.3  -9.6  5.9   -12.3 
Pelodiscus_sinensis_GeneID=102445111 SER A 9   . . . . . . . + . . . . ? -0.996 24.2  175.3  -122.0 127.6  -12.0 4.2   -9.8  
Pelodiscus_sinensis_GeneID=102445111 LEU A 10  . . > . . . . - . . . . ? -0.940 18.7  -161.3 -135.5 113.9  -10.9 1.5   -7.4  
Pelodiscus_sinensis_GeneID=102445111 PRO A 11  T . 3 . . . S + . . . . ? 0.665  93.0  51.1   -77.3  -9.3   -13.3 0.2   -4.7  
Pelodiscus_sinensis_GeneID=102445111 TYR A 12  T . 3 . . . S + . . . . ? 0.539  84.5  109.3  -98.1  -14.2  -10.4 -1.4  -2.5  
Pelodiscus_sinensis_GeneID=102445111 GLN A 13  E . < . . . . - C K J . ? -0.535 53.7  -160.8 -67.2  133.7  -8.4  1.9   -2.4  
Pelodiscus_sinensis_GeneID=102445111 VAL A 14  E . . . . . . - C K J . ? -0.916 13.9  -143.4 -122.6 139.7  -8.4  3.6   1.0   
Pelodiscus_sinensis_GeneID=102445111 SER A 15  E . . . . . . - C K J K ? -0.912 14.2  -147.2 -97.3  118.1  -7.6  7.1   2.1   
Pelodiscus_sinensis_GeneID=102445111 LEU A 16  E . . . . . . - C K J K ? -0.819 25.1  -170.6 -83.6  126.8  -5.8  7.4   5.4   
Pelodiscus_sinensis_GeneID=102445111 ASN A 17  E . . . . . . + C K J K ? -0.946 34.6  163.1  -131.2 129.5  -7.0  10.6  7.0   
Pelodiscus_sinensis_GeneID=102445111 SER A 18  S . . . . . S - . . . . ? -0.456 98.8  -45.9  -126.9 44.5   -5.9  12.6  10.1  
Pelodiscus_sinensis_GeneID=102445111 GLY A 19  S . . . . . S + . . . . ? 0.084  139.3 29.7   106.7  -22.8  -7.6  15.9  9.2   
Pelodiscus_sinensis_GeneID=102445111 TYR A 20  S . . . . . S - . . . . ? -0.959 99.9  -84.8  -153.5 156.8  -6.3  15.6  5.7   
Pelodiscus_sinensis_GeneID=102445111 HIS A 21  E . . . . . . + C L J . ? -0.524 52.7  154.3  -61.9  131.0  -5.3  12.8  3.3   
Pelodiscus_sinensis_GeneID=102445111 PHE A 22  E . . . . . . + C L . . ? 0.555  58.5  9.2    -136.4 -19.0  -1.8  11.8  4.0   
Pelodiscus_sinensis_GeneID=102445111 CYS A 23  E . . . . . . - C L J . ? -0.979 62.1  -127.0 -154.3 162.7  -1.4  8.1   2.9   
Pelodiscus_sinensis_GeneID=102445111 GLY A 24  E . . . . . . + C L J . ? -0.509 24.3  173.3  -104.1 176.7  -3.2  5.4   1.0   
Pelodiscus_sinensis_GeneID=102445111 GLY A 25  E . . . . . . - C L J . ? -0.930 26.1  -110.2 -163.8 -177.9 -4.1  1.8   1.9   
Pelodiscus_sinensis_GeneID=102445111 SER A 26  E . . . . . . - C L J L ? -0.998 18.7  -132.8 -134.3 127.6  -5.9  -1.3  0.8   
Pelodiscus_sinensis_GeneID=102445111 LEU A 27  E . . . . . . + C L . L ? -0.716 27.4  173.3  -74.1  118.8  -9.0  -2.9  2.2   
Pelodiscus_sinensis_GeneID=102445111 ILE A 28  . . . . . . . - . . . . ? 0.616  68.5  -6.7   -110.9 -12.6  -8.1  -6.7  2.4   
Pelodiscus_sinensis_GeneID=102445111 ASN A 29  S . . . . . S - . . . . ? -0.907 89.7  -79.6  -159.6 -175.8 -11.3 -7.7  4.3   
Pelodiscus_sinensis_GeneID=102445111 SER A 30  S . . . . . S + . . . . ? 0.708  128.8 29.8   -68.5  -6.3   -14.4 -6.0  5.9   
Pelodiscus_sinensis_GeneID=102445111 GLN A 31  S . . . . . S + . . . . ? 0.511  109.2 67.4   -126.4 -12.3  -12.2 -5.1  9.0   
Pelodiscus_sinensis_GeneID=102445111 TRP A 32  E . . . . . . - C M . M ? -0.951 48.4  -168.6 -129.6 140.0  -8.6  -4.7  8.0   
Pelodiscus_sinensis_GeneID=102445111 VAL A 33  E . . . . . . - C M L M ? -0.948 14.7  -145.5 -117.9 135.5  -6.6  -2.3  5.9   
Pelodiscus_sinensis_GeneID=102445111 VAL A 34  E . . . . . . + C M L M ? -0.903 34.5  145.2  -100.4 134.9  -3.0  -2.8  4.7   
Pelodiscus_sinensis_GeneID=102445111 SER A 35  E . . . . . . - C M . M ? -0.820 50.7  -67.2  -150.7 -177.2 -0.7  0.3   4.5   
Pelodiscus_sinensis_GeneID=102445111 ALA A 36  . . > . . . . - . . . . ? -0.689 31.5  -136.9 -84.1  140.3  2.9   1.4   4.9   
Pelodiscus_sinensis_GeneID=102445111 ALA A 37  G . > . . . S + . . . . ? 0.824  104.4 62.5   -62.2  -33.6  4.4   1.4   8.4   
Pelodiscus_sinensis_GeneID=102445111 HIS A 38  G . 3 . . . S + . . . . ? 0.600  90.8  69.6   -73.3  -5.1   6.0   4.7   7.8   
Pelodiscus_sinensis_GeneID=102445111 CYS A 39  G . < . . . S + . . . . ? 0.329  74.8  144.6  -91.7  13.8   2.5   6.2   7.4   
Pelodiscus_sinensis_GeneID=102445111 TYR A 40  . . < . . . . + . . . . ? -0.214 19.5  168.2  -68.8  133.7  1.8   5.8   11.1  
Pelodiscus_sinensis_GeneID=102445111 LYS A 41  . . . . . . . - . . . . ? -0.962 42.9  -122.7 -137.9 151.1  -0.3  8.3   13.1  
Pelodiscus_sinensis_GeneID=102445111 SER A 42  S . . . . . S + . . . . ? 0.811  105.1 30.1   -63.1  -29.4  -1.8  8.0   16.6  
Pelodiscus_sinensis_GeneID=102445111 ARG A 43  S . . . . . S + . . . . ? -0.983 72.9  176.9  -132.5 121.5  -5.3  8.6   15.2  
Pelodiscus_sinensis_GeneID=102445111 ILE A 44  . . . . . . . - . . . . ? -0.990 16.4  -157.6 -130.7 120.4  -6.3  7.5   11.7  
Pelodiscus_sinensis_GeneID=102445111 GLN A 45  E . . . . > . - C N K N ? -0.912 17.7  -144.3 -89.4  126.8  -9.7  7.8   10.0  
Pelodiscus_sinensis_GeneID=102445111 VAL A 46  E . . . . P . - C N K N ? -0.861 10.4  -159.7 -96.8  116.8  -10.1 5.4   7.2   
Pelodiscus_sinensis_GeneID=102445111 ARG A 47  E . . . . < . - C N K N ? -0.903 13.0  -175.4 -99.8  118.2  -12.1 6.7   4.2   
Pelodiscus_sinensis_GeneID=102445111 LEU A 48  E . . . . . . + C N . N ? -0.823 60.2  30.4   -111.2 150.8  -13.6 4.1   1.9   
Pelodiscus_sinensis_GeneID=102445111 GLY A 49  S . . . . . S + . . . . ? 0.667  78.6  152.8  81.7   14.1   -15.6 4.4   -1.4  
Pelodiscus_sinensis_GeneID=102445111 GLU A 50  . . . . . . . + . . . . ? -0.664 16.8  152.2  -82.7  126.8  -13.7 7.6   -2.3  
Pelodiscus_sinensis_GeneID=102445111 HIS A 51  S . . . . . S + . . . . ? 0.555  85.4  29.5   -107.2 -42.7  -13.4 8.5   -6.0  
Pelodiscus_sinensis_GeneID=102445111 ASN A 52  B . > . . . S - D Q P . ? -0.970 71.6  -163.0 -117.0 113.7  -13.3 12.2  -5.4  
Pelodiscus_sinensis_GeneID=102445111 ILE A 53  T . 3 . . . S + . . . . ? 0.648  86.1  56.0   -80.9  -1.7   -11.8 13.0  -2.0  
Pelodiscus_sinensis_GeneID=102445111 ASP A 54  T . 3 . . . S + . . . . ? 0.623  105.0 53.5   -103.6 -15.0  -13.1 16.6  -2.0  
Pelodiscus_sinensis_GeneID=102445111 VAL A 55  S . < . . . S - . . . . ? -0.950 78.9  -124.7 -128.2 142.2  -16.8 15.8  -2.5  
Pelodiscus_sinensis_GeneID=102445111 LEU A 56  . . . . . . . - . . . . ? -0.807 27.2  -178.2 -79.6  108.2  -19.3 13.4  -0.6  
Pelodiscus_sinensis_GeneID=102445111 GLU A 57  . . . . . . . - . . . . ? 0.486  46.6  -106.5 -94.3  -3.4   -20.5 11.3  -3.4  
Pelodiscus_sinensis_GeneID=102445111 GLY A 58  S . . . . . S + . . . . ? 0.106  106.4 68.4   110.2  -19.0  -22.9 9.3   -1.2  
Pelodiscus_sinensis_GeneID=102445111 ASP A 59  . . . . . . . + . . . . ? 0.253  69.1  123.7  -118.1 8.3    -21.2 5.8   -0.9  
Pelodiscus_sinensis_GeneID=102445111 GLU A 60  . . . . . . . - . . . . ? -0.483 44.9  -156.1 -75.1  139.4  -18.2 6.9   1.3   
Pelodiscus_sinensis_GeneID=102445111 GLN A 61  E . . . . . . - C O N . ? -0.984 2.8   -160.5 -114.6 126.9  -17.6 5.3   4.7   
Pelodiscus_sinensis_GeneID=102445111 PHE A 62  E . . . . . . + C O N . ? -0.952 20.3  172.0  -109.4 107.0  -15.6 7.1   7.4   
Pelodiscus_sinensis_GeneID=102445111 ILE A 63  E . . . . . . - C O N . ? -0.975 25.2  -134.7 -123.1 124.9  -14.4 4.6   9.9   
Pelodiscus_sinensis_GeneID=102445111 ASN A 64  E . . . . . . - C O N . ? -0.416 31.9  -102.6 -70.7  153.9  -11.9 5.3   12.7  
Pelodiscus_sinensis_GeneID=102445111 SER A 65  E . . . . . . - C O O . ? -0.604 27.0  -170.9 -76.7  132.5  -9.1  3.0   13.4  
Pelodiscus_sinensis_GeneID=102445111 LEU A 66  E . . . . . S + C O . . ? 0.828  76.6  1.4    -80.9  -41.8  -9.6  0.7   16.3  
Pelodiscus_sinensis_GeneID=102445111 LYS A 67  E . . . . . . - C O O . ? -0.993 58.6  -155.8 -149.6 141.8  -6.0  -0.5  16.2  
Pelodiscus_sinensis_GeneID=102445111 ILE A 68  E . . . . . . - C O O . ? -0.987 14.4  -171.4 -122.5 122.0  -2.8  0.3   14.2  
Pelodiscus_sinensis_GeneID=102445111 ILE A 69  E . . . . . . - C O O . ? -0.935 5.7   -160.4 -121.2 111.4  -0.1  -2.4  14.1  
Pelodiscus_sinensis_GeneID=102445111 ARG A 70  E . . . . . . - C O O . ? -0.619 41.5  -92.4  -82.6  143.5  3.3   -1.8  12.5  
Pelodiscus_sinensis_GeneID=102445111 HIS A 71  . . > . . . . - . . . . ? -0.361 35.9  -131.2 -50.1  132.5  5.4   -4.7  11.5  
Pelodiscus_sinensis_GeneID=102445111 PRO A 72  T . 3 . . . S + . . . . ? 0.747  106.0 49.6   -62.7  -25.7  7.5   -5.5  14.5  
Pelodiscus_sinensis_GeneID=102445111 LYS A 73  T . 3 . . . S + . . . . ? 0.141  78.3  142.6  -101.2 15.5   10.7  -5.7  12.5  
Pelodiscus_sinensis_GeneID=102445111 TYR A 74  . . < . . . . - . . . . ? -0.442 36.7  -157.5 -57.0  124.8  10.0  -2.3  10.7  
Pelodiscus_sinensis_GeneID=102445111 ASN A 75  B . . > > . . - E S Q . ? -0.936 9.2   -167.6 -108.3 111.1  13.3  -0.5  10.3  
Pelodiscus_sinensis_GeneID=102445111 SER A 76  T . . 4 5 . S + . . . . ? 0.709  86.4  56.9   -78.6  -17.7  12.9  3.3   9.9   
Pelodiscus_sinensis_GeneID=102445111 ARG A 77  T . . 4 5 . S + . . . . ? 0.942  123.4 21.3   -77.2  -42.7  16.4  3.7   8.7   
Pelodiscus_sinensis_GeneID=102445111 LEU A 78  T . . 4 5 . S - . . . . ? 0.498  96.7  -129.6 -102.8 -3.6   16.2  1.3   5.8   
Pelodiscus_sinensis_GeneID=102445111 LEU A 79  T . > < 5 . . + . . . . ? 0.809  54.8  157.9  50.5   27.9   12.5  1.4   5.5   
Pelodiscus_sinensis_GeneID=102445111 ASP A 80  B . 3 . < . . + E T Q . ? -0.611 61.0  17.9   -77.5  141.8  12.7  -2.4  5.5   
Pelodiscus_sinensis_GeneID=102445111 ASN A 81  T . 3 . . . S + . . . . ? 0.872  80.2  171.8  63.7   30.2   9.6   -4.3  6.5   
Pelodiscus_sinensis_GeneID=102445111 ASP A 82  . . < . . . . + . . . . ? -0.510 28.9  120.3  -71.1  68.8   7.6   -1.1  5.8   
Pelodiscus_sinensis_GeneID=102445111 ILE A 83  . . . . . . . - . . . . ? -0.998 36.2  -178.0 -141.1 136.3  4.1   -2.7  6.2   
Pelodiscus_sinensis_GeneID=102445111 MET A 84  E . . . . . . - C P M O ? -0.988 15.9  -144.1 -137.9 144.3  1.3   -1.8  8.7   
Pelodiscus_sinensis_GeneID=102445111 LEU A 85  E . . . . . . - C P M O ? -0.929 9.7   -160.7 -108.8 137.0  -2.3  -3.2  9.5   
Pelodiscus_sinensis_GeneID=102445111 ILE A 86  E . . . . . . - C P M O ? -0.975 7.0   -151.6 -117.8 114.0  -5.1  -1.0  10.5  
Pelodiscus_sinensis_GeneID=102445111 LYS A 87  E . . . . . . - C P M O ? -0.767 21.1  -128.8 -81.9  128.4  -8.1  -2.6  12.3  
Pelodiscus_sinensis_GeneID=102445111 LEU A 88  E . . . . . . - C P . O ? -0.520 5.6   -134.5 -79.4  140.0  -11.4 -0.7  11.6  
Pelodiscus_sinensis_GeneID=102445111 ALA A 89  S . . . . . S + . . . . ? 0.838  98.0  20.2   -60.0  -35.5  -13.5 0.3   14.7  
Pelodiscus_sinensis_GeneID=102445111 THR A 90  S . . . . . S - . . . . ? -0.987 99.1  -98.2  -132.2 142.2  -16.5 -1.0  12.7  
Pelodiscus_sinensis_GeneID=102445111 PRO A 91  . . . . . . . - . . . . ? -0.335 43.9  -109.5 -58.9  143.0  -16.6 -3.5  9.8   
Pelodiscus_sinensis_GeneID=102445111 ALA A 92  . . . . . . . - . . . . ? -0.416 25.0  -122.4 -65.9  140.0  -16.8 -1.8  6.3   
Pelodiscus_sinensis_GeneID=102445111 THR A 93  . . . . . . . - . . . . ? -0.831 30.1  -137.8 -83.7  108.7  -20.1 -2.3  4.5   
Pelodiscus_sinensis_GeneID=102445111 LEU A 94  . . . . . . . + . . . . ? -0.578 42.6  131.8  -75.3  134.7  -19.2 -3.9  1.2   
Pelodiscus_sinensis_GeneID=102445111 ASN A 95  S . . . . . S - . . . . ? -0.784 73.5  -58.7  -158.6 -166.0 -20.9 -2.6  -2.0  
Pelodiscus_sinensis_GeneID=102445111 SER A 96  S . . . . . S + . . . . ? 0.740  136.6 37.6   -64.9  -14.7  -20.2 -1.5  -5.6  
Pelodiscus_sinensis_GeneID=102445111 ARG A 97  S . . . . . S + . . . . ? 0.565  116.5 52.6   -113.5 -11.8  -17.9 1.3   -4.2  
Pelodiscus_sinensis_GeneID=102445111 VAL A 98  . . . . . . . + . . . . ? -0.923 68.9  144.7  -133.0 103.4  -16.3 -0.6  -1.3  
Pelodiscus_sinensis_GeneID=102445111 THR A 99  . . . . . . . - . . . . ? -0.841 41.3  -110.0 -131.1 169.6  -14.7 -4.0  -2.0  
Pelodiscus_sinensis_GeneID=102445111 THR A 100 . . . . . . . - . . . . ? -0.686 18.3  -139.6 -98.8  154.5  -11.7 -6.1  -0.8  
Pelodiscus_sinensis_GeneID=102445111 ILE A 101 . . . . . . . - . . . . ? -0.906 26.2  -117.1 -108.9 142.5  -8.4  -6.9  -2.7  
Pelodiscus_sinensis_GeneID=102445111 SER A 102 B . . . . > . - B D C . ? -0.484 21.1  -117.8 -78.8  147.8  -6.9  -10.4 -2.4  
Pelodiscus_sinensis_GeneID=102445111 LEU A 103 P . . . . P . - . . . . ? -0.571 40.7  -101.5 -75.6  144.7  -3.6  -11.2 -0.8  
Pelodiscus_sinensis_GeneID=102445111 PRO A 104 P . . . . < . - . . . . ? -0.409 18.1  -156.3 -71.5  144.1  -1.1  -12.7 -3.2  
Pelodiscus_sinensis_GeneID=102445111 SER A 105 S . . . . . S + . . . . ? 0.650  82.3  11.0   -87.4  -19.9  -0.5  -16.5 -3.1  
Pelodiscus_sinensis_GeneID=102445111 ALA A 106 S . . . . . S - . . . . ? -0.971 91.7  -83.7  -151.4 163.7  3.0   -15.9 -4.7  
Pelodiscus_sinensis_GeneID=102445111 CYS A 107 P . . . . > . - . . . . ? -0.400 50.5  -107.3 -71.8  147.4  5.4   -13.2 -5.6  
Pelodiscus_sinensis_GeneID=102445111 VAL A 108 P . . . . P . - . . . . ? -0.409 33.2  -118.2 -74.5  144.5  4.8   -11.3 -8.9  
Pelodiscus_sinensis_GeneID=102445111 ALA A 109 P . > . . P . - . . . . ? -0.547 34.2  -93.7  -80.6  150.3  7.2   -12.0 -11.9 
Pelodiscus_sinensis_GeneID=102445111 SER A 110 T . 3 . . < S + . . . . ? -0.281 111.5 31.7   -57.0  144.3  9.4   -9.3  -13.4 
Pelodiscus_sinensis_GeneID=102445111 GLY A 111 T . 3 . . . S + . . . . ? 0.250  83.9  137.6  91.8   -18.5  7.8   -7.6  -16.5 
Pelodiscus_sinensis_GeneID=102445111 THR A 112 . . < . . . . - . . . . ? -0.478 57.3  -122.5 -60.8  134.5  4.3   -8.1  -15.1 
Pelodiscus_sinensis_GeneID=102445111 ARG A 113 E . . . . . . - B E D . ? -0.690 35.0  -171.4 -81.9  125.1  2.1   -4.9  -15.6 
Pelodiscus_sinensis_GeneID=102445111 CYS A 114 E . . . . . . - B E D E ? -0.882 21.4  -125.5 -121.0 148.2  0.8   -3.6  -12.3 
Pelodiscus_sinensis_GeneID=102445111 LEU A 115 E . . . . . . - B E D E ? -0.848 22.4  -168.9 -94.9  125.2  -1.7  -1.0  -11.3 
Pelodiscus_sinensis_GeneID=102445111 ILE A 116 E . . . . . . + B E D E ? -0.916 11.5  179.7  -108.6 137.5  -0.6  1.8   -8.9  
Pelodiscus_sinensis_GeneID=102445111 SER A 117 E . . . . . . + B E D . ? -0.977 12.6  120.0  -142.5 150.9  -3.2  4.1   -7.4  
Pelodiscus_sinensis_GeneID=102445111 GLY A 118 E . . . . . . - B E D . ? -0.962 55.1  -112.6 173.0  173.2  -3.4  7.0   -5.0  
Pelodiscus_sinensis_GeneID=102445111 TRP A 119 S . . . . . S + . . . . ? -0.041 72.5  121.5  -111.4 20.2   -4.3  10.7  -4.3  
Pelodiscus_sinensis_GeneID=102445111 GLY A 120 S . . . . . S - . . . . ? -0.023 75.2  -48.8  -76.7  -177.4 -0.7  11.9  -3.8  
Pelodiscus_sinensis_GeneID=102445111 ASN A 121 . . . . . . . - . . . . ? -0.377 44.5  -163.7 -55.7  130.3  1.3   14.7  -5.7  
Pelodiscus_sinensis_GeneID=102445111 THR A 122 . . . . . . . + . . . . ? 0.324  60.3  85.0   -103.2 1.5    1.0   14.4  -9.5  
Pelodiscus_sinensis_GeneID=102445111 LEU A 123 . . . . . . . - . . . . ? -0.843 67.0  -145.3 -106.8 145.5  3.9   16.6  -10.5 
Pelodiscus_sinensis_GeneID=102445111 SER A 124 S . . . . . S + . . . . ? 0.767  100.0 21.4   -72.3  -29.9  7.6   15.7  -10.8 
Pelodiscus_sinensis_GeneID=102445111 SER A 125 S . . . . . S + . . . . ? -0.981 120.7 11.7   -136.2 136.4  8.4   19.3  -9.5  
Pelodiscus_sinensis_GeneID=102445111 GLY A 126 S . . . . . S - . . . . ? -0.459 92.9  -61.4  92.8   -167.4 5.9   21.5  -7.5  
Pelodiscus_sinensis_GeneID=102445111 SER A 127 . . . . . . . + . . . . ? -0.994 48.9  155.9  -130.9 121.8  2.6   20.5  -5.9  
Pelodiscus_sinensis_GeneID=102445111 ASN A 128 . . . . . . . - . . . . ? -0.741 14.0  -174.8 -138.4 100.6  -0.6  19.2  -7.5  
Pelodiscus_sinensis_GeneID=102445111 TYR A 129 . . . . . . . - . . . . ? -0.819 20.9  -144.1 -98.0  99.9   -2.9  17.1  -5.3  
Pelodiscus_sinensis_GeneID=102445111 PRO A 130 . . . . . . . - . . . . ? -0.300 10.7  -150.8 -65.1  144.8  -5.7  15.7  -7.4  
Pelodiscus_sinensis_GeneID=102445111 GLU A 131 S . . . . . S + . . . . ? 0.766  82.9  68.8   -77.9  -32.2  -9.1  15.4  -6.0  
Pelodiscus_sinensis_GeneID=102445111 LEU A 132 B . . . . . S - D R P . ? -0.689 99.8  -97.3  -91.3  143.4  -9.8  12.5  -8.3  
Pelodiscus_sinensis_GeneID=102445111 LEU A 133 . . . . . . . - . . . . ? -0.363 39.9  -148.5 -58.7  133.5  -8.1  9.1   -7.8  
Pelodiscus_sinensis_GeneID=102445111 GLN A 134 E . . . . . . - B F B D ? -0.839 13.1  -168.8 -109.1 149.0  -5.1  8.6   -10.0 
Pelodiscus_sinensis_GeneID=102445111 CYS A 135 E . . . . . . - B F B D ? -0.936 6.5   -172.1 -137.1 156.2  -3.7  5.4   -11.5 
Pelodiscus_sinensis_GeneID=102445111 LEU A 136 E . . . . . . - B F . D ? -0.982 16.5  -142.8 -149.3 133.6  -0.7  4.2   -13.3 
Pelodiscus_sinensis_GeneID=102445111 ASP A 137 E . . . . . . + B F . D ? -0.847 33.0  164.9  -92.8  129.9  0.3   1.0   -15.1 
Pelodiscus_sinensis_GeneID=102445111 ALA A 138 E . . . . . . - B F . D ? -0.994 33.2  -112.4 -146.5 149.4  3.9   0.0   -14.6 
Pelodiscus_sinensis_GeneID=102445111 PRO A 139 E . . . . > . - B F . D ? -0.522 29.5  -115.7 -80.1  148.5  6.1   -3.0  -15.1 
Pelodiscus_sinensis_GeneID=102445111 VAL A 140 B . . . . P . - B F F . ? -0.680 36.2  -137.4 -75.1  131.3  7.7   -4.9  -12.3 
Pelodiscus_sinensis_GeneID=102445111 LEU A 141 P . . . . P . - . . . . ? -0.497 18.9  -100.4 -89.7  157.8  11.5  -4.6  -12.6 
Pelodiscus_sinensis_GeneID=102445111 THR A 142 P . . > . < . - . . . . ? -0.359 31.3  -113.3 -67.7  159.8  14.0  -7.3  -12.1 
Pelodiscus_sinensis_GeneID=102445111 ASP A 143 H . . > . . S + . . . . ? 0.882  119.3 52.7   -58.5  -38.6  15.9  -7.6  -8.8  
Pelodiscus_sinensis_GeneID=102445111 ALA A 144 H . . > . . S + . . . . ? 0.913  110.1 46.1   -63.6  -45.8  19.1  -6.6  -10.7 
Pelodiscus_sinensis_GeneID=102445111 GLU A 145 H . . > . . S + . . . . ? 0.910  113.4 49.5   -62.4  -45.0  17.5  -3.6  -12.2 
Pelodiscus_sinensis_GeneID=102445111 CYS A 146 H . . X . . S + . . . . ? 0.937  114.1 44.8   -60.9  -43.6  16.1  -2.6  -8.8  
Pelodiscus_sinensis_GeneID=102445111 SER A 147 H . . < . . S + . . . . ? 0.858  111.3 53.0   -68.7  -40.7  19.4  -3.0  -7.1  
Pelodiscus_sinensis_GeneID=102445111 GLU A 148 H . . < . . S + . . . . ? 0.877  107.4 52.3   -62.5  -37.8  21.3  -1.2  -9.8  
Pelodiscus_sinensis_GeneID=102445111 ALA A 149 H . . < . . S + . . . . ? 0.835  126.3 24.1   -67.4  -30.6  19.0  1.7   -9.5  
Pelodiscus_sinensis_GeneID=102445111 TYR A 150 S . > X . . S - . . . . ? -0.601 84.8  -153.2 -134.9 75.4   19.6  1.8   -5.7  
Pelodiscus_sinensis_GeneID=102445111 PRO A 151 T . 3 4 . . S - . . . . ? -0.246 79.4  -4.4   -62.1  118.7  23.1  0.2   -4.9  
Pelodiscus_sinensis_GeneID=102445111 GLY A 152 T . 3 4 . . S + . . . . ? 0.458  119.5 82.5   85.7   4.2    23.1  -1.2  -1.2  
Pelodiscus_sinensis_GeneID=102445111 GLN A 153 T . < 4 . . . + . . . . ? 0.585  64.9  89.1   -116.3 -19.7  19.6  0.1   -0.4  
Pelodiscus_sinensis_GeneID=102445111 ILE A 154 . . . < . . . - . . . . ? -0.759 57.4  -168.6 -87.9  124.7  17.3  -2.6  -1.9  
Pelodiscus_sinensis_GeneID=102445111 THR A 155 . . > . . . . - . . . . ? -0.509 39.9  -101.5 -102.0 174.4  16.4  -5.6  0.4   
Pelodiscus_sinensis_GeneID=102445111 THR A 156 T . 3 . . . S + . . . . ? 0.574  120.8 63.0   -71.1  -8.1   14.8  -9.0  -0.3  
Pelodiscus_sinensis_GeneID=102445111 ASN A 157 T . 3 . . . S + . . . . ? 0.253  94.7  81.0   -98.4  11.2   11.5  -7.4  1.2   
Pelodiscus_sinensis_GeneID=102445111 MET A 158 E . < . . . . - B G . G ? -0.884 54.1  -169.0 -124.0 152.4  11.4  -4.8  -1.6  
Pelodiscus_sinensis_GeneID=102445111 ILE A 159 E . . . . . . - B G . G ? -0.982 16.5  -136.4 -136.0 143.8  10.2  -4.6  -5.1  
Pelodiscus_sinensis_GeneID=102445111 CYS A 160 E . . . . . . + B G . G ? -0.903 20.6  179.7  -103.6 128.8  10.6  -2.0  -7.9  
Pelodiscus_sinensis_GeneID=102445111 VAL A 161 E . . . . . . + B G F G ? -0.997 41.5  49.8   -127.4 120.3  7.7   -1.0  -10.0 
Pelodiscus_sinensis_GeneID=102445111 GLY A 162 S . . . . . S - . . . . ? -0.976 82.1  -49.4  152.1  -164.7 8.1   1.6   -12.7 
Pelodiscus_sinensis_GeneID=102445111 PHE A 163 . . > . . . . - . . . . ? -0.944 24.0  -152.4 -114.7 129.6  10.1  2.9   -15.7 
Pelodiscus_sinensis_GeneID=102445111 LEU A 164 T . 3 . . . S + . . . . ? 0.793  99.1  61.6   -68.3  -29.4  13.8  3.3   -15.8 
Pelodiscus_sinensis_GeneID=102445111 GLU A 165 T . 3 . . . S - . . . . ? 0.675  104.3 -141.2 -70.0  -14.1  13.5  6.0   -18.4 
Pelodiscus_sinensis_GeneID=102445111 GLY A 166 . . < . . . . + . . . . ? -0.400 64.6  113.9  79.6   -175.6 11.5  8.1   -15.8 
Pelodiscus_sinensis_GeneID=102445111 GLY A 167 S . . . . . S + . . . . ? 0.117  77.8  59.8   98.4   -18.5  8.4   10.2  -16.6 
Pelodiscus_sinensis_GeneID=102445111 LYS A 168 . . . . . . . + . . . . ? -0.994 62.6  116.2  -144.9 138.4  6.0   8.0   -14.6 
Pelodiscus_sinensis_GeneID=102445111 ASP A 169 E . . . . . . - A B A . ? -0.983 59.5  -83.7  177.5  158.6  5.9   7.0   -10.9 
Pelodiscus_sinensis_GeneID=102445111 SER A 170 E . . . . . . - A B A . ? -0.675 52.4  -171.4 -72.2  151.2  4.1   7.2   -7.5  
Pelodiscus_sinensis_GeneID=102445111 CYS A 171 . . > . . . . - . . . . ? -0.649 32.1  -35.6  -135.8 -173.8 4.9   10.3  -5.6  
Pelodiscus_sinensis_GeneID=102445111 GLN A 172 T . 3 . . . S + . . . . ? -0.209 122.0 27.5   -54.1  135.6  4.5   12.1  -2.2  
Pelodiscus_sinensis_GeneID=102445111 GLY A 173 T . 3 . . . S + . . . . ? 0.205  98.5  88.0   96.3   -7.5   1.2   11.4  -0.5  
Pelodiscus_sinensis_GeneID=102445111 ASP A 174 . . X . . . . + . . . . ? 0.356  55.2  135.5  -101.1 -1.5   0.7   7.9   -2.2  
Pelodiscus_sinensis_GeneID=102445111 SER A 175 T . 3 . . . S + . . . . ? -0.254 72.1  20.2   -48.1  136.9  2.6   6.2   0.6   
Pelodiscus_sinensis_GeneID=102445111 GLY A 176 T . 3 . . . S + . . . . ? 0.298  94.6  136.3  87.3   -12.5  0.9   3.1   1.7   
Pelodiscus_sinensis_GeneID=102445111 GLY A 177 . . < . . . . - . . . . ? -0.259 56.7  -91.2  -67.8  164.3  -1.1  2.9   -1.6  
Pelodiscus_sinensis_GeneID=102445111 PRO A 178 E . . . . . . - B H . H ? -0.466 19.9  -160.1 -90.5  141.1  -1.6  -0.3  -3.5  
Pelodiscus_sinensis_GeneID=102445111 VAL A 179 E . . . . . . - B H E H ? -0.991 24.1  -167.3 -104.6 113.8  0.4   -2.1  -6.2  
Pelodiscus_sinensis_GeneID=102445111 VAL A 180 E . . . . . . + B H E H ? -0.916 11.4  176.9  -113.2 123.7  -2.1  -4.5  -7.8  
Pelodiscus_sinensis_GeneID=102445111 CYS A 181 E . > . . . S - B H E H ? -0.991 71.8  -11.2  -126.2 128.2  -0.9  -7.2  -10.3 
Pelodiscus_sinensis_GeneID=102445111 ASN A 182 T . 3 . . . S - . . . . ? 0.873  130.1 -54.5  54.4   30.6   -3.2  -9.8  -11.8 
Pelodiscus_sinensis_GeneID=102445111 GLY A 183 T . 3 . . . S + . . . . ? 0.588  117.8 104.4  85.2   9.6    -5.9  -8.8  -9.4  
Pelodiscus_sinensis_GeneID=102445111 GLU A 184 E . < . . . S - B I C H ? -0.939 79.2  -104.9 -124.6 151.0  -3.8  -9.3  -6.2  
Pelodiscus_sinensis_GeneID=102445111 LEU A 185 E . . . . . . + B I . H ? -0.604 46.7  160.5  -71.8  111.8  -2.0  -6.9  -3.8  
Pelodiscus_sinensis_GeneID=102445111 GLN A 186 E . . . . . . + B I . . ? 0.652  56.4  17.3   -111.8 -19.4  1.6   -7.2  -4.7  
Pelodiscus_sinensis_GeneID=102445111 GLY A 187 E . . . . . . - B I I H ? -0.994 52.0  -143.9 -154.4 156.2  3.1   -4.1  -3.2  
Pelodiscus_sinensis_GeneID=102445111 VAL A 188 E . . . . . . - B I I H ? -0.994 41.4  -109.2 -120.5 120.2  2.8   -1.2  -0.8  
Pelodiscus_sinensis_GeneID=102445111 VAL A 189 E . . . . . . + B I I . ? -0.330 53.2  157.3  -51.1  125.6  4.2   2.2   -1.9  
Pelodiscus_sinensis_GeneID=102445111 SER A 190 E . . . . . . - B I . . ? 0.778  46.3  -40.7  -122.2 -58.8  7.2   2.7   0.4   
Pelodiscus_sinensis_GeneID=102445111 TRP A 191 E . . . . . . + B I I . ? -0.948 44.1  169.3  -166.3 173.4  9.9   5.0   -0.9  
Pelodiscus_sinensis_GeneID=102445111 GLY A 192 . . . . . . . - . . . . ? -0.931 43.6  -91.8  179.1  167.4  12.0  6.4   -3.8  
Pelodiscus_sinensis_GeneID=102445111 ILE A 193 S . . . . . S - . . . . ? -0.919 89.2  -40.2  -96.0  105.6  14.4  9.1   -4.9  
Pelodiscus_sinensis_GeneID=102445111 GLY A 194 S . . . . . S - . . . . ? -0.015 84.8  -67.4  70.5   -178.3 12.3  11.8  -6.4  
Pelodiscus_sinensis_GeneID=102445111 CYS A 195 S . . . . . S - . . . . ? -0.981 103.8 -15.7  -119.7 124.2  9.2   11.3  -8.7  
Pelodiscus_sinensis_GeneID=102445111 ALA A 196 S . . . . . S + . . . . ? 0.812  88.6  162.8  63.8   23.7   9.4   9.9   -12.2 
Pelodiscus_sinensis_GeneID=102445111 LEU A 197 B . > . . . . - F U R . ? -0.687 47.8  -99.9  -77.0  139.2  13.2  10.6  -12.2 
Pelodiscus_sinensis_GeneID=102445111 GLN A 198 T . 3 . . . S + . . . . ? -0.372 108.1 12.0   -58.3  128.1  15.3  8.8   -14.8 
Pelodiscus_sinensis_GeneID=102445111 GLY A 199 T . 3 . . . S + . . . . ? 0.412  110.2 93.1   88.3   -1.6   17.0  5.7   -13.3 
Pelodiscus_sinensis_GeneID=102445111 TYR A 200 B . < . . . . + F V R . ? -0.715 52.4  179.0  -131.6 83.3   14.9  5.9   -10.1 
Pelodiscus_sinensis_GeneID=102445111 PRO A 201 . . . . . . . - . . . . ? -0.207 40.7  -82.3  -70.0  168.9  11.7  3.7   -10.1 
Pelodiscus_sinensis_GeneID=102445111 GLY A 202 E . . . . . . - B J G . ? -0.482 38.9  -139.6 -70.7  148.8  9.3   3.5   -7.1  
Pelodiscus_sinensis_GeneID=102445111 VAL A 203 E . . . . . . - B J G I ? -0.930 21.8  -174.0 -112.9 133.6  10.1  1.1   -4.3  
Pelodiscus_sinensis_GeneID=102445111 TYR A 204 E . . . . . . - B J G I ? -0.892 33.6  -104.1 -128.4 144.5  7.4   -0.9  -2.7  
Pelodiscus_sinensis_GeneID=102445111 THR A 205 E . . . . . . - B J G I ? -0.644 41.5  -123.0 -63.8  126.0  7.1   -3.2  0.2   
Pelodiscus_sinensis_GeneID=102445111 LYS A 206 E . > . . . . - B J . I ? -0.665 26.1  -167.1 -77.4  100.0  6.9   -6.8  -1.3  
Pelodiscus_sinensis_GeneID=102445111 VAL A 207 G . > . . . S + . . . . ? 0.810  78.5  68.7   -65.0  -37.6  3.5   -8.0  0.1   
Pelodiscus_sinensis_GeneID=102445111 CYS A 208 G . > . . . S + . . . . ? 0.796  95.7  58.9   -56.4  -21.6  4.0   -11.8 -0.8  
Pelodiscus_sinensis_GeneID=102445111 ASN A 209 G . < . . . S + . . . . ? 0.590  110.6 41.3   -79.9  -8.0   6.8   -11.8 1.9   
Pelodiscus_sinensis_GeneID=102445111 TYR A 210 G . < > . . S + . . . . ? 0.238  76.5  105.4  -126.1 8.8    4.3   -10.7 4.6   
Pelodiscus_sinensis_GeneID=102445111 VAL A 211 H . < > . . S + . . . . ? 0.935  85.5  48.4   -59.8  -43.7  1.2   -12.8 3.8   
Pelodiscus_sinensis_GeneID=102445111 ASP A 212 H . . > . . S + . . . . ? 0.928  112.6 47.9   -61.6  -45.8  1.9   -15.1 6.8   
Pelodiscus_sinensis_GeneID=102445111 TRP A 213 H . . > . . S + . . . . ? 0.915  110.9 51.7   -60.4  -45.3  2.4   -12.2 9.1   
Pelodiscus_sinensis_GeneID=102445111 ILE A 214 H . . X . . S + . . . . ? 0.950  113.0 44.0   -57.7  -50.5  -0.8  -10.5 7.9   
Pelodiscus_sinensis_GeneID=102445111 LYS A 215 H . . X . . S + . . . . ? 0.900  114.4 48.9   -64.6  -45.4  -2.9  -13.5 8.5   
Pelodiscus_sinensis_GeneID=102445111 GLU A 216 H . . X . . S + . . . . ? 0.892  111.9 49.0   -62.3  -44.0  -1.4  -14.3 11.9  
Pelodiscus_sinensis_GeneID=102445111 THR A 217 H . . < . . S + . . . . ? 0.918  111.9 48.6   -62.9  -44.7  -1.8  -10.7 13.0  
Pelodiscus_sinensis_GeneID=102445111 ILE A 218 H . > < . . S + . . . . ? 0.929  111.3 50.6   -61.3  -45.5  -5.4  -10.7 11.9  
Pelodiscus_sinensis_GeneID=102445111 ALA A 219 H . 3 < . . S + . . . . ? 0.859  106.6 54.7   -62.7  -34.4  -6.1  -14.0 13.7  
Pelodiscus_sinensis_GeneID=102445111 ALA A 220 T . 3 < . . . . . . . . ? 0.587  .     .      -78.5  -9.8   -4.6  -12.8 16.9  
Pelodiscus_sinensis_GeneID=102445111 ASN A 221 . . < . . . . . . . . . ? 0.620  .     .      -124.5 .      -6.9  -9.7  17.0  
# 
loop_
_dssp_struct_ladder.id 
_dssp_struct_ladder.sheet_id 
_dssp_struct_ladder.range_id_1 
_dssp_struct_ladder.range_id_2 
_dssp_struct_ladder.type 
_dssp_struct_ladder.beg_1_label_comp_id 
_dssp_struct_ladder.beg_1_label_asym_id 
_dssp_struct_ladder.beg_1_label_seq_id 
_dssp_struct_ladder.pdbx_beg_1_PDB_ins_code 
_dssp_struct_ladder.end_1_label_comp_id 
_dssp_struct_ladder.end_1_label_asym_id 
_dssp_struct_ladder.end_1_label_seq_id 
_dssp_struct_ladder.pdbx_end_1_PDB_ins_code 
_dssp_struct_ladder.beg_1_auth_comp_id 
_dssp_struct_ladder.beg_1_auth_asym_id 
_dssp_struct_ladder.beg_1_auth_seq_id 
_dssp_struct_ladder.end_1_auth_comp_id 
_dssp_struct_ladder.end_1_auth_asym_id 
_dssp_struct_ladder.end_1_auth_seq_id 
_dssp_struct_ladder.beg_2_label_comp_id 
_dssp_struct_ladder.beg_2_label_asym_id 
_dssp_struct_ladder.beg_2_label_seq_id 
_dssp_struct_ladder.pdbx_beg_2_PDB_ins_code 
_dssp_struct_ladder.end_2_label_comp_id 
_dssp_struct_ladder.end_2_label_asym_id 
_dssp_struct_ladder.end_2_label_seq_id 
_dssp_struct_ladder.pdbx_end_2_PDB_ins_code 
_dssp_struct_ladder.beg_2_auth_comp_id 
_dssp_struct_ladder.beg_2_auth_asym_id 
_dssp_struct_ladder.beg_2_auth_seq_id 
_dssp_struct_ladder.end_2_auth_comp_id 
_dssp_struct_ladder.end_2_auth_asym_id 
_dssp_struct_ladder.end_2_auth_seq_id 
A A A B anti-parallel ILE A 2   ? VAL A 3   ? ILE A 2   VAL A 3   SER A 170 ? ASP A 169 ? SER A 170 ASP A 169 
B B C F anti-parallel TYR A 6   ? THR A 7   ? TYR A 6   THR A 7   CYS A 135 ? GLN A 134 ? CYS A 135 GLN A 134 
C B D I parallel      SER A 102 ? SER A 102 ? SER A 102 SER A 102 GLU A 184 ? GLU A 184 ? GLU A 184 GLU A 184 
D B E F anti-parallel ARG A 113 ? GLY A 118 ? ARG A 113 GLY A 118 PRO A 139 ? GLN A 134 ? PRO A 139 GLN A 134 
E B E H anti-parallel CYS A 114 ? ILE A 116 ? CYS A 114 ILE A 116 CYS A 181 ? VAL A 179 ? CYS A 181 VAL A 179 
F B F G anti-parallel VAL A 140 ? VAL A 140 ? VAL A 140 VAL A 140 VAL A 161 ? VAL A 161 ? VAL A 161 VAL A 161 
G B G J anti-parallel MET A 158 ? VAL A 161 ? MET A 158 VAL A 161 THR A 205 ? GLY A 202 ? THR A 205 GLY A 202 
H B H I anti-parallel PRO A 178 ? CYS A 181 ? PRO A 178 CYS A 181 VAL A 188 ? GLU A 184 ? VAL A 188 GLU A 184 
I B I J anti-parallel GLY A 187 ? TRP A 191 ? GLY A 187 TRP A 191 LYS A 206 ? VAL A 203 ? LYS A 206 VAL A 203 
J C K L anti-parallel GLN A 13  ? ASN A 17  ? GLN A 13  ASN A 17  SER A 26  ? HIS A 21  ? SER A 26  HIS A 21  
K C K N anti-parallel SER A 15  ? ASN A 17  ? SER A 15  ASN A 17  ARG A 47  ? GLN A 45  ? ARG A 47  GLN A 45  
L C L M anti-parallel SER A 26  ? LEU A 27  ? SER A 26  LEU A 27  VAL A 34  ? VAL A 33  ? VAL A 34  VAL A 33  
M C M P anti-parallel TRP A 32  ? SER A 35  ? TRP A 32  SER A 35  LYS A 87  ? MET A 84  ? LYS A 87  MET A 84  
N C N O anti-parallel GLN A 45  ? LEU A 48  ? GLN A 45  LEU A 48  ASN A 64  ? GLN A 61  ? ASN A 64  GLN A 61  
O C O P anti-parallel SER A 65  ? ARG A 70  ? SER A 65  ARG A 70  LEU A 88  ? MET A 84  ? LEU A 88  MET A 84  
P D Q R anti-parallel ASN A 52  ? ASN A 52  ? ASN A 52  ASN A 52  LEU A 132 ? LEU A 132 ? LEU A 132 LEU A 132 
Q E S T anti-parallel ASN A 75  ? ASN A 75  ? ASN A 75  ASN A 75  ASP A 80  ? ASP A 80  ? ASP A 80  ASP A 80  
R F U V anti-parallel LEU A 197 ? LEU A 197 ? LEU A 197 LEU A 197 TYR A 200 ? TYR A 200 ? TYR A 200 TYR A 200 
# 
loop_
_dssp_struct_bridge_pairs.id 
_dssp_struct_bridge_pairs.label_comp_id 
_dssp_struct_bridge_pairs.label_seq_id 
_dssp_struct_bridge_pairs.label_asym_id 
_dssp_struct_bridge_pairs.auth_seq_id 
_dssp_struct_bridge_pairs.auth_asym_id 
_dssp_struct_bridge_pairs.pdbx_PDB_ins_code 
_dssp_struct_bridge_pairs.acceptor_1_label_comp_id 
_dssp_struct_bridge_pairs.acceptor_1_label_seq_id 
_dssp_struct_bridge_pairs.acceptor_1_label_asym_id 
_dssp_struct_bridge_pairs.acceptor_1_auth_seq_id 
_dssp_struct_bridge_pairs.acceptor_1_auth_asym_id 
_dssp_struct_bridge_pairs.acceptor_1_pdbx_PDB_ins_code 
_dssp_struct_bridge_pairs.acceptor_1_energy 
_dssp_struct_bridge_pairs.acceptor_2_label_comp_id 
_dssp_struct_bridge_pairs.acceptor_2_label_seq_id 
_dssp_struct_bridge_pairs.acceptor_2_label_asym_id 
_dssp_struct_bridge_pairs.acceptor_2_auth_seq_id 
_dssp_struct_bridge_pairs.acceptor_2_auth_asym_id 
_dssp_struct_bridge_pairs.acceptor_2_pdbx_PDB_ins_code 
_dssp_struct_bridge_pairs.acceptor_2_energy 
_dssp_struct_bridge_pairs.donor_1_label_comp_id 
_dssp_struct_bridge_pairs.donor_1_label_seq_id 
_dssp_struct_bridge_pairs.donor_1_label_asym_id 
_dssp_struct_bridge_pairs.donor_1_auth_seq_id 
_dssp_struct_bridge_pairs.donor_1_auth_asym_id 
_dssp_struct_bridge_pairs.donor_1_pdbx_PDB_ins_code 
_dssp_struct_bridge_pairs.donor_1_energy 
_dssp_struct_bridge_pairs.donor_2_label_comp_id 
_dssp_struct_bridge_pairs.donor_2_label_seq_id 
_dssp_struct_bridge_pairs.donor_2_label_asym_id 
_dssp_struct_bridge_pairs.donor_2_auth_seq_id 
_dssp_struct_bridge_pairs.donor_2_auth_asym_id 
_dssp_struct_bridge_pairs.donor_2_pdbx_PDB_ins_code 
_dssp_struct_bridge_pairs.donor_2_energy 
1   LYS 1   A 1   A ? ?   ?   ? ?   ? ? ?    ?   ?   ? ?   ? ? ?    CYS 171 A 171 A ? -3.7 VAL 3   A 3   A ? -0.5 
2   ILE 2   A 2   A ? GLY 120 A 120 A ? -0.5 SER 170 A 170 A ? -0.3 GLY 5   A 5   A ? -0.7 GLY 4   A 4   A ? -0.4 
3   VAL 3   A 3   A ? ASP 169 A 169 A ? -3.4 LYS 1   A 1   A ? -0.5 ASP 169 A 169 A ? -1.3 LEU 123 A 123 A ? -0.1 
4   GLY 4   A 4   A ? ILE 2   A 2   A ? -0.4 THR 122 A 122 A ? -0.4 VAL 3   A 3   A ? -0.2 LYS 168 A 168 A ? -0.1 
5   GLY 5   A 5   A ? ILE 2   A 2   A ? -0.7 ASP 169 A 169 A ? -0.1 THR 7   A 7   A ? -0.3 LEU 136 A 136 A ? -0.2 
6   TYR 6   A 6   A ? CYS 135 A 135 A ? -2.5 VAL 3   A 3   A ? -0.1 CYS 135 A 135 A ? -3.2 CYS 8   A 8   A ? -0.3 
7   THR 7   A 7   A ? GLY 5   A 5   A ? -0.3 GLN 134 A 134 A ? -0.2 SER 9   A 9   A ? -0.3 GLN 134 A 134 A ? -0.2 
8   CYS 8   A 8   A ? LEU 133 A 133 A ? -2.1 TYR 6   A 6   A ? -0.3 LEU 10  A 10  A ? -0.4 LEU 133 A 133 A ? -0.3 
9   SER 9   A 9   A ? THR 7   A 7   A ? -0.3 LEU 132 A 132 A ? -0.1 HIS 51  A 51  A ? -0.1 LEU 132 A 132 A ? -0.0 
10  LEU 10  A 10  A ? CYS 8   A 8   A ? -0.4 GLU 50  A 50  A ? -0.3 GLN 13  A 13  A ? -1.1 GLY 49  A 49  A ? -0.2 
11  PRO 11  A 11  A ? ?   ?   ? ?   ? ? ?    ?   ?   ? ?   ? ? ?    THR 99  A 99  A ? -1.5 GLY 49  A 49  A ? -0.3 
12  TYR 12  A 12  A ? VAL 98  A 98  A ? -0.2 THR 100 A 100 A ? -0.1 LEU 27  A 27  A ? -2.2 VAL 14  A 14  A ? -0.2 
13  GLN 13  A 13  A ? LEU 10  A 10  A ? -1.1 SER 26  A 26  A ? -0.2 GLY 49  A 49  A ? -0.5 GLU 50  A 50  A ? -0.4 
14  VAL 14  A 14  A ? GLY 25  A 25  A ? -2.1 TYR 12  A 12  A ? -0.2 GLY 25  A 25  A ? -1.3 LEU 16  A 16  A ? -0.6 
15  SER 15  A 15  A ? ARG 47  A 47  A ? -2.3 GLN 13  A 13  A ? -0.4 ARG 47  A 47  A ? -2.7 ASN 17  A 17  A ? -0.6 
16  LEU 16  A 16  A ? CYS 23  A 23  A ? -3.2 VAL 14  A 14  A ? -0.6 PHE 22  A 22  A ? -2.5 CYS 23  A 23  A ? -1.2 
17  ASN 17  A 17  A ? GLN 45  A 45  A ? -3.0 SER 15  A 15  A ? -0.6 GLN 45  A 45  A ? -3.4 HIS 21  A 21  A ? -0.2 
18  SER 18  A 18  A ? TYR 20  A 20  A ? -1.8 LEU 16  A 16  A ? -0.4 HIS 21  A 21  A ? -0.1 ILE 44  A 44  A ? -0.1 
19  GLY 19  A 19  A ? GLN 45  A 45  A ? -0.1 ?   ?   ? ?   ? ? ?    HIS 21  A 21  A ? -0.3 ASN 17  A 17  A ? -0.1 
20  TYR 20  A 20  A ? LEU 16  A 16  A ? -0.0 ?   ?   ? ?   ? ? ?    SER 18  A 18  A ? -1.8 PHE 22  A 22  A ? -0.3 
21  HIS 21  A 21  A ? GLY 19  A 19  A ? -0.3 ASN 17  A 17  A ? -0.2 ASN 17  A 17  A ? -0.2 GLY 24  A 24  A ? -0.1 
22  PHE 22  A 22  A ? LEU 16  A 16  A ? -2.5 CYS 23  A 23  A ? -0.5 GLY 24  A 24  A ? -0.3 SER 175 A 175 A ? -0.3 
23  CYS 23  A 23  A ? LEU 16  A 16  A ? -1.2 ASP 174 A 174 A ? -0.1 LEU 16  A 16  A ? -3.2 PHE 22  A 22  A ? -0.5 
24  GLY 24  A 24  A ? SER 175 A 175 A ? -3.5 PHE 22  A 22  A ? -0.3 ALA 36  A 36  A ? -0.5 SER 26  A 26  A ? -0.3 
25  GLY 25  A 25  A ? VAL 14  A 14  A ? -1.3 CYS 23  A 23  A ? -0.2 VAL 14  A 14  A ? -2.1 LEU 27  A 27  A ? -0.4 
26  SER 26  A 26  A ? VAL 34  A 34  A ? -2.1 GLY 24  A 24  A ? -0.3 VAL 34  A 34  A ? -3.1 ILE 28  A 28  A ? -0.7 
27  LEU 27  A 27  A ? TYR 12  A 12  A ? -2.2 GLY 25  A 25  A ? -0.4 ILE 101 A 101 A ? -2.3 VAL 33  A 33  A ? -0.2 
28  ILE 28  A 28  A ? TRP 32  A 32  A ? -2.2 SER 26  A 26  A ? -0.7 SER 30  A 30  A ? -0.2 LEU 103 A 103 A ? -0.2 
29  ASN 29  A 29  A ? TRP 32  A 32  A ? -1.2 THR 99  A 99  A ? -0.1 TRP 32  A 32  A ? -0.3 ILE 28  A 28  A ? -0.2 
30  SER 30  A 30  A ? ILE 28  A 28  A ? -0.2 GLN 31  A 31  A ? -0.2 ALA 92  A 92  A ? -4.0 THR 90  A 90  A ? -0.1 
31  GLN 31  A 31  A ? PRO 91  A 91  A ? -0.2 TRP 32  A 32  A ? -0.1 LEU 88  A 88  A ? -2.8 VAL 33  A 33  A ? -0.4 
32  TRP 32  A 32  A ? ASN 29  A 29  A ? -0.3 LYS 87  A 87  A ? -0.2 ILE 28  A 28  A ? -2.2 ASN 29  A 29  A ? -1.2 
33  VAL 33  A 33  A ? ILE 86  A 86  A ? -2.1 GLN 31  A 31  A ? -0.4 ILE 86  A 86  A ? -2.7 SER 35  A 35  A ? -0.4 
34  VAL 34  A 34  A ? SER 26  A 26  A ? -3.1 TRP 32  A 32  A ? -0.4 SER 26  A 26  A ? -2.1 ALA 36  A 36  A ? -0.2 
35  SER 35  A 35  A ? MET 84  A 84  A ? -2.7 VAL 33  A 33  A ? -0.4 MET 84  A 84  A ? -3.0 ALA 37  A 37  A ? -0.3 
36  ALA 36  A 36  A ? GLY 24  A 24  A ? -0.5 ILE 83  A 83  A ? -0.3 CYS 39  A 39  A ? -1.4 ILE 83  A 83  A ? -0.3 
37  ALA 37  A 37  A ? SER 35  A 35  A ? -0.3 HIS 38  A 38  A ? -0.3 TYR 40  A 40  A ? -1.3 ALA 36  A 36  A ? -0.1 
38  HIS 38  A 38  A ? CYS 39  A 39  A ? -0.3 LEU 79  A 79  A ? -0.1 ALA 37  A 37  A ? -0.3 SER 175 A 175 A ? -0.1 
39  CYS 39  A 39  A ? ALA 36  A 36  A ? -1.4 GLY 24  A 24  A ? -0.1 HIS 38  A 38  A ? -0.3 ALA 37  A 37  A ? -0.2 
40  TYR 40  A 40  A ? ALA 37  A 37  A ? -1.3 SER 42  A 42  A ? -0.0 SER 42  A 42  A ? -0.3 ALA 37  A 37  A ? -0.0 
41  LYS 41  A 41  A ? SER 42  A 42  A ? -0.0 ILE 44  A 44  A ? -0.0 ILE 44  A 44  A ? -0.1 CYS 39  A 39  A ? -0.0 
42  SER 42  A 42  A ? TYR 40  A 40  A ? -0.3 ARG 43  A 43  A ? -0.2 ILE 44  A 44  A ? -0.4 ILE 68  A 68  A ? -0.1 
43  ARG 43  A 43  A ? GLN 45  A 45  A ? -0.0 ASN 64  A 64  A ? -0.0 GLN 45  A 45  A ? -0.4 SER 42  A 42  A ? -0.2 
44  ILE 44  A 44  A ? SER 42  A 42  A ? -0.4 LYS 41  A 41  A ? -0.1 SER 65  A 65  A ? -2.2 VAL 46  A 46  A ? -0.5 
45  GLN 45  A 45  A ? ASN 17  A 17  A ? -3.4 ARG 43  A 43  A ? -0.4 ASN 17  A 17  A ? -3.0 ARG 47  A 47  A ? -0.6 
46  VAL 46  A 46  A ? ILE 63  A 63  A ? -3.9 ILE 44  A 44  A ? -0.5 ILE 63  A 63  A ? -2.9 LEU 48  A 48  A ? -0.6 
47  ARG 47  A 47  A ? SER 15  A 15  A ? -2.7 GLN 45  A 45  A ? -0.6 SER 15  A 15  A ? -2.3 GLY 49  A 49  A ? -0.3 
48  LEU 48  A 48  A ? GLN 61  A 61  A ? -2.6 VAL 46  A 46  A ? -0.6 GLN 61  A 61  A ? -2.2 VAL 98  A 98  A ? -0.1 
49  GLY 49  A 49  A ? GLN 13  A 13  A ? -0.5 ARG 97  A 97  A ? -0.4 HIS 51  A 51  A ? -0.4 ASP 59  A 59  A ? -0.3 
50  GLU 50  A 50  A ? GLN 13  A 13  A ? -0.4 ARG 47  A 47  A ? -0.3 LEU 10  A 10  A ? -0.3 GLY 49  A 49  A ? -0.3 
51  HIS 51  A 51  A ? GLY 49  A 49  A ? -0.4 ASN 52  A 52  A ? -0.3 LEU 133 A 133 A ? -2.1 ILE 53  A 53  A ? -0.4 
52  ASN 52  A 52  A ? VAL 55  A 55  A ? -0.3 LEU 132 A 132 A ? -0.2 VAL 55  A 55  A ? -1.1 HIS 51  A 51  A ? -0.3 
53  ILE 53  A 53  A ? GLU 131 A 131 A ? -2.6 HIS 51  A 51  A ? -0.4 LEU 132 A 132 A ? -0.1 ASN 52  A 52  A ? -0.1 
54  ASP 54  A 54  A ? GLU 131 A 131 A ? -0.3 VAL 55  A 55  A ? -0.1 LEU 56  A 56  A ? -0.4 ILE 53  A 53  A ? -0.3 
55  VAL 55  A 55  A ? ASN 52  A 52  A ? -1.1 GLU 131 A 131 A ? -0.2 GLU 57  A 57  A ? -0.8 ASN 52  A 52  A ? -0.3 
56  LEU 56  A 56  A ? ASP 54  A 54  A ? -0.4 GLU 57  A 57  A ? -0.1 ILE 53  A 53  A ? -0.1 GLU 50  A 50  A ? -0.1 
57  GLU 57  A 57  A ? VAL 55  A 55  A ? -0.8 ASN 52  A 52  A ? -0.2 LEU 56  A 56  A ? -0.1 GLU 50  A 50  A ? -0.0 
58  GLY 58  A 58  A ? GLU 60  A 60  A ? -0.0 ?   ?   ? ?   ? ? ?    LEU 56  A 56  A ? -0.1 GLY 49  A 49  A ? -0.0 
59  ASP 59  A 59  A ? GLY 49  A 49  A ? -0.3 GLN 61  A 61  A ? -0.0 GLN 61  A 61  A ? -0.2 ARG 97  A 97  A ? -0.1 
60  GLU 60  A 60  A ? GLY 49  A 49  A ? -0.1 ARG 47  A 47  A ? -0.0 PHE 62  A 62  A ? -0.5 GLY 49  A 49  A ? -0.2 
61  GLN 61  A 61  A ? LEU 48  A 48  A ? -2.2 ASP 59  A 59  A ? -0.2 LEU 48  A 48  A ? -2.6 ILE 63  A 63  A ? -0.6 
62  PHE 62  A 62  A ? GLU 60  A 60  A ? -0.5 ARG 47  A 47  A ? -0.2 ASN 64  A 64  A ? -0.5 ARG 47  A 47  A ? -0.2 
63  ILE 63  A 63  A ? VAL 46  A 46  A ? -2.9 GLN 61  A 61  A ? -0.6 VAL 46  A 46  A ? -3.9 SER 65  A 65  A ? -0.1 
64  ASN 64  A 64  A ? PHE 62  A 62  A ? -0.5 GLN 45  A 45  A ? -0.3 ALA 89  A 89  A ? -3.0 THR 90  A 90  A ? -0.4 
65  SER 65  A 65  A ? ILE 44  A 44  A ? -2.2 LEU 88  A 88  A ? -0.2 LEU 88  A 88  A ? -0.2 ILE 68  A 68  A ? -0.1 
66  LEU 66  A 66  A ? LYS 87  A 87  A ? -3.8 LYS 67  A 67  A ? -0.4 ILE 68  A 68  A ? -0.3 LEU 88  A 88  A ? -0.2 
67  LYS 67  A 67  A ? LYS 87  A 87  A ? -1.4 ILE 69  A 69  A ? -0.0 LYS 87  A 87  A ? -2.9 ILE 69  A 69  A ? -0.4 
68  ILE 68  A 68  A ? LEU 66  A 66  A ? -0.3 ILE 86  A 86  A ? -0.2 ARG 70  A 70  A ? -0.6 ILE 86  A 86  A ? -0.2 
69  ILE 69  A 69  A ? LEU 85  A 85  A ? -3.4 LYS 67  A 67  A ? -0.4 LEU 85  A 85  A ? -2.8 HIS 71  A 71  A ? -0.2 
70  ARG 70  A 70  A ? ILE 68  A 68  A ? -0.6 MET 84  A 84  A ? -0.2 MET 84  A 84  A ? -0.2 ASP 82  A 82  A ? -0.1 
71  HIS 71  A 71  A ? ILE 83  A 83  A ? -2.4 ASN 81  A 81  A ? -0.3 TYR 74  A 74  A ? -2.0 ARG 70  A 70  A ? -0.1 
72  PRO 72  A 72  A ? ?   ?   ? ?   ? ? ?    ?   ?   ? ?   ? ? ?    HIS 71  A 71  A ? -0.2 ARG 70  A 70  A ? -0.0 
73  LYS 73  A 73  A ? ASN 81  A 81  A ? -0.1 ASN 75  A 75  A ? -0.1 ASN 75  A 75  A ? -0.2 HIS 71  A 71  A ? -0.1 
74  TYR 74  A 74  A ? HIS 71  A 71  A ? -2.0 ILE 83  A 83  A ? -0.1 SER 76  A 76  A ? -0.6 ASN 81  A 81  A ? -0.2 
75  ASN 75  A 75  A ? ASP 80  A 80  A ? -2.5 LYS 73  A 73  A ? -0.2 LEU 79  A 79  A ? -1.7 ASP 80  A 80  A ? -0.9 
76  SER 76  A 76  A ? TYR 74  A 74  A ? -0.6 ARG 77  A 77  A ? -0.2 ASN 75  A 75  A ? -0.1 TYR 74  A 74  A ? -0.0 
77  ARG 77  A 77  A ? LEU 78  A 78  A ? -0.1 ASP 80  A 80  A ? -0.1 SER 76  A 76  A ? -0.2 ASN 75  A 75  A ? -0.0 
78  LEU 78  A 78  A ? ASP 80  A 80  A ? -0.1 ASN 75  A 75  A ? -0.0 SER 76  A 76  A ? -0.2 ARG 77  A 77  A ? -0.1 
79  LEU 79  A 79  A ? ASN 75  A 75  A ? -1.7 ASP 80  A 80  A ? -0.2 ASP 82  A 82  A ? -0.7 ASN 81  A 81  A ? -0.2 
80  ASP 80  A 80  A ? ASN 75  A 75  A ? -0.9 ASN 81  A 81  A ? -0.2 ASN 75  A 75  A ? -2.5 LEU 79  A 79  A ? -0.2 
81  ASN 81  A 81  A ? LEU 79  A 79  A ? -0.2 TYR 74  A 74  A ? -0.2 ILE 83  A 83  A ? -2.0 HIS 71  A 71  A ? -0.3 
82  ASP 82  A 82  A ? LEU 79  A 79  A ? -0.7 ASN 157 A 157 A ? -0.1 MET 84  A 84  A ? -0.3 THR 205 A 205 A ? -0.2 
83  ILE 83  A 83  A ? ASN 81  A 81  A ? -2.0 ALA 36  A 36  A ? -0.3 HIS 71  A 71  A ? -2.4 LEU 85  A 85  A ? -0.3 
84  MET 84  A 84  A ? SER 35  A 35  A ? -3.0 ASP 82  A 82  A ? -0.3 SER 35  A 35  A ? -2.7 ILE 86  A 86  A ? -0.4 
85  LEU 85  A 85  A ? ILE 69  A 69  A ? -2.8 ILE 83  A 83  A ? -0.3 ILE 69  A 69  A ? -3.4 LYS 87  A 87  A ? -0.5 
86  ILE 86  A 86  A ? VAL 33  A 33  A ? -2.7 MET 84  A 84  A ? -0.4 VAL 33  A 33  A ? -2.1 LEU 88  A 88  A ? -0.5 
87  LYS 87  A 87  A ? LYS 67  A 67  A ? -2.9 LEU 85  A 85  A ? -0.5 LEU 66  A 66  A ? -3.8 LYS 67  A 67  A ? -1.4 
88  LEU 88  A 88  A ? GLN 31  A 31  A ? -2.8 ILE 86  A 86  A ? -0.5 SER 65  A 65  A ? -0.2 ASN 64  A 64  A ? -0.1 
89  ALA 89  A 89  A ? ASN 64  A 64  A ? -3.0 LYS 87  A 87  A ? -0.2 LEU 88  A 88  A ? -0.1 SER 65  A 65  A ? -0.1 
90  THR 90  A 90  A ? ASN 64  A 64  A ? -0.4 SER 30  A 30  A ? -0.1 ALA 89  A 89  A ? -0.2 LEU 66  A 66  A ? -0.0 
91  PRO 91  A 91  A ? ?   ?   ? ?   ? ? ?    ?   ?   ? ?   ? ? ?    GLN 31  A 31  A ? -0.2 THR 93  A 93  A ? -0.1 
92  ALA 92  A 92  A ? SER 30  A 30  A ? -4.0 ASN 29  A 29  A ? -0.1 LEU 94  A 94  A ? -0.8 TRP 32  A 32  A ? -0.0 
93  THR 93  A 93  A ? PRO 91  A 91  A ? -0.1 THR 99  A 99  A ? -0.0 ASN 95  A 95  A ? -0.3 ALA 92  A 92  A ? -0.1 
94  LEU 94  A 94  A ? ALA 92  A 92  A ? -0.8 ARG 97  A 97  A ? -0.1 SER 96  A 96  A ? -0.2 THR 99  A 99  A ? -0.2 
95  ASN 95  A 95  A ? VAL 98  A 98  A ? -2.0 THR 93  A 93  A ? -0.3 VAL 98  A 98  A ? -0.4 GLY 49  A 49  A ? -0.1 
96  SER 96  A 96  A ? ARG 97  A 97  A ? -0.2 LEU 94  A 94  A ? -0.2 THR 99  A 99  A ? -0.1 LEU 94  A 94  A ? -0.1 
97  ARG 97  A 97  A ? VAL 98  A 98  A ? -0.2 ASP 59  A 59  A ? -0.1 THR 99  A 99  A ? -0.5 GLY 49  A 49  A ? -0.4 
98  VAL 98  A 98  A ? ASN 95  A 95  A ? -0.4 LEU 48  A 48  A ? -0.1 ASN 95  A 95  A ? -2.0 THR 100 A 100 A ? -0.3 
99  THR 99  A 99  A ? PRO 11  A 11  A ? -1.5 ARG 97  A 97  A ? -0.5 LEU 27  A 27  A ? -0.3 ILE 101 A 101 A ? -0.2 
100 THR 100 A 100 A ? VAL 98  A 98  A ? -0.3 ILE 28  A 28  A ? -0.1 SER 102 A 102 A ? -0.4 ILE 28  A 28  A ? -0.2 
101 ILE 101 A 101 A ? LEU 27  A 27  A ? -2.3 THR 99  A 99  A ? -0.2 LEU 103 A 103 A ? -0.2 GLU 184 A 184 A ? -0.1 
102 SER 102 A 102 A ? GLY 183 A 183 A ? -0.7 THR 100 A 100 A ? -0.4 LEU 185 A 185 A ? -2.7 ASN 29  A 29  A ? -0.1 
103 LEU 103 A 103 A ? GLU 184 A 184 A ? -0.2 ILE 28  A 28  A ? -0.2 SER 105 A 105 A ? -0.1 GLN 186 A 186 A ? -0.1 
104 PRO 104 A 104 A ? ?   ?   ? ?   ? ? ?    ?   ?   ? ?   ? ? ?    CYS 107 A 107 A ? -0.1 LEU 103 A 103 A ? -0.1 
105 SER 105 A 105 A ? ALA 106 A 106 A ? -0.2 LEU 103 A 103 A ? -0.1 CYS 107 A 107 A ? -0.3 LEU 103 A 103 A ? -0.0 
106 ALA 106 A 106 A ? LEU 103 A 103 A ? -0.0 ?   ?   ? ?   ? ? ?    SER 105 A 105 A ? -0.2 VAL 108 A 108 A ? -0.1 
107 CYS 107 A 107 A ? SER 105 A 105 A ? -0.3 CYS 208 A 208 A ? -0.1 ALA 109 A 109 A ? -0.1 GLN 186 A 186 A ? -0.1 
108 VAL 108 A 108 A ? GLN 186 A 186 A ? -0.1 ALA 106 A 106 A ? -0.1 SER 110 A 110 A ? -0.2 CYS 107 A 107 A ? -0.1 
109 ALA 109 A 109 A ? SER 110 A 110 A ? -0.1 CYS 107 A 107 A ? -0.1 THR 112 A 112 A ? -1.6 VAL 140 A 140 A ? -0.3 
110 SER 110 A 110 A ? GLY 111 A 111 A ? -0.2 VAL 108 A 108 A ? -0.2 LEU 141 A 141 A ? -0.2 ALA 109 A 109 A ? -0.1 
111 GLY 111 A 111 A ? VAL 140 A 140 A ? -3.5 THR 112 A 112 A ? -0.3 SER 110 A 110 A ? -0.2 ARG 113 A 113 A ? -0.2 
112 THR 112 A 112 A ? ALA 109 A 109 A ? -1.6 VAL 140 A 140 A ? -0.1 VAL 140 A 140 A ? -1.9 CYS 114 A 114 A ? -0.5 
113 ARG 113 A 113 A ? PRO 139 A 139 A ? -0.2 GLY 111 A 111 A ? -0.2 ASN 182 A 182 A ? -0.5 LEU 115 A 115 A ? -0.3 
114 CYS 114 A 114 A ? ALA 138 A 138 A ? -3.0 THR 112 A 112 A ? -0.5 ALA 138 A 138 A ? -2.6 ILE 116 A 116 A ? -0.5 
115 LEU 115 A 115 A ? VAL 180 A 180 A ? -3.6 ARG 113 A 113 A ? -0.3 VAL 180 A 180 A ? -3.3 SER 117 A 117 A ? -0.4 
116 ILE 116 A 116 A ? LEU 136 A 136 A ? -3.1 CYS 114 A 114 A ? -0.5 LEU 136 A 136 A ? -2.1 GLY 118 A 118 A ? -0.3 
117 SER 117 A 117 A ? PRO 178 A 178 A ? -1.4 LEU 115 A 115 A ? -0.4 TRP 119 A 119 A ? -0.3 CYS 135 A 135 A ? -0.2 
118 GLY 118 A 118 A ? GLN 134 A 134 A ? -2.1 ILE 116 A 116 A ? -0.3 GLN 134 A 134 A ? -2.2 ILE 2   A 2   A ? -0.2 
119 TRP 119 A 119 A ? GLY 173 A 173 A ? -0.4 SER 117 A 117 A ? -0.3 ASP 174 A 174 A ? -0.1 THR 122 A 122 A ? -0.1 
120 GLY 120 A 120 A ? ASN 121 A 121 A ? -0.2 CYS 171 A 171 A ? -0.1 ILE 2   A 2   A ? -0.5 GLY 173 A 173 A ? -0.3 
121 ASN 121 A 121 A ? GLN 172 A 172 A ? -3.6 LYS 1   A 1   A ? -0.3 TYR 129 A 129 A ? -0.2 GLY 120 A 120 A ? -0.2 
122 THR 122 A 122 A ? ASN 128 A 128 A ? -2.5 LYS 1   A 1   A ? -0.2 GLY 4   A 4   A ? -0.4 SER 124 A 124 A ? -0.3 
123 LEU 123 A 123 A ? GLY 126 A 126 A ? -0.2 ASN 128 A 128 A ? -0.2 ASN 128 A 128 A ? -0.1 GLY 126 A 126 A ? -0.1 
124 SER 124 A 124 A ? THR 122 A 122 A ? -0.3 SER 125 A 125 A ? -0.2 CYS 195 A 195 A ? -0.4 GLY 126 A 126 A ? -0.3 
125 SER 125 A 125 A ? GLY 194 A 194 A ? -0.1 THR 122 A 122 A ? -0.1 SER 124 A 124 A ? -0.2 SER 127 A 127 A ? -0.1 
126 GLY 126 A 126 A ? SER 124 A 124 A ? -0.3 LEU 123 A 123 A ? -0.1 ASN 128 A 128 A ? -0.4 LEU 123 A 123 A ? -0.2 
127 SER 127 A 127 A ? SER 125 A 125 A ? -0.1 THR 122 A 122 A ? -0.1 TYR 129 A 129 A ? -0.2 SER 124 A 124 A ? -0.1 
128 ASN 128 A 128 A ? GLY 126 A 126 A ? -0.4 LEU 123 A 123 A ? -0.1 THR 122 A 122 A ? -2.5 LEU 123 A 123 A ? -0.2 
129 TYR 129 A 129 A ? ASN 121 A 121 A ? -0.2 SER 127 A 127 A ? -0.2 ASN 121 A 121 A ? -0.2 GLY 120 A 120 A ? -0.1 
130 PRO 130 A 130 A ? ?   ?   ? ?   ? ? ?    ?   ?   ? ?   ? ? ?    ILE 53  A 53  A ? -0.1 GLN 134 A 134 A ? -0.1 
131 GLU 131 A 131 A ? ASN 52  A 52  A ? -0.1 LEU 133 A 133 A ? -0.1 ILE 53  A 53  A ? -2.6 LEU 133 A 133 A ? -0.3 
132 LEU 132 A 132 A ? ASN 52  A 52  A ? -0.2 ILE 53  A 53  A ? -0.1 ASN 52  A 52  A ? -0.2 SER 9   A 9   A ? -0.1 
133 LEU 133 A 133 A ? HIS 51  A 51  A ? -2.1 GLU 131 A 131 A ? -0.3 CYS 8   A 8   A ? -2.1 CYS 135 A 135 A ? -0.3 
134 GLN 134 A 134 A ? GLY 118 A 118 A ? -2.2 THR 7   A 7   A ? -0.2 GLY 118 A 118 A ? -2.1 LEU 136 A 136 A ? -0.3 
135 CYS 135 A 135 A ? TYR 6   A 6   A ? -3.2 LEU 133 A 133 A ? -0.3 TYR 6   A 6   A ? -2.5 ASP 137 A 137 A ? -0.3 
136 LEU 136 A 136 A ? ILE 116 A 116 A ? -2.1 GLN 134 A 134 A ? -0.3 ILE 116 A 116 A ? -3.1 ALA 138 A 138 A ? -0.5 
137 ASP 137 A 137 A ? CYS 135 A 135 A ? -0.3 LEU 115 A 115 A ? -0.2 LEU 115 A 115 A ? -0.2 ARG 113 A 113 A ? -0.1 
138 ALA 138 A 138 A ? CYS 114 A 114 A ? -2.6 LEU 136 A 136 A ? -0.5 CYS 114 A 114 A ? -3.0 VAL 140 A 140 A ? -0.2 
139 PRO 139 A 139 A ? ?   ?   ? ?   ? ? ?    ?   ?   ? ?   ? ? ?    GLY 162 A 162 A ? -2.5 LEU 141 A 141 A ? -0.4 
140 VAL 140 A 140 A ? THR 112 A 112 A ? -1.9 ALA 109 A 109 A ? -0.3 GLY 111 A 111 A ? -3.5 VAL 161 A 161 A ? -0.2 
141 LEU 141 A 141 A ? CYS 160 A 160 A ? -2.9 PRO 139 A 139 A ? -0.4 CYS 160 A 160 A ? -0.4 ASP 143 A 143 A ? -0.1 
142 THR 142 A 142 A ? VAL 140 A 140 A ? -0.2 ASP 143 A 143 A ? -0.1 CYS 146 A 146 A ? -2.7 SER 147 A 147 A ? -0.2 
143 ASP 143 A 143 A ? ALA 144 A 144 A ? -0.2 GLU 145 A 145 A ? -0.2 SER 147 A 147 A ? -2.7 GLU 148 A 148 A ? -0.2 
144 ALA 144 A 144 A ? CYS 146 A 146 A ? -0.2 GLU 145 A 145 A ? -0.2 GLU 148 A 148 A ? -2.6 ASP 143 A 143 A ? -0.2 
145 GLU 145 A 145 A ? SER 147 A 147 A ? -0.2 CYS 146 A 146 A ? -0.2 ALA 149 A 149 A ? -2.2 ALA 144 A 144 A ? -0.2 
146 CYS 146 A 146 A ? THR 142 A 142 A ? -2.7 SER 147 A 147 A ? -0.2 TYR 150 A 150 A ? -1.4 ALA 144 A 144 A ? -0.2 
147 SER 147 A 147 A ? ASP 143 A 143 A ? -2.7 GLU 148 A 148 A ? -0.2 GLN 153 A 153 A ? -0.2 CYS 146 A 146 A ? -0.2 
148 GLU 148 A 148 A ? ALA 144 A 144 A ? -2.6 ALA 149 A 149 A ? -0.2 SER 147 A 147 A ? -0.2 CYS 146 A 146 A ? -0.2 
149 ALA 149 A 149 A ? GLU 145 A 145 A ? -2.2 TYR 150 A 150 A ? -0.3 SER 147 A 147 A ? -0.2 GLU 148 A 148 A ? -0.2 
150 TYR 150 A 150 A ? CYS 146 A 146 A ? -1.4 GLU 145 A 145 A ? -0.1 GLN 153 A 153 A ? -2.0 ILE 154 A 154 A ? -0.9 
151 PRO 151 A 151 A ? ?   ?   ? ?   ? ? ?    ?   ?   ? ?   ? ? ?    GLU 148 A 148 A ? -0.1 SER 147 A 147 A ? -0.1 
152 GLY 152 A 152 A ? ILE 154 A 154 A ? -0.2 SER 147 A 147 A ? -0.1 GLU 148 A 148 A ? -0.1 SER 147 A 147 A ? -0.1 
153 GLN 153 A 153 A ? TYR 150 A 150 A ? -2.0 SER 147 A 147 A ? -0.2 THR 155 A 155 A ? -0.5 GLY 152 A 152 A ? -0.1 
154 ILE 154 A 154 A ? TYR 150 A 150 A ? -0.9 SER 147 A 147 A ? -0.2 THR 156 A 156 A ? -0.2 GLY 152 A 152 A ? -0.2 
155 THR 155 A 155 A ? GLN 153 A 153 A ? -0.5 LEU 78  A 78  A ? -0.1 MET 158 A 158 A ? -1.5 GLN 153 A 153 A ? -0.1 
156 THR 156 A 156 A ? ASN 157 A 157 A ? -0.3 ILE 154 A 154 A ? -0.2 THR 155 A 155 A ? -0.0 ASN 209 A 209 A ? -0.0 
157 ASN 157 A 157 A ? THR 205 A 205 A ? -0.0 CYS 208 A 208 A ? -0.0 LYS 206 A 206 A ? -2.6 ILE 159 A 159 A ? -0.3 
158 MET 158 A 158 A ? THR 155 A 155 A ? -1.5 THR 205 A 205 A ? -0.2 CYS 160 A 160 A ? -0.3 THR 205 A 205 A ? -0.2 
159 ILE 159 A 159 A ? TYR 204 A 204 A ? -2.3 ASN 157 A 157 A ? -0.3 TYR 204 A 204 A ? -2.9 VAL 161 A 161 A ? -0.5 
160 CYS 160 A 160 A ? LEU 141 A 141 A ? -0.4 MET 158 A 158 A ? -0.3 LEU 141 A 141 A ? -2.9 GLY 162 A 162 A ? -0.4 
161 VAL 161 A 161 A ? GLY 202 A 202 A ? -1.7 ILE 159 A 159 A ? -0.5 GLY 202 A 202 A ? -1.1 PHE 163 A 163 A ? -0.3 
162 GLY 162 A 162 A ? PRO 139 A 139 A ? -2.5 CYS 160 A 160 A ? -0.4 LEU 164 A 164 A ? -0.5 ASP 169 A 169 A ? -0.1 
163 PHE 163 A 163 A ? LYS 168 A 168 A ? -0.7 VAL 161 A 161 A ? -0.3 GLY 166 A 166 A ? -1.2 TYR 200 A 200 A ? -0.3 
164 LEU 164 A 164 A ? GLY 162 A 162 A ? -0.5 GLU 165 A 165 A ? -0.3 GLY 199 A 199 A ? -3.1 TYR 200 A 200 A ? -0.2 
165 GLU 165 A 165 A ? GLY 166 A 166 A ? -0.2 GLN 198 A 198 A ? -0.2 LEU 164 A 164 A ? -0.3 GLN 198 A 198 A ? -0.2 
166 GLY 166 A 166 A ? PHE 163 A 163 A ? -1.2 LEU 197 A 197 A ? -0.2 GLU 165 A 165 A ? -0.2 LEU 197 A 197 A ? -0.2 
167 GLY 167 A 167 A ? ALA 196 A 196 A ? -2.7 CYS 195 A 195 A ? -0.1 ASP 169 A 169 A ? -0.3 LEU 197 A 197 A ? -0.1 
168 LYS 168 A 168 A ? PHE 163 A 163 A ? -0.2 LEU 197 A 197 A ? -0.1 PHE 163 A 163 A ? -0.7 SER 170 A 170 A ? -0.3 
169 ASP 169 A 169 A ? VAL 3   A 3   A ? -1.3 GLY 167 A 167 A ? -0.3 VAL 3   A 3   A ? -3.4 CYS 171 A 171 A ? -0.3 
170 SER 170 A 170 A ? LYS 168 A 168 A ? -0.3 ILE 2   A 2   A ? -0.3 ALA 196 A 196 A ? -0.3 ILE 2   A 2   A ? -0.3 
171 CYS 171 A 171 A ? LYS 1   A 1   A ? -3.7 ASP 169 A 169 A ? -0.3 ASP 174 A 174 A ? -2.0 GLY 120 A 120 A ? -0.1 
172 GLN 172 A 172 A ? GLY 173 A 173 A ? -0.3 SER 170 A 170 A ? -0.2 ASN 121 A 121 A ? -3.6 CYS 171 A 171 A ? -0.2 
173 GLY 173 A 173 A ? GLY 120 A 120 A ? -0.3 PHE 22  A 22  A ? -0.2 TRP 119 A 119 A ? -0.4 GLN 172 A 172 A ? -0.3 
174 ASP 174 A 174 A ? CYS 171 A 171 A ? -2.0 LYS 1   A 1   A ? -0.1 GLY 177 A 177 A ? -2.6 VAL 189 A 189 A ? -0.3 
175 SER 175 A 175 A ? PHE 22  A 22  A ? -0.3 GLY 176 A 176 A ? -0.3 GLY 24  A 24  A ? -3.5 SER 190 A 190 A ? -0.2 
176 GLY 176 A 176 A ? VAL 189 A 189 A ? -2.6 GLY 177 A 177 A ? -0.3 SER 175 A 175 A ? -0.3 SER 190 A 190 A ? -0.1 
177 GLY 177 A 177 A ? ASP 174 A 174 A ? -2.6 PRO 178 A 178 A ? -0.1 VAL 189 A 189 A ? -2.6 GLY 176 A 176 A ? -0.3 
178 PRO 178 A 178 A ? ?   ?   ? ?   ? ? ?    ?   ?   ? ?   ? ? ?    SER 117 A 117 A ? -1.4 VAL 180 A 180 A ? -0.5 
179 VAL 179 A 179 A ? GLY 187 A 187 A ? -2.3 ILE 116 A 116 A ? -0.2 GLN 186 A 186 A ? -3.3 GLY 187 A 187 A ? -1.6 
180 VAL 180 A 180 A ? LEU 115 A 115 A ? -3.3 PRO 178 A 178 A ? -0.5 LEU 115 A 115 A ? -3.6 ASN 182 A 182 A ? -0.4 
181 CYS 181 A 181 A ? GLU 184 A 184 A ? -2.4 VAL 179 A 179 A ? -0.5 GLU 184 A 184 A ? -2.1 CYS 114 A 114 A ? -0.1 
182 ASN 182 A 182 A ? ARG 113 A 113 A ? -0.5 VAL 180 A 180 A ? -0.4 CYS 181 A 181 A ? -0.1 LEU 185 A 185 A ? -0.1 
183 GLY 183 A 183 A ? GLU 184 A 184 A ? -0.2 VAL 180 A 180 A ? -0.1 SER 102 A 102 A ? -0.7 LEU 185 A 185 A ? -0.3 
184 GLU 184 A 184 A ? CYS 181 A 181 A ? -2.1 ILE 101 A 101 A ? -0.1 CYS 181 A 181 A ? -2.4 GLN 186 A 186 A ? -0.7 
185 LEU 185 A 185 A ? SER 102 A 102 A ? -2.7 GLY 183 A 183 A ? -0.3 VAL 180 A 180 A ? -0.2 VAL 188 A 188 A ? -0.1 
186 GLN 186 A 186 A ? VAL 179 A 179 A ? -3.3 GLU 184 A 184 A ? -0.7 VAL 207 A 207 A ? -1.3 CYS 208 A 208 A ? -0.5 
187 GLY 187 A 187 A ? VAL 179 A 179 A ? -1.6 LYS 206 A 206 A ? -0.2 VAL 179 A 179 A ? -2.3 VAL 189 A 189 A ? -0.4 
188 VAL 188 A 188 A ? THR 205 A 205 A ? -1.5 GLN 186 A 186 A ? -0.3 THR 205 A 205 A ? -3.0 GLY 177 A 177 A ? -0.1 
189 VAL 189 A 189 A ? GLY 177 A 177 A ? -2.6 GLY 187 A 187 A ? -0.4 GLY 176 A 176 A ? -2.6 TYR 204 A 204 A ? -0.2 
190 SER 190 A 190 A ? VAL 203 A 203 A ? -2.3 TRP 191 A 191 A ? -0.4 GLY 192 A 192 A ? -0.3 TYR 204 A 204 A ? -0.2 
191 TRP 191 A 191 A ? VAL 203 A 203 A ? -2.0 SER 175 A 175 A ? -0.0 VAL 203 A 203 A ? -2.9 SER 190 A 190 A ? -0.4 
192 GLY 192 A 192 A ? SER 190 A 190 A ? -0.3 GLY 202 A 202 A ? -0.2 GLY 194 A 194 A ? -0.7 GLY 202 A 202 A ? -0.1 
193 ILE 193 A 193 A ? PRO 201 A 201 A ? -0.4 TRP 191 A 191 A ? -0.3 LEU 197 A 197 A ? -0.4 TYR 200 A 200 A ? -0.0 
194 GLY 194 A 194 A ? GLY 192 A 192 A ? -0.7 ALA 196 A 196 A ? -0.1 ALA 196 A 196 A ? -0.5 SER 125 A 125 A ? -0.1 
195 CYS 195 A 195 A ? SER 124 A 124 A ? -0.4 ALA 196 A 196 A ? -0.2 GLY 167 A 167 A ? -0.1 GLN 198 A 198 A ? -0.1 
196 ALA 196 A 196 A ? GLY 194 A 194 A ? -0.5 SER 170 A 170 A ? -0.3 GLY 167 A 167 A ? -2.7 GLN 198 A 198 A ? -0.3 
197 LEU 197 A 197 A ? TYR 200 A 200 A ? -0.5 ILE 193 A 193 A ? -0.4 TYR 200 A 200 A ? -2.1 GLY 166 A 166 A ? -0.2 
198 GLN 198 A 198 A ? ALA 196 A 196 A ? -0.3 GLY 199 A 199 A ? -0.2 GLU 165 A 165 A ? -0.2 LEU 164 A 164 A ? -0.1 
199 GLY 199 A 199 A ? LEU 164 A 164 A ? -3.1 PHE 163 A 163 A ? -0.2 GLN 198 A 198 A ? -0.2 LEU 164 A 164 A ? -0.1 
200 TYR 200 A 200 A ? LEU 197 A 197 A ? -2.1 PHE 163 A 163 A ? -0.3 LEU 197 A 197 A ? -0.5 ALA 196 A 196 A ? -0.2 
201 PRO 201 A 201 A ? ?   ?   ? ?   ? ? ?    ?   ?   ? ?   ? ? ?    ILE 193 A 193 A ? -0.4 GLY 162 A 162 A ? -0.2 
202 GLY 202 A 202 A ? VAL 161 A 161 A ? -1.1 GLY 192 A 192 A ? -0.1 VAL 161 A 161 A ? -1.7 TYR 204 A 204 A ? -0.5 
203 VAL 203 A 203 A ? TRP 191 A 191 A ? -2.9 CYS 160 A 160 A ? -0.2 SER 190 A 190 A ? -2.3 TRP 191 A 191 A ? -2.0 
204 TYR 204 A 204 A ? ILE 159 A 159 A ? -2.9 GLY 202 A 202 A ? -0.5 ILE 159 A 159 A ? -2.3 LYS 206 A 206 A ? -0.4 
205 THR 205 A 205 A ? VAL 188 A 188 A ? -3.0 VAL 203 A 203 A ? -0.3 VAL 188 A 188 A ? -1.5 VAL 207 A 207 A ? -1.0 
206 LYS 206 A 206 A ? ASN 157 A 157 A ? -2.6 TYR 204 A 204 A ? -0.4 ASN 209 A 209 A ? -1.6 GLY 187 A 187 A ? -0.2 
207 VAL 207 A 207 A ? GLN 186 A 186 A ? -1.3 THR 205 A 205 A ? -1.0 TYR 210 A 210 A ? -3.1 VAL 211 A 211 A ? -0.4 
208 CYS 208 A 208 A ? GLN 186 A 186 A ? -0.5 ASN 209 A 209 A ? -0.3 VAL 211 A 211 A ? -0.5 VAL 207 A 207 A ? -0.3 
209 ASN 209 A 209 A ? LYS 206 A 206 A ? -1.6 TYR 210 A 210 A ? -0.2 CYS 208 A 208 A ? -0.3 VAL 207 A 207 A ? -0.2 
210 TYR 210 A 210 A ? VAL 207 A 207 A ? -3.1 LYS 206 A 206 A ? -0.2 ILE 214 A 214 A ? -2.8 ASN 209 A 209 A ? -0.2 
211 VAL 211 A 211 A ? CYS 208 A 208 A ? -0.5 VAL 207 A 207 A ? -0.4 LYS 215 A 215 A ? -2.4 GLU 216 A 216 A ? -0.2 
212 ASP 212 A 212 A ? CYS 208 A 208 A ? -0.3 TRP 213 A 213 A ? -0.2 GLU 216 A 216 A ? -2.5 THR 217 A 217 A ? -0.2 
213 TRP 213 A 213 A ? LYS 215 A 215 A ? -0.2 ILE 214 A 214 A ? -0.2 THR 217 A 217 A ? -2.6 ILE 218 A 218 A ? -0.2 
214 ILE 214 A 214 A ? TYR 210 A 210 A ? -2.8 LYS 215 A 215 A ? -0.2 ILE 218 A 218 A ? -2.4 ASP 212 A 212 A ? -0.2 
215 LYS 215 A 215 A ? VAL 211 A 211 A ? -2.4 GLU 216 A 216 A ? -0.2 ALA 219 A 219 A ? -2.3 ILE 214 A 214 A ? -0.2 
216 GLU 216 A 216 A ? ASP 212 A 212 A ? -2.5 VAL 211 A 211 A ? -0.2 ALA 220 A 220 A ? -1.8 LYS 215 A 215 A ? -0.2 
217 THR 217 A 217 A ? TRP 213 A 213 A ? -2.6 ASP 212 A 212 A ? -0.2 ASN 221 A 221 A ? -0.5 LYS 215 A 215 A ? -0.2 
218 ILE 218 A 218 A ? ILE 214 A 214 A ? -2.4 TRP 213 A 213 A ? -0.2 ASN 221 A 221 A ? -1.3 GLU 216 A 216 A ? -0.2 
219 ALA 219 A 219 A ? LYS 215 A 215 A ? -2.3 ALA 220 A 220 A ? -0.3 ILE 218 A 218 A ? -0.2 THR 217 A 217 A ? -0.2 
220 ALA 220 A 220 A ? GLU 216 A 216 A ? -1.8 LYS 215 A 215 A ? -0.2 ALA 219 A 219 A ? -0.3 ILE 218 A 218 A ? -0.2 
221 ASN 221 A 221 A ? ILE 218 A 218 A ? -1.3 THR 217 A 217 A ? -0.5 ALA 219 A 219 A ? -0.2 ALA 220 A 220 A ? -0.2 
# 
loop_
_dssp_statistics_histogram.entry_id 
_dssp_statistics_histogram.type 
_dssp_statistics_histogram.1 
_dssp_statistics_histogram.2 
_dssp_statistics_histogram.3 
_dssp_statistics_histogram.4 
_dssp_statistics_histogram.5 
_dssp_statistics_histogram.6 
_dssp_statistics_histogram.7 
_dssp_statistics_histogram.8 
_dssp_statistics_histogram.9 
_dssp_statistics_histogram.10 
_dssp_statistics_histogram.11 
_dssp_statistics_histogram.12 
_dssp_statistics_histogram.13 
_dssp_statistics_histogram.14 
_dssp_statistics_histogram.15 
_dssp_statistics_histogram.16 
_dssp_statistics_histogram.17 
_dssp_statistics_histogram.18 
_dssp_statistics_histogram.19 
_dssp_statistics_histogram.20 
_dssp_statistics_histogram.21 
_dssp_statistics_histogram.22 
_dssp_statistics_histogram.23 
_dssp_statistics_histogram.24 
_dssp_statistics_histogram.25 
_dssp_statistics_histogram.26 
_dssp_statistics_histogram.27 
_dssp_statistics_histogram.28 
_dssp_statistics_histogram.29 
_dssp_statistics_histogram.30 
Pelodiscus_sinensis_GeneID=102445111 residues_per_alpha_helix        0 0 0 0 0 0 1 0 1 0 0 0 0 0 0 0 0 0 0 0 0 0 0 0 0 0 0 0 0 0 
Pelodiscus_sinensis_GeneID=102445111 parallel_bridges_per_ladder     1 0 0 0 0 0 0 0 0 0 0 0 0 0 0 0 0 0 0 0 0 0 0 0 0 0 0 0 0 0 
Pelodiscus_sinensis_GeneID=102445111 antiparallel_bridges_per_ladder 4 3 2 5 2 1 0 0 0 0 0 0 0 0 0 0 0 0 0 0 0 0 0 0 0 0 0 0 0 0 
Pelodiscus_sinensis_GeneID=102445111 ladders_per_sheet               1 0 0 0 0 1 0 1 0 0 0 0 0 0 0 0 0 0 0 0 0 0 0 0 0 0 0 0 0 0 
# 
loop_
_dssp_statistics_hbond.entry_id 
_dssp_statistics_hbond.type 
_dssp_statistics_hbond.count 
_dssp_statistics_hbond.count_per_100 
Pelodiscus_sinensis_GeneID=102445111 O(I)-->H-N(J)          138 62.4 
Pelodiscus_sinensis_GeneID=102445111 'PARALLEL BRIDGES'     2   0.9  
Pelodiscus_sinensis_GeneID=102445111 'ANTIPARALLEL BRIDGES' 71  32.1 
Pelodiscus_sinensis_GeneID=102445111 O(I)-->H-N(I-5)        2   0.9  
Pelodiscus_sinensis_GeneID=102445111 O(I)-->H-N(I-4)        1   0.5  
Pelodiscus_sinensis_GeneID=102445111 O(I)-->H-N(I-3)        4   1.8  
Pelodiscus_sinensis_GeneID=102445111 O(I)-->H-N(I-2)        1   0.5  
Pelodiscus_sinensis_GeneID=102445111 O(I)-->H-N(I-1)        0   0.0  
Pelodiscus_sinensis_GeneID=102445111 O(I)-->H-N(I+0)        0   0.0  
Pelodiscus_sinensis_GeneID=102445111 O(I)-->H-N(I+1)        0   0.0  
Pelodiscus_sinensis_GeneID=102445111 O(I)-->H-N(I+2)        19  8.6  
Pelodiscus_sinensis_GeneID=102445111 O(I)-->H-N(I+3)        19  8.6  
Pelodiscus_sinensis_GeneID=102445111 O(I)-->H-N(I+4)        14  6.3  
Pelodiscus_sinensis_GeneID=102445111 O(I)-->H-N(I+5)        1   0.5  
# 
_dssp_statistics.entry_id                       Pelodiscus_sinensis_GeneID=102445111 
_dssp_statistics.nr_of_residues                 221 
_dssp_statistics.nr_of_chains                   1 
_dssp_statistics.nr_of_ss_bridges_total         0 
_dssp_statistics.nr_of_ss_bridges_intra_chain   0 
_dssp_statistics.nr_of_ss_bridges_inter_chain   0 
# 
loop_
_chem_comp.id 
_chem_comp.type 
_chem_comp.mon_nstd_flag 
_chem_comp.name 
_chem_comp.formula 
_chem_comp.formula_weight 
ALA 'L-PEPTIDE LINKING' y ALANINE         'C3 H7 N O2'     89.093 
ARG 'L-PEPTIDE LINKING' y ARGININE        'C6 H15 N4 O2'  175.209 
ASN 'L-PEPTIDE LINKING' y ASPARAGINE      'C4 H8 N2 O3'   132.118 
ASP 'L-PEPTIDE LINKING' y 'ASPARTIC ACID' 'C4 H7 N O4'    133.103 
CYS 'L-PEPTIDE LINKING' y CYSTEINE        'C3 H7 N O2 S'  121.158 
GLN 'L-PEPTIDE LINKING' y GLUTAMINE       'C5 H10 N2 O3'  146.144 
GLU 'L-PEPTIDE LINKING' y 'GLUTAMIC ACID' 'C5 H9 N O4'    147.129 
GLY 'PEPTIDE LINKING'   y GLYCINE         'C2 H5 N O2'     75.067 
HIS 'L-PEPTIDE LINKING' y HISTIDINE       'C6 H10 N3 O2'  156.162 
ILE 'L-PEPTIDE LINKING' y ISOLEUCINE      'C6 H13 N O2'   131.173 
LEU 'L-PEPTIDE LINKING' y LEUCINE         'C6 H13 N O2'   131.173 
LYS 'L-PEPTIDE LINKING' y LYSINE          'C6 H15 N2 O2'  147.195 
MET 'L-PEPTIDE LINKING' y METHIONINE      'C5 H11 N O2 S' 149.211 
PHE 'L-PEPTIDE LINKING' y PHENYLALANINE   'C9 H11 N O2'   165.189 
PRO 'L-PEPTIDE LINKING' y PROLINE         'C5 H9 N O2'     115.13 
SER 'L-PEPTIDE LINKING' y SERINE          'C3 H7 N O3'    105.093 
THR 'L-PEPTIDE LINKING' y THREONINE       'C4 H9 N O3'    119.119 
TRP 'L-PEPTIDE LINKING' y TRYPTOPHAN      'C11 H12 N2 O2' 204.225 
TYR 'L-PEPTIDE LINKING' y TYROSINE        'C9 H11 N O3'   181.189 
VAL 'L-PEPTIDE LINKING' y VALINE          'C5 H11 N O2'   117.146 
# 
loop_
_atom_type.symbol 
N 
C 
O 
S 
# 
loop_
_entity_poly_seq.entity_id 
_entity_poly_seq.num 
_entity_poly_seq.mon_id 
_entity_poly_seq.hetero 
1   1 LYS n 
1   2 ILE n 
1   3 VAL n 
1   4 GLY n 
1   5 GLY n 
1   6 TYR n 
1   7 THR n 
1   8 CYS n 
1   9 SER n 
1  10 LEU n 
1  11 PRO n 
1  12 TYR n 
1  13 GLN n 
1  14 VAL n 
1  15 SER n 
1  16 LEU n 
1  17 ASN n 
1  18 SER n 
1  19 GLY n 
1  20 TYR n 
1  21 HIS n 
1  22 PHE n 
1  23 CYS n 
1  24 GLY n 
1  25 GLY n 
1  26 SER n 
1  27 LEU n 
1  28 ILE n 
1  29 ASN n 
1  30 SER n 
1  31 GLN n 
1  32 TRP n 
1  33 VAL n 
1  34 VAL n 
1  35 SER n 
1  36 ALA n 
1  37 ALA n 
1  38 HIS n 
1  39 CYS n 
1  40 TYR n 
1  41 LYS n 
1  42 SER n 
1  43 ARG n 
1  44 ILE n 
1  45 GLN n 
1  46 VAL n 
1  47 ARG n 
1  48 LEU n 
1  49 GLY n 
1  50 GLU n 
1  51 HIS n 
1  52 ASN n 
1  53 ILE n 
1  54 ASP n 
1  55 VAL n 
1  56 LEU n 
1  57 GLU n 
1  58 GLY n 
1  59 ASP n 
1  60 GLU n 
1  61 GLN n 
1  62 PHE n 
1  63 ILE n 
1  64 ASN n 
1  65 SER n 
1  66 LEU n 
1  67 LYS n 
1  68 ILE n 
1  69 ILE n 
1  70 ARG n 
1  71 HIS n 
1  72 PRO n 
1  73 LYS n 
1  74 TYR n 
1  75 ASN n 
1  76 SER n 
1  77 ARG n 
1  78 LEU n 
1  79 LEU n 
1  80 ASP n 
1  81 ASN n 
1  82 ASP n 
1  83 ILE n 
1  84 MET n 
1  85 LEU n 
1  86 ILE n 
1  87 LYS n 
1  88 LEU n 
1  89 ALA n 
1  90 THR n 
1  91 PRO n 
1  92 ALA n 
1  93 THR n 
1  94 LEU n 
1  95 ASN n 
1  96 SER n 
1  97 ARG n 
1  98 VAL n 
1  99 THR n 
1 100 THR n 
1 101 ILE n 
1 102 SER n 
1 103 LEU n 
1 104 PRO n 
1 105 SER n 
1 106 ALA n 
1 107 CYS n 
1 108 VAL n 
1 109 ALA n 
1 110 SER n 
1 111 GLY n 
1 112 THR n 
1 113 ARG n 
1 114 CYS n 
1 115 LEU n 
1 116 ILE n 
1 117 SER n 
1 118 GLY n 
1 119 TRP n 
1 120 GLY n 
1 121 ASN n 
1 122 THR n 
1 123 LEU n 
1 124 SER n 
1 125 SER n 
1 126 GLY n 
1 127 SER n 
1 128 ASN n 
1 129 TYR n 
1 130 PRO n 
1 131 GLU n 
1 132 LEU n 
1 133 LEU n 
1 134 GLN n 
1 135 CYS n 
1 136 LEU n 
1 137 ASP n 
1 138 ALA n 
1 139 PRO n 
1 140 VAL n 
1 141 LEU n 
1 142 THR n 
1 143 ASP n 
1 144 ALA n 
1 145 GLU n 
1 146 CYS n 
1 147 SER n 
1 148 GLU n 
1 149 ALA n 
1 150 TYR n 
1 151 PRO n 
1 152 GLY n 
1 153 GLN n 
1 154 ILE n 
1 155 THR n 
1 156 THR n 
1 157 ASN n 
1 158 MET n 
1 159 ILE n 
1 160 CYS n 
1 161 VAL n 
1 162 GLY n 
1 163 PHE n 
1 164 LEU n 
1 165 GLU n 
1 166 GLY n 
1 167 GLY n 
1 168 LYS n 
1 169 ASP n 
1 170 SER n 
1 171 CYS n 
1 172 GLN n 
1 173 GLY n 
1 174 ASP n 
1 175 SER n 
1 176 GLY n 
1 177 GLY n 
1 178 PRO n 
1 179 VAL n 
1 180 VAL n 
1 181 CYS n 
1 182 ASN n 
1 183 GLY n 
1 184 GLU n 
1 185 LEU n 
1 186 GLN n 
1 187 GLY n 
1 188 VAL n 
1 189 VAL n 
1 190 SER n 
1 191 TRP n 
1 192 GLY n 
1 193 ILE n 
1 194 GLY n 
1 195 CYS n 
1 196 ALA n 
1 197 LEU n 
1 198 GLN n 
1 199 GLY n 
1 200 TYR n 
1 201 PRO n 
1 202 GLY n 
1 203 VAL n 
1 204 TYR n 
1 205 THR n 
1 206 LYS n 
1 207 VAL n 
1 208 CYS n 
1 209 ASN n 
1 210 TYR n 
1 211 VAL n 
1 212 ASP n 
1 213 TRP n 
1 214 ILE n 
1 215 LYS n 
1 216 GLU n 
1 217 THR n 
1 218 ILE n 
1 219 ALA n 
1 220 ALA n 
1 221 ASN n 
# 
loop_
_pdbx_poly_seq_scheme.asym_id 
_pdbx_poly_seq_scheme.entity_id 
_pdbx_poly_seq_scheme.seq_id 
_pdbx_poly_seq_scheme.mon_id 
_pdbx_poly_seq_scheme.ndb_seq_num 
_pdbx_poly_seq_scheme.pdb_seq_num 
_pdbx_poly_seq_scheme.auth_seq_num 
_pdbx_poly_seq_scheme.pdb_mon_id 
_pdbx_poly_seq_scheme.auth_mon_id 
_pdbx_poly_seq_scheme.pdb_strand_id 
_pdbx_poly_seq_scheme.pdb_ins_code 
_pdbx_poly_seq_scheme.hetero 
A 1   1 LYS   1 1   1   LYS LYS A ? n 
A 1   2 ILE   2 2   2   ILE ILE A ? n 
A 1   3 VAL   3 3   3   VAL VAL A ? n 
A 1   4 GLY   4 4   4   GLY GLY A ? n 
A 1   5 GLY   5 5   5   GLY GLY A ? n 
A 1   6 TYR   6 6   6   TYR TYR A ? n 
A 1   7 THR   7 7   7   THR THR A ? n 
A 1   8 CYS   8 8   8   CYS CYS A ? n 
A 1   9 SER   9 9   9   SER SER A ? n 
A 1  10 LEU  10 10  10  LEU LEU A ? n 
A 1  11 PRO  11 11  11  PRO PRO A ? n 
A 1  12 TYR  12 12  12  TYR TYR A ? n 
A 1  13 GLN  13 13  13  GLN GLN A ? n 
A 1  14 VAL  14 14  14  VAL VAL A ? n 
A 1  15 SER  15 15  15  SER SER A ? n 
A 1  16 LEU  16 16  16  LEU LEU A ? n 
A 1  17 ASN  17 17  17  ASN ASN A ? n 
A 1  18 SER  18 18  18  SER SER A ? n 
A 1  19 GLY  19 19  19  GLY GLY A ? n 
A 1  20 TYR  20 20  20  TYR TYR A ? n 
A 1  21 HIS  21 21  21  HIS HIS A ? n 
A 1  22 PHE  22 22  22  PHE PHE A ? n 
A 1  23 CYS  23 23  23  CYS CYS A ? n 
A 1  24 GLY  24 24  24  GLY GLY A ? n 
A 1  25 GLY  25 25  25  GLY GLY A ? n 
A 1  26 SER  26 26  26  SER SER A ? n 
A 1  27 LEU  27 27  27  LEU LEU A ? n 
A 1  28 ILE  28 28  28  ILE ILE A ? n 
A 1  29 ASN  29 29  29  ASN ASN A ? n 
A 1  30 SER  30 30  30  SER SER A ? n 
A 1  31 GLN  31 31  31  GLN GLN A ? n 
A 1  32 TRP  32 32  32  TRP TRP A ? n 
A 1  33 VAL  33 33  33  VAL VAL A ? n 
A 1  34 VAL  34 34  34  VAL VAL A ? n 
A 1  35 SER  35 35  35  SER SER A ? n 
A 1  36 ALA  36 36  36  ALA ALA A ? n 
A 1  37 ALA  37 37  37  ALA ALA A ? n 
A 1  38 HIS  38 38  38  HIS HIS A ? n 
A 1  39 CYS  39 39  39  CYS CYS A ? n 
A 1  40 TYR  40 40  40  TYR TYR A ? n 
A 1  41 LYS  41 41  41  LYS LYS A ? n 
A 1  42 SER  42 42  42  SER SER A ? n 
A 1  43 ARG  43 43  43  ARG ARG A ? n 
A 1  44 ILE  44 44  44  ILE ILE A ? n 
A 1  45 GLN  45 45  45  GLN GLN A ? n 
A 1  46 VAL  46 46  46  VAL VAL A ? n 
A 1  47 ARG  47 47  47  ARG ARG A ? n 
A 1  48 LEU  48 48  48  LEU LEU A ? n 
A 1  49 GLY  49 49  49  GLY GLY A ? n 
A 1  50 GLU  50 50  50  GLU GLU A ? n 
A 1  51 HIS  51 51  51  HIS HIS A ? n 
A 1  52 ASN  52 52  52  ASN ASN A ? n 
A 1  53 ILE  53 53  53  ILE ILE A ? n 
A 1  54 ASP  54 54  54  ASP ASP A ? n 
A 1  55 VAL  55 55  55  VAL VAL A ? n 
A 1  56 LEU  56 56  56  LEU LEU A ? n 
A 1  57 GLU  57 57  57  GLU GLU A ? n 
A 1  58 GLY  58 58  58  GLY GLY A ? n 
A 1  59 ASP  59 59  59  ASP ASP A ? n 
A 1  60 GLU  60 60  60  GLU GLU A ? n 
A 1  61 GLN  61 61  61  GLN GLN A ? n 
A 1  62 PHE  62 62  62  PHE PHE A ? n 
A 1  63 ILE  63 63  63  ILE ILE A ? n 
A 1  64 ASN  64 64  64  ASN ASN A ? n 
A 1  65 SER  65 65  65  SER SER A ? n 
A 1  66 LEU  66 66  66  LEU LEU A ? n 
A 1  67 LYS  67 67  67  LYS LYS A ? n 
A 1  68 ILE  68 68  68  ILE ILE A ? n 
A 1  69 ILE  69 69  69  ILE ILE A ? n 
A 1  70 ARG  70 70  70  ARG ARG A ? n 
A 1  71 HIS  71 71  71  HIS HIS A ? n 
A 1  72 PRO  72 72  72  PRO PRO A ? n 
A 1  73 LYS  73 73  73  LYS LYS A ? n 
A 1  74 TYR  74 74  74  TYR TYR A ? n 
A 1  75 ASN  75 75  75  ASN ASN A ? n 
A 1  76 SER  76 76  76  SER SER A ? n 
A 1  77 ARG  77 77  77  ARG ARG A ? n 
A 1  78 LEU  78 78  78  LEU LEU A ? n 
A 1  79 LEU  79 79  79  LEU LEU A ? n 
A 1  80 ASP  80 80  80  ASP ASP A ? n 
A 1  81 ASN  81 81  81  ASN ASN A ? n 
A 1  82 ASP  82 82  82  ASP ASP A ? n 
A 1  83 ILE  83 83  83  ILE ILE A ? n 
A 1  84 MET  84 84  84  MET MET A ? n 
A 1  85 LEU  85 85  85  LEU LEU A ? n 
A 1  86 ILE  86 86  86  ILE ILE A ? n 
A 1  87 LYS  87 87  87  LYS LYS A ? n 
A 1  88 LEU  88 88  88  LEU LEU A ? n 
A 1  89 ALA  89 89  89  ALA ALA A ? n 
A 1  90 THR  90 90  90  THR THR A ? n 
A 1  91 PRO  91 91  91  PRO PRO A ? n 
A 1  92 ALA  92 92  92  ALA ALA A ? n 
A 1  93 THR  93 93  93  THR THR A ? n 
A 1  94 LEU  94 94  94  LEU LEU A ? n 
A 1  95 ASN  95 95  95  ASN ASN A ? n 
A 1  96 SER  96 96  96  SER SER A ? n 
A 1  97 ARG  97 97  97  ARG ARG A ? n 
A 1  98 VAL  98 98  98  VAL VAL A ? n 
A 1  99 THR  99 99  99  THR THR A ? n 
A 1 100 THR 100 100 100 THR THR A ? n 
A 1 101 ILE 101 101 101 ILE ILE A ? n 
A 1 102 SER 102 102 102 SER SER A ? n 
A 1 103 LEU 103 103 103 LEU LEU A ? n 
A 1 104 PRO 104 104 104 PRO PRO A ? n 
A 1 105 SER 105 105 105 SER SER A ? n 
A 1 106 ALA 106 106 106 ALA ALA A ? n 
A 1 107 CYS 107 107 107 CYS CYS A ? n 
A 1 108 VAL 108 108 108 VAL VAL A ? n 
A 1 109 ALA 109 109 109 ALA ALA A ? n 
A 1 110 SER 110 110 110 SER SER A ? n 
A 1 111 GLY 111 111 111 GLY GLY A ? n 
A 1 112 THR 112 112 112 THR THR A ? n 
A 1 113 ARG 113 113 113 ARG ARG A ? n 
A 1 114 CYS 114 114 114 CYS CYS A ? n 
A 1 115 LEU 115 115 115 LEU LEU A ? n 
A 1 116 ILE 116 116 116 ILE ILE A ? n 
A 1 117 SER 117 117 117 SER SER A ? n 
A 1 118 GLY 118 118 118 GLY GLY A ? n 
A 1 119 TRP 119 119 119 TRP TRP A ? n 
A 1 120 GLY 120 120 120 GLY GLY A ? n 
A 1 121 ASN 121 121 121 ASN ASN A ? n 
A 1 122 THR 122 122 122 THR THR A ? n 
A 1 123 LEU 123 123 123 LEU LEU A ? n 
A 1 124 SER 124 124 124 SER SER A ? n 
A 1 125 SER 125 125 125 SER SER A ? n 
A 1 126 GLY 126 126 126 GLY GLY A ? n 
A 1 127 SER 127 127 127 SER SER A ? n 
A 1 128 ASN 128 128 128 ASN ASN A ? n 
A 1 129 TYR 129 129 129 TYR TYR A ? n 
A 1 130 PRO 130 130 130 PRO PRO A ? n 
A 1 131 GLU 131 131 131 GLU GLU A ? n 
A 1 132 LEU 132 132 132 LEU LEU A ? n 
A 1 133 LEU 133 133 133 LEU LEU A ? n 
A 1 134 GLN 134 134 134 GLN GLN A ? n 
A 1 135 CYS 135 135 135 CYS CYS A ? n 
A 1 136 LEU 136 136 136 LEU LEU A ? n 
A 1 137 ASP 137 137 137 ASP ASP A ? n 
A 1 138 ALA 138 138 138 ALA ALA A ? n 
A 1 139 PRO 139 139 139 PRO PRO A ? n 
A 1 140 VAL 140 140 140 VAL VAL A ? n 
A 1 141 LEU 141 141 141 LEU LEU A ? n 
A 1 142 THR 142 142 142 THR THR A ? n 
A 1 143 ASP 143 143 143 ASP ASP A ? n 
A 1 144 ALA 144 144 144 ALA ALA A ? n 
A 1 145 GLU 145 145 145 GLU GLU A ? n 
A 1 146 CYS 146 146 146 CYS CYS A ? n 
A 1 147 SER 147 147 147 SER SER A ? n 
A 1 148 GLU 148 148 148 GLU GLU A ? n 
A 1 149 ALA 149 149 149 ALA ALA A ? n 
A 1 150 TYR 150 150 150 TYR TYR A ? n 
A 1 151 PRO 151 151 151 PRO PRO A ? n 
A 1 152 GLY 152 152 152 GLY GLY A ? n 
A 1 153 GLN 153 153 153 GLN GLN A ? n 
A 1 154 ILE 154 154 154 ILE ILE A ? n 
A 1 155 THR 155 155 155 THR THR A ? n 
A 1 156 THR 156 156 156 THR THR A ? n 
A 1 157 ASN 157 157 157 ASN ASN A ? n 
A 1 158 MET 158 158 158 MET MET A ? n 
A 1 159 ILE 159 159 159 ILE ILE A ? n 
A 1 160 CYS 160 160 160 CYS CYS A ? n 
A 1 161 VAL 161 161 161 VAL VAL A ? n 
A 1 162 GLY 162 162 162 GLY GLY A ? n 
A 1 163 PHE 163 163 163 PHE PHE A ? n 
A 1 164 LEU 164 164 164 LEU LEU A ? n 
A 1 165 GLU 165 165 165 GLU GLU A ? n 
A 1 166 GLY 166 166 166 GLY GLY A ? n 
A 1 167 GLY 167 167 167 GLY GLY A ? n 
A 1 168 LYS 168 168 168 LYS LYS A ? n 
A 1 169 ASP 169 169 169 ASP ASP A ? n 
A 1 170 SER 170 170 170 SER SER A ? n 
A 1 171 CYS 171 171 171 CYS CYS A ? n 
A 1 172 GLN 172 172 172 GLN GLN A ? n 
A 1 173 GLY 173 173 173 GLY GLY A ? n 
A 1 174 ASP 174 174 174 ASP ASP A ? n 
A 1 175 SER 175 175 175 SER SER A ? n 
A 1 176 GLY 176 176 176 GLY GLY A ? n 
A 1 177 GLY 177 177 177 GLY GLY A ? n 
A 1 178 PRO 178 178 178 PRO PRO A ? n 
A 1 179 VAL 179 179 179 VAL VAL A ? n 
A 1 180 VAL 180 180 180 VAL VAL A ? n 
A 1 181 CYS 181 181 181 CYS CYS A ? n 
A 1 182 ASN 182 182 182 ASN ASN A ? n 
A 1 183 GLY 183 183 183 GLY GLY A ? n 
A 1 184 GLU 184 184 184 GLU GLU A ? n 
A 1 185 LEU 185 185 185 LEU LEU A ? n 
A 1 186 GLN 186 186 186 GLN GLN A ? n 
A 1 187 GLY 187 187 187 GLY GLY A ? n 
A 1 188 VAL 188 188 188 VAL VAL A ? n 
A 1 189 VAL 189 189 189 VAL VAL A ? n 
A 1 190 SER 190 190 190 SER SER A ? n 
A 1 191 TRP 191 191 191 TRP TRP A ? n 
A 1 192 GLY 192 192 192 GLY GLY A ? n 
A 1 193 ILE 193 193 193 ILE ILE A ? n 
A 1 194 GLY 194 194 194 GLY GLY A ? n 
A 1 195 CYS 195 195 195 CYS CYS A ? n 
A 1 196 ALA 196 196 196 ALA ALA A ? n 
A 1 197 LEU 197 197 197 LEU LEU A ? n 
A 1 198 GLN 198 198 198 GLN GLN A ? n 
A 1 199 GLY 199 199 199 GLY GLY A ? n 
A 1 200 TYR 200 200 200 TYR TYR A ? n 
A 1 201 PRO 201 201 201 PRO PRO A ? n 
A 1 202 GLY 202 202 202 GLY GLY A ? n 
A 1 203 VAL 203 203 203 VAL VAL A ? n 
A 1 204 TYR 204 204 204 TYR TYR A ? n 
A 1 205 THR 205 205 205 THR THR A ? n 
A 1 206 LYS 206 206 206 LYS LYS A ? n 
A 1 207 VAL 207 207 207 VAL VAL A ? n 
A 1 208 CYS 208 208 208 CYS CYS A ? n 
A 1 209 ASN 209 209 209 ASN ASN A ? n 
A 1 210 TYR 210 210 210 TYR TYR A ? n 
A 1 211 VAL 211 211 211 VAL VAL A ? n 
A 1 212 ASP 212 212 212 ASP ASP A ? n 
A 1 213 TRP 213 213 213 TRP TRP A ? n 
A 1 214 ILE 214 214 214 ILE ILE A ? n 
A 1 215 LYS 215 215 215 LYS LYS A ? n 
A 1 216 GLU 216 216 216 GLU GLU A ? n 
A 1 217 THR 217 217 217 THR THR A ? n 
A 1 218 ILE 218 218 218 ILE ILE A ? n 
A 1 219 ALA 219 219 219 ALA ALA A ? n 
A 1 220 ALA 220 220 220 ALA ALA A ? n 
A 1 221 ASN 221 221 221 ASN ASN A ? n 
# 
loop_
_atom_site.group_PDB 
_atom_site.id 
_atom_site.type_symbol 
_atom_site.label_atom_id 
_atom_site.label_alt_id 
_atom_site.label_comp_id 
_atom_site.label_asym_id 
_atom_site.label_entity_id 
_atom_site.label_seq_id 
_atom_site.pdbx_PDB_ins_code 
_atom_site.Cartn_x 
_atom_site.Cartn_y 
_atom_site.Cartn_z 
_atom_site.occupancy 
_atom_site.B_iso_or_equiv 
_atom_site.pdbx_formal_charge 
_atom_site.auth_seq_id 
_atom_site.auth_comp_id 
_atom_site.auth_asym_id 
_atom_site.auth_atom_id 
_atom_site.pdbx_PDB_model_num 
ATOM 1    N N   ? LYS A 1   1 ?   0.437  10.045  -4.887 1.000 68.620 ? 1   LYS A N   1 
ATOM 2    C CA  ? LYS A 1   1 ?   0.726  10.877  -6.052 1.000 68.620 ? 1   LYS A CA  1 
ATOM 3    C C   ? LYS A 1   1 ?   1.170  10.026  -7.239 1.000 68.620 ? 1   LYS A C   1 
ATOM 4    C CB  ? LYS A 1   1 ?   1.802  11.912  -5.718 1.000 68.620 ? 1   LYS A CB  1 
ATOM 5    O O   ? LYS A 1   1 ?   2.131   9.261  -7.136 1.000 68.620 ? 1   LYS A O   1 
ATOM 6    C CG  ? LYS A 1   1 ?   1.398  12.895  -4.629 1.000 68.620 ? 1   LYS A CG  1 
ATOM 7    C CD  ? LYS A 1   1 ?   2.497  13.915  -4.361 1.000 68.620 ? 1   LYS A CD  1 
ATOM 8    C CE  ? LYS A 1   1 ?   2.108  14.879  -3.248 1.000 68.620 ? 1   LYS A CE  1 
ATOM 9    N NZ  ? LYS A 1   1 ?   3.161  15.912  -3.016 1.000 68.620 ? 1   LYS A NZ  1 
ATOM 10   N N   ? ILE A 1   2 ?   0.482  10.005  -8.399 1.000 87.960 ? 2   ILE A N   1 
ATOM 11   C CA  ? ILE A 1   2 ?   0.857   9.269  -9.602 1.000 87.960 ? 2   ILE A CA  1 
ATOM 12   C C   ? ILE A 1   2 ?   1.278  10.247 -10.695 1.000 87.960 ? 2   ILE A C   1 
ATOM 13   C CB  ? ILE A 1   2 ?  -0.300   8.374 -10.100 1.000 87.960 ? 2   ILE A CB  1 
ATOM 14   O O   ? ILE A 1   2 ?   0.488  11.095 -11.117 1.000 87.960 ? 2   ILE A O   1 
ATOM 15   C CG1 ? ILE A 1   2 ?  -0.735   7.400  -8.998 1.000 87.960 ? 2   ILE A CG1 1 
ATOM 16   C CG2 ? ILE A 1   2 ?   0.109   7.619 -11.368 1.000 87.960 ? 2   ILE A CG2 1 
ATOM 17   C CD1 ? ILE A 1   2 ?   0.357   6.433  -8.561 1.000 87.960 ? 2   ILE A CD1 1 
ATOM 18   N N   ? VAL A 1   3 ?   2.519  10.331 -11.109 1.000 90.720 ? 3   VAL A N   1 
ATOM 19   C CA  ? VAL A 1   3 ?   3.045  11.104 -12.229 1.000 90.720 ? 3   VAL A CA  1 
ATOM 20   C C   ? VAL A 1   3 ?   2.853  10.327 -13.529 1.000 90.720 ? 3   VAL A C   1 
ATOM 21   C CB  ? VAL A 1   3 ?   4.539  11.447 -12.029 1.000 90.720 ? 3   VAL A CB  1 
ATOM 22   O O   ? VAL A 1   3 ?   3.244   9.161 -13.627 1.000 90.720 ? 3   VAL A O   1 
ATOM 23   C CG1 ? VAL A 1   3 ?   5.074  12.241 -13.219 1.000 90.720 ? 3   VAL A CG1 1 
ATOM 24   C CG2 ? VAL A 1   3 ?   4.738  12.226 -10.730 1.000 90.720 ? 3   VAL A CG2 1 
ATOM 25   N N   ? GLY A 1   4 ?   2.185  11.100 -14.572 1.000 89.980 ? 4   GLY A N   1 
ATOM 26   C CA  ? GLY A 1   4 ?   2.018  10.466 -15.870 1.000 89.980 ? 4   GLY A CA  1 
ATOM 27   C C   ? GLY A 1   4 ?   0.897   9.443 -15.894 1.000 89.980 ? 4   GLY A C   1 
ATOM 28   O O   ? GLY A 1   4 ?   0.855   8.582 -16.775 1.000 89.980 ? 4   GLY A O   1 
ATOM 29   N N   ? GLY A 1   5 ?  -0.069   9.477 -14.830 1.000 92.970 ? 5   GLY A N   1 
ATOM 30   C CA  ? GLY A 1   5 ?  -1.169   8.533 -14.722 1.000 92.970 ? 5   GLY A CA  1 
ATOM 31   C C   ? GLY A 1   5 ?  -2.477   9.075 -15.266 1.000 92.970 ? 5   GLY A C   1 
ATOM 32   O O   ? GLY A 1   5 ?  -2.481  10.020 -16.058 1.000 92.970 ? 5   GLY A O   1 
ATOM 33   N N   ? TYR A 1   6 ?  -3.563   8.372 -15.001 1.000 94.950 ? 6   TYR A N   1 
ATOM 34   C CA  ? TYR A 1   6 ?  -4.913   8.715 -15.433 1.000 94.950 ? 6   TYR A CA  1 
ATOM 35   C C   ? TYR A 1   6 ?  -5.906   8.572 -14.286 1.000 94.950 ? 6   TYR A C   1 
ATOM 36   C CB  ? TYR A 1   6 ?  -5.342   7.831 -16.608 1.000 94.950 ? 6   TYR A CB  1 
ATOM 37   O O   ? TYR A 1   6 ?  -5.607   7.933 -13.274 1.000 94.950 ? 6   TYR A O   1 
ATOM 38   C CG  ? TYR A 1   6 ?  -5.313   6.354 -16.299 1.000 94.950 ? 6   TYR A CG  1 
ATOM 39   C CD1 ? TYR A 1   6 ?  -4.156   5.604 -16.496 1.000 94.950 ? 6   TYR A CD1 1 
ATOM 40   C CD2 ? TYR A 1   6 ?  -6.442   5.706 -15.809 1.000 94.950 ? 6   TYR A CD2 1 
ATOM 41   C CE1 ? TYR A 1   6 ?  -4.126   4.242 -16.214 1.000 94.950 ? 6   TYR A CE1 1 
ATOM 42   C CE2 ? TYR A 1   6 ?  -6.423   4.345 -15.524 1.000 94.950 ? 6   TYR A CE2 1 
ATOM 43   O OH  ? TYR A 1   6 ?  -5.237   2.274 -15.448 1.000 94.950 ? 6   TYR A OH  1 
ATOM 44   C CZ  ? TYR A 1   6 ?  -5.262   3.622 -15.729 1.000 94.950 ? 6   TYR A CZ  1 
ATOM 45   N N   ? THR A 1   7 ?  -7.083   9.307 -14.438 1.000 95.710 ? 7   THR A N   1 
ATOM 46   C CA  ? THR A 1   7 ?  -8.147   9.175 -13.449 1.000 95.710 ? 7   THR A CA  1 
ATOM 47   C C   ? THR A 1   7 ?  -8.787   7.791 -13.525 1.000 95.710 ? 7   THR A C   1 
ATOM 48   C CB  ? THR A 1   7 ?  -9.227  10.255 -13.641 1.000 95.710 ? 7   THR A CB  1 
ATOM 49   O O   ? THR A 1   7 ?  -9.064   7.289 -14.617 1.000 95.710 ? 7   THR A O   1 
ATOM 50   C CG2 ? THR A 1   7 ? -10.352  10.095 -12.624 1.000 95.710 ? 7   THR A CG2 1 
ATOM 51   O OG1 ? THR A 1   7 ?  -8.634  11.549 -13.482 1.000 95.710 ? 7   THR A OG1 1 
ATOM 52   N N   ? CYS A 1   8 ?  -8.965   7.182 -12.353 1.000 94.460 ? 8   CYS A N   1 
ATOM 53   C CA  ? CYS A 1   8 ?  -9.570   5.858 -12.270 1.000 94.460 ? 8   CYS A CA  1 
ATOM 54   C C   ? CYS A 1   8 ? -10.402   5.716 -11.001 1.000 94.460 ? 8   CYS A C   1 
ATOM 55   C CB  ? CYS A 1   8 ?  -8.493   4.774 -12.308 1.000 94.460 ? 8   CYS A CB  1 
ATOM 56   O O   ? CYS A 1   8 ? -10.398   6.606 -10.149 1.000 94.460 ? 8   CYS A O   1 
ATOM 57   S SG  ? CYS A 1   8 ?  -7.415   4.767 -10.858 1.000 94.460 ? 8   CYS A SG  1 
ATOM 58   N N   ? SER A 1   9 ? -11.192   4.613 -10.926 1.000 93.500 ? 9   SER A N   1 
ATOM 59   C CA  ? SER A 1   9 ? -11.971   4.234  -9.752 1.000 93.500 ? 9   SER A CA  1 
ATOM 60   C C   ? SER A 1   9 ? -11.587   2.843  -9.259 1.000 93.500 ? 9   SER A C   1 
ATOM 61   C CB  ? SER A 1   9 ? -13.468   4.279 -10.064 1.000 93.500 ? 9   SER A CB  1 
ATOM 62   O O   ? SER A 1   9 ? -11.594   1.882 -10.031 1.000 93.500 ? 9   SER A O   1 
ATOM 63   O OG  ? SER A 1   9 ? -14.232   4.035  -8.896 1.000 93.500 ? 9   SER A OG  1 
ATOM 64   N N   ? LEU A 1  10 ? -11.281   2.793  -7.983 1.000 96.120 ? 10  LEU A N   1 
ATOM 65   C CA  ? LEU A 1  10 ? -10.862   1.539  -7.367 1.000 96.120 ? 10  LEU A CA  1 
ATOM 66   C C   ? LEU A 1  10 ? -11.555   1.334  -6.024 1.000 96.120 ? 10  LEU A C   1 
ATOM 67   C CB  ? LEU A 1  10 ?  -9.343   1.515  -7.180 1.000 96.120 ? 10  LEU A CB  1 
ATOM 68   O O   ? LEU A 1  10 ? -11.266   2.042  -5.057 1.000 96.120 ? 10  LEU A O   1 
ATOM 69   C CG  ? LEU A 1  10 ?  -8.501   1.591  -8.454 1.000 96.120 ? 10  LEU A CG  1 
ATOM 70   C CD1 ? LEU A 1  10 ?  -7.029   1.783  -8.106 1.000 96.120 ? 10  LEU A CD1 1 
ATOM 71   C CD2 ? LEU A 1  10 ?  -8.697   0.339  -9.301 1.000 96.120 ? 10  LEU A CD2 1 
ATOM 72   N N   ? PRO A 1  11 ? -12.425   0.332  -5.870 1.000 96.260 ? 11  PRO A N   1 
ATOM 73   C CA  ? PRO A 1  11 ? -13.289   0.166  -4.698 1.000 96.260 ? 11  PRO A CA  1 
ATOM 74   C C   ? PRO A 1  11 ? -12.543  -0.396  -3.490 1.000 96.260 ? 11  PRO A C   1 
ATOM 75   C CB  ? PRO A 1  11 ? -14.358  -0.815  -5.185 1.000 96.260 ? 11  PRO A CB  1 
ATOM 76   O O   ? PRO A 1  11 ? -13.034  -0.308  -2.362 1.000 96.260 ? 11  PRO A O   1 
ATOM 77   C CG  ? PRO A 1  11 ? -13.732  -1.518  -6.346 1.000 96.260 ? 11  PRO A CG  1 
ATOM 78   C CD  ? PRO A 1  11 ? -12.762  -0.579  -7.005 1.000 96.260 ? 11  PRO A CD  1 
ATOM 79   N N   ? TYR A 1  12 ? -11.249  -0.870  -3.623 1.000 97.830 ? 12  TYR A N   1 
ATOM 80   C CA  ? TYR A 1  12 ? -10.450  -1.351  -2.500 1.000 97.830 ? 12  TYR A CA  1 
ATOM 81   C C   ? TYR A 1  12 ?  -9.501  -0.267  -2.003 1.000 97.830 ? 12  TYR A C   1 
ATOM 82   C CB  ? TYR A 1  12 ?  -9.656  -2.597  -2.901 1.000 97.830 ? 12  TYR A CB  1 
ATOM 83   O O   ? TYR A 1  12 ?  -8.840  -0.437  -0.975 1.000 97.830 ? 12  TYR A O   1 
ATOM 84   C CG  ? TYR A 1  12 ?  -8.902  -2.446  -4.200 1.000 97.830 ? 12  TYR A CG  1 
ATOM 85   C CD1 ? TYR A 1  12 ?  -9.354  -3.060  -5.366 1.000 97.830 ? 12  TYR A CD1 1 
ATOM 86   C CD2 ? TYR A 1  12 ?  -7.737  -1.689  -4.264 1.000 97.830 ? 12  TYR A CD2 1 
ATOM 87   C CE1 ? TYR A 1  12 ?  -8.662  -2.924  -6.565 1.000 97.830 ? 12  TYR A CE1 1 
ATOM 88   C CE2 ? TYR A 1  12 ?  -7.036  -1.547  -5.457 1.000 97.830 ? 12  TYR A CE2 1 
ATOM 89   O OH  ? TYR A 1  12 ?  -6.817  -2.030  -7.785 1.000 97.830 ? 12  TYR A OH  1 
ATOM 90   C CZ  ? TYR A 1  12 ?  -7.506  -2.167  -6.601 1.000 97.830 ? 12  TYR A CZ  1 
ATOM 91   N N   ? GLN A 1  13 ?  -9.281   0.818  -2.760 1.000 97.410 ? 13  GLN A N   1 
ATOM 92   C CA  ? GLN A 1  13 ?  -8.387   1.914  -2.402 1.000 97.410 ? 13  GLN A CA  1 
ATOM 93   C C   ? GLN A 1  13 ?  -8.920   2.688  -1.200 1.000 97.410 ? 13  GLN A C   1 
ATOM 94   C CB  ? GLN A 1  13 ?  -8.191   2.858  -3.589 1.000 97.410 ? 13  GLN A CB  1 
ATOM 95   O O   ? GLN A 1  13 ? -10.089   3.080  -1.176 1.000 97.410 ? 13  GLN A O   1 
ATOM 96   C CG  ? GLN A 1  13 ?  -7.240   4.013  -3.307 1.000 97.410 ? 13  GLN A CG  1 
ATOM 97   C CD  ? GLN A 1  13 ?  -5.786   3.579  -3.266 1.000 97.410 ? 13  GLN A CD  1 
ATOM 98   N NE2 ? GLN A 1  13 ?  -4.938   4.405  -2.663 1.000 97.410 ? 13  GLN A NE2 1 
ATOM 99   O OE1 ? GLN A 1  13 ?  -5.429   2.511  -3.773 1.000 97.410 ? 13  GLN A OE1 1 
ATOM 100  N N   ? VAL A 1  14 ?  -7.995   2.945  -0.252 1.000 97.540 ? 14  VAL A N   1 
ATOM 101  C CA  ? VAL A 1  14 ?  -8.378   3.613   0.988 1.000 97.540 ? 14  VAL A CA  1 
ATOM 102  C C   ? VAL A 1  14 ?  -7.556   4.887   1.163 1.000 97.540 ? 14  VAL A C   1 
ATOM 103  C CB  ? VAL A 1  14 ?  -8.195   2.687   2.211 1.000 97.540 ? 14  VAL A CB  1 
ATOM 104  O O   ? VAL A 1  14 ?  -6.363   4.912   0.852 1.000 97.540 ? 14  VAL A O   1 
ATOM 105  C CG1 ? VAL A 1  14 ?  -8.482   3.443   3.508 1.000 97.540 ? 14  VAL A CG1 1 
ATOM 106  C CG2 ? VAL A 1  14 ?  -9.098   1.461   2.093 1.000 97.540 ? 14  VAL A CG2 1 
ATOM 107  N N   ? SER A 1  15 ?  -8.261   5.901   1.633 1.000 97.320 ? 15  SER A N   1 
ATOM 108  C CA  ? SER A 1  15 ?  -7.591   7.124   2.063 1.000 97.320 ? 15  SER A CA  1 
ATOM 109  C C   ? SER A 1  15 ?  -7.379   7.137   3.573 1.000 97.320 ? 15  SER A C   1 
ATOM 110  C CB  ? SER A 1  15 ?  -8.396   8.353   1.642 1.000 97.320 ? 15  SER A CB  1 
ATOM 111  O O   ? SER A 1  15 ?  -8.339   7.037   4.340 1.000 97.320 ? 15  SER A O   1 
ATOM 112  O OG  ? SER A 1  15 ?  -7.823   9.536   2.172 1.000 97.320 ? 15  SER A OG  1 
ATOM 113  N N   ? LEU A 1  16 ?  -6.127   7.177   3.948 1.000 97.680 ? 16  LEU A N   1 
ATOM 114  C CA  ? LEU A 1  16 ?  -5.833   7.400   5.359 1.000 97.680 ? 16  LEU A CA  1 
ATOM 115  C C   ? LEU A 1  16 ?  -5.855   8.888   5.691 1.000 97.680 ? 16  LEU A C   1 
ATOM 116  C CB  ? LEU A 1  16 ?  -4.470   6.804   5.723 1.000 97.680 ? 16  LEU A CB  1 
ATOM 117  O O   ? LEU A 1  16 ?  -5.125   9.675   5.083 1.000 97.680 ? 16  LEU A O   1 
ATOM 118  C CG  ? LEU A 1  16 ?  -4.272   5.321   5.407 1.000 97.680 ? 16  LEU A CG  1 
ATOM 119  C CD1 ? LEU A 1  16 ?  -2.980   4.812   6.037 1.000 97.680 ? 16  LEU A CD1 1 
ATOM 120  C CD2 ? LEU A 1  16 ?  -5.467   4.507   5.892 1.000 97.680 ? 16  LEU A CD2 1 
ATOM 121  N N   ? ASN A 1  17 ?  -6.656   9.190   6.712 1.000 96.590 ? 17  ASN A N   1 
ATOM 122  C CA  ? ASN A 1  17 ?  -6.978  10.588   6.976 1.000 96.590 ? 17  ASN A CA  1 
ATOM 123  C C   ? ASN A 1  17 ?  -6.782  10.941   8.447 1.000 96.590 ? 17  ASN A C   1 
ATOM 124  C CB  ? ASN A 1  17 ?  -8.412  10.900   6.542 1.000 96.590 ? 17  ASN A CB  1 
ATOM 125  O O   ? ASN A 1  17 ?  -7.218  10.201   9.331 1.000 96.590 ? 17  ASN A O   1 
ATOM 126  C CG  ? ASN A 1  17 ?  -8.717  12.385   6.556 1.000 96.590 ? 17  ASN A CG  1 
ATOM 127  N ND2 ? ASN A 1  17 ?  -8.809  12.982   5.374 1.000 96.590 ? 17  ASN A ND2 1 
ATOM 128  O OD1 ? ASN A 1  17 ?  -8.867  12.990   7.620 1.000 96.590 ? 17  ASN A OD1 1 
ATOM 129  N N   ? SER A 1  18 ?  -6.033  12.054   8.780 1.000 95.340 ? 18  SER A N   1 
ATOM 130  C CA  ? SER A 1  18 ?  -5.888  12.646  10.106 1.000 95.340 ? 18  SER A CA  1 
ATOM 131  C C   ? SER A 1  18 ?  -6.219  14.135  10.085 1.000 95.340 ? 18  SER A C   1 
ATOM 132  C CB  ? SER A 1  18 ?  -4.468  12.438  10.634 1.000 95.340 ? 18  SER A CB  1 
ATOM 133  O O   ? SER A 1  18 ?  -5.373  14.969  10.417 1.000 95.340 ? 18  SER A O   1 
ATOM 134  O OG  ? SER A 1  18 ?  -4.362  12.878  11.977 1.000 95.340 ? 18  SER A OG  1 
ATOM 135  N N   ? GLY A 1  19 ?  -7.252  14.505   9.449 1.000 93.380 ? 19  GLY A N   1 
ATOM 136  C CA  ? GLY A 1  19 ?  -7.619  15.882   9.158 1.000 93.380 ? 19  GLY A CA  1 
ATOM 137  C C   ? GLY A 1  19 ?  -7.414  16.259   7.703 1.000 93.380 ? 19  GLY A C   1 
ATOM 138  O O   ? GLY A 1  19 ?  -8.016  17.217   7.214 1.000 93.380 ? 19  GLY A O   1 
ATOM 139  N N   ? TYR A 1  20 ?  -6.559  15.519   7.093 1.000 93.010 ? 20  TYR A N   1 
ATOM 140  C CA  ? TYR A 1  20 ?  -6.278  15.562   5.662 1.000 93.010 ? 20  TYR A CA  1 
ATOM 141  C C   ? TYR A 1  20 ?  -5.758  14.218   5.167 1.000 93.010 ? 20  TYR A C   1 
ATOM 142  C CB  ? TYR A 1  20 ?  -5.262  16.664   5.348 1.000 93.010 ? 20  TYR A CB  1 
ATOM 143  O O   ? TYR A 1  20 ?  -5.274  13.404   5.957 1.000 93.010 ? 20  TYR A O   1 
ATOM 144  C CG  ? TYR A 1  20 ?  -3.900  16.424   5.953 1.000 93.010 ? 20  TYR A CG  1 
ATOM 145  C CD1 ? TYR A 1  20 ?  -3.606  16.850   7.246 1.000 93.010 ? 20  TYR A CD1 1 
ATOM 146  C CD2 ? TYR A 1  20 ?  -2.904  15.772   5.233 1.000 93.010 ? 20  TYR A CD2 1 
ATOM 147  C CE1 ? TYR A 1  20 ?  -2.352  16.633   7.808 1.000 93.010 ? 20  TYR A CE1 1 
ATOM 148  C CE2 ? TYR A 1  20 ?  -1.647  15.550   5.785 1.000 93.010 ? 20  TYR A CE2 1 
ATOM 149  O OH  ? TYR A 1  20 ?  -0.138  15.765   7.621 1.000 93.010 ? 20  TYR A OH  1 
ATOM 150  C CZ  ? TYR A 1  20 ?  -1.381  15.983   7.071 1.000 93.010 ? 20  TYR A CZ  1 
ATOM 151  N N   ? HIS A 1  21 ?  -5.916  13.994   3.927 1.000 93.830 ? 21  HIS A N   1 
ATOM 152  C CA  ? HIS A 1  21 ?  -5.317  12.807   3.328 1.000 93.830 ? 21  HIS A CA  1 
ATOM 153  C C   ? HIS A 1  21 ?  -3.797  12.837   3.447 1.000 93.830 ? 21  HIS A C   1 
ATOM 154  C CB  ? HIS A 1  21 ?  -5.727  12.682   1.860 1.000 93.830 ? 21  HIS A CB  1 
ATOM 155  O O   ? HIS A 1  21 ?  -3.159  13.818   3.058 1.000 93.830 ? 21  HIS A O   1 
ATOM 156  C CG  ? HIS A 1  21 ?  -4.982  11.618   1.117 1.000 93.830 ? 21  HIS A CG  1 
ATOM 157  C CD2 ? HIS A 1  21 ?  -3.879  11.686   0.336 1.000 93.830 ? 21  HIS A CD2 1 
ATOM 158  N ND1 ? HIS A 1  21 ?  -5.364  10.294   1.132 1.000 93.830 ? 21  HIS A ND1 1 
ATOM 159  C CE1 ? HIS A 1  21 ?  -4.524   9.592   0.390 1.000 93.830 ? 21  HIS A CE1 1 
ATOM 160  N NE2 ? HIS A 1  21 ?  -3.614  10.413  -0.105 1.000 93.830 ? 21  HIS A NE2 1 
ATOM 161  N N   ? PHE A 1  22 ?  -3.255  11.716   3.920 1.000 94.720 ? 22  PHE A N   1 
ATOM 162  C CA  ? PHE A 1  22 ?  -1.802  11.767   4.032 1.000 94.720 ? 22  PHE A CA  1 
ATOM 163  C C   ? PHE A 1  22 ?  -1.174  10.474   3.524 1.000 94.720 ? 22  PHE A C   1 
ATOM 164  C CB  ? PHE A 1  22 ?  -1.381  12.020   5.483 1.000 94.720 ? 22  PHE A CB  1 
ATOM 165  O O   ? PHE A 1  22 ?   0.019  10.436   3.215 1.000 94.720 ? 22  PHE A O   1 
ATOM 166  C CG  ? PHE A 1  22 ?  -1.652  10.862   6.404 1.000 94.720 ? 22  PHE A CG  1 
ATOM 167  C CD1 ? PHE A 1  22 ?  -2.886  10.725   7.028 1.000 94.720 ? 22  PHE A CD1 1 
ATOM 168  C CD2 ? PHE A 1  22 ?  -0.672   9.908   6.647 1.000 94.720 ? 22  PHE A CD2 1 
ATOM 169  C CE1 ? PHE A 1  22 ?  -3.140   9.654   7.882 1.000 94.720 ? 22  PHE A CE1 1 
ATOM 170  C CE2 ? PHE A 1  22 ?  -0.918   8.835   7.499 1.000 94.720 ? 22  PHE A CE2 1 
ATOM 171  C CZ  ? PHE A 1  22 ?  -2.152   8.710   8.116 1.000 94.720 ? 22  PHE A CZ  1 
ATOM 172  N N   ? CYS A 1  23 ?  -1.905   9.407   3.427 1.000 96.880 ? 23  CYS A N   1 
ATOM 173  C CA  ? CYS A 1  23 ?  -1.432   8.131   2.902 1.000 96.880 ? 23  CYS A CA  1 
ATOM 174  C C   ? CYS A 1  23 ?  -2.587   7.313   2.338 1.000 96.880 ? 23  CYS A C   1 
ATOM 175  C CB  ? CYS A 1  23 ?  -0.715   7.335   3.991 1.000 96.880 ? 23  CYS A CB  1 
ATOM 176  O O   ? CYS A 1  23 ?  -3.752   7.600   2.617 1.000 96.880 ? 23  CYS A O   1 
ATOM 177  S SG  ? CYS A 1  23 ?   1.040   7.733   4.148 1.000 96.880 ? 23  CYS A SG  1 
ATOM 178  N N   ? GLY A 1  24 ?  -2.211   6.354   1.554 1.000 97.330 ? 24  GLY A N   1 
ATOM 179  C CA  ? GLY A 1  24 ?  -3.187   5.405   1.045 1.000 97.330 ? 24  GLY A CA  1 
ATOM 180  C C   ? GLY A 1  24 ?  -3.129   4.058   1.740 1.000 97.330 ? 24  GLY A C   1 
ATOM 181  O O   ? GLY A 1  24 ?  -2.303   3.849   2.632 1.000 97.330 ? 24  GLY A O   1 
ATOM 182  N N   ? GLY A 1  25 ?  -4.008   3.144   1.407 1.000 98.100 ? 25  GLY A N   1 
ATOM 183  C CA  ? GLY A 1  25 ?  -4.089   1.765   1.861 1.000 98.100 ? 25  GLY A CA  1 
ATOM 184  C C   ? GLY A 1  25 ?  -4.980   0.901   0.989 1.000 98.100 ? 25  GLY A C   1 
ATOM 185  O O   ? GLY A 1  25 ?  -5.443   1.343  -0.065 1.000 98.100 ? 25  GLY A O   1 
ATOM 186  N N   ? SER A 1  26 ?  -5.085  -0.386   1.452 1.000 98.550 ? 26  SER A N   1 
ATOM 187  C CA  ? SER A 1  26 ?  -5.932  -1.349   0.754 1.000 98.550 ? 26  SER A CA  1 
ATOM 188  C C   ? SER A 1  26 ?  -6.796  -2.137   1.733 1.000 98.550 ? 26  SER A C   1 
ATOM 189  C CB  ? SER A 1  26 ?  -5.079  -2.311  -0.074 1.000 98.550 ? 26  SER A CB  1 
ATOM 190  O O   ? SER A 1  26 ?  -6.299  -2.640   2.742 1.000 98.550 ? 26  SER A O   1 
ATOM 191  O OG  ? SER A 1  26 ?  -4.197  -1.597  -0.923 1.000 98.550 ? 26  SER A OG  1 
ATOM 192  N N   ? LEU A 1  27 ?  -8.088  -2.107   1.410 1.000 98.680 ? 27  LEU A N   1 
ATOM 193  C CA  ? LEU A 1  27 ?  -8.995  -2.943   2.189 1.000 98.680 ? 27  LEU A CA  1 
ATOM 194  C C   ? LEU A 1  27 ?  -8.836  -4.412   1.814 1.000 98.680 ? 27  LEU A C   1 
ATOM 195  C CB  ? LEU A 1  27 ? -10.446  -2.503   1.976 1.000 98.680 ? 27  LEU A CB  1 
ATOM 196  O O   ? LEU A 1  27 ?  -9.094  -4.797   0.671 1.000 98.680 ? 27  LEU A O   1 
ATOM 197  C CG  ? LEU A 1  27 ? -11.498  -3.198   2.842 1.000 98.680 ? 27  LEU A CG  1 
ATOM 198  C CD1 ? LEU A 1  27 ? -11.294  -2.844   4.311 1.000 98.680 ? 27  LEU A CD1 1 
ATOM 199  C CD2 ? LEU A 1  27 ? -12.902  -2.816   2.385 1.000 98.680 ? 27  LEU A CD2 1 
ATOM 200  N N   ? ILE A 1  28 ?  -8.443  -5.284   2.768 1.000 98.510 ? 28  ILE A N   1 
ATOM 201  C CA  ? ILE A 1  28 ?  -8.097  -6.663   2.441 1.000 98.510 ? 28  ILE A CA  1 
ATOM 202  C C   ? ILE A 1  28 ?  -9.151  -7.609   3.012 1.000 98.510 ? 28  ILE A C   1 
ATOM 203  C CB  ? ILE A 1  28 ?  -6.696  -7.036   2.975 1.000 98.510 ? 28  ILE A CB  1 
ATOM 204  O O   ? ILE A 1  28 ?  -9.240  -8.769   2.603 1.000 98.510 ? 28  ILE A O   1 
ATOM 205  C CG1 ? ILE A 1  28 ?  -6.613  -6.777   4.484 1.000 98.510 ? 28  ILE A CG1 1 
ATOM 206  C CG2 ? ILE A 1  28 ?  -5.608  -6.261   2.225 1.000 98.510 ? 28  ILE A CG2 1 
ATOM 207  C CD1 ? ILE A 1  28 ?  -5.353  -7.327   5.138 1.000 98.510 ? 28  ILE A CD1 1 
ATOM 208  N N   ? ASN A 1  29 ? -10.046  -7.157   3.897 1.000 98.090 ? 29  ASN A N   1 
ATOM 209  C CA  ? ASN A 1  29 ? -11.335  -7.679   4.338 1.000 98.090 ? 29  ASN A CA  1 
ATOM 210  C C   ? ASN A 1  29 ? -12.194  -6.589   4.973 1.000 98.090 ? 29  ASN A C   1 
ATOM 211  C CB  ? ASN A 1  29 ? -11.138  -8.838   5.318 1.000 98.090 ? 29  ASN A CB  1 
ATOM 212  O O   ? ASN A 1  29 ? -11.847  -5.408   4.916 1.000 98.090 ? 29  ASN A O   1 
ATOM 213  C CG  ? ASN A 1  29 ? -10.505  -8.397   6.623 1.000 98.090 ? 29  ASN A CG  1 
ATOM 214  N ND2 ? ASN A 1  29 ?  -9.672  -9.257   7.198 1.000 98.090 ? 29  ASN A ND2 1 
ATOM 215  O OD1 ? ASN A 1  29 ? -10.763  -7.294   7.112 1.000 98.090 ? 29  ASN A OD1 1 
ATOM 216  N N   ? SER A 1  30 ? -13.416  -7.009   5.511 1.000 98.140 ? 30  SER A N   1 
ATOM 217  C CA  ? SER A 1  30 ? -14.357  -5.977   5.934 1.000 98.140 ? 30  SER A CA  1 
ATOM 218  C C   ? SER A 1  30 ? -13.841  -5.226   7.157 1.000 98.140 ? 30  SER A C   1 
ATOM 219  C CB  ? SER A 1  30 ? -15.724  -6.590   6.241 1.000 98.140 ? 30  SER A CB  1 
ATOM 220  O O   ? SER A 1  30 ? -14.344  -4.151   7.490 1.000 98.140 ? 30  SER A O   1 
ATOM 221  O OG  ? SER A 1  30 ? -15.628  -7.530   7.297 1.000 98.140 ? 30  SER A OG  1 
ATOM 222  N N   ? GLN A 1  31 ? -12.644  -5.715   7.764 1.000 98.450 ? 31  GLN A N   1 
ATOM 223  C CA  ? GLN A 1  31 ? -12.217  -5.146   9.038 1.000 98.450 ? 31  GLN A CA  1 
ATOM 224  C C   ? GLN A 1  31 ? -10.776  -4.650   8.963 1.000 98.450 ? 31  GLN A C   1 
ATOM 225  C CB  ? GLN A 1  31 ? -12.361  -6.174  10.161 1.000 98.450 ? 31  GLN A CB  1 
ATOM 226  O O   ? GLN A 1  31 ? -10.293  -3.987   9.884 1.000 98.450 ? 31  GLN A O   1 
ATOM 227  C CG  ? GLN A 1  31 ? -13.806  -6.503  10.512 1.000 98.450 ? 31  GLN A CG  1 
ATOM 228  C CD  ? GLN A 1  31 ? -13.922  -7.471  11.674 1.000 98.450 ? 31  GLN A CD  1 
ATOM 229  N NE2 ? GLN A 1  31 ? -14.063  -6.934  12.881 1.000 98.450 ? 31  GLN A NE2 1 
ATOM 230  O OE1 ? GLN A 1  31 ? -13.886  -8.692  11.489 1.000 98.450 ? 31  GLN A OE1 1 
ATOM 231  N N   ? TRP A 1  32 ? -10.038  -5.000   7.918 1.000 98.720 ? 32  TRP A N   1 
ATOM 232  C CA  ? TRP A 1  32 ?  -8.605  -4.725   7.959 1.000 98.720 ? 32  TRP A CA  1 
ATOM 233  C C   ? TRP A 1  32 ?  -8.153  -4.004   6.694 1.000 98.720 ? 32  TRP A C   1 
ATOM 234  C CB  ? TRP A 1  32 ?  -7.813  -6.024   8.133 1.000 98.720 ? 32  TRP A CB  1 
ATOM 235  O O   ? TRP A 1  32 ?  -8.603  -4.327   5.593 1.000 98.720 ? 32  TRP A O   1 
ATOM 236  C CG  ? TRP A 1  32 ?  -7.949  -6.643   9.492 1.000 98.720 ? 32  TRP A CG  1 
ATOM 237  C CD1 ? TRP A 1  32 ?  -8.841  -7.607   9.872 1.000 98.720 ? 32  TRP A CD1 1 
ATOM 238  C CD2 ? TRP A 1  32 ?  -7.170  -6.336  10.652 1.000 98.720 ? 32  TRP A CD2 1 
ATOM 239  C CE2 ? TRP A 1  32 ?  -7.644  -7.154  11.702 1.000 98.720 ? 32  TRP A CE2 1 
ATOM 240  C CE3 ? TRP A 1  32 ?  -6.115  -5.449  10.906 1.000 98.720 ? 32  TRP A CE3 1 
ATOM 241  N NE1 ? TRP A 1  32 ?  -8.663  -7.918  11.200 1.000 98.720 ? 32  TRP A NE1 1 
ATOM 242  C CH2 ? TRP A 1  32 ?  -6.068  -6.233  13.209 1.000 98.720 ? 32  TRP A CH2 1 
ATOM 243  C CZ2 ? TRP A 1  32 ?  -7.099  -7.110  12.987 1.000 98.720 ? 32  TRP A CZ2 1 
ATOM 244  C CZ3 ? TRP A 1  32 ?  -5.574  -5.407  12.186 1.000 98.720 ? 32  TRP A CZ3 1 
ATOM 245  N N   ? VAL A 1  33 ?  -7.265  -3.044   6.904 1.000 98.780 ? 33  VAL A N   1 
ATOM 246  C CA  ? VAL A 1  33 ?  -6.581  -2.279   5.866 1.000 98.780 ? 33  VAL A CA  1 
ATOM 247  C C   ? VAL A 1  33 ?  -5.076  -2.522   5.953 1.000 98.780 ? 33  VAL A C   1 
ATOM 248  C CB  ? VAL A 1  33 ?  -6.884  -0.769   5.981 1.000 98.780 ? 33  VAL A CB  1 
ATOM 249  O O   ? VAL A 1  33 ?  -4.512  -2.580   7.048 1.000 98.780 ? 33  VAL A O   1 
ATOM 250  C CG1 ? VAL A 1  33 ?  -6.042   0.029   4.987 1.000 98.780 ? 33  VAL A CG1 1 
ATOM 251  C CG2 ? VAL A 1  33 ?  -8.372  -0.505   5.757 1.000 98.780 ? 33  VAL A CG2 1 
ATOM 252  N N   ? VAL A 1  34 ?  -4.488  -2.735   4.781 1.000 98.730 ? 34  VAL A N   1 
ATOM 253  C CA  ? VAL A 1  34 ?  -3.033  -2.813   4.699 1.000 98.730 ? 34  VAL A CA  1 
ATOM 254  C C   ? VAL A 1  34 ?  -2.472  -1.486   4.193 1.000 98.730 ? 34  VAL A C   1 
ATOM 255  C CB  ? VAL A 1  34 ?  -2.577  -3.969   3.781 1.000 98.730 ? 34  VAL A CB  1 
ATOM 256  O O   ? VAL A 1  34 ?  -2.998  -0.906   3.240 1.000 98.730 ? 34  VAL A O   1 
ATOM 257  C CG1 ? VAL A 1  34 ?  -1.073  -3.893   3.523 1.000 98.730 ? 34  VAL A CG1 1 
ATOM 258  C CG2 ? VAL A 1  34 ?  -2.948  -5.317   4.397 1.000 98.730 ? 34  VAL A CG2 1 
ATOM 259  N N   ? SER A 1  35 ?  -1.372  -0.939   4.830 1.000 98.610 ? 35  SER A N   1 
ATOM 260  C CA  ? SER A 1  35 ?  -0.693   0.300   4.467 1.000 98.610 ? 35  SER A CA  1 
ATOM 261  C C   ? SER A 1  35 ?   0.785   0.251   4.840 1.000 98.610 ? 35  SER A C   1 
ATOM 262  C CB  ? SER A 1  35 ?  -1.359   1.497   5.147 1.000 98.610 ? 35  SER A CB  1 
ATOM 263  O O   ? SER A 1  35 ?   1.299  -0.802   5.223 1.000 98.610 ? 35  SER A O   1 
ATOM 264  O OG  ? SER A 1  35 ?  -0.897   2.715   4.588 1.000 98.610 ? 35  SER A OG  1 
ATOM 265  N N   ? ALA A 1  36 ?   1.441   1.309   4.610 1.000 98.460 ? 36  ALA A N   1 
ATOM 266  C CA  ? ALA A 1  36 ?   2.865   1.373   4.926 1.000 98.460 ? 36  ALA A CA  1 
ATOM 267  C C   ? ALA A 1  36 ?   3.086   1.733   6.393 1.000 98.460 ? 36  ALA A C   1 
ATOM 268  C CB  ? ALA A 1  36 ?   3.566   2.384   4.023 1.000 98.460 ? 36  ALA A CB  1 
ATOM 269  O O   ? ALA A 1  36 ?   2.384   2.585   6.942 1.000 98.460 ? 36  ALA A O   1 
ATOM 270  N N   ? ALA A 1  37 ?   4.054   1.108   7.018 1.000 98.380 ? 37  ALA A N   1 
ATOM 271  C CA  ? ALA A 1  37 ?   4.401   1.362   8.414 1.000 98.380 ? 37  ALA A CA  1 
ATOM 272  C C   ? ALA A 1  37 ?   4.859   2.804   8.611 1.000 98.380 ? 37  ALA A C   1 
ATOM 273  C CB  ? ALA A 1  37 ?   5.488   0.394   8.876 1.000 98.380 ? 37  ALA A CB  1 
ATOM 274  O O   ? ALA A 1  37 ?   4.620   3.399   9.665 1.000 98.380 ? 37  ALA A O   1 
ATOM 275  N N   ? HIS A 1  38 ?   5.511   3.382   7.640 1.000 97.720 ? 38  HIS A N   1 
ATOM 276  C CA  ? HIS A 1  38 ?   6.035   4.738   7.750 1.000 97.720 ? 38  HIS A CA  1 
ATOM 277  C C   ? HIS A 1  38 ?   4.914   5.770   7.678 1.000 97.720 ? 38  HIS A C   1 
ATOM 278  C CB  ? HIS A 1  38 ?   7.065   5.006   6.651 1.000 97.720 ? 38  HIS A CB  1 
ATOM 279  O O   ? HIS A 1  38 ?   5.140   6.957   7.926 1.000 97.720 ? 38  HIS A O   1 
ATOM 280  C CG  ? HIS A 1  38 ?   6.461   5.206   5.298 1.000 97.720 ? 38  HIS A CG  1 
ATOM 281  C CD2 ? HIS A 1  38 ?   5.990   6.321   4.690 1.000 97.720 ? 38  HIS A CD2 1 
ATOM 282  N ND1 ? HIS A 1  38 ?   6.282   4.174   4.402 1.000 97.720 ? 38  HIS A ND1 1 
ATOM 283  C CE1 ? HIS A 1  38 ?   5.728   4.647   3.299 1.000 97.720 ? 38  HIS A CE1 1 
ATOM 284  N NE2 ? HIS A 1  38 ?   5.540   5.948   3.448 1.000 97.720 ? 38  HIS A NE2 1 
ATOM 285  N N   ? CYS A 1  39 ?   3.688   5.345   7.431 1.000 97.450 ? 39  CYS A N   1 
ATOM 286  C CA  ? CYS A 1  39 ?   2.510   6.204   7.372 1.000 97.450 ? 39  CYS A CA  1 
ATOM 287  C C   ? CYS A 1  39 ?   1.832   6.295   8.734 1.000 97.450 ? 39  CYS A C   1 
ATOM 288  C CB  ? CYS A 1  39 ?   1.518   5.684   6.332 1.000 97.450 ? 39  CYS A CB  1 
ATOM 289  O O   ? CYS A 1  39 ?   0.763   6.893   8.861 1.000 97.450 ? 39  CYS A O   1 
ATOM 290  S SG  ? CYS A 1  39 ?   2.019   6.001   4.626 1.000 97.450 ? 39  CYS A SG  1 
ATOM 291  N N   ? TYR A 1  40 ?   2.416   5.896   9.806 1.000 97.480 ? 40  TYR A N   1 
ATOM 292  C CA  ? TYR A 1  40 ?   1.800   5.773  11.122 1.000 97.480 ? 40  TYR A CA  1 
ATOM 293  C C   ? TYR A 1  40 ?   1.467   7.143  11.699 1.000 97.480 ? 40  TYR A C   1 
ATOM 294  C CB  ? TYR A 1  40 ?   2.724   5.014  12.080 1.000 97.480 ? 40  TYR A CB  1 
ATOM 295  O O   ? TYR A 1  40 ?   2.280   8.068  11.628 1.000 97.480 ? 40  TYR A O   1 
ATOM 296  C CG  ? TYR A 1  40 ?   2.237   4.999  13.508 1.000 97.480 ? 40  TYR A CG  1 
ATOM 297  C CD1 ? TYR A 1  40 ?   2.675   5.954  14.424 1.000 97.480 ? 40  TYR A CD1 1 
ATOM 298  C CD2 ? TYR A 1  40 ?   1.340   4.031  13.946 1.000 97.480 ? 40  TYR A CD2 1 
ATOM 299  C CE1 ? TYR A 1  40 ?   2.230   5.943  15.742 1.000 97.480 ? 40  TYR A CE1 1 
ATOM 300  C CE2 ? TYR A 1  40 ?   0.889   4.010  15.262 1.000 97.480 ? 40  TYR A CE2 1 
ATOM 301  O OH  ? TYR A 1  40 ?   0.896   4.954  17.454 1.000 97.480 ? 40  TYR A OH  1 
ATOM 302  C CZ  ? TYR A 1  40 ?   1.339   4.969  16.151 1.000 97.480 ? 40  TYR A CZ  1 
ATOM 303  N N   ? LYS A 1  41 ?   0.211   7.187  12.220 1.000 96.910 ? 41  LYS A N   1 
ATOM 304  C CA  ? LYS A 1  41 ?  -0.287   8.254  13.083 1.000 96.910 ? 41  LYS A CA  1 
ATOM 305  C C   ? LYS A 1  41 ?  -1.108   7.689  14.238 1.000 96.910 ? 41  LYS A C   1 
ATOM 306  C CB  ? LYS A 1  41 ?  -1.128   9.246  12.279 1.000 96.910 ? 41  LYS A CB  1 
ATOM 307  O O   ? LYS A 1  41 ?  -1.681   6.603  14.127 1.000 96.910 ? 41  LYS A O   1 
ATOM 308  C CG  ? LYS A 1  41 ?  -0.350   9.988  11.202 1.000 96.910 ? 41  LYS A CG  1 
ATOM 309  C CD  ? LYS A 1  41 ?  -1.122  11.194  10.684 1.000 96.910 ? 41  LYS A CD  1 
ATOM 310  C CE  ? LYS A 1  41 ?  -0.308  11.988   9.671 1.000 96.910 ? 41  LYS A CE  1 
ATOM 311  N NZ  ? LYS A 1  41 ?   0.164  13.288  10.236 1.000 96.910 ? 41  LYS A NZ  1 
ATOM 312  N N   ? SER A 1  42 ?  -1.112   8.453  15.441 1.000 93.130 ? 42  SER A N   1 
ATOM 313  C CA  ? SER A 1  42 ?  -1.788   7.987  16.647 1.000 93.130 ? 42  SER A CA  1 
ATOM 314  C C   ? SER A 1  42 ?  -3.291   7.858  16.424 1.000 93.130 ? 42  SER A C   1 
ATOM 315  C CB  ? SER A 1  42 ?  -1.517   8.937  17.814 1.000 93.130 ? 42  SER A CB  1 
ATOM 316  O O   ? SER A 1  42 ?  -3.943   7.005  17.029 1.000 93.130 ? 42  SER A O   1 
ATOM 317  O OG  ? SER A 1  42 ?  -1.961  10.249  17.509 1.000 93.130 ? 42  SER A OG  1 
ATOM 318  N N   ? ARG A 1  43 ?  -3.920   8.620  15.568 1.000 94.290 ? 43  ARG A N   1 
ATOM 319  C CA  ? ARG A 1  43 ?  -5.327   8.595  15.182 1.000 94.290 ? 43  ARG A CA  1 
ATOM 320  C C   ? ARG A 1  43 ?  -5.480   8.639  13.666 1.000 94.290 ? 43  ARG A C   1 
ATOM 321  C CB  ? ARG A 1  43 ?  -6.079   9.766  15.819 1.000 94.290 ? 43  ARG A CB  1 
ATOM 322  O O   ? ARG A 1  43 ?  -5.031   9.586  13.018 1.000 94.290 ? 43  ARG A O   1 
ATOM 323  C CG  ? ARG A 1  43 ?  -6.127   9.715  17.338 1.000 94.290 ? 43  ARG A CG  1 
ATOM 324  C CD  ? ARG A 1  43 ?  -6.895  10.894  17.918 1.000 94.290 ? 43  ARG A CD  1 
ATOM 325  N NE  ? ARG A 1  43 ?  -6.855  10.898  19.377 1.000 94.290 ? 43  ARG A NE  1 
ATOM 326  N NH1 ? ARG A 1  43 ?  -8.329  12.660  19.619 1.000 94.290 ? 43  ARG A NH1 1 
ATOM 327  N NH2 ? ARG A 1  43 ?  -7.427  11.653  21.470 1.000 94.290 ? 43  ARG A NH2 1 
ATOM 328  C CZ  ? ARG A 1  43 ?  -7.537  11.737  20.152 1.000 94.290 ? 43  ARG A CZ  1 
ATOM 329  N N   ? ILE A 1  44 ?  -6.135   7.612  13.124 1.000 97.830 ? 44  ILE A N   1 
ATOM 330  C CA  ? ILE A 1  44 ?  -6.315   7.530  11.679 1.000 97.830 ? 44  ILE A CA  1 
ATOM 331  C C   ? ILE A 1  44 ?  -7.780   7.246  11.356 1.000 97.830 ? 44  ILE A C   1 
ATOM 332  C CB  ? ILE A 1  44 ?  -5.409   6.442  11.058 1.000 97.830 ? 44  ILE A CB  1 
ATOM 333  O O   ? ILE A 1  44 ?  -8.372   6.310  11.899 1.000 97.830 ? 44  ILE A O   1 
ATOM 334  C CG1 ? ILE A 1  44 ?  -3.932   6.795  11.265 1.000 97.830 ? 44  ILE A CG1 1 
ATOM 335  C CG2 ? ILE A 1  44 ?  -5.726   6.261   9.570 1.000 97.830 ? 44  ILE A CG2 1 
ATOM 336  C CD1 ? ILE A 1  44 ?  -2.969   5.684  10.870 1.000 97.830 ? 44  ILE A CD1 1 
ATOM 337  N N   ? GLN A 1  45 ?  -8.417   8.107  10.630 1.000 97.990 ? 45  GLN A N   1 
ATOM 338  C CA  ? GLN A 1  45 ?  -9.707   7.826  10.008 1.000 97.990 ? 45  GLN A CA  1 
ATOM 339  C C   ? GLN A 1  45 ?  -9.528   7.220   8.619 1.000 97.990 ? 45  GLN A C   1 
ATOM 340  C CB  ? GLN A 1  45 ? -10.550   9.100   9.920 1.000 97.990 ? 45  GLN A CB  1 
ATOM 341  O O   ? GLN A 1  45 ?  -8.779   7.751   7.796 1.000 97.990 ? 45  GLN A O   1 
ATOM 342  C CG  ? GLN A 1  45 ? -11.956   8.870   9.383 1.000 97.990 ? 45  GLN A CG  1 
ATOM 343  C CD  ? GLN A 1  45 ? -12.750  10.156   9.248 1.000 97.990 ? 45  GLN A CD  1 
ATOM 344  N NE2 ? GLN A 1  45 ? -13.613  10.425  10.221 1.000 97.990 ? 45  GLN A NE2 1 
ATOM 345  O OE1 ? GLN A 1  45 ? -12.587  10.903   8.277 1.000 97.990 ? 45  GLN A OE1 1 
ATOM 346  N N   ? VAL A 1  46 ? -10.185   6.063   8.433 1.000 98.190 ? 46  VAL A N   1 
ATOM 347  C CA  ? VAL A 1  46 ? -10.108   5.368   7.152 1.000 98.190 ? 46  VAL A CA  1 
ATOM 348  C C   ? VAL A 1  46 ? -11.324   5.723   6.298 1.000 98.190 ? 46  VAL A C   1 
ATOM 349  C CB  ? VAL A 1  46 ? -10.018   3.838   7.341 1.000 98.190 ? 46  VAL A CB  1 
ATOM 350  O O   ? VAL A 1  46 ? -12.465   5.515   6.715 1.000 98.190 ? 46  VAL A O   1 
ATOM 351  C CG1 ? VAL A 1  46 ?  -9.986   3.128   5.988 1.000 98.190 ? 46  VAL A CG1 1 
ATOM 352  C CG2 ? VAL A 1  46 ?  -8.786   3.474   8.167 1.000 98.190 ? 46  VAL A CG2 1 
ATOM 353  N N   ? ARG A 1  47 ? -11.062   6.372   5.153 1.000 97.440 ? 47  ARG A N   1 
ATOM 354  C CA  ? ARG A 1  47 ? -12.127   6.742   4.226 1.000 97.440 ? 47  ARG A CA  1 
ATOM 355  C C   ? ARG A 1  47 ? -12.214   5.754   3.069 1.000 97.440 ? 47  ARG A C   1 
ATOM 356  C CB  ? ARG A 1  47 ? -11.905   8.158   3.691 1.000 97.440 ? 47  ARG A CB  1 
ATOM 357  O O   ? ARG A 1  47 ? -11.233   5.537   2.355 1.000 97.440 ? 47  ARG A O   1 
ATOM 358  C CG  ? ARG A 1  47 ? -11.834   9.223   4.774 1.000 97.440 ? 47  ARG A CG  1 
ATOM 359  C CD  ? ARG A 1  47 ? -11.729  10.622   4.183 1.000 97.440 ? 47  ARG A CD  1 
ATOM 360  N NE  ? ARG A 1  47 ? -11.655  11.642   5.225 1.000 97.440 ? 47  ARG A NE  1 
ATOM 361  N NH1 ? ARG A 1  47 ? -11.901  13.429   3.782 1.000 97.440 ? 47  ARG A NH1 1 
ATOM 362  N NH2 ? ARG A 1  47 ? -11.659  13.793   6.032 1.000 97.440 ? 47  ARG A NH2 1 
ATOM 363  C CZ  ? ARG A 1  47 ? -11.739  12.952   5.010 1.000 97.440 ? 47  ARG A CZ  1 
ATOM 364  N N   ? LEU A 1  48 ? -13.374   5.040   2.910 1.000 97.490 ? 48  LEU A N   1 
ATOM 365  C CA  ? LEU A 1  48 ? -13.637   4.057   1.865 1.000 97.490 ? 48  LEU A CA  1 
ATOM 366  C C   ? LEU A 1  48 ? -14.690   4.569   0.888 1.000 97.490 ? 48  LEU A C   1 
ATOM 367  C CB  ? LEU A 1  48 ? -14.095   2.731   2.479 1.000 97.490 ? 48  LEU A CB  1 
ATOM 368  O O   ? LEU A 1  48 ? -15.518   5.410   1.247 1.000 97.490 ? 48  LEU A O   1 
ATOM 369  C CG  ? LEU A 1  48 ? -13.111   2.048   3.430 1.000 97.490 ? 48  LEU A CG  1 
ATOM 370  C CD1 ? LEU A 1  48 ? -13.863   1.341   4.553 1.000 97.490 ? 48  LEU A CD1 1 
ATOM 371  C CD2 ? LEU A 1  48 ? -12.227   1.066   2.669 1.000 97.490 ? 48  LEU A CD2 1 
ATOM 372  N N   ? GLY A 1  49 ? -14.538   4.061  -0.379 1.000 95.730 ? 49  GLY A N   1 
ATOM 373  C CA  ? GLY A 1  49 ? -15.553   4.399  -1.364 1.000 95.730 ? 49  GLY A CA  1 
ATOM 374  C C   ? GLY A 1  49 ? -15.345   5.764  -1.992 1.000 95.730 ? 49  GLY A C   1 
ATOM 375  O O   ? GLY A 1  49 ? -16.264   6.323  -2.594 1.000 95.730 ? 49  GLY A O   1 
ATOM 376  N N   ? GLU A 1  50 ? -14.067   6.302  -1.747 1.000 93.810 ? 50  GLU A N   1 
ATOM 377  C CA  ? GLU A 1  50 ? -13.741   7.619  -2.287 1.000 93.810 ? 50  GLU A CA  1 
ATOM 378  C C   ? GLU A 1  50 ? -13.302   7.524  -3.746 1.000 93.810 ? 50  GLU A C   1 
ATOM 379  C CB  ? GLU A 1  50 ? -12.648   8.288  -1.451 1.000 93.810 ? 50  GLU A CB  1 
ATOM 380  O O   ? GLU A 1  50 ? -12.496   6.662  -4.101 1.000 93.810 ? 50  GLU A O   1 
ATOM 381  C CG  ? GLU A 1  50 ? -13.056   8.562  -0.011 1.000 93.810 ? 50  GLU A CG  1 
ATOM 382  C CD  ? GLU A 1  50 ? -13.991   9.752   0.132 1.000 93.810 ? 50  GLU A CD  1 
ATOM 383  O OE1 ? GLU A 1  50 ? -14.543   9.962   1.236 1.000 93.810 ? 50  GLU A OE1 1 
ATOM 384  O OE2 ? GLU A 1  50 ? -14.174  10.481  -0.869 1.000 93.810 ? 50  GLU A OE2 1 
ATOM 385  N N   ? HIS A 1  51 ? -13.864   8.237  -4.652 1.000 92.410 ? 51  HIS A N   1 
ATOM 386  C CA  ? HIS A 1  51 ? -13.392   8.485  -6.010 1.000 92.410 ? 51  HIS A CA  1 
ATOM 387  C C   ? HIS A 1  51 ? -12.869   9.910  -6.160 1.000 92.410 ? 51  HIS A C   1 
ATOM 388  C CB  ? HIS A 1  51 ? -14.511   8.228  -7.021 1.000 92.410 ? 51  HIS A CB  1 
ATOM 389  O O   ? HIS A 1  51 ? -11.883  10.143  -6.864 1.000 92.410 ? 51  HIS A O   1 
ATOM 390  C CG  ? HIS A 1  51 ? -14.129   8.547  -8.432 1.000 92.410 ? 51  HIS A CG  1 
ATOM 391  C CD2 ? HIS A 1  51 ? -14.631   9.451  -9.306 1.000 92.410 ? 51  HIS A CD2 1 
ATOM 392  N ND1 ? HIS A 1  51 ? -13.114   7.891  -9.095 1.000 92.410 ? 51  HIS A ND1 1 
ATOM 393  C CE1 ? HIS A 1  51 ? -13.008   8.381 -10.319 1.000 92.410 ? 51  HIS A CE1 1 
ATOM 394  N NE2 ? HIS A 1  51 ? -13.916   9.329 -10.472 1.000 92.410 ? 51  HIS A NE2 1 
ATOM 395  N N   ? ASN A 1  52 ? -13.605  10.839  -5.586 1.000 93.810 ? 52  ASN A N   1 
ATOM 396  C CA  ? ASN A 1  52 ? -13.261  12.240  -5.369 1.000 93.810 ? 52  ASN A CA  1 
ATOM 397  C C   ? ASN A 1  52 ? -13.201  12.578  -3.882 1.000 93.810 ? 52  ASN A C   1 
ATOM 398  C CB  ? ASN A 1  52 ? -14.260  13.155  -6.082 1.000 93.810 ? 52  ASN A CB  1 
ATOM 399  O O   ? ASN A 1  52 ? -14.234  12.642  -3.214 1.000 93.810 ? 52  ASN A O   1 
ATOM 400  C CG  ? ASN A 1  52 ? -13.835  14.610  -6.062 1.000 93.810 ? 52  ASN A CG  1 
ATOM 401  N ND2 ? ASN A 1  52 ? -14.260  15.365  -7.068 1.000 93.810 ? 52  ASN A ND2 1 
ATOM 402  O OD1 ? ASN A 1  52 ? -13.131  15.052  -5.150 1.000 93.810 ? 52  ASN A OD1 1 
ATOM 403  N N   ? ILE A 1  53 ? -11.971  12.895  -3.442 1.000 92.470 ? 53  ILE A N   1 
ATOM 404  C CA  ? ILE A 1  53 ? -11.769  12.987  -2.000 1.000 92.470 ? 53  ILE A CA  1 
ATOM 405  C C   ? ILE A 1  53 ? -12.257  14.343  -1.496 1.000 92.470 ? 53  ILE A C   1 
ATOM 406  C CB  ? ILE A 1  53 ? -10.286  12.776  -1.622 1.000 92.470 ? 53  ILE A CB  1 
ATOM 407  O O   ? ILE A 1  53 ? -12.418  14.543  -0.289 1.000 92.470 ? 53  ILE A O   1 
ATOM 408  C CG1 ? ILE A 1  53 ? -10.158  12.429  -0.135 1.000 92.470 ? 53  ILE A CG1 1 
ATOM 409  C CG2 ? ILE A 1  53 ?  -9.459  14.018  -1.968 1.000 92.470 ? 53  ILE A CG2 1 
ATOM 410  C CD1 ? ILE A 1  53 ?  -8.790  11.888   0.259 1.000 92.470 ? 53  ILE A CD1 1 
ATOM 411  N N   ? ASP A 1  54 ? -12.742  15.245  -2.340 1.000 90.710 ? 54  ASP A N   1 
ATOM 412  C CA  ? ASP A 1  54 ? -13.149  16.597  -1.970 1.000 90.710 ? 54  ASP A CA  1 
ATOM 413  C C   ? ASP A 1  54 ? -14.670  16.712  -1.897 1.000 90.710 ? 54  ASP A C   1 
ATOM 414  C CB  ? ASP A 1  54 ? -12.592  17.617  -2.966 1.000 90.710 ? 54  ASP A CB  1 
ATOM 415  O O   ? ASP A 1  54 ? -15.199  17.678  -1.343 1.000 90.710 ? 54  ASP A O   1 
ATOM 416  C CG  ? ASP A 1  54 ? -11.137  17.967  -2.704 1.000 90.710 ? 54  ASP A CG  1 
ATOM 417  O OD1 ? ASP A 1  54 ? -10.635  17.695  -1.592 1.000 90.710 ? 54  ASP A OD1 1 
ATOM 418  O OD2 ? ASP A 1  54 ? -10.488  18.521  -3.617 1.000 90.710 ? 54  ASP A OD2 1 
ATOM 419  N N   ? VAL A 1  55 ? -15.324  15.682  -2.483 1.000 92.010 ? 55  VAL A N   1 
ATOM 420  C CA  ? VAL A 1  55 ? -16.781  15.759  -2.468 1.000 92.010 ? 55  VAL A CA  1 
ATOM 421  C C   ? VAL A 1  55 ? -17.361  14.462  -1.909 1.000 92.010 ? 55  VAL A C   1 
ATOM 422  C CB  ? VAL A 1  55 ? -17.350  16.033  -3.878 1.000 92.010 ? 55  VAL A CB  1 
ATOM 423  O O   ? VAL A 1  55 ? -16.785  13.387  -2.093 1.000 92.010 ? 55  VAL A O   1 
ATOM 424  C CG1 ? VAL A 1  55 ? -16.826  17.361  -4.423 1.000 92.010 ? 55  VAL A CG1 1 
ATOM 425  C CG2 ? VAL A 1  55 ? -17.002  14.887  -4.826 1.000 92.010 ? 55  VAL A CG2 1 
ATOM 426  N N   ? LEU A 1  56 ? -18.490  14.568  -1.090 1.000 91.470 ? 56  LEU A N   1 
ATOM 427  C CA  ? LEU A 1  56 ? -19.260  13.416  -0.635 1.000 91.470 ? 56  LEU A CA  1 
ATOM 428  C C   ? LEU A 1  56 ? -20.204  12.926  -1.728 1.000 91.470 ? 56  LEU A C   1 
ATOM 429  C CB  ? LEU A 1  56 ? -20.057  13.768   0.624 1.000 91.470 ? 56  LEU A CB  1 
ATOM 430  O O   ? LEU A 1  56 ? -21.191  13.592  -2.046 1.000 91.470 ? 56  LEU A O   1 
ATOM 431  C CG  ? LEU A 1  56 ? -19.240  14.108   1.871 1.000 91.470 ? 56  LEU A CG  1 
ATOM 432  C CD1 ? LEU A 1  56 ? -20.165  14.436   3.038 1.000 91.470 ? 56  LEU A CD1 1 
ATOM 433  C CD2 ? LEU A 1  56 ? -18.306  12.957   2.229 1.000 91.470 ? 56  LEU A CD2 1 
ATOM 434  N N   ? GLU A 1  57 ? -19.790  11.752  -2.256 1.000 89.160 ? 57  GLU A N   1 
ATOM 435  C CA  ? GLU A 1  57 ? -20.485  11.259  -3.442 1.000 89.160 ? 57  GLU A CA  1 
ATOM 436  C C   ? GLU A 1  57 ? -21.603  10.292  -3.064 1.000 89.160 ? 57  GLU A C   1 
ATOM 437  C CB  ? GLU A 1  57 ? -19.501  10.579  -4.397 1.000 89.160 ? 57  GLU A CB  1 
ATOM 438  O O   ? GLU A 1  57 ? -22.369   9.854  -3.925 1.000 89.160 ? 57  GLU A O   1 
ATOM 439  C CG  ? GLU A 1  57 ? -18.461  11.522  -4.985 1.000 89.160 ? 57  GLU A CG  1 
ATOM 440  C CD  ? GLU A 1  57 ? -17.414  10.811  -5.827 1.000 89.160 ? 57  GLU A CD  1 
ATOM 441  O OE1 ? GLU A 1  57 ? -17.283  11.131  -7.030 1.000 89.160 ? 57  GLU A OE1 1 
ATOM 442  O OE2 ? GLU A 1  57 ? -16.719   9.927  -5.279 1.000 89.160 ? 57  GLU A OE2 1 
ATOM 443  N N   ? GLY A 1  58 ? -21.739   9.974  -1.680 1.000 89.950 ? 58  GLY A N   1 
ATOM 444  C CA  ? GLY A 1  58 ? -22.920   9.251  -1.237 1.000 89.950 ? 58  GLY A CA  1 
ATOM 445  C C   ? GLY A 1  58 ? -22.621   7.829  -0.802 1.000 89.950 ? 58  GLY A C   1 
ATOM 446  O O   ? GLY A 1  58 ? -23.373   7.242  -0.021 1.000 89.950 ? 58  GLY A O   1 
ATOM 447  N N   ? ASP A 1  59 ? -21.534   7.214  -1.157 1.000 88.010 ? 59  ASP A N   1 
ATOM 448  C CA  ? ASP A 1  59 ? -21.201   5.824  -0.859 1.000 88.010 ? 59  ASP A CA  1 
ATOM 449  C C   ? ASP A 1  59 ? -19.939   5.734  -0.004 1.000 88.010 ? 59  ASP A C   1 
ATOM 450  C CB  ? ASP A 1  59 ? -21.018   5.026  -2.152 1.000 88.010 ? 59  ASP A CB  1 
ATOM 451  O O   ? ASP A 1  59 ? -19.394   4.646   0.195 1.000 88.010 ? 59  ASP A O   1 
ATOM 452  C CG  ? ASP A 1  59 ? -22.308   4.868  -2.938 1.000 88.010 ? 59  ASP A CG  1 
ATOM 453  O OD1 ? ASP A 1  59 ? -23.309   4.374  -2.374 1.000 88.010 ? 59  ASP A OD1 1 
ATOM 454  O OD2 ? ASP A 1  59 ? -22.322   5.236  -4.132 1.000 88.010 ? 59  ASP A OD2 1 
ATOM 455  N N   ? GLU A 1  60 ? -19.415   6.885   0.496 1.000 95.120 ? 60  GLU A N   1 
ATOM 456  C CA  ? GLU A 1  60 ? -18.208   6.950   1.314 1.000 95.120 ? 60  GLU A CA  1 
ATOM 457  C C   ? GLU A 1  60 ? -18.478   6.466   2.735 1.000 95.120 ? 60  GLU A C   1 
ATOM 458  C CB  ? GLU A 1  60 ? -17.653   8.376   1.340 1.000 95.120 ? 60  GLU A CB  1 
ATOM 459  O O   ? GLU A 1  60 ? -19.558   6.700   3.282 1.000 95.120 ? 60  GLU A O   1 
ATOM 460  C CG  ? GLU A 1  60 ? -17.205   8.887  -0.021 1.000 95.120 ? 60  GLU A CG  1 
ATOM 461  C CD  ? GLU A 1  60 ? -18.322   9.554  -0.809 1.000 95.120 ? 60  GLU A CD  1 
ATOM 462  O OE1 ? GLU A 1  60 ? -18.037  10.180  -1.855 1.000 95.120 ? 60  GLU A OE1 1 
ATOM 463  O OE2 ? GLU A 1  60 ? -19.491   9.449  -0.376 1.000 95.120 ? 60  GLU A OE2 1 
ATOM 464  N N   ? GLN A 1  61 ? -17.600   5.756   3.265 1.000 97.410 ? 61  GLN A N   1 
ATOM 465  C CA  ? GLN A 1  61 ? -17.564   5.330   4.660 1.000 97.410 ? 61  GLN A CA  1 
ATOM 466  C C   ? GLN A 1  61 ? -16.371   5.940   5.390 1.000 97.410 ? 61  GLN A C   1 
ATOM 467  C CB  ? GLN A 1  61 ? -17.514   3.805   4.755 1.000 97.410 ? 61  GLN A CB  1 
ATOM 468  O O   ? GLN A 1  61 ? -15.248   5.916   4.884 1.000 97.410 ? 61  GLN A O   1 
ATOM 469  C CG  ? GLN A 1  61 ? -18.652   3.105   4.024 1.000 97.410 ? 61  GLN A CG  1 
ATOM 470  C CD  ? GLN A 1  61 ? -18.554   1.593   4.095 1.000 97.410 ? 61  GLN A CD  1 
ATOM 471  N NE2 ? GLN A 1  61 ? -18.651   0.938   2.943 1.000 97.410 ? 61  GLN A NE2 1 
ATOM 472  O OE1 ? GLN A 1  61 ? -18.391   1.018   5.176 1.000 97.410 ? 61  GLN A OE1 1 
ATOM 473  N N   ? PHE A 1  62 ? -16.674   6.568   6.484 1.000 97.550 ? 62  PHE A N   1 
ATOM 474  C CA  ? PHE A 1  62 ? -15.640   7.112   7.357 1.000 97.550 ? 62  PHE A CA  1 
ATOM 475  C C   ? PHE A 1  62 ? -15.551   6.315   8.653 1.000 97.550 ? 62  PHE A C   1 
ATOM 476  C CB  ? PHE A 1  62 ? -15.915   8.587   7.665 1.000 97.550 ? 62  PHE A CB  1 
ATOM 477  O O   ? PHE A 1  62 ? -16.466   6.356   9.477 1.000 97.550 ? 62  PHE A O   1 
ATOM 478  C CG  ? PHE A 1  62 ? -16.080   9.443   6.439 1.000 97.550 ? 62  PHE A CG  1 
ATOM 479  C CD1 ? PHE A 1  62 ? -14.999  10.132   5.905 1.000 97.550 ? 62  PHE A CD1 1 
ATOM 480  C CD2 ? PHE A 1  62 ? -17.318   9.558   5.820 1.000 97.550 ? 62  PHE A CD2 1 
ATOM 481  C CE1 ? PHE A 1  62 ? -15.149  10.926   4.770 1.000 97.550 ? 62  PHE A CE1 1 
ATOM 482  C CE2 ? PHE A 1  62 ? -17.476  10.349   4.685 1.000 97.550 ? 62  PHE A CE2 1 
ATOM 483  C CZ  ? PHE A 1  62 ? -16.390  11.033   4.162 1.000 97.550 ? 62  PHE A CZ  1 
ATOM 484  N N   ? ILE A 1  63 ? -14.497   5.551   8.741 1.000 98.330 ? 63  ILE A N   1 
ATOM 485  C CA  ? ILE A 1  63 ? -14.353   4.626   9.860 1.000 98.330 ? 63  ILE A CA  1 
ATOM 486  C C   ? ILE A 1  63 ? -13.048   4.910  10.600 1.000 98.330 ? 63  ILE A C   1 
ATOM 487  C CB  ? ILE A 1  63 ? -14.392   3.155   9.387 1.000 98.330 ? 63  ILE A CB  1 
ATOM 488  O O   ? ILE A 1  63 ? -11.976   4.943   9.991 1.000 98.330 ? 63  ILE A O   1 
ATOM 489  C CG1 ? ILE A 1  63 ? -15.675   2.884   8.593 1.000 98.330 ? 63  ILE A CG1 1 
ATOM 490  C CG2 ? ILE A 1  63 ? -14.274   2.201  10.580 1.000 98.330 ? 63  ILE A CG2 1 
ATOM 491  C CD1 ? ILE A 1  63 ? -15.722   1.507   7.945 1.000 98.330 ? 63  ILE A CD1 1 
ATOM 492  N N   ? ASN A 1  64 ? -13.159   5.152  11.942 1.000 98.290 ? 64  ASN A N   1 
ATOM 493  C CA  ? ASN A 1  64 ? -11.944   5.319  12.732 1.000 98.290 ? 64  ASN A CA  1 
ATOM 494  C C   ? ASN A 1  64 ? -11.192   4.000  12.889 1.000 98.290 ? 64  ASN A C   1 
ATOM 495  C CB  ? ASN A 1  64 ? -12.273   5.908  14.105 1.000 98.290 ? 64  ASN A CB  1 
ATOM 496  O O   ? ASN A 1  64 ? -11.791   2.926  12.815 1.000 98.290 ? 64  ASN A O   1 
ATOM 497  C CG  ? ASN A 1  64 ? -12.759   7.342  14.024 1.000 98.290 ? 64  ASN A CG  1 
ATOM 498  N ND2 ? ASN A 1  64 ? -13.652   7.718  14.932 1.000 98.290 ? 64  ASN A ND2 1 
ATOM 499  O OD1 ? ASN A 1  64 ? -12.337   8.105  13.151 1.000 98.290 ? 64  ASN A OD1 1 
ATOM 500  N N   ? SER A 1  65 ?  -9.863   4.200  13.091 1.000 98.070 ? 65  SER A N   1 
ATOM 501  C CA  ? SER A 1  65 ?  -9.068   3.017  13.406 1.000 98.070 ? 65  SER A CA  1 
ATOM 502  C C   ? SER A 1  65 ?  -9.271   2.584  14.854 1.000 98.070 ? 65  SER A C   1 
ATOM 503  C CB  ? SER A 1  65 ?  -7.585   3.284  13.148 1.000 98.070 ? 65  SER A CB  1 
ATOM 504  O O   ? SER A 1  65 ?  -9.357   3.424  15.752 1.000 98.070 ? 65  SER A O   1 
ATOM 505  O OG  ? SER A 1  65 ?  -7.095   4.289  14.020 1.000 98.070 ? 65  SER A OG  1 
ATOM 506  N N   ? LEU A 1  66 ?  -9.510   1.227  14.982 1.000 97.670 ? 66  LEU A N   1 
ATOM 507  C CA  ? LEU A 1  66 ?  -9.559   0.656  16.323 1.000 97.670 ? 66  LEU A CA  1 
ATOM 508  C C   ? LEU A 1  66 ?  -8.153   0.398  16.855 1.000 97.670 ? 66  LEU A C   1 
ATOM 509  C CB  ? LEU A 1  66 ? -10.364  -0.646  16.322 1.000 97.670 ? 66  LEU A CB  1 
ATOM 510  O O   ? LEU A 1  66 ?  -7.865   0.680  18.021 1.000 97.670 ? 66  LEU A O   1 
ATOM 511  C CG  ? LEU A 1  66 ? -10.471  -1.378  17.661 1.000 97.670 ? 66  LEU A CG  1 
ATOM 512  C CD1 ? LEU A 1  66 ? -11.188  -0.506  18.686 1.000 97.670 ? 66  LEU A CD1 1 
ATOM 513  C CD2 ? LEU A 1  66 ? -11.193  -2.710  17.486 1.000 97.670 ? 66  LEU A CD2 1 
ATOM 514  N N   ? LYS A 1  67 ?  -7.380  -0.106  15.930 1.000 97.370 ? 67  LYS A N   1 
ATOM 515  C CA  ? LYS A 1  67 ?  -6.005  -0.488  16.240 1.000 97.370 ? 67  LYS A CA  1 
ATOM 516  C C   ? LYS A 1  67 ?  -5.102  -0.331  15.020 1.000 97.370 ? 67  LYS A C   1 
ATOM 517  C CB  ? LYS A 1  67 ?  -5.950  -1.929  16.750 1.000 97.370 ? 67  LYS A CB  1 
ATOM 518  O O   ? LYS A 1  67 ?  -5.524  -0.590  13.891 1.000 97.370 ? 67  LYS A O   1 
ATOM 519  C CG  ? LYS A 1  67 ?  -4.601  -2.329  17.329 1.000 97.370 ? 67  LYS A CG  1 
ATOM 520  C CD  ? LYS A 1  67 ?  -4.651  -3.717  17.955 1.000 97.370 ? 67  LYS A CD  1 
ATOM 521  C CE  ? LYS A 1  67 ?  -3.364  -4.041  18.703 1.000 97.370 ? 67  LYS A CE  1 
ATOM 522  N NZ  ? LYS A 1  67 ?  -3.447  -5.358  19.402 1.000 97.370 ? 67  LYS A NZ  1 
ATOM 523  N N   ? ILE A 1  68 ?  -3.818   0.147  15.277 1.000 98.240 ? 68  ILE A N   1 
ATOM 524  C CA  ? ILE A 1  68 ?  -2.814   0.254  14.225 1.000 98.240 ? 68  ILE A CA  1 
ATOM 525  C C   ? ILE A 1  68 ?  -1.579  -0.560  14.605 1.000 98.240 ? 68  ILE A C   1 
ATOM 526  C CB  ? ILE A 1  68 ?  -2.424   1.727  13.963 1.000 98.240 ? 68  ILE A CB  1 
ATOM 527  O O   ? ILE A 1  68 ?  -0.978  -0.334  15.657 1.000 98.240 ? 68  ILE A O   1 
ATOM 528  C CG1 ? ILE A 1  68 ?  -3.671   2.560  13.645 1.000 98.240 ? 68  ILE A CG1 1 
ATOM 529  C CG2 ? ILE A 1  68 ?  -1.399   1.821  12.830 1.000 98.240 ? 68  ILE A CG2 1 
ATOM 530  C CD1 ? ILE A 1  68 ?  -3.451   4.064  13.740 1.000 98.240 ? 68  ILE A CD1 1 
ATOM 531  N N   ? ILE A 1  69 ?  -1.225  -1.512  13.746 1.000 98.320 ? 69  ILE A N   1 
ATOM 532  C CA  ? ILE A 1  69 ?  -0.132  -2.426  14.060 1.000 98.320 ? 69  ILE A CA  1 
ATOM 533  C C   ? ILE A 1  69 ?   0.953  -2.321  12.991 1.000 98.320 ? 69  ILE A C   1 
ATOM 534  C CB  ? ILE A 1  69 ?  -0.630  -3.884  14.176 1.000 98.320 ? 69  ILE A CB  1 
ATOM 535  O O   ? ILE A 1  69 ?   0.746  -2.727  11.845 1.000 98.320 ? 69  ILE A O   1 
ATOM 536  C CG1 ? ILE A 1  69 ?  -1.762  -3.982  15.205 1.000 98.320 ? 69  ILE A CG1 1 
ATOM 537  C CG2 ? ILE A 1  69 ?   0.524  -4.822  14.540 1.000 98.320 ? 69  ILE A CG2 1 
ATOM 538  C CD1 ? ILE A 1  69 ?  -2.474  -5.328  15.216 1.000 98.320 ? 69  ILE A CD1 1 
ATOM 539  N N   ? ARG A 1  70 ?   2.177  -1.740  13.425 1.000 98.260 ? 70  ARG A N   1 
ATOM 540  C CA  ? ARG A 1  70 ?   3.329  -1.759  12.530 1.000 98.260 ? 70  ARG A CA  1 
ATOM 541  C C   ? ARG A 1  70 ?   4.060  -3.095  12.606 1.000 98.260 ? 70  ARG A C   1 
ATOM 542  C CB  ? ARG A 1  70 ?   4.290  -0.616  12.867 1.000 98.260 ? 70  ARG A CB  1 
ATOM 543  O O   ? ARG A 1  70 ?   4.074  -3.743  13.655 1.000 98.260 ? 70  ARG A O   1 
ATOM 544  C CG  ? ARG A 1  70 ?   3.731   0.766  12.572 1.000 98.260 ? 70  ARG A CG  1 
ATOM 545  C CD  ? ARG A 1  70 ?   4.790   1.848  12.729 1.000 98.260 ? 70  ARG A CD  1 
ATOM 546  N NE  ? ARG A 1  70 ?   5.339   1.873  14.081 1.000 98.260 ? 70  ARG A NE  1 
ATOM 547  N NH1 ? ARG A 1  70 ?   6.864   3.555  13.654 1.000 98.260 ? 70  ARG A NH1 1 
ATOM 548  N NH2 ? ARG A 1  70 ?   6.736   2.621  15.744 1.000 98.260 ? 70  ARG A NH2 1 
ATOM 549  C CZ  ? ARG A 1  70 ?   6.312   2.683  14.490 1.000 98.260 ? 70  ARG A CZ  1 
ATOM 550  N N   ? HIS A 1  71 ?   4.539  -3.480  11.405 1.000 98.460 ? 71  HIS A N   1 
ATOM 551  C CA  ? HIS A 1  71 ?   5.360  -4.684  11.461 1.000 98.460 ? 71  HIS A CA  1 
ATOM 552  C C   ? HIS A 1  71 ?   6.430  -4.573  12.542 1.000 98.460 ? 71  HIS A C   1 
ATOM 553  C CB  ? HIS A 1  71 ?   6.011  -4.952  10.103 1.000 98.460 ? 71  HIS A CB  1 
ATOM 554  O O   ? HIS A 1  71 ?   7.116  -3.553  12.639 1.000 98.460 ? 71  HIS A O   1 
ATOM 555  C CG  ? HIS A 1  71 ?   6.540  -6.343   9.955 1.000 98.460 ? 71  HIS A CG  1 
ATOM 556  C CD2 ? HIS A 1  71 ?   6.053  -7.412   9.283 1.000 98.460 ? 71  HIS A CD2 1 
ATOM 557  N ND1 ? HIS A 1  71 ?   7.712  -6.760  10.547 1.000 98.460 ? 71  HIS A ND1 1 
ATOM 558  C CE1 ? HIS A 1  71 ?   7.924  -8.030  10.244 1.000 98.460 ? 71  HIS A CE1 1 
ATOM 559  N NE2 ? HIS A 1  71 ?   6.931  -8.449   9.478 1.000 98.460 ? 71  HIS A NE2 1 
ATOM 560  N N   ? PRO A 1  72 ?   6.618  -5.571  13.393 1.000 97.750 ? 72  PRO A N   1 
ATOM 561  C CA  ? PRO A 1  72 ?   7.530  -5.515  14.538 1.000 97.750 ? 72  PRO A CA  1 
ATOM 562  C C   ? PRO A 1  72 ?   8.987  -5.326  14.124 1.000 97.750 ? 72  PRO A C   1 
ATOM 563  C CB  ? PRO A 1  72 ?   7.326  -6.871  15.217 1.000 97.750 ? 72  PRO A CB  1 
ATOM 564  O O   ? PRO A 1  72 ?   9.798  -4.832  14.911 1.000 97.750 ? 72  PRO A O   1 
ATOM 565  C CG  ? PRO A 1  72 ?   5.992  -7.343  14.736 1.000 97.750 ? 72  PRO A CG  1 
ATOM 566  C CD  ? PRO A 1  72 ?   5.738  -6.752  13.379 1.000 97.750 ? 72  PRO A CD  1 
ATOM 567  N N   ? LYS A 1  73 ?   9.283  -5.767  12.899 1.000 98.060 ? 73  LYS A N   1 
ATOM 568  C CA  ? LYS A 1  73 ?  10.670  -5.676  12.453 1.000 98.060 ? 73  LYS A CA  1 
ATOM 569  C C   ? LYS A 1  73 ?  10.871  -4.482  11.524 1.000 98.060 ? 73  LYS A C   1 
ATOM 570  C CB  ? LYS A 1  73 ?  11.093  -6.965  11.747 1.000 98.060 ? 73  LYS A CB  1 
ATOM 571  O O   ? LYS A 1  73 ?  11.842  -4.435  10.766 1.000 98.060 ? 73  LYS A O   1 
ATOM 572  C CG  ? LYS A 1  73 ?  11.130  -8.185  12.657 1.000 98.060 ? 73  LYS A CG  1 
ATOM 573  C CD  ? LYS A 1  73 ?  11.621  -9.421  11.915 1.000 98.060 ? 73  LYS A CD  1 
ATOM 574  C CE  ? LYS A 1  73 ?  11.687 -10.635  12.831 1.000 98.060 ? 73  LYS A CE  1 
ATOM 575  N NZ  ? LYS A 1  73 ?  12.149 -11.854  12.103 1.000 98.060 ? 73  LYS A NZ  1 
ATOM 576  N N   ? TYR A 1  74 ?   9.887  -3.521  11.503 1.000 98.170 ? 74  TYR A N   1 
ATOM 577  C CA  ? TYR A 1  74 ?  10.036  -2.305  10.712 1.000 98.170 ? 74  TYR A CA  1 
ATOM 578  C C   ? TYR A 1  74 ?  11.299  -1.548  11.108 1.000 98.170 ? 74  TYR A C   1 
ATOM 579  C CB  ? TYR A 1  74 ?   8.812  -1.400  10.879 1.000 98.170 ? 74  TYR A CB  1 
ATOM 580  O O   ? TYR A 1  74 ?  11.515  -1.264  12.288 1.000 98.170 ? 74  TYR A O   1 
ATOM 581  C CG  ? TYR A 1  74 ?   8.957  -0.053  10.214 1.000 98.170 ? 74  TYR A CG  1 
ATOM 582  C CD1 ? TYR A 1  74 ?   8.820   1.125  10.945 1.000 98.170 ? 74  TYR A CD1 1 
ATOM 583  C CD2 ? TYR A 1  74 ?   9.231   0.045   8.854 1.000 98.170 ? 74  TYR A CD2 1 
ATOM 584  C CE1 ? TYR A 1  74 ?   8.951   2.369  10.336 1.000 98.170 ? 74  TYR A CE1 1 
ATOM 585  C CE2 ? TYR A 1  74 ?   9.364   1.284   8.235 1.000 98.170 ? 74  TYR A CE2 1 
ATOM 586  O OH  ? TYR A 1  74 ?   9.354   3.666   8.375 1.000 98.170 ? 74  TYR A OH  1 
ATOM 587  C CZ  ? TYR A 1  74 ?   9.223   2.438   8.983 1.000 98.170 ? 74  TYR A CZ  1 
ATOM 588  N N   ? ASN A 1  75 ?  12.109  -1.298  10.140 1.000 97.140 ? 75  ASN A N   1 
ATOM 589  C CA  ? ASN A 1  75 ?  13.345  -0.531  10.257 1.000 97.140 ? 75  ASN A CA  1 
ATOM 590  C C   ? ASN A 1  75 ?  13.220   0.837   9.593 1.000 97.140 ? 75  ASN A C   1 
ATOM 591  C CB  ? ASN A 1  75 ?  14.518  -1.308   9.655 1.000 97.140 ? 75  ASN A CB  1 
ATOM 592  O O   ? ASN A 1  75 ?  13.211   0.938   8.365 1.000 97.140 ? 75  ASN A O   1 
ATOM 593  C CG  ? ASN A 1  75 ?  15.846  -0.603   9.848 1.000 97.140 ? 75  ASN A CG  1 
ATOM 594  N ND2 ? ASN A 1  75 ?  16.905  -1.378  10.051 1.000 97.140 ? 75  ASN A ND2 1 
ATOM 595  O OD1 ? ASN A 1  75 ?  15.919   0.628   9.816 1.000 97.140 ? 75  ASN A OD1 1 
ATOM 596  N N   ? SER A 1  76 ?  13.212   1.928  10.354 1.000 95.690 ? 76  SER A N   1 
ATOM 597  C CA  ? SER A 1  76 ?  12.902   3.265   9.858 1.000 95.690 ? 76  SER A CA  1 
ATOM 598  C C   ? SER A 1  76 ?  14.094   3.875   9.128 1.000 95.690 ? 76  SER A C   1 
ATOM 599  C CB  ? SER A 1  76 ?  12.476   4.179  11.008 1.000 95.690 ? 76  SER A CB  1 
ATOM 600  O O   ? SER A 1  76 ?  13.932   4.799   8.328 1.000 95.690 ? 76  SER A O   1 
ATOM 601  O OG  ? SER A 1  76 ?  13.501   4.273  11.981 1.000 95.690 ? 76  SER A OG  1 
ATOM 602  N N   ? ARG A 1  77 ?  15.240   3.253   9.417 1.000 93.650 ? 77  ARG A N   1 
ATOM 603  C CA  ? ARG A 1  77 ?  16.432   3.731   8.724 1.000 93.650 ? 77  ARG A CA  1 
ATOM 604  C C   ? ARG A 1  77 ?  16.473   3.221   7.288 1.000 93.650 ? 77  ARG A C   1 
ATOM 605  C CB  ? ARG A 1  77 ?  17.697   3.301   9.470 1.000 93.650 ? 77  ARG A CB  1 
ATOM 606  O O   ? ARG A 1  77 ?  16.681   3.997   6.353 1.000 93.650 ? 77  ARG A O   1 
ATOM 607  C CG  ? ARG A 1  77 ?  18.984   3.831   8.858 1.000 93.650 ? 77  ARG A CG  1 
ATOM 608  C CD  ? ARG A 1  77 ?  20.207   3.402   9.656 1.000 93.650 ? 77  ARG A CD  1 
ATOM 609  N NE  ? ARG A 1  77 ?  21.447   3.817   9.007 1.000 93.650 ? 77  ARG A NE  1 
ATOM 610  N NH1 ? ARG A 1  77 ?  22.837   2.819  10.560 1.000 93.650 ? 77  ARG A NH1 1 
ATOM 611  N NH2 ? ARG A 1  77 ?  23.729   3.959   8.782 1.000 93.650 ? 77  ARG A NH2 1 
ATOM 612  C CZ  ? ARG A 1  77 ?  22.668   3.531   9.451 1.000 93.650 ? 77  ARG A CZ  1 
ATOM 613  N N   ? LEU A 1  78 ?  16.145   1.965   7.068 1.000 92.700 ? 78  LEU A N   1 
ATOM 614  C CA  ? LEU A 1  78 ?  16.245   1.322   5.762 1.000 92.700 ? 78  LEU A CA  1 
ATOM 615  C C   ? LEU A 1  78 ?  14.873   1.204   5.108 1.000 92.700 ? 78  LEU A C   1 
ATOM 616  C CB  ? LEU A 1  78 ?  16.883  -0.063   5.894 1.000 92.700 ? 78  LEU A CB  1 
ATOM 617  O O   ? LEU A 1  78 ?  14.767   0.807   3.945 1.000 92.700 ? 78  LEU A O   1 
ATOM 618  C CG  ? LEU A 1  78 ?  18.318  -0.102   6.420 1.000 92.700 ? 78  LEU A CG  1 
ATOM 619  C CD1 ? LEU A 1  78 ?  18.788  -1.545   6.573 1.000 92.700 ? 78  LEU A CD1 1 
ATOM 620  C CD2 ? LEU A 1  78 ?  19.249   0.673   5.493 1.000 92.700 ? 78  LEU A CD2 1 
ATOM 621  N N   ? LEU A 1  79 ?  13.859   1.624   5.852 1.000 96.250 ? 79  LEU A N   1 
ATOM 622  C CA  ? LEU A 1  79 ?  12.466   1.446   5.454 1.000 96.250 ? 79  LEU A CA  1 
ATOM 623  C C   ? LEU A 1  79 ?  12.195  -0.002   5.060 1.000 96.250 ? 79  LEU A C   1 
ATOM 624  C CB  ? LEU A 1  79 ?  12.118   2.378   4.291 1.000 96.250 ? 79  LEU A CB  1 
ATOM 625  O O   ? LEU A 1  79 ?  11.388  -0.265   4.165 1.000 96.250 ? 79  LEU A O   1 
ATOM 626  C CG  ? LEU A 1  79 ?  12.045   3.871   4.617 1.000 96.250 ? 79  LEU A CG  1 
ATOM 627  C CD1 ? LEU A 1  79 ?  11.769   4.676   3.352 1.000 96.250 ? 79  LEU A CD1 1 
ATOM 628  C CD2 ? LEU A 1  79 ?  10.975   4.137   5.670 1.000 96.250 ? 79  LEU A CD2 1 
ATOM 629  N N   ? ASP A 1  80 ?  12.937  -0.941   5.618 1.000 97.570 ? 80  ASP A N   1 
ATOM 630  C CA  ? ASP A 1  80 ?  12.730  -2.379   5.471 1.000 97.570 ? 80  ASP A CA  1 
ATOM 631  C C   ? ASP A 1  80 ?  11.577  -2.860   6.349 1.000 97.570 ? 80  ASP A C   1 
ATOM 632  C CB  ? ASP A 1  80 ?  14.010  -3.143   5.817 1.000 97.570 ? 80  ASP A CB  1 
ATOM 633  O O   ? ASP A 1  80 ?  11.349  -2.321   7.434 1.000 97.570 ? 80  ASP A O   1 
ATOM 634  C CG  ? ASP A 1  80 ?  14.045  -4.541   5.223 1.000 97.570 ? 80  ASP A CG  1 
ATOM 635  O OD1 ? ASP A 1  80 ?  13.391  -4.778   4.185 1.000 97.570 ? 80  ASP A OD1 1 
ATOM 636  O OD2 ? ASP A 1  80 ?  14.730  -5.412   5.801 1.000 97.570 ? 80  ASP A OD2 1 
ATOM 637  N N   ? ASN A 1  81 ?  10.766  -3.813   5.833 1.000 98.230 ? 81  ASN A N   1 
ATOM 638  C CA  ? ASN A 1  81 ?   9.567  -4.293   6.513 1.000 98.230 ? 81  ASN A CA  1 
ATOM 639  C C   ? ASN A 1  81 ?   8.532  -3.184   6.673 1.000 98.230 ? 81  ASN A C   1 
ATOM 640  C CB  ? ASN A 1  81 ?   9.925  -4.886   7.877 1.000 98.230 ? 81  ASN A CB  1 
ATOM 641  O O   ? ASN A 1  81 ?   7.871  -3.090   7.709 1.000 98.230 ? 81  ASN A O   1 
ATOM 642  C CG  ? ASN A 1  81 ?  10.878  -6.060   7.771 1.000 98.230 ? 81  ASN A CG  1 
ATOM 643  N ND2 ? ASN A 1  81 ?  11.973  -6.005   8.521 1.000 98.230 ? 81  ASN A ND2 1 
ATOM 644  O OD1 ? ASN A 1  81 ?  10.633  -7.009   7.022 1.000 98.230 ? 81  ASN A OD1 1 
ATOM 645  N N   ? ASP A 1  82 ?   8.447  -2.228   5.815 1.000 98.550 ? 82  ASP A N   1 
ATOM 646  C CA  ? ASP A 1  82 ?   7.557  -1.071   5.817 1.000 98.550 ? 82  ASP A CA  1 
ATOM 647  C C   ? ASP A 1  82 ?   6.118  -1.485   5.520 1.000 98.550 ? 82  ASP A C   1 
ATOM 648  C CB  ? ASP A 1  82 ?   8.026  -0.031   4.797 1.000 98.550 ? 82  ASP A CB  1 
ATOM 649  O O   ? ASP A 1  82 ?   5.609  -1.239   4.425 1.000 98.550 ? 82  ASP A O   1 
ATOM 650  C CG  ? ASP A 1  82 ?   7.303   1.297   4.930 1.000 98.550 ? 82  ASP A CG  1 
ATOM 651  O OD1 ? ASP A 1  82 ?   6.702   1.561   5.993 1.000 98.550 ? 82  ASP A OD1 1 
ATOM 652  O OD2 ? ASP A 1  82 ?   7.332   2.086   3.960 1.000 98.550 ? 82  ASP A OD2 1 
ATOM 653  N N   ? ILE A 1  83 ?   5.433  -2.186   6.380 1.000 98.670 ? 83  ILE A N   1 
ATOM 654  C CA  ? ILE A 1  83 ?   4.068  -2.677   6.230 1.000 98.670 ? 83  ILE A CA  1 
ATOM 655  C C   ? ILE A 1  83 ?   3.328  -2.559   7.560 1.000 98.670 ? 83  ILE A C   1 
ATOM 656  C CB  ? ILE A 1  83 ?   4.045  -4.139   5.732 1.000 98.670 ? 83  ILE A CB  1 
ATOM 657  O O   ? ILE A 1  83 ?   3.909  -2.789   8.623 1.000 98.670 ? 83  ILE A O   1 
ATOM 658  C CG1 ? ILE A 1  83 ?   2.626  -4.538   5.311 1.000 98.670 ? 83  ILE A CG1 1 
ATOM 659  C CG2 ? ILE A 1  83 ?   4.584  -5.085   6.809 1.000 98.670 ? 83  ILE A CG2 1 
ATOM 660  C CD1 ? ILE A 1  83 ?   2.564  -5.797   4.457 1.000 98.670 ? 83  ILE A CD1 1 
ATOM 661  N N   ? MET A 1  84 ?   2.094  -2.089   7.485 1.000 98.590 ? 84  MET A N   1 
ATOM 662  C CA  ? MET A 1  84 ?   1.268  -1.842   8.663 1.000 98.590 ? 84  MET A CA  1 
ATOM 663  C C   ? MET A 1  84 ?  -0.165  -2.310   8.431 1.000 98.590 ? 84  MET A C   1 
ATOM 664  C CB  ? MET A 1  84 ?   1.281  -0.357   9.028 1.000 98.590 ? 84  MET A CB  1 
ATOM 665  O O   ? MET A 1  84 ?  -0.670  -2.241   7.309 1.000 98.590 ? 84  MET A O   1 
ATOM 666  C CG  ? MET A 1  84 ?  -0.003   0.125   9.683 1.000 98.590 ? 84  MET A CG  1 
ATOM 667  S SD  ? MET A 1  84 ?   0.043   1.913  10.091 1.000 98.590 ? 84  MET A SD  1 
ATOM 668  C CE  ? MET A 1  84 ?  -0.544   2.615   8.525 1.000 98.590 ? 84  MET A CE  1 
ATOM 669  N N   ? LEU A 1  85 ?  -0.844  -2.853   9.494 1.000 98.750 ? 85  LEU A N   1 
ATOM 670  C CA  ? LEU A 1  85 ?  -2.258  -3.214   9.473 1.000 98.750 ? 85  LEU A CA  1 
ATOM 671  C C   ? LEU A 1  85 ?  -3.077  -2.252  10.328 1.000 98.750 ? 85  LEU A C   1 
ATOM 672  C CB  ? LEU A 1  85 ?  -2.452  -4.649   9.970 1.000 98.750 ? 85  LEU A CB  1 
ATOM 673  O O   ? LEU A 1  85 ?  -2.648  -1.864  11.417 1.000 98.750 ? 85  LEU A O   1 
ATOM 674  C CG  ? LEU A 1  85 ?  -1.886  -5.756   9.080 1.000 98.750 ? 85  LEU A CG  1 
ATOM 675  C CD1 ? LEU A 1  85 ?  -2.039  -7.113   9.760 1.000 98.750 ? 85  LEU A CD1 1 
ATOM 676  C CD2 ? LEU A 1  85 ?  -2.574  -5.754   7.719 1.000 98.750 ? 85  LEU A CD2 1 
ATOM 677  N N   ? ILE A 1  86 ?  -4.197  -1.884   9.773 1.000 98.730 ? 86  ILE A N   1 
ATOM 678  C CA  ? ILE A 1  86 ?  -5.142  -1.021  10.474 1.000 98.730 ? 86  ILE A CA  1 
ATOM 679  C C   ? ILE A 1  86 ?  -6.463  -1.760  10.677 1.000 98.730 ? 86  ILE A C   1 
ATOM 680  C CB  ? ILE A 1  86 ?  -5.379   0.299   9.707 1.000 98.730 ? 86  ILE A CB  1 
ATOM 681  O O   ? ILE A 1  86 ?  -7.140  -2.113   9.709 1.000 98.730 ? 86  ILE A O   1 
ATOM 682  C CG1 ? ILE A 1  86 ?  -4.044   0.995   9.418 1.000 98.730 ? 86  ILE A CG1 1 
ATOM 683  C CG2 ? ILE A 1  86 ?  -6.318   1.219  10.492 1.000 98.730 ? 86  ILE A CG2 1 
ATOM 684  C CD1 ? ILE A 1  86 ?  -4.130   2.080   8.353 1.000 98.730 ? 86  ILE A CD1 1 
ATOM 685  N N   ? LYS A 1  87 ?  -6.828  -2.057  11.949 1.000 98.560 ? 87  LYS A N   1 
ATOM 686  C CA  ? LYS A 1  87 ?  -8.137  -2.613  12.276 1.000 98.560 ? 87  LYS A CA  1 
ATOM 687  C C   ? LYS A 1  87 ?  -9.195  -1.517  12.361 1.000 98.560 ? 87  LYS A C   1 
ATOM 688  C CB  ? LYS A 1  87 ?  -8.078  -3.388  13.593 1.000 98.560 ? 87  LYS A CB  1 
ATOM 689  O O   ? LYS A 1  87 ?  -9.022  -0.535  13.086 1.000 98.560 ? 87  LYS A O   1 
ATOM 690  C CG  ? LYS A 1  87 ?  -9.353  -4.153  13.919 1.000 98.560 ? 87  LYS A CG  1 
ATOM 691  C CD  ? LYS A 1  87 ?  -9.177  -5.035  15.148 1.000 98.560 ? 87  LYS A CD  1 
ATOM 692  C CE  ? LYS A 1  87 ? -10.404  -5.901  15.396 1.000 98.560 ? 87  LYS A CE  1 
ATOM 693  N NZ  ? LYS A 1  87 ? -10.201  -6.833  16.546 1.000 98.560 ? 87  LYS A NZ  1 
ATOM 694  N N   ? LEU A 1  88 ? -10.300  -1.727  11.634 1.000 98.620 ? 88  LEU A N   1 
ATOM 695  C CA  ? LEU A 1  88 ? -11.376  -0.741  11.622 1.000 98.620 ? 88  LEU A CA  1 
ATOM 696  C C   ? LEU A 1  88 ? -12.237  -0.861  12.874 1.000 98.620 ? 88  LEU A C   1 
ATOM 697  C CB  ? LEU A 1  88 ? -12.245  -0.911  10.373 1.000 98.620 ? 88  LEU A CB  1 
ATOM 698  O O   ? LEU A 1  88 ? -12.502  -1.968  13.347 1.000 98.620 ? 88  LEU A O   1 
ATOM 699  C CG  ? LEU A 1  88 ? -11.521  -0.831   9.027 1.000 98.620 ? 88  LEU A CG  1 
ATOM 700  C CD1 ? LEU A 1  88 ? -12.514  -0.996   7.881 1.000 98.620 ? 88  LEU A CD1 1 
ATOM 701  C CD2 ? LEU A 1  88 ? -10.767   0.489   8.903 1.000 98.620 ? 88  LEU A CD2 1 
ATOM 702  N N   ? ALA A 1  89 ? -12.690   0.311  13.499 1.000 98.280 ? 89  ALA A N   1 
ATOM 703  C CA  ? ALA A 1  89 ? -13.542   0.315  14.685 1.000 98.280 ? 89  ALA A CA  1 
ATOM 704  C C   ? ALA A 1  89 ? -14.863  -0.399  14.413 1.000 98.280 ? 89  ALA A C   1 
ATOM 705  C CB  ? ALA A 1  89 ? -13.801   1.746  15.150 1.000 98.280 ? 89  ALA A CB  1 
ATOM 706  O O   ? ALA A 1  89 ? -15.430  -1.032  15.308 1.000 98.280 ? 89  ALA A O   1 
ATOM 707  N N   ? THR A 1  90 ? -15.381  -0.280  13.244 1.000 98.240 ? 90  THR A N   1 
ATOM 708  C CA  ? THR A 1  90 ? -16.538  -1.000  12.724 1.000 98.240 ? 90  THR A CA  1 
ATOM 709  C C   ? THR A 1  90 ? -16.245  -1.566  11.337 1.000 98.240 ? 90  THR A C   1 
ATOM 710  C CB  ? THR A 1  90 ? -17.779  -0.091  12.658 1.000 98.240 ? 90  THR A CB  1 
ATOM 711  O O   ? THR A 1  90 ? -15.514  -0.956  10.554 1.000 98.240 ? 90  THR A O   1 
ATOM 712  C CG2 ? THR A 1  90 ? -18.151   0.432  14.042 1.000 98.240 ? 90  THR A CG2 1 
ATOM 713  O OG1 ? THR A 1  90 ? -17.504   1.021  11.797 1.000 98.240 ? 90  THR A OG1 1 
ATOM 714  N N   ? PRO A 1  91 ? -16.837  -2.893  11.118 1.000 98.310 ? 91  PRO A N   1 
ATOM 715  C CA  ? PRO A 1  91 ? -16.590  -3.460   9.790 1.000 98.310 ? 91  PRO A CA  1 
ATOM 716  C C   ? PRO A 1  91 ? -17.122  -2.578   8.663 1.000 98.310 ? 91  PRO A C   1 
ATOM 717  C CB  ? PRO A 1  91 ? -17.334  -4.798   9.834 1.000 98.310 ? 91  PRO A CB  1 
ATOM 718  O O   ? PRO A 1  91 ? -18.182  -1.962   8.805 1.000 98.310 ? 91  PRO A O   1 
ATOM 719  C CG  ? PRO A 1  91 ? -17.434  -5.132  11.287 1.000 98.310 ? 91  PRO A CG  1 
ATOM 720  C CD  ? PRO A 1  91 ? -17.557  -3.852  12.063 1.000 98.310 ? 91  PRO A CD  1 
ATOM 721  N N   ? ALA A 1  92 ? -16.361  -2.532   7.543 1.000 98.210 ? 92  ALA A N   1 
ATOM 722  C CA  ? ALA A 1  92 ? -16.812  -1.834   6.342 1.000 98.210 ? 92  ALA A CA  1 
ATOM 723  C C   ? ALA A 1  92 ? -18.034  -2.519   5.736 1.000 98.210 ? 92  ALA A C   1 
ATOM 724  C CB  ? ALA A 1  92 ? -15.685  -1.758   5.315 1.000 98.210 ? 92  ALA A CB  1 
ATOM 725  O O   ? ALA A 1  92 ? -18.146  -3.746   5.770 1.000 98.210 ? 92  ALA A O   1 
ATOM 726  N N   ? THR A 1  93 ? -18.993  -1.730   5.260 1.000 97.770 ? 93  THR A N   1 
ATOM 727  C CA  ? THR A 1  93 ? -20.111  -2.259   4.487 1.000 97.770 ? 93  THR A CA  1 
ATOM 728  C C   ? THR A 1  93 ? -19.726  -2.420   3.020 1.000 97.770 ? 93  THR A C   1 
ATOM 729  C CB  ? THR A 1  93 ? -21.348  -1.348   4.599 1.000 97.770 ? 93  THR A CB  1 
ATOM 730  O O   ? THR A 1  93 ? -19.494  -1.432   2.321 1.000 97.770 ? 93  THR A O   1 
ATOM 731  C CG2 ? THR A 1  93 ? -22.551  -1.966   3.895 1.000 97.770 ? 93  THR A CG2 1 
ATOM 732  O OG1 ? THR A 1  93 ? -21.666  -1.152   5.982 1.000 97.770 ? 93  THR A OG1 1 
ATOM 733  N N   ? LEU A 1  94 ? -19.576  -3.662   2.591 1.000 97.660 ? 94  LEU A N   1 
ATOM 734  C CA  ? LEU A 1  94 ? -19.157  -3.930   1.219 1.000 97.660 ? 94  LEU A CA  1 
ATOM 735  C C   ? LEU A 1  94 ? -20.306  -3.695   0.244 1.000 97.660 ? 94  LEU A C   1 
ATOM 736  C CB  ? LEU A 1  94 ? -18.645  -5.367   1.085 1.000 97.660 ? 94  LEU A CB  1 
ATOM 737  O O   ? LEU A 1  94 ? -21.426  -4.157   0.475 1.000 97.660 ? 94  LEU A O   1 
ATOM 738  C CG  ? LEU A 1  94 ? -17.541  -5.786   2.057 1.000 97.660 ? 94  LEU A CG  1 
ATOM 739  C CD1 ? LEU A 1  94 ? -17.081  -7.208   1.755 1.000 97.660 ? 94  LEU A CD1 1 
ATOM 740  C CD2 ? LEU A 1  94 ? -16.369  -4.813   1.988 1.000 97.660 ? 94  LEU A CD2 1 
ATOM 741  N N   ? ASN A 1  95 ? -19.993  -2.957  -0.943 1.000 95.560 ? 95  ASN A N   1 
ATOM 742  C CA  ? ASN A 1  95 ? -20.893  -2.632  -2.045 1.000 95.560 ? 95  ASN A CA  1 
ATOM 743  C C   ? ASN A 1  95 ? -20.122  -2.315  -3.323 1.000 95.560 ? 95  ASN A C   1 
ATOM 744  C CB  ? ASN A 1  95 ? -21.801  -1.459  -1.668 1.000 95.560 ? 95  ASN A CB  1 
ATOM 745  O O   ? ASN A 1  95 ? -18.942  -2.653  -3.442 1.000 95.560 ? 95  ASN A O   1 
ATOM 746  C CG  ? ASN A 1  95 ? -21.022  -0.204  -1.326 1.000 95.560 ? 95  ASN A CG  1 
ATOM 747  N ND2 ? ASN A 1  95 ? -21.443   0.486  -0.272 1.000 95.560 ? 95  ASN A ND2 1 
ATOM 748  O OD1 ? ASN A 1  95 ? -20.052   0.143  -2.004 1.000 95.560 ? 95  ASN A OD1 1 
ATOM 749  N N   ? SER A 1  96 ? -20.820  -1.737  -4.280 1.000 94.340 ? 96  SER A N   1 
ATOM 750  C CA  ? SER A 1  96 ? -20.205  -1.518  -5.585 1.000 94.340 ? 96  SER A CA  1 
ATOM 751  C C   ? SER A 1  96 ? -19.043  -0.536  -5.490 1.000 94.340 ? 96  SER A C   1 
ATOM 752  C CB  ? SER A 1  96 ? -21.239  -1.003  -6.587 1.000 94.340 ? 96  SER A CB  1 
ATOM 753  O O   ? SER A 1  96 ? -18.170  -0.512  -6.360 1.000 94.340 ? 96  SER A O   1 
ATOM 754  O OG  ? SER A 1  96 ? -21.806   0.217  -6.141 1.000 94.340 ? 96  SER A OG  1 
ATOM 755  N N   ? ARG A 1  97 ? -18.876   0.269  -4.331 1.000 94.400 ? 97  ARG A N   1 
ATOM 756  C CA  ? ARG A 1  97 ? -17.861   1.306  -4.179 1.000 94.400 ? 97  ARG A CA  1 
ATOM 757  C C   ? ARG A 1  97 ? -16.846   0.926  -3.106 1.000 94.400 ? 97  ARG A C   1 
ATOM 758  C CB  ? ARG A 1  97 ? -18.509   2.648  -3.835 1.000 94.400 ? 97  ARG A CB  1 
ATOM 759  O O   ? ARG A 1  97 ? -15.781   1.537  -3.006 1.000 94.400 ? 97  ARG A O   1 
ATOM 760  C CG  ? ARG A 1  97 ? -19.407   3.198  -4.932 1.000 94.400 ? 97  ARG A CG  1 
ATOM 761  C CD  ? ARG A 1  97 ? -18.603   3.871  -6.035 1.000 94.400 ? 97  ARG A CD  1 
ATOM 762  N NE  ? ARG A 1  97 ? -19.457   4.650  -6.927 1.000 94.400 ? 97  ARG A NE  1 
ATOM 763  N NH1 ? ARG A 1  97 ? -17.767   5.198  -8.404 1.000 94.400 ? 97  ARG A NH1 1 
ATOM 764  N NH2 ? ARG A 1  97 ? -19.903   5.945  -8.770 1.000 94.400 ? 97  ARG A NH2 1 
ATOM 765  C CZ  ? ARG A 1  97 ? -19.041   5.262  -8.032 1.000 94.400 ? 97  ARG A CZ  1 
ATOM 766  N N   ? VAL A 1  98 ? -17.165  -0.122  -2.329 1.000 97.580 ? 98  VAL A N   1 
ATOM 767  C CA  ? VAL A 1  98 ? -16.281  -0.621  -1.281 1.000 97.580 ? 98  VAL A CA  1 
ATOM 768  C C   ? VAL A 1  98 ? -16.171  -2.141  -1.378 1.000 97.580 ? 98  VAL A C   1 
ATOM 769  C CB  ? VAL A 1  98 ? -16.778  -0.211   0.123 1.000 97.580 ? 98  VAL A CB  1 
ATOM 770  O O   ? VAL A 1  98 ? -17.107  -2.861  -1.026 1.000 97.580 ? 98  VAL A O   1 
ATOM 771  C CG1 ? VAL A 1  98 ? -15.806  -0.690   1.201 1.000 97.580 ? 98  VAL A CG1 1 
ATOM 772  C CG2 ? VAL A 1  98 ? -16.964   1.303   0.202 1.000 97.580 ? 98  VAL A CG2 1 
ATOM 773  N N   ? THR A 1  99 ? -14.979  -2.548  -1.942 1.000 97.410 ? 99  THR A N   1 
ATOM 774  C CA  ? THR A 1  99 ? -14.689  -3.975  -2.028 1.000 97.410 ? 99  THR A CA  1 
ATOM 775  C C   ? THR A 1  99 ? -13.289  -4.275  -1.500 1.000 97.410 ? 99  THR A C   1 
ATOM 776  C CB  ? THR A 1  99 ? -14.813  -4.484  -3.476 1.000 97.410 ? 99  THR A CB  1 
ATOM 777  O O   ? THR A 1  99 ? -12.520  -3.356  -1.207 1.000 97.410 ? 99  THR A O   1 
ATOM 778  C CG2 ? THR A 1  99 ? -16.173  -4.129  -4.069 1.000 97.410 ? 99  THR A CG2 1 
ATOM 779  O OG1 ? THR A 1  99 ? -13.785  -3.887  -4.277 1.000 97.410 ? 99  THR A OG1 1 
ATOM 780  N N   ? THR A 1 100 ? -12.989  -5.630  -1.323 1.000 98.320 ? 100 THR A N   1 
ATOM 781  C CA  ? THR A 1 100 ? -11.680  -6.051  -0.836 1.000 98.320 ? 100 THR A CA  1 
ATOM 782  C C   ? THR A 1 100 ? -10.786  -6.485  -1.994 1.000 98.320 ? 100 THR A C   1 
ATOM 783  C CB  ? THR A 1 100 ? -11.805  -7.202   0.179 1.000 98.320 ? 100 THR A CB  1 
ATOM 784  O O   ? THR A 1 100 ? -11.280  -6.869  -3.057 1.000 98.320 ? 100 THR A O   1 
ATOM 785  C CG2 ? THR A 1 100 ? -12.774  -6.843   1.301 1.000 98.320 ? 100 THR A CG2 1 
ATOM 786  O OG1 ? THR A 1 100 ? -12.283  -8.374  -0.493 1.000 98.320 ? 100 THR A OG1 1 
ATOM 787  N N   ? ILE A 1 101 ?  -9.427  -6.365  -1.741 1.000 98.530 ? 101 ILE A N   1 
ATOM 788  C CA  ? ILE A 1 101 ?  -8.435  -6.915  -2.659 1.000 98.530 ? 101 ILE A CA  1 
ATOM 789  C C   ? ILE A 1 101 ?  -7.766  -8.133  -2.027 1.000 98.530 ? 101 ILE A C   1 
ATOM 790  C CB  ? ILE A 1 101 ?  -7.374  -5.859  -3.043 1.000 98.530 ? 101 ILE A CB  1 
ATOM 791  O O   ? ILE A 1 101 ?  -7.558  -8.175  -0.812 1.000 98.530 ? 101 ILE A O   1 
ATOM 792  C CG1 ? ILE A 1 101 ?  -6.450  -6.405  -4.137 1.000 98.530 ? 101 ILE A CG1 1 
ATOM 793  C CG2 ? ILE A 1 101 ?  -6.571  -5.428  -1.812 1.000 98.530 ? 101 ILE A CG2 1 
ATOM 794  C CD1 ? ILE A 1 101 ?  -7.109  -6.516  -5.505 1.000 98.530 ? 101 ILE A CD1 1 
ATOM 795  N N   ? SER A 1 102 ?  -7.483  -9.145  -2.864 1.000 98.180 ? 102 SER A N   1 
ATOM 796  C CA  ? SER A 1 102 ?  -6.929 -10.396  -2.356 1.000 98.180 ? 102 SER A CA  1 
ATOM 797  C C   ? SER A 1 102 ?  -5.436 -10.266  -2.077 1.000 98.180 ? 102 SER A C   1 
ATOM 798  C CB  ? SER A 1 102 ?  -7.173 -11.533  -3.350 1.000 98.180 ? 102 SER A CB  1 
ATOM 799  O O   ? SER A 1 102 ?  -4.728  -9.541  -2.779 1.000 98.180 ? 102 SER A O   1 
ATOM 800  O OG  ? SER A 1 102 ?  -8.561 -11.732  -3.555 1.000 98.180 ? 102 SER A OG  1 
ATOM 801  N N   ? LEU A 1 103 ?  -4.990 -11.003  -1.066 1.000 98.500 ? 103 LEU A N   1 
ATOM 802  C CA  ? LEU A 1 103 ?  -3.559 -11.162  -0.830 1.000 98.500 ? 103 LEU A CA  1 
ATOM 803  C C   ? LEU A 1 103 ?  -2.946 -12.129  -1.838 1.000 98.500 ? 103 LEU A C   1 
ATOM 804  C CB  ? LEU A 1 103 ?  -3.303 -11.660   0.595 1.000 98.500 ? 103 LEU A CB  1 
ATOM 805  O O   ? LEU A 1 103 ?  -3.592 -13.094  -2.250 1.000 98.500 ? 103 LEU A O   1 
ATOM 806  C CG  ? LEU A 1 103 ?  -3.699 -10.712   1.727 1.000 98.500 ? 103 LEU A CG  1 
ATOM 807  C CD1 ? LEU A 1 103 ?  -3.591 -11.419   3.073 1.000 98.500 ? 103 LEU A CD1 1 
ATOM 808  C CD2 ? LEU A 1 103 ?  -2.831  -9.458   1.704 1.000 98.500 ? 103 LEU A CD2 1 
ATOM 809  N N   ? PRO A 1 104 ?  -1.713 -11.848  -2.233 1.000 98.080 ? 104 PRO A N   1 
ATOM 810  C CA  ? PRO A 1 104 ?  -1.092 -12.712  -3.239 1.000 98.080 ? 104 PRO A CA  1 
ATOM 811  C C   ? PRO A 1 104 ?  -0.723 -14.088  -2.689 1.000 98.080 ? 104 PRO A C   1 
ATOM 812  C CB  ? PRO A 1 104 ?   0.162 -11.934  -3.647 1.000 98.080 ? 104 PRO A CB  1 
ATOM 813  O O   ? PRO A 1 104 ?  -0.324 -14.207  -1.528 1.000 98.080 ? 104 PRO A O   1 
ATOM 814  C CG  ? PRO A 1 104 ?   0.528 -11.138  -2.436 1.000 98.080 ? 104 PRO A CG  1 
ATOM 815  C CD  ? PRO A 1 104 ?  -0.735 -10.721  -1.739 1.000 98.080 ? 104 PRO A CD  1 
ATOM 816  N N   ? SER A 1 105 ?  -0.852 -15.122  -3.489 1.000 96.510 ? 105 SER A N   1 
ATOM 817  C CA  ? SER A 1 105 ?  -0.458 -16.481  -3.131 1.000 96.510 ? 105 SER A CA  1 
ATOM 818  C C   ? SER A 1 105 ?   1.010 -16.735  -3.457 1.000 96.510 ? 105 SER A C   1 
ATOM 819  C CB  ? SER A 1 105 ?  -1.334 -17.502  -3.856 1.000 96.510 ? 105 SER A CB  1 
ATOM 820  O O   ? SER A 1 105 ?   1.622 -17.655  -2.911 1.000 96.510 ? 105 SER A O   1 
ATOM 821  O OG  ? SER A 1 105 ?  -1.255 -17.326  -5.260 1.000 96.510 ? 105 SER A OG  1 
ATOM 822  N N   ? ALA A 1 106 ?   1.567 -15.890  -4.361 1.000 97.580 ? 106 ALA A N   1 
ATOM 823  C CA  ? ALA A 1 106 ?   2.976 -15.914  -4.744 1.000 97.580 ? 106 ALA A CA  1 
ATOM 824  C C   ? ALA A 1 106 ?   3.452 -14.529  -5.172 1.000 97.580 ? 106 ALA A C   1 
ATOM 825  C CB  ? ALA A 1 106 ?   3.205 -16.923  -5.867 1.000 97.580 ? 106 ALA A CB  1 
ATOM 826  O O   ? ALA A 1 106 ?   2.640 -13.661  -5.502 1.000 97.580 ? 106 ALA A O   1 
ATOM 827  N N   ? CYS A 1 107 ?   4.798 -14.454  -5.186 1.000 97.980 ? 107 CYS A N   1 
ATOM 828  C CA  ? CYS A 1 107 ?   5.370 -13.186  -5.624 1.000 97.980 ? 107 CYS A CA  1 
ATOM 829  C C   ? CYS A 1 107 ?   5.186 -12.994  -7.124 1.000 97.980 ? 107 CYS A C   1 
ATOM 830  C CB  ? CYS A 1 107 ?   6.855 -13.117  -5.270 1.000 97.980 ? 107 CYS A CB  1 
ATOM 831  O O   ? CYS A 1 107 ?   5.210 -13.962  -7.886 1.000 97.980 ? 107 CYS A O   1 
ATOM 832  S SG  ? CYS A 1 107 ?   7.179 -13.066  -3.493 1.000 97.980 ? 107 CYS A SG  1 
ATOM 833  N N   ? VAL A 1 108 ?   5.019 -11.704  -7.522 1.000 97.490 ? 108 VAL A N   1 
ATOM 834  C CA  ? VAL A 1 108 ?   4.783 -11.341  -8.916 1.000 97.490 ? 108 VAL A CA  1 
ATOM 835  C C   ? VAL A 1 108 ?   6.082 -11.469  -9.709 1.000 97.490 ? 108 VAL A C   1 
ATOM 836  C CB  ? VAL A 1 108 ?   4.220  -9.908  -9.043 1.000 97.490 ? 108 VAL A CB  1 
ATOM 837  O O   ? VAL A 1 108 ?   7.167 -11.217  -9.180 1.000 97.490 ? 108 VAL A O   1 
ATOM 838  C CG1 ? VAL A 1 108 ?   5.269  -8.877  -8.633 1.000 97.490 ? 108 VAL A CG1 1 
ATOM 839  C CG2 ? VAL A 1 108 ?   3.740  -9.649 -10.470 1.000 97.490 ? 108 VAL A CG2 1 
ATOM 840  N N   ? ALA A 1 109 ?   6.022 -11.895 -10.991 1.000 97.330 ? 109 ALA A N   1 
ATOM 841  C CA  ? ALA A 1 109 ?   7.188 -12.016 -11.863 1.000 97.330 ? 109 ALA A CA  1 
ATOM 842  C C   ? ALA A 1 109 ?   7.577 -10.662 -12.450 1.000 97.330 ? 109 ALA A C   1 
ATOM 843  C CB  ? ALA A 1 109 ?   6.914 -13.018 -12.982 1.000 97.330 ? 109 ALA A CB  1 
ATOM 844  O O   ? ALA A 1 109 ?   6.718  -9.804 -12.670 1.000 97.330 ? 109 ALA A O   1 
ATOM 845  N N   ? SER A 1 110 ?   8.919 -10.494 -12.729 1.000 97.560 ? 110 SER A N   1 
ATOM 846  C CA  ? SER A 1 110 ?   9.380  -9.300 -13.432 1.000 97.560 ? 110 SER A CA  1 
ATOM 847  C C   ? SER A 1 110 ?   8.680  -9.146 -14.777 1.000 97.560 ? 110 SER A C   1 
ATOM 848  C CB  ? SER A 1 110 ?  10.894  -9.351 -13.638 1.000 97.560 ? 110 SER A CB  1 
ATOM 849  O O   ? SER A 1 110 ?   8.354 -10.139 -15.431 1.000 97.560 ? 110 SER A O   1 
ATOM 850  O OG  ? SER A 1 110 ?  11.568  -9.453 -12.396 1.000 97.560 ? 110 SER A OG  1 
ATOM 851  N N   ? GLY A 1 111 ?   8.396  -7.904 -15.183 1.000 97.670 ? 111 GLY A N   1 
ATOM 852  C CA  ? GLY A 1 111 ?   7.767  -7.616 -16.462 1.000 97.670 ? 111 GLY A CA  1 
ATOM 853  C C   ? GLY A 1 111 ?   6.254  -7.546 -16.380 1.000 97.670 ? 111 GLY A C   1 
ATOM 854  O O   ? GLY A 1 111 ?   5.597  -7.094 -17.320 1.000 97.670 ? 111 GLY A O   1 
ATOM 855  N N   ? THR A 1 112 ?   5.693  -8.133 -15.275 1.000 98.290 ? 112 THR A N   1 
ATOM 856  C CA  ? THR A 1 112 ?   4.252  -8.062 -15.062 1.000 98.290 ? 112 THR A CA  1 
ATOM 857  C C   ? THR A 1 112 ?   3.795  -6.611 -14.934 1.000 98.290 ? 112 THR A C   1 
ATOM 858  C CB  ? THR A 1 112 ?   3.833  -8.848 -13.806 1.000 98.290 ? 112 THR A CB  1 
ATOM 859  O O   ? THR A 1 112 ?   4.409  -5.823 -14.212 1.000 98.290 ? 112 THR A O   1 
ATOM 860  C CG2 ? THR A 1 112 ?   2.322  -8.796 -13.603 1.000 98.290 ? 112 THR A CG2 1 
ATOM 861  O OG1 ? THR A 1 112 ?   4.238 -10.215 -13.947 1.000 98.290 ? 112 THR A OG1 1 
ATOM 862  N N   ? ARG A 1 113 ?   2.669  -6.282 -15.653 1.000 97.760 ? 113 ARG A N   1 
ATOM 863  C CA  ? ARG A 1 113 ?   2.089  -4.946 -15.561 1.000 97.760 ? 113 ARG A CA  1 
ATOM 864  C C   ? ARG A 1 113 ?   1.206  -4.816 -14.324 1.000 97.760 ? 113 ARG A C   1 
ATOM 865  C CB  ? ARG A 1 113 ?   1.280  -4.623 -16.819 1.000 97.760 ? 113 ARG A CB  1 
ATOM 866  O O   ? ARG A 1 113 ?   0.288  -5.614 -14.124 1.000 97.760 ? 113 ARG A O   1 
ATOM 867  C CG  ? ARG A 1 113 ?   2.109  -4.594 -18.093 1.000 97.760 ? 113 ARG A CG  1 
ATOM 868  C CD  ? ARG A 1 113 ?   3.117  -3.454 -18.085 1.000 97.760 ? 113 ARG A CD  1 
ATOM 869  N NE  ? ARG A 1 113 ?   2.458  -2.152 -18.032 1.000 97.760 ? 113 ARG A NE  1 
ATOM 870  N NH1 ? ARG A 1 113 ?   4.419  -0.929 -18.025 1.000 97.760 ? 113 ARG A NH1 1 
ATOM 871  N NH2 ? ARG A 1 113 ?   2.393   0.143 -17.957 1.000 97.760 ? 113 ARG A NH2 1 
ATOM 872  C CZ  ? ARG A 1 113 ?   3.092  -0.982 -18.005 1.000 97.760 ? 113 ARG A CZ  1 
ATOM 873  N N   ? CYS A 1 114 ?   1.486  -3.846 -13.519 1.000 98.270 ? 114 CYS A N   1 
ATOM 874  C CA  ? CYS A 1 114 ?   0.777  -3.649 -12.260 1.000 98.270 ? 114 CYS A CA  1 
ATOM 875  C C   ? CYS A 1 114 ?   0.110  -2.279 -12.218 1.000 98.270 ? 114 CYS A C   1 
ATOM 876  C CB  ? CYS A 1 114 ?   1.733  -3.797 -11.077 1.000 98.270 ? 114 CYS A CB  1 
ATOM 877  O O   ? CYS A 1 114 ?   0.608  -1.323 -12.815 1.000 98.270 ? 114 CYS A O   1 
ATOM 878  S SG  ? CYS A 1 114 ?   2.502  -5.427 -10.962 1.000 98.270 ? 114 CYS A SG  1 
ATOM 879  N N   ? LEU A 1 115 ?  -1.005  -2.239 -11.532 1.000 98.040 ? 115 LEU A N   1 
ATOM 880  C CA  ? LEU A 1 115 ?  -1.732  -0.993 -11.319 1.000 98.040 ? 115 LEU A CA  1 
ATOM 881  C C   ? LEU A 1 115 ?  -1.348  -0.360  -9.986 1.000 98.040 ? 115 LEU A C   1 
ATOM 882  C CB  ? LEU A 1 115 ?  -3.243  -1.239 -11.364 1.000 98.040 ? 115 LEU A CB  1 
ATOM 883  O O   ? LEU A 1 115 ?  -1.448  -1.001  -8.938 1.000 98.040 ? 115 LEU A O   1 
ATOM 884  C CG  ? LEU A 1 115 ?  -4.134   0.002 -11.294 1.000 98.040 ? 115 LEU A CG  1 
ATOM 885  C CD1 ? LEU A 1 115 ?  -4.126   0.736 -12.631 1.000 98.040 ? 115 LEU A CD1 1 
ATOM 886  C CD2 ? LEU A 1 115 ?  -5.556  -0.383 -10.898 1.000 98.040 ? 115 LEU A CD2 1 
ATOM 887  N N   ? ILE A 1 116 ?  -0.903   0.948 -10.064 1.000 97.390 ? 116 ILE A N   1 
ATOM 888  C CA  ? ILE A 1 116 ?  -0.608   1.776  -8.900 1.000 97.390 ? 116 ILE A CA  1 
ATOM 889  C C   ? ILE A 1 116 ?  -1.677   2.856  -8.751 1.000 97.390 ? 116 ILE A C   1 
ATOM 890  C CB  ? ILE A 1 116 ?   0.793   2.419  -9.004 1.000 97.390 ? 116 ILE A CB  1 
ATOM 891  O O   ? ILE A 1 116 ?  -2.078   3.481  -9.736 1.000 97.390 ? 116 ILE A O   1 
ATOM 892  C CG1 ? ILE A 1 116 ?   1.849   1.352  -9.319 1.000 97.390 ? 116 ILE A CG1 1 
ATOM 893  C CG2 ? ILE A 1 116 ?   1.140   3.169  -7.715 1.000 97.390 ? 116 ILE A CG2 1 
ATOM 894  C CD1 ? ILE A 1 116 ?   3.165   1.917  -9.836 1.000 97.390 ? 116 ILE A CD1 1 
ATOM 895  N N   ? SER A 1 117 ?  -2.115   3.095  -7.568 1.000 96.840 ? 117 SER A N   1 
ATOM 896  C CA  ? SER A 1 117 ?  -3.173   4.088  -7.413 1.000 96.840 ? 117 SER A CA  1 
ATOM 897  C C   ? SER A 1 117 ?  -2.976   4.912  -6.144 1.000 96.840 ? 117 SER A C   1 
ATOM 898  C CB  ? SER A 1 117 ?  -4.544   3.411  -7.383 1.000 96.840 ? 117 SER A CB  1 
ATOM 899  O O   ? SER A 1 117 ?  -2.361   4.444  -5.184 1.000 96.840 ? 117 SER A O   1 
ATOM 900  O OG  ? SER A 1 117 ?  -4.630   2.496  -6.305 1.000 96.840 ? 117 SER A OG  1 
ATOM 901  N N   ? GLY A 1 118 ?  -3.474   6.200  -6.198 1.000 95.560 ? 118 GLY A N   1 
ATOM 902  C CA  ? GLY A 1 118 ?  -3.379   7.049  -5.021 1.000 95.560 ? 118 GLY A CA  1 
ATOM 903  C C   ? GLY A 1 118 ?  -3.811   8.480  -5.281 1.000 95.560 ? 118 GLY A C   1 
ATOM 904  O O   ? GLY A 1 118 ?  -4.154   8.835  -6.411 1.000 95.560 ? 118 GLY A O   1 
ATOM 905  N N   ? TRP A 1 119 ?  -3.901   9.346  -4.202 1.000 94.340 ? 119 TRP A N   1 
ATOM 906  C CA  ? TRP A 1 119 ?  -4.297  10.749  -4.253 1.000 94.340 ? 119 TRP A CA  1 
ATOM 907  C C   ? TRP A 1 119 ?  -3.116  11.660  -3.932 1.000 94.340 ? 119 TRP A C   1 
ATOM 908  C CB  ? TRP A 1 119 ?  -5.446  11.020  -3.278 1.000 94.340 ? 119 TRP A CB  1 
ATOM 909  O O   ? TRP A 1 119 ?  -3.302  12.787  -3.466 1.000 94.340 ? 119 TRP A O   1 
ATOM 910  C CG  ? TRP A 1 119 ?  -6.744  10.382  -3.674 1.000 94.340 ? 119 TRP A CG  1 
ATOM 911  C CD1 ? TRP A 1 119 ?  -7.671  10.876  -4.549 1.000 94.340 ? 119 TRP A CD1 1 
ATOM 912  C CD2 ? TRP A 1 119 ?  -7.260   9.133  -3.205 1.000 94.340 ? 119 TRP A CD2 1 
ATOM 913  C CE2 ? TRP A 1 119 ?  -8.506   8.931  -3.839 1.000 94.340 ? 119 TRP A CE2 1 
ATOM 914  C CE3 ? TRP A 1 119 ?  -6.789   8.163  -2.310 1.000 94.340 ? 119 TRP A CE3 1 
ATOM 915  N NE1 ? TRP A 1 119 ?  -8.733  10.008  -4.653 1.000 94.340 ? 119 TRP A NE1 1 
ATOM 916  C CH2 ? TRP A 1 119 ?  -8.804   6.864  -2.725 1.000 94.340 ? 119 TRP A CH2 1 
ATOM 917  C CZ2 ? TRP A 1 119 ?  -9.288   7.797  -3.605 1.000 94.340 ? 119 TRP A CZ2 1 
ATOM 918  C CZ3 ? TRP A 1 119 ?  -7.568   7.035  -2.079 1.000 94.340 ? 119 TRP A CZ3 1 
ATOM 919  N N   ? GLY A 1 120 ?  -1.918  11.150  -4.068 1.000 88.280 ? 120 GLY A N   1 
ATOM 920  C CA  ? GLY A 1 120 ?  -0.718  11.915  -3.766 1.000 88.280 ? 120 GLY A CA  1 
ATOM 921  C C   ? GLY A 1 120 ?  -0.365  12.921  -4.846 1.000 88.280 ? 120 GLY A C   1 
ATOM 922  O O   ? GLY A 1 120 ?  -1.146  13.144  -5.773 1.000 88.280 ? 120 GLY A O   1 
ATOM 923  N N   ? ASN A 1 121 ?   0.781  13.710  -4.760 1.000 85.050 ? 121 ASN A N   1 
ATOM 924  C CA  ? ASN A 1 121 ?   1.312  14.724  -5.666 1.000 85.050 ? 121 ASN A CA  1 
ATOM 925  C C   ? ASN A 1 121 ?   1.509  14.170  -7.074 1.000 85.050 ? 121 ASN A C   1 
ATOM 926  C CB  ? ASN A 1 121 ?   2.630  15.287  -5.128 1.000 85.050 ? 121 ASN A CB  1 
ATOM 927  O O   ? ASN A 1 121 ?   2.164  13.142  -7.255 1.000 85.050 ? 121 ASN A O   1 
ATOM 928  C CG  ? ASN A 1 121 ?   3.077  16.533  -5.865 1.000 85.050 ? 121 ASN A CG  1 
ATOM 929  N ND2 ? ASN A 1 121 ?   4.241  17.054  -5.498 1.000 85.050 ? 121 ASN A ND2 1 
ATOM 930  O OD1 ? ASN A 1 121 ?   2.380  17.025  -6.757 1.000 85.050 ? 121 ASN A OD1 1 
ATOM 931  N N   ? THR A 1 122 ?   0.987  14.902  -8.151 1.000 85.770 ? 122 THR A N   1 
ATOM 932  C CA  ? THR A 1 122 ?   1.012  14.392  -9.517 1.000 85.770 ? 122 THR A CA  1 
ATOM 933  C C   ? THR A 1 122 ?   2.115  15.068 -10.326 1.000 85.770 ? 122 THR A C   1 
ATOM 934  C CB  ? THR A 1 122 ?  -0.344  14.602 -10.216 1.000 85.770 ? 122 THR A CB  1 
ATOM 935  O O   ? THR A 1 122 ?   2.215  14.866 -11.538 1.000 85.770 ? 122 THR A O   1 
ATOM 936  C CG2 ? THR A 1 122 ?  -1.451  13.819  -9.517 1.000 85.770 ? 122 THR A CG2 1 
ATOM 937  O OG1 ? THR A 1 122 ?  -0.674  15.997 -10.196 1.000 85.770 ? 122 THR A OG1 1 
ATOM 938  N N   ? LEU A 1 123 ?   2.870  15.916  -9.789 1.000 82.790 ? 123 LEU A N   1 
ATOM 939  C CA  ? LEU A 1 123 ?   3.939  16.616 -10.494 1.000 82.790 ? 123 LEU A CA  1 
ATOM 940  C C   ? LEU A 1 123 ?   5.305  16.087 -10.072 1.000 82.790 ? 123 LEU A C   1 
ATOM 941  C CB  ? LEU A 1 123 ?   3.858  18.122 -10.231 1.000 82.790 ? 123 LEU A CB  1 
ATOM 942  O O   ? LEU A 1 123 ?   5.485  15.661  -8.929 1.000 82.790 ? 123 LEU A O   1 
ATOM 943  C CG  ? LEU A 1 123 ?   2.599  18.831 -10.735 1.000 82.790 ? 123 LEU A CG  1 
ATOM 944  C CD1 ? LEU A 1 123 ?   2.615  20.298 -10.317 1.000 82.790 ? 123 LEU A CD1 1 
ATOM 945  C CD2 ? LEU A 1 123 ?   2.482  18.703 -12.249 1.000 82.790 ? 123 LEU A CD2 1 
ATOM 946  N N   ? SER A 1 124 ?   6.243  16.071 -11.066 1.000 78.410 ? 124 SER A N   1 
ATOM 947  C CA  ? SER A 1 124 ?   7.632  15.711 -10.798 1.000 78.410 ? 124 SER A CA  1 
ATOM 948  C C   ? SER A 1 124 ?   8.349  16.815 -10.028 1.000 78.410 ? 124 SER A C   1 
ATOM 949  C CB  ? SER A 1 124 ?   8.373  15.425 -12.105 1.000 78.410 ? 124 SER A CB  1 
ATOM 950  O O   ? SER A 1 124 ?   9.270  16.541  -9.255 1.000 78.410 ? 124 SER A O   1 
ATOM 951  O OG  ? SER A 1 124 ?   8.376  16.569 -12.943 1.000 78.410 ? 124 SER A OG  1 
ATOM 952  N N   ? SER A 1 125 ?   7.960  18.076 -10.211 1.000 81.630 ? 125 SER A N   1 
ATOM 953  C CA  ? SER A 1 125 ?   8.356  19.293  -9.510 1.000 81.630 ? 125 SER A CA  1 
ATOM 954  C C   ? SER A 1 125 ?   7.148  20.170  -9.199 1.000 81.630 ? 125 SER A C   1 
ATOM 955  C CB  ? SER A 1 125 ?   9.370  20.082 -10.338 1.000 81.630 ? 125 SER A CB  1 
ATOM 956  O O   ? SER A 1 125 ?   6.187  20.208  -9.971 1.000 81.630 ? 125 SER A O   1 
ATOM 957  O OG  ? SER A 1 125 ?   8.780  20.561 -11.534 1.000 81.630 ? 125 SER A OG  1 
ATOM 958  N N   ? GLY A 1 126 ?   7.043  20.763  -7.930 1.000 84.330 ? 126 GLY A N   1 
ATOM 959  C CA  ? GLY A 1 126 ?   5.872  21.509  -7.499 1.000 84.330 ? 126 GLY A CA  1 
ATOM 960  C C   ? GLY A 1 126 ?   4.859  20.654  -6.760 1.000 84.330 ? 126 GLY A C   1 
ATOM 961  O O   ? GLY A 1 126 ?   5.180  19.552  -6.311 1.000 84.330 ? 126 GLY A O   1 
ATOM 962  N N   ? SER A 1 127 ?   3.634  21.274  -6.589 1.000 85.090 ? 127 SER A N   1 
ATOM 963  C CA  ? SER A 1 127 ?   2.598  20.530  -5.879 1.000 85.090 ? 127 SER A CA  1 
ATOM 964  C C   ? SER A 1 127 ?   1.280  20.549  -6.646 1.000 85.090 ? 127 SER A C   1 
ATOM 965  C CB  ? SER A 1 127 ?   2.390  21.105  -4.478 1.000 85.090 ? 127 SER A CB  1 
ATOM 966  O O   ? SER A 1 127 ?   0.829  21.607  -7.090 1.000 85.090 ? 127 SER A O   1 
ATOM 967  O OG  ? SER A 1 127 ?   3.590  21.048  -3.727 1.000 85.090 ? 127 SER A OG  1 
ATOM 968  N N   ? ASN A 1 128 ?   0.783  19.367  -6.975 1.000 86.640 ? 128 ASN A N   1 
ATOM 969  C CA  ? ASN A 1 128 ?  -0.553  19.160  -7.526 1.000 86.640 ? 128 ASN A CA  1 
ATOM 970  C C   ? ASN A 1 128 ?  -1.229  17.938  -6.911 1.000 86.640 ? 128 ASN A C   1 
ATOM 971  C CB  ? ASN A 1 128 ?  -0.491  19.023  -9.048 1.000 86.640 ? 128 ASN A CB  1 
ATOM 972  O O   ? ASN A 1 128 ?  -0.975  16.807  -7.329 1.000 86.640 ? 128 ASN A O   1 
ATOM 973  C CG  ? ASN A 1 128 ?  -1.863  19.036  -9.692 1.000 86.640 ? 128 ASN A CG  1 
ATOM 974  N ND2 ? ASN A 1 128 ?  -1.952  18.512 -10.909 1.000 86.640 ? 128 ASN A ND2 1 
ATOM 975  O OD1 ? ASN A 1 128 ?  -2.835  19.514  -9.102 1.000 86.640 ? 128 ASN A OD1 1 
ATOM 976  N N   ? TYR A 1 129 ?  -2.131  18.157  -5.943 1.000 88.930 ? 129 TYR A N   1 
ATOM 977  C CA  ? TYR A 1 129 ?  -2.873  17.101  -5.262 1.000 88.930 ? 129 TYR A CA  1 
ATOM 978  C C   ? TYR A 1 129 ?  -4.261  16.933  -5.868 1.000 88.930 ? 129 TYR A C   1 
ATOM 979  C CB  ? TYR A 1 129 ?  -2.989  17.406  -3.766 1.000 88.930 ? 129 TYR A CB  1 
ATOM 980  O O   ? TYR A 1 129 ?  -5.162  17.733  -5.602 1.000 88.930 ? 129 TYR A O   1 
ATOM 981  C CG  ? TYR A 1 129 ?  -1.665  17.404  -3.041 1.000 88.930 ? 129 TYR A CG  1 
ATOM 982  C CD1 ? TYR A 1 129 ?  -1.117  16.219  -2.554 1.000 88.930 ? 129 TYR A CD1 1 
ATOM 983  C CD2 ? TYR A 1 129 ?  -0.960  18.586  -2.842 1.000 88.930 ? 129 TYR A CD2 1 
ATOM 984  C CE1 ? TYR A 1 129 ?   0.101  16.213  -1.884 1.000 88.930 ? 129 TYR A CE1 1 
ATOM 985  C CE2 ? TYR A 1 129 ?   0.260  18.591  -2.173 1.000 88.930 ? 129 TYR A CE2 1 
ATOM 986  O OH  ? TYR A 1 129 ?   1.989  17.401  -1.036 1.000 88.930 ? 129 TYR A OH  1 
ATOM 987  C CZ  ? TYR A 1 129 ?   0.782  17.402  -1.699 1.000 88.930 ? 129 TYR A CZ  1 
ATOM 988  N N   ? PRO A 1 130 ?  -4.380  15.896  -6.743 1.000 91.170 ? 130 PRO A N   1 
ATOM 989  C CA  ? PRO A 1 130 ?  -5.658  15.709  -7.433 1.000 91.170 ? 130 PRO A CA  1 
ATOM 990  C C   ? PRO A 1 130 ?  -6.797  15.352  -6.481 1.000 91.170 ? 130 PRO A C   1 
ATOM 991  C CB  ? PRO A 1 130 ?  -5.371  14.556  -8.399 1.000 91.170 ? 130 PRO A CB  1 
ATOM 992  O O   ? PRO A 1 130 ?  -6.570  14.697  -5.460 1.000 91.170 ? 130 PRO A O   1 
ATOM 993  C CG  ? PRO A 1 130 ?  -4.328  13.735  -7.714 1.000 91.170 ? 130 PRO A CG  1 
ATOM 994  C CD  ? PRO A 1 130 ?  -3.403  14.658  -6.974 1.000 91.170 ? 130 PRO A CD  1 
ATOM 995  N N   ? GLU A 1 131 ?  -7.945  15.818  -6.767 1.000 92.770 ? 131 GLU A N   1 
ATOM 996  C CA  ? GLU A 1 131 ?  -9.130  15.419  -6.014 1.000 92.770 ? 131 GLU A CA  1 
ATOM 997  C C   ? GLU A 1 131 ?  -9.617  14.037  -6.442 1.000 92.770 ? 131 GLU A C   1 
ATOM 998  C CB  ? GLU A 1 131 ? -10.250  16.448  -6.187 1.000 92.770 ? 131 GLU A CB  1 
ATOM 999  O O   ? GLU A 1 131 ? -10.201  13.304  -5.642 1.000 92.770 ? 131 GLU A O   1 
ATOM 1000 C CG  ? GLU A 1 131 ?  -9.919  17.819  -5.615 1.000 92.770 ? 131 GLU A CG  1 
ATOM 1001 C CD  ? GLU A 1 131 ? -10.810  18.926  -6.156 1.000 92.770 ? 131 GLU A CD  1 
ATOM 1002 O OE1 ? GLU A 1 131 ? -10.583  20.109  -5.815 1.000 92.770 ? 131 GLU A OE1 1 
ATOM 1003 O OE2 ? GLU A 1 131 ? -11.743  18.607  -6.926 1.000 92.770 ? 131 GLU A OE2 1 
ATOM 1004 N N   ? LEU A 1 132 ?  -9.396  13.765  -7.724 1.000 95.190 ? 132 LEU A N   1 
ATOM 1005 C CA  ? LEU A 1 132 ?  -9.808  12.478  -8.274 1.000 95.190 ? 132 LEU A CA  1 
ATOM 1006 C C   ? LEU A 1 132 ?  -8.680  11.457  -8.171 1.000 95.190 ? 132 LEU A C   1 
ATOM 1007 C CB  ? LEU A 1 132 ? -10.241  12.633  -9.734 1.000 95.190 ? 132 LEU A CB  1 
ATOM 1008 O O   ? LEU A 1 132 ?  -7.505  11.808  -8.301 1.000 95.190 ? 132 LEU A O   1 
ATOM 1009 C CG  ? LEU A 1 132 ? -11.425  13.565  -9.995 1.000 95.190 ? 132 LEU A CG  1 
ATOM 1010 C CD1 ? LEU A 1 132 ? -11.645  13.736 -11.494 1.000 95.190 ? 132 LEU A CD1 1 
ATOM 1011 C CD2 ? LEU A 1 132 ? -12.685  13.031  -9.322 1.000 95.190 ? 132 LEU A CD2 1 
ATOM 1012 N N   ? LEU A 1 133 ?  -9.032  10.221  -7.906 1.000 95.750 ? 133 LEU A N   1 
ATOM 1013 C CA  ? LEU A 1 133 ?  -8.074   9.125  -7.803 1.000 95.750 ? 133 LEU A CA  1 
ATOM 1014 C C   ? LEU A 1 133 ?  -7.288   8.967  -9.100 1.000 95.750 ? 133 LEU A C   1 
ATOM 1015 C CB  ? LEU A 1 133 ?  -8.792   7.816  -7.465 1.000 95.750 ? 133 LEU A CB  1 
ATOM 1016 O O   ? LEU A 1 133 ?  -7.871   8.946 -10.186 1.000 95.750 ? 133 LEU A O   1 
ATOM 1017 C CG  ? LEU A 1 133 ?  -7.899   6.609  -7.173 1.000 95.750 ? 133 LEU A CG  1 
ATOM 1018 C CD1 ? LEU A 1 133 ?  -7.079   6.849  -5.910 1.000 95.750 ? 133 LEU A CD1 1 
ATOM 1019 C CD2 ? LEU A 1 133 ?  -8.737   5.342  -7.040 1.000 95.750 ? 133 LEU A CD2 1 
ATOM 1020 N N   ? GLN A 1 134 ?  -5.978   8.835  -8.895 1.000 96.860 ? 134 GLN A N   1 
ATOM 1021 C CA  ? GLN A 1 134 ?  -5.083   8.649 -10.033 1.000 96.860 ? 134 GLN A CA  1 
ATOM 1022 C C   ? GLN A 1 134 ?  -4.531   7.227 -10.071 1.000 96.860 ? 134 GLN A C   1 
ATOM 1023 C CB  ? GLN A 1 134 ?  -3.934   9.657  -9.983 1.000 96.860 ? 134 GLN A CB  1 
ATOM 1024 O O   ? GLN A 1 134 ?  -4.270   6.628  -9.026 1.000 96.860 ? 134 GLN A O   1 
ATOM 1025 C CG  ? GLN A 1 134 ?  -4.391  11.109  -9.946 1.000 96.860 ? 134 GLN A CG  1 
ATOM 1026 C CD  ? GLN A 1 134 ?  -5.145  11.519 -11.197 1.000 96.860 ? 134 GLN A CD  1 
ATOM 1027 N NE2 ? GLN A 1 134 ?  -6.356  12.036 -11.017 1.000 96.860 ? 134 GLN A NE2 1 
ATOM 1028 O OE1 ? GLN A 1 134 ?  -4.643  11.374 -12.316 1.000 96.860 ? 134 GLN A OE1 1 
ATOM 1029 N N   ? CYS A 1 135 ?  -4.261   6.729 -11.342 1.000 96.910 ? 135 CYS A N   1 
ATOM 1030 C CA  ? CYS A 1 135 ?  -3.721   5.389 -11.541 1.000 96.910 ? 135 CYS A CA  1 
ATOM 1031 C C   ? CYS A 1 135 ?  -2.620   5.395 -12.595 1.000 96.910 ? 135 CYS A C   1 
ATOM 1032 C CB  ? CYS A 1 135 ?  -4.828   4.420 -11.953 1.000 96.910 ? 135 CYS A CB  1 
ATOM 1033 O O   ? CYS A 1 135 ?  -2.589   6.272 -13.461 1.000 96.910 ? 135 CYS A O   1 
ATOM 1034 S SG  ? CYS A 1 135 ?  -6.137   4.244 -10.721 1.000 96.910 ? 135 CYS A SG  1 
ATOM 1035 N N   ? LEU A 1 136 ?  -1.800   4.324 -12.395 1.000 96.150 ? 136 LEU A N   1 
ATOM 1036 C CA  ? LEU A 1 136 ?  -0.694   4.153 -13.331 1.000 96.150 ? 136 LEU A CA  1 
ATOM 1037 C C   ? LEU A 1 136 ?  -0.353   2.677 -13.507 1.000 96.150 ? 136 LEU A C   1 
ATOM 1038 C CB  ? LEU A 1 136 ?   0.540   4.920 -12.848 1.000 96.150 ? 136 LEU A CB  1 
ATOM 1039 O O   ? LEU A 1 136 ?  -0.240   1.941 -12.524 1.000 96.150 ? 136 LEU A O   1 
ATOM 1040 C CG  ? LEU A 1 136 ?   1.861   4.583 -13.540 1.000 96.150 ? 136 LEU A CG  1 
ATOM 1041 C CD1 ? LEU A 1 136 ?   1.849   5.086 -14.980 1.000 96.150 ? 136 LEU A CD1 1 
ATOM 1042 C CD2 ? LEU A 1 136 ?   3.035   5.179 -12.771 1.000 96.150 ? 136 LEU A CD2 1 
ATOM 1043 N N   ? ASP A 1 137 ?  -0.192   2.286 -14.768 1.000 96.880 ? 137 ASP A N   1 
ATOM 1044 C CA  ? ASP A 1 137 ?   0.322   0.953 -15.066 1.000 96.880 ? 137 ASP A CA  1 
ATOM 1045 C C   ? ASP A 1 137 ?   1.839   0.974 -15.236 1.000 96.880 ? 137 ASP A C   1 
ATOM 1046 C CB  ? ASP A 1 137 ?  -0.340   0.392 -16.327 1.000 96.880 ? 137 ASP A CB  1 
ATOM 1047 O O   ? ASP A 1 137 ?   2.372   1.776 -16.007 1.000 96.880 ? 137 ASP A O   1 
ATOM 1048 C CG  ? ASP A 1 137 ?  -1.816   0.087 -16.136 1.000 96.880 ? 137 ASP A CG  1 
ATOM 1049 O OD1 ? ASP A 1 137 ?  -2.151  -0.894 -15.439 1.000 96.880 ? 137 ASP A OD1 1 
ATOM 1050 O OD2 ? ASP A 1 137 ?  -2.651   0.835 -16.690 1.000 96.880 ? 137 ASP A OD2 1 
ATOM 1051 N N   ? ALA A 1 138 ?   2.427   0.058 -14.523 1.000 97.420 ? 138 ALA A N   1 
ATOM 1052 C CA  ? ALA A 1 138 ?   3.885   0.005 -14.593 1.000 97.420 ? 138 ALA A CA  1 
ATOM 1053 C C   ? ALA A 1 138 ?   4.388  -1.430 -14.467 1.000 97.420 ? 138 ALA A C   1 
ATOM 1054 C CB  ? ALA A 1 138 ?   4.502   0.879 -13.503 1.000 97.420 ? 138 ALA A CB  1 
ATOM 1055 O O   ? ALA A 1 138 ?   3.769  -2.255 -13.791 1.000 97.420 ? 138 ALA A O   1 
ATOM 1056 N N   ? PRO A 1 139 ?   5.555  -1.679 -15.142 1.000 98.010 ? 139 PRO A N   1 
ATOM 1057 C CA  ? PRO A 1 139 ?   6.123  -3.027 -15.053 1.000 98.010 ? 139 PRO A CA  1 
ATOM 1058 C C   ? PRO A 1 139 ?   6.896  -3.256 -13.756 1.000 98.010 ? 139 PRO A C   1 
ATOM 1059 C CB  ? PRO A 1 139 ?   7.055  -3.098 -16.265 1.000 98.010 ? 139 PRO A CB  1 
ATOM 1060 O O   ? PRO A 1 139 ?   7.515  -2.327 -13.230 1.000 98.010 ? 139 PRO A O   1 
ATOM 1061 C CG  ? PRO A 1 139 ?   7.545  -1.699 -16.453 1.000 98.010 ? 139 PRO A CG  1 
ATOM 1062 C CD  ? PRO A 1 139 ?   6.418  -0.754 -16.149 1.000 98.010 ? 139 PRO A CD  1 
ATOM 1063 N N   ? VAL A 1 140 ?   6.827  -4.519 -13.357 1.000 98.460 ? 140 VAL A N   1 
ATOM 1064 C CA  ? VAL A 1 140 ?   7.728  -4.948 -12.292 1.000 98.460 ? 140 VAL A CA  1 
ATOM 1065 C C   ? VAL A 1 140 ?   9.142  -5.111 -12.845 1.000 98.460 ? 140 VAL A C   1 
ATOM 1066 C CB  ? VAL A 1 140 ?   7.253  -6.268 -11.644 1.000 98.460 ? 140 VAL A CB  1 
ATOM 1067 O O   ? VAL A 1 140 ?   9.345  -5.789 -13.855 1.000 98.460 ? 140 VAL A O   1 
ATOM 1068 C CG1 ? VAL A 1 140 ?   8.238  -6.727 -10.571 1.000 98.460 ? 140 VAL A CG1 1 
ATOM 1069 C CG2 ? VAL A 1 140 ?   5.854  -6.099 -11.054 1.000 98.460 ? 140 VAL A CG2 1 
ATOM 1070 N N   ? LEU A 1 141 ?  10.121  -4.521 -12.130 1.000 98.220 ? 141 LEU A N   1 
ATOM 1071 C CA  ? LEU A 1 141 ?  11.511  -4.615 -12.566 1.000 98.220 ? 141 LEU A CA  1 
ATOM 1072 C C   ? LEU A 1 141 ?  12.185  -5.845 -11.968 1.000 98.220 ? 141 LEU A C   1 
ATOM 1073 C CB  ? LEU A 1 141 ?  12.283  -3.353 -12.172 1.000 98.220 ? 141 LEU A CB  1 
ATOM 1074 O O   ? LEU A 1 141 ?  11.729  -6.378 -10.953 1.000 98.220 ? 141 LEU A O   1 
ATOM 1075 C CG  ? LEU A 1 141 ?  11.737  -2.029 -12.708 1.000 98.220 ? 141 LEU A CG  1 
ATOM 1076 C CD1 ? LEU A 1 141 ?  12.636  -0.874 -12.283 1.000 98.220 ? 141 LEU A CD1 1 
ATOM 1077 C CD2 ? LEU A 1 141 ?  11.605  -2.081 -14.226 1.000 98.220 ? 141 LEU A CD2 1 
ATOM 1078 N N   ? THR A 1 142 ?  13.256  -6.226 -12.691 1.000 97.970 ? 142 THR A N   1 
ATOM 1079 C CA  ? THR A 1 142 ?  14.047  -7.316 -12.130 1.000 97.970 ? 142 THR A CA  1 
ATOM 1080 C C   ? THR A 1 142 ?  14.751  -6.872 -10.852 1.000 97.970 ? 142 THR A C   1 
ATOM 1081 C CB  ? THR A 1 142 ?  15.089  -7.828 -13.142 1.000 97.970 ? 142 THR A CB  1 
ATOM 1082 O O   ? THR A 1 142 ?  14.996  -5.680 -10.654 1.000 97.970 ? 142 THR A O   1 
ATOM 1083 C CG2 ? THR A 1 142 ?  14.427  -8.236 -14.454 1.000 97.970 ? 142 THR A CG2 1 
ATOM 1084 O OG1 ? THR A 1 142 ?  16.043  -6.791 -13.402 1.000 97.970 ? 142 THR A OG1 1 
ATOM 1085 N N   ? ASP A 1 143 ?  15.157  -7.888 -10.016 1.000 96.580 ? 143 ASP A N   1 
ATOM 1086 C CA  ? ASP A 1 143 ?  15.924  -7.584  -8.812 1.000 96.580 ? 143 ASP A CA  1 
ATOM 1087 C C   ? ASP A 1 143 ?  17.219  -6.851  -9.157 1.000 96.580 ? 143 ASP A C   1 
ATOM 1088 C CB  ? ASP A 1 143 ?  16.236  -8.866  -8.037 1.000 96.580 ? 143 ASP A CB  1 
ATOM 1089 O O   ? ASP A 1 143 ?  17.624  -5.928  -8.447 1.000 96.580 ? 143 ASP A O   1 
ATOM 1090 C CG  ? ASP A 1 143 ?  15.025  -9.434  -7.319 1.000 96.580 ? 143 ASP A CG  1 
ATOM 1091 O OD1 ? ASP A 1 143 ?  14.004  -8.724  -7.189 1.000 96.580 ? 143 ASP A OD1 1 
ATOM 1092 O OD2 ? ASP A 1 143 ?  15.093 -10.601  -6.876 1.000 96.580 ? 143 ASP A OD2 1 
ATOM 1093 N N   ? ALA A 1 144 ?  17.860  -7.245 -10.251 1.000 97.310 ? 144 ALA A N   1 
ATOM 1094 C CA  ? ALA A 1 144 ?  19.109  -6.631 -10.695 1.000 97.310 ? 144 ALA A CA  1 
ATOM 1095 C C   ? ALA A 1 144 ?  18.902  -5.164 -11.058 1.000 97.310 ? 144 ALA A C   1 
ATOM 1096 C CB  ? ALA A 1 144 ?  19.683  -7.395 -11.886 1.000 97.310 ? 144 ALA A CB  1 
ATOM 1097 O O   ? ALA A 1 144 ?  19.699  -4.304 -10.675 1.000 97.310 ? 144 ALA A O   1 
ATOM 1098 N N   ? GLU A 1 145 ?  17.837  -4.951 -11.803 1.000 97.680 ? 145 GLU A N   1 
ATOM 1099 C CA  ? GLU A 1 145 ?  17.534  -3.571 -12.170 1.000 97.680 ? 145 GLU A CA  1 
ATOM 1100 C C   ? GLU A 1 145 ?  17.247  -2.721 -10.936 1.000 97.680 ? 145 GLU A C   1 
ATOM 1101 C CB  ? GLU A 1 145 ?  16.345  -3.519 -13.133 1.000 97.680 ? 145 GLU A CB  1 
ATOM 1102 O O   ? GLU A 1 145 ?  17.706  -1.581 -10.840 1.000 97.680 ? 145 GLU A O   1 
ATOM 1103 C CG  ? GLU A 1 145 ?  16.676  -3.975 -14.546 1.000 97.680 ? 145 GLU A CG  1 
ATOM 1104 C CD  ? GLU A 1 145 ?  15.445  -4.206 -15.407 1.000 97.680 ? 145 GLU A CD  1 
ATOM 1105 O OE1 ? GLU A 1 145 ?  15.538  -4.072 -16.648 1.000 97.680 ? 145 GLU A OE1 1 
ATOM 1106 O OE2 ? GLU A 1 145 ?  14.377  -4.522 -14.835 1.000 97.680 ? 145 GLU A OE2 1 
ATOM 1107 N N   ? CYS A 1 146 ?  16.446  -3.283 -10.047 1.000 97.230 ? 146 CYS A N   1 
ATOM 1108 C CA  ? CYS A 1 146 ?  16.087  -2.584  -8.818 1.000 97.230 ? 146 CYS A CA  1 
ATOM 1109 C C   ? CYS A 1 146 ?  17.325  -2.282  -7.982 1.000 97.230 ? 146 CYS A C   1 
ATOM 1110 C CB  ? CYS A 1 146 ?  15.097  -3.413  -8.000 1.000 97.230 ? 146 CYS A CB  1 
ATOM 1111 O O   ? CYS A 1 146 ?  17.519  -1.149  -7.539 1.000 97.230 ? 146 CYS A O   1 
ATOM 1112 S SG  ? CYS A 1 146 ?  14.248  -2.470  -6.715 1.000 97.230 ? 146 CYS A SG  1 
ATOM 1113 N N   ? SER A 1 147 ?  18.205  -3.177  -7.842 1.000 96.840 ? 147 SER A N   1 
ATOM 1114 C CA  ? SER A 1 147 ?  19.434  -3.030  -7.070 1.000 96.840 ? 147 SER A CA  1 
ATOM 1115 C C   ? SER A 1 147 ?  20.390  -2.046  -7.735 1.000 96.840 ? 147 SER A C   1 
ATOM 1116 C CB  ? SER A 1 147 ?  20.123  -4.384  -6.896 1.000 96.840 ? 147 SER A CB  1 
ATOM 1117 O O   ? SER A 1 147 ?  21.073  -1.279  -7.054 1.000 96.840 ? 147 SER A O   1 
ATOM 1118 O OG  ? SER A 1 147 ?  19.344  -5.245  -6.083 1.000 96.840 ? 147 SER A OG  1 
ATOM 1119 N N   ? GLU A 1 148 ?  20.469  -2.137  -9.064 1.000 97.280 ? 148 GLU A N   1 
ATOM 1120 C CA  ? GLU A 1 148 ?  21.314  -1.211  -9.812 1.000 97.280 ? 148 GLU A CA  1 
ATOM 1121 C C   ? GLU A 1 148 ?  20.836   0.229  -9.647 1.000 97.280 ? 148 GLU A C   1 
ATOM 1122 C CB  ? GLU A 1 148 ?  21.345  -1.589 -11.295 1.000 97.280 ? 148 GLU A CB  1 
ATOM 1123 O O   ? GLU A 1 148 ?  21.648   1.151  -9.544 1.000 97.280 ? 148 GLU A O   1 
ATOM 1124 C CG  ? GLU A 1 148 ?  22.299  -0.743 -12.126 1.000 97.280 ? 148 GLU A CG  1 
ATOM 1125 C CD  ? GLU A 1 148 ?  22.399  -1.197 -13.573 1.000 97.280 ? 148 GLU A CD  1 
ATOM 1126 O OE1 ? GLU A 1 148 ?  23.329  -0.756 -14.285 1.000 97.280 ? 148 GLU A OE1 1 
ATOM 1127 O OE2 ? GLU A 1 148 ?  21.539  -2.000 -13.999 1.000 97.280 ? 148 GLU A OE2 1 
ATOM 1128 N N   ? ALA A 1 149 ?  19.532   0.368  -9.614 1.000 96.760 ? 149 ALA A N   1 
ATOM 1129 C CA  ? ALA A 1 149 ?  18.954   1.701  -9.471 1.000 96.760 ? 149 ALA A CA  1 
ATOM 1130 C C   ? ALA A 1 149 ?  19.259   2.287  -8.095 1.000 96.760 ? 149 ALA A C   1 
ATOM 1131 C CB  ? ALA A 1 149 ?  17.446   1.656  -9.704 1.000 96.760 ? 149 ALA A CB  1 
ATOM 1132 O O   ? ALA A 1 149 ?  19.426   3.500  -7.953 1.000 96.760 ? 149 ALA A O   1 
ATOM 1133 N N   ? TYR A 1 150 ?  19.375   1.427  -7.125 1.000 96.400 ? 150 TYR A N   1 
ATOM 1134 C CA  ? TYR A 1 150 ?  19.613   1.815  -5.739 1.000 96.400 ? 150 TYR A CA  1 
ATOM 1135 C C   ? TYR A 1 150 ?  20.697   0.948  -5.109 1.000 96.400 ? 150 TYR A C   1 
ATOM 1136 C CB  ? TYR A 1 150 ?  18.321   1.710  -4.923 1.000 96.400 ? 150 TYR A CB  1 
ATOM 1137 O O   ? TYR A 1 150 ?  20.415   0.131  -4.230 1.000 96.400 ? 150 TYR A O   1 
ATOM 1138 C CG  ? TYR A 1 150 ?  17.172   2.500  -5.501 1.000 96.400 ? 150 TYR A CG  1 
ATOM 1139 C CD1 ? TYR A 1 150 ?  17.132   3.888  -5.395 1.000 96.400 ? 150 TYR A CD1 1 
ATOM 1140 C CD2 ? TYR A 1 150 ?  16.124   1.859  -6.153 1.000 96.400 ? 150 TYR A CD2 1 
ATOM 1141 C CE1 ? TYR A 1 150 ?  16.074   4.620  -5.924 1.000 96.400 ? 150 TYR A CE1 1 
ATOM 1142 C CE2 ? TYR A 1 150 ?  15.061   2.581  -6.687 1.000 96.400 ? 150 TYR A CE2 1 
ATOM 1143 O OH  ? TYR A 1 150 ?  13.996   4.677  -7.094 1.000 96.400 ? 150 TYR A OH  1 
ATOM 1144 C CZ  ? TYR A 1 150 ?  15.045   3.958  -6.568 1.000 96.400 ? 150 TYR A CZ  1 
ATOM 1145 N N   ? PRO A 1 151 ?  22.006   1.104  -5.385 1.000 95.360 ? 151 PRO A N   1 
ATOM 1146 C CA  ? PRO A 1 151 ?  23.066   0.226  -4.883 1.000 95.360 ? 151 PRO A CA  1 
ATOM 1147 C C   ? PRO A 1 151 ?  23.168   0.236  -3.359 1.000 95.360 ? 151 PRO A C   1 
ATOM 1148 C CB  ? PRO A 1 151 ?  24.333   0.804  -5.518 1.000 95.360 ? 151 PRO A CB  1 
ATOM 1149 O O   ? PRO A 1 151 ?  23.300   1.302  -2.752 1.000 95.360 ? 151 PRO A O   1 
ATOM 1150 C CG  ? PRO A 1 151 ?  23.849   1.562  -6.713 1.000 95.360 ? 151 PRO A CG  1 
ATOM 1151 C CD  ? PRO A 1 151 ?  22.485   2.111  -6.410 1.000 95.360 ? 151 PRO A CD  1 
ATOM 1152 N N   ? GLY A 1 152 ?  22.940  -1.037  -2.677 1.000 94.000 ? 152 GLY A N   1 
ATOM 1153 C CA  ? GLY A 1 152 ?  23.137  -1.216  -1.247 1.000 94.000 ? 152 GLY A CA  1 
ATOM 1154 C C   ? GLY A 1 152 ?  21.922  -0.830  -0.424 1.000 94.000 ? 152 GLY A C   1 
ATOM 1155 O O   ? GLY A 1 152 ?  21.958  -0.882   0.807 1.000 94.000 ? 152 GLY A O   1 
ATOM 1156 N N   ? GLN A 1 153 ?  20.786  -0.457  -1.136 1.000 95.350 ? 153 GLN A N   1 
ATOM 1157 C CA  ? GLN A 1 153 ?  19.629   0.073  -0.422 1.000 95.350 ? 153 GLN A CA  1 
ATOM 1158 C C   ? GLN A 1 153 ?  18.420  -0.845  -0.577 1.000 95.350 ? 153 GLN A C   1 
ATOM 1159 C CB  ? GLN A 1 153 ?  19.289   1.479  -0.917 1.000 95.350 ? 153 GLN A CB  1 
ATOM 1160 O O   ? GLN A 1 153 ?  17.452  -0.738   0.178 1.000 95.350 ? 153 GLN A O   1 
ATOM 1161 C CG  ? GLN A 1 153 ?  20.355   2.518  -0.599 1.000 95.350 ? 153 GLN A CG  1 
ATOM 1162 C CD  ? GLN A 1 153 ?  19.987   3.906  -1.087 1.000 95.350 ? 153 GLN A CD  1 
ATOM 1163 N NE2 ? GLN A 1 153 ?  20.857   4.501  -1.895 1.000 95.350 ? 153 GLN A NE2 1 
ATOM 1164 O OE1 ? GLN A 1 153 ?  18.928   4.440  -0.741 1.000 95.350 ? 153 GLN A OE1 1 
ATOM 1165 N N   ? ILE A 1 154 ?  18.433  -1.741  -1.639 1.000 96.810 ? 154 ILE A N   1 
ATOM 1166 C CA  ? ILE A 1 154 ?  17.324  -2.644  -1.925 1.000 96.810 ? 154 ILE A CA  1 
ATOM 1167 C C   ? ILE A 1 154 ?  17.497  -3.940  -1.137 1.000 96.810 ? 154 ILE A C   1 
ATOM 1168 C CB  ? ILE A 1 154 ?  17.217  -2.946  -3.437 1.000 96.810 ? 154 ILE A CB  1 
ATOM 1169 O O   ? ILE A 1 154 ?  18.526  -4.610  -1.251 1.000 96.810 ? 154 ILE A O   1 
ATOM 1170 C CG1 ? ILE A 1 154 ?  17.049  -1.645  -4.231 1.000 96.810 ? 154 ILE A CG1 1 
ATOM 1171 C CG2 ? ILE A 1 154 ?  16.061  -3.911  -3.715 1.000 96.810 ? 154 ILE A CG2 1 
ATOM 1172 C CD1 ? ILE A 1 154 ?  15.834  -0.824  -3.822 1.000 96.810 ? 154 ILE A CD1 1 
ATOM 1173 N N   ? THR A 1 155 ?  16.452  -4.348  -0.303 1.000 96.680 ? 155 THR A N   1 
ATOM 1174 C CA  ? THR A 1 155 ?  16.440  -5.601   0.444 1.000 96.680 ? 155 THR A CA  1 
ATOM 1175 C C   ? THR A 1 155 ?  15.557  -6.635  -0.249 1.000 96.680 ? 155 THR A C   1 
ATOM 1176 C CB  ? THR A 1 155 ?  15.949  -5.387   1.887 1.000 96.680 ? 155 THR A CB  1 
ATOM 1177 O O   ? THR A 1 155 ?  14.895  -6.328  -1.243 1.000 96.680 ? 155 THR A O   1 
ATOM 1178 C CG2 ? THR A 1 155 ?  16.632  -4.183   2.528 1.000 96.680 ? 155 THR A CG2 1 
ATOM 1179 O OG1 ? THR A 1 155 ?  14.533  -5.169   1.877 1.000 96.680 ? 155 THR A OG1 1 
ATOM 1180 N N   ? THR A 1 156 ?  15.574  -7.892   0.312 1.000 96.780 ? 156 THR A N   1 
ATOM 1181 C CA  ? THR A 1 156 ?  14.766  -8.967  -0.253 1.000 96.780 ? 156 THR A CA  1 
ATOM 1182 C C   ? THR A 1 156 ?  13.283  -8.730   0.020 1.000 96.780 ? 156 THR A C   1 
ATOM 1183 C CB  ? THR A 1 156 ?  15.183 -10.336   0.314 1.000 96.780 ? 156 THR A CB  1 
ATOM 1184 O O   ? THR A 1 156 ?  12.428  -9.443  -0.509 1.000 96.780 ? 156 THR A O   1 
ATOM 1185 C CG2 ? THR A 1 156 ?  16.611 -10.688  -0.091 1.000 96.780 ? 156 THR A CG2 1 
ATOM 1186 O OG1 ? THR A 1 156 ?  15.099 -10.301   1.744 1.000 96.780 ? 156 THR A OG1 1 
ATOM 1187 N N   ? ASN A 1 157 ?  12.928  -7.728   0.838 1.000 98.090 ? 157 ASN A N   1 
ATOM 1188 C CA  ? ASN A 1 157 ?  11.548  -7.416   1.195 1.000 98.090 ? 157 ASN A CA  1 
ATOM 1189 C C   ? ASN A 1 157 ?  10.996  -6.272   0.351 1.000 98.090 ? 157 ASN A C   1 
ATOM 1190 C CB  ? ASN A 1 157 ?  11.443  -7.078   2.684 1.000 98.090 ? 157 ASN A CB  1 
ATOM 1191 O O   ? ASN A 1 157 ?   9.923  -5.741   0.644 1.000 98.090 ? 157 ASN A O   1 
ATOM 1192 C CG  ? ASN A 1 157 ?  11.749  -8.264   3.576 1.000 98.090 ? 157 ASN A CG  1 
ATOM 1193 N ND2 ? ASN A 1 157 ?  12.479  -8.020   4.658 1.000 98.090 ? 157 ASN A ND2 1 
ATOM 1194 O OD1 ? ASN A 1 157 ?  11.334  -9.392   3.295 1.000 98.090 ? 157 ASN A OD1 1 
ATOM 1195 N N   ? MET A 1 158 ?  11.766  -5.910  -0.721 1.000 98.340 ? 158 MET A N   1 
ATOM 1196 C CA  ? MET A 1 158 ?  11.370  -4.785  -1.564 1.000 98.340 ? 158 MET A CA  1 
ATOM 1197 C C   ? MET A 1 158 ?  11.252  -5.214  -3.023 1.000 98.340 ? 158 MET A C   1 
ATOM 1198 C CB  ? MET A 1 158 ?  12.373  -3.637  -1.436 1.000 98.340 ? 158 MET A CB  1 
ATOM 1199 O O   ? MET A 1 158 ?  11.918  -6.156  -3.454 1.000 98.340 ? 158 MET A O   1 
ATOM 1200 C CG  ? MET A 1 158 ?  12.432  -3.027  -0.045 1.000 98.340 ? 158 MET A CG  1 
ATOM 1201 S SD  ? MET A 1 158 ?  13.731  -1.739   0.103 1.000 98.340 ? 158 MET A SD  1 
ATOM 1202 C CE  ? MET A 1 158 ?  13.577  -1.330   1.864 1.000 98.340 ? 158 MET A CE  1 
ATOM 1203 N N   ? ILE A 1 159 ?  10.358  -4.453  -3.714 1.000 98.140 ? 159 ILE A N   1 
ATOM 1204 C CA  ? ILE A 1 159 ?  10.165  -4.638  -5.148 1.000 98.140 ? 159 ILE A CA  1 
ATOM 1205 C C   ? ILE A 1 159 ?  10.103  -3.278  -5.840 1.000 98.140 ? 159 ILE A C   1 
ATOM 1206 C CB  ? ILE A 1 159 ?   8.885  -5.450  -5.446 1.000 98.140 ? 159 ILE A CB  1 
ATOM 1207 O O   ? ILE A 1 159 ?   9.615  -2.303  -5.263 1.000 98.140 ? 159 ILE A O   1 
ATOM 1208 C CG1 ? ILE A 1 159 ?   8.804  -5.791  -6.939 1.000 98.140 ? 159 ILE A CG1 1 
ATOM 1209 C CG2 ? ILE A 1 159 ?   7.640  -4.682  -4.992 1.000 98.140 ? 159 ILE A CG2 1 
ATOM 1210 C CD1 ? ILE A 1 159 ?   7.686  -6.763  -7.292 1.000 98.140 ? 159 ILE A CD1 1 
ATOM 1211 N N   ? CYS A 1 160 ?  10.677  -3.199  -7.096 1.000 98.100 ? 160 CYS A N   1 
ATOM 1212 C CA  ? CYS A 1 160 ?  10.614  -1.971  -7.879 1.000 98.100 ? 160 CYS A CA  1 
ATOM 1213 C C   ? CYS A 1 160 ?   9.573  -2.084  -8.987 1.000 98.100 ? 160 CYS A C   1 
ATOM 1214 C CB  ? CYS A 1 160 ?  11.981  -1.648  -8.482 1.000 98.100 ? 160 CYS A CB  1 
ATOM 1215 O O   ? CYS A 1 160 ?   9.538  -3.080  -9.712 1.000 98.100 ? 160 CYS A O   1 
ATOM 1216 S SG  ? CYS A 1 160 ?  13.234  -1.217  -7.254 1.000 98.100 ? 160 CYS A SG  1 
ATOM 1217 N N   ? VAL A 1 161 ?   8.722  -1.097  -9.023 1.000 97.890 ? 161 VAL A N   1 
ATOM 1218 C CA  ? VAL A 1 161 ?   7.686  -0.982 -10.045 1.000 97.890 ? 161 VAL A CA  1 
ATOM 1219 C C   ? VAL A 1 161 ?   7.757   0.394 -10.702 1.000 97.890 ? 161 VAL A C   1 
ATOM 1220 C CB  ? VAL A 1 161 ?   6.278  -1.219  -9.454 1.000 97.890 ? 161 VAL A CB  1 
ATOM 1221 O O   ? VAL A 1 161 ?   7.714   1.419 -10.017 1.000 97.890 ? 161 VAL A O   1 
ATOM 1222 C CG1 ? VAL A 1 161 ?   5.219  -1.193 -10.554 1.000 97.890 ? 161 VAL A CG1 1 
ATOM 1223 C CG2 ? VAL A 1 161 ?   6.234  -2.544  -8.696 1.000 97.890 ? 161 VAL A CG2 1 
ATOM 1224 N N   ? GLY A 1 162 ?   7.977   0.352 -12.017 1.000 96.500 ? 162 GLY A N   1 
ATOM 1225 C CA  ? GLY A 1 162 ?   8.072   1.628 -12.709 1.000 96.500 ? 162 GLY A CA  1 
ATOM 1226 C C   ? GLY A 1 162 ?   8.941   1.570 -13.951 1.000 96.500 ? 162 GLY A C   1 
ATOM 1227 O O   ? GLY A 1 162 ?   9.200   0.489 -14.484 1.000 96.500 ? 162 GLY A O   1 
ATOM 1228 N N   ? PHE A 1 163 ?   9.336   2.725 -14.460 1.000 95.880 ? 163 PHE A N   1 
ATOM 1229 C CA  ? PHE A 1 163 ?  10.090   2.872 -15.699 1.000 95.880 ? 163 PHE A CA  1 
ATOM 1230 C C   ? PHE A 1 163 ?  11.480   3.432 -15.425 1.000 95.880 ? 163 PHE A C   1 
ATOM 1231 C CB  ? PHE A 1 163 ?   9.342   3.780 -16.680 1.000 95.880 ? 163 PHE A CB  1 
ATOM 1232 O O   ? PHE A 1 163 ?  11.619   4.477 -14.785 1.000 95.880 ? 163 PHE A O   1 
ATOM 1233 C CG  ? PHE A 1 163 ?   7.952   3.306 -17.007 1.000 95.880 ? 163 PHE A CG  1 
ATOM 1234 C CD1 ? PHE A 1 163 ?   7.736   2.400 -18.039 1.000 95.880 ? 163 PHE A CD1 1 
ATOM 1235 C CD2 ? PHE A 1 163 ?   6.860   3.766 -16.283 1.000 95.880 ? 163 PHE A CD2 1 
ATOM 1236 C CE1 ? PHE A 1 163 ?   6.451   1.959 -18.344 1.000 95.880 ? 163 PHE A CE1 1 
ATOM 1237 C CE2 ? PHE A 1 163 ?   5.572   3.331 -16.582 1.000 95.880 ? 163 PHE A CE2 1 
ATOM 1238 C CZ  ? PHE A 1 163 ?   5.370   2.428 -17.614 1.000 95.880 ? 163 PHE A CZ  1 
ATOM 1239 N N   ? LEU A 1 164 ?  12.485   2.797 -15.946 1.000 95.950 ? 164 LEU A N   1 
ATOM 1240 C CA  ? LEU A 1 164 ?  13.844   3.291 -15.760 1.000 95.950 ? 164 LEU A CA  1 
ATOM 1241 C C   ? LEU A 1 164 ?  14.053   4.604 -16.508 1.000 95.950 ? 164 LEU A C   1 
ATOM 1242 C CB  ? LEU A 1 164 ?  14.863   2.252 -16.235 1.000 95.950 ? 164 LEU A CB  1 
ATOM 1243 O O   ? LEU A 1 164 ?  14.903   5.412 -16.128 1.000 95.950 ? 164 LEU A O   1 
ATOM 1244 C CG  ? LEU A 1 164 ?  15.000   0.995 -15.375 1.000 95.950 ? 164 LEU A CG  1 
ATOM 1245 C CD1 ? LEU A 1 164 ?  15.928  -0.010 -16.049 1.000 95.950 ? 164 LEU A CD1 1 
ATOM 1246 C CD2 ? LEU A 1 164 ?  15.512   1.352 -13.983 1.000 95.950 ? 164 LEU A CD2 1 
ATOM 1247 N N   ? GLU A 1 165 ?  13.363   4.807 -17.579 1.000 95.280 ? 165 GLU A N   1 
ATOM 1248 C CA  ? GLU A 1 165 ?  13.485   6.023 -18.377 1.000 95.280 ? 165 GLU A CA  1 
ATOM 1249 C C   ? GLU A 1 165 ?  12.905   7.227 -17.640 1.000 95.280 ? 165 GLU A C   1 
ATOM 1250 C CB  ? GLU A 1 165 ?  12.790   5.851 -19.730 1.000 95.280 ? 165 GLU A CB  1 
ATOM 1251 O O   ? GLU A 1 165 ?  13.182   8.374 -17.999 1.000 95.280 ? 165 GLU A O   1 
ATOM 1252 C CG  ? GLU A 1 165 ?  11.301   5.551 -19.623 1.000 95.280 ? 165 GLU A CG  1 
ATOM 1253 C CD  ? GLU A 1 165 ?  10.973   4.076 -19.792 1.000 95.280 ? 165 GLU A CD  1 
ATOM 1254 O OE1 ? GLU A 1 165 ?   9.818   3.749 -20.150 1.000 95.280 ? 165 GLU A OE1 1 
ATOM 1255 O OE2 ? GLU A 1 165 ?  11.876   3.241 -19.563 1.000 95.280 ? 165 GLU A OE2 1 
ATOM 1256 N N   ? GLY A 1 166 ?  12.121   6.993 -16.545 1.000 93.180 ? 166 GLY A N   1 
ATOM 1257 C CA  ? GLY A 1 166 ?  11.457   8.064 -15.820 1.000 93.180 ? 166 GLY A CA  1 
ATOM 1258 C C   ? GLY A 1 166 ?  10.185   8.542 -16.494 1.000 93.180 ? 166 GLY A C   1 
ATOM 1259 O O   ? GLY A 1 166 ?   9.651   7.865 -17.375 1.000 93.180 ? 166 GLY A O   1 
ATOM 1260 N N   ? GLY A 1 167 ?   9.555   9.622 -15.908 1.000 90.780 ? 167 GLY A N   1 
ATOM 1261 C CA  ? GLY A 1 167 ?   8.387  10.193 -16.559 1.000 90.780 ? 167 GLY A CA  1 
ATOM 1262 C C   ? GLY A 1 167 ?   7.077   9.706 -15.969 1.000 90.780 ? 167 GLY A C   1 
ATOM 1263 O O   ? GLY A 1 167 ?   6.053  10.386 -16.072 1.000 90.780 ? 167 GLY A O   1 
ATOM 1264 N N   ? LYS A 1 168 ?   7.129   8.592 -15.246 1.000 92.070 ? 168 LYS A N   1 
ATOM 1265 C CA  ? LYS A 1 168 ?   5.963   8.030 -14.570 1.000 92.070 ? 168 LYS A CA  1 
ATOM 1266 C C   ? LYS A 1 168 ?   6.354   7.386 -13.243 1.000 92.070 ? 168 LYS A C   1 
ATOM 1267 C CB  ? LYS A 1 168 ?   5.267   7.005 -15.466 1.000 92.070 ? 168 LYS A CB  1 
ATOM 1268 O O   ? LYS A 1 168 ?   7.306   6.606 -13.182 1.000 92.070 ? 168 LYS A O   1 
ATOM 1269 C CG  ? LYS A 1 168 ?   4.786   7.568 -16.795 1.000 92.070 ? 168 LYS A CG  1 
ATOM 1270 C CD  ? LYS A 1 168 ?   4.106   6.500 -17.641 1.000 92.070 ? 168 LYS A CD  1 
ATOM 1271 C CE  ? LYS A 1 168 ?   3.634   7.060 -18.977 1.000 92.070 ? 168 LYS A CE  1 
ATOM 1272 N NZ  ? LYS A 1 168 ?   2.930   6.027 -19.793 1.000 92.070 ? 168 LYS A NZ  1 
ATOM 1273 N N   ? ASP A 1 169 ?   5.527   7.596 -12.172 1.000 92.240 ? 169 ASP A N   1 
ATOM 1274 C CA  ? ASP A 1 169 ?   5.871   7.046 -10.864 1.000 92.240 ? 169 ASP A CA  1 
ATOM 1275 C C   ? ASP A 1 169 ?   4.844   7.453  -9.810 1.000 92.240 ? 169 ASP A C   1 
ATOM 1276 C CB  ? ASP A 1 169 ?   7.269   7.502 -10.440 1.000 92.240 ? 169 ASP A CB  1 
ATOM 1277 O O   ? ASP A 1 169 ?   3.979   8.292 -10.070 1.000 92.240 ? 169 ASP A O   1 
ATOM 1278 C CG  ? ASP A 1 169 ?   7.914   6.572  -9.428 1.000 92.240 ? 169 ASP A CG  1 
ATOM 1279 O OD1 ? ASP A 1 169 ?   7.293   5.556  -9.050 1.000 92.240 ? 169 ASP A OD1 1 
ATOM 1280 O OD2 ? ASP A 1 169 ?   9.054   6.859  -9.003 1.000 92.240 ? 169 ASP A OD2 1 
ATOM 1281 N N   ? SER A 1 170 ?   4.798   6.667  -8.712 1.000 90.240 ? 170 SER A N   1 
ATOM 1282 C CA  ? SER A 1 170 ?   4.107   7.168  -7.529 1.000 90.240 ? 170 SER A CA  1 
ATOM 1283 C C   ? SER A 1 170 ?   4.906   8.275  -6.849 1.000 90.240 ? 170 SER A C   1 
ATOM 1284 C CB  ? SER A 1 170 ?   3.848   6.033  -6.537 1.000 90.240 ? 170 SER A CB  1 
ATOM 1285 O O   ? SER A 1 170 ?   6.136   8.297  -6.926 1.000 90.240 ? 170 SER A O   1 
ATOM 1286 O OG  ? SER A 1 170 ?   5.068   5.460  -6.099 1.000 90.240 ? 170 SER A OG  1 
ATOM 1287 N N   ? CYS A 1 171 ?   4.234   9.162  -6.200 1.000 88.540 ? 171 CYS A N   1 
ATOM 1288 C CA  ? CYS A 1 171 ?   4.878  10.315  -5.580 1.000 88.540 ? 171 CYS A CA  1 
ATOM 1289 C C   ? CYS A 1 171 ?   4.335  10.554  -4.176 1.000 88.540 ? 171 CYS A C   1 
ATOM 1290 C CB  ? CYS A 1 171 ?   4.675  11.566  -6.435 1.000 88.540 ? 171 CYS A CB  1 
ATOM 1291 O O   ? CYS A 1 171 ?   3.581   9.734  -3.650 1.000 88.540 ? 171 CYS A O   1 
ATOM 1292 S SG  ? CYS A 1 171 ?   5.984  12.796  -6.247 1.000 88.540 ? 171 CYS A SG  1 
ATOM 1293 N N   ? GLN A 1 172 ?   4.841  11.753  -3.604 1.000 86.600 ? 172 GLN A N   1 
ATOM 1294 C CA  ? GLN A 1 172 ?   4.489  12.081  -2.227 1.000 86.600 ? 172 GLN A CA  1 
ATOM 1295 C C   ? GLN A 1 172 ?   2.976  12.074  -2.029 1.000 86.600 ? 172 GLN A C   1 
ATOM 1296 C CB  ? GLN A 1 172 ?   5.065  13.442  -1.835 1.000 86.600 ? 172 GLN A CB  1 
ATOM 1297 O O   ? GLN A 1 172 ?   2.235  12.614  -2.854 1.000 86.600 ? 172 GLN A O   1 
ATOM 1298 C CG  ? GLN A 1 172 ?   6.570  13.432  -1.607 1.000 86.600 ? 172 GLN A CG  1 
ATOM 1299 C CD  ? GLN A 1 172 ?   7.359  13.323  -2.898 1.000 86.600 ? 172 GLN A CD  1 
ATOM 1300 N NE2 ? GLN A 1 172 ?   8.457  12.576  -2.861 1.000 86.600 ? 172 GLN A NE2 1 
ATOM 1301 O OE1 ? GLN A 1 172 ?   6.983  13.904  -3.922 1.000 86.600 ? 172 GLN A OE1 1 
ATOM 1302 N N   ? GLY A 1 173 ?   2.618  11.417  -0.856 1.000 85.860 ? 173 GLY A N   1 
ATOM 1303 C CA  ? GLY A 1 173 ?   1.199  11.368  -0.541 1.000 85.860 ? 173 GLY A CA  1 
ATOM 1304 C C   ? GLY A 1 173 ?   0.534  10.079  -0.985 1.000 85.860 ? 173 GLY A C   1 
ATOM 1305 O O   ? GLY A 1 173 ?  -0.583   9.772  -0.561 1.000 85.860 ? 173 GLY A O   1 
ATOM 1306 N N   ? ASP A 1 174 ?   1.253   9.221  -1.733 1.000 92.130 ? 174 ASP A N   1 
ATOM 1307 C CA  ? ASP A 1 174 ?   0.720   7.933  -2.166 1.000 92.130 ? 174 ASP A CA  1 
ATOM 1308 C C   ? ASP A 1 174 ?   1.254   6.797  -1.295 1.000 92.130 ? 174 ASP A C   1 
ATOM 1309 C CB  ? ASP A 1 174 ?   1.062   7.676  -3.635 1.000 92.130 ? 174 ASP A CB  1 
ATOM 1310 O O   ? ASP A 1 174 ?   0.989   5.624  -1.566 1.000 92.130 ? 174 ASP A O   1 
ATOM 1311 C CG  ? ASP A 1 174 ?   0.228   8.508  -4.593 1.000 92.130 ? 174 ASP A CG  1 
ATOM 1312 O OD1 ? ASP A 1 174 ?  -0.870   8.964  -4.207 1.000 92.130 ? 174 ASP A OD1 1 
ATOM 1313 O OD2 ? ASP A 1 174 ?   0.672   8.708  -5.744 1.000 92.130 ? 174 ASP A OD2 1 
ATOM 1314 N N   ? SER A 1 175 ?   2.140   7.232  -0.322 1.000 96.010 ? 175 SER A N   1 
ATOM 1315 C CA  ? SER A 1 175 ?   2.639   6.196   0.576 1.000 96.010 ? 175 SER A CA  1 
ATOM 1316 C C   ? SER A 1 175 ?   1.501   5.333   1.112 1.000 96.010 ? 175 SER A C   1 
ATOM 1317 C CB  ? SER A 1 175 ?   3.408   6.820   1.741 1.000 96.010 ? 175 SER A CB  1 
ATOM 1318 O O   ? SER A 1 175 ?   0.416   5.839   1.404 1.000 96.010 ? 175 SER A O   1 
ATOM 1319 O OG  ? SER A 1 175 ?   4.600   7.437   1.284 1.000 96.010 ? 175 SER A OG  1 
ATOM 1320 N N   ? GLY A 1 176 ?   1.861   3.994   1.089 1.000 97.240 ? 176 GLY A N   1 
ATOM 1321 C CA  ? GLY A 1 176 ?   0.868   3.098   1.661 1.000 97.240 ? 176 GLY A CA  1 
ATOM 1322 C C   ? GLY A 1 176 ?  -0.174   2.643   0.657 1.000 97.240 ? 176 GLY A C   1 
ATOM 1323 O O   ? GLY A 1 176 ?  -0.947   1.723   0.931 1.000 97.240 ? 176 GLY A O   1 
ATOM 1324 N N   ? GLY A 1 177 ?  -0.195   3.294  -0.472 1.000 96.570 ? 177 GLY A N   1 
ATOM 1325 C CA  ? GLY A 1 177 ?  -1.096   2.935  -1.556 1.000 96.570 ? 177 GLY A CA  1 
ATOM 1326 C C   ? GLY A 1 177 ?  -0.767   1.596  -2.187 1.000 96.570 ? 177 GLY A C   1 
ATOM 1327 O O   ? GLY A 1 177 ?   0.361   1.110  -2.073 1.000 96.570 ? 177 GLY A O   1 
ATOM 1328 N N   ? PRO A 1 178 ?  -1.729   1.032  -2.967 1.000 97.810 ? 178 PRO A N   1 
ATOM 1329 C CA  ? PRO A 1 178 ?  -1.609  -0.344  -3.454 1.000 97.810 ? 178 PRO A CA  1 
ATOM 1330 C C   ? PRO A 1 178 ?  -0.911  -0.432  -4.809 1.000 97.810 ? 178 PRO A C   1 
ATOM 1331 C CB  ? PRO A 1 178 ?  -3.064  -0.809  -3.558 1.000 97.810 ? 178 PRO A CB  1 
ATOM 1332 O O   ? PRO A 1 178 ?  -1.071   0.458  -5.649 1.000 97.810 ? 178 PRO A O   1 
ATOM 1333 C CG  ? PRO A 1 178 ?  -3.839   0.430  -3.873 1.000 97.810 ? 178 PRO A CG  1 
ATOM 1334 C CD  ? PRO A 1 178 ?  -3.216   1.582  -3.138 1.000 97.810 ? 178 PRO A CD  1 
ATOM 1335 N N   ? VAL A 1 179 ?  -0.049  -1.496  -4.967 1.000 98.220 ? 179 VAL A N   1 
ATOM 1336 C CA  ? VAL A 1 179 ?   0.379  -2.052  -6.247 1.000 98.220 ? 179 VAL A CA  1 
ATOM 1337 C C   ? VAL A 1 179 ?  -0.346  -3.371  -6.505 1.000 98.220 ? 179 VAL A C   1 
ATOM 1338 C CB  ? VAL A 1 179 ?   1.908  -2.266  -6.290 1.000 98.220 ? 179 VAL A CB  1 
ATOM 1339 O O   ? VAL A 1 179 ?  -0.134  -4.353  -5.789 1.000 98.220 ? 179 VAL A O   1 
ATOM 1340 C CG1 ? VAL A 1 179 ?   2.329  -2.886  -7.622 1.000 98.220 ? 179 VAL A CG1 1 
ATOM 1341 C CG2 ? VAL A 1 179 ?   2.639  -0.945  -6.057 1.000 98.220 ? 179 VAL A CG2 1 
ATOM 1342 N N   ? VAL A 1 180 ?  -1.211  -3.336  -7.566 1.000 98.450 ? 180 VAL A N   1 
ATOM 1343 C CA  ? VAL A 1 180 ?  -2.051  -4.497  -7.846 1.000 98.450 ? 180 VAL A CA  1 
ATOM 1344 C C   ? VAL A 1 180 ?  -1.634  -5.129  -9.172 1.000 98.450 ? 180 VAL A C   1 
ATOM 1345 C CB  ? VAL A 1 180 ?  -3.548  -4.118  -7.883 1.000 98.450 ? 180 VAL A CB  1 
ATOM 1346 O O   ? VAL A 1 180 ?  -1.602  -4.456 -10.205 1.000 98.450 ? 180 VAL A O   1 
ATOM 1347 C CG1 ? VAL A 1 180 ?  -4.405  -5.337  -8.221 1.000 98.450 ? 180 VAL A CG1 1 
ATOM 1348 C CG2 ? VAL A 1 180 ?  -3.978  -3.512  -6.548 1.000 98.450 ? 180 VAL A CG2 1 
ATOM 1349 N N   ? CYS A 1 181 ?  -1.308  -6.405  -9.097 1.000 98.240 ? 181 CYS A N   1 
ATOM 1350 C CA  ? CYS A 1 181 ?  -0.930  -7.204 -10.257 1.000 98.240 ? 181 CYS A CA  1 
ATOM 1351 C C   ? CYS A 1 181 ?  -1.784  -8.463 -10.353 1.000 98.240 ? 181 CYS A C   1 
ATOM 1352 C CB  ? CYS A 1 181 ?   0.549  -7.584 -10.188 1.000 98.240 ? 181 CYS A CB  1 
ATOM 1353 O O   ? CYS A 1 181 ?  -1.978  -9.164  -9.358 1.000 98.240 ? 181 CYS A O   1 
ATOM 1354 S SG  ? CYS A 1 181 ?   1.636  -6.203  -9.772 1.000 98.240 ? 181 CYS A SG  1 
ATOM 1355 N N   ? ASN A 1 182 ?  -2.384  -8.653 -11.597 1.000 96.740 ? 182 ASN A N   1 
ATOM 1356 C CA  ? ASN A 1 182 ?  -3.213  -9.834 -11.815 1.000 96.740 ? 182 ASN A CA  1 
ATOM 1357 C C   ? ASN A 1 182 ?  -4.315  -9.948 -10.766 1.000 96.740 ? 182 ASN A C   1 
ATOM 1358 C CB  ? ASN A 1 182 ?  -2.353 -11.100 -11.822 1.000 96.740 ? 182 ASN A CB  1 
ATOM 1359 O O   ? ASN A 1 182 ?  -4.578 -11.036 -10.251 1.000 96.740 ? 182 ASN A O   1 
ATOM 1360 C CG  ? ASN A 1 182 ?  -1.328 -11.104 -12.939 1.000 96.740 ? 182 ASN A CG  1 
ATOM 1361 N ND2 ? ASN A 1 182 ?  -0.167 -11.692 -12.676 1.000 96.740 ? 182 ASN A ND2 1 
ATOM 1362 O OD1 ? ASN A 1 182 ?  -1.578 -10.582 -14.029 1.000 96.740 ? 182 ASN A OD1 1 
ATOM 1363 N N   ? GLY A 1 183 ?  -4.790  -8.816 -10.259 1.000 96.630 ? 183 GLY A N   1 
ATOM 1364 C CA  ? GLY A 1 183 ?  -5.941  -8.768  -9.371 1.000 96.630 ? 183 GLY A CA  1 
ATOM 1365 C C   ? GLY A 1 183 ?  -5.582  -9.003  -7.916 1.000 96.630 ? 183 GLY A C   1 
ATOM 1366 O O   ? GLY A 1 183 ?  -6.463  -9.216  -7.081 1.000 96.630 ? 183 GLY A O   1 
ATOM 1367 N N   ? GLU A 1 184 ?  -4.270  -9.028  -7.574 1.000 98.450 ? 184 GLU A N   1 
ATOM 1368 C CA  ? GLU A 1 184 ?  -3.817  -9.255  -6.205 1.000 98.450 ? 184 GLU A CA  1 
ATOM 1369 C C   ? GLU A 1 184 ?  -2.909  -8.124  -5.729 1.000 98.450 ? 184 GLU A C   1 
ATOM 1370 C CB  ? GLU A 1 184 ?  -3.089 -10.596  -6.094 1.000 98.450 ? 184 GLU A CB  1 
ATOM 1371 O O   ? GLU A 1 184 ?  -2.195  -7.516  -6.529 1.000 98.450 ? 184 GLU A O   1 
ATOM 1372 C CG  ? GLU A 1 184 ?  -3.956 -11.798  -6.440 1.000 98.450 ? 184 GLU A CG  1 
ATOM 1373 C CD  ? GLU A 1 184 ?  -3.204 -13.118  -6.382 1.000 98.450 ? 184 GLU A CD  1 
ATOM 1374 O OE1 ? GLU A 1 184 ?  -3.808 -14.144  -5.996 1.000 98.450 ? 184 GLU A OE1 1 
ATOM 1375 O OE2 ? GLU A 1 184 ?  -2.001 -13.125  -6.726 1.000 98.450 ? 184 GLU A OE2 1 
ATOM 1376 N N   ? LEU A 1 185 ?  -2.918  -7.883  -4.426 1.000 98.630 ? 185 LEU A N   1 
ATOM 1377 C CA  ? LEU A 1 185 ?  -2.043  -6.901  -3.797 1.000 98.630 ? 185 LEU A CA  1 
ATOM 1378 C C   ? LEU A 1 185 ?  -0.600  -7.393  -3.775 1.000 98.630 ? 185 LEU A C   1 
ATOM 1379 C CB  ? LEU A 1 185 ?  -2.513  -6.598  -2.372 1.000 98.630 ? 185 LEU A CB  1 
ATOM 1380 O O   ? LEU A 1 185 ?  -0.273  -8.337  -3.052 1.000 98.630 ? 185 LEU A O   1 
ATOM 1381 C CG  ? LEU A 1 185 ?  -1.695  -5.569  -1.592 1.000 98.630 ? 185 LEU A CG  1 
ATOM 1382 C CD1 ? LEU A 1 185 ?  -1.737  -4.216  -2.294 1.000 98.630 ? 185 LEU A CD1 1 
ATOM 1383 C CD2 ? LEU A 1 185 ?  -2.208  -5.450  -0.160 1.000 98.630 ? 185 LEU A CD2 1 
ATOM 1384 N N   ? GLN A 1 186 ?   0.266  -6.748  -4.541 1.000 98.610 ? 186 GLN A N   1 
ATOM 1385 C CA  ? GLN A 1 186 ?   1.633  -7.233  -4.693 1.000 98.610 ? 186 GLN A CA  1 
ATOM 1386 C C   ? GLN A 1 186 ?   2.631  -6.282  -4.037 1.000 98.610 ? 186 GLN A C   1 
ATOM 1387 C CB  ? GLN A 1 186 ?   1.977  -7.416  -6.172 1.000 98.610 ? 186 GLN A CB  1 
ATOM 1388 O O   ? GLN A 1 186 ?   3.744  -6.683  -3.693 1.000 98.610 ? 186 GLN A O   1 
ATOM 1389 C CG  ? GLN A 1 186 ?   1.253  -8.581  -6.832 1.000 98.610 ? 186 GLN A CG  1 
ATOM 1390 C CD  ? GLN A 1 186 ?   1.761  -9.931  -6.361 1.000 98.610 ? 186 GLN A CD  1 
ATOM 1391 N NE2 ? GLN A 1 186 ?   0.932 -10.960  -6.504 1.000 98.610 ? 186 GLN A NE2 1 
ATOM 1392 O OE1 ? GLN A 1 186 ?   2.890 -10.049  -5.875 1.000 98.610 ? 186 GLN A OE1 1 
ATOM 1393 N N   ? GLY A 1 187 ?   2.242  -5.066  -3.805 1.000 98.320 ? 187 GLY A N   1 
ATOM 1394 C CA  ? GLY A 1 187 ?   3.149  -4.089  -3.224 1.000 98.320 ? 187 GLY A CA  1 
ATOM 1395 C C   ? GLY A 1 187 ?   2.433  -2.983  -2.473 1.000 98.320 ? 187 GLY A C   1 
ATOM 1396 O O   ? GLY A 1 187 ?   1.267  -2.691  -2.749 1.000 98.320 ? 187 GLY A O   1 
ATOM 1397 N N   ? VAL A 1 188 ?   3.157  -2.360  -1.527 1.000 98.580 ? 188 VAL A N   1 
ATOM 1398 C CA  ? VAL A 1 188 ?   2.750  -1.167  -0.791 1.000 98.580 ? 188 VAL A CA  1 
ATOM 1399 C C   ? VAL A 1 188 ?   3.755  -0.043  -1.031 1.000 98.580 ? 188 VAL A C   1 
ATOM 1400 C CB  ? VAL A 1 188 ?   2.618  -1.451   0.722 1.000 98.580 ? 188 VAL A CB  1 
ATOM 1401 O O   ? VAL A 1 188 ?   4.958  -0.224  -0.823 1.000 98.580 ? 188 VAL A O   1 
ATOM 1402 C CG1 ? VAL A 1 188 ?   2.268  -0.173   1.483 1.000 98.580 ? 188 VAL A CG1 1 
ATOM 1403 C CG2 ? VAL A 1 188 ?   1.566  -2.530   0.972 1.000 98.580 ? 188 VAL A CG2 1 
ATOM 1404 N N   ? VAL A 1 189 ?   3.275   1.045  -1.572 1.000 97.680 ? 189 VAL A N   1 
ATOM 1405 C CA  ? VAL A 1 189 ?   4.170   2.158  -1.872 1.000 97.680 ? 189 VAL A CA  1 
ATOM 1406 C C   ? VAL A 1 189 ?   4.998   2.503  -0.636 1.000 97.680 ? 189 VAL A C   1 
ATOM 1407 C CB  ? VAL A 1 189 ?   3.389   3.400  -2.354 1.000 97.680 ? 189 VAL A CB  1 
ATOM 1408 O O   ? VAL A 1 189 ?   4.445   2.817   0.421 1.000 97.680 ? 189 VAL A O   1 
ATOM 1409 C CG1 ? VAL A 1 189 ?   4.343   4.555  -2.655 1.000 97.680 ? 189 VAL A CG1 1 
ATOM 1410 C CG2 ? VAL A 1 189 ?   2.553   3.059  -3.587 1.000 97.680 ? 189 VAL A CG2 1 
ATOM 1411 N N   ? SER A 1 190 ?   6.323   2.523  -0.766 1.000 97.040 ? 190 SER A N   1 
ATOM 1412 C CA  ? SER A 1 190 ?   7.203   2.663   0.390 1.000 97.040 ? 190 SER A CA  1 
ATOM 1413 C C   ? SER A 1 190 ?   8.110   3.881   0.251 1.000 97.040 ? 190 SER A C   1 
ATOM 1414 C CB  ? SER A 1 190 ?   8.051   1.403   0.573 1.000 97.040 ? 190 SER A CB  1 
ATOM 1415 O O   ? SER A 1 190 ?   8.032   4.814   1.053 1.000 97.040 ? 190 SER A O   1 
ATOM 1416 O OG  ? SER A 1 190 ?   8.749   1.442   1.806 1.000 97.040 ? 190 SER A OG  1 
ATOM 1417 N N   ? TRP A 1 191 ?   8.911   3.924  -0.804 1.000 96.040 ? 191 TRP A N   1 
ATOM 1418 C CA  ? TRP A 1 191 ?   9.866   5.022  -0.904 1.000 96.040 ? 191 TRP A CA  1 
ATOM 1419 C C   ? TRP A 1 191 ?  10.456   5.105  -2.308 1.000 96.040 ? 191 TRP A C   1 
ATOM 1420 C CB  ? TRP A 1 191 ?  10.988   4.856   0.125 1.000 96.040 ? 191 TRP A CB  1 
ATOM 1421 O O   ? TRP A 1 191 ?  10.153   4.271  -3.165 1.000 96.040 ? 191 TRP A O   1 
ATOM 1422 C CG  ? TRP A 1 191 ?  11.840   3.641  -0.094 1.000 96.040 ? 191 TRP A CG  1 
ATOM 1423 C CD1 ? TRP A 1 191 ?  11.557   2.358   0.283 1.000 96.040 ? 191 TRP A CD1 1 
ATOM 1424 C CD2 ? TRP A 1 191 ?  13.116   3.599  -0.738 1.000 96.040 ? 191 TRP A CD2 1 
ATOM 1425 C CE2 ? TRP A 1 191 ?  13.551   2.255  -0.717 1.000 96.040 ? 191 TRP A CE2 1 
ATOM 1426 C CE3 ? TRP A 1 191 ?  13.936   4.568  -1.333 1.000 96.040 ? 191 TRP A CE3 1 
ATOM 1427 N NE1 ? TRP A 1 191 ?  12.583   1.519  -0.089 1.000 96.040 ? 191 TRP A NE1 1 
ATOM 1428 C CH2 ? TRP A 1 191 ?  15.553   2.824  -1.844 1.000 96.040 ? 191 TRP A CH2 1 
ATOM 1429 C CZ2 ? TRP A 1 191 ?  14.771   1.856  -1.268 1.000 96.040 ? 191 TRP A CZ2 1 
ATOM 1430 C CZ3 ? TRP A 1 191 ?  15.150   4.168  -1.881 1.000 96.040 ? 191 TRP A CZ3 1 
ATOM 1431 N N   ? GLY A 1 192 ?  11.223   6.098  -2.608 1.000 92.900 ? 192 GLY A N   1 
ATOM 1432 C CA  ? GLY A 1 192 ?  11.994   6.358  -3.814 1.000 92.900 ? 192 GLY A CA  1 
ATOM 1433 C C   ? GLY A 1 192 ?  12.753   7.670  -3.764 1.000 92.900 ? 192 GLY A C   1 
ATOM 1434 O O   ? GLY A 1 192 ?  12.612   8.440  -2.812 1.000 92.900 ? 192 GLY A O   1 
ATOM 1435 N N   ? ILE A 1 193 ?  13.691   7.854  -4.725 1.000 90.790 ? 193 ILE A N   1 
ATOM 1436 C CA  ? ILE A 1 193 ?  14.396   9.123  -4.870 1.000 90.790 ? 193 ILE A CA  1 
ATOM 1437 C C   ? ILE A 1 193 ?  13.711   9.975  -5.936 1.000 90.790 ? 193 ILE A C   1 
ATOM 1438 C CB  ? ILE A 1 193 ?  15.882   8.906  -5.231 1.000 90.790 ? 193 ILE A CB  1 
ATOM 1439 O O   ? ILE A 1 193 ?  13.708   9.620  -7.117 1.000 90.790 ? 193 ILE A O   1 
ATOM 1440 C CG1 ? ILE A 1 193 ?  16.600   8.149  -4.107 1.000 90.790 ? 193 ILE A CG1 1 
ATOM 1441 C CG2 ? ILE A 1 193 ?  16.570  10.245  -5.516 1.000 90.790 ? 193 ILE A CG2 1 
ATOM 1442 C CD1 ? ILE A 1 193 ?  18.042   7.784  -4.430 1.000 90.790 ? 193 ILE A CD1 1 
ATOM 1443 N N   ? GLY A 1 194 ?  12.989  11.006  -5.437 1.000 87.120 ? 194 GLY A N   1 
ATOM 1444 C CA  ? GLY A 1 194 ?  12.254  11.823  -6.390 1.000 87.120 ? 194 GLY A CA  1 
ATOM 1445 C C   ? GLY A 1 194 ?  11.068  11.104  -7.004 1.000 87.120 ? 194 GLY A C   1 
ATOM 1446 O O   ? GLY A 1 194 ?  10.771   9.964  -6.641 1.000 87.120 ? 194 GLY A O   1 
ATOM 1447 N N   ? CYS A 1 195 ?  10.368  11.867  -7.955 1.000 87.690 ? 195 CYS A N   1 
ATOM 1448 C CA  ? CYS A 1 195 ?   9.240  11.297  -8.682 1.000 87.690 ? 195 CYS A CA  1 
ATOM 1449 C C   ? CYS A 1 195 ?   9.502  11.296 -10.183 1.000 87.690 ? 195 CYS A C   1 
ATOM 1450 C CB  ? CYS A 1 195 ?   7.959  12.074  -8.379 1.000 87.690 ? 195 CYS A CB  1 
ATOM 1451 O O   ? CYS A 1 195 ?   9.856  12.328 -10.756 1.000 87.690 ? 195 CYS A O   1 
ATOM 1452 S SG  ? CYS A 1 195 ?   7.466  12.018  -6.643 1.000 87.690 ? 195 CYS A SG  1 
ATOM 1453 N N   ? ALA A 1 196 ?   9.378  10.028 -10.704 1.000 89.510 ? 196 ALA A N   1 
ATOM 1454 C CA  ? ALA A 1 196 ?   9.432   9.911 -12.159 1.000 89.510 ? 196 ALA A CA  1 
ATOM 1455 C C   ? ALA A 1 196 ?  10.795  10.342 -12.694 1.000 89.510 ? 196 ALA A C   1 
ATOM 1456 C CB  ? ALA A 1 196 ?   8.325  10.743 -12.802 1.000 89.510 ? 196 ALA A CB  1 
ATOM 1457 O O   ? ALA A 1 196 ?  10.892  10.896 -13.792 1.000 89.510 ? 196 ALA A O   1 
ATOM 1458 N N   ? LEU A 1 197 ?  11.827  10.259 -11.792 1.000 92.660 ? 197 LEU A N   1 
ATOM 1459 C CA  ? LEU A 1 197 ?  13.199  10.554 -12.190 1.000 92.660 ? 197 LEU A CA  1 
ATOM 1460 C C   ? LEU A 1 197 ?  13.800   9.393 -12.974 1.000 92.660 ? 197 LEU A C   1 
ATOM 1461 C CB  ? LEU A 1 197 ?  14.060  10.856 -10.960 1.000 92.660 ? 197 LEU A CB  1 
ATOM 1462 O O   ? LEU A 1 197 ?  13.586   8.228 -12.628 1.000 92.660 ? 197 LEU A O   1 
ATOM 1463 C CG  ? LEU A 1 197 ?  13.719  12.132 -10.190 1.000 92.660 ? 197 LEU A CG  1 
ATOM 1464 C CD1 ? LEU A 1 197 ?  14.711  12.345  -9.051 1.000 92.660 ? 197 LEU A CD1 1 
ATOM 1465 C CD2 ? LEU A 1 197 ?  13.705  13.335 -11.126 1.000 92.660 ? 197 LEU A CD2 1 
ATOM 1466 N N   ? GLN A 1 198 ?  14.554   9.781 -14.042 1.000 94.690 ? 198 GLN A N   1 
ATOM 1467 C CA  ? GLN A 1 198 ?  15.259   8.759 -14.809 1.000 94.690 ? 198 GLN A CA  1 
ATOM 1468 C C   ? GLN A 1 198 ?  16.214   7.966 -13.921 1.000 94.690 ? 198 GLN A C   1 
ATOM 1469 C CB  ? GLN A 1 198 ?  16.026   9.393 -15.971 1.000 94.690 ? 198 GLN A CB  1 
ATOM 1470 O O   ? GLN A 1 198 ?  16.965   8.547 -13.135 1.000 94.690 ? 198 GLN A O   1 
ATOM 1471 C CG  ? GLN A 1 198 ?  16.713   8.382 -16.879 1.000 94.690 ? 198 GLN A CG  1 
ATOM 1472 C CD  ? GLN A 1 198 ?  17.414   9.032 -18.057 1.000 94.690 ? 198 GLN A CD  1 
ATOM 1473 N NE2 ? GLN A 1 198 ?  18.059   8.218 -18.885 1.000 94.690 ? 198 GLN A NE2 1 
ATOM 1474 O OE1 ? GLN A 1 198 ?  17.375  10.255 -18.221 1.000 94.690 ? 198 GLN A OE1 1 
ATOM 1475 N N   ? GLY A 1 199 ?  16.051   6.561 -14.011 1.000 95.470 ? 199 GLY A N   1 
ATOM 1476 C CA  ? GLY A 1 199 ?  16.976   5.694 -13.299 1.000 95.470 ? 199 GLY A CA  1 
ATOM 1477 C C   ? GLY A 1 199 ?  16.540   5.397 -11.877 1.000 95.470 ? 199 GLY A C   1 
ATOM 1478 O O   ? GLY A 1 199 ?  17.207   4.646 -11.162 1.000 95.470 ? 199 GLY A O   1 
ATOM 1479 N N   ? TYR A 1 200 ?  15.357   6.024 -11.478 1.000 95.170 ? 200 TYR A N   1 
ATOM 1480 C CA  ? TYR A 1 200 ?  14.902   5.858 -10.103 1.000 95.170 ? 200 TYR A CA  1 
ATOM 1481 C C   ? TYR A 1 200 ?  13.427   5.478 -10.058 1.000 95.170 ? 200 TYR A C   1 
ATOM 1482 C CB  ? TYR A 1 200 ?  15.135   7.141  -9.300 1.000 95.170 ? 200 TYR A CB  1 
ATOM 1483 O O   ? TYR A 1 200 ?  12.564   6.338  -9.870 1.000 95.170 ? 200 TYR A O   1 
ATOM 1484 C CG  ? TYR A 1 200 ?  16.593   7.462  -9.078 1.000 95.170 ? 200 TYR A CG  1 
ATOM 1485 C CD1 ? TYR A 1 200 ?  17.340   6.778  -8.121 1.000 95.170 ? 200 TYR A CD1 1 
ATOM 1486 C CD2 ? TYR A 1 200 ?  17.227   8.450  -9.824 1.000 95.170 ? 200 TYR A CD2 1 
ATOM 1487 C CE1 ? TYR A 1 200 ?  18.683   7.072  -7.912 1.000 95.170 ? 200 TYR A CE1 1 
ATOM 1488 C CE2 ? TYR A 1 200 ?  18.570   8.752  -9.623 1.000 95.170 ? 200 TYR A CE2 1 
ATOM 1489 O OH  ? TYR A 1 200 ?  20.618   8.354  -8.463 1.000 95.170 ? 200 TYR A OH  1 
ATOM 1490 C CZ  ? TYR A 1 200 ?  19.289   8.059  -8.667 1.000 95.170 ? 200 TYR A CZ  1 
ATOM 1491 N N   ? PRO A 1 201 ?  13.096   4.194 -10.216 1.000 96.160 ? 201 PRO A N   1 
ATOM 1492 C CA  ? PRO A 1 201 ?  11.710   3.741 -10.080 1.000 96.160 ? 201 PRO A CA  1 
ATOM 1493 C C   ? PRO A 1 201 ?  11.209   3.801  -8.638 1.000 96.160 ? 201 PRO A C   1 
ATOM 1494 C CB  ? PRO A 1 201 ?  11.761   2.295 -10.580 1.000 96.160 ? 201 PRO A CB  1 
ATOM 1495 O O   ? PRO A 1 201 ?  11.997   4.025  -7.716 1.000 96.160 ? 201 PRO A O   1 
ATOM 1496 C CG  ? PRO A 1 201 ?  13.118   1.803 -10.191 1.000 96.160 ? 201 PRO A CG  1 
ATOM 1497 C CD  ? PRO A 1 201 ?  14.101   2.924 -10.371 1.000 96.160 ? 201 PRO A CD  1 
ATOM 1498 N N   ? GLY A 1 202 ?   9.872   3.621  -8.476 1.000 96.550 ? 202 GLY A N   1 
ATOM 1499 C CA  ? GLY A 1 202 ?   9.329   3.508  -7.132 1.000 96.550 ? 202 GLY A CA  1 
ATOM 1500 C C   ? GLY A 1 202 ?   9.700   2.207  -6.446 1.000 96.550 ? 202 GLY A C   1 
ATOM 1501 O O   ? GLY A 1 202 ?   9.828   1.169  -7.099 1.000 96.550 ? 202 GLY A O   1 
ATOM 1502 N N   ? VAL A 1 203 ?   9.823   2.296  -5.123 1.000 97.800 ? 203 VAL A N   1 
ATOM 1503 C CA  ? VAL A 1 203 ?  10.119   1.128  -4.300 1.000 97.800 ? 203 VAL A CA  1 
ATOM 1504 C C   ? VAL A 1 203 ?   8.919   0.802  -3.414 1.000 97.800 ? 203 VAL A C   1 
ATOM 1505 C CB  ? VAL A 1 203 ?  11.378   1.350  -3.432 1.000 97.800 ? 203 VAL A CB  1 
ATOM 1506 O O   ? VAL A 1 203 ?   8.354   1.690  -2.771 1.000 97.800 ? 203 VAL A O   1 
ATOM 1507 C CG1 ? VAL A 1 203 ?  11.671   0.117  -2.580 1.000 97.800 ? 203 VAL A CG1 1 
ATOM 1508 C CG2 ? VAL A 1 203 ?  12.579   1.693  -4.311 1.000 97.800 ? 203 VAL A CG2 1 
ATOM 1509 N N   ? TYR A 1 204 ?   8.593  -0.426  -3.392 1.000 98.370 ? 204 TYR A N   1 
ATOM 1510 C CA  ? TYR A 1 204 ?   7.399  -0.892  -2.694 1.000 98.370 ? 204 TYR A CA  1 
ATOM 1511 C C   ? TYR A 1 204 ?   7.734  -2.039  -1.748 1.000 98.370 ? 204 TYR A C   1 
ATOM 1512 C CB  ? TYR A 1 204 ?   6.330  -1.338  -3.697 1.000 98.370 ? 204 TYR A CB  1 
ATOM 1513 O O   ? TYR A 1 204 ?   8.681  -2.792  -1.986 1.000 98.370 ? 204 TYR A O   1 
ATOM 1514 C CG  ? TYR A 1 204 ?   6.014  -0.301  -4.748 1.000 98.370 ? 204 TYR A CG  1 
ATOM 1515 C CD1 ? TYR A 1 204 ?   4.864   0.480  -4.660 1.000 98.370 ? 204 TYR A CD1 1 
ATOM 1516 C CD2 ? TYR A 1 204 ?   6.864  -0.102  -5.831 1.000 98.370 ? 204 TYR A CD2 1 
ATOM 1517 C CE1 ? TYR A 1 204 ?   4.568   1.435  -5.627 1.000 98.370 ? 204 TYR A CE1 1 
ATOM 1518 C CE2 ? TYR A 1 204 ?   6.578   0.850  -6.804 1.000 98.370 ? 204 TYR A CE2 1 
ATOM 1519 O OH  ? TYR A 1 204 ?   5.141   2.556  -7.654 1.000 98.370 ? 204 TYR A OH  1 
ATOM 1520 C CZ  ? TYR A 1 204 ?   5.429   1.613  -6.693 1.000 98.370 ? 204 TYR A CZ  1 
ATOM 1521 N N   ? THR A 1 205 ?   7.001  -2.028  -0.596 1.000 98.520 ? 205 THR A N   1 
ATOM 1522 C CA  ? THR A 1 205 ?   7.061  -3.230   0.228 1.000 98.520 ? 205 THR A CA  1 
ATOM 1523 C C   ? THR A 1 205 ?   6.473  -4.426  -0.516 1.000 98.520 ? 205 THR A C   1 
ATOM 1524 C CB  ? THR A 1 205 ?   6.312  -3.033   1.559 1.000 98.520 ? 205 THR A CB  1 
ATOM 1525 O O   ? THR A 1 205 ?   5.367  -4.346  -1.055 1.000 98.520 ? 205 THR A O   1 
ATOM 1526 C CG2 ? THR A 1 205 ?   6.354  -4.300   2.407 1.000 98.520 ? 205 THR A CG2 1 
ATOM 1527 O OG1 ? THR A 1 205 ?   6.924  -1.962   2.290 1.000 98.520 ? 205 THR A OG1 1 
ATOM 1528 N N   ? LYS A 1 206 ?   7.287  -5.539  -0.610 1.000 98.340 ? 206 LYS A N   1 
ATOM 1529 C CA  ? LYS A 1 206 ?   6.901  -6.767  -1.299 1.000 98.340 ? 206 LYS A CA  1 
ATOM 1530 C C   ? LYS A 1 206 ?   5.942  -7.596  -0.449 1.000 98.340 ? 206 LYS A C   1 
ATOM 1531 C CB  ? LYS A 1 206 ?   8.137  -7.596  -1.653 1.000 98.340 ? 206 LYS A CB  1 
ATOM 1532 O O   ? LYS A 1 206 ?   6.372  -8.341   0.434 1.000 98.340 ? 206 LYS A O   1 
ATOM 1533 C CG  ? LYS A 1 206 ?   7.860  -8.735  -2.623 1.000 98.340 ? 206 LYS A CG  1 
ATOM 1534 C CD  ? LYS A 1 206 ?   9.142  -9.463  -3.010 1.000 98.340 ? 206 LYS A CD  1 
ATOM 1535 C CE  ? LYS A 1 206 ?   9.355  -9.458  -4.518 1.000 98.340 ? 206 LYS A CE  1 
ATOM 1536 N NZ  ? LYS A 1 206 ?  10.654 -10.090  -4.896 1.000 98.340 ? 206 LYS A NZ  1 
ATOM 1537 N N   ? VAL A 1 207 ?   4.595  -7.526  -0.732 1.000 98.610 ? 207 VAL A N   1 
ATOM 1538 C CA  ? VAL A 1 207 ?   3.523  -8.037   0.116 1.000 98.610 ? 207 VAL A CA  1 
ATOM 1539 C C   ? VAL A 1 207 ?   3.621  -9.557   0.214 1.000 98.610 ? 207 VAL A C   1 
ATOM 1540 C CB  ? VAL A 1 207 ?   2.132  -7.626  -0.419 1.000 98.610 ? 207 VAL A CB  1 
ATOM 1541 O O   ? VAL A 1 207 ?   3.328 -10.138   1.261 1.000 98.610 ? 207 VAL A O   1 
ATOM 1542 C CG1 ? VAL A 1 207 ?   1.025  -8.339   0.355 1.000 98.610 ? 207 VAL A CG1 1 
ATOM 1543 C CG2 ? VAL A 1 207 ?   1.956  -6.111  -0.336 1.000 98.610 ? 207 VAL A CG2 1 
ATOM 1544 N N   ? CYS A 1 208 ?   3.984 -10.301  -0.845 1.000 98.440 ? 208 CYS A N   1 
ATOM 1545 C CA  ? CYS A 1 208 ?   4.038 -11.758  -0.818 1.000 98.440 ? 208 CYS A CA  1 
ATOM 1546 C C   ? CYS A 1 208 ?   4.954 -12.249   0.297 1.000 98.440 ? 208 CYS A C   1 
ATOM 1547 C CB  ? CYS A 1 208 ?   4.519 -12.302  -2.163 1.000 98.440 ? 208 CYS A CB  1 
ATOM 1548 O O   ? CYS A 1 208 ?   4.798 -13.369   0.786 1.000 98.440 ? 208 CYS A O   1 
ATOM 1549 S SG  ? CYS A 1 208 ?   6.247 -11.922  -2.525 1.000 98.440 ? 208 CYS A SG  1 
ATOM 1550 N N   ? ASN A 1 209 ?   5.886 -11.400   0.773 1.000 98.330 ? 209 ASN A N   1 
ATOM 1551 C CA  ? ASN A 1 209 ?   6.783 -11.776   1.860 1.000 98.330 ? 209 ASN A CA  1 
ATOM 1552 C C   ? ASN A 1 209 ?   6.099 -11.654   3.219 1.000 98.330 ? 209 ASN A C   1 
ATOM 1553 C CB  ? ASN A 1 209 ?   8.054 -10.924   1.827 1.000 98.330 ? 209 ASN A CB  1 
ATOM 1554 O O   ? ASN A 1 209 ?   6.646 -12.086   4.235 1.000 98.330 ? 209 ASN A O   1 
ATOM 1555 C CG  ? ASN A 1 209 ?   9.012 -11.347   0.731 1.000 98.330 ? 209 ASN A CG  1 
ATOM 1556 N ND2 ? ASN A 1 209 ?  10.005 -10.509   0.456 1.000 98.330 ? 209 ASN A ND2 1 
ATOM 1557 O OD1 ? ASN A 1 209 ?   8.860 -12.417   0.135 1.000 98.330 ? 209 ASN A OD1 1 
ATOM 1558 N N   ? TYR A 1 210 ?   4.861 -11.075   3.272 1.000 98.570 ? 210 TYR A N   1 
ATOM 1559 C CA  ? TYR A 1 210 ?   4.264 -10.742   4.561 1.000 98.570 ? 210 TYR A CA  1 
ATOM 1560 C C   ? TYR A 1 210 ?   2.877 -11.360   4.696 1.000 98.570 ? 210 TYR A C   1 
ATOM 1561 C CB  ? TYR A 1 210 ?   4.178  -9.223   4.738 1.000 98.570 ? 210 TYR A CB  1 
ATOM 1562 O O   ? TYR A 1 210 ?   2.122 -11.012   5.607 1.000 98.570 ? 210 TYR A O   1 
ATOM 1563 C CG  ? TYR A 1 210 ?   5.523  -8.537   4.749 1.000 98.570 ? 210 TYR A CG  1 
ATOM 1564 C CD1 ? TYR A 1 210 ?   6.282  -8.469   5.915 1.000 98.570 ? 210 TYR A CD1 1 
ATOM 1565 C CD2 ? TYR A 1 210 ?   6.035  -7.953   3.595 1.000 98.570 ? 210 TYR A CD2 1 
ATOM 1566 C CE1 ? TYR A 1 210 ?   7.520  -7.836   5.931 1.000 98.570 ? 210 TYR A CE1 1 
ATOM 1567 C CE2 ? TYR A 1 210 ?   7.272  -7.318   3.600 1.000 98.570 ? 210 TYR A CE2 1 
ATOM 1568 O OH  ? TYR A 1 210 ?   9.232  -6.636   4.780 1.000 98.570 ? 210 TYR A OH  1 
ATOM 1569 C CZ  ? TYR A 1 210 ?   8.007  -7.264   4.770 1.000 98.570 ? 210 TYR A CZ  1 
ATOM 1570 N N   ? VAL A 1 211 ?   2.506 -12.209   3.772 1.000 98.570 ? 211 VAL A N   1 
ATOM 1571 C CA  ? VAL A 1 211 ?   1.167 -12.787   3.807 1.000 98.570 ? 211 VAL A CA  1 
ATOM 1572 C C   ? VAL A 1 211 ?   0.970 -13.554   5.113 1.000 98.570 ? 211 VAL A C   1 
ATOM 1573 C CB  ? VAL A 1 211 ?   0.918 -13.717   2.599 1.000 98.570 ? 211 VAL A CB  1 
ATOM 1574 O O   ? VAL A 1 211 ?  -0.070 -13.428   5.763 1.000 98.570 ? 211 VAL A O   1 
ATOM 1575 C CG1 ? VAL A 1 211 ?  -0.367 -14.521   2.792 1.000 98.570 ? 211 VAL A CG1 1 
ATOM 1576 C CG2 ? VAL A 1 211 ?   0.856 -12.907   1.306 1.000 98.570 ? 211 VAL A CG2 1 
ATOM 1577 N N   ? ASP A 1 212 ?   1.971 -14.344   5.535 1.000 98.280 ? 212 ASP A N   1 
ATOM 1578 C CA  ? ASP A 1 212 ?   1.876 -15.097   6.782 1.000 98.280 ? 212 ASP A CA  1 
ATOM 1579 C C   ? ASP A 1 212 ?   1.721 -14.161   7.978 1.000 98.280 ? 212 ASP A C   1 
ATOM 1580 C CB  ? ASP A 1 212 ?   3.108 -15.986   6.967 1.000 98.280 ? 212 ASP A CB  1 
ATOM 1581 O O   ? ASP A 1 212 ?   0.881 -14.394   8.850 1.000 98.280 ? 212 ASP A O   1 
ATOM 1582 C CG  ? ASP A 1 212 ?   3.123 -17.181   6.029 1.000 98.280 ? 212 ASP A CG  1 
ATOM 1583 O OD1 ? ASP A 1 212 ?   2.063 -17.526   5.463 1.000 98.280 ? 212 ASP A OD1 1 
ATOM 1584 O OD2 ? ASP A 1 212 ?   4.204 -17.784   5.857 1.000 98.280 ? 212 ASP A OD2 1 
ATOM 1585 N N   ? TRP A 1 213 ?   2.509 -13.158   8.000 1.000 98.510 ? 213 TRP A N   1 
ATOM 1586 C CA  ? TRP A 1 213 ?   2.430 -12.177   9.078 1.000 98.510 ? 213 TRP A CA  1 
ATOM 1587 C C   ? TRP A 1 213 ?   1.056 -11.517   9.114 1.000 98.510 ? 213 TRP A C   1 
ATOM 1588 C CB  ? TRP A 1 213 ?   3.518 -11.112   8.915 1.000 98.510 ? 213 TRP A CB  1 
ATOM 1589 O O   ? TRP A 1 213 ?   0.466 -11.356  10.184 1.000 98.510 ? 213 TRP A O   1 
ATOM 1590 C CG  ? TRP A 1 213 ?   3.395  -9.965   9.874 1.000 98.510 ? 213 TRP A CG  1 
ATOM 1591 C CD1 ? TRP A 1 213 ?   3.794  -9.937  11.181 1.000 98.510 ? 213 TRP A CD1 1 
ATOM 1592 C CD2 ? TRP A 1 213 ?   2.829  -8.680   9.599 1.000 98.510 ? 213 TRP A CD2 1 
ATOM 1593 C CE2 ? TRP A 1 213 ?   2.919  -7.921  10.787 1.000 98.510 ? 213 TRP A CE2 1 
ATOM 1594 C CE3 ? TRP A 1 213 ?   2.255  -8.095   8.463 1.000 98.510 ? 213 TRP A CE3 1 
ATOM 1595 N NE1 ? TRP A 1 213 ?   3.511  -8.711  11.736 1.000 98.510 ? 213 TRP A NE1 1 
ATOM 1596 C CH2 ? TRP A 1 213 ?   1.898  -6.058   9.744 1.000 98.510 ? 213 TRP A CH2 1 
ATOM 1597 C CZ2 ? TRP A 1 213 ?   2.455  -6.606  10.871 1.000 98.510 ? 213 TRP A CZ2 1 
ATOM 1598 C CZ3 ? TRP A 1 213 ?   1.794  -6.786   8.548 1.000 98.510 ? 213 TRP A CZ3 1 
ATOM 1599 N N   ? ILE A 1 214 ?   0.538 -11.117   7.979 1.000 98.620 ? 214 ILE A N   1 
ATOM 1600 C CA  ? ILE A 1 214 ?  -0.769 -10.478   7.873 1.000 98.620 ? 214 ILE A CA  1 
ATOM 1601 C C   ? ILE A 1 214 ?  -1.842 -11.399   8.450 1.000 98.620 ? 214 ILE A C   1 
ATOM 1602 C CB  ? ILE A 1 214 ?  -1.104 -10.115   6.409 1.000 98.620 ? 214 ILE A CB  1 
ATOM 1603 O O   ? ILE A 1 214 ?  -2.633 -10.985   9.301 1.000 98.620 ? 214 ILE A O   1 
ATOM 1604 C CG1 ? ILE A 1 214 ?  -0.188  -8.989   5.915 1.000 98.620 ? 214 ILE A CG1 1 
ATOM 1605 C CG2 ? ILE A 1 214 ?  -2.578  -9.721   6.274 1.000 98.620 ? 214 ILE A CG2 1 
ATOM 1606 C CD1 ? ILE A 1 214 ?  -0.251  -8.755   4.412 1.000 98.620 ? 214 ILE A CD1 1 
ATOM 1607 N N   ? LYS A 1 215 ?  -1.874 -12.580   8.055 1.000 98.410 ? 215 LYS A N   1 
ATOM 1608 C CA  ? LYS A 1 215 ?  -2.891 -13.540   8.473 1.000 98.410 ? 215 LYS A CA  1 
ATOM 1609 C C   ? LYS A 1 215 ?  -2.796 -13.825   9.969 1.000 98.410 ? 215 LYS A C   1 
ATOM 1610 C CB  ? LYS A 1 215 ?  -2.759 -14.842   7.682 1.000 98.410 ? 215 LYS A CB  1 
ATOM 1611 O O   ? LYS A 1 215 ?  -3.814 -13.888  10.661 1.000 98.410 ? 215 LYS A O   1 
ATOM 1612 C CG  ? LYS A 1 215 ?  -3.166 -14.723   6.221 1.000 98.410 ? 215 LYS A CG  1 
ATOM 1613 C CD  ? LYS A 1 215 ?  -3.034 -16.054   5.493 1.000 98.410 ? 215 LYS A CD  1 
ATOM 1614 C CE  ? LYS A 1 215 ?  -3.568 -15.970   4.069 1.000 98.410 ? 215 LYS A CE  1 
ATOM 1615 N NZ  ? LYS A 1 215 ?  -3.383 -17.255   3.331 1.000 98.410 ? 215 LYS A NZ  1 
ATOM 1616 N N   ? GLU A 1 216 ?  -1.579 -14.040  10.440 1.000 98.390 ? 216 GLU A N   1 
ATOM 1617 C CA  ? GLU A 1 216 ?  -1.350 -14.305  11.857 1.000 98.390 ? 216 GLU A CA  1 
ATOM 1618 C C   ? GLU A 1 216 ?  -1.774 -13.118  12.717 1.000 98.390 ? 216 GLU A C   1 
ATOM 1619 C CB  ? GLU A 1 216 ?   0.123 -14.638  12.111 1.000 98.390 ? 216 GLU A CB  1 
ATOM 1620 O O   ? GLU A 1 216 ?  -2.371 -13.297  13.781 1.000 98.390 ? 216 GLU A O   1 
ATOM 1621 C CG  ? GLU A 1 216 ?   0.534 -16.020  11.622 1.000 98.390 ? 216 GLU A CG  1 
ATOM 1622 C CD  ? GLU A 1 216 ?   2.034 -16.258  11.690 1.000 98.390 ? 216 GLU A CD  1 
ATOM 1623 O OE1 ? GLU A 1 216 ?   2.505 -17.304  11.187 1.000 98.390 ? 216 GLU A OE1 1 
ATOM 1624 O OE2 ? GLU A 1 216 ?   2.743 -15.394  12.251 1.000 98.390 ? 216 GLU A OE2 1 
ATOM 1625 N N   ? THR A 1 217 ?  -1.427 -11.947  12.301 1.000 98.240 ? 217 THR A N   1 
ATOM 1626 C CA  ? THR A 1 217 ?  -1.778 -10.738  13.038 1.000 98.240 ? 217 THR A CA  1 
ATOM 1627 C C   ? THR A 1 217 ?  -3.293 -10.564  13.101 1.000 98.240 ? 217 THR A C   1 
ATOM 1628 C CB  ? THR A 1 217 ?  -1.141  -9.490  12.399 1.000 98.240 ? 217 THR A CB  1 
ATOM 1629 O O   ? THR A 1 217 ?  -3.843 -10.246  14.157 1.000 98.240 ? 217 THR A O   1 
ATOM 1630 C CG2 ? THR A 1 217 ?  -1.500  -8.229  13.178 1.000 98.240 ? 217 THR A CG2 1 
ATOM 1631 O OG1 ? THR A 1 217 ?   0.284  -9.641  12.386 1.000 98.240 ? 217 THR A OG1 1 
ATOM 1632 N N   ? ILE A 1 218 ?  -3.983 -10.767  11.973 1.000 98.100 ? 218 ILE A N   1 
ATOM 1633 C CA  ? ILE A 1 218 ?  -5.437 -10.666  11.916 1.000 98.100 ? 218 ILE A CA  1 
ATOM 1634 C C   ? ILE A 1 218 ?  -6.064 -11.701  12.848 1.000 98.100 ? 218 ILE A C   1 
ATOM 1635 C CB  ? ILE A 1 218 ?  -5.960 -10.857  10.474 1.000 98.100 ? 218 ILE A CB  1 
ATOM 1636 O O   ? ILE A 1 218 ?  -6.977 -11.384  13.613 1.000 98.100 ? 218 ILE A O   1 
ATOM 1637 C CG1 ? ILE A 1 218 ?  -5.627  -9.629   9.619 1.000 98.100 ? 218 ILE A CG1 1 
ATOM 1638 C CG2 ? ILE A 1 218 ?  -7.467 -11.129  10.478 1.000 98.100 ? 218 ILE A CG2 1 
ATOM 1639 C CD1 ? ILE A 1 218 ?  -5.980  -9.786   8.146 1.000 98.100 ? 218 ILE A CD1 1 
ATOM 1640 N N   ? ALA A 1 219 ?  -5.623 -12.929  12.850 1.000 97.790 ? 219 ALA A N   1 
ATOM 1641 C CA  ? ALA A 1 219 ?  -6.143 -14.024  13.666 1.000 97.790 ? 219 ALA A CA  1 
ATOM 1642 C C   ? ALA A 1 219 ?  -5.959 -13.734  15.153 1.000 97.790 ? 219 ALA A C   1 
ATOM 1643 C CB  ? ALA A 1 219 ?  -5.459 -15.337  13.293 1.000 97.790 ? 219 ALA A CB  1 
ATOM 1644 O O   ? ALA A 1 219 ?  -6.822 -14.068  15.968 1.000 97.790 ? 219 ALA A O   1 
ATOM 1645 N N   ? ALA A 1 220 ?  -4.928 -13.092  15.518 1.000 97.080 ? 220 ALA A N   1 
ATOM 1646 C CA  ? ALA A 1 220 ?  -4.599 -12.808  16.912 1.000 97.080 ? 220 ALA A CA  1 
ATOM 1647 C C   ? ALA A 1 220 ?  -5.428 -11.642  17.444 1.000 97.080 ? 220 ALA A C   1 
ATOM 1648 C CB  ? ALA A 1 220 ?  -3.109 -12.508  17.058 1.000 97.080 ? 220 ALA A CB  1 
ATOM 1649 O O   ? ALA A 1 220 ?  -5.431 -11.372  18.648 1.000 97.080 ? 220 ALA A O   1 
ATOM 1650 N N   ? ASN A 1 221 ?  -6.182 -10.882  16.624 1.000 93.650 ? 221 ASN A N   1 
ATOM 1651 C CA  ? ASN A 1 221 ?  -6.931  -9.694  17.017 1.000 93.650 ? 221 ASN A CA  1 
ATOM 1652 C C   ? ASN A 1 221 ?  -8.408  -9.815  16.650 1.000 93.650 ? 221 ASN A C   1 
ATOM 1653 C CB  ? ASN A 1 221 ?  -6.326  -8.442  16.378 1.000 93.650 ? 221 ASN A CB  1 
ATOM 1654 O O   ? ASN A 1 221 ?  -9.264  -9.206  17.295 1.000 93.650 ? 221 ASN A O   1 
ATOM 1655 C CG  ? ASN A 1 221 ?  -5.023  -8.025  17.030 1.000 93.650 ? 221 ASN A CG  1 
ATOM 1656 N ND2 ? ASN A 1 221 ?  -3.907  -8.440  16.443 1.000 93.650 ? 221 ASN A ND2 1 
ATOM 1657 O OD1 ? ASN A 1 221 ?  -5.019  -7.336  18.054 1.000 93.650 ? 221 ASN A OD1 1 
# 
loop_
_struct_sheet_range.sheet_id 
_struct_sheet_range.id 
_struct_sheet_range.beg_label_comp_id 
_struct_sheet_range.beg_label_asym_id 
_struct_sheet_range.beg_label_seq_id 
_struct_sheet_range.pdbx_beg_PDB_ins_code 
_struct_sheet_range.end_label_comp_id 
_struct_sheet_range.end_label_asym_id 
_struct_sheet_range.end_label_seq_id 
_struct_sheet_range.pdbx_end_PDB_ins_code 
_struct_sheet_range.beg_auth_comp_id 
_struct_sheet_range.beg_auth_asym_id 
_struct_sheet_range.beg_auth_seq_id 
_struct_sheet_range.end_auth_comp_id 
_struct_sheet_range.end_auth_asym_id 
_struct_sheet_range.end_auth_seq_id 
A A ILE A   2 ? VAL A   3 ? ILE A 2   VAL A 3   
A B ASP A 169 ? SER A 170 ? ASP A 169 SER A 170 
B C TYR A   6 ? THR A   7 ? TYR A 6   THR A 7   
B D SER A 102 ? SER A 102 ? SER A 102 SER A 102 
B E ARG A 113 ? GLY A 118 ? ARG A 113 GLY A 118 
B F GLN A 134 ? VAL A 140 ? GLN A 134 VAL A 140 
B G MET A 158 ? VAL A 161 ? MET A 158 VAL A 161 
B H PRO A 178 ? CYS A 181 ? PRO A 178 CYS A 181 
B I GLU A 184 ? TRP A 191 ? GLU A 184 TRP A 191 
B J GLY A 202 ? LYS A 206 ? GLY A 202 LYS A 206 
C K GLN A  13 ? ASN A  17 ? GLN A 13  ASN A 17  
C L HIS A  21 ? LEU A  27 ? HIS A 21  LEU A 27  
C M TRP A  32 ? SER A  35 ? TRP A 32  SER A 35  
C N GLN A  45 ? LEU A  48 ? GLN A 45  LEU A 48  
C O GLN A  61 ? ARG A  70 ? GLN A 61  ARG A 70  
C P MET A  84 ? LEU A  88 ? MET A 84  LEU A 88  
D Q ASN A  52 ? ASN A  52 ? ASN A 52  ASN A 52  
D R LEU A 132 ? LEU A 132 ? LEU A 132 LEU A 132 
E S ASN A  75 ? ASN A  75 ? ASN A 75  ASN A 75  
E T ASP A  80 ? ASP A  80 ? ASP A 80  ASP A 80  
F U LEU A 197 ? LEU A 197 ? LEU A 197 LEU A 197 
F V TYR A 200 ? TYR A 200 ? TYR A 200 TYR A 200 
# 
loop_
_struct_conf.id 
_struct_conf.conf_type_id 
_struct_conf.beg_label_comp_id 
_struct_conf.beg_label_asym_id 
_struct_conf.beg_label_seq_id 
_struct_conf.pdbx_beg_PDB_ins_code 
_struct_conf.end_label_comp_id 
_struct_conf.end_label_asym_id 
_struct_conf.end_label_seq_id 
_struct_conf.pdbx_end_PDB_ins_code 
_struct_conf.beg_auth_comp_id 
_struct_conf.beg_auth_asym_id 
_struct_conf.beg_auth_seq_id 
_struct_conf.end_auth_comp_id 
_struct_conf.end_auth_asym_id 
_struct_conf.end_auth_seq_id 
STRN1         STRN         ILE A   2 ? VAL A   3 ? ILE A 2   VAL A 3   
TURN_TY1_P1   TURN_TY1_P   GLY A   4 ? GLY A   4 ? GLY A 4   GLY A 4   
STRN2         STRN         TYR A   6 ? THR A   7 ? TYR A 6   THR A 7   
TURN_TY1_P2   TURN_TY1_P   PRO A  11 ? TYR A  12 ? PRO A 11  TYR A 12  
STRN3         STRN         GLN A  13 ? ASN A  17 ? GLN A 13  ASN A 17  
BEND1         BEND         SER A  18 ? TYR A  20 ? SER A 18  TYR A 20  
STRN4         STRN         HIS A  21 ? LEU A  27 ? HIS A 21  LEU A 27  
BEND2         BEND         ASN A  29 ? GLN A  31 ? ASN A 29  GLN A 31  
STRN5         STRN         TRP A  32 ? SER A  35 ? TRP A 32  SER A 35  
HELX_RH_3T_P1 HELX_RH_3T_P ALA A  37 ? CYS A  39 ? ALA A 37  CYS A 39  
BEND3         BEND         SER A  42 ? ARG A  43 ? SER A 42  ARG A 43  
STRN6         STRN         GLN A  45 ? LEU A  48 ? GLN A 45  LEU A 48  
BEND4         BEND         GLY A  49 ? GLY A  49 ? GLY A 49  GLY A 49  
BEND5         BEND         HIS A  51 ? HIS A  51 ? HIS A 51  HIS A 51  
STRN7         STRN         ASN A  52 ? ASN A  52 ? ASN A 52  ASN A 52  
TURN_TY1_P3   TURN_TY1_P   ILE A  53 ? ASP A  54 ? ILE A 53  ASP A 54  
BEND6         BEND         VAL A  55 ? VAL A  55 ? VAL A 55  VAL A 55  
BEND7         BEND         GLY A  58 ? GLY A  58 ? GLY A 58  GLY A 58  
STRN8         STRN         GLN A  61 ? ARG A  70 ? GLN A 61  ARG A 70  
TURN_TY1_P4   TURN_TY1_P   PRO A  72 ? LYS A  73 ? PRO A 72  LYS A 73  
STRN9         STRN         ASN A  75 ? ASN A  75 ? ASN A 75  ASN A 75  
TURN_TY1_P5   TURN_TY1_P   SER A  76 ? LEU A  79 ? SER A 76  LEU A 79  
STRN10        STRN         ASP A  80 ? ASP A  80 ? ASP A 80  ASP A 80  
TURN_TY1_P6   TURN_TY1_P   ASN A  81 ? ASN A  81 ? ASN A 81  ASN A 81  
STRN11        STRN         MET A  84 ? LEU A  88 ? MET A 84  LEU A 88  
BEND8         BEND         ALA A  89 ? THR A  90 ? ALA A 89  THR A 90  
BEND9         BEND         ASN A  95 ? ARG A  97 ? ASN A 95  ARG A 97  
STRN12        STRN         SER A 102 ? SER A 102 ? SER A 102 SER A 102 
HELX_LH_PP_P1 HELX_LH_PP_P LEU A 103 ? PRO A 104 ? LEU A 103 PRO A 104 
BEND10        BEND         SER A 105 ? ALA A 106 ? SER A 105 ALA A 106 
HELX_LH_PP_P2 HELX_LH_PP_P CYS A 107 ? ALA A 109 ? CYS A 107 ALA A 109 
TURN_TY1_P7   TURN_TY1_P   SER A 110 ? GLY A 111 ? SER A 110 GLY A 111 
STRN13        STRN         ARG A 113 ? GLY A 118 ? ARG A 113 GLY A 118 
BEND11        BEND         TRP A 119 ? GLY A 120 ? TRP A 119 GLY A 120 
BEND12        BEND         SER A 124 ? GLY A 126 ? SER A 124 GLY A 126 
BEND13        BEND         GLU A 131 ? GLU A 131 ? GLU A 131 GLU A 131 
STRN14        STRN         LEU A 132 ? LEU A 132 ? LEU A 132 LEU A 132 
STRN15        STRN         GLN A 134 ? PRO A 139 ? GLN A 134 PRO A 139 
STRN16        STRN         VAL A 140 ? VAL A 140 ? VAL A 140 VAL A 140 
HELX_LH_PP_P3 HELX_LH_PP_P LEU A 141 ? THR A 142 ? LEU A 141 THR A 142 
HELX_RH_AL_P1 HELX_RH_AL_P ASP A 143 ? ALA A 149 ? ASP A 143 ALA A 149 
BEND14        BEND         TYR A 150 ? TYR A 150 ? TYR A 150 TYR A 150 
TURN_TY1_P8   TURN_TY1_P   PRO A 151 ? GLN A 153 ? PRO A 151 GLN A 153 
TURN_TY1_P9   TURN_TY1_P   THR A 156 ? ASN A 157 ? THR A 156 ASN A 157 
STRN17        STRN         MET A 158 ? VAL A 161 ? MET A 158 VAL A 161 
BEND15        BEND         GLY A 162 ? GLY A 162 ? GLY A 162 GLY A 162 
TURN_TY1_P10  TURN_TY1_P   LEU A 164 ? GLU A 165 ? LEU A 164 GLU A 165 
BEND16        BEND         GLY A 167 ? GLY A 167 ? GLY A 167 GLY A 167 
STRN18        STRN         ASP A 169 ? SER A 170 ? ASP A 169 SER A 170 
TURN_TY1_P11  TURN_TY1_P   GLN A 172 ? GLY A 173 ? GLN A 172 GLY A 173 
TURN_TY1_P12  TURN_TY1_P   SER A 175 ? GLY A 176 ? SER A 175 GLY A 176 
STRN19        STRN         PRO A 178 ? CYS A 181 ? PRO A 178 CYS A 181 
TURN_TY1_P13  TURN_TY1_P   ASN A 182 ? GLY A 183 ? ASN A 182 GLY A 183 
STRN20        STRN         GLU A 184 ? TRP A 191 ? GLU A 184 TRP A 191 
BEND17        BEND         ILE A 193 ? ALA A 196 ? ILE A 193 ALA A 196 
STRN21        STRN         LEU A 197 ? LEU A 197 ? LEU A 197 LEU A 197 
TURN_TY1_P14  TURN_TY1_P   GLN A 198 ? GLY A 199 ? GLN A 198 GLY A 199 
STRN22        STRN         TYR A 200 ? TYR A 200 ? TYR A 200 TYR A 200 
STRN23        STRN         GLY A 202 ? LYS A 206 ? GLY A 202 LYS A 206 
HELX_RH_3T_P2 HELX_RH_3T_P VAL A 207 ? TYR A 210 ? VAL A 207 TYR A 210 
HELX_RH_AL_P2 HELX_RH_AL_P VAL A 211 ? ALA A 219 ? VAL A 211 ALA A 219 
TURN_TY1_P15  TURN_TY1_P   ALA A 220 ? ALA A 220 ? ALA A 220 ALA A 220 
# 
