# Supplementary material for: FlatProt: 2D visualization eases protein structure comparison
Source: BMC Bioinformatics. 2025 Aug 13;26:210. doi: 10.1186/s12859-025-06233-x (PMC12344939; doi:10.1186/s12859-025-06233-x)
Supplement: Supplementary file 1 — Supplementary Material 1 [file 12859_2025_6233_MOESM1_ESM.zip › KLK/structures/Alsi_A_02.cif]

data_Alsi_A_02
# 
_entry.id   Alsi_A_02 
# 
_entity.id                         1      
_entity.type                       polymer 
_entity.pdbx_description           polymer-1 
_entity.formula_weight             24748.5 
_entity.pdbx_number_of_molecules        1 
# 
loop_
_struct_sheet.id 
_struct_sheet.number_strands 
A 8 
B 6 
C 2 
# 
loop_
_struct_conf_type.id 
_struct_conf_type.criteria 
TURN_TY1_P   DSSP 
STRN         DSSP 
HELX_RH_3T_P DSSP 
BEND         DSSP 
HELX_LH_PP_P DSSP 
HELX_RH_AL_P DSSP 
# 
_struct_asym.id          A 
_struct_asym.entity_id   1 
# 
_software.pdbx_ordinal     1 
_software.name             dssp 
_software.version          4.4.10 
_software.date             ? 
_software.classification   'model annotation' 
# 
_entity_poly.entity_id                      1 
_entity_poly.type                           polypeptide(L) 
_entity_poly.nstd_linkage                   n 
_entity_poly.nstd_monomer                   n 
_entity_poly.pdbx_seq_one_letter_code       
;RIIGGYPCRRPWQVGLFRGGQLHCGGVLIDKSWVLSAAHCYKPLLRVRLGEYNIRRLDWTEQLKLSSKVIYHPSYNPRTK
DNDLMLIKLLNPACLNKNVQTLELTTSCPVTNTECEVSGWGTTISPGAMYPSILHCVGVNIVDQAYCESVSTGLVTNNMV
CAGHYGGREDSCYGDSGGPLVCNGKLQGIVSWGPEVCGDPERPGIYVNVCKFIRWIRDTIRNN
;
_entity_poly.pdbx_seq_one_letter_code_can   
;RIIGGYPCRRPWQVGLFRGGQLHCGGVLIDKSWVLSAAHCYKPLLRVRLGEYNIRRLDWTEQLKLSSKVIYHPSYNPRTK
DNDLMLIKLLNPACLNKNVQTLELTTSCPVTNTECEVSGWGTTISPGAMYPSILHCVGVNIVDQAYCESVSTGLVTNNMV
CAGHYGGREDSCYGDSGGPLVCNGKLQGIVSWGPEVCGDPERPGIYVNVCKFIRWIRDTIRNN
;
_entity_poly.pdbx_strand_id                 A 
# 
loop_
_dssp_struct_summary.entry_id 
_dssp_struct_summary.label_comp_id 
_dssp_struct_summary.label_asym_id 
_dssp_struct_summary.label_seq_id 
_dssp_struct_summary.secondary_structure 
_dssp_struct_summary.ss_bridge 
_dssp_struct_summary.helix_3_10 
_dssp_struct_summary.helix_alpha 
_dssp_struct_summary.helix_pi 
_dssp_struct_summary.helix_pp 
_dssp_struct_summary.bend 
_dssp_struct_summary.chirality 
_dssp_struct_summary.sheet 
_dssp_struct_summary.strand 
_dssp_struct_summary.ladder_1 
_dssp_struct_summary.ladder_2 
_dssp_struct_summary.accessibility 
_dssp_struct_summary.TCO 
_dssp_struct_summary.kappa 
_dssp_struct_summary.alpha 
_dssp_struct_summary.phi 
_dssp_struct_summary.psi 
_dssp_struct_summary.x_ca 
_dssp_struct_summary.y_ca 
_dssp_struct_summary.z_ca 
Alsi_A_02 ARG A 1   . . . . . . . . . . . . ? .      .     .      .      116.8  7.3   5.6   -8.1  
Alsi_A_02 ILE A 2   . . > . . . . - . . . . ? -0.936 .     -168.9 -95.2  73.1   6.9   2.7   -10.4 
Alsi_A_02 ILE A 3   T . 3 . . . S + . . . . ? -0.833 74.4  7.7    -64.9  118.5  10.5  3.2   -11.6 
Alsi_A_02 GLY A 4   T . 3 . . . S + . . . . ? 0.714  102.7 143.2  83.5   12.3   10.9  1.0   -14.8 
Alsi_A_02 GLY A 5   . . < . . . . - . . . . ? -0.211 41.2  -135.8 -83.7  171.7  7.2   0.2   -14.7 
Alsi_A_02 TYR A 6   E . . . . . . - A A A . ? -0.930 32.2  -85.0  -127.2 148.9  4.9   -0.3  -17.7 
Alsi_A_02 PRO A 7   E . . . . . . + A A A . ? -0.448 60.4  167.0  -54.6  132.7  1.4   0.8   -18.4 
Alsi_A_02 CYS A 8   . . . . . . . - . . . . ? -0.928 35.0  -126.8 -143.8 163.6  -1.0  -1.6  -16.9 
Alsi_A_02 ARG A 9   . . . . . . . + . . . . ? -0.990 22.4  176.3  -114.8 125.9  -4.7  -2.1  -16.0 
Alsi_A_02 ARG A 10  . . > . . . . - . . . . ? -0.882 13.7  -166.7 -130.5 102.4  -5.7  -3.1  -12.5 
Alsi_A_02 PRO A 11  T . 3 . . . S + . . . . ? 0.660  91.2  51.9   -68.9  -9.7   -9.5  -3.3  -11.9 
Alsi_A_02 TRP A 12  T . 3 . . . S + . . . . ? 0.543  83.7  110.5  -97.1  -15.4  -9.0  -3.4  -8.1  
Alsi_A_02 GLN A 13  E . < . . . . - B I I . ? -0.519 52.6  -161.1 -66.4  132.8  -6.7  -0.2  -8.0  
Alsi_A_02 VAL A 14  E . . . . . . - B I I J ? -0.925 9.4   -146.7 -120.5 135.5  -8.4  2.8   -6.4  
Alsi_A_02 GLY A 15  E . . . . . . - B I I J ? -0.901 7.0   -153.8 -97.5  131.3  -7.6  6.5   -6.6  
Alsi_A_02 LEU A 16  E . . . . . . - B I I J ? -0.916 20.7  -161.4 -103.5 121.7  -8.1  8.8   -3.7  
Alsi_A_02 PHE A 17  E . . . . . . - B I I J ? -0.827 18.4  -170.1 -116.0 146.1  -8.7  12.4  -4.7  
Alsi_A_02 ARG A 18  E . > . . . S - B I I . ? -0.991 79.7  -22.6  -129.0 126.4  -8.5  15.7  -3.1  
Alsi_A_02 GLY A 19  T . 3 . . . S - . . . . ? 0.832  129.9 -50.2  46.7   25.4   -9.8  19.0  -4.8  
Alsi_A_02 GLY A 20  T . 3 . . . S + . . . . ? 0.372  117.0 113.0  99.0   -0.1   -9.3  17.1  -8.1  
Alsi_A_02 GLN A 21  E . < . . . S - B J I . ? -0.878 75.7  -108.5 -110.5 138.4  -5.8  15.9  -7.4  
Alsi_A_02 LEU A 22  E . . . . . . + B J I . ? -0.493 40.6  170.9  -63.6  120.4  -4.6  12.3  -6.8  
Alsi_A_02 HIS A 23  E . . . . . . - B J . . ? 0.847  57.4  -23.9  -95.9  -54.7  -3.8  12.0  -3.1  
Alsi_A_02 CYS A 24  E . . . . . . - B J I . ? -0.935 58.9  -113.6 -149.2 169.4  -3.2  8.3   -2.6  
Alsi_A_02 GLY A 25  E . . . . . . + B J I . ? -0.512 28.9  179.0  -99.6  177.8  -4.1  5.0   -3.9  
Alsi_A_02 GLY A 26  E . . . . . . - B J I . ? -0.927 24.2  -113.2 -162.7 179.3  -6.2  2.1   -2.5  
Alsi_A_02 VAL A 27  E . . . . . . - B J I K ? -0.999 18.7  -132.8 -132.6 125.9  -7.5  -1.4  -3.1  
Alsi_A_02 LEU A 28  E . . . . . . + B J . K ? -0.721 34.7  163.1  -73.9  115.1  -11.1 -2.4  -3.5  
Alsi_A_02 ILE A 29  E . . . . . . + B J . . ? 0.537  68.2  11.8   -114.4 -10.6  -11.4 -5.5  -1.2  
Alsi_A_02 ASP A 30  E . > . . . S - B J . K ? -0.953 86.9  -96.7  -156.6 163.8  -15.2 -5.5  -1.1  
Alsi_A_02 LYS A 31  T . 3 . . . S + . . . . ? 0.787  127.4 26.2   -57.7  -22.5  -18.1 -3.8  -3.0  
Alsi_A_02 SER A 32  T . 3 . . . S + . . . . ? 0.383  112.6 77.4   -119.3 -0.5   -18.3 -1.3  -0.2  
Alsi_A_02 TRP A 33  E . < . . . . - B K K L ? -0.959 47.8  -170.6 -130.2 133.3  -14.8 -1.3  1.2   
Alsi_A_02 VAL A 34  E . . . . . . - B K K L ? -0.950 15.1  -147.9 -112.3 131.0  -11.5 0.2   0.1   
Alsi_A_02 LEU A 35  E . . . . . . + B K K L ? -0.891 33.5  147.3  -97.0  131.9  -8.2  -0.7  1.9   
Alsi_A_02 SER A 36  E . . . . . . - B K . L ? -0.836 50.1  -72.8  -149.2 177.4  -5.5  2.1   2.0   
Alsi_A_02 ALA A 37  . . > . . . . - . . . . ? -0.684 32.6  -135.6 -80.3  141.1  -2.7  3.4   4.1   
Alsi_A_02 ALA A 38  G . > . . . S + . . . . ? 0.810  104.1 65.1   -65.9  -30.9  -3.7  5.3   7.3   
Alsi_A_02 HIS A 39  G . 3 . . . S + . . . . ? 0.610  91.7  68.4   -71.1  -2.4   -1.2  8.1   6.5   
Alsi_A_02 CYS A 40  G . < . . . S + . . . . ? 0.559  74.9  127.7  -89.0  -7.5   -3.4  8.8   3.5   
Alsi_A_02 TYR A 41  . . < . . . . + . . . . ? -0.202 25.5  158.4  -64.8  141.6  -6.2  10.1  5.6   
Alsi_A_02 LYS A 42  . . . . . . . - . . . . ? -0.963 52.8  -89.7  -152.3 152.3  -7.9  13.5  5.0   
Alsi_A_02 PRO A 43  S . . . . . S + . . . . ? -0.506 109.3 13.3   -68.4  97.3   -11.4 15.1  5.8   
Alsi_A_02 LEU A 44  S . . . . . S - . . . . ? 0.976  73.8  -160.5 101.0  97.0   -13.5 14.0  2.6   
Alsi_A_02 LEU A 45  . . . . . . . - . . . . ? -0.874 6.5   -152.8 -106.8 118.3  -12.1 11.5  0.3   
Alsi_A_02 ARG A 46  E . . . . . . - B L J M ? -0.901 16.5  -152.5 -84.5  124.3  -13.3 11.1  -3.3  
Alsi_A_02 VAL A 47  E . . . . . . - B L J M ? -0.903 8.6   -166.1 -106.0 118.9  -12.9 7.5   -4.4  
Alsi_A_02 ARG A 48  E . . . . . . - B L J M ? -0.949 7.3   -172.9 -107.9 125.3  -12.4 6.8   -8.0  
Alsi_A_02 LEU A 49  E . . . . . . + B L J M ? -0.840 64.0  26.3   -112.3 148.1  -12.7 3.2   -9.4  
Alsi_A_02 GLY A 50  S . . . . . S + . . . . ? 0.700  78.3  158.3  80.5   16.4   -12.0 1.8   -12.8 
Alsi_A_02 GLU A 51  . . . . . . . + . . . . ? -0.666 15.8  157.2  -80.5  125.3  -9.4  4.5   -13.6 
Alsi_A_02 TYR A 52  S . . . . . S + . . . . ? 0.670  80.1  27.1   -105.2 -44.8  -6.9  3.7   -16.4 
Alsi_A_02 ASN A 53  B . > . . . . - C O O . ? -0.969 68.0  -161.7 -120.8 114.7  -6.0  7.3   -17.3 
Alsi_A_02 ILE A 54  T . 3 . . . S + . . . . ? 0.677  90.4  51.4   -78.4  -7.5   -6.5  9.8   -14.5 
Alsi_A_02 ARG A 55  T . 3 . . . S + . . . . ? 0.617  106.1 63.0   -102.0 -11.6  -6.6  12.8  -16.9 
Alsi_A_02 ARG A 56  S . < . . . S - . . . . ? -0.936 74.4  -133.7 -125.1 136.5  -9.2  11.4  -19.2 
Alsi_A_02 LEU A 57  . . . . . . . + . . . . ? -0.790 28.2  170.4  -79.7  110.4  -12.8 10.4  -18.7 
Alsi_A_02 ASP A 58  . . . . . . . - . . . . ? 0.235  47.7  -120.5 -108.0 10.7   -13.0 7.0   -20.3 
Alsi_A_02 TRP A 59  S . . . . . S + . . . . ? 0.467  96.8  94.3   70.6   1.1    -16.7 6.3   -18.9 
Alsi_A_02 THR A 60  . . . . . . . + . . . . ? 0.573  62.9  104.3  -92.6  -7.2   -15.4 3.2   -17.1 
Alsi_A_02 GLU A 61  . . . . . . . - . . . . ? -0.410 56.7  -154.4 -84.4  138.7  -14.8 5.2   -13.8 
Alsi_A_02 GLN A 62  E . . . . . . - B M M . ? -0.986 8.2   -151.7 -111.1 117.0  -17.0 5.1   -10.8 
Alsi_A_02 LEU A 63  E . . . . . . + B M M . ? -0.855 23.3  176.8  -91.5  117.0  -17.0 8.2   -8.6  
Alsi_A_02 LYS A 64  E . . . . . . - B M M . ? -0.912 22.8  -138.7 -120.5 149.4  -17.8 7.3   -5.1  
Alsi_A_02 LEU A 65  E . . . . . . - B M M . ? -0.831 26.5  -116.3 -101.2 145.5  -17.9 9.3   -1.8  
Alsi_A_02 SER A 66  E . . . . . . - B M N . ? -0.658 25.1  -176.6 -78.4  131.3  -16.6 7.9   1.4   
Alsi_A_02 SER A 67  E . . . . . S + B M . . ? 0.702  74.7  10.2   -90.7  -26.2  -19.3 7.4   4.2   
Alsi_A_02 LYS A 68  E . . . . . . - B M N . ? -0.987 56.5  -159.1 -156.4 141.3  -16.8 6.3   6.7   
Alsi_A_02 VAL A 69  E . . . . . . - B M N . ? -0.994 13.8  -171.2 -124.0 124.3  -13.0 6.2   7.3   
Alsi_A_02 ILE A 70  E . . . . . . - B M N . ? -0.955 5.3   -159.7 -120.7 114.4  -11.6 3.8   9.9   
Alsi_A_02 TYR A 71  E . . . . . . - B M N . ? -0.622 38.4  -93.8  -84.8  149.1  -7.9  3.9   10.9  
Alsi_A_02 HIS A 72  . . > . . . . - . . . . ? -0.424 36.9  -130.5 -54.4  132.5  -6.3  0.9   12.5  
Alsi_A_02 PRO A 73  T . 3 . . . S + . . . . ? 0.766  105.7 46.5   -63.5  -25.7  -6.6  1.7   16.3  
Alsi_A_02 SER A 74  T . 3 . . . S + . . . . ? 0.131  79.4  142.1  -104.5 16.5   -3.0  1.0   17.0  
Alsi_A_02 TYR A 75  . . < . . . . - . . . . ? -0.451 38.1  -154.6 -58.7  128.2  -1.7  3.1   14.0  
Alsi_A_02 ASN A 76  . . . > . . . - . . . . ? -0.921 7.7   -163.4 -107.4 113.5  1.5   4.9   15.1  
Alsi_A_02 PRO A 77  T . . 4 . . S + . . . . ? 0.717  88.7  52.9   -73.9  -19.1  2.1   8.1   13.0  
Alsi_A_02 ARG A 78  T . . 4 . . S + . . . . ? 0.933  125.1 21.3   -80.2  -45.6  5.8   8.3   14.1  
Alsi_A_02 THR A 79  T . . 4 . . S - . . . . ? 0.610  95.2  -131.9 -98.6  -10.3  6.8   4.8   13.1  
Alsi_A_02 LYS A 80  . . > < . . . + . . . . ? 0.672  49.6  161.2  60.4   15.7   4.0   4.2   10.6  
Alsi_A_02 ASP A 81  T . 3 . . . . + . . . . ? -0.496 67.0  14.5   -61.1  136.9  3.5   0.9   12.4  
Alsi_A_02 ASN A 82  T . 3 . . . S + . . . . ? 0.863  80.7  175.0  64.1   30.4   -0.1  -0.5  11.6  
Alsi_A_02 ASP A 83  . . < . . . . + . . . . ? -0.459 29.9  127.8  -67.6  66.3   -0.4  2.1   8.8   
Alsi_A_02 LEU A 84  . . . . . . . + . . . . ? -0.996 32.0  176.8  -133.8 135.1  -3.8  0.6   7.6   
Alsi_A_02 MET A 85  E . . . . . . - B N L N ? -0.995 17.6  -145.6 -139.5 142.6  -7.2  2.3   7.0   
Alsi_A_02 LEU A 86  E . . . . . . - B N L N ? -0.932 10.6  -160.0 -106.2 133.8  -10.6 1.1   5.7   
Alsi_A_02 ILE A 87  E . . . . . . - B N L N ? -0.970 6.1   -151.8 -114.9 116.1  -12.8 3.4   3.7   
Alsi_A_02 LYS A 88  E . . . . . . - B N L N ? -0.775 19.8  -129.1 -86.1  126.1  -16.5 2.6   3.5   
Alsi_A_02 LEU A 89  E . . . . . . - B N . N ? -0.517 6.8   -134.5 -75.0  136.7  -18.1 3.8   0.3   
Alsi_A_02 LEU A 90  S . . . . . S + . . . . ? 0.920  99.8  20.4   -53.3  -46.8  -21.2 5.9   0.6   
Alsi_A_02 ASN A 91  S . . . . . S - . . . . ? -0.984 98.6  -103.4 -120.8 140.5  -22.7 3.6   -2.3  
Alsi_A_02 PRO A 92  . . . . . . . - . . . . ? -0.226 40.6  -104.4 -59.9  150.9  -21.3 0.1   -3.2  
Alsi_A_02 ALA A 93  . . . . . . . - . . . . ? -0.392 25.1  -124.5 -69.0  142.2  -19.2 -0.3  -6.3  
Alsi_A_02 CYS A 94  . . . . . . . - . . . . ? -0.864 31.3  -136.4 -86.4  107.3  -20.8 -1.8  -9.4  
Alsi_A_02 LEU A 95  . . . . . . . + . . . . ? -0.494 43.8  129.7  -73.7  138.1  -18.5 -4.7  -10.3 
Alsi_A_02 ASN A 96  S . . . . . S - . . . . ? -0.826 74.4  -59.0  -161.6 -166.3 -17.5 -5.3  -14.0 
Alsi_A_02 LYS A 97  S . . . . . S + . . . . ? 0.758  136.6 38.8   -63.7  -17.8  -14.5 -5.8  -16.2 
Alsi_A_02 ASN A 98  S . . . . . S + . . . . ? 0.591  116.5 50.7   -110.9 -13.5  -13.0 -2.4  -15.0 
Alsi_A_02 VAL A 99  S . . . . . S + . . . . ? -0.941 70.1  150.4  -132.9 107.6  -14.0 -2.6  -11.3 
Alsi_A_02 GLN A 100 . . . . . . . - . . . . ? -0.931 40.6  -114.2 -134.2 158.0  -13.1 -5.7  -9.4  
Alsi_A_02 THR A 101 . . . . . . . - . . . . ? -0.596 24.0  -136.2 -86.4  152.1  -12.3 -6.8  -5.8  
Alsi_A_02 LEU A 102 . . . . . . . - . . . . ? -0.955 23.1  -119.6 -108.6 129.4  -8.9  -8.1  -4.8  
Alsi_A_02 GLU A 103 P . . . . > . - . . . . ? -0.394 24.5  -121.1 -68.1  141.7  -8.7  -11.1 -2.6  
Alsi_A_02 LEU A 104 B . . . . P . - A B B . ? -0.564 23.9  -123.6 -79.6  145.2  -7.0  -10.8 0.8   
Alsi_A_02 THR A 105 P . . . . < . - . . . . ? -0.658 16.6  -167.5 -86.1  139.5  -4.0  -13.0 1.6   
Alsi_A_02 THR A 106 S . . . . . S + . . . . ? 0.507  73.6  61.3   -102.4 -6.6   -4.2  -15.3 4.8   
Alsi_A_02 SER A 107 S . . . . . S - . . . . ? -0.936 86.2  -115.8 -122.5 145.4  -0.5  -16.1 4.6   
Alsi_A_02 CYS A 108 . . . . . . . - . . . . ? -0.443 38.2  -102.5 -77.7  145.4  2.5   -13.9 4.8   
Alsi_A_02 PRO A 109 . . . . . . . - . . . . ? -0.313 32.9  -138.3 -64.3  149.6  4.8   -13.6 1.8   
Alsi_A_02 VAL A 110 . . > . . . . - . . . . ? -0.738 37.6  -73.9  -105.7 157.8  8.1   -15.4 1.9   
Alsi_A_02 THR A 111 T . 3 . . . S + . . . . ? -0.187 116.2 16.1   -52.8  135.5  11.4  -14.1 0.7   
Alsi_A_02 ASN A 112 T . 3 . . . S + . . . . ? 0.505  82.3  152.5  79.9   2.1    11.8  -13.9 -3.2  
Alsi_A_02 THR A 113 . . < . . . . - . . . . ? -0.529 49.2  -118.6 -57.0  128.8  8.1   -14.1 -3.8  
Alsi_A_02 GLU A 114 E . . . . . . + A C C . ? -0.622 44.3  168.4  -74.6  133.6  7.4   -12.3 -7.1  
Alsi_A_02 CYS A 115 E . . . . . . - A C C D ? -0.844 26.0  -139.0 -141.9 167.2  5.1   -9.4  -6.7  
Alsi_A_02 GLU A 116 E . . . . . . - A C C D ? -0.998 7.0   -160.4 -133.6 141.9  3.7   -6.4  -8.4  
Alsi_A_02 VAL A 117 E . . . . . . - A C C D ? -0.935 10.8  -167.7 -118.7 138.7  3.0   -2.9  -7.3  
Alsi_A_02 SER A 118 E . . . . . . + A C C . ? -0.949 23.0  116.1  -127.4 147.9  0.6   -0.6  -9.1  
Alsi_A_02 GLY A 119 E . . . . . . - A C C . ? -0.974 61.1  -106.3 173.1  176.2  0.0   3.2   -8.9  
Alsi_A_02 TRP A 120 S . . . . . S + . . . . ? -0.071 71.2  128.6  -110.8 19.3   0.1   6.7   -10.4 
Alsi_A_02 GLY A 121 S . . . . . S - . . . . ? 0.011  71.2  -54.8  -68.7  -178.7 3.0   7.9   -8.3  
Alsi_A_02 THR A 122 . . . . . . . - . . . . ? -0.329 37.8  -162.7 -63.7  142.0  6.3   9.6   -9.8  
Alsi_A_02 THR A 123 S . . . . . S + . . . . ? 0.406  73.9  58.8   -104.7 -3.2   8.2   7.6   -12.6 
Alsi_A_02 ILE A 124 S . . . . . S - . . . . ? -0.976 77.2  -130.3 -131.0 140.0  11.4  9.7   -12.2 
Alsi_A_02 SER A 125 S . . . . . S + . . . . ? -0.996 90.9  6.7    -132.6 135.0  13.8  10.2  -9.1  
Alsi_A_02 PRO A 126 S . . . . . S + . . . . ? -0.997 133.8 61.1   -78.9  0.1    15.1  12.7  -7.7  
Alsi_A_02 GLY A 127 S . . . . . S - . . . . ? -0.125 83.2  -126.7 -78.4  161.1  12.6  14.4  -10.4 
Alsi_A_02 ALA A 128 . . . . . . . + . . . . ? -0.992 29.5  168.9  -120.3 108.9  8.8   13.9  -10.4 
Alsi_A_02 MET A 129 . . . . . . . - . . . . ? -0.963 18.4  -158.7 -112.1 117.2  7.0   12.7  -13.5 
Alsi_A_02 TYR A 130 . . . . . . . - . . . . ? -0.859 13.7  -141.9 -96.5  104.6  3.4   11.8  -12.7 
Alsi_A_02 PRO A 131 . . . . . . . - . . . . ? -0.362 7.0   -148.1 -65.1  142.9  2.1   9.5   -15.4 
Alsi_A_02 SER A 132 S . . . . . S + . . . . ? 0.685  84.1  69.5   -79.6  -16.3  -1.5  10.0  -16.4 
Alsi_A_02 ILE A 133 B . . . . . S - C P O . ? -0.773 96.9  -102.6 -105.4 140.4  -1.7  6.2   -17.0 
Alsi_A_02 LEU A 134 . . . . . . . - . . . . ? -0.413 41.8  -158.9 -58.0  137.6  -1.6  3.6   -14.3 
Alsi_A_02 HIS A 135 E . . . . . . - A D A C ? -0.878 9.2   -162.2 -123.6 152.6  1.8   1.9   -14.1 
Alsi_A_02 CYS A 136 E . . . . . . - A D A C ? -0.943 3.1   -170.4 -130.7 154.1  3.0   -1.4  -12.7 
Alsi_A_02 VAL A 137 E . . . . . . - A D . C ? -0.998 22.6  -122.7 -147.1 136.7  6.3   -2.7  -11.6 
Alsi_A_02 GLY A 138 E . . . . . . + A D . C ? -0.652 36.7  168.3  -77.0  139.7  7.6   -6.1  -10.7 
Alsi_A_02 VAL A 139 E . . . . . . - A D . C ? -0.898 24.4  -131.6 -143.6 164.1  9.3   -6.6  -7.3  
Alsi_A_02 ASN A 140 E . . . . . . - A D E C ? -0.942 28.5  -107.0 -118.7 148.4  10.5  -9.3  -4.9  
Alsi_A_02 ILE A 141 E . . . . > . - A D E . ? -0.516 38.9  -142.7 -66.9  135.3  9.9   -9.8  -1.3  
Alsi_A_02 VAL A 142 P . . . . P . - . . . . ? -0.725 25.8  -87.9  -102.4 156.7  13.1  -9.1  0.7   
Alsi_A_02 ASP A 143 P . . > . < . - . . . . ? -0.299 30.4  -133.1 -63.9  135.1  14.4  -10.8 3.7   
Alsi_A_02 GLN A 144 H . . > . . S + . . . . ? 0.861  105.3 53.7   -57.4  -40.8  13.1  -9.4  7.0   
Alsi_A_02 ALA A 145 H . . > . . S + . . . . ? 0.903  111.1 45.5   -61.8  -44.2  16.6  -9.3  8.5   
Alsi_A_02 TYR A 146 H . . > . . S + . . . . ? 0.915  109.9 54.6   -63.0  -47.5  17.9  -7.3  5.6   
Alsi_A_02 CYS A 147 H . . X . . S + . . . . ? 0.908  111.5 46.0   -53.5  -39.9  14.8  -5.0  5.7   
Alsi_A_02 GLU A 148 H . . < > . S + . . . . ? 0.841  109.7 54.2   -72.9  -35.7  15.6  -4.3  9.4   
Alsi_A_02 SER A 149 H . . < 5 . S + . . . . ? 0.810  113.1 41.2   -72.1  -28.0  19.2  -3.7  8.8   
Alsi_A_02 VAL A 150 H . . < 5 . S + . . . . ? 0.659  104.2 71.9   -98.1  -12.4  18.7  -1.2  6.1   
Alsi_A_02 SER A 151 T . . < 5 . S - . . . . ? -0.840 99.8  -112.4 -112.5 87.5   15.8  0.7   7.9   
Alsi_A_02 THR A 152 T . . . 5 . S - . . . . ? 0.145  74.0  -69.5  -5.6   30.7   17.3  2.7   11.0  
Alsi_A_02 GLY A 153 S . . . < . S + . . . . ? 0.707  113.3 111.5  84.4   12.9   15.3  0.2   13.4  
Alsi_A_02 LEU A 154 . . . . . . . + . . . . ? 0.566  45.4  102.0  -99.6  -11.4  11.9  1.5   12.4  
Alsi_A_02 VAL A 155 . . . . . . . - . . . . ? -0.641 54.8  -171.2 -81.6  121.8  10.8  -1.7  10.6  
Alsi_A_02 THR A 156 . . > . . . . - . . . . ? -0.491 41.3  -96.4  -102.3 177.2  8.4   -3.9  12.7  
Alsi_A_02 ASN A 157 T . 3 . . . S + . . . . ? 0.574  120.9 67.2   -69.5  -8.8   6.9   -7.4  12.3  
Alsi_A_02 ASN A 158 T . 3 . . . S + . . . . ? 0.317  93.8  76.0   -92.4  7.7    3.9   -5.7  10.9  
Alsi_A_02 MET A 159 E . < . . . . - A E . F ? -0.872 59.2  -161.6 -123.9 150.1  5.8   -4.6  7.8   
Alsi_A_02 VAL A 160 E . . . . . . - A E . F ? -0.986 12.2  -142.2 -129.3 143.0  7.1   -6.3  4.7   
Alsi_A_02 CYS A 161 E . . . . . . + A E . F ? -0.837 18.1  179.6  -105.2 140.7  9.8   -5.1  2.3   
Alsi_A_02 ALA A 162 E . . . . . . + A E E F ? -0.999 23.8  103.9  -140.7 138.4  9.8   -5.4  -1.5  
Alsi_A_02 GLY A 163 E . . . . . . - A E E . ? -0.976 64.1  -73.9  174.3  179.5  12.2  -4.4  -4.1  
Alsi_A_02 HIS A 164 . . > . . . . - . . . . ? -0.926 36.3  -128.4 -101.2 120.8  14.9  -5.6  -6.5  
Alsi_A_02 TYR A 165 T . 3 . . . S + . . . . ? -0.631 102.7 0.4    -56.8  102.7  18.4  -6.6  -5.1  
Alsi_A_02 GLY A 166 T . 3 . . . S + . . . . ? 0.596  113.2 111.0  96.3   2.9    20.7  -4.4  -7.5  
Alsi_A_02 GLY A 167 . . < . . . . - . . . . ? -0.683 67.0  -138.2 -121.5 145.7  17.7  -2.8  -9.5  
Alsi_A_02 ARG A 168 . . . . . . . + . . . . ? 0.100  67.2  121.1  -79.9  15.9   16.3  0.9   -9.6  
Alsi_A_02 GLU A 169 . . . . . . . + . . . . ? -0.765 35.6  130.7  -97.1  118.7  12.6  -0.5  -9.6  
Alsi_A_02 ASP A 170 . . . . . . . - . . . . ? -0.966 57.1  -101.0 -159.2 154.1  10.6  0.8   -6.5  
Alsi_A_02 SER A 171 . . . . . . . + . . . . ? -0.787 47.5  173.3  -81.9  139.4  7.2   2.4   -5.3  
Alsi_A_02 CYS A 172 . . > . . . . - . . . . ? -0.644 39.2  -27.3  -135.7 -171.9 7.5   6.2   -4.6  
Alsi_A_02 TYR A 173 T . 3 . . . S + . . . . ? -0.156 123.4 30.9   -47.7  127.0  5.4   9.4   -3.7  
Alsi_A_02 GLY A 174 T . 3 . . . S + . . . . ? 0.204  99.7  81.4   104.4  -6.4   1.8   9.1   -4.9  
Alsi_A_02 ASP A 175 . . X . . . . + . . . . ? 0.335  58.7  136.1  -106.1 -2.5   1.6   5.3   -4.6  
Alsi_A_02 SER A 176 T . 3 . . . S + . . . . ? -0.299 74.4  17.6   -46.9  130.1  0.8   5.5   -1.0  
Alsi_A_02 GLY A 177 T . 3 . . . S + . . . . ? 0.329  97.1  133.2  89.9   -8.7   -1.9  3.2   -0.2  
Alsi_A_02 GLY A 178 . . < . . . . - . . . . ? -0.289 58.4  -88.7  -76.2  168.5  -1.5  1.2   -3.4  
Alsi_A_02 PRO A 179 E . . . . . . - A F . G ? -0.528 18.5  -158.3 -93.7  134.3  -1.4  -2.6  -3.6  
Alsi_A_02 LEU A 180 E . . . . . . - A F D G ? -0.962 26.6  -166.4 -95.2  111.9  1.5   -5.0  -3.4  
Alsi_A_02 VAL A 181 E . . . . . . + A F D G ? -0.891 13.6  180.0  -114.8 124.6  0.1   -8.1  -5.2  
Alsi_A_02 CYS A 182 E . > . . . S - A F D G ? -0.988 73.7  -14.5  -123.3 125.1  1.7   -11.6 -5.0  
Alsi_A_02 ASN A 183 T . 3 . . . S - . . . . ? 0.892  129.2 -53.5  54.3   33.0   0.3   -14.6 -6.9  
Alsi_A_02 GLY A 184 T . 3 . . . S + . . . . ? 0.556  118.0 104.3  85.9   6.1    -2.9  -12.7 -7.4  
Alsi_A_02 LYS A 185 E . < . . . S - A G . G ? -0.938 78.7  -103.0 -123.8 152.3  -3.5  -11.8 -3.8  
Alsi_A_02 LEU A 186 E . . . . . . + A G B G ? -0.544 43.9  162.1  -73.8  118.5  -3.1  -8.7  -1.7  
Alsi_A_02 GLN A 187 E . . . . . . + A G . . ? 0.681  57.8  3.0    -109.9 -26.8  0.1   -9.0  0.3   
Alsi_A_02 GLY A 188 E . . . . . . - A G H G ? -0.983 52.9  -129.0 -158.1 163.1  0.8   -5.4  1.3   
Alsi_A_02 ILE A 189 E . . . . . . - A G H G ? -0.988 41.0  -109.6 -118.8 125.8  -0.2  -1.7  1.3   
Alsi_A_02 VAL A 190 E . . . . . . + A G H . ? -0.379 52.2  157.4  -55.1  122.3  2.3   0.8   0.2   
Alsi_A_02 SER A 191 E . . . . . . - A G . . ? 0.778  51.0  -34.1  -116.7 -63.4  3.3   2.7   3.4   
Alsi_A_02 TRP A 192 E . . . . . . + A G H . ? -0.943 50.2  166.7  -158.8 170.3  6.7   4.4   3.3   
Alsi_A_02 GLY A 193 . . . . . . . - . . . . ? -0.973 49.2  -44.3  -177.7 172.2  10.2  4.2   1.8   
Alsi_A_02 PRO A 194 . . . . . . . - . . . . ? -0.177 53.4  -112.3 -54.3  153.4  13.4  6.2   1.3   
Alsi_A_02 GLU A 195 S . . . . . S + . . . . ? 0.826  112.8 59.4   -55.7  -27.6  13.1  9.9   -0.1  
Alsi_A_02 VAL A 196 S . > . . . S - . . . . ? -0.891 87.4  -146.6 -107.6 108.1  14.8  8.5   -3.3  
Alsi_A_02 CYS A 197 T . 3 . . . S + . . . . ? -0.492 77.0  33.9   -71.3  137.2  12.6  5.7   -4.8  
Alsi_A_02 GLY A 198 T . 3 . . . . + . . . . ? 0.752  69.3  160.1  94.1   11.2   14.4  2.8   -6.5  
Alsi_A_02 ASP A 199 . . X . . . . - . . . . ? -0.729 36.4  -148.4 -68.4  107.4  17.5  2.7   -4.3  
Alsi_A_02 PRO A 200 T . 3 . . . S + . . . . ? 0.707  100.1 50.9   -54.8  -10.1  18.8  -0.8  -4.9  
Alsi_A_02 GLU A 201 T . 3 . . . S + . . . . ? 0.497  109.1 53.6   -107.4 1.2    20.0  -0.6  -1.3  
Alsi_A_02 ARG A 202 S . < . . . S - . . . . ? -0.881 73.3  -157.1 -142.7 94.9   16.6  0.5   0.2   
Alsi_A_02 PRO A 203 . . . . . . . - . . . . ? -0.230 30.5  -95.0  -62.8  156.6  13.4  -1.5  -0.5  
Alsi_A_02 GLY A 204 E . . . . . . - A H F . ? -0.541 37.2  -131.1 -67.6  146.7  9.9   -0.1  -0.3  
Alsi_A_02 ILE A 205 E . . . . . . - A H F H ? -0.909 26.9  -177.9 -107.6 132.5  8.0   -0.7  3.0   
Alsi_A_02 TYR A 206 E . . . . . . - A H F H ? -0.900 35.8  -106.6 -125.3 146.9  4.5   -2.0  3.0   
Alsi_A_02 VAL A 207 E . . . . . . - A H F H ? -0.667 41.3  -122.6 -67.3  127.5  2.0   -2.8  5.7   
Alsi_A_02 ASN A 208 E . > . . . . - A H . H ? -0.654 25.7  -166.8 -76.1  98.1   1.9   -6.7  5.9   
Alsi_A_02 VAL A 209 G . > . . . S + . . . . ? 0.827  79.9  66.1   -60.6  -39.4  -1.8  -7.4  5.2   
Alsi_A_02 CYS A 210 G . > . . . S + . . . . ? 0.790  97.0  58.4   -58.3  -21.0  -1.7  -11.1 6.3   
Alsi_A_02 LYS A 211 G . < . . . S + . . . . ? 0.582  109.9 42.2   -83.7  -7.8   -1.0  -9.8  9.9   
Alsi_A_02 PHE A 212 G . < > . . S + . . . . ? 0.083  73.6  113.1  -129.2 21.1   -4.3  -7.8  9.9   
Alsi_A_02 ILE A 213 H . < > . . S + . . . . ? 0.927  80.9  50.1   -63.4  -44.1  -6.8  -10.1 8.4   
Alsi_A_02 ARG A 214 H . . > . . S + . . . . ? 0.932  112.2 46.7   -60.9  -47.1  -8.7  -10.5 11.6  
Alsi_A_02 TRP A 215 H . . > . . S + . . . . ? 0.926  112.4 51.0   -60.2  -44.6  -8.9  -6.7  12.1  
Alsi_A_02 ILE A 216 H . . X . . S + . . . . ? 0.948  114.0 42.5   -61.1  -49.1  -10.0 -6.1  8.5   
Alsi_A_02 ARG A 217 H . . X . . S + . . . . ? 0.905  114.5 49.9   -66.9  -46.3  -12.8 -8.6  8.6   
Alsi_A_02 ASP A 218 H . . X . . S + . . . . ? 0.887  110.8 50.0   -61.1  -43.3  -14.0 -7.6  12.0  
Alsi_A_02 THR A 219 H . . X . . S + . . . . ? 0.924  111.9 47.6   -62.1  -45.0  -14.1 -4.0  11.1  
Alsi_A_02 ILE A 220 H . > < . . S + . . . . ? 0.934  113.3 48.3   -62.8  -45.5  -16.1 -4.7  7.9   
Alsi_A_02 ARG A 221 H . 3 < . . S + . . . . ? 0.878  110.7 50.5   -63.5  -37.8  -18.6 -6.9  9.7   
Alsi_A_02 ASN A 222 H . 3 < . . . . . . . . ? 0.562  .     .      -83.1  -6.7   -19.1 -4.4  12.5  
Alsi_A_02 ASN A 223 . . < < . . . . . . . . ? 0.604  .     .      -128.7 .      -19.8 -1.5  10.0  
# 
loop_
_dssp_struct_ladder.id 
_dssp_struct_ladder.sheet_id 
_dssp_struct_ladder.range_id_1 
_dssp_struct_ladder.range_id_2 
_dssp_struct_ladder.type 
_dssp_struct_ladder.beg_1_label_comp_id 
_dssp_struct_ladder.beg_1_label_asym_id 
_dssp_struct_ladder.beg_1_label_seq_id 
_dssp_struct_ladder.pdbx_beg_1_PDB_ins_code 
_dssp_struct_ladder.end_1_label_comp_id 
_dssp_struct_ladder.end_1_label_asym_id 
_dssp_struct_ladder.end_1_label_seq_id 
_dssp_struct_ladder.pdbx_end_1_PDB_ins_code 
_dssp_struct_ladder.beg_1_auth_comp_id 
_dssp_struct_ladder.beg_1_auth_asym_id 
_dssp_struct_ladder.beg_1_auth_seq_id 
_dssp_struct_ladder.end_1_auth_comp_id 
_dssp_struct_ladder.end_1_auth_asym_id 
_dssp_struct_ladder.end_1_auth_seq_id 
_dssp_struct_ladder.beg_2_label_comp_id 
_dssp_struct_ladder.beg_2_label_asym_id 
_dssp_struct_ladder.beg_2_label_seq_id 
_dssp_struct_ladder.pdbx_beg_2_PDB_ins_code 
_dssp_struct_ladder.end_2_label_comp_id 
_dssp_struct_ladder.end_2_label_asym_id 
_dssp_struct_ladder.end_2_label_seq_id 
_dssp_struct_ladder.pdbx_end_2_PDB_ins_code 
_dssp_struct_ladder.beg_2_auth_comp_id 
_dssp_struct_ladder.beg_2_auth_asym_id 
_dssp_struct_ladder.beg_2_auth_seq_id 
_dssp_struct_ladder.end_2_auth_comp_id 
_dssp_struct_ladder.end_2_auth_asym_id 
_dssp_struct_ladder.end_2_auth_seq_id 
A A A D anti-parallel TYR A 6   ? PRO A 7   ? TYR A 6   PRO A 7   CYS A 136 ? HIS A 135 ? CYS A 136 HIS A 135 
B A B G parallel      LEU A 104 ? LEU A 104 ? LEU A 104 LEU A 104 LEU A 186 ? LEU A 186 ? LEU A 186 LEU A 186 
C A C D anti-parallel GLU A 114 ? GLY A 119 ? GLU A 114 GLY A 119 ASN A 140 ? HIS A 135 ? ASN A 140 HIS A 135 
D A C F anti-parallel CYS A 115 ? VAL A 117 ? CYS A 115 VAL A 117 CYS A 182 ? LEU A 180 ? CYS A 182 LEU A 180 
E A D E anti-parallel ASN A 140 ? ILE A 141 ? ASN A 140 ILE A 141 GLY A 163 ? ALA A 162 ? GLY A 163 ALA A 162 
F A E H anti-parallel MET A 159 ? ALA A 162 ? MET A 159 ALA A 162 VAL A 207 ? GLY A 204 ? VAL A 207 GLY A 204 
G A F G anti-parallel PRO A 179 ? CYS A 182 ? PRO A 179 CYS A 182 ILE A 189 ? LYS A 185 ? ILE A 189 LYS A 185 
H A G H anti-parallel GLY A 188 ? TRP A 192 ? GLY A 188 TRP A 192 ASN A 208 ? ILE A 205 ? ASN A 208 ILE A 205 
I B I J anti-parallel GLN A 13  ? ARG A 18  ? GLN A 13  ARG A 18  VAL A 27  ? GLN A 21  ? VAL A 27  GLN A 21  
J B I L anti-parallel VAL A 14  ? PHE A 17  ? VAL A 14  PHE A 17  LEU A 49  ? ARG A 46  ? LEU A 49  ARG A 46  
K B J K anti-parallel VAL A 27  ? ASP A 30  ? VAL A 27  ASP A 30  LEU A 35  ? TRP A 33  ? LEU A 35  TRP A 33  
L B K N anti-parallel TRP A 33  ? SER A 36  ? TRP A 33  SER A 36  LYS A 88  ? MET A 85  ? LYS A 88  MET A 85  
M B L M anti-parallel ARG A 46  ? LEU A 49  ? ARG A 46  LEU A 49  LEU A 65  ? GLN A 62  ? LEU A 65  GLN A 62  
N B M N anti-parallel SER A 66  ? TYR A 71  ? SER A 66  TYR A 71  LEU A 89  ? MET A 85  ? LEU A 89  MET A 85  
O C O P anti-parallel ASN A 53  ? ASN A 53  ? ASN A 53  ASN A 53  ILE A 133 ? ILE A 133 ? ILE A 133 ILE A 133 
# 
loop_
_dssp_struct_bridge_pairs.id 
_dssp_struct_bridge_pairs.label_comp_id 
_dssp_struct_bridge_pairs.label_seq_id 
_dssp_struct_bridge_pairs.label_asym_id 
_dssp_struct_bridge_pairs.auth_seq_id 
_dssp_struct_bridge_pairs.auth_asym_id 
_dssp_struct_bridge_pairs.pdbx_PDB_ins_code 
_dssp_struct_bridge_pairs.acceptor_1_label_comp_id 
_dssp_struct_bridge_pairs.acceptor_1_label_seq_id 
_dssp_struct_bridge_pairs.acceptor_1_label_asym_id 
_dssp_struct_bridge_pairs.acceptor_1_auth_seq_id 
_dssp_struct_bridge_pairs.acceptor_1_auth_asym_id 
_dssp_struct_bridge_pairs.acceptor_1_pdbx_PDB_ins_code 
_dssp_struct_bridge_pairs.acceptor_1_energy 
_dssp_struct_bridge_pairs.acceptor_2_label_comp_id 
_dssp_struct_bridge_pairs.acceptor_2_label_seq_id 
_dssp_struct_bridge_pairs.acceptor_2_label_asym_id 
_dssp_struct_bridge_pairs.acceptor_2_auth_seq_id 
_dssp_struct_bridge_pairs.acceptor_2_auth_asym_id 
_dssp_struct_bridge_pairs.acceptor_2_pdbx_PDB_ins_code 
_dssp_struct_bridge_pairs.acceptor_2_energy 
_dssp_struct_bridge_pairs.donor_1_label_comp_id 
_dssp_struct_bridge_pairs.donor_1_label_seq_id 
_dssp_struct_bridge_pairs.donor_1_label_asym_id 
_dssp_struct_bridge_pairs.donor_1_auth_seq_id 
_dssp_struct_bridge_pairs.donor_1_auth_asym_id 
_dssp_struct_bridge_pairs.donor_1_pdbx_PDB_ins_code 
_dssp_struct_bridge_pairs.donor_1_energy 
_dssp_struct_bridge_pairs.donor_2_label_comp_id 
_dssp_struct_bridge_pairs.donor_2_label_seq_id 
_dssp_struct_bridge_pairs.donor_2_label_asym_id 
_dssp_struct_bridge_pairs.donor_2_auth_seq_id 
_dssp_struct_bridge_pairs.donor_2_auth_asym_id 
_dssp_struct_bridge_pairs.donor_2_pdbx_PDB_ins_code 
_dssp_struct_bridge_pairs.donor_2_energy 
1   ARG 1   A 1   A ? ?   ?   ? ?   ? ? ?    ?   ?   ? ?   ? ? ?    ILE 3   A 3   A ? -0.7 THR 123 A 123 A ? -0.2 
2   ILE 2   A 2   A ? THR 122 A 122 A ? -0.7 GLY 121 A 121 A ? -0.2 GLY 5   A 5   A ? -1.1 GLY 4   A 4   A ? -0.5 
3   ILE 3   A 3   A ? ASP 170 A 170 A ? -1.4 ARG 1   A 1   A ? -0.7 ASP 170 A 170 A ? -0.2 ILE 124 A 124 A ? -0.1 
4   GLY 4   A 4   A ? ILE 2   A 2   A ? -0.5 THR 123 A 123 A ? -0.4 ILE 3   A 3   A ? -0.2 GLY 138 A 138 A ? -0.2 
5   GLY 5   A 5   A ? ILE 2   A 2   A ? -1.1 VAL 137 A 137 A ? -0.1 VAL 137 A 137 A ? -0.2 GLY 4   A 4   A ? -0.2 
6   TYR 6   A 6   A ? CYS 136 A 136 A ? -2.2 ILE 3   A 3   A ? -0.1 CYS 136 A 136 A ? -2.6 CYS 8   A 8   A ? -0.1 
7   PRO 7   A 7   A ? ?   ?   ? ?   ? ? ?    ?   ?   ? ?   ? ? ?    ARG 9   A 9   A ? -0.3 HIS 135 A 135 A ? -0.2 
8   CYS 8   A 8   A ? LEU 134 A 134 A ? -2.3 TYR 52  A 52  A ? -0.1 ARG 10  A 10  A ? -0.5 LEU 134 A 134 A ? -0.2 
9   ARG 9   A 9   A ? PRO 7   A 7   A ? -0.3 ILE 133 A 133 A ? -0.1 TYR 52  A 52  A ? -0.1 ILE 133 A 133 A ? -0.0 
10  ARG 10  A 10  A ? CYS 8   A 8   A ? -0.5 GLU 51  A 51  A ? -0.3 GLN 13  A 13  A ? -1.8 GLY 50  A 50  A ? -0.2 
11  PRO 11  A 11  A ? ?   ?   ? ?   ? ? ?    ?   ?   ? ?   ? ? ?    GLN 100 A 100 A ? -1.8 GLY 50  A 50  A ? -0.3 
12  TRP 12  A 12  A ? VAL 99  A 99  A ? -0.2 THR 101 A 101 A ? -0.1 LEU 28  A 28  A ? -2.4 VAL 14  A 14  A ? -0.2 
13  GLN 13  A 13  A ? ARG 10  A 10  A ? -1.8 VAL 27  A 27  A ? -0.2 GLY 50  A 50  A ? -0.6 GLU 51  A 51  A ? -0.4 
14  VAL 14  A 14  A ? GLY 26  A 26  A ? -2.5 TRP 12  A 12  A ? -0.2 GLY 26  A 26  A ? -1.6 LEU 16  A 16  A ? -0.5 
15  GLY 15  A 15  A ? ARG 48  A 48  A ? -2.6 GLN 13  A 13  A ? -0.4 ARG 48  A 48  A ? -3.0 PHE 17  A 17  A ? -0.5 
16  LEU 16  A 16  A ? CYS 24  A 24  A ? -3.5 VAL 14  A 14  A ? -0.5 HIS 23  A 23  A ? -3.8 CYS 24  A 24  A ? -1.5 
17  PHE 17  A 17  A ? ARG 46  A 46  A ? -3.1 GLY 15  A 15  A ? -0.5 ARG 46  A 46  A ? -1.8 GLY 19  A 19  A ? -0.4 
18  ARG 18  A 18  A ? GLN 21  A 21  A ? -3.1 LEU 16  A 16  A ? -0.3 GLN 21  A 21  A ? -2.8 LEU 45  A 45  A ? -0.1 
19  GLY 19  A 19  A ? PHE 17  A 17  A ? -0.4 GLY 20  A 20  A ? -0.3 LEU 22  A 22  A ? -0.1 ARG 18  A 18  A ? -0.1 
20  GLY 20  A 20  A ? GLN 21  A 21  A ? -0.3 ARG 46  A 46  A ? -0.0 LEU 22  A 22  A ? -0.4 GLY 19  A 19  A ? -0.3 
21  GLN 21  A 21  A ? ARG 18  A 18  A ? -2.8 LEU 22  A 22  A ? -0.0 ARG 18  A 18  A ? -3.1 HIS 23  A 23  A ? -0.3 
22  LEU 22  A 22  A ? GLY 20  A 20  A ? -0.4 PHE 17  A 17  A ? -0.2 PHE 17  A 17  A ? -0.2 GLY 25  A 25  A ? -0.1 
23  HIS 23  A 23  A ? LEU 16  A 16  A ? -3.8 CYS 24  A 24  A ? -0.4 GLY 25  A 25  A ? -0.3 SER 176 A 176 A ? -0.2 
24  CYS 24  A 24  A ? LEU 16  A 16  A ? -1.5 ASP 175 A 175 A ? -0.1 LEU 16  A 16  A ? -3.5 HIS 23  A 23  A ? -0.4 
25  GLY 25  A 25  A ? SER 176 A 176 A ? -3.9 HIS 23  A 23  A ? -0.3 ALA 37  A 37  A ? -0.4 VAL 27  A 27  A ? -0.3 
26  GLY 26  A 26  A ? VAL 14  A 14  A ? -1.6 CYS 24  A 24  A ? -0.2 VAL 14  A 14  A ? -2.5 LEU 28  A 28  A ? -0.4 
27  VAL 27  A 27  A ? LEU 35  A 35  A ? -2.3 GLY 25  A 25  A ? -0.3 LEU 35  A 35  A ? -3.4 ILE 29  A 29  A ? -0.7 
28  LEU 28  A 28  A ? TRP 12  A 12  A ? -2.4 GLY 26  A 26  A ? -0.4 LEU 102 A 102 A ? -2.3 VAL 34  A 34  A ? -0.2 
29  ILE 29  A 29  A ? TRP 33  A 33  A ? -1.9 VAL 27  A 27  A ? -0.7 LYS 31  A 31  A ? -0.2 LEU 104 A 104 A ? -0.2 
30  ASP 30  A 30  A ? TRP 33  A 33  A ? -1.5 GLN 100 A 100 A ? -0.1 TRP 33  A 33  A ? -1.1 ILE 29  A 29  A ? -0.3 
31  LYS 31  A 31  A ? SER 32  A 32  A ? -0.3 ILE 29  A 29  A ? -0.2 ALA 93  A 93  A ? -3.7 ASN 91  A 91  A ? -0.1 
32  SER 32  A 32  A ? PRO 92  A 92  A ? -0.2 TRP 33  A 33  A ? -0.1 LEU 89  A 89  A ? -2.8 VAL 34  A 34  A ? -0.5 
33  TRP 33  A 33  A ? ASP 30  A 30  A ? -1.1 LYS 88  A 88  A ? -0.2 ILE 29  A 29  A ? -1.9 ASP 30  A 30  A ? -1.5 
34  VAL 34  A 34  A ? ILE 87  A 87  A ? -2.5 SER 32  A 32  A ? -0.5 ILE 87  A 87  A ? -3.0 SER 36  A 36  A ? -0.5 
35  LEU 35  A 35  A ? VAL 27  A 27  A ? -3.4 TRP 33  A 33  A ? -0.4 VAL 27  A 27  A ? -2.3 ALA 37  A 37  A ? -0.2 
36  SER 36  A 36  A ? MET 85  A 85  A ? -2.6 VAL 34  A 34  A ? -0.5 MET 85  A 85  A ? -2.7 ALA 38  A 38  A ? -0.3 
37  ALA 37  A 37  A ? GLY 25  A 25  A ? -0.4 LEU 35  A 35  A ? -0.2 CYS 40  A 40  A ? -1.6 LEU 84  A 84  A ? -0.3 
38  ALA 38  A 38  A ? SER 36  A 36  A ? -0.3 HIS 39  A 39  A ? -0.3 TYR 41  A 41  A ? -1.8 ALA 37  A 37  A ? -0.1 
39  HIS 39  A 39  A ? CYS 40  A 40  A ? -0.3 LYS 80  A 80  A ? -0.1 ALA 38  A 38  A ? -0.3 SER 176 A 176 A ? -0.0 
40  CYS 40  A 40  A ? ALA 37  A 37  A ? -1.6 GLY 25  A 25  A ? -0.1 HIS 39  A 39  A ? -0.3 ALA 38  A 38  A ? -0.2 
41  TYR 41  A 41  A ? ALA 38  A 38  A ? -1.8 ALA 37  A 37  A ? -0.2 ALA 38  A 38  A ? -0.0 VAL 69  A 69  A ? -0.0 
42  LYS 42  A 42  A ? ?   ?   ? ?   ? ? ?    ?   ?   ? ?   ? ? ?    LEU 44  A 44  A ? -0.3 LEU 45  A 45  A ? -0.1 
43  PRO 43  A 43  A ? ?   ?   ? ?   ? ? ?    ?   ?   ? ?   ? ? ?    ?   ?   ? ?   ? ? ?    ?   ?   ? ?   ? ? ?    
44  LEU 44  A 44  A ? LYS 42  A 42  A ? -0.3 LEU 45  A 45  A ? -0.2 ARG 46  A 46  A ? -0.5 SER 67  A 67  A ? -0.0 
45  LEU 45  A 45  A ? LYS 42  A 42  A ? -0.1 SER 66  A 66  A ? -0.1 SER 66  A 66  A ? -1.5 VAL 47  A 47  A ? -0.6 
46  ARG 46  A 46  A ? PHE 17  A 17  A ? -1.8 LEU 44  A 44  A ? -0.5 PHE 17  A 17  A ? -3.1 ARG 48  A 48  A ? -0.6 
47  VAL 47  A 47  A ? LYS 64  A 64  A ? -3.2 LEU 45  A 45  A ? -0.6 LYS 64  A 64  A ? -3.3 LEU 49  A 49  A ? -0.5 
48  ARG 48  A 48  A ? GLY 15  A 15  A ? -3.0 ARG 46  A 46  A ? -0.6 GLY 15  A 15  A ? -2.6 GLY 50  A 50  A ? -0.3 
49  LEU 49  A 49  A ? GLN 62  A 62  A ? -2.4 VAL 47  A 47  A ? -0.5 GLN 62  A 62  A ? -2.4 VAL 14  A 14  A ? -0.1 
50  GLY 50  A 50  A ? GLN 13  A 13  A ? -0.6 PRO 11  A 11  A ? -0.3 TYR 52  A 52  A ? -0.4 THR 60  A 60  A ? -0.2 
51  GLU 51  A 51  A ? GLN 13  A 13  A ? -0.4 ARG 48  A 48  A ? -0.2 ARG 10  A 10  A ? -0.3 GLY 50  A 50  A ? -0.2 
52  TYR 52  A 52  A ? GLY 50  A 50  A ? -0.4 ASN 53  A 53  A ? -0.3 LEU 134 A 134 A ? -2.2 ILE 54  A 54  A ? -0.4 
53  ASN 53  A 53  A ? ARG 56  A 56  A ? -0.3 ILE 133 A 133 A ? -0.2 ARG 56  A 56  A ? -1.2 TYR 52  A 52  A ? -0.3 
54  ILE 54  A 54  A ? SER 132 A 132 A ? -2.8 TYR 52  A 52  A ? -0.4 ILE 133 A 133 A ? -0.1 ASN 53  A 53  A ? -0.1 
55  ARG 55  A 55  A ? SER 132 A 132 A ? -0.4 ARG 56  A 56  A ? -0.1 LEU 57  A 57  A ? -0.4 ILE 54  A 54  A ? -0.3 
56  ARG 56  A 56  A ? ASN 53  A 53  A ? -1.2 SER 132 A 132 A ? -0.2 ASP 58  A 58  A ? -0.8 ASN 53  A 53  A ? -0.3 
57  LEU 57  A 57  A ? ARG 55  A 55  A ? -0.4 ASP 58  A 58  A ? -0.1 ILE 54  A 54  A ? -0.1 GLU 51  A 51  A ? -0.0 
58  ASP 58  A 58  A ? ARG 56  A 56  A ? -0.8 ASN 53  A 53  A ? -0.1 LEU 57  A 57  A ? -0.1 GLU 51  A 51  A ? -0.0 
59  TRP 59  A 59  A ? THR 60  A 60  A ? -0.1 GLU 61  A 61  A ? -0.0 LEU 57  A 57  A ? -0.1 GLY 50  A 50  A ? -0.0 
60  THR 60  A 60  A ? GLY 50  A 50  A ? -0.2 ASN 98  A 98  A ? -0.0 TRP 59  A 59  A ? -0.1 GLN 62  A 62  A ? -0.1 
61  GLU 61  A 61  A ? ARG 48  A 48  A ? -0.0 GLN 62  A 62  A ? -0.0 LEU 63  A 63  A ? -0.5 GLY 50  A 50  A ? -0.2 
62  GLN 62  A 62  A ? LEU 49  A 49  A ? -2.4 THR 60  A 60  A ? -0.1 LEU 49  A 49  A ? -2.4 LYS 64  A 64  A ? -0.6 
63  LEU 63  A 63  A ? GLU 61  A 61  A ? -0.5 ARG 48  A 48  A ? -0.2 LEU 65  A 65  A ? -0.3 ARG 48  A 48  A ? -0.2 
64  LYS 64  A 64  A ? VAL 47  A 47  A ? -3.3 GLN 62  A 62  A ? -0.6 VAL 47  A 47  A ? -3.2 SER 66  A 66  A ? -0.4 
65  LEU 65  A 65  A ? LEU 63  A 63  A ? -0.3 ARG 46  A 46  A ? -0.2 LEU 90  A 90  A ? -4.6 ASN 91  A 91  A ? -0.4 
66  SER 66  A 66  A ? LEU 45  A 45  A ? -1.5 LYS 64  A 64  A ? -0.4 LEU 89  A 89  A ? -0.2 VAL 69  A 69  A ? -0.1 
67  SER 67  A 67  A ? LYS 88  A 88  A ? -3.1 LEU 65  A 65  A ? -0.4 VAL 69  A 69  A ? -0.3 LEU 89  A 89  A ? -0.2 
68  LYS 68  A 68  A ? LYS 88  A 88  A ? -1.4 ILE 70  A 70  A ? -0.0 LYS 88  A 88  A ? -2.9 ILE 70  A 70  A ? -0.4 
69  VAL 69  A 69  A ? SER 67  A 67  A ? -0.3 ILE 87  A 87  A ? -0.2 TYR 71  A 71  A ? -0.5 ILE 87  A 87  A ? -0.2 
70  ILE 70  A 70  A ? LEU 86  A 86  A ? -3.5 LYS 68  A 68  A ? -0.4 LEU 86  A 86  A ? -3.1 HIS 72  A 72  A ? -0.2 
71  TYR 71  A 71  A ? VAL 69  A 69  A ? -0.5 MET 85  A 85  A ? -0.2 MET 85  A 85  A ? -0.2 ASP 83  A 83  A ? -0.1 
72  HIS 72  A 72  A ? LEU 84  A 84  A ? -3.0 ASN 82  A 82  A ? -0.3 TYR 75  A 75  A ? -2.1 TYR 71  A 71  A ? -0.1 
73  PRO 73  A 73  A ? ?   ?   ? ?   ? ? ?    ?   ?   ? ?   ? ? ?    HIS 72  A 72  A ? -0.1 TYR 71  A 71  A ? -0.0 
74  SER 74  A 74  A ? ASN 82  A 82  A ? -0.1 ASN 76  A 76  A ? -0.1 ASN 76  A 76  A ? -0.2 HIS 72  A 72  A ? -0.1 
75  TYR 75  A 75  A ? HIS 72  A 72  A ? -2.1 LEU 84  A 84  A ? -0.1 ASN 82  A 82  A ? -0.2 ASP 83  A 83  A ? -0.1 
76  ASN 76  A 76  A ? ASP 81  A 81  A ? -2.5 SER 74  A 74  A ? -0.2 LYS 80  A 80  A ? -2.4 ASP 81  A 81  A ? -0.5 
77  PRO 77  A 77  A ? ?   ?   ? ?   ? ? ?    ?   ?   ? ?   ? ? ?    ASN 76  A 76  A ? -0.1 TYR 75  A 75  A ? -0.0 
78  ARG 78  A 78  A ? THR 79  A 79  A ? -0.1 ASP 81  A 81  A ? -0.1 ASN 76  A 76  A ? -0.0 ?   ?   ? ?   ? ? ?    
79  THR 79  A 79  A ? ASP 81  A 81  A ? -0.1 VAL 155 A 155 A ? -0.0 THR 156 A 156 A ? -0.1 ASN 82  A 82  A ? -0.1 
80  LYS 80  A 80  A ? ASN 76  A 76  A ? -2.4 ASP 81  A 81  A ? -0.2 ASP 83  A 83  A ? -1.0 ASN 82  A 82  A ? -0.2 
81  ASP 81  A 81  A ? ASN 76  A 76  A ? -0.5 ASN 82  A 82  A ? -0.2 ASN 76  A 76  A ? -2.5 LYS 80  A 80  A ? -0.2 
82  ASN 82  A 82  A ? TYR 75  A 75  A ? -0.2 ASP 83  A 83  A ? -0.2 LEU 84  A 84  A ? -2.4 HIS 72  A 72  A ? -0.3 
83  ASP 83  A 83  A ? LYS 80  A 80  A ? -1.0 TYR 75  A 75  A ? -0.1 MET 85  A 85  A ? -0.4 VAL 207 A 207 A ? -0.2 
84  LEU 84  A 84  A ? ASN 82  A 82  A ? -2.4 ALA 37  A 37  A ? -0.3 HIS 72  A 72  A ? -3.0 LEU 86  A 86  A ? -0.3 
85  MET 85  A 85  A ? SER 36  A 36  A ? -2.7 ASP 83  A 83  A ? -0.4 SER 36  A 36  A ? -2.6 ILE 87  A 87  A ? -0.4 
86  LEU 86  A 86  A ? ILE 70  A 70  A ? -3.1 LEU 84  A 84  A ? -0.3 ILE 70  A 70  A ? -3.5 LYS 88  A 88  A ? -0.5 
87  ILE 87  A 87  A ? VAL 34  A 34  A ? -3.0 MET 85  A 85  A ? -0.4 VAL 34  A 34  A ? -2.5 LEU 89  A 89  A ? -0.5 
88  LYS 88  A 88  A ? LYS 68  A 68  A ? -2.9 LEU 86  A 86  A ? -0.5 SER 67  A 67  A ? -3.1 LYS 68  A 68  A ? -1.4 
89  LEU 89  A 89  A ? SER 32  A 32  A ? -2.8 ILE 87  A 87  A ? -0.5 SER 66  A 66  A ? -0.2 VAL 69  A 69  A ? -0.0 
90  LEU 90  A 90  A ? LEU 65  A 65  A ? -4.6 ASN 91  A 91  A ? -0.2 LEU 89  A 89  A ? -0.1 SER 66  A 66  A ? -0.1 
91  ASN 91  A 91  A ? LEU 65  A 65  A ? -0.4 LYS 31  A 31  A ? -0.1 LEU 90  A 90  A ? -0.2 LEU 65  A 65  A ? -0.1 
92  PRO 92  A 92  A ? ?   ?   ? ?   ? ? ?    ?   ?   ? ?   ? ? ?    SER 32  A 32  A ? -0.2 LYS 31  A 31  A ? -0.1 
93  ALA 93  A 93  A ? LYS 31  A 31  A ? -3.7 ASP 30  A 30  A ? -0.2 LEU 95  A 95  A ? -0.8 TRP 33  A 33  A ? -0.0 
94  CYS 94  A 94  A ? PRO 92  A 92  A ? -0.1 GLN 100 A 100 A ? -0.0 ASN 96  A 96  A ? -0.2 VAL 99  A 99  A ? -0.1 
95  LEU 95  A 95  A ? ALA 93  A 93  A ? -0.8 ASN 98  A 98  A ? -0.1 LYS 97  A 97  A ? -0.2 GLN 100 A 100 A ? -0.2 
96  ASN 96  A 96  A ? VAL 99  A 99  A ? -2.1 CYS 94  A 94  A ? -0.2 VAL 99  A 99  A ? -0.4 GLY 50  A 50  A ? -0.1 
97  LYS 97  A 97  A ? ASN 98  A 98  A ? -0.2 LEU 95  A 95  A ? -0.2 GLN 100 A 100 A ? -0.1 LEU 95  A 95  A ? -0.1 
98  ASN 98  A 98  A ? VAL 99  A 99  A ? -0.2 THR 60  A 60  A ? -0.1 GLN 100 A 100 A ? -0.4 GLY 50  A 50  A ? -0.3 
99  VAL 99  A 99  A ? ASN 96  A 96  A ? -0.4 LEU 49  A 49  A ? -0.1 ASN 96  A 96  A ? -2.1 THR 101 A 101 A ? -0.3 
100 GLN 100 A 100 A ? PRO 11  A 11  A ? -1.8 ASN 98  A 98  A ? -0.4 LEU 28  A 28  A ? -0.3 LEU 102 A 102 A ? -0.2 
101 THR 101 A 101 A ? VAL 99  A 99  A ? -0.3 ILE 29  A 29  A ? -0.1 GLU 103 A 103 A ? -0.5 ILE 29  A 29  A ? -0.2 
102 LEU 102 A 102 A ? LEU 28  A 28  A ? -2.3 GLN 100 A 100 A ? -0.2 LYS 185 A 185 A ? -0.1 LEU 104 A 104 A ? -0.1 
103 GLU 103 A 103 A ? THR 101 A 101 A ? -0.5 GLY 184 A 184 A ? -0.4 LEU 186 A 186 A ? -2.7 THR 105 A 105 A ? -0.2 
104 LEU 104 A 104 A ? LYS 185 A 185 A ? -0.2 ILE 29  A 29  A ? -0.2 THR 106 A 106 A ? -0.3 GLN 187 A 187 A ? -0.1 
105 THR 105 A 105 A ? LEU 186 A 186 A ? -1.3 GLU 103 A 103 A ? -0.2 ILE 213 A 213 A ? -0.1 LEU 104 A 104 A ? -0.0 
106 THR 106 A 106 A ? LEU 104 A 104 A ? -0.3 CYS 108 A 108 A ? -0.1 CYS 108 A 108 A ? -0.4 THR 105 A 105 A ? -0.1 
107 SER 107 A 107 A ? LYS 211 A 211 A ? -0.0 ?   ?   ? ?   ? ? ?    CYS 210 A 210 A ? -0.2 LYS 211 A 211 A ? -0.1 
108 CYS 108 A 108 A ? THR 106 A 106 A ? -0.4 CYS 210 A 210 A ? -0.1 THR 106 A 106 A ? -0.1 GLN 187 A 187 A ? -0.0 
109 PRO 109 A 109 A ? ?   ?   ? ?   ? ? ?    ?   ?   ? ?   ? ? ?    THR 111 A 111 A ? -0.3 CYS 108 A 108 A ? -0.1 
110 VAL 110 A 110 A ? THR 111 A 111 A ? -0.1 ASP 143 A 143 A ? -0.0 THR 113 A 113 A ? -1.8 ILE 141 A 141 A ? -0.3 
111 THR 111 A 111 A ? PRO 109 A 109 A ? -0.3 ASN 112 A 112 A ? -0.2 VAL 142 A 142 A ? -0.2 VAL 110 A 110 A ? -0.1 
112 ASN 112 A 112 A ? ILE 141 A 141 A ? -2.7 THR 113 A 113 A ? -0.3 GLU 114 A 114 A ? -0.3 THR 111 A 111 A ? -0.2 
113 THR 113 A 113 A ? VAL 110 A 110 A ? -1.8 GLU 114 A 114 A ? -0.1 ILE 141 A 141 A ? -1.8 CYS 115 A 115 A ? -0.4 
114 GLU 114 A 114 A ? ASN 112 A 112 A ? -0.3 ASN 140 A 140 A ? -0.2 ASN 183 A 183 A ? -0.6 GLU 116 A 116 A ? -0.3 
115 CYS 115 A 115 A ? VAL 139 A 139 A ? -3.5 THR 113 A 113 A ? -0.4 VAL 139 A 139 A ? -2.9 VAL 117 A 117 A ? -0.4 
116 GLU 116 A 116 A ? VAL 181 A 181 A ? -2.6 GLU 114 A 114 A ? -0.3 VAL 181 A 181 A ? -3.3 SER 118 A 118 A ? -0.4 
117 VAL 117 A 117 A ? VAL 137 A 137 A ? -2.5 CYS 115 A 115 A ? -0.4 VAL 137 A 137 A ? -2.1 GLY 119 A 119 A ? -0.3 
118 SER 118 A 118 A ? PRO 179 A 179 A ? -1.2 GLU 116 A 116 A ? -0.4 TRP 120 A 120 A ? -0.3 CYS 136 A 136 A ? -0.2 
119 GLY 119 A 119 A ? HIS 135 A 135 A ? -2.2 VAL 117 A 117 A ? -0.3 HIS 135 A 135 A ? -2.1 ASP 175 A 175 A ? -0.2 
120 TRP 120 A 120 A ? GLY 174 A 174 A ? -0.6 SER 118 A 118 A ? -0.3 ASP 175 A 175 A ? -0.1 THR 123 A 123 A ? -0.1 
121 GLY 121 A 121 A ? THR 122 A 122 A ? -0.2 HIS 135 A 135 A ? -0.1 GLY 174 A 174 A ? -0.2 ILE 2   A 2   A ? -0.2 
122 THR 122 A 122 A ? TYR 173 A 173 A ? -1.7 TYR 130 A 130 A ? -0.2 ILE 2   A 2   A ? -0.7 TYR 130 A 130 A ? -0.2 
123 THR 123 A 123 A ? MET 129 A 129 A ? -2.6 ARG 1   A 1   A ? -0.2 GLY 4   A 4   A ? -0.4 SER 125 A 125 A ? -0.3 
124 ILE 124 A 124 A ? MET 129 A 129 A ? -0.3 GLY 127 A 127 A ? -0.2 MET 129 A 129 A ? -0.3 CYS 197 A 197 A ? -0.1 
125 SER 125 A 125 A ? THR 123 A 123 A ? -0.3 PRO 126 A 126 A ? -0.1 ALA 128 A 128 A ? -0.1 VAL 196 A 196 A ? -0.1 
126 PRO 126 A 126 A ? ?   ?   ? ?   ? ? ?    ?   ?   ? ?   ? ? ?    SER 125 A 125 A ? -0.1 ILE 124 A 124 A ? -0.1 
127 GLY 127 A 127 A ? THR 123 A 123 A ? -0.0 ALA 128 A 128 A ? -0.0 MET 129 A 129 A ? -0.5 ILE 124 A 124 A ? -0.2 
128 ALA 128 A 128 A ? SER 125 A 125 A ? -0.1 THR 123 A 123 A ? -0.1 TYR 130 A 130 A ? -0.4 SER 125 A 125 A ? -0.1 
129 MET 129 A 129 A ? GLY 127 A 127 A ? -0.5 ILE 124 A 124 A ? -0.3 THR 123 A 123 A ? -2.6 ILE 124 A 124 A ? -0.3 
130 TYR 130 A 130 A ? ALA 128 A 128 A ? -0.4 THR 122 A 122 A ? -0.2 THR 122 A 122 A ? -0.2 GLY 121 A 121 A ? -0.1 
131 PRO 131 A 131 A ? ?   ?   ? ?   ? ? ?    ?   ?   ? ?   ? ? ?    ILE 54  A 54  A ? -0.1 HIS 135 A 135 A ? -0.1 
132 SER 132 A 132 A ? ASN 53  A 53  A ? -0.1 LEU 134 A 134 A ? -0.1 ILE 54  A 54  A ? -2.8 ARG 55  A 55  A ? -0.4 
133 ILE 133 A 133 A ? ASN 53  A 53  A ? -0.2 ILE 54  A 54  A ? -0.1 ASN 53  A 53  A ? -0.2 HIS 135 A 135 A ? -0.1 
134 LEU 134 A 134 A ? TYR 52  A 52  A ? -2.2 SER 132 A 132 A ? -0.3 CYS 8   A 8   A ? -2.3 CYS 136 A 136 A ? -0.3 
135 HIS 135 A 135 A ? GLY 119 A 119 A ? -2.1 PRO 7   A 7   A ? -0.2 GLY 119 A 119 A ? -2.2 VAL 137 A 137 A ? -0.3 
136 CYS 136 A 136 A ? TYR 6   A 6   A ? -2.6 LEU 134 A 134 A ? -0.3 TYR 6   A 6   A ? -2.2 GLY 138 A 138 A ? -0.4 
137 VAL 137 A 137 A ? VAL 117 A 117 A ? -2.1 HIS 135 A 135 A ? -0.3 VAL 117 A 117 A ? -2.5 VAL 139 A 139 A ? -0.3 
138 GLY 138 A 138 A ? CYS 136 A 136 A ? -0.4 GLU 116 A 116 A ? -0.2 ASN 140 A 140 A ? -0.3 GLU 116 A 116 A ? -0.2 
139 VAL 139 A 139 A ? CYS 115 A 115 A ? -2.9 VAL 137 A 137 A ? -0.3 CYS 115 A 115 A ? -3.5 ILE 141 A 141 A ? -0.4 
140 ASN 140 A 140 A ? GLY 163 A 163 A ? -1.4 GLY 138 A 138 A ? -0.3 GLY 163 A 163 A ? -2.6 VAL 142 A 142 A ? -0.2 
141 ILE 141 A 141 A ? THR 113 A 113 A ? -1.8 VAL 139 A 139 A ? -0.4 ASN 112 A 112 A ? -2.7 ASP 143 A 143 A ? -0.3 
142 VAL 142 A 142 A ? CYS 161 A 161 A ? -2.5 ASN 140 A 140 A ? -0.2 CYS 161 A 161 A ? -0.5 ILE 141 A 141 A ? -0.0 
143 ASP 143 A 143 A ? ILE 141 A 141 A ? -0.3 GLN 144 A 144 A ? -0.1 CYS 147 A 147 A ? -2.6 GLU 148 A 148 A ? -0.2 
144 GLN 144 A 144 A ? ALA 145 A 145 A ? -0.2 TYR 146 A 146 A ? -0.2 GLU 148 A 148 A ? -2.3 SER 149 A 149 A ? -0.2 
145 ALA 145 A 145 A ? TYR 146 A 146 A ? -0.2 CYS 147 A 147 A ? -0.2 SER 149 A 149 A ? -1.8 GLN 144 A 144 A ? -0.2 
146 TYR 146 A 146 A ? GLU 148 A 148 A ? -0.2 CYS 147 A 147 A ? -0.2 VAL 150 A 150 A ? -1.8 ALA 145 A 145 A ? -0.2 
147 CYS 147 A 147 A ? ASP 143 A 143 A ? -2.6 GLU 148 A 148 A ? -0.2 SER 151 A 151 A ? -1.1 ALA 145 A 145 A ? -0.2 
148 GLU 148 A 148 A ? GLN 144 A 144 A ? -2.3 SER 149 A 149 A ? -0.2 GLY 153 A 153 A ? -0.8 CYS 147 A 147 A ? -0.2 
149 SER 149 A 149 A ? ALA 145 A 145 A ? -1.8 VAL 150 A 150 A ? -0.2 GLU 148 A 148 A ? -0.2 CYS 147 A 147 A ? -0.2 
150 VAL 150 A 150 A ? TYR 146 A 146 A ? -1.8 CYS 147 A 147 A ? -0.1 THR 152 A 152 A ? -0.5 SER 149 A 149 A ? -0.2 
151 SER 151 A 151 A ? CYS 147 A 147 A ? -1.1 TYR 146 A 146 A ? -0.2 GLY 153 A 153 A ? -7.3 VAL 155 A 155 A ? -0.3 
152 THR 152 A 152 A ? VAL 150 A 150 A ? -0.5 GLY 153 A 153 A ? -0.2 SER 149 A 149 A ? -0.1 GLU 148 A 148 A ? -0.1 
153 GLY 153 A 153 A ? SER 151 A 151 A ? -7.3 GLU 148 A 148 A ? -0.8 THR 152 A 152 A ? -0.2 GLU 148 A 148 A ? -0.1 
154 LEU 154 A 154 A ? GLU 148 A 148 A ? -0.1 THR 156 A 156 A ? -0.1 THR 156 A 156 A ? -0.4 THR 152 A 152 A ? -0.1 
155 VAL 155 A 155 A ? SER 151 A 151 A ? -0.3 GLU 148 A 148 A ? -0.2 ASN 157 A 157 A ? -0.2 SER 151 A 151 A ? -0.0 
156 THR 156 A 156 A ? LEU 154 A 154 A ? -0.4 THR 79  A 79  A ? -0.1 MET 159 A 159 A ? -1.4 LEU 154 A 154 A ? -0.1 
157 ASN 157 A 157 A ? ASN 158 A 158 A ? -0.3 VAL 155 A 155 A ? -0.2 LYS 211 A 211 A ? -0.1 VAL 155 A 155 A ? -0.0 
158 ASN 158 A 158 A ? VAL 207 A 207 A ? -0.0 CYS 210 A 210 A ? -0.0 ASN 208 A 208 A ? -2.5 VAL 160 A 160 A ? -0.3 
159 MET 159 A 159 A ? THR 156 A 156 A ? -1.4 VAL 207 A 207 A ? -0.2 CYS 161 A 161 A ? -0.3 VAL 207 A 207 A ? -0.2 
160 VAL 160 A 160 A ? TYR 206 A 206 A ? -2.4 ASN 158 A 158 A ? -0.3 TYR 206 A 206 A ? -2.7 ALA 162 A 162 A ? -0.4 
161 CYS 161 A 161 A ? VAL 142 A 142 A ? -0.5 MET 159 A 159 A ? -0.3 VAL 142 A 142 A ? -2.5 GLY 163 A 163 A ? -0.4 
162 ALA 162 A 162 A ? GLY 204 A 204 A ? -2.0 VAL 160 A 160 A ? -0.4 GLY 204 A 204 A ? -2.3 HIS 164 A 164 A ? -0.3 
163 GLY 163 A 163 A ? ASN 140 A 140 A ? -2.6 CYS 161 A 161 A ? -0.4 ASN 140 A 140 A ? -1.4 TYR 165 A 165 A ? -0.5 
164 HIS 164 A 164 A ? GLU 169 A 169 A ? -0.6 ALA 162 A 162 A ? -0.3 GLY 167 A 167 A ? -1.0 GLY 166 A 166 A ? -0.5 
165 TYR 165 A 165 A ? GLY 163 A 163 A ? -0.5 GLY 166 A 166 A ? -0.2 GLU 201 A 201 A ? -0.1 ARG 168 A 168 A ? -0.1 
166 GLY 166 A 166 A ? PRO 200 A 200 A ? -0.7 HIS 164 A 164 A ? -0.5 ARG 168 A 168 A ? -0.2 TYR 165 A 165 A ? -0.2 
167 GLY 167 A 167 A ? HIS 164 A 164 A ? -1.0 PRO 200 A 200 A ? -0.2 HIS 164 A 164 A ? -0.2 GLY 166 A 166 A ? -0.2 
168 ARG 168 A 168 A ? GLY 166 A 166 A ? -0.2 ASP 199 A 199 A ? -0.1 ASP 170 A 170 A ? -0.5 ASP 199 A 199 A ? -0.1 
169 GLU 169 A 169 A ? GLY 4   A 4   A ? -0.1 ILE 2   A 2   A ? -0.1 HIS 164 A 164 A ? -0.6 SER 171 A 171 A ? -0.3 
170 ASP 170 A 170 A ? ARG 168 A 168 A ? -0.5 ILE 3   A 3   A ? -0.2 ILE 3   A 3   A ? -1.4 CYS 172 A 172 A ? -0.3 
171 SER 171 A 171 A ? GLU 169 A 169 A ? -0.3 ILE 2   A 2   A ? -0.2 GLY 198 A 198 A ? -0.3 ILE 2   A 2   A ? -0.2 
172 CYS 172 A 172 A ? ASP 170 A 170 A ? -0.3 TYR 173 A 173 A ? -0.2 ASP 175 A 175 A ? -1.9 SER 176 A 176 A ? -0.1 
173 TYR 173 A 173 A ? GLY 174 A 174 A ? -0.3 SER 171 A 171 A ? -0.2 THR 122 A 122 A ? -1.7 CYS 172 A 172 A ? -0.2 
174 GLY 174 A 174 A ? GLY 121 A 121 A ? -0.2 HIS 23  A 23  A ? -0.2 TRP 120 A 120 A ? -0.6 TYR 173 A 173 A ? -0.3 
175 ASP 175 A 175 A ? CYS 172 A 172 A ? -1.9 GLY 119 A 119 A ? -0.2 GLY 178 A 178 A ? -2.8 VAL 190 A 190 A ? -0.3 
176 SER 176 A 176 A ? GLY 177 A 177 A ? -0.3 HIS 23  A 23  A ? -0.2 GLY 25  A 25  A ? -3.9 SER 191 A 191 A ? -0.2 
177 GLY 177 A 177 A ? VAL 190 A 190 A ? -2.6 GLY 178 A 178 A ? -0.3 SER 176 A 176 A ? -0.3 VAL 14  A 14  A ? -0.1 
178 GLY 178 A 178 A ? ASP 175 A 175 A ? -2.8 PRO 179 A 179 A ? -0.1 VAL 190 A 190 A ? -2.7 GLY 177 A 177 A ? -0.3 
179 PRO 179 A 179 A ? ?   ?   ? ?   ? ? ?    ?   ?   ? ?   ? ? ?    SER 118 A 118 A ? -1.2 VAL 181 A 181 A ? -0.6 
180 LEU 180 A 180 A ? GLY 188 A 188 A ? -2.4 GLY 178 A 178 A ? -0.2 GLN 187 A 187 A ? -3.2 GLY 188 A 188 A ? -1.5 
181 VAL 181 A 181 A ? GLU 116 A 116 A ? -3.3 PRO 179 A 179 A ? -0.6 GLU 116 A 116 A ? -2.6 ASN 183 A 183 A ? -0.4 
182 CYS 182 A 182 A ? LYS 185 A 185 A ? -2.6 LEU 180 A 180 A ? -0.5 LYS 185 A 185 A ? -1.9 CYS 115 A 115 A ? -0.2 
183 ASN 183 A 183 A ? GLU 114 A 114 A ? -0.6 VAL 181 A 181 A ? -0.4 CYS 182 A 182 A ? -0.2 LEU 186 A 186 A ? -0.1 
184 GLY 184 A 184 A ? LYS 185 A 185 A ? -0.2 VAL 181 A 181 A ? -0.1 GLU 103 A 103 A ? -0.4 LEU 186 A 186 A ? -0.3 
185 LYS 185 A 185 A ? CYS 182 A 182 A ? -1.9 LEU 102 A 102 A ? -0.1 CYS 182 A 182 A ? -2.6 GLN 187 A 187 A ? -0.5 
186 LEU 186 A 186 A ? GLU 103 A 103 A ? -2.7 GLY 184 A 184 A ? -0.3 THR 105 A 105 A ? -1.3 VAL 181 A 181 A ? -0.2 
187 GLN 187 A 187 A ? LEU 180 A 180 A ? -3.2 LYS 185 A 185 A ? -0.5 VAL 209 A 209 A ? -1.3 CYS 210 A 210 A ? -0.5 
188 GLY 188 A 188 A ? LEU 180 A 180 A ? -1.5 ASN 208 A 208 A ? -0.2 LEU 180 A 180 A ? -2.4 VAL 190 A 190 A ? -0.4 
189 ILE 189 A 189 A ? VAL 207 A 207 A ? -1.3 GLN 187 A 187 A ? -0.3 VAL 207 A 207 A ? -2.8 SER 191 A 191 A ? -0.2 
190 VAL 190 A 190 A ? GLY 178 A 178 A ? -2.7 GLY 188 A 188 A ? -0.4 GLY 177 A 177 A ? -2.6 TYR 206 A 206 A ? -0.2 
191 SER 191 A 191 A ? ILE 205 A 205 A ? -2.2 TRP 192 A 192 A ? -0.4 GLY 193 A 193 A ? -0.3 TYR 206 A 206 A ? -0.2 
192 TRP 192 A 192 A ? ILE 205 A 205 A ? -1.5 SER 176 A 176 A ? -0.0 ILE 205 A 205 A ? -2.7 SER 191 A 191 A ? -0.4 
193 GLY 193 A 193 A ? SER 191 A 191 A ? -0.3 GLY 204 A 204 A ? -0.2 GLY 204 A 204 A ? -0.1 CYS 197 A 197 A ? -0.1 
194 PRO 194 A 194 A ? ?   ?   ? ?   ? ? ?    ?   ?   ? ?   ? ? ?    GLY 198 A 198 A ? -0.1 ILE 205 A 205 A ? -0.1 
195 GLU 195 A 195 A ? VAL 196 A 196 A ? -0.1 CYS 172 A 172 A ? -0.1 CYS 197 A 197 A ? -0.6 TYR 173 A 173 A ? -0.2 
196 VAL 196 A 196 A ? SER 125 A 125 A ? -0.1 CYS 172 A 172 A ? -0.1 ASP 199 A 199 A ? -0.7 GLY 198 A 198 A ? -0.1 
197 CYS 197 A 197 A ? GLU 195 A 195 A ? -0.6 GLY 198 A 198 A ? -0.2 CYS 172 A 172 A ? -0.1 ASP 170 A 170 A ? -0.1 
198 GLY 198 A 198 A ? ASP 199 A 199 A ? -0.3 SER 171 A 171 A ? -0.3 CYS 197 A 197 A ? -0.2 ASP 170 A 170 A ? -0.1 
199 ASP 199 A 199 A ? VAL 196 A 196 A ? -0.7 ARG 202 A 202 A ? -0.5 ARG 202 A 202 A ? -2.5 GLY 198 A 198 A ? -0.3 
200 PRO 200 A 200 A ? ?   ?   ? ?   ? ? ?    ?   ?   ? ?   ? ? ?    GLY 166 A 166 A ? -0.7 GLY 167 A 167 A ? -0.2 
201 GLU 201 A 201 A ? ARG 202 A 202 A ? -0.2 TYR 165 A 165 A ? -0.1 TYR 165 A 165 A ? -0.1 ASP 199 A 199 A ? -0.0 
202 ARG 202 A 202 A ? ASP 199 A 199 A ? -2.5 VAL 196 A 196 A ? -0.1 ASP 199 A 199 A ? -0.5 GLY 198 A 198 A ? -0.3 
203 PRO 203 A 203 A ? ?   ?   ? ?   ? ? ?    ?   ?   ? ?   ? ? ?    GLY 163 A 163 A ? -0.2 ILE 205 A 205 A ? -0.2 
204 GLY 204 A 204 A ? ALA 162 A 162 A ? -2.3 GLY 193 A 193 A ? -0.1 ALA 162 A 162 A ? -2.0 TYR 206 A 206 A ? -0.5 
205 ILE 205 A 205 A ? TRP 192 A 192 A ? -2.7 CYS 161 A 161 A ? -0.2 SER 191 A 191 A ? -2.2 TRP 192 A 192 A ? -1.5 
206 TYR 206 A 206 A ? VAL 160 A 160 A ? -2.7 GLY 204 A 204 A ? -0.5 VAL 160 A 160 A ? -2.4 ASN 208 A 208 A ? -0.4 
207 VAL 207 A 207 A ? ILE 189 A 189 A ? -2.8 ILE 205 A 205 A ? -0.3 ILE 189 A 189 A ? -1.3 VAL 209 A 209 A ? -1.0 
208 ASN 208 A 208 A ? ASN 158 A 158 A ? -2.5 TYR 206 A 206 A ? -0.4 LYS 211 A 211 A ? -1.8 GLY 188 A 188 A ? -0.2 
209 VAL 209 A 209 A ? GLN 187 A 187 A ? -1.3 VAL 207 A 207 A ? -1.0 PHE 212 A 212 A ? -2.7 ASN 208 A 208 A ? -0.2 
210 CYS 210 A 210 A ? GLN 187 A 187 A ? -0.5 LYS 211 A 211 A ? -0.3 ILE 213 A 213 A ? -0.7 VAL 209 A 209 A ? -0.3 
211 LYS 211 A 211 A ? ASN 208 A 208 A ? -1.8 PHE 212 A 212 A ? -0.2 CYS 210 A 210 A ? -0.3 VAL 209 A 209 A ? -0.2 
212 PHE 212 A 212 A ? VAL 209 A 209 A ? -2.7 ASN 208 A 208 A ? -0.2 ILE 216 A 216 A ? -2.6 LYS 211 A 211 A ? -0.2 
213 ILE 213 A 213 A ? CYS 210 A 210 A ? -0.7 ARG 214 A 214 A ? -0.2 ARG 217 A 217 A ? -2.6 ASP 218 A 218 A ? -0.3 
214 ARG 214 A 214 A ? CYS 210 A 210 A ? -0.2 TRP 215 A 215 A ? -0.2 ASP 218 A 218 A ? -2.5 THR 219 A 219 A ? -0.3 
215 TRP 215 A 215 A ? ARG 217 A 217 A ? -0.2 ILE 216 A 216 A ? -0.2 THR 219 A 219 A ? -2.4 ILE 220 A 220 A ? -0.2 
216 ILE 216 A 216 A ? PHE 212 A 212 A ? -2.6 ARG 217 A 217 A ? -0.2 ILE 220 A 220 A ? -2.2 ARG 214 A 214 A ? -0.2 
217 ARG 217 A 217 A ? ILE 213 A 213 A ? -2.6 ASP 218 A 218 A ? -0.2 ARG 221 A 221 A ? -2.5 ILE 216 A 216 A ? -0.2 
218 ASP 218 A 218 A ? ARG 214 A 214 A ? -2.5 ILE 213 A 213 A ? -0.3 ASN 222 A 222 A ? -2.0 ARG 217 A 217 A ? -0.2 
219 THR 219 A 219 A ? TRP 215 A 215 A ? -2.4 ARG 214 A 214 A ? -0.3 ASN 223 A 223 A ? -0.6 ARG 217 A 217 A ? -0.2 
220 ILE 220 A 220 A ? ILE 216 A 216 A ? -2.2 TRP 215 A 215 A ? -0.2 ASN 223 A 223 A ? -1.0 ASP 218 A 218 A ? -0.2 
221 ARG 221 A 221 A ? ARG 217 A 217 A ? -2.5 ASN 222 A 222 A ? -0.2 ILE 220 A 220 A ? -0.2 THR 219 A 219 A ? -0.2 
222 ASN 222 A 222 A ? ASP 218 A 218 A ? -2.0 ARG 217 A 217 A ? -0.2 ARG 221 A 221 A ? -0.2 ILE 220 A 220 A ? -0.2 
223 ASN 223 A 223 A ? ILE 220 A 220 A ? -1.0 THR 219 A 219 A ? -0.6 ARG 221 A 221 A ? -0.2 ASN 222 A 222 A ? -0.2 
# 
loop_
_dssp_statistics_histogram.entry_id 
_dssp_statistics_histogram.type 
_dssp_statistics_histogram.1 
_dssp_statistics_histogram.2 
_dssp_statistics_histogram.3 
_dssp_statistics_histogram.4 
_dssp_statistics_histogram.5 
_dssp_statistics_histogram.6 
_dssp_statistics_histogram.7 
_dssp_statistics_histogram.8 
_dssp_statistics_histogram.9 
_dssp_statistics_histogram.10 
_dssp_statistics_histogram.11 
_dssp_statistics_histogram.12 
_dssp_statistics_histogram.13 
_dssp_statistics_histogram.14 
_dssp_statistics_histogram.15 
_dssp_statistics_histogram.16 
_dssp_statistics_histogram.17 
_dssp_statistics_histogram.18 
_dssp_statistics_histogram.19 
_dssp_statistics_histogram.20 
_dssp_statistics_histogram.21 
_dssp_statistics_histogram.22 
_dssp_statistics_histogram.23 
_dssp_statistics_histogram.24 
_dssp_statistics_histogram.25 
_dssp_statistics_histogram.26 
_dssp_statistics_histogram.27 
_dssp_statistics_histogram.28 
_dssp_statistics_histogram.29 
_dssp_statistics_histogram.30 
Alsi_A_02 residues_per_alpha_helix        0 0 0 0 0 0 1 0 0 1 0 0 0 0 0 0 0 0 0 0 0 0 0 0 0 0 0 0 0 0 
Alsi_A_02 parallel_bridges_per_ladder     1 0 0 0 0 0 0 0 0 0 0 0 0 0 0 0 0 0 0 0 0 0 0 0 0 0 0 0 0 0 
Alsi_A_02 antiparallel_bridges_per_ladder 1 2 2 6 1 2 0 0 0 0 0 0 0 0 0 0 0 0 0 0 0 0 0 0 0 0 0 0 0 0 
Alsi_A_02 ladders_per_sheet               0 0 0 0 0 1 0 1 0 0 0 0 0 0 0 0 0 0 0 0 0 0 0 0 0 0 0 0 0 0 
# 
loop_
_dssp_statistics_hbond.entry_id 
_dssp_statistics_hbond.type 
_dssp_statistics_hbond.count 
_dssp_statistics_hbond.count_per_100 
Alsi_A_02 O(I)-->H-N(J)          146 65.5 
Alsi_A_02 'PARALLEL BRIDGES'     2   0.9  
Alsi_A_02 'ANTIPARALLEL BRIDGES' 69  30.9 
Alsi_A_02 O(I)-->H-N(I-5)        2   0.9  
Alsi_A_02 O(I)-->H-N(I-4)        1   0.4  
Alsi_A_02 O(I)-->H-N(I-3)        4   1.8  
Alsi_A_02 O(I)-->H-N(I-2)        0   0.0  
Alsi_A_02 O(I)-->H-N(I-1)        0   0.0  
Alsi_A_02 O(I)-->H-N(I+0)        0   0.0  
Alsi_A_02 O(I)-->H-N(I+1)        0   0.0  
Alsi_A_02 O(I)-->H-N(I+2)        24  10.8 
Alsi_A_02 O(I)-->H-N(I+3)        21  9.4  
Alsi_A_02 O(I)-->H-N(I+4)        14  6.3  
Alsi_A_02 O(I)-->H-N(I+5)        1   0.4  
# 
_dssp_statistics.entry_id                       Alsi_A_02 
_dssp_statistics.nr_of_residues                 223 
_dssp_statistics.nr_of_chains                   1 
_dssp_statistics.nr_of_ss_bridges_total         0 
_dssp_statistics.nr_of_ss_bridges_intra_chain   0 
_dssp_statistics.nr_of_ss_bridges_inter_chain   0 
# 
loop_
_chem_comp.id 
_chem_comp.type 
_chem_comp.mon_nstd_flag 
_chem_comp.name 
_chem_comp.formula 
_chem_comp.formula_weight 
ALA 'L-PEPTIDE LINKING' y ALANINE         'C3 H7 N O2'     89.093 
ARG 'L-PEPTIDE LINKING' y ARGININE        'C6 H15 N4 O2'  175.209 
ASN 'L-PEPTIDE LINKING' y ASPARAGINE      'C4 H8 N2 O3'   132.118 
ASP 'L-PEPTIDE LINKING' y 'ASPARTIC ACID' 'C4 H7 N O4'    133.103 
CYS 'L-PEPTIDE LINKING' y CYSTEINE        'C3 H7 N O2 S'  121.158 
GLN 'L-PEPTIDE LINKING' y GLUTAMINE       'C5 H10 N2 O3'  146.144 
GLU 'L-PEPTIDE LINKING' y 'GLUTAMIC ACID' 'C5 H9 N O4'    147.129 
GLY 'PEPTIDE LINKING'   y GLYCINE         'C2 H5 N O2'     75.067 
HIS 'L-PEPTIDE LINKING' y HISTIDINE       'C6 H10 N3 O2'  156.162 
ILE 'L-PEPTIDE LINKING' y ISOLEUCINE      'C6 H13 N O2'   131.173 
LEU 'L-PEPTIDE LINKING' y LEUCINE         'C6 H13 N O2'   131.173 
LYS 'L-PEPTIDE LINKING' y LYSINE          'C6 H15 N2 O2'  147.195 
MET 'L-PEPTIDE LINKING' y METHIONINE      'C5 H11 N O2 S' 149.211 
PHE 'L-PEPTIDE LINKING' y PHENYLALANINE   'C9 H11 N O2'   165.189 
PRO 'L-PEPTIDE LINKING' y PROLINE         'C5 H9 N O2'     115.13 
SER 'L-PEPTIDE LINKING' y SERINE          'C3 H7 N O3'    105.093 
THR 'L-PEPTIDE LINKING' y THREONINE       'C4 H9 N O3'    119.119 
TRP 'L-PEPTIDE LINKING' y TRYPTOPHAN      'C11 H12 N2 O2' 204.225 
TYR 'L-PEPTIDE LINKING' y TYROSINE        'C9 H11 N O3'   181.189 
VAL 'L-PEPTIDE LINKING' y VALINE          'C5 H11 N O2'   117.146 
# 
loop_
_atom_type.symbol 
N 
C 
O 
S 
# 
loop_
_entity_poly_seq.entity_id 
_entity_poly_seq.num 
_entity_poly_seq.mon_id 
_entity_poly_seq.hetero 
1   1 ARG n 
1   2 ILE n 
1   3 ILE n 
1   4 GLY n 
1   5 GLY n 
1   6 TYR n 
1   7 PRO n 
1   8 CYS n 
1   9 ARG n 
1  10 ARG n 
1  11 PRO n 
1  12 TRP n 
1  13 GLN n 
1  14 VAL n 
1  15 GLY n 
1  16 LEU n 
1  17 PHE n 
1  18 ARG n 
1  19 GLY n 
1  20 GLY n 
1  21 GLN n 
1  22 LEU n 
1  23 HIS n 
1  24 CYS n 
1  25 GLY n 
1  26 GLY n 
1  27 VAL n 
1  28 LEU n 
1  29 ILE n 
1  30 ASP n 
1  31 LYS n 
1  32 SER n 
1  33 TRP n 
1  34 VAL n 
1  35 LEU n 
1  36 SER n 
1  37 ALA n 
1  38 ALA n 
1  39 HIS n 
1  40 CYS n 
1  41 TYR n 
1  42 LYS n 
1  43 PRO n 
1  44 LEU n 
1  45 LEU n 
1  46 ARG n 
1  47 VAL n 
1  48 ARG n 
1  49 LEU n 
1  50 GLY n 
1  51 GLU n 
1  52 TYR n 
1  53 ASN n 
1  54 ILE n 
1  55 ARG n 
1  56 ARG n 
1  57 LEU n 
1  58 ASP n 
1  59 TRP n 
1  60 THR n 
1  61 GLU n 
1  62 GLN n 
1  63 LEU n 
1  64 LYS n 
1  65 LEU n 
1  66 SER n 
1  67 SER n 
1  68 LYS n 
1  69 VAL n 
1  70 ILE n 
1  71 TYR n 
1  72 HIS n 
1  73 PRO n 
1  74 SER n 
1  75 TYR n 
1  76 ASN n 
1  77 PRO n 
1  78 ARG n 
1  79 THR n 
1  80 LYS n 
1  81 ASP n 
1  82 ASN n 
1  83 ASP n 
1  84 LEU n 
1  85 MET n 
1  86 LEU n 
1  87 ILE n 
1  88 LYS n 
1  89 LEU n 
1  90 LEU n 
1  91 ASN n 
1  92 PRO n 
1  93 ALA n 
1  94 CYS n 
1  95 LEU n 
1  96 ASN n 
1  97 LYS n 
1  98 ASN n 
1  99 VAL n 
1 100 GLN n 
1 101 THR n 
1 102 LEU n 
1 103 GLU n 
1 104 LEU n 
1 105 THR n 
1 106 THR n 
1 107 SER n 
1 108 CYS n 
1 109 PRO n 
1 110 VAL n 
1 111 THR n 
1 112 ASN n 
1 113 THR n 
1 114 GLU n 
1 115 CYS n 
1 116 GLU n 
1 117 VAL n 
1 118 SER n 
1 119 GLY n 
1 120 TRP n 
1 121 GLY n 
1 122 THR n 
1 123 THR n 
1 124 ILE n 
1 125 SER n 
1 126 PRO n 
1 127 GLY n 
1 128 ALA n 
1 129 MET n 
1 130 TYR n 
1 131 PRO n 
1 132 SER n 
1 133 ILE n 
1 134 LEU n 
1 135 HIS n 
1 136 CYS n 
1 137 VAL n 
1 138 GLY n 
1 139 VAL n 
1 140 ASN n 
1 141 ILE n 
1 142 VAL n 
1 143 ASP n 
1 144 GLN n 
1 145 ALA n 
1 146 TYR n 
1 147 CYS n 
1 148 GLU n 
1 149 SER n 
1 150 VAL n 
1 151 SER n 
1 152 THR n 
1 153 GLY n 
1 154 LEU n 
1 155 VAL n 
1 156 THR n 
1 157 ASN n 
1 158 ASN n 
1 159 MET n 
1 160 VAL n 
1 161 CYS n 
1 162 ALA n 
1 163 GLY n 
1 164 HIS n 
1 165 TYR n 
1 166 GLY n 
1 167 GLY n 
1 168 ARG n 
1 169 GLU n 
1 170 ASP n 
1 171 SER n 
1 172 CYS n 
1 173 TYR n 
1 174 GLY n 
1 175 ASP n 
1 176 SER n 
1 177 GLY n 
1 178 GLY n 
1 179 PRO n 
1 180 LEU n 
1 181 VAL n 
1 182 CYS n 
1 183 ASN n 
1 184 GLY n 
1 185 LYS n 
1 186 LEU n 
1 187 GLN n 
1 188 GLY n 
1 189 ILE n 
1 190 VAL n 
1 191 SER n 
1 192 TRP n 
1 193 GLY n 
1 194 PRO n 
1 195 GLU n 
1 196 VAL n 
1 197 CYS n 
1 198 GLY n 
1 199 ASP n 
1 200 PRO n 
1 201 GLU n 
1 202 ARG n 
1 203 PRO n 
1 204 GLY n 
1 205 ILE n 
1 206 TYR n 
1 207 VAL n 
1 208 ASN n 
1 209 VAL n 
1 210 CYS n 
1 211 LYS n 
1 212 PHE n 
1 213 ILE n 
1 214 ARG n 
1 215 TRP n 
1 216 ILE n 
1 217 ARG n 
1 218 ASP n 
1 219 THR n 
1 220 ILE n 
1 221 ARG n 
1 222 ASN n 
1 223 ASN n 
# 
loop_
_pdbx_poly_seq_scheme.asym_id 
_pdbx_poly_seq_scheme.entity_id 
_pdbx_poly_seq_scheme.seq_id 
_pdbx_poly_seq_scheme.mon_id 
_pdbx_poly_seq_scheme.ndb_seq_num 
_pdbx_poly_seq_scheme.pdb_seq_num 
_pdbx_poly_seq_scheme.auth_seq_num 
_pdbx_poly_seq_scheme.pdb_mon_id 
_pdbx_poly_seq_scheme.auth_mon_id 
_pdbx_poly_seq_scheme.pdb_strand_id 
_pdbx_poly_seq_scheme.pdb_ins_code 
_pdbx_poly_seq_scheme.hetero 
A 1   1 ARG   1 1   1   ARG ARG A ? n 
A 1   2 ILE   2 2   2   ILE ILE A ? n 
A 1   3 ILE   3 3   3   ILE ILE A ? n 
A 1   4 GLY   4 4   4   GLY GLY A ? n 
A 1   5 GLY   5 5   5   GLY GLY A ? n 
A 1   6 TYR   6 6   6   TYR TYR A ? n 
A 1   7 PRO   7 7   7   PRO PRO A ? n 
A 1   8 CYS   8 8   8   CYS CYS A ? n 
A 1   9 ARG   9 9   9   ARG ARG A ? n 
A 1  10 ARG  10 10  10  ARG ARG A ? n 
A 1  11 PRO  11 11  11  PRO PRO A ? n 
A 1  12 TRP  12 12  12  TRP TRP A ? n 
A 1  13 GLN  13 13  13  GLN GLN A ? n 
A 1  14 VAL  14 14  14  VAL VAL A ? n 
A 1  15 GLY  15 15  15  GLY GLY A ? n 
A 1  16 LEU  16 16  16  LEU LEU A ? n 
A 1  17 PHE  17 17  17  PHE PHE A ? n 
A 1  18 ARG  18 18  18  ARG ARG A ? n 
A 1  19 GLY  19 19  19  GLY GLY A ? n 
A 1  20 GLY  20 20  20  GLY GLY A ? n 
A 1  21 GLN  21 21  21  GLN GLN A ? n 
A 1  22 LEU  22 22  22  LEU LEU A ? n 
A 1  23 HIS  23 23  23  HIS HIS A ? n 
A 1  24 CYS  24 24  24  CYS CYS A ? n 
A 1  25 GLY  25 25  25  GLY GLY A ? n 
A 1  26 GLY  26 26  26  GLY GLY A ? n 
A 1  27 VAL  27 27  27  VAL VAL A ? n 
A 1  28 LEU  28 28  28  LEU LEU A ? n 
A 1  29 ILE  29 29  29  ILE ILE A ? n 
A 1  30 ASP  30 30  30  ASP ASP A ? n 
A 1  31 LYS  31 31  31  LYS LYS A ? n 
A 1  32 SER  32 32  32  SER SER A ? n 
A 1  33 TRP  33 33  33  TRP TRP A ? n 
A 1  34 VAL  34 34  34  VAL VAL A ? n 
A 1  35 LEU  35 35  35  LEU LEU A ? n 
A 1  36 SER  36 36  36  SER SER A ? n 
A 1  37 ALA  37 37  37  ALA ALA A ? n 
A 1  38 ALA  38 38  38  ALA ALA A ? n 
A 1  39 HIS  39 39  39  HIS HIS A ? n 
A 1  40 CYS  40 40  40  CYS CYS A ? n 
A 1  41 TYR  41 41  41  TYR TYR A ? n 
A 1  42 LYS  42 42  42  LYS LYS A ? n 
A 1  43 PRO  43 43  43  PRO PRO A ? n 
A 1  44 LEU  44 44  44  LEU LEU A ? n 
A 1  45 LEU  45 45  45  LEU LEU A ? n 
A 1  46 ARG  46 46  46  ARG ARG A ? n 
A 1  47 VAL  47 47  47  VAL VAL A ? n 
A 1  48 ARG  48 48  48  ARG ARG A ? n 
A 1  49 LEU  49 49  49  LEU LEU A ? n 
A 1  50 GLY  50 50  50  GLY GLY A ? n 
A 1  51 GLU  51 51  51  GLU GLU A ? n 
A 1  52 TYR  52 52  52  TYR TYR A ? n 
A 1  53 ASN  53 53  53  ASN ASN A ? n 
A 1  54 ILE  54 54  54  ILE ILE A ? n 
A 1  55 ARG  55 55  55  ARG ARG A ? n 
A 1  56 ARG  56 56  56  ARG ARG A ? n 
A 1  57 LEU  57 57  57  LEU LEU A ? n 
A 1  58 ASP  58 58  58  ASP ASP A ? n 
A 1  59 TRP  59 59  59  TRP TRP A ? n 
A 1  60 THR  60 60  60  THR THR A ? n 
A 1  61 GLU  61 61  61  GLU GLU A ? n 
A 1  62 GLN  62 62  62  GLN GLN A ? n 
A 1  63 LEU  63 63  63  LEU LEU A ? n 
A 1  64 LYS  64 64  64  LYS LYS A ? n 
A 1  65 LEU  65 65  65  LEU LEU A ? n 
A 1  66 SER  66 66  66  SER SER A ? n 
A 1  67 SER  67 67  67  SER SER A ? n 
A 1  68 LYS  68 68  68  LYS LYS A ? n 
A 1  69 VAL  69 69  69  VAL VAL A ? n 
A 1  70 ILE  70 70  70  ILE ILE A ? n 
A 1  71 TYR  71 71  71  TYR TYR A ? n 
A 1  72 HIS  72 72  72  HIS HIS A ? n 
A 1  73 PRO  73 73  73  PRO PRO A ? n 
A 1  74 SER  74 74  74  SER SER A ? n 
A 1  75 TYR  75 75  75  TYR TYR A ? n 
A 1  76 ASN  76 76  76  ASN ASN A ? n 
A 1  77 PRO  77 77  77  PRO PRO A ? n 
A 1  78 ARG  78 78  78  ARG ARG A ? n 
A 1  79 THR  79 79  79  THR THR A ? n 
A 1  80 LYS  80 80  80  LYS LYS A ? n 
A 1  81 ASP  81 81  81  ASP ASP A ? n 
A 1  82 ASN  82 82  82  ASN ASN A ? n 
A 1  83 ASP  83 83  83  ASP ASP A ? n 
A 1  84 LEU  84 84  84  LEU LEU A ? n 
A 1  85 MET  85 85  85  MET MET A ? n 
A 1  86 LEU  86 86  86  LEU LEU A ? n 
A 1  87 ILE  87 87  87  ILE ILE A ? n 
A 1  88 LYS  88 88  88  LYS LYS A ? n 
A 1  89 LEU  89 89  89  LEU LEU A ? n 
A 1  90 LEU  90 90  90  LEU LEU A ? n 
A 1  91 ASN  91 91  91  ASN ASN A ? n 
A 1  92 PRO  92 92  92  PRO PRO A ? n 
A 1  93 ALA  93 93  93  ALA ALA A ? n 
A 1  94 CYS  94 94  94  CYS CYS A ? n 
A 1  95 LEU  95 95  95  LEU LEU A ? n 
A 1  96 ASN  96 96  96  ASN ASN A ? n 
A 1  97 LYS  97 97  97  LYS LYS A ? n 
A 1  98 ASN  98 98  98  ASN ASN A ? n 
A 1  99 VAL  99 99  99  VAL VAL A ? n 
A 1 100 GLN 100 100 100 GLN GLN A ? n 
A 1 101 THR 101 101 101 THR THR A ? n 
A 1 102 LEU 102 102 102 LEU LEU A ? n 
A 1 103 GLU 103 103 103 GLU GLU A ? n 
A 1 104 LEU 104 104 104 LEU LEU A ? n 
A 1 105 THR 105 105 105 THR THR A ? n 
A 1 106 THR 106 106 106 THR THR A ? n 
A 1 107 SER 107 107 107 SER SER A ? n 
A 1 108 CYS 108 108 108 CYS CYS A ? n 
A 1 109 PRO 109 109 109 PRO PRO A ? n 
A 1 110 VAL 110 110 110 VAL VAL A ? n 
A 1 111 THR 111 111 111 THR THR A ? n 
A 1 112 ASN 112 112 112 ASN ASN A ? n 
A 1 113 THR 113 113 113 THR THR A ? n 
A 1 114 GLU 114 114 114 GLU GLU A ? n 
A 1 115 CYS 115 115 115 CYS CYS A ? n 
A 1 116 GLU 116 116 116 GLU GLU A ? n 
A 1 117 VAL 117 117 117 VAL VAL A ? n 
A 1 118 SER 118 118 118 SER SER A ? n 
A 1 119 GLY 119 119 119 GLY GLY A ? n 
A 1 120 TRP 120 120 120 TRP TRP A ? n 
A 1 121 GLY 121 121 121 GLY GLY A ? n 
A 1 122 THR 122 122 122 THR THR A ? n 
A 1 123 THR 123 123 123 THR THR A ? n 
A 1 124 ILE 124 124 124 ILE ILE A ? n 
A 1 125 SER 125 125 125 SER SER A ? n 
A 1 126 PRO 126 126 126 PRO PRO A ? n 
A 1 127 GLY 127 127 127 GLY GLY A ? n 
A 1 128 ALA 128 128 128 ALA ALA A ? n 
A 1 129 MET 129 129 129 MET MET A ? n 
A 1 130 TYR 130 130 130 TYR TYR A ? n 
A 1 131 PRO 131 131 131 PRO PRO A ? n 
A 1 132 SER 132 132 132 SER SER A ? n 
A 1 133 ILE 133 133 133 ILE ILE A ? n 
A 1 134 LEU 134 134 134 LEU LEU A ? n 
A 1 135 HIS 135 135 135 HIS HIS A ? n 
A 1 136 CYS 136 136 136 CYS CYS A ? n 
A 1 137 VAL 137 137 137 VAL VAL A ? n 
A 1 138 GLY 138 138 138 GLY GLY A ? n 
A 1 139 VAL 139 139 139 VAL VAL A ? n 
A 1 140 ASN 140 140 140 ASN ASN A ? n 
A 1 141 ILE 141 141 141 ILE ILE A ? n 
A 1 142 VAL 142 142 142 VAL VAL A ? n 
A 1 143 ASP 143 143 143 ASP ASP A ? n 
A 1 144 GLN 144 144 144 GLN GLN A ? n 
A 1 145 ALA 145 145 145 ALA ALA A ? n 
A 1 146 TYR 146 146 146 TYR TYR A ? n 
A 1 147 CYS 147 147 147 CYS CYS A ? n 
A 1 148 GLU 148 148 148 GLU GLU A ? n 
A 1 149 SER 149 149 149 SER SER A ? n 
A 1 150 VAL 150 150 150 VAL VAL A ? n 
A 1 151 SER 151 151 151 SER SER A ? n 
A 1 152 THR 152 152 152 THR THR A ? n 
A 1 153 GLY 153 153 153 GLY GLY A ? n 
A 1 154 LEU 154 154 154 LEU LEU A ? n 
A 1 155 VAL 155 155 155 VAL VAL A ? n 
A 1 156 THR 156 156 156 THR THR A ? n 
A 1 157 ASN 157 157 157 ASN ASN A ? n 
A 1 158 ASN 158 158 158 ASN ASN A ? n 
A 1 159 MET 159 159 159 MET MET A ? n 
A 1 160 VAL 160 160 160 VAL VAL A ? n 
A 1 161 CYS 161 161 161 CYS CYS A ? n 
A 1 162 ALA 162 162 162 ALA ALA A ? n 
A 1 163 GLY 163 163 163 GLY GLY A ? n 
A 1 164 HIS 164 164 164 HIS HIS A ? n 
A 1 165 TYR 165 165 165 TYR TYR A ? n 
A 1 166 GLY 166 166 166 GLY GLY A ? n 
A 1 167 GLY 167 167 167 GLY GLY A ? n 
A 1 168 ARG 168 168 168 ARG ARG A ? n 
A 1 169 GLU 169 169 169 GLU GLU A ? n 
A 1 170 ASP 170 170 170 ASP ASP A ? n 
A 1 171 SER 171 171 171 SER SER A ? n 
A 1 172 CYS 172 172 172 CYS CYS A ? n 
A 1 173 TYR 173 173 173 TYR TYR A ? n 
A 1 174 GLY 174 174 174 GLY GLY A ? n 
A 1 175 ASP 175 175 175 ASP ASP A ? n 
A 1 176 SER 176 176 176 SER SER A ? n 
A 1 177 GLY 177 177 177 GLY GLY A ? n 
A 1 178 GLY 178 178 178 GLY GLY A ? n 
A 1 179 PRO 179 179 179 PRO PRO A ? n 
A 1 180 LEU 180 180 180 LEU LEU A ? n 
A 1 181 VAL 181 181 181 VAL VAL A ? n 
A 1 182 CYS 182 182 182 CYS CYS A ? n 
A 1 183 ASN 183 183 183 ASN ASN A ? n 
A 1 184 GLY 184 184 184 GLY GLY A ? n 
A 1 185 LYS 185 185 185 LYS LYS A ? n 
A 1 186 LEU 186 186 186 LEU LEU A ? n 
A 1 187 GLN 187 187 187 GLN GLN A ? n 
A 1 188 GLY 188 188 188 GLY GLY A ? n 
A 1 189 ILE 189 189 189 ILE ILE A ? n 
A 1 190 VAL 190 190 190 VAL VAL A ? n 
A 1 191 SER 191 191 191 SER SER A ? n 
A 1 192 TRP 192 192 192 TRP TRP A ? n 
A 1 193 GLY 193 193 193 GLY GLY A ? n 
A 1 194 PRO 194 194 194 PRO PRO A ? n 
A 1 195 GLU 195 195 195 GLU GLU A ? n 
A 1 196 VAL 196 196 196 VAL VAL A ? n 
A 1 197 CYS 197 197 197 CYS CYS A ? n 
A 1 198 GLY 198 198 198 GLY GLY A ? n 
A 1 199 ASP 199 199 199 ASP ASP A ? n 
A 1 200 PRO 200 200 200 PRO PRO A ? n 
A 1 201 GLU 201 201 201 GLU GLU A ? n 
A 1 202 ARG 202 202 202 ARG ARG A ? n 
A 1 203 PRO 203 203 203 PRO PRO A ? n 
A 1 204 GLY 204 204 204 GLY GLY A ? n 
A 1 205 ILE 205 205 205 ILE ILE A ? n 
A 1 206 TYR 206 206 206 TYR TYR A ? n 
A 1 207 VAL 207 207 207 VAL VAL A ? n 
A 1 208 ASN 208 208 208 ASN ASN A ? n 
A 1 209 VAL 209 209 209 VAL VAL A ? n 
A 1 210 CYS 210 210 210 CYS CYS A ? n 
A 1 211 LYS 211 211 211 LYS LYS A ? n 
A 1 212 PHE 212 212 212 PHE PHE A ? n 
A 1 213 ILE 213 213 213 ILE ILE A ? n 
A 1 214 ARG 214 214 214 ARG ARG A ? n 
A 1 215 TRP 215 215 215 TRP TRP A ? n 
A 1 216 ILE 216 216 216 ILE ILE A ? n 
A 1 217 ARG 217 217 217 ARG ARG A ? n 
A 1 218 ASP 218 218 218 ASP ASP A ? n 
A 1 219 THR 219 219 219 THR THR A ? n 
A 1 220 ILE 220 220 220 ILE ILE A ? n 
A 1 221 ARG 221 221 221 ARG ARG A ? n 
A 1 222 ASN 222 222 222 ASN ASN A ? n 
A 1 223 ASN 223 223 223 ASN ASN A ? n 
# 
loop_
_atom_site.group_PDB 
_atom_site.id 
_atom_site.type_symbol 
_atom_site.label_atom_id 
_atom_site.label_alt_id 
_atom_site.label_comp_id 
_atom_site.label_asym_id 
_atom_site.label_entity_id 
_atom_site.label_seq_id 
_atom_site.pdbx_PDB_ins_code 
_atom_site.Cartn_x 
_atom_site.Cartn_y 
_atom_site.Cartn_z 
_atom_site.occupancy 
_atom_site.B_iso_or_equiv 
_atom_site.pdbx_formal_charge 
_atom_site.auth_seq_id 
_atom_site.auth_comp_id 
_atom_site.auth_asym_id 
_atom_site.auth_atom_id 
_atom_site.pdbx_PDB_model_num 
ATOM 1    N N   ? ARG A 1   1 ?   6.522   5.781  -6.881 1.000 52.700 ? 1   ARG A N   1 
ATOM 2    C CA  ? ARG A 1   1 ?   7.301   5.555  -8.095 1.000 52.700 ? 1   ARG A CA  1 
ATOM 3    C C   ? ARG A 1   1 ?   7.139   4.122  -8.590 1.000 52.700 ? 1   ARG A C   1 
ATOM 4    C CB  ? ARG A 1   1 ?   8.780   5.861  -7.850 1.000 52.700 ? 1   ARG A CB  1 
ATOM 5    O O   ? ARG A 1   1 ?   7.239   3.174  -7.807 1.000 52.700 ? 1   ARG A O   1 
ATOM 6    C CG  ? ARG A 1   1 ?   9.079   7.339  -7.656 1.000 52.700 ? 1   ARG A CG  1 
ATOM 7    C CD  ? ARG A 1   1 ?  10.570   7.596  -7.492 1.000 52.700 ? 1   ARG A CD  1 
ATOM 8    N NE  ? ARG A 1   1 ?  10.861   9.021  -7.359 1.000 52.700 ? 1   ARG A NE  1 
ATOM 9    N NH1 ? ARG A 1   1 ?  13.087   8.728  -6.815 1.000 52.700 ? 1   ARG A NH1 1 
ATOM 10   N NH2 ? ARG A 1   1 ?  12.202  10.839  -6.946 1.000 52.700 ? 1   ARG A NH2 1 
ATOM 11   C CZ  ? ARG A 1   1 ?  12.049   9.526  -7.040 1.000 52.700 ? 1   ARG A CZ  1 
ATOM 12   N N   ? ILE A 1   2 ?   6.612   3.971  -9.700 1.000 54.540 ? 2   ILE A N   1 
ATOM 13   C CA  ? ILE A 1   2 ?   6.924   2.715 -10.374 1.000 54.540 ? 2   ILE A CA  1 
ATOM 14   C C   ? ILE A 1   2 ?   8.093   2.922 -11.334 1.000 54.540 ? 2   ILE A C   1 
ATOM 15   C CB  ? ILE A 1   2 ?   5.698   2.161 -11.134 1.000 54.540 ? 2   ILE A CB  1 
ATOM 16   O O   ? ILE A 1   2 ?   7.934   3.532 -12.394 1.000 54.540 ? 2   ILE A O   1 
ATOM 17   C CG1 ? ILE A 1   2 ?   4.504   2.010 -10.183 1.000 54.540 ? 2   ILE A CG1 1 
ATOM 18   C CG2 ? ILE A 1   2 ?   6.036   0.827 -11.805 1.000 54.540 ? 2   ILE A CG2 1 
ATOM 19   C CD1 ? ILE A 1   2 ?   4.694   0.939  -9.118 1.000 54.540 ? 2   ILE A CD1 1 
ATOM 20   N N   ? ILE A 1   3 ?   9.286   3.072 -10.831 1.000 62.640 ? 3   ILE A N   1 
ATOM 21   C CA  ? ILE A 1   3 ?  10.491   3.248 -11.634 1.000 62.640 ? 3   ILE A CA  1 
ATOM 22   C C   ? ILE A 1   3 ?  10.756   1.985 -12.451 1.000 62.640 ? 3   ILE A C   1 
ATOM 23   C CB  ? ILE A 1   3 ?  11.715   3.581 -10.751 1.000 62.640 ? 3   ILE A CB  1 
ATOM 24   O O   ? ILE A 1   3 ?  10.820   0.883 -11.899 1.000 62.640 ? 3   ILE A O   1 
ATOM 25   C CG1 ? ILE A 1   3 ?  11.460   4.860  -9.946 1.000 62.640 ? 3   ILE A CG1 1 
ATOM 26   C CG2 ? ILE A 1   3 ?  12.978   3.716 -11.608 1.000 62.640 ? 3   ILE A CG2 1 
ATOM 27   C CD1 ? ILE A 1   3 ?  12.607   5.251  -9.024 1.000 62.640 ? 3   ILE A CD1 1 
ATOM 28   N N   ? GLY A 1   4 ?  10.734   2.177 -13.897 1.000 62.940 ? 4   GLY A N   1 
ATOM 29   C CA  ? GLY A 1   4 ?  10.945   1.034 -14.770 1.000 62.940 ? 4   GLY A CA  1 
ATOM 30   C C   ? GLY A 1   4 ?   9.682   0.229 -15.014 1.000 62.940 ? 4   GLY A C   1 
ATOM 31   O O   ? GLY A 1   4 ?   9.750  -0.943 -15.393 1.000 62.940 ? 4   GLY A O   1 
ATOM 32   N N   ? GLY A 1   5 ?   8.531   0.838 -14.609 1.000 76.250 ? 5   GLY A N   1 
ATOM 33   C CA  ? GLY A 1   5 ?   7.245   0.173 -14.742 1.000 76.250 ? 5   GLY A CA  1 
ATOM 34   C C   ? GLY A 1   5 ?   6.633   0.327 -16.122 1.000 76.250 ? 5   GLY A C   1 
ATOM 35   O O   ? GLY A 1   5 ?   7.241   0.924 -17.013 1.000 76.250 ? 5   GLY A O   1 
ATOM 36   N N   ? TYR A 1   6 ?   5.657  -0.300 -16.384 1.000 86.620 ? 6   TYR A N   1 
ATOM 37   C CA  ? TYR A 1   6 ?   4.935  -0.313 -17.651 1.000 86.620 ? 6   TYR A CA  1 
ATOM 38   C C   ? TYR A 1   6 ?   3.454  -0.022 -17.438 1.000 86.620 ? 6   TYR A C   1 
ATOM 39   C CB  ? TYR A 1   6 ?   5.105  -1.664 -18.353 1.000 86.620 ? 6   TYR A CB  1 
ATOM 40   O O   ? TYR A 1   6 ?   2.929  -0.216 -16.339 1.000 86.620 ? 6   TYR A O   1 
ATOM 41   C CG  ? TYR A 1   6 ?   4.649  -2.840 -17.525 1.000 86.620 ? 6   TYR A CG  1 
ATOM 42   C CD1 ? TYR A 1   6 ?   5.525  -3.484 -16.653 1.000 86.620 ? 6   TYR A CD1 1 
ATOM 43   C CD2 ? TYR A 1   6 ?   3.343  -3.311 -17.613 1.000 86.620 ? 6   TYR A CD2 1 
ATOM 44   C CE1 ? TYR A 1   6 ?   5.110  -4.570 -15.889 1.000 86.620 ? 6   TYR A CE1 1 
ATOM 45   C CE2 ? TYR A 1   6 ?   2.918  -4.396 -16.853 1.000 86.620 ? 6   TYR A CE2 1 
ATOM 46   O OH  ? TYR A 1   6 ?   3.390  -6.092 -15.242 1.000 86.620 ? 6   TYR A OH  1 
ATOM 47   C CZ  ? TYR A 1   6 ?   3.806  -5.018 -15.996 1.000 86.620 ? 6   TYR A CZ  1 
ATOM 48   N N   ? PRO A 1   7 ?   2.858   0.660 -18.553 1.000 90.740 ? 7   PRO A N   1 
ATOM 49   C CA  ? PRO A 1   7 ?   1.407   0.826 -18.439 1.000 90.740 ? 7   PRO A CA  1 
ATOM 50   C C   ? PRO A 1   7 ?   0.679  -0.495 -18.203 1.000 90.740 ? 7   PRO A C   1 
ATOM 51   C CB  ? PRO A 1   7 ?   1.015   1.433 -19.789 1.000 90.740 ? 7   PRO A CB  1 
ATOM 52   O O   ? PRO A 1   7 ?   0.985  -1.498 -18.854 1.000 90.740 ? 7   PRO A O   1 
ATOM 53   C CG  ? PRO A 1   7 ?   2.265   2.073 -20.298 1.000 90.740 ? 7   PRO A CG  1 
ATOM 54   C CD  ? PRO A 1   7 ?   3.441   1.266 -19.826 1.000 90.740 ? 7   PRO A CD  1 
ATOM 55   N N   ? CYS A 1   8 ?  -0.216  -0.432 -17.215 1.000 92.040 ? 8   CYS A N   1 
ATOM 56   C CA  ? CYS A 1   8 ?  -1.002  -1.618 -16.893 1.000 92.040 ? 8   CYS A CA  1 
ATOM 57   C C   ? CYS A 1   8 ?  -2.421  -1.238 -16.489 1.000 92.040 ? 8   CYS A C   1 
ATOM 58   C CB  ? CYS A 1   8 ?  -0.338  -2.413 -15.770 1.000 92.040 ? 8   CYS A CB  1 
ATOM 59   O O   ? CYS A 1   8 ?  -2.716  -0.061 -16.272 1.000 92.040 ? 8   CYS A O   1 
ATOM 60   S SG  ? CYS A 1   8 ?  -0.371  -1.577 -14.169 1.000 92.040 ? 8   CYS A SG  1 
ATOM 61   N N   ? ARG A 1   9 ?  -3.337  -2.272 -16.507 1.000 92.510 ? 9   ARG A N   1 
ATOM 62   C CA  ? ARG A 1   9 ?  -4.696  -2.127 -15.998 1.000 92.510 ? 9   ARG A CA  1 
ATOM 63   C C   ? ARG A 1   9 ?  -4.923  -3.015 -14.779 1.000 92.510 ? 9   ARG A C   1 
ATOM 64   C CB  ? ARG A 1   9 ?  -5.717  -2.461 -17.087 1.000 92.510 ? 9   ARG A CB  1 
ATOM 65   O O   ? ARG A 1   9 ?  -4.663  -4.220 -14.826 1.000 92.510 ? 9   ARG A O   1 
ATOM 66   C CG  ? ARG A 1   9 ?  -5.738  -1.468 -18.238 1.000 92.510 ? 9   ARG A CG  1 
ATOM 67   C CD  ? ARG A 1   9 ?  -6.820  -1.805 -19.255 1.000 92.510 ? 9   ARG A CD  1 
ATOM 68   N NE  ? ARG A 1   9 ?  -6.959  -0.756 -20.261 1.000 92.510 ? 9   ARG A NE  1 
ATOM 69   N NH1 ? ARG A 1   9 ?  -9.227  -1.068 -20.570 1.000 92.510 ? 9   ARG A NH1 1 
ATOM 70   N NH2 ? ARG A 1   9 ?  -8.113   0.541 -21.764 1.000 92.510 ? 9   ARG A NH2 1 
ATOM 71   C CZ  ? ARG A 1   9 ?  -8.100  -0.430 -20.863 1.000 92.510 ? 9   ARG A CZ  1 
ATOM 72   N N   ? ARG A 1  10 ?  -5.369  -2.362 -13.738 1.000 95.630 ? 10  ARG A N   1 
ATOM 73   C CA  ? ARG A 1  10 ?  -5.682  -3.068 -12.499 1.000 95.630 ? 10  ARG A CA  1 
ATOM 74   C C   ? ARG A 1  10 ?  -7.065  -2.682 -11.984 1.000 95.630 ? 10  ARG A C   1 
ATOM 75   C CB  ? ARG A 1  10 ?  -4.625  -2.776 -11.432 1.000 95.630 ? 10  ARG A CB  1 
ATOM 76   O O   ? ARG A 1  10 ?  -7.231  -1.629 -11.366 1.000 95.630 ? 10  ARG A O   1 
ATOM 77   C CG  ? ARG A 1  10 ?  -3.225  -3.232 -11.811 1.000 95.630 ? 10  ARG A CG  1 
ATOM 78   C CD  ? ARG A 1  10 ?  -3.134  -4.748 -11.913 1.000 95.630 ? 10  ARG A CD  1 
ATOM 79   N NE  ? ARG A 1  10 ?  -1.771  -5.188 -12.200 1.000 95.630 ? 10  ARG A NE  1 
ATOM 80   N NH1 ? ARG A 1  10 ?  -2.053  -5.251 -14.492 1.000 95.630 ? 10  ARG A NH1 1 
ATOM 81   N NH2 ? ARG A 1  10 ?  -0.034  -5.814 -13.565 1.000 95.630 ? 10  ARG A NH2 1 
ATOM 82   C CZ  ? ARG A 1  10 ?  -1.289  -5.417 -13.418 1.000 95.630 ? 10  ARG A CZ  1 
ATOM 83   N N   ? PRO A 1  11 ?  -8.075  -3.599 -12.212 1.000 95.840 ? 11  PRO A N   1 
ATOM 84   C CA  ? PRO A 1  11 ?  -9.476  -3.269 -11.941 1.000 95.840 ? 11  PRO A CA  1 
ATOM 85   C C   ? PRO A 1  11 ?  -9.769  -3.125 -10.449 1.000 95.840 ? 11  PRO A C   1 
ATOM 86   C CB  ? PRO A 1  11 ? -10.239  -4.455 -12.535 1.000 95.840 ? 11  PRO A CB  1 
ATOM 87   O O   ? PRO A 1  11 ? -10.797  -2.557 -10.070 1.000 95.840 ? 11  PRO A O   1 
ATOM 88   C CG  ? PRO A 1  11 ?  -9.237  -5.562 -12.598 1.000 95.840 ? 11  PRO A CG  1 
ATOM 89   C CD  ? PRO A 1  11 ?  -7.878  -4.962 -12.821 1.000 95.840 ? 11  PRO A CD  1 
ATOM 90   N N   ? TRP A 1  12 ?  -8.836  -3.492  -9.563 1.000 97.430 ? 12  TRP A N   1 
ATOM 91   C CA  ? TRP A 1  12 ?  -8.990  -3.355  -8.119 1.000 97.430 ? 12  TRP A CA  1 
ATOM 92   C C   ? TRP A 1  12 ?  -8.319  -2.080  -7.619 1.000 97.430 ? 12  TRP A C   1 
ATOM 93   C CB  ? TRP A 1  12 ?  -8.404  -4.571  -7.397 1.000 97.430 ? 12  TRP A CB  1 
ATOM 94   O O   ? TRP A 1  12 ?  -8.484  -1.698  -6.458 1.000 97.430 ? 12  TRP A O   1 
ATOM 95   C CG  ? TRP A 1  12 ?  -7.044  -4.973  -7.884 1.000 97.430 ? 12  TRP A CG  1 
ATOM 96   C CD1 ? TRP A 1  12 ?  -5.841  -4.461  -7.484 1.000 97.430 ? 12  TRP A CD1 1 
ATOM 97   C CD2 ? TRP A 1  12 ?  -6.750  -5.968  -8.869 1.000 97.430 ? 12  TRP A CD2 1 
ATOM 98   C CE2 ? TRP A 1  12 ?  -5.345  -6.008  -9.016 1.000 97.430 ? 12  TRP A CE2 1 
ATOM 99   C CE3 ? TRP A 1  12 ?  -7.537  -6.832  -9.642 1.000 97.430 ? 12  TRP A CE3 1 
ATOM 100  N NE1 ? TRP A 1  12 ?  -4.816  -5.080  -8.160 1.000 97.430 ? 12  TRP A NE1 1 
ATOM 101  C CH2 ? TRP A 1  12 ?  -5.506  -7.713 -10.649 1.000 97.430 ? 12  TRP A CH2 1 
ATOM 102  C CZ2 ? TRP A 1  12 ?  -4.712  -6.879  -9.905 1.000 97.430 ? 12  TRP A CZ2 1 
ATOM 103  C CZ3 ? TRP A 1  12 ?  -6.905  -7.698 -10.526 1.000 97.430 ? 12  TRP A CZ3 1 
ATOM 104  N N   ? GLN A 1  13 ?  -7.431  -1.414  -8.412 1.000 96.400 ? 13  GLN A N   1 
ATOM 105  C CA  ? GLN A 1  13 ?  -6.729  -0.195  -8.026 1.000 96.400 ? 13  GLN A CA  1 
ATOM 106  C C   ? GLN A 1  13 ?  -7.701   0.971  -7.865 1.000 96.400 ? 13  GLN A C   1 
ATOM 107  C CB  ? GLN A 1  13 ?  -5.655   0.156  -9.056 1.000 96.400 ? 13  GLN A CB  1 
ATOM 108  O O   ? GLN A 1  13 ?  -8.525   1.226  -8.746 1.000 96.400 ? 13  GLN A O   1 
ATOM 109  C CG  ? GLN A 1  13 ?  -4.852   1.402  -8.707 1.000 96.400 ? 13  GLN A CG  1 
ATOM 110  C CD  ? GLN A 1  13 ?  -3.861   1.166  -7.582 1.000 96.400 ? 13  GLN A CD  1 
ATOM 111  N NE2 ? GLN A 1  13 ?  -3.593   2.207  -6.801 1.000 96.400 ? 13  GLN A NE2 1 
ATOM 112  O OE1 ? GLN A 1  13 ?  -3.343   0.058  -7.416 1.000 96.400 ? 13  GLN A OE1 1 
ATOM 113  N N   ? VAL A 1  14 ?  -7.525   1.688  -6.727 1.000 96.240 ? 14  VAL A N   1 
ATOM 114  C CA  ? VAL A 1  14 ?  -8.408   2.802  -6.399 1.000 96.240 ? 14  VAL A CA  1 
ATOM 115  C C   ? VAL A 1  14 ?  -7.593   4.088  -6.272 1.000 96.240 ? 14  VAL A C   1 
ATOM 116  C CB  ? VAL A 1  14 ?  -9.193   2.539  -5.094 1.000 96.240 ? 14  VAL A CB  1 
ATOM 117  O O   ? VAL A 1  14 ?  -6.502   4.084  -5.698 1.000 96.240 ? 14  VAL A O   1 
ATOM 118  C CG1 ? VAL A 1  14 ?  -9.974   3.783  -4.673 1.000 96.240 ? 14  VAL A CG1 1 
ATOM 119  C CG2 ? VAL A 1  14 ? -10.134   1.349  -5.270 1.000 96.240 ? 14  VAL A CG2 1 
ATOM 120  N N   ? GLY A 1  15 ?  -8.110   5.136  -6.856 1.000 94.720 ? 15  GLY A N   1 
ATOM 121  C CA  ? GLY A 1  15 ?  -7.551   6.461  -6.638 1.000 94.720 ? 15  GLY A CA  1 
ATOM 122  C C   ? GLY A 1  15 ?  -8.296   7.257  -5.583 1.000 94.720 ? 15  GLY A C   1 
ATOM 123  O O   ? GLY A 1  15 ?  -9.522   7.378  -5.639 1.000 94.720 ? 15  GLY A O   1 
ATOM 124  N N   ? LEU A 1  16 ?  -7.569   7.831  -4.658 1.000 93.980 ? 16  LEU A N   1 
ATOM 125  C CA  ? LEU A 1  16 ?  -8.114   8.752  -3.668 1.000 93.980 ? 16  LEU A CA  1 
ATOM 126  C C   ? LEU A 1  16 ?  -7.768  10.195  -4.020 1.000 93.980 ? 16  LEU A C   1 
ATOM 127  C CB  ? LEU A 1  16 ?  -7.584   8.414  -2.272 1.000 93.980 ? 16  LEU A CB  1 
ATOM 128  O O   ? LEU A 1  16 ?  -6.592  10.546  -4.137 1.000 93.980 ? 16  LEU A O   1 
ATOM 129  C CG  ? LEU A 1  16 ?  -7.749   6.963  -1.817 1.000 93.980 ? 16  LEU A CG  1 
ATOM 130  C CD1 ? LEU A 1  16 ?  -7.160   6.775  -0.423 1.000 93.980 ? 16  LEU A CD1 1 
ATOM 131  C CD2 ? LEU A 1  16 ?  -9.219   6.558  -1.842 1.000 93.980 ? 16  LEU A CD2 1 
ATOM 132  N N   ? PHE A 1  17 ?  -8.852  11.019  -4.183 1.000 91.240 ? 17  PHE A N   1 
ATOM 133  C CA  ? PHE A 1  17 ?  -8.659  12.364  -4.712 1.000 91.240 ? 17  PHE A CA  1 
ATOM 134  C C   ? PHE A 1  17 ?  -9.042  13.413  -3.676 1.000 91.240 ? 17  PHE A C   1 
ATOM 135  C CB  ? PHE A 1  17 ?  -9.480  12.563  -5.990 1.000 91.240 ? 17  PHE A CB  1 
ATOM 136  O O   ? PHE A 1  17 ?  -9.972  13.209  -2.892 1.000 91.240 ? 17  PHE A O   1 
ATOM 137  C CG  ? PHE A 1  17 ?  -8.947  11.809  -7.178 1.000 91.240 ? 17  PHE A CG  1 
ATOM 138  C CD1 ? PHE A 1  17 ?  -8.233  12.465  -8.173 1.000 91.240 ? 17  PHE A CD1 1 
ATOM 139  C CD2 ? PHE A 1  17 ?  -9.160  10.442  -7.300 1.000 91.240 ? 17  PHE A CD2 1 
ATOM 140  C CE1 ? PHE A 1  17 ?  -7.738  11.769  -9.274 1.000 91.240 ? 17  PHE A CE1 1 
ATOM 141  C CE2 ? PHE A 1  17 ?  -8.669   9.739  -8.397 1.000 91.240 ? 17  PHE A CE2 1 
ATOM 142  C CZ  ? PHE A 1  17 ?  -7.959  10.405  -9.383 1.000 91.240 ? 17  PHE A CZ  1 
ATOM 143  N N   ? ARG A 1  18 ?  -8.218  14.507  -3.819 1.000 86.960 ? 18  ARG A N   1 
ATOM 144  C CA  ? ARG A 1  18 ?  -8.495  15.739  -3.087 1.000 86.960 ? 18  ARG A CA  1 
ATOM 145  C C   ? ARG A 1  18 ?  -8.501  16.943  -4.023 1.000 86.960 ? 18  ARG A C   1 
ATOM 146  C CB  ? ARG A 1  18 ?  -7.465  15.946  -1.974 1.000 86.960 ? 18  ARG A CB  1 
ATOM 147  O O   ? ARG A 1  18 ?  -7.499  17.228  -4.682 1.000 86.960 ? 18  ARG A O   1 
ATOM 148  C CG  ? ARG A 1  18 ?  -7.728  17.171  -1.112 1.000 86.960 ? 18  ARG A CG  1 
ATOM 149  C CD  ? ARG A 1  18 ?  -6.588  17.429  -0.137 1.000 86.960 ? 18  ARG A CD  1 
ATOM 150  N NE  ? ARG A 1  18 ?  -6.797  18.658   0.624 1.000 86.960 ? 18  ARG A NE  1 
ATOM 151  N NH1 ? ARG A 1  18 ?  -4.794  18.536   1.767 1.000 86.960 ? 18  ARG A NH1 1 
ATOM 152  N NH2 ? ARG A 1  18 ?  -6.231  20.281   2.146 1.000 86.960 ? 18  ARG A NH2 1 
ATOM 153  C CZ  ? ARG A 1  18 ?  -5.940  19.156   1.511 1.000 86.960 ? 18  ARG A CZ  1 
ATOM 154  N N   ? GLY A 1  19 ?  -9.638  17.742  -3.980 1.000 79.510 ? 19  GLY A N   1 
ATOM 155  C CA  ? GLY A 1  19 ?  -9.751  18.953  -4.776 1.000 79.510 ? 19  GLY A CA  1 
ATOM 156  C C   ? GLY A 1  19 ?  -9.329  18.759  -6.220 1.000 79.510 ? 19  GLY A C   1 
ATOM 157  O O   ? GLY A 1  19 ?  -8.712  19.644  -6.817 1.000 79.510 ? 19  GLY A O   1 
ATOM 158  N N   ? GLY A 1  20 ?  -9.462  17.378  -6.679 1.000 81.020 ? 20  GLY A N   1 
ATOM 159  C CA  ? GLY A 1  20 ?  -9.265  17.054  -8.083 1.000 81.020 ? 20  GLY A CA  1 
ATOM 160  C C   ? GLY A 1  20 ?  -7.884  16.503  -8.381 1.000 81.020 ? 20  GLY A C   1 
ATOM 161  O O   ? GLY A 1  20 ?  -7.580  16.159  -9.525 1.000 81.020 ? 20  GLY A O   1 
ATOM 162  N N   ? GLN A 1  21 ?  -7.123  16.431  -7.276 1.000 85.390 ? 21  GLN A N   1 
ATOM 163  C CA  ? GLN A 1  21 ?  -5.766  15.906  -7.394 1.000 85.390 ? 21  GLN A CA  1 
ATOM 164  C C   ? GLN A 1  21 ?  -5.642  14.545  -6.716 1.000 85.390 ? 21  GLN A C   1 
ATOM 165  C CB  ? GLN A 1  21 ?  -4.757  16.886  -6.793 1.000 85.390 ? 21  GLN A CB  1 
ATOM 166  O O   ? GLN A 1  21 ?  -6.188  14.334  -5.631 1.000 85.390 ? 21  GLN A O   1 
ATOM 167  C CG  ? GLN A 1  21 ?  -4.655  18.204  -7.548 1.000 85.390 ? 21  GLN A CG  1 
ATOM 168  C CD  ? GLN A 1  21 ?  -3.614  19.138  -6.961 1.000 85.390 ? 21  GLN A CD  1 
ATOM 169  N NE2 ? GLN A 1  21 ?  -3.207  20.136  -7.738 1.000 85.390 ? 21  GLN A NE2 1 
ATOM 170  O OE1 ? GLN A 1  21 ?  -3.180  18.965  -5.817 1.000 85.390 ? 21  GLN A OE1 1 
ATOM 171  N N   ? LEU A 1  22 ?  -4.902  13.660  -7.434 1.000 88.470 ? 22  LEU A N   1 
ATOM 172  C CA  ? LEU A 1  22 ?  -4.646  12.349  -6.848 1.000 88.470 ? 22  LEU A CA  1 
ATOM 173  C C   ? LEU A 1  22 ?  -3.817  12.475  -5.574 1.000 88.470 ? 22  LEU A C   1 
ATOM 174  C CB  ? LEU A 1  22 ?  -3.926  11.445  -7.852 1.000 88.470 ? 22  LEU A CB  1 
ATOM 175  O O   ? LEU A 1  22 ?  -2.707  13.011  -5.602 1.000 88.470 ? 22  LEU A O   1 
ATOM 176  C CG  ? LEU A 1  22 ?  -3.591  10.032  -7.372 1.000 88.470 ? 22  LEU A CG  1 
ATOM 177  C CD1 ? LEU A 1  22 ?  -4.867   9.217  -7.188 1.000 88.470 ? 22  LEU A CD1 1 
ATOM 178  C CD2 ? LEU A 1  22 ?  -2.648   9.343  -8.353 1.000 88.470 ? 22  LEU A CD2 1 
ATOM 179  N N   ? HIS A 1  23 ?  -4.424  11.975  -4.437 1.000 88.560 ? 23  HIS A N   1 
ATOM 180  C CA  ? HIS A 1  23 ?  -3.784  12.044  -3.129 1.000 88.560 ? 23  HIS A CA  1 
ATOM 181  C C   ? HIS A 1  23 ?  -3.053  10.746  -2.803 1.000 88.560 ? 23  HIS A C   1 
ATOM 182  C CB  ? HIS A 1  23 ?  -4.817  12.351  -2.043 1.000 88.560 ? 23  HIS A CB  1 
ATOM 183  O O   ? HIS A 1  23 ?  -1.894  10.771  -2.381 1.000 88.560 ? 23  HIS A O   1 
ATOM 184  C CG  ? HIS A 1  23 ?  -4.252  12.345  -0.658 1.000 88.560 ? 23  HIS A CG  1 
ATOM 185  C CD2 ? HIS A 1  23 ?  -4.469  11.513   0.387 1.000 88.560 ? 23  HIS A CD2 1 
ATOM 186  N ND1 ? HIS A 1  23 ?  -3.345  13.286  -0.221 1.000 88.560 ? 23  HIS A ND1 1 
ATOM 187  C CE1 ? HIS A 1  23 ?  -3.027  13.031   1.037 1.000 88.560 ? 23  HIS A CE1 1 
ATOM 188  N NE2 ? HIS A 1  23 ?  -3.695  11.960   1.430 1.000 88.560 ? 23  HIS A NE2 1 
ATOM 189  N N   ? CYS A 1  24 ?  -3.745   9.643  -2.864 1.000 93.060 ? 24  CYS A N   1 
ATOM 190  C CA  ? CYS A 1  24 ?  -3.232   8.309  -2.578 1.000 93.060 ? 24  CYS A CA  1 
ATOM 191  C C   ? CYS A 1  24 ?  -3.954   7.256  -3.410 1.000 93.060 ? 24  CYS A C   1 
ATOM 192  C CB  ? CYS A 1  24 ?  -3.378   7.985  -1.091 1.000 93.060 ? 24  CYS A CB  1 
ATOM 193  O O   ? CYS A 1  24 ?  -4.944   7.559  -4.078 1.000 93.060 ? 24  CYS A O   1 
ATOM 194  S SG  ? CYS A 1  24 ?  -2.142   8.787  -0.047 1.000 93.060 ? 24  CYS A SG  1 
ATOM 195  N N   ? GLY A 1  25 ?  -3.398   6.105  -3.356 1.000 94.060 ? 25  GLY A N   1 
ATOM 196  C CA  ? GLY A 1  25 ?  -4.079   4.954  -3.927 1.000 94.060 ? 25  GLY A CA  1 
ATOM 197  C C   ? GLY A 1  25 ?  -4.792   4.107  -2.889 1.000 94.060 ? 25  GLY A C   1 
ATOM 198  O O   ? GLY A 1  25 ?  -4.726   4.396  -1.693 1.000 94.060 ? 25  GLY A O   1 
ATOM 199  N N   ? GLY A 1  26 ?  -5.463   3.091  -3.270 1.000 96.230 ? 26  GLY A N   1 
ATOM 200  C CA  ? GLY A 1  26 ?  -6.153   2.093  -2.468 1.000 96.230 ? 26  GLY A CA  1 
ATOM 201  C C   ? GLY A 1  26 ?  -6.479   0.829  -3.241 1.000 96.230 ? 26  GLY A C   1 
ATOM 202  O O   ? GLY A 1  26 ?  -6.100   0.692  -4.406 1.000 96.230 ? 26  GLY A O   1 
ATOM 203  N N   ? VAL A 1  27 ?  -7.101  -0.090  -2.488 1.000 98.150 ? 27  VAL A N   1 
ATOM 204  C CA  ? VAL A 1  27 ?  -7.474  -1.369  -3.083 1.000 98.150 ? 27  VAL A CA  1 
ATOM 205  C C   ? VAL A 1  27 ?  -8.920  -1.705  -2.725 1.000 98.150 ? 27  VAL A C   1 
ATOM 206  C CB  ? VAL A 1  27 ?  -6.533  -2.505  -2.622 1.000 98.150 ? 27  VAL A CB  1 
ATOM 207  O O   ? VAL A 1  27 ?  -9.311  -1.625  -1.559 1.000 98.150 ? 27  VAL A O   1 
ATOM 208  C CG1 ? VAL A 1  27 ?  -6.824  -3.792  -3.391 1.000 98.150 ? 27  VAL A CG1 1 
ATOM 209  C CG2 ? VAL A 1  27 ?  -5.073  -2.092  -2.798 1.000 98.150 ? 27  VAL A CG2 1 
ATOM 210  N N   ? LEU A 1  28 ?  -9.692  -1.965  -3.778 1.000 98.370 ? 28  LEU A N   1 
ATOM 211  C CA  ? LEU A 1  28 ? -11.053  -2.432  -3.538 1.000 98.370 ? 28  LEU A CA  1 
ATOM 212  C C   ? LEU A 1  28 ? -11.056  -3.882  -3.065 1.000 98.370 ? 28  LEU A C   1 
ATOM 213  C CB  ? LEU A 1  28 ? -11.898  -2.295  -4.807 1.000 98.370 ? 28  LEU A CB  1 
ATOM 214  O O   ? LEU A 1  28 ? -10.709  -4.788  -3.826 1.000 98.370 ? 28  LEU A O   1 
ATOM 215  C CG  ? LEU A 1  28 ? -13.397  -2.561  -4.656 1.000 98.370 ? 28  LEU A CG  1 
ATOM 216  C CD1 ? LEU A 1  28 ? -14.029  -1.522  -3.735 1.000 98.370 ? 28  LEU A CD1 1 
ATOM 217  C CD2 ? LEU A 1  28 ? -14.081  -2.561  -6.019 1.000 98.370 ? 28  LEU A CD2 1 
ATOM 218  N N   ? ILE A 1  29 ? -11.502  -4.176  -1.786 1.000 98.160 ? 29  ILE A N   1 
ATOM 219  C CA  ? ILE A 1  29 ? -11.382  -5.511  -1.210 1.000 98.160 ? 29  ILE A CA  1 
ATOM 220  C C   ? ILE A 1  29 ? -12.772  -6.104  -0.989 1.000 98.160 ? 29  ILE A C   1 
ATOM 221  C CB  ? ILE A 1  29 ? -10.593  -5.485   0.118 1.000 98.160 ? 29  ILE A CB  1 
ATOM 222  O O   ? ILE A 1  29 ? -12.906  -7.297  -0.703 1.000 98.160 ? 29  ILE A O   1 
ATOM 223  C CG1 ? ILE A 1  29 ? -11.227  -4.490   1.097 1.000 98.160 ? 29  ILE A CG1 1 
ATOM 224  C CG2 ? ILE A 1  29 ?  -9.122  -5.142  -0.135 1.000 98.160 ? 29  ILE A CG2 1 
ATOM 225  C CD1 ? ILE A 1  29 ? -10.698  -4.599   2.520 1.000 98.160 ? 29  ILE A CD1 1 
ATOM 226  N N   ? ASP A 1  30 ? -13.795  -5.247  -1.139 1.000 97.560 ? 30  ASP A N   1 
ATOM 227  C CA  ? ASP A 1  30 ? -15.225  -5.537  -1.108 1.000 97.560 ? 30  ASP A CA  1 
ATOM 228  C C   ? ASP A 1  30 ? -16.018  -4.473  -1.862 1.000 97.560 ? 30  ASP A C   1 
ATOM 229  C CB  ? ASP A 1  30 ? -15.720  -5.637   0.337 1.000 97.560 ? 30  ASP A CB  1 
ATOM 230  O O   ? ASP A 1  30 ? -15.521  -3.369  -2.095 1.000 97.560 ? 30  ASP A O   1 
ATOM 231  C CG  ? ASP A 1  30 ? -17.113  -6.232   0.446 1.000 97.560 ? 30  ASP A CG  1 
ATOM 232  O OD1 ? ASP A 1  30 ? -18.097  -5.468   0.548 1.000 97.560 ? 30  ASP A OD1 1 
ATOM 233  O OD2 ? ASP A 1  30 ? -17.227  -7.477   0.433 1.000 97.560 ? 30  ASP A OD2 1 
ATOM 234  N N   ? LYS A 1  31 ? -17.363  -4.766  -2.235 1.000 97.580 ? 31  LYS A N   1 
ATOM 235  C CA  ? LYS A 1  31 ? -18.144  -3.815  -3.021 1.000 97.580 ? 31  LYS A CA  1 
ATOM 236  C C   ? LYS A 1  31 ? -18.238  -2.465  -2.316 1.000 97.580 ? 31  LYS A C   1 
ATOM 237  C CB  ? LYS A 1  31 ? -19.546  -4.364  -3.290 1.000 97.580 ? 31  LYS A CB  1 
ATOM 238  O O   ? LYS A 1  31 ? -18.427  -1.432  -2.962 1.000 97.580 ? 31  LYS A O   1 
ATOM 239  C CG  ? LYS A 1  31 ? -19.575  -5.541  -4.254 1.000 97.580 ? 31  LYS A CG  1 
ATOM 240  C CD  ? LYS A 1  31 ? -21.000  -6.002  -4.531 1.000 97.580 ? 31  LYS A CD  1 
ATOM 241  C CE  ? LYS A 1  31 ? -21.032  -7.163  -5.515 1.000 97.580 ? 31  LYS A CE  1 
ATOM 242  N NZ  ? LYS A 1  31 ? -22.428  -7.613  -5.796 1.000 97.580 ? 31  LYS A NZ  1 
ATOM 243  N N   ? SER A 1  32 ? -18.044  -2.517  -1.003 1.000 98.090 ? 32  SER A N   1 
ATOM 244  C CA  ? SER A 1  32 ? -18.277  -1.290  -0.248 1.000 98.090 ? 32  SER A CA  1 
ATOM 245  C C   ? SER A 1  32 ? -17.010  -0.829   0.464 1.000 98.090 ? 32  SER A C   1 
ATOM 246  C CB  ? SER A 1  32 ? -19.399  -1.494   0.771 1.000 98.090 ? 32  SER A CB  1 
ATOM 247  O O   ? SER A 1  32 ? -17.023   0.177   1.176 1.000 98.090 ? 32  SER A O   1 
ATOM 248  O OG  ? SER A 1  32 ? -20.635  -1.728   0.119 1.000 98.090 ? 32  SER A OG  1 
ATOM 249  N N   ? TRP A 1  33 ? -15.926  -1.608   0.294 1.000 98.310 ? 33  TRP A N   1 
ATOM 250  C CA  ? TRP A 1  33 ? -14.796  -1.283   1.157 1.000 98.310 ? 33  TRP A CA  1 
ATOM 251  C C   ? TRP A 1  33 ? -13.511  -1.154   0.347 1.000 98.310 ? 33  TRP A C   1 
ATOM 252  C CB  ? TRP A 1  33 ? -14.625  -2.349   2.243 1.000 98.310 ? 33  TRP A CB  1 
ATOM 253  O O   ? TRP A 1  33 ? -13.222  -1.994  -0.509 1.000 98.310 ? 33  TRP A O   1 
ATOM 254  C CG  ? TRP A 1  33 ? -15.685  -2.316   3.302 1.000 98.310 ? 33  TRP A CG  1 
ATOM 255  C CD1 ? TRP A 1  33 ? -16.837  -3.053   3.338 1.000 98.310 ? 33  TRP A CD1 1 
ATOM 256  C CD2 ? TRP A 1  33 ? -15.694  -1.500   4.477 1.000 98.310 ? 33  TRP A CD2 1 
ATOM 257  C CE2 ? TRP A 1  33 ? -16.882  -1.794   5.181 1.000 98.310 ? 33  TRP A CE2 1 
ATOM 258  C CE3 ? TRP A 1  33 ? -14.811  -0.547   5.003 1.000 98.310 ? 33  TRP A CE3 1 
ATOM 259  N NE1 ? TRP A 1  33 ? -17.561  -2.743   4.466 1.000 98.310 ? 33  TRP A NE1 1 
ATOM 260  C CH2 ? TRP A 1  33 ? -16.329  -0.241   6.880 1.000 98.310 ? 33  TRP A CH2 1 
ATOM 261  C CZ2 ? TRP A 1  33 ? -17.210  -1.169   6.387 1.000 98.310 ? 33  TRP A CZ2 1 
ATOM 262  C CZ3 ? TRP A 1  33 ? -15.139   0.074   6.203 1.000 98.310 ? 33  TRP A CZ3 1 
ATOM 263  N N   ? VAL A 1  34 ? -12.785  -0.066   0.642 1.000 98.280 ? 34  VAL A N   1 
ATOM 264  C CA  ? VAL A 1  34 ? -11.452   0.194   0.107 1.000 98.280 ? 34  VAL A CA  1 
ATOM 265  C C   ? VAL A 1  34 ? -10.419   0.114   1.229 1.000 98.280 ? 34  VAL A C   1 
ATOM 266  C CB  ? VAL A 1  34 ? -11.380   1.573  -0.588 1.000 98.280 ? 34  VAL A CB  1 
ATOM 267  O O   ? VAL A 1  34 ? -10.634   0.652   2.318 1.000 98.280 ? 34  VAL A O   1 
ATOM 268  C CG1 ? VAL A 1  34 ?  -9.949   1.882  -1.025 1.000 98.280 ? 34  VAL A CG1 1 
ATOM 269  C CG2 ? VAL A 1  34 ? -12.329   1.618  -1.784 1.000 98.280 ? 34  VAL A CG2 1 
ATOM 270  N N   ? LEU A 1  35 ?  -9.366  -0.639   0.947 1.000 98.230 ? 35  LEU A N   1 
ATOM 271  C CA  ? LEU A 1  35 ?  -8.225  -0.695   1.854 1.000 98.230 ? 35  LEU A CA  1 
ATOM 272  C C   ? LEU A 1  35 ?  -7.125   0.261   1.403 1.000 98.230 ? 35  LEU A C   1 
ATOM 273  C CB  ? LEU A 1  35 ?  -7.675  -2.121   1.937 1.000 98.230 ? 35  LEU A CB  1 
ATOM 274  O O   ? LEU A 1  35 ?  -6.745   0.268   0.230 1.000 98.230 ? 35  LEU A O   1 
ATOM 275  C CG  ? LEU A 1  35 ?  -6.608  -2.376   3.003 1.000 98.230 ? 35  LEU A CG  1 
ATOM 276  C CD1 ? LEU A 1  35 ?  -7.172  -2.102   4.393 1.000 98.230 ? 35  LEU A CD1 1 
ATOM 277  C CD2 ? LEU A 1  35 ?  -6.084  -3.804   2.905 1.000 98.230 ? 35  LEU A CD2 1 
ATOM 278  N N   ? SER A 1  36 ?  -6.562   1.096   2.320 1.000 97.440 ? 36  SER A N   1 
ATOM 279  C CA  ? SER A 1  36 ?  -5.521   2.073   2.021 1.000 97.440 ? 36  SER A CA  1 
ATOM 280  C C   ? SER A 1  36 ?  -4.604   2.289   3.220 1.000 97.440 ? 36  SER A C   1 
ATOM 281  C CB  ? SER A 1  36 ?  -6.141   3.405   1.597 1.000 97.440 ? 36  SER A CB  1 
ATOM 282  O O   ? SER A 1  36 ?  -4.756   1.630   4.251 1.000 97.440 ? 36  SER A O   1 
ATOM 283  O OG  ? SER A 1  36 ?  -5.154   4.274   1.068 1.000 97.440 ? 36  SER A OG  1 
ATOM 284  N N   ? ALA A 1  37 ?  -3.642   3.084   3.028 1.000 96.730 ? 37  ALA A N   1 
ATOM 285  C CA  ? ALA A 1  37 ?  -2.746   3.439   4.126 1.000 96.730 ? 37  ALA A CA  1 
ATOM 286  C C   ? ALA A 1  37 ?  -3.365   4.515   5.013 1.000 96.730 ? 37  ALA A C   1 
ATOM 287  C CB  ? ALA A 1  37 ?  -1.400   3.911   3.582 1.000 96.730 ? 37  ALA A CB  1 
ATOM 288  O O   ? ALA A 1  37 ?  -3.986   5.457   4.515 1.000 96.730 ? 37  ALA A O   1 
ATOM 289  N N   ? ALA A 1  38 ?  -3.156   4.382   6.323 1.000 96.010 ? 38  ALA A N   1 
ATOM 290  C CA  ? ALA A 1  38 ?  -3.717   5.327   7.285 1.000 96.010 ? 38  ALA A CA  1 
ATOM 291  C C   ? ALA A 1  38 ?  -3.103   6.713   7.115 1.000 96.010 ? 38  ALA A C   1 
ATOM 292  C CB  ? ALA A 1  38 ?  -3.503   4.825   8.711 1.000 96.010 ? 38  ALA A CB  1 
ATOM 293  O O   ? ALA A 1  38 ?  -3.758   7.725   7.373 1.000 96.010 ? 38  ALA A O   1 
ATOM 294  N N   ? HIS A 1  39 ?  -1.868   6.779   6.692 1.000 93.410 ? 39  HIS A N   1 
ATOM 295  C CA  ? HIS A 1  39 ?  -1.188   8.059   6.534 1.000 93.410 ? 39  HIS A CA  1 
ATOM 296  C C   ? HIS A 1  39 ?  -1.749   8.837   5.348 1.000 93.410 ? 39  HIS A C   1 
ATOM 297  C CB  ? HIS A 1  39 ?   0.317   7.849   6.359 1.000 93.410 ? 39  HIS A CB  1 
ATOM 298  O O   ? HIS A 1  39 ?  -1.423  10.012   5.161 1.000 93.410 ? 39  HIS A O   1 
ATOM 299  C CG  ? HIS A 1  39 ?   0.704   7.391   4.989 1.000 93.410 ? 39  HIS A CG  1 
ATOM 300  C CD2 ? HIS A 1  39 ?   0.964   8.090   3.859 1.000 93.410 ? 39  HIS A CD2 1 
ATOM 301  N ND1 ? HIS A 1  39 ?   0.858   6.061   4.664 1.000 93.410 ? 39  HIS A ND1 1 
ATOM 302  C CE1 ? HIS A 1  39 ?   1.199   5.961   3.390 1.000 93.410 ? 39  HIS A CE1 1 
ATOM 303  N NE2 ? HIS A 1  39 ?   1.270   7.178   2.879 1.000 93.410 ? 39  HIS A NE2 1 
ATOM 304  N N   ? CYS A 1  40 ?  -2.725   8.172   4.646 1.000 92.670 ? 40  CYS A N   1 
ATOM 305  C CA  ? CYS A 1  40 ?  -3.368   8.786   3.490 1.000 92.670 ? 40  CYS A CA  1 
ATOM 306  C C   ? CYS A 1  40 ?  -4.588   9.597   3.912 1.000 92.670 ? 40  CYS A C   1 
ATOM 307  C CB  ? CYS A 1  40 ?  -3.779   7.720   2.476 1.000 92.670 ? 40  CYS A CB  1 
ATOM 308  O O   ? CYS A 1  40 ?  -5.147  10.347   3.110 1.000 92.670 ? 40  CYS A O   1 
ATOM 309  S SG  ? CYS A 1  40 ?  -2.394   7.030   1.543 1.000 92.670 ? 40  CYS A SG  1 
ATOM 310  N N   ? TYR A 1  41 ?  -4.975   9.523   5.137 1.000 89.710 ? 41  TYR A N   1 
ATOM 311  C CA  ? TYR A 1  41 ?  -6.250  10.074   5.582 1.000 89.710 ? 41  TYR A CA  1 
ATOM 312  C C   ? TYR A 1  41 ?  -6.270  11.590   5.433 1.000 89.710 ? 41  TYR A C   1 
ATOM 313  C CB  ? TYR A 1  41 ?  -6.523   9.689   7.039 1.000 89.710 ? 41  TYR A CB  1 
ATOM 314  O O   ? TYR A 1  41 ?  -5.295  12.266   5.768 1.000 89.710 ? 41  TYR A O   1 
ATOM 315  C CG  ? TYR A 1  41 ?  -7.765  10.326   7.613 1.000 89.710 ? 41  TYR A CG  1 
ATOM 316  C CD1 ? TYR A 1  41 ?  -7.678  11.417   8.474 1.000 89.710 ? 41  TYR A CD1 1 
ATOM 317  C CD2 ? TYR A 1  41 ?  -9.028   9.838   7.296 1.000 89.710 ? 41  TYR A CD2 1 
ATOM 318  C CE1 ? TYR A 1  41 ?  -8.819  12.007   9.007 1.000 89.710 ? 41  TYR A CE1 1 
ATOM 319  C CE2 ? TYR A 1  41 ? -10.177  10.419   7.823 1.000 89.710 ? 41  TYR A CE2 1 
ATOM 320  O OH  ? TYR A 1  41 ? -11.196  12.081   9.200 1.000 89.710 ? 41  TYR A OH  1 
ATOM 321  C CZ  ? TYR A 1  41 ? -10.063  11.501   8.675 1.000 89.710 ? 41  TYR A CZ  1 
ATOM 322  N N   ? LYS A 1  42 ?  -7.504  12.056   5.009 1.000 83.490 ? 42  LYS A N   1 
ATOM 323  C CA  ? LYS A 1  42 ?  -7.904  13.460   4.969 1.000 83.490 ? 42  LYS A CA  1 
ATOM 324  C C   ? LYS A 1  42 ?  -9.415  13.605   5.125 1.000 83.490 ? 42  LYS A C   1 
ATOM 325  C CB  ? LYS A 1  42 ?  -7.447  14.111   3.663 1.000 83.490 ? 42  LYS A CB  1 
ATOM 326  O O   ? LYS A 1  42 ? -10.168  12.680   4.816 1.000 83.490 ? 42  LYS A O   1 
ATOM 327  C CG  ? LYS A 1  42 ?  -5.947  14.030   3.422 1.000 83.490 ? 42  LYS A CG  1 
ATOM 328  C CD  ? LYS A 1  42 ?  -5.180  14.962   4.351 1.000 83.490 ? 42  LYS A CD  1 
ATOM 329  C CE  ? LYS A 1  42 ?  -3.693  14.983   4.021 1.000 83.490 ? 42  LYS A CE  1 
ATOM 330  N NZ  ? LYS A 1  42 ?  -2.918  15.793   5.008 1.000 83.490 ? 42  LYS A NZ  1 
ATOM 331  N N   ? PRO A 1  43 ?  -9.935  14.845   5.713 1.000 76.020 ? 43  PRO A N   1 
ATOM 332  C CA  ? PRO A 1  43 ? -11.375  15.084   5.831 1.000 76.020 ? 43  PRO A CA  1 
ATOM 333  C C   ? PRO A 1  43 ? -12.053  15.278   4.476 1.000 76.020 ? 43  PRO A C   1 
ATOM 334  C CB  ? PRO A 1  43 ? -11.453  16.363   6.669 1.000 76.020 ? 43  PRO A CB  1 
ATOM 335  O O   ? PRO A 1  43 ? -11.511  15.960   3.603 1.000 76.020 ? 43  PRO A O   1 
ATOM 336  C CG  ? PRO A 1  43 ? -10.129  16.450   7.356 1.000 76.020 ? 43  PRO A CG  1 
ATOM 337  C CD  ? PRO A 1  43 ?  -9.112  15.719   6.527 1.000 76.020 ? 43  PRO A CD  1 
ATOM 338  N N   ? LEU A 1  44 ? -12.726  14.152   3.840 1.000 79.340 ? 44  LEU A N   1 
ATOM 339  C CA  ? LEU A 1  44 ? -13.503  14.047   2.610 1.000 79.340 ? 44  LEU A CA  1 
ATOM 340  C C   ? LEU A 1  44 ? -12.663  13.446   1.487 1.000 79.340 ? 44  LEU A C   1 
ATOM 341  C CB  ? LEU A 1  44 ? -14.030  15.421   2.189 1.000 79.340 ? 44  LEU A CB  1 
ATOM 342  O O   ? LEU A 1  44 ? -11.929  14.163   0.803 1.000 79.340 ? 44  LEU A O   1 
ATOM 343  C CG  ? LEU A 1  44 ? -15.032  16.082   3.137 1.000 79.340 ? 44  LEU A CG  1 
ATOM 344  C CD1 ? LEU A 1  44 ? -15.367  17.490   2.656 1.000 79.340 ? 44  LEU A CD1 1 
ATOM 345  C CD2 ? LEU A 1  44 ? -16.296  15.237   3.253 1.000 79.340 ? 44  LEU A CD2 1 
ATOM 346  N N   ? LEU A 1  45 ? -12.854  12.194   1.350 1.000 86.820 ? 45  LEU A N   1 
ATOM 347  C CA  ? LEU A 1  45 ? -12.118  11.459   0.327 1.000 86.820 ? 45  LEU A CA  1 
ATOM 348  C C   ? LEU A 1  45 ? -13.029  11.088  -0.838 1.000 86.820 ? 45  LEU A C   1 
ATOM 349  C CB  ? LEU A 1  45 ? -11.490  10.196   0.921 1.000 86.820 ? 45  LEU A CB  1 
ATOM 350  O O   ? LEU A 1  45 ? -14.115  10.541  -0.633 1.000 86.820 ? 45  LEU A O   1 
ATOM 351  C CG  ? LEU A 1  45 ? -10.353  10.410   1.922 1.000 86.820 ? 45  LEU A CG  1 
ATOM 352  C CD1 ? LEU A 1  45 ?  -9.987   9.093   2.598 1.000 86.820 ? 45  LEU A CD1 1 
ATOM 353  C CD2 ? LEU A 1  45 ?  -9.138  11.018   1.230 1.000 86.820 ? 45  LEU A CD2 1 
ATOM 354  N N   ? ARG A 1  46 ? -12.733  11.576  -2.018 1.000 93.280 ? 46  ARG A N   1 
ATOM 355  C CA  ? ARG A 1  46 ? -13.342  11.091  -3.253 1.000 93.280 ? 46  ARG A CA  1 
ATOM 356  C C   ? ARG A 1  46 ? -12.607   9.862  -3.779 1.000 93.280 ? 46  ARG A C   1 
ATOM 357  C CB  ? ARG A 1  46 ? -13.353  12.191  -4.316 1.000 93.280 ? 46  ARG A CB  1 
ATOM 358  O O   ? ARG A 1  46 ? -11.384   9.882  -3.930 1.000 93.280 ? 46  ARG A O   1 
ATOM 359  C CG  ? ARG A 1  46 ? -14.238  13.376  -3.967 1.000 93.280 ? 46  ARG A CG  1 
ATOM 360  C CD  ? ARG A 1  46 ? -14.213  14.439  -5.057 1.000 93.280 ? 46  ARG A CD  1 
ATOM 361  N NE  ? ARG A 1  46 ? -15.079  15.568  -4.728 1.000 93.280 ? 46  ARG A NE  1 
ATOM 362  N NH1 ? ARG A 1  46 ? -14.420  16.862  -6.525 1.000 93.280 ? 46  ARG A NH1 1 
ATOM 363  N NH2 ? ARG A 1  46 ? -15.978  17.658  -5.044 1.000 93.280 ? 46  ARG A NH2 1 
ATOM 364  C CZ  ? ARG A 1  46 ? -15.157  16.694  -5.433 1.000 93.280 ? 46  ARG A CZ  1 
ATOM 365  N N   ? VAL A 1  47 ? -13.429   8.812  -3.952 1.000 95.220 ? 47  VAL A N   1 
ATOM 366  C CA  ? VAL A 1  47 ? -12.868   7.531  -4.369 1.000 95.220 ? 47  VAL A CA  1 
ATOM 367  C C   ? VAL A 1  47 ? -13.206   7.271  -5.835 1.000 95.220 ? 47  VAL A C   1 
ATOM 368  C CB  ? VAL A 1  47 ? -13.386   6.372  -3.489 1.000 95.220 ? 47  VAL A CB  1 
ATOM 369  O O   ? VAL A 1  47 ? -14.377   7.292  -6.222 1.000 95.220 ? 47  VAL A O   1 
ATOM 370  C CG1 ? VAL A 1  47 ? -12.754   5.047  -3.914 1.000 95.220 ? 47  VAL A CG1 1 
ATOM 371  C CG2 ? VAL A 1  47 ? -13.102   6.654  -2.014 1.000 95.220 ? 47  VAL A CG2 1 
ATOM 372  N N   ? ARG A 1  48 ? -12.168   7.155  -6.624 1.000 95.110 ? 48  ARG A N   1 
ATOM 373  C CA  ? ARG A 1  48 ? -12.377   6.835  -8.032 1.000 95.110 ? 48  ARG A CA  1 
ATOM 374  C C   ? ARG A 1  48 ? -11.952   5.403  -8.338 1.000 95.110 ? 48  ARG A C   1 
ATOM 375  C CB  ? ARG A 1  48 ? -11.608   7.812  -8.925 1.000 95.110 ? 48  ARG A CB  1 
ATOM 376  O O   ? ARG A 1  48 ? -10.837   4.996  -8.004 1.000 95.110 ? 48  ARG A O   1 
ATOM 377  C CG  ? ARG A 1  48 ? -12.110   9.245  -8.846 1.000 95.110 ? 48  ARG A CG  1 
ATOM 378  C CD  ? ARG A 1  48 ? -11.396  10.148  -9.841 1.000 95.110 ? 48  ARG A CD  1 
ATOM 379  N NE  ? ARG A 1  48 ? -11.872  11.526  -9.758 1.000 95.110 ? 48  ARG A NE  1 
ATOM 380  N NH1 ? ARG A 1  48 ? -10.672  12.271 -11.586 1.000 95.110 ? 48  ARG A NH1 1 
ATOM 381  N NH2 ? ARG A 1  48 ? -12.012  13.720 -10.420 1.000 95.110 ? 48  ARG A NH2 1 
ATOM 382  C CZ  ? ARG A 1  48 ? -11.518  12.502 -10.588 1.000 95.110 ? 48  ARG A CZ  1 
ATOM 383  N N   ? LEU A 1  49 ? -12.905   4.571  -8.942 1.000 95.980 ? 49  LEU A N   1 
ATOM 384  C CA  ? LEU A 1  49 ? -12.691   3.190  -9.361 1.000 95.980 ? 49  LEU A CA  1 
ATOM 385  C C   ? LEU A 1  49 ? -12.737   3.069 -10.880 1.000 95.980 ? 49  LEU A C   1 
ATOM 386  C CB  ? LEU A 1  49 ? -13.741   2.270  -8.732 1.000 95.980 ? 49  LEU A CB  1 
ATOM 387  O O   ? LEU A 1  49 ? -13.388   3.873 -11.552 1.000 95.980 ? 49  LEU A O   1 
ATOM 388  C CG  ? LEU A 1  49 ? -13.876   2.336  -7.210 1.000 95.980 ? 49  LEU A CG  1 
ATOM 389  C CD1 ? LEU A 1  49 ? -15.284   2.777  -6.821 1.000 95.980 ? 49  LEU A CD1 1 
ATOM 390  C CD2 ? LEU A 1  49 ? -13.540   0.987  -6.583 1.000 95.980 ? 49  LEU A CD2 1 
ATOM 391  N N   ? GLY A 1  50 ? -11.893   2.057 -11.374 1.000 93.950 ? 50  GLY A N   1 
ATOM 392  C CA  ? GLY A 1  50 ? -11.978   1.770 -12.797 1.000 93.950 ? 50  GLY A CA  1 
ATOM 393  C C   ? GLY A 1  50 ? -11.198   2.751 -13.651 1.000 93.950 ? 50  GLY A C   1 
ATOM 394  O O   ? GLY A 1  50 ? -11.446   2.870 -14.853 1.000 93.950 ? 50  GLY A O   1 
ATOM 395  N N   ? GLU A 1  51 ? -10.240   3.541 -12.950 1.000 91.010 ? 51  GLU A N   1 
ATOM 396  C CA  ? GLU A 1  51 ?  -9.410   4.528 -13.633 1.000 91.010 ? 51  GLU A CA  1 
ATOM 397  C C   ? GLU A 1  51 ?  -8.222   3.866 -14.326 1.000 91.010 ? 51  GLU A C   1 
ATOM 398  C CB  ? GLU A 1  51 ?  -8.918   5.592 -12.648 1.000 91.010 ? 51  GLU A CB  1 
ATOM 399  O O   ? GLU A 1  51 ?  -7.495   3.084 -13.711 1.000 91.010 ? 51  GLU A O   1 
ATOM 400  C CG  ? GLU A 1  51 ?  -9.958   6.653 -12.320 1.000 91.010 ? 51  GLU A CG  1 
ATOM 401  C CD  ? GLU A 1  51 ? -10.309   7.537 -13.506 1.000 91.010 ? 51  GLU A CD  1 
ATOM 402  O OE1 ? GLU A 1  51 ? -10.866   8.639 -13.298 1.000 91.010 ? 51  GLU A OE1 1 
ATOM 403  O OE2 ? GLU A 1  51 ? -10.025   7.124 -14.652 1.000 91.010 ? 51  GLU A OE2 1 
ATOM 404  N N   ? TYR A 1  52 ?  -8.059   4.096 -15.620 1.000 90.230 ? 52  TYR A N   1 
ATOM 405  C CA  ? TYR A 1  52 ?  -6.869   3.705 -16.367 1.000 90.230 ? 52  TYR A CA  1 
ATOM 406  C C   ? TYR A 1  52 ?  -5.992   4.914 -16.668 1.000 90.230 ? 52  TYR A C   1 
ATOM 407  C CB  ? TYR A 1  52 ?  -7.258   3.005 -17.672 1.000 90.230 ? 52  TYR A CB  1 
ATOM 408  O O   ? TYR A 1  52 ?  -4.767   4.847 -16.545 1.000 90.230 ? 52  TYR A O   1 
ATOM 409  C CG  ? TYR A 1  52 ?  -6.080   2.655 -18.549 1.000 90.230 ? 52  TYR A CG  1 
ATOM 410  C CD1 ? TYR A 1  52 ?  -5.938   3.219 -19.815 1.000 90.230 ? 52  TYR A CD1 1 
ATOM 411  C CD2 ? TYR A 1  52 ?  -5.108   1.761 -18.113 1.000 90.230 ? 52  TYR A CD2 1 
ATOM 412  C CE1 ? TYR A 1  52 ?  -4.855   2.898 -20.627 1.000 90.230 ? 52  TYR A CE1 1 
ATOM 413  C CE2 ? TYR A 1  52 ?  -4.021   1.433 -18.917 1.000 90.230 ? 52  TYR A CE2 1 
ATOM 414  O OH  ? TYR A 1  52 ?  -2.829   1.686 -20.970 1.000 90.230 ? 52  TYR A OH  1 
ATOM 415  C CZ  ? TYR A 1  52 ?  -3.903   2.006 -20.170 1.000 90.230 ? 52  TYR A CZ  1 
ATOM 416  N N   ? ASN A 1  53 ?  -6.596   5.999 -17.102 1.000 90.700 ? 53  ASN A N   1 
ATOM 417  C CA  ? ASN A 1  53 ?  -6.014   7.317 -17.335 1.000 90.700 ? 53  ASN A CA  1 
ATOM 418  C C   ? ASN A 1  53 ?  -6.696   8.388 -16.489 1.000 90.700 ? 53  ASN A C   1 
ATOM 419  C CB  ? ASN A 1  53 ?  -6.092   7.682 -18.819 1.000 90.700 ? 53  ASN A CB  1 
ATOM 420  O O   ? ASN A 1  53 ?  -7.855   8.730 -16.729 1.000 90.700 ? 53  ASN A O   1 
ATOM 421  C CG  ? ASN A 1  53 ?  -5.323   8.946 -19.150 1.000 90.700 ? 53  ASN A CG  1 
ATOM 422  N ND2 ? ASN A 1  53 ?  -4.757   8.999 -20.350 1.000 90.700 ? 53  ASN A ND2 1 
ATOM 423  O OD1 ? ASN A 1  53 ?  -5.239   9.868 -18.334 1.000 90.700 ? 53  ASN A OD1 1 
ATOM 424  N N   ? ILE A 1  54 ?  -5.890   8.966 -15.544 1.000 87.940 ? 54  ILE A N   1 
ATOM 425  C CA  ? ILE A 1  54 ?  -6.492   9.826 -14.530 1.000 87.940 ? 54  ILE A CA  1 
ATOM 426  C C   ? ILE A 1  54 ?  -6.783  11.201 -15.127 1.000 87.940 ? 54  ILE A C   1 
ATOM 427  C CB  ? ILE A 1  54 ?  -5.580   9.962 -13.290 1.000 87.940 ? 54  ILE A CB  1 
ATOM 428  O O   ? ILE A 1  54 ?  -7.557  11.979 -14.564 1.000 87.940 ? 54  ILE A O   1 
ATOM 429  C CG1 ? ILE A 1  54 ?  -4.190  10.461 -13.702 1.000 87.940 ? 54  ILE A CG1 1 
ATOM 430  C CG2 ? ILE A 1  54 ?  -5.484   8.630 -12.542 1.000 87.940 ? 54  ILE A CG2 1 
ATOM 431  C CD1 ? ILE A 1  54 ?  -3.286  10.814 -12.528 1.000 87.940 ? 54  ILE A CD1 1 
ATOM 432  N N   ? ARG A 1  55 ?  -6.390  11.517 -16.279 1.000 86.090 ? 55  ARG A N   1 
ATOM 433  C CA  ? ARG A 1  55 ?  -6.563  12.821 -16.911 1.000 86.090 ? 55  ARG A CA  1 
ATOM 434  C C   ? ARG A 1  55 ?  -7.707  12.794 -17.920 1.000 86.090 ? 55  ARG A C   1 
ATOM 435  C CB  ? ARG A 1  55 ?  -5.269  13.261 -17.598 1.000 86.090 ? 55  ARG A CB  1 
ATOM 436  O O   ? ARG A 1  55 ?  -8.181  13.844 -18.357 1.000 86.090 ? 55  ARG A O   1 
ATOM 437  C CG  ? ARG A 1  55 ?  -4.141  13.591 -16.634 1.000 86.090 ? 55  ARG A CG  1 
ATOM 438  C CD  ? ARG A 1  55 ?  -2.979  14.277 -17.339 1.000 86.090 ? 55  ARG A CD  1 
ATOM 439  N NE  ? ARG A 1  55 ?  -1.973  14.745 -16.389 1.000 86.090 ? 55  ARG A NE  1 
ATOM 440  N NH1 ? ARG A 1  55 ?  -0.705  15.861 -17.965 1.000 86.090 ? 55  ARG A NH1 1 
ATOM 441  N NH2 ? ARG A 1  55 ?  -0.063  15.857 -15.765 1.000 86.090 ? 55  ARG A NH2 1 
ATOM 442  C CZ  ? ARG A 1  55 ?  -0.916  15.486 -16.709 1.000 86.090 ? 55  ARG A CZ  1 
ATOM 443  N N   ? ARG A 1  56 ?  -8.169  11.500 -18.217 1.000 85.660 ? 56  ARG A N   1 
ATOM 444  C CA  ? ARG A 1  56 ?  -9.213  11.362 -19.227 1.000 85.660 ? 56  ARG A CA  1 
ATOM 445  C C   ? ARG A 1  56 ? -10.412  10.599 -18.674 1.000 85.660 ? 56  ARG A C   1 
ATOM 446  C CB  ? ARG A 1  56 ?  -8.669  10.654 -20.469 1.000 85.660 ? 56  ARG A CB  1 
ATOM 447  O O   ? ARG A 1  56 ? -10.248   9.626 -17.934 1.000 85.660 ? 56  ARG A O   1 
ATOM 448  C CG  ? ARG A 1  56 ?  -7.628  11.459 -21.231 1.000 85.660 ? 56  ARG A CG  1 
ATOM 449  C CD  ? ARG A 1  56 ?  -7.242  10.785 -22.541 1.000 85.660 ? 56  ARG A CD  1 
ATOM 450  N NE  ? ARG A 1  56 ?  -6.382  11.641 -23.353 1.000 85.660 ? 56  ARG A NE  1 
ATOM 451  N NH1 ? ARG A 1  56 ?  -6.427  10.271 -25.213 1.000 85.660 ? 56  ARG A NH1 1 
ATOM 452  N NH2 ? ARG A 1  56 ?  -5.229  12.225 -25.252 1.000 85.660 ? 56  ARG A NH2 1 
ATOM 453  C CZ  ? ARG A 1  56 ?  -6.014  11.377 -24.604 1.000 85.660 ? 56  ARG A CZ  1 
ATOM 454  N N   ? LEU A 1  57 ? -11.625  11.144 -19.009 1.000 80.540 ? 57  LEU A N   1 
ATOM 455  C CA  ? LEU A 1  57 ? -12.836  10.385 -18.714 1.000 80.540 ? 57  LEU A CA  1 
ATOM 456  C C   ? LEU A 1  57 ? -13.071   9.306 -19.765 1.000 80.540 ? 57  LEU A C   1 
ATOM 457  C CB  ? LEU A 1  57 ? -14.049  11.316 -18.642 1.000 80.540 ? 57  LEU A CB  1 
ATOM 458  O O   ? LEU A 1  57 ? -13.253   9.613 -20.946 1.000 80.540 ? 57  LEU A O   1 
ATOM 459  C CG  ? LEU A 1  57 ? -14.100  12.272 -17.448 1.000 80.540 ? 57  LEU A CG  1 
ATOM 460  C CD1 ? LEU A 1  57 ? -15.219  13.291 -17.633 1.000 80.540 ? 57  LEU A CD1 1 
ATOM 461  C CD2 ? LEU A 1  57 ? -14.284  11.496 -16.149 1.000 80.540 ? 57  LEU A CD2 1 
ATOM 462  N N   ? ASP A 1  58 ? -12.906   8.059 -19.361 1.000 83.500 ? 58  ASP A N   1 
ATOM 463  C CA  ? ASP A 1  58 ? -13.042   6.993 -20.349 1.000 83.500 ? 58  ASP A CA  1 
ATOM 464  C C   ? ASP A 1  58 ? -14.333   6.207 -20.134 1.000 83.500 ? 58  ASP A C   1 
ATOM 465  C CB  ? ASP A 1  58 ? -11.837   6.052 -20.292 1.000 83.500 ? 58  ASP A CB  1 
ATOM 466  O O   ? ASP A 1  58 ? -14.505   5.121 -20.693 1.000 83.500 ? 58  ASP A O   1 
ATOM 467  C CG  ? ASP A 1  58 ? -10.525   6.749 -20.606 1.000 83.500 ? 58  ASP A CG  1 
ATOM 468  O OD1 ? ASP A 1  58 ? -10.533   7.764 -21.335 1.000 83.500 ? 58  ASP A OD1 1 
ATOM 469  O OD2 ? ASP A 1  58 ?  -9.473   6.276 -20.123 1.000 83.500 ? 58  ASP A OD2 1 
ATOM 470  N N   ? TRP A 1  59 ? -15.309   6.768 -19.184 1.000 83.540 ? 59  TRP A N   1 
ATOM 471  C CA  ? TRP A 1  59 ? -16.672   6.315 -18.926 1.000 83.540 ? 59  TRP A CA  1 
ATOM 472  C C   ? TRP A 1  59 ? -16.672   4.977 -18.195 1.000 83.540 ? 59  TRP A C   1 
ATOM 473  C CB  ? TRP A 1  59 ? -17.457   6.196 -20.236 1.000 83.540 ? 59  TRP A CB  1 
ATOM 474  O O   ? TRP A 1  59 ? -17.730   4.380 -17.981 1.000 83.540 ? 59  TRP A O   1 
ATOM 475  C CG  ? TRP A 1  59 ? -17.586   7.486 -20.988 1.000 83.540 ? 59  TRP A CG  1 
ATOM 476  C CD1 ? TRP A 1  59 ? -16.906   7.854 -22.116 1.000 83.540 ? 59  TRP A CD1 1 
ATOM 477  C CD2 ? TRP A 1  59 ? -18.445   8.583 -20.663 1.000 83.540 ? 59  TRP A CD2 1 
ATOM 478  C CE2 ? TRP A 1  59 ? -18.235   9.583 -21.638 1.000 83.540 ? 59  TRP A CE2 1 
ATOM 479  C CE3 ? TRP A 1  59 ? -19.375   8.816 -19.640 1.000 83.540 ? 59  TRP A CE3 1 
ATOM 480  N NE1 ? TRP A 1  59 ? -17.292   9.114 -22.512 1.000 83.540 ? 59  TRP A NE1 1 
ATOM 481  C CH2 ? TRP A 1  59 ? -19.825  11.002 -20.609 1.000 83.540 ? 59  TRP A CH2 1 
ATOM 482  C CZ2 ? TRP A 1  59 ? -18.922  10.799 -21.620 1.000 83.540 ? 59  TRP A CZ2 1 
ATOM 483  C CZ3 ? TRP A 1  59 ? -20.057  10.028 -19.624 1.000 83.540 ? 59  TRP A CZ3 1 
ATOM 484  N N   ? THR A 1  60 ? -15.550   4.418 -17.873 1.000 86.900 ? 60  THR A N   1 
ATOM 485  C CA  ? THR A 1  60 ? -15.416   3.193 -17.093 1.000 86.900 ? 60  THR A CA  1 
ATOM 486  C C   ? THR A 1  60 ? -15.264   3.511 -15.608 1.000 86.900 ? 60  THR A C   1 
ATOM 487  C CB  ? THR A 1  60 ? -14.213   2.357 -17.567 1.000 86.900 ? 60  THR A CB  1 
ATOM 488  O O   ? THR A 1  60 ? -15.419   2.630 -14.760 1.000 86.900 ? 60  THR A O   1 
ATOM 489  C CG2 ? THR A 1  60 ? -14.367   1.953 -19.030 1.000 86.900 ? 60  THR A CG2 1 
ATOM 490  O OG1 ? THR A 1  60 ? -13.015   3.128 -17.420 1.000 86.900 ? 60  THR A OG1 1 
ATOM 491  N N   ? GLU A 1  61 ? -15.122   4.776 -15.203 1.000 90.810 ? 61  GLU A N   1 
ATOM 492  C CA  ? GLU A 1  61 ? -14.839   5.216 -13.840 1.000 90.810 ? 61  GLU A CA  1 
ATOM 493  C C   ? GLU A 1  61 ? -16.119   5.322 -13.017 1.000 90.810 ? 61  GLU A C   1 
ATOM 494  C CB  ? GLU A 1  61 ? -14.108   6.561 -13.850 1.000 90.810 ? 61  GLU A CB  1 
ATOM 495  O O   ? GLU A 1  61 ? -17.167   5.714 -13.536 1.000 90.810 ? 61  GLU A O   1 
ATOM 496  C CG  ? GLU A 1  61 ? -12.770   6.528 -14.574 1.000 90.810 ? 61  GLU A CG  1 
ATOM 497  C CD  ? GLU A 1  61 ? -12.889   6.787 -16.068 1.000 90.810 ? 61  GLU A CD  1 
ATOM 498  O OE1 ? GLU A 1  61 ? -11.846   6.934 -16.744 1.000 90.810 ? 61  GLU A OE1 1 
ATOM 499  O OE2 ? GLU A 1  61 ? -14.036   6.843 -16.566 1.000 90.810 ? 61  GLU A OE2 1 
ATOM 500  N N   ? GLN A 1  62 ? -16.009   4.895 -11.850 1.000 94.810 ? 62  GLN A N   1 
ATOM 501  C CA  ? GLN A 1  62 ? -17.044   5.097 -10.842 1.000 94.810 ? 62  GLN A CA  1 
ATOM 502  C C   ? GLN A 1  62 ? -16.575   6.061  -9.756 1.000 94.810 ? 62  GLN A C   1 
ATOM 503  C CB  ? GLN A 1  62 ? -17.452   3.762 -10.216 1.000 94.810 ? 62  GLN A CB  1 
ATOM 504  O O   ? GLN A 1  62 ? -15.555   5.823  -9.105 1.000 94.810 ? 62  GLN A O   1 
ATOM 505  C CG  ? GLN A 1  62 ? -17.962   2.741 -11.225 1.000 94.810 ? 62  GLN A CG  1 
ATOM 506  C CD  ? GLN A 1  62 ? -18.442   1.459 -10.570 1.000 94.810 ? 62  GLN A CD  1 
ATOM 507  N NE2 ? GLN A 1  62 ? -18.157   0.327 -11.205 1.000 94.810 ? 62  GLN A NE2 1 
ATOM 508  O OE1 ? GLN A 1  62 ? -19.062   1.485  -9.502 1.000 94.810 ? 62  GLN A OE1 1 
ATOM 509  N N   ? LEU A 1  63 ? -17.292   7.198  -9.680 1.000 94.350 ? 63  LEU A N   1 
ATOM 510  C CA  ? LEU A 1  63 ? -16.994   8.176  -8.640 1.000 94.350 ? 63  LEU A CA  1 
ATOM 511  C C   ? LEU A 1  63 ? -17.838   7.920  -7.395 1.000 94.350 ? 63  LEU A C   1 
ATOM 512  C CB  ? LEU A 1  63 ? -17.239   9.597  -9.153 1.000 94.350 ? 63  LEU A CB  1 
ATOM 513  O O   ? LEU A 1  63 ? -19.069   7.913  -7.465 1.000 94.350 ? 63  LEU A O   1 
ATOM 514  C CG  ? LEU A 1  63 ? -16.948  10.733  -8.171 1.000 94.350 ? 63  LEU A CG  1 
ATOM 515  C CD1 ? LEU A 1  63 ? -15.468  10.748  -7.803 1.000 94.350 ? 63  LEU A CD1 1 
ATOM 516  C CD2 ? LEU A 1  63 ? -17.371  12.073  -8.763 1.000 94.350 ? 63  LEU A CD2 1 
ATOM 517  N N   ? LYS A 1  64 ? -17.119   7.610  -6.319 1.000 94.940 ? 64  LYS A N   1 
ATOM 518  C CA  ? LYS A 1  64 ? -17.782   7.311  -5.053 1.000 94.940 ? 64  LYS A CA  1 
ATOM 519  C C   ? LYS A 1  64 ? -17.337   8.276  -3.958 1.000 94.940 ? 64  LYS A C   1 
ATOM 520  C CB  ? LYS A 1  64 ? -17.500   5.869  -4.627 1.000 94.940 ? 64  LYS A CB  1 
ATOM 521  O O   ? LYS A 1  64 ? -16.213   8.780  -3.986 1.000 94.940 ? 64  LYS A O   1 
ATOM 522  C CG  ? LYS A 1  64 ? -17.903   4.828  -5.661 1.000 94.940 ? 64  LYS A CG  1 
ATOM 523  C CD  ? LYS A 1  64 ? -19.417   4.719  -5.783 1.000 94.940 ? 64  LYS A CD  1 
ATOM 524  C CE  ? LYS A 1  64 ? -19.823   3.589  -6.720 1.000 94.940 ? 64  LYS A CE  1 
ATOM 525  N NZ  ? LYS A 1  64 ? -21.307   3.484  -6.850 1.000 94.940 ? 64  LYS A NZ  1 
ATOM 526  N N   ? LEU A 1  65 ? -18.290   8.540  -2.992 1.000 93.750 ? 65  LEU A N   1 
ATOM 527  C CA  ? LEU A 1  65 ? -17.937   9.272  -1.781 1.000 93.750 ? 65  LEU A CA  1 
ATOM 528  C C   ? LEU A 1  65 ? -17.755   8.319  -0.604 1.000 93.750 ? 65  LEU A C   1 
ATOM 529  C CB  ? LEU A 1  65 ? -19.011  10.311  -1.449 1.000 93.750 ? 65  LEU A CB  1 
ATOM 530  O O   ? LEU A 1  65 ? -18.409   7.276  -0.537 1.000 93.750 ? 65  LEU A O   1 
ATOM 531  C CG  ? LEU A 1  65 ? -19.170  11.462  -2.445 1.000 93.750 ? 65  LEU A CG  1 
ATOM 532  C CD1 ? LEU A 1  65 ? -20.347  12.347  -2.047 1.000 93.750 ? 65  LEU A CD1 1 
ATOM 533  C CD2 ? LEU A 1  65 ? -17.885  12.278  -2.530 1.000 93.750 ? 65  LEU A CD2 1 
ATOM 534  N N   ? SER A 1  66 ? -16.803   8.735   0.218 1.000 93.310 ? 66  SER A N   1 
ATOM 535  C CA  ? SER A 1  66 ? -16.623   7.938   1.427 1.000 93.310 ? 66  SER A CA  1 
ATOM 536  C C   ? SER A 1  66 ? -17.690   8.262   2.467 1.000 93.310 ? 66  SER A C   1 
ATOM 537  C CB  ? SER A 1  66 ? -15.233   8.170   2.022 1.000 93.310 ? 66  SER A CB  1 
ATOM 538  O O   ? SER A 1  66 ? -18.002   9.432   2.700 1.000 93.310 ? 66  SER A O   1 
ATOM 539  O OG  ? SER A 1  66 ? -15.121   9.486   2.538 1.000 93.310 ? 66  SER A OG  1 
ATOM 540  N N   ? SER A 1  67 ? -18.373   7.203   3.077 1.000 94.060 ? 67  SER A N   1 
ATOM 541  C CA  ? SER A 1  67 ? -19.329   7.410   4.160 1.000 94.060 ? 67  SER A CA  1 
ATOM 542  C C   ? SER A 1  67 ? -18.646   7.343   5.522 1.000 94.060 ? 67  SER A C   1 
ATOM 543  C CB  ? SER A 1  67 ? -20.450   6.373   4.091 1.000 94.060 ? 67  SER A CB  1 
ATOM 544  O O   ? SER A 1  67 ? -19.125   7.935   6.492 1.000 94.060 ? 67  SER A O   1 
ATOM 545  O OG  ? SER A 1  67 ? -19.931   5.061   4.224 1.000 94.060 ? 67  SER A OG  1 
ATOM 546  N N   ? LYS A 1  68 ? -17.512   6.570   5.468 1.000 93.800 ? 68  LYS A N   1 
ATOM 547  C CA  ? LYS A 1  68 ? -16.779   6.348   6.712 1.000 93.800 ? 68  LYS A CA  1 
ATOM 548  C C   ? LYS A 1  68 ? -15.318   6.005   6.436 1.000 93.800 ? 68  LYS A C   1 
ATOM 549  C CB  ? LYS A 1  68 ? -17.434   5.232   7.528 1.000 93.800 ? 68  LYS A CB  1 
ATOM 550  O O   ? LYS A 1  68 ? -15.010   5.318   5.460 1.000 93.800 ? 68  LYS A O   1 
ATOM 551  C CG  ? LYS A 1  68 ? -16.902   5.111   8.949 1.000 93.800 ? 68  LYS A CG  1 
ATOM 552  C CD  ? LYS A 1  68 ? -17.708   4.109   9.764 1.000 93.800 ? 68  LYS A CD  1 
ATOM 553  C CE  ? LYS A 1  68 ? -17.352   4.174  11.243 1.000 93.800 ? 68  LYS A CE  1 
ATOM 554  N NZ  ? LYS A 1  68 ? -18.202   3.257  12.059 1.000 93.800 ? 68  LYS A NZ  1 
ATOM 555  N N   ? VAL A 1  69 ? -14.436   6.556   7.311 1.000 95.350 ? 69  VAL A N   1 
ATOM 556  C CA  ? VAL A 1  69 ? -13.022   6.199   7.275 1.000 95.350 ? 69  VAL A CA  1 
ATOM 557  C C   ? VAL A 1  69 ? -12.584   5.681   8.643 1.000 95.350 ? 69  VAL A C   1 
ATOM 558  C CB  ? VAL A 1  69 ? -12.144   7.399   6.854 1.000 95.350 ? 69  VAL A CB  1 
ATOM 559  O O   ? VAL A 1  69 ? -12.758   6.363   9.657 1.000 95.350 ? 69  VAL A O   1 
ATOM 560  C CG1 ? VAL A 1  69 ? -10.666   7.013   6.851 1.000 95.350 ? 69  VAL A CG1 1 
ATOM 561  C CG2 ? VAL A 1  69 ? -12.568   7.913   5.479 1.000 95.350 ? 69  VAL A CG2 1 
ATOM 562  N N   ? ILE A 1  70 ? -12.015   4.428   8.636 1.000 96.530 ? 70  ILE A N   1 
ATOM 563  C CA  ? ILE A 1  70 ? -11.616   3.781   9.881 1.000 96.530 ? 70  ILE A CA  1 
ATOM 564  C C   ? ILE A 1  70 ? -10.119   3.478   9.848 1.000 96.530 ? 70  ILE A C   1 
ATOM 565  C CB  ? ILE A 1  70 ? -12.420   2.485  10.129 1.000 96.530 ? 70  ILE A CB  1 
ATOM 566  O O   ? ILE A 1  70 ?  -9.661   2.670   9.036 1.000 96.530 ? 70  ILE A O   1 
ATOM 567  C CG1 ? ILE A 1  70 ? -13.925   2.777  10.099 1.000 96.530 ? 70  ILE A CG1 1 
ATOM 568  C CG2 ? ILE A 1  70 ? -12.012   1.843  11.458 1.000 96.530 ? 70  ILE A CG2 1 
ATOM 569  C CD1 ? ILE A 1  70 ? -14.797   1.530  10.125 1.000 96.530 ? 70  ILE A CD1 1 
ATOM 570  N N   ? TYR A 1  71 ?  -9.314   4.196  10.801 1.000 96.050 ? 71  TYR A N   1 
ATOM 571  C CA  ? TYR A 1  71 ?  -7.900   3.862  10.921 1.000 96.050 ? 71  TYR A CA  1 
ATOM 572  C C   ? TYR A 1  71 ?  -7.695   2.683  11.865 1.000 96.050 ? 71  TYR A C   1 
ATOM 573  C CB  ? TYR A 1  71 ?  -7.101   5.072  11.415 1.000 96.050 ? 71  TYR A CB  1 
ATOM 574  O O   ? TYR A 1  71 ?  -8.484   2.477  12.790 1.000 96.050 ? 71  TYR A O   1 
ATOM 575  C CG  ? TYR A 1  71 ?  -7.248   6.294  10.543 1.000 96.050 ? 71  TYR A CG  1 
ATOM 576  C CD1 ? TYR A 1  71 ?  -6.358   6.541   9.500 1.000 96.050 ? 71  TYR A CD1 1 
ATOM 577  C CD2 ? TYR A 1  71 ?  -8.276   7.206  10.759 1.000 96.050 ? 71  TYR A CD2 1 
ATOM 578  C CE1 ? TYR A 1  71 ?  -6.489   7.667   8.694 1.000 96.050 ? 71  TYR A CE1 1 
ATOM 579  C CE2 ? TYR A 1  71 ?  -8.416   8.335   9.960 1.000 96.050 ? 71  TYR A CE2 1 
ATOM 580  O OH  ? TYR A 1  71 ?  -7.653   9.674   8.137 1.000 96.050 ? 71  TYR A OH  1 
ATOM 581  C CZ  ? TYR A 1  71 ?  -7.519   8.557   8.931 1.000 96.050 ? 71  TYR A CZ  1 
ATOM 582  N N   ? HIS A 1  72 ?  -6.638   1.947  11.533 1.000 97.700 ? 72  HIS A N   1 
ATOM 583  C CA  ? HIS A 1  72 ?  -6.277   0.945  12.529 1.000 97.700 ? 72  HIS A CA  1 
ATOM 584  C C   ? HIS A 1  72 ?  -6.074   1.580  13.901 1.000 97.700 ? 72  HIS A C   1 
ATOM 585  C CB  ? HIS A 1  72 ?  -5.012   0.198  12.104 1.000 97.700 ? 72  HIS A CB  1 
ATOM 586  O O   ? HIS A 1  72 ?  -5.371   2.585  14.027 1.000 97.700 ? 72  HIS A O   1 
ATOM 587  C CG  ? HIS A 1  72 ?  -4.770  -1.060  12.876 1.000 97.700 ? 72  HIS A CG  1 
ATOM 588  C CD2 ? HIS A 1  72 ?  -4.969  -2.358  12.545 1.000 97.700 ? 72  HIS A CD2 1 
ATOM 589  N ND1 ? HIS A 1  72 ?  -4.264  -1.062  14.157 1.000 97.700 ? 72  HIS A ND1 1 
ATOM 590  C CE1 ? HIS A 1  72 ?  -4.161  -2.310  14.582 1.000 97.700 ? 72  HIS A CE1 1 
ATOM 591  N NE2 ? HIS A 1  72 ?  -4.582  -3.116  13.622 1.000 97.700 ? 72  HIS A NE2 1 
ATOM 592  N N   ? PRO A 1  73 ?  -6.634   1.048  14.983 1.000 96.600 ? 73  PRO A N   1 
ATOM 593  C CA  ? PRO A 1  73 ?  -6.626   1.658  16.315 1.000 96.600 ? 73  PRO A CA  1 
ATOM 594  C C   ? PRO A 1  73 ?  -5.219   1.798  16.892 1.000 96.600 ? 73  PRO A C   1 
ATOM 595  C CB  ? PRO A 1  73 ?  -7.465   0.688  17.151 1.000 96.600 ? 73  PRO A CB  1 
ATOM 596  O O   ? PRO A 1  73 ?  -4.972   2.680  17.718 1.000 96.600 ? 73  PRO A O   1 
ATOM 597  C CG  ? PRO A 1  73 ?  -7.461  -0.589  16.374 1.000 96.600 ? 73  PRO A CG  1 
ATOM 598  C CD  ? PRO A 1  73 ?  -7.351  -0.257  14.913 1.000 96.600 ? 73  PRO A CD  1 
ATOM 599  N N   ? SER A 1  74 ?  -4.350   0.950  16.437 1.000 97.080 ? 74  SER A N   1 
ATOM 600  C CA  ? SER A 1  74 ?  -2.996   0.982  16.979 1.000 97.080 ? 74  SER A CA  1 
ATOM 601  C C   ? SER A 1  74 ?  -2.022   1.625  15.997 1.000 97.080 ? 74  SER A C   1 
ATOM 602  C CB  ? SER A 1  74 ?  -2.524  -0.431  17.325 1.000 97.080 ? 74  SER A CB  1 
ATOM 603  O O   ? SER A 1  74 ?  -0.810   1.422  16.093 1.000 97.080 ? 74  SER A O   1 
ATOM 604  O OG  ? SER A 1  74 ?  -3.312  -0.984  18.365 1.000 97.080 ? 74  SER A OG  1 
ATOM 605  N N   ? TYR A 1  75 ?  -2.547   2.361  14.977 1.000 96.390 ? 75  TYR A N   1 
ATOM 606  C CA  ? TYR A 1  75 ?  -1.680   3.076  14.047 1.000 96.390 ? 75  TYR A CA  1 
ATOM 607  C C   ? TYR A 1  75 ?  -0.793   4.072  14.783 1.000 96.390 ? 75  TYR A C   1 
ATOM 608  C CB  ? TYR A 1  75 ?  -2.512   3.803  12.986 1.000 96.390 ? 75  TYR A CB  1 
ATOM 609  O O   ? TYR A 1  75 ?  -1.283   4.892  15.563 1.000 96.390 ? 75  TYR A O   1 
ATOM 610  C CG  ? TYR A 1  75 ?  -1.711   4.761  12.138 1.000 96.390 ? 75  TYR A CG  1 
ATOM 611  C CD1 ? TYR A 1  75 ?  -2.090   6.096  12.015 1.000 96.390 ? 75  TYR A CD1 1 
ATOM 612  C CD2 ? TYR A 1  75 ?  -0.576   4.334  11.459 1.000 96.390 ? 75  TYR A CD2 1 
ATOM 613  C CE1 ? TYR A 1  75 ?  -1.356   6.983  11.234 1.000 96.390 ? 75  TYR A CE1 1 
ATOM 614  C CE2 ? TYR A 1  75 ?   0.166   5.212  10.674 1.000 96.390 ? 75  TYR A CE2 1 
ATOM 615  O OH  ? TYR A 1  75 ?   0.498   7.405   9.794 1.000 96.390 ? 75  TYR A OH  1 
ATOM 616  C CZ  ? TYR A 1  75 ?  -0.232   6.532  10.569 1.000 96.390 ? 75  TYR A CZ  1 
ATOM 617  N N   ? ASN A 1  76 ?   0.503   3.989  14.525 1.000 94.600 ? 76  ASN A N   1 
ATOM 618  C CA  ? ASN A 1  76 ?   1.509   4.898  15.062 1.000 94.600 ? 76  ASN A CA  1 
ATOM 619  C C   ? ASN A 1  76 ?   2.037   5.847  13.990 1.000 94.600 ? 76  ASN A C   1 
ATOM 620  C CB  ? ASN A 1  76 ?   2.663   4.113  15.690 1.000 94.600 ? 76  ASN A CB  1 
ATOM 621  O O   ? ASN A 1  76 ?   2.780   5.432  13.099 1.000 94.600 ? 76  ASN A O   1 
ATOM 622  C CG  ? ASN A 1  76 ?   3.657   5.007  16.405 1.000 94.600 ? 76  ASN A CG  1 
ATOM 623  N ND2 ? ASN A 1  76 ?   4.225   4.508  17.496 1.000 94.600 ? 76  ASN A ND2 1 
ATOM 624  O OD1 ? ASN A 1  76 ?   3.912   6.137  15.980 1.000 94.600 ? 76  ASN A OD1 1 
ATOM 625  N N   ? PRO A 1  77 ?   1.798   7.159  14.057 1.000 90.940 ? 77  PRO A N   1 
ATOM 626  C CA  ? PRO A 1  77 ?   2.133   8.123  13.007 1.000 90.940 ? 77  PRO A CA  1 
ATOM 627  C C   ? PRO A 1  77 ?   3.630   8.416  12.930 1.000 90.940 ? 77  PRO A C   1 
ATOM 628  C CB  ? PRO A 1  77 ?   1.352   9.375  13.415 1.000 90.940 ? 77  PRO A CB  1 
ATOM 629  O O   ? PRO A 1  77 ?   4.119   8.882  11.898 1.000 90.940 ? 77  PRO A O   1 
ATOM 630  C CG  ? PRO A 1  77 ?   1.101   9.208  14.879 1.000 90.940 ? 77  PRO A CG  1 
ATOM 631  C CD  ? PRO A 1  77 ?   0.933   7.744  15.170 1.000 90.940 ? 77  PRO A CD  1 
ATOM 632  N N   ? ARG A 1  78 ?   4.322   8.087  14.047 1.000 88.840 ? 78  ARG A N   1 
ATOM 633  C CA  ? ARG A 1  78 ?   5.766   8.296  14.053 1.000 88.840 ? 78  ARG A CA  1 
ATOM 634  C C   ? ARG A 1  78 ?   6.487   7.163  13.330 1.000 88.840 ? 78  ARG A C   1 
ATOM 635  C CB  ? ARG A 1  78 ?   6.287   8.417  15.487 1.000 88.840 ? 78  ARG A CB  1 
ATOM 636  O O   ? ARG A 1  78 ?   7.331   7.409  12.466 1.000 88.840 ? 78  ARG A O   1 
ATOM 637  C CG  ? ARG A 1  78 ?   7.763   8.767  15.579 1.000 88.840 ? 78  ARG A CG  1 
ATOM 638  C CD  ? ARG A 1  78 ?   8.230   8.867  17.025 1.000 88.840 ? 78  ARG A CD  1 
ATOM 639  N NE  ? ARG A 1  78 ?   9.680   9.014  17.114 1.000 88.840 ? 78  ARG A NE  1 
ATOM 640  N NH1 ? ARG A 1  78 ?   9.743   9.042  19.423 1.000 88.840 ? 78  ARG A NH1 1 
ATOM 641  N NH2 ? ARG A 1  78 ?  11.683   9.227  18.217 1.000 88.840 ? 78  ARG A NH2 1 
ATOM 642  C CZ  ? ARG A 1  78 ?  10.365   9.094  18.251 1.000 88.840 ? 78  ARG A CZ  1 
ATOM 643  N N   ? THR A 1  79 ?   6.117   5.914  13.605 1.000 89.860 ? 79  THR A N   1 
ATOM 644  C CA  ? THR A 1  79 ?   6.819   4.755  13.064 1.000 89.860 ? 79  THR A CA  1 
ATOM 645  C C   ? THR A 1  79 ?   6.088   4.202  11.844 1.000 89.860 ? 79  THR A C   1 
ATOM 646  C CB  ? THR A 1  79 ?   6.967   3.647  14.123 1.000 89.860 ? 79  THR A CB  1 
ATOM 647  O O   ? THR A 1  79 ?   6.646   3.403  11.089 1.000 89.860 ? 79  THR A O   1 
ATOM 648  C CG2 ? THR A 1  79 ?   7.656   4.174  15.377 1.000 89.860 ? 79  THR A CG2 1 
ATOM 649  O OG1 ? THR A 1  79 ?   5.669   3.154  14.475 1.000 89.860 ? 79  THR A OG1 1 
ATOM 650  N N   ? LYS A 1  80 ?   4.911   4.715  11.659 1.000 92.170 ? 80  LYS A N   1 
ATOM 651  C CA  ? LYS A 1  80 ?   4.000   4.240  10.622 1.000 92.170 ? 80  LYS A CA  1 
ATOM 652  C C   ? LYS A 1  80 ?   3.652   2.769  10.827 1.000 92.170 ? 80  LYS A C   1 
ATOM 653  C CB  ? LYS A 1  80 ?   4.611   4.446   9.235 1.000 92.170 ? 80  LYS A CB  1 
ATOM 654  O O   ? LYS A 1  80 ?   3.236   2.087   9.888 1.000 92.170 ? 80  LYS A O   1 
ATOM 655  C CG  ? LYS A 1  80 ?   4.967   5.892   8.924 1.000 92.170 ? 80  LYS A CG  1 
ATOM 656  C CD  ? LYS A 1  80 ?   3.730   6.781   8.903 1.000 92.170 ? 80  LYS A CD  1 
ATOM 657  C CE  ? LYS A 1  80 ?   4.069   8.204   8.481 1.000 92.170 ? 80  LYS A CE  1 
ATOM 658  N NZ  ? LYS A 1  80 ?   2.882   9.106   8.568 1.000 92.170 ? 80  LYS A NZ  1 
ATOM 659  N N   ? ASP A 1  81 ?   3.918   2.222  12.012 1.000 94.880 ? 81  ASP A N   1 
ATOM 660  C CA  ? ASP A 1  81 ?   3.467   0.881  12.369 1.000 94.880 ? 81  ASP A CA  1 
ATOM 661  C C   ? ASP A 1  81 ?   1.943   0.790  12.344 1.000 94.880 ? 81  ASP A C   1 
ATOM 662  C CB  ? ASP A 1  81 ?   3.995   0.488  13.751 1.000 94.880 ? 81  ASP A CB  1 
ATOM 663  O O   ? ASP A 1  81 ?   1.253   1.713  12.782 1.000 94.880 ? 81  ASP A O   1 
ATOM 664  C CG  ? ASP A 1  81 ?   4.000  -1.014  13.978 1.000 94.880 ? 81  ASP A CG  1 
ATOM 665  O OD1 ? ASP A 1  81 ?   4.065  -1.779  12.992 1.000 94.880 ? 81  ASP A OD1 1 
ATOM 666  O OD2 ? ASP A 1  81 ?   3.936  -1.435  15.153 1.000 94.880 ? 81  ASP A OD2 1 
ATOM 667  N N   ? ASN A 1  82 ?   1.379  -0.299  11.785 1.000 96.730 ? 82  ASN A N   1 
ATOM 668  C CA  ? ASN A 1  82 ?  -0.057  -0.507  11.632 1.000 96.730 ? 82  ASN A CA  1 
ATOM 669  C C   ? ASN A 1  82 ?  -0.677   0.528  10.698 1.000 96.730 ? 82  ASN A C   1 
ATOM 670  C CB  ? ASN A 1  82 ?  -0.752  -0.476  12.995 1.000 96.730 ? 82  ASN A CB  1 
ATOM 671  O O   ? ASN A 1  82 ?  -1.788   1.002  10.940 1.000 96.730 ? 82  ASN A O   1 
ATOM 672  C CG  ? ASN A 1  82 ?  -0.211  -1.522  13.950 1.000 96.730 ? 82  ASN A CG  1 
ATOM 673  N ND2 ? ASN A 1  82 ?  -0.093  -1.159  15.222 1.000 96.730 ? 82  ASN A ND2 1 
ATOM 674  O OD1 ? ASN A 1  82 ?   0.099  -2.647  13.548 1.000 96.730 ? 82  ASN A OD1 1 
ATOM 675  N N   ? ASP A 1  83 ?  -0.005   1.040   9.740 1.000 97.000 ? 83  ASP A N   1 
ATOM 676  C CA  ? ASP A 1  83 ?  -0.407   2.054   8.770 1.000 97.000 ? 83  ASP A CA  1 
ATOM 677  C C   ? ASP A 1  83 ?  -1.482   1.517   7.827 1.000 97.000 ? 83  ASP A C   1 
ATOM 678  C CB  ? ASP A 1  83 ?   0.802   2.540   7.968 1.000 97.000 ? 83  ASP A CB  1 
ATOM 679  O O   ? ASP A 1  83 ?  -1.215   1.275   6.648 1.000 97.000 ? 83  ASP A O   1 
ATOM 680  C CG  ? ASP A 1  83 ?   0.510   3.785   7.151 1.000 97.000 ? 83  ASP A CG  1 
ATOM 681  O OD1 ? ASP A 1  83 ?  -0.510   4.460   7.410 1.000 97.000 ? 83  ASP A OD1 1 
ATOM 682  O OD2 ? ASP A 1  83 ?   1.306   4.094   6.237 1.000 97.000 ? 83  ASP A OD2 1 
ATOM 683  N N   ? LEU A 1  84 ?  -2.665   1.231   8.351 1.000 97.340 ? 84  LEU A N   1 
ATOM 684  C CA  ? LEU A 1  84 ?  -3.786   0.632   7.635 1.000 97.340 ? 84  LEU A CA  1 
ATOM 685  C C   ? LEU A 1  84 ?  -5.083   1.374   7.939 1.000 97.340 ? 84  LEU A C   1 
ATOM 686  C CB  ? LEU A 1  84 ?  -3.931  -0.846   8.006 1.000 97.340 ? 84  LEU A CB  1 
ATOM 687  O O   ? LEU A 1  84 ?  -5.349   1.723   9.091 1.000 97.340 ? 84  LEU A O   1 
ATOM 688  C CG  ? LEU A 1  84 ?  -4.825  -1.689   7.095 1.000 97.340 ? 84  LEU A CG  1 
ATOM 689  C CD1 ? LEU A 1  84 ?  -4.119  -1.969   5.772 1.000 97.340 ? 84  LEU A CD1 1 
ATOM 690  C CD2 ? LEU A 1  84 ?  -5.215  -2.991   7.785 1.000 97.340 ? 84  LEU A CD2 1 
ATOM 691  N N   ? MET A 1  85 ?  -5.856   1.640   6.869 1.000 97.200 ? 85  MET A N   1 
ATOM 692  C CA  ? MET A 1  85 ?  -7.150   2.302   7.012 1.000 97.200 ? 85  MET A CA  1 
ATOM 693  C C   ? MET A 1  85 ?  -8.186   1.677   6.084 1.000 97.200 ? 85  MET A C   1 
ATOM 694  C CB  ? MET A 1  85 ?  -7.023   3.798   6.724 1.000 97.200 ? 85  MET A CB  1 
ATOM 695  O O   ? MET A 1  85 ?  -7.853   1.235   4.983 1.000 97.200 ? 85  MET A O   1 
ATOM 696  C CG  ? MET A 1  85 ?  -6.879   4.128   5.247 1.000 97.200 ? 85  MET A CG  1 
ATOM 697  S SD  ? MET A 1  85 ?  -6.942   5.932   4.919 1.000 97.200 ? 85  MET A SD  1 
ATOM 698  C CE  ? MET A 1  85 ?  -6.703   5.940   3.121 1.000 97.200 ? 85  MET A CE  1 
ATOM 699  N N   ? LEU A 1  86 ?  -9.453   1.558   6.543 1.000 97.900 ? 86  LEU A N   1 
ATOM 700  C CA  ? LEU A 1  86 ? -10.593   1.130   5.740 1.000 97.900 ? 86  LEU A CA  1 
ATOM 701  C C   ? LEU A 1  86 ? -11.502   2.310   5.414 1.000 97.900 ? 86  LEU A C   1 
ATOM 702  C CB  ? LEU A 1  86 ? -11.388   0.046   6.474 1.000 97.900 ? 86  LEU A CB  1 
ATOM 703  O O   ? LEU A 1  86 ? -11.787   3.139   6.282 1.000 97.900 ? 86  LEU A O   1 
ATOM 704  C CG  ? LEU A 1  86 ? -10.763  -1.350   6.503 1.000 97.900 ? 86  LEU A CG  1 
ATOM 705  C CD1 ? LEU A 1  86 ? -11.451  -2.216   7.553 1.000 97.900 ? 86  LEU A CD1 1 
ATOM 706  C CD2 ? LEU A 1  86 ? -10.846  -2.001   5.127 1.000 97.900 ? 86  LEU A CD2 1 
ATOM 707  N N   ? ILE A 1  87 ? -11.858   2.344   4.155 1.000 97.600 ? 87  ILE A N   1 
ATOM 708  C CA  ? ILE A 1  87 ? -12.768   3.374   3.665 1.000 97.600 ? 87  ILE A CA  1 
ATOM 709  C C   ? ILE A 1  87 ? -14.074   2.730   3.202 1.000 97.600 ? 87  ILE A C   1 
ATOM 710  C CB  ? ILE A 1  87 ? -12.134   4.188   2.515 1.000 97.600 ? 87  ILE A CB  1 
ATOM 711  O O   ? ILE A 1  87 ? -14.079   1.929   2.264 1.000 97.600 ? 87  ILE A O   1 
ATOM 712  C CG1 ? ILE A 1  87 ? -10.774   4.750   2.945 1.000 97.600 ? 87  ILE A CG1 1 
ATOM 713  C CG2 ? ILE A 1  87 ? -13.074   5.311   2.067 1.000 97.600 ? 87  ILE A CG2 1 
ATOM 714  C CD1 ? ILE A 1  87 ?  -9.885   5.174   1.785 1.000 97.600 ? 87  ILE A CD1 1 
ATOM 715  N N   ? LYS A 1  88 ? -15.192   3.066   3.884 1.000 97.350 ? 88  LYS A N   1 
ATOM 716  C CA  ? LYS A 1  88 ? -16.508   2.603   3.451 1.000 97.350 ? 88  LYS A CA  1 
ATOM 717  C C   ? LYS A 1  88 ? -17.105   3.542   2.407 1.000 97.350 ? 88  LYS A C   1 
ATOM 718  C CB  ? LYS A 1  88 ? -17.453   2.480   4.647 1.000 97.350 ? 88  LYS A CB  1 
ATOM 719  O O   ? LYS A 1  88 ? -17.197   4.751   2.632 1.000 97.350 ? 88  LYS A O   1 
ATOM 720  C CG  ? LYS A 1  88 ? -18.784   1.819   4.318 1.000 97.350 ? 88  LYS A CG  1 
ATOM 721  C CD  ? LYS A 1  88 ? -19.630   1.614   5.568 1.000 97.350 ? 88  LYS A CD  1 
ATOM 722  C CE  ? LYS A 1  88 ? -20.906   0.842   5.261 1.000 97.350 ? 88  LYS A CE  1 
ATOM 723  N NZ  ? LYS A 1  88 ? -21.715   0.596   6.492 1.000 97.350 ? 88  LYS A NZ  1 
ATOM 724  N N   ? LEU A 1  89 ? -17.473   2.963   1.311 1.000 97.190 ? 89  LEU A N   1 
ATOM 725  C CA  ? LEU A 1  89 ? -18.082   3.758   0.251 1.000 97.190 ? 89  LEU A CA  1 
ATOM 726  C C   ? LEU A 1  89 ? -19.519   4.126   0.604 1.000 97.190 ? 89  LEU A C   1 
ATOM 727  C CB  ? LEU A 1  89 ? -18.050   2.996  -1.077 1.000 97.190 ? 89  LEU A CB  1 
ATOM 728  O O   ? LEU A 1  89 ? -20.249   3.314   1.177 1.000 97.190 ? 89  LEU A O   1 
ATOM 729  C CG  ? LEU A 1  89 ? -16.673   2.539  -1.563 1.000 97.190 ? 89  LEU A CG  1 
ATOM 730  C CD1 ? LEU A 1  89 ? -16.802   1.774  -2.876 1.000 97.190 ? 89  LEU A CD1 1 
ATOM 731  C CD2 ? LEU A 1  89 ? -15.739   3.733  -1.723 1.000 97.190 ? 89  LEU A CD2 1 
ATOM 732  N N   ? LEU A 1  90 ? -19.870   5.442   0.326 1.000 95.640 ? 90  LEU A N   1 
ATOM 733  C CA  ? LEU A 1  90 ? -21.248   5.865   0.551 1.000 95.640 ? 90  LEU A CA  1 
ATOM 734  C C   ? LEU A 1  90 ? -22.224   4.941  -0.169 1.000 95.640 ? 90  LEU A C   1 
ATOM 735  C CB  ? LEU A 1  90 ? -21.450   7.307   0.080 1.000 95.640 ? 90  LEU A CB  1 
ATOM 736  O O   ? LEU A 1  90 ? -23.237   4.533   0.404 1.000 95.640 ? 90  LEU A O   1 
ATOM 737  C CG  ? LEU A 1  90 ? -22.825   7.921   0.346 1.000 95.640 ? 90  LEU A CG  1 
ATOM 738  C CD1 ? LEU A 1  90 ? -23.116   7.941   1.843 1.000 95.640 ? 90  LEU A CD1 1 
ATOM 739  C CD2 ? LEU A 1  90 ? -22.906   9.328  -0.238 1.000 95.640 ? 90  LEU A CD2 1 
ATOM 740  N N   ? ASN A 1  91 ? -21.989   4.604  -1.460 1.000 96.450 ? 91  ASN A N   1 
ATOM 741  C CA  ? ASN A 1  91 ? -22.669   3.584  -2.251 1.000 96.450 ? 91  ASN A CA  1 
ATOM 742  C C   ? ASN A 1  91 ? -21.693   2.527  -2.762 1.000 96.450 ? 91  ASN A C   1 
ATOM 743  C CB  ? ASN A 1  91 ? -23.419   4.223  -3.422 1.000 96.450 ? 91  ASN A CB  1 
ATOM 744  O O   ? ASN A 1  91 ? -20.573   2.852  -3.160 1.000 96.450 ? 91  ASN A O   1 
ATOM 745  C CG  ? ASN A 1  91 ? -24.500   5.184  -2.967 1.000 96.450 ? 91  ASN A CG  1 
ATOM 746  N ND2 ? ASN A 1  91 ? -24.344   6.457  -3.311 1.000 96.450 ? 91  ASN A ND2 1 
ATOM 747  O OD1 ? ASN A 1  91 ? -25.467   4.785  -2.312 1.000 96.450 ? 91  ASN A OD1 1 
ATOM 748  N N   ? PRO A 1  92 ? -22.231   1.176  -2.715 1.000 97.600 ? 92  PRO A N   1 
ATOM 749  C CA  ? PRO A 1  92 ? -21.344   0.102  -3.169 1.000 97.600 ? 92  PRO A CA  1 
ATOM 750  C C   ? PRO A 1  92 ? -20.907   0.274  -4.622 1.000 97.600 ? 92  PRO A C   1 
ATOM 751  C CB  ? PRO A 1  92 ? -22.199  -1.157  -3.001 1.000 97.600 ? 92  PRO A CB  1 
ATOM 752  O O   ? PRO A 1  92 ? -21.660   0.812  -5.438 1.000 97.600 ? 92  PRO A O   1 
ATOM 753  C CG  ? PRO A 1  92 ? -23.207  -0.797  -1.959 1.000 97.600 ? 92  PRO A CG  1 
ATOM 754  C CD  ? PRO A 1  92 ? -23.527   0.665  -2.089 1.000 97.600 ? 92  PRO A CD  1 
ATOM 755  N N   ? ALA A 1  93 ? -19.723  -0.234  -4.920 1.000 97.730 ? 93  ALA A N   1 
ATOM 756  C CA  ? ALA A 1  93 ? -19.210  -0.252  -6.287 1.000 97.730 ? 93  ALA A CA  1 
ATOM 757  C C   ? ALA A 1  93 ? -20.003  -1.222  -7.158 1.000 97.730 ? 93  ALA A C   1 
ATOM 758  C CB  ? ALA A 1  93 ? -17.729  -0.623  -6.295 1.000 97.730 ? 93  ALA A CB  1 
ATOM 759  O O   ? ALA A 1  93 ? -20.470  -2.258  -6.678 1.000 97.730 ? 93  ALA A O   1 
ATOM 760  N N   ? CYS A 1  94 ? -20.240  -0.873  -8.399 1.000 97.330 ? 94  CYS A N   1 
ATOM 761  C CA  ? CYS A 1  94 ? -20.778  -1.790  -9.397 1.000 97.330 ? 94  CYS A CA  1 
ATOM 762  C C   ? CYS A 1  94 ? -19.663  -2.581 -10.070 1.000 97.330 ? 94  CYS A C   1 
ATOM 763  C CB  ? CYS A 1  94 ? -21.581  -1.026 -10.449 1.000 97.330 ? 94  CYS A CB  1 
ATOM 764  O O   ? CYS A 1  94 ? -18.882  -2.024 -10.845 1.000 97.330 ? 94  CYS A O   1 
ATOM 765  S SG  ? CYS A 1  94 ? -23.002  -0.136  -9.777 1.000 97.330 ? 94  CYS A SG  1 
ATOM 766  N N   ? LEU A 1  95 ? -19.556  -3.882  -9.738 1.000 97.500 ? 95  LEU A N   1 
ATOM 767  C CA  ? LEU A 1  95 ? -18.465  -4.697 -10.261 1.000 97.500 ? 95  LEU A CA  1 
ATOM 768  C C   ? LEU A 1  95 ? -18.687  -5.022 -11.735 1.000 97.500 ? 95  LEU A C   1 
ATOM 769  C CB  ? LEU A 1  95 ? -18.329  -5.992  -9.456 1.000 97.500 ? 95  LEU A CB  1 
ATOM 770  O O   ? LEU A 1  95 ? -19.799  -5.370 -12.137 1.000 97.500 ? 95  LEU A O   1 
ATOM 771  C CG  ? LEU A 1  95 ? -18.144  -5.835  -7.946 1.000 97.500 ? 95  LEU A CG  1 
ATOM 772  C CD1 ? LEU A 1  95 ? -17.934  -7.197  -7.293 1.000 97.500 ? 95  LEU A CD1 1 
ATOM 773  C CD2 ? LEU A 1  95 ? -16.974  -4.905  -7.644 1.000 97.500 ? 95  LEU A CD2 1 
ATOM 774  N N   ? ASN A 1  96 ? -17.556  -4.945 -12.584 1.000 95.760 ? 96  ASN A N   1 
ATOM 775  C CA  ? ASN A 1  96 ? -17.465  -5.253 -14.007 1.000 95.760 ? 96  ASN A CA  1 
ATOM 776  C C   ? ASN A 1  96 ? -16.019  -5.475 -14.441 1.000 95.760 ? 96  ASN A C   1 
ATOM 777  C CB  ? ASN A 1  96 ? -18.105  -4.140 -14.840 1.000 95.760 ? 96  ASN A CB  1 
ATOM 778  O O   ? ASN A 1  96 ? -15.136  -5.662 -13.602 1.000 95.760 ? 96  ASN A O   1 
ATOM 779  C CG  ? ASN A 1  96 ? -17.447  -2.793 -14.617 1.000 95.760 ? 96  ASN A CG  1 
ATOM 780  N ND2 ? ASN A 1  96 ? -18.260  -1.756 -14.455 1.000 95.760 ? 96  ASN A ND2 1 
ATOM 781  O OD1 ? ASN A 1  96 ? -16.219  -2.685 -14.591 1.000 95.760 ? 96  ASN A OD1 1 
ATOM 782  N N   ? LYS A 1  97 ? -15.795  -5.482 -15.735 1.000 95.460 ? 97  LYS A N   1 
ATOM 783  C CA  ? LYS A 1  97 ? -14.461  -5.787 -16.241 1.000 95.460 ? 97  LYS A CA  1 
ATOM 784  C C   ? LYS A 1  97 ? -13.449  -4.736 -15.795 1.000 95.460 ? 97  LYS A C   1 
ATOM 785  C CB  ? LYS A 1  97 ? -14.475  -5.886 -17.767 1.000 95.460 ? 97  LYS A CB  1 
ATOM 786  O O   ? LYS A 1  97 ? -12.247  -5.004 -15.747 1.000 95.460 ? 97  LYS A O   1 
ATOM 787  C CG  ? LYS A 1  97 ? -14.844  -4.587 -18.468 1.000 95.460 ? 97  LYS A CG  1 
ATOM 788  C CD  ? LYS A 1  97 ? -14.858  -4.753 -19.982 1.000 95.460 ? 97  LYS A CD  1 
ATOM 789  C CE  ? LYS A 1  97 ? -15.256  -3.462 -20.684 1.000 95.460 ? 97  LYS A CE  1 
ATOM 790  N NZ  ? LYS A 1  97 ? -15.282  -3.623 -22.169 1.000 95.460 ? 97  LYS A NZ  1 
ATOM 791  N N   ? ASN A 1  98 ? -13.907  -3.527 -15.351 1.000 94.900 ? 98  ASN A N   1 
ATOM 792  C CA  ? ASN A 1  98 ? -13.022  -2.409 -15.042 1.000 94.900 ? 98  ASN A CA  1 
ATOM 793  C C   ? ASN A 1  98 ? -12.986  -2.122 -13.543 1.000 94.900 ? 98  ASN A C   1 
ATOM 794  C CB  ? ASN A 1  98 ? -13.448  -1.158 -15.813 1.000 94.900 ? 98  ASN A CB  1 
ATOM 795  O O   ? ASN A 1  98 ? -12.100  -1.411 -13.065 1.000 94.900 ? 98  ASN A O   1 
ATOM 796  C CG  ? ASN A 1  98 ? -13.347  -1.336 -17.315 1.000 94.900 ? 98  ASN A CG  1 
ATOM 797  N ND2 ? ASN A 1  98 ? -14.484  -1.266 -17.997 1.000 94.900 ? 98  ASN A ND2 1 
ATOM 798  O OD1 ? ASN A 1  98 ? -12.257  -1.534 -17.857 1.000 94.900 ? 98  ASN A OD1 1 
ATOM 799  N N   ? VAL A 1  99 ? -13.951  -2.716 -12.784 1.000 97.270 ? 99  VAL A N   1 
ATOM 800  C CA  ? VAL A 1  99 ? -14.022  -2.577 -11.333 1.000 97.270 ? 99  VAL A CA  1 
ATOM 801  C C   ? VAL A 1  99 ? -14.232  -3.947 -10.692 1.000 97.270 ? 99  VAL A C   1 
ATOM 802  C CB  ? VAL A 1  99 ? -15.151  -1.612 -10.910 1.000 97.270 ? 99  VAL A CB  1 
ATOM 803  O O   ? VAL A 1  99 ? -15.309  -4.536 -10.811 1.000 97.270 ? 99  VAL A O   1 
ATOM 804  C CG1 ? VAL A 1  99 ? -15.185  -1.452  -9.391 1.000 97.270 ? 99  VAL A CG1 1 
ATOM 805  C CG2 ? VAL A 1  99 ? -14.976  -0.255 -11.589 1.000 97.270 ? 99  VAL A CG2 1 
ATOM 806  N N   ? GLN A 1 100 ? -13.089  -4.411 -10.041 1.000 97.660 ? 100 GLN A N   1 
ATOM 807  C CA  ? GLN A 1 100 ? -13.130  -5.711  -9.379 1.000 97.660 ? 100 GLN A CA  1 
ATOM 808  C C   ? GLN A 1 100 ? -12.510  -5.639  -7.986 1.000 97.660 ? 100 GLN A C   1 
ATOM 809  C CB  ? GLN A 1 100 ? -12.410  -6.766 -10.220 1.000 97.660 ? 100 GLN A CB  1 
ATOM 810  O O   ? GLN A 1 100 ? -11.721  -4.737  -7.698 1.000 97.660 ? 100 GLN A O   1 
ATOM 811  C CG  ? GLN A 1 100 ? -13.061  -7.024 -11.572 1.000 97.660 ? 100 GLN A CG  1 
ATOM 812  C CD  ? GLN A 1 100 ? -12.402  -8.158 -12.334 1.000 97.660 ? 100 GLN A CD  1 
ATOM 813  N NE2 ? GLN A 1 100 ? -12.445  -8.086 -13.660 1.000 97.660 ? 100 GLN A NE2 1 
ATOM 814  O OE1 ? GLN A 1 100 ? -11.857  -9.092 -11.736 1.000 97.660 ? 100 GLN A OE1 1 
ATOM 815  N N   ? THR A 1 101 ? -12.919  -6.630  -7.154 1.000 98.080 ? 101 THR A N   1 
ATOM 816  C CA  ? THR A 1 101 ? -12.287  -6.765  -5.846 1.000 98.080 ? 101 THR A CA  1 
ATOM 817  C C   ? THR A 1 101 ? -11.025  -7.618  -5.940 1.000 98.080 ? 101 THR A C   1 
ATOM 818  C CB  ? THR A 1 101 ? -13.254  -7.385  -4.820 1.000 98.080 ? 101 THR A CB  1 
ATOM 819  O O   ? THR A 1 101 ? -10.896  -8.446  -6.844 1.000 98.080 ? 101 THR A O   1 
ATOM 820  C CG2 ? THR A 1 101 ? -14.555  -6.594  -4.741 1.000 98.080 ? 101 THR A CG2 1 
ATOM 821  O OG1 ? THR A 1 101 ? -13.550  -8.733  -5.205 1.000 98.080 ? 101 THR A OG1 1 
ATOM 822  N N   ? LEU A 1 102 ? -10.059  -7.315  -4.969 1.000 97.960 ? 102 LEU A N   1 
ATOM 823  C CA  ? LEU A 1 102 ?  -8.855  -8.123  -4.815 1.000 97.960 ? 102 LEU A CA  1 
ATOM 824  C C   ? LEU A 1 102 ?  -8.912  -8.944  -3.531 1.000 97.960 ? 102 LEU A C   1 
ATOM 825  C CB  ? LEU A 1 102 ?  -7.609  -7.234  -4.810 1.000 97.960 ? 102 LEU A CB  1 
ATOM 826  O O   ? LEU A 1 102 ?  -9.197  -8.407  -2.458 1.000 97.960 ? 102 LEU A O   1 
ATOM 827  C CG  ? LEU A 1 102 ?  -6.260  -7.956  -4.799 1.000 97.960 ? 102 LEU A CG  1 
ATOM 828  C CD1 ? LEU A 1 102 ?  -6.119  -8.834  -6.037 1.000 97.960 ? 102 LEU A CD1 1 
ATOM 829  C CD2 ? LEU A 1 102 ?  -5.116  -6.951  -4.717 1.000 97.960 ? 102 LEU A CD2 1 
ATOM 830  N N   ? GLU A 1 103 ?  -8.659 -10.172  -3.727 1.000 97.150 ? 103 GLU A N   1 
ATOM 831  C CA  ? GLU A 1 103 ?  -8.714 -11.082  -2.587 1.000 97.150 ? 103 GLU A CA  1 
ATOM 832  C C   ? GLU A 1 103 ?  -7.587 -10.797  -1.598 1.000 97.150 ? 103 GLU A C   1 
ATOM 833  C CB  ? GLU A 1 103 ?  -8.646 -12.537  -3.056 1.000 97.150 ? 103 GLU A CB  1 
ATOM 834  O O   ? GLU A 1 103 ?  -6.459 -10.507  -2.002 1.000 97.150 ? 103 GLU A O   1 
ATOM 835  C CG  ? GLU A 1 103 ?  -8.853 -13.553  -1.942 1.000 97.150 ? 103 GLU A CG  1 
ATOM 836  C CD  ? GLU A 1 103 ?  -8.820 -14.993  -2.429 1.000 97.150 ? 103 GLU A CD  1 
ATOM 837  O OE1 ? GLU A 1 103 ?  -8.811 -15.919  -1.587 1.000 97.150 ? 103 GLU A OE1 1 
ATOM 838  O OE2 ? GLU A 1 103 ?  -8.802 -15.197  -3.664 1.000 97.150 ? 103 GLU A OE2 1 
ATOM 839  N N   ? LEU A 1 104 ?  -7.974 -10.927  -0.223 1.000 96.670 ? 104 LEU A N   1 
ATOM 840  C CA  ? LEU A 1 104 ?  -6.985 -10.759   0.836 1.000 96.670 ? 104 LEU A CA  1 
ATOM 841  C C   ? LEU A 1 104 ?  -6.149 -12.023   1.005 1.000 96.670 ? 104 LEU A C   1 
ATOM 842  C CB  ? LEU A 1 104 ?  -7.671 -10.406   2.158 1.000 96.670 ? 104 LEU A CB  1 
ATOM 843  O O   ? LEU A 1 104 ?  -6.666 -13.135   0.883 1.000 96.670 ? 104 LEU A O   1 
ATOM 844  C CG  ? LEU A 1 104 ?  -8.412  -9.069   2.202 1.000 96.670 ? 104 LEU A CG  1 
ATOM 845  C CD1 ? LEU A 1 104 ?  -9.182  -8.932   3.511 1.000 96.670 ? 104 LEU A CD1 1 
ATOM 846  C CD2 ? LEU A 1 104 ?  -7.437  -7.910   2.025 1.000 96.670 ? 104 LEU A CD2 1 
ATOM 847  N N   ? THR A 1 105 ?  -4.877 -11.920   1.330 1.000 95.300 ? 105 THR A N   1 
ATOM 848  C CA  ? THR A 1 105 ?  -4.002 -13.048   1.631 1.000 95.300 ? 105 THR A CA  1 
ATOM 849  C C   ? THR A 1 105 ?  -4.111 -13.439   3.102 1.000 95.300 ? 105 THR A C   1 
ATOM 850  C CB  ? THR A 1 105 ?  -2.536 -12.724   1.290 1.000 95.300 ? 105 THR A CB  1 
ATOM 851  O O   ? THR A 1 105 ?  -4.242 -12.575   3.971 1.000 95.300 ? 105 THR A O   1 
ATOM 852  C CG2 ? THR A 1 105 ?  -2.012 -11.579   2.151 1.000 95.300 ? 105 THR A CG2 1 
ATOM 853  O OG1 ? THR A 1 105 ?  -1.730 -13.887   1.519 1.000 95.300 ? 105 THR A OG1 1 
ATOM 854  N N   ? THR A 1 106 ?  -4.122 -14.798   3.381 1.000 93.860 ? 106 THR A N   1 
ATOM 855  C CA  ? THR A 1 106 ?  -4.168 -15.269   4.761 1.000 93.860 ? 106 THR A CA  1 
ATOM 856  C C   ? THR A 1 106 ?  -2.789 -15.735   5.219 1.000 93.860 ? 106 THR A C   1 
ATOM 857  C CB  ? THR A 1 106 ?  -5.182 -16.416   4.926 1.000 93.860 ? 106 THR A CB  1 
ATOM 858  O O   ? THR A 1 106 ?  -2.581 -16.004   6.404 1.000 93.860 ? 106 THR A O   1 
ATOM 859  C CG2 ? THR A 1 106 ?  -6.605 -15.933   4.667 1.000 93.860 ? 106 THR A CG2 1 
ATOM 860  O OG1 ? THR A 1 106 ?  -4.867 -17.461   3.998 1.000 93.860 ? 106 THR A OG1 1 
ATOM 861  N N   ? SER A 1 107 ?  -1.890 -15.754   4.274 1.000 95.780 ? 107 SER A N   1 
ATOM 862  C CA  ? SER A 1 107 ?  -0.516 -16.122   4.601 1.000 95.780 ? 107 SER A CA  1 
ATOM 863  C C   ? SER A 1 107 ?   0.460 -15.016   4.214 1.000 95.780 ? 107 SER A C   1 
ATOM 864  C CB  ? SER A 1 107 ?  -0.128 -17.424   3.898 1.000 95.780 ? 107 SER A CB  1 
ATOM 865  O O   ? SER A 1 107 ?   0.272 -14.342   3.199 1.000 95.780 ? 107 SER A O   1 
ATOM 866  O OG  ? SER A 1 107 ?  -0.229 -17.286   2.492 1.000 95.780 ? 107 SER A OG  1 
ATOM 867  N N   ? CYS A 1 108 ?   1.501 -14.911   5.066 1.000 95.670 ? 108 CYS A N   1 
ATOM 868  C CA  ? CYS A 1 108 ?   2.498 -13.876   4.817 1.000 95.670 ? 108 CYS A CA  1 
ATOM 869  C C   ? CYS A 1 108 ?   3.447 -14.290   3.698 1.000 95.670 ? 108 CYS A C   1 
ATOM 870  C CB  ? CYS A 1 108 ?   3.293 -13.581   6.089 1.000 95.670 ? 108 CYS A CB  1 
ATOM 871  O O   ? CYS A 1 108 ?   3.724 -15.478   3.521 1.000 95.670 ? 108 CYS A O   1 
ATOM 872  S SG  ? CYS A 1 108 ?   2.302 -12.862   7.416 1.000 95.670 ? 108 CYS A SG  1 
ATOM 873  N N   ? PRO A 1 109 ?   3.863 -13.253   2.922 1.000 93.190 ? 109 PRO A N   1 
ATOM 874  C CA  ? PRO A 1 109 ?   4.788 -13.563   1.830 1.000 93.190 ? 109 PRO A CA  1 
ATOM 875  C C   ? PRO A 1 109 ?   6.132 -14.090   2.327 1.000 93.190 ? 109 PRO A C   1 
ATOM 876  C CB  ? PRO A 1 109 ?   4.958 -12.218   1.119 1.000 93.190 ? 109 PRO A CB  1 
ATOM 877  O O   ? PRO A 1 109 ?   6.559 -13.755   3.435 1.000 93.190 ? 109 PRO A O   1 
ATOM 878  C CG  ? PRO A 1 109 ?   4.776 -11.193   2.192 1.000 93.190 ? 109 PRO A CG  1 
ATOM 879  C CD  ? PRO A 1 109 ?   3.754 -11.701   3.168 1.000 93.190 ? 109 PRO A CD  1 
ATOM 880  N N   ? VAL A 1 110 ?   6.753 -14.932   1.539 1.000 93.330 ? 110 VAL A N   1 
ATOM 881  C CA  ? VAL A 1 110 ?   8.085 -15.440   1.850 1.000 93.330 ? 110 VAL A CA  1 
ATOM 882  C C   ? VAL A 1 110 ?   9.118 -14.772   0.946 1.000 93.330 ? 110 VAL A C   1 
ATOM 883  C CB  ? VAL A 1 110 ?   8.156 -16.976   1.696 1.000 93.330 ? 110 VAL A CB  1 
ATOM 884  O O   ? VAL A 1 110 ?   8.771 -14.220  -0.100 1.000 93.330 ? 110 VAL A O   1 
ATOM 885  C CG1 ? VAL A 1 110 ?   7.237 -17.663   2.705 1.000 93.330 ? 110 VAL A CG1 1 
ATOM 886  C CG2 ? VAL A 1 110 ?   7.791 -17.387   0.271 1.000 93.330 ? 110 VAL A CG2 1 
ATOM 887  N N   ? THR A 1 111 ?  10.310 -14.788   1.399 1.000 93.090 ? 111 THR A N   1 
ATOM 888  C CA  ? THR A 1 111 ?  11.398 -14.138   0.677 1.000 93.090 ? 111 THR A CA  1 
ATOM 889  C C   ? THR A 1 111 ?  11.448 -14.618  -0.771 1.000 93.090 ? 111 THR A C   1 
ATOM 890  C CB  ? THR A 1 111 ?  12.755 -14.401   1.355 1.000 93.090 ? 111 THR A CB  1 
ATOM 891  O O   ? THR A 1 111 ?  11.223 -15.798  -1.047 1.000 93.090 ? 111 THR A O   1 
ATOM 892  C CG2 ? THR A 1 111 ?  13.892 -13.738   0.585 1.000 93.090 ? 111 THR A CG2 1 
ATOM 893  O OG1 ? THR A 1 111 ?  12.726 -13.875   2.688 1.000 93.090 ? 111 THR A OG1 1 
ATOM 894  N N   ? ASN A 1 112 ?  11.626 -13.647  -1.743 1.000 91.580 ? 112 ASN A N   1 
ATOM 895  C CA  ? ASN A 1 112 ?  11.833 -13.866  -3.171 1.000 91.580 ? 112 ASN A CA  1 
ATOM 896  C C   ? ASN A 1 112 ?  10.518 -14.150  -3.891 1.000 91.580 ? 112 ASN A C   1 
ATOM 897  C CB  ? ASN A 1 112 ?  12.823 -15.010  -3.400 1.000 91.580 ? 112 ASN A CB  1 
ATOM 898  O O   ? ASN A 1 112 ?  10.517 -14.526  -5.065 1.000 91.580 ? 112 ASN A O   1 
ATOM 899  C CG  ? ASN A 1 112 ?  14.255 -14.610  -3.108 1.000 91.580 ? 112 ASN A CG  1 
ATOM 900  N ND2 ? ASN A 1 112 ?  15.040 -15.550  -2.595 1.000 91.580 ? 112 ASN A ND2 1 
ATOM 901  O OD1 ? ASN A 1 112 ?  14.654 -13.466  -3.342 1.000 91.580 ? 112 ASN A OD1 1 
ATOM 902  N N   ? THR A 1 113 ?   9.442 -14.104  -3.122 1.000 93.660 ? 113 THR A N   1 
ATOM 903  C CA  ? THR A 1 113 ?   8.138 -14.149  -3.772 1.000 93.660 ? 113 THR A CA  1 
ATOM 904  C C   ? THR A 1 113 ?   7.999 -13.015  -4.784 1.000 93.660 ? 113 THR A C   1 
ATOM 905  C CB  ? THR A 1 113 ?   6.996 -14.063  -2.741 1.000 93.660 ? 113 THR A CB  1 
ATOM 906  O O   ? THR A 1 113 ?   8.280 -11.857  -4.470 1.000 93.660 ? 113 THR A O   1 
ATOM 907  C CG2 ? THR A 1 113 ?   5.634 -14.155  -3.420 1.000 93.660 ? 113 THR A CG2 1 
ATOM 908  O OG1 ? THR A 1 113 ?   7.125 -15.139  -1.804 1.000 93.660 ? 113 THR A OG1 1 
ATOM 909  N N   ? GLU A 1 114 ?   7.612 -13.312  -6.007 1.000 92.970 ? 114 GLU A N   1 
ATOM 910  C CA  ? GLU A 1 114 ?   7.389 -12.316  -7.051 1.000 92.970 ? 114 GLU A CA  1 
ATOM 911  C C   ? GLU A 1 114 ?   6.089 -11.552  -6.816 1.000 92.970 ? 114 GLU A C   1 
ATOM 912  C CB  ? GLU A 1 114 ?   7.367 -12.979  -8.431 1.000 92.970 ? 114 GLU A CB  1 
ATOM 913  O O   ? GLU A 1 114 ?   5.029 -12.157  -6.644 1.000 92.970 ? 114 GLU A O   1 
ATOM 914  C CG  ? GLU A 1 114 ?   8.714 -13.539  -8.866 1.000 92.970 ? 114 GLU A CG  1 
ATOM 915  C CD  ? GLU A 1 114 ?   8.698 -14.116 -10.272 1.000 92.970 ? 114 GLU A CD  1 
ATOM 916  O OE1 ? GLU A 1 114 ?   9.780 -14.455 -10.801 1.000 92.970 ? 114 GLU A OE1 1 
ATOM 917  O OE2 ? GLU A 1 114 ?   7.594 -14.228 -10.850 1.000 92.970 ? 114 GLU A OE2 1 
ATOM 918  N N   ? CYS A 1 115 ?   6.201 -10.284  -6.945 1.000 94.140 ? 115 CYS A N   1 
ATOM 919  C CA  ? CYS A 1 115 ?   5.064  -9.416  -6.663 1.000 94.140 ? 115 CYS A CA  1 
ATOM 920  C C   ? CYS A 1 115 ?   5.003  -8.257  -7.650 1.000 94.140 ? 115 CYS A C   1 
ATOM 921  C CB  ? CYS A 1 115 ?   5.143  -8.877  -5.235 1.000 94.140 ? 115 CYS A CB  1 
ATOM 922  O O   ? CYS A 1 115 ?   5.957  -8.019  -8.394 1.000 94.140 ? 115 CYS A O   1 
ATOM 923  S SG  ? CYS A 1 115 ?   5.251 -10.167  -3.975 1.000 94.140 ? 115 CYS A SG  1 
ATOM 924  N N   ? GLU A 1 116 ?   3.889  -7.626  -7.604 1.000 93.190 ? 116 GLU A N   1 
ATOM 925  C CA  ? GLU A 1 116 ?   3.694  -6.439  -8.431 1.000 93.190 ? 116 GLU A CA  1 
ATOM 926  C C   ? GLU A 1 116 ?   3.079  -5.299  -7.625 1.000 93.190 ? 116 GLU A C   1 
ATOM 927  C CB  ? GLU A 1 116 ?   2.811  -6.764  -9.639 1.000 93.190 ? 116 GLU A CB  1 
ATOM 928  O O   ? GLU A 1 116 ?   2.173  -5.520  -6.818 1.000 93.190 ? 116 GLU A O   1 
ATOM 929  C CG  ? GLU A 1 116 ?   2.693  -5.623 -10.639 1.000 93.190 ? 116 GLU A CG  1 
ATOM 930  C CD  ? GLU A 1 116 ?   1.822  -5.965 -11.838 1.000 93.190 ? 116 GLU A CD  1 
ATOM 931  O OE1 ? GLU A 1 116 ?   0.577  -5.905 -11.720 1.000 93.190 ? 116 GLU A OE1 1 
ATOM 932  O OE2 ? GLU A 1 116 ?   2.389  -6.295 -12.903 1.000 93.190 ? 116 GLU A OE2 1 
ATOM 933  N N   ? VAL A 1 117 ?   3.544  -4.133  -7.922 1.000 92.320 ? 117 VAL A N   1 
ATOM 934  C CA  ? VAL A 1 117 ?   2.985  -2.927  -7.320 1.000 92.320 ? 117 VAL A CA  1 
ATOM 935  C C   ? VAL A 1 117 ?   2.408  -2.026  -8.409 1.000 92.320 ? 117 VAL A C   1 
ATOM 936  C CB  ? VAL A 1 117 ?   4.044  -2.159  -6.498 1.000 92.320 ? 117 VAL A CB  1 
ATOM 937  O O   ? VAL A 1 117 ?   2.983  -1.905  -9.493 1.000 92.320 ? 117 VAL A O   1 
ATOM 938  C CG1 ? VAL A 1 117 ?   3.431  -0.919  -5.851 1.000 92.320 ? 117 VAL A CG1 1 
ATOM 939  C CG2 ? VAL A 1 117 ?   4.660  -3.070  -5.438 1.000 92.320 ? 117 VAL A CG2 1 
ATOM 940  N N   ? SER A 1 118 ?   1.275  -1.445  -8.162 1.000 92.520 ? 118 SER A N   1 
ATOM 941  C CA  ? SER A 1 118 ?   0.640  -0.558  -9.131 1.000 92.520 ? 118 SER A CA  1 
ATOM 942  C C   ? SER A 1 118 ?   0.293   0.788  -8.504 1.000 92.520 ? 118 SER A C   1 
ATOM 943  C CB  ? SER A 1 118 ?  -0.624  -1.204  -9.702 1.000 92.520 ? 118 SER A CB  1 
ATOM 944  O O   ? SER A 1 118 ?   0.035   0.871  -7.301 1.000 92.520 ? 118 SER A O   1 
ATOM 945  O OG  ? SER A 1 118 ?  -1.551  -1.492  -8.670 1.000 92.520 ? 118 SER A OG  1 
ATOM 946  N N   ? GLY A 1 119 ?   0.349   1.863  -9.336 1.000 91.140 ? 119 GLY A N   1 
ATOM 947  C CA  ? GLY A 1 119 ?   0.002   3.189  -8.851 1.000 91.140 ? 119 GLY A CA  1 
ATOM 948  C C   ? GLY A 1 119 ?   0.279   4.286  -9.862 1.000 91.140 ? 119 GLY A C   1 
ATOM 949  O O   ? GLY A 1 119 ?   0.719   4.010 -10.980 1.000 91.140 ? 119 GLY A O   1 
ATOM 950  N N   ? TRP A 1 120 ?  -0.095   5.573  -9.517 1.000 88.050 ? 120 TRP A N   1 
ATOM 951  C CA  ? TRP A 1 120 ?   0.059   6.749 -10.366 1.000 88.050 ? 120 TRP A CA  1 
ATOM 952  C C   ? TRP A 1 120 ?   1.122   7.689  -9.806 1.000 88.050 ? 120 TRP A C   1 
ATOM 953  C CB  ? TRP A 1 120 ?  -1.273   7.491 -10.506 1.000 88.050 ? 120 TRP A CB  1 
ATOM 954  O O   ? TRP A 1 120 ?   1.068   8.901 -10.030 1.000 88.050 ? 120 TRP A O   1 
ATOM 955  C CG  ? TRP A 1 120 ?  -2.304   6.747 -11.301 1.000 88.050 ? 120 TRP A CG  1 
ATOM 956  C CD1 ? TRP A 1 120 ?  -2.467   6.763 -12.658 1.000 88.050 ? 120 TRP A CD1 1 
ATOM 957  C CD2 ? TRP A 1 120 ?  -3.318   5.880 -10.785 1.000 88.050 ? 120 TRP A CD2 1 
ATOM 958  C CE2 ? TRP A 1 120 ?  -4.061   5.403 -11.887 1.000 88.050 ? 120 TRP A CE2 1 
ATOM 959  C CE3 ? TRP A 1 120 ?  -3.671   5.459  -9.495 1.000 88.050 ? 120 TRP A CE3 1 
ATOM 960  N NE1 ? TRP A 1 120 ?  -3.522   5.956 -13.017 1.000 88.050 ? 120 TRP A NE1 1 
ATOM 961  C CH2 ? TRP A 1 120 ?  -5.462   4.129 -10.467 1.000 88.050 ? 120 TRP A CH2 1 
ATOM 962  C CZ2 ? TRP A 1 120 ?  -5.138   4.525 -11.739 1.000 88.050 ? 120 TRP A CZ2 1 
ATOM 963  C CZ3 ? TRP A 1 120 ?  -4.743   4.585  -9.350 1.000 88.050 ? 120 TRP A CZ3 1 
ATOM 964  N N   ? GLY A 1 121 ?   1.973   7.105  -8.930 1.000 76.910 ? 121 GLY A N   1 
ATOM 965  C CA  ? GLY A 1 121 ?   3.036   7.895  -8.328 1.000 76.910 ? 121 GLY A CA  1 
ATOM 966  C C   ? GLY A 1 121 ?   4.107   8.308  -9.320 1.000 76.910 ? 121 GLY A C   1 
ATOM 967  O O   ? GLY A 1 121 ?   3.960   8.093 -10.525 1.000 76.910 ? 121 GLY A O   1 
ATOM 968  N N   ? THR A 1 122 ?   5.209   9.044  -8.912 1.000 71.160 ? 122 THR A N   1 
ATOM 969  C CA  ? THR A 1 122 ?   6.259   9.580  -9.771 1.000 71.160 ? 122 THR A CA  1 
ATOM 970  C C   ? THR A 1 122 ?   7.028   8.452 -10.452 1.000 71.160 ? 122 THR A C   1 
ATOM 971  C CB  ? THR A 1 122 ?   7.236  10.464  -8.974 1.000 71.160 ? 122 THR A CB  1 
ATOM 972  O O   ? THR A 1 122 ?   7.217   7.382  -9.869 1.000 71.160 ? 122 THR A O   1 
ATOM 973  C CG2 ? THR A 1 122 ?   6.495  11.566  -8.225 1.000 71.160 ? 122 THR A CG2 1 
ATOM 974  O OG1 ? THR A 1 122 ?   7.944   9.651  -8.029 1.000 71.160 ? 122 THR A OG1 1 
ATOM 975  N N   ? THR A 1 123 ?   7.449   8.633 -11.801 1.000 66.390 ? 123 THR A N   1 
ATOM 976  C CA  ? THR A 1 123 ?   8.157   7.639 -12.600 1.000 66.390 ? 123 THR A CA  1 
ATOM 977  C C   ? THR A 1 123 ?   9.633   8.003 -12.731 1.000 66.390 ? 123 THR A C   1 
ATOM 978  C CB  ? THR A 1 123 ?   7.533   7.501 -14.001 1.000 66.390 ? 123 THR A CB  1 
ATOM 979  O O   ? THR A 1 123 ?  10.415   7.247 -13.312 1.000 66.390 ? 123 THR A O   1 
ATOM 980  C CG2 ? THR A 1 123 ?   6.118   6.938 -13.920 1.000 66.390 ? 123 THR A CG2 1 
ATOM 981  O OG1 ? THR A 1 123 ?   7.487   8.790 -14.626 1.000 66.390 ? 123 THR A OG1 1 
ATOM 982  N N   ? ILE A 1 124 ?  10.030   9.230 -12.140 1.000 55.800 ? 124 ILE A N   1 
ATOM 983  C CA  ? ILE A 1 124 ?  11.421   9.669 -12.183 1.000 55.800 ? 124 ILE A CA  1 
ATOM 984  C C   ? ILE A 1 124 ?  11.871  10.093 -10.787 1.000 55.800 ? 124 ILE A C   1 
ATOM 985  C CB  ? ILE A 1 124 ?  11.617  10.829 -13.185 1.000 55.800 ? 124 ILE A CB  1 
ATOM 986  O O   ? ILE A 1 124 ?  11.087  10.654 -10.018 1.000 55.800 ? 124 ILE A O   1 
ATOM 987  C CG1 ? ILE A 1 124 ?  11.059  10.446 -14.561 1.000 55.800 ? 124 ILE A CG1 1 
ATOM 988  C CG2 ? ILE A 1 124 ?  13.095  11.215 -13.281 1.000 55.800 ? 124 ILE A CG2 1 
ATOM 989  C CD1 ? ILE A 1 124 ?  10.953  11.614 -15.532 1.000 55.800 ? 124 ILE A CD1 1 
ATOM 990  N N   ? SER A 1 125 ?  13.165   9.761 -10.330 1.000 62.920 ? 125 SER A N   1 
ATOM 991  C CA  ? SER A 1 125 ?  13.795  10.182  -9.083 1.000 62.920 ? 125 SER A CA  1 
ATOM 992  C C   ? SER A 1 125 ?  15.212  10.692  -9.323 1.000 62.920 ? 125 SER A C   1 
ATOM 993  C CB  ? SER A 1 125 ?  13.823   9.028  -8.080 1.000 62.920 ? 125 SER A CB  1 
ATOM 994  O O   ? SER A 1 125 ?  15.997  10.052 -10.025 1.000 62.920 ? 125 SER A O   1 
ATOM 995  O OG  ? SER A 1 125 ?  14.429   9.432  -6.864 1.000 62.920 ? 125 SER A OG  1 
ATOM 996  N N   ? PRO A 1 126 ?  15.699  11.894  -8.716 1.000 60.170 ? 126 PRO A N   1 
ATOM 997  C CA  ? PRO A 1 126 ?  15.052  12.743  -7.713 1.000 60.170 ? 126 PRO A CA  1 
ATOM 998  C C   ? PRO A 1 126 ?  13.993  13.665  -8.314 1.000 60.170 ? 126 PRO A C   1 
ATOM 999  C CB  ? PRO A 1 126 ?  16.215  13.553  -7.133 1.000 60.170 ? 126 PRO A CB  1 
ATOM 1000 O O   ? PRO A 1 126 ?  13.284  14.358  -7.581 1.000 60.170 ? 126 PRO A O   1 
ATOM 1001 C CG  ? PRO A 1 126 ?  17.204  13.654  -8.250 1.000 60.170 ? 126 PRO A CG  1 
ATOM 1002 C CD  ? PRO A 1 126 ?  17.044  12.454  -9.139 1.000 60.170 ? 126 PRO A CD  1 
ATOM 1003 N N   ? GLY A 1 127 ?  13.672  13.691  -9.696 1.000 62.530 ? 127 GLY A N   1 
ATOM 1004 C CA  ? GLY A 1 127 ?  12.614  14.406 -10.392 1.000 62.530 ? 127 GLY A CA  1 
ATOM 1005 C C   ? GLY A 1 127 ?  11.257  13.741 -10.259 1.000 62.530 ? 127 GLY A C   1 
ATOM 1006 O O   ? GLY A 1 127 ?  11.136  12.685  -9.636 1.000 62.530 ? 127 GLY A O   1 
ATOM 1007 N N   ? ALA A 1 128 ?  10.182  14.475 -10.511 1.000 68.910 ? 128 ALA A N   1 
ATOM 1008 C CA  ? ALA A 1 128 ?   8.842  13.903 -10.414 1.000 68.910 ? 128 ALA A CA  1 
ATOM 1009 C C   ? ALA A 1 128 ?   8.108  13.994 -11.749 1.000 68.910 ? 128 ALA A C   1 
ATOM 1010 C CB  ? ALA A 1 128 ?   8.041  14.607  -9.321 1.000 68.910 ? 128 ALA A CB  1 
ATOM 1011 O O   ? ALA A 1 128 ?   8.076  15.056 -12.375 1.000 68.910 ? 128 ALA A O   1 
ATOM 1012 N N   ? MET A 1 129 ?   7.940  12.829 -12.381 1.000 70.910 ? 129 MET A N   1 
ATOM 1013 C CA  ? MET A 1 129 ?   6.978  12.724 -13.473 1.000 70.910 ? 129 MET A CA  1 
ATOM 1014 C C   ? MET A 1 129 ?   5.802  11.836 -13.079 1.000 70.910 ? 129 MET A C   1 
ATOM 1015 C CB  ? MET A 1 129 ?   7.650  12.173 -14.732 1.000 70.910 ? 129 MET A CB  1 
ATOM 1016 O O   ? MET A 1 129 ?   5.990  10.668 -12.733 1.000 70.910 ? 129 MET A O   1 
ATOM 1017 C CG  ? MET A 1 129 ?   6.782  12.256 -15.977 1.000 70.910 ? 129 MET A CG  1 
ATOM 1018 S SD  ? MET A 1 129 ?   7.655  11.674 -17.483 1.000 70.910 ? 129 MET A SD  1 
ATOM 1019 C CE  ? MET A 1 129 ?   7.927   9.935 -17.042 1.000 70.910 ? 129 MET A CE  1 
ATOM 1020 N N   ? TYR A 1 130 ?   4.621  12.492 -13.065 1.000 78.670 ? 130 TYR A N   1 
ATOM 1021 C CA  ? TYR A 1 130 ?   3.400  11.782 -12.700 1.000 78.670 ? 130 TYR A CA  1 
ATOM 1022 C C   ? TYR A 1 130 ?   2.651  11.310 -13.941 1.000 78.670 ? 130 TYR A C   1 
ATOM 1023 C CB  ? TYR A 1 130 ?   2.492  12.676 -11.850 1.000 78.670 ? 130 TYR A CB  1 
ATOM 1024 O O   ? TYR A 1 130 ?   2.073  12.119 -14.669 1.000 78.670 ? 130 TYR A O   1 
ATOM 1025 C CG  ? TYR A 1 130 ?   3.104  13.086 -10.533 1.000 78.670 ? 130 TYR A CG  1 
ATOM 1026 C CD1 ? TYR A 1 130 ?   3.004  12.267  -9.411 1.000 78.670 ? 130 TYR A CD1 1 
ATOM 1027 C CD2 ? TYR A 1 130 ?   3.782  14.294 -10.408 1.000 78.670 ? 130 TYR A CD2 1 
ATOM 1028 C CE1 ? TYR A 1 130 ?   3.565  12.643  -8.195 1.000 78.670 ? 130 TYR A CE1 1 
ATOM 1029 C CE2 ? TYR A 1 130 ?   4.347  14.679  -9.197 1.000 78.670 ? 130 TYR A CE2 1 
ATOM 1030 O OH  ? TYR A 1 130 ?   4.792  14.225  -6.896 1.000 78.670 ? 130 TYR A OH  1 
ATOM 1031 C CZ  ? TYR A 1 130 ?   4.234  13.848  -8.098 1.000 78.670 ? 130 TYR A CZ  1 
ATOM 1032 N N   ? PRO A 1 131 ?   2.774   9.976 -14.176 1.000 82.620 ? 131 PRO A N   1 
ATOM 1033 C CA  ? PRO A 1 131 ?   2.071   9.479 -15.361 1.000 82.620 ? 131 PRO A CA  1 
ATOM 1034 C C   ? PRO A 1 131 ?   0.554   9.607 -15.243 1.000 82.620 ? 131 PRO A C   1 
ATOM 1035 C CB  ? PRO A 1 131 ?   2.491   8.009 -15.429 1.000 82.620 ? 131 PRO A CB  1 
ATOM 1036 O O   ? PRO A 1 131 ?   0.008   9.529 -14.140 1.000 82.620 ? 131 PRO A O   1 
ATOM 1037 C CG  ? PRO A 1 131 ?   2.768   7.624 -14.012 1.000 82.620 ? 131 PRO A CG  1 
ATOM 1038 C CD  ? PRO A 1 131 ?   3.318   8.821 -13.291 1.000 82.620 ? 131 PRO A CD  1 
ATOM 1039 N N   ? SER A 1 132 ?  -0.061   9.921 -16.339 1.000 86.030 ? 132 SER A N   1 
ATOM 1040 C CA  ? SER A 1 132 ?  -1.518   9.991 -16.369 1.000 86.030 ? 132 SER A CA  1 
ATOM 1041 C C   ? SER A 1 132 ?  -2.136   8.602 -16.486 1.000 86.030 ? 132 SER A C   1 
ATOM 1042 C CB  ? SER A 1 132 ?  -1.989  10.867 -17.531 1.000 86.030 ? 132 SER A CB  1 
ATOM 1043 O O   ? SER A 1 132 ?  -3.299   8.402 -16.132 1.000 86.030 ? 132 SER A O   1 
ATOM 1044 O OG  ? SER A 1 132 ?  -1.411  10.437 -18.751 1.000 86.030 ? 132 SER A OG  1 
ATOM 1045 N N   ? ILE A 1 133 ?  -1.268   7.613 -16.888 1.000 91.040 ? 133 ILE A N   1 
ATOM 1046 C CA  ? ILE A 1 133 ?  -1.694   6.225 -17.032 1.000 91.040 ? 133 ILE A CA  1 
ATOM 1047 C C   ? ILE A 1 133 ?  -1.154   5.397 -15.869 1.000 91.040 ? 133 ILE A C   1 
ATOM 1048 C CB  ? ILE A 1 133 ?  -1.227   5.628 -18.378 1.000 91.040 ? 133 ILE A CB  1 
ATOM 1049 O O   ? ILE A 1 133 ?  -0.040   5.634 -15.394 1.000 91.040 ? 133 ILE A O   1 
ATOM 1050 C CG1 ? ILE A 1 133 ?  -1.868   6.382 -19.549 1.000 91.040 ? 133 ILE A CG1 1 
ATOM 1051 C CG2 ? ILE A 1 133 ?  -1.552   4.133 -18.447 1.000 91.040 ? 133 ILE A CG2 1 
ATOM 1052 C CD1 ? ILE A 1 133 ?  -1.304   6.006 -20.912 1.000 91.040 ? 133 ILE A CD1 1 
ATOM 1053 N N   ? LEU A 1 134 ?  -2.006   4.494 -15.401 1.000 91.380 ? 134 LEU A N   1 
ATOM 1054 C CA  ? LEU A 1 134 ?  -1.589   3.581 -14.342 1.000 91.380 ? 134 LEU A CA  1 
ATOM 1055 C C   ? LEU A 1 134 ?  -0.369   2.772 -14.771 1.000 91.380 ? 134 LEU A C   1 
ATOM 1056 C CB  ? LEU A 1 134 ?  -2.734   2.638 -13.965 1.000 91.380 ? 134 LEU A CB  1 
ATOM 1057 O O   ? LEU A 1 134 ?  -0.346   2.210 -15.869 1.000 91.380 ? 134 LEU A O   1 
ATOM 1058 C CG  ? LEU A 1 134 ?  -2.508   1.753 -12.738 1.000 91.380 ? 134 LEU A CG  1 
ATOM 1059 C CD1 ? LEU A 1 134 ?  -2.430   2.605 -11.476 1.000 91.380 ? 134 LEU A CD1 1 
ATOM 1060 C CD2 ? LEU A 1 134 ?  -3.615   0.711 -12.619 1.000 91.380 ? 134 LEU A CD2 1 
ATOM 1061 N N   ? HIS A 1 135 ?   0.540   2.652 -13.827 1.000 91.760 ? 135 HIS A N   1 
ATOM 1062 C CA  ? HIS A 1 135 ?   1.770   1.909 -14.079 1.000 91.760 ? 135 HIS A CA  1 
ATOM 1063 C C   ? HIS A 1 135 ?   1.954   0.786 -13.063 1.000 91.760 ? 135 HIS A C   1 
ATOM 1064 C CB  ? HIS A 1 135 ?   2.978   2.847 -14.048 1.000 91.760 ? 135 HIS A CB  1 
ATOM 1065 O O   ? HIS A 1 135 ?   1.518   0.904 -11.916 1.000 91.760 ? 135 HIS A O   1 
ATOM 1066 C CG  ? HIS A 1 135 ?   3.135   3.664 -15.291 1.000 91.760 ? 135 HIS A CG  1 
ATOM 1067 C CD2 ? HIS A 1 135 ?   4.112   3.677 -16.228 1.000 91.760 ? 135 HIS A CD2 1 
ATOM 1068 N ND1 ? HIS A 1 135 ?   2.212   4.608 -15.683 1.000 91.760 ? 135 HIS A ND1 1 
ATOM 1069 C CE1 ? HIS A 1 135 ?   2.615   5.168 -16.811 1.000 91.760 ? 135 HIS A CE1 1 
ATOM 1070 N NE2 ? HIS A 1 135 ?   3.766   4.621 -17.163 1.000 91.760 ? 135 HIS A NE2 1 
ATOM 1071 N N   ? CYS A 1 136 ?   2.681  -0.277 -13.510 1.000 90.920 ? 136 CYS A N   1 
ATOM 1072 C CA  ? CYS A 1 136 ?   3.021  -1.411 -12.658 1.000 90.920 ? 136 CYS A CA  1 
ATOM 1073 C C   ? CYS A 1 136 ?   4.508  -1.735 -12.749 1.000 90.920 ? 136 CYS A C   1 
ATOM 1074 C CB  ? CYS A 1 136 ?   2.198  -2.639 -13.046 1.000 90.920 ? 136 CYS A CB  1 
ATOM 1075 O O   ? CYS A 1 136 ?   5.136  -1.503 -13.784 1.000 90.920 ? 136 CYS A O   1 
ATOM 1076 S SG  ? CYS A 1 136 ?   0.413  -2.379 -12.954 1.000 90.920 ? 136 CYS A SG  1 
ATOM 1077 N N   ? VAL A 1 137 ?   4.926  -2.329 -11.652 1.000 87.450 ? 137 VAL A N   1 
ATOM 1078 C CA  ? VAL A 1 137 ?   6.324  -2.748 -11.650 1.000 87.450 ? 137 VAL A CA  1 
ATOM 1079 C C   ? VAL A 1 137 ?   6.480  -4.025 -10.828 1.000 87.450 ? 137 VAL A C   1 
ATOM 1080 C CB  ? VAL A 1 137 ?   7.248  -1.641 -11.096 1.000 87.450 ? 137 VAL A CB  1 
ATOM 1081 O O   ? VAL A 1 137 ?   5.827  -4.189  -9.795 1.000 87.450 ? 137 VAL A O   1 
ATOM 1082 C CG1 ? VAL A 1 137 ?   6.911  -1.336  -9.637 1.000 87.450 ? 137 VAL A CG1 1 
ATOM 1083 C CG2 ? VAL A 1 137 ?   8.713  -2.050 -11.235 1.000 87.450 ? 137 VAL A CG2 1 
ATOM 1084 N N   ? GLY A 1 138 ?   7.264  -4.893 -11.421 1.000 88.450 ? 138 GLY A N   1 
ATOM 1085 C CA  ? GLY A 1 138 ?   7.569  -6.114 -10.693 1.000 88.450 ? 138 GLY A CA  1 
ATOM 1086 C C   ? GLY A 1 138 ?   8.603  -5.915  -9.601 1.000 88.450 ? 138 GLY A C   1 
ATOM 1087 O O   ? GLY A 1 138 ?   9.618  -5.250  -9.813 1.000 88.450 ? 138 GLY A O   1 
ATOM 1088 N N   ? VAL A 1 139 ?   8.340  -6.621  -8.386 1.000 89.570 ? 139 VAL A N   1 
ATOM 1089 C CA  ? VAL A 1 139 ?   9.263  -6.582  -7.257 1.000 89.570 ? 139 VAL A CA  1 
ATOM 1090 C C   ? VAL A 1 139 ?   9.291  -7.944  -6.566 1.000 89.570 ? 139 VAL A C   1 
ATOM 1091 C CB  ? VAL A 1 139 ?   8.876  -5.480  -6.246 1.000 89.570 ? 139 VAL A CB  1 
ATOM 1092 O O   ? VAL A 1 139 ?   8.455  -8.806  -6.844 1.000 89.570 ? 139 VAL A O   1 
ATOM 1093 C CG1 ? VAL A 1 139 ?   8.972  -4.098  -6.891 1.000 89.570 ? 139 VAL A CG1 1 
ATOM 1094 C CG2 ? VAL A 1 139 ?   7.469  -5.723  -5.703 1.000 89.570 ? 139 VAL A CG2 1 
ATOM 1095 N N   ? ASN A 1 140 ?  10.378  -8.108  -5.718 1.000 91.270 ? 140 ASN A N   1 
ATOM 1096 C CA  ? ASN A 1 140 ?  10.456  -9.313  -4.899 1.000 91.270 ? 140 ASN A CA  1 
ATOM 1097 C C   ? ASN A 1 140 ?  10.452  -8.980  -3.410 1.000 91.270 ? 140 ASN A C   1 
ATOM 1098 C CB  ? ASN A 1 140 ?  11.701 -10.127  -5.258 1.000 91.270 ? 140 ASN A CB  1 
ATOM 1099 O O   ? ASN A 1 140 ?  10.939  -7.923  -3.005 1.000 91.270 ? 140 ASN A O   1 
ATOM 1100 C CG  ? ASN A 1 140 ?  11.629 -10.721  -6.651 1.000 91.270 ? 140 ASN A CG  1 
ATOM 1101 N ND2 ? ASN A 1 140 ?  12.767 -11.175  -7.161 1.000 91.270 ? 140 ASN A ND2 1 
ATOM 1102 O OD1 ? ASN A 1 140 ?  10.559 -10.771  -7.263 1.000 91.270 ? 140 ASN A OD1 1 
ATOM 1103 N N   ? ILE A 1 141 ?   9.874  -9.927  -2.735 1.000 92.500 ? 141 ILE A N   1 
ATOM 1104 C CA  ? ILE A 1 141 ?   9.930  -9.805  -1.282 1.000 92.500 ? 141 ILE A CA  1 
ATOM 1105 C C   ? ILE A 1 141 ?  11.372  -9.962  -0.806 1.000 92.500 ? 141 ILE A C   1 
ATOM 1106 C CB  ? ILE A 1 141 ?   9.021 -10.847  -0.592 1.000 92.500 ? 141 ILE A CB  1 
ATOM 1107 O O   ? ILE A 1 141 ?  12.086 -10.861  -1.256 1.000 92.500 ? 141 ILE A O   1 
ATOM 1108 C CG1 ? ILE A 1 141 ?   7.563 -10.653  -1.023 1.000 92.500 ? 141 ILE A CG1 1 
ATOM 1109 C CG2 ? ILE A 1 141 ?   9.159 -10.759   0.930 1.000 92.500 ? 141 ILE A CG2 1 
ATOM 1110 C CD1 ? ILE A 1 141 ?   6.998  -9.278  -0.694 1.000 92.500 ? 141 ILE A CD1 1 
ATOM 1111 N N   ? VAL A 1 142 ?  11.724  -9.056   0.105 1.000 89.460 ? 142 VAL A N   1 
ATOM 1112 C CA  ? VAL A 1 142 ?  13.073  -9.078   0.661 1.000 89.460 ? 142 VAL A CA  1 
ATOM 1113 C C   ? VAL A 1 142 ?  13.048  -9.700   2.056 1.000 89.460 ? 142 VAL A C   1 
ATOM 1114 C CB  ? VAL A 1 142 ?  13.685  -7.660   0.721 1.000 89.460 ? 142 VAL A CB  1 
ATOM 1115 O O   ? VAL A 1 142 ?  12.035  -9.628   2.756 1.000 89.460 ? 142 VAL A O   1 
ATOM 1116 C CG1 ? VAL A 1 142 ?  15.090  -7.703   1.318 1.000 89.460 ? 142 VAL A CG1 1 
ATOM 1117 C CG2 ? VAL A 1 142 ?  13.712  -7.032  -0.671 1.000 89.460 ? 142 VAL A CG2 1 
ATOM 1118 N N   ? ASP A 1 143 ?  14.261 -10.194   2.380 1.000 88.710 ? 143 ASP A N   1 
ATOM 1119 C CA  ? ASP A 1 143 ?  14.417 -10.822   3.688 1.000 88.710 ? 143 ASP A CA  1 
ATOM 1120 C C   ? ASP A 1 143 ?  14.200  -9.811   4.812 1.000 88.710 ? 143 ASP A C   1 
ATOM 1121 C CB  ? ASP A 1 143 ?  15.802 -11.460   3.816 1.000 88.710 ? 143 ASP A CB  1 
ATOM 1122 O O   ? ASP A 1 143 ?  14.676  -8.676   4.734 1.000 88.710 ? 143 ASP A O   1 
ATOM 1123 C CG  ? ASP A 1 143 ?  16.005 -12.177   5.139 1.000 88.710 ? 143 ASP A CG  1 
ATOM 1124 O OD1 ? ASP A 1 143 ?  16.445 -11.536   6.118 1.000 88.710 ? 143 ASP A OD1 1 
ATOM 1125 O OD2 ? ASP A 1 143 ?  15.725 -13.393   5.202 1.000 88.710 ? 143 ASP A OD2 1 
ATOM 1126 N N   ? GLN A 1 144 ?  13.421 -10.247   5.829 1.000 87.710 ? 144 GLN A N   1 
ATOM 1127 C CA  ? GLN A 1 144 ?  13.065  -9.387   6.953 1.000 87.710 ? 144 GLN A CA  1 
ATOM 1128 C C   ? GLN A 1 144 ?  14.311  -8.858   7.657 1.000 87.710 ? 144 GLN A C   1 
ATOM 1129 C CB  ? GLN A 1 144 ?  12.180 -10.141   7.947 1.000 87.710 ? 144 GLN A CB  1 
ATOM 1130 O O   ? GLN A 1 144 ?  14.354  -7.695   8.063 1.000 87.710 ? 144 GLN A O   1 
ATOM 1131 C CG  ? GLN A 1 144 ?  11.712  -9.291   9.121 1.000 87.710 ? 144 GLN A CG  1 
ATOM 1132 C CD  ? GLN A 1 144 ?  10.683  -8.252   8.719 1.000 87.710 ? 144 GLN A CD  1 
ATOM 1133 N NE2 ? GLN A 1 144 ?  10.440  -7.287   9.600 1.000 87.710 ? 144 GLN A NE2 1 
ATOM 1134 O OE1 ? GLN A 1 144 ?  10.112  -8.314   7.626 1.000 87.710 ? 144 GLN A OE1 1 
ATOM 1135 N N   ? ALA A 1 145 ?  15.367  -9.676   7.856 1.000 86.970 ? 145 ALA A N   1 
ATOM 1136 C CA  ? ALA A 1 145 ?  16.612  -9.280   8.509 1.000 86.970 ? 145 ALA A CA  1 
ATOM 1137 C C   ? ALA A 1 145 ?  17.309  -8.168   7.730 1.000 86.970 ? 145 ALA A C   1 
ATOM 1138 C CB  ? ALA A 1 145 ?  17.540 -10.483   8.659 1.000 86.970 ? 145 ALA A CB  1 
ATOM 1139 O O   ? ALA A 1 145 ?  17.818  -7.212   8.322 1.000 86.970 ? 145 ALA A O   1 
ATOM 1140 N N   ? TYR A 1 146 ?  17.317  -8.378   6.501 1.000 85.680 ? 146 TYR A N   1 
ATOM 1141 C CA  ? TYR A 1 146 ?  17.882  -7.347   5.638 1.000 85.680 ? 146 TYR A CA  1 
ATOM 1142 C C   ? TYR A 1 146 ?  17.078  -6.056   5.733 1.000 85.680 ? 146 TYR A C   1 
ATOM 1143 C CB  ? TYR A 1 146 ?  17.928  -7.828   4.185 1.000 85.680 ? 146 TYR A CB  1 
ATOM 1144 O O   ? TYR A 1 146 ?  17.649  -4.968   5.839 1.000 85.680 ? 146 TYR A O   1 
ATOM 1145 C CG  ? TYR A 1 146 ?  18.424  -6.783   3.215 1.000 85.680 ? 146 TYR A CG  1 
ATOM 1146 C CD1 ? TYR A 1 146 ?  17.554  -6.166   2.319 1.000 85.680 ? 146 TYR A CD1 1 
ATOM 1147 C CD2 ? TYR A 1 146 ?  19.764  -6.411   3.192 1.000 85.680 ? 146 TYR A CD2 1 
ATOM 1148 C CE1 ? TYR A 1 146 ?  18.007  -5.204   1.423 1.000 85.680 ? 146 TYR A CE1 1 
ATOM 1149 C CE2 ? TYR A 1 146 ?  20.228  -5.450   2.300 1.000 85.680 ? 146 TYR A CE2 1 
ATOM 1150 O OH  ? TYR A 1 146 ?  19.797  -3.901   0.535 1.000 85.680 ? 146 TYR A OH  1 
ATOM 1151 C CZ  ? TYR A 1 146 ?  19.343  -4.853   1.421 1.000 85.680 ? 146 TYR A CZ  1 
ATOM 1152 N N   ? CYS A 1 147 ?  15.740  -6.153   5.641 1.000 85.500 ? 147 CYS A N   1 
ATOM 1153 C CA  ? CYS A 1 147 ?  14.825  -5.022   5.743 1.000 85.500 ? 147 CYS A CA  1 
ATOM 1154 C C   ? CYS A 1 147 ?  15.074  -4.233   7.023 1.000 85.500 ? 147 CYS A C   1 
ATOM 1155 C CB  ? CYS A 1 147 ?  13.374  -5.500   5.702 1.000 85.500 ? 147 CYS A CB  1 
ATOM 1156 O O   ? CYS A 1 147 ?  15.154  -3.004   6.994 1.000 85.500 ? 147 CYS A O   1 
ATOM 1157 S SG  ? CYS A 1 147 ?  12.174  -4.169   5.478 1.000 85.500 ? 147 CYS A SG  1 
ATOM 1158 N N   ? GLU A 1 148 ?  15.327  -4.888   8.072 1.000 86.210 ? 148 GLU A N   1 
ATOM 1159 C CA  ? GLU A 1 148 ?  15.568  -4.289   9.382 1.000 86.210 ? 148 GLU A CA  1 
ATOM 1160 C C   ? GLU A 1 148 ?  16.935  -3.611   9.435 1.000 86.210 ? 148 GLU A C   1 
ATOM 1161 C CB  ? GLU A 1 148 ?  15.462  -5.345  10.485 1.000 86.210 ? 148 GLU A CB  1 
ATOM 1162 O O   ? GLU A 1 148 ?  17.091  -2.567  10.072 1.000 86.210 ? 148 GLU A O   1 
ATOM 1163 C CG  ? GLU A 1 148 ?  14.039  -5.813  10.752 1.000 86.210 ? 148 GLU A CG  1 
ATOM 1164 C CD  ? GLU A 1 148 ?  13.960  -6.949  11.759 1.000 86.210 ? 148 GLU A CD  1 
ATOM 1165 O OE1 ? GLU A 1 148 ?  12.841  -7.434  12.042 1.000 86.210 ? 148 GLU A OE1 1 
ATOM 1166 O OE2 ? GLU A 1 148 ?  15.026  -7.357  12.272 1.000 86.210 ? 148 GLU A OE2 1 
ATOM 1167 N N   ? SER A 1 149 ?  17.856  -4.234   8.753 1.000 82.420 ? 149 SER A N   1 
ATOM 1168 C CA  ? SER A 1 149 ?  19.233  -3.749   8.779 1.000 82.420 ? 149 SER A CA  1 
ATOM 1169 C C   ? SER A 1 149 ?  19.378  -2.453   7.989 1.000 82.420 ? 149 SER A C   1 
ATOM 1170 C CB  ? SER A 1 149 ?  20.184  -4.807   8.218 1.000 82.420 ? 149 SER A CB  1 
ATOM 1171 O O   ? SER A 1 149 ?  20.204  -1.603   8.327 1.000 82.420 ? 149 SER A O   1 
ATOM 1172 O OG  ? SER A 1 149 ?  20.073  -4.886   6.807 1.000 82.420 ? 149 SER A OG  1 
ATOM 1173 N N   ? VAL A 1 150 ?  18.548  -2.282   7.022 1.000 75.470 ? 150 VAL A N   1 
ATOM 1174 C CA  ? VAL A 1 150 ?  18.695  -1.157   6.104 1.000 75.470 ? 150 VAL A CA  1 
ATOM 1175 C C   ? VAL A 1 150 ?  17.762  -0.023   6.523 1.000 75.470 ? 150 VAL A C   1 
ATOM 1176 C CB  ? VAL A 1 150 ?  18.405  -1.574   4.645 1.000 75.470 ? 150 VAL A CB  1 
ATOM 1177 O O   ? VAL A 1 150 ?  17.955   1.127   6.122 1.000 75.470 ? 150 VAL A O   1 
ATOM 1178 C CG1 ? VAL A 1 150 ?  19.457  -2.564   4.147 1.000 75.470 ? 150 VAL A CG1 1 
ATOM 1179 C CG2 ? VAL A 1 150 ?  17.005  -2.173   4.529 1.000 75.470 ? 150 VAL A CG2 1 
ATOM 1180 N N   ? SER A 1 151 ?  16.781  -0.327   7.479 1.000 72.380 ? 151 SER A N   1 
ATOM 1181 C CA  ? SER A 1 151 ?  15.794   0.658   7.910 1.000 72.380 ? 151 SER A CA  1 
ATOM 1182 C C   ? SER A 1 151 ?  16.010   1.057   9.366 1.000 72.380 ? 151 SER A C   1 
ATOM 1183 C CB  ? SER A 1 151 ?  14.377   0.113   7.726 1.000 72.380 ? 151 SER A CB  1 
ATOM 1184 O O   ? SER A 1 151 ?  16.261   0.202  10.218 1.000 72.380 ? 151 SER A O   1 
ATOM 1185 O OG  ? SER A 1 151 ?  14.137  -0.218   6.369 1.000 72.380 ? 151 SER A OG  1 
ATOM 1186 N N   ? THR A 1 152 ?  16.844   2.060   9.772 1.000 71.430 ? 152 THR A N   1 
ATOM 1187 C CA  ? THR A 1 152 ?  17.254   2.674  11.030 1.000 71.430 ? 152 THR A CA  1 
ATOM 1188 C C   ? THR A 1 152 ?  16.454   2.101  12.197 1.000 71.430 ? 152 THR A C   1 
ATOM 1189 C CB  ? THR A 1 152 ?  17.081   4.203  10.987 1.000 71.430 ? 152 THR A CB  1 
ATOM 1190 O O   ? THR A 1 152 ?  16.240   2.782  13.202 1.000 71.430 ? 152 THR A O   1 
ATOM 1191 C CG2 ? THR A 1 152 ?  18.032   4.836   9.977 1.000 71.430 ? 152 THR A CG2 1 
ATOM 1192 O OG1 ? THR A 1 152 ?  15.732   4.516  10.618 1.000 71.430 ? 152 THR A OG1 1 
ATOM 1193 N N   ? GLY A 1 153 ?  15.947   0.731  12.208 1.000 70.300 ? 153 GLY A N   1 
ATOM 1194 C CA  ? GLY A 1 153 ?  15.309   0.159  13.383 1.000 70.300 ? 153 GLY A CA  1 
ATOM 1195 C C   ? GLY A 1 153 ?  13.833   0.494  13.482 1.000 70.300 ? 153 GLY A C   1 
ATOM 1196 O O   ? GLY A 1 153 ?  13.222   0.321  14.539 1.000 70.300 ? 153 GLY A O   1 
ATOM 1197 N N   ? LEU A 1 154 ?  13.251   0.992  12.466 1.000 81.850 ? 154 LEU A N   1 
ATOM 1198 C CA  ? LEU A 1 154 ?  11.868   1.455  12.449 1.000 81.850 ? 154 LEU A CA  1 
ATOM 1199 C C   ? LEU A 1 154 ?  10.951   0.407  11.829 1.000 81.850 ? 154 LEU A C   1 
ATOM 1200 C CB  ? LEU A 1 154 ?  11.752   2.772  11.677 1.000 81.850 ? 154 LEU A CB  1 
ATOM 1201 O O   ? LEU A 1 154 ?   9.727   0.496  11.951 1.000 81.850 ? 154 LEU A O   1 
ATOM 1202 C CG  ? LEU A 1 154 ?  12.414   3.994  12.318 1.000 81.850 ? 154 LEU A CG  1 
ATOM 1203 C CD1 ? LEU A 1 154 ?  12.385   5.177  11.356 1.000 81.850 ? 154 LEU A CD1 1 
ATOM 1204 C CD2 ? LEU A 1 154 ?  11.726   4.348  13.631 1.000 81.850 ? 154 LEU A CD2 1 
ATOM 1205 N N   ? VAL A 1 155 ?  11.572  -0.669  11.172 1.000 87.830 ? 155 VAL A N   1 
ATOM 1206 C CA  ? VAL A 1 155 ?  10.784  -1.731  10.555 1.000 87.830 ? 155 VAL A CA  1 
ATOM 1207 C C   ? VAL A 1 155 ?  10.355  -2.740  11.618 1.000 87.830 ? 155 VAL A C   1 
ATOM 1208 C CB  ? VAL A 1 155 ?  11.572  -2.443   9.433 1.000 87.830 ? 155 VAL A CB  1 
ATOM 1209 O O   ? VAL A 1 155 ?  11.189  -3.254  12.368 1.000 87.830 ? 155 VAL A O   1 
ATOM 1210 C CG1 ? VAL A 1 155 ?  10.789  -3.641   8.899 1.000 87.830 ? 155 VAL A CG1 1 
ATOM 1211 C CG2 ? VAL A 1 155 ?  11.893  -1.464   8.304 1.000 87.830 ? 155 VAL A CG2 1 
ATOM 1212 N N   ? THR A 1 156 ?   8.996  -2.949  11.767 1.000 91.640 ? 156 THR A N   1 
ATOM 1213 C CA  ? THR A 1 156 ?   8.415  -3.884  12.725 1.000 91.640 ? 156 THR A CA  1 
ATOM 1214 C C   ? THR A 1 156 ?   7.972  -5.167  12.027 1.000 91.640 ? 156 THR A C   1 
ATOM 1215 C CB  ? THR A 1 156 ?   7.216  -3.257  13.461 1.000 91.640 ? 156 THR A CB  1 
ATOM 1216 O O   ? THR A 1 156 ?   8.096  -5.292  10.807 1.000 91.640 ? 156 THR A O   1 
ATOM 1217 C CG2 ? THR A 1 156 ?   7.561  -1.869  13.990 1.000 91.640 ? 156 THR A CG2 1 
ATOM 1218 O OG1 ? THR A 1 156 ?   6.110  -3.151  12.557 1.000 91.640 ? 156 THR A OG1 1 
ATOM 1219 N N   ? ASN A 1 157 ?   7.455  -6.163  12.846 1.000 92.780 ? 157 ASN A N   1 
ATOM 1220 C CA  ? ASN A 1 157 ?   6.946  -7.427  12.323 1.000 92.780 ? 157 ASN A CA  1 
ATOM 1221 C C   ? ASN A 1 157 ?   5.648  -7.230  11.546 1.000 92.780 ? 157 ASN A C   1 
ATOM 1222 C CB  ? ASN A 1 157 ?   6.737  -8.432  13.458 1.000 92.780 ? 157 ASN A CB  1 
ATOM 1223 O O   ? ASN A 1 157 ?   5.174  -8.150  10.877 1.000 92.780 ? 157 ASN A O   1 
ATOM 1224 C CG  ? ASN A 1 157 ?   8.043  -8.978  14.002 1.000 92.780 ? 157 ASN A CG  1 
ATOM 1225 N ND2 ? ASN A 1 157 ?   8.028  -9.410  15.257 1.000 92.780 ? 157 ASN A ND2 1 
ATOM 1226 O OD1 ? ASN A 1 157 ?   9.057  -9.010  13.300 1.000 92.780 ? 157 ASN A OD1 1 
ATOM 1227 N N   ? ASN A 1 158 ?   5.090  -6.043  11.605 1.000 95.010 ? 158 ASN A N   1 
ATOM 1228 C CA  ? ASN A 1 158 ?   3.855  -5.728  10.895 1.000 95.010 ? 158 ASN A CA  1 
ATOM 1229 C C   ? ASN A 1 158 ?   4.136  -5.140   9.515 1.000 95.010 ? 158 ASN A C   1 
ATOM 1230 C CB  ? ASN A 1 158 ?   2.994  -4.766  11.716 1.000 95.010 ? 158 ASN A CB  1 
ATOM 1231 O O   ? ASN A 1 158 ?   3.217  -4.690   8.828 1.000 95.010 ? 158 ASN A O   1 
ATOM 1232 C CG  ? ASN A 1 158 ?   2.450  -5.404  12.980 1.000 95.010 ? 158 ASN A CG  1 
ATOM 1233 N ND2 ? ASN A 1 158 ?   2.348  -4.617  14.045 1.000 95.010 ? 158 ASN A ND2 1 
ATOM 1234 O OD1 ? ASN A 1 158 ?   2.124  -6.593  12.999 1.000 95.010 ? 158 ASN A OD1 1 
ATOM 1235 N N   ? MET A 1 159 ?   5.400  -5.157   9.122 1.000 94.350 ? 159 MET A N   1 
ATOM 1236 C CA  ? MET A 1 159 ?   5.814  -4.587   7.843 1.000 94.350 ? 159 MET A CA  1 
ATOM 1237 C C   ? MET A 1 159 ?   6.544  -5.623   6.995 1.000 94.350 ? 159 MET A C   1 
ATOM 1238 C CB  ? MET A 1 159 ?   6.710  -3.367   8.063 1.000 94.350 ? 159 MET A CB  1 
ATOM 1239 O O   ? MET A 1 159 ?   7.122  -6.572   7.529 1.000 94.350 ? 159 MET A O   1 
ATOM 1240 C CG  ? MET A 1 159 ?   6.027  -2.231   8.807 1.000 94.350 ? 159 MET A CG  1 
ATOM 1241 S SD  ? MET A 1 159 ?   7.174  -0.850   9.188 1.000 94.350 ? 159 MET A SD  1 
ATOM 1242 C CE  ? MET A 1 159 ?   6.052   0.260  10.084 1.000 94.350 ? 159 MET A CE  1 
ATOM 1243 N N   ? VAL A 1 160 ?   6.394  -5.433   5.623 1.000 92.750 ? 160 VAL A N   1 
ATOM 1244 C CA  ? VAL A 1 160 ?   7.111  -6.260   4.658 1.000 92.750 ? 160 VAL A CA  1 
ATOM 1245 C C   ? VAL A 1 160 ?   7.822  -5.370   3.642 1.000 92.750 ? 160 VAL A C   1 
ATOM 1246 C CB  ? VAL A 1 160 ?   6.161  -7.241   3.935 1.000 92.750 ? 160 VAL A CB  1 
ATOM 1247 O O   ? VAL A 1 160 ?   7.311  -4.311   3.270 1.000 92.750 ? 160 VAL A O   1 
ATOM 1248 C CG1 ? VAL A 1 160 ?   5.072  -6.481   3.180 1.000 92.750 ? 160 VAL A CG1 1 
ATOM 1249 C CG2 ? VAL A 1 160 ?   6.948  -8.140   2.983 1.000 92.750 ? 160 VAL A CG2 1 
ATOM 1250 N N   ? CYS A 1 161 ?   9.019  -5.802   3.237 1.000 90.380 ? 161 CYS A N   1 
ATOM 1251 C CA  ? CYS A 1 161 ?   9.821  -5.059   2.271 1.000 90.380 ? 161 CYS A CA  1 
ATOM 1252 C C   ? CYS A 1 161 ?   9.790  -5.733   0.904 1.000 90.380 ? 161 CYS A C   1 
ATOM 1253 C CB  ? CYS A 1 161 ?  11.265  -4.934   2.756 1.000 90.380 ? 161 CYS A CB  1 
ATOM 1254 O O   ? CYS A 1 161 ?   9.798  -6.962   0.813 1.000 90.380 ? 161 CYS A O   1 
ATOM 1255 S SG  ? CYS A 1 161 ?  11.428  -4.099   4.349 1.000 90.380 ? 161 CYS A SG  1 
ATOM 1256 N N   ? ALA A 1 162 ?   9.725  -4.917  -0.084 1.000 89.510 ? 162 ALA A N   1 
ATOM 1257 C CA  ? ALA A 1 162 ?   9.768  -5.415  -1.457 1.000 89.510 ? 162 ALA A CA  1 
ATOM 1258 C C   ? ALA A 1 162 ?  10.600  -4.496  -2.348 1.000 89.510 ? 162 ALA A C   1 
ATOM 1259 C CB  ? ALA A 1 162 ?   8.355  -5.555  -2.016 1.000 89.510 ? 162 ALA A CB  1 
ATOM 1260 O O   ? ALA A 1 162 ?  10.557  -3.273  -2.201 1.000 89.510 ? 162 ALA A O   1 
ATOM 1261 N N   ? GLY A 1 163 ?  11.349  -5.075  -3.152 1.000 81.310 ? 163 GLY A N   1 
ATOM 1262 C CA  ? GLY A 1 163 ?  12.205  -4.356  -4.082 1.000 81.310 ? 163 GLY A CA  1 
ATOM 1263 C C   ? GLY A 1 163 ?  13.129  -5.267  -4.869 1.000 81.310 ? 163 GLY A C   1 
ATOM 1264 O O   ? GLY A 1 163 ?  13.007  -6.491  -4.801 1.000 81.310 ? 163 GLY A O   1 
ATOM 1265 N N   ? HIS A 1 164 ?  13.958  -4.804  -5.754 1.000 71.110 ? 164 HIS A N   1 
ATOM 1266 C CA  ? HIS A 1 164 ?  14.946  -5.570  -6.504 1.000 71.110 ? 164 HIS A CA  1 
ATOM 1267 C C   ? HIS A 1 164 ?  16.341  -5.398  -5.913 1.000 71.110 ? 164 HIS A C   1 
ATOM 1268 C CB  ? HIS A 1 164 ?  14.944  -5.152  -7.976 1.000 71.110 ? 164 HIS A CB  1 
ATOM 1269 O O   ? HIS A 1 164 ?  16.766  -4.275  -5.632 1.000 71.110 ? 164 HIS A O   1 
ATOM 1270 C CG  ? HIS A 1 164 ?  15.592  -6.149  -8.884 1.000 71.110 ? 164 HIS A CG  1 
ATOM 1271 C CD2 ? HIS A 1 164 ?  16.746  -6.090  -9.589 1.000 71.110 ? 164 HIS A CD2 1 
ATOM 1272 N ND1 ? HIS A 1 164 ?  15.039  -7.383  -9.149 1.000 71.110 ? 164 HIS A ND1 1 
ATOM 1273 C CE1 ? HIS A 1 164 ?  15.828  -8.042  -9.981 1.000 71.110 ? 164 HIS A CE1 1 
ATOM 1274 N NE2 ? HIS A 1 164 ?  16.871  -7.280 -10.263 1.000 71.110 ? 164 HIS A NE2 1 
ATOM 1275 N N   ? TYR A 1 165 ?  17.025  -6.590  -5.457 1.000 55.700 ? 165 TYR A N   1 
ATOM 1276 C CA  ? TYR A 1 165 ?  18.446  -6.552  -5.130 1.000 55.700 ? 165 TYR A CA  1 
ATOM 1277 C C   ? TYR A 1 165 ?  19.265  -6.058  -6.317 1.000 55.700 ? 165 TYR A C   1 
ATOM 1278 C CB  ? TYR A 1 165 ?  18.935  -7.938  -4.699 1.000 55.700 ? 165 TYR A CB  1 
ATOM 1279 O O   ? TYR A 1 165 ?  19.153  -6.593  -7.422 1.000 55.700 ? 165 TYR A O   1 
ATOM 1280 C CG  ? TYR A 1 165 ?  18.463  -8.348  -3.325 1.000 55.700 ? 165 TYR A CG  1 
ATOM 1281 C CD1 ? TYR A 1 165 ?  19.073  -7.844  -2.179 1.000 55.700 ? 165 TYR A CD1 1 
ATOM 1282 C CD2 ? TYR A 1 165 ?  17.408  -9.240  -3.170 1.000 55.700 ? 165 TYR A CD2 1 
ATOM 1283 C CE1 ? TYR A 1 165 ?  18.643  -8.220  -0.910 1.000 55.700 ? 165 TYR A CE1 1 
ATOM 1284 C CE2 ? TYR A 1 165 ?  16.969  -9.623  -1.907 1.000 55.700 ? 165 TYR A CE2 1 
ATOM 1285 O OH  ? TYR A 1 165 ?  17.162  -9.484   0.468 1.000 55.700 ? 165 TYR A OH  1 
ATOM 1286 C CZ  ? TYR A 1 165 ?  17.592  -9.108  -0.785 1.000 55.700 ? 165 TYR A CZ  1 
ATOM 1287 N N   ? GLY A 1 166 ?  19.804  -4.698  -6.412 1.000 49.250 ? 166 GLY A N   1 
ATOM 1288 C CA  ? GLY A 1 166 ?  20.676  -4.359  -7.525 1.000 49.250 ? 166 GLY A CA  1 
ATOM 1289 C C   ? GLY A 1 166 ?  19.945  -3.693  -8.675 1.000 49.250 ? 166 GLY A C   1 
ATOM 1290 O O   ? GLY A 1 166 ?  20.547  -3.384  -9.705 1.000 49.250 ? 166 GLY A O   1 
ATOM 1291 N N   ? GLY A 1 167 ?  18.472  -3.404  -8.518 1.000 51.540 ? 167 GLY A N   1 
ATOM 1292 C CA  ? GLY A 1 167 ?  17.659  -2.759  -9.537 1.000 51.540 ? 167 GLY A CA  1 
ATOM 1293 C C   ? GLY A 1 167 ?  17.000  -1.481  -9.053 1.000 51.540 ? 167 GLY A C   1 
ATOM 1294 O O   ? GLY A 1 167 ?  17.107  -1.128  -7.876 1.000 51.540 ? 167 GLY A O   1 
ATOM 1295 N N   ? ARG A 1 168 ?  16.819  -0.479  -9.843 1.000 51.290 ? 168 ARG A N   1 
ATOM 1296 C CA  ? ARG A 1 168 ?  16.271   0.859  -9.647 1.000 51.290 ? 168 ARG A CA  1 
ATOM 1297 C C   ? ARG A 1 168 ?  14.746   0.831  -9.647 1.000 51.290 ? 168 ARG A C   1 
ATOM 1298 C CB  ? ARG A 1 168 ?  16.778   1.812 -10.731 1.000 51.290 ? 168 ARG A CB  1 
ATOM 1299 O O   ? ARG A 1 168 ?  14.101   1.874  -9.772 1.000 51.290 ? 168 ARG A O   1 
ATOM 1300 C CG  ? ARG A 1 168 ?  18.264   2.117 -10.638 1.000 51.290 ? 168 ARG A CG  1 
ATOM 1301 C CD  ? ARG A 1 168 ?  18.691   3.163 -11.658 1.000 51.290 ? 168 ARG A CD  1 
ATOM 1302 N NE  ? ARG A 1 168 ?  20.094   3.533 -11.496 1.000 51.290 ? 168 ARG A NE  1 
ATOM 1303 N NH1 ? ARG A 1 168 ?  20.132   4.989 -13.289 1.000 51.290 ? 168 ARG A NH1 1 
ATOM 1304 N NH2 ? ARG A 1 168 ?  22.023   4.656 -12.037 1.000 51.290 ? 168 ARG A NH2 1 
ATOM 1305 C CZ  ? ARG A 1 168 ?  20.746   4.392 -12.275 1.000 51.290 ? 168 ARG A CZ  1 
ATOM 1306 N N   ? GLU A 1 169 ?  14.085  -0.459  -9.475 1.000 51.990 ? 169 GLU A N   1 
ATOM 1307 C CA  ? GLU A 1 169 ?  12.631  -0.528  -9.580 1.000 51.990 ? 169 GLU A CA  1 
ATOM 1308 C C   ? GLU A 1 169 ?  11.974  -0.486  -8.203 1.000 51.990 ? 169 GLU A C   1 
ATOM 1309 C CB  ? GLU A 1 169 ?  12.205  -1.795 -10.328 1.000 51.990 ? 169 GLU A CB  1 
ATOM 1310 O O   ? GLU A 1 169 ?  12.296  -1.296  -7.332 1.000 51.990 ? 169 GLU A O   1 
ATOM 1311 C CG  ? GLU A 1 169 ?  12.696  -1.854 -11.767 1.000 51.990 ? 169 GLU A CG  1 
ATOM 1312 C CD  ? GLU A 1 169 ?  14.022  -2.582 -11.920 1.000 51.990 ? 169 GLU A CD  1 
ATOM 1313 O OE1 ? GLU A 1 169 ?  14.495  -2.746 -13.067 1.000 51.990 ? 169 GLU A OE1 1 
ATOM 1314 O OE2 ? GLU A 1 169 ?  14.590  -2.993 -10.884 1.000 51.990 ? 169 GLU A OE2 1 
ATOM 1315 N N   ? ASP A 1 170 ?  11.085   0.547  -7.821 1.000 53.580 ? 170 ASP A N   1 
ATOM 1316 C CA  ? ASP A 1 170 ?  10.567   0.803  -6.480 1.000 53.580 ? 170 ASP A CA  1 
ATOM 1317 C C   ? ASP A 1 170 ?   9.287   1.635  -6.536 1.000 53.580 ? 170 ASP A C   1 
ATOM 1318 C CB  ? ASP A 1 170 ?  11.619   1.514  -5.626 1.000 53.580 ? 170 ASP A CB  1 
ATOM 1319 O O   ? ASP A 1 170 ?   8.940   2.180  -7.586 1.000 53.580 ? 170 ASP A O   1 
ATOM 1320 C CG  ? ASP A 1 170 ?  11.423   1.289  -4.137 1.000 53.580 ? 170 ASP A CG  1 
ATOM 1321 O OD1 ? ASP A 1 170 ?  10.457   0.600  -3.746 1.000 53.580 ? 170 ASP A OD1 1 
ATOM 1322 O OD2 ? ASP A 1 170 ?  12.240   1.810  -3.347 1.000 53.580 ? 170 ASP A OD2 1 
ATOM 1323 N N   ? SER A 1 171 ?   8.346   1.528  -5.463 1.000 51.900 ? 171 SER A N   1 
ATOM 1324 C CA  ? SER A 1 171 ?   7.226   2.445  -5.278 1.000 51.900 ? 171 SER A CA  1 
ATOM 1325 C C   ? SER A 1 171 ?   7.670   3.725  -4.576 1.000 51.900 ? 171 SER A C   1 
ATOM 1326 C CB  ? SER A 1 171 ?   6.111   1.775  -4.475 1.000 51.900 ? 171 SER A CB  1 
ATOM 1327 O O   ? SER A 1 171 ?   8.588   3.701  -3.753 1.000 51.900 ? 171 SER A O   1 
ATOM 1328 O OG  ? SER A 1 171 ?   6.569   1.409  -3.185 1.000 51.900 ? 171 SER A OG  1 
ATOM 1329 N N   ? CYS A 1 172 ?   7.116   4.927  -5.058 1.000 56.820 ? 172 CYS A N   1 
ATOM 1330 C CA  ? CYS A 1 172 ?   7.513   6.248  -4.586 1.000 56.820 ? 172 CYS A CA  1 
ATOM 1331 C C   ? CYS A 1 172 ?   6.293   7.131  -4.346 1.000 56.820 ? 172 CYS A C   1 
ATOM 1332 C CB  ? CYS A 1 172 ?   8.448   6.918  -5.592 1.000 56.820 ? 172 CYS A CB  1 
ATOM 1333 O O   ? CYS A 1 172 ?   5.166   6.637  -4.291 1.000 56.820 ? 172 CYS A O   1 
ATOM 1334 S SG  ? CYS A 1 172 ?   9.494   8.202  -4.870 1.000 56.820 ? 172 CYS A SG  1 
ATOM 1335 N N   ? TYR A 1 173 ?   6.430   8.456  -4.059 1.000 55.220 ? 173 TYR A N   1 
ATOM 1336 C CA  ? TYR A 1 173 ?   5.393   9.413  -3.687 1.000 55.220 ? 173 TYR A CA  1 
ATOM 1337 C C   ? TYR A 1 173 ?   4.198   9.315  -4.627 1.000 55.220 ? 173 TYR A C   1 
ATOM 1338 C CB  ? TYR A 1 173 ?   5.950  10.840  -3.697 1.000 55.220 ? 173 TYR A CB  1 
ATOM 1339 O O   ? TYR A 1 173 ?   4.362   9.286  -5.849 1.000 55.220 ? 173 TYR A O   1 
ATOM 1340 C CG  ? TYR A 1 173 ?   6.885  11.134  -2.549 1.000 55.220 ? 173 TYR A CG  1 
ATOM 1341 C CD1 ? TYR A 1 173 ?   6.392  11.384  -1.270 1.000 55.220 ? 173 TYR A CD1 1 
ATOM 1342 C CD2 ? TYR A 1 173 ?   8.262  11.165  -2.741 1.000 55.220 ? 173 TYR A CD2 1 
ATOM 1343 C CE1 ? TYR A 1 173 ?   7.250  11.658  -0.210 1.000 55.220 ? 173 TYR A CE1 1 
ATOM 1344 C CE2 ? TYR A 1 173 ?   9.129  11.438  -1.688 1.000 55.220 ? 173 TYR A CE2 1 
ATOM 1345 O OH  ? TYR A 1 173 ?   9.468  11.953   0.618 1.000 55.220 ? 173 TYR A OH  1 
ATOM 1346 C CZ  ? TYR A 1 173 ?   8.614  11.682  -0.428 1.000 55.220 ? 173 TYR A CZ  1 
ATOM 1347 N N   ? GLY A 1 174 ?   3.019   9.150  -4.098 1.000 52.720 ? 174 GLY A N   1 
ATOM 1348 C CA  ? GLY A 1 174 ?   1.825   9.088  -4.926 1.000 52.720 ? 174 GLY A CA  1 
ATOM 1349 C C   ? GLY A 1 174 ?   1.282   7.681  -5.086 1.000 52.720 ? 174 GLY A C   1 
ATOM 1350 O O   ? GLY A 1 174 ?   0.132   7.496  -5.490 1.000 52.720 ? 174 GLY A O   1 
ATOM 1351 N N   ? ASP A 1 175 ?   2.007   6.672  -4.582 1.000 76.230 ? 175 ASP A N   1 
ATOM 1352 C CA  ? ASP A 1 175 ?   1.551   5.285  -4.614 1.000 76.230 ? 175 ASP A CA  1 
ATOM 1353 C C   ? ASP A 1 175 ?   1.106   4.821  -3.229 1.000 76.230 ? 175 ASP A C   1 
ATOM 1354 C CB  ? ASP A 1 175 ?   2.655   4.370  -5.147 1.000 76.230 ? 175 ASP A CB  1 
ATOM 1355 O O   ? ASP A 1 175 ?   0.784   3.647  -3.036 1.000 76.230 ? 175 ASP A O   1 
ATOM 1356 C CG  ? ASP A 1 175 ?   2.917   4.557  -6.631 1.000 76.230 ? 175 ASP A CG  1 
ATOM 1357 O OD1 ? ASP A 1 175 ?   1.975   4.900  -7.378 1.000 76.230 ? 175 ASP A OD1 1 
ATOM 1358 O OD2 ? ASP A 1 175 ?   4.075   4.358  -7.058 1.000 76.230 ? 175 ASP A OD2 1 
ATOM 1359 N N   ? SER A 1 176 ?   1.312   5.841  -2.290 1.000 87.660 ? 176 SER A N   1 
ATOM 1360 C CA  ? SER A 1 176 ?   0.829   5.523  -0.951 1.000 87.660 ? 176 SER A CA  1 
ATOM 1361 C C   ? SER A 1 176 ?  -0.579   4.939  -0.995 1.000 87.660 ? 176 SER A C   1 
ATOM 1362 C CB  ? SER A 1 176 ?   0.845   6.769  -0.064 1.000 87.660 ? 176 SER A CB  1 
ATOM 1363 O O   ? SER A 1 176 ?  -1.444   5.445  -1.712 1.000 87.660 ? 176 SER A O   1 
ATOM 1364 O OG  ? SER A 1 176 ?   2.175   7.179   0.203 1.000 87.660 ? 176 SER A OG  1 
ATOM 1365 N N   ? GLY A 1 177 ?  -0.607   3.768  -0.245 1.000 91.030 ? 177 GLY A N   1 
ATOM 1366 C CA  ? GLY A 1 177 ?  -1.947   3.208  -0.168 1.000 91.030 ? 177 GLY A CA  1 
ATOM 1367 C C   ? GLY A 1 177 ?  -2.252   2.235  -1.292 1.000 91.030 ? 177 GLY A C   1 
ATOM 1368 O O   ? GLY A 1 177 ?  -3.267   1.537  -1.257 1.000 91.030 ? 177 GLY A O   1 
ATOM 1369 N N   ? GLY A 1 178 ?  -1.406   2.152  -2.237 1.000 92.690 ? 178 GLY A N   1 
ATOM 1370 C CA  ? GLY A 1 178 ?  -1.530   1.250  -3.370 1.000 92.690 ? 178 GLY A CA  1 
ATOM 1371 C C   ? GLY A 1 178 ?  -1.196  -0.189  -3.027 1.000 92.690 ? 178 GLY A C   1 
ATOM 1372 O O   ? GLY A 1 178 ?  -0.545  -0.456  -2.015 1.000 92.690 ? 178 GLY A O   1 
ATOM 1373 N N   ? PRO A 1 179 ?  -1.504  -1.167  -3.941 1.000 95.780 ? 179 PRO A N   1 
ATOM 1374 C CA  ? PRO A 1 179 ?  -1.446  -2.597  -3.629 1.000 95.780 ? 179 PRO A CA  1 
ATOM 1375 C C   ? PRO A 1 179 ?  -0.107  -3.229  -4.003 1.000 95.780 ? 179 PRO A C   1 
ATOM 1376 C CB  ? PRO A 1 179 ?  -2.582  -3.188  -4.469 1.000 95.780 ? 179 PRO A CB  1 
ATOM 1377 O O   ? PRO A 1 179 ?   0.438  -2.943  -5.072 1.000 95.780 ? 179 PRO A O   1 
ATOM 1378 C CG  ? PRO A 1 179 ?  -2.674  -2.298  -5.666 1.000 95.780 ? 179 PRO A CG  1 
ATOM 1379 C CD  ? PRO A 1 179 ?  -2.367  -0.891  -5.240 1.000 95.780 ? 179 PRO A CD  1 
ATOM 1380 N N   ? LEU A 1 180 ?   0.442  -4.019  -3.112 1.000 95.720 ? 180 LEU A N   1 
ATOM 1381 C CA  ? LEU A 1 180 ?   1.450  -5.038  -3.386 1.000 95.720 ? 180 LEU A CA  1 
ATOM 1382 C C   ? LEU A 1 180 ?   0.803  -6.405  -3.579 1.000 95.720 ? 180 LEU A C   1 
ATOM 1383 C CB  ? LEU A 1 180 ?   2.473  -5.100  -2.249 1.000 95.720 ? 180 LEU A CB  1 
ATOM 1384 O O   ? LEU A 1 180 ?   0.316  -7.007  -2.619 1.000 95.720 ? 180 LEU A O   1 
ATOM 1385 C CG  ? LEU A 1 180 ?   3.654  -6.051  -2.450 1.000 95.720 ? 180 LEU A CG  1 
ATOM 1386 C CD1 ? LEU A 1 180 ?   4.619  -5.485  -3.487 1.000 95.720 ? 180 LEU A CD1 1 
ATOM 1387 C CD2 ? LEU A 1 180 ?   4.369  -6.303  -1.128 1.000 95.720 ? 180 LEU A CD2 1 
ATOM 1388 N N   ? VAL A 1 181 ?   0.861  -6.921  -4.828 1.000 96.980 ? 181 VAL A N   1 
ATOM 1389 C CA  ? VAL A 1 181 ?   0.131  -8.132  -5.186 1.000 96.980 ? 181 VAL A CA  1 
ATOM 1390 C C   ? VAL A 1 181 ?   1.116  -9.247  -5.528 1.000 96.980 ? 181 VAL A C   1 
ATOM 1391 C CB  ? VAL A 1 181 ?  -0.829  -7.887  -6.372 1.000 96.980 ? 181 VAL A CB  1 
ATOM 1392 O O   ? VAL A 1 181 ?   1.967  -9.084  -6.406 1.000 96.980 ? 181 VAL A O   1 
ATOM 1393 C CG1 ? VAL A 1 181 ?  -1.600  -9.160  -6.716 1.000 96.980 ? 181 VAL A CG1 1 
ATOM 1394 C CG2 ? VAL A 1 181 ?  -1.793  -6.746  -6.050 1.000 96.980 ? 181 VAL A CG2 1 
ATOM 1395 N N   ? CYS A 1 182 ?   0.940 -10.355  -4.811 1.000 96.000 ? 182 CYS A N   1 
ATOM 1396 C CA  ? CYS A 1 182 ?   1.734 -11.557  -5.037 1.000 96.000 ? 182 CYS A CA  1 
ATOM 1397 C C   ? CYS A 1 182 ?   0.839 -12.753  -5.338 1.000 96.000 ? 182 CYS A C   1 
ATOM 1398 C CB  ? CYS A 1 182 ?   2.609 -11.857  -3.821 1.000 96.000 ? 182 CYS A CB  1 
ATOM 1399 O O   ? CYS A 1 182 ?  -0.094 -13.041  -4.585 1.000 96.000 ? 182 CYS A O   1 
ATOM 1400 S SG  ? CYS A 1 182 ?   3.580 -10.442  -3.255 1.000 96.000 ? 182 CYS A SG  1 
ATOM 1401 N N   ? ASN A 1 183 ?   1.113 -13.407  -6.500 1.000 92.970 ? 183 ASN A N   1 
ATOM 1402 C CA  ? ASN A 1 183 ?   0.338 -14.586  -6.869 1.000 92.970 ? 183 ASN A CA  1 
ATOM 1403 C C   ? ASN A 1 183 ?  -1.160 -14.294  -6.872 1.000 92.970 ? 183 ASN A C   1 
ATOM 1404 C CB  ? ASN A 1 183 ?   0.651 -15.751  -5.927 1.000 92.970 ? 183 ASN A CB  1 
ATOM 1405 O O   ? ASN A 1 183 ?  -1.951 -15.084  -6.355 1.000 92.970 ? 183 ASN A O   1 
ATOM 1406 C CG  ? ASN A 1 183 ?   2.108 -16.165  -5.974 1.000 92.970 ? 183 ASN A CG  1 
ATOM 1407 N ND2 ? ASN A 1 183 ?   2.677 -16.464  -4.812 1.000 92.970 ? 183 ASN A ND2 1 
ATOM 1408 O OD1 ? ASN A 1 183 ?   2.717 -16.216  -7.046 1.000 92.970 ? 183 ASN A OD1 1 
ATOM 1409 N N   ? GLY A 1 184 ?  -1.532 -13.068  -7.224 1.000 94.230 ? 184 GLY A N   1 
ATOM 1410 C CA  ? GLY A 1 184 ?  -2.926 -12.706  -7.424 1.000 94.230 ? 184 GLY A CA  1 
ATOM 1411 C C   ? GLY A 1 184 ?  -3.626 -12.297  -6.142 1.000 94.230 ? 184 GLY A C   1 
ATOM 1412 O O   ? GLY A 1 184 ?  -4.847 -12.130  -6.122 1.000 94.230 ? 184 GLY A O   1 
ATOM 1413 N N   ? LYS A 1 185 ?  -2.892 -12.193  -5.046 1.000 97.270 ? 185 LYS A N   1 
ATOM 1414 C CA  ? LYS A 1 185 ?  -3.472 -11.835  -3.754 1.000 97.270 ? 185 LYS A CA  1 
ATOM 1415 C C   ? LYS A 1 185 ?  -2.788 -10.604  -3.167 1.000 97.270 ? 185 LYS A C   1 
ATOM 1416 C CB  ? LYS A 1 185 ?  -3.371 -13.007  -2.776 1.000 97.270 ? 185 LYS A CB  1 
ATOM 1417 O O   ? LYS A 1 185 ?  -1.594 -10.387  -3.386 1.000 97.270 ? 185 LYS A O   1 
ATOM 1418 C CG  ? LYS A 1 185 ?  -4.179 -14.228  -3.189 1.000 97.270 ? 185 LYS A CG  1 
ATOM 1419 C CD  ? LYS A 1 185 ?  -4.199 -15.282  -2.089 1.000 97.270 ? 185 LYS A CD  1 
ATOM 1420 C CE  ? LYS A 1 185 ?  -5.079 -16.466  -2.464 1.000 97.270 ? 185 LYS A CE  1 
ATOM 1421 N NZ  ? LYS A 1 185 ?  -5.115 -17.495  -1.382 1.000 97.270 ? 185 LYS A NZ  1 
ATOM 1422 N N   ? LEU A 1 186 ?  -3.581  -9.915  -2.373 1.000 97.870 ? 186 LEU A N   1 
ATOM 1423 C CA  ? LEU A 1 186 ?  -3.077  -8.712  -1.721 1.000 97.870 ? 186 LEU A CA  1 
ATOM 1424 C C   ? LEU A 1 186 ?  -2.122  -9.068  -0.586 1.000 97.870 ? 186 LEU A C   1 
ATOM 1425 C CB  ? LEU A 1 186 ?  -4.235  -7.868  -1.184 1.000 97.870 ? 186 LEU A CB  1 
ATOM 1426 O O   ? LEU A 1 186 ?  -2.519  -9.721   0.382 1.000 97.870 ? 186 LEU A O   1 
ATOM 1427 C CG  ? LEU A 1 186 ?  -3.857  -6.549  -0.508 1.000 97.870 ? 186 LEU A CG  1 
ATOM 1428 C CD1 ? LEU A 1 186 ?  -3.166  -5.622  -1.504 1.000 97.870 ? 186 LEU A CD1 1 
ATOM 1429 C CD2 ? LEU A 1 186 ?  -5.091  -5.879   0.086 1.000 97.870 ? 186 LEU A CD2 1 
ATOM 1430 N N   ? GLN A 1 187 ?  -0.883  -8.635  -0.699 1.000 97.380 ? 187 GLN A N   1 
ATOM 1431 C CA  ? GLN A 1 187 ?   0.126  -8.979   0.297 1.000 97.380 ? 187 GLN A CA  1 
ATOM 1432 C C   ? GLN A 1 187 ?   0.519  -7.760   1.126 1.000 97.380 ? 187 GLN A C   1 
ATOM 1433 C CB  ? GLN A 1 187 ?   1.362  -9.578  -0.375 1.000 97.380 ? 187 GLN A CB  1 
ATOM 1434 O O   ? GLN A 1 187 ?   0.939  -7.894   2.277 1.000 97.380 ? 187 GLN A O   1 
ATOM 1435 C CG  ? GLN A 1 187 ?   1.130 -10.960  -0.970 1.000 97.380 ? 187 GLN A CG  1 
ATOM 1436 C CD  ? GLN A 1 187 ?   1.119 -12.056   0.079 1.000 97.380 ? 187 GLN A CD  1 
ATOM 1437 N NE2 ? GLN A 1 187 ?   0.814 -13.279  -0.344 1.000 97.380 ? 187 GLN A NE2 1 
ATOM 1438 O OE1 ? GLN A 1 187 ?   1.383 -11.807   1.259 1.000 97.380 ? 187 GLN A OE1 1 
ATOM 1439 N N   ? GLY A 1 188 ?   0.396  -6.596   0.592 1.000 96.310 ? 188 GLY A N   1 
ATOM 1440 C CA  ? GLY A 1 188 ?   0.835  -5.400   1.292 1.000 96.310 ? 188 GLY A CA  1 
ATOM 1441 C C   ? GLY A 1 188 ?   0.164  -4.135   0.793 1.000 96.310 ? 188 GLY A C   1 
ATOM 1442 O O   ? GLY A 1 188 ?  -0.433  -4.127  -0.286 1.000 96.310 ? 188 GLY A O   1 
ATOM 1443 N N   ? ILE A 1 189 ?   0.282  -3.090   1.659 1.000 96.560 ? 189 ILE A N   1 
ATOM 1444 C CA  ? ILE A 1 189 ?  -0.150  -1.737   1.329 1.000 96.560 ? 189 ILE A CA  1 
ATOM 1445 C C   ? ILE A 1 189 ?   1.045  -0.788   1.377 1.000 96.560 ? 189 ILE A C   1 
ATOM 1446 C CB  ? ILE A 1 189 ?  -1.260  -1.249   2.286 1.000 96.560 ? 189 ILE A CB  1 
ATOM 1447 O O   ? ILE A 1 189 ?   1.798  -0.776   2.353 1.000 96.560 ? 189 ILE A O   1 
ATOM 1448 C CG1 ? ILE A 1 189 ?  -2.471  -2.187   2.223 1.000 96.560 ? 189 ILE A CG1 1 
ATOM 1449 C CG2 ? ILE A 1 189 ?  -1.665   0.191   1.955 1.000 96.560 ? 189 ILE A CG2 1 
ATOM 1450 C CD1 ? ILE A 1 189 ?  -3.170  -2.204   0.870 1.000 96.560 ? 189 ILE A CD1 1 
ATOM 1451 N N   ? VAL A 1 190 ?   1.221  -0.093   0.275 1.000 93.500 ? 190 VAL A N   1 
ATOM 1452 C CA  ? VAL A 1 190 ?   2.349   0.831   0.212 1.000 93.500 ? 190 VAL A CA  1 
ATOM 1453 C C   ? VAL A 1 190 ?   2.285   1.805   1.387 1.000 93.500 ? 190 VAL A C   1 
ATOM 1454 C CB  ? VAL A 1 190 ?   2.372   1.608  -1.123 1.000 93.500 ? 190 VAL A CB  1 
ATOM 1455 O O   ? VAL A 1 190 ?   1.303   2.533   1.545 1.000 93.500 ? 190 VAL A O   1 
ATOM 1456 C CG1 ? VAL A 1 190 ?   3.540   2.592  -1.155 1.000 93.500 ? 190 VAL A CG1 1 
ATOM 1457 C CG2 ? VAL A 1 190 ?   2.454   0.640  -2.302 1.000 93.500 ? 190 VAL A CG2 1 
ATOM 1458 N N   ? SER A 1 191 ?   3.310   1.873   2.222 1.000 90.340 ? 191 SER A N   1 
ATOM 1459 C CA  ? SER A 1 191 ?   3.323   2.662   3.449 1.000 90.340 ? 191 SER A CA  1 
ATOM 1460 C C   ? SER A 1 191 ?   4.383   3.757   3.390 1.000 90.340 ? 191 SER A C   1 
ATOM 1461 C CB  ? SER A 1 191 ?   3.572   1.765   4.661 1.000 90.340 ? 191 SER A CB  1 
ATOM 1462 O O   ? SER A 1 191 ?   4.056   4.945   3.365 1.000 90.340 ? 191 SER A O   1 
ATOM 1463 O OG  ? SER A 1 191 ?   3.393   2.488   5.867 1.000 90.340 ? 191 SER A OG  1 
ATOM 1464 N N   ? TRP A 1 192 ?   5.650   3.400   3.300 1.000 83.010 ? 192 TRP A N   1 
ATOM 1465 C CA  ? TRP A 1 192 ?   6.711   4.401   3.274 1.000 83.010 ? 192 TRP A CA  1 
ATOM 1466 C C   ? TRP A 1 192 ?   7.985   3.830   2.660 1.000 83.010 ? 192 TRP A C   1 
ATOM 1467 C CB  ? TRP A 1 192 ?   6.998   4.918   4.687 1.000 83.010 ? 192 TRP A CB  1 
ATOM 1468 O O   ? TRP A 1 192 ?   8.054   2.636   2.358 1.000 83.010 ? 192 TRP A O   1 
ATOM 1469 C CG  ? TRP A 1 192 ?   7.472   3.860   5.638 1.000 83.010 ? 192 TRP A CG  1 
ATOM 1470 C CD1 ? TRP A 1 192 ?   6.698   2.981   6.344 1.000 83.010 ? 192 TRP A CD1 1 
ATOM 1471 C CD2 ? TRP A 1 192 ?   8.828   3.574   5.991 1.000 83.010 ? 192 TRP A CD2 1 
ATOM 1472 C CE2 ? TRP A 1 192 ?   8.804   2.507   6.916 1.000 83.010 ? 192 TRP A CE2 1 
ATOM 1473 C CE3 ? TRP A 1 192 ?  10.064   4.117   5.613 1.000 83.010 ? 192 TRP A CE3 1 
ATOM 1474 N NE1 ? TRP A 1 192 ?   7.493   2.164   7.114 1.000 83.010 ? 192 TRP A NE1 1 
ATOM 1475 C CH2 ? TRP A 1 192 ?  11.165   2.521   7.084 1.000 83.010 ? 192 TRP A CH2 1 
ATOM 1476 C CZ2 ? TRP A 1 192 ?   9.969   1.972   7.470 1.000 83.010 ? 192 TRP A CZ2 1 
ATOM 1477 C CZ3 ? TRP A 1 192 ?  11.223   3.583   6.166 1.000 83.010 ? 192 TRP A CZ3 1 
ATOM 1478 N N   ? GLY A 1 193 ?   8.954   4.584   2.382 1.000 71.060 ? 193 GLY A N   1 
ATOM 1479 C CA  ? GLY A 1 193 ?  10.246   4.213   1.827 1.000 71.060 ? 193 GLY A CA  1 
ATOM 1480 C C   ? GLY A 1 193 ?  11.190   5.391   1.676 1.000 71.060 ? 193 GLY A C   1 
ATOM 1481 O O   ? GLY A 1 193 ?  10.874   6.505   2.098 1.000 71.060 ? 193 GLY A O   1 
ATOM 1482 N N   ? PRO A 1 194 ?  12.404   5.139   1.340 1.000 61.470 ? 194 PRO A N   1 
ATOM 1483 C CA  ? PRO A 1 194 ?  13.370   6.239   1.280 1.000 61.470 ? 194 PRO A CA  1 
ATOM 1484 C C   ? PRO A 1 194 ?  12.904   7.386   0.386 1.000 61.470 ? 194 PRO A C   1 
ATOM 1485 C CB  ? PRO A 1 194 ?  14.625   5.576   0.708 1.000 61.470 ? 194 PRO A CB  1 
ATOM 1486 O O   ? PRO A 1 194 ?  12.007   7.203  -0.442 1.000 61.470 ? 194 PRO A O   1 
ATOM 1487 C CG  ? PRO A 1 194 ?  14.116   4.416  -0.085 1.000 61.470 ? 194 PRO A CG  1 
ATOM 1488 C CD  ? PRO A 1 194 ?  12.815   3.964   0.512 1.000 61.470 ? 194 PRO A CD  1 
ATOM 1489 N N   ? GLU A 1 195 ?  13.388   8.656   0.660 1.000 53.740 ? 195 GLU A N   1 
ATOM 1490 C CA  ? GLU A 1 195 ?  13.085   9.895  -0.051 1.000 53.740 ? 195 GLU A CA  1 
ATOM 1491 C C   ? GLU A 1 195 ?  13.398   9.768  -1.539 1.000 53.740 ? 195 GLU A C   1 
ATOM 1492 C CB  ? GLU A 1 195 ?  13.865  11.066   0.552 1.000 53.740 ? 195 GLU A CB  1 
ATOM 1493 O O   ? GLU A 1 195 ?  12.666  10.294  -2.380 1.000 53.740 ? 195 GLU A O   1 
ATOM 1494 C CG  ? GLU A 1 195 ?  13.277  11.591   1.854 1.000 53.740 ? 195 GLU A CG  1 
ATOM 1495 C CD  ? GLU A 1 195 ?  14.020  12.797   2.405 1.000 53.740 ? 195 GLU A CD  1 
ATOM 1496 O OE1 ? GLU A 1 195 ?  13.654  13.290   3.496 1.000 53.740 ? 195 GLU A OE1 1 
ATOM 1497 O OE2 ? GLU A 1 195 ?  14.975  13.255   1.739 1.000 53.740 ? 195 GLU A OE2 1 
ATOM 1498 N N   ? VAL A 1 196 ?  14.460   8.803  -1.904 1.000 52.100 ? 196 VAL A N   1 
ATOM 1499 C CA  ? VAL A 1 196 ?  14.786   8.463  -3.285 1.000 52.100 ? 196 VAL A CA  1 
ATOM 1500 C C   ? VAL A 1 196 ?  14.295   7.051  -3.599 1.000 52.100 ? 196 VAL A C   1 
ATOM 1501 C CB  ? VAL A 1 196 ?  16.304   8.571  -3.553 1.000 52.100 ? 196 VAL A CB  1 
ATOM 1502 O O   ? VAL A 1 196 ?  14.708   6.086  -2.953 1.000 52.100 ? 196 VAL A O   1 
ATOM 1503 C CG1 ? VAL A 1 196 ?  16.620   8.234  -5.009 1.000 52.100 ? 196 VAL A CG1 1 
ATOM 1504 C CG2 ? VAL A 1 196 ?  16.809   9.969  -3.203 1.000 52.100 ? 196 VAL A CG2 1 
ATOM 1505 N N   ? CYS A 1 197 ?  13.269   6.957  -4.383 1.000 57.540 ? 197 CYS A N   1 
ATOM 1506 C CA  ? CYS A 1 197 ?  12.644   5.696  -4.766 1.000 57.540 ? 197 CYS A CA  1 
ATOM 1507 C C   ? CYS A 1 197 ?  13.537   4.913  -5.721 1.000 57.540 ? 197 CYS A C   1 
ATOM 1508 C CB  ? CYS A 1 197 ?  11.284   5.948  -5.417 1.000 57.540 ? 197 CYS A CB  1 
ATOM 1509 O O   ? CYS A 1 197 ?  14.301   5.502  -6.487 1.000 57.540 ? 197 CYS A O   1 
ATOM 1510 S SG  ? CYS A 1 197 ?  10.094   6.758  -4.326 1.000 57.540 ? 197 CYS A SG  1 
ATOM 1511 N N   ? GLY A 1 198 ?  13.665   3.556  -5.518 1.000 51.640 ? 198 GLY A N   1 
ATOM 1512 C CA  ? GLY A 1 198 ?  14.414   2.793  -6.504 1.000 51.640 ? 198 GLY A CA  1 
ATOM 1513 C C   ? GLY A 1 198 ?  15.875   2.616  -6.136 1.000 51.640 ? 198 GLY A C   1 
ATOM 1514 O O   ? GLY A 1 198 ?  16.711   2.346  -7.001 1.000 51.640 ? 198 GLY A O   1 
ATOM 1515 N N   ? ASP A 1 199 ?  16.197   2.984  -4.840 1.000 56.360 ? 199 ASP A N   1 
ATOM 1516 C CA  ? ASP A 1 199 ?  17.509   2.689  -4.273 1.000 56.360 ? 199 ASP A CA  1 
ATOM 1517 C C   ? ASP A 1 199 ?  17.693   1.187  -4.068 1.000 56.360 ? 199 ASP A C   1 
ATOM 1518 C CB  ? ASP A 1 199 ?  17.699   3.427  -2.947 1.000 56.360 ? 199 ASP A CB  1 
ATOM 1519 O O   ? ASP A 1 199 ?  16.947   0.561  -3.312 1.000 56.360 ? 199 ASP A O   1 
ATOM 1520 C CG  ? ASP A 1 199 ?  19.119   3.339  -2.417 1.000 56.360 ? 199 ASP A CG  1 
ATOM 1521 O OD1 ? ASP A 1 199 ?  19.861   2.413  -2.811 1.000 56.360 ? 199 ASP A OD1 1 
ATOM 1522 O OD2 ? ASP A 1 199 ?  19.499   4.201  -1.595 1.000 56.360 ? 199 ASP A OD2 1 
ATOM 1523 N N   ? PRO A 1 200 ?  18.546   0.680  -4.964 1.000 54.630 ? 200 PRO A N   1 
ATOM 1524 C CA  ? PRO A 1 200 ?  18.778  -0.765  -4.931 1.000 54.630 ? 200 PRO A CA  1 
ATOM 1525 C C   ? PRO A 1 200 ?  19.224  -1.260  -3.556 1.000 54.630 ? 200 PRO A C   1 
ATOM 1526 C CB  ? PRO A 1 200 ?  19.884  -0.969  -5.969 1.000 54.630 ? 200 PRO A CB  1 
ATOM 1527 O O   ? PRO A 1 200 ?  19.090  -2.447  -3.250 1.000 54.630 ? 200 PRO A O   1 
ATOM 1528 C CG  ? PRO A 1 200 ?  19.989   0.343  -6.678 1.000 54.630 ? 200 PRO A CG  1 
ATOM 1529 C CD  ? PRO A 1 200 ?  19.278   1.384  -5.862 1.000 54.630 ? 200 PRO A CD  1 
ATOM 1530 N N   ? GLU A 1 201 ?  19.546  -0.313  -2.640 1.000 60.790 ? 201 GLU A N   1 
ATOM 1531 C CA  ? GLU A 1 201 ?  20.016  -0.618  -1.292 1.000 60.790 ? 201 GLU A CA  1 
ATOM 1532 C C   ? GLU A 1 201 ?  18.942  -0.313  -0.251 1.000 60.790 ? 201 GLU A C   1 
ATOM 1533 C CB  ? GLU A 1 201 ?  21.292   0.168  -0.977 1.000 60.790 ? 201 GLU A CB  1 
ATOM 1534 O O   ? GLU A 1 201 ?  19.089  -0.663   0.921 1.000 60.790 ? 201 GLU A O   1 
ATOM 1535 C CG  ? GLU A 1 201 ?  22.501  -0.271  -1.789 1.000 60.790 ? 201 GLU A CG  1 
ATOM 1536 C CD  ? GLU A 1 201 ?  23.798   0.377  -1.333 1.000 60.790 ? 201 GLU A CD  1 
ATOM 1537 O OE1 ? GLU A 1 201 ?  24.886  -0.167  -1.630 1.000 60.790 ? 201 GLU A OE1 1 
ATOM 1538 O OE2 ? GLU A 1 201 ?  23.726   1.438  -0.674 1.000 60.790 ? 201 GLU A OE2 1 
ATOM 1539 N N   ? ARG A 1 202 ?  17.690   0.176  -0.731 1.000 70.460 ? 202 ARG A N   1 
ATOM 1540 C CA  ? ARG A 1 202 ?  16.625   0.508   0.210 1.000 70.460 ? 202 ARG A CA  1 
ATOM 1541 C C   ? ARG A 1 202 ?  15.260   0.123  -0.350 1.000 70.460 ? 202 ARG A C   1 
ATOM 1542 C CB  ? ARG A 1 202 ?  16.651   2.000   0.546 1.000 70.460 ? 202 ARG A CB  1 
ATOM 1543 O O   ? ARG A 1 202 ?  14.721   0.813  -1.217 1.000 70.460 ? 202 ARG A O   1 
ATOM 1544 C CG  ? ARG A 1 202 ?  17.888   2.437   1.316 1.000 70.460 ? 202 ARG A CG  1 
ATOM 1545 C CD  ? ARG A 1 202 ?  17.777   3.879   1.790 1.000 70.460 ? 202 ARG A CD  1 
ATOM 1546 N NE  ? ARG A 1 202 ?  18.947   4.283   2.564 1.000 70.460 ? 202 ARG A NE  1 
ATOM 1547 N NH1 ? ARG A 1 202 ?  17.992   6.220   3.386 1.000 70.460 ? 202 ARG A NH1 1 
ATOM 1548 N NH2 ? ARG A 1 202 ?  20.137   5.658   3.968 1.000 70.460 ? 202 ARG A NH2 1 
ATOM 1549 C CZ  ? ARG A 1 202 ?  19.023   5.386   3.304 1.000 70.460 ? 202 ARG A CZ  1 
ATOM 1550 N N   ? PRO A 1 203 ?  14.704  -1.057  -0.041 1.000 79.700 ? 203 PRO A N   1 
ATOM 1551 C CA  ? PRO A 1 203 ?  13.401  -1.532  -0.511 1.000 79.700 ? 203 PRO A CA  1 
ATOM 1552 C C   ? PRO A 1 203 ?  12.245  -0.656  -0.032 1.000 79.700 ? 203 PRO A C   1 
ATOM 1553 C CB  ? PRO A 1 203 ?  13.302  -2.939   0.085 1.000 79.700 ? 203 PRO A CB  1 
ATOM 1554 O O   ? PRO A 1 203 ?  12.411   0.136   0.899 1.000 79.700 ? 203 PRO A O   1 
ATOM 1555 C CG  ? PRO A 1 203 ?  14.142  -2.890   1.320 1.000 79.700 ? 203 PRO A CG  1 
ATOM 1556 C CD  ? PRO A 1 203 ?  15.272  -1.927   1.091 1.000 79.700 ? 203 PRO A CD  1 
ATOM 1557 N N   ? GLY A 1 204 ?  11.095  -0.705  -0.794 1.000 86.140 ? 204 GLY A N   1 
ATOM 1558 C CA  ? GLY A 1 204 ?   9.859  -0.124  -0.295 1.000 86.140 ? 204 GLY A CA  1 
ATOM 1559 C C   ? GLY A 1 204 ?   9.289  -0.868   0.898 1.000 86.140 ? 204 GLY A C   1 
ATOM 1560 O O   ? GLY A 1 204 ?   9.459  -2.083   1.017 1.000 86.140 ? 204 GLY A O   1 
ATOM 1561 N N   ? ILE A 1 205 ?   8.649  -0.085   1.790 1.000 90.590 ? 205 ILE A N   1 
ATOM 1562 C CA  ? ILE A 1 205 ?   8.038  -0.672   2.978 1.000 90.590 ? 205 ILE A CA  1 
ATOM 1563 C C   ? ILE A 1 205 ?   6.517  -0.659   2.836 1.000 90.590 ? 205 ILE A C   1 
ATOM 1564 C CB  ? ILE A 1 205 ?   8.463   0.077   4.261 1.000 90.590 ? 205 ILE A CB  1 
ATOM 1565 O O   ? ILE A 1 205 ?   5.931   0.359   2.463 1.000 90.590 ? 205 ILE A O   1 
ATOM 1566 C CG1 ? ILE A 1 205 ?   9.991   0.103   4.383 1.000 90.590 ? 205 ILE A CG1 1 
ATOM 1567 C CG2 ? ILE A 1 205 ?   7.826  -0.564   5.497 1.000 90.590 ? 205 ILE A CG2 1 
ATOM 1568 C CD1 ? ILE A 1 205 ?  10.617  -1.266   4.608 1.000 90.590 ? 205 ILE A CD1 1 
ATOM 1569 N N   ? TYR A 1 206 ?   5.937  -1.826   3.141 1.000 94.040 ? 206 TYR A N   1 
ATOM 1570 C CA  ? TYR A 1 206 ?   4.498  -2.044   3.042 1.000 94.040 ? 206 TYR A CA  1 
ATOM 1571 C C   ? TYR A 1 206 ?   3.930  -2.548   4.364 1.000 94.040 ? 206 TYR A C   1 
ATOM 1572 C CB  ? TYR A 1 206 ?   4.181  -3.041   1.924 1.000 94.040 ? 206 TYR A CB  1 
ATOM 1573 O O   ? TYR A 1 206 ?   4.631  -3.205   5.138 1.000 94.040 ? 206 TYR A O   1 
ATOM 1574 C CG  ? TYR A 1 206 ?   4.787  -2.671   0.591 1.000 94.040 ? 206 TYR A CG  1 
ATOM 1575 C CD1 ? TYR A 1 206 ?   4.005  -2.126  -0.424 1.000 94.040 ? 206 TYR A CD1 1 
ATOM 1576 C CD2 ? TYR A 1 206 ?   6.141  -2.868   0.345 1.000 94.040 ? 206 TYR A CD2 1 
ATOM 1577 C CE1 ? TYR A 1 206 ?   4.558  -1.785  -1.654 1.000 94.040 ? 206 TYR A CE1 1 
ATOM 1578 C CE2 ? TYR A 1 206 ?   6.705  -2.531  -0.881 1.000 94.040 ? 206 TYR A CE2 1 
ATOM 1579 O OH  ? TYR A 1 206 ?   6.460  -1.656  -3.088 1.000 94.040 ? 206 TYR A OH  1 
ATOM 1580 C CZ  ? TYR A 1 206 ?   5.907  -1.991  -1.873 1.000 94.040 ? 206 TYR A CZ  1 
ATOM 1581 N N   ? VAL A 1 207 ?   2.662  -2.111   4.594 1.000 95.520 ? 207 VAL A N   1 
ATOM 1582 C CA  ? VAL A 1 207 ?   1.963  -2.797   5.675 1.000 95.520 ? 207 VAL A CA  1 
ATOM 1583 C C   ? VAL A 1 207 ?   1.698  -4.248   5.280 1.000 95.520 ? 207 VAL A C   1 
ATOM 1584 C CB  ? VAL A 1 207 ?   0.636  -2.091   6.031 1.000 95.520 ? 207 VAL A CB  1 
ATOM 1585 O O   ? VAL A 1 207 ?   1.210  -4.520   4.181 1.000 95.520 ? 207 VAL A O   1 
ATOM 1586 C CG1 ? VAL A 1 207 ?  -0.088  -2.834   7.152 1.000 95.520 ? 207 VAL A CG1 1 
ATOM 1587 C CG2 ? VAL A 1 207 ?   0.894  -0.638   6.428 1.000 95.520 ? 207 VAL A CG2 1 
ATOM 1588 N N   ? ASN A 1 208 ?   2.098  -5.270   6.141 1.000 96.070 ? 208 ASN A N   1 
ATOM 1589 C CA  ? ASN A 1 208 ?   1.911  -6.698   5.911 1.000 96.070 ? 208 ASN A CA  1 
ATOM 1590 C C   ? ASN A 1 208 ?   0.466  -7.122   6.161 1.000 96.070 ? 208 ASN A C   1 
ATOM 1591 C CB  ? ASN A 1 208 ?   2.863  -7.513   6.790 1.000 96.070 ? 208 ASN A CB  1 
ATOM 1592 O O   ? ASN A 1 208 ?   0.082  -7.388   7.301 1.000 96.070 ? 208 ASN A O   1 
ATOM 1593 C CG  ? ASN A 1 208 ?   2.962  -8.962   6.356 1.000 96.070 ? 208 ASN A CG  1 
ATOM 1594 N ND2 ? ASN A 1 208 ?   3.948  -9.674   6.888 1.000 96.070 ? 208 ASN A ND2 1 
ATOM 1595 O OD1 ? ASN A 1 208 ?   2.158  -9.437   5.549 1.000 96.070 ? 208 ASN A OD1 1 
ATOM 1596 N N   ? VAL A 1 209 ?  -0.346  -7.242   5.127 1.000 97.400 ? 209 VAL A N   1 
ATOM 1597 C CA  ? VAL A 1 209 ?  -1.793  -7.424   5.184 1.000 97.400 ? 209 VAL A CA  1 
ATOM 1598 C C   ? VAL A 1 209 ?  -2.121  -8.716   5.929 1.000 97.400 ? 209 VAL A C   1 
ATOM 1599 C CB  ? VAL A 1 209 ?  -2.418  -7.449   3.771 1.000 97.400 ? 209 VAL A CB  1 
ATOM 1600 O O   ? VAL A 1 209 ?  -3.087  -8.771   6.693 1.000 97.400 ? 209 VAL A O   1 
ATOM 1601 C CG1 ? VAL A 1 209 ?  -3.863  -7.943   3.829 1.000 97.400 ? 209 VAL A CG1 1 
ATOM 1602 C CG2 ? VAL A 1 209 ?  -2.349  -6.063   3.133 1.000 97.400 ? 209 VAL A CG2 1 
ATOM 1603 N N   ? CYS A 1 210 ?  -1.365  -9.813   5.741 1.000 97.200 ? 210 CYS A N   1 
ATOM 1604 C CA  ? CYS A 1 210 ?  -1.659 -11.107   6.347 1.000 97.200 ? 210 CYS A CA  1 
ATOM 1605 C C   ? CYS A 1 210 ?  -1.701 -11.000   7.867 1.000 97.200 ? 210 CYS A C   1 
ATOM 1606 C CB  ? CYS A 1 210 ?  -0.618 -12.145   5.928 1.000 97.200 ? 210 CYS A CB  1 
ATOM 1607 O O   ? CYS A 1 210 ?  -2.374 -11.791   8.531 1.000 97.200 ? 210 CYS A O   1 
ATOM 1608 S SG  ? CYS A 1 210 ?   0.990 -11.923   6.720 1.000 97.200 ? 210 CYS A SG  1 
ATOM 1609 N N   ? LYS A 1 211 ?  -1.062  -9.941   8.423 1.000 97.290 ? 211 LYS A N   1 
ATOM 1610 C CA  ? LYS A 1 211 ?  -0.992  -9.772   9.872 1.000 97.290 ? 211 LYS A CA  1 
ATOM 1611 C C   ? LYS A 1 211 ?  -2.252  -9.098  10.408 1.000 97.290 ? 211 LYS A C   1 
ATOM 1612 C CB  ? LYS A 1 211 ?   0.243  -8.957  10.258 1.000 97.290 ? 211 LYS A CB  1 
ATOM 1613 O O   ? LYS A 1 211 ?  -2.454  -9.026  11.622 1.000 97.290 ? 211 LYS A O   1 
ATOM 1614 C CG  ? LYS A 1 211 ?   1.562  -9.611   9.873 1.000 97.290 ? 211 LYS A CG  1 
ATOM 1615 C CD  ? LYS A 1 211 ?   1.819 -10.872  10.689 1.000 97.290 ? 211 LYS A CD  1 
ATOM 1616 C CE  ? LYS A 1 211 ?   3.194 -11.458  10.397 1.000 97.290 ? 211 LYS A CE  1 
ATOM 1617 N NZ  ? LYS A 1 211 ?   3.440 -12.709  11.174 1.000 97.290 ? 211 LYS A NZ  1 
ATOM 1618 N N   ? PHE A 1 212 ?  -3.169  -8.604   9.467 1.000 97.830 ? 212 PHE A N   1 
ATOM 1619 C CA  ? PHE A 1 212 ?  -4.273  -7.762   9.912 1.000 97.830 ? 212 PHE A CA  1 
ATOM 1620 C C   ? PHE A 1 212 ?  -5.600  -8.277   9.368 1.000 97.830 ? 212 PHE A C   1 
ATOM 1621 C CB  ? PHE A 1 212 ?  -4.053  -6.310   9.473 1.000 97.830 ? 212 PHE A CB  1 
ATOM 1622 O O   ? PHE A 1 212 ?  -6.570  -7.523   9.266 1.000 97.830 ? 212 PHE A O   1 
ATOM 1623 C CG  ? PHE A 1 212 ?  -2.822  -5.677  10.063 1.000 97.830 ? 212 PHE A CG  1 
ATOM 1624 C CD1 ? PHE A 1 212 ?  -2.866  -5.070  11.312 1.000 97.830 ? 212 PHE A CD1 1 
ATOM 1625 C CD2 ? PHE A 1 212 ?  -1.620  -5.690   9.368 1.000 97.830 ? 212 PHE A CD2 1 
ATOM 1626 C CE1 ? PHE A 1 212 ?  -1.728  -4.483  11.860 1.000 97.830 ? 212 PHE A CE1 1 
ATOM 1627 C CE2 ? PHE A 1 212 ?  -0.478  -5.106   9.909 1.000 97.830 ? 212 PHE A CE2 1 
ATOM 1628 C CZ  ? PHE A 1 212 ?  -0.534  -4.502  11.155 1.000 97.830 ? 212 PHE A CZ  1 
ATOM 1629 N N   ? ILE A 1 213 ?  -5.650  -9.554   8.984 1.000 97.300 ? 213 ILE A N   1 
ATOM 1630 C CA  ? ILE A 1 213 ?  -6.846 -10.115   8.365 1.000 97.300 ? 213 ILE A CA  1 
ATOM 1631 C C   ? ILE A 1 213 ?  -8.007 -10.075   9.356 1.000 97.300 ? 213 ILE A C   1 
ATOM 1632 C CB  ? ILE A 1 213 ?  -6.606 -11.563   7.880 1.000 97.300 ? 213 ILE A CB  1 
ATOM 1633 O O   ? ILE A 1 213 ?  -9.123  -9.689   8.999 1.000 97.300 ? 213 ILE A O   1 
ATOM 1634 C CG1 ? ILE A 1 213 ?  -5.629 -11.575   6.699 1.000 97.300 ? 213 ILE A CG1 1 
ATOM 1635 C CG2 ? ILE A 1 213 ?  -7.930 -12.233   7.503 1.000 97.300 ? 213 ILE A CG2 1 
ATOM 1636 C CD1 ? ILE A 1 213 ?  -6.133 -10.827   5.472 1.000 97.300 ? 213 ILE A CD1 1 
ATOM 1637 N N   ? ARG A 1 214 ?  -7.687 -10.455  10.552 1.000 97.040 ? 214 ARG A N   1 
ATOM 1638 C CA  ? ARG A 1 214 ?  -8.732 -10.459  11.570 1.000 97.040 ? 214 ARG A CA  1 
ATOM 1639 C C   ? ARG A 1 214 ?  -9.296  -9.058  11.780 1.000 97.040 ? 214 ARG A C   1 
ATOM 1640 C CB  ? ARG A 1 214 ?  -8.195 -11.011  12.892 1.000 97.040 ? 214 ARG A CB  1 
ATOM 1641 O O   ? ARG A 1 214 ? -10.515  -8.872  11.819 1.000 97.040 ? 214 ARG A O   1 
ATOM 1642 C CG  ? ARG A 1 214 ?  -9.256 -11.177  13.967 1.000 97.040 ? 214 ARG A CG  1 
ATOM 1643 C CD  ? ARG A 1 214 ?  -8.684 -11.797  15.234 1.000 97.040 ? 214 ARG A CD  1 
ATOM 1644 N NE  ? ARG A 1 214 ?  -9.692 -11.907  16.284 1.000 97.040 ? 214 ARG A NE  1 
ATOM 1645 N NH1 ? ARG A 1 214 ?  -8.297 -12.949  17.802 1.000 97.040 ? 214 ARG A NH1 1 
ATOM 1646 N NH2 ? ARG A 1 214 ? -10.475 -12.499  18.361 1.000 97.040 ? 214 ARG A NH2 1 
ATOM 1647 C CZ  ? ARG A 1 214 ?  -9.486 -12.451  17.480 1.000 97.040 ? 214 ARG A CZ  1 
ATOM 1648 N N   ? TRP A 1 215 ?  -8.454  -8.076  11.914 1.000 97.820 ? 215 TRP A N   1 
ATOM 1649 C CA  ? TRP A 1 215 ?  -8.894  -6.696  12.093 1.000 97.820 ? 215 TRP A CA  1 
ATOM 1650 C C   ? TRP A 1 215 ?  -9.727  -6.232  10.903 1.000 97.820 ? 215 TRP A C   1 
ATOM 1651 C CB  ? TRP A 1 215 ?  -7.691  -5.768  12.283 1.000 97.820 ? 215 TRP A CB  1 
ATOM 1652 O O   ? TRP A 1 215 ? -10.785  -5.621  11.078 1.000 97.820 ? 215 TRP A O   1 
ATOM 1653 C CG  ? TRP A 1 215 ?  -8.038  -4.309  12.259 1.000 97.820 ? 215 TRP A CG  1 
ATOM 1654 C CD1 ? TRP A 1 215 ?  -8.582  -3.575  13.275 1.000 97.820 ? 215 TRP A CD1 1 
ATOM 1655 C CD2 ? TRP A 1 215 ?  -7.868  -3.409  11.160 1.000 97.820 ? 215 TRP A CD2 1 
ATOM 1656 C CE2 ? TRP A 1 215 ?  -8.330  -2.142  11.582 1.000 97.820 ? 215 TRP A CE2 1 
ATOM 1657 C CE3 ? TRP A 1 215 ?  -7.368  -3.550   9.858 1.000 97.820 ? 215 TRP A CE3 1 
ATOM 1658 N NE1 ? TRP A 1 215 ?  -8.760  -2.271  12.875 1.000 97.820 ? 215 TRP A NE1 1 
ATOM 1659 C CH2 ? TRP A 1 215 ?  -7.812  -1.189   9.478 1.000 97.820 ? 215 TRP A CH2 1 
ATOM 1660 C CZ2 ? TRP A 1 215 ?  -8.306  -1.023  10.746 1.000 97.820 ? 215 TRP A CZ2 1 
ATOM 1661 C CZ3 ? TRP A 1 215 ?  -7.345  -2.435   9.029 1.000 97.820 ? 215 TRP A CZ3 1 
ATOM 1662 N N   ? ILE A 1 216 ?  -9.296  -6.518   9.716 1.000 98.080 ? 216 ILE A N   1 
ATOM 1663 C CA  ? ILE A 1 216 ?  -9.974  -6.103   8.492 1.000 98.080 ? 216 ILE A CA  1 
ATOM 1664 C C   ? ILE A 1 216 ? -11.377  -6.705   8.450 1.000 98.080 ? 216 ILE A C   1 
ATOM 1665 C CB  ? ILE A 1 216 ?  -9.175  -6.515   7.236 1.000 98.080 ? 216 ILE A CB  1 
ATOM 1666 O O   ? ILE A 1 216 ? -12.361  -5.989   8.250 1.000 98.080 ? 216 ILE A O   1 
ATOM 1667 C CG1 ? ILE A 1 216 ?  -7.853  -5.743   7.166 1.000 98.080 ? 216 ILE A CG1 1 
ATOM 1668 C CG2 ? ILE A 1 216 ? -10.007  -6.291   5.970 1.000 98.080 ? 216 ILE A CG2 1 
ATOM 1669 C CD1 ? ILE A 1 216 ?  -6.863  -6.301   6.154 1.000 98.080 ? 216 ILE A CD1 1 
ATOM 1670 N N   ? ARG A 1 217 ? -11.519  -7.919   8.673 1.000 97.580 ? 217 ARG A N   1 
ATOM 1671 C CA  ? ARG A 1 217 ? -12.796  -8.621   8.594 1.000 97.580 ? 217 ARG A CA  1 
ATOM 1672 C C   ? ARG A 1 217 ? -13.749  -8.149   9.686 1.000 97.580 ? 217 ARG A C   1 
ATOM 1673 C CB  ? ARG A 1 217 ? -12.586 -10.133   8.699 1.000 97.580 ? 217 ARG A CB  1 
ATOM 1674 O O   ? ARG A 1 217 ? -14.935  -7.928   9.430 1.000 97.580 ? 217 ARG A O   1 
ATOM 1675 C CG  ? ARG A 1 217 ? -11.971 -10.758   7.457 1.000 97.580 ? 217 ARG A CG  1 
ATOM 1676 C CD  ? ARG A 1 217 ? -11.821 -12.266   7.600 1.000 97.580 ? 217 ARG A CD  1 
ATOM 1677 N NE  ? ARG A 1 217 ? -11.327 -12.877   6.369 1.000 97.580 ? 217 ARG A NE  1 
ATOM 1678 N NH1 ? ARG A 1 217 ? -10.616 -14.829   7.380 1.000 97.580 ? 217 ARG A NH1 1 
ATOM 1679 N NH2 ? ARG A 1 217 ? -10.352 -14.540   5.121 1.000 97.580 ? 217 ARG A NH2 1 
ATOM 1680 C CZ  ? ARG A 1 217 ? -10.766 -14.081   6.293 1.000 97.580 ? 217 ARG A CZ  1 
ATOM 1681 N N   ? ASP A 1 218 ? -13.213  -8.065  10.888 1.000 97.890 ? 218 ASP A N   1 
ATOM 1682 C CA  ? ASP A 1 218 ? -14.025  -7.617  12.015 1.000 97.890 ? 218 ASP A CA  1 
ATOM 1683 C C   ? ASP A 1 218 ? -14.541  -6.197  11.789 1.000 97.890 ? 218 ASP A C   1 
ATOM 1684 C CB  ? ASP A 1 218 ? -13.223  -7.685  13.316 1.000 97.890 ? 218 ASP A CB  1 
ATOM 1685 O O   ? ASP A 1 218 ? -15.690  -5.889  12.112 1.000 97.890 ? 218 ASP A O   1 
ATOM 1686 C CG  ? ASP A 1 218 ? -13.002  -9.106  13.803 1.000 97.890 ? 218 ASP A CG  1 
ATOM 1687 O OD1 ? ASP A 1 218 ? -13.656 -10.037  13.285 1.000 97.890 ? 218 ASP A OD1 1 
ATOM 1688 O OD2 ? ASP A 1 218 ? -12.169  -9.297  14.715 1.000 97.890 ? 218 ASP A OD2 1 
ATOM 1689 N N   ? THR A 1 219 ? -13.695  -5.359  11.315 1.000 97.540 ? 219 THR A N   1 
ATOM 1690 C CA  ? THR A 1 219 ? -14.086  -3.978  11.055 1.000 97.540 ? 219 THR A CA  1 
ATOM 1691 C C   ? THR A 1 219 ? -15.191  -3.917  10.004 1.000 97.540 ? 219 THR A C   1 
ATOM 1692 C CB  ? THR A 1 219 ? -12.884  -3.136  10.590 1.000 97.540 ? 219 THR A CB  1 
ATOM 1693 O O   ? THR A 1 219 ? -16.171  -3.188  10.168 1.000 97.540 ? 219 THR A O   1 
ATOM 1694 C CG2 ? THR A 1 219 ? -13.291  -1.687  10.341 1.000 97.540 ? 219 THR A CG2 1 
ATOM 1695 O OG1 ? THR A 1 219 ? -11.866  -3.169  11.598 1.000 97.540 ? 219 THR A OG1 1 
ATOM 1696 N N   ? ILE A 1 220 ? -15.058  -4.672   8.916 1.000 97.360 ? 220 ILE A N   1 
ATOM 1697 C CA  ? ILE A 1 220 ? -16.059  -4.706   7.855 1.000 97.360 ? 220 ILE A CA  1 
ATOM 1698 C C   ? ILE A 1 220 ? -17.376  -5.246   8.406 1.000 97.360 ? 220 ILE A C   1 
ATOM 1699 C CB  ? ILE A 1 220 ? -15.586  -5.564   6.660 1.000 97.360 ? 220 ILE A CB  1 
ATOM 1700 O O   ? ILE A 1 220 ? -18.441  -4.674   8.160 1.000 97.360 ? 220 ILE A O   1 
ATOM 1701 C CG1 ? ILE A 1 220 ? -14.476  -4.840   5.889 1.000 97.360 ? 220 ILE A CG1 1 
ATOM 1702 C CG2 ? ILE A 1 220 ? -16.762  -5.902   5.740 1.000 97.360 ? 220 ILE A CG2 1 
ATOM 1703 C CD1 ? ILE A 1 220 ? -13.855  -5.669   4.774 1.000 97.360 ? 220 ILE A CD1 1 
ATOM 1704 N N   ? ARG A 1 221 ? -17.404  -6.281   9.150 1.000 96.840 ? 221 ARG A N   1 
ATOM 1705 C CA  ? ARG A 1 221 ? -18.584  -6.929   9.714 1.000 96.840 ? 221 ARG A CA  1 
ATOM 1706 C C   ? ARG A 1 221 ? -19.311  -5.998  10.679 1.000 96.840 ? 221 ARG A C   1 
ATOM 1707 C CB  ? ARG A 1 221 ? -18.196  -8.225  10.429 1.000 96.840 ? 221 ARG A CB  1 
ATOM 1708 O O   ? ARG A 1 221 ? -20.543  -5.951  10.695 1.000 96.840 ? 221 ARG A O   1 
ATOM 1709 C CG  ? ARG A 1 221 ? -19.384  -9.037  10.920 1.000 96.840 ? 221 ARG A CG  1 
ATOM 1710 C CD  ? ARG A 1 221 ? -18.943 -10.313  11.623 1.000 96.840 ? 221 ARG A CD  1 
ATOM 1711 N NE  ? ARG A 1 221 ? -17.978 -10.039  12.684 1.000 96.840 ? 221 ARG A NE  1 
ATOM 1712 N NH1 ? ARG A 1 221 ? -16.884 -12.065  12.496 1.000 96.840 ? 221 ARG A NH1 1 
ATOM 1713 N NH2 ? ARG A 1 221 ? -16.198 -10.526  14.050 1.000 96.840 ? 221 ARG A NH2 1 
ATOM 1714 C CZ  ? ARG A 1 221 ? -17.022 -10.877  13.074 1.000 96.840 ? 221 ARG A CZ  1 
ATOM 1715 N N   ? ASN A 1 222 ? -18.583  -5.231  11.438 1.000 95.640 ? 222 ASN A N   1 
ATOM 1716 C CA  ? ASN A 1 222 ? -19.147  -4.388  12.487 1.000 95.640 ? 222 ASN A CA  1 
ATOM 1717 C C   ? ASN A 1 222 ? -19.665  -3.067  11.927 1.000 95.640 ? 222 ASN A C   1 
ATOM 1718 C CB  ? ASN A 1 222 ? -18.112  -4.131  13.584 1.000 95.640 ? 222 ASN A CB  1 
ATOM 1719 O O   ? ASN A 1 222 ? -20.320  -2.301  12.636 1.000 95.640 ? 222 ASN A O   1 
ATOM 1720 C CG  ? ASN A 1 222 ? -17.823  -5.365  14.416 1.000 95.640 ? 222 ASN A CG  1 
ATOM 1721 N ND2 ? ASN A 1 222 ? -16.616  -5.442  14.964 1.000 95.640 ? 222 ASN A ND2 1 
ATOM 1722 O OD1 ? ASN A 1 222 ? -18.678  -6.242  14.565 1.000 95.640 ? 222 ASN A OD1 1 
ATOM 1723 N N   ? ASN A 1 223 ? -19.413  -2.797  10.611 1.000 91.690 ? 223 ASN A N   1 
ATOM 1724 C CA  ? ASN A 1 223 ? -19.805  -1.520  10.024 1.000 91.690 ? 223 ASN A CA  1 
ATOM 1725 C C   ? ASN A 1 223 ? -20.606  -1.716   8.740 1.000 91.690 ? 223 ASN A C   1 
ATOM 1726 C CB  ? ASN A 1 223 ? -18.573  -0.653   9.754 1.000 91.690 ? 223 ASN A CB  1 
ATOM 1727 O O   ? ASN A 1 223 ? -21.407  -0.857   8.366 1.000 91.690 ? 223 ASN A O   1 
ATOM 1728 C CG  ? ASN A 1 223 ? -17.950  -0.112  11.026 1.000 91.690 ? 223 ASN A CG  1 
ATOM 1729 N ND2 ? ASN A 1 223 ? -16.916  -0.788  11.514 1.000 91.690 ? 223 ASN A ND2 1 
ATOM 1730 O OD1 ? ASN A 1 223 ? -18.395   0.904  11.565 1.000 91.690 ? 223 ASN A OD1 1 
# 
loop_
_struct_sheet_range.sheet_id 
_struct_sheet_range.id 
_struct_sheet_range.beg_label_comp_id 
_struct_sheet_range.beg_label_asym_id 
_struct_sheet_range.beg_label_seq_id 
_struct_sheet_range.pdbx_beg_PDB_ins_code 
_struct_sheet_range.end_label_comp_id 
_struct_sheet_range.end_label_asym_id 
_struct_sheet_range.end_label_seq_id 
_struct_sheet_range.pdbx_end_PDB_ins_code 
_struct_sheet_range.beg_auth_comp_id 
_struct_sheet_range.beg_auth_asym_id 
_struct_sheet_range.beg_auth_seq_id 
_struct_sheet_range.end_auth_comp_id 
_struct_sheet_range.end_auth_asym_id 
_struct_sheet_range.end_auth_seq_id 
A A TYR A   6 ? PRO A   7 ? TYR A 6   PRO A 7   
A B LEU A 104 ? LEU A 104 ? LEU A 104 LEU A 104 
A C GLU A 114 ? GLY A 119 ? GLU A 114 GLY A 119 
A D HIS A 135 ? ILE A 141 ? HIS A 135 ILE A 141 
A E MET A 159 ? GLY A 163 ? MET A 159 GLY A 163 
A F PRO A 179 ? CYS A 182 ? PRO A 179 CYS A 182 
A G LYS A 185 ? TRP A 192 ? LYS A 185 TRP A 192 
A H GLY A 204 ? ASN A 208 ? GLY A 204 ASN A 208 
B I GLN A  13 ? ARG A  18 ? GLN A 13  ARG A 18  
B J GLN A  21 ? ASP A  30 ? GLN A 21  ASP A 30  
B K TRP A  33 ? SER A  36 ? TRP A 33  SER A 36  
B L ARG A  46 ? LEU A  49 ? ARG A 46  LEU A 49  
B M GLN A  62 ? TYR A  71 ? GLN A 62  TYR A 71  
B N MET A  85 ? LEU A  89 ? MET A 85  LEU A 89  
C O ASN A  53 ? ASN A  53 ? ASN A 53  ASN A 53  
C P ILE A 133 ? ILE A 133 ? ILE A 133 ILE A 133 
# 
loop_
_struct_conf.id 
_struct_conf.conf_type_id 
_struct_conf.beg_label_comp_id 
_struct_conf.beg_label_asym_id 
_struct_conf.beg_label_seq_id 
_struct_conf.pdbx_beg_PDB_ins_code 
_struct_conf.end_label_comp_id 
_struct_conf.end_label_asym_id 
_struct_conf.end_label_seq_id 
_struct_conf.pdbx_end_PDB_ins_code 
_struct_conf.beg_auth_comp_id 
_struct_conf.beg_auth_asym_id 
_struct_conf.beg_auth_seq_id 
_struct_conf.end_auth_comp_id 
_struct_conf.end_auth_asym_id 
_struct_conf.end_auth_seq_id 
TURN_TY1_P1   TURN_TY1_P   ILE A   3 ? GLY A   4 ? ILE A 3   GLY A 4   
STRN1         STRN         TYR A   6 ? PRO A   7 ? TYR A 6   PRO A 7   
TURN_TY1_P2   TURN_TY1_P   PRO A  11 ? TRP A  12 ? PRO A 11  TRP A 12  
STRN2         STRN         GLN A  13 ? ARG A  18 ? GLN A 13  ARG A 18  
TURN_TY1_P3   TURN_TY1_P   GLY A  19 ? GLY A  20 ? GLY A 19  GLY A 20  
STRN3         STRN         GLN A  21 ? ASP A  30 ? GLN A 21  ASP A 30  
TURN_TY1_P4   TURN_TY1_P   LYS A  31 ? SER A  32 ? LYS A 31  SER A 32  
STRN4         STRN         TRP A  33 ? SER A  36 ? TRP A 33  SER A 36  
HELX_RH_3T_P1 HELX_RH_3T_P ALA A  38 ? CYS A  40 ? ALA A 38  CYS A 40  
BEND1         BEND         PRO A  43 ? LEU A  44 ? PRO A 43  LEU A 44  
STRN5         STRN         ARG A  46 ? LEU A  49 ? ARG A 46  LEU A 49  
BEND2         BEND         GLY A  50 ? GLY A  50 ? GLY A 50  GLY A 50  
BEND3         BEND         TYR A  52 ? TYR A  52 ? TYR A 52  TYR A 52  
STRN6         STRN         ASN A  53 ? ASN A  53 ? ASN A 53  ASN A 53  
TURN_TY1_P5   TURN_TY1_P   ILE A  54 ? ARG A  55 ? ILE A 54  ARG A 55  
BEND4         BEND         ARG A  56 ? ARG A  56 ? ARG A 56  ARG A 56  
BEND5         BEND         TRP A  59 ? TRP A  59 ? TRP A 59  TRP A 59  
STRN7         STRN         GLN A  62 ? TYR A  71 ? GLN A 62  TYR A 71  
TURN_TY1_P6   TURN_TY1_P   PRO A  73 ? SER A  74 ? PRO A 73  SER A 74  
TURN_TY1_P7   TURN_TY1_P   PRO A  77 ? THR A  79 ? PRO A 77  THR A 79  
TURN_TY1_P8   TURN_TY1_P   ASP A  81 ? ASN A  82 ? ASP A 81  ASN A 82  
STRN8         STRN         MET A  85 ? LEU A  89 ? MET A 85  LEU A 89  
BEND6         BEND         LEU A  90 ? ASN A  91 ? LEU A 90  ASN A 91  
BEND7         BEND         ASN A  96 ? VAL A  99 ? ASN A 96  VAL A 99  
HELX_LH_PP_P1 HELX_LH_PP_P GLU A 103 ? GLU A 103 ? GLU A 103 GLU A 103 
STRN9         STRN         LEU A 104 ? LEU A 104 ? LEU A 104 LEU A 104 
HELX_LH_PP_P2 HELX_LH_PP_P THR A 105 ? THR A 105 ? THR A 105 THR A 105 
BEND8         BEND         THR A 106 ? SER A 107 ? THR A 106 SER A 107 
TURN_TY1_P9   TURN_TY1_P   THR A 111 ? ASN A 112 ? THR A 111 ASN A 112 
STRN10        STRN         GLU A 114 ? GLY A 119 ? GLU A 114 GLY A 119 
BEND9         BEND         TRP A 120 ? GLY A 121 ? TRP A 120 GLY A 121 
BEND10        BEND         THR A 123 ? GLY A 127 ? THR A 123 GLY A 127 
BEND11        BEND         SER A 132 ? SER A 132 ? SER A 132 SER A 132 
STRN11        STRN         ILE A 133 ? ILE A 133 ? ILE A 133 ILE A 133 
STRN12        STRN         HIS A 135 ? ILE A 141 ? HIS A 135 ILE A 141 
HELX_LH_PP_P3 HELX_LH_PP_P VAL A 142 ? ASP A 143 ? VAL A 142 ASP A 143 
HELX_RH_AL_P1 HELX_RH_AL_P GLN A 144 ? VAL A 150 ? GLN A 144 VAL A 150 
TURN_TY1_P10  TURN_TY1_P   SER A 151 ? THR A 152 ? SER A 151 THR A 152 
BEND12        BEND         GLY A 153 ? GLY A 153 ? GLY A 153 GLY A 153 
TURN_TY1_P11  TURN_TY1_P   ASN A 157 ? ASN A 158 ? ASN A 157 ASN A 158 
STRN13        STRN         MET A 159 ? GLY A 163 ? MET A 159 GLY A 163 
TURN_TY1_P12  TURN_TY1_P   TYR A 165 ? GLY A 166 ? TYR A 165 GLY A 166 
TURN_TY1_P13  TURN_TY1_P   TYR A 173 ? GLY A 174 ? TYR A 173 GLY A 174 
TURN_TY1_P14  TURN_TY1_P   SER A 176 ? GLY A 177 ? SER A 176 GLY A 177 
STRN14        STRN         PRO A 179 ? CYS A 182 ? PRO A 179 CYS A 182 
TURN_TY1_P15  TURN_TY1_P   ASN A 183 ? GLY A 184 ? ASN A 183 GLY A 184 
STRN15        STRN         LYS A 185 ? TRP A 192 ? LYS A 185 TRP A 192 
BEND13        BEND         GLU A 195 ? VAL A 196 ? GLU A 195 VAL A 196 
TURN_TY1_P16  TURN_TY1_P   CYS A 197 ? GLY A 198 ? CYS A 197 GLY A 198 
TURN_TY1_P17  TURN_TY1_P   PRO A 200 ? GLU A 201 ? PRO A 200 GLU A 201 
BEND14        BEND         ARG A 202 ? ARG A 202 ? ARG A 202 ARG A 202 
STRN16        STRN         GLY A 204 ? ASN A 208 ? GLY A 204 ASN A 208 
HELX_RH_3T_P2 HELX_RH_3T_P VAL A 209 ? PHE A 212 ? VAL A 209 PHE A 212 
HELX_RH_AL_P2 HELX_RH_AL_P ILE A 213 ? ASN A 222 ? ILE A 213 ASN A 222 
# 
