# Supplementary material for: FlatProt: 2D visualization eases protein structure comparison
Source: BMC Bioinformatics. 2025 Aug 13;26:210. doi: 10.1186/s12859-025-06233-x (PMC12344939; doi:10.1186/s12859-025-06233-x)
Supplement: Supplementary file 1 — Supplementary Material 1 [file 12859_2025_6233_MOESM1_ESM.zip › KLK/structures/SopaB10.cif]

data_SopaB10
# 
_entry.id   SopaB10 
# 
_entity.id                         1      
_entity.type                       polymer 
_entity.pdbx_description           polymer-1 
_entity.formula_weight             23520.4 
_entity.pdbx_number_of_molecules        1 
# 
loop_
_struct_sheet.id 
_struct_sheet.number_strands 
A 8 
B 6 
C 2 
D 2 
# 
loop_
_struct_conf_type.id 
_struct_conf_type.criteria 
STRN         DSSP 
HELX_LH_PP_P DSSP 
TURN_TY1_P   DSSP 
BEND         DSSP 
HELX_RH_3T_P DSSP 
HELX_RH_AL_P DSSP 
# 
_struct_asym.id          A 
_struct_asym.entity_id   1 
# 
_software.pdbx_ordinal     1 
_software.name             dssp 
_software.version          4.4.10 
_software.date             ? 
_software.classification   'model annotation' 
# 
_entity_poly.entity_id                      1 
_entity_poly.type                           polypeptide(L) 
_entity_poly.nstd_linkage                   n 
_entity_poly.nstd_monomer                   n 
_entity_poly.pdbx_seq_one_letter_code       
;GEECKPHSQPWQVALFERGRFNCGGCLISPQWVLWAAHCQTSSMLACLGEHSLRKRECHEQLSSHSRVIPHPGYEERSHL
YDLMVLRPARPANSPHSCAASCCPGPSPERPEWCWAGAWCPETALREAQNALHCASISIISNQSCDDDHPGRLTDTMVCA
GVEGGGTDSCEGDSVGPLVCEGILQGTVSWDDVPCDTKQGLASIPKSVTTWSGSEKP
;
_entity_poly.pdbx_seq_one_letter_code_can   
;GEECKPHSQPWQVALFERGRFNCGGCLISPQWVLWAAHCQTSSMLACLGEHSLRKRECHEQLSSHSRVIPHPGYEERSHL
YDLMVLRPARPANSPHSCAASCCPGPSPERPEWCWAGAWCPETALREAQNALHCASISIISNQSCDDDHPGRLTDTMVCA
GVEGGGTDSCEGDSVGPLVCEGILQGTVSWDDVPCDTKQGLASIPKSVTTWSGSEKP
;
_entity_poly.pdbx_strand_id                 A 
# 
loop_
_dssp_struct_summary.entry_id 
_dssp_struct_summary.label_comp_id 
_dssp_struct_summary.label_asym_id 
_dssp_struct_summary.label_seq_id 
_dssp_struct_summary.secondary_structure 
_dssp_struct_summary.ss_bridge 
_dssp_struct_summary.helix_3_10 
_dssp_struct_summary.helix_alpha 
_dssp_struct_summary.helix_pi 
_dssp_struct_summary.helix_pp 
_dssp_struct_summary.bend 
_dssp_struct_summary.chirality 
_dssp_struct_summary.sheet 
_dssp_struct_summary.strand 
_dssp_struct_summary.ladder_1 
_dssp_struct_summary.ladder_2 
_dssp_struct_summary.accessibility 
_dssp_struct_summary.TCO 
_dssp_struct_summary.kappa 
_dssp_struct_summary.alpha 
_dssp_struct_summary.phi 
_dssp_struct_summary.psi 
_dssp_struct_summary.x_ca 
_dssp_struct_summary.y_ca 
_dssp_struct_summary.z_ca 
SopaB10 GLY A 1   . . . . . . . . . . . . ? .      .     .      .      179.6  -1.3  -12.1 -10.0 
SopaB10 GLU A 2   E . . . . . . - A A A . ? -0.879 .     -85.6  -111.3 147.5  -3.0  -15.1 -8.3  
SopaB10 GLU A 3   E . . . . > . - A A A . ? -0.398 51.2  -122.2 -47.2  128.8  -5.7  -15.0 -5.7  
SopaB10 CYS A 4   P . . . . P . - . . . . ? -0.467 29.5  -95.7  -72.0  143.4  -4.1  -14.7 -2.2  
SopaB10 LYS A 5   P . > . . < . - . . . . ? -0.503 61.2  -90.2  -53.4  124.8  -4.7  -17.2 0.5   
SopaB10 PRO A 6   T . 3 . . . S + . . . . ? -0.260 108.4 1.5    -45.1  124.8  -7.5  -15.6 2.5   
SopaB10 HIS A 7   T . 3 . . . S + . . . . ? 0.640  90.7  125.1  73.7   15.5   -6.1  -13.4 5.3   
SopaB10 SER A 8   S . < . . . S + . . . . ? 0.592  70.7  55.5   -77.8  -12.6  -2.6  -14.1 4.3   
SopaB10 GLN A 9   . . > . . . . + . . . . ? -0.678 64.1  168.4  -118.3 75.1   -2.1  -10.3 4.1   
SopaB10 PRO A 10  T . 3 . . . S + . . . . ? 0.699  75.4  58.6   -66.2  -15.7  -3.1  -9.1  7.5   
SopaB10 TRP A 11  T . 3 . . . S + . . . . ? 0.583  80.5  111.8  -85.9  -13.2  -1.7  -5.6  6.8   
SopaB10 GLN A 12  E . < . . . . - B I I . ? -0.493 47.7  -170.6 -71.7  128.0  -3.9  -5.1  3.8   
SopaB10 VAL A 13  E . . . . . . - B I I J ? -0.965 13.6  -145.1 -121.9 133.6  -6.6  -2.5  4.2   
SopaB10 ALA A 14  E . . . . . . - B I I J ? -0.896 11.3  -155.2 -99.1  126.5  -9.5  -1.7  1.9   
SopaB10 LEU A 15  E . . . . . . - B I I J ? -0.904 12.2  -162.9 -102.8 128.4  -10.5 1.9   1.6   
SopaB10 PHE A 16  E . . . . . . - B I I J ? -0.844 13.2  -161.5 -115.0 141.0  -14.2 2.5   0.6   
SopaB10 GLU A 17  E . > . . . S - B I I . ? -0.986 82.8  -24.5  -117.0 116.5  -15.8 5.6   -0.8  
SopaB10 ARG A 18  T . 3 . . . S - . . . . ? 0.892  129.5 -48.5  50.5   34.7   -19.6 5.6   -0.4  
SopaB10 GLY A 19  T . 3 . . . S + . . . . ? 0.372  117.7 111.9  93.6   -6.2   -19.5 1.8   -0.3  
SopaB10 ARG A 20  E . < . . . S - B J I . ? -0.856 78.1  -105.0 -105.9 136.5  -17.3 1.5   -3.3  
SopaB10 PHE A 21  E . . . . . . + B J I . ? -0.386 46.9  163.9  -56.0  128.4  -13.8 0.2   -3.2  
SopaB10 ASN A 22  E . . . . . . - B J . . ? 0.757  52.9  -14.3  -111.8 -58.0  -11.5 3.2   -3.6  
SopaB10 CYS A 23  E . . . . . . - B J I . ? -0.934 56.0  -113.7 -147.7 162.6  -7.9  2.3   -2.5  
SopaB10 GLY A 24  E . . . . . . - B J I . ? -0.732 33.6  -179.1 -96.7  147.5  -5.7  -0.1  -0.7  
SopaB10 GLY A 25  E . . . . . . - B J I K ? -0.742 21.2  -117.8 -133.4 -178.1 -3.9  0.7   2.5   
SopaB10 CYS A 26  E . . . . . . - B J I K ? -0.996 12.1  -137.1 -133.1 124.8  -1.6  -0.8  5.0   
SopaB10 LEU A 27  E . . . . . . + B J . K ? -0.751 29.6  169.8  -73.1  110.1  -2.0  -1.4  8.7   
SopaB10 ILE A 28  E . . . . . . + B J . . ? 0.670  67.5  0.8    -102.2 -19.3  1.4   -0.3  10.0  
SopaB10 SER A 29  E . > . . . S - B J . K ? -0.959 82.4  -95.7  -157.6 161.8  0.3   -0.4  13.7  
SopaB10 PRO A 30  T . 3 . . . S + . . . . ? 0.760  128.8 35.8   -54.5  -14.7  -2.7  -1.3  15.7  
SopaB10 GLN A 31  T . 3 . . . S + . . . . ? 0.285  111.7 66.9   -120.8 5.8    -3.5  2.5   15.7  
SopaB10 TRP A 32  E . < . . . . - B K K . ? -0.990 48.9  -170.8 -139.8 134.0  -2.3  3.5   12.3  
SopaB10 VAL A 33  E . . . . . . - B K K L ? -0.977 14.8  -156.2 -115.0 130.5  -3.2  2.9   8.7   
SopaB10 LEU A 34  E . . . . . . + B K K L ? -0.918 26.3  142.3  -107.9 134.6  -1.0  4.1   5.9   
SopaB10 TRP A 35  E . . . . . . - B K K L ? -0.897 52.8  -65.3  -153.1 -177.9 -2.2  4.8   2.4   
SopaB10 ALA A 36  . . > . . . . - . . . . ? -0.610 34.1  -140.3 -78.9  136.1  -1.7  7.1   -0.6  
SopaB10 ALA A 37  G . > . . . S + . . . . ? 0.828  99.6  64.4   -65.3  -32.0  -2.8  10.8  -0.0  
SopaB10 HIS A 38  G . 3 . . . S + . . . . ? 0.660  92.9  64.9   -69.4  -11.1  -4.3  11.1  -3.5  
SopaB10 CYS A 39  G . < . . . S + . . . . ? 0.534  75.8  122.8  -88.2  -3.4   -6.8  8.4   -2.5  
SopaB10 GLN A 40  . . < . . . . + . . . . ? -0.350 34.7  170.4  -69.5  130.1  -8.3  10.8  0.1   
SopaB10 THR A 41  . . . . . . . - . . . . ? -0.793 47.9  -104.8 -128.5 172.3  -12.0 11.5  -0.2  
SopaB10 SER A 42  S . . . . . S + . . . . ? 0.767  114.6 38.5   -69.2  -23.4  -14.7 13.3  1.9   
SopaB10 SER A 43  S . . . . . S + . . . . ? -0.917 77.5  163.6  -132.3 88.0   -16.2 9.9   2.9   
SopaB10 MET A 44  . . . . . . . - . . . . ? -0.981 17.4  -169.4 -115.3 139.5  -13.7 7.2   3.5   
SopaB10 LEU A 45  E . . . . . . - B L J . ? -0.990 10.0  -152.6 -123.5 128.7  -14.0 3.9   5.3   
SopaB10 ALA A 46  E . . . . . . - B L J . ? -0.903 10.7  -169.1 -100.1 128.4  -11.1 1.7   6.2   
SopaB10 CYS A 47  E . . . . . . - B L J . ? -0.976 6.2   -155.2 -118.0 124.4  -11.7 -2.0  6.4   
SopaB10 LEU A 48  E . . . . . S + B L J . ? -0.701 70.8  18.2   -98.4  138.1  -9.1  -4.3  7.9   
SopaB10 GLY A 49  S . . . . . S + . . . . ? 0.646  77.2  156.7  87.4   14.8   -8.8  -8.0  7.1   
SopaB10 GLU A 50  . . . . . . . + . . . . ? -0.601 16.3  163.1  -79.3  124.1  -10.9 -8.1  3.9   
SopaB10 HIS A 51  S . . . . . S + . . . . ? 0.687  73.6  37.7   -99.3  -42.4  -10.2 -10.9 1.5   
SopaB10 SER A 52  B . . . . . . - C O N . ? -0.939 63.7  -152.5 -115.2 130.8  -13.4 -10.5 -0.6  
SopaB10 LEU A 53  S . . . . . S + . . . . ? 0.647  96.9  55.0   -73.8  -10.8  -14.9 -7.1  -1.5  
SopaB10 ARG A 54  S . . . . . S + . . . . ? 0.739  100.1 65.5   -89.4  -27.3  -18.5 -8.8  -1.7  
SopaB10 LYS A 55  S . . . . . S - . . . . ? -0.901 76.1  -144.2 -109.9 107.7  -18.4 -10.3 1.7   
SopaB10 ARG A 56  . . . . . . . - . . . . ? -0.747 21.0  -151.3 -61.6  102.2  -18.4 -8.1  4.6   
SopaB10 GLU A 57  . . > . . . . - . . . . ? -0.799 24.2  -117.5 -88.1  92.7   -16.1 -10.2 6.8   
SopaB10 CYS A 58  T . 3 . . . S + . . . . ? 0.214  99.2  79.7   -11.4  37.0   -17.3 -9.3  10.5  
SopaB10 HIS A 59  T . 3 . . . . + . . . . ? 0.297  58.9  143.9  -133.1 25.4   -14.0 -7.7  11.8  
SopaB10 GLU A 60  . . < . . . . - . . . . ? -0.289 36.5  -162.4 -70.0  90.6   -14.6 -4.3  10.1  
SopaB10 GLN A 61  . . . . . . . - . . . . ? -0.995 15.0  -165.9 -69.8  93.4   -13.3 -1.6  12.2  
SopaB10 LEU A 62  . . . . . . . - . . . . ? -0.941 3.7   -160.8 -78.1  105.2  -15.2 1.0   10.4  
SopaB10 SER A 63  . . . . . . . + . . . . ? -0.952 20.0  169.9  -94.7  91.1   -13.8 4.3   11.6  
SopaB10 SER A 64  S . . . . . S + . . . . ? 0.478  80.1  39.1   -83.9  40.5   -16.4 7.1   10.8  
SopaB10 HIS A 65  S . . . . . S + . . . . ? 0.201  77.1  136.3  -177.6 63.2   -14.3 9.6   12.9  
SopaB10 SER A 66  . . . . . . . - . . . . ? -0.455 56.6  -111.4 -121.9 128.3  -10.5 9.2   12.5  
SopaB10 ARG A 67  E . . . . . . - B M M . ? -0.749 30.3  -155.7 -54.2  115.8  -8.0  11.9  12.1  
SopaB10 VAL A 68  E . . . . . . - B M M . ? -0.960 11.1  -170.7 -99.6  120.2  -6.6  11.7  8.6   
SopaB10 ILE A 69  E . . . . . . - B M M . ? -0.940 8.8   -152.1 -122.5 109.1  -3.2  13.3  8.4   
SopaB10 PRO A 70  E . . . . . . - B M M . ? -0.467 39.2  -90.9  -72.5  149.8  -1.5  13.9  5.0   
SopaB10 HIS A 71  . . > . . . . - . . . . ? -0.390 36.2  -124.9 -54.0  134.2  2.2   14.0  4.9   
SopaB10 PRO A 72  T . 3 . . . S + . . . . ? 0.770  111.3 49.5   -58.3  -22.1  3.3   17.7  5.4   
SopaB10 GLY A 73  T . 3 . . . S + . . . . ? 0.370  79.6  136.9  -98.9  5.0    5.3   17.5  2.2   
SopaB10 TYR A 74  . . < . . . . - . . . . ? -0.346 32.8  -169.4 -62.1  129.2  2.4   16.1  0.1   
SopaB10 GLU A 75  B . . > > . . - D Q O . ? -0.968 11.2  -157.5 -118.9 120.2  2.2   17.8  -3.3  
SopaB10 GLU A 76  T . . 4 5 . S + . . . . ? 0.869  88.3  47.8   -67.9  -39.8  -1.0  17.0  -5.3  
SopaB10 ARG A 77  T . . 4 5 . S + . . . . ? 0.928  125.1 27.4   -73.7  -40.8  0.3   17.9  -8.8  
SopaB10 SER A 78  T . . 4 5 . S - . . . . ? 0.576  98.1  -129.4 -97.3  -11.5  3.6   16.0  -8.6  
SopaB10 HIS A 79  T . > < 5 . . + . . . . ? 0.786  46.3  169.1  61.5   25.3   2.4   13.4  -6.1  
SopaB10 LEU A 80  B . 3 . < . . + D R O . ? -0.571 68.3  4.3    -65.1  131.8  5.5   14.2  -4.1  
SopaB10 TYR A 81  T . 3 . . . S - . . . . ? 0.904  81.0  -174.7 55.2   44.7   5.3   12.6  -0.5  
SopaB10 ASP A 82  . . < . . . . + . . . . ? -0.397 36.1  126.2  -70.2  63.9   2.0   10.8  -1.6  
SopaB10 LEU A 83  . . . . . . . + . . . . ? -0.984 33.1  175.7  -129.6 139.3  1.4   9.5   2.0   
SopaB10 MET A 84  E . . . . . . - B N L M ? -0.990 12.4  -154.2 -141.3 140.9  -1.5  9.7   4.4   
SopaB10 VAL A 85  E . . . . . . - B N L M ? -0.930 1.8   -159.4 -119.2 145.0  -2.1  8.2   7.8   
SopaB10 LEU A 86  E . . . . . . - B N L M ? -0.991 4.6   -156.6 -118.4 125.6  -5.3  7.4   9.5   
SopaB10 ARG A 87  E . . . . . . - B N . M ? -0.930 20.5  -139.5 -99.8  105.9  -5.7  6.9   13.2  
SopaB10 PRO A 88  . . . . . . . - . . . . ? -0.284 16.0  -122.9 -64.1  144.3  -8.7  4.8   13.9  
SopaB10 ALA A 89  S . . . . . S + . . . . ? 0.864  103.4 35.5   -53.9  -33.1  -10.8 5.9   16.9  
SopaB10 ARG A 90  S . . . . . S - . . . . ? -0.965 96.9  -109.3 -126.3 132.1  -10.2 2.4   18.2  
SopaB10 PRO A 91  . . . . . . . - . . . . ? -0.267 48.7  -91.2  -54.4  144.6  -7.1  0.4   17.9  
SopaB10 ALA A 92  . . . . . . . - . . . . ? -0.464 40.4  -168.6 -59.7  107.9  -7.5  -2.6  15.5  
SopaB10 ASN A 93  . . . . . . . + . . . . ? 0.192  43.0  126.7  -84.6  29.5   -8.6  -5.5  17.9  
SopaB10 SER A 94  . . > . . . . - . . . . ? -0.569 52.6  -158.3 -103.1 118.1  -8.1  -8.1  15.2  
SopaB10 PRO A 95  T . 3 . . . S + . . . . ? 0.747  102.0 51.8   -51.6  -17.7  -5.9  -11.1 16.0  
SopaB10 HIS A 96  T . 3 . . . S + . . . . ? 0.465  88.0  82.3   -99.9  -7.5   -5.6  -11.3 12.2  
SopaB10 SER A 97  . . < . . . . + . . . . ? -0.819 60.2  173.3  -89.8  48.7   -4.6  -7.7  11.6  
SopaB10 CYS A 98  . . . . . . . - . . . . ? -0.988 36.4  -118.4 -62.0  110.7  -0.9  -8.1  12.4  
SopaB10 ALA A 99  . . . . . . . - . . . . ? -0.425 32.9  -101.8 -37.6  114.8  0.9   -4.8  11.5  
SopaB10 ALA A 100 . . . . . . . - . . . . ? -0.527 65.8  -78.0  -37.1  104.2  3.4   -5.2  8.7   
SopaB10 SER A 101 B . . . . . . - A B B . ? -0.432 56.5  -125.4 -18.9  82.5   6.6   -5.3  11.0  
SopaB10 CYS A 102 S . . . . . S + . . . . ? 0.221  75.8  104.1  -17.4  28.0   6.6   -1.4  11.5  
SopaB10 CYS A 103 . . . . . . . - . . . . ? -0.830 62.3  -149.9 -139.0 101.5  10.1  -0.8  10.4  
SopaB10 PRO A 104 . . . . . . . - . . . . ? -0.644 33.7  -157.6 -43.9  77.6   11.1  0.6   7.0   
SopaB10 GLY A 105 . . . . . . . - . . . . ? -0.596 36.7  -67.8  -55.9  147.8  14.3  -1.4  7.1   
SopaB10 PRO A 106 S . . . . . S - . . . . ? -0.339 70.1  -83.1  -35.8  127.6  17.2  0.0   4.9   
SopaB10 SER A 107 . . . . . . . - . . . . ? -0.415 58.5  -112.0 -28.2  101.8  16.3  -0.3  1.1   
SopaB10 PRO A 108 . . . . . . . - . . . . ? -0.552 17.3  -142.1 -55.6  128.0  17.4  -3.9  0.6   
SopaB10 GLU A 109 S . . . . . S + . . . . ? 0.441  77.6  65.4   -70.4  19.7   20.5  -4.1  -1.7  
SopaB10 ARG A 110 S . . . . . S - . . . . ? -0.849 98.6  -89.9  -152.5 155.1  19.2  -7.3  -3.3  
SopaB10 PRO A 111 . . . . . . . + . . . . ? -0.383 54.7  179.7  -65.8  79.4   16.3  -8.5  -5.6  
SopaB10 GLU A 112 . . . . . . . - . . . . ? -0.854 32.9  -115.2 -75.0  130.9  13.8  -9.4  -2.7  
SopaB10 TRP A 113 E . . . . . . - A C C . ? -0.788 37.4  -164.1 -64.8  124.4  10.5  -10.8 -3.7  
SopaB10 CYS A 114 E . . . . . . - A C C D ? -0.871 13.9  -129.7 -109.0 146.4  7.8   -8.4  -2.6  
SopaB10 TRP A 115 E . . . . . . - A C C D ? -0.920 19.9  -174.2 -99.5  127.2  4.2   -9.0  -2.2  
SopaB10 ALA A 116 E . . . . . . - A C C D ? -0.991 7.1   -168.2 -116.0 116.6  1.8   -6.6  -3.8  
SopaB10 GLY A 117 E . . . . . . + A C C . ? -0.915 14.6  159.9  -107.1 134.5  -1.8  -7.2  -3.1  
SopaB10 ALA A 118 E . . . . . . - A C C . ? -0.988 37.9  -126.5 -151.2 151.8  -4.7  -5.6  -4.9  
SopaB10 TRP A 119 P . . . . > . - . . . . ? -0.850 39.4  -118.7 -93.9  129.3  -8.4  -5.8  -5.7  
SopaB10 CYS A 120 P . . . . P . - . . . . ? -0.571 28.9  -112.9 -69.9  135.8  -9.1  -5.6  -9.5  
SopaB10 PRO A 121 P . > . . < . - . . . . ? -0.232 39.8  -88.4  -64.5  158.3  -11.2 -2.7  -10.8 
SopaB10 GLU A 122 T . 3 . . . S + . . . . ? 0.654  121.1 69.3   -40.5  -17.4  -14.8 -3.2  -12.3 
SopaB10 THR A 123 T . 3 . . . S + . . . . ? 0.638  81.3  87.3   -97.3  8.7    -13.3 -3.7  -15.8 
SopaB10 ALA A 124 S . < . . . S - . . . . ? -0.469 103.4 -65.8  -107.7 126.7  -11.7 -7.2  -14.9 
SopaB10 LEU A 125 . . > > . . . - . . . . ? -0.100 54.0  -114.4 -8.0   110.5  -13.6 -10.5 -15.3 
SopaB10 ARG A 126 T . 3 4 . . S + . . . . ? 0.802  114.5 53.2   -27.8  -30.2  -16.5 -10.5 -12.6 
SopaB10 GLU A 127 T . > 4 . . S + . . . . ? 0.847  105.2 50.3   -93.3  -24.8  -14.9 -13.4 -10.7 
SopaB10 ALA A 128 T . < 4 . . S + . . . . ? 0.569  97.2  79.6   -84.4  2.6    -11.3 -11.9 -10.3 
SopaB10 GLN A 129 T . 3 < . . S + . . . . ? 0.755  89.7  44.4   -85.9  -14.9  -13.0 -8.8  -9.0  
SopaB10 ASN A 130 S . < . . . S + . . . . ? 0.750  95.1  68.8   -117.8 -17.2  -13.7 -9.9  -5.5  
SopaB10 ALA A 131 B . . . . . S - C P N . ? -0.699 84.8  -101.6 -108.6 145.2  -10.8 -11.6 -4.0  
SopaB10 LEU A 132 . . . . . . . - . . . . ? -0.503 37.9  -155.3 -59.9  123.0  -7.5  -10.2 -3.0  
SopaB10 HIS A 133 E . . . . . . - A D A C ? -0.894 4.1   -156.5 -105.6 136.9  -4.8  -11.0 -5.7  
SopaB10 CYS A 134 E . . . . . . - A D A C ? -0.920 6.8   -168.6 -116.1 135.7  -1.2  -11.1 -4.9  
SopaB10 ALA A 135 E . . . . . . - A D . C ? -0.974 23.5  -125.1 -123.2 141.6  1.7   -10.6 -7.2  
SopaB10 SER A 136 E . . . . . . + A D . C ? -0.826 39.7  172.2  -83.9  120.2  5.3   -11.2 -6.7  
SopaB10 ILE A 137 E . . . . . . - A D . C ? -0.897 20.4  -144.4 -130.7 150.6  7.2   -8.1  -7.5  
SopaB10 SER A 138 E . . . . . . - A D E C ? -0.923 24.1  -112.8 -115.5 143.7  10.8  -7.1  -7.2  
SopaB10 ILE A 139 E . . . . . . - A D E . ? -0.597 39.6  -159.2 -64.9  131.3  12.3  -3.8  -6.3  
SopaB10 ILE A 140 E . . . . . . - A D E . ? -0.736 24.1  -85.0  -114.6 164.2  14.1  -2.5  -9.4  
SopaB10 SER A 141 . . . > . . . - . . . . ? -0.340 28.6  -126.6 -68.9  149.5  16.9  0.1   -9.7  
SopaB10 ASN A 142 H . . > . . S + . . . . ? 0.840  110.8 58.9   -60.1  -32.8  16.0  3.8   -10.0 
SopaB10 GLN A 143 H . . > . . S + . . . . ? 0.927  106.2 45.2   -63.5  -49.3  18.1  3.9   -13.1 
SopaB10 SER A 144 H . . > . . S + . . . . ? 0.910  115.7 47.9   -60.4  -41.8  16.0  1.3   -14.9 
SopaB10 CYS A 145 H . > X . . S + . . . . ? 0.906  108.6 53.3   -66.7  -42.8  12.8  2.9   -13.7 
SopaB10 ASP A 146 H . 3 < . . S + . . . . ? 0.819  101.0 61.3   -63.1  -33.8  14.0  6.3   -14.8 
SopaB10 ASP A 147 H . 3 < . . S + . . . . ? 0.868  111.1 39.8   -60.7  -31.9  14.7  4.9   -18.2 
SopaB10 ASP A 148 H . < < . . S + . . . . ? 0.741  131.6 28.3   -88.1  -20.8  11.0  4.1   -18.4 
SopaB10 HIS A 149 S . > X . . S - . . . . ? -0.569 81.9  -158.8 -140.9 72.7   10.0  7.4   -16.7 
SopaB10 PRO A 150 T . 3 4 . . S - . . . . ? -0.296 74.0  -2.9   -64.7  124.3  12.6  10.1  -17.4 
SopaB10 GLY A 151 T . 3 4 . . S + . . . . ? 0.442  108.0 94.2   86.1   5.5    12.6  13.0  -14.9 
SopaB10 ARG A 152 T . < 4 . . . + . . . . ? 0.662  58.0  96.7   -107.2 -13.2  9.7   11.8  -12.9 
SopaB10 LEU A 153 . . . < . . . - . . . . ? -0.543 51.7  -168.2 -84.7  132.3  11.5  9.9   -10.1 
SopaB10 THR A 154 . . > . . . . - . . . . ? -0.702 37.7  -107.2 -108.7 168.2  12.2  11.5  -6.8  
SopaB10 ASP A 155 T . 3 . . . S + . . . . ? 0.579  118.3 61.8   -70.4  -6.3   14.4  10.3  -4.0  
SopaB10 THR A 156 T . 3 . . . S + . . . . ? 0.300  90.9  88.6   -99.8  5.4    11.3  9.5   -2.0  
SopaB10 MET A 157 E . < . . . . - A E . F ? -0.823 56.6  -160.1 -112.6 143.3  10.2  6.9   -4.6  
SopaB10 VAL A 158 E . . . . . . - A E . F ? -0.959 14.7  -139.7 -116.6 140.7  10.9  3.1   -4.9  
SopaB10 CYS A 159 E . . . . . . + A E E F ? -0.873 21.6  176.2  -104.6 135.0  10.4  1.2   -8.1  
SopaB10 ALA A 160 E . . . . . . + A E E F ? -0.989 13.1  134.7  -137.8 138.3  9.0   -2.2  -8.3  
SopaB10 GLY A 161 E . . . . . . - A E E . ? -0.967 55.2  -82.0  -163.8 173.1  8.2   -4.4  -11.2 
SopaB10 VAL A 162 . . > . . . . - . . . . ? -0.897 46.4  -123.7 -88.5  111.2  8.5   -7.9  -12.7 
SopaB10 GLU A 163 T . 3 . . . S + . . . . ? -0.554 98.0  19.2   -52.1  114.8  11.9  -8.4  -14.3 
SopaB10 GLY A 164 T . 3 . . . S - . . . . ? 0.450  115.8 -97.5  102.6  1.1    11.1  -9.4  -17.9 
SopaB10 GLY A 165 S . < . . . S + . . . . ? -0.281 75.4  118.6  75.8   151.7  7.6   -8.1  -18.1 
SopaB10 GLY A 166 S . . . . . S + . . . . ? 0.082  72.7  44.6   131.8  2.9    4.3   -10.1 -17.7 
SopaB10 THR A 167 . . . . . . . + . . . . ? -0.881 60.7  174.3  -161.8 74.9   2.3   -8.8  -14.7 
SopaB10 ASP A 168 . . . . . . . - . . . . ? -0.912 44.0  -112.6 -83.3  122.9  1.9   -5.0  -14.4 
SopaB10 SER A 169 . . . . . . . - . . . . ? -0.657 48.2  -157.6 -41.8  79.3   -0.3  -3.5  -11.6 
SopaB10 CYS A 170 . . > . . . . - . . . . ? -0.810 36.7  -67.6  -67.2  133.5  -2.9  -2.2  -14.3 
SopaB10 GLU A 171 T . 3 . . . S + . . . . ? -0.290 129.5 36.6   -17.4  102.8  -5.3  0.7   -13.4 
SopaB10 GLY A 172 T . 3 . . . S + . . . . ? 0.201  79.9  98.2   119.7  -12.0  -7.6  -0.9  -10.9 
SopaB10 ASP A 173 S . < . . . S - . . . . ? 0.353  78.8  -162.0 -75.6  15.7   -5.1  -3.0  -9.1  
SopaB10 SER A 174 . . . . . . . - . . . . ? 0.396  31.1  -60.7  -4.7   85.3   -5.4  0.1   -6.8  
SopaB10 VAL A 175 . . . . . . . + . . . . ? 0.146  57.0  167.5  85.5   51.1   -2.7  0.5   -4.5  
SopaB10 GLY A 176 . . . . . . . - . . . . ? -0.594 48.4  -77.6  -97.0  160.2  -1.8  -1.9  -1.8  
SopaB10 PRO A 177 E . . . . . . - A F . G ? -0.397 35.1  -129.1 -52.8  131.4  1.4   -1.8  0.3   
SopaB10 LEU A 178 E . . . . . . - A F D G ? -0.947 35.5  -175.3 -80.2  110.0  4.5   -3.1  -1.2  
SopaB10 VAL A 179 E . . . . . . - A F D G ? -0.955 13.2  -168.8 -117.8 124.2  5.7   -5.5  1.4   
SopaB10 CYS A 180 E . > . . . S - A F D G ? -0.963 76.8  -22.3  -113.3 119.5  9.0   -7.3  1.2   
SopaB10 GLU A 181 T . 3 . . . S - . . . . ? 0.885  130.3 -48.9  51.3   32.5   9.6   -10.1 3.7   
SopaB10 GLY A 182 T . 3 . . . S + . . . . ? 0.518  116.0 117.3  90.6   2.0    7.0   -8.6  5.9   
SopaB10 ILE A 183 E . < . . . . - A G B G ? -0.920 67.4  -123.0 -109.5 128.9  8.5   -5.1  5.7   
SopaB10 LEU A 184 E . . . . . . + A G . G ? -0.540 32.3  172.2  -70.7  120.6  6.6   -2.2  4.2   
SopaB10 GLN A 185 E . . . . . . - A G . . ? 0.677  57.6  -41.3  -101.7 -23.9  8.6   -0.8  1.4   
SopaB10 GLY A 186 E . . . . . . - A G . G ? -0.978 47.3  -102.5 172.3  163.6  6.1   1.6   -0.0  
SopaB10 THR A 187 E . . . . . . - A G H G ? -0.953 47.9  -104.6 -108.4 131.1  2.6   2.5   -1.0  
SopaB10 VAL A 188 E . . . . . . + A G H . ? -0.483 44.4  172.5  -56.9  121.6  1.8   2.4   -4.6  
SopaB10 SER A 189 E . . . . . . - A G . . ? 0.833  58.1  -13.4  -103.6 -47.4  1.6   6.2   -5.8  
SopaB10 TRP A 190 E . . . . . . - A G H . ? -0.982 51.2  -167.3 -160.7 148.6  1.2   6.1   -9.6  
SopaB10 ASP A 191 . . . . . . . - . . . . ? -0.952 27.6  -111.6 -134.9 147.8  1.5   3.8   -12.6 
SopaB10 ASP A 192 . . . . . . . - . . . . ? -0.678 39.1  -101.5 -76.9  149.0  1.6   4.5   -16.5 
SopaB10 VAL A 193 S . . . . . S + . . . . ? -0.971 102.7 49.3   -110.1 127.7  -1.3  3.4   -18.9 
SopaB10 PRO A 194 S . > > . . S - . . . . ? 0.467  75.8  -154.8 -90.4  137.2  -1.2  1.0   -20.7 
SopaB10 CYS A 195 T . 3 4 . . S + . . . . ? 0.251  79.2  82.5   -65.6  20.9   -0.1  -1.5  -17.9 
SopaB10 ASP A 196 T . 3 4 . . S + . . . . ? 0.734  96.0  29.6   -109.0 0.7    1.4   -3.8  -20.5 
SopaB10 THR A 197 T . < 4 . . S + . . . . ? 0.728  102.6 65.6   -138.8 -0.8   4.7   -2.1  -21.0 
SopaB10 LYS A 198 S . . < . . S - . . . . ? -0.826 70.7  -108.9 -144.8 142.4  6.0   -0.3  -18.0 
SopaB10 GLN A 199 . . . . . . . - . . . . ? -0.275 39.3  -116.2 -51.5  129.7  7.3   -0.9  -14.4 
SopaB10 GLY A 200 E . . . . . . - A H F . ? -0.485 23.3  -139.4 -73.7  142.5  5.0   0.2   -11.4 
SopaB10 LEU A 201 E . . . . . . - A H F H ? -0.965 15.3  -169.6 -109.4 129.5  6.2   3.0   -9.1  
SopaB10 ALA A 202 E . . . . . . - A H F H ? -0.931 24.8  -121.3 -114.9 137.6  5.7   3.0   -5.3  
SopaB10 SER A 203 E . . . . . . - A H F H ? -0.707 35.8  -117.1 -72.8  134.1  6.3   5.9   -2.9  
SopaB10 ILE A 204 . . > . . . . - . . . . ? -0.610 7.3   -145.0 -72.3  136.1  8.9   4.9   -0.2  
SopaB10 PRO A 205 T . > > . . S + . . . . ? 0.616  82.9  96.5   -71.4  -17.4  7.8   4.8   3.4   
SopaB10 LYS A 206 H . > > . . S + . . . . ? 0.883  80.2  60.9   -47.1  -19.3  11.3  6.1   4.5   
SopaB10 SER A 207 H . < 4 . . S + . . . . ? 0.752  91.3  65.0   -77.1  -18.7  9.4   9.4   4.4   
SopaB10 VAL A 208 H . X 4 . . S + . . . . ? 0.879  99.0  53.4   -66.2  -34.6  7.1   8.0   7.1   
SopaB10 THR A 209 H . < < . . S + . . . . ? 0.746  105.7 54.4   -70.2  -20.1  10.2  7.9   9.4   
SopaB10 THR A 210 T . 3 < . . S + . . . . ? 0.366  73.8  134.3  -92.0  2.4    10.8  11.6  8.6   
SopaB10 TRP A 211 . . < . . . . - . . . . ? -0.379 45.9  -154.7 -53.7  104.6  7.3   12.5  9.7   
SopaB10 SER A 212 . . . . . . . + . . . . ? -0.836 46.7  54.6   -84.6  127.3  7.9   15.6  11.8  
SopaB10 GLY A 213 S . . . . . S - . . . . ? -0.443 96.5  -64.5  132.1  161.7  5.3   16.4  14.5  
SopaB10 SER A 214 S . . . . . S + . . . . ? 0.622  120.1 65.3   -57.7  0.4    3.3   15.2  17.6  
SopaB10 GLU A 215 . . . . . . . + . . . . ? -0.383 62.8  154.5  -128.2 54.8   1.6   12.6  15.3  
SopaB10 LYS A 216 . . . . . . . . . . . . ? -0.663 .     .      -78.1  116.3  4.4   10.2  14.1  
SopaB10 PRO A 217 . . . . . . . . . . . . ? -0.365 .     .      -60.3  .      3.0   6.8   13.2  
# 
loop_
_dssp_struct_ladder.id 
_dssp_struct_ladder.sheet_id 
_dssp_struct_ladder.range_id_1 
_dssp_struct_ladder.range_id_2 
_dssp_struct_ladder.type 
_dssp_struct_ladder.beg_1_label_comp_id 
_dssp_struct_ladder.beg_1_label_asym_id 
_dssp_struct_ladder.beg_1_label_seq_id 
_dssp_struct_ladder.pdbx_beg_1_PDB_ins_code 
_dssp_struct_ladder.end_1_label_comp_id 
_dssp_struct_ladder.end_1_label_asym_id 
_dssp_struct_ladder.end_1_label_seq_id 
_dssp_struct_ladder.pdbx_end_1_PDB_ins_code 
_dssp_struct_ladder.beg_1_auth_comp_id 
_dssp_struct_ladder.beg_1_auth_asym_id 
_dssp_struct_ladder.beg_1_auth_seq_id 
_dssp_struct_ladder.end_1_auth_comp_id 
_dssp_struct_ladder.end_1_auth_asym_id 
_dssp_struct_ladder.end_1_auth_seq_id 
_dssp_struct_ladder.beg_2_label_comp_id 
_dssp_struct_ladder.beg_2_label_asym_id 
_dssp_struct_ladder.beg_2_label_seq_id 
_dssp_struct_ladder.pdbx_beg_2_PDB_ins_code 
_dssp_struct_ladder.end_2_label_comp_id 
_dssp_struct_ladder.end_2_label_asym_id 
_dssp_struct_ladder.end_2_label_seq_id 
_dssp_struct_ladder.pdbx_end_2_PDB_ins_code 
_dssp_struct_ladder.beg_2_auth_comp_id 
_dssp_struct_ladder.beg_2_auth_asym_id 
_dssp_struct_ladder.beg_2_auth_seq_id 
_dssp_struct_ladder.end_2_auth_comp_id 
_dssp_struct_ladder.end_2_auth_asym_id 
_dssp_struct_ladder.end_2_auth_seq_id 
A A A D anti-parallel GLU A 2   ? GLU A 3   ? GLU A 2   GLU A 3   CYS A 134 ? HIS A 133 ? CYS A 134 HIS A 133 
B A B G parallel      SER A 101 ? SER A 101 ? SER A 101 SER A 101 ILE A 183 ? ILE A 183 ? ILE A 183 ILE A 183 
C A C D anti-parallel TRP A 113 ? ALA A 118 ? TRP A 113 ALA A 118 SER A 138 ? HIS A 133 ? SER A 138 HIS A 133 
D A C F anti-parallel CYS A 114 ? ALA A 116 ? CYS A 114 ALA A 116 CYS A 180 ? LEU A 178 ? CYS A 180 LEU A 178 
E A D E anti-parallel SER A 138 ? ILE A 140 ? SER A 138 ILE A 140 GLY A 161 ? CYS A 159 ? GLY A 161 CYS A 159 
F A E H anti-parallel MET A 157 ? ALA A 160 ? MET A 157 ALA A 160 SER A 203 ? GLY A 200 ? SER A 203 GLY A 200 
G A F G anti-parallel PRO A 177 ? CYS A 180 ? PRO A 177 CYS A 180 THR A 187 ? ILE A 183 ? THR A 187 ILE A 183 
H A G H anti-parallel THR A 187 ? TRP A 190 ? THR A 187 TRP A 190 SER A 203 ? LEU A 201 ? SER A 203 LEU A 201 
I B I J anti-parallel GLN A 12  ? GLU A 17  ? GLN A 12  GLU A 17  CYS A 26  ? ARG A 20  ? CYS A 26  ARG A 20  
J B I L anti-parallel VAL A 13  ? PHE A 16  ? VAL A 13  PHE A 16  LEU A 48  ? LEU A 45  ? LEU A 48  LEU A 45  
K B J K anti-parallel GLY A 25  ? SER A 29  ? GLY A 25  SER A 29  TRP A 35  ? TRP A 32  ? TRP A 35  TRP A 32  
L B K N anti-parallel VAL A 33  ? TRP A 35  ? VAL A 33  TRP A 35  LEU A 86  ? MET A 84  ? LEU A 86  MET A 84  
M B M N anti-parallel ARG A 67  ? PRO A 70  ? ARG A 67  PRO A 70  ARG A 87  ? MET A 84  ? ARG A 87  MET A 84  
N C O P anti-parallel SER A 52  ? SER A 52  ? SER A 52  SER A 52  ALA A 131 ? ALA A 131 ? ALA A 131 ALA A 131 
O D Q R anti-parallel GLU A 75  ? GLU A 75  ? GLU A 75  GLU A 75  LEU A 80  ? LEU A 80  ? LEU A 80  LEU A 80  
# 
loop_
_dssp_struct_bridge_pairs.id 
_dssp_struct_bridge_pairs.label_comp_id 
_dssp_struct_bridge_pairs.label_seq_id 
_dssp_struct_bridge_pairs.label_asym_id 
_dssp_struct_bridge_pairs.auth_seq_id 
_dssp_struct_bridge_pairs.auth_asym_id 
_dssp_struct_bridge_pairs.pdbx_PDB_ins_code 
_dssp_struct_bridge_pairs.acceptor_1_label_comp_id 
_dssp_struct_bridge_pairs.acceptor_1_label_seq_id 
_dssp_struct_bridge_pairs.acceptor_1_label_asym_id 
_dssp_struct_bridge_pairs.acceptor_1_auth_seq_id 
_dssp_struct_bridge_pairs.acceptor_1_auth_asym_id 
_dssp_struct_bridge_pairs.acceptor_1_pdbx_PDB_ins_code 
_dssp_struct_bridge_pairs.acceptor_1_energy 
_dssp_struct_bridge_pairs.acceptor_2_label_comp_id 
_dssp_struct_bridge_pairs.acceptor_2_label_seq_id 
_dssp_struct_bridge_pairs.acceptor_2_label_asym_id 
_dssp_struct_bridge_pairs.acceptor_2_auth_seq_id 
_dssp_struct_bridge_pairs.acceptor_2_auth_asym_id 
_dssp_struct_bridge_pairs.acceptor_2_pdbx_PDB_ins_code 
_dssp_struct_bridge_pairs.acceptor_2_energy 
_dssp_struct_bridge_pairs.donor_1_label_comp_id 
_dssp_struct_bridge_pairs.donor_1_label_seq_id 
_dssp_struct_bridge_pairs.donor_1_label_asym_id 
_dssp_struct_bridge_pairs.donor_1_auth_seq_id 
_dssp_struct_bridge_pairs.donor_1_auth_asym_id 
_dssp_struct_bridge_pairs.donor_1_pdbx_PDB_ins_code 
_dssp_struct_bridge_pairs.donor_1_energy 
_dssp_struct_bridge_pairs.donor_2_label_comp_id 
_dssp_struct_bridge_pairs.donor_2_label_seq_id 
_dssp_struct_bridge_pairs.donor_2_label_asym_id 
_dssp_struct_bridge_pairs.donor_2_auth_seq_id 
_dssp_struct_bridge_pairs.donor_2_auth_asym_id 
_dssp_struct_bridge_pairs.donor_2_pdbx_PDB_ins_code 
_dssp_struct_bridge_pairs.donor_2_energy 
1   GLY 1   A 1   A ? ?   ?   ? ?   ? ? ?    ?   ?   ? ?   ? ? ?    GLU 3   A 3   A ? -0.3 ALA 135 A 135 A ? -0.2 
2   GLU 2   A 2   A ? CYS 134 A 134 A ? -2.2 GLU 3   A 3   A ? -0.0 CYS 134 A 134 A ? -3.2 CYS 4   A 4   A ? -0.1 
3   GLU 3   A 3   A ? GLY 1   A 1   A ? -0.3 HIS 133 A 133 A ? -0.3 HIS 133 A 133 A ? -0.3 LYS 5   A 5   A ? -0.1 
4   CYS 4   A 4   A ? LEU 132 A 132 A ? -3.1 HIS 51  A 51  A ? -0.1 LEU 132 A 132 A ? -0.1 HIS 7   A 7   A ? -0.1 
5   LYS 5   A 5   A ? PRO 6   A 6   A ? -0.1 GLU 3   A 3   A ? -0.1 SER 8   A 8   A ? -2.1 GLN 9   A 9   A ? -0.3 
6   PRO 6   A 6   A ? ?   ?   ? ?   ? ? ?    ?   ?   ? ?   ? ? ?    LYS 5   A 5   A ? -0.1 HIS 51  A 51  A ? -0.1 
7   HIS 7   A 7   A ? GLN 9   A 9   A ? -0.1 SER 8   A 8   A ? -0.1 HIS 51  A 51  A ? -0.1 LYS 5   A 5   A ? -0.1 
8   SER 8   A 8   A ? LYS 5   A 5   A ? -2.1 GLN 9   A 9   A ? -0.2 HIS 7   A 7   A ? -0.1 TRP 11  A 11  A ? -0.1 
9   GLN 9   A 9   A ? LYS 5   A 5   A ? -0.3 PRO 10  A 10  A ? -0.1 GLN 12  A 12  A ? -2.0 SER 8   A 8   A ? -0.2 
10  PRO 10  A 10  A ? ?   ?   ? ?   ? ? ?    ?   ?   ? ?   ? ? ?    GLY 49  A 49  A ? -0.2 GLN 9   A 9   A ? -0.1 
11  TRP 11  A 11  A ? SER 97  A 97  A ? -0.2 SER 8   A 8   A ? -0.1 LEU 27  A 27  A ? -2.8 VAL 13  A 13  A ? -0.3 
12  GLN 12  A 12  A ? GLN 9   A 9   A ? -2.0 CYS 26  A 26  A ? -0.2 GLY 49  A 49  A ? -1.2 ALA 14  A 14  A ? -0.4 
13  VAL 13  A 13  A ? GLY 25  A 25  A ? -2.2 TRP 11  A 11  A ? -0.3 GLY 25  A 25  A ? -2.9 LEU 15  A 15  A ? -0.5 
14  ALA 14  A 14  A ? CYS 47  A 47  A ? -3.0 GLN 12  A 12  A ? -0.4 CYS 47  A 47  A ? -3.1 PHE 16  A 16  A ? -0.5 
15  LEU 15  A 15  A ? CYS 23  A 23  A ? -3.7 VAL 13  A 13  A ? -0.5 ASN 22  A 22  A ? -3.7 CYS 23  A 23  A ? -1.3 
16  PHE 16  A 16  A ? LEU 45  A 45  A ? -3.4 ALA 14  A 14  A ? -0.5 LEU 45  A 45  A ? -2.3 ARG 18  A 18  A ? -0.5 
17  GLU 17  A 17  A ? ARG 20  A 20  A ? -3.5 LEU 15  A 15  A ? -0.4 ARG 20  A 20  A ? -2.4 MET 44  A 44  A ? -0.2 
18  ARG 18  A 18  A ? PHE 16  A 16  A ? -0.5 SER 43  A 43  A ? -0.5 GLU 17  A 17  A ? -0.1 PHE 21  A 21  A ? -0.1 
19  GLY 19  A 19  A ? ARG 20  A 20  A ? -0.2 LEU 45  A 45  A ? -0.0 PHE 21  A 21  A ? -0.4 ARG 18  A 18  A ? -0.3 
20  ARG 20  A 20  A ? GLU 17  A 17  A ? -2.4 PHE 21  A 21  A ? -0.0 GLU 17  A 17  A ? -3.5 GLY 19  A 19  A ? -0.2 
21  PHE 21  A 21  A ? GLY 19  A 19  A ? -0.4 PHE 16  A 16  A ? -0.2 PHE 16  A 16  A ? -0.3 GLY 24  A 24  A ? -0.1 
22  ASN 22  A 22  A ? LEU 15  A 15  A ? -3.7 CYS 23  A 23  A ? -0.4 GLY 24  A 24  A ? -0.3 PHE 16  A 16  A ? -0.2 
23  CYS 23  A 23  A ? LEU 15  A 15  A ? -1.3 SER 174 A 174 A ? -0.1 LEU 15  A 15  A ? -3.7 ASN 22  A 22  A ? -0.4 
24  GLY 24  A 24  A ? VAL 175 A 175 A ? -0.6 ASN 22  A 22  A ? -0.3 ALA 36  A 36  A ? -0.5 CYS 26  A 26  A ? -0.2 
25  GLY 25  A 25  A ? VAL 13  A 13  A ? -2.9 CYS 23  A 23  A ? -0.3 VAL 13  A 13  A ? -2.2 LEU 27  A 27  A ? -0.4 
26  CYS 26  A 26  A ? LEU 34  A 34  A ? -3.0 GLY 24  A 24  A ? -0.2 LEU 34  A 34  A ? -3.7 ILE 28  A 28  A ? -0.9 
27  LEU 27  A 27  A ? TRP 11  A 11  A ? -2.8 GLY 25  A 25  A ? -0.4 ALA 100 A 100 A ? -1.7 VAL 33  A 33  A ? -0.2 
28  ILE 28  A 28  A ? TRP 32  A 32  A ? -1.8 CYS 26  A 26  A ? -0.9 VAL 33  A 33  A ? -0.2 LEU 27  A 27  A ? -0.2 
29  SER 29  A 29  A ? TRP 32  A 32  A ? -1.6 CYS 26  A 26  A ? -0.1 TRP 32  A 32  A ? -2.0 ILE 28  A 28  A ? -0.3 
30  PRO 30  A 30  A ? ?   ?   ? ?   ? ? ?    ?   ?   ? ?   ? ? ?    ALA 92  A 92  A ? -3.4 SER 94  A 94  A ? -0.1 
31  GLN 31  A 31  A ? PRO 91  A 91  A ? -0.2 TRP 32  A 32  A ? -0.1 VAL 33  A 33  A ? -0.4 LEU 27  A 27  A ? -0.0 
32  TRP 32  A 32  A ? SER 29  A 29  A ? -2.0 ARG 87  A 87  A ? -0.2 ILE 28  A 28  A ? -1.8 SER 29  A 29  A ? -1.6 
33  VAL 33  A 33  A ? LEU 86  A 86  A ? -2.5 GLN 31  A 31  A ? -0.4 LEU 86  A 86  A ? -2.6 TRP 35  A 35  A ? -0.4 
34  LEU 34  A 34  A ? CYS 26  A 26  A ? -3.7 TRP 32  A 32  A ? -0.5 CYS 26  A 26  A ? -3.0 ALA 36  A 36  A ? -0.3 
35  TRP 35  A 35  A ? MET 84  A 84  A ? -2.7 VAL 33  A 33  A ? -0.4 MET 84  A 84  A ? -2.6 ALA 37  A 37  A ? -0.3 
36  ALA 36  A 36  A ? GLY 24  A 24  A ? -0.5 LEU 34  A 34  A ? -0.3 CYS 39  A 39  A ? -1.4 LEU 83  A 83  A ? -0.3 
37  ALA 37  A 37  A ? TRP 35  A 35  A ? -0.3 HIS 38  A 38  A ? -0.3 GLN 40  A 40  A ? -2.0 ALA 36  A 36  A ? -0.1 
38  HIS 38  A 38  A ? CYS 39  A 39  A ? -0.3 ASP 82  A 82  A ? -0.1 ALA 37  A 37  A ? -0.3 SER 189 A 189 A ? -0.0 
39  CYS 39  A 39  A ? ALA 36  A 36  A ? -1.4 GLY 24  A 24  A ? -0.1 HIS 38  A 38  A ? -0.3 ALA 37  A 37  A ? -0.2 
40  GLN 40  A 40  A ? ALA 37  A 37  A ? -2.0 ALA 36  A 36  A ? -0.2 SER 42  A 42  A ? -0.2 ALA 37  A 37  A ? -0.0 
41  THR 41  A 41  A ? CYS 39  A 39  A ? -0.1 SER 42  A 42  A ? -0.0 MET 44  A 44  A ? -0.2 CYS 39  A 39  A ? -0.0 
42  SER 42  A 42  A ? GLN 40  A 40  A ? -0.2 SER 43  A 43  A ? -0.2 MET 44  A 44  A ? -0.5 GLN 40  A 40  A ? -0.0 
43  SER 43  A 43  A ? LEU 45  A 45  A ? -0.0 ?   ?   ? ?   ? ? ?    LEU 45  A 45  A ? -0.5 ARG 18  A 18  A ? -0.5 
44  MET 44  A 44  A ? SER 42  A 42  A ? -0.5 THR 41  A 41  A ? -0.2 ALA 46  A 46  A ? -0.4 GLU 17  A 17  A ? -0.2 
45  LEU 45  A 45  A ? PHE 16  A 16  A ? -2.3 SER 43  A 43  A ? -0.5 PHE 16  A 16  A ? -3.4 CYS 47  A 47  A ? -0.5 
46  ALA 46  A 46  A ? MET 44  A 44  A ? -0.4 SER 63  A 63  A ? -0.3 LEU 48  A 48  A ? -0.5 SER 63  A 63  A ? -0.3 
47  CYS 47  A 47  A ? ALA 14  A 14  A ? -3.1 LEU 45  A 45  A ? -0.5 ALA 14  A 14  A ? -3.0 GLU 50  A 50  A ? -0.4 
48  LEU 48  A 48  A ? ALA 46  A 46  A ? -0.5 GLN 61  A 61  A ? -0.2 VAL 13  A 13  A ? -0.2 HIS 59  A 59  A ? -0.1 
49  GLY 49  A 49  A ? GLN 12  A 12  A ? -1.2 CYS 47  A 47  A ? -0.3 HIS 51  A 51  A ? -0.4 LEU 48  A 48  A ? -0.2 
50  GLU 50  A 50  A ? CYS 47  A 47  A ? -0.4 GLN 12  A 12  A ? -0.4 GLY 49  A 49  A ? -0.2 LEU 53  A 53  A ? -0.1 
51  HIS 51  A 51  A ? GLY 49  A 49  A ? -0.4 SER 52  A 52  A ? -0.3 LEU 132 A 132 A ? -1.8 LEU 53  A 53  A ? -0.4 
52  SER 52  A 52  A ? LYS 55  A 55  A ? -0.3 ALA 131 A 131 A ? -0.2 HIS 51  A 51  A ? -0.3 LYS 55  A 55  A ? -0.2 
53  LEU 53  A 53  A ? ASN 130 A 130 A ? -2.2 HIS 51  A 51  A ? -0.4 ALA 131 A 131 A ? -0.1 SER 52  A 52  A ? -0.1 
54  ARG 54  A 54  A ? ASN 130 A 130 A ? -0.3 LYS 55  A 55  A ? -0.1 ARG 56  A 56  A ? -0.7 LEU 53  A 53  A ? -0.2 
55  LYS 55  A 55  A ? SER 52  A 52  A ? -0.2 ASN 130 A 130 A ? -0.2 GLU 57  A 57  A ? -1.0 SER 52  A 52  A ? -0.3 
56  ARG 56  A 56  A ? ARG 54  A 54  A ? -0.7 GLU 50  A 50  A ? -0.1 CYS 58  A 58  A ? -0.6 LEU 53  A 53  A ? -0.1 
57  GLU 57  A 57  A ? LYS 55  A 55  A ? -1.0 SER 52  A 52  A ? -0.2 HIS 59  A 59  A ? -1.3 GLU 60  A 60  A ? -0.6 
58  CYS 58  A 58  A ? ARG 56  A 56  A ? -0.6 HIS 59  A 59  A ? -0.3 GLU 57  A 57  A ? -0.1 ARG 56  A 56  A ? -0.0 
59  HIS 59  A 59  A ? GLU 57  A 57  A ? -1.3 LEU 48  A 48  A ? -0.1 CYS 58  A 58  A ? -0.3 LEU 48  A 48  A ? -0.2 
60  GLU 60  A 60  A ? GLU 57  A 57  A ? -0.6 CYS 47  A 47  A ? -0.1 LEU 62  A 62  A ? -1.1 CYS 47  A 47  A ? -0.1 
61  GLN 61  A 61  A ? ALA 46  A 46  A ? -0.2 LEU 48  A 48  A ? -0.1 SER 63  A 63  A ? -0.7 LEU 48  A 48  A ? -0.2 
62  LEU 62  A 62  A ? GLU 60  A 60  A ? -1.1 CYS 47  A 47  A ? -0.1 SER 64  A 64  A ? -0.8 CYS 47  A 47  A ? -0.1 
63  SER 63  A 63  A ? GLN 61  A 61  A ? -0.7 ALA 46  A 46  A ? -0.3 ALA 46  A 46  A ? -0.3 SER 66  A 66  A ? -0.2 
64  SER 64  A 64  A ? LEU 62  A 62  A ? -0.8 HIS 65  A 65  A ? -0.1 SER 63  A 63  A ? -0.1 MET 44  A 44  A ? -0.1 
65  HIS 65  A 65  A ? LEU 62  A 62  A ? -0.1 ARG 67  A 67  A ? -0.1 ARG 67  A 67  A ? -0.1 SER 64  A 64  A ? -0.1 
66  SER 66  A 66  A ? SER 63  A 63  A ? -0.2 ARG 67  A 67  A ? -0.1 VAL 68  A 68  A ? -0.5 SER 63  A 63  A ? -0.0 
67  ARG 67  A 67  A ? ARG 87  A 87  A ? -0.8 HIS 65  A 65  A ? -0.1 ARG 87  A 87  A ? -2.0 ILE 69  A 69  A ? -0.6 
68  VAL 68  A 68  A ? SER 66  A 66  A ? -0.5 LEU 86  A 86  A ? -0.2 LEU 86  A 86  A ? -0.2 MET 84  A 84  A ? -0.0 
69  ILE 69  A 69  A ? VAL 85  A 85  A ? -2.9 ARG 67  A 67  A ? -0.6 VAL 85  A 85  A ? -2.3 HIS 71  A 71  A ? -0.1 
70  PRO 70  A 70  A ? ?   ?   ? ?   ? ? ?    ?   ?   ? ?   ? ? ?    MET 84  A 84  A ? -0.2 ASP 82  A 82  A ? -0.1 
71  HIS 71  A 71  A ? LEU 83  A 83  A ? -2.9 TYR 81  A 81  A ? -0.3 TYR 74  A 74  A ? -2.5 LEU 83  A 83  A ? -0.1 
72  PRO 72  A 72  A ? ?   ?   ? ?   ? ? ?    ?   ?   ? ?   ? ? ?    HIS 71  A 71  A ? -0.1 TRP 211 A 211 A ? -0.0 
73  GLY 73  A 73  A ? TYR 81  A 81  A ? -0.1 LEU 83  A 83  A ? -0.1 ASP 82  A 82  A ? -0.1 LEU 80  A 80  A ? -0.1 
74  TYR 74  A 74  A ? HIS 71  A 71  A ? -2.5 LEU 83  A 83  A ? -0.1 GLU 76  A 76  A ? -0.4 TYR 81  A 81  A ? -0.2 
75  GLU 75  A 75  A ? LEU 80  A 80  A ? -2.4 GLU 76  A 76  A ? -0.1 HIS 79  A 79  A ? -2.1 LEU 80  A 80  A ? -0.8 
76  GLU 76  A 76  A ? TYR 74  A 74  A ? -0.4 ARG 77  A 77  A ? -0.2 GLU 75  A 75  A ? -0.1 TYR 74  A 74  A ? -0.0 
77  ARG 77  A 77  A ? SER 78  A 78  A ? -0.2 HIS 79  A 79  A ? -0.1 GLU 76  A 76  A ? -0.2 GLU 75  A 75  A ? -0.0 
78  SER 78  A 78  A ? LEU 80  A 80  A ? -0.1 TYR 81  A 81  A ? -0.0 ARG 77  A 77  A ? -0.2 GLU 76  A 76  A ? -0.2 
79  HIS 79  A 79  A ? GLU 75  A 75  A ? -2.1 LEU 80  A 80  A ? -0.2 ASP 82  A 82  A ? -1.0 TYR 81  A 81  A ? -0.3 
80  LEU 80  A 80  A ? GLU 75  A 75  A ? -0.8 TYR 81  A 81  A ? -0.3 GLU 75  A 75  A ? -2.4 HIS 79  A 79  A ? -0.2 
81  TYR 81  A 81  A ? HIS 79  A 79  A ? -0.3 TYR 74  A 74  A ? -0.2 LEU 83  A 83  A ? -2.8 HIS 71  A 71  A ? -0.3 
82  ASP 82  A 82  A ? HIS 79  A 79  A ? -1.0 TYR 74  A 74  A ? -0.1 MET 84  A 84  A ? -0.4 TYR 81  A 81  A ? -0.2 
83  LEU 83  A 83  A ? TYR 81  A 81  A ? -2.8 ALA 36  A 36  A ? -0.3 HIS 71  A 71  A ? -2.9 VAL 85  A 85  A ? -0.3 
84  MET 84  A 84  A ? TRP 35  A 35  A ? -2.6 ASP 82  A 82  A ? -0.4 TRP 35  A 35  A ? -2.7 LEU 86  A 86  A ? -0.4 
85  VAL 85  A 85  A ? ILE 69  A 69  A ? -2.3 LEU 83  A 83  A ? -0.3 ILE 69  A 69  A ? -2.9 ARG 87  A 87  A ? -0.5 
86  LEU 86  A 86  A ? VAL 33  A 33  A ? -2.6 MET 84  A 84  A ? -0.4 VAL 33  A 33  A ? -2.5 VAL 68  A 68  A ? -0.2 
87  ARG 87  A 87  A ? ARG 67  A 67  A ? -2.0 VAL 85  A 85  A ? -0.5 ARG 67  A 67  A ? -0.8 TRP 32  A 32  A ? -0.2 
88  PRO 88  A 88  A ? ?   ?   ? ?   ? ? ?    ?   ?   ? ?   ? ? ?    SER 63  A 63  A ? -0.1 ALA 92  A 92  A ? -0.1 
89  ALA 89  A 89  A ? ARG 90  A 90  A ? -0.1 PRO 91  A 91  A ? -0.0 SER 63  A 63  A ? -0.1 GLN 31  A 31  A ? -0.0 
90  ARG 90  A 90  A ? PRO 30  A 30  A ? -0.0 ?   ?   ? ?   ? ? ?    ALA 89  A 89  A ? -0.1 ASN 93  A 93  A ? -0.1 
91  PRO 91  A 91  A ? ?   ?   ? ?   ? ? ?    ?   ?   ? ?   ? ? ?    GLN 31  A 31  A ? -0.2 ASN 93  A 93  A ? -0.2 
92  ALA 92  A 92  A ? PRO 30  A 30  A ? -3.4 ASN 93  A 93  A ? -0.2 TRP 32  A 32  A ? -0.0 GLN 61  A 61  A ? -0.0 
93  ASN 93  A 93  A ? PRO 91  A 91  A ? -0.2 HIS 59  A 59  A ? -0.2 ALA 92  A 92  A ? -0.2 HIS 96  A 96  A ? -0.0 
94  SER 94  A 94  A ? PRO 95  A 95  A ? -0.2 PRO 30  A 30  A ? -0.1 SER 97  A 97  A ? -0.9 ALA 92  A 92  A ? -0.1 
95  PRO 95  A 95  A ? ?   ?   ? ?   ? ? ?    ?   ?   ? ?   ? ? ?    SER 94  A 94  A ? -0.2 ALA 92  A 92  A ? -0.0 
96  HIS 96  A 96  A ? LEU 48  A 48  A ? -0.0 ASN 93  A 93  A ? -0.0 CYS 98  A 98  A ? -1.1 GLY 49  A 49  A ? -0.1 
97  SER 97  A 97  A ? SER 94  A 94  A ? -0.9 LEU 48  A 48  A ? -0.1 ALA 99  A 99  A ? -0.7 TRP 11  A 11  A ? -0.2 
98  CYS 98  A 98  A ? HIS 96  A 96  A ? -1.1 SER 29  A 29  A ? -0.0 LEU 27  A 27  A ? -0.2 SER 101 A 101 A ? -0.1 
99  ALA 99  A 99  A ? SER 97  A 97  A ? -0.7 ILE 28  A 28  A ? -0.1 ILE 28  A 28  A ? -0.2 SER 101 A 101 A ? -0.1 
100 ALA 100 A 100 A ? LEU 27  A 27  A ? -1.7 TRP 11  A 11  A ? -0.1 ILE 183 A 183 A ? -0.2 ALA 99  A 99  A ? -0.1 
101 SER 101 A 101 A ? GLY 182 A 182 A ? -1.1 CYS 102 A 102 A ? -0.2 LEU 184 A 184 A ? -0.7 CYS 103 A 103 A ? -0.3 
102 CYS 102 A 102 A ? ILE 183 A 183 A ? -0.1 ALA 99  A 99  A ? -0.1 SER 101 A 101 A ? -0.2 ILE 183 A 183 A ? -0.1 
103 CYS 103 A 103 A ? SER 101 A 101 A ? -0.3 THR 209 A 209 A ? -0.0 GLY 105 A 105 A ? -0.7 LEU 184 A 184 A ? -0.1 
104 PRO 104 A 104 A ? ?   ?   ? ?   ? ? ?    ?   ?   ? ?   ? ? ?    GLN 185 A 185 A ? -0.1 SER 107 A 107 A ? -0.1 
105 GLY 105 A 105 A ? CYS 103 A 103 A ? -0.7 LEU 184 A 184 A ? -0.3 LYS 206 A 206 A ? -0.1 ILE 183 A 183 A ? -0.0 
106 PRO 106 A 106 A ? ?   ?   ? ?   ? ? ?    ?   ?   ? ?   ? ? ?    GLY 105 A 105 A ? -0.2 GLU 109 A 109 A ? -0.1 
107 SER 107 A 107 A ? PRO 104 A 104 A ? -0.1 PRO 108 A 108 A ? -0.1 GLU 109 A 109 A ? -0.1 GLN 185 A 185 A ? -0.0 
108 PRO 108 A 108 A ? ?   ?   ? ?   ? ? ?    ?   ?   ? ?   ? ? ?    GLU 112 A 112 A ? -0.1 SER 107 A 107 A ? -0.1 
109 GLU 109 A 109 A ? SER 107 A 107 A ? -0.1 PRO 111 A 111 A ? -0.1 SER 107 A 107 A ? -0.0 ?   ?   ? ?   ? ? ?    
110 ARG 110 A 110 A ? PRO 111 A 111 A ? -0.0 ?   ?   ? ?   ? ? ?    GLU 112 A 112 A ? -0.7 ILE 139 A 139 A ? -0.2 
111 PRO 111 A 111 A ? ?   ?   ? ?   ? ? ?    ?   ?   ? ?   ? ? ?    TRP 113 A 113 A ? -0.4 ILE 140 A 140 A ? -0.1 
112 GLU 112 A 112 A ? ARG 110 A 110 A ? -0.7 ILE 139 A 139 A ? -0.1 ILE 139 A 139 A ? -0.6 CYS 114 A 114 A ? -0.5 
113 TRP 113 A 113 A ? PRO 111 A 111 A ? -0.4 SER 138 A 138 A ? -0.1 GLU 181 A 181 A ? -0.6 TRP 115 A 115 A ? -0.3 
114 CYS 114 A 114 A ? ILE 137 A 137 A ? -3.1 GLU 112 A 112 A ? -0.5 ILE 137 A 137 A ? -2.7 ALA 116 A 116 A ? -0.6 
115 TRP 115 A 115 A ? VAL 179 A 179 A ? -3.8 TRP 113 A 113 A ? -0.3 VAL 179 A 179 A ? -2.3 GLY 117 A 117 A ? -0.5 
116 ALA 116 A 116 A ? ALA 135 A 135 A ? -2.3 CYS 114 A 114 A ? -0.6 ALA 135 A 135 A ? -2.3 ALA 118 A 118 A ? -0.5 
117 GLY 117 A 117 A ? PRO 177 A 177 A ? -0.7 TRP 115 A 115 A ? -0.5 TRP 119 A 119 A ? -0.3 CYS 134 A 134 A ? -0.2 
118 ALA 118 A 118 A ? HIS 133 A 133 A ? -2.7 ALA 116 A 116 A ? -0.5 HIS 133 A 133 A ? -2.5 CYS 120 A 120 A ? -0.4 
119 TRP 119 A 119 A ? SER 174 A 174 A ? -0.7 GLY 117 A 117 A ? -0.3 GLN 129 A 129 A ? -0.1 LEU 132 A 132 A ? -0.1 
120 CYS 120 A 120 A ? ALA 128 A 128 A ? -0.6 ALA 118 A 118 A ? -0.4 ASP 173 A 173 A ? -0.2 GLY 172 A 172 A ? -0.1 
121 PRO 121 A 121 A ? ?   ?   ? ?   ? ? ?    ?   ?   ? ?   ? ? ?    ALA 124 A 124 A ? -2.3 CYS 120 A 120 A ? -0.1 
122 GLU 122 A 122 A ? THR 123 A 123 A ? -0.3 GLN 129 A 129 A ? -0.0 GLN 129 A 129 A ? -0.1 CYS 120 A 120 A ? -0.1 
123 THR 123 A 123 A ? GLN 129 A 129 A ? -0.0 ARG 126 A 126 A ? -0.0 GLU 122 A 122 A ? -0.3 LEU 125 A 125 A ? -0.2 
124 ALA 124 A 124 A ? PRO 121 A 121 A ? -2.3 LEU 125 A 125 A ? -0.2 GLN 129 A 129 A ? -0.2 GLY 172 A 172 A ? -0.0 
125 LEU 125 A 125 A ? THR 123 A 123 A ? -0.2 ARG 126 A 126 A ? -0.1 ALA 128 A 128 A ? -0.8 GLN 129 A 129 A ? -0.6 
126 ARG 126 A 126 A ? GLU 127 A 127 A ? -0.2 ALA 128 A 128 A ? -0.2 GLN 129 A 129 A ? -0.3 ASN 130 A 130 A ? -0.3 
127 GLU 127 A 127 A ? ALA 128 A 128 A ? -0.2 GLN 129 A 129 A ? -0.2 ASN 130 A 130 A ? -0.7 ALA 131 A 131 A ? -0.4 
128 ALA 128 A 128 A ? LEU 125 A 125 A ? -0.8 GLN 129 A 129 A ? -0.2 CYS 120 A 120 A ? -0.6 GLU 127 A 127 A ? -0.2 
129 GLN 129 A 129 A ? LEU 125 A 125 A ? -0.6 ARG 126 A 126 A ? -0.3 ALA 128 A 128 A ? -0.2 GLU 127 A 127 A ? -0.2 
130 ASN 130 A 130 A ? GLU 127 A 127 A ? -0.7 ARG 126 A 126 A ? -0.3 LEU 53  A 53  A ? -2.2 LEU 132 A 132 A ? -0.3 
131 ALA 131 A 131 A ? GLU 127 A 127 A ? -0.4 SER 52  A 52  A ? -0.2 CYS 120 A 120 A ? -0.4 HIS 133 A 133 A ? -0.2 
132 LEU 132 A 132 A ? HIS 51  A 51  A ? -1.8 ASN 130 A 130 A ? -0.3 CYS 4   A 4   A ? -3.1 CYS 134 A 134 A ? -0.4 
133 HIS 133 A 133 A ? ALA 118 A 118 A ? -2.5 GLU 3   A 3   A ? -0.3 ALA 118 A 118 A ? -2.7 ALA 135 A 135 A ? -0.4 
134 CYS 134 A 134 A ? GLU 2   A 2   A ? -3.2 LEU 132 A 132 A ? -0.4 GLU 2   A 2   A ? -2.2 SER 136 A 136 A ? -0.4 
135 ALA 135 A 135 A ? ALA 116 A 116 A ? -2.3 HIS 133 A 133 A ? -0.4 ALA 116 A 116 A ? -2.3 ILE 137 A 137 A ? -0.7 
136 SER 136 A 136 A ? CYS 134 A 134 A ? -0.4 TRP 115 A 115 A ? -0.2 SER 138 A 138 A ? -0.3 TRP 115 A 115 A ? -0.2 
137 ILE 137 A 137 A ? CYS 114 A 114 A ? -2.7 ALA 135 A 135 A ? -0.7 CYS 114 A 114 A ? -3.1 ILE 139 A 139 A ? -0.4 
138 SER 138 A 138 A ? GLY 161 A 161 A ? -2.6 SER 136 A 136 A ? -0.3 GLY 161 A 161 A ? -3.0 ILE 140 A 140 A ? -0.4 
139 ILE 139 A 139 A ? GLU 112 A 112 A ? -0.6 ILE 137 A 137 A ? -0.4 ALA 160 A 160 A ? -0.3 SER 141 A 141 A ? -0.3 
140 ILE 140 A 140 A ? CYS 159 A 159 A ? -2.6 SER 138 A 138 A ? -0.4 CYS 159 A 159 A ? -0.6 ASN 142 A 142 A ? -0.0 
141 SER 141 A 141 A ? ILE 139 A 139 A ? -0.3 ASN 142 A 142 A ? -0.1 CYS 145 A 145 A ? -2.1 ASP 146 A 146 A ? -0.2 
142 ASN 142 A 142 A ? GLN 143 A 143 A ? -0.2 SER 144 A 144 A ? -0.2 ASP 146 A 146 A ? -3.1 ASP 147 A 147 A ? -0.2 
143 GLN 143 A 143 A ? CYS 145 A 145 A ? -0.2 SER 144 A 144 A ? -0.2 ASP 147 A 147 A ? -1.8 ASN 142 A 142 A ? -0.2 
144 SER 144 A 144 A ? ASP 146 A 146 A ? -0.2 CYS 145 A 145 A ? -0.2 ASP 148 A 148 A ? -1.0 GLN 143 A 143 A ? -0.2 
145 CYS 145 A 145 A ? SER 141 A 141 A ? -2.1 ASP 146 A 146 A ? -0.2 HIS 149 A 149 A ? -1.7 ASP 148 A 148 A ? -0.6 
146 ASP 146 A 146 A ? ASN 142 A 142 A ? -3.1 ASP 147 A 147 A ? -0.3 CYS 145 A 145 A ? -0.2 SER 144 A 144 A ? -0.2 
147 ASP 147 A 147 A ? GLN 143 A 143 A ? -1.8 ASP 148 A 148 A ? -0.2 ASP 146 A 146 A ? -0.3 CYS 145 A 145 A ? -0.2 
148 ASP 148 A 148 A ? SER 144 A 144 A ? -1.0 CYS 145 A 145 A ? -0.6 ASP 146 A 146 A ? -0.2 ASP 147 A 147 A ? -0.2 
149 HIS 149 A 149 A ? CYS 145 A 145 A ? -1.7 SER 144 A 144 A ? -0.1 ARG 152 A 152 A ? -1.7 LEU 153 A 153 A ? -0.6 
150 PRO 150 A 150 A ? ?   ?   ? ?   ? ? ?    ?   ?   ? ?   ? ? ?    ASP 147 A 147 A ? -0.1 ASP 146 A 146 A ? -0.1 
151 GLY 151 A 151 A ? HIS 149 A 149 A ? -0.1 ARG 152 A 152 A ? -0.1 ASP 146 A 146 A ? -0.1 ?   ?   ? ?   ? ? ?    
152 ARG 152 A 152 A ? HIS 149 A 149 A ? -1.7 ASP 146 A 146 A ? -0.1 THR 154 A 154 A ? -0.3 GLY 151 A 151 A ? -0.1 
153 LEU 153 A 153 A ? HIS 149 A 149 A ? -0.6 ASN 142 A 142 A ? -0.1 ASP 155 A 155 A ? -0.2 GLY 151 A 151 A ? -0.1 
154 THR 154 A 154 A ? ARG 152 A 152 A ? -0.3 VAL 158 A 158 A ? -0.0 MET 157 A 157 A ? -1.5 ARG 152 A 152 A ? -0.1 
155 ASP 155 A 155 A ? THR 156 A 156 A ? -0.3 LEU 153 A 153 A ? -0.2 LEU 153 A 153 A ? -0.0 THR 154 A 154 A ? -0.0 
156 THR 156 A 156 A ? LYS 206 A 206 A ? -0.1 VAL 158 A 158 A ? -0.0 ILE 204 A 204 A ? -2.9 VAL 158 A 158 A ? -0.3 
157 MET 157 A 157 A ? THR 154 A 154 A ? -1.5 SER 203 A 203 A ? -0.3 CYS 159 A 159 A ? -0.4 SER 203 A 203 A ? -0.2 
158 VAL 158 A 158 A ? ALA 202 A 202 A ? -3.6 THR 156 A 156 A ? -0.3 ALA 202 A 202 A ? -3.1 ALA 160 A 160 A ? -0.5 
159 CYS 159 A 159 A ? ILE 140 A 140 A ? -0.6 MET 157 A 157 A ? -0.4 ILE 140 A 140 A ? -2.6 GLY 161 A 161 A ? -0.4 
160 ALA 160 A 160 A ? GLY 200 A 200 A ? -1.9 VAL 158 A 158 A ? -0.5 GLY 200 A 200 A ? -0.9 VAL 162 A 162 A ? -0.3 
161 GLY 161 A 161 A ? SER 138 A 138 A ? -3.0 CYS 159 A 159 A ? -0.4 SER 138 A 138 A ? -2.6 GLU 163 A 163 A ? -0.6 
162 VAL 162 A 162 A ? ALA 160 A 160 A ? -0.3 THR 167 A 167 A ? -0.3 GLY 165 A 165 A ? -1.9 GLY 164 A 164 A ? -0.3 
163 GLU 163 A 163 A ? GLY 161 A 161 A ? -0.6 GLY 164 A 164 A ? -0.2 ILE 140 A 140 A ? -0.0 GLY 161 A 161 A ? -0.0 
164 GLY 164 A 164 A ? VAL 162 A 162 A ? -0.3 GLY 166 A 166 A ? -0.0 GLU 163 A 163 A ? -0.2 GLY 166 A 166 A ? -0.1 
165 GLY 165 A 165 A ? VAL 162 A 162 A ? -1.9 THR 167 A 167 A ? -0.1 THR 197 A 197 A ? -0.1 ASP 196 A 196 A ? -0.0 
166 GLY 166 A 166 A ? ASP 196 A 196 A ? -0.3 GLY 164 A 164 A ? -0.1 ASP 168 A 168 A ? -0.3 GLY 165 A 165 A ? -0.1 
167 THR 167 A 167 A ? VAL 162 A 162 A ? -0.1 ASP 196 A 196 A ? -0.0 SER 169 A 169 A ? -0.4 VAL 162 A 162 A ? -0.3 
168 ASP 168 A 168 A ? GLY 166 A 166 A ? -0.3 GLY 161 A 161 A ? -0.1 CYS 170 A 170 A ? -0.6 CYS 195 A 195 A ? -0.1 
169 SER 169 A 169 A ? THR 167 A 167 A ? -0.4 ASP 173 A 173 A ? -0.0 GLU 171 A 171 A ? -0.3 GLY 172 A 172 A ? -0.1 
170 CYS 170 A 170 A ? ASP 168 A 168 A ? -0.6 GLU 171 A 171 A ? -0.1 ASP 173 A 173 A ? -3.3 SER 174 A 174 A ? -0.2 
171 GLU 171 A 171 A ? SER 169 A 169 A ? -0.3 GLY 172 A 172 A ? -0.3 CYS 170 A 170 A ? -0.1 CYS 195 A 195 A ? -0.1 
172 GLY 172 A 172 A ? CYS 120 A 120 A ? -0.1 SER 169 A 169 A ? -0.1 GLU 171 A 171 A ? -0.3 TRP 119 A 119 A ? -0.1 
173 ASP 173 A 173 A ? CYS 170 A 170 A ? -3.3 CYS 120 A 120 A ? -0.2 GLY 176 A 176 A ? -0.3 GLU 171 A 171 A ? -0.2 
174 SER 174 A 174 A ? CYS 170 A 170 A ? -0.2 VAL 175 A 175 A ? -0.2 TRP 119 A 119 A ? -0.7 CYS 23  A 23  A ? -0.1 
175 VAL 175 A 175 A ? GLY 176 A 176 A ? -0.2 ALA 118 A 118 A ? -0.2 GLY 24  A 24  A ? -0.6 ALA 36  A 36  A ? -0.2 
176 GLY 176 A 176 A ? ASP 173 A 173 A ? -0.3 PRO 177 A 177 A ? -0.1 VAL 188 A 188 A ? -1.0 VAL 175 A 175 A ? -0.2 
177 PRO 177 A 177 A ? ?   ?   ? ?   ? ? ?    ?   ?   ? ?   ? ? ?    VAL 179 A 179 A ? -0.8 GLY 117 A 117 A ? -0.7 
178 LEU 178 A 178 A ? GLY 186 A 186 A ? -3.1 ALA 116 A 116 A ? -0.1 GLN 185 A 185 A ? -4.0 GLY 186 A 186 A ? -1.2 
179 VAL 179 A 179 A ? TRP 115 A 115 A ? -2.3 PRO 177 A 177 A ? -0.8 TRP 115 A 115 A ? -3.8 GLU 181 A 181 A ? -0.5 
180 CYS 180 A 180 A ? ILE 183 A 183 A ? -3.1 LEU 178 A 178 A ? -0.5 ILE 183 A 183 A ? -2.4 CYS 114 A 114 A ? -0.2 
181 GLU 181 A 181 A ? TRP 113 A 113 A ? -0.6 VAL 179 A 179 A ? -0.5 CYS 180 A 180 A ? -0.2 LEU 184 A 184 A ? -0.1 
182 GLY 182 A 182 A ? ILE 183 A 183 A ? -0.2 VAL 179 A 179 A ? -0.1 SER 101 A 101 A ? -1.1 LEU 184 A 184 A ? -0.5 
183 ILE 183 A 183 A ? CYS 180 A 180 A ? -2.4 ALA 100 A 100 A ? -0.2 CYS 180 A 180 A ? -3.1 GLN 185 A 185 A ? -0.5 
184 LEU 184 A 184 A ? SER 101 A 101 A ? -0.7 GLY 182 A 182 A ? -0.5 GLY 105 A 105 A ? -0.3 VAL 179 A 179 A ? -0.2 
185 GLN 185 A 185 A ? LEU 178 A 178 A ? -4.0 ILE 183 A 183 A ? -0.5 LYS 206 A 206 A ? -0.3 THR 187 A 187 A ? -0.3 
186 GLY 186 A 186 A ? LEU 178 A 178 A ? -1.2 ILE 204 A 204 A ? -0.3 LEU 178 A 178 A ? -3.1 VAL 188 A 188 A ? -0.5 
187 THR 187 A 187 A ? SER 203 A 203 A ? -1.6 GLN 185 A 185 A ? -0.3 SER 203 A 203 A ? -3.2 SER 189 A 189 A ? -0.3 
188 VAL 188 A 188 A ? GLY 176 A 176 A ? -1.0 GLY 186 A 186 A ? -0.5 ALA 202 A 202 A ? -0.2 ALA 36  A 36  A ? -0.1 
189 SER 189 A 189 A ? LEU 201 A 201 A ? -1.0 TRP 190 A 190 A ? -0.4 ASP 191 A 191 A ? -0.3 VAL 188 A 188 A ? -0.2 
190 TRP 190 A 190 A ? LEU 201 A 201 A ? -0.8 HIS 79  A 79  A ? -0.0 LEU 201 A 201 A ? -1.3 SER 189 A 189 A ? -0.4 
191 ASP 191 A 191 A ? SER 189 A 189 A ? -0.3 GLY 200 A 200 A ? -0.2 VAL 193 A 193 A ? -0.2 GLY 200 A 200 A ? -0.1 
192 ASP 192 A 192 A ? GLN 199 A 199 A ? -0.3 TRP 190 A 190 A ? -0.3 LYS 198 A 198 A ? -0.2 GLU 171 A 171 A ? -0.1 
193 VAL 193 A 193 A ? ASP 191 A 191 A ? -0.2 CYS 195 A 195 A ? -0.1 CYS 195 A 195 A ? -0.1 CYS 170 A 170 A ? -0.0 
194 PRO 194 A 194 A ? ?   ?   ? ?   ? ? ?    ?   ?   ? ?   ? ? ?    THR 197 A 197 A ? -1.2 LYS 198 A 198 A ? -0.5 
195 CYS 195 A 195 A ? ASP 196 A 196 A ? -0.2 THR 197 A 197 A ? -0.1 VAL 193 A 193 A ? -0.1 ASP 168 A 168 A ? -0.1 
196 ASP 196 A 196 A ? THR 197 A 197 A ? -0.1 GLY 165 A 165 A ? -0.0 GLY 166 A 166 A ? -0.3 CYS 195 A 195 A ? -0.2 
197 THR 197 A 197 A ? PRO 194 A 194 A ? -1.2 LYS 198 A 198 A ? -0.1 GLN 199 A 199 A ? -0.3 CYS 195 A 195 A ? -0.1 
198 LYS 198 A 198 A ? PRO 194 A 194 A ? -0.5 ASP 192 A 192 A ? -0.2 THR 197 A 197 A ? -0.1 ASP 192 A 192 A ? -0.1 
199 GLN 199 A 199 A ? THR 197 A 197 A ? -0.3 SER 144 A 144 A ? -0.1 ASP 192 A 192 A ? -0.3 GLY 161 A 161 A ? -0.2 
200 GLY 200 A 200 A ? ALA 160 A 160 A ? -0.9 ASP 191 A 191 A ? -0.1 ALA 160 A 160 A ? -1.9 ALA 202 A 202 A ? -0.4 
201 LEU 201 A 201 A ? TRP 190 A 190 A ? -1.3 CYS 159 A 159 A ? -0.2 SER 189 A 189 A ? -1.0 TRP 190 A 190 A ? -0.8 
202 ALA 202 A 202 A ? VAL 158 A 158 A ? -3.1 GLY 200 A 200 A ? -0.4 VAL 158 A 158 A ? -3.6 ILE 204 A 204 A ? -0.3 
203 SER 203 A 203 A ? THR 187 A 187 A ? -3.2 LEU 201 A 201 A ? -0.4 THR 187 A 187 A ? -1.6 MET 157 A 157 A ? -0.3 
204 ILE 204 A 204 A ? THR 156 A 156 A ? -2.9 ALA 202 A 202 A ? -0.3 SER 207 A 207 A ? -0.9 GLY 186 A 186 A ? -0.3 
205 PRO 205 A 205 A ? ?   ?   ? ?   ? ? ?    ?   ?   ? ?   ? ? ?    VAL 208 A 208 A ? -4.9 THR 209 A 209 A ? -1.1 
206 LYS 206 A 206 A ? GLN 185 A 185 A ? -0.3 SER 207 A 207 A ? -0.3 THR 210 A 210 A ? -0.7 THR 209 A 209 A ? -0.5 
207 SER 207 A 207 A ? ILE 204 A 204 A ? -0.9 VAL 208 A 208 A ? -0.2 LYS 206 A 206 A ? -0.3 THR 210 A 210 A ? -0.1 
208 VAL 208 A 208 A ? PRO 205 A 205 A ? -4.9 THR 209 A 209 A ? -0.2 TRP 211 A 211 A ? -1.3 SER 207 A 207 A ? -0.2 
209 THR 209 A 209 A ? PRO 205 A 205 A ? -1.1 LYS 206 A 206 A ? -0.5 VAL 208 A 208 A ? -0.2 SER 207 A 207 A ? -0.2 
210 THR 210 A 210 A ? LYS 206 A 206 A ? -0.7 SER 207 A 207 A ? -0.1 THR 209 A 209 A ? -0.3 VAL 208 A 208 A ? -0.2 
211 TRP 211 A 211 A ? VAL 208 A 208 A ? -1.3 PRO 217 A 217 A ? -0.1 GLY 213 A 213 A ? -0.4 LYS 216 A 216 A ? -0.1 
212 SER 212 A 212 A ? GLU 215 A 215 A ? -0.1 LYS 216 A 216 A ? -0.0 GLU 215 A 215 A ? -0.2 SER 214 A 214 A ? -0.1 
213 GLY 213 A 213 A ? TRP 211 A 211 A ? -0.4 SER 214 A 214 A ? -0.1 LYS 216 A 216 A ? -0.5 TRP 211 A 211 A ? -0.0 
214 SER 214 A 214 A ? GLU 215 A 215 A ? -0.2 SER 212 A 212 A ? -0.1 LYS 216 A 216 A ? -0.3 GLY 213 A 213 A ? -0.1 
215 GLU 215 A 215 A ? SER 212 A 212 A ? -0.2 PRO 217 A 217 A ? -0.0 SER 214 A 214 A ? -0.2 SER 212 A 212 A ? -0.1 
216 LYS 216 A 216 A ? GLY 213 A 213 A ? -0.5 SER 214 A 214 A ? -0.3 THR 209 A 209 A ? -0.1 GLY 213 A 213 A ? -0.1 
217 PRO 217 A 217 A ? ?   ?   ? ?   ? ? ?    ?   ?   ? ?   ? ? ?    TRP 211 A 211 A ? -0.1 LYS 216 A 216 A ? -0.0 
# 
loop_
_dssp_statistics_histogram.entry_id 
_dssp_statistics_histogram.type 
_dssp_statistics_histogram.1 
_dssp_statistics_histogram.2 
_dssp_statistics_histogram.3 
_dssp_statistics_histogram.4 
_dssp_statistics_histogram.5 
_dssp_statistics_histogram.6 
_dssp_statistics_histogram.7 
_dssp_statistics_histogram.8 
_dssp_statistics_histogram.9 
_dssp_statistics_histogram.10 
_dssp_statistics_histogram.11 
_dssp_statistics_histogram.12 
_dssp_statistics_histogram.13 
_dssp_statistics_histogram.14 
_dssp_statistics_histogram.15 
_dssp_statistics_histogram.16 
_dssp_statistics_histogram.17 
_dssp_statistics_histogram.18 
_dssp_statistics_histogram.19 
_dssp_statistics_histogram.20 
_dssp_statistics_histogram.21 
_dssp_statistics_histogram.22 
_dssp_statistics_histogram.23 
_dssp_statistics_histogram.24 
_dssp_statistics_histogram.25 
_dssp_statistics_histogram.26 
_dssp_statistics_histogram.27 
_dssp_statistics_histogram.28 
_dssp_statistics_histogram.29 
_dssp_statistics_histogram.30 
SopaB10 residues_per_alpha_helix        0 0 0 1 0 0 1 0 0 0 0 0 0 0 0 0 0 0 0 0 0 0 0 0 0 0 0 0 0 0 
SopaB10 parallel_bridges_per_ladder     1 0 0 0 0 0 0 0 0 0 0 0 0 0 0 0 0 0 0 0 0 0 0 0 0 0 0 0 0 0 
SopaB10 antiparallel_bridges_per_ladder 2 1 4 5 0 2 0 0 0 0 0 0 0 0 0 0 0 0 0 0 0 0 0 0 0 0 0 0 0 0 
SopaB10 ladders_per_sheet               0 0 0 0 1 0 0 1 0 0 0 0 0 0 0 0 0 0 0 0 0 0 0 0 0 0 0 0 0 0 
# 
loop_
_dssp_statistics_hbond.entry_id 
_dssp_statistics_hbond.type 
_dssp_statistics_hbond.count 
_dssp_statistics_hbond.count_per_100 
SopaB10 O(I)-->H-N(J)          133 61.3 
SopaB10 'PARALLEL BRIDGES'     2   0.9  
SopaB10 'ANTIPARALLEL BRIDGES' 64  29.5 
SopaB10 O(I)-->H-N(I-5)        1   0.5  
SopaB10 O(I)-->H-N(I-4)        1   0.5  
SopaB10 O(I)-->H-N(I-3)        3   1.4  
SopaB10 O(I)-->H-N(I-2)        0   0.0  
SopaB10 O(I)-->H-N(I-1)        0   0.0  
SopaB10 O(I)-->H-N(I+0)        0   0.0  
SopaB10 O(I)-->H-N(I+1)        0   0.0  
SopaB10 O(I)-->H-N(I+2)        28  12.9 
SopaB10 O(I)-->H-N(I+3)        24  11.1 
SopaB10 O(I)-->H-N(I+4)        11  5.1  
SopaB10 O(I)-->H-N(I+5)        1   0.5  
# 
_dssp_statistics.entry_id                       SopaB10 
_dssp_statistics.nr_of_residues                 217 
_dssp_statistics.nr_of_chains                   1 
_dssp_statistics.nr_of_ss_bridges_total         0 
_dssp_statistics.nr_of_ss_bridges_intra_chain   0 
_dssp_statistics.nr_of_ss_bridges_inter_chain   0 
# 
loop_
_chem_comp.id 
_chem_comp.type 
_chem_comp.mon_nstd_flag 
_chem_comp.name 
_chem_comp.formula 
_chem_comp.formula_weight 
ALA 'L-PEPTIDE LINKING' y ALANINE         'C3 H7 N O2'     89.093 
ARG 'L-PEPTIDE LINKING' y ARGININE        'C6 H15 N4 O2'  175.209 
ASN 'L-PEPTIDE LINKING' y ASPARAGINE      'C4 H8 N2 O3'   132.118 
ASP 'L-PEPTIDE LINKING' y 'ASPARTIC ACID' 'C4 H7 N O4'    133.103 
CYS 'L-PEPTIDE LINKING' y CYSTEINE        'C3 H7 N O2 S'  121.158 
GLN 'L-PEPTIDE LINKING' y GLUTAMINE       'C5 H10 N2 O3'  146.144 
GLU 'L-PEPTIDE LINKING' y 'GLUTAMIC ACID' 'C5 H9 N O4'    147.129 
GLY 'PEPTIDE LINKING'   y GLYCINE         'C2 H5 N O2'     75.067 
HIS 'L-PEPTIDE LINKING' y HISTIDINE       'C6 H10 N3 O2'  156.162 
ILE 'L-PEPTIDE LINKING' y ISOLEUCINE      'C6 H13 N O2'   131.173 
LEU 'L-PEPTIDE LINKING' y LEUCINE         'C6 H13 N O2'   131.173 
LYS 'L-PEPTIDE LINKING' y LYSINE          'C6 H15 N2 O2'  147.195 
MET 'L-PEPTIDE LINKING' y METHIONINE      'C5 H11 N O2 S' 149.211 
PHE 'L-PEPTIDE LINKING' y PHENYLALANINE   'C9 H11 N O2'   165.189 
PRO 'L-PEPTIDE LINKING' y PROLINE         'C5 H9 N O2'     115.13 
SER 'L-PEPTIDE LINKING' y SERINE          'C3 H7 N O3'    105.093 
THR 'L-PEPTIDE LINKING' y THREONINE       'C4 H9 N O3'    119.119 
TRP 'L-PEPTIDE LINKING' y TRYPTOPHAN      'C11 H12 N2 O2' 204.225 
TYR 'L-PEPTIDE LINKING' y TYROSINE        'C9 H11 N O3'   181.189 
VAL 'L-PEPTIDE LINKING' y VALINE          'C5 H11 N O2'   117.146 
# 
loop_
_atom_type.symbol 
N 
C 
O 
S 
# 
loop_
_entity_poly_seq.entity_id 
_entity_poly_seq.num 
_entity_poly_seq.mon_id 
_entity_poly_seq.hetero 
1   1 GLY n 
1   2 GLU n 
1   3 GLU n 
1   4 CYS n 
1   5 LYS n 
1   6 PRO n 
1   7 HIS n 
1   8 SER n 
1   9 GLN n 
1  10 PRO n 
1  11 TRP n 
1  12 GLN n 
1  13 VAL n 
1  14 ALA n 
1  15 LEU n 
1  16 PHE n 
1  17 GLU n 
1  18 ARG n 
1  19 GLY n 
1  20 ARG n 
1  21 PHE n 
1  22 ASN n 
1  23 CYS n 
1  24 GLY n 
1  25 GLY n 
1  26 CYS n 
1  27 LEU n 
1  28 ILE n 
1  29 SER n 
1  30 PRO n 
1  31 GLN n 
1  32 TRP n 
1  33 VAL n 
1  34 LEU n 
1  35 TRP n 
1  36 ALA n 
1  37 ALA n 
1  38 HIS n 
1  39 CYS n 
1  40 GLN n 
1  41 THR n 
1  42 SER n 
1  43 SER n 
1  44 MET n 
1  45 LEU n 
1  46 ALA n 
1  47 CYS n 
1  48 LEU n 
1  49 GLY n 
1  50 GLU n 
1  51 HIS n 
1  52 SER n 
1  53 LEU n 
1  54 ARG n 
1  55 LYS n 
1  56 ARG n 
1  57 GLU n 
1  58 CYS n 
1  59 HIS n 
1  60 GLU n 
1  61 GLN n 
1  62 LEU n 
1  63 SER n 
1  64 SER n 
1  65 HIS n 
1  66 SER n 
1  67 ARG n 
1  68 VAL n 
1  69 ILE n 
1  70 PRO n 
1  71 HIS n 
1  72 PRO n 
1  73 GLY n 
1  74 TYR n 
1  75 GLU n 
1  76 GLU n 
1  77 ARG n 
1  78 SER n 
1  79 HIS n 
1  80 LEU n 
1  81 TYR n 
1  82 ASP n 
1  83 LEU n 
1  84 MET n 
1  85 VAL n 
1  86 LEU n 
1  87 ARG n 
1  88 PRO n 
1  89 ALA n 
1  90 ARG n 
1  91 PRO n 
1  92 ALA n 
1  93 ASN n 
1  94 SER n 
1  95 PRO n 
1  96 HIS n 
1  97 SER n 
1  98 CYS n 
1  99 ALA n 
1 100 ALA n 
1 101 SER n 
1 102 CYS n 
1 103 CYS n 
1 104 PRO n 
1 105 GLY n 
1 106 PRO n 
1 107 SER n 
1 108 PRO n 
1 109 GLU n 
1 110 ARG n 
1 111 PRO n 
1 112 GLU n 
1 113 TRP n 
1 114 CYS n 
1 115 TRP n 
1 116 ALA n 
1 117 GLY n 
1 118 ALA n 
1 119 TRP n 
1 120 CYS n 
1 121 PRO n 
1 122 GLU n 
1 123 THR n 
1 124 ALA n 
1 125 LEU n 
1 126 ARG n 
1 127 GLU n 
1 128 ALA n 
1 129 GLN n 
1 130 ASN n 
1 131 ALA n 
1 132 LEU n 
1 133 HIS n 
1 134 CYS n 
1 135 ALA n 
1 136 SER n 
1 137 ILE n 
1 138 SER n 
1 139 ILE n 
1 140 ILE n 
1 141 SER n 
1 142 ASN n 
1 143 GLN n 
1 144 SER n 
1 145 CYS n 
1 146 ASP n 
1 147 ASP n 
1 148 ASP n 
1 149 HIS n 
1 150 PRO n 
1 151 GLY n 
1 152 ARG n 
1 153 LEU n 
1 154 THR n 
1 155 ASP n 
1 156 THR n 
1 157 MET n 
1 158 VAL n 
1 159 CYS n 
1 160 ALA n 
1 161 GLY n 
1 162 VAL n 
1 163 GLU n 
1 164 GLY n 
1 165 GLY n 
1 166 GLY n 
1 167 THR n 
1 168 ASP n 
1 169 SER n 
1 170 CYS n 
1 171 GLU n 
1 172 GLY n 
1 173 ASP n 
1 174 SER n 
1 175 VAL n 
1 176 GLY n 
1 177 PRO n 
1 178 LEU n 
1 179 VAL n 
1 180 CYS n 
1 181 GLU n 
1 182 GLY n 
1 183 ILE n 
1 184 LEU n 
1 185 GLN n 
1 186 GLY n 
1 187 THR n 
1 188 VAL n 
1 189 SER n 
1 190 TRP n 
1 191 ASP n 
1 192 ASP n 
1 193 VAL n 
1 194 PRO n 
1 195 CYS n 
1 196 ASP n 
1 197 THR n 
1 198 LYS n 
1 199 GLN n 
1 200 GLY n 
1 201 LEU n 
1 202 ALA n 
1 203 SER n 
1 204 ILE n 
1 205 PRO n 
1 206 LYS n 
1 207 SER n 
1 208 VAL n 
1 209 THR n 
1 210 THR n 
1 211 TRP n 
1 212 SER n 
1 213 GLY n 
1 214 SER n 
1 215 GLU n 
1 216 LYS n 
1 217 PRO n 
# 
loop_
_pdbx_poly_seq_scheme.asym_id 
_pdbx_poly_seq_scheme.entity_id 
_pdbx_poly_seq_scheme.seq_id 
_pdbx_poly_seq_scheme.mon_id 
_pdbx_poly_seq_scheme.ndb_seq_num 
_pdbx_poly_seq_scheme.pdb_seq_num 
_pdbx_poly_seq_scheme.auth_seq_num 
_pdbx_poly_seq_scheme.pdb_mon_id 
_pdbx_poly_seq_scheme.auth_mon_id 
_pdbx_poly_seq_scheme.pdb_strand_id 
_pdbx_poly_seq_scheme.pdb_ins_code 
_pdbx_poly_seq_scheme.hetero 
A 1   1 GLY   1 1   1   GLY GLY A ? n 
A 1   2 GLU   2 2   2   GLU GLU A ? n 
A 1   3 GLU   3 3   3   GLU GLU A ? n 
A 1   4 CYS   4 4   4   CYS CYS A ? n 
A 1   5 LYS   5 5   5   LYS LYS A ? n 
A 1   6 PRO   6 6   6   PRO PRO A ? n 
A 1   7 HIS   7 7   7   HIS HIS A ? n 
A 1   8 SER   8 8   8   SER SER A ? n 
A 1   9 GLN   9 9   9   GLN GLN A ? n 
A 1  10 PRO  10 10  10  PRO PRO A ? n 
A 1  11 TRP  11 11  11  TRP TRP A ? n 
A 1  12 GLN  12 12  12  GLN GLN A ? n 
A 1  13 VAL  13 13  13  VAL VAL A ? n 
A 1  14 ALA  14 14  14  ALA ALA A ? n 
A 1  15 LEU  15 15  15  LEU LEU A ? n 
A 1  16 PHE  16 16  16  PHE PHE A ? n 
A 1  17 GLU  17 17  17  GLU GLU A ? n 
A 1  18 ARG  18 18  18  ARG ARG A ? n 
A 1  19 GLY  19 19  19  GLY GLY A ? n 
A 1  20 ARG  20 20  20  ARG ARG A ? n 
A 1  21 PHE  21 21  21  PHE PHE A ? n 
A 1  22 ASN  22 22  22  ASN ASN A ? n 
A 1  23 CYS  23 23  23  CYS CYS A ? n 
A 1  24 GLY  24 24  24  GLY GLY A ? n 
A 1  25 GLY  25 25  25  GLY GLY A ? n 
A 1  26 CYS  26 26  26  CYS CYS A ? n 
A 1  27 LEU  27 27  27  LEU LEU A ? n 
A 1  28 ILE  28 28  28  ILE ILE A ? n 
A 1  29 SER  29 29  29  SER SER A ? n 
A 1  30 PRO  30 30  30  PRO PRO A ? n 
A 1  31 GLN  31 31  31  GLN GLN A ? n 
A 1  32 TRP  32 32  32  TRP TRP A ? n 
A 1  33 VAL  33 33  33  VAL VAL A ? n 
A 1  34 LEU  34 34  34  LEU LEU A ? n 
A 1  35 TRP  35 35  35  TRP TRP A ? n 
A 1  36 ALA  36 36  36  ALA ALA A ? n 
A 1  37 ALA  37 37  37  ALA ALA A ? n 
A 1  38 HIS  38 38  38  HIS HIS A ? n 
A 1  39 CYS  39 39  39  CYS CYS A ? n 
A 1  40 GLN  40 40  40  GLN GLN A ? n 
A 1  41 THR  41 41  41  THR THR A ? n 
A 1  42 SER  42 42  42  SER SER A ? n 
A 1  43 SER  43 43  43  SER SER A ? n 
A 1  44 MET  44 44  44  MET MET A ? n 
A 1  45 LEU  45 45  45  LEU LEU A ? n 
A 1  46 ALA  46 46  46  ALA ALA A ? n 
A 1  47 CYS  47 47  47  CYS CYS A ? n 
A 1  48 LEU  48 48  48  LEU LEU A ? n 
A 1  49 GLY  49 49  49  GLY GLY A ? n 
A 1  50 GLU  50 50  50  GLU GLU A ? n 
A 1  51 HIS  51 51  51  HIS HIS A ? n 
A 1  52 SER  52 52  52  SER SER A ? n 
A 1  53 LEU  53 53  53  LEU LEU A ? n 
A 1  54 ARG  54 54  54  ARG ARG A ? n 
A 1  55 LYS  55 55  55  LYS LYS A ? n 
A 1  56 ARG  56 56  56  ARG ARG A ? n 
A 1  57 GLU  57 57  57  GLU GLU A ? n 
A 1  58 CYS  58 58  58  CYS CYS A ? n 
A 1  59 HIS  59 59  59  HIS HIS A ? n 
A 1  60 GLU  60 60  60  GLU GLU A ? n 
A 1  61 GLN  61 61  61  GLN GLN A ? n 
A 1  62 LEU  62 62  62  LEU LEU A ? n 
A 1  63 SER  63 63  63  SER SER A ? n 
A 1  64 SER  64 64  64  SER SER A ? n 
A 1  65 HIS  65 65  65  HIS HIS A ? n 
A 1  66 SER  66 66  66  SER SER A ? n 
A 1  67 ARG  67 67  67  ARG ARG A ? n 
A 1  68 VAL  68 68  68  VAL VAL A ? n 
A 1  69 ILE  69 69  69  ILE ILE A ? n 
A 1  70 PRO  70 70  70  PRO PRO A ? n 
A 1  71 HIS  71 71  71  HIS HIS A ? n 
A 1  72 PRO  72 72  72  PRO PRO A ? n 
A 1  73 GLY  73 73  73  GLY GLY A ? n 
A 1  74 TYR  74 74  74  TYR TYR A ? n 
A 1  75 GLU  75 75  75  GLU GLU A ? n 
A 1  76 GLU  76 76  76  GLU GLU A ? n 
A 1  77 ARG  77 77  77  ARG ARG A ? n 
A 1  78 SER  78 78  78  SER SER A ? n 
A 1  79 HIS  79 79  79  HIS HIS A ? n 
A 1  80 LEU  80 80  80  LEU LEU A ? n 
A 1  81 TYR  81 81  81  TYR TYR A ? n 
A 1  82 ASP  82 82  82  ASP ASP A ? n 
A 1  83 LEU  83 83  83  LEU LEU A ? n 
A 1  84 MET  84 84  84  MET MET A ? n 
A 1  85 VAL  85 85  85  VAL VAL A ? n 
A 1  86 LEU  86 86  86  LEU LEU A ? n 
A 1  87 ARG  87 87  87  ARG ARG A ? n 
A 1  88 PRO  88 88  88  PRO PRO A ? n 
A 1  89 ALA  89 89  89  ALA ALA A ? n 
A 1  90 ARG  90 90  90  ARG ARG A ? n 
A 1  91 PRO  91 91  91  PRO PRO A ? n 
A 1  92 ALA  92 92  92  ALA ALA A ? n 
A 1  93 ASN  93 93  93  ASN ASN A ? n 
A 1  94 SER  94 94  94  SER SER A ? n 
A 1  95 PRO  95 95  95  PRO PRO A ? n 
A 1  96 HIS  96 96  96  HIS HIS A ? n 
A 1  97 SER  97 97  97  SER SER A ? n 
A 1  98 CYS  98 98  98  CYS CYS A ? n 
A 1  99 ALA  99 99  99  ALA ALA A ? n 
A 1 100 ALA 100 100 100 ALA ALA A ? n 
A 1 101 SER 101 101 101 SER SER A ? n 
A 1 102 CYS 102 102 102 CYS CYS A ? n 
A 1 103 CYS 103 103 103 CYS CYS A ? n 
A 1 104 PRO 104 104 104 PRO PRO A ? n 
A 1 105 GLY 105 105 105 GLY GLY A ? n 
A 1 106 PRO 106 106 106 PRO PRO A ? n 
A 1 107 SER 107 107 107 SER SER A ? n 
A 1 108 PRO 108 108 108 PRO PRO A ? n 
A 1 109 GLU 109 109 109 GLU GLU A ? n 
A 1 110 ARG 110 110 110 ARG ARG A ? n 
A 1 111 PRO 111 111 111 PRO PRO A ? n 
A 1 112 GLU 112 112 112 GLU GLU A ? n 
A 1 113 TRP 113 113 113 TRP TRP A ? n 
A 1 114 CYS 114 114 114 CYS CYS A ? n 
A 1 115 TRP 115 115 115 TRP TRP A ? n 
A 1 116 ALA 116 116 116 ALA ALA A ? n 
A 1 117 GLY 117 117 117 GLY GLY A ? n 
A 1 118 ALA 118 118 118 ALA ALA A ? n 
A 1 119 TRP 119 119 119 TRP TRP A ? n 
A 1 120 CYS 120 120 120 CYS CYS A ? n 
A 1 121 PRO 121 121 121 PRO PRO A ? n 
A 1 122 GLU 122 122 122 GLU GLU A ? n 
A 1 123 THR 123 123 123 THR THR A ? n 
A 1 124 ALA 124 124 124 ALA ALA A ? n 
A 1 125 LEU 125 125 125 LEU LEU A ? n 
A 1 126 ARG 126 126 126 ARG ARG A ? n 
A 1 127 GLU 127 127 127 GLU GLU A ? n 
A 1 128 ALA 128 128 128 ALA ALA A ? n 
A 1 129 GLN 129 129 129 GLN GLN A ? n 
A 1 130 ASN 130 130 130 ASN ASN A ? n 
A 1 131 ALA 131 131 131 ALA ALA A ? n 
A 1 132 LEU 132 132 132 LEU LEU A ? n 
A 1 133 HIS 133 133 133 HIS HIS A ? n 
A 1 134 CYS 134 134 134 CYS CYS A ? n 
A 1 135 ALA 135 135 135 ALA ALA A ? n 
A 1 136 SER 136 136 136 SER SER A ? n 
A 1 137 ILE 137 137 137 ILE ILE A ? n 
A 1 138 SER 138 138 138 SER SER A ? n 
A 1 139 ILE 139 139 139 ILE ILE A ? n 
A 1 140 ILE 140 140 140 ILE ILE A ? n 
A 1 141 SER 141 141 141 SER SER A ? n 
A 1 142 ASN 142 142 142 ASN ASN A ? n 
A 1 143 GLN 143 143 143 GLN GLN A ? n 
A 1 144 SER 144 144 144 SER SER A ? n 
A 1 145 CYS 145 145 145 CYS CYS A ? n 
A 1 146 ASP 146 146 146 ASP ASP A ? n 
A 1 147 ASP 147 147 147 ASP ASP A ? n 
A 1 148 ASP 148 148 148 ASP ASP A ? n 
A 1 149 HIS 149 149 149 HIS HIS A ? n 
A 1 150 PRO 150 150 150 PRO PRO A ? n 
A 1 151 GLY 151 151 151 GLY GLY A ? n 
A 1 152 ARG 152 152 152 ARG ARG A ? n 
A 1 153 LEU 153 153 153 LEU LEU A ? n 
A 1 154 THR 154 154 154 THR THR A ? n 
A 1 155 ASP 155 155 155 ASP ASP A ? n 
A 1 156 THR 156 156 156 THR THR A ? n 
A 1 157 MET 157 157 157 MET MET A ? n 
A 1 158 VAL 158 158 158 VAL VAL A ? n 
A 1 159 CYS 159 159 159 CYS CYS A ? n 
A 1 160 ALA 160 160 160 ALA ALA A ? n 
A 1 161 GLY 161 161 161 GLY GLY A ? n 
A 1 162 VAL 162 162 162 VAL VAL A ? n 
A 1 163 GLU 163 163 163 GLU GLU A ? n 
A 1 164 GLY 164 164 164 GLY GLY A ? n 
A 1 165 GLY 165 165 165 GLY GLY A ? n 
A 1 166 GLY 166 166 166 GLY GLY A ? n 
A 1 167 THR 167 167 167 THR THR A ? n 
A 1 168 ASP 168 168 168 ASP ASP A ? n 
A 1 169 SER 169 169 169 SER SER A ? n 
A 1 170 CYS 170 170 170 CYS CYS A ? n 
A 1 171 GLU 171 171 171 GLU GLU A ? n 
A 1 172 GLY 172 172 172 GLY GLY A ? n 
A 1 173 ASP 173 173 173 ASP ASP A ? n 
A 1 174 SER 174 174 174 SER SER A ? n 
A 1 175 VAL 175 175 175 VAL VAL A ? n 
A 1 176 GLY 176 176 176 GLY GLY A ? n 
A 1 177 PRO 177 177 177 PRO PRO A ? n 
A 1 178 LEU 178 178 178 LEU LEU A ? n 
A 1 179 VAL 179 179 179 VAL VAL A ? n 
A 1 180 CYS 180 180 180 CYS CYS A ? n 
A 1 181 GLU 181 181 181 GLU GLU A ? n 
A 1 182 GLY 182 182 182 GLY GLY A ? n 
A 1 183 ILE 183 183 183 ILE ILE A ? n 
A 1 184 LEU 184 184 184 LEU LEU A ? n 
A 1 185 GLN 185 185 185 GLN GLN A ? n 
A 1 186 GLY 186 186 186 GLY GLY A ? n 
A 1 187 THR 187 187 187 THR THR A ? n 
A 1 188 VAL 188 188 188 VAL VAL A ? n 
A 1 189 SER 189 189 189 SER SER A ? n 
A 1 190 TRP 190 190 190 TRP TRP A ? n 
A 1 191 ASP 191 191 191 ASP ASP A ? n 
A 1 192 ASP 192 192 192 ASP ASP A ? n 
A 1 193 VAL 193 193 193 VAL VAL A ? n 
A 1 194 PRO 194 194 194 PRO PRO A ? n 
A 1 195 CYS 195 195 195 CYS CYS A ? n 
A 1 196 ASP 196 196 196 ASP ASP A ? n 
A 1 197 THR 197 197 197 THR THR A ? n 
A 1 198 LYS 198 198 198 LYS LYS A ? n 
A 1 199 GLN 199 199 199 GLN GLN A ? n 
A 1 200 GLY 200 200 200 GLY GLY A ? n 
A 1 201 LEU 201 201 201 LEU LEU A ? n 
A 1 202 ALA 202 202 202 ALA ALA A ? n 
A 1 203 SER 203 203 203 SER SER A ? n 
A 1 204 ILE 204 204 204 ILE ILE A ? n 
A 1 205 PRO 205 205 205 PRO PRO A ? n 
A 1 206 LYS 206 206 206 LYS LYS A ? n 
A 1 207 SER 207 207 207 SER SER A ? n 
A 1 208 VAL 208 208 208 VAL VAL A ? n 
A 1 209 THR 209 209 209 THR THR A ? n 
A 1 210 THR 210 210 210 THR THR A ? n 
A 1 211 TRP 211 211 211 TRP TRP A ? n 
A 1 212 SER 212 212 212 SER SER A ? n 
A 1 213 GLY 213 213 213 GLY GLY A ? n 
A 1 214 SER 214 214 214 SER SER A ? n 
A 1 215 GLU 215 215 215 GLU GLU A ? n 
A 1 216 LYS 216 216 216 LYS LYS A ? n 
A 1 217 PRO 217 217 217 PRO PRO A ? n 
# 
loop_
_atom_site.group_PDB 
_atom_site.id 
_atom_site.type_symbol 
_atom_site.label_atom_id 
_atom_site.label_alt_id 
_atom_site.label_comp_id 
_atom_site.label_asym_id 
_atom_site.label_entity_id 
_atom_site.label_seq_id 
_atom_site.pdbx_PDB_ins_code 
_atom_site.Cartn_x 
_atom_site.Cartn_y 
_atom_site.Cartn_z 
_atom_site.occupancy 
_atom_site.B_iso_or_equiv 
_atom_site.pdbx_formal_charge 
_atom_site.auth_seq_id 
_atom_site.auth_comp_id 
_atom_site.auth_asym_id 
_atom_site.auth_atom_id 
_atom_site.pdbx_PDB_model_num 
ATOM 1    N N   ? GLY A 1   1 ?  -1.482 -11.288 -11.218 1.000 71.570 ? 1   GLY A N   1 
ATOM 2    C CA  ? GLY A 1   1 ?  -1.256 -12.089 -10.026 1.000 71.570 ? 1   GLY A CA  1 
ATOM 3    C C   ? GLY A 1   1 ?  -2.268 -13.206  -9.856 1.000 71.570 ? 1   GLY A C   1 
ATOM 4    O O   ? GLY A 1   1 ?  -2.953 -13.580 -10.810 1.000 71.570 ? 1   GLY A O   1 
ATOM 5    N N   ? GLU A 1   2 ?  -2.087 -14.045  -8.688 1.000 79.490 ? 2   GLU A N   1 
ATOM 6    C CA  ? GLU A 1   2 ?  -3.002 -15.115  -8.301 1.000 79.490 ? 2   GLU A CA  1 
ATOM 7    C C   ? GLU A 1   2 ?  -3.750 -14.764  -7.018 1.000 79.490 ? 2   GLU A C   1 
ATOM 8    C CB  ? GLU A 1   2 ?  -2.243 -16.433  -8.124 1.000 79.490 ? 2   GLU A CB  1 
ATOM 9    O O   ? GLU A 1   2 ?  -3.326 -13.883  -6.267 1.000 79.490 ? 2   GLU A O   1 
ATOM 10   C CG  ? GLU A 1   2 ?  -1.184 -16.391  -7.032 1.000 79.490 ? 2   GLU A CG  1 
ATOM 11   C CD  ? GLU A 1   2 ?  -0.358 -17.664  -6.948 1.000 79.490 ? 2   GLU A CD  1 
ATOM 12   O OE1 ? GLU A 1   2 ?   0.620 -17.703  -6.168 1.000 79.490 ? 2   GLU A OE1 1 
ATOM 13   O OE2 ? GLU A 1   2 ?  -0.691 -18.631  -7.670 1.000 79.490 ? 2   GLU A OE2 1 
ATOM 14   N N   ? GLU A 1   3 ?  -4.938 -15.235  -6.950 1.000 83.890 ? 3   GLU A N   1 
ATOM 15   C CA  ? GLU A 1   3 ?  -5.698 -15.017  -5.723 1.000 83.890 ? 3   GLU A CA  1 
ATOM 16   C C   ? GLU A 1   3 ?  -4.861 -15.346  -4.490 1.000 83.890 ? 3   GLU A C   1 
ATOM 17   C CB  ? GLU A 1   3 ?  -6.980 -15.853  -5.727 1.000 83.890 ? 3   GLU A CB  1 
ATOM 18   O O   ? GLU A 1   3 ?  -4.210 -16.392  -4.436 1.000 83.890 ? 3   GLU A O   1 
ATOM 19   C CG  ? GLU A 1   3 ?  -7.854 -15.645  -4.499 1.000 83.890 ? 3   GLU A CG  1 
ATOM 20   C CD  ? GLU A 1   3 ?  -9.165 -16.414  -4.559 1.000 83.890 ? 3   GLU A CD  1 
ATOM 21   O OE1 ? GLU A 1   3 ?  -9.803 -16.607  -3.500 1.000 83.890 ? 3   GLU A OE1 1 
ATOM 22   O OE2 ? GLU A 1   3 ?  -9.556 -16.825  -5.674 1.000 83.890 ? 3   GLU A OE2 1 
ATOM 23   N N   ? CYS A 1   4 ?  -4.758 -14.456  -3.484 1.000 84.320 ? 4   CYS A N   1 
ATOM 24   C CA  ? CYS A 1   4 ?  -4.072 -14.652  -2.212 1.000 84.320 ? 4   CYS A CA  1 
ATOM 25   C C   ? CYS A 1   4 ?  -4.846 -15.613  -1.318 1.000 84.320 ? 4   CYS A C   1 
ATOM 26   C CB  ? CYS A 1   4 ?  -3.879 -13.317  -1.495 1.000 84.320 ? 4   CYS A CB  1 
ATOM 27   O O   ? CYS A 1   4 ?  -6.072 -15.702  -1.409 1.000 84.320 ? 4   CYS A O   1 
ATOM 28   S SG  ? CYS A 1   4 ?  -2.836 -12.150  -2.397 1.000 84.320 ? 4   CYS A SG  1 
ATOM 29   N N   ? LYS A 1   5 ?  -4.021 -16.446  -0.566 1.000 86.890 ? 5   LYS A N   1 
ATOM 30   C CA  ? LYS A 1   5 ?  -4.680 -17.180   0.511 1.000 86.890 ? 5   LYS A CA  1 
ATOM 31   C C   ? LYS A 1   5 ?  -5.453 -16.236   1.428 1.000 86.890 ? 5   LYS A C   1 
ATOM 32   C CB  ? LYS A 1   5 ?  -3.658 -17.978   1.321 1.000 86.890 ? 5   LYS A CB  1 
ATOM 33   O O   ? LYS A 1   5 ?  -4.935 -15.192   1.830 1.000 86.890 ? 5   LYS A O   1 
ATOM 34   C CG  ? LYS A 1   5 ?  -4.275 -18.888   2.373 1.000 86.890 ? 5   LYS A CG  1 
ATOM 35   C CD  ? LYS A 1   5 ?  -3.209 -19.656   3.143 1.000 86.890 ? 5   LYS A CD  1 
ATOM 36   C CE  ? LYS A 1   5 ?  -3.820 -20.499   4.254 1.000 86.890 ? 5   LYS A CE  1 
ATOM 37   N NZ  ? LYS A 1   5 ?  -2.778 -21.255   5.012 1.000 86.890 ? 5   LYS A NZ  1 
ATOM 38   N N   ? PRO A 1   6 ?  -6.761 -16.478   1.629 1.000 83.820 ? 6   PRO A N   1 
ATOM 39   C CA  ? PRO A 1   6 ?  -7.538 -15.606   2.514 1.000 83.820 ? 6   PRO A CA  1 
ATOM 40   C C   ? PRO A 1   6 ?  -6.811 -15.294   3.820 1.000 83.820 ? 6   PRO A C   1 
ATOM 41   C CB  ? PRO A 1   6 ?  -8.810 -16.416   2.777 1.000 83.820 ? 6   PRO A CB  1 
ATOM 42   O O   ? PRO A 1   6 ?  -6.251 -16.194   4.451 1.000 83.820 ? 6   PRO A O   1 
ATOM 43   C CG  ? PRO A 1   6 ?  -8.962 -17.290   1.574 1.000 83.820 ? 6   PRO A CG  1 
ATOM 44   C CD  ? PRO A 1   6 ?  -7.596 -17.701   1.107 1.000 83.820 ? 6   PRO A CD  1 
ATOM 45   N N   ? HIS A 1   7 ?  -6.660 -13.920   4.090 1.000 78.540 ? 7   HIS A N   1 
ATOM 46   C CA  ? HIS A 1   7 ?  -6.145 -13.369   5.338 1.000 78.540 ? 7   HIS A CA  1 
ATOM 47   C C   ? HIS A 1   7 ?  -4.637 -13.570   5.448 1.000 78.540 ? 7   HIS A C   1 
ATOM 48   C CB  ? HIS A 1   7 ?  -6.848 -14.008   6.537 1.000 78.540 ? 7   HIS A CB  1 
ATOM 49   O O   ? HIS A 1   7 ?  -4.080 -13.535   6.548 1.000 78.540 ? 7   HIS A O   1 
ATOM 50   C CG  ? HIS A 1   7 ?  -8.340 -13.908   6.480 1.000 78.540 ? 7   HIS A CG  1 
ATOM 51   C CD2 ? HIS A 1   7 ?  -9.293 -14.867   6.408 1.000 78.540 ? 7   HIS A CD2 1 
ATOM 52   N ND1 ? HIS A 1   7 ?  -9.006 -12.702   6.491 1.000 78.540 ? 7   HIS A ND1 1 
ATOM 53   C CE1 ? HIS A 1   7 ? -10.308 -12.925   6.430 1.000 78.540 ? 7   HIS A CE1 1 
ATOM 54   N NE2 ? HIS A 1   7 ? -10.509 -14.230   6.379 1.000 78.540 ? 7   HIS A NE2 1 
ATOM 55   N N   ? SER A 1   8 ?  -4.009 -13.887   4.342 1.000 84.380 ? 8   SER A N   1 
ATOM 56   C CA  ? SER A 1   8 ?  -2.560 -14.054   4.297 1.000 84.380 ? 8   SER A CA  1 
ATOM 57   C C   ? SER A 1   8 ?  -1.848 -12.706   4.269 1.000 84.380 ? 8   SER A C   1 
ATOM 58   C CB  ? SER A 1   8 ?  -2.153 -14.881   3.077 1.000 84.380 ? 8   SER A CB  1 
ATOM 59   O O   ? SER A 1   8 ?  -0.634 -12.635   4.470 1.000 84.380 ? 8   SER A O   1 
ATOM 60   O OG  ? SER A 1   8 ?  -2.546 -14.235   1.878 1.000 84.380 ? 8   SER A OG  1 
ATOM 61   N N   ? GLN A 1   9 ?  -2.601 -11.648   4.031 1.000 84.930 ? 9   GLN A N   1 
ATOM 62   C CA  ? GLN A 1   9 ?  -2.068 -10.291   4.055 1.000 84.930 ? 9   GLN A CA  1 
ATOM 63   C C   ? GLN A 1   9 ?  -2.746  -9.452   5.134 1.000 84.930 ? 9   GLN A C   1 
ATOM 64   C CB  ? GLN A 1   9 ?  -2.235  -9.623   2.689 1.000 84.930 ? 9   GLN A CB  1 
ATOM 65   O O   ? GLN A 1   9 ?  -3.594  -8.610   4.832 1.000 84.930 ? 9   GLN A O   1 
ATOM 66   C CG  ? GLN A 1   9 ?  -1.695 -10.450   1.530 1.000 84.930 ? 9   GLN A CG  1 
ATOM 67   C CD  ? GLN A 1   9 ?  -0.205 -10.715   1.642 1.000 84.930 ? 9   GLN A CD  1 
ATOM 68   N NE2 ? GLN A 1   9 ?   0.180 -11.983   1.559 1.000 84.930 ? 9   GLN A NE2 1 
ATOM 69   O OE1 ? GLN A 1   9 ?   0.593  -9.786   1.802 1.000 84.930 ? 9   GLN A OE1 1 
ATOM 70   N N   ? PRO A 1  10 ?  -2.375  -9.703   6.361 1.000 80.360 ? 10  PRO A N   1 
ATOM 71   C CA  ? PRO A 1  10 ?  -3.082  -9.081   7.483 1.000 80.360 ? 10  PRO A CA  1 
ATOM 72   C C   ? PRO A 1  10 ?  -2.900  -7.566   7.529 1.000 80.360 ? 10  PRO A C   1 
ATOM 73   C CB  ? PRO A 1  10 ?  -2.450  -9.744   8.710 1.000 80.360 ? 10  PRO A CB  1 
ATOM 74   O O   ? PRO A 1  10 ?  -3.686  -6.865   8.172 1.000 80.360 ? 10  PRO A O   1 
ATOM 75   C CG  ? PRO A 1  10 ?  -1.115 -10.224   8.239 1.000 80.360 ? 10  PRO A CG  1 
ATOM 76   C CD  ? PRO A 1  10 ?  -1.232 -10.620   6.795 1.000 80.360 ? 10  PRO A CD  1 
ATOM 77   N N   ? TRP A 1  11 ?  -1.943  -7.075   6.820 1.000 83.990 ? 11  TRP A N   1 
ATOM 78   C CA  ? TRP A 1  11 ?  -1.670  -5.642   6.788 1.000 83.990 ? 11  TRP A CA  1 
ATOM 79   C C   ? TRP A 1  11 ?  -2.535  -4.947   5.742 1.000 83.990 ? 11  TRP A C   1 
ATOM 80   C CB  ? TRP A 1  11 ?  -0.189  -5.383   6.499 1.000 83.990 ? 11  TRP A CB  1 
ATOM 81   O O   ? TRP A 1  11 ?  -2.600  -3.716   5.700 1.000 83.990 ? 11  TRP A O   1 
ATOM 82   C CG  ? TRP A 1  11 ?   0.352  -6.167   5.341 1.000 83.990 ? 11  TRP A CG  1 
ATOM 83   C CD1 ? TRP A 1  11 ?   0.251  -5.853   4.014 1.000 83.990 ? 11  TRP A CD1 1 
ATOM 84   C CD2 ? TRP A 1  11 ?   1.075  -7.400   5.408 1.000 83.990 ? 11  TRP A CD2 1 
ATOM 85   C CE2 ? TRP A 1  11 ?   1.382  -7.777   4.082 1.000 83.990 ? 11  TRP A CE2 1 
ATOM 86   C CE3 ? TRP A 1  11 ?   1.495  -8.223   6.462 1.000 83.990 ? 11  TRP A CE3 1 
ATOM 87   N NE1 ? TRP A 1  11 ?   0.869  -6.817   3.252 1.000 83.990 ? 11  TRP A NE1 1 
ATOM 88   C CH2 ? TRP A 1  11 ?   2.489  -9.730   4.832 1.000 83.990 ? 11  TRP A CH2 1 
ATOM 89   C CZ2 ? TRP A 1  11 ?   2.091  -8.943   3.782 1.000 83.990 ? 11  TRP A CZ2 1 
ATOM 90   C CZ3 ? TRP A 1  11 ?   2.200  -9.383   6.162 1.000 83.990 ? 11  TRP A CZ3 1 
ATOM 91   N N   ? GLN A 1  12 ?  -3.161  -5.712   4.875 1.000 87.290 ? 12  GLN A N   1 
ATOM 92   C CA  ? GLN A 1  12 ?  -3.930  -5.149   3.770 1.000 87.290 ? 12  GLN A CA  1 
ATOM 93   C C   ? GLN A 1  12 ?  -5.220  -4.504   4.271 1.000 87.290 ? 12  GLN A C   1 
ATOM 94   C CB  ? GLN A 1  12 ?  -4.250  -6.227   2.734 1.000 87.290 ? 12  GLN A CB  1 
ATOM 95   O O   ? GLN A 1  12 ?  -5.985  -5.128   5.009 1.000 87.290 ? 12  GLN A O   1 
ATOM 96   C CG  ? GLN A 1  12 ?  -4.970  -5.700   1.500 1.000 87.290 ? 12  GLN A CG  1 
ATOM 97   C CD  ? GLN A 1  12 ?  -4.080  -4.837   0.625 1.000 87.290 ? 12  GLN A CD  1 
ATOM 98   N NE2 ? GLN A 1  12 ?  -4.559  -3.645   0.286 1.000 87.290 ? 12  GLN A NE2 1 
ATOM 99   O OE1 ? GLN A 1  12 ?  -2.971  -5.238   0.258 1.000 87.290 ? 12  GLN A OE1 1 
ATOM 100  N N   ? VAL A 1  13 ?  -5.402  -3.265   3.859 1.000 86.090 ? 13  VAL A N   1 
ATOM 101  C CA  ? VAL A 1  13 ?  -6.582  -2.489   4.228 1.000 86.090 ? 13  VAL A CA  1 
ATOM 102  C C   ? VAL A 1  13 ?  -7.320  -2.040   2.968 1.000 86.090 ? 13  VAL A C   1 
ATOM 103  C CB  ? VAL A 1  13 ?  -6.209  -1.265   5.093 1.000 86.090 ? 13  VAL A CB  1 
ATOM 104  O O   ? VAL A 1  13 ?  -6.696  -1.597   2.001 1.000 86.090 ? 13  VAL A O   1 
ATOM 105  C CG1 ? VAL A 1  13 ?  -7.434  -0.386   5.341 1.000 86.090 ? 13  VAL A CG1 1 
ATOM 106  C CG2 ? VAL A 1  13 ?  -5.594  -1.714   6.416 1.000 86.090 ? 13  VAL A CG2 1 
ATOM 107  N N   ? ALA A 1  14 ?  -8.652  -2.236   3.015 1.000 86.040 ? 14  ALA A N   1 
ATOM 108  C CA  ? ALA A 1  14 ?  -9.496  -1.733   1.934 1.000 86.040 ? 14  ALA A CA  1 
ATOM 109  C C   ? ALA A 1  14 ? -10.150  -0.409   2.319 1.000 86.040 ? 14  ALA A C   1 
ATOM 110  C CB  ? ALA A 1  14 ? -10.563  -2.763   1.570 1.000 86.040 ? 14  ALA A CB  1 
ATOM 111  O O   ? ALA A 1  14 ? -10.763  -0.298   3.383 1.000 86.040 ? 14  ALA A O   1 
ATOM 112  N N   ? LEU A 1  15 ?  -9.925   0.547   1.415 1.000 85.490 ? 15  LEU A N   1 
ATOM 113  C CA  ? LEU A 1  15 ? -10.545   1.854   1.608 1.000 85.490 ? 15  LEU A CA  1 
ATOM 114  C C   ? LEU A 1  15 ? -11.752   2.024   0.692 1.000 85.490 ? 15  LEU A C   1 
ATOM 115  C CB  ? LEU A 1  15 ?  -9.531   2.972   1.349 1.000 85.490 ? 15  LEU A CB  1 
ATOM 116  O O   ? LEU A 1  15 ? -11.650   1.821  -0.520 1.000 85.490 ? 15  LEU A O   1 
ATOM 117  C CG  ? LEU A 1  15 ?  -8.259   2.943   2.198 1.000 85.490 ? 15  LEU A CG  1 
ATOM 118  C CD1 ? LEU A 1  15 ?  -7.232   3.926   1.646 1.000 85.490 ? 15  LEU A CD1 1 
ATOM 119  C CD2 ? LEU A 1  15 ?  -8.580   3.258   3.655 1.000 85.490 ? 15  LEU A CD2 1 
ATOM 120  N N   ? PHE A 1  16 ? -12.904   2.422   1.325 1.000 83.650 ? 16  PHE A N   1 
ATOM 121  C CA  ? PHE A 1  16 ? -14.155   2.550   0.586 1.000 83.650 ? 16  PHE A CA  1 
ATOM 122  C C   ? PHE A 1  16 ? -14.618   4.001   0.553 1.000 83.650 ? 16  PHE A C   1 
ATOM 123  C CB  ? PHE A 1  16 ? -15.241   1.666   1.208 1.000 83.650 ? 16  PHE A CB  1 
ATOM 124  O O   ? PHE A 1  16 ? -14.393   4.752   1.505 1.000 83.650 ? 16  PHE A O   1 
ATOM 125  C CG  ? PHE A 1  16 ? -14.969   0.192   1.082 1.000 83.650 ? 16  PHE A CG  1 
ATOM 126  C CD1 ? PHE A 1  16 ? -15.433  -0.523  -0.015 1.000 83.650 ? 16  PHE A CD1 1 
ATOM 127  C CD2 ? PHE A 1  16 ? -14.249  -0.480   2.062 1.000 83.650 ? 16  PHE A CD2 1 
ATOM 128  C CE1 ? PHE A 1  16 ? -15.183  -1.889  -0.134 1.000 83.650 ? 16  PHE A CE1 1 
ATOM 129  C CE2 ? PHE A 1  16 ? -13.996  -1.844   1.949 1.000 83.650 ? 16  PHE A CE2 1 
ATOM 130  C CZ  ? PHE A 1  16 ? -14.465  -2.547   0.851 1.000 83.650 ? 16  PHE A CZ  1 
ATOM 131  N N   ? GLU A 1  17 ? -15.116   4.318  -0.573 1.000 83.370 ? 17  GLU A N   1 
ATOM 132  C CA  ? GLU A 1  17 ? -15.826   5.581  -0.752 1.000 83.370 ? 17  GLU A CA  1 
ATOM 133  C C   ? GLU A 1  17 ? -17.289   5.346  -1.117 1.000 83.370 ? 17  GLU A C   1 
ATOM 134  C CB  ? GLU A 1  17 ? -15.147   6.432  -1.828 1.000 83.370 ? 17  GLU A CB  1 
ATOM 135  O O   ? GLU A 1  17 ? -17.588   4.766  -2.163 1.000 83.370 ? 17  GLU A O   1 
ATOM 136  C CG  ? GLU A 1  17 ? -15.819   7.777  -2.065 1.000 83.370 ? 17  GLU A CG  1 
ATOM 137  C CD  ? GLU A 1  17 ? -15.184   8.575  -3.192 1.000 83.370 ? 17  GLU A CD  1 
ATOM 138  O OE1 ? GLU A 1  17 ? -15.240   9.825  -3.156 1.000 83.370 ? 17  GLU A OE1 1 
ATOM 139  O OE2 ? GLU A 1  17 ? -14.627   7.945  -4.119 1.000 83.370 ? 17  GLU A OE2 1 
ATOM 140  N N   ? ARG A 1  18 ? -18.167   5.799  -0.214 1.000 83.250 ? 18  ARG A N   1 
ATOM 141  C CA  ? ARG A 1  18 ? -19.600   5.626  -0.435 1.000 83.250 ? 18  ARG A CA  1 
ATOM 142  C C   ? ARG A 1  18 ? -19.930   4.179  -0.783 1.000 83.250 ? 18  ARG A C   1 
ATOM 143  C CB  ? ARG A 1  18 ? -20.088   6.557  -1.547 1.000 83.250 ? 18  ARG A CB  1 
ATOM 144  O O   ? ARG A 1  18 ? -20.691   3.917  -1.716 1.000 83.250 ? 18  ARG A O   1 
ATOM 145  C CG  ? ARG A 1  18 ? -19.915   8.035  -1.234 1.000 83.250 ? 18  ARG A CG  1 
ATOM 146  C CD  ? ARG A 1  18 ? -20.460   8.915  -2.351 1.000 83.250 ? 18  ARG A CD  1 
ATOM 147  N NE  ? ARG A 1  18 ? -20.248  10.332  -2.071 1.000 83.250 ? 18  ARG A NE  1 
ATOM 148  N NH1 ? ARG A 1  18 ? -20.547  11.020  -4.256 1.000 83.250 ? 18  ARG A NH1 1 
ATOM 149  N NH2 ? ARG A 1  18 ? -20.087  12.557  -2.618 1.000 83.250 ? 18  ARG A NH2 1 
ATOM 150  C CZ  ? ARG A 1  18 ? -20.295  11.300  -2.982 1.000 83.250 ? 18  ARG A CZ  1 
ATOM 151  N N   ? GLY A 1  19 ? -19.205   3.242  -0.197 1.000 77.660 ? 19  GLY A N   1 
ATOM 152  C CA  ? GLY A 1  19 ? -19.521   1.829  -0.338 1.000 77.660 ? 19  GLY A CA  1 
ATOM 153  C C   ? GLY A 1  19 ? -18.765   1.159  -1.470 1.000 77.660 ? 19  GLY A C   1 
ATOM 154  O O   ? GLY A 1  19 ? -18.863  -0.056  -1.655 1.000 77.660 ? 19  GLY A O   1 
ATOM 155  N N   ? ARG A 1  20 ? -18.068   1.989  -2.192 1.000 82.720 ? 20  ARG A N   1 
ATOM 156  C CA  ? ARG A 1  20 ? -17.298   1.453  -3.310 1.000 82.720 ? 20  ARG A CA  1 
ATOM 157  C C   ? ARG A 1  20 ? -15.808   1.429  -2.987 1.000 82.720 ? 20  ARG A C   1 
ATOM 158  C CB  ? ARG A 1  20 ? -17.547   2.273  -4.577 1.000 82.720 ? 20  ARG A CB  1 
ATOM 159  O O   ? ARG A 1  20 ? -15.284   2.366  -2.380 1.000 82.720 ? 20  ARG A O   1 
ATOM 160  C CG  ? ARG A 1  20 ? -18.979   2.207  -5.083 1.000 82.720 ? 20  ARG A CG  1 
ATOM 161  C CD  ? ARG A 1  20 ? -19.155   2.980  -6.382 1.000 82.720 ? 20  ARG A CD  1 
ATOM 162  N NE  ? ARG A 1  20 ? -20.536   2.934  -6.854 1.000 82.720 ? 20  ARG A NE  1 
ATOM 163  N NH1 ? ARG A 1  20 ? -20.033   3.553  -9.022 1.000 82.720 ? 20  ARG A NH1 1 
ATOM 164  N NH2 ? ARG A 1  20 ? -22.205   3.134  -8.419 1.000 82.720 ? 20  ARG A NH2 1 
ATOM 165  C CZ  ? ARG A 1  20 ? -20.922   3.207  -8.097 1.000 82.720 ? 20  ARG A CZ  1 
ATOM 166  N N   ? PHE A 1  21 ? -15.231   0.281  -3.373 1.000 82.960 ? 21  PHE A N   1 
ATOM 167  C CA  ? PHE A 1  21 ? -13.790   0.189  -3.174 1.000 82.960 ? 21  PHE A CA  1 
ATOM 168  C C   ? PHE A 1  21 ? -13.073   1.340  -3.869 1.000 82.960 ? 21  PHE A C   1 
ATOM 169  C CB  ? PHE A 1  21 ? -13.258  -1.151  -3.692 1.000 82.960 ? 21  PHE A CB  1 
ATOM 170  O O   ? PHE A 1  21 ? -13.324   1.615  -5.044 1.000 82.960 ? 21  PHE A O   1 
ATOM 171  C CG  ? PHE A 1  21 ? -11.761  -1.281  -3.614 1.000 82.960 ? 21  PHE A CG  1 
ATOM 172  C CD1 ? PHE A 1  21 ? -10.980  -1.174  -4.758 1.000 82.960 ? 21  PHE A CD1 1 
ATOM 173  C CD2 ? PHE A 1  21 ? -11.135  -1.510  -2.396 1.000 82.960 ? 21  PHE A CD2 1 
ATOM 174  C CE1 ? PHE A 1  21 ?  -9.593  -1.294  -4.689 1.000 82.960 ? 21  PHE A CE1 1 
ATOM 175  C CE2 ? PHE A 1  21 ?  -9.750  -1.631  -2.319 1.000 82.960 ? 21  PHE A CE2 1 
ATOM 176  C CZ  ? PHE A 1  21 ?  -8.982  -1.523  -3.466 1.000 82.960 ? 21  PHE A CZ  1 
ATOM 177  N N   ? ASN A 1  22 ? -12.200   2.055  -3.109 1.000 83.570 ? 22  ASN A N   1 
ATOM 178  C CA  ? ASN A 1  22 ? -11.458   3.205  -3.613 1.000 83.570 ? 22  ASN A CA  1 
ATOM 179  C C   ? ASN A 1  22 ?  -9.964   2.909  -3.712 1.000 83.570 ? 22  ASN A C   1 
ATOM 180  C CB  ? ASN A 1  22 ? -11.699   4.429  -2.727 1.000 83.570 ? 22  ASN A CB  1 
ATOM 181  O O   ? ASN A 1  22 ?  -9.386   2.972  -4.799 1.000 83.570 ? 22  ASN A O   1 
ATOM 182  C CG  ? ASN A 1  22 ? -11.038   5.681  -3.268 1.000 83.570 ? 22  ASN A CG  1 
ATOM 183  N ND2 ? ASN A 1  22 ? -10.329   6.399  -2.405 1.000 83.570 ? 22  ASN A ND2 1 
ATOM 184  O OD1 ? ASN A 1  22 ? -11.164   6.002  -4.453 1.000 83.570 ? 22  ASN A OD1 1 
ATOM 185  N N   ? CYS A 1  23 ?  -9.357   2.541  -2.584 1.000 87.150 ? 23  CYS A N   1 
ATOM 186  C CA  ? CYS A 1  23 ?  -7.915   2.329  -2.531 1.000 87.150 ? 23  CYS A CA  1 
ATOM 187  C C   ? CYS A 1  23 ?  -7.560   1.237  -1.530 1.000 87.150 ? 23  CYS A C   1 
ATOM 188  C CB  ? CYS A 1  23 ?  -7.196   3.626  -2.161 1.000 87.150 ? 23  CYS A CB  1 
ATOM 189  O O   ? CYS A 1  23 ?  -8.378   0.878  -0.681 1.000 87.150 ? 23  CYS A O   1 
ATOM 190  S SG  ? CYS A 1  23 ?  -7.112   4.823  -3.512 1.000 87.150 ? 23  CYS A SG  1 
ATOM 191  N N   ? GLY A 1  24 ?  -6.334   0.731  -1.679 1.000 85.750 ? 24  GLY A N   1 
ATOM 192  C CA  ? GLY A 1  24 ?  -5.735  -0.140  -0.681 1.000 85.750 ? 24  GLY A CA  1 
ATOM 193  C C   ? GLY A 1  24 ?  -4.820   0.594   0.281 1.000 85.750 ? 24  GLY A C   1 
ATOM 194  O O   ? GLY A 1  24 ?  -4.272   1.645  -0.056 1.000 85.750 ? 24  GLY A O   1 
ATOM 195  N N   ? GLY A 1  25 ?  -4.760   0.149   1.487 1.000 86.770 ? 25  GLY A N   1 
ATOM 196  C CA  ? GLY A 1  25 ?  -3.875   0.677   2.513 1.000 86.770 ? 25  GLY A CA  1 
ATOM 197  C C   ? GLY A 1  25 ?  -3.139  -0.404   3.281 1.000 86.770 ? 25  GLY A C   1 
ATOM 198  O O   ? GLY A 1  25 ?  -3.179  -1.577   2.904 1.000 86.770 ? 25  GLY A O   1 
ATOM 199  N N   ? CYS A 1  26 ?  -2.362   0.102   4.246 1.000 86.920 ? 26  CYS A N   1 
ATOM 200  C CA  ? CYS A 1  26 ?  -1.554  -0.815   5.043 1.000 86.920 ? 26  CYS A CA  1 
ATOM 201  C C   ? CYS A 1  26 ?  -1.682  -0.504   6.529 1.000 86.920 ? 26  CYS A C   1 
ATOM 202  C CB  ? CYS A 1  26 ?  -0.087  -0.742   4.621 1.000 86.920 ? 26  CYS A CB  1 
ATOM 203  O O   ? CYS A 1  26 ?  -1.543   0.649   6.940 1.000 86.920 ? 26  CYS A O   1 
ATOM 204  S SG  ? CYS A 1  26 ?   0.977  -1.923   5.480 1.000 86.920 ? 26  CYS A SG  1 
ATOM 205  N N   ? LEU A 1  27 ?  -2.052  -1.522   7.198 1.000 84.600 ? 27  LEU A N   1 
ATOM 206  C CA  ? LEU A 1  27 ?  -2.000  -1.416   8.652 1.000 84.600 ? 27  LEU A CA  1 
ATOM 207  C C   ? LEU A 1  27 ?  -0.560  -1.462   9.150 1.000 84.600 ? 27  LEU A C   1 
ATOM 208  C CB  ? LEU A 1  27 ?  -2.813  -2.539   9.301 1.000 84.600 ? 27  LEU A CB  1 
ATOM 209  O O   ? LEU A 1  27 ?   0.101  -2.499   9.058 1.000 84.600 ? 27  LEU A O   1 
ATOM 210  C CG  ? LEU A 1  27 ?  -2.957  -2.481  10.823 1.000 84.600 ? 27  LEU A CG  1 
ATOM 211  C CD1 ? LEU A 1  27 ?  -3.738  -1.237  11.234 1.000 84.600 ? 27  LEU A CD1 1 
ATOM 212  C CD2 ? LEU A 1  27 ?  -3.635  -3.742  11.345 1.000 84.600 ? 27  LEU A CD2 1 
ATOM 213  N N   ? ILE A 1  28 ?  -0.031  -0.345   9.655 1.000 83.250 ? 28  ILE A N   1 
ATOM 214  C CA  ? ILE A 1  28 ?   1.382  -0.275  10.012 1.000 83.250 ? 28  ILE A CA  1 
ATOM 215  C C   ? ILE A 1  28 ?   1.538  -0.404  11.526 1.000 83.250 ? 28  ILE A C   1 
ATOM 216  C CB  ? ILE A 1  28 ?   2.026   1.039   9.517 1.000 83.250 ? 28  ILE A CB  1 
ATOM 217  O O   ? ILE A 1  28 ?   2.617  -0.743  12.019 1.000 83.250 ? 28  ILE A O   1 
ATOM 218  C CG1 ? ILE A 1  28 ?   1.258   2.249  10.062 1.000 83.250 ? 28  ILE A CG1 1 
ATOM 219  C CG2 ? ILE A 1  28 ?   2.083   1.069   7.987 1.000 83.250 ? 28  ILE A CG2 1 
ATOM 220  C CD1 ? ILE A 1  28 ?   1.928   3.586   9.778 1.000 83.250 ? 28  ILE A CD1 1 
ATOM 221  N N   ? SER A 1  29 ?   0.483  -0.164  12.292 1.000 79.250 ? 29  SER A N   1 
ATOM 222  C CA  ? SER A 1  29 ?   0.343  -0.382  13.728 1.000 79.250 ? 29  SER A CA  1 
ATOM 223  C C   ? SER A 1  29 ?  -1.123  -0.510  14.128 1.000 79.250 ? 29  SER A C   1 
ATOM 224  C CB  ? SER A 1  29 ?   0.997   0.758  14.510 1.000 79.250 ? 29  SER A CB  1 
ATOM 225  O O   ? SER A 1  29 ?  -2.017  -0.199  13.338 1.000 79.250 ? 29  SER A O   1 
ATOM 226  O OG  ? SER A 1  29 ?   0.156   1.899  14.533 1.000 79.250 ? 29  SER A OG  1 
ATOM 227  N N   ? PRO A 1  30 ?  -1.342  -1.082  15.326 1.000 77.430 ? 30  PRO A N   1 
ATOM 228  C CA  ? PRO A 1  30 ?  -2.737  -1.266  15.734 1.000 77.430 ? 30  PRO A CA  1 
ATOM 229  C C   ? PRO A 1  30 ?  -3.541   0.031  15.692 1.000 77.430 ? 30  PRO A C   1 
ATOM 230  C CB  ? PRO A 1  30 ?  -2.619  -1.788  17.168 1.000 77.430 ? 30  PRO A CB  1 
ATOM 231  O O   ? PRO A 1  30 ?  -4.771  -0.003  15.607 1.000 77.430 ? 30  PRO A O   1 
ATOM 232  C CG  ? PRO A 1  30 ?  -1.304  -2.499  17.209 1.000 77.430 ? 30  PRO A CG  1 
ATOM 233  C CD  ? PRO A 1  30 ?  -0.333  -1.756  16.337 1.000 77.430 ? 30  PRO A CD  1 
ATOM 234  N N   ? GLN A 1  31 ?  -2.789   1.187  15.598 1.000 81.230 ? 31  GLN A N   1 
ATOM 235  C CA  ? GLN A 1  31 ?  -3.502   2.457  15.685 1.000 81.230 ? 31  GLN A CA  1 
ATOM 236  C C   ? GLN A 1  31 ?  -3.292   3.294  14.426 1.000 81.230 ? 31  GLN A C   1 
ATOM 237  C CB  ? GLN A 1  31 ?  -3.053   3.242  16.918 1.000 81.230 ? 31  GLN A CB  1 
ATOM 238  O O   ? GLN A 1  31 ?  -3.673   4.465  14.382 1.000 81.230 ? 31  GLN A O   1 
ATOM 239  C CG  ? GLN A 1  31 ?  -3.414   2.574  18.238 1.000 81.230 ? 31  GLN A CG  1 
ATOM 240  C CD  ? GLN A 1  31 ?  -2.988   3.390  19.444 1.000 81.230 ? 31  GLN A CD  1 
ATOM 241  N NE2 ? GLN A 1  31 ?  -3.961   3.840  20.230 1.000 81.230 ? 31  GLN A NE2 1 
ATOM 242  O OE1 ? GLN A 1  31 ?  -1.794   3.613  19.670 1.000 81.230 ? 31  GLN A OE1 1 
ATOM 243  N N   ? TRP A 1  32 ?  -2.596   2.663  13.417 1.000 84.840 ? 32  TRP A N   1 
ATOM 244  C CA  ? TRP A 1  32 ?  -2.301   3.506  12.264 1.000 84.840 ? 32  TRP A CA  1 
ATOM 245  C C   ? TRP A 1  32 ?  -2.480   2.732  10.963 1.000 84.840 ? 32  TRP A C   1 
ATOM 246  C CB  ? TRP A 1  32 ?  -0.875   4.058  12.352 1.000 84.840 ? 32  TRP A CB  1 
ATOM 247  O O   ? TRP A 1  32 ?  -2.035   1.588  10.847 1.000 84.840 ? 32  TRP A O   1 
ATOM 248  C CG  ? TRP A 1  32 ?  -0.672   5.047  13.460 1.000 84.840 ? 32  TRP A CG  1 
ATOM 249  C CD1 ? TRP A 1  32 ?  -0.127   4.806  14.691 1.000 84.840 ? 32  TRP A CD1 1 
ATOM 250  C CD2 ? TRP A 1  32 ?  -1.017   6.436  13.439 1.000 84.840 ? 32  TRP A CD2 1 
ATOM 251  C CE2 ? TRP A 1  32 ?  -0.652   6.976  14.692 1.000 84.840 ? 32  TRP A CE2 1 
ATOM 252  C CE3 ? TRP A 1  32 ?  -1.600   7.276  12.482 1.000 84.840 ? 32  TRP A CE3 1 
ATOM 253  N NE1 ? TRP A 1  32 ?  -0.112   5.962  15.436 1.000 84.840 ? 32  TRP A NE1 1 
ATOM 254  C CH2 ? TRP A 1  32 ?  -1.423   9.122  14.057 1.000 84.840 ? 32  TRP A CH2 1 
ATOM 255  C CZ2 ? TRP A 1  32 ?  -0.851   8.321  15.012 1.000 84.840 ? 32  TRP A CZ2 1 
ATOM 256  C CZ3 ? TRP A 1  32 ?  -1.797   8.615  12.802 1.000 84.840 ? 32  TRP A CZ3 1 
ATOM 257  N N   ? VAL A 1  33 ?  -3.137   3.374  10.066 1.000 86.220 ? 33  VAL A N   1 
ATOM 258  C CA  ? VAL A 1  33 ?  -3.245   2.902   8.689 1.000 86.220 ? 33  VAL A CA  1 
ATOM 259  C C   ? VAL A 1  33 ?  -2.547   3.883   7.750 1.000 86.220 ? 33  VAL A C   1 
ATOM 260  C CB  ? VAL A 1  33 ?  -4.720   2.718   8.266 1.000 86.220 ? 33  VAL A CB  1 
ATOM 261  O O   ? VAL A 1  33 ?  -2.736   5.097   7.858 1.000 86.220 ? 33  VAL A O   1 
ATOM 262  C CG1 ? VAL A 1  33 ?  -4.814   2.327   6.792 1.000 86.220 ? 33  VAL A CG1 1 
ATOM 263  C CG2 ? VAL A 1  33 ?  -5.399   1.669   9.144 1.000 86.220 ? 33  VAL A CG2 1 
ATOM 264  N N   ? LEU A 1  34 ?  -1.731   3.286   6.937 1.000 87.790 ? 34  LEU A N   1 
ATOM 265  C CA  ? LEU A 1  34 ?  -1.014   4.074   5.941 1.000 87.790 ? 34  LEU A CA  1 
ATOM 266  C C   ? LEU A 1  34 ?  -1.566   3.816   4.543 1.000 87.790 ? 34  LEU A C   1 
ATOM 267  C CB  ? LEU A 1  34 ?   0.483   3.753   5.979 1.000 87.790 ? 34  LEU A CB  1 
ATOM 268  O O   ? LEU A 1  34 ?  -1.793   2.664   4.163 1.000 87.790 ? 34  LEU A O   1 
ATOM 269  C CG  ? LEU A 1  34 ?   1.359   4.484   4.960 1.000 87.790 ? 34  LEU A CG  1 
ATOM 270  C CD1 ? LEU A 1  34 ?   1.529   5.946   5.359 1.000 87.790 ? 34  LEU A CD1 1 
ATOM 271  C CD2 ? LEU A 1  34 ?   2.715   3.798   4.832 1.000 87.790 ? 34  LEU A CD2 1 
ATOM 272  N N   ? TRP A 1  35 ?  -1.772   4.911   3.795 1.000 87.900 ? 35  TRP A N   1 
ATOM 273  C CA  ? TRP A 1  35 ?  -2.194   4.790   2.404 1.000 87.900 ? 35  TRP A CA  1 
ATOM 274  C C   ? TRP A 1  35 ?  -1.743   6.000   1.591 1.000 87.900 ? 35  TRP A C   1 
ATOM 275  C CB  ? TRP A 1  35 ?  -3.715   4.637   2.313 1.000 87.900 ? 35  TRP A CB  1 
ATOM 276  O O   ? TRP A 1  35 ?  -1.047   6.878   2.107 1.000 87.900 ? 35  TRP A O   1 
ATOM 277  C CG  ? TRP A 1  35 ?  -4.477   5.831   2.804 1.000 87.900 ? 35  TRP A CG  1 
ATOM 278  C CD1 ? TRP A 1  35 ?  -4.703   6.999   2.129 1.000 87.900 ? 35  TRP A CD1 1 
ATOM 279  C CD2 ? TRP A 1  35 ?  -5.112   5.975   4.078 1.000 87.900 ? 35  TRP A CD2 1 
ATOM 280  C CE2 ? TRP A 1  35 ?  -5.704   7.257   4.108 1.000 87.900 ? 35  TRP A CE2 1 
ATOM 281  C CE3 ? TRP A 1  35 ?  -5.237   5.143   5.199 1.000 87.900 ? 35  TRP A CE3 1 
ATOM 282  N NE1 ? TRP A 1  35 ?  -5.440   7.860   2.908 1.000 87.900 ? 35  TRP A NE1 1 
ATOM 283  C CH2 ? TRP A 1  35 ?  -6.520   6.892   6.299 1.000 87.900 ? 35  TRP A CH2 1 
ATOM 284  C CZ2 ? TRP A 1  35 ?  -6.412   7.726   5.216 1.000 87.900 ? 35  TRP A CZ2 1 
ATOM 285  C CZ3 ? TRP A 1  35 ?  -5.943   5.612   6.301 1.000 87.900 ? 35  TRP A CZ3 1 
ATOM 286  N N   ? ALA A 1  36 ?  -2.102   6.037   0.308 1.000 88.360 ? 36  ALA A N   1 
ATOM 287  C CA  ? ALA A 1  36 ?  -1.731   7.141  -0.572 1.000 88.360 ? 36  ALA A CA  1 
ATOM 288  C C   ? ALA A 1  36 ?  -2.634   8.350  -0.347 1.000 88.360 ? 36  ALA A C   1 
ATOM 289  C CB  ? ALA A 1  36 ?  -1.791   6.701  -2.033 1.000 88.360 ? 36  ALA A CB  1 
ATOM 290  O O   ? ALA A 1  36 ?  -3.857   8.212  -0.262 1.000 88.360 ? 36  ALA A O   1 
ATOM 291  N N   ? ALA A 1  37 ?  -2.048   9.530  -0.287 1.000 89.380 ? 37  ALA A N   1 
ATOM 292  C CA  ? ALA A 1  37 ?  -2.773  10.773  -0.040 1.000 89.380 ? 37  ALA A CA  1 
ATOM 293  C C   ? ALA A 1  37 ?  -3.730  11.087  -1.187 1.000 89.380 ? 37  ALA A C   1 
ATOM 294  C CB  ? ALA A 1  37 ?  -1.795  11.928   0.164 1.000 89.380 ? 37  ALA A CB  1 
ATOM 295  O O   ? ALA A 1  37 ?  -4.808  11.645  -0.969 1.000 89.380 ? 37  ALA A O   1 
ATOM 296  N N   ? HIS A 1  38 ?  -3.435  10.739  -2.375 1.000 88.690 ? 38  HIS A N   1 
ATOM 297  C CA  ? HIS A 1  38 ?  -4.272  11.050  -3.529 1.000 88.690 ? 38  HIS A CA  1 
ATOM 298  C C   ? HIS A 1  38 ?  -5.574  10.258  -3.495 1.000 88.690 ? 38  HIS A C   1 
ATOM 299  C CB  ? HIS A 1  38 ?  -3.518  10.767  -4.829 1.000 88.690 ? 38  HIS A CB  1 
ATOM 300  O O   ? HIS A 1  38 ?  -6.505  10.553  -4.248 1.000 88.690 ? 38  HIS A O   1 
ATOM 301  C CG  ? HIS A 1  38 ?  -3.373   9.309  -5.133 1.000 88.690 ? 38  HIS A CG  1 
ATOM 302  C CD2 ? HIS A 1  38 ?  -4.235   8.429  -5.694 1.000 88.690 ? 38  HIS A CD2 1 
ATOM 303  N ND1 ? HIS A 1  38 ?  -2.226   8.600  -4.850 1.000 88.690 ? 38  HIS A ND1 1 
ATOM 304  C CE1 ? HIS A 1  38 ?  -2.389   7.343  -5.226 1.000 88.690 ? 38  HIS A CE1 1 
ATOM 305  N NE2 ? HIS A 1  38 ?  -3.600   7.212  -5.741 1.000 88.690 ? 38  HIS A NE2 1 
ATOM 306  N N   ? CYS A 1  39 ?  -5.636   9.272  -2.586 1.000 88.770 ? 39  CYS A N   1 
ATOM 307  C CA  ? CYS A 1  39 ?  -6.825   8.434  -2.475 1.000 88.770 ? 39  CYS A CA  1 
ATOM 308  C C   ? CYS A 1  39 ?  -7.840   9.051  -1.521 1.000 88.770 ? 39  CYS A C   1 
ATOM 309  C CB  ? CYS A 1  39 ?  -6.449   7.031  -1.998 1.000 88.770 ? 39  CYS A CB  1 
ATOM 310  O O   ? CYS A 1  39 ?  -8.964   8.560  -1.401 1.000 88.770 ? 39  CYS A O   1 
ATOM 311  S SG  ? CYS A 1  39 ?  -5.669   6.014  -3.270 1.000 88.770 ? 39  CYS A SG  1 
ATOM 312  N N   ? GLN A 1  40 ?  -7.457  10.194  -0.898 1.000 87.770 ? 40  GLN A N   1 
ATOM 313  C CA  ? GLN A 1  40 ?  -8.316  10.792   0.119 1.000 87.770 ? 40  GLN A CA  1 
ATOM 314  C C   ? GLN A 1  40 ?  -9.585  11.369  -0.503 1.000 87.770 ? 40  GLN A C   1 
ATOM 315  C CB  ? GLN A 1  40 ?  -7.564  11.882   0.884 1.000 87.770 ? 40  GLN A CB  1 
ATOM 316  O O   ? GLN A 1  40 ?  -9.523  12.062  -1.520 1.000 87.770 ? 40  GLN A O   1 
ATOM 317  C CG  ? GLN A 1  40 ?  -8.431  12.648   1.874 1.000 87.770 ? 40  GLN A CG  1 
ATOM 318  C CD  ? GLN A 1  40 ?  -8.848  11.804   3.064 1.000 87.770 ? 40  GLN A CD  1 
ATOM 319  N NE2 ? GLN A 1  40 ?  -9.828  12.288   3.820 1.000 87.770 ? 40  GLN A NE2 1 
ATOM 320  O OE1 ? GLN A 1  40 ?  -8.295  10.726   3.302 1.000 87.770 ? 40  GLN A OE1 1 
ATOM 321  N N   ? THR A 1  41 ? -10.730  10.972   0.122 1.000 85.020 ? 41  THR A N   1 
ATOM 322  C CA  ? THR A 1  41 ? -12.034  11.527  -0.223 1.000 85.020 ? 41  THR A CA  1 
ATOM 323  C C   ? THR A 1  41 ? -12.760  12.017   1.026 1.000 85.020 ? 41  THR A C   1 
ATOM 324  C CB  ? THR A 1  41 ? -12.906  10.490  -0.955 1.000 85.020 ? 41  THR A CB  1 
ATOM 325  O O   ? THR A 1  41 ? -12.256  11.871   2.141 1.000 85.020 ? 41  THR A O   1 
ATOM 326  C CG2 ? THR A 1  41 ? -12.138   9.832  -2.096 1.000 85.020 ? 41  THR A CG2 1 
ATOM 327  O OG1 ? THR A 1  41 ? -13.319   9.480  -0.025 1.000 85.020 ? 41  THR A OG1 1 
ATOM 328  N N   ? SER A 1  42 ? -13.944  12.719   0.831 1.000 82.050 ? 42  SER A N   1 
ATOM 329  C CA  ? SER A 1  42 ? -14.695  13.295   1.942 1.000 82.050 ? 42  SER A CA  1 
ATOM 330  C C   ? SER A 1  42 ? -15.324  12.208   2.807 1.000 82.050 ? 42  SER A C   1 
ATOM 331  C CB  ? SER A 1  42 ? -15.781  14.239   1.424 1.000 82.050 ? 42  SER A CB  1 
ATOM 332  O O   ? SER A 1  42 ? -15.577  12.420   3.994 1.000 82.050 ? 42  SER A O   1 
ATOM 333  O OG  ? SER A 1  42 ? -16.664  13.557   0.551 1.000 82.050 ? 42  SER A OG  1 
ATOM 334  N N   ? SER A 1  43 ? -15.551  10.997   2.255 1.000 80.940 ? 43  SER A N   1 
ATOM 335  C CA  ? SER A 1  43 ? -16.198   9.886   2.946 1.000 80.940 ? 43  SER A CA  1 
ATOM 336  C C   ? SER A 1  43 ? -15.411   8.592   2.769 1.000 80.940 ? 43  SER A C   1 
ATOM 337  C CB  ? SER A 1  43 ? -17.627   9.697   2.438 1.000 80.940 ? 43  SER A CB  1 
ATOM 338  O O   ? SER A 1  43 ? -15.441   7.983   1.698 1.000 80.940 ? 43  SER A O   1 
ATOM 339  O OG  ? SER A 1  43 ? -17.631   9.359   1.061 1.000 80.940 ? 43  SER A OG  1 
ATOM 340  N N   ? MET A 1  44 ? -14.505   8.435   3.663 1.000 81.250 ? 44  MET A N   1 
ATOM 341  C CA  ? MET A 1  44 ? -13.689   7.233   3.519 1.000 81.250 ? 44  MET A CA  1 
ATOM 342  C C   ? MET A 1  44 ? -13.905   6.285   4.694 1.000 81.250 ? 44  MET A C   1 
ATOM 343  C CB  ? MET A 1  44 ? -12.208   7.598   3.406 1.000 81.250 ? 44  MET A CB  1 
ATOM 344  O O   ? MET A 1  44 ? -14.032   6.726   5.837 1.000 81.250 ? 44  MET A O   1 
ATOM 345  C CG  ? MET A 1  44 ? -11.829   8.214   2.069 1.000 81.250 ? 44  MET A CG  1 
ATOM 346  S SD  ? MET A 1  44 ? -11.875   6.999   0.696 1.000 81.250 ? 44  MET A SD  1 
ATOM 347  C CE  ? MET A 1  44 ? -10.588   5.845   1.246 1.000 81.250 ? 44  MET A CE  1 
ATOM 348  N N   ? LEU A 1  45 ? -13.959   5.004   4.282 1.000 80.360 ? 45  LEU A N   1 
ATOM 349  C CA  ? LEU A 1  45 ? -14.016   3.930   5.267 1.000 80.360 ? 45  LEU A CA  1 
ATOM 350  C C   ? LEU A 1  45 ? -12.868   2.946   5.065 1.000 80.360 ? 45  LEU A C   1 
ATOM 351  C CB  ? LEU A 1  45 ? -15.356   3.194   5.180 1.000 80.360 ? 45  LEU A CB  1 
ATOM 352  O O   ? LEU A 1  45 ? -12.572   2.555   3.934 1.000 80.360 ? 45  LEU A O   1 
ATOM 353  C CG  ? LEU A 1  45 ? -16.600   4.004   5.547 1.000 80.360 ? 45  LEU A CG  1 
ATOM 354  C CD1 ? LEU A 1  45 ? -17.863   3.218   5.211 1.000 80.360 ? 45  LEU A CD1 1 
ATOM 355  C CD2 ? LEU A 1  45 ? -16.576   4.381   7.025 1.000 80.360 ? 45  LEU A CD2 1 
ATOM 356  N N   ? ALA A 1  46 ? -12.186   2.721   6.210 1.000 82.390 ? 46  ALA A N   1 
ATOM 357  C CA  ? ALA A 1  46 ? -11.111   1.734   6.154 1.000 82.390 ? 46  ALA A CA  1 
ATOM 358  C C   ? ALA A 1  46 ? -11.569   0.392   6.718 1.000 82.390 ? 46  ALA A C   1 
ATOM 359  C CB  ? ALA A 1  46 ?  -9.887   2.237   6.915 1.000 82.390 ? 46  ALA A CB  1 
ATOM 360  O O   ? ALA A 1  46 ? -12.166   0.335   7.796 1.000 82.390 ? 46  ALA A O   1 
ATOM 361  N N   ? CYS A 1  47 ? -11.373  -0.625   5.989 1.000 81.690 ? 47  CYS A N   1 
ATOM 362  C CA  ? CYS A 1  47 ? -11.710  -1.981   6.410 1.000 81.690 ? 47  CYS A CA  1 
ATOM 363  C C   ? CYS A 1  47 ? -10.465  -2.857   6.477 1.000 81.690 ? 47  CYS A C   1 
ATOM 364  C CB  ? CYS A 1  47 ? -12.729  -2.601   5.454 1.000 81.690 ? 47  CYS A CB  1 
ATOM 365  O O   ? CYS A 1  47 ?  -9.776  -3.042   5.473 1.000 81.690 ? 47  CYS A O   1 
ATOM 366  S SG  ? CYS A 1  47 ? -13.418  -4.165   6.039 1.000 81.690 ? 47  CYS A SG  1 
ATOM 367  N N   ? LEU A 1  48 ? -10.267  -3.429   7.626 1.000 78.750 ? 48  LEU A N   1 
ATOM 368  C CA  ? LEU A 1  48 ?  -9.127  -4.308   7.864 1.000 78.750 ? 48  LEU A CA  1 
ATOM 369  C C   ? LEU A 1  48 ?  -9.532  -5.772   7.730 1.000 78.750 ? 48  LEU A C   1 
ATOM 370  C CB  ? LEU A 1  48 ?  -8.536  -4.055   9.253 1.000 78.750 ? 48  LEU A CB  1 
ATOM 371  O O   ? LEU A 1  48 ? -10.649  -6.147   8.092 1.000 78.750 ? 48  LEU A O   1 
ATOM 372  C CG  ? LEU A 1  48 ?  -7.901  -2.682   9.480 1.000 78.750 ? 48  LEU A CG  1 
ATOM 373  C CD1 ? LEU A 1  48 ?  -8.978  -1.643   9.774 1.000 78.750 ? 48  LEU A CD1 1 
ATOM 374  C CD2 ? LEU A 1  48 ?  -6.886  -2.743  10.616 1.000 78.750 ? 48  LEU A CD2 1 
ATOM 375  N N   ? GLY A 1  49 ?  -8.668  -6.606   7.073 1.000 73.930 ? 49  GLY A N   1 
ATOM 376  C CA  ? GLY A 1  49 ?  -8.848  -8.049   7.050 1.000 73.930 ? 49  GLY A CA  1 
ATOM 377  C C   ? GLY A 1  49 ?  -9.742  -8.521   5.919 1.000 73.930 ? 49  GLY A C   1 
ATOM 378  O O   ? GLY A 1  49 ? -10.235  -9.651   5.941 1.000 73.930 ? 49  GLY A O   1 
ATOM 379  N N   ? GLU A 1  50 ?  -9.980  -7.707   4.997 1.000 78.340 ? 50  GLU A N   1 
ATOM 380  C CA  ? GLU A 1  50 ? -10.859  -8.054   3.885 1.000 78.340 ? 50  GLU A CA  1 
ATOM 381  C C   ? GLU A 1  50 ? -10.132  -8.913   2.854 1.000 78.340 ? 50  GLU A C   1 
ATOM 382  C CB  ? GLU A 1  50 ? -11.411  -6.790   3.221 1.000 78.340 ? 50  GLU A CB  1 
ATOM 383  O O   ? GLU A 1  50 ?  -9.004  -8.604   2.465 1.000 78.340 ? 50  GLU A O   1 
ATOM 384  C CG  ? GLU A 1  50 ? -12.549  -7.054   2.245 1.000 78.340 ? 50  GLU A CG  1 
ATOM 385  C CD  ? GLU A 1  50 ? -13.860  -7.399   2.932 1.000 78.340 ? 50  GLU A CD  1 
ATOM 386  O OE1 ? GLU A 1  50 ? -14.683  -8.131   2.336 1.000 78.340 ? 50  GLU A OE1 1 
ATOM 387  O OE2 ? GLU A 1  50 ? -14.067  -6.934   4.075 1.000 78.340 ? 50  GLU A OE2 1 
ATOM 388  N N   ? HIS A 1  51 ? -10.688 -10.050   2.581 1.000 81.890 ? 51  HIS A N   1 
ATOM 389  C CA  ? HIS A 1  51 ? -10.207 -10.855   1.464 1.000 81.890 ? 51  HIS A CA  1 
ATOM 390  C C   ? HIS A 1  51 ? -11.088 -10.671   0.233 1.000 81.890 ? 51  HIS A C   1 
ATOM 391  C CB  ? HIS A 1  51 ? -10.152 -12.334   1.853 1.000 81.890 ? 51  HIS A CB  1 
ATOM 392  O O   ? HIS A 1  51 ? -10.582 -10.547  -0.885 1.000 81.890 ? 51  HIS A O   1 
ATOM 393  C CG  ? HIS A 1  51 ?  -9.663 -13.225   0.757 1.000 81.890 ? 51  HIS A CG  1 
ATOM 394  C CD2 ? HIS A 1  51 ? -10.318 -14.119  -0.021 1.000 81.890 ? 51  HIS A CD2 1 
ATOM 395  N ND1 ? HIS A 1  51 ?  -8.345 -13.258   0.356 1.000 81.890 ? 51  HIS A ND1 1 
ATOM 396  C CE1 ? HIS A 1  51 ?  -8.210 -14.135  -0.624 1.000 81.890 ? 51  HIS A CE1 1 
ATOM 397  N NE2 ? HIS A 1  51 ?  -9.393 -14.672  -0.872 1.000 81.890 ? 51  HIS A NE2 1 
ATOM 398  N N   ? SER A 1  52 ? -12.381 -10.655   0.484 1.000 82.480 ? 52  SER A N   1 
ATOM 399  C CA  ? SER A 1  52 ? -13.359 -10.465  -0.582 1.000 82.480 ? 52  SER A CA  1 
ATOM 400  C C   ? SER A 1  52 ? -14.128  -9.160  -0.402 1.000 82.480 ? 52  SER A C   1 
ATOM 401  C CB  ? SER A 1  52 ? -14.337 -11.640  -0.628 1.000 82.480 ? 52  SER A CB  1 
ATOM 402  O O   ? SER A 1  52 ? -14.594  -8.855   0.698 1.000 82.480 ? 52  SER A O   1 
ATOM 403  O OG  ? SER A 1  52 ? -15.370 -11.398  -1.567 1.000 82.480 ? 52  SER A OG  1 
ATOM 404  N N   ? LEU A 1  53 ? -14.206  -8.355  -1.519 1.000 78.620 ? 53  LEU A N   1 
ATOM 405  C CA  ? LEU A 1  53 ? -14.915  -7.082  -1.457 1.000 78.620 ? 53  LEU A CA  1 
ATOM 406  C C   ? LEU A 1  53 ? -16.424  -7.301  -1.423 1.000 78.620 ? 53  LEU A C   1 
ATOM 407  C CB  ? LEU A 1  53 ? -14.542  -6.202  -2.653 1.000 78.620 ? 53  LEU A CB  1 
ATOM 408  O O   ? LEU A 1  53 ? -17.182  -6.382  -1.105 1.000 78.620 ? 53  LEU A O   1 
ATOM 409  C CG  ? LEU A 1  53 ? -13.084  -5.746  -2.730 1.000 78.620 ? 53  LEU A CG  1 
ATOM 410  C CD1 ? LEU A 1  53 ? -12.853  -4.922  -3.993 1.000 78.620 ? 53  LEU A CD1 1 
ATOM 411  C CD2 ? LEU A 1  53 ? -12.707  -4.946  -1.488 1.000 78.620 ? 53  LEU A CD2 1 
ATOM 412  N N   ? ARG A 1  54 ? -17.101  -8.528  -1.660 1.000 73.800 ? 54  ARG A N   1 
ATOM 413  C CA  ? ARG A 1  54 ? -18.528  -8.831  -1.672 1.000 73.800 ? 54  ARG A CA  1 
ATOM 414  C C   ? ARG A 1  54 ? -19.016  -9.228  -0.282 1.000 73.800 ? 54  ARG A C   1 
ATOM 415  C CB  ? ARG A 1  54 ? -18.833  -9.948  -2.672 1.000 73.800 ? 54  ARG A CB  1 
ATOM 416  O O   ? ARG A 1  54 ? -20.201  -9.091   0.027 1.000 73.800 ? 54  ARG A O   1 
ATOM 417  C CG  ? ARG A 1  54 ? -18.720  -9.520  -4.127 1.000 73.800 ? 54  ARG A CG  1 
ATOM 418  C CD  ? ARG A 1  54 ? -19.268 -10.581  -5.071 1.000 73.800 ? 54  ARG A CD  1 
ATOM 419  N NE  ? ARG A 1  54 ? -19.269 -10.121  -6.457 1.000 73.800 ? 54  ARG A NE  1 
ATOM 420  N NH1 ? ARG A 1  54 ? -20.889 -11.607  -7.167 1.000 73.800 ? 54  ARG A NH1 1 
ATOM 421  N NH2 ? ARG A 1  54 ? -19.960 -10.125  -8.647 1.000 73.800 ? 54  ARG A NH2 1 
ATOM 422  C CZ  ? ARG A 1  54 ? -20.039 -10.619  -7.420 1.000 73.800 ? 54  ARG A CZ  1 
ATOM 423  N N   ? LYS A 1  55 ? -18.029  -9.741   0.378 1.000 67.310 ? 55  LYS A N   1 
ATOM 424  C CA  ? LYS A 1  55 ? -18.437 -10.276   1.674 1.000 67.310 ? 55  LYS A CA  1 
ATOM 425  C C   ? LYS A 1  55 ? -17.894  -9.423   2.816 1.000 67.310 ? 55  LYS A C   1 
ATOM 426  C CB  ? LYS A 1  55 ? -17.965 -11.722   1.830 1.000 67.310 ? 55  LYS A CB  1 
ATOM 427  O O   ? LYS A 1  55 ? -16.690  -9.170   2.892 1.000 67.310 ? 55  LYS A O   1 
ATOM 428  C CG  ? LYS A 1  55 ? -18.539 -12.433   3.047 1.000 67.310 ? 55  LYS A CG  1 
ATOM 429  C CD  ? LYS A 1  55 ? -18.091 -13.887   3.108 1.000 67.310 ? 55  LYS A CD  1 
ATOM 430  C CE  ? LYS A 1  55 ? -18.618 -14.584   4.355 1.000 67.310 ? 55  LYS A CE  1 
ATOM 431  N NZ  ? LYS A 1  55 ? -18.180 -16.010   4.421 1.000 67.310 ? 55  LYS A NZ  1 
ATOM 432  N N   ? ARG A 1  56 ? -18.884  -8.713   3.395 1.000 57.560 ? 56  ARG A N   1 
ATOM 433  C CA  ? ARG A 1  56 ? -18.420  -8.070   4.620 1.000 57.560 ? 56  ARG A CA  1 
ATOM 434  C C   ? ARG A 1  56 ? -17.970  -9.105   5.645 1.000 57.560 ? 56  ARG A C   1 
ATOM 435  C CB  ? ARG A 1  56 ? -19.520  -7.188   5.214 1.000 57.560 ? 56  ARG A CB  1 
ATOM 436  O O   ? ARG A 1  56 ? -18.767  -9.933   6.091 1.000 57.560 ? 56  ARG A O   1 
ATOM 437  C CG  ? ARG A 1  56 ? -19.009  -5.891   5.821 1.000 57.560 ? 56  ARG A CG  1 
ATOM 438  C CD  ? ARG A 1  56 ? -20.151  -4.973   6.234 1.000 57.560 ? 56  ARG A CD  1 
ATOM 439  N NE  ? ARG A 1  56 ? -20.516  -5.165   7.635 1.000 57.560 ? 56  ARG A NE  1 
ATOM 440  N NH1 ? ARG A 1  56 ? -22.093  -3.478   7.670 1.000 57.560 ? 56  ARG A NH1 1 
ATOM 441  N NH2 ? ARG A 1  56 ? -21.685  -4.709   9.559 1.000 57.560 ? 56  ARG A NH2 1 
ATOM 442  C CZ  ? ARG A 1  56 ? -21.431  -4.450   8.285 1.000 57.560 ? 56  ARG A CZ  1 
ATOM 443  N N   ? GLU A 1  57 ? -16.639  -9.301   5.793 1.000 59.320 ? 57  GLU A N   1 
ATOM 444  C CA  ? GLU A 1  57 ? -16.113 -10.225   6.794 1.000 59.320 ? 57  GLU A CA  1 
ATOM 445  C C   ? GLU A 1  57 ? -15.908  -9.528   8.135 1.000 59.320 ? 57  GLU A C   1 
ATOM 446  C CB  ? GLU A 1  57 ? -14.797 -10.844   6.315 1.000 59.320 ? 57  GLU A CB  1 
ATOM 447  O O   ? GLU A 1  57 ? -15.598  -8.335   8.180 1.000 59.320 ? 57  GLU A O   1 
ATOM 448  C CG  ? GLU A 1  57 ? -14.934 -11.677   5.049 1.000 59.320 ? 57  GLU A CG  1 
ATOM 449  C CD  ? GLU A 1  57 ? -13.625 -12.308   4.602 1.000 59.320 ? 57  GLU A CD  1 
ATOM 450  O OE1 ? GLU A 1  57 ? -13.658 -13.287   3.822 1.000 59.320 ? 57  GLU A OE1 1 
ATOM 451  O OE2 ? GLU A 1  57 ? -12.557 -11.821   5.037 1.000 59.320 ? 57  GLU A OE2 1 
ATOM 452  N N   ? CYS A 1  58 ? -16.907  -9.549   9.082 1.000 40.170 ? 58  CYS A N   1 
ATOM 453  C CA  ? CYS A 1  58 ? -17.320  -9.309  10.460 1.000 40.170 ? 58  CYS A CA  1 
ATOM 454  C C   ? CYS A 1  58 ? -16.113  -9.068  11.357 1.000 40.170 ? 58  CYS A C   1 
ATOM 455  C CB  ? CYS A 1  58 ? -18.133 -10.491  10.989 1.000 40.170 ? 58  CYS A CB  1 
ATOM 456  O O   ? CYS A 1  58 ? -16.264  -8.801  12.551 1.000 40.170 ? 58  CYS A O   1 
ATOM 457  S SG  ? CYS A 1  58 ? -19.898 -10.384  10.621 1.000 40.170 ? 58  CYS A SG  1 
ATOM 458  N N   ? HIS A 1  59 ? -15.009  -8.357  10.886 1.000 49.950 ? 59  HIS A N   1 
ATOM 459  C CA  ? HIS A 1  59 ? -14.035  -7.745  11.782 1.000 49.950 ? 59  HIS A CA  1 
ATOM 460  C C   ? HIS A 1  59 ? -13.727  -6.311  11.364 1.000 49.950 ? 59  HIS A C   1 
ATOM 461  C CB  ? HIS A 1  59 ? -12.748  -8.570  11.819 1.000 49.950 ? 59  HIS A CB  1 
ATOM 462  O O   ? HIS A 1  59 ? -12.695  -5.756  11.749 1.000 49.950 ? 59  HIS A O   1 
ATOM 463  C CG  ? HIS A 1  59 ? -12.949  -9.976  12.286 1.000 49.950 ? 59  HIS A CG  1 
ATOM 464  C CD2 ? HIS A 1  59 ? -13.009 -11.141  11.599 1.000 49.950 ? 59  HIS A CD2 1 
ATOM 465  N ND1 ? HIS A 1  59 ? -13.121 -10.302  13.614 1.000 49.950 ? 59  HIS A ND1 1 
ATOM 466  C CE1 ? HIS A 1  59 ? -13.277 -11.610  13.723 1.000 49.950 ? 59  HIS A CE1 1 
ATOM 467  N NE2 ? HIS A 1  59 ? -13.213 -12.143  12.515 1.000 49.950 ? 59  HIS A NE2 1 
ATOM 468  N N   ? GLU A 1  60 ? -14.689  -5.660  10.663 1.000 51.090 ? 60  GLU A N   1 
ATOM 469  C CA  ? GLU A 1  60 ? -14.599  -4.334  10.061 1.000 51.090 ? 60  GLU A CA  1 
ATOM 470  C C   ? GLU A 1  60 ? -14.566  -3.244  11.129 1.000 51.090 ? 60  GLU A C   1 
ATOM 471  C CB  ? GLU A 1  60 ? -15.770  -4.097   9.104 1.000 51.090 ? 60  GLU A CB  1 
ATOM 472  O O   ? GLU A 1  60 ? -15.327  -3.293  12.097 1.000 51.090 ? 60  GLU A O   1 
ATOM 473  C CG  ? GLU A 1  60 ? -15.735  -4.974   7.861 1.000 51.090 ? 60  GLU A CG  1 
ATOM 474  C CD  ? GLU A 1  60 ? -16.904  -4.730   6.920 1.000 51.090 ? 60  GLU A CD  1 
ATOM 475  O OE1 ? GLU A 1  60 ? -16.920  -5.305   5.809 1.000 51.090 ? 60  GLU A OE1 1 
ATOM 476  O OE2 ? GLU A 1  60 ? -17.812  -3.955   7.298 1.000 51.090 ? 60  GLU A OE2 1 
ATOM 477  N N   ? GLN A 1  61 ? -13.323  -2.898  11.551 1.000 54.470 ? 61  GLN A N   1 
ATOM 478  C CA  ? GLN A 1  61 ? -13.338  -1.616  12.249 1.000 54.470 ? 61  GLN A CA  1 
ATOM 479  C C   ? GLN A 1  61 ? -13.611  -0.467  11.282 1.000 54.470 ? 61  GLN A C   1 
ATOM 480  C CB  ? GLN A 1  61 ? -12.015  -1.386  12.979 1.000 54.470 ? 61  GLN A CB  1 
ATOM 481  O O   ? GLN A 1  61 ? -12.921  -0.323  10.271 1.000 54.470 ? 61  GLN A O   1 
ATOM 482  C CG  ? GLN A 1  61 ? -11.864  -2.206  14.253 1.000 54.470 ? 61  GLN A CG  1 
ATOM 483  C CD  ? GLN A 1  61 ? -10.571  -1.912  14.991 1.000 54.470 ? 61  GLN A CD  1 
ATOM 484  N NE2 ? GLN A 1  61 ? -10.351  -2.609  16.101 1.000 54.470 ? 61  GLN A NE2 1 
ATOM 485  O OE1 ? GLN A 1  61 ?  -9.777  -1.067  14.566 1.000 54.470 ? 61  GLN A OE1 1 
ATOM 486  N N   ? LEU A 1  62 ? -14.810  -0.151  11.191 1.000 53.750 ? 62  LEU A N   1 
ATOM 487  C CA  ? LEU A 1  62 ? -15.249   1.025  10.447 1.000 53.750 ? 62  LEU A CA  1 
ATOM 488  C C   ? LEU A 1  62 ? -15.017   2.297  11.256 1.000 53.750 ? 62  LEU A C   1 
ATOM 489  C CB  ? LEU A 1  62 ? -16.730   0.904  10.078 1.000 53.750 ? 62  LEU A CB  1 
ATOM 490  O O   ? LEU A 1  62 ? -15.379   2.365  12.433 1.000 53.750 ? 62  LEU A O   1 
ATOM 491  C CG  ? LEU A 1  62 ? -17.059   0.011   8.881 1.000 53.750 ? 62  LEU A CG  1 
ATOM 492  C CD1 ? LEU A 1  62 ? -18.237  -0.901   9.209 1.000 53.750 ? 62  LEU A CD1 1 
ATOM 493  C CD2 ? LEU A 1  62 ? -17.359   0.857   7.648 1.000 53.750 ? 62  LEU A CD2 1 
ATOM 494  N N   ? SER A 1  63 ? -13.998   3.030  10.852 1.000 56.580 ? 63  SER A N   1 
ATOM 495  C CA  ? SER A 1  63 ? -13.769   4.261  11.601 1.000 56.580 ? 63  SER A CA  1 
ATOM 496  C C   ? SER A 1  63 ? -14.446   5.451  10.927 1.000 56.580 ? 63  SER A C   1 
ATOM 497  C CB  ? SER A 1  63 ? -12.271   4.532  11.744 1.000 56.580 ? 63  SER A CB  1 
ATOM 498  O O   ? SER A 1  63 ? -14.163   5.758   9.768 1.000 56.580 ? 63  SER A O   1 
ATOM 499  O OG  ? SER A 1  63 ? -12.043   5.717  12.487 1.000 56.580 ? 63  SER A OG  1 
ATOM 500  N N   ? SER A 1  64 ? -15.728   5.823  11.251 1.000 53.690 ? 64  SER A N   1 
ATOM 501  C CA  ? SER A 1  64 ? -16.373   7.057  10.814 1.000 53.690 ? 64  SER A CA  1 
ATOM 502  C C   ? SER A 1  64 ? -16.009   8.224  11.725 1.000 53.690 ? 64  SER A C   1 
ATOM 503  C CB  ? SER A 1  64 ? -17.892   6.883  10.777 1.000 53.690 ? 64  SER A CB  1 
ATOM 504  O O   ? SER A 1  64 ? -16.201   9.386  11.360 1.000 53.690 ? 64  SER A O   1 
ATOM 505  O OG  ? SER A 1  64 ? -18.394   6.567  12.064 1.000 53.690 ? 64  SER A OG  1 
ATOM 506  N N   ? HIS A 1  65 ? -14.788   8.385  12.189 1.000 48.630 ? 65  HIS A N   1 
ATOM 507  C CA  ? HIS A 1  65 ? -14.282   9.556  12.895 1.000 48.630 ? 65  HIS A CA  1 
ATOM 508  C C   ? HIS A 1  65 ? -12.802   9.402  13.227 1.000 48.630 ? 65  HIS A C   1 
ATOM 509  C CB  ? HIS A 1  65 ? -15.085   9.800  14.174 1.000 48.630 ? 65  HIS A CB  1 
ATOM 510  O O   ? HIS A 1  65 ? -12.300  10.040  14.155 1.000 48.630 ? 65  HIS A O   1 
ATOM 511  C CG  ? HIS A 1  65 ? -16.505  10.198  13.924 1.000 48.630 ? 65  HIS A CG  1 
ATOM 512  C CD2 ? HIS A 1  65 ? -17.094  11.417  13.895 1.000 48.630 ? 65  HIS A CD2 1 
ATOM 513  N ND1 ? HIS A 1  65 ? -17.501   9.281  13.668 1.000 48.630 ? 65  HIS A ND1 1 
ATOM 514  C CE1 ? HIS A 1  65 ? -18.645   9.921  13.491 1.000 48.630 ? 65  HIS A CE1 1 
ATOM 515  N NE2 ? HIS A 1  65 ? -18.425  11.218  13.624 1.000 48.630 ? 65  HIS A NE2 1 
ATOM 516  N N   ? SER A 1  66 ? -11.905   9.303  12.366 1.000 61.780 ? 66  SER A N   1 
ATOM 517  C CA  ? SER A 1  66 ? -10.456   9.201  12.500 1.000 61.780 ? 66  SER A CA  1 
ATOM 518  C C   ? SER A 1  66 ?  -9.751  10.331  11.757 1.000 61.780 ? 66  SER A C   1 
ATOM 519  C CB  ? SER A 1  66 ?  -9.963   7.851  11.978 1.000 61.780 ? 66  SER A CB  1 
ATOM 520  O O   ? SER A 1  66 ? -10.344  10.976  10.890 1.000 61.780 ? 66  SER A O   1 
ATOM 521  O OG  ? SER A 1  66 ? -10.714   6.789  12.542 1.000 61.780 ? 66  SER A OG  1 
ATOM 522  N N   ? ARG A 1  67 ?  -8.911  10.916  12.572 1.000 79.840 ? 67  ARG A N   1 
ATOM 523  C CA  ? ARG A 1  67 ?  -7.982  11.932  12.088 1.000 79.840 ? 67  ARG A CA  1 
ATOM 524  C C   ? ARG A 1  67 ?  -7.157  11.406  10.918 1.000 79.840 ? 67  ARG A C   1 
ATOM 525  C CB  ? ARG A 1  67 ?  -7.057  12.396  13.215 1.000 79.840 ? 67  ARG A CB  1 
ATOM 526  O O   ? ARG A 1  67 ?  -6.537  10.345  11.017 1.000 79.840 ? 67  ARG A O   1 
ATOM 527  C CG  ? ARG A 1  67 ?  -7.738  13.286  14.243 1.000 79.840 ? 67  ARG A CG  1 
ATOM 528  C CD  ? ARG A 1  67 ?  -6.744  13.846  15.250 1.000 79.840 ? 67  ARG A CD  1 
ATOM 529  N NE  ? ARG A 1  67 ?  -7.302  14.976  15.988 1.000 79.840 ? 67  ARG A NE  1 
ATOM 530  N NH1 ? ARG A 1  67 ?  -5.261  15.966  16.426 1.000 79.840 ? 67  ARG A NH1 1 
ATOM 531  N NH2 ? ARG A 1  67 ?  -7.196  16.937  17.179 1.000 79.840 ? 67  ARG A NH2 1 
ATOM 532  C CZ  ? ARG A 1  67 ?  -6.585  15.957  16.529 1.000 79.840 ? 67  ARG A CZ  1 
ATOM 533  N N   ? VAL A 1  68 ?  -7.343  11.998   9.812 1.000 85.750 ? 68  VAL A N   1 
ATOM 534  C CA  ? VAL A 1  68 ?  -6.587  11.748   8.589 1.000 85.750 ? 68  VAL A CA  1 
ATOM 535  C C   ? VAL A 1  68 ?  -5.514  12.820   8.417 1.000 85.750 ? 68  VAL A C   1 
ATOM 536  C CB  ? VAL A 1  68 ?  -7.508  11.711   7.349 1.000 85.750 ? 68  VAL A CB  1 
ATOM 537  O O   ? VAL A 1  68 ?  -5.821  14.014   8.385 1.000 85.750 ? 68  VAL A O   1 
ATOM 538  C CG1 ? VAL A 1  68 ?  -6.716  11.331   6.099 1.000 85.750 ? 68  VAL A CG1 1 
ATOM 539  C CG2 ? VAL A 1  68 ?  -8.662  10.735   7.571 1.000 85.750 ? 68  VAL A CG2 1 
ATOM 540  N N   ? ILE A 1  69 ?  -4.333  12.389   8.377 1.000 88.440 ? 69  ILE A N   1 
ATOM 541  C CA  ? ILE A 1  69 ?  -3.207  13.317   8.367 1.000 88.440 ? 69  ILE A CA  1 
ATOM 542  C C   ? ILE A 1  69 ?  -2.350  13.075   7.127 1.000 88.440 ? 69  ILE A C   1 
ATOM 543  C CB  ? ILE A 1  69 ?  -2.351  13.181   9.646 1.000 88.440 ? 69  ILE A CB  1 
ATOM 544  O O   ? ILE A 1  69 ?  -1.675  12.049   7.022 1.000 88.440 ? 69  ILE A O   1 
ATOM 545  C CG1 ? ILE A 1  69 ?  -3.232  13.305  10.895 1.000 88.440 ? 69  ILE A CG1 1 
ATOM 546  C CG2 ? ILE A 1  69 ?  -1.231  14.226   9.660 1.000 88.440 ? 69  ILE A CG2 1 
ATOM 547  C CD1 ? ILE A 1  69 ?  -2.568  12.808  12.172 1.000 88.440 ? 69  ILE A CD1 1 
ATOM 548  N N   ? PRO A 1  70 ?  -2.405  14.046   6.164 1.000 89.000 ? 70  PRO A N   1 
ATOM 549  C CA  ? PRO A 1  70 ?  -1.492  13.916   5.026 1.000 89.000 ? 70  PRO A CA  1 
ATOM 550  C C   ? PRO A 1  70 ?  -0.041  14.216   5.397 1.000 89.000 ? 70  PRO A C   1 
ATOM 551  C CB  ? PRO A 1  70 ?  -2.025  14.947   4.028 1.000 89.000 ? 70  PRO A CB  1 
ATOM 552  O O   ? PRO A 1  70 ?   0.216  14.981   6.329 1.000 89.000 ? 70  PRO A O   1 
ATOM 553  C CG  ? PRO A 1  70 ?  -2.647  16.011   4.873 1.000 89.000 ? 70  PRO A CG  1 
ATOM 554  C CD  ? PRO A 1  70 ?  -3.247  15.365   6.089 1.000 89.000 ? 70  PRO A CD  1 
ATOM 555  N N   ? HIS A 1  71 ?   0.812  13.587   4.718 1.000 87.710 ? 71  HIS A N   1 
ATOM 556  C CA  ? HIS A 1  71 ?   2.210  13.965   4.896 1.000 87.710 ? 71  HIS A CA  1 
ATOM 557  C C   ? HIS A 1  71 ?   2.407  15.461   4.675 1.000 87.710 ? 71  HIS A C   1 
ATOM 558  C CB  ? HIS A 1  71 ?   3.105  13.171   3.944 1.000 87.710 ? 71  HIS A CB  1 
ATOM 559  O O   ? HIS A 1  71 ?   1.870  16.028   3.721 1.000 87.710 ? 71  HIS A O   1 
ATOM 560  C CG  ? HIS A 1  71 ?   4.561  13.261   4.273 1.000 87.710 ? 71  HIS A CG  1 
ATOM 561  C CD2 ? HIS A 1  71 ?   5.401  12.365   4.841 1.000 87.710 ? 71  HIS A CD2 1 
ATOM 562  N ND1 ? HIS A 1  71 ?   5.313  14.387   4.018 1.000 87.710 ? 71  HIS A ND1 1 
ATOM 563  C CE1 ? HIS A 1  71 ?   6.557  14.178   4.415 1.000 87.710 ? 71  HIS A CE1 1 
ATOM 564  N NE2 ? HIS A 1  71 ?   6.637  12.958   4.918 1.000 87.710 ? 71  HIS A NE2 1 
ATOM 565  N N   ? PRO A 1  72 ?   3.158  16.216   5.544 1.000 88.000 ? 72  PRO A N   1 
ATOM 566  C CA  ? PRO A 1  72 ?   3.347  17.665   5.443 1.000 88.000 ? 72  PRO A CA  1 
ATOM 567  C C   ? PRO A 1  72 ?   3.964  18.088   4.112 1.000 88.000 ? 72  PRO A C   1 
ATOM 568  C CB  ? PRO A 1  72 ?   4.289  17.981   6.607 1.000 88.000 ? 72  PRO A CB  1 
ATOM 569  O O   ? PRO A 1  72 ?   3.768  19.223   3.669 1.000 88.000 ? 72  PRO A O   1 
ATOM 570  C CG  ? PRO A 1  72 ?   4.906  16.667   6.966 1.000 88.000 ? 72  PRO A CG  1 
ATOM 571  C CD  ? PRO A 1  72 ?   3.945  15.573   6.600 1.000 88.000 ? 72  PRO A CD  1 
ATOM 572  N N   ? GLY A 1  73 ?   4.620  17.183   3.480 1.000 87.370 ? 73  GLY A N   1 
ATOM 573  C CA  ? GLY A 1  73 ?   5.279  17.520   2.228 1.000 87.370 ? 73  GLY A CA  1 
ATOM 574  C C   ? GLY A 1  73 ?   4.481  17.112   1.004 1.000 87.370 ? 73  GLY A C   1 
ATOM 575  O O   ? GLY A 1  73 ?   4.954  17.248  -0.126 1.000 87.370 ? 73  GLY A O   1 
ATOM 576  N N   ? TYR A 1  74 ?   3.207  16.584   1.268 1.000 88.100 ? 74  TYR A N   1 
ATOM 577  C CA  ? TYR A 1  74 ?   2.431  16.104   0.130 1.000 88.100 ? 74  TYR A CA  1 
ATOM 578  C C   ? TYR A 1  74 ?   2.134  17.238  -0.845 1.000 88.100 ? 74  TYR A C   1 
ATOM 579  C CB  ? TYR A 1  74 ?   1.122  15.465   0.602 1.000 88.100 ? 74  TYR A CB  1 
ATOM 580  O O   ? TYR A 1  74 ?   1.686  18.312  -0.438 1.000 88.100 ? 74  TYR A O   1 
ATOM 581  C CG  ? TYR A 1  74 ?   0.222  15.020  -0.525 1.000 88.100 ? 74  TYR A CG  1 
ATOM 582  C CD1 ? TYR A 1  74 ?  -1.091  15.477  -0.616 1.000 88.100 ? 74  TYR A CD1 1 
ATOM 583  C CD2 ? TYR A 1  74 ?   0.682  14.141  -1.500 1.000 88.100 ? 74  TYR A CD2 1 
ATOM 584  C CE1 ? TYR A 1  74 ?  -1.924  15.068  -1.652 1.000 88.100 ? 74  TYR A CE1 1 
ATOM 585  C CE2 ? TYR A 1  74 ?  -0.143  13.726  -2.540 1.000 88.100 ? 74  TYR A CE2 1 
ATOM 586  O OH  ? TYR A 1  74 ?  -2.263  13.786  -3.636 1.000 88.100 ? 74  TYR A OH  1 
ATOM 587  C CZ  ? TYR A 1  74 ?  -1.442  14.194  -2.608 1.000 88.100 ? 74  TYR A CZ  1 
ATOM 588  N N   ? GLU A 1  75 ?   2.467  16.928  -2.162 1.000 87.620 ? 75  GLU A N   1 
ATOM 589  C CA  ? GLU A 1  75 ?   2.162  17.813  -3.282 1.000 87.620 ? 75  GLU A CA  1 
ATOM 590  C C   ? GLU A 1  75 ?   1.234  17.133  -4.285 1.000 87.620 ? 75  GLU A C   1 
ATOM 591  C CB  ? GLU A 1  75 ?   3.449  18.263  -3.978 1.000 87.620 ? 75  GLU A CB  1 
ATOM 592  O O   ? GLU A 1  75 ?   1.636  16.192  -4.972 1.000 87.620 ? 75  GLU A O   1 
ATOM 593  C CG  ? GLU A 1  75 ?   3.260  19.448  -4.914 1.000 87.620 ? 75  GLU A CG  1 
ATOM 594  C CD  ? GLU A 1  75 ?   4.549  19.891  -5.588 1.000 87.620 ? 75  GLU A CD  1 
ATOM 595  O OE1 ? GLU A 1  75 ?   4.517  20.859  -6.381 1.000 87.620 ? 75  GLU A OE1 1 
ATOM 596  O OE2 ? GLU A 1  75 ?   5.599  19.264  -5.322 1.000 87.620 ? 75  GLU A OE2 1 
ATOM 597  N N   ? GLU A 1  76 ?   0.088  17.645  -4.549 1.000 86.340 ? 76  GLU A N   1 
ATOM 598  C CA  ? GLU A 1  76 ?  -0.987  17.013  -5.308 1.000 86.340 ? 76  GLU A CA  1 
ATOM 599  C C   ? GLU A 1  76 ?  -0.604  16.852  -6.776 1.000 86.340 ? 76  GLU A C   1 
ATOM 600  C CB  ? GLU A 1  76 ?  -2.280  17.824  -5.187 1.000 86.340 ? 76  GLU A CB  1 
ATOM 601  O O   ? GLU A 1  76 ?  -0.814  15.789  -7.365 1.000 86.340 ? 76  GLU A O   1 
ATOM 602  C CG  ? GLU A 1  76 ?  -3.489  17.151  -5.820 1.000 86.340 ? 76  GLU A CG  1 
ATOM 603  C CD  ? GLU A 1  76 ?  -4.784  17.918  -5.603 1.000 86.340 ? 76  GLU A CD  1 
ATOM 604  O OE1 ? GLU A 1  76 ?  -5.852  17.445  -6.055 1.000 86.340 ? 76  GLU A OE1 1 
ATOM 605  O OE2 ? GLU A 1  76 ?  -4.730  19.000  -4.977 1.000 86.340 ? 76  GLU A OE2 1 
ATOM 606  N N   ? ARG A 1  77 ?   0.056  17.857  -7.327 1.000 82.700 ? 77  ARG A N   1 
ATOM 607  C CA  ? ARG A 1  77 ?   0.332  17.853  -8.760 1.000 82.700 ? 77  ARG A CA  1 
ATOM 608  C C   ? ARG A 1  77 ?   1.428  16.851  -9.104 1.000 82.700 ? 77  ARG A C   1 
ATOM 609  C CB  ? ARG A 1  77 ?   0.733  19.252  -9.234 1.000 82.700 ? 77  ARG A CB  1 
ATOM 610  O O   ? ARG A 1  77 ?   1.292  16.076 -10.053 1.000 82.700 ? 77  ARG A O   1 
ATOM 611  C CG  ? ARG A 1  77 ?   0.811  19.391 -10.746 1.000 82.700 ? 77  ARG A CG  1 
ATOM 612  C CD  ? ARG A 1  77 ?   1.231  20.793 -11.163 1.000 82.700 ? 77  ARG A CD  1 
ATOM 613  N NE  ? ARG A 1  77 ?   1.421  20.892 -12.607 1.000 82.700 ? 77  ARG A NE  1 
ATOM 614  N NH1 ? ARG A 1  77 ?   1.805  23.170 -12.608 1.000 82.700 ? 77  ARG A NH1 1 
ATOM 615  N NH2 ? ARG A 1  77 ?   1.844  21.996 -14.576 1.000 82.700 ? 77  ARG A NH2 1 
ATOM 616  C CZ  ? ARG A 1  77 ?   1.690  22.019 -13.261 1.000 82.700 ? 77  ARG A CZ  1 
ATOM 617  N N   ? SER A 1  78 ?   2.433  16.811  -8.258 1.000 81.310 ? 78  SER A N   1 
ATOM 618  C CA  ? SER A 1  78 ?   3.592  15.980  -8.564 1.000 81.310 ? 78  SER A CA  1 
ATOM 619  C C   ? SER A 1  78 ?   3.506  14.630  -7.860 1.000 81.310 ? 78  SER A C   1 
ATOM 620  C CB  ? SER A 1  78 ?   4.884  16.693  -8.161 1.000 81.310 ? 78  SER A CB  1 
ATOM 621  O O   ? SER A 1  78 ?   4.286  13.721  -8.152 1.000 81.310 ? 78  SER A O   1 
ATOM 622  O OG  ? SER A 1  78 ?   4.961  16.836  -6.753 1.000 81.310 ? 78  SER A OG  1 
ATOM 623  N N   ? HIS A 1  79 ?   2.549  14.550  -6.930 1.000 80.300 ? 79  HIS A N   1 
ATOM 624  C CA  ? HIS A 1  79 ?   2.401  13.376  -6.077 1.000 80.300 ? 79  HIS A CA  1 
ATOM 625  C C   ? HIS A 1  79 ?   3.647  13.155  -5.225 1.000 80.300 ? 79  HIS A C   1 
ATOM 626  C CB  ? HIS A 1  79 ?   2.115  12.133  -6.921 1.000 80.300 ? 79  HIS A CB  1 
ATOM 627  O O   ? HIS A 1  79 ?   3.979  12.016  -4.887 1.000 80.300 ? 79  HIS A O   1 
ATOM 628  C CG  ? HIS A 1  79 ?   0.780  12.160  -7.595 1.000 80.300 ? 79  HIS A CG  1 
ATOM 629  C CD2 ? HIS A 1  79 ?   0.436  12.428  -8.876 1.000 80.300 ? 79  HIS A CD2 1 
ATOM 630  N ND1 ? HIS A 1  79 ?  -0.395  11.890  -6.928 1.000 80.300 ? 79  HIS A ND1 1 
ATOM 631  C CE1 ? HIS A 1  79 ?  -1.407  11.990  -7.774 1.000 80.300 ? 79  HIS A CE1 1 
ATOM 632  N NE2 ? HIS A 1  79 ?  -0.929  12.316  -8.963 1.000 80.300 ? 79  HIS A NE2 1 
ATOM 633  N N   ? LEU A 1  80 ?   4.361  14.238  -4.991 1.000 84.650 ? 80  LEU A N   1 
ATOM 634  C CA  ? LEU A 1  80 ?   5.482  14.210  -4.059 1.000 84.650 ? 80  LEU A CA  1 
ATOM 635  C C   ? LEU A 1  80 ?   5.001  13.935  -2.638 1.000 84.650 ? 80  LEU A C   1 
ATOM 636  C CB  ? LEU A 1  80 ?   6.251  15.533  -4.103 1.000 84.650 ? 80  LEU A CB  1 
ATOM 637  O O   ? LEU A 1  80 ?   4.044  14.558  -2.171 1.000 84.650 ? 80  LEU A O   1 
ATOM 638  C CG  ? LEU A 1  80 ?   7.527  15.604  -3.264 1.000 84.650 ? 80  LEU A CG  1 
ATOM 639  C CD1 ? LEU A 1  80 ?   8.567  14.624  -3.796 1.000 84.650 ? 80  LEU A CD1 1 
ATOM 640  C CD2 ? LEU A 1  80 ?   8.082  17.025  -3.252 1.000 84.650 ? 80  LEU A CD2 1 
ATOM 641  N N   ? TYR A 1  81 ?   5.631  12.976  -1.883 1.000 84.970 ? 81  TYR A N   1 
ATOM 642  C CA  ? TYR A 1  81 ?   5.263  12.569  -0.531 1.000 84.970 ? 81  TYR A CA  1 
ATOM 643  C C   ? TYR A 1  81 ?   3.802  12.140  -0.470 1.000 84.970 ? 81  TYR A C   1 
ATOM 644  C CB  ? TYR A 1  81 ?   5.514  13.708   0.461 1.000 84.970 ? 81  TYR A CB  1 
ATOM 645  O O   ? TYR A 1  81 ?   3.068  12.540   0.437 1.000 84.970 ? 81  TYR A O   1 
ATOM 646  C CG  ? TYR A 1  81 ?   6.969  14.090   0.590 1.000 84.970 ? 81  TYR A CG  1 
ATOM 647  C CD1 ? TYR A 1  81 ?   7.880  13.240   1.212 1.000 84.970 ? 81  TYR A CD1 1 
ATOM 648  C CD2 ? TYR A 1  81 ?   7.435  15.302   0.092 1.000 84.970 ? 81  TYR A CD2 1 
ATOM 649  C CE1 ? TYR A 1  81 ?   9.221  13.588   1.335 1.000 84.970 ? 81  TYR A CE1 1 
ATOM 650  C CE2 ? TYR A 1  81 ?   8.773  15.661   0.209 1.000 84.970 ? 81  TYR A CE2 1 
ATOM 651  O OH  ? TYR A 1  81 ?  10.984  15.149   0.950 1.000 84.970 ? 81  TYR A OH  1 
ATOM 652  C CZ  ? TYR A 1  81 ?   9.658  14.799   0.831 1.000 84.970 ? 81  TYR A CZ  1 
ATOM 653  N N   ? ASP A 1  82 ?   3.345  11.324  -1.470 1.000 86.420 ? 82  ASP A N   1 
ATOM 654  C CA  ? ASP A 1  82 ?   1.970  10.846  -1.580 1.000 86.420 ? 82  ASP A CA  1 
ATOM 655  C C   ? ASP A 1  82 ?   1.653   9.830  -0.485 1.000 86.420 ? 82  ASP A C   1 
ATOM 656  C CB  ? ASP A 1  82 ?   1.725  10.227  -2.958 1.000 86.420 ? 82  ASP A CB  1 
ATOM 657  O O   ? ASP A 1  82 ?   1.483   8.641  -0.764 1.000 86.420 ? 82  ASP A O   1 
ATOM 658  C CG  ? ASP A 1  82 ?   0.262   9.916  -3.216 1.000 86.420 ? 82  ASP A CG  1 
ATOM 659  O OD1 ? ASP A 1  82 ?  -0.610  10.430  -2.483 1.000 86.420 ? 82  ASP A OD1 1 
ATOM 660  O OD2 ? ASP A 1  82 ?  -0.022   9.146  -4.160 1.000 86.420 ? 82  ASP A OD2 1 
ATOM 661  N N   ? LEU A 1  83 ?   1.690  10.284   0.784 1.000 87.510 ? 83  LEU A N   1 
ATOM 662  C CA  ? LEU A 1  83 ?   1.449   9.454   1.959 1.000 87.510 ? 83  LEU A CA  1 
ATOM 663  C C   ? LEU A 1  83 ?   0.419  10.101   2.880 1.000 87.510 ? 83  LEU A C   1 
ATOM 664  C CB  ? LEU A 1  83 ?   2.754   9.213   2.723 1.000 87.510 ? 83  LEU A CB  1 
ATOM 665  O O   ? LEU A 1  83 ?   0.405  11.323   3.040 1.000 87.510 ? 83  LEU A O   1 
ATOM 666  C CG  ? LEU A 1  83 ?   3.842   8.438   1.979 1.000 87.510 ? 83  LEU A CG  1 
ATOM 667  C CD1 ? LEU A 1  83 ?   5.157   8.499   2.748 1.000 87.510 ? 83  LEU A CD1 1 
ATOM 668  C CD2 ? LEU A 1  83 ?   3.413   6.992   1.757 1.000 87.510 ? 83  LEU A CD2 1 
ATOM 669  N N   ? MET A 1  84 ?  -0.462   9.280   3.417 1.000 87.320 ? 84  MET A N   1 
ATOM 670  C CA  ? MET A 1  84 ?  -1.485   9.686   4.377 1.000 87.320 ? 84  MET A CA  1 
ATOM 671  C C   ? MET A 1  84 ?  -1.672   8.623   5.455 1.000 87.320 ? 84  MET A C   1 
ATOM 672  C CB  ? MET A 1  84 ?  -2.814   9.951   3.667 1.000 87.320 ? 84  MET A CB  1 
ATOM 673  O O   ? MET A 1  84 ?  -1.529   7.429   5.187 1.000 87.320 ? 84  MET A O   1 
ATOM 674  C CG  ? MET A 1  84 ?  -3.890  10.521   4.576 1.000 87.320 ? 84  MET A CG  1 
ATOM 675  S SD  ? MET A 1  84 ?  -5.314  11.200   3.638 1.000 87.320 ? 84  MET A SD  1 
ATOM 676  C CE  ? MET A 1  84 ?  -4.776  12.922   3.442 1.000 87.320 ? 84  MET A CE  1 
ATOM 677  N N   ? VAL A 1  85 ?  -1.870   9.119   6.704 1.000 88.370 ? 85  VAL A N   1 
ATOM 678  C CA  ? VAL A 1  85 ?  -2.118   8.160   7.775 1.000 88.370 ? 85  VAL A CA  1 
ATOM 679  C C   ? VAL A 1  85 ?  -3.492   8.417   8.391 1.000 88.370 ? 85  VAL A C   1 
ATOM 680  C CB  ? VAL A 1  85 ?  -1.024   8.230   8.864 1.000 88.370 ? 85  VAL A CB  1 
ATOM 681  O O   ? VAL A 1  85 ?  -3.988   9.545   8.368 1.000 88.370 ? 85  VAL A O   1 
ATOM 682  C CG1 ? VAL A 1  85 ?   0.326   7.790   8.302 1.000 88.370 ? 85  VAL A CG1 1 
ATOM 683  C CG2 ? VAL A 1  85 ?  -0.933   9.643   9.438 1.000 88.370 ? 85  VAL A CG2 1 
ATOM 684  N N   ? LEU A 1  86 ?  -4.063   7.372   8.748 1.000 85.070 ? 86  LEU A N   1 
ATOM 685  C CA  ? LEU A 1  86 ?  -5.334   7.374   9.463 1.000 85.070 ? 86  LEU A CA  1 
ATOM 686  C C   ? LEU A 1  86 ?  -5.185   6.735  10.839 1.000 85.070 ? 86  LEU A C   1 
ATOM 687  C CB  ? LEU A 1  86 ?  -6.404   6.633   8.656 1.000 85.070 ? 86  LEU A CB  1 
ATOM 688  O O   ? LEU A 1  86 ?  -4.580   5.669  10.971 1.000 85.070 ? 86  LEU A O   1 
ATOM 689  C CG  ? LEU A 1  86 ?  -7.741   6.395   9.360 1.000 85.070 ? 86  LEU A CG  1 
ATOM 690  C CD1 ? LEU A 1  86 ?  -8.622   7.635   9.258 1.000 85.070 ? 86  LEU A CD1 1 
ATOM 691  C CD2 ? LEU A 1  86 ?  -8.448   5.180   8.769 1.000 85.070 ? 86  LEU A CD2 1 
ATOM 692  N N   ? ARG A 1  87 ?  -5.573   7.451  11.807 1.000 83.200 ? 87  ARG A N   1 
ATOM 693  C CA  ? ARG A 1  87 ?  -5.659   6.919  13.163 1.000 83.200 ? 87  ARG A CA  1 
ATOM 694  C C   ? ARG A 1  87 ?  -7.094   6.539  13.512 1.000 83.200 ? 87  ARG A C   1 
ATOM 695  C CB  ? ARG A 1  87 ?  -5.126   7.935  14.175 1.000 83.200 ? 87  ARG A CB  1 
ATOM 696  O O   ? ARG A 1  87 ?  -7.939   7.411  13.723 1.000 83.200 ? 87  ARG A O   1 
ATOM 697  C CG  ? ARG A 1  87 ?  -5.027   7.399  15.594 1.000 83.200 ? 87  ARG A CG  1 
ATOM 698  C CD  ? ARG A 1  87 ?  -4.517   8.456  16.563 1.000 83.200 ? 87  ARG A CD  1 
ATOM 699  N NE  ? ARG A 1  87 ?  -4.513   7.970  17.939 1.000 83.200 ? 87  ARG A NE  1 
ATOM 700  N NH1 ? ARG A 1  87 ?  -3.877   9.986  18.869 1.000 83.200 ? 87  ARG A NH1 1 
ATOM 701  N NH2 ? ARG A 1  87 ?  -4.238   8.163  20.211 1.000 83.200 ? 87  ARG A NH2 1 
ATOM 702  C CZ  ? ARG A 1  87 ?  -4.209   8.708  19.004 1.000 83.200 ? 87  ARG A CZ  1 
ATOM 703  N N   ? PRO A 1  88 ?  -7.313   5.269  13.526 1.000 73.270 ? 88  PRO A N   1 
ATOM 704  C CA  ? PRO A 1  88 ?  -8.672   4.845  13.873 1.000 73.270 ? 88  PRO A CA  1 
ATOM 705  C C   ? PRO A 1  88 ?  -9.061   5.221  15.301 1.000 73.270 ? 88  PRO A C   1 
ATOM 706  C CB  ? PRO A 1  88 ?  -8.621   3.324  13.704 1.000 73.270 ? 88  PRO A CB  1 
ATOM 707  O O   ? PRO A 1  88 ?  -8.191   5.360  16.165 1.000 73.270 ? 88  PRO A O   1 
ATOM 708  C CG  ? PRO A 1  88 ?  -7.370   3.068  12.928 1.000 73.270 ? 88  PRO A CG  1 
ATOM 709  C CD  ? PRO A 1  88 ?  -6.424   4.212  13.156 1.000 73.270 ? 88  PRO A CD  1 
ATOM 710  N N   ? ALA A 1  89 ? -10.298   5.580  15.582 1.000 74.800 ? 89  ALA A N   1 
ATOM 711  C CA  ? ALA A 1  89 ? -10.814   5.927  16.903 1.000 74.800 ? 89  ALA A CA  1 
ATOM 712  C C   ? ALA A 1  89 ? -10.529   4.819  17.912 1.000 74.800 ? 89  ALA A C   1 
ATOM 713  C CB  ? ALA A 1  89 ? -12.314   6.205  16.833 1.000 74.800 ? 89  ALA A CB  1 
ATOM 714  O O   ? ALA A 1  89 ? -10.214   5.093  19.073 1.000 74.800 ? 89  ALA A O   1 
ATOM 715  N N   ? ARG A 1  90 ? -10.541   3.602  17.426 1.000 73.300 ? 90  ARG A N   1 
ATOM 716  C CA  ? ARG A 1  90 ? -10.225   2.428  18.234 1.000 73.300 ? 90  ARG A CA  1 
ATOM 717  C C   ? ARG A 1  90 ?  -9.125   1.596  17.583 1.000 73.300 ? 90  ARG A C   1 
ATOM 718  C CB  ? ARG A 1  90 ? -11.474   1.570  18.448 1.000 73.300 ? 90  ARG A CB  1 
ATOM 719  O O   ? ARG A 1  90 ?  -9.128   1.396  16.367 1.000 73.300 ? 90  ARG A O   1 
ATOM 720  C CG  ? ARG A 1  90 ? -12.545   2.242  19.293 1.000 73.300 ? 90  ARG A CG  1 
ATOM 721  C CD  ? ARG A 1  90 ? -13.749   1.335  19.501 1.000 73.300 ? 90  ARG A CD  1 
ATOM 722  N NE  ? ARG A 1  90 ? -14.852   2.043  20.146 1.000 73.300 ? 90  ARG A NE  1 
ATOM 723  N NH1 ? ARG A 1  90 ? -15.553   0.234  21.400 1.000 73.300 ? 90  ARG A NH1 1 
ATOM 724  N NH2 ? ARG A 1  90 ? -16.653   2.239  21.557 1.000 73.300 ? 90  ARG A NH2 1 
ATOM 725  C CZ  ? ARG A 1  90 ? -15.684   1.504  21.033 1.000 73.300 ? 90  ARG A CZ  1 
ATOM 726  N N   ? PRO A 1  91 ?  -8.112   1.229  18.436 1.000 72.790 ? 91  PRO A N   1 
ATOM 727  C CA  ? PRO A 1  91 ?  -7.088   0.352  17.864 1.000 72.790 ? 91  PRO A CA  1 
ATOM 728  C C   ? PRO A 1  91 ?  -7.674  -0.911  17.238 1.000 72.790 ? 91  PRO A C   1 
ATOM 729  C CB  ? PRO A 1  91 ?  -6.207   0.007  19.067 1.000 72.790 ? 91  PRO A CB  1 
ATOM 730  O O   ? PRO A 1  91 ?  -8.742  -1.370  17.650 1.000 72.790 ? 91  PRO A O   1 
ATOM 731  C CG  ? PRO A 1  91 ?  -6.523   1.055  20.085 1.000 72.790 ? 91  PRO A CG  1 
ATOM 732  C CD  ? PRO A 1  91 ?  -7.918   1.554  19.839 1.000 72.790 ? 91  PRO A CD  1 
ATOM 733  N N   ? ALA A 1  92 ?  -7.044  -1.334  16.157 1.000 66.950 ? 92  ALA A N   1 
ATOM 734  C CA  ? ALA A 1  92 ?  -7.478  -2.577  15.523 1.000 66.950 ? 92  ALA A CA  1 
ATOM 735  C C   ? ALA A 1  92 ?  -7.367  -3.753  16.489 1.000 66.950 ? 92  ALA A C   1 
ATOM 736  C CB  ? ALA A 1  92 ?  -6.656  -2.847  14.265 1.000 66.950 ? 92  ALA A CB  1 
ATOM 737  O O   ? ALA A 1  92 ?  -6.374  -3.882  17.208 1.000 66.950 ? 92  ALA A O   1 
ATOM 738  N N   ? ASN A 1  93 ?  -8.502  -4.307  17.010 1.000 62.880 ? 93  ASN A N   1 
ATOM 739  C CA  ? ASN A 1  93 ?  -8.594  -5.451  17.910 1.000 62.880 ? 93  ASN A CA  1 
ATOM 740  C C   ? ASN A 1  93 ?  -8.583  -6.770  17.142 1.000 62.880 ? 93  ASN A C   1 
ATOM 741  C CB  ? ASN A 1  93 ?  -9.851  -5.353  18.777 1.000 62.880 ? 93  ASN A CB  1 
ATOM 742  O O   ? ASN A 1  93 ?  -8.842  -7.830  17.715 1.000 62.880 ? 93  ASN A O   1 
ATOM 743  C CG  ? ASN A 1  93 ?  -9.691  -4.380  19.928 1.000 62.880 ? 93  ASN A CG  1 
ATOM 744  N ND2 ? ASN A 1  93 ? -10.807  -3.980  20.526 1.000 62.880 ? 93  ASN A ND2 1 
ATOM 745  O OD1 ? ASN A 1  93 ?  -8.574  -3.990  20.278 1.000 62.880 ? 93  ASN A OD1 1 
ATOM 746  N N   ? SER A 1  94 ?  -7.921  -6.850  15.950 1.000 54.860 ? 94  SER A N   1 
ATOM 747  C CA  ? SER A 1  94 ?  -8.079  -8.115  15.239 1.000 54.860 ? 94  SER A CA  1 
ATOM 748  C C   ? SER A 1  94 ?  -6.839  -8.990  15.383 1.000 54.860 ? 94  SER A C   1 
ATOM 749  C CB  ? SER A 1  94 ?  -8.367  -7.864  13.758 1.000 54.860 ? 94  SER A CB  1 
ATOM 750  O O   ? SER A 1  94 ?  -5.712  -8.498  15.294 1.000 54.860 ? 94  SER A O   1 
ATOM 751  O OG  ? SER A 1  94 ?  -8.284  -9.071  13.018 1.000 54.860 ? 94  SER A OG  1 
ATOM 752  N N   ? PRO A 1  95 ?  -7.024 -10.184  16.004 1.000 55.130 ? 95  PRO A N   1 
ATOM 753  C CA  ? PRO A 1  95 ?  -5.896 -11.119  16.018 1.000 55.130 ? 95  PRO A CA  1 
ATOM 754  C C   ? PRO A 1  95 ?  -5.311 -11.359  14.628 1.000 55.130 ? 95  PRO A C   1 
ATOM 755  C CB  ? PRO A 1  95 ?  -6.511 -12.403  16.581 1.000 55.130 ? 95  PRO A CB  1 
ATOM 756  O O   ? PRO A 1  95 ?  -4.145 -11.743  14.503 1.000 55.130 ? 95  PRO A O   1 
ATOM 757  C CG  ? PRO A 1  95 ?  -7.986 -12.162  16.559 1.000 55.130 ? 95  PRO A CG  1 
ATOM 758  C CD  ? PRO A 1  95 ?  -8.227 -10.698  16.326 1.000 55.130 ? 95  PRO A CD  1 
ATOM 759  N N   ? HIS A 1  96 ?  -6.082 -11.016  13.556 1.000 52.770 ? 96  HIS A N   1 
ATOM 760  C CA  ? HIS A 1  96 ?  -5.640 -11.303  12.197 1.000 52.770 ? 96  HIS A CA  1 
ATOM 761  C C   ? HIS A 1  96 ?  -5.044 -10.064  11.538 1.000 52.770 ? 96  HIS A C   1 
ATOM 762  C CB  ? HIS A 1  96 ?  -6.801 -11.837  11.357 1.000 52.770 ? 96  HIS A CB  1 
ATOM 763  O O   ? HIS A 1  96 ?  -4.579 -10.125  10.397 1.000 52.770 ? 96  HIS A O   1 
ATOM 764  C CG  ? HIS A 1  96 ?  -7.404 -13.095  11.897 1.000 52.770 ? 96  HIS A CG  1 
ATOM 765  C CD2 ? HIS A 1  96 ?  -8.633 -13.343  12.408 1.000 52.770 ? 96  HIS A CD2 1 
ATOM 766  N ND1 ? HIS A 1  96 ?  -6.714 -14.286  11.954 1.000 52.770 ? 96  HIS A ND1 1 
ATOM 767  C CE1 ? HIS A 1  96 ?  -7.496 -15.216  12.477 1.000 52.770 ? 96  HIS A CE1 1 
ATOM 768  N NE2 ? HIS A 1  96 ?  -8.666 -14.670  12.762 1.000 52.770 ? 96  HIS A NE2 1 
ATOM 769  N N   ? SER A 1  97 ?  -5.134  -8.907  12.172 1.000 51.380 ? 97  SER A N   1 
ATOM 770  C CA  ? SER A 1  97 ?  -4.588  -7.661  11.644 1.000 51.380 ? 97  SER A CA  1 
ATOM 771  C C   ? SER A 1  97 ?  -3.146  -7.455  12.094 1.000 51.380 ? 97  SER A C   1 
ATOM 772  C CB  ? SER A 1  97 ?  -5.443  -6.472  12.085 1.000 51.380 ? 97  SER A CB  1 
ATOM 773  O O   ? SER A 1  97 ?  -2.872  -7.350  13.291 1.000 51.380 ? 97  SER A O   1 
ATOM 774  O OG  ? SER A 1  97 ?  -5.564  -6.436  13.496 1.000 51.380 ? 97  SER A OG  1 
ATOM 775  N N   ? CYS A 1  98 ?  -2.267  -8.362  11.998 1.000 44.710 ? 98  CYS A N   1 
ATOM 776  C CA  ? CYS A 1  98 ?  -0.873  -8.140  12.366 1.000 44.710 ? 98  CYS A CA  1 
ATOM 777  C C   ? CYS A 1  98 ?  -0.245  -7.058  11.496 1.000 44.710 ? 98  CYS A C   1 
ATOM 778  C CB  ? CYS A 1  98 ?  -0.072  -9.436  12.242 1.000 44.710 ? 98  CYS A CB  1 
ATOM 779  O O   ? CYS A 1  98 ?  -0.536  -6.969  10.302 1.000 44.710 ? 98  CYS A O   1 
ATOM 780  S SG  ? CYS A 1  98 ?  -0.397 -10.622  13.565 1.000 44.710 ? 98  CYS A SG  1 
ATOM 781  N N   ? ALA A 1  99 ?   0.072  -5.861  12.066 1.000 52.900 ? 99  ALA A N   1 
ATOM 782  C CA  ? ALA A 1  99 ?   0.891  -4.773  11.538 1.000 52.900 ? 99  ALA A CA  1 
ATOM 783  C C   ? ALA A 1  99 ?   2.083  -5.314  10.754 1.000 52.900 ? 99  ALA A C   1 
ATOM 784  C CB  ? ALA A 1  99 ?   1.369  -3.869  12.672 1.000 52.900 ? 99  ALA A CB  1 
ATOM 785  O O   ? ALA A 1  99 ?   2.622  -6.373  11.084 1.000 52.900 ? 99  ALA A O   1 
ATOM 786  N N   ? ALA A 1 100 ?   2.160  -5.078   9.420 1.000 49.140 ? 100 ALA A N   1 
ATOM 787  C CA  ? ALA A 1 100 ?   3.448  -5.216   8.746 1.000 49.140 ? 100 ALA A CA  1 
ATOM 788  C C   ? ALA A 1 100 ?   4.587  -4.726   9.635 1.000 49.140 ? 100 ALA A C   1 
ATOM 789  C CB  ? ALA A 1 100 ?   3.442  -4.451   7.424 1.000 49.140 ? 100 ALA A CB  1 
ATOM 790  O O   ? ALA A 1 100 ?   4.404  -3.811  10.442 1.000 49.140 ? 100 ALA A O   1 
ATOM 791  N N   ? SER A 1 101 ?   5.391  -5.636  10.250 1.000 39.990 ? 101 SER A N   1 
ATOM 792  C CA  ? SER A 1 101 ?   6.559  -5.261  11.040 1.000 39.990 ? 101 SER A CA  1 
ATOM 793  C C   ? SER A 1 101 ?   7.017  -3.844  10.711 1.000 39.990 ? 101 SER A C   1 
ATOM 794  C CB  ? SER A 1 101 ?   7.706  -6.245  10.803 1.000 39.990 ? 101 SER A CB  1 
ATOM 795  O O   ? SER A 1 101 ?   7.182  -3.496   9.540 1.000 39.990 ? 101 SER A O   1 
ATOM 796  O OG  ? SER A 1 101 ?   8.813  -5.935  11.632 1.000 39.990 ? 101 SER A OG  1 
ATOM 797  N N   ? CYS A 1 102 ?   6.437  -2.783  11.270 1.000 38.300 ? 102 CYS A N   1 
ATOM 798  C CA  ? CYS A 1 102 ?   6.592  -1.355  11.524 1.000 38.300 ? 102 CYS A CA  1 
ATOM 799  C C   ? CYS A 1 102 ?   8.043  -0.924  11.346 1.000 38.300 ? 102 CYS A C   1 
ATOM 800  C CB  ? CYS A 1 102 ?   6.116  -1.006  12.933 1.000 38.300 ? 102 CYS A CB  1 
ATOM 801  O O   ? CYS A 1 102 ?   8.361   0.261  11.456 1.000 38.300 ? 102 CYS A O   1 
ATOM 802  S SG  ? CYS A 1 102 ?   5.115   0.496  13.012 1.000 38.300 ? 102 CYS A SG  1 
ATOM 803  N N   ? CYS A 1 103 ?   8.834  -1.593  10.507 1.000 32.620 ? 103 CYS A N   1 
ATOM 804  C CA  ? CYS A 1 103 ?  10.060  -0.806  10.439 1.000 32.620 ? 103 CYS A CA  1 
ATOM 805  C C   ? CYS A 1 103 ?  10.587  -0.739   9.011 1.000 32.620 ? 103 CYS A C   1 
ATOM 806  C CB  ? CYS A 1 103 ?  11.128  -1.397  11.359 1.000 32.620 ? 103 CYS A CB  1 
ATOM 807  O O   ? CYS A 1 103 ?  10.667  -1.760   8.325 1.000 32.620 ? 103 CYS A O   1 
ATOM 808  S SG  ? CYS A 1 103 ?  10.942  -0.921  13.091 1.000 32.620 ? 103 CYS A SG  1 
ATOM 809  N N   ? PRO A 1 104 ?  10.331   0.457   8.296 1.000 42.170 ? 104 PRO A N   1 
ATOM 810  C CA  ? PRO A 1 104 ?  11.072   0.634   7.044 1.000 42.170 ? 104 PRO A CA  1 
ATOM 811  C C   ? PRO A 1 104 ?  12.545   0.256   7.172 1.000 42.170 ? 104 PRO A C   1 
ATOM 812  C CB  ? PRO A 1 104 ?  10.915   2.129   6.751 1.000 42.170 ? 104 PRO A CB  1 
ATOM 813  O O   ? PRO A 1 104 ?  13.191   0.599   8.166 1.000 42.170 ? 104 PRO A O   1 
ATOM 814  C CG  ? PRO A 1 104 ?  10.149   2.668   7.915 1.000 42.170 ? 104 PRO A CG  1 
ATOM 815  C CD  ? PRO A 1 104 ?   9.882   1.543   8.873 1.000 42.170 ? 104 PRO A CD  1 
ATOM 816  N N   ? GLY A 1 105 ?  12.895  -0.991   7.170 1.000 47.290 ? 105 GLY A N   1 
ATOM 817  C CA  ? GLY A 1 105 ?  14.300  -1.360   7.104 1.000 47.290 ? 105 GLY A CA  1 
ATOM 818  C C   ? GLY A 1 105 ?  15.017  -0.770   5.904 1.000 47.290 ? 105 GLY A C   1 
ATOM 819  O O   ? GLY A 1 105 ?  14.421  -0.026   5.123 1.000 47.290 ? 105 GLY A O   1 
ATOM 820  N N   ? PRO A 1 106 ?  16.401  -0.427   6.010 1.000 48.160 ? 106 PRO A N   1 
ATOM 821  C CA  ? PRO A 1 106 ?  17.171   0.034   4.853 1.000 48.160 ? 106 PRO A CA  1 
ATOM 822  C C   ? PRO A 1 106 ?  16.758  -0.658   3.556 1.000 48.160 ? 106 PRO A C   1 
ATOM 823  C CB  ? PRO A 1 106 ?  18.613  -0.318   5.225 1.000 48.160 ? 106 PRO A CB  1 
ATOM 824  O O   ? PRO A 1 106 ?  16.204  -1.760   3.589 1.000 48.160 ? 106 PRO A O   1 
ATOM 825  C CG  ? PRO A 1 106 ?  18.489  -1.307   6.339 1.000 48.160 ? 106 PRO A CG  1 
ATOM 826  C CD  ? PRO A 1 106 ?  17.096  -1.229   6.893 1.000 48.160 ? 106 PRO A CD  1 
ATOM 827  N N   ? SER A 1 107 ?  16.438   0.192   2.479 1.000 49.290 ? 107 SER A N   1 
ATOM 828  C CA  ? SER A 1 107 ?  16.300  -0.294   1.110 1.000 49.290 ? 107 SER A CA  1 
ATOM 829  C C   ? SER A 1 107 ?  17.164  -1.528   0.872 1.000 49.290 ? 107 SER A C   1 
ATOM 830  C CB  ? SER A 1 107 ?  16.677   0.802   0.111 1.000 49.290 ? 107 SER A CB  1 
ATOM 831  O O   ? SER A 1 107 ?  18.347  -1.540   1.217 1.000 49.290 ? 107 SER A O   1 
ATOM 832  O OG  ? SER A 1 107 ?  16.512   0.347  -1.221 1.000 49.290 ? 107 SER A OG  1 
ATOM 833  N N   ? PRO A 1 108 ?  16.518  -2.714   0.882 1.000 47.920 ? 108 PRO A N   1 
ATOM 834  C CA  ? PRO A 1 108 ?  17.361  -3.887   0.640 1.000 47.920 ? 108 PRO A CA  1 
ATOM 835  C C   ? PRO A 1 108 ?  18.144  -3.791  -0.667 1.000 47.920 ? 108 PRO A C   1 
ATOM 836  C CB  ? PRO A 1 108 ?  16.354  -5.039   0.590 1.000 47.920 ? 108 PRO A CB  1 
ATOM 837  O O   ? PRO A 1 108 ?  17.714  -3.109  -1.600 1.000 47.920 ? 108 PRO A O   1 
ATOM 838  C CG  ? PRO A 1 108 ?  15.018  -4.376   0.504 1.000 47.920 ? 108 PRO A CG  1 
ATOM 839  C CD  ? PRO A 1 108 ?  15.194  -2.910   0.777 1.000 47.920 ? 108 PRO A CD  1 
ATOM 840  N N   ? GLU A 1 109 ?  19.479  -3.991  -0.636 1.000 48.890 ? 109 GLU A N   1 
ATOM 841  C CA  ? GLU A 1 109 ?  20.505  -4.058  -1.672 1.000 48.890 ? 109 GLU A CA  1 
ATOM 842  C C   ? GLU A 1 109 ?  20.365  -5.329  -2.506 1.000 48.890 ? 109 GLU A C   1 
ATOM 843  C CB  ? GLU A 1 109 ?  21.902  -3.989  -1.050 1.000 48.890 ? 109 GLU A CB  1 
ATOM 844  O O   ? GLU A 1 109 ?  20.959  -5.441  -3.580 1.000 48.890 ? 109 GLU A O   1 
ATOM 845  C CG  ? GLU A 1 109 ?  22.379  -2.572  -0.766 1.000 48.890 ? 109 GLU A CG  1 
ATOM 846  C CD  ? GLU A 1 109 ?  23.809  -2.511  -0.253 1.000 48.890 ? 109 GLU A CD  1 
ATOM 847  O OE1 ? GLU A 1 109 ?  24.321  -1.394  -0.013 1.000 48.890 ? 109 GLU A OE1 1 
ATOM 848  O OE2 ? GLU A 1 109 ?  24.423  -3.590  -0.092 1.000 48.890 ? 109 GLU A OE2 1 
ATOM 849  N N   ? ARG A 1 110 ?  19.137  -6.044  -2.525 1.000 49.700 ? 110 ARG A N   1 
ATOM 850  C CA  ? ARG A 1 110 ?  19.156  -7.251  -3.345 1.000 49.700 ? 110 ARG A CA  1 
ATOM 851  C C   ? ARG A 1 110 ?  17.763  -7.579  -3.870 1.000 49.700 ? 110 ARG A C   1 
ATOM 852  C CB  ? ARG A 1 110 ?  19.708  -8.435  -2.548 1.000 49.700 ? 110 ARG A CB  1 
ATOM 853  O O   ? ARG A 1 110 ?  16.760  -7.197  -3.264 1.000 49.700 ? 110 ARG A O   1 
ATOM 854  C CG  ? ARG A 1 110 ?  21.210  -8.625  -2.687 1.000 49.700 ? 110 ARG A CG  1 
ATOM 855  C CD  ? ARG A 1 110 ?  21.687  -9.886  -1.980 1.000 49.700 ? 110 ARG A CD  1 
ATOM 856  N NE  ? ARG A 1 110 ?  22.835  -9.619  -1.117 1.000 49.700 ? 110 ARG A NE  1 
ATOM 857  N NH1 ? ARG A 1 110 ?  23.288 -11.843  -0.684 1.000 49.700 ? 110 ARG A NH1 1 
ATOM 858  N NH2 ? ARG A 1 110 ?  24.592 -10.201   0.242 1.000 49.700 ? 110 ARG A NH2 1 
ATOM 859  C CZ  ? ARG A 1 110 ?  23.569 -10.555  -0.522 1.000 49.700 ? 110 ARG A CZ  1 
ATOM 860  N N   ? PRO A 1 111 ?  17.612  -8.320  -5.026 1.000 51.550 ? 111 PRO A N   1 
ATOM 861  C CA  ? PRO A 1 111 ?  16.265  -8.524  -5.564 1.000 51.550 ? 111 PRO A CA  1 
ATOM 862  C C   ? PRO A 1 111 ?  15.384  -9.366  -4.645 1.000 51.550 ? 111 PRO A C   1 
ATOM 863  C CB  ? PRO A 1 111 ?  16.521  -9.246  -6.889 1.000 51.550 ? 111 PRO A CB  1 
ATOM 864  O O   ? PRO A 1 111 ?  15.752 -10.489  -4.289 1.000 51.550 ? 111 PRO A O   1 
ATOM 865  C CG  ? PRO A 1 111 ?  17.876  -9.858  -6.735 1.000 51.550 ? 111 PRO A CG  1 
ATOM 866  C CD  ? PRO A 1 111 ?  18.539  -9.252  -5.531 1.000 51.550 ? 111 PRO A CD  1 
ATOM 867  N N   ? GLU A 1 112 ?  14.809  -8.810  -3.582 1.000 63.750 ? 112 GLU A N   1 
ATOM 868  C CA  ? GLU A 1 112 ?  13.838  -9.441  -2.694 1.000 63.750 ? 112 GLU A CA  1 
ATOM 869  C C   ? GLU A 1 112 ?  12.464  -9.530  -3.353 1.000 63.750 ? 112 GLU A C   1 
ATOM 870  C CB  ? GLU A 1 112 ?  13.739  -8.674  -1.373 1.000 63.750 ? 112 GLU A CB  1 
ATOM 871  O O   ? GLU A 1 112 ?  12.158  -8.763  -4.268 1.000 63.750 ? 112 GLU A O   1 
ATOM 872  C CG  ? GLU A 1 112 ?  14.973  -8.805  -0.492 1.000 63.750 ? 112 GLU A CG  1 
ATOM 873  C CD  ? GLU A 1 112 ?  14.843  -8.076   0.835 1.000 63.750 ? 112 GLU A CD  1 
ATOM 874  O OE1 ? GLU A 1 112 ?  15.723  -8.245   1.710 1.000 63.750 ? 112 GLU A OE1 1 
ATOM 875  O OE2 ? GLU A 1 112 ?  13.852  -7.331   1.003 1.000 63.750 ? 112 GLU A OE2 1 
ATOM 876  N N   ? TRP A 1 113 ?  11.913 -10.712  -3.282 1.000 72.910 ? 113 TRP A N   1 
ATOM 877  C CA  ? TRP A 1 113 ?  10.508 -10.835  -3.657 1.000 72.910 ? 113 TRP A CA  1 
ATOM 878  C C   ? TRP A 1 113 ?   9.618 -10.052  -2.698 1.000 72.910 ? 113 TRP A C   1 
ATOM 879  C CB  ? TRP A 1 113 ?  10.084 -12.306  -3.681 1.000 72.910 ? 113 TRP A CB  1 
ATOM 880  O O   ? TRP A 1 113 ?   9.829 -10.080  -1.483 1.000 72.910 ? 113 TRP A O   1 
ATOM 881  C CG  ? TRP A 1 113 ?  10.846 -13.143  -4.665 1.000 72.910 ? 113 TRP A CG  1 
ATOM 882  C CD1 ? TRP A 1 113 ?  11.905 -13.966  -4.401 1.000 72.910 ? 113 TRP A CD1 1 
ATOM 883  C CD2 ? TRP A 1 113 ?  10.609 -13.234  -6.073 1.000 72.910 ? 113 TRP A CD2 1 
ATOM 884  C CE2 ? TRP A 1 113 ?  11.563 -14.132  -6.600 1.000 72.910 ? 113 TRP A CE2 1 
ATOM 885  C CE3 ? TRP A 1 113 ?   9.681 -12.643  -6.941 1.000 72.910 ? 113 TRP A CE3 1 
ATOM 886  N NE1 ? TRP A 1 113 ?  12.341 -14.564  -5.560 1.000 72.910 ? 113 TRP A NE1 1 
ATOM 887  C CH2 ? TRP A 1 113 ?  10.695 -13.862  -8.786 1.000 72.910 ? 113 TRP A CH2 1 
ATOM 888  C CZ2 ? TRP A 1 113 ?  11.614 -14.454  -7.959 1.000 72.910 ? 113 TRP A CZ2 1 
ATOM 889  C CZ3 ? TRP A 1 113 ?   9.734 -12.964  -8.292 1.000 72.910 ? 113 TRP A CZ3 1 
ATOM 890  N N   ? CYS A 1 114 ?   8.820  -9.155  -3.228 1.000 79.930 ? 114 CYS A N   1 
ATOM 891  C CA  ? CYS A 1 114 ?   7.803  -8.356  -2.555 1.000 79.930 ? 114 CYS A CA  1 
ATOM 892  C C   ? CYS A 1 114 ?   6.402  -8.809  -2.950 1.000 79.930 ? 114 CYS A C   1 
ATOM 893  C CB  ? CYS A 1 114 ?   7.980  -6.874  -2.885 1.000 79.930 ? 114 CYS A CB  1 
ATOM 894  O O   ? CYS A 1 114 ?   6.212  -9.390  -4.020 1.000 79.930 ? 114 CYS A O   1 
ATOM 895  S SG  ? CYS A 1 114 ?   9.625  -6.235  -2.500 1.000 79.930 ? 114 CYS A SG  1 
ATOM 896  N N   ? TRP A 1 115 ?   5.568  -8.665  -1.928 1.000 81.720 ? 115 TRP A N   1 
ATOM 897  C CA  ? TRP A 1 115 ?   4.169  -8.955  -2.222 1.000 81.720 ? 115 TRP A CA  1 
ATOM 898  C C   ? TRP A 1 115 ?   3.385  -7.669  -2.464 1.000 81.720 ? 115 TRP A C   1 
ATOM 899  C CB  ? TRP A 1 115 ?   3.532  -9.749  -1.079 1.000 81.720 ? 115 TRP A CB  1 
ATOM 900  O O   ? TRP A 1 115 ?   3.507  -6.708  -1.701 1.000 81.720 ? 115 TRP A O   1 
ATOM 901  C CG  ? TRP A 1 115 ?   4.054 -11.148  -0.944 1.000 81.720 ? 115 TRP A CG  1 
ATOM 902  C CD1 ? TRP A 1 115 ?   4.896 -11.623   0.022 1.000 81.720 ? 115 TRP A CD1 1 
ATOM 903  C CD2 ? TRP A 1 115 ?   3.770 -12.252  -1.808 1.000 81.720 ? 115 TRP A CD2 1 
ATOM 904  C CE2 ? TRP A 1 115 ?   4.475 -13.368  -1.305 1.000 81.720 ? 115 TRP A CE2 1 
ATOM 905  C CE3 ? TRP A 1 115 ?   2.987 -12.407  -2.960 1.000 81.720 ? 115 TRP A CE3 1 
ATOM 906  N NE1 ? TRP A 1 115 ?   5.153 -12.958  -0.189 1.000 81.720 ? 115 TRP A NE1 1 
ATOM 907  C CH2 ? TRP A 1 115 ?   3.646 -14.747  -3.041 1.000 81.720 ? 115 TRP A CH2 1 
ATOM 908  C CZ2 ? TRP A 1 115 ?   4.419 -14.624  -1.916 1.000 81.720 ? 115 TRP A CZ2 1 
ATOM 909  C CZ3 ? TRP A 1 115 ?   2.933 -13.657  -3.566 1.000 81.720 ? 115 TRP A CZ3 1 
ATOM 910  N N   ? ALA A 1 116 ?   2.736  -7.658  -3.557 1.000 79.240 ? 116 ALA A N   1 
ATOM 911  C CA  ? ALA A 1 116 ?   1.754  -6.608  -3.814 1.000 79.240 ? 116 ALA A CA  1 
ATOM 912  C C   ? ALA A 1 116 ?   0.348  -7.188  -3.933 1.000 79.240 ? 116 ALA A C   1 
ATOM 913  C CB  ? ALA A 1 116 ?   2.118  -5.839  -5.082 1.000 79.240 ? 116 ALA A CB  1 
ATOM 914  O O   ? ALA A 1 116 ?   0.101  -8.068  -4.760 1.000 79.240 ? 116 ALA A O   1 
ATOM 915  N N   ? GLY A 1 117 ?  -0.462  -6.772  -3.012 1.000 79.100 ? 117 GLY A N   1 
ATOM 916  C CA  ? GLY A 1 117 ?  -1.845  -7.220  -3.064 1.000 79.100 ? 117 GLY A CA  1 
ATOM 917  C C   ? GLY A 1 117 ?  -2.809  -6.133  -3.499 1.000 79.100 ? 117 GLY A C   1 
ATOM 918  O O   ? GLY A 1 117 ?  -2.683  -4.980  -3.082 1.000 79.100 ? 117 GLY A O   1 
ATOM 919  N N   ? ALA A 1 118 ?  -3.700  -6.547  -4.423 1.000 76.780 ? 118 ALA A N   1 
ATOM 920  C CA  ? ALA A 1 118 ?  -4.679  -5.571  -4.895 1.000 76.780 ? 118 ALA A CA  1 
ATOM 921  C C   ? ALA A 1 118 ?  -5.972  -6.256  -5.327 1.000 76.780 ? 118 ALA A C   1 
ATOM 922  C CB  ? ALA A 1 118 ?  -4.102  -4.755  -6.049 1.000 76.780 ? 118 ALA A CB  1 
ATOM 923  O O   ? ALA A 1 118 ?  -5.985  -7.460  -5.595 1.000 76.780 ? 118 ALA A O   1 
ATOM 924  N N   ? TRP A 1 119 ?  -7.071  -5.380  -5.161 1.000 79.890 ? 119 TRP A N   1 
ATOM 925  C CA  ? TRP A 1 119 ?  -8.354  -5.765  -5.738 1.000 79.890 ? 119 TRP A CA  1 
ATOM 926  C C   ? TRP A 1 119 ?  -8.528  -5.164  -7.129 1.000 79.890 ? 119 TRP A C   1 
ATOM 927  C CB  ? TRP A 1 119 ?  -9.506  -5.326  -4.830 1.000 79.890 ? 119 TRP A CB  1 
ATOM 928  O O   ? TRP A 1 119 ?  -8.094  -4.038  -7.384 1.000 79.890 ? 119 TRP A O   1 
ATOM 929  C CG  ? TRP A 1 119 ?  -9.544  -6.034  -3.509 1.000 79.890 ? 119 TRP A CG  1 
ATOM 930  C CD1 ? TRP A 1 119 ? -10.164  -7.220  -3.228 1.000 79.890 ? 119 TRP A CD1 1 
ATOM 931  C CD2 ? TRP A 1 119 ?  -8.940  -5.597  -2.288 1.000 79.890 ? 119 TRP A CD2 1 
ATOM 932  C CE2 ? TRP A 1 119 ?  -9.234  -6.568  -1.306 1.000 79.890 ? 119 TRP A CE2 1 
ATOM 933  C CE3 ? TRP A 1 119 ?  -8.178  -4.477  -1.929 1.000 79.890 ? 119 TRP A CE3 1 
ATOM 934  N NE1 ? TRP A 1 119 ?  -9.981  -7.546  -1.904 1.000 79.890 ? 119 TRP A NE1 1 
ATOM 935  C CH2 ? TRP A 1 119 ?  -8.046  -5.348   0.339 1.000 79.890 ? 119 TRP A CH2 1 
ATOM 936  C CZ2 ? TRP A 1 119 ?  -8.790  -6.453   0.014 1.000 79.890 ? 119 TRP A CZ2 1 
ATOM 937  C CZ3 ? TRP A 1 119 ?  -7.737  -4.365  -0.616 1.000 79.890 ? 119 TRP A CZ3 1 
ATOM 938  N N   ? CYS A 1 120 ?  -8.898  -6.033  -8.147 1.000 64.120 ? 120 CYS A N   1 
ATOM 939  C CA  ? CYS A 1 120 ?  -9.075  -5.592  -9.525 1.000 64.120 ? 120 CYS A CA  1 
ATOM 940  C C   ? CYS A 1 120 ? -10.312  -4.713  -9.662 1.000 64.120 ? 120 CYS A C   1 
ATOM 941  C CB  ? CYS A 1 120 ?  -9.185  -6.793 -10.463 1.000 64.120 ? 120 CYS A CB  1 
ATOM 942  O O   ? CYS A 1 120 ? -11.320  -4.944  -8.992 1.000 64.120 ? 120 CYS A O   1 
ATOM 943  S SG  ? CYS A 1 120 ?  -7.645  -7.718 -10.647 1.000 64.120 ? 120 CYS A SG  1 
ATOM 944  N N   ? PRO A 1 121 ? -10.078  -3.529 -10.478 1.000 56.050 ? 121 PRO A N   1 
ATOM 945  C CA  ? PRO A 1 121 ? -11.208  -2.660 -10.813 1.000 56.050 ? 121 PRO A CA  1 
ATOM 946  C C   ? PRO A 1 121 ? -12.249  -3.356 -11.687 1.000 56.050 ? 121 PRO A C   1 
ATOM 947  C CB  ? PRO A 1 121 ? -10.551  -1.500 -11.566 1.000 56.050 ? 121 PRO A CB  1 
ATOM 948  O O   ? PRO A 1 121 ? -11.995  -4.446 -12.206 1.000 56.050 ? 121 PRO A O   1 
ATOM 949  C CG  ? PRO A 1 121 ?  -9.108  -1.877 -11.663 1.000 56.050 ? 121 PRO A CG  1 
ATOM 950  C CD  ? PRO A 1 121 ?  -8.904  -3.174 -10.935 1.000 56.050 ? 121 PRO A CD  1 
ATOM 951  N N   ? GLU A 1 122 ? -13.488  -2.856 -11.692 1.000 50.620 ? 122 GLU A N   1 
ATOM 952  C CA  ? GLU A 1 122 ? -14.770  -3.198 -12.301 1.000 50.620 ? 122 GLU A CA  1 
ATOM 953  C C   ? GLU A 1 122 ? -14.589  -3.670 -13.741 1.000 50.620 ? 122 GLU A C   1 
ATOM 954  C CB  ? GLU A 1 122 ? -15.723  -2.001 -12.256 1.000 50.620 ? 122 GLU A CB  1 
ATOM 955  O O   ? GLU A 1 122 ? -15.334  -4.529 -14.216 1.000 50.620 ? 122 GLU A O   1 
ATOM 956  C CG  ? GLU A 1 122 ? -16.970  -2.238 -11.416 1.000 50.620 ? 122 GLU A CG  1 
ATOM 957  C CD  ? GLU A 1 122 ? -17.832  -0.996 -11.257 1.000 50.620 ? 122 GLU A CD  1 
ATOM 958  O OE1 ? GLU A 1 122 ? -18.843  -1.049 -10.520 1.000 50.620 ? 122 GLU A OE1 1 
ATOM 959  O OE2 ? GLU A 1 122 ? -17.494   0.038 -11.875 1.000 50.620 ? 122 GLU A OE2 1 
ATOM 960  N N   ? THR A 1 123 ? -13.374  -3.357 -14.356 1.000 48.760 ? 123 THR A N   1 
ATOM 961  C CA  ? THR A 1 123 ? -13.320  -3.733 -15.764 1.000 48.760 ? 123 THR A CA  1 
ATOM 962  C C   ? THR A 1 123 ? -12.622  -5.079 -15.938 1.000 48.760 ? 123 THR A C   1 
ATOM 963  C CB  ? THR A 1 123 ? -12.593  -2.664 -16.600 1.000 48.760 ? 123 THR A CB  1 
ATOM 964  O O   ? THR A 1 123 ? -12.586  -5.629 -17.040 1.000 48.760 ? 123 THR A O   1 
ATOM 965  C CG2 ? THR A 1 123 ? -13.390  -1.365 -16.645 1.000 48.760 ? 123 THR A CG2 1 
ATOM 966  O OG1 ? THR A 1 123 ? -11.309  -2.404 -16.021 1.000 48.760 ? 123 THR A OG1 1 
ATOM 967  N N   ? ALA A 1 124 ? -12.298  -5.855 -14.875 1.000 47.770 ? 124 ALA A N   1 
ATOM 968  C CA  ? ALA A 1 124 ? -11.652  -7.163 -14.942 1.000 47.770 ? 124 ALA A CA  1 
ATOM 969  C C   ? ALA A 1 124 ? -12.635  -8.279 -14.601 1.000 47.770 ? 124 ALA A C   1 
ATOM 970  C CB  ? ALA A 1 124 ? -10.450  -7.211 -14.002 1.000 47.770 ? 124 ALA A CB  1 
ATOM 971  O O   ? ALA A 1 124 ? -13.741  -8.015 -14.122 1.000 47.770 ? 124 ALA A O   1 
ATOM 972  N N   ? LEU A 1 125 ? -12.822  -9.319 -15.420 1.000 48.260 ? 125 LEU A N   1 
ATOM 973  C CA  ? LEU A 1 125 ? -13.647 -10.515 -15.296 1.000 48.260 ? 125 LEU A CA  1 
ATOM 974  C C   ? LEU A 1 125 ? -14.250 -10.617 -13.899 1.000 48.260 ? 125 LEU A C   1 
ATOM 975  C CB  ? LEU A 1 125 ? -12.822 -11.769 -15.601 1.000 48.260 ? 125 LEU A CB  1 
ATOM 976  O O   ? LEU A 1 125 ? -13.601 -10.267 -12.911 1.000 48.260 ? 125 LEU A O   1 
ATOM 977  C CG  ? LEU A 1 125 ? -12.350 -11.934 -17.047 1.000 48.260 ? 125 LEU A CG  1 
ATOM 978  C CD1 ? LEU A 1 125 ? -11.263 -13.000 -17.130 1.000 48.260 ? 125 LEU A CD1 1 
ATOM 979  C CD2 ? LEU A 1 125 ? -13.523 -12.287 -17.956 1.000 48.260 ? 125 LEU A CD2 1 
ATOM 980  N N   ? ARG A 1 126 ? -15.600 -10.442 -13.707 1.000 51.590 ? 126 ARG A N   1 
ATOM 981  C CA  ? ARG A 1 126 ? -16.543 -10.457 -12.593 1.000 51.590 ? 126 ARG A CA  1 
ATOM 982  C C   ? ARG A 1 126 ? -16.051 -11.364 -11.471 1.000 51.590 ? 126 ARG A C   1 
ATOM 983  C CB  ? ARG A 1 126 ? -17.926 -10.910 -13.066 1.000 51.590 ? 126 ARG A CB  1 
ATOM 984  O O   ? ARG A 1 126 ? -16.154 -11.014 -10.293 1.000 51.590 ? 126 ARG A O   1 
ATOM 985  C CG  ? ARG A 1 126 ? -18.835  -9.770 -13.497 1.000 51.590 ? 126 ARG A CG  1 
ATOM 986  C CD  ? ARG A 1 126 ? -20.209 -10.272 -13.917 1.000 51.590 ? 126 ARG A CD  1 
ATOM 987  N NE  ? ARG A 1 126 ? -21.271  -9.667 -13.118 1.000 51.590 ? 126 ARG A NE  1 
ATOM 988  N NH1 ? ARG A 1 126 ? -22.418 -11.641 -12.771 1.000 51.590 ? 126 ARG A NH1 1 
ATOM 989  N NH2 ? ARG A 1 126 ? -23.206  -9.681 -11.881 1.000 51.590 ? 126 ARG A NH2 1 
ATOM 990  C CZ  ? ARG A 1 126 ? -22.296 -10.331 -12.592 1.000 51.590 ? 126 ARG A CZ  1 
ATOM 991  N N   ? GLU A 1 127 ? -15.277 -12.462 -11.744 1.000 49.700 ? 127 GLU A N   1 
ATOM 992  C CA  ? GLU A 1 127 ? -14.903 -13.428 -10.716 1.000 49.700 ? 127 GLU A CA  1 
ATOM 993  C C   ? GLU A 1 127 ? -13.550 -13.083 -10.101 1.000 49.700 ? 127 GLU A C   1 
ATOM 994  C CB  ? GLU A 1 127 ? -14.872 -14.845 -11.294 1.000 49.700 ? 127 GLU A CB  1 
ATOM 995  O O   ? GLU A 1 127 ? -13.321 -13.328  -8.914 1.000 49.700 ? 127 GLU A O   1 
ATOM 996  C CG  ? GLU A 1 127 ? -16.244 -15.492 -11.412 1.000 49.700 ? 127 GLU A CG  1 
ATOM 997  C CD  ? GLU A 1 127 ? -16.193 -16.916 -11.941 1.000 49.700 ? 127 GLU A CD  1 
ATOM 998  O OE1 ? GLU A 1 127 ? -17.262 -17.556 -12.066 1.000 49.700 ? 127 GLU A OE1 1 
ATOM 999  O OE2 ? GLU A 1 127 ? -15.075 -17.396 -12.232 1.000 49.700 ? 127 GLU A OE2 1 
ATOM 1000 N N   ? ALA A 1 128 ? -12.638 -12.341 -10.827 1.000 52.890 ? 128 ALA A N   1 
ATOM 1001 C CA  ? ALA A 1 128 ? -11.346 -11.881 -10.323 1.000 52.890 ? 128 ALA A CA  1 
ATOM 1002 C C   ? ALA A 1 128 ? -11.494 -10.573  -9.550 1.000 52.890 ? 128 ALA A C   1 
ATOM 1003 C CB  ? ALA A 1 128 ? -10.357 -11.707 -11.473 1.000 52.890 ? 128 ALA A CB  1 
ATOM 1004 O O   ? ALA A 1 128 ? -10.546 -10.114  -8.909 1.000 52.890 ? 128 ALA A O   1 
ATOM 1005 N N   ? GLN A 1 129 ? -12.689 -10.165  -9.446 1.000 59.650 ? 129 GLN A N   1 
ATOM 1006 C CA  ? GLN A 1 129 ? -13.042  -8.833  -8.965 1.000 59.650 ? 129 GLN A CA  1 
ATOM 1007 C C   ? GLN A 1 129 ? -13.129  -8.804  -7.441 1.000 59.650 ? 129 GLN A C   1 
ATOM 1008 C CB  ? GLN A 1 129 ? -14.368  -8.376  -9.574 1.000 59.650 ? 129 GLN A CB  1 
ATOM 1009 O O   ? GLN A 1 129 ? -12.835  -7.782  -6.817 1.000 59.650 ? 129 GLN A O   1 
ATOM 1010 C CG  ? GLN A 1 129 ? -14.284  -8.054 -11.060 1.000 59.650 ? 129 GLN A CG  1 
ATOM 1011 C CD  ? GLN A 1 129 ? -15.621  -7.647 -11.650 1.000 59.650 ? 129 GLN A CD  1 
ATOM 1012 N NE2 ? GLN A 1 129 ? -15.597  -7.131 -12.874 1.000 59.650 ? 129 GLN A NE2 1 
ATOM 1013 O OE1 ? GLN A 1 129 ? -16.667  -7.797 -11.012 1.000 59.650 ? 129 GLN A OE1 1 
ATOM 1014 N N   ? ASN A 1 130 ? -13.185 -10.039  -6.858 1.000 73.840 ? 130 ASN A N   1 
ATOM 1015 C CA  ? ASN A 1 130 ? -13.714  -9.909  -5.505 1.000 73.840 ? 130 ASN A CA  1 
ATOM 1016 C C   ? ASN A 1 130 ? -12.697 -10.357  -4.459 1.000 73.840 ? 130 ASN A C   1 
ATOM 1017 C CB  ? ASN A 1 130 ? -15.013 -10.704  -5.358 1.000 73.840 ? 130 ASN A CB  1 
ATOM 1018 O O   ? ASN A 1 130 ? -12.757  -9.929  -3.305 1.000 73.840 ? 130 ASN A O   1 
ATOM 1019 C CG  ? ASN A 1 130 ? -16.161 -10.097  -6.139 1.000 73.840 ? 130 ASN A CG  1 
ATOM 1020 N ND2 ? ASN A 1 130 ? -17.117 -10.930  -6.533 1.000 73.840 ? 130 ASN A ND2 1 
ATOM 1021 O OD1 ? ASN A 1 130 ? -16.189  -8.889  -6.388 1.000 73.840 ? 130 ASN A OD1 1 
ATOM 1022 N N   ? ALA A 1 131 ? -11.747 -11.073  -4.964 1.000 83.380 ? 131 ALA A N   1 
ATOM 1023 C CA  ? ALA A 1 131 ? -10.772 -11.599  -4.012 1.000 83.380 ? 131 ALA A CA  1 
ATOM 1024 C C   ? ALA A 1 131 ?  -9.429 -10.888  -4.153 1.000 83.380 ? 131 ALA A C   1 
ATOM 1025 C CB  ? ALA A 1 131 ? -10.597 -13.103  -4.205 1.000 83.380 ? 131 ALA A CB  1 
ATOM 1026 O O   ? ALA A 1 131 ?  -9.086 -10.405  -5.235 1.000 83.380 ? 131 ALA A O   1 
ATOM 1027 N N   ? LEU A 1 132 ?  -8.828 -10.744  -3.074 1.000 84.500 ? 132 LEU A N   1 
ATOM 1028 C CA  ? LEU A 1 132 ?  -7.488 -10.167  -3.046 1.000 84.500 ? 132 LEU A CA  1 
ATOM 1029 C C   ? LEU A 1 132 ?  -6.518 -11.009  -3.868 1.000 84.500 ? 132 LEU A C   1 
ATOM 1030 C CB  ? LEU A 1 132 ?  -6.986 -10.049  -1.605 1.000 84.500 ? 132 LEU A CB  1 
ATOM 1031 O O   ? LEU A 1 132 ?  -6.425 -12.223  -3.674 1.000 84.500 ? 132 LEU A O   1 
ATOM 1032 C CG  ? LEU A 1 132 ?  -5.639  -9.350  -1.412 1.000 84.500 ? 132 LEU A CG  1 
ATOM 1033 C CD1 ? LEU A 1 132 ?  -5.747  -7.876  -1.790 1.000 84.500 ? 132 LEU A CD1 1 
ATOM 1034 C CD2 ? LEU A 1 132 ?  -5.157  -9.504   0.026 1.000 84.500 ? 132 LEU A CD2 1 
ATOM 1035 N N   ? HIS A 1 133 ?  -5.863 -10.345  -4.881 1.000 84.780 ? 133 HIS A N   1 
ATOM 1036 C CA  ? HIS A 1 133 ?  -4.827 -10.977  -5.691 1.000 84.780 ? 133 HIS A CA  1 
ATOM 1037 C C   ? HIS A 1 133 ?  -3.441 -10.472  -5.306 1.000 84.780 ? 133 HIS A C   1 
ATOM 1038 C CB  ? HIS A 1 133 ?  -5.083 -10.728  -7.178 1.000 84.780 ? 133 HIS A CB  1 
ATOM 1039 O O   ? HIS A 1 133 ?  -3.270  -9.290  -4.998 1.000 84.780 ? 133 HIS A O   1 
ATOM 1040 C CG  ? HIS A 1 133 ?  -6.201 -11.546  -7.741 1.000 84.780 ? 133 HIS A CG  1 
ATOM 1041 C CD2 ? HIS A 1 133 ?  -6.193 -12.581  -8.614 1.000 84.780 ? 133 HIS A CD2 1 
ATOM 1042 N ND1 ? HIS A 1 133 ?  -7.521 -11.329  -7.411 1.000 84.780 ? 133 HIS A ND1 1 
ATOM 1043 C CE1 ? HIS A 1 133 ?  -8.279 -12.198  -8.058 1.000 84.780 ? 133 HIS A CE1 1 
ATOM 1044 N NE2 ? HIS A 1 133 ?  -7.498 -12.969  -8.795 1.000 84.780 ? 133 HIS A NE2 1 
ATOM 1045 N N   ? CYS A 1 134 ?  -2.564 -11.416  -5.232 1.000 82.020 ? 134 CYS A N   1 
ATOM 1046 C CA  ? CYS A 1 134 ?  -1.192 -11.097  -4.856 1.000 82.020 ? 134 CYS A CA  1 
ATOM 1047 C C   ? CYS A 1 134 ?  -0.228 -11.403  -5.996 1.000 82.020 ? 134 CYS A C   1 
ATOM 1048 C CB  ? CYS A 1 134 ?  -0.783 -11.879  -3.608 1.000 82.020 ? 134 CYS A CB  1 
ATOM 1049 O O   ? CYS A 1 134 ?  -0.428 -12.363  -6.742 1.000 82.020 ? 134 CYS A O   1 
ATOM 1050 S SG  ? CYS A 1 134 ?  -1.766 -11.481  -2.145 1.000 82.020 ? 134 CYS A SG  1 
ATOM 1051 N N   ? ALA A 1 135 ?   0.631 -10.459  -6.168 1.000 79.240 ? 135 ALA A N   1 
ATOM 1052 C CA  ? ALA A 1 135 ?   1.679 -10.642  -7.170 1.000 79.240 ? 135 ALA A CA  1 
ATOM 1053 C C   ? ALA A 1 135 ?   3.064 -10.498  -6.547 1.000 79.240 ? 135 ALA A C   1 
ATOM 1054 C CB  ? ALA A 1 135 ?   1.504  -9.642  -8.310 1.000 79.240 ? 135 ALA A CB  1 
ATOM 1055 O O   ? ALA A 1 135 ?   3.248  -9.733  -5.597 1.000 79.240 ? 135 ALA A O   1 
ATOM 1056 N N   ? SER A 1 136 ?   3.871 -11.368  -7.080 1.000 77.880 ? 136 SER A N   1 
ATOM 1057 C CA  ? SER A 1 136 ?   5.277 -11.249  -6.708 1.000 77.880 ? 136 SER A CA  1 
ATOM 1058 C C   ? SER A 1 136 ?   5.992 -10.216  -7.573 1.000 77.880 ? 136 SER A C   1 
ATOM 1059 C CB  ? SER A 1 136 ?   5.980 -12.602  -6.828 1.000 77.880 ? 136 SER A CB  1 
ATOM 1060 O O   ? SER A 1 136 ?   6.029 -10.344  -8.798 1.000 77.880 ? 136 SER A O   1 
ATOM 1061 O OG  ? SER A 1 136 ?   7.314 -12.519  -6.358 1.000 77.880 ? 136 SER A OG  1 
ATOM 1062 N N   ? ILE A 1 137 ?   6.510  -9.209  -6.815 1.000 78.480 ? 137 ILE A N   1 
ATOM 1063 C CA  ? ILE A 1 137 ?   7.186  -8.117  -7.507 1.000 78.480 ? 137 ILE A CA  1 
ATOM 1064 C C   ? ILE A 1 137 ?   8.543  -7.857  -6.857 1.000 78.480 ? 137 ILE A C   1 
ATOM 1065 C CB  ? ILE A 1 137 ?   6.333  -6.829  -7.500 1.000 78.480 ? 137 ILE A CB  1 
ATOM 1066 O O   ? ILE A 1 137 ?   8.764  -8.220  -5.699 1.000 78.480 ? 137 ILE A O   1 
ATOM 1067 C CG1 ? ILE A 1 137 ?   6.046  -6.386  -6.061 1.000 78.480 ? 137 ILE A CG1 1 
ATOM 1068 C CG2 ? ILE A 1 137 ?   5.031  -7.040  -8.279 1.000 78.480 ? 137 ILE A CG2 1 
ATOM 1069 C CD1 ? ILE A 1 137 ?   5.374  -5.024  -5.955 1.000 78.480 ? 137 ILE A CD1 1 
ATOM 1070 N N   ? SER A 1 138 ?   9.506  -7.367  -7.689 1.000 78.070 ? 138 SER A N   1 
ATOM 1071 C CA  ? SER A 1 138 ?  10.828  -7.051  -7.159 1.000 78.070 ? 138 SER A CA  1 
ATOM 1072 C C   ? SER A 1 138 ?  11.121  -5.558  -7.259 1.000 78.070 ? 138 SER A C   1 
ATOM 1073 C CB  ? SER A 1 138 ?  11.906  -7.842  -7.901 1.000 78.070 ? 138 SER A CB  1 
ATOM 1074 O O   ? SER A 1 138 ?  10.628  -4.883  -8.165 1.000 78.070 ? 138 SER A O   1 
ATOM 1075 O OG  ? SER A 1 138 ?  11.870  -7.561  -9.290 1.000 78.070 ? 138 SER A OG  1 
ATOM 1076 N N   ? ILE A 1 139 ?  11.787  -5.138  -6.265 1.000 79.930 ? 139 ILE A N   1 
ATOM 1077 C CA  ? ILE A 1 139 ?  12.306  -3.776  -6.325 1.000 79.930 ? 139 ILE A CA  1 
ATOM 1078 C C   ? ILE A 1 139 ?  13.337  -3.666  -7.446 1.000 79.930 ? 139 ILE A C   1 
ATOM 1079 C CB  ? ILE A 1 139 ?  12.931  -3.350  -4.977 1.000 79.930 ? 139 ILE A CB  1 
ATOM 1080 O O   ? ILE A 1 139 ?  14.235  -4.504  -7.557 1.000 79.930 ? 139 ILE A O   1 
ATOM 1081 C CG1 ? ILE A 1 139 ?  11.861  -3.310  -3.881 1.000 79.930 ? 139 ILE A CG1 1 
ATOM 1082 C CG2 ? ILE A 1 139 ?  13.629  -1.993  -5.111 1.000 79.930 ? 139 ILE A CG2 1 
ATOM 1083 C CD1 ? ILE A 1 139 ?  12.410  -3.022  -2.490 1.000 79.930 ? 139 ILE A CD1 1 
ATOM 1084 N N   ? ILE A 1 140 ?  13.207  -2.678  -8.259 1.000 78.660 ? 140 ILE A N   1 
ATOM 1085 C CA  ? ILE A 1 140 ?  14.141  -2.469  -9.360 1.000 78.660 ? 140 ILE A CA  1 
ATOM 1086 C C   ? ILE A 1 140 ?  14.916  -1.172  -9.140 1.000 78.660 ? 140 ILE A C   1 
ATOM 1087 C CB  ? ILE A 1 140 ?  13.412  -2.435 -10.722 1.000 78.660 ? 140 ILE A CB  1 
ATOM 1088 O O   ? ILE A 1 140 ?  14.540  -0.351  -8.300 1.000 78.660 ? 140 ILE A O   1 
ATOM 1089 C CG1 ? ILE A 1 140 ?  12.401  -1.283 -10.757 1.000 78.660 ? 140 ILE A CG1 1 
ATOM 1090 C CG2 ? ILE A 1 140 ?  12.726  -3.775 -11.001 1.000 78.660 ? 140 ILE A CG2 1 
ATOM 1091 C CD1 ? ILE A 1 140 ?  11.770  -1.055 -12.123 1.000 78.660 ? 140 ILE A CD1 1 
ATOM 1092 N N   ? SER A 1 141 ?  16.035  -1.056  -9.914 1.000 81.940 ? 141 SER A N   1 
ATOM 1093 C CA  ? SER A 1 141 ?  16.891   0.114  -9.743 1.000 81.940 ? 141 SER A CA  1 
ATOM 1094 C C   ? SER A 1 141 ?  16.198   1.381 -10.232 1.000 81.940 ? 141 SER A C   1 
ATOM 1095 C CB  ? SER A 1 141 ?  18.212  -0.075 -10.490 1.000 81.940 ? 141 SER A CB  1 
ATOM 1096 O O   ? SER A 1 141 ?  15.392   1.335 -11.163 1.000 81.940 ? 141 SER A O   1 
ATOM 1097 O OG  ? SER A 1 141 ?  18.007  -0.046 -11.892 1.000 81.940 ? 141 SER A OG  1 
ATOM 1098 N N   ? ASN A 1 142 ?  16.554   2.480  -9.588 1.000 80.160 ? 142 ASN A N   1 
ATOM 1099 C CA  ? ASN A 1 142 ?  16.040   3.781 -10.002 1.000 80.160 ? 142 ASN A CA  1 
ATOM 1100 C C   ? ASN A 1 142 ?  16.432   4.107 -11.440 1.000 80.160 ? 142 ASN A C   1 
ATOM 1101 C CB  ? ASN A 1 142 ?  16.532   4.878  -9.056 1.000 80.160 ? 142 ASN A CB  1 
ATOM 1102 O O   ? ASN A 1 142 ?  15.660   4.728 -12.173 1.000 80.160 ? 142 ASN A O   1 
ATOM 1103 C CG  ? ASN A 1 142 ?  15.791   4.884  -7.733 1.000 80.160 ? 142 ASN A CG  1 
ATOM 1104 N ND2 ? ASN A 1 142 ?  16.239   5.722  -6.806 1.000 80.160 ? 142 ASN A ND2 1 
ATOM 1105 O OD1 ? ASN A 1 142 ?  14.824   4.141  -7.545 1.000 80.160 ? 142 ASN A OD1 1 
ATOM 1106 N N   ? GLN A 1 143 ?  17.580   3.627 -11.784 1.000 82.680 ? 143 GLN A N   1 
ATOM 1107 C CA  ? GLN A 1 143 ?  18.059   3.876 -13.140 1.000 82.680 ? 143 GLN A CA  1 
ATOM 1108 C C   ? GLN A 1 143 ?  17.144   3.226 -14.174 1.000 82.680 ? 143 GLN A C   1 
ATOM 1109 C CB  ? GLN A 1 143 ?  19.490   3.361 -13.307 1.000 82.680 ? 143 GLN A CB  1 
ATOM 1110 O O   ? GLN A 1 143 ?  16.768   3.859 -15.162 1.000 82.680 ? 143 GLN A O   1 
ATOM 1111 C CG  ? GLN A 1 143 ?  20.116   3.711 -14.650 1.000 82.680 ? 143 GLN A CG  1 
ATOM 1112 C CD  ? GLN A 1 143 ?  20.356   5.200 -14.816 1.000 82.680 ? 143 GLN A CD  1 
ATOM 1113 N NE2 ? GLN A 1 143 ?  20.169   5.699 -16.033 1.000 82.680 ? 143 GLN A NE2 1 
ATOM 1114 O OE1 ? GLN A 1 143 ?  20.706   5.896 -13.857 1.000 82.680 ? 143 GLN A OE1 1 
ATOM 1115 N N   ? SER A 1 144 ?  16.852   1.987 -13.956 1.000 78.660 ? 144 SER A N   1 
ATOM 1116 C CA  ? SER A 1 144 ?  15.962   1.262 -14.857 1.000 78.660 ? 144 SER A CA  1 
ATOM 1117 C C   ? SER A 1 144 ?  14.584   1.912 -14.914 1.000 78.660 ? 144 SER A C   1 
ATOM 1118 C CB  ? SER A 1 144 ?  15.829  -0.197 -14.419 1.000 78.660 ? 144 SER A CB  1 
ATOM 1119 O O   ? SER A 1 144 ?  14.010   2.070 -15.994 1.000 78.660 ? 144 SER A O   1 
ATOM 1120 O OG  ? SER A 1 144 ?  14.931  -0.896 -15.265 1.000 78.660 ? 144 SER A OG  1 
ATOM 1121 N N   ? CYS A 1 145 ?  14.132   2.295 -13.815 1.000 77.720 ? 145 CYS A N   1 
ATOM 1122 C CA  ? CYS A 1 145 ?  12.825   2.931 -13.704 1.000 77.720 ? 145 CYS A CA  1 
ATOM 1123 C C   ? CYS A 1 145 ?  12.818   4.288 -14.398 1.000 77.720 ? 145 CYS A C   1 
ATOM 1124 C CB  ? CYS A 1 145 ?  12.431   3.097 -12.237 1.000 77.720 ? 145 CYS A CB  1 
ATOM 1125 O O   ? CYS A 1 145 ?  11.877   4.613 -15.125 1.000 77.720 ? 145 CYS A O   1 
ATOM 1126 S SG  ? CYS A 1 145 ?  10.706   3.575 -11.994 1.000 77.720 ? 145 CYS A SG  1 
ATOM 1127 N N   ? ASP A 1 146 ?  13.853   5.007 -14.191 1.000 82.430 ? 146 ASP A N   1 
ATOM 1128 C CA  ? ASP A 1 146 ?  13.997   6.327 -14.797 1.000 82.430 ? 146 ASP A CA  1 
ATOM 1129 C C   ? ASP A 1 146 ?  14.044   6.229 -16.321 1.000 82.430 ? 146 ASP A C   1 
ATOM 1130 C CB  ? ASP A 1 146 ?  15.256   7.023 -14.276 1.000 82.430 ? 146 ASP A CB  1 
ATOM 1131 O O   ? ASP A 1 146 ?  13.573   7.128 -17.020 1.000 82.430 ? 146 ASP A O   1 
ATOM 1132 C CG  ? ASP A 1 146 ?  15.282   8.510 -14.583 1.000 82.430 ? 146 ASP A CG  1 
ATOM 1133 O OD1 ? ASP A 1 146 ?  14.361   9.237 -14.153 1.000 82.430 ? 146 ASP A OD1 1 
ATOM 1134 O OD2 ? ASP A 1 146 ?  16.231   8.958 -15.262 1.000 82.430 ? 146 ASP A OD2 1 
ATOM 1135 N N   ? ASP A 1 147 ?  14.630   5.143 -16.779 1.000 82.040 ? 147 ASP A N   1 
ATOM 1136 C CA  ? ASP A 1 147 ?  14.668   4.917 -18.221 1.000 82.040 ? 147 ASP A CA  1 
ATOM 1137 C C   ? ASP A 1 147 ?  13.258   4.819 -18.799 1.000 82.040 ? 147 ASP A C   1 
ATOM 1138 C CB  ? ASP A 1 147 ?  15.459   3.649 -18.545 1.000 82.040 ? 147 ASP A CB  1 
ATOM 1139 O O   ? ASP A 1 147 ?  13.002   5.287 -19.910 1.000 82.040 ? 147 ASP A O   1 
ATOM 1140 C CG  ? ASP A 1 147 ?  16.952   3.804 -18.311 1.000 82.040 ? 147 ASP A CG  1 
ATOM 1141 O OD1 ? ASP A 1 147 ?  17.432   4.951 -18.178 1.000 82.040 ? 147 ASP A OD1 1 
ATOM 1142 O OD2 ? ASP A 1 147 ?  17.654   2.772 -18.262 1.000 82.040 ? 147 ASP A OD2 1 
ATOM 1143 N N   ? ASP A 1 148 ?  12.361   4.297 -17.967 1.000 74.440 ? 148 ASP A N   1 
ATOM 1144 C CA  ? ASP A 1 148 ?  10.979   4.132 -18.405 1.000 74.440 ? 148 ASP A CA  1 
ATOM 1145 C C   ? ASP A 1 148 ?  10.160   5.391 -18.128 1.000 74.440 ? 148 ASP A C   1 
ATOM 1146 C CB  ? ASP A 1 148 ?  10.337   2.926 -17.717 1.000 74.440 ? 148 ASP A CB  1 
ATOM 1147 O O   ? ASP A 1 148 ?   9.161   5.650 -18.802 1.000 74.440 ? 148 ASP A O   1 
ATOM 1148 C CG  ? ASP A 1 148 ?  10.883   1.599 -18.214 1.000 74.440 ? 148 ASP A CG  1 
ATOM 1149 O OD1 ? ASP A 1 148 ?  11.469   1.556 -19.318 1.000 74.440 ? 148 ASP A OD1 1 
ATOM 1150 O OD2 ? ASP A 1 148 ?  10.724   0.587 -17.497 1.000 74.440 ? 148 ASP A OD2 1 
ATOM 1151 N N   ? HIS A 1 149 ?  10.711   6.192 -17.169 1.000 76.590 ? 149 HIS A N   1 
ATOM 1152 C CA  ? HIS A 1 149 ?  10.024   7.401 -16.730 1.000 76.590 ? 149 HIS A CA  1 
ATOM 1153 C C   ? HIS A 1 149 ?  11.010   8.541 -16.497 1.000 76.590 ? 149 HIS A C   1 
ATOM 1154 C CB  ? HIS A 1 149 ?   9.224   7.130 -15.454 1.000 76.590 ? 149 HIS A CB  1 
ATOM 1155 O O   ? HIS A 1 149 ?  11.217   8.966 -15.358 1.000 76.590 ? 149 HIS A O   1 
ATOM 1156 C CG  ? HIS A 1 149 ?   8.326   5.938 -15.551 1.000 76.590 ? 149 HIS A CG  1 
ATOM 1157 C CD2 ? HIS A 1 149 ?   8.447   4.690 -15.043 1.000 76.590 ? 149 HIS A CD2 1 
ATOM 1158 N ND1 ? HIS A 1 149 ?   7.135   5.959 -16.245 1.000 76.590 ? 149 HIS A ND1 1 
ATOM 1159 C CE1 ? HIS A 1 149 ?   6.562   4.770 -16.158 1.000 76.590 ? 149 HIS A CE1 1 
ATOM 1160 N NE2 ? HIS A 1 149 ?   7.338   3.982 -15.434 1.000 76.590 ? 149 HIS A NE2 1 
ATOM 1161 N N   ? PRO A 1 150 ?  11.551   9.110 -17.580 1.000 80.750 ? 150 PRO A N   1 
ATOM 1162 C CA  ? PRO A 1 150 ?  12.594  10.122 -17.397 1.000 80.750 ? 150 PRO A CA  1 
ATOM 1163 C C   ? PRO A 1 150 ?  12.082  11.376 -16.691 1.000 80.750 ? 150 PRO A C   1 
ATOM 1164 C CB  ? PRO A 1 150 ?  13.029  10.442 -18.830 1.000 80.750 ? 150 PRO A CB  1 
ATOM 1165 O O   ? PRO A 1 150 ?  11.108  11.987 -17.137 1.000 80.750 ? 150 PRO A O   1 
ATOM 1166 C CG  ? PRO A 1 150 ?  11.893   9.983 -19.686 1.000 80.750 ? 150 PRO A CG  1 
ATOM 1167 C CD  ? PRO A 1 150 ?  11.146   8.908 -18.950 1.000 80.750 ? 150 PRO A CD  1 
ATOM 1168 N N   ? GLY A 1 151 ?  12.782  11.742 -15.520 1.000 81.920 ? 151 GLY A N   1 
ATOM 1169 C CA  ? GLY A 1 151 ?  12.554  13.019 -14.865 1.000 81.920 ? 151 GLY A CA  1 
ATOM 1170 C C   ? GLY A 1 151 ?  11.397  12.989 -13.884 1.000 81.920 ? 151 GLY A C   1 
ATOM 1171 O O   ? GLY A 1 151 ?  11.067  14.008 -13.273 1.000 81.920 ? 151 GLY A O   1 
ATOM 1172 N N   ? ARG A 1 152 ?  10.857  11.817 -13.688 1.000 80.320 ? 152 ARG A N   1 
ATOM 1173 C CA  ? ARG A 1 152 ?   9.654  11.788 -12.864 1.000 80.320 ? 152 ARG A CA  1 
ATOM 1174 C C   ? ARG A 1 152 ?   9.945  11.192 -11.490 1.000 80.320 ? 152 ARG A C   1 
ATOM 1175 C CB  ? ARG A 1 152 ?   8.546  10.991 -13.556 1.000 80.320 ? 152 ARG A CB  1 
ATOM 1176 O O   ? ARG A 1 152 ?   9.162  11.365 -10.554 1.000 80.320 ? 152 ARG A O   1 
ATOM 1177 C CG  ? ARG A 1 152 ?   8.000  11.657 -14.810 1.000 80.320 ? 152 ARG A CG  1 
ATOM 1178 C CD  ? ARG A 1 152 ?   6.847  10.866 -15.411 1.000 80.320 ? 152 ARG A CD  1 
ATOM 1179 N NE  ? ARG A 1 152 ?   5.674  10.879 -14.543 1.000 80.320 ? 152 ARG A NE  1 
ATOM 1180 N NH1 ? ARG A 1 152 ?   4.567   9.190 -15.666 1.000 80.320 ? 152 ARG A NH1 1 
ATOM 1181 N NH2 ? ARG A 1 152 ?   3.604  10.178 -13.836 1.000 80.320 ? 152 ARG A NH2 1 
ATOM 1182 C CZ  ? ARG A 1 152 ?   4.618  10.082 -14.683 1.000 80.320 ? 152 ARG A CZ  1 
ATOM 1183 N N   ? LEU A 1 153 ?  11.140  10.557 -11.377 1.000 80.280 ? 153 LEU A N   1 
ATOM 1184 C CA  ? LEU A 1 153 ?  11.485   9.885 -10.129 1.000 80.280 ? 153 LEU A CA  1 
ATOM 1185 C C   ? LEU A 1 153 ?  12.089  10.868  -9.132 1.000 80.280 ? 153 LEU A C   1 
ATOM 1186 C CB  ? LEU A 1 153 ?  12.464   8.738 -10.390 1.000 80.280 ? 153 LEU A CB  1 
ATOM 1187 O O   ? LEU A 1 153 ?  12.884  11.732  -9.509 1.000 80.280 ? 153 LEU A O   1 
ATOM 1188 C CG  ? LEU A 1 153 ?  11.845   7.379 -10.719 1.000 80.280 ? 153 LEU A CG  1 
ATOM 1189 C CD1 ? LEU A 1 153 ?  11.238   7.397 -12.118 1.000 80.280 ? 153 LEU A CD1 1 
ATOM 1190 C CD2 ? LEU A 1 153 ?  12.887   6.272 -10.597 1.000 80.280 ? 153 LEU A CD2 1 
ATOM 1191 N N   ? THR A 1 154 ?  11.558  10.784  -7.904 1.000 80.620 ? 154 THR A N   1 
ATOM 1192 C CA  ? THR A 1 154 ?  12.165  11.528  -6.806 1.000 80.620 ? 154 THR A CA  1 
ATOM 1193 C C   ? THR A 1 154 ?  12.872  10.583  -5.839 1.000 80.620 ? 154 THR A C   1 
ATOM 1194 C CB  ? THR A 1 154 ?  11.114  12.356  -6.043 1.000 80.620 ? 154 THR A CB  1 
ATOM 1195 O O   ? THR A 1 154 ?  12.789   9.362  -5.983 1.000 80.620 ? 154 THR A O   1 
ATOM 1196 C CG2 ? THR A 1 154 ?  10.268  13.188  -7.001 1.000 80.620 ? 154 THR A CG2 1 
ATOM 1197 O OG1 ? THR A 1 154 ?  10.257  11.471  -5.312 1.000 80.620 ? 154 THR A OG1 1 
ATOM 1198 N N   ? ASP A 1 155 ?  13.666  11.137  -4.933 1.000 81.050 ? 155 ASP A N   1 
ATOM 1199 C CA  ? ASP A 1 155 ?  14.444  10.349  -3.981 1.000 81.050 ? 155 ASP A CA  1 
ATOM 1200 C C   ? ASP A 1 155 ?  13.538   9.692  -2.942 1.000 81.050 ? 155 ASP A C   1 
ATOM 1201 C CB  ? ASP A 1 155 ?  15.490  11.225  -3.287 1.000 81.050 ? 155 ASP A CB  1 
ATOM 1202 O O   ? ASP A 1 155 ?  13.988   8.849  -2.163 1.000 81.050 ? 155 ASP A O   1 
ATOM 1203 C CG  ? ASP A 1 155 ?  16.584  11.699  -4.228 1.000 81.050 ? 155 ASP A CG  1 
ATOM 1204 O OD1 ? ASP A 1 155 ?  16.759  11.101  -5.311 1.000 81.050 ? 155 ASP A OD1 1 
ATOM 1205 O OD2 ? ASP A 1 155 ?  17.279  12.679  -3.881 1.000 81.050 ? 155 ASP A OD2 1 
ATOM 1206 N N   ? THR A 1 156 ?  12.261  10.025  -2.976 1.000 78.890 ? 156 THR A N   1 
ATOM 1207 C CA  ? THR A 1 156 ?  11.313   9.474  -2.013 1.000 78.890 ? 156 THR A CA  1 
ATOM 1208 C C   ? THR A 1 156 ?  10.525   8.322  -2.629 1.000 78.890 ? 156 THR A C   1 
ATOM 1209 C CB  ? THR A 1 156 ?  10.339  10.554  -1.508 1.000 78.890 ? 156 THR A CB  1 
ATOM 1210 O O   ? THR A 1 156 ?   9.569   7.826  -2.029 1.000 78.890 ? 156 THR A O   1 
ATOM 1211 C CG2 ? THR A 1 156 ?  11.090  11.713  -0.860 1.000 78.890 ? 156 THR A CG2 1 
ATOM 1212 O OG1 ? THR A 1 156 ?   9.574  11.054  -2.612 1.000 78.890 ? 156 THR A OG1 1 
ATOM 1213 N N   ? MET A 1 157 ?  10.894   7.947  -3.851 1.000 80.650 ? 157 MET A N   1 
ATOM 1214 C CA  ? MET A 1 157 ?  10.151   6.917  -4.570 1.000 80.650 ? 157 MET A CA  1 
ATOM 1215 C C   ? MET A 1 157 ?  10.994   5.658  -4.744 1.000 80.650 ? 157 MET A C   1 
ATOM 1216 C CB  ? MET A 1 157 ?   9.697   7.435  -5.936 1.000 80.650 ? 157 MET A CB  1 
ATOM 1217 O O   ? MET A 1 157 ?  12.222   5.733  -4.808 1.000 80.650 ? 157 MET A O   1 
ATOM 1218 C CG  ? MET A 1 157 ?   8.705   8.585  -5.857 1.000 80.650 ? 157 MET A CG  1 
ATOM 1219 S SD  ? MET A 1 157 ?   8.340   9.312  -7.501 1.000 80.650 ? 157 MET A SD  1 
ATOM 1220 C CE  ? MET A 1 157 ?   7.053  10.507  -7.044 1.000 80.650 ? 157 MET A CE  1 
ATOM 1221 N N   ? VAL A 1 158 ?  10.291   4.448  -4.646 1.000 79.220 ? 158 VAL A N   1 
ATOM 1222 C CA  ? VAL A 1 158 ?  10.885   3.145  -4.925 1.000 79.220 ? 158 VAL A CA  1 
ATOM 1223 C C   ? VAL A 1 158 ?  10.184   2.502  -6.119 1.000 79.220 ? 158 VAL A C   1 
ATOM 1224 C CB  ? VAL A 1 158 ?  10.807   2.212  -3.696 1.000 79.220 ? 158 VAL A CB  1 
ATOM 1225 O O   ? VAL A 1 158 ?   8.977   2.674  -6.306 1.000 79.220 ? 158 VAL A O   1 
ATOM 1226 C CG1 ? VAL A 1 158 ?   9.356   1.851  -3.383 1.000 79.220 ? 158 VAL A CG1 1 
ATOM 1227 C CG2 ? VAL A 1 158 ?  11.636   0.951  -3.931 1.000 79.220 ? 158 VAL A CG2 1 
ATOM 1228 N N   ? CYS A 1 159 ?  10.976   1.878  -6.917 1.000 79.890 ? 159 CYS A N   1 
ATOM 1229 C CA  ? CYS A 1 159 ?  10.438   1.226  -8.106 1.000 79.890 ? 159 CYS A CA  1 
ATOM 1230 C C   ? CYS A 1 159 ?  10.380  -0.285  -7.920 1.000 79.890 ? 159 CYS A C   1 
ATOM 1231 C CB  ? CYS A 1 159 ?  11.284   1.566  -9.333 1.000 79.890 ? 159 CYS A CB  1 
ATOM 1232 O O   ? CYS A 1 159 ?  11.310  -0.885  -7.378 1.000 79.890 ? 159 CYS A O   1 
ATOM 1233 S SG  ? CYS A 1 159 ?  11.207   3.306  -9.811 1.000 79.890 ? 159 CYS A SG  1 
ATOM 1234 N N   ? ALA A 1 160 ?   9.221  -0.775  -8.338 1.000 78.030 ? 160 ALA A N   1 
ATOM 1235 C CA  ? ALA A 1 160 ?   9.031  -2.222  -8.278 1.000 78.030 ? 160 ALA A CA  1 
ATOM 1236 C C   ? ALA A 1 160 ?   8.344  -2.737  -9.539 1.000 78.030 ? 160 ALA A C   1 
ATOM 1237 C CB  ? ALA A 1 160 ?   8.221  -2.601  -7.041 1.000 78.030 ? 160 ALA A CB  1 
ATOM 1238 O O   ? ALA A 1 160 ?   7.544  -2.027 -10.152 1.000 78.030 ? 160 ALA A O   1 
ATOM 1239 N N   ? GLY A 1 161 ?   8.814  -3.797  -9.979 1.000 73.200 ? 161 GLY A N   1 
ATOM 1240 C CA  ? GLY A 1 161 ?   8.239  -4.414 -11.163 1.000 73.200 ? 161 GLY A CA  1 
ATOM 1241 C C   ? GLY A 1 161 ?   8.651  -5.863 -11.341 1.000 73.200 ? 161 GLY A C   1 
ATOM 1242 O O   ? GLY A 1 161 ?   9.314  -6.437 -10.474 1.000 73.200 ? 161 GLY A O   1 
ATOM 1243 N N   ? VAL A 1 162 ?   8.093  -6.567 -12.291 1.000 67.500 ? 162 VAL A N   1 
ATOM 1244 C CA  ? VAL A 1 162 ?   8.475  -7.925 -12.663 1.000 67.500 ? 162 VAL A CA  1 
ATOM 1245 C C   ? VAL A 1 162 ?   9.582  -7.882 -13.713 1.000 67.500 ? 162 VAL A C   1 
ATOM 1246 C CB  ? VAL A 1 162 ?   7.267  -8.729 -13.194 1.000 67.500 ? 162 VAL A CB  1 
ATOM 1247 O O   ? VAL A 1 162 ?   9.448  -7.209 -14.738 1.000 67.500 ? 162 VAL A O   1 
ATOM 1248 C CG1 ? VAL A 1 162 ?   7.678 -10.160 -13.534 1.000 67.500 ? 162 VAL A CG1 1 
ATOM 1249 C CG2 ? VAL A 1 162 ?   6.132  -8.724 -12.172 1.000 67.500 ? 162 VAL A CG2 1 
ATOM 1250 N N   ? GLU A 1 163 ?  10.780  -8.305 -13.312 1.000 54.180 ? 163 GLU A N   1 
ATOM 1251 C CA  ? GLU A 1 163 ?  11.878  -8.448 -14.263 1.000 54.180 ? 163 GLU A CA  1 
ATOM 1252 C C   ? GLU A 1 163 ?  11.461  -9.292 -15.464 1.000 54.180 ? 163 GLU A C   1 
ATOM 1253 C CB  ? GLU A 1 163 ?  13.101  -9.068 -13.583 1.000 54.180 ? 163 GLU A CB  1 
ATOM 1254 O O   ? GLU A 1 163 ?  10.946 -10.400 -15.302 1.000 54.180 ? 163 GLU A O   1 
ATOM 1255 C CG  ? GLU A 1 163 ?  14.429  -8.567 -14.131 1.000 54.180 ? 163 GLU A CG  1 
ATOM 1256 C CD  ? GLU A 1 163 ?  15.635  -9.212 -13.466 1.000 54.180 ? 163 GLU A CD  1 
ATOM 1257 O OE1 ? GLU A 1 163 ?  16.780  -8.951 -13.900 1.000 54.180 ? 163 GLU A OE1 1 
ATOM 1258 O OE2 ? GLU A 1 163 ?  15.432  -9.986 -12.503 1.000 54.180 ? 163 GLU A OE2 1 
ATOM 1259 N N   ? GLY A 1 164 ?  11.411  -8.698 -16.689 1.000 53.520 ? 164 GLY A N   1 
ATOM 1260 C CA  ? GLY A 1 164 ?  11.092  -9.425 -17.908 1.000 53.520 ? 164 GLY A CA  1 
ATOM 1261 C C   ? GLY A 1 164 ?   9.670  -9.198 -18.384 1.000 53.520 ? 164 GLY A C   1 
ATOM 1262 O O   ? GLY A 1 164 ?   9.249  -9.767 -19.393 1.000 53.520 ? 164 GLY A O   1 
ATOM 1263 N N   ? GLY A 1 165 ?   8.923  -8.349 -17.634 1.000 50.860 ? 165 GLY A N   1 
ATOM 1264 C CA  ? GLY A 1 165 ?   7.568  -8.124 -18.110 1.000 50.860 ? 165 GLY A CA  1 
ATOM 1265 C C   ? GLY A 1 165 ?   6.634  -9.285 -17.821 1.000 50.860 ? 165 GLY A C   1 
ATOM 1266 O O   ? GLY A 1 165 ?   6.965 -10.174 -17.034 1.000 50.860 ? 165 GLY A O   1 
ATOM 1267 N N   ? GLY A 1 166 ?   5.299  -9.051 -17.656 1.000 49.740 ? 166 GLY A N   1 
ATOM 1268 C CA  ? GLY A 1 166 ?   4.343 -10.147 -17.664 1.000 49.740 ? 166 GLY A CA  1 
ATOM 1269 C C   ? GLY A 1 166 ?   3.366 -10.096 -16.504 1.000 49.740 ? 166 GLY A C   1 
ATOM 1270 O O   ? GLY A 1 166 ?   2.289 -10.692 -16.566 1.000 49.740 ? 166 GLY A O   1 
ATOM 1271 N N   ? THR A 1 167 ?   3.406  -9.044 -15.610 1.000 49.900 ? 167 THR A N   1 
ATOM 1272 C CA  ? THR A 1 167 ?   2.306  -8.836 -14.674 1.000 49.900 ? 167 THR A CA  1 
ATOM 1273 C C   ? THR A 1 167 ?   2.334  -7.416 -14.115 1.000 49.900 ? 167 THR A C   1 
ATOM 1274 C CB  ? THR A 1 167 ?   2.359  -9.849 -13.516 1.000 49.900 ? 167 THR A CB  1 
ATOM 1275 O O   ? THR A 1 167 ?   3.316  -7.009 -13.490 1.000 49.900 ? 167 THR A O   1 
ATOM 1276 C CG2 ? THR A 1 167 ?   1.033  -9.893 -12.763 1.000 49.900 ? 167 THR A CG2 1 
ATOM 1277 O OG1 ? THR A 1 167 ?   2.641 -11.152 -14.040 1.000 49.900 ? 167 THR A OG1 1 
ATOM 1278 N N   ? ASP A 1 168 ?   1.967  -6.371 -14.798 1.000 49.800 ? 168 ASP A N   1 
ATOM 1279 C CA  ? ASP A 1 168 ?   1.933  -4.978 -14.364 1.000 49.800 ? 168 ASP A CA  1 
ATOM 1280 C C   ? ASP A 1 168 ?   0.647  -4.672 -13.600 1.000 49.800 ? 168 ASP A C   1 
ATOM 1281 C CB  ? ASP A 1 168 ?   2.069  -4.038 -15.564 1.000 49.800 ? 168 ASP A CB  1 
ATOM 1282 O O   ? ASP A 1 168 ?  -0.367  -5.349 -13.785 1.000 49.800 ? 168 ASP A O   1 
ATOM 1283 C CG  ? ASP A 1 168 ?   3.506  -3.868 -16.024 1.000 49.800 ? 168 ASP A CG  1 
ATOM 1284 O OD1 ? ASP A 1 168 ?   4.433  -4.282 -15.296 1.000 49.800 ? 168 ASP A OD1 1 
ATOM 1285 O OD2 ? ASP A 1 168 ?   3.713  -3.310 -17.124 1.000 49.800 ? 168 ASP A OD2 1 
ATOM 1286 N N   ? SER A 1 169 ?   0.728  -4.191 -12.352 1.000 49.430 ? 169 SER A N   1 
ATOM 1287 C CA  ? SER A 1 169 ?  -0.345  -3.526 -11.620 1.000 49.430 ? 169 SER A CA  1 
ATOM 1288 C C   ? SER A 1 169 ?  -1.109  -2.557 -12.517 1.000 49.430 ? 169 SER A C   1 
ATOM 1289 C CB  ? SER A 1 169 ?   0.215  -2.778 -10.409 1.000 49.430 ? 169 SER A CB  1 
ATOM 1290 O O   ? SER A 1 169 ?  -0.503  -1.785 -13.263 1.000 49.430 ? 169 SER A O   1 
ATOM 1291 O OG  ? SER A 1 169 ?   1.519  -2.292 -10.677 1.000 49.430 ? 169 SER A OG  1 
ATOM 1292 N N   ? CYS A 1 170 ?  -2.018  -2.909 -13.367 1.000 51.560 ? 170 CYS A N   1 
ATOM 1293 C CA  ? CYS A 1 170 ?  -2.901  -2.166 -14.259 1.000 51.560 ? 170 CYS A CA  1 
ATOM 1294 C C   ? CYS A 1 170 ?  -3.921  -1.357 -13.467 1.000 51.560 ? 170 CYS A C   1 
ATOM 1295 C CB  ? CYS A 1 170 ?  -3.621  -3.117 -15.215 1.000 51.560 ? 170 CYS A CB  1 
ATOM 1296 O O   ? CYS A 1 170 ?  -4.154  -1.628 -12.288 1.000 51.560 ? 170 CYS A O   1 
ATOM 1297 S SG  ? CYS A 1 170 ?  -2.577  -3.731 -16.555 1.000 51.560 ? 170 CYS A SG  1 
ATOM 1298 N N   ? GLU A 1 171 ?  -4.109  -0.063 -13.837 1.000 40.540 ? 171 GLU A N   1 
ATOM 1299 C CA  ? GLU A 1 171 ?  -5.288   0.693 -13.426 1.000 40.540 ? 171 GLU A CA  1 
ATOM 1300 C C   ? GLU A 1 171 ?  -6.400  -0.236 -12.946 1.000 40.540 ? 171 GLU A C   1 
ATOM 1301 C CB  ? GLU A 1 171 ?  -5.793   1.568 -14.577 1.000 40.540 ? 171 GLU A CB  1 
ATOM 1302 O O   ? GLU A 1 171 ?  -6.721  -1.224 -13.610 1.000 40.540 ? 171 GLU A O   1 
ATOM 1303 C CG  ? GLU A 1 171 ?  -5.160   2.951 -14.621 1.000 40.540 ? 171 GLU A CG  1 
ATOM 1304 C CD  ? GLU A 1 171 ?  -5.979   3.961 -15.408 1.000 40.540 ? 171 GLU A CD  1 
ATOM 1305 O OE1 ? GLU A 1 171 ?  -5.682   5.175 -15.333 1.000 40.540 ? 171 GLU A OE1 1 
ATOM 1306 O OE2 ? GLU A 1 171 ?  -6.928   3.535 -16.105 1.000 40.540 ? 171 GLU A OE2 1 
ATOM 1307 N N   ? GLY A 1 172 ?  -6.479  -0.248 -11.619 1.000 43.220 ? 172 GLY A N   1 
ATOM 1308 C CA  ? GLY A 1 172 ?  -7.554  -0.893 -10.881 1.000 43.220 ? 172 GLY A CA  1 
ATOM 1309 C C   ? GLY A 1 172 ?  -7.066  -1.991  -9.955 1.000 43.220 ? 172 GLY A C   1 
ATOM 1310 O O   ? GLY A 1 172 ?  -7.849  -2.559  -9.191 1.000 43.220 ? 172 GLY A O   1 
ATOM 1311 N N   ? ASP A 1 173 ?  -5.718  -2.344 -10.195 1.000 44.640 ? 173 ASP A N   1 
ATOM 1312 C CA  ? ASP A 1 173 ?  -5.084  -3.037  -9.078 1.000 44.640 ? 173 ASP A CA  1 
ATOM 1313 C C   ? ASP A 1 173 ?  -4.738  -2.064  -7.953 1.000 44.640 ? 173 ASP A C   1 
ATOM 1314 C CB  ? ASP A 1 173 ?  -3.824  -3.769  -9.546 1.000 44.640 ? 173 ASP A CB  1 
ATOM 1315 O O   ? ASP A 1 173 ?  -4.151  -2.459  -6.943 1.000 44.640 ? 173 ASP A O   1 
ATOM 1316 C CG  ? ASP A 1 173 ?  -4.117  -4.876 -10.543 1.000 44.640 ? 173 ASP A CG  1 
ATOM 1317 O OD1 ? ASP A 1 173 ?  -5.266  -5.368 -10.588 1.000 44.640 ? 173 ASP A OD1 1 
ATOM 1318 O OD2 ? ASP A 1 173 ?  -3.191  -5.263 -11.288 1.000 44.640 ? 173 ASP A OD2 1 
ATOM 1319 N N   ? SER A 1 174 ?  -5.282  -0.853  -7.925 1.000 46.020 ? 174 SER A N   1 
ATOM 1320 C CA  ? SER A 1 174 ?  -5.390   0.113  -6.838 1.000 46.020 ? 174 SER A CA  1 
ATOM 1321 C C   ? SER A 1 174 ?  -4.860  -0.465  -5.530 1.000 46.020 ? 174 SER A C   1 
ATOM 1322 C CB  ? SER A 1 174 ?  -6.843   0.557  -6.657 1.000 46.020 ? 174 SER A CB  1 
ATOM 1323 O O   ? SER A 1 174 ?  -5.322  -1.513  -5.076 1.000 46.020 ? 174 SER A O   1 
ATOM 1324 O OG  ? SER A 1 174 ?  -7.295   1.274  -7.792 1.000 46.020 ? 174 SER A OG  1 
ATOM 1325 N N   ? VAL A 1 175 ?  -3.499  -0.330  -5.374 1.000 61.890 ? 175 VAL A N   1 
ATOM 1326 C CA  ? VAL A 1 175 ?  -2.714   0.545  -4.509 1.000 61.890 ? 175 VAL A CA  1 
ATOM 1327 C C   ? VAL A 1 175 ?  -2.549  -0.100  -3.135 1.000 61.890 ? 175 VAL A C   1 
ATOM 1328 C CB  ? VAL A 1 175 ?  -3.365   1.939  -4.370 1.000 61.890 ? 175 VAL A CB  1 
ATOM 1329 O O   ? VAL A 1 175 ?  -3.124   0.369  -2.150 1.000 61.890 ? 175 VAL A O   1 
ATOM 1330 C CG1 ? VAL A 1 175 ?  -2.317   3.041  -4.511 1.000 61.890 ? 175 VAL A CG1 1 
ATOM 1331 C CG2 ? VAL A 1 175 ?  -4.474   2.115  -5.406 1.000 61.890 ? 175 VAL A CG2 1 
ATOM 1332 N N   ? GLY A 1 176 ?  -2.119  -1.323  -3.084 1.000 69.230 ? 176 GLY A N   1 
ATOM 1333 C CA  ? GLY A 1 176 ?  -1.813  -1.895  -1.782 1.000 69.230 ? 176 GLY A CA  1 
ATOM 1334 C C   ? GLY A 1 176 ?  -0.339  -1.821  -1.429 1.000 69.230 ? 176 GLY A C   1 
ATOM 1335 O O   ? GLY A 1 176 ?   0.452  -1.228  -2.166 1.000 69.230 ? 176 GLY A O   1 
ATOM 1336 N N   ? PRO A 1 177 ?  -0.005  -1.923  -0.233 1.000 81.600 ? 177 PRO A N   1 
ATOM 1337 C CA  ? PRO A 1 177 ?   1.367  -1.848   0.275 1.000 81.600 ? 177 PRO A CA  1 
ATOM 1338 C C   ? PRO A 1 177 ?   2.313  -2.812  -0.439 1.000 81.600 ? 177 PRO A C   1 
ATOM 1339 C CB  ? PRO A 1 177 ?   1.217  -2.223   1.751 1.000 81.600 ? 177 PRO A CB  1 
ATOM 1340 O O   ? PRO A 1 177 ?   1.881  -3.860  -0.926 1.000 81.600 ? 177 PRO A O   1 
ATOM 1341 C CG  ? PRO A 1 177 ?   0.038  -3.141   1.795 1.000 81.600 ? 177 PRO A CG  1 
ATOM 1342 C CD  ? PRO A 1 177 ?  -0.945  -2.704   0.747 1.000 81.600 ? 177 PRO A CD  1 
ATOM 1343 N N   ? LEU A 1 178 ?   3.384  -2.274  -0.823 1.000 83.210 ? 178 LEU A N   1 
ATOM 1344 C CA  ? LEU A 1 178 ?   4.503  -3.123  -1.215 1.000 83.210 ? 178 LEU A CA  1 
ATOM 1345 C C   ? LEU A 1 178 ?   5.258  -3.629   0.010 1.000 83.210 ? 178 LEU A C   1 
ATOM 1346 C CB  ? LEU A 1 178 ?   5.458  -2.361  -2.138 1.000 83.210 ? 178 LEU A CB  1 
ATOM 1347 O O   ? LEU A 1 178 ?   5.899  -2.847   0.715 1.000 83.210 ? 178 LEU A O   1 
ATOM 1348 C CG  ? LEU A 1 178 ?   6.635  -3.157  -2.703 1.000 83.210 ? 178 LEU A CG  1 
ATOM 1349 C CD1 ? LEU A 1 178 ?   6.139  -4.206  -3.692 1.000 83.210 ? 178 LEU A CD1 1 
ATOM 1350 C CD2 ? LEU A 1 178 ?   7.643  -2.224  -3.366 1.000 83.210 ? 178 LEU A CD2 1 
ATOM 1351 N N   ? VAL A 1 179 ?   5.091  -4.912   0.208 1.000 83.590 ? 179 VAL A N   1 
ATOM 1352 C CA  ? VAL A 1 179 ?   5.684  -5.503   1.403 1.000 83.590 ? 179 VAL A CA  1 
ATOM 1353 C C   ? VAL A 1 179 ?   6.719  -6.551   1.002 1.000 83.590 ? 179 VAL A C   1 
ATOM 1354 C CB  ? VAL A 1 179 ?   4.611  -6.136   2.317 1.000 83.590 ? 179 VAL A CB  1 
ATOM 1355 O O   ? VAL A 1 179 ?   6.415  -7.474   0.243 1.000 83.590 ? 179 VAL A O   1 
ATOM 1356 C CG1 ? VAL A 1 179 ?   5.254  -6.761   3.553 1.000 83.590 ? 179 VAL A CG1 1 
ATOM 1357 C CG2 ? VAL A 1 179 ?   3.572  -5.092   2.721 1.000 83.590 ? 179 VAL A CG2 1 
ATOM 1358 N N   ? CYS A 1 180 ?   7.877  -6.393   1.463 1.000 83.470 ? 180 CYS A N   1 
ATOM 1359 C CA  ? CYS A 1 180 ?   8.971  -7.332   1.241 1.000 83.470 ? 180 CYS A CA  1 
ATOM 1360 C C   ? CYS A 1 180 ?   9.382  -8.009   2.543 1.000 83.470 ? 180 CYS A C   1 
ATOM 1361 C CB  ? CYS A 1 180 ?  10.174  -6.618   0.625 1.000 83.470 ? 180 CYS A CB  1 
ATOM 1362 O O   ? CYS A 1 180 ?   9.776  -7.339   3.499 1.000 83.470 ? 180 CYS A O   1 
ATOM 1363 S SG  ? CYS A 1 180 ?   9.791  -5.730  -0.900 1.000 83.470 ? 180 CYS A SG  1 
ATOM 1364 N N   ? GLU A 1 181 ?   9.234  -9.379   2.508 1.000 80.980 ? 181 GLU A N   1 
ATOM 1365 C CA  ? GLU A 1 181 ?   9.595 -10.138   3.701 1.000 80.980 ? 181 GLU A CA  1 
ATOM 1366 C C   ? GLU A 1 181 ?   8.919  -9.568   4.944 1.000 80.980 ? 181 GLU A C   1 
ATOM 1367 C CB  ? GLU A 1 181 ?  11.114 -10.154   3.889 1.000 80.980 ? 181 GLU A CB  1 
ATOM 1368 O O   ? GLU A 1 181 ?   9.551  -9.431   5.994 1.000 80.980 ? 181 GLU A O   1 
ATOM 1369 C CG  ? GLU A 1 181 ?  11.865 -10.862   2.771 1.000 80.980 ? 181 GLU A CG  1 
ATOM 1370 C CD  ? GLU A 1 181 ?  13.333 -11.099   3.089 1.000 80.980 ? 181 GLU A CD  1 
ATOM 1371 O OE1 ? GLU A 1 181 ?  13.989 -11.890   2.375 1.000 80.980 ? 181 GLU A OE1 1 
ATOM 1372 O OE2 ? GLU A 1 181 ?  13.830 -10.489   4.063 1.000 80.980 ? 181 GLU A OE2 1 
ATOM 1373 N N   ? GLY A 1 182 ?   7.768  -9.050   4.776 1.000 74.230 ? 182 GLY A N   1 
ATOM 1374 C CA  ? GLY A 1 182 ?   7.000  -8.575   5.916 1.000 74.230 ? 182 GLY A CA  1 
ATOM 1375 C C   ? GLY A 1 182 ?   7.260  -7.117   6.245 1.000 74.230 ? 182 GLY A C   1 
ATOM 1376 O O   ? GLY A 1 182 ?   6.745  -6.598   7.237 1.000 74.230 ? 182 GLY A O   1 
ATOM 1377 N N   ? ILE A 1 183 ?   8.093  -6.474   5.454 1.000 80.420 ? 183 ILE A N   1 
ATOM 1378 C CA  ? ILE A 1 183 ?   8.461  -5.083   5.695 1.000 80.420 ? 183 ILE A CA  1 
ATOM 1379 C C   ? ILE A 1 183 ?   7.833  -4.190   4.628 1.000 80.420 ? 183 ILE A C   1 
ATOM 1380 C CB  ? ILE A 1 183 ?   9.995  -4.899   5.713 1.000 80.420 ? 183 ILE A CB  1 
ATOM 1381 O O   ? ILE A 1 183 ?   7.992  -4.438   3.430 1.000 80.420 ? 183 ILE A O   1 
ATOM 1382 C CG1 ? ILE A 1 183 ?  10.626  -5.774   6.802 1.000 80.420 ? 183 ILE A CG1 1 
ATOM 1383 C CG2 ? ILE A 1 183 ?  10.360  -3.425   5.914 1.000 80.420 ? 183 ILE A CG2 1 
ATOM 1384 C CD1 ? ILE A 1 183 ?  12.148  -5.790   6.780 1.000 80.420 ? 183 ILE A CD1 1 
ATOM 1385 N N   ? LEU A 1 184 ?   7.176  -3.175   5.114 1.000 81.240 ? 184 LEU A N   1 
ATOM 1386 C CA  ? LEU A 1 184 ?   6.560  -2.229   4.190 1.000 81.240 ? 184 LEU A CA  1 
ATOM 1387 C C   ? LEU A 1 184 ?   7.620  -1.396   3.478 1.000 81.240 ? 184 LEU A C   1 
ATOM 1388 C CB  ? LEU A 1 184 ?   5.586  -1.311   4.933 1.000 81.240 ? 184 LEU A CB  1 
ATOM 1389 O O   ? LEU A 1 184 ?   8.407  -0.701   4.125 1.000 81.240 ? 184 LEU A O   1 
ATOM 1390 C CG  ? LEU A 1 184 ?   4.885  -0.243   4.092 1.000 81.240 ? 184 LEU A CG  1 
ATOM 1391 C CD1 ? LEU A 1 184 ?   3.981  -0.897   3.052 1.000 81.240 ? 184 LEU A CD1 1 
ATOM 1392 C CD2 ? LEU A 1 184 ?   4.088   0.702   4.983 1.000 81.240 ? 184 LEU A CD2 1 
ATOM 1393 N N   ? GLN A 1 185 ?   7.609  -1.505   2.182 1.000 82.030 ? 185 GLN A N   1 
ATOM 1394 C CA  ? GLN A 1 185 ?   8.601  -0.789   1.387 1.000 82.030 ? 185 GLN A CA  1 
ATOM 1395 C C   ? GLN A 1 185 ?   8.003   0.466   0.760 1.000 82.030 ? 185 GLN A C   1 
ATOM 1396 C CB  ? GLN A 1 185 ?   9.174  -1.698   0.298 1.000 82.030 ? 185 GLN A CB  1 
ATOM 1397 O O   ? GLN A 1 185 ?   8.725   1.417   0.451 1.000 82.030 ? 185 GLN A O   1 
ATOM 1398 C CG  ? GLN A 1 185 ?   9.956  -2.888   0.839 1.000 82.030 ? 185 GLN A CG  1 
ATOM 1399 C CD  ? GLN A 1 185 ?  11.202  -2.475   1.599 1.000 82.030 ? 185 GLN A CD  1 
ATOM 1400 N NE2 ? GLN A 1 185 ?  11.500  -3.187   2.680 1.000 82.030 ? 185 GLN A NE2 1 
ATOM 1401 O OE1 ? GLN A 1 185 ?  11.892  -1.524   1.218 1.000 82.030 ? 185 GLN A OE1 1 
ATOM 1402 N N   ? GLY A 1 186 ?   6.682   0.467   0.593 1.000 78.340 ? 186 GLY A N   1 
ATOM 1403 C CA  ? GLY A 1 186 ?   6.054   1.622  -0.029 1.000 78.340 ? 186 GLY A CA  1 
ATOM 1404 C C   ? GLY A 1 186 ?   4.580   1.413  -0.324 1.000 78.340 ? 186 GLY A C   1 
ATOM 1405 O O   ? GLY A 1 186 ?   4.049   0.321  -0.113 1.000 78.340 ? 186 GLY A O   1 
ATOM 1406 N N   ? THR A 1 187 ?   3.979   2.491  -0.546 1.000 79.240 ? 187 THR A N   1 
ATOM 1407 C CA  ? THR A 1 187 ?   2.605   2.479  -1.035 1.000 79.240 ? 187 THR A CA  1 
ATOM 1408 C C   ? THR A 1 187 ?   2.546   2.914  -2.496 1.000 79.240 ? 187 THR A C   1 
ATOM 1409 C CB  ? THR A 1 187 ?   1.702   3.394  -0.187 1.000 79.240 ? 187 THR A CB  1 
ATOM 1410 O O   ? THR A 1 187 ?   3.303   3.790  -2.919 1.000 79.240 ? 187 THR A O   1 
ATOM 1411 C CG2 ? THR A 1 187 ?   1.737   2.991   1.284 1.000 79.240 ? 187 THR A CG2 1 
ATOM 1412 O OG1 ? THR A 1 187 ?   2.154   4.748  -0.311 1.000 79.240 ? 187 THR A OG1 1 
ATOM 1413 N N   ? VAL A 1 188 ?   1.875   2.136  -3.189 1.000 76.610 ? 188 VAL A N   1 
ATOM 1414 C CA  ? VAL A 1 188 ?   1.782   2.415  -4.618 1.000 76.610 ? 188 VAL A CA  1 
ATOM 1415 C C   ? VAL A 1 188 ?   1.223   3.819  -4.835 1.000 76.610 ? 188 VAL A C   1 
ATOM 1416 C CB  ? VAL A 1 188 ?   0.903   1.372  -5.344 1.000 76.610 ? 188 VAL A CB  1 
ATOM 1417 O O   ? VAL A 1 188 ?   0.153   4.154  -4.322 1.000 76.610 ? 188 VAL A O   1 
ATOM 1418 C CG1 ? VAL A 1 188 ?   0.736   1.739  -6.818 1.000 76.610 ? 188 VAL A CG1 1 
ATOM 1419 C CG2 ? VAL A 1 188 ?   1.505  -0.024  -5.203 1.000 76.610 ? 188 VAL A CG2 1 
ATOM 1420 N N   ? SER A 1 189 ?   1.922   4.812  -5.544 1.000 69.290 ? 189 SER A N   1 
ATOM 1421 C CA  ? SER A 1 189 ?   1.602   6.221  -5.752 1.000 69.290 ? 189 SER A CA  1 
ATOM 1422 C C   ? SER A 1 189 ?   1.062   6.464  -7.157 1.000 69.290 ? 189 SER A C   1 
ATOM 1423 C CB  ? SER A 1 189 ?   2.837   7.092  -5.513 1.000 69.290 ? 189 SER A CB  1 
ATOM 1424 O O   ? SER A 1 189 ?  -0.028   7.016  -7.322 1.000 69.290 ? 189 SER A O   1 
ATOM 1425 O OG  ? SER A 1 189 ?   2.511   8.467  -5.625 1.000 69.290 ? 189 SER A OG  1 
ATOM 1426 N N   ? TRP A 1 190 ?   1.675   5.960  -8.216 1.000 70.950 ? 190 TRP A N   1 
ATOM 1427 C CA  ? TRP A 1 190 ?   1.216   6.144  -9.589 1.000 70.950 ? 190 TRP A CA  1 
ATOM 1428 C C   ? TRP A 1 190 ?   1.820   5.089 -10.511 1.000 70.950 ? 190 TRP A C   1 
ATOM 1429 C CB  ? TRP A 1 190 ?   1.574   7.545 -10.093 1.000 70.950 ? 190 TRP A CB  1 
ATOM 1430 O O   ? TRP A 1 190 ?   2.808   4.440 -10.159 1.000 70.950 ? 190 TRP A O   1 
ATOM 1431 C CG  ? TRP A 1 190 ?   3.029   7.885  -9.966 1.000 70.950 ? 190 TRP A CG  1 
ATOM 1432 C CD1 ? TRP A 1 190 ?   3.666   8.379  -8.861 1.000 70.950 ? 190 TRP A CD1 1 
ATOM 1433 C CD2 ? TRP A 1 190 ?   4.027   7.760 -10.983 1.000 70.950 ? 190 TRP A CD2 1 
ATOM 1434 C CE2 ? TRP A 1 190 ?   5.249   8.196 -10.425 1.000 70.950 ? 190 TRP A CE2 1 
ATOM 1435 C CE3 ? TRP A 1 190 ?   4.007   7.320 -12.313 1.000 70.950 ? 190 TRP A CE3 1 
ATOM 1436 N NE1 ? TRP A 1 190 ?   5.001   8.568  -9.131 1.000 70.950 ? 190 TRP A NE1 1 
ATOM 1437 C CH2 ? TRP A 1 190 ?   6.394   7.770 -12.452 1.000 70.950 ? 190 TRP A CH2 1 
ATOM 1438 C CZ2 ? TRP A 1 190 ?   6.441   8.205 -11.153 1.000 70.950 ? 190 TRP A CZ2 1 
ATOM 1439 C CZ3 ? TRP A 1 190 ?   5.195   7.330 -13.036 1.000 70.950 ? 190 TRP A CZ3 1 
ATOM 1440 N N   ? ASP A 1 191 ?   1.067   4.721 -11.541 1.000 64.440 ? 191 ASP A N   1 
ATOM 1441 C CA  ? ASP A 1 191 ?   1.496   3.819 -12.605 1.000 64.440 ? 191 ASP A CA  1 
ATOM 1442 C C   ? ASP A 1 191 ?   1.099   4.360 -13.977 1.000 64.440 ? 191 ASP A C   1 
ATOM 1443 C CB  ? ASP A 1 191 ?   0.903   2.424 -12.398 1.000 64.440 ? 191 ASP A CB  1 
ATOM 1444 O O   ? ASP A 1 191 ?   0.257   5.254 -14.077 1.000 64.440 ? 191 ASP A O   1 
ATOM 1445 C CG  ? ASP A 1 191 ?  -0.612   2.435 -12.283 1.000 64.440 ? 191 ASP A CG  1 
ATOM 1446 O OD1 ? ASP A 1 191 ?  -1.189   3.486 -11.931 1.000 64.440 ? 191 ASP A OD1 1 
ATOM 1447 O OD2 ? ASP A 1 191 ?  -1.233   1.382 -12.544 1.000 64.440 ? 191 ASP A OD2 1 
ATOM 1448 N N   ? ASP A 1 192 ?   1.929   4.091 -15.109 1.000 57.010 ? 192 ASP A N   1 
ATOM 1449 C CA  ? ASP A 1 192 ?   1.577   4.464 -16.475 1.000 57.010 ? 192 ASP A CA  1 
ATOM 1450 C C   ? ASP A 1 192 ?   0.536   3.508 -17.054 1.000 57.010 ? 192 ASP A C   1 
ATOM 1451 C CB  ? ASP A 1 192 ?   2.823   4.486 -17.363 1.000 57.010 ? 192 ASP A CB  1 
ATOM 1452 O O   ? ASP A 1 192 ?   0.473   2.340 -16.664 1.000 57.010 ? 192 ASP A O   1 
ATOM 1453 C CG  ? ASP A 1 192 ?   3.669   5.732 -17.167 1.000 57.010 ? 192 ASP A CG  1 
ATOM 1454 O OD1 ? ASP A 1 192 ?   3.130   6.772 -16.732 1.000 57.010 ? 192 ASP A OD1 1 
ATOM 1455 O OD2 ? ASP A 1 192 ?   4.884   5.673 -17.454 1.000 57.010 ? 192 ASP A OD2 1 
ATOM 1456 N N   ? VAL A 1 193 ?  -0.374   4.097 -18.015 1.000 51.100 ? 193 VAL A N   1 
ATOM 1457 C CA  ? VAL A 1 193 ?  -1.301   3.405 -18.903 1.000 51.100 ? 193 VAL A CA  1 
ATOM 1458 C C   ? VAL A 1 193 ?  -0.821   3.526 -20.348 1.000 51.100 ? 193 VAL A C   1 
ATOM 1459 C CB  ? VAL A 1 193 ?  -2.737   3.960 -18.771 1.000 51.100 ? 193 VAL A CB  1 
ATOM 1460 O O   ? VAL A 1 193 ?  -0.479   4.620 -20.805 1.000 51.100 ? 193 VAL A O   1 
ATOM 1461 C CG1 ? VAL A 1 193 ?  -3.706   3.169 -19.648 1.000 51.100 ? 193 VAL A CG1 1 
ATOM 1462 C CG2 ? VAL A 1 193 ?  -3.187   3.931 -17.311 1.000 51.100 ? 193 VAL A CG2 1 
ATOM 1463 N N   ? PRO A 1 194 ?  -0.737   2.306 -20.980 1.000 51.240 ? 194 PRO A N   1 
ATOM 1464 C CA  ? PRO A 1 194 ?  -1.231   0.956 -20.698 1.000 51.240 ? 194 PRO A CA  1 
ATOM 1465 C C   ? PRO A 1 194 ?  -0.241   0.124 -19.885 1.000 51.240 ? 194 PRO A C   1 
ATOM 1466 C CB  ? PRO A 1 194 ?  -1.433   0.357 -22.091 1.000 51.240 ? 194 PRO A CB  1 
ATOM 1467 O O   ? PRO A 1 194 ?   0.965   0.381 -19.924 1.000 51.240 ? 194 PRO A O   1 
ATOM 1468 C CG  ? PRO A 1 194 ?  -0.586   1.194 -22.994 1.000 51.240 ? 194 PRO A CG  1 
ATOM 1469 C CD  ? PRO A 1 194 ?  -0.291   2.494 -22.302 1.000 51.240 ? 194 PRO A CD  1 
ATOM 1470 N N   ? CYS A 1 195 ?  -0.819  -0.632 -18.853 1.000 54.930 ? 195 CYS A N   1 
ATOM 1471 C CA  ? CYS A 1 195 ?  -0.142  -1.465 -17.866 1.000 54.930 ? 195 CYS A CA  1 
ATOM 1472 C C   ? CYS A 1 195 ?   0.539  -2.655 -18.532 1.000 54.930 ? 195 CYS A C   1 
ATOM 1473 C CB  ? CYS A 1 195 ?  -1.132  -1.958 -16.811 1.000 54.930 ? 195 CYS A CB  1 
ATOM 1474 O O   ? CYS A 1 195 ?   1.065  -3.536 -17.850 1.000 54.930 ? 195 CYS A O   1 
ATOM 1475 S SG  ? CYS A 1 195 ?  -1.924  -0.629 -15.879 1.000 54.930 ? 195 CYS A SG  1 
ATOM 1476 N N   ? ASP A 1 196 ?   0.813  -2.592 -19.811 1.000 50.100 ? 196 ASP A N   1 
ATOM 1477 C CA  ? ASP A 1 196 ?   1.400  -3.756 -20.467 1.000 50.100 ? 196 ASP A CA  1 
ATOM 1478 C C   ? ASP A 1 196 ?   2.862  -3.504 -20.829 1.000 50.100 ? 196 ASP A C   1 
ATOM 1479 C CB  ? ASP A 1 196 ?   0.604  -4.125 -21.721 1.000 50.100 ? 196 ASP A CB  1 
ATOM 1480 O O   ? ASP A 1 196 ?   3.634  -4.448 -21.009 1.000 50.100 ? 196 ASP A O   1 
ATOM 1481 C CG  ? ASP A 1 196 ?   0.640  -3.043 -22.786 1.000 50.100 ? 196 ASP A CG  1 
ATOM 1482 O OD1 ? ASP A 1 196 ?   1.263  -1.984 -22.558 1.000 50.100 ? 196 ASP A OD1 1 
ATOM 1483 O OD2 ? ASP A 1 196 ?   0.038  -3.250 -23.861 1.000 50.100 ? 196 ASP A OD2 1 
ATOM 1484 N N   ? THR A 1 197 ?   3.342  -2.248 -20.458 1.000 48.720 ? 197 THR A N   1 
ATOM 1485 C CA  ? THR A 1 197 ?   4.691  -2.124 -21.000 1.000 48.720 ? 197 THR A CA  1 
ATOM 1486 C C   ? THR A 1 197 ?   5.622  -1.462 -19.988 1.000 48.720 ? 197 THR A C   1 
ATOM 1487 C CB  ? THR A 1 197 ?   4.694  -1.314 -22.310 1.000 48.720 ? 197 THR A CB  1 
ATOM 1488 O O   ? THR A 1 197 ?   6.842  -1.621 -20.063 1.000 48.720 ? 197 THR A O   1 
ATOM 1489 C CG2 ? THR A 1 197 ?   3.930  -2.045 -23.410 1.000 48.720 ? 197 THR A CG2 1 
ATOM 1490 O OG1 ? THR A 1 197 ?   4.077  -0.041 -22.080 1.000 48.720 ? 197 THR A OG1 1 
ATOM 1491 N N   ? LYS A 1 198 ?   5.014  -1.108 -18.805 1.000 53.800 ? 198 LYS A N   1 
ATOM 1492 C CA  ? LYS A 1 198 ?   5.984  -0.336 -18.033 1.000 53.800 ? 198 LYS A CA  1 
ATOM 1493 C C   ? LYS A 1 198 ?   5.844  -0.615 -16.539 1.000 53.800 ? 198 LYS A C   1 
ATOM 1494 C CB  ? LYS A 1 198 ?   5.817   1.160 -18.304 1.000 53.800 ? 198 LYS A CB  1 
ATOM 1495 O O   ? LYS A 1 198 ?   4.787  -1.051 -16.080 1.000 53.800 ? 198 LYS A O   1 
ATOM 1496 C CG  ? LYS A 1 198 ?   6.109   1.565 -19.742 1.000 53.800 ? 198 LYS A CG  1 
ATOM 1497 C CD  ? LYS A 1 198 ?   6.165   3.079 -19.895 1.000 53.800 ? 198 LYS A CD  1 
ATOM 1498 C CE  ? LYS A 1 198 ?   6.454   3.486 -21.334 1.000 53.800 ? 198 LYS A CE  1 
ATOM 1499 N NZ  ? LYS A 1 198 ?   6.491   4.970 -21.494 1.000 53.800 ? 198 LYS A NZ  1 
ATOM 1500 N N   ? GLN A 1 199 ?   6.969  -0.676 -15.784 1.000 55.080 ? 199 GLN A N   1 
ATOM 1501 C CA  ? GLN A 1 199 ?   7.272  -0.900 -14.375 1.000 55.080 ? 199 GLN A CA  1 
ATOM 1502 C C   ? GLN A 1 199 ?   6.454   0.027 -13.481 1.000 55.080 ? 199 GLN A C   1 
ATOM 1503 C CB  ? GLN A 1 199 ?   8.765  -0.703 -14.109 1.000 55.080 ? 199 GLN A CB  1 
ATOM 1504 O O   ? GLN A 1 199 ?   6.220   1.187 -13.830 1.000 55.080 ? 199 GLN A O   1 
ATOM 1505 C CG  ? GLN A 1 199 ?   9.658  -1.687 -14.853 1.000 55.080 ? 199 GLN A CG  1 
ATOM 1506 C CD  ? GLN A 1 199 ?  10.878  -1.025 -15.465 1.000 55.080 ? 199 GLN A CD  1 
ATOM 1507 N NE2 ? GLN A 1 199 ?  11.813  -1.837 -15.949 1.000 55.080 ? 199 GLN A NE2 1 
ATOM 1508 O OE1 ? GLN A 1 199 ?  10.980   0.205 -15.503 1.000 55.080 ? 199 GLN A OE1 1 
ATOM 1509 N N   ? GLY A 1 200 ?   5.769  -0.490 -12.448 1.000 58.020 ? 200 GLY A N   1 
ATOM 1510 C CA  ? GLY A 1 200 ?   5.036   0.248 -11.432 1.000 58.020 ? 200 GLY A CA  1 
ATOM 1511 C C   ? GLY A 1 200 ?   5.939   0.939 -10.429 1.000 58.020 ? 200 GLY A C   1 
ATOM 1512 O O   ? GLY A 1 200 ?   7.110   0.581 -10.290 1.000 58.020 ? 200 GLY A O   1 
ATOM 1513 N N   ? LEU A 1 201 ?   5.498   2.177 -10.017 1.000 57.200 ? 201 LEU A N   1 
ATOM 1514 C CA  ? LEU A 1 201 ?   6.222   3.010  -9.063 1.000 57.200 ? 201 LEU A CA  1 
ATOM 1515 C C   ? LEU A 1 201 ?   5.483   3.076  -7.730 1.000 57.200 ? 201 LEU A C   1 
ATOM 1516 C CB  ? LEU A 1 201 ?   6.416   4.422  -9.622 1.000 57.200 ? 201 LEU A CB  1 
ATOM 1517 O O   ? LEU A 1 201 ?   4.253   3.160  -7.701 1.000 57.200 ? 201 LEU A O   1 
ATOM 1518 C CG  ? LEU A 1 201 ?   7.543   4.598 -10.642 1.000 57.200 ? 201 LEU A CG  1 
ATOM 1519 C CD1 ? LEU A 1 201 ?   6.993   4.501 -12.061 1.000 57.200 ? 201 LEU A CD1 1 
ATOM 1520 C CD2 ? LEU A 1 201 ?   8.255   5.929 -10.428 1.000 57.200 ? 201 LEU A CD2 1 
ATOM 1521 N N   ? ALA A 1 202 ?   6.201   2.816  -6.664 1.000 57.850 ? 202 ALA A N   1 
ATOM 1522 C CA  ? ALA A 1 202 ?   5.716   2.956  -5.294 1.000 57.850 ? 202 ALA A CA  1 
ATOM 1523 C C   ? ALA A 1 202 ?   6.477   4.050  -4.551 1.000 57.850 ? 202 ALA A C   1 
ATOM 1524 C CB  ? ALA A 1 202 ?   5.836   1.629  -4.549 1.000 57.850 ? 202 ALA A CB  1 
ATOM 1525 O O   ? ALA A 1 202 ?   7.640   4.324  -4.858 1.000 57.850 ? 202 ALA A O   1 
ATOM 1526 N N   ? SER A 1 203 ?   5.692   4.909  -3.745 1.000 54.500 ? 203 SER A N   1 
ATOM 1527 C CA  ? SER A 1 203 ?   6.337   5.865  -2.851 1.000 54.500 ? 203 SER A CA  1 
ATOM 1528 C C   ? SER A 1 203 ?   6.960   5.163  -1.649 1.000 54.500 ? 203 SER A C   1 
ATOM 1529 C CB  ? SER A 1 203 ?   5.332   6.915  -2.374 1.000 54.500 ? 203 SER A CB  1 
ATOM 1530 O O   ? SER A 1 203 ?   6.401   4.195  -1.129 1.000 54.500 ? 203 SER A O   1 
ATOM 1531 O OG  ? SER A 1 203 ?   4.260   6.305  -1.676 1.000 54.500 ? 203 SER A OG  1 
ATOM 1532 N N   ? ILE A 1 204 ?   8.192   5.487  -1.274 1.000 54.550 ? 204 ILE A N   1 
ATOM 1533 C CA  ? ILE A 1 204 ?   8.933   4.900  -0.163 1.000 54.550 ? 204 ILE A CA  1 
ATOM 1534 C C   ? ILE A 1 204 ?   8.348   5.386   1.161 1.000 54.550 ? 204 ILE A C   1 
ATOM 1535 C CB  ? ILE A 1 204 ?  10.437   5.243  -0.243 1.000 54.550 ? 204 ILE A CB  1 
ATOM 1536 O O   ? ILE A 1 204 ?   8.098   6.582   1.335 1.000 54.550 ? 204 ILE A O   1 
ATOM 1537 C CG1 ? ILE A 1 204 ?  11.020   4.779  -1.582 1.000 54.550 ? 204 ILE A CG1 1 
ATOM 1538 C CG2 ? ILE A 1 204 ?  11.197   4.618   0.931 1.000 54.550 ? 204 ILE A CG2 1 
ATOM 1539 C CD1 ? ILE A 1 204 ?  12.459   5.220  -1.817 1.000 54.550 ? 204 ILE A CD1 1 
ATOM 1540 N N   ? PRO A 1 205 ?   8.201   4.418   2.085 1.000 56.100 ? 205 PRO A N   1 
ATOM 1541 C CA  ? PRO A 1 205 ?   7.826   4.832   3.439 1.000 56.100 ? 205 PRO A CA  1 
ATOM 1542 C C   ? PRO A 1 205 ?   8.962   5.540   4.175 1.000 56.100 ? 205 PRO A C   1 
ATOM 1543 C CB  ? PRO A 1 205 ?   7.471   3.511   4.126 1.000 56.100 ? 205 PRO A CB  1 
ATOM 1544 O O   ? PRO A 1 205 ?   8.743   6.123   5.240 1.000 56.100 ? 205 PRO A O   1 
ATOM 1545 C CG  ? PRO A 1 205 ?   7.392   2.513   3.017 1.000 56.100 ? 205 PRO A CG  1 
ATOM 1546 C CD  ? PRO A 1 205 ?   8.095   3.077   1.816 1.000 56.100 ? 205 PRO A CD  1 
ATOM 1547 N N   ? LYS A 1 206 ?  10.249   5.398   3.699 1.000 49.970 ? 206 LYS A N   1 
ATOM 1548 C CA  ? LYS A 1 206 ?  11.267   6.078   4.495 1.000 49.970 ? 206 LYS A CA  1 
ATOM 1549 C C   ? LYS A 1 206 ?  10.843   7.507   4.822 1.000 49.970 ? 206 LYS A C   1 
ATOM 1550 C CB  ? LYS A 1 206 ?  12.608   6.085   3.760 1.000 49.970 ? 206 LYS A CB  1 
ATOM 1551 O O   ? LYS A 1 206 ?  11.219   8.048   5.864 1.000 49.970 ? 206 LYS A O   1 
ATOM 1552 C CG  ? LYS A 1 206 ?  13.435   4.825   3.971 1.000 49.970 ? 206 LYS A CG  1 
ATOM 1553 C CD  ? LYS A 1 206 ?  14.799   4.933   3.301 1.000 49.970 ? 206 LYS A CD  1 
ATOM 1554 C CE  ? LYS A 1 206 ?  15.589   3.637   3.426 1.000 49.970 ? 206 LYS A CE  1 
ATOM 1555 N NZ  ? LYS A 1 206 ?  16.913   3.727   2.740 1.000 49.970 ? 206 LYS A NZ  1 
ATOM 1556 N N   ? SER A 1 207 ?   9.910   8.047   4.083 1.000 53.800 ? 207 SER A N   1 
ATOM 1557 C CA  ? SER A 1 207 ?   9.439   9.382   4.439 1.000 53.800 ? 207 SER A CA  1 
ATOM 1558 C C   ? SER A 1 207 ?   8.493   9.335   5.634 1.000 53.800 ? 207 SER A C   1 
ATOM 1559 C CB  ? SER A 1 207 ?   8.738  10.039   3.248 1.000 53.800 ? 207 SER A CB  1 
ATOM 1560 O O   ? SER A 1 207 ?   8.257  10.354   6.286 1.000 53.800 ? 207 SER A O   1 
ATOM 1561 O OG  ? SER A 1 207 ?   7.680   9.223   2.776 1.000 53.800 ? 207 SER A OG  1 
ATOM 1562 N N   ? VAL A 1 208 ?   7.928   8.127   5.925 1.000 56.180 ? 208 VAL A N   1 
ATOM 1563 C CA  ? VAL A 1 208 ?   7.100   8.018   7.122 1.000 56.180 ? 208 VAL A CA  1 
ATOM 1564 C C   ? VAL A 1 208 ?   7.962   8.213   8.366 1.000 56.180 ? 208 VAL A C   1 
ATOM 1565 C CB  ? VAL A 1 208 ?   6.372   6.656   7.186 1.000 56.180 ? 208 VAL A CB  1 
ATOM 1566 O O   ? VAL A 1 208 ?   7.507   8.783   9.361 1.000 56.180 ? 208 VAL A O   1 
ATOM 1567 C CG1 ? VAL A 1 208 ?   5.658   6.488   8.526 1.000 56.180 ? 208 VAL A CG1 1 
ATOM 1568 C CG2 ? VAL A 1 208 ?   5.381   6.526   6.030 1.000 56.180 ? 208 VAL A CG2 1 
ATOM 1569 N N   ? THR A 1 209 ?   9.263   7.719   8.285 1.000 54.870 ? 209 THR A N   1 
ATOM 1570 C CA  ? THR A 1 209 ?  10.155   7.907   9.423 1.000 54.870 ? 209 THR A CA  1 
ATOM 1571 C C   ? THR A 1 209 ?  10.545   9.376   9.568 1.000 54.870 ? 209 THR A C   1 
ATOM 1572 C CB  ? THR A 1 209 ?  11.426   7.048   9.285 1.000 54.870 ? 209 THR A CB  1 
ATOM 1573 O O   ? THR A 1 209 ?  10.955   9.811  10.646 1.000 54.870 ? 209 THR A O   1 
ATOM 1574 C CG2 ? THR A 1 209 ?  11.098   5.562   9.381 1.000 54.870 ? 209 THR A CG2 1 
ATOM 1575 O OG1 ? THR A 1 209 ?  12.037   7.310   8.015 1.000 54.870 ? 209 THR A OG1 1 
ATOM 1576 N N   ? THR A 1 210 ?  10.415  10.216   8.490 1.000 54.460 ? 210 THR A N   1 
ATOM 1577 C CA  ? THR A 1 210 ?  10.771  11.626   8.601 1.000 54.460 ? 210 THR A CA  1 
ATOM 1578 C C   ? THR A 1 210 ?   9.556  12.462   8.994 1.000 54.460 ? 210 THR A C   1 
ATOM 1579 C CB  ? THR A 1 210 ?  11.358  12.159   7.280 1.000 54.460 ? 210 THR A CB  1 
ATOM 1580 O O   ? THR A 1 210 ?   9.615  13.693   8.990 1.000 54.460 ? 210 THR A O   1 
ATOM 1581 C CG2 ? THR A 1 210 ?  12.685  11.481   6.955 1.000 54.460 ? 210 THR A CG2 1 
ATOM 1582 O OG1 ? THR A 1 210 ?  10.432  11.907   6.216 1.000 54.460 ? 210 THR A OG1 1 
ATOM 1583 N N   ? TRP A 1 211 ?   8.427  11.757   9.210 1.000 65.960 ? 211 TRP A N   1 
ATOM 1584 C CA  ? TRP A 1 211 ?   7.259  12.512   9.653 1.000 65.960 ? 211 TRP A CA  1 
ATOM 1585 C C   ? TRP A 1 211 ?   7.586  13.344  10.889 1.000 65.960 ? 211 TRP A C   1 
ATOM 1586 C CB  ? TRP A 1 211 ?   6.091  11.569   9.952 1.000 65.960 ? 211 TRP A CB  1 
ATOM 1587 O O   ? TRP A 1 211 ?   8.208  12.849  11.832 1.000 65.960 ? 211 TRP A O   1 
ATOM 1588 C CG  ? TRP A 1 211 ?   4.741  12.207   9.807 1.000 65.960 ? 211 TRP A CG  1 
ATOM 1589 C CD1 ? TRP A 1 211 ?   4.321  13.381  10.366 1.000 65.960 ? 211 TRP A CD1 1 
ATOM 1590 C CD2 ? TRP A 1 211 ?   3.634  11.700   9.057 1.000 65.960 ? 211 TRP A CD2 1 
ATOM 1591 C CE2 ? TRP A 1 211 ?   2.572  12.621   9.205 1.000 65.960 ? 211 TRP A CE2 1 
ATOM 1592 C CE3 ? TRP A 1 211 ?   3.435  10.557   8.271 1.000 65.960 ? 211 TRP A CE3 1 
ATOM 1593 N NE1 ? TRP A 1 211 ?   3.017  13.636  10.008 1.000 65.960 ? 211 TRP A NE1 1 
ATOM 1594 C CH2 ? TRP A 1 211 ?   1.162  11.305   7.833 1.000 65.960 ? 211 TRP A CH2 1 
ATOM 1595 C CZ2 ? TRP A 1 211 ?   1.330  12.432   8.596 1.000 65.960 ? 211 TRP A CZ2 1 
ATOM 1596 C CZ3 ? TRP A 1 211 ?   2.197  10.370   7.666 1.000 65.960 ? 211 TRP A CZ3 1 
ATOM 1597 N N   ? SER A 1 212 ?   7.747  14.665  10.706 1.000 51.140 ? 212 SER A N   1 
ATOM 1598 C CA  ? SER A 1 212 ?   7.941  15.619  11.793 1.000 51.140 ? 212 SER A CA  1 
ATOM 1599 C C   ? SER A 1 212 ?   6.607  16.063  12.383 1.000 51.140 ? 212 SER A C   1 
ATOM 1600 C CB  ? SER A 1 212 ?   8.723  16.839  11.303 1.000 51.140 ? 212 SER A CB  1 
ATOM 1601 O O   ? SER A 1 212 ?   5.581  16.039  11.700 1.000 51.140 ? 212 SER A O   1 
ATOM 1602 O OG  ? SER A 1 212 ?   9.846  16.441  10.535 1.000 51.140 ? 212 SER A OG  1 
ATOM 1603 N N   ? GLY A 1 213 ?   6.482  15.926  13.819 1.000 55.940 ? 213 GLY A N   1 
ATOM 1604 C CA  ? GLY A 1 213 ?   5.299  16.410  14.513 1.000 55.940 ? 213 GLY A CA  1 
ATOM 1605 C C   ? GLY A 1 213 ?   4.721  15.398  15.484 1.000 55.940 ? 213 GLY A C   1 
ATOM 1606 O O   ? GLY A 1 213 ?   5.281  14.315  15.666 1.000 55.940 ? 213 GLY A O   1 
ATOM 1607 N N   ? SER A 1 214 ?   3.861  15.882  16.454 1.000 58.260 ? 214 SER A N   1 
ATOM 1608 C CA  ? SER A 1 214 ?   3.288  15.158  17.584 1.000 58.260 ? 214 SER A CA  1 
ATOM 1609 C C   ? SER A 1 214 ?   2.496  13.942  17.117 1.000 58.260 ? 214 SER A C   1 
ATOM 1610 C CB  ? SER A 1 214 ?   2.387  16.078  18.409 1.000 58.260 ? 214 SER A CB  1 
ATOM 1611 O O   ? SER A 1 214 ?   2.196  13.047  17.911 1.000 58.260 ? 214 SER A O   1 
ATOM 1612 O OG  ? SER A 1 214 ?   1.336  16.598  17.614 1.000 58.260 ? 214 SER A OG  1 
ATOM 1613 N N   ? GLU A 1 215 ?   2.445  13.707  15.762 1.000 64.910 ? 215 GLU A N   1 
ATOM 1614 C CA  ? GLU A 1 215 ?   1.618  12.609  15.268 1.000 64.910 ? 215 GLU A CA  1 
ATOM 1615 C C   ? GLU A 1 215 ?   2.414  11.692  14.344 1.000 64.910 ? 215 GLU A C   1 
ATOM 1616 C CB  ? GLU A 1 215 ?   0.385  13.149  14.539 1.000 64.910 ? 215 GLU A CB  1 
ATOM 1617 O O   ? GLU A 1 215 ?   2.018  11.460  13.200 1.000 64.910 ? 215 GLU A O   1 
ATOM 1618 C CG  ? GLU A 1 215 ?  -0.554  13.950  15.430 1.000 64.910 ? 215 GLU A CG  1 
ATOM 1619 C CD  ? GLU A 1 215 ?  -1.954  13.363  15.506 1.000 64.910 ? 215 GLU A CD  1 
ATOM 1620 O OE1 ? GLU A 1 215 ?  -2.746  13.791  16.376 1.000 64.910 ? 215 GLU A OE1 1 
ATOM 1621 O OE2 ? GLU A 1 215 ?  -2.262  12.467  14.689 1.000 64.910 ? 215 GLU A OE2 1 
ATOM 1622 N N   ? LYS A 1 216 ?   3.527  11.192  14.828 1.000 64.670 ? 216 LYS A N   1 
ATOM 1623 C CA  ? LYS A 1 216 ?   4.371  10.234  14.120 1.000 64.670 ? 216 LYS A CA  1 
ATOM 1624 C C   ? LYS A 1 216 ?   3.785   8.827  14.192 1.000 64.670 ? 216 LYS A C   1 
ATOM 1625 C CB  ? LYS A 1 216 ?   5.789  10.241  14.692 1.000 64.670 ? 216 LYS A CB  1 
ATOM 1626 O O   ? LYS A 1 216 ?   3.479   8.331  15.279 1.000 64.670 ? 216 LYS A O   1 
ATOM 1627 C CG  ? LYS A 1 216 ?   6.610  11.459  14.296 1.000 64.670 ? 216 LYS A CG  1 
ATOM 1628 C CD  ? LYS A 1 216 ?   8.049  11.346  14.784 1.000 64.670 ? 216 LYS A CD  1 
ATOM 1629 C CE  ? LYS A 1 216 ?   8.837  12.618  14.502 1.000 64.670 ? 216 LYS A CE  1 
ATOM 1630 N NZ  ? LYS A 1 216 ?  10.251  12.510  14.972 1.000 64.670 ? 216 LYS A NZ  1 
ATOM 1631 N N   ? PRO A 1 217 ?   3.404   8.238  13.085 1.000 62.740 ? 217 PRO A N   1 
ATOM 1632 C CA  ? PRO A 1 217 ?   2.968   6.842  13.167 1.000 62.740 ? 217 PRO A CA  1 
ATOM 1633 C C   ? PRO A 1 217 ?   4.061   5.912  13.688 1.000 62.740 ? 217 PRO A C   1 
ATOM 1634 C CB  ? PRO A 1 217 ?   2.605   6.501  11.719 1.000 62.740 ? 217 PRO A CB  1 
ATOM 1635 O O   ? PRO A 1 217 ?   5.241   6.272  13.673 1.000 62.740 ? 217 PRO A O   1 
ATOM 1636 C CG  ? PRO A 1 217 ?   2.691   7.801  10.987 1.000 62.740 ? 217 PRO A CG  1 
ATOM 1637 C CD  ? PRO A 1 217 ?   3.387   8.799  11.867 1.000 62.740 ? 217 PRO A CD  1 
# 
loop_
_struct_sheet_range.sheet_id 
_struct_sheet_range.id 
_struct_sheet_range.beg_label_comp_id 
_struct_sheet_range.beg_label_asym_id 
_struct_sheet_range.beg_label_seq_id 
_struct_sheet_range.pdbx_beg_PDB_ins_code 
_struct_sheet_range.end_label_comp_id 
_struct_sheet_range.end_label_asym_id 
_struct_sheet_range.end_label_seq_id 
_struct_sheet_range.pdbx_end_PDB_ins_code 
_struct_sheet_range.beg_auth_comp_id 
_struct_sheet_range.beg_auth_asym_id 
_struct_sheet_range.beg_auth_seq_id 
_struct_sheet_range.end_auth_comp_id 
_struct_sheet_range.end_auth_asym_id 
_struct_sheet_range.end_auth_seq_id 
A A GLU A   2 ? GLU A   3 ? GLU A 2   GLU A 3   
A B SER A 101 ? SER A 101 ? SER A 101 SER A 101 
A C TRP A 113 ? ALA A 118 ? TRP A 113 ALA A 118 
A D HIS A 133 ? ILE A 140 ? HIS A 133 ILE A 140 
A E MET A 157 ? GLY A 161 ? MET A 157 GLY A 161 
A F PRO A 177 ? CYS A 180 ? PRO A 177 CYS A 180 
A G ILE A 183 ? TRP A 190 ? ILE A 183 TRP A 190 
A H GLY A 200 ? SER A 203 ? GLY A 200 SER A 203 
B I GLN A  12 ? GLU A  17 ? GLN A 12  GLU A 17  
B J ARG A  20 ? SER A  29 ? ARG A 20  SER A 29  
B K TRP A  32 ? TRP A  35 ? TRP A 32  TRP A 35  
B L LEU A  45 ? LEU A  48 ? LEU A 45  LEU A 48  
B M ARG A  67 ? PRO A  70 ? ARG A 67  PRO A 70  
B N MET A  84 ? ARG A  87 ? MET A 84  ARG A 87  
C O SER A  52 ? SER A  52 ? SER A 52  SER A 52  
C P ALA A 131 ? ALA A 131 ? ALA A 131 ALA A 131 
D Q GLU A  75 ? GLU A  75 ? GLU A 75  GLU A 75  
D R LEU A  80 ? LEU A  80 ? LEU A 80  LEU A 80  
# 
loop_
_struct_conf.id 
_struct_conf.conf_type_id 
_struct_conf.beg_label_comp_id 
_struct_conf.beg_label_asym_id 
_struct_conf.beg_label_seq_id 
_struct_conf.pdbx_beg_PDB_ins_code 
_struct_conf.end_label_comp_id 
_struct_conf.end_label_asym_id 
_struct_conf.end_label_seq_id 
_struct_conf.pdbx_end_PDB_ins_code 
_struct_conf.beg_auth_comp_id 
_struct_conf.beg_auth_asym_id 
_struct_conf.beg_auth_seq_id 
_struct_conf.end_auth_comp_id 
_struct_conf.end_auth_asym_id 
_struct_conf.end_auth_seq_id 
STRN1         STRN         GLU A   2 ? GLU A   3 ? GLU A 2   GLU A 3   
HELX_LH_PP_P1 HELX_LH_PP_P CYS A   4 ? LYS A   5 ? CYS A 4   LYS A 5   
TURN_TY1_P1   TURN_TY1_P   PRO A   6 ? HIS A   7 ? PRO A 6   HIS A 7   
BEND1         BEND         SER A   8 ? SER A   8 ? SER A 8   SER A 8   
TURN_TY1_P2   TURN_TY1_P   PRO A  10 ? TRP A  11 ? PRO A 10  TRP A 11  
STRN2         STRN         GLN A  12 ? GLU A  17 ? GLN A 12  GLU A 17  
TURN_TY1_P3   TURN_TY1_P   ARG A  18 ? GLY A  19 ? ARG A 18  GLY A 19  
STRN3         STRN         ARG A  20 ? SER A  29 ? ARG A 20  SER A 29  
TURN_TY1_P4   TURN_TY1_P   PRO A  30 ? GLN A  31 ? PRO A 30  GLN A 31  
STRN4         STRN         TRP A  32 ? TRP A  35 ? TRP A 32  TRP A 35  
HELX_RH_3T_P1 HELX_RH_3T_P ALA A  37 ? CYS A  39 ? ALA A 37  CYS A 39  
BEND2         BEND         SER A  42 ? SER A  43 ? SER A 42  SER A 43  
STRN5         STRN         LEU A  45 ? LEU A  48 ? LEU A 45  LEU A 48  
BEND3         BEND         GLY A  49 ? GLY A  49 ? GLY A 49  GLY A 49  
BEND4         BEND         HIS A  51 ? HIS A  51 ? HIS A 51  HIS A 51  
STRN6         STRN         SER A  52 ? SER A  52 ? SER A 52  SER A 52  
BEND5         BEND         LEU A  53 ? LYS A  55 ? LEU A 53  LYS A 55  
TURN_TY1_P5   TURN_TY1_P   CYS A  58 ? HIS A  59 ? CYS A 58  HIS A 59  
BEND6         BEND         SER A  64 ? HIS A  65 ? SER A 64  HIS A 65  
STRN7         STRN         ARG A  67 ? PRO A  70 ? ARG A 67  PRO A 70  
TURN_TY1_P6   TURN_TY1_P   PRO A  72 ? GLY A  73 ? PRO A 72  GLY A 73  
STRN8         STRN         GLU A  75 ? GLU A  75 ? GLU A 75  GLU A 75  
TURN_TY1_P7   TURN_TY1_P   GLU A  76 ? HIS A  79 ? GLU A 76  HIS A 79  
STRN9         STRN         LEU A  80 ? LEU A  80 ? LEU A 80  LEU A 80  
TURN_TY1_P8   TURN_TY1_P   TYR A  81 ? TYR A  81 ? TYR A 81  TYR A 81  
STRN10        STRN         MET A  84 ? ARG A  87 ? MET A 84  ARG A 87  
BEND7         BEND         ALA A  89 ? ARG A  90 ? ALA A 89  ARG A 90  
TURN_TY1_P9   TURN_TY1_P   PRO A  95 ? HIS A  96 ? PRO A 95  HIS A 96  
STRN11        STRN         SER A 101 ? SER A 101 ? SER A 101 SER A 101 
BEND8         BEND         CYS A 102 ? CYS A 102 ? CYS A 102 CYS A 102 
BEND9         BEND         PRO A 106 ? PRO A 106 ? PRO A 106 PRO A 106 
BEND10        BEND         GLU A 109 ? ARG A 110 ? GLU A 109 ARG A 110 
STRN12        STRN         TRP A 113 ? ALA A 118 ? TRP A 113 ALA A 118 
HELX_LH_PP_P2 HELX_LH_PP_P TRP A 119 ? PRO A 121 ? TRP A 119 PRO A 121 
TURN_TY1_P10  TURN_TY1_P   GLU A 122 ? THR A 123 ? GLU A 122 THR A 123 
BEND11        BEND         ALA A 124 ? ALA A 124 ? ALA A 124 ALA A 124 
TURN_TY1_P11  TURN_TY1_P   ARG A 126 ? GLN A 129 ? ARG A 126 GLN A 129 
BEND12        BEND         ASN A 130 ? ASN A 130 ? ASN A 130 ASN A 130 
STRN13        STRN         ALA A 131 ? ALA A 131 ? ALA A 131 ALA A 131 
STRN14        STRN         HIS A 133 ? ILE A 140 ? HIS A 133 ILE A 140 
HELX_RH_AL_P1 HELX_RH_AL_P ASN A 142 ? ASP A 148 ? ASN A 142 ASP A 148 
BEND13        BEND         HIS A 149 ? HIS A 149 ? HIS A 149 HIS A 149 
TURN_TY1_P12  TURN_TY1_P   PRO A 150 ? ARG A 152 ? PRO A 150 ARG A 152 
TURN_TY1_P13  TURN_TY1_P   ASP A 155 ? THR A 156 ? ASP A 155 THR A 156 
STRN15        STRN         MET A 157 ? GLY A 161 ? MET A 157 GLY A 161 
TURN_TY1_P14  TURN_TY1_P   GLU A 163 ? GLY A 164 ? GLU A 163 GLY A 164 
BEND14        BEND         GLY A 165 ? GLY A 166 ? GLY A 165 GLY A 166 
TURN_TY1_P15  TURN_TY1_P   GLU A 171 ? GLY A 172 ? GLU A 171 GLY A 172 
BEND15        BEND         ASP A 173 ? ASP A 173 ? ASP A 173 ASP A 173 
STRN16        STRN         PRO A 177 ? CYS A 180 ? PRO A 177 CYS A 180 
TURN_TY1_P16  TURN_TY1_P   GLU A 181 ? GLY A 182 ? GLU A 181 GLY A 182 
STRN17        STRN         ILE A 183 ? TRP A 190 ? ILE A 183 TRP A 190 
BEND16        BEND         VAL A 193 ? PRO A 194 ? VAL A 193 PRO A 194 
TURN_TY1_P17  TURN_TY1_P   CYS A 195 ? THR A 197 ? CYS A 195 THR A 197 
BEND17        BEND         LYS A 198 ? LYS A 198 ? LYS A 198 LYS A 198 
STRN18        STRN         GLY A 200 ? SER A 203 ? GLY A 200 SER A 203 
TURN_TY1_P18  TURN_TY1_P   PRO A 205 ? PRO A 205 ? PRO A 205 PRO A 205 
HELX_RH_AL_P2 HELX_RH_AL_P LYS A 206 ? THR A 209 ? LYS A 206 THR A 209 
TURN_TY1_P19  TURN_TY1_P   THR A 210 ? THR A 210 ? THR A 210 THR A 210 
BEND18        BEND         GLY A 213 ? SER A 214 ? GLY A 213 SER A 214 
# 
