# Supplementary material for: FlatProt: 2D visualization eases protein structure comparison
Source: BMC Bioinformatics. 2025 Aug 13;26:210. doi: 10.1186/s12859-025-06233-x (PMC12344939; doi:10.1186/s12859-025-06233-x)
Supplement: Supplementary file 1 — Supplementary Material 1 [file 12859_2025_6233_MOESM1_ESM.zip › KLK/structures/Alligator_sinensis_GeneID=102383762.cif]

data_Alligator_sinensis_GeneID=102383762
# 
_entry.id   ? 
# 
_entity.id                         1      
_entity.type                       polymer 
_entity.pdbx_description           polymer-1 
_entity.formula_weight             24425.6 
_entity.pdbx_number_of_molecules        1 
# 
loop_
_struct_sheet.id 
_struct_sheet.number_strands 
A 2 
B 7 
C 6 
D 2 
E 2 
# 
loop_
_struct_conf_type.id 
_struct_conf_type.criteria 
STRN         DSSP 
TURN_TY1_P   DSSP 
HELX_LH_PP_P DSSP 
BEND         DSSP 
HELX_RH_3T_P DSSP 
HELX_RH_AL_P DSSP 
# 
_struct_asym.id          A 
_struct_asym.entity_id   1 
# 
_software.pdbx_ordinal     1 
_software.name             dssp 
_software.version          4.4.10 
_software.date             ? 
_software.classification   'model annotation' 
# 
_entity_poly.entity_id                      1 
_entity_poly.type                           polypeptide(L) 
_entity_poly.nstd_linkage                   n 
_entity_poly.nstd_monomer                   n 
_entity_poly.pdbx_seq_one_letter_code       
;KIIGGHTVAPHSRPFMAAIQKGRSTVCGGALIEKNWILTAAHCKRSELKVVLGAHQPSIAEKEQQIFKVLRHCSNPQFNS
SSKENDIMLLKLNGSANLNQYVALLPLPSEDIKTGTKCQVAGWGVTSSGKPSKCLKEATVKIINRKTCSRNYKKKITNNM
LCAGWNNSKSDACQGDSGGPLICSGKYSGIISFGKGCGKMRKPGVYTRLTKYLQWIKKIIDNY
;
_entity_poly.pdbx_seq_one_letter_code_can   
;KIIGGHTVAPHSRPFMAAIQKGRSTVCGGALIEKNWILTAAHCKRSELKVVLGAHQPSIAEKEQQIFKVLRHCSNPQFNS
SSKENDIMLLKLNGSANLNQYVALLPLPSEDIKTGTKCQVAGWGVTSSGKPSKCLKEATVKIINRKTCSRNYKKKITNNM
LCAGWNNSKSDACQGDSGGPLICSGKYSGIISFGKGCGKMRKPGVYTRLTKYLQWIKKIIDNY
;
_entity_poly.pdbx_strand_id                 A 
# 
loop_
_dssp_struct_summary.entry_id 
_dssp_struct_summary.label_comp_id 
_dssp_struct_summary.label_asym_id 
_dssp_struct_summary.label_seq_id 
_dssp_struct_summary.secondary_structure 
_dssp_struct_summary.ss_bridge 
_dssp_struct_summary.helix_3_10 
_dssp_struct_summary.helix_alpha 
_dssp_struct_summary.helix_pi 
_dssp_struct_summary.helix_pp 
_dssp_struct_summary.bend 
_dssp_struct_summary.chirality 
_dssp_struct_summary.sheet 
_dssp_struct_summary.strand 
_dssp_struct_summary.ladder_1 
_dssp_struct_summary.ladder_2 
_dssp_struct_summary.accessibility 
_dssp_struct_summary.TCO 
_dssp_struct_summary.kappa 
_dssp_struct_summary.alpha 
_dssp_struct_summary.phi 
_dssp_struct_summary.psi 
_dssp_struct_summary.x_ca 
_dssp_struct_summary.y_ca 
_dssp_struct_summary.z_ca 
Alligator_sinensis_GeneID=102383762 LYS A 1   . . . . . . . . . . . . ? .      .     .      .      128.7  3.8   11.7  -7.3  
Alligator_sinensis_GeneID=102383762 ILE A 2   E . > . . . . - A A A . ? -0.944 .     -146.2 -86.5  99.2   3.8   8.6   -9.6  
Alligator_sinensis_GeneID=102383762 ILE A 3   E . 3 . . . S + A A A . ? -0.716 79.8  10.4   -71.1  125.2  6.8   9.8   -11.8 
Alligator_sinensis_GeneID=102383762 GLY A 4   T . 3 . . . S + . . . . ? 0.668  105.5 126.7  81.1   11.6   6.4   8.6   -15.5 
Alligator_sinensis_GeneID=102383762 GLY A 5   . . < . . . . - . . . . ? -0.390 49.9  -138.4 -99.4  168.1  2.8   7.6   -14.7 
Alligator_sinensis_GeneID=102383762 HIS A 6   E . . . . . . - B C B . ? -0.941 31.5  -90.3  -122.8 151.3  -0.4  8.5   -16.5 
Alligator_sinensis_GeneID=102383762 THR A 7   E . . . . > . - B C B . ? -0.496 49.0  -131.4 -59.0  131.7  -3.9  9.4   -15.2 
Alligator_sinensis_GeneID=102383762 VAL A 8   P . . . . P . - . . . . ? -0.483 27.1  -88.9  -85.1  157.5  -5.9  6.2   -15.0 
Alligator_sinensis_GeneID=102383762 ALA A 9   P . > . . < . - . . . . ? -0.436 64.3  -86.8  -58.0  131.2  -9.4  5.7   -16.3 
Alligator_sinensis_GeneID=102383762 PRO A 10  T . 3 . . . S - . . . . ? -0.232 109.3 -0.0   -45.5  128.4  -11.8 6.8   -13.5 
Alligator_sinensis_GeneID=102383762 HIS A 11  T . 3 . . . S + . . . . ? 0.635  90.7  126.3  70.7   13.8   -12.5 3.9   -11.1 
Alligator_sinensis_GeneID=102383762 SER A 12  S . < . . . S + . . . . ? 0.525  71.6  52.8   -82.0  -2.7   -10.3 1.5   -13.0 
Alligator_sinensis_GeneID=102383762 ARG A 13  . . > . . . . + . . . . ? -0.642 67.6  171.3  -126.2 75.6   -8.4  0.8   -9.7  
Alligator_sinensis_GeneID=102383762 PRO A 14  T . 3 . . . S + . . . . ? 0.580  71.3  61.6   -76.7  -0.7   -11.3 -0.2  -7.4  
Alligator_sinensis_GeneID=102383762 PHE A 15  T . 3 . . . S + . . . . ? 0.552  77.1  118.2  -96.6  -13.2  -8.9  -1.4  -4.5  
Alligator_sinensis_GeneID=102383762 MET A 16  E . < . . . . - C J I . ? -0.352 47.0  -161.4 -65.6  137.4  -7.3  2.1   -4.1  
Alligator_sinensis_GeneID=102383762 ALA A 17  E . . . . . . - C J I J ? -0.988 9.8   -151.1 -122.2 125.7  -7.7  3.8   -0.7  
Alligator_sinensis_GeneID=102383762 ALA A 18  E . . . . . . - C J I J ? -0.882 11.8  -155.3 -92.1  112.3  -7.2  7.4   -0.1  
Alligator_sinensis_GeneID=102383762 ILE A 19  E . . . . . . - C J I J ? -0.836 24.3  -168.5 -90.1  118.2  -6.1  7.9   3.5   
Alligator_sinensis_GeneID=102383762 GLN A 20  E . . . . . . - C J I J ? -0.836 36.2  -162.7 -120.6 144.5  -7.1  11.4  4.4   
Alligator_sinensis_GeneID=102383762 LYS A 21  E . > . . . S - C J I . ? -0.977 87.5  -41.9  -108.2 105.8  -6.6  14.1  7.1   
Alligator_sinensis_GeneID=102383762 GLY A 22  T . 3 . . . S - . . . . ? -0.585 123.2 -27.6  67.8   -126.9 -9.6  16.4  6.4   
Alligator_sinensis_GeneID=102383762 ARG A 23  T . 3 . . . S + . . . . ? 0.452  118.6 97.9   -102.9 4.0    -9.9  16.8  2.6   
Alligator_sinensis_GeneID=102383762 SER A 24  E . < . . . S - C K I . ? -0.769 72.7  -132.1 -103.3 130.1  -6.2  16.2  2.0   
Alligator_sinensis_GeneID=102383762 THR A 25  E . . . . . . + C K I . ? -0.668 30.2  168.8  -75.2  125.7  -4.8  12.8  0.9   
Alligator_sinensis_GeneID=102383762 VAL A 26  E . . . . . . + C K . . ? 0.657  62.5  3.7    -112.6 -27.3  -1.8  12.0  3.2   
Alligator_sinensis_GeneID=102383762 CYS A 27  E . . . . . . - C K I . ? -0.973 63.8  -128.7 -149.5 161.6  -1.2  8.3   2.2   
Alligator_sinensis_GeneID=102383762 GLY A 28  E . . . . . . + C K I . ? -0.541 28.2  163.2  -102.6 175.6  -2.4  5.7   0.0   
Alligator_sinensis_GeneID=102383762 GLY A 29  E . . . . . . - C K I . ? -0.962 28.1  -111.8 -171.7 -179.4 -3.6  2.1   0.7   
Alligator_sinensis_GeneID=102383762 ALA A 30  E . . . . . . - C K I K ? -1.000 21.6  -122.9 -136.4 137.1  -5.4  -0.9  -0.6  
Alligator_sinensis_GeneID=102383762 LEU A 31  E . . . . . . + C K . K ? -0.684 36.9  162.7  -73.1  117.6  -8.6  -2.6  0.4   
Alligator_sinensis_GeneID=102383762 ILE A 32  E . . . . . . + C K . . ? 0.589  69.5  18.2   -118.1 -12.9  -7.6  -6.3  1.2   
Alligator_sinensis_GeneID=102383762 GLU A 33  E . > . . . S - C K . K ? -0.940 92.5  -95.7  -147.7 160.5  -10.8 -7.2  3.2   
Alligator_sinensis_GeneID=102383762 LYS A 34  T . 3 . . . S + . . . . ? 0.759  126.8 20.2   -54.7  -18.3  -14.3 -5.6  3.3   
Alligator_sinensis_GeneID=102383762 ASN A 35  T . 3 . . . S + . . . . ? 0.203  111.1 87.2   -135.7 14.5   -13.2 -3.7  6.4   
Alligator_sinensis_GeneID=102383762 TRP A 36  E . < . . . . - C L K L ? -0.985 48.8  -167.7 -128.5 133.5  -9.5  -3.8  6.2   
Alligator_sinensis_GeneID=102383762 ILE A 37  E . . . . . . - C L K L ? -0.938 13.5  -145.9 -111.9 133.1  -7.0  -1.4  4.5   
Alligator_sinensis_GeneID=102383762 LEU A 38  E . . . . . . + C L K L ? -0.896 37.5  140.8  -97.3  129.4  -3.3  -2.2  4.1   
Alligator_sinensis_GeneID=102383762 THR A 39  E . . . . . . - C L . L ? -0.806 51.8  -68.2  -152.1 -177.0 -0.9  0.8   4.3   
Alligator_sinensis_GeneID=102383762 ALA A 40  . . > . . . . - . . . . ? -0.690 31.4  -135.9 -86.7  143.8  2.5   2.0   5.5   
Alligator_sinensis_GeneID=102383762 ALA A 41  G . > . . . S + . . . . ? 0.797  103.9 64.4   -67.0  -30.3  3.1   2.3   9.3   
Alligator_sinensis_GeneID=102383762 HIS A 42  G . 3 . . . S + . . . . ? 0.582  89.1  72.3   -74.3  0.6    4.9   5.6   8.8   
Alligator_sinensis_GeneID=102383762 CYS A 43  G . < . . . . + . . . . ? 0.396  66.9  132.0  -91.1  -2.8   1.5   6.9   7.6   
Alligator_sinensis_GeneID=102383762 LYS A 44  . . < . . . . + . . . . ? -0.391 26.7  150.9  -59.6  125.3  0.1   6.8   11.1  
Alligator_sinensis_GeneID=102383762 ARG A 45  . . . . . . . - . . . . ? -0.947 46.4  -90.8  -145.8 165.8  -1.7  10.1  12.0  
Alligator_sinensis_GeneID=102383762 SER A 46  S . . . . . S + . . . . ? -0.552 99.8  9.9    -82.9  138.9  -4.6  11.3  14.3  
Alligator_sinensis_GeneID=102383762 GLU A 47  S . . . . . S + . . . . ? 0.909  82.2  176.8  69.5   48.1   -8.3  11.5  12.9  
Alligator_sinensis_GeneID=102383762 LEU A 48  . . . . . . . - . . . . ? -0.627 13.9  -163.3 -86.0  143.7  -7.8  9.7   9.6   
Alligator_sinensis_GeneID=102383762 LYS A 49  E . . . . . . - C M J M ? -0.931 11.4  -139.1 -119.0 152.6  -10.6 8.8   7.1   
Alligator_sinensis_GeneID=102383762 VAL A 50  E . . . . . . - C M J M ? -0.959 10.6  -162.0 -115.1 126.8  -10.5 6.4   4.4   
Alligator_sinensis_GeneID=102383762 VAL A 51  E . . . . . . - C M J M ? -0.950 11.3  -174.5 -107.0 118.6  -12.1 7.2   1.0   
Alligator_sinensis_GeneID=102383762 LEU A 52  E . . . . . . + C M J M ? -0.792 63.7  28.3   -106.7 151.5  -12.9 4.2   -1.3  
Alligator_sinensis_GeneID=102383762 GLY A 53  S . . . . . S + . . . . ? 0.712  86.0  143.2  79.4   19.9   -14.2 4.3   -4.9  
Alligator_sinensis_GeneID=102383762 ALA A 54  . . . . . . . + . . . . ? -0.787 35.9  174.1  -102.1 133.0  -12.5 7.7   -5.6  
Alligator_sinensis_GeneID=102383762 HIS A 55  S . . . . . S + . . . . ? 0.717  97.9  23.6   -88.6  -37.8  -10.9 8.9   -8.8  
Alligator_sinensis_GeneID=102383762 GLN A 56  S . > . . . S - . . . . ? -0.908 73.9  -171.5 -123.9 101.5  -10.5 12.3  -7.2  
Alligator_sinensis_GeneID=102383762 PRO A 57  T . 3 . . . S + . . . . ? 0.706  81.0  61.8   -75.4  -12.7  -10.5 11.9  -3.5  
Alligator_sinensis_GeneID=102383762 SER A 58  T . 3 . . . S + . . . . ? 0.564  100.5 63.1   -91.7  -6.3   -10.7 15.7  -2.8  
Alligator_sinensis_GeneID=102383762 ILE A 59  S . < . . . S - . . . . ? -0.973 93.0  -109.3 -126.0 134.7  -14.1 16.0  -4.6  
Alligator_sinensis_GeneID=102383762 ALA A 60  . . . . . . . - . . . . ? -0.441 39.5  -176.3 -62.6  117.5  -17.3 14.3  -3.5  
Alligator_sinensis_GeneID=102383762 GLU A 61  . . > . . . . - . . . . ? -0.928 33.1  -126.2 -112.7 144.0  -18.1 11.5  -6.1  
Alligator_sinensis_GeneID=102383762 LYS A 62  T . 3 . . . S + . . . . ? 0.780  109.1 55.9   -62.0  -22.5  -21.4 9.5   -5.9  
Alligator_sinensis_GeneID=102383762 GLU A 63  T . 3 . . . S + . . . . ? 0.591  84.3  113.1  -88.0  -13.2  -19.4 6.2   -5.9  
Alligator_sinensis_GeneID=102383762 GLN A 64  . . < . . . . - . . . . ? -0.335 48.5  -161.6 -71.6  139.4  -17.2 7.1   -2.9  
Alligator_sinensis_GeneID=102383762 GLN A 65  E . . . . . . - C N M . ? -0.999 11.0  -157.3 -112.5 125.9  -17.5 5.2   0.4   
Alligator_sinensis_GeneID=102383762 ILE A 66  E . . . . . . - C N M . ? -0.924 11.9  -176.0 -113.6 130.0  -16.1 7.1   3.4   
Alligator_sinensis_GeneID=102383762 PHE A 67  E . . . . . . - C N M . ? -0.951 22.9  -131.0 -125.9 143.2  -14.9 5.3   6.6   
Alligator_sinensis_GeneID=102383762 LYS A 68  E . . . . . . - C N M . ? -0.619 34.2  -114.6 -78.5  149.8  -13.6 6.3   10.0  
Alligator_sinensis_GeneID=102383762 VAL A 69  E . . . . . . + C N N . ? -0.809 33.1  179.7  -88.5  118.2  -10.5 4.5   11.1  
Alligator_sinensis_GeneID=102383762 LEU A 70  E . . . . . . + C N . . ? 0.844  66.8  15.1   -83.2  -35.8  -11.5 2.3   14.2  
Alligator_sinensis_GeneID=102383762 ARG A 71  E . . . . . . - C N N . ? -0.999 54.6  -151.9 -147.2 141.9  -8.0  0.9   14.7  
Alligator_sinensis_GeneID=102383762 HIS A 72  E . . . . . . - C N N . ? -0.967 15.2  -174.7 -105.8 120.9  -4.4  1.3   13.8  
Alligator_sinensis_GeneID=102383762 CYS A 73  E . . . . . . - C N N . ? -0.774 9.0   -178.4 -118.9 86.3   -2.5  -1.9  13.8  
Alligator_sinensis_GeneID=102383762 SER A 74  E . . . . . . - C N N . ? -0.606 41.0  -98.1  -83.2  141.9  1.2   -1.2  13.1  
Alligator_sinensis_GeneID=102383762 ASN A 75  . . > . . . . - . . . . ? -0.413 31.7  -138.5 -52.0  126.9  3.8   -3.9  12.9  
Alligator_sinensis_GeneID=102383762 PRO A 76  T . 3 . . . S + . . . . ? 0.723  101.7 57.7   -65.2  -19.9  5.3   -3.8  16.5  
Alligator_sinensis_GeneID=102383762 GLN A 77  T . 3 . . . S + . . . . ? 0.262  76.0  136.1  -94.2  8.7    8.8   -4.3  15.0  
Alligator_sinensis_GeneID=102383762 PHE A 78  . . < . . . . - . . . . ? -0.440 41.1  -157.6 -60.3  125.6  8.4   -1.1  12.8  
Alligator_sinensis_GeneID=102383762 ASN A 79  B . . > > . . - D P O . ? -0.938 6.6   -163.7 -106.8 113.0  11.7  0.9   13.0  
Alligator_sinensis_GeneID=102383762 SER A 80  T . . 4 5 . S + . . . . ? 0.786  87.9  51.7   -71.9  -27.0  11.1  4.6   12.1  
Alligator_sinensis_GeneID=102383762 SER A 81  T . . 4 5 . S + . . . . ? 0.948  124.9 24.3   -74.0  -46.7  14.7  5.3   11.5  
Alligator_sinensis_GeneID=102383762 SER A 82  T . . 4 5 . S - . . . . ? 0.611  96.4  -133.3 -95.1  -9.0   15.4  2.4   9.1   
Alligator_sinensis_GeneID=102383762 LYS A 83  T . > < 5 . . + . . . . ? 0.690  49.8  158.9  57.8   18.5   11.7  2.1   8.0   
Alligator_sinensis_GeneID=102383762 GLU A 84  B . 3 . < . . + D Q O . ? -0.517 64.6  14.1   -64.2  138.4  12.1  -1.6  8.4   
Alligator_sinensis_GeneID=102383762 ASN A 85  T . 3 . . . S + . . . . ? 0.855  80.0  171.2  64.4   29.1   8.8   -3.5  8.9   
Alligator_sinensis_GeneID=102383762 ASP A 86  . . < . . . . + . . . . ? -0.497 28.7  123.1  -71.6  70.7   6.9   -0.4  7.6   
Alligator_sinensis_GeneID=102383762 ILE A 87  . . . . . . . + . . . . ? -0.997 32.4  174.5  -139.0 138.1  3.4   -2.1  7.4   
Alligator_sinensis_GeneID=102383762 MET A 88  E . . . . . . - C O L N ? -0.997 19.5  -144.7 -146.6 143.7  0.1   -1.2  9.0   
Alligator_sinensis_GeneID=102383762 LEU A 89  E . . . . . . - C O L N ? -0.905 11.6  -154.3 -105.8 134.7  -3.6  -2.4  8.9   
Alligator_sinensis_GeneID=102383762 LEU A 90  E . . . . . . - C O L N ? -0.966 6.4   -149.2 -108.1 120.2  -6.5  0.0   9.3   
Alligator_sinensis_GeneID=102383762 LYS A 91  E . . . . . . - C O L N ? -0.828 18.7  -138.9 -85.4  123.3  -9.7  -1.4  10.6  
Alligator_sinensis_GeneID=102383762 LEU A 92  E . . . . . . - C O . N ? -0.498 17.8  -120.1 -81.3  147.3  -12.7 0.5   9.1   
Alligator_sinensis_GeneID=102383762 ASN A 93  S . . . . . S + . . . . ? 0.212  95.6  4.2    -73.0  25.8   -15.7 1.5   11.3  
Alligator_sinensis_GeneID=102383762 GLY A 94  S . . . . . S - . . . . ? -0.959 90.3  -74.3  176.9  -177.4 -17.8 -0.6  8.8   
Alligator_sinensis_GeneID=102383762 SER A 95  . . . . . . . - . . . . ? -0.895 41.9  -120.1 -108.9 131.3  -17.8 -2.9  5.8   
Alligator_sinensis_GeneID=102383762 ALA A 96  . . . . . . . - . . . . ? -0.393 22.5  -125.0 -63.6  136.9  -17.1 -1.7  2.3   
Alligator_sinensis_GeneID=102383762 ASN A 97  . . . . . . . - . . . . ? -0.818 28.7  -137.8 -79.9  106.4  -19.9 -2.4  -0.3  
Alligator_sinensis_GeneID=102383762 LEU A 98  . . . . . . . + . . . . ? -0.590 46.5  124.1  -73.5  131.6  -18.1 -4.3  -3.0  
Alligator_sinensis_GeneID=102383762 ASN A 99  S . . . . . S - . . . . ? -0.801 77.9  -54.3  -161.4 -163.7 -19.1 -3.2  -6.6  
Alligator_sinensis_GeneID=102383762 GLN A 100 S . . . . . S + . . . . ? 0.704  135.9 40.4   -66.3  -9.3   -17.7 -1.9  -9.9  
Alligator_sinensis_GeneID=102383762 TYR A 101 S . . . . . S + . . . . ? 0.645  116.6 46.3   -112.8 -21.1  -16.0 1.0   -7.9  
Alligator_sinensis_GeneID=102383762 VAL A 102 . . . . . . . + . . . . ? -0.981 68.1  151.8  -132.7 117.7  -14.8 -0.9  -4.8  
Alligator_sinensis_GeneID=102383762 ALA A 103 . . . . . . . - . . . . ? -0.949 41.4  -100.2 -142.5 162.6  -13.0 -4.2  -4.9  
Alligator_sinensis_GeneID=102383762 LEU A 104 P . . . . > . - . . . . ? -0.590 22.8  -141.6 -83.4  142.2  -10.5 -6.3  -3.0  
Alligator_sinensis_GeneID=102383762 LEU A 105 P . . . . P . - . . . . ? -0.934 27.8  -125.9 -99.5  116.2  -6.8  -6.5  -3.9  
Alligator_sinensis_GeneID=102383762 PRO A 106 P . . . . P . - . . . . ? -0.332 18.5  -120.7 -65.8  142.7  -5.6  -10.1 -3.4  
Alligator_sinensis_GeneID=102383762 LEU A 107 P . . . . P . - . . . . ? -0.456 36.2  -100.3 -75.3  152.0  -2.5  -10.7 -1.2  
Alligator_sinensis_GeneID=102383762 PRO A 108 P . . . . < . - . . . . ? -0.352 20.3  -160.3 -73.5  154.3  0.4   -12.5 -2.8  
Alligator_sinensis_GeneID=102383762 SER A 109 S . . . . . S + . . . . ? 0.653  73.8  19.0   -102.6 -26.2  1.2   -16.2 -2.3  
Alligator_sinensis_GeneID=102383762 GLU A 110 S . . . . . S - . . . . ? -0.925 88.2  -80.6  -140.0 170.8  4.9   -16.1 -3.4  
Alligator_sinensis_GeneID=102383762 ASP A 111 P . . . . > . - . . . . ? -0.300 45.9  -116.2 -72.7  153.0  7.9   -13.9 -3.8  
Alligator_sinensis_GeneID=102383762 ILE A 112 P . . . . P . - . . . . ? -0.685 27.6  -123.5 -92.2  140.4  8.2   -11.8 -7.0  
Alligator_sinensis_GeneID=102383762 LYS A 113 P . > . . P . - . . . . ? -0.529 30.8  -95.0  -82.9  150.1  11.1  -12.4 -9.4  
Alligator_sinensis_GeneID=102383762 THR A 114 T . 3 . . < S + . . . . ? -0.294 111.1 30.1   -56.2  139.7  13.6  -9.8  -10.5 
Alligator_sinensis_GeneID=102383762 GLY A 115 T . 3 . . . S + . . . . ? 0.324  83.8  142.4  92.3   -12.8  12.7  -8.2  -13.8 
Alligator_sinensis_GeneID=102383762 THR A 116 . . < . . . . - . . . . ? -0.455 52.5  -124.3 -62.4  134.1  8.9   -8.6  -13.2 
Alligator_sinensis_GeneID=102383762 LYS A 117 E . . . . . . + B D C . ? -0.717 37.6  178.4  -81.9  127.9  6.8   -5.7  -14.5 
Alligator_sinensis_GeneID=102383762 CYS A 118 E . . . . . . - B D C D ? -0.835 21.4  -128.8 -129.3 162.4  4.7   -4.2  -11.8 
Alligator_sinensis_GeneID=102383762 GLN A 119 E . . . . . . - B D C D ? -0.898 14.7  -168.8 -114.9 146.1  2.2   -1.4  -11.3 
Alligator_sinensis_GeneID=102383762 VAL A 120 E . . . . . . - B D C D ? -0.962 6.0   -170.7 -128.0 146.1  2.0   1.3   -8.7  
Alligator_sinensis_GeneID=102383762 ALA A 121 E . . . . . . + B D C . ? -0.987 18.2  128.8  -136.9 147.5  -0.9  3.7   -8.1  
Alligator_sinensis_GeneID=102383762 GLY A 122 E . . . . . . - B D C . ? -0.968 54.0  -120.8 177.7  169.0  -1.4  6.8   -6.0  
Alligator_sinensis_GeneID=102383762 TRP A 123 . . . . . . . + . . . . ? -0.046 61.8  145.6  -108.1 17.7   -2.5  10.5  -5.6  
Alligator_sinensis_GeneID=102383762 GLY A 124 . . . . . . . - . . . . ? 0.330  58.3  -56.0  -52.4  -174.3 0.9   11.6  -4.4  
Alligator_sinensis_GeneID=102383762 VAL A 125 B . . . . . . - E R P . ? -0.571 53.9  -139.3 -79.0  127.7  2.6   15.1  -5.1  
Alligator_sinensis_GeneID=102383762 THR A 126 . . > . . . . - . . . . ? -0.284 35.6  -89.6  -79.9  173.1  3.0   16.2  -8.8  
Alligator_sinensis_GeneID=102383762 SER A 127 T . 3 . . . S + . . . . ? 0.714  127.2 62.2   -59.5  -12.9  6.1   17.9  -10.4 
Alligator_sinensis_GeneID=102383762 SER A 128 T . 3 . . . S - . . . . ? 0.437  119.1 -110.1 -98.3  5.3    4.4   21.3  -9.4  
Alligator_sinensis_GeneID=102383762 GLY A 129 S . < . . . S + . . . . ? 0.537  85.0  115.4  79.6   3.0    4.5   20.4  -5.7  
Alligator_sinensis_GeneID=102383762 LYS A 130 S . . . . . S - . . . . ? -0.826 74.9  -101.5 -106.6 144.3  0.7   20.0  -5.7  
Alligator_sinensis_GeneID=102383762 PRO A 131 B . . . . . . - E S P . ? -0.379 46.4  -100.5 -58.3  139.4  -1.2  16.7  -5.0  
Alligator_sinensis_GeneID=102383762 SER A 132 . . . . . . . - . . . . ? -0.488 22.4  -149.5 -59.5  133.1  -2.5  15.1  -8.1  
Alligator_sinensis_GeneID=102383762 LYS A 133 S . . . . . S + . . . . ? 0.831  81.2  42.7   -72.1  -33.7  -6.2  15.8  -8.5  
Alligator_sinensis_GeneID=102383762 CYS A 134 S . . . . . S - . . . . ? -0.830 97.0  -93.8  -115.7 153.5  -6.7  12.4  -10.3 
Alligator_sinensis_GeneID=102383762 LEU A 135 . . . . . . . - . . . . ? -0.414 44.6  -164.1 -64.0  135.6  -5.4  8.9   -9.6  
Alligator_sinensis_GeneID=102383762 LYS A 136 E . . . . . . - B E B C ? -0.848 8.0   -164.2 -122.5 157.9  -2.3  8.0   -11.4 
Alligator_sinensis_GeneID=102383762 GLU A 137 E . . . . . . - B E B C ? -0.978 3.5   -172.9 -140.3 153.4  -0.4  4.8   -12.2 
Alligator_sinensis_GeneID=102383762 ALA A 138 E . . . . . . - B E . C ? -0.982 23.7  -122.1 -144.2 151.7  3.0   3.8   -13.4 
Alligator_sinensis_GeneID=102383762 THR A 139 E . . . . . . + B E . C ? -0.839 33.6  178.0  -95.6  132.5  4.8   0.7   -14.5 
Alligator_sinensis_GeneID=102383762 VAL A 140 E . . . . . . - B E . C ? -0.907 21.8  -131.4 -131.1 157.6  7.9   -0.4  -12.6 
Alligator_sinensis_GeneID=102383762 LYS A 141 E . . . . . . - B E . C ? -0.915 26.0  -114.7 -110.7 139.3  10.4  -3.2  -12.8 
Alligator_sinensis_GeneID=102383762 ILE A 142 E . . . . . . - B E E . ? -0.505 34.0  -149.7 -70.1  135.1  11.5  -5.3  -9.8  
Alligator_sinensis_GeneID=102383762 ILE A 143 E . . . . . . - B E E . ? -0.818 23.3  -96.4  -110.7 151.7  15.2  -4.9  -9.1  
Alligator_sinensis_GeneID=102383762 ASN A 144 . . . > . . . - . . . . ? -0.325 29.7  -135.1 -63.9  134.3  17.7  -7.2  -7.7  
Alligator_sinensis_GeneID=102383762 ARG A 145 H . . > . . S + . . . . ? 0.841  104.1 54.7   -60.6  -42.9  18.1  -6.6  -3.9  
Alligator_sinensis_GeneID=102383762 LYS A 146 H . . > . . S + . . . . ? 0.910  110.5 46.4   -58.2  -43.6  21.9  -6.8  -4.1  
Alligator_sinensis_GeneID=102383762 THR A 147 H . . > . . S + . . . . ? 0.895  114.1 48.6   -64.0  -41.5  21.8  -4.1  -6.7  
Alligator_sinensis_GeneID=102383762 CYS A 148 H . . X . . S + . . . . ? 0.902  108.1 54.0   -63.9  -43.2  19.4  -2.1  -4.6  
Alligator_sinensis_GeneID=102383762 SER A 149 H . . < > . S + . . . . ? 0.848  104.1 55.1   -62.5  -37.9  21.5  -2.5  -1.5  
Alligator_sinensis_GeneID=102383762 ARG A 150 H . > < 5 . S + . . . . ? 0.886  109.0 49.1   -63.6  -33.1  24.6  -1.1  -3.3  
Alligator_sinensis_GeneID=102383762 ASN A 151 H . 3 < 5 . S + . . . . ? 0.789  115.9 41.5   -78.8  -25.1  22.5  2.0   -4.2  
Alligator_sinensis_GeneID=102383762 TYR A 152 T . 3 < 5 . S - . . . . ? 0.146  113.3 -114.5 -111.9 21.2   21.4  2.5   -0.7  
Alligator_sinensis_GeneID=102383762 LYS A 153 T . < . 5 . S - . . . . ? 0.871  79.4  -45.8  48.3   43.7   24.8  1.7   1.0   
Alligator_sinensis_GeneID=102383762 LYS A 154 S . . . < . S + . . . . ? 0.720  107.0 119.4  81.7   28.6   23.4  -1.6  2.7   
Alligator_sinensis_GeneID=102383762 LYS A 155 . . . . . . . + . . . . ? 0.524  48.3  97.5   -98.0  -4.9   20.2  -0.2  4.1   
Alligator_sinensis_GeneID=102383762 ILE A 156 . . . . . . . - . . . . ? -0.750 58.6  -169.4 -92.2  119.2  18.1  -2.6  2.0   
Alligator_sinensis_GeneID=102383762 THR A 157 . . > . . . . - . . . . ? -0.433 39.9  -97.7  -99.8  177.4  17.0  -5.7  4.1   
Alligator_sinensis_GeneID=102383762 ASN A 158 T . 3 . . . S + . . . . ? 0.613  121.6 63.5   -69.3  -12.9  15.3  -9.1  3.2   
Alligator_sinensis_GeneID=102383762 ASN A 159 T . 3 . . . S + . . . . ? 0.351  95.2  80.3   -90.5  6.1    12.0  -7.5  4.2   
Alligator_sinensis_GeneID=102383762 MET A 160 E . < . . . . - B F . F ? -0.872 58.8  -156.9 -125.2 147.0  12.2  -5.0  1.4   
Alligator_sinensis_GeneID=102383762 LEU A 161 E . . . . . . - B F . F ? -0.919 10.2  -149.9 -113.2 147.1  11.6  -4.8  -2.4  
Alligator_sinensis_GeneID=102383762 CYS A 162 E . . . . . . + B F E F ? -0.952 16.7  176.2  -118.4 136.1  13.1  -2.4  -4.9  
Alligator_sinensis_GeneID=102383762 ALA A 163 E . . . . . . + B F E F ? -0.997 31.6  80.3   -140.8 138.7  11.4  -1.3  -8.0  
Alligator_sinensis_GeneID=102383762 GLY A 164 . . . . . . . - . . . . ? -0.429 61.1  -110.1 132.8  125.1  12.3  1.1   -10.6 
Alligator_sinensis_GeneID=102383762 TRP A 165 . . > . . . . - . . . . ? -0.823 25.5  -115.1 -91.6  148.4  14.7  1.0   -13.8 
Alligator_sinensis_GeneID=102383762 ASN A 166 T . 3 . . . S + . . . . ? 0.733  122.5 28.7   -56.4  3.4    18.3  2.8   -14.5 
Alligator_sinensis_GeneID=102383762 ASN A 167 T . 3 . . . S + . . . . ? 0.205  93.2  114.5  -147.3 3.8    16.3  4.7   -17.3 
Alligator_sinensis_GeneID=102383762 SER A 168 . . < . . . . - . . . . ? -0.772 45.5  -166.6 -95.5  108.8  12.8  4.8   -15.9 
Alligator_sinensis_GeneID=102383762 LYS A 169 . . . . . . . + . . . . ? 0.189  64.0  108.8  -63.8  10.2   11.5  8.3   -15.1 
Alligator_sinensis_GeneID=102383762 SER A 170 . . . . . . . + . . . . ? -0.816 40.2  136.7  -107.7 121.8  8.8   6.3   -13.3 
Alligator_sinensis_GeneID=102383762 ASP A 171 E . . . . . . - A B A . ? -0.962 53.1  -106.4 -151.4 153.5  8.8   6.3   -9.4  
Alligator_sinensis_GeneID=102383762 ALA A 172 E . . . . . . - A B A . ? -0.830 44.9  -172.4 -84.0  130.9  6.4   6.6   -6.4  
Alligator_sinensis_GeneID=102383762 CYS A 173 . . > . . . . - . . . . ? -0.558 36.4  -42.6  -116.3 -179.9 6.8   9.9   -4.7  
Alligator_sinensis_GeneID=102383762 GLN A 174 T . 3 . . . S + . . . . ? -0.251 123.7 31.1   -47.8  127.4  5.7   11.8  -1.4  
Alligator_sinensis_GeneID=102383762 GLY A 175 T . 3 . . . S + . . . . ? 0.229  98.5  82.2   104.7  -5.7   2.0   11.1  -0.8  
Alligator_sinensis_GeneID=102383762 ASP A 176 . . X . . . . + . . . . ? 0.280  59.4  137.1  -106.9 -0.4   1.8   7.6   -2.3  
Alligator_sinensis_GeneID=102383762 SER A 177 T . 3 . . . S + . . . . ? -0.283 73.3  20.6   -48.2  132.1  3.2   6.1   0.9   
Alligator_sinensis_GeneID=102383762 GLY A 178 T . 3 . . . S + . . . . ? 0.319  94.1  137.0  92.0   -12.0  1.3   3.1   1.7   
Alligator_sinensis_GeneID=102383762 GLY A 179 P . < . . > . - . . . . ? -0.277 57.9  -89.8  -67.7  164.4  0.1   2.7   -1.9  
Alligator_sinensis_GeneID=102383762 PRO A 180 E . . . . P . - B G . G ? -0.506 19.5  -153.4 -90.1  132.2  0.1   -0.7  -3.6  
Alligator_sinensis_GeneID=102383762 LEU A 181 E . . . . < . - B G D G ? -0.948 25.1  -160.9 -88.3  116.9  2.8   -2.4  -5.7  
Alligator_sinensis_GeneID=102383762 ILE A 182 E . . . . . . + B G D G ? -0.896 16.1  172.0  -113.0 119.9  0.9   -4.7  -8.0  
Alligator_sinensis_GeneID=102383762 CYS A 183 E . > . . . S - B G D G ? -0.987 71.8  -8.9   -128.5 128.8  2.5   -7.6  -9.7  
Alligator_sinensis_GeneID=102383762 SER A 184 T . 3 . . . S - . . . . ? 0.892  130.6 -55.8  54.5   31.4   0.8   -10.3 -11.7 
Alligator_sinensis_GeneID=102383762 GLY A 185 T . 3 . . . S + . . . . ? 0.593  117.4 104.4  84.1   9.7    -2.5  -8.9  -10.5 
Alligator_sinensis_GeneID=102383762 LYS A 186 E . < . . . S - B H G . ? -0.917 81.5  -99.8  -125.1 159.2  -1.6  -9.2  -6.7  
Alligator_sinensis_GeneID=102383762 TYR A 187 E . . . . . . + B H G . ? -0.596 48.7  162.6  -76.3  97.9   -0.5  -6.9  -3.8  
Alligator_sinensis_GeneID=102383762 SER A 188 E . . . . . . - B H . . ? 0.666  55.1  -1.9   -100.9 -15.3  3.2   -7.5  -3.8  
Alligator_sinensis_GeneID=102383762 GLY A 189 E . . . . . . - B H G H ? -0.987 55.8  -120.2 -168.7 167.2  4.4   -4.5  -1.8  
Alligator_sinensis_GeneID=102383762 ILE A 190 E . . . . . . - B H G H ? -0.979 37.5  -113.2 -119.6 127.0  3.8   -1.3  0.1   
Alligator_sinensis_GeneID=102383762 ILE A 191 E . . . . . . + B H . H ? -0.449 49.4  160.9  -57.4  118.9  5.4   1.9   -0.9  
Alligator_sinensis_GeneID=102383762 SER A 192 E . . . . . . - B H . . ? 0.826  49.8  -38.3  -110.9 -57.4  7.7   2.5   2.1   
Alligator_sinensis_GeneID=102383762 PHE A 193 E . . . . . . - B H . H ? -0.966 44.3  -178.4 -162.3 174.8  10.4  5.0   1.1   
Alligator_sinensis_GeneID=102383762 GLY A 194 . . . . . . . - . . . . ? -0.946 29.5  -119.0 -177.2 148.4  12.8  6.3   -1.5  
Alligator_sinensis_GeneID=102383762 LYS A 195 S . . . . . S - . . . . ? -0.965 90.9  -9.2   -98.7  107.8  15.6  9.0   -1.9  
Alligator_sinensis_GeneID=102383762 GLY A 196 S . > . . . S - . . . . ? 0.683  83.3  -115.2 76.0   89.9   14.6  11.5  -4.7  
Alligator_sinensis_GeneID=102383762 CYS A 197 T . 3 . . . S + . . . . ? -0.741 97.9  7.3    -60.8  123.5  11.5  10.4  -6.8  
Alligator_sinensis_GeneID=102383762 GLY A 198 T . 3 . . . S + . . . . ? 0.687  91.3  147.9  86.6   4.2    12.3  9.6   -10.4 
Alligator_sinensis_GeneID=102383762 LYS A 199 . . X . . . . - . . . . ? -0.692 58.6  -101.6 -80.7  131.4  16.2  10.0  -9.9  
Alligator_sinensis_GeneID=102383762 MET A 200 T . 3 . . . S + . . . . ? -0.343 103.8 8.8    -48.8  117.2  18.3  7.7   -12.1 
Alligator_sinensis_GeneID=102383762 ARG A 201 T . 3 . . . S + . . . . ? 0.697  101.0 103.6  87.1   15.9   19.6  4.6   -10.0 
Alligator_sinensis_GeneID=102383762 LYS A 202 . . < . . . . - . . . . ? -0.702 56.2  -165.9 -128.7 78.9   17.4  5.2   -6.9  
Alligator_sinensis_GeneID=102383762 PRO A 203 . . . . . . . - . . . . ? -0.200 28.4  -100.0 -59.5  148.5  14.6  2.7   -7.0  
Alligator_sinensis_GeneID=102383762 GLY A 204 E . . . . . . - B I F . ? -0.500 36.8  -131.2 -60.7  147.0  11.5  3.1   -4.8  
Alligator_sinensis_GeneID=102383762 VAL A 205 E . . . . . . - B I F H ? -0.930 24.4  -171.8 -108.9 132.6  11.6  0.9   -1.7  
Alligator_sinensis_GeneID=102383762 TYR A 206 E . . . . . . - B I F H ? -0.878 30.2  -110.5 -122.3 143.9  8.6   -1.2  -0.8  
Alligator_sinensis_GeneID=102383762 THR A 207 E . . . . . . - B I F H ? -0.700 38.8  -124.1 -70.0  124.6  7.7   -3.3  2.2   
Alligator_sinensis_GeneID=102383762 ARG A 208 E . > . . . . - B I . H ? -0.655 20.2  -161.2 -73.5  120.5  7.7   -7.0  1.0   
Alligator_sinensis_GeneID=102383762 LEU A 209 G . > . . . S + . . . . ? 0.797  78.9  71.8   -79.8  -29.2  4.3   -8.5  1.8   
Alligator_sinensis_GeneID=102383762 THR A 210 G . > . . . S + . . . . ? 0.808  95.4  55.7   -60.9  -23.1  5.2   -12.2 1.7   
Alligator_sinensis_GeneID=102383762 LYS A 211 G . < . . . S + . . . . ? 0.605  112.1 42.7   -83.4  -7.4   7.1   -11.8 4.9   
Alligator_sinensis_GeneID=102383762 TYR A 212 G . < > . . S + . . . . ? 0.210  75.9  105.5  -127.3 12.8   4.0   -10.4 6.7   
Alligator_sinensis_GeneID=102383762 LEU A 213 H . < > . . S + . . . . ? 0.902  85.0  48.8   -63.7  -39.8  1.2   -12.6 5.6   
Alligator_sinensis_GeneID=102383762 GLN A 214 H . . > . . S + . . . . ? 0.912  111.9 48.7   -65.7  -43.3  1.0   -14.4 8.9   
Alligator_sinensis_GeneID=102383762 TRP A 215 H . . > . . S + . . . . ? 0.921  111.6 50.3   -59.9  -44.1  1.1   -11.1 10.7  
Alligator_sinensis_GeneID=102383762 ILE A 216 H . . X . . S + . . . . ? 0.942  112.0 46.7   -60.9  -49.4  -1.7  -9.8  8.5   
Alligator_sinensis_GeneID=102383762 LYS A 217 H . . X . . S + . . . . ? 0.894  110.1 53.5   -61.6  -44.5  -3.9  -12.8 9.0   
Alligator_sinensis_GeneID=102383762 LYS A 218 H . . X . . S + . . . . ? 0.914  110.1 46.2   -58.9  -47.8  -3.4  -12.8 12.7  
Alligator_sinensis_GeneID=102383762 ILE A 219 H . . X . . S + . . . . ? 0.944  113.5 48.9   -61.6  -48.0  -4.5  -9.2  13.1  
Alligator_sinensis_GeneID=102383762 ILE A 220 H . > < . . S + . . . . ? 0.918  112.1 49.1   -61.9  -41.3  -7.6  -9.6  10.9  
Alligator_sinensis_GeneID=102383762 ASP A 221 H . 3 < . . S + . . . . ? 0.819  106.3 56.9   -68.7  -31.9  -8.6  -12.8 12.8  
Alligator_sinensis_GeneID=102383762 ASN A 222 H . 3 < . . . . . . . . ? 0.755  .     .      -76.4  -16.9  -8.2  -11.1 16.1  
Alligator_sinensis_GeneID=102383762 TYR A 223 . . < < . . . . . . . . ? 0.648  .     .      -124.9 .      -10.7 -8.4  15.2  
# 
loop_
_dssp_struct_ladder.id 
_dssp_struct_ladder.sheet_id 
_dssp_struct_ladder.range_id_1 
_dssp_struct_ladder.range_id_2 
_dssp_struct_ladder.type 
_dssp_struct_ladder.beg_1_label_comp_id 
_dssp_struct_ladder.beg_1_label_asym_id 
_dssp_struct_ladder.beg_1_label_seq_id 
_dssp_struct_ladder.pdbx_beg_1_PDB_ins_code 
_dssp_struct_ladder.end_1_label_comp_id 
_dssp_struct_ladder.end_1_label_asym_id 
_dssp_struct_ladder.end_1_label_seq_id 
_dssp_struct_ladder.pdbx_end_1_PDB_ins_code 
_dssp_struct_ladder.beg_1_auth_comp_id 
_dssp_struct_ladder.beg_1_auth_asym_id 
_dssp_struct_ladder.beg_1_auth_seq_id 
_dssp_struct_ladder.end_1_auth_comp_id 
_dssp_struct_ladder.end_1_auth_asym_id 
_dssp_struct_ladder.end_1_auth_seq_id 
_dssp_struct_ladder.beg_2_label_comp_id 
_dssp_struct_ladder.beg_2_label_asym_id 
_dssp_struct_ladder.beg_2_label_seq_id 
_dssp_struct_ladder.pdbx_beg_2_PDB_ins_code 
_dssp_struct_ladder.end_2_label_comp_id 
_dssp_struct_ladder.end_2_label_asym_id 
_dssp_struct_ladder.end_2_label_seq_id 
_dssp_struct_ladder.pdbx_end_2_PDB_ins_code 
_dssp_struct_ladder.beg_2_auth_comp_id 
_dssp_struct_ladder.beg_2_auth_asym_id 
_dssp_struct_ladder.beg_2_auth_seq_id 
_dssp_struct_ladder.end_2_auth_comp_id 
_dssp_struct_ladder.end_2_auth_asym_id 
_dssp_struct_ladder.end_2_auth_seq_id 
A A A B anti-parallel ILE A 2   ? ILE A 3   ? ILE A 2   ILE A 3   ALA A 172 ? ASP A 171 ? ALA A 172 ASP A 171 
B B C E anti-parallel HIS A 6   ? THR A 7   ? HIS A 6   THR A 7   GLU A 137 ? LYS A 136 ? GLU A 137 LYS A 136 
C B D E anti-parallel LYS A 117 ? GLY A 122 ? LYS A 117 GLY A 122 LYS A 141 ? LYS A 136 ? LYS A 141 LYS A 136 
D B D G anti-parallel CYS A 118 ? VAL A 120 ? CYS A 118 VAL A 120 CYS A 183 ? LEU A 181 ? CYS A 183 LEU A 181 
E B E F anti-parallel ILE A 142 ? ILE A 143 ? ILE A 142 ILE A 143 ALA A 163 ? CYS A 162 ? ALA A 163 CYS A 162 
F B F I anti-parallel MET A 160 ? ALA A 163 ? MET A 160 ALA A 163 THR A 207 ? GLY A 204 ? THR A 207 GLY A 204 
G B G H anti-parallel PRO A 180 ? CYS A 183 ? PRO A 180 CYS A 183 ILE A 190 ? LYS A 186 ? ILE A 190 LYS A 186 
H B H I anti-parallel GLY A 189 ? PHE A 193 ? GLY A 189 PHE A 193 ARG A 208 ? VAL A 205 ? ARG A 208 VAL A 205 
I C J K anti-parallel MET A 16  ? LYS A 21  ? MET A 16  LYS A 21  ALA A 30  ? SER A 24  ? ALA A 30  SER A 24  
J C J M anti-parallel ALA A 17  ? GLN A 20  ? ALA A 17  GLN A 20  LEU A 52  ? LYS A 49  ? LEU A 52  LYS A 49  
K C K L anti-parallel ALA A 30  ? GLU A 33  ? ALA A 30  GLU A 33  LEU A 38  ? TRP A 36  ? LEU A 38  TRP A 36  
L C L O anti-parallel TRP A 36  ? THR A 39  ? TRP A 36  THR A 39  LYS A 91  ? MET A 88  ? LYS A 91  MET A 88  
M C M N anti-parallel LYS A 49  ? LEU A 52  ? LYS A 49  LEU A 52  LYS A 68  ? GLN A 65  ? LYS A 68  GLN A 65  
N C N O anti-parallel VAL A 69  ? SER A 74  ? VAL A 69  SER A 74  LEU A 92  ? MET A 88  ? LEU A 92  MET A 88  
O D P Q anti-parallel ASN A 79  ? ASN A 79  ? ASN A 79  ASN A 79  GLU A 84  ? GLU A 84  ? GLU A 84  GLU A 84  
P E R S anti-parallel VAL A 125 ? VAL A 125 ? VAL A 125 VAL A 125 PRO A 131 ? PRO A 131 ? PRO A 131 PRO A 131 
# 
loop_
_dssp_struct_bridge_pairs.id 
_dssp_struct_bridge_pairs.label_comp_id 
_dssp_struct_bridge_pairs.label_seq_id 
_dssp_struct_bridge_pairs.label_asym_id 
_dssp_struct_bridge_pairs.auth_seq_id 
_dssp_struct_bridge_pairs.auth_asym_id 
_dssp_struct_bridge_pairs.pdbx_PDB_ins_code 
_dssp_struct_bridge_pairs.acceptor_1_label_comp_id 
_dssp_struct_bridge_pairs.acceptor_1_label_seq_id 
_dssp_struct_bridge_pairs.acceptor_1_label_asym_id 
_dssp_struct_bridge_pairs.acceptor_1_auth_seq_id 
_dssp_struct_bridge_pairs.acceptor_1_auth_asym_id 
_dssp_struct_bridge_pairs.acceptor_1_pdbx_PDB_ins_code 
_dssp_struct_bridge_pairs.acceptor_1_energy 
_dssp_struct_bridge_pairs.acceptor_2_label_comp_id 
_dssp_struct_bridge_pairs.acceptor_2_label_seq_id 
_dssp_struct_bridge_pairs.acceptor_2_label_asym_id 
_dssp_struct_bridge_pairs.acceptor_2_auth_seq_id 
_dssp_struct_bridge_pairs.acceptor_2_auth_asym_id 
_dssp_struct_bridge_pairs.acceptor_2_pdbx_PDB_ins_code 
_dssp_struct_bridge_pairs.acceptor_2_energy 
_dssp_struct_bridge_pairs.donor_1_label_comp_id 
_dssp_struct_bridge_pairs.donor_1_label_seq_id 
_dssp_struct_bridge_pairs.donor_1_label_asym_id 
_dssp_struct_bridge_pairs.donor_1_auth_seq_id 
_dssp_struct_bridge_pairs.donor_1_auth_asym_id 
_dssp_struct_bridge_pairs.donor_1_pdbx_PDB_ins_code 
_dssp_struct_bridge_pairs.donor_1_energy 
_dssp_struct_bridge_pairs.donor_2_label_comp_id 
_dssp_struct_bridge_pairs.donor_2_label_seq_id 
_dssp_struct_bridge_pairs.donor_2_label_asym_id 
_dssp_struct_bridge_pairs.donor_2_auth_seq_id 
_dssp_struct_bridge_pairs.donor_2_auth_asym_id 
_dssp_struct_bridge_pairs.donor_2_pdbx_PDB_ins_code 
_dssp_struct_bridge_pairs.donor_2_energy 
1   LYS 1   A 1   A ? ?   ?   ? ?   ? ? ?    ?   ?   ? ?   ? ? ?    CYS 173 A 173 A ? -1.9 ILE 3   A 3   A ? -0.8 
2   ILE 2   A 2   A ? ALA 172 A 172 A ? -0.2 GLY 122 A 122 A ? -0.2 GLY 5   A 5   A ? -1.2 GLY 4   A 4   A ? -0.4 
3   ILE 3   A 3   A ? ASP 171 A 171 A ? -3.8 LYS 1   A 1   A ? -0.8 ASP 171 A 171 A ? -1.1 GLY 198 A 198 A ? -0.1 
4   GLY 4   A 4   A ? ILE 2   A 2   A ? -0.4 SER 170 A 170 A ? -0.3 THR 139 A 139 A ? -0.3 ILE 3   A 3   A ? -0.2 
5   GLY 5   A 5   A ? ILE 2   A 2   A ? -1.2 LYS 169 A 169 A ? -0.2 THR 7   A 7   A ? -0.3 ALA 138 A 138 A ? -0.3 
6   HIS 6   A 6   A ? GLU 137 A 137 A ? -2.4 GLY 4   A 4   A ? -0.1 GLU 137 A 137 A ? -2.4 VAL 8   A 8   A ? -0.2 
7   THR 7   A 7   A ? GLY 5   A 5   A ? -0.3 LYS 136 A 136 A ? -0.2 LYS 136 A 136 A ? -0.2 ALA 9   A 9   A ? -0.1 
8   VAL 8   A 8   A ? LEU 135 A 135 A ? -2.4 HIS 6   A 6   A ? -0.2 LEU 135 A 135 A ? -0.1 HIS 11  A 11  A ? -0.1 
9   ALA 9   A 9   A ? THR 7   A 7   A ? -0.1 PRO 10  A 10  A ? -0.1 SER 12  A 12  A ? -2.0 ARG 13  A 13  A ? -0.2 
10  PRO 10  A 10  A ? ?   ?   ? ?   ? ? ?    ?   ?   ? ?   ? ? ?    ALA 9   A 9   A ? -0.1 HIS 55  A 55  A ? -0.1 
11  HIS 11  A 11  A ? ARG 13  A 13  A ? -0.1 SER 12  A 12  A ? -0.1 HIS 55  A 55  A ? -0.1 ALA 9   A 9   A ? -0.1 
12  SER 12  A 12  A ? ALA 9   A 9   A ? -2.0 ARG 13  A 13  A ? -0.2 HIS 11  A 11  A ? -0.1 ALA 9   A 9   A ? -0.1 
13  ARG 13  A 13  A ? ALA 9   A 9   A ? -0.2 PRO 14  A 14  A ? -0.1 MET 16  A 16  A ? -1.8 SER 12  A 12  A ? -0.2 
14  PRO 14  A 14  A ? ?   ?   ? ?   ? ? ?    ?   ?   ? ?   ? ? ?    ALA 103 A 103 A ? -1.8 GLY 53  A 53  A ? -0.3 
15  PHE 15  A 15  A ? VAL 102 A 102 A ? -0.2 LEU 104 A 104 A ? -0.1 LEU 31  A 31  A ? -2.5 LEU 105 A 105 A ? -0.2 
16  MET 16  A 16  A ? ARG 13  A 13  A ? -1.8 ALA 30  A 30  A ? -0.2 GLY 53  A 53  A ? -0.7 ALA 18  A 18  A ? -0.5 
17  ALA 17  A 17  A ? GLY 29  A 29  A ? -2.2 LEU 52  A 52  A ? -0.1 GLY 29  A 29  A ? -1.0 ILE 19  A 19  A ? -0.7 
18  ALA 18  A 18  A ? VAL 51  A 51  A ? -2.6 MET 16  A 16  A ? -0.5 VAL 51  A 51  A ? -2.6 GLN 20  A 20  A ? -0.6 
19  ILE 19  A 19  A ? CYS 27  A 27  A ? -2.6 ALA 17  A 17  A ? -0.7 VAL 26  A 26  A ? -3.0 CYS 27  A 27  A ? -1.6 
20  GLN 20  A 20  A ? LYS 49  A 49  A ? -3.8 ALA 18  A 18  A ? -0.6 LYS 49  A 49  A ? -2.3 GLY 22  A 22  A ? -0.5 
21  LYS 21  A 21  A ? SER 24  A 24  A ? -2.1 ILE 19  A 19  A ? -0.3 SER 24  A 24  A ? -1.4 ARG 23  A 23  A ? -0.4 
22  GLY 22  A 22  A ? GLN 20  A 20  A ? -0.5 GLU 47  A 47  A ? -0.5 LYS 49  A 49  A ? -0.1 GLN 20  A 20  A ? -0.1 
23  ARG 23  A 23  A ? LYS 21  A 21  A ? -0.4 GLN 20  A 20  A ? -0.1 THR 25  A 25  A ? -0.5 GLY 22  A 22  A ? -0.2 
24  SER 24  A 24  A ? LYS 21  A 21  A ? -1.4 SER 58  A 58  A ? -0.0 LYS 21  A 21  A ? -2.1 VAL 26  A 26  A ? -0.5 
25  THR 25  A 25  A ? ARG 23  A 23  A ? -0.5 GLN 20  A 20  A ? -0.2 GLN 20  A 20  A ? -0.2 GLY 28  A 28  A ? -0.1 
26  VAL 26  A 26  A ? ILE 19  A 19  A ? -3.0 SER 24  A 24  A ? -0.5 GLY 28  A 28  A ? -0.3 SER 177 A 177 A ? -0.3 
27  CYS 27  A 27  A ? ILE 19  A 19  A ? -1.6 ASP 176 A 176 A ? -0.1 ILE 19  A 19  A ? -2.6 VAL 26  A 26  A ? -0.3 
28  GLY 28  A 28  A ? SER 177 A 177 A ? -3.3 VAL 26  A 26  A ? -0.3 ALA 40  A 40  A ? -0.4 ALA 30  A 30  A ? -0.3 
29  GLY 29  A 29  A ? ALA 17  A 17  A ? -1.0 CYS 27  A 27  A ? -0.2 ALA 17  A 17  A ? -2.2 LEU 31  A 31  A ? -0.4 
30  ALA 30  A 30  A ? LEU 38  A 38  A ? -1.9 GLY 28  A 28  A ? -0.3 LEU 38  A 38  A ? -3.1 ILE 32  A 32  A ? -0.6 
31  LEU 31  A 31  A ? PHE 15  A 15  A ? -2.5 GLY 29  A 29  A ? -0.4 LEU 105 A 105 A ? -2.6 ILE 37  A 37  A ? -0.2 
32  ILE 32  A 32  A ? TRP 36  A 36  A ? -2.0 ALA 30  A 30  A ? -0.6 LYS 34  A 34  A ? -0.3 LEU 107 A 107 A ? -0.2 
33  GLU 33  A 33  A ? TRP 36  A 36  A ? -1.5 ALA 103 A 103 A ? -0.1 TRP 36  A 36  A ? -1.9 ILE 32  A 32  A ? -0.3 
34  LYS 34  A 34  A ? ASN 35  A 35  A ? -0.3 ILE 32  A 32  A ? -0.3 ALA 96  A 96  A ? -4.2 GLY 94  A 94  A ? -0.1 
35  ASN 35  A 35  A ? SER 95  A 95  A ? -0.2 ASN 93  A 93  A ? -0.0 LEU 92  A 92  A ? -2.8 ILE 37  A 37  A ? -0.4 
36  TRP 36  A 36  A ? GLU 33  A 33  A ? -1.9 LYS 91  A 91  A ? -0.2 ILE 32  A 32  A ? -2.0 GLU 33  A 33  A ? -1.5 
37  ILE 37  A 37  A ? LEU 90  A 90  A ? -2.2 ASN 35  A 35  A ? -0.4 LEU 90  A 90  A ? -2.7 THR 39  A 39  A ? -0.5 
38  LEU 38  A 38  A ? ALA 30  A 30  A ? -3.1 TRP 36  A 36  A ? -0.4 ALA 30  A 30  A ? -1.9 ALA 40  A 40  A ? -0.2 
39  THR 39  A 39  A ? MET 88  A 88  A ? -2.8 ILE 37  A 37  A ? -0.5 MET 88  A 88  A ? -2.6 ALA 41  A 41  A ? -0.3 
40  ALA 40  A 40  A ? GLY 28  A 28  A ? -0.4 ILE 87  A 87  A ? -0.2 CYS 43  A 43  A ? -1.6 ILE 87  A 87  A ? -0.3 
41  ALA 41  A 41  A ? THR 39  A 39  A ? -0.3 HIS 42  A 42  A ? -0.3 LYS 44  A 44  A ? -1.6 ALA 40  A 40  A ? -0.1 
42  HIS 42  A 42  A ? CYS 43  A 43  A ? -0.3 LYS 83  A 83  A ? -0.1 ALA 41  A 41  A ? -0.3 SER 177 A 177 A ? -0.0 
43  CYS 43  A 43  A ? ALA 40  A 40  A ? -1.6 GLY 28  A 28  A ? -0.1 HIS 42  A 42  A ? -0.3 ALA 41  A 41  A ? -0.2 
44  LYS 44  A 44  A ? ALA 41  A 41  A ? -1.6 ALA 40  A 40  A ? -0.0 SER 46  A 46  A ? -0.3 ALA 41  A 41  A ? -0.0 
45  ARG 45  A 45  A ? CYS 43  A 43  A ? -0.2 ?   ?   ? ?   ? ? ?    LEU 48  A 48  A ? -0.4 GLU 47  A 47  A ? -0.2 
46  SER 46  A 46  A ? LYS 44  A 44  A ? -0.3 GLU 47  A 47  A ? -0.2 ?   ?   ? ?   ? ? ?    ?   ?   ? ?   ? ? ?    
47  GLU 47  A 47  A ? ARG 45  A 45  A ? -0.2 LEU 48  A 48  A ? -0.2 GLY 22  A 22  A ? -0.5 LYS 49  A 49  A ? -0.3 
48  LEU 48  A 48  A ? ARG 45  A 45  A ? -0.4 VAL 69  A 69  A ? -0.1 VAL 69  A 69  A ? -1.4 VAL 50  A 50  A ? -0.3 
49  LYS 49  A 49  A ? GLN 20  A 20  A ? -2.3 GLU 47  A 47  A ? -0.3 GLN 20  A 20  A ? -3.8 VAL 51  A 51  A ? -0.5 
50  VAL 50  A 50  A ? PHE 67  A 67  A ? -3.3 LEU 48  A 48  A ? -0.3 PHE 67  A 67  A ? -2.9 LEU 52  A 52  A ? -0.5 
51  VAL 51  A 51  A ? ALA 18  A 18  A ? -2.6 LYS 49  A 49  A ? -0.5 ALA 18  A 18  A ? -2.6 GLY 53  A 53  A ? -0.3 
52  LEU 52  A 52  A ? GLN 65  A 65  A ? -3.0 VAL 50  A 50  A ? -0.5 GLN 65  A 65  A ? -2.0 ALA 17  A 17  A ? -0.1 
53  GLY 53  A 53  A ? MET 16  A 16  A ? -0.7 TYR 101 A 101 A ? -0.3 HIS 55  A 55  A ? -0.4 GLU 63  A 63  A ? -0.2 
54  ALA 54  A 54  A ? MET 16  A 16  A ? -0.3 VAL 51  A 51  A ? -0.3 GLY 53  A 53  A ? -0.2 HIS 11  A 11  A ? -0.1 
55  HIS 55  A 55  A ? GLY 53  A 53  A ? -0.4 GLN 56  A 56  A ? -0.3 LEU 135 A 135 A ? -1.7 ALA 54  A 54  A ? -0.2 
56  GLN 56  A 56  A ? ILE 59  A 59  A ? -0.2 CYS 134 A 134 A ? -0.2 ILE 59  A 59  A ? -1.6 HIS 55  A 55  A ? -0.3 
57  PRO 57  A 57  A ? ?   ?   ? ?   ? ? ?    ?   ?   ? ?   ? ? ?    GLN 56  A 56  A ? -0.1 GLU 61  A 61  A ? -0.1 
58  SER 58  A 58  A ? LYS 133 A 133 A ? -0.3 ALA 60  A 60  A ? -0.1 ALA 60  A 60  A ? -0.4 LYS 133 A 133 A ? -0.0 
59  ILE 59  A 59  A ? GLN 56  A 56  A ? -1.6 LYS 133 A 133 A ? -0.2 GLU 61  A 61  A ? -0.3 GLN 56  A 56  A ? -0.2 
60  ALA 60  A 60  A ? SER 58  A 58  A ? -0.4 ALA 54  A 54  A ? -0.1 LYS 62  A 62  A ? -0.4 SER 58  A 58  A ? -0.1 
61  GLU 61  A 61  A ? ILE 59  A 59  A ? -0.3 PRO 57  A 57  A ? -0.1 GLN 64  A 64  A ? -1.6 ALA 60  A 60  A ? -0.0 
62  LYS 62  A 62  A ? ALA 60  A 60  A ? -0.4 GLU 63  A 63  A ? -0.3 GLU 61  A 61  A ? -0.1 ALA 60  A 60  A ? -0.0 
63  GLU 63  A 63  A ? GLY 53  A 53  A ? -0.2 GLN 65  A 65  A ? -0.0 LYS 62  A 62  A ? -0.3 ALA 54  A 54  A ? -0.1 
64  GLN 64  A 64  A ? GLU 61  A 61  A ? -1.6 VAL 51  A 51  A ? -0.0 ILE 66  A 66  A ? -0.4 GLY 53  A 53  A ? -0.2 
65  GLN 65  A 65  A ? LEU 52  A 52  A ? -2.0 GLU 63  A 63  A ? -0.0 LEU 52  A 52  A ? -3.0 PHE 67  A 67  A ? -0.5 
66  ILE 66  A 66  A ? GLN 64  A 64  A ? -0.4 VAL 51  A 51  A ? -0.2 LYS 68  A 68  A ? -0.4 VAL 51  A 51  A ? -0.2 
67  PHE 67  A 67  A ? VAL 50  A 50  A ? -2.9 GLN 65  A 65  A ? -0.5 VAL 50  A 50  A ? -3.3 VAL 69  A 69  A ? -0.2 
68  LYS 68  A 68  A ? ILE 66  A 66  A ? -0.4 LYS 49  A 49  A ? -0.2 ASN 93  A 93  A ? -2.3 LEU 70  A 70  A ? -0.7 
69  VAL 69  A 69  A ? LEU 48  A 48  A ? -1.4 PHE 67  A 67  A ? -0.2 LEU 92  A 92  A ? -0.2 LEU 48  A 48  A ? -0.1 
70  LEU 70  A 70  A ? LYS 91  A 91  A ? -3.0 LYS 68  A 68  A ? -0.7 HIS 72  A 72  A ? -0.3 LEU 92  A 92  A ? -0.2 
71  ARG 71  A 71  A ? LYS 91  A 91  A ? -1.3 CYS 73  A 73  A ? -0.0 LYS 91  A 91  A ? -2.2 CYS 73  A 73  A ? -0.5 
72  HIS 72  A 72  A ? LEU 70  A 70  A ? -0.3 LEU 90  A 90  A ? -0.2 SER 74  A 74  A ? -0.6 LEU 90  A 90  A ? -0.2 
73  CYS 73  A 73  A ? LEU 89  A 89  A ? -2.8 ARG 71  A 71  A ? -0.5 LEU 89  A 89  A ? -2.0 ASN 75  A 75  A ? -0.2 
74  SER 74  A 74  A ? HIS 72  A 72  A ? -0.6 MET 88  A 88  A ? -0.2 MET 88  A 88  A ? -0.2 ASP 86  A 86  A ? -0.1 
75  ASN 75  A 75  A ? ILE 87  A 87  A ? -2.5 ASN 85  A 85  A ? -0.3 PHE 78  A 78  A ? -2.0 SER 74  A 74  A ? -0.1 
76  PRO 76  A 76  A ? ?   ?   ? ?   ? ? ?    ?   ?   ? ?   ? ? ?    ASN 75  A 75  A ? -0.2 SER 74  A 74  A ? -0.0 
77  GLN 77  A 77  A ? ASN 85  A 85  A ? -0.1 ASN 79  A 79  A ? -0.1 ASN 79  A 79  A ? -0.2 ASP 86  A 86  A ? -0.1 
78  PHE 78  A 78  A ? ASN 75  A 75  A ? -2.0 ILE 87  A 87  A ? -0.1 SER 80  A 80  A ? -0.6 ASN 85  A 85  A ? -0.2 
79  ASN 79  A 79  A ? GLU 84  A 84  A ? -2.3 GLN 77  A 77  A ? -0.2 LYS 83  A 83  A ? -2.4 GLU 84  A 84  A ? -0.6 
80  SER 80  A 80  A ? PHE 78  A 78  A ? -0.6 SER 81  A 81  A ? -0.2 ASN 79  A 79  A ? -0.1 PHE 78  A 78  A ? -0.0 
81  SER 81  A 81  A ? SER 82  A 82  A ? -0.2 GLU 84  A 84  A ? -0.0 SER 80  A 80  A ? -0.2 ASN 79  A 79  A ? -0.0 
82  SER 82  A 82  A ? GLU 84  A 84  A ? -0.1 ASN 85  A 85  A ? -0.0 SER 80  A 80  A ? -0.2 SER 81  A 81  A ? -0.2 
83  LYS 83  A 83  A ? ASN 79  A 79  A ? -2.4 GLU 84  A 84  A ? -0.2 ASP 86  A 86  A ? -0.9 ASN 85  A 85  A ? -0.2 
84  GLU 84  A 84  A ? ASN 79  A 79  A ? -0.6 ASN 85  A 85  A ? -0.2 ASN 79  A 79  A ? -2.3 LYS 83  A 83  A ? -0.2 
85  ASN 85  A 85  A ? PHE 78  A 78  A ? -0.2 ASP 86  A 86  A ? -0.2 ILE 87  A 87  A ? -2.0 ASN 75  A 75  A ? -0.3 
86  ASP 86  A 86  A ? LYS 83  A 83  A ? -0.9 PHE 78  A 78  A ? -0.1 MET 88  A 88  A ? -0.3 THR 207 A 207 A ? -0.2 
87  ILE 87  A 87  A ? ASN 85  A 85  A ? -2.0 ALA 40  A 40  A ? -0.3 ASN 75  A 75  A ? -2.5 LEU 89  A 89  A ? -0.3 
88  MET 88  A 88  A ? THR 39  A 39  A ? -2.6 ASP 86  A 86  A ? -0.3 THR 39  A 39  A ? -2.8 LEU 90  A 90  A ? -0.4 
89  LEU 89  A 89  A ? CYS 73  A 73  A ? -2.0 ILE 87  A 87  A ? -0.3 CYS 73  A 73  A ? -2.8 LYS 91  A 91  A ? -0.5 
90  LEU 90  A 90  A ? ILE 37  A 37  A ? -2.7 MET 88  A 88  A ? -0.4 ILE 37  A 37  A ? -2.2 LEU 92  A 92  A ? -0.6 
91  LYS 91  A 91  A ? ARG 71  A 71  A ? -2.2 LEU 89  A 89  A ? -0.5 LEU 70  A 70  A ? -3.0 ARG 71  A 71  A ? -1.3 
92  LEU 92  A 92  A ? ASN 35  A 35  A ? -2.8 LEU 90  A 90  A ? -0.6 VAL 69  A 69  A ? -0.2 LYS 49  A 49  A ? -0.0 
93  ASN 93  A 93  A ? LYS 68  A 68  A ? -2.3 LYS 91  A 91  A ? -0.2 SER 95  A 95  A ? -0.2 LEU 92  A 92  A ? -0.1 
94  GLY 94  A 94  A ? LYS 68  A 68  A ? -0.2 ASN 35  A 35  A ? -0.1 ALA 96  A 96  A ? -0.5 LEU 92  A 92  A ? -0.2 
95  SER 95  A 95  A ? ASN 93  A 93  A ? -0.2 ASN 35  A 35  A ? -0.0 ASN 35  A 35  A ? -0.2 ASN 97  A 97  A ? -0.1 
96  ALA 96  A 96  A ? LYS 34  A 34  A ? -4.2 GLY 94  A 94  A ? -0.5 LEU 98  A 98  A ? -0.8 LYS 34  A 34  A ? -0.0 
97  ASN 97  A 97  A ? SER 95  A 95  A ? -0.1 ALA 103 A 103 A ? -0.0 ASN 99  A 99  A ? -0.3 VAL 102 A 102 A ? -0.1 
98  LEU 98  A 98  A ? ALA 96  A 96  A ? -0.8 TYR 101 A 101 A ? -0.1 GLN 100 A 100 A ? -0.2 ALA 103 A 103 A ? -0.2 
99  ASN 99  A 99  A ? VAL 102 A 102 A ? -2.2 ASN 97  A 97  A ? -0.3 VAL 102 A 102 A ? -0.3 LEU 98  A 98  A ? -0.0 
100 GLN 100 A 100 A ? TYR 101 A 101 A ? -0.2 LEU 98  A 98  A ? -0.2 ALA 103 A 103 A ? -0.1 LEU 98  A 98  A ? -0.1 
101 TYR 101 A 101 A ? VAL 102 A 102 A ? -0.3 GLU 63  A 63  A ? -0.1 ALA 103 A 103 A ? -0.4 GLY 53  A 53  A ? -0.3 
102 VAL 102 A 102 A ? ASN 99  A 99  A ? -0.3 ASN 97  A 97  A ? -0.1 ASN 99  A 99  A ? -2.2 LEU 104 A 104 A ? -0.3 
103 ALA 103 A 103 A ? PRO 14  A 14  A ? -1.8 TYR 101 A 101 A ? -0.4 LEU 31  A 31  A ? -0.3 LEU 105 A 105 A ? -0.2 
104 LEU 104 A 104 A ? VAL 102 A 102 A ? -0.3 ILE 32  A 32  A ? -0.1 ILE 32  A 32  A ? -0.2 PHE 15  A 15  A ? -0.1 
105 LEU 105 A 105 A ? LEU 31  A 31  A ? -2.6 ALA 103 A 103 A ? -0.2 LYS 186 A 186 A ? -0.1 ALA 30  A 30  A ? -0.0 
106 PRO 106 A 106 A ? ?   ?   ? ?   ? ? ?    ?   ?   ? ?   ? ? ?    TYR 187 A 187 A ? -3.0 GLU 33  A 33  A ? -0.1 
107 LEU 107 A 107 A ? LYS 186 A 186 A ? -0.2 ILE 32  A 32  A ? -0.2 SER 188 A 188 A ? -0.1 SER 109 A 109 A ? -0.0 
108 PRO 108 A 108 A ? ?   ?   ? ?   ? ? ?    ?   ?   ? ?   ? ? ?    LEU 107 A 107 A ? -0.1 ASP 111 A 111 A ? -0.1 
109 SER 109 A 109 A ? GLU 110 A 110 A ? -0.2 ASP 111 A 111 A ? -0.1 ASP 111 A 111 A ? -0.3 LEU 107 A 107 A ? -0.0 
110 GLU 110 A 110 A ? ASP 111 A 111 A ? -0.0 ?   ?   ? ?   ? ? ?    SER 109 A 109 A ? -0.2 THR 210 A 210 A ? -0.1 
111 ASP 111 A 111 A ? SER 109 A 109 A ? -0.3 ILE 112 A 112 A ? -0.1 LYS 113 A 113 A ? -0.3 SER 109 A 109 A ? -0.1 
112 ILE 112 A 112 A ? SER 188 A 188 A ? -0.1 GLU 110 A 110 A ? -0.1 THR 114 A 114 A ? -0.2 ASP 111 A 111 A ? -0.1 
113 LYS 113 A 113 A ? ASP 111 A 111 A ? -0.3 THR 114 A 114 A ? -0.1 THR 116 A 116 A ? -1.7 ILE 142 A 142 A ? -0.2 
114 THR 114 A 114 A ? GLY 115 A 115 A ? -0.2 ILE 112 A 112 A ? -0.2 ILE 143 A 143 A ? -0.2 LYS 113 A 113 A ? -0.1 
115 GLY 115 A 115 A ? ILE 142 A 142 A ? -2.6 THR 116 A 116 A ? -0.3 THR 114 A 114 A ? -0.2 LYS 117 A 117 A ? -0.1 
116 THR 116 A 116 A ? LYS 113 A 113 A ? -1.7 LYS 141 A 141 A ? -0.1 ILE 142 A 142 A ? -2.3 CYS 118 A 118 A ? -0.5 
117 LYS 117 A 117 A ? LYS 141 A 141 A ? -0.2 GLY 115 A 115 A ? -0.1 SER 184 A 184 A ? -0.6 GLN 119 A 119 A ? -0.3 
118 CYS 118 A 118 A ? VAL 140 A 140 A ? -3.9 THR 116 A 116 A ? -0.5 VAL 140 A 140 A ? -3.3 VAL 120 A 120 A ? -0.4 
119 GLN 119 A 119 A ? ILE 182 A 182 A ? -3.3 LYS 117 A 117 A ? -0.3 ILE 182 A 182 A ? -3.8 ALA 121 A 121 A ? -0.4 
120 VAL 120 A 120 A ? ALA 138 A 138 A ? -2.5 CYS 118 A 118 A ? -0.4 ALA 138 A 138 A ? -2.1 GLY 122 A 122 A ? -0.4 
121 ALA 121 A 121 A ? PRO 180 A 180 A ? -0.9 GLN 119 A 119 A ? -0.4 TRP 123 A 123 A ? -0.3 GLU 137 A 137 A ? -0.2 
122 GLY 122 A 122 A ? LYS 136 A 136 A ? -2.2 VAL 120 A 120 A ? -0.4 LYS 136 A 136 A ? -2.1 ILE 2   A 2   A ? -0.2 
123 TRP 123 A 123 A ? GLY 175 A 175 A ? -0.4 ALA 121 A 121 A ? -0.3 SER 132 A 132 A ? -0.7 THR 126 A 126 A ? -0.1 
124 GLY 124 A 124 A ? PRO 131 A 131 A ? -0.2 VAL 125 A 125 A ? -0.1 SER 132 A 132 A ? -2.3 GLY 175 A 175 A ? -0.3 
125 VAL 125 A 125 A ? GLN 174 A 174 A ? -2.7 PRO 131 A 131 A ? -0.2 GLY 124 A 124 A ? -0.1 SER 127 A 127 A ? -0.1 
126 THR 126 A 126 A ? LYS 130 A 130 A ? -3.6 GLY 124 A 124 A ? -0.2 GLY 129 A 129 A ? -2.7 VAL 125 A 125 A ? -0.1 
127 SER 127 A 127 A ? SER 128 A 128 A ? -0.3 GLY 129 A 129 A ? -0.1 THR 126 A 126 A ? -0.1 VAL 125 A 125 A ? -0.0 
128 SER 128 A 128 A ? LYS 130 A 130 A ? -0.2 GLY 129 A 129 A ? -0.0 SER 127 A 127 A ? -0.3 VAL 125 A 125 A ? -0.0 
129 GLY 129 A 129 A ? THR 126 A 126 A ? -2.7 LYS 130 A 130 A ? -0.3 SER 127 A 127 A ? -0.1 VAL 125 A 125 A ? -0.1 
130 LYS 130 A 130 A ? PRO 131 A 131 A ? -0.0 GLY 124 A 124 A ? -0.0 THR 126 A 126 A ? -3.6 GLY 129 A 129 A ? -0.3 
131 PRO 131 A 131 A ? ?   ?   ? ?   ? ? ?    ?   ?   ? ?   ? ? ?    VAL 125 A 125 A ? -0.2 LYS 133 A 133 A ? -0.2 
132 SER 132 A 132 A ? GLY 124 A 124 A ? -2.3 TRP 123 A 123 A ? -0.7 LYS 136 A 136 A ? -0.1 VAL 125 A 125 A ? -0.0 
133 LYS 133 A 133 A ? PRO 131 A 131 A ? -0.2 GLN 56  A 56  A ? -0.1 SER 58  A 58  A ? -0.3 LEU 135 A 135 A ? -0.3 
134 CYS 134 A 134 A ? GLN 56  A 56  A ? -0.1 PRO 57  A 57  A ? -0.1 GLN 56  A 56  A ? -0.2 LYS 136 A 136 A ? -0.1 
135 LEU 135 A 135 A ? HIS 55  A 55  A ? -1.7 LYS 133 A 133 A ? -0.3 VAL 8   A 8   A ? -2.4 GLU 137 A 137 A ? -0.3 
136 LYS 136 A 136 A ? GLY 122 A 122 A ? -2.1 THR 7   A 7   A ? -0.2 GLY 122 A 122 A ? -2.2 ALA 138 A 138 A ? -0.3 
137 GLU 137 A 137 A ? HIS 6   A 6   A ? -2.4 LEU 135 A 135 A ? -0.3 HIS 6   A 6   A ? -2.4 THR 139 A 139 A ? -0.3 
138 ALA 138 A 138 A ? VAL 120 A 120 A ? -2.1 LYS 136 A 136 A ? -0.3 VAL 120 A 120 A ? -2.5 VAL 140 A 140 A ? -0.5 
139 THR 139 A 139 A ? GLY 4   A 4   A ? -0.3 GLU 137 A 137 A ? -0.3 LYS 141 A 141 A ? -0.3 GLN 119 A 119 A ? -0.2 
140 VAL 140 A 140 A ? CYS 118 A 118 A ? -3.3 ALA 138 A 138 A ? -0.5 CYS 118 A 118 A ? -3.9 ILE 142 A 142 A ? -0.4 
141 LYS 141 A 141 A ? THR 139 A 139 A ? -0.3 LYS 117 A 117 A ? -0.2 GLY 164 A 164 A ? -2.8 ILE 143 A 143 A ? -0.2 
142 ILE 142 A 142 A ? THR 116 A 116 A ? -2.3 VAL 140 A 140 A ? -0.4 GLY 115 A 115 A ? -2.6 ASN 144 A 144 A ? -0.3 
143 ILE 143 A 143 A ? CYS 162 A 162 A ? -2.9 LYS 141 A 141 A ? -0.2 CYS 162 A 162 A ? -0.6 ARG 145 A 145 A ? -0.1 
144 ASN 144 A 144 A ? ILE 142 A 142 A ? -0.3 ARG 145 A 145 A ? -0.1 CYS 148 A 148 A ? -2.3 SER 149 A 149 A ? -0.2 
145 ARG 145 A 145 A ? LYS 146 A 146 A ? -0.2 THR 147 A 147 A ? -0.2 SER 149 A 149 A ? -3.3 ARG 150 A 150 A ? -0.2 
146 LYS 146 A 146 A ? CYS 148 A 148 A ? -0.2 THR 147 A 147 A ? -0.2 ARG 150 A 150 A ? -1.6 ARG 145 A 145 A ? -0.2 
147 THR 147 A 147 A ? SER 149 A 149 A ? -0.2 CYS 148 A 148 A ? -0.2 ASN 151 A 151 A ? -1.3 ARG 145 A 145 A ? -0.2 
148 CYS 148 A 148 A ? ASN 144 A 144 A ? -2.3 SER 149 A 149 A ? -0.2 TYR 152 A 152 A ? -1.5 LYS 146 A 146 A ? -0.2 
149 SER 149 A 149 A ? ARG 145 A 145 A ? -3.3 ARG 150 A 150 A ? -0.2 LYS 154 A 154 A ? -2.8 LYS 155 A 155 A ? -0.4 
150 ARG 150 A 150 A ? LYS 146 A 146 A ? -1.6 ASN 151 A 151 A ? -0.2 LYS 153 A 153 A ? -0.8 SER 149 A 149 A ? -0.2 
151 ASN 151 A 151 A ? THR 147 A 147 A ? -1.3 TYR 152 A 152 A ? -0.2 SER 149 A 149 A ? -0.2 ARG 150 A 150 A ? -0.2 
152 TYR 152 A 152 A ? CYS 148 A 148 A ? -1.5 THR 147 A 147 A ? -0.1 LYS 155 A 155 A ? -0.5 ASN 151 A 151 A ? -0.2 
153 LYS 153 A 153 A ? ARG 150 A 150 A ? -0.8 LYS 154 A 154 A ? -0.2 ARG 150 A 150 A ? -0.2 SER 149 A 149 A ? -0.1 
154 LYS 154 A 154 A ? SER 149 A 149 A ? -2.8 LYS 146 A 146 A ? -0.1 LYS 153 A 153 A ? -0.2 ARG 150 A 150 A ? -0.1 
155 LYS 155 A 155 A ? TYR 152 A 152 A ? -0.5 SER 149 A 149 A ? -0.4 THR 157 A 157 A ? -0.5 LYS 153 A 153 A ? -0.1 
156 ILE 156 A 156 A ? SER 149 A 149 A ? -0.1 ARG 145 A 145 A ? -0.1 ASN 158 A 158 A ? -0.1 SER 149 A 149 A ? -0.1 
157 THR 157 A 157 A ? LYS 155 A 155 A ? -0.5 LEU 161 A 161 A ? -0.1 MET 160 A 160 A ? -1.4 LYS 155 A 155 A ? -0.1 
158 ASN 158 A 158 A ? ASN 159 A 159 A ? -0.3 ILE 156 A 156 A ? -0.1 LYS 211 A 211 A ? -0.1 ILE 156 A 156 A ? -0.0 
159 ASN 159 A 159 A ? THR 210 A 210 A ? -0.0 LYS 211 A 211 A ? -0.0 ARG 208 A 208 A ? -2.8 LEU 161 A 161 A ? -0.3 
160 MET 160 A 160 A ? THR 157 A 157 A ? -1.4 THR 207 A 207 A ? -0.2 CYS 162 A 162 A ? -0.3 THR 207 A 207 A ? -0.2 
161 LEU 161 A 161 A ? TYR 206 A 206 A ? -2.7 ASN 159 A 159 A ? -0.3 TYR 206 A 206 A ? -3.0 ALA 163 A 163 A ? -0.5 
162 CYS 162 A 162 A ? ILE 143 A 143 A ? -0.6 MET 160 A 160 A ? -0.3 ILE 143 A 143 A ? -2.9 GLY 164 A 164 A ? -0.4 
163 ALA 163 A 163 A ? GLY 204 A 204 A ? -2.1 LEU 161 A 161 A ? -0.5 GLY 204 A 204 A ? -2.1 ILE 142 A 142 A ? -0.2 
164 GLY 164 A 164 A ? LYS 141 A 141 A ? -2.8 CYS 162 A 162 A ? -0.4 ASN 166 A 166 A ? -0.2 ASP 171 A 171 A ? -0.1 
165 TRP 165 A 165 A ? SER 170 A 170 A ? -0.3 ALA 163 A 163 A ? -0.1 SER 168 A 168 A ? -1.9 ARG 201 A 201 A ? -0.2 
166 ASN 166 A 166 A ? ASN 167 A 167 A ? -0.3 GLY 164 A 164 A ? -0.2 TRP 165 A 165 A ? -0.1 LYS 202 A 202 A ? -0.0 
167 ASN 167 A 167 A ? MET 200 A 200 A ? -0.1 ARG 201 A 201 A ? -0.0 LYS 169 A 169 A ? -0.5 ASN 166 A 166 A ? -0.3 
168 SER 168 A 168 A ? TRP 165 A 165 A ? -1.9 LYS 169 A 169 A ? -0.1 GLY 4   A 4   A ? -0.1 ILE 3   A 3   A ? -0.0 
169 LYS 169 A 169 A ? ASN 167 A 167 A ? -0.5 GLY 4   A 4   A ? -0.1 ASP 171 A 171 A ? -0.5 GLY 5   A 5   A ? -0.2 
170 SER 170 A 170 A ? GLY 4   A 4   A ? -0.2 TRP 165 A 165 A ? -0.1 TRP 165 A 165 A ? -0.3 ALA 172 A 172 A ? -0.3 
171 ASP 171 A 171 A ? ILE 3   A 3   A ? -1.1 LYS 169 A 169 A ? -0.5 ILE 3   A 3   A ? -3.8 CYS 173 A 173 A ? -0.4 
172 ALA 172 A 172 A ? SER 170 A 170 A ? -0.3 ILE 2   A 2   A ? -0.2 ILE 2   A 2   A ? -0.2 GLN 174 A 174 A ? -0.2 
173 CYS 173 A 173 A ? LYS 1   A 1   A ? -1.9 ASP 171 A 171 A ? -0.4 ASP 176 A 176 A ? -1.9 GLY 124 A 124 A ? -0.1 
174 GLN 174 A 174 A ? GLY 175 A 175 A ? -0.2 ALA 172 A 172 A ? -0.2 VAL 125 A 125 A ? -2.7 CYS 173 A 173 A ? -0.2 
175 GLY 175 A 175 A ? GLY 124 A 124 A ? -0.3 VAL 26  A 26  A ? -0.2 TRP 123 A 123 A ? -0.4 GLN 174 A 174 A ? -0.2 
176 ASP 176 A 176 A ? CYS 173 A 173 A ? -1.9 GLY 122 A 122 A ? -0.1 GLY 179 A 179 A ? -2.8 ILE 191 A 191 A ? -0.3 
177 SER 177 A 177 A ? GLY 178 A 178 A ? -0.3 VAL 26  A 26  A ? -0.3 GLY 28  A 28  A ? -3.3 SER 192 A 192 A ? -0.2 
178 GLY 178 A 178 A ? ILE 191 A 191 A ? -2.6 GLY 179 A 179 A ? -0.3 SER 177 A 177 A ? -0.3 ALA 30  A 30  A ? -0.1 
179 GLY 179 A 179 A ? ASP 176 A 176 A ? -2.8 PRO 180 A 180 A ? -0.1 ILE 191 A 191 A ? -2.4 GLY 178 A 178 A ? -0.3 
180 PRO 180 A 180 A ? ?   ?   ? ?   ? ? ?    ?   ?   ? ?   ? ? ?    ALA 121 A 121 A ? -0.9 ILE 182 A 182 A ? -0.6 
181 LEU 181 A 181 A ? GLY 189 A 189 A ? -2.5 GLY 179 A 179 A ? -0.2 SER 188 A 188 A ? -3.0 GLY 189 A 189 A ? -1.2 
182 ILE 182 A 182 A ? GLN 119 A 119 A ? -3.8 PRO 180 A 180 A ? -0.6 GLN 119 A 119 A ? -3.3 SER 184 A 184 A ? -0.4 
183 CYS 183 A 183 A ? LYS 186 A 186 A ? -2.4 LEU 181 A 181 A ? -0.6 LYS 186 A 186 A ? -1.7 CYS 118 A 118 A ? -0.1 
184 SER 184 A 184 A ? LYS 117 A 117 A ? -0.6 ILE 182 A 182 A ? -0.4 CYS 183 A 183 A ? -0.2 TYR 187 A 187 A ? -0.1 
185 GLY 185 A 185 A ? LYS 186 A 186 A ? -0.2 ILE 182 A 182 A ? -0.1 TYR 187 A 187 A ? -0.3 SER 184 A 184 A ? -0.3 
186 LYS 186 A 186 A ? CYS 183 A 183 A ? -1.7 LEU 105 A 105 A ? -0.1 CYS 183 A 183 A ? -2.4 SER 188 A 188 A ? -1.0 
187 TYR 187 A 187 A ? PRO 106 A 106 A ? -3.0 GLY 185 A 185 A ? -0.3 ILE 182 A 182 A ? -0.2 ILE 190 A 190 A ? -0.1 
188 SER 188 A 188 A ? LEU 181 A 181 A ? -3.0 LYS 186 A 186 A ? -1.0 LEU 209 A 209 A ? -1.3 THR 210 A 210 A ? -0.4 
189 GLY 189 A 189 A ? LEU 181 A 181 A ? -1.2 ARG 208 A 208 A ? -0.2 LEU 181 A 181 A ? -2.5 ILE 191 A 191 A ? -0.5 
190 ILE 190 A 190 A ? THR 207 A 207 A ? -1.3 SER 188 A 188 A ? -0.3 THR 207 A 207 A ? -2.8 SER 192 A 192 A ? -0.4 
191 ILE 191 A 191 A ? GLY 179 A 179 A ? -2.4 GLY 189 A 189 A ? -0.5 GLY 178 A 178 A ? -2.6 TYR 206 A 206 A ? -0.2 
192 SER 192 A 192 A ? VAL 205 A 205 A ? -2.5 ILE 190 A 190 A ? -0.4 GLY 194 A 194 A ? -0.3 TYR 206 A 206 A ? -0.2 
193 PHE 193 A 193 A ? VAL 205 A 205 A ? -1.8 SER 177 A 177 A ? -0.0 VAL 205 A 205 A ? -3.2 SER 192 A 192 A ? -0.4 
194 GLY 194 A 194 A ? SER 192 A 192 A ? -0.3 GLY 204 A 204 A ? -0.2 GLY 196 A 196 A ? -0.6 CYS 197 A 197 A ? -0.1 
195 LYS 195 A 195 A ? PRO 203 A 203 A ? -0.4 GLY 196 A 196 A ? -0.3 LYS 199 A 199 A ? -0.2 PHE 193 A 193 A ? -0.0 
196 GLY 196 A 196 A ? GLY 194 A 194 A ? -0.6 GLY 198 A 198 A ? -0.1 LYS 199 A 199 A ? -0.9 GLY 198 A 198 A ? -0.4 
197 CYS 197 A 197 A ? GLY 198 A 198 A ? -0.2 GLY 194 A 194 A ? -0.1 CYS 173 A 173 A ? -0.1 ASP 171 A 171 A ? -0.1 
198 GLY 198 A 198 A ? GLY 196 A 196 A ? -0.4 LYS 199 A 199 A ? -0.2 MET 200 A 200 A ? -0.3 CYS 197 A 197 A ? -0.2 
199 LYS 199 A 199 A ? GLY 196 A 196 A ? -0.9 LYS 202 A 202 A ? -0.3 LYS 202 A 202 A ? -1.5 GLY 198 A 198 A ? -0.2 
200 MET 200 A 200 A ? GLY 198 A 198 A ? -0.3 ARG 201 A 201 A ? -0.2 ASN 166 A 166 A ? -0.2 ASN 167 A 167 A ? -0.1 
201 ARG 201 A 201 A ? TRP 165 A 165 A ? -0.2 LYS 202 A 202 A ? -0.1 MET 200 A 200 A ? -0.2 ASN 166 A 166 A ? -0.1 
202 LYS 202 A 202 A ? LYS 199 A 199 A ? -1.5 TRP 165 A 165 A ? -0.2 LYS 199 A 199 A ? -0.3 GLY 198 A 198 A ? -0.2 
203 PRO 203 A 203 A ? ?   ?   ? ?   ? ? ?    ?   ?   ? ?   ? ? ?    LYS 195 A 195 A ? -0.4 GLY 164 A 164 A ? -0.2 
204 GLY 204 A 204 A ? ALA 163 A 163 A ? -2.1 GLY 194 A 194 A ? -0.1 ALA 163 A 163 A ? -2.1 TYR 206 A 206 A ? -0.5 
205 VAL 205 A 205 A ? PHE 193 A 193 A ? -3.2 CYS 162 A 162 A ? -0.2 SER 192 A 192 A ? -2.5 PHE 193 A 193 A ? -1.8 
206 TYR 206 A 206 A ? LEU 161 A 161 A ? -3.0 GLY 204 A 204 A ? -0.5 LEU 161 A 161 A ? -2.7 ARG 208 A 208 A ? -0.5 
207 THR 207 A 207 A ? ILE 190 A 190 A ? -2.8 VAL 205 A 205 A ? -0.3 ILE 190 A 190 A ? -1.3 LEU 209 A 209 A ? -0.5 
208 ARG 208 A 208 A ? ASN 159 A 159 A ? -2.8 TYR 206 A 206 A ? -0.5 LYS 211 A 211 A ? -0.7 GLY 189 A 189 A ? -0.2 
209 LEU 209 A 209 A ? SER 188 A 188 A ? -1.3 THR 207 A 207 A ? -0.5 TYR 212 A 212 A ? -2.7 LEU 213 A 213 A ? -0.4 
210 THR 210 A 210 A ? SER 188 A 188 A ? -0.4 LYS 211 A 211 A ? -0.3 LEU 213 A 213 A ? -0.6 GLN 214 A 214 A ? -0.3 
211 LYS 211 A 211 A ? ARG 208 A 208 A ? -0.7 TYR 212 A 212 A ? -0.2 THR 210 A 210 A ? -0.3 LEU 209 A 209 A ? -0.2 
212 TYR 212 A 212 A ? LEU 209 A 209 A ? -2.7 ARG 208 A 208 A ? -0.1 ILE 216 A 216 A ? -2.7 LYS 211 A 211 A ? -0.2 
213 LEU 213 A 213 A ? THR 210 A 210 A ? -0.6 LEU 209 A 209 A ? -0.4 LYS 217 A 217 A ? -2.6 LYS 218 A 218 A ? -0.2 
214 GLN 214 A 214 A ? THR 210 A 210 A ? -0.3 ILE 216 A 216 A ? -0.2 LYS 218 A 218 A ? -2.4 LEU 213 A 213 A ? -0.2 
215 TRP 215 A 215 A ? LYS 217 A 217 A ? -0.2 ILE 216 A 216 A ? -0.2 ILE 219 A 219 A ? -2.1 LEU 213 A 213 A ? -0.2 
216 ILE 216 A 216 A ? TYR 212 A 212 A ? -2.7 LYS 217 A 217 A ? -0.2 ILE 220 A 220 A ? -2.4 ASP 221 A 221 A ? -0.2 
217 LYS 217 A 217 A ? LEU 213 A 213 A ? -2.6 LYS 218 A 218 A ? -0.2 ASP 221 A 221 A ? -2.5 ILE 216 A 216 A ? -0.2 
218 LYS 218 A 218 A ? GLN 214 A 214 A ? -2.4 ILE 220 A 220 A ? -0.2 ASN 222 A 222 A ? -1.6 LYS 217 A 217 A ? -0.2 
219 ILE 219 A 219 A ? TRP 215 A 215 A ? -2.1 ASP 221 A 221 A ? -0.2 TYR 223 A 223 A ? -1.0 LYS 217 A 217 A ? -0.2 
220 ILE 220 A 220 A ? ILE 216 A 216 A ? -2.4 ASP 221 A 221 A ? -0.2 TYR 223 A 223 A ? -0.6 LYS 218 A 218 A ? -0.2 
221 ASP 221 A 221 A ? LYS 217 A 217 A ? -2.5 ASN 222 A 222 A ? -0.2 ILE 220 A 220 A ? -0.2 ILE 219 A 219 A ? -0.2 
222 ASN 222 A 222 A ? LYS 218 A 218 A ? -1.6 LYS 217 A 217 A ? -0.2 ASP 221 A 221 A ? -0.2 ILE 220 A 220 A ? -0.2 
223 TYR 223 A 223 A ? ILE 219 A 219 A ? -1.0 ILE 220 A 220 A ? -0.6 ASP 221 A 221 A ? -0.2 ILE 220 A 220 A ? -0.2 
# 
loop_
_dssp_statistics_histogram.entry_id 
_dssp_statistics_histogram.type 
_dssp_statistics_histogram.1 
_dssp_statistics_histogram.2 
_dssp_statistics_histogram.3 
_dssp_statistics_histogram.4 
_dssp_statistics_histogram.5 
_dssp_statistics_histogram.6 
_dssp_statistics_histogram.7 
_dssp_statistics_histogram.8 
_dssp_statistics_histogram.9 
_dssp_statistics_histogram.10 
_dssp_statistics_histogram.11 
_dssp_statistics_histogram.12 
_dssp_statistics_histogram.13 
_dssp_statistics_histogram.14 
_dssp_statistics_histogram.15 
_dssp_statistics_histogram.16 
_dssp_statistics_histogram.17 
_dssp_statistics_histogram.18 
_dssp_statistics_histogram.19 
_dssp_statistics_histogram.20 
_dssp_statistics_histogram.21 
_dssp_statistics_histogram.22 
_dssp_statistics_histogram.23 
_dssp_statistics_histogram.24 
_dssp_statistics_histogram.25 
_dssp_statistics_histogram.26 
_dssp_statistics_histogram.27 
_dssp_statistics_histogram.28 
_dssp_statistics_histogram.29 
_dssp_statistics_histogram.30 
Alligator_sinensis_GeneID=102383762 residues_per_alpha_helix        0 0 0 0 0 0 1 0 0 1 0 0 0 0 0 0 0 0 0 0 0 0 0 0 0 0 0 0 0 0 
Alligator_sinensis_GeneID=102383762 parallel_bridges_per_ladder     0 0 0 0 0 0 0 0 0 0 0 0 0 0 0 0 0 0 0 0 0 0 0 0 0 0 0 0 0 0 
Alligator_sinensis_GeneID=102383762 antiparallel_bridges_per_ladder 2 3 2 6 1 2 0 0 0 0 0 0 0 0 0 0 0 0 0 0 0 0 0 0 0 0 0 0 0 0 
Alligator_sinensis_GeneID=102383762 ladders_per_sheet               1 0 0 0 0 1 1 0 0 0 0 0 0 0 0 0 0 0 0 0 0 0 0 0 0 0 0 0 0 0 
# 
loop_
_dssp_statistics_hbond.entry_id 
_dssp_statistics_hbond.type 
_dssp_statistics_hbond.count 
_dssp_statistics_hbond.count_per_100 
Alligator_sinensis_GeneID=102383762 O(I)-->H-N(J)          143 64.1 
Alligator_sinensis_GeneID=102383762 'PARALLEL BRIDGES'     0   0.0  
Alligator_sinensis_GeneID=102383762 'ANTIPARALLEL BRIDGES' 74  33.2 
Alligator_sinensis_GeneID=102383762 O(I)-->H-N(I-5)        1   0.4  
Alligator_sinensis_GeneID=102383762 O(I)-->H-N(I-4)        2   0.9  
Alligator_sinensis_GeneID=102383762 O(I)-->H-N(I-3)        4   1.8  
Alligator_sinensis_GeneID=102383762 O(I)-->H-N(I-2)        0   0.0  
Alligator_sinensis_GeneID=102383762 O(I)-->H-N(I-1)        0   0.0  
Alligator_sinensis_GeneID=102383762 O(I)-->H-N(I+0)        0   0.0  
Alligator_sinensis_GeneID=102383762 O(I)-->H-N(I+1)        0   0.0  
Alligator_sinensis_GeneID=102383762 O(I)-->H-N(I+2)        19  8.5  
Alligator_sinensis_GeneID=102383762 O(I)-->H-N(I+3)        25  11.2 
Alligator_sinensis_GeneID=102383762 O(I)-->H-N(I+4)        14  6.3  
Alligator_sinensis_GeneID=102383762 O(I)-->H-N(I+5)        2   0.9  
# 
_dssp_statistics.entry_id                       Alligator_sinensis_GeneID=102383762 
_dssp_statistics.nr_of_residues                 223 
_dssp_statistics.nr_of_chains                   1 
_dssp_statistics.nr_of_ss_bridges_total         0 
_dssp_statistics.nr_of_ss_bridges_intra_chain   0 
_dssp_statistics.nr_of_ss_bridges_inter_chain   0 
# 
loop_
_chem_comp.id 
_chem_comp.type 
_chem_comp.mon_nstd_flag 
_chem_comp.name 
_chem_comp.formula 
_chem_comp.formula_weight 
ALA 'L-PEPTIDE LINKING' y ALANINE         'C3 H7 N O2'     89.093 
ARG 'L-PEPTIDE LINKING' y ARGININE        'C6 H15 N4 O2'  175.209 
ASN 'L-PEPTIDE LINKING' y ASPARAGINE      'C4 H8 N2 O3'   132.118 
ASP 'L-PEPTIDE LINKING' y 'ASPARTIC ACID' 'C4 H7 N O4'    133.103 
CYS 'L-PEPTIDE LINKING' y CYSTEINE        'C3 H7 N O2 S'  121.158 
GLN 'L-PEPTIDE LINKING' y GLUTAMINE       'C5 H10 N2 O3'  146.144 
GLU 'L-PEPTIDE LINKING' y 'GLUTAMIC ACID' 'C5 H9 N O4'    147.129 
GLY 'PEPTIDE LINKING'   y GLYCINE         'C2 H5 N O2'     75.067 
HIS 'L-PEPTIDE LINKING' y HISTIDINE       'C6 H10 N3 O2'  156.162 
ILE 'L-PEPTIDE LINKING' y ISOLEUCINE      'C6 H13 N O2'   131.173 
LEU 'L-PEPTIDE LINKING' y LEUCINE         'C6 H13 N O2'   131.173 
LYS 'L-PEPTIDE LINKING' y LYSINE          'C6 H15 N2 O2'  147.195 
MET 'L-PEPTIDE LINKING' y METHIONINE      'C5 H11 N O2 S' 149.211 
PHE 'L-PEPTIDE LINKING' y PHENYLALANINE   'C9 H11 N O2'   165.189 
PRO 'L-PEPTIDE LINKING' y PROLINE         'C5 H9 N O2'     115.13 
SER 'L-PEPTIDE LINKING' y SERINE          'C3 H7 N O3'    105.093 
THR 'L-PEPTIDE LINKING' y THREONINE       'C4 H9 N O3'    119.119 
TRP 'L-PEPTIDE LINKING' y TRYPTOPHAN      'C11 H12 N2 O2' 204.225 
TYR 'L-PEPTIDE LINKING' y TYROSINE        'C9 H11 N O3'   181.189 
VAL 'L-PEPTIDE LINKING' y VALINE          'C5 H11 N O2'   117.146 
# 
loop_
_atom_type.symbol 
N 
C 
O 
S 
# 
loop_
_entity_poly_seq.entity_id 
_entity_poly_seq.num 
_entity_poly_seq.mon_id 
_entity_poly_seq.hetero 
1   1 LYS n 
1   2 ILE n 
1   3 ILE n 
1   4 GLY n 
1   5 GLY n 
1   6 HIS n 
1   7 THR n 
1   8 VAL n 
1   9 ALA n 
1  10 PRO n 
1  11 HIS n 
1  12 SER n 
1  13 ARG n 
1  14 PRO n 
1  15 PHE n 
1  16 MET n 
1  17 ALA n 
1  18 ALA n 
1  19 ILE n 
1  20 GLN n 
1  21 LYS n 
1  22 GLY n 
1  23 ARG n 
1  24 SER n 
1  25 THR n 
1  26 VAL n 
1  27 CYS n 
1  28 GLY n 
1  29 GLY n 
1  30 ALA n 
1  31 LEU n 
1  32 ILE n 
1  33 GLU n 
1  34 LYS n 
1  35 ASN n 
1  36 TRP n 
1  37 ILE n 
1  38 LEU n 
1  39 THR n 
1  40 ALA n 
1  41 ALA n 
1  42 HIS n 
1  43 CYS n 
1  44 LYS n 
1  45 ARG n 
1  46 SER n 
1  47 GLU n 
1  48 LEU n 
1  49 LYS n 
1  50 VAL n 
1  51 VAL n 
1  52 LEU n 
1  53 GLY n 
1  54 ALA n 
1  55 HIS n 
1  56 GLN n 
1  57 PRO n 
1  58 SER n 
1  59 ILE n 
1  60 ALA n 
1  61 GLU n 
1  62 LYS n 
1  63 GLU n 
1  64 GLN n 
1  65 GLN n 
1  66 ILE n 
1  67 PHE n 
1  68 LYS n 
1  69 VAL n 
1  70 LEU n 
1  71 ARG n 
1  72 HIS n 
1  73 CYS n 
1  74 SER n 
1  75 ASN n 
1  76 PRO n 
1  77 GLN n 
1  78 PHE n 
1  79 ASN n 
1  80 SER n 
1  81 SER n 
1  82 SER n 
1  83 LYS n 
1  84 GLU n 
1  85 ASN n 
1  86 ASP n 
1  87 ILE n 
1  88 MET n 
1  89 LEU n 
1  90 LEU n 
1  91 LYS n 
1  92 LEU n 
1  93 ASN n 
1  94 GLY n 
1  95 SER n 
1  96 ALA n 
1  97 ASN n 
1  98 LEU n 
1  99 ASN n 
1 100 GLN n 
1 101 TYR n 
1 102 VAL n 
1 103 ALA n 
1 104 LEU n 
1 105 LEU n 
1 106 PRO n 
1 107 LEU n 
1 108 PRO n 
1 109 SER n 
1 110 GLU n 
1 111 ASP n 
1 112 ILE n 
1 113 LYS n 
1 114 THR n 
1 115 GLY n 
1 116 THR n 
1 117 LYS n 
1 118 CYS n 
1 119 GLN n 
1 120 VAL n 
1 121 ALA n 
1 122 GLY n 
1 123 TRP n 
1 124 GLY n 
1 125 VAL n 
1 126 THR n 
1 127 SER n 
1 128 SER n 
1 129 GLY n 
1 130 LYS n 
1 131 PRO n 
1 132 SER n 
1 133 LYS n 
1 134 CYS n 
1 135 LEU n 
1 136 LYS n 
1 137 GLU n 
1 138 ALA n 
1 139 THR n 
1 140 VAL n 
1 141 LYS n 
1 142 ILE n 
1 143 ILE n 
1 144 ASN n 
1 145 ARG n 
1 146 LYS n 
1 147 THR n 
1 148 CYS n 
1 149 SER n 
1 150 ARG n 
1 151 ASN n 
1 152 TYR n 
1 153 LYS n 
1 154 LYS n 
1 155 LYS n 
1 156 ILE n 
1 157 THR n 
1 158 ASN n 
1 159 ASN n 
1 160 MET n 
1 161 LEU n 
1 162 CYS n 
1 163 ALA n 
1 164 GLY n 
1 165 TRP n 
1 166 ASN n 
1 167 ASN n 
1 168 SER n 
1 169 LYS n 
1 170 SER n 
1 171 ASP n 
1 172 ALA n 
1 173 CYS n 
1 174 GLN n 
1 175 GLY n 
1 176 ASP n 
1 177 SER n 
1 178 GLY n 
1 179 GLY n 
1 180 PRO n 
1 181 LEU n 
1 182 ILE n 
1 183 CYS n 
1 184 SER n 
1 185 GLY n 
1 186 LYS n 
1 187 TYR n 
1 188 SER n 
1 189 GLY n 
1 190 ILE n 
1 191 ILE n 
1 192 SER n 
1 193 PHE n 
1 194 GLY n 
1 195 LYS n 
1 196 GLY n 
1 197 CYS n 
1 198 GLY n 
1 199 LYS n 
1 200 MET n 
1 201 ARG n 
1 202 LYS n 
1 203 PRO n 
1 204 GLY n 
1 205 VAL n 
1 206 TYR n 
1 207 THR n 
1 208 ARG n 
1 209 LEU n 
1 210 THR n 
1 211 LYS n 
1 212 TYR n 
1 213 LEU n 
1 214 GLN n 
1 215 TRP n 
1 216 ILE n 
1 217 LYS n 
1 218 LYS n 
1 219 ILE n 
1 220 ILE n 
1 221 ASP n 
1 222 ASN n 
1 223 TYR n 
# 
loop_
_pdbx_poly_seq_scheme.asym_id 
_pdbx_poly_seq_scheme.entity_id 
_pdbx_poly_seq_scheme.seq_id 
_pdbx_poly_seq_scheme.mon_id 
_pdbx_poly_seq_scheme.ndb_seq_num 
_pdbx_poly_seq_scheme.pdb_seq_num 
_pdbx_poly_seq_scheme.auth_seq_num 
_pdbx_poly_seq_scheme.pdb_mon_id 
_pdbx_poly_seq_scheme.auth_mon_id 
_pdbx_poly_seq_scheme.pdb_strand_id 
_pdbx_poly_seq_scheme.pdb_ins_code 
_pdbx_poly_seq_scheme.hetero 
A 1   1 LYS   1 1   1   LYS LYS A ? n 
A 1   2 ILE   2 2   2   ILE ILE A ? n 
A 1   3 ILE   3 3   3   ILE ILE A ? n 
A 1   4 GLY   4 4   4   GLY GLY A ? n 
A 1   5 GLY   5 5   5   GLY GLY A ? n 
A 1   6 HIS   6 6   6   HIS HIS A ? n 
A 1   7 THR   7 7   7   THR THR A ? n 
A 1   8 VAL   8 8   8   VAL VAL A ? n 
A 1   9 ALA   9 9   9   ALA ALA A ? n 
A 1  10 PRO  10 10  10  PRO PRO A ? n 
A 1  11 HIS  11 11  11  HIS HIS A ? n 
A 1  12 SER  12 12  12  SER SER A ? n 
A 1  13 ARG  13 13  13  ARG ARG A ? n 
A 1  14 PRO  14 14  14  PRO PRO A ? n 
A 1  15 PHE  15 15  15  PHE PHE A ? n 
A 1  16 MET  16 16  16  MET MET A ? n 
A 1  17 ALA  17 17  17  ALA ALA A ? n 
A 1  18 ALA  18 18  18  ALA ALA A ? n 
A 1  19 ILE  19 19  19  ILE ILE A ? n 
A 1  20 GLN  20 20  20  GLN GLN A ? n 
A 1  21 LYS  21 21  21  LYS LYS A ? n 
A 1  22 GLY  22 22  22  GLY GLY A ? n 
A 1  23 ARG  23 23  23  ARG ARG A ? n 
A 1  24 SER  24 24  24  SER SER A ? n 
A 1  25 THR  25 25  25  THR THR A ? n 
A 1  26 VAL  26 26  26  VAL VAL A ? n 
A 1  27 CYS  27 27  27  CYS CYS A ? n 
A 1  28 GLY  28 28  28  GLY GLY A ? n 
A 1  29 GLY  29 29  29  GLY GLY A ? n 
A 1  30 ALA  30 30  30  ALA ALA A ? n 
A 1  31 LEU  31 31  31  LEU LEU A ? n 
A 1  32 ILE  32 32  32  ILE ILE A ? n 
A 1  33 GLU  33 33  33  GLU GLU A ? n 
A 1  34 LYS  34 34  34  LYS LYS A ? n 
A 1  35 ASN  35 35  35  ASN ASN A ? n 
A 1  36 TRP  36 36  36  TRP TRP A ? n 
A 1  37 ILE  37 37  37  ILE ILE A ? n 
A 1  38 LEU  38 38  38  LEU LEU A ? n 
A 1  39 THR  39 39  39  THR THR A ? n 
A 1  40 ALA  40 40  40  ALA ALA A ? n 
A 1  41 ALA  41 41  41  ALA ALA A ? n 
A 1  42 HIS  42 42  42  HIS HIS A ? n 
A 1  43 CYS  43 43  43  CYS CYS A ? n 
A 1  44 LYS  44 44  44  LYS LYS A ? n 
A 1  45 ARG  45 45  45  ARG ARG A ? n 
A 1  46 SER  46 46  46  SER SER A ? n 
A 1  47 GLU  47 47  47  GLU GLU A ? n 
A 1  48 LEU  48 48  48  LEU LEU A ? n 
A 1  49 LYS  49 49  49  LYS LYS A ? n 
A 1  50 VAL  50 50  50  VAL VAL A ? n 
A 1  51 VAL  51 51  51  VAL VAL A ? n 
A 1  52 LEU  52 52  52  LEU LEU A ? n 
A 1  53 GLY  53 53  53  GLY GLY A ? n 
A 1  54 ALA  54 54  54  ALA ALA A ? n 
A 1  55 HIS  55 55  55  HIS HIS A ? n 
A 1  56 GLN  56 56  56  GLN GLN A ? n 
A 1  57 PRO  57 57  57  PRO PRO A ? n 
A 1  58 SER  58 58  58  SER SER A ? n 
A 1  59 ILE  59 59  59  ILE ILE A ? n 
A 1  60 ALA  60 60  60  ALA ALA A ? n 
A 1  61 GLU  61 61  61  GLU GLU A ? n 
A 1  62 LYS  62 62  62  LYS LYS A ? n 
A 1  63 GLU  63 63  63  GLU GLU A ? n 
A 1  64 GLN  64 64  64  GLN GLN A ? n 
A 1  65 GLN  65 65  65  GLN GLN A ? n 
A 1  66 ILE  66 66  66  ILE ILE A ? n 
A 1  67 PHE  67 67  67  PHE PHE A ? n 
A 1  68 LYS  68 68  68  LYS LYS A ? n 
A 1  69 VAL  69 69  69  VAL VAL A ? n 
A 1  70 LEU  70 70  70  LEU LEU A ? n 
A 1  71 ARG  71 71  71  ARG ARG A ? n 
A 1  72 HIS  72 72  72  HIS HIS A ? n 
A 1  73 CYS  73 73  73  CYS CYS A ? n 
A 1  74 SER  74 74  74  SER SER A ? n 
A 1  75 ASN  75 75  75  ASN ASN A ? n 
A 1  76 PRO  76 76  76  PRO PRO A ? n 
A 1  77 GLN  77 77  77  GLN GLN A ? n 
A 1  78 PHE  78 78  78  PHE PHE A ? n 
A 1  79 ASN  79 79  79  ASN ASN A ? n 
A 1  80 SER  80 80  80  SER SER A ? n 
A 1  81 SER  81 81  81  SER SER A ? n 
A 1  82 SER  82 82  82  SER SER A ? n 
A 1  83 LYS  83 83  83  LYS LYS A ? n 
A 1  84 GLU  84 84  84  GLU GLU A ? n 
A 1  85 ASN  85 85  85  ASN ASN A ? n 
A 1  86 ASP  86 86  86  ASP ASP A ? n 
A 1  87 ILE  87 87  87  ILE ILE A ? n 
A 1  88 MET  88 88  88  MET MET A ? n 
A 1  89 LEU  89 89  89  LEU LEU A ? n 
A 1  90 LEU  90 90  90  LEU LEU A ? n 
A 1  91 LYS  91 91  91  LYS LYS A ? n 
A 1  92 LEU  92 92  92  LEU LEU A ? n 
A 1  93 ASN  93 93  93  ASN ASN A ? n 
A 1  94 GLY  94 94  94  GLY GLY A ? n 
A 1  95 SER  95 95  95  SER SER A ? n 
A 1  96 ALA  96 96  96  ALA ALA A ? n 
A 1  97 ASN  97 97  97  ASN ASN A ? n 
A 1  98 LEU  98 98  98  LEU LEU A ? n 
A 1  99 ASN  99 99  99  ASN ASN A ? n 
A 1 100 GLN 100 100 100 GLN GLN A ? n 
A 1 101 TYR 101 101 101 TYR TYR A ? n 
A 1 102 VAL 102 102 102 VAL VAL A ? n 
A 1 103 ALA 103 103 103 ALA ALA A ? n 
A 1 104 LEU 104 104 104 LEU LEU A ? n 
A 1 105 LEU 105 105 105 LEU LEU A ? n 
A 1 106 PRO 106 106 106 PRO PRO A ? n 
A 1 107 LEU 107 107 107 LEU LEU A ? n 
A 1 108 PRO 108 108 108 PRO PRO A ? n 
A 1 109 SER 109 109 109 SER SER A ? n 
A 1 110 GLU 110 110 110 GLU GLU A ? n 
A 1 111 ASP 111 111 111 ASP ASP A ? n 
A 1 112 ILE 112 112 112 ILE ILE A ? n 
A 1 113 LYS 113 113 113 LYS LYS A ? n 
A 1 114 THR 114 114 114 THR THR A ? n 
A 1 115 GLY 115 115 115 GLY GLY A ? n 
A 1 116 THR 116 116 116 THR THR A ? n 
A 1 117 LYS 117 117 117 LYS LYS A ? n 
A 1 118 CYS 118 118 118 CYS CYS A ? n 
A 1 119 GLN 119 119 119 GLN GLN A ? n 
A 1 120 VAL 120 120 120 VAL VAL A ? n 
A 1 121 ALA 121 121 121 ALA ALA A ? n 
A 1 122 GLY 122 122 122 GLY GLY A ? n 
A 1 123 TRP 123 123 123 TRP TRP A ? n 
A 1 124 GLY 124 124 124 GLY GLY A ? n 
A 1 125 VAL 125 125 125 VAL VAL A ? n 
A 1 126 THR 126 126 126 THR THR A ? n 
A 1 127 SER 127 127 127 SER SER A ? n 
A 1 128 SER 128 128 128 SER SER A ? n 
A 1 129 GLY 129 129 129 GLY GLY A ? n 
A 1 130 LYS 130 130 130 LYS LYS A ? n 
A 1 131 PRO 131 131 131 PRO PRO A ? n 
A 1 132 SER 132 132 132 SER SER A ? n 
A 1 133 LYS 133 133 133 LYS LYS A ? n 
A 1 134 CYS 134 134 134 CYS CYS A ? n 
A 1 135 LEU 135 135 135 LEU LEU A ? n 
A 1 136 LYS 136 136 136 LYS LYS A ? n 
A 1 137 GLU 137 137 137 GLU GLU A ? n 
A 1 138 ALA 138 138 138 ALA ALA A ? n 
A 1 139 THR 139 139 139 THR THR A ? n 
A 1 140 VAL 140 140 140 VAL VAL A ? n 
A 1 141 LYS 141 141 141 LYS LYS A ? n 
A 1 142 ILE 142 142 142 ILE ILE A ? n 
A 1 143 ILE 143 143 143 ILE ILE A ? n 
A 1 144 ASN 144 144 144 ASN ASN A ? n 
A 1 145 ARG 145 145 145 ARG ARG A ? n 
A 1 146 LYS 146 146 146 LYS LYS A ? n 
A 1 147 THR 147 147 147 THR THR A ? n 
A 1 148 CYS 148 148 148 CYS CYS A ? n 
A 1 149 SER 149 149 149 SER SER A ? n 
A 1 150 ARG 150 150 150 ARG ARG A ? n 
A 1 151 ASN 151 151 151 ASN ASN A ? n 
A 1 152 TYR 152 152 152 TYR TYR A ? n 
A 1 153 LYS 153 153 153 LYS LYS A ? n 
A 1 154 LYS 154 154 154 LYS LYS A ? n 
A 1 155 LYS 155 155 155 LYS LYS A ? n 
A 1 156 ILE 156 156 156 ILE ILE A ? n 
A 1 157 THR 157 157 157 THR THR A ? n 
A 1 158 ASN 158 158 158 ASN ASN A ? n 
A 1 159 ASN 159 159 159 ASN ASN A ? n 
A 1 160 MET 160 160 160 MET MET A ? n 
A 1 161 LEU 161 161 161 LEU LEU A ? n 
A 1 162 CYS 162 162 162 CYS CYS A ? n 
A 1 163 ALA 163 163 163 ALA ALA A ? n 
A 1 164 GLY 164 164 164 GLY GLY A ? n 
A 1 165 TRP 165 165 165 TRP TRP A ? n 
A 1 166 ASN 166 166 166 ASN ASN A ? n 
A 1 167 ASN 167 167 167 ASN ASN A ? n 
A 1 168 SER 168 168 168 SER SER A ? n 
A 1 169 LYS 169 169 169 LYS LYS A ? n 
A 1 170 SER 170 170 170 SER SER A ? n 
A 1 171 ASP 171 171 171 ASP ASP A ? n 
A 1 172 ALA 172 172 172 ALA ALA A ? n 
A 1 173 CYS 173 173 173 CYS CYS A ? n 
A 1 174 GLN 174 174 174 GLN GLN A ? n 
A 1 175 GLY 175 175 175 GLY GLY A ? n 
A 1 176 ASP 176 176 176 ASP ASP A ? n 
A 1 177 SER 177 177 177 SER SER A ? n 
A 1 178 GLY 178 178 178 GLY GLY A ? n 
A 1 179 GLY 179 179 179 GLY GLY A ? n 
A 1 180 PRO 180 180 180 PRO PRO A ? n 
A 1 181 LEU 181 181 181 LEU LEU A ? n 
A 1 182 ILE 182 182 182 ILE ILE A ? n 
A 1 183 CYS 183 183 183 CYS CYS A ? n 
A 1 184 SER 184 184 184 SER SER A ? n 
A 1 185 GLY 185 185 185 GLY GLY A ? n 
A 1 186 LYS 186 186 186 LYS LYS A ? n 
A 1 187 TYR 187 187 187 TYR TYR A ? n 
A 1 188 SER 188 188 188 SER SER A ? n 
A 1 189 GLY 189 189 189 GLY GLY A ? n 
A 1 190 ILE 190 190 190 ILE ILE A ? n 
A 1 191 ILE 191 191 191 ILE ILE A ? n 
A 1 192 SER 192 192 192 SER SER A ? n 
A 1 193 PHE 193 193 193 PHE PHE A ? n 
A 1 194 GLY 194 194 194 GLY GLY A ? n 
A 1 195 LYS 195 195 195 LYS LYS A ? n 
A 1 196 GLY 196 196 196 GLY GLY A ? n 
A 1 197 CYS 197 197 197 CYS CYS A ? n 
A 1 198 GLY 198 198 198 GLY GLY A ? n 
A 1 199 LYS 199 199 199 LYS LYS A ? n 
A 1 200 MET 200 200 200 MET MET A ? n 
A 1 201 ARG 201 201 201 ARG ARG A ? n 
A 1 202 LYS 202 202 202 LYS LYS A ? n 
A 1 203 PRO 203 203 203 PRO PRO A ? n 
A 1 204 GLY 204 204 204 GLY GLY A ? n 
A 1 205 VAL 205 205 205 VAL VAL A ? n 
A 1 206 TYR 206 206 206 TYR TYR A ? n 
A 1 207 THR 207 207 207 THR THR A ? n 
A 1 208 ARG 208 208 208 ARG ARG A ? n 
A 1 209 LEU 209 209 209 LEU LEU A ? n 
A 1 210 THR 210 210 210 THR THR A ? n 
A 1 211 LYS 211 211 211 LYS LYS A ? n 
A 1 212 TYR 212 212 212 TYR TYR A ? n 
A 1 213 LEU 213 213 213 LEU LEU A ? n 
A 1 214 GLN 214 214 214 GLN GLN A ? n 
A 1 215 TRP 215 215 215 TRP TRP A ? n 
A 1 216 ILE 216 216 216 ILE ILE A ? n 
A 1 217 LYS 217 217 217 LYS LYS A ? n 
A 1 218 LYS 218 218 218 LYS LYS A ? n 
A 1 219 ILE 219 219 219 ILE ILE A ? n 
A 1 220 ILE 220 220 220 ILE ILE A ? n 
A 1 221 ASP 221 221 221 ASP ASP A ? n 
A 1 222 ASN 222 222 222 ASN ASN A ? n 
A 1 223 TYR 223 223 223 TYR TYR A ? n 
# 
loop_
_atom_site.group_PDB 
_atom_site.id 
_atom_site.type_symbol 
_atom_site.label_atom_id 
_atom_site.label_alt_id 
_atom_site.label_comp_id 
_atom_site.label_asym_id 
_atom_site.label_entity_id 
_atom_site.label_seq_id 
_atom_site.pdbx_PDB_ins_code 
_atom_site.Cartn_x 
_atom_site.Cartn_y 
_atom_site.Cartn_z 
_atom_site.occupancy 
_atom_site.B_iso_or_equiv 
_atom_site.pdbx_formal_charge 
_atom_site.auth_seq_id 
_atom_site.auth_comp_id 
_atom_site.auth_asym_id 
_atom_site.auth_atom_id 
_atom_site.pdbx_PDB_model_num 
ATOM 1    N N   ? LYS A 1   1 ?   3.754  11.712  -5.841 1.000 59.050 ? 1   LYS A N   1 
ATOM 2    C CA  ? LYS A 1   1 ?   3.821  11.687  -7.300 1.000 59.050 ? 1   LYS A CA  1 
ATOM 3    C C   ? LYS A 1   1 ?   4.189  10.296  -7.809 1.000 59.050 ? 1   LYS A C   1 
ATOM 4    C CB  ? LYS A 1   1 ?   4.832  12.716  -7.809 1.000 59.050 ? 1   LYS A CB  1 
ATOM 5    O O   ? LYS A 1   1 ?   5.052   9.628  -7.235 1.000 59.050 ? 1   LYS A O   1 
ATOM 6    C CG  ? LYS A 1   1 ?   4.982  12.740  -9.323 1.000 59.050 ? 1   LYS A CG  1 
ATOM 7    C CD  ? LYS A 1   1 ?   6.042  13.741  -9.764 1.000 59.050 ? 1   LYS A CD  1 
ATOM 8    C CE  ? LYS A 1   1 ?   6.259  13.698 -11.270 1.000 59.050 ? 1   LYS A CE  1 
ATOM 9    N NZ  ? LYS A 1   1 ?   7.317  14.660 -11.705 1.000 59.050 ? 1   LYS A NZ  1 
ATOM 10   N N   ? ILE A 1   2 ?   3.341   9.753  -8.808 1.000 62.940 ? 2   ILE A N   1 
ATOM 11   C CA  ? ILE A 1   2 ?   3.847   8.646  -9.612 1.000 62.940 ? 2   ILE A CA  1 
ATOM 12   C C   ? ILE A 1   2 ?   4.627   9.189 -10.807 1.000 62.940 ? 2   ILE A C   1 
ATOM 13   C CB  ? ILE A 1   2 ?   2.701   7.727 -10.093 1.000 62.940 ? 2   ILE A CB  1 
ATOM 14   O O   ? ILE A 1   2 ?   4.066   9.882 -11.660 1.000 62.940 ? 2   ILE A O   1 
ATOM 15   C CG1 ? ILE A 1   2 ?   1.912   7.186  -8.896 1.000 62.940 ? 2   ILE A CG1 1 
ATOM 16   C CG2 ? ILE A 1   2 ?   3.250   6.582 -10.950 1.000 62.940 ? 2   ILE A CG2 1 
ATOM 17   C CD1 ? ILE A 1   2 ?   2.730   6.300  -7.965 1.000 62.940 ? 2   ILE A CD1 1 
ATOM 18   N N   ? ILE A 1   3 ?   5.939   9.237 -10.758 1.000 64.210 ? 3   ILE A N   1 
ATOM 19   C CA  ? ILE A 1   3 ?   6.816   9.757 -11.802 1.000 64.210 ? 3   ILE A CA  1 
ATOM 20   C C   ? ILE A 1   3 ?   6.822   8.803 -12.994 1.000 64.210 ? 3   ILE A C   1 
ATOM 21   C CB  ? ILE A 1   3 ?   8.253   9.971 -11.278 1.000 64.210 ? 3   ILE A CB  1 
ATOM 22   O O   ? ILE A 1   3 ?   7.026   7.597 -12.830 1.000 64.210 ? 3   ILE A O   1 
ATOM 23   C CG1 ? ILE A 1   3 ?   8.253  10.954 -10.101 1.000 64.210 ? 3   ILE A CG1 1 
ATOM 24   C CG2 ? ILE A 1   3 ?   9.170  10.462 -12.402 1.000 64.210 ? 3   ILE A CG2 1 
ATOM 25   C CD1 ? ILE A 1   3 ?   9.621  11.162  -9.467 1.000 64.210 ? 3   ILE A CD1 1 
ATOM 26   N N   ? GLY A 1   4 ?   6.468   9.457 -14.268 1.000 64.700 ? 4   GLY A N   1 
ATOM 27   C CA  ? GLY A 1   4 ?   6.447   8.629 -15.463 1.000 64.700 ? 4   GLY A CA  1 
ATOM 28   C C   ? GLY A 1   4 ?   5.166   7.831 -15.614 1.000 64.700 ? 4   GLY A C   1 
ATOM 29   O O   ? GLY A 1   4 ?   5.112   6.874 -16.389 1.000 64.700 ? 4   GLY A O   1 
ATOM 30   N N   ? GLY A 1   5 ?   4.130   8.230 -14.716 1.000 75.070 ? 5   GLY A N   1 
ATOM 31   C CA  ? GLY A 1   5 ?   2.824   7.590 -14.746 1.000 75.070 ? 5   GLY A CA  1 
ATOM 32   C C   ? GLY A 1   5 ?   1.783   8.392 -15.502 1.000 75.070 ? 5   GLY A C   1 
ATOM 33   O O   ? GLY A 1   5 ?   2.090   9.447 -16.061 1.000 75.070 ? 5   GLY A O   1 
ATOM 34   N N   ? HIS A 1   6 ?   0.700   7.886 -15.800 1.000 83.600 ? 6   HIS A N   1 
ATOM 35   C CA  ? HIS A 1   6 ?  -0.424   8.514 -16.485 1.000 83.600 ? 6   HIS A CA  1 
ATOM 36   C C   ? HIS A 1   6 ?  -1.694   8.435 -15.645 1.000 83.600 ? 6   HIS A C   1 
ATOM 37   C CB  ? HIS A 1   6 ?  -0.655   7.860 -17.848 1.000 83.600 ? 6   HIS A CB  1 
ATOM 38   O O   ? HIS A 1   6 ?  -1.809   7.579 -14.764 1.000 83.600 ? 6   HIS A O   1 
ATOM 39   C CG  ? HIS A 1   6 ?  -1.042   6.417 -17.763 1.000 83.600 ? 6   HIS A CG  1 
ATOM 40   C CD2 ? HIS A 1   6 ?  -2.256   5.819 -17.794 1.000 83.600 ? 6   HIS A CD2 1 
ATOM 41   N ND1 ? HIS A 1   6 ?  -0.116   5.406 -17.626 1.000 83.600 ? 6   HIS A ND1 1 
ATOM 42   C CE1 ? HIS A 1   6 ?  -0.747   4.244 -17.577 1.000 83.600 ? 6   HIS A CE1 1 
ATOM 43   N NE2 ? HIS A 1   6 ?  -2.046   4.467 -17.676 1.000 83.600 ? 6   HIS A NE2 1 
ATOM 44   N N   ? THR A 1   7 ?  -2.562   9.458 -15.873 1.000 90.070 ? 7   THR A N   1 
ATOM 45   C CA  ? THR A 1   7 ?  -3.869   9.401 -15.229 1.000 90.070 ? 7   THR A CA  1 
ATOM 46   C C   ? THR A 1   7 ?  -4.623   8.142 -15.646 1.000 90.070 ? 7   THR A C   1 
ATOM 47   C CB  ? THR A 1   7 ?  -4.714  10.644 -15.569 1.000 90.070 ? 7   THR A CB  1 
ATOM 48   O O   ? THR A 1   7 ?  -4.682   7.811 -16.832 1.000 90.070 ? 7   THR A O   1 
ATOM 49   C CG2 ? THR A 1   7 ?  -6.092  10.566 -14.920 1.000 90.070 ? 7   THR A CG2 1 
ATOM 50   O OG1 ? THR A 1   7 ?  -4.040  11.816 -15.094 1.000 90.070 ? 7   THR A OG1 1 
ATOM 51   N N   ? VAL A 1   8 ?  -5.158   7.451 -14.644 1.000 90.750 ? 8   VAL A N   1 
ATOM 52   C CA  ? VAL A 1   8 ?  -5.885   6.225 -14.959 1.000 90.750 ? 8   VAL A CA  1 
ATOM 53   C C   ? VAL A 1   8 ?  -7.331   6.559 -15.319 1.000 90.750 ? 8   VAL A C   1 
ATOM 54   C CB  ? VAL A 1   8 ?  -5.846   5.224 -13.783 1.000 90.750 ? 8   VAL A CB  1 
ATOM 55   O O   ? VAL A 1   8 ?  -7.831   7.632 -14.974 1.000 90.750 ? 8   VAL A O   1 
ATOM 56   C CG1 ? VAL A 1   8 ?  -4.405   4.851 -13.439 1.000 90.750 ? 8   VAL A CG1 1 
ATOM 57   C CG2 ? VAL A 1   8 ?  -6.557   5.807 -12.563 1.000 90.750 ? 8   VAL A CG2 1 
ATOM 58   N N   ? ALA A 1   9 ?  -7.931   5.564 -16.092 1.000 93.320 ? 9   ALA A N   1 
ATOM 59   C CA  ? ALA A 1   9 ?  -9.371   5.692 -16.300 1.000 93.320 ? 9   ALA A CA  1 
ATOM 60   C C   ? ALA A 1   9 ? -10.117   5.720 -14.969 1.000 93.320 ? 9   ALA A C   1 
ATOM 61   C CB  ? ALA A 1   9 ?  -9.886   4.550 -17.172 1.000 93.320 ? 9   ALA A CB  1 
ATOM 62   O O   ? ALA A 1   9 ?  -9.795   4.958 -14.054 1.000 93.320 ? 9   ALA A O   1 
ATOM 63   N N   ? PRO A 1  10 ? -11.030   6.705 -14.801 1.000 93.990 ? 10  PRO A N   1 
ATOM 64   C CA  ? PRO A 1  10 ? -11.787   6.760 -13.548 1.000 93.990 ? 10  PRO A CA  1 
ATOM 65   C C   ? PRO A 1  10 ? -12.320   5.395 -13.120 1.000 93.990 ? 10  PRO A C   1 
ATOM 66   C CB  ? PRO A 1  10 ? -12.936   7.718 -13.872 1.000 93.990 ? 10  PRO A CB  1 
ATOM 67   O O   ? PRO A 1  10 ? -12.840   4.644 -13.949 1.000 93.990 ? 10  PRO A O   1 
ATOM 68   C CG  ? PRO A 1  10 ? -12.409   8.593 -14.963 1.000 93.990 ? 10  PRO A CG  1 
ATOM 69   C CD  ? PRO A 1  10 ? -11.537   7.762 -15.861 1.000 93.990 ? 10  PRO A CD  1 
ATOM 70   N N   ? HIS A 1  11 ? -11.985   5.068 -11.770 1.000 93.090 ? 11  HIS A N   1 
ATOM 71   C CA  ? HIS A 1  11 ? -12.544   3.902 -11.095 1.000 93.090 ? 11  HIS A CA  1 
ATOM 72   C C   ? HIS A 1  11 ? -11.970   2.609 -11.662 1.000 93.090 ? 11  HIS A C   1 
ATOM 73   C CB  ? HIS A 1  11 ? -14.069   3.896 -11.212 1.000 93.090 ? 11  HIS A CB  1 
ATOM 74   O O   ? HIS A 1  11 ? -12.555   1.537 -11.490 1.000 93.090 ? 11  HIS A O   1 
ATOM 75   C CG  ? HIS A 1  11 ? -14.715   5.149 -10.711 1.000 93.090 ? 11  HIS A CG  1 
ATOM 76   C CD2 ? HIS A 1  11 ? -15.492   6.061 -11.340 1.000 93.090 ? 11  HIS A CD2 1 
ATOM 77   N ND1 ? HIS A 1  11 ? -14.585   5.583  -9.409 1.000 93.090 ? 11  HIS A ND1 1 
ATOM 78   C CE1 ? HIS A 1  11 ? -15.259   6.712  -9.259 1.000 93.090 ? 11  HIS A CE1 1 
ATOM 79   N NE2 ? HIS A 1  11 ? -15.818   7.023 -10.416 1.000 93.090 ? 11  HIS A NE2 1 
ATOM 80   N N   ? SER A 1  12 ? -10.925   2.646 -12.419 1.000 94.550 ? 12  SER A N   1 
ATOM 81   C CA  ? SER A 1  12 ? -10.256   1.489 -13.004 1.000 94.550 ? 12  SER A CA  1 
ATOM 82   C C   ? SER A 1  12 ?  -9.308   0.835 -12.004 1.000 94.550 ? 12  SER A C   1 
ATOM 83   C CB  ? SER A 1  12 ?  -9.484   1.894 -14.260 1.000 94.550 ? 12  SER A CB  1 
ATOM 84   O O   ? SER A 1  12 ?  -8.771  -0.244 -12.263 1.000 94.550 ? 12  SER A O   1 
ATOM 85   O OG  ? SER A 1  12 ?  -8.479   2.843 -13.949 1.000 94.550 ? 12  SER A OG  1 
ATOM 86   N N   ? ARG A 1  13 ?  -9.135   1.317 -10.865 1.000 95.920 ? 13  ARG A N   1 
ATOM 87   C CA  ? ARG A 1  13 ?  -8.404   0.762  -9.731 1.000 95.920 ? 13  ARG A CA  1 
ATOM 88   C C   ? ARG A 1  13 ?  -9.282   0.715  -8.484 1.000 95.920 ? 13  ARG A C   1 
ATOM 89   C CB  ? ARG A 1  13 ?  -7.141   1.579  -9.452 1.000 95.920 ? 13  ARG A CB  1 
ATOM 90   O O   ? ARG A 1  13 ?  -9.083   1.494  -7.550 1.000 95.920 ? 13  ARG A O   1 
ATOM 91   C CG  ? ARG A 1  13 ?  -6.160   1.613 -10.613 1.000 95.920 ? 13  ARG A CG  1 
ATOM 92   C CD  ? ARG A 1  13 ?  -5.567   0.238 -10.890 1.000 95.920 ? 13  ARG A CD  1 
ATOM 93   N NE  ? ARG A 1  13 ?  -4.576   0.285 -11.961 1.000 95.920 ? 13  ARG A NE  1 
ATOM 94   N NH1 ? ARG A 1  13 ?  -6.116   0.119 -13.675 1.000 95.920 ? 13  ARG A NH1 1 
ATOM 95   N NH2 ? ARG A 1  13 ?  -3.879   0.278 -14.150 1.000 95.920 ? 13  ARG A NH2 1 
ATOM 96   C CZ  ? ARG A 1  13 ?  -4.859   0.227 -13.260 1.000 95.920 ? 13  ARG A CZ  1 
ATOM 97   N N   ? PRO A 1  14 ? -10.199  -0.187  -8.367 1.000 96.980 ? 14  PRO A N   1 
ATOM 98   C CA  ? PRO A 1  14 ? -11.275  -0.200  -7.374 1.000 96.980 ? 14  PRO A CA  1 
ATOM 99   C C   ? PRO A 1  14 ? -10.795  -0.631  -5.989 1.000 96.980 ? 14  PRO A C   1 
ATOM 100  C CB  ? PRO A 1  14 ? -12.271  -1.212  -7.946 1.000 96.980 ? 14  PRO A CB  1 
ATOM 101  O O   ? PRO A 1  14 ? -11.527  -0.490  -5.007 1.000 96.980 ? 14  PRO A O   1 
ATOM 102  C CG  ? PRO A 1  14 ? -11.441  -2.138  -8.774 1.000 96.980 ? 14  PRO A CG  1 
ATOM 103  C CD  ? PRO A 1  14 ? -10.341  -1.345  -9.419 1.000 96.980 ? 14  PRO A CD  1 
ATOM 104  N N   ? PHE A 1  15 ?  -9.523  -0.956  -5.803 1.000 97.620 ? 15  PHE A N   1 
ATOM 105  C CA  ? PHE A 1  15 ?  -8.935  -1.364  -4.532 1.000 97.620 ? 15  PHE A CA  1 
ATOM 106  C C   ? PHE A 1  15 ?  -8.269  -0.182  -3.840 1.000 97.620 ? 15  PHE A C   1 
ATOM 107  C CB  ? PHE A 1  15 ?  -7.917  -2.489  -4.747 1.000 97.620 ? 15  PHE A CB  1 
ATOM 108  O O   ? PHE A 1  15 ?  -7.873  -0.280  -2.676 1.000 97.620 ? 15  PHE A O   1 
ATOM 109  C CG  ? PHE A 1  15 ?  -6.957  -2.232  -5.877 1.000 97.620 ? 15  PHE A CG  1 
ATOM 110  C CD1 ? PHE A 1  15 ?  -7.146  -2.829  -7.117 1.000 97.620 ? 15  PHE A CD1 1 
ATOM 111  C CD2 ? PHE A 1  15 ?  -5.866  -1.391  -5.699 1.000 97.620 ? 15  PHE A CD2 1 
ATOM 112  C CE1 ? PHE A 1  15 ?  -6.259  -2.593  -8.165 1.000 97.620 ? 15  PHE A CE1 1 
ATOM 113  C CE2 ? PHE A 1  15 ?  -4.976  -1.150  -6.742 1.000 97.620 ? 15  PHE A CE2 1 
ATOM 114  C CZ  ? PHE A 1  15 ?  -5.174  -1.753  -7.974 1.000 97.620 ? 15  PHE A CZ  1 
ATOM 115  N N   ? MET A 1  16 ?  -8.085   0.904  -4.579 1.000 97.080 ? 16  MET A N   1 
ATOM 116  C CA  ? MET A 1  16 ?  -7.335   2.052  -4.078 1.000 97.080 ? 16  MET A CA  1 
ATOM 117  C C   ? MET A 1  16 ?  -8.060   2.708  -2.908 1.000 97.080 ? 16  MET A C   1 
ATOM 118  C CB  ? MET A 1  16 ?  -7.109   3.075  -5.193 1.000 97.080 ? 16  MET A CB  1 
ATOM 119  O O   ? MET A 1  16 ?  -9.282   2.865  -2.939 1.000 97.080 ? 16  MET A O   1 
ATOM 120  C CG  ? MET A 1  16 ?  -6.002   2.692  -6.162 1.000 97.080 ? 16  MET A CG  1 
ATOM 121  S SD  ? MET A 1  16 ?  -4.364   2.567  -5.344 1.000 97.080 ? 16  MET A SD  1 
ATOM 122  C CE  ? MET A 1  16 ?  -4.067   4.314  -4.954 1.000 97.080 ? 16  MET A CE  1 
ATOM 123  N N   ? ALA A 1  17 ?  -7.238   3.045  -1.919 1.000 97.040 ? 17  ALA A N   1 
ATOM 124  C CA  ? ALA A 1  17 ?  -7.737   3.758  -0.746 1.000 97.040 ? 17  ALA A CA  1 
ATOM 125  C C   ? ALA A 1  17 ?  -7.002   5.081  -0.554 1.000 97.040 ? 17  ALA A C   1 
ATOM 126  C CB  ? ALA A 1  17 ?  -7.600   2.890   0.502 1.000 97.040 ? 17  ALA A CB  1 
ATOM 127  O O   ? ALA A 1  17 ?  -5.769   5.116  -0.539 1.000 97.040 ? 17  ALA A O   1 
ATOM 128  N N   ? ALA A 1  18 ?  -7.796   6.120  -0.473 1.000 95.950 ? 18  ALA A N   1 
ATOM 129  C CA  ? ALA A 1  18 ?  -7.246   7.418  -0.091 1.000 95.950 ? 18  ALA A CA  1 
ATOM 130  C C   ? ALA A 1  18 ?  -7.336   7.629   1.418 1.000 95.950 ? 18  ALA A C   1 
ATOM 131  C CB  ? ALA A 1  18 ?  -7.973   8.541  -0.826 1.000 95.950 ? 18  ALA A CB  1 
ATOM 132  O O   ? ALA A 1  18 ?  -8.433   7.704   1.976 1.000 95.950 ? 18  ALA A O   1 
ATOM 133  N N   ? ILE A 1  19 ?  -6.184   7.655   2.054 1.000 96.000 ? 19  ILE A N   1 
ATOM 134  C CA  ? ILE A 1  19 ?  -6.122   7.932   3.485 1.000 96.000 ? 19  ILE A CA  1 
ATOM 135  C C   ? ILE A 1  19 ?  -5.977   9.435   3.714 1.000 96.000 ? 19  ILE A C   1 
ATOM 136  C CB  ? ILE A 1  19 ?  -4.957   7.173   4.159 1.000 96.000 ? 19  ILE A CB  1 
ATOM 137  O O   ? ILE A 1  19 ?  -5.008  10.047   3.260 1.000 96.000 ? 19  ILE A O   1 
ATOM 138  C CG1 ? ILE A 1  19 ?  -5.108   5.663   3.942 1.000 96.000 ? 19  ILE A CG1 1 
ATOM 139  C CG2 ? ILE A 1  19 ?  -4.886   7.507   5.651 1.000 96.000 ? 19  ILE A CG2 1 
ATOM 140  C CD1 ? ILE A 1  19 ?  -3.848   4.865   4.246 1.000 96.000 ? 19  ILE A CD1 1 
ATOM 141  N N   ? GLN A 1  20 ?  -7.044   9.987   4.425 1.000 94.500 ? 20  GLN A N   1 
ATOM 142  C CA  ? GLN A 1  20 ?  -7.140  11.443   4.437 1.000 94.500 ? 20  GLN A CA  1 
ATOM 143  C C   ? GLN A 1  20 ?  -7.079  11.987   5.862 1.000 94.500 ? 20  GLN A C   1 
ATOM 144  C CB  ? GLN A 1  20 ?  -8.429  11.903   3.754 1.000 94.500 ? 20  GLN A CB  1 
ATOM 145  O O   ? GLN A 1  20 ?  -7.538  11.333   6.801 1.000 94.500 ? 20  GLN A O   1 
ATOM 146  C CG  ? GLN A 1  20 ?  -8.442  11.675   2.249 1.000 94.500 ? 20  GLN A CG  1 
ATOM 147  C CD  ? GLN A 1  20 ?  -9.663  12.274   1.575 1.000 94.500 ? 20  GLN A CD  1 
ATOM 148  N NE2 ? GLN A 1  20 ?  -9.519  12.643   0.307 1.000 94.500 ? 20  GLN A NE2 1 
ATOM 149  O OE1 ? GLN A 1  20 ? -10.727  12.402   2.190 1.000 94.500 ? 20  GLN A OE1 1 
ATOM 150  N N   ? LYS A 1  21 ?  -6.466  13.121   6.027 1.000 92.330 ? 21  LYS A N   1 
ATOM 151  C CA  ? LYS A 1  21 ?  -6.645  14.075   7.118 1.000 92.330 ? 21  LYS A CA  1 
ATOM 152  C C   ? LYS A 1  21 ?  -7.375  15.326   6.639 1.000 92.330 ? 21  LYS A C   1 
ATOM 153  C CB  ? LYS A 1  21 ?  -5.295  14.456   7.726 1.000 92.330 ? 21  LYS A CB  1 
ATOM 154  O O   ? LYS A 1  21 ?  -6.815  16.130   5.891 1.000 92.330 ? 21  LYS A O   1 
ATOM 155  C CG  ? LYS A 1  21 ?  -5.400  15.295   8.990 1.000 92.330 ? 21  LYS A CG  1 
ATOM 156  C CD  ? LYS A 1  21 ?  -4.026  15.602   9.574 1.000 92.330 ? 21  LYS A CD  1 
ATOM 157  C CE  ? LYS A 1  21 ?  -4.130  16.437  10.842 1.000 92.330 ? 21  LYS A CE  1 
ATOM 158  N NZ  ? LYS A 1  21 ?  -2.787  16.720  11.431 1.000 92.330 ? 21  LYS A NZ  1 
ATOM 159  N N   ? GLY A 1  22 ?  -8.712  15.391   7.071 1.000 89.300 ? 22  GLY A N   1 
ATOM 160  C CA  ? GLY A 1  22 ?  -9.565  16.375   6.423 1.000 89.300 ? 22  GLY A CA  1 
ATOM 161  C C   ? GLY A 1  22 ?  -9.841  16.058   4.966 1.000 89.300 ? 22  GLY A C   1 
ATOM 162  O O   ? GLY A 1  22 ? -10.285  14.955   4.638 1.000 89.300 ? 22  GLY A O   1 
ATOM 163  N N   ? ARG A 1  23 ?  -9.606  16.983   3.987 1.000 85.820 ? 23  ARG A N   1 
ATOM 164  C CA  ? ARG A 1  23 ?  -9.877  16.807   2.564 1.000 85.820 ? 23  ARG A CA  1 
ATOM 165  C C   ? ARG A 1  23 ?  -8.593  16.520   1.793 1.000 85.820 ? 23  ARG A C   1 
ATOM 166  C CB  ? ARG A 1  23 ? -10.566  18.048   1.990 1.000 85.820 ? 23  ARG A CB  1 
ATOM 167  O O   ? ARG A 1  23 ?  -8.630  16.271   0.586 1.000 85.820 ? 23  ARG A O   1 
ATOM 168  C CG  ? ARG A 1  23 ? -12.008  18.216   2.443 1.000 85.820 ? 23  ARG A CG  1 
ATOM 169  C CD  ? ARG A 1  23 ? -12.730  19.287   1.638 1.000 85.820 ? 23  ARG A CD  1 
ATOM 170  N NE  ? ARG A 1  23 ? -14.098  19.485   2.109 1.000 85.820 ? 23  ARG A NE  1 
ATOM 171  N NH1 ? ARG A 1  23 ? -14.698  20.922   0.403 1.000 85.820 ? 23  ARG A NH1 1 
ATOM 172  N NH2 ? ARG A 1  23 ? -16.218  20.365   2.026 1.000 85.820 ? 23  ARG A NH2 1 
ATOM 173  C CZ  ? ARG A 1  23 ? -15.001  20.257   1.511 1.000 85.820 ? 23  ARG A CZ  1 
ATOM 174  N N   ? SER A 1  24 ?  -7.516  16.409   2.616 1.000 88.390 ? 24  SER A N   1 
ATOM 175  C CA  ? SER A 1  24 ?  -6.220  16.195   1.981 1.000 88.390 ? 24  SER A CA  1 
ATOM 176  C C   ? SER A 1  24 ?  -5.778  14.741   2.102 1.000 88.390 ? 24  SER A C   1 
ATOM 177  C CB  ? SER A 1  24 ?  -5.162  17.111   2.600 1.000 88.390 ? 24  SER A CB  1 
ATOM 178  O O   ? SER A 1  24 ?  -5.815  14.163   3.190 1.000 88.390 ? 24  SER A O   1 
ATOM 179  O OG  ? SER A 1  24 ?  -5.485  18.473   2.379 1.000 88.390 ? 24  SER A OG  1 
ATOM 180  N N   ? THR A 1  25 ?  -5.383  14.180   0.945 1.000 90.740 ? 25  THR A N   1 
ATOM 181  C CA  ? THR A 1  25 ?  -4.821  12.834   0.932 1.000 90.740 ? 25  THR A CA  1 
ATOM 182  C C   ? THR A 1  25 ?  -3.392  12.838   1.465 1.000 90.740 ? 25  THR A C   1 
ATOM 183  C CB  ? THR A 1  25 ?  -4.841  12.234  -0.486 1.000 90.740 ? 25  THR A CB  1 
ATOM 184  O O   ? THR A 1  25 ?  -2.527  13.538   0.933 1.000 90.740 ? 25  THR A O   1 
ATOM 185  C CG2 ? THR A 1  25 ?  -4.274  10.819  -0.494 1.000 90.740 ? 25  THR A CG2 1 
ATOM 186  O OG1 ? THR A 1  25 ?  -6.192  12.198  -0.965 1.000 90.740 ? 25  THR A OG1 1 
ATOM 187  N N   ? VAL A 1  26 ?  -3.134  11.966   2.509 1.000 89.970 ? 26  VAL A N   1 
ATOM 188  C CA  ? VAL A 1  26 ?  -1.825  11.978   3.154 1.000 89.970 ? 26  VAL A CA  1 
ATOM 189  C C   ? VAL A 1  26 ?  -1.091  10.672   2.857 1.000 89.970 ? 26  VAL A C   1 
ATOM 190  C CB  ? VAL A 1  26 ?  -1.946  12.187   4.680 1.000 89.970 ? 26  VAL A CB  1 
ATOM 191  O O   ? VAL A 1  26 ?   0.140  10.619   2.910 1.000 89.970 ? 26  VAL A O   1 
ATOM 192  C CG1 ? VAL A 1  26 ?  -2.487  13.581   4.993 1.000 89.970 ? 26  VAL A CG1 1 
ATOM 193  C CG2 ? VAL A 1  26 ?  -2.840  11.112   5.296 1.000 89.970 ? 26  VAL A CG2 1 
ATOM 194  N N   ? CYS A 1  27 ?  -1.795   9.613   2.619 1.000 93.690 ? 27  CYS A N   1 
ATOM 195  C CA  ? CYS A 1  27 ?  -1.239   8.317   2.247 1.000 93.690 ? 27  CYS A CA  1 
ATOM 196  C C   ? CYS A 1  27 ?  -2.203   7.547   1.352 1.000 93.690 ? 27  CYS A C   1 
ATOM 197  C CB  ? CYS A 1  27 ?  -0.917   7.493   3.493 1.000 93.690 ? 27  CYS A CB  1 
ATOM 198  O O   ? CYS A 1  27 ?  -3.387   7.879   1.277 1.000 93.690 ? 27  CYS A O   1 
ATOM 199  S SG  ? CYS A 1  27 ?   0.564   8.044   4.368 1.000 93.690 ? 27  CYS A SG  1 
ATOM 200  N N   ? GLY A 1  28 ?  -1.617   6.622   0.727 1.000 94.460 ? 28  GLY A N   1 
ATOM 201  C CA  ? GLY A 1  28 ?  -2.436   5.658   0.008 1.000 94.460 ? 28  GLY A CA  1 
ATOM 202  C C   ? GLY A 1  28 ?  -2.573   4.333   0.734 1.000 94.460 ? 28  GLY A C   1 
ATOM 203  O O   ? GLY A 1  28 ?  -2.000   4.146   1.809 1.000 94.460 ? 28  GLY A O   1 
ATOM 204  N N   ? GLY A 1  29 ?  -3.343   3.442   0.232 1.000 96.550 ? 29  GLY A N   1 
ATOM 205  C CA  ? GLY A 1  29 ?  -3.556   2.088   0.718 1.000 96.550 ? 29  GLY A CA  1 
ATOM 206  C C   ? GLY A 1  29 ?  -4.382   1.237  -0.228 1.000 96.550 ? 29  GLY A C   1 
ATOM 207  O O   ? GLY A 1  29 ?  -4.728   1.678  -1.326 1.000 96.550 ? 29  GLY A O   1 
ATOM 208  N N   ? ALA A 1  30 ?  -4.578   0.003   0.239 1.000 98.020 ? 30  ALA A N   1 
ATOM 209  C CA  ? ALA A 1  30 ?  -5.381  -0.917  -0.563 1.000 98.020 ? 30  ALA A CA  1 
ATOM 210  C C   ? ALA A 1  30 ?  -6.362  -1.694   0.311 1.000 98.020 ? 30  ALA A C   1 
ATOM 211  C CB  ? ALA A 1  30 ?  -4.479  -1.880  -1.331 1.000 98.020 ? 30  ALA A CB  1 
ATOM 212  O O   ? ALA A 1  30 ?  -6.011  -2.133   1.409 1.000 98.020 ? 30  ALA A O   1 
ATOM 213  N N   ? LEU A 1  31 ?  -7.565  -1.789  -0.228 1.000 98.470 ? 31  LEU A N   1 
ATOM 214  C CA  ? LEU A 1  31 ?  -8.580  -2.628   0.400 1.000 98.470 ? 31  LEU A CA  1 
ATOM 215  C C   ? LEU A 1  31 ?  -8.272  -4.106   0.186 1.000 98.470 ? 31  LEU A C   1 
ATOM 216  C CB  ? LEU A 1  31 ?  -9.968  -2.298  -0.155 1.000 98.470 ? 31  LEU A CB  1 
ATOM 217  O O   ? LEU A 1  31 ?  -8.305  -4.594  -0.946 1.000 98.470 ? 31  LEU A O   1 
ATOM 218  C CG  ? LEU A 1  31 ? -11.152  -2.977   0.535 1.000 98.470 ? 31  LEU A CG  1 
ATOM 219  C CD1 ? LEU A 1  31 ? -11.294  -2.470   1.966 1.000 98.470 ? 31  LEU A CD1 1 
ATOM 220  C CD2 ? LEU A 1  31 ? -12.437  -2.739  -0.252 1.000 98.470 ? 31  LEU A CD2 1 
ATOM 221  N N   ? ILE A 1  32 ?  -8.029  -4.873   1.339 1.000 98.070 ? 32  ILE A N   1 
ATOM 222  C CA  ? ILE A 1  32 ?  -7.594  -6.258   1.203 1.000 98.070 ? 32  ILE A CA  1 
ATOM 223  C C   ? ILE A 1  32 ?  -8.629  -7.189   1.831 1.000 98.070 ? 32  ILE A C   1 
ATOM 224  C CB  ? ILE A 1  32 ?  -6.209  -6.482   1.851 1.000 98.070 ? 32  ILE A CB  1 
ATOM 225  O O   ? ILE A 1  32 ?  -8.638  -8.391   1.559 1.000 98.070 ? 32  ILE A O   1 
ATOM 226  C CG1 ? ILE A 1  32 ?  -6.236  -6.069   3.326 1.000 98.070 ? 32  ILE A CG1 1 
ATOM 227  C CG2 ? ILE A 1  32 ?  -5.125  -5.715   1.087 1.000 98.070 ? 32  ILE A CG2 1 
ATOM 228  C CD1 ? ILE A 1  32 ?  -5.028  -6.539   4.124 1.000 98.070 ? 32  ILE A CD1 1 
ATOM 229  N N   ? GLU A 1  33 ?  -9.591  -6.619   2.621 1.000 97.970 ? 33  GLU A N   1 
ATOM 230  C CA  ? GLU A 1  33 ? -10.830  -7.169   3.163 1.000 97.970 ? 33  GLU A CA  1 
ATOM 231  C C   ? GLU A 1  33 ? -11.907  -6.095   3.278 1.000 97.970 ? 33  GLU A C   1 
ATOM 232  C CB  ? GLU A 1  33 ? -10.580  -7.812   4.530 1.000 97.970 ? 33  GLU A CB  1 
ATOM 233  O O   ? GLU A 1  33 ? -11.607  -4.900   3.237 1.000 97.970 ? 33  GLU A O   1 
ATOM 234  C CG  ? GLU A 1  33 ?  -9.690  -9.045   4.476 1.000 97.970 ? 33  GLU A CG  1 
ATOM 235  C CD  ? GLU A 1  33 ? -10.398 -10.272   3.924 1.000 97.970 ? 33  GLU A CD  1 
ATOM 236  O OE1 ? GLU A 1  33 ?  -9.727 -11.299   3.673 1.000 97.970 ? 33  GLU A OE1 1 
ATOM 237  O OE2 ? GLU A 1  33 ? -11.634 -10.206   3.739 1.000 97.970 ? 33  GLU A OE2 1 
ATOM 238  N N   ? LYS A 1  34 ? -13.217  -6.513   3.373 1.000 97.990 ? 34  LYS A N   1 
ATOM 239  C CA  ? LYS A 1  34 ? -14.333  -5.573   3.319 1.000 97.990 ? 34  LYS A CA  1 
ATOM 240  C C   ? LYS A 1  34 ? -14.178  -4.475   4.368 1.000 97.990 ? 34  LYS A C   1 
ATOM 241  C CB  ? LYS A 1  34 ? -15.662  -6.304   3.519 1.000 97.990 ? 34  LYS A CB  1 
ATOM 242  O O   ? LYS A 1  34 ? -14.720  -3.379   4.212 1.000 97.990 ? 34  LYS A O   1 
ATOM 243  C CG  ? LYS A 1  34 ? -16.069  -7.180   2.343 1.000 97.990 ? 34  LYS A CG  1 
ATOM 244  C CD  ? LYS A 1  34 ? -17.445  -7.798   2.557 1.000 97.990 ? 34  LYS A CD  1 
ATOM 245  C CE  ? LYS A 1  34 ? -17.890  -8.607   1.346 1.000 97.990 ? 34  LYS A CE  1 
ATOM 246  N NZ  ? LYS A 1  34 ? -19.232  -9.226   1.556 1.000 97.990 ? 34  LYS A NZ  1 
ATOM 247  N N   ? ASN A 1  35 ? -13.343  -4.706   5.368 1.000 98.190 ? 35  ASN A N   1 
ATOM 248  C CA  ? ASN A 1  35 ? -13.242  -3.699   6.419 1.000 98.190 ? 35  ASN A CA  1 
ATOM 249  C C   ? ASN A 1  35 ? -11.790  -3.432   6.803 1.000 98.190 ? 35  ASN A C   1 
ATOM 250  C CB  ? ASN A 1  35 ? -14.047  -4.125   7.649 1.000 98.190 ? 35  ASN A CB  1 
ATOM 251  O O   ? ASN A 1  35 ? -11.517  -2.865   7.863 1.000 98.190 ? 35  ASN A O   1 
ATOM 252  C CG  ? ASN A 1  35 ? -13.640  -5.490   8.169 1.000 98.190 ? 35  ASN A CG  1 
ATOM 253  N ND2 ? ASN A 1  35 ? -13.943  -5.757   9.434 1.000 98.190 ? 35  ASN A ND2 1 
ATOM 254  O OD1 ? ASN A 1  35 ? -13.058  -6.297   7.440 1.000 98.190 ? 35  ASN A OD1 1 
ATOM 255  N N   ? TRP A 1  36 ? -10.880  -3.926   5.907 1.000 98.500 ? 36  TRP A N   1 
ATOM 256  C CA  ? TRP A 1  36 ?  -9.470  -3.757   6.241 1.000 98.500 ? 36  TRP A CA  1 
ATOM 257  C C   ? TRP A 1  36 ?  -8.708  -3.124   5.081 1.000 98.500 ? 36  TRP A C   1 
ATOM 258  C CB  ? TRP A 1  36 ?  -8.839  -5.102   6.610 1.000 98.500 ? 36  TRP A CB  1 
ATOM 259  O O   ? TRP A 1  36 ?  -8.863  -3.537   3.930 1.000 98.500 ? 36  TRP A O   1 
ATOM 260  C CG  ? TRP A 1  36 ?  -9.240  -5.613   7.961 1.000 98.500 ? 36  TRP A CG  1 
ATOM 261  C CD1 ? TRP A 1  36 ? -10.223  -6.522   8.240 1.000 98.500 ? 36  TRP A CD1 1 
ATOM 262  C CD2 ? TRP A 1  36 ?  -8.670  -5.240   9.219 1.000 98.500 ? 36  TRP A CD2 1 
ATOM 263  C CE2 ? TRP A 1  36 ?  -9.356  -5.962  10.220 1.000 98.500 ? 36  TRP A CE2 1 
ATOM 264  C CE3 ? TRP A 1  36 ?  -7.643  -4.364   9.597 1.000 98.500 ? 36  TRP A CE3 1 
ATOM 265  N NE1 ? TRP A 1  36 ? -10.297  -6.736   9.597 1.000 98.500 ? 36  TRP A NE1 1 
ATOM 266  C CH2 ? TRP A 1  36 ?  -8.039  -4.972  11.919 1.000 98.500 ? 36  TRP A CH2 1 
ATOM 267  C CZ2 ? TRP A 1  36 ?  -9.048  -5.835  11.577 1.000 98.500 ? 36  TRP A CZ2 1 
ATOM 268  C CZ3 ? TRP A 1  36 ?  -7.338  -4.239  10.948 1.000 98.500 ? 36  TRP A CZ3 1 
ATOM 269  N N   ? ILE A 1  37 ?  -7.868  -2.085   5.445 1.000 98.430 ? 37  ILE A N   1 
ATOM 270  C CA  ? ILE A 1  37 ?  -6.966  -1.403   4.523 1.000 98.430 ? 37  ILE A CA  1 
ATOM 271  C C   ? ILE A 1  37 ?  -5.518  -1.725   4.886 1.000 98.430 ? 37  ILE A C   1 
ATOM 272  C CB  ? ILE A 1  37 ?  -7.195   0.125   4.535 1.000 98.430 ? 37  ILE A CB  1 
ATOM 273  O O   ? ILE A 1  37 ?  -5.143  -1.687   6.060 1.000 98.430 ? 37  ILE A O   1 
ATOM 274  C CG1 ? ILE A 1  37 ?  -8.627   0.454   4.099 1.000 98.430 ? 37  ILE A CG1 1 
ATOM 275  C CG2 ? ILE A 1  37 ?  -6.174   0.831   3.637 1.000 98.430 ? 37  ILE A CG2 1 
ATOM 276  C CD1 ? ILE A 1  37 ?  -8.951   0.038   2.671 1.000 98.430 ? 37  ILE A CD1 1 
ATOM 277  N N   ? LEU A 1  38 ?  -4.748  -2.066   3.880 1.000 98.250 ? 38  LEU A N   1 
ATOM 278  C CA  ? LEU A 1  38 ?  -3.307  -2.216   4.053 1.000 98.250 ? 38  LEU A CA  1 
ATOM 279  C C   ? LEU A 1  38 ?  -2.573  -0.952   3.620 1.000 98.250 ? 38  LEU A C   1 
ATOM 280  C CB  ? LEU A 1  38 ?  -2.794  -3.417   3.254 1.000 98.250 ? 38  LEU A CB  1 
ATOM 281  O O   ? LEU A 1  38 ?  -2.783  -0.455   2.511 1.000 98.250 ? 38  LEU A O   1 
ATOM 282  C CG  ? LEU A 1  38 ?  -1.408  -3.941   3.633 1.000 98.250 ? 38  LEU A CG  1 
ATOM 283  C CD1 ? LEU A 1  38 ?  -1.415  -4.471   5.063 1.000 98.250 ? 38  LEU A CD1 1 
ATOM 284  C CD2 ? LEU A 1  38 ?  -0.961  -5.025   2.658 1.000 98.250 ? 38  LEU A CD2 1 
ATOM 285  N N   ? THR A 1  39 ?  -1.644  -0.412   4.521 1.000 97.720 ? 39  THR A N   1 
ATOM 286  C CA  ? THR A 1  39 ?  -0.907   0.820   4.262 1.000 97.720 ? 39  THR A CA  1 
ATOM 287  C C   ? THR A 1  39 ?   0.436   0.810   4.987 1.000 97.720 ? 39  THR A C   1 
ATOM 288  C CB  ? THR A 1  39 ?  -1.717   2.057   4.693 1.000 97.720 ? 39  THR A CB  1 
ATOM 289  O O   ? THR A 1  39 ?   0.829  -0.207   5.562 1.000 97.720 ? 39  THR A O   1 
ATOM 290  C CG2 ? THR A 1  39 ?  -1.814   2.148   6.212 1.000 97.720 ? 39  THR A CG2 1 
ATOM 291  O OG1 ? THR A 1  39 ?  -1.077   3.238   4.194 1.000 97.720 ? 39  THR A OG1 1 
ATOM 292  N N   ? ALA A 1  40 ?   1.162   1.868   4.890 1.000 96.720 ? 40  ALA A N   1 
ATOM 293  C CA  ? ALA A 1  40 ?   2.468   1.958   5.538 1.000 96.720 ? 40  ALA A CA  1 
ATOM 294  C C   ? ALA A 1  40 ?   2.333   2.446   6.978 1.000 96.720 ? 40  ALA A C   1 
ATOM 295  C CB  ? ALA A 1  40 ?   3.391   2.884   4.750 1.000 96.720 ? 40  ALA A CB  1 
ATOM 296  O O   ? ALA A 1  40 ?   1.520   3.327   7.267 1.000 96.720 ? 40  ALA A O   1 
ATOM 297  N N   ? ALA A 1  41 ?   3.172   1.916   7.870 1.000 96.720 ? 41  ALA A N   1 
ATOM 298  C CA  ? ALA A 1  41 ?   3.138   2.256   9.291 1.000 96.720 ? 41  ALA A CA  1 
ATOM 299  C C   ? ALA A 1  41 ?   3.547   3.709   9.517 1.000 96.720 ? 41  ALA A C   1 
ATOM 300  C CB  ? ALA A 1  41 ?   4.049   1.321  10.083 1.000 96.720 ? 41  ALA A CB  1 
ATOM 301  O O   ? ALA A 1  41 ?   3.087   4.349  10.465 1.000 96.720 ? 41  ALA A O   1 
ATOM 302  N N   ? HIS A 1  42 ?   4.401   4.229   8.664 1.000 93.460 ? 42  HIS A N   1 
ATOM 303  C CA  ? HIS A 1  42 ?   4.878   5.596   8.840 1.000 93.460 ? 42  HIS A CA  1 
ATOM 304  C C   ? HIS A 1  42 ?   3.802   6.608   8.463 1.000 93.460 ? 42  HIS A C   1 
ATOM 305  C CB  ? HIS A 1  42 ?   6.139   5.835   8.007 1.000 93.460 ? 42  HIS A CB  1 
ATOM 306  O O   ? HIS A 1  42 ?   3.976   7.812   8.668 1.000 93.460 ? 42  HIS A O   1 
ATOM 307  C CG  ? HIS A 1  42 ?   5.869   6.002   6.545 1.000 93.460 ? 42  HIS A CG  1 
ATOM 308  C CD2 ? HIS A 1  42 ?   5.528   7.095   5.822 1.000 93.460 ? 42  HIS A CD2 1 
ATOM 309  N ND1 ? HIS A 1  42 ?   5.937   4.954   5.652 1.000 93.460 ? 42  HIS A ND1 1 
ATOM 310  C CE1 ? HIS A 1  42 ?   5.649   5.398   4.440 1.000 93.460 ? 42  HIS A CE1 1 
ATOM 311  N NE2 ? HIS A 1  42 ?   5.398   6.693   4.516 1.000 93.460 ? 42  HIS A NE2 1 
ATOM 312  N N   ? CYS A 1  43 ?   2.604   6.074   8.050 1.000 93.600 ? 43  CYS A N   1 
ATOM 313  C CA  ? CYS A 1  43 ?   1.481   6.914   7.648 1.000 93.600 ? 43  CYS A CA  1 
ATOM 314  C C   ? CYS A 1  43 ?   0.577   7.221   8.835 1.000 93.600 ? 43  CYS A C   1 
ATOM 315  C CB  ? CYS A 1  43 ?   0.674   6.235   6.542 1.000 93.600 ? 43  CYS A CB  1 
ATOM 316  O O   ? CYS A 1  43 ?  -0.444   7.894   8.685 1.000 93.600 ? 43  CYS A O   1 
ATOM 317  S SG  ? CYS A 1  43 ?   1.474   6.282   4.923 1.000 93.600 ? 43  CYS A SG  1 
ATOM 318  N N   ? LYS A 1  44 ?   0.924   6.643   9.966 1.000 94.000 ? 44  LYS A N   1 
ATOM 319  C CA  ? LYS A 1  44 ?   0.080   6.811  11.146 1.000 94.000 ? 44  LYS A CA  1 
ATOM 320  C C   ? LYS A 1  44 ?  -0.052   8.284  11.522 1.000 94.000 ? 44  LYS A C   1 
ATOM 321  C CB  ? LYS A 1  44 ?   0.643   6.017  12.326 1.000 94.000 ? 44  LYS A CB  1 
ATOM 322  O O   ? LYS A 1  44 ?   0.951   8.970  11.728 1.000 94.000 ? 44  LYS A O   1 
ATOM 323  C CG  ? LYS A 1  44 ?  -0.233   6.051  13.569 1.000 94.000 ? 44  LYS A CG  1 
ATOM 324  C CD  ? LYS A 1  44 ?   0.347   5.192  14.685 1.000 94.000 ? 44  LYS A CD  1 
ATOM 325  C CE  ? LYS A 1  44 ?  -0.513   5.249  15.941 1.000 94.000 ? 44  LYS A CE  1 
ATOM 326  N NZ  ? LYS A 1  44 ?   0.037   4.387  17.029 1.000 94.000 ? 44  LYS A NZ  1 
ATOM 327  N N   ? ARG A 1  45 ?  -1.332   8.728  11.619 1.000 92.100 ? 45  ARG A N   1 
ATOM 328  C CA  ? ARG A 1  45 ?  -1.701  10.081  12.023 1.000 92.100 ? 45  ARG A CA  1 
ATOM 329  C C   ? ARG A 1  45 ?  -3.001  10.079  12.820 1.000 92.100 ? 45  ARG A C   1 
ATOM 330  C CB  ? ARG A 1  45 ?  -1.839  10.989  10.799 1.000 92.100 ? 45  ARG A CB  1 
ATOM 331  O O   ? ARG A 1  45 ?  -3.764   9.112  12.770 1.000 92.100 ? 45  ARG A O   1 
ATOM 332  C CG  ? ARG A 1  45 ?  -0.575  11.089   9.960 1.000 92.100 ? 45  ARG A CG  1 
ATOM 333  C CD  ? ARG A 1  45 ?  -0.737  12.072   8.809 1.000 92.100 ? 45  ARG A CD  1 
ATOM 334  N NE  ? ARG A 1  45 ?   0.495  12.207   8.038 1.000 92.100 ? 45  ARG A NE  1 
ATOM 335  N NH1 ? ARG A 1  45 ?   0.946  14.359   8.747 1.000 92.100 ? 45  ARG A NH1 1 
ATOM 336  N NH2 ? ARG A 1  45 ?   2.367  13.307   7.288 1.000 92.100 ? 45  ARG A NH2 1 
ATOM 337  C CZ  ? ARG A 1  45 ?   1.266  13.291   8.026 1.000 92.100 ? 45  ARG A CZ  1 
ATOM 338  N N   ? SER A 1  46 ?  -3.367  11.216  13.547 1.000 91.070 ? 46  SER A N   1 
ATOM 339  C CA  ? SER A 1  46 ?  -4.623  11.329  14.282 1.000 91.070 ? 46  SER A CA  1 
ATOM 340  C C   ? SER A 1  46 ?  -5.767  11.742  13.362 1.000 91.070 ? 46  SER A C   1 
ATOM 341  C CB  ? SER A 1  46 ?  -4.487  12.336  15.425 1.000 91.070 ? 46  SER A CB  1 
ATOM 342  O O   ? SER A 1  46 ?  -5.562  12.497  12.410 1.000 91.070 ? 46  SER A O   1 
ATOM 343  O OG  ? SER A 1  46 ?  -4.155  13.621  14.925 1.000 91.070 ? 46  SER A OG  1 
ATOM 344  N N   ? GLU A 1  47 ?  -7.037  11.081  13.564 1.000 90.180 ? 47  GLU A N   1 
ATOM 345  C CA  ? GLU A 1  47 ?  -8.270  11.510  12.911 1.000 90.180 ? 47  GLU A CA  1 
ATOM 346  C C   ? GLU A 1  47 ?  -8.227  11.227  11.412 1.000 90.180 ? 47  GLU A C   1 
ATOM 347  C CB  ? GLU A 1  47 ?  -8.520  13.000  13.158 1.000 90.180 ? 47  GLU A CB  1 
ATOM 348  O O   ? GLU A 1  47 ?  -8.514  12.109  10.600 1.000 90.180 ? 47  GLU A O   1 
ATOM 349  C CG  ? GLU A 1  47 ?  -8.745  13.351  14.621 1.000 90.180 ? 47  GLU A CG  1 
ATOM 350  C CD  ? GLU A 1  47 ?  -8.998  14.833  14.851 1.000 90.180 ? 47  GLU A CD  1 
ATOM 351  O OE1 ? GLU A 1  47 ?  -8.930  15.287  16.015 1.000 90.180 ? 47  GLU A OE1 1 
ATOM 352  O OE2 ? GLU A 1  47 ?  -9.268  15.545  13.858 1.000 90.180 ? 47  GLU A OE2 1 
ATOM 353  N N   ? LEU A 1  48 ?  -7.850  10.055  11.026 1.000 95.020 ? 48  LEU A N   1 
ATOM 354  C CA  ? LEU A 1  48 ?  -7.794   9.661   9.622 1.000 95.020 ? 48  LEU A CA  1 
ATOM 355  C C   ? LEU A 1  48 ?  -9.149   9.148   9.147 1.000 95.020 ? 48  LEU A C   1 
ATOM 356  C CB  ? LEU A 1  48 ?  -6.725   8.586   9.409 1.000 95.020 ? 48  LEU A CB  1 
ATOM 357  O O   ? LEU A 1  48 ?  -9.891   8.535   9.918 1.000 95.020 ? 48  LEU A O   1 
ATOM 358  C CG  ? LEU A 1  48 ?  -5.281   9.001   9.694 1.000 95.020 ? 48  LEU A CG  1 
ATOM 359  C CD1 ? LEU A 1  48 ?  -4.347   7.804   9.546 1.000 95.020 ? 48  LEU A CD1 1 
ATOM 360  C CD2 ? LEU A 1  48 ?  -4.857  10.135   8.767 1.000 95.020 ? 48  LEU A CD2 1 
ATOM 361  N N   ? LYS A 1  49 ?  -9.482   9.456   7.888 1.000 96.440 ? 49  LYS A N   1 
ATOM 362  C CA  ? LYS A 1  49 ? -10.576   8.841   7.142 1.000 96.440 ? 49  LYS A CA  1 
ATOM 363  C C   ? LYS A 1  49 ? -10.059   8.128   5.896 1.000 96.440 ? 49  LYS A C   1 
ATOM 364  C CB  ? LYS A 1  49 ? -11.616   9.892   6.750 1.000 96.440 ? 49  LYS A CB  1 
ATOM 365  O O   ? LYS A 1  49 ?  -9.011   8.489   5.357 1.000 96.440 ? 49  LYS A O   1 
ATOM 366  C CG  ? LYS A 1  49 ? -11.111  10.918   5.746 1.000 96.440 ? 49  LYS A CG  1 
ATOM 367  C CD  ? LYS A 1  49 ? -12.188  11.938   5.400 1.000 96.440 ? 49  LYS A CD  1 
ATOM 368  C CE  ? LYS A 1  49 ? -11.708  12.922   4.341 1.000 96.440 ? 49  LYS A CE  1 
ATOM 369  N NZ  ? LYS A 1  49 ? -12.737  13.963   4.046 1.000 96.440 ? 49  LYS A NZ  1 
ATOM 370  N N   ? VAL A 1  50 ? -10.883   7.118   5.563 1.000 97.730 ? 50  VAL A N   1 
ATOM 371  C CA  ? VAL A 1  50 ? -10.543   6.380   4.351 1.000 97.730 ? 50  VAL A CA  1 
ATOM 372  C C   ? VAL A 1  50 ? -11.632   6.583   3.299 1.000 97.730 ? 50  VAL A C   1 
ATOM 373  C CB  ? VAL A 1  50 ? -10.354   4.873   4.638 1.000 97.730 ? 50  VAL A CB  1 
ATOM 374  O O   ? VAL A 1  50 ? -12.820   6.427   3.589 1.000 97.730 ? 50  VAL A O   1 
ATOM 375  C CG1 ? VAL A 1  50 ? -10.193   4.091   3.335 1.000 97.730 ? 50  VAL A CG1 1 
ATOM 376  C CG2 ? VAL A 1  50 ?  -9.149   4.652   5.550 1.000 97.730 ? 50  VAL A CG2 1 
ATOM 377  N N   ? VAL A 1  51 ? -11.191   7.013   2.100 1.000 97.480 ? 51  VAL A N   1 
ATOM 378  C CA  ? VAL A 1  51 ? -12.096   7.177   0.967 1.000 97.480 ? 51  VAL A CA  1 
ATOM 379  C C   ? VAL A 1  51 ? -11.858   6.064  -0.051 1.000 97.480 ? 51  VAL A C   1 
ATOM 380  C CB  ? VAL A 1  51 ? -11.923   8.558   0.297 1.000 97.480 ? 51  VAL A CB  1 
ATOM 381  O O   ? VAL A 1  51 ? -10.752   5.923  -0.578 1.000 97.480 ? 51  VAL A O   1 
ATOM 382  C CG1 ? VAL A 1  51 ? -12.952   8.752  -0.815 1.000 97.480 ? 51  VAL A CG1 1 
ATOM 383  C CG2 ? VAL A 1  51 ? -12.037   9.673   1.335 1.000 97.480 ? 51  VAL A CG2 1 
ATOM 384  N N   ? LEU A 1  52 ? -12.901   5.242  -0.302 1.000 97.870 ? 52  LEU A N   1 
ATOM 385  C CA  ? LEU A 1  52 ? -12.879   4.209  -1.332 1.000 97.870 ? 52  LEU A CA  1 
ATOM 386  C C   ? LEU A 1  52 ? -13.739   4.612  -2.525 1.000 97.870 ? 52  LEU A C   1 
ATOM 387  C CB  ? LEU A 1  52 ? -13.369   2.874  -0.763 1.000 97.870 ? 52  LEU A CB  1 
ATOM 388  O O   ? LEU A 1  52 ? -14.660   5.421  -2.387 1.000 97.870 ? 52  LEU A O   1 
ATOM 389  C CG  ? LEU A 1  52 ? -12.528   2.267   0.361 1.000 97.870 ? 52  LEU A CG  1 
ATOM 390  C CD1 ? LEU A 1  52 ? -13.291   1.135   1.041 1.000 97.870 ? 52  LEU A CD1 1 
ATOM 391  C CD2 ? LEU A 1  52 ? -11.192   1.770  -0.179 1.000 97.870 ? 52  LEU A CD2 1 
ATOM 392  N N   ? GLY A 1  53 ? -13.332   4.077  -3.736 1.000 96.420 ? 53  GLY A N   1 
ATOM 393  C CA  ? GLY A 1  53 ? -14.151   4.303  -4.917 1.000 96.420 ? 53  GLY A CA  1 
ATOM 394  C C   ? GLY A 1  53 ? -13.949   5.676  -5.529 1.000 96.420 ? 53  GLY A C   1 
ATOM 395  O O   ? GLY A 1  53 ? -14.806   6.164  -6.268 1.000 96.420 ? 53  GLY A O   1 
ATOM 396  N N   ? ALA A 1  54 ? -12.780   6.329  -5.190 1.000 94.830 ? 54  ALA A N   1 
ATOM 397  C CA  ? ALA A 1  54 ? -12.514   7.696  -5.630 1.000 94.830 ? 54  ALA A CA  1 
ATOM 398  C C   ? ALA A 1  54 ? -11.543   7.714  -6.807 1.000 94.830 ? 54  ALA A C   1 
ATOM 399  C CB  ? ALA A 1  54 ? -11.961   8.529  -4.476 1.000 94.830 ? 54  ALA A CB  1 
ATOM 400  O O   ? ALA A 1  54 ? -10.559   6.970  -6.820 1.000 94.830 ? 54  ALA A O   1 
ATOM 401  N N   ? HIS A 1  55 ? -11.857   8.466  -7.830 1.000 94.440 ? 55  HIS A N   1 
ATOM 402  C CA  ? HIS A 1  55 ? -10.889   8.866  -8.846 1.000 94.440 ? 55  HIS A CA  1 
ATOM 403  C C   ? HIS A 1  55 ? -10.185  10.161  -8.455 1.000 94.440 ? 55  HIS A C   1 
ATOM 404  C CB  ? HIS A 1  55 ? -11.574   9.030 -10.204 1.000 94.440 ? 55  HIS A CB  1 
ATOM 405  O O   ? HIS A 1  55 ?  -8.975  10.298  -8.653 1.000 94.440 ? 55  HIS A O   1 
ATOM 406  C CG  ? HIS A 1  55 ? -10.626   9.324 -11.322 1.000 94.440 ? 55  HIS A CG  1 
ATOM 407  C CD2 ? HIS A 1  55 ? -10.552  10.375 -12.172 1.000 94.440 ? 55  HIS A CD2 1 
ATOM 408  N ND1 ? HIS A 1  55 ?  -9.599   8.473 -11.670 1.000 94.440 ? 55  HIS A ND1 1 
ATOM 409  C CE1 ? HIS A 1  55 ?  -8.933   8.991 -12.689 1.000 94.440 ? 55  HIS A CE1 1 
ATOM 410  N NE2 ? HIS A 1  55 ?  -9.491  10.144 -13.013 1.000 94.440 ? 55  HIS A NE2 1 
ATOM 411  N N   ? GLN A 1  56 ? -10.972  11.046  -7.854 1.000 93.610 ? 56  GLN A N   1 
ATOM 412  C CA  ? GLN A 1  56 ? -10.519  12.286  -7.231 1.000 93.610 ? 56  GLN A CA  1 
ATOM 413  C C   ? GLN A 1  56 ? -10.953  12.358  -5.770 1.000 93.610 ? 56  GLN A C   1 
ATOM 414  C CB  ? GLN A 1  56 ? -11.052  13.498  -7.998 1.000 93.610 ? 56  GLN A CB  1 
ATOM 415  O O   ? GLN A 1  56 ? -12.089  12.735  -5.472 1.000 93.610 ? 56  GLN A O   1 
ATOM 416  C CG  ? GLN A 1  56 ? -10.588  13.561  -9.447 1.000 93.610 ? 56  GLN A CG  1 
ATOM 417  C CD  ? GLN A 1  56 ? -11.158  14.752 -10.194 1.000 93.610 ? 56  GLN A CD  1 
ATOM 418  N NE2 ? GLN A 1  56 ? -12.204  14.514 -10.978 1.000 93.610 ? 56  GLN A NE2 1 
ATOM 419  O OE1 ? GLN A 1  56 ? -10.663  15.876 -10.067 1.000 93.610 ? 56  GLN A OE1 1 
ATOM 420  N N   ? PRO A 1  57 ? -10.137  12.107  -4.896 1.000 92.090 ? 57  PRO A N   1 
ATOM 421  C CA  ? PRO A 1  57 ? -10.527  11.944  -3.494 1.000 92.090 ? 57  PRO A CA  1 
ATOM 422  C C   ? PRO A 1  57 ? -10.834  13.273  -2.808 1.000 92.090 ? 57  PRO A C   1 
ATOM 423  C CB  ? PRO A 1  57 ?  -9.303  11.274  -2.863 1.000 92.090 ? 57  PRO A CB  1 
ATOM 424  O O   ? PRO A 1  57 ? -11.499  13.298  -1.770 1.000 92.090 ? 57  PRO A O   1 
ATOM 425  C CG  ? PRO A 1  57 ?  -8.183  11.554  -3.813 1.000 92.090 ? 57  PRO A CG  1 
ATOM 426  C CD  ? PRO A 1  57 ?  -8.743  11.624  -5.204 1.000 92.090 ? 57  PRO A CD  1 
ATOM 427  N N   ? SER A 1  58 ? -10.501  14.365  -3.386 1.000 89.400 ? 58  SER A N   1 
ATOM 428  C CA  ? SER A 1  58 ? -10.694  15.686  -2.798 1.000 89.400 ? 58  SER A CA  1 
ATOM 429  C C   ? SER A 1  58 ? -12.038  16.281  -3.205 1.000 89.400 ? 58  SER A C   1 
ATOM 430  C CB  ? SER A 1  58 ?  -9.563  16.628  -3.211 1.000 89.400 ? 58  SER A CB  1 
ATOM 431  O O   ? SER A 1  58 ? -12.454  17.311  -2.670 1.000 89.400 ? 58  SER A O   1 
ATOM 432  O OG  ? SER A 1  58 ?  -9.496  16.745  -4.622 1.000 89.400 ? 58  SER A OG  1 
ATOM 433  N N   ? ILE A 1  59 ? -12.739  15.548  -4.134 1.000 91.030 ? 59  ILE A N   1 
ATOM 434  C CA  ? ILE A 1  59 ? -14.065  15.967  -4.577 1.000 91.030 ? 59  ILE A CA  1 
ATOM 435  C C   ? ILE A 1  59 ? -15.056  14.821  -4.389 1.000 91.030 ? 59  ILE A C   1 
ATOM 436  C CB  ? ILE A 1  59 ? -14.049  16.426  -6.052 1.000 91.030 ? 59  ILE A CB  1 
ATOM 437  O O   ? ILE A 1  59 ? -14.745  13.666  -4.690 1.000 91.030 ? 59  ILE A O   1 
ATOM 438  C CG1 ? ILE A 1  59 ? -13.035  17.558  -6.248 1.000 91.030 ? 59  ILE A CG1 1 
ATOM 439  C CG2 ? ILE A 1  59 ? -15.449  16.861  -6.496 1.000 91.030 ? 59  ILE A CG2 1 
ATOM 440  C CD1 ? ILE A 1  59 ? -12.814  17.946  -7.704 1.000 91.030 ? 59  ILE A CD1 1 
ATOM 441  N N   ? ALA A 1  60 ? -16.270  15.260  -3.799 1.000 91.640 ? 60  ALA A N   1 
ATOM 442  C CA  ? ALA A 1  60 ? -17.320  14.277  -3.545 1.000 91.640 ? 60  ALA A CA  1 
ATOM 443  C C   ? ALA A 1  60 ? -17.814  13.653  -4.848 1.000 91.640 ? 60  ALA A C   1 
ATOM 444  C CB  ? ALA A 1  60 ? -18.482  14.921  -2.793 1.000 91.640 ? 60  ALA A CB  1 
ATOM 445  O O   ? ALA A 1  60 ? -18.214  14.366  -5.771 1.000 91.640 ? 60  ALA A O   1 
ATOM 446  N N   ? GLU A 1  61 ? -17.621  12.343  -4.963 1.000 94.010 ? 61  GLU A N   1 
ATOM 447  C CA  ? GLU A 1  61 ? -18.145  11.532  -6.059 1.000 94.010 ? 61  GLU A CA  1 
ATOM 448  C C   ? GLU A 1  61 ? -19.209  10.557  -5.564 1.000 94.010 ? 61  GLU A C   1 
ATOM 449  C CB  ? GLU A 1  61 ? -17.013  10.769  -6.751 1.000 94.010 ? 61  GLU A CB  1 
ATOM 450  O O   ? GLU A 1  61 ? -19.146  10.085  -4.427 1.000 94.010 ? 61  GLU A O   1 
ATOM 451  C CG  ? GLU A 1  61 ? -15.931  11.667  -7.333 1.000 94.010 ? 61  GLU A CG  1 
ATOM 452  C CD  ? GLU A 1  61 ? -14.768  10.894  -7.934 1.000 94.010 ? 61  GLU A CD  1 
ATOM 453  O OE1 ? GLU A 1  61 ? -14.366  11.196  -9.081 1.000 94.010 ? 61  GLU A OE1 1 
ATOM 454  O OE2 ? GLU A 1  61 ? -14.255   9.978  -7.253 1.000 94.010 ? 61  GLU A OE2 1 
ATOM 455  N N   ? LYS A 1  62 ? -20.227  10.281  -6.305 1.000 95.110 ? 62  LYS A N   1 
ATOM 456  C CA  ? LYS A 1  62 ? -21.363   9.458  -5.898 1.000 95.110 ? 62  LYS A CA  1 
ATOM 457  C C   ? LYS A 1  62 ? -20.921   8.034  -5.573 1.000 95.110 ? 62  LYS A C   1 
ATOM 458  C CB  ? LYS A 1  62 ? -22.431   9.439  -6.992 1.000 95.110 ? 62  LYS A CB  1 
ATOM 459  O O   ? LYS A 1  62 ? -21.567   7.344  -4.782 1.000 95.110 ? 62  LYS A O   1 
ATOM 460  C CG  ? LYS A 1  62 ? -21.980   8.777  -8.286 1.000 95.110 ? 62  LYS A CG  1 
ATOM 461  C CD  ? LYS A 1  62 ? -23.087   8.781  -9.332 1.000 95.110 ? 62  LYS A CD  1 
ATOM 462  C CE  ? LYS A 1  62 ? -22.637   8.119 -10.627 1.000 95.110 ? 62  LYS A CE  1 
ATOM 463  N NZ  ? LYS A 1  62 ? -23.729   8.095 -11.645 1.000 95.110 ? 62  LYS A NZ  1 
ATOM 464  N N   ? GLU A 1  63 ? -19.844   7.561  -6.049 1.000 95.060 ? 63  GLU A N   1 
ATOM 465  C CA  ? GLU A 1  63 ? -19.366   6.186  -5.935 1.000 95.060 ? 63  GLU A CA  1 
ATOM 466  C C   ? GLU A 1  63 ? -18.547   5.990  -4.663 1.000 95.060 ? 63  GLU A C   1 
ATOM 467  C CB  ? GLU A 1  63 ? -18.535   5.802  -7.161 1.000 95.060 ? 63  GLU A CB  1 
ATOM 468  O O   ? GLU A 1  63 ? -18.253   4.857  -4.275 1.000 95.060 ? 63  GLU A O   1 
ATOM 469  C CG  ? GLU A 1  63 ? -19.316   5.825  -8.466 1.000 95.060 ? 63  GLU A CG  1 
ATOM 470  C CD  ? GLU A 1  63 ? -19.429   7.215  -9.073 1.000 95.060 ? 63  GLU A CD  1 
ATOM 471  O OE1 ? GLU A 1  63 ? -20.178   7.386 -10.062 1.000 95.060 ? 63  GLU A OE1 1 
ATOM 472  O OE2 ? GLU A 1  63 ? -18.762   8.139  -8.557 1.000 95.060 ? 63  GLU A OE2 1 
ATOM 473  N N   ? GLN A 1  64 ? -18.146   7.136  -3.989 1.000 96.630 ? 64  GLN A N   1 
ATOM 474  C CA  ? GLN A 1  64 ? -17.230   7.078  -2.854 1.000 96.630 ? 64  GLN A CA  1 
ATOM 475  C C   ? GLN A 1  64 ? -17.914   6.482  -1.627 1.000 96.630 ? 64  GLN A C   1 
ATOM 476  C CB  ? GLN A 1  64 ? -16.688   8.470  -2.528 1.000 96.630 ? 64  GLN A CB  1 
ATOM 477  O O   ? GLN A 1  64 ? -19.108   6.696  -1.409 1.000 96.630 ? 64  GLN A O   1 
ATOM 478  C CG  ? GLN A 1  64 ? -15.707   9.006  -3.563 1.000 96.630 ? 64  GLN A CG  1 
ATOM 479  C CD  ? GLN A 1  64 ? -15.251  10.421  -3.262 1.000 96.630 ? 64  GLN A CD  1 
ATOM 480  N NE2 ? GLN A 1  64 ? -14.123  10.817  -3.841 1.000 96.630 ? 64  GLN A NE2 1 
ATOM 481  O OE1 ? GLN A 1  64 ? -15.909  11.154  -2.516 1.000 96.630 ? 64  GLN A OE1 1 
ATOM 482  N N   ? GLN A 1  65 ? -17.208   5.675  -0.932 1.000 97.710 ? 65  GLN A N   1 
ATOM 483  C CA  ? GLN A 1  65 ? -17.491   5.227   0.428 1.000 97.710 ? 65  GLN A CA  1 
ATOM 484  C C   ? GLN A 1  65 ? -16.458   5.768   1.412 1.000 97.710 ? 65  GLN A C   1 
ATOM 485  C CB  ? GLN A 1  65 ? -17.529   3.700   0.493 1.000 97.710 ? 65  GLN A CB  1 
ATOM 486  O O   ? GLN A 1  65 ? -15.253   5.618   1.200 1.000 97.710 ? 65  GLN A O   1 
ATOM 487  C CG  ? GLN A 1  65 ? -18.493   3.065  -0.500 1.000 97.710 ? 65  GLN A CG  1 
ATOM 488  C CD  ? GLN A 1  65 ? -18.473   1.549  -0.451 1.000 97.710 ? 65  GLN A CD  1 
ATOM 489  N NE2 ? GLN A 1  65 ? -18.511   0.917  -1.619 1.000 97.710 ? 65  GLN A NE2 1 
ATOM 490  O OE1 ? GLN A 1  65 ? -18.423   0.950   0.628 1.000 97.710 ? 65  GLN A OE1 1 
ATOM 491  N N   ? ILE A 1  66 ? -16.971   6.438   2.465 1.000 97.560 ? 66  ILE A N   1 
ATOM 492  C CA  ? ILE A 1  66 ? -16.064   7.082   3.409 1.000 97.560 ? 66  ILE A CA  1 
ATOM 493  C C   ? ILE A 1  66 ? -16.159   6.392   4.768 1.000 97.560 ? 66  ILE A C   1 
ATOM 494  C CB  ? ILE A 1  66 ? -16.371   8.589   3.550 1.000 97.560 ? 66  ILE A CB  1 
ATOM 495  O O   ? ILE A 1  66 ? -17.256   6.200   5.298 1.000 97.560 ? 66  ILE A O   1 
ATOM 496  C CG1 ? ILE A 1  66 ? -16.277   9.283   2.186 1.000 97.560 ? 66  ILE A CG1 1 
ATOM 497  C CG2 ? ILE A 1  66 ? -15.424   9.241   4.562 1.000 97.560 ? 66  ILE A CG2 1 
ATOM 498  C CD1 ? ILE A 1  66 ? -16.749  10.731   2.195 1.000 97.560 ? 66  ILE A CD1 1 
ATOM 499  N N   ? PHE A 1  67 ? -14.991   6.047   5.302 1.000 98.100 ? 67  PHE A N   1 
ATOM 500  C CA  ? PHE A 1  67 ? -14.926   5.331   6.571 1.000 98.100 ? 67  PHE A CA  1 
ATOM 501  C C   ? PHE A 1  67 ? -14.029   6.064   7.561 1.000 98.100 ? 67  PHE A C   1 
ATOM 502  C CB  ? PHE A 1  67 ? -14.416   3.902   6.358 1.000 98.100 ? 67  PHE A CB  1 
ATOM 503  O O   ? PHE A 1  67 ? -12.990   6.609   7.180 1.000 98.100 ? 67  PHE A O   1 
ATOM 504  C CG  ? PHE A 1  67 ? -15.310   3.062   5.487 1.000 98.100 ? 67  PHE A CG  1 
ATOM 505  C CD1 ? PHE A 1  67 ? -16.288   2.250   6.050 1.000 98.100 ? 67  PHE A CD1 1 
ATOM 506  C CD2 ? PHE A 1  67 ? -15.174   3.084   4.105 1.000 98.100 ? 67  PHE A CD2 1 
ATOM 507  C CE1 ? PHE A 1  67 ? -17.117   1.471   5.246 1.000 98.100 ? 67  PHE A CE1 1 
ATOM 508  C CE2 ? PHE A 1  67 ? -15.999   2.308   3.296 1.000 98.100 ? 67  PHE A CE2 1 
ATOM 509  C CZ  ? PHE A 1  67 ? -16.969   1.502   3.868 1.000 98.100 ? 67  PHE A CZ  1 
ATOM 510  N N   ? LYS A 1  68 ? -14.535   5.981   8.927 1.000 97.400 ? 68  LYS A N   1 
ATOM 511  C CA  ? LYS A 1  68 ? -13.595   6.287  10.002 1.000 97.400 ? 68  LYS A CA  1 
ATOM 512  C C   ? LYS A 1  68 ? -12.665   5.108  10.272 1.000 97.400 ? 68  LYS A C   1 
ATOM 513  C CB  ? LYS A 1  68 ? -14.345   6.667  11.279 1.000 97.400 ? 68  LYS A CB  1 
ATOM 514  O O   ? LYS A 1  68 ? -13.042   3.953  10.062 1.000 97.400 ? 68  LYS A O   1 
ATOM 515  C CG  ? LYS A 1  68 ? -15.146   7.955  11.167 1.000 97.400 ? 68  LYS A CG  1 
ATOM 516  C CD  ? LYS A 1  68 ? -15.843   8.296  12.479 1.000 97.400 ? 68  LYS A CD  1 
ATOM 517  C CE  ? LYS A 1  68 ? -16.690   9.555  12.352 1.000 97.400 ? 68  LYS A CE  1 
ATOM 518  N NZ  ? LYS A 1  68 ? -17.452   9.838  13.605 1.000 97.400 ? 68  LYS A NZ  1 
ATOM 519  N N   ? VAL A 1  69 ? -11.463   5.548  10.719 1.000 97.590 ? 69  VAL A N   1 
ATOM 520  C CA  ? VAL A 1  69 ? -10.534   4.494  11.113 1.000 97.590 ? 69  VAL A CA  1 
ATOM 521  C C   ? VAL A 1  69 ? -10.746   4.140  12.584 1.000 97.590 ? 69  VAL A C   1 
ATOM 522  C CB  ? VAL A 1  69 ?  -9.066   4.911  10.872 1.000 97.590 ? 69  VAL A CB  1 
ATOM 523  O O   ? VAL A 1  69 ? -10.544   4.978  13.465 1.000 97.590 ? 69  VAL A O   1 
ATOM 524  C CG1 ? VAL A 1  69 ?  -8.108   3.838  11.386 1.000 97.590 ? 69  VAL A CG1 1 
ATOM 525  C CG2 ? VAL A 1  69 ?  -8.826   5.180   9.388 1.000 97.590 ? 69  VAL A CG2 1 
ATOM 526  N N   ? LEU A 1  70 ? -11.159   2.781  12.853 1.000 96.320 ? 70  LEU A N   1 
ATOM 527  C CA  ? LEU A 1  70 ? -11.464   2.317  14.202 1.000 96.320 ? 70  LEU A CA  1 
ATOM 528  C C   ? LEU A 1  70 ? -10.190   1.922  14.942 1.000 96.320 ? 70  LEU A C   1 
ATOM 529  C CB  ? LEU A 1  70 ? -12.429   1.130  14.155 1.000 96.320 ? 70  LEU A CB  1 
ATOM 530  O O   ? LEU A 1  70 ? -10.068   2.158  16.146 1.000 96.320 ? 70  LEU A O   1 
ATOM 531  C CG  ? LEU A 1  70 ? -13.872   1.444  13.756 1.000 96.320 ? 70  LEU A CG  1 
ATOM 532  C CD1 ? LEU A 1  70 ? -14.718   0.176  13.785 1.000 96.320 ? 70  LEU A CD1 1 
ATOM 533  C CD2 ? LEU A 1  70 ? -14.461   2.508  14.676 1.000 96.320 ? 70  LEU A CD2 1 
ATOM 534  N N   ? ARG A 1  71 ?  -9.259   1.340  14.119 1.000 96.490 ? 71  ARG A N   1 
ATOM 535  C CA  ? ARG A 1  71 ?  -8.025   0.851  14.726 1.000 96.490 ? 71  ARG A CA  1 
ATOM 536  C C   ? ARG A 1  71 ?  -6.849   0.993  13.766 1.000 96.490 ? 71  ARG A C   1 
ATOM 537  C CB  ? ARG A 1  71 ?  -8.179  -0.610  15.154 1.000 96.490 ? 71  ARG A CB  1 
ATOM 538  O O   ? ARG A 1  71 ?  -7.003   0.812  12.556 1.000 96.490 ? 71  ARG A O   1 
ATOM 539  C CG  ? ARG A 1  71 ?  -9.130  -0.813  16.323 1.000 96.490 ? 71  ARG A CG  1 
ATOM 540  C CD  ? ARG A 1  71 ?  -8.893  -2.146  17.018 1.000 96.490 ? 71  ARG A CD  1 
ATOM 541  N NE  ? ARG A 1  71 ?  -9.805  -2.337  18.143 1.000 96.490 ? 71  ARG A NE  1 
ATOM 542  N NH1 ? ARG A 1  71 ?  -8.145  -2.368  19.750 1.000 96.490 ? 71  ARG A NH1 1 
ATOM 543  N NH2 ? ARG A 1  71 ? -10.342  -2.610  20.359 1.000 96.490 ? 71  ARG A NH2 1 
ATOM 544  C CZ  ? ARG A 1  71 ?  -9.429  -2.438  19.415 1.000 96.490 ? 71  ARG A CZ  1 
ATOM 545  N N   ? HIS A 1  72 ?  -5.732   1.361  14.450 1.000 97.080 ? 72  HIS A N   1 
ATOM 546  C CA  ? HIS A 1  72 ?  -4.439   1.290  13.780 1.000 97.080 ? 72  HIS A CA  1 
ATOM 547  C C   ? HIS A 1  72 ?  -3.621   0.106  14.286 1.000 97.080 ? 72  HIS A C   1 
ATOM 548  C CB  ? HIS A 1  72 ?  -3.660   2.591  13.980 1.000 97.080 ? 72  HIS A CB  1 
ATOM 549  O O   ? HIS A 1  72 ?  -3.377  -0.016  15.488 1.000 97.080 ? 72  HIS A O   1 
ATOM 550  C CG  ? HIS A 1  72 ?  -4.383   3.805  13.490 1.000 97.080 ? 72  HIS A CG  1 
ATOM 551  C CD2 ? HIS A 1  72 ?  -4.283   4.491  12.327 1.000 97.080 ? 72  HIS A CD2 1 
ATOM 552  N ND1 ? HIS A 1  72 ?  -5.343   4.451  14.239 1.000 97.080 ? 72  HIS A ND1 1 
ATOM 553  C CE1 ? HIS A 1  72 ?  -5.803   5.485  13.554 1.000 97.080 ? 72  HIS A CE1 1 
ATOM 554  N NE2 ? HIS A 1  72 ?  -5.176   5.531  12.391 1.000 97.080 ? 72  HIS A NE2 1 
ATOM 555  N N   ? CYS A 1  73 ?  -3.268  -0.766  13.409 1.000 97.460 ? 73  CYS A N   1 
ATOM 556  C CA  ? CYS A 1  73 ?  -2.470  -1.916  13.820 1.000 97.460 ? 73  CYS A CA  1 
ATOM 557  C C   ? CYS A 1  73 ?  -1.125  -1.929  13.103 1.000 97.460 ? 73  CYS A C   1 
ATOM 558  C CB  ? CYS A 1  73 ?  -3.220  -3.217  13.539 1.000 97.460 ? 73  CYS A CB  1 
ATOM 559  O O   ? CYS A 1  73 ?  -0.991  -2.531  12.036 1.000 97.460 ? 73  CYS A O   1 
ATOM 560  S SG  ? CYS A 1  73 ?  -4.867  -3.282  14.278 1.000 97.460 ? 73  CYS A SG  1 
ATOM 561  N N   ? SER A 1  74 ?  -0.125  -1.180  13.726 1.000 97.390 ? 74  SER A N   1 
ATOM 562  C CA  ? SER A 1  74 ?   1.212  -1.151  13.142 1.000 97.390 ? 74  SER A CA  1 
ATOM 563  C C   ? SER A 1  74 ?   2.029  -2.366  13.569 1.000 97.390 ? 74  SER A C   1 
ATOM 564  C CB  ? SER A 1  74 ?   1.944   0.131  13.541 1.000 97.390 ? 74  SER A CB  1 
ATOM 565  O O   ? SER A 1  74 ?   1.881  -2.857  14.690 1.000 97.390 ? 74  SER A O   1 
ATOM 566  O OG  ? SER A 1  74 ?   1.222   1.275  13.118 1.000 97.390 ? 74  SER A OG  1 
ATOM 567  N N   ? ASN A 1  75 ?   2.807  -2.828  12.549 1.000 96.860 ? 75  ASN A N   1 
ATOM 568  C CA  ? ASN A 1  75 ?   3.751  -3.867  12.948 1.000 96.860 ? 75  ASN A CA  1 
ATOM 569  C C   ? ASN A 1  75 ?   4.583  -3.435  14.152 1.000 96.860 ? 75  ASN A C   1 
ATOM 570  C CB  ? ASN A 1  75 ?   4.663  -4.242  11.779 1.000 96.860 ? 75  ASN A CB  1 
ATOM 571  O O   ? ASN A 1  75 ?   5.186  -2.361  14.142 1.000 96.860 ? 75  ASN A O   1 
ATOM 572  C CG  ? ASN A 1  75 ?   5.510  -5.465  12.068 1.000 96.860 ? 75  ASN A CG  1 
ATOM 573  N ND2 ? ASN A 1  75 ?   5.344  -6.506  11.260 1.000 96.860 ? 75  ASN A ND2 1 
ATOM 574  O OD1 ? ASN A 1  75 ?   6.307  -5.476  13.010 1.000 96.860 ? 75  ASN A OD1 1 
ATOM 575  N N   ? PRO A 1  76 ?   4.641  -4.225  15.240 1.000 95.670 ? 76  PRO A N   1 
ATOM 576  C CA  ? PRO A 1  76 ?   5.342  -3.842  16.468 1.000 95.670 ? 76  PRO A CA  1 
ATOM 577  C C   ? PRO A 1  76 ?   6.850  -3.708  16.269 1.000 95.670 ? 76  PRO A C   1 
ATOM 578  C CB  ? PRO A 1  76 ?   5.018  -4.987  17.431 1.000 95.670 ? 76  PRO A CB  1 
ATOM 579  O O   ? PRO A 1  76 ?   7.527  -3.057  17.069 1.000 95.670 ? 76  PRO A O   1 
ATOM 580  C CG  ? PRO A 1  76 ?   4.606  -6.122  16.550 1.000 95.670 ? 76  PRO A CG  1 
ATOM 581  C CD  ? PRO A 1  76 ?   4.009  -5.557  15.293 1.000 95.670 ? 76  PRO A CD  1 
ATOM 582  N N   ? GLN A 1  77 ?   7.327  -4.337  15.198 1.000 95.980 ? 77  GLN A N   1 
ATOM 583  C CA  ? GLN A 1  77 ?   8.765  -4.313  14.951 1.000 95.980 ? 77  GLN A CA  1 
ATOM 584  C C   ? GLN A 1  77 ?   9.142  -3.175  14.007 1.000 95.980 ? 77  GLN A C   1 
ATOM 585  C CB  ? GLN A 1  77 ?   9.233  -5.650  14.374 1.000 95.980 ? 77  GLN A CB  1 
ATOM 586  O O   ? GLN A 1  77 ?  10.269  -3.122  13.509 1.000 95.980 ? 77  GLN A O   1 
ATOM 587  C CG  ? GLN A 1  77 ?   9.071  -6.823  15.331 1.000 95.980 ? 77  GLN A CG  1 
ATOM 588  C CD  ? GLN A 1  77 ?   9.541  -8.137  14.734 1.000 95.980 ? 77  GLN A CD  1 
ATOM 589  N NE2 ? GLN A 1  77 ?  10.364  -8.866  15.480 1.000 95.980 ? 77  GLN A NE2 1 
ATOM 590  O OE1 ? GLN A 1  77 ?   9.167  -8.493  13.612 1.000 95.980 ? 77  GLN A OE1 1 
ATOM 591  N N   ? PHE A 1  78 ?   8.136  -2.282  13.711 1.000 95.530 ? 78  PHE A N   1 
ATOM 592  C CA  ? PHE A 1  78 ?   8.421  -1.144  12.845 1.000 95.530 ? 78  PHE A CA  1 
ATOM 593  C C   ? PHE A 1  78 ?   9.505  -0.260  13.451 1.000 95.530 ? 78  PHE A C   1 
ATOM 594  C CB  ? PHE A 1  78 ?   7.151  -0.323  12.600 1.000 95.530 ? 78  PHE A CB  1 
ATOM 595  O O   ? PHE A 1  78 ?   9.404   0.149  14.609 1.000 95.530 ? 78  PHE A O   1 
ATOM 596  C CG  ? PHE A 1  78 ?   7.396   0.971  11.872 1.000 95.530 ? 78  PHE A CG  1 
ATOM 597  C CD1 ? PHE A 1  78 ?   6.947   2.176  12.398 1.000 95.530 ? 78  PHE A CD1 1 
ATOM 598  C CD2 ? PHE A 1  78 ?   8.076   0.982  10.660 1.000 95.530 ? 78  PHE A CD2 1 
ATOM 599  C CE1 ? PHE A 1  78 ?   7.173   3.376  11.726 1.000 95.530 ? 78  PHE A CE1 1 
ATOM 600  C CE2 ? PHE A 1  78 ?   8.305   2.177   9.984 1.000 95.530 ? 78  PHE A CE2 1 
ATOM 601  C CZ  ? PHE A 1  78 ?   7.852   3.372  10.517 1.000 95.530 ? 78  PHE A CZ  1 
ATOM 602  N N   ? ASN A 1  79 ?  10.551  -0.027  12.658 1.000 92.860 ? 79  ASN A N   1 
ATOM 603  C CA  ? ASN A 1  79 ?  11.654   0.872  12.980 1.000 92.860 ? 79  ASN A CA  1 
ATOM 604  C C   ? ASN A 1  79 ?  11.586   2.159  12.163 1.000 92.860 ? 79  ASN A C   1 
ATOM 605  C CB  ? ASN A 1  79 ?  12.998   0.174  12.758 1.000 92.860 ? 79  ASN A CB  1 
ATOM 606  O O   ? ASN A 1  79 ?  11.847   2.149  10.958 1.000 92.860 ? 79  ASN A O   1 
ATOM 607  C CG  ? ASN A 1  79 ?  14.175   1.013  13.214 1.000 92.860 ? 79  ASN A CG  1 
ATOM 608  N ND2 ? ASN A 1  79 ?  15.119   0.385  13.904 1.000 92.860 ? 79  ASN A ND2 1 
ATOM 609  O OD1 ? ASN A 1  79 ?  14.234   2.217  12.949 1.000 92.860 ? 79  ASN A OD1 1 
ATOM 610  N N   ? SER A 1  80 ?  11.337   3.295  12.824 1.000 90.480 ? 80  SER A N   1 
ATOM 611  C CA  ? SER A 1  80 ?  11.055   4.554  12.142 1.000 90.480 ? 80  SER A CA  1 
ATOM 612  C C   ? SER A 1  80 ?  12.310   5.121  11.487 1.000 90.480 ? 80  SER A C   1 
ATOM 613  C CB  ? SER A 1  80 ?  10.475   5.576  13.121 1.000 90.480 ? 80  SER A CB  1 
ATOM 614  O O   ? SER A 1  80 ?  12.227   5.815  10.471 1.000 90.480 ? 80  SER A O   1 
ATOM 615  O OG  ? SER A 1  80 ?  11.395   5.853  14.162 1.000 90.480 ? 80  SER A OG  1 
ATOM 616  N N   ? SER A 1  81 ?  13.490   4.762  12.070 1.000 87.910 ? 81  SER A N   1 
ATOM 617  C CA  ? SER A 1  81 ?  14.747   5.254  11.516 1.000 87.910 ? 81  SER A CA  1 
ATOM 618  C C   ? SER A 1  81 ?  15.095   4.540  10.215 1.000 87.910 ? 81  SER A C   1 
ATOM 619  C CB  ? SER A 1  81 ?  15.883   5.077  12.524 1.000 87.910 ? 81  SER A CB  1 
ATOM 620  O O   ? SER A 1  81 ?  15.407   5.184   9.211 1.000 87.910 ? 81  SER A O   1 
ATOM 621  O OG  ? SER A 1  81 ?  17.108   5.548  11.989 1.000 87.910 ? 81  SER A OG  1 
ATOM 622  N N   ? SER A 1  82 ?  14.975   3.219  10.238 1.000 88.830 ? 82  SER A N   1 
ATOM 623  C CA  ? SER A 1  82 ?  15.368   2.417   9.084 1.000 88.830 ? 82  SER A CA  1 
ATOM 624  C C   ? SER A 1  82 ?  14.173   2.118   8.185 1.000 88.830 ? 82  SER A C   1 
ATOM 625  C CB  ? SER A 1  82 ?  16.016   1.107   9.537 1.000 88.830 ? 82  SER A CB  1 
ATOM 626  O O   ? SER A 1  82 ?  14.341   1.693   7.040 1.000 88.830 ? 82  SER A O   1 
ATOM 627  O OG  ? SER A 1  82 ?  15.066   0.271  10.175 1.000 88.830 ? 82  SER A OG  1 
ATOM 628  N N   ? LYS A 1  83 ?  13.004   2.425   8.612 1.000 91.420 ? 83  LYS A N   1 
ATOM 629  C CA  ? LYS A 1  83 ?  11.732   2.123   7.962 1.000 91.420 ? 83  LYS A CA  1 
ATOM 630  C C   ? LYS A 1  83 ?  11.568   0.621   7.748 1.000 91.420 ? 83  LYS A C   1 
ATOM 631  C CB  ? LYS A 1  83 ?  11.624   2.858   6.625 1.000 91.420 ? 83  LYS A CB  1 
ATOM 632  O O   ? LYS A 1  83 ?  10.805   0.192   6.880 1.000 91.420 ? 83  LYS A O   1 
ATOM 633  C CG  ? LYS A 1  83 ?  11.704   4.372   6.743 1.000 91.420 ? 83  LYS A CG  1 
ATOM 634  C CD  ? LYS A 1  83 ?  10.555   4.930   7.573 1.000 91.420 ? 83  LYS A CD  1 
ATOM 635  C CE  ? LYS A 1  83 ?  10.600   6.451   7.641 1.000 91.420 ? 83  LYS A CE  1 
ATOM 636  N NZ  ? LYS A 1  83 ?   9.806   6.977   8.791 1.000 91.420 ? 83  LYS A NZ  1 
ATOM 637  N N   ? GLU A 1  84 ?  12.291  -0.199   8.427 1.000 92.630 ? 84  GLU A N   1 
ATOM 638  C CA  ? GLU A 1  84 ?  12.118  -1.649   8.434 1.000 92.630 ? 84  GLU A CA  1 
ATOM 639  C C   ? GLU A 1  84 ?  10.767  -2.041   9.027 1.000 92.630 ? 84  GLU A C   1 
ATOM 640  C CB  ? GLU A 1  84 ?  13.249  -2.322   9.214 1.000 92.630 ? 84  GLU A CB  1 
ATOM 641  O O   ? GLU A 1  84 ?  10.335  -1.472  10.031 1.000 92.630 ? 84  GLU A O   1 
ATOM 642  C CG  ? GLU A 1  84 ?  13.210  -3.843   9.167 1.000 92.630 ? 84  GLU A CG  1 
ATOM 643  C CD  ? GLU A 1  84 ?  13.728  -4.416   7.857 1.000 92.630 ? 84  GLU A CD  1 
ATOM 644  O OE1 ? GLU A 1  84 ?  13.522  -5.623   7.599 1.000 92.630 ? 84  GLU A OE1 1 
ATOM 645  O OE2 ? GLU A 1  84 ?  14.346  -3.651   7.083 1.000 92.630 ? 84  GLU A OE2 1 
ATOM 646  N N   ? ASN A 1  85 ?  10.077  -3.013   8.439 1.000 95.140 ? 85  ASN A N   1 
ATOM 647  C CA  ? ASN A 1  85 ?   8.774  -3.496   8.885 1.000 95.140 ? 85  ASN A CA  1 
ATOM 648  C C   ? ASN A 1  85 ?   7.705  -2.413   8.768 1.000 95.140 ? 85  ASN A C   1 
ATOM 649  C CB  ? ASN A 1  85 ?   8.856  -4.008  10.325 1.000 95.140 ? 85  ASN A CB  1 
ATOM 650  O O   ? ASN A 1  85 ?   6.825  -2.309   9.624 1.000 95.140 ? 85  ASN A O   1 
ATOM 651  C CG  ? ASN A 1  85 ?   9.890  -5.103  10.497 1.000 95.140 ? 85  ASN A CG  1 
ATOM 652  N ND2 ? ASN A 1  85 ?  10.788  -4.924  11.459 1.000 95.140 ? 85  ASN A ND2 1 
ATOM 653  O OD1 ? ASN A 1  85 ?   9.882  -6.101   9.772 1.000 95.140 ? 85  ASN A OD1 1 
ATOM 654  N N   ? ASP A 1  86 ?   7.791  -1.488   7.865 1.000 96.370 ? 86  ASP A N   1 
ATOM 655  C CA  ? ASP A 1  86 ?   6.892  -0.360   7.641 1.000 96.370 ? 86  ASP A CA  1 
ATOM 656  C C   ? ASP A 1  86 ?   5.560  -0.826   7.057 1.000 96.370 ? 86  ASP A C   1 
ATOM 657  C CB  ? ASP A 1  86 ?   7.542   0.668   6.712 1.000 96.370 ? 86  ASP A CB  1 
ATOM 658  O O   ? ASP A 1  86 ?   5.289  -0.619   5.872 1.000 96.370 ? 86  ASP A O   1 
ATOM 659  C CG  ? ASP A 1  86 ?   6.790   1.986   6.667 1.000 96.370 ? 86  ASP A CG  1 
ATOM 660  O OD1 ? ASP A 1  86 ?   5.957   2.244   7.563 1.000 96.370 ? 86  ASP A OD1 1 
ATOM 661  O OD2 ? ASP A 1  86 ?   7.030   2.773   5.726 1.000 96.370 ? 86  ASP A OD2 1 
ATOM 662  N N   ? ILE A 1  87 ?   4.718  -1.500   7.813 1.000 97.670 ? 87  ILE A N   1 
ATOM 663  C CA  ? ILE A 1  87 ?   3.435  -2.063   7.405 1.000 97.670 ? 87  ILE A CA  1 
ATOM 664  C C   ? ILE A 1  87 ?   2.400  -1.838   8.504 1.000 97.670 ? 87  ILE A C   1 
ATOM 665  C CB  ? ILE A 1  87 ?   3.555  -3.569   7.082 1.000 97.670 ? 87  ILE A CB  1 
ATOM 666  O O   ? ILE A 1  87 ?   2.712  -1.951   9.692 1.000 97.670 ? 87  ILE A O   1 
ATOM 667  C CG1 ? ILE A 1  87 ?   2.214  -4.117   6.581 1.000 97.670 ? 87  ILE A CG1 1 
ATOM 668  C CG2 ? ILE A 1  87 ?   4.041  -4.347   8.308 1.000 97.670 ? 87  ILE A CG2 1 
ATOM 669  C CD1 ? ILE A 1  87 ?   2.295  -5.525   6.009 1.000 97.670 ? 87  ILE A CD1 1 
ATOM 670  N N   ? MET A 1  88 ?   1.166  -1.460   8.102 1.000 97.970 ? 88  MET A N   1 
ATOM 671  C CA  ? MET A 1  88 ?   0.080  -1.189   9.039 1.000 97.970 ? 88  MET A CA  1 
ATOM 672  C C   ? MET A 1  88 ?  -1.266  -1.587   8.443 1.000 97.970 ? 88  MET A C   1 
ATOM 673  C CB  ? MET A 1  88 ?   0.062   0.290   9.429 1.000 97.970 ? 88  MET A CB  1 
ATOM 674  O O   ? MET A 1  88 ?  -1.493  -1.419   7.243 1.000 97.970 ? 88  MET A O   1 
ATOM 675  C CG  ? MET A 1  88 ?  -1.059   0.658  10.387 1.000 97.970 ? 88  MET A CG  1 
ATOM 676  S SD  ? MET A 1  88 ?  -1.039   2.436  10.843 1.000 97.970 ? 88  MET A SD  1 
ATOM 677  C CE  ? MET A 1  88 ?  -1.544   3.176   9.265 1.000 97.970 ? 88  MET A CE  1 
ATOM 678  N N   ? LEU A 1  89 ?  -2.171  -2.106   9.280 1.000 98.420 ? 89  LEU A N   1 
ATOM 679  C CA  ? LEU A 1  89 ?  -3.565  -2.366   8.938 1.000 98.420 ? 89  LEU A CA  1 
ATOM 680  C C   ? LEU A 1  89 ?  -4.485  -1.337   9.585 1.000 98.420 ? 89  LEU A C   1 
ATOM 681  C CB  ? LEU A 1  89 ?  -3.970  -3.776   9.375 1.000 98.420 ? 89  LEU A CB  1 
ATOM 682  O O   ? LEU A 1  89 ?  -4.293  -0.970  10.747 1.000 98.420 ? 89  LEU A O   1 
ATOM 683  C CG  ? LEU A 1  89 ?  -3.392  -4.932   8.557 1.000 98.420 ? 89  LEU A CG  1 
ATOM 684  C CD1 ? LEU A 1  89 ?  -3.534  -6.245   9.320 1.000 98.420 ? 89  LEU A CD1 1 
ATOM 685  C CD2 ? LEU A 1  89 ?  -4.077  -5.021   7.198 1.000 98.420 ? 89  LEU A CD2 1 
ATOM 686  N N   ? LEU A 1  90 ?  -5.398  -0.862   8.766 1.000 98.390 ? 90  LEU A N   1 
ATOM 687  C CA  ? LEU A 1  90 ?  -6.454   0.001   9.285 1.000 98.390 ? 90  LEU A CA  1 
ATOM 688  C C   ? LEU A 1  90 ?  -7.792  -0.730   9.303 1.000 98.390 ? 90  LEU A C   1 
ATOM 689  C CB  ? LEU A 1  90 ?  -6.566   1.275   8.444 1.000 98.390 ? 90  LEU A CB  1 
ATOM 690  O O   ? LEU A 1  90 ?  -8.238  -1.243   8.274 1.000 98.390 ? 90  LEU A O   1 
ATOM 691  C CG  ? LEU A 1  90 ?  -5.282   2.088   8.269 1.000 98.390 ? 90  LEU A CG  1 
ATOM 692  C CD1 ? LEU A 1  90 ?  -5.531   3.284   7.356 1.000 98.390 ? 90  LEU A CD1 1 
ATOM 693  C CD2 ? LEU A 1  90 ?  -4.748   2.544   9.623 1.000 98.390 ? 90  LEU A CD2 1 
ATOM 694  N N   ? LYS A 1  91 ?  -8.377  -0.850  10.533 1.000 98.210 ? 91  LYS A N   1 
ATOM 695  C CA  ? LYS A 1  91 ?  -9.739  -1.369  10.622 1.000 98.210 ? 91  LYS A CA  1 
ATOM 696  C C   ? LYS A 1  91 ? -10.765  -0.256  10.427 1.000 98.210 ? 91  LYS A C   1 
ATOM 697  C CB  ? LYS A 1  91 ?  -9.964  -2.059  11.968 1.000 98.210 ? 91  LYS A CB  1 
ATOM 698  O O   ? LYS A 1  91 ? -10.736   0.753  11.135 1.000 98.210 ? 91  LYS A O   1 
ATOM 699  C CG  ? LYS A 1  91 ? -11.302  -2.775  12.081 1.000 98.210 ? 91  LYS A CG  1 
ATOM 700  C CD  ? LYS A 1  91 ? -11.381  -3.616  13.349 1.000 98.210 ? 91  LYS A CD  1 
ATOM 701  C CE  ? LYS A 1  91 ? -12.694  -4.383  13.431 1.000 98.210 ? 91  LYS A CE  1 
ATOM 702  N NZ  ? LYS A 1  91 ? -12.685  -5.378  14.545 1.000 98.210 ? 91  LYS A NZ  1 
ATOM 703  N N   ? LEU A 1  92 ? -11.622  -0.454   9.450 1.000 98.220 ? 92  LEU A N   1 
ATOM 704  C CA  ? LEU A 1  92 ? -12.654   0.530   9.141 1.000 98.220 ? 92  LEU A CA  1 
ATOM 705  C C   ? LEU A 1  92 ? -13.843   0.383  10.085 1.000 98.220 ? 92  LEU A C   1 
ATOM 706  C CB  ? LEU A 1  92 ? -13.119   0.382   7.690 1.000 98.220 ? 92  LEU A CB  1 
ATOM 707  O O   ? LEU A 1  92 ? -14.113  -0.711  10.586 1.000 98.220 ? 92  LEU A O   1 
ATOM 708  C CG  ? LEU A 1  92 ? -12.023   0.400   6.623 1.000 98.220 ? 92  LEU A CG  1 
ATOM 709  C CD1 ? LEU A 1  92 ? -12.626   0.171   5.241 1.000 98.220 ? 92  LEU A CD1 1 
ATOM 710  C CD2 ? LEU A 1  92 ? -11.256   1.718   6.665 1.000 98.220 ? 92  LEU A CD2 1 
ATOM 711  N N   ? ASN A 1  93 ? -14.572   1.552  10.451 1.000 97.580 ? 93  ASN A N   1 
ATOM 712  C CA  ? ASN A 1  93 ? -15.741   1.542  11.324 1.000 97.580 ? 93  ASN A CA  1 
ATOM 713  C C   ? ASN A 1  93 ? -16.963   0.963  10.617 1.000 97.580 ? 93  ASN A C   1 
ATOM 714  C CB  ? ASN A 1  93 ? -16.042   2.952  11.836 1.000 97.580 ? 93  ASN A CB  1 
ATOM 715  O O   ? ASN A 1  93 ? -18.094   1.154  11.067 1.000 97.580 ? 93  ASN A O   1 
ATOM 716  C CG  ? ASN A 1  93 ? -16.564   3.869  10.748 1.000 97.580 ? 93  ASN A CG  1 
ATOM 717  N ND2 ? ASN A 1  93 ? -17.325   4.883  11.142 1.000 97.580 ? 93  ASN A ND2 1 
ATOM 718  O OD1 ? ASN A 1  93 ? -16.288   3.667   9.562 1.000 97.580 ? 93  ASN A OD1 1 
ATOM 719  N N   ? GLY A 1  94 ? -16.844   0.060   9.561 1.000 97.320 ? 94  GLY A N   1 
ATOM 720  C CA  ? GLY A 1  94 ? -17.846  -0.641   8.775 1.000 97.320 ? 94  GLY A CA  1 
ATOM 721  C C   ? GLY A 1  94 ? -17.251  -1.482   7.661 1.000 97.320 ? 94  GLY A C   1 
ATOM 722  O O   ? GLY A 1  94 ? -16.029  -1.585   7.540 1.000 97.320 ? 94  GLY A O   1 
ATOM 723  N N   ? SER A 1  95 ? -18.179  -2.091   6.892 1.000 97.670 ? 95  SER A N   1 
ATOM 724  C CA  ? SER A 1  95 ? -17.752  -2.941   5.786 1.000 97.670 ? 95  SER A CA  1 
ATOM 725  C C   ? SER A 1  95 ? -18.046  -2.287   4.440 1.000 97.670 ? 95  SER A C   1 
ATOM 726  C CB  ? SER A 1  95 ? -18.439  -4.305   5.860 1.000 97.670 ? 95  SER A CB  1 
ATOM 727  O O   ? SER A 1  95 ? -19.133  -1.744   4.233 1.000 97.670 ? 95  SER A O   1 
ATOM 728  O OG  ? SER A 1  95 ? -18.071  -4.990   7.045 1.000 97.670 ? 95  SER A OG  1 
ATOM 729  N N   ? ALA A 1  96 ? -16.964  -2.324   3.631 1.000 98.040 ? 96  ALA A N   1 
ATOM 730  C CA  ? ALA A 1  96 ? -17.100  -1.749   2.295 1.000 98.040 ? 96  ALA A CA  1 
ATOM 731  C C   ? ALA A 1  96 ? -18.127  -2.517   1.469 1.000 98.040 ? 96  ALA A C   1 
ATOM 732  C CB  ? ALA A 1  96 ? -15.750  -1.735   1.582 1.000 98.040 ? 96  ALA A CB  1 
ATOM 733  O O   ? ALA A 1  96 ? -18.206  -3.745   1.551 1.000 98.040 ? 96  ALA A O   1 
ATOM 734  N N   ? ASN A 1  97 ? -19.003  -1.817   0.727 1.000 98.010 ? 97  ASN A N   1 
ATOM 735  C CA  ? ASN A 1  97 ? -19.873  -2.419  -0.277 1.000 98.010 ? 97  ASN A CA  1 
ATOM 736  C C   ? ASN A 1  97 ? -19.128  -2.675  -1.584 1.000 98.010 ? 97  ASN A C   1 
ATOM 737  C CB  ? ASN A 1  97 ? -21.096  -1.533  -0.528 1.000 98.010 ? 97  ASN A CB  1 
ATOM 738  O O   ? ASN A 1  97 ? -18.750  -1.733  -2.283 1.000 98.010 ? 97  ASN A O   1 
ATOM 739  C CG  ? ASN A 1  97 ? -21.958  -1.365   0.708 1.000 98.010 ? 97  ASN A CG  1 
ATOM 740  N ND2 ? ASN A 1  97 ? -22.393  -0.137   0.964 1.000 98.010 ? 97  ASN A ND2 1 
ATOM 741  O OD1 ? ASN A 1  97 ? -22.230  -2.330   1.426 1.000 98.010 ? 97  ASN A OD1 1 
ATOM 742  N N   ? LEU A 1  98 ? -18.834  -3.972  -1.838 1.000 98.120 ? 98  LEU A N   1 
ATOM 743  C CA  ? LEU A 1  98 ? -18.093  -4.304  -3.050 1.000 98.120 ? 98  LEU A CA  1 
ATOM 744  C C   ? LEU A 1  98 ? -18.979  -4.168  -4.284 1.000 98.120 ? 98  LEU A C   1 
ATOM 745  C CB  ? LEU A 1  98 ? -17.533  -5.726  -2.963 1.000 98.120 ? 98  LEU A CB  1 
ATOM 746  O O   ? LEU A 1  98 ? -20.094  -4.694  -4.313 1.000 98.120 ? 98  LEU A O   1 
ATOM 747  C CG  ? LEU A 1  98 ? -16.668  -6.041  -1.743 1.000 98.120 ? 98  LEU A CG  1 
ATOM 748  C CD1 ? LEU A 1  98 ? -16.103  -7.454  -1.843 1.000 98.120 ? 98  LEU A CD1 1 
ATOM 749  C CD2 ? LEU A 1  98 ? -15.544  -5.019  -1.606 1.000 98.120 ? 98  LEU A CD2 1 
ATOM 750  N N   ? ASN A 1  99 ? -18.448  -3.450  -5.355 1.000 97.150 ? 99  ASN A N   1 
ATOM 751  C CA  ? ASN A 1  99 ? -19.091  -3.194  -6.639 1.000 97.150 ? 99  ASN A CA  1 
ATOM 752  C C   ? ASN A 1  99 ? -18.076  -2.788  -7.704 1.000 97.150 ? 99  ASN A C   1 
ATOM 753  C CB  ? ASN A 1  99 ? -20.168  -2.116  -6.495 1.000 97.150 ? 99  ASN A CB  1 
ATOM 754  O O   ? ASN A 1  99 ? -16.877  -3.024  -7.546 1.000 97.150 ? 99  ASN A O   1 
ATOM 755  C CG  ? ASN A 1  99 ? -19.617  -0.807  -5.965 1.000 97.150 ? 99  ASN A CG  1 
ATOM 756  N ND2 ? ASN A 1  99 ? -20.415  -0.107  -5.169 1.000 97.150 ? 99  ASN A ND2 1 
ATOM 757  O OD1 ? ASN A 1  99 ? -18.483  -0.428  -6.271 1.000 97.150 ? 99  ASN A OD1 1 
ATOM 758  N N   ? GLN A 1 100 ? -18.555  -2.226  -8.776 1.000 96.410 ? 100 GLN A N   1 
ATOM 759  C CA  ? GLN A 1 100 ? -17.658  -1.911  -9.884 1.000 96.410 ? 100 GLN A CA  1 
ATOM 760  C C   ? GLN A 1 100 ? -16.655  -0.831  -9.490 1.000 96.410 ? 100 GLN A C   1 
ATOM 761  C CB  ? GLN A 1 100 ? -18.456  -1.465 -11.110 1.000 96.410 ? 100 GLN A CB  1 
ATOM 762  O O   ? GLN A 1 100 ? -15.638  -0.646 -10.161 1.000 96.410 ? 100 GLN A O   1 
ATOM 763  C CG  ? GLN A 1 100 ? -19.279  -0.204 -10.883 1.000 96.410 ? 100 GLN A CG  1 
ATOM 764  C CD  ? GLN A 1 100 ? -20.204   0.110 -12.044 1.000 96.410 ? 100 GLN A CD  1 
ATOM 765  N NE2 ? GLN A 1 100 ? -21.194   0.961 -11.799 1.000 96.410 ? 100 GLN A NE2 1 
ATOM 766  O OE1 ? GLN A 1 100 ? -20.031  -0.409 -13.151 1.000 96.410 ? 100 GLN A OE1 1 
ATOM 767  N N   ? TYR A 1 101 ? -16.804  -0.157  -8.294 1.000 96.990 ? 101 TYR A N   1 
ATOM 768  C CA  ? TYR A 1 101 ? -15.963   0.968  -7.902 1.000 96.990 ? 101 TYR A CA  1 
ATOM 769  C C   ? TYR A 1 101 ? -15.085   0.604  -6.711 1.000 96.990 ? 101 TYR A C   1 
ATOM 770  C CB  ? TYR A 1 101 ? -16.822   2.190  -7.564 1.000 96.990 ? 101 TYR A CB  1 
ATOM 771  O O   ? TYR A 1 101 ? -14.072   1.259  -6.456 1.000 96.990 ? 101 TYR A O   1 
ATOM 772  C CG  ? TYR A 1 101 ? -17.841   2.528  -8.625 1.000 96.990 ? 101 TYR A CG  1 
ATOM 773  C CD1 ? TYR A 1 101 ? -17.445   3.020  -9.867 1.000 96.990 ? 101 TYR A CD1 1 
ATOM 774  C CD2 ? TYR A 1 101 ? -19.201   2.358  -8.387 1.000 96.990 ? 101 TYR A CD2 1 
ATOM 775  C CE1 ? TYR A 1 101 ? -18.381   3.335 -10.847 1.000 96.990 ? 101 TYR A CE1 1 
ATOM 776  C CE2 ? TYR A 1 101 ? -20.145   2.670  -9.360 1.000 96.990 ? 101 TYR A CE2 1 
ATOM 777  O OH  ? TYR A 1 101 ? -20.657   3.467 -11.551 1.000 96.990 ? 101 TYR A OH  1 
ATOM 778  C CZ  ? TYR A 1 101 ? -19.726   3.157 -10.584 1.000 96.990 ? 101 TYR A CZ  1 
ATOM 779  N N   ? VAL A 1 102 ? -15.520  -0.404  -6.012 1.000 98.240 ? 102 VAL A N   1 
ATOM 780  C CA  ? VAL A 1 102 ? -14.797  -0.854  -4.827 1.000 98.240 ? 102 VAL A CA  1 
ATOM 781  C C   ? VAL A 1 102 ? -14.637  -2.372  -4.864 1.000 98.240 ? 102 VAL A C   1 
ATOM 782  C CB  ? VAL A 1 102 ? -15.515  -0.425  -3.527 1.000 98.240 ? 102 VAL A CB  1 
ATOM 783  O O   ? VAL A 1 102 ? -15.628  -3.106  -4.895 1.000 98.240 ? 102 VAL A O   1 
ATOM 784  C CG1 ? VAL A 1 102 ? -14.745  -0.911  -2.300 1.000 98.240 ? 102 VAL A CG1 1 
ATOM 785  C CG2 ? VAL A 1 102 ? -15.686   1.092  -3.489 1.000 98.240 ? 102 VAL A CG2 1 
ATOM 786  N N   ? ALA A 1 103 ? -13.303  -2.765  -4.912 1.000 98.130 ? 103 ALA A N   1 
ATOM 787  C CA  ? ALA A 1 103 ? -12.996  -4.193  -4.934 1.000 98.130 ? 103 ALA A CA  1 
ATOM 788  C C   ? ALA A 1 103 ? -11.748  -4.499  -4.112 1.000 98.130 ? 103 ALA A C   1 
ATOM 789  C CB  ? ALA A 1 103 ? -12.814  -4.675  -6.372 1.000 98.130 ? 103 ALA A CB  1 
ATOM 790  O O   ? ALA A 1 103 ? -10.969  -3.597  -3.795 1.000 98.130 ? 103 ALA A O   1 
ATOM 791  N N   ? LEU A 1 104 ? -11.622  -5.836  -3.778 1.000 98.240 ? 104 LEU A N   1 
ATOM 792  C CA  ? LEU A 1 104 ? -10.475  -6.294  -3.001 1.000 98.240 ? 104 LEU A CA  1 
ATOM 793  C C   ? LEU A 1 104 ?  -9.271  -6.542  -3.903 1.000 98.240 ? 104 LEU A C   1 
ATOM 794  C CB  ? LEU A 1 104 ? -10.823  -7.571  -2.232 1.000 98.240 ? 104 LEU A CB  1 
ATOM 795  O O   ? LEU A 1 104 ?  -9.424  -7.006  -5.035 1.000 98.240 ? 104 LEU A O   1 
ATOM 796  C CG  ? LEU A 1 104 ? -12.050  -7.501  -1.321 1.000 98.240 ? 104 LEU A CG  1 
ATOM 797  C CD1 ? LEU A 1 104 ? -12.285  -8.847  -0.644 1.000 98.240 ? 104 LEU A CD1 1 
ATOM 798  C CD2 ? LEU A 1 104 ? -11.884  -6.396  -0.284 1.000 98.240 ? 104 LEU A CD2 1 
ATOM 799  N N   ? LEU A 1 105 ?  -8.055  -6.164  -3.325 1.000 97.700 ? 105 LEU A N   1 
ATOM 800  C CA  ? LEU A 1 105 ?  -6.790  -6.546  -3.944 1.000 97.700 ? 105 LEU A CA  1 
ATOM 801  C C   ? LEU A 1 105 ?  -6.192  -7.765  -3.250 1.000 97.700 ? 105 LEU A C   1 
ATOM 802  C CB  ? LEU A 1 105 ?  -5.798  -5.381  -3.898 1.000 97.700 ? 105 LEU A CB  1 
ATOM 803  O O   ? LEU A 1 105 ?  -5.867  -7.712  -2.062 1.000 97.700 ? 105 LEU A O   1 
ATOM 804  C CG  ? LEU A 1 105 ?  -4.495  -5.569  -4.676 1.000 97.700 ? 105 LEU A CG  1 
ATOM 805  C CD1 ? LEU A 1 105 ?  -4.790  -5.825  -6.150 1.000 97.700 ? 105 LEU A CD1 1 
ATOM 806  C CD2 ? LEU A 1 105 ?  -3.592  -4.351  -4.510 1.000 97.700 ? 105 LEU A CD2 1 
ATOM 807  N N   ? PRO A 1 106 ?  -6.083  -8.871  -4.019 1.000 97.110 ? 106 PRO A N   1 
ATOM 808  C CA  ? PRO A 1 106 ?  -5.591 -10.101  -3.394 1.000 97.110 ? 106 PRO A CA  1 
ATOM 809  C C   ? PRO A 1 106 ?  -4.137  -9.990  -2.941 1.000 97.110 ? 106 PRO A C   1 
ATOM 810  C CB  ? PRO A 1 106 ?  -5.738 -11.144  -4.504 1.000 97.110 ? 106 PRO A CB  1 
ATOM 811  O O   ? PRO A 1 106 ?  -3.321  -9.358  -3.617 1.000 97.110 ? 106 PRO A O   1 
ATOM 812  C CG  ? PRO A 1 106 ?  -6.635 -10.503  -5.514 1.000 97.110 ? 106 PRO A CG  1 
ATOM 813  C CD  ? PRO A 1 106 ?  -6.540  -9.013  -5.358 1.000 97.110 ? 106 PRO A CD  1 
ATOM 814  N N   ? LEU A 1 107 ?  -3.880 -10.657  -1.729 1.000 96.890 ? 107 LEU A N   1 
ATOM 815  C CA  ? LEU A 1 107 ?  -2.521 -10.731  -1.203 1.000 96.890 ? 107 LEU A CA  1 
ATOM 816  C C   ? LEU A 1 107 ?  -1.691 -11.746  -1.983 1.000 96.890 ? 107 LEU A C   1 
ATOM 817  C CB  ? LEU A 1 107 ?  -2.540 -11.104   0.282 1.000 96.890 ? 107 LEU A CB  1 
ATOM 818  O O   ? LEU A 1 107 ?  -2.231 -12.717  -2.517 1.000 96.890 ? 107 LEU A O   1 
ATOM 819  C CG  ? LEU A 1 107 ?  -3.143 -10.068   1.233 1.000 96.890 ? 107 LEU A CG  1 
ATOM 820  C CD1 ? LEU A 1 107 ?  -3.317 -10.666   2.625 1.000 96.890 ? 107 LEU A CD1 1 
ATOM 821  C CD2 ? LEU A 1 107 ?  -2.271  -8.819   1.286 1.000 96.890 ? 107 LEU A CD2 1 
ATOM 822  N N   ? PRO A 1 108 ?  -0.429 -11.575  -2.053 1.000 96.050 ? 108 PRO A N   1 
ATOM 823  C CA  ? PRO A 1 108 ?   0.433 -12.495  -2.800 1.000 96.050 ? 108 PRO A CA  1 
ATOM 824  C C   ? PRO A 1 108 ?   0.623 -13.833  -2.090 1.000 96.050 ? 108 PRO A C   1 
ATOM 825  C CB  ? PRO A 1 108 ?   1.759 -11.735  -2.896 1.000 96.050 ? 108 PRO A CB  1 
ATOM 826  O O   ? PRO A 1 108 ?   0.528 -13.904  -0.862 1.000 96.050 ? 108 PRO A O   1 
ATOM 827  C CG  ? PRO A 1 108 ?   1.830 -10.930  -1.638 1.000 96.050 ? 108 PRO A CG  1 
ATOM 828  C CD  ? PRO A 1 108 ?   0.448 -10.452  -1.299 1.000 96.050 ? 108 PRO A CD  1 
ATOM 829  N N   ? SER A 1 109 ?   0.917 -14.888  -2.899 1.000 92.320 ? 109 SER A N   1 
ATOM 830  C CA  ? SER A 1 109 ?   1.189 -16.209  -2.342 1.000 92.320 ? 109 SER A CA  1 
ATOM 831  C C   ? SER A 1 109 ?   2.685 -16.508  -2.334 1.000 92.320 ? 109 SER A C   1 
ATOM 832  C CB  ? SER A 1 109 ?   0.449 -17.288  -3.132 1.000 92.320 ? 109 SER A CB  1 
ATOM 833  O O   ? SER A 1 109 ?   3.157 -17.320  -1.536 1.000 92.320 ? 109 SER A O   1 
ATOM 834  O OG  ? SER A 1 109 ?   0.761 -17.205  -4.512 1.000 92.320 ? 109 SER A OG  1 
ATOM 835  N N   ? GLU A 1 110 ?   3.455 -15.887  -3.244 1.000 92.500 ? 110 GLU A N   1 
ATOM 836  C CA  ? GLU A 1 110 ?   4.896 -16.098  -3.356 1.000 92.500 ? 110 GLU A CA  1 
ATOM 837  C C   ? GLU A 1 110 ?   5.625 -14.787  -3.636 1.000 92.500 ? 110 GLU A C   1 
ATOM 838  C CB  ? GLU A 1 110 ?   5.206 -17.117  -4.455 1.000 92.500 ? 110 GLU A CB  1 
ATOM 839  O O   ? GLU A 1 110 ?   5.003 -13.794  -4.019 1.000 92.500 ? 110 GLU A O   1 
ATOM 840  C CG  ? GLU A 1 110 ?   4.695 -16.714  -5.830 1.000 92.500 ? 110 GLU A CG  1 
ATOM 841  C CD  ? GLU A 1 110 ?   4.860 -17.805  -6.876 1.000 92.500 ? 110 GLU A CD  1 
ATOM 842  O OE1 ? GLU A 1 110 ?   4.342 -17.648  -8.005 1.000 92.500 ? 110 GLU A OE1 1 
ATOM 843  O OE2 ? GLU A 1 110 ?   5.513 -18.826  -6.563 1.000 92.500 ? 110 GLU A OE2 1 
ATOM 844  N N   ? ASP A 1 111 ?   7.005 -15.014  -3.524 1.000 90.650 ? 111 ASP A N   1 
ATOM 845  C CA  ? ASP A 1 111 ?   7.859 -13.863  -3.802 1.000 90.650 ? 111 ASP A CA  1 
ATOM 846  C C   ? ASP A 1 111 ?   7.885 -13.547  -5.295 1.000 90.650 ? 111 ASP A C   1 
ATOM 847  C CB  ? ASP A 1 111 ?   9.279 -14.114  -3.292 1.000 90.650 ? 111 ASP A CB  1 
ATOM 848  O O   ? ASP A 1 111 ?   7.708 -14.439  -6.128 1.000 90.650 ? 111 ASP A O   1 
ATOM 849  C CG  ? ASP A 1 111 ?   9.420 -13.895  -1.796 1.000 90.650 ? 111 ASP A CG  1 
ATOM 850  O OD1 ? ASP A 1 111 ?   8.472 -13.383  -1.163 1.000 90.650 ? 111 ASP A OD1 1 
ATOM 851  O OD2 ? ASP A 1 111 ?  10.489 -14.236  -1.246 1.000 90.650 ? 111 ASP A OD2 1 
ATOM 852  N N   ? ILE A 1 112 ?   8.138 -12.238  -5.602 1.000 92.480 ? 112 ILE A N   1 
ATOM 853  C CA  ? ILE A 1 112 ?   8.197 -11.773  -6.983 1.000 92.480 ? 112 ILE A CA  1 
ATOM 854  C C   ? ILE A 1 112 ?   9.636 -11.838  -7.489 1.000 92.480 ? 112 ILE A C   1 
ATOM 855  C CB  ? ILE A 1 112 ?   7.645 -10.336  -7.120 1.000 92.480 ? 112 ILE A CB  1 
ATOM 856  O O   ? ILE A 1 112 ?  10.576 -11.553  -6.743 1.000 92.480 ? 112 ILE A O   1 
ATOM 857  C CG1 ? ILE A 1 112 ?   7.281 -10.040  -8.580 1.000 92.480 ? 112 ILE A CG1 1 
ATOM 858  C CG2 ? ILE A 1 112 ?   8.657  -9.316  -6.590 1.000 92.480 ? 112 ILE A CG2 1 
ATOM 859  C CD1 ? ILE A 1 112 ?   6.102 -10.850  -9.100 1.000 92.480 ? 112 ILE A CD1 1 
ATOM 860  N N   ? LYS A 1 113 ?   9.780 -12.259  -8.769 1.000 92.000 ? 113 LYS A N   1 
ATOM 861  C CA  ? LYS A 1 113 ?  11.105 -12.408  -9.364 1.000 92.000 ? 113 LYS A CA  1 
ATOM 862  C C   ? LYS A 1 113 ?  11.628 -11.072  -9.883 1.000 92.000 ? 113 LYS A C   1 
ATOM 863  C CB  ? LYS A 1 113 ?  11.072 -13.434 -10.498 1.000 92.000 ? 113 LYS A CB  1 
ATOM 864  O O   ? LYS A 1 113 ?  10.848 -10.216 -10.306 1.000 92.000 ? 113 LYS A O   1 
ATOM 865  C CG  ? LYS A 1 113 ?  10.742 -14.848 -10.043 1.000 92.000 ? 113 LYS A CG  1 
ATOM 866  C CD  ? LYS A 1 113 ?  10.758 -15.828 -11.209 1.000 92.000 ? 113 LYS A CD  1 
ATOM 867  C CE  ? LYS A 1 113 ?  10.389 -17.236 -10.762 1.000 92.000 ? 113 LYS A CE  1 
ATOM 868  N NZ  ? LYS A 1 113 ?  10.376 -18.195 -11.907 1.000 92.000 ? 113 LYS A NZ  1 
ATOM 869  N N   ? THR A 1 114 ?  12.945 -10.960  -9.851 1.000 92.300 ? 114 THR A N   1 
ATOM 870  C CA  ? THR A 1 114 ?  13.607  -9.808 -10.453 1.000 92.300 ? 114 THR A CA  1 
ATOM 871  C C   ? THR A 1 114 ?  13.221  -9.669 -11.923 1.000 92.300 ? 114 THR A C   1 
ATOM 872  C CB  ? THR A 1 114 ?  15.138  -9.918 -10.331 1.000 92.300 ? 114 THR A CB  1 
ATOM 873  O O   ? THR A 1 114 ?  13.081 -10.668 -12.631 1.000 92.300 ? 114 THR A O   1 
ATOM 874  C CG2 ? THR A 1 114 ?  15.829  -8.725 -10.984 1.000 92.300 ? 114 THR A CG2 1 
ATOM 875  O OG1 ? THR A 1 114 ?  15.499  -9.963  -8.945 1.000 92.300 ? 114 THR A OG1 1 
ATOM 876  N N   ? GLY A 1 115 ?  12.998  -8.432 -12.381 1.000 91.240 ? 115 GLY A N   1 
ATOM 877  C CA  ? GLY A 1 115 ?  12.673  -8.176 -13.775 1.000 91.240 ? 115 GLY A CA  1 
ATOM 878  C C   ? GLY A 1 115 ?  11.181  -8.152 -14.046 1.000 91.240 ? 115 GLY A C   1 
ATOM 879  O O   ? GLY A 1 115 ?  10.750  -7.804 -15.147 1.000 91.240 ? 115 GLY A O   1 
ATOM 880  N N   ? THR A 1 116 ?  10.384  -8.618 -13.075 1.000 93.470 ? 116 THR A N   1 
ATOM 881  C CA  ? THR A 1 116 ?   8.931  -8.615 -13.200 1.000 93.470 ? 116 THR A CA  1 
ATOM 882  C C   ? THR A 1 116 ?   8.402  -7.189 -13.328 1.000 93.470 ? 116 THR A C   1 
ATOM 883  C CB  ? THR A 1 116 ?   8.265  -9.307 -11.997 1.000 93.470 ? 116 THR A CB  1 
ATOM 884  O O   ? THR A 1 116 ?   8.813  -6.300 -12.580 1.000 93.470 ? 116 THR A O   1 
ATOM 885  C CG2 ? THR A 1 116 ?   6.746  -9.317 -12.139 1.000 93.470 ? 116 THR A CG2 1 
ATOM 886  O OG1 ? THR A 1 116 ?   8.734 -10.658 -11.910 1.000 93.470 ? 116 THR A OG1 1 
ATOM 887  N N   ? LYS A 1 117 ?   7.480  -6.964 -14.293 1.000 92.820 ? 117 LYS A N   1 
ATOM 888  C CA  ? LYS A 1 117 ?   6.814  -5.675 -14.455 1.000 92.820 ? 117 LYS A CA  1 
ATOM 889  C C   ? LYS A 1 117 ?   5.646  -5.533 -13.483 1.000 92.820 ? 117 LYS A C   1 
ATOM 890  C CB  ? LYS A 1 117 ?   6.322  -5.502 -15.893 1.000 92.820 ? 117 LYS A CB  1 
ATOM 891  O O   ? LYS A 1 117 ?   4.765  -6.395 -13.432 1.000 92.820 ? 117 LYS A O   1 
ATOM 892  C CG  ? LYS A 1 117 ?   7.439  -5.335 -16.913 1.000 92.820 ? 117 LYS A CG  1 
ATOM 893  C CD  ? LYS A 1 117 ?   6.886  -5.076 -18.309 1.000 92.820 ? 117 LYS A CD  1 
ATOM 894  C CE  ? LYS A 1 117 ?   8.002  -4.948 -19.337 1.000 92.820 ? 117 LYS A CE  1 
ATOM 895  N NZ  ? LYS A 1 117 ?   7.464  -4.762 -20.718 1.000 92.820 ? 117 LYS A NZ  1 
ATOM 896  N N   ? CYS A 1 118 ?   5.656  -4.474 -12.783 1.000 93.410 ? 118 CYS A N   1 
ATOM 897  C CA  ? CYS A 1 118 ?   4.653  -4.227 -11.753 1.000 93.410 ? 118 CYS A CA  1 
ATOM 898  C C   ? CYS A 1 118 ?   4.028  -2.848 -11.922 1.000 93.410 ? 118 CYS A C   1 
ATOM 899  C CB  ? CYS A 1 118 ?   5.273  -4.349 -10.361 1.000 93.410 ? 118 CYS A CB  1 
ATOM 900  O O   ? CYS A 1 118 ?   4.587  -1.986 -12.603 1.000 93.410 ? 118 CYS A O   1 
ATOM 901  S SG  ? CYS A 1 118 ?   6.015  -5.963 -10.034 1.000 93.410 ? 118 CYS A SG  1 
ATOM 902  N N   ? GLN A 1 119 ?   2.855  -2.686 -11.264 1.000 92.100 ? 119 GLN A N   1 
ATOM 903  C CA  ? GLN A 1 119 ?   2.157  -1.405 -11.303 1.000 92.100 ? 119 GLN A CA  1 
ATOM 904  C C   ? GLN A 1 119 ?   2.103  -0.765  -9.919 1.000 92.100 ? 119 GLN A C   1 
ATOM 905  C CB  ? GLN A 1 119 ?   0.741  -1.582 -11.855 1.000 92.100 ? 119 GLN A CB  1 
ATOM 906  O O   ? GLN A 1 119 ?   1.965  -1.462  -8.912 1.000 92.100 ? 119 GLN A O   1 
ATOM 907  C CG  ? GLN A 1 119 ?   0.700  -2.103 -13.286 1.000 92.100 ? 119 GLN A CG  1 
ATOM 908  C CD  ? GLN A 1 119 ?  -0.715  -2.285 -13.803 1.000 92.100 ? 119 GLN A CD  1 
ATOM 909  N NE2 ? GLN A 1 119 ?  -0.900  -2.093 -15.105 1.000 92.100 ? 119 GLN A NE2 1 
ATOM 910  O OE1 ? GLN A 1 119 ?  -1.634  -2.597 -13.039 1.000 92.100 ? 119 GLN A OE1 1 
ATOM 911  N N   ? VAL A 1 120 ?   2.166   0.539  -9.948 1.000 91.190 ? 120 VAL A N   1 
ATOM 912  C CA  ? VAL A 1 120 ?   1.952   1.319  -8.734 1.000 91.190 ? 120 VAL A CA  1 
ATOM 913  C C   ? VAL A 1 120 ?   0.894   2.391  -8.987 1.000 91.190 ? 120 VAL A C   1 
ATOM 914  C CB  ? VAL A 1 120 ?   3.263   1.970  -8.240 1.000 91.190 ? 120 VAL A CB  1 
ATOM 915  O O   ? VAL A 1 120 ?   0.771   2.898 -10.105 1.000 91.190 ? 120 VAL A O   1 
ATOM 916  C CG1 ? VAL A 1 120 ?   4.287   0.902  -7.860 1.000 91.190 ? 120 VAL A CG1 1 
ATOM 917  C CG2 ? VAL A 1 120 ?   3.831   2.903  -9.309 1.000 91.190 ? 120 VAL A CG2 1 
ATOM 918  N N   ? ALA A 1 121 ?   0.149   2.662  -7.990 1.000 90.500 ? 121 ALA A N   1 
ATOM 919  C CA  ? ALA A 1 121 ?  -0.901   3.671  -8.110 1.000 90.500 ? 121 ALA A CA  1 
ATOM 920  C C   ? ALA A 1 121 ?  -0.936   4.575  -6.880 1.000 90.500 ? 121 ALA A C   1 
ATOM 921  C CB  ? ALA A 1 121 ?  -2.259   3.004  -8.315 1.000 90.500 ? 121 ALA A CB  1 
ATOM 922  O O   ? ALA A 1 121 ?  -0.623   4.137  -5.771 1.000 90.500 ? 121 ALA A O   1 
ATOM 923  N N   ? GLY A 1 122 ?  -1.310   5.844  -7.145 1.000 90.560 ? 122 GLY A N   1 
ATOM 924  C CA  ? GLY A 1 122 ?  -1.400   6.756  -6.017 1.000 90.560 ? 122 GLY A CA  1 
ATOM 925  C C   ? GLY A 1 122 ?  -1.773   8.170  -6.421 1.000 90.560 ? 122 GLY A C   1 
ATOM 926  O O   ? GLY A 1 122 ?  -1.808   8.492  -7.610 1.000 90.560 ? 122 GLY A O   1 
ATOM 927  N N   ? TRP A 1 123 ?  -2.122   9.086  -5.396 1.000 88.250 ? 123 TRP A N   1 
ATOM 928  C CA  ? TRP A 1 123 ?  -2.514  10.482  -5.562 1.000 88.250 ? 123 TRP A CA  1 
ATOM 929  C C   ? TRP A 1 123 ?  -1.411  11.418  -5.081 1.000 88.250 ? 123 TRP A C   1 
ATOM 930  C CB  ? TRP A 1 123 ?  -3.812  10.769  -4.803 1.000 88.250 ? 123 TRP A CB  1 
ATOM 931  O O   ? TRP A 1 123 ?  -1.679  12.562  -4.705 1.000 88.250 ? 123 TRP A O   1 
ATOM 932  C CG  ? TRP A 1 123 ?  -5.017  10.084  -5.375 1.000 88.250 ? 123 TRP A CG  1 
ATOM 933  C CD1 ? TRP A 1 123 ?  -5.791  10.513  -6.417 1.000 88.250 ? 123 TRP A CD1 1 
ATOM 934  C CD2 ? TRP A 1 123 ?  -5.588   8.849  -4.933 1.000 88.250 ? 123 TRP A CD2 1 
ATOM 935  C CE2 ? TRP A 1 123 ?  -6.707   8.588  -5.753 1.000 88.250 ? 123 TRP A CE2 1 
ATOM 936  C CE3 ? TRP A 1 123 ?  -5.260   7.936  -3.921 1.000 88.250 ? 123 TRP A CE3 1 
ATOM 937  N NE1 ? TRP A 1 123 ?  -6.810   9.618  -6.650 1.000 88.250 ? 123 TRP A NE1 1 
ATOM 938  C CH2 ? TRP A 1 123 ?  -7.160   6.574  -4.596 1.000 88.250 ? 123 TRP A CH2 1 
ATOM 939  C CZ2 ? TRP A 1 123 ?  -7.502   7.451  -5.593 1.000 88.250 ? 123 TRP A CZ2 1 
ATOM 940  C CZ3 ? TRP A 1 123 ?  -6.052   6.805  -3.763 1.000 88.250 ? 123 TRP A CZ3 1 
ATOM 941  N N   ? GLY A 1 124 ?  -0.180  10.903  -4.943 1.000 73.900 ? 124 GLY A N   1 
ATOM 942  C CA  ? GLY A 1 124 ?   0.947  11.634  -4.387 1.000 73.900 ? 124 GLY A CA  1 
ATOM 943  C C   ? GLY A 1 124 ?   1.177  12.976  -5.057 1.000 73.900 ? 124 GLY A C   1 
ATOM 944  O O   ? GLY A 1 124 ?   0.322  13.459  -5.801 1.000 73.900 ? 124 GLY A O   1 
ATOM 945  N N   ? VAL A 1 125 ?   2.287  13.747  -4.722 1.000 66.460 ? 125 VAL A N   1 
ATOM 946  C CA  ? VAL A 1 125 ?   2.633  15.113  -5.100 1.000 66.460 ? 125 VAL A CA  1 
ATOM 947  C C   ? VAL A 1 125 ?   3.205  15.128  -6.516 1.000 66.460 ? 125 VAL A C   1 
ATOM 948  C CB  ? VAL A 1 125 ?   3.642  15.738  -4.111 1.000 66.460 ? 125 VAL A CB  1 
ATOM 949  O O   ? VAL A 1 125 ?   4.049  14.296  -6.860 1.000 66.460 ? 125 VAL A O   1 
ATOM 950  C CG1 ? VAL A 1 125 ?   4.001  17.162  -4.533 1.000 66.460 ? 125 VAL A CG1 1 
ATOM 951  C CG2 ? VAL A 1 125 ?   3.076  15.724  -2.692 1.000 66.460 ? 125 VAL A CG2 1 
ATOM 952  N N   ? THR A 1 126 ?   2.604  16.033  -7.415 1.000 61.200 ? 126 THR A N   1 
ATOM 953  C CA  ? THR A 1 126 ?   3.004  16.187  -8.809 1.000 61.200 ? 126 THR A CA  1 
ATOM 954  C C   ? THR A 1 126 ?   4.254  17.055  -8.921 1.000 61.200 ? 126 THR A C   1 
ATOM 955  C CB  ? THR A 1 126 ?   1.871  16.804  -9.650 1.000 61.200 ? 126 THR A CB  1 
ATOM 956  O O   ? THR A 1 126 ?   4.710  17.626  -7.928 1.000 61.200 ? 126 THR A O   1 
ATOM 957  C CG2 ? THR A 1 126 ?   0.573  16.020  -9.484 1.000 61.200 ? 126 THR A CG2 1 
ATOM 958  O OG1 ? THR A 1 126 ?   1.655  18.157  -9.232 1.000 61.200 ? 126 THR A OG1 1 
ATOM 959  N N   ? SER A 1 127 ?   4.864  17.202 -10.112 1.000 56.370 ? 127 SER A N   1 
ATOM 960  C CA  ? SER A 1 127 ?   6.078  17.949 -10.421 1.000 56.370 ? 127 SER A CA  1 
ATOM 961  C C   ? SER A 1 127 ?   5.926  19.424 -10.065 1.000 56.370 ? 127 SER A C   1 
ATOM 962  C CB  ? SER A 1 127 ?   6.433  17.807 -11.902 1.000 56.370 ? 127 SER A CB  1 
ATOM 963  O O   ? SER A 1 127 ?   6.918  20.115  -9.826 1.000 56.370 ? 127 SER A O   1 
ATOM 964  O OG  ? SER A 1 127 ?   5.364  18.252 -12.720 1.000 56.370 ? 127 SER A OG  1 
ATOM 965  N N   ? SER A 1 128 ?   4.657  19.895  -9.786 1.000 53.700 ? 128 SER A N   1 
ATOM 966  C CA  ? SER A 1 128 ?   4.351  21.281  -9.446 1.000 53.700 ? 128 SER A CA  1 
ATOM 967  C C   ? SER A 1 128 ?   4.229  21.465  -7.937 1.000 53.700 ? 128 SER A C   1 
ATOM 968  C CB  ? SER A 1 128 ?   3.057  21.728 -10.128 1.000 53.700 ? 128 SER A CB  1 
ATOM 969  O O   ? SER A 1 128 ?   4.006  22.580  -7.458 1.000 53.700 ? 128 SER A O   1 
ATOM 970  O OG  ? SER A 1 128 ?   1.963  20.935  -9.700 1.000 53.700 ? 128 SER A OG  1 
ATOM 971  N N   ? GLY A 1 129 ?   4.540  20.337  -7.179 1.000 62.510 ? 129 GLY A N   1 
ATOM 972  C CA  ? GLY A 1 129 ?   4.525  20.438  -5.728 1.000 62.510 ? 129 GLY A CA  1 
ATOM 973  C C   ? GLY A 1 129 ?   3.129  20.365  -5.139 1.000 62.510 ? 129 GLY A C   1 
ATOM 974  O O   ? GLY A 1 129 ?   2.949  20.543  -3.933 1.000 62.510 ? 129 GLY A O   1 
ATOM 975  N N   ? LYS A 1 130 ?   2.048  20.142  -6.069 1.000 63.800 ? 130 LYS A N   1 
ATOM 976  C CA  ? LYS A 1 130 ?   0.658  19.973  -5.656 1.000 63.800 ? 130 LYS A CA  1 
ATOM 977  C C   ? LYS A 1 130 ?   0.217  18.518  -5.791 1.000 63.800 ? 130 LYS A C   1 
ATOM 978  C CB  ? LYS A 1 130 ?  -0.261  20.877  -6.479 1.000 63.800 ? 130 LYS A CB  1 
ATOM 979  O O   ? LYS A 1 130 ?   0.720  17.789  -6.648 1.000 63.800 ? 130 LYS A O   1 
ATOM 980  C CG  ? LYS A 1 130 ?  -0.013  22.364  -6.271 1.000 63.800 ? 130 LYS A CG  1 
ATOM 981  C CD  ? LYS A 1 130 ?  -0.988  23.211  -7.080 1.000 63.800 ? 130 LYS A CD  1 
ATOM 982  C CE  ? LYS A 1 130 ?  -0.707  24.699  -6.914 1.000 63.800 ? 130 LYS A CE  1 
ATOM 983  N NZ  ? LYS A 1 130 ?  -1.611  25.531  -7.764 1.000 63.800 ? 130 LYS A NZ  1 
ATOM 984  N N   ? PRO A 1 131 ?  -0.661  18.090  -4.802 1.000 70.660 ? 131 PRO A N   1 
ATOM 985  C CA  ? PRO A 1 131 ?  -1.206  16.740  -4.957 1.000 70.660 ? 131 PRO A CA  1 
ATOM 986  C C   ? PRO A 1 131 ?  -1.961  16.555  -6.271 1.000 70.660 ? 131 PRO A C   1 
ATOM 987  C CB  ? PRO A 1 131 ?  -2.151  16.602  -3.760 1.000 70.660 ? 131 PRO A CB  1 
ATOM 988  O O   ? PRO A 1 131 ?  -2.586  17.496  -6.766 1.000 70.660 ? 131 PRO A O   1 
ATOM 989  C CG  ? PRO A 1 131 ?  -1.710  17.661  -2.802 1.000 70.660 ? 131 PRO A CG  1 
ATOM 990  C CD  ? PRO A 1 131 ?  -1.101  18.788  -3.584 1.000 70.660 ? 131 PRO A CD  1 
ATOM 991  N N   ? SER A 1 132 ?  -1.754  15.386  -6.881 1.000 81.540 ? 132 SER A N   1 
ATOM 992  C CA  ? SER A 1 132 ?  -2.520  15.063  -8.080 1.000 81.540 ? 132 SER A CA  1 
ATOM 993  C C   ? SER A 1 132 ?  -4.018  15.059  -7.794 1.000 81.540 ? 132 SER A C   1 
ATOM 994  C CB  ? SER A 1 132 ?  -2.096  13.705  -8.639 1.000 81.540 ? 132 SER A CB  1 
ATOM 995  O O   ? SER A 1 132 ?  -4.462  14.507  -6.785 1.000 81.540 ? 132 SER A O   1 
ATOM 996  O OG  ? SER A 1 132 ?  -2.839  13.384  -9.802 1.000 81.540 ? 132 SER A OG  1 
ATOM 997  N N   ? LYS A 1 133 ?  -4.710  15.715  -8.682 1.000 86.350 ? 133 LYS A N   1 
ATOM 998  C CA  ? LYS A 1 133 ?  -6.161  15.760  -8.531 1.000 86.350 ? 133 LYS A CA  1 
ATOM 999  C C   ? LYS A 1 133 ?  -6.790  14.408  -8.856 1.000 86.350 ? 133 LYS A C   1 
ATOM 1000 C CB  ? LYS A 1 133 ?  -6.761  16.846  -9.425 1.000 86.350 ? 133 LYS A CB  1 
ATOM 1001 O O   ? LYS A 1 133 ?  -7.797  14.025  -8.257 1.000 86.350 ? 133 LYS A O   1 
ATOM 1002 C CG  ? LYS A 1 133 ?  -6.414  18.263  -8.996 1.000 86.350 ? 133 LYS A CG  1 
ATOM 1003 C CD  ? LYS A 1 133 ?  -7.088  19.299  -9.888 1.000 86.350 ? 133 LYS A CD  1 
ATOM 1004 C CE  ? LYS A 1 133 ?  -6.693  20.716  -9.497 1.000 86.350 ? 133 LYS A CE  1 
ATOM 1005 N NZ  ? LYS A 1 133 ?  -7.305  21.732 -10.405 1.000 86.350 ? 133 LYS A NZ  1 
ATOM 1006 N N   ? CYS A 1 134 ?  -6.176  13.699  -9.819 1.000 91.310 ? 134 CYS A N   1 
ATOM 1007 C CA  ? CYS A 1 134 ?  -6.669  12.401 -10.266 1.000 91.310 ? 134 CYS A CA  1 
ATOM 1008 C C   ? CYS A 1 134 ?  -5.666  11.299  -9.949 1.000 91.310 ? 134 CYS A C   1 
ATOM 1009 C CB  ? CYS A 1 134 ?  -6.956  12.425 -11.767 1.000 91.310 ? 134 CYS A CB  1 
ATOM 1010 O O   ? CYS A 1 134 ?  -4.463  11.552  -9.870 1.000 91.310 ? 134 CYS A O   1 
ATOM 1011 S SG  ? CYS A 1 134 ?  -8.214  13.629 -12.249 1.000 91.310 ? 134 CYS A SG  1 
ATOM 1012 N N   ? LEU A 1 135 ?  -6.228  10.091  -9.799 1.000 91.990 ? 135 LEU A N   1 
ATOM 1013 C CA  ? LEU A 1 135 ?  -5.400   8.913  -9.563 1.000 91.990 ? 135 LEU A CA  1 
ATOM 1014 C C   ? LEU A 1 135 ?  -4.496   8.635 -10.759 1.000 91.990 ? 135 LEU A C   1 
ATOM 1015 C CB  ? LEU A 1 135 ?  -6.276   7.691  -9.275 1.000 91.990 ? 135 LEU A CB  1 
ATOM 1016 O O   ? LEU A 1 135 ?  -4.950   8.665 -11.905 1.000 91.990 ? 135 LEU A O   1 
ATOM 1017 C CG  ? LEU A 1 135 ?  -5.546   6.425  -8.823 1.000 91.990 ? 135 LEU A CG  1 
ATOM 1018 C CD1 ? LEU A 1 135 ?  -4.861   6.659  -7.480 1.000 91.990 ? 135 LEU A CD1 1 
ATOM 1019 C CD2 ? LEU A 1 135 ?  -6.514   5.250  -8.737 1.000 91.990 ? 135 LEU A CD2 1 
ATOM 1020 N N   ? LYS A 1 136 ?  -3.247   8.342 -10.401 1.000 91.020 ? 136 LYS A N   1 
ATOM 1021 C CA  ? LYS A 1 136 ?  -2.260   8.041 -11.434 1.000 91.020 ? 136 LYS A CA  1 
ATOM 1022 C C   ? LYS A 1 136 ?  -1.647   6.659 -11.223 1.000 91.020 ? 136 LYS A C   1 
ATOM 1023 C CB  ? LYS A 1 136 ?  -1.160   9.104 -11.453 1.000 91.020 ? 136 LYS A CB  1 
ATOM 1024 O O   ? LYS A 1 136 ?  -1.657   6.134 -10.108 1.000 91.020 ? 136 LYS A O   1 
ATOM 1025 C CG  ? LYS A 1 136 ?  -1.654  10.499 -11.808 1.000 91.020 ? 136 LYS A CG  1 
ATOM 1026 C CD  ? LYS A 1 136 ?  -0.497  11.477 -11.969 1.000 91.020 ? 136 LYS A CD  1 
ATOM 1027 C CE  ? LYS A 1 136 ?  -0.959  12.794 -12.578 1.000 91.020 ? 136 LYS A CE  1 
ATOM 1028 N NZ  ? LYS A 1 136 ?   0.195  13.651 -12.984 1.000 91.020 ? 136 LYS A NZ  1 
ATOM 1029 N N   ? GLU A 1 137 ?  -1.113   6.110 -12.299 1.000 89.520 ? 137 GLU A N   1 
ATOM 1030 C CA  ? GLU A 1 137 ?  -0.431   4.821 -12.231 1.000 89.520 ? 137 GLU A CA  1 
ATOM 1031 C C   ? GLU A 1 137 ?   0.820   4.811 -13.105 1.000 89.520 ? 137 GLU A C   1 
ATOM 1032 C CB  ? GLU A 1 137 ?  -1.375   3.691 -12.651 1.000 89.520 ? 137 GLU A CB  1 
ATOM 1033 O O   ? GLU A 1 137 ?   0.900   5.547 -14.091 1.000 89.520 ? 137 GLU A O   1 
ATOM 1034 C CG  ? GLU A 1 137 ?  -1.717   3.695 -14.134 1.000 89.520 ? 137 GLU A CG  1 
ATOM 1035 C CD  ? GLU A 1 137 ?  -2.611   2.537 -14.546 1.000 89.520 ? 137 GLU A CD  1 
ATOM 1036 O OE1 ? GLU A 1 137 ?  -2.808   2.325 -15.765 1.000 89.520 ? 137 GLU A OE1 1 
ATOM 1037 O OE2 ? GLU A 1 137 ?  -3.120   1.835 -13.644 1.000 89.520 ? 137 GLU A OE2 1 
ATOM 1038 N N   ? ALA A 1 138 ?   1.763   3.952 -12.691 1.000 86.490 ? 138 ALA A N   1 
ATOM 1039 C CA  ? ALA A 1 138 ?   3.002   3.774 -13.444 1.000 86.490 ? 138 ALA A CA  1 
ATOM 1040 C C   ? ALA A 1 138 ?   3.468   2.322 -13.397 1.000 86.490 ? 138 ALA A C   1 
ATOM 1041 C CB  ? ALA A 1 138 ?   4.091   4.697 -12.902 1.000 86.490 ? 138 ALA A CB  1 
ATOM 1042 O O   ? ALA A 1 138 ?   3.157   1.594 -12.452 1.000 86.490 ? 138 ALA A O   1 
ATOM 1043 N N   ? THR A 1 139 ?   4.165   2.004 -14.478 1.000 88.040 ? 139 THR A N   1 
ATOM 1044 C CA  ? THR A 1 139 ?   4.773   0.680 -14.536 1.000 88.040 ? 139 THR A CA  1 
ATOM 1045 C C   ? THR A 1 139 ?   6.227   0.732 -14.075 1.000 88.040 ? 139 THR A C   1 
ATOM 1046 C CB  ? THR A 1 139 ?   4.704   0.095 -15.959 1.000 88.040 ? 139 THR A CB  1 
ATOM 1047 O O   ? THR A 1 139 ?   6.989   1.601 -14.504 1.000 88.040 ? 139 THR A O   1 
ATOM 1048 C CG2 ? THR A 1 139 ?   5.374  -1.274 -16.024 1.000 88.040 ? 139 THR A CG2 1 
ATOM 1049 O OG1 ? THR A 1 139 ?   3.332  -0.038 -16.348 1.000 88.040 ? 139 THR A OG1 1 
ATOM 1050 N N   ? VAL A 1 140 ?   6.561  -0.266 -13.152 1.000 88.120 ? 140 VAL A N   1 
ATOM 1051 C CA  ? VAL A 1 140 ?   7.925  -0.354 -12.641 1.000 88.120 ? 140 VAL A CA  1 
ATOM 1052 C C   ? VAL A 1 140 ?   8.425  -1.793 -12.745 1.000 88.120 ? 140 VAL A C   1 
ATOM 1053 C CB  ? VAL A 1 140 ?   8.017   0.138 -11.179 1.000 88.120 ? 140 VAL A CB  1 
ATOM 1054 O O   ? VAL A 1 140 ?   7.626  -2.728 -12.842 1.000 88.120 ? 140 VAL A O   1 
ATOM 1055 C CG1 ? VAL A 1 140 ?   7.654   1.619 -11.084 1.000 88.120 ? 140 VAL A CG1 1 
ATOM 1056 C CG2 ? VAL A 1 140 ?   7.109  -0.697 -10.278 1.000 88.120 ? 140 VAL A CG2 1 
ATOM 1057 N N   ? LYS A 1 141 ?   9.771  -1.898 -12.760 1.000 90.510 ? 141 LYS A N   1 
ATOM 1058 C CA  ? LYS A 1 141 ?  10.374  -3.227 -12.801 1.000 90.510 ? 141 LYS A CA  1 
ATOM 1059 C C   ? LYS A 1 141 ?  11.071  -3.555 -11.484 1.000 90.510 ? 141 LYS A C   1 
ATOM 1060 C CB  ? LYS A 1 141 ?  11.367  -3.331 -13.959 1.000 90.510 ? 141 LYS A CB  1 
ATOM 1061 O O   ? LYS A 1 141 ?  11.741  -2.700 -10.901 1.000 90.510 ? 141 LYS A O   1 
ATOM 1062 C CG  ? LYS A 1 141 ?  11.777  -4.757 -14.297 1.000 90.510 ? 141 LYS A CG  1 
ATOM 1063 C CD  ? LYS A 1 141 ?  12.663  -4.805 -15.535 1.000 90.510 ? 141 LYS A CD  1 
ATOM 1064 C CE  ? LYS A 1 141 ?  13.094  -6.229 -15.861 1.000 90.510 ? 141 LYS A CE  1 
ATOM 1065 N NZ  ? LYS A 1 141 ?  13.887  -6.293 -17.125 1.000 90.510 ? 141 LYS A NZ  1 
ATOM 1066 N N   ? ILE A 1 142 ?  10.896  -4.805 -11.067 1.000 91.570 ? 142 ILE A N   1 
ATOM 1067 C CA  ? ILE A 1 142 ?  11.549  -5.266  -9.847 1.000 91.570 ? 142 ILE A CA  1 
ATOM 1068 C C   ? ILE A 1 142 ?  13.054  -5.378 -10.078 1.000 91.570 ? 142 ILE A C   1 
ATOM 1069 C CB  ? ILE A 1 142 ?  10.976  -6.621  -9.376 1.000 91.570 ? 142 ILE A CB  1 
ATOM 1070 O O   ? ILE A 1 142 ?  13.494  -5.932 -11.088 1.000 91.570 ? 142 ILE A O   1 
ATOM 1071 C CG1 ? ILE A 1 142 ?   9.480  -6.491  -9.069 1.000 91.570 ? 142 ILE A CG1 1 
ATOM 1072 C CG2 ? ILE A 1 142 ?  11.743  -7.137  -8.155 1.000 91.570 ? 142 ILE A CG2 1 
ATOM 1073 C CD1 ? ILE A 1 142 ?   9.155  -5.449  -8.007 1.000 91.570 ? 142 ILE A CD1 1 
ATOM 1074 N N   ? ILE A 1 143 ?  13.778  -4.852  -9.059 1.000 89.820 ? 143 ILE A N   1 
ATOM 1075 C CA  ? ILE A 1 143 ?  15.235  -4.853  -9.125 1.000 89.820 ? 143 ILE A CA  1 
ATOM 1076 C C   ? ILE A 1 143 ?  15.797  -5.828  -8.093 1.000 89.820 ? 143 ILE A C   1 
ATOM 1077 C CB  ? ILE A 1 143 ?  15.813  -3.438  -8.895 1.000 89.820 ? 143 ILE A CB  1 
ATOM 1078 O O   ? ILE A 1 143 ?  15.221  -6.003  -7.016 1.000 89.820 ? 143 ILE A O   1 
ATOM 1079 C CG1 ? ILE A 1 143 ?  15.242  -2.455  -9.924 1.000 89.820 ? 143 ILE A CG1 1 
ATOM 1080 C CG2 ? ILE A 1 143 ?  17.343  -3.464  -8.952 1.000 89.820 ? 143 ILE A CG2 1 
ATOM 1081 C CD1 ? ILE A 1 143 ?  15.596  -1.000  -9.652 1.000 89.820 ? 143 ILE A CD1 1 
ATOM 1082 N N   ? ASN A 1 144 ?  16.978  -6.275  -8.562 1.000 89.420 ? 144 ASN A N   1 
ATOM 1083 C CA  ? ASN A 1 144 ?  17.683  -7.192  -7.674 1.000 89.420 ? 144 ASN A CA  1 
ATOM 1084 C C   ? ASN A 1 144 ?  18.081  -6.512  -6.367 1.000 89.420 ? 144 ASN A C   1 
ATOM 1085 C CB  ? ASN A 1 144 ?  18.918  -7.770  -8.370 1.000 89.420 ? 144 ASN A CB  1 
ATOM 1086 O O   ? ASN A 1 144 ?  18.582  -5.387  -6.375 1.000 89.420 ? 144 ASN A O   1 
ATOM 1087 C CG  ? ASN A 1 144 ?  19.647  -8.788  -7.515 1.000 89.420 ? 144 ASN A CG  1 
ATOM 1088 N ND2 ? ASN A 1 144 ?  19.405 -10.066  -7.780 1.000 89.420 ? 144 ASN A ND2 1 
ATOM 1089 O OD1 ? ASN A 1 144 ?  20.420  -8.429  -6.623 1.000 89.420 ? 144 ASN A OD1 1 
ATOM 1090 N N   ? ARG A 1 145 ?  17.875  -7.114  -5.255 1.000 88.200 ? 145 ARG A N   1 
ATOM 1091 C CA  ? ARG A 1 145 ?  18.091  -6.565  -3.920 1.000 88.200 ? 145 ARG A CA  1 
ATOM 1092 C C   ? ARG A 1 145 ?  19.553  -6.183  -3.716 1.000 88.200 ? 145 ARG A C   1 
ATOM 1093 C CB  ? ARG A 1 145 ?  17.657  -7.568  -2.849 1.000 88.200 ? 145 ARG A CB  1 
ATOM 1094 O O   ? ARG A 1 145 ?  19.852  -5.176  -3.070 1.000 88.200 ? 145 ARG A O   1 
ATOM 1095 C CG  ? ARG A 1 145 ?  17.641  -6.997  -1.440 1.000 88.200 ? 145 ARG A CG  1 
ATOM 1096 C CD  ? ARG A 1 145 ?  17.215  -8.038  -0.414 1.000 88.200 ? 145 ARG A CD  1 
ATOM 1097 N NE  ? ARG A 1 145 ?  15.852  -8.503  -0.653 1.000 88.200 ? 145 ARG A NE  1 
ATOM 1098 N NH1 ? ARG A 1 145 ?  16.450 -10.700  -1.047 1.000 88.200 ? 145 ARG A NH1 1 
ATOM 1099 N NH2 ? ARG A 1 145 ?  14.248 -10.071  -1.147 1.000 88.200 ? 145 ARG A NH2 1 
ATOM 1100 C CZ  ? ARG A 1 145 ?  15.520  -9.757  -0.949 1.000 88.200 ? 145 ARG A CZ  1 
ATOM 1101 N N   ? LYS A 1 146 ?  20.437  -7.046  -4.165 1.000 86.680 ? 146 LYS A N   1 
ATOM 1102 C CA  ? LYS A 1 146 ?  21.866  -6.772  -4.050 1.000 86.680 ? 146 LYS A CA  1 
ATOM 1103 C C   ? LYS A 1 146 ?  22.235  -5.469  -4.754 1.000 86.680 ? 146 LYS A C   1 
ATOM 1104 C CB  ? LYS A 1 146 ?  22.683  -7.929  -4.627 1.000 86.680 ? 146 LYS A CB  1 
ATOM 1105 O O   ? LYS A 1 146 ?  23.002  -4.665  -4.222 1.000 86.680 ? 146 LYS A O   1 
ATOM 1106 C CG  ? LYS A 1 146 ?  22.673  -9.183  -3.766 1.000 86.680 ? 146 LYS A CG  1 
ATOM 1107 C CD  ? LYS A 1 146 ?  23.569 -10.269  -4.349 1.000 86.680 ? 146 LYS A CD  1 
ATOM 1108 C CE  ? LYS A 1 146 ?  23.480 -11.559  -3.546 1.000 86.680 ? 146 LYS A CE  1 
ATOM 1109 N NZ  ? LYS A 1 146 ?  24.349 -12.630  -4.121 1.000 86.680 ? 146 LYS A NZ  1 
ATOM 1110 N N   ? THR A 1 147 ?  21.642  -5.349  -5.946 1.000 85.790 ? 147 THR A N   1 
ATOM 1111 C CA  ? THR A 1 147 ?  21.839  -4.116  -6.700 1.000 85.790 ? 147 THR A CA  1 
ATOM 1112 C C   ? THR A 1 147 ?  21.242  -2.925  -5.955 1.000 85.790 ? 147 THR A C   1 
ATOM 1113 C CB  ? THR A 1 147 ?  21.214  -4.213  -8.103 1.000 85.790 ? 147 THR A CB  1 
ATOM 1114 O O   ? THR A 1 147 ?  21.851  -1.855  -5.895 1.000 85.790 ? 147 THR A O   1 
ATOM 1115 C CG2 ? THR A 1 147 ?  21.430  -2.927  -8.893 1.000 85.790 ? 147 THR A CG2 1 
ATOM 1116 O OG1 ? THR A 1 147 ?  21.815  -5.303  -8.813 1.000 85.790 ? 147 THR A OG1 1 
ATOM 1117 N N   ? CYS A 1 148 ?  20.093  -3.084  -5.381 1.000 85.800 ? 148 CYS A N   1 
ATOM 1118 C CA  ? CYS A 1 148 ?  19.386  -2.074  -4.602 1.000 85.800 ? 148 CYS A CA  1 
ATOM 1119 C C   ? CYS A 1 148 ?  20.174  -1.699  -3.352 1.000 85.800 ? 148 CYS A C   1 
ATOM 1120 C CB  ? CYS A 1 148 ?  17.997  -2.576  -4.209 1.000 85.800 ? 148 CYS A CB  1 
ATOM 1121 O O   ? CYS A 1 148 ?  20.316  -0.517  -3.035 1.000 85.800 ? 148 CYS A O   1 
ATOM 1122 S SG  ? CYS A 1 148 ?  16.936  -1.298  -3.498 1.000 85.800 ? 148 CYS A SG  1 
ATOM 1123 N N   ? SER A 1 149 ?  20.695  -2.657  -2.708 1.000 86.080 ? 149 SER A N   1 
ATOM 1124 C CA  ? SER A 1 149 ?  21.485  -2.477  -1.494 1.000 86.080 ? 149 SER A CA  1 
ATOM 1125 C C   ? SER A 1 149 ?  22.742  -1.658  -1.769 1.000 86.080 ? 149 SER A C   1 
ATOM 1126 C CB  ? SER A 1 149 ?  21.870  -3.832  -0.899 1.000 86.080 ? 149 SER A CB  1 
ATOM 1127 O O   ? SER A 1 149 ?  23.148  -0.838  -0.942 1.000 86.080 ? 149 SER A O   1 
ATOM 1128 O OG  ? SER A 1 149 ?  22.547  -3.665   0.335 1.000 86.080 ? 149 SER A OG  1 
ATOM 1129 N N   ? ARG A 1 150 ?  23.374  -1.860  -2.919 1.000 84.530 ? 150 ARG A N   1 
ATOM 1130 C CA  ? ARG A 1 150 ?  24.556  -1.107  -3.324 1.000 84.530 ? 150 ARG A CA  1 
ATOM 1131 C C   ? ARG A 1 150 ?  24.230   0.373  -3.499 1.000 84.530 ? 150 ARG A C   1 
ATOM 1132 C CB  ? ARG A 1 150 ?  25.136  -1.673  -4.622 1.000 84.530 ? 150 ARG A CB  1 
ATOM 1133 O O   ? ARG A 1 150 ?  25.020   1.238  -3.115 1.000 84.530 ? 150 ARG A O   1 
ATOM 1134 C CG  ? ARG A 1 150 ?  25.859  -2.999  -4.447 1.000 84.530 ? 150 ARG A CG  1 
ATOM 1135 C CD  ? ARG A 1 150 ?  26.498  -3.468  -5.746 1.000 84.530 ? 150 ARG A CD  1 
ATOM 1136 N NE  ? ARG A 1 150 ?  25.716  -4.526  -6.381 1.000 84.530 ? 150 ARG A NE  1 
ATOM 1137 N NH1 ? ARG A 1 150 ?  26.325  -3.967  -8.538 1.000 84.530 ? 150 ARG A NH1 1 
ATOM 1138 N NH2 ? ARG A 1 150 ?  24.909  -5.730  -8.162 1.000 84.530 ? 150 ARG A NH2 1 
ATOM 1139 C CZ  ? ARG A 1 150 ?  25.652  -4.739  -7.692 1.000 84.530 ? 150 ARG A CZ  1 
ATOM 1140 N N   ? ASN A 1 151 ?  22.972   0.639  -3.951 1.000 80.800 ? 151 ASN A N   1 
ATOM 1141 C CA  ? ASN A 1 151 ?  22.534   2.007  -4.206 1.000 80.800 ? 151 ASN A CA  1 
ATOM 1142 C C   ? ASN A 1 151 ?  22.162   2.727  -2.912 1.000 80.800 ? 151 ASN A C   1 
ATOM 1143 C CB  ? ASN A 1 151 ?  21.353   2.020  -5.179 1.000 80.800 ? 151 ASN A CB  1 
ATOM 1144 O O   ? ASN A 1 151 ?  22.296   3.948  -2.816 1.000 80.800 ? 151 ASN A O   1 
ATOM 1145 C CG  ? ASN A 1 151 ?  21.770   1.724  -6.606 1.000 80.800 ? 151 ASN A CG  1 
ATOM 1146 N ND2 ? ASN A 1 151 ?  20.876   1.105  -7.368 1.000 80.800 ? 151 ASN A ND2 1 
ATOM 1147 O OD1 ? ASN A 1 151 ?  22.886   2.048  -7.020 1.000 80.800 ? 151 ASN A OD1 1 
ATOM 1148 N N   ? TYR A 1 152 ?  21.800   1.925  -1.943 1.000 79.330 ? 152 TYR A N   1 
ATOM 1149 C CA  ? TYR A 1 152 ?  21.357   2.494  -0.675 1.000 79.330 ? 152 TYR A CA  1 
ATOM 1150 C C   ? TYR A 1 152 ?  22.356   2.196   0.436 1.000 79.330 ? 152 TYR A C   1 
ATOM 1151 C CB  ? TYR A 1 152 ?  19.976   1.951  -0.295 1.000 79.330 ? 152 TYR A CB  1 
ATOM 1152 O O   ? TYR A 1 152 ?  22.033   2.320   1.620 1.000 79.330 ? 152 TYR A O   1 
ATOM 1153 C CG  ? TYR A 1 152 ?  18.840   2.601  -1.048 1.000 79.330 ? 152 TYR A CG  1 
ATOM 1154 C CD1 ? TYR A 1 152 ?  18.273   3.791  -0.599 1.000 79.330 ? 152 TYR A CD1 1 
ATOM 1155 C CD2 ? TYR A 1 152 ?  18.331   2.025  -2.207 1.000 79.330 ? 152 TYR A CD2 1 
ATOM 1156 C CE1 ? TYR A 1 152 ?  17.224   4.393  -1.288 1.000 79.330 ? 152 TYR A CE1 1 
ATOM 1157 C CE2 ? TYR A 1 152 ?  17.283   2.618  -2.904 1.000 79.330 ? 152 TYR A CE2 1 
ATOM 1158 O OH  ? TYR A 1 152 ?  15.700   4.390  -3.124 1.000 79.330 ? 152 TYR A OH  1 
ATOM 1159 C CZ  ? TYR A 1 152 ?  16.738   3.800  -2.438 1.000 79.330 ? 152 TYR A CZ  1 
ATOM 1160 N N   ? LYS A 1 153 ?  23.679   1.876   0.062 1.000 81.420 ? 153 LYS A N   1 
ATOM 1161 C CA  ? LYS A 1 153 ?  24.801   1.655   0.969 1.000 81.420 ? 153 LYS A CA  1 
ATOM 1162 C C   ? LYS A 1 153 ?  24.419   0.697   2.094 1.000 81.420 ? 153 LYS A C   1 
ATOM 1163 C CB  ? LYS A 1 153 ?  25.288   2.982   1.553 1.000 81.420 ? 153 LYS A CB  1 
ATOM 1164 O O   ? LYS A 1 153 ?  24.706   0.959   3.264 1.000 81.420 ? 153 LYS A O   1 
ATOM 1165 C CG  ? LYS A 1 153 ?  25.842   3.948   0.517 1.000 81.420 ? 153 LYS A CG  1 
ATOM 1166 C CD  ? LYS A 1 153 ?  26.353   5.229   1.164 1.000 81.420 ? 153 LYS A CD  1 
ATOM 1167 C CE  ? LYS A 1 153 ?  26.862   6.218   0.123 1.000 81.420 ? 153 LYS A CE  1 
ATOM 1168 N NZ  ? LYS A 1 153 ?  27.374   7.471   0.754 1.000 81.420 ? 153 LYS A NZ  1 
ATOM 1169 N N   ? LYS A 1 154 ?  23.682  -0.478   1.844 1.000 75.210 ? 154 LYS A N   1 
ATOM 1170 C CA  ? LYS A 1 154 ?  23.393  -1.620   2.706 1.000 75.210 ? 154 LYS A CA  1 
ATOM 1171 C C   ? LYS A 1 154 ?  22.220  -1.326   3.636 1.000 75.210 ? 154 LYS A C   1 
ATOM 1172 C CB  ? LYS A 1 154 ?  24.628  -2.000   3.524 1.000 75.210 ? 154 LYS A CB  1 
ATOM 1173 O O   ? LYS A 1 154 ?  22.123  -1.899   4.722 1.000 75.210 ? 154 LYS A O   1 
ATOM 1174 C CG  ? LYS A 1 154 ?  25.781  -2.541   2.691 1.000 75.210 ? 154 LYS A CG  1 
ATOM 1175 C CD  ? LYS A 1 154 ?  26.931  -3.015   3.570 1.000 75.210 ? 154 LYS A CD  1 
ATOM 1176 C CE  ? LYS A 1 154 ?  28.097  -3.530   2.736 1.000 75.210 ? 154 LYS A CE  1 
ATOM 1177 N NZ  ? LYS A 1 154 ?  29.235  -3.979   3.593 1.000 75.210 ? 154 LYS A NZ  1 
ATOM 1178 N N   ? LYS A 1 155 ?  21.337  -0.531   3.292 1.000 79.670 ? 155 LYS A N   1 
ATOM 1179 C CA  ? LYS A 1 155 ?  20.156  -0.153   4.062 1.000 79.670 ? 155 LYS A CA  1 
ATOM 1180 C C   ? LYS A 1 155 ?  18.932  -0.948   3.615 1.000 79.670 ? 155 LYS A C   1 
ATOM 1181 C CB  ? LYS A 1 155 ?  19.884   1.346   3.929 1.000 79.670 ? 155 LYS A CB  1 
ATOM 1182 O O   ? LYS A 1 155 ?  17.890  -0.914   4.273 1.000 79.670 ? 155 LYS A O   1 
ATOM 1183 C CG  ? LYS A 1 155 ?  20.877   2.223   4.677 1.000 79.670 ? 155 LYS A CG  1 
ATOM 1184 C CD  ? LYS A 1 155 ?  20.457   3.687   4.654 1.000 79.670 ? 155 LYS A CD  1 
ATOM 1185 C CE  ? LYS A 1 155 ?  21.449   4.566   5.404 1.000 79.670 ? 155 LYS A CE  1 
ATOM 1186 N NZ  ? LYS A 1 155 ?  21.053   6.006   5.366 1.000 79.670 ? 155 LYS A NZ  1 
ATOM 1187 N N   ? ILE A 1 156 ?  19.137  -1.762   2.538 1.000 88.390 ? 156 ILE A N   1 
ATOM 1188 C CA  ? ILE A 1 156 ?  18.075  -2.610   2.009 1.000 88.390 ? 156 ILE A CA  1 
ATOM 1189 C C   ? ILE A 1 156 ?  18.142  -3.989   2.662 1.000 88.390 ? 156 ILE A C   1 
ATOM 1190 C CB  ? ILE A 1 156 ?  18.167  -2.740   0.472 1.000 88.390 ? 156 ILE A CB  1 
ATOM 1191 O O   ? ILE A 1 156 ?  19.171  -4.666   2.592 1.000 88.390 ? 156 ILE A O   1 
ATOM 1192 C CG1 ? ILE A 1 156 ?  18.129  -1.355  -0.184 1.000 88.390 ? 156 ILE A CG1 1 
ATOM 1193 C CG2 ? ILE A 1 156 ?  17.043  -3.631  -0.063 1.000 88.390 ? 156 ILE A CG2 1 
ATOM 1194 C CD1 ? ILE A 1 156 ?  16.881  -0.549   0.146 1.000 88.390 ? 156 ILE A CD1 1 
ATOM 1195 N N   ? THR A 1 157 ?  17.037  -4.426   3.402 1.000 90.230 ? 157 THR A N   1 
ATOM 1196 C CA  ? THR A 1 157 ?  16.950  -5.706   4.096 1.000 90.230 ? 157 THR A CA  1 
ATOM 1197 C C   ? THR A 1 157 ?  16.153  -6.715   3.273 1.000 90.230 ? 157 THR A C   1 
ATOM 1198 C CB  ? THR A 1 157 ?  16.303  -5.547   5.484 1.000 90.230 ? 157 THR A CB  1 
ATOM 1199 O O   ? THR A 1 157 ?  15.655  -6.388   2.194 1.000 90.230 ? 157 THR A O   1 
ATOM 1200 C CG2 ? THR A 1 157 ?  16.978  -4.434   6.280 1.000 90.230 ? 157 THR A CG2 1 
ATOM 1201 O OG1 ? THR A 1 157 ?  14.915  -5.231   5.324 1.000 90.230 ? 157 THR A OG1 1 
ATOM 1202 N N   ? ASN A 1 158 ?  16.056  -8.035   3.842 1.000 91.190 ? 158 ASN A N   1 
ATOM 1203 C CA  ? ASN A 1 158 ?  15.309  -9.105   3.189 1.000 91.190 ? 158 ASN A CA  1 
ATOM 1204 C C   ? ASN A 1 158 ?  13.806  -8.841   3.222 1.000 91.190 ? 158 ASN A C   1 
ATOM 1205 C CB  ? ASN A 1 158 ?  15.626 -10.454   3.838 1.000 91.190 ? 158 ASN A CB  1 
ATOM 1206 O O   ? ASN A 1 158 ?  13.041  -9.497   2.514 1.000 91.190 ? 158 ASN A O   1 
ATOM 1207 C CG  ? ASN A 1 158 ?  17.004 -10.969   3.471 1.000 91.190 ? 158 ASN A CG  1 
ATOM 1208 N ND2 ? ASN A 1 158 ?  17.580 -11.791   4.340 1.000 91.190 ? 158 ASN A ND2 1 
ATOM 1209 O OD1 ? ASN A 1 158 ?  17.547 -10.629   2.417 1.000 91.190 ? 158 ASN A OD1 1 
ATOM 1210 N N   ? ASN A 1 159 ?  13.381  -7.882   4.026 1.000 92.500 ? 159 ASN A N   1 
ATOM 1211 C CA  ? ASN A 1 159 ?  11.972  -7.532   4.165 1.000 92.500 ? 159 ASN A CA  1 
ATOM 1212 C C   ? ASN A 1 159 ?  11.563  -6.447   3.172 1.000 92.500 ? 159 ASN A C   1 
ATOM 1213 C CB  ? ASN A 1 159 ?  11.668  -7.084   5.596 1.000 92.500 ? 159 ASN A CB  1 
ATOM 1214 O O   ? ASN A 1 159 ?  10.428  -5.968   3.202 1.000 92.500 ? 159 ASN A O   1 
ATOM 1215 C CG  ? ASN A 1 159 ?  11.856  -8.196   6.609 1.000 92.500 ? 159 ASN A CG  1 
ATOM 1216 N ND2 ? ASN A 1 159 ?  12.278  -7.835   7.815 1.000 92.500 ? 159 ASN A ND2 1 
ATOM 1217 O OD1 ? ASN A 1 159 ?  11.626  -9.370   6.309 1.000 92.500 ? 159 ASN A OD1 1 
ATOM 1218 N N   ? MET A 1 160 ?  12.486  -6.075   2.257 1.000 93.030 ? 160 MET A N   1 
ATOM 1219 C CA  ? MET A 1 160 ?  12.223  -4.953   1.360 1.000 93.030 ? 160 MET A CA  1 
ATOM 1220 C C   ? MET A 1 160 ?  12.387  -5.372  -0.098 1.000 93.030 ? 160 MET A C   1 
ATOM 1221 C CB  ? MET A 1 160 ?  13.155  -3.782   1.675 1.000 93.030 ? 160 MET A CB  1 
ATOM 1222 O O   ? MET A 1 160 ?  13.163  -6.279  -0.404 1.000 93.030 ? 160 MET A O   1 
ATOM 1223 C CG  ? MET A 1 160 ?  12.924  -3.166   3.045 1.000 93.030 ? 160 MET A CG  1 
ATOM 1224 S SD  ? MET A 1 160 ?  14.113  -1.820   3.421 1.000 93.030 ? 160 MET A SD  1 
ATOM 1225 C CE  ? MET A 1 160 ?  13.506  -1.303   5.051 1.000 93.030 ? 160 MET A CE  1 
ATOM 1226 N N   ? LEU A 1 161 ?  11.501  -4.691  -0.991 1.000 92.290 ? 161 LEU A N   1 
ATOM 1227 C CA  ? LEU A 1 161 ?  11.572  -4.808  -2.444 1.000 92.290 ? 161 LEU A CA  1 
ATOM 1228 C C   ? LEU A 1 161 ?  11.986  -3.483  -3.076 1.000 92.290 ? 161 LEU A C   1 
ATOM 1229 C CB  ? LEU A 1 161 ?  10.224  -5.259  -3.012 1.000 92.290 ? 161 LEU A CB  1 
ATOM 1230 O O   ? LEU A 1 161 ?  11.636  -2.414  -2.572 1.000 92.290 ? 161 LEU A O   1 
ATOM 1231 C CG  ? LEU A 1 161 ?   9.714  -6.623  -2.545 1.000 92.290 ? 161 LEU A CG  1 
ATOM 1232 C CD1 ? LEU A 1 161 ?   8.226  -6.765  -2.849 1.000 92.290 ? 161 LEU A CD1 1 
ATOM 1233 C CD2 ? LEU A 1 161 ?  10.509  -7.746  -3.203 1.000 92.290 ? 161 LEU A CD2 1 
ATOM 1234 N N   ? CYS A 1 162 ?  12.689  -3.632  -4.142 1.000 90.180 ? 162 CYS A N   1 
ATOM 1235 C CA  ? CYS A 1 162 ?  13.051  -2.438  -4.897 1.000 90.180 ? 162 CYS A CA  1 
ATOM 1236 C C   ? CYS A 1 162 ?  12.468  -2.484  -6.304 1.000 90.180 ? 162 CYS A C   1 
ATOM 1237 C CB  ? CYS A 1 162 ?  14.571  -2.290  -4.969 1.000 90.180 ? 162 CYS A CB  1 
ATOM 1238 O O   ? CYS A 1 162 ?  12.462  -3.538  -6.943 1.000 90.180 ? 162 CYS A O   1 
ATOM 1239 S SG  ? CYS A 1 162 ?  15.360  -2.085  -3.357 1.000 90.180 ? 162 CYS A SG  1 
ATOM 1240 N N   ? ALA A 1 163 ?  11.965  -1.386  -6.649 1.000 88.100 ? 163 ALA A N   1 
ATOM 1241 C CA  ? ALA A 1 163 ?  11.384  -1.282  -7.985 1.000 88.100 ? 163 ALA A CA  1 
ATOM 1242 C C   ? ALA A 1 163 ?  11.696   0.073  -8.614 1.000 88.100 ? 163 ALA A C   1 
ATOM 1243 C CB  ? ALA A 1 163 ?   9.875  -1.504  -7.928 1.000 88.100 ? 163 ALA A CB  1 
ATOM 1244 O O   ? ALA A 1 163 ?  11.774   1.086  -7.915 1.000 88.100 ? 163 ALA A O   1 
ATOM 1245 N N   ? GLY A 1 164 ?  11.989  -0.100  -9.839 1.000 78.230 ? 164 GLY A N   1 
ATOM 1246 C CA  ? GLY A 1 164 ?  12.319   1.117 -10.565 1.000 78.230 ? 164 GLY A CA  1 
ATOM 1247 C C   ? GLY A 1 164 ?  13.580   0.992 -11.398 1.000 78.230 ? 164 GLY A C   1 
ATOM 1248 O O   ? GLY A 1 164 ?  14.409   0.113 -11.151 1.000 78.230 ? 164 GLY A O   1 
ATOM 1249 N N   ? TRP A 1 165 ?  13.658   1.254 -12.769 1.000 63.910 ? 165 TRP A N   1 
ATOM 1250 C CA  ? TRP A 1 165 ?  14.704   1.002 -13.755 1.000 63.910 ? 165 TRP A CA  1 
ATOM 1251 C C   ? TRP A 1 165 ?  15.639   2.200 -13.876 1.000 63.910 ? 165 TRP A C   1 
ATOM 1252 C CB  ? TRP A 1 165 ?  14.090   0.677 -15.120 1.000 63.910 ? 165 TRP A CB  1 
ATOM 1253 O O   ? TRP A 1 165 ?  15.245   3.334 -13.589 1.000 63.910 ? 165 TRP A O   1 
ATOM 1254 C CG  ? TRP A 1 165 ?  15.076   0.160 -16.123 1.000 63.910 ? 165 TRP A CG  1 
ATOM 1255 C CD1 ? TRP A 1 165 ?  15.715   0.877 -17.096 1.000 63.910 ? 165 TRP A CD1 1 
ATOM 1256 C CD2 ? TRP A 1 165 ?  15.532  -1.190 -16.256 1.000 63.910 ? 165 TRP A CD2 1 
ATOM 1257 C CE2 ? TRP A 1 165 ?  16.448  -1.218 -17.330 1.000 63.910 ? 165 TRP A CE2 1 
ATOM 1258 C CE3 ? TRP A 1 165 ?  15.255  -2.380 -15.568 1.000 63.910 ? 165 TRP A CE3 1 
ATOM 1259 N NE1 ? TRP A 1 165 ?  16.542   0.054 -17.825 1.000 63.910 ? 165 TRP A NE1 1 
ATOM 1260 C CH2 ? TRP A 1 165 ?  16.801  -3.541 -17.044 1.000 63.910 ? 165 TRP A CH2 1 
ATOM 1261 C CZ2 ? TRP A 1 165 ?  17.090  -2.392 -17.733 1.000 63.910 ? 165 TRP A CZ2 1 
ATOM 1262 C CZ3 ? TRP A 1 165 ?  15.895  -3.546 -15.971 1.000 63.910 ? 165 TRP A CZ3 1 
ATOM 1263 N N   ? ASN A 1 166 ?  17.110   1.969 -14.222 1.000 52.410 ? 166 ASN A N   1 
ATOM 1264 C CA  ? ASN A 1 166 ?  18.273   2.813 -14.478 1.000 52.410 ? 166 ASN A CA  1 
ATOM 1265 C C   ? ASN A 1 166 ?  18.011   3.798 -15.614 1.000 52.410 ? 166 ASN A C   1 
ATOM 1266 C CB  ? ASN A 1 166 ?  19.500   1.954 -14.792 1.000 52.410 ? 166 ASN A CB  1 
ATOM 1267 O O   ? ASN A 1 166 ?  18.483   4.935 -15.576 1.000 52.410 ? 166 ASN A O   1 
ATOM 1268 C CG  ? ASN A 1 166 ?  20.175   1.422 -13.543 1.000 52.410 ? 166 ASN A CG  1 
ATOM 1269 N ND2 ? ASN A 1 166 ?  21.108   0.495 -13.723 1.000 52.410 ? 166 ASN A ND2 1 
ATOM 1270 O OD1 ? ASN A 1 166 ?  19.859   1.840 -12.426 1.000 52.410 ? 166 ASN A OD1 1 
ATOM 1271 N N   ? ASN A 1 167 ?  16.681   3.817 -16.205 1.000 52.570 ? 167 ASN A N   1 
ATOM 1272 C CA  ? ASN A 1 167 ?  16.293   4.727 -17.278 1.000 52.570 ? 167 ASN A CA  1 
ATOM 1273 C C   ? ASN A 1 167 ?  14.823   5.122 -17.174 1.000 52.570 ? 167 ASN A C   1 
ATOM 1274 C CB  ? ASN A 1 167 ?  16.579   4.098 -18.643 1.000 52.570 ? 167 ASN A CB  1 
ATOM 1275 O O   ? ASN A 1 167 ?  14.253   5.664 -18.123 1.000 52.570 ? 167 ASN A O   1 
ATOM 1276 C CG  ? ASN A 1 167 ?  18.061   4.018 -18.951 1.000 52.570 ? 167 ASN A CG  1 
ATOM 1277 N ND2 ? ASN A 1 167 ?  18.418   3.217 -19.948 1.000 52.570 ? 167 ASN A ND2 1 
ATOM 1278 O OD1 ? ASN A 1 167 ?  18.879   4.671 -18.298 1.000 52.570 ? 167 ASN A OD1 1 
ATOM 1279 N N   ? SER A 1 168 ?  14.225   4.599 -16.049 1.000 52.140 ? 168 SER A N   1 
ATOM 1280 C CA  ? SER A 1 168 ?  12.786   4.810 -15.921 1.000 52.140 ? 168 SER A CA  1 
ATOM 1281 C C   ? SER A 1 168 ?  12.481   6.034 -15.064 1.000 52.140 ? 168 SER A C   1 
ATOM 1282 C CB  ? SER A 1 168 ?  12.114   3.576 -15.319 1.000 52.140 ? 168 SER A CB  1 
ATOM 1283 O O   ? SER A 1 168 ?  13.192   6.313 -14.096 1.000 52.140 ? 168 SER A O   1 
ATOM 1284 O OG  ? SER A 1 168 ?  12.269   3.555 -13.911 1.000 52.140 ? 168 SER A OG  1 
ATOM 1285 N N   ? LYS A 1 169 ?  12.015   7.058 -15.691 1.000 54.010 ? 169 LYS A N   1 
ATOM 1286 C CA  ? LYS A 1 169 ?  11.537   8.306 -15.103 1.000 54.010 ? 169 LYS A CA  1 
ATOM 1287 C C   ? LYS A 1 169 ?  10.308   8.068 -14.230 1.000 54.010 ? 169 LYS A C   1 
ATOM 1288 C CB  ? LYS A 1 169 ?  11.213   9.325 -16.197 1.000 54.010 ? 169 LYS A CB  1 
ATOM 1289 O O   ? LYS A 1 169 ?   9.687   9.019 -13.751 1.000 54.010 ? 169 LYS A O   1 
ATOM 1290 C CG  ? LYS A 1 169 ?  12.435   9.847 -16.939 1.000 54.010 ? 169 LYS A CG  1 
ATOM 1291 C CD  ? LYS A 1 169 ?  12.061  10.939 -17.933 1.000 54.010 ? 169 LYS A CD  1 
ATOM 1292 C CE  ? LYS A 1 169 ?  13.271  11.406 -18.732 1.000 54.010 ? 169 LYS A CE  1 
ATOM 1293 N NZ  ? LYS A 1 169 ?  12.912  12.489 -19.697 1.000 54.010 ? 169 LYS A NZ  1 
ATOM 1294 N N   ? SER A 1 170 ?  10.035   6.577 -13.986 1.000 51.470 ? 170 SER A N   1 
ATOM 1295 C CA  ? SER A 1 170 ?   8.783   6.317 -13.283 1.000 51.470 ? 170 SER A CA  1 
ATOM 1296 C C   ? SER A 1 170 ?   9.037   5.868 -11.848 1.000 51.470 ? 170 SER A C   1 
ATOM 1297 C CB  ? SER A 1 170 ?   7.964   5.257 -14.021 1.000 51.470 ? 170 SER A CB  1 
ATOM 1298 O O   ? SER A 1 170 ?   9.852   4.974 -11.607 1.000 51.470 ? 170 SER A O   1 
ATOM 1299 O OG  ? SER A 1 170 ?   7.680   5.672 -15.346 1.000 51.470 ? 170 SER A OG  1 
ATOM 1300 N N   ? ASP A 1 171 ?   8.534   6.542 -10.834 1.000 57.090 ? 171 ASP A N   1 
ATOM 1301 C CA  ? ASP A 1 171 ?   8.752   6.297  -9.411 1.000 57.090 ? 171 ASP A CA  1 
ATOM 1302 C C   ? ASP A 1 171 ?   7.552   6.752  -8.585 1.000 57.090 ? 171 ASP A C   1 
ATOM 1303 C CB  ? ASP A 1 171 ?  10.020   7.009  -8.933 1.000 57.090 ? 171 ASP A CB  1 
ATOM 1304 O O   ? ASP A 1 171 ?   6.670   7.448  -9.092 1.000 57.090 ? 171 ASP A O   1 
ATOM 1305 C CG  ? ASP A 1 171 ?  10.643   6.353  -7.713 1.000 57.090 ? 171 ASP A CG  1 
ATOM 1306 O OD1 ? ASP A 1 171 ?  10.044   5.409  -7.155 1.000 57.090 ? 171 ASP A OD1 1 
ATOM 1307 O OD2 ? ASP A 1 171 ?  11.742   6.787  -7.305 1.000 57.090 ? 171 ASP A OD2 1 
ATOM 1308 N N   ? ALA A 1 172 ?   7.376   6.073  -7.354 1.000 55.490 ? 172 ALA A N   1 
ATOM 1309 C CA  ? ALA A 1 172 ?   6.430   6.580  -6.363 1.000 55.490 ? 172 ALA A CA  1 
ATOM 1310 C C   ? ALA A 1 172 ?   7.067   7.667  -5.503 1.000 55.490 ? 172 ALA A C   1 
ATOM 1311 C CB  ? ALA A 1 172 ?   5.919   5.441  -5.485 1.000 55.490 ? 172 ALA A CB  1 
ATOM 1312 O O   ? ALA A 1 172 ?   8.255   7.596  -5.180 1.000 55.490 ? 172 ALA A O   1 
ATOM 1313 N N   ? CYS A 1 173 ?   6.354   8.763  -5.378 1.000 61.680 ? 173 CYS A N   1 
ATOM 1314 C CA  ? CYS A 1 173 ?   6.833   9.936  -4.656 1.000 61.680 ? 173 CYS A CA  1 
ATOM 1315 C C   ? CYS A 1 173 ?   5.963  10.220  -3.438 1.000 61.680 ? 173 CYS A C   1 
ATOM 1316 C CB  ? CYS A 1 173 ?   6.855  11.158  -5.574 1.000 61.680 ? 173 CYS A CB  1 
ATOM 1317 O O   ? CYS A 1 173 ?   5.104   9.411  -3.081 1.000 61.680 ? 173 CYS A O   1 
ATOM 1318 S SG  ? CYS A 1 173 ?   8.153  12.348  -5.171 1.000 61.680 ? 173 CYS A SG  1 
ATOM 1319 N N   ? GLN A 1 174 ?   6.349  11.360  -2.657 1.000 57.890 ? 174 GLN A N   1 
ATOM 1320 C CA  ? GLN A 1 174 ?   5.659  11.761  -1.436 1.000 57.890 ? 174 GLN A CA  1 
ATOM 1321 C C   ? GLN A 1 174 ?   4.147  11.785  -1.642 1.000 57.890 ? 174 GLN A C   1 
ATOM 1322 C CB  ? GLN A 1 174 ?   6.147  13.133  -0.969 1.000 57.890 ? 174 GLN A CB  1 
ATOM 1323 O O   ? GLN A 1 174 ?   3.658  12.340  -2.628 1.000 57.890 ? 174 GLN A O   1 
ATOM 1324 C CG  ? GLN A 1 174 ?   7.565  13.126  -0.416 1.000 57.890 ? 174 GLN A CG  1 
ATOM 1325 C CD  ? GLN A 1 174 ?   8.620  13.126  -1.506 1.000 57.890 ? 174 GLN A CD  1 
ATOM 1326 N NE2 ? GLN A 1 174 ?   9.880  12.973  -1.111 1.000 57.890 ? 174 GLN A NE2 1 
ATOM 1327 O OE1 ? GLN A 1 174 ?   8.306  13.261  -2.693 1.000 57.890 ? 174 GLN A OE1 1 
ATOM 1328 N N   ? GLY A 1 175 ?   3.444  11.057  -0.706 1.000 55.760 ? 175 GLY A N   1 
ATOM 1329 C CA  ? GLY A 1 175 ?   1.993  11.095  -0.785 1.000 55.760 ? 175 GLY A CA  1 
ATOM 1330 C C   ? GLY A 1 175 ?   1.393   9.825  -1.357 1.000 55.760 ? 175 GLY A C   1 
ATOM 1331 O O   ? GLY A 1 175 ?   0.187   9.595  -1.242 1.000 55.760 ? 175 GLY A O   1 
ATOM 1332 N N   ? ASP A 1 176 ?   2.274   8.929  -1.805 1.000 77.480 ? 176 ASP A N   1 
ATOM 1333 C CA  ? ASP A 1 176 ?   1.847   7.620  -2.290 1.000 77.480 ? 176 ASP A CA  1 
ATOM 1334 C C   ? ASP A 1 176 ?   2.205   6.521  -1.292 1.000 77.480 ? 176 ASP A C   1 
ATOM 1335 C CB  ? ASP A 1 176 ?   2.477   7.320  -3.652 1.000 77.480 ? 176 ASP A CB  1 
ATOM 1336 O O   ? ASP A 1 176 ?   2.050   5.334  -1.586 1.000 77.480 ? 176 ASP A O   1 
ATOM 1337 C CG  ? ASP A 1 176 ?   1.937   8.204  -4.763 1.000 77.480 ? 176 ASP A CG  1 
ATOM 1338 O OD1 ? ASP A 1 176 ?   0.715   8.462  -4.797 1.000 77.480 ? 176 ASP A OD1 1 
ATOM 1339 O OD2 ? ASP A 1 176 ?   2.741   8.643  -5.613 1.000 77.480 ? 176 ASP A OD2 1 
ATOM 1340 N N   ? SER A 1 177 ?   2.903   7.102  -0.099 1.000 87.060 ? 177 SER A N   1 
ATOM 1341 C CA  ? SER A 1 177 ?   3.220   6.130   0.943 1.000 87.060 ? 177 SER A CA  1 
ATOM 1342 C C   ? SER A 1 177 ?   2.012   5.260   1.273 1.000 87.060 ? 177 SER A C   1 
ATOM 1343 C CB  ? SER A 1 177 ?   3.709   6.839   2.207 1.000 87.060 ? 177 SER A CB  1 
ATOM 1344 O O   ? SER A 1 177 ?   0.885   5.753   1.340 1.000 87.060 ? 177 SER A O   1 
ATOM 1345 O OG  ? SER A 1 177 ?   4.938   7.502   1.968 1.000 87.060 ? 177 SER A OG  1 
ATOM 1346 N N   ? GLY A 1 178 ?   2.388   3.964   1.292 1.000 91.520 ? 178 GLY A N   1 
ATOM 1347 C CA  ? GLY A 1 178 ?   1.290   3.089   1.669 1.000 91.520 ? 178 GLY A CA  1 
ATOM 1348 C C   ? GLY A 1 178 ?   0.508   2.566   0.479 1.000 91.520 ? 178 GLY A C   1 
ATOM 1349 O O   ? GLY A 1 178 ?  -0.312   1.656   0.620 1.000 91.520 ? 178 GLY A O   1 
ATOM 1350 N N   ? GLY A 1 179 ?   0.734   3.119  -0.653 1.000 92.870 ? 179 GLY A N   1 
ATOM 1351 C CA  ? GLY A 1 179 ?   0.105   2.679  -1.888 1.000 92.870 ? 179 GLY A CA  1 
ATOM 1352 C C   ? GLY A 1 179 ?   0.564   1.303  -2.334 1.000 92.870 ? 179 GLY A C   1 
ATOM 1353 O O   ? GLY A 1 179 ?   1.645   0.850  -1.952 1.000 92.870 ? 179 GLY A O   1 
ATOM 1354 N N   ? PRO A 1 180 ?  -0.180   0.662  -3.275 1.000 94.950 ? 180 PRO A N   1 
ATOM 1355 C CA  ? PRO A 1 180 ?   0.053  -0.743  -3.616 1.000 94.950 ? 180 PRO A CA  1 
ATOM 1356 C C   ? PRO A 1 180 ?   1.062  -0.916  -4.749 1.000 94.950 ? 180 PRO A C   1 
ATOM 1357 C CB  ? PRO A 1 180 ?  -1.333  -1.238  -4.038 1.000 94.950 ? 180 PRO A CB  1 
ATOM 1358 O O   ? PRO A 1 180 ?   1.006  -0.192  -5.746 1.000 94.950 ? 180 PRO A O   1 
ATOM 1359 C CG  ? PRO A 1 180 ?  -2.007  -0.037  -4.619 1.000 94.950 ? 180 PRO A CG  1 
ATOM 1360 C CD  ? PRO A 1 180 ?  -1.584   1.173  -3.835 1.000 94.950 ? 180 PRO A CD  1 
ATOM 1361 N N   ? LEU A 1 181 ?   2.029  -1.801  -4.576 1.000 94.660 ? 181 LEU A N   1 
ATOM 1362 C CA  ? LEU A 1 181 ?   2.785  -2.426  -5.656 1.000 94.660 ? 181 LEU A CA  1 
ATOM 1363 C C   ? LEU A 1 181 ?   2.088  -3.691  -6.145 1.000 94.660 ? 181 LEU A C   1 
ATOM 1364 C CB  ? LEU A 1 181 ?   4.206  -2.757  -5.195 1.000 94.660 ? 181 LEU A CB  1 
ATOM 1365 O O   ? LEU A 1 181 ?   1.972  -4.668  -5.402 1.000 94.660 ? 181 LEU A O   1 
ATOM 1366 C CG  ? LEU A 1 181 ?   5.159  -3.290  -6.265 1.000 94.660 ? 181 LEU A CG  1 
ATOM 1367 C CD1 ? LEU A 1 181 ?   5.546  -2.177  -7.233 1.000 94.660 ? 181 LEU A CD1 1 
ATOM 1368 C CD2 ? LEU A 1 181 ?   6.400  -3.900  -5.621 1.000 94.660 ? 181 LEU A CD2 1 
ATOM 1369 N N   ? ILE A 1 182 ?   1.666  -3.653  -7.453 1.000 95.470 ? 182 ILE A N   1 
ATOM 1370 C CA  ? ILE A 1 182 ?   0.853  -4.735  -7.999 1.000 95.470 ? 182 ILE A CA  1 
ATOM 1371 C C   ? ILE A 1 182 ?   1.648  -5.492  -9.060 1.000 95.470 ? 182 ILE A C   1 
ATOM 1372 C CB  ? ILE A 1 182 ?  -0.468  -4.201  -8.598 1.000 95.470 ? 182 ILE A CB  1 
ATOM 1373 O O   ? ILE A 1 182 ?   2.008  -4.927 -10.096 1.000 95.470 ? 182 ILE A O   1 
ATOM 1374 C CG1 ? ILE A 1 182 ?  -1.231  -3.376  -7.556 1.000 95.470 ? 182 ILE A CG1 1 
ATOM 1375 C CG2 ? ILE A 1 182 ?  -1.329  -5.355  -9.120 1.000 95.470 ? 182 ILE A CG2 1 
ATOM 1376 C CD1 ? ILE A 1 182 ?  -2.266  -2.431  -8.152 1.000 95.470 ? 182 ILE A CD1 1 
ATOM 1377 N N   ? CYS A 1 183 ?   1.829  -6.750  -8.802 1.000 95.380 ? 183 CYS A N   1 
ATOM 1378 C CA  ? CYS A 1 183 ?   2.537  -7.639  -9.717 1.000 95.380 ? 183 CYS A CA  1 
ATOM 1379 C C   ? CYS A 1 183 ?   1.715  -8.889 -10.008 1.000 95.380 ? 183 CYS A C   1 
ATOM 1380 C CB  ? CYS A 1 183 ?   3.894  -8.035  -9.137 1.000 95.380 ? 183 CYS A CB  1 
ATOM 1381 O O   ? CYS A 1 183 ?   1.210  -9.534  -9.088 1.000 95.380 ? 183 CYS A O   1 
ATOM 1382 S SG  ? CYS A 1 183 ?   4.922  -6.627  -8.664 1.000 95.380 ? 183 CYS A SG  1 
ATOM 1383 N N   ? SER A 1 184 ?   1.569  -9.160 -11.319 1.000 92.920 ? 184 SER A N   1 
ATOM 1384 C CA  ? SER A 1 184 ?   0.786 -10.320 -11.733 1.000 92.920 ? 184 SER A CA  1 
ATOM 1385 C C   ? SER A 1 184 ?  -0.613 -10.287 -11.128 1.000 92.920 ? 184 SER A C   1 
ATOM 1386 C CB  ? SER A 1 184 ?   1.493 -11.616 -11.331 1.000 92.920 ? 184 SER A CB  1 
ATOM 1387 O O   ? SER A 1 184 ?  -1.110 -11.305 -10.642 1.000 92.920 ? 184 SER A O   1 
ATOM 1388 O OG  ? SER A 1 184 ?   2.770 -11.701 -11.940 1.000 92.920 ? 184 SER A OG  1 
ATOM 1389 N N   ? GLY A 1 185 ?  -1.126  -9.063 -10.926 1.000 92.850 ? 185 GLY A N   1 
ATOM 1390 C CA  ? GLY A 1 185 ?  -2.500  -8.878 -10.487 1.000 92.850 ? 185 GLY A CA  1 
ATOM 1391 C C   ? GLY A 1 185 ?  -2.666  -8.988  -8.983 1.000 92.850 ? 185 GLY A C   1 
ATOM 1392 O O   ? GLY A 1 185 ?  -3.788  -9.087  -8.483 1.000 92.850 ? 185 GLY A O   1 
ATOM 1393 N N   ? LYS A 1 186 ?  -1.586  -9.037  -8.200 1.000 96.160 ? 186 LYS A N   1 
ATOM 1394 C CA  ? LYS A 1 186 ?  -1.630  -9.195  -6.749 1.000 96.160 ? 186 LYS A CA  1 
ATOM 1395 C C   ? LYS A 1 186 ?  -0.868  -8.073  -6.051 1.000 96.160 ? 186 LYS A C   1 
ATOM 1396 C CB  ? LYS A 1 186 ?  -1.056 -10.552  -6.339 1.000 96.160 ? 186 LYS A CB  1 
ATOM 1397 O O   ? LYS A 1 186 ?   0.072  -7.509  -6.615 1.000 96.160 ? 186 LYS A O   1 
ATOM 1398 C CG  ? LYS A 1 186 ?  -1.815 -11.742  -6.907 1.000 96.160 ? 186 LYS A CG  1 
ATOM 1399 C CD  ? LYS A 1 186 ?  -1.168 -13.061  -6.505 1.000 96.160 ? 186 LYS A CD  1 
ATOM 1400 C CE  ? LYS A 1 186 ?  -1.931 -14.253  -7.067 1.000 96.160 ? 186 LYS A CE  1 
ATOM 1401 N NZ  ? LYS A 1 186 ?  -1.246 -15.545  -6.760 1.000 96.160 ? 186 LYS A NZ  1 
ATOM 1402 N N   ? TYR A 1 187 ?  -1.192  -7.830  -4.692 1.000 95.800 ? 187 TYR A N   1 
ATOM 1403 C CA  ? TYR A 1 187 ?  -0.546  -6.871  -3.803 1.000 95.800 ? 187 TYR A CA  1 
ATOM 1404 C C   ? TYR A 1 187 ?   0.807  -7.391  -3.330 1.000 95.800 ? 187 TYR A C   1 
ATOM 1405 C CB  ? TYR A 1 187 ?  -1.439  -6.568  -2.597 1.000 95.800 ? 187 TYR A CB  1 
ATOM 1406 O O   ? TYR A 1 187 ?   0.881  -8.161  -2.370 1.000 95.800 ? 187 TYR A O   1 
ATOM 1407 C CG  ? TYR A 1 187 ?  -1.118  -5.260  -1.916 1.000 95.800 ? 187 TYR A CG  1 
ATOM 1408 C CD1 ? TYR A 1 187 ?  -1.904  -4.786  -0.869 1.000 95.800 ? 187 TYR A CD1 1 
ATOM 1409 C CD2 ? TYR A 1 187 ?  -0.028  -4.496  -2.318 1.000 95.800 ? 187 TYR A CD2 1 
ATOM 1410 C CE1 ? TYR A 1 187 ?  -1.613  -3.580  -0.239 1.000 95.800 ? 187 TYR A CE1 1 
ATOM 1411 C CE2 ? TYR A 1 187 ?   0.273  -3.289  -1.696 1.000 95.800 ? 187 TYR A CE2 1 
ATOM 1412 O OH  ? TYR A 1 187 ?  -0.230  -1.646  -0.040 1.000 95.800 ? 187 TYR A OH  1 
ATOM 1413 C CZ  ? TYR A 1 187 ?  -0.524  -2.840  -0.659 1.000 95.800 ? 187 TYR A CZ  1 
ATOM 1414 N N   ? SER A 1 188 ?   1.856  -6.952  -3.979 1.000 95.330 ? 188 SER A N   1 
ATOM 1415 C CA  ? SER A 1 188 ?   3.179  -7.542  -3.803 1.000 95.330 ? 188 SER A CA  1 
ATOM 1416 C C   ? SER A 1 188 ?   4.045  -6.691  -2.880 1.000 95.330 ? 188 SER A C   1 
ATOM 1417 C CB  ? SER A 1 188 ?   3.874  -7.713  -5.154 1.000 95.330 ? 188 SER A CB  1 
ATOM 1418 O O   ? SER A 1 188 ?   5.012  -7.186  -2.297 1.000 95.330 ? 188 SER A O   1 
ATOM 1419 O OG  ? SER A 1 188 ?   3.207  -8.683  -5.944 1.000 95.330 ? 188 SER A OG  1 
ATOM 1420 N N   ? GLY A 1 189 ?   3.633  -5.408  -2.624 1.000 94.740 ? 189 GLY A N   1 
ATOM 1421 C CA  ? GLY A 1 189 ?   4.415  -4.528  -1.770 1.000 94.740 ? 189 GLY A CA  1 
ATOM 1422 C C   ? GLY A 1 189 ?   3.677  -3.260  -1.385 1.000 94.740 ? 189 GLY A C   1 
ATOM 1423 O O   ? GLY A 1 189 ?   2.633  -2.944  -1.959 1.000 94.740 ? 189 GLY A O   1 
ATOM 1424 N N   ? ILE A 1 190 ?   4.300  -2.570  -0.363 1.000 94.680 ? 190 ILE A N   1 
ATOM 1425 C CA  ? ILE A 1 190 ?   3.801  -1.288   0.124 1.000 94.680 ? 190 ILE A CA  1 
ATOM 1426 C C   ? ILE A 1 190 ?   4.868  -0.213  -0.070 1.000 94.680 ? 190 ILE A C   1 
ATOM 1427 C CB  ? ILE A 1 190 ?   3.387  -1.371   1.610 1.000 94.680 ? 190 ILE A CB  1 
ATOM 1428 O O   ? ILE A 1 190 ?   6.024  -0.400   0.316 1.000 94.680 ? 190 ILE A O   1 
ATOM 1429 C CG1 ? ILE A 1 190 ?   2.353  -2.484   1.815 1.000 94.680 ? 190 ILE A CG1 1 
ATOM 1430 C CG2 ? ILE A 1 190 ?   2.844  -0.023   2.095 1.000 94.680 ? 190 ILE A CG2 1 
ATOM 1431 C CD1 ? ILE A 1 190 ?   2.109  -2.841   3.275 1.000 94.680 ? 190 ILE A CD1 1 
ATOM 1432 N N   ? ILE A 1 191 ?   4.391   0.802  -0.714 1.000 92.500 ? 191 ILE A N   1 
ATOM 1433 C CA  ? ILE A 1 191 ?   5.351   1.890  -0.864 1.000 92.500 ? 191 ILE A CA  1 
ATOM 1434 C C   ? ILE A 1 191 ?   5.837   2.343   0.511 1.000 92.500 ? 191 ILE A C   1 
ATOM 1435 C CB  ? ILE A 1 191 ?   4.740   3.081  -1.635 1.000 92.500 ? 191 ILE A CB  1 
ATOM 1436 O O   ? ILE A 1 191 ?   5.043   2.796   1.339 1.000 92.500 ? 191 ILE A O   1 
ATOM 1437 C CG1 ? ILE A 1 191 ?   4.229   2.624  -3.006 1.000 92.500 ? 191 ILE A CG1 1 
ATOM 1438 C CG2 ? ILE A 1 191 ?   5.763   4.212  -1.782 1.000 92.500 ? 191 ILE A CG2 1 
ATOM 1439 C CD1 ? ILE A 1 191 ?   3.431   3.683  -3.754 1.000 92.500 ? 191 ILE A CD1 1 
ATOM 1440 N N   ? SER A 1 192 ?   7.121   2.240   0.788 1.000 87.790 ? 192 SER A N   1 
ATOM 1441 C CA  ? SER A 1 192 ?   7.679   2.526   2.106 1.000 87.790 ? 192 SER A CA  1 
ATOM 1442 C C   ? SER A 1 192 ?   8.532   3.790   2.082 1.000 87.790 ? 192 SER A C   1 
ATOM 1443 C CB  ? SER A 1 192 ?   8.516   1.346   2.602 1.000 87.790 ? 192 SER A CB  1 
ATOM 1444 O O   ? SER A 1 192 ?   8.227   4.764   2.773 1.000 87.790 ? 192 SER A O   1 
ATOM 1445 O OG  ? SER A 1 192 ?   8.865   1.515   3.965 1.000 87.790 ? 192 SER A OG  1 
ATOM 1446 N N   ? PHE A 1 193 ?   9.569   3.841   1.228 1.000 83.290 ? 193 PHE A N   1 
ATOM 1447 C CA  ? PHE A 1 193 ?  10.401   5.036   1.148 1.000 83.290 ? 193 PHE A CA  1 
ATOM 1448 C C   ? PHE A 1 193 ?  11.209   5.047  -0.143 1.000 83.290 ? 193 PHE A C   1 
ATOM 1449 C CB  ? PHE A 1 193 ?  11.339   5.120   2.356 1.000 83.290 ? 193 PHE A CB  1 
ATOM 1450 O O   ? PHE A 1 193 ?  11.200   4.071  -0.896 1.000 83.290 ? 193 PHE A O   1 
ATOM 1451 C CG  ? PHE A 1 193 ?  12.384   4.038   2.390 1.000 83.290 ? 193 PHE A CG  1 
ATOM 1452 C CD1 ? PHE A 1 193 ?  12.091   2.787   2.921 1.000 83.290 ? 193 PHE A CD1 1 
ATOM 1453 C CD2 ? PHE A 1 193 ?  13.659   4.270   1.891 1.000 83.290 ? 193 PHE A CD2 1 
ATOM 1454 C CE1 ? PHE A 1 193 ?  13.056   1.783   2.954 1.000 83.290 ? 193 PHE A CE1 1 
ATOM 1455 C CE2 ? PHE A 1 193 ?  14.628   3.272   1.921 1.000 83.290 ? 193 PHE A CE2 1 
ATOM 1456 C CZ  ? PHE A 1 193 ?  14.325   2.029   2.453 1.000 83.290 ? 193 PHE A CZ  1 
ATOM 1457 N N   ? GLY A 1 194 ?  11.905   6.108  -0.372 1.000 68.130 ? 194 GLY A N   1 
ATOM 1458 C CA  ? GLY A 1 194 ?  12.830   6.337  -1.470 1.000 68.130 ? 194 GLY A CA  1 
ATOM 1459 C C   ? GLY A 1 194 ?  13.530   7.681  -1.390 1.000 68.130 ? 194 GLY A C   1 
ATOM 1460 O O   ? GLY A 1 194 ?  13.157   8.534  -0.582 1.000 68.130 ? 194 GLY A O   1 
ATOM 1461 N N   ? LYS A 1 195 ?  14.838   7.750  -1.907 1.000 56.070 ? 195 LYS A N   1 
ATOM 1462 C CA  ? LYS A 1 195 ?  15.565   9.016  -1.933 1.000 56.070 ? 195 LYS A CA  1 
ATOM 1463 C C   ? LYS A 1 195 ?  15.487   9.667  -3.311 1.000 56.070 ? 195 LYS A C   1 
ATOM 1464 C CB  ? LYS A 1 195 ?  17.027   8.803  -1.537 1.000 56.070 ? 195 LYS A CB  1 
ATOM 1465 O O   ? LYS A 1 195 ?  15.908   9.076  -4.308 1.000 56.070 ? 195 LYS A O   1 
ATOM 1466 C CG  ? LYS A 1 195 ?  17.230   8.508  -0.058 1.000 56.070 ? 195 LYS A CG  1 
ATOM 1467 C CD  ? LYS A 1 195 ?  18.708   8.489   0.310 1.000 56.070 ? 195 LYS A CD  1 
ATOM 1468 C CE  ? LYS A 1 195 ?  18.915   8.160   1.782 1.000 56.070 ? 195 LYS A CE  1 
ATOM 1469 N NZ  ? LYS A 1 195 ?  20.363   8.122   2.144 1.000 56.070 ? 195 LYS A NZ  1 
ATOM 1470 N N   ? GLY A 1 196 ?  14.658  10.828  -3.429 1.000 52.300 ? 196 GLY A N   1 
ATOM 1471 C CA  ? GLY A 1 196 ?  14.633  11.484  -4.727 1.000 52.300 ? 196 GLY A CA  1 
ATOM 1472 C C   ? GLY A 1 196 ?  13.799  10.742  -5.755 1.000 52.300 ? 196 GLY A C   1 
ATOM 1473 O O   ? GLY A 1 196 ?  14.018   9.554  -5.999 1.000 52.300 ? 196 GLY A O   1 
ATOM 1474 N N   ? CYS A 1 197 ?  12.384  11.049  -5.885 1.000 58.310 ? 197 CYS A N   1 
ATOM 1475 C CA  ? CYS A 1 197 ?  11.465  10.378  -6.797 1.000 58.310 ? 197 CYS A CA  1 
ATOM 1476 C C   ? CYS A 1 197 ?  11.903  10.562  -8.245 1.000 58.310 ? 197 CYS A C   1 
ATOM 1477 C CB  ? CYS A 1 197 ?  10.044  10.910  -6.613 1.000 58.310 ? 197 CYS A CB  1 
ATOM 1478 O O   ? CYS A 1 197 ?  12.285  11.662  -8.648 1.000 58.310 ? 197 CYS A O   1 
ATOM 1479 S SG  ? CYS A 1 197 ?   9.385  10.665  -4.949 1.000 58.310 ? 197 CYS A SG  1 
ATOM 1480 N N   ? GLY A 1 198 ?  12.112   9.425  -8.978 1.000 50.050 ? 198 GLY A N   1 
ATOM 1481 C CA  ? GLY A 1 198 ?  12.328   9.629 -10.401 1.000 50.050 ? 198 GLY A CA  1 
ATOM 1482 C C   ? GLY A 1 198 ?  13.778   9.903 -10.751 1.000 50.050 ? 198 GLY A C   1 
ATOM 1483 O O   ? GLY A 1 198 ?  14.082  10.339 -11.864 1.000 50.050 ? 198 GLY A O   1 
ATOM 1484 N N   ? LYS A 1 199 ?  14.763   9.829  -9.632 1.000 53.310 ? 199 LYS A N   1 
ATOM 1485 C CA  ? LYS A 1 199 ?  16.199   9.956  -9.862 1.000 53.310 ? 199 LYS A CA  1 
ATOM 1486 C C   ? LYS A 1 199 ?  16.796   8.639 -10.350 1.000 53.310 ? 199 LYS A C   1 
ATOM 1487 C CB  ? LYS A 1 199 ?  16.909  10.412  -8.586 1.000 53.310 ? 199 LYS A CB  1 
ATOM 1488 O O   ? LYS A 1 199 ?  16.351   7.562  -9.948 1.000 53.310 ? 199 LYS A O   1 
ATOM 1489 C CG  ? LYS A 1 199 ?  16.620  11.855  -8.199 1.000 53.310 ? 199 LYS A CG  1 
ATOM 1490 C CD  ? LYS A 1 199 ?  17.497  12.308  -7.039 1.000 53.310 ? 199 LYS A CD  1 
ATOM 1491 C CE  ? LYS A 1 199 ?  17.205  13.750  -6.647 1.000 53.310 ? 199 LYS A CE  1 
ATOM 1492 N NZ  ? LYS A 1 199 ?  18.029  14.185  -5.479 1.000 53.310 ? 199 LYS A NZ  1 
ATOM 1493 N N   ? MET A 1 200 ?  17.575   8.818 -11.439 1.000 54.380 ? 200 MET A N   1 
ATOM 1494 C CA  ? MET A 1 200 ?  18.324   7.723 -12.050 1.000 54.380 ? 200 MET A CA  1 
ATOM 1495 C C   ? MET A 1 200 ?  19.103   6.943 -10.996 1.000 54.380 ? 200 MET A C   1 
ATOM 1496 C CB  ? MET A 1 200 ?  19.280   8.256 -13.119 1.000 54.380 ? 200 MET A CB  1 
ATOM 1497 O O   ? MET A 1 200 ?  19.676   7.532 -10.078 1.000 54.380 ? 200 MET A O   1 
ATOM 1498 C CG  ? MET A 1 200 ?  19.816   7.182 -14.051 1.000 54.380 ? 200 MET A CG  1 
ATOM 1499 S SD  ? MET A 1 200 ?  20.743   7.883 -15.472 1.000 54.380 ? 200 MET A SD  1 
ATOM 1500 C CE  ? MET A 1 200 ?  22.238   8.464 -14.623 1.000 54.380 ? 200 MET A CE  1 
ATOM 1501 N N   ? ARG A 1 201 ?  18.748   5.496 -10.793 1.000 60.230 ? 201 ARG A N   1 
ATOM 1502 C CA  ? ARG A 1 201 ?  19.576   4.595  -9.997 1.000 60.230 ? 201 ARG A CA  1 
ATOM 1503 C C   ? ARG A 1 201 ?  19.191   4.657  -8.522 1.000 60.230 ? 201 ARG A C   1 
ATOM 1504 C CB  ? ARG A 1 201 ?  21.058   4.934 -10.167 1.000 60.230 ? 201 ARG A CB  1 
ATOM 1505 O O   ? ARG A 1 201 ?  19.994   4.316  -7.651 1.000 60.230 ? 201 ARG A O   1 
ATOM 1506 C CG  ? ARG A 1 201 ?  21.608   4.617 -11.549 1.000 60.230 ? 201 ARG A CG  1 
ATOM 1507 C CD  ? ARG A 1 201 ?  23.115   4.819 -11.616 1.000 60.230 ? 201 ARG A CD  1 
ATOM 1508 N NE  ? ARG A 1 201 ?  23.833   3.549 -11.546 1.000 60.230 ? 201 ARG A NE  1 
ATOM 1509 N NH1 ? ARG A 1 201 ?  25.890   4.445 -12.095 1.000 60.230 ? 201 ARG A NH1 1 
ATOM 1510 N NH2 ? ARG A 1 201 ?  25.685   2.199 -11.685 1.000 60.230 ? 201 ARG A NH2 1 
ATOM 1511 C CZ  ? ARG A 1 201 ?  25.134   3.401 -11.776 1.000 60.230 ? 201 ARG A CZ  1 
ATOM 1512 N N   ? LYS A 1 202 ?  17.967   5.242  -8.237 1.000 69.740 ? 202 LYS A N   1 
ATOM 1513 C CA  ? LYS A 1 202 ?  17.434   5.202  -6.878 1.000 69.740 ? 202 LYS A CA  1 
ATOM 1514 C C   ? LYS A 1 202 ?  16.002   4.677  -6.864 1.000 69.740 ? 202 LYS A C   1 
ATOM 1515 C CB  ? LYS A 1 202 ?  17.490   6.590  -6.238 1.000 69.740 ? 202 LYS A CB  1 
ATOM 1516 O O   ? LYS A 1 202 ?  15.048   5.457  -6.905 1.000 69.740 ? 202 LYS A O   1 
ATOM 1517 C CG  ? LYS A 1 202 ?  18.901   7.086  -5.957 1.000 69.740 ? 202 LYS A CG  1 
ATOM 1518 C CD  ? LYS A 1 202 ?  18.896   8.271  -5.000 1.000 69.740 ? 202 LYS A CD  1 
ATOM 1519 C CE  ? LYS A 1 202 ?  20.310   8.701  -4.634 1.000 69.740 ? 202 LYS A CE  1 
ATOM 1520 N NZ  ? LYS A 1 202 ?  20.311   9.846  -3.676 1.000 69.740 ? 202 LYS A NZ  1 
ATOM 1521 N N   ? PRO A 1 203 ?  15.882   3.351  -6.964 1.000 76.960 ? 203 PRO A N   1 
ATOM 1522 C CA  ? PRO A 1 203 ?  14.553   2.735  -6.997 1.000 76.960 ? 203 PRO A CA  1 
ATOM 1523 C C   ? PRO A 1 203 ?  13.730   3.041  -5.747 1.000 76.960 ? 203 PRO A C   1 
ATOM 1524 C CB  ? PRO A 1 203 ?  14.860   1.239  -7.096 1.000 76.960 ? 203 PRO A CB  1 
ATOM 1525 O O   ? PRO A 1 203 ?  14.290   3.390  -4.705 1.000 76.960 ? 203 PRO A O   1 
ATOM 1526 C CG  ? PRO A 1 203 ?  16.189   1.077  -6.432 1.000 76.960 ? 203 PRO A CG  1 
ATOM 1527 C CD  ? PRO A 1 203 ?  17.000   2.317  -6.678 1.000 76.960 ? 203 PRO A CD  1 
ATOM 1528 N N   ? GLY A 1 204 ?  12.398   3.115  -5.949 1.000 85.620 ? 204 GLY A N   1 
ATOM 1529 C CA  ? GLY A 1 204 ?  11.536   3.109  -4.778 1.000 85.620 ? 204 GLY A CA  1 
ATOM 1530 C C   ? GLY A 1 204 ?  11.670   1.849  -3.944 1.000 85.620 ? 204 GLY A C   1 
ATOM 1531 O O   ? GLY A 1 204 ?  11.967   0.776  -4.474 1.000 85.620 ? 204 GLY A O   1 
ATOM 1532 N N   ? VAL A 1 205 ?  11.509   2.000  -2.624 1.000 89.790 ? 205 VAL A N   1 
ATOM 1533 C CA  ? VAL A 1 205 ?  11.581   0.865  -1.709 1.000 89.790 ? 205 VAL A CA  1 
ATOM 1534 C C   ? VAL A 1 205 ?  10.189   0.550  -1.166 1.000 89.790 ? 205 VAL A C   1 
ATOM 1535 C CB  ? VAL A 1 205 ?  12.559   1.136  -0.544 1.000 89.790 ? 205 VAL A CB  1 
ATOM 1536 O O   ? VAL A 1 205 ?   9.473   1.449  -0.718 1.000 89.790 ? 205 VAL A O   1 
ATOM 1537 C CG1 ? VAL A 1 205 ?  12.611  -0.059   0.406 1.000 89.790 ? 205 VAL A CG1 1 
ATOM 1538 C CG2 ? VAL A 1 205 ?  13.953   1.457  -1.082 1.000 89.790 ? 205 VAL A CG2 1 
ATOM 1539 N N   ? TYR A 1 206 ?   9.895  -0.702  -1.220 1.000 93.230 ? 206 TYR A N   1 
ATOM 1540 C CA  ? TYR A 1 206 ?   8.597  -1.217  -0.799 1.000 93.230 ? 206 TYR A CA  1 
ATOM 1541 C C   ? TYR A 1 206 ?   8.755  -2.262   0.298 1.000 93.230 ? 206 TYR A C   1 
ATOM 1542 C CB  ? TYR A 1 206 ?   7.846  -1.819  -1.990 1.000 93.230 ? 206 TYR A CB  1 
ATOM 1543 O O   ? TYR A 1 206 ?   9.764  -2.970   0.350 1.000 93.230 ? 206 TYR A O   1 
ATOM 1544 C CG  ? TYR A 1 206 ?   7.698  -0.872  -3.156 1.000 93.230 ? 206 TYR A CG  1 
ATOM 1545 C CD1 ? TYR A 1 206 ?   6.485  -0.236  -3.413 1.000 93.230 ? 206 TYR A CD1 1 
ATOM 1546 C CD2 ? TYR A 1 206 ?   8.770  -0.612  -4.003 1.000 93.230 ? 206 TYR A CD2 1 
ATOM 1547 C CE1 ? TYR A 1 206 ?   6.344   0.636  -4.488 1.000 93.230 ? 206 TYR A CE1 1 
ATOM 1548 C CE2 ? TYR A 1 206 ?   8.640   0.258  -5.081 1.000 93.230 ? 206 TYR A CE2 1 
ATOM 1549 O OH  ? TYR A 1 206 ?   7.291   1.739  -6.380 1.000 93.230 ? 206 TYR A OH  1 
ATOM 1550 C CZ  ? TYR A 1 206 ?   7.425   0.876  -5.314 1.000 93.230 ? 206 TYR A CZ  1 
ATOM 1551 N N   ? THR A 1 207 ?   7.751  -2.225   1.248 1.000 94.930 ? 207 THR A N   1 
ATOM 1552 C CA  ? THR A 1 207 ?   7.688  -3.338   2.189 1.000 94.930 ? 207 THR A CA  1 
ATOM 1553 C C   ? THR A 1 207 ?   7.238  -4.615   1.486 1.000 94.930 ? 207 THR A C   1 
ATOM 1554 C CB  ? THR A 1 207 ?   6.734  -3.029   3.358 1.000 94.930 ? 207 THR A CB  1 
ATOM 1555 O O   ? THR A 1 207 ?   6.211  -4.626   0.805 1.000 94.930 ? 207 THR A O   1 
ATOM 1556 C CG2 ? THR A 1 207 ?   6.663  -4.199   4.334 1.000 94.930 ? 207 THR A CG2 1 
ATOM 1557 O OG1 ? THR A 1 207 ?   7.202  -1.868   4.054 1.000 94.930 ? 207 THR A OG1 1 
ATOM 1558 N N   ? ARG A 1 208 ?   8.045  -5.696   1.592 1.000 95.320 ? 208 ARG A N   1 
ATOM 1559 C CA  ? ARG A 1 208 ?   7.742  -7.005   1.021 1.000 95.320 ? 208 ARG A CA  1 
ATOM 1560 C C   ? ARG A 1 208 ?   6.648  -7.708   1.817 1.000 95.320 ? 208 ARG A C   1 
ATOM 1561 C CB  ? ARG A 1 208 ?   8.999  -7.876   0.975 1.000 95.320 ? 208 ARG A CB  1 
ATOM 1562 O O   ? ARG A 1 208 ?   6.850  -8.065   2.979 1.000 95.320 ? 208 ARG A O   1 
ATOM 1563 C CG  ? ARG A 1 208 ?   8.777  -9.245   0.352 1.000 95.320 ? 208 ARG A CG  1 
ATOM 1564 C CD  ? ARG A 1 208 ?  10.025 -10.113   0.439 1.000 95.320 ? 208 ARG A CD  1 
ATOM 1565 N NE  ? ARG A 1 208 ?  11.080  -9.629  -0.447 1.000 95.320 ? 208 ARG A NE  1 
ATOM 1566 N NH1 ? ARG A 1 208 ?  12.563 -11.329   0.052 1.000 95.320 ? 208 ARG A NH1 1 
ATOM 1567 N NH2 ? ARG A 1 208 ?  13.149  -9.692  -1.442 1.000 95.320 ? 208 ARG A NH2 1 
ATOM 1568 C CZ  ? ARG A 1 208 ?  12.262 -10.218  -0.610 1.000 95.320 ? 208 ARG A CZ  1 
ATOM 1569 N N   ? LEU A 1 209 ?   5.520  -8.029   1.121 1.000 96.210 ? 209 LEU A N   1 
ATOM 1570 C CA  ? LEU A 1 209 ?   4.319  -8.487   1.811 1.000 96.210 ? 209 LEU A CA  1 
ATOM 1571 C C   ? LEU A 1 209 ?   4.434  -9.962   2.181 1.000 96.210 ? 209 LEU A C   1 
ATOM 1572 C CB  ? LEU A 1 209 ?   3.081  -8.261   0.940 1.000 96.210 ? 209 LEU A CB  1 
ATOM 1573 O O   ? LEU A 1 209 ?   3.871 -10.400   3.187 1.000 96.210 ? 209 LEU A O   1 
ATOM 1574 C CG  ? LEU A 1 209 ?   2.585  -6.819   0.827 1.000 96.210 ? 209 LEU A CG  1 
ATOM 1575 C CD1 ? LEU A 1 209 ?   1.309  -6.761  -0.006 1.000 96.210 ? 209 LEU A CD1 1 
ATOM 1576 C CD2 ? LEU A 1 209 ?   2.352  -6.223   2.212 1.000 96.210 ? 209 LEU A CD2 1 
ATOM 1577 N N   ? THR A 1 210 ?   5.157 -10.746   1.440 1.000 95.540 ? 210 THR A N   1 
ATOM 1578 C CA  ? THR A 1 210 ?   5.233 -12.185   1.669 1.000 95.540 ? 210 THR A CA  1 
ATOM 1579 C C   ? THR A 1 210 ?   5.797 -12.483   3.055 1.000 95.540 ? 210 THR A C   1 
ATOM 1580 C CB  ? THR A 1 210 ?   6.100 -12.875   0.599 1.000 95.540 ? 210 THR A CB  1 
ATOM 1581 O O   ? THR A 1 210 ?   5.480 -13.515   3.650 1.000 95.540 ? 210 THR A O   1 
ATOM 1582 C CG2 ? THR A 1 210 ?   5.404 -12.874  -0.758 1.000 95.540 ? 210 THR A CG2 1 
ATOM 1583 O OG1 ? THR A 1 210 ?   7.348 -12.181   0.484 1.000 95.540 ? 210 THR A OG1 1 
ATOM 1584 N N   ? LYS A 1 211 ?   6.524 -11.583   3.627 1.000 95.340 ? 211 LYS A N   1 
ATOM 1585 C CA  ? LYS A 1 211 ?   7.134 -11.788   4.938 1.000 95.340 ? 211 LYS A CA  1 
ATOM 1586 C C   ? LYS A 1 211 ?   6.145 -11.478   6.058 1.000 95.340 ? 211 LYS A C   1 
ATOM 1587 C CB  ? LYS A 1 211 ?   8.385 -10.921   5.089 1.000 95.340 ? 211 LYS A CB  1 
ATOM 1588 O O   ? LYS A 1 211 ?   6.407 -11.777   7.225 1.000 95.340 ? 211 LYS A O   1 
ATOM 1589 C CG  ? LYS A 1 211 ?   9.508 -11.282   4.128 1.000 95.340 ? 211 LYS A CG  1 
ATOM 1590 C CD  ? LYS A 1 211 ?  10.044 -12.683   4.396 1.000 95.340 ? 211 LYS A CD  1 
ATOM 1591 C CE  ? LYS A 1 211 ?  11.222 -13.014   3.490 1.000 95.340 ? 211 LYS A CE  1 
ATOM 1592 N NZ  ? LYS A 1 211 ?  11.733 -14.397   3.727 1.000 95.340 ? 211 LYS A NZ  1 
ATOM 1593 N N   ? TYR A 1 212 ?   4.924 -10.915   5.678 1.000 96.880 ? 212 TYR A N   1 
ATOM 1594 C CA  ? TYR A 1 212 ?   4.046 -10.397   6.722 1.000 96.880 ? 212 TYR A CA  1 
ATOM 1595 C C   ? TYR A 1 212 ?   2.647 -10.989   6.601 1.000 96.880 ? 212 TYR A C   1 
ATOM 1596 C CB  ? TYR A 1 212 ?   3.973  -8.868   6.654 1.000 96.880 ? 212 TYR A CB  1 
ATOM 1597 O O   ? TYR A 1 212 ?   1.700 -10.492   7.215 1.000 96.880 ? 212 TYR A O   1 
ATOM 1598 C CG  ? TYR A 1 212 ?   5.293  -8.186   6.920 1.000 96.880 ? 212 TYR A CG  1 
ATOM 1599 C CD1 ? TYR A 1 212 ?   5.708  -7.910   8.221 1.000 96.880 ? 212 TYR A CD1 1 
ATOM 1600 C CD2 ? TYR A 1 212 ?   6.128  -7.815   5.871 1.000 96.880 ? 212 TYR A CD2 1 
ATOM 1601 C CE1 ? TYR A 1 212 ?   6.923  -7.280   8.470 1.000 96.880 ? 212 TYR A CE1 1 
ATOM 1602 C CE2 ? TYR A 1 212 ?   7.344  -7.184   6.108 1.000 96.880 ? 212 TYR A CE2 1 
ATOM 1603 O OH  ? TYR A 1 212 ?   8.936  -6.297   7.650 1.000 96.880 ? 212 TYR A OH  1 
ATOM 1604 C CZ  ? TYR A 1 212 ?   7.733  -6.922   7.409 1.000 96.880 ? 212 TYR A CZ  1 
ATOM 1605 N N   ? LEU A 1 213 ?   2.506 -12.025   5.794 1.000 96.890 ? 213 LEU A N   1 
ATOM 1606 C CA  ? LEU A 1 213 ?   1.186 -12.599   5.558 1.000 96.890 ? 213 LEU A CA  1 
ATOM 1607 C C   ? LEU A 1 213 ?   0.606 -13.178   6.844 1.000 96.890 ? 213 LEU A C   1 
ATOM 1608 C CB  ? LEU A 1 213 ?   1.258 -13.686   4.482 1.000 96.890 ? 213 LEU A CB  1 
ATOM 1609 O O   ? LEU A 1 213 ?  -0.587 -13.026   7.115 1.000 96.890 ? 213 LEU A O   1 
ATOM 1610 C CG  ? LEU A 1 213 ?   1.592 -13.216   3.065 1.000 96.890 ? 213 LEU A CG  1 
ATOM 1611 C CD1 ? LEU A 1 213 ?   1.707 -14.411   2.124 1.000 96.890 ? 213 LEU A CD1 1 
ATOM 1612 C CD2 ? LEU A 1 213 ?   0.537 -12.235   2.565 1.000 96.890 ? 213 LEU A CD2 1 
ATOM 1613 N N   ? GLN A 1 214 ?   1.512 -13.819   7.608 1.000 96.430 ? 214 GLN A N   1 
ATOM 1614 C CA  ? GLN A 1 214 ?   1.045 -14.388   8.867 1.000 96.430 ? 214 GLN A CA  1 
ATOM 1615 C C   ? GLN A 1 214 ?   0.604 -13.294   9.835 1.000 96.430 ? 214 GLN A C   1 
ATOM 1616 C CB  ? GLN A 1 214 ?   2.139 -15.245   9.508 1.000 96.430 ? 214 GLN A CB  1 
ATOM 1617 O O   ? GLN A 1 214 ?  -0.423 -13.428  10.505 1.000 96.430 ? 214 GLN A O   1 
ATOM 1618 C CG  ? GLN A 1 214 ?   1.664 -16.049  10.711 1.000 96.430 ? 214 GLN A CG  1 
ATOM 1619 C CD  ? GLN A 1 214 ?   2.752 -16.932  11.293 1.000 96.430 ? 214 GLN A CD  1 
ATOM 1620 N NE2 ? GLN A 1 214 ?   2.428 -17.641  12.369 1.000 96.430 ? 214 GLN A NE2 1 
ATOM 1621 O OE1 ? GLN A 1 214 ?   3.874 -16.977  10.780 1.000 96.430 ? 214 GLN A OE1 1 
ATOM 1622 N N   ? TRP A 1 215 ?   1.385 -12.278   9.896 1.000 97.550 ? 215 TRP A N   1 
ATOM 1623 C CA  ? TRP A 1 215 ?   1.052 -11.137  10.742 1.000 97.550 ? 215 TRP A CA  1 
ATOM 1624 C C   ? TRP A 1 215 ?  -0.277 -10.517  10.323 1.000 97.550 ? 215 TRP A C   1 
ATOM 1625 C CB  ? TRP A 1 215 ?   2.162 -10.083  10.685 1.000 97.550 ? 215 TRP A CB  1 
ATOM 1626 O O   ? TRP A 1 215 ?  -1.128 -10.227  11.168 1.000 97.550 ? 215 TRP A O   1 
ATOM 1627 C CG  ? TRP A 1 215 ?   1.845  -8.823  11.433 1.000 97.550 ? 215 TRP A CG  1 
ATOM 1628 C CD1 ? TRP A 1 215 ?   2.013  -8.595  12.771 1.000 97.550 ? 215 TRP A CD1 1 
ATOM 1629 C CD2 ? TRP A 1 215 ?   1.299  -7.619  10.886 1.000 97.550 ? 215 TRP A CD2 1 
ATOM 1630 C CE2 ? TRP A 1 215 ?   1.163  -6.700  11.951 1.000 97.550 ? 215 TRP A CE2 1 
ATOM 1631 C CE3 ? TRP A 1 215 ?   0.913  -7.226   9.598 1.000 97.550 ? 215 TRP A CE3 1 
ATOM 1632 N NE1 ? TRP A 1 215 ?   1.605  -7.320  13.088 1.000 97.550 ? 215 TRP A NE1 1 
ATOM 1633 C CH2 ? TRP A 1 215 ?   0.286  -5.054  10.495 1.000 97.550 ? 215 TRP A CH2 1 
ATOM 1634 C CZ2 ? TRP A 1 215 ?   0.656  -5.412  11.765 1.000 97.550 ? 215 TRP A CZ2 1 
ATOM 1635 C CZ3 ? TRP A 1 215 ?   0.409  -5.944   9.415 1.000 97.550 ? 215 TRP A CZ3 1 
ATOM 1636 N N   ? ILE A 1 216 ?  -0.502 -10.343   9.053 1.000 97.760 ? 216 ILE A N   1 
ATOM 1637 C CA  ? ILE A 1 216 ?  -1.721  -9.761   8.502 1.000 97.760 ? 216 ILE A CA  1 
ATOM 1638 C C   ? ILE A 1 216 ?  -2.923 -10.619   8.889 1.000 97.760 ? 216 ILE A C   1 
ATOM 1639 C CB  ? ILE A 1 216 ?  -1.636  -9.620   6.965 1.000 97.760 ? 216 ILE A CB  1 
ATOM 1640 O O   ? ILE A 1 216 ?  -3.918 -10.107   9.409 1.000 97.760 ? 216 ILE A O   1 
ATOM 1641 C CG1 ? ILE A 1 216 ?  -0.583  -8.574   6.583 1.000 97.760 ? 216 ILE A CG1 1 
ATOM 1642 C CG2 ? ILE A 1 216 ?  -3.004  -9.259   6.379 1.000 97.760 ? 216 ILE A CG2 1 
ATOM 1643 C CD1 ? ILE A 1 216 ?  -0.217  -8.575   5.105 1.000 97.760 ? 216 ILE A CD1 1 
ATOM 1644 N N   ? LYS A 1 217 ?  -2.809 -11.859   8.674 1.000 97.420 ? 217 LYS A N   1 
ATOM 1645 C CA  ? LYS A 1 217 ?  -3.892 -12.792   8.972 1.000 97.420 ? 217 LYS A CA  1 
ATOM 1646 C C   ? LYS A 1 217 ?  -4.226 -12.788  10.460 1.000 97.420 ? 217 LYS A C   1 
ATOM 1647 C CB  ? LYS A 1 217 ?  -3.521 -14.205   8.521 1.000 97.420 ? 217 LYS A CB  1 
ATOM 1648 O O   ? LYS A 1 217 ?  -5.400 -12.797  10.838 1.000 97.420 ? 217 LYS A O   1 
ATOM 1649 C CG  ? LYS A 1 217 ?  -4.651 -15.215   8.660 1.000 97.420 ? 217 LYS A CG  1 
ATOM 1650 C CD  ? LYS A 1 217 ?  -4.248 -16.583   8.125 1.000 97.420 ? 217 LYS A CD  1 
ATOM 1651 C CE  ? LYS A 1 217 ?  -5.367 -17.602   8.291 1.000 97.420 ? 217 LYS A CE  1 
ATOM 1652 N NZ  ? LYS A 1 217 ?  -4.968 -18.950   7.787 1.000 97.420 ? 217 LYS A NZ  1 
ATOM 1653 N N   ? LYS A 1 218 ?  -3.206 -12.810  11.235 1.000 97.550 ? 218 LYS A N   1 
ATOM 1654 C CA  ? LYS A 1 218 ?  -3.382 -12.804  12.684 1.000 97.550 ? 218 LYS A CA  1 
ATOM 1655 C C   ? LYS A 1 218 ?  -4.151 -11.567  13.140 1.000 97.550 ? 218 LYS A C   1 
ATOM 1656 C CB  ? LYS A 1 218 ?  -2.026 -12.867  13.389 1.000 97.550 ? 218 LYS A CB  1 
ATOM 1657 O O   ? LYS A 1 218 ?  -5.073 -11.668  13.952 1.000 97.550 ? 218 LYS A O   1 
ATOM 1658 C CG  ? LYS A 1 218 ?  -2.119 -12.922  14.907 1.000 97.550 ? 218 LYS A CG  1 
ATOM 1659 C CD  ? LYS A 1 218 ?  -0.742 -13.029  15.549 1.000 97.550 ? 218 LYS A CD  1 
ATOM 1660 C CE  ? LYS A 1 218 ?  -0.831 -13.036  17.069 1.000 97.550 ? 218 LYS A CE  1 
ATOM 1661 N NZ  ? LYS A 1 218 ?   0.515 -13.169  17.702 1.000 97.550 ? 218 LYS A NZ  1 
ATOM 1662 N N   ? ILE A 1 219 ?  -3.816 -10.413  12.710 1.000 97.680 ? 219 ILE A N   1 
ATOM 1663 C CA  ? ILE A 1 219 ?  -4.472  -9.168  13.092 1.000 97.680 ? 219 ILE A CA  1 
ATOM 1664 C C   ? ILE A 1 219 ?  -5.936  -9.202  12.663 1.000 97.680 ? 219 ILE A C   1 
ATOM 1665 C CB  ? ILE A 1 219 ?  -3.761  -7.942  12.475 1.000 97.680 ? 219 ILE A CB  1 
ATOM 1666 O O   ? ILE A 1 219 ?  -6.830  -8.893  13.455 1.000 97.680 ? 219 ILE A O   1 
ATOM 1667 C CG1 ? ILE A 1 219 ?  -2.366  -7.769  13.088 1.000 97.680 ? 219 ILE A CG1 1 
ATOM 1668 C CG2 ? ILE A 1 219 ?  -4.603  -6.678  12.664 1.000 97.680 ? 219 ILE A CG2 1 
ATOM 1669 C CD1 ? ILE A 1 219 ?  -2.377  -7.517  14.590 1.000 97.680 ? 219 ILE A CD1 1 
ATOM 1670 N N   ? ILE A 1 220 ?  -6.194  -9.593  11.399 1.000 97.230 ? 220 ILE A N   1 
ATOM 1671 C CA  ? ILE A 1 220 ?  -7.550  -9.627  10.863 1.000 97.230 ? 220 ILE A CA  1 
ATOM 1672 C C   ? ILE A 1 220 ?  -8.397 -10.614  11.663 1.000 97.230 ? 220 ILE A C   1 
ATOM 1673 C CB  ? ILE A 1 220 ?  -7.556 -10.008   9.365 1.000 97.230 ? 220 ILE A CB  1 
ATOM 1674 O O   ? ILE A 1 220 ?  -9.538 -10.314  12.021 1.000 97.230 ? 220 ILE A O   1 
ATOM 1675 C CG1 ? ILE A 1 220 ?  -7.010  -8.853   8.518 1.000 97.230 ? 220 ILE A CG1 1 
ATOM 1676 C CG2 ? ILE A 1 220 ?  -8.965 -10.400   8.913 1.000 97.230 ? 220 ILE A CG2 1 
ATOM 1677 C CD1 ? ILE A 1 220 ?  -6.843  -9.191   7.043 1.000 97.230 ? 220 ILE A CD1 1 
ATOM 1678 N N   ? ASP A 1 221 ?  -7.897 -11.765  12.036 1.000 96.470 ? 221 ASP A N   1 
ATOM 1679 C CA  ? ASP A 1 221 ?  -8.609 -12.810  12.766 1.000 96.470 ? 221 ASP A CA  1 
ATOM 1680 C C   ? ASP A 1 221 ?  -8.918 -12.369  14.194 1.000 96.470 ? 221 ASP A C   1 
ATOM 1681 C CB  ? ASP A 1 221 ?  -7.794 -14.105  12.780 1.000 96.470 ? 221 ASP A CB  1 
ATOM 1682 O O   ? ASP A 1 221 ?  -9.934 -12.768  14.767 1.000 96.470 ? 221 ASP A O   1 
ATOM 1683 C CG  ? ASP A 1 221 ?  -7.772 -14.806  11.433 1.000 96.470 ? 221 ASP A CG  1 
ATOM 1684 O OD1 ? ASP A 1 221 ?  -8.570 -14.443  10.543 1.000 96.470 ? 221 ASP A OD1 1 
ATOM 1685 O OD2 ? ASP A 1 221 ?  -6.950 -15.733  11.262 1.000 96.470 ? 221 ASP A OD2 1 
ATOM 1686 N N   ? ASN A 1 222 ?  -8.072 -11.576  14.751 1.000 94.330 ? 222 ASN A N   1 
ATOM 1687 C CA  ? ASN A 1 222 ?  -8.225 -11.124  16.130 1.000 94.330 ? 222 ASN A CA  1 
ATOM 1688 C C   ? ASN A 1 222 ?  -9.294 -10.042  16.250 1.000 94.330 ? 222 ASN A C   1 
ATOM 1689 C CB  ? ASN A 1 222 ?  -6.891 -10.617  16.680 1.000 94.330 ? 222 ASN A CB  1 
ATOM 1690 O O   ? ASN A 1 222 ?  -9.891  -9.868  17.314 1.000 94.330 ? 222 ASN A O   1 
ATOM 1691 C CG  ? ASN A 1 222 ?  -5.929 -11.741  17.009 1.000 94.330 ? 222 ASN A CG  1 
ATOM 1692 N ND2 ? ASN A 1 222 ?  -4.652 -11.406  17.153 1.000 94.330 ? 222 ASN A ND2 1 
ATOM 1693 O OD1 ? ASN A 1 222 ?  -6.330 -12.902  17.132 1.000 94.330 ? 222 ASN A OD1 1 
ATOM 1694 N N   ? TYR A 1 223 ?  -9.680  -9.422  15.166 1.000 90.470 ? 223 TYR A N   1 
ATOM 1695 C CA  ? TYR A 1 223 ? -10.672  -8.354  15.205 1.000 90.470 ? 223 TYR A CA  1 
ATOM 1696 C C   ? TYR A 1 223 ? -11.834  -8.655  14.265 1.000 90.470 ? 223 TYR A C   1 
ATOM 1697 C CB  ? TYR A 1 223 ? -10.034  -7.013  14.833 1.000 90.470 ? 223 TYR A CB  1 
ATOM 1698 O O   ? TYR A 1 223 ? -12.956  -8.193  14.486 1.000 90.470 ? 223 TYR A O   1 
ATOM 1699 C CG  ? TYR A 1 223 ?  -9.077  -6.487  15.874 1.000 90.470 ? 223 TYR A CG  1 
ATOM 1700 C CD1 ? TYR A 1 223 ?  -9.530  -5.700  16.931 1.000 90.470 ? 223 TYR A CD1 1 
ATOM 1701 C CD2 ? TYR A 1 223 ?  -7.718  -6.774  15.804 1.000 90.470 ? 223 TYR A CD2 1 
ATOM 1702 C CE1 ? TYR A 1 223 ?  -8.651  -5.212  17.892 1.000 90.470 ? 223 TYR A CE1 1 
ATOM 1703 C CE2 ? TYR A 1 223 ?  -6.830  -6.291  16.759 1.000 90.470 ? 223 TYR A CE2 1 
ATOM 1704 O OH  ? TYR A 1 223 ?  -6.430  -5.031  18.747 1.000 90.470 ? 223 TYR A OH  1 
ATOM 1705 C CZ  ? TYR A 1 223 ?  -7.305  -5.512  17.798 1.000 90.470 ? 223 TYR A CZ  1 
# 
loop_
_struct_sheet_range.sheet_id 
_struct_sheet_range.id 
_struct_sheet_range.beg_label_comp_id 
_struct_sheet_range.beg_label_asym_id 
_struct_sheet_range.beg_label_seq_id 
_struct_sheet_range.pdbx_beg_PDB_ins_code 
_struct_sheet_range.end_label_comp_id 
_struct_sheet_range.end_label_asym_id 
_struct_sheet_range.end_label_seq_id 
_struct_sheet_range.pdbx_end_PDB_ins_code 
_struct_sheet_range.beg_auth_comp_id 
_struct_sheet_range.beg_auth_asym_id 
_struct_sheet_range.beg_auth_seq_id 
_struct_sheet_range.end_auth_comp_id 
_struct_sheet_range.end_auth_asym_id 
_struct_sheet_range.end_auth_seq_id 
A A ILE A   2 ? ILE A   3 ? ILE A 2   ILE A 3   
A B ASP A 171 ? ALA A 172 ? ASP A 171 ALA A 172 
B C HIS A   6 ? THR A   7 ? HIS A 6   THR A 7   
B D LYS A 117 ? GLY A 122 ? LYS A 117 GLY A 122 
B E LYS A 136 ? ILE A 143 ? LYS A 136 ILE A 143 
B F MET A 160 ? ALA A 163 ? MET A 160 ALA A 163 
B G PRO A 180 ? CYS A 183 ? PRO A 180 CYS A 183 
B H LYS A 186 ? PHE A 193 ? LYS A 186 PHE A 193 
B I GLY A 204 ? ARG A 208 ? GLY A 204 ARG A 208 
C J MET A  16 ? LYS A  21 ? MET A 16  LYS A 21  
C K SER A  24 ? GLU A  33 ? SER A 24  GLU A 33  
C L TRP A  36 ? THR A  39 ? TRP A 36  THR A 39  
C M LYS A  49 ? LEU A  52 ? LYS A 49  LEU A 52  
C N GLN A  65 ? SER A  74 ? GLN A 65  SER A 74  
C O MET A  88 ? LEU A  92 ? MET A 88  LEU A 92  
D P ASN A  79 ? ASN A  79 ? ASN A 79  ASN A 79  
D Q GLU A  84 ? GLU A  84 ? GLU A 84  GLU A 84  
E R VAL A 125 ? VAL A 125 ? VAL A 125 VAL A 125 
E S PRO A 131 ? PRO A 131 ? PRO A 131 PRO A 131 
# 
loop_
_struct_conf.id 
_struct_conf.conf_type_id 
_struct_conf.beg_label_comp_id 
_struct_conf.beg_label_asym_id 
_struct_conf.beg_label_seq_id 
_struct_conf.pdbx_beg_PDB_ins_code 
_struct_conf.end_label_comp_id 
_struct_conf.end_label_asym_id 
_struct_conf.end_label_seq_id 
_struct_conf.pdbx_end_PDB_ins_code 
_struct_conf.beg_auth_comp_id 
_struct_conf.beg_auth_asym_id 
_struct_conf.beg_auth_seq_id 
_struct_conf.end_auth_comp_id 
_struct_conf.end_auth_asym_id 
_struct_conf.end_auth_seq_id 
STRN1         STRN         ILE A   2 ? ILE A   3 ? ILE A 2   ILE A 3   
TURN_TY1_P1   TURN_TY1_P   GLY A   4 ? GLY A   4 ? GLY A 4   GLY A 4   
STRN2         STRN         HIS A   6 ? THR A   7 ? HIS A 6   THR A 7   
HELX_LH_PP_P1 HELX_LH_PP_P VAL A   8 ? ALA A   9 ? VAL A 8   ALA A 9   
TURN_TY1_P2   TURN_TY1_P   PRO A  10 ? HIS A  11 ? PRO A 10  HIS A 11  
BEND1         BEND         SER A  12 ? SER A  12 ? SER A 12  SER A 12  
TURN_TY1_P3   TURN_TY1_P   PRO A  14 ? PHE A  15 ? PRO A 14  PHE A 15  
STRN3         STRN         MET A  16 ? LYS A  21 ? MET A 16  LYS A 21  
TURN_TY1_P4   TURN_TY1_P   GLY A  22 ? ARG A  23 ? GLY A 22  ARG A 23  
STRN4         STRN         SER A  24 ? GLU A  33 ? SER A 24  GLU A 33  
TURN_TY1_P5   TURN_TY1_P   LYS A  34 ? ASN A  35 ? LYS A 34  ASN A 35  
STRN5         STRN         TRP A  36 ? THR A  39 ? TRP A 36  THR A 39  
HELX_RH_3T_P1 HELX_RH_3T_P ALA A  41 ? CYS A  43 ? ALA A 41  CYS A 43  
BEND2         BEND         SER A  46 ? GLU A  47 ? SER A 46  GLU A 47  
STRN6         STRN         LYS A  49 ? LEU A  52 ? LYS A 49  LEU A 52  
BEND3         BEND         GLY A  53 ? GLY A  53 ? GLY A 53  GLY A 53  
BEND4         BEND         HIS A  55 ? GLN A  56 ? HIS A 55  GLN A 56  
TURN_TY1_P6   TURN_TY1_P   PRO A  57 ? SER A  58 ? PRO A 57  SER A 58  
BEND5         BEND         ILE A  59 ? ILE A  59 ? ILE A 59  ILE A 59  
TURN_TY1_P7   TURN_TY1_P   LYS A  62 ? GLU A  63 ? LYS A 62  GLU A 63  
STRN7         STRN         GLN A  65 ? SER A  74 ? GLN A 65  SER A 74  
TURN_TY1_P8   TURN_TY1_P   PRO A  76 ? GLN A  77 ? PRO A 76  GLN A 77  
STRN8         STRN         ASN A  79 ? ASN A  79 ? ASN A 79  ASN A 79  
TURN_TY1_P9   TURN_TY1_P   SER A  80 ? LYS A  83 ? SER A 80  LYS A 83  
STRN9         STRN         GLU A  84 ? GLU A  84 ? GLU A 84  GLU A 84  
TURN_TY1_P10  TURN_TY1_P   ASN A  85 ? ASN A  85 ? ASN A 85  ASN A 85  
STRN10        STRN         MET A  88 ? LEU A  92 ? MET A 88  LEU A 92  
BEND6         BEND         ASN A  93 ? GLY A  94 ? ASN A 93  GLY A 94  
BEND7         BEND         ASN A  99 ? TYR A 101 ? ASN A 99  TYR A 101 
HELX_LH_PP_P2 HELX_LH_PP_P LEU A 104 ? PRO A 108 ? LEU A 104 PRO A 108 
BEND8         BEND         SER A 109 ? GLU A 110 ? SER A 109 GLU A 110 
HELX_LH_PP_P3 HELX_LH_PP_P ASP A 111 ? LYS A 113 ? ASP A 111 LYS A 113 
TURN_TY1_P11  TURN_TY1_P   THR A 114 ? GLY A 115 ? THR A 114 GLY A 115 
STRN11        STRN         LYS A 117 ? GLY A 122 ? LYS A 117 GLY A 122 
STRN12        STRN         VAL A 125 ? VAL A 125 ? VAL A 125 VAL A 125 
TURN_TY1_P12  TURN_TY1_P   SER A 127 ? SER A 128 ? SER A 127 SER A 128 
BEND9         BEND         GLY A 129 ? LYS A 130 ? GLY A 129 LYS A 130 
STRN13        STRN         PRO A 131 ? PRO A 131 ? PRO A 131 PRO A 131 
BEND10        BEND         LYS A 133 ? CYS A 134 ? LYS A 133 CYS A 134 
STRN14        STRN         LYS A 136 ? ILE A 143 ? LYS A 136 ILE A 143 
HELX_RH_AL_P1 HELX_RH_AL_P ARG A 145 ? ASN A 151 ? ARG A 145 ASN A 151 
TURN_TY1_P13  TURN_TY1_P   TYR A 152 ? LYS A 153 ? TYR A 152 LYS A 153 
BEND11        BEND         LYS A 154 ? LYS A 154 ? LYS A 154 LYS A 154 
TURN_TY1_P14  TURN_TY1_P   ASN A 158 ? ASN A 159 ? ASN A 158 ASN A 159 
STRN15        STRN         MET A 160 ? ALA A 163 ? MET A 160 ALA A 163 
TURN_TY1_P15  TURN_TY1_P   ASN A 166 ? ASN A 167 ? ASN A 166 ASN A 167 
STRN16        STRN         ASP A 171 ? ALA A 172 ? ASP A 171 ALA A 172 
TURN_TY1_P16  TURN_TY1_P   GLN A 174 ? GLY A 175 ? GLN A 174 GLY A 175 
TURN_TY1_P17  TURN_TY1_P   SER A 177 ? GLY A 178 ? SER A 177 GLY A 178 
HELX_LH_PP_P4 HELX_LH_PP_P GLY A 179 ? GLY A 179 ? GLY A 179 GLY A 179 
STRN17        STRN         PRO A 180 ? CYS A 183 ? PRO A 180 CYS A 183 
TURN_TY1_P18  TURN_TY1_P   SER A 184 ? GLY A 185 ? SER A 184 GLY A 185 
STRN18        STRN         LYS A 186 ? PHE A 193 ? LYS A 186 PHE A 193 
BEND12        BEND         LYS A 195 ? GLY A 196 ? LYS A 195 GLY A 196 
TURN_TY1_P19  TURN_TY1_P   CYS A 197 ? GLY A 198 ? CYS A 197 GLY A 198 
TURN_TY1_P20  TURN_TY1_P   MET A 200 ? ARG A 201 ? MET A 200 ARG A 201 
STRN19        STRN         GLY A 204 ? ARG A 208 ? GLY A 204 ARG A 208 
HELX_RH_3T_P2 HELX_RH_3T_P LEU A 209 ? TYR A 212 ? LEU A 209 TYR A 212 
HELX_RH_AL_P2 HELX_RH_AL_P LEU A 213 ? ASN A 222 ? LEU A 213 ASN A 222 
# 
