# Supplementary material for: FlatProt: 2D visualization eases protein structure comparison
Source: BMC Bioinformatics. 2025 Aug 13;26:210. doi: 10.1186/s12859-025-06233-x (PMC12344939; doi:10.1186/s12859-025-06233-x)
Supplement: Supplementary file 1 — Supplementary Material 1 [file 12859_2025_6233_MOESM1_ESM.zip › KLK/structures/Danio_rerio_GeneID=100034439.cif]

data_Danio_rerio_GeneID=100034439
# 
_entry.id   ? 
# 
_entity.id                         1      
_entity.type                       polymer 
_entity.pdbx_description           polymer-1 
_entity.formula_weight             24218.3 
_entity.pdbx_number_of_molecules        1 
# 
loop_
_struct_sheet.id 
_struct_sheet.number_strands 
A 2 
B 8 
C 6 
D 2 
# 
loop_
_struct_conf_type.id 
_struct_conf_type.criteria 
STRN         DSSP 
TURN_TY1_P   DSSP 
HELX_LH_PP_P DSSP 
BEND         DSSP 
HELX_RH_3T_P DSSP 
HELX_RH_AL_P DSSP 
# 
_struct_asym.id          A 
_struct_asym.entity_id   1 
# 
_software.pdbx_ordinal     1 
_software.name             dssp 
_software.version          4.4.10 
_software.date             ? 
_software.classification   'model annotation' 
# 
_entity_poly.entity_id                      1 
_entity_poly.type                           polypeptide(L) 
_entity_poly.nstd_linkage                   n 
_entity_poly.nstd_monomer                   n 
_entity_poly.pdbx_seq_one_letter_code       
;GIVDGTEAKPHSRPYMVSLQYDGEHICGGSLITEEFVLTAAHCWGDVLTVVVGAHDLSKNEIYNSYEVASYIPHQDYELN
PDLNDIMLLKLKKKVRLSNSIGLISLPKEDVEADTICSVAGWGDLWSKGPVPDRLMEAETVIVNDAECERRWGSYVASEM
ICAYGHGGSCNGDSGGPLVCNNTAVGITAFGDGLCNSRLYPNAYTKISAYLQWIRFKLENV
;
_entity_poly.pdbx_seq_one_letter_code_can   
;GIVDGTEAKPHSRPYMVSLQYDGEHICGGSLITEEFVLTAAHCWGDVLTVVVGAHDLSKNEIYNSYEVASYIPHQDYELN
PDLNDIMLLKLKKKVRLSNSIGLISLPKEDVEADTICSVAGWGDLWSKGPVPDRLMEAETVIVNDAECERRWGSYVASEM
ICAYGHGGSCNGDSGGPLVCNNTAVGITAFGDGLCNSRLYPNAYTKISAYLQWIRFKLENV
;
_entity_poly.pdbx_strand_id                 A 
# 
loop_
_dssp_struct_summary.entry_id 
_dssp_struct_summary.label_comp_id 
_dssp_struct_summary.label_asym_id 
_dssp_struct_summary.label_seq_id 
_dssp_struct_summary.secondary_structure 
_dssp_struct_summary.ss_bridge 
_dssp_struct_summary.helix_3_10 
_dssp_struct_summary.helix_alpha 
_dssp_struct_summary.helix_pi 
_dssp_struct_summary.helix_pp 
_dssp_struct_summary.bend 
_dssp_struct_summary.chirality 
_dssp_struct_summary.sheet 
_dssp_struct_summary.strand 
_dssp_struct_summary.ladder_1 
_dssp_struct_summary.ladder_2 
_dssp_struct_summary.accessibility 
_dssp_struct_summary.TCO 
_dssp_struct_summary.kappa 
_dssp_struct_summary.alpha 
_dssp_struct_summary.phi 
_dssp_struct_summary.psi 
_dssp_struct_summary.x_ca 
_dssp_struct_summary.y_ca 
_dssp_struct_summary.z_ca 
Danio_rerio_GeneID=100034439 GLY A 1   . . . . . . . . . . . . ? .      .     .      .      167.7  5.7   -10.9 -0.9  
Danio_rerio_GeneID=100034439 ILE A 2   E . > . . . . - A A A . ? -0.933 .     -137.6 -91.2  112.8  8.7   -8.5  -1.2  
Danio_rerio_GeneID=100034439 VAL A 3   E . 3 . . . S + A A A . ? -0.594 85.0  2.8    -74.6  134.7  11.4  -10.1 -3.5  
Danio_rerio_GeneID=100034439 ASP A 4   T . 3 . . . S + . . . . ? 0.846  107.4 131.4  60.2   24.7   15.0  -9.6  -2.3  
Danio_rerio_GeneID=100034439 GLY A 5   . . < . . . . - . . . . ? -0.492 51.1  -129.6 -97.7  175.2  13.6  -7.9  0.9   
Danio_rerio_GeneID=100034439 THR A 6   E . . . . . . - B C B . ? -0.887 38.3  -81.4  -121.3 154.4  14.2  -8.4  4.5   
Danio_rerio_GeneID=100034439 GLU A 7   E . . . . > . - B C B . ? -0.402 52.9  -117.1 -53.1  132.9  11.9  -8.9  7.4   
Danio_rerio_GeneID=100034439 ALA A 8   P . . . . P . - . . . . ? -0.442 30.4  -99.3  -70.0  143.3  10.5  -5.5  8.6   
Danio_rerio_GeneID=100034439 LYS A 9   P . > . . P . - . . . . ? -0.479 59.7  -86.9  -57.2  129.4  11.2  -4.3  12.0  
Danio_rerio_GeneID=100034439 PRO A 10  T . 3 . . < S - . . . . ? -0.246 107.2 -5.7   -46.1  123.9  8.1   -5.1  14.0  
Danio_rerio_GeneID=100034439 HIS A 11  T . 3 . . . S + . . . . ? 0.629  91.6  125.9  68.0   15.4   5.5   -2.4  13.7  
Danio_rerio_GeneID=100034439 SER A 12  S . < . . . S + . . . . ? 0.592  75.5  49.9   -75.2  -12.0  7.8   -0.1  11.8  
Danio_rerio_GeneID=100034439 ARG A 13  . . > . . . . + . . . . ? -0.602 66.7  165.6  -122.3 72.3   5.0   0.1   9.1   
Danio_rerio_GeneID=100034439 PRO A 14  T . 3 . . . S + . . . . ? 0.640  73.0  56.8   -73.6  -9.4   2.0   1.0   11.2  
Danio_rerio_GeneID=100034439 TYR A 15  T . 3 . . . S + . . . . ? 0.553  80.3  110.6  -93.1  -19.0  -0.1  2.0   8.1   
Danio_rerio_GeneID=100034439 MET A 16  E . < . . . . - C K J . ? -0.455 49.2  -169.7 -64.4  134.1  0.3   -1.4  6.3   
Danio_rerio_GeneID=100034439 VAL A 17  E . . . . . . - C K J K ? -0.945 17.5  -139.2 -128.8 146.8  -2.9  -3.5  6.1   
Danio_rerio_GeneID=100034439 SER A 18  E . . . . . . - C K J K ? -0.932 11.4  -151.5 -102.4 118.2  -3.6  -7.1  5.1   
Danio_rerio_GeneID=100034439 LEU A 19  E . . . . . . - C K J K ? -0.830 24.2  -163.7 -85.1  128.1  -6.7  -7.7  3.1   
Danio_rerio_GeneID=100034439 GLN A 20  E . . . . . . - C K J K ? -0.896 24.8  -161.9 -125.2 141.2  -7.9  -11.2 3.8   
Danio_rerio_GeneID=100034439 TYR A 21  E . > . . . S - C K J . ? -0.991 89.4  -17.3  -112.8 114.6  -10.3 -13.7 2.3   
Danio_rerio_GeneID=100034439 ASP A 22  T . 3 . . . S - . . . . ? 0.895  131.9 -49.7  56.0   39.6   -11.4 -16.4 4.8   
Danio_rerio_GeneID=100034439 GLY A 23  T . 3 . . . S + . . . . ? 0.440  116.8 117.5  84.3   1.1    -8.5  -15.5 7.1   
Danio_rerio_GeneID=100034439 GLU A 24  E . < . . . . - C L J . ? -0.887 69.2  -115.9 -109.8 138.8  -6.0  -15.6 4.2   
Danio_rerio_GeneID=100034439 HIS A 25  E . . . . . . + C L J . ? -0.437 43.2  155.6  -67.5  133.6  -3.9  -12.8 2.9   
Danio_rerio_GeneID=100034439 ILE A 26  E . . . . . . + C L . . ? 0.577  62.3  0.8    -131.6 -25.5  -4.7  -11.8 -0.7  
Danio_rerio_GeneID=100034439 CYS A 27  E . . . . . . - C L J . ? -0.980 61.9  -122.2 -155.9 165.0  -3.7  -8.2  -1.0  
Danio_rerio_GeneID=100034439 GLY A 28  E . . . . . . + C L J . ? -0.499 26.6  171.3  -103.4 176.2  -2.2  -5.3  0.8   
Danio_rerio_GeneID=100034439 GLY A 29  E . . . . . . - C L J . ? -0.951 26.4  -110.8 -166.1 179.0  -3.4  -1.7  1.5   
Danio_rerio_GeneID=100034439 SER A 30  E . . . . . . - C L J L ? -0.998 18.6  -131.5 -131.0 130.9  -2.8  1.5   3.4   
Danio_rerio_GeneID=100034439 LEU A 31  E . . . . . . + C L . L ? -0.729 34.4  164.1  -75.3  112.9  -4.6  3.0   6.3   
Danio_rerio_GeneID=100034439 ILE A 32  . . . . . . . + . . . . ? 0.621  69.0  9.3    -112.8 -15.2  -5.1  6.7   5.1   
Danio_rerio_GeneID=100034439 THR A 33  S . . . . . S - . . . . ? -0.892 89.1  -94.2  -142.7 174.2  -7.8  7.6   7.8   
Danio_rerio_GeneID=100034439 GLU A 34  S . . . . . S + . . . . ? 0.678  128.1 27.6   -66.5  -5.8   -9.3  5.8   10.9  
Danio_rerio_GeneID=100034439 GLU A 35  S . . . . . S + . . . . ? 0.442  110.1 75.0   -132.0 -7.8   -12.0 4.5   8.5   
Danio_rerio_GeneID=100034439 PHE A 36  E . . . . . . - C M . M ? -0.952 49.8  -167.6 -125.1 135.8  -10.5 4.3   5.1   
Danio_rerio_GeneID=100034439 VAL A 37  E . . . . . . - C M L M ? -0.960 15.5  -144.3 -113.6 129.0  -8.0  1.9   3.5   
Danio_rerio_GeneID=100034439 LEU A 38  E . . . . . . + C M L M ? -0.860 38.0  142.7  -92.6  129.0  -6.3  2.7   0.2   
Danio_rerio_GeneID=100034439 THR A 39  E . . . . . . - C M . M ? -0.818 51.5  -70.4  -151.9 179.7  -5.8  -0.3  -2.1  
Danio_rerio_GeneID=100034439 ALA A 40  . . > . . . . - . . . . ? -0.693 31.8  -136.4 -83.3  142.7  -5.8  -1.6  -5.7  
Danio_rerio_GeneID=100034439 ALA A 41  G . > . . . S + . . . . ? 0.794  104.3 63.5   -66.6  -29.3  -9.1  -1.9  -7.5  
Danio_rerio_GeneID=100034439 HIS A 42  G . 3 . . . S + . . . . ? 0.620  87.0  73.6   -73.1  -7.0   -8.1  -5.2  -8.9  
Danio_rerio_GeneID=100034439 CYS A 43  G . < . . . . + . . . . ? 0.441  69.4  130.0  -81.1  -0.5   -8.0  -6.5  -5.3  
Danio_rerio_GeneID=100034439 TRP A 44  . . < . . . . + . . . . ? -0.239 27.8  131.6  -56.5  131.6  -11.6 -6.4  -5.5  
Danio_rerio_GeneID=100034439 GLY A 45  . . . . . . . - . . . . ? -0.961 57.0  -54.6  -166.0 172.1  -13.2 -9.8  -4.2  
Danio_rerio_GeneID=100034439 ASP A 46  S . . . . . S - . . . . ? -0.197 101.7 -17.2  -60.3  153.9  -16.0 -11.3 -1.8  
Danio_rerio_GeneID=100034439 VAL A 47  S . . . . . S - . . . . ? 0.398  72.9  -162.8 -1.5   96.6   -16.0 -10.3 2.0   
Danio_rerio_GeneID=100034439 LEU A 48  P . . . . > . - . . . . ? -0.786 7.8   -154.6 -90.5  123.5  -12.7 -8.8  2.8   
Danio_rerio_GeneID=100034439 THR A 49  E . . . . P . - C N K N ? -0.932 13.8  -139.7 -91.5  136.1  -11.5 -8.5  6.4   
Danio_rerio_GeneID=100034439 VAL A 50  E . . . . P . - C N K N ? -0.933 13.3  -160.1 -98.4  120.0  -8.9  -5.8  7.0   
Danio_rerio_GeneID=100034439 VAL A 51  E . . . . < . - C N K N ? -0.921 12.4  -175.9 -101.6 122.8  -6.1  -6.7  9.4   
Danio_rerio_GeneID=100034439 VAL A 52  E . . . . . . + C N K N ? -0.845 58.9  22.9   -117.7 145.2  -4.3  -3.8  10.9  
Danio_rerio_GeneID=100034439 GLY A 53  S . . . . . S + . . . . ? 0.515  80.9  141.5  88.3   6.2    -1.2  -3.8  13.3  
Danio_rerio_GeneID=100034439 ALA A 54  . . . . . . . + . . . . ? -0.672 23.6  164.6  -89.3  125.3  0.1   -7.2  12.2  
Danio_rerio_GeneID=100034439 HIS A 55  S . . . . . S + . . . . ? 0.699  84.4  33.9   -91.1  -39.3  3.8   -7.9  11.9  
Danio_rerio_GeneID=100034439 ASP A 56  B . > . . . . - D Q P . ? -0.968 65.9  -163.4 -121.9 116.2  3.2   -11.7 11.9  
Danio_rerio_GeneID=100034439 LEU A 57  T . 3 . . . S + . . . . ? 0.635  88.1  66.2   -78.1  -10.0  0.0   -13.1 10.3  
Danio_rerio_GeneID=100034439 SER A 58  T . 3 . . . S + . . . . ? 0.655  86.8  73.8   -84.7  -9.0   0.4   -16.4 12.1  
Danio_rerio_GeneID=100034439 LYS A 59  . . X . . . . - . . . . ? -0.801 60.9  -176.7 -107.9 72.5   -0.1  -14.8 15.6  
Danio_rerio_GeneID=100034439 ASN A 60  G . > . . . S + . . . . ? 0.741  74.4  73.4   -42.7  -6.9   -4.0  -14.0 15.6  
Danio_rerio_GeneID=100034439 GLU A 61  G . 3 . . . S + . . . . ? 0.685  89.8  50.7   -104.6 10.4   -3.5  -12.3 19.0  
Danio_rerio_GeneID=100034439 ILE A 62  G . < . . . S + . . . . ? 0.638  97.6  66.9   -134.8 3.6    -1.7  -9.0  18.0  
Danio_rerio_GeneID=100034439 TYR A 63  . . < . . . . - . . . . ? -0.782 67.5  -129.3 -137.1 150.7  -3.9  -7.5  15.3  
Danio_rerio_GeneID=100034439 ASN A 64  E . . . . . . - C O N . ? -0.847 19.2  -149.9 -90.2  127.9  -7.4  -6.0  14.9  
Danio_rerio_GeneID=100034439 SER A 65  E . . . . . . - C O N . ? -0.917 13.9  -166.9 -98.7  131.1  -9.7  -7.3  12.1  
Danio_rerio_GeneID=100034439 TYR A 66  E . . . . . . - C O N . ? -0.977 17.0  -127.9 -120.3 135.3  -12.1 -4.9  10.7  
Danio_rerio_GeneID=100034439 GLU A 67  E . . . . . . - C O N . ? -0.555 26.2  -120.5 -77.0  145.4  -15.1 -5.6  8.4   
Danio_rerio_GeneID=100034439 VAL A 68  E . . . . . . - C O O . ? -0.772 22.9  -172.2 -89.9  125.2  -15.4 -3.7  5.2   
Danio_rerio_GeneID=100034439 ALA A 69  E . . . . . . + C O . . ? 0.860  68.8  1.4    -82.0  -42.8  -18.7 -1.5  4.9   
Danio_rerio_GeneID=100034439 SER A 70  E . . . . . . - C O O . ? -0.996 57.3  -138.4 -151.1 147.9  -18.3 -0.4  1.3   
Danio_rerio_GeneID=100034439 TYR A 71  E . . . . . . - C O O . ? -0.948 16.8  -172.4 -105.7 124.5  -16.0 -0.8  -1.7  
Danio_rerio_GeneID=100034439 ILE A 72  E . . . . . . - C O O . ? -0.768 8.4   -178.9 -122.4 82.1   -15.4 2.3   -3.7  
Danio_rerio_GeneID=100034439 PRO A 73  E . . . . . . - C O O . ? -0.522 44.2  -87.3  -75.8  149.4  -13.4 1.5   -7.0  
Danio_rerio_GeneID=100034439 HIS A 74  . . > . . . . - . . . . ? -0.362 38.7  -124.1 -50.3  137.9  -12.4 4.3   -9.4  
Danio_rerio_GeneID=100034439 GLN A 75  T . 3 . . . S + . . . . ? 0.771  109.3 46.3   -62.5  -23.1  -15.4 4.9   -11.8 
Danio_rerio_GeneID=100034439 ASP A 76  T . 3 > . . S + . . . . ? 0.279  77.0  105.5  -104.8 7.6    -13.2 4.3   -14.8 
Danio_rerio_GeneID=100034439 TYR A 77  T . < 4 . . S + . . . . ? 0.916  80.7  52.3   -56.7  -36.8  -11.4 1.2   -13.6 
Danio_rerio_GeneID=100034439 GLU A 78  T . . 4 . . S + . . . . ? 0.868  111.3 46.5   -69.6  -31.6  -13.5 -1.0  -16.0 
Danio_rerio_GeneID=100034439 LEU A 79  T . . 4 . . S + . . . . ? 0.876  133.8 13.3   -80.4  -37.0  -12.6 1.1   -18.9 
Danio_rerio_GeneID=100034439 ASN A 80  . . > X . . . + . . . . ? -0.637 67.7  172.8  -141.1 75.4   -8.8  1.3   -18.1 
Danio_rerio_GeneID=100034439 PRO A 81  T . 3 4 . . S + . . . . ? 0.741  80.9  51.4   -65.7  -22.4  -8.0  -1.3  -15.5 
Danio_rerio_GeneID=100034439 ASP A 82  T . 3 4 . . S + . . . . ? 0.842  119.1 35.1   -82.3  -27.3  -4.3  -0.7  -15.8 
Danio_rerio_GeneID=100034439 LEU A 83  T . < 4 . . S + . . . . ? 0.842  122.5 40.6   -97.5  -34.7  -4.6  3.1   -15.4 
Danio_rerio_GeneID=100034439 ASN A 84  S . . < . . S + . . . . ? -0.058 70.3  139.5  -107.2 25.6   -7.5  3.4   -12.9 
Danio_rerio_GeneID=100034439 ASP A 85  . . . . . . . + . . . . ? -0.512 36.8  115.2  -73.5  69.1   -6.5  0.5   -10.6 
Danio_rerio_GeneID=100034439 ILE A 86  . . . . . . . + . . . . ? -0.995 35.9  174.7  -142.9 141.3  -7.4  2.4   -7.3  
Danio_rerio_GeneID=100034439 MET A 87  E . . . . . . - C P M O ? -0.996 20.7  -143.6 -151.1 139.9  -10.0 1.7   -4.6  
Danio_rerio_GeneID=100034439 LEU A 88  E . . . . . . - C P M O ? -0.896 13.3  -154.0 -100.3 133.6  -11.1 3.0   -1.2  
Danio_rerio_GeneID=100034439 LEU A 89  E . . . . . . - C P M O ? -0.966 5.5   -151.4 -104.8 122.7  -12.4 0.6   1.5   
Danio_rerio_GeneID=100034439 LYS A 90  E . . . . . . - C P M O ? -0.855 16.8  -139.8 -90.8  123.0  -14.7 2.1   4.1   
Danio_rerio_GeneID=100034439 LEU A 91  E . . . . . . - C P . O ? -0.540 11.5  -131.5 -83.2  145.0  -14.4 0.2   7.4   
Danio_rerio_GeneID=100034439 LYS A 92  S . . . . . S + . . . . ? 0.790  94.9  29.9   -62.3  -27.1  -17.6 -0.6  9.5   
Danio_rerio_GeneID=100034439 LYS A 93  S . . . . . S - . . . . ? -0.977 90.9  -102.0 -137.0 151.7  -15.7 0.8   12.5  
Danio_rerio_GeneID=100034439 LYS A 94  . . . . . . . - . . . . ? -0.436 38.9  -119.9 -69.5  137.2  -13.0 3.3   13.2  
Danio_rerio_GeneID=100034439 VAL A 95  . . . . . . . - . . . . ? -0.579 21.0  -129.3 -74.6  134.2  -9.6  1.9   13.8  
Danio_rerio_GeneID=100034439 ARG A 96  . . . . . . . - . . . . ? -0.817 26.3  -133.0 -84.4  112.1  -8.1  2.8   17.2  
Danio_rerio_GeneID=100034439 LEU A 97  . . . . . . . + . . . . ? -0.343 39.3  149.5  -67.5  149.5  -4.7  4.2   16.6  
Danio_rerio_GeneID=100034439 SER A 98  . . . . . . . - . . . . ? -0.812 63.2  -68.1  -156.8 -170.6 -1.7  2.9   18.7  
Danio_rerio_GeneID=100034439 ASN A 99  S . . . . . S + . . . . ? 0.743  135.7 36.0   -67.2  -16.8  2.1   2.2   18.6  
Danio_rerio_GeneID=100034439 SER A 100 S . . . . . S + . . . . ? 0.476  113.4 62.4   -114.2 -9.3   1.5   -0.5  16.1  
Danio_rerio_GeneID=100034439 ILE A 101 . . . . . . . + . . . . ? -0.973 65.9  146.8  -125.7 117.1  -1.4  1.1   14.1  
Danio_rerio_GeneID=100034439 GLY A 102 . . . . . . . - . . . . ? -0.904 40.7  -106.3 -144.9 169.9  -0.9  4.3   12.3  
Danio_rerio_GeneID=100034439 LEU A 103 . . . . . . . - . . . . ? -0.702 22.2  -140.8 -97.5  149.2  -1.9  6.4   9.3   
Danio_rerio_GeneID=100034439 ILE A 104 . . . . . . . - . . . . ? -0.886 23.5  -120.4 -107.1 142.6  0.2   7.2   6.1   
Danio_rerio_GeneID=100034439 SER A 105 B . . . . > . - B D C . ? -0.514 19.0  -124.1 -79.6  150.6  0.2   10.6  4.5   
Danio_rerio_GeneID=100034439 LEU A 106 P . . . . P . - . . . . ? -0.656 35.6  -100.7 -89.7  145.7  -0.9  11.3  1.0   
Danio_rerio_GeneID=100034439 PRO A 107 P . . . . < . - . . . . ? -0.340 19.4  -160.5 -67.3  147.5  1.5   13.1  -1.3  
Danio_rerio_GeneID=100034439 LYS A 108 S . . . . . S + . . . . ? 0.733  78.0  11.4   -91.3  -31.0  1.2   16.8  -2.1  
Danio_rerio_GeneID=100034439 GLU A 109 S . . . . . S - . . . . ? -0.880 92.0  -76.0  -138.5 174.0  3.3   16.5  -5.3  
Danio_rerio_GeneID=100034439 ASP A 110 P . . . . > . - . . . . ? -0.334 45.4  -117.3 -72.0  153.2  4.8   14.1  -7.6  
Danio_rerio_GeneID=100034439 VAL A 111 P . . . . P . - . . . . ? -0.675 28.3  -126.0 -93.9  141.3  7.9   12.2  -6.7  
Danio_rerio_GeneID=100034439 GLU A 112 P . > . . P . - . . . . ? -0.525 31.3  -89.4  -83.0  157.8  11.1  12.7  -8.7  
Danio_rerio_GeneID=100034439 ALA A 113 T . 3 . . < S + . . . . ? -0.192 110.6 30.2   -58.5  149.1  13.2  10.1  -10.4 
Danio_rerio_GeneID=100034439 ASP A 114 T . 3 . . . S + . . . . ? 0.488  83.3  144.5  78.2   0.5    16.0  8.5   -8.3  
Danio_rerio_GeneID=100034439 THR A 115 . . < . . . . - . . . . ? -0.589 52.5  -122.7 -65.6  134.1  14.1  9.1   -5.2  
Danio_rerio_GeneID=100034439 ILE A 116 E . . . . . . + B E D . ? -0.702 41.8  166.9  -82.2  130.1  14.6  6.2   -2.7  
Danio_rerio_GeneID=100034439 CYS A 117 E . . . . . . - B E D . ? -0.740 23.1  -135.9 -133.9 175.4  11.4  4.5   -1.6  
Danio_rerio_GeneID=100034439 SER A 118 E . . . . . . - B E D E ? -0.975 6.6   -161.8 -138.7 154.1  10.2  1.4   0.1   
Danio_rerio_GeneID=100034439 VAL A 119 E . . . . . . - B E D E ? -0.957 8.8   -170.2 -130.5 147.6  7.6   -1.3  -0.3  
Danio_rerio_GeneID=100034439 ALA A 120 E . . . . . . + B E D . ? -0.985 18.1  129.9  -138.6 148.2  6.2   -3.7  2.2   
Danio_rerio_GeneID=100034439 GLY A 121 E . . . . . . - B E D . ? -0.973 53.7  -119.5 177.8  170.9  4.0   -6.7  2.1   
Danio_rerio_GeneID=100034439 TRP A 122 S . . . . . S + . . . . ? -0.046 71.5  117.7  -111.9 18.5   3.0   -10.4 2.8   
Danio_rerio_GeneID=100034439 GLY A 123 S . . . . . S - . . . . ? 0.096  76.6  -47.4  -71.4  -166.9 2.9   -11.6 -0.8  
Danio_rerio_GeneID=100034439 ASP A 124 . . . . . . . - . . . . ? -0.382 41.5  -136.7 -64.0  144.0  5.0   -14.2 -2.5  
Danio_rerio_GeneID=100034439 LEU A 125 S . . . . . S - . . . . ? 0.726  87.4  -13.1  -76.4  -16.9  8.9   -14.1 -2.0  
Danio_rerio_GeneID=100034439 TRP A 126 S . > . . . S - . . . . ? -0.950 107.1 -47.0  -166.8 171.3  9.3   -14.8 -5.7  
Danio_rerio_GeneID=100034439 SER A 127 T . 3 . . . S - . . . . ? -0.277 128.2 -8.6   -55.8  118.4  7.1   -16.0 -8.6  
Danio_rerio_GeneID=100034439 LYS A 128 T . 3 . . . S + . . . . ? 0.722  111.1 131.5  69.5   12.9   5.2   -19.1 -7.5  
Danio_rerio_GeneID=100034439 GLY A 129 . . < . . . . - . . . . ? -0.283 62.7  -65.7  -85.8  -178.8 7.3   -19.1 -4.2  
Danio_rerio_GeneID=100034439 PRO A 130 P . . . . > . - . . . . ? -0.249 42.0  -120.6 -68.4  158.1  6.2   -19.3 -0.5  
Danio_rerio_GeneID=100034439 VAL A 131 P . . . . P . - . . . . ? -0.913 29.1  -132.6 -97.6  120.0  4.1   -16.6 1.3   
Danio_rerio_GeneID=100034439 PRO A 132 P . . . . < . - . . . . ? -0.420 5.5   -150.3 -69.0  149.0  6.0   -15.2 4.4   
Danio_rerio_GeneID=100034439 ASP A 133 S . . . . . S + . . . . ? 0.745  81.7  67.7   -84.3  -26.9  4.2   -15.0 7.7   
Danio_rerio_GeneID=100034439 ARG A 134 B . . . . . S - D R P . ? -0.731 99.3  -96.6  -98.0  142.8  6.2   -12.0 8.7   
Danio_rerio_GeneID=100034439 LEU A 135 . . . . . . . - . . . . ? -0.378 41.2  -154.8 -60.2  128.1  6.0   -8.6  7.0   
Danio_rerio_GeneID=100034439 MET A 136 E . . . . . . - B F B D ? -0.759 11.0  -171.9 -105.1 155.4  8.7   -8.1  4.4   
Danio_rerio_GeneID=100034439 GLU A 137 E . . . . . . - B F B D ? -0.993 4.5   -176.0 -145.0 150.2  10.2  -4.8  3.1   
Danio_rerio_GeneID=100034439 ALA A 138 E . . . . . . - B F . D ? -0.991 25.4  -121.4 -144.1 147.2  12.6  -3.7  0.3   
Danio_rerio_GeneID=100034439 GLU A 139 E . . . . . . + B F . D ? -0.740 35.6  176.5  -86.2  134.8  14.2  -0.5  -0.8  
Danio_rerio_GeneID=100034439 THR A 140 E . . . . . . - B F . D ? -0.854 20.5  -133.7 -132.7 169.8  13.4  0.6   -4.3  
Danio_rerio_GeneID=100034439 VAL A 141 E . . . . . . - B F F D ? -0.992 23.8  -113.2 -130.5 139.5  14.2  3.5   -6.6  
Danio_rerio_GeneID=100034439 ILE A 142 E . . . . > . - B F F . ? -0.485 31.8  -143.0 -71.2  133.7  12.0  5.6   -8.8  
Danio_rerio_GeneID=100034439 VAL A 143 P . . . . P . - . . . . ? -0.726 23.8  -99.0  -98.9  145.8  12.8  5.2   -12.5 
Danio_rerio_GeneID=100034439 ASN A 144 P . . > . < . - . . . . ? -0.329 30.0  -122.5 -62.5  147.8  12.6  8.0   -15.0 
Danio_rerio_GeneID=100034439 ASP A 145 H . . > . . S + . . . . ? 0.825  108.5 57.2   -63.6  -37.4  9.4   8.1   -17.1 
Danio_rerio_GeneID=100034439 ALA A 146 H . . > . . S + . . . . ? 0.906  108.7 46.0   -61.9  -43.7  11.2  7.8   -20.4 
Danio_rerio_GeneID=100034439 GLU A 147 H . . > . . S + . . . . ? 0.906  112.3 50.8   -64.7  -43.0  12.8  4.7   -19.4 
Danio_rerio_GeneID=100034439 CYS A 148 H . . X . . S + . . . . ? 0.894  109.1 51.2   -64.9  -37.3  9.5   3.3   -18.1 
Danio_rerio_GeneID=100034439 GLU A 149 H . . X . . S + . . . . ? 0.890  108.3 52.2   -65.9  -39.4  7.8   4.1   -21.3 
Danio_rerio_GeneID=100034439 ARG A 150 H . . < . . S + . . . . ? 0.902  115.1 41.7   -64.8  -35.8  10.5  2.3   -23.3 
Danio_rerio_GeneID=100034439 ARG A 151 H . . < . . S + . . . . ? 0.870  125.4 30.7   -84.4  -37.5  10.2  -0.8  -21.2 
Danio_rerio_GeneID=100034439 TRP A 152 H . . < . . S - . . . . ? 0.711  77.3  -158.2 -102.0 -14.3  6.3   -1.1  -20.8 
Danio_rerio_GeneID=100034439 GLY A 153 S . . < . . S + . . . . ? -0.042 88.8  57.0   61.8   -37.8  5.2   0.6   -24.2 
Danio_rerio_GeneID=100034439 SER A 154 S . . . . . S + . . . . ? 0.196  77.5  134.2  -107.7 17.8   1.7   1.4   -22.6 
Danio_rerio_GeneID=100034439 TYR A 155 . . . . . . . - . . . . ? -0.501 40.6  -160.7 -77.5  129.3  3.1   3.4   -19.7 
Danio_rerio_GeneID=100034439 VAL A 156 . . > > . . . - . . . . ? -0.930 4.9   -160.8 -116.4 109.9  1.4   6.7   -18.8 
Danio_rerio_GeneID=100034439 ALA A 157 T . 3 4 . . S + . . . . ? 0.761  89.9  58.5   -60.4  -30.1  3.7   9.0   -16.8 
Danio_rerio_GeneID=100034439 SER A 158 T . 3 4 . . S + . . . . ? 0.680  119.5 27.8   -73.9  -13.4  0.8   11.1  -15.6 
Danio_rerio_GeneID=100034439 GLU A 159 T . < 4 . . S + . . . . ? 0.528  118.0 49.4   -127.6 -7.9   -1.0  8.0   -14.1 
Danio_rerio_GeneID=100034439 MET A 160 E . . < . . . - B G . G ? -0.920 53.1  -155.0 -140.0 157.7  1.8   5.6   -13.1 
Danio_rerio_GeneID=100034439 ILE A 161 E . . . . . . - B G . G ? -0.976 12.1  -151.9 -129.0 141.0  5.2   5.3   -11.4 
Danio_rerio_GeneID=100034439 CYS A 162 E . . . . . . + B G . G ? -0.927 16.9  173.1  -113.4 138.5  7.9   2.7   -12.0 
Danio_rerio_GeneID=100034439 ALA A 163 E . . . . . . + B G F G ? -0.997 5.6   163.9  -142.5 135.6  10.3  1.6   -9.4  
Danio_rerio_GeneID=100034439 TYR A 164 E . . . . . . + B G F . ? -0.980 16.1  123.3  -148.1 148.2  13.0  -1.0  -9.4  
Danio_rerio_GeneID=100034439 GLY A 165 S . . . . . S - . . . . ? -0.901 79.9  -25.9  -173.3 -161.1 16.1  -1.8  -7.0  
Danio_rerio_GeneID=100034439 HIS A 166 S . . . . . S + . . . . ? -0.107 128.3 12.2   -62.7  30.2   17.5  -4.5  -4.8  
Danio_rerio_GeneID=100034439 GLY A 167 . . . . . . . - . . . . ? -0.833 61.8  -172.8 169.4  166.7  13.8  -5.7  -4.5  
Danio_rerio_GeneID=100034439 GLY A 168 E . . . . . . - A B A . ? -0.939 33.1  -76.8  -165.1 175.0  10.2  -5.5  -5.6  
Danio_rerio_GeneID=100034439 SER A 169 E . . . . . . - A B A . ? -0.553 41.0  -176.7 -85.0  153.7  6.6   -6.5  -5.1  
Danio_rerio_GeneID=100034439 CYS A 170 . . > . . . . - . . . . ? -0.711 43.3  -36.5  -133.7 -171.1 5.2   -9.8  -5.9  
Danio_rerio_GeneID=100034439 ASN A 171 T . 3 . . . S + . . . . ? -0.246 125.2 24.2   -58.2  131.7  1.9   -11.7 -5.9  
Danio_rerio_GeneID=100034439 GLY A 172 T . 3 . . . S + . . . . ? 0.150  97.7  91.1   101.2  -14.3  -0.3  -10.7 -3.0  
Danio_rerio_GeneID=100034439 ASP A 173 . . X . . . . + . . . . ? 0.414  53.9  131.5  -91.6  -7.2   1.3   -7.3  -2.5  
Danio_rerio_GeneID=100034439 SER A 174 T . 3 . . . S + . . . . ? -0.258 71.0  21.9   -47.1  135.6  -1.2  -5.7  -4.8  
Danio_rerio_GeneID=100034439 GLY A 175 T . 3 . . . S + . . . . ? 0.175  92.2  127.7  92.5   -21.1  -2.7  -2.6  -3.2  
Danio_rerio_GeneID=100034439 GLY A 176 P . < . . > . - . . . . ? -0.335 63.1  -94.8  -67.4  161.2  0.2   -2.0  -0.8  
Danio_rerio_GeneID=100034439 PRO A 177 E . . . . P . - B H . H ? -0.483 14.5  -147.2 -89.8  133.2  2.0   1.4   -0.6  
Danio_rerio_GeneID=100034439 LEU A 178 E . . . . < . - B H E H ? -0.941 33.0  -156.6 -78.6  118.9  5.1   2.6   -2.3  
Danio_rerio_GeneID=100034439 VAL A 179 E . . . . . . + B H E H ? -0.892 20.6  178.1  -117.1 125.4  6.5   4.9   0.4   
Danio_rerio_GeneID=100034439 CYS A 180 E . > . . . S - B H . H ? -0.992 77.4  -13.9  -124.2 125.0  8.9   7.8   -0.2  
Danio_rerio_GeneID=100034439 ASN A 181 T . 3 . . . S - . . . . ? 0.916  130.4 -53.4  51.6   38.7   10.0  10.1  2.7   
Danio_rerio_GeneID=100034439 ASN A 182 T . 3 . . . S + . . . . ? 0.737  117.8 113.2  73.2   20.1   7.1   8.5   4.9   
Danio_rerio_GeneID=100034439 THR A 183 E . < . . . S - B I C H ? -0.994 71.5  -122.6 -124.3 134.9  4.5   9.4   2.2   
Danio_rerio_GeneID=100034439 ALA A 184 E . . . . . . + B I . H ? -0.694 38.5  162.4  -75.9  116.7  2.5   7.0   0.1   
Danio_rerio_GeneID=100034439 VAL A 185 E . . . . . . + B I . . ? 0.571  59.6  22.1   -113.9 -11.4  3.3   7.9   -3.5  
Danio_rerio_GeneID=100034439 GLY A 186 E . . . . . . - B I I H ? -0.976 60.2  -132.1 -152.4 162.8  2.1   4.7   -5.2  
Danio_rerio_GeneID=100034439 ILE A 187 E . . . . . . - B I I H ? -0.981 40.8  -107.7 -118.6 123.6  -0.1  1.6   -5.0  
Danio_rerio_GeneID=100034439 THR A 188 E . . . . . . + B I I . ? -0.323 56.6  154.4  -51.6  120.1  1.3   -1.7  -5.9  
Danio_rerio_GeneID=100034439 ALA A 189 E . . . . . . - B I . . ? 0.737  46.4  -23.4  -116.8 -74.2  -0.3  -2.5  -9.3  
Danio_rerio_GeneID=100034439 PHE A 190 E . . . . . . - B I I . ? -0.922 45.4  -179.1 -146.7 167.5  1.5   -4.8  -11.8 
Danio_rerio_GeneID=100034439 GLY A 191 . . . . . . . - . . . . ? -0.870 48.4  -75.5  -153.7 -178.3 4.9   -6.3  -12.9 
Danio_rerio_GeneID=100034439 ASP A 192 . . . . . . . - . . . . ? 0.376  64.6  -106.2 -83.5  46.9   6.6   -8.6  -15.5 
Danio_rerio_GeneID=100034439 GLY A 193 S . . . . . S + . . . . ? 0.346  111.5 85.6   52.8   -10.7  5.5   -12.0 -13.9 
Danio_rerio_GeneID=100034439 LEU A 194 S . . . . . S - . . . . ? 0.225  89.7  -139.1 -102.4 21.6   9.1   -12.5 -12.6 
Danio_rerio_GeneID=100034439 CYS A 195 S . . . . . S + . . . . ? 0.062  91.9  28.1   50.0   -24.4  8.3   -10.5 -9.5  
Danio_rerio_GeneID=100034439 ASN A 196 S . . . . . S + . . . . ? -0.076 78.0  162.4  -157.6 45.0   11.7  -8.7  -9.7  
Danio_rerio_GeneID=100034439 SER A 197 . . . . . . . - . . . . ? -0.475 34.8  -148.9 -71.4  135.3  12.9  -8.6  -13.2 
Danio_rerio_GeneID=100034439 ARG A 198 S . . . . . S + . . . . ? 0.671  99.3  59.9   -73.5  -13.0  15.7  -6.1  -14.0 
Danio_rerio_GeneID=100034439 LEU A 199 S . . . . . S + . . . . ? 0.833  110.8 36.0   -85.9  -32.5  14.1  -5.8  -17.5 
Danio_rerio_GeneID=100034439 TYR A 200 S . . . . . S - . . . . ? -0.957 78.9  -141.6 -129.7 114.1  10.7  -4.6  -16.3 
Danio_rerio_GeneID=100034439 PRO A 201 P . . . . > . - . . . . ? -0.291 33.2  -97.3  -65.3  151.7  10.3  -2.3  -13.3 
Danio_rerio_GeneID=100034439 ASN A 202 E . . . . P . - B J G . ? -0.548 41.8  -138.6 -62.4  134.1  7.3   -2.7  -10.9 
Danio_rerio_GeneID=100034439 ALA A 203 E . . . . < . - B J G I ? -0.827 18.3  -167.1 -100.4 139.1  4.5   -0.4  -11.8 
Danio_rerio_GeneID=100034439 TYR A 204 E . . . . . . - B J G I ? -0.937 29.7  -109.3 -124.6 140.3  2.5   1.5   -9.3  
Danio_rerio_GeneID=100034439 THR A 205 E . . . . . . - B J G I ? -0.655 41.7  -121.3 -64.7  123.1  -0.7  3.4   -9.5  
Danio_rerio_GeneID=100034439 LYS A 206 E . > . . . . - B J . I ? -0.640 21.2  -161.4 -72.6  112.0  0.3   7.1   -9.1  
Danio_rerio_GeneID=100034439 ILE A 207 G . > . . . S + . . . . ? 0.893  87.4  58.5   -65.3  -40.1  -1.6  8.4   -6.0  
Danio_rerio_GeneID=100034439 SER A 208 G . > . . . S + . . . . ? 0.827  97.5  62.0   -60.6  -29.8  -1.1  12.1  -6.9  
Danio_rerio_GeneID=100034439 ALA A 209 G . < . . . S + . . . . ? 0.712  113.9 35.0   -67.5  -15.9  -2.9  11.5  -10.2 
Danio_rerio_GeneID=100034439 TYR A 210 G . < > . . S + . . . . ? 0.153  81.5  110.5  -126.2 17.0   -6.0  10.5  -8.1  
Danio_rerio_GeneID=100034439 LEU A 211 H . < > . . S + . . . . ? 0.891  79.7  51.8   -63.2  -43.1  -5.8  12.9  -5.2  
Danio_rerio_GeneID=100034439 GLN A 212 H . . > . . S + . . . . ? 0.916  111.7 46.9   -60.7  -43.6  -8.8  14.9  -6.3  
Danio_rerio_GeneID=100034439 TRP A 213 H . . > . . S + . . . . ? 0.918  112.4 50.0   -61.8  -45.9  -10.8 11.7  -6.6  
Danio_rerio_GeneID=100034439 ILE A 214 H . . X . . S + . . . . ? 0.937  112.7 46.9   -61.0  -45.0  -9.6  10.5  -3.1  
Danio_rerio_GeneID=100034439 ARG A 215 H . . X . . S + . . . . ? 0.893  109.6 53.0   -66.2  -45.6  -10.5 13.7  -1.4  
Danio_rerio_GeneID=100034439 PHE A 216 H . . X . . S + . . . . ? 0.916  111.9 45.5   -56.5  -45.0  -13.8 13.9  -3.1  
Danio_rerio_GeneID=100034439 LYS A 217 H . . X . . S + . . . . ? 0.855  109.7 54.4   -70.6  -36.1  -14.7 10.4  -1.9  
Danio_rerio_GeneID=100034439 LEU A 218 H . . < . . S + . . . . ? 0.854  112.9 43.0   -67.1  -32.6  -13.4 11.0  1.7   
Danio_rerio_GeneID=100034439 GLU A 219 H . . < . . S + . . . . ? 0.794  115.5 48.8   -81.0  -27.0  -15.7 14.2  2.0   
Danio_rerio_GeneID=100034439 ASN A 220 H . . < . . . . . . . . ? 0.361  .     .      -110.3 14.4   -18.8 12.6  0.4   
Danio_rerio_GeneID=100034439 VAL A 221 . . . < . . . . . . . . ? -0.795 .     .      -111.0 .      -19.0 9.3   2.4   
# 
loop_
_dssp_struct_ladder.id 
_dssp_struct_ladder.sheet_id 
_dssp_struct_ladder.range_id_1 
_dssp_struct_ladder.range_id_2 
_dssp_struct_ladder.type 
_dssp_struct_ladder.beg_1_label_comp_id 
_dssp_struct_ladder.beg_1_label_asym_id 
_dssp_struct_ladder.beg_1_label_seq_id 
_dssp_struct_ladder.pdbx_beg_1_PDB_ins_code 
_dssp_struct_ladder.end_1_label_comp_id 
_dssp_struct_ladder.end_1_label_asym_id 
_dssp_struct_ladder.end_1_label_seq_id 
_dssp_struct_ladder.pdbx_end_1_PDB_ins_code 
_dssp_struct_ladder.beg_1_auth_comp_id 
_dssp_struct_ladder.beg_1_auth_asym_id 
_dssp_struct_ladder.beg_1_auth_seq_id 
_dssp_struct_ladder.end_1_auth_comp_id 
_dssp_struct_ladder.end_1_auth_asym_id 
_dssp_struct_ladder.end_1_auth_seq_id 
_dssp_struct_ladder.beg_2_label_comp_id 
_dssp_struct_ladder.beg_2_label_asym_id 
_dssp_struct_ladder.beg_2_label_seq_id 
_dssp_struct_ladder.pdbx_beg_2_PDB_ins_code 
_dssp_struct_ladder.end_2_label_comp_id 
_dssp_struct_ladder.end_2_label_asym_id 
_dssp_struct_ladder.end_2_label_seq_id 
_dssp_struct_ladder.pdbx_end_2_PDB_ins_code 
_dssp_struct_ladder.beg_2_auth_comp_id 
_dssp_struct_ladder.beg_2_auth_asym_id 
_dssp_struct_ladder.beg_2_auth_seq_id 
_dssp_struct_ladder.end_2_auth_comp_id 
_dssp_struct_ladder.end_2_auth_asym_id 
_dssp_struct_ladder.end_2_auth_seq_id 
A A A B anti-parallel ILE A 2   ? VAL A 3   ? ILE A 2   VAL A 3   SER A 169 ? GLY A 168 ? SER A 169 GLY A 168 
B B C F anti-parallel THR A 6   ? GLU A 7   ? THR A 6   GLU A 7   GLU A 137 ? MET A 136 ? GLU A 137 MET A 136 
C B D I parallel      SER A 105 ? SER A 105 ? SER A 105 SER A 105 THR A 183 ? THR A 183 ? THR A 183 THR A 183 
D B E F anti-parallel ILE A 116 ? GLY A 121 ? ILE A 116 GLY A 121 VAL A 141 ? MET A 136 ? VAL A 141 MET A 136 
E B E H anti-parallel SER A 118 ? VAL A 119 ? SER A 118 VAL A 119 VAL A 179 ? LEU A 178 ? VAL A 179 LEU A 178 
F B F G anti-parallel VAL A 141 ? ILE A 142 ? VAL A 141 ILE A 142 TYR A 164 ? ALA A 163 ? TYR A 164 ALA A 163 
G B G J anti-parallel MET A 160 ? ALA A 163 ? MET A 160 ALA A 163 THR A 205 ? ASN A 202 ? THR A 205 ASN A 202 
H B H I anti-parallel PRO A 177 ? CYS A 180 ? PRO A 177 CYS A 180 ILE A 187 ? THR A 183 ? ILE A 187 THR A 183 
I B I J anti-parallel GLY A 186 ? PHE A 190 ? GLY A 186 PHE A 190 LYS A 206 ? ALA A 203 ? LYS A 206 ALA A 203 
J C K L anti-parallel MET A 16  ? TYR A 21  ? MET A 16  TYR A 21  SER A 30  ? GLU A 24  ? SER A 30  GLU A 24  
K C K N anti-parallel VAL A 17  ? GLN A 20  ? VAL A 17  GLN A 20  VAL A 52  ? THR A 49  ? VAL A 52  THR A 49  
L C L M anti-parallel SER A 30  ? LEU A 31  ? SER A 30  LEU A 31  LEU A 38  ? VAL A 37  ? LEU A 38  VAL A 37  
M C M P anti-parallel PHE A 36  ? THR A 39  ? PHE A 36  THR A 39  LYS A 90  ? MET A 87  ? LYS A 90  MET A 87  
N C N O anti-parallel THR A 49  ? VAL A 52  ? THR A 49  VAL A 52  GLU A 67  ? ASN A 64  ? GLU A 67  ASN A 64  
O C O P anti-parallel VAL A 68  ? PRO A 73  ? VAL A 68  PRO A 73  LEU A 91  ? MET A 87  ? LEU A 91  MET A 87  
P D Q R anti-parallel ASP A 56  ? ASP A 56  ? ASP A 56  ASP A 56  ARG A 134 ? ARG A 134 ? ARG A 134 ARG A 134 
# 
loop_
_dssp_struct_bridge_pairs.id 
_dssp_struct_bridge_pairs.label_comp_id 
_dssp_struct_bridge_pairs.label_seq_id 
_dssp_struct_bridge_pairs.label_asym_id 
_dssp_struct_bridge_pairs.auth_seq_id 
_dssp_struct_bridge_pairs.auth_asym_id 
_dssp_struct_bridge_pairs.pdbx_PDB_ins_code 
_dssp_struct_bridge_pairs.acceptor_1_label_comp_id 
_dssp_struct_bridge_pairs.acceptor_1_label_seq_id 
_dssp_struct_bridge_pairs.acceptor_1_label_asym_id 
_dssp_struct_bridge_pairs.acceptor_1_auth_seq_id 
_dssp_struct_bridge_pairs.acceptor_1_auth_asym_id 
_dssp_struct_bridge_pairs.acceptor_1_pdbx_PDB_ins_code 
_dssp_struct_bridge_pairs.acceptor_1_energy 
_dssp_struct_bridge_pairs.acceptor_2_label_comp_id 
_dssp_struct_bridge_pairs.acceptor_2_label_seq_id 
_dssp_struct_bridge_pairs.acceptor_2_label_asym_id 
_dssp_struct_bridge_pairs.acceptor_2_auth_seq_id 
_dssp_struct_bridge_pairs.acceptor_2_auth_asym_id 
_dssp_struct_bridge_pairs.acceptor_2_pdbx_PDB_ins_code 
_dssp_struct_bridge_pairs.acceptor_2_energy 
_dssp_struct_bridge_pairs.donor_1_label_comp_id 
_dssp_struct_bridge_pairs.donor_1_label_seq_id 
_dssp_struct_bridge_pairs.donor_1_label_asym_id 
_dssp_struct_bridge_pairs.donor_1_auth_seq_id 
_dssp_struct_bridge_pairs.donor_1_auth_asym_id 
_dssp_struct_bridge_pairs.donor_1_pdbx_PDB_ins_code 
_dssp_struct_bridge_pairs.donor_1_energy 
_dssp_struct_bridge_pairs.donor_2_label_comp_id 
_dssp_struct_bridge_pairs.donor_2_label_seq_id 
_dssp_struct_bridge_pairs.donor_2_label_asym_id 
_dssp_struct_bridge_pairs.donor_2_auth_seq_id 
_dssp_struct_bridge_pairs.donor_2_auth_asym_id 
_dssp_struct_bridge_pairs.donor_2_pdbx_PDB_ins_code 
_dssp_struct_bridge_pairs.donor_2_energy 
1   GLY 1   A 1   A ? ?   ?   ? ?   ? ? ?    ?   ?   ? ?   ? ? ?    CYS 170 A 170 A ? -1.2 VAL 3   A 3   A ? -0.6 
2   ILE 2   A 2   A ? GLY 121 A 121 A ? -0.4 GLY 123 A 123 A ? -0.3 GLY 5   A 5   A ? -1.0 SER 169 A 169 A ? -0.2 
3   VAL 3   A 3   A ? GLY 168 A 168 A ? -2.6 GLY 1   A 1   A ? -0.6 GLY 168 A 168 A ? -1.2 TRP 126 A 126 A ? -0.1 
4   ASP 4   A 4   A ? LEU 125 A 125 A ? -0.3 ILE 2   A 2   A ? -0.2 VAL 3   A 3   A ? -0.3 THR 6   A 6   A ? -0.2 
5   GLY 5   A 5   A ? ILE 2   A 2   A ? -1.0 ALA 138 A 138 A ? -0.1 GLU 7   A 7   A ? -0.3 ALA 138 A 138 A ? -0.2 
6   THR 6   A 6   A ? GLU 137 A 137 A ? -2.6 ASP 4   A 4   A ? -0.2 GLU 137 A 137 A ? -2.6 ALA 8   A 8   A ? -0.1 
7   GLU 7   A 7   A ? GLY 5   A 5   A ? -0.3 MET 136 A 136 A ? -0.2 MET 136 A 136 A ? -0.3 LYS 9   A 9   A ? -0.1 
8   ALA 8   A 8   A ? LEU 135 A 135 A ? -3.1 HIS 55  A 55  A ? -0.1 LEU 135 A 135 A ? -0.1 HIS 11  A 11  A ? -0.1 
9   LYS 9   A 9   A ? PRO 10  A 10  A ? -0.1 GLU 7   A 7   A ? -0.1 SER 12  A 12  A ? -2.3 ARG 13  A 13  A ? -0.3 
10  PRO 10  A 10  A ? ?   ?   ? ?   ? ? ?    ?   ?   ? ?   ? ? ?    LYS 9   A 9   A ? -0.1 HIS 55  A 55  A ? -0.1 
11  HIS 11  A 11  A ? ARG 13  A 13  A ? -0.1 SER 12  A 12  A ? -0.1 LYS 9   A 9   A ? -0.1 HIS 55  A 55  A ? -0.1 
12  SER 12  A 12  A ? LYS 9   A 9   A ? -2.3 ARG 13  A 13  A ? -0.2 HIS 11  A 11  A ? -0.1 TYR 15  A 15  A ? -0.1 
13  ARG 13  A 13  A ? LYS 9   A 9   A ? -0.3 PRO 14  A 14  A ? -0.1 MET 16  A 16  A ? -1.6 SER 12  A 12  A ? -0.2 
14  PRO 14  A 14  A ? ?   ?   ? ?   ? ? ?    ?   ?   ? ?   ? ? ?    GLY 102 A 102 A ? -2.3 GLY 53  A 53  A ? -0.3 
15  TYR 15  A 15  A ? ILE 101 A 101 A ? -0.2 LEU 103 A 103 A ? -0.1 LEU 31  A 31  A ? -2.3 ILE 104 A 104 A ? -0.2 
16  MET 16  A 16  A ? ARG 13  A 13  A ? -1.6 SER 30  A 30  A ? -0.2 GLY 53  A 53  A ? -0.6 SER 18  A 18  A ? -0.4 
17  VAL 17  A 17  A ? GLY 29  A 29  A ? -2.0 TYR 15  A 15  A ? -0.2 GLY 29  A 29  A ? -1.2 LEU 19  A 19  A ? -0.6 
18  SER 18  A 18  A ? VAL 51  A 51  A ? -2.4 MET 16  A 16  A ? -0.4 VAL 51  A 51  A ? -2.9 GLN 20  A 20  A ? -0.6 
19  LEU 19  A 19  A ? CYS 27  A 27  A ? -3.2 VAL 17  A 17  A ? -0.6 ILE 26  A 26  A ? -3.0 CYS 27  A 27  A ? -1.4 
20  GLN 20  A 20  A ? THR 49  A 49  A ? -3.1 SER 18  A 18  A ? -0.6 THR 49  A 49  A ? -1.9 ASP 22  A 22  A ? -0.5 
21  TYR 21  A 21  A ? GLU 24  A 24  A ? -2.9 LEU 19  A 19  A ? -0.4 GLU 24  A 24  A ? -1.5 LEU 48  A 48  A ? -0.1 
22  ASP 22  A 22  A ? GLN 20  A 20  A ? -0.5 VAL 47  A 47  A ? -0.5 TYR 21  A 21  A ? -0.1 HIS 25  A 25  A ? -0.1 
23  GLY 23  A 23  A ? GLU 24  A 24  A ? -0.2 GLN 20  A 20  A ? -0.0 HIS 25  A 25  A ? -0.4 ASP 22  A 22  A ? -0.3 
24  GLU 24  A 24  A ? TYR 21  A 21  A ? -1.5 HIS 25  A 25  A ? -0.0 TYR 21  A 21  A ? -2.9 GLY 23  A 23  A ? -0.2 
25  HIS 25  A 25  A ? GLY 23  A 23  A ? -0.4 GLN 20  A 20  A ? -0.2 GLN 20  A 20  A ? -0.2 GLY 28  A 28  A ? -0.1 
26  ILE 26  A 26  A ? LEU 19  A 19  A ? -3.0 CYS 27  A 27  A ? -0.5 GLY 28  A 28  A ? -0.3 SER 174 A 174 A ? -0.3 
27  CYS 27  A 27  A ? LEU 19  A 19  A ? -1.4 ASP 173 A 173 A ? -0.1 LEU 19  A 19  A ? -3.2 ILE 26  A 26  A ? -0.5 
28  GLY 28  A 28  A ? SER 174 A 174 A ? -3.3 ILE 26  A 26  A ? -0.3 ALA 40  A 40  A ? -0.5 SER 30  A 30  A ? -0.3 
29  GLY 29  A 29  A ? VAL 17  A 17  A ? -1.2 CYS 27  A 27  A ? -0.2 VAL 17  A 17  A ? -2.0 LEU 31  A 31  A ? -0.4 
30  SER 30  A 30  A ? LEU 38  A 38  A ? -2.2 GLY 28  A 28  A ? -0.3 LEU 38  A 38  A ? -3.4 ILE 32  A 32  A ? -0.8 
31  LEU 31  A 31  A ? TYR 15  A 15  A ? -2.3 GLY 29  A 29  A ? -0.4 ILE 104 A 104 A ? -2.2 VAL 37  A 37  A ? -0.2 
32  ILE 32  A 32  A ? PHE 36  A 36  A ? -2.0 SER 30  A 30  A ? -0.8 GLU 34  A 34  A ? -0.2 VAL 37  A 37  A ? -0.2 
33  THR 33  A 33  A ? PHE 36  A 36  A ? -1.5 GLY 102 A 102 A ? -0.1 PHE 36  A 36  A ? -0.2 ILE 32  A 32  A ? -0.2 
34  GLU 34  A 34  A ? ILE 32  A 32  A ? -0.2 GLU 35  A 35  A ? -0.2 VAL 95  A 95  A ? -3.5 LYS 93  A 93  A ? -0.1 
35  GLU 35  A 35  A ? LYS 94  A 94  A ? -0.2 PHE 36  A 36  A ? -0.1 LEU 91  A 91  A ? -2.9 VAL 37  A 37  A ? -0.5 
36  PHE 36  A 36  A ? THR 33  A 33  A ? -0.2 LYS 90  A 90  A ? -0.2 ILE 32  A 32  A ? -2.0 THR 33  A 33  A ? -1.5 
37  VAL 37  A 37  A ? LEU 89  A 89  A ? -2.1 GLU 35  A 35  A ? -0.5 LEU 89  A 89  A ? -2.7 THR 39  A 39  A ? -0.5 
38  LEU 38  A 38  A ? SER 30  A 30  A ? -3.4 PHE 36  A 36  A ? -0.4 SER 30  A 30  A ? -2.2 ALA 40  A 40  A ? -0.2 
39  THR 39  A 39  A ? MET 87  A 87  A ? -2.6 VAL 37  A 37  A ? -0.5 MET 87  A 87  A ? -2.3 ALA 41  A 41  A ? -0.3 
40  ALA 40  A 40  A ? GLY 28  A 28  A ? -0.5 LEU 38  A 38  A ? -0.2 CYS 43  A 43  A ? -1.5 ILE 86  A 86  A ? -0.2 
41  ALA 41  A 41  A ? THR 39  A 39  A ? -0.3 HIS 42  A 42  A ? -0.3 TRP 44  A 44  A ? -1.8 ALA 40  A 40  A ? -0.1 
42  HIS 42  A 42  A ? CYS 43  A 43  A ? -0.3 PRO 81  A 81  A ? -0.1 ALA 41  A 41  A ? -0.3 SER 174 A 174 A ? -0.0 
43  CYS 43  A 43  A ? ALA 40  A 40  A ? -1.5 GLY 28  A 28  A ? -0.1 HIS 42  A 42  A ? -0.3 ALA 41  A 41  A ? -0.2 
44  TRP 44  A 44  A ? ALA 41  A 41  A ? -1.8 LEU 48  A 48  A ? -0.0 ASP 46  A 46  A ? -0.2 ALA 41  A 41  A ? -0.0 
45  GLY 45  A 45  A ? ASP 46  A 46  A ? -0.0 LEU 48  A 48  A ? -0.0 LEU 48  A 48  A ? -0.2 CYS 43  A 43  A ? -0.0 
46  ASP 46  A 46  A ? TRP 44  A 44  A ? -0.2 VAL 47  A 47  A ? -0.2 GLY 45  A 45  A ? -0.0 ?   ?   ? ?   ? ? ?    
47  VAL 47  A 47  A ? LEU 48  A 48  A ? -0.1 TYR 21  A 21  A ? -0.1 ASP 22  A 22  A ? -0.5 THR 49  A 49  A ? -0.4 
48  LEU 48  A 48  A ? GLY 45  A 45  A ? -0.2 TYR 21  A 21  A ? -0.1 VAL 68  A 68  A ? -1.0 VAL 50  A 50  A ? -0.4 
49  THR 49  A 49  A ? GLN 20  A 20  A ? -1.9 VAL 47  A 47  A ? -0.4 GLN 20  A 20  A ? -3.1 VAL 51  A 51  A ? -0.6 
50  VAL 50  A 50  A ? TYR 66  A 66  A ? -3.1 LEU 48  A 48  A ? -0.4 TYR 66  A 66  A ? -3.0 VAL 52  A 52  A ? -0.5 
51  VAL 51  A 51  A ? SER 18  A 18  A ? -2.9 THR 49  A 49  A ? -0.6 SER 18  A 18  A ? -2.4 GLY 53  A 53  A ? -0.3 
52  VAL 52  A 52  A ? ASN 64  A 64  A ? -2.6 VAL 50  A 50  A ? -0.5 ASN 64  A 64  A ? -1.5 VAL 17  A 17  A ? -0.1 
53  GLY 53  A 53  A ? MET 16  A 16  A ? -0.6 VAL 51  A 51  A ? -0.3 HIS 55  A 55  A ? -0.4 VAL 52  A 52  A ? -0.1 
54  ALA 54  A 54  A ? MET 16  A 16  A ? -0.3 HIS 55  A 55  A ? -0.2 GLY 53  A 53  A ? -0.2 LEU 57  A 57  A ? -0.1 
55  HIS 55  A 55  A ? GLY 53  A 53  A ? -0.4 ASP 56  A 56  A ? -0.3 LEU 135 A 135 A ? -2.6 LEU 57  A 57  A ? -0.4 
56  ASP 56  A 56  A ? ARG 134 A 134 A ? -0.2 LYS 59  A 59  A ? -0.2 LYS 59  A 59  A ? -1.3 HIS 55  A 55  A ? -0.3 
57  LEU 57  A 57  A ? ASP 133 A 133 A ? -2.7 HIS 55  A 55  A ? -0.4 ARG 134 A 134 A ? -0.1 ASP 56  A 56  A ? -0.1 
58  SER 58  A 58  A ? ASP 133 A 133 A ? -0.3 LYS 59  A 59  A ? -0.1 ASN 60  A 60  A ? -0.9 LEU 57  A 57  A ? -0.3 
59  LYS 59  A 59  A ? ASP 56  A 56  A ? -1.3 ASP 133 A 133 A ? -0.2 ILE 62  A 62  A ? -1.4 TYR 63  A 63  A ? -0.3 
60  ASN 60  A 60  A ? SER 58  A 58  A ? -0.9 GLU 61  A 61  A ? -0.2 TYR 63  A 63  A ? -0.5 LYS 59  A 59  A ? -0.2 
61  GLU 61  A 61  A ? ILE 62  A 62  A ? -0.2 SER 58  A 58  A ? -0.1 ASN 60  A 60  A ? -0.2 LYS 59  A 59  A ? -0.0 
62  ILE 62  A 62  A ? LYS 59  A 59  A ? -1.4 ASP 56  A 56  A ? -0.2 ASN 64  A 64  A ? -0.3 GLU 61  A 61  A ? -0.2 
63  TYR 63  A 63  A ? ASN 60  A 60  A ? -0.5 LYS 59  A 59  A ? -0.3 SER 65  A 65  A ? -0.4 GLY 53  A 53  A ? -0.2 
64  ASN 64  A 64  A ? VAL 52  A 52  A ? -1.5 ILE 62  A 62  A ? -0.3 VAL 52  A 52  A ? -2.6 TYR 66  A 66  A ? -0.5 
65  SER 65  A 65  A ? TYR 63  A 63  A ? -0.4 VAL 51  A 51  A ? -0.2 GLU 67  A 67  A ? -0.4 VAL 51  A 51  A ? -0.2 
66  TYR 66  A 66  A ? VAL 50  A 50  A ? -3.0 ASN 64  A 64  A ? -0.5 VAL 50  A 50  A ? -3.1 VAL 68  A 68  A ? -0.2 
67  GLU 67  A 67  A ? SER 65  A 65  A ? -0.4 THR 49  A 49  A ? -0.2 LYS 92  A 92  A ? -2.7 ALA 69  A 69  A ? -0.5 
68  VAL 68  A 68  A ? LEU 48  A 48  A ? -1.0 LEU 91  A 91  A ? -0.2 LEU 91  A 91  A ? -0.3 TYR 71  A 71  A ? -0.1 
69  ALA 69  A 69  A ? LYS 90  A 90  A ? -3.4 GLU 67  A 67  A ? -0.5 TYR 71  A 71  A ? -0.3 LEU 91  A 91  A ? -0.2 
70  SER 70  A 70  A ? LYS 90  A 90  A ? -1.4 ILE 72  A 72  A ? -0.0 LYS 90  A 90  A ? -2.5 ILE 72  A 72  A ? -0.5 
71  TYR 71  A 71  A ? ALA 69  A 69  A ? -0.3 LEU 89  A 89  A ? -0.2 LEU 89  A 89  A ? -0.2 MET 87  A 87  A ? -0.0 
72  ILE 72  A 72  A ? LEU 88  A 88  A ? -2.8 SER 70  A 70  A ? -0.5 LEU 88  A 88  A ? -2.2 HIS 74  A 74  A ? -0.2 
73  PRO 73  A 73  A ? ?   ?   ? ?   ? ? ?    ?   ?   ? ?   ? ? ?    MET 87  A 87  A ? -0.2 ASP 85  A 85  A ? -0.1 
74  HIS 74  A 74  A ? ILE 86  A 86  A ? -2.5 ASN 84  A 84  A ? -0.4 TYR 77  A 77  A ? -2.1 GLU 78  A 78  A ? -0.3 
75  GLN 75  A 75  A ? ASP 76  A 76  A ? -0.3 TYR 77  A 77  A ? -0.1 GLU 78  A 78  A ? -0.3 LEU 79  A 79  A ? -0.2 
76  ASP 76  A 76  A ? TYR 77  A 77  A ? -0.2 GLU 78  A 78  A ? -0.1 ASN 80  A 80  A ? -2.2 GLN 75  A 75  A ? -0.3 
77  TYR 77  A 77  A ? HIS 74  A 74  A ? -2.1 GLU 78  A 78  A ? -0.2 ASN 84  A 84  A ? -0.2 ASP 76  A 76  A ? -0.2 
78  GLU 78  A 78  A ? GLN 75  A 75  A ? -0.3 HIS 74  A 74  A ? -0.3 TYR 77  A 77  A ? -0.2 ASP 76  A 76  A ? -0.1 
79  LEU 79  A 79  A ? ASN 80  A 80  A ? -0.2 ASP 76  A 76  A ? -0.2 GLU 78  A 78  A ? -0.2 TYR 77  A 77  A ? -0.2 
80  ASN 80  A 80  A ? ASP 76  A 76  A ? -2.2 PRO 81  A 81  A ? -0.1 ASN 84  A 84  A ? -2.9 LEU 83  A 83  A ? -0.7 
81  PRO 81  A 81  A ? ?   ?   ? ?   ? ? ?    ?   ?   ? ?   ? ? ?    HIS 42  A 42  A ? -0.1 ALA 41  A 41  A ? -0.1 
82  ASP 82  A 82  A ? ASN 84  A 84  A ? -0.1 LEU 83  A 83  A ? -0.1 ASP 85  A 85  A ? -0.3 PHE 190 A 190 A ? -0.1 
83  LEU 83  A 83  A ? ASN 80  A 80  A ? -0.7 ASN 84  A 84  A ? -0.2 LYS 206 A 206 A ? -0.2 ASP 82  A 82  A ? -0.1 
84  ASN 84  A 84  A ? ASN 80  A 80  A ? -2.9 ASP 76  A 76  A ? -0.2 ILE 86  A 86  A ? -2.1 HIS 74  A 74  A ? -0.4 
85  ASP 85  A 85  A ? ASP 82  A 82  A ? -0.3 ASN 80  A 80  A ? -0.1 MET 87  A 87  A ? -0.3 THR 205 A 205 A ? -0.2 
86  ILE 86  A 86  A ? ASN 84  A 84  A ? -2.1 ALA 40  A 40  A ? -0.2 HIS 74  A 74  A ? -2.5 LEU 88  A 88  A ? -0.3 
87  MET 87  A 87  A ? THR 39  A 39  A ? -2.3 ASP 85  A 85  A ? -0.3 THR 39  A 39  A ? -2.6 LEU 89  A 89  A ? -0.4 
88  LEU 88  A 88  A ? ILE 72  A 72  A ? -2.2 ILE 86  A 86  A ? -0.3 ILE 72  A 72  A ? -2.8 LYS 90  A 90  A ? -0.5 
89  LEU 89  A 89  A ? VAL 37  A 37  A ? -2.7 MET 87  A 87  A ? -0.4 VAL 37  A 37  A ? -2.1 LEU 91  A 91  A ? -0.6 
90  LYS 90  A 90  A ? SER 70  A 70  A ? -2.5 LEU 88  A 88  A ? -0.5 ALA 69  A 69  A ? -3.4 SER 70  A 70  A ? -1.4 
91  LEU 91  A 91  A ? GLU 35  A 35  A ? -2.9 LEU 89  A 89  A ? -0.6 VAL 68  A 68  A ? -0.2 LYS 94  A 94  A ? -0.0 
92  LYS 92  A 92  A ? GLU 67  A 67  A ? -2.7 LYS 90  A 90  A ? -0.2 LYS 94  A 94  A ? -0.3 LEU 91  A 91  A ? -0.1 
93  LYS 93  A 93  A ? GLU 67  A 67  A ? -0.4 GLU 34  A 34  A ? -0.1 VAL 95  A 95  A ? -0.2 LYS 92  A 92  A ? -0.1 
94  LYS 94  A 94  A ? LYS 92  A 92  A ? -0.3 VAL 95  A 95  A ? -0.1 ARG 96  A 96  A ? -0.3 GLU 35  A 35  A ? -0.2 
95  VAL 95  A 95  A ? GLU 34  A 34  A ? -3.5 LYS 93  A 93  A ? -0.2 LEU 97  A 97  A ? -0.8 LYS 94  A 94  A ? -0.1 
96  ARG 96  A 96  A ? LYS 94  A 94  A ? -0.3 GLY 102 A 102 A ? -0.0 VAL 95  A 95  A ? -0.0 SER 98  A 98  A ? -0.0 
97  LEU 97  A 97  A ? VAL 95  A 95  A ? -0.8 SER 100 A 100 A ? -0.1 ASN 99  A 99  A ? -0.2 GLY 102 A 102 A ? -0.2 
98  SER 98  A 98  A ? ILE 101 A 101 A ? -2.0 PRO 14  A 14  A ? -0.1 ILE 101 A 101 A ? -0.3 GLY 53  A 53  A ? -0.0 
99  ASN 99  A 99  A ? SER 100 A 100 A ? -0.2 LEU 97  A 97  A ? -0.2 GLY 102 A 102 A ? -0.1 LEU 97  A 97  A ? -0.1 
100 SER 100 A 100 A ? ILE 101 A 101 A ? -0.2 PRO 14  A 14  A ? -0.1 GLY 102 A 102 A ? -0.5 GLY 53  A 53  A ? -0.2 
101 ILE 101 A 101 A ? SER 98  A 98  A ? -0.3 VAL 52  A 52  A ? -0.1 SER 98  A 98  A ? -2.0 LEU 103 A 103 A ? -0.3 
102 GLY 102 A 102 A ? PRO 14  A 14  A ? -2.3 SER 100 A 100 A ? -0.5 ILE 104 A 104 A ? -0.3 LEU 31  A 31  A ? -0.3 
103 LEU 103 A 103 A ? ILE 101 A 101 A ? -0.3 ILE 32  A 32  A ? -0.1 SER 105 A 105 A ? -0.4 ILE 32  A 32  A ? -0.2 
104 ILE 104 A 104 A ? LEU 31  A 31  A ? -2.2 GLY 102 A 102 A ? -0.3 LEU 106 A 106 A ? -0.2 THR 183 A 183 A ? -0.1 
105 SER 105 A 105 A ? ASN 182 A 182 A ? -0.8 LEU 103 A 103 A ? -0.4 ALA 184 A 184 A ? -2.5 ILE 32  A 32  A ? -0.0 
106 LEU 106 A 106 A ? THR 183 A 183 A ? -0.2 ILE 104 A 104 A ? -0.2 VAL 185 A 185 A ? -0.1 SER 105 A 105 A ? -0.1 
107 PRO 107 A 107 A ? ?   ?   ? ?   ? ? ?    ?   ?   ? ?   ? ? ?    ASP 110 A 110 A ? -0.1 LEU 106 A 106 A ? -0.1 
108 LYS 108 A 108 A ? GLU 109 A 109 A ? -0.2 ASP 110 A 110 A ? -0.1 ASP 110 A 110 A ? -0.3 LEU 211 A 211 A ? -0.0 
109 GLU 109 A 109 A ? ASP 110 A 110 A ? -0.0 ?   ?   ? ?   ? ? ?    LYS 108 A 108 A ? -0.2 SER 208 A 208 A ? -0.1 
110 ASP 110 A 110 A ? LYS 108 A 108 A ? -0.3 PRO 107 A 107 A ? -0.1 GLU 112 A 112 A ? -0.3 LYS 108 A 108 A ? -0.1 
111 VAL 111 A 111 A ? VAL 185 A 185 A ? -0.1 GLU 109 A 109 A ? -0.1 ALA 113 A 113 A ? -0.2 ASP 110 A 110 A ? -0.1 
112 GLU 112 A 112 A ? ASP 110 A 110 A ? -0.3 ALA 113 A 113 A ? -0.1 THR 115 A 115 A ? -1.3 ILE 142 A 142 A ? -0.2 
113 ALA 113 A 113 A ? ASP 114 A 114 A ? -0.2 VAL 111 A 111 A ? -0.2 VAL 143 A 143 A ? -0.2 GLU 112 A 112 A ? -0.1 
114 ASP 114 A 114 A ? ILE 142 A 142 A ? -2.7 THR 115 A 115 A ? -0.3 ILE 116 A 116 A ? -0.3 ALA 113 A 113 A ? -0.2 
115 THR 115 A 115 A ? GLU 112 A 112 A ? -1.3 ILE 116 A 116 A ? -0.1 ILE 142 A 142 A ? -2.1 CYS 117 A 117 A ? -0.5 
116 ILE 116 A 116 A ? ASP 114 A 114 A ? -0.3 VAL 141 A 141 A ? -0.2 ASN 181 A 181 A ? -0.5 SER 118 A 118 A ? -0.2 
117 CYS 117 A 117 A ? THR 140 A 140 A ? -3.1 THR 115 A 115 A ? -0.5 THR 140 A 140 A ? -2.7 VAL 119 A 119 A ? -0.3 
118 SER 118 A 118 A ? VAL 179 A 179 A ? -2.5 GLU 139 A 139 A ? -0.2 VAL 179 A 179 A ? -3.3 ALA 120 A 120 A ? -0.3 
119 VAL 119 A 119 A ? ALA 138 A 138 A ? -2.1 CYS 117 A 117 A ? -0.3 ALA 138 A 138 A ? -2.0 GLY 121 A 121 A ? -0.3 
120 ALA 120 A 120 A ? PRO 177 A 177 A ? -0.7 SER 118 A 118 A ? -0.3 TRP 122 A 122 A ? -0.3 GLU 137 A 137 A ? -0.2 
121 GLY 121 A 121 A ? MET 136 A 136 A ? -2.1 VAL 119 A 119 A ? -0.3 MET 136 A 136 A ? -2.1 ILE 2   A 2   A ? -0.4 
122 TRP 122 A 122 A ? GLY 172 A 172 A ? -0.3 ALA 120 A 120 A ? -0.3 LEU 125 A 125 A ? -0.1 HIS 25  A 25  A ? -0.1 
123 GLY 123 A 123 A ? ASP 124 A 124 A ? -0.2 VAL 131 A 131 A ? -0.1 ILE 2   A 2   A ? -0.3 GLY 172 A 172 A ? -0.3 
124 ASP 124 A 124 A ? ASN 171 A 171 A ? -3.1 GLY 1   A 1   A ? -0.4 VAL 131 A 131 A ? -0.2 GLY 123 A 123 A ? -0.2 
125 LEU 125 A 125 A ? PRO 130 A 130 A ? -2.3 TRP 126 A 126 A ? -0.2 ASP 4   A 4   A ? -0.3 SER 127 A 127 A ? -0.3 
126 TRP 126 A 126 A ? PRO 130 A 130 A ? -0.3 VAL 3   A 3   A ? -0.1 GLY 129 A 129 A ? -2.7 LEU 125 A 125 A ? -0.2 
127 SER 127 A 127 A ? LYS 128 A 128 A ? -0.3 LEU 125 A 125 A ? -0.3 LEU 194 A 194 A ? -0.1 LEU 125 A 125 A ? -0.0 
128 LYS 128 A 128 A ? GLY 129 A 129 A ? -0.2 ASP 124 A 124 A ? -0.0 SER 127 A 127 A ? -0.3 ?   ?   ? ?   ? ? ?    
129 GLY 129 A 129 A ? TRP 126 A 126 A ? -2.7 PRO 130 A 130 A ? -0.2 LYS 128 A 128 A ? -0.2 ASP 124 A 124 A ? -0.0 
130 PRO 130 A 130 A ? ?   ?   ? ?   ? ? ?    ?   ?   ? ?   ? ? ?    LEU 125 A 125 A ? -2.3 TRP 126 A 126 A ? -0.3 
131 VAL 131 A 131 A ? ASP 124 A 124 A ? -0.2 LEU 125 A 125 A ? -0.1 ASP 124 A 124 A ? -0.2 GLY 123 A 123 A ? -0.1 
132 PRO 132 A 132 A ? ?   ?   ? ?   ? ? ?    ?   ?   ? ?   ? ? ?    MET 136 A 136 A ? -0.1 LEU 57  A 57  A ? -0.1 
133 ASP 133 A 133 A ? VAL 131 A 131 A ? -0.1 LEU 135 A 135 A ? -0.1 LEU 57  A 57  A ? -2.7 LEU 135 A 135 A ? -0.3 
134 ARG 134 A 134 A ? ASP 56  A 56  A ? -0.2 LEU 57  A 57  A ? -0.1 ASP 56  A 56  A ? -0.2 MET 136 A 136 A ? -0.1 
135 LEU 135 A 135 A ? HIS 55  A 55  A ? -2.6 ASP 133 A 133 A ? -0.3 ALA 8   A 8   A ? -3.1 GLU 137 A 137 A ? -0.3 
136 MET 136 A 136 A ? GLY 121 A 121 A ? -2.1 GLU 7   A 7   A ? -0.3 GLY 121 A 121 A ? -2.1 ALA 138 A 138 A ? -0.3 
137 GLU 137 A 137 A ? THR 6   A 6   A ? -2.6 LEU 135 A 135 A ? -0.3 THR 6   A 6   A ? -2.6 GLU 139 A 139 A ? -0.3 
138 ALA 138 A 138 A ? VAL 119 A 119 A ? -2.0 MET 136 A 136 A ? -0.3 VAL 119 A 119 A ? -2.1 THR 140 A 140 A ? -0.4 
139 GLU 139 A 139 A ? GLU 137 A 137 A ? -0.3 SER 118 A 118 A ? -0.2 VAL 141 A 141 A ? -0.3 HIS 166 A 166 A ? -0.3 
140 THR 140 A 140 A ? CYS 117 A 117 A ? -2.7 ALA 138 A 138 A ? -0.4 CYS 117 A 117 A ? -3.1 ILE 142 A 142 A ? -0.4 
141 VAL 141 A 141 A ? TYR 164 A 164 A ? -1.2 GLU 139 A 139 A ? -0.3 TYR 164 A 164 A ? -2.2 VAL 143 A 143 A ? -0.2 
142 ILE 142 A 142 A ? THR 115 A 115 A ? -2.1 THR 140 A 140 A ? -0.4 ASP 114 A 114 A ? -2.7 ASN 144 A 144 A ? -0.3 
143 VAL 143 A 143 A ? CYS 162 A 162 A ? -2.7 VAL 141 A 141 A ? -0.2 CYS 162 A 162 A ? -0.5 ILE 142 A 142 A ? -0.1 
144 ASN 144 A 144 A ? ILE 142 A 142 A ? -0.3 ASP 145 A 145 A ? -0.1 CYS 148 A 148 A ? -2.0 GLU 147 A 147 A ? -0.4 
145 ASP 145 A 145 A ? ALA 146 A 146 A ? -0.3 GLU 147 A 147 A ? -0.2 GLU 149 A 149 A ? -2.7 ARG 150 A 150 A ? -0.2 
146 ALA 146 A 146 A ? GLU 147 A 147 A ? -0.2 CYS 148 A 148 A ? -0.2 ARG 150 A 150 A ? -1.9 ASP 145 A 145 A ? -0.3 
147 GLU 147 A 147 A ? ASN 144 A 144 A ? -0.4 GLU 149 A 149 A ? -0.2 ARG 151 A 151 A ? -1.9 ALA 146 A 146 A ? -0.2 
148 CYS 148 A 148 A ? ASN 144 A 144 A ? -2.0 GLU 149 A 149 A ? -0.2 TRP 152 A 152 A ? -2.4 GLY 153 A 153 A ? -0.4 
149 GLU 149 A 149 A ? ASP 145 A 145 A ? -2.7 ARG 150 A 150 A ? -0.2 GLY 153 A 153 A ? -1.9 TYR 155 A 155 A ? -0.3 
150 ARG 150 A 150 A ? ALA 146 A 146 A ? -1.9 ASP 145 A 145 A ? -0.2 CYS 148 A 148 A ? -0.2 GLU 149 A 149 A ? -0.2 
151 ARG 151 A 151 A ? GLU 147 A 147 A ? -1.9 TRP 152 A 152 A ? -0.1 GLU 149 A 149 A ? -0.2 ARG 150 A 150 A ? -0.2 
152 TRP 152 A 152 A ? CYS 148 A 148 A ? -2.4 GLU 147 A 147 A ? -0.2 SER 154 A 154 A ? -1.9 GLU 149 A 149 A ? -0.2 
153 GLY 153 A 153 A ? GLU 149 A 149 A ? -1.9 CYS 148 A 148 A ? -0.4 TRP 152 A 152 A ? -0.1 GLU 149 A 149 A ? -0.1 
154 SER 154 A 154 A ? TRP 152 A 152 A ? -1.9 VAL 156 A 156 A ? -0.0 VAL 156 A 156 A ? -0.2 GLY 153 A 153 A ? -0.2 
155 TYR 155 A 155 A ? GLU 149 A 149 A ? -0.3 CYS 148 A 148 A ? -0.2 ALA 157 A 157 A ? -0.6 GLY 153 A 153 A ? -0.0 
156 VAL 156 A 156 A ? SER 154 A 154 A ? -0.2 ALA 157 A 157 A ? -0.1 GLU 159 A 159 A ? -2.3 MET 160 A 160 A ? -1.8 
157 ALA 157 A 157 A ? TYR 155 A 155 A ? -0.6 SER 158 A 158 A ? -0.3 VAL 156 A 156 A ? -0.1 CYS 162 A 162 A ? -0.0 
158 SER 158 A 158 A ? GLU 159 A 159 A ? -0.2 SER 208 A 208 A ? -0.0 ALA 157 A 157 A ? -0.3 ILE 161 A 161 A ? -0.1 
159 GLU 159 A 159 A ? VAL 156 A 156 A ? -2.3 MET 160 A 160 A ? -0.1 LYS 206 A 206 A ? -2.3 ILE 161 A 161 A ? -0.3 
160 MET 160 A 160 A ? VAL 156 A 156 A ? -1.8 THR 205 A 205 A ? -0.2 CYS 162 A 162 A ? -0.3 THR 205 A 205 A ? -0.2 
161 ILE 161 A 161 A ? TYR 204 A 204 A ? -2.2 GLU 159 A 159 A ? -0.3 TYR 204 A 204 A ? -3.0 ALA 163 A 163 A ? -0.4 
162 CYS 162 A 162 A ? VAL 143 A 143 A ? -0.5 MET 160 A 160 A ? -0.3 VAL 143 A 143 A ? -2.7 TYR 164 A 164 A ? -0.4 
163 ALA 163 A 163 A ? ASN 202 A 202 A ? -2.3 ILE 161 A 161 A ? -0.4 ASN 202 A 202 A ? -1.8 GLY 165 A 165 A ? -0.3 
164 TYR 164 A 164 A ? VAL 141 A 141 A ? -2.2 CYS 162 A 162 A ? -0.4 VAL 141 A 141 A ? -1.2 HIS 166 A 166 A ? -0.2 
165 GLY 165 A 165 A ? GLY 167 A 167 A ? -0.5 ALA 163 A 163 A ? -0.3 GLY 167 A 167 A ? -1.7 THR 140 A 140 A ? -0.2 
166 HIS 166 A 166 A ? GLU 139 A 139 A ? -0.3 TYR 164 A 164 A ? -0.2 GLU 139 A 139 A ? -0.2 GLY 168 A 168 A ? -0.2 
167 GLY 167 A 167 A ? GLY 165 A 165 A ? -1.7 ALA 138 A 138 A ? -0.1 GLY 165 A 165 A ? -0.5 SER 169 A 169 A ? -0.3 
168 GLY 168 A 168 A ? VAL 3   A 3   A ? -1.2 HIS 166 A 166 A ? -0.2 VAL 3   A 3   A ? -2.6 CYS 170 A 170 A ? -0.2 
169 SER 169 A 169 A ? GLY 167 A 167 A ? -0.3 ILE 2   A 2   A ? -0.2 ASN 171 A 171 A ? -0.2 ILE 2   A 2   A ? -0.2 
170 CYS 170 A 170 A ? GLY 1   A 1   A ? -1.2 GLY 168 A 168 A ? -0.2 ASP 173 A 173 A ? -2.2 SER 174 A 174 A ? -0.2 
171 ASN 171 A 171 A ? GLY 172 A 172 A ? -0.3 SER 169 A 169 A ? -0.2 ASP 124 A 124 A ? -3.1 CYS 170 A 170 A ? -0.1 
172 GLY 172 A 172 A ? GLY 123 A 123 A ? -0.3 ILE 26  A 26  A ? -0.2 TRP 122 A 122 A ? -0.3 ASN 171 A 171 A ? -0.3 
173 ASP 173 A 173 A ? CYS 170 A 170 A ? -2.2 CYS 27  A 27  A ? -0.2 GLY 176 A 176 A ? -2.2 THR 188 A 188 A ? -0.3 
174 SER 174 A 174 A ? ILE 26  A 26  A ? -0.3 GLY 175 A 175 A ? -0.3 GLY 28  A 28  A ? -3.3 ALA 189 A 189 A ? -0.2 
175 GLY 175 A 175 A ? THR 188 A 188 A ? -2.8 GLY 176 A 176 A ? -0.3 SER 174 A 174 A ? -0.3 SER 30  A 30  A ? -0.1 
176 GLY 176 A 176 A ? ASP 173 A 173 A ? -2.2 ILE 187 A 187 A ? -0.1 THR 188 A 188 A ? -3.3 GLY 175 A 175 A ? -0.3 
177 PRO 177 A 177 A ? ?   ?   ? ?   ? ? ?    ?   ?   ? ?   ? ? ?    ALA 120 A 120 A ? -0.7 VAL 179 A 179 A ? -0.6 
178 LEU 178 A 178 A ? GLY 186 A 186 A ? -2.4 GLY 176 A 176 A ? -0.2 VAL 185 A 185 A ? -3.0 GLY 186 A 186 A ? -1.3 
179 VAL 179 A 179 A ? SER 118 A 118 A ? -3.3 PRO 177 A 177 A ? -0.6 SER 118 A 118 A ? -2.5 ASN 181 A 181 A ? -0.4 
180 CYS 180 A 180 A ? THR 183 A 183 A ? -2.9 LEU 178 A 178 A ? -0.5 THR 183 A 183 A ? -1.0 CYS 117 A 117 A ? -0.2 
181 ASN 181 A 181 A ? ILE 116 A 116 A ? -0.5 VAL 179 A 179 A ? -0.4 CYS 180 A 180 A ? -0.2 ALA 184 A 184 A ? -0.1 
182 ASN 182 A 182 A ? THR 183 A 183 A ? -0.2 VAL 179 A 179 A ? -0.1 SER 105 A 105 A ? -0.8 ALA 184 A 184 A ? -0.4 
183 THR 183 A 183 A ? CYS 180 A 180 A ? -1.0 ILE 104 A 104 A ? -0.1 CYS 180 A 180 A ? -2.9 VAL 185 A 185 A ? -0.7 
184 ALA 184 A 184 A ? SER 105 A 105 A ? -2.5 ASN 182 A 182 A ? -0.4 VAL 179 A 179 A ? -0.2 ILE 187 A 187 A ? -0.1 
185 VAL 185 A 185 A ? LEU 178 A 178 A ? -3.0 THR 183 A 183 A ? -0.7 ILE 207 A 207 A ? -1.4 SER 208 A 208 A ? -0.5 
186 GLY 186 A 186 A ? LEU 178 A 178 A ? -1.3 LYS 206 A 206 A ? -0.2 LEU 178 A 178 A ? -2.4 THR 188 A 188 A ? -0.4 
187 ILE 187 A 187 A ? THR 205 A 205 A ? -1.5 VAL 185 A 185 A ? -0.3 THR 205 A 205 A ? -2.7 GLY 176 A 176 A ? -0.1 
188 THR 188 A 188 A ? GLY 176 A 176 A ? -3.3 GLY 186 A 186 A ? -0.4 GLY 175 A 175 A ? -2.8 TYR 204 A 204 A ? -0.2 
189 ALA 189 A 189 A ? ALA 203 A 203 A ? -1.9 PHE 190 A 190 A ? -0.3 GLY 191 A 191 A ? -0.3 TYR 204 A 204 A ? -0.2 
190 PHE 190 A 190 A ? ALA 203 A 203 A ? -1.2 ASP 82  A 82  A ? -0.1 ALA 203 A 203 A ? -3.0 ALA 189 A 189 A ? -0.3 
191 GLY 191 A 191 A ? ALA 189 A 189 A ? -0.3 ASN 202 A 202 A ? -0.2 ASN 202 A 202 A ? -0.1 ASN 196 A 196 A ? -0.0 
192 ASP 192 A 192 A ? TYR 200 A 200 A ? -0.5 PHE 190 A 190 A ? -0.2 ASN 196 A 196 A ? -0.1 ASN 202 A 202 A ? -0.1 
193 GLY 193 A 193 A ? SER 197 A 197 A ? -0.1 LEU 194 A 194 A ? -0.0 ASP 192 A 192 A ? -0.1 ASN 171 A 171 A ? -0.1 
194 LEU 194 A 194 A ? TYR 200 A 200 A ? -0.1 CYS 195 A 195 A ? -0.1 ASN 196 A 196 A ? -3.6 SER 127 A 127 A ? -0.2 
195 CYS 195 A 195 A ? ASN 196 A 196 A ? -0.2 TRP 126 A 126 A ? -0.1 VAL 3   A 3   A ? -0.2 LEU 194 A 194 A ? -0.1 
196 ASN 196 A 196 A ? LEU 194 A 194 A ? -3.6 GLY 168 A 168 A ? -0.1 CYS 195 A 195 A ? -0.2 ARG 198 A 198 A ? -0.2 
197 SER 197 A 197 A ? TYR 200 A 200 A ? -0.3 ARG 198 A 198 A ? -0.1 ASP 192 A 192 A ? -0.1 ASN 202 A 202 A ? -0.1 
198 ARG 198 A 198 A ? ASN 196 A 196 A ? -0.2 LEU 199 A 199 A ? -0.2 SER 197 A 197 A ? -0.1 TYR 164 A 164 A ? -0.0 
199 LEU 199 A 199 A ? TYR 200 A 200 A ? -0.2 PRO 201 A 201 A ? -0.0 ARG 198 A 198 A ? -0.2 SER 197 A 197 A ? -0.0 
200 TYR 200 A 200 A ? TRP 152 A 152 A ? -0.0 ALA 203 A 203 A ? -0.0 ASP 192 A 192 A ? -0.5 SER 197 A 197 A ? -0.3 
201 PRO 201 A 201 A ? ?   ?   ? ?   ? ? ?    ?   ?   ? ?   ? ? ?    ALA 203 A 203 A ? -0.2 TYR 164 A 164 A ? -0.2 
202 ASN 202 A 202 A ? ALA 163 A 163 A ? -1.8 GLY 191 A 191 A ? -0.1 ALA 163 A 163 A ? -2.3 TYR 204 A 204 A ? -0.4 
203 ALA 203 A 203 A ? PHE 190 A 190 A ? -3.0 PRO 201 A 201 A ? -0.2 ALA 189 A 189 A ? -1.9 PHE 190 A 190 A ? -1.2 
204 TYR 204 A 204 A ? ILE 161 A 161 A ? -3.0 ASN 202 A 202 A ? -0.4 ILE 161 A 161 A ? -2.2 LYS 206 A 206 A ? -0.4 
205 THR 205 A 205 A ? ILE 187 A 187 A ? -2.7 ALA 203 A 203 A ? -0.4 ILE 187 A 187 A ? -1.5 ILE 207 A 207 A ? -0.7 
206 LYS 206 A 206 A ? GLU 159 A 159 A ? -2.3 TYR 204 A 204 A ? -0.4 ALA 209 A 209 A ? -0.6 TYR 210 A 210 A ? -0.4 
207 ILE 207 A 207 A ? VAL 185 A 185 A ? -1.4 THR 205 A 205 A ? -0.7 TYR 210 A 210 A ? -2.3 LEU 211 A 211 A ? -0.2 
208 SER 208 A 208 A ? VAL 185 A 185 A ? -0.5 ALA 209 A 209 A ? -0.3 LEU 211 A 211 A ? -0.9 GLN 212 A 212 A ? -0.3 
209 ALA 209 A 209 A ? LYS 206 A 206 A ? -0.6 TYR 210 A 210 A ? -0.2 SER 208 A 208 A ? -0.3 ILE 207 A 207 A ? -0.2 
210 TYR 210 A 210 A ? ILE 207 A 207 A ? -2.3 LYS 206 A 206 A ? -0.4 ILE 214 A 214 A ? -2.6 ALA 209 A 209 A ? -0.2 
211 LEU 211 A 211 A ? SER 208 A 208 A ? -0.9 GLN 212 A 212 A ? -0.2 ARG 215 A 215 A ? -2.9 PHE 216 A 216 A ? -0.2 
212 GLN 212 A 212 A ? SER 208 A 208 A ? -0.3 TRP 213 A 213 A ? -0.2 PHE 216 A 216 A ? -2.3 LEU 211 A 211 A ? -0.2 
213 TRP 213 A 213 A ? ARG 215 A 215 A ? -0.2 ILE 214 A 214 A ? -0.2 LYS 217 A 217 A ? -2.1 LEU 211 A 211 A ? -0.2 
214 ILE 214 A 214 A ? TYR 210 A 210 A ? -2.6 ARG 215 A 215 A ? -0.2 LEU 218 A 218 A ? -2.2 GLN 212 A 212 A ? -0.2 
215 ARG 215 A 215 A ? LEU 211 A 211 A ? -2.9 PHE 216 A 216 A ? -0.2 GLU 219 A 219 A ? -1.8 ILE 214 A 214 A ? -0.2 
216 PHE 216 A 216 A ? GLN 212 A 212 A ? -2.3 LEU 211 A 211 A ? -0.2 ASN 220 A 220 A ? -1.4 ARG 215 A 215 A ? -0.2 
217 LYS 217 A 217 A ? TRP 213 A 213 A ? -2.1 LEU 218 A 218 A ? -0.2 VAL 221 A 221 A ? -0.6 ARG 215 A 215 A ? -0.2 
218 LEU 218 A 218 A ? ILE 214 A 214 A ? -2.2 GLU 219 A 219 A ? -0.2 VAL 221 A 221 A ? -0.3 LYS 217 A 217 A ? -0.2 
219 GLU 219 A 219 A ? ARG 215 A 215 A ? -1.8 ILE 214 A 214 A ? -0.2 LYS 217 A 217 A ? -0.2 LEU 218 A 218 A ? -0.2 
220 ASN 220 A 220 A ? PHE 216 A 216 A ? -1.4 ARG 215 A 215 A ? -0.2 LEU 218 A 218 A ? -0.2 GLU 219 A 219 A ? -0.2 
221 VAL 221 A 221 A ? LYS 217 A 217 A ? -0.6 LEU 218 A 218 A ? -0.3 LYS 217 A 217 A ? -0.0 ?   ?   ? ?   ? ? ?    
# 
loop_
_dssp_statistics_histogram.entry_id 
_dssp_statistics_histogram.type 
_dssp_statistics_histogram.1 
_dssp_statistics_histogram.2 
_dssp_statistics_histogram.3 
_dssp_statistics_histogram.4 
_dssp_statistics_histogram.5 
_dssp_statistics_histogram.6 
_dssp_statistics_histogram.7 
_dssp_statistics_histogram.8 
_dssp_statistics_histogram.9 
_dssp_statistics_histogram.10 
_dssp_statistics_histogram.11 
_dssp_statistics_histogram.12 
_dssp_statistics_histogram.13 
_dssp_statistics_histogram.14 
_dssp_statistics_histogram.15 
_dssp_statistics_histogram.16 
_dssp_statistics_histogram.17 
_dssp_statistics_histogram.18 
_dssp_statistics_histogram.19 
_dssp_statistics_histogram.20 
_dssp_statistics_histogram.21 
_dssp_statistics_histogram.22 
_dssp_statistics_histogram.23 
_dssp_statistics_histogram.24 
_dssp_statistics_histogram.25 
_dssp_statistics_histogram.26 
_dssp_statistics_histogram.27 
_dssp_statistics_histogram.28 
_dssp_statistics_histogram.29 
_dssp_statistics_histogram.30 
Danio_rerio_GeneID=100034439 residues_per_alpha_helix        0 0 0 0 0 0 0 1 0 1 0 0 0 0 0 0 0 0 0 0 0 0 0 0 0 0 0 0 0 0 
Danio_rerio_GeneID=100034439 parallel_bridges_per_ladder     1 0 0 0 0 0 0 0 0 0 0 0 0 0 0 0 0 0 0 0 0 0 0 0 0 0 0 0 0 0 
Danio_rerio_GeneID=100034439 antiparallel_bridges_per_ladder 1 5 0 6 1 2 0 0 0 0 0 0 0 0 0 0 0 0 0 0 0 0 0 0 0 0 0 0 0 0 
Danio_rerio_GeneID=100034439 ladders_per_sheet               1 0 0 0 0 1 0 1 0 0 0 0 0 0 0 0 0 0 0 0 0 0 0 0 0 0 0 0 0 0 
# 
loop_
_dssp_statistics_hbond.entry_id 
_dssp_statistics_hbond.type 
_dssp_statistics_hbond.count 
_dssp_statistics_hbond.count_per_100 
Danio_rerio_GeneID=100034439 O(I)-->H-N(J)          136 61.5 
Danio_rerio_GeneID=100034439 'PARALLEL BRIDGES'     2   0.9  
Danio_rerio_GeneID=100034439 'ANTIPARALLEL BRIDGES' 69  31.2 
Danio_rerio_GeneID=100034439 O(I)-->H-N(I-5)        1   0.5  
Danio_rerio_GeneID=100034439 O(I)-->H-N(I-4)        1   0.5  
Danio_rerio_GeneID=100034439 O(I)-->H-N(I-3)        4   1.8  
Danio_rerio_GeneID=100034439 O(I)-->H-N(I-2)        0   0.0  
Danio_rerio_GeneID=100034439 O(I)-->H-N(I-1)        0   0.0  
Danio_rerio_GeneID=100034439 O(I)-->H-N(I+0)        0   0.0  
Danio_rerio_GeneID=100034439 O(I)-->H-N(I+1)        0   0.0  
Danio_rerio_GeneID=100034439 O(I)-->H-N(I+2)        18  8.1  
Danio_rerio_GeneID=100034439 O(I)-->H-N(I+3)        20  9.0  
Danio_rerio_GeneID=100034439 O(I)-->H-N(I+4)        17  7.7  
Danio_rerio_GeneID=100034439 O(I)-->H-N(I+5)        0   0.0  
# 
_dssp_statistics.entry_id                       Danio_rerio_GeneID=100034439 
_dssp_statistics.nr_of_residues                 221 
_dssp_statistics.nr_of_chains                   1 
_dssp_statistics.nr_of_ss_bridges_total         0 
_dssp_statistics.nr_of_ss_bridges_intra_chain   0 
_dssp_statistics.nr_of_ss_bridges_inter_chain   0 
# 
loop_
_chem_comp.id 
_chem_comp.type 
_chem_comp.mon_nstd_flag 
_chem_comp.name 
_chem_comp.formula 
_chem_comp.formula_weight 
ALA 'L-PEPTIDE LINKING' y ALANINE         'C3 H7 N O2'     89.093 
ARG 'L-PEPTIDE LINKING' y ARGININE        'C6 H15 N4 O2'  175.209 
ASN 'L-PEPTIDE LINKING' y ASPARAGINE      'C4 H8 N2 O3'   132.118 
ASP 'L-PEPTIDE LINKING' y 'ASPARTIC ACID' 'C4 H7 N O4'    133.103 
CYS 'L-PEPTIDE LINKING' y CYSTEINE        'C3 H7 N O2 S'  121.158 
GLN 'L-PEPTIDE LINKING' y GLUTAMINE       'C5 H10 N2 O3'  146.144 
GLU 'L-PEPTIDE LINKING' y 'GLUTAMIC ACID' 'C5 H9 N O4'    147.129 
GLY 'PEPTIDE LINKING'   y GLYCINE         'C2 H5 N O2'     75.067 
HIS 'L-PEPTIDE LINKING' y HISTIDINE       'C6 H10 N3 O2'  156.162 
ILE 'L-PEPTIDE LINKING' y ISOLEUCINE      'C6 H13 N O2'   131.173 
LEU 'L-PEPTIDE LINKING' y LEUCINE         'C6 H13 N O2'   131.173 
LYS 'L-PEPTIDE LINKING' y LYSINE          'C6 H15 N2 O2'  147.195 
MET 'L-PEPTIDE LINKING' y METHIONINE      'C5 H11 N O2 S' 149.211 
PHE 'L-PEPTIDE LINKING' y PHENYLALANINE   'C9 H11 N O2'   165.189 
PRO 'L-PEPTIDE LINKING' y PROLINE         'C5 H9 N O2'     115.13 
SER 'L-PEPTIDE LINKING' y SERINE          'C3 H7 N O3'    105.093 
THR 'L-PEPTIDE LINKING' y THREONINE       'C4 H9 N O3'    119.119 
TRP 'L-PEPTIDE LINKING' y TRYPTOPHAN      'C11 H12 N2 O2' 204.225 
TYR 'L-PEPTIDE LINKING' y TYROSINE        'C9 H11 N O3'   181.189 
VAL 'L-PEPTIDE LINKING' y VALINE          'C5 H11 N O2'   117.146 
# 
loop_
_atom_type.symbol 
N 
C 
O 
S 
# 
loop_
_entity_poly_seq.entity_id 
_entity_poly_seq.num 
_entity_poly_seq.mon_id 
_entity_poly_seq.hetero 
1   1 GLY n 
1   2 ILE n 
1   3 VAL n 
1   4 ASP n 
1   5 GLY n 
1   6 THR n 
1   7 GLU n 
1   8 ALA n 
1   9 LYS n 
1  10 PRO n 
1  11 HIS n 
1  12 SER n 
1  13 ARG n 
1  14 PRO n 
1  15 TYR n 
1  16 MET n 
1  17 VAL n 
1  18 SER n 
1  19 LEU n 
1  20 GLN n 
1  21 TYR n 
1  22 ASP n 
1  23 GLY n 
1  24 GLU n 
1  25 HIS n 
1  26 ILE n 
1  27 CYS n 
1  28 GLY n 
1  29 GLY n 
1  30 SER n 
1  31 LEU n 
1  32 ILE n 
1  33 THR n 
1  34 GLU n 
1  35 GLU n 
1  36 PHE n 
1  37 VAL n 
1  38 LEU n 
1  39 THR n 
1  40 ALA n 
1  41 ALA n 
1  42 HIS n 
1  43 CYS n 
1  44 TRP n 
1  45 GLY n 
1  46 ASP n 
1  47 VAL n 
1  48 LEU n 
1  49 THR n 
1  50 VAL n 
1  51 VAL n 
1  52 VAL n 
1  53 GLY n 
1  54 ALA n 
1  55 HIS n 
1  56 ASP n 
1  57 LEU n 
1  58 SER n 
1  59 LYS n 
1  60 ASN n 
1  61 GLU n 
1  62 ILE n 
1  63 TYR n 
1  64 ASN n 
1  65 SER n 
1  66 TYR n 
1  67 GLU n 
1  68 VAL n 
1  69 ALA n 
1  70 SER n 
1  71 TYR n 
1  72 ILE n 
1  73 PRO n 
1  74 HIS n 
1  75 GLN n 
1  76 ASP n 
1  77 TYR n 
1  78 GLU n 
1  79 LEU n 
1  80 ASN n 
1  81 PRO n 
1  82 ASP n 
1  83 LEU n 
1  84 ASN n 
1  85 ASP n 
1  86 ILE n 
1  87 MET n 
1  88 LEU n 
1  89 LEU n 
1  90 LYS n 
1  91 LEU n 
1  92 LYS n 
1  93 LYS n 
1  94 LYS n 
1  95 VAL n 
1  96 ARG n 
1  97 LEU n 
1  98 SER n 
1  99 ASN n 
1 100 SER n 
1 101 ILE n 
1 102 GLY n 
1 103 LEU n 
1 104 ILE n 
1 105 SER n 
1 106 LEU n 
1 107 PRO n 
1 108 LYS n 
1 109 GLU n 
1 110 ASP n 
1 111 VAL n 
1 112 GLU n 
1 113 ALA n 
1 114 ASP n 
1 115 THR n 
1 116 ILE n 
1 117 CYS n 
1 118 SER n 
1 119 VAL n 
1 120 ALA n 
1 121 GLY n 
1 122 TRP n 
1 123 GLY n 
1 124 ASP n 
1 125 LEU n 
1 126 TRP n 
1 127 SER n 
1 128 LYS n 
1 129 GLY n 
1 130 PRO n 
1 131 VAL n 
1 132 PRO n 
1 133 ASP n 
1 134 ARG n 
1 135 LEU n 
1 136 MET n 
1 137 GLU n 
1 138 ALA n 
1 139 GLU n 
1 140 THR n 
1 141 VAL n 
1 142 ILE n 
1 143 VAL n 
1 144 ASN n 
1 145 ASP n 
1 146 ALA n 
1 147 GLU n 
1 148 CYS n 
1 149 GLU n 
1 150 ARG n 
1 151 ARG n 
1 152 TRP n 
1 153 GLY n 
1 154 SER n 
1 155 TYR n 
1 156 VAL n 
1 157 ALA n 
1 158 SER n 
1 159 GLU n 
1 160 MET n 
1 161 ILE n 
1 162 CYS n 
1 163 ALA n 
1 164 TYR n 
1 165 GLY n 
1 166 HIS n 
1 167 GLY n 
1 168 GLY n 
1 169 SER n 
1 170 CYS n 
1 171 ASN n 
1 172 GLY n 
1 173 ASP n 
1 174 SER n 
1 175 GLY n 
1 176 GLY n 
1 177 PRO n 
1 178 LEU n 
1 179 VAL n 
1 180 CYS n 
1 181 ASN n 
1 182 ASN n 
1 183 THR n 
1 184 ALA n 
1 185 VAL n 
1 186 GLY n 
1 187 ILE n 
1 188 THR n 
1 189 ALA n 
1 190 PHE n 
1 191 GLY n 
1 192 ASP n 
1 193 GLY n 
1 194 LEU n 
1 195 CYS n 
1 196 ASN n 
1 197 SER n 
1 198 ARG n 
1 199 LEU n 
1 200 TYR n 
1 201 PRO n 
1 202 ASN n 
1 203 ALA n 
1 204 TYR n 
1 205 THR n 
1 206 LYS n 
1 207 ILE n 
1 208 SER n 
1 209 ALA n 
1 210 TYR n 
1 211 LEU n 
1 212 GLN n 
1 213 TRP n 
1 214 ILE n 
1 215 ARG n 
1 216 PHE n 
1 217 LYS n 
1 218 LEU n 
1 219 GLU n 
1 220 ASN n 
1 221 VAL n 
# 
loop_
_pdbx_poly_seq_scheme.asym_id 
_pdbx_poly_seq_scheme.entity_id 
_pdbx_poly_seq_scheme.seq_id 
_pdbx_poly_seq_scheme.mon_id 
_pdbx_poly_seq_scheme.ndb_seq_num 
_pdbx_poly_seq_scheme.pdb_seq_num 
_pdbx_poly_seq_scheme.auth_seq_num 
_pdbx_poly_seq_scheme.pdb_mon_id 
_pdbx_poly_seq_scheme.auth_mon_id 
_pdbx_poly_seq_scheme.pdb_strand_id 
_pdbx_poly_seq_scheme.pdb_ins_code 
_pdbx_poly_seq_scheme.hetero 
A 1   1 GLY   1 1   1   GLY GLY A ? n 
A 1   2 ILE   2 2   2   ILE ILE A ? n 
A 1   3 VAL   3 3   3   VAL VAL A ? n 
A 1   4 ASP   4 4   4   ASP ASP A ? n 
A 1   5 GLY   5 5   5   GLY GLY A ? n 
A 1   6 THR   6 6   6   THR THR A ? n 
A 1   7 GLU   7 7   7   GLU GLU A ? n 
A 1   8 ALA   8 8   8   ALA ALA A ? n 
A 1   9 LYS   9 9   9   LYS LYS A ? n 
A 1  10 PRO  10 10  10  PRO PRO A ? n 
A 1  11 HIS  11 11  11  HIS HIS A ? n 
A 1  12 SER  12 12  12  SER SER A ? n 
A 1  13 ARG  13 13  13  ARG ARG A ? n 
A 1  14 PRO  14 14  14  PRO PRO A ? n 
A 1  15 TYR  15 15  15  TYR TYR A ? n 
A 1  16 MET  16 16  16  MET MET A ? n 
A 1  17 VAL  17 17  17  VAL VAL A ? n 
A 1  18 SER  18 18  18  SER SER A ? n 
A 1  19 LEU  19 19  19  LEU LEU A ? n 
A 1  20 GLN  20 20  20  GLN GLN A ? n 
A 1  21 TYR  21 21  21  TYR TYR A ? n 
A 1  22 ASP  22 22  22  ASP ASP A ? n 
A 1  23 GLY  23 23  23  GLY GLY A ? n 
A 1  24 GLU  24 24  24  GLU GLU A ? n 
A 1  25 HIS  25 25  25  HIS HIS A ? n 
A 1  26 ILE  26 26  26  ILE ILE A ? n 
A 1  27 CYS  27 27  27  CYS CYS A ? n 
A 1  28 GLY  28 28  28  GLY GLY A ? n 
A 1  29 GLY  29 29  29  GLY GLY A ? n 
A 1  30 SER  30 30  30  SER SER A ? n 
A 1  31 LEU  31 31  31  LEU LEU A ? n 
A 1  32 ILE  32 32  32  ILE ILE A ? n 
A 1  33 THR  33 33  33  THR THR A ? n 
A 1  34 GLU  34 34  34  GLU GLU A ? n 
A 1  35 GLU  35 35  35  GLU GLU A ? n 
A 1  36 PHE  36 36  36  PHE PHE A ? n 
A 1  37 VAL  37 37  37  VAL VAL A ? n 
A 1  38 LEU  38 38  38  LEU LEU A ? n 
A 1  39 THR  39 39  39  THR THR A ? n 
A 1  40 ALA  40 40  40  ALA ALA A ? n 
A 1  41 ALA  41 41  41  ALA ALA A ? n 
A 1  42 HIS  42 42  42  HIS HIS A ? n 
A 1  43 CYS  43 43  43  CYS CYS A ? n 
A 1  44 TRP  44 44  44  TRP TRP A ? n 
A 1  45 GLY  45 45  45  GLY GLY A ? n 
A 1  46 ASP  46 46  46  ASP ASP A ? n 
A 1  47 VAL  47 47  47  VAL VAL A ? n 
A 1  48 LEU  48 48  48  LEU LEU A ? n 
A 1  49 THR  49 49  49  THR THR A ? n 
A 1  50 VAL  50 50  50  VAL VAL A ? n 
A 1  51 VAL  51 51  51  VAL VAL A ? n 
A 1  52 VAL  52 52  52  VAL VAL A ? n 
A 1  53 GLY  53 53  53  GLY GLY A ? n 
A 1  54 ALA  54 54  54  ALA ALA A ? n 
A 1  55 HIS  55 55  55  HIS HIS A ? n 
A 1  56 ASP  56 56  56  ASP ASP A ? n 
A 1  57 LEU  57 57  57  LEU LEU A ? n 
A 1  58 SER  58 58  58  SER SER A ? n 
A 1  59 LYS  59 59  59  LYS LYS A ? n 
A 1  60 ASN  60 60  60  ASN ASN A ? n 
A 1  61 GLU  61 61  61  GLU GLU A ? n 
A 1  62 ILE  62 62  62  ILE ILE A ? n 
A 1  63 TYR  63 63  63  TYR TYR A ? n 
A 1  64 ASN  64 64  64  ASN ASN A ? n 
A 1  65 SER  65 65  65  SER SER A ? n 
A 1  66 TYR  66 66  66  TYR TYR A ? n 
A 1  67 GLU  67 67  67  GLU GLU A ? n 
A 1  68 VAL  68 68  68  VAL VAL A ? n 
A 1  69 ALA  69 69  69  ALA ALA A ? n 
A 1  70 SER  70 70  70  SER SER A ? n 
A 1  71 TYR  71 71  71  TYR TYR A ? n 
A 1  72 ILE  72 72  72  ILE ILE A ? n 
A 1  73 PRO  73 73  73  PRO PRO A ? n 
A 1  74 HIS  74 74  74  HIS HIS A ? n 
A 1  75 GLN  75 75  75  GLN GLN A ? n 
A 1  76 ASP  76 76  76  ASP ASP A ? n 
A 1  77 TYR  77 77  77  TYR TYR A ? n 
A 1  78 GLU  78 78  78  GLU GLU A ? n 
A 1  79 LEU  79 79  79  LEU LEU A ? n 
A 1  80 ASN  80 80  80  ASN ASN A ? n 
A 1  81 PRO  81 81  81  PRO PRO A ? n 
A 1  82 ASP  82 82  82  ASP ASP A ? n 
A 1  83 LEU  83 83  83  LEU LEU A ? n 
A 1  84 ASN  84 84  84  ASN ASN A ? n 
A 1  85 ASP  85 85  85  ASP ASP A ? n 
A 1  86 ILE  86 86  86  ILE ILE A ? n 
A 1  87 MET  87 87  87  MET MET A ? n 
A 1  88 LEU  88 88  88  LEU LEU A ? n 
A 1  89 LEU  89 89  89  LEU LEU A ? n 
A 1  90 LYS  90 90  90  LYS LYS A ? n 
A 1  91 LEU  91 91  91  LEU LEU A ? n 
A 1  92 LYS  92 92  92  LYS LYS A ? n 
A 1  93 LYS  93 93  93  LYS LYS A ? n 
A 1  94 LYS  94 94  94  LYS LYS A ? n 
A 1  95 VAL  95 95  95  VAL VAL A ? n 
A 1  96 ARG  96 96  96  ARG ARG A ? n 
A 1  97 LEU  97 97  97  LEU LEU A ? n 
A 1  98 SER  98 98  98  SER SER A ? n 
A 1  99 ASN  99 99  99  ASN ASN A ? n 
A 1 100 SER 100 100 100 SER SER A ? n 
A 1 101 ILE 101 101 101 ILE ILE A ? n 
A 1 102 GLY 102 102 102 GLY GLY A ? n 
A 1 103 LEU 103 103 103 LEU LEU A ? n 
A 1 104 ILE 104 104 104 ILE ILE A ? n 
A 1 105 SER 105 105 105 SER SER A ? n 
A 1 106 LEU 106 106 106 LEU LEU A ? n 
A 1 107 PRO 107 107 107 PRO PRO A ? n 
A 1 108 LYS 108 108 108 LYS LYS A ? n 
A 1 109 GLU 109 109 109 GLU GLU A ? n 
A 1 110 ASP 110 110 110 ASP ASP A ? n 
A 1 111 VAL 111 111 111 VAL VAL A ? n 
A 1 112 GLU 112 112 112 GLU GLU A ? n 
A 1 113 ALA 113 113 113 ALA ALA A ? n 
A 1 114 ASP 114 114 114 ASP ASP A ? n 
A 1 115 THR 115 115 115 THR THR A ? n 
A 1 116 ILE 116 116 116 ILE ILE A ? n 
A 1 117 CYS 117 117 117 CYS CYS A ? n 
A 1 118 SER 118 118 118 SER SER A ? n 
A 1 119 VAL 119 119 119 VAL VAL A ? n 
A 1 120 ALA 120 120 120 ALA ALA A ? n 
A 1 121 GLY 121 121 121 GLY GLY A ? n 
A 1 122 TRP 122 122 122 TRP TRP A ? n 
A 1 123 GLY 123 123 123 GLY GLY A ? n 
A 1 124 ASP 124 124 124 ASP ASP A ? n 
A 1 125 LEU 125 125 125 LEU LEU A ? n 
A 1 126 TRP 126 126 126 TRP TRP A ? n 
A 1 127 SER 127 127 127 SER SER A ? n 
A 1 128 LYS 128 128 128 LYS LYS A ? n 
A 1 129 GLY 129 129 129 GLY GLY A ? n 
A 1 130 PRO 130 130 130 PRO PRO A ? n 
A 1 131 VAL 131 131 131 VAL VAL A ? n 
A 1 132 PRO 132 132 132 PRO PRO A ? n 
A 1 133 ASP 133 133 133 ASP ASP A ? n 
A 1 134 ARG 134 134 134 ARG ARG A ? n 
A 1 135 LEU 135 135 135 LEU LEU A ? n 
A 1 136 MET 136 136 136 MET MET A ? n 
A 1 137 GLU 137 137 137 GLU GLU A ? n 
A 1 138 ALA 138 138 138 ALA ALA A ? n 
A 1 139 GLU 139 139 139 GLU GLU A ? n 
A 1 140 THR 140 140 140 THR THR A ? n 
A 1 141 VAL 141 141 141 VAL VAL A ? n 
A 1 142 ILE 142 142 142 ILE ILE A ? n 
A 1 143 VAL 143 143 143 VAL VAL A ? n 
A 1 144 ASN 144 144 144 ASN ASN A ? n 
A 1 145 ASP 145 145 145 ASP ASP A ? n 
A 1 146 ALA 146 146 146 ALA ALA A ? n 
A 1 147 GLU 147 147 147 GLU GLU A ? n 
A 1 148 CYS 148 148 148 CYS CYS A ? n 
A 1 149 GLU 149 149 149 GLU GLU A ? n 
A 1 150 ARG 150 150 150 ARG ARG A ? n 
A 1 151 ARG 151 151 151 ARG ARG A ? n 
A 1 152 TRP 152 152 152 TRP TRP A ? n 
A 1 153 GLY 153 153 153 GLY GLY A ? n 
A 1 154 SER 154 154 154 SER SER A ? n 
A 1 155 TYR 155 155 155 TYR TYR A ? n 
A 1 156 VAL 156 156 156 VAL VAL A ? n 
A 1 157 ALA 157 157 157 ALA ALA A ? n 
A 1 158 SER 158 158 158 SER SER A ? n 
A 1 159 GLU 159 159 159 GLU GLU A ? n 
A 1 160 MET 160 160 160 MET MET A ? n 
A 1 161 ILE 161 161 161 ILE ILE A ? n 
A 1 162 CYS 162 162 162 CYS CYS A ? n 
A 1 163 ALA 163 163 163 ALA ALA A ? n 
A 1 164 TYR 164 164 164 TYR TYR A ? n 
A 1 165 GLY 165 165 165 GLY GLY A ? n 
A 1 166 HIS 166 166 166 HIS HIS A ? n 
A 1 167 GLY 167 167 167 GLY GLY A ? n 
A 1 168 GLY 168 168 168 GLY GLY A ? n 
A 1 169 SER 169 169 169 SER SER A ? n 
A 1 170 CYS 170 170 170 CYS CYS A ? n 
A 1 171 ASN 171 171 171 ASN ASN A ? n 
A 1 172 GLY 172 172 172 GLY GLY A ? n 
A 1 173 ASP 173 173 173 ASP ASP A ? n 
A 1 174 SER 174 174 174 SER SER A ? n 
A 1 175 GLY 175 175 175 GLY GLY A ? n 
A 1 176 GLY 176 176 176 GLY GLY A ? n 
A 1 177 PRO 177 177 177 PRO PRO A ? n 
A 1 178 LEU 178 178 178 LEU LEU A ? n 
A 1 179 VAL 179 179 179 VAL VAL A ? n 
A 1 180 CYS 180 180 180 CYS CYS A ? n 
A 1 181 ASN 181 181 181 ASN ASN A ? n 
A 1 182 ASN 182 182 182 ASN ASN A ? n 
A 1 183 THR 183 183 183 THR THR A ? n 
A 1 184 ALA 184 184 184 ALA ALA A ? n 
A 1 185 VAL 185 185 185 VAL VAL A ? n 
A 1 186 GLY 186 186 186 GLY GLY A ? n 
A 1 187 ILE 187 187 187 ILE ILE A ? n 
A 1 188 THR 188 188 188 THR THR A ? n 
A 1 189 ALA 189 189 189 ALA ALA A ? n 
A 1 190 PHE 190 190 190 PHE PHE A ? n 
A 1 191 GLY 191 191 191 GLY GLY A ? n 
A 1 192 ASP 192 192 192 ASP ASP A ? n 
A 1 193 GLY 193 193 193 GLY GLY A ? n 
A 1 194 LEU 194 194 194 LEU LEU A ? n 
A 1 195 CYS 195 195 195 CYS CYS A ? n 
A 1 196 ASN 196 196 196 ASN ASN A ? n 
A 1 197 SER 197 197 197 SER SER A ? n 
A 1 198 ARG 198 198 198 ARG ARG A ? n 
A 1 199 LEU 199 199 199 LEU LEU A ? n 
A 1 200 TYR 200 200 200 TYR TYR A ? n 
A 1 201 PRO 201 201 201 PRO PRO A ? n 
A 1 202 ASN 202 202 202 ASN ASN A ? n 
A 1 203 ALA 203 203 203 ALA ALA A ? n 
A 1 204 TYR 204 204 204 TYR TYR A ? n 
A 1 205 THR 205 205 205 THR THR A ? n 
A 1 206 LYS 206 206 206 LYS LYS A ? n 
A 1 207 ILE 207 207 207 ILE ILE A ? n 
A 1 208 SER 208 208 208 SER SER A ? n 
A 1 209 ALA 209 209 209 ALA ALA A ? n 
A 1 210 TYR 210 210 210 TYR TYR A ? n 
A 1 211 LEU 211 211 211 LEU LEU A ? n 
A 1 212 GLN 212 212 212 GLN GLN A ? n 
A 1 213 TRP 213 213 213 TRP TRP A ? n 
A 1 214 ILE 214 214 214 ILE ILE A ? n 
A 1 215 ARG 215 215 215 ARG ARG A ? n 
A 1 216 PHE 216 216 216 PHE PHE A ? n 
A 1 217 LYS 217 217 217 LYS LYS A ? n 
A 1 218 LEU 218 218 218 LEU LEU A ? n 
A 1 219 GLU 219 219 219 GLU GLU A ? n 
A 1 220 ASN 220 220 220 ASN ASN A ? n 
A 1 221 VAL 221 221 221 VAL VAL A ? n 
# 
loop_
_atom_site.group_PDB 
_atom_site.id 
_atom_site.type_symbol 
_atom_site.label_atom_id 
_atom_site.label_alt_id 
_atom_site.label_comp_id 
_atom_site.label_asym_id 
_atom_site.label_entity_id 
_atom_site.label_seq_id 
_atom_site.pdbx_PDB_ins_code 
_atom_site.Cartn_x 
_atom_site.Cartn_y 
_atom_site.Cartn_z 
_atom_site.occupancy 
_atom_site.B_iso_or_equiv 
_atom_site.pdbx_formal_charge 
_atom_site.auth_seq_id 
_atom_site.auth_comp_id 
_atom_site.auth_asym_id 
_atom_site.auth_atom_id 
_atom_site.pdbx_PDB_model_num 
ATOM 1    N N   ? GLY A 1   1 ?   4.580 -11.185  -1.766 1.000 85.880 ? 1   GLY A N   1 
ATOM 2    C CA  ? GLY A 1   1 ?   5.726 -10.892  -0.920 1.000 85.880 ? 1   GLY A CA  1 
ATOM 3    C C   ? GLY A 1   1 ?   6.723  -9.952  -1.571 1.000 85.880 ? 1   GLY A C   1 
ATOM 4    O O   ? GLY A 1   1 ?   6.459  -9.403  -2.642 1.000 85.880 ? 1   GLY A O   1 
ATOM 5    N N   ? ILE A 1   2 ?   7.628  -9.460  -0.794 1.000 94.050 ? 2   ILE A N   1 
ATOM 6    C CA  ? ILE A 1   2 ?   8.670  -8.544  -1.245 1.000 94.050 ? 2   ILE A CA  1 
ATOM 7    C C   ? ILE A 1   2 ?   9.906  -9.336  -1.666 1.000 94.050 ? 2   ILE A C   1 
ATOM 8    C CB  ? ILE A 1   2 ?   9.037  -7.522  -0.146 1.000 94.050 ? 2   ILE A CB  1 
ATOM 9    O O   ? ILE A 1   2 ?  10.494 -10.058  -0.858 1.000 94.050 ? 2   ILE A O   1 
ATOM 10   C CG1 ? ILE A 1   2 ?   7.789  -6.759   0.312 1.000 94.050 ? 2   ILE A CG1 1 
ATOM 11   C CG2 ? ILE A 1   2 ?  10.116  -6.556  -0.646 1.000 94.050 ? 2   ILE A CG2 1 
ATOM 12   C CD1 ? ILE A 1   2 ?   7.051  -6.046  -0.813 1.000 94.050 ? 2   ILE A CD1 1 
ATOM 13   N N   ? VAL A 1   3 ?  10.267  -9.353  -2.938 1.000 93.060 ? 3   VAL A N   1 
ATOM 14   C CA  ? VAL A 1   3 ?  11.418 -10.059  -3.492 1.000 93.060 ? 3   VAL A CA  1 
ATOM 15   C C   ? VAL A 1   3 ?  12.703  -9.316  -3.132 1.000 93.060 ? 3   VAL A C   1 
ATOM 16   C CB  ? VAL A 1   3 ?  11.305 -10.215  -5.025 1.000 93.060 ? 3   VAL A CB  1 
ATOM 17   O O   ? VAL A 1   3 ?  12.751  -8.085  -3.184 1.000 93.060 ? 3   VAL A O   1 
ATOM 18   C CG1 ? VAL A 1   3 ?  12.522 -10.948  -5.585 1.000 93.060 ? 3   VAL A CG1 1 
ATOM 19   C CG2 ? VAL A 1   3 ?  10.018 -10.951  -5.392 1.000 93.060 ? 3   VAL A CG2 1 
ATOM 20   N N   ? ASP A 1   4 ?  13.722 -10.185  -2.671 1.000 92.220 ? 4   ASP A N   1 
ATOM 21   C CA  ? ASP A 1   4 ?  15.021  -9.633  -2.299 1.000 92.220 ? 4   ASP A CA  1 
ATOM 22   C C   ? ASP A 1   4 ?  14.883  -8.624  -1.161 1.000 92.220 ? 4   ASP A C   1 
ATOM 23   C CB  ? ASP A 1   4 ?  15.690  -8.974  -3.507 1.000 92.220 ? 4   ASP A CB  1 
ATOM 24   O O   ? ASP A 1   4 ?  15.576  -7.606  -1.139 1.000 92.220 ? 4   ASP A O   1 
ATOM 25   C CG  ? ASP A 1   4 ?  16.179  -9.979  -4.535 1.000 92.220 ? 4   ASP A CG  1 
ATOM 26   O OD1 ? ASP A 1   4 ?  16.450 -11.143  -4.170 1.000 92.220 ? 4   ASP A OD1 1 
ATOM 27   O OD2 ? ASP A 1   4 ?  16.296  -9.602  -5.722 1.000 92.220 ? 4   ASP A OD2 1 
ATOM 28   N N   ? GLY A 1   5 ?  13.796  -8.735  -0.324 1.000 93.600 ? 5   GLY A N   1 
ATOM 29   C CA  ? GLY A 1   5 ?  13.579  -7.908   0.852 1.000 93.600 ? 5   GLY A CA  1 
ATOM 30   C C   ? GLY A 1   5 ?  14.019  -8.576   2.141 1.000 93.600 ? 5   GLY A C   1 
ATOM 31   O O   ? GLY A 1   5 ?  14.565  -9.681   2.119 1.000 93.600 ? 5   GLY A O   1 
ATOM 32   N N   ? THR A 1   6 ?  13.944  -7.874   3.187 1.000 96.130 ? 6   THR A N   1 
ATOM 33   C CA  ? THR A 1   6 ?  14.224  -8.363   4.533 1.000 96.130 ? 6   THR A CA  1 
ATOM 34   C C   ? THR A 1   6 ?  13.006  -8.190   5.435 1.000 96.130 ? 6   THR A C   1 
ATOM 35   C CB  ? THR A 1   6 ?  15.432  -7.635   5.152 1.000 96.130 ? 6   THR A CB  1 
ATOM 36   O O   ? THR A 1   6 ?  12.103  -7.410   5.126 1.000 96.130 ? 6   THR A O   1 
ATOM 37   C CG2 ? THR A 1   6 ?  16.698  -7.880   4.337 1.000 96.130 ? 6   THR A CG2 1 
ATOM 38   O OG1 ? THR A 1   6 ?  15.166  -6.227   5.189 1.000 96.130 ? 6   THR A OG1 1 
ATOM 39   N N   ? GLU A 1   7 ?  12.966  -9.029   6.429 1.000 97.210 ? 7   GLU A N   1 
ATOM 40   C CA  ? GLU A 1   7 ?  11.887  -8.859   7.398 1.000 97.210 ? 7   GLU A CA  1 
ATOM 41   C C   ? GLU A 1   7 ?  11.847  -7.430   7.934 1.000 97.210 ? 7   GLU A C   1 
ATOM 42   C CB  ? GLU A 1   7 ?  12.042  -9.850   8.555 1.000 97.210 ? 7   GLU A CB  1 
ATOM 43   O O   ? GLU A 1   7 ?  12.882  -6.870   8.301 1.000 97.210 ? 7   GLU A O   1 
ATOM 44   C CG  ? GLU A 1   7 ?  10.924  -9.773   9.584 1.000 97.210 ? 7   GLU A CG  1 
ATOM 45   C CD  ? GLU A 1   7 ?  11.068 -10.792  10.704 1.000 97.210 ? 7   GLU A CD  1 
ATOM 46   O OE1 ? GLU A 1   7 ?  10.324 -10.701  11.707 1.000 97.210 ? 7   GLU A OE1 1 
ATOM 47   O OE2 ? GLU A 1   7 ?  11.932 -11.688  10.577 1.000 97.210 ? 7   GLU A OE2 1 
ATOM 48   N N   ? ALA A 1   8 ?  10.652  -6.827   7.969 1.000 96.680 ? 8   ALA A N   1 
ATOM 49   C CA  ? ALA A 1   8 ?  10.460  -5.500   8.550 1.000 96.680 ? 8   ALA A CA  1 
ATOM 50   C C   ? ALA A 1   8 ?  10.616  -5.538  10.067 1.000 96.680 ? 8   ALA A C   1 
ATOM 51   C CB  ? ALA A 1   8 ?   9.088  -4.947   8.173 1.000 96.680 ? 8   ALA A CB  1 
ATOM 52   O O   ? ALA A 1   8 ?  10.280  -6.538  10.707 1.000 96.680 ? 8   ALA A O   1 
ATOM 53   N N   ? LYS A 1   9 ?  11.231  -4.403  10.538 1.000 96.400 ? 9   LYS A N   1 
ATOM 54   C CA  ? LYS A 1   9 ?  11.181  -4.267  11.990 1.000 96.400 ? 9   LYS A CA  1 
ATOM 55   C C   ? LYS A 1   9 ?   9.740  -4.282  12.494 1.000 96.400 ? 9   LYS A C   1 
ATOM 56   C CB  ? LYS A 1   9 ?  11.877  -2.979  12.433 1.000 96.400 ? 9   LYS A CB  1 
ATOM 57   O O   ? LYS A 1   9 ?   8.868  -3.630  11.916 1.000 96.400 ? 9   LYS A O   1 
ATOM 58   C CG  ? LYS A 1   9 ?  11.997  -2.828  13.943 1.000 96.400 ? 9   LYS A CG  1 
ATOM 59   C CD  ? LYS A 1   9 ?  12.683  -1.522  14.321 1.000 96.400 ? 9   LYS A CD  1 
ATOM 60   C CE  ? LYS A 1   9 ?  12.710  -1.320  15.830 1.000 96.400 ? 9   LYS A CE  1 
ATOM 61   N NZ  ? LYS A 1   9 ?  13.361  -0.029  16.205 1.000 96.400 ? 9   LYS A NZ  1 
ATOM 62   N N   ? PRO A 1  10 ?   9.459  -5.110  13.475 1.000 94.660 ? 10  PRO A N   1 
ATOM 63   C CA  ? PRO A 1  10 ?   8.090  -5.139  13.993 1.000 94.660 ? 10  PRO A CA  1 
ATOM 64   C C   ? PRO A 1  10 ?   7.521  -3.743  14.235 1.000 94.660 ? 10  PRO A C   1 
ATOM 65   C CB  ? PRO A 1  10 ?   8.227  -5.908  15.310 1.000 94.660 ? 10  PRO A CB  1 
ATOM 66   O O   ? PRO A 1  10 ?   8.189  -2.895  14.832 1.000 94.660 ? 10  PRO A O   1 
ATOM 67   C CG  ? PRO A 1  10 ?   9.406  -6.805  15.107 1.000 94.660 ? 10  PRO A CG  1 
ATOM 68   C CD  ? PRO A 1  10 ?  10.428  -6.071  14.287 1.000 94.660 ? 10  PRO A CD  1 
ATOM 69   N N   ? HIS A 1  11 ?   6.318  -3.565  13.526 1.000 93.190 ? 11  HIS A N   1 
ATOM 70   C CA  ? HIS A 1  11 ?   5.474  -2.393  13.730 1.000 93.190 ? 11  HIS A CA  1 
ATOM 71   C C   ? HIS A 1  11 ?   6.155  -1.128  13.218 1.000 93.190 ? 11  HIS A C   1 
ATOM 72   C CB  ? HIS A 1  11 ?   5.123  -2.237  15.211 1.000 93.190 ? 11  HIS A CB  1 
ATOM 73   O O   ? HIS A 1  11 ?   5.809  -0.020  13.633 1.000 93.190 ? 11  HIS A O   1 
ATOM 74   C CG  ? HIS A 1  11 ?   4.482  -3.451  15.806 1.000 93.190 ? 11  HIS A CG  1 
ATOM 75   C CD2 ? HIS A 1  11 ?   4.825  -4.201  16.880 1.000 93.190 ? 11  HIS A CD2 1 
ATOM 76   N ND1 ? HIS A 1  11 ?   3.344  -4.024  15.282 1.000 93.190 ? 11  HIS A ND1 1 
ATOM 77   C CE1 ? HIS A 1  11 ?   3.013  -5.077  16.012 1.000 93.190 ? 11  HIS A CE1 1 
ATOM 78   N NE2 ? HIS A 1  11 ?   3.896  -5.206  16.987 1.000 93.190 ? 11  HIS A NE2 1 
ATOM 79   N N   ? SER A 1  12 ?   7.170  -1.225  12.437 1.000 95.760 ? 12  SER A N   1 
ATOM 80   C CA  ? SER A 1  12 ?   7.833  -0.112  11.765 1.000 95.760 ? 12  SER A CA  1 
ATOM 81   C C   ? SER A 1  12 ?   7.007   0.392  10.586 1.000 95.760 ? 12  SER A C   1 
ATOM 82   C CB  ? SER A 1  12 ?   9.223  -0.528  11.283 1.000 95.760 ? 12  SER A CB  1 
ATOM 83   O O   ? SER A 1  12 ?   7.261   1.479  10.064 1.000 95.760 ? 12  SER A O   1 
ATOM 84   O OG  ? SER A 1  12 ?   9.134  -1.576  10.333 1.000 95.760 ? 12  SER A OG  1 
ATOM 85   N N   ? ARG A 1  13 ?   6.000  -0.267  10.130 1.000 96.520 ? 13  ARG A N   1 
ATOM 86   C CA  ? ARG A 1  13 ?   5.041   0.097   9.092 1.000 96.520 ? 13  ARG A CA  1 
ATOM 87   C C   ? ARG A 1  13 ?   3.615   0.077   9.632 1.000 96.520 ? 13  ARG A C   1 
ATOM 88   C CB  ? ARG A 1  13 ?   5.161  -0.847   7.894 1.000 96.520 ? 13  ARG A CB  1 
ATOM 89   O O   ? ARG A 1  13 ?   2.808  -0.766   9.236 1.000 96.520 ? 13  ARG A O   1 
ATOM 90   C CG  ? ARG A 1  13 ?   6.569  -0.950   7.329 1.000 96.520 ? 13  ARG A CG  1 
ATOM 91   C CD  ? ARG A 1  13 ?   7.019   0.358   6.693 1.000 96.520 ? 13  ARG A CD  1 
ATOM 92   N NE  ? ARG A 1  13 ?   8.329   0.228   6.063 1.000 96.520 ? 13  ARG A NE  1 
ATOM 93   N NH1 ? ARG A 1  13 ?   9.528   0.694   7.982 1.000 96.520 ? 13  ARG A NH1 1 
ATOM 94   N NH2 ? ARG A 1  13 ?  10.626   0.249   6.019 1.000 96.520 ? 13  ARG A NH2 1 
ATOM 95   C CZ  ? ARG A 1  13 ?   9.491   0.391   6.689 1.000 96.520 ? 13  ARG A CZ  1 
ATOM 96   N N   ? PRO A 1  14 ?   3.249   0.996  10.428 1.000 96.070 ? 14  PRO A N   1 
ATOM 97   C CA  ? PRO A 1  14 ?   1.992   0.971  11.179 1.000 96.070 ? 14  PRO A CA  1 
ATOM 98   C C   ? PRO A 1  14 ?   0.774   1.244  10.299 1.000 96.070 ? 14  PRO A C   1 
ATOM 99   C CB  ? PRO A 1  14 ?   2.178   2.083  12.214 1.000 96.070 ? 14  PRO A CB  1 
ATOM 100  O O   ? PRO A 1  14 ?  -0.360   0.982  10.709 1.000 96.070 ? 14  PRO A O   1 
ATOM 101  C CG  ? PRO A 1  14 ?   3.169   3.017  11.598 1.000 96.070 ? 14  PRO A CG  1 
ATOM 102  C CD  ? PRO A 1  14 ?   4.166   2.208  10.819 1.000 96.070 ? 14  PRO A CD  1 
ATOM 103  N N   ? TYR A 1  15 ?   0.979   1.657   9.036 1.000 97.800 ? 15  TYR A N   1 
ATOM 104  C CA  ? TYR A 1  15 ?  -0.074   1.964   8.075 1.000 97.800 ? 15  TYR A CA  1 
ATOM 105  C C   ? TYR A 1  15 ?  -0.407   0.746   7.222 1.000 97.800 ? 15  TYR A C   1 
ATOM 106  C CB  ? TYR A 1  15 ?   0.341   3.133   7.177 1.000 97.800 ? 15  TYR A CB  1 
ATOM 107  O O   ? TYR A 1  15 ?  -1.408   0.739   6.502 1.000 97.800 ? 15  TYR A O   1 
ATOM 108  C CG  ? TYR A 1  15 ?   1.728   2.991   6.598 1.000 97.800 ? 15  TYR A CG  1 
ATOM 109  C CD1 ? TYR A 1  15 ?   2.810   3.666   7.157 1.000 97.800 ? 15  TYR A CD1 1 
ATOM 110  C CD2 ? TYR A 1  15 ?   1.959   2.182   5.491 1.000 97.800 ? 15  TYR A CD2 1 
ATOM 111  C CE1 ? TYR A 1  15 ?   4.090   3.540   6.626 1.000 97.800 ? 15  TYR A CE1 1 
ATOM 112  C CE2 ? TYR A 1  15 ?   3.234   2.048   4.951 1.000 97.800 ? 15  TYR A CE2 1 
ATOM 113  O OH  ? TYR A 1  15 ?   5.556   2.600   4.995 1.000 97.800 ? 15  TYR A OH  1 
ATOM 114  C CZ  ? TYR A 1  15 ?   4.291   2.729   5.525 1.000 97.800 ? 15  TYR A CZ  1 
ATOM 115  N N   ? MET A 1  16 ?   0.497  -0.248   7.162 1.000 97.300 ? 16  MET A N   1 
ATOM 116  C CA  ? MET A 1  16 ?   0.344  -1.430   6.318 1.000 97.300 ? 16  MET A CA  1 
ATOM 117  C C   ? MET A 1  16 ?  -0.856  -2.262   6.760 1.000 97.300 ? 16  MET A C   1 
ATOM 118  C CB  ? MET A 1  16 ?   1.613  -2.283   6.351 1.000 97.300 ? 16  MET A CB  1 
ATOM 119  O O   ? MET A 1  16 ?  -1.018  -2.542   7.949 1.000 97.300 ? 16  MET A O   1 
ATOM 120  C CG  ? MET A 1  16 ?   1.590  -3.453   5.380 1.000 97.300 ? 16  MET A CG  1 
ATOM 121  S SD  ? MET A 1  16 ?   1.594  -2.911   3.627 1.000 97.300 ? 16  MET A SD  1 
ATOM 122  C CE  ? MET A 1  16 ?   1.045  -4.439   2.818 1.000 97.300 ? 16  MET A CE  1 
ATOM 123  N N   ? VAL A 1  17 ?  -1.684  -2.694   5.786 1.000 96.640 ? 17  VAL A N   1 
ATOM 124  C CA  ? VAL A 1  17 ?  -2.856  -3.501   6.109 1.000 96.640 ? 17  VAL A CA  1 
ATOM 125  C C   ? VAL A 1  17 ?  -2.872  -4.758   5.243 1.000 96.640 ? 17  VAL A C   1 
ATOM 126  C CB  ? VAL A 1  17 ?  -4.165  -2.703   5.914 1.000 96.640 ? 17  VAL A CB  1 
ATOM 127  O O   ? VAL A 1  17 ?  -2.402  -4.741   4.103 1.000 96.640 ? 17  VAL A O   1 
ATOM 128  C CG1 ? VAL A 1  17 ?  -4.148  -1.424   6.750 1.000 96.640 ? 17  VAL A CG1 1 
ATOM 129  C CG2 ? VAL A 1  17 ?  -4.376  -2.377   4.437 1.000 96.640 ? 17  VAL A CG2 1 
ATOM 130  N N   ? SER A 1  18 ?  -3.382  -5.822   5.826 1.000 95.980 ? 18  SER A N   1 
ATOM 131  C CA  ? SER A 1  18 ?  -3.624  -7.073   5.114 1.000 95.980 ? 18  SER A CA  1 
ATOM 132  C C   ? SER A 1  18 ?  -5.101  -7.239   4.773 1.000 95.980 ? 18  SER A C   1 
ATOM 133  C CB  ? SER A 1  18 ?  -3.148  -8.265   5.946 1.000 95.980 ? 18  SER A CB  1 
ATOM 134  O O   ? SER A 1  18 ?  -5.953  -7.241   5.664 1.000 95.980 ? 18  SER A O   1 
ATOM 135  O OG  ? SER A 1  18 ?  -3.420  -9.485   5.279 1.000 95.980 ? 18  SER A OG  1 
ATOM 136  N N   ? LEU A 1  19 ?  -5.331  -7.299   3.502 1.000 95.810 ? 19  LEU A N   1 
ATOM 137  C CA  ? LEU A 1  19 ?  -6.666  -7.694   3.067 1.000 95.810 ? 19  LEU A CA  1 
ATOM 138  C C   ? LEU A 1  19 ?  -6.793  -9.213   3.013 1.000 95.810 ? 19  LEU A C   1 
ATOM 139  C CB  ? LEU A 1  19 ?  -6.983  -7.095   1.694 1.000 95.810 ? 19  LEU A CB  1 
ATOM 140  O O   ? LEU A 1  19 ?  -5.983  -9.885   2.370 1.000 95.810 ? 19  LEU A O   1 
ATOM 141  C CG  ? LEU A 1  19 ?  -7.468  -5.645   1.683 1.000 95.810 ? 19  LEU A CG  1 
ATOM 142  C CD1 ? LEU A 1  19 ?  -6.415  -4.728   2.296 1.000 95.810 ? 19  LEU A CD1 1 
ATOM 143  C CD2 ? LEU A 1  19 ?  -7.806  -5.205   0.263 1.000 95.810 ? 19  LEU A CD2 1 
ATOM 144  N N   ? GLN A 1  20 ?  -7.854  -9.703   3.682 1.000 93.950 ? 20  GLN A N   1 
ATOM 145  C CA  ? GLN A 1  20 ?  -7.913 -11.155   3.813 1.000 93.950 ? 20  GLN A CA  1 
ATOM 146  C C   ? GLN A 1  20 ?  -9.236 -11.701   3.285 1.000 93.950 ? 20  GLN A C   1 
ATOM 147  C CB  ? GLN A 1  20 ?  -7.717 -11.571   5.272 1.000 93.950 ? 20  GLN A CB  1 
ATOM 148  O O   ? GLN A 1  20 ? -10.277 -11.055   3.417 1.000 93.950 ? 20  GLN A O   1 
ATOM 149  C CG  ? GLN A 1  20 ?  -6.325 -11.276   5.814 1.000 93.950 ? 20  GLN A CG  1 
ATOM 150  C CD  ? GLN A 1  20 ?  -6.087 -11.885   7.183 1.000 93.950 ? 20  GLN A CD  1 
ATOM 151  N NE2 ? GLN A 1  20 ?  -5.260 -11.228   7.989 1.000 93.950 ? 20  GLN A NE2 1 
ATOM 152  O OE1 ? GLN A 1  20 ?  -6.643 -12.937   7.514 1.000 93.950 ? 20  GLN A OE1 1 
ATOM 153  N N   ? TYR A 1  21 ?  -9.144 -12.839   2.626 1.000 90.880 ? 21  TYR A N   1 
ATOM 154  C CA  ? TYR A 1  21 ? -10.275 -13.688   2.268 1.000 90.880 ? 21  TYR A CA  1 
ATOM 155  C C   ? TYR A 1  21 ? -10.227 -15.008   3.027 1.000 90.880 ? 21  TYR A C   1 
ATOM 156  C CB  ? TYR A 1  21 ? -10.293 -13.953   0.760 1.000 90.880 ? 21  TYR A CB  1 
ATOM 157  O O   ? TYR A 1  21 ?  -9.282 -15.786   2.872 1.000 90.880 ? 21  TYR A O   1 
ATOM 158  C CG  ? TYR A 1  21 ? -11.455 -14.803   0.307 1.000 90.880 ? 21  TYR A CG  1 
ATOM 159  C CD1 ? TYR A 1  21 ? -11.264 -16.129  -0.078 1.000 90.880 ? 21  TYR A CD1 1 
ATOM 160  C CD2 ? TYR A 1  21 ? -12.744 -14.284   0.262 1.000 90.880 ? 21  TYR A CD2 1 
ATOM 161  C CE1 ? TYR A 1  21 ? -12.331 -16.916  -0.497 1.000 90.880 ? 21  TYR A CE1 1 
ATOM 162  C CE2 ? TYR A 1  21 ? -13.818 -15.062  -0.157 1.000 90.880 ? 21  TYR A CE2 1 
ATOM 163  O OH  ? TYR A 1  21 ? -14.663 -17.150  -0.948 1.000 90.880 ? 21  TYR A OH  1 
ATOM 164  C CZ  ? TYR A 1  21 ? -13.603 -16.375  -0.533 1.000 90.880 ? 21  TYR A CZ  1 
ATOM 165  N N   ? ASP A 1  22 ? -11.300 -15.217   3.961 1.000 88.090 ? 22  ASP A N   1 
ATOM 166  C CA  ? ASP A 1  22 ? -11.384 -16.418   4.787 1.000 88.090 ? 22  ASP A CA  1 
ATOM 167  C C   ? ASP A 1  22 ? -10.114 -16.607   5.613 1.000 88.090 ? 22  ASP A C   1 
ATOM 168  C CB  ? ASP A 1  22 ? -11.634 -17.651   3.916 1.000 88.090 ? 22  ASP A CB  1 
ATOM 169  O O   ? ASP A 1  22 ?  -9.571 -17.711   5.682 1.000 88.090 ? 22  ASP A O   1 
ATOM 170  C CG  ? ASP A 1  22 ? -12.170 -18.834   4.704 1.000 88.090 ? 22  ASP A CG  1 
ATOM 171  O OD1 ? ASP A 1  22 ? -12.651 -18.642   5.841 1.000 88.090 ? 22  ASP A OD1 1 
ATOM 172  O OD2 ? ASP A 1  22 ? -12.107 -19.969   4.183 1.000 88.090 ? 22  ASP A OD2 1 
ATOM 173  N N   ? GLY A 1  23 ?  -9.578 -15.411   6.142 1.000 88.250 ? 23  GLY A N   1 
ATOM 174  C CA  ? GLY A 1  23 ?  -8.466 -15.484   7.077 1.000 88.250 ? 23  GLY A CA  1 
ATOM 175  C C   ? GLY A 1  23 ?  -7.116 -15.586   6.393 1.000 88.250 ? 23  GLY A C   1 
ATOM 176  O O   ? GLY A 1  23 ?  -6.080 -15.640   7.058 1.000 88.250 ? 23  GLY A O   1 
ATOM 177  N N   ? GLU A 1  24 ?  -7.192 -15.565   4.992 1.000 91.130 ? 24  GLU A N   1 
ATOM 178  C CA  ? GLU A 1  24 ?  -5.956 -15.644   4.219 1.000 91.130 ? 24  GLU A CA  1 
ATOM 179  C C   ? GLU A 1  24 ?  -5.649 -14.316   3.532 1.000 91.130 ? 24  GLU A C   1 
ATOM 180  C CB  ? GLU A 1  24 ?  -6.043 -16.766   3.181 1.000 91.130 ? 24  GLU A CB  1 
ATOM 181  O O   ? GLU A 1  24 ?  -6.534 -13.700   2.936 1.000 91.130 ? 24  GLU A O   1 
ATOM 182  C CG  ? GLU A 1  24 ?  -6.236 -18.149   3.784 1.000 91.130 ? 24  GLU A CG  1 
ATOM 183  C CD  ? GLU A 1  24 ?  -4.998 -18.672   4.495 1.000 91.130 ? 24  GLU A CD  1 
ATOM 184  O OE1 ? GLU A 1  24 ?  -5.119 -19.608   5.317 1.000 91.130 ? 24  GLU A OE1 1 
ATOM 185  O OE2 ? GLU A 1  24 ?  -3.897 -18.140   4.227 1.000 91.130 ? 24  GLU A OE2 1 
ATOM 186  N N   ? HIS A 1  25 ?  -4.362 -13.998   3.585 1.000 93.640 ? 25  HIS A N   1 
ATOM 187  C CA  ? HIS A 1  25 ?  -3.902 -12.776   2.936 1.000 93.640 ? 25  HIS A CA  1 
ATOM 188  C C   ? HIS A 1  25 ?  -4.026 -12.878   1.419 1.000 93.640 ? 25  HIS A C   1 
ATOM 189  C CB  ? HIS A 1  25 ?  -2.454 -12.475   3.326 1.000 93.640 ? 25  HIS A CB  1 
ATOM 190  O O   ? HIS A 1  25 ?  -3.535 -13.834   0.815 1.000 93.640 ? 25  HIS A O   1 
ATOM 191  C CG  ? HIS A 1  25 ?  -1.883 -11.279   2.633 1.000 93.640 ? 25  HIS A CG  1 
ATOM 192  C CD2 ? HIS A 1  25 ?  -1.119 -11.177   1.520 1.000 93.640 ? 25  HIS A CD2 1 
ATOM 193  N ND1 ? HIS A 1  25 ?  -2.078  -9.992   3.087 1.000 93.640 ? 25  HIS A ND1 1 
ATOM 194  C CE1 ? HIS A 1  25 ?  -1.457  -9.148   2.279 1.000 93.640 ? 25  HIS A CE1 1 
ATOM 195  N NE2 ? HIS A 1  25 ?  -0.867  -9.841   1.321 1.000 93.640 ? 25  HIS A NE2 1 
ATOM 196  N N   ? ILE A 1  26 ?  -4.592 -11.788   0.786 1.000 94.210 ? 26  ILE A N   1 
ATOM 197  C CA  ? ILE A 1  26 ?  -4.728 -11.836  -0.666 1.000 94.210 ? 26  ILE A CA  1 
ATOM 198  C C   ? ILE A 1  26 ?  -4.199 -10.540  -1.277 1.000 94.210 ? 26  ILE A C   1 
ATOM 199  C CB  ? ILE A 1  26 ?  -6.197 -12.066  -1.088 1.000 94.210 ? 26  ILE A CB  1 
ATOM 200  O O   ? ILE A 1  26 ?  -3.797 -10.514  -2.442 1.000 94.210 ? 26  ILE A O   1 
ATOM 201  C CG1 ? ILE A 1  26 ?  -7.098 -10.971  -0.507 1.000 94.210 ? 26  ILE A CG1 1 
ATOM 202  C CG2 ? ILE A 1  26 ?  -6.672 -13.456  -0.653 1.000 94.210 ? 26  ILE A CG2 1 
ATOM 203  C CD1 ? ILE A 1  26 ?  -8.396 -10.765  -1.275 1.000 94.210 ? 26  ILE A CD1 1 
ATOM 204  N N   ? CYS A 1  27 ?  -4.196  -9.445  -0.551 1.000 96.210 ? 27  CYS A N   1 
ATOM 205  C CA  ? CYS A 1  27 ?  -3.686  -8.157  -1.009 1.000 96.210 ? 27  CYS A CA  1 
ATOM 206  C C   ? CYS A 1  27 ?  -3.274  -7.283   0.169 1.000 96.210 ? 27  CYS A C   1 
ATOM 207  C CB  ? CYS A 1  27 ?  -4.738  -7.433  -1.849 1.000 96.210 ? 27  CYS A CB  1 
ATOM 208  O O   ? CYS A 1  27 ?  -3.649  -7.556   1.311 1.000 96.210 ? 27  CYS A O   1 
ATOM 209  S SG  ? CYS A 1  27 ?  -4.770  -7.952  -3.579 1.000 96.210 ? 27  CYS A SG  1 
ATOM 210  N N   ? GLY A 1  28 ?  -2.533  -6.269  -0.206 1.000 96.520 ? 28  GLY A N   1 
ATOM 211  C CA  ? GLY A 1  28 ?  -2.192  -5.256   0.780 1.000 96.520 ? 28  GLY A CA  1 
ATOM 212  C C   ? GLY A 1  28 ?  -3.002  -3.983   0.632 1.000 96.520 ? 28  GLY A C   1 
ATOM 213  O O   ? GLY A 1  28 ?  -3.828  -3.868  -0.276 1.000 96.520 ? 28  GLY A O   1 
ATOM 214  N N   ? GLY A 1  29 ?  -2.823  -3.043   1.517 1.000 97.560 ? 29  GLY A N   1 
ATOM 215  C CA  ? GLY A 1  29 ?  -3.410  -1.712   1.525 1.000 97.560 ? 29  GLY A CA  1 
ATOM 216  C C   ? GLY A 1  29 ?  -2.737  -0.770   2.506 1.000 97.560 ? 29  GLY A C   1 
ATOM 217  O O   ? GLY A 1  29 ?  -1.767  -1.144   3.168 1.000 97.560 ? 29  GLY A O   1 
ATOM 218  N N   ? SER A 1  30 ?  -3.286   0.484   2.486 1.000 98.110 ? 30  SER A N   1 
ATOM 219  C CA  ? SER A 1  30 ?  -2.760   1.493   3.399 1.000 98.110 ? 30  SER A CA  1 
ATOM 220  C C   ? SER A 1  30 ?  -3.883   2.195   4.154 1.000 98.110 ? 30  SER A C   1 
ATOM 221  C CB  ? SER A 1  30 ?  -1.926   2.524   2.636 1.000 98.110 ? 30  SER A CB  1 
ATOM 222  O O   ? SER A 1  30 ?  -4.888   2.589   3.559 1.000 98.110 ? 30  SER A O   1 
ATOM 223  O OG  ? SER A 1  30 ?  -0.964   1.884   1.815 1.000 98.110 ? 30  SER A OG  1 
ATOM 224  N N   ? LEU A 1  31 ?  -3.681   2.254   5.454 1.000 98.080 ? 31  LEU A N   1 
ATOM 225  C CA  ? LEU A 1  31 ?  -4.594   3.041   6.275 1.000 98.080 ? 31  LEU A CA  1 
ATOM 226  C C   ? LEU A 1  31 ?  -4.324   4.533   6.111 1.000 98.080 ? 31  LEU A C   1 
ATOM 227  C CB  ? LEU A 1  31 ?  -4.465   2.646   7.749 1.000 98.080 ? 31  LEU A CB  1 
ATOM 228  O O   ? LEU A 1  31 ?  -3.282   5.031   6.544 1.000 98.080 ? 31  LEU A O   1 
ATOM 229  C CG  ? LEU A 1  31 ?  -5.533   3.198   8.695 1.000 98.080 ? 31  LEU A CG  1 
ATOM 230  C CD1 ? LEU A 1  31 ?  -6.909   2.664   8.309 1.000 98.080 ? 31  LEU A CD1 1 
ATOM 231  C CD2 ? LEU A 1  31 ?  -5.202   2.844  10.140 1.000 98.080 ? 31  LEU A CD2 1 
ATOM 232  N N   ? ILE A 1  32 ?  -5.325   5.289   5.482 1.000 98.050 ? 32  ILE A N   1 
ATOM 233  C CA  ? ILE A 1  32 ?  -5.071   6.684   5.139 1.000 98.050 ? 32  ILE A CA  1 
ATOM 234  C C   ? ILE A 1  32 ?  -5.955   7.594   5.989 1.000 98.050 ? 32  ILE A C   1 
ATOM 235  C CB  ? ILE A 1  32 ?  -5.317   6.949   3.636 1.000 98.050 ? 32  ILE A CB  1 
ATOM 236  O O   ? ILE A 1  32 ?  -5.676   8.787   6.127 1.000 98.050 ? 32  ILE A O   1 
ATOM 237  C CG1 ? ILE A 1  32 ?  -6.748   6.558   3.252 1.000 98.050 ? 32  ILE A CG1 1 
ATOM 238  C CG2 ? ILE A 1  32 ?  -4.294   6.196   2.781 1.000 98.050 ? 32  ILE A CG2 1 
ATOM 239  C CD1 ? ILE A 1  32 ?  -7.163   7.018   1.861 1.000 98.050 ? 32  ILE A CD1 1 
ATOM 240  N N   ? THR A 1  33 ?  -7.025   7.064   6.667 1.000 97.600 ? 33  THR A N   1 
ATOM 241  C CA  ? THR A 1  33 ?  -7.826   7.599   7.762 1.000 97.600 ? 33  THR A CA  1 
ATOM 242  C C   ? THR A 1  33 ?  -8.212   6.493   8.740 1.000 97.600 ? 33  THR A C   1 
ATOM 243  C CB  ? THR A 1  33 ?  -9.097   8.292   7.238 1.000 97.600 ? 33  THR A CB  1 
ATOM 244  O O   ? THR A 1  33 ?  -7.926   5.318   8.501 1.000 97.600 ? 33  THR A O   1 
ATOM 245  C CG2 ? THR A 1  33 ?  -8.779   9.208   6.062 1.000 97.600 ? 33  THR A CG2 1 
ATOM 246  O OG1 ? THR A 1  33 ? -10.037   7.297   6.814 1.000 97.600 ? 33  THR A OG1 1 
ATOM 247  N N   ? GLU A 1  34 ?  -8.878   6.834   9.918 1.000 97.350 ? 34  GLU A N   1 
ATOM 248  C CA  ? GLU A 1  34 ?  -9.296   5.828  10.889 1.000 97.350 ? 34  GLU A CA  1 
ATOM 249  C C   ? GLU A 1  34 ? -10.381   4.922  10.314 1.000 97.350 ? 34  GLU A C   1 
ATOM 250  C CB  ? GLU A 1  34 ?  -9.793   6.494  12.175 1.000 97.350 ? 34  GLU A CB  1 
ATOM 251  O O   ? GLU A 1  34 ? -10.672   3.862  10.871 1.000 97.350 ? 34  GLU A O   1 
ATOM 252  C CG  ? GLU A 1  34 ?  -8.697   7.188  12.971 1.000 97.350 ? 34  GLU A CG  1 
ATOM 253  C CD  ? GLU A 1  34 ?  -9.209   7.860  14.235 1.000 97.350 ? 34  GLU A CD  1 
ATOM 254  O OE1 ? GLU A 1  34 ?  -8.393   8.157  15.138 1.000 97.350 ? 34  GLU A OE1 1 
ATOM 255  O OE2 ? GLU A 1  34 ? -10.435   8.092  14.324 1.000 97.350 ? 34  GLU A OE2 1 
ATOM 256  N N   ? GLU A 1  35 ? -10.876   5.272   9.040 1.000 96.870 ? 35  GLU A N   1 
ATOM 257  C CA  ? GLU A 1  35 ? -11.998   4.510   8.499 1.000 96.870 ? 35  GLU A CA  1 
ATOM 258  C C   ? GLU A 1  35 ? -11.731   4.082   7.059 1.000 96.870 ? 35  GLU A C   1 
ATOM 259  C CB  ? GLU A 1  35 ? -13.289   5.329   8.574 1.000 96.870 ? 35  GLU A CB  1 
ATOM 260  O O   ? GLU A 1  35 ? -12.530   3.356   6.464 1.000 96.870 ? 35  GLU A O   1 
ATOM 261  C CG  ? GLU A 1  35 ? -13.758   5.608   9.995 1.000 96.870 ? 35  GLU A CG  1 
ATOM 262  C CD  ? GLU A 1  35 ? -15.020   6.454  10.054 1.000 96.870 ? 35  GLU A CD  1 
ATOM 263  O OE1 ? GLU A 1  35 ? -16.117   5.894  10.279 1.000 96.870 ? 35  GLU A OE1 1 
ATOM 264  O OE2 ? GLU A 1  35 ? -14.911   7.688   9.874 1.000 96.870 ? 35  GLU A OE2 1 
ATOM 265  N N   ? PHE A 1  36 ? -10.648   4.595   6.518 1.000 97.930 ? 36  PHE A N   1 
ATOM 266  C CA  ? PHE A 1  36 ? -10.478   4.330   5.095 1.000 97.930 ? 36  PHE A CA  1 
ATOM 267  C C   ? PHE A 1  36 ?  -9.127   3.680   4.823 1.000 97.930 ? 36  PHE A C   1 
ATOM 268  C CB  ? PHE A 1  36 ? -10.610   5.624   4.286 1.000 97.930 ? 36  PHE A CB  1 
ATOM 269  O O   ? PHE A 1  36 ?  -8.109   4.094   5.382 1.000 97.930 ? 36  PHE A O   1 
ATOM 270  C CG  ? PHE A 1  36 ? -12.033   6.064   4.071 1.000 97.930 ? 36  PHE A CG  1 
ATOM 271  C CD1 ? PHE A 1  36 ? -12.738   5.656   2.946 1.000 97.930 ? 36  PHE A CD1 1 
ATOM 272  C CD2 ? PHE A 1  36 ? -12.665   6.885   4.995 1.000 97.930 ? 36  PHE A CD2 1 
ATOM 273  C CE1 ? PHE A 1  36 ? -14.056   6.060   2.744 1.000 97.930 ? 36  PHE A CE1 1 
ATOM 274  C CE2 ? PHE A 1  36 ? -13.982   7.294   4.801 1.000 97.930 ? 36  PHE A CE2 1 
ATOM 275  C CZ  ? PHE A 1  36 ? -14.675   6.881   3.674 1.000 97.930 ? 36  PHE A CZ  1 
ATOM 276  N N   ? VAL A 1  37 ?  -9.164   2.657   3.982 1.000 98.020 ? 37  VAL A N   1 
ATOM 277  C CA  ? VAL A 1  37 ?  -8.001   1.944   3.465 1.000 98.020 ? 37  VAL A CA  1 
ATOM 278  C C   ? VAL A 1  37 ?  -7.876   2.180   1.962 1.000 98.020 ? 37  VAL A C   1 
ATOM 279  C CB  ? VAL A 1  37 ?  -8.086   0.430   3.762 1.000 98.020 ? 37  VAL A CB  1 
ATOM 280  O O   ? VAL A 1  37 ?  -8.858   2.063   1.225 1.000 98.020 ? 37  VAL A O   1 
ATOM 281  C CG1 ? VAL A 1  37 ?  -6.932  -0.317   3.094 1.000 98.020 ? 37  VAL A CG1 1 
ATOM 282  C CG2 ? VAL A 1  37 ?  -8.086   0.181   5.269 1.000 98.020 ? 37  VAL A CG2 1 
ATOM 283  N N   ? LEU A 1  38 ?  -6.666   2.584   1.574 1.000 98.350 ? 38  LEU A N   1 
ATOM 284  C CA  ? LEU A 1  38 ?  -6.343   2.723   0.158 1.000 98.350 ? 38  LEU A CA  1 
ATOM 285  C C   ? LEU A 1  38 ?  -5.722   1.441  -0.386 1.000 98.350 ? 38  LEU A C   1 
ATOM 286  C CB  ? LEU A 1  38 ?  -5.389   3.900  -0.061 1.000 98.350 ? 38  LEU A CB  1 
ATOM 287  O O   ? LEU A 1  38 ?  -4.750   0.931   0.174 1.000 98.350 ? 38  LEU A O   1 
ATOM 288  C CG  ? LEU A 1  38 ?  -5.125   4.296  -1.515 1.000 98.350 ? 38  LEU A CG  1 
ATOM 289  C CD1 ? LEU A 1  38 ?  -6.408   4.799  -2.168 1.000 98.350 ? 38  LEU A CD1 1 
ATOM 290  C CD2 ? LEU A 1  38 ?  -4.030   5.355  -1.590 1.000 98.350 ? 38  LEU A CD2 1 
ATOM 291  N N   ? THR A 1  39 ?  -6.254   0.912  -1.523 1.000 98.070 ? 39  THR A N   1 
ATOM 292  C CA  ? THR A 1  39 ?  -5.775  -0.337  -2.105 1.000 98.070 ? 39  THR A CA  1 
ATOM 293  C C   ? THR A 1  39 ?  -5.998  -0.350  -3.615 1.000 98.070 ? 39  THR A C   1 
ATOM 294  C CB  ? THR A 1  39 ?  -6.473  -1.553  -1.470 1.000 98.070 ? 39  THR A CB  1 
ATOM 295  O O   ? THR A 1  39 ?  -6.416   0.654  -4.195 1.000 98.070 ? 39  THR A O   1 
ATOM 296  C CG2 ? THR A 1  39 ?  -7.936  -1.632  -1.894 1.000 98.070 ? 39  THR A CG2 1 
ATOM 297  O OG1 ? THR A 1  39 ?  -5.803  -2.751  -1.882 1.000 98.070 ? 39  THR A OG1 1 
ATOM 298  N N   ? ALA A 1  40 ?  -5.591  -1.436  -4.224 1.000 97.390 ? 40  ALA A N   1 
ATOM 299  C CA  ? ALA A 1  40 ?  -5.788  -1.567  -5.666 1.000 97.390 ? 40  ALA A CA  1 
ATOM 300  C C   ? ALA A 1  40 ?  -7.194  -2.065  -5.984 1.000 97.390 ? 40  ALA A C   1 
ATOM 301  C CB  ? ALA A 1  40 ?  -4.745  -2.509  -6.262 1.000 97.390 ? 40  ALA A CB  1 
ATOM 302  O O   ? ALA A 1  40 ?  -7.726  -2.932  -5.285 1.000 97.390 ? 40  ALA A O   1 
ATOM 303  N N   ? ALA A 1  41 ?  -7.773  -1.537  -7.077 1.000 96.490 ? 41  ALA A N   1 
ATOM 304  C CA  ? ALA A 1  41 ?  -9.126  -1.912  -7.480 1.000 96.490 ? 41  ALA A CA  1 
ATOM 305  C C   ? ALA A 1  41 ?  -9.184  -3.374  -7.914 1.000 96.490 ? 41  ALA A C   1 
ATOM 306  C CB  ? ALA A 1  41 ?  -9.615  -1.006  -8.608 1.000 96.490 ? 41  ALA A CB  1 
ATOM 307  O O   ? ALA A 1  41 ? -10.223  -4.025  -7.784 1.000 96.490 ? 41  ALA A O   1 
ATOM 308  N N   ? HIS A 1  42 ?  -8.085  -3.859  -8.425 1.000 94.600 ? 42  HIS A N   1 
ATOM 309  C CA  ? HIS A 1  42 ?  -8.072  -5.242  -8.887 1.000 94.600 ? 42  HIS A CA  1 
ATOM 310  C C   ? HIS A 1  42 ?  -8.068  -6.216  -7.713 1.000 94.600 ? 42  HIS A C   1 
ATOM 311  C CB  ? HIS A 1  42 ?  -6.859  -5.497  -9.784 1.000 94.600 ? 42  HIS A CB  1 
ATOM 312  O O   ? HIS A 1  42 ?  -8.243  -7.422  -7.901 1.000 94.600 ? 42  HIS A O   1 
ATOM 313  C CG  ? HIS A 1  42 ?  -5.571  -5.614  -9.033 1.000 94.600 ? 42  HIS A CG  1 
ATOM 314  C CD2 ? HIS A 1  42 ?  -5.032  -6.651  -8.349 1.000 94.600 ? 42  HIS A CD2 1 
ATOM 315  N ND1 ? HIS A 1  42 ?  -4.675  -4.573  -8.926 1.000 94.600 ? 42  HIS A ND1 1 
ATOM 316  C CE1 ? HIS A 1  42 ?  -3.637  -4.966  -8.207 1.000 94.600 ? 42  HIS A CE1 1 
ATOM 317  N NE2 ? HIS A 1  42 ?  -3.829  -6.223  -7.845 1.000 94.600 ? 42  HIS A NE2 1 
ATOM 318  N N   ? CYS A 1  43 ?  -7.931  -5.645  -6.539 1.000 93.800 ? 43  CYS A N   1 
ATOM 319  C CA  ? CYS A 1  43 ?  -7.962  -6.454  -5.326 1.000 93.800 ? 43  CYS A CA  1 
ATOM 320  C C   ? CYS A 1  43 ?  -9.396  -6.766  -4.915 1.000 93.800 ? 43  CYS A C   1 
ATOM 321  C CB  ? CYS A 1  43 ?  -7.239  -5.738  -4.186 1.000 93.800 ? 43  CYS A CB  1 
ATOM 322  O O   ? CYS A 1  43 ?  -9.625  -7.445  -3.913 1.000 93.800 ? 43  CYS A O   1 
ATOM 323  S SG  ? CYS A 1  43 ?  -5.440  -5.758  -4.338 1.000 93.800 ? 43  CYS A SG  1 
ATOM 324  N N   ? TRP A 1  44 ? -10.227  -6.215  -5.757 1.000 88.100 ? 44  TRP A N   1 
ATOM 325  C CA  ? TRP A 1  44 ? -11.646  -6.402  -5.474 1.000 88.100 ? 44  TRP A CA  1 
ATOM 326  C C   ? TRP A 1  44 ? -11.992  -7.884  -5.379 1.000 88.100 ? 44  TRP A C   1 
ATOM 327  C CB  ? TRP A 1  44 ? -12.503  -5.732  -6.552 1.000 88.100 ? 44  TRP A CB  1 
ATOM 328  O O   ? TRP A 1  44 ? -11.516  -8.691  -6.180 1.000 88.100 ? 44  TRP A O   1 
ATOM 329  C CG  ? TRP A 1  44 ? -13.979  -5.839  -6.310 1.000 88.100 ? 44  TRP A CG  1 
ATOM 330  C CD1 ? TRP A 1  44 ? -14.608  -6.636  -5.395 1.000 88.100 ? 44  TRP A CD1 1 
ATOM 331  C CD2 ? TRP A 1  44 ? -15.011  -5.126  -6.998 1.000 88.100 ? 44  TRP A CD2 1 
ATOM 332  C CE2 ? TRP A 1  44 ? -16.244  -5.540  -6.448 1.000 88.100 ? 44  TRP A CE2 1 
ATOM 333  C CE3 ? TRP A 1  44 ? -15.012  -4.175  -8.028 1.000 88.100 ? 44  TRP A CE3 1 
ATOM 334  N NE1 ? TRP A 1  44 ? -15.971  -6.461  -5.472 1.000 88.100 ? 44  TRP A NE1 1 
ATOM 335  C CH2 ? TRP A 1  44 ? -17.441  -4.106  -7.902 1.000 88.100 ? 44  TRP A CH2 1 
ATOM 336  C CZ2 ? TRP A 1  44 ? -17.468  -5.035  -6.894 1.000 88.100 ? 44  TRP A CZ2 1 
ATOM 337  C CZ3 ? TRP A 1  44 ? -16.231  -3.674  -8.470 1.000 88.100 ? 44  TRP A CZ3 1 
ATOM 338  N N   ? GLY A 1  45 ? -12.690  -8.428  -4.409 1.000 75.230 ? 45  GLY A N   1 
ATOM 339  C CA  ? GLY A 1  45 ? -13.190  -9.780  -4.215 1.000 75.230 ? 45  GLY A CA  1 
ATOM 340  C C   ? GLY A 1  45 ? -14.230  -9.879  -3.116 1.000 75.230 ? 45  GLY A C   1 
ATOM 341  O O   ? GLY A 1  45 ? -14.680  -8.861  -2.585 1.000 75.230 ? 45  GLY A O   1 
ATOM 342  N N   ? ASP A 1  46 ? -14.977 -11.077  -2.862 1.000 67.090 ? 46  ASP A N   1 
ATOM 343  C CA  ? ASP A 1  46 ? -15.955 -11.300  -1.802 1.000 67.090 ? 46  ASP A CA  1 
ATOM 344  C C   ? ASP A 1  46 ? -15.320 -11.130  -0.424 1.000 67.090 ? 46  ASP A C   1 
ATOM 345  C CB  ? ASP A 1  46 ? -16.575 -12.693  -1.927 1.000 67.090 ? 46  ASP A CB  1 
ATOM 346  O O   ? ASP A 1  46 ? -14.106 -10.946  -0.312 1.000 67.090 ? 46  ASP A O   1 
ATOM 347  C CG  ? ASP A 1  46 ? -17.564 -12.801  -3.074 1.000 67.090 ? 46  ASP A CG  1 
ATOM 348  O OD1 ? ASP A 1  46 ? -18.203 -11.786  -3.427 1.000 67.090 ? 46  ASP A OD1 1 
ATOM 349  O OD2 ? ASP A 1  46 ? -17.709 -13.912  -3.628 1.000 67.090 ? 46  ASP A OD2 1 
ATOM 350  N N   ? VAL A 1  47 ? -16.113 -10.769   0.621 1.000 60.940 ? 47  VAL A N   1 
ATOM 351  C CA  ? VAL A 1  47 ? -16.030 -10.319   2.007 1.000 60.940 ? 47  VAL A CA  1 
ATOM 352  C C   ? VAL A 1  47 ? -14.567 -10.253   2.442 1.000 60.940 ? 47  VAL A C   1 
ATOM 353  C CB  ? VAL A 1  47 ? -16.826 -11.246   2.953 1.000 60.940 ? 47  VAL A CB  1 
ATOM 354  O O   ? VAL A 1  47 ? -13.933 -11.287   2.667 1.000 60.940 ? 47  VAL A O   1 
ATOM 355  C CG1 ? VAL A 1  47 ? -16.767 -10.731   4.390 1.000 60.940 ? 47  VAL A CG1 1 
ATOM 356  C CG2 ? VAL A 1  47 ? -18.275 -11.368   2.485 1.000 60.940 ? 47  VAL A CG2 1 
ATOM 357  N N   ? LEU A 1  48 ? -14.018  -9.149   2.374 1.000 82.300 ? 48  LEU A N   1 
ATOM 358  C CA  ? LEU A 1  48 ? -12.661  -8.833   2.808 1.000 82.300 ? 48  LEU A CA  1 
ATOM 359  C C   ? LEU A 1  48 ? -12.648  -8.380   4.264 1.000 82.300 ? 48  LEU A C   1 
ATOM 360  C CB  ? LEU A 1  48 ? -12.053  -7.747   1.917 1.000 82.300 ? 48  LEU A CB  1 
ATOM 361  O O   ? LEU A 1  48 ? -13.566  -7.689   4.712 1.000 82.300 ? 48  LEU A O   1 
ATOM 362  C CG  ? LEU A 1  48 ? -11.861  -8.107   0.443 1.000 82.300 ? 48  LEU A CG  1 
ATOM 363  C CD1 ? LEU A 1  48 ? -11.455  -6.873  -0.356 1.000 82.300 ? 48  LEU A CD1 1 
ATOM 364  C CD2 ? LEU A 1  48 ? -10.822  -9.213   0.293 1.000 82.300 ? 48  LEU A CD2 1 
ATOM 365  N N   ? THR A 1  49 ? -11.890  -9.045   5.070 1.000 92.680 ? 49  THR A N   1 
ATOM 366  C CA  ? THR A 1  49 ? -11.485  -8.496   6.359 1.000 92.680 ? 49  THR A CA  1 
ATOM 367  C C   ? THR A 1  49 ? -10.162  -7.746   6.237 1.000 92.680 ? 49  THR A C   1 
ATOM 368  C CB  ? THR A 1  49 ? -11.355  -9.603   7.422 1.000 92.680 ? 49  THR A CB  1 
ATOM 369  O O   ? THR A 1  49 ?  -9.292  -8.135   5.454 1.000 92.680 ? 49  THR A O   1 
ATOM 370  C CG2 ? THR A 1  49 ? -12.691 -10.298   7.659 1.000 92.680 ? 49  THR A CG2 1 
ATOM 371  O OG1 ? THR A 1  49 ? -10.397 -10.572   6.978 1.000 92.680 ? 49  THR A OG1 1 
ATOM 372  N N   ? VAL A 1  50 ? -10.164  -6.562   6.896 1.000 95.250 ? 50  VAL A N   1 
ATOM 373  C CA  ? VAL A 1  50 ?  -8.945  -5.762   6.955 1.000 95.250 ? 50  VAL A CA  1 
ATOM 374  C C   ? VAL A 1  50 ?  -8.235  -5.999   8.286 1.000 95.250 ? 50  VAL A C   1 
ATOM 375  C CB  ? VAL A 1  50 ?  -9.244  -4.257   6.772 1.000 95.250 ? 50  VAL A CB  1 
ATOM 376  O O   ? VAL A 1  50 ?  -8.832  -5.834   9.353 1.000 95.250 ? 50  VAL A O   1 
ATOM 377  C CG1 ? VAL A 1  50 ?  -7.982  -3.425   6.991 1.000 95.250 ? 50  VAL A CG1 1 
ATOM 378  C CG2 ? VAL A 1  50 ?  -9.826  -3.995   5.384 1.000 95.250 ? 50  VAL A CG2 1 
ATOM 379  N N   ? VAL A 1  51 ?  -6.981  -6.498   8.181 1.000 95.040 ? 51  VAL A N   1 
ATOM 380  C CA  ? VAL A 1  51 ?  -6.149  -6.723   9.358 1.000 95.040 ? 51  VAL A CA  1 
ATOM 381  C C   ? VAL A 1  51 ?  -5.130  -5.594   9.496 1.000 95.040 ? 51  VAL A C   1 
ATOM 382  C CB  ? VAL A 1  51 ?  -5.426  -8.087   9.289 1.000 95.040 ? 51  VAL A CB  1 
ATOM 383  O O   ? VAL A 1  51 ?  -4.369  -5.319   8.565 1.000 95.040 ? 51  VAL A O   1 
ATOM 384  C CG1 ? VAL A 1  51 ?  -4.490  -8.264  10.484 1.000 95.040 ? 51  VAL A CG1 1 
ATOM 385  C CG2 ? VAL A 1  51 ?  -6.442  -9.226   9.230 1.000 95.040 ? 51  VAL A CG2 1 
ATOM 386  N N   ? VAL A 1  52 ?  -5.168  -4.918  10.668 1.000 95.430 ? 52  VAL A N   1 
ATOM 387  C CA  ? VAL A 1  52 ?  -4.265  -3.802  10.931 1.000 95.430 ? 52  VAL A CA  1 
ATOM 388  C C   ? VAL A 1  52 ?  -3.367  -4.134  12.121 1.000 95.430 ? 52  VAL A C   1 
ATOM 389  C CB  ? VAL A 1  52 ?  -5.042  -2.494  11.198 1.000 95.430 ? 52  VAL A CB  1 
ATOM 390  O O   ? VAL A 1  52 ?  -3.724  -4.958  12.965 1.000 95.430 ? 52  VAL A O   1 
ATOM 391  C CG1 ? VAL A 1  52 ?  -5.885  -2.109   9.984 1.000 95.430 ? 52  VAL A CG1 1 
ATOM 392  C CG2 ? VAL A 1  52 ?  -5.922  -2.641  12.438 1.000 95.430 ? 52  VAL A CG2 1 
ATOM 393  N N   ? GLY A 1  53 ?  -2.093  -3.663  12.092 1.000 93.580 ? 53  GLY A N   1 
ATOM 394  C CA  ? GLY A 1  53 ?  -1.228  -3.760  13.257 1.000 93.580 ? 53  GLY A CA  1 
ATOM 395  C C   ? GLY A 1  53 ?  -0.454  -5.063  13.318 1.000 93.580 ? 53  GLY A C   1 
ATOM 396  O O   ? GLY A 1  53 ?   0.257  -5.323  14.292 1.000 93.580 ? 53  GLY A O   1 
ATOM 397  N N   ? ALA A 1  54 ?  -0.545  -5.907  12.255 1.000 93.490 ? 54  ALA A N   1 
ATOM 398  C CA  ? ALA A 1  54 ?   0.101  -7.216  12.246 1.000 93.490 ? 54  ALA A CA  1 
ATOM 399  C C   ? ALA A 1  54 ?   1.522  -7.123  11.696 1.000 93.490 ? 54  ALA A C   1 
ATOM 400  C CB  ? ALA A 1  54 ?  -0.719  -8.209  11.426 1.000 93.490 ? 54  ALA A CB  1 
ATOM 401  O O   ? ALA A 1  54 ?   1.748  -6.526  10.641 1.000 93.490 ? 54  ALA A O   1 
ATOM 402  N N   ? HIS A 1  55 ?   2.489  -7.579  12.417 1.000 94.870 ? 55  HIS A N   1 
ATOM 403  C CA  ? HIS A 1  55 ?   3.817  -7.869  11.889 1.000 94.870 ? 55  HIS A CA  1 
ATOM 404  C C   ? HIS A 1  55 ?   3.919  -9.317  11.420 1.000 94.870 ? 55  HIS A C   1 
ATOM 405  C CB  ? HIS A 1  55 ?   4.887  -7.583  12.944 1.000 94.870 ? 55  HIS A CB  1 
ATOM 406  O O   ? HIS A 1  55 ?   4.528  -9.597  10.385 1.000 94.870 ? 55  HIS A O   1 
ATOM 407  C CG  ? HIS A 1  55 ?   6.265  -7.985  12.525 1.000 94.870 ? 55  HIS A CG  1 
ATOM 408  C CD2 ? HIS A 1  55 ?   7.055  -9.008  12.930 1.000 94.870 ? 55  HIS A CD2 1 
ATOM 409  N ND1 ? HIS A 1  55 ?   6.986  -7.293  11.576 1.000 94.870 ? 55  HIS A ND1 1 
ATOM 410  C CE1 ? HIS A 1  55 ?   8.162  -7.875  11.414 1.000 94.870 ? 55  HIS A CE1 1 
ATOM 411  N NE2 ? HIS A 1  55 ?   8.230  -8.918  12.225 1.000 94.870 ? 55  HIS A NE2 1 
ATOM 412  N N   ? ASP A 1  56 ?   3.305 -10.254  12.178 1.000 94.050 ? 56  ASP A N   1 
ATOM 413  C CA  ? ASP A 1  56 ?   3.246 -11.692  11.933 1.000 94.050 ? 56  ASP A CA  1 
ATOM 414  C C   ? ASP A 1  56 ?   1.801 -12.172  11.830 1.000 94.050 ? 56  ASP A C   1 
ATOM 415  C CB  ? ASP A 1  56 ?   3.976 -12.455  13.040 1.000 94.050 ? 56  ASP A CB  1 
ATOM 416  O O   ? ASP A 1  56 ?   1.070 -12.177  12.822 1.000 94.050 ? 56  ASP A O   1 
ATOM 417  C CG  ? ASP A 1  56 ?   4.151 -13.931  12.727 1.000 94.050 ? 56  ASP A CG  1 
ATOM 418  O OD1 ? ASP A 1  56 ?   3.388 -14.473  11.899 1.000 94.050 ? 56  ASP A OD1 1 
ATOM 419  O OD2 ? ASP A 1  56 ?   5.058 -14.558  13.316 1.000 94.050 ? 56  ASP A OD2 1 
ATOM 420  N N   ? LEU A 1  57 ?   1.410 -12.694  10.597 1.000 92.660 ? 57  LEU A N   1 
ATOM 421  C CA  ? LEU A 1  57 ?   0.022 -13.057  10.336 1.000 92.660 ? 57  LEU A CA  1 
ATOM 422  C C   ? LEU A 1  57 ?  -0.319 -14.398  10.977 1.000 92.660 ? 57  LEU A C   1 
ATOM 423  C CB  ? LEU A 1  57 ?  -0.243 -13.116   8.829 1.000 92.660 ? 57  LEU A CB  1 
ATOM 424  O O   ? LEU A 1  57 ?  -1.493 -14.760  11.083 1.000 92.660 ? 57  LEU A O   1 
ATOM 425  C CG  ? LEU A 1  57 ?  -0.257 -11.777   8.090 1.000 92.660 ? 57  LEU A CG  1 
ATOM 426  C CD1 ? LEU A 1  57 ?  -0.461 -11.999   6.595 1.000 92.660 ? 57  LEU A CD1 1 
ATOM 427  C CD2 ? LEU A 1  57 ?  -1.343 -10.866   8.654 1.000 92.660 ? 57  LEU A CD2 1 
ATOM 428  N N   ? SER A 1  58 ?   0.672 -15.121  11.473 1.000 89.620 ? 58  SER A N   1 
ATOM 429  C CA  ? SER A 1  58 ?   0.449 -16.415  12.110 1.000 89.620 ? 58  SER A CA  1 
ATOM 430  C C   ? SER A 1  58 ?   0.079 -16.250  13.581 1.000 89.620 ? 58  SER A C   1 
ATOM 431  C CB  ? SER A 1  58 ?   1.692 -17.296  11.984 1.000 89.620 ? 58  SER A CB  1 
ATOM 432  O O   ? SER A 1  58 ?  -0.425 -17.184  14.208 1.000 89.620 ? 58  SER A O   1 
ATOM 433  O OG  ? SER A 1  58 ?   2.740 -16.807  12.804 1.000 89.620 ? 58  SER A OG  1 
ATOM 434  N N   ? LYS A 1  59 ?   0.182 -15.022  14.150 1.000 83.440 ? 59  LYS A N   1 
ATOM 435  C CA  ? LYS A 1  59 ?  -0.102 -14.762  15.559 1.000 83.440 ? 59  LYS A CA  1 
ATOM 436  C C   ? LYS A 1  59 ?  -1.407 -13.990  15.723 1.000 83.440 ? 59  LYS A C   1 
ATOM 437  C CB  ? LYS A 1  59 ?   1.050 -13.990  16.205 1.000 83.440 ? 59  LYS A CB  1 
ATOM 438  O O   ? LYS A 1  59 ?  -1.431 -12.765  15.587 1.000 83.440 ? 59  LYS A O   1 
ATOM 439  C CG  ? LYS A 1  59 ?   2.353 -14.772  16.282 1.000 83.440 ? 59  LYS A CG  1 
ATOM 440  C CD  ? LYS A 1  59 ?   3.398 -14.035  17.110 1.000 83.440 ? 59  LYS A CD  1 
ATOM 441  C CE  ? LYS A 1  59 ?   4.677 -14.849  17.250 1.000 83.440 ? 59  LYS A CE  1 
ATOM 442  N NZ  ? LYS A 1  59 ?   5.713 -14.122  18.044 1.000 83.440 ? 59  LYS A NZ  1 
ATOM 443  N N   ? ASN A 1  60 ?  -2.647 -14.570  15.519 1.000 65.910 ? 60  ASN A N   1 
ATOM 444  C CA  ? ASN A 1  60 ?  -4.009 -14.048  15.567 1.000 65.910 ? 60  ASN A CA  1 
ATOM 445  C C   ? ASN A 1  60 ?  -4.213 -13.123  16.764 1.000 65.910 ? 60  ASN A C   1 
ATOM 446  C CB  ? ASN A 1  60 ?  -5.022 -15.194  15.603 1.000 65.910 ? 60  ASN A CB  1 
ATOM 447  O O   ? ASN A 1  60 ?  -5.055 -12.225  16.724 1.000 65.910 ? 60  ASN A O   1 
ATOM 448  C CG  ? ASN A 1  60 ?  -5.304 -15.767  14.228 1.000 65.910 ? 60  ASN A CG  1 
ATOM 449  N ND2 ? ASN A 1  60 ?  -5.987 -16.904  14.188 1.000 65.910 ? 60  ASN A ND2 1 
ATOM 450  O OD1 ? ASN A 1  60 ?  -4.909 -15.193  13.209 1.000 65.910 ? 60  ASN A OD1 1 
ATOM 451  N N   ? GLU A 1  61 ?  -3.277 -12.954  17.719 1.000 57.000 ? 61  GLU A N   1 
ATOM 452  C CA  ? GLU A 1  61 ?  -3.453 -12.343  19.033 1.000 57.000 ? 61  GLU A CA  1 
ATOM 453  C C   ? GLU A 1  61 ?  -2.855 -10.940  19.074 1.000 57.000 ? 61  GLU A C   1 
ATOM 454  C CB  ? GLU A 1  61 ?  -2.821 -13.217  20.121 1.000 57.000 ? 61  GLU A CB  1 
ATOM 455  O O   ? GLU A 1  61 ?  -3.250 -10.115  19.900 1.000 57.000 ? 61  GLU A O   1 
ATOM 456  C CG  ? GLU A 1  61 ?  -3.486 -14.576  20.281 1.000 57.000 ? 61  GLU A CG  1 
ATOM 457  C CD  ? GLU A 1  61 ?  -3.014 -15.333  21.512 1.000 57.000 ? 61  GLU A CD  1 
ATOM 458  O OE1 ? GLU A 1  61 ?  -3.601 -16.391  21.836 1.000 57.000 ? 61  GLU A OE1 1 
ATOM 459  O OE2 ? GLU A 1  61 ?  -2.051 -14.865  22.158 1.000 57.000 ? 61  GLU A OE2 1 
ATOM 460  N N   ? ILE A 1  62 ?  -2.401 -10.252  17.845 1.000 58.770 ? 62  ILE A N   1 
ATOM 461  C CA  ? ILE A 1  62 ?  -1.678  -8.994  17.997 1.000 58.770 ? 62  ILE A CA  1 
ATOM 462  C C   ? ILE A 1  62 ?  -2.217  -7.966  17.005 1.000 58.770 ? 62  ILE A C   1 
ATOM 463  C CB  ? ILE A 1  62 ?  -0.159  -9.187  17.797 1.000 58.770 ? 62  ILE A CB  1 
ATOM 464  O O   ? ILE A 1  62 ?  -1.932  -6.772  17.122 1.000 58.770 ? 62  ILE A O   1 
ATOM 465  C CG1 ? ILE A 1  62 ?   0.392 -10.186  18.821 1.000 58.770 ? 62  ILE A CG1 1 
ATOM 466  C CG2 ? ILE A 1  62 ?   0.573  -7.845  17.892 1.000 58.770 ? 62  ILE A CG2 1 
ATOM 467  C CD1 ? ILE A 1  62 ?   1.842 -10.584  18.579 1.000 58.770 ? 62  ILE A CD1 1 
ATOM 468  N N   ? TYR A 1  63 ?  -3.412  -8.491  16.191 1.000 67.310 ? 63  TYR A N   1 
ATOM 469  C CA  ? TYR A 1  63 ?  -3.911  -7.492  15.252 1.000 67.310 ? 63  TYR A CA  1 
ATOM 470  C C   ? TYR A 1  63 ?  -5.434  -7.456  15.253 1.000 67.310 ? 63  TYR A C   1 
ATOM 471  C CB  ? TYR A 1  63 ?  -3.396  -7.778  13.838 1.000 67.310 ? 63  TYR A CB  1 
ATOM 472  O O   ? TYR A 1  63 ?  -6.082  -8.350  15.801 1.000 67.310 ? 63  TYR A O   1 
ATOM 473  C CG  ? TYR A 1  63 ?  -3.695  -9.176  13.355 1.000 67.310 ? 63  TYR A CG  1 
ATOM 474  C CD1 ? TYR A 1  63 ?  -2.764 -10.202  13.510 1.000 67.310 ? 63  TYR A CD1 1 
ATOM 475  C CD2 ? TYR A 1  63 ?  -4.906  -9.475  12.741 1.000 67.310 ? 63  TYR A CD2 1 
ATOM 476  C CE1 ? TYR A 1  63 ?  -3.034 -11.491  13.064 1.000 67.310 ? 63  TYR A CE1 1 
ATOM 477  C CE2 ? TYR A 1  63 ?  -5.187 -10.761  12.291 1.000 67.310 ? 63  TYR A CE2 1 
ATOM 478  O OH  ? TYR A 1  63 ?  -4.519 -13.036  12.015 1.000 67.310 ? 63  TYR A OH  1 
ATOM 479  C CZ  ? TYR A 1  63 ?  -4.246 -11.761  12.458 1.000 67.310 ? 63  TYR A CZ  1 
ATOM 480  N N   ? ASN A 1  64 ?  -5.971  -6.229  14.945 1.000 84.490 ? 64  ASN A N   1 
ATOM 481  C CA  ? ASN A 1  64 ?  -7.408  -5.988  14.858 1.000 84.490 ? 64  ASN A CA  1 
ATOM 482  C C   ? ASN A 1  64 ?  -7.931  -6.224  13.444 1.000 84.490 ? 64  ASN A C   1 
ATOM 483  C CB  ? ASN A 1  64 ?  -7.742  -4.567  15.317 1.000 84.490 ? 64  ASN A CB  1 
ATOM 484  O O   ? ASN A 1  64 ?  -7.276  -5.859  12.466 1.000 84.490 ? 64  ASN A O   1 
ATOM 485  C CG  ? ASN A 1  64 ?  -7.422  -4.336  16.781 1.000 84.490 ? 64  ASN A CG  1 
ATOM 486  N ND2 ? ASN A 1  64 ?  -6.813  -3.195  17.082 1.000 84.490 ? 64  ASN A ND2 1 
ATOM 487  O OD1 ? ASN A 1  64 ?  -7.718  -5.177  17.634 1.000 84.490 ? 64  ASN A OD1 1 
ATOM 488  N N   ? SER A 1  65 ?  -8.986  -7.063  13.407 1.000 91.780 ? 65  SER A N   1 
ATOM 489  C CA  ? SER A 1  65 ?  -9.664  -7.283  12.134 1.000 91.780 ? 65  SER A CA  1 
ATOM 490  C C   ? SER A 1  65 ? -10.921  -6.427  12.022 1.000 91.780 ? 65  SER A C   1 
ATOM 491  C CB  ? SER A 1  65 ? -10.026  -8.759  11.966 1.000 91.780 ? 65  SER A CB  1 
ATOM 492  O O   ? SER A 1  65 ? -11.680  -6.301  12.985 1.000 91.780 ? 65  SER A O   1 
ATOM 493  O OG  ? SER A 1  65 ?  -8.859  -9.563  11.943 1.000 91.780 ? 65  SER A OG  1 
ATOM 494  N N   ? TYR A 1  66 ? -11.019  -5.769  10.909 1.000 94.450 ? 66  TYR A N   1 
ATOM 495  C CA  ? TYR A 1  66 ? -12.145  -4.878  10.651 1.000 94.450 ? 66  TYR A CA  1 
ATOM 496  C C   ? TYR A 1  66 ? -12.917  -5.319   9.413 1.000 94.450 ? 66  TYR A C   1 
ATOM 497  C CB  ? TYR A 1  66 ? -11.660  -3.436  10.477 1.000 94.450 ? 66  TYR A CB  1 
ATOM 498  O O   ? TYR A 1  66 ? -12.320  -5.644   8.384 1.000 94.450 ? 66  TYR A O   1 
ATOM 499  C CG  ? TYR A 1  66 ? -11.017  -2.858  11.714 1.000 94.450 ? 66  TYR A CG  1 
ATOM 500  C CD1 ? TYR A 1  66 ? -11.718  -1.987  12.545 1.000 94.450 ? 66  TYR A CD1 1 
ATOM 501  C CD2 ? TYR A 1  66 ?  -9.707  -3.181  12.054 1.000 94.450 ? 66  TYR A CD2 1 
ATOM 502  C CE1 ? TYR A 1  66 ? -11.129  -1.451  13.686 1.000 94.450 ? 66  TYR A CE1 1 
ATOM 503  C CE2 ? TYR A 1  66 ?  -9.108  -2.650  13.192 1.000 94.450 ? 66  TYR A CE2 1 
ATOM 504  O OH  ? TYR A 1  66 ?  -9.238  -1.260  15.128 1.000 94.450 ? 66  TYR A OH  1 
ATOM 505  C CZ  ? TYR A 1  66 ?  -9.826  -1.788  14.000 1.000 94.450 ? 66  TYR A CZ  1 
ATOM 506  N N   ? GLU A 1  67 ? -14.275  -5.306   9.572 1.000 93.840 ? 67  GLU A N   1 
ATOM 507  C CA  ? GLU A 1  67 ? -15.127  -5.574   8.417 1.000 93.840 ? 67  GLU A CA  1 
ATOM 508  C C   ? GLU A 1  67 ? -15.210  -4.357   7.499 1.000 93.840 ? 67  GLU A C   1 
ATOM 509  C CB  ? GLU A 1  67 ? -16.529  -5.990   8.868 1.000 93.840 ? 67  GLU A CB  1 
ATOM 510  O O   ? GLU A 1  67 ? -15.195  -3.217   7.968 1.000 93.840 ? 67  GLU A O   1 
ATOM 511  C CG  ? GLU A 1  67 ? -16.569  -7.321   9.604 1.000 93.840 ? 67  GLU A CG  1 
ATOM 512  C CD  ? GLU A 1  67 ? -17.973  -7.741  10.008 1.000 93.840 ? 67  GLU A CD  1 
ATOM 513  O OE1 ? GLU A 1  67 ? -18.214  -7.971  11.215 1.000 93.840 ? 67  GLU A OE1 1 
ATOM 514  O OE2 ? GLU A 1  67 ? -18.839  -7.842   9.111 1.000 93.840 ? 67  GLU A OE2 1 
ATOM 515  N N   ? VAL A 1  68 ? -15.295  -4.701   6.225 1.000 94.740 ? 68  VAL A N   1 
ATOM 516  C CA  ? VAL A 1  68 ? -15.420  -3.651   5.219 1.000 94.740 ? 68  VAL A CA  1 
ATOM 517  C C   ? VAL A 1  68 ? -16.895  -3.340   4.976 1.000 94.740 ? 68  VAL A C   1 
ATOM 518  C CB  ? VAL A 1  68 ? -14.734  -4.050   3.894 1.000 94.740 ? 68  VAL A CB  1 
ATOM 519  O O   ? VAL A 1  68 ? -17.687  -4.241   4.690 1.000 94.740 ? 68  VAL A O   1 
ATOM 520  C CG1 ? VAL A 1  68 ? -14.937  -2.969   2.833 1.000 94.740 ? 68  VAL A CG1 1 
ATOM 521  C CG2 ? VAL A 1  68 ? -13.245  -4.308   4.120 1.000 94.740 ? 68  VAL A CG2 1 
ATOM 522  N N   ? ALA A 1  69 ? -17.293  -1.991   5.126 1.000 94.180 ? 69  ALA A N   1 
ATOM 523  C CA  ? ALA A 1  69 ? -18.667  -1.537   4.931 1.000 94.180 ? 69  ALA A CA  1 
ATOM 524  C C   ? ALA A 1  69 ? -18.968  -1.321   3.450 1.000 94.180 ? 69  ALA A C   1 
ATOM 525  C CB  ? ALA A 1  69 ? -18.919  -0.251   5.715 1.000 94.180 ? 69  ALA A CB  1 
ATOM 526  O O   ? ALA A 1  69 ? -20.051  -1.669   2.974 1.000 94.180 ? 69  ALA A O   1 
ATOM 527  N N   ? SER A 1  70 ? -18.082  -0.730   2.703 1.000 94.300 ? 70  SER A N   1 
ATOM 528  C CA  ? SER A 1  70 ? -18.286  -0.442   1.287 1.000 94.300 ? 70  SER A CA  1 
ATOM 529  C C   ? SER A 1  70 ? -16.963  -0.428   0.529 1.000 94.300 ? 70  SER A C   1 
ATOM 530  C CB  ? SER A 1  70 ? -18.998   0.900   1.110 1.000 94.300 ? 70  SER A CB  1 
ATOM 531  O O   ? SER A 1  70 ? -15.915  -0.126   1.105 1.000 94.300 ? 70  SER A O   1 
ATOM 532  O OG  ? SER A 1  70 ? -18.204   1.961   1.611 1.000 94.300 ? 70  SER A OG  1 
ATOM 533  N N   ? TYR A 1  71 ? -17.096  -0.853  -0.753 1.000 94.810 ? 71  TYR A N   1 
ATOM 534  C CA  ? TYR A 1  71 ? -16.007  -0.822  -1.723 1.000 94.810 ? 71  TYR A CA  1 
ATOM 535  C C   ? TYR A 1  71 ? -16.208   0.302  -2.732 1.000 94.810 ? 71  TYR A C   1 
ATOM 536  C CB  ? TYR A 1  71 ? -15.896  -2.164  -2.452 1.000 94.810 ? 71  TYR A CB  1 
ATOM 537  O O   ? TYR A 1  71 ? -17.259   0.392  -3.370 1.000 94.810 ? 71  TYR A O   1 
ATOM 538  C CG  ? TYR A 1  71 ? -15.754  -3.348  -1.526 1.000 94.810 ? 71  TYR A CG  1 
ATOM 539  C CD1 ? TYR A 1  71 ? -14.511  -3.938  -1.304 1.000 94.810 ? 71  TYR A CD1 1 
ATOM 540  C CD2 ? TYR A 1  71 ? -16.860  -3.879  -0.871 1.000 94.810 ? 71  TYR A CD2 1 
ATOM 541  C CE1 ? TYR A 1  71 ? -14.375  -5.030  -0.453 1.000 94.810 ? 71  TYR A CE1 1 
ATOM 542  C CE2 ? TYR A 1  71 ? -16.736  -4.970  -0.018 1.000 94.810 ? 71  TYR A CE2 1 
ATOM 543  O OH  ? TYR A 1  71 ? -15.363  -6.618   1.028 1.000 94.810 ? 71  TYR A OH  1 
ATOM 544  C CZ  ? TYR A 1  71 ? -15.491  -5.538   0.185 1.000 94.810 ? 71  TYR A CZ  1 
ATOM 545  N N   ? ILE A 1  72 ? -15.210   1.177  -2.852 1.000 95.940 ? 72  ILE A N   1 
ATOM 546  C CA  ? ILE A 1  72 ? -15.363   2.325  -3.739 1.000 95.940 ? 72  ILE A CA  1 
ATOM 547  C C   ? ILE A 1  72 ? -14.252   2.321  -4.786 1.000 95.940 ? 72  ILE A C   1 
ATOM 548  C CB  ? ILE A 1  72 ? -15.352   3.654  -2.951 1.000 95.940 ? 72  ILE A CB  1 
ATOM 549  O O   ? ILE A 1  72 ? -13.206   2.945  -4.592 1.000 95.940 ? 72  ILE A O   1 
ATOM 550  C CG1 ? ILE A 1  72 ? -16.328   3.583  -1.771 1.000 95.940 ? 72  ILE A CG1 1 
ATOM 551  C CG2 ? ILE A 1  72 ? -15.690   4.831  -3.871 1.000 95.940 ? 72  ILE A CG2 1 
ATOM 552  C CD1 ? ILE A 1  72 ? -16.156   4.705  -0.756 1.000 95.940 ? 72  ILE A CD1 1 
ATOM 553  N N   ? PRO A 1  73 ? -14.407   1.500  -5.932 1.000 96.270 ? 73  PRO A N   1 
ATOM 554  C CA  ? PRO A 1  73 ? -13.403   1.544  -6.997 1.000 96.270 ? 73  PRO A CA  1 
ATOM 555  C C   ? PRO A 1  73 ? -13.519   2.793  -7.867 1.000 96.270 ? 73  PRO A C   1 
ATOM 556  C CB  ? PRO A 1  73 ? -13.698   0.282  -7.812 1.000 96.270 ? 73  PRO A CB  1 
ATOM 557  O O   ? PRO A 1  73 ? -14.603   3.372  -7.981 1.000 96.270 ? 73  PRO A O   1 
ATOM 558  C CG  ? PRO A 1  73 ? -15.166   0.053  -7.643 1.000 96.270 ? 73  PRO A CG  1 
ATOM 559  C CD  ? PRO A 1  73 ? -15.557   0.472  -6.255 1.000 96.270 ? 73  PRO A CD  1 
ATOM 560  N N   ? HIS A 1  74 ? -12.367   3.231  -8.387 1.000 96.890 ? 74  HIS A N   1 
ATOM 561  C CA  ? HIS A 1  74 ? -12.434   4.318  -9.357 1.000 96.890 ? 74  HIS A CA  1 
ATOM 562  C C   ? HIS A 1  74 ? -13.452   4.017 -10.452 1.000 96.890 ? 74  HIS A C   1 
ATOM 563  C CB  ? HIS A 1  74 ? -11.058   4.570  -9.975 1.000 96.890 ? 74  HIS A CB  1 
ATOM 564  O O   ? HIS A 1  74 ? -13.478   2.909 -10.994 1.000 96.890 ? 74  HIS A O   1 
ATOM 565  C CG  ? HIS A 1  74 ? -10.948   5.884 -10.681 1.000 96.890 ? 74  HIS A CG  1 
ATOM 566  C CD2 ? HIS A 1  74 ? -10.360   7.045 -10.310 1.000 96.890 ? 74  HIS A CD2 1 
ATOM 567  N ND1 ? HIS A 1  74 ? -11.491   6.106 -11.928 1.000 96.890 ? 74  HIS A ND1 1 
ATOM 568  C CE1 ? HIS A 1  74 ? -11.239   7.352 -12.295 1.000 96.890 ? 74  HIS A CE1 1 
ATOM 569  N NE2 ? HIS A 1  74 ? -10.554   7.943 -11.331 1.000 96.890 ? 74  HIS A NE2 1 
ATOM 570  N N   ? GLN A 1  75 ? -14.275   5.054 -10.857 1.000 95.440 ? 75  GLN A N   1 
ATOM 571  C CA  ? GLN A 1  75 ? -15.382   4.864 -11.789 1.000 95.440 ? 75  GLN A CA  1 
ATOM 572  C C   ? GLN A 1  75 ? -14.880   4.388 -13.149 1.000 95.440 ? 75  GLN A C   1 
ATOM 573  C CB  ? GLN A 1  75 ? -16.179   6.159 -11.947 1.000 95.440 ? 75  GLN A CB  1 
ATOM 574  O O   ? GLN A 1  75 ? -15.601   3.702 -13.877 1.000 95.440 ? 75  GLN A O   1 
ATOM 575  C CG  ? GLN A 1  75 ? -16.875   6.613 -10.671 1.000 95.440 ? 75  GLN A CG  1 
ATOM 576  C CD  ? GLN A 1  75 ? -15.967   7.422  -9.764 1.000 95.440 ? 75  GLN A CD  1 
ATOM 577  N NE2 ? GLN A 1  75 ? -16.565   8.234  -8.898 1.000 95.440 ? 75  GLN A NE2 1 
ATOM 578  O OE1 ? GLN A 1  75 ? -14.739   7.318  -9.839 1.000 95.440 ? 75  GLN A OE1 1 
ATOM 579  N N   ? ASP A 1  76 ? -13.675   4.628 -13.486 1.000 95.710 ? 76  ASP A N   1 
ATOM 580  C CA  ? ASP A 1  76 ? -13.157   4.318 -14.815 1.000 95.710 ? 76  ASP A CA  1 
ATOM 581  C C   ? ASP A 1  76 ? -12.264   3.080 -14.782 1.000 95.710 ? 76  ASP A C   1 
ATOM 582  C CB  ? ASP A 1  76 ? -12.383   5.510 -15.381 1.000 95.710 ? 76  ASP A CB  1 
ATOM 583  O O   ? ASP A 1  76 ? -11.577   2.777 -15.759 1.000 95.710 ? 76  ASP A O   1 
ATOM 584  C CG  ? ASP A 1  76 ? -13.274   6.697 -15.703 1.000 95.710 ? 76  ASP A CG  1 
ATOM 585  O OD1 ? ASP A 1  76 ? -14.474   6.498 -15.989 1.000 95.710 ? 76  ASP A OD1 1 
ATOM 586  O OD2 ? ASP A 1  76 ? -12.770   7.840 -15.674 1.000 95.710 ? 76  ASP A OD2 1 
ATOM 587  N N   ? TYR A 1  77 ? -12.201   2.391 -13.669 1.000 94.830 ? 77  TYR A N   1 
ATOM 588  C CA  ? TYR A 1  77 ? -11.381   1.190 -13.557 1.000 94.830 ? 77  TYR A CA  1 
ATOM 589  C C   ? TYR A 1  77 ? -11.768   0.165 -14.615 1.000 94.830 ? 77  TYR A C   1 
ATOM 590  C CB  ? TYR A 1  77 ? -11.515   0.575 -12.160 1.000 94.830 ? 77  TYR A CB  1 
ATOM 591  O O   ? TYR A 1  77 ? -10.900  -0.452 -15.238 1.000 94.830 ? 77  TYR A O   1 
ATOM 592  C CG  ? TYR A 1  77 ? -10.821  -0.757 -12.015 1.000 94.830 ? 77  TYR A CG  1 
ATOM 593  C CD1 ? TYR A 1  77 ? -11.549  -1.920 -11.770 1.000 94.830 ? 77  TYR A CD1 1 
ATOM 594  C CD2 ? TYR A 1  77 ?  -9.438  -0.856 -12.120 1.000 94.830 ? 77  TYR A CD2 1 
ATOM 595  C CE1 ? TYR A 1  77 ? -10.913  -3.150 -11.633 1.000 94.830 ? 77  TYR A CE1 1 
ATOM 596  C CE2 ? TYR A 1  77 ?  -8.793  -2.081 -11.985 1.000 94.830 ? 77  TYR A CE2 1 
ATOM 597  O OH  ? TYR A 1  77 ?  -8.903  -4.435 -11.608 1.000 94.830 ? 77  TYR A OH  1 
ATOM 598  C CZ  ? TYR A 1  77 ?  -9.537  -3.220 -11.742 1.000 94.830 ? 77  TYR A CZ  1 
ATOM 599  N N   ? GLU A 1  78 ? -13.026  -0.047 -15.026 1.000 92.520 ? 78  GLU A N   1 
ATOM 600  C CA  ? GLU A 1  78 ? -13.486  -1.020 -16.012 1.000 92.520 ? 78  GLU A CA  1 
ATOM 601  C C   ? GLU A 1  78 ? -13.030  -0.640 -17.418 1.000 92.520 ? 78  GLU A C   1 
ATOM 602  C CB  ? GLU A 1  78 ? -15.011  -1.149 -15.970 1.000 92.520 ? 78  GLU A CB  1 
ATOM 603  O O   ? GLU A 1  78 ? -12.710  -1.511 -18.229 1.000 92.520 ? 78  GLU A O   1 
ATOM 604  C CG  ? GLU A 1  78 ? -15.535  -1.839 -14.719 1.000 92.520 ? 78  GLU A CG  1 
ATOM 605  C CD  ? GLU A 1  78 ? -17.049  -1.983 -14.704 1.000 92.520 ? 78  GLU A CD  1 
ATOM 606  O OE1 ? GLU A 1  78 ? -17.598  -2.517 -13.713 1.000 92.520 ? 78  GLU A OE1 1 
ATOM 607  O OE2 ? GLU A 1  78 ? -17.691  -1.559 -15.690 1.000 92.520 ? 78  GLU A OE2 1 
ATOM 608  N N   ? LEU A 1  79 ? -12.933   0.587 -17.624 1.000 93.290 ? 79  LEU A N   1 
ATOM 609  C CA  ? LEU A 1  79 ? -12.568   1.098 -18.941 1.000 93.290 ? 79  LEU A CA  1 
ATOM 610  C C   ? LEU A 1  79 ? -11.060   1.018 -19.156 1.000 93.290 ? 79  LEU A C   1 
ATOM 611  C CB  ? LEU A 1  79 ? -13.043   2.544 -19.106 1.000 93.290 ? 79  LEU A CB  1 
ATOM 612  O O   ? LEU A 1  79 ? -10.601   0.675 -20.248 1.000 93.290 ? 79  LEU A O   1 
ATOM 613  C CG  ? LEU A 1  79 ? -14.556   2.757 -19.169 1.000 93.290 ? 79  LEU A CG  1 
ATOM 614  C CD1 ? LEU A 1  79 ? -14.882   4.247 -19.148 1.000 93.290 ? 79  LEU A CD1 1 
ATOM 615  C CD2 ? LEU A 1  79 ? -15.139   2.094 -20.412 1.000 93.290 ? 79  LEU A CD2 1 
ATOM 616  N N   ? ASN A 1  80 ? -10.297   1.267 -18.103 1.000 91.760 ? 80  ASN A N   1 
ATOM 617  C CA  ? ASN A 1  80 ?  -8.838   1.256 -18.137 1.000 91.760 ? 80  ASN A CA  1 
ATOM 618  C C   ? ASN A 1  80 ?  -8.252   0.640 -16.870 1.000 91.760 ? 80  ASN A C   1 
ATOM 619  C CB  ? ASN A 1  80 ?  -8.295   2.672 -18.340 1.000 91.760 ? 80  ASN A CB  1 
ATOM 620  O O   ? ASN A 1  80 ?  -7.755   1.356 -15.999 1.000 91.760 ? 80  ASN A O   1 
ATOM 621  C CG  ? ASN A 1  80 ?  -8.728   3.280 -19.659 1.000 91.760 ? 80  ASN A CG  1 
ATOM 622  N ND2 ? ASN A 1  80 ?  -9.246   4.502 -19.607 1.000 91.760 ? 80  ASN A ND2 1 
ATOM 623  O OD1 ? ASN A 1  80 ?  -8.600   2.657 -20.716 1.000 91.760 ? 80  ASN A OD1 1 
ATOM 624  N N   ? PRO A 1  81 ?  -8.312  -0.638 -16.759 1.000 90.140 ? 81  PRO A N   1 
ATOM 625  C CA  ? PRO A 1  81 ?  -7.999  -1.331 -15.506 1.000 90.140 ? 81  PRO A CA  1 
ATOM 626  C C   ? PRO A 1  81 ?  -6.533  -1.190 -15.105 1.000 90.140 ? 81  PRO A C   1 
ATOM 627  C CB  ? PRO A 1  81 ?  -8.343  -2.790 -15.815 1.000 90.140 ? 81  PRO A CB  1 
ATOM 628  O O   ? PRO A 1  81 ?  -6.201  -1.287 -13.921 1.000 90.140 ? 81  PRO A O   1 
ATOM 629  C CG  ? PRO A 1  81 ?  -8.322  -2.880 -17.307 1.000 90.140 ? 81  PRO A CG  1 
ATOM 630  C CD  ? PRO A 1  81 ?  -8.714  -1.544 -17.871 1.000 90.140 ? 81  PRO A CD  1 
ATOM 631  N N   ? ASP A 1  82 ?  -5.695  -0.908 -16.078 1.000 89.330 ? 82  ASP A N   1 
ATOM 632  C CA  ? ASP A 1  82 ?  -4.278  -0.725 -15.781 1.000 89.330 ? 82  ASP A CA  1 
ATOM 633  C C   ? ASP A 1  82 ?  -4.000   0.689 -15.277 1.000 89.330 ? 82  ASP A C   1 
ATOM 634  C CB  ? ASP A 1  82 ?  -3.428  -1.018 -17.020 1.000 89.330 ? 82  ASP A CB  1 
ATOM 635  O O   ? ASP A 1  82 ?  -3.136   0.890 -14.421 1.000 89.330 ? 82  ASP A O   1 
ATOM 636  C CG  ? ASP A 1  82 ?  -3.473  -2.478 -17.438 1.000 89.330 ? 82  ASP A CG  1 
ATOM 637  O OD1 ? ASP A 1  82 ?  -3.607  -3.359 -16.562 1.000 89.330 ? 82  ASP A OD1 1 
ATOM 638  O OD2 ? ASP A 1  82 ?  -3.371  -2.749 -18.654 1.000 89.330 ? 82  ASP A OD2 1 
ATOM 639  N N   ? LEU A 1  83 ?  -4.817   1.661 -15.673 1.000 93.490 ? 83  LEU A N   1 
ATOM 640  C CA  ? LEU A 1  83 ?  -4.574   3.063 -15.355 1.000 93.490 ? 83  LEU A CA  1 
ATOM 641  C C   ? LEU A 1  83 ?  -5.385   3.492 -14.136 1.000 93.490 ? 83  LEU A C   1 
ATOM 642  C CB  ? LEU A 1  83 ?  -4.921   3.953 -16.552 1.000 93.490 ? 83  LEU A CB  1 
ATOM 643  O O   ? LEU A 1  83 ?  -4.905   4.270 -13.308 1.000 93.490 ? 83  LEU A O   1 
ATOM 644  C CG  ? LEU A 1  83 ?  -4.095   3.734 -17.821 1.000 93.490 ? 83  LEU A CG  1 
ATOM 645  C CD1 ? LEU A 1  83 ?  -4.556   4.681 -18.923 1.000 93.490 ? 83  LEU A CD1 1 
ATOM 646  C CD2 ? LEU A 1  83 ?  -2.610   3.923 -17.532 1.000 93.490 ? 83  LEU A CD2 1 
ATOM 647  N N   ? ASN A 1  84 ?  -6.548   2.996 -13.943 1.000 95.750 ? 84  ASN A N   1 
ATOM 648  C CA  ? ASN A 1  84 ?  -7.470   3.422 -12.896 1.000 95.750 ? 84  ASN A CA  1 
ATOM 649  C C   ? ASN A 1  84 ?  -7.574   2.383 -11.783 1.000 95.750 ? 84  ASN A C   1 
ATOM 650  C CB  ? ASN A 1  84 ?  -8.853   3.711 -13.483 1.000 95.750 ? 84  ASN A CB  1 
ATOM 651  O O   ? ASN A 1  84 ?  -8.623   2.246 -11.152 1.000 95.750 ? 84  ASN A O   1 
ATOM 652  C CG  ? ASN A 1  84 ?  -8.829   4.819 -14.517 1.000 95.750 ? 84  ASN A CG  1 
ATOM 653  N ND2 ? ASN A 1  84 ?  -9.344   4.532 -15.707 1.000 95.750 ? 84  ASN A ND2 1 
ATOM 654  O OD1 ? ASN A 1  84 ?  -8.350   5.924 -14.249 1.000 95.750 ? 84  ASN A OD1 1 
ATOM 655  N N   ? ASP A 1  85 ?  -6.562   1.600 -11.618 1.000 96.580 ? 85  ASP A N   1 
ATOM 656  C CA  ? ASP A 1  85 ?  -6.496   0.521 -10.637 1.000 96.580 ? 85  ASP A CA  1 
ATOM 657  C C   ? ASP A 1  85 ?  -6.325   1.073  -9.224 1.000 96.580 ? 85  ASP A C   1 
ATOM 658  C CB  ? ASP A 1  85 ?  -5.352  -0.439 -10.969 1.000 96.580 ? 85  ASP A CB  1 
ATOM 659  O O   ? ASP A 1  85 ?  -5.233   1.011  -8.655 1.000 96.580 ? 85  ASP A O   1 
ATOM 660  C CG  ? ASP A 1  85 ?  -5.363  -1.694 -10.115 1.000 96.580 ? 85  ASP A CG  1 
ATOM 661  O OD1 ? ASP A 1  85 ?  -6.415  -2.019  -9.522 1.000 96.580 ? 85  ASP A OD1 1 
ATOM 662  O OD2 ? ASP A 1  85 ?  -4.311  -2.364 -10.033 1.000 96.580 ? 85  ASP A OD2 1 
ATOM 663  N N   ? ILE A 1  86 ?  -7.360   1.758  -8.625 1.000 97.850 ? 86  ILE A N   1 
ATOM 664  C CA  ? ILE A 1  86 ?  -7.363   2.372  -7.302 1.000 97.850 ? 86  ILE A CA  1 
ATOM 665  C C   ? ILE A 1  86 ?  -8.736   2.197  -6.656 1.000 97.850 ? 86  ILE A C   1 
ATOM 666  C CB  ? ILE A 1  86 ?  -6.992   3.870  -7.373 1.000 97.850 ? 86  ILE A CB  1 
ATOM 667  O O   ? ILE A 1  86 ?  -9.763   2.286  -7.332 1.000 97.850 ? 86  ILE A O   1 
ATOM 668  C CG1 ? ILE A 1  86 ?  -6.892   4.463  -5.963 1.000 97.850 ? 86  ILE A CG1 1 
ATOM 669  C CG2 ? ILE A 1  86 ?  -8.009   4.640  -8.220 1.000 97.850 ? 86  ILE A CG2 1 
ATOM 670  C CD1 ? ILE A 1  86 ?  -6.267   5.851  -5.917 1.000 97.850 ? 86  ILE A CD1 1 
ATOM 671  N N   ? MET A 1  87 ?  -8.787   1.931  -5.319 1.000 97.320 ? 87  MET A N   1 
ATOM 672  C CA  ? MET A 1  87 ? -10.030   1.682  -4.595 1.000 97.320 ? 87  MET A CA  1 
ATOM 673  C C   ? MET A 1  87 ?  -9.906   2.112  -3.137 1.000 97.320 ? 87  MET A C   1 
ATOM 674  C CB  ? MET A 1  87 ? -10.411   0.202  -4.673 1.000 97.320 ? 87  MET A CB  1 
ATOM 675  O O   ? MET A 1  87 ?  -8.853   1.935  -2.521 1.000 97.320 ? 87  MET A O   1 
ATOM 676  C CG  ? MET A 1  87 ? -11.701  -0.138  -3.944 1.000 97.320 ? 87  MET A CG  1 
ATOM 677  S SD  ? MET A 1  87 ? -12.202  -1.887  -4.181 1.000 97.320 ? 87  MET A SD  1 
ATOM 678  C CE  ? MET A 1  87 ? -10.869  -2.727  -3.282 1.000 97.320 ? 87  MET A CE  1 
ATOM 679  N N   ? LEU A 1  88 ? -10.961   2.715  -2.605 1.000 97.750 ? 88  LEU A N   1 
ATOM 680  C CA  ? LEU A 1  88 ? -11.099   2.986  -1.178 1.000 97.750 ? 88  LEU A CA  1 
ATOM 681  C C   ? LEU A 1  88 ? -11.999   1.951  -0.512 1.000 97.750 ? 88  LEU A C   1 
ATOM 682  C CB  ? LEU A 1  88 ? -11.665   4.391  -0.952 1.000 97.750 ? 88  LEU A CB  1 
ATOM 683  O O   ? LEU A 1  88 ? -13.032   1.570  -1.068 1.000 97.750 ? 88  LEU A O   1 
ATOM 684  C CG  ? LEU A 1  88 ? -10.790   5.557  -1.416 1.000 97.750 ? 88  LEU A CG  1 
ATOM 685  C CD1 ? LEU A 1  88 ? -11.560   6.869  -1.319 1.000 97.750 ? 88  LEU A CD1 1 
ATOM 686  C CD2 ? LEU A 1  88 ?  -9.506   5.622  -0.595 1.000 97.750 ? 88  LEU A CD2 1 
ATOM 687  N N   ? LEU A 1  89 ? -11.534   1.465   0.604 1.000 96.880 ? 89  LEU A N   1 
ATOM 688  C CA  ? LEU A 1  89 ? -12.368   0.638   1.469 1.000 96.880 ? 89  LEU A CA  1 
ATOM 689  C C   ? LEU A 1  89 ? -12.828   1.424   2.693 1.000 96.880 ? 89  LEU A C   1 
ATOM 690  C CB  ? LEU A 1  89 ? -11.606  -0.615   1.910 1.000 96.880 ? 89  LEU A CB  1 
ATOM 691  O O   ? LEU A 1  89 ? -12.005   1.964   3.435 1.000 96.880 ? 89  LEU A O   1 
ATOM 692  C CG  ? LEU A 1  89 ? -10.972  -1.449   0.796 1.000 96.880 ? 89  LEU A CG  1 
ATOM 693  C CD1 ? LEU A 1  89 ? -10.206  -2.628   1.388 1.000 96.880 ? 89  LEU A CD1 1 
ATOM 694  C CD2 ? LEU A 1  89 ? -12.036  -1.933  -0.183 1.000 96.880 ? 89  LEU A CD2 1 
ATOM 695  N N   ? LYS A 1  90 ? -14.199   1.512   2.882 1.000 96.460 ? 90  LYS A N   1 
ATOM 696  C CA  ? LYS A 1  90 ? -14.736   2.078   4.116 1.000 96.460 ? 90  LYS A CA  1 
ATOM 697  C C   ? LYS A 1  90 ? -14.959   0.994   5.167 1.000 96.460 ? 90  LYS A C   1 
ATOM 698  C CB  ? LYS A 1  90 ? -16.045   2.819   3.841 1.000 96.460 ? 90  LYS A CB  1 
ATOM 699  O O   ? LYS A 1  90 ? -15.682   0.026   4.923 1.000 96.460 ? 90  LYS A O   1 
ATOM 700  C CG  ? LYS A 1  90 ? -16.610   3.548   5.052 1.000 96.460 ? 90  LYS A CG  1 
ATOM 701  C CD  ? LYS A 1  90 ? -17.884   4.307   4.704 1.000 96.460 ? 90  LYS A CD  1 
ATOM 702  C CE  ? LYS A 1  90 ? -18.428   5.068   5.905 1.000 96.460 ? 90  LYS A CE  1 
ATOM 703  N NZ  ? LYS A 1  90 ? -19.669   5.827   5.564 1.000 96.460 ? 90  LYS A NZ  1 
ATOM 704  N N   ? LEU A 1  91 ? -14.333   1.194   6.291 1.000 96.140 ? 91  LEU A N   1 
ATOM 705  C CA  ? LEU A 1  91 ? -14.446   0.209   7.361 1.000 96.140 ? 91  LEU A CA  1 
ATOM 706  C C   ? LEU A 1  91 ? -15.719   0.430   8.171 1.000 96.140 ? 91  LEU A C   1 
ATOM 707  C CB  ? LEU A 1  91 ? -13.224   0.275   8.281 1.000 96.140 ? 91  LEU A CB  1 
ATOM 708  O O   ? LEU A 1  91 ? -16.164   1.568   8.339 1.000 96.140 ? 91  LEU A O   1 
ATOM 709  C CG  ? LEU A 1  91 ? -11.860   0.111   7.610 1.000 96.140 ? 91  LEU A CG  1 
ATOM 710  C CD1 ? LEU A 1  91 ? -10.744   0.219   8.644 1.000 96.140 ? 91  LEU A CD1 1 
ATOM 711  C CD2 ? LEU A 1  91 ? -11.784  -1.221   6.871 1.000 96.140 ? 91  LEU A CD2 1 
ATOM 712  N N   ? LYS A 1  92 ? -16.414  -0.687   8.693 1.000 94.950 ? 92  LYS A N   1 
ATOM 713  C CA  ? LYS A 1  92 ? -17.642  -0.621   9.480 1.000 94.950 ? 92  LYS A CA  1 
ATOM 714  C C   ? LYS A 1  92 ? -17.418   0.135  10.787 1.000 94.950 ? 92  LYS A C   1 
ATOM 715  C CB  ? LYS A 1  92 ? -18.170  -2.026   9.771 1.000 94.950 ? 92  LYS A CB  1 
ATOM 716  O O   ? LYS A 1  92 ? -18.344   0.749  11.321 1.000 94.950 ? 92  LYS A O   1 
ATOM 717  C CG  ? LYS A 1  92 ? -18.825  -2.701   8.575 1.000 94.950 ? 92  LYS A CG  1 
ATOM 718  C CD  ? LYS A 1  92 ? -19.563  -3.969   8.984 1.000 94.950 ? 92  LYS A CD  1 
ATOM 719  C CE  ? LYS A 1  92 ? -20.314  -4.583   7.810 1.000 94.950 ? 92  LYS A CE  1 
ATOM 720  N NZ  ? LYS A 1  92 ? -21.072  -5.805   8.215 1.000 94.950 ? 92  LYS A NZ  1 
ATOM 721  N N   ? LYS A 1  93 ? -16.080   0.088  11.278 1.000 95.260 ? 93  LYS A N   1 
ATOM 722  C CA  ? LYS A 1  93 ? -15.693   0.771  12.509 1.000 95.260 ? 93  LYS A CA  1 
ATOM 723  C C   ? LYS A 1  93 ? -14.355   1.487  12.343 1.000 95.260 ? 93  LYS A C   1 
ATOM 724  C CB  ? LYS A 1  93 ? -15.616  -0.220  13.672 1.000 95.260 ? 93  LYS A CB  1 
ATOM 725  O O   ? LYS A 1  93 ? -13.487   1.026  11.600 1.000 95.260 ? 93  LYS A O   1 
ATOM 726  C CG  ? LYS A 1  93 ? -16.958  -0.823  14.060 1.000 95.260 ? 93  LYS A CG  1 
ATOM 727  C CD  ? LYS A 1  93 ? -16.829  -1.740  15.270 1.000 95.260 ? 93  LYS A CD  1 
ATOM 728  C CE  ? LYS A 1  93 ? -18.167  -2.365  15.644 1.000 95.260 ? 93  LYS A CE  1 
ATOM 729  N NZ  ? LYS A 1  93 ? -18.040  -3.286  16.813 1.000 95.260 ? 93  LYS A NZ  1 
ATOM 730  N N   ? LYS A 1  94 ? -14.285   2.605  13.195 1.000 96.430 ? 94  LYS A N   1 
ATOM 731  C CA  ? LYS A 1  94 ? -13.021   3.335  13.213 1.000 96.430 ? 94  LYS A CA  1 
ATOM 732  C C   ? LYS A 1  94 ? -11.920   2.510  13.874 1.000 96.430 ? 94  LYS A C   1 
ATOM 733  C CB  ? LYS A 1  94 ? -13.182   4.671  13.938 1.000 96.430 ? 94  LYS A CB  1 
ATOM 734  O O   ? LYS A 1  94 ? -12.151   1.863  14.897 1.000 96.430 ? 94  LYS A O   1 
ATOM 735  C CG  ? LYS A 1  94 ? -14.042   5.681  13.193 1.000 96.430 ? 94  LYS A CG  1 
ATOM 736  C CD  ? LYS A 1  94 ? -14.130   7.003  13.943 1.000 96.430 ? 94  LYS A CD  1 
ATOM 737  C CE  ? LYS A 1  94 ? -14.994   8.013  13.200 1.000 96.430 ? 94  LYS A CE  1 
ATOM 738  N NZ  ? LYS A 1  94 ? -15.104   9.303  13.945 1.000 96.430 ? 94  LYS A NZ  1 
ATOM 739  N N   ? VAL A 1  95 ? -10.753   2.599  13.179 1.000 96.000 ? 95  VAL A N   1 
ATOM 740  C CA  ? VAL A 1  95 ?  -9.583   1.948  13.759 1.000 96.000 ? 95  VAL A CA  1 
ATOM 741  C C   ? VAL A 1  95 ?  -9.064   2.769  14.937 1.000 96.000 ? 95  VAL A C   1 
ATOM 742  C CB  ? VAL A 1  95 ?  -8.464   1.753  12.711 1.000 96.000 ? 95  VAL A CB  1 
ATOM 743  O O   ? VAL A 1  95 ?  -9.008   3.999  14.867 1.000 96.000 ? 95  VAL A O   1 
ATOM 744  C CG1 ? VAL A 1  95 ?  -7.197   1.209  13.368 1.000 96.000 ? 95  VAL A CG1 1 
ATOM 745  C CG2 ? VAL A 1  95 ?  -8.934   0.821  11.596 1.000 96.000 ? 95  VAL A CG2 1 
ATOM 746  N N   ? ARG A 1  96 ?  -8.755   2.105  16.059 1.000 95.120 ? 96  ARG A N   1 
ATOM 747  C CA  ? ARG A 1  96 ?  -8.109   2.756  17.194 1.000 95.120 ? 96  ARG A CA  1 
ATOM 748  C C   ? ARG A 1  96 ?  -6.596   2.800  17.013 1.000 95.120 ? 96  ARG A C   1 
ATOM 749  C CB  ? ARG A 1  96 ?  -8.460   2.035  18.498 1.000 95.120 ? 96  ARG A CB  1 
ATOM 750  O O   ? ARG A 1  96 ?  -5.934   1.759  17.017 1.000 95.120 ? 96  ARG A O   1 
ATOM 751  C CG  ? ARG A 1  96 ?  -9.933   2.112  18.868 1.000 95.120 ? 96  ARG A CG  1 
ATOM 752  C CD  ? ARG A 1  96 ? -10.210   1.463  20.216 1.000 95.120 ? 96  ARG A CD  1 
ATOM 753  N NE  ? ARG A 1  96 ? -11.629   1.515  20.558 1.000 95.120 ? 96  ARG A NE  1 
ATOM 754  N NH1 ? ARG A 1  96 ? -11.392   0.436  22.587 1.000 95.120 ? 96  ARG A NH1 1 
ATOM 755  N NH2 ? ARG A 1  96 ? -13.462   1.128  21.886 1.000 95.120 ? 96  ARG A NH2 1 
ATOM 756  C CZ  ? ARG A 1  96 ? -12.158   1.026  21.676 1.000 95.120 ? 96  ARG A CZ  1 
ATOM 757  N N   ? LEU A 1  97 ?  -6.127   4.031  16.834 1.000 96.020 ? 97  LEU A N   1 
ATOM 758  C CA  ? LEU A 1  97 ?  -4.694   4.183  16.612 1.000 96.020 ? 97  LEU A CA  1 
ATOM 759  C C   ? LEU A 1  97 ?  -3.907   3.817  17.867 1.000 96.020 ? 97  LEU A C   1 
ATOM 760  C CB  ? LEU A 1  97 ?  -4.366   5.618  16.191 1.000 96.020 ? 97  LEU A CB  1 
ATOM 761  O O   ? LEU A 1  97 ?  -4.386   4.017  18.985 1.000 96.020 ? 97  LEU A O   1 
ATOM 762  C CG  ? LEU A 1  97 ?  -5.080   6.139  14.943 1.000 96.020 ? 97  LEU A CG  1 
ATOM 763  C CD1 ? LEU A 1  97 ?  -4.624   7.559  14.625 1.000 96.020 ? 97  LEU A CD1 1 
ATOM 764  C CD2 ? LEU A 1  97 ?  -4.828   5.213  13.758 1.000 96.020 ? 97  LEU A CD2 1 
ATOM 765  N N   ? SER A 1  98 ?  -2.655   3.293  17.695 1.000 94.710 ? 98  SER A N   1 
ATOM 766  C CA  ? SER A 1  98 ?  -1.710   2.864  18.720 1.000 94.710 ? 98  SER A CA  1 
ATOM 767  C C   ? SER A 1  98 ?  -0.279   2.882  18.195 1.000 94.710 ? 98  SER A C   1 
ATOM 768  C CB  ? SER A 1  98 ?  -2.061   1.461  19.220 1.000 94.710 ? 98  SER A CB  1 
ATOM 769  O O   ? SER A 1  98 ?  -0.016   3.406  17.111 1.000 94.710 ? 98  SER A O   1 
ATOM 770  O OG  ? SER A 1  98 ?  -1.827   0.495  18.210 1.000 94.710 ? 98  SER A OG  1 
ATOM 771  N N   ? ASN A 1  99 ?   0.659   2.291  19.043 1.000 92.260 ? 99  ASN A N   1 
ATOM 772  C CA  ? ASN A 1  99 ?   2.062   2.235  18.648 1.000 92.260 ? 99  ASN A CA  1 
ATOM 773  C C   ? ASN A 1  99 ?   2.270   1.314  17.449 1.000 92.260 ? 99  ASN A C   1 
ATOM 774  C CB  ? ASN A 1  99 ?   2.933   1.784  19.822 1.000 92.260 ? 99  ASN A CB  1 
ATOM 775  O O   ? ASN A 1  99 ?   3.249   1.456  16.714 1.000 92.260 ? 99  ASN A O   1 
ATOM 776  C CG  ? ASN A 1  99 ?   3.035   2.834  20.911 1.000 92.260 ? 99  ASN A CG  1 
ATOM 777  N ND2 ? ASN A 1  99 ?   3.354   2.400  22.125 1.000 92.260 ? 99  ASN A ND2 1 
ATOM 778  O OD1 ? ASN A 1  99 ?   2.828   4.024  20.663 1.000 92.260 ? 99  ASN A OD1 1 
ATOM 779  N N   ? SER A 1 100 ?   1.323   0.451  17.128 1.000 93.620 ? 100 SER A N   1 
ATOM 780  C CA  ? SER A 1 100 ?   1.466  -0.539  16.066 1.000 93.620 ? 100 SER A CA  1 
ATOM 781  C C   ? SER A 1 100 ?   0.501  -0.262  14.918 1.000 93.620 ? 100 SER A C   1 
ATOM 782  C CB  ? SER A 1 100 ?   1.232  -1.948  16.611 1.000 93.620 ? 100 SER A CB  1 
ATOM 783  O O   ? SER A 1 100 ?   0.556  -0.924  13.880 1.000 93.620 ? 100 SER A O   1 
ATOM 784  O OG  ? SER A 1 100 ?  -0.043  -2.046  17.222 1.000 93.620 ? 100 SER A OG  1 
ATOM 785  N N   ? ILE A 1 101 ?  -0.452   0.703  15.130 1.000 96.110 ? 101 ILE A N   1 
ATOM 786  C CA  ? ILE A 1 101 ?  -1.435   1.081  14.121 1.000 96.110 ? 101 ILE A CA  1 
ATOM 787  C C   ? ILE A 1 101 ?  -1.378   2.589  13.885 1.000 96.110 ? 101 ILE A C   1 
ATOM 788  C CB  ? ILE A 1 101 ?  -2.862   0.656  14.534 1.000 96.110 ? 101 ILE A CB  1 
ATOM 789  O O   ? ILE A 1 101 ?  -1.653   3.376  14.794 1.000 96.110 ? 101 ILE A O   1 
ATOM 790  C CG1 ? ILE A 1 101 ?  -2.901  -0.843  14.853 1.000 96.110 ? 101 ILE A CG1 1 
ATOM 791  C CG2 ? ILE A 1 101 ?  -3.869   1.009  13.436 1.000 96.110 ? 101 ILE A CG2 1 
ATOM 792  C CD1 ? ILE A 1 101 ?  -4.190  -1.299  15.522 1.000 96.110 ? 101 ILE A CD1 1 
ATOM 793  N N   ? GLY A 1 102 ?  -1.015   2.937  12.626 1.000 96.960 ? 102 GLY A N   1 
ATOM 794  C CA  ? GLY A 1 102 ?  -0.906   4.345  12.282 1.000 96.960 ? 102 GLY A CA  1 
ATOM 795  C C   ? GLY A 1 102 ?  -1.330   4.647  10.857 1.000 96.960 ? 102 GLY A C   1 
ATOM 796  O O   ? GLY A 1 102 ?  -1.566   3.730  10.067 1.000 96.960 ? 102 GLY A O   1 
ATOM 797  N N   ? LEU A 1 103 ?  -1.446   5.969  10.572 1.000 98.200 ? 103 LEU A N   1 
ATOM 798  C CA  ? LEU A 1 103 ?  -1.854   6.447   9.256 1.000 98.200 ? 103 LEU A CA  1 
ATOM 799  C C   ? LEU A 1 103 ?  -0.640   6.832   8.417 1.000 98.200 ? 103 LEU A C   1 
ATOM 800  C CB  ? LEU A 1 103 ?  -2.797   7.646   9.390 1.000 98.200 ? 103 LEU A CB  1 
ATOM 801  O O   ? LEU A 1 103 ?   0.379   7.270   8.955 1.000 98.200 ? 103 LEU A O   1 
ATOM 802  C CG  ? LEU A 1 103 ?  -3.990   7.468  10.330 1.000 98.200 ? 103 LEU A CG  1 
ATOM 803  C CD1 ? LEU A 1 103 ?  -4.795   8.761  10.416 1.000 98.200 ? 103 LEU A CD1 1 
ATOM 804  C CD2 ? LEU A 1 103 ?  -4.871   6.314   9.864 1.000 98.200 ? 103 LEU A CD2 1 
ATOM 805  N N   ? ILE A 1 104 ?  -0.800   6.651   7.061 1.000 98.260 ? 104 ILE A N   1 
ATOM 806  C CA  ? ILE A 1 104 ?   0.212   7.168   6.146 1.000 98.260 ? 104 ILE A CA  1 
ATOM 807  C C   ? ILE A 1 104 ?  -0.331   8.394   5.416 1.000 98.260 ? 104 ILE A C   1 
ATOM 808  C CB  ? ILE A 1 104 ?   0.656   6.092   5.130 1.000 98.260 ? 104 ILE A CB  1 
ATOM 809  O O   ? ILE A 1 104 ?  -1.524   8.466   5.112 1.000 98.260 ? 104 ILE A O   1 
ATOM 810  C CG1 ? ILE A 1 104 ?   1.897   6.563   4.363 1.000 98.260 ? 104 ILE A CG1 1 
ATOM 811  C CG2 ? ILE A 1 104 ?  -0.486   5.753   4.168 1.000 98.260 ? 104 ILE A CG2 1 
ATOM 812  C CD1 ? ILE A 1 104 ?   3.188   6.489   5.168 1.000 98.260 ? 104 ILE A CD1 1 
ATOM 813  N N   ? SER A 1 105 ?   0.573   9.355   5.213 1.000 97.500 ? 105 SER A N   1 
ATOM 814  C CA  ? SER A 1 105 ?   0.173  10.591   4.549 1.000 97.500 ? 105 SER A CA  1 
ATOM 815  C C   ? SER A 1 105 ?   0.102  10.409   3.037 1.000 97.500 ? 105 SER A C   1 
ATOM 816  C CB  ? SER A 1 105 ?   1.145  11.722   4.890 1.000 97.500 ? 105 SER A CB  1 
ATOM 817  O O   ? SER A 1 105 ?   0.854   9.617   2.466 1.000 97.500 ? 105 SER A O   1 
ATOM 818  O OG  ? SER A 1 105 ?   1.165  11.965   6.286 1.000 97.500 ? 105 SER A OG  1 
ATOM 819  N N   ? LEU A 1 106 ?  -0.817  11.224   2.439 1.000 97.510 ? 106 LEU A N   1 
ATOM 820  C CA  ? LEU A 1 106 ?  -0.915  11.277   0.984 1.000 97.510 ? 106 LEU A CA  1 
ATOM 821  C C   ? LEU A 1 106 ?   0.010  12.349   0.416 1.000 97.510 ? 106 LEU A C   1 
ATOM 822  C CB  ? LEU A 1 106 ?  -2.358  11.551   0.553 1.000 97.510 ? 106 LEU A CB  1 
ATOM 823  O O   ? LEU A 1 106 ?   0.252  13.372   1.062 1.000 97.510 ? 106 LEU A O   1 
ATOM 824  C CG  ? LEU A 1 106 ?  -3.398  10.509   0.966 1.000 97.510 ? 106 LEU A CG  1 
ATOM 825  C CD1 ? LEU A 1 106 ?  -4.794  10.959   0.548 1.000 97.510 ? 106 LEU A CD1 1 
ATOM 826  C CD2 ? LEU A 1 106 ?  -3.064   9.150   0.359 1.000 97.510 ? 106 LEU A CD2 1 
ATOM 827  N N   ? PRO A 1 107 ?   0.567  12.099  -0.760 1.000 96.460 ? 107 PRO A N   1 
ATOM 828  C CA  ? PRO A 1 107 ?   1.512  13.055  -1.343 1.000 96.460 ? 107 PRO A CA  1 
ATOM 829  C C   ? PRO A 1 107 ?   0.849  14.372  -1.739 1.000 96.460 ? 107 PRO A C   1 
ATOM 830  C CB  ? PRO A 1 107 ?   2.042  12.318  -2.576 1.000 96.460 ? 107 PRO A CB  1 
ATOM 831  O O   ? PRO A 1 107 ?  -0.322  14.387  -2.126 1.000 96.460 ? 107 PRO A O   1 
ATOM 832  C CG  ? PRO A 1 107 ?   0.915  11.438  -3.010 1.000 96.460 ? 107 PRO A CG  1 
ATOM 833  C CD  ? PRO A 1 107 ?   0.204  10.936  -1.786 1.000 96.460 ? 107 PRO A CD  1 
ATOM 834  N N   ? LYS A 1 108 ?   1.614  15.456  -1.627 1.000 92.230 ? 108 LYS A N   1 
ATOM 835  C CA  ? LYS A 1 108 ?   1.157  16.768  -2.078 1.000 92.230 ? 108 LYS A CA  1 
ATOM 836  C C   ? LYS A 1 108 ?   1.559  17.022  -3.528 1.000 92.230 ? 108 LYS A C   1 
ATOM 837  C CB  ? LYS A 1 108 ?   1.718  17.870  -1.178 1.000 92.230 ? 108 LYS A CB  1 
ATOM 838  O O   ? LYS A 1 108 ?   0.858  17.725  -4.258 1.000 92.230 ? 108 LYS A O   1 
ATOM 839  C CG  ? LYS A 1 108 ?   1.198  17.827   0.251 1.000 92.230 ? 108 LYS A CG  1 
ATOM 840  C CD  ? LYS A 1 108 ?   1.768  18.965   1.088 1.000 92.230 ? 108 LYS A CD  1 
ATOM 841  C CE  ? LYS A 1 108 ?   1.291  18.891   2.532 1.000 92.230 ? 108 LYS A CE  1 
ATOM 842  N NZ  ? LYS A 1 108 ?   1.896  19.968   3.371 1.000 92.230 ? 108 LYS A NZ  1 
ATOM 843  N N   ? GLU A 1 109 ?   2.727  16.414  -3.901 1.000 91.530 ? 109 GLU A N   1 
ATOM 844  C CA  ? GLU A 1 109 ?   3.264  16.523  -5.254 1.000 91.530 ? 109 GLU A CA  1 
ATOM 845  C C   ? GLU A 1 109 ?   3.814  15.184  -5.739 1.000 91.530 ? 109 GLU A C   1 
ATOM 846  C CB  ? GLU A 1 109 ?   4.357  17.593  -5.315 1.000 91.530 ? 109 GLU A CB  1 
ATOM 847  O O   ? GLU A 1 109 ?   3.962  14.246  -4.953 1.000 91.530 ? 109 GLU A O   1 
ATOM 848  C CG  ? GLU A 1 109 ?   5.514  17.346  -4.358 1.000 91.530 ? 109 GLU A CG  1 
ATOM 849  C CD  ? GLU A 1 109 ?   6.490  18.509  -4.283 1.000 91.530 ? 109 GLU A CD  1 
ATOM 850  O OE1 ? GLU A 1 109 ?   7.463  18.436  -3.498 1.000 91.530 ? 109 GLU A OE1 1 
ATOM 851  O OE2 ? GLU A 1 109 ?   6.279  19.503  -5.014 1.000 91.530 ? 109 GLU A OE2 1 
ATOM 852  N N   ? ASP A 1 110 ?   4.174  15.284  -7.011 1.000 92.730 ? 110 ASP A N   1 
ATOM 853  C CA  ? ASP A 1 110 ?   4.791  14.102  -7.605 1.000 92.730 ? 110 ASP A CA  1 
ATOM 854  C C   ? ASP A 1 110 ?   6.204  13.890  -7.066 1.000 92.730 ? 110 ASP A C   1 
ATOM 855  C CB  ? ASP A 1 110 ?   4.823  14.223  -9.130 1.000 92.730 ? 110 ASP A CB  1 
ATOM 856  O O   ? ASP A 1 110 ?   6.883  14.849  -6.695 1.000 92.730 ? 110 ASP A O   1 
ATOM 857  C CG  ? ASP A 1 110 ?   3.450  14.089  -9.765 1.000 92.730 ? 110 ASP A CG  1 
ATOM 858  O OD1 ? ASP A 1 110 ?   2.477  13.764  -9.051 1.000 92.730 ? 110 ASP A OD1 1 
ATOM 859  O OD2 ? ASP A 1 110 ?   3.340  14.308 -10.991 1.000 92.730 ? 110 ASP A OD2 1 
ATOM 860  N N   ? VAL A 1 111 ?   6.576  12.558  -7.112 1.000 93.730 ? 111 VAL A N   1 
ATOM 861  C CA  ? VAL A 1 111 ?   7.921  12.204  -6.671 1.000 93.730 ? 111 VAL A CA  1 
ATOM 862  C C   ? VAL A 1 111 ?   8.865  12.166  -7.871 1.000 93.730 ? 111 VAL A C   1 
ATOM 863  C CB  ? VAL A 1 111 ?   7.937  10.845  -5.936 1.000 93.730 ? 111 VAL A CB  1 
ATOM 864  O O   ? VAL A 1 111 ?   8.455  11.816  -8.980 1.000 93.730 ? 111 VAL A O   1 
ATOM 865  C CG1 ? VAL A 1 111 ?   7.557   9.712  -6.888 1.000 93.730 ? 111 VAL A CG1 1 
ATOM 866  C CG2 ? VAL A 1 111 ?   9.311  10.590  -5.319 1.000 93.730 ? 111 VAL A CG2 1 
ATOM 867  N N   ? GLU A 1 112 ?  10.134  12.658  -7.664 1.000 92.880 ? 112 GLU A N   1 
ATOM 868  C CA  ? GLU A 1 112 ?  11.119  12.737  -8.739 1.000 92.880 ? 112 GLU A CA  1 
ATOM 869  C C   ? GLU A 1 112 ?  11.827  11.400  -8.937 1.000 92.880 ? 112 GLU A C   1 
ATOM 870  C CB  ? GLU A 1 112 ?  12.143  13.838  -8.451 1.000 92.880 ? 112 GLU A CB  1 
ATOM 871  O O   ? GLU A 1 112 ?  11.930  10.602  -8.003 1.000 92.880 ? 112 GLU A O   1 
ATOM 872  C CG  ? GLU A 1 112 ?  11.532  15.224  -8.311 1.000 92.880 ? 112 GLU A CG  1 
ATOM 873  C CD  ? GLU A 1 112 ?  10.970  15.768  -9.615 1.000 92.880 ? 112 GLU A CD  1 
ATOM 874  O OE1 ? GLU A 1 112 ?   9.974  16.524  -9.579 1.000 92.880 ? 112 GLU A OE1 1 
ATOM 875  O OE2 ? GLU A 1 112 ?  11.531  15.433 -10.683 1.000 92.880 ? 112 GLU A OE2 1 
ATOM 876  N N   ? ALA A 1 113 ?  12.352  11.265 -10.119 1.000 95.150 ? 113 ALA A N   1 
ATOM 877  C CA  ? ALA A 1 113 ?  13.195  10.107 -10.403 1.000 95.150 ? 113 ALA A CA  1 
ATOM 878  C C   ? ALA A 1 113 ?  14.387  10.049  -9.452 1.000 95.150 ? 113 ALA A C   1 
ATOM 879  C CB  ? ALA A 1 113 ?  13.676  10.141 -11.852 1.000 95.150 ? 113 ALA A CB  1 
ATOM 880  O O   ? ALA A 1 113 ?  14.826  11.078  -8.934 1.000 95.150 ? 113 ALA A O   1 
ATOM 881  N N   ? ASP A 1 114 ?  14.865   8.827  -9.134 1.000 95.080 ? 114 ASP A N   1 
ATOM 882  C CA  ? ASP A 1 114 ?  16.048   8.531  -8.332 1.000 95.080 ? 114 ASP A CA  1 
ATOM 883  C C   ? ASP A 1 114 ?  15.757   8.698  -6.842 1.000 95.080 ? 114 ASP A C   1 
ATOM 884  C CB  ? ASP A 1 114 ?  17.215   9.430  -8.744 1.000 95.080 ? 114 ASP A CB  1 
ATOM 885  O O   ? ASP A 1 114 ?  16.666   8.614  -6.014 1.000 95.080 ? 114 ASP A O   1 
ATOM 886  C CG  ? ASP A 1 114 ?  17.737   9.123 -10.137 1.000 95.080 ? 114 ASP A CG  1 
ATOM 887  O OD1 ? ASP A 1 114 ?  17.800   7.934 -10.516 1.000 95.080 ? 114 ASP A OD1 1 
ATOM 888  O OD2 ? ASP A 1 114 ?  18.091  10.079 -10.860 1.000 95.080 ? 114 ASP A OD2 1 
ATOM 889  N N   ? THR A 1 115 ?  14.492   9.069  -6.543 1.000 96.570 ? 115 THR A N   1 
ATOM 890  C CA  ? THR A 1 115 ?  14.053   9.089  -5.152 1.000 96.570 ? 115 THR A CA  1 
ATOM 891  C C   ? THR A 1 115 ?  14.037   7.679  -4.569 1.000 96.570 ? 115 THR A C   1 
ATOM 892  C CB  ? THR A 1 115 ?  12.654   9.719  -5.018 1.000 96.570 ? 115 THR A CB  1 
ATOM 893  O O   ? THR A 1 115 ?  13.547   6.744  -5.206 1.000 96.570 ? 115 THR A O   1 
ATOM 894  C CG2 ? THR A 1 115 ?  12.205   9.756  -3.561 1.000 96.570 ? 115 THR A CG2 1 
ATOM 895  O OG1 ? THR A 1 115 ?  12.688  11.057  -5.530 1.000 96.570 ? 115 THR A OG1 1 
ATOM 896  N N   ? ILE A 1 116 ?  14.584   7.527  -3.351 1.000 96.090 ? 116 ILE A N   1 
ATOM 897  C CA  ? ILE A 1 116 ?  14.595   6.247  -2.651 1.000 96.090 ? 116 ILE A CA  1 
ATOM 898  C C   ? ILE A 1 116 ?  13.256   6.029  -1.951 1.000 96.090 ? 116 ILE A C   1 
ATOM 899  C CB  ? ILE A 1 116 ?  15.752   6.172  -1.629 1.000 96.090 ? 116 ILE A CB  1 
ATOM 900  O O   ? ILE A 1 116 ?  12.808   6.878  -1.176 1.000 96.090 ? 116 ILE A O   1 
ATOM 901  C CG1 ? ILE A 1 116 ?  17.103   6.306  -2.341 1.000 96.090 ? 116 ILE A CG1 1 
ATOM 902  C CG2 ? ILE A 1 116 ?  15.681   4.869  -0.827 1.000 96.090 ? 116 ILE A CG2 1 
ATOM 903  C CD1 ? ILE A 1 116 ?  18.287   6.464  -1.397 1.000 96.090 ? 116 ILE A CD1 1 
ATOM 904  N N   ? CYS A 1 117 ?  12.724   4.896  -2.180 1.000 97.050 ? 117 CYS A N   1 
ATOM 905  C CA  ? CYS A 1 117 ?  11.419   4.541  -1.633 1.000 97.050 ? 117 CYS A CA  1 
ATOM 906  C C   ? CYS A 1 117 ?  11.444   3.143  -1.028 1.000 97.050 ? 117 CYS A C   1 
ATOM 907  C CB  ? CYS A 1 117 ?  10.345   4.619  -2.717 1.000 97.050 ? 117 CYS A CB  1 
ATOM 908  O O   ? CYS A 1 117 ?  12.449   2.437  -1.124 1.000 97.050 ? 117 CYS A O   1 
ATOM 909  S SG  ? CYS A 1 117 ?  10.194   6.251  -3.477 1.000 97.050 ? 117 CYS A SG  1 
ATOM 910  N N   ? SER A 1 118 ?  10.339   2.779  -0.430 1.000 96.270 ? 118 SER A N   1 
ATOM 911  C CA  ? SER A 1 118 ?  10.226   1.438   0.134 1.000 96.270 ? 118 SER A CA  1 
ATOM 912  C C   ? SER A 1 118 ?   8.852   0.836  -0.142 1.000 96.270 ? 118 SER A C   1 
ATOM 913  C CB  ? SER A 1 118 ?  10.487   1.466   1.640 1.000 96.270 ? 118 SER A CB  1 
ATOM 914  O O   ? SER A 1 118 ?   7.874   1.564  -0.319 1.000 96.270 ? 118 SER A O   1 
ATOM 915  O OG  ? SER A 1 118 ?   9.492   2.222   2.309 1.000 96.270 ? 118 SER A OG  1 
ATOM 916  N N   ? VAL A 1 119 ?   8.817  -0.488  -0.167 1.000 96.250 ? 119 VAL A N   1 
ATOM 917  C CA  ? VAL A 1 119 ?   7.588  -1.265  -0.295 1.000 96.250 ? 119 VAL A CA  1 
ATOM 918  C C   ? VAL A 1 119 ?   7.546  -2.347   0.781 1.000 96.250 ? 119 VAL A C   1 
ATOM 919  C CB  ? VAL A 1 119 ?   7.462  -1.902  -1.697 1.000 96.250 ? 119 VAL A CB  1 
ATOM 920  O O   ? VAL A 1 119 ?   8.590  -2.836   1.219 1.000 96.250 ? 119 VAL A O   1 
ATOM 921  C CG1 ? VAL A 1 119 ?   7.288  -0.825  -2.766 1.000 96.250 ? 119 VAL A CG1 1 
ATOM 922  C CG2 ? VAL A 1 119 ?   8.683  -2.768  -2.000 1.000 96.250 ? 119 VAL A CG2 1 
ATOM 923  N N   ? ALA A 1 120 ?   6.396  -2.639   1.203 1.000 96.770 ? 120 ALA A N   1 
ATOM 924  C CA  ? ALA A 1 120 ?   6.200  -3.672   2.217 1.000 96.770 ? 120 ALA A CA  1 
ATOM 925  C C   ? ALA A 1 120 ?   4.988  -4.539   1.889 1.000 96.770 ? 120 ALA A C   1 
ATOM 926  C CB  ? ALA A 1 120 ?   6.038  -3.038   3.597 1.000 96.770 ? 120 ALA A CB  1 
ATOM 927  O O   ? ALA A 1 120 ?   4.036  -4.074   1.259 1.000 96.770 ? 120 ALA A O   1 
ATOM 928  N N   ? GLY A 1 121 ?   5.109  -5.883   2.319 1.000 96.770 ? 121 GLY A N   1 
ATOM 929  C CA  ? GLY A 1 121 ?   3.958  -6.732   2.054 1.000 96.770 ? 121 GLY A CA  1 
ATOM 930  C C   ? GLY A 1 121 ?   4.165  -8.171   2.488 1.000 96.770 ? 121 GLY A C   1 
ATOM 931  O O   ? GLY A 1 121 ?   5.267  -8.550   2.892 1.000 96.770 ? 121 GLY A O   1 
ATOM 932  N N   ? TRP A 1 122 ?   3.047  -8.971   2.441 1.000 96.350 ? 122 TRP A N   1 
ATOM 933  C CA  ? TRP A 1 122 ?   3.018 -10.379   2.824 1.000 96.350 ? 122 TRP A CA  1 
ATOM 934  C C   ? TRP A 1 122 ?   2.789 -11.270   1.608 1.000 96.350 ? 122 TRP A C   1 
ATOM 935  C CB  ? TRP A 1 122 ?   1.926 -10.629   3.869 1.000 96.350 ? 122 TRP A CB  1 
ATOM 936  O O   ? TRP A 1 122 ?   2.293 -12.391   1.737 1.000 96.350 ? 122 TRP A O   1 
ATOM 937  C CG  ? TRP A 1 122 ?   2.225 -10.041   5.215 1.000 96.350 ? 122 TRP A CG  1 
ATOM 938  C CD1 ? TRP A 1 122 ?   2.948 -10.615   6.223 1.000 96.350 ? 122 TRP A CD1 1 
ATOM 939  C CD2 ? TRP A 1 122 ?   1.802  -8.763   5.701 1.000 96.350 ? 122 TRP A CD2 1 
ATOM 940  C CE2 ? TRP A 1 122 ?   2.307  -8.628   7.014 1.000 96.350 ? 122 TRP A CE2 1 
ATOM 941  C CE3 ? TRP A 1 122 ?   1.046  -7.718   5.154 1.000 96.350 ? 122 TRP A CE3 1 
ATOM 942  N NE1 ? TRP A 1 122 ?   3.002  -9.770   7.308 1.000 96.350 ? 122 TRP A NE1 1 
ATOM 943  C CH2 ? TRP A 1 122 ?   1.336  -6.480   7.228 1.000 96.350 ? 122 TRP A CH2 1 
ATOM 944  C CZ2 ? TRP A 1 122 ?   2.079  -7.487   7.787 1.000 96.350 ? 122 TRP A CZ2 1 
ATOM 945  C CZ3 ? TRP A 1 122 ?   0.820  -6.584   5.926 1.000 96.350 ? 122 TRP A CZ3 1 
ATOM 946  N N   ? GLY A 1 123 ?   3.021 -10.766   0.382 1.000 95.010 ? 123 GLY A N   1 
ATOM 947  C CA  ? GLY A 1 123 ?   2.858 -11.566  -0.821 1.000 95.010 ? 123 GLY A CA  1 
ATOM 948  C C   ? GLY A 1 123 ?   3.933 -12.625  -0.983 1.000 95.010 ? 123 GLY A C   1 
ATOM 949  O O   ? GLY A 1 123 ?   4.635 -12.956  -0.025 1.000 95.010 ? 123 GLY A O   1 
ATOM 950  N N   ? ASP A 1 124 ?   4.033 -13.240  -2.195 1.000 95.130 ? 124 ASP A N   1 
ATOM 951  C CA  ? ASP A 1 124 ?   5.035 -14.249  -2.522 1.000 95.130 ? 124 ASP A CA  1 
ATOM 952  C C   ? ASP A 1 124 ?   6.443 -13.662  -2.469 1.000 95.130 ? 124 ASP A C   1 
ATOM 953  C CB  ? ASP A 1 124 ?   4.765 -14.844  -3.905 1.000 95.130 ? 124 ASP A CB  1 
ATOM 954  O O   ? ASP A 1 124 ?   6.652 -12.501  -2.828 1.000 95.130 ? 124 ASP A O   1 
ATOM 955  C CG  ? ASP A 1 124 ?   3.446 -15.593  -3.982 1.000 95.130 ? 124 ASP A CG  1 
ATOM 956  O OD1 ? ASP A 1 124 ?   2.921 -16.014  -2.928 1.000 95.130 ? 124 ASP A OD1 1 
ATOM 957  O OD2 ? ASP A 1 124 ?   2.928 -15.767  -5.106 1.000 95.130 ? 124 ASP A OD2 1 
ATOM 958  N N   ? LEU A 1 125 ?   7.475 -14.490  -1.995 1.000 93.670 ? 125 LEU A N   1 
ATOM 959  C CA  ? LEU A 1 125 ?   8.871 -14.067  -1.966 1.000 93.670 ? 125 LEU A CA  1 
ATOM 960  C C   ? LEU A 1 125 ?   9.484 -14.119  -3.361 1.000 93.670 ? 125 LEU A C   1 
ATOM 961  C CB  ? LEU A 1 125 ?   9.678 -14.947  -1.008 1.000 93.670 ? 125 LEU A CB  1 
ATOM 962  O O   ? LEU A 1 125 ?  10.470 -13.431  -3.637 1.000 93.670 ? 125 LEU A O   1 
ATOM 963  C CG  ? LEU A 1 125 ?   9.311 -14.851   0.474 1.000 93.670 ? 125 LEU A CG  1 
ATOM 964  C CD1 ? LEU A 1 125 ?  10.179 -15.796   1.297 1.000 93.670 ? 125 LEU A CD1 1 
ATOM 965  C CD2 ? LEU A 1 125 ?   9.456 -13.416   0.968 1.000 93.670 ? 125 LEU A CD2 1 
ATOM 966  N N   ? TRP A 1 126 ?   9.019 -14.707  -4.256 1.000 93.060 ? 126 TRP A N   1 
ATOM 967  C CA  ? TRP A 1 126 ?   9.308 -14.794  -5.684 1.000 93.060 ? 126 TRP A CA  1 
ATOM 968  C C   ? TRP A 1 126 ?   8.166 -15.477  -6.430 1.000 93.060 ? 126 TRP A C   1 
ATOM 969  C CB  ? TRP A 1 126 ?  10.617 -15.552  -5.924 1.000 93.060 ? 126 TRP A CB  1 
ATOM 970  O O   ? TRP A 1 126 ?   7.231 -15.989  -5.811 1.000 93.060 ? 126 TRP A O   1 
ATOM 971  C CG  ? TRP A 1 126 ?  10.590 -16.975  -5.455 1.000 93.060 ? 126 TRP A CG  1 
ATOM 972  C CD1 ? TRP A 1 126 ?  10.235 -18.077  -6.183 1.000 93.060 ? 126 TRP A CD1 1 
ATOM 973  C CD2 ? TRP A 1 126 ?  10.930 -17.451  -4.149 1.000 93.060 ? 126 TRP A CD2 1 
ATOM 974  C CE2 ? TRP A 1 126 ?  10.758 -18.853  -4.156 1.000 93.060 ? 126 TRP A CE2 1 
ATOM 975  C CE3 ? TRP A 1 126 ?  11.365 -16.827  -2.972 1.000 93.060 ? 126 TRP A CE3 1 
ATOM 976  N NE1 ? TRP A 1 126 ?  10.333 -19.209  -5.408 1.000 93.060 ? 126 TRP A NE1 1 
ATOM 977  C CH2 ? TRP A 1 126 ?  11.430 -19.006  -1.892 1.000 93.060 ? 126 TRP A CH2 1 
ATOM 978  C CZ2 ? TRP A 1 126 ?  11.006 -19.641  -3.030 1.000 93.060 ? 126 TRP A CZ2 1 
ATOM 979  C CZ3 ? TRP A 1 126 ?  11.611 -17.613  -1.852 1.000 93.060 ? 126 TRP A CZ3 1 
ATOM 980  N N   ? SER A 1 127 ?   8.221 -15.461  -7.829 1.000 91.650 ? 127 SER A N   1 
ATOM 981  C CA  ? SER A 1 127 ?   7.149 -16.019  -8.646 1.000 91.650 ? 127 SER A CA  1 
ATOM 982  C C   ? SER A 1 127 ?   6.880 -17.476  -8.284 1.000 91.650 ? 127 SER A C   1 
ATOM 983  C CB  ? SER A 1 127 ?   7.494 -15.910 -10.132 1.000 91.650 ? 127 SER A CB  1 
ATOM 984  O O   ? SER A 1 127 ?   7.803 -18.292  -8.244 1.000 91.650 ? 127 SER A O   1 
ATOM 985  O OG  ? SER A 1 127 ?   6.434 -16.404 -10.933 1.000 91.650 ? 127 SER A OG  1 
ATOM 986  N N   ? LYS A 1 128 ?   5.630 -17.765  -7.810 1.000 90.380 ? 128 LYS A N   1 
ATOM 987  C CA  ? LYS A 1 128 ?   5.165 -19.102  -7.451 1.000 90.380 ? 128 LYS A CA  1 
ATOM 988  C C   ? LYS A 1 128 ?   5.864 -19.608  -6.193 1.000 90.380 ? 128 LYS A C   1 
ATOM 989  C CB  ? LYS A 1 128 ?   5.394 -20.078  -8.606 1.000 90.380 ? 128 LYS A CB  1 
ATOM 990  O O   ? LYS A 1 128 ?   5.974 -20.817  -5.981 1.000 90.380 ? 128 LYS A O   1 
ATOM 991  C CG  ? LYS A 1 128 ?   4.586 -19.759  -9.856 1.000 90.380 ? 128 LYS A CG  1 
ATOM 992  C CD  ? LYS A 1 128 ?   4.795 -20.809 -10.939 1.000 90.380 ? 128 LYS A CD  1 
ATOM 993  C CE  ? LYS A 1 128 ?   4.012 -20.474 -12.202 1.000 90.380 ? 128 LYS A CE  1 
ATOM 994  N NZ  ? LYS A 1 128 ?   4.245 -21.479 -13.281 1.000 90.380 ? 128 LYS A NZ  1 
ATOM 995  N N   ? GLY A 1 129 ?   6.563 -18.722  -5.460 1.000 92.500 ? 129 GLY A N   1 
ATOM 996  C CA  ? GLY A 1 129 ?   7.252 -19.061  -4.225 1.000 92.500 ? 129 GLY A CA  1 
ATOM 997  C C   ? GLY A 1 129 ?   6.356 -18.990  -3.003 1.000 92.500 ? 129 GLY A C   1 
ATOM 998  O O   ? GLY A 1 129 ?   5.150 -18.765  -3.123 1.000 92.500 ? 129 GLY A O   1 
ATOM 999  N N   ? PRO A 1 130 ?   6.953 -19.276  -1.790 1.000 93.800 ? 130 PRO A N   1 
ATOM 1000 C CA  ? PRO A 1 130 ?   6.176 -19.269  -0.549 1.000 93.800 ? 130 PRO A CA  1 
ATOM 1001 C C   ? PRO A 1 130 ?   5.710 -17.870  -0.152 1.000 93.800 ? 130 PRO A C   1 
ATOM 1002 C CB  ? PRO A 1 130 ?   7.156 -19.832   0.484 1.000 93.800 ? 130 PRO A CB  1 
ATOM 1003 O O   ? PRO A 1 130 ?   6.258 -16.874  -0.631 1.000 93.800 ? 130 PRO A O   1 
ATOM 1004 C CG  ? PRO A 1 130 ?   8.505 -19.397   0.007 1.000 93.800 ? 130 PRO A CG  1 
ATOM 1005 C CD  ? PRO A 1 130 ?   8.517 -19.442  -1.494 1.000 93.800 ? 130 PRO A CD  1 
ATOM 1006 N N   ? VAL A 1 131 ?   4.592 -17.865   0.715 1.000 93.310 ? 131 VAL A N   1 
ATOM 1007 C CA  ? VAL A 1 131 ?   4.108 -16.632   1.327 1.000 93.310 ? 131 VAL A CA  1 
ATOM 1008 C C   ? VAL A 1 131 ?   4.662 -16.507   2.745 1.000 93.310 ? 131 VAL A C   1 
ATOM 1009 C CB  ? VAL A 1 131 ?   2.564 -16.579   1.352 1.000 93.310 ? 131 VAL A CB  1 
ATOM 1010 O O   ? VAL A 1 131 ?   4.479 -17.403   3.571 1.000 93.310 ? 131 VAL A O   1 
ATOM 1011 C CG1 ? VAL A 1 131 ?   2.079 -15.265   1.960 1.000 93.310 ? 131 VAL A CG1 1 
ATOM 1012 C CG2 ? VAL A 1 131 ?   2.002 -16.760  -0.057 1.000 93.310 ? 131 VAL A CG2 1 
ATOM 1013 N N   ? PRO A 1 132 ?   5.437 -15.401   3.003 1.000 94.320 ? 132 PRO A N   1 
ATOM 1014 C CA  ? PRO A 1 132 ?   5.971 -15.228   4.356 1.000 94.320 ? 132 PRO A CA  1 
ATOM 1015 C C   ? PRO A 1 132 ?   4.886 -14.911   5.383 1.000 94.320 ? 132 PRO A C   1 
ATOM 1016 C CB  ? PRO A 1 132 ?   6.940 -14.053   4.205 1.000 94.320 ? 132 PRO A CB  1 
ATOM 1017 O O   ? PRO A 1 132 ?   3.867 -14.304   5.042 1.000 94.320 ? 132 PRO A O   1 
ATOM 1018 C CG  ? PRO A 1 132 ?   6.354 -13.212   3.116 1.000 94.320 ? 132 PRO A CG  1 
ATOM 1019 C CD  ? PRO A 1 132 ?   5.716 -14.120   2.104 1.000 94.320 ? 132 PRO A CD  1 
ATOM 1020 N N   ? ASP A 1 133 ?   5.063 -15.332   6.641 1.000 93.030 ? 133 ASP A N   1 
ATOM 1021 C CA  ? ASP A 1 133 ?   4.150 -14.967   7.721 1.000 93.030 ? 133 ASP A CA  1 
ATOM 1022 C C   ? ASP A 1 133 ?   4.513 -13.606   8.310 1.000 93.030 ? 133 ASP A C   1 
ATOM 1023 C CB  ? ASP A 1 133 ?   4.161 -16.035   8.817 1.000 93.030 ? 133 ASP A CB  1 
ATOM 1024 O O   ? ASP A 1 133 ?   3.648 -12.898   8.831 1.000 93.030 ? 133 ASP A O   1 
ATOM 1025 C CG  ? ASP A 1 133 ?   3.473 -17.322   8.397 1.000 93.030 ? 133 ASP A CG  1 
ATOM 1026 O OD1 ? ASP A 1 133 ?   2.492 -17.265   7.624 1.000 93.030 ? 133 ASP A OD1 1 
ATOM 1027 O OD2 ? ASP A 1 133 ?   3.913 -18.402   8.846 1.000 93.030 ? 133 ASP A OD2 1 
ATOM 1028 N N   ? ARG A 1 134 ?   5.747 -13.256   8.210 1.000 95.720 ? 134 ARG A N   1 
ATOM 1029 C CA  ? ARG A 1 134 ?   6.238 -11.982   8.725 1.000 95.720 ? 134 ARG A CA  1 
ATOM 1030 C C   ? ARG A 1 134 ?   6.331 -10.942   7.614 1.000 95.720 ? 134 ARG A C   1 
ATOM 1031 C CB  ? ARG A 1 134 ?   7.604 -12.162   9.390 1.000 95.720 ? 134 ARG A CB  1 
ATOM 1032 O O   ? ARG A 1 134 ?   6.658 -11.273   6.472 1.000 95.720 ? 134 ARG A O   1 
ATOM 1033 C CG  ? ARG A 1 134 ?   7.587 -13.092  10.593 1.000 95.720 ? 134 ARG A CG  1 
ATOM 1034 C CD  ? ARG A 1 134 ?   8.972 -13.250  11.204 1.000 95.720 ? 134 ARG A CD  1 
ATOM 1035 N NE  ? ARG A 1 134 ?   8.954 -14.152  12.352 1.000 95.720 ? 134 ARG A NE  1 
ATOM 1036 N NH1 ? ARG A 1 134 ?  11.243 -14.131  12.666 1.000 95.720 ? 134 ARG A NH1 1 
ATOM 1037 N NH2 ? ARG A 1 134 ?   9.903 -15.373  14.050 1.000 95.720 ? 134 ARG A NH2 1 
ATOM 1038 C CZ  ? ARG A 1 134 ?  10.034 -14.550  13.020 1.000 95.720 ? 134 ARG A CZ  1 
ATOM 1039 N N   ? LEU A 1 135 ?   6.002  -9.697   7.976 1.000 96.930 ? 135 LEU A N   1 
ATOM 1040 C CA  ? LEU A 1 135 ?   6.033  -8.575   7.044 1.000 96.930 ? 135 LEU A CA  1 
ATOM 1041 C C   ? LEU A 1 135 ?   7.438  -8.370   6.487 1.000 96.930 ? 135 LEU A C   1 
ATOM 1042 C CB  ? LEU A 1 135 ?   5.551  -7.295   7.731 1.000 96.930 ? 135 LEU A CB  1 
ATOM 1043 O O   ? LEU A 1 135 ?   8.407  -8.298   7.247 1.000 96.930 ? 135 LEU A O   1 
ATOM 1044 C CG  ? LEU A 1 135 ?   5.347  -6.077   6.828 1.000 96.930 ? 135 LEU A CG  1 
ATOM 1045 C CD1 ? LEU A 1 135 ?   4.225  -6.340   5.829 1.000 96.930 ? 135 LEU A CD1 1 
ATOM 1046 C CD2 ? LEU A 1 135 ?   5.046  -4.837   7.663 1.000 96.930 ? 135 LEU A CD2 1 
ATOM 1047 N N   ? MET A 1 136 ?   7.406  -8.323   5.126 1.000 97.690 ? 136 MET A N   1 
ATOM 1048 C CA  ? MET A 1 136 ?   8.671  -8.105   4.430 1.000 97.690 ? 136 MET A CA  1 
ATOM 1049 C C   ? MET A 1 136 ?   8.760  -6.680   3.896 1.000 97.690 ? 136 MET A C   1 
ATOM 1050 C CB  ? MET A 1 136 ?   8.834  -9.105   3.284 1.000 97.690 ? 136 MET A CB  1 
ATOM 1051 O O   ? MET A 1 136 ?   7.737  -6.050   3.624 1.000 97.690 ? 136 MET A O   1 
ATOM 1052 C CG  ? MET A 1 136 ?   8.635 -10.553   3.700 1.000 97.690 ? 136 MET A CG  1 
ATOM 1053 S SD  ? MET A 1 136 ?   9.789 -11.066   5.031 1.000 97.690 ? 136 MET A SD  1 
ATOM 1054 C CE  ? MET A 1 136 ?  11.365 -10.987   4.137 1.000 97.690 ? 136 MET A CE  1 
ATOM 1055 N N   ? GLU A 1 137 ?  10.005  -6.141   3.687 1.000 96.870 ? 137 GLU A N   1 
ATOM 1056 C CA  ? GLU A 1 137 ?  10.215  -4.816   3.111 1.000 96.870 ? 137 GLU A CA  1 
ATOM 1057 C C   ? GLU A 1 137 ?  11.464  -4.786   2.235 1.000 96.870 ? 137 GLU A C   1 
ATOM 1058 C CB  ? GLU A 1 137 ?  10.321  -3.761   4.215 1.000 96.870 ? 137 GLU A CB  1 
ATOM 1059 O O   ? GLU A 1 137 ?  12.411  -5.540   2.469 1.000 96.870 ? 137 GLU A O   1 
ATOM 1060 C CG  ? GLU A 1 137 ?  11.580  -3.880   5.061 1.000 96.870 ? 137 GLU A CG  1 
ATOM 1061 C CD  ? GLU A 1 137 ?  11.688  -2.806   6.132 1.000 96.870 ? 137 GLU A CD  1 
ATOM 1062 O OE1 ? GLU A 1 137 ?  12.639  -2.853   6.945 1.000 96.870 ? 137 GLU A OE1 1 
ATOM 1063 O OE2 ? GLU A 1 137 ?  10.814  -1.911   6.158 1.000 96.870 ? 137 GLU A OE2 1 
ATOM 1064 N N   ? ALA A 1 138 ?  11.415  -3.917   1.230 1.000 95.540 ? 138 ALA A N   1 
ATOM 1065 C CA  ? ALA A 1 138 ?  12.552  -3.708   0.337 1.000 95.540 ? 138 ALA A CA  1 
ATOM 1066 C C   ? ALA A 1 138 ?  12.658  -2.245  -0.083 1.000 95.540 ? 138 ALA A C   1 
ATOM 1067 C CB  ? ALA A 1 138 ?  12.434  -4.605  -0.893 1.000 95.540 ? 138 ALA A CB  1 
ATOM 1068 O O   ? ALA A 1 138 ?  11.648  -1.543  -0.169 1.000 95.540 ? 138 ALA A O   1 
ATOM 1069 N N   ? GLU A 1 139 ?  13.891  -1.866  -0.261 1.000 94.920 ? 139 GLU A N   1 
ATOM 1070 C CA  ? GLU A 1 139 ?  14.163  -0.540  -0.807 1.000 94.920 ? 139 GLU A CA  1 
ATOM 1071 C C   ? GLU A 1 139 ?  14.148  -0.557  -2.333 1.000 94.920 ? 139 GLU A C   1 
ATOM 1072 C CB  ? GLU A 1 139 ?  15.509  -0.015  -0.301 1.000 94.920 ? 139 GLU A CB  1 
ATOM 1073 O O   ? GLU A 1 139 ?  14.669  -1.486  -2.954 1.000 94.920 ? 139 GLU A O   1 
ATOM 1074 C CG  ? GLU A 1 139 ?  15.397   0.897   0.912 1.000 94.920 ? 139 GLU A CG  1 
ATOM 1075 C CD  ? GLU A 1 139 ?  16.730   1.485   1.346 1.000 94.920 ? 139 GLU A CD  1 
ATOM 1076 O OE1 ? GLU A 1 139 ?  16.908   2.721   1.253 1.000 94.920 ? 139 GLU A OE1 1 
ATOM 1077 O OE2 ? GLU A 1 139 ?  17.605   0.704   1.781 1.000 94.920 ? 139 GLU A OE2 1 
ATOM 1078 N N   ? THR A 1 140 ?  13.470   0.455  -2.896 1.000 94.520 ? 140 THR A N   1 
ATOM 1079 C CA  ? THR A 1 140 ?  13.427   0.616  -4.345 1.000 94.520 ? 140 THR A CA  1 
ATOM 1080 C C   ? THR A 1 140 ?  13.718   2.061  -4.738 1.000 94.520 ? 140 THR A C   1 
ATOM 1081 C CB  ? THR A 1 140 ?  12.061   0.191  -4.914 1.000 94.520 ? 140 THR A CB  1 
ATOM 1082 O O   ? THR A 1 140 ?  13.815   2.937  -3.876 1.000 94.520 ? 140 THR A O   1 
ATOM 1083 C CG2 ? THR A 1 140 ?  10.959   1.146  -4.467 1.000 94.520 ? 140 THR A CG2 1 
ATOM 1084 O OG1 ? THR A 1 140 ?  12.125   0.190  -6.345 1.000 94.520 ? 140 THR A OG1 1 
ATOM 1085 N N   ? VAL A 1 141 ?  13.907   2.212  -6.075 1.000 95.590 ? 141 VAL A N   1 
ATOM 1086 C CA  ? VAL A 1 141 ?  14.225   3.545  -6.577 1.000 95.590 ? 141 VAL A CA  1 
ATOM 1087 C C   ? VAL A 1 141 ?  13.312   3.886  -7.752 1.000 95.590 ? 141 VAL A C   1 
ATOM 1088 C CB  ? VAL A 1 141 ?  15.706   3.653  -7.003 1.000 95.590 ? 141 VAL A CB  1 
ATOM 1089 O O   ? VAL A 1 141 ?  13.066   3.044  -8.620 1.000 95.590 ? 141 VAL A O   1 
ATOM 1090 C CG1 ? VAL A 1 141 ?  16.022   5.061  -7.505 1.000 95.590 ? 141 VAL A CG1 1 
ATOM 1091 C CG2 ? VAL A 1 141 ?  16.624   3.278  -5.841 1.000 95.590 ? 141 VAL A CG2 1 
ATOM 1092 N N   ? ILE A 1 142 ?  12.872   5.147  -7.757 1.000 96.410 ? 142 ILE A N   1 
ATOM 1093 C CA  ? ILE A 1 142 ?  12.003   5.616  -8.830 1.000 96.410 ? 142 ILE A CA  1 
ATOM 1094 C C   ? ILE A 1 142 ?  12.803   5.742 -10.125 1.000 96.410 ? 142 ILE A C   1 
ATOM 1095 C CB  ? ILE A 1 142 ?  11.345   6.968  -8.474 1.000 96.410 ? 142 ILE A CB  1 
ATOM 1096 O O   ? ILE A 1 142 ?  13.901   6.303 -10.131 1.000 96.410 ? 142 ILE A O   1 
ATOM 1097 C CG1 ? ILE A 1 142 ?  10.490   6.829  -7.209 1.000 96.410 ? 142 ILE A CG1 1 
ATOM 1098 C CG2 ? ILE A 1 142 ?  10.506   7.486  -9.647 1.000 96.410 ? 142 ILE A CG2 1 
ATOM 1099 C CD1 ? ILE A 1 142 ?   9.333   5.850  -7.348 1.000 96.410 ? 142 ILE A CD1 1 
ATOM 1100 N N   ? VAL A 1 143 ?  12.157   5.205 -11.152 1.000 94.700 ? 143 VAL A N   1 
ATOM 1101 C CA  ? VAL A 1 143 ?  12.764   5.212 -12.479 1.000 94.700 ? 143 VAL A CA  1 
ATOM 1102 C C   ? VAL A 1 143 ?  12.191   6.362 -13.303 1.000 94.700 ? 143 VAL A C   1 
ATOM 1103 C CB  ? VAL A 1 143 ?  12.543   3.869 -13.210 1.000 94.700 ? 143 VAL A CB  1 
ATOM 1104 O O   ? VAL A 1 143 ?  11.013   6.701 -13.172 1.000 94.700 ? 143 VAL A O   1 
ATOM 1105 C CG1 ? VAL A 1 143 ?  13.210   3.886 -14.584 1.000 94.700 ? 143 VAL A CG1 1 
ATOM 1106 C CG2 ? VAL A 1 143 ?  13.073   2.709 -12.369 1.000 94.700 ? 143 VAL A CG2 1 
ATOM 1107 N N   ? ASN A 1 144 ?  13.058   6.925 -14.150 1.000 94.200 ? 144 ASN A N   1 
ATOM 1108 C CA  ? ASN A 1 144 ?  12.601   8.009 -15.013 1.000 94.200 ? 144 ASN A CA  1 
ATOM 1109 C C   ? ASN A 1 144 ?  11.506   7.542 -15.968 1.000 94.200 ? 144 ASN A C   1 
ATOM 1110 C CB  ? ASN A 1 144 ?  13.774   8.600 -15.798 1.000 94.200 ? 144 ASN A CB  1 
ATOM 1111 O O   ? ASN A 1 144 ?  11.551   6.417 -16.468 1.000 94.200 ? 144 ASN A O   1 
ATOM 1112 C CG  ? ASN A 1 144 ?  13.355   9.742 -16.703 1.000 94.200 ? 144 ASN A CG  1 
ATOM 1113 N ND2 ? ASN A 1 144 ?  14.100  10.840 -16.658 1.000 94.200 ? 144 ASN A ND2 1 
ATOM 1114 O OD1 ? ASN A 1 144 ?  12.368   9.638 -17.436 1.000 94.200 ? 144 ASN A OD1 1 
ATOM 1115 N N   ? ASP A 1 145 ?  10.563   8.420 -16.327 1.000 94.540 ? 145 ASP A N   1 
ATOM 1116 C CA  ? ASP A 1 145 ?   9.362   8.108 -17.097 1.000 94.540 ? 145 ASP A CA  1 
ATOM 1117 C C   ? ASP A 1 145 ?   9.720   7.619 -18.499 1.000 94.540 ? 145 ASP A C   1 
ATOM 1118 C CB  ? ASP A 1 145 ?   8.448   9.331 -17.185 1.000 94.540 ? 145 ASP A CB  1 
ATOM 1119 O O   ? ASP A 1 145 ?   9.072   6.715 -19.031 1.000 94.540 ? 145 ASP A O   1 
ATOM 1120 C CG  ? ASP A 1 145 ?   7.754   9.648 -15.871 1.000 94.540 ? 145 ASP A CG  1 
ATOM 1121 O OD1 ? ASP A 1 145 ?   7.570   8.732 -15.042 1.000 94.540 ? 145 ASP A OD1 1 
ATOM 1122 O OD2 ? ASP A 1 145 ?   7.385  10.825 -15.666 1.000 94.540 ? 145 ASP A OD2 1 
ATOM 1123 N N   ? ALA A 1 146 ?  10.779   8.223 -19.096 1.000 94.300 ? 146 ALA A N   1 
ATOM 1124 C CA  ? ALA A 1 146 ?  11.202   7.848 -20.442 1.000 94.300 ? 146 ALA A CA  1 
ATOM 1125 C C   ? ALA A 1 146 ?  11.634   6.385 -20.494 1.000 94.300 ? 146 ALA A C   1 
ATOM 1126 C CB  ? ALA A 1 146 ?  12.337   8.752 -20.915 1.000 94.300 ? 146 ALA A CB  1 
ATOM 1127 O O   ? ALA A 1 146 ?  11.286   5.662 -21.430 1.000 94.300 ? 146 ALA A O   1 
ATOM 1128 N N   ? GLU A 1 147 ?  12.359   6.067 -19.502 1.000 93.930 ? 147 GLU A N   1 
ATOM 1129 C CA  ? GLU A 1 147 ?  12.809   4.681 -19.409 1.000 93.930 ? 147 GLU A CA  1 
ATOM 1130 C C   ? GLU A 1 147 ?  11.631   3.731 -19.214 1.000 93.930 ? 147 GLU A C   1 
ATOM 1131 C CB  ? GLU A 1 147 ?  13.812   4.517 -18.264 1.000 93.930 ? 147 GLU A CB  1 
ATOM 1132 O O   ? GLU A 1 147 ?  11.567   2.674 -19.846 1.000 93.930 ? 147 GLU A O   1 
ATOM 1133 C CG  ? GLU A 1 147 ?  14.238   3.076 -18.021 1.000 93.930 ? 147 GLU A CG  1 
ATOM 1134 C CD  ? GLU A 1 147 ?  15.090   2.505 -19.144 1.000 93.930 ? 147 GLU A CD  1 
ATOM 1135 O OE1 ? GLU A 1 147 ?  15.392   1.291 -19.118 1.000 93.930 ? 147 GLU A OE1 1 
ATOM 1136 O OE2 ? GLU A 1 147 ?  15.458   3.279 -20.056 1.000 93.930 ? 147 GLU A OE2 1 
ATOM 1137 N N   ? CYS A 1 148 ?  10.711   4.105 -18.367 1.000 93.740 ? 148 CYS A N   1 
ATOM 1138 C CA  ? CYS A 1 148 ?   9.533   3.291 -18.091 1.000 93.740 ? 148 CYS A CA  1 
ATOM 1139 C C   ? CYS A 1 148 ?   8.653   3.165 -19.329 1.000 93.740 ? 148 CYS A C   1 
ATOM 1140 C CB  ? CYS A 1 148 ?   8.726   3.890 -16.939 1.000 93.740 ? 148 CYS A CB  1 
ATOM 1141 O O   ? CYS A 1 148 ?   8.135   2.086 -19.620 1.000 93.740 ? 148 CYS A O   1 
ATOM 1142 S SG  ? CYS A 1 148 ?   9.399   3.516 -15.306 1.000 93.740 ? 148 CYS A SG  1 
ATOM 1143 N N   ? GLU A 1 149 ?   8.554   4.133 -20.042 1.000 94.560 ? 149 GLU A N   1 
ATOM 1144 C CA  ? GLU A 1 149 ?   7.796   4.115 -21.290 1.000 94.560 ? 149 GLU A CA  1 
ATOM 1145 C C   ? GLU A 1 149 ?   8.441   3.186 -22.314 1.000 94.560 ? 149 GLU A C   1 
ATOM 1146 C CB  ? GLU A 1 149 ?   7.675   5.529 -21.865 1.000 94.560 ? 149 GLU A CB  1 
ATOM 1147 O O   ? GLU A 1 149 ?   7.745   2.459 -23.026 1.000 94.560 ? 149 GLU A O   1 
ATOM 1148 C CG  ? GLU A 1 149 ?   6.725   5.631 -23.049 1.000 94.560 ? 149 GLU A CG  1 
ATOM 1149 C CD  ? GLU A 1 149 ?   6.461   7.064 -23.485 1.000 94.560 ? 149 GLU A CD  1 
ATOM 1150 O OE1 ? GLU A 1 149 ?   5.529   7.292 -24.289 1.000 94.560 ? 149 GLU A OE1 1 
ATOM 1151 O OE2 ? GLU A 1 149 ?   7.194   7.965 -23.019 1.000 94.560 ? 149 GLU A OE2 1 
ATOM 1152 N N   ? ARG A 1 150 ?   9.773   3.196 -22.367 1.000 94.390 ? 150 ARG A N   1 
ATOM 1153 C CA  ? ARG A 1 150 ?  10.518   2.330 -23.276 1.000 94.390 ? 150 ARG A CA  1 
ATOM 1154 C C   ? ARG A 1 150 ?  10.319   0.861 -22.918 1.000 94.390 ? 150 ARG A C   1 
ATOM 1155 C CB  ? ARG A 1 150 ?  12.008   2.679 -23.250 1.000 94.390 ? 150 ARG A CB  1 
ATOM 1156 O O   ? ARG A 1 150 ?  10.129   0.022 -23.800 1.000 94.390 ? 150 ARG A O   1 
ATOM 1157 C CG  ? ARG A 1 150 ?  12.823   1.975 -24.323 1.000 94.390 ? 150 ARG A CG  1 
ATOM 1158 C CD  ? ARG A 1 150 ?  14.317   2.204 -24.137 1.000 94.390 ? 150 ARG A CD  1 
ATOM 1159 N NE  ? ARG A 1 150 ?  14.767   1.776 -22.816 1.000 94.390 ? 150 ARG A NE  1 
ATOM 1160 N NH1 ? ARG A 1 150 ?  15.510  -0.297 -23.514 1.000 94.390 ? 150 ARG A NH1 1 
ATOM 1161 N NH2 ? ARG A 1 150 ?  15.698   0.311 -21.311 1.000 94.390 ? 150 ARG A NH2 1 
ATOM 1162 C CZ  ? ARG A 1 150 ?  15.324   0.598 -22.550 1.000 94.390 ? 150 ARG A CZ  1 
ATOM 1163 N N   ? ARG A 1 151 ?  10.214   0.546 -21.647 1.000 92.680 ? 151 ARG A N   1 
ATOM 1164 C CA  ? ARG A 1 151 ?  10.165  -0.833 -21.172 1.000 92.680 ? 151 ARG A CA  1 
ATOM 1165 C C   ? ARG A 1 151 ?   8.745  -1.384 -21.238 1.000 92.680 ? 151 ARG A C   1 
ATOM 1166 C CB  ? ARG A 1 151 ?  10.699  -0.929 -19.741 1.000 92.680 ? 151 ARG A CB  1 
ATOM 1167 O O   ? ARG A 1 151 ?   8.541  -2.550 -21.584 1.000 92.680 ? 151 ARG A O   1 
ATOM 1168 C CG  ? ARG A 1 151 ?  12.178  -0.602 -19.613 1.000 92.680 ? 151 ARG A CG  1 
ATOM 1169 C CD  ? ARG A 1 151 ?  12.750  -1.091 -18.289 1.000 92.680 ? 151 ARG A CD  1 
ATOM 1170 N NE  ? ARG A 1 151 ?  14.179  -0.810 -18.183 1.000 92.680 ? 151 ARG A NE  1 
ATOM 1171 N NH1 ? ARG A 1 151 ?  14.536  -2.226 -16.394 1.000 92.680 ? 151 ARG A NH1 1 
ATOM 1172 N NH2 ? ARG A 1 151 ?  16.279  -1.028 -17.278 1.000 92.680 ? 151 ARG A NH2 1 
ATOM 1173 C CZ  ? ARG A 1 151 ?  14.995  -1.355 -17.285 1.000 92.680 ? 151 ARG A CZ  1 
ATOM 1174 N N   ? TRP A 1 152 ?   7.686  -0.588 -20.944 1.000 91.640 ? 152 TRP A N   1 
ATOM 1175 C CA  ? TRP A 1 152 ?   6.308  -1.056 -20.848 1.000 91.640 ? 152 TRP A CA  1 
ATOM 1176 C C   ? TRP A 1 152 ?   5.522  -0.698 -22.105 1.000 91.640 ? 152 TRP A C   1 
ATOM 1177 C CB  ? TRP A 1 152 ?   5.622  -0.460 -19.616 1.000 91.640 ? 152 TRP A CB  1 
ATOM 1178 O O   ? TRP A 1 152 ?   4.531  -1.354 -22.434 1.000 91.640 ? 152 TRP A O   1 
ATOM 1179 C CG  ? TRP A 1 152 ?   6.066  -1.066 -18.319 1.000 91.640 ? 152 TRP A CG  1 
ATOM 1180 C CD1 ? TRP A 1 152 ?   6.819  -0.470 -17.345 1.000 91.640 ? 152 TRP A CD1 1 
ATOM 1181 C CD2 ? TRP A 1 152 ?   5.789  -2.392 -17.856 1.000 91.640 ? 152 TRP A CD2 1 
ATOM 1182 C CE2 ? TRP A 1 152 ?   6.404  -2.531 -16.592 1.000 91.640 ? 152 TRP A CE2 1 
ATOM 1183 C CE3 ? TRP A 1 152 ?   5.078  -3.476 -18.388 1.000 91.640 ? 152 TRP A CE3 1 
ATOM 1184 N NE1 ? TRP A 1 152 ?   7.025  -1.346 -16.304 1.000 91.640 ? 152 TRP A NE1 1 
ATOM 1185 C CH2 ? TRP A 1 152 ?   5.628  -4.758 -16.395 1.000 91.640 ? 152 TRP A CH2 1 
ATOM 1186 C CZ2 ? TRP A 1 152 ?   6.330  -3.713 -15.852 1.000 91.640 ? 152 TRP A CZ2 1 
ATOM 1187 C CZ3 ? TRP A 1 152 ?   5.005  -4.651 -17.649 1.000 91.640 ? 152 TRP A CZ3 1 
ATOM 1188 N N   ? GLY A 1 153 ?   5.936   0.152 -22.981 1.000 88.890 ? 153 GLY A N   1 
ATOM 1189 C CA  ? GLY A 1 153 ?   5.239   0.556 -24.192 1.000 88.890 ? 153 GLY A CA  1 
ATOM 1190 C C   ? GLY A 1 153 ?   3.905   1.223 -23.918 1.000 88.890 ? 153 GLY A C   1 
ATOM 1191 O O   ? GLY A 1 153 ?   3.544   2.198 -24.581 1.000 88.890 ? 153 GLY A O   1 
ATOM 1192 N N   ? SER A 1 154 ?   3.008   0.859 -22.918 1.000 85.680 ? 154 SER A N   1 
ATOM 1193 C CA  ? SER A 1 154 ?   1.681   1.354 -22.566 1.000 85.680 ? 154 SER A CA  1 
ATOM 1194 C C   ? SER A 1 154 ?   1.718   2.166 -21.276 1.000 85.680 ? 154 SER A C   1 
ATOM 1195 C CB  ? SER A 1 154 ?   0.697   0.193 -22.420 1.000 85.680 ? 154 SER A CB  1 
ATOM 1196 O O   ? SER A 1 154 ?   0.673   2.475 -20.701 1.000 85.680 ? 154 SER A O   1 
ATOM 1197 O OG  ? SER A 1 154 ?   1.139  -0.719 -21.429 1.000 85.680 ? 154 SER A OG  1 
ATOM 1198 N N   ? TYR A 1 155 ?   2.880   2.596 -20.895 1.000 91.750 ? 155 TYR A N   1 
ATOM 1199 C CA  ? TYR A 1 155 ?   3.114   3.355 -19.671 1.000 91.750 ? 155 TYR A CA  1 
ATOM 1200 C C   ? TYR A 1 155 ?   2.691   4.809 -19.842 1.000 91.750 ? 155 TYR A C   1 
ATOM 1201 C CB  ? TYR A 1 155 ?   4.590   3.284 -19.268 1.000 91.750 ? 155 TYR A CB  1 
ATOM 1202 O O   ? TYR A 1 155 ?   3.081   5.465 -20.811 1.000 91.750 ? 155 TYR A O   1 
ATOM 1203 C CG  ? TYR A 1 155 ?   4.896   3.973 -17.961 1.000 91.750 ? 155 TYR A CG  1 
ATOM 1204 C CD1 ? TYR A 1 155 ?   5.236   5.324 -17.925 1.000 91.750 ? 155 TYR A CD1 1 
ATOM 1205 C CD2 ? TYR A 1 155 ?   4.847   3.276 -16.758 1.000 91.750 ? 155 TYR A CD2 1 
ATOM 1206 C CE1 ? TYR A 1 155 ?   5.520   5.963 -16.723 1.000 91.750 ? 155 TYR A CE1 1 
ATOM 1207 C CE2 ? TYR A 1 155 ?   5.129   3.904 -15.550 1.000 91.750 ? 155 TYR A CE2 1 
ATOM 1208 O OH  ? TYR A 1 155 ?   5.745   5.873 -14.349 1.000 91.750 ? 155 TYR A OH  1 
ATOM 1209 C CZ  ? TYR A 1 155 ?   5.464   5.246 -15.543 1.000 91.750 ? 155 TYR A CZ  1 
ATOM 1210 N N   ? VAL A 1 156 ?   1.847   5.331 -18.855 1.000 95.240 ? 156 VAL A N   1 
ATOM 1211 C CA  ? VAL A 1 156 ?   1.413   6.724 -18.839 1.000 95.240 ? 156 VAL A CA  1 
ATOM 1212 C C   ? VAL A 1 156 ?   1.950   7.418 -17.589 1.000 95.240 ? 156 VAL A C   1 
ATOM 1213 C CB  ? VAL A 1 156 ?  -0.127   6.840 -18.893 1.000 95.240 ? 156 VAL A CB  1 
ATOM 1214 O O   ? VAL A 1 156 ?   1.453   7.191 -16.483 1.000 95.240 ? 156 VAL A O   1 
ATOM 1215 C CG1 ? VAL A 1 156 ?  -0.557   8.305 -18.936 1.000 95.240 ? 156 VAL A CG1 1 
ATOM 1216 C CG2 ? VAL A 1 156 ?  -0.676   6.082 -20.100 1.000 95.240 ? 156 VAL A CG2 1 
ATOM 1217 N N   ? ALA A 1 157 ?   2.916   8.327 -17.873 1.000 93.990 ? 157 ALA A N   1 
ATOM 1218 C CA  ? ALA A 1 157 ?   3.683   8.951 -16.798 1.000 93.990 ? 157 ALA A CA  1 
ATOM 1219 C C   ? ALA A 1 157 ?   2.771   9.725 -15.851 1.000 93.990 ? 157 ALA A C   1 
ATOM 1220 C CB  ? ALA A 1 157 ?   4.754   9.874 -17.373 1.000 93.990 ? 157 ALA A CB  1 
ATOM 1221 O O   ? ALA A 1 157 ?   3.053   9.831 -14.655 1.000 93.990 ? 157 ALA A O   1 
ATOM 1222 N N   ? SER A 1 158 ?   1.668  10.238 -16.417 1.000 95.050 ? 158 SER A N   1 
ATOM 1223 C CA  ? SER A 1 158 ?   0.763  11.053 -15.613 1.000 95.050 ? 158 SER A CA  1 
ATOM 1224 C C   ? SER A 1 158 ?  -0.045  10.192 -14.647 1.000 95.050 ? 158 SER A C   1 
ATOM 1225 C CB  ? SER A 1 158 ?  -0.183  11.849 -16.512 1.000 95.050 ? 158 SER A CB  1 
ATOM 1226 O O   ? SER A 1 158 ?  -0.629  10.706 -13.690 1.000 95.050 ? 158 SER A O   1 
ATOM 1227 O OG  ? SER A 1 158 ?  -0.966  10.981 -17.313 1.000 95.050 ? 158 SER A OG  1 
ATOM 1228 N N   ? GLU A 1 159 ?  -0.048   8.887 -14.828 1.000 95.390 ? 159 GLU A N   1 
ATOM 1229 C CA  ? GLU A 1 159 ?  -0.958   8.035 -14.068 1.000 95.390 ? 159 GLU A CA  1 
ATOM 1230 C C   ? GLU A 1 159 ?  -0.206   6.900 -13.379 1.000 95.390 ? 159 GLU A C   1 
ATOM 1231 C CB  ? GLU A 1 159 ?  -2.049   7.466 -14.978 1.000 95.390 ? 159 GLU A CB  1 
ATOM 1232 O O   ? GLU A 1 159 ?  -0.757   6.220 -12.511 1.000 95.390 ? 159 GLU A O   1 
ATOM 1233 C CG  ? GLU A 1 159 ?  -3.025   8.513 -15.497 1.000 95.390 ? 159 GLU A CG  1 
ATOM 1234 C CD  ? GLU A 1 159 ?  -4.098   7.935 -16.405 1.000 95.390 ? 159 GLU A CD  1 
ATOM 1235 O OE1 ? GLU A 1 159 ?  -5.046   8.668 -16.767 1.000 95.390 ? 159 GLU A OE1 1 
ATOM 1236 O OE2 ? GLU A 1 159 ?  -3.991   6.739 -16.756 1.000 95.390 ? 159 GLU A OE2 1 
ATOM 1237 N N   ? MET A 1 160 ?   1.105   6.745 -13.689 1.000 96.390 ? 160 MET A N   1 
ATOM 1238 C CA  ? MET A 1 160 ?   1.829   5.605 -13.133 1.000 96.390 ? 160 MET A CA  1 
ATOM 1239 C C   ? MET A 1 160 ?   3.237   6.009 -12.709 1.000 96.390 ? 160 MET A C   1 
ATOM 1240 C CB  ? MET A 1 160 ?   1.895   4.462 -14.148 1.000 96.390 ? 160 MET A CB  1 
ATOM 1241 O O   ? MET A 1 160 ?   3.776   7.003 -13.199 1.000 96.390 ? 160 MET A O   1 
ATOM 1242 C CG  ? MET A 1 160 ?   0.533   3.975 -14.613 1.000 96.390 ? 160 MET A CG  1 
ATOM 1243 S SD  ? MET A 1 160 ?   0.653   2.629 -15.854 1.000 96.390 ? 160 MET A SD  1 
ATOM 1244 C CE  ? MET A 1 160 ?   0.888   1.203 -14.757 1.000 96.390 ? 160 MET A CE  1 
ATOM 1245 N N   ? ILE A 1 161 ?   3.773   5.210 -11.806 1.000 96.540 ? 161 ILE A N   1 
ATOM 1246 C CA  ? ILE A 1 161 ?   5.160   5.317 -11.366 1.000 96.540 ? 161 ILE A CA  1 
ATOM 1247 C C   ? ILE A 1 161 ?   5.837   3.952 -11.458 1.000 96.540 ? 161 ILE A C   1 
ATOM 1248 C CB  ? ILE A 1 161 ?   5.254   5.868  -9.926 1.000 96.540 ? 161 ILE A CB  1 
ATOM 1249 O O   ? ILE A 1 161 ?   5.205   2.921 -11.219 1.000 96.540 ? 161 ILE A O   1 
ATOM 1250 C CG1 ? ILE A 1 161 ?   6.721   6.047  -9.518 1.000 96.540 ? 161 ILE A CG1 1 
ATOM 1251 C CG2 ? ILE A 1 161 ?   4.523   4.945  -8.946 1.000 96.540 ? 161 ILE A CG2 1 
ATOM 1252 C CD1 ? ILE A 1 161 ?   6.914   6.853  -8.241 1.000 96.540 ? 161 ILE A CD1 1 
ATOM 1253 N N   ? CYS A 1 162 ?   7.124   3.959 -11.891 1.000 95.160 ? 162 CYS A N   1 
ATOM 1254 C CA  ? CYS A 1 162 ?   7.930   2.745 -11.963 1.000 95.160 ? 162 CYS A CA  1 
ATOM 1255 C C   ? CYS A 1 162 ?   9.078   2.793 -10.963 1.000 95.160 ? 162 CYS A C   1 
ATOM 1256 C CB  ? CYS A 1 162 ?   8.480   2.550 -13.376 1.000 95.160 ? 162 CYS A CB  1 
ATOM 1257 O O   ? CYS A 1 162 ?   9.666   3.852 -10.735 1.000 95.160 ? 162 CYS A O   1 
ATOM 1258 S SG  ? CYS A 1 162 ?   7.221   2.107 -14.592 1.000 95.160 ? 162 CYS A SG  1 
ATOM 1259 N N   ? ALA A 1 163 ?   9.249   1.692 -10.386 1.000 95.010 ? 163 ALA A N   1 
ATOM 1260 C CA  ? ALA A 1 163 ?  10.345   1.604  -9.425 1.000 95.010 ? 163 ALA A CA  1 
ATOM 1261 C C   ? ALA A 1 163 ?  11.029   0.241  -9.496 1.000 95.010 ? 163 ALA A C   1 
ATOM 1262 C CB  ? ALA A 1 163 ?   9.835   1.866  -8.010 1.000 95.010 ? 163 ALA A CB  1 
ATOM 1263 O O   ? ALA A 1 163 ?  10.384  -0.769  -9.787 1.000 95.010 ? 163 ALA A O   1 
ATOM 1264 N N   ? TYR A 1 164 ?  12.233   0.233  -9.485 1.000 90.460 ? 164 TYR A N   1 
ATOM 1265 C CA  ? TYR A 1 164 ?  12.953  -1.031  -9.370 1.000 90.460 ? 164 TYR A CA  1 
ATOM 1266 C C   ? TYR A 1 164 ?  14.266  -0.844  -8.619 1.000 90.460 ? 164 TYR A C   1 
ATOM 1267 C CB  ? TYR A 1 164 ?  13.225  -1.622 -10.756 1.000 90.460 ? 164 TYR A CB  1 
ATOM 1268 O O   ? TYR A 1 164 ?  14.749   0.281  -8.471 1.000 90.460 ? 164 TYR A O   1 
ATOM 1269 C CG  ? TYR A 1 164 ?  14.391  -0.984 -11.471 1.000 90.460 ? 164 TYR A CG  1 
ATOM 1270 C CD1 ? TYR A 1 164 ?  14.221   0.175 -12.225 1.000 90.460 ? 164 TYR A CD1 1 
ATOM 1271 C CD2 ? TYR A 1 164 ?  15.664  -1.538 -11.395 1.000 90.460 ? 164 TYR A CD2 1 
ATOM 1272 C CE1 ? TYR A 1 164 ?  15.293   0.766 -12.887 1.000 90.460 ? 164 TYR A CE1 1 
ATOM 1273 C CE2 ? TYR A 1 164 ?  16.743  -0.956 -12.052 1.000 90.460 ? 164 TYR A CE2 1 
ATOM 1274 O OH  ? TYR A 1 164 ?  17.612   0.775 -13.447 1.000 90.460 ? 164 TYR A OH  1 
ATOM 1275 C CZ  ? TYR A 1 164 ?  16.548   0.195 -12.794 1.000 90.460 ? 164 TYR A CZ  1 
ATOM 1276 N N   ? GLY A 1 165 ?  14.857  -1.726  -7.848 1.000 84.670 ? 165 GLY A N   1 
ATOM 1277 C CA  ? GLY A 1 165 ?  16.054  -1.769  -7.025 1.000 84.670 ? 165 GLY A CA  1 
ATOM 1278 C C   ? GLY A 1 165 ?  16.340  -3.147  -6.458 1.000 84.670 ? 165 GLY A C   1 
ATOM 1279 O O   ? GLY A 1 165 ?  16.061  -4.159  -7.104 1.000 84.670 ? 165 GLY A O   1 
ATOM 1280 N N   ? HIS A 1 166 ?  17.151  -3.240  -5.417 1.000 81.550 ? 166 HIS A N   1 
ATOM 1281 C CA  ? HIS A 1 166 ?  17.544  -4.496  -4.789 1.000 81.550 ? 166 HIS A CA  1 
ATOM 1282 C C   ? HIS A 1 166 ?  16.337  -5.221  -4.202 1.000 81.550 ? 166 HIS A C   1 
ATOM 1283 C CB  ? HIS A 1 166 ?  18.587  -4.246  -3.698 1.000 81.550 ? 166 HIS A CB  1 
ATOM 1284 O O   ? HIS A 1 166 ?  16.416  -5.781  -3.107 1.000 81.550 ? 166 HIS A O   1 
ATOM 1285 C CG  ? HIS A 1 166 ?  19.573  -5.360  -3.544 1.000 81.550 ? 166 HIS A CG  1 
ATOM 1286 C CD2 ? HIS A 1 166 ?  20.742  -5.607  -4.181 1.000 81.550 ? 166 HIS A CD2 1 
ATOM 1287 N ND1 ? HIS A 1 166 ?  19.400  -6.388  -2.642 1.000 81.550 ? 166 HIS A ND1 1 
ATOM 1288 C CE1 ? HIS A 1 166 ?  20.423  -7.221  -2.731 1.000 81.550 ? 166 HIS A CE1 1 
ATOM 1289 N NE2 ? HIS A 1 166 ?  21.252  -6.770  -3.657 1.000 81.550 ? 166 HIS A NE2 1 
ATOM 1290 N N   ? GLY A 1 167 ?  15.017  -4.998  -4.902 1.000 88.000 ? 167 GLY A N   1 
ATOM 1291 C CA  ? GLY A 1 167 ?  13.800  -5.667  -4.473 1.000 88.000 ? 167 GLY A CA  1 
ATOM 1292 C C   ? GLY A 1 167 ?  12.551  -5.117  -5.136 1.000 88.000 ? 167 GLY A C   1 
ATOM 1293 O O   ? GLY A 1 167 ?  12.586  -4.047  -5.747 1.000 88.000 ? 167 GLY A O   1 
ATOM 1294 N N   ? GLY A 1 168 ?  11.416  -5.887  -4.991 1.000 91.530 ? 168 GLY A N   1 
ATOM 1295 C CA  ? GLY A 1 168 ?  10.157  -5.516  -5.618 1.000 91.530 ? 168 GLY A CA  1 
ATOM 1296 C C   ? GLY A 1 168 ?   8.967  -6.272  -5.060 1.000 91.530 ? 168 GLY A C   1 
ATOM 1297 O O   ? GLY A 1 168 ?   9.116  -7.091  -4.151 1.000 91.530 ? 168 GLY A O   1 
ATOM 1298 N N   ? SER A 1 169 ?   7.859  -5.854  -5.557 1.000 94.250 ? 169 SER A N   1 
ATOM 1299 C CA  ? SER A 1 169 ?   6.619  -6.483  -5.115 1.000 94.250 ? 169 SER A CA  1 
ATOM 1300 C C   ? SER A 1 169 ?   6.323  -7.746  -5.917 1.000 94.250 ? 169 SER A C   1 
ATOM 1301 C CB  ? SER A 1 169 ?   5.449  -5.505  -5.237 1.000 94.250 ? 169 SER A CB  1 
ATOM 1302 O O   ? SER A 1 169 ?   6.788  -7.892  -7.049 1.000 94.250 ? 169 SER A O   1 
ATOM 1303 O OG  ? SER A 1 169 ?   5.269  -5.102  -6.583 1.000 94.250 ? 169 SER A OG  1 
ATOM 1304 N N   ? CYS A 1 170 ?   5.626  -8.570  -5.287 1.000 94.900 ? 170 CYS A N   1 
ATOM 1305 C CA  ? CYS A 1 170 ?   5.192  -9.810  -5.921 1.000 94.900 ? 170 CYS A CA  1 
ATOM 1306 C C   ? CYS A 1 170 ?   3.712 -10.065  -5.664 1.000 94.900 ? 170 CYS A C   1 
ATOM 1307 C CB  ? CYS A 1 170 ?   6.018 -10.990  -5.411 1.000 94.900 ? 170 CYS A CB  1 
ATOM 1308 O O   ? CYS A 1 170 ?   3.018  -9.213  -5.105 1.000 94.900 ? 170 CYS A O   1 
ATOM 1309 S SG  ? CYS A 1 170 ?   6.026 -12.410  -6.528 1.000 94.900 ? 170 CYS A SG  1 
ATOM 1310 N N   ? ASN A 1 171 ?   3.298 -11.345  -6.086 1.000 94.460 ? 171 ASN A N   1 
ATOM 1311 C CA  ? ASN A 1 171 ?   1.885 -11.674  -5.931 1.000 94.460 ? 171 ASN A CA  1 
ATOM 1312 C C   ? ASN A 1 171 ?   1.438 -11.559  -4.476 1.000 94.460 ? 171 ASN A C   1 
ATOM 1313 C CB  ? ASN A 1 171 ?   1.600 -13.080  -6.464 1.000 94.460 ? 171 ASN A CB  1 
ATOM 1314 O O   ? ASN A 1 171 ?   2.130 -12.028  -3.571 1.000 94.460 ? 171 ASN A O   1 
ATOM 1315 C CG  ? ASN A 1 171 ?   1.803 -13.189  -7.962 1.000 94.460 ? 171 ASN A CG  1 
ATOM 1316 N ND2 ? ASN A 1 171 ?   2.444 -14.268  -8.396 1.000 94.460 ? 171 ASN A ND2 1 
ATOM 1317 O OD1 ? ASN A 1 171 ?   1.389 -12.311  -8.723 1.000 94.460 ? 171 ASN A OD1 1 
ATOM 1318 N N   ? GLY A 1 172 ?   0.258 -10.827  -4.348 1.000 93.930 ? 172 GLY A N   1 
ATOM 1319 C CA  ? GLY A 1 172 ?  -0.277 -10.663  -3.006 1.000 93.930 ? 172 GLY A CA  1 
ATOM 1320 C C   ? GLY A 1 172 ?   0.026  -9.304  -2.404 1.000 93.930 ? 172 GLY A C   1 
ATOM 1321 O O   ? GLY A 1 172 ?  -0.621  -8.887  -1.441 1.000 93.930 ? 172 GLY A O   1 
ATOM 1322 N N   ? ASP A 1 173 ?   0.922  -8.591  -2.989 1.000 95.580 ? 173 ASP A N   1 
ATOM 1323 C CA  ? ASP A 1 173 ?   1.302  -7.271  -2.494 1.000 95.580 ? 173 ASP A CA  1 
ATOM 1324 C C   ? ASP A 1 173 ?   0.465  -6.176  -3.152 1.000 95.580 ? 173 ASP A C   1 
ATOM 1325 C CB  ? ASP A 1 173 ?   2.790  -7.014  -2.739 1.000 95.580 ? 173 ASP A CB  1 
ATOM 1326 O O   ? ASP A 1 173 ?   0.662  -4.990  -2.880 1.000 95.580 ? 173 ASP A O   1 
ATOM 1327 C CG  ? ASP A 1 173 ?   3.691  -7.845  -1.842 1.000 95.580 ? 173 ASP A CG  1 
ATOM 1328 O OD1 ? ASP A 1 173 ?   3.292  -8.160  -0.700 1.000 95.580 ? 173 ASP A OD1 1 
ATOM 1329 O OD2 ? ASP A 1 173 ?   4.812  -8.185  -2.279 1.000 95.580 ? 173 ASP A OD2 1 
ATOM 1330 N N   ? SER A 1 174 ?  -0.311  -6.646  -4.134 1.000 95.990 ? 174 SER A N   1 
ATOM 1331 C CA  ? SER A 1 174 ?  -1.179  -5.667  -4.779 1.000 95.990 ? 174 SER A CA  1 
ATOM 1332 C C   ? SER A 1 174 ?  -1.912  -4.814  -3.749 1.000 95.990 ? 174 SER A C   1 
ATOM 1333 C CB  ? SER A 1 174 ?  -2.192  -6.365  -5.688 1.000 95.990 ? 174 SER A CB  1 
ATOM 1334 O O   ? SER A 1 174 ?  -2.327  -5.315  -2.703 1.000 95.990 ? 174 SER A O   1 
ATOM 1335 O OG  ? SER A 1 174 ?  -1.538  -7.008  -6.769 1.000 95.990 ? 174 SER A OG  1 
ATOM 1336 N N   ? GLY A 1 175 ?  -1.891  -3.465  -4.103 1.000 96.820 ? 175 GLY A N   1 
ATOM 1337 C CA  ? GLY A 1 175 ?  -2.655  -2.602  -3.216 1.000 96.820 ? 175 GLY A CA  1 
ATOM 1338 C C   ? GLY A 1 175 ?  -1.821  -2.011  -2.095 1.000 96.820 ? 175 GLY A C   1 
ATOM 1339 O O   ? GLY A 1 175 ?  -2.196  -0.996  -1.504 1.000 96.820 ? 175 GLY A O   1 
ATOM 1340 N N   ? GLY A 1 176 ?  -0.726  -2.586  -1.766 1.000 96.790 ? 176 GLY A N   1 
ATOM 1341 C CA  ? GLY A 1 176 ?   0.198  -2.049  -0.780 1.000 96.790 ? 176 GLY A CA  1 
ATOM 1342 C C   ? GLY A 1 176 ?   0.871  -0.765  -1.228 1.000 96.790 ? 176 GLY A C   1 
ATOM 1343 O O   ? GLY A 1 176 ?   1.010  -0.517  -2.428 1.000 96.790 ? 176 GLY A O   1 
ATOM 1344 N N   ? PRO A 1 177 ?   1.447   0.037  -0.246 1.000 97.350 ? 177 PRO A N   1 
ATOM 1345 C CA  ? PRO A 1 177 ?   1.953   1.374  -0.568 1.000 97.350 ? 177 PRO A CA  1 
ATOM 1346 C C   ? PRO A 1 177 ?   3.418   1.363  -0.996 1.000 97.350 ? 177 PRO A C   1 
ATOM 1347 C CB  ? PRO A 1 177 ?   1.772   2.143   0.743 1.000 97.350 ? 177 PRO A CB  1 
ATOM 1348 O O   ? PRO A 1 177 ?   4.220   0.603  -0.448 1.000 97.350 ? 177 PRO A O   1 
ATOM 1349 C CG  ? PRO A 1 177 ?   1.951   1.118   1.816 1.000 97.350 ? 177 PRO A CG  1 
ATOM 1350 C CD  ? PRO A 1 177 ?   1.352  -0.176   1.343 1.000 97.350 ? 177 PRO A CD  1 
ATOM 1351 N N   ? LEU A 1 178 ?   3.756   2.028  -2.053 1.000 97.890 ? 178 LEU A N   1 
ATOM 1352 C CA  ? LEU A 1 178 ?   5.092   2.559  -2.300 1.000 97.890 ? 178 LEU A CA  1 
ATOM 1353 C C   ? LEU A 1 178 ?   5.321   3.843  -1.511 1.000 97.890 ? 178 LEU A C   1 
ATOM 1354 C CB  ? LEU A 1 178 ?   5.295   2.821  -3.795 1.000 97.890 ? 178 LEU A CB  1 
ATOM 1355 O O   ? LEU A 1 178 ?   4.635   4.843  -1.731 1.000 97.890 ? 178 LEU A O   1 
ATOM 1356 C CG  ? LEU A 1 178 ?   6.694   3.273  -4.219 1.000 97.890 ? 178 LEU A CG  1 
ATOM 1357 C CD1 ? LEU A 1 178 ?   7.686   2.123  -4.083 1.000 97.890 ? 178 LEU A CD1 1 
ATOM 1358 C CD2 ? LEU A 1 178 ?   6.674   3.802  -5.649 1.000 97.890 ? 178 LEU A CD2 1 
ATOM 1359 N N   ? VAL A 1 179 ?   6.328   3.830  -0.603 1.000 97.970 ? 179 VAL A N   1 
ATOM 1360 C CA  ? VAL A 1 179 ?   6.473   4.911   0.366 1.000 97.970 ? 179 VAL A CA  1 
ATOM 1361 C C   ? VAL A 1 179 ?   7.799   5.633   0.141 1.000 97.970 ? 179 VAL A C   1 
ATOM 1362 C CB  ? VAL A 1 179 ?   6.391   4.387   1.817 1.000 97.970 ? 179 VAL A CB  1 
ATOM 1363 O O   ? VAL A 1 179 ?   8.863   5.007   0.148 1.000 97.970 ? 179 VAL A O   1 
ATOM 1364 C CG1 ? VAL A 1 179 ?   6.582   5.528   2.815 1.000 97.970 ? 179 VAL A CG1 1 
ATOM 1365 C CG2 ? VAL A 1 179 ?   5.056   3.683   2.055 1.000 97.970 ? 179 VAL A CG2 1 
ATOM 1366 N N   ? CYS A 1 180 ?   7.704   6.939  -0.035 1.000 97.510 ? 180 CYS A N   1 
ATOM 1367 C CA  ? CYS A 1 180 ?   8.858   7.823  -0.156 1.000 97.510 ? 180 CYS A CA  1 
ATOM 1368 C C   ? CYS A 1 180 ?   8.802   8.938   0.881 1.000 97.510 ? 180 CYS A C   1 
ATOM 1369 C CB  ? CYS A 1 180 ?   8.928   8.423  -1.560 1.000 97.510 ? 180 CYS A CB  1 
ATOM 1370 O O   ? CYS A 1 180 ?   7.811   9.665   0.964 1.000 97.510 ? 180 CYS A O   1 
ATOM 1371 S SG  ? CYS A 1 180 ?   8.872   7.192  -2.882 1.000 97.510 ? 180 CYS A SG  1 
ATOM 1372 N N   ? ASN A 1 181 ?   9.928   9.039   1.692 1.000 94.530 ? 181 ASN A N   1 
ATOM 1373 C CA  ? ASN A 1 181 ?   9.980  10.069   2.724 1.000 94.530 ? 181 ASN A CA  1 
ATOM 1374 C C   ? ASN A 1 181 ?   8.738  10.039   3.610 1.000 94.530 ? 181 ASN A C   1 
ATOM 1375 C CB  ? ASN A 1 181 ?  10.150  11.453   2.094 1.000 94.530 ? 181 ASN A CB  1 
ATOM 1376 O O   ? ASN A 1 181 ?   8.114  11.075   3.846 1.000 94.530 ? 181 ASN A O   1 
ATOM 1377 C CG  ? ASN A 1 181 ?  11.475  11.607   1.373 1.000 94.530 ? 181 ASN A CG  1 
ATOM 1378 N ND2 ? ASN A 1 181 ?  11.482  12.405   0.311 1.000 94.530 ? 181 ASN A ND2 1 
ATOM 1379 O OD1 ? ASN A 1 181 ?  12.483  11.014   1.765 1.000 94.530 ? 181 ASN A OD1 1 
ATOM 1380 N N   ? ASN A 1 182 ?   8.212   8.797   3.953 1.000 93.810 ? 182 ASN A N   1 
ATOM 1381 C CA  ? ASN A 1 182 ?   7.113   8.540   4.877 1.000 93.810 ? 182 ASN A CA  1 
ATOM 1382 C C   ? ASN A 1 182 ?   5.768   8.936   4.274 1.000 93.810 ? 182 ASN A C   1 
ATOM 1383 C CB  ? ASN A 1 182 ?   7.339   9.278   6.199 1.000 93.810 ? 182 ASN A CB  1 
ATOM 1384 O O   ? ASN A 1 182 ?   4.838   9.290   4.999 1.000 93.810 ? 182 ASN A O   1 
ATOM 1385 C CG  ? ASN A 1 182 ?   8.495   8.706   6.996 1.000 93.810 ? 182 ASN A CG  1 
ATOM 1386 N ND2 ? ASN A 1 182 ?   9.261   9.579   7.640 1.000 93.810 ? 182 ASN A ND2 1 
ATOM 1387 O OD1 ? ASN A 1 182 ?   8.697   7.490   7.033 1.000 93.810 ? 182 ASN A OD1 1 
ATOM 1388 N N   ? THR A 1 183 ?   5.745   9.032   2.980 1.000 97.760 ? 183 THR A N   1 
ATOM 1389 C CA  ? THR A 1 183 ?   4.531   9.371   2.245 1.000 97.760 ? 183 THR A CA  1 
ATOM 1390 C C   ? THR A 1 183 ?   4.215   8.306   1.199 1.000 97.760 ? 183 THR A C   1 
ATOM 1391 C CB  ? THR A 1 183 ?   4.658  10.745   1.560 1.000 97.760 ? 183 THR A CB  1 
ATOM 1392 O O   ? THR A 1 183 ?   5.113   7.825   0.505 1.000 97.760 ? 183 THR A O   1 
ATOM 1393 C CG2 ? THR A 1 183 ?   3.384  11.101   0.801 1.000 97.760 ? 183 THR A CG2 1 
ATOM 1394 O OG1 ? THR A 1 183 ?   4.904  11.747   2.554 1.000 97.760 ? 183 THR A OG1 1 
ATOM 1395 N N   ? ALA A 1 184 ?   2.952   7.931   1.154 1.000 97.990 ? 184 ALA A N   1 
ATOM 1396 C CA  ? ALA A 1 184 ?   2.520   6.991   0.122 1.000 97.990 ? 184 ALA A CA  1 
ATOM 1397 C C   ? ALA A 1 184 ?   2.399   7.682  -1.233 1.000 97.990 ? 184 ALA A C   1 
ATOM 1398 C CB  ? ALA A 1 184 ?   1.189   6.351   0.510 1.000 97.990 ? 184 ALA A CB  1 
ATOM 1399 O O   ? ALA A 1 184 ?   1.545   8.551  -1.420 1.000 97.990 ? 184 ALA A O   1 
ATOM 1400 N N   ? VAL A 1 185 ?   3.237   7.227  -2.184 1.000 98.290 ? 185 VAL A N   1 
ATOM 1401 C CA  ? VAL A 1 185 ?   3.288   7.914  -3.470 1.000 98.290 ? 185 VAL A CA  1 
ATOM 1402 C C   ? VAL A 1 185 ?   2.762   6.993  -4.569 1.000 98.290 ? 185 VAL A C   1 
ATOM 1403 C CB  ? VAL A 1 185 ?   4.722   8.380  -3.808 1.000 98.290 ? 185 VAL A CB  1 
ATOM 1404 O O   ? VAL A 1 185 ?   2.450   7.448  -5.672 1.000 98.290 ? 185 VAL A O   1 
ATOM 1405 C CG1 ? VAL A 1 185 ?   5.191   9.445  -2.817 1.000 98.290 ? 185 VAL A CG1 1 
ATOM 1406 C CG2 ? VAL A 1 185 ?   5.682   7.192  -3.814 1.000 98.290 ? 185 VAL A CG2 1 
ATOM 1407 N N   ? GLY A 1 186 ?   2.578   5.697  -4.259 1.000 98.060 ? 186 GLY A N   1 
ATOM 1408 C CA  ? GLY A 1 186 ?   2.082   4.717  -5.213 1.000 98.060 ? 186 GLY A CA  1 
ATOM 1409 C C   ? GLY A 1 186 ?   1.345   3.566  -4.555 1.000 98.060 ? 186 GLY A C   1 
ATOM 1410 O O   ? GLY A 1 186 ?   1.510   3.318  -3.359 1.000 98.060 ? 186 GLY A O   1 
ATOM 1411 N N   ? ILE A 1 187 ?   0.548   2.826  -5.418 1.000 98.320 ? 187 ILE A N   1 
ATOM 1412 C CA  ? ILE A 1 187 ?  -0.144   1.598  -5.041 1.000 98.320 ? 187 ILE A CA  1 
ATOM 1413 C C   ? ILE A 1 187 ?   0.362   0.438  -5.895 1.000 98.320 ? 187 ILE A C   1 
ATOM 1414 C CB  ? ILE A 1 187 ?  -1.675   1.745  -5.189 1.000 98.320 ? 187 ILE A CB  1 
ATOM 1415 O O   ? ILE A 1 187 ?   0.362   0.518  -7.126 1.000 98.320 ? 187 ILE A O   1 
ATOM 1416 C CG1 ? ILE A 1 187 ?  -2.184   2.917  -4.342 1.000 98.320 ? 187 ILE A CG1 1 
ATOM 1417 C CG2 ? ILE A 1 187 ?  -2.382   0.442  -4.801 1.000 98.320 ? 187 ILE A CG2 1 
ATOM 1418 C CD1 ? ILE A 1 187 ?  -3.610   3.341  -4.665 1.000 98.320 ? 187 ILE A CD1 1 
ATOM 1419 N N   ? THR A 1 188 ?   0.849  -0.602  -5.185 1.000 97.100 ? 188 THR A N   1 
ATOM 1420 C CA  ? THR A 1 188 ?   1.345  -1.747  -5.939 1.000 97.100 ? 188 THR A CA  1 
ATOM 1421 C C   ? THR A 1 188 ?   0.304  -2.220  -6.951 1.000 97.100 ? 188 THR A C   1 
ATOM 1422 C CB  ? THR A 1 188 ?   1.721  -2.911  -5.004 1.000 97.100 ? 188 THR A CB  1 
ATOM 1423 O O   ? THR A 1 188 ?  -0.813  -2.582  -6.576 1.000 97.100 ? 188 THR A O   1 
ATOM 1424 C CG2 ? THR A 1 188 ?   2.284  -4.090  -5.792 1.000 97.100 ? 188 THR A CG2 1 
ATOM 1425 O OG1 ? THR A 1 188 ?   2.708  -2.463  -4.067 1.000 97.100 ? 188 THR A OG1 1 
ATOM 1426 N N   ? ALA A 1 189 ?   0.661  -2.204  -8.258 1.000 95.070 ? 189 ALA A N   1 
ATOM 1427 C CA  ? ALA A 1 189 ?  -0.291  -2.479  -9.331 1.000 95.070 ? 189 ALA A CA  1 
ATOM 1428 C C   ? ALA A 1 189 ?   0.103  -3.733 -10.105 1.000 95.070 ? 189 ALA A C   1 
ATOM 1429 C CB  ? ALA A 1 189 ?  -0.389  -1.283 -10.275 1.000 95.070 ? 189 ALA A CB  1 
ATOM 1430 O O   ? ALA A 1 189 ?  -0.494  -4.797  -9.921 1.000 95.070 ? 189 ALA A O   1 
ATOM 1431 N N   ? PHE A 1 190 ?   1.187  -3.617 -10.970 1.000 92.700 ? 190 PHE A N   1 
ATOM 1432 C CA  ? PHE A 1 190 ?   1.527  -4.782 -11.778 1.000 92.700 ? 190 PHE A CA  1 
ATOM 1433 C C   ? PHE A 1 190 ?   3.032  -4.862 -12.005 1.000 92.700 ? 190 PHE A C   1 
ATOM 1434 C CB  ? PHE A 1 190 ?   0.795  -4.738 -13.123 1.000 92.700 ? 190 PHE A CB  1 
ATOM 1435 O O   ? PHE A 1 190 ?   3.759  -3.905 -11.732 1.000 92.700 ? 190 PHE A O   1 
ATOM 1436 C CG  ? PHE A 1 190 ?   1.172  -3.561 -13.981 1.000 92.700 ? 190 PHE A CG  1 
ATOM 1437 C CD1 ? PHE A 1 190 ?   0.472  -2.364 -13.891 1.000 92.700 ? 190 PHE A CD1 1 
ATOM 1438 C CD2 ? PHE A 1 190 ?   2.229  -3.651 -14.878 1.000 92.700 ? 190 PHE A CD2 1 
ATOM 1439 C CE1 ? PHE A 1 190 ?   0.819  -1.273 -14.684 1.000 92.700 ? 190 PHE A CE1 1 
ATOM 1440 C CE2 ? PHE A 1 190 ?   2.581  -2.565 -15.674 1.000 92.700 ? 190 PHE A CE2 1 
ATOM 1441 C CZ  ? PHE A 1 190 ?   1.875  -1.377 -15.576 1.000 92.700 ? 190 PHE A CZ  1 
ATOM 1442 N N   ? GLY A 1 191 ?   3.521  -5.993 -12.501 1.000 91.130 ? 191 GLY A N   1 
ATOM 1443 C CA  ? GLY A 1 191 ?   4.892  -6.272 -12.895 1.000 91.130 ? 191 GLY A CA  1 
ATOM 1444 C C   ? GLY A 1 191 ?   5.001  -7.349 -13.957 1.000 91.130 ? 191 GLY A C   1 
ATOM 1445 O O   ? GLY A 1 191 ?   3.988  -7.809 -14.489 1.000 91.130 ? 191 GLY A O   1 
ATOM 1446 N N   ? ASP A 1 192 ?   6.317  -7.707 -14.369 1.000 84.830 ? 192 ASP A N   1 
ATOM 1447 C CA  ? ASP A 1 192 ?   6.642  -8.616 -15.463 1.000 84.830 ? 192 ASP A CA  1 
ATOM 1448 C C   ? ASP A 1 192 ?   6.594 -10.071 -15.002 1.000 84.830 ? 192 ASP A C   1 
ATOM 1449 C CB  ? ASP A 1 192 ?   8.023  -8.292 -16.038 1.000 84.830 ? 192 ASP A CB  1 
ATOM 1450 O O   ? ASP A 1 192 ?   6.857 -10.986 -15.785 1.000 84.830 ? 192 ASP A O   1 
ATOM 1451 C CG  ? ASP A 1 192 ?   9.154  -8.598 -15.072 1.000 84.830 ? 192 ASP A CG  1 
ATOM 1452 O OD1 ? ASP A 1 192 ?   8.907  -8.679 -13.849 1.000 84.830 ? 192 ASP A OD1 1 
ATOM 1453 O OD2 ? ASP A 1 192 ?  10.303  -8.757 -15.537 1.000 84.830 ? 192 ASP A OD2 1 
ATOM 1454 N N   ? GLY A 1 193 ?   5.759 -10.645 -14.357 1.000 85.430 ? 193 GLY A N   1 
ATOM 1455 C CA  ? GLY A 1 193 ?   5.500 -12.011 -13.933 1.000 85.430 ? 193 GLY A CA  1 
ATOM 1456 C C   ? GLY A 1 193 ?   6.684 -12.655 -13.236 1.000 85.430 ? 193 GLY A C   1 
ATOM 1457 O O   ? GLY A 1 193 ?   6.563 -13.745 -12.674 1.000 85.430 ? 193 GLY A O   1 
ATOM 1458 N N   ? LEU A 1 194 ?   7.937 -11.999 -13.271 1.000 88.670 ? 194 LEU A N   1 
ATOM 1459 C CA  ? LEU A 1 194 ?   9.134 -12.510 -12.613 1.000 88.670 ? 194 LEU A CA  1 
ATOM 1460 C C   ? LEU A 1 194 ?   9.404 -11.759 -11.314 1.000 88.670 ? 194 LEU A C   1 
ATOM 1461 C CB  ? LEU A 1 194 ?  10.346 -12.396 -13.543 1.000 88.670 ? 194 LEU A CB  1 
ATOM 1462 O O   ? LEU A 1 194 ?  10.481 -11.890 -10.727 1.000 88.670 ? 194 LEU A O   1 
ATOM 1463 C CG  ? LEU A 1 194 ?  10.316 -13.261 -14.804 1.000 88.670 ? 194 LEU A CG  1 
ATOM 1464 C CD1 ? LEU A 1 194 ?  11.518 -12.948 -15.689 1.000 88.670 ? 194 LEU A CD1 1 
ATOM 1465 C CD2 ? LEU A 1 194 ?  10.287 -14.741 -14.437 1.000 88.670 ? 194 LEU A CD2 1 
ATOM 1466 N N   ? CYS A 1 195 ?   8.389 -11.135 -10.757 1.000 88.730 ? 195 CYS A N   1 
ATOM 1467 C CA  ? CYS A 1 195 ?   8.294 -10.468  -9.464 1.000 88.730 ? 195 CYS A CA  1 
ATOM 1468 C C   ? CYS A 1 195 ?   9.454  -9.499  -9.264 1.000 88.730 ? 195 CYS A C   1 
ATOM 1469 C CB  ? CYS A 1 195 ?   8.274 -11.494  -8.331 1.000 88.730 ? 195 CYS A CB  1 
ATOM 1470 O O   ? CYS A 1 195 ?   9.303  -8.474  -8.598 1.000 88.730 ? 195 CYS A O   1 
ATOM 1471 S SG  ? CYS A 1 195 ?   6.740 -12.443  -8.236 1.000 88.730 ? 195 CYS A SG  1 
ATOM 1472 N N   ? ASN A 1 196 ?  10.614  -9.635  -9.893 1.000 84.490 ? 196 ASN A N   1 
ATOM 1473 C CA  ? ASN A 1 196 ?  11.733  -8.728  -9.658 1.000 84.490 ? 196 ASN A CA  1 
ATOM 1474 C C   ? ASN A 1 196 ?  12.709  -8.727 -10.832 1.000 84.490 ? 196 ASN A C   1 
ATOM 1475 C CB  ? ASN A 1 196 ?  12.461  -9.096  -8.364 1.000 84.490 ? 196 ASN A CB  1 
ATOM 1476 O O   ? ASN A 1 196 ?  13.923  -8.788 -10.635 1.000 84.490 ? 196 ASN A O   1 
ATOM 1477 C CG  ? ASN A 1 196 ?  13.370  -7.989  -7.869 1.000 84.490 ? 196 ASN A CG  1 
ATOM 1478 N ND2 ? ASN A 1 196 ?  14.453  -8.365  -7.200 1.000 84.490 ? 196 ASN A ND2 1 
ATOM 1479 O OD1 ? ASN A 1 196 ?  13.101  -6.804  -8.086 1.000 84.490 ? 196 ASN A OD1 1 
ATOM 1480 N N   ? SER A 1 197 ?  12.078  -8.659 -12.005 1.000 85.740 ? 197 SER A N   1 
ATOM 1481 C CA  ? SER A 1 197 ?  12.877  -8.616 -13.225 1.000 85.740 ? 197 SER A CA  1 
ATOM 1482 C C   ? SER A 1 197 ?  13.585  -7.273 -13.375 1.000 85.740 ? 197 SER A C   1 
ATOM 1483 C CB  ? SER A 1 197 ?  12.000  -8.878 -14.450 1.000 85.740 ? 197 SER A CB  1 
ATOM 1484 O O   ? SER A 1 197 ?  13.000  -6.223 -13.102 1.000 85.740 ? 197 SER A O   1 
ATOM 1485 O OG  ? SER A 1 197 ?  12.711  -8.609 -15.646 1.000 85.740 ? 197 SER A OG  1 
ATOM 1486 N N   ? ARG A 1 198 ?  14.903  -7.324 -13.750 1.000 82.590 ? 198 ARG A N   1 
ATOM 1487 C CA  ? ARG A 1 198 ?  15.668  -6.109 -14.010 1.000 82.590 ? 198 ARG A CA  1 
ATOM 1488 C C   ? ARG A 1 198 ?  15.254  -5.474 -15.334 1.000 82.590 ? 198 ARG A C   1 
ATOM 1489 C CB  ? ARG A 1 198 ?  17.168  -6.409 -14.020 1.000 82.590 ? 198 ARG A CB  1 
ATOM 1490 O O   ? ARG A 1 198 ?  15.519  -4.294 -15.572 1.000 82.590 ? 198 ARG A O   1 
ATOM 1491 C CG  ? ARG A 1 198 ?  17.732  -6.772 -12.655 1.000 82.590 ? 198 ARG A CG  1 
ATOM 1492 C CD  ? ARG A 1 198 ?  19.245  -6.942 -12.697 1.000 82.590 ? 198 ARG A CD  1 
ATOM 1493 N NE  ? ARG A 1 198 ?  19.779  -7.338 -11.397 1.000 82.590 ? 198 ARG A NE  1 
ATOM 1494 N NH1 ? ARG A 1 198 ?  21.986  -6.936 -11.950 1.000 82.590 ? 198 ARG A NH1 1 
ATOM 1495 N NH2 ? ARG A 1 198 ?  21.445  -7.707  -9.860 1.000 82.590 ? 198 ARG A NH2 1 
ATOM 1496 C CZ  ? ARG A 1 198 ?  21.069  -7.326 -11.072 1.000 82.590 ? 198 ARG A CZ  1 
ATOM 1497 N N   ? LEU A 1 199 ?  14.487  -6.251 -16.153 1.000 87.070 ? 199 LEU A N   1 
ATOM 1498 C CA  ? LEU A 1 199 ?  14.075  -5.831 -17.488 1.000 87.070 ? 199 LEU A CA  1 
ATOM 1499 C C   ? LEU A 1 199 ?  12.796  -5.001 -17.426 1.000 87.070 ? 199 LEU A C   1 
ATOM 1500 C CB  ? LEU A 1 199 ?  13.864  -7.048 -18.392 1.000 87.070 ? 199 LEU A CB  1 
ATOM 1501 O O   ? LEU A 1 199 ?  12.634  -4.045 -18.188 1.000 87.070 ? 199 LEU A O   1 
ATOM 1502 C CG  ? LEU A 1 199 ?  15.124  -7.805 -18.814 1.000 87.070 ? 199 LEU A CG  1 
ATOM 1503 C CD1 ? LEU A 1 199 ?  14.751  -9.061 -19.595 1.000 87.070 ? 199 LEU A CD1 1 
ATOM 1504 C CD2 ? LEU A 1 199 ?  16.036  -6.906 -19.642 1.000 87.070 ? 199 LEU A CD2 1 
ATOM 1505 N N   ? TYR A 1 200 ?  11.917  -5.330 -16.434 1.000 91.320 ? 200 TYR A N   1 
ATOM 1506 C CA  ? TYR A 1 200 ?  10.664  -4.601 -16.275 1.000 91.320 ? 200 TYR A CA  1 
ATOM 1507 C C   ? TYR A 1 200 ?  10.476  -4.149 -14.831 1.000 91.320 ? 200 TYR A C   1 
ATOM 1508 C CB  ? TYR A 1 200 ?   9.479  -5.467 -16.710 1.000 91.320 ? 200 TYR A CB  1 
ATOM 1509 O O   ? TYR A 1 200 ?  10.327  -4.978 -13.930 1.000 91.320 ? 200 TYR A O   1 
ATOM 1510 C CG  ? TYR A 1 200 ?   9.424  -5.717 -18.197 1.000 91.320 ? 200 TYR A CG  1 
ATOM 1511 C CD1 ? TYR A 1 200 ?   8.893  -4.765 -19.065 1.000 91.320 ? 200 TYR A CD1 1 
ATOM 1512 C CD2 ? TYR A 1 200 ?   9.901  -6.907 -18.738 1.000 91.320 ? 200 TYR A CD2 1 
ATOM 1513 C CE1 ? TYR A 1 200 ?   8.839  -4.992 -20.436 1.000 91.320 ? 200 TYR A CE1 1 
ATOM 1514 C CE2 ? TYR A 1 200 ?   9.851  -7.145 -20.108 1.000 91.320 ? 200 TYR A CE2 1 
ATOM 1515 O OH  ? TYR A 1 200 ?   9.268  -6.413 -22.304 1.000 91.320 ? 200 TYR A OH  1 
ATOM 1516 C CZ  ? TYR A 1 200 ?   9.320  -6.183 -20.947 1.000 91.320 ? 200 TYR A CZ  1 
ATOM 1517 N N   ? PRO A 1 201 ?  10.502  -2.753 -14.663 1.000 93.650 ? 201 PRO A N   1 
ATOM 1518 C CA  ? PRO A 1 201 ?  10.255  -2.260 -13.306 1.000 93.650 ? 201 PRO A CA  1 
ATOM 1519 C C   ? PRO A 1 201 ?   8.840  -2.562 -12.817 1.000 93.650 ? 201 PRO A C   1 
ATOM 1520 C CB  ? PRO A 1 201 ?  10.477  -0.750 -13.434 1.000 93.650 ? 201 PRO A CB  1 
ATOM 1521 O O   ? PRO A 1 201 ?   7.928  -2.745 -13.628 1.000 93.650 ? 201 PRO A O   1 
ATOM 1522 C CG  ? PRO A 1 201 ?  11.225  -0.582 -14.718 1.000 93.650 ? 201 PRO A CG  1 
ATOM 1523 C CD  ? PRO A 1 201 ?  10.888  -1.734 -15.620 1.000 93.650 ? 201 PRO A CD  1 
ATOM 1524 N N   ? ASN A 1 202 ?   8.678  -2.708 -11.442 1.000 94.190 ? 202 ASN A N   1 
ATOM 1525 C CA  ? ASN A 1 202 ?   7.333  -2.743 -10.879 1.000 94.190 ? 202 ASN A CA  1 
ATOM 1526 C C   ? ASN A 1 202 ?   6.586  -1.436 -11.129 1.000 94.190 ? 202 ASN A C   1 
ATOM 1527 C CB  ? ASN A 1 202 ?   7.386  -3.045  -9.380 1.000 94.190 ? 202 ASN A CB  1 
ATOM 1528 O O   ? ASN A 1 202 ?   7.156  -0.353 -10.988 1.000 94.190 ? 202 ASN A O   1 
ATOM 1529 C CG  ? ASN A 1 202 ?   8.005  -4.396  -9.078 1.000 94.190 ? 202 ASN A CG  1 
ATOM 1530 N ND2 ? ASN A 1 202 ?   7.363  -5.460  -9.546 1.000 94.190 ? 202 ASN A ND2 1 
ATOM 1531 O OD1 ? ASN A 1 202 ?   9.050  -4.483  -8.428 1.000 94.190 ? 202 ASN A OD1 1 
ATOM 1532 N N   ? ALA A 1 203 ?   5.342  -1.535 -11.563 1.000 94.950 ? 203 ALA A N   1 
ATOM 1533 C CA  ? ALA A 1 203 ?   4.493  -0.374 -11.818 1.000 94.950 ? 203 ALA A CA  1 
ATOM 1534 C C   ? ALA A 1 203 ?   3.524  -0.139 -10.662 1.000 94.950 ? 203 ALA A C   1 
ATOM 1535 C CB  ? ALA A 1 203 ?   3.724  -0.553 -13.124 1.000 94.950 ? 203 ALA A CB  1 
ATOM 1536 O O   ? ALA A 1 203 ?   2.987  -1.090 -10.090 1.000 94.950 ? 203 ALA A O   1 
ATOM 1537 N N   ? TYR A 1 204 ?   3.375   1.062 -10.353 1.000 96.990 ? 204 TYR A N   1 
ATOM 1538 C CA  ? TYR A 1 204 ?   2.497   1.504  -9.276 1.000 96.990 ? 204 TYR A CA  1 
ATOM 1539 C C   ? TYR A 1 204 ?   1.482   2.522  -9.782 1.000 96.990 ? 204 TYR A C   1 
ATOM 1540 C CB  ? TYR A 1 204 ?   3.314   2.107  -8.129 1.000 96.990 ? 204 TYR A CB  1 
ATOM 1541 O O   ? TYR A 1 204 ?   1.780   3.310 -10.682 1.000 96.990 ? 204 TYR A O   1 
ATOM 1542 C CG  ? TYR A 1 204 ?   4.399   1.193  -7.611 1.000 96.990 ? 204 TYR A CG  1 
ATOM 1543 C CD1 ? TYR A 1 204 ?   4.194   0.410  -6.477 1.000 96.990 ? 204 TYR A CD1 1 
ATOM 1544 C CD2 ? TYR A 1 204 ?   5.629   1.112  -8.253 1.000 96.990 ? 204 TYR A CD2 1 
ATOM 1545 C CE1 ? TYR A 1 204 ?   5.191  -0.431  -5.995 1.000 96.990 ? 204 TYR A CE1 1 
ATOM 1546 C CE2 ? TYR A 1 204 ?   6.634   0.275  -7.780 1.000 96.990 ? 204 TYR A CE2 1 
ATOM 1547 O OH  ? TYR A 1 204 ?   7.396  -1.324  -6.179 1.000 96.990 ? 204 TYR A OH  1 
ATOM 1548 C CZ  ? TYR A 1 204 ?   6.405  -0.493  -6.652 1.000 96.990 ? 204 TYR A CZ  1 
ATOM 1549 N N   ? THR A 1 205 ?   0.215   2.360  -9.245 1.000 97.660 ? 205 THR A N   1 
ATOM 1550 C CA  ? THR A 1 205 ?  -0.735   3.444  -9.469 1.000 97.660 ? 205 THR A CA  1 
ATOM 1551 C C   ? THR A 1 205 ?  -0.274   4.721  -8.773 1.000 97.660 ? 205 THR A C   1 
ATOM 1552 C CB  ? THR A 1 205 ?  -2.143   3.065  -8.972 1.000 97.660 ? 205 THR A CB  1 
ATOM 1553 O O   ? THR A 1 205 ?   0.031   4.707  -7.578 1.000 97.660 ? 205 THR A O   1 
ATOM 1554 C CG2 ? THR A 1 205 ?  -3.126   4.213  -9.175 1.000 97.660 ? 205 THR A CG2 1 
ATOM 1555 O OG1 ? THR A 1 205 ?  -2.607   1.919  -9.696 1.000 97.660 ? 205 THR A OG1 1 
ATOM 1556 N N   ? LYS A 1 206 ?  -0.125   5.812  -9.574 1.000 97.670 ? 206 LYS A N   1 
ATOM 1557 C CA  ? LYS A 1 206 ?   0.318   7.106  -9.064 1.000 97.670 ? 206 LYS A CA  1 
ATOM 1558 C C   ? LYS A 1 206 ?  -0.779   7.779  -8.244 1.000 97.670 ? 206 LYS A C   1 
ATOM 1559 C CB  ? LYS A 1 206 ?   0.746   8.018 -10.215 1.000 97.670 ? 206 LYS A CB  1 
ATOM 1560 O O   ? LYS A 1 206 ?  -1.785   8.231  -8.796 1.000 97.670 ? 206 LYS A O   1 
ATOM 1561 C CG  ? LYS A 1 206 ?   1.395   9.319  -9.765 1.000 97.670 ? 206 LYS A CG  1 
ATOM 1562 C CD  ? LYS A 1 206 ?   1.751  10.205 -10.951 1.000 97.670 ? 206 LYS A CD  1 
ATOM 1563 C CE  ? LYS A 1 206 ?   2.954   9.666 -11.712 1.000 97.670 ? 206 LYS A CE  1 
ATOM 1564 N NZ  ? LYS A 1 206 ?   3.259  10.489 -12.921 1.000 97.670 ? 206 LYS A NZ  1 
ATOM 1565 N N   ? ILE A 1 207 ?  -0.554   7.908  -6.882 1.000 98.060 ? 207 ILE A N   1 
ATOM 1566 C CA  ? ILE A 1 207 ?  -1.570   8.416  -5.967 1.000 98.060 ? 207 ILE A CA  1 
ATOM 1567 C C   ? ILE A 1 207 ?  -1.872   9.877  -6.290 1.000 98.060 ? 207 ILE A C   1 
ATOM 1568 C CB  ? ILE A 1 207 ?  -1.125   8.274  -4.494 1.000 98.060 ? 207 ILE A CB  1 
ATOM 1569 O O   ? ILE A 1 207 ?  -3.034  10.291  -6.295 1.000 98.060 ? 207 ILE A O   1 
ATOM 1570 C CG1 ? ILE A 1 207 ?  -1.094   6.797  -4.085 1.000 98.060 ? 207 ILE A CG1 1 
ATOM 1571 C CG2 ? ILE A 1 207 ?  -2.046   9.078  -3.571 1.000 98.060 ? 207 ILE A CG2 1 
ATOM 1572 C CD1 ? ILE A 1 207 ?  -0.531   6.551  -2.692 1.000 98.060 ? 207 ILE A CD1 1 
ATOM 1573 N N   ? SER A 1 208 ?  -0.883  10.714  -6.616 1.000 97.230 ? 208 SER A N   1 
ATOM 1574 C CA  ? SER A 1 208 ?  -1.079  12.130  -6.905 1.000 97.230 ? 208 SER A CA  1 
ATOM 1575 C C   ? SER A 1 208 ?  -2.007  12.327  -8.099 1.000 97.230 ? 208 SER A C   1 
ATOM 1576 C CB  ? SER A 1 208 ?   0.262  12.814  -7.173 1.000 97.230 ? 208 SER A CB  1 
ATOM 1577 O O   ? SER A 1 208 ?  -2.736  13.318  -8.169 1.000 97.230 ? 208 SER A O   1 
ATOM 1578 O OG  ? SER A 1 208 ?   0.928  12.205  -8.266 1.000 97.230 ? 208 SER A OG  1 
ATOM 1579 N N   ? ALA A 1 209 ?  -2.003  11.391  -9.010 1.000 96.710 ? 209 ALA A N   1 
ATOM 1580 C CA  ? ALA A 1 209 ?  -2.869  11.467 -10.184 1.000 96.710 ? 209 ALA A CA  1 
ATOM 1581 C C   ? ALA A 1 209 ?  -4.338  11.330  -9.792 1.000 96.710 ? 209 ALA A C   1 
ATOM 1582 C CB  ? ALA A 1 209 ?  -2.489  10.388 -11.196 1.000 96.710 ? 209 ALA A CB  1 
ATOM 1583 O O   ? ALA A 1 209 ?  -5.229  11.712 -10.554 1.000 96.710 ? 209 ALA A O   1 
ATOM 1584 N N   ? TYR A 1 210 ?  -4.612  10.833  -8.532 1.000 97.480 ? 210 TYR A N   1 
ATOM 1585 C CA  ? TYR A 1 210 ?  -5.979  10.521  -8.132 1.000 97.480 ? 210 TYR A CA  1 
ATOM 1586 C C   ? TYR A 1 210 ?  -6.343  11.229  -6.833 1.000 97.480 ? 210 TYR A C   1 
ATOM 1587 C CB  ? TYR A 1 210 ?  -6.161   9.009  -7.971 1.000 97.480 ? 210 TYR A CB  1 
ATOM 1588 O O   ? TYR A 1 210 ?  -7.322  10.868  -6.175 1.000 97.480 ? 210 TYR A O   1 
ATOM 1589 C CG  ? TYR A 1 210 ?  -5.953   8.233  -9.249 1.000 97.480 ? 210 TYR A CG  1 
ATOM 1590 C CD1 ? TYR A 1 210 ?  -7.013   7.992 -10.120 1.000 97.480 ? 210 TYR A CD1 1 
ATOM 1591 C CD2 ? TYR A 1 210 ?  -4.698   7.739  -9.588 1.000 97.480 ? 210 TYR A CD2 1 
ATOM 1592 C CE1 ? TYR A 1 210 ?  -6.827   7.275 -11.298 1.000 97.480 ? 210 TYR A CE1 1 
ATOM 1593 C CE2 ? TYR A 1 210 ?  -4.500   7.021 -10.763 1.000 97.480 ? 210 TYR A CE2 1 
ATOM 1594 O OH  ? TYR A 1 210 ?  -5.379   6.086 -12.775 1.000 97.480 ? 210 TYR A OH  1 
ATOM 1595 C CZ  ? TYR A 1 210 ?  -5.569   6.795 -11.611 1.000 97.480 ? 210 TYR A CZ  1 
ATOM 1596 N N   ? LEU A 1 211 ?  -5.615  12.222  -6.434 1.000 96.380 ? 211 LEU A N   1 
ATOM 1597 C CA  ? LEU A 1 211 ?  -5.793  12.904  -5.157 1.000 96.380 ? 211 LEU A CA  1 
ATOM 1598 C C   ? LEU A 1 211 ?  -7.158  13.581  -5.088 1.000 96.380 ? 211 LEU A C   1 
ATOM 1599 C CB  ? LEU A 1 211 ?  -4.686  13.940  -4.943 1.000 96.380 ? 211 LEU A CB  1 
ATOM 1600 O O   ? LEU A 1 211 ?  -7.829  13.530  -4.054 1.000 96.380 ? 211 LEU A O   1 
ATOM 1601 C CG  ? LEU A 1 211 ?  -3.361  13.412  -4.390 1.000 96.380 ? 211 LEU A CG  1 
ATOM 1602 C CD1 ? LEU A 1 211 ?  -2.326  14.531  -4.336 1.000 96.380 ? 211 LEU A CD1 1 
ATOM 1603 C CD2 ? LEU A 1 211 ?  -3.566  12.799  -3.009 1.000 96.380 ? 211 LEU A CD2 1 
ATOM 1604 N N   ? GLN A 1 212 ?  -7.456  14.205  -6.228 1.000 95.650 ? 212 GLN A N   1 
ATOM 1605 C CA  ? GLN A 1 212 ?  -8.752  14.874  -6.262 1.000 95.650 ? 212 GLN A CA  1 
ATOM 1606 C C   ? GLN A 1 212 ?  -9.890  13.879  -6.054 1.000 95.650 ? 212 GLN A C   1 
ATOM 1607 C CB  ? GLN A 1 212 ?  -8.939  15.615  -7.587 1.000 95.650 ? 212 GLN A CB  1 
ATOM 1608 O O   ? GLN A 1 212 ? -10.829  14.151  -5.303 1.000 95.650 ? 212 GLN A O   1 
ATOM 1609 C CG  ? GLN A 1 212 ? -10.192  16.479  -7.637 1.000 95.650 ? 212 GLN A CG  1 
ATOM 1610 C CD  ? GLN A 1 212 ? -10.315  17.261  -8.931 1.000 95.650 ? 212 GLN A CD  1 
ATOM 1611 N NE2 ? GLN A 1 212 ? -11.185  18.264  -8.938 1.000 95.650 ? 212 GLN A NE2 1 
ATOM 1612 O OE1 ? GLN A 1 212 ?  -9.632  16.965  -9.918 1.000 95.650 ? 212 GLN A OE1 1 
ATOM 1613 N N   ? TRP A 1 213 ?  -9.768  12.793  -6.705 1.000 97.200 ? 213 TRP A N   1 
ATOM 1614 C CA  ? TRP A 1 213 ? -10.753  11.725  -6.576 1.000 97.200 ? 213 TRP A CA  1 
ATOM 1615 C C   ? TRP A 1 213 ? -10.810  11.208  -5.142 1.000 97.200 ? 213 TRP A C   1 
ATOM 1616 C CB  ? TRP A 1 213 ? -10.429  10.575  -7.533 1.000 97.200 ? 213 TRP A CB  1 
ATOM 1617 O O   ? TRP A 1 213 ? -11.895  11.042  -4.578 1.000 97.200 ? 213 TRP A O   1 
ATOM 1618 C CG  ? TRP A 1 213 ? -11.348   9.398  -7.405 1.000 97.200 ? 213 TRP A CG  1 
ATOM 1619 C CD1 ? TRP A 1 213 ? -12.555   9.224  -8.024 1.000 97.200 ? 213 TRP A CD1 1 
ATOM 1620 C CD2 ? TRP A 1 213 ? -11.137   8.232  -6.604 1.000 97.200 ? 213 TRP A CD2 1 
ATOM 1621 C CE2 ? TRP A 1 213 ? -12.257   7.390  -6.785 1.000 97.200 ? 213 TRP A CE2 1 
ATOM 1622 C CE3 ? TRP A 1 213 ? -10.107   7.816  -5.749 1.000 97.200 ? 213 TRP A CE3 1 
ATOM 1623 N NE1 ? TRP A 1 213 ? -13.106   8.018  -7.655 1.000 97.200 ? 213 TRP A NE1 1 
ATOM 1624 C CH2 ? TRP A 1 213 ? -11.354   5.773  -5.312 1.000 97.200 ? 213 TRP A CH2 1 
ATOM 1625 C CZ2 ? TRP A 1 213 ? -12.375   6.156  -6.142 1.000 97.200 ? 213 TRP A CZ2 1 
ATOM 1626 C CZ3 ? TRP A 1 213 ? -10.227   6.587  -5.110 1.000 97.200 ? 213 TRP A CZ3 1 
ATOM 1627 N N   ? ILE A 1 214 ?  -9.692  10.957  -4.508 1.000 97.480 ? 214 ILE A N   1 
ATOM 1628 C CA  ? ILE A 1 214 ?  -9.579  10.455  -3.143 1.000 97.480 ? 214 ILE A CA  1 
ATOM 1629 C C   ? ILE A 1 214 ? -10.213  11.449  -2.173 1.000 97.480 ? 214 ILE A C   1 
ATOM 1630 C CB  ? ILE A 1 214 ?  -8.105  10.196  -2.757 1.000 97.480 ? 214 ILE A CB  1 
ATOM 1631 O O   ? ILE A 1 214 ? -11.034  11.070  -1.334 1.000 97.480 ? 214 ILE A O   1 
ATOM 1632 C CG1 ? ILE A 1 214 ?  -7.525   9.056  -3.602 1.000 97.480 ? 214 ILE A CG1 1 
ATOM 1633 C CG2 ? ILE A 1 214 ?  -7.986   9.885  -1.262 1.000 97.480 ? 214 ILE A CG2 1 
ATOM 1634 C CD1 ? ILE A 1 214 ?  -6.011   8.925  -3.507 1.000 97.480 ? 214 ILE A CD1 1 
ATOM 1635 N N   ? ARG A 1 215 ?  -9.944  12.680  -2.328 1.000 95.990 ? 215 ARG A N   1 
ATOM 1636 C CA  ? ARG A 1 215 ? -10.453  13.723  -1.443 1.000 95.990 ? 215 ARG A CA  1 
ATOM 1637 C C   ? ARG A 1 215 ? -11.968  13.850  -1.561 1.000 95.990 ? 215 ARG A C   1 
ATOM 1638 C CB  ? ARG A 1 215 ?  -9.789  15.065  -1.755 1.000 95.990 ? 215 ARG A CB  1 
ATOM 1639 O O   ? ARG A 1 215 ? -12.664  14.002  -0.555 1.000 95.990 ? 215 ARG A O   1 
ATOM 1640 C CG  ? ARG A 1 215 ?  -8.337  15.152  -1.312 1.000 95.990 ? 215 ARG A CG  1 
ATOM 1641 C CD  ? ARG A 1 215 ?  -7.726  16.506  -1.645 1.000 95.990 ? 215 ARG A CD  1 
ATOM 1642 N NE  ? ARG A 1 215 ?  -6.337  16.593  -1.204 1.000 95.990 ? 215 ARG A NE  1 
ATOM 1643 N NH1 ? ARG A 1 215 ?  -5.835  18.460  -2.470 1.000 95.990 ? 215 ARG A NH1 1 
ATOM 1644 N NH2 ? ARG A 1 215 ?  -4.230  17.506  -1.141 1.000 95.990 ? 215 ARG A NH2 1 
ATOM 1645 C CZ  ? ARG A 1 215 ?  -5.471  17.520  -1.606 1.000 95.990 ? 215 ARG A CZ  1 
ATOM 1646 N N   ? PHE A 1 216 ? -12.398  13.857  -2.790 1.000 95.720 ? 216 PHE A N   1 
ATOM 1647 C CA  ? PHE A 1 216 ? -13.829  13.941  -3.057 1.000 95.720 ? 216 PHE A CA  1 
ATOM 1648 C C   ? PHE A 1 216 ? -14.576  12.808  -2.365 1.000 95.720 ? 216 PHE A C   1 
ATOM 1649 C CB  ? PHE A 1 216 ? -14.098  13.904  -4.565 1.000 95.720 ? 216 PHE A CB  1 
ATOM 1650 O O   ? PHE A 1 216 ? -15.608  13.035  -1.729 1.000 95.720 ? 216 PHE A O   1 
ATOM 1651 C CG  ? PHE A 1 216 ? -15.560  13.908  -4.920 1.000 95.720 ? 216 PHE A CG  1 
ATOM 1652 C CD1 ? PHE A 1 216 ? -16.210  12.729  -5.266 1.000 95.720 ? 216 PHE A CD1 1 
ATOM 1653 C CD2 ? PHE A 1 216 ? -16.286  15.093  -4.909 1.000 95.720 ? 216 PHE A CD2 1 
ATOM 1654 C CE1 ? PHE A 1 216 ? -17.563  12.731  -5.595 1.000 95.720 ? 216 PHE A CE1 1 
ATOM 1655 C CE2 ? PHE A 1 216 ? -17.638  15.102  -5.238 1.000 95.720 ? 216 PHE A CE2 1 
ATOM 1656 C CZ  ? PHE A 1 216 ? -18.275  13.920  -5.581 1.000 95.720 ? 216 PHE A CZ  1 
ATOM 1657 N N   ? LYS A 1 217 ? -14.079  11.600  -2.445 1.000 95.420 ? 217 LYS A N   1 
ATOM 1658 C CA  ? LYS A 1 217 ? -14.740  10.435  -1.864 1.000 95.420 ? 217 LYS A CA  1 
ATOM 1659 C C   ? LYS A 1 217 ? -14.677  10.470  -0.340 1.000 95.420 ? 217 LYS A C   1 
ATOM 1660 C CB  ? LYS A 1 217 ? -14.107   9.143  -2.385 1.000 95.420 ? 217 LYS A CB  1 
ATOM 1661 O O   ? LYS A 1 217 ? -15.615  10.041   0.335 1.000 95.420 ? 217 LYS A O   1 
ATOM 1662 C CG  ? LYS A 1 217 ? -14.388   8.865  -3.854 1.000 95.420 ? 217 LYS A CG  1 
ATOM 1663 C CD  ? LYS A 1 217 ? -15.883   8.765  -4.129 1.000 95.420 ? 217 LYS A CD  1 
ATOM 1664 C CE  ? LYS A 1 217 ? -16.165   8.500  -5.601 1.000 95.420 ? 217 LYS A CE  1 
ATOM 1665 N NZ  ? LYS A 1 217 ? -17.631   8.453  -5.885 1.000 95.420 ? 217 LYS A NZ  1 
ATOM 1666 N N   ? LEU A 1 218 ? -13.577  10.957   0.212 1.000 93.710 ? 218 LEU A N   1 
ATOM 1667 C CA  ? LEU A 1 218 ? -13.438  11.037   1.662 1.000 93.710 ? 218 LEU A CA  1 
ATOM 1668 C C   ? LEU A 1 218 ? -14.416  12.051   2.247 1.000 93.710 ? 218 LEU A C   1 
ATOM 1669 C CB  ? LEU A 1 218 ? -12.004  11.415   2.043 1.000 93.710 ? 218 LEU A CB  1 
ATOM 1670 O O   ? LEU A 1 218 ? -14.915  11.868   3.359 1.000 93.710 ? 218 LEU A O   1 
ATOM 1671 C CG  ? LEU A 1 218 ? -10.932  10.357   1.777 1.000 93.710 ? 218 LEU A CG  1 
ATOM 1672 C CD1 ? LEU A 1 218 ?  -9.569  10.854   2.249 1.000 93.710 ? 218 LEU A CD1 1 
ATOM 1673 C CD2 ? LEU A 1 218 ? -11.294   9.044   2.462 1.000 93.710 ? 218 LEU A CD2 1 
ATOM 1674 N N   ? GLU A 1 219 ? -14.765  13.112   1.591 1.000 88.290 ? 219 GLU A N   1 
ATOM 1675 C CA  ? GLU A 1 219 ? -15.655  14.177   2.043 1.000 88.290 ? 219 GLU A CA  1 
ATOM 1676 C C   ? GLU A 1 219 ? -17.120  13.782   1.873 1.000 88.290 ? 219 GLU A C   1 
ATOM 1677 C CB  ? GLU A 1 219 ? -15.369  15.475   1.284 1.000 88.290 ? 219 GLU A CB  1 
ATOM 1678 O O   ? GLU A 1 219 ? -17.978  14.216   2.644 1.000 88.290 ? 219 GLU A O   1 
ATOM 1679 C CG  ? GLU A 1 219 ? -14.043  16.124   1.652 1.000 88.290 ? 219 GLU A CG  1 
ATOM 1680 C CD  ? GLU A 1 219 ? -13.709  17.336   0.796 1.000 88.290 ? 219 GLU A CD  1 
ATOM 1681 O OE1 ? GLU A 1 219 ? -12.611  17.913   0.964 1.000 88.290 ? 219 GLU A OE1 1 
ATOM 1682 O OE2 ? GLU A 1 219 ? -14.553  17.711  -0.048 1.000 88.290 ? 219 GLU A OE2 1 
ATOM 1683 N N   ? ASN A 1 220 ? -17.451  12.891   0.909 1.000 76.070 ? 220 ASN A N   1 
ATOM 1684 C CA  ? ASN A 1 220 ? -18.804  12.599   0.447 1.000 76.070 ? 220 ASN A CA  1 
ATOM 1685 C C   ? ASN A 1 220 ? -19.251  11.203   0.871 1.000 76.070 ? 220 ASN A C   1 
ATOM 1686 C CB  ? ASN A 1 220 ? -18.896  12.747  -1.073 1.000 76.070 ? 220 ASN A CB  1 
ATOM 1687 O O   ? ASN A 1 220 ? -20.372  10.787   0.570 1.000 76.070 ? 220 ASN A O   1 
ATOM 1688 C CG  ? ASN A 1 220 ? -18.870  14.195  -1.521 1.000 76.070 ? 220 ASN A CG  1 
ATOM 1689 N ND2 ? ASN A 1 220 ? -18.111  14.476  -2.574 1.000 76.070 ? 220 ASN A ND2 1 
ATOM 1690 O OD1 ? ASN A 1 220 ? -19.525  15.054  -0.926 1.000 76.070 ? 220 ASN A OD1 1 
ATOM 1691 N N   ? VAL A 1 221 ? -18.549  10.550   1.811 1.000 66.220 ? 221 VAL A N   1 
ATOM 1692 C CA  ? VAL A 1 221 ? -18.956   9.275   2.392 1.000 66.220 ? 221 VAL A CA  1 
ATOM 1693 C C   ? VAL A 1 221 ? -19.356   9.476   3.852 1.000 66.220 ? 221 VAL A C   1 
ATOM 1694 C CB  ? VAL A 1 221 ? -17.831   8.220   2.288 1.000 66.220 ? 221 VAL A CB  1 
ATOM 1695 O O   ? VAL A 1 221 ? -18.774  10.307   4.553 1.000 66.220 ? 221 VAL A O   1 
ATOM 1696 C CG1 ? VAL A 1 221 ? -18.284   6.889   2.885 1.000 66.220 ? 221 VAL A CG1 1 
ATOM 1697 C CG2 ? VAL A 1 221 ? -17.403   8.039   0.833 1.000 66.220 ? 221 VAL A CG2 1 
# 
loop_
_struct_sheet_range.sheet_id 
_struct_sheet_range.id 
_struct_sheet_range.beg_label_comp_id 
_struct_sheet_range.beg_label_asym_id 
_struct_sheet_range.beg_label_seq_id 
_struct_sheet_range.pdbx_beg_PDB_ins_code 
_struct_sheet_range.end_label_comp_id 
_struct_sheet_range.end_label_asym_id 
_struct_sheet_range.end_label_seq_id 
_struct_sheet_range.pdbx_end_PDB_ins_code 
_struct_sheet_range.beg_auth_comp_id 
_struct_sheet_range.beg_auth_asym_id 
_struct_sheet_range.beg_auth_seq_id 
_struct_sheet_range.end_auth_comp_id 
_struct_sheet_range.end_auth_asym_id 
_struct_sheet_range.end_auth_seq_id 
A A ILE A   2 ? VAL A   3 ? ILE A 2   VAL A 3   
A B GLY A 168 ? SER A 169 ? GLY A 168 SER A 169 
B C THR A   6 ? GLU A   7 ? THR A 6   GLU A 7   
B D SER A 105 ? SER A 105 ? SER A 105 SER A 105 
B E ILE A 116 ? GLY A 121 ? ILE A 116 GLY A 121 
B F MET A 136 ? ILE A 142 ? MET A 136 ILE A 142 
B G MET A 160 ? TYR A 164 ? MET A 160 TYR A 164 
B H PRO A 177 ? CYS A 180 ? PRO A 177 CYS A 180 
B I THR A 183 ? PHE A 190 ? THR A 183 PHE A 190 
B J ASN A 202 ? LYS A 206 ? ASN A 202 LYS A 206 
C K MET A  16 ? TYR A  21 ? MET A 16  TYR A 21  
C L GLU A  24 ? LEU A  31 ? GLU A 24  LEU A 31  
C M PHE A  36 ? THR A  39 ? PHE A 36  THR A 39  
C N THR A  49 ? VAL A  52 ? THR A 49  VAL A 52  
C O ASN A  64 ? PRO A  73 ? ASN A 64  PRO A 73  
C P MET A  87 ? LEU A  91 ? MET A 87  LEU A 91  
D Q ASP A  56 ? ASP A  56 ? ASP A 56  ASP A 56  
D R ARG A 134 ? ARG A 134 ? ARG A 134 ARG A 134 
# 
loop_
_struct_conf.id 
_struct_conf.conf_type_id 
_struct_conf.beg_label_comp_id 
_struct_conf.beg_label_asym_id 
_struct_conf.beg_label_seq_id 
_struct_conf.pdbx_beg_PDB_ins_code 
_struct_conf.end_label_comp_id 
_struct_conf.end_label_asym_id 
_struct_conf.end_label_seq_id 
_struct_conf.pdbx_end_PDB_ins_code 
_struct_conf.beg_auth_comp_id 
_struct_conf.beg_auth_asym_id 
_struct_conf.beg_auth_seq_id 
_struct_conf.end_auth_comp_id 
_struct_conf.end_auth_asym_id 
_struct_conf.end_auth_seq_id 
STRN1         STRN         ILE A   2 ? VAL A   3 ? ILE A 2   VAL A 3   
TURN_TY1_P1   TURN_TY1_P   ASP A   4 ? ASP A   4 ? ASP A 4   ASP A 4   
STRN2         STRN         THR A   6 ? GLU A   7 ? THR A 6   GLU A 7   
HELX_LH_PP_P1 HELX_LH_PP_P ALA A   8 ? LYS A   9 ? ALA A 8   LYS A 9   
TURN_TY1_P2   TURN_TY1_P   PRO A  10 ? HIS A  11 ? PRO A 10  HIS A 11  
BEND1         BEND         SER A  12 ? SER A  12 ? SER A 12  SER A 12  
TURN_TY1_P3   TURN_TY1_P   PRO A  14 ? TYR A  15 ? PRO A 14  TYR A 15  
STRN3         STRN         MET A  16 ? TYR A  21 ? MET A 16  TYR A 21  
TURN_TY1_P4   TURN_TY1_P   ASP A  22 ? GLY A  23 ? ASP A 22  GLY A 23  
STRN4         STRN         GLU A  24 ? LEU A  31 ? GLU A 24  LEU A 31  
BEND2         BEND         THR A  33 ? GLU A  35 ? THR A 33  GLU A 35  
STRN5         STRN         PHE A  36 ? THR A  39 ? PHE A 36  THR A 39  
HELX_RH_3T_P1 HELX_RH_3T_P ALA A  41 ? CYS A  43 ? ALA A 41  CYS A 43  
BEND3         BEND         ASP A  46 ? VAL A  47 ? ASP A 46  VAL A 47  
HELX_LH_PP_P2 HELX_LH_PP_P LEU A  48 ? LEU A  48 ? LEU A 48  LEU A 48  
STRN6         STRN         THR A  49 ? VAL A  52 ? THR A 49  VAL A 52  
BEND4         BEND         GLY A  53 ? GLY A  53 ? GLY A 53  GLY A 53  
BEND5         BEND         HIS A  55 ? HIS A  55 ? HIS A 55  HIS A 55  
STRN7         STRN         ASP A  56 ? ASP A  56 ? ASP A 56  ASP A 56  
TURN_TY1_P5   TURN_TY1_P   LEU A  57 ? SER A  58 ? LEU A 57  SER A 58  
HELX_RH_3T_P2 HELX_RH_3T_P ASN A  60 ? ILE A  62 ? ASN A 60  ILE A 62  
STRN8         STRN         ASN A  64 ? PRO A  73 ? ASN A 64  PRO A 73  
TURN_TY1_P6   TURN_TY1_P   GLN A  75 ? LEU A  79 ? GLN A 75  LEU A 79  
TURN_TY1_P7   TURN_TY1_P   PRO A  81 ? LEU A  83 ? PRO A 81  LEU A 83  
BEND6         BEND         ASN A  84 ? ASN A  84 ? ASN A 84  ASN A 84  
STRN9         STRN         MET A  87 ? LEU A  91 ? MET A 87  LEU A 91  
BEND7         BEND         LYS A  92 ? LYS A  93 ? LYS A 92  LYS A 93  
BEND8         BEND         ASN A  99 ? SER A 100 ? ASN A 99  SER A 100 
STRN10        STRN         SER A 105 ? SER A 105 ? SER A 105 SER A 105 
HELX_LH_PP_P3 HELX_LH_PP_P LEU A 106 ? PRO A 107 ? LEU A 106 PRO A 107 
BEND9         BEND         LYS A 108 ? GLU A 109 ? LYS A 108 GLU A 109 
HELX_LH_PP_P4 HELX_LH_PP_P ASP A 110 ? GLU A 112 ? ASP A 110 GLU A 112 
TURN_TY1_P8   TURN_TY1_P   ALA A 113 ? ASP A 114 ? ALA A 113 ASP A 114 
STRN11        STRN         ILE A 116 ? GLY A 121 ? ILE A 116 GLY A 121 
BEND10        BEND         TRP A 122 ? GLY A 123 ? TRP A 122 GLY A 123 
BEND11        BEND         LEU A 125 ? TRP A 126 ? LEU A 125 TRP A 126 
TURN_TY1_P9   TURN_TY1_P   SER A 127 ? LYS A 128 ? SER A 127 LYS A 128 
HELX_LH_PP_P5 HELX_LH_PP_P PRO A 130 ? PRO A 132 ? PRO A 130 PRO A 132 
BEND12        BEND         ASP A 133 ? ASP A 133 ? ASP A 133 ASP A 133 
STRN12        STRN         ARG A 134 ? ARG A 134 ? ARG A 134 ARG A 134 
STRN13        STRN         MET A 136 ? ILE A 142 ? MET A 136 ILE A 142 
HELX_LH_PP_P6 HELX_LH_PP_P VAL A 143 ? ASN A 144 ? VAL A 143 ASN A 144 
HELX_RH_AL_P1 HELX_RH_AL_P ASP A 145 ? TRP A 152 ? ASP A 145 TRP A 152 
BEND13        BEND         GLY A 153 ? SER A 154 ? GLY A 153 SER A 154 
TURN_TY1_P10  TURN_TY1_P   ALA A 157 ? GLU A 159 ? ALA A 157 GLU A 159 
STRN14        STRN         MET A 160 ? TYR A 164 ? MET A 160 TYR A 164 
BEND14        BEND         GLY A 165 ? HIS A 166 ? GLY A 165 HIS A 166 
STRN15        STRN         GLY A 168 ? SER A 169 ? GLY A 168 SER A 169 
TURN_TY1_P11  TURN_TY1_P   ASN A 171 ? GLY A 172 ? ASN A 171 GLY A 172 
TURN_TY1_P12  TURN_TY1_P   SER A 174 ? GLY A 175 ? SER A 174 GLY A 175 
HELX_LH_PP_P7 HELX_LH_PP_P GLY A 176 ? GLY A 176 ? GLY A 176 GLY A 176 
STRN16        STRN         PRO A 177 ? CYS A 180 ? PRO A 177 CYS A 180 
TURN_TY1_P13  TURN_TY1_P   ASN A 181 ? ASN A 182 ? ASN A 181 ASN A 182 
STRN17        STRN         THR A 183 ? PHE A 190 ? THR A 183 PHE A 190 
BEND15        BEND         GLY A 193 ? ASN A 196 ? GLY A 193 ASN A 196 
BEND16        BEND         ARG A 198 ? TYR A 200 ? ARG A 198 TYR A 200 
HELX_LH_PP_P8 HELX_LH_PP_P PRO A 201 ? PRO A 201 ? PRO A 201 PRO A 201 
STRN18        STRN         ASN A 202 ? LYS A 206 ? ASN A 202 LYS A 206 
HELX_RH_3T_P3 HELX_RH_3T_P ILE A 207 ? TYR A 210 ? ILE A 207 TYR A 210 
HELX_RH_AL_P2 HELX_RH_AL_P LEU A 211 ? ASN A 220 ? LEU A 211 ASN A 220 
# 
