# Supplementary material for: FlatProt: 2D visualization eases protein structure comparison
Source: BMC Bioinformatics. 2025 Aug 13;26:210. doi: 10.1186/s12859-025-06233-x (PMC12344939; doi:10.1186/s12859-025-06233-x)
Supplement: Supplementary file 1 — Supplementary Material 1 [file 12859_2025_6233_MOESM1_ESM.zip › KLK/structures/Pelodiscus_sinensis_GeneID=102462227.cif]

data_Pelodiscus_sinensis_GeneID=102462227
# 
_entry.id   ? 
# 
_entity.id                         1      
_entity.type                       polymer 
_entity.pdbx_description           polymer-1 
_entity.formula_weight             21847.2 
_entity.pdbx_number_of_molecules        1 
# 
loop_
_struct_sheet.id 
_struct_sheet.number_strands 
A 6 
B 6 
C 2 
# 
loop_
_struct_conf_type.id 
_struct_conf_type.criteria 
TURN_TY1_P   DSSP 
HELX_LH_PP_P DSSP 
BEND         DSSP 
STRN         DSSP 
HELX_RH_AL_P DSSP 
HELX_RH_3T_P DSSP 
# 
_struct_asym.id          A 
_struct_asym.entity_id   1 
# 
_software.pdbx_ordinal     1 
_software.name             dssp 
_software.version          4.4.10 
_software.date             ? 
_software.classification   'model annotation' 
# 
_entity_poly.entity_id                      1 
_entity_poly.type                           polypeptide(L) 
_entity_poly.nstd_linkage                   n 
_entity_poly.nstd_monomer                   n 
_entity_poly.pdbx_seq_one_letter_code       
;KIIGGKEAKPHSRPYMAFLEIEETFGCCGFLVAENFVLTAAHCPGAEINVILGAHDIGNMERTQQKMSVSKKIPHPEYDE
ETFNNDIMLLKVHSLCNVSGWGMTSLTATTDTLREVNLSVVTDDDCKSRYLNYFPISMLCVGVRRYRRSTYQGDSGGPLV
CGGVAEGIVSFGVKNSIPPVVFTRISHFLPWIKANMR
;
_entity_poly.pdbx_seq_one_letter_code_can   
;KIIGGKEAKPHSRPYMAFLEIEETFGCCGFLVAENFVLTAAHCPGAEINVILGAHDIGNMERTQQKMSVSKKIPHPEYDE
ETFNNDIMLLKVHSLCNVSGWGMTSLTATTDTLREVNLSVVTDDDCKSRYLNYFPISMLCVGVRRYRRSTYQGDSGGPLV
CGGVAEGIVSFGVKNSIPPVVFTRISHFLPWIKANMR
;
_entity_poly.pdbx_strand_id                 A 
# 
loop_
_dssp_struct_summary.entry_id 
_dssp_struct_summary.label_comp_id 
_dssp_struct_summary.label_asym_id 
_dssp_struct_summary.label_seq_id 
_dssp_struct_summary.secondary_structure 
_dssp_struct_summary.ss_bridge 
_dssp_struct_summary.helix_3_10 
_dssp_struct_summary.helix_alpha 
_dssp_struct_summary.helix_pi 
_dssp_struct_summary.helix_pp 
_dssp_struct_summary.bend 
_dssp_struct_summary.chirality 
_dssp_struct_summary.sheet 
_dssp_struct_summary.strand 
_dssp_struct_summary.ladder_1 
_dssp_struct_summary.ladder_2 
_dssp_struct_summary.accessibility 
_dssp_struct_summary.TCO 
_dssp_struct_summary.kappa 
_dssp_struct_summary.alpha 
_dssp_struct_summary.phi 
_dssp_struct_summary.psi 
_dssp_struct_summary.x_ca 
_dssp_struct_summary.y_ca 
_dssp_struct_summary.z_ca 
Pelodiscus_sinensis_GeneID=102462227 LYS A 1   . . . . . . . . . . . . ? .      .     .      .      114.2  10.7  1.8   -27.3 
Pelodiscus_sinensis_GeneID=102462227 ILE A 2   . . > . . . . - . . . . ? -0.873 .     -137.3 -75.6  100.3  7.3   1.8   -29.2 
Pelodiscus_sinensis_GeneID=102462227 ILE A 3   T . 3 . . . S + . . . . ? -0.636 88.6  4.6    -63.9  116.8  8.4   1.3   -33.0 
Pelodiscus_sinensis_GeneID=102462227 GLY A 4   T . 3 . . . S + . . . . ? 0.659  102.4 138.1  88.3   8.0    6.3   3.7   -35.1 
Pelodiscus_sinensis_GeneID=102462227 GLY A 5   . . < . . . . - . . . . ? -0.415 44.9  -136.6 -87.1  159.4  4.6   5.4   -32.0 
Pelodiscus_sinensis_GeneID=102462227 LYS A 6   . . . . . . . - . . . . ? -0.886 36.9  -87.2  -109.5 148.4  3.9   9.2   -31.3 
Pelodiscus_sinensis_GeneID=102462227 GLU A 7   P . . . . > . - . . . . ? -0.401 46.4  -123.7 -53.7  126.1  4.6   11.0  -28.1 
Pelodiscus_sinensis_GeneID=102462227 ALA A 8   P . . . . P . - . . . . ? -0.465 32.9  -95.1  -67.0  145.5  1.5   10.8  -25.7 
Pelodiscus_sinensis_GeneID=102462227 LYS A 9   P . > . . P . - . . . . ? -0.522 56.5  -92.7  -58.1  126.9  -0.1  14.0  -24.5 
Pelodiscus_sinensis_GeneID=102462227 PRO A 10  T . 3 . . < S + . . . . ? -0.250 107.4 2.3    -46.8  125.0  1.4   14.8  -21.0 
Pelodiscus_sinensis_GeneID=102462227 HIS A 11  T . 3 . . . S + . . . . ? 0.584  92.0  121.6  76.9   10.5   -0.7  13.3  -18.2 
Pelodiscus_sinensis_GeneID=102462227 SER A 12  S . < . . . S + . . . . ? 0.653  75.7  46.6   -78.5  -7.4   -3.2  11.7  -20.7 
Pelodiscus_sinensis_GeneID=102462227 ARG A 13  . . > . . . . + . . . . ? -0.589 61.0  163.3  -133.7 75.6   -2.5  8.2   -19.2 
Pelodiscus_sinensis_GeneID=102462227 PRO A 14  T . 3 . . . S + . . . . ? 0.685  75.4  61.0   -75.0  -11.4  -2.6  8.5   -15.4 
Pelodiscus_sinensis_GeneID=102462227 TYR A 15  T . 3 . . . S + . . . . ? 0.588  80.1  107.2  -89.4  -13.1  -2.9  4.7   -15.0 
Pelodiscus_sinensis_GeneID=102462227 MET A 16  E . < . . . . - A A A . ? -0.463 54.2  -161.5 -70.7  137.9  0.5   4.1   -16.7 
Pelodiscus_sinensis_GeneID=102462227 ALA A 17  E . . . . . . - A A A B ? -0.958 16.2  -152.0 -127.1 137.2  3.2   2.9   -14.5 
Pelodiscus_sinensis_GeneID=102462227 PHE A 18  E . . . . . . - A A A B ? -0.948 17.3  -148.7 -99.5  122.8  7.0   2.9   -14.7 
Pelodiscus_sinensis_GeneID=102462227 LEU A 19  E . . . . . . - A A A B ? -0.882 4.3   -160.3 -95.3  111.1  8.6   0.1   -12.6 
Pelodiscus_sinensis_GeneID=102462227 GLU A 20  E . . . . . . - A A A B ? -0.868 14.9  -166.4 -87.8  107.7  12.0  1.0   -11.4 
Pelodiscus_sinensis_GeneID=102462227 ILE A 21  E . > > . . . - A A A B ? -0.845 65.2  -25.3  -106.9 120.0  13.7  -2.4  -10.5 
Pelodiscus_sinensis_GeneID=102462227 GLU A 22  T . 3 4 . . S - . . . . ? 0.840  107.5 -80.8  49.8   28.1   17.0  -2.6  -8.4  
Pelodiscus_sinensis_GeneID=102462227 GLU A 23  T . 3 4 . . S + . . . . ? 0.505  130.3 61.6   68.1   9.4    17.8  1.1   -9.6  
Pelodiscus_sinensis_GeneID=102462227 THR A 24  T . < 4 . . S + . . . . ? 0.519  91.3  63.5   -137.1 -14.9  19.2  -0.2  -12.9 
Pelodiscus_sinensis_GeneID=102462227 PHE A 25  E . . < . . . - A B A . ? -0.952 60.1  -157.2 -125.4 133.6  16.2  -2.0  -14.7 
Pelodiscus_sinensis_GeneID=102462227 GLY A 26  E . . . . . . + A B A . ? -0.898 12.5  173.7  -113.4 139.7  12.9  -0.6  -16.0 
Pelodiscus_sinensis_GeneID=102462227 CYS A 27  E . . . . . . - A B A . ? -0.887 25.7  -119.2 -125.9 165.1  9.5   -2.4  -16.6 
Pelodiscus_sinensis_GeneID=102462227 CYS A 28  E . . . . . . + A B A . ? -0.768 35.0  154.8  -106.2 153.2  6.1   -1.2  -17.6 
Pelodiscus_sinensis_GeneID=102462227 GLY A 29  E . . . . . . - A B A C ? -0.932 25.0  -138.0 -154.7 176.8  2.8   -1.6  -15.7 
Pelodiscus_sinensis_GeneID=102462227 PHE A 30  E . . . . . . - A B A C ? -0.990 27.4  -104.5 -149.2 146.1  -0.6  -0.1  -15.3 
Pelodiscus_sinensis_GeneID=102462227 LEU A 31  E . . . . . . + A B . C ? -0.539 34.4  168.7  -69.0  122.2  -2.9  0.6   -12.4 
Pelodiscus_sinensis_GeneID=102462227 VAL A 32  E . . . . . S + A B . . ? 0.575  74.9  6.7    -109.7 -12.9  -5.9  -1.9  -12.3 
Pelodiscus_sinensis_GeneID=102462227 ALA A 33  E . > . . . S - A B . C ? -0.916 94.9  -83.3  -161.1 163.6  -6.9  -0.7  -8.7  
Pelodiscus_sinensis_GeneID=102462227 GLU A 34  T . 3 . . . S + . . . . ? 0.859  130.2 15.3   -44.4  -26.5  -6.0  2.1   -6.3  
Pelodiscus_sinensis_GeneID=102462227 ASN A 35  T . 3 . . . S + . . . . ? 0.112  108.7 93.5   -138.7 14.7   -3.1  -0.1  -5.0  
Pelodiscus_sinensis_GeneID=102462227 PHE A 36  E . < . . . . - A C C D ? -0.983 46.4  -174.2 -123.2 125.1  -2.7  -2.7  -7.6  
Pelodiscus_sinensis_GeneID=102462227 VAL A 37  E . . . . . . - A C C D ? -0.957 15.1  -146.5 -111.0 128.7  -0.4  -2.6  -10.6 
Pelodiscus_sinensis_GeneID=102462227 LEU A 38  E . . . . . . + A C C D ? -0.844 32.9  149.5  -93.4  131.4  -0.4  -5.2  -13.3 
Pelodiscus_sinensis_GeneID=102462227 THR A 39  E . . . . . . - A C C D ? -0.833 48.8  -71.3  -146.5 178.9  2.9   -6.1  -14.9 
Pelodiscus_sinensis_GeneID=102462227 ALA A 40  . . > . . . . - . . . . ? -0.672 30.8  -136.2 -80.6  141.3  4.7   -8.9  -16.5 
Pelodiscus_sinensis_GeneID=102462227 ALA A 41  T . 3 . . . S + . . . . ? 0.715  104.8 65.9   -66.0  -19.4  6.0   -11.8 -14.3 
Pelodiscus_sinensis_GeneID=102462227 HIS A 42  T . 3 . . . S + . . . . ? 0.474  70.6  102.4  -85.1  -1.4   9.2   -11.7 -16.2 
Pelodiscus_sinensis_GeneID=102462227 CYS A 43  . . < . . . . - . . . . ? -0.677 68.5  -161.8 -79.4  86.5   9.9   -8.2  -14.8 
Pelodiscus_sinensis_GeneID=102462227 PRO A 44  . . . . . . . + . . . . ? -0.287 27.2  117.8  -80.1  138.3  12.4  -9.6  -12.2 
Pelodiscus_sinensis_GeneID=102462227 GLY A 45  . . . . . . . - . . . . ? -0.344 52.1  -141.4 166.4  140.1  13.6  -7.7  -8.9  
Pelodiscus_sinensis_GeneID=102462227 ALA A 46  S . . . . . S + . . . . ? 0.865  100.8 44.3   -71.9  -34.4  13.8  -7.9  -5.2  
Pelodiscus_sinensis_GeneID=102462227 GLU A 47  S . . . . . S + . . . . ? -0.936 70.6  175.8  -117.7 111.4  13.2  -4.1  -5.0  
Pelodiscus_sinensis_GeneID=102462227 ILE A 48  E . . . . . . - A D B . ? -0.988 10.8  -167.1 -120.9 122.8  10.5  -2.5  -7.2  
Pelodiscus_sinensis_GeneID=102462227 ASN A 49  E . . . . . . - A D B E ? -0.954 13.9  -144.9 -105.5 131.6  9.5   1.1   -7.1  
Pelodiscus_sinensis_GeneID=102462227 VAL A 50  E . . . . . . - A D B E ? -0.862 10.0  -164.1 -96.8  124.2  6.3   2.1   -8.9  
Pelodiscus_sinensis_GeneID=102462227 ILE A 51  E . . . . . . - A D B E ? -0.948 11.9  -175.2 -107.2 114.7  6.3   5.6   -10.6 
Pelodiscus_sinensis_GeneID=102462227 LEU A 52  E . . . . . . + A D B E ? -0.761 61.0  22.8   -105.6 147.6  2.8   6.9   -11.6 
Pelodiscus_sinensis_GeneID=102462227 GLY A 53  S . . . . . S + . . . . ? 0.586  80.5  143.2  83.4   7.2    1.8   10.0  -13.4 
Pelodiscus_sinensis_GeneID=102462227 ALA A 54  . . . . . . . + . . . . ? -0.728 25.2  172.8  -86.5  124.8  5.2   10.4  -15.2 
Pelodiscus_sinensis_GeneID=102462227 HIS A 55  S . . . . . S + . . . . ? 0.771  86.5  25.9   -85.4  -40.1  5.2   11.7  -18.8 
Pelodiscus_sinensis_GeneID=102462227 ASP A 56  . . > . . . . - . . . . ? -0.949 67.0  -165.9 -129.2 105.3  9.0   11.9  -18.8 
Pelodiscus_sinensis_GeneID=102462227 ILE A 57  T . 3 . . . S + . . . . ? 0.686  90.4  62.3   -71.4  -14.3  10.8  9.5   -16.4 
Pelodiscus_sinensis_GeneID=102462227 GLY A 58  T . 3 . . . S + . . . . ? 0.635  100.5 64.8   -80.8  -13.0  14.1  11.5  -16.9 
Pelodiscus_sinensis_GeneID=102462227 ASN A 59  S . < . . . S - . . . . ? -0.935 84.2  -129.0 -117.5 126.4  12.3  14.6  -15.4 
Pelodiscus_sinensis_GeneID=102462227 MET A 60  . . . . . . . - . . . . ? -0.714 33.2  -166.6 -72.0  107.3  11.0  14.9  -11.8 
Pelodiscus_sinensis_GeneID=102462227 GLU A 61  . . > . . . . - . . . . ? -0.716 27.2  -130.1 -97.3  145.0  7.4   16.0  -12.2 
Pelodiscus_sinensis_GeneID=102462227 ARG A 62  T . 3 . . . S + . . . . ? 0.809  109.6 55.3   -61.1  -23.9  5.3   17.4  -9.4  
Pelodiscus_sinensis_GeneID=102462227 THR A 63  T . 3 . . . S + . . . . ? 0.531  83.7  113.4  -91.1  -8.3   2.5   15.0  -10.3 
Pelodiscus_sinensis_GeneID=102462227 GLN A 64  . . < . . . . - . . . . ? -0.419 51.2  -157.6 -69.2  138.0  4.8   11.9  -10.1 
Pelodiscus_sinensis_GeneID=102462227 GLN A 65  E . . . . . . - A E E . ? -0.990 1.9   -161.6 -118.2 119.6  4.1   9.4   -7.4  
Pelodiscus_sinensis_GeneID=102462227 LYS A 66  E . . . . . . + A E E . ? -0.914 16.7  177.0  -102.9 121.0  6.8   7.1   -6.3  
Pelodiscus_sinensis_GeneID=102462227 MET A 67  E . . . . . . - A E E . ? -0.976 25.0  -130.6 -127.2 140.0  5.5   4.0   -4.4  
Pelodiscus_sinensis_GeneID=102462227 SER A 68  E . . . . . . - A E E . ? -0.606 29.5  -114.7 -84.8  146.1  7.3   1.0   -3.0  
Pelodiscus_sinensis_GeneID=102462227 VAL A 69  E . . . . . . - A E F . ? -0.722 28.6  -177.5 -82.9  123.4  5.9   -2.4  -3.8  
Pelodiscus_sinensis_GeneID=102462227 SER A 70  E . . . . . S + A E . . ? 0.718  70.2  19.1   -91.1  -27.0  4.6   -4.2  -0.6  
Pelodiscus_sinensis_GeneID=102462227 LYS A 71  E . . . . . . - A E F . ? -0.994 58.3  -157.5 -148.7 141.3  3.7   -7.5  -2.3  
Pelodiscus_sinensis_GeneID=102462227 LYS A 72  E . . . . . . - A E F . ? -0.980 11.8  -178.5 -118.1 124.0  4.5   -9.4  -5.6  
Pelodiscus_sinensis_GeneID=102462227 ILE A 73  E . . . . . . - A E F . ? -0.819 6.1   -169.9 -126.5 88.3   2.1   -11.9 -6.8  
Pelodiscus_sinensis_GeneID=102462227 PRO A 74  E . . . . . . - A E F . ? -0.479 42.3  -88.7  -73.0  149.9  3.2   -13.7 -10.0 
Pelodiscus_sinensis_GeneID=102462227 HIS A 75  . . > . . . . - . . . . ? -0.395 36.3  -131.0 -53.1  129.5  0.7   -15.9 -11.8 
Pelodiscus_sinensis_GeneID=102462227 PRO A 76  T . 3 . . . S + . . . . ? 0.757  107.1 48.7   -59.6  -23.3  1.1   -19.5 -10.2 
Pelodiscus_sinensis_GeneID=102462227 GLU A 77  T . 3 . . . S + . . . . ? 0.112  78.1  141.3  -103.1 14.0   1.4   -21.0 -13.7 
Pelodiscus_sinensis_GeneID=102462227 TYR A 78  . . < . . . . - . . . . ? -0.496 39.4  -154.4 -59.0  126.0  4.0   -18.6 -14.9 
Pelodiscus_sinensis_GeneID=102462227 ASP A 79  . . . > . . . - . . . . ? -0.919 10.4  -163.7 -107.3 113.5  6.4   -20.6 -17.0 
Pelodiscus_sinensis_GeneID=102462227 GLU A 80  T . . 4 . . S + . . . . ? 0.740  89.4  50.7   -73.8  -18.5  9.9   -19.0 -17.2 
Pelodiscus_sinensis_GeneID=102462227 GLU A 81  T . . 4 . . S + . . . . ? 0.924  126.9 20.0   -85.4  -42.9  10.9  -21.1 -20.2 
Pelodiscus_sinensis_GeneID=102462227 THR A 82  T . . 4 . . S - . . . . ? 0.555  96.0  -128.7 -103.6 -11.7  7.9   -20.4 -22.4 
Pelodiscus_sinensis_GeneID=102462227 PHE A 83  . . > < . . . + . . . . ? 0.696  50.1  163.2  65.0   15.9   6.7   -17.1 -20.7 
Pelodiscus_sinensis_GeneID=102462227 ASN A 84  T . 3 . . . . + . . . . ? -0.509 65.9  13.9   -62.0  134.7  3.3   -18.7 -20.5 
Pelodiscus_sinensis_GeneID=102462227 ASN A 85  T . 3 . . . S + . . . . ? 0.902  81.1  176.3  66.5   38.0   1.1   -16.9 -17.9 
Pelodiscus_sinensis_GeneID=102462227 ASP A 86  . . < . . . . + . . . . ? -0.472 34.6  117.3  -76.3  63.3   3.6   -13.9 -17.8 
Pelodiscus_sinensis_GeneID=102462227 ILE A 87  . . . . . . . + . . . . ? -0.996 37.5  178.0  -134.8 139.0  1.5   -11.8 -15.6 
Pelodiscus_sinensis_GeneID=102462227 MET A 88  E . . . . . . - A F D F ? -0.997 20.7  -137.9 -142.4 134.8  2.2   -10.5 -12.0 
Pelodiscus_sinensis_GeneID=102462227 LEU A 89  E . . . . . . - A F D F ? -0.848 15.1  -158.2 -92.6  128.3  0.2   -8.3  -9.6  
Pelodiscus_sinensis_GeneID=102462227 LEU A 90  E . . . . . . - A F D F ? -0.958 6.0   -150.8 -105.8 124.4  2.0   -5.6  -7.6  
Pelodiscus_sinensis_GeneID=102462227 LYS A 91  E . . . . . . - A F D F ? -0.865 21.2  -169.5 -89.5  113.3  0.5   -4.3  -4.5  
Pelodiscus_sinensis_GeneID=102462227 VAL A 92  E . . . . > . - A F . F ? -0.766 31.6  -97.3  -101.5 153.4  1.7   -0.7  -4.0  
Pelodiscus_sinensis_GeneID=102462227 HIS A 93  P . . . . P . - . . . . ? -0.537 38.7  -133.9 -67.4  119.4  1.2   1.5   -0.9  
Pelodiscus_sinensis_GeneID=102462227 SER A 94  P . . . . P . - . . . . ? -0.753 16.1  -127.4 -74.3  130.1  -1.8  3.7   -1.4  
Pelodiscus_sinensis_GeneID=102462227 LEU A 95  E . . . . < . - B G G . ? -0.780 33.0  -172.7 -76.3  129.4  -1.2  7.4   -0.4  
Pelodiscus_sinensis_GeneID=102462227 CYS A 96  E . . . . . . - B G G H ? -0.918 16.7  -139.4 -123.5 145.8  -3.9  8.6   2.0   
Pelodiscus_sinensis_GeneID=102462227 ASN A 97  E . . . . . . - B G G H ? -0.928 13.5  -169.1 -106.9 131.3  -4.7  12.0  3.5   
Pelodiscus_sinensis_GeneID=102462227 VAL A 98  E . . . . . . - B G G H ? -0.979 5.0   -168.7 -116.0 136.0  -5.6  12.4  7.0   
Pelodiscus_sinensis_GeneID=102462227 SER A 99  E . . . . . . + B G G . ? -0.954 18.6  137.6  -125.5 141.2  -7.0  15.7  8.3   
Pelodiscus_sinensis_GeneID=102462227 GLY A 100 E . . . . . . - B G G . ? -0.986 50.6  -129.5 -170.9 168.6  -7.6  16.9  11.9  
Pelodiscus_sinensis_GeneID=102462227 TRP A 101 . . . . . . . + . . . . ? 0.036  69.0  119.6  -109.5 14.7   -7.4  19.7  14.5  
Pelodiscus_sinensis_GeneID=102462227 GLY A 102 S . . . . . S - . . . . ? 0.304  74.4  -46.5  -68.9  -163.2 -5.7  17.6  17.1  
Pelodiscus_sinensis_GeneID=102462227 MET A 103 B . . . . . . - C M M . ? -0.489 33.9  -161.9 -68.7  145.6  -2.3  18.2  18.7  
Pelodiscus_sinensis_GeneID=102462227 THR A 104 S . . . . . S - . . . . ? 0.521  78.9  -5.9   -103.1 -9.9   0.7   19.2  16.5  
Pelodiscus_sinensis_GeneID=102462227 SER A 105 S . . . . . S - . . . . ? -0.923 91.0  -74.4  -165.1 -177.6 3.2   18.2  19.4  
Pelodiscus_sinensis_GeneID=102462227 LEU A 106 S . . . . . S + . . . . ? 0.772  132.1 21.7   -62.8  -17.7  3.4   17.1  23.1  
Pelodiscus_sinensis_GeneID=102462227 THR A 107 S . . . . . S + . . . . ? 0.405  109.8 83.1   -132.6 0.9    2.6   20.6  24.1  
Pelodiscus_sinensis_GeneID=102462227 ALA A 108 . . . . . . . - . . . . ? -0.942 45.6  -174.8 -124.9 129.1  0.8   22.3  21.1  
Pelodiscus_sinensis_GeneID=102462227 THR A 109 B . . . . . . - C N M . ? -0.740 15.5  -143.6 -106.8 160.1  -2.8  22.2  19.9  
Pelodiscus_sinensis_GeneID=102462227 THR A 110 . . . . . . . - . . . . ? -0.962 19.7  -165.8 -125.1 145.4  -4.0  23.8  16.8  
Pelodiscus_sinensis_GeneID=102462227 ASP A 111 S . . . . . S + . . . . ? 0.291  74.8  83.9   -101.3 0.8    -7.3  25.5  15.8  
Pelodiscus_sinensis_GeneID=102462227 THR A 112 S . . . . . S - . . . . ? -0.867 90.6  -103.5 -106.7 138.7  -6.5  25.2  12.1  
Pelodiscus_sinensis_GeneID=102462227 LEU A 113 . . . . . . . - . . . . ? -0.480 41.2  -165.2 -60.1  126.7  -7.3  22.1  10.0  
Pelodiscus_sinensis_GeneID=102462227 ARG A 114 E . . . . . . - B H G . ? -0.888 6.1   -164.8 -119.1 149.4  -4.2  20.2  9.4   
Pelodiscus_sinensis_GeneID=102462227 GLU A 115 E . . . . . . - B H G . ? -0.986 6.4   -177.0 -134.4 147.2  -3.5  17.5  6.9   
Pelodiscus_sinensis_GeneID=102462227 VAL A 116 E . . . . . . - B H G . ? -0.994 24.4  -127.5 -141.3 141.7  -0.8  14.8  6.3   
Pelodiscus_sinensis_GeneID=102462227 ASN A 117 E . . . . . . + B H G . ? -0.807 33.1  179.8  -86.2  127.8  -0.2  12.2  3.6   
Pelodiscus_sinensis_GeneID=102462227 LEU A 118 E . . . . . . - B H G . ? -0.946 20.8  -131.2 -127.8 152.7  0.2   8.7   4.9   
Pelodiscus_sinensis_GeneID=102462227 SER A 119 E . . . . . . - B H G . ? -0.825 24.2  -116.5 -104.0 141.8  0.9   5.3   3.3   
Pelodiscus_sinensis_GeneID=102462227 VAL A 120 B . . . . . . - B H I . ? -0.547 35.2  -155.9 -70.4  131.2  -1.0  2.2   4.0   
Pelodiscus_sinensis_GeneID=102462227 VAL A 121 . . . . . . . - . . . . ? -0.712 23.8  -85.2  -108.8 167.3  1.3   -0.4  5.5   
Pelodiscus_sinensis_GeneID=102462227 THR A 122 . . . > . . . - . . . . ? -0.318 30.3  -122.2 -71.1  154.6  1.0   -4.3  5.6   
Pelodiscus_sinensis_GeneID=102462227 ASP A 123 H . . > . . S + . . . . ? 0.834  112.8 60.5   -61.2  -32.7  -1.0  -6.2  8.3   
Pelodiscus_sinensis_GeneID=102462227 ASP A 124 H . . > . . S + . . . . ? 0.898  101.5 51.4   -62.8  -42.2  2.2   -8.0  9.2   
Pelodiscus_sinensis_GeneID=102462227 ASP A 125 H . . > . . S + . . . . ? 0.899  114.0 44.7   -62.3  -35.0  3.9   -4.7  10.1  
Pelodiscus_sinensis_GeneID=102462227 CYS A 126 H . > X . . S + . . . . ? 0.883  109.4 54.0   -79.5  -37.1  0.9   -3.8  12.3  
Pelodiscus_sinensis_GeneID=102462227 LYS A 127 H . 3 < . . S + . . . . ? 0.832  105.0 55.3   -64.9  -36.1  0.6   -7.2  14.0  
Pelodiscus_sinensis_GeneID=102462227 SER A 128 H . 3 < . . S + . . . . ? 0.771  118.6 34.6   -68.7  -18.2  4.3   -6.9  14.9  
Pelodiscus_sinensis_GeneID=102462227 ARG A 129 H . < < . . S + . . . . ? 0.754  117.4 48.6   -106.4 -35.7  3.5   -3.6  16.6  
Pelodiscus_sinensis_GeneID=102462227 TYR A 130 . . > < . . . - . . . . ? -0.955 58.1  -161.5 -120.9 118.1  0.1   -4.0  18.0  
Pelodiscus_sinensis_GeneID=102462227 LEU A 131 T . 3 . . . S + . . . . ? 0.862  95.9  43.2   -65.2  -27.1  -0.9  -7.1  20.1  
Pelodiscus_sinensis_GeneID=102462227 ASN A 132 T . 3 . . . S + . . . . ? 0.086  79.8  139.1  -110.2 21.3   -4.7  -6.4  19.5  
Pelodiscus_sinensis_GeneID=102462227 TYR A 133 . . < . . . . - . . . . ? -0.587 32.5  -167.7 -71.4  127.1  -4.6  -5.5  15.8  
Pelodiscus_sinensis_GeneID=102462227 PHE A 134 . . > > . . . - . . . . ? -0.923 9.1   -162.8 -120.8 107.5  -7.5  -7.0  13.9  
Pelodiscus_sinensis_GeneID=102462227 PRO A 135 T . 3 4 . . S + . . . . ? 0.709  86.4  62.6   -66.3  -20.5  -7.0  -6.8  10.1  
Pelodiscus_sinensis_GeneID=102462227 ILE A 136 T . 3 4 . . S + . . . . ? 0.863  121.8 18.3   -73.3  -34.5  -10.6 -7.4  9.4   
Pelodiscus_sinensis_GeneID=102462227 SER A 137 T . < 4 . . S + . . . . ? 0.445  119.8 69.8   -117.2 0.9    -11.8 -4.2  11.1  
Pelodiscus_sinensis_GeneID=102462227 MET A 138 E . . < . . . - B I . J ? -0.908 53.3  -161.8 -132.0 151.4  -8.5  -2.2  11.2  
Pelodiscus_sinensis_GeneID=102462227 LEU A 139 E . . . . . . - B I . J ? -0.989 11.5  -148.4 -127.7 137.1  -6.2  -0.4  8.9   
Pelodiscus_sinensis_GeneID=102462227 CYS A 140 E . . . . . . + B I . J ? -0.903 19.3  178.7  -110.3 132.1  -2.5  0.6   9.5   
Pelodiscus_sinensis_GeneID=102462227 VAL A 141 E . . . . . . + B I I J ? -0.971 29.3  63.3   -135.3 142.8  -1.1  3.7   8.0   
Pelodiscus_sinensis_GeneID=102462227 GLY A 142 . . . . . . . - . . . . ? -0.063 51.5  -129.1 121.4  136.9  2.2   5.4   8.2   
Pelodiscus_sinensis_GeneID=102462227 VAL A 143 . . > . . . . - . . . . ? -0.990 16.7  -137.6 -116.0 132.1  5.9   4.8   7.2   
Pelodiscus_sinensis_GeneID=102462227 ARG A 144 G . > . . . S + . . . . ? 0.811  99.4  69.4   -56.9  -27.1  8.7   5.4   9.8   
Pelodiscus_sinensis_GeneID=102462227 ARG A 145 G . 3 . . . S + . . . . ? 0.795  100.7 45.1   -71.9  -16.8  10.9  7.1   7.2   
Pelodiscus_sinensis_GeneID=102462227 TYR A 146 G . < . . . S - . . . . ? 0.474  86.2  -149.5 -121.7 29.7   8.5   10.3  6.9   
Pelodiscus_sinensis_GeneID=102462227 ARG A 147 . . < . . . . + . . . . ? 0.797  55.2  131.2  3.1    40.0   8.0   10.8  10.8  
Pelodiscus_sinensis_GeneID=102462227 ARG A 148 . . . . . . . + . . . . ? -0.971 26.5  132.5  -110.4 130.7  4.5   12.2  9.8   
Pelodiscus_sinensis_GeneID=102462227 SER A 149 . . . . . . . - . . . . ? -0.918 54.2  -77.8  -162.6 171.3  1.4   10.9  11.7  
Pelodiscus_sinensis_GeneID=102462227 THR A 150 . . . . . . . - . . . . ? -0.600 46.4  -164.9 -78.1  150.2  -1.9  11.6  13.5  
Pelodiscus_sinensis_GeneID=102462227 TYR A 151 . . > . . . . - . . . . ? -0.722 36.0  -46.5  -127.5 -175.6 -1.7  12.8  17.1  
Pelodiscus_sinensis_GeneID=102462227 GLN A 152 T . 3 . . . S + . . . . ? -0.212 121.3 26.8   -58.4  131.2  -3.8  13.3  20.1  
Pelodiscus_sinensis_GeneID=102462227 GLY A 153 T . 3 . . . S + . . . . ? 0.268  92.6  94.8   102.8  -9.1   -7.1  15.0  19.3  
Pelodiscus_sinensis_GeneID=102462227 ASP A 154 . . X . . . . + . . . . ? 0.392  50.7  135.2  -93.7  -3.1   -7.4  13.8  15.7  
Pelodiscus_sinensis_GeneID=102462227 SER A 155 T . 3 . . . . + . . . . ? -0.248 70.0  24.9   -46.3  126.9  -9.5  10.8  16.8  
Pelodiscus_sinensis_GeneID=102462227 GLY A 156 T . 3 . . . S + . . . . ? 0.339  88.6  136.5  98.3   -7.6   -12.4 10.5  14.4  
Pelodiscus_sinensis_GeneID=102462227 GLY A 157 . . < . . . . - . . . . ? -0.409 57.2  -101.6 -72.1  154.2  -10.7 12.2  11.6  
Pelodiscus_sinensis_GeneID=102462227 PRO A 158 E . . . . . . - B J . K ? -0.559 16.9  -151.4 -88.2  129.6  -11.1 10.8  8.0   
Pelodiscus_sinensis_GeneID=102462227 LEU A 159 E . . . . . . - B J H K ? -0.939 23.2  -166.9 -88.8  115.1  -8.4  8.8   6.2   
Pelodiscus_sinensis_GeneID=102462227 VAL A 160 E . . . . . . - B J H K ? -0.930 11.2  -177.1 -115.7 121.6  -9.0  9.5   2.5   
Pelodiscus_sinensis_GeneID=102462227 CYS A 161 E . > . . . S - B J H K ? -0.971 75.7  -17.1  -115.7 120.7  -7.4  7.4   -0.2  
Pelodiscus_sinensis_GeneID=102462227 GLY A 162 T . 3 . . . S - . . . . ? 0.871  130.0 -51.9  57.0   28.0   -8.0  8.4   -3.8  
Pelodiscus_sinensis_GeneID=102462227 GLY A 163 T . 3 . . . S + . . . . ? 0.523  117.1 110.6  90.2   4.3    -11.0 10.5  -2.8  
Pelodiscus_sinensis_GeneID=102462227 VAL A 164 E . < . . . S - B K K . ? -0.952 73.3  -119.0 -116.5 133.0  -12.6 7.7   -0.8  
Pelodiscus_sinensis_GeneID=102462227 ALA A 165 E . . . . . . + B K K . ? -0.600 40.2  164.7  -69.8  118.1  -13.0 7.6   2.9   
Pelodiscus_sinensis_GeneID=102462227 GLU A 166 E . . . . . . + B K . . ? 0.627  54.1  3.2    -111.0 -21.9  -11.1 4.5   4.0   
Pelodiscus_sinensis_GeneID=102462227 GLY A 167 E . . . . . . - B K K L ? -0.986 53.9  -125.0 -161.6 165.8  -10.7 4.8   7.7   
Pelodiscus_sinensis_GeneID=102462227 ILE A 168 E . . . . . . - B K K L ? -0.987 43.2  -103.2 -121.7 129.4  -11.2 6.7   10.9  
Pelodiscus_sinensis_GeneID=102462227 VAL A 169 E . . . . . . + B K . L ? -0.287 55.4  156.0  -52.6  126.7  -8.4  7.8   13.1  
Pelodiscus_sinensis_GeneID=102462227 SER A 170 E . . . . . . - B K . . ? 0.696  47.6  -33.7  -117.6 -75.3  -8.4  5.3   16.1  
Pelodiscus_sinensis_GeneID=102462227 PHE A 171 E . . . . . . + B K . L ? -0.940 49.1  160.3  -152.3 167.3  -5.2  4.7   18.0  
Pelodiscus_sinensis_GeneID=102462227 GLY A 172 . . . . . . . - . . . . ? -0.942 46.9  -49.0  -169.8 -176.6 -1.3  4.6   17.8  
Pelodiscus_sinensis_GeneID=102462227 VAL A 173 . . > . . . . - . . . . ? -0.471 67.4  -86.8  -71.1  152.9  1.9   4.8   19.9  
Pelodiscus_sinensis_GeneID=102462227 LYS A 174 T . 3 . . . S + . . . . ? -0.234 119.1 29.2   -62.3  107.2  2.6   7.7   22.4  
Pelodiscus_sinensis_GeneID=102462227 ASN A 175 T . 3 . . . S - . . . . ? 0.726  121.4 -87.8  115.5  12.1   4.2   10.5  20.3  
Pelodiscus_sinensis_GeneID=102462227 SER A 176 . . < . . . . + . . . . ? 0.768  66.8  168.5  66.8   31.1   2.4   9.8   16.9  
Pelodiscus_sinensis_GeneID=102462227 ILE A 177 . . . . . . . - . . . . ? -0.734 39.1  -89.9  -79.0  114.2  5.1   7.3   15.8  
Pelodiscus_sinensis_GeneID=102462227 PRO A 178 S . . . . > S + . . . . ? -0.309 99.5  70.3   -54.7  156.0  3.7   5.5   12.6  
Pelodiscus_sinensis_GeneID=102462227 PRO A 179 P . . . . P . - . . . . ? 0.509  67.3  -175.8 -80.9  148.5  2.2   3.2   11.9  
Pelodiscus_sinensis_GeneID=102462227 VAL A 180 E . . . . P . - B L J . ? -0.826 23.1  -120.9 -101.5 151.7  -1.2  4.5   13.4  
Pelodiscus_sinensis_GeneID=102462227 VAL A 181 E . . . . < . - B L J L ? -0.820 26.3  -170.8 -102.5 129.0  -4.3  2.4   13.4  
Pelodiscus_sinensis_GeneID=102462227 PHE A 182 E . . . . . . - B L J L ? -0.881 29.8  -110.4 -110.8 150.6  -7.5  3.5   11.7  
Pelodiscus_sinensis_GeneID=102462227 THR A 183 E . . . . . . - B L J L ? -0.700 38.3  -122.5 -74.3  125.5  -11.0 2.0   11.9  
Pelodiscus_sinensis_GeneID=102462227 ARG A 184 E . > > . . . - B L . L ? -0.673 18.9  -161.5 -75.7  112.4  -11.8 0.4   8.5   
Pelodiscus_sinensis_GeneID=102462227 ILE A 185 G . > 4 . . S + . . . . ? 0.884  86.9  63.6   -61.6  -40.2  -14.9 2.0   7.1   
Pelodiscus_sinensis_GeneID=102462227 SER A 186 G . > 4 . . S + . . . . ? 0.822  96.7  58.2   -56.2  -34.7  -15.5 -0.9  4.7   
Pelodiscus_sinensis_GeneID=102462227 HIS A 187 G . < 4 . . S + . . . . ? 0.807  112.6 39.0   -64.7  -26.8  -15.9 -3.3  7.6   
Pelodiscus_sinensis_GeneID=102462227 PHE A 188 G . < X . . S + . . . . ? 0.191  83.0  108.1  -111.4 13.4   -18.8 -1.2  8.9   
Pelodiscus_sinensis_GeneID=102462227 LEU A 189 H . < > . . S + . . . . ? 0.901  78.5  51.4   -62.3  -46.4  -20.4 -0.3  5.5   
Pelodiscus_sinensis_GeneID=102462227 PRO A 190 H . . > . . S + . . . . ? 0.928  114.1 44.0   -55.0  -48.6  -23.4 -2.5  6.0   
Pelodiscus_sinensis_GeneID=102462227 TRP A 191 H . . > . . S + . . . . ? 0.907  115.3 49.0   -58.1  -47.8  -24.1 -0.9  9.5   
Pelodiscus_sinensis_GeneID=102462227 ILE A 192 H . . X . . S + . . . . ? 0.936  113.0 47.6   -58.6  -47.2  -23.5 2.7   8.1   
Pelodiscus_sinensis_GeneID=102462227 LYS A 193 H . > < . . S + . . . . ? 0.881  109.0 53.8   -65.0  -40.5  -25.8 2.0   5.1   
Pelodiscus_sinensis_GeneID=102462227 ALA A 194 H . 3 < . . S + . . . . ? 0.812  112.8 43.2   -64.3  -27.8  -28.6 0.6   7.4   
Pelodiscus_sinensis_GeneID=102462227 ASN A 195 H . 3 < . . S + . . . . ? 0.412  91.0  80.7   -105.1 -7.4   -28.6 3.6   9.6   
Pelodiscus_sinensis_GeneID=102462227 MET A 196 . . < < . . . . . . . . ? 0.499  .     .      -84.6  16.1   -28.4 6.5   6.9   
Pelodiscus_sinensis_GeneID=102462227 ARG A 197 . . . . . . . . . . . . ? -0.356 .     .      -80.3  .      -32.2 6.1   6.4   
# 
loop_
_dssp_struct_ladder.id 
_dssp_struct_ladder.sheet_id 
_dssp_struct_ladder.range_id_1 
_dssp_struct_ladder.range_id_2 
_dssp_struct_ladder.type 
_dssp_struct_ladder.beg_1_label_comp_id 
_dssp_struct_ladder.beg_1_label_asym_id 
_dssp_struct_ladder.beg_1_label_seq_id 
_dssp_struct_ladder.pdbx_beg_1_PDB_ins_code 
_dssp_struct_ladder.end_1_label_comp_id 
_dssp_struct_ladder.end_1_label_asym_id 
_dssp_struct_ladder.end_1_label_seq_id 
_dssp_struct_ladder.pdbx_end_1_PDB_ins_code 
_dssp_struct_ladder.beg_1_auth_comp_id 
_dssp_struct_ladder.beg_1_auth_asym_id 
_dssp_struct_ladder.beg_1_auth_seq_id 
_dssp_struct_ladder.end_1_auth_comp_id 
_dssp_struct_ladder.end_1_auth_asym_id 
_dssp_struct_ladder.end_1_auth_seq_id 
_dssp_struct_ladder.beg_2_label_comp_id 
_dssp_struct_ladder.beg_2_label_asym_id 
_dssp_struct_ladder.beg_2_label_seq_id 
_dssp_struct_ladder.pdbx_beg_2_PDB_ins_code 
_dssp_struct_ladder.end_2_label_comp_id 
_dssp_struct_ladder.end_2_label_asym_id 
_dssp_struct_ladder.end_2_label_seq_id 
_dssp_struct_ladder.pdbx_end_2_PDB_ins_code 
_dssp_struct_ladder.beg_2_auth_comp_id 
_dssp_struct_ladder.beg_2_auth_asym_id 
_dssp_struct_ladder.beg_2_auth_seq_id 
_dssp_struct_ladder.end_2_auth_comp_id 
_dssp_struct_ladder.end_2_auth_asym_id 
_dssp_struct_ladder.end_2_auth_seq_id 
A A A B anti-parallel MET A 16  ? ILE A 21  ? MET A 16  ILE A 21  PHE A 30  ? PHE A 25  ? PHE A 30  PHE A 25  
B A A D anti-parallel ALA A 17  ? ILE A 21  ? ALA A 17  ILE A 21  LEU A 52  ? ILE A 48  ? LEU A 52  ILE A 48  
C A B C anti-parallel GLY A 29  ? ALA A 33  ? GLY A 29  ALA A 33  THR A 39  ? PHE A 36  ? THR A 39  PHE A 36  
D A C F anti-parallel PHE A 36  ? THR A 39  ? PHE A 36  THR A 39  LYS A 91  ? MET A 88  ? LYS A 91  MET A 88  
E A D E anti-parallel ASN A 49  ? LEU A 52  ? ASN A 49  LEU A 52  SER A 68  ? GLN A 65  ? SER A 68  GLN A 65  
F A E F anti-parallel VAL A 69  ? PRO A 74  ? VAL A 69  PRO A 74  VAL A 92  ? MET A 88  ? VAL A 92  MET A 88  
G B G H anti-parallel LEU A 95  ? GLY A 100 ? LEU A 95  GLY A 100 SER A 119 ? ARG A 114 ? SER A 119 ARG A 114 
H B G J anti-parallel CYS A 96  ? VAL A 98  ? CYS A 96  VAL A 98  CYS A 161 ? LEU A 159 ? CYS A 161 LEU A 159 
I B H I anti-parallel VAL A 120 ? VAL A 120 ? VAL A 120 VAL A 120 VAL A 141 ? VAL A 141 ? VAL A 141 VAL A 141 
J B I L anti-parallel MET A 138 ? VAL A 141 ? MET A 138 VAL A 141 THR A 183 ? VAL A 180 ? THR A 183 VAL A 180 
K B J K anti-parallel PRO A 158 ? CYS A 161 ? PRO A 158 CYS A 161 ILE A 168 ? VAL A 164 ? ILE A 168 VAL A 164 
L B K L anti-parallel GLY A 167 ? PHE A 171 ? GLY A 167 PHE A 171 ARG A 184 ? VAL A 181 ? ARG A 184 VAL A 181 
M C M N anti-parallel MET A 103 ? MET A 103 ? MET A 103 MET A 103 THR A 109 ? THR A 109 ? THR A 109 THR A 109 
# 
loop_
_dssp_struct_bridge_pairs.id 
_dssp_struct_bridge_pairs.label_comp_id 
_dssp_struct_bridge_pairs.label_seq_id 
_dssp_struct_bridge_pairs.label_asym_id 
_dssp_struct_bridge_pairs.auth_seq_id 
_dssp_struct_bridge_pairs.auth_asym_id 
_dssp_struct_bridge_pairs.pdbx_PDB_ins_code 
_dssp_struct_bridge_pairs.acceptor_1_label_comp_id 
_dssp_struct_bridge_pairs.acceptor_1_label_seq_id 
_dssp_struct_bridge_pairs.acceptor_1_label_asym_id 
_dssp_struct_bridge_pairs.acceptor_1_auth_seq_id 
_dssp_struct_bridge_pairs.acceptor_1_auth_asym_id 
_dssp_struct_bridge_pairs.acceptor_1_pdbx_PDB_ins_code 
_dssp_struct_bridge_pairs.acceptor_1_energy 
_dssp_struct_bridge_pairs.acceptor_2_label_comp_id 
_dssp_struct_bridge_pairs.acceptor_2_label_seq_id 
_dssp_struct_bridge_pairs.acceptor_2_label_asym_id 
_dssp_struct_bridge_pairs.acceptor_2_auth_seq_id 
_dssp_struct_bridge_pairs.acceptor_2_auth_asym_id 
_dssp_struct_bridge_pairs.acceptor_2_pdbx_PDB_ins_code 
_dssp_struct_bridge_pairs.acceptor_2_energy 
_dssp_struct_bridge_pairs.donor_1_label_comp_id 
_dssp_struct_bridge_pairs.donor_1_label_seq_id 
_dssp_struct_bridge_pairs.donor_1_label_asym_id 
_dssp_struct_bridge_pairs.donor_1_auth_seq_id 
_dssp_struct_bridge_pairs.donor_1_auth_asym_id 
_dssp_struct_bridge_pairs.donor_1_pdbx_PDB_ins_code 
_dssp_struct_bridge_pairs.donor_1_energy 
_dssp_struct_bridge_pairs.donor_2_label_comp_id 
_dssp_struct_bridge_pairs.donor_2_label_seq_id 
_dssp_struct_bridge_pairs.donor_2_label_asym_id 
_dssp_struct_bridge_pairs.donor_2_auth_seq_id 
_dssp_struct_bridge_pairs.donor_2_auth_asym_id 
_dssp_struct_bridge_pairs.donor_2_pdbx_PDB_ins_code 
_dssp_struct_bridge_pairs.donor_2_energy 
1   LYS 1   A 1   A ? ?   ?   ? ?   ? ? ?    ?   ?   ? ?   ? ? ?    ILE 3   A 3   A ? -0.8 ?   ?   ? ?   ? ? ?    
2   ILE 2   A 2   A ? LYS 6   A 6   A ? -0.0 GLY 5   A 5   A ? -0.0 GLY 5   A 5   A ? -1.5 GLY 4   A 4   A ? -0.3 
3   ILE 3   A 3   A ? LYS 1   A 1   A ? -0.8 GLY 4   A 4   A ? -0.2 ?   ?   ? ?   ? ? ?    ?   ?   ? ?   ? ? ?    
4   GLY 4   A 4   A ? ILE 2   A 2   A ? -0.3 GLY 5   A 5   A ? -0.2 ILE 3   A 3   A ? -0.2 LYS 6   A 6   A ? -0.1 
5   GLY 5   A 5   A ? ILE 2   A 2   A ? -1.5 ALA 8   A 8   A ? -0.0 GLU 7   A 7   A ? -0.3 GLY 4   A 4   A ? -0.2 
6   LYS 6   A 6   A ? GLY 4   A 4   A ? -0.1 GLU 7   A 7   A ? -0.0 ALA 8   A 8   A ? -0.1 ILE 2   A 2   A ? -0.0 
7   GLU 7   A 7   A ? GLY 5   A 5   A ? -0.3 ALA 8   A 8   A ? -0.1 LYS 9   A 9   A ? -0.1 LYS 6   A 6   A ? -0.0 
8   ALA 8   A 8   A ? HIS 55  A 55  A ? -0.1 LYS 9   A 9   A ? -0.1 HIS 11  A 11  A ? -0.1 GLU 7   A 7   A ? -0.1 
9   LYS 9   A 9   A ? GLU 7   A 7   A ? -0.1 PRO 10  A 10  A ? -0.1 SER 12  A 12  A ? -2.1 ARG 13  A 13  A ? -0.3 
10  PRO 10  A 10  A ? ?   ?   ? ?   ? ? ?    ?   ?   ? ?   ? ? ?    LYS 9   A 9   A ? -0.1 ALA 54  A 54  A ? -0.1 
11  HIS 11  A 11  A ? ARG 13  A 13  A ? -0.1 SER 12  A 12  A ? -0.1 LYS 9   A 9   A ? -0.1 HIS 55  A 55  A ? -0.0 
12  SER 12  A 12  A ? LYS 9   A 9   A ? -2.1 ARG 13  A 13  A ? -0.2 HIS 11  A 11  A ? -0.1 HIS 55  A 55  A ? -0.0 
13  ARG 13  A 13  A ? LYS 9   A 9   A ? -0.3 PRO 14  A 14  A ? -0.1 MET 16  A 16  A ? -1.6 GLY 53  A 53  A ? -0.3 
14  PRO 14  A 14  A ? ?   ?   ? ?   ? ? ?    ?   ?   ? ?   ? ? ?    GLY 53  A 53  A ? -0.3 ARG 13  A 13  A ? -0.1 
15  TYR 15  A 15  A ? LEU 52  A 52  A ? -0.1 PHE 30  A 30  A ? -0.1 LEU 31  A 31  A ? -2.8 ALA 17  A 17  A ? -0.1 
16  MET 16  A 16  A ? ARG 13  A 13  A ? -1.6 PHE 30  A 30  A ? -0.2 GLY 53  A 53  A ? -0.9 PHE 18  A 18  A ? -0.4 
17  ALA 17  A 17  A ? GLY 29  A 29  A ? -3.1 LEU 52  A 52  A ? -0.1 GLY 29  A 29  A ? -2.0 LEU 19  A 19  A ? -0.5 
18  PHE 18  A 18  A ? ILE 51  A 51  A ? -2.6 MET 16  A 16  A ? -0.4 ILE 51  A 51  A ? -3.1 GLU 20  A 20  A ? -0.7 
19  LEU 19  A 19  A ? CYS 27  A 27  A ? -3.7 ALA 17  A 17  A ? -0.5 CYS 27  A 27  A ? -2.0 ILE 21  A 21  A ? -0.8 
20  GLU 20  A 20  A ? ASN 49  A 49  A ? -3.4 PHE 18  A 18  A ? -0.7 ASN 49  A 49  A ? -2.6 GLU 22  A 22  A ? -0.5 
21  ILE 21  A 21  A ? PHE 25  A 25  A ? -3.8 LEU 19  A 19  A ? -0.8 PHE 25  A 25  A ? -2.4 THR 24  A 24  A ? -1.7 
22  GLU 22  A 22  A ? GLU 47  A 47  A ? -2.5 GLU 20  A 20  A ? -0.5 ILE 21  A 21  A ? -0.2 ILE 48  A 48  A ? -0.1 
23  GLU 23  A 23  A ? GLU 47  A 47  A ? -0.2 THR 24  A 24  A ? -0.2 GLU 22  A 22  A ? -0.3 GLY 26  A 26  A ? -0.1 
24  THR 24  A 24  A ? ILE 21  A 21  A ? -1.7 PHE 25  A 25  A ? -0.2 GLY 26  A 26  A ? -0.4 GLU 23  A 23  A ? -0.2 
25  PHE 25  A 25  A ? ILE 21  A 21  A ? -2.4 PRO 44  A 44  A ? -0.1 ILE 21  A 21  A ? -3.8 CYS 27  A 27  A ? -0.4 
26  GLY 26  A 26  A ? THR 24  A 24  A ? -0.4 GLU 20  A 20  A ? -0.2 CYS 28  A 28  A ? -0.3 GLU 20  A 20  A ? -0.2 
27  CYS 27  A 27  A ? LEU 19  A 19  A ? -2.0 PHE 25  A 25  A ? -0.4 LEU 19  A 19  A ? -3.7 GLY 29  A 29  A ? -0.3 
28  CYS 28  A 28  A ? GLY 26  A 26  A ? -0.3 PHE 18  A 18  A ? -0.2 ALA 40  A 40  A ? -0.6 PHE 30  A 30  A ? -0.3 
29  GLY 29  A 29  A ? ALA 17  A 17  A ? -2.0 CYS 27  A 27  A ? -0.3 ALA 17  A 17  A ? -3.1 LEU 31  A 31  A ? -0.3 
30  PHE 30  A 30  A ? LEU 38  A 38  A ? -1.7 CYS 28  A 28  A ? -0.3 LEU 38  A 38  A ? -2.9 VAL 32  A 32  A ? -0.3 
31  LEU 31  A 31  A ? TYR 15  A 15  A ? -2.8 GLY 29  A 29  A ? -0.3 VAL 37  A 37  A ? -0.2 GLU 34  A 34  A ? -0.1 
32  VAL 32  A 32  A ? PHE 36  A 36  A ? -2.8 ALA 33  A 33  A ? -0.3 GLU 34  A 34  A ? -0.3 VAL 37  A 37  A ? -0.2 
33  ALA 33  A 33  A ? PHE 36  A 36  A ? -1.5 GLU 34  A 34  A ? -0.0 PHE 36  A 36  A ? -1.4 VAL 32  A 32  A ? -0.3 
34  GLU 34  A 34  A ? VAL 32  A 32  A ? -0.3 ASN 35  A 35  A ? -0.3 GLY 162 A 162 A ? -0.1 LEU 31  A 31  A ? -0.0 
35  ASN 35  A 35  A ? SER 94  A 94  A ? -0.1 LYS 91  A 91  A ? -0.0 VAL 92  A 92  A ? -2.6 VAL 37  A 37  A ? -0.5 
36  PHE 36  A 36  A ? ALA 33  A 33  A ? -1.4 LYS 91  A 91  A ? -0.2 VAL 32  A 32  A ? -2.8 ALA 33  A 33  A ? -1.5 
37  VAL 37  A 37  A ? LEU 90  A 90  A ? -2.8 ASN 35  A 35  A ? -0.5 LEU 90  A 90  A ? -3.6 THR 39  A 39  A ? -0.5 
38  LEU 38  A 38  A ? PHE 30  A 30  A ? -2.9 PHE 36  A 36  A ? -0.5 PHE 30  A 30  A ? -1.7 ALA 40  A 40  A ? -0.2 
39  THR 39  A 39  A ? MET 88  A 88  A ? -2.5 VAL 37  A 37  A ? -0.5 MET 88  A 88  A ? -2.7 ALA 41  A 41  A ? -0.3 
40  ALA 40  A 40  A ? CYS 28  A 28  A ? -0.6 LEU 38  A 38  A ? -0.2 CYS 43  A 43  A ? -1.8 ILE 87  A 87  A ? -0.3 
41  ALA 41  A 41  A ? THR 39  A 39  A ? -0.3 HIS 42  A 42  A ? -0.3 ALA 40  A 40  A ? -0.1 ILE 87  A 87  A ? -0.1 
42  HIS 42  A 42  A ? ASP 86  A 86  A ? -0.1 CYS 43  A 43  A ? -0.1 ALA 41  A 41  A ? -0.3 ASP 86  A 86  A ? -0.0 
43  CYS 43  A 43  A ? ALA 40  A 40  A ? -1.8 CYS 28  A 28  A ? -0.1 HIS 42  A 42  A ? -0.1 CYS 27  A 27  A ? -0.1 
44  PRO 44  A 44  A ? ?   ?   ? ?   ? ? ?    ?   ?   ? ?   ? ? ?    ALA 46  A 46  A ? -0.1 HIS 42  A 42  A ? -0.1 
45  GLY 45  A 45  A ? ALA 46  A 46  A ? -0.1 ILE 21  A 21  A ? -0.1 ILE 48  A 48  A ? -0.1 CYS 43  A 43  A ? -0.0 
46  ALA 46  A 46  A ? GLU 47  A 47  A ? -0.2 PRO 44  A 44  A ? -0.1 ILE 48  A 48  A ? -0.6 GLY 45  A 45  A ? -0.1 
47  GLU 47  A 47  A ? SER 68  A 68  A ? -0.0 ASN 49  A 49  A ? -0.0 GLU 22  A 22  A ? -2.5 ASN 49  A 49  A ? -0.5 
48  ILE 48  A 48  A ? ALA 46  A 46  A ? -0.6 ILE 21  A 21  A ? -0.2 VAL 69  A 69  A ? -1.9 VAL 50  A 50  A ? -0.4 
49  ASN 49  A 49  A ? GLU 20  A 20  A ? -2.6 GLU 47  A 47  A ? -0.5 GLU 20  A 20  A ? -3.4 ILE 51  A 51  A ? -0.5 
50  VAL 50  A 50  A ? MET 67  A 67  A ? -4.1 ILE 48  A 48  A ? -0.4 MET 67  A 67  A ? -3.3 LEU 52  A 52  A ? -0.6 
51  ILE 51  A 51  A ? PHE 18  A 18  A ? -3.1 ASN 49  A 49  A ? -0.5 PHE 18  A 18  A ? -2.6 ALA 54  A 54  A ? -0.3 
52  LEU 52  A 52  A ? GLN 65  A 65  A ? -2.6 VAL 50  A 50  A ? -0.6 GLN 65  A 65  A ? -2.4 ALA 17  A 17  A ? -0.1 
53  GLY 53  A 53  A ? MET 16  A 16  A ? -0.9 PRO 14  A 14  A ? -0.3 HIS 55  A 55  A ? -0.5 LEU 52  A 52  A ? -0.2 
54  ALA 54  A 54  A ? MET 16  A 16  A ? -0.3 ILE 51  A 51  A ? -0.3 GLY 53  A 53  A ? -0.3 ILE 57  A 57  A ? -0.2 
55  HIS 55  A 55  A ? GLY 53  A 53  A ? -0.5 ASP 56  A 56  A ? -0.3 ILE 57  A 57  A ? -0.4 ALA 54  A 54  A ? -0.2 
56  ASP 56  A 56  A ? ASN 59  A 59  A ? -0.2 ILE 57  A 57  A ? -0.1 ASN 59  A 59  A ? -1.9 HIS 55  A 55  A ? -0.3 
57  ILE 57  A 57  A ? HIS 55  A 55  A ? -0.4 GLY 58  A 58  A ? -0.3 ASP 56  A 56  A ? -0.1 GLU 61  A 61  A ? -0.0 
58  GLY 58  A 58  A ? ASN 59  A 59  A ? -0.0 MET 60  A 60  A ? -0.0 MET 60  A 60  A ? -0.4 ILE 57  A 57  A ? -0.3 
59  ASN 59  A 59  A ? ASP 56  A 56  A ? -1.9 GLU 61  A 61  A ? -0.0 GLU 61  A 61  A ? -0.9 ASP 56  A 56  A ? -0.2 
60  MET 60  A 60  A ? GLY 58  A 58  A ? -0.4 ALA 54  A 54  A ? -0.1 ARG 62  A 62  A ? -0.3 ILE 57  A 57  A ? -0.1 
61  GLU 61  A 61  A ? ASN 59  A 59  A ? -0.9 ASP 56  A 56  A ? -0.1 GLN 64  A 64  A ? -1.6 ALA 54  A 54  A ? -0.0 
62  ARG 62  A 62  A ? MET 60  A 60  A ? -0.3 THR 63  A 63  A ? -0.3 GLU 61  A 61  A ? -0.1 MET 60  A 60  A ? -0.0 
63  THR 63  A 63  A ? GLY 53  A 53  A ? -0.2 GLN 65  A 65  A ? -0.1 ARG 62  A 62  A ? -0.3 GLN 65  A 65  A ? -0.1 
64  GLN 64  A 64  A ? GLU 61  A 61  A ? -1.6 GLY 53  A 53  A ? -0.1 LYS 66  A 66  A ? -0.5 GLY 53  A 53  A ? -0.2 
65  GLN 65  A 65  A ? LEU 52  A 52  A ? -2.4 THR 63  A 63  A ? -0.1 LEU 52  A 52  A ? -2.6 MET 67  A 67  A ? -0.6 
66  LYS 66  A 66  A ? GLN 64  A 64  A ? -0.5 ILE 51  A 51  A ? -0.2 SER 68  A 68  A ? -0.4 ILE 51  A 51  A ? -0.2 
67  MET 67  A 67  A ? VAL 50  A 50  A ? -3.3 GLN 65  A 65  A ? -0.6 VAL 50  A 50  A ? -4.1 VAL 69  A 69  A ? -0.2 
68  SER 68  A 68  A ? LYS 66  A 66  A ? -0.4 ASN 49  A 49  A ? -0.2 HIS 93  A 93  A ? -1.4 SER 70  A 70  A ? -0.5 
69  VAL 69  A 69  A ? ILE 48  A 48  A ? -1.9 MET 67  A 67  A ? -0.2 VAL 92  A 92  A ? -0.2 ILE 48  A 48  A ? -0.2 
70  SER 70  A 70  A ? LYS 91  A 91  A ? -2.9 SER 68  A 68  A ? -0.5 LYS 72  A 72  A ? -0.3 VAL 92  A 92  A ? -0.2 
71  LYS 71  A 71  A ? LYS 91  A 91  A ? -1.4 ILE 73  A 73  A ? -0.0 LYS 91  A 91  A ? -2.9 ILE 73  A 73  A ? -0.5 
72  LYS 72  A 72  A ? SER 70  A 70  A ? -0.3 LEU 90  A 90  A ? -0.2 LEU 90  A 90  A ? -0.2 MET 88  A 88  A ? -0.0 
73  ILE 73  A 73  A ? LEU 89  A 89  A ? -3.2 LYS 71  A 71  A ? -0.5 LEU 89  A 89  A ? -2.6 HIS 75  A 75  A ? -0.1 
74  PRO 74  A 74  A ? ?   ?   ? ?   ? ? ?    ?   ?   ? ?   ? ? ?    MET 88  A 88  A ? -0.3 ASP 86  A 86  A ? -0.1 
75  HIS 75  A 75  A ? ILE 87  A 87  A ? -2.9 ASN 85  A 85  A ? -0.3 TYR 78  A 78  A ? -2.3 ILE 87  A 87  A ? -0.1 
76  PRO 76  A 76  A ? ?   ?   ? ?   ? ? ?    ?   ?   ? ?   ? ? ?    HIS 75  A 75  A ? -0.1 ASN 85  A 85  A ? -0.0 
77  GLU 77  A 77  A ? ASN 85  A 85  A ? -0.1 ASP 79  A 79  A ? -0.1 ASP 79  A 79  A ? -0.3 HIS 75  A 75  A ? -0.1 
78  TYR 78  A 78  A ? HIS 75  A 75  A ? -2.3 ILE 87  A 87  A ? -0.1 GLU 80  A 80  A ? -0.6 ASN 85  A 85  A ? -0.2 
79  ASP 79  A 79  A ? ASN 84  A 84  A ? -2.6 GLU 77  A 77  A ? -0.3 PHE 83  A 83  A ? -3.0 ASN 84  A 84  A ? -0.5 
80  GLU 80  A 80  A ? TYR 78  A 78  A ? -0.6 GLU 81  A 81  A ? -0.2 ASP 79  A 79  A ? -0.1 TYR 78  A 78  A ? -0.0 
81  GLU 81  A 81  A ? THR 82  A 82  A ? -0.1 ASN 84  A 84  A ? -0.1 GLU 80  A 80  A ? -0.2 ASP 79  A 79  A ? -0.0 
82  THR 82  A 82  A ? ASN 84  A 84  A ? -0.1 ASN 85  A 85  A ? -0.0 GLU 80  A 80  A ? -0.2 GLU 81  A 81  A ? -0.1 
83  PHE 83  A 83  A ? ASP 79  A 79  A ? -3.0 ASN 84  A 84  A ? -0.3 ASP 86  A 86  A ? -0.9 ASN 85  A 85  A ? -0.2 
84  ASN 84  A 84  A ? ASP 79  A 79  A ? -0.5 ASN 85  A 85  A ? -0.2 ASP 79  A 79  A ? -2.6 PHE 83  A 83  A ? -0.3 
85  ASN 85  A 85  A ? TYR 78  A 78  A ? -0.2 PHE 83  A 83  A ? -0.2 ILE 87  A 87  A ? -2.2 HIS 75  A 75  A ? -0.3 
86  ASP 86  A 86  A ? PHE 83  A 83  A ? -0.9 TYR 78  A 78  A ? -0.1 MET 88  A 88  A ? -0.4 ASN 85  A 85  A ? -0.2 
87  ILE 87  A 87  A ? ASN 85  A 85  A ? -2.2 ALA 40  A 40  A ? -0.3 HIS 75  A 75  A ? -2.9 LEU 89  A 89  A ? -0.3 
88  MET 88  A 88  A ? THR 39  A 39  A ? -2.7 ASP 86  A 86  A ? -0.4 THR 39  A 39  A ? -2.5 LEU 90  A 90  A ? -0.5 
89  LEU 89  A 89  A ? ILE 73  A 73  A ? -2.6 ILE 87  A 87  A ? -0.3 ILE 73  A 73  A ? -3.2 LYS 91  A 91  A ? -0.5 
90  LEU 90  A 90  A ? VAL 37  A 37  A ? -3.6 MET 88  A 88  A ? -0.5 VAL 37  A 37  A ? -2.8 VAL 92  A 92  A ? -0.7 
91  LYS 91  A 91  A ? LYS 71  A 71  A ? -2.9 LEU 89  A 89  A ? -0.5 SER 70  A 70  A ? -2.9 LYS 71  A 71  A ? -1.4 
92  VAL 92  A 92  A ? ASN 35  A 35  A ? -2.6 LEU 90  A 90  A ? -0.7 SER 94  A 94  A ? -0.3 VAL 69  A 69  A ? -0.2 
93  HIS 93  A 93  A ? SER 68  A 68  A ? -1.4 LYS 91  A 91  A ? -0.3 LEU 95  A 95  A ? -0.3 VAL 121 A 121 A ? -0.1 
94  SER 94  A 94  A ? VAL 92  A 92  A ? -0.3 VAL 120 A 120 A ? -0.1 VAL 120 A 120 A ? -1.8 CYS 96  A 96  A ? -0.5 
95  LEU 95  A 95  A ? HIS 93  A 93  A ? -0.3 SER 119 A 119 A ? -0.2 GLY 162 A 162 A ? -0.6 ASN 97  A 97  A ? -0.3 
96  CYS 96  A 96  A ? LEU 118 A 118 A ? -3.6 SER 94  A 94  A ? -0.5 LEU 118 A 118 A ? -4.1 VAL 98  A 98  A ? -0.5 
97  ASN 97  A 97  A ? VAL 160 A 160 A ? -3.2 LEU 95  A 95  A ? -0.3 VAL 160 A 160 A ? -3.2 SER 99  A 99  A ? -0.5 
98  VAL 98  A 98  A ? VAL 116 A 116 A ? -2.7 CYS 96  A 96  A ? -0.5 VAL 116 A 116 A ? -2.4 GLY 100 A 100 A ? -0.4 
99  SER 99  A 99  A ? PRO 158 A 158 A ? -1.1 ASN 97  A 97  A ? -0.5 TRP 101 A 101 A ? -0.3 GLU 115 A 115 A ? -0.2 
100 GLY 100 A 100 A ? ARG 114 A 114 A ? -2.5 VAL 98  A 98  A ? -0.4 ARG 114 A 114 A ? -2.5 ASP 154 A 154 A ? -0.1 
101 TRP 101 A 101 A ? GLY 153 A 153 A ? -0.4 SER 99  A 99  A ? -0.3 THR 110 A 110 A ? -0.7 ASP 154 A 154 A ? -0.1 
102 GLY 102 A 102 A ? MET 103 A 103 A ? -0.2 THR 109 A 109 A ? -0.1 THR 110 A 110 A ? -0.9 GLY 153 A 153 A ? -0.3 
103 MET 103 A 103 A ? GLN 152 A 152 A ? -4.1 THR 109 A 109 A ? -0.2 THR 109 A 109 A ? -0.3 GLY 102 A 102 A ? -0.2 
104 THR 104 A 104 A ? ALA 108 A 108 A ? -2.2 SER 105 A 105 A ? -0.2 LEU 106 A 106 A ? -0.2 THR 109 A 109 A ? -0.2 
105 SER 105 A 105 A ? ALA 108 A 108 A ? -1.3 GLN 152 A 152 A ? -0.1 ALA 108 A 108 A ? -0.4 THR 104 A 104 A ? -0.2 
106 LEU 106 A 106 A ? THR 107 A 107 A ? -0.2 THR 104 A 104 A ? -0.2 THR 109 A 109 A ? -0.0 MET 103 A 103 A ? -0.0 
107 THR 107 A 107 A ? ALA 108 A 108 A ? -0.1 THR 109 A 109 A ? -0.0 THR 109 A 109 A ? -0.4 LEU 106 A 106 A ? -0.2 
108 ALA 108 A 108 A ? SER 105 A 105 A ? -0.4 THR 110 A 110 A ? -0.0 THR 104 A 104 A ? -2.2 SER 105 A 105 A ? -1.3 
109 THR 109 A 109 A ? THR 107 A 107 A ? -0.4 MET 103 A 103 A ? -0.3 ASP 111 A 111 A ? -0.4 MET 103 A 103 A ? -0.2 
110 THR 110 A 110 A ? GLY 102 A 102 A ? -0.9 TRP 101 A 101 A ? -0.7 ARG 114 A 114 A ? -0.1 ALA 108 A 108 A ? -0.0 
111 ASP 111 A 111 A ? THR 109 A 109 A ? -0.4 LEU 113 A 113 A ? -0.1 LEU 113 A 113 A ? -0.4 THR 110 A 110 A ? -0.1 
112 THR 112 A 112 A ? TRP 101 A 101 A ? -0.1 GLY 100 A 100 A ? -0.0 ARG 114 A 114 A ? -0.2 GLY 100 A 100 A ? -0.1 
113 LEU 113 A 113 A ? ASP 111 A 111 A ? -0.4 TRP 101 A 101 A ? -0.1 GLU 115 A 115 A ? -0.4 TRP 101 A 101 A ? -0.2 
114 ARG 114 A 114 A ? GLY 100 A 100 A ? -2.5 THR 112 A 112 A ? -0.2 GLY 100 A 100 A ? -2.5 VAL 116 A 116 A ? -0.4 
115 GLU 115 A 115 A ? LEU 113 A 113 A ? -0.4 SER 99  A 99  A ? -0.2 ASN 117 A 117 A ? -0.3 SER 99  A 99  A ? -0.2 
116 VAL 116 A 116 A ? VAL 98  A 98  A ? -2.4 ARG 114 A 114 A ? -0.4 VAL 98  A 98  A ? -2.7 LEU 118 A 118 A ? -0.5 
117 ASN 117 A 117 A ? GLU 115 A 115 A ? -0.3 ASN 97  A 97  A ? -0.2 SER 119 A 119 A ? -0.3 ASN 97  A 97  A ? -0.2 
118 LEU 118 A 118 A ? CYS 96  A 96  A ? -4.1 VAL 116 A 116 A ? -0.5 CYS 96  A 96  A ? -3.6 VAL 120 A 120 A ? -0.4 
119 SER 119 A 119 A ? ASN 117 A 117 A ? -0.3 LEU 95  A 95  A ? -0.2 GLY 142 A 142 A ? -3.9 VAL 121 A 121 A ? -0.3 
120 VAL 120 A 120 A ? SER 94  A 94  A ? -1.8 LEU 118 A 118 A ? -0.4 VAL 141 A 141 A ? -0.3 THR 122 A 122 A ? -0.2 
121 VAL 121 A 121 A ? CYS 140 A 140 A ? -2.6 SER 119 A 119 A ? -0.3 CYS 140 A 140 A ? -0.4 VAL 143 A 143 A ? -0.1 
122 THR 122 A 122 A ? VAL 120 A 120 A ? -0.2 ASP 123 A 123 A ? -0.1 CYS 126 A 126 A ? -1.4 ASP 125 A 125 A ? -0.3 
123 ASP 123 A 123 A ? ASP 124 A 124 A ? -0.2 ASP 125 A 125 A ? -0.2 LYS 127 A 127 A ? -3.0 SER 128 A 128 A ? -0.2 
124 ASP 124 A 124 A ? ASP 125 A 125 A ? -0.2 CYS 126 A 126 A ? -0.2 SER 128 A 128 A ? -1.8 ASP 123 A 123 A ? -0.2 
125 ASP 125 A 125 A ? THR 122 A 122 A ? -0.3 CYS 126 A 126 A ? -0.2 ARG 129 A 129 A ? -0.7 ASP 124 A 124 A ? -0.2 
126 CYS 126 A 126 A ? THR 122 A 122 A ? -1.4 LYS 127 A 127 A ? -0.2 TYR 130 A 130 A ? -3.1 ARG 129 A 129 A ? -0.6 
127 LYS 127 A 127 A ? ASP 123 A 123 A ? -3.0 SER 128 A 128 A ? -0.2 CYS 126 A 126 A ? -0.2 ASP 125 A 125 A ? -0.2 
128 SER 128 A 128 A ? ASP 124 A 124 A ? -1.8 ASP 123 A 123 A ? -0.2 LYS 127 A 127 A ? -0.2 CYS 126 A 126 A ? -0.2 
129 ARG 129 A 129 A ? ASP 125 A 125 A ? -0.7 CYS 126 A 126 A ? -0.6 LEU 131 A 131 A ? -0.5 LYS 127 A 127 A ? -0.2 
130 TYR 130 A 130 A ? CYS 126 A 126 A ? -3.1 LEU 131 A 131 A ? -0.1 TYR 133 A 133 A ? -1.3 ARG 129 A 129 A ? -0.2 
131 LEU 131 A 131 A ? ARG 129 A 129 A ? -0.5 ASN 132 A 132 A ? -0.3 TYR 130 A 130 A ? -0.1 LYS 127 A 127 A ? -0.0 
132 ASN 132 A 132 A ? PHE 134 A 134 A ? -0.1 ?   ?   ? ?   ? ? ?    PHE 134 A 134 A ? -0.3 LEU 131 A 131 A ? -0.3 
133 TYR 133 A 133 A ? TYR 130 A 130 A ? -1.3 CYS 126 A 126 A ? -0.2 TYR 130 A 130 A ? -0.0 LYS 127 A 127 A ? -0.0 
134 PHE 134 A 134 A ? ASN 132 A 132 A ? -0.3 PRO 135 A 135 A ? -0.1 MET 138 A 138 A ? -1.7 SER 137 A 137 A ? -1.2 
135 PRO 135 A 135 A ? ?   ?   ? ?   ? ? ?    ?   ?   ? ?   ? ? ?    PHE 134 A 134 A ? -0.1 CYS 140 A 140 A ? -0.1 
136 ILE 136 A 136 A ? SER 137 A 137 A ? -0.2 LEU 139 A 139 A ? -0.0 HIS 187 A 187 A ? -0.1 LEU 139 A 139 A ? -0.0 
137 SER 137 A 137 A ? PHE 134 A 134 A ? -1.2 HIS 187 A 187 A ? -0.1 ARG 184 A 184 A ? -2.3 LEU 139 A 139 A ? -0.3 
138 MET 138 A 138 A ? PHE 134 A 134 A ? -1.7 THR 183 A 183 A ? -0.2 CYS 140 A 140 A ? -0.4 THR 183 A 183 A ? -0.2 
139 LEU 139 A 139 A ? PHE 182 A 182 A ? -2.8 SER 137 A 137 A ? -0.3 PHE 182 A 182 A ? -3.7 VAL 141 A 141 A ? -0.5 
140 CYS 140 A 140 A ? VAL 121 A 121 A ? -0.4 MET 138 A 138 A ? -0.4 VAL 121 A 121 A ? -2.6 GLY 142 A 142 A ? -0.4 
141 VAL 141 A 141 A ? VAL 180 A 180 A ? -2.8 LEU 139 A 139 A ? -0.5 VAL 180 A 180 A ? -3.0 VAL 120 A 120 A ? -0.3 
142 GLY 142 A 142 A ? SER 119 A 119 A ? -3.9 CYS 140 A 140 A ? -0.4 ARG 144 A 144 A ? -0.4 LEU 118 A 118 A ? -0.1 
143 VAL 143 A 143 A ? ARG 148 A 148 A ? -0.3 ARG 144 A 144 A ? -0.1 TYR 146 A 146 A ? -1.5 ARG 148 A 148 A ? -0.5 
144 ARG 144 A 144 A ? GLY 142 A 142 A ? -0.4 ARG 145 A 145 A ? -0.3 ARG 147 A 147 A ? -1.2 VAL 143 A 143 A ? -0.1 
145 ARG 145 A 145 A ? TYR 146 A 146 A ? -0.2 ARG 147 A 147 A ? -0.1 ARG 144 A 144 A ? -0.3 GLY 142 A 142 A ? -0.0 
146 TYR 146 A 146 A ? VAL 143 A 143 A ? -1.5 ARG 148 A 148 A ? -0.1 ARG 145 A 145 A ? -0.2 ARG 144 A 144 A ? -0.2 
147 ARG 147 A 147 A ? ARG 144 A 144 A ? -1.2 VAL 143 A 143 A ? -0.3 SER 149 A 149 A ? -0.4 ARG 144 A 144 A ? -0.1 
148 ARG 148 A 148 A ? VAL 143 A 143 A ? -0.5 ASN 117 A 117 A ? -0.1 VAL 143 A 143 A ? -0.3 THR 150 A 150 A ? -0.3 
149 SER 149 A 149 A ? ARG 147 A 147 A ? -0.4 GLY 142 A 142 A ? -0.1 TYR 151 A 151 A ? -0.2 ILE 177 A 177 A ? -0.1 
150 THR 150 A 150 A ? ARG 148 A 148 A ? -0.3 PHE 171 A 171 A ? -0.1 GLN 152 A 152 A ? -0.2 GLY 153 A 153 A ? -0.1 
151 TYR 151 A 151 A ? SER 149 A 149 A ? -0.2 MET 103 A 103 A ? -0.2 ASP 154 A 154 A ? -1.9 SER 155 A 155 A ? -0.1 
152 GLN 152 A 152 A ? GLY 153 A 153 A ? -0.2 THR 150 A 150 A ? -0.2 MET 103 A 103 A ? -4.1 TYR 151 A 151 A ? -0.1 
153 GLY 153 A 153 A ? GLY 102 A 102 A ? -0.3 THR 150 A 150 A ? -0.1 TRP 101 A 101 A ? -0.4 GLN 152 A 152 A ? -0.2 
154 ASP 154 A 154 A ? TYR 151 A 151 A ? -1.9 GLY 100 A 100 A ? -0.1 GLY 157 A 157 A ? -2.4 VAL 169 A 169 A ? -0.3 
155 SER 155 A 155 A ? GLY 156 A 156 A ? -0.3 TYR 151 A 151 A ? -0.1 SER 170 A 170 A ? -0.2 PHE 171 A 171 A ? -0.0 
156 GLY 156 A 156 A ? VAL 169 A 169 A ? -2.0 GLY 157 A 157 A ? -0.3 SER 155 A 155 A ? -0.3 SER 170 A 170 A ? -0.1 
157 GLY 157 A 157 A ? ASP 154 A 154 A ? -2.4 PRO 158 A 158 A ? -0.1 VAL 169 A 169 A ? -2.8 GLY 156 A 156 A ? -0.3 
158 PRO 158 A 158 A ? ?   ?   ? ?   ? ? ?    ?   ?   ? ?   ? ? ?    SER 99  A 99  A ? -1.1 VAL 160 A 160 A ? -0.7 
159 LEU 159 A 159 A ? GLY 167 A 167 A ? -3.2 GLY 157 A 157 A ? -0.3 GLU 166 A 166 A ? -3.6 GLY 167 A 167 A ? -1.4 
160 VAL 160 A 160 A ? ASN 97  A 97  A ? -3.2 PRO 158 A 158 A ? -0.7 ASN 97  A 97  A ? -3.2 GLY 162 A 162 A ? -0.5 
161 CYS 161 A 161 A ? VAL 164 A 164 A ? -2.9 LEU 159 A 159 A ? -0.5 VAL 164 A 164 A ? -1.8 CYS 96  A 96  A ? -0.2 
162 GLY 162 A 162 A ? LEU 95  A 95  A ? -0.6 VAL 160 A 160 A ? -0.5 CYS 161 A 161 A ? -0.2 ALA 165 A 165 A ? -0.1 
163 GLY 163 A 163 A ? VAL 164 A 164 A ? -0.2 VAL 160 A 160 A ? -0.0 ALA 165 A 165 A ? -0.5 GLY 162 A 162 A ? -0.3 
164 VAL 164 A 164 A ? CYS 161 A 161 A ? -1.8 ?   ?   ? ?   ? ? ?    CYS 161 A 161 A ? -2.9 GLU 166 A 166 A ? -0.6 
165 ALA 165 A 165 A ? GLY 163 A 163 A ? -0.5 VAL 160 A 160 A ? -0.2 VAL 160 A 160 A ? -0.2 ILE 168 A 168 A ? -0.1 
166 GLU 166 A 166 A ? LEU 159 A 159 A ? -3.6 VAL 164 A 164 A ? -0.6 ILE 185 A 185 A ? -1.5 SER 186 A 186 A ? -0.5 
167 GLY 167 A 167 A ? LEU 159 A 159 A ? -1.4 ARG 184 A 184 A ? -0.2 LEU 159 A 159 A ? -3.2 VAL 169 A 169 A ? -0.4 
168 ILE 168 A 168 A ? THR 183 A 183 A ? -1.4 GLU 166 A 166 A ? -0.3 THR 183 A 183 A ? -3.1 LEU 139 A 139 A ? -0.1 
169 VAL 169 A 169 A ? GLY 157 A 157 A ? -2.8 GLY 167 A 167 A ? -0.4 GLY 156 A 156 A ? -2.0 PHE 182 A 182 A ? -0.2 
170 SER 170 A 170 A ? VAL 181 A 181 A ? -2.0 PHE 171 A 171 A ? -0.3 GLY 172 A 172 A ? -0.3 PHE 182 A 182 A ? -0.2 
171 PHE 171 A 171 A ? VAL 181 A 181 A ? -1.4 SER 155 A 155 A ? -0.0 VAL 181 A 181 A ? -3.6 SER 170 A 170 A ? -0.3 
172 GLY 172 A 172 A ? SER 170 A 170 A ? -0.3 VAL 180 A 180 A ? -0.2 VAL 180 A 180 A ? -0.2 LYS 174 A 174 A ? -0.1 
173 VAL 173 A 173 A ? ILE 177 A 177 A ? -0.7 PRO 179 A 179 A ? -0.4 SER 176 A 176 A ? -1.3 ILE 177 A 177 A ? -0.4 
174 LYS 174 A 174 A ? ASN 175 A 175 A ? -0.2 SER 176 A 176 A ? -0.1 ILE 177 A 177 A ? -0.3 VAL 173 A 173 A ? -0.1 
175 ASN 175 A 175 A ? SER 176 A 176 A ? -0.2 GLY 172 A 172 A ? -0.1 LYS 174 A 174 A ? -0.2 LEU 106 A 106 A ? -0.1 
176 SER 176 A 176 A ? VAL 173 A 173 A ? -1.3 ILE 177 A 177 A ? -0.2 ASN 175 A 175 A ? -0.2 LYS 174 A 174 A ? -0.1 
177 ILE 177 A 177 A ? VAL 173 A 173 A ? -0.4 LYS 174 A 174 A ? -0.3 VAL 173 A 173 A ? -0.7 SER 176 A 176 A ? -0.2 
178 PRO 178 A 178 A ? ?   ?   ? ?   ? ? ?    ?   ?   ? ?   ? ? ?    GLY 142 A 142 A ? -0.2 VAL 180 A 180 A ? -0.1 
179 PRO 179 A 179 A ? ?   ?   ? ?   ? ? ?    ?   ?   ? ?   ? ? ?    VAL 173 A 173 A ? -0.4 VAL 181 A 181 A ? -0.3 
180 VAL 180 A 180 A ? VAL 141 A 141 A ? -3.0 GLY 172 A 172 A ? -0.2 VAL 141 A 141 A ? -2.8 PHE 182 A 182 A ? -0.5 
181 VAL 181 A 181 A ? PHE 171 A 171 A ? -3.6 PRO 179 A 179 A ? -0.3 SER 170 A 170 A ? -2.0 PHE 171 A 171 A ? -1.4 
182 PHE 182 A 182 A ? LEU 139 A 139 A ? -3.7 VAL 180 A 180 A ? -0.5 LEU 139 A 139 A ? -2.8 ARG 184 A 184 A ? -0.4 
183 THR 183 A 183 A ? ILE 168 A 168 A ? -3.1 VAL 181 A 181 A ? -0.3 ILE 168 A 168 A ? -1.4 ILE 185 A 185 A ? -0.7 
184 ARG 184 A 184 A ? SER 137 A 137 A ? -2.3 PHE 182 A 182 A ? -0.4 HIS 187 A 187 A ? -0.7 PHE 188 A 188 A ? -0.6 
185 ILE 185 A 185 A ? GLU 166 A 166 A ? -1.5 THR 183 A 183 A ? -0.7 PHE 188 A 188 A ? -1.7 LEU 189 A 189 A ? -0.2 
186 SER 186 A 186 A ? GLU 166 A 166 A ? -0.5 HIS 187 A 187 A ? -0.3 LEU 189 A 189 A ? -1.1 ILE 185 A 185 A ? -0.2 
187 HIS 187 A 187 A ? ARG 184 A 184 A ? -0.7 PHE 188 A 188 A ? -0.2 SER 186 A 186 A ? -0.3 ILE 185 A 185 A ? -0.2 
188 PHE 188 A 188 A ? ILE 185 A 185 A ? -1.7 ARG 184 A 184 A ? -0.6 ILE 192 A 192 A ? -2.8 HIS 187 A 187 A ? -0.2 
189 LEU 189 A 189 A ? SER 186 A 186 A ? -1.1 ILE 185 A 185 A ? -0.2 LYS 193 A 193 A ? -3.2 ALA 194 A 194 A ? -0.3 
190 PRO 190 A 190 A ? ?   ?   ? ?   ? ? ?    ?   ?   ? ?   ? ? ?    ALA 194 A 194 A ? -2.0 LEU 189 A 189 A ? -0.2 
191 TRP 191 A 191 A ? LYS 193 A 193 A ? -0.2 HIS 187 A 187 A ? -0.2 ASN 195 A 195 A ? -1.1 LEU 189 A 189 A ? -0.2 
192 ILE 192 A 192 A ? PHE 188 A 188 A ? -2.8 LYS 193 A 193 A ? -0.2 MET 196 A 196 A ? -0.6 ASN 195 A 195 A ? -0.4 
193 LYS 193 A 193 A ? LEU 189 A 189 A ? -3.2 ALA 194 A 194 A ? -0.2 MET 196 A 196 A ? -0.7 ARG 197 A 197 A ? -0.2 
194 ALA 194 A 194 A ? PRO 190 A 190 A ? -2.0 LEU 189 A 189 A ? -0.3 ARG 197 A 197 A ? -0.3 LYS 193 A 193 A ? -0.2 
195 ASN 195 A 195 A ? TRP 191 A 191 A ? -1.1 ILE 192 A 192 A ? -0.4 ALA 194 A 194 A ? -0.2 LYS 193 A 193 A ? -0.2 
196 MET 196 A 196 A ? LYS 193 A 193 A ? -0.7 ILE 192 A 192 A ? -0.6 ASN 195 A 195 A ? -0.2 ALA 194 A 194 A ? -0.1 
197 ARG 197 A 197 A ? ALA 194 A 194 A ? -0.3 LYS 193 A 193 A ? -0.2 ALA 194 A 194 A ? -0.0 LYS 193 A 193 A ? -0.0 
# 
loop_
_dssp_statistics_histogram.entry_id 
_dssp_statistics_histogram.type 
_dssp_statistics_histogram.1 
_dssp_statistics_histogram.2 
_dssp_statistics_histogram.3 
_dssp_statistics_histogram.4 
_dssp_statistics_histogram.5 
_dssp_statistics_histogram.6 
_dssp_statistics_histogram.7 
_dssp_statistics_histogram.8 
_dssp_statistics_histogram.9 
_dssp_statistics_histogram.10 
_dssp_statistics_histogram.11 
_dssp_statistics_histogram.12 
_dssp_statistics_histogram.13 
_dssp_statistics_histogram.14 
_dssp_statistics_histogram.15 
_dssp_statistics_histogram.16 
_dssp_statistics_histogram.17 
_dssp_statistics_histogram.18 
_dssp_statistics_histogram.19 
_dssp_statistics_histogram.20 
_dssp_statistics_histogram.21 
_dssp_statistics_histogram.22 
_dssp_statistics_histogram.23 
_dssp_statistics_histogram.24 
_dssp_statistics_histogram.25 
_dssp_statistics_histogram.26 
_dssp_statistics_histogram.27 
_dssp_statistics_histogram.28 
_dssp_statistics_histogram.29 
_dssp_statistics_histogram.30 
Pelodiscus_sinensis_GeneID=102462227 residues_per_alpha_helix        0 0 0 0 0 0 2 0 0 0 0 0 0 0 0 0 0 0 0 0 0 0 0 0 0 0 0 0 0 0 
Pelodiscus_sinensis_GeneID=102462227 parallel_bridges_per_ladder     0 0 0 0 0 0 0 0 0 0 0 0 0 0 0 0 0 0 0 0 0 0 0 0 0 0 0 0 0 0 
Pelodiscus_sinensis_GeneID=102462227 antiparallel_bridges_per_ladder 2 0 1 6 2 2 0 0 0 0 0 0 0 0 0 0 0 0 0 0 0 0 0 0 0 0 0 0 0 0 
Pelodiscus_sinensis_GeneID=102462227 ladders_per_sheet               0 0 0 0 0 2 0 0 0 0 0 0 0 0 0 0 0 0 0 0 0 0 0 0 0 0 0 0 0 0 
# 
loop_
_dssp_statistics_hbond.entry_id 
_dssp_statistics_hbond.type 
_dssp_statistics_hbond.count 
_dssp_statistics_hbond.count_per_100 
Pelodiscus_sinensis_GeneID=102462227 O(I)-->H-N(J)          127 64.5 
Pelodiscus_sinensis_GeneID=102462227 'PARALLEL BRIDGES'     0   0.0  
Pelodiscus_sinensis_GeneID=102462227 'ANTIPARALLEL BRIDGES' 67  34.0 
Pelodiscus_sinensis_GeneID=102462227 O(I)-->H-N(I-5)        1   0.5  
Pelodiscus_sinensis_GeneID=102462227 O(I)-->H-N(I-4)        4   2.0  
Pelodiscus_sinensis_GeneID=102462227 O(I)-->H-N(I-3)        3   1.5  
Pelodiscus_sinensis_GeneID=102462227 O(I)-->H-N(I-2)        0   0.0  
Pelodiscus_sinensis_GeneID=102462227 O(I)-->H-N(I-1)        0   0.0  
Pelodiscus_sinensis_GeneID=102462227 O(I)-->H-N(I+0)        0   0.0  
Pelodiscus_sinensis_GeneID=102462227 O(I)-->H-N(I+1)        0   0.0  
Pelodiscus_sinensis_GeneID=102462227 O(I)-->H-N(I+2)        19  9.6  
Pelodiscus_sinensis_GeneID=102462227 O(I)-->H-N(I+3)        23  11.7 
Pelodiscus_sinensis_GeneID=102462227 O(I)-->H-N(I+4)        14  7.1  
Pelodiscus_sinensis_GeneID=102462227 O(I)-->H-N(I+5)        0   0.0  
# 
_dssp_statistics.entry_id                       Pelodiscus_sinensis_GeneID=102462227 
_dssp_statistics.nr_of_residues                 197 
_dssp_statistics.nr_of_chains                   1 
_dssp_statistics.nr_of_ss_bridges_total         0 
_dssp_statistics.nr_of_ss_bridges_intra_chain   0 
_dssp_statistics.nr_of_ss_bridges_inter_chain   0 
# 
loop_
_chem_comp.id 
_chem_comp.type 
_chem_comp.mon_nstd_flag 
_chem_comp.name 
_chem_comp.formula 
_chem_comp.formula_weight 
ALA 'L-PEPTIDE LINKING' y ALANINE         'C3 H7 N O2'     89.093 
ARG 'L-PEPTIDE LINKING' y ARGININE        'C6 H15 N4 O2'  175.209 
ASN 'L-PEPTIDE LINKING' y ASPARAGINE      'C4 H8 N2 O3'   132.118 
ASP 'L-PEPTIDE LINKING' y 'ASPARTIC ACID' 'C4 H7 N O4'    133.103 
CYS 'L-PEPTIDE LINKING' y CYSTEINE        'C3 H7 N O2 S'  121.158 
GLN 'L-PEPTIDE LINKING' y GLUTAMINE       'C5 H10 N2 O3'  146.144 
GLU 'L-PEPTIDE LINKING' y 'GLUTAMIC ACID' 'C5 H9 N O4'    147.129 
GLY 'PEPTIDE LINKING'   y GLYCINE         'C2 H5 N O2'     75.067 
HIS 'L-PEPTIDE LINKING' y HISTIDINE       'C6 H10 N3 O2'  156.162 
ILE 'L-PEPTIDE LINKING' y ISOLEUCINE      'C6 H13 N O2'   131.173 
LEU 'L-PEPTIDE LINKING' y LEUCINE         'C6 H13 N O2'   131.173 
LYS 'L-PEPTIDE LINKING' y LYSINE          'C6 H15 N2 O2'  147.195 
MET 'L-PEPTIDE LINKING' y METHIONINE      'C5 H11 N O2 S' 149.211 
PHE 'L-PEPTIDE LINKING' y PHENYLALANINE   'C9 H11 N O2'   165.189 
PRO 'L-PEPTIDE LINKING' y PROLINE         'C5 H9 N O2'     115.13 
SER 'L-PEPTIDE LINKING' y SERINE          'C3 H7 N O3'    105.093 
THR 'L-PEPTIDE LINKING' y THREONINE       'C4 H9 N O3'    119.119 
TRP 'L-PEPTIDE LINKING' y TRYPTOPHAN      'C11 H12 N2 O2' 204.225 
TYR 'L-PEPTIDE LINKING' y TYROSINE        'C9 H11 N O3'   181.189 
VAL 'L-PEPTIDE LINKING' y VALINE          'C5 H11 N O2'   117.146 
# 
loop_
_atom_type.symbol 
N 
C 
O 
S 
# 
loop_
_entity_poly_seq.entity_id 
_entity_poly_seq.num 
_entity_poly_seq.mon_id 
_entity_poly_seq.hetero 
1   1 LYS n 
1   2 ILE n 
1   3 ILE n 
1   4 GLY n 
1   5 GLY n 
1   6 LYS n 
1   7 GLU n 
1   8 ALA n 
1   9 LYS n 
1  10 PRO n 
1  11 HIS n 
1  12 SER n 
1  13 ARG n 
1  14 PRO n 
1  15 TYR n 
1  16 MET n 
1  17 ALA n 
1  18 PHE n 
1  19 LEU n 
1  20 GLU n 
1  21 ILE n 
1  22 GLU n 
1  23 GLU n 
1  24 THR n 
1  25 PHE n 
1  26 GLY n 
1  27 CYS n 
1  28 CYS n 
1  29 GLY n 
1  30 PHE n 
1  31 LEU n 
1  32 VAL n 
1  33 ALA n 
1  34 GLU n 
1  35 ASN n 
1  36 PHE n 
1  37 VAL n 
1  38 LEU n 
1  39 THR n 
1  40 ALA n 
1  41 ALA n 
1  42 HIS n 
1  43 CYS n 
1  44 PRO n 
1  45 GLY n 
1  46 ALA n 
1  47 GLU n 
1  48 ILE n 
1  49 ASN n 
1  50 VAL n 
1  51 ILE n 
1  52 LEU n 
1  53 GLY n 
1  54 ALA n 
1  55 HIS n 
1  56 ASP n 
1  57 ILE n 
1  58 GLY n 
1  59 ASN n 
1  60 MET n 
1  61 GLU n 
1  62 ARG n 
1  63 THR n 
1  64 GLN n 
1  65 GLN n 
1  66 LYS n 
1  67 MET n 
1  68 SER n 
1  69 VAL n 
1  70 SER n 
1  71 LYS n 
1  72 LYS n 
1  73 ILE n 
1  74 PRO n 
1  75 HIS n 
1  76 PRO n 
1  77 GLU n 
1  78 TYR n 
1  79 ASP n 
1  80 GLU n 
1  81 GLU n 
1  82 THR n 
1  83 PHE n 
1  84 ASN n 
1  85 ASN n 
1  86 ASP n 
1  87 ILE n 
1  88 MET n 
1  89 LEU n 
1  90 LEU n 
1  91 LYS n 
1  92 VAL n 
1  93 HIS n 
1  94 SER n 
1  95 LEU n 
1  96 CYS n 
1  97 ASN n 
1  98 VAL n 
1  99 SER n 
1 100 GLY n 
1 101 TRP n 
1 102 GLY n 
1 103 MET n 
1 104 THR n 
1 105 SER n 
1 106 LEU n 
1 107 THR n 
1 108 ALA n 
1 109 THR n 
1 110 THR n 
1 111 ASP n 
1 112 THR n 
1 113 LEU n 
1 114 ARG n 
1 115 GLU n 
1 116 VAL n 
1 117 ASN n 
1 118 LEU n 
1 119 SER n 
1 120 VAL n 
1 121 VAL n 
1 122 THR n 
1 123 ASP n 
1 124 ASP n 
1 125 ASP n 
1 126 CYS n 
1 127 LYS n 
1 128 SER n 
1 129 ARG n 
1 130 TYR n 
1 131 LEU n 
1 132 ASN n 
1 133 TYR n 
1 134 PHE n 
1 135 PRO n 
1 136 ILE n 
1 137 SER n 
1 138 MET n 
1 139 LEU n 
1 140 CYS n 
1 141 VAL n 
1 142 GLY n 
1 143 VAL n 
1 144 ARG n 
1 145 ARG n 
1 146 TYR n 
1 147 ARG n 
1 148 ARG n 
1 149 SER n 
1 150 THR n 
1 151 TYR n 
1 152 GLN n 
1 153 GLY n 
1 154 ASP n 
1 155 SER n 
1 156 GLY n 
1 157 GLY n 
1 158 PRO n 
1 159 LEU n 
1 160 VAL n 
1 161 CYS n 
1 162 GLY n 
1 163 GLY n 
1 164 VAL n 
1 165 ALA n 
1 166 GLU n 
1 167 GLY n 
1 168 ILE n 
1 169 VAL n 
1 170 SER n 
1 171 PHE n 
1 172 GLY n 
1 173 VAL n 
1 174 LYS n 
1 175 ASN n 
1 176 SER n 
1 177 ILE n 
1 178 PRO n 
1 179 PRO n 
1 180 VAL n 
1 181 VAL n 
1 182 PHE n 
1 183 THR n 
1 184 ARG n 
1 185 ILE n 
1 186 SER n 
1 187 HIS n 
1 188 PHE n 
1 189 LEU n 
1 190 PRO n 
1 191 TRP n 
1 192 ILE n 
1 193 LYS n 
1 194 ALA n 
1 195 ASN n 
1 196 MET n 
1 197 ARG n 
# 
loop_
_pdbx_poly_seq_scheme.asym_id 
_pdbx_poly_seq_scheme.entity_id 
_pdbx_poly_seq_scheme.seq_id 
_pdbx_poly_seq_scheme.mon_id 
_pdbx_poly_seq_scheme.ndb_seq_num 
_pdbx_poly_seq_scheme.pdb_seq_num 
_pdbx_poly_seq_scheme.auth_seq_num 
_pdbx_poly_seq_scheme.pdb_mon_id 
_pdbx_poly_seq_scheme.auth_mon_id 
_pdbx_poly_seq_scheme.pdb_strand_id 
_pdbx_poly_seq_scheme.pdb_ins_code 
_pdbx_poly_seq_scheme.hetero 
A 1   1 LYS   1 1   1   LYS LYS A ? n 
A 1   2 ILE   2 2   2   ILE ILE A ? n 
A 1   3 ILE   3 3   3   ILE ILE A ? n 
A 1   4 GLY   4 4   4   GLY GLY A ? n 
A 1   5 GLY   5 5   5   GLY GLY A ? n 
A 1   6 LYS   6 6   6   LYS LYS A ? n 
A 1   7 GLU   7 7   7   GLU GLU A ? n 
A 1   8 ALA   8 8   8   ALA ALA A ? n 
A 1   9 LYS   9 9   9   LYS LYS A ? n 
A 1  10 PRO  10 10  10  PRO PRO A ? n 
A 1  11 HIS  11 11  11  HIS HIS A ? n 
A 1  12 SER  12 12  12  SER SER A ? n 
A 1  13 ARG  13 13  13  ARG ARG A ? n 
A 1  14 PRO  14 14  14  PRO PRO A ? n 
A 1  15 TYR  15 15  15  TYR TYR A ? n 
A 1  16 MET  16 16  16  MET MET A ? n 
A 1  17 ALA  17 17  17  ALA ALA A ? n 
A 1  18 PHE  18 18  18  PHE PHE A ? n 
A 1  19 LEU  19 19  19  LEU LEU A ? n 
A 1  20 GLU  20 20  20  GLU GLU A ? n 
A 1  21 ILE  21 21  21  ILE ILE A ? n 
A 1  22 GLU  22 22  22  GLU GLU A ? n 
A 1  23 GLU  23 23  23  GLU GLU A ? n 
A 1  24 THR  24 24  24  THR THR A ? n 
A 1  25 PHE  25 25  25  PHE PHE A ? n 
A 1  26 GLY  26 26  26  GLY GLY A ? n 
A 1  27 CYS  27 27  27  CYS CYS A ? n 
A 1  28 CYS  28 28  28  CYS CYS A ? n 
A 1  29 GLY  29 29  29  GLY GLY A ? n 
A 1  30 PHE  30 30  30  PHE PHE A ? n 
A 1  31 LEU  31 31  31  LEU LEU A ? n 
A 1  32 VAL  32 32  32  VAL VAL A ? n 
A 1  33 ALA  33 33  33  ALA ALA A ? n 
A 1  34 GLU  34 34  34  GLU GLU A ? n 
A 1  35 ASN  35 35  35  ASN ASN A ? n 
A 1  36 PHE  36 36  36  PHE PHE A ? n 
A 1  37 VAL  37 37  37  VAL VAL A ? n 
A 1  38 LEU  38 38  38  LEU LEU A ? n 
A 1  39 THR  39 39  39  THR THR A ? n 
A 1  40 ALA  40 40  40  ALA ALA A ? n 
A 1  41 ALA  41 41  41  ALA ALA A ? n 
A 1  42 HIS  42 42  42  HIS HIS A ? n 
A 1  43 CYS  43 43  43  CYS CYS A ? n 
A 1  44 PRO  44 44  44  PRO PRO A ? n 
A 1  45 GLY  45 45  45  GLY GLY A ? n 
A 1  46 ALA  46 46  46  ALA ALA A ? n 
A 1  47 GLU  47 47  47  GLU GLU A ? n 
A 1  48 ILE  48 48  48  ILE ILE A ? n 
A 1  49 ASN  49 49  49  ASN ASN A ? n 
A 1  50 VAL  50 50  50  VAL VAL A ? n 
A 1  51 ILE  51 51  51  ILE ILE A ? n 
A 1  52 LEU  52 52  52  LEU LEU A ? n 
A 1  53 GLY  53 53  53  GLY GLY A ? n 
A 1  54 ALA  54 54  54  ALA ALA A ? n 
A 1  55 HIS  55 55  55  HIS HIS A ? n 
A 1  56 ASP  56 56  56  ASP ASP A ? n 
A 1  57 ILE  57 57  57  ILE ILE A ? n 
A 1  58 GLY  58 58  58  GLY GLY A ? n 
A 1  59 ASN  59 59  59  ASN ASN A ? n 
A 1  60 MET  60 60  60  MET MET A ? n 
A 1  61 GLU  61 61  61  GLU GLU A ? n 
A 1  62 ARG  62 62  62  ARG ARG A ? n 
A 1  63 THR  63 63  63  THR THR A ? n 
A 1  64 GLN  64 64  64  GLN GLN A ? n 
A 1  65 GLN  65 65  65  GLN GLN A ? n 
A 1  66 LYS  66 66  66  LYS LYS A ? n 
A 1  67 MET  67 67  67  MET MET A ? n 
A 1  68 SER  68 68  68  SER SER A ? n 
A 1  69 VAL  69 69  69  VAL VAL A ? n 
A 1  70 SER  70 70  70  SER SER A ? n 
A 1  71 LYS  71 71  71  LYS LYS A ? n 
A 1  72 LYS  72 72  72  LYS LYS A ? n 
A 1  73 ILE  73 73  73  ILE ILE A ? n 
A 1  74 PRO  74 74  74  PRO PRO A ? n 
A 1  75 HIS  75 75  75  HIS HIS A ? n 
A 1  76 PRO  76 76  76  PRO PRO A ? n 
A 1  77 GLU  77 77  77  GLU GLU A ? n 
A 1  78 TYR  78 78  78  TYR TYR A ? n 
A 1  79 ASP  79 79  79  ASP ASP A ? n 
A 1  80 GLU  80 80  80  GLU GLU A ? n 
A 1  81 GLU  81 81  81  GLU GLU A ? n 
A 1  82 THR  82 82  82  THR THR A ? n 
A 1  83 PHE  83 83  83  PHE PHE A ? n 
A 1  84 ASN  84 84  84  ASN ASN A ? n 
A 1  85 ASN  85 85  85  ASN ASN A ? n 
A 1  86 ASP  86 86  86  ASP ASP A ? n 
A 1  87 ILE  87 87  87  ILE ILE A ? n 
A 1  88 MET  88 88  88  MET MET A ? n 
A 1  89 LEU  89 89  89  LEU LEU A ? n 
A 1  90 LEU  90 90  90  LEU LEU A ? n 
A 1  91 LYS  91 91  91  LYS LYS A ? n 
A 1  92 VAL  92 92  92  VAL VAL A ? n 
A 1  93 HIS  93 93  93  HIS HIS A ? n 
A 1  94 SER  94 94  94  SER SER A ? n 
A 1  95 LEU  95 95  95  LEU LEU A ? n 
A 1  96 CYS  96 96  96  CYS CYS A ? n 
A 1  97 ASN  97 97  97  ASN ASN A ? n 
A 1  98 VAL  98 98  98  VAL VAL A ? n 
A 1  99 SER  99 99  99  SER SER A ? n 
A 1 100 GLY 100 100 100 GLY GLY A ? n 
A 1 101 TRP 101 101 101 TRP TRP A ? n 
A 1 102 GLY 102 102 102 GLY GLY A ? n 
A 1 103 MET 103 103 103 MET MET A ? n 
A 1 104 THR 104 104 104 THR THR A ? n 
A 1 105 SER 105 105 105 SER SER A ? n 
A 1 106 LEU 106 106 106 LEU LEU A ? n 
A 1 107 THR 107 107 107 THR THR A ? n 
A 1 108 ALA 108 108 108 ALA ALA A ? n 
A 1 109 THR 109 109 109 THR THR A ? n 
A 1 110 THR 110 110 110 THR THR A ? n 
A 1 111 ASP 111 111 111 ASP ASP A ? n 
A 1 112 THR 112 112 112 THR THR A ? n 
A 1 113 LEU 113 113 113 LEU LEU A ? n 
A 1 114 ARG 114 114 114 ARG ARG A ? n 
A 1 115 GLU 115 115 115 GLU GLU A ? n 
A 1 116 VAL 116 116 116 VAL VAL A ? n 
A 1 117 ASN 117 117 117 ASN ASN A ? n 
A 1 118 LEU 118 118 118 LEU LEU A ? n 
A 1 119 SER 119 119 119 SER SER A ? n 
A 1 120 VAL 120 120 120 VAL VAL A ? n 
A 1 121 VAL 121 121 121 VAL VAL A ? n 
A 1 122 THR 122 122 122 THR THR A ? n 
A 1 123 ASP 123 123 123 ASP ASP A ? n 
A 1 124 ASP 124 124 124 ASP ASP A ? n 
A 1 125 ASP 125 125 125 ASP ASP A ? n 
A 1 126 CYS 126 126 126 CYS CYS A ? n 
A 1 127 LYS 127 127 127 LYS LYS A ? n 
A 1 128 SER 128 128 128 SER SER A ? n 
A 1 129 ARG 129 129 129 ARG ARG A ? n 
A 1 130 TYR 130 130 130 TYR TYR A ? n 
A 1 131 LEU 131 131 131 LEU LEU A ? n 
A 1 132 ASN 132 132 132 ASN ASN A ? n 
A 1 133 TYR 133 133 133 TYR TYR A ? n 
A 1 134 PHE 134 134 134 PHE PHE A ? n 
A 1 135 PRO 135 135 135 PRO PRO A ? n 
A 1 136 ILE 136 136 136 ILE ILE A ? n 
A 1 137 SER 137 137 137 SER SER A ? n 
A 1 138 MET 138 138 138 MET MET A ? n 
A 1 139 LEU 139 139 139 LEU LEU A ? n 
A 1 140 CYS 140 140 140 CYS CYS A ? n 
A 1 141 VAL 141 141 141 VAL VAL A ? n 
A 1 142 GLY 142 142 142 GLY GLY A ? n 
A 1 143 VAL 143 143 143 VAL VAL A ? n 
A 1 144 ARG 144 144 144 ARG ARG A ? n 
A 1 145 ARG 145 145 145 ARG ARG A ? n 
A 1 146 TYR 146 146 146 TYR TYR A ? n 
A 1 147 ARG 147 147 147 ARG ARG A ? n 
A 1 148 ARG 148 148 148 ARG ARG A ? n 
A 1 149 SER 149 149 149 SER SER A ? n 
A 1 150 THR 150 150 150 THR THR A ? n 
A 1 151 TYR 151 151 151 TYR TYR A ? n 
A 1 152 GLN 152 152 152 GLN GLN A ? n 
A 1 153 GLY 153 153 153 GLY GLY A ? n 
A 1 154 ASP 154 154 154 ASP ASP A ? n 
A 1 155 SER 155 155 155 SER SER A ? n 
A 1 156 GLY 156 156 156 GLY GLY A ? n 
A 1 157 GLY 157 157 157 GLY GLY A ? n 
A 1 158 PRO 158 158 158 PRO PRO A ? n 
A 1 159 LEU 159 159 159 LEU LEU A ? n 
A 1 160 VAL 160 160 160 VAL VAL A ? n 
A 1 161 CYS 161 161 161 CYS CYS A ? n 
A 1 162 GLY 162 162 162 GLY GLY A ? n 
A 1 163 GLY 163 163 163 GLY GLY A ? n 
A 1 164 VAL 164 164 164 VAL VAL A ? n 
A 1 165 ALA 165 165 165 ALA ALA A ? n 
A 1 166 GLU 166 166 166 GLU GLU A ? n 
A 1 167 GLY 167 167 167 GLY GLY A ? n 
A 1 168 ILE 168 168 168 ILE ILE A ? n 
A 1 169 VAL 169 169 169 VAL VAL A ? n 
A 1 170 SER 170 170 170 SER SER A ? n 
A 1 171 PHE 171 171 171 PHE PHE A ? n 
A 1 172 GLY 172 172 172 GLY GLY A ? n 
A 1 173 VAL 173 173 173 VAL VAL A ? n 
A 1 174 LYS 174 174 174 LYS LYS A ? n 
A 1 175 ASN 175 175 175 ASN ASN A ? n 
A 1 176 SER 176 176 176 SER SER A ? n 
A 1 177 ILE 177 177 177 ILE ILE A ? n 
A 1 178 PRO 178 178 178 PRO PRO A ? n 
A 1 179 PRO 179 179 179 PRO PRO A ? n 
A 1 180 VAL 180 180 180 VAL VAL A ? n 
A 1 181 VAL 181 181 181 VAL VAL A ? n 
A 1 182 PHE 182 182 182 PHE PHE A ? n 
A 1 183 THR 183 183 183 THR THR A ? n 
A 1 184 ARG 184 184 184 ARG ARG A ? n 
A 1 185 ILE 185 185 185 ILE ILE A ? n 
A 1 186 SER 186 186 186 SER SER A ? n 
A 1 187 HIS 187 187 187 HIS HIS A ? n 
A 1 188 PHE 188 188 188 PHE PHE A ? n 
A 1 189 LEU 189 189 189 LEU LEU A ? n 
A 1 190 PRO 190 190 190 PRO PRO A ? n 
A 1 191 TRP 191 191 191 TRP TRP A ? n 
A 1 192 ILE 192 192 192 ILE ILE A ? n 
A 1 193 LYS 193 193 193 LYS LYS A ? n 
A 1 194 ALA 194 194 194 ALA ALA A ? n 
A 1 195 ASN 195 195 195 ASN ASN A ? n 
A 1 196 MET 196 196 196 MET MET A ? n 
A 1 197 ARG 197 197 197 ARG ARG A ? n 
# 
loop_
_atom_site.group_PDB 
_atom_site.id 
_atom_site.type_symbol 
_atom_site.label_atom_id 
_atom_site.label_alt_id 
_atom_site.label_comp_id 
_atom_site.label_asym_id 
_atom_site.label_entity_id 
_atom_site.label_seq_id 
_atom_site.pdbx_PDB_ins_code 
_atom_site.Cartn_x 
_atom_site.Cartn_y 
_atom_site.Cartn_z 
_atom_site.occupancy 
_atom_site.B_iso_or_equiv 
_atom_site.pdbx_formal_charge 
_atom_site.auth_seq_id 
_atom_site.auth_comp_id 
_atom_site.auth_asym_id 
_atom_site.auth_atom_id 
_atom_site.pdbx_PDB_model_num 
ATOM 1    N N   ? LYS A 1   1 ?  10.865   0.837 -26.206 1.000 65.720 ? 1   LYS A N   1 
ATOM 2    C CA  ? LYS A 1   1 ?  10.687   1.753 -27.328 1.000 65.720 ? 1   LYS A CA  1 
ATOM 3    C C   ? LYS A 1   1 ?   9.566   1.282 -28.250 1.000 65.720 ? 1   LYS A C   1 
ATOM 4    C CB  ? LYS A 1   1 ?  11.990   1.895 -28.117 1.000 65.720 ? 1   LYS A CB  1 
ATOM 5    O O   ? LYS A 1   1 ?   9.452   0.089 -28.538 1.000 65.720 ? 1   LYS A O   1 
ATOM 6    C CG  ? LYS A 1   1 ?  12.016   3.090 -29.059 1.000 65.720 ? 1   LYS A CG  1 
ATOM 7    C CD  ? LYS A 1   1 ?  13.390   3.274 -29.690 1.000 65.720 ? 1   LYS A CD  1 
ATOM 8    C CE  ? LYS A 1   1 ?  13.400   4.428 -30.684 1.000 65.720 ? 1   LYS A CE  1 
ATOM 9    N NZ  ? LYS A 1   1 ?  14.759   4.652 -31.259 1.000 65.720 ? 1   LYS A NZ  1 
ATOM 10   N N   ? ILE A 1   2 ?   8.432   2.096 -28.321 1.000 83.100 ? 2   ILE A N   1 
ATOM 11   C CA  ? ILE A 1   2 ?   7.291   1.827 -29.189 1.000 83.100 ? 2   ILE A CA  1 
ATOM 12   C C   ? ILE A 1   2 ?   7.646   2.180 -30.631 1.000 83.100 ? 2   ILE A C   1 
ATOM 13   C CB  ? ILE A 1   2 ?   6.039   2.613 -28.737 1.000 83.100 ? 2   ILE A CB  1 
ATOM 14   O O   ? ILE A 1   2 ?   7.892   3.346 -30.949 1.000 83.100 ? 2   ILE A O   1 
ATOM 15   C CG1 ? ILE A 1   2 ?   5.678   2.255 -27.291 1.000 83.100 ? 2   ILE A CG1 1 
ATOM 16   C CG2 ? ILE A 1   2 ?   4.863   2.342 -29.679 1.000 83.100 ? 2   ILE A CG2 1 
ATOM 17   C CD1 ? ILE A 1   2 ?   4.436   2.965 -26.770 1.000 83.100 ? 2   ILE A CD1 1 
ATOM 18   N N   ? ILE A 1   3 ?   8.037   1.071 -31.607 1.000 88.310 ? 3   ILE A N   1 
ATOM 19   C CA  ? ILE A 1   3 ?   8.380   1.282 -33.009 1.000 88.310 ? 3   ILE A CA  1 
ATOM 20   C C   ? ILE A 1   3 ?   7.168   1.828 -33.760 1.000 88.310 ? 3   ILE A C   1 
ATOM 21   C CB  ? ILE A 1   3 ?   8.879  -0.021 -33.671 1.000 88.310 ? 3   ILE A CB  1 
ATOM 22   O O   ? ILE A 1   3 ?   6.085   1.240 -33.714 1.000 88.310 ? 3   ILE A O   1 
ATOM 23   C CG1 ? ILE A 1   3 ?  10.114  -0.555 -32.936 1.000 88.310 ? 3   ILE A CG1 1 
ATOM 24   C CG2 ? ILE A 1   3 ?   9.181   0.208 -35.155 1.000 88.310 ? 3   ILE A CG2 1 
ATOM 25   C CD1 ? ILE A 1   3 ?  10.585  -1.917 -33.426 1.000 88.310 ? 3   ILE A CD1 1 
ATOM 26   N N   ? GLY A 1   4 ?   7.347   3.151 -34.308 1.000 90.970 ? 4   GLY A N   1 
ATOM 27   C CA  ? GLY A 1   4 ?   6.290   3.749 -35.108 1.000 90.970 ? 4   GLY A CA  1 
ATOM 28   C C   ? GLY A 1   4 ?   5.275   4.513 -34.280 1.000 90.970 ? 4   GLY A C   1 
ATOM 29   O O   ? GLY A 1   4 ?   4.173   4.803 -34.751 1.000 90.970 ? 4   GLY A O   1 
ATOM 30   N N   ? GLY A 1   5 ?   5.531   4.725 -32.864 1.000 88.930 ? 5   GLY A N   1 
ATOM 31   C CA  ? GLY A 1   5 ?   4.623   5.442 -31.984 1.000 88.930 ? 5   GLY A CA  1 
ATOM 32   C C   ? GLY A 1   5 ?   4.861   6.940 -31.973 1.000 88.930 ? 5   GLY A C   1 
ATOM 33   O O   ? GLY A 1   5 ?   5.819   7.426 -32.577 1.000 88.930 ? 5   GLY A O   1 
ATOM 34   N N   ? LYS A 1   6 ?   3.857   7.760 -31.553 1.000 93.380 ? 6   LYS A N   1 
ATOM 35   C CA  ? LYS A 1   6 ?   3.949   9.201 -31.336 1.000 93.380 ? 6   LYS A CA  1 
ATOM 36   C C   ? LYS A 1   6 ?   3.884   9.538 -29.849 1.000 93.380 ? 6   LYS A C   1 
ATOM 37   C CB  ? LYS A 1   6 ?   2.834   9.929 -32.088 1.000 93.380 ? 6   LYS A CB  1 
ATOM 38   O O   ? LYS A 1   6 ?   3.386   8.744 -29.049 1.000 93.380 ? 6   LYS A O   1 
ATOM 39   C CG  ? LYS A 1   6 ?   1.432   9.571 -31.615 1.000 93.380 ? 6   LYS A CG  1 
ATOM 40   C CD  ? LYS A 1   6 ?   0.366  10.292 -32.431 1.000 93.380 ? 6   LYS A CD  1 
ATOM 41   C CE  ? LYS A 1   6 ?  -1.035   9.963 -31.936 1.000 93.380 ? 6   LYS A CE  1 
ATOM 42   N NZ  ? LYS A 1   6 ?  -2.085  10.657 -32.740 1.000 93.380 ? 6   LYS A NZ  1 
ATOM 43   N N   ? GLU A 1   7 ?   4.560  10.599 -29.462 1.000 93.230 ? 7   GLU A N   1 
ATOM 44   C CA  ? GLU A 1   7 ?   4.552  11.038 -28.070 1.000 93.230 ? 7   GLU A CA  1 
ATOM 45   C C   ? GLU A 1   7 ?   3.127  11.222 -27.557 1.000 93.230 ? 7   GLU A C   1 
ATOM 46   C CB  ? GLU A 1   7 ?   5.341  12.340 -27.911 1.000 93.230 ? 7   GLU A CB  1 
ATOM 47   O O   ? GLU A 1   7 ?   2.294  11.832 -28.231 1.000 93.230 ? 7   GLU A O   1 
ATOM 48   C CG  ? GLU A 1   7 ?   5.466  12.812 -26.470 1.000 93.230 ? 7   GLU A CG  1 
ATOM 49   C CD  ? GLU A 1   7 ?   6.367  14.027 -26.312 1.000 93.230 ? 7   GLU A CD  1 
ATOM 50   O OE1 ? GLU A 1   7 ?   6.588  14.473 -25.164 1.000 93.230 ? 7   GLU A OE1 1 
ATOM 51   O OE2 ? GLU A 1   7 ?   6.854  14.537 -27.346 1.000 93.230 ? 7   GLU A OE2 1 
ATOM 52   N N   ? ALA A 1   8 ?   2.762  10.561 -26.406 1.000 93.700 ? 8   ALA A N   1 
ATOM 53   C CA  ? ALA A 1   8 ?   1.478  10.778 -25.746 1.000 93.700 ? 8   ALA A CA  1 
ATOM 54   C C   ? ALA A 1   8 ?   1.389  12.188 -25.170 1.000 93.700 ? 8   ALA A C   1 
ATOM 55   C CB  ? ALA A 1   8 ?   1.264   9.743 -24.644 1.000 93.700 ? 8   ALA A CB  1 
ATOM 56   O O   ? ALA A 1   8 ?   2.409  12.794 -24.833 1.000 93.700 ? 8   ALA A O   1 
ATOM 57   N N   ? LYS A 1   9 ?   0.115  12.767 -25.209 1.000 94.860 ? 9   LYS A N   1 
ATOM 58   C CA  ? LYS A 1   9 ?  -0.103  14.028 -24.506 1.000 94.860 ? 9   LYS A CA  1 
ATOM 59   C C   ? LYS A 1   9 ?   0.227  13.895 -23.022 1.000 94.860 ? 9   LYS A C   1 
ATOM 60   C CB  ? LYS A 1   9 ?  -1.548  14.497 -24.681 1.000 94.860 ? 9   LYS A CB  1 
ATOM 61   O O   ? LYS A 1   9 ?  -0.200  12.941 -22.369 1.000 94.860 ? 9   LYS A O   1 
ATOM 62   C CG  ? LYS A 1   9 ?  -1.817  15.891 -24.131 1.000 94.860 ? 9   LYS A CG  1 
ATOM 63   C CD  ? LYS A 1   9 ?  -3.266  16.307 -24.348 1.000 94.860 ? 9   LYS A CD  1 
ATOM 64   C CE  ? LYS A 1   9 ?  -3.560  17.662 -23.720 1.000 94.860 ? 9   LYS A CE  1 
ATOM 65   N NZ  ? LYS A 1   9 ?  -4.983  18.069 -23.919 1.000 94.860 ? 9   LYS A NZ  1 
ATOM 66   N N   ? PRO A 1  10 ?   1.124  14.813 -22.459 1.000 92.670 ? 10  PRO A N   1 
ATOM 67   C CA  ? PRO A 1  10 ?   1.442  14.761 -21.031 1.000 92.670 ? 10  PRO A CA  1 
ATOM 68   C C   ? PRO A 1  10 ?   0.199  14.627 -20.154 1.000 92.670 ? 10  PRO A C   1 
ATOM 69   C CB  ? PRO A 1  10 ?   2.149  16.095 -20.777 1.000 92.670 ? 10  PRO A CB  1 
ATOM 70   O O   ? PRO A 1  10 ?  -0.799  15.315 -20.383 1.000 92.670 ? 10  PRO A O   1 
ATOM 71   C CG  ? PRO A 1  10 ?   2.765  16.456 -22.090 1.000 92.670 ? 10  PRO A CG  1 
ATOM 72   C CD  ? PRO A 1  10 ?   1.836  16.024 -23.188 1.000 92.670 ? 10  PRO A CD  1 
ATOM 73   N N   ? HIS A 1  11 ?   0.241  13.516 -19.275 1.000 87.170 ? 11  HIS A N   1 
ATOM 74   C CA  ? HIS A 1  11 ?  -0.744  13.276 -18.226 1.000 87.170 ? 11  HIS A CA  1 
ATOM 75   C C   ? HIS A 1  11 ?  -2.041  12.721 -18.804 1.000 87.170 ? 11  HIS A C   1 
ATOM 76   C CB  ? HIS A 1  11 ?  -1.024  14.564 -17.450 1.000 87.170 ? 11  HIS A CB  1 
ATOM 77   O O   ? HIS A 1  11 ?  -3.078  12.730 -18.136 1.000 87.170 ? 11  HIS A O   1 
ATOM 78   C CG  ? HIS A 1  11 ?   0.202  15.191 -16.865 1.000 87.170 ? 11  HIS A CG  1 
ATOM 79   C CD2 ? HIS A 1  11 ?   0.795  16.382 -17.110 1.000 87.170 ? 11  HIS A CD2 1 
ATOM 80   N ND1 ? HIS A 1  11 ?   0.967  14.569 -15.902 1.000 87.170 ? 11  HIS A ND1 1 
ATOM 81   C CE1 ? HIS A 1  11 ?   1.981  15.355 -15.579 1.000 87.170 ? 11  HIS A CE1 1 
ATOM 82   N NE2 ? HIS A 1  11 ?   1.899  16.462 -16.298 1.000 87.170 ? 11  HIS A NE2 1 
ATOM 83   N N   ? SER A 1  12 ?  -2.051  12.338 -20.062 1.000 93.170 ? 12  SER A N   1 
ATOM 84   C CA  ? SER A 1  12 ?  -3.222  11.745 -20.701 1.000 93.170 ? 12  SER A CA  1 
ATOM 85   C C   ? SER A 1  12 ?  -3.376  10.277 -20.319 1.000 93.170 ? 12  SER A C   1 
ATOM 86   C CB  ? SER A 1  12 ?  -3.126  11.877 -22.222 1.000 93.170 ? 12  SER A CB  1 
ATOM 87   O O   ? SER A 1  12 ?  -4.449   9.695 -20.490 1.000 93.170 ? 12  SER A O   1 
ATOM 88   O OG  ? SER A 1  12 ?  -1.993  11.185 -22.717 1.000 93.170 ? 12  SER A OG  1 
ATOM 89   N N   ? ARG A 1  13 ?  -2.493   9.624 -19.644 1.000 93.280 ? 13  ARG A N   1 
ATOM 90   C CA  ? ARG A 1  13 ?  -2.493   8.233 -19.202 1.000 93.280 ? 13  ARG A CA  1 
ATOM 91   C C   ? ARG A 1  13 ?  -2.078   8.123 -17.739 1.000 93.280 ? 13  ARG A C   1 
ATOM 92   C CB  ? ARG A 1  13 ?  -1.561   7.391 -20.076 1.000 93.280 ? 13  ARG A CB  1 
ATOM 93   O O   ? ARG A 1  13 ?  -1.007   7.595 -17.430 1.000 93.280 ? 13  ARG A O   1 
ATOM 94   C CG  ? ARG A 1  13 ?  -1.848   7.500 -21.565 1.000 93.280 ? 13  ARG A CG  1 
ATOM 95   C CD  ? ARG A 1  13 ?  -3.195   6.889 -21.927 1.000 93.280 ? 13  ARG A CD  1 
ATOM 96   N NE  ? ARG A 1  13 ?  -3.403   6.859 -23.372 1.000 93.280 ? 13  ARG A NE  1 
ATOM 97   N NH1 ? ARG A 1  13 ?  -4.508   8.886 -23.463 1.000 93.280 ? 13  ARG A NH1 1 
ATOM 98   N NH2 ? ARG A 1  13 ?  -4.156   7.680 -25.380 1.000 93.280 ? 13  ARG A NH2 1 
ATOM 99   C CZ  ? ARG A 1  13 ?  -4.022   7.809 -24.068 1.000 93.280 ? 13  ARG A CZ  1 
ATOM 100  N N   ? PRO A 1  14 ?  -2.949   8.463 -16.785 1.000 85.020 ? 14  PRO A N   1 
ATOM 101  C CA  ? PRO A 1  14 ?  -2.604   8.512 -15.362 1.000 85.020 ? 14  PRO A CA  1 
ATOM 102  C C   ? PRO A 1  14 ?  -2.488   7.124 -14.735 1.000 85.020 ? 14  PRO A C   1 
ATOM 103  C CB  ? PRO A 1  14 ?  -3.765   9.295 -14.744 1.000 85.020 ? 14  PRO A CB  1 
ATOM 104  O O   ? PRO A 1  14 ?  -1.897   6.975 -13.662 1.000 85.020 ? 14  PRO A O   1 
ATOM 105  C CG  ? PRO A 1  14 ?  -4.904   9.101 -15.692 1.000 85.020 ? 14  PRO A CG  1 
ATOM 106  C CD  ? PRO A 1  14 ?  -4.355   9.030 -17.089 1.000 85.020 ? 14  PRO A CD  1 
ATOM 107  N N   ? TYR A 1  15 ?  -2.963   6.098 -15.530 1.000 91.550 ? 15  TYR A N   1 
ATOM 108  C CA  ? TYR A 1  15 ?  -2.920   4.728 -15.032 1.000 91.550 ? 15  TYR A CA  1 
ATOM 109  C C   ? TYR A 1  15 ?  -1.601   4.057 -15.395 1.000 91.550 ? 15  TYR A C   1 
ATOM 110  C CB  ? TYR A 1  15 ?  -4.091   3.915 -15.592 1.000 91.550 ? 15  TYR A CB  1 
ATOM 111  O O   ? TYR A 1  15 ?  -1.285   2.980 -14.885 1.000 91.550 ? 15  TYR A O   1 
ATOM 112  C CG  ? TYR A 1  15 ?  -4.238   4.016 -17.091 1.000 91.550 ? 15  TYR A CG  1 
ATOM 113  C CD1 ? TYR A 1  15 ?  -5.162   4.886 -17.664 1.000 91.550 ? 15  TYR A CD1 1 
ATOM 114  C CD2 ? TYR A 1  15 ?  -3.453   3.240 -17.938 1.000 91.550 ? 15  TYR A CD2 1 
ATOM 115  C CE1 ? TYR A 1  15 ?  -5.302   4.981 -19.044 1.000 91.550 ? 15  TYR A CE1 1 
ATOM 116  C CE2 ? TYR A 1  15 ?  -3.585   3.326 -19.320 1.000 91.550 ? 15  TYR A CE2 1 
ATOM 117  O OH  ? TYR A 1  15 ?  -4.644   4.288 -21.230 1.000 91.550 ? 15  TYR A OH  1 
ATOM 118  C CZ  ? TYR A 1  15 ?  -4.510   4.198 -19.863 1.000 91.550 ? 15  TYR A CZ  1 
ATOM 119  N N   ? MET A 1  16 ?  -0.809   4.666 -16.313 1.000 95.210 ? 16  MET A N   1 
ATOM 120  C CA  ? MET A 1  16 ?   0.456   4.083 -16.749 1.000 95.210 ? 16  MET A CA  1 
ATOM 121  C C   ? MET A 1  16 ?   1.499   4.152 -15.638 1.000 95.210 ? 16  MET A C   1 
ATOM 122  C CB  ? MET A 1  16 ?   0.976   4.798 -17.998 1.000 95.210 ? 16  MET A CB  1 
ATOM 123  O O   ? MET A 1  16 ?   1.609   5.165 -14.946 1.000 95.210 ? 16  MET A O   1 
ATOM 124  C CG  ? MET A 1  16 ?   0.340   4.313 -19.291 1.000 95.210 ? 16  MET A CG  1 
ATOM 125  S SD  ? MET A 1  16 ?   0.417   2.488 -19.470 1.000 95.210 ? 16  MET A SD  1 
ATOM 126  C CE  ? MET A 1  16 ?   1.794   2.340 -20.642 1.000 95.210 ? 16  MET A CE  1 
ATOM 127  N N   ? ALA A 1  17 ?   2.240   3.005 -15.523 1.000 95.170 ? 17  ALA A N   1 
ATOM 128  C CA  ? ALA A 1  17 ?   3.233   2.942 -14.453 1.000 95.170 ? 17  ALA A CA  1 
ATOM 129  C C   ? ALA A 1  17 ?   4.605   2.561 -15.001 1.000 95.170 ? 17  ALA A C   1 
ATOM 130  C CB  ? ALA A 1  17 ?   2.797   1.947 -13.380 1.000 95.170 ? 17  ALA A CB  1 
ATOM 131  O O   ? ALA A 1  17 ?   4.710   1.732 -15.909 1.000 95.170 ? 17  ALA A O   1 
ATOM 132  N N   ? PHE A 1  18 ?   5.622   3.251 -14.507 1.000 95.280 ? 18  PHE A N   1 
ATOM 133  C CA  ? PHE A 1  18 ?   7.009   2.851 -14.711 1.000 95.280 ? 18  PHE A CA  1 
ATOM 134  C C   ? PHE A 1  18 ?   7.547   2.119 -13.488 1.000 95.280 ? 18  PHE A C   1 
ATOM 135  C CB  ? PHE A 1  18 ?   7.882   4.072 -15.018 1.000 95.280 ? 18  PHE A CB  1 
ATOM 136  O O   ? PHE A 1  18 ?   7.443   2.616 -12.364 1.000 95.280 ? 18  PHE A O   1 
ATOM 137  C CG  ? PHE A 1  18 ?   9.335   3.741 -15.231 1.000 95.280 ? 18  PHE A CG  1 
ATOM 138  C CD1 ? PHE A 1  18 ?  10.267   3.963 -14.225 1.000 95.280 ? 18  PHE A CD1 1 
ATOM 139  C CD2 ? PHE A 1  18 ?   9.768   3.207 -16.438 1.000 95.280 ? 18  PHE A CD2 1 
ATOM 140  C CE1 ? PHE A 1  18 ?  11.613   3.658 -14.419 1.000 95.280 ? 18  PHE A CE1 1 
ATOM 141  C CE2 ? PHE A 1  18 ?  11.110   2.900 -16.639 1.000 95.280 ? 18  PHE A CE2 1 
ATOM 142  C CZ  ? PHE A 1  18 ?  12.031   3.127 -15.629 1.000 95.280 ? 18  PHE A CZ  1 
ATOM 143  N N   ? LEU A 1  19 ?   8.026   0.862 -13.720 1.000 95.610 ? 19  LEU A N   1 
ATOM 144  C CA  ? LEU A 1  19 ?   8.624   0.081 -12.642 1.000 95.610 ? 19  LEU A CA  1 
ATOM 145  C C   ? LEU A 1  19 ?  10.141   0.235 -12.637 1.000 95.610 ? 19  LEU A C   1 
ATOM 146  C CB  ? LEU A 1  19 ?   8.249  -1.397 -12.779 1.000 95.610 ? 19  LEU A CB  1 
ATOM 147  O O   ? LEU A 1  19 ?  10.809  -0.124 -13.609 1.000 95.610 ? 19  LEU A O   1 
ATOM 148  C CG  ? LEU A 1  19 ?   6.763  -1.705 -12.967 1.000 95.610 ? 19  LEU A CG  1 
ATOM 149  C CD1 ? LEU A 1  19 ?   6.527  -3.211 -12.941 1.000 95.610 ? 19  LEU A CD1 1 
ATOM 150  C CD2 ? LEU A 1  19 ?   5.932  -1.010 -11.894 1.000 95.610 ? 19  LEU A CD2 1 
ATOM 151  N N   ? GLU A 1  20 ?  10.596   0.902 -11.608 1.000 94.190 ? 20  GLU A N   1 
ATOM 152  C CA  ? GLU A 1  20 ?  12.034   0.991 -11.370 1.000 94.190 ? 20  GLU A CA  1 
ATOM 153  C C   ? GLU A 1  20 ?  12.529  -0.186 -10.534 1.000 94.190 ? 20  GLU A C   1 
ATOM 154  C CB  ? GLU A 1  20 ?  12.384   2.311 -10.679 1.000 94.190 ? 20  GLU A CB  1 
ATOM 155  O O   ? GLU A 1  20 ?  12.269  -0.252  -9.330 1.000 94.190 ? 20  GLU A O   1 
ATOM 156  C CG  ? GLU A 1  20 ?  13.878   2.588 -10.603 1.000 94.190 ? 20  GLU A CG  1 
ATOM 157  C CD  ? GLU A 1  20 ?  14.207   3.953 -10.019 1.000 94.190 ? 20  GLU A CD  1 
ATOM 158  O OE1 ? GLU A 1  20 ?  14.646   4.847 -10.778 1.000 94.190 ? 20  GLU A OE1 1 
ATOM 159  O OE2 ? GLU A 1  20 ?  14.025   4.129  -8.794 1.000 94.190 ? 20  GLU A OE2 1 
ATOM 160  N N   ? ILE A 1  21 ?  13.291  -1.183 -11.136 1.000 93.530 ? 21  ILE A N   1 
ATOM 161  C CA  ? ILE A 1  21 ?  13.687  -2.444 -10.519 1.000 93.530 ? 21  ILE A CA  1 
ATOM 162  C C   ? ILE A 1  21 ?  15.175  -2.408 -10.179 1.000 93.530 ? 21  ILE A C   1 
ATOM 163  C CB  ? ILE A 1  21 ?  13.376  -3.646 -11.439 1.000 93.530 ? 21  ILE A CB  1 
ATOM 164  O O   ? ILE A 1  21 ?  16.012  -2.173 -11.053 1.000 93.530 ? 21  ILE A O   1 
ATOM 165  C CG1 ? ILE A 1  21 ?  11.880  -3.692 -11.770 1.000 93.530 ? 21  ILE A CG1 1 
ATOM 166  C CG2 ? ILE A 1  21 ?  13.834  -4.955 -10.790 1.000 93.530 ? 21  ILE A CG2 1 
ATOM 167  C CD1 ? ILE A 1  21 ?  11.512  -4.719 -12.832 1.000 93.530 ? 21  ILE A CD1 1 
ATOM 168  N N   ? GLU A 1  22 ?  15.597  -2.558  -8.878 1.000 88.210 ? 22  GLU A N   1 
ATOM 169  C CA  ? GLU A 1  22 ?  16.968  -2.593  -8.378 1.000 88.210 ? 22  GLU A CA  1 
ATOM 170  C C   ? GLU A 1  22 ?  17.782  -1.419  -8.914 1.000 88.210 ? 22  GLU A C   1 
ATOM 171  C CB  ? GLU A 1  22 ?  17.644  -3.915  -8.752 1.000 88.210 ? 22  GLU A CB  1 
ATOM 172  O O   ? GLU A 1  22 ?  18.936  -1.587  -9.314 1.000 88.210 ? 22  GLU A O   1 
ATOM 173  C CG  ? GLU A 1  22 ?  16.980  -5.140  -8.140 1.000 88.210 ? 22  GLU A CG  1 
ATOM 174  C CD  ? GLU A 1  22 ?  17.681  -6.442  -8.493 1.000 88.210 ? 22  GLU A CD  1 
ATOM 175  O OE1 ? GLU A 1  22 ?  17.337  -7.495  -7.910 1.000 88.210 ? 22  GLU A OE1 1 
ATOM 176  O OE2 ? GLU A 1  22 ?  18.583  -6.409  -9.360 1.000 88.210 ? 22  GLU A OE2 1 
ATOM 177  N N   ? GLU A 1  23 ?  17.216  -0.246  -9.250 1.000 79.630 ? 23  GLU A N   1 
ATOM 178  C CA  ? GLU A 1  23 ?  17.780   1.052  -9.608 1.000 79.630 ? 23  GLU A CA  1 
ATOM 179  C C   ? GLU A 1  23 ?  18.497   0.990 -10.954 1.000 79.630 ? 23  GLU A C   1 
ATOM 180  C CB  ? GLU A 1  23 ?  18.743   1.538  -8.522 1.000 79.630 ? 23  GLU A CB  1 
ATOM 181  O O   ? GLU A 1  23 ?  19.163   1.947 -11.353 1.000 79.630 ? 23  GLU A O   1 
ATOM 182  C CG  ? GLU A 1  23 ?  18.069   1.832  -7.189 1.000 79.630 ? 23  GLU A CG  1 
ATOM 183  C CD  ? GLU A 1  23 ?  19.010   2.442  -6.163 1.000 79.630 ? 23  GLU A CD  1 
ATOM 184  O OE1 ? GLU A 1  23 ?  18.563   2.744  -5.033 1.000 79.630 ? 23  GLU A OE1 1 
ATOM 185  O OE2 ? GLU A 1  23 ?  20.205   2.620  -6.491 1.000 79.630 ? 23  GLU A OE2 1 
ATOM 186  N N   ? THR A 1  24 ?  18.379  -0.077 -11.692 1.000 83.100 ? 24  THR A N   1 
ATOM 187  C CA  ? THR A 1  24 ?  19.153  -0.199 -12.922 1.000 83.100 ? 24  THR A CA  1 
ATOM 188  C C   ? THR A 1  24 ?  18.292  -0.759 -14.050 1.000 83.100 ? 24  THR A C   1 
ATOM 189  C CB  ? THR A 1  24 ?  20.386  -1.099 -12.719 1.000 83.100 ? 24  THR A CB  1 
ATOM 190  O O   ? THR A 1  24 ?  18.668  -0.685 -15.222 1.000 83.100 ? 24  THR A O   1 
ATOM 191  C CG2 ? THR A 1  24 ?  21.377  -0.464 -11.749 1.000 83.100 ? 24  THR A CG2 1 
ATOM 192  O OG1 ? THR A 1  24 ?  19.966  -2.365 -12.195 1.000 83.100 ? 24  THR A OG1 1 
ATOM 193  N N   ? PHE A 1  25 ?  17.099  -1.341 -13.717 1.000 88.250 ? 25  PHE A N   1 
ATOM 194  C CA  ? PHE A 1  25 ?  16.236  -1.997 -14.692 1.000 88.250 ? 25  PHE A CA  1 
ATOM 195  C C   ? PHE A 1  25 ?  14.830  -1.411 -14.650 1.000 88.250 ? 25  PHE A C   1 
ATOM 196  C CB  ? PHE A 1  25 ?  16.184  -3.506 -14.437 1.000 88.250 ? 25  PHE A CB  1 
ATOM 197  O O   ? PHE A 1  25 ?  14.290  -1.154 -13.572 1.000 88.250 ? 25  PHE A O   1 
ATOM 198  C CG  ? PHE A 1  25 ?  15.378  -4.267 -15.455 1.000 88.250 ? 25  PHE A CG  1 
ATOM 199  C CD1 ? PHE A 1  25 ?  14.073  -4.655 -15.179 1.000 88.250 ? 25  PHE A CD1 1 
ATOM 200  C CD2 ? PHE A 1  25 ?  15.927  -4.594 -16.688 1.000 88.250 ? 25  PHE A CD2 1 
ATOM 201  C CE1 ? PHE A 1  25 ?  13.325  -5.359 -16.120 1.000 88.250 ? 25  PHE A CE1 1 
ATOM 202  C CE2 ? PHE A 1  25 ?  15.185  -5.297 -17.633 1.000 88.250 ? 25  PHE A CE2 1 
ATOM 203  C CZ  ? PHE A 1  25 ?  13.885  -5.680 -17.347 1.000 88.250 ? 25  PHE A CZ  1 
ATOM 204  N N   ? GLY A 1  26 ?  14.217  -1.083 -15.922 1.000 91.870 ? 26  GLY A N   1 
ATOM 205  C CA  ? GLY A 1  26 ?  12.853  -0.582 -15.960 1.000 91.870 ? 26  GLY A CA  1 
ATOM 206  C C   ? GLY A 1  26 ?  11.883  -1.540 -16.626 1.000 91.870 ? 26  GLY A C   1 
ATOM 207  O O   ? GLY A 1  26 ?  12.267  -2.298 -17.520 1.000 91.870 ? 26  GLY A O   1 
ATOM 208  N N   ? CYS A 1  27 ?  10.673  -1.674 -16.071 1.000 95.840 ? 27  CYS A N   1 
ATOM 209  C CA  ? CYS A 1  27 ?   9.518  -2.358 -16.640 1.000 95.840 ? 27  CYS A CA  1 
ATOM 210  C C   ? CYS A 1  27 ?   8.302  -1.441 -16.672 1.000 95.840 ? 27  CYS A C   1 
ATOM 211  C CB  ? CYS A 1  27 ?   9.195  -3.620 -15.840 1.000 95.840 ? 27  CYS A CB  1 
ATOM 212  O O   ? CYS A 1  27 ?   8.314  -0.365 -16.072 1.000 95.840 ? 27  CYS A O   1 
ATOM 213  S SG  ? CYS A 1  27 ?  10.279  -5.016 -16.212 1.000 95.840 ? 27  CYS A SG  1 
ATOM 214  N N   ? CYS A 1  28 ?   7.337  -1.969 -17.497 1.000 94.520 ? 28  CYS A N   1 
ATOM 215  C CA  ? CYS A 1  28 ?   6.092  -1.212 -17.565 1.000 94.520 ? 28  CYS A CA  1 
ATOM 216  C C   ? CYS A 1  28 ?   4.981  -1.921 -16.799 1.000 94.520 ? 28  CYS A C   1 
ATOM 217  C CB  ? CYS A 1  28 ?   5.669  -1.004 -19.019 1.000 94.520 ? 28  CYS A CB  1 
ATOM 218  O O   ? CYS A 1  28 ?   5.050  -3.131 -16.575 1.000 94.520 ? 28  CYS A O   1 
ATOM 219  S SG  ? CYS A 1  28 ?   6.858  -0.058 -19.994 1.000 94.520 ? 28  CYS A SG  1 
ATOM 220  N N   ? GLY A 1  29 ?   4.031  -1.150 -16.326 1.000 95.840 ? 29  GLY A N   1 
ATOM 221  C CA  ? GLY A 1  29 ?   2.807  -1.628 -15.703 1.000 95.840 ? 29  GLY A CA  1 
ATOM 222  C C   ? GLY A 1  29 ?   1.662  -0.638 -15.802 1.000 95.840 ? 29  GLY A C   1 
ATOM 223  O O   ? GLY A 1  29 ?   1.807   0.430 -16.401 1.000 95.840 ? 29  GLY A O   1 
ATOM 224  N N   ? PHE A 1  30 ?   0.550  -1.034 -15.328 1.000 96.090 ? 30  PHE A N   1 
ATOM 225  C CA  ? PHE A 1  30 ?  -0.576  -0.108 -15.291 1.000 96.090 ? 30  PHE A CA  1 
ATOM 226  C C   ? PHE A 1  30 ?  -1.488  -0.411 -14.108 1.000 96.090 ? 30  PHE A C   1 
ATOM 227  C CB  ? PHE A 1  30 ?  -1.372  -0.175 -16.599 1.000 96.090 ? 30  PHE A CB  1 
ATOM 228  O O   ? PHE A 1  30 ?  -1.559  -1.552 -13.649 1.000 96.090 ? 30  PHE A O   1 
ATOM 229  C CG  ? PHE A 1  30 ?  -1.935  -1.538 -16.897 1.000 96.090 ? 30  PHE A CG  1 
ATOM 230  C CD1 ? PHE A 1  30 ?  -1.162  -2.502 -17.532 1.000 96.090 ? 30  PHE A CD1 1 
ATOM 231  C CD2 ? PHE A 1  30 ?  -3.240  -1.856 -16.541 1.000 96.090 ? 30  PHE A CD2 1 
ATOM 232  C CE1 ? PHE A 1  30 ?  -1.681  -3.765 -17.809 1.000 96.090 ? 30  PHE A CE1 1 
ATOM 233  C CE2 ? PHE A 1  30 ?  -3.766  -3.115 -16.815 1.000 96.090 ? 30  PHE A CE2 1 
ATOM 234  C CZ  ? PHE A 1  30 ?  -2.985  -4.068 -17.450 1.000 96.090 ? 30  PHE A CZ  1 
ATOM 235  N N   ? LEU A 1  31 ?  -2.071   0.689 -13.554 1.000 93.000 ? 31  LEU A N   1 
ATOM 236  C CA  ? LEU A 1  31 ?  -2.929   0.630 -12.376 1.000 93.000 ? 31  LEU A CA  1 
ATOM 237  C C   ? LEU A 1  31 ?  -4.246  -0.068 -12.697 1.000 93.000 ? 31  LEU A C   1 
ATOM 238  C CB  ? LEU A 1  31 ?  -3.201   2.038 -11.840 1.000 93.000 ? 31  LEU A CB  1 
ATOM 239  O O   ? LEU A 1  31 ?  -4.941   0.313 -13.641 1.000 93.000 ? 31  LEU A O   1 
ATOM 240  C CG  ? LEU A 1  31 ?  -3.822   2.123 -10.445 1.000 93.000 ? 31  LEU A CG  1 
ATOM 241  C CD1 ? LEU A 1  31 ?  -2.820   1.664  -9.390 1.000 93.000 ? 31  LEU A CD1 1 
ATOM 242  C CD2 ? LEU A 1  31 ?  -4.296   3.544 -10.156 1.000 93.000 ? 31  LEU A CD2 1 
ATOM 243  N N   ? VAL A 1  32 ?  -4.614  -1.143 -12.021 1.000 93.940 ? 32  VAL A N   1 
ATOM 244  C CA  ? VAL A 1  32 ?  -5.853  -1.879 -12.251 1.000 93.940 ? 32  VAL A CA  1 
ATOM 245  C C   ? VAL A 1  32 ?  -6.807  -1.666 -11.078 1.000 93.940 ? 32  VAL A C   1 
ATOM 246  C CB  ? VAL A 1  32 ?  -5.588  -3.387 -12.456 1.000 93.940 ? 32  VAL A CB  1 
ATOM 247  O O   ? VAL A 1  32 ?  -8.014  -1.885 -11.204 1.000 93.940 ? 32  VAL A O   1 
ATOM 248  C CG1 ? VAL A 1  32 ?  -4.869  -3.634 -13.781 1.000 93.940 ? 32  VAL A CG1 1 
ATOM 249  C CG2 ? VAL A 1  32 ?  -4.775  -3.948 -11.291 1.000 93.940 ? 32  VAL A CG2 1 
ATOM 250  N N   ? ALA A 1  33 ?  -6.235  -1.092  -9.959 1.000 87.930 ? 33  ALA A N   1 
ATOM 251  C CA  ? ALA A 1  33 ?  -6.915  -0.657  -8.742 1.000 87.930 ? 33  ALA A CA  1 
ATOM 252  C C   ? ALA A 1  33 ?  -6.052   0.322  -7.952 1.000 87.930 ? 33  ALA A C   1 
ATOM 253  C CB  ? ALA A 1  33 ?  -7.276  -1.862  -7.875 1.000 87.930 ? 33  ALA A CB  1 
ATOM 254  O O   ? ALA A 1  33 ?  -4.908   0.591  -8.324 1.000 87.930 ? 33  ALA A O   1 
ATOM 255  N N   ? GLU A 1  34 ?  -6.653   1.033  -7.034 1.000 78.940 ? 34  GLU A N   1 
ATOM 256  C CA  ? GLU A 1  34 ?  -5.998   2.099  -6.283 1.000 78.940 ? 34  GLU A CA  1 
ATOM 257  C C   ? GLU A 1  34 ?  -4.609   1.672  -5.815 1.000 78.940 ? 34  GLU A C   1 
ATOM 258  C CB  ? GLU A 1  34 ?  -6.852   2.515  -5.082 1.000 78.940 ? 34  GLU A CB  1 
ATOM 259  O O   ? GLU A 1  34 ?  -3.666   2.464  -5.849 1.000 78.940 ? 34  GLU A O   1 
ATOM 260  C CG  ? GLU A 1  34 ?  -6.345   3.759  -4.367 1.000 78.940 ? 34  GLU A CG  1 
ATOM 261  C CD  ? GLU A 1  34 ?  -7.273   4.236  -3.262 1.000 78.940 ? 34  GLU A CD  1 
ATOM 262  O OE1 ? GLU A 1  34 ?  -6.934   5.221  -2.567 1.000 78.940 ? 34  GLU A OE1 1 
ATOM 263  O OE2 ? GLU A 1  34 ?  -8.349   3.620  -3.089 1.000 78.940 ? 34  GLU A OE2 1 
ATOM 264  N N   ? ASN A 1  35 ?  -4.328   0.329  -5.614 1.000 83.960 ? 35  ASN A N   1 
ATOM 265  C CA  ? ASN A 1  35 ?  -3.068  -0.130  -5.037 1.000 83.960 ? 35  ASN A CA  1 
ATOM 266  C C   ? ASN A 1  35 ?  -2.539  -1.366  -5.757 1.000 83.960 ? 35  ASN A C   1 
ATOM 267  C CB  ? ASN A 1  35 ?  -3.235  -0.416  -3.543 1.000 83.960 ? 35  ASN A CB  1 
ATOM 268  O O   ? ASN A 1  35 ?  -1.719  -2.105  -5.209 1.000 83.960 ? 35  ASN A O   1 
ATOM 269  C CG  ? ASN A 1  35 ?  -4.325  -1.431  -3.261 1.000 83.960 ? 35  ASN A CG  1 
ATOM 270  N ND2 ? ASN A 1  35 ?  -4.298  -2.015  -2.069 1.000 83.960 ? 35  ASN A ND2 1 
ATOM 271  O OD1 ? ASN A 1  35 ?  -5.184  -1.690  -4.108 1.000 83.960 ? 35  ASN A OD1 1 
ATOM 272  N N   ? PHE A 1  36 ?  -3.164  -1.537  -6.905 1.000 92.520 ? 36  PHE A N   1 
ATOM 273  C CA  ? PHE A 1  36 ?  -2.704  -2.710  -7.640 1.000 92.520 ? 36  PHE A CA  1 
ATOM 274  C C   ? PHE A 1  36 ?  -2.218  -2.321  -9.031 1.000 92.520 ? 36  PHE A C   1 
ATOM 275  C CB  ? PHE A 1  36 ?  -3.821  -3.752  -7.746 1.000 92.520 ? 36  PHE A CB  1 
ATOM 276  O O   ? PHE A 1  36 ?  -2.924  -1.630  -9.770 1.000 92.520 ? 36  PHE A O   1 
ATOM 277  C CG  ? PHE A 1  36 ?  -4.020  -4.559  -6.491 1.000 92.520 ? 36  PHE A CG  1 
ATOM 278  C CD1 ? PHE A 1  36 ?  -3.269  -5.704  -6.258 1.000 92.520 ? 36  PHE A CD1 1 
ATOM 279  C CD2 ? PHE A 1  36 ?  -4.959  -4.171  -5.544 1.000 92.520 ? 36  PHE A CD2 1 
ATOM 280  C CE1 ? PHE A 1  36 ?  -3.451  -6.453  -5.098 1.000 92.520 ? 36  PHE A CE1 1 
ATOM 281  C CE2 ? PHE A 1  36 ?  -5.146  -4.913  -4.382 1.000 92.520 ? 36  PHE A CE2 1 
ATOM 282  C CZ  ? PHE A 1  36 ?  -4.392  -6.055  -4.161 1.000 92.520 ? 36  PHE A CZ  1 
ATOM 283  N N   ? VAL A 1  37 ?  -0.971  -2.730  -9.274 1.000 95.480 ? 37  VAL A N   1 
ATOM 284  C CA  ? VAL A 1  37 ?  -0.362  -2.551 -10.588 1.000 95.480 ? 37  VAL A CA  1 
ATOM 285  C C   ? VAL A 1  37 ?  -0.182  -3.909 -11.264 1.000 95.480 ? 37  VAL A C   1 
ATOM 286  C CB  ? VAL A 1  37 ?   0.995  -1.820 -10.490 1.000 95.480 ? 37  VAL A CB  1 
ATOM 287  O O   ? VAL A 1  37 ?   0.300  -4.859 -10.643 1.000 95.480 ? 37  VAL A O   1 
ATOM 288  C CG1 ? VAL A 1  37 ?   1.708  -1.821 -11.841 1.000 95.480 ? 37  VAL A CG1 1 
ATOM 289  C CG2 ? VAL A 1  37 ?   0.796  -0.391  -9.988 1.000 95.480 ? 37  VAL A CG2 1 
ATOM 290  N N   ? LEU A 1  38 ?  -0.649  -3.991 -12.454 1.000 97.060 ? 38  LEU A N   1 
ATOM 291  C CA  ? LEU A 1  38 ?  -0.436  -5.188 -13.261 1.000 97.060 ? 38  LEU A CA  1 
ATOM 292  C C   ? LEU A 1  38 ?   0.804  -5.040 -14.136 1.000 97.060 ? 38  LEU A C   1 
ATOM 293  C CB  ? LEU A 1  38 ?  -1.661  -5.470 -14.135 1.000 97.060 ? 38  LEU A CB  1 
ATOM 294  O O   ? LEU A 1  38 ?   1.004  -3.999 -14.766 1.000 97.060 ? 38  LEU A O   1 
ATOM 295  C CG  ? LEU A 1  38 ?  -1.768  -6.881 -14.716 1.000 97.060 ? 38  LEU A CG  1 
ATOM 296  C CD1 ? LEU A 1  38 ?  -2.005  -7.896 -13.603 1.000 97.060 ? 38  LEU A CD1 1 
ATOM 297  C CD2 ? LEU A 1  38 ?  -2.883  -6.948 -15.755 1.000 97.060 ? 38  LEU A CD2 1 
ATOM 298  N N   ? THR A 1  39 ?   1.651  -6.050 -14.111 1.000 97.190 ? 39  THR A N   1 
ATOM 299  C CA  ? THR A 1  39 ?   2.874  -6.066 -14.907 1.000 97.190 ? 39  THR A CA  1 
ATOM 300  C C   ? THR A 1  39 ?   3.209  -7.486 -15.354 1.000 97.190 ? 39  THR A C   1 
ATOM 301  C CB  ? THR A 1  39 ?   4.060  -5.479 -14.121 1.000 97.190 ? 39  THR A CB  1 
ATOM 302  O O   ? THR A 1  39 ?   2.431  -8.415 -15.125 1.000 97.190 ? 39  THR A O   1 
ATOM 303  C CG2 ? THR A 1  39 ?   4.470  -6.398 -12.975 1.000 97.190 ? 39  THR A CG2 1 
ATOM 304  O OG1 ? THR A 1  39 ?   5.175  -5.309 -15.005 1.000 97.190 ? 39  THR A OG1 1 
ATOM 305  N N   ? ALA A 1  40 ?   4.290  -7.617 -16.104 1.000 96.800 ? 40  ALA A N   1 
ATOM 306  C CA  ? ALA A 1  40 ?   4.731  -8.938 -16.545 1.000 96.800 ? 40  ALA A CA  1 
ATOM 307  C C   ? ALA A 1  40 ?   5.504  -9.655 -15.442 1.000 96.800 ? 40  ALA A C   1 
ATOM 308  C CB  ? ALA A 1  40 ?   5.590  -8.821 -17.802 1.000 96.800 ? 40  ALA A CB  1 
ATOM 309  O O   ? ALA A 1  40 ?   6.289  -9.034 -14.721 1.000 96.800 ? 40  ALA A O   1 
ATOM 310  N N   ? ALA A 1  41 ?   5.262 -10.991 -15.342 1.000 96.270 ? 41  ALA A N   1 
ATOM 311  C CA  ? ALA A 1  41 ?   5.955 -11.803 -14.344 1.000 96.270 ? 41  ALA A CA  1 
ATOM 312  C C   ? ALA A 1  41 ?   7.450 -11.875 -14.638 1.000 96.270 ? 41  ALA A C   1 
ATOM 313  C CB  ? ALA A 1  41 ?   5.357 -13.207 -14.292 1.000 96.270 ? 41  ALA A CB  1 
ATOM 314  O O   ? ALA A 1  41 ?   8.251 -12.169 -13.747 1.000 96.270 ? 41  ALA A O   1 
ATOM 315  N N   ? HIS A 1  42 ?   7.813 -11.582 -15.854 1.000 94.720 ? 42  HIS A N   1 
ATOM 316  C CA  ? HIS A 1  42 ?   9.214 -11.675 -16.248 1.000 94.720 ? 42  HIS A CA  1 
ATOM 317  C C   ? HIS A 1  42 ?   9.970 -10.396 -15.901 1.000 94.720 ? 42  HIS A C   1 
ATOM 318  C CB  ? HIS A 1  42 ?   9.332 -11.964 -17.745 1.000 94.720 ? 42  HIS A CB  1 
ATOM 319  O O   ? HIS A 1  42 ?  11.175 -10.297 -16.142 1.000 94.720 ? 42  HIS A O   1 
ATOM 320  C CG  ? HIS A 1  42 ?   9.046 -10.778 -18.610 1.000 94.720 ? 42  HIS A CG  1 
ATOM 321  C CD2 ? HIS A 1  42 ?   9.810  -9.709 -18.934 1.000 94.720 ? 42  HIS A CD2 1 
ATOM 322  N ND1 ? HIS A 1  42 ?   7.840 -10.600 -19.253 1.000 94.720 ? 42  HIS A ND1 1 
ATOM 323  C CE1 ? HIS A 1  42 ?   7.876  -9.469 -19.939 1.000 94.720 ? 42  HIS A CE1 1 
ATOM 324  N NE2 ? HIS A 1  42 ?   9.061  -8.909 -19.761 1.000 94.720 ? 42  HIS A NE2 1 
ATOM 325  N N   ? CYS A 1  43 ?   9.227  -9.369 -15.314 1.000 94.120 ? 43  CYS A N   1 
ATOM 326  C CA  ? CYS A 1  43 ?   9.886  -8.177 -14.792 1.000 94.120 ? 43  CYS A CA  1 
ATOM 327  C C   ? CYS A 1  43 ?  10.496  -8.446 -13.421 1.000 94.120 ? 43  CYS A C   1 
ATOM 328  C CB  ? CYS A 1  43 ?   8.898  -7.014 -14.701 1.000 94.120 ? 43  CYS A CB  1 
ATOM 329  O O   ? CYS A 1  43 ?   9.833  -8.272 -12.398 1.000 94.120 ? 43  CYS A O   1 
ATOM 330  S SG  ? CYS A 1  43 ?   8.290  -6.450 -16.305 1.000 94.120 ? 43  CYS A SG  1 
ATOM 331  N N   ? PRO A 1  44 ?  11.742  -8.961 -13.396 1.000 79.710 ? 44  PRO A N   1 
ATOM 332  C CA  ? PRO A 1  44 ?  12.391  -9.575 -12.235 1.000 79.710 ? 44  PRO A CA  1 
ATOM 333  C C   ? PRO A 1  44 ?  12.958  -8.545 -11.261 1.000 79.710 ? 44  PRO A C   1 
ATOM 334  C CB  ? PRO A 1  44 ?  13.511 -10.411 -12.859 1.000 79.710 ? 44  PRO A CB  1 
ATOM 335  O O   ? PRO A 1  44 ?  13.288  -7.426 -11.664 1.000 79.710 ? 44  PRO A O   1 
ATOM 336  C CG  ? PRO A 1  44 ?  13.913  -9.657 -14.085 1.000 79.710 ? 44  PRO A CG  1 
ATOM 337  C CD  ? PRO A 1  44 ?  12.703  -8.956 -14.632 1.000 79.710 ? 44  PRO A CD  1 
ATOM 338  N N   ? GLY A 1  45 ?  12.900  -8.571  -9.838 1.000 85.990 ? 45  GLY A N   1 
ATOM 339  C CA  ? GLY A 1  45 ?  13.647  -7.736  -8.912 1.000 85.990 ? 45  GLY A CA  1 
ATOM 340  C C   ? GLY A 1  45 ?  13.114  -7.793  -7.493 1.000 85.990 ? 45  GLY A C   1 
ATOM 341  O O   ? GLY A 1  45 ?  11.900  -7.827  -7.281 1.000 85.990 ? 45  GLY A O   1 
ATOM 342  N N   ? ALA A 1  46 ?  14.084  -7.808  -6.674 1.000 85.190 ? 46  ALA A N   1 
ATOM 343  C CA  ? ALA A 1  46 ?  13.779  -7.855  -5.246 1.000 85.190 ? 46  ALA A CA  1 
ATOM 344  C C   ? ALA A 1  46 ?  13.219  -6.522  -4.760 1.000 85.190 ? 46  ALA A C   1 
ATOM 345  C CB  ? ALA A 1  46 ?  15.027  -8.227  -4.448 1.000 85.190 ? 46  ALA A CB  1 
ATOM 346  O O   ? ALA A 1  46 ?  12.272  -6.490  -3.970 1.000 85.190 ? 46  ALA A O   1 
ATOM 347  N N   ? GLU A 1  47 ?  13.680  -5.421  -5.314 1.000 90.290 ? 47  GLU A N   1 
ATOM 348  C CA  ? GLU A 1  47 ?  13.230  -4.073  -4.981 1.000 90.290 ? 47  GLU A CA  1 
ATOM 349  C C   ? GLU A 1  47 ?  12.595  -3.388  -6.188 1.000 90.290 ? 47  GLU A C   1 
ATOM 350  C CB  ? GLU A 1  47 ?  14.394  -3.232  -4.451 1.000 90.290 ? 47  GLU A CB  1 
ATOM 351  O O   ? GLU A 1  47 ?  13.259  -3.167  -7.203 1.000 90.290 ? 47  GLU A O   1 
ATOM 352  C CG  ? GLU A 1  47 ?  14.888  -3.661  -3.078 1.000 90.290 ? 47  GLU A CG  1 
ATOM 353  C CD  ? GLU A 1  47 ?  15.992  -2.770  -2.531 1.000 90.290 ? 47  GLU A CD  1 
ATOM 354  O OE1 ? GLU A 1  47 ?  16.520  -3.061  -1.434 1.000 90.290 ? 47  GLU A OE1 1 
ATOM 355  O OE2 ? GLU A 1  47 ?  16.331  -1.772  -3.205 1.000 90.290 ? 47  GLU A OE2 1 
ATOM 356  N N   ? ILE A 1  48 ?  11.294  -3.175  -6.116 1.000 93.050 ? 48  ILE A N   1 
ATOM 357  C CA  ? ILE A 1  48 ?  10.548  -2.538  -7.195 1.000 93.050 ? 48  ILE A CA  1 
ATOM 358  C C   ? ILE A 1  48 ?   9.871  -1.271  -6.677 1.000 93.050 ? 48  ILE A C   1 
ATOM 359  C CB  ? ILE A 1  48 ?   9.498  -3.497  -7.800 1.000 93.050 ? 48  ILE A CB  1 
ATOM 360  O O   ? ILE A 1  48 ?   9.161  -1.307  -5.669 1.000 93.050 ? 48  ILE A O   1 
ATOM 361  C CG1 ? ILE A 1  48 ?  10.167  -4.794  -8.268 1.000 93.050 ? 48  ILE A CG1 1 
ATOM 362  C CG2 ? ILE A 1  48 ?   8.749  -2.821  -8.952 1.000 93.050 ? 48  ILE A CG2 1 
ATOM 363  C CD1 ? ILE A 1  48 ?   9.191  -5.844  -8.781 1.000 93.050 ? 48  ILE A CD1 1 
ATOM 364  N N   ? ASN A 1  49 ?  10.204  -0.108  -7.353 1.000 91.520 ? 49  ASN A N   1 
ATOM 365  C CA  ? ASN A 1  49 ?   9.463   1.131  -7.140 1.000 91.520 ? 49  ASN A CA  1 
ATOM 366  C C   ? ASN A 1  49 ?   8.543   1.444  -8.316 1.000 91.520 ? 49  ASN A C   1 
ATOM 367  C CB  ? ASN A 1  49 ?  10.425   2.295  -6.893 1.000 91.520 ? 49  ASN A CB  1 
ATOM 368  O O   ? ASN A 1  49 ?   8.947   1.324  -9.475 1.000 91.520 ? 49  ASN A O   1 
ATOM 369  C CG  ? ASN A 1  49 ?  11.207   2.144  -5.604 1.000 91.520 ? 49  ASN A CG  1 
ATOM 370  N ND2 ? ASN A 1  49 ?  12.530   2.213  -5.701 1.000 91.520 ? 49  ASN A ND2 1 
ATOM 371  O OD1 ? ASN A 1  49 ?  10.628   1.964  -4.529 1.000 91.520 ? 49  ASN A OD1 1 
ATOM 372  N N   ? VAL A 1  50 ?   7.258   1.765  -7.909 1.000 92.850 ? 50  VAL A N   1 
ATOM 373  C CA  ? VAL A 1  50 ?   6.293   2.122  -8.944 1.000 92.850 ? 50  VAL A CA  1 
ATOM 374  C C   ? VAL A 1  50 ?   6.212   3.641  -9.073 1.000 92.850 ? 50  VAL A C   1 
ATOM 375  C CB  ? VAL A 1  50 ?   4.895   1.537  -8.642 1.000 92.850 ? 50  VAL A CB  1 
ATOM 376  O O   ? VAL A 1  50 ?   6.032   4.347  -8.078 1.000 92.850 ? 50  VAL A O   1 
ATOM 377  C CG1 ? VAL A 1  50 ?   3.875   2.018  -9.673 1.000 92.850 ? 50  VAL A CG1 1 
ATOM 378  C CG2 ? VAL A 1  50 ?   4.950   0.011  -8.613 1.000 92.850 ? 50  VAL A CG2 1 
ATOM 379  N N   ? ILE A 1  51 ?   6.448   4.142 -10.320 1.000 92.150 ? 51  ILE A N   1 
ATOM 380  C CA  ? ILE A 1  51 ?   6.301   5.564 -10.609 1.000 92.150 ? 51  ILE A CA  1 
ATOM 381  C C   ? ILE A 1  51 ?   5.045   5.794 -11.447 1.000 92.150 ? 51  ILE A C   1 
ATOM 382  C CB  ? ILE A 1  51 ?   7.543   6.123 -11.340 1.000 92.150 ? 51  ILE A CB  1 
ATOM 383  O O   ? ILE A 1  51 ?   4.967   5.349 -12.595 1.000 92.150 ? 51  ILE A O   1 
ATOM 384  C CG1 ? ILE A 1  51 ?   8.818   5.794 -10.555 1.000 92.150 ? 51  ILE A CG1 1 
ATOM 385  C CG2 ? ILE A 1  51 ?   7.407   7.633 -11.557 1.000 92.150 ? 51  ILE A CG2 1 
ATOM 386  C CD1 ? ILE A 1  51 ?  10.105   6.116 -11.302 1.000 92.150 ? 51  ILE A CD1 1 
ATOM 387  N N   ? LEU A 1  52 ?   3.996   6.528 -10.882 1.000 90.470 ? 52  LEU A N   1 
ATOM 388  C CA  ? LEU A 1  52 ?   2.758   6.877 -11.569 1.000 90.470 ? 52  LEU A CA  1 
ATOM 389  C C   ? LEU A 1  52 ?   2.748   8.352 -11.956 1.000 90.470 ? 52  LEU A C   1 
ATOM 390  C CB  ? LEU A 1  52 ?   1.548   6.561 -10.686 1.000 90.470 ? 52  LEU A CB  1 
ATOM 391  O O   ? LEU A 1  52 ?   3.405   9.172 -11.310 1.000 90.470 ? 52  LEU A O   1 
ATOM 392  C CG  ? LEU A 1  52 ?   1.269   5.080 -10.422 1.000 90.470 ? 52  LEU A CG  1 
ATOM 393  C CD1 ? LEU A 1  52 ?   0.207   4.926  -9.338 1.000 90.470 ? 52  LEU A CD1 1 
ATOM 394  C CD2 ? LEU A 1  52 ?   0.836   4.381 -11.706 1.000 90.470 ? 52  LEU A CD2 1 
ATOM 395  N N   ? GLY A 1  53 ?   2.063   8.627 -13.129 1.000 87.730 ? 53  GLY A N   1 
ATOM 396  C CA  ? GLY A 1  53 ?   1.813  10.023 -13.450 1.000 87.730 ? 53  GLY A CA  1 
ATOM 397  C C   ? GLY A 1  53 ?   2.986  10.697 -14.136 1.000 87.730 ? 53  GLY A C   1 
ATOM 398  O O   ? GLY A 1  53 ?   2.992  11.917 -14.311 1.000 87.730 ? 53  GLY A O   1 
ATOM 399  N N   ? ALA A 1  54 ?   4.020   9.840 -14.479 1.000 90.620 ? 54  ALA A N   1 
ATOM 400  C CA  ? ALA A 1  54 ?   5.187  10.382 -15.170 1.000 90.620 ? 54  ALA A CA  1 
ATOM 401  C C   ? ALA A 1  54 ?   4.966  10.412 -16.680 1.000 90.620 ? 54  ALA A C   1 
ATOM 402  C CB  ? ALA A 1  54 ?   6.432   9.564 -14.834 1.000 90.620 ? 54  ALA A CB  1 
ATOM 403  O O   ? ALA A 1  54 ?   4.524   9.423 -17.269 1.000 90.620 ? 54  ALA A O   1 
ATOM 404  N N   ? HIS A 1  55 ?   5.109  11.537 -17.317 1.000 93.260 ? 55  HIS A N   1 
ATOM 405  C CA  ? HIS A 1  55 ?   5.159  11.669 -18.769 1.000 93.260 ? 55  HIS A CA  1 
ATOM 406  C C   ? HIS A 1  55 ?   6.573  11.447 -19.294 1.000 93.260 ? 55  HIS A C   1 
ATOM 407  C CB  ? HIS A 1  55 ?   4.649  13.046 -19.199 1.000 93.260 ? 55  HIS A CB  1 
ATOM 408  O O   ? HIS A 1  55 ?   6.763  10.787 -20.318 1.000 93.260 ? 55  HIS A O   1 
ATOM 409  C CG  ? HIS A 1  55 ?   4.715  13.275 -20.676 1.000 93.260 ? 55  HIS A CG  1 
ATOM 410  C CD2 ? HIS A 1  55 ?   5.496  14.099 -21.413 1.000 93.260 ? 55  HIS A CD2 1 
ATOM 411  N ND1 ? HIS A 1  55 ?   3.902  12.611 -21.569 1.000 93.260 ? 55  HIS A ND1 1 
ATOM 412  C CE1 ? HIS A 1  55 ?   4.182  13.017 -22.796 1.000 93.260 ? 55  HIS A CE1 1 
ATOM 413  N NE2 ? HIS A 1  55 ?   5.146  13.920 -22.729 1.000 93.260 ? 55  HIS A NE2 1 
ATOM 414  N N   ? ASP A 1  56 ?   7.565  11.994 -18.538 1.000 91.670 ? 56  ASP A N   1 
ATOM 415  C CA  ? ASP A 1  56 ?   8.998  11.905 -18.805 1.000 91.670 ? 56  ASP A CA  1 
ATOM 416  C C   ? ASP A 1  56 ?   9.759  11.432 -17.569 1.000 91.670 ? 56  ASP A C   1 
ATOM 417  C CB  ? ASP A 1  56 ?   9.541  13.257 -19.272 1.000 91.670 ? 56  ASP A CB  1 
ATOM 418  O O   ? ASP A 1  56 ?   9.942  12.194 -16.617 1.000 91.670 ? 56  ASP A O   1 
ATOM 419  C CG  ? ASP A 1  56 ?  10.998  13.197 -19.695 1.000 91.670 ? 56  ASP A CG  1 
ATOM 420  O OD1 ? ASP A 1  56 ?  11.693  12.217 -19.350 1.000 91.670 ? 56  ASP A OD1 1 
ATOM 421  O OD2 ? ASP A 1  56 ?  11.456  14.139 -20.377 1.000 91.670 ? 56  ASP A OD2 1 
ATOM 422  N N   ? ILE A 1  57 ?  10.226  10.123 -17.560 1.000 90.090 ? 57  ILE A N   1 
ATOM 423  C CA  ? ILE A 1  57 ?  10.809   9.511 -16.371 1.000 90.090 ? 57  ILE A CA  1 
ATOM 424  C C   ? ILE A 1  57 ?  12.182  10.120 -16.097 1.000 90.090 ? 57  ILE A C   1 
ATOM 425  C CB  ? ILE A 1  57 ?  10.923   7.977 -16.524 1.000 90.090 ? 57  ILE A CB  1 
ATOM 426  O O   ? ILE A 1  57 ?  12.720   9.984 -14.996 1.000 90.090 ? 57  ILE A O   1 
ATOM 427  C CG1 ? ILE A 1  57 ?  11.627   7.622 -17.839 1.000 90.090 ? 57  ILE A CG1 1 
ATOM 428  C CG2 ? ILE A 1  57 ?   9.541   7.323 -16.448 1.000 90.090 ? 57  ILE A CG2 1 
ATOM 429  C CD1 ? ILE A 1  57 ?  12.289   6.251 -17.836 1.000 90.090 ? 57  ILE A CD1 1 
ATOM 430  N N   ? GLY A 1  58 ?  12.786  10.838 -17.026 1.000 89.230 ? 58  GLY A N   1 
ATOM 431  C CA  ? GLY A 1  58 ?  14.055  11.529 -16.864 1.000 89.230 ? 58  GLY A CA  1 
ATOM 432  C C   ? GLY A 1  58 ?  13.921  12.862 -16.152 1.000 89.230 ? 58  GLY A C   1 
ATOM 433  O O   ? GLY A 1  58 ?  14.914  13.428 -15.691 1.000 89.230 ? 58  GLY A O   1 
ATOM 434  N N   ? ASN A 1  59 ?  12.591  13.346 -16.025 1.000 90.390 ? 59  ASN A N   1 
ATOM 435  C CA  ? ASN A 1  59 ?  12.280  14.608 -15.363 1.000 90.390 ? 59  ASN A CA  1 
ATOM 436  C C   ? ASN A 1  59 ?  11.407  14.393 -14.129 1.000 90.390 ? 59  ASN A C   1 
ATOM 437  C CB  ? ASN A 1  59 ?  11.597  15.571 -16.336 1.000 90.390 ? 59  ASN A CB  1 
ATOM 438  O O   ? ASN A 1  59 ?  10.422  13.654 -14.181 1.000 90.390 ? 59  ASN A O   1 
ATOM 439  C CG  ? ASN A 1  59 ?  12.515  16.018 -17.456 1.000 90.390 ? 59  ASN A CG  1 
ATOM 440  N ND2 ? ASN A 1  59 ?  11.962  16.158 -18.655 1.000 90.390 ? 59  ASN A ND2 1 
ATOM 441  O OD1 ? ASN A 1  59 ?  13.711  16.234 -17.246 1.000 90.390 ? 59  ASN A OD1 1 
ATOM 442  N N   ? MET A 1  60 ?  11.873  14.922 -13.019 1.000 85.720 ? 60  MET A N   1 
ATOM 443  C CA  ? MET A 1  60 ?  11.040  14.883 -11.821 1.000 85.720 ? 60  MET A CA  1 
ATOM 444  C C   ? MET A 1  60 ?   9.869  15.852 -11.940 1.000 85.720 ? 60  MET A C   1 
ATOM 445  C CB  ? MET A 1  60 ?  11.868  15.214 -10.578 1.000 85.720 ? 60  MET A CB  1 
ATOM 446  O O   ? MET A 1  60 ?  10.054  17.068 -11.866 1.000 85.720 ? 60  MET A O   1 
ATOM 447  C CG  ? MET A 1  60 ?  11.159  14.910  -9.269 1.000 85.720 ? 60  MET A CG  1 
ATOM 448  S SD  ? MET A 1  60 ?  12.251  15.126  -7.810 1.000 85.720 ? 60  MET A SD  1 
ATOM 449  C CE  ? MET A 1  60 ?  12.714  13.400  -7.498 1.000 85.720 ? 60  MET A CE  1 
ATOM 450  N N   ? GLU A 1  61 ?   8.626  15.245 -12.140 1.000 85.440 ? 61  GLU A N   1 
ATOM 451  C CA  ? GLU A 1  61 ?   7.405  16.038 -12.249 1.000 85.440 ? 61  GLU A CA  1 
ATOM 452  C C   ? GLU A 1  61 ?   6.666  16.099 -10.915 1.000 85.440 ? 61  GLU A C   1 
ATOM 453  C CB  ? GLU A 1  61 ?   6.487  15.466 -13.333 1.000 85.440 ? 61  GLU A CB  1 
ATOM 454  O O   ? GLU A 1  61 ?   6.711  15.150 -10.130 1.000 85.440 ? 61  GLU A O   1 
ATOM 455  C CG  ? GLU A 1  61 ?   7.124  15.415 -14.714 1.000 85.440 ? 61  GLU A CG  1 
ATOM 456  C CD  ? GLU A 1  61 ?   6.302  14.631 -15.725 1.000 85.440 ? 61  GLU A CD  1 
ATOM 457  O OE1 ? GLU A 1  61 ?   5.824  15.231 -16.714 1.000 85.440 ? 61  GLU A OE1 1 
ATOM 458  O OE2 ? GLU A 1  61 ?   6.134  13.407 -15.525 1.000 85.440 ? 61  GLU A OE2 1 
ATOM 459  N N   ? ARG A 1  62 ?   6.042  17.198 -10.613 1.000 75.580 ? 62  ARG A N   1 
ATOM 460  C CA  ? ARG A 1  62 ?   5.309  17.380  -9.364 1.000 75.580 ? 62  ARG A CA  1 
ATOM 461  C C   ? ARG A 1  62 ?   4.171  16.371  -9.246 1.000 75.580 ? 62  ARG A C   1 
ATOM 462  C CB  ? ARG A 1  62 ?   4.758  18.804  -9.266 1.000 75.580 ? 62  ARG A CB  1 
ATOM 463  O O   ? ARG A 1  62 ?   3.799  15.974  -8.140 1.000 75.580 ? 62  ARG A O   1 
ATOM 464  C CG  ? ARG A 1  62 ?   5.818  19.855  -8.973 1.000 75.580 ? 62  ARG A CG  1 
ATOM 465  C CD  ? ARG A 1  62 ?   5.202  21.229  -8.748 1.000 75.580 ? 62  ARG A CD  1 
ATOM 466  N NE  ? ARG A 1  62 ?   6.220  22.234  -8.457 1.000 75.580 ? 62  ARG A NE  1 
ATOM 467  N NH1 ? ARG A 1  62 ?   4.739  24.004  -8.359 1.000 75.580 ? 62  ARG A NH1 1 
ATOM 468  N NH2 ? ARG A 1  62 ?   6.978  24.357  -8.018 1.000 75.580 ? 62  ARG A NH2 1 
ATOM 469  C CZ  ? ARG A 1  62 ?   5.977  23.530  -8.278 1.000 75.580 ? 62  ARG A CZ  1 
ATOM 470  N N   ? THR A 1  63 ?   3.705  15.874 -10.284 1.000 76.540 ? 63  THR A N   1 
ATOM 471  C CA  ? THR A 1  63 ?   2.527  15.014 -10.312 1.000 76.540 ? 63  THR A CA  1 
ATOM 472  C C   ? THR A 1  63 ?   2.925  13.547 -10.174 1.000 76.540 ? 63  THR A C   1 
ATOM 473  C CB  ? THR A 1  63 ?   1.723  15.210 -11.610 1.000 76.540 ? 63  THR A CB  1 
ATOM 474  O O   ? THR A 1  63 ?   2.064  12.674 -10.048 1.000 76.540 ? 63  THR A O   1 
ATOM 475  C CG2 ? THR A 1  63 ?   1.120  16.610 -11.677 1.000 76.540 ? 63  THR A CG2 1 
ATOM 476  O OG1 ? THR A 1  63 ?   2.589  15.020 -12.736 1.000 76.540 ? 63  THR A OG1 1 
ATOM 477  N N   ? GLN A 1  64 ?   4.296  13.267 -10.230 1.000 83.190 ? 64  GLN A N   1 
ATOM 478  C CA  ? GLN A 1  64 ?   4.786  11.897 -10.118 1.000 83.190 ? 64  GLN A CA  1 
ATOM 479  C C   ? GLN A 1  64 ?   4.577  11.352  -8.708 1.000 83.190 ? 64  GLN A C   1 
ATOM 480  C CB  ? GLN A 1  64 ?   6.267  11.824 -10.494 1.000 83.190 ? 64  GLN A CB  1 
ATOM 481  O O   ? GLN A 1  64 ?   4.717  12.085  -7.726 1.000 83.190 ? 64  GLN A O   1 
ATOM 482  C CG  ? GLN A 1  64 ?   6.546  12.142 -11.957 1.000 83.190 ? 64  GLN A CG  1 
ATOM 483  C CD  ? GLN A 1  64 ?   8.022  12.075 -12.301 1.000 83.190 ? 64  GLN A CD  1 
ATOM 484  N NE2 ? GLN A 1  64 ?   8.370  12.505 -13.509 1.000 83.190 ? 64  GLN A NE2 1 
ATOM 485  O OE1 ? GLN A 1  64 ?   8.844  11.640 -11.487 1.000 83.190 ? 64  GLN A OE1 1 
ATOM 486  N N   ? GLN A 1  65 ?   4.158  10.136  -8.698 1.000 82.330 ? 65  GLN A N   1 
ATOM 487  C CA  ? GLN A 1  65 ?   4.061   9.410  -7.436 1.000 82.330 ? 65  GLN A CA  1 
ATOM 488  C C   ? GLN A 1  65 ?   4.976   8.188  -7.432 1.000 82.330 ? 65  GLN A C   1 
ATOM 489  C CB  ? GLN A 1  65 ?   2.616   8.983  -7.172 1.000 82.330 ? 65  GLN A CB  1 
ATOM 490  O O   ? GLN A 1  65 ?   4.867   7.322  -8.302 1.000 82.330 ? 65  GLN A O   1 
ATOM 491  C CG  ? GLN A 1  65 ?   1.637  10.147  -7.089 1.000 82.330 ? 65  GLN A CG  1 
ATOM 492  C CD  ? GLN A 1  65 ?   0.208   9.696  -6.848 1.000 82.330 ? 65  GLN A CD  1 
ATOM 493  N NE2 ? GLN A 1  65 ?  -0.696  10.091  -7.737 1.000 82.330 ? 65  GLN A NE2 1 
ATOM 494  O OE1 ? GLN A 1  65 ?  -0.080   8.998  -5.870 1.000 82.330 ? 65  GLN A OE1 1 
ATOM 495  N N   ? LYS A 1  66 ?   5.866   8.255  -6.477 1.000 85.500 ? 66  LYS A N   1 
ATOM 496  C CA  ? LYS A 1  66 ?   6.755   7.108  -6.321 1.000 85.500 ? 66  LYS A CA  1 
ATOM 497  C C   ? LYS A 1  66 ?   6.333   6.241  -5.138 1.000 85.500 ? 66  LYS A C   1 
ATOM 498  C CB  ? LYS A 1  66 ?   8.202   7.571  -6.141 1.000 85.500 ? 66  LYS A CB  1 
ATOM 499  O O   ? LYS A 1  66 ?   6.199   6.735  -4.017 1.000 85.500 ? 66  LYS A O   1 
ATOM 500  C CG  ? LYS A 1  66 ?   9.230   6.458  -6.280 1.000 85.500 ? 66  LYS A CG  1 
ATOM 501  C CD  ? LYS A 1  66 ?  10.650   7.010  -6.314 1.000 85.500 ? 66  LYS A CD  1 
ATOM 502  C CE  ? LYS A 1  66 ?  11.679   5.897  -6.456 1.000 85.500 ? 66  LYS A CE  1 
ATOM 503  N NZ  ? LYS A 1  66 ?  13.073   6.433  -6.493 1.000 85.500 ? 66  LYS A NZ  1 
ATOM 504  N N   ? MET A 1  67 ?   6.031   4.928  -5.457 1.000 85.180 ? 67  MET A N   1 
ATOM 505  C CA  ? MET A 1  67 ?   5.531   4.014  -4.435 1.000 85.180 ? 67  MET A CA  1 
ATOM 506  C C   ? MET A 1  67 ?   6.364   2.737  -4.391 1.000 85.180 ? 67  MET A C   1 
ATOM 507  C CB  ? MET A 1  67 ?   4.062   3.671  -4.692 1.000 85.180 ? 67  MET A CB  1 
ATOM 508  O O   ? MET A 1  67 ?   6.754   2.209  -5.434 1.000 85.180 ? 67  MET A O   1 
ATOM 509  C CG  ? MET A 1  67 ?   3.146   4.883  -4.728 1.000 85.180 ? 67  MET A CG  1 
ATOM 510  S SD  ? MET A 1  67 ?   1.414   4.444  -5.142 1.000 85.180 ? 67  MET A SD  1 
ATOM 511  C CE  ? MET A 1  67 ?   1.585   4.104  -6.916 1.000 85.180 ? 67  MET A CE  1 
ATOM 512  N N   ? SER A 1  68 ?   6.593   2.293  -3.144 1.000 85.530 ? 68  SER A N   1 
ATOM 513  C CA  ? SER A 1  68 ?   7.261   1.004  -2.997 1.000 85.530 ? 68  SER A CA  1 
ATOM 514  C C   ? SER A 1  68 ?   6.264  -0.147  -3.070 1.000 85.530 ? 68  SER A C   1 
ATOM 515  C CB  ? SER A 1  68 ?   8.026   0.944  -1.674 1.000 85.530 ? 68  SER A CB  1 
ATOM 516  O O   ? SER A 1  68 ?   5.098   0.011  -2.703 1.000 85.530 ? 68  SER A O   1 
ATOM 517  O OG  ? SER A 1  68 ?   7.145   1.110  -0.576 1.000 85.530 ? 68  SER A OG  1 
ATOM 518  N N   ? VAL A 1  69 ?   6.755  -1.239  -3.639 1.000 88.680 ? 69  VAL A N   1 
ATOM 519  C CA  ? VAL A 1  69 ?   5.927  -2.432  -3.782 1.000 88.680 ? 69  VAL A CA  1 
ATOM 520  C C   ? VAL A 1  69 ?   5.946  -3.233  -2.482 1.000 88.680 ? 69  VAL A C   1 
ATOM 521  C CB  ? VAL A 1  69 ?   6.400  -3.314  -4.959 1.000 88.680 ? 69  VAL A CB  1 
ATOM 522  O O   ? VAL A 1  69 ?   7.016  -3.531  -1.945 1.000 88.680 ? 69  VAL A O   1 
ATOM 523  C CG1 ? VAL A 1  69 ?   5.651  -4.645  -4.972 1.000 88.680 ? 69  VAL A CG1 1 
ATOM 524  C CG2 ? VAL A 1  69 ?   6.212  -2.579  -6.285 1.000 88.680 ? 69  VAL A CG2 1 
ATOM 525  N N   ? SER A 1  70 ?   4.691  -3.495  -1.886 1.000 84.710 ? 70  SER A N   1 
ATOM 526  C CA  ? SER A 1  70 ?   4.576  -4.212  -0.620 1.000 84.710 ? 70  SER A CA  1 
ATOM 527  C C   ? SER A 1  70 ?   4.428  -5.713  -0.847 1.000 84.710 ? 70  SER A C   1 
ATOM 528  C CB  ? SER A 1  70 ?   3.385  -3.690   0.186 1.000 84.710 ? 70  SER A CB  1 
ATOM 529  O O   ? SER A 1  70 ?   4.792  -6.516   0.015 1.000 84.710 ? 70  SER A O   1 
ATOM 530  O OG  ? SER A 1  70 ?   2.178  -3.849  -0.540 1.000 84.710 ? 70  SER A OG  1 
ATOM 531  N N   ? LYS A 1  71 ?   3.879  -6.066  -2.009 1.000 89.770 ? 71  LYS A N   1 
ATOM 532  C CA  ? LYS A 1  71 ?   3.671  -7.473  -2.340 1.000 89.770 ? 71  LYS A CA  1 
ATOM 533  C C   ? LYS A 1  71 ?   3.783  -7.706  -3.844 1.000 89.770 ? 71  LYS A C   1 
ATOM 534  C CB  ? LYS A 1  71 ?   2.307  -7.947  -1.836 1.000 89.770 ? 71  LYS A CB  1 
ATOM 535  O O   ? LYS A 1  71 ?   3.301  -6.897  -4.640 1.000 89.770 ? 71  LYS A O   1 
ATOM 536  C CG  ? LYS A 1  71 ?   2.125  -9.458  -1.872 1.000 89.770 ? 71  LYS A CG  1 
ATOM 537  C CD  ? LYS A 1  71 ?   0.835  -9.882  -1.182 1.000 89.770 ? 71  LYS A CD  1 
ATOM 538  C CE  ? LYS A 1  71 ?   0.683 -11.397  -1.162 1.000 89.770 ? 71  LYS A CE  1 
ATOM 539  N NZ  ? LYS A 1  71 ?  -0.556 -11.819  -0.442 1.000 89.770 ? 71  LYS A NZ  1 
ATOM 540  N N   ? LYS A 1  72 ?   4.422  -8.890  -4.184 1.000 93.340 ? 72  LYS A N   1 
ATOM 541  C CA  ? LYS A 1  72 ?   4.514  -9.362  -5.562 1.000 93.340 ? 72  LYS A CA  1 
ATOM 542  C C   ? LYS A 1  72 ?   3.808 -10.704  -5.733 1.000 93.340 ? 72  LYS A C   1 
ATOM 543  C CB  ? LYS A 1  72 ?   5.977  -9.481  -5.993 1.000 93.340 ? 72  LYS A CB  1 
ATOM 544  O O   ? LYS A 1  72 ?   4.127 -11.672  -5.039 1.000 93.340 ? 72  LYS A O   1 
ATOM 545  C CG  ? LYS A 1  72 ?   6.754  -8.176  -5.913 1.000 93.340 ? 72  LYS A CG  1 
ATOM 546  C CD  ? LYS A 1  72 ?   8.220  -8.375  -6.278 1.000 93.340 ? 72  LYS A CD  1 
ATOM 547  C CE  ? LYS A 1  72 ?   8.964  -9.153  -5.201 1.000 93.340 ? 72  LYS A CE  1 
ATOM 548  N NZ  ? LYS A 1  72 ?  10.406  -9.334  -5.545 1.000 93.340 ? 72  LYS A NZ  1 
ATOM 549  N N   ? ILE A 1  73 ?   2.889 -10.702  -6.653 1.000 95.390 ? 73  ILE A N   1 
ATOM 550  C CA  ? ILE A 1  73 ?   2.088 -11.910  -6.811 1.000 95.390 ? 73  ILE A CA  1 
ATOM 551  C C   ? ILE A 1  73 ?   2.133 -12.373  -8.265 1.000 95.390 ? 73  ILE A C   1 
ATOM 552  C CB  ? ILE A 1  73 ?   0.626 -11.682  -6.366 1.000 95.390 ? 73  ILE A CB  1 
ATOM 553  O O   ? ILE A 1  73 ?   1.318 -11.943  -9.085 1.000 95.390 ? 73  ILE A O   1 
ATOM 554  C CG1 ? ILE A 1  73 ?   0.586 -11.025  -4.981 1.000 95.390 ? 73  ILE A CG1 1 
ATOM 555  C CG2 ? ILE A 1  73 ?  -0.152 -13.001  -6.370 1.000 95.390 ? 73  ILE A CG2 1 
ATOM 556  C CD1 ? ILE A 1  73 ?  -0.778 -10.464  -4.602 1.000 95.390 ? 73  ILE A CD1 1 
ATOM 557  N N   ? PRO A 1  74 ?   3.162 -13.228  -8.634 1.000 96.100 ? 74  PRO A N   1 
ATOM 558  C CA  ? PRO A 1  74 ?   3.170 -13.749 -10.003 1.000 96.100 ? 74  PRO A CA  1 
ATOM 559  C C   ? PRO A 1  74 ?   2.094 -14.805 -10.240 1.000 96.100 ? 74  PRO A C   1 
ATOM 560  C CB  ? PRO A 1  74 ?   4.569 -14.354 -10.142 1.000 96.100 ? 74  PRO A CB  1 
ATOM 561  O O   ? PRO A 1  74 ?   1.681 -15.492  -9.301 1.000 96.100 ? 74  PRO A O   1 
ATOM 562  C CG  ? PRO A 1  74 ?   4.969 -14.716  -8.747 1.000 96.100 ? 74  PRO A CG  1 
ATOM 563  C CD  ? PRO A 1  74 ?   4.313 -13.754  -7.799 1.000 96.100 ? 74  PRO A CD  1 
ATOM 564  N N   ? HIS A 1  75 ?   1.629 -14.854 -11.487 1.000 97.020 ? 75  HIS A N   1 
ATOM 565  C CA  ? HIS A 1  75 ?   0.718 -15.944 -11.820 1.000 97.020 ? 75  HIS A CA  1 
ATOM 566  C C   ? HIS A 1  75 ?   1.319 -17.296 -11.452 1.000 97.020 ? 75  HIS A C   1 
ATOM 567  C CB  ? HIS A 1  75 ?   0.368 -15.913 -13.309 1.000 97.020 ? 75  HIS A CB  1 
ATOM 568  O O   ? HIS A 1  75 ?   2.465 -17.587 -11.802 1.000 97.020 ? 75  HIS A O   1 
ATOM 569  C CG  ? HIS A 1  75 ?  -0.828 -16.739 -13.661 1.000 97.020 ? 75  HIS A CG  1 
ATOM 570  C CD2 ? HIS A 1  75 ?  -2.075 -16.379 -14.046 1.000 97.020 ? 75  HIS A CD2 1 
ATOM 571  N ND1 ? HIS A 1  75 ?  -0.815 -18.117 -13.633 1.000 97.020 ? 75  HIS A ND1 1 
ATOM 572  C CE1 ? HIS A 1  75 ?  -2.006 -18.569 -13.988 1.000 97.020 ? 75  HIS A CE1 1 
ATOM 573  N NE2 ? HIS A 1  75 ?  -2.789 -17.535 -14.244 1.000 97.020 ? 75  HIS A NE2 1 
ATOM 574  N N   ? PRO A 1  76 ?   0.553 -18.178 -10.696 1.000 96.900 ? 76  PRO A N   1 
ATOM 575  C CA  ? PRO A 1  76 ?   1.077 -19.454 -10.204 1.000 96.900 ? 76  PRO A CA  1 
ATOM 576  C C   ? PRO A 1  76 ?   1.541 -20.375 -11.330 1.000 96.900 ? 76  PRO A C   1 
ATOM 577  C CB  ? PRO A 1  76 ?  -0.114 -20.061  -9.458 1.000 96.900 ? 76  PRO A CB  1 
ATOM 578  O O   ? PRO A 1  76 ?   2.392 -21.241 -11.113 1.000 96.900 ? 76  PRO A O   1 
ATOM 579  C CG  ? PRO A 1  76 ?  -1.002 -18.899  -9.147 1.000 96.900 ? 76  PRO A CG  1 
ATOM 580  C CD  ? PRO A 1  76 ?  -0.736 -17.813 -10.150 1.000 96.900 ? 76  PRO A CD  1 
ATOM 581  N N   ? GLU A 1  77 ?   1.011 -20.178 -12.551 1.000 97.510 ? 77  GLU A N   1 
ATOM 582  C CA  ? GLU A 1  77 ?   1.356 -21.049 -13.670 1.000 97.510 ? 77  GLU A CA  1 
ATOM 583  C C   ? GLU A 1  77 ?   2.351 -20.372 -14.610 1.000 97.510 ? 77  GLU A C   1 
ATOM 584  C CB  ? GLU A 1  77 ?   0.099 -21.457 -14.442 1.000 97.510 ? 77  GLU A CB  1 
ATOM 585  O O   ? GLU A 1  77 ?   2.465 -20.750 -15.778 1.000 97.510 ? 77  GLU A O   1 
ATOM 586  C CG  ? GLU A 1  77 ?  -0.872 -22.304 -13.631 1.000 97.510 ? 77  GLU A CG  1 
ATOM 587  C CD  ? GLU A 1  77 ?  -2.058 -22.800 -14.443 1.000 97.510 ? 77  GLU A CD  1 
ATOM 588  O OE1 ? GLU A 1  77 ?  -2.368 -24.012 -14.388 1.000 97.510 ? 77  GLU A OE1 1 
ATOM 589  O OE2 ? GLU A 1  77 ?  -2.683 -21.970 -15.141 1.000 97.510 ? 77  GLU A OE2 1 
ATOM 590  N N   ? TYR A 1  78 ?   2.948 -19.249 -14.085 1.000 96.810 ? 78  TYR A N   1 
ATOM 591  C CA  ? TYR A 1  78 ?   3.962 -18.596 -14.906 1.000 96.810 ? 78  TYR A CA  1 
ATOM 592  C C   ? TYR A 1  78 ?   5.104 -19.554 -15.226 1.000 96.810 ? 78  TYR A C   1 
ATOM 593  C CB  ? TYR A 1  78 ?   4.508 -17.353 -14.198 1.000 96.810 ? 78  TYR A CB  1 
ATOM 594  O O   ? TYR A 1  78 ?   5.675 -20.173 -14.324 1.000 96.810 ? 78  TYR A O   1 
ATOM 595  C CG  ? TYR A 1  78 ?   5.712 -16.747 -14.877 1.000 96.810 ? 78  TYR A CG  1 
ATOM 596  C CD1 ? TYR A 1  78 ?   6.903 -16.550 -14.182 1.000 96.810 ? 78  TYR A CD1 1 
ATOM 597  C CD2 ? TYR A 1  78 ?   5.661 -16.369 -16.214 1.000 96.810 ? 78  TYR A CD2 1 
ATOM 598  C CE1 ? TYR A 1  78 ?   8.014 -15.990 -14.803 1.000 96.810 ? 78  TYR A CE1 1 
ATOM 599  C CE2 ? TYR A 1  78 ?   6.766 -15.808 -16.846 1.000 96.810 ? 78  TYR A CE2 1 
ATOM 600  O OH  ? TYR A 1  78 ?   9.034 -15.069 -16.753 1.000 96.810 ? 78  TYR A OH  1 
ATOM 601  C CZ  ? TYR A 1  78 ?   7.937 -15.623 -16.133 1.000 96.810 ? 78  TYR A CZ  1 
ATOM 602  N N   ? ASP A 1  79 ?   5.387 -19.692 -16.484 1.000 96.740 ? 79  ASP A N   1 
ATOM 603  C CA  ? ASP A 1  79 ?   6.440 -20.551 -17.017 1.000 96.740 ? 79  ASP A CA  1 
ATOM 604  C C   ? ASP A 1  79 ?   7.619 -19.724 -17.525 1.000 96.740 ? 79  ASP A C   1 
ATOM 605  C CB  ? ASP A 1  79 ?   5.895 -21.435 -18.141 1.000 96.740 ? 79  ASP A CB  1 
ATOM 606  O O   ? ASP A 1  79 ?   7.524 -19.072 -18.567 1.000 96.740 ? 79  ASP A O   1 
ATOM 607  C CG  ? ASP A 1  79 ?   6.906 -22.452 -18.639 1.000 96.740 ? 79  ASP A CG  1 
ATOM 608  O OD1 ? ASP A 1  79 ?   8.124 -22.173 -18.596 1.000 96.740 ? 79  ASP A OD1 1 
ATOM 609  O OD2 ? ASP A 1  79 ?   6.482 -23.541 -19.081 1.000 96.740 ? 79  ASP A OD2 1 
ATOM 610  N N   ? GLU A 1  80 ?   8.770 -19.809 -16.907 1.000 94.380 ? 80  GLU A N   1 
ATOM 611  C CA  ? GLU A 1  80 ?   9.925 -18.955 -17.172 1.000 94.380 ? 80  GLU A CA  1 
ATOM 612  C C   ? GLU A 1  80 ?  10.594 -19.327 -18.492 1.000 94.380 ? 80  GLU A C   1 
ATOM 613  C CB  ? GLU A 1  80 ?  10.935 -19.046 -16.026 1.000 94.380 ? 80  GLU A CB  1 
ATOM 614  O O   ? GLU A 1  80 ?  11.261 -18.496 -19.112 1.000 94.380 ? 80  GLU A O   1 
ATOM 615  C CG  ? GLU A 1  80 ?  10.462 -18.391 -14.736 1.000 94.380 ? 80  GLU A CG  1 
ATOM 616  C CD  ? GLU A 1  80 ?  11.503 -18.426 -13.629 1.000 94.380 ? 80  GLU A CD  1 
ATOM 617  O OE1 ? GLU A 1  80 ?  11.230 -17.909 -12.522 1.000 94.380 ? 80  GLU A OE1 1 
ATOM 618  O OE2 ? GLU A 1  80 ?  12.602 -18.975 -13.870 1.000 94.380 ? 80  GLU A OE2 1 
ATOM 619  N N   ? GLU A 1  81 ?  10.257 -20.585 -18.938 1.000 95.410 ? 81  GLU A N   1 
ATOM 620  C CA  ? GLU A 1  81 ?  10.861 -21.069 -20.176 1.000 95.410 ? 81  GLU A CA  1 
ATOM 621  C C   ? GLU A 1  81 ?  10.070 -20.603 -21.395 1.000 95.410 ? 81  GLU A C   1 
ATOM 622  C CB  ? GLU A 1  81 ?  10.960 -22.596 -20.165 1.000 95.410 ? 81  GLU A CB  1 
ATOM 623  O O   ? GLU A 1  81 ?  10.646 -20.094 -22.358 1.000 95.410 ? 81  GLU A O   1 
ATOM 624  C CG  ? GLU A 1  81 ?  11.973 -23.140 -19.168 1.000 95.410 ? 81  GLU A CG  1 
ATOM 625  C CD  ? GLU A 1  81 ?  12.091 -24.655 -19.198 1.000 95.410 ? 81  GLU A CD  1 
ATOM 626  O OE1 ? GLU A 1  81 ?  12.905 -25.217 -18.430 1.000 95.410 ? 81  GLU A OE1 1 
ATOM 627  O OE2 ? GLU A 1  81 ?  11.365 -25.287 -19.998 1.000 95.410 ? 81  GLU A OE2 1 
ATOM 628  N N   ? THR A 1  82 ?   8.782 -20.702 -21.244 1.000 96.610 ? 82  THR A N   1 
ATOM 629  C CA  ? THR A 1  82 ?   7.919 -20.422 -22.386 1.000 96.610 ? 82  THR A CA  1 
ATOM 630  C C   ? THR A 1  82 ?   7.270 -19.048 -22.250 1.000 96.610 ? 82  THR A C   1 
ATOM 631  C CB  ? THR A 1  82 ?   6.826 -21.497 -22.536 1.000 96.610 ? 82  THR A CB  1 
ATOM 632  O O   ? THR A 1  82 ?   6.683 -18.535 -23.205 1.000 96.610 ? 82  THR A O   1 
ATOM 633  C CG2 ? THR A 1  82 ?   7.434 -22.892 -22.623 1.000 96.610 ? 82  THR A CG2 1 
ATOM 634  O OG1 ? THR A 1  82 ?   5.949 -21.439 -21.404 1.000 96.610 ? 82  THR A OG1 1 
ATOM 635  N N   ? PHE A 1  83 ?   7.373 -18.397 -21.005 1.000 95.450 ? 83  PHE A N   1 
ATOM 636  C CA  ? PHE A 1  83 ?   6.741 -17.129 -20.659 1.000 95.450 ? 83  PHE A CA  1 
ATOM 637  C C   ? PHE A 1  83 ?   5.223 -17.261 -20.665 1.000 95.450 ? 83  PHE A C   1 
ATOM 638  C CB  ? PHE A 1  83 ?   7.176 -16.028 -21.632 1.000 95.450 ? 83  PHE A CB  1 
ATOM 639  O O   ? PHE A 1  83 ?   4.508 -16.266 -20.798 1.000 95.450 ? 83  PHE A O   1 
ATOM 640  C CG  ? PHE A 1  83 ?   8.617 -15.621 -21.482 1.000 95.450 ? 83  PHE A CG  1 
ATOM 641  C CD1 ? PHE A 1  83 ?   9.017 -14.802 -20.433 1.000 95.450 ? 83  PHE A CD1 1 
ATOM 642  C CD2 ? PHE A 1  83 ?   9.572 -16.057 -22.392 1.000 95.450 ? 83  PHE A CD2 1 
ATOM 643  C CE1 ? PHE A 1  83 ?  10.350 -14.423 -20.293 1.000 95.450 ? 83  PHE A CE1 1 
ATOM 644  C CE2 ? PHE A 1  83 ?  10.906 -15.682 -22.258 1.000 95.450 ? 83  PHE A CE2 1 
ATOM 645  C CZ  ? PHE A 1  83 ?  11.293 -14.865 -21.208 1.000 95.450 ? 83  PHE A CZ  1 
ATOM 646  N N   ? ASN A 1  84 ?   4.749 -18.520 -20.643 1.000 97.570 ? 84  ASN A N   1 
ATOM 647  C CA  ? ASN A 1  84 ?   3.314 -18.729 -20.482 1.000 97.570 ? 84  ASN A CA  1 
ATOM 648  C C   ? ASN A 1  84 ?   2.814 -18.183 -19.148 1.000 97.570 ? 84  ASN A C   1 
ATOM 649  C CB  ? ASN A 1  84 ?   2.970 -20.214 -20.611 1.000 97.570 ? 84  ASN A CB  1 
ATOM 650  O O   ? ASN A 1  84 ?   3.471 -18.351 -18.119 1.000 97.570 ? 84  ASN A O   1 
ATOM 651  C CG  ? ASN A 1  84 ?   2.921 -20.680 -22.053 1.000 97.570 ? 84  ASN A CG  1 
ATOM 652  N ND2 ? ASN A 1  84 ?   2.917 -21.992 -22.253 1.000 97.570 ? 84  ASN A ND2 1 
ATOM 653  O OD1 ? ASN A 1  84 ?   2.888 -19.866 -22.980 1.000 97.570 ? 84  ASN A OD1 1 
ATOM 654  N N   ? ASN A 1  85 ?   1.674 -17.447 -19.127 1.000 97.450 ? 85  ASN A N   1 
ATOM 655  C CA  ? ASN A 1  85 ?   1.074 -16.863 -17.932 1.000 97.450 ? 85  ASN A CA  1 
ATOM 656  C C   ? ASN A 1  85 ?   1.957 -15.770 -17.338 1.000 97.450 ? 85  ASN A C   1 
ATOM 657  C CB  ? ASN A 1  85 ?   0.794 -17.946 -16.888 1.000 97.450 ? 85  ASN A CB  1 
ATOM 658  O O   ? ASN A 1  85 ?   2.152 -15.716 -16.122 1.000 97.450 ? 85  ASN A O   1 
ATOM 659  C CG  ? ASN A 1  85 ?  -0.105 -19.047 -17.415 1.000 97.450 ? 85  ASN A CG  1 
ATOM 660  N ND2 ? ASN A 1  85 ?   0.336 -20.292 -17.275 1.000 97.450 ? 85  ASN A ND2 1 
ATOM 661  O OD1 ? ASN A 1  85 ?  -1.187 -18.781 -17.945 1.000 97.450 ? 85  ASN A OD1 1 
ATOM 662  N N   ? ASP A 1  86 ?   2.660 -14.895 -18.211 1.000 97.140 ? 86  ASP A N   1 
ATOM 663  C CA  ? ASP A 1  86 ?   3.609 -13.853 -17.833 1.000 97.140 ? 86  ASP A CA  1 
ATOM 664  C C   ? ASP A 1  86 ?   2.887 -12.625 -17.284 1.000 97.140 ? 86  ASP A C   1 
ATOM 665  C CB  ? ASP A 1  86 ?   4.479 -13.460 -19.030 1.000 97.140 ? 86  ASP A CB  1 
ATOM 666  O O   ? ASP A 1  86 ?   2.876 -11.568 -17.919 1.000 97.140 ? 86  ASP A O   1 
ATOM 667  C CG  ? ASP A 1  86 ?   5.614 -12.523 -18.656 1.000 97.140 ? 86  ASP A CG  1 
ATOM 668  O OD1 ? ASP A 1  86 ?   5.963 -12.435 -17.459 1.000 97.140 ? 86  ASP A OD1 1 
ATOM 669  O OD2 ? ASP A 1  86 ?   6.161 -11.863 -19.566 1.000 97.140 ? 86  ASP A OD2 1 
ATOM 670  N N   ? ILE A 1  87 ?   2.231 -12.839 -16.206 1.000 96.960 ? 87  ILE A N   1 
ATOM 671  C CA  ? ILE A 1  87 ?   1.485 -11.768 -15.554 1.000 96.960 ? 87  ILE A CA  1 
ATOM 672  C C   ? ILE A 1  87 ?   1.753 -11.794 -14.051 1.000 96.960 ? 87  ILE A C   1 
ATOM 673  C CB  ? ILE A 1  87 ?  -0.031 -11.886 -15.831 1.000 96.960 ? 87  ILE A CB  1 
ATOM 674  O O   ? ILE A 1  87 ?   1.873 -12.867 -13.454 1.000 96.960 ? 87  ILE A O   1 
ATOM 675  C CG1 ? ILE A 1  87 ?  -0.770 -10.659 -15.285 1.000 96.960 ? 87  ILE A CG1 1 
ATOM 676  C CG2 ? ILE A 1  87 ?  -0.591 -13.177 -15.226 1.000 96.960 ? 87  ILE A CG2 1 
ATOM 677  C CD1 ? ILE A 1  87 ?  -2.206 -10.533 -15.775 1.000 96.960 ? 87  ILE A CD1 1 
ATOM 678  N N   ? MET A 1  88 ?   1.927 -10.614 -13.407 1.000 96.490 ? 88  MET A N   1 
ATOM 679  C CA  ? MET A 1  88 ?   2.181 -10.461 -11.977 1.000 96.490 ? 88  MET A CA  1 
ATOM 680  C C   ? MET A 1  88 ?   1.458  -9.237 -11.424 1.000 96.490 ? 88  MET A C   1 
ATOM 681  C CB  ? MET A 1  88 ?   3.682 -10.348 -11.705 1.000 96.490 ? 88  MET A CB  1 
ATOM 682  O O   ? MET A 1  88 ?   1.424  -8.187 -12.068 1.000 96.490 ? 88  MET A O   1 
ATOM 683  C CG  ? MET A 1  88 ?   4.027 -10.160 -10.237 1.000 96.490 ? 88  MET A CG  1 
ATOM 684  S SD  ? MET A 1  88 ?   5.837 -10.089  -9.944 1.000 96.490 ? 88  MET A SD  1 
ATOM 685  C CE  ? MET A 1  88 ?   6.227  -8.501 -10.729 1.000 96.490 ? 88  MET A CE  1 
ATOM 686  N N   ? LEU A 1  89 ?   0.808  -9.371 -10.289 1.000 96.080 ? 89  LEU A N   1 
ATOM 687  C CA  ? LEU A 1  89 ?   0.197  -8.263  -9.564 1.000 96.080 ? 89  LEU A CA  1 
ATOM 688  C C   ? LEU A 1  89 ?   1.161  -7.692  -8.530 1.000 96.080 ? 89  LEU A C   1 
ATOM 689  C CB  ? LEU A 1  89 ?  -1.095  -8.717  -8.879 1.000 96.080 ? 89  LEU A CB  1 
ATOM 690  O O   ? LEU A 1  89 ?   1.797  -8.443  -7.787 1.000 96.080 ? 89  LEU A O   1 
ATOM 691  C CG  ? LEU A 1  89 ?  -2.299  -8.954  -9.792 1.000 96.080 ? 89  LEU A CG  1 
ATOM 692  C CD1 ? LEU A 1  89 ?  -3.413  -9.661  -9.026 1.000 96.080 ? 89  LEU A CD1 1 
ATOM 693  C CD2 ? LEU A 1  89 ?  -2.797  -7.636 -10.374 1.000 96.080 ? 89  LEU A CD2 1 
ATOM 694  N N   ? LEU A 1  90 ?   1.263  -6.338  -8.682 1.000 94.660 ? 90  LEU A N   1 
ATOM 695  C CA  ? LEU A 1  90 ?   2.020  -5.642  -7.646 1.000 94.660 ? 90  LEU A CA  1 
ATOM 696  C C   ? LEU A 1  90 ?   1.088  -4.878  -6.713 1.000 94.660 ? 90  LEU A C   1 
ATOM 697  C CB  ? LEU A 1  90 ?   3.032  -4.681  -8.276 1.000 94.660 ? 90  LEU A CB  1 
ATOM 698  O O   ? LEU A 1  90 ?   0.236  -4.111  -7.170 1.000 94.660 ? 90  LEU A O   1 
ATOM 699  C CG  ? LEU A 1  90 ?   4.015  -5.292  -9.276 1.000 94.660 ? 90  LEU A CG  1 
ATOM 700  C CD1 ? LEU A 1  90 ?   4.916  -4.209  -9.862 1.000 94.660 ? 90  LEU A CD1 1 
ATOM 701  C CD2 ? LEU A 1  90 ?   4.845  -6.384  -8.612 1.000 94.660 ? 90  LEU A CD2 1 
ATOM 702  N N   ? LYS A 1  91 ?   1.201  -5.159  -5.473 1.000 90.640 ? 91  LYS A N   1 
ATOM 703  C CA  ? LYS A 1  91 ?   0.499  -4.342  -4.488 1.000 90.640 ? 91  LYS A CA  1 
ATOM 704  C C   ? LYS A 1  91 ?   1.360  -3.166  -4.035 1.000 90.640 ? 91  LYS A C   1 
ATOM 705  C CB  ? LYS A 1  91 ?   0.092  -5.188  -3.281 1.000 90.640 ? 91  LYS A CB  1 
ATOM 706  O O   ? LYS A 1  91 ?   2.489  -3.356  -3.577 1.000 90.640 ? 91  LYS A O   1 
ATOM 707  C CG  ? LYS A 1  91 ?  -0.863  -4.486  -2.327 1.000 90.640 ? 91  LYS A CG  1 
ATOM 708  C CD  ? LYS A 1  91 ?  -1.375  -5.434  -1.250 1.000 90.640 ? 91  LYS A CD  1 
ATOM 709  C CE  ? LYS A 1  91 ?  -2.418  -4.766  -0.364 1.000 90.640 ? 91  LYS A CE  1 
ATOM 710  N NZ  ? LYS A 1  91 ?  -2.930  -5.695   0.686 1.000 90.640 ? 91  LYS A NZ  1 
ATOM 711  N N   ? VAL A 1  92 ?   0.936  -1.904  -4.379 1.000 85.100 ? 92  VAL A N   1 
ATOM 712  C CA  ? VAL A 1  92 ?   1.674  -0.697  -4.019 1.000 85.100 ? 92  VAL A CA  1 
ATOM 713  C C   ? VAL A 1  92 ?   1.012  -0.026  -2.818 1.000 85.100 ? 92  VAL A C   1 
ATOM 714  C CB  ? VAL A 1  92 ?   1.758   0.291  -5.203 1.000 85.100 ? 92  VAL A CB  1 
ATOM 715  O O   ? VAL A 1  92 ?  -0.169  -0.252  -2.545 1.000 85.100 ? 92  VAL A O   1 
ATOM 716  C CG1 ? VAL A 1  92 ?   2.578  -0.304  -6.346 1.000 85.100 ? 92  VAL A CG1 1 
ATOM 717  C CG2 ? VAL A 1  92 ?   0.358   0.666  -5.685 1.000 85.100 ? 92  VAL A CG2 1 
ATOM 718  N N   ? HIS A 1  93 ?   1.797   0.700  -2.065 1.000 74.770 ? 93  HIS A N   1 
ATOM 719  C CA  ? HIS A 1  93 ?   1.247   1.461  -0.949 1.000 74.770 ? 93  HIS A CA  1 
ATOM 720  C C   ? HIS A 1  93 ?   0.350   2.591  -1.442 1.000 74.770 ? 93  HIS A C   1 
ATOM 721  C CB  ? HIS A 1  93 ?   2.372   2.025  -0.079 1.000 74.770 ? 93  HIS A CB  1 
ATOM 722  O O   ? HIS A 1  93 ?   0.686   3.281  -2.407 1.000 74.770 ? 93  HIS A O   1 
ATOM 723  C CG  ? HIS A 1  93 ?   3.200   0.973   0.587 1.000 74.770 ? 93  HIS A CG  1 
ATOM 724  C CD2 ? HIS A 1  93 ?   4.457   0.538   0.334 1.000 74.770 ? 93  HIS A CD2 1 
ATOM 725  N ND1 ? HIS A 1  93 ?   2.742   0.230   1.654 1.000 74.770 ? 93  HIS A ND1 1 
ATOM 726  C CE1 ? HIS A 1  93 ?   3.685  -0.617   2.030 1.000 74.770 ? 93  HIS A CE1 1 
ATOM 727  N NE2 ? HIS A 1  93 ?   4.735  -0.451   1.245 1.000 74.770 ? 93  HIS A NE2 1 
ATOM 728  N N   ? SER A 1  94 ?  -0.968   2.607  -1.072 1.000 71.620 ? 94  SER A N   1 
ATOM 729  C CA  ? SER A 1  94 ?  -1.846   3.724  -1.403 1.000 71.620 ? 94  SER A CA  1 
ATOM 730  C C   ? SER A 1  94 ?  -1.549   4.938  -0.530 1.000 71.620 ? 94  SER A C   1 
ATOM 731  C CB  ? SER A 1  94 ?  -3.312   3.319  -1.245 1.000 71.620 ? 94  SER A CB  1 
ATOM 732  O O   ? SER A 1  94 ?  -1.254   4.798   0.659 1.000 71.620 ? 94  SER A O   1 
ATOM 733  O OG  ? SER A 1  94 ?  -3.567   2.856   0.070 1.000 71.620 ? 94  SER A OG  1 
ATOM 734  N N   ? LEU A 1  95 ?  -1.365   6.213  -1.212 1.000 75.920 ? 95  LEU A N   1 
ATOM 735  C CA  ? LEU A 1  95 ?  -1.238   7.438  -0.429 1.000 75.920 ? 95  LEU A CA  1 
ATOM 736  C C   ? LEU A 1  95 ?  -2.596   7.889   0.099 1.000 75.920 ? 95  LEU A C   1 
ATOM 737  C CB  ? LEU A 1  95 ?  -0.610   8.550  -1.272 1.000 75.920 ? 95  LEU A CB  1 
ATOM 738  O O   ? LEU A 1  95 ?  -3.574   7.934  -0.651 1.000 75.920 ? 95  LEU A O   1 
ATOM 739  C CG  ? LEU A 1  95 ?   0.871   8.385  -1.618 1.000 75.920 ? 95  LEU A CG  1 
ATOM 740  C CD1 ? LEU A 1  95 ?   1.295   9.429  -2.645 1.000 75.920 ? 95  LEU A CD1 1 
ATOM 741  C CD2 ? LEU A 1  95 ?   1.728   8.485  -0.361 1.000 75.920 ? 95  LEU A CD2 1 
ATOM 742  N N   ? CYS A 1  96 ?  -2.650   8.138   1.316 1.000 86.120 ? 96  CYS A N   1 
ATOM 743  C CA  ? CYS A 1  96 ?  -3.863   8.565   2.006 1.000 86.120 ? 96  CYS A CA  1 
ATOM 744  C C   ? CYS A 1  96 ?  -3.645   9.893   2.720 1.000 86.120 ? 96  CYS A C   1 
ATOM 745  C CB  ? CYS A 1  96 ?  -4.310   7.503   3.010 1.000 86.120 ? 96  CYS A CB  1 
ATOM 746  O O   ? CYS A 1  96 ?  -2.529  10.200   3.143 1.000 86.120 ? 96  CYS A O   1 
ATOM 747  S SG  ? CYS A 1  96 ?  -4.553   5.868   2.281 1.000 86.120 ? 96  CYS A SG  1 
ATOM 748  N N   ? ASN A 1  97 ?  -4.724  10.702   2.750 1.000 91.550 ? 97  ASN A N   1 
ATOM 749  C CA  ? ASN A 1  97 ?  -4.709  11.958   3.493 1.000 91.550 ? 97  ASN A CA  1 
ATOM 750  C C   ? ASN A 1  97 ?  -5.546  11.867   4.766 1.000 91.550 ? 97  ASN A C   1 
ATOM 751  C CB  ? ASN A 1  97 ?  -5.205  13.108   2.613 1.000 91.550 ? 97  ASN A CB  1 
ATOM 752  O O   ? ASN A 1  97 ?  -6.653  11.326   4.748 1.000 91.550 ? 97  ASN A O   1 
ATOM 753  C CG  ? ASN A 1  97 ?  -4.229  13.461   1.508 1.000 91.550 ? 97  ASN A CG  1 
ATOM 754  N ND2 ? ASN A 1  97 ?  -4.739  13.610   0.291 1.000 91.550 ? 97  ASN A ND2 1 
ATOM 755  O OD1 ? ASN A 1  97 ?  -3.026  13.599   1.747 1.000 91.550 ? 97  ASN A OD1 1 
ATOM 756  N N   ? VAL A 1  98 ?  -4.913  12.298   5.751 1.000 93.010 ? 98  VAL A N   1 
ATOM 757  C CA  ? VAL A 1  98 ?  -5.641  12.422   7.009 1.000 93.010 ? 98  VAL A CA  1 
ATOM 758  C C   ? VAL A 1  98 ?  -5.712  13.891   7.422 1.000 93.010 ? 98  VAL A C   1 
ATOM 759  C CB  ? VAL A 1  98 ?  -4.984  11.585   8.130 1.000 93.010 ? 98  VAL A CB  1 
ATOM 760  O O   ? VAL A 1  98 ?  -4.724  14.621   7.317 1.000 93.010 ? 98  VAL A O   1 
ATOM 761  C CG1 ? VAL A 1  98 ?  -5.790  11.687   9.423 1.000 93.010 ? 98  VAL A CG1 1 
ATOM 762  C CG2 ? VAL A 1  98 ?  -4.849  10.127   7.695 1.000 93.010 ? 98  VAL A CG2 1 
ATOM 763  N N   ? SER A 1  99 ?  -6.840  14.304   7.847 1.000 94.050 ? 99  SER A N   1 
ATOM 764  C CA  ? SER A 1  99 ?  -7.044  15.682   8.282 1.000 94.050 ? 99  SER A CA  1 
ATOM 765  C C   ? SER A 1  99 ?  -7.613  15.736   9.696 1.000 94.050 ? 99  SER A C   1 
ATOM 766  C CB  ? SER A 1  99 ?  -7.979  16.416   7.320 1.000 94.050 ? 99  SER A CB  1 
ATOM 767  O O   ? SER A 1  99 ?  -8.403  14.874  10.087 1.000 94.050 ? 99  SER A O   1 
ATOM 768  O OG  ? SER A 1  99 ?  -7.516  16.302   5.985 1.000 94.050 ? 99  SER A OG  1 
ATOM 769  N N   ? GLY A 1 100 ?  -7.112  16.752  10.507 1.000 93.090 ? 100 GLY A N   1 
ATOM 770  C CA  ? GLY A 1 100 ?  -7.630  16.897  11.858 1.000 93.090 ? 100 GLY A CA  1 
ATOM 771  C C   ? GLY A 1 100 ?  -7.160  18.165  12.545 1.000 93.090 ? 100 GLY A C   1 
ATOM 772  O O   ? GLY A 1 100 ?  -6.312  18.886  12.015 1.000 93.090 ? 100 GLY A O   1 
ATOM 773  N N   ? TRP A 1 101 ?  -7.758  18.515  13.699 1.000 93.800 ? 101 TRP A N   1 
ATOM 774  C CA  ? TRP A 1 101 ?  -7.450  19.697  14.496 1.000 93.800 ? 101 TRP A CA  1 
ATOM 775  C C   ? TRP A 1 101 ?  -6.753  19.311  15.796 1.000 93.800 ? 101 TRP A C   1 
ATOM 776  C CB  ? TRP A 1 101 ?  -8.726  20.487  14.802 1.000 93.800 ? 101 TRP A CB  1 
ATOM 777  O O   ? TRP A 1 101 ?  -6.745  20.084  16.757 1.000 93.800 ? 101 TRP A O   1 
ATOM 778  C CG  ? TRP A 1 101 ?  -9.321  21.169  13.606 1.000 93.800 ? 101 TRP A CG  1 
ATOM 779  C CD1 ? TRP A 1 101 ?  -9.057  22.436  13.164 1.000 93.800 ? 101 TRP A CD1 1 
ATOM 780  C CD2 ? TRP A 1 101 ? -10.285  20.621  12.702 1.000 93.800 ? 101 TRP A CD2 1 
ATOM 781  C CE2 ? TRP A 1 101 ? -10.560  21.612  11.734 1.000 93.800 ? 101 TRP A CE2 1 
ATOM 782  C CE3 ? TRP A 1 101 ? -10.943  19.387  12.616 1.000 93.800 ? 101 TRP A CE3 1 
ATOM 783  N NE1 ? TRP A 1 101 ?  -9.799  22.708  12.038 1.000 93.800 ? 101 TRP A NE1 1 
ATOM 784  C CH2 ? TRP A 1 101 ? -12.097  20.189  10.630 1.000 93.800 ? 101 TRP A CH2 1 
ATOM 785  C CZ2 ? TRP A 1 101 ? -11.467  21.406  10.691 1.000 93.800 ? 101 TRP A CZ2 1 
ATOM 786  C CZ3 ? TRP A 1 101 ? -11.844  19.184  11.578 1.000 93.800 ? 101 TRP A CZ3 1 
ATOM 787  N N   ? GLY A 1 102 ?  -6.269  18.102  15.898 1.000 89.110 ? 102 GLY A N   1 
ATOM 788  C CA  ? GLY A 1 102 ?  -5.669  17.603  17.125 1.000 89.110 ? 102 GLY A CA  1 
ATOM 789  C C   ? GLY A 1 102 ?  -4.349  18.272  17.459 1.000 89.110 ? 102 GLY A C   1 
ATOM 790  O O   ? GLY A 1 102 ?  -4.092  19.399  17.031 1.000 89.110 ? 102 GLY A O   1 
ATOM 791  N N   ? MET A 1 103 ?  -3.582  17.730  18.292 1.000 89.730 ? 103 MET A N   1 
ATOM 792  C CA  ? MET A 1 103 ?  -2.275  18.243  18.693 1.000 89.730 ? 103 MET A CA  1 
ATOM 793  C C   ? MET A 1 103 ?  -1.275  18.143  17.545 1.000 89.730 ? 103 MET A C   1 
ATOM 794  C CB  ? MET A 1 103 ?  -1.749  17.483  19.911 1.000 89.730 ? 103 MET A CB  1 
ATOM 795  O O   ? MET A 1 103 ?  -1.321  17.196  16.758 1.000 89.730 ? 103 MET A O   1 
ATOM 796  C CG  ? MET A 1 103 ?  -2.549  17.730  21.180 1.000 89.730 ? 103 MET A CG  1 
ATOM 797  S SD  ? MET A 1 103 ?  -1.876  16.819  22.624 1.000 89.730 ? 103 MET A SD  1 
ATOM 798  C CE  ? MET A 1 103 ?  -0.404  17.820  22.976 1.000 89.730 ? 103 MET A CE  1 
ATOM 799  N N   ? THR A 1 104 ?  -0.319  19.169  17.459 1.000 86.790 ? 104 THR A N   1 
ATOM 800  C CA  ? THR A 1 104 ?   0.736  19.167  16.452 1.000 86.790 ? 104 THR A CA  1 
ATOM 801  C C   ? THR A 1 104 ?   2.068  18.747  17.066 1.000 86.790 ? 104 THR A C   1 
ATOM 802  C CB  ? THR A 1 104 ?   0.884  20.552  15.795 1.000 86.790 ? 104 THR A CB  1 
ATOM 803  O O   ? THR A 1 104 ?   3.027  18.463  16.345 1.000 86.790 ? 104 THR A O   1 
ATOM 804  C CG2 ? THR A 1 104 ?  -0.373  20.929  15.018 1.000 86.790 ? 104 THR A CG2 1 
ATOM 805  O OG1 ? THR A 1 104 ?   1.116  21.534  16.813 1.000 86.790 ? 104 THR A OG1 1 
ATOM 806  N N   ? SER A 1 105 ?   2.110  18.649  18.550 1.000 85.460 ? 105 SER A N   1 
ATOM 807  C CA  ? SER A 1 105 ?   3.232  18.199  19.367 1.000 85.460 ? 105 SER A CA  1 
ATOM 808  C C   ? SER A 1 105 ?   2.788  17.889  20.793 1.000 85.460 ? 105 SER A C   1 
ATOM 809  C CB  ? SER A 1 105 ?   4.339  19.253  19.387 1.000 85.460 ? 105 SER A CB  1 
ATOM 810  O O   ? SER A 1 105 ?   1.605  18.007  21.120 1.000 85.460 ? 105 SER A O   1 
ATOM 811  O OG  ? SER A 1 105 ?   3.951  20.376  20.160 1.000 85.460 ? 105 SER A OG  1 
ATOM 812  N N   ? LEU A 1 106 ?   3.723  17.500  21.710 1.000 84.790 ? 106 LEU A N   1 
ATOM 813  C CA  ? LEU A 1 106 ?   3.420  17.108  23.082 1.000 84.790 ? 106 LEU A CA  1 
ATOM 814  C C   ? LEU A 1 106 ?   2.809  18.271  23.857 1.000 84.790 ? 106 LEU A C   1 
ATOM 815  C CB  ? LEU A 1 106 ?   4.684  16.614  23.790 1.000 84.790 ? 106 LEU A CB  1 
ATOM 816  O O   ? LEU A 1 106 ?   2.059  18.059  24.813 1.000 84.790 ? 106 LEU A O   1 
ATOM 817  C CG  ? LEU A 1 106 ?   5.261  15.286  23.300 1.000 84.790 ? 106 LEU A CG  1 
ATOM 818  C CD1 ? LEU A 1 106 ?   6.581  14.989  24.004 1.000 84.790 ? 106 LEU A CD1 1 
ATOM 819  C CD2 ? LEU A 1 106 ?   4.264  14.154  23.523 1.000 84.790 ? 106 LEU A CD2 1 
ATOM 820  N N   ? THR A 1 107 ?   2.992  19.513  23.315 1.000 86.760 ? 107 THR A N   1 
ATOM 821  C CA  ? THR A 1 107 ?   2.572  20.638  24.143 1.000 86.760 ? 107 THR A CA  1 
ATOM 822  C C   ? THR A 1 107 ?   1.735  21.624  23.332 1.000 86.760 ? 107 THR A C   1 
ATOM 823  C CB  ? THR A 1 107 ?   3.785  21.368  24.749 1.000 86.760 ? 107 THR A CB  1 
ATOM 824  O O   ? THR A 1 107 ?   1.293  22.648  23.856 1.000 86.760 ? 107 THR A O   1 
ATOM 825  C CG2 ? THR A 1 107 ?   4.555  20.458  25.701 1.000 86.760 ? 107 THR A CG2 1 
ATOM 826  O OG1 ? THR A 1 107 ?   4.660  21.788  23.695 1.000 86.760 ? 107 THR A OG1 1 
ATOM 827  N N   ? ALA A 1 108 ?   1.490  21.302  21.980 1.000 90.130 ? 108 ALA A N   1 
ATOM 828  C CA  ? ALA A 1 108 ?   0.837  22.301  21.139 1.000 90.130 ? 108 ALA A CA  1 
ATOM 829  C C   ? ALA A 1 108 ?  -0.417  21.731  20.482 1.000 90.130 ? 108 ALA A C   1 
ATOM 830  C CB  ? ALA A 1 108 ?   1.804  22.814  20.075 1.000 90.130 ? 108 ALA A CB  1 
ATOM 831  O O   ? ALA A 1 108 ?  -0.387  20.632  19.922 1.000 90.130 ? 108 ALA A O   1 
ATOM 832  N N   ? THR A 1 109 ?  -1.537  22.524  20.653 1.000 90.610 ? 109 THR A N   1 
ATOM 833  C CA  ? THR A 1 109 ?  -2.761  22.241  19.911 1.000 90.610 ? 109 THR A CA  1 
ATOM 834  C C   ? THR A 1 109 ?  -2.976  23.273  18.808 1.000 90.610 ? 109 THR A C   1 
ATOM 835  C CB  ? THR A 1 109 ?  -3.986  22.218  20.843 1.000 90.610 ? 109 THR A CB  1 
ATOM 836  O O   ? THR A 1 109 ?  -2.326  24.321  18.796 1.000 90.610 ? 109 THR A O   1 
ATOM 837  C CG2 ? THR A 1 109 ?  -3.852  21.128  21.902 1.000 90.610 ? 109 THR A CG2 1 
ATOM 838  O OG1 ? THR A 1 109 ?  -4.109  23.488  21.494 1.000 90.610 ? 109 THR A OG1 1 
ATOM 839  N N   ? THR A 1 110 ?  -3.776  22.870  17.886 1.000 89.610 ? 110 THR A N   1 
ATOM 840  C CA  ? THR A 1 110 ?  -4.038  23.774  16.772 1.000 89.610 ? 110 THR A CA  1 
ATOM 841  C C   ? THR A 1 110 ?  -5.536  24.008  16.606 1.000 89.610 ? 110 THR A C   1 
ATOM 842  C CB  ? THR A 1 110 ?  -3.453  23.225  15.457 1.000 89.610 ? 110 THR A CB  1 
ATOM 843  O O   ? THR A 1 110 ?  -6.343  23.116  16.874 1.000 89.610 ? 110 THR A O   1 
ATOM 844  C CG2 ? THR A 1 110 ?  -4.089  21.889  15.087 1.000 89.610 ? 110 THR A CG2 1 
ATOM 845  O OG1 ? THR A 1 110 ?  -3.695  24.166  14.404 1.000 89.610 ? 110 THR A OG1 1 
ATOM 846  N N   ? ASP A 1 111 ?  -5.919  25.244  16.193 1.000 92.030 ? 111 ASP A N   1 
ATOM 847  C CA  ? ASP A 1 111 ?  -7.304  25.547  15.846 1.000 92.030 ? 111 ASP A CA  1 
ATOM 848  C C   ? ASP A 1 111 ?  -7.501  25.560  14.332 1.000 92.030 ? 111 ASP A C   1 
ATOM 849  C CB  ? ASP A 1 111 ?  -7.726  26.891  16.443 1.000 92.030 ? 111 ASP A CB  1 
ATOM 850  O O   ? ASP A 1 111 ?  -8.582  25.896  13.844 1.000 92.030 ? 111 ASP A O   1 
ATOM 851  C CG  ? ASP A 1 111 ?  -7.780  26.875  17.961 1.000 92.030 ? 111 ASP A CG  1 
ATOM 852  O OD1 ? ASP A 1 111 ?  -7.975  25.791  18.553 1.000 92.030 ? 111 ASP A OD1 1 
ATOM 853  O OD2 ? ASP A 1 111 ?  -7.629  27.956  18.570 1.000 92.030 ? 111 ASP A OD2 1 
ATOM 854  N N   ? THR A 1 112 ?  -6.463  25.295  13.591 1.000 92.840 ? 112 THR A N   1 
ATOM 855  C CA  ? THR A 1 112 ?  -6.513  25.242  12.134 1.000 92.840 ? 112 THR A CA  1 
ATOM 856  C C   ? THR A 1 112 ?  -6.429  23.801  11.642 1.000 92.840 ? 112 THR A C   1 
ATOM 857  C CB  ? THR A 1 112 ?  -5.376  26.069  11.506 1.000 92.840 ? 112 THR A CB  1 
ATOM 858  O O   ? THR A 1 112 ?  -5.737  22.974  12.240 1.000 92.840 ? 112 THR A O   1 
ATOM 859  C CG2 ? THR A 1 112 ?  -5.501  27.544  11.873 1.000 92.840 ? 112 THR A CG2 1 
ATOM 860  O OG1 ? THR A 1 112 ?  -4.116  25.576  11.980 1.000 92.840 ? 112 THR A OG1 1 
ATOM 861  N N   ? LEU A 1 113 ?  -7.252  23.466  10.610 1.000 93.320 ? 113 LEU A N   1 
ATOM 862  C CA  ? LEU A 1 113 ?  -7.252  22.145   9.993 1.000 93.320 ? 113 LEU A CA  1 
ATOM 863  C C   ? LEU A 1 113 ?  -5.884  21.820   9.403 1.000 93.320 ? 113 LEU A C   1 
ATOM 864  C CB  ? LEU A 1 113 ?  -8.324  22.063   8.902 1.000 93.320 ? 113 LEU A CB  1 
ATOM 865  O O   ? LEU A 1 113 ?  -5.331  22.609   8.634 1.000 93.320 ? 113 LEU A O   1 
ATOM 866  C CG  ? LEU A 1 113 ?  -8.581  20.678   8.307 1.000 93.320 ? 113 LEU A CG  1 
ATOM 867  C CD1 ? LEU A 1 113 ?  -9.183  19.752   9.359 1.000 93.320 ? 113 LEU A CD1 1 
ATOM 868  C CD2 ? LEU A 1 113 ?  -9.495  20.779   7.091 1.000 93.320 ? 113 LEU A CD2 1 
ATOM 869  N N   ? ARG A 1 114 ?  -5.452  20.665   9.863 1.000 93.500 ? 114 ARG A N   1 
ATOM 870  C CA  ? ARG A 1 114 ?  -4.162  20.209   9.357 1.000 93.500 ? 114 ARG A CA  1 
ATOM 871  C C   ? ARG A 1 114 ?  -4.301  18.881   8.621 1.000 93.500 ? 114 ARG A C   1 
ATOM 872  C CB  ? ARG A 1 114 ?  -3.154  20.070  10.501 1.000 93.500 ? 114 ARG A CB  1 
ATOM 873  O O   ? ARG A 1 114 ?  -5.199  18.091   8.918 1.000 93.500 ? 114 ARG A O   1 
ATOM 874  C CG  ? ARG A 1 114 ?  -2.987  21.333  11.330 1.000 93.500 ? 114 ARG A CG  1 
ATOM 875  C CD  ? ARG A 1 114 ?  -2.199  22.399  10.583 1.000 93.500 ? 114 ARG A CD  1 
ATOM 876  N NE  ? ARG A 1 114 ?  -1.882  23.537  11.441 1.000 93.500 ? 114 ARG A NE  1 
ATOM 877  N NH1 ? ARG A 1 114 ?  -0.548  24.604   9.886 1.000 93.500 ? 114 ARG A NH1 1 
ATOM 878  N NH2 ? ARG A 1 114 ?  -0.883  25.542  11.950 1.000 93.500 ? 114 ARG A NH2 1 
ATOM 879  C CZ  ? ARG A 1 114 ?  -1.105  24.558  11.090 1.000 93.500 ? 114 ARG A CZ  1 
ATOM 880  N N   ? GLU A 1 115 ?  -3.438  18.712   7.651 1.000 92.050 ? 115 GLU A N   1 
ATOM 881  C CA  ? GLU A 1 115 ?  -3.490  17.490   6.855 1.000 92.050 ? 115 GLU A CA  1 
ATOM 882  C C   ? GLU A 1 115 ?  -2.097  16.897   6.661 1.000 92.050 ? 115 GLU A C   1 
ATOM 883  C CB  ? GLU A 1 115 ?  -4.141  17.760   5.496 1.000 92.050 ? 115 GLU A CB  1 
ATOM 884  O O   ? GLU A 1 115 ?  -1.115  17.633   6.546 1.000 92.050 ? 115 GLU A O   1 
ATOM 885  C CG  ? GLU A 1 115 ?  -4.239  16.529   4.605 1.000 92.050 ? 115 GLU A CG  1 
ATOM 886  C CD  ? GLU A 1 115 ?  -4.894  16.811   3.262 1.000 92.050 ? 115 GLU A CD  1 
ATOM 887  O OE1 ? GLU A 1 115 ?  -4.259  16.559   2.213 1.000 92.050 ? 115 GLU A OE1 1 
ATOM 888  O OE2 ? GLU A 1 115 ?  -6.050  17.288   3.260 1.000 92.050 ? 115 GLU A OE2 1 
ATOM 889  N N   ? VAL A 1 116 ?  -2.094  15.525   6.593 1.000 89.900 ? 116 VAL A N   1 
ATOM 890  C CA  ? VAL A 1 116 ?  -0.839  14.835   6.312 1.000 89.900 ? 116 VAL A CA  1 
ATOM 891  C C   ? VAL A 1 116 ?  -1.098  13.648   5.387 1.000 89.900 ? 116 VAL A C   1 
ATOM 892  C CB  ? VAL A 1 116 ?  -0.150  14.359   7.611 1.000 89.900 ? 116 VAL A CB  1 
ATOM 893  O O   ? VAL A 1 116 ?  -2.155  13.016   5.459 1.000 89.900 ? 116 VAL A O   1 
ATOM 894  C CG1 ? VAL A 1 116 ?  -0.991  13.291   8.308 1.000 89.900 ? 116 VAL A CG1 1 
ATOM 895  C CG2 ? VAL A 1 116 ?   1.249  13.827   7.307 1.000 89.900 ? 116 VAL A CG2 1 
ATOM 896  N N   ? ASN A 1 117 ?  -0.180  13.417   4.458 1.000 87.500 ? 117 ASN A N   1 
ATOM 897  C CA  ? ASN A 1 117 ?  -0.233  12.227   3.616 1.000 87.500 ? 117 ASN A CA  1 
ATOM 898  C C   ? ASN A 1 117 ?   0.450  11.037   4.285 1.000 87.500 ? 117 ASN A C   1 
ATOM 899  C CB  ? ASN A 1 117 ?   0.403  12.506   2.253 1.000 87.500 ? 117 ASN A CB  1 
ATOM 900  O O   ? ASN A 1 117 ?   1.572  11.157   4.779 1.000 87.500 ? 117 ASN A O   1 
ATOM 901  C CG  ? ASN A 1 117 ?  -0.390  13.504   1.432 1.000 87.500 ? 117 ASN A CG  1 
ATOM 902  N ND2 ? ASN A 1 117 ?   0.310  14.321   0.654 1.000 87.500 ? 117 ASN A ND2 1 
ATOM 903  O OD1 ? ASN A 1 117 ?  -1.622  13.540   1.497 1.000 87.500 ? 117 ASN A OD1 1 
ATOM 904  N N   ? LEU A 1 118 ?  -0.313   9.966   4.324 1.000 86.560 ? 118 LEU A N   1 
ATOM 905  C CA  ? LEU A 1 118 ?   0.210   8.740   4.917 1.000 86.560 ? 118 LEU A CA  1 
ATOM 906  C C   ? LEU A 1 118 ?   0.045   7.561   3.964 1.000 86.560 ? 118 LEU A C   1 
ATOM 907  C CB  ? LEU A 1 118 ?  -0.496   8.442   6.243 1.000 86.560 ? 118 LEU A CB  1 
ATOM 908  O O   ? LEU A 1 118 ?  -0.872   7.549   3.139 1.000 86.560 ? 118 LEU A O   1 
ATOM 909  C CG  ? LEU A 1 118 ?  -0.379   9.513   7.329 1.000 86.560 ? 118 LEU A CG  1 
ATOM 910  C CD1 ? LEU A 1 118 ?  -1.294   9.180   8.502 1.000 86.560 ? 118 LEU A CD1 1 
ATOM 911  C CD2 ? LEU A 1 118 ?   1.068   9.647   7.793 1.000 86.560 ? 118 LEU A CD2 1 
ATOM 912  N N   ? SER A 1 119 ?   0.944   6.549   4.099 1.000 83.570 ? 119 SER A N   1 
ATOM 913  C CA  ? SER A 1 119 ?   0.851   5.345   3.280 1.000 83.570 ? 119 SER A CA  1 
ATOM 914  C C   ? SER A 1 119 ?   0.290   4.174   4.080 1.000 83.570 ? 119 SER A C   1 
ATOM 915  C CB  ? SER A 1 119 ?   2.222   4.975   2.713 1.000 83.570 ? 119 SER A CB  1 
ATOM 916  O O   ? SER A 1 119 ?   0.593   4.023   5.265 1.000 83.570 ? 119 SER A O   1 
ATOM 917  O OG  ? SER A 1 119 ?   2.733   6.023   1.907 1.000 83.570 ? 119 SER A OG  1 
ATOM 918  N N   ? VAL A 1 120 ?  -0.515   3.420   3.386 1.000 84.480 ? 120 VAL A N   1 
ATOM 919  C CA  ? VAL A 1 120 ?  -1.034   2.197   3.991 1.000 84.480 ? 120 VAL A CA  1 
ATOM 920  C C   ? VAL A 1 120 ?   0.088   1.170   4.126 1.000 84.480 ? 120 VAL A C   1 
ATOM 921  C CB  ? VAL A 1 120 ?  -2.201   1.607   3.167 1.000 84.480 ? 120 VAL A CB  1 
ATOM 922  O O   ? VAL A 1 120 ?   0.878   0.980   3.198 1.000 84.480 ? 120 VAL A O   1 
ATOM 923  C CG1 ? VAL A 1 120 ?  -2.698   0.305   3.791 1.000 84.480 ? 120 VAL A CG1 1 
ATOM 924  C CG2 ? VAL A 1 120 ?  -3.340   2.619   3.056 1.000 84.480 ? 120 VAL A CG2 1 
ATOM 925  N N   ? VAL A 1 121 ?   0.233   0.577   5.290 1.000 83.350 ? 121 VAL A N   1 
ATOM 926  C CA  ? VAL A 1 121 ?   1.269  -0.428   5.501 1.000 83.350 ? 121 VAL A CA  1 
ATOM 927  C C   ? VAL A 1 121 ?   0.631  -1.810   5.626 1.000 83.350 ? 121 VAL A C   1 
ATOM 928  C CB  ? VAL A 1 121 ?   2.115  -0.116   6.756 1.000 83.350 ? 121 VAL A CB  1 
ATOM 929  O O   ? VAL A 1 121 ?  -0.587  -1.926   5.779 1.000 83.350 ? 121 VAL A O   1 
ATOM 930  C CG1 ? VAL A 1 121 ?   2.864   1.204   6.588 1.000 83.350 ? 121 VAL A CG1 1 
ATOM 931  C CG2 ? VAL A 1 121 ?   1.228  -0.076   8.000 1.000 83.350 ? 121 VAL A CG2 1 
ATOM 932  N N   ? THR A 1 122 ?   1.531  -2.929   5.553 1.000 81.080 ? 122 THR A N   1 
ATOM 933  C CA  ? THR A 1 122 ?   1.039  -4.302   5.570 1.000 81.080 ? 122 THR A CA  1 
ATOM 934  C C   ? THR A 1 122 ?   0.513  -4.670   6.955 1.000 81.080 ? 122 THR A C   1 
ATOM 935  C CB  ? THR A 1 122 ?   2.139  -5.296   5.156 1.000 81.080 ? 122 THR A CB  1 
ATOM 936  O O   ? THR A 1 122 ?   0.987  -4.146   7.965 1.000 81.080 ? 122 THR A O   1 
ATOM 937  C CG2 ? THR A 1 122 ?   2.724  -4.933   3.795 1.000 81.080 ? 122 THR A CG2 1 
ATOM 938  O OG1 ? THR A 1 122 ?   3.186  -5.276   6.134 1.000 81.080 ? 122 THR A OG1 1 
ATOM 939  N N   ? ASP A 1 123 ?  -0.433  -5.661   7.017 1.000 85.790 ? 123 ASP A N   1 
ATOM 940  C CA  ? ASP A 1 123 ?  -0.985  -6.163   8.271 1.000 85.790 ? 123 ASP A CA  1 
ATOM 941  C C   ? ASP A 1 123 ?   0.106  -6.774   9.147 1.000 85.790 ? 123 ASP A C   1 
ATOM 942  C CB  ? ASP A 1 123 ?  -2.081  -7.196   8.000 1.000 85.790 ? 123 ASP A CB  1 
ATOM 943  O O   ? ASP A 1 123 ?   0.053  -6.674  10.374 1.000 85.790 ? 123 ASP A O   1 
ATOM 944  C CG  ? ASP A 1 123 ?  -3.336  -6.585   7.401 1.000 85.790 ? 123 ASP A CG  1 
ATOM 945  O OD1 ? ASP A 1 123 ?  -3.616  -5.394   7.655 1.000 85.790 ? 123 ASP A OD1 1 
ATOM 946  O OD2 ? ASP A 1 123 ?  -4.053  -7.303   6.671 1.000 85.790 ? 123 ASP A OD2 1 
ATOM 947  N N   ? ASP A 1 124 ?   1.097  -7.361   8.480 1.000 82.420 ? 124 ASP A N   1 
ATOM 948  C CA  ? ASP A 1 124 ?   2.192  -7.987   9.215 1.000 82.420 ? 124 ASP A CA  1 
ATOM 949  C C   ? ASP A 1 124 ?   2.962  -6.956  10.038 1.000 82.420 ? 124 ASP A C   1 
ATOM 950  C CB  ? ASP A 1 124 ?   3.140  -8.708   8.255 1.000 82.420 ? 124 ASP A CB  1 
ATOM 951  O O   ? ASP A 1 124 ?   3.326  -7.217  11.186 1.000 82.420 ? 124 ASP A O   1 
ATOM 952  C CG  ? ASP A 1 124 ?   2.570 -10.013   7.727 1.000 82.420 ? 124 ASP A CG  1 
ATOM 953  O OD1 ? ASP A 1 124 ?   1.641 -10.569   8.351 1.000 82.420 ? 124 ASP A OD1 1 
ATOM 954  O OD2 ? ASP A 1 124 ?   3.057 -10.491   6.680 1.000 82.420 ? 124 ASP A OD2 1 
ATOM 955  N N   ? ASP A 1 125 ?   3.172  -5.833   9.386 1.000 83.880 ? 125 ASP A N   1 
ATOM 956  C CA  ? ASP A 1 125 ?   3.867  -4.747  10.071 1.000 83.880 ? 125 ASP A CA  1 
ATOM 957  C C   ? ASP A 1 125 ?   3.075  -4.268  11.286 1.000 83.880 ? 125 ASP A C   1 
ATOM 958  C CB  ? ASP A 1 125 ?   4.116  -3.581   9.112 1.000 83.880 ? 125 ASP A CB  1 
ATOM 959  O O   ? ASP A 1 125 ?   3.648  -4.023  12.349 1.000 83.880 ? 125 ASP A O   1 
ATOM 960  C CG  ? ASP A 1 125 ?   5.239  -3.852   8.127 1.000 83.880 ? 125 ASP A CG  1 
ATOM 961  O OD1 ? ASP A 1 125 ?   6.051  -4.772   8.366 1.000 83.880 ? 125 ASP A OD1 1 
ATOM 962  O OD2 ? ASP A 1 125 ?   5.314  -3.139   7.103 1.000 83.880 ? 125 ASP A OD2 1 
ATOM 963  N N   ? CYS A 1 126 ?   1.777  -4.265  11.233 1.000 89.040 ? 126 CYS A N   1 
ATOM 964  C CA  ? CYS A 1 126 ?   0.899  -3.803  12.302 1.000 89.040 ? 126 CYS A CA  1 
ATOM 965  C C   ? CYS A 1 126 ?   0.753  -4.865  13.386 1.000 89.040 ? 126 CYS A C   1 
ATOM 966  C CB  ? CYS A 1 126 ?  -0.476  -3.437  11.746 1.000 89.040 ? 126 CYS A CB  1 
ATOM 967  O O   ? CYS A 1 126 ?   0.749  -4.547  14.576 1.000 89.040 ? 126 CYS A O   1 
ATOM 968  S SG  ? CYS A 1 126 ?  -0.515  -1.848  10.889 1.000 89.040 ? 126 CYS A SG  1 
ATOM 969  N N   ? LYS A 1 127 ?   0.711  -6.058  12.994 1.000 91.400 ? 127 LYS A N   1 
ATOM 970  C CA  ? LYS A 1 127 ?   0.607  -7.154  13.953 1.000 91.400 ? 127 LYS A CA  1 
ATOM 971  C C   ? LYS A 1 127 ?   1.852  -7.234  14.833 1.000 91.400 ? 127 LYS A C   1 
ATOM 972  C CB  ? LYS A 1 127 ?   0.392  -8.483  13.228 1.000 91.400 ? 127 LYS A CB  1 
ATOM 973  O O   ? LYS A 1 127 ?   1.770  -7.625  15.999 1.000 91.400 ? 127 LYS A O   1 
ATOM 974  C CG  ? LYS A 1 127 ?  -1.018  -8.673  12.689 1.000 91.400 ? 127 LYS A CG  1 
ATOM 975  C CD  ? LYS A 1 127 ?  -1.164 -10.004  11.962 1.000 91.400 ? 127 LYS A CD  1 
ATOM 976  C CE  ? LYS A 1 127 ?  -2.558 -10.170  11.372 1.000 91.400 ? 127 LYS A CE  1 
ATOM 977  N NZ  ? LYS A 1 127 ?  -2.677 -11.429  10.577 1.000 91.400 ? 127 LYS A NZ  1 
ATOM 978  N N   ? SER A 1 128 ?   3.000  -6.925  14.171 1.000 89.780 ? 128 SER A N   1 
ATOM 979  C CA  ? SER A 1 128 ?   4.255  -6.948  14.914 1.000 89.780 ? 128 SER A CA  1 
ATOM 980  C C   ? SER A 1 128 ?   4.314  -5.820  15.937 1.000 89.780 ? 128 SER A C   1 
ATOM 981  C CB  ? SER A 1 128 ?   5.445  -6.844  13.959 1.000 89.780 ? 128 SER A CB  1 
ATOM 982  O O   ? SER A 1 128 ?   5.003  -5.931  16.953 1.000 89.780 ? 128 SER A O   1 
ATOM 983  O OG  ? SER A 1 128 ?   5.547  -5.536  13.423 1.000 89.780 ? 128 SER A OG  1 
ATOM 984  N N   ? ARG A 1 129 ?   3.485  -4.794  15.801 1.000 88.440 ? 129 ARG A N   1 
ATOM 985  C CA  ? ARG A 1 129 ?   3.545  -3.598  16.635 1.000 88.440 ? 129 ARG A CA  1 
ATOM 986  C C   ? ARG A 1 129 ?   2.395  -3.571  17.637 1.000 88.440 ? 129 ARG A C   1 
ATOM 987  C CB  ? ARG A 1 129 ?   3.515  -2.336  15.770 1.000 88.440 ? 129 ARG A CB  1 
ATOM 988  O O   ? ARG A 1 129 ?   2.532  -3.021  18.732 1.000 88.440 ? 129 ARG A O   1 
ATOM 989  C CG  ? ARG A 1 129 ?   3.921  -1.071  16.510 1.000 88.440 ? 129 ARG A CG  1 
ATOM 990  C CD  ? ARG A 1 129 ?   4.267   0.058  15.549 1.000 88.440 ? 129 ARG A CD  1 
ATOM 991  N NE  ? ARG A 1 129 ?   4.538   1.305  16.258 1.000 88.440 ? 129 ARG A NE  1 
ATOM 992  N NH1 ? ARG A 1 129 ?   6.612   1.642  15.299 1.000 88.440 ? 129 ARG A NH1 1 
ATOM 993  N NH2 ? ARG A 1 129 ?   5.788   3.149  16.817 1.000 88.440 ? 129 ARG A NH2 1 
ATOM 994  C CZ  ? ARG A 1 129 ?   5.645   2.029  16.123 1.000 88.440 ? 129 ARG A CZ  1 
ATOM 995  N N   ? TYR A 1 130 ?   1.272  -4.055  17.206 1.000 92.120 ? 130 TYR A N   1 
ATOM 996  C CA  ? TYR A 1 130 ?   0.075  -3.988  18.036 1.000 92.120 ? 130 TYR A CA  1 
ATOM 997  C C   ? TYR A 1 130 ?  -0.477  -5.382  18.311 1.000 92.120 ? 130 TYR A C   1 
ATOM 998  C CB  ? TYR A 1 130 ?  -0.998  -3.125  17.365 1.000 92.120 ? 130 TYR A CB  1 
ATOM 999  O O   ? TYR A 1 130 ?  -0.904  -6.080  17.388 1.000 92.120 ? 130 TYR A O   1 
ATOM 1000 C CG  ? TYR A 1 130 ?  -0.557  -1.706  17.100 1.000 92.120 ? 130 TYR A CG  1 
ATOM 1001 C CD1 ? TYR A 1 130 ?  -0.454  -0.783  18.138 1.000 92.120 ? 130 TYR A CD1 1 
ATOM 1002 C CD2 ? TYR A 1 130 ?  -0.244  -1.286  15.812 1.000 92.120 ? 130 TYR A CD2 1 
ATOM 1003 C CE1 ? TYR A 1 130 ?  -0.050   0.527  17.898 1.000 92.120 ? 130 TYR A CE1 1 
ATOM 1004 C CE2 ? TYR A 1 130 ?   0.161   0.021  15.560 1.000 92.120 ? 130 TYR A CE2 1 
ATOM 1005 O OH  ? TYR A 1 130 ?   0.655   2.213  16.365 1.000 92.120 ? 130 TYR A OH  1 
ATOM 1006 C CZ  ? TYR A 1 130 ?   0.255   0.919  16.608 1.000 92.120 ? 130 TYR A CZ  1 
ATOM 1007 N N   ? LEU A 1 131 ?  -0.503  -5.760  19.664 1.000 91.000 ? 131 LEU A N   1 
ATOM 1008 C CA  ? LEU A 1 131 ?  -0.948  -7.084  20.086 1.000 91.000 ? 131 LEU A CA  1 
ATOM 1009 C C   ? LEU A 1 131 ?  -2.426  -7.286  19.772 1.000 91.000 ? 131 LEU A C   1 
ATOM 1010 C CB  ? LEU A 1 131 ?  -0.700  -7.280  21.584 1.000 91.000 ? 131 LEU A CB  1 
ATOM 1011 O O   ? LEU A 1 131 ?  -2.836  -8.375  19.365 1.000 91.000 ? 131 LEU A O   1 
ATOM 1012 C CG  ? LEU A 1 131 ?   0.756  -7.474  22.010 1.000 91.000 ? 131 LEU A CG  1 
ATOM 1013 C CD1 ? LEU A 1 131 ?   0.875  -7.416  23.530 1.000 91.000 ? 131 LEU A CD1 1 
ATOM 1014 C CD2 ? LEU A 1 131 ?   1.299  -8.795  21.476 1.000 91.000 ? 131 LEU A CD2 1 
ATOM 1015 N N   ? ASN A 1 132 ?  -3.273  -6.267  19.699 1.000 91.410 ? 132 ASN A N   1 
ATOM 1016 C CA  ? ASN A 1 132 ?  -4.717  -6.378  19.524 1.000 91.410 ? 132 ASN A CA  1 
ATOM 1017 C C   ? ASN A 1 132 ?  -5.153  -5.896  18.144 1.000 91.410 ? 132 ASN A C   1 
ATOM 1018 C CB  ? ASN A 1 132 ?  -5.451  -5.596  20.616 1.000 91.410 ? 132 ASN A CB  1 
ATOM 1019 O O   ? ASN A 1 132 ?  -6.308  -5.510  17.952 1.000 91.410 ? 132 ASN A O   1 
ATOM 1020 C CG  ? ASN A 1 132 ?  -5.230  -6.176  21.999 1.000 91.410 ? 132 ASN A CG  1 
ATOM 1021 N ND2 ? ASN A 1 132 ?  -5.033  -5.306  22.982 1.000 91.410 ? 132 ASN A ND2 1 
ATOM 1022 O OD1 ? ASN A 1 132 ?  -5.235  -7.396  22.182 1.000 91.410 ? 132 ASN A OD1 1 
ATOM 1023 N N   ? TYR A 1 133 ?  -4.230  -5.880  17.213 1.000 94.240 ? 133 TYR A N   1 
ATOM 1024 C CA  ? TYR A 1 133 ?  -4.557  -5.494  15.845 1.000 94.240 ? 133 TYR A CA  1 
ATOM 1025 C C   ? TYR A 1 133 ?  -5.389  -6.571  15.159 1.000 94.240 ? 133 TYR A C   1 
ATOM 1026 C CB  ? TYR A 1 133 ?  -3.280  -5.230  15.041 1.000 94.240 ? 133 TYR A CB  1 
ATOM 1027 O O   ? TYR A 1 133 ?  -5.004  -7.742  15.137 1.000 94.240 ? 133 TYR A O   1 
ATOM 1028 C CG  ? TYR A 1 133 ?  -3.537  -4.798  13.618 1.000 94.240 ? 133 TYR A CG  1 
ATOM 1029 C CD1 ? TYR A 1 133 ?  -3.374  -5.688  12.559 1.000 94.240 ? 133 TYR A CD1 1 
ATOM 1030 C CD2 ? TYR A 1 133 ?  -3.943  -3.499  13.329 1.000 94.240 ? 133 TYR A CD2 1 
ATOM 1031 C CE1 ? TYR A 1 133 ?  -3.608  -5.294  11.246 1.000 94.240 ? 133 TYR A CE1 1 
ATOM 1032 C CE2 ? TYR A 1 133 ?  -4.179  -3.094  12.020 1.000 94.240 ? 133 TYR A CE2 1 
ATOM 1033 O OH  ? TYR A 1 133 ?  -4.244  -3.602   9.688 1.000 94.240 ? 133 TYR A OH  1 
ATOM 1034 C CZ  ? TYR A 1 133 ?  -4.010  -3.998  10.986 1.000 94.240 ? 133 TYR A CZ  1 
ATOM 1035 N N   ? PHE A 1 134 ?  -6.564  -6.093  14.601 1.000 95.200 ? 134 PHE A N   1 
ATOM 1036 C CA  ? PHE A 1 134 ?  -7.470  -6.978  13.878 1.000 95.200 ? 134 PHE A CA  1 
ATOM 1037 C C   ? PHE A 1 134 ?  -7.662  -6.501  12.443 1.000 95.200 ? 134 PHE A C   1 
ATOM 1038 C CB  ? PHE A 1 134 ?  -8.824  -7.061  14.589 1.000 95.200 ? 134 PHE A CB  1 
ATOM 1039 O O   ? PHE A 1 134 ?  -8.390  -5.538  12.196 1.000 95.200 ? 134 PHE A O   1 
ATOM 1040 C CG  ? PHE A 1 134 ?  -8.747  -7.636  15.978 1.000 95.200 ? 134 PHE A CG  1 
ATOM 1041 C CD1 ? PHE A 1 134 ?  -8.648  -9.008  16.172 1.000 95.200 ? 134 PHE A CD1 1 
ATOM 1042 C CD2 ? PHE A 1 134 ?  -8.772  -6.803  17.089 1.000 95.200 ? 134 PHE A CD2 1 
ATOM 1043 C CE1 ? PHE A 1 134 ?  -8.576  -9.543  17.457 1.000 95.200 ? 134 PHE A CE1 1 
ATOM 1044 C CE2 ? PHE A 1 134 ?  -8.700  -7.331  18.375 1.000 95.200 ? 134 PHE A CE2 1 
ATOM 1045 C CZ  ? PHE A 1 134 ?  -8.603  -8.701  18.557 1.000 95.200 ? 134 PHE A CZ  1 
ATOM 1046 N N   ? PRO A 1 135 ?  -7.070  -7.226  11.452 1.000 89.870 ? 135 PRO A N   1 
ATOM 1047 C CA  ? PRO A 1 135 ?  -6.963  -6.758  10.068 1.000 89.870 ? 135 PRO A CA  1 
ATOM 1048 C C   ? PRO A 1 135 ?  -8.320  -6.642   9.378 1.000 89.870 ? 135 PRO A C   1 
ATOM 1049 C CB  ? PRO A 1 135 ?  -6.099  -7.830   9.399 1.000 89.870 ? 135 PRO A CB  1 
ATOM 1050 O O   ? PRO A 1 135 ?  -8.466  -5.878   8.420 1.000 89.870 ? 135 PRO A O   1 
ATOM 1051 C CG  ? PRO A 1 135 ?  -5.299  -8.425  10.512 1.000 89.870 ? 135 PRO A CG  1 
ATOM 1052 C CD  ? PRO A 1 135 ?  -6.110  -8.356  11.774 1.000 89.870 ? 135 PRO A CD  1 
ATOM 1053 N N   ? ILE A 1 136 ?  -9.297  -7.387   9.979 1.000 90.330 ? 136 ILE A N   1 
ATOM 1054 C CA  ? ILE A 1 136 ? -10.622  -7.359   9.369 1.000 90.330 ? 136 ILE A CA  1 
ATOM 1055 C C   ? ILE A 1 136 ? -11.290  -6.014   9.646 1.000 90.330 ? 136 ILE A C   1 
ATOM 1056 C CB  ? ILE A 1 136 ? -11.507  -8.514   9.887 1.000 90.330 ? 136 ILE A CB  1 
ATOM 1057 O O   ? ILE A 1 136 ? -12.024  -5.493   8.803 1.000 90.330 ? 136 ILE A O   1 
ATOM 1058 C CG1 ? ILE A 1 136 ? -10.943  -9.865   9.432 1.000 90.330 ? 136 ILE A CG1 1 
ATOM 1059 C CG2 ? ILE A 1 136 ? -12.954  -8.339   9.416 1.000 90.330 ? 136 ILE A CG2 1 
ATOM 1060 C CD1 ? ILE A 1 136 ? -11.618 -11.067  10.079 1.000 90.330 ? 136 ILE A CD1 1 
ATOM 1061 N N   ? SER A 1 137 ? -11.078  -5.423  10.747 1.000 94.700 ? 137 SER A N   1 
ATOM 1062 C CA  ? SER A 1 137 ? -11.795  -4.212  11.134 1.000 94.700 ? 137 SER A CA  1 
ATOM 1063 C C   ? SER A 1 137 ? -10.842  -3.031  11.290 1.000 94.700 ? 137 SER A C   1 
ATOM 1064 C CB  ? SER A 1 137 ? -12.559  -4.436  12.440 1.000 94.700 ? 137 SER A CB  1 
ATOM 1065 O O   ? SER A 1 137 ? -11.275  -1.909  11.558 1.000 94.700 ? 137 SER A O   1 
ATOM 1066 O OG  ? SER A 1 137 ? -11.668  -4.735  13.500 1.000 94.700 ? 137 SER A OG  1 
ATOM 1067 N N   ? MET A 1 138 ?  -9.489  -3.277  11.030 1.000 95.660 ? 138 MET A N   1 
ATOM 1068 C CA  ? MET A 1 138 ?  -8.518  -2.209  11.250 1.000 95.660 ? 138 MET A CA  1 
ATOM 1069 C C   ? MET A 1 138 ?  -7.587  -2.063  10.051 1.000 95.660 ? 138 MET A C   1 
ATOM 1070 C CB  ? MET A 1 138 ?  -7.702  -2.475  12.516 1.000 95.660 ? 138 MET A CB  1 
ATOM 1071 O O   ? MET A 1 138 ?  -7.354  -3.027   9.320 1.000 95.660 ? 138 MET A O   1 
ATOM 1072 C CG  ? MET A 1 138 ?  -8.541  -2.544  13.783 1.000 95.660 ? 138 MET A CG  1 
ATOM 1073 S SD  ? MET A 1 138 ?  -7.543  -2.965  15.264 1.000 95.660 ? 138 MET A SD  1 
ATOM 1074 C CE  ? MET A 1 138 ?  -8.857  -3.095  16.508 1.000 95.660 ? 138 MET A CE  1 
ATOM 1075 N N   ? LEU A 1 139 ?  -7.117  -0.757   9.912 1.000 92.530 ? 139 LEU A N   1 
ATOM 1076 C CA  ? LEU A 1 139 ?  -6.153  -0.376   8.887 1.000 92.530 ? 139 LEU A CA  1 
ATOM 1077 C C   ? LEU A 1 139 ?  -4.967   0.359   9.502 1.000 92.530 ? 139 LEU A C   1 
ATOM 1078 C CB  ? LEU A 1 139 ?  -6.818   0.503   7.825 1.000 92.530 ? 139 LEU A CB  1 
ATOM 1079 O O   ? LEU A 1 139 ?  -5.145   1.216  10.370 1.000 92.530 ? 139 LEU A O   1 
ATOM 1080 C CG  ? LEU A 1 139 ?  -5.916   1.002   6.695 1.000 92.530 ? 139 LEU A CG  1 
ATOM 1081 C CD1 ? LEU A 1 139 ?  -5.688  -0.105   5.671 1.000 92.530 ? 139 LEU A CD1 1 
ATOM 1082 C CD2 ? LEU A 1 139 ?  -6.521   2.234   6.032 1.000 92.530 ? 139 LEU A CD2 1 
ATOM 1083 N N   ? CYS A 1 140 ?  -3.758   0.004   9.033 1.000 90.980 ? 140 CYS A N   1 
ATOM 1084 C CA  ? CYS A 1 140 ?  -2.543   0.633   9.540 1.000 90.980 ? 140 CYS A CA  1 
ATOM 1085 C C   ? CYS A 1 140 ?  -1.909   1.526   8.481 1.000 90.980 ? 140 CYS A C   1 
ATOM 1086 C CB  ? CYS A 1 140 ?  -1.540  -0.428   9.993 1.000 90.980 ? 140 CYS A CB  1 
ATOM 1087 O O   ? CYS A 1 140 ?  -1.775   1.125   7.324 1.000 90.980 ? 140 CYS A O   1 
ATOM 1088 S SG  ? CYS A 1 140 ?  -0.300   0.191  11.151 1.000 90.980 ? 140 CYS A SG  1 
ATOM 1089 N N   ? VAL A 1 141 ?  -1.593   2.723   8.977 1.000 89.550 ? 141 VAL A N   1 
ATOM 1090 C CA  ? VAL A 1 141 ?  -1.071   3.691   8.017 1.000 89.550 ? 141 VAL A CA  1 
ATOM 1091 C C   ? VAL A 1 141 ?   0.146   4.400   8.607 1.000 89.550 ? 141 VAL A C   1 
ATOM 1092 C CB  ? VAL A 1 141 ?  -2.146   4.724   7.612 1.000 89.550 ? 141 VAL A CB  1 
ATOM 1093 O O   ? VAL A 1 141 ?   0.225   4.604   9.821 1.000 89.550 ? 141 VAL A O   1 
ATOM 1094 C CG1 ? VAL A 1 141 ?  -1.604   5.678   6.548 1.000 89.550 ? 141 VAL A CG1 1 
ATOM 1095 C CG2 ? VAL A 1 141 ?  -3.403   4.016   7.108 1.000 89.550 ? 141 VAL A CG2 1 
ATOM 1096 N N   ? GLY A 1 142 ?   1.060   4.639   7.752 1.000 85.610 ? 142 GLY A N   1 
ATOM 1097 C CA  ? GLY A 1 142 ?   2.228   5.408   8.151 1.000 85.610 ? 142 GLY A CA  1 
ATOM 1098 C C   ? GLY A 1 142 ?   3.532   4.659   7.956 1.000 85.610 ? 142 GLY A C   1 
ATOM 1099 O O   ? GLY A 1 142 ?   3.574   3.433   8.080 1.000 85.610 ? 142 GLY A O   1 
ATOM 1100 N N   ? VAL A 1 143 ?   4.607   5.362   7.410 1.000 72.300 ? 143 VAL A N   1 
ATOM 1101 C CA  ? VAL A 1 143 ?   5.950   4.820   7.227 1.000 72.300 ? 143 VAL A CA  1 
ATOM 1102 C C   ? VAL A 1 143 ?   6.941   5.590   8.096 1.000 72.300 ? 143 VAL A C   1 
ATOM 1103 C CB  ? VAL A 1 143 ?   6.386   4.873   5.746 1.000 72.300 ? 143 VAL A CB  1 
ATOM 1104 O O   ? VAL A 1 143 ?   6.907   6.822   8.145 1.000 72.300 ? 143 VAL A O   1 
ATOM 1105 C CG1 ? VAL A 1 143 ?   7.742   4.194   5.558 1.000 72.300 ? 143 VAL A CG1 1 
ATOM 1106 C CG2 ? VAL A 1 143 ?   5.331   4.220   4.856 1.000 72.300 ? 143 VAL A CG2 1 
ATOM 1107 N N   ? ARG A 1 144 ?   7.795   4.893   8.838 1.000 66.230 ? 144 ARG A N   1 
ATOM 1108 C CA  ? ARG A 1 144 ?   8.737   5.428   9.816 1.000 66.230 ? 144 ARG A CA  1 
ATOM 1109 C C   ? ARG A 1 144 ?   9.668   6.452   9.176 1.000 66.230 ? 144 ARG A C   1 
ATOM 1110 C CB  ? ARG A 1 144 ?   9.554   4.300  10.449 1.000 66.230 ? 144 ARG A CB  1 
ATOM 1111 O O   ? ARG A 1 144 ?  10.046   7.438   9.812 1.000 66.230 ? 144 ARG A O   1 
ATOM 1112 C CG  ? ARG A 1 144 ?   8.809   3.530  11.528 1.000 66.230 ? 144 ARG A CG  1 
ATOM 1113 C CD  ? ARG A 1 144 ?   9.718   2.541  12.244 1.000 66.230 ? 144 ARG A CD  1 
ATOM 1114 N NE  ? ARG A 1 144 ?  10.533   3.197  13.263 1.000 66.230 ? 144 ARG A NE  1 
ATOM 1115 N NH1 ? ARG A 1 144 ?   9.871   1.807  14.985 1.000 66.230 ? 144 ARG A NH1 1 
ATOM 1116 N NH2 ? ARG A 1 144 ?  11.363   3.501  15.382 1.000 66.230 ? 144 ARG A NH2 1 
ATOM 1117 C CZ  ? ARG A 1 144 ?  10.587   2.834  14.541 1.000 66.230 ? 144 ARG A CZ  1 
ATOM 1118 N N   ? ARG A 1 145 ?   9.900   6.313   7.861 1.000 65.220 ? 145 ARG A N   1 
ATOM 1119 C CA  ? ARG A 1 145 ?  10.895   7.117   7.157 1.000 65.220 ? 145 ARG A CA  1 
ATOM 1120 C C   ? ARG A 1 145 ?  10.425   8.560   7.006 1.000 65.220 ? 145 ARG A C   1 
ATOM 1121 C CB  ? ARG A 1 145 ?  11.196   6.517   5.782 1.000 65.220 ? 145 ARG A CB  1 
ATOM 1122 O O   ? ARG A 1 145 ?  11.240   9.485   6.988 1.000 65.220 ? 145 ARG A O   1 
ATOM 1123 C CG  ? ARG A 1 145 ?  12.434   7.096   5.115 1.000 65.220 ? 145 ARG A CG  1 
ATOM 1124 C CD  ? ARG A 1 145 ?  12.720   6.427   3.778 1.000 65.220 ? 145 ARG A CD  1 
ATOM 1125 N NE  ? ARG A 1 145 ?  13.693   7.182   2.995 1.000 65.220 ? 145 ARG A NE  1 
ATOM 1126 N NH1 ? ARG A 1 145 ?  14.002   5.534   1.406 1.000 65.220 ? 145 ARG A NH1 1 
ATOM 1127 N NH2 ? ARG A 1 145 ?  15.152   7.511   1.251 1.000 65.220 ? 145 ARG A NH2 1 
ATOM 1128 C CZ  ? ARG A 1 145 ?  14.280   6.741   1.886 1.000 65.220 ? 145 ARG A CZ  1 
ATOM 1129 N N   ? TYR A 1 146 ?   9.080   8.941   7.175 1.000 66.730 ? 146 TYR A N   1 
ATOM 1130 C CA  ? TYR A 1 146 ?   8.510  10.259   6.923 1.000 66.730 ? 146 TYR A CA  1 
ATOM 1131 C C   ? TYR A 1 146 ?   7.859  10.821   8.181 1.000 66.730 ? 146 TYR A C   1 
ATOM 1132 C CB  ? TYR A 1 146 ?   7.483  10.192   5.789 1.000 66.730 ? 146 TYR A CB  1 
ATOM 1133 O O   ? TYR A 1 146 ?   7.431  11.978   8.202 1.000 66.730 ? 146 TYR A O   1 
ATOM 1134 C CG  ? TYR A 1 146 ?   8.062   9.739   4.471 1.000 66.730 ? 146 TYR A CG  1 
ATOM 1135 C CD1 ? TYR A 1 146 ?   8.918  10.563   3.743 1.000 66.730 ? 146 TYR A CD1 1 
ATOM 1136 C CD2 ? TYR A 1 146 ?   7.755   8.486   3.950 1.000 66.730 ? 146 TYR A CD2 1 
ATOM 1137 C CE1 ? TYR A 1 146 ?   9.453  10.150   2.527 1.000 66.730 ? 146 TYR A CE1 1 
ATOM 1138 C CE2 ? TYR A 1 146 ?   8.284   8.063   2.735 1.000 66.730 ? 146 TYR A CE2 1 
ATOM 1139 O OH  ? TYR A 1 146 ?   9.658   8.487   0.830 1.000 66.730 ? 146 TYR A OH  1 
ATOM 1140 C CZ  ? TYR A 1 146 ?   9.131   8.900   2.033 1.000 66.730 ? 146 TYR A CZ  1 
ATOM 1141 N N   ? ARG A 1 147 ?   8.430  10.398   9.439 1.000 72.370 ? 147 ARG A N   1 
ATOM 1142 C CA  ? ARG A 1 147 ?   8.018  10.808  10.778 1.000 72.370 ? 147 ARG A CA  1 
ATOM 1143 C C   ? ARG A 1 147 ?   6.803  11.728  10.718 1.000 72.370 ? 147 ARG A C   1 
ATOM 1144 C CB  ? ARG A 1 147 ?   9.169  11.505  11.506 1.000 72.370 ? 147 ARG A CB  1 
ATOM 1145 O O   ? ARG A 1 147 ?   6.753  12.744  11.414 1.000 72.370 ? 147 ARG A O   1 
ATOM 1146 C CG  ? ARG A 1 147 ?  10.315  10.578  11.876 1.000 72.370 ? 147 ARG A CG  1 
ATOM 1147 C CD  ? ARG A 1 147 ?  11.287  11.241  12.842 1.000 72.370 ? 147 ARG A CD  1 
ATOM 1148 N NE  ? ARG A 1 147 ?  10.782  11.222  14.212 1.000 72.370 ? 147 ARG A NE  1 
ATOM 1149 N NH1 ? ARG A 1 147 ?  12.433  12.597  15.060 1.000 72.370 ? 147 ARG A NH1 1 
ATOM 1150 N NH2 ? ARG A 1 147 ?  10.795  11.780  16.440 1.000 72.370 ? 147 ARG A NH2 1 
ATOM 1151 C CZ  ? ARG A 1 147 ?  11.337  11.867  15.234 1.000 72.370 ? 147 ARG A CZ  1 
ATOM 1152 N N   ? ARG A 1 148 ?   5.787  11.490   9.839 1.000 81.960 ? 148 ARG A N   1 
ATOM 1153 C CA  ? ARG A 1 148 ?   4.508  12.190   9.787 1.000 81.960 ? 148 ARG A CA  1 
ATOM 1154 C C   ? ARG A 1 148 ?   3.367  11.279  10.229 1.000 81.960 ? 148 ARG A C   1 
ATOM 1155 C CB  ? ARG A 1 148 ?   4.240  12.718   8.376 1.000 81.960 ? 148 ARG A CB  1 
ATOM 1156 O O   ? ARG A 1 148 ?   3.247  10.149   9.751 1.000 81.960 ? 148 ARG A O   1 
ATOM 1157 C CG  ? ARG A 1 148 ?   5.264  13.733   7.894 1.000 81.960 ? 148 ARG A CG  1 
ATOM 1158 C CD  ? ARG A 1 148 ?   4.923  14.264   6.509 1.000 81.960 ? 148 ARG A CD  1 
ATOM 1159 N NE  ? ARG A 1 148 ?   5.912  15.231   6.043 1.000 81.960 ? 148 ARG A NE  1 
ATOM 1160 N NH1 ? ARG A 1 148 ?   4.889  15.609   4.007 1.000 81.960 ? 148 ARG A NH1 1 
ATOM 1161 N NH2 ? ARG A 1 148 ?   6.827  16.710   4.543 1.000 81.960 ? 148 ARG A NH2 1 
ATOM 1162 C CZ  ? ARG A 1 148 ?   5.874  15.848   4.865 1.000 81.960 ? 148 ARG A CZ  1 
ATOM 1163 N N   ? SER A 1 149 ?   2.443  11.701  11.170 1.000 87.630 ? 149 SER A N   1 
ATOM 1164 C CA  ? SER A 1 149 ?   1.371  10.866  11.701 1.000 87.630 ? 149 SER A CA  1 
ATOM 1165 C C   ? SER A 1 149 ?   0.291  11.711  12.369 1.000 87.630 ? 149 SER A C   1 
ATOM 1166 C CB  ? SER A 1 149 ?   1.927   9.851  12.702 1.000 87.630 ? 149 SER A CB  1 
ATOM 1167 O O   ? SER A 1 149 ?   0.364  12.941  12.361 1.000 87.630 ? 149 SER A O   1 
ATOM 1168 O OG  ? SER A 1 149 ?   0.929   8.919  13.079 1.000 87.630 ? 149 SER A OG  1 
ATOM 1169 N N   ? THR A 1 150 ?  -0.814  11.002  12.713 1.000 89.810 ? 150 THR A N   1 
ATOM 1170 C CA  ? THR A 1 150 ?  -1.866  11.603  13.524 1.000 89.810 ? 150 THR A CA  1 
ATOM 1171 C C   ? THR A 1 150 ?  -1.462  11.639  14.995 1.000 89.810 ? 150 THR A C   1 
ATOM 1172 C CB  ? THR A 1 150 ?  -3.194  10.839  13.373 1.000 89.810 ? 150 THR A CB  1 
ATOM 1173 O O   ? THR A 1 150 ?  -0.621  10.851  15.432 1.000 89.810 ? 150 THR A O   1 
ATOM 1174 C CG2 ? THR A 1 150 ?  -3.663  10.832  11.921 1.000 89.810 ? 150 THR A CG2 1 
ATOM 1175 O OG1 ? THR A 1 150 ?  -3.013   9.486  13.811 1.000 89.810 ? 150 THR A OG1 1 
ATOM 1176 N N   ? TYR A 1 151 ?  -1.994  12.646  15.650 1.000 88.530 ? 151 TYR A N   1 
ATOM 1177 C CA  ? TYR A 1 151 ?  -1.695  12.834  17.065 1.000 88.530 ? 151 TYR A CA  1 
ATOM 1178 C C   ? TYR A 1 151 ?  -2.976  12.961  17.881 1.000 88.530 ? 151 TYR A C   1 
ATOM 1179 C CB  ? TYR A 1 151 ?  -0.819  14.074  17.271 1.000 88.530 ? 151 TYR A CB  1 
ATOM 1180 O O   ? TYR A 1 151 ?  -4.078  12.875  17.335 1.000 88.530 ? 151 TYR A O   1 
ATOM 1181 C CG  ? TYR A 1 151 ?   0.100  13.977  18.464 1.000 88.530 ? 151 TYR A CG  1 
ATOM 1182 C CD1 ? TYR A 1 151 ?  -0.067  14.813  19.566 1.000 88.530 ? 151 TYR A CD1 1 
ATOM 1183 C CD2 ? TYR A 1 151 ?   1.137  13.051  18.492 1.000 88.530 ? 151 TYR A CD2 1 
ATOM 1184 C CE1 ? TYR A 1 151 ?   0.778  14.729  20.667 1.000 88.530 ? 151 TYR A CE1 1 
ATOM 1185 C CE2 ? TYR A 1 151 ?   1.988  12.958  19.588 1.000 88.530 ? 151 TYR A CE2 1 
ATOM 1186 O OH  ? TYR A 1 151 ?   2.641  13.713  21.757 1.000 88.530 ? 151 TYR A OH  1 
ATOM 1187 C CZ  ? TYR A 1 151 ?   1.801  13.800  20.669 1.000 88.530 ? 151 TYR A CZ  1 
ATOM 1188 N N   ? GLN A 1 152 ?  -2.710  13.227  19.156 1.000 86.870 ? 152 GLN A N   1 
ATOM 1189 C CA  ? GLN A 1 152 ?  -3.834  13.310  20.083 1.000 86.870 ? 152 GLN A CA  1 
ATOM 1190 C C   ? GLN A 1 152 ?  -4.829  14.381  19.646 1.000 86.870 ? 152 GLN A C   1 
ATOM 1191 C CB  ? GLN A 1 152 ?  -3.340  13.600  21.502 1.000 86.870 ? 152 GLN A CB  1 
ATOM 1192 O O   ? GLN A 1 152 ?  -4.434  15.485  19.266 1.000 86.870 ? 152 GLN A O   1 
ATOM 1193 C CG  ? GLN A 1 152 ?  -2.570  12.447  22.132 1.000 86.870 ? 152 GLN A CG  1 
ATOM 1194 C CD  ? GLN A 1 152 ?  -2.052  12.776  23.520 1.000 86.870 ? 152 GLN A CD  1 
ATOM 1195 N NE2 ? GLN A 1 152 ?  -1.741  11.744  24.297 1.000 86.870 ? 152 GLN A NE2 1 
ATOM 1196 O OE1 ? GLN A 1 152 ?  -1.932  13.948  23.890 1.000 86.870 ? 152 GLN A OE1 1 
ATOM 1197 N N   ? GLY A 1 153 ?  -6.124  13.978  19.625 1.000 87.810 ? 153 GLY A N   1 
ATOM 1198 C CA  ? GLY A 1 153 ?  -7.149  14.954  19.293 1.000 87.810 ? 153 GLY A CA  1 
ATOM 1199 C C   ? GLY A 1 153 ?  -7.667  14.816  17.873 1.000 87.810 ? 153 GLY A C   1 
ATOM 1200 O O   ? GLY A 1 153 ?  -8.678  15.423  17.514 1.000 87.810 ? 153 GLY A O   1 
ATOM 1201 N N   ? ASP A 1 154 ?  -6.995  13.990  17.135 1.000 90.400 ? 154 ASP A N   1 
ATOM 1202 C CA  ? ASP A 1 154 ?  -7.394  13.792  15.745 1.000 90.400 ? 154 ASP A CA  1 
ATOM 1203 C C   ? ASP A 1 154 ?  -8.338  12.600  15.608 1.000 90.400 ? 154 ASP A C   1 
ATOM 1204 C CB  ? ASP A 1 154 ?  -6.164  13.594  14.856 1.000 90.400 ? 154 ASP A CB  1 
ATOM 1205 O O   ? ASP A 1 154 ?  -8.745  12.248  14.499 1.000 90.400 ? 154 ASP A O   1 
ATOM 1206 C CG  ? ASP A 1 154 ?  -5.377  14.874  14.638 1.000 90.400 ? 154 ASP A CG  1 
ATOM 1207 O OD1 ? ASP A 1 154 ?  -5.969  15.973  14.705 1.000 90.400 ? 154 ASP A OD1 1 
ATOM 1208 O OD2 ? ASP A 1 154 ?  -4.154  14.783  14.395 1.000 90.400 ? 154 ASP A OD2 1 
ATOM 1209 N N   ? SER A 1 155 ?  -8.537  11.951  16.809 1.000 91.800 ? 155 SER A N   1 
ATOM 1210 C CA  ? SER A 1 155 ?  -9.480  10.838  16.828 1.000 91.800 ? 155 SER A CA  1 
ATOM 1211 C C   ? SER A 1 155 ? -10.773  11.197  16.103 1.000 91.800 ? 155 SER A C   1 
ATOM 1212 C CB  ? SER A 1 155 ?  -9.791  10.422  18.266 1.000 91.800 ? 155 SER A CB  1 
ATOM 1213 O O   ? SER A 1 155 ? -11.317  12.287  16.296 1.000 91.800 ? 155 SER A O   1 
ATOM 1214 O OG  ? SER A 1 155 ?  -8.642   9.878  18.892 1.000 91.800 ? 155 SER A OG  1 
ATOM 1215 N N   ? GLY A 1 156 ? -11.115  10.299  15.142 1.000 92.770 ? 156 GLY A N   1 
ATOM 1216 C CA  ? GLY A 1 156 ? -12.375  10.520  14.450 1.000 92.770 ? 156 GLY A CA  1 
ATOM 1217 C C   ? GLY A 1 156 ? -12.206  11.209  13.109 1.000 92.770 ? 156 GLY A C   1 
ATOM 1218 O O   ? GLY A 1 156 ? -13.166  11.338  12.347 1.000 92.770 ? 156 GLY A O   1 
ATOM 1219 N N   ? GLY A 1 157 ? -11.053  11.620  12.855 1.000 94.030 ? 157 GLY A N   1 
ATOM 1220 C CA  ? GLY A 1 157 ? -10.735  12.223  11.570 1.000 94.030 ? 157 GLY A CA  1 
ATOM 1221 C C   ? GLY A 1 157 ? -10.690  11.218  10.434 1.000 94.030 ? 157 GLY A C   1 
ATOM 1222 O O   ? GLY A 1 157 ? -10.370  10.047  10.647 1.000 94.030 ? 157 GLY A O   1 
ATOM 1223 N N   ? PRO A 1 158 ? -10.939  11.662   9.145 1.000 95.450 ? 158 PRO A N   1 
ATOM 1224 C CA  ? PRO A 1 158 ? -11.056  10.758   7.999 1.000 95.450 ? 158 PRO A CA  1 
ATOM 1225 C C   ? PRO A 1 158 ?  -9.712  10.470   7.334 1.000 95.450 ? 158 PRO A C   1 
ATOM 1226 C CB  ? PRO A 1 158 ? -11.986  11.514   7.047 1.000 95.450 ? 158 PRO A CB  1 
ATOM 1227 O O   ? PRO A 1 158 ?  -8.903  11.383   7.149 1.000 95.450 ? 158 PRO A O   1 
ATOM 1228 C CG  ? PRO A 1 158 ? -11.697  12.958   7.298 1.000 95.450 ? 158 PRO A CG  1 
ATOM 1229 C CD  ? PRO A 1 158 ? -11.400  13.139   8.759 1.000 95.450 ? 158 PRO A CD  1 
ATOM 1230 N N   ? LEU A 1 159 ?  -9.470   9.206   7.154 1.000 94.570 ? 159 LEU A N   1 
ATOM 1231 C CA  ? LEU A 1 159 ?  -8.429   8.775   6.228 1.000 94.570 ? 159 LEU A CA  1 
ATOM 1232 C C   ? LEU A 1 159 ?  -8.989   8.612   4.819 1.000 94.570 ? 159 LEU A C   1 
ATOM 1233 C CB  ? LEU A 1 159 ?  -7.806   7.457   6.697 1.000 94.570 ? 159 LEU A CB  1 
ATOM 1234 O O   ? LEU A 1 159 ?  -9.834   7.746   4.578 1.000 94.570 ? 159 LEU A O   1 
ATOM 1235 C CG  ? LEU A 1 159 ?  -6.622   6.938   5.879 1.000 94.570 ? 159 LEU A CG  1 
ATOM 1236 C CD1 ? LEU A 1 159 ?  -5.370   7.755   6.183 1.000 94.570 ? 159 LEU A CD1 1 
ATOM 1237 C CD2 ? LEU A 1 159 ?  -6.383   5.459   6.163 1.000 94.570 ? 159 LEU A CD2 1 
ATOM 1238 N N   ? VAL A 1 160 ?  -8.497   9.458   3.888 1.000 93.230 ? 160 VAL A N   1 
ATOM 1239 C CA  ? VAL A 1 160 ?  -9.032   9.472   2.531 1.000 93.230 ? 160 VAL A CA  1 
ATOM 1240 C C   ? VAL A 1 160 ?  -7.951   9.036   1.545 1.000 93.230 ? 160 VAL A C   1 
ATOM 1241 C CB  ? VAL A 1 160 ?  -9.572  10.868   2.148 1.000 93.230 ? 160 VAL A CB  1 
ATOM 1242 O O   ? VAL A 1 160 ?  -6.878   9.639   1.484 1.000 93.230 ? 160 VAL A O   1 
ATOM 1243 C CG1 ? VAL A 1 160 ? -10.072  10.876   0.704 1.000 93.230 ? 160 VAL A CG1 1 
ATOM 1244 C CG2 ? VAL A 1 160 ? -10.685  11.291   3.105 1.000 93.230 ? 160 VAL A CG2 1 
ATOM 1245 N N   ? CYS A 1 161 ?  -8.292   7.962   0.824 1.000 86.930 ? 161 CYS A N   1 
ATOM 1246 C CA  ? CYS A 1 161 ?  -7.419   7.425  -0.215 1.000 86.930 ? 161 CYS A CA  1 
ATOM 1247 C C   ? CYS A 1 161 ?  -8.070   7.543  -1.588 1.000 86.930 ? 161 CYS A C   1 
ATOM 1248 C CB  ? CYS A 1 161 ?  -7.078   5.964   0.074 1.000 86.930 ? 161 CYS A CB  1 
ATOM 1249 O O   ? CYS A 1 161 ?  -9.177   7.047  -1.800 1.000 86.930 ? 161 CYS A O   1 
ATOM 1250 S SG  ? CYS A 1 161 ?  -6.449   5.679   1.743 1.000 86.930 ? 161 CYS A SG  1 
ATOM 1251 N N   ? GLY A 1 162 ?  -7.428   8.251  -2.512 1.000 79.880 ? 162 GLY A N   1 
ATOM 1252 C CA  ? GLY A 1 162 ?  -7.995   8.351  -3.847 1.000 79.880 ? 162 GLY A CA  1 
ATOM 1253 C C   ? GLY A 1 162 ?  -9.403   8.915  -3.857 1.000 79.880 ? 162 GLY A C   1 
ATOM 1254 O O   ? GLY A 1 162 ? -10.250   8.471  -4.635 1.000 79.880 ? 162 GLY A O   1 
ATOM 1255 N N   ? GLY A 1 163 ?  -9.725   9.754  -2.849 1.000 85.510 ? 163 GLY A N   1 
ATOM 1256 C CA  ? GLY A 1 163 ? -10.996  10.455  -2.777 1.000 85.510 ? 163 GLY A CA  1 
ATOM 1257 C C   ? GLY A 1 163 ? -12.065   9.678  -2.031 1.000 85.510 ? 163 GLY A C   1 
ATOM 1258 O O   ? GLY A 1 163 ? -13.231  10.078  -2.012 1.000 85.510 ? 163 GLY A O   1 
ATOM 1259 N N   ? VAL A 1 164 ? -11.684   8.592  -1.514 1.000 88.170 ? 164 VAL A N   1 
ATOM 1260 C CA  ? VAL A 1 164 ? -12.617   7.718  -0.811 1.000 88.170 ? 164 VAL A CA  1 
ATOM 1261 C C   ? VAL A 1 164 ? -12.215   7.609   0.659 1.000 88.170 ? 164 VAL A C   1 
ATOM 1262 C CB  ? VAL A 1 164 ? -12.674   6.314  -1.453 1.000 88.170 ? 164 VAL A CB  1 
ATOM 1263 O O   ? VAL A 1 164 ? -11.043   7.392   0.973 1.000 88.170 ? 164 VAL A O   1 
ATOM 1264 C CG1 ? VAL A 1 164 ? -13.636   5.408  -0.687 1.000 88.170 ? 164 VAL A CG1 1 
ATOM 1265 C CG2 ? VAL A 1 164 ? -13.085   6.416  -2.921 1.000 88.170 ? 164 VAL A CG2 1 
ATOM 1266 N N   ? ALA A 1 165 ? -13.231   7.765   1.521 1.000 92.030 ? 165 ALA A N   1 
ATOM 1267 C CA  ? ALA A 1 165 ? -12.985   7.554   2.945 1.000 92.030 ? 165 ALA A CA  1 
ATOM 1268 C C   ? ALA A 1 165 ? -12.736   6.079   3.246 1.000 92.030 ? 165 ALA A C   1 
ATOM 1269 C CB  ? ALA A 1 165 ? -14.160   8.072   3.771 1.000 92.030 ? 165 ALA A CB  1 
ATOM 1270 O O   ? ALA A 1 165 ? -13.613   5.239   3.034 1.000 92.030 ? 165 ALA A O   1 
ATOM 1271 N N   ? GLU A 1 166 ? -11.524   5.842   3.748 1.000 92.800 ? 166 GLU A N   1 
ATOM 1272 C CA  ? GLU A 1 166 ? -11.109   4.458   3.950 1.000 92.800 ? 166 GLU A CA  1 
ATOM 1273 C C   ? GLU A 1 166 ? -11.007   4.124   5.436 1.000 92.800 ? 166 GLU A C   1 
ATOM 1274 C CB  ? GLU A 1 166 ?  -9.769   4.191   3.259 1.000 92.800 ? 166 GLU A CB  1 
ATOM 1275 O O   ? GLU A 1 166 ? -11.065   2.954   5.820 1.000 92.800 ? 166 GLU A O   1 
ATOM 1276 C CG  ? GLU A 1 166 ?  -9.817   4.345   1.745 1.000 92.800 ? 166 GLU A CG  1 
ATOM 1277 C CD  ? GLU A 1 166 ? -10.463   3.162   1.042 1.000 92.800 ? 166 GLU A CD  1 
ATOM 1278 O OE1 ? GLU A 1 166 ? -10.573   3.183  -0.205 1.000 92.800 ? 166 GLU A OE1 1 
ATOM 1279 O OE2 ? GLU A 1 166 ? -10.863   2.206   1.744 1.000 92.800 ? 166 GLU A OE2 1 
ATOM 1280 N N   ? GLY A 1 167 ? -10.851   5.115   6.298 1.000 95.110 ? 167 GLY A N   1 
ATOM 1281 C CA  ? GLY A 1 167 ? -10.666   4.849   7.716 1.000 95.110 ? 167 GLY A CA  1 
ATOM 1282 C C   ? GLY A 1 167 ? -10.944   6.056   8.591 1.000 95.110 ? 167 GLY A C   1 
ATOM 1283 O O   ? GLY A 1 167 ? -11.053   7.179   8.093 1.000 95.110 ? 167 GLY A O   1 
ATOM 1284 N N   ? ILE A 1 168 ? -11.066   5.718   9.873 1.000 96.510 ? 168 ILE A N   1 
ATOM 1285 C CA  ? ILE A 1 168 ? -11.248   6.715  10.922 1.000 96.510 ? 168 ILE A CA  1 
ATOM 1286 C C   ? ILE A 1 168 ? -10.123   6.597  11.947 1.000 96.510 ? 168 ILE A C   1 
ATOM 1287 C CB  ? ILE A 1 168 ? -12.622   6.563  11.614 1.000 96.510 ? 168 ILE A CB  1 
ATOM 1288 O O   ? ILE A 1 168 ?  -9.818   5.499  12.420 1.000 96.510 ? 168 ILE A O   1 
ATOM 1289 C CG1 ? ILE A 1 168 ? -13.751   6.623  10.578 1.000 96.510 ? 168 ILE A CG1 1 
ATOM 1290 C CG2 ? ILE A 1 168 ? -12.807   7.639  12.688 1.000 96.510 ? 168 ILE A CG2 1 
ATOM 1291 C CD1 ? ILE A 1 168 ? -15.103   6.166  11.110 1.000 96.510 ? 168 ILE A CD1 1 
ATOM 1292 N N   ? VAL A 1 169 ?  -9.539   7.829  12.183 1.000 95.210 ? 169 VAL A N   1 
ATOM 1293 C CA  ? VAL A 1 169 ?  -8.432   7.808  13.134 1.000 95.210 ? 169 VAL A CA  1 
ATOM 1294 C C   ? VAL A 1 169 ?  -8.873   7.122  14.425 1.000 95.210 ? 169 VAL A C   1 
ATOM 1295 C CB  ? VAL A 1 169 ?  -7.917   9.233  13.437 1.000 95.210 ? 169 VAL A CB  1 
ATOM 1296 O O   ? VAL A 1 169 ?  -9.892   7.490  15.014 1.000 95.210 ? 169 VAL A O   1 
ATOM 1297 C CG1 ? VAL A 1 169 ?  -6.805   9.194  14.484 1.000 95.210 ? 169 VAL A CG1 1 
ATOM 1298 C CG2 ? VAL A 1 169 ?  -7.426   9.905  12.156 1.000 95.210 ? 169 VAL A CG2 1 
ATOM 1299 N N   ? SER A 1 170 ?  -8.073   6.054  14.891 1.000 93.990 ? 170 SER A N   1 
ATOM 1300 C CA  ? SER A 1 170 ?  -8.437   5.279  16.073 1.000 93.990 ? 170 SER A CA  1 
ATOM 1301 C C   ? SER A 1 170 ?  -7.387   5.418  17.170 1.000 93.990 ? 170 SER A C   1 
ATOM 1302 C CB  ? SER A 1 170 ?  -8.617   3.804  15.712 1.000 93.990 ? 170 SER A CB  1 
ATOM 1303 O O   ? SER A 1 170 ?  -7.600   6.132  18.153 1.000 93.990 ? 170 SER A O   1 
ATOM 1304 O OG  ? SER A 1 170 ?  -9.161   3.082  16.803 1.000 93.990 ? 170 SER A OG  1 
ATOM 1305 N N   ? PHE A 1 171 ?  -6.199   4.702  16.971 1.000 92.830 ? 171 PHE A N   1 
ATOM 1306 C CA  ? PHE A 1 171 ?  -5.184   4.743  18.017 1.000 92.830 ? 171 PHE A CA  1 
ATOM 1307 C C   ? PHE A 1 171 ?  -3.793   4.538  17.431 1.000 92.830 ? 171 PHE A C   1 
ATOM 1308 C CB  ? PHE A 1 171 ?  -5.466   3.680  19.084 1.000 92.830 ? 171 PHE A CB  1 
ATOM 1309 O O   ? PHE A 1 171 ?  -3.653   4.198  16.254 1.000 92.830 ? 171 PHE A O   1 
ATOM 1310 C CG  ? PHE A 1 171 ?  -5.455   2.271  18.554 1.000 92.830 ? 171 PHE A CG  1 
ATOM 1311 C CD1 ? PHE A 1 171 ?  -6.615   1.693  18.052 1.000 92.830 ? 171 PHE A CD1 1 
ATOM 1312 C CD2 ? PHE A 1 171 ?  -4.284   1.525  18.558 1.000 92.830 ? 171 PHE A CD2 1 
ATOM 1313 C CE1 ? PHE A 1 171 ?  -6.607   0.389  17.561 1.000 92.830 ? 171 PHE A CE1 1 
ATOM 1314 C CE2 ? PHE A 1 171 ?  -4.268   0.222  18.069 1.000 92.830 ? 171 PHE A CE2 1 
ATOM 1315 C CZ  ? PHE A 1 171 ?  -5.431  -0.345  17.572 1.000 92.830 ? 171 PHE A CZ  1 
ATOM 1316 N N   ? GLY A 1 172 ?  -2.733   4.789  18.165 1.000 89.400 ? 172 GLY A N   1 
ATOM 1317 C CA  ? GLY A 1 172 ?  -1.331   4.616  17.820 1.000 89.400 ? 172 GLY A CA  1 
ATOM 1318 C C   ? GLY A 1 172 ?  -0.400   4.779  19.007 1.000 89.400 ? 172 GLY A C   1 
ATOM 1319 O O   ? GLY A 1 172 ?  -0.851   4.838  20.153 1.000 89.400 ? 172 GLY A O   1 
ATOM 1320 N N   ? VAL A 1 173 ?   0.898   4.711  18.800 1.000 85.390 ? 173 VAL A N   1 
ATOM 1321 C CA  ? VAL A 1 173 ?   1.898   4.828  19.857 1.000 85.390 ? 173 VAL A CA  1 
ATOM 1322 C C   ? VAL A 1 173 ?   1.953   6.269  20.359 1.000 85.390 ? 173 VAL A C   1 
ATOM 1323 C CB  ? VAL A 1 173 ?   3.294   4.380  19.369 1.000 85.390 ? 173 VAL A CB  1 
ATOM 1324 O O   ? VAL A 1 173 ?   1.723   7.209  19.595 1.000 85.390 ? 173 VAL A O   1 
ATOM 1325 C CG1 ? VAL A 1 173 ?   4.329   4.529  20.483 1.000 85.390 ? 173 VAL A CG1 1 
ATOM 1326 C CG2 ? VAL A 1 173 ?   3.246   2.937  18.868 1.000 85.390 ? 173 VAL A CG2 1 
ATOM 1327 N N   ? LYS A 1 174 ?   2.397   6.366  21.729 1.000 75.900 ? 174 LYS A N   1 
ATOM 1328 C CA  ? LYS A 1 174 ?   2.591   7.651  22.394 1.000 75.900 ? 174 LYS A CA  1 
ATOM 1329 C C   ? LYS A 1 174 ?   3.678   8.469  21.702 1.000 75.900 ? 174 LYS A C   1 
ATOM 1330 C CB  ? LYS A 1 174 ?   2.948   7.445  23.867 1.000 75.900 ? 174 LYS A CB  1 
ATOM 1331 O O   ? LYS A 1 174 ?   4.650   7.911  21.189 1.000 75.900 ? 174 LYS A O   1 
ATOM 1332 C CG  ? LYS A 1 174 ?   1.776   7.007  24.732 1.000 75.900 ? 174 LYS A CG  1 
ATOM 1333 C CD  ? LYS A 1 174 ?   2.165   6.931  26.203 1.000 75.900 ? 174 LYS A CD  1 
ATOM 1334 C CE  ? LYS A 1 174 ?   1.018   6.410  27.059 1.000 75.900 ? 174 LYS A CE  1 
ATOM 1335 N NZ  ? LYS A 1 174 ?   1.384   6.364  28.506 1.000 75.900 ? 174 LYS A NZ  1 
ATOM 1336 N N   ? ASN A 1 175 ?   3.273   9.568  20.950 1.000 76.090 ? 175 ASN A N   1 
ATOM 1337 C CA  ? ASN A 1 175 ?   4.160  10.516  20.282 1.000 76.090 ? 175 ASN A CA  1 
ATOM 1338 C C   ? ASN A 1 175 ?   3.999  10.461  18.766 1.000 76.090 ? 175 ASN A C   1 
ATOM 1339 C CB  ? ASN A 1 175 ?   5.616  10.255  20.672 1.000 76.090 ? 175 ASN A CB  1 
ATOM 1340 O O   ? ASN A 1 175 ?   4.930  10.785  18.027 1.000 76.090 ? 175 ASN A O   1 
ATOM 1341 C CG  ? ASN A 1 175 ?   5.885  10.522  22.140 1.000 76.090 ? 175 ASN A CG  1 
ATOM 1342 N ND2 ? ASN A 1 175 ?   6.820   9.775  22.717 1.000 76.090 ? 175 ASN A ND2 1 
ATOM 1343 O OD1 ? ASN A 1 175 ?   5.257  11.391  22.751 1.000 76.090 ? 175 ASN A OD1 1 
ATOM 1344 N N   ? SER A 1 176 ?   2.876   9.737  18.306 1.000 77.970 ? 176 SER A N   1 
ATOM 1345 C CA  ? SER A 1 176 ?   2.432   9.767  16.916 1.000 77.970 ? 176 SER A CA  1 
ATOM 1346 C C   ? SER A 1 176 ?   3.452   9.105  15.995 1.000 77.970 ? 176 SER A C   1 
ATOM 1347 C CB  ? SER A 1 176 ?   2.184  11.207  16.464 1.000 77.970 ? 176 SER A CB  1 
ATOM 1348 O O   ? SER A 1 176 ?   3.651   9.547  14.862 1.000 77.970 ? 176 SER A O   1 
ATOM 1349 O OG  ? SER A 1 176 ?   1.169  11.812  17.247 1.000 77.970 ? 176 SER A OG  1 
ATOM 1350 N N   ? ILE A 1 177 ?   4.177   8.057  16.614 1.000 84.530 ? 177 ILE A N   1 
ATOM 1351 C CA  ? ILE A 1 177 ?   5.109   7.319  15.768 1.000 84.530 ? 177 ILE A CA  1 
ATOM 1352 C C   ? ILE A 1 177 ?   4.344   6.307  14.917 1.000 84.530 ? 177 ILE A C   1 
ATOM 1353 C CB  ? ILE A 1 177 ?   6.191   6.604  16.608 1.000 84.530 ? 177 ILE A CB  1 
ATOM 1354 O O   ? ILE A 1 177 ?   3.604   5.475  15.447 1.000 84.530 ? 177 ILE A O   1 
ATOM 1355 C CG1 ? ILE A 1 177 ?   7.012   7.625  17.402 1.000 84.530 ? 177 ILE A CG1 1 
ATOM 1356 C CG2 ? ILE A 1 177 ?   7.094   5.751  15.712 1.000 84.530 ? 177 ILE A CG2 1 
ATOM 1357 C CD1 ? ILE A 1 177 ?   7.962   7.002  18.416 1.000 84.530 ? 177 ILE A CD1 1 
ATOM 1358 N N   ? PRO A 1 178 ?   4.317   6.486  13.472 1.000 85.640 ? 178 PRO A N   1 
ATOM 1359 C CA  ? PRO A 1 178 ?   3.677   5.491  12.609 1.000 85.640 ? 178 PRO A CA  1 
ATOM 1360 C C   ? PRO A 1 178 ?   4.223   4.082  12.828 1.000 85.640 ? 178 PRO A C   1 
ATOM 1361 C CB  ? PRO A 1 178 ?   3.999   5.988  11.198 1.000 85.640 ? 178 PRO A CB  1 
ATOM 1362 O O   ? PRO A 1 178 ?   5.362   3.919  13.274 1.000 85.640 ? 178 PRO A O   1 
ATOM 1363 C CG  ? PRO A 1 178 ?   4.338   7.434  11.371 1.000 85.640 ? 178 PRO A CG  1 
ATOM 1364 C CD  ? PRO A 1 178 ?   4.924   7.626  12.740 1.000 85.640 ? 178 PRO A CD  1 
ATOM 1365 N N   ? PRO A 1 179 ?   3.485   3.025  12.518 1.000 90.290 ? 179 PRO A N   1 
ATOM 1366 C CA  ? PRO A 1 179 ?   2.155   3.181  11.924 1.000 90.290 ? 179 PRO A CA  1 
ATOM 1367 C C   ? PRO A 1 179 ?   1.077   3.487  12.962 1.000 90.290 ? 179 PRO A C   1 
ATOM 1368 C CB  ? PRO A 1 179 ?   1.904   1.825  11.260 1.000 90.290 ? 179 PRO A CB  1 
ATOM 1369 O O   ? PRO A 1 179 ?   1.251   3.185  14.145 1.000 90.290 ? 179 PRO A O   1 
ATOM 1370 C CG  ? PRO A 1 179 ?   2.631   0.839  12.117 1.000 90.290 ? 179 PRO A CG  1 
ATOM 1371 C CD  ? PRO A 1 179 ?   3.872   1.495  12.650 1.000 90.290 ? 179 PRO A CD  1 
ATOM 1372 N N   ? VAL A 1 180 ?   0.037   4.255  12.580 1.000 92.050 ? 180 VAL A N   1 
ATOM 1373 C CA  ? VAL A 1 180 ?  -1.166   4.520  13.363 1.000 92.050 ? 180 VAL A CA  1 
ATOM 1374 C C   ? VAL A 1 180 ?  -2.314   3.651  12.855 1.000 92.050 ? 180 VAL A C   1 
ATOM 1375 C CB  ? VAL A 1 180 ?  -1.562   6.012  13.307 1.000 92.050 ? 180 VAL A CB  1 
ATOM 1376 O O   ? VAL A 1 180 ?  -2.326   3.245  11.691 1.000 92.050 ? 180 VAL A O   1 
ATOM 1377 C CG1 ? VAL A 1 180 ?  -0.526   6.874  14.027 1.000 92.050 ? 180 VAL A CG1 1 
ATOM 1378 C CG2 ? VAL A 1 180 ?  -1.726   6.467  11.858 1.000 92.050 ? 180 VAL A CG2 1 
ATOM 1379 N N   ? VAL A 1 181 ?  -3.222   3.342  13.748 1.000 94.130 ? 181 VAL A N   1 
ATOM 1380 C CA  ? VAL A 1 181 ?  -4.311   2.420  13.441 1.000 94.130 ? 181 VAL A CA  1 
ATOM 1381 C C   ? VAL A 1 181 ?  -5.597   3.204  13.190 1.000 94.130 ? 181 VAL A C   1 
ATOM 1382 C CB  ? VAL A 1 181 ?  -4.524   1.396  14.578 1.000 94.130 ? 181 VAL A CB  1 
ATOM 1383 O O   ? VAL A 1 181 ?  -5.930   4.120  13.945 1.000 94.130 ? 181 VAL A O   1 
ATOM 1384 C CG1 ? VAL A 1 181 ?  -5.751   0.529  14.300 1.000 94.130 ? 181 VAL A CG1 1 
ATOM 1385 C CG2 ? VAL A 1 181 ?  -3.280   0.526  14.752 1.000 94.130 ? 181 VAL A CG2 1 
ATOM 1386 N N   ? PHE A 1 182 ?  -6.213   2.903  12.089 1.000 95.610 ? 182 PHE A N   1 
ATOM 1387 C CA  ? PHE A 1 182 ?  -7.514   3.450  11.721 1.000 95.610 ? 182 PHE A CA  1 
ATOM 1388 C C   ? PHE A 1 182 ?  -8.588   2.370  11.769 1.000 95.610 ? 182 PHE A C   1 
ATOM 1389 C CB  ? PHE A 1 182 ?  -7.460   4.074  10.323 1.000 95.610 ? 182 PHE A CB  1 
ATOM 1390 O O   ? PHE A 1 182 ?  -8.301   1.191  11.553 1.000 95.610 ? 182 PHE A O   1 
ATOM 1391 C CG  ? PHE A 1 182 ?  -6.631   5.329  10.250 1.000 95.610 ? 182 PHE A CG  1 
ATOM 1392 C CD1 ? PHE A 1 182 ?  -7.234   6.567  10.065 1.000 95.610 ? 182 PHE A CD1 1 
ATOM 1393 C CD2 ? PHE A 1 182 ?  -5.249   5.269  10.366 1.000 95.610 ? 182 PHE A CD2 1 
ATOM 1394 C CE1 ? PHE A 1 182 ?  -6.470   7.729   9.997 1.000 95.610 ? 182 PHE A CE1 1 
ATOM 1395 C CE2 ? PHE A 1 182 ?  -4.478   6.427  10.299 1.000 95.610 ? 182 PHE A CE2 1 
ATOM 1396 C CZ  ? PHE A 1 182 ?  -5.091   7.656  10.114 1.000 95.610 ? 182 PHE A CZ  1 
ATOM 1397 N N   ? THR A 1 183 ?  -9.889   2.820  12.074 1.000 96.300 ? 183 THR A N   1 
ATOM 1398 C CA  ? THR A 1 183 ? -11.048   1.957  11.873 1.000 96.300 ? 183 THR A CA  1 
ATOM 1399 C C   ? THR A 1 183 ? -11.381   1.836  10.389 1.000 96.300 ? 183 THR A C   1 
ATOM 1400 C CB  ? THR A 1 183 ? -12.276   2.485  12.637 1.000 96.300 ? 183 THR A CB  1 
ATOM 1401 O O   ? THR A 1 183 ? -11.477   2.843   9.685 1.000 96.300 ? 183 THR A O   1 
ATOM 1402 C CG2 ? THR A 1 183 ? -13.481   1.572  12.439 1.000 96.300 ? 183 THR A CG2 1 
ATOM 1403 O OG1 ? THR A 1 183 ? -11.969   2.556  14.035 1.000 96.300 ? 183 THR A OG1 1 
ATOM 1404 N N   ? ARG A 1 184 ? -11.458   0.620   9.886 1.000 94.580 ? 184 ARG A N   1 
ATOM 1405 C CA  ? ARG A 1 184 ? -11.762   0.351   8.484 1.000 94.580 ? 184 ARG A CA  1 
ATOM 1406 C C   ? ARG A 1 184 ? -13.245   0.557   8.197 1.000 94.580 ? 184 ARG A C   1 
ATOM 1407 C CB  ? ARG A 1 184 ? -11.348  -1.073   8.108 1.000 94.580 ? 184 ARG A CB  1 
ATOM 1408 O O   ? ARG A 1 184 ? -14.089  -0.193   8.691 1.000 94.580 ? 184 ARG A O   1 
ATOM 1409 C CG  ? ARG A 1 184 ? -11.384  -1.351   6.613 1.000 94.580 ? 184 ARG A CG  1 
ATOM 1410 C CD  ? ARG A 1 184 ? -10.969  -2.780   6.294 1.000 94.580 ? 184 ARG A CD  1 
ATOM 1411 N NE  ? ARG A 1 184 ?  -9.546  -2.996   6.542 1.000 94.580 ? 184 ARG A NE  1 
ATOM 1412 N NH1 ? ARG A 1 184 ?  -8.868  -2.336   4.434 1.000 94.580 ? 184 ARG A NH1 1 
ATOM 1413 N NH2 ? ARG A 1 184 ?  -7.319  -3.010   5.983 1.000 94.580 ? 184 ARG A NH2 1 
ATOM 1414 C CZ  ? ARG A 1 184 ?  -8.581  -2.780   5.652 1.000 94.580 ? 184 ARG A CZ  1 
ATOM 1415 N N   ? ILE A 1 185 ? -13.512   1.586   7.407 1.000 94.790 ? 185 ILE A N   1 
ATOM 1416 C CA  ? ILE A 1 185 ? -14.885   1.974   7.102 1.000 94.790 ? 185 ILE A CA  1 
ATOM 1417 C C   ? ILE A 1 185 ? -15.596   0.831   6.381 1.000 94.790 ? 185 ILE A C   1 
ATOM 1418 C CB  ? ILE A 1 185 ? -14.933   3.260   6.246 1.000 94.790 ? 185 ILE A CB  1 
ATOM 1419 O O   ? ILE A 1 185 ? -16.759   0.537   6.668 1.000 94.790 ? 185 ILE A O   1 
ATOM 1420 C CG1 ? ILE A 1 185 ? -14.481   4.469   7.073 1.000 94.790 ? 185 ILE A CG1 1 
ATOM 1421 C CG2 ? ILE A 1 185 ? -16.338   3.479   5.678 1.000 94.790 ? 185 ILE A CG2 1 
ATOM 1422 C CD1 ? ILE A 1 185 ? -14.319   5.748   6.263 1.000 94.790 ? 185 ILE A CD1 1 
ATOM 1423 N N   ? SER A 1 186 ? -14.863   0.175   5.468 1.000 92.730 ? 186 SER A N   1 
ATOM 1424 C CA  ? SER A 1 186 ? -15.454  -0.880   4.652 1.000 92.730 ? 186 SER A CA  1 
ATOM 1425 C C   ? SER A 1 186 ? -16.071  -1.970   5.520 1.000 92.730 ? 186 SER A C   1 
ATOM 1426 C CB  ? SER A 1 186 ? -14.404  -1.490   3.722 1.000 92.730 ? 186 SER A CB  1 
ATOM 1427 O O   ? SER A 1 186 ? -17.087  -2.564   5.152 1.000 92.730 ? 186 SER A O   1 
ATOM 1428 O OG  ? SER A 1 186 ? -13.319  -2.018   4.465 1.000 92.730 ? 186 SER A OG  1 
ATOM 1429 N N   ? HIS A 1 187 ? -15.454  -2.230   6.644 1.000 94.330 ? 187 HIS A N   1 
ATOM 1430 C CA  ? HIS A 1 187 ? -15.941  -3.256   7.559 1.000 94.330 ? 187 HIS A CA  1 
ATOM 1431 C C   ? HIS A 1 187 ? -17.307  -2.885   8.126 1.000 94.330 ? 187 HIS A C   1 
ATOM 1432 C CB  ? HIS A 1 187 ? -14.943  -3.477   8.697 1.000 94.330 ? 187 HIS A CB  1 
ATOM 1433 O O   ? HIS A 1 187 ? -18.115  -3.764   8.438 1.000 94.330 ? 187 HIS A O   1 
ATOM 1434 C CG  ? HIS A 1 187 ? -15.356  -4.543   9.660 1.000 94.330 ? 187 HIS A CG  1 
ATOM 1435 C CD2 ? HIS A 1 187 ? -15.730  -4.472  10.959 1.000 94.330 ? 187 HIS A CD2 1 
ATOM 1436 N ND1 ? HIS A 1 187 ? -15.413  -5.876   9.314 1.000 94.330 ? 187 HIS A ND1 1 
ATOM 1437 C CE1 ? HIS A 1 187 ? -15.807  -6.580  10.362 1.000 94.330 ? 187 HIS A CE1 1 
ATOM 1438 N NE2 ? HIS A 1 187 ? -16.006  -5.752  11.373 1.000 94.330 ? 187 HIS A NE2 1 
ATOM 1439 N N   ? PHE A 1 188 ? -17.619  -1.619   8.209 1.000 95.400 ? 188 PHE A N   1 
ATOM 1440 C CA  ? PHE A 1 188 ? -18.821  -1.154   8.891 1.000 95.400 ? 188 PHE A CA  1 
ATOM 1441 C C   ? PHE A 1 188 ? -19.822  -0.583   7.893 1.000 95.400 ? 188 PHE A C   1 
ATOM 1442 C CB  ? PHE A 1 188 ? -18.470  -0.100   9.945 1.000 95.400 ? 188 PHE A CB  1 
ATOM 1443 O O   ? PHE A 1 188 ? -20.773   0.099   8.281 1.000 95.400 ? 188 PHE A O   1 
ATOM 1444 C CG  ? PHE A 1 188 ? -17.666  -0.638  11.097 1.000 95.400 ? 188 PHE A CG  1 
ATOM 1445 C CD1 ? PHE A 1 188 ? -18.298  -1.174  12.213 1.000 95.400 ? 188 PHE A CD1 1 
ATOM 1446 C CD2 ? PHE A 1 188 ? -16.278  -0.607  11.065 1.000 95.400 ? 188 PHE A CD2 1 
ATOM 1447 C CE1 ? PHE A 1 188 ? -17.556  -1.673  13.281 1.000 95.400 ? 188 PHE A CE1 1 
ATOM 1448 C CE2 ? PHE A 1 188 ? -15.530  -1.104  12.129 1.000 95.400 ? 188 PHE A CE2 1 
ATOM 1449 C CZ  ? PHE A 1 188 ? -16.171  -1.635  13.236 1.000 95.400 ? 188 PHE A CZ  1 
ATOM 1450 N N   ? LEU A 1 189 ? -19.604  -0.837   6.572 1.000 92.240 ? 189 LEU A N   1 
ATOM 1451 C CA  ? LEU A 1 189 ? -20.426  -0.258   5.516 1.000 92.240 ? 189 LEU A CA  1 
ATOM 1452 C C   ? LEU A 1 189 ? -21.874  -0.719   5.639 1.000 92.240 ? 189 LEU A C   1 
ATOM 1453 C CB  ? LEU A 1 189 ? -19.873  -0.636   4.139 1.000 92.240 ? 189 LEU A CB  1 
ATOM 1454 O O   ? LEU A 1 189 ? -22.800   0.082   5.492 1.000 92.240 ? 189 LEU A O   1 
ATOM 1455 C CG  ? LEU A 1 189 ? -18.733   0.232   3.604 1.000 92.240 ? 189 LEU A CG  1 
ATOM 1456 C CD1 ? LEU A 1 189 ? -18.238  -0.308   2.267 1.000 92.240 ? 189 LEU A CD1 1 
ATOM 1457 C CD2 ? LEU A 1 189 ? -19.183   1.683   3.467 1.000 92.240 ? 189 LEU A CD2 1 
ATOM 1458 N N   ? PRO A 1 190 ? -22.036  -2.069   5.849 1.000 93.840 ? 190 PRO A N   1 
ATOM 1459 C CA  ? PRO A 1 190 ? -23.423  -2.509   6.021 1.000 93.840 ? 190 PRO A CA  1 
ATOM 1460 C C   ? PRO A 1 190 ? -24.146  -1.759   7.137 1.000 93.840 ? 190 PRO A C   1 
ATOM 1461 C CB  ? PRO A 1 190 ? -23.281  -3.994   6.362 1.000 93.840 ? 190 PRO A CB  1 
ATOM 1462 O O   ? PRO A 1 190 ? -25.304  -1.366   6.973 1.000 93.840 ? 190 PRO A O   1 
ATOM 1463 C CG  ? PRO A 1 190 ? -22.023  -4.425   5.681 1.000 93.840 ? 190 PRO A CG  1 
ATOM 1464 C CD  ? PRO A 1 190 ? -21.023  -3.308   5.775 1.000 93.840 ? 190 PRO A CD  1 
ATOM 1465 N N   ? TRP A 1 191 ? -23.534  -1.632   8.358 1.000 96.280 ? 191 TRP A N   1 
ATOM 1466 C CA  ? TRP A 1 191 ? -24.073  -0.908   9.505 1.000 96.280 ? 191 TRP A CA  1 
ATOM 1467 C C   ? TRP A 1 191 ? -24.338   0.551   9.152 1.000 96.280 ? 191 TRP A C   1 
ATOM 1468 C CB  ? TRP A 1 191 ? -23.113  -0.993  10.695 1.000 96.280 ? 191 TRP A CB  1 
ATOM 1469 O O   ? TRP A 1 191 ? -25.391   1.097   9.488 1.000 96.280 ? 191 TRP A O   1 
ATOM 1470 C CG  ? TRP A 1 191 ? -23.559  -0.211  11.894 1.000 96.280 ? 191 TRP A CG  1 
ATOM 1471 C CD1 ? TRP A 1 191 ? -24.467  -0.599  12.839 1.000 96.280 ? 191 TRP A CD1 1 
ATOM 1472 C CD2 ? TRP A 1 191 ? -23.119   1.097  12.273 1.000 96.280 ? 191 TRP A CD2 1 
ATOM 1473 C CE2 ? TRP A 1 191 ? -23.802   1.440  13.460 1.000 96.280 ? 191 TRP A CE2 1 
ATOM 1474 C CE3 ? TRP A 1 191 ? -22.212   2.012  11.723 1.000 96.280 ? 191 TRP A CE3 1 
ATOM 1475 N NE1 ? TRP A 1 191 ? -24.618   0.389  13.784 1.000 96.280 ? 191 TRP A NE1 1 
ATOM 1476 C CH2 ? TRP A 1 191 ? -22.713   3.539  13.549 1.000 96.280 ? 191 TRP A CH2 1 
ATOM 1477 C CZ2 ? TRP A 1 191 ? -23.606   2.662  14.108 1.000 96.280 ? 191 TRP A CZ2 1 
ATOM 1478 C CZ3 ? TRP A 1 191 ? -22.017   3.228  12.369 1.000 96.280 ? 191 TRP A CZ3 1 
ATOM 1479 N N   ? ILE A 1 192 ? -23.353   1.277   8.495 1.000 93.650 ? 192 ILE A N   1 
ATOM 1480 C CA  ? ILE A 1 192 ? -23.465   2.673   8.086 1.000 93.650 ? 192 ILE A CA  1 
ATOM 1481 C C   ? ILE A 1 192 ? -24.656   2.841   7.145 1.000 93.650 ? 192 ILE A C   1 
ATOM 1482 C CB  ? ILE A 1 192 ? -22.169   3.167   7.404 1.000 93.650 ? 192 ILE A CB  1 
ATOM 1483 O O   ? ILE A 1 192 ? -25.483   3.736   7.335 1.000 93.650 ? 192 ILE A O   1 
ATOM 1484 C CG1 ? ILE A 1 192 ? -21.022   3.231   8.419 1.000 93.650 ? 192 ILE A CG1 1 
ATOM 1485 C CG2 ? ILE A 1 192 ? -22.393   4.531   6.745 1.000 93.650 ? 192 ILE A CG2 1 
ATOM 1486 C CD1 ? ILE A 1 192 ? -19.651   3.441   7.792 1.000 93.650 ? 192 ILE A CD1 1 
ATOM 1487 N N   ? LYS A 1 193 ? -24.780   1.942   6.123 1.000 93.780 ? 193 LYS A N   1 
ATOM 1488 C CA  ? LYS A 1 193 ? -25.846   2.008   5.128 1.000 93.780 ? 193 LYS A CA  1 
ATOM 1489 C C   ? LYS A 1 193 ? -27.211   1.778   5.770 1.000 93.780 ? 193 LYS A C   1 
ATOM 1490 C CB  ? LYS A 1 193 ? -25.609   0.982   4.019 1.000 93.780 ? 193 LYS A CB  1 
ATOM 1491 O O   ? LYS A 1 193 ? -28.187   2.446   5.422 1.000 93.780 ? 193 LYS A O   1 
ATOM 1492 C CG  ? LYS A 1 193 ? -24.484   1.353   3.064 1.000 93.780 ? 193 LYS A CG  1 
ATOM 1493 C CD  ? LYS A 1 193 ? -24.337   0.326   1.948 1.000 93.780 ? 193 LYS A CD  1 
ATOM 1494 C CE  ? LYS A 1 193 ? -23.230   0.710   0.976 1.000 93.780 ? 193 LYS A CE  1 
ATOM 1495 N NZ  ? LYS A 1 193 ? -23.045  -0.320  -0.089 1.000 93.780 ? 193 LYS A NZ  1 
ATOM 1496 N N   ? ALA A 1 194 ? -27.336   0.891   6.665 1.000 96.210 ? 194 ALA A N   1 
ATOM 1497 C CA  ? ALA A 1 194 ? -28.575   0.572   7.370 1.000 96.210 ? 194 ALA A CA  1 
ATOM 1498 C C   ? ALA A 1 194 ? -29.047   1.755   8.211 1.000 96.210 ? 194 ALA A C   1 
ATOM 1499 C CB  ? ALA A 1 194 ? -28.384  -0.661   8.251 1.000 96.210 ? 194 ALA A CB  1 
ATOM 1500 O O   ? ALA A 1 194 ? -30.250   1.946   8.403 1.000 96.210 ? 194 ALA A O   1 
ATOM 1501 N N   ? ASN A 1 195 ? -28.290   2.577   8.664 1.000 94.640 ? 195 ASN A N   1 
ATOM 1502 C CA  ? ASN A 1 195 ? -28.606   3.641   9.610 1.000 94.640 ? 195 ASN A CA  1 
ATOM 1503 C C   ? ASN A 1 195 ? -28.664   5.003   8.924 1.000 94.640 ? 195 ASN A C   1 
ATOM 1504 C CB  ? ASN A 1 195 ? -27.588   3.664  10.752 1.000 94.640 ? 195 ASN A CB  1 
ATOM 1505 O O   ? ASN A 1 195 ? -28.919   6.019   9.573 1.000 94.640 ? 195 ASN A O   1 
ATOM 1506 C CG  ? ASN A 1 195 ? -27.819   2.559  11.763 1.000 94.640 ? 195 ASN A CG  1 
ATOM 1507 N ND2 ? ASN A 1 195 ? -27.071   1.470  11.633 1.000 94.640 ? 195 ASN A ND2 1 
ATOM 1508 O OD1 ? ASN A 1 195 ? -28.664   2.682  12.654 1.000 94.640 ? 195 ASN A OD1 1 
ATOM 1509 N N   ? MET A 1 196 ? -28.356   5.292   7.738 1.000 90.730 ? 196 MET A N   1 
ATOM 1510 C CA  ? MET A 1 196 ? -28.440   6.503   6.926 1.000 90.730 ? 196 MET A CA  1 
ATOM 1511 C C   ? MET A 1 196 ? -29.823   6.642   6.299 1.000 90.730 ? 196 MET A C   1 
ATOM 1512 C CB  ? MET A 1 196 ? -27.369   6.494   5.834 1.000 90.730 ? 196 MET A CB  1 
ATOM 1513 O O   ? MET A 1 196 ? -30.144   7.679   5.717 1.000 90.730 ? 196 MET A O   1 
ATOM 1514 C CG  ? MET A 1 196 ? -25.963   6.745   6.353 1.000 90.730 ? 196 MET A CG  1 
ATOM 1515 S SD  ? MET A 1 196 ? -24.712   6.769   5.010 1.000 90.730 ? 196 MET A SD  1 
ATOM 1516 C CE  ? MET A 1 196 ? -25.149   8.330   4.194 1.000 90.730 ? 196 MET A CE  1 
ATOM 1517 N N   ? ARG A 1 197 ? -30.826   5.958   6.731 1.000 74.350 ? 197 ARG A N   1 
ATOM 1518 C CA  ? ARG A 1 197 ? -32.233   6.094   6.368 1.000 74.350 ? 197 ARG A CA  1 
ATOM 1519 C C   ? ARG A 1 197 ? -32.885   7.247   7.125 1.000 74.350 ? 197 ARG A C   1 
ATOM 1520 C CB  ? ARG A 1 197 ? -32.988   4.792   6.645 1.000 74.350 ? 197 ARG A CB  1 
ATOM 1521 O O   ? ARG A 1 197 ? -32.582   7.477   8.297 1.000 74.350 ? 197 ARG A O   1 
ATOM 1522 C CG  ? ARG A 1 197 ? -32.584   3.641   5.739 1.000 74.350 ? 197 ARG A CG  1 
ATOM 1523 C CD  ? ARG A 1 197 ? -33.472   2.422   5.945 1.000 74.350 ? 197 ARG A CD  1 
ATOM 1524 N NE  ? ARG A 1 197 ? -33.048   1.299   5.113 1.000 74.350 ? 197 ARG A NE  1 
ATOM 1525 N NH1 ? ARG A 1 197 ? -34.875  -0.025   5.608 1.000 74.350 ? 197 ARG A NH1 1 
ATOM 1526 N NH2 ? ARG A 1 197 ? -33.247  -0.794   4.190 1.000 74.350 ? 197 ARG A NH2 1 
ATOM 1527 C CZ  ? ARG A 1 197 ? -33.724   0.162   4.973 1.000 74.350 ? 197 ARG A CZ  1 
# 
loop_
_struct_sheet_range.sheet_id 
_struct_sheet_range.id 
_struct_sheet_range.beg_label_comp_id 
_struct_sheet_range.beg_label_asym_id 
_struct_sheet_range.beg_label_seq_id 
_struct_sheet_range.pdbx_beg_PDB_ins_code 
_struct_sheet_range.end_label_comp_id 
_struct_sheet_range.end_label_asym_id 
_struct_sheet_range.end_label_seq_id 
_struct_sheet_range.pdbx_end_PDB_ins_code 
_struct_sheet_range.beg_auth_comp_id 
_struct_sheet_range.beg_auth_asym_id 
_struct_sheet_range.beg_auth_seq_id 
_struct_sheet_range.end_auth_comp_id 
_struct_sheet_range.end_auth_asym_id 
_struct_sheet_range.end_auth_seq_id 
A A MET A  16 ? ILE A  21 ? MET A 16  ILE A 21  
A B PHE A  25 ? ALA A  33 ? PHE A 25  ALA A 33  
A C PHE A  36 ? THR A  39 ? PHE A 36  THR A 39  
A D ILE A  48 ? LEU A  52 ? ILE A 48  LEU A 52  
A E GLN A  65 ? PRO A  74 ? GLN A 65  PRO A 74  
A F MET A  88 ? VAL A  92 ? MET A 88  VAL A 92  
B G LEU A  95 ? GLY A 100 ? LEU A 95  GLY A 100 
B H ARG A 114 ? VAL A 120 ? ARG A 114 VAL A 120 
B I MET A 138 ? VAL A 141 ? MET A 138 VAL A 141 
B J PRO A 158 ? CYS A 161 ? PRO A 158 CYS A 161 
B K VAL A 164 ? PHE A 171 ? VAL A 164 PHE A 171 
B L VAL A 180 ? ARG A 184 ? VAL A 180 ARG A 184 
C M MET A 103 ? MET A 103 ? MET A 103 MET A 103 
C N THR A 109 ? THR A 109 ? THR A 109 THR A 109 
# 
loop_
_struct_conf.id 
_struct_conf.conf_type_id 
_struct_conf.beg_label_comp_id 
_struct_conf.beg_label_asym_id 
_struct_conf.beg_label_seq_id 
_struct_conf.pdbx_beg_PDB_ins_code 
_struct_conf.end_label_comp_id 
_struct_conf.end_label_asym_id 
_struct_conf.end_label_seq_id 
_struct_conf.pdbx_end_PDB_ins_code 
_struct_conf.beg_auth_comp_id 
_struct_conf.beg_auth_asym_id 
_struct_conf.beg_auth_seq_id 
_struct_conf.end_auth_comp_id 
_struct_conf.end_auth_asym_id 
_struct_conf.end_auth_seq_id 
TURN_TY1_P1   TURN_TY1_P   ILE A   3 ? GLY A   4 ? ILE A 3   GLY A 4   
HELX_LH_PP_P1 HELX_LH_PP_P GLU A   7 ? LYS A   9 ? GLU A 7   LYS A 9   
TURN_TY1_P2   TURN_TY1_P   PRO A  10 ? HIS A  11 ? PRO A 10  HIS A 11  
BEND1         BEND         SER A  12 ? SER A  12 ? SER A 12  SER A 12  
TURN_TY1_P3   TURN_TY1_P   PRO A  14 ? TYR A  15 ? PRO A 14  TYR A 15  
STRN1         STRN         MET A  16 ? ILE A  21 ? MET A 16  ILE A 21  
TURN_TY1_P4   TURN_TY1_P   GLU A  22 ? THR A  24 ? GLU A 22  THR A 24  
STRN2         STRN         PHE A  25 ? ALA A  33 ? PHE A 25  ALA A 33  
TURN_TY1_P5   TURN_TY1_P   GLU A  34 ? ASN A  35 ? GLU A 34  ASN A 35  
STRN3         STRN         PHE A  36 ? THR A  39 ? PHE A 36  THR A 39  
TURN_TY1_P6   TURN_TY1_P   ALA A  41 ? HIS A  42 ? ALA A 41  HIS A 42  
BEND2         BEND         ALA A  46 ? GLU A  47 ? ALA A 46  GLU A 47  
STRN4         STRN         ILE A  48 ? LEU A  52 ? ILE A 48  LEU A 52  
BEND3         BEND         GLY A  53 ? GLY A  53 ? GLY A 53  GLY A 53  
BEND4         BEND         HIS A  55 ? HIS A  55 ? HIS A 55  HIS A 55  
TURN_TY1_P7   TURN_TY1_P   ILE A  57 ? GLY A  58 ? ILE A 57  GLY A 58  
BEND5         BEND         ASN A  59 ? ASN A  59 ? ASN A 59  ASN A 59  
TURN_TY1_P8   TURN_TY1_P   ARG A  62 ? THR A  63 ? ARG A 62  THR A 63  
STRN5         STRN         GLN A  65 ? PRO A  74 ? GLN A 65  PRO A 74  
TURN_TY1_P9   TURN_TY1_P   PRO A  76 ? GLU A  77 ? PRO A 76  GLU A 77  
TURN_TY1_P10  TURN_TY1_P   GLU A  80 ? THR A  82 ? GLU A 80  THR A 82  
TURN_TY1_P11  TURN_TY1_P   ASN A  84 ? ASN A  85 ? ASN A 84  ASN A 85  
STRN6         STRN         MET A  88 ? VAL A  92 ? MET A 88  VAL A 92  
HELX_LH_PP_P2 HELX_LH_PP_P HIS A  93 ? SER A  94 ? HIS A 93  SER A 94  
STRN7         STRN         LEU A  95 ? GLY A 100 ? LEU A 95  GLY A 100 
BEND6         BEND         GLY A 102 ? GLY A 102 ? GLY A 102 GLY A 102 
STRN8         STRN         MET A 103 ? MET A 103 ? MET A 103 MET A 103 
BEND7         BEND         THR A 104 ? THR A 107 ? THR A 104 THR A 107 
STRN9         STRN         THR A 109 ? THR A 109 ? THR A 109 THR A 109 
BEND8         BEND         ASP A 111 ? THR A 112 ? ASP A 111 THR A 112 
STRN10        STRN         ARG A 114 ? SER A 119 ? ARG A 114 SER A 119 
STRN11        STRN         VAL A 120 ? VAL A 120 ? VAL A 120 VAL A 120 
HELX_RH_AL_P1 HELX_RH_AL_P ASP A 123 ? ARG A 129 ? ASP A 123 ARG A 129 
TURN_TY1_P12  TURN_TY1_P   LEU A 131 ? ASN A 132 ? LEU A 131 ASN A 132 
TURN_TY1_P13  TURN_TY1_P   PRO A 135 ? SER A 137 ? PRO A 135 SER A 137 
STRN12        STRN         MET A 138 ? VAL A 141 ? MET A 138 VAL A 141 
HELX_RH_3T_P1 HELX_RH_3T_P ARG A 144 ? TYR A 146 ? ARG A 144 TYR A 146 
TURN_TY1_P14  TURN_TY1_P   GLN A 152 ? GLY A 153 ? GLN A 152 GLY A 153 
TURN_TY1_P15  TURN_TY1_P   SER A 155 ? GLY A 156 ? SER A 155 GLY A 156 
STRN13        STRN         PRO A 158 ? CYS A 161 ? PRO A 158 CYS A 161 
TURN_TY1_P16  TURN_TY1_P   GLY A 162 ? GLY A 163 ? GLY A 162 GLY A 163 
STRN14        STRN         VAL A 164 ? PHE A 171 ? VAL A 164 PHE A 171 
TURN_TY1_P17  TURN_TY1_P   LYS A 174 ? ASN A 175 ? LYS A 174 ASN A 175 
BEND9         BEND         PRO A 178 ? PRO A 178 ? PRO A 178 PRO A 178 
HELX_LH_PP_P3 HELX_LH_PP_P PRO A 179 ? PRO A 179 ? PRO A 179 PRO A 179 
STRN15        STRN         VAL A 180 ? ARG A 184 ? VAL A 180 ARG A 184 
HELX_RH_3T_P2 HELX_RH_3T_P ILE A 185 ? PHE A 188 ? ILE A 185 PHE A 188 
HELX_RH_AL_P2 HELX_RH_AL_P LEU A 189 ? ASN A 195 ? LEU A 189 ASN A 195 
# 
