# Supplementary material for: FlatProt: 2D visualization eases protein structure comparison
Source: BMC Bioinformatics. 2025 Aug 13;26:210. doi: 10.1186/s12859-025-06233-x (PMC12344939; doi:10.1186/s12859-025-06233-x)
Supplement: Supplementary file 1 — Supplementary Material 1 [file 12859_2025_6233_MOESM1_ESM.zip › KLK/structures/Hosa_KLK9.cif]

data_Hosa_KLK9
# 
_entry.id   Hosa_KLK9 
# 
_entity.id                         1      
_entity.type                       polymer 
_entity.pdbx_description           polymer-1 
_entity.formula_weight             24930.6 
_entity.pdbx_number_of_molecules        1 
# 
loop_
_struct_sheet.id 
_struct_sheet.number_strands 
A 8 
B 7 
C 2 
D 2 
E 2 
F 2 
# 
loop_
_struct_conf_type.id 
_struct_conf_type.criteria 
TURN_TY1_P   DSSP 
STRN         DSSP 
HELX_LH_PP_P DSSP 
BEND         DSSP 
HELX_RH_3T_P DSSP 
HELX_RH_AL_P DSSP 
# 
_struct_asym.id          A 
_struct_asym.entity_id   1 
# 
_software.pdbx_ordinal     1 
_software.name             dssp 
_software.version          4.4.10 
_software.date             ? 
_software.classification   'model annotation' 
# 
_entity_poly.entity_id                      1 
_entity_poly.type                           polypeptide(L) 
_entity_poly.nstd_linkage                   n 
_entity_poly.nstd_monomer                   n 
_entity_poly.pdbx_seq_one_letter_code       
;RAIGAEECRPNSQPWQAGLFHLTRLFCGATLISDRWLLTAAHCRKPYLWVRLGEHHLWKWEGPEQLFRVTDFFPHPGFNA
NDHNDDIMLIRLPRQARLSPAVQPLNLSQTCVSPGMQCLISGWGAVSSPKALFPVTLQCANISILENKLCHWAYPGHISD
SMLCAGLWEGGRGSCQGDSGGPLVCNGTLAGVVSGGAEPCSRPRRPAVYTSVCHYLDWIQEIMEN
;
_entity_poly.pdbx_seq_one_letter_code_can   
;RAIGAEECRPNSQPWQAGLFHLTRLFCGATLISDRWLLTAAHCRKPYLWVRLGEHHLWKWEGPEQLFRVTDFFPHPGFNA
NDHNDDIMLIRLPRQARLSPAVQPLNLSQTCVSPGMQCLISGWGAVSSPKALFPVTLQCANISILENKLCHWAYPGHISD
SMLCAGLWEGGRGSCQGDSGGPLVCNGTLAGVVSGGAEPCSRPRRPAVYTSVCHYLDWIQEIMEN
;
_entity_poly.pdbx_strand_id                 A 
# 
loop_
_dssp_struct_summary.entry_id 
_dssp_struct_summary.label_comp_id 
_dssp_struct_summary.label_asym_id 
_dssp_struct_summary.label_seq_id 
_dssp_struct_summary.secondary_structure 
_dssp_struct_summary.ss_bridge 
_dssp_struct_summary.helix_3_10 
_dssp_struct_summary.helix_alpha 
_dssp_struct_summary.helix_pi 
_dssp_struct_summary.helix_pp 
_dssp_struct_summary.bend 
_dssp_struct_summary.chirality 
_dssp_struct_summary.sheet 
_dssp_struct_summary.strand 
_dssp_struct_summary.ladder_1 
_dssp_struct_summary.ladder_2 
_dssp_struct_summary.accessibility 
_dssp_struct_summary.TCO 
_dssp_struct_summary.kappa 
_dssp_struct_summary.alpha 
_dssp_struct_summary.phi 
_dssp_struct_summary.psi 
_dssp_struct_summary.x_ca 
_dssp_struct_summary.y_ca 
_dssp_struct_summary.z_ca 
Hosa_KLK9 ARG A 1   . . . . . . . . . . . . ? .      .     .      .      108.2  0.8   6.1   -12.3 
Hosa_KLK9 ALA A 2   . . > . . . . - . . . . ? -0.976 .     -142.7 -84.3  58.6   1.3   2.6   -12.9 
Hosa_KLK9 ILE A 3   T . 3 . . . S + . . . . ? -0.636 90.8  28.4   -18.3  108.6  2.8   4.0   -16.2 
Hosa_KLK9 GLY A 4   T . 3 . . . S + . . . . ? 0.590  93.7  142.9  103.3  3.8    1.5   1.3   -18.5 
Hosa_KLK9 ALA A 5   . . < . . . . - . . . . ? -0.575 31.9  -161.9 -81.9  142.6  -1.5  0.4   -16.3 
Hosa_KLK9 GLU A 6   E . . . . . . - A A A . ? -0.849 38.9  -75.2  -115.8 152.9  -4.8  -0.5  -17.9 
Hosa_KLK9 GLU A 7   E . . . . > . - A A A . ? -0.339 55.3  -121.5 -47.8  132.0  -8.2  -0.6  -16.5 
Hosa_KLK9 CYS A 8   P . . . . P . - . . . . ? -0.447 31.7  -92.4  -70.6  147.7  -8.6  -3.5  -14.2 
Hosa_KLK9 ARG A 9   P . > . . P . - . . . . ? -0.496 63.5  -87.1  -56.5  129.5  -11.2 -6.1  -14.7 
Hosa_KLK9 PRO A 10  T . 3 . . < S - . . . . ? -0.219 108.8 -3.8   -46.7  125.5  -14.2 -4.9  -12.6 
Hosa_KLK9 ASN A 11  T . 3 . . . S + . . . . ? 0.636  92.4  127.5  67.8   16.1   -13.8 -6.2  -8.9  
Hosa_KLK9 SER A 12  S . < . . . S + . . . . ? 0.642  73.1  49.3   -74.2  -17.1  -10.7 -8.2  -9.9  
Hosa_KLK9 GLN A 13  . . > . . . . + . . . . ? -0.596 67.1  166.7  -118.1 72.6   -8.9  -6.6  -6.9  
Hosa_KLK9 PRO A 14  T . 3 . . . S + . . . . ? 0.605  73.0  59.4   -72.2  -6.2   -11.4 -7.1  -4.1  
Hosa_KLK9 TRP A 15  T . 3 . . . S + . . . . ? 0.572  78.9  110.9  -94.5  -16.3  -8.7  -6.1  -1.4  
Hosa_KLK9 GLN A 16  E . < . . . . - B I I . ? -0.473 47.1  -172.4 -68.8  129.9  -8.1  -2.6  -2.9  
Hosa_KLK9 ALA A 17  E . . . . . . - B I I J ? -0.941 15.1  -140.9 -123.3 142.4  -9.3  0.3   -0.7  
Hosa_KLK9 GLY A 18  E . . . . . . - B I I J ? -0.904 9.1   -148.8 -101.0 132.3  -9.6  4.0   -1.4  
Hosa_KLK9 LEU A 19  E . . . . . . - B I I J ? -0.898 16.3  -165.7 -98.8  126.0  -8.7  6.5   1.2   
Hosa_KLK9 PHE A 20  E . . . . . . - B I I J ? -0.913 15.4  -161.2 -116.9 124.4  -10.7 9.8   0.9   
Hosa_KLK9 HIS A 21  E . > . . . S - B I I J ? -0.970 77.9  -43.7  -100.6 111.2  -9.9  13.0  2.6   
Hosa_KLK9 LEU A 22  T . 3 . . . S - . . . . ? -0.509 126.2 -25.2  62.7   -109.3 -13.2 14.9  2.5   
Hosa_KLK9 THR A 23  T . 3 . . . S + . . . . ? 0.467  118.8 91.4   -116.9 6.0    -14.3 14.3  -1.1  
Hosa_KLK9 ARG A 24  E . < . . . S - B J I . ? -0.826 74.8  -123.5 -114.7 132.4  -10.9 13.6  -2.8  
Hosa_KLK9 LEU A 25  E . . . . . . + B J I . ? -0.564 40.6  161.7  -63.2  127.1  -9.2  10.3  -3.3  
Hosa_KLK9 PHE A 26  E . . . . . . + B J . . ? 0.758  54.2  0.2    -120.2 -43.8  -5.8  10.8  -1.6  
Hosa_KLK9 CYS A 27  E . . . . . . - B J I . ? -0.902 60.4  -123.4 -143.0 165.4  -4.3  7.3   -0.9  
Hosa_KLK9 GLY A 28  E . . . . . . - B J I . ? -0.604 22.8  -173.0 -101.7 172.3  -4.9  3.7   -1.4  
Hosa_KLK9 ALA A 29  E . . . . . . - B J I . ? -0.952 19.7  -123.4 -155.7 165.9  -5.0  0.8   1.2   
Hosa_KLK9 THR A 30  E . . . . . . - B J I K ? -0.986 18.4  -131.5 -120.9 125.9  -5.2  -3.0  1.3   
Hosa_KLK9 LEU A 31  E . . . . . . + B J . K ? -0.668 30.4  170.1  -70.2  119.2  -7.9  -4.9  3.2   
Hosa_KLK9 ILE A 32  . . . . . . . + . . . . ? 0.440  67.5  0.9    -118.1 0.6    -5.9  -7.5  5.2   
Hosa_KLK9 SER A 33  S . . . . . S - . . . . ? -0.928 88.2  -86.8  -164.9 177.4  -8.9  -8.8  7.5   
Hosa_KLK9 ASP A 34  S . . . . . S + . . . . ? 0.563  130.5 26.1   -72.6  0.1    -12.6 -8.0  7.9   
Hosa_KLK9 ARG A 35  S . . . . . S + . . . . ? 0.455  111.3 73.4   -135.3 -8.3   -11.5 -5.2  10.3  
Hosa_KLK9 TRP A 36  E . . . . . . - B K . L ? -0.937 48.5  -170.4 -128.5 135.2  -8.0  -4.2  9.3   
Hosa_KLK9 LEU A 37  E . . . . . . - B K K L ? -0.916 13.5  -146.2 -113.6 146.3  -6.4  -2.2  6.4   
Hosa_KLK9 LEU A 38  E . . . . . . + B K K L ? -0.956 34.3  143.0  -111.4 129.1  -2.8  -1.8  5.6   
Hosa_KLK9 THR A 39  E . . . . . . - B K . L ? -0.839 52.1  -69.7  -148.9 178.9  -1.5  1.6   4.1   
Hosa_KLK9 ALA A 40  . . > . . . . - . . . . ? -0.659 34.1  -134.2 -78.6  143.2  1.4   4.0   4.1   
Hosa_KLK9 ALA A 41  G . > . . . S + . . . . ? 0.818  104.6 63.8   -65.6  -31.6  2.0   6.0   7.3   
Hosa_KLK9 HIS A 42  G . 3 . . . S + . . . . ? 0.568  89.1  72.8   -73.6  1.6    2.5   9.2   5.3   
Hosa_KLK9 CYS A 43  G . < . . . . + . . . . ? 0.488  67.1  127.0  -92.4  -3.3   -1.2  8.8   4.2   
Hosa_KLK9 ARG A 44  . . < . . . . + . . . . ? -0.363 28.8  157.8  -65.2  129.7  -2.5  9.8   7.5   
Hosa_KLK9 LYS A 45  . . . . . . . - . . . . ? -0.977 43.6  -99.3  -142.1 153.4  -5.1  12.6  7.5   
Hosa_KLK9 PRO A 46  S . . . . . S + . . . . ? -0.442 102.0 17.0   -69.6  146.9  -7.9  13.9  9.7   
Hosa_KLK9 TYR A 47  S . . . . . S - . . . . ? 0.907  84.6  -178.4 64.8   48.1   -11.6 12.8  8.8   
Hosa_KLK9 LEU A 48  E . . . . . . - B L J . ? -0.629 16.9  -153.7 -84.2  135.3  -10.6 9.9   6.5   
Hosa_KLK9 TRP A 49  E . . . . . . - B L J M ? -0.943 5.4   -152.1 -105.6 133.0  -13.2 7.9   4.6   
Hosa_KLK9 VAL A 50  E . . . . . . - B L J M ? -0.935 8.9   -165.1 -102.6 126.9  -12.4 4.3   3.6   
Hosa_KLK9 ARG A 51  E . . . . . . - B L J M ? -0.975 6.3   -173.7 -113.3 123.9  -14.2 3.0   0.6   
Hosa_KLK9 LEU A 52  E . . . . . . + B L J M ? -0.797 64.2  29.5   -108.2 149.8  -14.2 -0.8  -0.2  
Hosa_KLK9 GLY A 53  S . . . . . S + . . . . ? 0.719  80.5  151.9  82.1   18.5   -15.6 -2.7  -3.2  
Hosa_KLK9 GLU A 54  . . . . . . . + . . . . ? -0.692 20.3  153.1  -87.6  129.2  -14.9 0.3   -5.6  
Hosa_KLK9 HIS A 55  S . . . . . S + . . . . ? 0.540  82.5  33.9   -103.7 -43.9  -14.3 -0.2  -9.3  
Hosa_KLK9 HIS A 56  B . . . . . S - C P O . ? -0.969 73.2  -149.3 -113.1 131.6  -15.6 3.2   -10.3 
Hosa_KLK9 LEU A 57  S . . . . . S + . . . . ? 0.737  95.8  33.3   -79.2  -14.0  -15.1 6.2   -7.9  
Hosa_KLK9 TRP A 58  S . . . . . S + . . . . ? 0.510  105.2 78.3   -124.6 -0.9   -18.3 8.1   -8.9  
Hosa_KLK9 LYS A 59  S . . . . . S - . . . . ? -0.921 71.2  -138.7 -115.0 125.4  -20.6 5.2   -9.7  
Hosa_KLK9 TRP A 60  . . . . . . . + . . . . ? -0.773 26.9  173.7  -78.6  105.0  -22.4 3.2   -7.0  
Hosa_KLK9 GLU A 61  . . . . . . . - . . . . ? 0.368  50.5  -103.9 -100.8 1.6    -22.1 -0.3  -8.4  
Hosa_KLK9 GLY A 62  S . . . . . S + . . . . ? -0.374 106.0 71.3   117.6  -53.0  -23.6 -2.1  -5.4  
Hosa_KLK9 PRO A 63  . . . . . . . + . . . . ? 0.464  68.3  127.0  -85.0  0.0    -20.7 -3.8  -3.4  
Hosa_KLK9 GLU A 64  . . . . . . . - . . . . ? -0.304 38.5  -169.3 -67.7  131.7  -19.3 -0.4  -2.1  
Hosa_KLK9 GLN A 65  E . . . . . . - B M M . ? -0.995 5.3   -155.3 -120.7 135.3  -18.8 -0.1  1.6   
Hosa_KLK9 LEU A 66  E . . . . . . - B M M . ? -0.955 11.2  -177.6 -119.7 130.2  -18.1 3.3   3.4   
Hosa_KLK9 PHE A 67  E . . . . . . - B M M . ? -0.992 23.5  -144.3 -128.9 131.8  -16.3 3.7   6.7   
Hosa_KLK9 ARG A 68  E . . . . . . - B M M . ? -0.852 31.8  -145.5 -87.0  115.3  -15.5 6.8   8.8   
Hosa_KLK9 VAL A 69  . . . . . . . + . . . . ? -0.583 35.6  159.5  -91.2  138.5  -12.1 5.9   10.2  
Hosa_KLK9 THR A 70  . . . . . . . + . . . . ? 0.502  58.2  73.9   -128.6 -10.9  -11.1 7.0   13.8  
Hosa_KLK9 ASP A 71  E . . . . . . + B N N . ? -0.923 52.9  169.9  -117.9 119.1  -8.3  4.6   14.7  
Hosa_KLK9 PHE A 72  E . . . . . . - B N N . ? -0.973 15.6  -169.6 -126.8 141.3  -4.8  4.8   13.1  
Hosa_KLK9 PHE A 73  E . . . . . . - B N N . ? -0.676 10.3  -173.4 -132.4 76.5   -1.7  3.0   14.0  
Hosa_KLK9 PRO A 74  E . . . . . . - B N N . ? -0.437 43.4  -93.9  -67.1  140.6  1.4   4.4   12.3  
Hosa_KLK9 HIS A 75  . . > . . . . - . . . . ? -0.367 33.1  -130.1 -49.8  133.3  4.5   2.4   12.8  
Hosa_KLK9 PRO A 76  T . 3 . . . S + . . . . ? 0.749  107.0 55.7   -61.3  -22.4  6.3   4.1   15.9  
Hosa_KLK9 GLY A 77  T . 3 . . . S + . . . . ? 0.336  75.9  136.0  -92.6  3.6    9.5   4.2   13.9  
Hosa_KLK9 PHE A 78  . . < . . . . - . . . . ? -0.389 36.8  -163.9 -59.3  128.0  8.0   6.1   11.0  
Hosa_KLK9 ASN A 79  B . . > > . . - D R P . ? -0.963 11.5  -161.1 -116.4 115.1  10.3  8.9   9.9   
Hosa_KLK9 ALA A 80  T . . 4 5 . S + . . . . ? 0.722  87.6  58.6   -70.9  -19.5  8.7   11.6  7.7   
Hosa_KLK9 ASN A 81  T . . 4 5 . S + . . . . ? 0.916  124.4 15.6   -78.5  -37.6  12.1  12.8  6.4   
Hosa_KLK9 ASP A 82  T . . 4 5 . S - . . . . ? 0.438  96.0  -125.1 -122.5 4.4    13.3  9.6   4.9   
Hosa_KLK9 HIS A 83  T . > < 5 . . + . . . . ? 0.726  52.2  160.9  60.7   16.8   10.0  7.7   4.7   
Hosa_KLK9 ASN A 84  B . 3 . < . . + D S P . ? -0.589 67.7  11.6   -64.0  138.9  11.6  4.8   6.7   
Hosa_KLK9 ASP A 85  T . 3 . . . S + . . . . ? 0.855  81.2  170.8  62.1   29.9   9.1   2.5   8.4   
Hosa_KLK9 ASP A 86  . . < . . . . + . . . . ? -0.533 30.8  117.9  -71.4  70.6   6.3   4.2   6.3   
Hosa_KLK9 ILE A 87  . . . . . . . + . . . . ? -0.996 36.2  178.8  -143.9 137.3  3.5   1.6   7.2   
Hosa_KLK9 MET A 88  E . . . . . . - B O L N ? -1.000 18.7  -141.2 -143.5 142.5  0.3   2.1   9.1   
Hosa_KLK9 LEU A 89  E . . . . . . - B O L N ? -0.851 11.9  -158.7 -102.0 138.1  -2.7  0.1   10.2  
Hosa_KLK9 ILE A 90  E . . . . . . - B O L N ? -0.987 6.3   -151.0 -115.5 124.3  -6.2  1.3   10.0  
Hosa_KLK9 ARG A 91  E . . . . . . - B O L N ? -0.874 15.8  -134.2 -94.5  124.7  -8.9  -0.3  12.2  
Hosa_KLK9 LEU A 92  . . . . . . . - . . . . ? -0.490 13.7  -129.7 -72.4  139.3  -12.5 -0.2  10.8  
Hosa_KLK9 PRO A 93  S . . . . . S + . . . . ? 0.754  93.2  18.0   -61.5  -25.8  -15.2 0.9   13.3  
Hosa_KLK9 ARG A 94  S . . . . . S - . . . . ? -0.959 98.6  -82.0  -141.4 161.8  -17.1 -2.2  12.2  
Hosa_KLK9 GLN A 95  . . . . . . . - . . . . ? -0.374 46.2  -121.4 -64.7  135.0  -16.5 -5.5  10.4  
Hosa_KLK9 ALA A 96  . . . . . . . - . . . . ? -0.501 25.7  -113.1 -68.8  142.2  -16.5 -5.2  6.6   
Hosa_KLK9 ARG A 97  . . . . . . . - . . . . ? -0.739 34.5  -137.3 -77.2  107.3  -19.1 -7.4  4.8   
Hosa_KLK9 LEU A 98  . . . . . . . + . . . . ? -0.539 39.9  144.9  -75.5  134.9  -17.0 -9.9  2.9   
Hosa_KLK9 SER A 99  B . > . . . . - E T Q . ? -0.867 67.6  -81.2  -151.8 170.7  -18.1 -10.7 -0.8  
Hosa_KLK9 PRO A 100 T . 3 . . . S + . . . . ? 0.802  134.2 45.8   -52.3  -22.6  -16.5 -11.5 -4.1  
Hosa_KLK9 ALA A 101 T . 3 . . . S + . . . . ? 0.566  115.5 47.5   -99.9  -10.0  -16.0 -7.8  -4.4  
Hosa_KLK9 VAL A 102 B . < . . . S + E U Q . ? -0.883 72.7  145.8  -137.2 102.0  -14.6 -7.3  -0.9  
Hosa_KLK9 GLN A 103 . . . . . . . - . . . . ? -0.996 45.4  -112.8 -140.3 144.6  -11.9 -9.7  0.3   
Hosa_KLK9 PRO A 104 P . . . . > . - . . . . ? -0.445 27.0  -136.3 -73.3  149.7  -8.9  -9.6  2.5   
Hosa_KLK9 LEU A 105 P . . . . P . - . . . . ? -0.896 21.8  -120.2 -101.8 130.3  -5.4  -10.1 0.9   
Hosa_KLK9 ASN A 106 P . . . . P . - . . . . ? -0.367 25.6  -115.0 -67.7  152.0  -2.9  -12.3 2.7   
Hosa_KLK9 LEU A 107 B . . . . P . - A B B . ? -0.636 29.1  -111.3 -87.1  137.9  0.4   -11.0 3.9   
Hosa_KLK9 SER A 108 P . . . . < . - . . . . ? -0.557 22.6  -163.1 -64.5  130.8  3.6   -12.3 2.3   
Hosa_KLK9 GLN A 109 S . . . . . S + . . . . ? 0.700  73.9  50.7   -90.3  -19.1  5.5   -14.4 4.9   
Hosa_KLK9 THR A 110 S . . . . . S - . . . . ? -0.912 90.9  -107.8 -124.1 145.7  8.7   -14.2 2.9   
Hosa_KLK9 CYS A 111 . . . . . . . - . . . . ? -0.415 41.0  -113.8 -68.9  143.7  10.5  -11.3 1.4   
Hosa_KLK9 VAL A 112 . . . . . . . - . . . . ? -0.423 26.9  -133.1 -77.9  154.3  10.3  -11.1 -2.4  
Hosa_KLK9 SER A 113 . . > . . . . - . . . . ? -0.751 32.0  -82.7  -109.4 153.9  13.4  -11.6 -4.7  
Hosa_KLK9 PRO A 114 T . 3 . . . S + . . . . ? -0.237 114.6 28.2   -52.7  139.5  14.7  -9.6  -7.6  
Hosa_KLK9 GLY A 115 T . 3 . . . S + . . . . ? 0.216  83.7  137.5  95.6   -17.7  12.9  -10.5 -10.9 
Hosa_KLK9 MET A 116 . . < . . . . - . . . . ? -0.448 54.4  -124.5 -61.5  135.1  9.7   -11.5 -9.2  
Hosa_KLK9 GLN A 117 E . . . . . . - A C C . ? -0.702 33.6  -177.0 -85.2  137.1  6.6   -10.2 -11.1 
Hosa_KLK9 CYS A 118 E . . . . . . - A C C D ? -0.887 21.5  -129.1 -137.6 157.0  4.1   -8.2  -9.1  
Hosa_KLK9 LEU A 119 E . . . . . . - A C C D ? -0.916 17.3  -167.9 -109.8 133.1  0.8   -6.5  -9.5  
Hosa_KLK9 ILE A 120 E . . . . . . - A C C D ? -0.917 7.5   -178.3 -114.1 147.5  0.0   -2.9  -8.6  
Hosa_KLK9 SER A 121 E . . . . . . + A C C . ? -0.991 19.0  108.2  -143.5 145.9  -3.4  -1.4  -8.4  
Hosa_KLK9 GLY A 122 E . . . . . . - A C C . ? -0.962 62.7  -101.9 168.5  176.0  -4.9  2.0   -7.7  
Hosa_KLK9 TRP A 123 S . . . . . S + . . . . ? -0.055 73.0  126.4  -109.8 19.1   -6.6  5.3   -8.8  
Hosa_KLK9 GLY A 124 S . . . . . S - . . . . ? -0.087 74.6  -52.5  -69.4  -179.2 -3.4  7.4   -8.8  
Hosa_KLK9 ALA A 125 . . . . . . . - . . . . ? -0.285 42.4  -165.2 -57.5  134.2  -2.1  9.5   -11.8 
Hosa_KLK9 VAL A 126 S . . . . . S + . . . . ? 0.440  74.7  40.4   -103.2 -3.4   -1.9  7.4   -15.0 
Hosa_KLK9 SER A 127 S . . . . . S - . . . . ? -0.978 80.1  -125.1 -145.1 135.5  0.3   10.0  -16.8 
Hosa_KLK9 SER A 128 S . . . . . S + . . . . ? -0.992 89.2  8.7    -117.9 131.3  3.3   12.3  -15.7 
Hosa_KLK9 PRO A 129 S . . . . . S + . . . . ? -0.998 128.6 56.3   -94.2  -16.7  3.7   15.3  -15.8 
Hosa_KLK9 LYS A 130 S . . . . . S - . . . . ? -0.728 87.8  -144.6 -82.1  91.2   -0.1  15.8  -16.9 
Hosa_KLK9 ALA A 131 . . . . . . . - . . . . ? -0.727 21.0  -176.9 -65.5  99.2   -1.7  14.1  -13.9 
Hosa_KLK9 LEU A 132 . . . . . . . - . . . . ? -0.996 12.1  -155.7 -91.7  120.4  -4.9  12.2  -15.2 
Hosa_KLK9 PHE A 133 . . . . . . . - . . . . ? -0.907 14.0  -139.3 -97.9  104.5  -6.7  10.6  -12.3 
Hosa_KLK9 PRO A 134 . . . . . . . - . . . . ? -0.321 6.9   -148.9 -62.3  146.4  -8.7  7.7   -13.7 
Hosa_KLK9 VAL A 135 S . . . . . S + . . . . ? 0.628  83.4  65.4   -90.7  -12.6  -12.2 7.2   -12.2 
Hosa_KLK9 THR A 136 B . . . . . S - C Q O . ? -0.759 101.2 -90.6  -104.7 153.5  -11.9 3.4   -12.7 
Hosa_KLK9 LEU A 137 . . . . . . . - . . . . ? -0.417 42.5  -149.5 -63.3  133.1  -9.4  1.1   -11.0 
Hosa_KLK9 GLN A 138 E . . . . . . - A D A C ? -0.843 11.8  -168.5 -110.5 145.8  -6.1  0.8   -12.8 
Hosa_KLK9 CYS A 139 E . . . . . . + A D A C ? -0.977 7.9   171.4  -133.3 145.8  -3.6  -2.3  -12.8 
Hosa_KLK9 ALA A 140 E . . . . . . - A D . C ? -0.991 28.2  -124.1 -150.4 144.2  -0.1  -2.9  -14.0 
Hosa_KLK9 ASN A 141 E . . . . . . + A D . C ? -0.721 35.2  170.4  -87.1  140.3  2.5   -5.6  -13.9 
Hosa_KLK9 ILE A 142 E . . . . . . - A D . C ? -0.906 23.2  -126.5 -144.0 166.5  5.9   -4.7  -12.5 
Hosa_KLK9 SER A 143 E . . . . . . - A D . C ? -0.927 23.2  -113.6 -119.7 149.5  9.2   -6.4  -11.3 
Hosa_KLK9 ILE A 144 B . . . . > . - A D E . ? -0.548 36.1  -141.7 -73.7  133.1  11.2  -6.3  -8.2  
Hosa_KLK9 LEU A 145 P . . . . P . - . . . . ? -0.620 24.9  -89.8  -96.7  157.5  14.6  -4.7  -8.8  
Hosa_KLK9 GLU A 146 P . > > . < . - . . . . ? -0.359 34.2  -122.6 -60.5  143.7  18.0  -5.6  -7.3  
Hosa_KLK9 ASN A 147 H . 3 > . . S + . . . . ? 0.852  110.8 59.3   -57.2  -37.3  18.7  -3.9  -4.0  
Hosa_KLK9 LYS A 148 H . 3 > . . S + . . . . ? 0.885  103.6 50.7   -61.1  -40.3  21.9  -2.5  -5.5  
Hosa_KLK9 LEU A 149 H . < > . . S + . . . . ? 0.883  109.0 52.2   -65.8  -36.2  20.0  -0.7  -8.2  
Hosa_KLK9 CYS A 150 H . . X . . S + . . . . ? 0.919  110.2 46.8   -67.0  -42.9  17.7  0.7   -5.6  
Hosa_KLK9 HIS A 151 H . . < . . S + . . . . ? 0.863  111.7 52.8   -64.5  -37.3  20.5  2.1   -3.5  
Hosa_KLK9 TRP A 152 H . . < . . S + . . . . ? 0.907  109.6 47.5   -65.1  -40.4  22.0  3.5   -6.6  
Hosa_KLK9 ALA A 153 H . . < . . S + . . . . ? 0.837  127.3 25.2   -71.9  -32.1  18.8  5.3   -7.5  
Hosa_KLK9 TYR A 154 S . > X . . S - . . . . ? -0.599 82.0  -156.8 -134.8 72.2   18.3  6.7   -4.0  
Hosa_KLK9 PRO A 155 T . 3 4 . . S - . . . . ? -0.293 78.9  -1.2   -61.1  121.7  21.8  7.0   -2.2  
Hosa_KLK9 GLY A 156 T . 3 4 . . S + . . . . ? 0.456  120.4 79.7   85.4   4.1    21.4  7.1   1.7   
Hosa_KLK9 HIS A 157 T . < 4 . . . + . . . . ? 0.379  69.9  86.2   -125.5 -3.4   17.6  6.9   1.5   
Hosa_KLK9 ILE A 158 . . . < . . . - . . . . ? -0.924 54.9  -173.7 -108.1 121.5  17.0  3.1   0.9   
Hosa_KLK9 SER A 159 . . > . . . . - . . . . ? -0.540 40.9  -102.0 -101.2 174.4  16.9  0.7   3.9   
Hosa_KLK9 ASP A 160 T . 3 . . . S + . . . . ? 0.650  121.0 60.9   -69.4  -14.9  16.7  -3.2  4.1   
Hosa_KLK9 SER A 161 T . 3 . . . S + . . . . ? 0.306  92.8  86.3   -95.6  6.0    13.0  -2.8  4.8   
Hosa_KLK9 MET A 162 E . < . . . . - A E . F ? -0.849 59.8  -155.8 -112.7 148.0  12.3  -1.1  1.4   
Hosa_KLK9 LEU A 163 E . . . . . . - A E . F ? -0.934 5.2   -148.8 -119.3 143.9  11.6  -2.5  -2.0  
Hosa_KLK9 CYS A 164 E . . . . . . + A E . F ? -0.945 20.7  175.4  -109.4 135.2  12.1  -1.1  -5.5  
Hosa_KLK9 ALA A 165 E . . . . . . + A E E F ? -0.992 30.0  62.7   -139.7 140.4  9.8   -2.1  -8.3  
Hosa_KLK9 GLY A 166 S . . . . . S - . . . . ? -0.863 83.7  -44.4  143.3  -175.7 9.5   -1.0  -11.8 
Hosa_KLK9 LEU A 167 . . > . . . . - . . . . ? -0.855 39.0  -143.1 -90.1  127.2  11.4  -0.9  -15.1 
Hosa_KLK9 TRP A 168 T . 3 . . . S + . . . . ? 0.881  106.2 48.0   -54.5  -38.7  14.9  0.1   -14.8 
Hosa_KLK9 GLU A 169 T . 3 . . . S - . . . . ? 0.592  117.8 -122.6 -76.3  -10.8  14.6  1.9   -18.1 
Hosa_KLK9 GLY A 170 S . < . . . S + . . . . ? -0.371 73.7  112.7  96.2   173.0  11.4  3.5   -16.9 
Hosa_KLK9 GLY A 171 S . . . . . S + . . . . ? 0.368  73.1  67.1   106.3  -5.5   7.9   3.5   -18.2 
Hosa_KLK9 ARG A 172 . . . . . . . + . . . . ? -0.939 63.2  90.6   -151.8 126.1  6.2   1.5   -15.5 
Hosa_KLK9 GLY A 173 . . . . . . . - . . . . ? -0.982 66.2  -62.4  171.6  173.6  5.5   2.3   -11.8 
Hosa_KLK9 SER A 174 . . . . . . . - . . . . ? -0.607 50.1  -176.9 -77.8  149.1  3.3   3.7   -9.1  
Hosa_KLK9 CYS A 175 . . > . . . . - . . . . ? -0.681 38.0  -35.1  -135.0 -171.1 2.4   7.4   -9.2  
Hosa_KLK9 GLN A 176 T . 3 . . . S + . . . . ? -0.238 124.5 25.5   -58.1  131.9  0.6   10.1  -7.3  
Hosa_KLK9 GLY A 177 T . 3 . . . S + . . . . ? 0.108  100.0 87.4   100.6  -14.9  -2.5  8.8   -5.6  
Hosa_KLK9 ASP A 178 . . X . . . . + . . . . ? 0.424  55.4  134.0  -94.8  -5.5   -1.3  5.3   -5.3  
Hosa_KLK9 SER A 179 T . 3 . . . S + . . . . ? -0.251 76.2  15.2   -45.3  133.0  0.4   6.0   -2.0  
Hosa_KLK9 GLY A 180 T . 3 . . . S + . . . . ? 0.307  97.8  136.3  85.1   -12.9  -0.4  3.2   0.3   
Hosa_KLK9 GLY A 181 . . < . . . . - . . . . ? -0.213 57.9  -87.6  -68.2  167.2  -1.6  1.0   -2.4  
Hosa_KLK9 PRO A 182 E . . . . . . - A F . G ? -0.512 20.4  -159.3 -90.9  134.7  -0.8  -2.7  -2.7  
Hosa_KLK9 LEU A 183 E . . . . . . - A F D G ? -0.966 24.1  -163.4 -97.5  108.2  2.2   -4.4  -4.3  
Hosa_KLK9 VAL A 184 E . . . . . . + A F D G ? -0.857 13.2  176.4  -107.0 119.3  1.0   -8.0  -4.9  
Hosa_KLK9 CYS A 185 E . > . . . S - A F D G ? -0.986 71.3  -11.9  -124.4 123.7  3.5   -10.8 -5.6  
Hosa_KLK9 ASN A 186 T . 3 . . . S - . . . . ? 0.888  129.5 -54.4  56.7   31.2   2.4   -14.5 -6.0  
Hosa_KLK9 GLY A 187 T . 3 . . . S + . . . . ? 0.567  118.7 98.0   88.1   6.1    -1.0  -13.6 -4.7  
Hosa_KLK9 THR A 188 E . < . . . S - A G . G ? -0.920 83.1  -97.6  -125.8 157.6  0.2   -12.0 -1.4  
Hosa_KLK9 LEU A 189 E . . . . . . + A G B G ? -0.619 46.1  165.0  -73.2  112.8  0.7   -8.5  -0.2  
Hosa_KLK9 ALA A 190 E . . . . . . + A G . . ? 0.695  56.7  3.2    -104.4 -26.6  4.4   -7.9  -0.6  
Hosa_KLK9 GLY A 191 E . . . . . . - A G H G ? -0.988 54.1  -130.8 -158.7 162.6  4.7   -4.1  -0.3  
Hosa_KLK9 VAL A 192 E . . . . . . - A G H G ? -0.984 39.8  -108.5 -120.1 126.3  3.0   -0.8  0.3   
Hosa_KLK9 VAL A 193 E . . . . . . + A G H . ? -0.405 50.2  160.2  -56.1  122.2  3.6   2.1   -2.0  
Hosa_KLK9 SER A 194 E . . . . . . - A G . . ? 0.728  50.9  -51.0  -117.8 -35.9  5.8   4.5   0.1   
Hosa_KLK9 GLY A 195 E . . . . . . + A G H . ? -0.901 46.4  167.8  178.7  -170.0 7.5   6.9   -2.4  
Hosa_KLK9 GLY A 196 . . . . . . . - . . . . ? -0.821 46.4  -49.5  149.8  177.0  9.6   7.5   -5.5  
Hosa_KLK9 ALA A 197 . . . . . . . - . . . . ? -0.451 55.8  -105.7 -78.8  149.8  10.7  10.2  -7.9  
Hosa_KLK9 GLU A 198 S . . . . . S + . . . . ? -0.991 107.9 47.6   -109.5 131.2  8.4   12.8  -9.7  
Hosa_KLK9 PRO A 199 S . > . . . S - . . . . ? 0.538  108.3 -124.3 -61.0  140.1  7.8   12.6  -12.6 
Hosa_KLK9 CYS A 200 T . 3 . . . S + . . . . ? -0.331 82.6  21.9   -63.3  150.8  6.9   8.9   -11.9 
Hosa_KLK9 SER A 201 T . 3 . . . S + . . . . ? 0.823  79.8  164.7  65.9   31.9   8.5   5.9   -13.8 
Hosa_KLK9 ARG A 202 B . X . . . . - F V R . ? -0.546 51.0  -84.8  -70.0  145.8  11.7  7.8   -14.9 
Hosa_KLK9 PRO A 203 T . 3 . . . S + . . . . ? -0.352 115.6 8.2    -51.8  133.7  14.6  5.8   -16.1 
Hosa_KLK9 ARG A 204 T . 3 . . . S + . . . . ? 0.659  111.5 95.5   72.2   11.5   16.8  4.6   -13.2 
Hosa_KLK9 ARG A 205 B . < . . . . + F W R . ? -0.633 56.0  178.6  -132.2 72.6   14.2  5.9   -10.8 
Hosa_KLK9 PRO A 206 . . . . . . . - . . . . ? -0.225 36.1  -90.1  -70.2  166.5  11.9  3.1   -9.7  
Hosa_KLK9 ALA A 207 E . . . . . . - A H F . ? -0.495 39.3  -132.4 -73.7  148.8  9.0   3.3   -7.2  
Hosa_KLK9 VAL A 208 E . . . . . . - A H F H ? -0.900 22.4  -172.1 -110.0 134.5  9.7   2.6   -3.6  
Hosa_KLK9 TYR A 209 E . . . . . . - A H F H ? -0.916 28.2  -119.2 -124.1 144.3  7.7   0.3   -1.4  
Hosa_KLK9 THR A 210 E . . . . . . - A H F H ? -0.784 39.3  -120.7 -77.3  123.6  7.6   -0.5  2.3   
Hosa_KLK9 SER A 211 E . > . . . . - A H . H ? -0.584 18.9  -160.6 -70.6  122.8  8.4   -4.3  2.6   
Hosa_KLK9 VAL A 212 G . > . . . S + . . . . ? 0.883  86.4  62.7   -71.1  -41.2  5.5   -6.1  4.3   
Hosa_KLK9 CYS A 213 G . > . . . S + . . . . ? 0.808  98.9  57.4   -58.6  -25.8  7.6   -9.2  5.3   
Hosa_KLK9 HIS A 214 G . < . . . S + . . . . ? 0.656  111.1 42.4   -81.0  -10.6  9.8   -7.0  7.5   
Hosa_KLK9 TYR A 215 G . < > . . S + . . . . ? 0.113  75.9  110.8  -124.5 21.5   6.8   -5.8  9.5   
Hosa_KLK9 LEU A 216 H . < > . . S + . . . . ? 0.910  79.8  50.8   -64.4  -43.8  4.8   -9.0  10.1  
Hosa_KLK9 ASP A 217 H . . > . . S + . . . . ? 0.925  113.1 45.6   -60.8  -44.6  5.6   -9.1  13.8  
Hosa_KLK9 TRP A 218 H . . > . . S + . . . . ? 0.917  112.4 51.2   -63.9  -43.6  4.5   -5.5  14.2  
Hosa_KLK9 ILE A 219 H . . X . . S + . . . . ? 0.934  111.8 46.4   -62.0  -45.9  1.3   -6.0  12.1  
Hosa_KLK9 GLN A 220 H . . X . . S + . . . . ? 0.888  110.3 53.5   -66.1  -41.6  0.3   -9.1  14.1  
Hosa_KLK9 GLU A 221 H . . X . . S + . . . . ? 0.917  111.2 44.4   -60.7  -47.4  0.9   -7.4  17.4  
Hosa_KLK9 ILE A 222 H . > < . . S + . . . . ? 0.917  111.6 53.5   -65.7  -41.4  -1.3  -4.4  16.6  
Hosa_KLK9 MET A 223 H . 3 < . . S + . . . . ? 0.796  107.5 52.0   -69.4  -24.4  -4.1  -6.6  15.1  
Hosa_KLK9 GLU A 224 H . 3 < . . . . . . . . ? 0.773  .     .      -79.6  -27.1  -4.3  -8.7  18.3  
Hosa_KLK9 ASN A 225 . . < < . . . . . . . . ? 0.804  .     .      -84.4  .      -4.6  -5.6  20.5  
# 
loop_
_dssp_struct_ladder.id 
_dssp_struct_ladder.sheet_id 
_dssp_struct_ladder.range_id_1 
_dssp_struct_ladder.range_id_2 
_dssp_struct_ladder.type 
_dssp_struct_ladder.beg_1_label_comp_id 
_dssp_struct_ladder.beg_1_label_asym_id 
_dssp_struct_ladder.beg_1_label_seq_id 
_dssp_struct_ladder.pdbx_beg_1_PDB_ins_code 
_dssp_struct_ladder.end_1_label_comp_id 
_dssp_struct_ladder.end_1_label_asym_id 
_dssp_struct_ladder.end_1_label_seq_id 
_dssp_struct_ladder.pdbx_end_1_PDB_ins_code 
_dssp_struct_ladder.beg_1_auth_comp_id 
_dssp_struct_ladder.beg_1_auth_asym_id 
_dssp_struct_ladder.beg_1_auth_seq_id 
_dssp_struct_ladder.end_1_auth_comp_id 
_dssp_struct_ladder.end_1_auth_asym_id 
_dssp_struct_ladder.end_1_auth_seq_id 
_dssp_struct_ladder.beg_2_label_comp_id 
_dssp_struct_ladder.beg_2_label_asym_id 
_dssp_struct_ladder.beg_2_label_seq_id 
_dssp_struct_ladder.pdbx_beg_2_PDB_ins_code 
_dssp_struct_ladder.end_2_label_comp_id 
_dssp_struct_ladder.end_2_label_asym_id 
_dssp_struct_ladder.end_2_label_seq_id 
_dssp_struct_ladder.pdbx_end_2_PDB_ins_code 
_dssp_struct_ladder.beg_2_auth_comp_id 
_dssp_struct_ladder.beg_2_auth_asym_id 
_dssp_struct_ladder.beg_2_auth_seq_id 
_dssp_struct_ladder.end_2_auth_comp_id 
_dssp_struct_ladder.end_2_auth_asym_id 
_dssp_struct_ladder.end_2_auth_seq_id 
A A A D anti-parallel GLU A 6   ? GLU A 7   ? GLU A 6   GLU A 7   CYS A 139 ? GLN A 138 ? CYS A 139 GLN A 138 
B A B G parallel      LEU A 107 ? LEU A 107 ? LEU A 107 LEU A 107 LEU A 189 ? LEU A 189 ? LEU A 189 LEU A 189 
C A C D anti-parallel GLN A 117 ? GLY A 122 ? GLN A 117 GLY A 122 SER A 143 ? GLN A 138 ? SER A 143 GLN A 138 
D A C F anti-parallel CYS A 118 ? ILE A 120 ? CYS A 118 ILE A 120 CYS A 185 ? LEU A 183 ? CYS A 185 LEU A 183 
E A D E anti-parallel ILE A 144 ? ILE A 144 ? ILE A 144 ILE A 144 ALA A 165 ? ALA A 165 ? ALA A 165 ALA A 165 
F A E H anti-parallel MET A 162 ? ALA A 165 ? MET A 162 ALA A 165 THR A 210 ? ALA A 207 ? THR A 210 ALA A 207 
G A F G anti-parallel PRO A 182 ? CYS A 185 ? PRO A 182 CYS A 185 VAL A 192 ? THR A 188 ? VAL A 192 THR A 188 
H A G H anti-parallel GLY A 191 ? GLY A 195 ? GLY A 191 GLY A 195 SER A 211 ? VAL A 208 ? SER A 211 VAL A 208 
I B I J anti-parallel GLN A 16  ? HIS A 21  ? GLN A 16  HIS A 21  THR A 30  ? ARG A 24  ? THR A 30  ARG A 24  
J B I L anti-parallel ALA A 17  ? HIS A 21  ? ALA A 17  HIS A 21  LEU A 52  ? LEU A 48  ? LEU A 52  LEU A 48  
K B J K anti-parallel THR A 30  ? LEU A 31  ? THR A 30  LEU A 31  LEU A 38  ? LEU A 37  ? LEU A 38  LEU A 37  
L B K O anti-parallel TRP A 36  ? THR A 39  ? TRP A 36  THR A 39  ARG A 91  ? MET A 88  ? ARG A 91  MET A 88  
M B L M anti-parallel TRP A 49  ? LEU A 52  ? TRP A 49  LEU A 52  ARG A 68  ? GLN A 65  ? ARG A 68  GLN A 65  
N B N O anti-parallel ASP A 71  ? PRO A 74  ? ASP A 71  PRO A 74  ARG A 91  ? MET A 88  ? ARG A 91  MET A 88  
O C P Q anti-parallel HIS A 56  ? HIS A 56  ? HIS A 56  HIS A 56  THR A 136 ? THR A 136 ? THR A 136 THR A 136 
P D R S anti-parallel ASN A 79  ? ASN A 79  ? ASN A 79  ASN A 79  ASN A 84  ? ASN A 84  ? ASN A 84  ASN A 84  
Q E T U anti-parallel SER A 99  ? SER A 99  ? SER A 99  SER A 99  VAL A 102 ? VAL A 102 ? VAL A 102 VAL A 102 
R F V W anti-parallel ARG A 202 ? ARG A 202 ? ARG A 202 ARG A 202 ARG A 205 ? ARG A 205 ? ARG A 205 ARG A 205 
# 
loop_
_dssp_struct_bridge_pairs.id 
_dssp_struct_bridge_pairs.label_comp_id 
_dssp_struct_bridge_pairs.label_seq_id 
_dssp_struct_bridge_pairs.label_asym_id 
_dssp_struct_bridge_pairs.auth_seq_id 
_dssp_struct_bridge_pairs.auth_asym_id 
_dssp_struct_bridge_pairs.pdbx_PDB_ins_code 
_dssp_struct_bridge_pairs.acceptor_1_label_comp_id 
_dssp_struct_bridge_pairs.acceptor_1_label_seq_id 
_dssp_struct_bridge_pairs.acceptor_1_label_asym_id 
_dssp_struct_bridge_pairs.acceptor_1_auth_seq_id 
_dssp_struct_bridge_pairs.acceptor_1_auth_asym_id 
_dssp_struct_bridge_pairs.acceptor_1_pdbx_PDB_ins_code 
_dssp_struct_bridge_pairs.acceptor_1_energy 
_dssp_struct_bridge_pairs.acceptor_2_label_comp_id 
_dssp_struct_bridge_pairs.acceptor_2_label_seq_id 
_dssp_struct_bridge_pairs.acceptor_2_label_asym_id 
_dssp_struct_bridge_pairs.acceptor_2_auth_seq_id 
_dssp_struct_bridge_pairs.acceptor_2_auth_asym_id 
_dssp_struct_bridge_pairs.acceptor_2_pdbx_PDB_ins_code 
_dssp_struct_bridge_pairs.acceptor_2_energy 
_dssp_struct_bridge_pairs.donor_1_label_comp_id 
_dssp_struct_bridge_pairs.donor_1_label_seq_id 
_dssp_struct_bridge_pairs.donor_1_label_asym_id 
_dssp_struct_bridge_pairs.donor_1_auth_seq_id 
_dssp_struct_bridge_pairs.donor_1_auth_asym_id 
_dssp_struct_bridge_pairs.donor_1_pdbx_PDB_ins_code 
_dssp_struct_bridge_pairs.donor_1_energy 
_dssp_struct_bridge_pairs.donor_2_label_comp_id 
_dssp_struct_bridge_pairs.donor_2_label_seq_id 
_dssp_struct_bridge_pairs.donor_2_label_asym_id 
_dssp_struct_bridge_pairs.donor_2_auth_seq_id 
_dssp_struct_bridge_pairs.donor_2_auth_asym_id 
_dssp_struct_bridge_pairs.donor_2_pdbx_PDB_ins_code 
_dssp_struct_bridge_pairs.donor_2_energy 
1   ARG 1   A 1   A ? ?   ?   ? ?   ? ? ?    ?   ?   ? ?   ? ? ?    ILE 3   A 3   A ? -0.8 VAL 126 A 126 A ? -0.2 
2   ALA 2   A 2   A ? SER 174 A 174 A ? -0.3 GLY 124 A 124 A ? -0.2 ALA 5   A 5   A ? -2.4 SER 174 A 174 A ? -0.2 
3   ILE 3   A 3   A ? GLY 173 A 173 A ? -1.3 ARG 1   A 1   A ? -0.8 GLY 173 A 173 A ? -0.4 SER 127 A 127 A ? -0.1 
4   GLY 4   A 4   A ? VAL 126 A 126 A ? -0.3 ALA 5   A 5   A ? -0.3 ILE 3   A 3   A ? -0.3 ASN 141 A 141 A ? -0.3 
5   ALA 5   A 5   A ? ALA 2   A 2   A ? -2.4 VAL 126 A 126 A ? -0.2 GLU 7   A 7   A ? -0.3 GLY 4   A 4   A ? -0.3 
6   GLU 6   A 6   A ? CYS 139 A 139 A ? -2.4 GLY 4   A 4   A ? -0.2 CYS 139 A 139 A ? -3.2 ?   ?   ? ?   ? ? ?    
7   GLU 7   A 7   A ? ALA 5   A 5   A ? -0.3 GLN 138 A 138 A ? -0.2 GLN 138 A 138 A ? -0.3 ARG 9   A 9   A ? -0.1 
8   CYS 8   A 8   A ? LEU 137 A 137 A ? -2.8 HIS 55  A 55  A ? -0.1 LEU 137 A 137 A ? -0.1 ASN 11  A 11  A ? -0.1 
9   ARG 9   A 9   A ? PRO 10  A 10  A ? -0.1 GLU 7   A 7   A ? -0.1 SER 12  A 12  A ? -2.3 GLN 13  A 13  A ? -0.3 
10  PRO 10  A 10  A ? ?   ?   ? ?   ? ? ?    ?   ?   ? ?   ? ? ?    ARG 9   A 9   A ? -0.1 HIS 55  A 55  A ? -0.1 
11  ASN 11  A 11  A ? GLN 13  A 13  A ? -0.1 SER 12  A 12  A ? -0.1 HIS 55  A 55  A ? -0.1 ARG 9   A 9   A ? -0.1 
12  SER 12  A 12  A ? ARG 9   A 9   A ? -2.3 GLN 13  A 13  A ? -0.2 ASN 11  A 11  A ? -0.1 TRP 15  A 15  A ? -0.1 
13  GLN 13  A 13  A ? ARG 9   A 9   A ? -0.3 PRO 14  A 14  A ? -0.1 GLN 16  A 16  A ? -1.8 SER 12  A 12  A ? -0.2 
14  PRO 14  A 14  A ? ?   ?   ? ?   ? ? ?    ?   ?   ? ?   ? ? ?    GLN 103 A 103 A ? -1.2 GLY 53  A 53  A ? -0.3 
15  TRP 15  A 15  A ? VAL 102 A 102 A ? -0.2 SER 12  A 12  A ? -0.1 LEU 31  A 31  A ? -2.9 ALA 17  A 17  A ? -0.2 
16  GLN 16  A 16  A ? GLN 13  A 13  A ? -1.8 THR 30  A 30  A ? -0.2 GLY 53  A 53  A ? -0.6 GLU 54  A 54  A ? -0.4 
17  ALA 17  A 17  A ? ALA 29  A 29  A ? -2.9 TRP 15  A 15  A ? -0.2 ALA 29  A 29  A ? -2.0 LEU 19  A 19  A ? -0.5 
18  GLY 18  A 18  A ? ARG 51  A 51  A ? -2.4 GLN 16  A 16  A ? -0.4 ARG 51  A 51  A ? -2.5 PHE 20  A 20  A ? -0.6 
19  LEU 19  A 19  A ? CYS 27  A 27  A ? -3.5 ALA 17  A 17  A ? -0.5 PHE 26  A 26  A ? -3.0 CYS 27  A 27  A ? -1.4 
20  PHE 20  A 20  A ? TRP 49  A 49  A ? -3.6 GLY 18  A 18  A ? -0.6 TRP 49  A 49  A ? -2.8 LEU 22  A 22  A ? -0.7 
21  HIS 21  A 21  A ? ARG 24  A 24  A ? -2.3 LEU 19  A 19  A ? -0.5 ARG 24  A 24  A ? -1.9 THR 23  A 23  A ? -0.6 
22  LEU 22  A 22  A ? TYR 47  A 47  A ? -1.0 PHE 20  A 20  A ? -0.7 TRP 49  A 49  A ? -0.1 PHE 20  A 20  A ? -0.1 
23  THR 23  A 23  A ? HIS 21  A 21  A ? -0.6 LEU 25  A 25  A ? -0.1 LEU 25  A 25  A ? -0.4 LEU 22  A 22  A ? -0.2 
24  ARG 24  A 24  A ? HIS 21  A 21  A ? -1.9 LEU 25  A 25  A ? -0.0 HIS 21  A 21  A ? -2.3 PHE 26  A 26  A ? -0.4 
25  LEU 25  A 25  A ? THR 23  A 23  A ? -0.4 PHE 20  A 20  A ? -0.2 PHE 20  A 20  A ? -0.2 GLY 28  A 28  A ? -0.1 
26  PHE 26  A 26  A ? LEU 19  A 19  A ? -3.0 CYS 27  A 27  A ? -0.4 SER 179 A 179 A ? -0.3 GLY 28  A 28  A ? -0.3 
27  CYS 27  A 27  A ? LEU 19  A 19  A ? -1.4 ASP 178 A 178 A ? -0.1 LEU 19  A 19  A ? -3.5 PHE 26  A 26  A ? -0.4 
28  GLY 28  A 28  A ? SER 179 A 179 A ? -3.9 PHE 26  A 26  A ? -0.3 ALA 40  A 40  A ? -0.4 THR 30  A 30  A ? -0.3 
29  ALA 29  A 29  A ? ALA 17  A 17  A ? -2.0 CYS 27  A 27  A ? -0.2 ALA 17  A 17  A ? -2.9 LEU 31  A 31  A ? -0.5 
30  THR 30  A 30  A ? LEU 38  A 38  A ? -2.5 GLY 28  A 28  A ? -0.3 LEU 38  A 38  A ? -2.9 ILE 32  A 32  A ? -0.6 
31  LEU 31  A 31  A ? TRP 15  A 15  A ? -2.9 ALA 29  A 29  A ? -0.5 LEU 105 A 105 A ? -2.8 LEU 37  A 37  A ? -0.2 
32  ILE 32  A 32  A ? TRP 36  A 36  A ? -2.6 THR 30  A 30  A ? -0.6 ASP 34  A 34  A ? -0.2 LEU 37  A 37  A ? -0.2 
33  SER 33  A 33  A ? TRP 36  A 36  A ? -1.2 ASN 106 A 106 A ? -0.1 ILE 32  A 32  A ? -0.2 LEU 105 A 105 A ? -0.1 
34  ASP 34  A 34  A ? ILE 32  A 32  A ? -0.2 ARG 35  A 35  A ? -0.2 ALA 96  A 96  A ? -3.8 ARG 94  A 94  A ? -0.1 
35  ARG 35  A 35  A ? GLN 95  A 95  A ? -0.2 TRP 36  A 36  A ? -0.1 LEU 92  A 92  A ? -2.8 LEU 37  A 37  A ? -0.4 
36  TRP 36  A 36  A ? ARG 91  A 91  A ? -0.2 LEU 89  A 89  A ? -0.0 ILE 32  A 32  A ? -2.6 SER 33  A 33  A ? -1.2 
37  LEU 37  A 37  A ? ILE 90  A 90  A ? -2.6 ARG 35  A 35  A ? -0.4 ILE 90  A 90  A ? -2.5 THR 39  A 39  A ? -0.4 
38  LEU 38  A 38  A ? THR 30  A 30  A ? -2.9 TRP 36  A 36  A ? -0.3 THR 30  A 30  A ? -2.5 ALA 40  A 40  A ? -0.2 
39  THR 39  A 39  A ? MET 88  A 88  A ? -2.6 LEU 37  A 37  A ? -0.4 MET 88  A 88  A ? -2.9 ALA 41  A 41  A ? -0.3 
40  ALA 40  A 40  A ? GLY 28  A 28  A ? -0.4 ILE 87  A 87  A ? -0.2 CYS 43  A 43  A ? -1.5 ILE 87  A 87  A ? -0.3 
41  ALA 41  A 41  A ? THR 39  A 39  A ? -0.3 HIS 42  A 42  A ? -0.3 ARG 44  A 44  A ? -1.5 ALA 40  A 40  A ? -0.1 
42  HIS 42  A 42  A ? CYS 43  A 43  A ? -0.3 HIS 83  A 83  A ? -0.1 ALA 41  A 41  A ? -0.3 SER 179 A 179 A ? -0.0 
43  CYS 43  A 43  A ? ALA 40  A 40  A ? -1.5 GLY 28  A 28  A ? -0.1 HIS 42  A 42  A ? -0.3 ALA 41  A 41  A ? -0.2 
44  ARG 44  A 44  A ? ALA 41  A 41  A ? -1.5 ALA 40  A 40  A ? -0.1 ALA 41  A 41  A ? -0.0 PHE 72  A 72  A ? -0.0 
45  LYS 45  A 45  A ? CYS 43  A 43  A ? -0.1 ?   ?   ? ?   ? ? ?    LEU 48  A 48  A ? -0.5 TYR 47  A 47  A ? -0.1 
46  PRO 46  A 46  A ? ?   ?   ? ?   ? ? ?    ?   ?   ? ?   ? ? ?    THR 70  A 70  A ? -0.1 ?   ?   ? ?   ? ? ?    
47  TYR 47  A 47  A ? LEU 48  A 48  A ? -0.2 VAL 69  A 69  A ? -0.2 LEU 22  A 22  A ? -1.0 TRP 49  A 49  A ? -0.3 
48  LEU 48  A 48  A ? VAL 69  A 69  A ? -0.5 LYS 45  A 45  A ? -0.5 VAL 69  A 69  A ? -2.0 VAL 50  A 50  A ? -0.4 
49  TRP 49  A 49  A ? PHE 20  A 20  A ? -2.8 TYR 47  A 47  A ? -0.3 PHE 20  A 20  A ? -3.6 ARG 51  A 51  A ? -0.5 
50  VAL 50  A 50  A ? PHE 67  A 67  A ? -3.0 LEU 48  A 48  A ? -0.4 PHE 67  A 67  A ? -2.5 LEU 52  A 52  A ? -0.5 
51  ARG 51  A 51  A ? GLY 18  A 18  A ? -2.5 TRP 49  A 49  A ? -0.5 GLY 18  A 18  A ? -2.4 GLY 53  A 53  A ? -0.3 
52  LEU 52  A 52  A ? GLN 65  A 65  A ? -2.6 VAL 50  A 50  A ? -0.5 GLN 65  A 65  A ? -2.0 ALA 17  A 17  A ? -0.1 
53  GLY 53  A 53  A ? GLN 16  A 16  A ? -0.6 ALA 101 A 101 A ? -0.3 HIS 55  A 55  A ? -0.4 GLU 64  A 64  A ? -0.2 
54  GLU 54  A 54  A ? GLN 16  A 16  A ? -0.4 ARG 51  A 51  A ? -0.3 GLY 53  A 53  A ? -0.2 LEU 57  A 57  A ? -0.1 
55  HIS 55  A 55  A ? GLY 53  A 53  A ? -0.4 HIS 56  A 56  A ? -0.4 LEU 137 A 137 A ? -2.0 LEU 57  A 57  A ? -0.4 
56  HIS 56  A 56  A ? LYS 59  A 59  A ? -0.4 THR 136 A 136 A ? -0.2 HIS 55  A 55  A ? -0.4 LYS 59  A 59  A ? -0.3 
57  LEU 57  A 57  A ? VAL 135 A 135 A ? -2.9 HIS 55  A 55  A ? -0.4 THR 136 A 136 A ? -0.1 HIS 56  A 56  A ? -0.1 
58  TRP 58  A 58  A ? VAL 135 A 135 A ? -0.3 LYS 59  A 59  A ? -0.0 TRP 60  A 60  A ? -0.5 LEU 57  A 57  A ? -0.2 
59  LYS 59  A 59  A ? HIS 56  A 56  A ? -0.3 GLU 61  A 61  A ? -0.0 GLU 61  A 61  A ? -0.9 HIS 56  A 56  A ? -0.4 
60  TRP 60  A 60  A ? TRP 58  A 58  A ? -0.5 GLU 61  A 61  A ? -0.2 LEU 57  A 57  A ? -0.1 GLU 54  A 54  A ? -0.1 
61  GLU 61  A 61  A ? LYS 59  A 59  A ? -0.9 HIS 56  A 56  A ? -0.2 TRP 60  A 60  A ? -0.2 GLU 54  A 54  A ? -0.0 
62  GLY 62  A 62  A ? PRO 63  A 63  A ? -0.0 GLU 64  A 64  A ? -0.0 GLU 54  A 54  A ? -0.1 TRP 60  A 60  A ? -0.1 
63  PRO 63  A 63  A ? ?   ?   ? ?   ? ? ?    ?   ?   ? ?   ? ? ?    GLU 54  A 54  A ? -0.1 LEU 52  A 52  A ? -0.1 
64  GLU 64  A 64  A ? GLY 53  A 53  A ? -0.2 ARG 51  A 51  A ? -0.1 LEU 66  A 66  A ? -0.4 GLY 53  A 53  A ? -0.2 
65  GLN 65  A 65  A ? LEU 52  A 52  A ? -2.0 PHE 67  A 67  A ? -0.0 LEU 52  A 52  A ? -2.6 PHE 67  A 67  A ? -0.4 
66  LEU 66  A 66  A ? GLU 64  A 64  A ? -0.4 ARG 51  A 51  A ? -0.2 ARG 68  A 68  A ? -0.4 ARG 51  A 51  A ? -0.2 
67  PHE 67  A 67  A ? VAL 50  A 50  A ? -2.5 GLN 65  A 65  A ? -0.4 VAL 50  A 50  A ? -3.0 VAL 69  A 69  A ? -0.8 
68  ARG 68  A 68  A ? LEU 66  A 66  A ? -0.4 TRP 49  A 49  A ? -0.2 THR 70  A 70  A ? -0.3 TRP 49  A 49  A ? -0.2 
69  VAL 69  A 69  A ? LEU 48  A 48  A ? -2.0 PHE 67  A 67  A ? -0.8 LEU 48  A 48  A ? -0.5 TYR 47  A 47  A ? -0.2 
70  THR 70  A 70  A ? ARG 91  A 91  A ? -0.5 ARG 68  A 68  A ? -0.3 PHE 72  A 72  A ? -0.5 VAL 69  A 69  A ? -0.1 
71  ASP 71  A 71  A ? ARG 91  A 91  A ? -0.6 PHE 73  A 73  A ? -0.0 ARG 91  A 91  A ? -1.7 PHE 73  A 73  A ? -0.4 
72  PHE 72  A 72  A ? THR 70  A 70  A ? -0.5 ILE 90  A 90  A ? -0.2 ILE 90  A 90  A ? -0.2 MET 88  A 88  A ? -0.0 
73  PHE 73  A 73  A ? LEU 89  A 89  A ? -2.9 ASP 71  A 71  A ? -0.4 LEU 89  A 89  A ? -1.7 HIS 75  A 75  A ? -0.1 
74  PRO 74  A 74  A ? ?   ?   ? ?   ? ? ?    ?   ?   ? ?   ? ? ?    MET 88  A 88  A ? -0.2 ASP 86  A 86  A ? -0.1 
75  HIS 75  A 75  A ? ILE 87  A 87  A ? -2.9 ASP 85  A 85  A ? -0.3 PHE 78  A 78  A ? -2.3 ILE 87  A 87  A ? -0.1 
76  PRO 76  A 76  A ? ?   ?   ? ?   ? ? ?    ?   ?   ? ?   ? ? ?    HIS 75  A 75  A ? -0.1 ASP 85  A 85  A ? -0.0 
77  GLY 77  A 77  A ? ASP 85  A 85  A ? -0.1 ASN 79  A 79  A ? -0.1 ASN 79  A 79  A ? -0.1 ASP 86  A 86  A ? -0.1 
78  PHE 78  A 78  A ? HIS 75  A 75  A ? -2.3 ASP 85  A 85  A ? -0.1 ALA 80  A 80  A ? -0.5 ASP 85  A 85  A ? -0.2 
79  ASN 79  A 79  A ? ASN 84  A 84  A ? -2.0 ALA 80  A 80  A ? -0.1 HIS 83  A 83  A ? -2.1 ASN 84  A 84  A ? -0.6 
80  ALA 80  A 80  A ? PHE 78  A 78  A ? -0.5 ASN 81  A 81  A ? -0.2 ASN 79  A 79  A ? -0.1 PHE 78  A 78  A ? -0.0 
81  ASN 81  A 81  A ? ASP 82  A 82  A ? -0.1 ASN 84  A 84  A ? -0.1 ALA 80  A 80  A ? -0.2 ASN 79  A 79  A ? -0.0 
82  ASP 82  A 82  A ? ASN 79  A 79  A ? -0.4 ASN 84  A 84  A ? -0.1 ALA 80  A 80  A ? -0.2 ASN 81  A 81  A ? -0.1 
83  HIS 83  A 83  A ? ASN 79  A 79  A ? -2.1 ASN 84  A 84  A ? -0.2 ASP 86  A 86  A ? -1.0 ASP 85  A 85  A ? -0.2 
84  ASN 84  A 84  A ? ASN 79  A 79  A ? -0.6 ASP 85  A 85  A ? -0.2 ASN 79  A 79  A ? -2.0 HIS 83  A 83  A ? -0.2 
85  ASP 85  A 85  A ? HIS 83  A 83  A ? -0.2 PHE 78  A 78  A ? -0.2 ILE 87  A 87  A ? -2.0 HIS 75  A 75  A ? -0.3 
86  ASP 86  A 86  A ? HIS 83  A 83  A ? -1.0 PHE 78  A 78  A ? -0.1 MET 88  A 88  A ? -0.3 ASP 85  A 85  A ? -0.2 
87  ILE 87  A 87  A ? ASP 85  A 85  A ? -2.0 ALA 40  A 40  A ? -0.3 HIS 75  A 75  A ? -2.9 LEU 89  A 89  A ? -0.3 
88  MET 88  A 88  A ? THR 39  A 39  A ? -2.9 ASP 86  A 86  A ? -0.3 THR 39  A 39  A ? -2.6 ILE 90  A 90  A ? -0.4 
89  LEU 89  A 89  A ? PHE 73  A 73  A ? -1.7 ILE 87  A 87  A ? -0.3 PHE 73  A 73  A ? -2.9 ARG 91  A 91  A ? -0.5 
90  ILE 90  A 90  A ? LEU 37  A 37  A ? -2.5 MET 88  A 88  A ? -0.4 LEU 37  A 37  A ? -2.6 LEU 92  A 92  A ? -0.5 
91  ARG 91  A 91  A ? ASP 71  A 71  A ? -1.7 LEU 89  A 89  A ? -0.5 ASP 71  A 71  A ? -0.6 THR 70  A 70  A ? -0.5 
92  LEU 92  A 92  A ? ARG 35  A 35  A ? -2.8 ILE 90  A 90  A ? -0.5 VAL 69  A 69  A ? -0.1 ALA 96  A 96  A ? -0.0 
93  PRO 93  A 93  A ? ?   ?   ? ?   ? ? ?    ?   ?   ? ?   ? ? ?    GLN 95  A 95  A ? -0.3 LEU 92  A 92  A ? -0.1 
94  ARG 94  A 94  A ? ASP 34  A 34  A ? -0.1 ARG 35  A 35  A ? -0.0 ALA 96  A 96  A ? -0.1 LEU 92  A 92  A ? -0.0 
95  GLN 95  A 95  A ? PRO 93  A 93  A ? -0.3 ALA 96  A 96  A ? -0.1 ARG 35  A 35  A ? -0.2 ARG 97  A 97  A ? -0.2 
96  ALA 96  A 96  A ? ASP 34  A 34  A ? -3.8 ARG 94  A 94  A ? -0.1 LEU 98  A 98  A ? -0.8 GLN 95  A 95  A ? -0.1 
97  ARG 97  A 97  A ? GLN 95  A 95  A ? -0.2 GLN 103 A 103 A ? -0.0 SER 99  A 99  A ? -0.2 ALA 96  A 96  A ? -0.1 
98  LEU 98  A 98  A ? ALA 96  A 96  A ? -0.8 ALA 101 A 101 A ? -0.1 GLN 103 A 103 A ? -0.2 ASP 34  A 34  A ? -0.0 
99  SER 99  A 99  A ? VAL 102 A 102 A ? -2.0 ARG 97  A 97  A ? -0.2 VAL 102 A 102 A ? -1.1 GLY 53  A 53  A ? -0.1 
100 PRO 100 A 100 A ? ?   ?   ? ?   ? ? ?    ?   ?   ? ?   ? ? ?    GLN 103 A 103 A ? -0.2 LEU 98  A 98  A ? -0.0 
101 ALA 101 A 101 A ? VAL 102 A 102 A ? -0.2 GLN 13  A 13  A ? -0.1 GLN 103 A 103 A ? -0.4 GLY 53  A 53  A ? -0.3 
102 VAL 102 A 102 A ? SER 99  A 99  A ? -1.1 LEU 52  A 52  A ? -0.1 SER 99  A 99  A ? -2.0 ALA 101 A 101 A ? -0.2 
103 GLN 103 A 103 A ? PRO 14  A 14  A ? -1.2 ALA 101 A 101 A ? -0.4 LEU 31  A 31  A ? -0.2 LEU 105 A 105 A ? -0.1 
104 PRO 104 A 104 A ? ?   ?   ? ?   ? ? ?    ?   ?   ? ?   ? ? ?    ASN 106 A 106 A ? -0.4 ILE 32  A 32  A ? -0.3 
105 LEU 105 A 105 A ? LEU 31  A 31  A ? -2.8 TRP 15  A 15  A ? -0.2 THR 188 A 188 A ? -0.1 LEU 107 A 107 A ? -0.0 
106 ASN 106 A 106 A ? PRO 104 A 104 A ? -0.4 GLY 187 A 187 A ? -0.4 LEU 189 A 189 A ? -3.4 SER 108 A 108 A ? -0.3 
107 LEU 107 A 107 A ? THR 188 A 188 A ? -0.2 ILE 32  A 32  A ? -0.1 GLN 109 A 109 A ? -0.3 ALA 190 A 190 A ? -0.2 
108 SER 108 A 108 A ? LEU 189 A 189 A ? -2.2 ASN 106 A 106 A ? -0.3 LEU 216 A 216 A ? -0.1 LEU 107 A 107 A ? -0.1 
109 GLN 109 A 109 A ? LEU 107 A 107 A ? -0.3 CYS 111 A 111 A ? -0.1 CYS 111 A 111 A ? -0.4 SER 108 A 108 A ? -0.1 
110 THR 110 A 110 A ? LEU 107 A 107 A ? -0.0 HIS 214 A 214 A ? -0.0 CYS 213 A 213 A ? -0.2 VAL 112 A 112 A ? -0.1 
111 CYS 111 A 111 A ? GLN 109 A 109 A ? -0.4 CYS 213 A 213 A ? -0.1 SER 113 A 113 A ? -0.1 GLN 109 A 109 A ? -0.1 
112 VAL 112 A 112 A ? ALA 190 A 190 A ? -0.2 THR 110 A 110 A ? -0.1 CYS 111 A 111 A ? -0.1 GLY 115 A 115 A ? -0.0 
113 SER 113 A 113 A ? CYS 111 A 111 A ? -0.1 PRO 114 A 114 A ? -0.1 MET 116 A 116 A ? -1.9 ILE 144 A 144 A ? -0.3 
114 PRO 114 A 114 A ? ?   ?   ? ?   ? ? ?    ?   ?   ? ?   ? ? ?    LEU 145 A 145 A ? -0.2 SER 113 A 113 A ? -0.1 
115 GLY 115 A 115 A ? ILE 144 A 144 A ? -2.9 MET 116 A 116 A ? -0.3 GLN 117 A 117 A ? -0.2 LEU 145 A 145 A ? -0.1 
116 MET 116 A 116 A ? SER 113 A 113 A ? -1.9 GLN 117 A 117 A ? -0.1 ILE 144 A 144 A ? -2.1 CYS 118 A 118 A ? -0.4 
117 GLN 117 A 117 A ? SER 143 A 143 A ? -0.2 GLY 115 A 115 A ? -0.2 ASN 186 A 186 A ? -0.6 LEU 119 A 119 A ? -0.3 
118 CYS 118 A 118 A ? ILE 142 A 142 A ? -4.1 MET 116 A 116 A ? -0.4 ILE 142 A 142 A ? -3.3 ILE 120 A 120 A ? -0.4 
119 LEU 119 A 119 A ? VAL 184 A 184 A ? -3.6 GLN 117 A 117 A ? -0.3 VAL 184 A 184 A ? -3.3 SER 121 A 121 A ? -0.4 
120 ILE 120 A 120 A ? ALA 140 A 140 A ? -2.7 CYS 118 A 118 A ? -0.4 ALA 140 A 140 A ? -2.0 GLY 122 A 122 A ? -0.3 
121 SER 121 A 121 A ? PRO 182 A 182 A ? -0.9 LEU 119 A 119 A ? -0.4 TRP 123 A 123 A ? -0.3 CYS 139 A 139 A ? -0.2 
122 GLY 122 A 122 A ? GLN 138 A 138 A ? -2.1 ILE 120 A 120 A ? -0.3 GLN 138 A 138 A ? -2.4 ASP 178 A 178 A ? -0.1 
123 TRP 123 A 123 A ? GLY 177 A 177 A ? -0.4 SER 121 A 121 A ? -0.3 VAL 126 A 126 A ? -0.1 ASP 178 A 178 A ? -0.1 
124 GLY 124 A 124 A ? ALA 125 A 125 A ? -0.2 GLN 138 A 138 A ? -0.1 GLY 177 A 177 A ? -0.3 ALA 2   A 2   A ? -0.2 
125 ALA 125 A 125 A ? GLN 176 A 176 A ? -3.7 PHE 133 A 133 A ? -0.2 PHE 133 A 133 A ? -0.2 GLY 124 A 124 A ? -0.2 
126 VAL 126 A 126 A ? LEU 132 A 132 A ? -2.4 ARG 1   A 1   A ? -0.2 GLY 4   A 4   A ? -0.3 SER 128 A 128 A ? -0.3 
127 SER 127 A 127 A ? LEU 132 A 132 A ? -0.4 ILE 3   A 3   A ? -0.1 LEU 132 A 132 A ? -0.4 VAL 126 A 126 A ? -0.1 
128 SER 128 A 128 A ? VAL 126 A 126 A ? -0.3 ALA 131 A 131 A ? -0.1 ALA 131 A 131 A ? -0.1 GLU 198 A 198 A ? -0.0 
129 PRO 129 A 129 A ? ?   ?   ? ?   ? ? ?    ?   ?   ? ?   ? ? ?    ALA 131 A 131 A ? -0.7 SER 128 A 128 A ? -0.1 
130 LYS 130 A 130 A ? VAL 126 A 126 A ? -0.0 ALA 131 A 131 A ? -0.0 LEU 132 A 132 A ? -0.7 SER 127 A 127 A ? -0.1 
131 ALA 131 A 131 A ? PRO 129 A 129 A ? -0.7 VAL 126 A 126 A ? -0.1 PHE 133 A 133 A ? -0.5 SER 128 A 128 A ? -0.1 
132 LEU 132 A 132 A ? LYS 130 A 130 A ? -0.7 SER 127 A 127 A ? -0.4 VAL 126 A 126 A ? -2.4 SER 127 A 127 A ? -0.4 
133 PHE 133 A 133 A ? ALA 131 A 131 A ? -0.5 ALA 125 A 125 A ? -0.2 ALA 125 A 125 A ? -0.2 GLY 124 A 124 A ? -0.1 
134 PRO 134 A 134 A ? ?   ?   ? ?   ? ? ?    ?   ?   ? ?   ? ? ?    GLN 138 A 138 A ? -0.1 LEU 57  A 57  A ? -0.0 
135 VAL 135 A 135 A ? LEU 137 A 137 A ? -0.1 HIS 56  A 56  A ? -0.1 LEU 57  A 57  A ? -2.9 LEU 137 A 137 A ? -0.3 
136 THR 136 A 136 A ? HIS 56  A 56  A ? -0.2 LEU 57  A 57  A ? -0.1 HIS 56  A 56  A ? -0.2 GLN 138 A 138 A ? -0.1 
137 LEU 137 A 137 A ? HIS 55  A 55  A ? -2.0 VAL 135 A 135 A ? -0.3 CYS 8   A 8   A ? -2.8 CYS 139 A 139 A ? -0.3 
138 GLN 138 A 138 A ? GLY 122 A 122 A ? -2.4 GLU 7   A 7   A ? -0.3 GLY 122 A 122 A ? -2.1 ALA 140 A 140 A ? -0.3 
139 CYS 139 A 139 A ? GLU 6   A 6   A ? -3.2 LEU 137 A 137 A ? -0.3 GLU 6   A 6   A ? -2.4 ASN 141 A 141 A ? -0.3 
140 ALA 140 A 140 A ? ILE 120 A 120 A ? -2.0 GLN 138 A 138 A ? -0.3 ILE 120 A 120 A ? -2.7 ILE 142 A 142 A ? -0.3 
141 ASN 141 A 141 A ? CYS 139 A 139 A ? -0.3 GLY 4   A 4   A ? -0.3 SER 143 A 143 A ? -0.3 LEU 119 A 119 A ? -0.2 
142 ILE 142 A 142 A ? CYS 118 A 118 A ? -3.3 ALA 140 A 140 A ? -0.3 CYS 118 A 118 A ? -4.1 ILE 144 A 144 A ? -0.4 
143 SER 143 A 143 A ? ASN 141 A 141 A ? -0.3 GLN 117 A 117 A ? -0.2 GLY 166 A 166 A ? -2.3 LEU 145 A 145 A ? -0.3 
144 ILE 144 A 144 A ? MET 116 A 116 A ? -2.1 ILE 142 A 142 A ? -0.4 GLY 115 A 115 A ? -2.9 ALA 165 A 165 A ? -0.2 
145 LEU 145 A 145 A ? CYS 164 A 164 A ? -2.8 SER 143 A 143 A ? -0.3 CYS 164 A 164 A ? -0.4 ASN 147 A 147 A ? -0.1 
146 GLU 146 A 146 A ? ILE 144 A 144 A ? -0.2 ASN 147 A 147 A ? -0.1 CYS 150 A 150 A ? -1.6 LEU 149 A 149 A ? -0.6 
147 ASN 147 A 147 A ? LYS 148 A 148 A ? -0.3 LEU 149 A 149 A ? -0.2 HIS 151 A 151 A ? -2.4 TRP 152 A 152 A ? -0.2 
148 LYS 148 A 148 A ? LEU 149 A 149 A ? -0.2 CYS 150 A 150 A ? -0.2 TRP 152 A 152 A ? -2.2 ASN 147 A 147 A ? -0.3 
149 LEU 149 A 149 A ? GLU 146 A 146 A ? -0.6 HIS 151 A 151 A ? -0.2 ALA 153 A 153 A ? -2.3 LYS 148 A 148 A ? -0.2 
150 CYS 150 A 150 A ? GLU 146 A 146 A ? -1.6 TRP 152 A 152 A ? -0.2 TYR 154 A 154 A ? -1.9 LYS 148 A 148 A ? -0.2 
151 HIS 151 A 151 A ? ASN 147 A 147 A ? -2.4 TRP 152 A 152 A ? -0.2 CYS 150 A 150 A ? -0.2 LEU 149 A 149 A ? -0.2 
152 TRP 152 A 152 A ? LYS 148 A 148 A ? -2.2 ASN 147 A 147 A ? -0.2 CYS 150 A 150 A ? -0.2 HIS 151 A 151 A ? -0.2 
153 ALA 153 A 153 A ? LEU 149 A 149 A ? -2.3 TYR 154 A 154 A ? -0.3 HIS 151 A 151 A ? -0.2 TRP 152 A 152 A ? -0.2 
154 TYR 154 A 154 A ? CYS 150 A 150 A ? -1.9 LEU 149 A 149 A ? -0.1 HIS 157 A 157 A ? -2.0 ILE 158 A 158 A ? -0.6 
155 PRO 155 A 155 A ? ?   ?   ? ?   ? ? ?    ?   ?   ? ?   ? ? ?    TRP 152 A 152 A ? -0.1 HIS 151 A 151 A ? -0.1 
156 GLY 156 A 156 A ? ILE 158 A 158 A ? -0.2 HIS 157 A 157 A ? -0.1 HIS 151 A 151 A ? -0.1 SER 159 A 159 A ? -0.0 
157 HIS 157 A 157 A ? TYR 154 A 154 A ? -2.0 HIS 151 A 151 A ? -0.2 SER 159 A 159 A ? -0.5 GLY 156 A 156 A ? -0.1 
158 ILE 158 A 158 A ? TYR 154 A 154 A ? -0.6 HIS 151 A 151 A ? -0.1 GLY 156 A 156 A ? -0.2 ASP 160 A 160 A ? -0.2 
159 SER 159 A 159 A ? HIS 157 A 157 A ? -0.5 LEU 163 A 163 A ? -0.0 MET 162 A 162 A ? -1.5 HIS 157 A 157 A ? -0.0 
160 ASP 160 A 160 A ? SER 161 A 161 A ? -0.3 ILE 158 A 158 A ? -0.2 HIS 214 A 214 A ? -0.0 SER 159 A 159 A ? -0.0 
161 SER 161 A 161 A ? HIS 214 A 214 A ? -0.1 CYS 213 A 213 A ? -0.0 SER 211 A 211 A ? -3.0 LEU 163 A 163 A ? -0.3 
162 MET 162 A 162 A ? SER 159 A 159 A ? -1.5 THR 210 A 210 A ? -0.2 CYS 164 A 164 A ? -0.4 THR 210 A 210 A ? -0.2 
163 LEU 163 A 163 A ? TYR 209 A 209 A ? -2.9 SER 161 A 161 A ? -0.3 TYR 209 A 209 A ? -3.1 ALA 165 A 165 A ? -0.4 
164 CYS 164 A 164 A ? LEU 145 A 145 A ? -0.4 MET 162 A 162 A ? -0.4 LEU 145 A 145 A ? -2.8 GLY 166 A 166 A ? -0.4 
165 ALA 165 A 165 A ? ALA 207 A 207 A ? -1.9 LEU 163 A 163 A ? -0.4 ALA 207 A 207 A ? -1.7 LEU 167 A 167 A ? -0.3 
166 GLY 166 A 166 A ? SER 143 A 143 A ? -2.3 CYS 164 A 164 A ? -0.4 TRP 168 A 168 A ? -0.5 SER 143 A 143 A ? -0.2 
167 LEU 167 A 167 A ? ARG 172 A 172 A ? -1.1 ALA 165 A 165 A ? -0.3 GLY 170 A 170 A ? -1.3 ARG 205 A 205 A ? -0.3 
168 TRP 168 A 168 A ? GLY 166 A 166 A ? -0.5 GLU 169 A 169 A ? -0.3 ARG 204 A 204 A ? -3.4 ARG 205 A 205 A ? -0.3 
169 GLU 169 A 169 A ? GLY 170 A 170 A ? -0.3 PRO 203 A 203 A ? -0.2 TRP 168 A 168 A ? -0.3 GLY 171 A 171 A ? -0.1 
170 GLY 170 A 170 A ? LEU 167 A 167 A ? -1.3 ARG 202 A 202 A ? -0.2 GLU 169 A 169 A ? -0.3 ARG 202 A 202 A ? -0.2 
171 GLY 171 A 171 A ? SER 201 A 201 A ? -2.5 GLU 169 A 169 A ? -0.1 GLY 173 A 173 A ? -0.3 ARG 202 A 202 A ? -0.1 
172 ARG 172 A 172 A ? LEU 167 A 167 A ? -0.3 ARG 202 A 202 A ? -0.1 LEU 167 A 167 A ? -1.1 SER 174 A 174 A ? -0.3 
173 GLY 173 A 173 A ? ILE 3   A 3   A ? -0.4 GLY 171 A 171 A ? -0.3 ILE 3   A 3   A ? -1.3 CYS 175 A 175 A ? -0.2 
174 SER 174 A 174 A ? ARG 172 A 172 A ? -0.3 ALA 2   A 2   A ? -0.2 SER 201 A 201 A ? -0.3 ALA 2   A 2   A ? -0.3 
175 CYS 175 A 175 A ? GLY 173 A 173 A ? -0.2 GLN 176 A 176 A ? -0.1 ASP 178 A 178 A ? -2.3 SER 179 A 179 A ? -0.2 
176 GLN 176 A 176 A ? GLY 177 A 177 A ? -0.3 SER 174 A 174 A ? -0.2 ALA 125 A 125 A ? -3.7 CYS 175 A 175 A ? -0.1 
177 GLY 177 A 177 A ? GLY 124 A 124 A ? -0.3 PHE 26  A 26  A ? -0.2 TRP 123 A 123 A ? -0.4 GLN 176 A 176 A ? -0.3 
178 ASP 178 A 178 A ? CYS 175 A 175 A ? -2.3 CYS 27  A 27  A ? -0.1 GLY 181 A 181 A ? -2.9 VAL 193 A 193 A ? -0.3 
179 SER 179 A 179 A ? PHE 26  A 26  A ? -0.3 GLY 180 A 180 A ? -0.3 GLY 28  A 28  A ? -3.9 SER 194 A 194 A ? -0.2 
180 GLY 180 A 180 A ? VAL 193 A 193 A ? -2.8 GLY 181 A 181 A ? -0.3 SER 179 A 179 A ? -0.3 THR 30  A 30  A ? -0.1 
181 GLY 181 A 181 A ? ASP 178 A 178 A ? -2.9 PRO 182 A 182 A ? -0.1 VAL 193 A 193 A ? -2.5 GLY 180 A 180 A ? -0.3 
182 PRO 182 A 182 A ? ?   ?   ? ?   ? ? ?    ?   ?   ? ?   ? ? ?    SER 121 A 121 A ? -0.9 VAL 184 A 184 A ? -0.6 
183 LEU 183 A 183 A ? GLY 191 A 191 A ? -2.4 GLY 181 A 181 A ? -0.2 ALA 190 A 190 A ? -3.1 GLY 191 A 191 A ? -1.4 
184 VAL 184 A 184 A ? LEU 119 A 119 A ? -3.3 PRO 182 A 182 A ? -0.6 LEU 119 A 119 A ? -3.6 ASN 186 A 186 A ? -0.4 
185 CYS 185 A 185 A ? THR 188 A 188 A ? -2.3 LEU 183 A 183 A ? -0.6 THR 188 A 188 A ? -1.6 CYS 118 A 118 A ? -0.2 
186 ASN 186 A 186 A ? GLN 117 A 117 A ? -0.6 VAL 184 A 184 A ? -0.4 CYS 185 A 185 A ? -0.2 LEU 189 A 189 A ? -0.1 
187 GLY 187 A 187 A ? THR 188 A 188 A ? -0.2 VAL 184 A 184 A ? -0.1 ASN 106 A 106 A ? -0.4 LEU 189 A 189 A ? -0.3 
188 THR 188 A 188 A ? CYS 185 A 185 A ? -1.6 LEU 105 A 105 A ? -0.1 CYS 185 A 185 A ? -2.3 ALA 190 A 190 A ? -0.7 
189 LEU 189 A 189 A ? ASN 106 A 106 A ? -3.4 GLY 187 A 187 A ? -0.3 SER 108 A 108 A ? -2.2 VAL 184 A 184 A ? -0.2 
190 ALA 190 A 190 A ? LEU 183 A 183 A ? -3.1 THR 188 A 188 A ? -0.7 VAL 212 A 212 A ? -1.9 CYS 213 A 213 A ? -0.5 
191 GLY 191 A 191 A ? LEU 183 A 183 A ? -1.4 SER 211 A 211 A ? -0.2 LEU 183 A 183 A ? -2.4 VAL 193 A 193 A ? -0.4 
192 VAL 192 A 192 A ? THR 210 A 210 A ? -1.7 ALA 190 A 190 A ? -0.3 THR 210 A 210 A ? -3.0 SER 194 A 194 A ? -0.2 
193 VAL 193 A 193 A ? GLY 181 A 181 A ? -2.5 GLY 191 A 191 A ? -0.4 GLY 180 A 180 A ? -2.8 TYR 209 A 209 A ? -0.2 
194 SER 194 A 194 A ? VAL 208 A 208 A ? -2.5 GLY 195 A 195 A ? -0.3 GLY 196 A 196 A ? -0.3 TYR 209 A 209 A ? -0.2 
195 GLY 195 A 195 A ? VAL 208 A 208 A ? -2.2 ALA 197 A 197 A ? -0.0 VAL 208 A 208 A ? -2.6 SER 194 A 194 A ? -0.3 
196 GLY 196 A 196 A ? SER 194 A 194 A ? -0.3 ALA 207 A 207 A ? -0.2 ALA 207 A 207 A ? -0.2 GLU 198 A 198 A ? -0.1 
197 ALA 197 A 197 A ? PRO 206 A 206 A ? -0.4 GLY 195 A 195 A ? -0.2 SER 201 A 201 A ? -0.2 ARG 202 A 202 A ? -0.1 
198 GLU 198 A 198 A ? GLY 196 A 196 A ? -0.1 CYS 200 A 200 A ? -0.1 CYS 200 A 200 A ? -0.2 CYS 175 A 175 A ? -0.0 
199 PRO 199 A 199 A ? ?   ?   ? ?   ? ? ?    ?   ?   ? ?   ? ? ?    ARG 202 A 202 A ? -0.5 ALA 197 A 197 A ? -0.1 
200 CYS 200 A 200 A ? SER 201 A 201 A ? -0.2 GLU 198 A 198 A ? -0.2 GLU 198 A 198 A ? -0.1 CYS 175 A 175 A ? -0.1 
201 SER 201 A 201 A ? ARG 205 A 205 A ? -0.4 SER 174 A 174 A ? -0.3 GLY 171 A 171 A ? -2.5 CYS 200 A 200 A ? -0.2 
202 ARG 202 A 202 A ? ARG 205 A 205 A ? -0.6 PRO 199 A 199 A ? -0.5 ARG 205 A 205 A ? -2.0 GLY 170 A 170 A ? -0.2 
203 PRO 203 A 203 A ? ?   ?   ? ?   ? ? ?    ?   ?   ? ?   ? ? ?    GLU 169 A 169 A ? -0.2 ARG 202 A 202 A ? -0.1 
204 ARG 204 A 204 A ? TRP 168 A 168 A ? -3.4 LEU 167 A 167 A ? -0.2 GLU 169 A 169 A ? -0.1 TRP 168 A 168 A ? -0.1 
205 ARG 205 A 205 A ? ARG 202 A 202 A ? -2.0 LEU 167 A 167 A ? -0.3 ARG 202 A 202 A ? -0.6 SER 201 A 201 A ? -0.4 
206 PRO 206 A 206 A ? ?   ?   ? ?   ? ? ?    ?   ?   ? ?   ? ? ?    ALA 197 A 197 A ? -0.4 GLY 166 A 166 A ? -0.2 
207 ALA 207 A 207 A ? ALA 165 A 165 A ? -1.7 ARG 172 A 172 A ? -0.2 ALA 165 A 165 A ? -1.9 TYR 209 A 209 A ? -0.4 
208 VAL 208 A 208 A ? GLY 195 A 195 A ? -2.6 CYS 164 A 164 A ? -0.2 SER 194 A 194 A ? -2.5 GLY 195 A 195 A ? -2.2 
209 TYR 209 A 209 A ? LEU 163 A 163 A ? -3.1 ALA 207 A 207 A ? -0.4 LEU 163 A 163 A ? -2.9 SER 211 A 211 A ? -0.5 
210 THR 210 A 210 A ? VAL 192 A 192 A ? -3.0 VAL 208 A 208 A ? -0.3 VAL 192 A 192 A ? -1.7 VAL 212 A 212 A ? -0.5 
211 SER 211 A 211 A ? SER 161 A 161 A ? -3.0 TYR 209 A 209 A ? -0.5 HIS 214 A 214 A ? -0.5 TYR 215 A 215 A ? -0.3 
212 VAL 212 A 212 A ? ALA 190 A 190 A ? -1.9 THR 210 A 210 A ? -0.5 TYR 215 A 215 A ? -2.2 LEU 216 A 216 A ? -0.2 
213 CYS 213 A 213 A ? ALA 190 A 190 A ? -0.5 HIS 214 A 214 A ? -0.3 LEU 216 A 216 A ? -0.7 VAL 212 A 212 A ? -0.2 
214 HIS 214 A 214 A ? SER 211 A 211 A ? -0.5 TYR 215 A 215 A ? -0.2 CYS 213 A 213 A ? -0.3 VAL 212 A 212 A ? -0.2 
215 TYR 215 A 215 A ? VAL 212 A 212 A ? -2.2 SER 211 A 211 A ? -0.3 ILE 219 A 219 A ? -2.6 HIS 214 A 214 A ? -0.2 
216 LEU 216 A 216 A ? CYS 213 A 213 A ? -0.7 TRP 218 A 218 A ? -0.2 GLN 220 A 220 A ? -2.6 GLU 221 A 221 A ? -0.2 
217 ASP 217 A 217 A ? CYS 213 A 213 A ? -0.2 TRP 218 A 218 A ? -0.2 GLU 221 A 221 A ? -2.1 LEU 216 A 216 A ? -0.2 
218 TRP 218 A 218 A ? GLN 220 A 220 A ? -0.2 ILE 219 A 219 A ? -0.2 ILE 222 A 222 A ? -2.1 LEU 216 A 216 A ? -0.2 
219 ILE 219 A 219 A ? TYR 215 A 215 A ? -2.6 GLN 220 A 220 A ? -0.2 MET 223 A 223 A ? -2.3 ASP 217 A 217 A ? -0.2 
220 GLN 220 A 220 A ? LEU 216 A 216 A ? -2.6 GLU 221 A 221 A ? -0.2 GLU 224 A 224 A ? -1.6 ILE 219 A 219 A ? -0.2 
221 GLU 221 A 221 A ? ASP 217 A 217 A ? -2.1 LEU 216 A 216 A ? -0.2 ASN 225 A 225 A ? -1.0 GLN 220 A 220 A ? -0.2 
222 ILE 222 A 222 A ? TRP 218 A 218 A ? -2.1 MET 223 A 223 A ? -0.2 ASN 225 A 225 A ? -0.5 GLN 220 A 220 A ? -0.2 
223 MET 223 A 223 A ? ILE 219 A 219 A ? -2.3 GLU 224 A 224 A ? -0.2 ILE 222 A 222 A ? -0.2 GLU 221 A 221 A ? -0.2 
224 GLU 224 A 224 A ? GLN 220 A 220 A ? -1.6 ILE 219 A 219 A ? -0.2 MET 223 A 223 A ? -0.2 ILE 222 A 222 A ? -0.2 
225 ASN 225 A 225 A ? GLU 221 A 221 A ? -1.0 ILE 222 A 222 A ? -0.5 MET 223 A 223 A ? -0.2 GLU 224 A 224 A ? -0.2 
# 
loop_
_dssp_statistics_histogram.entry_id 
_dssp_statistics_histogram.type 
_dssp_statistics_histogram.1 
_dssp_statistics_histogram.2 
_dssp_statistics_histogram.3 
_dssp_statistics_histogram.4 
_dssp_statistics_histogram.5 
_dssp_statistics_histogram.6 
_dssp_statistics_histogram.7 
_dssp_statistics_histogram.8 
_dssp_statistics_histogram.9 
_dssp_statistics_histogram.10 
_dssp_statistics_histogram.11 
_dssp_statistics_histogram.12 
_dssp_statistics_histogram.13 
_dssp_statistics_histogram.14 
_dssp_statistics_histogram.15 
_dssp_statistics_histogram.16 
_dssp_statistics_histogram.17 
_dssp_statistics_histogram.18 
_dssp_statistics_histogram.19 
_dssp_statistics_histogram.20 
_dssp_statistics_histogram.21 
_dssp_statistics_histogram.22 
_dssp_statistics_histogram.23 
_dssp_statistics_histogram.24 
_dssp_statistics_histogram.25 
_dssp_statistics_histogram.26 
_dssp_statistics_histogram.27 
_dssp_statistics_histogram.28 
_dssp_statistics_histogram.29 
_dssp_statistics_histogram.30 
Hosa_KLK9 residues_per_alpha_helix        0 0 0 0 0 0 1 0 1 0 0 0 0 0 0 0 0 0 0 0 0 0 0 0 0 0 0 0 0 0 
Hosa_KLK9 parallel_bridges_per_ladder     1 0 0 0 0 0 0 0 0 0 0 0 0 0 0 0 0 0 0 0 0 0 0 0 0 0 0 0 0 0 
Hosa_KLK9 antiparallel_bridges_per_ladder 5 2 1 6 1 2 0 0 0 0 0 0 0 0 0 0 0 0 0 0 0 0 0 0 0 0 0 0 0 0 
Hosa_KLK9 ladders_per_sheet               0 0 0 0 0 1 0 1 0 0 0 0 0 0 0 0 0 0 0 0 0 0 0 0 0 0 0 0 0 0 
# 
loop_
_dssp_statistics_hbond.entry_id 
_dssp_statistics_hbond.type 
_dssp_statistics_hbond.count 
_dssp_statistics_hbond.count_per_100 
Hosa_KLK9 O(I)-->H-N(J)          141 62.7 
Hosa_KLK9 'PARALLEL BRIDGES'     2   0.9  
Hosa_KLK9 'ANTIPARALLEL BRIDGES' 71  31.6 
Hosa_KLK9 O(I)-->H-N(I-5)        2   0.9  
Hosa_KLK9 O(I)-->H-N(I-4)        1   0.4  
Hosa_KLK9 O(I)-->H-N(I-3)        5   2.2  
Hosa_KLK9 O(I)-->H-N(I-2)        0   0.0  
Hosa_KLK9 O(I)-->H-N(I-1)        0   0.0  
Hosa_KLK9 O(I)-->H-N(I+0)        0   0.0  
Hosa_KLK9 O(I)-->H-N(I+1)        0   0.0  
Hosa_KLK9 O(I)-->H-N(I+2)        20  8.9  
Hosa_KLK9 O(I)-->H-N(I+3)        23  10.2 
Hosa_KLK9 O(I)-->H-N(I+4)        14  6.2  
Hosa_KLK9 O(I)-->H-N(I+5)        1   0.4  
# 
_dssp_statistics.entry_id                       Hosa_KLK9 
_dssp_statistics.nr_of_residues                 225 
_dssp_statistics.nr_of_chains                   1 
_dssp_statistics.nr_of_ss_bridges_total         0 
_dssp_statistics.nr_of_ss_bridges_intra_chain   0 
_dssp_statistics.nr_of_ss_bridges_inter_chain   0 
# 
loop_
_chem_comp.id 
_chem_comp.type 
_chem_comp.mon_nstd_flag 
_chem_comp.name 
_chem_comp.formula 
_chem_comp.formula_weight 
ALA 'L-PEPTIDE LINKING' y ALANINE         'C3 H7 N O2'     89.093 
ARG 'L-PEPTIDE LINKING' y ARGININE        'C6 H15 N4 O2'  175.209 
ASN 'L-PEPTIDE LINKING' y ASPARAGINE      'C4 H8 N2 O3'   132.118 
ASP 'L-PEPTIDE LINKING' y 'ASPARTIC ACID' 'C4 H7 N O4'    133.103 
CYS 'L-PEPTIDE LINKING' y CYSTEINE        'C3 H7 N O2 S'  121.158 
GLN 'L-PEPTIDE LINKING' y GLUTAMINE       'C5 H10 N2 O3'  146.144 
GLU 'L-PEPTIDE LINKING' y 'GLUTAMIC ACID' 'C5 H9 N O4'    147.129 
GLY 'PEPTIDE LINKING'   y GLYCINE         'C2 H5 N O2'     75.067 
HIS 'L-PEPTIDE LINKING' y HISTIDINE       'C6 H10 N3 O2'  156.162 
ILE 'L-PEPTIDE LINKING' y ISOLEUCINE      'C6 H13 N O2'   131.173 
LEU 'L-PEPTIDE LINKING' y LEUCINE         'C6 H13 N O2'   131.173 
LYS 'L-PEPTIDE LINKING' y LYSINE          'C6 H15 N2 O2'  147.195 
MET 'L-PEPTIDE LINKING' y METHIONINE      'C5 H11 N O2 S' 149.211 
PHE 'L-PEPTIDE LINKING' y PHENYLALANINE   'C9 H11 N O2'   165.189 
PRO 'L-PEPTIDE LINKING' y PROLINE         'C5 H9 N O2'     115.13 
SER 'L-PEPTIDE LINKING' y SERINE          'C3 H7 N O3'    105.093 
THR 'L-PEPTIDE LINKING' y THREONINE       'C4 H9 N O3'    119.119 
TRP 'L-PEPTIDE LINKING' y TRYPTOPHAN      'C11 H12 N2 O2' 204.225 
TYR 'L-PEPTIDE LINKING' y TYROSINE        'C9 H11 N O3'   181.189 
VAL 'L-PEPTIDE LINKING' y VALINE          'C5 H11 N O2'   117.146 
# 
loop_
_atom_type.symbol 
N 
C 
O 
S 
# 
loop_
_entity_poly_seq.entity_id 
_entity_poly_seq.num 
_entity_poly_seq.mon_id 
_entity_poly_seq.hetero 
1   1 ARG n 
1   2 ALA n 
1   3 ILE n 
1   4 GLY n 
1   5 ALA n 
1   6 GLU n 
1   7 GLU n 
1   8 CYS n 
1   9 ARG n 
1  10 PRO n 
1  11 ASN n 
1  12 SER n 
1  13 GLN n 
1  14 PRO n 
1  15 TRP n 
1  16 GLN n 
1  17 ALA n 
1  18 GLY n 
1  19 LEU n 
1  20 PHE n 
1  21 HIS n 
1  22 LEU n 
1  23 THR n 
1  24 ARG n 
1  25 LEU n 
1  26 PHE n 
1  27 CYS n 
1  28 GLY n 
1  29 ALA n 
1  30 THR n 
1  31 LEU n 
1  32 ILE n 
1  33 SER n 
1  34 ASP n 
1  35 ARG n 
1  36 TRP n 
1  37 LEU n 
1  38 LEU n 
1  39 THR n 
1  40 ALA n 
1  41 ALA n 
1  42 HIS n 
1  43 CYS n 
1  44 ARG n 
1  45 LYS n 
1  46 PRO n 
1  47 TYR n 
1  48 LEU n 
1  49 TRP n 
1  50 VAL n 
1  51 ARG n 
1  52 LEU n 
1  53 GLY n 
1  54 GLU n 
1  55 HIS n 
1  56 HIS n 
1  57 LEU n 
1  58 TRP n 
1  59 LYS n 
1  60 TRP n 
1  61 GLU n 
1  62 GLY n 
1  63 PRO n 
1  64 GLU n 
1  65 GLN n 
1  66 LEU n 
1  67 PHE n 
1  68 ARG n 
1  69 VAL n 
1  70 THR n 
1  71 ASP n 
1  72 PHE n 
1  73 PHE n 
1  74 PRO n 
1  75 HIS n 
1  76 PRO n 
1  77 GLY n 
1  78 PHE n 
1  79 ASN n 
1  80 ALA n 
1  81 ASN n 
1  82 ASP n 
1  83 HIS n 
1  84 ASN n 
1  85 ASP n 
1  86 ASP n 
1  87 ILE n 
1  88 MET n 
1  89 LEU n 
1  90 ILE n 
1  91 ARG n 
1  92 LEU n 
1  93 PRO n 
1  94 ARG n 
1  95 GLN n 
1  96 ALA n 
1  97 ARG n 
1  98 LEU n 
1  99 SER n 
1 100 PRO n 
1 101 ALA n 
1 102 VAL n 
1 103 GLN n 
1 104 PRO n 
1 105 LEU n 
1 106 ASN n 
1 107 LEU n 
1 108 SER n 
1 109 GLN n 
1 110 THR n 
1 111 CYS n 
1 112 VAL n 
1 113 SER n 
1 114 PRO n 
1 115 GLY n 
1 116 MET n 
1 117 GLN n 
1 118 CYS n 
1 119 LEU n 
1 120 ILE n 
1 121 SER n 
1 122 GLY n 
1 123 TRP n 
1 124 GLY n 
1 125 ALA n 
1 126 VAL n 
1 127 SER n 
1 128 SER n 
1 129 PRO n 
1 130 LYS n 
1 131 ALA n 
1 132 LEU n 
1 133 PHE n 
1 134 PRO n 
1 135 VAL n 
1 136 THR n 
1 137 LEU n 
1 138 GLN n 
1 139 CYS n 
1 140 ALA n 
1 141 ASN n 
1 142 ILE n 
1 143 SER n 
1 144 ILE n 
1 145 LEU n 
1 146 GLU n 
1 147 ASN n 
1 148 LYS n 
1 149 LEU n 
1 150 CYS n 
1 151 HIS n 
1 152 TRP n 
1 153 ALA n 
1 154 TYR n 
1 155 PRO n 
1 156 GLY n 
1 157 HIS n 
1 158 ILE n 
1 159 SER n 
1 160 ASP n 
1 161 SER n 
1 162 MET n 
1 163 LEU n 
1 164 CYS n 
1 165 ALA n 
1 166 GLY n 
1 167 LEU n 
1 168 TRP n 
1 169 GLU n 
1 170 GLY n 
1 171 GLY n 
1 172 ARG n 
1 173 GLY n 
1 174 SER n 
1 175 CYS n 
1 176 GLN n 
1 177 GLY n 
1 178 ASP n 
1 179 SER n 
1 180 GLY n 
1 181 GLY n 
1 182 PRO n 
1 183 LEU n 
1 184 VAL n 
1 185 CYS n 
1 186 ASN n 
1 187 GLY n 
1 188 THR n 
1 189 LEU n 
1 190 ALA n 
1 191 GLY n 
1 192 VAL n 
1 193 VAL n 
1 194 SER n 
1 195 GLY n 
1 196 GLY n 
1 197 ALA n 
1 198 GLU n 
1 199 PRO n 
1 200 CYS n 
1 201 SER n 
1 202 ARG n 
1 203 PRO n 
1 204 ARG n 
1 205 ARG n 
1 206 PRO n 
1 207 ALA n 
1 208 VAL n 
1 209 TYR n 
1 210 THR n 
1 211 SER n 
1 212 VAL n 
1 213 CYS n 
1 214 HIS n 
1 215 TYR n 
1 216 LEU n 
1 217 ASP n 
1 218 TRP n 
1 219 ILE n 
1 220 GLN n 
1 221 GLU n 
1 222 ILE n 
1 223 MET n 
1 224 GLU n 
1 225 ASN n 
# 
loop_
_pdbx_poly_seq_scheme.asym_id 
_pdbx_poly_seq_scheme.entity_id 
_pdbx_poly_seq_scheme.seq_id 
_pdbx_poly_seq_scheme.mon_id 
_pdbx_poly_seq_scheme.ndb_seq_num 
_pdbx_poly_seq_scheme.pdb_seq_num 
_pdbx_poly_seq_scheme.auth_seq_num 
_pdbx_poly_seq_scheme.pdb_mon_id 
_pdbx_poly_seq_scheme.auth_mon_id 
_pdbx_poly_seq_scheme.pdb_strand_id 
_pdbx_poly_seq_scheme.pdb_ins_code 
_pdbx_poly_seq_scheme.hetero 
A 1   1 ARG   1 1   1   ARG ARG A ? n 
A 1   2 ALA   2 2   2   ALA ALA A ? n 
A 1   3 ILE   3 3   3   ILE ILE A ? n 
A 1   4 GLY   4 4   4   GLY GLY A ? n 
A 1   5 ALA   5 5   5   ALA ALA A ? n 
A 1   6 GLU   6 6   6   GLU GLU A ? n 
A 1   7 GLU   7 7   7   GLU GLU A ? n 
A 1   8 CYS   8 8   8   CYS CYS A ? n 
A 1   9 ARG   9 9   9   ARG ARG A ? n 
A 1  10 PRO  10 10  10  PRO PRO A ? n 
A 1  11 ASN  11 11  11  ASN ASN A ? n 
A 1  12 SER  12 12  12  SER SER A ? n 
A 1  13 GLN  13 13  13  GLN GLN A ? n 
A 1  14 PRO  14 14  14  PRO PRO A ? n 
A 1  15 TRP  15 15  15  TRP TRP A ? n 
A 1  16 GLN  16 16  16  GLN GLN A ? n 
A 1  17 ALA  17 17  17  ALA ALA A ? n 
A 1  18 GLY  18 18  18  GLY GLY A ? n 
A 1  19 LEU  19 19  19  LEU LEU A ? n 
A 1  20 PHE  20 20  20  PHE PHE A ? n 
A 1  21 HIS  21 21  21  HIS HIS A ? n 
A 1  22 LEU  22 22  22  LEU LEU A ? n 
A 1  23 THR  23 23  23  THR THR A ? n 
A 1  24 ARG  24 24  24  ARG ARG A ? n 
A 1  25 LEU  25 25  25  LEU LEU A ? n 
A 1  26 PHE  26 26  26  PHE PHE A ? n 
A 1  27 CYS  27 27  27  CYS CYS A ? n 
A 1  28 GLY  28 28  28  GLY GLY A ? n 
A 1  29 ALA  29 29  29  ALA ALA A ? n 
A 1  30 THR  30 30  30  THR THR A ? n 
A 1  31 LEU  31 31  31  LEU LEU A ? n 
A 1  32 ILE  32 32  32  ILE ILE A ? n 
A 1  33 SER  33 33  33  SER SER A ? n 
A 1  34 ASP  34 34  34  ASP ASP A ? n 
A 1  35 ARG  35 35  35  ARG ARG A ? n 
A 1  36 TRP  36 36  36  TRP TRP A ? n 
A 1  37 LEU  37 37  37  LEU LEU A ? n 
A 1  38 LEU  38 38  38  LEU LEU A ? n 
A 1  39 THR  39 39  39  THR THR A ? n 
A 1  40 ALA  40 40  40  ALA ALA A ? n 
A 1  41 ALA  41 41  41  ALA ALA A ? n 
A 1  42 HIS  42 42  42  HIS HIS A ? n 
A 1  43 CYS  43 43  43  CYS CYS A ? n 
A 1  44 ARG  44 44  44  ARG ARG A ? n 
A 1  45 LYS  45 45  45  LYS LYS A ? n 
A 1  46 PRO  46 46  46  PRO PRO A ? n 
A 1  47 TYR  47 47  47  TYR TYR A ? n 
A 1  48 LEU  48 48  48  LEU LEU A ? n 
A 1  49 TRP  49 49  49  TRP TRP A ? n 
A 1  50 VAL  50 50  50  VAL VAL A ? n 
A 1  51 ARG  51 51  51  ARG ARG A ? n 
A 1  52 LEU  52 52  52  LEU LEU A ? n 
A 1  53 GLY  53 53  53  GLY GLY A ? n 
A 1  54 GLU  54 54  54  GLU GLU A ? n 
A 1  55 HIS  55 55  55  HIS HIS A ? n 
A 1  56 HIS  56 56  56  HIS HIS A ? n 
A 1  57 LEU  57 57  57  LEU LEU A ? n 
A 1  58 TRP  58 58  58  TRP TRP A ? n 
A 1  59 LYS  59 59  59  LYS LYS A ? n 
A 1  60 TRP  60 60  60  TRP TRP A ? n 
A 1  61 GLU  61 61  61  GLU GLU A ? n 
A 1  62 GLY  62 62  62  GLY GLY A ? n 
A 1  63 PRO  63 63  63  PRO PRO A ? n 
A 1  64 GLU  64 64  64  GLU GLU A ? n 
A 1  65 GLN  65 65  65  GLN GLN A ? n 
A 1  66 LEU  66 66  66  LEU LEU A ? n 
A 1  67 PHE  67 67  67  PHE PHE A ? n 
A 1  68 ARG  68 68  68  ARG ARG A ? n 
A 1  69 VAL  69 69  69  VAL VAL A ? n 
A 1  70 THR  70 70  70  THR THR A ? n 
A 1  71 ASP  71 71  71  ASP ASP A ? n 
A 1  72 PHE  72 72  72  PHE PHE A ? n 
A 1  73 PHE  73 73  73  PHE PHE A ? n 
A 1  74 PRO  74 74  74  PRO PRO A ? n 
A 1  75 HIS  75 75  75  HIS HIS A ? n 
A 1  76 PRO  76 76  76  PRO PRO A ? n 
A 1  77 GLY  77 77  77  GLY GLY A ? n 
A 1  78 PHE  78 78  78  PHE PHE A ? n 
A 1  79 ASN  79 79  79  ASN ASN A ? n 
A 1  80 ALA  80 80  80  ALA ALA A ? n 
A 1  81 ASN  81 81  81  ASN ASN A ? n 
A 1  82 ASP  82 82  82  ASP ASP A ? n 
A 1  83 HIS  83 83  83  HIS HIS A ? n 
A 1  84 ASN  84 84  84  ASN ASN A ? n 
A 1  85 ASP  85 85  85  ASP ASP A ? n 
A 1  86 ASP  86 86  86  ASP ASP A ? n 
A 1  87 ILE  87 87  87  ILE ILE A ? n 
A 1  88 MET  88 88  88  MET MET A ? n 
A 1  89 LEU  89 89  89  LEU LEU A ? n 
A 1  90 ILE  90 90  90  ILE ILE A ? n 
A 1  91 ARG  91 91  91  ARG ARG A ? n 
A 1  92 LEU  92 92  92  LEU LEU A ? n 
A 1  93 PRO  93 93  93  PRO PRO A ? n 
A 1  94 ARG  94 94  94  ARG ARG A ? n 
A 1  95 GLN  95 95  95  GLN GLN A ? n 
A 1  96 ALA  96 96  96  ALA ALA A ? n 
A 1  97 ARG  97 97  97  ARG ARG A ? n 
A 1  98 LEU  98 98  98  LEU LEU A ? n 
A 1  99 SER  99 99  99  SER SER A ? n 
A 1 100 PRO 100 100 100 PRO PRO A ? n 
A 1 101 ALA 101 101 101 ALA ALA A ? n 
A 1 102 VAL 102 102 102 VAL VAL A ? n 
A 1 103 GLN 103 103 103 GLN GLN A ? n 
A 1 104 PRO 104 104 104 PRO PRO A ? n 
A 1 105 LEU 105 105 105 LEU LEU A ? n 
A 1 106 ASN 106 106 106 ASN ASN A ? n 
A 1 107 LEU 107 107 107 LEU LEU A ? n 
A 1 108 SER 108 108 108 SER SER A ? n 
A 1 109 GLN 109 109 109 GLN GLN A ? n 
A 1 110 THR 110 110 110 THR THR A ? n 
A 1 111 CYS 111 111 111 CYS CYS A ? n 
A 1 112 VAL 112 112 112 VAL VAL A ? n 
A 1 113 SER 113 113 113 SER SER A ? n 
A 1 114 PRO 114 114 114 PRO PRO A ? n 
A 1 115 GLY 115 115 115 GLY GLY A ? n 
A 1 116 MET 116 116 116 MET MET A ? n 
A 1 117 GLN 117 117 117 GLN GLN A ? n 
A 1 118 CYS 118 118 118 CYS CYS A ? n 
A 1 119 LEU 119 119 119 LEU LEU A ? n 
A 1 120 ILE 120 120 120 ILE ILE A ? n 
A 1 121 SER 121 121 121 SER SER A ? n 
A 1 122 GLY 122 122 122 GLY GLY A ? n 
A 1 123 TRP 123 123 123 TRP TRP A ? n 
A 1 124 GLY 124 124 124 GLY GLY A ? n 
A 1 125 ALA 125 125 125 ALA ALA A ? n 
A 1 126 VAL 126 126 126 VAL VAL A ? n 
A 1 127 SER 127 127 127 SER SER A ? n 
A 1 128 SER 128 128 128 SER SER A ? n 
A 1 129 PRO 129 129 129 PRO PRO A ? n 
A 1 130 LYS 130 130 130 LYS LYS A ? n 
A 1 131 ALA 131 131 131 ALA ALA A ? n 
A 1 132 LEU 132 132 132 LEU LEU A ? n 
A 1 133 PHE 133 133 133 PHE PHE A ? n 
A 1 134 PRO 134 134 134 PRO PRO A ? n 
A 1 135 VAL 135 135 135 VAL VAL A ? n 
A 1 136 THR 136 136 136 THR THR A ? n 
A 1 137 LEU 137 137 137 LEU LEU A ? n 
A 1 138 GLN 138 138 138 GLN GLN A ? n 
A 1 139 CYS 139 139 139 CYS CYS A ? n 
A 1 140 ALA 140 140 140 ALA ALA A ? n 
A 1 141 ASN 141 141 141 ASN ASN A ? n 
A 1 142 ILE 142 142 142 ILE ILE A ? n 
A 1 143 SER 143 143 143 SER SER A ? n 
A 1 144 ILE 144 144 144 ILE ILE A ? n 
A 1 145 LEU 145 145 145 LEU LEU A ? n 
A 1 146 GLU 146 146 146 GLU GLU A ? n 
A 1 147 ASN 147 147 147 ASN ASN A ? n 
A 1 148 LYS 148 148 148 LYS LYS A ? n 
A 1 149 LEU 149 149 149 LEU LEU A ? n 
A 1 150 CYS 150 150 150 CYS CYS A ? n 
A 1 151 HIS 151 151 151 HIS HIS A ? n 
A 1 152 TRP 152 152 152 TRP TRP A ? n 
A 1 153 ALA 153 153 153 ALA ALA A ? n 
A 1 154 TYR 154 154 154 TYR TYR A ? n 
A 1 155 PRO 155 155 155 PRO PRO A ? n 
A 1 156 GLY 156 156 156 GLY GLY A ? n 
A 1 157 HIS 157 157 157 HIS HIS A ? n 
A 1 158 ILE 158 158 158 ILE ILE A ? n 
A 1 159 SER 159 159 159 SER SER A ? n 
A 1 160 ASP 160 160 160 ASP ASP A ? n 
A 1 161 SER 161 161 161 SER SER A ? n 
A 1 162 MET 162 162 162 MET MET A ? n 
A 1 163 LEU 163 163 163 LEU LEU A ? n 
A 1 164 CYS 164 164 164 CYS CYS A ? n 
A 1 165 ALA 165 165 165 ALA ALA A ? n 
A 1 166 GLY 166 166 166 GLY GLY A ? n 
A 1 167 LEU 167 167 167 LEU LEU A ? n 
A 1 168 TRP 168 168 168 TRP TRP A ? n 
A 1 169 GLU 169 169 169 GLU GLU A ? n 
A 1 170 GLY 170 170 170 GLY GLY A ? n 
A 1 171 GLY 171 171 171 GLY GLY A ? n 
A 1 172 ARG 172 172 172 ARG ARG A ? n 
A 1 173 GLY 173 173 173 GLY GLY A ? n 
A 1 174 SER 174 174 174 SER SER A ? n 
A 1 175 CYS 175 175 175 CYS CYS A ? n 
A 1 176 GLN 176 176 176 GLN GLN A ? n 
A 1 177 GLY 177 177 177 GLY GLY A ? n 
A 1 178 ASP 178 178 178 ASP ASP A ? n 
A 1 179 SER 179 179 179 SER SER A ? n 
A 1 180 GLY 180 180 180 GLY GLY A ? n 
A 1 181 GLY 181 181 181 GLY GLY A ? n 
A 1 182 PRO 182 182 182 PRO PRO A ? n 
A 1 183 LEU 183 183 183 LEU LEU A ? n 
A 1 184 VAL 184 184 184 VAL VAL A ? n 
A 1 185 CYS 185 185 185 CYS CYS A ? n 
A 1 186 ASN 186 186 186 ASN ASN A ? n 
A 1 187 GLY 187 187 187 GLY GLY A ? n 
A 1 188 THR 188 188 188 THR THR A ? n 
A 1 189 LEU 189 189 189 LEU LEU A ? n 
A 1 190 ALA 190 190 190 ALA ALA A ? n 
A 1 191 GLY 191 191 191 GLY GLY A ? n 
A 1 192 VAL 192 192 192 VAL VAL A ? n 
A 1 193 VAL 193 193 193 VAL VAL A ? n 
A 1 194 SER 194 194 194 SER SER A ? n 
A 1 195 GLY 195 195 195 GLY GLY A ? n 
A 1 196 GLY 196 196 196 GLY GLY A ? n 
A 1 197 ALA 197 197 197 ALA ALA A ? n 
A 1 198 GLU 198 198 198 GLU GLU A ? n 
A 1 199 PRO 199 199 199 PRO PRO A ? n 
A 1 200 CYS 200 200 200 CYS CYS A ? n 
A 1 201 SER 201 201 201 SER SER A ? n 
A 1 202 ARG 202 202 202 ARG ARG A ? n 
A 1 203 PRO 203 203 203 PRO PRO A ? n 
A 1 204 ARG 204 204 204 ARG ARG A ? n 
A 1 205 ARG 205 205 205 ARG ARG A ? n 
A 1 206 PRO 206 206 206 PRO PRO A ? n 
A 1 207 ALA 207 207 207 ALA ALA A ? n 
A 1 208 VAL 208 208 208 VAL VAL A ? n 
A 1 209 TYR 209 209 209 TYR TYR A ? n 
A 1 210 THR 210 210 210 THR THR A ? n 
A 1 211 SER 211 211 211 SER SER A ? n 
A 1 212 VAL 212 212 212 VAL VAL A ? n 
A 1 213 CYS 213 213 213 CYS CYS A ? n 
A 1 214 HIS 214 214 214 HIS HIS A ? n 
A 1 215 TYR 215 215 215 TYR TYR A ? n 
A 1 216 LEU 216 216 216 LEU LEU A ? n 
A 1 217 ASP 217 217 217 ASP ASP A ? n 
A 1 218 TRP 218 218 218 TRP TRP A ? n 
A 1 219 ILE 219 219 219 ILE ILE A ? n 
A 1 220 GLN 220 220 220 GLN GLN A ? n 
A 1 221 GLU 221 221 221 GLU GLU A ? n 
A 1 222 ILE 222 222 222 ILE ILE A ? n 
A 1 223 MET 223 223 223 MET MET A ? n 
A 1 224 GLU 224 224 224 GLU GLU A ? n 
A 1 225 ASN 225 225 225 ASN ASN A ? n 
# 
loop_
_atom_site.group_PDB 
_atom_site.id 
_atom_site.type_symbol 
_atom_site.label_atom_id 
_atom_site.label_alt_id 
_atom_site.label_comp_id 
_atom_site.label_asym_id 
_atom_site.label_entity_id 
_atom_site.label_seq_id 
_atom_site.pdbx_PDB_ins_code 
_atom_site.Cartn_x 
_atom_site.Cartn_y 
_atom_site.Cartn_z 
_atom_site.occupancy 
_atom_site.B_iso_or_equiv 
_atom_site.pdbx_formal_charge 
_atom_site.auth_seq_id 
_atom_site.auth_comp_id 
_atom_site.auth_asym_id 
_atom_site.auth_atom_id 
_atom_site.pdbx_PDB_model_num 
ATOM 1    N N   ? ARG A 1   1 ?   0.466   6.758 -11.002 1.000 39.280 ? 1   ARG A N   1 
ATOM 2    C CA  ? ARG A 1   1 ?   0.769   6.124 -12.280 1.000 39.280 ? 1   ARG A CA  1 
ATOM 3    C C   ? ARG A 1   1 ?   1.259   4.693 -12.080 1.000 39.280 ? 1   ARG A C   1 
ATOM 4    C CB  ? ARG A 1   1 ?   1.817   6.933 -13.048 1.000 39.280 ? 1   ARG A CB  1 
ATOM 5    O O   ? ARG A 1   1 ?   2.188   4.453 -11.306 1.000 39.280 ? 1   ARG A O   1 
ATOM 6    C CG  ? ARG A 1   1 ?   2.011   6.483 -14.487 1.000 39.280 ? 1   ARG A CG  1 
ATOM 7    C CD  ? ARG A 1   1 ?   3.122   7.261 -15.177 1.000 39.280 ? 1   ARG A CD  1 
ATOM 8    N NE  ? ARG A 1   1 ?   3.726   6.492 -16.261 1.000 39.280 ? 1   ARG A NE  1 
ATOM 9    N NH1 ? ARG A 1   1 ?   5.056   8.221 -17.023 1.000 39.280 ? 1   ARG A NH1 1 
ATOM 10   N NH2 ? ARG A 1   1 ?   5.115   6.179 -18.063 1.000 39.280 ? 1   ARG A NH2 1 
ATOM 11   C CZ  ? ARG A 1   1 ?   4.631   6.966 -17.113 1.000 39.280 ? 1   ARG A CZ  1 
ATOM 12   N N   ? ALA A 1   2 ?   0.464   3.682 -12.419 1.000 53.920 ? 2   ALA A N   1 
ATOM 13   C CA  ? ALA A 1   2 ?   1.312   2.584 -12.875 1.000 53.920 ? 2   ALA A CA  1 
ATOM 14   C C   ? ALA A 1   2 ?   1.678   2.748 -14.347 1.000 53.920 ? 2   ALA A C   1 
ATOM 15   C CB  ? ALA A 1   2 ?   0.616   1.244 -12.649 1.000 53.920 ? 2   ALA A CB  1 
ATOM 16   O O   ? ALA A 1   2 ?   0.802   2.742 -15.216 1.000 53.920 ? 2   ALA A O   1 
ATOM 17   N N   ? ILE A 1   3 ?   2.345   3.881 -14.781 1.000 57.910 ? 3   ILE A N   1 
ATOM 18   C CA  ? ILE A 1   3 ?   2.774   4.039 -16.167 1.000 57.910 ? 3   ILE A CA  1 
ATOM 19   C C   ? ILE A 1   3 ?   2.797   2.678 -16.858 1.000 57.910 ? 3   ILE A C   1 
ATOM 20   C CB  ? ILE A 1   3 ?   4.163   4.709 -16.255 1.000 57.910 ? 3   ILE A CB  1 
ATOM 21   O O   ? ILE A 1   3 ?   3.420   1.734 -16.365 1.000 57.910 ? 3   ILE A O   1 
ATOM 22   C CG1 ? ILE A 1   3 ?   4.127   6.099 -15.610 1.000 57.910 ? 3   ILE A CG1 1 
ATOM 23   C CG2 ? ILE A 1   3 ?   4.630   4.793 -17.712 1.000 57.910 ? 3   ILE A CG2 1 
ATOM 24   C CD1 ? ILE A 1   3 ?   5.472   6.813 -15.603 1.000 57.910 ? 3   ILE A CD1 1 
ATOM 25   N N   ? GLY A 1   4 ?   1.698   2.536 -17.847 1.000 66.010 ? 4   GLY A N   1 
ATOM 26   C CA  ? GLY A 1   4 ?   1.533   1.259 -18.524 1.000 66.010 ? 4   GLY A CA  1 
ATOM 27   C C   ? GLY A 1   4 ?   0.381   0.438 -17.977 1.000 66.010 ? 4   GLY A C   1 
ATOM 28   O O   ? GLY A 1   4 ?   0.260  -0.751 -18.280 1.000 66.010 ? 4   GLY A O   1 
ATOM 29   N N   ? ALA A 1   5 ?  -0.381   1.104 -16.961 1.000 79.860 ? 5   ALA A N   1 
ATOM 30   C CA  ? ALA A 1   5 ?  -1.511   0.423 -16.335 1.000 79.860 ? 5   ALA A CA  1 
ATOM 31   C C   ? ALA A 1   5 ?  -2.763   0.526 -17.201 1.000 79.860 ? 5   ALA A C   1 
ATOM 32   C CB  ? ALA A 1   5 ?  -1.778   1.001 -14.947 1.000 79.860 ? 5   ALA A CB  1 
ATOM 33   O O   ? ALA A 1   5 ?  -2.913   1.474 -17.976 1.000 79.860 ? 5   ALA A O   1 
ATOM 34   N N   ? GLU A 1   6 ?  -3.525  -0.430 -17.266 1.000 88.640 ? 6   GLU A N   1 
ATOM 35   C CA  ? GLU A 1   6 ?  -4.827  -0.528 -17.919 1.000 88.640 ? 6   GLU A CA  1 
ATOM 36   C C   ? GLU A 1   6 ?  -5.938  -0.773 -16.903 1.000 88.640 ? 6   GLU A C   1 
ATOM 37   C CB  ? GLU A 1   6 ?  -4.819  -1.642 -18.969 1.000 88.640 ? 6   GLU A CB  1 
ATOM 38   O O   ? GLU A 1   6 ?  -5.670  -1.161 -15.764 1.000 88.640 ? 6   GLU A O   1 
ATOM 39   C CG  ? GLU A 1   6 ?  -3.492  -1.792 -19.697 1.000 88.640 ? 6   GLU A CG  1 
ATOM 40   C CD  ? GLU A 1   6 ?  -3.489  -2.923 -20.713 1.000 88.640 ? 6   GLU A CD  1 
ATOM 41   O OE1 ? GLU A 1   6 ?  -2.466  -3.111 -21.410 1.000 88.640 ? 6   GLU A OE1 1 
ATOM 42   O OE2 ? GLU A 1   6 ?  -4.518  -3.627 -20.813 1.000 88.640 ? 6   GLU A OE2 1 
ATOM 43   N N   ? GLU A 1   7 ?  -7.079  -0.304 -17.353 1.000 93.250 ? 7   GLU A N   1 
ATOM 44   C CA  ? GLU A 1   7 ?  -8.211  -0.555 -16.466 1.000 93.250 ? 7   GLU A CA  1 
ATOM 45   C C   ? GLU A 1   7 ?  -8.242  -2.010 -16.008 1.000 93.250 ? 7   GLU A C   1 
ATOM 46   C CB  ? GLU A 1   7 ?  -9.528  -0.193 -17.160 1.000 93.250 ? 7   GLU A CB  1 
ATOM 47   O O   ? GLU A 1   7 ?  -8.058  -2.924 -16.815 1.000 93.250 ? 7   GLU A O   1 
ATOM 48   C CG  ? GLU A 1   7 ? -10.757  -0.388 -16.284 1.000 93.250 ? 7   GLU A CG  1 
ATOM 49   C CD  ? GLU A 1   7 ? -12.042   0.096 -16.938 1.000 93.250 ? 7   GLU A CD  1 
ATOM 50   O OE1 ? GLU A 1   7 ? -13.140  -0.258 -16.453 1.000 93.250 ? 7   GLU A OE1 1 
ATOM 51   O OE2 ? GLU A 1   7 ? -11.949   0.834 -17.944 1.000 93.250 ? 7   GLU A OE2 1 
ATOM 52   N N   ? CYS A 1   8 ?  -8.405  -2.219 -14.733 1.000 94.070 ? 8   CYS A N   1 
ATOM 53   C CA  ? CYS A 1   8 ?  -8.582  -3.550 -14.163 1.000 94.070 ? 8   CYS A CA  1 
ATOM 54   C C   ? CYS A 1   8 ?  -9.943  -4.126 -14.533 1.000 94.070 ? 8   CYS A C   1 
ATOM 55   C CB  ? CYS A 1   8 ?  -8.433  -3.505 -12.642 1.000 94.070 ? 8   CYS A CB  1 
ATOM 56   O O   ? CYS A 1   8 ? -10.898  -3.380 -14.754 1.000 94.070 ? 8   CYS A O   1 
ATOM 57   S SG  ? CYS A 1   8 ?  -6.796  -2.983 -12.086 1.000 94.070 ? 8   CYS A SG  1 
ATOM 58   N N   ? ARG A 1   9 ?  -9.885  -5.487 -14.664 1.000 94.350 ? 9   ARG A N   1 
ATOM 59   C CA  ? ARG A 1   9 ? -11.202  -6.113 -14.719 1.000 94.350 ? 9   ARG A CA  1 
ATOM 60   C C   ? ARG A 1   9 ? -12.030  -5.757 -13.489 1.000 94.350 ? 9   ARG A C   1 
ATOM 61   C CB  ? ARG A 1   9 ? -11.071  -7.633 -14.841 1.000 94.350 ? 9   ARG A CB  1 
ATOM 62   O O   ? ARG A 1   9 ? -11.525  -5.788 -12.365 1.000 94.350 ? 9   ARG A O   1 
ATOM 63   C CG  ? ARG A 1   9 ? -10.471  -8.096 -16.159 1.000 94.350 ? 9   ARG A CG  1 
ATOM 64   C CD  ? ARG A 1   9 ? -10.398  -9.615 -16.243 1.000 94.350 ? 9   ARG A CD  1 
ATOM 65   N NE  ? ARG A 1   9 ?  -9.748 -10.056 -17.473 1.000 94.350 ? 9   ARG A NE  1 
ATOM 66   N NH1 ? ARG A 1   9 ?  -9.910 -12.310 -16.995 1.000 94.350 ? 9   ARG A NH1 1 
ATOM 67   N NH2 ? ARG A 1   9 ?  -8.931 -11.615 -18.948 1.000 94.350 ? 9   ARG A NH2 1 
ATOM 68   C CZ  ? ARG A 1   9 ?  -9.531 -11.326 -17.803 1.000 94.350 ? 9   ARG A CZ  1 
ATOM 69   N N   ? PRO A 1  10 ? -13.326  -5.273 -13.723 1.000 93.840 ? 10  PRO A N   1 
ATOM 70   C CA  ? PRO A 1  10 ? -14.163  -4.890 -12.584 1.000 93.840 ? 10  PRO A CA  1 
ATOM 71   C C   ? PRO A 1  10 ? -14.153  -5.932 -11.468 1.000 93.840 ? 10  PRO A C   1 
ATOM 72   C CB  ? PRO A 1  10 ? -15.559  -4.762 -13.199 1.000 93.840 ? 10  PRO A CB  1 
ATOM 73   O O   ? PRO A 1  10 ? -14.295  -7.128 -11.733 1.000 93.840 ? 10  PRO A O   1 
ATOM 74   C CG  ? PRO A 1  10 ? -15.315  -4.400 -14.628 1.000 93.840 ? 10  PRO A CG  1 
ATOM 75   C CD  ? PRO A 1  10 ? -14.094  -5.133 -15.104 1.000 93.840 ? 10  PRO A CD  1 
ATOM 76   N N   ? ASN A 1  11 ? -13.796  -5.458 -10.178 1.000 91.870 ? 11  ASN A N   1 
ATOM 77   C CA  ? ASN A 1  11 ? -13.834  -6.224  -8.937 1.000 91.870 ? 11  ASN A CA  1 
ATOM 78   C C   ? ASN A 1  11 ? -12.787  -7.334  -8.931 1.000 91.870 ? 11  ASN A C   1 
ATOM 79   C CB  ? ASN A 1  11 ? -15.230  -6.808  -8.709 1.000 91.870 ? 11  ASN A CB  1 
ATOM 80   O O   ? ASN A 1  11 ? -12.902  -8.297  -8.171 1.000 91.870 ? 11  ASN A O   1 
ATOM 81   C CG  ? ASN A 1  11 ? -16.294  -5.739  -8.561 1.000 91.870 ? 11  ASN A CG  1 
ATOM 82   N ND2 ? ASN A 1  11 ? -17.283  -5.760  -9.446 1.000 91.870 ? 11  ASN A ND2 1 
ATOM 83   O OD1 ? ASN A 1  11 ? -16.227  -4.900  -7.658 1.000 91.870 ? 11  ASN A OD1 1 
ATOM 84   N N   ? SER A 1  12 ? -11.794  -7.278  -9.831 1.000 94.940 ? 12  SER A N   1 
ATOM 85   C CA  ? SER A 1  12 ? -10.696  -8.238  -9.881 1.000 94.940 ? 12  SER A CA  1 
ATOM 86   C C   ? SER A 1  12 ?  -9.704  -8.003  -8.747 1.000 94.940 ? 12  SER A C   1 
ATOM 87   C CB  ? SER A 1  12 ?  -9.973  -8.157 -11.226 1.000 94.940 ? 12  SER A CB  1 
ATOM 88   O O   ? SER A 1  12 ?  -8.885  -8.872  -8.441 1.000 94.940 ? 12  SER A O   1 
ATOM 89   O OG  ? SER A 1  12 ?  -9.410  -6.871 -11.418 1.000 94.940 ? 12  SER A OG  1 
ATOM 90   N N   ? GLN A 1  13 ?  -9.659  -6.923  -8.087 1.000 96.880 ? 13  GLN A N   1 
ATOM 91   C CA  ? GLN A 1  13 ?  -8.853  -6.568  -6.924 1.000 96.880 ? 13  GLN A CA  1 
ATOM 92   C C   ? GLN A 1  13 ?  -9.735  -6.251  -5.719 1.000 96.880 ? 13  GLN A C   1 
ATOM 93   C CB  ? GLN A 1  13 ?  -7.950  -5.375  -7.241 1.000 96.880 ? 13  GLN A CB  1 
ATOM 94   O O   ? GLN A 1  13 ?  -9.793  -5.105  -5.269 1.000 96.880 ? 13  GLN A O   1 
ATOM 95   C CG  ? GLN A 1  13 ?  -6.842  -5.690  -8.237 1.000 96.880 ? 13  GLN A CG  1 
ATOM 96   C CD  ? GLN A 1  13 ?  -7.374  -6.198  -9.564 1.000 96.880 ? 13  GLN A CD  1 
ATOM 97   N NE2 ? GLN A 1  13 ?  -6.681  -7.172 -10.146 1.000 96.880 ? 13  GLN A NE2 1 
ATOM 98   O OE1 ? GLN A 1  13 ?  -8.398  -5.721 -10.061 1.000 96.880 ? 13  GLN A OE1 1 
ATOM 99   N N   ? PRO A 1  14 ? -10.358  -7.257  -5.102 1.000 97.190 ? 14  PRO A N   1 
ATOM 100  C CA  ? PRO A 1  14 ? -11.370  -7.094  -4.055 1.000 97.190 ? 14  PRO A CA  1 
ATOM 101  C C   ? PRO A 1  14 ? -10.777  -6.625  -2.729 1.000 97.190 ? 14  PRO A C   1 
ATOM 102  C CB  ? PRO A 1  14 ? -11.966  -8.498  -3.921 1.000 97.190 ? 14  PRO A CB  1 
ATOM 103  O O   ? PRO A 1  14 ? -11.515  -6.212  -1.831 1.000 97.190 ? 14  PRO A O   1 
ATOM 104  C CG  ? PRO A 1  14 ? -10.874  -9.420  -4.357 1.000 97.190 ? 14  PRO A CG  1 
ATOM 105  C CD  ? PRO A 1  14 ? -10.118  -8.767  -5.478 1.000 97.190 ? 14  PRO A CD  1 
ATOM 106  N N   ? TRP A 1  15 ?  -9.431  -6.547  -2.641 1.000 98.050 ? 15  TRP A N   1 
ATOM 107  C CA  ? TRP A 1  15 ?  -8.724  -6.125  -1.436 1.000 98.050 ? 15  TRP A CA  1 
ATOM 108  C C   ? TRP A 1  15 ?  -8.411  -4.634  -1.482 1.000 98.050 ? 15  TRP A C   1 
ATOM 109  C CB  ? TRP A 1  15 ?  -7.431  -6.927  -1.262 1.000 98.050 ? 15  TRP A CB  1 
ATOM 110  O O   ? TRP A 1  15 ?  -8.028  -4.041  -0.471 1.000 98.050 ? 15  TRP A O   1 
ATOM 111  C CG  ? TRP A 1  15 ?  -6.575  -6.974  -2.492 1.000 98.050 ? 15  TRP A CG  1 
ATOM 112  C CD1 ? TRP A 1  15 ?  -5.648  -6.049  -2.887 1.000 98.050 ? 15  TRP A CD1 1 
ATOM 113  C CD2 ? TRP A 1  15 ?  -6.569  -7.998  -3.490 1.000 98.050 ? 15  TRP A CD2 1 
ATOM 114  C CE2 ? TRP A 1  15 ?  -5.613  -7.630  -4.463 1.000 98.050 ? 15  TRP A CE2 1 
ATOM 115  C CE3 ? TRP A 1  15 ?  -7.280  -9.195  -3.657 1.000 98.050 ? 15  TRP A CE3 1 
ATOM 116  N NE1 ? TRP A 1  15 ?  -5.067  -6.437  -4.071 1.000 98.050 ? 15  TRP A NE1 1 
ATOM 117  C CH2 ? TRP A 1  15 ?  -6.060  -9.581  -5.726 1.000 98.050 ? 15  TRP A CH2 1 
ATOM 118  C CZ2 ? TRP A 1  15 ?  -5.350  -8.416  -5.587 1.000 98.050 ? 15  TRP A CZ2 1 
ATOM 119  C CZ3 ? TRP A 1  15 ?  -7.017  -9.976  -4.776 1.000 98.050 ? 15  TRP A CZ3 1 
ATOM 120  N N   ? GLN A 1  16 ?  -8.494  -4.019  -2.669 1.000 97.470 ? 16  GLN A N   1 
ATOM 121  C CA  ? GLN A 1  16 ?  -8.125  -2.621  -2.864 1.000 97.470 ? 16  GLN A CA  1 
ATOM 122  C C   ? GLN A 1  16 ?  -9.108  -1.689  -2.161 1.000 97.470 ? 16  GLN A C   1 
ATOM 123  C CB  ? GLN A 1  16 ?  -8.060  -2.285  -4.355 1.000 97.470 ? 16  GLN A CB  1 
ATOM 124  O O   ? GLN A 1  16 ? -10.321  -1.803  -2.346 1.000 97.470 ? 16  GLN A O   1 
ATOM 125  C CG  ? GLN A 1  16 ?  -7.642  -0.850  -4.645 1.000 97.470 ? 16  GLN A CG  1 
ATOM 126  C CD  ? GLN A 1  16 ?  -6.161  -0.611  -4.414 1.000 97.470 ? 16  GLN A CD  1 
ATOM 127  N NE2 ? GLN A 1  16 ?  -5.782   0.652  -4.252 1.000 97.470 ? 16  GLN A NE2 1 
ATOM 128  O OE1 ? GLN A 1  16 ?  -5.365  -1.555  -4.382 1.000 97.470 ? 16  GLN A OE1 1 
ATOM 129  N N   ? ALA A 1  17 ?  -8.556  -0.756  -1.380 1.000 97.390 ? 17  ALA A N   1 
ATOM 130  C CA  ? ALA A 1  17 ?  -9.347   0.262  -0.693 1.000 97.390 ? 17  ALA A CA  1 
ATOM 131  C C   ? ALA A 1  17 ?  -8.879   1.665  -1.068 1.000 97.390 ? 17  ALA A C   1 
ATOM 132  C CB  ? ALA A 1  17 ?  -9.269   0.065   0.819 1.000 97.390 ? 17  ALA A CB  1 
ATOM 133  O O   ? ALA A 1  17 ?  -7.688   1.891  -1.291 1.000 97.390 ? 17  ALA A O   1 
ATOM 134  N N   ? GLY A 1  18 ?  -9.860   2.544  -1.189 1.000 96.690 ? 18  GLY A N   1 
ATOM 135  C CA  ? GLY A 1  18 ?  -9.554   3.952  -1.385 1.000 96.690 ? 18  GLY A CA  1 
ATOM 136  C C   ? GLY A 1  18 ?  -9.688   4.774  -0.117 1.000 96.690 ? 18  GLY A C   1 
ATOM 137  O O   ? GLY A 1  18 ? -10.686   4.663   0.598 1.000 96.690 ? 18  GLY A O   1 
ATOM 138  N N   ? LEU A 1  19 ?  -8.671   5.585   0.142 1.000 96.890 ? 19  LEU A N   1 
ATOM 139  C CA  ? LEU A 1  19 ?  -8.735   6.544   1.239 1.000 96.890 ? 19  LEU A CA  1 
ATOM 140  C C   ? LEU A 1  19 ?  -9.102   7.932   0.727 1.000 96.890 ? 19  LEU A C   1 
ATOM 141  C CB  ? LEU A 1  19 ?  -7.399   6.598   1.983 1.000 96.890 ? 19  LEU A CB  1 
ATOM 142  O O   ? LEU A 1  19 ?  -8.412   8.483  -0.135 1.000 96.890 ? 19  LEU A O   1 
ATOM 143  C CG  ? LEU A 1  19 ?  -6.879   5.272   2.541 1.000 96.890 ? 19  LEU A CG  1 
ATOM 144  C CD1 ? LEU A 1  19 ?  -5.583   5.495   3.315 1.000 96.890 ? 19  LEU A CD1 1 
ATOM 145  C CD2 ? LEU A 1  19 ?  -7.931   4.616   3.429 1.000 96.890 ? 19  LEU A CD2 1 
ATOM 146  N N   ? PHE A 1  20 ? -10.175   8.463   1.362 1.000 95.680 ? 20  PHE A N   1 
ATOM 147  C CA  ? PHE A 1  20 ? -10.678   9.766   0.942 1.000 95.680 ? 20  PHE A CA  1 
ATOM 148  C C   ? PHE A 1  20 ? -10.551  10.784   2.068 1.000 95.680 ? 20  PHE A C   1 
ATOM 149  C CB  ? PHE A 1  20 ? -12.138   9.660   0.491 1.000 95.680 ? 20  PHE A CB  1 
ATOM 150  O O   ? PHE A 1  20 ? -10.904  10.498   3.214 1.000 95.680 ? 20  PHE A O   1 
ATOM 151  C CG  ? PHE A 1  20 ? -12.318   8.947  -0.822 1.000 95.680 ? 20  PHE A CG  1 
ATOM 152  C CD1 ? PHE A 1  20 ? -12.618   9.657  -1.978 1.000 95.680 ? 20  PHE A CD1 1 
ATOM 153  C CD2 ? PHE A 1  20 ? -12.187   7.567  -0.900 1.000 95.680 ? 20  PHE A CD2 1 
ATOM 154  C CE1 ? PHE A 1  20 ? -12.786   9.000  -3.195 1.000 95.680 ? 20  PHE A CE1 1 
ATOM 155  C CE2 ? PHE A 1  20 ? -12.352   6.903  -2.112 1.000 95.680 ? 20  PHE A CE2 1 
ATOM 156  C CZ  ? PHE A 1  20 ? -12.653   7.621  -3.258 1.000 95.680 ? 20  PHE A CZ  1 
ATOM 157  N N   ? HIS A 1  21 ?  -9.898  11.836   1.766 1.000 94.100 ? 21  HIS A N   1 
ATOM 158  C CA  ? HIS A 1  21 ?  -9.928  13.000   2.644 1.000 94.100 ? 21  HIS A CA  1 
ATOM 159  C C   ? HIS A 1  21 ? -10.893  14.059   2.120 1.000 94.100 ? 21  HIS A C   1 
ATOM 160  C CB  ? HIS A 1  21 ?  -8.527  13.595   2.794 1.000 94.100 ? 21  HIS A CB  1 
ATOM 161  O O   ? HIS A 1  21 ? -10.697  14.598   1.028 1.000 94.100 ? 21  HIS A O   1 
ATOM 162  C CG  ? HIS A 1  21 ?  -8.453  14.713   3.785 1.000 94.100 ? 21  HIS A CG  1 
ATOM 163  C CD2 ? HIS A 1  21 ?  -8.707  14.742   5.114 1.000 94.100 ? 21  HIS A CD2 1 
ATOM 164  N ND1 ? HIS A 1  21 ?  -8.081  15.993   3.435 1.000 94.100 ? 21  HIS A ND1 1 
ATOM 165  C CE1 ? HIS A 1  21 ?  -8.109  16.763   4.510 1.000 94.100 ? 21  HIS A CE1 1 
ATOM 166  N NE2 ? HIS A 1  21 ?  -8.485  16.027   5.542 1.000 94.100 ? 21  HIS A NE2 1 
ATOM 167  N N   ? LEU A 1  22 ? -12.018  14.177   2.964 1.000 89.970 ? 22  LEU A N   1 
ATOM 168  C CA  ? LEU A 1  22 ? -13.155  14.945   2.467 1.000 89.970 ? 22  LEU A CA  1 
ATOM 169  C C   ? LEU A 1  22 ? -13.745  14.297   1.220 1.000 89.970 ? 22  LEU A C   1 
ATOM 170  C CB  ? LEU A 1  22 ? -12.735  16.385   2.159 1.000 89.970 ? 22  LEU A CB  1 
ATOM 171  O O   ? LEU A 1  22 ? -14.282  13.189   1.285 1.000 89.970 ? 22  LEU A O   1 
ATOM 172  C CG  ? LEU A 1  22 ? -12.185  17.197   3.332 1.000 89.970 ? 22  LEU A CG  1 
ATOM 173  C CD1 ? LEU A 1  22 ? -11.680  18.553   2.848 1.000 89.970 ? 22  LEU A CD1 1 
ATOM 174  C CD2 ? LEU A 1  22 ? -13.251  17.371   4.409 1.000 89.970 ? 22  LEU A CD2 1 
ATOM 175  N N   ? THR A 1  23 ? -13.607  14.858   0.036 1.000 86.880 ? 23  THR A N   1 
ATOM 176  C CA  ? THR A 1  23 ? -14.274  14.314  -1.141 1.000 86.880 ? 23  THR A CA  1 
ATOM 177  C C   ? THR A 1  23 ? -13.253  13.841  -2.172 1.000 86.880 ? 23  THR A C   1 
ATOM 178  C CB  ? THR A 1  23 ? -15.211  15.354  -1.783 1.000 86.880 ? 23  THR A CB  1 
ATOM 179  O O   ? THR A 1  23 ? -13.622  13.318  -3.225 1.000 86.880 ? 23  THR A O   1 
ATOM 180  C CG2 ? THR A 1  23 ? -16.324  15.759  -0.822 1.000 86.880 ? 23  THR A CG2 1 
ATOM 181  O OG1 ? THR A 1  23 ? -14.453  16.517  -2.137 1.000 86.880 ? 23  THR A OG1 1 
ATOM 182  N N   ? ARG A 1  24 ? -11.961  13.886  -1.776 1.000 90.310 ? 24  ARG A N   1 
ATOM 183  C CA  ? ARG A 1  24 ? -10.928  13.589  -2.764 1.000 90.310 ? 24  ARG A CA  1 
ATOM 184  C C   ? ARG A 1  24 ? -10.175  12.313  -2.402 1.000 90.310 ? 24  ARG A C   1 
ATOM 185  C CB  ? ARG A 1  24 ?  -9.949  14.759  -2.886 1.000 90.310 ? 24  ARG A CB  1 
ATOM 186  O O   ? ARG A 1  24 ?  -9.797  12.116  -1.245 1.000 90.310 ? 24  ARG A O   1 
ATOM 187  C CG  ? ARG A 1  24 ? -10.560  16.012  -3.494 1.000 90.310 ? 24  ARG A CG  1 
ATOM 188  C CD  ? ARG A 1  24 ?  -9.513  17.092  -3.729 1.000 90.310 ? 24  ARG A CD  1 
ATOM 189  N NE  ? ARG A 1  24 ? -10.104  18.301  -4.295 1.000 90.310 ? 24  ARG A NE  1 
ATOM 190  N NH1 ? ARG A 1  24 ?  -8.093  19.405  -4.567 1.000 90.310 ? 24  ARG A NH1 1 
ATOM 191  N NH2 ? ARG A 1  24 ? -10.055  20.418  -5.184 1.000 90.310 ? 24  ARG A NH2 1 
ATOM 192  C CZ  ? ARG A 1  24 ?  -9.416  19.372  -4.681 1.000 90.310 ? 24  ARG A CZ  1 
ATOM 193  N N   ? LEU A 1  25 ? -10.040  11.463  -3.438 1.000 92.580 ? 25  LEU A N   1 
ATOM 194  C CA  ? LEU A 1  25 ?  -9.162  10.311  -3.264 1.000 92.580 ? 25  LEU A CA  1 
ATOM 195  C C   ? LEU A 1  25 ?  -7.722  10.754  -3.032 1.000 92.580 ? 25  LEU A C   1 
ATOM 196  C CB  ? LEU A 1  25 ?  -9.235   9.392  -4.487 1.000 92.580 ? 25  LEU A CB  1 
ATOM 197  O O   ? LEU A 1  25 ?  -7.168  11.519  -3.824 1.000 92.580 ? 25  LEU A O   1 
ATOM 198  C CG  ? LEU A 1  25 ?  -8.331   8.159  -4.463 1.000 92.580 ? 25  LEU A CG  1 
ATOM 199  C CD1 ? LEU A 1  25 ?  -8.840   7.148  -3.441 1.000 92.580 ? 25  LEU A CD1 1 
ATOM 200  C CD2 ? LEU A 1  25 ?  -8.248   7.530  -5.850 1.000 92.580 ? 25  LEU A CD2 1 
ATOM 201  N N   ? PHE A 1  26 ?  -7.123  10.265  -1.967 1.000 91.240 ? 26  PHE A N   1 
ATOM 202  C CA  ? PHE A 1  26 ?  -5.805  10.766  -1.598 1.000 91.240 ? 26  PHE A CA  1 
ATOM 203  C C   ? PHE A 1  26 ?  -4.779   9.639  -1.592 1.000 91.240 ? 26  PHE A C   1 
ATOM 204  C CB  ? PHE A 1  26 ?  -5.851  11.441  -0.223 1.000 91.240 ? 26  PHE A CB  1 
ATOM 205  O O   ? PHE A 1  26 ?  -3.682   9.788  -2.135 1.000 91.240 ? 26  PHE A O   1 
ATOM 206  C CG  ? PHE A 1  26 ?  -4.493  11.754   0.345 1.000 91.240 ? 26  PHE A CG  1 
ATOM 207  C CD1 ? PHE A 1  26 ?  -3.904  10.912   1.280 1.000 91.240 ? 26  PHE A CD1 1 
ATOM 208  C CD2 ? PHE A 1  26 ?  -3.805  12.892  -0.056 1.000 91.240 ? 26  PHE A CD2 1 
ATOM 209  C CE1 ? PHE A 1  26 ?  -2.647  11.199   1.807 1.000 91.240 ? 26  PHE A CE1 1 
ATOM 210  C CE2 ? PHE A 1  26 ?  -2.549  13.186   0.467 1.000 91.240 ? 26  PHE A CE2 1 
ATOM 211  C CZ  ? PHE A 1  26 ?  -1.972  12.339   1.399 1.000 91.240 ? 26  PHE A CZ  1 
ATOM 212  N N   ? CYS A 1  27 ?  -5.140   8.456  -1.019 1.000 96.030 ? 27  CYS A N   1 
ATOM 213  C CA  ? CYS A 1  27 ?  -4.270   7.288  -0.944 1.000 96.030 ? 27  CYS A CA  1 
ATOM 214  C C   ? CYS A 1  27 ?  -5.065   6.002  -1.132 1.000 96.030 ? 27  CYS A C   1 
ATOM 215  C CB  ? CYS A 1  27 ?  -3.534   7.253   0.395 1.000 96.030 ? 27  CYS A CB  1 
ATOM 216  O O   ? CYS A 1  27 ?  -6.297   6.017  -1.093 1.000 96.030 ? 27  CYS A O   1 
ATOM 217  S SG  ? CYS A 1  27 ?  -2.144   8.403   0.493 1.000 96.030 ? 27  CYS A SG  1 
ATOM 218  N N   ? GLY A 1  28 ?  -4.311   4.985  -1.371 1.000 96.430 ? 28  GLY A N   1 
ATOM 219  C CA  ? GLY A 1  28 ?  -4.887   3.650  -1.364 1.000 96.430 ? 28  GLY A CA  1 
ATOM 220  C C   ? GLY A 1  28 ?  -4.597   2.882  -0.089 1.000 96.430 ? 28  GLY A C   1 
ATOM 221  O O   ? GLY A 1  28 ?  -3.820   3.337   0.753 1.000 96.430 ? 28  GLY A O   1 
ATOM 222  N N   ? ALA A 1  29 ?  -5.200   1.725   0.086 1.000 97.920 ? 29  ALA A N   1 
ATOM 223  C CA  ? ALA A 1  29 ?  -4.984   0.783   1.182 1.000 97.920 ? 29  ALA A CA  1 
ATOM 224  C C   ? ALA A 1  29 ?  -5.369  -0.635   0.769 1.000 97.920 ? 29  ALA A C   1 
ATOM 225  C CB  ? ALA A 1  29 ?  -5.778   1.209   2.414 1.000 97.920 ? 29  ALA A CB  1 
ATOM 226  O O   ? ALA A 1  29 ?  -5.961  -0.840  -0.292 1.000 97.920 ? 29  ALA A O   1 
ATOM 227  N N   ? THR A 1  30 ?  -4.927  -1.566   1.596 1.000 98.570 ? 30  THR A N   1 
ATOM 228  C CA  ? THR A 1  30 ?  -5.245  -2.967   1.345 1.000 98.570 ? 30  THR A CA  1 
ATOM 229  C C   ? THR A 1  30 ?  -6.008  -3.568   2.522 1.000 98.570 ? 30  THR A C   1 
ATOM 230  C CB  ? THR A 1  30 ?  -3.971  -3.790   1.082 1.000 98.570 ? 30  THR A CB  1 
ATOM 231  O O   ? THR A 1  30 ?  -5.577  -3.453   3.672 1.000 98.570 ? 30  THR A O   1 
ATOM 232  C CG2 ? THR A 1  30 ?  -4.311  -5.237   0.740 1.000 98.570 ? 30  THR A CG2 1 
ATOM 233  O OG1 ? THR A 1  30 ?  -3.251  -3.209  -0.013 1.000 98.570 ? 30  THR A OG1 1 
ATOM 234  N N   ? LEU A 1  31 ?  -7.155  -4.142   2.220 1.000 98.560 ? 31  LEU A N   1 
ATOM 235  C CA  ? LEU A 1  31 ?  -7.879  -4.895   3.238 1.000 98.560 ? 31  LEU A CA  1 
ATOM 236  C C   ? LEU A 1  31 ?  -7.150  -6.191   3.577 1.000 98.560 ? 31  LEU A C   1 
ATOM 237  C CB  ? LEU A 1  31 ?  -9.302  -5.205   2.766 1.000 98.560 ? 31  LEU A CB  1 
ATOM 238  O O   ? LEU A 1  31 ?  -6.971  -7.052   2.712 1.000 98.560 ? 31  LEU A O   1 
ATOM 239  C CG  ? LEU A 1  31 ? -10.217  -5.897   3.777 1.000 98.560 ? 31  LEU A CG  1 
ATOM 240  C CD1 ? LEU A 1  31 ? -10.517  -4.964   4.945 1.000 98.560 ? 31  LEU A CD1 1 
ATOM 241  C CD2 ? LEU A 1  31 ? -11.507  -6.355   3.106 1.000 98.560 ? 31  LEU A CD2 1 
ATOM 242  N N   ? ILE A 1  32 ?  -6.707  -6.394   4.886 1.000 98.340 ? 32  ILE A N   1 
ATOM 243  C CA  ? ILE A 1  32 ?  -5.884  -7.545   5.244 1.000 98.340 ? 32  ILE A CA  1 
ATOM 244  C C   ? ILE A 1  32 ?  -6.622  -8.410   6.263 1.000 98.340 ? 32  ILE A C   1 
ATOM 245  C CB  ? ILE A 1  32 ?  -4.513  -7.107   5.806 1.000 98.340 ? 32  ILE A CB  1 
ATOM 246  O O   ? ILE A 1  32 ?  -6.136  -9.475   6.650 1.000 98.340 ? 32  ILE A O   1 
ATOM 247  C CG1 ? ILE A 1  32 ?  -4.702  -6.171   7.005 1.000 98.340 ? 32  ILE A CG1 1 
ATOM 248  C CG2 ? ILE A 1  32 ?  -3.672  -6.436   4.715 1.000 98.340 ? 32  ILE A CG2 1 
ATOM 249  C CD1 ? ILE A 1  32 ?  -3.425  -5.907   7.791 1.000 98.340 ? 32  ILE A CD1 1 
ATOM 250  N N   ? SER A 1  33 ?  -7.873  -8.054   6.686 1.000 97.850 ? 33  SER A N   1 
ATOM 251  C CA  ? SER A 1  33 ?  -8.893  -8.758   7.456 1.000 97.850 ? 33  SER A CA  1 
ATOM 252  C C   ? SER A 1  33 ? -10.247  -8.064   7.346 1.000 97.850 ? 33  SER A C   1 
ATOM 253  C CB  ? SER A 1  33 ?  -8.481  -8.859   8.925 1.000 97.850 ? 33  SER A CB  1 
ATOM 254  O O   ? SER A 1  33 ? -10.375  -7.048   6.660 1.000 97.850 ? 33  SER A O   1 
ATOM 255  O OG  ? SER A 1  33 ?  -8.737  -7.642   9.604 1.000 97.850 ? 33  SER A OG  1 
ATOM 256  N N   ? ASP A 1  34 ? -11.276  -8.643   7.964 1.000 97.330 ? 34  ASP A N   1 
ATOM 257  C CA  ? ASP A 1  34 ? -12.590  -8.015   7.868 1.000 97.330 ? 34  ASP A CA  1 
ATOM 258  C C   ? ASP A 1  34 ? -12.654  -6.744   8.710 1.000 97.330 ? 34  ASP A C   1 
ATOM 259  C CB  ? ASP A 1  34 ? -13.684  -8.991   8.304 1.000 97.330 ? 34  ASP A CB  1 
ATOM 260  O O   ? ASP A 1  34 ? -13.664  -6.036   8.700 1.000 97.330 ? 34  ASP A O   1 
ATOM 261  C CG  ? ASP A 1  34 ? -13.483  -9.516   9.715 1.000 97.330 ? 34  ASP A CG  1 
ATOM 262  O OD1 ? ASP A 1  34 ? -12.515  -9.102  10.387 1.000 97.330 ? 34  ASP A OD1 1 
ATOM 263  O OD2 ? ASP A 1  34 ? -14.298 -10.355  10.156 1.000 97.330 ? 34  ASP A OD2 1 
ATOM 264  N N   ? ARG A 1  35 ? -11.500  -6.382   9.416 1.000 97.480 ? 35  ARG A N   1 
ATOM 265  C CA  ? ARG A 1  35 ? -11.520  -5.218  10.296 1.000 97.480 ? 35  ARG A CA  1 
ATOM 266  C C   ? ARG A 1  35 ? -10.273  -4.362  10.101 1.000 97.480 ? 35  ARG A C   1 
ATOM 267  C CB  ? ARG A 1  35 ? -11.633  -5.652  11.759 1.000 97.480 ? 35  ARG A CB  1 
ATOM 268  O O   ? ARG A 1  35 ? -10.185  -3.253  10.630 1.000 97.480 ? 35  ARG A O   1 
ATOM 269  C CG  ? ARG A 1  35 ? -11.979  -4.520  12.713 1.000 97.480 ? 35  ARG A CG  1 
ATOM 270  C CD  ? ARG A 1  35 ? -12.347  -5.039  14.096 1.000 97.480 ? 35  ARG A CD  1 
ATOM 271  N NE  ? ARG A 1  35 ? -13.720  -5.534  14.137 1.000 97.480 ? 35  ARG A NE  1 
ATOM 272  N NH1 ? ARG A 1  35 ? -14.470  -3.938  15.629 1.000 97.480 ? 35  ARG A NH1 1 
ATOM 273  N NH2 ? ARG A 1  35 ? -15.910  -5.531  14.828 1.000 97.480 ? 35  ARG A NH2 1 
ATOM 274  C CZ  ? ARG A 1  35 ? -14.697  -5.000  14.865 1.000 97.480 ? 35  ARG A CZ  1 
ATOM 275  N N   ? TRP A 1  36 ?  -9.278  -4.850   9.319 1.000 98.390 ? 36  TRP A N   1 
ATOM 276  C CA  ? TRP A 1  36 ?  -7.994  -4.157   9.298 1.000 98.390 ? 36  TRP A CA  1 
ATOM 277  C C   ? TRP A 1  36 ?  -7.558  -3.862   7.867 1.000 98.390 ? 36  TRP A C   1 
ATOM 278  C CB  ? TRP A 1  36 ?  -6.923  -4.988  10.010 1.000 98.390 ? 36  TRP A CB  1 
ATOM 279  O O   ? TRP A 1  36 ?  -7.685  -4.714   6.984 1.000 98.390 ? 36  TRP A O   1 
ATOM 280  C CG  ? TRP A 1  36 ?  -7.111  -5.080  11.495 1.000 98.390 ? 36  TRP A CG  1 
ATOM 281  C CD1 ? TRP A 1  36 ?  -7.711  -6.095  12.188 1.000 98.390 ? 36  TRP A CD1 1 
ATOM 282  C CD2 ? TRP A 1  36 ?  -6.700  -4.116  12.469 1.000 98.390 ? 36  TRP A CD2 1 
ATOM 283  C CE2 ? TRP A 1  36 ?  -7.083  -4.613  13.735 1.000 98.390 ? 36  TRP A CE2 1 
ATOM 284  C CE3 ? TRP A 1  36 ?  -6.045  -2.880  12.395 1.000 98.390 ? 36  TRP A CE3 1 
ATOM 285  N NE1 ? TRP A 1  36 ?  -7.697  -5.820  13.536 1.000 98.390 ? 36  TRP A NE1 1 
ATOM 286  C CH2 ? TRP A 1  36 ?  -6.188  -2.707  14.817 1.000 98.390 ? 36  TRP A CH2 1 
ATOM 287  C CZ2 ? TRP A 1  36 ?  -6.831  -3.914  14.918 1.000 98.390 ? 36  TRP A CZ2 1 
ATOM 288  C CZ3 ? TRP A 1  36 ?  -5.795  -2.187  13.574 1.000 98.390 ? 36  TRP A CZ3 1 
ATOM 289  N N   ? LEU A 1  37 ?  -7.081  -2.601   7.684 1.000 98.540 ? 37  LEU A N   1 
ATOM 290  C CA  ? LEU A 1  37 ?  -6.446  -2.165   6.445 1.000 98.540 ? 37  LEU A CA  1 
ATOM 291  C C   ? LEU A 1  37 ?  -4.970  -1.854   6.670 1.000 98.540 ? 37  LEU A C   1 
ATOM 292  C CB  ? LEU A 1  37 ?  -7.159  -0.934   5.881 1.000 98.540 ? 37  LEU A CB  1 
ATOM 293  O O   ? LEU A 1  37 ?  -4.587  -1.391   7.747 1.000 98.540 ? 37  LEU A O   1 
ATOM 294  C CG  ? LEU A 1  37 ?  -8.602  -1.139   5.415 1.000 98.540 ? 37  LEU A CG  1 
ATOM 295  C CD1 ? LEU A 1  37 ?  -9.512  -0.077   6.023 1.000 98.540 ? 37  LEU A CD1 1 
ATOM 296  C CD2 ? LEU A 1  37 ?  -8.681  -1.111   3.893 1.000 98.540 ? 37  LEU A CD2 1 
ATOM 297  N N   ? LEU A 1  38 ?  -4.180  -2.142   5.618 1.000 98.550 ? 38  LEU A N   1 
ATOM 298  C CA  ? LEU A 1  38 ?  -2.768  -1.776   5.602 1.000 98.550 ? 38  LEU A CA  1 
ATOM 299  C C   ? LEU A 1  38 ?  -2.501  -0.684   4.571 1.000 98.550 ? 38  LEU A C   1 
ATOM 300  C CB  ? LEU A 1  38 ?  -1.900  -3.001   5.303 1.000 98.550 ? 38  LEU A CB  1 
ATOM 301  O O   ? LEU A 1  38 ?  -2.933  -0.792   3.421 1.000 98.550 ? 38  LEU A O   1 
ATOM 302  C CG  ? LEU A 1  38 ?  -0.402  -2.852   5.572 1.000 98.550 ? 38  LEU A CG  1 
ATOM 303  C CD1 ? LEU A 1  38 ?  -0.133  -2.828   7.073 1.000 98.550 ? 38  LEU A CD1 1 
ATOM 304  C CD2 ? LEU A 1  38 ?   0.377  -3.979   4.902 1.000 98.550 ? 38  LEU A CD2 1 
ATOM 305  N N   ? THR A 1  39 ?  -1.804   0.436   4.991 1.000 98.390 ? 39  THR A N   1 
ATOM 306  C CA  ? THR A 1  39 ?  -1.499   1.560   4.113 1.000 98.390 ? 39  THR A CA  1 
ATOM 307  C C   ? THR A 1  39 ?  -0.184   2.220   4.516 1.000 98.390 ? 39  THR A C   1 
ATOM 308  C CB  ? THR A 1  39 ?  -2.629   2.606   4.131 1.000 98.390 ? 39  THR A CB  1 
ATOM 309  O O   ? THR A 1  39 ?   0.513   1.733   5.408 1.000 98.390 ? 39  THR A O   1 
ATOM 310  C CG2 ? THR A 1  39 ?  -2.674   3.343   5.466 1.000 98.390 ? 39  THR A CG2 1 
ATOM 311  O OG1 ? THR A 1  39 ?  -2.411   3.556   3.081 1.000 98.390 ? 39  THR A OG1 1 
ATOM 312  N N   ? ALA A 1  40 ?   0.196   3.216   3.789 1.000 97.830 ? 40  ALA A N   1 
ATOM 313  C CA  ? ALA A 1  40 ?   1.399   3.969   4.133 1.000 97.830 ? 40  ALA A CA  1 
ATOM 314  C C   ? ALA A 1  40 ?   1.127   4.949   5.270 1.000 97.830 ? 40  ALA A C   1 
ATOM 315  C CB  ? ALA A 1  40 ?   1.930   4.713   2.909 1.000 97.830 ? 40  ALA A CB  1 
ATOM 316  O O   ? ALA A 1  40 ?   0.064   5.573   5.319 1.000 97.830 ? 40  ALA A O   1 
ATOM 317  N N   ? ALA A 1  41 ?   2.134   5.110   6.161 1.000 97.470 ? 41  ALA A N   1 
ATOM 318  C CA  ? ALA A 1  41 ?   2.000   5.998   7.313 1.000 97.470 ? 41  ALA A CA  1 
ATOM 319  C C   ? ALA A 1  41 ?   1.869   7.452   6.871 1.000 97.470 ? 41  ALA A C   1 
ATOM 320  C CB  ? ALA A 1  41 ?   3.192   5.835   8.253 1.000 97.470 ? 41  ALA A CB  1 
ATOM 321  O O   ? ALA A 1  41 ?   1.197   8.250   7.530 1.000 97.470 ? 41  ALA A O   1 
ATOM 322  N N   ? HIS A 1  42 ?   2.492   7.803   5.765 1.000 95.600 ? 42  HIS A N   1 
ATOM 323  C CA  ? HIS A 1  42 ?   2.464   9.182   5.289 1.000 95.600 ? 42  HIS A CA  1 
ATOM 324  C C   ? HIS A 1  42 ?   1.100   9.535   4.704 1.000 95.600 ? 42  HIS A C   1 
ATOM 325  C CB  ? HIS A 1  42 ?   3.558   9.410   4.245 1.000 95.600 ? 42  HIS A CB  1 
ATOM 326  O O   ? HIS A 1  42 ?   0.849  10.691   4.358 1.000 95.600 ? 42  HIS A O   1 
ATOM 327  C CG  ? HIS A 1  42 ?   3.230   8.846   2.899 1.000 95.600 ? 42  HIS A CG  1 
ATOM 328  C CD2 ? HIS A 1  42 ?   2.532   9.368   1.862 1.000 95.600 ? 42  HIS A CD2 1 
ATOM 329  N ND1 ? HIS A 1  42 ?   3.634   7.591   2.499 1.000 95.600 ? 42  HIS A ND1 1 
ATOM 330  C CE1 ? HIS A 1  42 ?   3.199   7.366   1.270 1.000 95.600 ? 42  HIS A CE1 1 
ATOM 331  N NE2 ? HIS A 1  42 ?   2.528   8.428   0.861 1.000 95.600 ? 42  HIS A NE2 1 
ATOM 332  N N   ? CYS A 1  43 ?   0.167   8.599   4.738 1.000 96.110 ? 43  CYS A N   1 
ATOM 333  C CA  ? CYS A 1  43 ?  -1.171   8.801   4.195 1.000 96.110 ? 43  CYS A CA  1 
ATOM 334  C C   ? CYS A 1  43 ?  -2.126   9.306   5.270 1.000 96.110 ? 43  CYS A C   1 
ATOM 335  C CB  ? CYS A 1  43 ?  -1.708   7.502   3.594 1.000 96.110 ? 43  CYS A CB  1 
ATOM 336  O O   ? CYS A 1  43 ?  -3.285   9.610   4.985 1.000 96.110 ? 43  CYS A O   1 
ATOM 337  S SG  ? CYS A 1  43 ?  -0.974   7.081   1.998 1.000 96.110 ? 43  CYS A SG  1 
ATOM 338  N N   ? ARG A 1  44 ?  -1.668   9.412   6.442 1.000 95.400 ? 44  ARG A N   1 
ATOM 339  C CA  ? ARG A 1  44 ?  -2.546   9.793   7.543 1.000 95.400 ? 44  ARG A CA  1 
ATOM 340  C C   ? ARG A 1  44 ?  -3.068  11.214   7.361 1.000 95.400 ? 44  ARG A C   1 
ATOM 341  C CB  ? ARG A 1  44 ?  -1.814   9.671   8.881 1.000 95.400 ? 44  ARG A CB  1 
ATOM 342  O O   ? ARG A 1  44 ?  -2.291  12.141   7.122 1.000 95.400 ? 44  ARG A O   1 
ATOM 343  C CG  ? ARG A 1  44 ?  -2.672  10.020  10.087 1.000 95.400 ? 44  ARG A CG  1 
ATOM 344  C CD  ? ARG A 1  44 ?  -1.908   9.849  11.392 1.000 95.400 ? 44  ARG A CD  1 
ATOM 345  N NE  ? ARG A 1  44 ?  -2.733  10.189  12.548 1.000 95.400 ? 44  ARG A NE  1 
ATOM 346  N NH1 ? ARG A 1  44 ?  -1.087   9.754  14.110 1.000 95.400 ? 44  ARG A NH1 1 
ATOM 347  N NH2 ? ARG A 1  44 ?  -3.158  10.467  14.788 1.000 95.400 ? 44  ARG A NH2 1 
ATOM 348  C CZ  ? ARG A 1  44 ?  -2.324  10.136  13.813 1.000 95.400 ? 44  ARG A CZ  1 
ATOM 349  N N   ? LYS A 1  45 ?  -4.402  11.366   7.482 1.000 94.220 ? 45  LYS A N   1 
ATOM 350  C CA  ? LYS A 1  45 ?  -5.128  12.633   7.468 1.000 94.220 ? 45  LYS A CA  1 
ATOM 351  C C   ? LYS A 1  45 ?  -6.284  12.615   8.464 1.000 94.220 ? 45  LYS A C   1 
ATOM 352  C CB  ? LYS A 1  45 ?  -5.651  12.937   6.064 1.000 94.220 ? 45  LYS A CB  1 
ATOM 353  O O   ? LYS A 1  45 ?  -6.839  11.554   8.760 1.000 94.220 ? 45  LYS A O   1 
ATOM 354  C CG  ? LYS A 1  45 ?  -4.559  13.073   5.013 1.000 94.220 ? 45  LYS A CG  1 
ATOM 355  C CD  ? LYS A 1  45 ?  -3.751  14.349   5.208 1.000 94.220 ? 45  LYS A CD  1 
ATOM 356  C CE  ? LYS A 1  45 ?  -2.729  14.541   4.096 1.000 94.220 ? 45  LYS A CE  1 
ATOM 357  N NZ  ? LYS A 1  45 ?  -1.635  15.473   4.503 1.000 94.220 ? 45  LYS A NZ  1 
ATOM 358  N N   ? PRO A 1  46 ?  -6.667  13.815   8.956 1.000 91.330 ? 46  PRO A N   1 
ATOM 359  C CA  ? PRO A 1  46 ?  -7.911  13.859   9.728 1.000 91.330 ? 46  PRO A CA  1 
ATOM 360  C C   ? PRO A 1  46 ?  -9.150  13.631   8.865 1.000 91.330 ? 46  PRO A C   1 
ATOM 361  C CB  ? PRO A 1  46 ?  -7.910  15.272  10.319 1.000 91.330 ? 46  PRO A CB  1 
ATOM 362  O O   ? PRO A 1  46 ?  -9.133  13.921   7.666 1.000 91.330 ? 46  PRO A O   1 
ATOM 363  C CG  ? PRO A 1  46 ?  -7.065  16.076   9.384 1.000 91.330 ? 46  PRO A CG  1 
ATOM 364  C CD  ? PRO A 1  46 ?  -6.020  15.175   8.791 1.000 91.330 ? 46  PRO A CD  1 
ATOM 365  N N   ? TYR A 1  47 ? -10.257  12.946   9.478 1.000 90.220 ? 47  TYR A N   1 
ATOM 366  C CA  ? TYR A 1  47 ? -11.553  12.799   8.824 1.000 90.220 ? 47  TYR A CA  1 
ATOM 367  C C   ? TYR A 1  47 ? -11.437  11.941   7.570 1.000 90.220 ? 47  TYR A C   1 
ATOM 368  C CB  ? TYR A 1  47 ? -12.133  14.171   8.467 1.000 90.220 ? 47  TYR A CB  1 
ATOM 369  O O   ? TYR A 1  47 ? -11.928  12.320   6.504 1.000 90.220 ? 47  TYR A O   1 
ATOM 370  C CG  ? TYR A 1  47 ? -12.224  15.116   9.640 1.000 90.220 ? 47  TYR A CG  1 
ATOM 371  C CD1 ? TYR A 1  47 ? -13.114  14.877  10.685 1.000 90.220 ? 47  TYR A CD1 1 
ATOM 372  C CD2 ? TYR A 1  47 ? -11.422  16.250   9.706 1.000 90.220 ? 47  TYR A CD2 1 
ATOM 373  C CE1 ? TYR A 1  47 ? -13.202  15.746  11.768 1.000 90.220 ? 47  TYR A CE1 1 
ATOM 374  C CE2 ? TYR A 1  47 ? -11.502  17.126  10.783 1.000 90.220 ? 47  TYR A CE2 1 
ATOM 375  O OH  ? TYR A 1  47 ? -12.477  17.730  12.877 1.000 90.220 ? 47  TYR A OH  1 
ATOM 376  C CZ  ? TYR A 1  47 ? -12.393  16.866  11.808 1.000 90.220 ? 47  TYR A CZ  1 
ATOM 377  N N   ? LEU A 1  48 ? -10.825  10.840   7.598 1.000 94.460 ? 48  LEU A N   1 
ATOM 378  C CA  ? LEU A 1  48 ? -10.632   9.932   6.473 1.000 94.460 ? 48  LEU A CA  1 
ATOM 379  C C   ? LEU A 1  48 ? -11.842   9.020   6.297 1.000 94.460 ? 48  LEU A C   1 
ATOM 380  C CB  ? LEU A 1  48 ?  -9.369   9.091   6.673 1.000 94.460 ? 48  LEU A CB  1 
ATOM 381  O O   ? LEU A 1  48 ? -12.404   8.531   7.280 1.000 94.460 ? 48  LEU A O   1 
ATOM 382  C CG  ? LEU A 1  48 ?  -8.038   9.785   6.377 1.000 94.460 ? 48  LEU A CG  1 
ATOM 383  C CD1 ? LEU A 1  48 ?  -6.874   8.839   6.652 1.000 94.460 ? 48  LEU A CD1 1 
ATOM 384  C CD2 ? LEU A 1  48 ?  -8.002  10.281   4.935 1.000 94.460 ? 48  LEU A CD2 1 
ATOM 385  N N   ? TRP A 1  49 ? -12.250   8.887   5.040 1.000 96.330 ? 49  TRP A N   1 
ATOM 386  C CA  ? TRP A 1  49 ? -13.205   7.862   4.635 1.000 96.330 ? 49  TRP A CA  1 
ATOM 387  C C   ? TRP A 1  49 ? -12.508   6.737   3.877 1.000 96.330 ? 49  TRP A C   1 
ATOM 388  C CB  ? TRP A 1  49 ? -14.311   8.469   3.767 1.000 96.330 ? 49  TRP A CB  1 
ATOM 389  O O   ? TRP A 1  49 ? -11.637   6.989   3.041 1.000 96.330 ? 49  TRP A O   1 
ATOM 390  C CG  ? TRP A 1  49 ? -15.224   9.399   4.507 1.000 96.330 ? 49  TRP A CG  1 
ATOM 391  C CD1 ? TRP A 1  49 ? -15.028  10.731   4.745 1.000 96.330 ? 49  TRP A CD1 1 
ATOM 392  C CD2 ? TRP A 1  49 ? -16.478   9.064   5.111 1.000 96.330 ? 49  TRP A CD2 1 
ATOM 393  C CE2 ? TRP A 1  49 ? -16.988  10.243   5.698 1.000 96.330 ? 49  TRP A CE2 1 
ATOM 394  C CE3 ? TRP A 1  49 ? -17.220   7.880   5.212 1.000 96.330 ? 49  TRP A CE3 1 
ATOM 395  N NE1 ? TRP A 1  49 ? -16.085  11.245   5.460 1.000 96.330 ? 49  TRP A NE1 1 
ATOM 396  C CH2 ? TRP A 1  49 ? -18.914   9.100   6.461 1.000 96.330 ? 49  TRP A CH2 1 
ATOM 397  C CZ2 ? TRP A 1  49 ? -18.208  10.272   6.377 1.000 96.330 ? 49  TRP A CZ2 1 
ATOM 398  C CZ3 ? TRP A 1  49 ? -18.434   7.910   5.888 1.000 96.330 ? 49  TRP A CZ3 1 
ATOM 399  N N   ? VAL A 1  50 ? -12.882   5.480   4.322 1.000 97.140 ? 50  VAL A N   1 
ATOM 400  C CA  ? VAL A 1  50 ? -12.422   4.305   3.588 1.000 97.140 ? 50  VAL A CA  1 
ATOM 401  C C   ? VAL A 1  50 ? -13.556   3.759   2.724 1.000 97.140 ? 50  VAL A C   1 
ATOM 402  C CB  ? VAL A 1  50 ? -11.904   3.207   4.544 1.000 97.140 ? 50  VAL A CB  1 
ATOM 403  O O   ? VAL A 1  50 ? -14.679   3.581   3.201 1.000 97.140 ? 50  VAL A O   1 
ATOM 404  C CG1 ? VAL A 1  50 ? -11.614   1.917   3.777 1.000 97.140 ? 50  VAL A CG1 1 
ATOM 405  C CG2 ? VAL A 1  50 ? -10.654   3.687   5.280 1.000 97.140 ? 50  VAL A CG2 1 
ATOM 406  N N   ? ARG A 1  51 ? -13.249   3.603   1.457 1.000 97.010 ? 51  ARG A N   1 
ATOM 407  C CA  ? ARG A 1  51 ? -14.211   2.975   0.557 1.000 97.010 ? 51  ARG A CA  1 
ATOM 408  C C   ? ARG A 1  51 ? -13.697   1.627   0.061 1.000 97.010 ? 51  ARG A C   1 
ATOM 409  C CB  ? ARG A 1  51 ? -14.512   3.890  -0.632 1.000 97.010 ? 51  ARG A CB  1 
ATOM 410  O O   ? ARG A 1  51 ? -12.590   1.537  -0.473 1.000 97.010 ? 51  ARG A O   1 
ATOM 411  C CG  ? ARG A 1  51 ? -15.197   5.192  -0.248 1.000 97.010 ? 51  ARG A CG  1 
ATOM 412  C CD  ? ARG A 1  51 ? -15.467   6.067  -1.464 1.000 97.010 ? 51  ARG A CD  1 
ATOM 413  N NE  ? ARG A 1  51 ? -16.489   5.487  -2.330 1.000 97.010 ? 51  ARG A NE  1 
ATOM 414  N NH1 ? ARG A 1  51 ? -16.272   7.072  -3.996 1.000 97.010 ? 51  ARG A NH1 1 
ATOM 415  N NH2 ? ARG A 1  51 ? -17.790   5.369  -4.219 1.000 97.010 ? 51  ARG A NH2 1 
ATOM 416  C CZ  ? ARG A 1  51 ? -16.848   5.977  -3.513 1.000 97.010 ? 51  ARG A CZ  1 
ATOM 417  N N   ? LEU A 1  52 ? -14.503   0.522   0.284 1.000 97.560 ? 52  LEU A N   1 
ATOM 418  C CA  ? LEU A 1  52 ? -14.243  -0.832  -0.193 1.000 97.560 ? 52  LEU A CA  1 
ATOM 419  C C   ? LEU A 1  52 ? -15.206  -1.207  -1.315 1.000 97.560 ? 52  LEU A C   1 
ATOM 420  C CB  ? LEU A 1  52 ? -14.362  -1.837   0.955 1.000 97.560 ? 52  LEU A CB  1 
ATOM 421  O O   ? LEU A 1  52 ? -16.301  -0.650  -1.411 1.000 97.560 ? 52  LEU A O   1 
ATOM 422  C CG  ? LEU A 1  52 ? -13.413  -1.633   2.137 1.000 97.560 ? 52  LEU A CG  1 
ATOM 423  C CD1 ? LEU A 1  52 ? -13.825  -2.519   3.308 1.000 97.560 ? 52  LEU A CD1 1 
ATOM 424  C CD2 ? LEU A 1  52 ? -11.974  -1.920   1.722 1.000 97.560 ? 52  LEU A CD2 1 
ATOM 425  N N   ? GLY A 1  53 ? -14.710  -2.086  -2.234 1.000 96.270 ? 53  GLY A N   1 
ATOM 426  C CA  ? GLY A 1  53 ? -15.596  -2.653  -3.237 1.000 96.270 ? 53  GLY A CA  1 
ATOM 427  C C   ? GLY A 1  53 ? -15.817  -1.736  -4.425 1.000 96.270 ? 53  GLY A C   1 
ATOM 428  O O   ? GLY A 1  53 ? -16.816  -1.861  -5.136 1.000 96.270 ? 53  GLY A O   1 
ATOM 429  N N   ? GLU A 1  54 ? -14.824  -0.713  -4.545 1.000 94.800 ? 54  GLU A N   1 
ATOM 430  C CA  ? GLU A 1  54 ? -14.936   0.267  -5.620 1.000 94.800 ? 54  GLU A CA  1 
ATOM 431  C C   ? GLU A 1  54 ? -14.262  -0.232  -6.895 1.000 94.800 ? 54  GLU A C   1 
ATOM 432  C CB  ? GLU A 1  54 ? -14.329   1.606  -5.194 1.000 94.800 ? 54  GLU A CB  1 
ATOM 433  O O   ? GLU A 1  54 ? -13.175  -0.811  -6.842 1.000 94.800 ? 54  GLU A O   1 
ATOM 434  C CG  ? GLU A 1  54 ? -15.042   2.258  -4.018 1.000 94.800 ? 54  GLU A CG  1 
ATOM 435  C CD  ? GLU A 1  54 ? -16.374   2.886  -4.398 1.000 94.800 ? 54  GLU A CD  1 
ATOM 436  O OE1 ? GLU A 1  54 ? -17.130   3.301  -3.490 1.000 94.800 ? 54  GLU A OE1 1 
ATOM 437  O OE2 ? GLU A 1  54 ? -16.664   2.961  -5.612 1.000 94.800 ? 54  GLU A OE2 1 
ATOM 438  N N   ? HIS A 1  55 ? -14.884  -0.208  -7.995 1.000 95.300 ? 55  HIS A N   1 
ATOM 439  C CA  ? HIS A 1  55 ? -14.255  -0.248  -9.310 1.000 95.300 ? 55  HIS A CA  1 
ATOM 440  C C   ? HIS A 1  55 ? -14.251   1.131  -9.961 1.000 95.300 ? 55  HIS A C   1 
ATOM 441  C CB  ? HIS A 1  55 ? -14.968  -1.254 -10.215 1.000 95.300 ? 55  HIS A CB  1 
ATOM 442  O O   ? HIS A 1  55 ? -13.251   1.537 -10.558 1.000 95.300 ? 55  HIS A O   1 
ATOM 443  C CG  ? HIS A 1  55 ? -14.451  -1.271 -11.618 1.000 95.300 ? 55  HIS A CG  1 
ATOM 444  C CD2 ? HIS A 1  55 ? -15.035  -0.912 -12.785 1.000 95.300 ? 55  HIS A CD2 1 
ATOM 445  N ND1 ? HIS A 1  55 ? -13.181  -1.701 -11.938 1.000 95.300 ? 55  HIS A ND1 1 
ATOM 446  C CE1 ? HIS A 1  55 ? -13.007  -1.605 -13.246 1.000 95.300 ? 55  HIS A CE1 1 
ATOM 447  N NE2 ? HIS A 1  55 ? -14.117  -1.129 -13.783 1.000 95.300 ? 55  HIS A NE2 1 
ATOM 448  N N   ? HIS A 1  56 ? -15.392   1.818  -9.861 1.000 94.470 ? 56  HIS A N   1 
ATOM 449  C CA  ? HIS A 1  56 ? -15.591   3.190 -10.316 1.000 94.470 ? 56  HIS A CA  1 
ATOM 450  C C   ? HIS A 1  56 ? -15.826   4.131  -9.139 1.000 94.470 ? 56  HIS A C   1 
ATOM 451  C CB  ? HIS A 1  56 ? -16.767   3.266 -11.291 1.000 94.470 ? 56  HIS A CB  1 
ATOM 452  O O   ? HIS A 1  56 ? -16.708   3.890  -8.312 1.000 94.470 ? 56  HIS A O   1 
ATOM 453  C CG  ? HIS A 1  56 ? -16.815   4.538 -12.075 1.000 94.470 ? 56  HIS A CG  1 
ATOM 454  C CD2 ? HIS A 1  56 ? -16.584   4.785 -13.386 1.000 94.470 ? 56  HIS A CD2 1 
ATOM 455  N ND1 ? HIS A 1  56 ? -17.131   5.752 -11.504 1.000 94.470 ? 56  HIS A ND1 1 
ATOM 456  C CE1 ? HIS A 1  56 ? -17.093   6.692 -12.433 1.000 94.470 ? 56  HIS A CE1 1 
ATOM 457  N NE2 ? HIS A 1  56 ? -16.764   6.131 -13.584 1.000 94.470 ? 56  HIS A NE2 1 
ATOM 458  N N   ? LEU A 1  57 ? -15.107   5.302  -9.080 1.000 92.120 ? 57  LEU A N   1 
ATOM 459  C CA  ? LEU A 1  57 ? -15.091   6.162  -7.902 1.000 92.120 ? 57  LEU A CA  1 
ATOM 460  C C   ? LEU A 1  57 ? -16.353   7.016  -7.834 1.000 92.120 ? 57  LEU A C   1 
ATOM 461  C CB  ? LEU A 1  57 ? -13.852   7.062  -7.911 1.000 92.120 ? 57  LEU A CB  1 
ATOM 462  O O   ? LEU A 1  57 ? -16.740   7.476  -6.758 1.000 92.120 ? 57  LEU A O   1 
ATOM 463  C CG  ? LEU A 1  57 ? -12.509   6.369  -7.677 1.000 92.120 ? 57  LEU A CG  1 
ATOM 464  C CD1 ? LEU A 1  57 ? -11.368   7.375  -7.784 1.000 92.120 ? 57  LEU A CD1 1 
ATOM 465  C CD2 ? LEU A 1  57 ? -12.494   5.678  -6.318 1.000 92.120 ? 57  LEU A CD2 1 
ATOM 466  N N   ? TRP A 1  58 ? -17.138   7.132  -8.866 1.000 88.160 ? 58  TRP A N   1 
ATOM 467  C CA  ? TRP A 1  58 ? -18.260   8.065  -8.875 1.000 88.160 ? 58  TRP A CA  1 
ATOM 468  C C   ? TRP A 1  58 ? -19.565   7.344  -9.193 1.000 88.160 ? 58  TRP A C   1 
ATOM 469  C CB  ? TRP A 1  58 ? -18.020   9.185  -9.891 1.000 88.160 ? 58  TRP A CB  1 
ATOM 470  O O   ? TRP A 1  58 ? -20.644   7.936  -9.113 1.000 88.160 ? 58  TRP A O   1 
ATOM 471  C CG  ? TRP A 1  58 ? -16.729   9.921  -9.693 1.000 88.160 ? 58  TRP A CG  1 
ATOM 472  C CD1 ? TRP A 1  58 ? -15.630   9.892 -10.506 1.000 88.160 ? 58  TRP A CD1 1 
ATOM 473  C CD2 ? TRP A 1  58 ? -16.402  10.794  -8.607 1.000 88.160 ? 58  TRP A CD2 1 
ATOM 474  C CE2 ? TRP A 1  58 ? -15.086  11.259  -8.827 1.000 88.160 ? 58  TRP A CE2 1 
ATOM 475  C CE3 ? TRP A 1  58 ? -17.094  11.229  -7.469 1.000 88.160 ? 58  TRP A CE3 1 
ATOM 476  N NE1 ? TRP A 1  58 ? -14.639  10.694  -9.990 1.000 88.160 ? 58  TRP A NE1 1 
ATOM 477  C CH2 ? TRP A 1  58 ? -15.149  12.549  -6.843 1.000 88.160 ? 58  TRP A CH2 1 
ATOM 478  C CZ2 ? TRP A 1  58 ? -14.449  12.139  -7.949 1.000 88.160 ? 58  TRP A CZ2 1 
ATOM 479  C CZ3 ? TRP A 1  58 ? -16.458  12.104  -6.596 1.000 88.160 ? 58  TRP A CZ3 1 
ATOM 480  N N   ? LYS A 1  59 ? -19.438   6.042  -9.415 1.000 91.610 ? 59  LYS A N   1 
ATOM 481  C CA  ? LYS A 1  59 ? -20.619   5.221  -9.668 1.000 91.610 ? 59  LYS A CA  1 
ATOM 482  C C   ? LYS A 1  59 ? -20.827   4.199  -8.554 1.000 91.610 ? 59  LYS A C   1 
ATOM 483  C CB  ? LYS A 1  59 ? -20.500   4.510 -11.017 1.000 91.610 ? 59  LYS A CB  1 
ATOM 484  O O   ? LYS A 1  59 ? -19.896   3.481  -8.183 1.000 91.610 ? 59  LYS A O   1 
ATOM 485  C CG  ? LYS A 1  59 ? -21.769   3.791 -11.452 1.000 91.610 ? 59  LYS A CG  1 
ATOM 486  C CD  ? LYS A 1  59 ? -21.615   3.175 -12.837 1.000 91.610 ? 59  LYS A CD  1 
ATOM 487  C CE  ? LYS A 1  59 ? -22.863   2.406 -13.248 1.000 91.610 ? 59  LYS A CE  1 
ATOM 488  N NZ  ? LYS A 1  59 ? -22.715   1.793 -14.602 1.000 91.610 ? 59  LYS A NZ  1 
ATOM 489  N N   ? TRP A 1  60 ? -22.062   4.189  -7.922 1.000 89.760 ? 60  TRP A N   1 
ATOM 490  C CA  ? TRP A 1  60 ? -22.419   3.151  -6.960 1.000 89.760 ? 60  TRP A CA  1 
ATOM 491  C C   ? TRP A 1  60 ? -22.823   1.864  -7.673 1.000 89.760 ? 60  TRP A C   1 
ATOM 492  C CB  ? TRP A 1  60 ? -23.558   3.626  -6.053 1.000 89.760 ? 60  TRP A CB  1 
ATOM 493  O O   ? TRP A 1  60 ? -23.884   1.801  -8.298 1.000 89.760 ? 60  TRP A O   1 
ATOM 494  C CG  ? TRP A 1  60 ? -23.128   4.594  -4.992 1.000 89.760 ? 60  TRP A CG  1 
ATOM 495  C CD1 ? TRP A 1  60 ? -22.923   5.938  -5.138 1.000 89.760 ? 60  TRP A CD1 1 
ATOM 496  C CD2 ? TRP A 1  60 ? -22.845   4.291  -3.623 1.000 89.760 ? 60  TRP A CD2 1 
ATOM 497  C CE2 ? TRP A 1  60 ? -22.474   5.500  -2.995 1.000 89.760 ? 60  TRP A CE2 1 
ATOM 498  C CE3 ? TRP A 1  60 ? -22.870   3.112  -2.865 1.000 89.760 ? 60  TRP A CE3 1 
ATOM 499  N NE1 ? TRP A 1  60 ? -22.530   6.489  -3.940 1.000 89.760 ? 60  TRP A NE1 1 
ATOM 500  C CH2 ? TRP A 1  60 ? -22.163   4.397  -0.924 1.000 89.760 ? 60  TRP A CH2 1 
ATOM 501  C CZ2 ? TRP A 1  60 ? -22.131   5.564  -1.642 1.000 89.760 ? 60  TRP A CZ2 1 
ATOM 502  C CZ3 ? TRP A 1  60 ? -22.527   3.178  -1.519 1.000 89.760 ? 60  TRP A CZ3 1 
ATOM 503  N N   ? GLU A 1  61 ? -21.932   0.919  -7.634 1.000 89.860 ? 61  GLU A N   1 
ATOM 504  C CA  ? GLU A 1  61 ? -22.076  -0.297  -8.429 1.000 89.860 ? 61  GLU A CA  1 
ATOM 505  C C   ? GLU A 1  61 ? -22.589  -1.455  -7.578 1.000 89.860 ? 61  GLU A C   1 
ATOM 506  C CB  ? GLU A 1  61 ? -20.743  -0.674  -9.082 1.000 89.860 ? 61  GLU A CB  1 
ATOM 507  O O   ? GLU A 1  61 ? -22.757  -2.571  -8.075 1.000 89.860 ? 61  GLU A O   1 
ATOM 508  C CG  ? GLU A 1  61 ? -20.236   0.355 -10.082 1.000 89.860 ? 61  GLU A CG  1 
ATOM 509  C CD  ? GLU A 1  61 ? -18.862   0.021 -10.641 1.000 89.860 ? 61  GLU A CD  1 
ATOM 510  O OE1 ? GLU A 1  61 ? -18.724  -0.103 -11.879 1.000 89.860 ? 61  GLU A OE1 1 
ATOM 511  O OE2 ? GLU A 1  61 ? -17.916  -0.118  -9.834 1.000 89.860 ? 61  GLU A OE2 1 
ATOM 512  N N   ? GLY A 1  62 ? -22.866  -1.135  -6.189 1.000 92.300 ? 62  GLY A N   1 
ATOM 513  C CA  ? GLY A 1  62 ? -23.553  -2.125  -5.374 1.000 92.300 ? 62  GLY A CA  1 
ATOM 514  C C   ? GLY A 1  62 ? -22.722  -2.615  -4.204 1.000 92.300 ? 62  GLY A C   1 
ATOM 515  O O   ? GLY A 1  62 ? -23.161  -2.552  -3.053 1.000 92.300 ? 62  GLY A O   1 
ATOM 516  N N   ? PRO A 1  63 ? -21.479  -3.092  -4.401 1.000 92.310 ? 63  PRO A N   1 
ATOM 517  C CA  ? PRO A 1  63 ? -20.661  -3.764  -3.388 1.000 92.310 ? 63  PRO A CA  1 
ATOM 518  C C   ? PRO A 1  63 ? -19.887  -2.784  -2.510 1.000 92.310 ? 63  PRO A C   1 
ATOM 519  C CB  ? PRO A 1  63 ? -19.706  -4.624  -4.220 1.000 92.310 ? 63  PRO A CB  1 
ATOM 520  O O   ? PRO A 1  63 ? -19.168  -3.202  -1.599 1.000 92.310 ? 63  PRO A O   1 
ATOM 521  C CG  ? PRO A 1  63 ? -19.544  -3.879  -5.506 1.000 92.310 ? 63  PRO A CG  1 
ATOM 522  C CD  ? PRO A 1  63 ? -20.836  -3.179  -5.818 1.000 92.310 ? 63  PRO A CD  1 
ATOM 523  N N   ? GLU A 1  64 ? -20.055  -1.438  -2.778 1.000 95.280 ? 64  GLU A N   1 
ATOM 524  C CA  ? GLU A 1  64 ? -19.302  -0.393  -2.090 1.000 95.280 ? 64  GLU A CA  1 
ATOM 525  C C   ? GLU A 1  64 ? -19.696  -0.307  -0.618 1.000 95.280 ? 64  GLU A C   1 
ATOM 526  C CB  ? GLU A 1  64 ? -19.515   0.961  -2.772 1.000 95.280 ? 64  GLU A CB  1 
ATOM 527  O O   ? GLU A 1  64 ? -20.869  -0.470  -0.274 1.000 95.280 ? 64  GLU A O   1 
ATOM 528  C CG  ? GLU A 1  64 ? -18.981   1.024  -4.195 1.000 95.280 ? 64  GLU A CG  1 
ATOM 529  C CD  ? GLU A 1  64 ? -19.985   0.550  -5.234 1.000 95.280 ? 64  GLU A CD  1 
ATOM 530  O OE1 ? GLU A 1  64 ? -19.724   0.708  -6.448 1.000 95.280 ? 64  GLU A OE1 1 
ATOM 531  O OE2 ? GLU A 1  64 ? -21.043   0.016  -4.831 1.000 95.280 ? 64  GLU A OE2 1 
ATOM 532  N N   ? GLN A 1  65 ? -18.705  -0.276   0.210 1.000 96.870 ? 65  GLN A N   1 
ATOM 533  C CA  ? GLN A 1  65 ? -18.813  -0.052   1.647 1.000 96.870 ? 65  GLN A CA  1 
ATOM 534  C C   ? GLN A 1  65 ? -18.019   1.180   2.073 1.000 96.870 ? 65  GLN A C   1 
ATOM 535  C CB  ? GLN A 1  65 ? -18.331  -1.280   2.420 1.000 96.870 ? 65  GLN A CB  1 
ATOM 536  O O   ? GLN A 1  65 ? -16.889   1.382   1.624 1.000 96.870 ? 65  GLN A O   1 
ATOM 537  C CG  ? GLN A 1  65 ? -19.067  -2.563   2.058 1.000 96.870 ? 65  GLN A CG  1 
ATOM 538  C CD  ? GLN A 1  65 ? -18.564  -3.767   2.831 1.000 96.870 ? 65  GLN A CD  1 
ATOM 539  N NE2 ? GLN A 1  65 ? -18.269  -4.849   2.119 1.000 96.870 ? 65  GLN A NE2 1 
ATOM 540  O OE1 ? GLN A 1  65 ? -18.440  -3.725   4.060 1.000 96.870 ? 65  GLN A OE1 1 
ATOM 541  N N   ? LEU A 1  66 ? -18.671   2.000   2.931 1.000 96.580 ? 66  LEU A N   1 
ATOM 542  C CA  ? LEU A 1  66 ? -18.066   3.255   3.363 1.000 96.580 ? 66  LEU A CA  1 
ATOM 543  C C   ? LEU A 1  66 ? -17.882   3.277   4.876 1.000 96.580 ? 66  LEU A C   1 
ATOM 544  C CB  ? LEU A 1  66 ? -18.927   4.443   2.925 1.000 96.580 ? 66  LEU A CB  1 
ATOM 545  O O   ? LEU A 1  66 ? -18.815   2.975   5.624 1.000 96.580 ? 66  LEU A O   1 
ATOM 546  C CG  ? LEU A 1  66 ? -18.400   5.832   3.288 1.000 96.580 ? 66  LEU A CG  1 
ATOM 547  C CD1 ? LEU A 1  66 ? -17.090   6.110   2.559 1.000 96.580 ? 66  LEU A CD1 1 
ATOM 548  C CD2 ? LEU A 1  66 ? -19.437   6.901   2.961 1.000 96.580 ? 66  LEU A CD2 1 
ATOM 549  N N   ? PHE A 1  67 ? -16.631   3.638   5.275 1.000 97.200 ? 67  PHE A N   1 
ATOM 550  C CA  ? PHE A 1  67 ? -16.299   3.706   6.693 1.000 97.200 ? 67  PHE A CA  1 
ATOM 551  C C   ? PHE A 1  67 ? -15.657   5.046   7.035 1.000 97.200 ? 67  PHE A C   1 
ATOM 552  C CB  ? PHE A 1  67 ? -15.361   2.560   7.083 1.000 97.200 ? 67  PHE A CB  1 
ATOM 553  O O   ? PHE A 1  67 ? -14.736   5.492   6.347 1.000 97.200 ? 67  PHE A O   1 
ATOM 554  C CG  ? PHE A 1  67 ? -15.936   1.192   6.829 1.000 97.200 ? 67  PHE A CG  1 
ATOM 555  C CD1 ? PHE A 1  67 ? -16.588   0.498   7.840 1.000 97.200 ? 67  PHE A CD1 1 
ATOM 556  C CD2 ? PHE A 1  67 ? -15.824   0.601   5.577 1.000 97.200 ? 67  PHE A CD2 1 
ATOM 557  C CE1 ? PHE A 1  67 ? -17.121  -0.768   7.608 1.000 97.200 ? 67  PHE A CE1 1 
ATOM 558  C CE2 ? PHE A 1  67 ? -16.354  -0.664   5.337 1.000 97.200 ? 67  PHE A CE2 1 
ATOM 559  C CZ  ? PHE A 1  67 ? -17.001  -1.347   6.354 1.000 97.200 ? 67  PHE A CZ  1 
ATOM 560  N N   ? ARG A 1  68 ? -16.209   5.659   8.153 1.000 96.100 ? 68  ARG A N   1 
ATOM 561  C CA  ? ARG A 1  68 ? -15.482   6.770   8.759 1.000 96.100 ? 68  ARG A CA  1 
ATOM 562  C C   ? ARG A 1  68 ? -14.463   6.267   9.776 1.000 96.100 ? 68  ARG A C   1 
ATOM 563  C CB  ? ARG A 1  68 ? -16.452   7.746   9.427 1.000 96.100 ? 68  ARG A CB  1 
ATOM 564  O O   ? ARG A 1  68 ? -14.835   5.779  10.846 1.000 96.100 ? 68  ARG A O   1 
ATOM 565  C CG  ? ARG A 1  68 ? -15.798   9.032   9.908 1.000 96.100 ? 68  ARG A CG  1 
ATOM 566  C CD  ? ARG A 1  68 ? -16.812   9.986  10.523 1.000 96.100 ? 68  ARG A CD  1 
ATOM 567  N NE  ? ARG A 1  68 ? -16.162  11.130  11.155 1.000 96.100 ? 68  ARG A NE  1 
ATOM 568  N NH1 ? ARG A 1  68 ? -18.122  12.077  11.931 1.000 96.100 ? 68  ARG A NH1 1 
ATOM 569  N NH2 ? ARG A 1  68 ? -16.109  13.092  12.347 1.000 96.100 ? 68  ARG A NH2 1 
ATOM 570  C CZ  ? ARG A 1  68 ? -16.799  12.097  11.810 1.000 96.100 ? 68  ARG A CZ  1 
ATOM 571  N N   ? VAL A 1  69 ? -13.203   6.514   9.442 1.000 93.810 ? 69  VAL A N   1 
ATOM 572  C CA  ? VAL A 1  69 ? -12.148   5.890  10.233 1.000 93.810 ? 69  VAL A CA  1 
ATOM 573  C C   ? VAL A 1  69 ? -11.742   6.818  11.376 1.000 93.810 ? 69  VAL A C   1 
ATOM 574  C CB  ? VAL A 1  69 ? -10.917   5.544   9.366 1.000 93.810 ? 69  VAL A CB  1 
ATOM 575  O O   ? VAL A 1  69 ? -11.527   8.014  11.167 1.000 93.810 ? 69  VAL A O   1 
ATOM 576  C CG1 ? VAL A 1  69 ?  -9.843   4.852  10.204 1.000 93.810 ? 69  VAL A CG1 1 
ATOM 577  C CG2 ? VAL A 1  69 ? -11.327   4.665   8.186 1.000 93.810 ? 69  VAL A CG2 1 
ATOM 578  N N   ? THR A 1  70 ? -11.517   6.236  12.608 1.000 91.480 ? 70  THR A N   1 
ATOM 579  C CA  ? THR A 1  70 ? -11.126   7.029  13.769 1.000 91.480 ? 70  THR A CA  1 
ATOM 580  C C   ? THR A 1  70 ?  -9.884   6.441  14.432 1.000 91.480 ? 70  THR A C   1 
ATOM 581  C CB  ? THR A 1  70 ? -12.269   7.114  14.797 1.000 91.480 ? 70  THR A CB  1 
ATOM 582  O O   ? THR A 1  70 ?  -9.235   7.104  15.244 1.000 91.480 ? 70  THR A O   1 
ATOM 583  C CG2 ? THR A 1  70 ? -13.457   7.889  14.237 1.000 91.480 ? 70  THR A CG2 1 
ATOM 584  O OG1 ? THR A 1  70 ? -12.695   5.790  15.140 1.000 91.480 ? 70  THR A OG1 1 
ATOM 585  N N   ? ASP A 1  71 ?  -9.467   5.240  14.054 1.000 95.210 ? 71  ASP A N   1 
ATOM 586  C CA  ? ASP A 1  71 ?  -8.323   4.567  14.661 1.000 95.210 ? 71  ASP A CA  1 
ATOM 587  C C   ? ASP A 1  71 ?  -7.220   4.325  13.633 1.000 95.210 ? 71  ASP A C   1 
ATOM 588  C CB  ? ASP A 1  71 ?  -8.753   3.242  15.293 1.000 95.210 ? 71  ASP A CB  1 
ATOM 589  O O   ? ASP A 1  71 ?  -7.418   3.592  12.662 1.000 95.210 ? 71  ASP A O   1 
ATOM 590  C CG  ? ASP A 1  71 ?  -9.719   3.423  16.450 1.000 95.210 ? 71  ASP A CG  1 
ATOM 591  O OD1 ? ASP A 1  71 ?  -9.459   4.265  17.336 1.000 95.210 ? 71  ASP A OD1 1 
ATOM 592  O OD2 ? ASP A 1  71 ? -10.749   2.714  16.478 1.000 95.210 ? 71  ASP A OD2 1 
ATOM 593  N N   ? PHE A 1  72 ?  -6.018   4.951  13.936 1.000 96.580 ? 72  PHE A N   1 
ATOM 594  C CA  ? PHE A 1  72 ?  -4.832   4.805  13.101 1.000 96.580 ? 72  PHE A CA  1 
ATOM 595  C C   ? PHE A 1  72 ?  -3.638   4.352  13.933 1.000 96.580 ? 72  PHE A C   1 
ATOM 596  C CB  ? PHE A 1  72 ?  -4.507   6.123  12.391 1.000 96.580 ? 72  PHE A CB  1 
ATOM 597  O O   ? PHE A 1  72 ?  -3.430   4.837  15.046 1.000 96.580 ? 72  PHE A O   1 
ATOM 598  C CG  ? PHE A 1  72 ?  -5.677   6.723  11.660 1.000 96.580 ? 72  PHE A CG  1 
ATOM 599  C CD1 ? PHE A 1  72 ?  -5.922   6.403  10.330 1.000 96.580 ? 72  PHE A CD1 1 
ATOM 600  C CD2 ? PHE A 1  72 ?  -6.533   7.608  12.303 1.000 96.580 ? 72  PHE A CD2 1 
ATOM 601  C CE1 ? PHE A 1  72 ?  -7.005   6.957   9.651 1.000 96.580 ? 72  PHE A CE1 1 
ATOM 602  C CE2 ? PHE A 1  72 ?  -7.617   8.165  11.631 1.000 96.580 ? 72  PHE A CE2 1 
ATOM 603  C CZ  ? PHE A 1  72 ?  -7.851   7.839  10.305 1.000 96.580 ? 72  PHE A CZ  1 
ATOM 604  N N   ? PHE A 1  73 ?  -2.861   3.483  13.329 1.000 97.790 ? 73  PHE A N   1 
ATOM 605  C CA  ? PHE A 1  73 ?  -1.702   2.967  14.048 1.000 97.790 ? 73  PHE A CA  1 
ATOM 606  C C   ? PHE A 1  73 ?  -0.454   3.024  13.175 1.000 97.790 ? 73  PHE A C   1 
ATOM 607  C CB  ? PHE A 1  73 ?  -1.953   1.529  14.513 1.000 97.790 ? 73  PHE A CB  1 
ATOM 608  O O   ? PHE A 1  73 ?  -0.034   2.009  12.617 1.000 97.790 ? 73  PHE A O   1 
ATOM 609  C CG  ? PHE A 1  73 ?  -3.185   1.372  15.362 1.000 97.790 ? 73  PHE A CG  1 
ATOM 610  C CD1 ? PHE A 1  73 ?  -3.097   1.385  16.748 1.000 97.790 ? 73  PHE A CD1 1 
ATOM 611  C CD2 ? PHE A 1  73 ?  -4.432   1.210  14.772 1.000 97.790 ? 73  PHE A CD2 1 
ATOM 612  C CE1 ? PHE A 1  73 ?  -4.237   1.240  17.537 1.000 97.790 ? 73  PHE A CE1 1 
ATOM 613  C CE2 ? PHE A 1  73 ?  -5.575   1.064  15.553 1.000 97.790 ? 73  PHE A CE2 1 
ATOM 614  C CZ  ? PHE A 1  73 ?  -5.475   1.078  16.935 1.000 97.790 ? 73  PHE A CZ  1 
ATOM 615  N N   ? PRO A 1  74 ?   0.143   4.326  13.022 1.000 97.650 ? 74  PRO A N   1 
ATOM 616  C CA  ? PRO A 1  74 ?   1.407   4.384  12.284 1.000 97.650 ? 74  PRO A CA  1 
ATOM 617  C C   ? PRO A 1  74 ?   2.553   3.696  13.020 1.000 97.650 ? 74  PRO A C   1 
ATOM 618  C CB  ? PRO A 1  74 ?   1.668   5.887  12.150 1.000 97.650 ? 74  PRO A CB  1 
ATOM 619  O O   ? PRO A 1  74 ?   2.581   3.684  14.253 1.000 97.650 ? 74  PRO A O   1 
ATOM 620  C CG  ? PRO A 1  74 ?   0.936   6.505  13.297 1.000 97.650 ? 74  PRO A CG  1 
ATOM 621  C CD  ? PRO A 1  74 ?  -0.255   5.650  13.620 1.000 97.650 ? 74  PRO A CD  1 
ATOM 622  N N   ? HIS A 1  75 ?   3.353   3.009  12.187 1.000 97.830 ? 75  HIS A N   1 
ATOM 623  C CA  ? HIS A 1  75 ?   4.518   2.413  12.831 1.000 97.830 ? 75  HIS A CA  1 
ATOM 624  C C   ? HIS A 1  75 ?   5.260   3.437  13.683 1.000 97.830 ? 75  HIS A C   1 
ATOM 625  C CB  ? HIS A 1  75 ?   5.462   1.816  11.786 1.000 97.830 ? 75  HIS A CB  1 
ATOM 626  O O   ? HIS A 1  75 ?   5.509   4.559  13.236 1.000 97.830 ? 75  HIS A O   1 
ATOM 627  C CG  ? HIS A 1  75 ?   6.485   0.890  12.360 1.000 97.830 ? 75  HIS A CG  1 
ATOM 628  C CD2 ? HIS A 1  75 ?   6.541  -0.462  12.396 1.000 97.830 ? 75  HIS A CD2 1 
ATOM 629  N ND1 ? HIS A 1  75 ?   7.622   1.340  12.997 1.000 97.830 ? 75  HIS A ND1 1 
ATOM 630  C CE1 ? HIS A 1  75 ?   8.334   0.301  13.400 1.000 97.830 ? 75  HIS A CE1 1 
ATOM 631  N NE2 ? HIS A 1  75 ?   7.700  -0.805  13.048 1.000 97.830 ? 75  HIS A NE2 1 
ATOM 632  N N   ? PRO A 1  76 ?   5.649   3.127  14.937 1.000 96.120 ? 76  PRO A N   1 
ATOM 633  C CA  ? PRO A 1  76 ?   6.304   4.066  15.850 1.000 96.120 ? 76  PRO A CA  1 
ATOM 634  C C   ? PRO A 1  76 ?   7.641   4.574  15.314 1.000 96.120 ? 76  PRO A C   1 
ATOM 635  C CB  ? PRO A 1  76 ?   6.506   3.238  17.122 1.000 96.120 ? 76  PRO A CB  1 
ATOM 636  O O   ? PRO A 1  76 ?   8.103   5.646  15.714 1.000 96.120 ? 76  PRO A O   1 
ATOM 637  C CG  ? PRO A 1  76 ?   6.422   1.816  16.669 1.000 96.120 ? 76  PRO A CG  1 
ATOM 638  C CD  ? PRO A 1  76 ?   5.512   1.747  15.477 1.000 96.120 ? 76  PRO A CD  1 
ATOM 639  N N   ? GLY A 1  77 ?   8.202   3.825  14.436 1.000 95.250 ? 77  GLY A N   1 
ATOM 640  C CA  ? GLY A 1  77 ?   9.501   4.182  13.890 1.000 95.250 ? 77  GLY A CA  1 
ATOM 641  C C   ? GLY A 1  77 ?   9.409   4.998  12.614 1.000 95.250 ? 77  GLY A C   1 
ATOM 642  O O   ? GLY A 1  77 ?  10.425   5.276  11.974 1.000 95.250 ? 77  GLY A O   1 
ATOM 643  N N   ? PHE A 1  78 ?   8.131   5.342  12.211 1.000 95.840 ? 78  PHE A N   1 
ATOM 644  C CA  ? PHE A 1  78 ?   7.972   6.118  10.987 1.000 95.840 ? 78  PHE A CA  1 
ATOM 645  C C   ? PHE A 1  78 ?   8.709   7.448  11.089 1.000 95.840 ? 78  PHE A C   1 
ATOM 646  C CB  ? PHE A 1  78 ?   6.489   6.360  10.691 1.000 95.840 ? 78  PHE A CB  1 
ATOM 647  O O   ? PHE A 1  78 ?   8.540   8.183  12.065 1.000 95.840 ? 78  PHE A O   1 
ATOM 648  C CG  ? PHE A 1  78 ?   6.245   7.290   9.533 1.000 95.840 ? 78  PHE A CG  1 
ATOM 649  C CD1 ? PHE A 1  78 ?   5.514   8.459   9.704 1.000 95.840 ? 78  PHE A CD1 1 
ATOM 650  C CD2 ? PHE A 1  78 ?   6.748   6.995   8.272 1.000 95.840 ? 78  PHE A CD2 1 
ATOM 651  C CE1 ? PHE A 1  78 ?   5.286   9.322   8.634 1.000 95.840 ? 78  PHE A CE1 1 
ATOM 652  C CE2 ? PHE A 1  78 ?   6.525   7.852   7.198 1.000 95.840 ? 78  PHE A CE2 1 
ATOM 653  C CZ  ? PHE A 1  78 ?   5.793   9.014   7.381 1.000 95.840 ? 78  PHE A CZ  1 
ATOM 654  N N   ? ASN A 1  79 ?   9.568   7.707  10.037 1.000 89.920 ? 79  ASN A N   1 
ATOM 655  C CA  ? ASN A 1  79 ?  10.322   8.944   9.860 1.000 89.920 ? 79  ASN A CA  1 
ATOM 656  C C   ? ASN A 1  79 ?   9.898   9.682   8.594 1.000 89.920 ? 79  ASN A C   1 
ATOM 657  C CB  ? ASN A 1  79 ?  11.824   8.658   9.831 1.000 89.920 ? 79  ASN A CB  1 
ATOM 658  O O   ? ASN A 1  79 ?  10.182   9.231   7.483 1.000 89.920 ? 79  ASN A O   1 
ATOM 659  C CG  ? ASN A 1  79 ?  12.660   9.923   9.817 1.000 89.920 ? 79  ASN A CG  1 
ATOM 660  N ND2 ? ASN A 1  79 ?  13.765   9.912  10.552 1.000 89.920 ? 79  ASN A ND2 1 
ATOM 661  O OD1 ? ASN A 1  79 ?  12.313  10.903   9.151 1.000 89.920 ? 79  ASN A OD1 1 
ATOM 662  N N   ? ALA A 1  80 ?   9.310  10.892   8.770 1.000 88.160 ? 80  ALA A N   1 
ATOM 663  C CA  ? ALA A 1  80 ?   8.698  11.624   7.664 1.000 88.160 ? 80  ALA A CA  1 
ATOM 664  C C   ? ALA A 1  80 ?   9.759  12.162   6.709 1.000 88.160 ? 80  ALA A C   1 
ATOM 665  C CB  ? ALA A 1  80 ?   7.836  12.767   8.196 1.000 88.160 ? 80  ALA A CB  1 
ATOM 666  O O   ? ALA A 1  80 ?   9.472  12.430   5.540 1.000 88.160 ? 80  ALA A O   1 
ATOM 667  N N   ? ASN A 1  81 ?  11.030  12.272   7.165 1.000 83.880 ? 81  ASN A N   1 
ATOM 668  C CA  ? ASN A 1  81 ?  12.113  12.834   6.365 1.000 83.880 ? 81  ASN A CA  1 
ATOM 669  C C   ? ASN A 1  81 ?  12.637  11.828   5.345 1.000 83.880 ? 81  ASN A C   1 
ATOM 670  C CB  ? ASN A 1  81 ?  13.251  13.318   7.267 1.000 83.880 ? 81  ASN A CB  1 
ATOM 671  O O   ? ASN A 1  81 ?  12.851  12.171   4.181 1.000 83.880 ? 81  ASN A O   1 
ATOM 672  C CG  ? ASN A 1  81 ?  12.882  14.556   8.060 1.000 83.880 ? 81  ASN A CG  1 
ATOM 673  N ND2 ? ASN A 1  81 ?  13.514  14.731   9.214 1.000 83.880 ? 81  ASN A ND2 1 
ATOM 674  O OD1 ? ASN A 1  81 ?  12.035  15.348   7.638 1.000 83.880 ? 81  ASN A OD1 1 
ATOM 675  N N   ? ASP A 1  82 ?  12.689  10.560   5.772 1.000 84.060 ? 82  ASP A N   1 
ATOM 676  C CA  ? ASP A 1  82 ?  13.320   9.605   4.866 1.000 84.060 ? 82  ASP A CA  1 
ATOM 677  C C   ? ASP A 1  82 ?  12.364   8.467   4.515 1.000 84.060 ? 82  ASP A C   1 
ATOM 678  C CB  ? ASP A 1  82 ?  14.601   9.044   5.486 1.000 84.060 ? 82  ASP A CB  1 
ATOM 679  O O   ? ASP A 1  82 ?  12.714   7.571   3.744 1.000 84.060 ? 82  ASP A O   1 
ATOM 680  C CG  ? ASP A 1  82 ?  14.357   8.322   6.800 1.000 84.060 ? 82  ASP A CG  1 
ATOM 681  O OD1 ? ASP A 1  82 ?  13.184   8.067   7.147 1.000 84.060 ? 82  ASP A OD1 1 
ATOM 682  O OD2 ? ASP A 1  82 ?  15.347   8.007   7.495 1.000 84.060 ? 82  ASP A OD2 1 
ATOM 683  N N   ? HIS A 1  83 ?  11.116   8.586   5.008 1.000 87.550 ? 83  HIS A N   1 
ATOM 684  C CA  ? HIS A 1  83 ?  10.029   7.653   4.733 1.000 87.550 ? 83  HIS A CA  1 
ATOM 685  C C   ? HIS A 1  83 ?  10.371   6.249   5.219 1.000 87.550 ? 83  HIS A C   1 
ATOM 686  C CB  ? HIS A 1  83 ?   9.711   7.628   3.237 1.000 87.550 ? 83  HIS A CB  1 
ATOM 687  O O   ? HIS A 1  83 ?   9.847   5.262   4.697 1.000 87.550 ? 83  HIS A O   1 
ATOM 688  C CG  ? HIS A 1  83 ?   9.094   8.894   2.733 1.000 87.550 ? 83  HIS A CG  1 
ATOM 689  C CD2 ? HIS A 1  83 ?   9.652   9.994   2.174 1.000 87.550 ? 83  HIS A CD2 1 
ATOM 690  N ND1 ? HIS A 1  83 ?   7.737   9.132   2.781 1.000 87.550 ? 83  HIS A ND1 1 
ATOM 691  C CE1 ? HIS A 1  83 ?   7.487  10.326   2.270 1.000 87.550 ? 83  HIS A CE1 1 
ATOM 692  N NE2 ? HIS A 1  83 ?   8.632  10.870   1.894 1.000 87.550 ? 83  HIS A NE2 1 
ATOM 693  N N   ? ASN A 1  84 ?  11.366   6.079   6.089 1.000 91.600 ? 84  ASN A N   1 
ATOM 694  C CA  ? ASN A 1  84 ?  11.639   4.796   6.728 1.000 91.600 ? 84  ASN A CA  1 
ATOM 695  C C   ? ASN A 1  84 ?  10.483   4.358   7.623 1.000 91.600 ? 84  ASN A C   1 
ATOM 696  C CB  ? ASN A 1  84 ?  12.938   4.863   7.534 1.000 91.600 ? 84  ASN A CB  1 
ATOM 697  O O   ? ASN A 1  84 ?   9.925   5.169   8.364 1.000 91.600 ? 84  ASN A O   1 
ATOM 698  C CG  ? ASN A 1  84 ?  14.160   4.525   6.702 1.000 91.600 ? 84  ASN A CG  1 
ATOM 699  N ND2 ? ASN A 1  84 ?  15.305   5.082   7.077 1.000 91.600 ? 84  ASN A ND2 1 
ATOM 700  O OD1 ? ASN A 1  84 ?  14.074   3.770   5.730 1.000 91.600 ? 84  ASN A OD1 1 
ATOM 701  N N   ? ASP A 1  85 ?  10.158   3.088   7.581 1.000 95.220 ? 85  ASP A N   1 
ATOM 702  C CA  ? ASP A 1  85 ?   9.077   2.498   8.366 1.000 95.220 ? 85  ASP A CA  1 
ATOM 703  C C   ? ASP A 1  85 ?   7.729   3.112   7.992 1.000 95.220 ? 85  ASP A C   1 
ATOM 704  C CB  ? ASP A 1  85 ?   9.340   2.678   9.862 1.000 95.220 ? 85  ASP A CB  1 
ATOM 705  O O   ? ASP A 1  85 ?   6.883   3.339   8.860 1.000 95.220 ? 85  ASP A O   1 
ATOM 706  C CG  ? ASP A 1  85 ?  10.662   2.078  10.308 1.000 95.220 ? 85  ASP A CG  1 
ATOM 707  O OD1 ? ASP A 1  85 ?  10.886   0.867  10.093 1.000 95.220 ? 85  ASP A OD1 1 
ATOM 708  O OD2 ? ASP A 1  85 ?  11.486   2.822  10.882 1.000 95.220 ? 85  ASP A OD2 1 
ATOM 709  N N   ? ASP A 1  86 ?   7.526   3.547   6.805 1.000 97.210 ? 86  ASP A N   1 
ATOM 710  C CA  ? ASP A 1  86 ?   6.321   4.172   6.267 1.000 97.210 ? 86  ASP A CA  1 
ATOM 711  C C   ? ASP A 1  86 ?   5.199   3.149   6.105 1.000 97.210 ? 86  ASP A C   1 
ATOM 712  C CB  ? ASP A 1  86 ?   6.618   4.845   4.926 1.000 97.210 ? 86  ASP A CB  1 
ATOM 713  O O   ? ASP A 1  86 ?   4.896   2.725   4.988 1.000 97.210 ? 86  ASP A O   1 
ATOM 714  C CG  ? ASP A 1  86 ?   5.491   5.746   4.452 1.000 97.210 ? 86  ASP A CG  1 
ATOM 715  O OD1 ? ASP A 1  86 ?   4.595   6.076   5.258 1.000 97.210 ? 86  ASP A OD1 1 
ATOM 716  O OD2 ? ASP A 1  86 ?   5.498   6.126   3.261 1.000 97.210 ? 86  ASP A OD2 1 
ATOM 717  N N   ? ILE A 1  87 ?   4.600   2.642   7.201 1.000 98.120 ? 87  ILE A N   1 
ATOM 718  C CA  ? ILE A 1  87 ?   3.541   1.639   7.229 1.000 98.120 ? 87  ILE A CA  1 
ATOM 719  C C   ? ILE A 1  87 ?   2.568   1.947   8.364 1.000 98.120 ? 87  ILE A C   1 
ATOM 720  C CB  ? ILE A 1  87 ?   4.116   0.213   7.388 1.000 98.120 ? 87  ILE A CB  1 
ATOM 721  O O   ? ILE A 1  87 ?   2.981   2.359   9.450 1.000 98.120 ? 87  ILE A O   1 
ATOM 722  C CG1 ? ILE A 1  87 ?   3.023  -0.834   7.147 1.000 98.120 ? 87  ILE A CG1 1 
ATOM 723  C CG2 ? ILE A 1  87 ?   4.749   0.038   8.771 1.000 98.120 ? 87  ILE A CG2 1 
ATOM 724  C CD1 ? ILE A 1  87 ?   3.552  -2.249   6.956 1.000 98.120 ? 87  ILE A CD1 1 
ATOM 725  N N   ? MET A 1  88 ?   1.297   1.817   8.084 1.000 98.140 ? 88  MET A N   1 
ATOM 726  C CA  ? MET A 1  88 ?   0.263   2.149   9.061 1.000 98.140 ? 88  MET A CA  1 
ATOM 727  C C   ? MET A 1  88 ?  -0.912   1.183   8.958 1.000 98.140 ? 88  MET A C   1 
ATOM 728  C CB  ? MET A 1  88 ?  -0.222   3.586   8.863 1.000 98.140 ? 88  MET A CB  1 
ATOM 729  O O   ? MET A 1  88 ?  -1.295   0.779   7.858 1.000 98.140 ? 88  MET A O   1 
ATOM 730  C CG  ? MET A 1  88 ?  -1.299   4.010   9.849 1.000 98.140 ? 88  MET A CG  1 
ATOM 731  S SD  ? MET A 1  88 ?  -1.876   5.729   9.564 1.000 98.140 ? 88  MET A SD  1 
ATOM 732  C CE  ? MET A 1  88 ?  -2.797   5.504   8.017 1.000 98.140 ? 88  MET A CE  1 
ATOM 733  N N   ? LEU A 1  89 ?  -1.488   0.829  10.093 1.000 98.510 ? 89  LEU A N   1 
ATOM 734  C CA  ? LEU A 1  89 ?  -2.722   0.053  10.157 1.000 98.510 ? 89  LEU A CA  1 
ATOM 735  C C   ? LEU A 1  89 ?  -3.914   0.952  10.467 1.000 98.510 ? 89  LEU A C   1 
ATOM 736  C CB  ? LEU A 1  89 ?  -2.609  -1.047  11.216 1.000 98.510 ? 89  LEU A CB  1 
ATOM 737  O O   ? LEU A 1  89 ?  -3.800   1.891  11.259 1.000 98.510 ? 89  LEU A O   1 
ATOM 738  C CG  ? LEU A 1  89 ?  -1.694  -2.224  10.875 1.000 98.510 ? 89  LEU A CG  1 
ATOM 739  C CD1 ? LEU A 1  89 ?  -1.467  -3.093  12.108 1.000 98.510 ? 89  LEU A CD1 1 
ATOM 740  C CD2 ? LEU A 1  89 ?  -2.284  -3.048   9.736 1.000 98.510 ? 89  LEU A CD2 1 
ATOM 741  N N   ? ILE A 1  90 ?  -4.967   0.654   9.754 1.000 98.140 ? 90  ILE A N   1 
ATOM 742  C CA  ? ILE A 1  90 ?  -6.244   1.309  10.014 1.000 98.140 ? 90  ILE A CA  1 
ATOM 743  C C   ? ILE A 1  90 ?  -7.264   0.280  10.495 1.000 98.140 ? 90  ILE A C   1 
ATOM 744  C CB  ? ILE A 1  90 ?  -6.771   2.039   8.757 1.000 98.140 ? 90  ILE A CB  1 
ATOM 745  O O   ? ILE A 1  90 ?  -7.457  -0.758   9.856 1.000 98.140 ? 90  ILE A O   1 
ATOM 746  C CG1 ? ILE A 1  90 ?  -5.790   3.135   8.326 1.000 98.140 ? 90  ILE A CG1 1 
ATOM 747  C CG2 ? ILE A 1  90 ?  -8.164   2.620   9.015 1.000 98.140 ? 90  ILE A CG2 1 
ATOM 748  C CD1 ? ILE A 1  90 ?  -6.119   3.765   6.979 1.000 98.140 ? 90  ILE A CD1 1 
ATOM 749  N N   ? ARG A 1  91 ?  -7.855   0.554  11.701 1.000 97.860 ? 91  ARG A N   1 
ATOM 750  C CA  ? ARG A 1  91 ?  -8.923  -0.312  12.189 1.000 97.860 ? 91  ARG A CA  1 
ATOM 751  C C   ? ARG A 1  91 ? -10.293   0.240  11.808 1.000 97.860 ? 91  ARG A C   1 
ATOM 752  C CB  ? ARG A 1  91 ?  -8.829  -0.477  13.708 1.000 97.860 ? 91  ARG A CB  1 
ATOM 753  O O   ? ARG A 1  91 ? -10.615   1.388  12.120 1.000 97.860 ? 91  ARG A O   1 
ATOM 754  C CG  ? ARG A 1  91 ?  -9.797  -1.503  14.276 1.000 97.860 ? 91  ARG A CG  1 
ATOM 755  C CD  ? ARG A 1  91 ?  -9.629  -1.663  15.781 1.000 97.860 ? 91  ARG A CD  1 
ATOM 756  N NE  ? ARG A 1  91 ? -10.616  -2.583  16.339 1.000 97.860 ? 91  ARG A NE  1 
ATOM 757  N NH1 ? ARG A 1  91 ?  -9.924  -2.325  18.528 1.000 97.860 ? 91  ARG A NH1 1 
ATOM 758  N NH2 ? ARG A 1  91 ? -11.667  -3.728  18.029 1.000 97.860 ? 91  ARG A NH2 1 
ATOM 759  C CZ  ? ARG A 1  91 ? -10.733  -2.877  17.631 1.000 97.860 ? 91  ARG A CZ  1 
ATOM 760  N N   ? LEU A 1  92 ? -11.137  -0.589  11.108 1.000 97.240 ? 92  LEU A N   1 
ATOM 761  C CA  ? LEU A 1  92 ? -12.498  -0.193  10.764 1.000 97.240 ? 92  LEU A CA  1 
ATOM 762  C C   ? LEU A 1  92 ? -13.394  -0.195  11.998 1.000 97.240 ? 92  LEU A C   1 
ATOM 763  C CB  ? LEU A 1  92 ? -13.076  -1.128   9.698 1.000 97.240 ? 92  LEU A CB  1 
ATOM 764  O O   ? LEU A 1  92 ? -13.238  -1.041  12.882 1.000 97.240 ? 92  LEU A O   1 
ATOM 765  C CG  ? LEU A 1  92 ? -12.328  -1.180   8.365 1.000 97.240 ? 92  LEU A CG  1 
ATOM 766  C CD1 ? LEU A 1  92 ? -12.991  -2.182   7.425 1.000 97.240 ? 92  LEU A CD1 1 
ATOM 767  C CD2 ? LEU A 1  92 ? -12.272   0.204   7.728 1.000 97.240 ? 92  LEU A CD2 1 
ATOM 768  N N   ? PRO A 1  93 ? -14.278   0.781  12.162 1.000 96.070 ? 93  PRO A N   1 
ATOM 769  C CA  ? PRO A 1  93 ? -15.159   0.867  13.329 1.000 96.070 ? 93  PRO A CA  1 
ATOM 770  C C   ? PRO A 1  93 ? -16.095  -0.334  13.450 1.000 96.070 ? 93  PRO A C   1 
ATOM 771  C CB  ? PRO A 1  93 ? -15.950   2.153  13.080 1.000 96.070 ? 93  PRO A CB  1 
ATOM 772  O O   ? PRO A 1  93 ? -16.578  -0.637  14.544 1.000 96.070 ? 93  PRO A O   1 
ATOM 773  C CG  ? PRO A 1  93 ? -15.875   2.368  11.603 1.000 96.070 ? 93  PRO A CG  1 
ATOM 774  C CD  ? PRO A 1  93 ? -14.544   1.873  11.115 1.000 96.070 ? 93  PRO A CD  1 
ATOM 775  N N   ? ARG A 1  94 ? -16.372  -0.955  12.313 1.000 96.210 ? 94  ARG A N   1 
ATOM 776  C CA  ? ARG A 1  94 ? -17.122  -2.205  12.237 1.000 96.210 ? 94  ARG A CA  1 
ATOM 777  C C   ? ARG A 1  94 ? -16.545  -3.125  11.166 1.000 96.210 ? 94  ARG A C   1 
ATOM 778  C CB  ? ARG A 1  94 ? -18.600  -1.930  11.951 1.000 96.210 ? 94  ARG A CB  1 
ATOM 779  O O   ? ARG A 1  94 ? -15.819  -2.674  10.278 1.000 96.210 ? 94  ARG A O   1 
ATOM 780  C CG  ? ARG A 1  94 ? -18.852  -1.247  10.616 1.000 96.210 ? 94  ARG A CG  1 
ATOM 781  C CD  ? ARG A 1  94 ? -20.323  -0.901  10.429 1.000 96.210 ? 94  ARG A CD  1 
ATOM 782  N NE  ? ARG A 1  94 ? -20.573  -0.298   9.123 1.000 96.210 ? 94  ARG A NE  1 
ATOM 783  N NH1 ? ARG A 1  94 ? -22.687  -1.197   8.883 1.000 96.210 ? 94  ARG A NH1 1 
ATOM 784  N NH2 ? ARG A 1  94 ? -21.812   0.141   7.240 1.000 96.210 ? 94  ARG A NH2 1 
ATOM 785  C CZ  ? ARG A 1  94 ? -21.690  -0.453   8.418 1.000 96.210 ? 94  ARG A CZ  1 
ATOM 786  N N   ? GLN A 1  95 ? -16.982  -4.548  11.344 1.000 97.080 ? 95  GLN A N   1 
ATOM 787  C CA  ? GLN A 1  95 ? -16.494  -5.528  10.379 1.000 97.080 ? 95  GLN A CA  1 
ATOM 788  C C   ? GLN A 1  95 ? -17.031  -5.237   8.980 1.000 97.080 ? 95  GLN A C   1 
ATOM 789  C CB  ? GLN A 1  95 ? -16.884  -6.944  10.807 1.000 97.080 ? 95  GLN A CB  1 
ATOM 790  O O   ? GLN A 1  95 ? -18.211  -4.920   8.816 1.000 97.080 ? 95  GLN A O   1 
ATOM 791  C CG  ? GLN A 1  95 ? -16.220  -7.400  12.099 1.000 97.080 ? 95  GLN A CG  1 
ATOM 792  C CD  ? GLN A 1  95 ? -16.674  -8.780  12.537 1.000 97.080 ? 95  GLN A CD  1 
ATOM 793  N NE2 ? GLN A 1  95 ? -16.475  -9.093  13.813 1.000 97.080 ? 95  GLN A NE2 1 
ATOM 794  O OE1 ? GLN A 1  95 ? -17.200  -9.558  11.735 1.000 97.080 ? 95  GLN A OE1 1 
ATOM 795  N N   ? ALA A 1  96 ? -16.074  -5.322   7.969 1.000 97.680 ? 96  ALA A N   1 
ATOM 796  C CA  ? ALA A 1  96 ? -16.507  -5.237   6.576 1.000 97.680 ? 96  ALA A CA  1 
ATOM 797  C C   ? ALA A 1  96 ? -17.309  -6.471   6.175 1.000 97.680 ? 96  ALA A C   1 
ATOM 798  C CB  ? ALA A 1  96 ? -15.302  -5.066   5.655 1.000 97.680 ? 96  ALA A CB  1 
ATOM 799  O O   ? ALA A 1  96 ? -17.025  -7.580   6.634 1.000 97.680 ? 96  ALA A O   1 
ATOM 800  N N   ? ARG A 1  97 ? -18.341  -6.287   5.369 1.000 97.570 ? 97  ARG A N   1 
ATOM 801  C CA  ? ARG A 1  97 ? -19.084  -7.405   4.797 1.000 97.570 ? 97  ARG A CA  1 
ATOM 802  C C   ? ARG A 1  97 ? -18.320  -8.034   3.637 1.000 97.570 ? 97  ARG A C   1 
ATOM 803  C CB  ? ARG A 1  97 ? -20.467  -6.949   4.328 1.000 97.570 ? 97  ARG A CB  1 
ATOM 804  O O   ? ARG A 1  97 ? -18.188  -7.427   2.572 1.000 97.570 ? 97  ARG A O   1 
ATOM 805  C CG  ? ARG A 1  97 ? -21.369  -6.463   5.452 1.000 97.570 ? 97  ARG A CG  1 
ATOM 806  C CD  ? ARG A 1  97 ? -22.720  -5.995   4.928 1.000 97.570 ? 97  ARG A CD  1 
ATOM 807  N NE  ? ARG A 1  97 ? -23.532  -5.402   5.986 1.000 97.570 ? 97  ARG A NE  1 
ATOM 808  N NH1 ? ARG A 1  97 ? -25.543  -5.683   4.885 1.000 97.570 ? 97  ARG A NH1 1 
ATOM 809  N NH2 ? ARG A 1  97 ? -25.494  -4.712   6.961 1.000 97.570 ? 97  ARG A NH2 1 
ATOM 810  C CZ  ? ARG A 1  97 ? -24.855  -5.267   5.942 1.000 97.570 ? 97  ARG A CZ  1 
ATOM 811  N N   ? LEU A 1  98 ? -17.773  -9.270   3.934 1.000 97.700 ? 98  LEU A N   1 
ATOM 812  C CA  ? LEU A 1  98 ? -16.974  -9.924   2.904 1.000 97.700 ? 98  LEU A CA  1 
ATOM 813  C C   ? LEU A 1  98 ? -17.865 -10.511   1.814 1.000 97.700 ? 98  LEU A C   1 
ATOM 814  C CB  ? LEU A 1  98 ? -16.107 -11.026   3.518 1.000 97.700 ? 98  LEU A CB  1 
ATOM 815  O O   ? LEU A 1  98 ? -18.899 -11.114   2.111 1.000 97.700 ? 98  LEU A O   1 
ATOM 816  C CG  ? LEU A 1  98 ? -15.185 -10.604   4.663 1.000 97.700 ? 98  LEU A CG  1 
ATOM 817  C CD1 ? LEU A 1  98 ? -14.331 -11.783   5.119 1.000 97.700 ? 98  LEU A CD1 1 
ATOM 818  C CD2 ? LEU A 1  98 ? -14.305  -9.434   4.238 1.000 97.700 ? 98  LEU A CD2 1 
ATOM 819  N N   ? SER A 1  99 ? -17.468 -10.282   0.484 1.000 96.590 ? 99  SER A N   1 
ATOM 820  C CA  ? SER A 1  99 ? -18.098 -10.699  -0.764 1.000 96.590 ? 99  SER A CA  1 
ATOM 821  C C   ? SER A 1  99 ? -17.067 -10.862  -1.876 1.000 96.590 ? 99  SER A C   1 
ATOM 822  C CB  ? SER A 1  99 ? -19.165  -9.690  -1.191 1.000 96.590 ? 99  SER A CB  1 
ATOM 823  O O   ? SER A 1  99 ? -15.878 -10.613  -1.669 1.000 96.590 ? 99  SER A O   1 
ATOM 824  O OG  ? SER A 1  99 ? -18.570  -8.470  -1.598 1.000 96.590 ? 99  SER A OG  1 
ATOM 825  N N   ? PRO A 1 100 ? -17.480 -11.416  -3.002 1.000 96.170 ? 100 PRO A N   1 
ATOM 826  C CA  ? PRO A 1 100 ? -16.524 -11.513  -4.108 1.000 96.170 ? 100 PRO A CA  1 
ATOM 827  C C   ? PRO A 1 100 ? -15.865 -10.176  -4.437 1.000 96.170 ? 100 PRO A C   1 
ATOM 828  C CB  ? PRO A 1 100 ? -17.386 -11.999  -5.276 1.000 96.170 ? 100 PRO A CB  1 
ATOM 829  O O   ? PRO A 1 100 ? -14.754 -10.146  -4.971 1.000 96.170 ? 100 PRO A O   1 
ATOM 830  C CG  ? PRO A 1 100 ? -18.457 -12.827  -4.642 1.000 96.170 ? 100 PRO A CG  1 
ATOM 831  C CD  ? PRO A 1 100 ? -18.878 -12.163  -3.363 1.000 96.170 ? 100 PRO A CD  1 
ATOM 832  N N   ? ALA A 1 101 ? -16.452  -9.095  -4.100 1.000 95.980 ? 101 ALA A N   1 
ATOM 833  C CA  ? ALA A 1 101 ? -15.958  -7.764  -4.444 1.000 95.980 ? 101 ALA A CA  1 
ATOM 834  C C   ? ALA A 1 101 ? -15.222  -7.131  -3.267 1.000 95.980 ? 101 ALA A C   1 
ATOM 835  C CB  ? ALA A 1 101 ? -17.111  -6.867  -4.890 1.000 95.980 ? 101 ALA A CB  1 
ATOM 836  O O   ? ALA A 1 101 ? -14.550  -6.109  -3.424 1.000 95.980 ? 101 ALA A O   1 
ATOM 837  N N   ? VAL A 1 102 ? -15.292  -7.724  -2.082 1.000 97.890 ? 102 VAL A N   1 
ATOM 838  C CA  ? VAL A 1 102 ? -14.596  -7.269  -0.883 1.000 97.890 ? 102 VAL A CA  1 
ATOM 839  C C   ? VAL A 1 102 ? -13.998  -8.465  -0.146 1.000 97.890 ? 102 VAL A C   1 
ATOM 840  C CB  ? VAL A 1 102 ? -15.539  -6.482   0.056 1.000 97.890 ? 102 VAL A CB  1 
ATOM 841  O O   ? VAL A 1 102 ? -14.713  -9.204   0.535 1.000 97.890 ? 102 VAL A O   1 
ATOM 842  C CG1 ? VAL A 1 102 ? -14.777  -5.961   1.273 1.000 97.890 ? 102 VAL A CG1 1 
ATOM 843  C CG2 ? VAL A 1 102 ? -16.201  -5.330  -0.697 1.000 97.890 ? 102 VAL A CG2 1 
ATOM 844  N N   ? GLN A 1 103 ? -12.661  -8.599  -0.355 1.000 97.860 ? 103 GLN A N   1 
ATOM 845  C CA  ? GLN A 1 103 ? -11.943  -9.700   0.278 1.000 97.860 ? 103 GLN A CA  1 
ATOM 846  C C   ? GLN A 1 103 ? -10.574  -9.248   0.778 1.000 97.860 ? 103 GLN A C   1 
ATOM 847  C CB  ? GLN A 1 103 ? -11.787 -10.870  -0.695 1.000 97.860 ? 103 GLN A CB  1 
ATOM 848  O O   ? GLN A 1 103 ?  -9.917  -8.421   0.143 1.000 97.860 ? 103 GLN A O   1 
ATOM 849  C CG  ? GLN A 1 103 ? -13.109 -11.481  -1.140 1.000 97.860 ? 103 GLN A CG  1 
ATOM 850  C CD  ? GLN A 1 103 ? -13.814 -12.229  -0.024 1.000 97.860 ? 103 GLN A CD  1 
ATOM 851  N NE2 ? GLN A 1 103 ? -15.131 -12.069   0.057 1.000 97.860 ? 103 GLN A NE2 1 
ATOM 852  O OE1 ? GLN A 1 103 ? -13.181 -12.945   0.758 1.000 97.860 ? 103 GLN A OE1 1 
ATOM 853  N N   ? PRO A 1 104 ? -10.254  -9.932   2.002 1.000 98.160 ? 104 PRO A N   1 
ATOM 854  C CA  ? PRO A 1 104 ?  -8.903  -9.614   2.472 1.000 98.160 ? 104 PRO A CA  1 
ATOM 855  C C   ? PRO A 1 104 ?  -7.814 -10.280   1.635 1.000 98.160 ? 104 PRO A C   1 
ATOM 856  C CB  ? PRO A 1 104 ?  -8.894 -10.150   3.906 1.000 98.160 ? 104 PRO A CB  1 
ATOM 857  O O   ? PRO A 1 104 ?  -8.034 -11.355   1.072 1.000 98.160 ? 104 PRO A O   1 
ATOM 858  C CG  ? PRO A 1 104 ?  -9.924 -11.233   3.916 1.000 98.160 ? 104 PRO A CG  1 
ATOM 859  C CD  ? PRO A 1 104 ? -10.975 -10.901   2.895 1.000 98.160 ? 104 PRO A CD  1 
ATOM 860  N N   ? LEU A 1 105 ?  -6.606  -9.577   1.550 1.000 98.040 ? 105 LEU A N   1 
ATOM 861  C CA  ? LEU A 1 105 ?  -5.402 -10.096   0.912 1.000 98.040 ? 105 LEU A CA  1 
ATOM 862  C C   ? LEU A 1 105 ?  -4.406 -10.595   1.954 1.000 98.040 ? 105 LEU A C   1 
ATOM 863  C CB  ? LEU A 1 105 ?  -4.749  -9.019   0.041 1.000 98.040 ? 105 LEU A CB  1 
ATOM 864  O O   ? LEU A 1 105 ?  -4.119  -9.896   2.929 1.000 98.040 ? 105 LEU A O   1 
ATOM 865  C CG  ? LEU A 1 105 ?  -3.545  -9.459  -0.793 1.000 98.040 ? 105 LEU A CG  1 
ATOM 866  C CD1 ? LEU A 1 105 ?  -3.957 -10.532  -1.795 1.000 98.040 ? 105 LEU A CD1 1 
ATOM 867  C CD2 ? LEU A 1 105 ?  -2.923  -8.263  -1.507 1.000 98.040 ? 105 LEU A CD2 1 
ATOM 868  N N   ? ASN A 1 106 ?  -3.934 -11.792   1.736 1.000 97.710 ? 106 ASN A N   1 
ATOM 869  C CA  ? ASN A 1 106 ?  -2.948 -12.337   2.663 1.000 97.710 ? 106 ASN A CA  1 
ATOM 870  C C   ? ASN A 1 106 ?  -1.625 -11.581   2.583 1.000 97.710 ? 106 ASN A C   1 
ATOM 871  C CB  ? ASN A 1 106 ?  -2.724 -13.827   2.393 1.000 97.710 ? 106 ASN A CB  1 
ATOM 872  O O   ? ASN A 1 106 ?  -1.269 -11.053   1.528 1.000 97.710 ? 106 ASN A O   1 
ATOM 873  C CG  ? ASN A 1 106 ?  -3.913 -14.678   2.794 1.000 97.710 ? 106 ASN A CG  1 
ATOM 874  N ND2 ? ASN A 1 106 ?  -4.082 -15.813   2.127 1.000 97.710 ? 106 ASN A ND2 1 
ATOM 875  O OD1 ? ASN A 1 106 ?  -4.674 -14.317   3.696 1.000 97.710 ? 106 ASN A OD1 1 
ATOM 876  N N   ? LEU A 1 107 ?  -0.920 -11.620   3.793 1.000 97.970 ? 107 LEU A N   1 
ATOM 877  C CA  ? LEU A 1 107 ?   0.387 -10.976   3.867 1.000 97.970 ? 107 LEU A CA  1 
ATOM 878  C C   ? LEU A 1 107 ?   1.490 -11.932   3.425 1.000 97.970 ? 107 LEU A C   1 
ATOM 879  C CB  ? LEU A 1 107 ?   0.662 -10.484   5.290 1.000 97.970 ? 107 LEU A CB  1 
ATOM 880  O O   ? LEU A 1 107 ?   1.439 -13.127   3.726 1.000 97.970 ? 107 LEU A O   1 
ATOM 881  C CG  ? LEU A 1 107 ?  -0.376  -9.534   5.891 1.000 97.970 ? 107 LEU A CG  1 
ATOM 882  C CD1 ? LEU A 1 107 ?  -0.021  -9.208   7.338 1.000 97.970 ? 107 LEU A CD1 1 
ATOM 883  C CD2 ? LEU A 1 107 ?  -0.479  -8.259   5.061 1.000 97.970 ? 107 LEU A CD2 1 
ATOM 884  N N   ? SER A 1 108 ?   2.386 -11.467   2.695 1.000 96.580 ? 108 SER A N   1 
ATOM 885  C CA  ? SER A 1 108 ?   3.554 -12.263   2.332 1.000 96.580 ? 108 SER A CA  1 
ATOM 886  C C   ? SER A 1 108 ?   4.397 -12.598   3.558 1.000 96.580 ? 108 SER A C   1 
ATOM 887  C CB  ? SER A 1 108 ?   4.408 -11.524   1.302 1.000 96.580 ? 108 SER A CB  1 
ATOM 888  O O   ? SER A 1 108 ?   4.753 -11.710   4.334 1.000 96.580 ? 108 SER A O   1 
ATOM 889  O OG  ? SER A 1 108 ?   5.529 -12.305   0.925 1.000 96.580 ? 108 SER A OG  1 
ATOM 890  N N   ? GLN A 1 109 ?   4.769 -13.915   3.724 1.000 95.560 ? 109 GLN A N   1 
ATOM 891  C CA  ? GLN A 1 109 ?   5.545 -14.358   4.878 1.000 95.560 ? 109 GLN A CA  1 
ATOM 892  C C   ? GLN A 1 109 ?   7.043 -14.282   4.595 1.000 95.560 ? 109 GLN A C   1 
ATOM 893  C CB  ? GLN A 1 109 ?   5.157 -15.784   5.272 1.000 95.560 ? 109 GLN A CB  1 
ATOM 894  O O   ? GLN A 1 109 ?   7.852 -14.221   5.523 1.000 95.560 ? 109 GLN A O   1 
ATOM 895  C CG  ? GLN A 1 109 ?   3.695 -15.935   5.671 1.000 95.560 ? 109 GLN A CG  1 
ATOM 896  C CD  ? GLN A 1 109 ?   3.329 -15.104   6.887 1.000 95.560 ? 109 GLN A CD  1 
ATOM 897  N NE2 ? GLN A 1 109 ?   2.232 -14.361   6.789 1.000 95.560 ? 109 GLN A NE2 1 
ATOM 898  O OE1 ? GLN A 1 109 ?   4.026 -15.131   7.906 1.000 95.560 ? 109 GLN A OE1 1 
ATOM 899  N N   ? THR A 1 110 ?   7.309 -14.234   3.317 1.000 95.180 ? 110 THR A N   1 
ATOM 900  C CA  ? THR A 1 110 ?   8.704 -14.159   2.896 1.000 95.180 ? 110 THR A CA  1 
ATOM 901  C C   ? THR A 1 110 ?   8.936 -12.940   2.008 1.000 95.180 ? 110 THR A C   1 
ATOM 902  C CB  ? THR A 1 110 ?   9.130 -15.434   2.144 1.000 95.180 ? 110 THR A CB  1 
ATOM 903  O O   ? THR A 1 110 ?   8.043 -12.526   1.267 1.000 95.180 ? 110 THR A O   1 
ATOM 904  C CG2 ? THR A 1 110 ?   8.996 -16.667   3.031 1.000 95.180 ? 110 THR A CG2 1 
ATOM 905  O OG1 ? THR A 1 110 ?   8.300 -15.599   0.987 1.000 95.180 ? 110 THR A OG1 1 
ATOM 906  N N   ? CYS A 1 111 ?  10.182 -12.437   2.228 1.000 95.450 ? 111 CYS A N   1 
ATOM 907  C CA  ? CYS A 1 111 ?  10.528 -11.281   1.408 1.000 95.450 ? 111 CYS A CA  1 
ATOM 908  C C   ? CYS A 1 111 ?  10.687 -11.679  -0.055 1.000 95.450 ? 111 CYS A C   1 
ATOM 909  C CB  ? CYS A 1 111 ?  11.816 -10.632   1.913 1.000 95.450 ? 111 CYS A CB  1 
ATOM 910  O O   ? CYS A 1 111 ?  11.128 -12.790  -0.356 1.000 95.450 ? 111 CYS A O   1 
ATOM 911  S SG  ? CYS A 1 111 ?  11.668  -9.907   3.560 1.000 95.450 ? 111 CYS A SG  1 
ATOM 912  N N   ? VAL A 1 112 ?  10.278 -10.812  -0.941 1.000 95.330 ? 112 VAL A N   1 
ATOM 913  C CA  ? VAL A 1 112 ?  10.308 -11.070  -2.377 1.000 95.330 ? 112 VAL A CA  1 
ATOM 914  C C   ? VAL A 1 112 ?  11.730 -10.894  -2.904 1.000 95.330 ? 112 VAL A C   1 
ATOM 915  C CB  ? VAL A 1 112 ?   9.337 -10.142  -3.141 1.000 95.330 ? 112 VAL A CB  1 
ATOM 916  O O   ? VAL A 1 112 ?  12.528 -10.157  -2.321 1.000 95.330 ? 112 VAL A O   1 
ATOM 917  C CG1 ? VAL A 1 112 ?   7.888 -10.462  -2.780 1.000 95.330 ? 112 VAL A CG1 1 
ATOM 918  C CG2 ? VAL A 1 112 ?   9.654  -8.678  -2.843 1.000 95.330 ? 112 VAL A CG2 1 
ATOM 919  N N   ? SER A 1 113 ?  12.073 -11.581  -4.036 1.000 94.070 ? 113 SER A N   1 
ATOM 920  C CA  ? SER A 1 113 ?  13.388 -11.550  -4.667 1.000 94.070 ? 113 SER A CA  1 
ATOM 921  C C   ? SER A 1 113 ?  13.349 -10.791  -5.989 1.000 94.070 ? 113 SER A C   1 
ATOM 922  C CB  ? SER A 1 113 ?  13.904 -12.971  -4.901 1.000 94.070 ? 113 SER A CB  1 
ATOM 923  O O   ? SER A 1 113 ?  12.299 -10.698  -6.627 1.000 94.070 ? 113 SER A O   1 
ATOM 924  O OG  ? SER A 1 113 ?  13.968 -13.690  -3.681 1.000 94.070 ? 113 SER A OG  1 
ATOM 925  N N   ? PRO A 1 114 ?  14.586 -10.238  -6.330 1.000 95.300 ? 114 PRO A N   1 
ATOM 926  C CA  ? PRO A 1 114 ?  14.656  -9.550  -7.621 1.000 95.300 ? 114 PRO A CA  1 
ATOM 927  C C   ? PRO A 1 114 ?  14.154 -10.412  -8.777 1.000 95.300 ? 114 PRO A C   1 
ATOM 928  C CB  ? PRO A 1 114 ?  16.147  -9.242  -7.776 1.000 95.300 ? 114 PRO A CB  1 
ATOM 929  O O   ? PRO A 1 114 ?  14.408 -11.619  -8.807 1.000 95.300 ? 114 PRO A O   1 
ATOM 930  C CG  ? PRO A 1 114 ?  16.669  -9.163  -6.378 1.000 95.300 ? 114 PRO A CG  1 
ATOM 931  C CD  ? PRO A 1 114 ?  15.943 -10.177  -5.540 1.000 95.300 ? 114 PRO A CD  1 
ATOM 932  N N   ? GLY A 1 115 ?  13.394  -9.774  -9.720 1.000 94.510 ? 115 GLY A N   1 
ATOM 933  C CA  ? GLY A 1 115 ?  12.898 -10.453 -10.907 1.000 94.510 ? 115 GLY A CA  1 
ATOM 934  C C   ? GLY A 1 115 ?  11.482 -10.975 -10.748 1.000 94.510 ? 115 GLY A C   1 
ATOM 935  O O   ? GLY A 1 115 ?  10.842 -11.358 -11.729 1.000 94.510 ? 115 GLY A O   1 
ATOM 936  N N   ? MET A 1 116 ?  11.062 -11.071  -9.492 1.000 95.600 ? 116 MET A N   1 
ATOM 937  C CA  ? MET A 1 116 ?   9.695 -11.505  -9.217 1.000 95.600 ? 116 MET A CA  1 
ATOM 938  C C   ? MET A 1 116 ?   8.685 -10.535  -9.820 1.000 95.600 ? 116 MET A C   1 
ATOM 939  C CB  ? MET A 1 116 ?   9.464 -11.631  -7.710 1.000 95.600 ? 116 MET A CB  1 
ATOM 940  O O   ? MET A 1 116 ?   8.840  -9.318  -9.703 1.000 95.600 ? 116 MET A O   1 
ATOM 941  C CG  ? MET A 1 116 ?   8.157 -12.317  -7.346 1.000 95.600 ? 116 MET A CG  1 
ATOM 942  S SD  ? MET A 1 116 ?   8.113 -12.861  -5.594 1.000 95.600 ? 116 MET A SD  1 
ATOM 943  C CE  ? MET A 1 116 ?   6.562 -13.802  -5.590 1.000 95.600 ? 116 MET A CE  1 
ATOM 944  N N   ? GLN A 1 117 ?   7.646 -11.036 -10.476 1.000 94.880 ? 117 GLN A N   1 
ATOM 945  C CA  ? GLN A 1 117 ?   6.586 -10.230 -11.073 1.000 94.880 ? 117 GLN A CA  1 
ATOM 946  C C   ? GLN A 1 117 ?   5.508  -9.893 -10.047 1.000 94.880 ? 117 GLN A C   1 
ATOM 947  C CB  ? GLN A 1 117 ?   5.966 -10.957 -12.267 1.000 94.880 ? 117 GLN A CB  1 
ATOM 948  O O   ? GLN A 1 117 ?   5.023 -10.776  -9.336 1.000 94.880 ? 117 GLN A O   1 
ATOM 949  C CG  ? GLN A 1 117 ?   6.933 -11.176 -13.423 1.000 94.880 ? 117 GLN A CG  1 
ATOM 950  C CD  ? GLN A 1 117 ?   7.401  -9.876 -14.051 1.000 94.880 ? 117 GLN A CD  1 
ATOM 951  N NE2 ? GLN A 1 117 ?   8.703  -9.771 -14.294 1.000 94.880 ? 117 GLN A NE2 1 
ATOM 952  O OE1 ? GLN A 1 117 ?   6.599  -8.975 -14.316 1.000 94.880 ? 117 GLN A OE1 1 
ATOM 953  N N   ? CYS A 1 118 ?   5.111  -8.683 -10.109 1.000 96.080 ? 118 CYS A N   1 
ATOM 954  C CA  ? CYS A 1 118 ?   4.143  -8.205  -9.129 1.000 96.080 ? 118 CYS A CA  1 
ATOM 955  C C   ? CYS A 1 118 ?   3.076  -7.342  -9.792 1.000 96.080 ? 118 CYS A C   1 
ATOM 956  C CB  ? CYS A 1 118 ?   4.843  -7.409  -8.028 1.000 96.080 ? 118 CYS A CB  1 
ATOM 957  O O   ? CYS A 1 118 ?   3.290  -6.812 -10.883 1.000 96.080 ? 118 CYS A O   1 
ATOM 958  S SG  ? CYS A 1 118 ?   6.113  -8.346  -7.148 1.000 96.080 ? 118 CYS A SG  1 
ATOM 959  N N   ? LEU A 1 119 ?   1.942  -7.307  -9.055 1.000 95.180 ? 119 LEU A N   1 
ATOM 960  C CA  ? LEU A 1 119 ?   0.813  -6.514  -9.529 1.000 95.180 ? 119 LEU A CA  1 
ATOM 961  C C   ? LEU A 1 119 ?   0.603  -5.286  -8.650 1.000 95.180 ? 119 LEU A C   1 
ATOM 962  C CB  ? LEU A 1 119 ?  -0.463  -7.360  -9.557 1.000 95.180 ? 119 LEU A CB  1 
ATOM 963  O O   ? LEU A 1 119 ?   0.621  -5.388  -7.421 1.000 95.180 ? 119 LEU A O   1 
ATOM 964  C CG  ? LEU A 1 119 ?  -1.750  -6.634  -9.949 1.000 95.180 ? 119 LEU A CG  1 
ATOM 965  C CD1 ? LEU A 1 119 ?  -1.793  -6.406 -11.456 1.000 95.180 ? 119 LEU A CD1 1 
ATOM 966  C CD2 ? LEU A 1 119 ?  -2.971  -7.422  -9.488 1.000 95.180 ? 119 LEU A CD2 1 
ATOM 967  N N   ? ILE A 1 120 ?   0.428  -4.144  -9.347 1.000 94.800 ? 120 ILE A N   1 
ATOM 968  C CA  ? ILE A 1 120 ?   0.023  -2.938  -8.632 1.000 94.800 ? 120 ILE A CA  1 
ATOM 969  C C   ? ILE A 1 120 ?  -1.377  -2.521  -9.075 1.000 94.800 ? 120 ILE A C   1 
ATOM 970  C CB  ? ILE A 1 120 ?   1.024  -1.783  -8.862 1.000 94.800 ? 120 ILE A CB  1 
ATOM 971  O O   ? ILE A 1 120 ?  -1.766  -2.748 -10.223 1.000 94.800 ? 120 ILE A O   1 
ATOM 972  C CG1 ? ILE A 1 120 ?   1.084  -1.416 -10.349 1.000 94.800 ? 120 ILE A CG1 1 
ATOM 973  C CG2 ? ILE A 1 120 ?   2.412  -2.158  -8.334 1.000 94.800 ? 120 ILE A CG2 1 
ATOM 974  C CD1 ? ILE A 1 120 ?   1.860  -0.139 -10.640 1.000 94.800 ? 120 ILE A CD1 1 
ATOM 975  N N   ? SER A 1 121 ?  -2.090  -1.950  -8.137 1.000 95.070 ? 121 SER A N   1 
ATOM 976  C CA  ? SER A 1 121 ?  -3.428  -1.446  -8.430 1.000 95.070 ? 121 SER A CA  1 
ATOM 977  C C   ? SER A 1 121 ?  -3.714  -0.158  -7.665 1.000 95.070 ? 121 SER A C   1 
ATOM 978  C CB  ? SER A 1 121 ?  -4.484  -2.497  -8.087 1.000 95.070 ? 121 SER A CB  1 
ATOM 979  O O   ? SER A 1 121 ?  -3.175   0.057  -6.578 1.000 95.070 ? 121 SER A O   1 
ATOM 980  O OG  ? SER A 1 121 ?  -4.428  -2.838  -6.713 1.000 95.070 ? 121 SER A OG  1 
ATOM 981  N N   ? GLY A 1 122 ?  -4.525   0.770  -8.344 1.000 94.530 ? 122 GLY A N   1 
ATOM 982  C CA  ? GLY A 1 122 ?  -4.871   2.018  -7.682 1.000 94.530 ? 122 GLY A CA  1 
ATOM 983  C C   ? GLY A 1 122 ?  -5.507   3.031  -8.614 1.000 94.530 ? 122 GLY A C   1 
ATOM 984  O O   ? GLY A 1 122 ?  -5.729   2.745  -9.793 1.000 94.530 ? 122 GLY A O   1 
ATOM 985  N N   ? TRP A 1 123 ?  -5.944   4.208  -8.054 1.000 92.970 ? 123 TRP A N   1 
ATOM 986  C CA  ? TRP A 1 123 ?  -6.610   5.281  -8.784 1.000 92.970 ? 123 TRP A CA  1 
ATOM 987  C C   ? TRP A 1 123 ?  -5.704   6.502  -8.905 1.000 92.970 ? 123 TRP A C   1 
ATOM 988  C CB  ? TRP A 1 123 ?  -7.921   5.669  -8.095 1.000 92.970 ? 123 TRP A CB  1 
ATOM 989  O O   ? TRP A 1 123 ?  -6.186   7.632  -9.018 1.000 92.970 ? 123 TRP A O   1 
ATOM 990  C CG  ? TRP A 1 123 ?  -8.981   4.611  -8.163 1.000 92.970 ? 123 TRP A CG  1 
ATOM 991  C CD1 ? TRP A 1 123 ?  -9.897   4.425  -9.161 1.000 92.970 ? 123 TRP A CD1 1 
ATOM 992  C CD2 ? TRP A 1 123 ?  -9.237   3.594  -7.190 1.000 92.970 ? 123 TRP A CD2 1 
ATOM 993  C CE2 ? TRP A 1 123 ? -10.324   2.826  -7.664 1.000 92.970 ? 123 TRP A CE2 1 
ATOM 994  C CE3 ? TRP A 1 123 ?  -8.652   3.257  -5.962 1.000 92.970 ? 123 TRP A CE3 1 
ATOM 995  N NE1 ? TRP A 1 123 ? -10.707   3.353  -8.867 1.000 92.970 ? 123 TRP A NE1 1 
ATOM 996  C CH2 ? TRP A 1 123 ? -10.247   1.431  -5.752 1.000 92.970 ? 123 TRP A CH2 1 
ATOM 997  C CZ2 ? TRP A 1 123 ? -10.837   1.740  -6.951 1.000 92.970 ? 123 TRP A CZ2 1 
ATOM 998  C CZ3 ? TRP A 1 123 ?  -9.165   2.176  -5.254 1.000 92.970 ? 123 TRP A CZ3 1 
ATOM 999  N N   ? GLY A 1 124 ?  -4.356   6.273  -8.709 1.000 85.750 ? 124 GLY A N   1 
ATOM 1000 C CA  ? GLY A 1 124 ?  -3.414   7.372  -8.843 1.000 85.750 ? 124 GLY A CA  1 
ATOM 1001 C C   ? GLY A 1 124 ?  -3.260   7.854 -10.273 1.000 85.750 ? 124 GLY A C   1 
ATOM 1002 O O   ? GLY A 1 124 ?  -3.935   7.358 -11.177 1.000 85.750 ? 124 GLY A O   1 
ATOM 1003 N N   ? ALA A 1 125 ?  -2.357   8.895 -10.462 1.000 81.080 ? 125 ALA A N   1 
ATOM 1004 C CA  ? ALA A 1 125 ?  -2.102   9.477 -11.777 1.000 81.080 ? 125 ALA A CA  1 
ATOM 1005 C C   ? ALA A 1 125 ?  -1.630   8.414 -12.765 1.000 81.080 ? 125 ALA A C   1 
ATOM 1006 C CB  ? ALA A 1 125 ?  -1.070  10.597 -11.672 1.000 81.080 ? 125 ALA A CB  1 
ATOM 1007 O O   ? ALA A 1 125 ?  -0.819   7.552 -12.419 1.000 81.080 ? 125 ALA A O   1 
ATOM 1008 N N   ? VAL A 1 126 ?  -2.190   8.392 -14.014 1.000 73.900 ? 126 VAL A N   1 
ATOM 1009 C CA  ? VAL A 1 126 ?  -1.882   7.403 -15.041 1.000 73.900 ? 126 VAL A CA  1 
ATOM 1010 C C   ? VAL A 1 126 ?  -0.952   8.015 -16.086 1.000 73.900 ? 126 VAL A C   1 
ATOM 1011 C CB  ? VAL A 1 126 ?  -3.164   6.868 -15.717 1.000 73.900 ? 126 VAL A CB  1 
ATOM 1012 O O   ? VAL A 1 126 ?  -0.479   7.321 -16.989 1.000 73.900 ? 126 VAL A O   1 
ATOM 1013 C CG1 ? VAL A 1 126 ?  -3.991   6.045 -14.732 1.000 73.900 ? 126 VAL A CG1 1 
ATOM 1014 C CG2 ? VAL A 1 126 ?  -3.991   8.023 -16.280 1.000 73.900 ? 126 VAL A CG2 1 
ATOM 1015 N N   ? SER A 1 127 ?  -0.620   9.340 -15.961 1.000 67.340 ? 127 SER A N   1 
ATOM 1016 C CA  ? SER A 1 127 ?   0.345  10.033 -16.808 1.000 67.340 ? 127 SER A CA  1 
ATOM 1017 C C   ? SER A 1 127 ?   1.120  11.083 -16.020 1.000 67.340 ? 127 SER A C   1 
ATOM 1018 C CB  ? SER A 1 127 ?  -0.359  10.691 -17.995 1.000 67.340 ? 127 SER A CB  1 
ATOM 1019 O O   ? SER A 1 127 ?   0.652  11.559 -14.983 1.000 67.340 ? 127 SER A O   1 
ATOM 1020 O OG  ? SER A 1 127 ?  -1.225  11.724 -17.557 1.000 67.340 ? 127 SER A OG  1 
ATOM 1021 N N   ? SER A 1 128 ?   2.486  11.178 -16.186 1.000 66.780 ? 128 SER A N   1 
ATOM 1022 C CA  ? SER A 1 128 ?   3.326  12.253 -15.668 1.000 66.780 ? 128 SER A CA  1 
ATOM 1023 C C   ? SER A 1 128 ?   4.006  13.017 -16.800 1.000 66.780 ? 128 SER A C   1 
ATOM 1024 C CB  ? SER A 1 128 ?   4.380  11.697 -14.711 1.000 66.780 ? 128 SER A CB  1 
ATOM 1025 O O   ? SER A 1 128 ?   4.499  12.413 -17.755 1.000 66.780 ? 128 SER A O   1 
ATOM 1026 O OG  ? SER A 1 128 ?   5.268  12.719 -14.291 1.000 66.780 ? 128 SER A OG  1 
ATOM 1027 N N   ? PRO A 1 129 ?   3.991  14.367 -16.859 1.000 64.880 ? 129 PRO A N   1 
ATOM 1028 C CA  ? PRO A 1 129 ?   3.743  15.343 -15.796 1.000 64.880 ? 129 PRO A CA  1 
ATOM 1029 C C   ? PRO A 1 129 ?   2.283  15.785 -15.730 1.000 64.880 ? 129 PRO A C   1 
ATOM 1030 C CB  ? PRO A 1 129 ?   4.652  16.515 -16.174 1.000 64.880 ? 129 PRO A CB  1 
ATOM 1031 O O   ? PRO A 1 129 ?   1.854  16.362 -14.727 1.000 64.880 ? 129 PRO A O   1 
ATOM 1032 C CG  ? PRO A 1 129 ?   4.849  16.385 -17.649 1.000 64.880 ? 129 PRO A CG  1 
ATOM 1033 C CD  ? PRO A 1 129 ?   4.555  14.967 -18.047 1.000 64.880 ? 129 PRO A CD  1 
ATOM 1034 N N   ? LYS A 1 130 ?   1.362  15.542 -16.872 1.000 64.770 ? 130 LYS A N   1 
ATOM 1035 C CA  ? LYS A 1 130 ?  -0.066  15.842 -16.927 1.000 64.770 ? 130 LYS A CA  1 
ATOM 1036 C C   ? LYS A 1 130 ?  -0.885  14.742 -16.258 1.000 64.770 ? 130 LYS A C   1 
ATOM 1037 C CB  ? LYS A 1 130 ?  -0.520  16.027 -18.375 1.000 64.770 ? 130 LYS A CB  1 
ATOM 1038 O O   ? LYS A 1 130 ?  -0.831  13.582 -16.672 1.000 64.770 ? 130 LYS A O   1 
ATOM 1039 C CG  ? LYS A 1 130 ?  -0.007  17.302 -19.028 1.000 64.770 ? 130 LYS A CG  1 
ATOM 1040 C CD  ? LYS A 1 130 ?  -0.566  17.475 -20.434 1.000 64.770 ? 130 LYS A CD  1 
ATOM 1041 C CE  ? LYS A 1 130 ?   0.080  18.652 -21.153 1.000 64.770 ? 130 LYS A CE  1 
ATOM 1042 N NZ  ? LYS A 1 130 ?  -0.404  18.775 -22.560 1.000 64.770 ? 130 LYS A NZ  1 
ATOM 1043 N N   ? ALA A 1 131 ?  -1.106  15.030 -14.824 1.000 70.270 ? 131 ALA A N   1 
ATOM 1044 C CA  ? ALA A 1 131 ?  -1.744  14.055 -13.943 1.000 70.270 ? 131 ALA A CA  1 
ATOM 1045 C C   ? ALA A 1 131 ?  -3.197  13.820 -14.344 1.000 70.270 ? 131 ALA A C   1 
ATOM 1046 C CB  ? ALA A 1 131 ?  -1.664  14.518 -12.490 1.000 70.270 ? 131 ALA A CB  1 
ATOM 1047 O O   ? ALA A 1 131 ?  -3.985  14.765 -14.425 1.000 70.270 ? 131 ALA A O   1 
ATOM 1048 N N   ? LEU A 1 132 ?  -3.497  12.724 -15.091 1.000 79.430 ? 132 LEU A N   1 
ATOM 1049 C CA  ? LEU A 1 132 ?  -4.864  12.238 -15.243 1.000 79.430 ? 132 LEU A CA  1 
ATOM 1050 C C   ? LEU A 1 132 ?  -5.192  11.198 -14.176 1.000 79.430 ? 132 LEU A C   1 
ATOM 1051 C CB  ? LEU A 1 132 ?  -5.068  11.638 -16.636 1.000 79.430 ? 132 LEU A CB  1 
ATOM 1052 O O   ? LEU A 1 132 ?  -4.444  10.235 -13.991 1.000 79.430 ? 132 LEU A O   1 
ATOM 1053 C CG  ? LEU A 1 132 ?  -4.969  12.609 -17.814 1.000 79.430 ? 132 LEU A CG  1 
ATOM 1054 C CD1 ? LEU A 1 132 ?  -4.957  11.844 -19.133 1.000 79.430 ? 132 LEU A CD1 1 
ATOM 1055 C CD2 ? LEU A 1 132 ?  -6.119  13.610 -17.780 1.000 79.430 ? 132 LEU A CD2 1 
ATOM 1056 N N   ? PHE A 1 133 ?  -6.220  11.522 -13.383 1.000 85.000 ? 133 PHE A N   1 
ATOM 1057 C CA  ? PHE A 1 133 ?  -6.687  10.608 -12.348 1.000 85.000 ? 133 PHE A CA  1 
ATOM 1058 C C   ? PHE A 1 133 ?  -7.893   9.812 -12.833 1.000 85.000 ? 133 PHE A C   1 
ATOM 1059 C CB  ? PHE A 1 133 ?  -7.045  11.377 -11.072 1.000 85.000 ? 133 PHE A CB  1 
ATOM 1060 O O   ? PHE A 1 133 ?  -8.980  10.366 -13.008 1.000 85.000 ? 133 PHE A O   1 
ATOM 1061 C CG  ? PHE A 1 133 ?  -5.862  12.019 -10.399 1.000 85.000 ? 133 PHE A CG  1 
ATOM 1062 C CD1 ? PHE A 1 133 ?  -5.122  11.323  -9.450 1.000 85.000 ? 133 PHE A CD1 1 
ATOM 1063 C CD2 ? PHE A 1 133 ?  -5.488  13.318 -10.716 1.000 85.000 ? 133 PHE A CD2 1 
ATOM 1064 C CE1 ? PHE A 1 133 ?  -4.027  11.915  -8.825 1.000 85.000 ? 133 PHE A CE1 1 
ATOM 1065 C CE2 ? PHE A 1 133 ?  -4.395  13.916 -10.096 1.000 85.000 ? 133 PHE A CE2 1 
ATOM 1066 C CZ  ? PHE A 1 133 ?  -3.666  13.213  -9.150 1.000 85.000 ? 133 PHE A CZ  1 
ATOM 1067 N N   ? PRO A 1 134 ?  -7.639   8.543 -13.157 1.000 88.280 ? 134 PRO A N   1 
ATOM 1068 C CA  ? PRO A 1 134 ?  -8.741   7.715 -13.653 1.000 88.280 ? 134 PRO A CA  1 
ATOM 1069 C C   ? PRO A 1 134 ?  -9.855   7.538 -12.625 1.000 88.280 ? 134 PRO A C   1 
ATOM 1070 C CB  ? PRO A 1 134 ?  -8.065   6.377 -13.963 1.000 88.280 ? 134 PRO A CB  1 
ATOM 1071 O O   ? PRO A 1 134 ?  -9.595   7.548 -11.419 1.000 88.280 ? 134 PRO A O   1 
ATOM 1072 C CG  ? PRO A 1 134 ?  -6.911   6.303 -13.015 1.000 88.280 ? 134 PRO A CG  1 
ATOM 1073 C CD  ? PRO A 1 134 ?  -6.370   7.690 -12.814 1.000 88.280 ? 134 PRO A CD  1 
ATOM 1074 N N   ? VAL A 1 135 ? -11.087   7.451 -13.119 1.000 91.570 ? 135 VAL A N   1 
ATOM 1075 C CA  ? VAL A 1 135 ? -12.204   7.242 -12.204 1.000 91.570 ? 135 VAL A CA  1 
ATOM 1076 C C   ? VAL A 1 135 ? -12.457   5.747 -12.029 1.000 91.570 ? 135 VAL A C   1 
ATOM 1077 C CB  ? VAL A 1 135 ? -13.486   7.945 -12.704 1.000 91.570 ? 135 VAL A CB  1 
ATOM 1078 O O   ? VAL A 1 135 ? -13.136   5.331 -11.087 1.000 91.570 ? 135 VAL A O   1 
ATOM 1079 C CG1 ? VAL A 1 135 ? -13.337   9.463 -12.623 1.000 91.570 ? 135 VAL A CG1 1 
ATOM 1080 C CG2 ? VAL A 1 135 ? -13.808   7.512 -14.134 1.000 91.570 ? 135 VAL A CG2 1 
ATOM 1081 N N   ? THR A 1 136 ? -11.829   4.866 -12.916 1.000 94.530 ? 136 THR A N   1 
ATOM 1082 C CA  ? THR A 1 136 ? -11.863   3.418 -12.747 1.000 94.530 ? 136 THR A CA  1 
ATOM 1083 C C   ? THR A 1 136 ? -10.524   2.902 -12.229 1.000 94.530 ? 136 THR A C   1 
ATOM 1084 C CB  ? THR A 1 136 ? -12.213   2.709 -14.069 1.000 94.530 ? 136 THR A CB  1 
ATOM 1085 O O   ? THR A 1 136 ?  -9.488   3.542 -12.425 1.000 94.530 ? 136 THR A O   1 
ATOM 1086 C CG2 ? THR A 1 136 ? -13.610   3.093 -14.545 1.000 94.530 ? 136 THR A CG2 1 
ATOM 1087 O OG1 ? THR A 1 136 ? -11.259   3.082 -15.071 1.000 94.530 ? 136 THR A OG1 1 
ATOM 1088 N N   ? LEU A 1 137 ? -10.564   1.767 -11.534 1.000 94.920 ? 137 LEU A N   1 
ATOM 1089 C CA  ? LEU A 1 137 ?  -9.373   1.140 -10.972 1.000 94.920 ? 137 LEU A CA  1 
ATOM 1090 C C   ? LEU A 1 137 ?  -8.410   0.715 -12.075 1.000 94.920 ? 137 LEU A C   1 
ATOM 1091 C CB  ? LEU A 1 137 ?  -9.756  -0.072 -10.119 1.000 94.920 ? 137 LEU A CB  1 
ATOM 1092 O O   ? LEU A 1 137 ?  -8.819   0.086 -13.054 1.000 94.920 ? 137 LEU A O   1 
ATOM 1093 C CG  ? LEU A 1 137 ?  -8.629  -0.714  -9.308 1.000 94.920 ? 137 LEU A CG  1 
ATOM 1094 C CD1 ? LEU A 1 137 ?  -8.090   0.271  -8.276 1.000 94.920 ? 137 LEU A CD1 1 
ATOM 1095 C CD2 ? LEU A 1 137 ?  -9.117  -1.991  -8.632 1.000 94.920 ? 137 LEU A CD2 1 
ATOM 1096 N N   ? GLN A 1 138 ?  -7.119   1.082 -11.826 1.000 94.850 ? 138 GLN A N   1 
ATOM 1097 C CA  ? GLN A 1 138 ?  -6.076   0.757 -12.793 1.000 94.850 ? 138 GLN A CA  1 
ATOM 1098 C C   ? GLN A 1 138 ?  -5.132  -0.310 -12.246 1.000 94.850 ? 138 GLN A C   1 
ATOM 1099 C CB  ? GLN A 1 138 ?  -5.287   2.011 -13.173 1.000 94.850 ? 138 GLN A CB  1 
ATOM 1100 O O   ? GLN A 1 138 ?  -4.832  -0.327 -11.051 1.000 94.850 ? 138 GLN A O   1 
ATOM 1101 C CG  ? GLN A 1 138 ?  -6.150   3.138 -13.725 1.000 94.850 ? 138 GLN A CG  1 
ATOM 1102 C CD  ? GLN A 1 138 ?  -6.830   2.770 -15.031 1.000 94.850 ? 138 GLN A CD  1 
ATOM 1103 N NE2 ? GLN A 1 138 ?  -8.143   2.966 -15.092 1.000 94.850 ? 138 GLN A NE2 1 
ATOM 1104 O OE1 ? GLN A 1 138 ?  -6.180   2.314 -15.978 1.000 94.850 ? 138 GLN A OE1 1 
ATOM 1105 N N   ? CYS A 1 139 ?  -4.577  -1.269 -13.222 1.000 93.890 ? 139 CYS A N   1 
ATOM 1106 C CA  ? CYS A 1 139 ?  -3.641  -2.320 -12.842 1.000 93.890 ? 139 CYS A CA  1 
ATOM 1107 C C   ? CYS A 1 139 ?  -2.462  -2.375 -13.805 1.000 93.890 ? 139 CYS A C   1 
ATOM 1108 C CB  ? CYS A 1 139 ?  -4.345  -3.677 -12.804 1.000 93.890 ? 139 CYS A CB  1 
ATOM 1109 O O   ? CYS A 1 139 ?  -2.622  -2.137 -15.004 1.000 93.890 ? 139 CYS A O   1 
ATOM 1110 S SG  ? CYS A 1 139 ?  -5.649  -3.786 -11.560 1.000 93.890 ? 139 CYS A SG  1 
ATOM 1111 N N   ? ALA A 1 140 ?  -1.321  -2.710 -13.234 1.000 91.500 ? 140 ALA A N   1 
ATOM 1112 C CA  ? ALA A 1 140 ?  -0.117  -2.877 -14.045 1.000 91.500 ? 140 ALA A CA  1 
ATOM 1113 C C   ? ALA A 1 140 ?   0.826  -3.902 -13.422 1.000 91.500 ? 140 ALA A C   1 
ATOM 1114 C CB  ? ALA A 1 140 ?   0.596  -1.538 -14.219 1.000 91.500 ? 140 ALA A CB  1 
ATOM 1115 O O   ? ALA A 1 140 ?   0.943  -3.983 -12.197 1.000 91.500 ? 140 ALA A O   1 
ATOM 1116 N N   ? ASN A 1 141 ?   1.466  -4.638 -14.323 1.000 91.860 ? 141 ASN A N   1 
ATOM 1117 C CA  ? ASN A 1 141 ?   2.513  -5.550 -13.873 1.000 91.860 ? 141 ASN A CA  1 
ATOM 1118 C C   ? ASN A 1 141 ?   3.867  -4.850 -13.789 1.000 91.860 ? 141 ASN A C   1 
ATOM 1119 C CB  ? ASN A 1 141 ?   2.600  -6.766 -14.797 1.000 91.860 ? 141 ASN A CB  1 
ATOM 1120 O O   ? ASN A 1 141 ?   4.215  -4.056 -14.664 1.000 91.860 ? 141 ASN A O   1 
ATOM 1121 C CG  ? ASN A 1 141 ?   1.400  -7.684 -14.668 1.000 91.860 ? 141 ASN A CG  1 
ATOM 1122 N ND2 ? ASN A 1 141 ?   0.993  -8.286 -15.780 1.000 91.860 ? 141 ASN A ND2 1 
ATOM 1123 O OD1 ? ASN A 1 141 ?   0.844  -7.850 -13.580 1.000 91.860 ? 141 ASN A OD1 1 
ATOM 1124 N N   ? ILE A 1 142 ?   4.603  -5.258 -12.649 1.000 92.900 ? 142 ILE A N   1 
ATOM 1125 C CA  ? ILE A 1 142 ?   5.942  -4.714 -12.452 1.000 92.900 ? 142 ILE A CA  1 
ATOM 1126 C C   ? ILE A 1 142 ?   6.848  -5.781 -11.843 1.000 92.900 ? 142 ILE A C   1 
ATOM 1127 C CB  ? ILE A 1 142 ?   5.914  -3.457 -11.553 1.000 92.900 ? 142 ILE A CB  1 
ATOM 1128 O O   ? ILE A 1 142 ?   6.374  -6.837 -11.416 1.000 92.900 ? 142 ILE A O   1 
ATOM 1129 C CG1 ? ILE A 1 142 ?   5.380  -3.809 -10.160 1.000 92.900 ? 142 ILE A CG1 1 
ATOM 1130 C CG2 ? ILE A 1 142 ?   5.075  -2.350 -12.198 1.000 92.900 ? 142 ILE A CG2 1 
ATOM 1131 C CD1 ? ILE A 1 142 ?   5.541  -2.694  -9.136 1.000 92.900 ? 142 ILE A CD1 1 
ATOM 1132 N N   ? SER A 1 143 ?   8.255  -5.447 -11.894 1.000 94.130 ? 143 SER A N   1 
ATOM 1133 C CA  ? SER A 1 143 ?   9.205  -6.412 -11.349 1.000 94.130 ? 143 SER A CA  1 
ATOM 1134 C C   ? SER A 1 143 ?  10.009  -5.809 -10.202 1.000 94.130 ? 143 SER A C   1 
ATOM 1135 C CB  ? SER A 1 143 ?  10.153  -6.907 -12.442 1.000 94.130 ? 143 SER A CB  1 
ATOM 1136 O O   ? SER A 1 143 ?  10.314  -4.615 -10.211 1.000 94.130 ? 143 SER A O   1 
ATOM 1137 O OG  ? SER A 1 143 ?   9.438  -7.593 -13.456 1.000 94.130 ? 143 SER A OG  1 
ATOM 1138 N N   ? ILE A 1 144 ?  10.345  -6.716  -9.339 1.000 96.350 ? 144 ILE A N   1 
ATOM 1139 C CA  ? ILE A 1 144 ?  11.228  -6.336  -8.242 1.000 96.350 ? 144 ILE A CA  1 
ATOM 1140 C C   ? ILE A 1 144 ?  12.650  -6.150  -8.766 1.000 96.350 ? 144 ILE A C   1 
ATOM 1141 C CB  ? ILE A 1 144 ?  11.207  -7.387  -7.110 1.000 96.350 ? 144 ILE A CB  1 
ATOM 1142 O O   ? ILE A 1 144 ?  13.153  -6.982  -9.525 1.000 96.350 ? 144 ILE A O   1 
ATOM 1143 C CG1 ? ILE A 1 144 ?   9.786  -7.551  -6.559 1.000 96.350 ? 144 ILE A CG1 1 
ATOM 1144 C CG2 ? ILE A 1 144 ?  12.185  -7.001  -5.996 1.000 96.350 ? 144 ILE A CG2 1 
ATOM 1145 C CD1 ? ILE A 1 144 ?   9.201  -6.276  -5.967 1.000 96.350 ? 144 ILE A CD1 1 
ATOM 1146 N N   ? LEU A 1 145 ?  13.272  -5.003  -8.341 1.000 95.020 ? 145 LEU A N   1 
ATOM 1147 C CA  ? LEU A 1 145 ?  14.632  -4.705  -8.774 1.000 95.020 ? 145 LEU A CA  1 
ATOM 1148 C C   ? LEU A 1 145 ?  15.646  -5.146  -7.724 1.000 95.020 ? 145 LEU A C   1 
ATOM 1149 C CB  ? LEU A 1 145 ?  14.789  -3.208  -9.054 1.000 95.020 ? 145 LEU A CB  1 
ATOM 1150 O O   ? LEU A 1 145 ?  15.305  -5.291  -6.548 1.000 95.020 ? 145 LEU A O   1 
ATOM 1151 C CG  ? LEU A 1 145 ?  13.878  -2.621 -10.133 1.000 95.020 ? 145 LEU A CG  1 
ATOM 1152 C CD1 ? LEU A 1 145 ?  14.115  -1.121 -10.269 1.000 95.020 ? 145 LEU A CD1 1 
ATOM 1153 C CD2 ? LEU A 1 145 ?  14.104  -3.326 -11.466 1.000 95.020 ? 145 LEU A CD2 1 
ATOM 1154 N N   ? GLU A 1 146 ?  16.876  -5.345  -8.242 1.000 94.120 ? 146 GLU A N   1 
ATOM 1155 C CA  ? GLU A 1 146 ?  17.969  -5.647  -7.322 1.000 94.120 ? 146 GLU A CA  1 
ATOM 1156 C C   ? GLU A 1 146 ?  18.180  -4.512  -6.324 1.000 94.120 ? 146 GLU A C   1 
ATOM 1157 C CB  ? GLU A 1 146 ?  19.263  -5.916  -8.095 1.000 94.120 ? 146 GLU A CB  1 
ATOM 1158 O O   ? GLU A 1 146 ?  18.061  -3.337  -6.677 1.000 94.120 ? 146 GLU A O   1 
ATOM 1159 C CG  ? GLU A 1 146 ?  19.229  -7.188  -8.928 1.000 94.120 ? 146 GLU A CG  1 
ATOM 1160 C CD  ? GLU A 1 146 ?  20.527  -7.452  -9.674 1.000 94.120 ? 146 GLU A CD  1 
ATOM 1161 O OE1 ? GLU A 1 146 ?  20.569  -8.384 -10.509 1.000 94.120 ? 146 GLU A OE1 1 
ATOM 1162 O OE2 ? GLU A 1 146 ?  21.511  -6.722  -9.421 1.000 94.120 ? 146 GLU A OE2 1 
ATOM 1163 N N   ? ASN A 1 147 ?  18.522  -4.905  -5.108 1.000 91.000 ? 147 ASN A N   1 
ATOM 1164 C CA  ? ASN A 1 147 ?  18.737  -3.943  -4.033 1.000 91.000 ? 147 ASN A CA  1 
ATOM 1165 C C   ? ASN A 1 147 ?  19.808  -2.920  -4.401 1.000 91.000 ? 147 ASN A C   1 
ATOM 1166 C CB  ? ASN A 1 147 ?  19.114  -4.662  -2.736 1.000 91.000 ? 147 ASN A CB  1 
ATOM 1167 O O   ? ASN A 1 147 ?  19.678  -1.737  -4.083 1.000 91.000 ? 147 ASN A O   1 
ATOM 1168 C CG  ? ASN A 1 147 ?  19.003  -3.766  -1.518 1.000 91.000 ? 147 ASN A CG  1 
ATOM 1169 N ND2 ? ASN A 1 147 ?  20.031  -3.779  -0.677 1.000 91.000 ? 147 ASN A ND2 1 
ATOM 1170 O OD1 ? ASN A 1 147 ?  18.003  -3.068  -1.334 1.000 91.000 ? 147 ASN A OD1 1 
ATOM 1171 N N   ? LYS A 1 148 ?  20.828  -3.358  -5.089 1.000 92.210 ? 148 LYS A N   1 
ATOM 1172 C CA  ? LYS A 1 148 ?  21.915  -2.467  -5.486 1.000 92.210 ? 148 LYS A CA  1 
ATOM 1173 C C   ? LYS A 1 148 ?  21.406  -1.344  -6.384 1.000 92.210 ? 148 LYS A C   1 
ATOM 1174 C CB  ? LYS A 1 148 ?  23.018  -3.251  -6.200 1.000 92.210 ? 148 LYS A CB  1 
ATOM 1175 O O   ? LYS A 1 148 ?  21.834  -0.195  -6.255 1.000 92.210 ? 148 LYS A O   1 
ATOM 1176 C CG  ? LYS A 1 148 ?  23.838  -4.142  -5.280 1.000 92.210 ? 148 LYS A CG  1 
ATOM 1177 C CD  ? LYS A 1 148 ?  24.959  -4.845  -6.036 1.000 92.210 ? 148 LYS A CD  1 
ATOM 1178 C CE  ? LYS A 1 148 ?  25.728  -5.802  -5.135 1.000 92.210 ? 148 LYS A CE  1 
ATOM 1179 N NZ  ? LYS A 1 148 ?  26.804  -6.521  -5.881 1.000 92.210 ? 148 LYS A NZ  1 
ATOM 1180 N N   ? LEU A 1 149 ?  20.519  -1.673  -7.273 1.000 92.440 ? 149 LEU A N   1 
ATOM 1181 C CA  ? LEU A 1 149 ?  19.956  -0.673  -8.174 1.000 92.440 ? 149 LEU A CA  1 
ATOM 1182 C C   ? LEU A 1 149 ?  19.129   0.350  -7.402 1.000 92.440 ? 149 LEU A C   1 
ATOM 1183 C CB  ? LEU A 1 149 ?  19.090  -1.342  -9.245 1.000 92.440 ? 149 LEU A CB  1 
ATOM 1184 O O   ? LEU A 1 149 ?  19.160   1.542  -7.715 1.000 92.440 ? 149 LEU A O   1 
ATOM 1185 C CG  ? LEU A 1 149 ?  19.827  -2.205 -10.270 1.000 92.440 ? 149 LEU A CG  1 
ATOM 1186 C CD1 ? LEU A 1 149 ?  18.839  -2.807 -11.264 1.000 92.440 ? 149 LEU A CD1 1 
ATOM 1187 C CD2 ? LEU A 1 149 ?  20.890  -1.386 -10.994 1.000 92.440 ? 149 LEU A CD2 1 
ATOM 1188 N N   ? CYS A 1 150 ?  18.461  -0.137  -6.394 1.000 91.500 ? 150 CYS A N   1 
ATOM 1189 C CA  ? CYS A 1 150 ?  17.652   0.738  -5.553 1.000 91.500 ? 150 CYS A CA  1 
ATOM 1190 C C   ? CYS A 1 150 ?  18.530   1.704  -4.767 1.000 91.500 ? 150 CYS A C   1 
ATOM 1191 C CB  ? CYS A 1 150 ?  16.796  -0.086  -4.591 1.000 91.500 ? 150 CYS A CB  1 
ATOM 1192 O O   ? CYS A 1 150 ?  18.240   2.900  -4.701 1.000 91.500 ? 150 CYS A O   1 
ATOM 1193 S SG  ? CYS A 1 150 ?  15.449   0.848  -3.832 1.000 91.500 ? 150 CYS A SG  1 
ATOM 1194 N N   ? HIS A 1 151 ?  19.584   1.252  -4.236 1.000 92.650 ? 151 HIS A N   1 
ATOM 1195 C CA  ? HIS A 1 151 ?  20.536   2.080  -3.504 1.000 92.650 ? 151 HIS A CA  1 
ATOM 1196 C C   ? HIS A 1 151 ?  21.192   3.107  -4.422 1.000 92.650 ? 151 HIS A C   1 
ATOM 1197 C CB  ? HIS A 1 151 ?  21.606   1.210  -2.842 1.000 92.650 ? 151 HIS A CB  1 
ATOM 1198 O O   ? HIS A 1 151 ?  21.444   4.242  -4.010 1.000 92.650 ? 151 HIS A O   1 
ATOM 1199 C CG  ? HIS A 1 151 ?  21.157   0.578  -1.563 1.000 92.650 ? 151 HIS A CG  1 
ATOM 1200 C CD2 ? HIS A 1 151 ?  20.841  -0.705  -1.268 1.000 92.650 ? 151 HIS A CD2 1 
ATOM 1201 N ND1 ? HIS A 1 151 ?  20.986   1.295  -0.399 1.000 92.650 ? 151 HIS A ND1 1 
ATOM 1202 C CE1 ? HIS A 1 151 ?  20.585   0.477   0.560 1.000 92.650 ? 151 HIS A CE1 1 
ATOM 1203 N NE2 ? HIS A 1 151 ?  20.489  -0.742   0.059 1.000 92.650 ? 151 HIS A NE2 1 
ATOM 1204 N N   ? TRP A 1 152 ?  21.414   2.575  -5.631 1.000 93.110 ? 152 TRP A N   1 
ATOM 1205 C CA  ? TRP A 1 152 ?  21.987   3.472  -6.630 1.000 93.110 ? 152 TRP A CA  1 
ATOM 1206 C C   ? TRP A 1 152 ?  21.016   4.598  -6.970 1.000 93.110 ? 152 TRP A C   1 
ATOM 1207 C CB  ? TRP A 1 152 ?  22.356   2.698  -7.899 1.000 93.110 ? 152 TRP A CB  1 
ATOM 1208 O O   ? TRP A 1 152 ?  21.415   5.761  -7.069 1.000 93.110 ? 152 TRP A O   1 
ATOM 1209 C CG  ? TRP A 1 152 ?  23.046   3.529  -8.939 1.000 93.110 ? 152 TRP A CG  1 
ATOM 1210 C CD1 ? TRP A 1 152 ?  24.386   3.777  -9.040 1.000 93.110 ? 152 TRP A CD1 1 
ATOM 1211 C CD2 ? TRP A 1 152 ?  22.426   4.226 -10.024 1.000 93.110 ? 152 TRP A CD2 1 
ATOM 1212 C CE2 ? TRP A 1 152 ?  23.452   4.876 -10.744 1.000 93.110 ? 152 TRP A CE2 1 
ATOM 1213 C CE3 ? TRP A 1 152 ?  21.100   4.364 -10.458 1.000 93.110 ? 152 TRP A CE3 1 
ATOM 1214 N NE1 ? TRP A 1 152 ?  24.638   4.587 -10.124 1.000 93.110 ? 152 TRP A NE1 1 
ATOM 1215 C CH2 ? TRP A 1 152 ?  21.888   5.771 -12.279 1.000 93.110 ? 152 TRP A CH2 1 
ATOM 1216 C CZ2 ? TRP A 1 152 ?  23.194   5.653 -11.876 1.000 93.110 ? 152 TRP A CZ2 1 
ATOM 1217 C CZ3 ? TRP A 1 152 ?  20.845   5.137 -11.585 1.000 93.110 ? 152 TRP A CZ3 1 
ATOM 1218 N N   ? ALA A 1 153 ?  19.792   4.306  -7.078 1.000 91.620 ? 153 ALA A N   1 
ATOM 1219 C CA  ? ALA A 1 153 ?  18.768   5.261  -7.491 1.000 91.620 ? 153 ALA A CA  1 
ATOM 1220 C C   ? ALA A 1 153 ?  18.494   6.283  -6.391 1.000 91.620 ? 153 ALA A C   1 
ATOM 1221 C CB  ? ALA A 1 153 ?  17.481   4.532  -7.867 1.000 91.620 ? 153 ALA A CB  1 
ATOM 1222 O O   ? ALA A 1 153 ?  18.214   7.450  -6.674 1.000 91.620 ? 153 ALA A O   1 
ATOM 1223 N N   ? TYR A 1 154 ?  18.617   5.894  -5.142 1.000 90.780 ? 154 TYR A N   1 
ATOM 1224 C CA  ? TYR A 1 154 ?  18.322   6.737  -3.989 1.000 90.780 ? 154 TYR A CA  1 
ATOM 1225 C C   ? TYR A 1 154 ?  19.418   6.625  -2.936 1.000 90.780 ? 154 TYR A C   1 
ATOM 1226 C CB  ? TYR A 1 154 ?  16.970   6.359  -3.377 1.000 90.780 ? 154 TYR A CB  1 
ATOM 1227 O O   ? TYR A 1 154 ?  19.203   6.053  -1.865 1.000 90.780 ? 154 TYR A O   1 
ATOM 1228 C CG  ? TYR A 1 154 ?  15.824   6.409  -4.358 1.000 90.780 ? 154 TYR A CG  1 
ATOM 1229 C CD1 ? TYR A 1 154 ?  15.247   7.623  -4.723 1.000 90.780 ? 154 TYR A CD1 1 
ATOM 1230 C CD2 ? TYR A 1 154 ?  15.315   5.243  -4.920 1.000 90.780 ? 154 TYR A CD2 1 
ATOM 1231 C CE1 ? TYR A 1 154 ?  14.190   7.675  -5.625 1.000 90.780 ? 154 TYR A CE1 1 
ATOM 1232 C CE2 ? TYR A 1 154 ?  14.257   5.283  -5.823 1.000 90.780 ? 154 TYR A CE2 1 
ATOM 1233 O OH  ? TYR A 1 154 ?  12.656   6.546  -7.063 1.000 90.780 ? 154 TYR A OH  1 
ATOM 1234 C CZ  ? TYR A 1 154 ?  13.703   6.501  -6.169 1.000 90.780 ? 154 TYR A CZ  1 
ATOM 1235 N N   ? PRO A 1 155 ?  20.656   7.195  -3.145 1.000 89.800 ? 155 PRO A N   1 
ATOM 1236 C CA  ? PRO A 1 155 ?  21.765   7.043  -2.200 1.000 89.800 ? 155 PRO A CA  1 
ATOM 1237 C C   ? PRO A 1 155 ?  21.449   7.618  -0.822 1.000 89.800 ? 155 PRO A C   1 
ATOM 1238 C CB  ? PRO A 1 155 ?  22.904   7.817  -2.867 1.000 89.800 ? 155 PRO A CB  1 
ATOM 1239 O O   ? PRO A 1 155 ?  21.008   8.765  -0.714 1.000 89.800 ? 155 PRO A O   1 
ATOM 1240 C CG  ? PRO A 1 155 ?  22.520   7.897  -4.309 1.000 89.800 ? 155 PRO A CG  1 
ATOM 1241 C CD  ? PRO A 1 155 ?  21.021   7.892  -4.404 1.000 89.800 ? 155 PRO A CD  1 
ATOM 1242 N N   ? GLY A 1 156 ?  21.536   6.667   0.310 1.000 86.190 ? 156 GLY A N   1 
ATOM 1243 C CA  ? GLY A 1 156 ?  21.389   7.117   1.685 1.000 86.190 ? 156 GLY A CA  1 
ATOM 1244 C C   ? GLY A 1 156 ?  19.943   7.190   2.138 1.000 86.190 ? 156 GLY A C   1 
ATOM 1245 O O   ? GLY A 1 156 ?  19.662   7.580   3.273 1.000 86.190 ? 156 GLY A O   1 
ATOM 1246 N N   ? HIS A 1 157 ?  19.018   6.739   1.215 1.000 86.020 ? 157 HIS A N   1 
ATOM 1247 C CA  ? HIS A 1 157 ?  17.596   6.905   1.494 1.000 86.020 ? 157 HIS A CA  1 
ATOM 1248 C C   ? HIS A 1 157 ?  16.858   5.573   1.403 1.000 86.020 ? 157 HIS A C   1 
ATOM 1249 C CB  ? HIS A 1 157 ?  16.976   7.916   0.529 1.000 86.020 ? 157 HIS A CB  1 
ATOM 1250 O O   ? HIS A 1 157 ?  15.648   5.513   1.632 1.000 86.020 ? 157 HIS A O   1 
ATOM 1251 C CG  ? HIS A 1 157 ?  17.495   9.308   0.702 1.000 86.020 ? 157 HIS A CG  1 
ATOM 1252 C CD2 ? HIS A 1 157 ?  18.410  10.011  -0.007 1.000 86.020 ? 157 HIS A CD2 1 
ATOM 1253 N ND1 ? HIS A 1 157 ?  17.069  10.140   1.714 1.000 86.020 ? 157 HIS A ND1 1 
ATOM 1254 C CE1 ? HIS A 1 157 ?  17.700  11.299   1.618 1.000 86.020 ? 157 HIS A CE1 1 
ATOM 1255 N NE2 ? HIS A 1 157 ?  18.519  11.246   0.582 1.000 86.020 ? 157 HIS A NE2 1 
ATOM 1256 N N   ? ILE A 1 158 ?  17.627   4.447   1.003 1.000 90.260 ? 158 ILE A N   1 
ATOM 1257 C CA  ? ILE A 1 158 ?  17.041   3.118   0.867 1.000 90.260 ? 158 ILE A CA  1 
ATOM 1258 C C   ? ILE A 1 158 ?  17.525   2.221   2.004 1.000 90.260 ? 158 ILE A C   1 
ATOM 1259 C CB  ? ILE A 1 158 ?  17.386   2.485  -0.500 1.000 90.260 ? 158 ILE A CB  1 
ATOM 1260 O O   ? ILE A 1 158 ?  18.731   2.044   2.192 1.000 90.260 ? 158 ILE A O   1 
ATOM 1261 C CG1 ? ILE A 1 158 ?  16.900   3.383  -1.643 1.000 90.260 ? 158 ILE A CG1 1 
ATOM 1262 C CG2 ? ILE A 1 158 ?  16.784   1.081  -0.612 1.000 90.260 ? 158 ILE A CG2 1 
ATOM 1263 C CD1 ? ILE A 1 158 ?  15.397   3.628  -1.641 1.000 90.260 ? 158 ILE A CD1 1 
ATOM 1264 N N   ? SER A 1 159 ?  16.563   1.665   2.823 1.000 91.150 ? 159 SER A N   1 
ATOM 1265 C CA  ? SER A 1 159 ?  16.857   0.710   3.887 1.000 91.150 ? 159 SER A CA  1 
ATOM 1266 C C   ? SER A 1 159 ?  16.542  -0.717   3.451 1.000 91.150 ? 159 SER A C   1 
ATOM 1267 C CB  ? SER A 1 159 ?  16.064   1.053   5.149 1.000 91.150 ? 159 SER A CB  1 
ATOM 1268 O O   ? SER A 1 159 ?  15.999  -0.935   2.366 1.000 91.150 ? 159 SER A O   1 
ATOM 1269 O OG  ? SER A 1 159 ?  14.685   0.776   4.967 1.000 91.150 ? 159 SER A OG  1 
ATOM 1270 N N   ? ASP A 1 160 ?  16.892  -1.745   4.336 1.000 90.440 ? 160 ASP A N   1 
ATOM 1271 C CA  ? ASP A 1 160 ?  16.654  -3.159   4.061 1.000 90.440 ? 160 ASP A CA  1 
ATOM 1272 C C   ? ASP A 1 160 ?  15.162  -3.481   4.093 1.000 90.440 ? 160 ASP A C   1 
ATOM 1273 C CB  ? ASP A 1 160 ?  17.403  -4.035   5.068 1.000 90.440 ? 160 ASP A CB  1 
ATOM 1274 O O   ? ASP A 1 160 ?  14.737  -4.531   3.607 1.000 90.440 ? 160 ASP A O   1 
ATOM 1275 C CG  ? ASP A 1 160 ?  18.905  -4.039   4.848 1.000 90.440 ? 160 ASP A CG  1 
ATOM 1276 O OD1 ? ASP A 1 160 ?  19.360  -3.708   3.732 1.000 90.440 ? 160 ASP A OD1 1 
ATOM 1277 O OD2 ? ASP A 1 160 ?  19.642  -4.379   5.800 1.000 90.440 ? 160 ASP A OD2 1 
ATOM 1278 N N   ? SER A 1 161 ?  14.413  -2.615   4.616 1.000 92.440 ? 161 SER A N   1 
ATOM 1279 C CA  ? SER A 1 161 ?  12.977  -2.828   4.767 1.000 92.440 ? 161 SER A CA  1 
ATOM 1280 C C   ? SER A 1 161 ?  12.201  -2.205   3.611 1.000 92.440 ? 161 SER A C   1 
ATOM 1281 C CB  ? SER A 1 161 ?  12.485  -2.247   6.093 1.000 92.440 ? 161 SER A CB  1 
ATOM 1282 O O   ? SER A 1 161 ?  10.969  -2.161   3.635 1.000 92.440 ? 161 SER A O   1 
ATOM 1283 O OG  ? SER A 1 161 ?  12.744  -0.855   6.160 1.000 92.440 ? 161 SER A OG  1 
ATOM 1284 N N   ? MET A 1 162 ?  12.938  -1.681   2.587 1.000 94.430 ? 162 MET A N   1 
ATOM 1285 C CA  ? MET A 1 162 ?  12.328  -1.070   1.410 1.000 94.430 ? 162 MET A CA  1 
ATOM 1286 C C   ? MET A 1 162 ?  12.593  -1.906   0.163 1.000 94.430 ? 162 MET A C   1 
ATOM 1287 C CB  ? MET A 1 162 ?  12.854   0.352   1.208 1.000 94.430 ? 162 MET A CB  1 
ATOM 1288 O O   ? MET A 1 162 ?  13.614  -2.592   0.076 1.000 94.430 ? 162 MET A O   1 
ATOM 1289 C CG  ? MET A 1 162 ?  12.460   1.315   2.317 1.000 94.430 ? 162 MET A CG  1 
ATOM 1290 S SD  ? MET A 1 162 ?  13.045   3.026   2.003 1.000 94.430 ? 162 MET A SD  1 
ATOM 1291 C CE  ? MET A 1 162 ?  12.246   3.895   3.381 1.000 94.430 ? 162 MET A CE  1 
ATOM 1292 N N   ? LEU A 1 163 ?  11.561  -1.835  -0.753 1.000 94.910 ? 163 LEU A N   1 
ATOM 1293 C CA  ? LEU A 1 163 ?  11.624  -2.521  -2.039 1.000 94.910 ? 163 LEU A CA  1 
ATOM 1294 C C   ? LEU A 1 163 ?  11.537  -1.526  -3.191 1.000 94.910 ? 163 LEU A C   1 
ATOM 1295 C CB  ? LEU A 1 163 ?  10.497  -3.551  -2.153 1.000 94.910 ? 163 LEU A CB  1 
ATOM 1296 O O   ? LEU A 1 163 ?  10.829  -0.521  -3.097 1.000 94.910 ? 163 LEU A O   1 
ATOM 1297 C CG  ? LEU A 1 163 ?  10.366  -4.543  -0.996 1.000 94.910 ? 163 LEU A CG  1 
ATOM 1298 C CD1 ? LEU A 1 163 ?   8.990  -5.201  -1.016 1.000 94.910 ? 163 LEU A CD1 1 
ATOM 1299 C CD2 ? LEU A 1 163 ?  11.468  -5.594  -1.065 1.000 94.910 ? 163 LEU A CD2 1 
ATOM 1300 N N   ? CYS A 1 164 ?  12.287  -1.863  -4.222 1.000 94.710 ? 164 CYS A N   1 
ATOM 1301 C CA  ? CYS A 1 164 ?  12.123  -1.128  -5.472 1.000 94.710 ? 164 CYS A CA  1 
ATOM 1302 C C   ? CYS A 1 164 ?  11.462  -1.998  -6.534 1.000 94.710 ? 164 CYS A C   1 
ATOM 1303 C CB  ? CYS A 1 164 ?  13.475  -0.625  -5.979 1.000 94.710 ? 164 CYS A CB  1 
ATOM 1304 O O   ? CYS A 1 164 ?  11.803  -3.173  -6.680 1.000 94.710 ? 164 CYS A O   1 
ATOM 1305 S SG  ? CYS A 1 164 ?  14.187   0.693  -4.971 1.000 94.710 ? 164 CYS A SG  1 
ATOM 1306 N N   ? ALA A 1 165 ?  10.492  -1.413  -7.229 1.000 94.420 ? 165 ALA A N   1 
ATOM 1307 C CA  ? ALA A 1 165 ?   9.784  -2.122  -8.292 1.000 94.420 ? 165 ALA A CA  1 
ATOM 1308 C C   ? ALA A 1 165 ?   9.531  -1.207  -9.487 1.000 94.420 ? 165 ALA A C   1 
ATOM 1309 C CB  ? ALA A 1 165 ?   8.465  -2.685  -7.768 1.000 94.420 ? 165 ALA A CB  1 
ATOM 1310 O O   ? ALA A 1 165 ?   9.339  -0.000  -9.323 1.000 94.420 ? 165 ALA A O   1 
ATOM 1311 N N   ? GLY A 1 166 ?   9.676  -1.740 -10.591 1.000 91.560 ? 166 GLY A N   1 
ATOM 1312 C CA  ? GLY A 1 166 ?   9.496  -1.022 -11.842 1.000 91.560 ? 166 GLY A CA  1 
ATOM 1313 C C   ? GLY A 1 166 ?  10.473  -1.447 -12.921 1.000 91.560 ? 166 GLY A C   1 
ATOM 1314 O O   ? GLY A 1 166 ?  11.183  -2.443 -12.765 1.000 91.560 ? 166 GLY A O   1 
ATOM 1315 N N   ? LEU A 1 167 ?  10.409  -0.751 -14.072 1.000 87.450 ? 167 LEU A N   1 
ATOM 1316 C CA  ? LEU A 1 167 ?  11.390  -0.949 -15.133 1.000 87.450 ? 167 LEU A CA  1 
ATOM 1317 C C   ? LEU A 1 167 ?  12.575  -0.004 -14.962 1.000 87.450 ? 167 LEU A C   1 
ATOM 1318 C CB  ? LEU A 1 167 ?  10.745  -0.735 -16.505 1.000 87.450 ? 167 LEU A CB  1 
ATOM 1319 O O   ? LEU A 1 167 ?  12.391   1.200 -14.772 1.000 87.450 ? 167 LEU A O   1 
ATOM 1320 C CG  ? LEU A 1 167 ?   9.597  -1.677 -16.869 1.000 87.450 ? 167 LEU A CG  1 
ATOM 1321 C CD1 ? LEU A 1 167 ?   8.981  -1.271 -18.204 1.000 87.450 ? 167 LEU A CD1 1 
ATOM 1322 C CD2 ? LEU A 1 167 ?  10.084  -3.121 -16.917 1.000 87.450 ? 167 LEU A CD2 1 
ATOM 1323 N N   ? TRP A 1 168 ?  13.747  -0.747 -14.980 1.000 88.090 ? 168 TRP A N   1 
ATOM 1324 C CA  ? TRP A 1 168 ?  14.942   0.074 -14.812 1.000 88.090 ? 168 TRP A CA  1 
ATOM 1325 C C   ? TRP A 1 168 ?  14.983   1.193 -15.848 1.000 88.090 ? 168 TRP A C   1 
ATOM 1326 C CB  ? TRP A 1 168 ?  16.205  -0.785 -14.920 1.000 88.090 ? 168 TRP A CB  1 
ATOM 1327 O O   ? TRP A 1 168 ?  15.384   2.318 -15.540 1.000 88.090 ? 168 TRP A O   1 
ATOM 1328 C CG  ? TRP A 1 168 ?  17.477  -0.031 -14.674 1.000 88.090 ? 168 TRP A CG  1 
ATOM 1329 C CD1 ? TRP A 1 168 ?  18.473   0.222 -15.576 1.000 88.090 ? 168 TRP A CD1 1 
ATOM 1330 C CD2 ? TRP A 1 168 ?  17.892   0.564 -13.440 1.000 88.090 ? 168 TRP A CD2 1 
ATOM 1331 C CE2 ? TRP A 1 168 ?  19.151   1.162 -13.668 1.000 88.090 ? 168 TRP A CE2 1 
ATOM 1332 C CE3 ? TRP A 1 168 ?  17.321   0.650 -12.164 1.000 88.090 ? 168 TRP A CE3 1 
ATOM 1333 N NE1 ? TRP A 1 168 ?  19.482   0.940 -14.977 1.000 88.090 ? 168 TRP A NE1 1 
ATOM 1334 C CH2 ? TRP A 1 168 ?  19.267   1.908 -11.424 1.000 88.090 ? 168 TRP A CH2 1 
ATOM 1335 C CZ2 ? TRP A 1 168 ?  19.849   1.839 -12.664 1.000 88.090 ? 168 TRP A CZ2 1 
ATOM 1336 C CZ3 ? TRP A 1 168 ?  18.017   1.323 -11.166 1.000 88.090 ? 168 TRP A CZ3 1 
ATOM 1337 N N   ? GLU A 1 169 ?  14.597   0.969 -17.048 1.000 87.670 ? 169 GLU A N   1 
ATOM 1338 C CA  ? GLU A 1 169 ?  14.597   1.933 -18.145 1.000 87.670 ? 169 GLU A CA  1 
ATOM 1339 C C   ? GLU A 1 169 ?  13.440   2.919 -18.013 1.000 87.670 ? 169 GLU A C   1 
ATOM 1340 C CB  ? GLU A 1 169 ?  14.523   1.213 -19.494 1.000 87.670 ? 169 GLU A CB  1 
ATOM 1341 O O   ? GLU A 1 169 ?  13.394   3.929 -18.718 1.000 87.670 ? 169 GLU A O   1 
ATOM 1342 C CG  ? GLU A 1 169 ?  15.744   0.359 -19.803 1.000 87.670 ? 169 GLU A CG  1 
ATOM 1343 C CD  ? GLU A 1 169 ?  15.677  -1.029 -19.188 1.000 87.670 ? 169 GLU A CD  1 
ATOM 1344 O OE1 ? GLU A 1 169 ?  16.673  -1.782 -19.279 1.000 87.670 ? 169 GLU A OE1 1 
ATOM 1345 O OE2 ? GLU A 1 169 ?  14.620  -1.367 -18.610 1.000 87.670 ? 169 GLU A OE2 1 
ATOM 1346 N N   ? GLY A 1 170 ?  12.540   2.624 -17.111 1.000 85.800 ? 170 GLY A N   1 
ATOM 1347 C CA  ? GLY A 1 170 ?  11.397   3.494 -16.885 1.000 85.800 ? 170 GLY A CA  1 
ATOM 1348 C C   ? GLY A 1 170 ?  10.155   3.055 -17.636 1.000 85.800 ? 170 GLY A C   1 
ATOM 1349 O O   ? GLY A 1 170 ?  10.164   2.024 -18.313 1.000 85.800 ? 170 GLY A O   1 
ATOM 1350 N N   ? GLY A 1 171 ?   9.058   3.736 -17.342 1.000 78.500 ? 171 GLY A N   1 
ATOM 1351 C CA  ? GLY A 1 171 ?   7.914   3.476 -18.201 1.000 78.500 ? 171 GLY A CA  1 
ATOM 1352 C C   ? GLY A 1 171 ?   6.840   2.641 -17.529 1.000 78.500 ? 171 GLY A C   1 
ATOM 1353 O O   ? GLY A 1 171 ?   5.755   2.453 -18.083 1.000 78.500 ? 171 GLY A O   1 
ATOM 1354 N N   ? ARG A 1 172 ?   7.181   2.195 -16.316 1.000 79.970 ? 172 ARG A N   1 
ATOM 1355 C CA  ? ARG A 1 172 ?   6.200   1.453 -15.531 1.000 79.970 ? 172 ARG A CA  1 
ATOM 1356 C C   ? ARG A 1 172 ?   6.450   1.627 -14.036 1.000 79.970 ? 172 ARG A C   1 
ATOM 1357 C CB  ? ARG A 1 172 ?   6.231  -0.032 -15.897 1.000 79.970 ? 172 ARG A CB  1 
ATOM 1358 O O   ? ARG A 1 172 ?   7.561   1.392 -13.556 1.000 79.970 ? 172 ARG A O   1 
ATOM 1359 C CG  ? ARG A 1 172 ?   5.016  -0.810 -15.418 1.000 79.970 ? 172 ARG A CG  1 
ATOM 1360 C CD  ? ARG A 1 172 ?   5.056  -2.260 -15.880 1.000 79.970 ? 172 ARG A CD  1 
ATOM 1361 N NE  ? ARG A 1 172 ?   4.785  -2.378 -17.310 1.000 79.970 ? 172 ARG A NE  1 
ATOM 1362 N NH1 ? ARG A 1 172 ?   5.659  -4.508 -17.510 1.000 79.970 ? 172 ARG A NH1 1 
ATOM 1363 N NH2 ? ARG A 1 172 ?   4.788  -3.444 -19.344 1.000 79.970 ? 172 ARG A NH2 1 
ATOM 1364 C CZ  ? ARG A 1 172 ?   5.078  -3.443 -18.051 1.000 79.970 ? 172 ARG A CZ  1 
ATOM 1365 N N   ? GLY A 1 173 ?   5.384   2.069 -13.268 1.000 81.350 ? 173 GLY A N   1 
ATOM 1366 C CA  ? GLY A 1 173 ?   5.524   2.268 -11.834 1.000 81.350 ? 173 GLY A CA  1 
ATOM 1367 C C   ? GLY A 1 173 ?   4.320   2.942 -11.205 1.000 81.350 ? 173 GLY A C   1 
ATOM 1368 O O   ? GLY A 1 173 ?   3.325   3.206 -11.883 1.000 81.350 ? 173 GLY A O   1 
ATOM 1369 N N   ? SER A 1 174 ?   4.316   3.041  -9.853 1.000 83.420 ? 174 SER A N   1 
ATOM 1370 C CA  ? SER A 1 174 ?   3.277   3.732  -9.096 1.000 83.420 ? 174 SER A CA  1 
ATOM 1371 C C   ? SER A 1 174 ?   3.467   5.244  -9.150 1.000 83.420 ? 174 SER A C   1 
ATOM 1372 C CB  ? SER A 1 174 ?   3.271   3.262  -7.641 1.000 83.420 ? 174 SER A CB  1 
ATOM 1373 O O   ? SER A 1 174 ?   4.595   5.730  -9.255 1.000 83.420 ? 174 SER A O   1 
ATOM 1374 O OG  ? SER A 1 174 ?   3.022   1.869  -7.564 1.000 83.420 ? 174 SER A OG  1 
ATOM 1375 N N   ? CYS A 1 175 ?   2.408   5.914  -9.091 1.000 85.990 ? 175 CYS A N   1 
ATOM 1376 C CA  ? CYS A 1 175 ?   2.444   7.370  -9.166 1.000 85.990 ? 175 CYS A CA  1 
ATOM 1377 C C   ? CYS A 1 175 ?   1.543   7.994  -8.107 1.000 85.990 ? 175 CYS A C   1 
ATOM 1378 C CB  ? CYS A 1 175 ?   2.019   7.846 -10.555 1.000 85.990 ? 175 CYS A CB  1 
ATOM 1379 O O   ? CYS A 1 175 ?   1.009   7.290  -7.248 1.000 85.990 ? 175 CYS A O   1 
ATOM 1380 S SG  ? CYS A 1 175 ?   2.687   9.463 -11.006 1.000 85.990 ? 175 CYS A SG  1 
ATOM 1381 N N   ? GLN A 1 176 ?   1.384   9.380  -8.259 1.000 83.330 ? 176 GLN A N   1 
ATOM 1382 C CA  ? GLN A 1 176 ?   0.617  10.123  -7.265 1.000 83.330 ? 176 GLN A CA  1 
ATOM 1383 C C   ? GLN A 1 176 ?  -0.805   9.580  -7.148 1.000 83.330 ? 176 GLN A C   1 
ATOM 1384 C CB  ? GLN A 1 176 ?   0.583  11.611  -7.614 1.000 83.330 ? 176 GLN A CB  1 
ATOM 1385 O O   ? GLN A 1 176 ?  -1.481   9.374  -8.158 1.000 83.330 ? 176 GLN A O   1 
ATOM 1386 C CG  ? GLN A 1 176 ?   1.897  12.335  -7.353 1.000 83.330 ? 176 GLN A CG  1 
ATOM 1387 C CD  ? GLN A 1 176 ?   2.959  12.014  -8.389 1.000 83.330 ? 176 GLN A CD  1 
ATOM 1388 N NE2 ? GLN A 1 176 ?   4.223  12.171  -8.010 1.000 83.330 ? 176 GLN A NE2 1 
ATOM 1389 O OE1 ? GLN A 1 176 ?   2.646  11.628  -9.519 1.000 83.330 ? 176 GLN A OE1 1 
ATOM 1390 N N   ? GLY A 1 177 ?  -1.158   9.378  -5.819 1.000 82.320 ? 177 GLY A N   1 
ATOM 1391 C CA  ? GLY A 1 177 ?  -2.493   8.847  -5.597 1.000 82.320 ? 177 GLY A CA  1 
ATOM 1392 C C   ? GLY A 1 177 ?  -2.505   7.357  -5.315 1.000 82.320 ? 177 GLY A C   1 
ATOM 1393 O O   ? GLY A 1 177 ?  -3.459   6.837  -4.733 1.000 82.320 ? 177 GLY A O   1 
ATOM 1394 N N   ? ASP A 1 178 ?  -1.377   6.695  -5.610 1.000 90.590 ? 178 ASP A N   1 
ATOM 1395 C CA  ? ASP A 1 178 ?  -1.270   5.264  -5.343 1.000 90.590 ? 178 ASP A CA  1 
ATOM 1396 C C   ? ASP A 1 178 ?  -0.615   5.006  -3.988 1.000 90.590 ? 178 ASP A C   1 
ATOM 1397 C CB  ? ASP A 1 178 ?  -0.476   4.569  -6.451 1.000 90.590 ? 178 ASP A CB  1 
ATOM 1398 O O   ? ASP A 1 178 ?  -0.423   3.853  -3.595 1.000 90.590 ? 178 ASP A O   1 
ATOM 1399 C CG  ? ASP A 1 178 ?  -1.270   4.404  -7.735 1.000 90.590 ? 178 ASP A CG  1 
ATOM 1400 O OD1 ? ASP A 1 178 ?  -2.517   4.334  -7.677 1.000 90.590 ? 178 ASP A OD1 1 
ATOM 1401 O OD2 ? ASP A 1 178 ?  -0.643   4.341  -8.815 1.000 90.590 ? 178 ASP A OD2 1 
ATOM 1402 N N   ? SER A 1 179 ?  -0.164   6.153  -3.377 1.000 94.310 ? 179 SER A N   1 
ATOM 1403 C CA  ? SER A 1 179 ?   0.403   5.973  -2.045 1.000 94.310 ? 179 SER A CA  1 
ATOM 1404 C C   ? SER A 1 179 ?  -0.473   5.066  -1.189 1.000 94.310 ? 179 SER A C   1 
ATOM 1405 C CB  ? SER A 1 179 ?   0.583   7.324  -1.352 1.000 94.310 ? 179 SER A CB  1 
ATOM 1406 O O   ? SER A 1 179 ?  -1.700   5.190  -1.198 1.000 94.310 ? 179 SER A O   1 
ATOM 1407 O OG  ? SER A 1 179 ?   1.574   8.098  -2.006 1.000 94.310 ? 179 SER A OG  1 
ATOM 1408 N N   ? GLY A 1 180 ?   0.308   4.098  -0.543 1.000 96.230 ? 180 GLY A N   1 
ATOM 1409 C CA  ? GLY A 1 180 ?  -0.433   3.222   0.350 1.000 96.230 ? 180 GLY A CA  1 
ATOM 1410 C C   ? GLY A 1 180 ?  -1.061   2.039  -0.361 1.000 96.230 ? 180 GLY A C   1 
ATOM 1411 O O   ? GLY A 1 180 ?  -1.541   1.104   0.284 1.000 96.230 ? 180 GLY A O   1 
ATOM 1412 N N   ? GLY A 1 181 ?  -1.088   2.087  -1.624 1.000 95.510 ? 181 GLY A N   1 
ATOM 1413 C CA  ? GLY A 1 181 ?  -1.640   1.019  -2.441 1.000 95.510 ? 181 GLY A CA  1 
ATOM 1414 C C   ? GLY A 1 181 ?  -0.817  -0.255  -2.396 1.000 95.510 ? 181 GLY A C   1 
ATOM 1415 O O   ? GLY A 1 181 ?   0.349  -0.232  -1.996 1.000 95.510 ? 181 GLY A O   1 
ATOM 1416 N N   ? PRO A 1 182 ?  -1.364  -1.394  -2.899 1.000 97.060 ? 182 PRO A N   1 
ATOM 1417 C CA  ? PRO A 1 182 ?  -0.773  -2.721  -2.711 1.000 97.060 ? 182 PRO A CA  1 
ATOM 1418 C C   ? PRO A 1 182 ?   0.193  -3.101  -3.830 1.000 97.060 ? 182 PRO A C   1 
ATOM 1419 C CB  ? PRO A 1 182 ?  -1.990  -3.650  -2.700 1.000 97.060 ? 182 PRO A CB  1 
ATOM 1420 O O   ? PRO A 1 182 ?  -0.078  -2.832  -5.003 1.000 97.060 ? 182 PRO A O   1 
ATOM 1421 C CG  ? PRO A 1 182 ?  -2.988  -2.983  -3.590 1.000 97.060 ? 182 PRO A CG  1 
ATOM 1422 C CD  ? PRO A 1 182 ?  -2.872  -1.497  -3.407 1.000 97.060 ? 182 PRO A CD  1 
ATOM 1423 N N   ? LEU A 1 183 ?   1.357  -3.639  -3.496 1.000 97.160 ? 183 LEU A N   1 
ATOM 1424 C CA  ? LEU A 1 183 ?   2.238  -4.440  -4.339 1.000 97.160 ? 183 LEU A CA  1 
ATOM 1425 C C   ? LEU A 1 183 ?   2.022  -5.929  -4.090 1.000 97.160 ? 183 LEU A C   1 
ATOM 1426 C CB  ? LEU A 1 183 ?   3.703  -4.075  -4.083 1.000 97.160 ? 183 LEU A CB  1 
ATOM 1427 O O   ? LEU A 1 183 ?   2.431  -6.456  -3.053 1.000 97.160 ? 183 LEU A O   1 
ATOM 1428 C CG  ? LEU A 1 183 ?   4.733  -4.710  -5.018 1.000 97.160 ? 183 LEU A CG  1 
ATOM 1429 C CD1 ? LEU A 1 183 ?   4.645  -4.083  -6.406 1.000 97.160 ? 183 LEU A CD1 1 
ATOM 1430 C CD2 ? LEU A 1 183 ?   6.139  -4.560  -4.446 1.000 97.160 ? 183 LEU A CD2 1 
ATOM 1431 N N   ? VAL A 1 184 ?   1.387  -6.628  -5.088 1.000 97.670 ? 184 VAL A N   1 
ATOM 1432 C CA  ? VAL A 1 184 ?   0.979  -8.019  -4.920 1.000 97.670 ? 184 VAL A CA  1 
ATOM 1433 C C   ? VAL A 1 184 ?   1.896  -8.929  -5.734 1.000 97.670 ? 184 VAL A C   1 
ATOM 1434 C CB  ? VAL A 1 184 ?  -0.493  -8.232  -5.339 1.000 97.670 ? 184 VAL A CB  1 
ATOM 1435 O O   ? VAL A 1 184 ?   1.967  -8.813  -6.959 1.000 97.670 ? 184 VAL A O   1 
ATOM 1436 C CG1 ? VAL A 1 184 ?  -0.909  -9.687  -5.128 1.000 97.670 ? 184 VAL A CG1 1 
ATOM 1437 C CG2 ? VAL A 1 184 ?  -1.411  -7.292  -4.560 1.000 97.670 ? 184 VAL A CG2 1 
ATOM 1438 N N   ? CYS A 1 185 ?   2.570  -9.819  -5.023 1.000 97.220 ? 185 CYS A N   1 
ATOM 1439 C CA  ? CYS A 1 185 ?   3.474 -10.793  -5.624 1.000 97.220 ? 185 CYS A CA  1 
ATOM 1440 C C   ? CYS A 1 185 ?   3.087 -12.213  -5.227 1.000 97.220 ? 185 CYS A C   1 
ATOM 1441 C CB  ? CYS A 1 185 ?   4.918 -10.513  -5.209 1.000 97.220 ? 185 CYS A CB  1 
ATOM 1442 O O   ? CYS A 1 185 ?   2.926 -12.508  -4.041 1.000 97.220 ? 185 CYS A O   1 
ATOM 1443 S SG  ? CYS A 1 185 ?   5.452  -8.818  -5.533 1.000 97.220 ? 185 CYS A SG  1 
ATOM 1444 N N   ? ASN A 1 186 ?   2.843 -13.081  -6.262 1.000 94.890 ? 186 ASN A N   1 
ATOM 1445 C CA  ? ASN A 1 186 ?   2.447 -14.466  -6.031 1.000 94.890 ? 186 ASN A CA  1 
ATOM 1446 C C   ? ASN A 1 186 ?   1.185 -14.553  -5.177 1.000 94.890 ? 186 ASN A C   1 
ATOM 1447 C CB  ? ASN A 1 186 ?   3.587 -15.247  -5.374 1.000 94.890 ? 186 ASN A CB  1 
ATOM 1448 O O   ? ASN A 1 186 ?   1.112 -15.362  -4.250 1.000 94.890 ? 186 ASN A O   1 
ATOM 1449 C CG  ? ASN A 1 186 ?   3.420 -16.748  -5.509 1.000 94.890 ? 186 ASN A CG  1 
ATOM 1450 N ND2 ? ASN A 1 186 ?   4.055 -17.498  -4.616 1.000 94.890 ? 186 ASN A ND2 1 
ATOM 1451 O OD1 ? ASN A 1 186 ?   2.727 -17.229  -6.409 1.000 94.890 ? 186 ASN A OD1 1 
ATOM 1452 N N   ? GLY A 1 187 ?   0.328 -13.568  -5.306 1.000 95.270 ? 187 GLY A N   1 
ATOM 1453 C CA  ? GLY A 1 187 ?  -0.991 -13.643  -4.700 1.000 95.270 ? 187 GLY A CA  1 
ATOM 1454 C C   ? GLY A 1 187 ?  -1.022 -13.128  -3.273 1.000 95.270 ? 187 GLY A C   1 
ATOM 1455 O O   ? GLY A 1 187 ?  -2.020 -13.296  -2.568 1.000 95.270 ? 187 GLY A O   1 
ATOM 1456 N N   ? THR A 1 188 ?   0.097 -12.558  -2.777 1.000 97.790 ? 188 THR A N   1 
ATOM 1457 C CA  ? THR A 1 188 ?   0.156 -12.014  -1.425 1.000 97.790 ? 188 THR A CA  1 
ATOM 1458 C C   ? THR A 1 188 ?   0.625 -10.562  -1.447 1.000 97.790 ? 188 THR A C   1 
ATOM 1459 C CB  ? THR A 1 188 ?   1.092 -12.845  -0.528 1.000 97.790 ? 188 THR A CB  1 
ATOM 1460 O O   ? THR A 1 188 ?   1.284 -10.131  -2.396 1.000 97.790 ? 188 THR A O   1 
ATOM 1461 C CG2 ? THR A 1 188 ?   0.610 -14.288  -0.418 1.000 97.790 ? 188 THR A CG2 1 
ATOM 1462 O OG1 ? THR A 1 188 ?   2.412 -12.835  -1.086 1.000 97.790 ? 188 THR A OG1 1 
ATOM 1463 N N   ? LEU A 1 189 ?   0.271  -9.834  -0.358 1.000 98.270 ? 189 LEU A N   1 
ATOM 1464 C CA  ? LEU A 1 189 ?   0.711  -8.451  -0.210 1.000 98.270 ? 189 LEU A CA  1 
ATOM 1465 C C   ? LEU A 1 189 ?   2.195  -8.388   0.136 1.000 98.270 ? 189 LEU A C   1 
ATOM 1466 C CB  ? LEU A 1 189 ?  -0.107  -7.740   0.872 1.000 98.270 ? 189 LEU A CB  1 
ATOM 1467 O O   ? LEU A 1 189 ?   2.603  -8.806   1.222 1.000 98.270 ? 189 LEU A O   1 
ATOM 1468 C CG  ? LEU A 1 189 ?   0.240  -6.273   1.130 1.000 98.270 ? 189 LEU A CG  1 
ATOM 1469 C CD1 ? LEU A 1 189 ?  -0.002  -5.442  -0.126 1.000 98.270 ? 189 LEU A CD1 1 
ATOM 1470 C CD2 ? LEU A 1 189 ?  -0.572  -5.730   2.301 1.000 98.270 ? 189 LEU A CD2 1 
ATOM 1471 N N   ? ALA A 1 190 ?   2.964  -7.887  -0.756 1.000 97.960 ? 190 ALA A N   1 
ATOM 1472 C CA  ? ALA A 1 190 ?   4.417  -7.897  -0.607 1.000 97.960 ? 190 ALA A CA  1 
ATOM 1473 C C   ? ALA A 1 190 ?   4.939  -6.514  -0.225 1.000 97.960 ? 190 ALA A C   1 
ATOM 1474 C CB  ? ALA A 1 190 ?   5.081  -8.375  -1.896 1.000 97.960 ? 190 ALA A CB  1 
ATOM 1475 O O   ? ALA A 1 190 ?   5.997  -6.393   0.397 1.000 97.960 ? 190 ALA A O   1 
ATOM 1476 N N   ? GLY A 1 191 ?   4.243  -5.462  -0.582 1.000 97.450 ? 191 GLY A N   1 
ATOM 1477 C CA  ? GLY A 1 191 ?   4.700  -4.110  -0.303 1.000 97.450 ? 191 GLY A CA  1 
ATOM 1478 C C   ? GLY A 1 191 ?   3.579  -3.088  -0.314 1.000 97.450 ? 191 GLY A C   1 
ATOM 1479 O O   ? GLY A 1 191 ?   2.490  -3.358  -0.826 1.000 97.450 ? 191 GLY A O   1 
ATOM 1480 N N   ? VAL A 1 192 ?   3.888  -1.946   0.280 1.000 97.680 ? 192 VAL A N   1 
ATOM 1481 C CA  ? VAL A 1 192 ?   3.003  -0.787   0.308 1.000 97.680 ? 192 VAL A CA  1 
ATOM 1482 C C   ? VAL A 1 192 ?   3.688   0.403  -0.361 1.000 97.680 ? 192 VAL A C   1 
ATOM 1483 C CB  ? VAL A 1 192 ?   2.590  -0.421   1.751 1.000 97.680 ? 192 VAL A CB  1 
ATOM 1484 O O   ? VAL A 1 192 ?   4.842   0.715  -0.056 1.000 97.680 ? 192 VAL A O   1 
ATOM 1485 C CG1 ? VAL A 1 192 ?   1.719   0.833   1.763 1.000 97.680 ? 192 VAL A CG1 1 
ATOM 1486 C CG2 ? VAL A 1 192 ?   1.859  -1.590   2.409 1.000 97.680 ? 192 VAL A CG2 1 
ATOM 1487 N N   ? VAL A 1 193 ?   2.980   0.941  -1.308 1.000 96.070 ? 193 VAL A N   1 
ATOM 1488 C CA  ? VAL A 1 193 ?   3.573   2.076  -2.008 1.000 96.070 ? 193 VAL A CA  1 
ATOM 1489 C C   ? VAL A 1 193 ?   3.945   3.165  -1.003 1.000 96.070 ? 193 VAL A C   1 
ATOM 1490 C CB  ? VAL A 1 193 ?   2.617   2.644  -3.080 1.000 96.070 ? 193 VAL A CB  1 
ATOM 1491 O O   ? VAL A 1 193 ?   3.083   3.676  -0.285 1.000 96.070 ? 193 VAL A O   1 
ATOM 1492 C CG1 ? VAL A 1 193 ?   3.257   3.829  -3.801 1.000 96.070 ? 193 VAL A CG1 1 
ATOM 1493 C CG2 ? VAL A 1 193 ?   2.226   1.555  -4.077 1.000 96.070 ? 193 VAL A CG2 1 
ATOM 1494 N N   ? SER A 1 194 ?   5.241   3.579  -0.942 1.000 93.800 ? 194 SER A N   1 
ATOM 1495 C CA  ? SER A 1 194 ?   5.756   4.498   0.068 1.000 93.800 ? 194 SER A CA  1 
ATOM 1496 C C   ? SER A 1 194 ?   6.277   5.782  -0.568 1.000 93.800 ? 194 SER A C   1 
ATOM 1497 C CB  ? SER A 1 194 ?   6.867   3.834   0.881 1.000 93.800 ? 194 SER A CB  1 
ATOM 1498 O O   ? SER A 1 194 ?   6.097   6.871  -0.018 1.000 93.800 ? 194 SER A O   1 
ATOM 1499 O OG  ? SER A 1 194 ?   7.300   4.684   1.929 1.000 93.800 ? 194 SER A OG  1 
ATOM 1500 N N   ? GLY A 1 195 ?   6.901   5.669  -1.795 1.000 87.410 ? 195 GLY A N   1 
ATOM 1501 C CA  ? GLY A 1 195 ?   7.490   6.858  -2.391 1.000 87.410 ? 195 GLY A CA  1 
ATOM 1502 C C   ? GLY A 1 195 ?   8.169   6.587  -3.720 1.000 87.410 ? 195 GLY A C   1 
ATOM 1503 O O   ? GLY A 1 195 ?   7.833   5.621  -4.408 1.000 87.410 ? 195 GLY A O   1 
ATOM 1504 N N   ? GLY A 1 196 ?   8.890   7.536  -4.231 1.000 84.260 ? 196 GLY A N   1 
ATOM 1505 C CA  ? GLY A 1 196 ?   9.581   7.527  -5.510 1.000 84.260 ? 196 GLY A CA  1 
ATOM 1506 C C   ? GLY A 1 196 ?   9.701   8.904  -6.134 1.000 84.260 ? 196 GLY A C   1 
ATOM 1507 O O   ? GLY A 1 196 ?   9.304   9.902  -5.529 1.000 84.260 ? 196 GLY A O   1 
ATOM 1508 N N   ? ALA A 1 197 ?  10.387   8.910  -7.271 1.000 79.170 ? 197 ALA A N   1 
ATOM 1509 C CA  ? ALA A 1 197 ?  10.715  10.194  -7.886 1.000 79.170 ? 197 ALA A CA  1 
ATOM 1510 C C   ? ALA A 1 197 ?   9.514  10.768  -8.632 1.000 79.170 ? 197 ALA A C   1 
ATOM 1511 C CB  ? ALA A 1 197 ?  11.902  10.042  -8.834 1.000 79.170 ? 197 ALA A CB  1 
ATOM 1512 O O   ? ALA A 1 197 ?   8.652  10.022  -9.101 1.000 79.170 ? 197 ALA A O   1 
ATOM 1513 N N   ? GLU A 1 198 ?   9.303  12.088  -8.773 1.000 77.240 ? 198 GLU A N   1 
ATOM 1514 C CA  ? GLU A 1 198 ?   8.441  12.842  -9.679 1.000 77.240 ? 198 GLU A CA  1 
ATOM 1515 C C   ? GLU A 1 198 ?   9.262  13.596 -10.721 1.000 77.240 ? 198 GLU A C   1 
ATOM 1516 C CB  ? GLU A 1 198 ?   7.562  13.820  -8.895 1.000 77.240 ? 198 GLU A CB  1 
ATOM 1517 O O   ? GLU A 1 198 ?  10.215  14.299 -10.379 1.000 77.240 ? 198 GLU A O   1 
ATOM 1518 C CG  ? GLU A 1 198 ?   6.466  13.145  -8.082 1.000 77.240 ? 198 GLU A CG  1 
ATOM 1519 C CD  ? GLU A 1 198 ?   5.448  12.412  -8.940 1.000 77.240 ? 198 GLU A CD  1 
ATOM 1520 O OE1 ? GLU A 1 198 ?   4.920  11.367  -8.496 1.000 77.240 ? 198 GLU A OE1 1 
ATOM 1521 O OE2 ? GLU A 1 198 ?   5.176  12.885 -10.066 1.000 77.240 ? 198 GLU A OE2 1 
ATOM 1522 N N   ? PRO A 1 199 ?   8.817  13.417 -11.968 1.000 80.760 ? 199 PRO A N   1 
ATOM 1523 C CA  ? PRO A 1 199 ?   7.774  12.612 -12.608 1.000 80.760 ? 199 PRO A CA  1 
ATOM 1524 C C   ? PRO A 1 199 ?   7.983  11.112 -12.414 1.000 80.760 ? 199 PRO A C   1 
ATOM 1525 C CB  ? PRO A 1 199 ?   7.891  12.993 -14.086 1.000 80.760 ? 199 PRO A CB  1 
ATOM 1526 O O   ? PRO A 1 199 ?   9.120  10.659 -12.256 1.000 80.760 ? 199 PRO A O   1 
ATOM 1527 C CG  ? PRO A 1 199 ?   8.764  14.207 -14.100 1.000 80.760 ? 199 PRO A CG  1 
ATOM 1528 C CD  ? PRO A 1 199 ?   9.551  14.243 -12.821 1.000 80.760 ? 199 PRO A CD  1 
ATOM 1529 N N   ? CYS A 1 200 ?   6.893  10.315 -12.169 1.000 83.710 ? 200 CYS A N   1 
ATOM 1530 C CA  ? CYS A 1 200 ?   6.923   8.883 -11.894 1.000 83.710 ? 200 CYS A CA  1 
ATOM 1531 C C   ? CYS A 1 200 ?   7.469   8.110 -13.089 1.000 83.710 ? 200 CYS A C   1 
ATOM 1532 C CB  ? CYS A 1 200 ?   5.525   8.375 -11.542 1.000 83.710 ? 200 CYS A CB  1 
ATOM 1533 O O   ? CYS A 1 200 ?   7.367   8.567 -14.228 1.000 83.710 ? 200 CYS A O   1 
ATOM 1534 S SG  ? CYS A 1 200 ?   4.714   9.322 -10.235 1.000 83.710 ? 200 CYS A SG  1 
ATOM 1535 N N   ? SER A 1 201 ?   8.130   6.915 -12.793 1.000 81.680 ? 201 SER A N   1 
ATOM 1536 C CA  ? SER A 1 201 ?   8.542   5.901 -13.759 1.000 81.680 ? 201 SER A CA  1 
ATOM 1537 C C   ? SER A 1 201 ?   9.620   6.436 -14.696 1.000 81.680 ? 201 SER A C   1 
ATOM 1538 C CB  ? SER A 1 201 ?   7.341   5.418 -14.573 1.000 81.680 ? 201 SER A CB  1 
ATOM 1539 O O   ? SER A 1 201 ?   9.593   6.167 -15.899 1.000 81.680 ? 201 SER A O   1 
ATOM 1540 O OG  ? SER A 1 201 ?   6.364   4.834 -13.729 1.000 81.680 ? 201 SER A OG  1 
ATOM 1541 N N   ? ARG A 1 202 ?  10.510   7.376 -14.202 1.000 85.650 ? 202 ARG A N   1 
ATOM 1542 C CA  ? ARG A 1 202 ?  11.699   7.840 -14.910 1.000 85.650 ? 202 ARG A CA  1 
ATOM 1543 C C   ? ARG A 1 202 ?  12.755   6.742 -14.983 1.000 85.650 ? 202 ARG A C   1 
ATOM 1544 C CB  ? ARG A 1 202 ?  12.280   9.081 -14.230 1.000 85.650 ? 202 ARG A CB  1 
ATOM 1545 O O   ? ARG A 1 202 ?  12.826   5.882 -14.102 1.000 85.650 ? 202 ARG A O   1 
ATOM 1546 C CG  ? ARG A 1 202 ?  11.403  10.317 -14.350 1.000 85.650 ? 202 ARG A CG  1 
ATOM 1547 C CD  ? ARG A 1 202 ?  12.140  11.576 -13.917 1.000 85.650 ? 202 ARG A CD  1 
ATOM 1548 N NE  ? ARG A 1 202 ?  11.423  12.785 -14.315 1.000 85.650 ? 202 ARG A NE  1 
ATOM 1549 N NH1 ? ARG A 1 202 ?  12.977  14.247 -13.430 1.000 85.650 ? 202 ARG A NH1 1 
ATOM 1550 N NH2 ? ARG A 1 202 ?  11.107  15.053 -14.482 1.000 85.650 ? 202 ARG A NH2 1 
ATOM 1551 C CZ  ? ARG A 1 202 ?  11.838  14.025 -14.075 1.000 85.650 ? 202 ARG A CZ  1 
ATOM 1552 N N   ? PRO A 1 203 ?  13.468   6.762 -16.107 1.000 88.700 ? 203 PRO A N   1 
ATOM 1553 C CA  ? PRO A 1 203 ?  14.594   5.824 -16.140 1.000 88.700 ? 203 PRO A CA  1 
ATOM 1554 C C   ? PRO A 1 203 ?  15.503   5.951 -14.920 1.000 88.700 ? 203 PRO A C   1 
ATOM 1555 C CB  ? PRO A 1 203 ?  15.339   6.214 -17.419 1.000 88.700 ? 203 PRO A CB  1 
ATOM 1556 O O   ? PRO A 1 203 ?  15.780   7.063 -14.464 1.000 88.700 ? 203 PRO A O   1 
ATOM 1557 C CG  ? PRO A 1 203 ?  14.299   6.837 -18.293 1.000 88.700 ? 203 PRO A CG  1 
ATOM 1558 C CD  ? PRO A 1 203 ?  13.318   7.566 -17.421 1.000 88.700 ? 203 PRO A CD  1 
ATOM 1559 N N   ? ARG A 1 204 ?  15.865   4.727 -14.310 1.000 90.520 ? 204 ARG A N   1 
ATOM 1560 C CA  ? ARG A 1 204 ?  16.822   4.642 -13.211 1.000 90.520 ? 204 ARG A CA  1 
ATOM 1561 C C   ? ARG A 1 204 ?  16.222   5.188 -11.920 1.000 90.520 ? 204 ARG A C   1 
ATOM 1562 C CB  ? ARG A 1 204 ?  18.104   5.403 -13.555 1.000 90.520 ? 204 ARG A CB  1 
ATOM 1563 O O   ? ARG A 1 204 ?  16.950   5.524 -10.984 1.000 90.520 ? 204 ARG A O   1 
ATOM 1564 C CG  ? ARG A 1 204 ?  18.858   4.832 -14.746 1.000 90.520 ? 204 ARG A CG  1 
ATOM 1565 C CD  ? ARG A 1 204 ?  20.143   5.602 -15.022 1.000 90.520 ? 204 ARG A CD  1 
ATOM 1566 N NE  ? ARG A 1 204 ?  20.760   5.186 -16.278 1.000 90.520 ? 204 ARG A NE  1 
ATOM 1567 N NH1 ? ARG A 1 204 ?  22.648   6.494 -16.021 1.000 90.520 ? 204 ARG A NH1 1 
ATOM 1568 N NH2 ? ARG A 1 204 ?  22.405   5.176 -17.881 1.000 90.520 ? 204 ARG A NH2 1 
ATOM 1569 C CZ  ? ARG A 1 204 ?  21.936   5.620 -16.724 1.000 90.520 ? 204 ARG A CZ  1 
ATOM 1570 N N   ? ARG A 1 205 ?  14.898   5.419 -11.929 1.000 90.260 ? 205 ARG A N   1 
ATOM 1571 C CA  ? ARG A 1 205 ?  14.205   5.943 -10.757 1.000 90.260 ? 205 ARG A CA  1 
ATOM 1572 C C   ? ARG A 1 205 ?  12.944   5.138 -10.461 1.000 90.260 ? 205 ARG A C   1 
ATOM 1573 C CB  ? ARG A 1 205 ?  13.850   7.418 -10.958 1.000 90.260 ? 205 ARG A CB  1 
ATOM 1574 O O   ? ARG A 1 205 ?  11.835   5.571 -10.782 1.000 90.260 ? 205 ARG A O   1 
ATOM 1575 C CG  ? ARG A 1 205 ?  15.059   8.333 -11.070 1.000 90.260 ? 205 ARG A CG  1 
ATOM 1576 C CD  ? ARG A 1 205 ?  15.716   8.568  -9.717 1.000 90.260 ? 205 ARG A CD  1 
ATOM 1577 N NE  ? ARG A 1 205 ?  16.706   9.640  -9.777 1.000 90.260 ? 205 ARG A NE  1 
ATOM 1578 N NH1 ? ARG A 1 205 ?  16.828   9.937  -7.489 1.000 90.260 ? 205 ARG A NH1 1 
ATOM 1579 N NH2 ? ARG A 1 205 ?  18.108  11.226  -8.887 1.000 90.260 ? 205 ARG A NH2 1 
ATOM 1580 C CZ  ? ARG A 1 205 ?  17.211  10.265  -8.718 1.000 90.260 ? 205 ARG A CZ  1 
ATOM 1581 N N   ? PRO A 1 206 ?  13.031   3.940  -9.970 1.000 93.040 ? 206 PRO A N   1 
ATOM 1582 C CA  ? PRO A 1 206 ?  11.878   3.077  -9.705 1.000 93.040 ? 206 PRO A CA  1 
ATOM 1583 C C   ? PRO A 1 206 ?  11.032   3.566  -8.532 1.000 93.040 ? 206 PRO A C   1 
ATOM 1584 C CB  ? PRO A 1 206 ?  12.517   1.722  -9.389 1.000 93.040 ? 206 PRO A CB  1 
ATOM 1585 O O   ? PRO A 1 206 ?  11.464   4.441  -7.777 1.000 93.040 ? 206 PRO A O   1 
ATOM 1586 C CG  ? PRO A 1 206 ?  13.829   2.057  -8.757 1.000 93.040 ? 206 PRO A CG  1 
ATOM 1587 C CD  ? PRO A 1 206 ?  14.387   3.277  -9.432 1.000 93.040 ? 206 PRO A CD  1 
ATOM 1588 N N   ? ALA A 1 207 ?   9.822   3.014  -8.388 1.000 92.540 ? 207 ALA A N   1 
ATOM 1589 C CA  ? ALA A 1 207 ?   8.967   3.270  -7.232 1.000 92.540 ? 207 ALA A CA  1 
ATOM 1590 C C   ? ALA A 1 207 ?   9.486   2.545  -5.994 1.000 92.540 ? 207 ALA A C   1 
ATOM 1591 C CB  ? ALA A 1 207 ?   7.530   2.847  -7.530 1.000 92.540 ? 207 ALA A CB  1 
ATOM 1592 O O   ? ALA A 1 207 ?  10.093   1.477  -6.101 1.000 92.540 ? 207 ALA A O   1 
ATOM 1593 N N   ? VAL A 1 208 ?   9.257   3.131  -4.858 1.000 94.860 ? 208 VAL A N   1 
ATOM 1594 C CA  ? VAL A 1 208 ?   9.712   2.585  -3.584 1.000 94.860 ? 208 VAL A CA  1 
ATOM 1595 C C   ? VAL A 1 208 ?   8.515   2.087  -2.777 1.000 94.860 ? 208 VAL A C   1 
ATOM 1596 C CB  ? VAL A 1 208 ?  10.506   3.630  -2.769 1.000 94.860 ? 208 VAL A CB  1 
ATOM 1597 O O   ? VAL A 1 208 ?   7.502   2.782  -2.666 1.000 94.860 ? 208 VAL A O   1 
ATOM 1598 C CG1 ? VAL A 1 208 ?  10.910   3.063  -1.410 1.000 94.860 ? 208 VAL A CG1 1 
ATOM 1599 C CG2 ? VAL A 1 208 ?  11.738   4.089  -3.547 1.000 94.860 ? 208 VAL A CG2 1 
ATOM 1600 N N   ? TYR A 1 209 ?   8.679   0.916  -2.235 1.000 96.650 ? 209 TYR A N   1 
ATOM 1601 C CA  ? TYR A 1 209 ?   7.651   0.272  -1.425 1.000 96.650 ? 209 TYR A CA  1 
ATOM 1602 C C   ? TYR A 1 209 ?   8.189  -0.086  -0.045 1.000 96.650 ? 209 TYR A C   1 
ATOM 1603 C CB  ? TYR A 1 209 ?   7.126  -0.986  -2.123 1.000 96.650 ? 209 TYR A CB  1 
ATOM 1604 O O   ? TYR A 1 209 ?   9.376  -0.385   0.107 1.000 96.650 ? 209 TYR A O   1 
ATOM 1605 C CG  ? TYR A 1 209 ?   6.499  -0.717  -3.470 1.000 96.650 ? 209 TYR A CG  1 
ATOM 1606 C CD1 ? TYR A 1 209 ?   5.115  -0.700  -3.625 1.000 96.650 ? 209 TYR A CD1 1 
ATOM 1607 C CD2 ? TYR A 1 209 ?   7.289  -0.479  -4.589 1.000 96.650 ? 209 TYR A CD2 1 
ATOM 1608 C CE1 ? TYR A 1 209 ?   4.532  -0.454  -4.864 1.000 96.650 ? 209 TYR A CE1 1 
ATOM 1609 C CE2 ? TYR A 1 209 ?   6.718  -0.231  -5.833 1.000 96.650 ? 209 TYR A CE2 1 
ATOM 1610 O OH  ? TYR A 1 209 ?   4.770   0.024  -7.189 1.000 96.650 ? 209 TYR A OH  1 
ATOM 1611 C CZ  ? TYR A 1 209 ?   5.341  -0.221  -5.960 1.000 96.650 ? 209 TYR A CZ  1 
ATOM 1612 N N   ? THR A 1 210 ?   7.294   0.040   0.964 1.000 97.100 ? 210 THR A N   1 
ATOM 1613 C CA  ? THR A 1 210 ?   7.600  -0.548   2.263 1.000 97.100 ? 210 THR A CA  1 
ATOM 1614 C C   ? THR A 1 210 ?   7.378  -2.058   2.240 1.000 97.100 ? 210 THR A C   1 
ATOM 1615 C CB  ? THR A 1 210 ?   6.745   0.082   3.378 1.000 97.100 ? 210 THR A CB  1 
ATOM 1616 O O   ? THR A 1 210 ?   6.306  -2.526   1.851 1.000 97.100 ? 210 THR A O   1 
ATOM 1617 C CG2 ? THR A 1 210 ?   7.077  -0.526   4.737 1.000 97.100 ? 210 THR A CG2 1 
ATOM 1618 O OG1 ? THR A 1 210 ?   6.994   1.492   3.424 1.000 97.100 ? 210 THR A OG1 1 
ATOM 1619 N N   ? SER A 1 211 ?   8.446  -2.885   2.591 1.000 96.970 ? 211 SER A N   1 
ATOM 1620 C CA  ? SER A 1 211 ?   8.373  -4.342   2.587 1.000 96.970 ? 211 SER A CA  1 
ATOM 1621 C C   ? SER A 1 211 ?   7.489  -4.854   3.719 1.000 96.970 ? 211 SER A C   1 
ATOM 1622 C CB  ? SER A 1 211 ?   9.771  -4.950   2.706 1.000 96.970 ? 211 SER A CB  1 
ATOM 1623 O O   ? SER A 1 211 ?   7.811  -4.673   4.896 1.000 96.970 ? 211 SER A O   1 
ATOM 1624 O OG  ? SER A 1 211 ?   9.701  -6.364   2.766 1.000 96.970 ? 211 SER A OG  1 
ATOM 1625 N N   ? VAL A 1 212 ?   6.461  -5.618   3.358 1.000 97.670 ? 212 VAL A N   1 
ATOM 1626 C CA  ? VAL A 1 212 ?   5.504  -6.139   4.329 1.000 97.670 ? 212 VAL A CA  1 
ATOM 1627 C C   ? VAL A 1 212 ?   6.166  -7.221   5.178 1.000 97.670 ? 212 VAL A C   1 
ATOM 1628 C CB  ? VAL A 1 212 ?   4.242  -6.701   3.636 1.000 97.670 ? 212 VAL A CB  1 
ATOM 1629 O O   ? VAL A 1 212 ?   5.946  -7.290   6.390 1.000 97.670 ? 212 VAL A O   1 
ATOM 1630 C CG1 ? VAL A 1 212 ?   3.392  -7.496   4.626 1.000 97.670 ? 212 VAL A CG1 1 
ATOM 1631 C CG2 ? VAL A 1 212 ?   3.426  -5.570   3.014 1.000 97.670 ? 212 VAL A CG2 1 
ATOM 1632 N N   ? CYS A 1 213 ?   6.971  -8.112   4.624 1.000 97.030 ? 213 CYS A N   1 
ATOM 1633 C CA  ? CYS A 1 213 ?   7.585  -9.236   5.322 1.000 97.030 ? 213 CYS A CA  1 
ATOM 1634 C C   ? CYS A 1 213 ?   8.441  -8.753   6.487 1.000 97.030 ? 213 CYS A C   1 
ATOM 1635 C CB  ? CYS A 1 213 ?   8.437 -10.064   4.360 1.000 97.030 ? 213 CYS A CB  1 
ATOM 1636 O O   ? CYS A 1 213 ?   8.589  -9.457   7.488 1.000 97.030 ? 213 CYS A O   1 
ATOM 1637 S SG  ? CYS A 1 213 ?   9.939  -9.223   3.812 1.000 97.030 ? 213 CYS A SG  1 
ATOM 1638 N N   ? HIS A 1 214 ?   8.961  -7.526   6.448 1.000 96.670 ? 214 HIS A N   1 
ATOM 1639 C CA  ? HIS A 1 214 ?   9.824  -6.978   7.489 1.000 96.670 ? 214 HIS A CA  1 
ATOM 1640 C C   ? HIS A 1 214 ?   9.005  -6.463   8.668 1.000 96.670 ? 214 HIS A C   1 
ATOM 1641 C CB  ? HIS A 1 214 ?  10.697  -5.856   6.925 1.000 96.670 ? 214 HIS A CB  1 
ATOM 1642 O O   ? HIS A 1 214 ?   9.548  -6.227   9.750 1.000 96.670 ? 214 HIS A O   1 
ATOM 1643 C CG  ? HIS A 1 214 ?  11.920  -6.346   6.216 1.000 96.670 ? 214 HIS A CG  1 
ATOM 1644 C CD2 ? HIS A 1 214 ?  12.196  -6.460   4.896 1.000 96.670 ? 214 HIS A CD2 1 
ATOM 1645 N ND1 ? HIS A 1 214 ?  13.038  -6.794   6.885 1.000 96.670 ? 214 HIS A ND1 1 
ATOM 1646 C CE1 ? HIS A 1 214 ?  13.953  -7.162   6.004 1.000 96.670 ? 214 HIS A CE1 1 
ATOM 1647 N NE2 ? HIS A 1 214 ?  13.467  -6.969   4.789 1.000 96.670 ? 214 HIS A NE2 1 
ATOM 1648 N N   ? TYR A 1 215 ?   7.635  -6.374   8.495 1.000 97.530 ? 215 TYR A N   1 
ATOM 1649 C CA  ? TYR A 1 215 ?   6.812  -5.768   9.535 1.000 97.530 ? 215 TYR A CA  1 
ATOM 1650 C C   ? TYR A 1 215 ?   5.712  -6.722   9.986 1.000 97.530 ? 215 TYR A C   1 
ATOM 1651 C CB  ? TYR A 1 215 ?   6.194  -4.458   9.037 1.000 97.530 ? 215 TYR A CB  1 
ATOM 1652 O O   ? TYR A 1 215 ?   4.706  -6.295  10.557 1.000 97.530 ? 215 TYR A O   1 
ATOM 1653 C CG  ? TYR A 1 215 ?   7.208  -3.374   8.763 1.000 97.530 ? 215 TYR A CG  1 
ATOM 1654 C CD1 ? TYR A 1 215 ?   7.669  -2.549   9.787 1.000 97.530 ? 215 TYR A CD1 1 
ATOM 1655 C CD2 ? TYR A 1 215 ?   7.707  -3.172   7.480 1.000 97.530 ? 215 TYR A CD2 1 
ATOM 1656 C CE1 ? TYR A 1 215 ?   8.602  -1.548   9.539 1.000 97.530 ? 215 TYR A CE1 1 
ATOM 1657 C CE2 ? TYR A 1 215 ?   8.640  -2.173   7.221 1.000 97.530 ? 215 TYR A CE2 1 
ATOM 1658 O OH  ? TYR A 1 215 ?  10.005  -0.378   8.004 1.000 97.530 ? 215 TYR A OH  1 
ATOM 1659 C CZ  ? TYR A 1 215 ?   9.081  -1.368   8.255 1.000 97.530 ? 215 TYR A CZ  1 
ATOM 1660 N N   ? LEU A 1 216 ?   5.857  -7.991   9.776 1.000 97.220 ? 216 LEU A N   1 
ATOM 1661 C CA  ? LEU A 1 216 ?   4.829  -8.977  10.093 1.000 97.220 ? 216 LEU A CA  1 
ATOM 1662 C C   ? LEU A 1 216 ?   4.576  -9.033  11.595 1.000 97.220 ? 216 LEU A C   1 
ATOM 1663 C CB  ? LEU A 1 216 ?   5.237 -10.360   9.579 1.000 97.220 ? 216 LEU A CB  1 
ATOM 1664 O O   ? LEU A 1 216 ?   3.424  -9.092  12.033 1.000 97.220 ? 216 LEU A O   1 
ATOM 1665 C CG  ? LEU A 1 216 ?   5.137 -10.580   8.069 1.000 97.220 ? 216 LEU A CG  1 
ATOM 1666 C CD1 ? LEU A 1 216 ?   5.741 -11.927   7.688 1.000 97.220 ? 216 LEU A CD1 1 
ATOM 1667 C CD2 ? LEU A 1 216 ?   3.685 -10.489   7.610 1.000 97.220 ? 216 LEU A CD2 1 
ATOM 1668 N N   ? ASP A 1 217 ?   5.698  -9.024  12.354 1.000 96.830 ? 217 ASP A N   1 
ATOM 1669 C CA  ? ASP A 1 217 ?   5.567  -9.088  13.806 1.000 96.830 ? 217 ASP A CA  1 
ATOM 1670 C C   ? ASP A 1 217 ?   4.781  -7.893  14.341 1.000 96.830 ? 217 ASP A C   1 
ATOM 1671 C CB  ? ASP A 1 217 ?   6.946  -9.149  14.467 1.000 96.830 ? 217 ASP A CB  1 
ATOM 1672 O O   ? ASP A 1 217 ?   3.884  -8.055  15.171 1.000 96.830 ? 217 ASP A O   1 
ATOM 1673 C CG  ? ASP A 1 217 ?   7.645 -10.481  14.260 1.000 96.830 ? 217 ASP A CG  1 
ATOM 1674 O OD1 ? ASP A 1 217 ?   6.975 -11.470  13.892 1.000 96.830 ? 217 ASP A OD1 1 
ATOM 1675 O OD2 ? ASP A 1 217 ?   8.876 -10.543  14.470 1.000 96.830 ? 217 ASP A OD2 1 
ATOM 1676 N N   ? TRP A 1 218 ?   5.124  -6.749  13.828 1.000 97.780 ? 218 TRP A N   1 
ATOM 1677 C CA  ? TRP A 1 218 ?   4.458  -5.518  14.238 1.000 97.780 ? 218 TRP A CA  1 
ATOM 1678 C C   ? TRP A 1 218 ?   2.982  -5.543  13.854 1.000 97.780 ? 218 TRP A C   1 
ATOM 1679 C CB  ? TRP A 1 218 ?   5.141  -4.301  13.608 1.000 97.780 ? 218 TRP A CB  1 
ATOM 1680 O O   ? TRP A 1 218 ?   2.117  -5.204  14.665 1.000 97.780 ? 218 TRP A O   1 
ATOM 1681 C CG  ? TRP A 1 218 ?   4.395  -3.015  13.802 1.000 97.780 ? 218 TRP A CG  1 
ATOM 1682 C CD1 ? TRP A 1 218 ?   4.386  -2.229  14.921 1.000 97.780 ? 218 TRP A CD1 1 
ATOM 1683 C CD2 ? TRP A 1 218 ?   3.546  -2.368  12.850 1.000 97.780 ? 218 TRP A CD2 1 
ATOM 1684 C CE2 ? TRP A 1 218 ?   3.054  -1.193  13.459 1.000 97.780 ? 218 TRP A CE2 1 
ATOM 1685 C CE3 ? TRP A 1 218 ?   3.153  -2.669  11.539 1.000 97.780 ? 218 TRP A CE3 1 
ATOM 1686 N NE1 ? TRP A 1 218 ?   3.581  -1.131  14.721 1.000 97.780 ? 218 TRP A NE1 1 
ATOM 1687 C CH2 ? TRP A 1 218 ?   1.819  -0.634  11.519 1.000 97.780 ? 218 TRP A CH2 1 
ATOM 1688 C CZ2 ? TRP A 1 218 ?   2.188  -0.317  12.800 1.000 97.780 ? 218 TRP A CZ2 1 
ATOM 1689 C CZ3 ? TRP A 1 218 ?   2.291  -1.796  10.885 1.000 97.780 ? 218 TRP A CZ3 1 
ATOM 1690 N N   ? ILE A 1 219 ?   2.694  -5.990  12.654 1.000 97.960 ? 219 ILE A N   1 
ATOM 1691 C CA  ? ILE A 1 219 ?   1.330  -6.048  12.140 1.000 97.960 ? 219 ILE A CA  1 
ATOM 1692 C C   ? ILE A 1 219 ?   0.491  -6.986  13.006 1.000 97.960 ? 219 ILE A C   1 
ATOM 1693 C CB  ? ILE A 1 219 ?   1.300  -6.511  10.666 1.000 97.960 ? 219 ILE A CB  1 
ATOM 1694 O O   ? ILE A 1 219 ?  -0.608  -6.627  13.436 1.000 97.960 ? 219 ILE A O   1 
ATOM 1695 C CG1 ? ILE A 1 219 ?   1.951  -5.458   9.762 1.000 97.960 ? 219 ILE A CG1 1 
ATOM 1696 C CG2 ? ILE A 1 219 ?  -0.135  -6.804  10.220 1.000 97.960 ? 219 ILE A CG2 1 
ATOM 1697 C CD1 ? ILE A 1 219 ?   2.211  -5.937   8.341 1.000 97.960 ? 219 ILE A CD1 1 
ATOM 1698 N N   ? GLN A 1 220 ?   0.970  -8.099  13.325 1.000 96.950 ? 220 GLN A N   1 
ATOM 1699 C CA  ? GLN A 1 220 ?   0.259  -9.102  14.110 1.000 96.950 ? 220 GLN A CA  1 
ATOM 1700 C C   ? GLN A 1 220 ?   0.010  -8.612  15.533 1.000 96.950 ? 220 GLN A C   1 
ATOM 1701 C CB  ? GLN A 1 220 ?   1.040 -10.417  14.137 1.000 96.950 ? 220 GLN A CB  1 
ATOM 1702 O O   ? GLN A 1 220 ?  -1.071  -8.822  16.088 1.000 96.950 ? 220 GLN A O   1 
ATOM 1703 C CG  ? GLN A 1 220 ?   1.031 -11.165  12.810 1.000 96.950 ? 220 GLN A CG  1 
ATOM 1704 C CD  ? GLN A 1 220 ?   1.940 -12.379  12.815 1.000 96.950 ? 220 GLN A CD  1 
ATOM 1705 N NE2 ? GLN A 1 220 ?   1.860 -13.184  11.760 1.000 96.950 ? 220 GLN A NE2 1 
ATOM 1706 O OE1 ? GLN A 1 220 ?   2.707 -12.593  13.759 1.000 96.950 ? 220 GLN A OE1 1 
ATOM 1707 N N   ? GLU A 1 221 ?   0.989  -7.995  16.074 1.000 97.240 ? 221 GLU A N   1 
ATOM 1708 C CA  ? GLU A 1 221 ?   0.878  -7.447  17.422 1.000 97.240 ? 221 GLU A CA  1 
ATOM 1709 C C   ? GLU A 1 221 ?  -0.234  -6.405  17.505 1.000 97.240 ? 221 GLU A C   1 
ATOM 1710 C CB  ? GLU A 1 221 ?   2.209  -6.832  17.864 1.000 97.240 ? 221 GLU A CB  1 
ATOM 1711 O O   ? GLU A 1 221 ?  -1.042  -6.424  18.435 1.000 97.240 ? 221 GLU A O   1 
ATOM 1712 C CG  ? GLU A 1 221 ?   2.194  -6.291  19.286 1.000 97.240 ? 221 GLU A CG  1 
ATOM 1713 C CD  ? GLU A 1 221 ?   3.511  -5.651  19.698 1.000 97.240 ? 221 GLU A CD  1 
ATOM 1714 O OE1 ? GLU A 1 221 ?   3.565  -5.014  20.774 1.000 97.240 ? 221 GLU A OE1 1 
ATOM 1715 O OE2 ? GLU A 1 221 ?   4.495  -5.789  18.939 1.000 97.240 ? 221 GLU A OE2 1 
ATOM 1716 N N   ? ILE A 1 222 ?  -0.284  -5.514  16.614 1.000 97.140 ? 222 ILE A N   1 
ATOM 1717 C CA  ? ILE A 1 222 ?  -1.281  -4.449  16.614 1.000 97.140 ? 222 ILE A CA  1 
ATOM 1718 C C   ? ILE A 1 222 ?  -2.671  -5.043  16.403 1.000 97.140 ? 222 ILE A C   1 
ATOM 1719 C CB  ? ILE A 1 222 ?  -0.979  -3.393  15.527 1.000 97.140 ? 222 ILE A CB  1 
ATOM 1720 O O   ? ILE A 1 222 ?  -3.628  -4.656  17.078 1.000 97.140 ? 222 ILE A O   1 
ATOM 1721 C CG1 ? ILE A 1 222 ?   0.341  -2.674  15.833 1.000 97.140 ? 222 ILE A CG1 1 
ATOM 1722 C CG2 ? ILE A 1 222 ?  -2.133  -2.393  15.410 1.000 97.140 ? 222 ILE A CG2 1 
ATOM 1723 C CD1 ? ILE A 1 222 ?   0.353  -1.946  17.170 1.000 97.140 ? 222 ILE A CD1 1 
ATOM 1724 N N   ? MET A 1 223 ?  -2.819  -6.066  15.458 1.000 96.230 ? 223 MET A N   1 
ATOM 1725 C CA  ? MET A 1 223 ?  -4.120  -6.637  15.122 1.000 96.230 ? 223 MET A CA  1 
ATOM 1726 C C   ? MET A 1 223 ?  -4.673  -7.452  16.286 1.000 96.230 ? 223 MET A C   1 
ATOM 1727 C CB  ? MET A 1 223 ?  -4.017  -7.514  13.873 1.000 96.230 ? 223 MET A CB  1 
ATOM 1728 O O   ? MET A 1 223 ?  -5.890  -7.588  16.431 1.000 96.230 ? 223 MET A O   1 
ATOM 1729 C CG  ? MET A 1 223 ?  -3.860  -6.726  12.582 1.000 96.230 ? 223 MET A CG  1 
ATOM 1730 S SD  ? MET A 1 223 ?  -3.638  -7.810  11.119 1.000 96.230 ? 223 MET A SD  1 
ATOM 1731 C CE  ? MET A 1 223 ?  -5.243  -8.656  11.101 1.000 96.230 ? 223 MET A CE  1 
ATOM 1732 N N   ? GLU A 1 224 ?  -3.870  -7.945  17.143 1.000 91.870 ? 224 GLU A N   1 
ATOM 1733 C CA  ? GLU A 1 224 ?  -4.259  -8.732  18.310 1.000 91.870 ? 224 GLU A CA  1 
ATOM 1734 C C   ? GLU A 1 224 ?  -4.745  -7.833  19.444 1.000 91.870 ? 224 GLU A C   1 
ATOM 1735 C CB  ? GLU A 1 224 ?  -3.091  -9.598  18.788 1.000 91.870 ? 224 GLU A CB  1 
ATOM 1736 O O   ? GLU A 1 224 ?  -5.566  -8.249  20.264 1.000 91.870 ? 224 GLU A O   1 
ATOM 1737 C CG  ? GLU A 1 224 ?  -2.793 -10.783  17.882 1.000 91.870 ? 224 GLU A CG  1 
ATOM 1738 C CD  ? GLU A 1 224 ?  -1.555 -11.561  18.299 1.000 91.870 ? 224 GLU A CD  1 
ATOM 1739 O OE1 ? GLU A 1 224 ?  -1.204 -12.553  17.621 1.000 91.870 ? 224 GLU A OE1 1 
ATOM 1740 O OE2 ? GLU A 1 224 ?  -0.933 -11.177  19.314 1.000 91.870 ? 224 GLU A OE2 1 
ATOM 1741 N N   ? ASN A 1 225 ?  -4.274  -6.598  19.495 1.000 75.710 ? 225 ASN A N   1 
ATOM 1742 C CA  ? ASN A 1 225 ?  -4.601  -5.628  20.534 1.000 75.710 ? 225 ASN A CA  1 
ATOM 1743 C C   ? ASN A 1 225 ?  -5.906  -4.898  20.228 1.000 75.710 ? 225 ASN A C   1 
ATOM 1744 C CB  ? ASN A 1 225 ?  -3.460  -4.624  20.709 1.000 75.710 ? 225 ASN A CB  1 
ATOM 1745 O O   ? ASN A 1 225 ?  -6.658  -4.552  21.141 1.000 75.710 ? 225 ASN A O   1 
ATOM 1746 C CG  ? ASN A 1 225 ?  -2.238  -5.237  21.365 1.000 75.710 ? 225 ASN A CG  1 
ATOM 1747 N ND2 ? ASN A 1 225 ?  -1.076  -4.639  21.131 1.000 75.710 ? 225 ASN A ND2 1 
ATOM 1748 O OD1 ? ASN A 1 225 ?  -2.338  -6.241  22.076 1.000 75.710 ? 225 ASN A OD1 1 
# 
loop_
_struct_sheet_range.sheet_id 
_struct_sheet_range.id 
_struct_sheet_range.beg_label_comp_id 
_struct_sheet_range.beg_label_asym_id 
_struct_sheet_range.beg_label_seq_id 
_struct_sheet_range.pdbx_beg_PDB_ins_code 
_struct_sheet_range.end_label_comp_id 
_struct_sheet_range.end_label_asym_id 
_struct_sheet_range.end_label_seq_id 
_struct_sheet_range.pdbx_end_PDB_ins_code 
_struct_sheet_range.beg_auth_comp_id 
_struct_sheet_range.beg_auth_asym_id 
_struct_sheet_range.beg_auth_seq_id 
_struct_sheet_range.end_auth_comp_id 
_struct_sheet_range.end_auth_asym_id 
_struct_sheet_range.end_auth_seq_id 
A A GLU A   6 ? GLU A   7 ? GLU A 6   GLU A 7   
A B LEU A 107 ? LEU A 107 ? LEU A 107 LEU A 107 
A C GLN A 117 ? GLY A 122 ? GLN A 117 GLY A 122 
A D GLN A 138 ? ILE A 144 ? GLN A 138 ILE A 144 
A E MET A 162 ? ALA A 165 ? MET A 162 ALA A 165 
A F PRO A 182 ? CYS A 185 ? PRO A 182 CYS A 185 
A G THR A 188 ? GLY A 195 ? THR A 188 GLY A 195 
A H ALA A 207 ? SER A 211 ? ALA A 207 SER A 211 
B I GLN A  16 ? HIS A  21 ? GLN A 16  HIS A 21  
B J ARG A  24 ? LEU A  31 ? ARG A 24  LEU A 31  
B K TRP A  36 ? THR A  39 ? TRP A 36  THR A 39  
B L LEU A  48 ? LEU A  52 ? LEU A 48  LEU A 52  
B M GLN A  65 ? ARG A  68 ? GLN A 65  ARG A 68  
B N ASP A  71 ? PRO A  74 ? ASP A 71  PRO A 74  
B O MET A  88 ? ARG A  91 ? MET A 88  ARG A 91  
C P HIS A  56 ? HIS A  56 ? HIS A 56  HIS A 56  
C Q THR A 136 ? THR A 136 ? THR A 136 THR A 136 
D R ASN A  79 ? ASN A  79 ? ASN A 79  ASN A 79  
D S ASN A  84 ? ASN A  84 ? ASN A 84  ASN A 84  
E T SER A  99 ? SER A  99 ? SER A 99  SER A 99  
E U VAL A 102 ? VAL A 102 ? VAL A 102 VAL A 102 
F V ARG A 202 ? ARG A 202 ? ARG A 202 ARG A 202 
F W ARG A 205 ? ARG A 205 ? ARG A 205 ARG A 205 
# 
loop_
_struct_conf.id 
_struct_conf.conf_type_id 
_struct_conf.beg_label_comp_id 
_struct_conf.beg_label_asym_id 
_struct_conf.beg_label_seq_id 
_struct_conf.pdbx_beg_PDB_ins_code 
_struct_conf.end_label_comp_id 
_struct_conf.end_label_asym_id 
_struct_conf.end_label_seq_id 
_struct_conf.pdbx_end_PDB_ins_code 
_struct_conf.beg_auth_comp_id 
_struct_conf.beg_auth_asym_id 
_struct_conf.beg_auth_seq_id 
_struct_conf.end_auth_comp_id 
_struct_conf.end_auth_asym_id 
_struct_conf.end_auth_seq_id 
TURN_TY1_P1   TURN_TY1_P   ILE A   3 ? GLY A   4 ? ILE A 3   GLY A 4   
STRN1         STRN         GLU A   6 ? GLU A   7 ? GLU A 6   GLU A 7   
HELX_LH_PP_P1 HELX_LH_PP_P CYS A   8 ? ARG A   9 ? CYS A 8   ARG A 9   
TURN_TY1_P2   TURN_TY1_P   PRO A  10 ? ASN A  11 ? PRO A 10  ASN A 11  
BEND1         BEND         SER A  12 ? SER A  12 ? SER A 12  SER A 12  
TURN_TY1_P3   TURN_TY1_P   PRO A  14 ? TRP A  15 ? PRO A 14  TRP A 15  
STRN2         STRN         GLN A  16 ? HIS A  21 ? GLN A 16  HIS A 21  
TURN_TY1_P4   TURN_TY1_P   LEU A  22 ? THR A  23 ? LEU A 22  THR A 23  
STRN3         STRN         ARG A  24 ? LEU A  31 ? ARG A 24  LEU A 31  
BEND2         BEND         SER A  33 ? ARG A  35 ? SER A 33  ARG A 35  
STRN4         STRN         TRP A  36 ? THR A  39 ? TRP A 36  THR A 39  
HELX_RH_3T_P1 HELX_RH_3T_P ALA A  41 ? CYS A  43 ? ALA A 41  CYS A 43  
BEND3         BEND         PRO A  46 ? TYR A  47 ? PRO A 46  TYR A 47  
STRN5         STRN         LEU A  48 ? LEU A  52 ? LEU A 48  LEU A 52  
BEND4         BEND         GLY A  53 ? GLY A  53 ? GLY A 53  GLY A 53  
BEND5         BEND         HIS A  55 ? HIS A  55 ? HIS A 55  HIS A 55  
STRN6         STRN         HIS A  56 ? HIS A  56 ? HIS A 56  HIS A 56  
BEND6         BEND         LEU A  57 ? LYS A  59 ? LEU A 57  LYS A 59  
BEND7         BEND         GLY A  62 ? GLY A  62 ? GLY A 62  GLY A 62  
STRN7         STRN         GLN A  65 ? ARG A  68 ? GLN A 65  ARG A 68  
STRN8         STRN         ASP A  71 ? PRO A  74 ? ASP A 71  PRO A 74  
TURN_TY1_P5   TURN_TY1_P   PRO A  76 ? GLY A  77 ? PRO A 76  GLY A 77  
STRN9         STRN         ASN A  79 ? ASN A  79 ? ASN A 79  ASN A 79  
TURN_TY1_P6   TURN_TY1_P   ALA A  80 ? HIS A  83 ? ALA A 80  HIS A 83  
STRN10        STRN         ASN A  84 ? ASN A  84 ? ASN A 84  ASN A 84  
TURN_TY1_P7   TURN_TY1_P   ASP A  85 ? ASP A  85 ? ASP A 85  ASP A 85  
STRN11        STRN         MET A  88 ? ARG A  91 ? MET A 88  ARG A 91  
BEND8         BEND         PRO A  93 ? ARG A  94 ? PRO A 93  ARG A 94  
STRN12        STRN         SER A  99 ? SER A  99 ? SER A 99  SER A 99  
TURN_TY1_P8   TURN_TY1_P   PRO A 100 ? ALA A 101 ? PRO A 100 ALA A 101 
STRN13        STRN         VAL A 102 ? VAL A 102 ? VAL A 102 VAL A 102 
HELX_LH_PP_P2 HELX_LH_PP_P PRO A 104 ? ASN A 106 ? PRO A 104 ASN A 106 
STRN14        STRN         LEU A 107 ? LEU A 107 ? LEU A 107 LEU A 107 
HELX_LH_PP_P3 HELX_LH_PP_P SER A 108 ? SER A 108 ? SER A 108 SER A 108 
BEND9         BEND         GLN A 109 ? THR A 110 ? GLN A 109 THR A 110 
TURN_TY1_P9   TURN_TY1_P   PRO A 114 ? GLY A 115 ? PRO A 114 GLY A 115 
STRN15        STRN         GLN A 117 ? GLY A 122 ? GLN A 117 GLY A 122 
BEND10        BEND         TRP A 123 ? GLY A 124 ? TRP A 123 GLY A 124 
BEND11        BEND         VAL A 126 ? LYS A 130 ? VAL A 126 LYS A 130 
BEND12        BEND         VAL A 135 ? VAL A 135 ? VAL A 135 VAL A 135 
STRN16        STRN         THR A 136 ? THR A 136 ? THR A 136 THR A 136 
STRN17        STRN         GLN A 138 ? SER A 143 ? GLN A 138 SER A 143 
STRN18        STRN         ILE A 144 ? ILE A 144 ? ILE A 144 ILE A 144 
HELX_LH_PP_P4 HELX_LH_PP_P LEU A 145 ? GLU A 146 ? LEU A 145 GLU A 146 
HELX_RH_AL_P1 HELX_RH_AL_P ASN A 147 ? ALA A 153 ? ASN A 147 ALA A 153 
BEND13        BEND         TYR A 154 ? TYR A 154 ? TYR A 154 TYR A 154 
TURN_TY1_P10  TURN_TY1_P   PRO A 155 ? HIS A 157 ? PRO A 155 HIS A 157 
TURN_TY1_P11  TURN_TY1_P   ASP A 160 ? SER A 161 ? ASP A 160 SER A 161 
STRN19        STRN         MET A 162 ? ALA A 165 ? MET A 162 ALA A 165 
BEND14        BEND         GLY A 166 ? GLY A 166 ? GLY A 166 GLY A 166 
TURN_TY1_P12  TURN_TY1_P   TRP A 168 ? GLU A 169 ? TRP A 168 GLU A 169 
BEND15        BEND         GLY A 170 ? GLY A 171 ? GLY A 170 GLY A 171 
TURN_TY1_P13  TURN_TY1_P   GLN A 176 ? GLY A 177 ? GLN A 176 GLY A 177 
TURN_TY1_P14  TURN_TY1_P   SER A 179 ? GLY A 180 ? SER A 179 GLY A 180 
STRN20        STRN         PRO A 182 ? CYS A 185 ? PRO A 182 CYS A 185 
TURN_TY1_P15  TURN_TY1_P   ASN A 186 ? GLY A 187 ? ASN A 186 GLY A 187 
STRN21        STRN         THR A 188 ? GLY A 195 ? THR A 188 GLY A 195 
BEND16        BEND         GLU A 198 ? PRO A 199 ? GLU A 198 PRO A 199 
TURN_TY1_P16  TURN_TY1_P   CYS A 200 ? SER A 201 ? CYS A 200 SER A 201 
STRN22        STRN         ARG A 202 ? ARG A 202 ? ARG A 202 ARG A 202 
TURN_TY1_P17  TURN_TY1_P   PRO A 203 ? ARG A 204 ? PRO A 203 ARG A 204 
STRN23        STRN         ARG A 205 ? ARG A 205 ? ARG A 205 ARG A 205 
STRN24        STRN         ALA A 207 ? SER A 211 ? ALA A 207 SER A 211 
HELX_RH_3T_P2 HELX_RH_3T_P VAL A 212 ? TYR A 215 ? VAL A 212 TYR A 215 
HELX_RH_AL_P2 HELX_RH_AL_P LEU A 216 ? GLU A 224 ? LEU A 216 GLU A 224 
# 
