# Supplementary material for: FlatProt: 2D visualization eases protein structure comparison
Source: BMC Bioinformatics. 2025 Aug 13;26:210. doi: 10.1186/s12859-025-06233-x (PMC12344939; doi:10.1186/s12859-025-06233-x)
Supplement: Supplementary file 1 — Supplementary Material 1 [file 12859_2025_6233_MOESM1_ESM.zip › KLK/structures/Crvi_A_05.cif]

data_Crvi_A_05
# 
_entry.id   Crvi_A_05 
# 
_entity.id                         1      
_entity.type                       polymer 
_entity.pdbx_description           polymer-1 
_entity.formula_weight             24881.3 
_entity.pdbx_number_of_molecules        1 
# 
loop_
_struct_sheet.id 
_struct_sheet.number_strands 
A 2 
B 7 
C 7 
# 
loop_
_struct_conf_type.id 
_struct_conf_type.criteria 
STRN         DSSP 
TURN_TY1_P   DSSP 
HELX_LH_PP_P DSSP 
BEND         DSSP 
HELX_RH_3T_P DSSP 
HELX_RH_AL_P DSSP 
# 
_struct_asym.id          A 
_struct_asym.entity_id   1 
# 
_software.pdbx_ordinal     1 
_software.name             dssp 
_software.version          4.4.10 
_software.date             ? 
_software.classification   'model annotation' 
# 
_entity_poly.entity_id                      1 
_entity_poly.type                           polypeptide(L) 
_entity_poly.nstd_linkage                   n 
_entity_poly.nstd_monomer                   n 
_entity_poly.pdbx_seq_one_letter_code       
;LVIGGDECNINEHRFLVALYDPDGFLCGGILLNEEWVLTAAHCDRRNIRIKLGMHSKTVPNEDEQTRVPKEKFFCLSNNY
TLWDKDIMLIRLDSPVSNSEHIAPLSLPSSPPSVGSVCRIMGWGRISPSKETYPDVPHCANINLLDYEVCLAAYPEPATS
KTLCAGILEGGKDSCKSDSGGPLICNGQFQGILSWGDDPCAQPHKPGVYTKVFDHLDWIQSIIAGN
;
_entity_poly.pdbx_seq_one_letter_code_can   
;LVIGGDECNINEHRFLVALYDPDGFLCGGILLNEEWVLTAAHCDRRNIRIKLGMHSKTVPNEDEQTRVPKEKFFCLSNNY
TLWDKDIMLIRLDSPVSNSEHIAPLSLPSSPPSVGSVCRIMGWGRISPSKETYPDVPHCANINLLDYEVCLAAYPEPATS
KTLCAGILEGGKDSCKSDSGGPLICNGQFQGILSWGDDPCAQPHKPGVYTKVFDHLDWIQSIIAGN
;
_entity_poly.pdbx_strand_id                 A 
# 
loop_
_dssp_struct_summary.entry_id 
_dssp_struct_summary.label_comp_id 
_dssp_struct_summary.label_asym_id 
_dssp_struct_summary.label_seq_id 
_dssp_struct_summary.secondary_structure 
_dssp_struct_summary.ss_bridge 
_dssp_struct_summary.helix_3_10 
_dssp_struct_summary.helix_alpha 
_dssp_struct_summary.helix_pi 
_dssp_struct_summary.helix_pp 
_dssp_struct_summary.bend 
_dssp_struct_summary.chirality 
_dssp_struct_summary.sheet 
_dssp_struct_summary.strand 
_dssp_struct_summary.ladder_1 
_dssp_struct_summary.ladder_2 
_dssp_struct_summary.accessibility 
_dssp_struct_summary.TCO 
_dssp_struct_summary.kappa 
_dssp_struct_summary.alpha 
_dssp_struct_summary.phi 
_dssp_struct_summary.psi 
_dssp_struct_summary.x_ca 
_dssp_struct_summary.y_ca 
_dssp_struct_summary.z_ca 
Crvi_A_05 LEU A 1   . . . . . . . . . . . . ? .      .     .      .      142.4  -7.3  -2.2  -11.9 
Crvi_A_05 VAL A 2   . . > . . . . - . . . . ? -0.728 .     -141.5 -81.5  101.4  -9.9  0.2   -10.4 
Crvi_A_05 ILE A 3   B . 3 . . . S + A A A . ? -0.602 87.3  16.7   -63.7  134.9  -13.2 -0.4  -12.2 
Crvi_A_05 GLY A 4   T . 3 . . . S + . . . . ? 0.597  106.9 117.0  78.4   7.1    -15.1 2.8   -12.9 
Crvi_A_05 GLY A 5   . . < . . . . - . . . . ? -0.404 54.3  -132.3 -99.0  179.9  -11.9 4.9   -12.3 
Crvi_A_05 ASP A 6   E . . . . . . - B C B . ? -0.830 42.5  -67.3  -127.4 162.0  -9.7  7.2   -14.4 
Crvi_A_05 GLU A 7   E . . . . > . - B C B . ? -0.311 57.6  -119.6 -49.9  129.1  -6.1  7.6   -15.1 
Crvi_A_05 CYS A 8   P . . . . P . - . . . . ? -0.454 29.8  -98.6  -68.3  149.1  -4.3  8.8   -11.9 
Crvi_A_05 ASN A 9   P . > > . < . - . . . . ? -0.469 31.5  -124.8 -62.4  134.0  -2.4  12.1  -11.9 
Crvi_A_05 ILE A 10  T . 3 4 . . S + . . . . ? 0.785  110.8 41.7   -58.6  -20.4  1.3   11.4  -12.5 
Crvi_A_05 ASN A 11  T . 3 4 . . S + . . . . ? 0.456  96.8  76.6   -106.9 -2.1   2.1   13.3  -9.3  
Crvi_A_05 GLU A 12  T . < 4 . . S + . . . . ? 0.683  95.4  44.2   -87.8  -14.0  -0.7  12.0  -7.1  
Crvi_A_05 HIS A 13  . . > < . . . + . . . . ? -0.161 57.4  143.3  -131.5 46.6   0.8   8.4   -6.3  
Crvi_A_05 ARG A 14  T . 3 . . . S + . . . . ? 0.621  77.6  50.7   -65.5  -10.1  4.4   9.0   -5.5  
Crvi_A_05 PHE A 15  T . 3 . . . S + . . . . ? 0.504  82.9  113.4  -101.6 -15.5  4.2   6.2   -2.8  
Crvi_A_05 LEU A 16  E . < . . . . - C J I . ? -0.500 50.7  -162.2 -68.5  130.4  2.6   3.7   -5.1  
Crvi_A_05 VAL A 17  E . . . . . . - C J I . ? -0.900 10.0  -144.0 -117.8 138.7  4.9   0.7   -5.8  
Crvi_A_05 ALA A 18  E . . . . . . - C J I J ? -0.919 11.0  -154.9 -104.6 123.9  4.7   -1.9  -8.6  
Crvi_A_05 LEU A 19  E . . . . . . - C J I J ? -0.880 15.1  -171.4 -98.9  128.4  5.7   -5.4  -7.8  
Crvi_A_05 TYR A 20  E . . . . . . - C J I J ? -0.879 11.3  -176.2 -120.2 143.5  6.9   -7.6  -10.7 
Crvi_A_05 ASP A 21  E . > . . . . - C J I . ? -0.705 52.0  -86.4  -122.5 176.2  7.7   -11.2 -11.1 
Crvi_A_05 PRO A 22  T . 3 . . . S + . . . . ? 0.796  128.7 55.1   -55.2  -20.1  9.1   -13.0 -14.1 
Crvi_A_05 ASP A 23  T . 3 . . . S - . . . . ? 0.480  120.2 -101.2 -95.0  1.4    5.5   -13.4 -15.4 
Crvi_A_05 GLY A 24  E . < . . . S + C K I . ? -0.829 78.1  11.9   115.5  -166.9 4.8   -9.7  -15.3 
Crvi_A_05 PHE A 25  E . . . . . . + C K I . ? -0.317 56.4  174.2  -51.0  130.1  3.1   -7.2  -13.0 
Crvi_A_05 LEU A 26  E . . . . . . - C K . . ? 0.854  49.7  -36.9  -104.8 -62.5  2.2   -9.0  -9.7  
Crvi_A_05 CYS A 27  E . . . . . . - C K I . ? -0.922 54.3  -98.5  -155.4 171.1  0.7   -6.5  -7.2  
Crvi_A_05 GLY A 28  E . . . . . . - C K I . ? -0.498 35.0  -176.6 -93.4  172.8  0.8   -3.0  -5.9  
Crvi_A_05 GLY A 29  E . . . . . . - C K I . ? -0.934 21.9  -116.1 -157.2 176.4  2.6   -1.7  -2.7  
Crvi_A_05 ILE A 30  E . . . . . . - C K I K ? -0.993 17.0  -136.3 -129.7 126.3  3.2   1.3   -0.6  
Crvi_A_05 LEU A 31  E . . . . . . + C K . K ? -0.725 23.8  175.7  -77.3  118.1  6.5   3.1   0.2   
Crvi_A_05 LEU A 32  . . . . . . . - . . . . ? 0.783  66.2  -25.8  -93.8  -36.4  6.6   3.8   4.0   
Crvi_A_05 ASN A 33  S . . . . . S - . . . . ? -0.850 89.3  -62.9  -154.2 -165.0 10.2  5.2   4.1   
Crvi_A_05 GLU A 34  S . . . . . S + . . . . ? 0.712  132.7 25.8   -68.1  -9.1   13.5  5.0   2.1   
Crvi_A_05 GLU A 35  S . . . . . S + . . . . ? 0.525  106.9 77.4   -130.5 -9.5   13.8  1.3   2.9   
Crvi_A_05 TRP A 36  E . . . . . . - C L . L ? -0.922 45.0  -174.4 -126.6 133.1  10.4  -0.2  3.6   
Crvi_A_05 VAL A 37  E . . . . . . - C L K L ? -0.965 12.8  -152.7 -117.3 133.1  7.5   -1.2  1.3   
Crvi_A_05 LEU A 38  E . . . . . . + C L K L ? -0.918 30.7  142.4  -104.7 133.7  4.2   -2.3  2.6   
Crvi_A_05 THR A 39  E . . . . . . - C L . L ? -0.866 52.2  -66.7  -154.8 178.8  2.0   -4.8  0.5   
Crvi_A_05 ALA A 40  . . > . . . . - . . . . ? -0.644 35.4  -135.7 -76.7  140.7  -0.4  -7.8  0.6   
Crvi_A_05 ALA A 41  G . > . . . S + . . . . ? 0.835  103.9 63.6   -64.0  -34.9  1.1   -11.1 1.9   
Crvi_A_05 HIS A 42  G . 3 . . . S + . . . . ? 0.604  89.9  71.0   -71.0  -2.0   -0.7  -13.0 -0.9  
Crvi_A_05 CYS A 43  G . < . . . S + . . . . ? 0.456  72.4  128.7  -88.6  -0.4   1.5   -11.0 -3.3  
Crvi_A_05 ASP A 44  . . < . . . . + . . . . ? -0.343 28.6  164.5  -67.2  132.8  4.6   -12.9 -2.2  
Crvi_A_05 ARG A 45  . . . . . . . - . . . . ? -0.946 45.5  -118.0 -141.2 159.4  6.7   -14.5 -4.9  
Crvi_A_05 ARG A 46  S . . . . . S + . . . . ? 0.931  109.2 37.5   -64.8  -44.6  10.3  -15.9 -5.1  
Crvi_A_05 ASN A 47  S . . . . . S + . . . . ? -0.714 78.1  169.9  -114.4 80.0   11.6  -13.3 -7.7  
Crvi_A_05 ILE A 48  . . . . . . . - . . . . ? -0.794 17.2  -164.5 -99.0  124.6  10.0  -10.0 -6.9  
Crvi_A_05 ARG A 49  E . . . . . . - C M J . ? -0.974 10.8  -151.4 -100.0 129.9  11.2  -6.7  -8.6  
Crvi_A_05 ILE A 50  E . . . . . . - C M J M ? -0.916 10.0  -165.0 -105.5 114.1  10.0  -3.5  -6.8  
Crvi_A_05 LYS A 51  E . . . . . . - C M J M ? -0.892 7.5   -176.6 -104.9 123.2  9.6   -0.6  -9.1  
Crvi_A_05 LEU A 52  E . . . . . . + C M . M ? -0.863 63.6  26.1   -115.2 148.0  9.3   3.0   -7.7  
Crvi_A_05 GLY A 53  S . . . . . S + . . . . ? 0.618  84.7  137.8  81.3   8.7    8.7   6.4   -9.4  
Crvi_A_05 MET A 54  . . . . . . . + . . . . ? -0.757 23.5  165.2  -90.5  134.1  6.9   4.6   -12.3 
Crvi_A_05 HIS A 55  S . . . . . S + . . . . ? 0.661  73.0  37.9   -108.4 -35.2  3.6   6.2   -13.8 
Crvi_A_05 SER A 56  . . . . . . . - . . . . ? -0.957 63.5  -148.8 -121.8 137.7  3.5   4.1   -17.1 
Crvi_A_05 LYS A 57  S . . . . . S + . . . . ? 0.703  105.8 33.8   -72.1  -14.2  4.5   0.4   -17.6 
Crvi_A_05 THR A 58  S . . . . . S + . . . . ? 0.627  110.2 65.7   -115.9 -21.8  5.6   1.3   -21.1 
Crvi_A_05 VAL A 59  S . . . . . S - . . . . ? -0.924 81.5  -130.1 -110.7 116.2  7.0   4.8   -20.7 
Crvi_A_05 PRO A 60  . . . . . . . - . . . . ? -0.351 14.7  -146.7 -67.5  132.0  10.2  5.2   -18.6 
Crvi_A_05 ASN A 61  . . > . . . . - . . . . ? -0.872 15.1  -131.9 -93.8  134.0  10.1  7.9   -15.8 
Crvi_A_05 GLU A 62  T . 3 . . . S + . . . . ? 0.774  108.8 50.2   -58.3  -27.2  13.5  9.6   -15.1 
Crvi_A_05 ASP A 63  T . 3 . . . S + . . . . ? 0.436  82.2  130.8  -92.2  -3.2   12.9  9.1   -11.3 
Crvi_A_05 GLU A 64  . . < . . . . - . . . . ? -0.307 34.5  -176.1 -61.6  130.4  12.1  5.3   -11.8 
Crvi_A_05 GLN A 65  E . . . . . . - C N M . ? -0.986 13.7  -149.4 -125.9 142.1  14.1  3.1   -9.4  
Crvi_A_05 THR A 66  E . . . . . . + C N M . ? -0.966 18.9  174.8  -117.1 130.9  14.3  -0.7  -9.2  
Crvi_A_05 ARG A 67  E . . . . . . - C N M . ? -0.870 19.5  -143.1 -124.2 162.4  14.9  -2.7  -6.0  
Crvi_A_05 VAL A 68  . . . . . . . - . . . . ? -0.889 37.1  -94.6  -118.7 151.9  14.9  -6.3  -4.9  
Crvi_A_05 PRO A 69  E . . . . . . - C O N . ? -0.493 31.7  -178.3 -67.0  131.2  13.7  -7.6  -1.6  
Crvi_A_05 LYS A 70  E . . . . . S - C O . . ? 0.815  75.9  -3.5   -82.9  -46.1  16.4  -8.0  1.1   
Crvi_A_05 GLU A 71  E . . . . . . - C O N . ? -0.990 62.2  -149.3 -147.5 147.3  14.0  -9.4  3.7   
Crvi_A_05 LYS A 72  E . . . . . . - C O N . ? -0.981 9.9   -165.7 -123.8 134.6  10.2  -10.1 3.9   
Crvi_A_05 PHE A 73  E . . . . . . - C O N . ? -0.973 2.9   -161.1 -121.1 133.2  8.1   -10.0 7.1   
Crvi_A_05 PHE A 74  E . . . . . . - C O N . ? -0.908 28.6  -117.1 -115.3 133.6  4.6   -11.5 7.5   
Crvi_A_05 CYS A 75  S . . . . . S - . . . . ? -0.683 86.9  -26.4  -72.8  93.1   2.1   -10.5 10.2  
Crvi_A_05 LEU A 76  S . . . . . S - . . . . ? 0.820  110.7 -2.3   58.9   97.9   1.7   -14.2 12.1  
Crvi_A_05 SER A 77  . . . . . . . - . . . . ? 0.912  68.8  -99.8  94.4   111.4  2.3   -17.6 10.3  
Crvi_A_05 ASN A 78  S . . . . . S + . . . . ? 0.217  98.1  93.1   -0.4   2.1    3.2   -18.9 6.8   
Crvi_A_05 ASN A 79  . . . . . . . - . . . . ? -0.902 66.4  -152.8 -129.8 75.9   -0.7  -19.7 6.3   
Crvi_A_05 TYR A 80  . . . . . . . - . . . . ? -0.432 9.1   -161.5 -24.1  101.2  -2.6  -16.8 4.6   
Crvi_A_05 THR A 81  . . > > . . . - . . . . ? -0.999 26.8  -121.5 -103.8 97.6   -6.2  -17.1 5.9   
Crvi_A_05 LEU A 82  T . 3 4 . . S + . . . . ? 0.592  95.4  59.4   -5.2   32.2   -8.4  -15.1 3.4   
Crvi_A_05 TRP A 83  T . 3 4 . . S - . . . . ? 0.775  108.0 -4.1   -172.6 20.3   -9.7  -12.9 6.2   
Crvi_A_05 ASP A 84  T . < 4 . . S + . . . . ? 0.638  111.4 51.8   175.0  6.6    -7.5  -10.7 8.5   
Crvi_A_05 LYS A 85  . . . < . . . + . . . . ? -0.190 52.0  135.9  -147.2 35.7   -3.8  -10.9 8.1   
Crvi_A_05 ASP A 86  . . . . . . . + . . . . ? -0.642 41.8  121.8  -83.4  66.6   -3.0  -10.3 4.4   
Crvi_A_05 ILE A 87  . . . . . . . - . . . . ? -0.999 35.5  -179.1 -136.8 135.0  -0.0  -7.9  5.2   
Crvi_A_05 MET A 88  E . . . . . . - C P L N ? -0.999 14.7  -151.5 -136.6 130.4  3.7   -8.1  4.2   
Crvi_A_05 LEU A 89  E . . . . . . - C P L N ? -0.908 12.9  -161.2 -100.4 132.2  6.6   -5.8  4.9   
Crvi_A_05 ILE A 90  E . . . . . . - C P L N ? -0.965 6.2   -152.2 -116.8 118.5  9.4   -5.7  2.4   
Crvi_A_05 ARG A 91  E . . . . . . - C P L N ? -0.793 24.0  -128.3 -82.1  130.6  12.9  -4.4  3.3   
Crvi_A_05 LEU A 92  E . . . . . . - C P . N ? -0.447 10.5  -126.4 -77.7  148.6  14.7  -3.1  0.3   
Crvi_A_05 ASP A 93  S . . . . . S + . . . . ? 0.715  98.2  8.7    -70.0  -13.8  18.3  -4.3  -0.6  
Crvi_A_05 SER A 94  S . . . . . S - . . . . ? -0.973 92.7  -92.0  -159.0 150.3  19.2  -0.5  -0.6  
Crvi_A_05 PRO A 95  P . . . . > . - . . . . ? -0.307 38.9  -125.3 -64.7  149.2  17.4  2.9   0.3   
Crvi_A_05 VAL A 96  P . . . . P . - . . . . ? -0.660 19.5  -120.0 -89.0  154.7  15.5  4.8   -2.4  
Crvi_A_05 SER A 97  P . . . . P . - . . . . ? -0.790 27.2  -117.7 -95.2  128.3  16.1  8.5   -3.2  
Crvi_A_05 ASN A 98  P . . . . < . + . . . . ? -0.391 47.2  155.9  -59.6  140.8  13.3  11.0  -2.8  
Crvi_A_05 SER A 99  . . . . . . . - . . . . ? -0.842 60.4  -77.5  -150.2 -175.2 12.2  12.7  -6.0  
Crvi_A_05 GLU A 100 S . . . . . S + . . . . ? 0.798  133.5 31.3   -59.0  -26.8  9.4   14.4  -7.7  
Crvi_A_05 HIS A 101 S . . . . . S + . . . . ? 0.332  112.3 68.9   -120.7 6.4    7.7   11.0  -8.3  
Crvi_A_05 ILE A 102 . . . . . . . + . . . . ? -0.953 55.6  141.2  -132.3 112.1  9.0   9.1   -5.2  
Crvi_A_05 ALA A 103 . . . . . . . - . . . . ? -0.957 44.8  -115.5 -152.0 136.0  7.8   9.9   -1.8  
Crvi_A_05 PRO A 104 P . . . . > . - . . . . ? -0.283 23.0  -132.8 -70.1  153.8  6.9   7.8   1.3   
Crvi_A_05 LEU A 105 P . . . . P . - . . . . ? -0.897 23.2  -123.5 -102.3 132.9  3.3   7.7   2.7   
Crvi_A_05 SER A 106 P . . . . P . - . . . . ? -0.442 25.5  -108.1 -77.2  146.6  2.9   8.1   6.4   
Crvi_A_05 LEU A 107 P . . . . P . - . . . . ? -0.339 48.6  -87.4  -65.8  149.8  1.2   5.5   8.5   
Crvi_A_05 PRO A 108 P . . . . < . - . . . . ? -0.330 27.5  -158.0 -62.6  146.2  -2.3  6.4   9.8   
Crvi_A_05 SER A 109 S . . . . . S + . . . . ? 0.574  75.9  24.3   -100.1 -14.4  -2.5  8.3   13.1  
Crvi_A_05 SER A 110 S . . . . . S - . . . . ? -0.961 91.2  -86.2  -147.6 159.7  -6.1  7.3   13.9  
Crvi_A_05 PRO A 111 . . . . . . . - . . . . ? -0.292 56.1  -92.4  -64.5  156.6  -8.6  4.6   13.0  
Crvi_A_05 PRO A 112 . . . . . . . - . . . . ? -0.309 34.6  -127.7 -66.9  154.4  -10.7 5.0   9.9   
Crvi_A_05 SER A 113 . . > . . . . - . . . . ? -0.889 20.6  -120.3 -106.3 124.5  -14.1 6.6   9.9   
Crvi_A_05 VAL A 114 T . 3 . . . S + . . . . ? -0.357 100.0 28.5   -57.3  135.7  -17.2 4.8   8.5   
Crvi_A_05 GLY A 115 T . 3 . . . S + . . . . ? 0.307  87.7  139.0  94.9   -11.3  -18.7 6.8   5.7   
Crvi_A_05 SER A 116 . . < . . . . - . . . . ? -0.380 59.5  -113.4 -63.9  147.0  -15.5 8.5   4.7   
Crvi_A_05 VAL A 117 E . . . . . . - B D C . ? -0.742 39.6  -161.4 -80.1  125.3  -14.7 9.0   1.0   
Crvi_A_05 CYS A 118 E . . . . . . - B D C D ? -0.839 12.2  -138.6 -116.4 148.2  -11.7 6.8   0.2   
Crvi_A_05 ARG A 119 E . . . . . . - B D C D ? -0.912 18.2  -173.6 -108.3 129.7  -9.3  6.8   -2.7  
Crvi_A_05 ILE A 120 E . . . . . . + B D C D ? -0.896 5.8   174.4  -115.7 153.9  -8.0  3.6   -4.4  
Crvi_A_05 MET A 121 E . . . . . . + B D C . ? -0.993 12.6  120.7  -156.4 147.8  -5.4  3.4   -7.0  
Crvi_A_05 GLY A 122 E . . . . . . - B D C . ? -0.980 60.0  -98.5  174.0  178.2  -3.6  0.5   -8.9  
Crvi_A_05 TRP A 123 S . . . . . S + . . . . ? -0.061 76.2  122.3  -108.5 24.5   -2.6  -1.2  -12.3 
Crvi_A_05 GLY A 124 S . . . . . S - . . . . ? -0.013 72.2  -49.2  -81.3  -173.2 -5.3  -4.0  -12.0 
Crvi_A_05 ARG A 125 . . . . . . . - . . . . ? -0.291 41.2  -162.1 -60.0  140.9  -8.2  -5.0  -14.4 
Crvi_A_05 ILE A 126 S . . . . . S + . . . . ? 0.265  71.1  59.1   -112.9 2.3    -10.5 -2.1  -15.7 
Crvi_A_05 SER A 127 S . . . . . S - . . . . ? -0.999 71.0  -141.7 -134.4 139.0  -13.4 -4.2  -16.8 
Crvi_A_05 PRO A 128 S . . . . . S + . . . . ? 0.809  105.2 25.7   -66.1  -25.9  -15.6 -6.6  -14.8 
Crvi_A_05 SER A 129 S . . . . . S + . . . . ? 0.606  115.0 65.0   -119.3 -15.4  -15.9 -9.1  -17.6 
Crvi_A_05 LYS A 130 S . . . . . S - . . . . ? -0.868 76.5  -127.0 -116.9 139.2  -12.7 -8.5  -19.7 
Crvi_A_05 GLU A 131 . . . . . . . + . . . . ? -0.699 51.1  154.8  -80.1  73.0   -9.0  -9.0  -18.7 
Crvi_A_05 THR A 132 . . . . . . . - . . . . ? -0.980 23.4  -168.8 -105.5 122.7  -7.9  -5.5  -19.7 
Crvi_A_05 TYR A 133 . . . . . . . - . . . . ? -0.951 15.9  -136.4 -112.9 124.1  -4.8  -4.1  -17.9 
Crvi_A_05 PRO A 134 . . . . . . . - . . . . ? -0.360 9.3   -135.7 -75.7  155.7  -4.0  -0.4  -18.2 
Crvi_A_05 ASP A 135 S . . . . . S + . . . . ? 0.736  93.5  43.3   -77.6  -25.0  -0.4  1.0   -18.8 
Crvi_A_05 VAL A 136 S . . . . . S - . . . . ? -0.867 100.2 -92.9  -118.5 155.1  -0.9  3.7   -16.2 
Crvi_A_05 PRO A 137 . . . . . . . - . . . . ? -0.367 35.7  -142.8 -67.0  146.6  -2.6  3.5   -12.7 
Crvi_A_05 HIS A 138 E . . . . . . - B E B C ? -0.869 11.7  -157.8 -109.1 147.8  -6.3  4.2   -12.4 
Crvi_A_05 CYS A 139 E . . . . . . + B E B C ? -0.932 13.2  170.4  -126.7 146.3  -7.9  6.0   -9.4  
Crvi_A_05 ALA A 140 E . . . . . . - B E . C ? -0.991 30.5  -118.8 -152.2 149.6  -11.5 6.1   -8.1  
Crvi_A_05 ASN A 141 E . . . . . . + B E . C ? -0.783 37.1  166.9  -90.7  134.4  -13.4 7.3   -5.1  
Crvi_A_05 ILE A 142 E . . . . . . - B E . C ? -0.841 30.3  -108.3 -135.4 171.0  -15.3 4.8   -2.9  
Crvi_A_05 ASN A 143 E . . . . . . - B E E C ? -0.875 21.3  -124.1 -108.4 137.6  -17.0 4.7   0.5   
Crvi_A_05 LEU A 144 E . . . . . . - B E E . ? -0.661 37.6  -152.5 -71.6  133.2  -15.9 3.2   3.6   
Crvi_A_05 LEU A 145 E . . . . . . - B E E . ? -0.679 18.2  -93.8  -112.1 159.7  -18.6 0.9   4.8   
Crvi_A_05 ASP A 146 . . > > . . . - . . . . ? -0.432 34.1  -118.8 -67.6  143.9  -19.8 -0.5  8.0   
Crvi_A_05 TYR A 147 H . 3 > . . S + . . . . ? 0.822  114.0 61.7   -51.2  -36.5  -18.5 -3.8  9.1   
Crvi_A_05 GLU A 148 H . 3 > . . S + . . . . ? 0.831  98.8  56.1   -61.3  -35.3  -22.1 -5.2  9.1   
Crvi_A_05 VAL A 149 H . < > . . S + . . . . ? 0.908  109.5 46.4   -62.8  -40.8  -22.3 -4.4  5.3   
Crvi_A_05 CYS A 150 H . . X . . S + . . . . ? 0.898  110.3 51.2   -67.7  -46.4  -19.3 -6.6  4.8   
Crvi_A_05 LEU A 151 H . . < . . S + . . . . ? 0.859  109.6 51.5   -58.7  -39.0  -20.5 -9.4  7.0   
Crvi_A_05 ALA A 152 H . . < . . S + . . . . ? 0.865  116.0 40.6   -66.2  -36.6  -23.8 -9.3  5.0   
Crvi_A_05 ALA A 153 H . . < . . S + . . . . ? 0.833  130.0 27.9   -79.7  -34.3  -21.8 -9.5  1.7   
Crvi_A_05 TYR A 154 . . . < . . . - . . . . ? -0.855 64.5  -179.3 -132.9 90.0   -19.3 -12.1 3.0   
Crvi_A_05 PRO A 155 . . . . . . . + . . . . ? 0.763  65.1  81.2   -76.1  10.9   -20.7 -14.4 5.9   
Crvi_A_05 GLU A 156 S . . . . . S - . . . . ? -0.829 113.8 -39.7  -148.3 84.7   -17.3 -16.4 6.4   
Crvi_A_05 PRO A 157 . . . . . . . + . . . . ? 0.798  58.5  166.4  -128.0 71.3   -14.9 -14.3 8.6   
Crvi_A_05 ALA A 158 . . . . . . . - . . . . ? -0.877 32.6  -160.2 -62.3  92.4   -14.9 -10.6 7.9   
Crvi_A_05 THR A 159 . . > . . . . - . . . . ? -0.679 33.2  -103.9 -73.3  162.3  -13.0 -9.8  11.2  
Crvi_A_05 SER A 160 T . 3 . . . S + . . . . ? 0.604  118.6 72.5   -58.9  -8.3   -12.9 -6.3  12.9  
Crvi_A_05 LYS A 161 T . 3 . . . S + . . . . ? 0.301  84.8  83.0   -95.0  10.1   -9.4  -6.2  11.3  
Crvi_A_05 THR A 162 E . < . . . . - B F . F ? -0.884 68.1  -142.2 -114.0 140.3  -10.8 -5.7  7.7   
Crvi_A_05 LEU A 163 E . . . . . . - B F . F ? -0.888 11.4  -151.5 -96.6  140.4  -11.9 -2.6  6.0   
Crvi_A_05 CYS A 164 E . . . . . . + B F E F ? -0.966 22.5  165.8  -115.2 124.4  -14.9 -2.6  3.7   
Crvi_A_05 ALA A 165 E . . . . . . + B F E F ? -0.999 16.1  92.9   -141.7 139.1  -15.1 -0.2  0.9   
Crvi_A_05 GLY A 166 E . . . . . . - B F E . ? -0.971 67.3  -75.9  169.8  -178.9 -17.2 0.1   -2.2  
Crvi_A_05 ILE A 167 . . > . . . . - . . . . ? -0.974 32.3  -150.5 -106.9 112.3  -20.3 1.5   -4.0  
Crvi_A_05 LEU A 168 T . 3 . . . S + . . . . ? 0.791  100.2 52.7   -57.8  -29.1  -23.4 -0.5  -2.9  
Crvi_A_05 GLU A 169 T . 3 . . . S - . . . . ? 0.623  113.1 -132.0 -76.7  -11.7  -25.0 0.3   -6.3  
Crvi_A_05 GLY A 170 . . < . . . . + . . . . ? -0.422 67.1  116.4  87.6   -179.2 -21.8 -1.0  -7.9  
Crvi_A_05 GLY A 171 S . . . . . S + . . . . ? 0.081  73.0  59.8   107.5  -26.1  -19.8 0.6   -10.7 
Crvi_A_05 LYS A 172 . . . . . . . + . . . . ? -0.994 60.6  123.8  -138.5 136.8  -16.5 1.2   -8.9  
Crvi_A_05 ASP A 173 B . . . . . . - A B A . ? -0.977 55.0  -93.6  -175.2 157.7  -14.1 -1.2  -7.2  
Crvi_A_05 SER A 174 . . . . . . . - . . . . ? -0.664 48.9  -176.3 -75.5  154.5  -10.6 -2.6  -7.0  
Crvi_A_05 CYS A 175 . . > . . . . - . . . . ? -0.713 33.5  -27.9  -141.5 -170.4 -10.0 -5.6  -9.1  
Crvi_A_05 LYS A 176 T . 3 . . . S + . . . . ? -0.113 123.0 18.3   -51.8  132.3  -7.5  -8.3  -10.1 
Crvi_A_05 SER A 177 T . 3 . . . S + . . . . ? 0.291  97.4  97.3   89.9   -3.5   -3.7  -7.2  -9.8  
Crvi_A_05 ASP A 178 . . X . . . . + . . . . ? 0.431  52.0  132.0  -87.6  -3.6   -4.6  -4.2  -7.5  
Crvi_A_05 SER A 179 T . 3 . . . . + . . . . ? -0.241 69.1  22.3   -50.1  136.5  -3.7  -6.4  -4.5  
Crvi_A_05 GLY A 180 T . 3 . . . S + . . . . ? 0.255  93.9  132.4  90.3   -14.4  -1.4  -4.6  -2.1  
Crvi_A_05 GLY A 181 . . < . . . . - . . . . ? -0.276 59.7  -90.9  -70.4  164.3  -2.5  -1.2  -3.4  
Crvi_A_05 PRO A 182 E . . . . . . - B G . G ? -0.442 20.1  -157.6 -89.2  140.6  -3.5  1.7   -1.0  
Crvi_A_05 LEU A 183 E . . . . . . - B G D G ? -0.981 20.1  -169.4 -104.5 112.3  -6.9  2.7   0.5   
Crvi_A_05 ILE A 184 E . . . . . . - B G D G ? -0.915 6.2   -176.8 -112.2 118.7  -6.7  6.4   1.4   
Crvi_A_05 CYS A 185 E . > . . . S - B G D G ? -0.951 71.8  -12.7  -116.3 129.2  -9.5  8.0   3.5   
Crvi_A_05 ASN A 186 T . 3 . . . S - . . . . ? 0.883  130.7 -53.3  50.3   34.9   -9.6  11.7  4.4   
Crvi_A_05 GLY A 187 T . 3 . . . S + . . . . ? 0.529  117.3 109.3  85.7   4.6    -5.9  11.9  3.3   
Crvi_A_05 GLN A 188 E . < . . . S - B H G . ? -0.939 74.6  -112.6 -118.6 143.8  -4.7  9.1   5.5   
Crvi_A_05 PHE A 189 E . . . . . . + B H G . ? -0.550 45.7  158.4  -69.0  120.0  -3.5  5.6   4.6   
Crvi_A_05 GLN A 190 E . . . . . . + B H . . ? 0.661  49.3  11.2   -123.4 -21.8  -6.1  3.2   6.0   
Crvi_A_05 GLY A 191 E . . . . . . - B H G H ? -0.978 50.4  -127.9 -159.0 164.2  -5.9  -0.1  4.2   
Crvi_A_05 ILE A 192 E . . . . . . - B H G H ? -0.978 41.6  -110.7 -116.5 126.5  -4.2  -2.6  1.8   
Crvi_A_05 LEU A 193 E . . . . . . + B H . H ? -0.432 48.8  161.2  -59.4  125.4  -6.1  -4.1  -0.9  
Crvi_A_05 SER A 194 E . . . . . . - B H . . ? 0.830  51.2  -32.9  -114.6 -57.2  -6.6  -7.7  0.0   
Crvi_A_05 TRP A 195 E . . . . . . + B H . H ? -0.969 49.6  171.4  -162.3 169.9  -9.4  -9.4  -1.9  
Crvi_A_05 GLY A 196 . . . . . . . - . . . . ? -0.960 41.3  -60.6  -170.5 179.8  -12.9 -8.9  -3.5  
Crvi_A_05 ASP A 197 . . . . . . . - . . . . ? -0.364 49.9  -111.8 -75.0  153.2  -15.6 -10.5 -5.7  
Crvi_A_05 ASP A 198 S . . . . . S + . . . . ? -0.976 109.1 44.3   -124.0 116.5  -15.0 -11.7 -9.4  
Crvi_A_05 PRO A 199 S . . . . . S - . . . . ? 0.405  104.4 -137.8 -68.2  142.8  -16.6 -10.1 -11.5 
Crvi_A_05 CYS A 200 S . . . . . S + . . . . ? -0.303 76.4  34.8   -71.2  159.5  -15.5 -6.8  -9.6  
Crvi_A_05 ALA A 201 S . . . . . S + . . . . ? 0.780  78.0  157.0  71.6   25.0   -17.8 -3.7  -9.0  
Crvi_A_05 GLN A 202 . . > . . . . - . . . . ? -0.591 52.7  -90.6  -75.8  146.6  -20.9 -5.8  -8.5  
Crvi_A_05 PRO A 203 T . 3 . . . S + . . . . ? -0.368 111.1 6.8    -56.1  135.7  -23.8 -4.4  -6.5  
Crvi_A_05 HIS A 204 T . 3 . . . S + . . . . ? 0.719  104.2 110.2  68.1   15.9   -23.6 -5.1  -2.7  
Crvi_A_05 LYS A 205 . . < . . . . - . . . . ? -0.712 48.7  -179.6 -120.3 77.6   -20.1 -6.6  -3.3  
Crvi_A_05 PRO A 206 . . . . . . . - . . . . ? -0.290 29.9  -102.6 -72.6  161.9  -17.5 -4.3  -1.7  
Crvi_A_05 GLY A 207 E . . . . . . - B I F . ? -0.528 29.7  -132.0 -76.4  156.2  -13.8 -4.7  -1.7  
Crvi_A_05 VAL A 208 E . . . . . . - B I F H ? -0.940 23.0  -172.3 -115.8 129.8  -12.0 -6.0  1.4   
Crvi_A_05 TYR A 209 E . . . . . . - B I F H ? -0.916 30.2  -112.3 -124.3 139.6  -8.9  -4.3  2.7   
Crvi_A_05 THR A 210 E . . . . . . - B I F H ? -0.662 38.0  -122.5 -67.4  125.0  -6.4  -5.1  5.4   
Crvi_A_05 LYS A 211 E . > . . . . - B I . H ? -0.648 24.9  -168.1 -73.9  108.6  -6.9  -2.5  8.2   
Crvi_A_05 VAL A 212 G . > . . . S + . . . . ? 0.858  79.2  66.4   -68.7  -38.5  -3.4  -0.9  8.6   
Crvi_A_05 PHE A 213 G . > . . . S + . . . . ? 0.859  97.8  54.2   -54.5  -36.1  -4.2  0.9   11.9  
Crvi_A_05 ASP A 214 G . < . . . S + . . . . ? 0.589  109.3 49.3   -76.6  -10.3  -4.6  -2.5  13.7  
Crvi_A_05 HIS A 215 G . < > . . S + . . . . ? 0.207  76.8  106.1  -112.1 12.7   -1.0  -3.5  12.5  
Crvi_A_05 LEU A 216 H . < > . . S + . . . . ? 0.900  79.1  51.5   -63.4  -43.0  0.9   -0.3  13.5  
Crvi_A_05 ASP A 217 H . . > . . S + . . . . ? 0.920  113.7 44.5   -60.6  -42.5  2.5   -2.0  16.5  
Crvi_A_05 TRP A 218 H . . > . . S + . . . . ? 0.928  115.0 48.0   -65.2  -46.9  3.7   -4.8  14.3  
Crvi_A_05 ILE A 219 H . . X . . S + . . . . ? 0.945  114.3 45.9   -61.3  -47.1  4.9   -2.5  11.5  
Crvi_A_05 GLN A 220 H . . X . . S + . . . . ? 0.852  107.9 56.0   -69.6  -40.1  6.7   -0.2  13.8  
Crvi_A_05 SER A 221 H . . X . . S + . . . . ? 0.860  111.8 44.3   -59.2  -39.3  8.4   -3.0  15.7  
Crvi_A_05 ILE A 222 H . . < . . S + . . . . ? 0.933  114.1 47.8   -71.0  -48.3  9.9   -4.3  12.5  
Crvi_A_05 ILE A 223 H . > < . . S + . . . . ? 0.891  116.6 44.3   -63.7  -38.0  10.9  -0.9  11.1  
Crvi_A_05 ALA A 224 H . 3 < . . S + . . . . ? 0.794  106.1 60.6   -74.8  -36.6  12.6  0.1   14.5  
Crvi_A_05 GLY A 225 T . 3 < . . . . . . . . ? 0.540  .     .      -80.5  6.5    14.4  -3.3  15.1  
Crvi_A_05 ASN A 226 . . < . . . . . . . . . ? -0.850 .     .      -132.3 .      16.5  -3.1  11.9  
# 
loop_
_dssp_struct_ladder.id 
_dssp_struct_ladder.sheet_id 
_dssp_struct_ladder.range_id_1 
_dssp_struct_ladder.range_id_2 
_dssp_struct_ladder.type 
_dssp_struct_ladder.beg_1_label_comp_id 
_dssp_struct_ladder.beg_1_label_asym_id 
_dssp_struct_ladder.beg_1_label_seq_id 
_dssp_struct_ladder.pdbx_beg_1_PDB_ins_code 
_dssp_struct_ladder.end_1_label_comp_id 
_dssp_struct_ladder.end_1_label_asym_id 
_dssp_struct_ladder.end_1_label_seq_id 
_dssp_struct_ladder.pdbx_end_1_PDB_ins_code 
_dssp_struct_ladder.beg_1_auth_comp_id 
_dssp_struct_ladder.beg_1_auth_asym_id 
_dssp_struct_ladder.beg_1_auth_seq_id 
_dssp_struct_ladder.end_1_auth_comp_id 
_dssp_struct_ladder.end_1_auth_asym_id 
_dssp_struct_ladder.end_1_auth_seq_id 
_dssp_struct_ladder.beg_2_label_comp_id 
_dssp_struct_ladder.beg_2_label_asym_id 
_dssp_struct_ladder.beg_2_label_seq_id 
_dssp_struct_ladder.pdbx_beg_2_PDB_ins_code 
_dssp_struct_ladder.end_2_label_comp_id 
_dssp_struct_ladder.end_2_label_asym_id 
_dssp_struct_ladder.end_2_label_seq_id 
_dssp_struct_ladder.pdbx_end_2_PDB_ins_code 
_dssp_struct_ladder.beg_2_auth_comp_id 
_dssp_struct_ladder.beg_2_auth_asym_id 
_dssp_struct_ladder.beg_2_auth_seq_id 
_dssp_struct_ladder.end_2_auth_comp_id 
_dssp_struct_ladder.end_2_auth_asym_id 
_dssp_struct_ladder.end_2_auth_seq_id 
A A A B anti-parallel ILE A 3   ? ILE A 3   ? ILE A 3   ILE A 3   ASP A 173 ? ASP A 173 ? ASP A 173 ASP A 173 
B B C E anti-parallel ASP A 6   ? GLU A 7   ? ASP A 6   GLU A 7   CYS A 139 ? HIS A 138 ? CYS A 139 HIS A 138 
C B D E anti-parallel VAL A 117 ? GLY A 122 ? VAL A 117 GLY A 122 ASN A 143 ? HIS A 138 ? ASN A 143 HIS A 138 
D B D G anti-parallel CYS A 118 ? ILE A 120 ? CYS A 118 ILE A 120 CYS A 185 ? LEU A 183 ? CYS A 185 LEU A 183 
E B E F anti-parallel ASN A 143 ? LEU A 145 ? ASN A 143 LEU A 145 GLY A 166 ? CYS A 164 ? GLY A 166 CYS A 164 
F B F I anti-parallel THR A 162 ? ALA A 165 ? THR A 162 ALA A 165 THR A 210 ? GLY A 207 ? THR A 210 GLY A 207 
G B G H anti-parallel PRO A 182 ? CYS A 185 ? PRO A 182 CYS A 185 ILE A 192 ? GLN A 188 ? ILE A 192 GLN A 188 
H B H I anti-parallel GLY A 191 ? TRP A 195 ? GLY A 191 TRP A 195 LYS A 211 ? VAL A 208 ? LYS A 211 VAL A 208 
I C J K anti-parallel LEU A 16  ? ASP A 21  ? LEU A 16  ASP A 21  ILE A 30  ? GLY A 24  ? ILE A 30  GLY A 24  
J C J M anti-parallel ALA A 18  ? TYR A 20  ? ALA A 18  TYR A 20  LYS A 51  ? ARG A 49  ? LYS A 51  ARG A 49  
K C K L anti-parallel ILE A 30  ? LEU A 31  ? ILE A 30  LEU A 31  LEU A 38  ? VAL A 37  ? LEU A 38  VAL A 37  
L C L P anti-parallel TRP A 36  ? THR A 39  ? TRP A 36  THR A 39  ARG A 91  ? MET A 88  ? ARG A 91  MET A 88  
M C M N anti-parallel ILE A 50  ? LEU A 52  ? ILE A 50  LEU A 52  ARG A 67  ? GLN A 65  ? ARG A 67  GLN A 65  
N C O P anti-parallel PRO A 69  ? PHE A 74  ? PRO A 69  PHE A 74  LEU A 92  ? MET A 88  ? LEU A 92  MET A 88  
# 
loop_
_dssp_struct_bridge_pairs.id 
_dssp_struct_bridge_pairs.label_comp_id 
_dssp_struct_bridge_pairs.label_seq_id 
_dssp_struct_bridge_pairs.label_asym_id 
_dssp_struct_bridge_pairs.auth_seq_id 
_dssp_struct_bridge_pairs.auth_asym_id 
_dssp_struct_bridge_pairs.pdbx_PDB_ins_code 
_dssp_struct_bridge_pairs.acceptor_1_label_comp_id 
_dssp_struct_bridge_pairs.acceptor_1_label_seq_id 
_dssp_struct_bridge_pairs.acceptor_1_label_asym_id 
_dssp_struct_bridge_pairs.acceptor_1_auth_seq_id 
_dssp_struct_bridge_pairs.acceptor_1_auth_asym_id 
_dssp_struct_bridge_pairs.acceptor_1_pdbx_PDB_ins_code 
_dssp_struct_bridge_pairs.acceptor_1_energy 
_dssp_struct_bridge_pairs.acceptor_2_label_comp_id 
_dssp_struct_bridge_pairs.acceptor_2_label_seq_id 
_dssp_struct_bridge_pairs.acceptor_2_label_asym_id 
_dssp_struct_bridge_pairs.acceptor_2_auth_seq_id 
_dssp_struct_bridge_pairs.acceptor_2_auth_asym_id 
_dssp_struct_bridge_pairs.acceptor_2_pdbx_PDB_ins_code 
_dssp_struct_bridge_pairs.acceptor_2_energy 
_dssp_struct_bridge_pairs.donor_1_label_comp_id 
_dssp_struct_bridge_pairs.donor_1_label_seq_id 
_dssp_struct_bridge_pairs.donor_1_label_asym_id 
_dssp_struct_bridge_pairs.donor_1_auth_seq_id 
_dssp_struct_bridge_pairs.donor_1_auth_asym_id 
_dssp_struct_bridge_pairs.donor_1_pdbx_PDB_ins_code 
_dssp_struct_bridge_pairs.donor_1_energy 
_dssp_struct_bridge_pairs.donor_2_label_comp_id 
_dssp_struct_bridge_pairs.donor_2_label_seq_id 
_dssp_struct_bridge_pairs.donor_2_label_asym_id 
_dssp_struct_bridge_pairs.donor_2_auth_seq_id 
_dssp_struct_bridge_pairs.donor_2_auth_asym_id 
_dssp_struct_bridge_pairs.donor_2_pdbx_PDB_ins_code 
_dssp_struct_bridge_pairs.donor_2_energy 
1   LEU 1   A 1   A ? ?   ?   ? ?   ? ? ?    ?   ?   ? ?   ? ? ?    ILE 3   A 3   A ? -0.7 ARG 125 A 125 A ? -0.3 
2   VAL 2   A 2   A ? GLY 122 A 122 A ? -0.4 GLY 124 A 124 A ? -0.3 GLY 5   A 5   A ? -1.4 GLY 4   A 4   A ? -0.3 
3   ILE 3   A 3   A ? ASP 173 A 173 A ? -2.5 LEU 1   A 1   A ? -0.7 ASP 173 A 173 A ? -1.5 SER 127 A 127 A ? -0.1 
4   GLY 4   A 4   A ? ILE 126 A 126 A ? -0.4 VAL 2   A 2   A ? -0.3 ILE 3   A 3   A ? -0.2 ASP 6   A 6   A ? -0.1 
5   GLY 5   A 5   A ? VAL 2   A 2   A ? -1.4 ASP 173 A 173 A ? -0.1 GLU 7   A 7   A ? -0.3 GLY 4   A 4   A ? -0.3 
6   ASP 6   A 6   A ? CYS 139 A 139 A ? -2.3 GLY 4   A 4   A ? -0.1 CYS 139 A 139 A ? -3.6 VAL 2   A 2   A ? -0.1 
7   GLU 7   A 7   A ? GLY 5   A 5   A ? -0.3 HIS 138 A 138 A ? -0.3 HIS 138 A 138 A ? -0.3 ASN 9   A 9   A ? -0.1 
8   CYS 8   A 8   A ? PRO 137 A 137 A ? -3.2 GLY 122 A 122 A ? -0.1 ILE 10  A 10  A ? -0.2 GLU 7   A 7   A ? -0.1 
9   ASN 9   A 9   A ? ILE 10  A 10  A ? -0.1 GLU 7   A 7   A ? -0.1 GLU 12  A 12  A ? -1.6 HIS 13  A 13  A ? -0.5 
10  ILE 10  A 10  A ? ASN 11  A 11  A ? -0.3 CYS 8   A 8   A ? -0.2 HIS 13  A 13  A ? -0.2 ASN 9   A 9   A ? -0.1 
11  ASN 11  A 11  A ? GLU 12  A 12  A ? -0.2 HIS 13  A 13  A ? -0.1 ARG 14  A 14  A ? -0.4 ILE 10  A 10  A ? -0.3 
12  GLU 12  A 12  A ? ASN 9   A 9   A ? -1.6 HIS 13  A 13  A ? -0.2 PHE 15  A 15  A ? -0.2 ILE 10  A 10  A ? -0.2 
13  HIS 13  A 13  A ? ASN 9   A 9   A ? -0.5 ILE 10  A 10  A ? -0.2 LEU 16  A 16  A ? -2.1 GLU 12  A 12  A ? -0.2 
14  ARG 14  A 14  A ? ASN 11  A 11  A ? -0.4 PHE 15  A 15  A ? -0.3 ALA 103 A 103 A ? -2.1 GLY 53  A 53  A ? -0.2 
15  PHE 15  A 15  A ? ILE 102 A 102 A ? -0.2 GLU 12  A 12  A ? -0.2 LEU 31  A 31  A ? -2.5 ARG 14  A 14  A ? -0.3 
16  LEU 16  A 16  A ? HIS 13  A 13  A ? -2.1 ILE 30  A 30  A ? -0.2 GLY 53  A 53  A ? -0.5 ALA 18  A 18  A ? -0.4 
17  VAL 17  A 17  A ? GLY 29  A 29  A ? -2.6 PHE 15  A 15  A ? -0.3 GLY 29  A 29  A ? -1.6 LEU 19  A 19  A ? -0.5 
18  ALA 18  A 18  A ? LYS 51  A 51  A ? -2.5 LEU 16  A 16  A ? -0.4 LYS 51  A 51  A ? -3.1 TYR 20  A 20  A ? -0.5 
19  LEU 19  A 19  A ? CYS 27  A 27  A ? -3.2 VAL 17  A 17  A ? -0.5 LEU 26  A 26  A ? -3.6 CYS 27  A 27  A ? -1.1 
20  TYR 20  A 20  A ? ARG 49  A 49  A ? -3.4 ALA 18  A 18  A ? -0.5 ARG 49  A 49  A ? -3.0 PHE 25  A 25  A ? -0.2 
21  ASP 21  A 21  A ? GLY 24  A 24  A ? -2.6 LEU 19  A 19  A ? -0.4 GLY 24  A 24  A ? -2.2 ILE 48  A 48  A ? -0.1 
22  PRO 22  A 22  A ? ?   ?   ? ?   ? ? ?    ?   ?   ? ?   ? ? ?    PHE 25  A 25  A ? -0.1 ILE 48  A 48  A ? -0.1 
23  ASP 23  A 23  A ? GLY 24  A 24  A ? -0.3 ?   ?   ? ?   ? ? ?    PHE 25  A 25  A ? -0.3 TYR 20  A 20  A ? -0.0 
24  GLY 24  A 24  A ? ASP 21  A 21  A ? -2.2 ?   ?   ? ?   ? ? ?    ASP 21  A 21  A ? -2.6 ASP 23  A 23  A ? -0.3 
25  PHE 25  A 25  A ? ASP 23  A 23  A ? -0.3 TYR 20  A 20  A ? -0.2 TYR 20  A 20  A ? -0.3 GLY 28  A 28  A ? -0.1 
26  LEU 26  A 26  A ? LEU 19  A 19  A ? -3.6 CYS 27  A 27  A ? -0.4 GLY 28  A 28  A ? -0.3 SER 179 A 179 A ? -0.2 
27  CYS 27  A 27  A ? LEU 19  A 19  A ? -1.1 ASP 178 A 178 A ? -0.1 LEU 19  A 19  A ? -3.2 LEU 26  A 26  A ? -0.4 
28  GLY 28  A 28  A ? SER 179 A 179 A ? -3.4 LEU 26  A 26  A ? -0.3 ALA 40  A 40  A ? -0.5 ILE 30  A 30  A ? -0.3 
29  GLY 29  A 29  A ? VAL 17  A 17  A ? -1.6 CYS 27  A 27  A ? -0.2 VAL 17  A 17  A ? -2.6 LEU 31  A 31  A ? -0.4 
30  ILE 30  A 30  A ? LEU 38  A 38  A ? -2.8 GLY 28  A 28  A ? -0.3 LEU 38  A 38  A ? -3.5 LEU 32  A 32  A ? -0.6 
31  LEU 31  A 31  A ? PHE 15  A 15  A ? -2.5 GLY 29  A 29  A ? -0.4 LEU 105 A 105 A ? -2.9 VAL 37  A 37  A ? -0.2 
32  LEU 32  A 32  A ? TRP 36  A 36  A ? -2.8 ILE 30  A 30  A ? -0.6 GLU 34  A 34  A ? -0.2 LEU 31  A 31  A ? -0.2 
33  ASN 33  A 33  A ? TRP 36  A 36  A ? -1.1 SER 106 A 106 A ? -0.1 TRP 36  A 36  A ? -0.3 LEU 32  A 32  A ? -0.2 
34  GLU 34  A 34  A ? LEU 32  A 32  A ? -0.2 GLU 35  A 35  A ? -0.2 VAL 96  A 96  A ? -2.5 SER 94  A 94  A ? -0.1 
35  GLU 35  A 35  A ? PRO 95  A 95  A ? -0.2 TRP 36  A 36  A ? -0.1 LEU 92  A 92  A ? -2.8 VAL 37  A 37  A ? -0.4 
36  TRP 36  A 36  A ? ASN 33  A 33  A ? -0.3 ARG 91  A 91  A ? -0.2 LEU 32  A 32  A ? -2.8 ASN 33  A 33  A ? -1.1 
37  VAL 37  A 37  A ? ILE 90  A 90  A ? -2.5 GLU 35  A 35  A ? -0.4 ILE 90  A 90  A ? -3.3 THR 39  A 39  A ? -0.4 
38  LEU 38  A 38  A ? ILE 30  A 30  A ? -3.5 TRP 36  A 36  A ? -0.4 ILE 30  A 30  A ? -2.8 ALA 40  A 40  A ? -0.2 
39  THR 39  A 39  A ? MET 88  A 88  A ? -2.7 VAL 37  A 37  A ? -0.4 MET 88  A 88  A ? -2.9 ALA 41  A 41  A ? -0.3 
40  ALA 40  A 40  A ? GLY 28  A 28  A ? -0.5 LEU 38  A 38  A ? -0.2 CYS 43  A 43  A ? -1.5 ILE 87  A 87  A ? -0.3 
41  ALA 41  A 41  A ? THR 39  A 39  A ? -0.3 HIS 42  A 42  A ? -0.3 ASP 44  A 44  A ? -1.9 ALA 40  A 40  A ? -0.1 
42  HIS 42  A 42  A ? CYS 43  A 43  A ? -0.3 SER 194 A 194 A ? -0.0 ALA 41  A 41  A ? -0.3 SER 179 A 179 A ? -0.0 
43  CYS 43  A 43  A ? ALA 40  A 40  A ? -1.5 GLY 28  A 28  A ? -0.1 HIS 42  A 42  A ? -0.3 ALA 41  A 41  A ? -0.2 
44  ASP 44  A 44  A ? ALA 41  A 41  A ? -1.9 ALA 40  A 40  A ? -0.1 ARG 46  A 46  A ? -0.3 ASN 47  A 47  A ? -0.1 
45  ARG 45  A 45  A ? ARG 46  A 46  A ? -0.1 CYS 43  A 43  A ? -0.1 ILE 48  A 48  A ? -0.4 CYS 43  A 43  A ? -0.0 
46  ARG 46  A 46  A ? ASP 44  A 44  A ? -0.3 ASN 47  A 47  A ? -0.2 ILE 48  A 48  A ? -0.8 ARG 45  A 45  A ? -0.1 
47  ASN 47  A 47  A ? ASP 44  A 44  A ? -0.1 VAL 68  A 68  A ? -0.0 ARG 49  A 49  A ? -0.4 ARG 46  A 46  A ? -0.2 
48  ILE 48  A 48  A ? ARG 46  A 46  A ? -0.8 ARG 45  A 45  A ? -0.4 ILE 50  A 50  A ? -0.4 ASP 21  A 21  A ? -0.2 
49  ARG 49  A 49  A ? TYR 20  A 20  A ? -3.0 ASN 47  A 47  A ? -0.4 TYR 20  A 20  A ? -3.4 LYS 51  A 51  A ? -0.6 
50  ILE 50  A 50  A ? ARG 67  A 67  A ? -3.2 ILE 48  A 48  A ? -0.4 ARG 67  A 67  A ? -2.7 LEU 52  A 52  A ? -0.5 
51  LYS 51  A 51  A ? ALA 18  A 18  A ? -3.1 ARG 49  A 49  A ? -0.6 ALA 18  A 18  A ? -2.5 GLY 53  A 53  A ? -0.3 
52  LEU 52  A 52  A ? GLN 65  A 65  A ? -2.9 ILE 50  A 50  A ? -0.5 GLN 65  A 65  A ? -2.4 VAL 17  A 17  A ? -0.1 
53  GLY 53  A 53  A ? LEU 16  A 16  A ? -0.5 HIS 101 A 101 A ? -0.4 HIS 55  A 55  A ? -0.4 ASP 63  A 63  A ? -0.3 
54  MET 54  A 54  A ? LEU 16  A 16  A ? -0.3 LYS 51  A 51  A ? -0.2 GLY 53  A 53  A ? -0.3 LYS 57  A 57  A ? -0.1 
55  HIS 55  A 55  A ? VAL 59  A 59  A ? -0.4 GLY 53  A 53  A ? -0.4 LYS 57  A 57  A ? -0.4 MET 54  A 54  A ? -0.1 
56  SER 56  A 56  A ? VAL 59  A 59  A ? -0.7 VAL 136 A 136 A ? -0.2 HIS 55  A 55  A ? -0.3 VAL 136 A 136 A ? -0.2 
57  LYS 57  A 57  A ? ASP 135 A 135 A ? -2.7 HIS 55  A 55  A ? -0.4 VAL 136 A 136 A ? -0.1 SER 56  A 56  A ? -0.1 
58  THR 58  A 58  A ? ASP 135 A 135 A ? -0.2 VAL 59  A 59  A ? -0.2 LYS 57  A 57  A ? -0.2 VAL 136 A 136 A ? -0.1 
59  VAL 59  A 59  A ? ASP 135 A 135 A ? -0.2 ?   ?   ? ?   ? ? ?    SER 56  A 56  A ? -0.7 HIS 55  A 55  A ? -0.4 
60  PRO 60  A 60  A ? ?   ?   ? ?   ? ? ?    ?   ?   ? ?   ? ? ?    GLU 62  A 62  A ? -0.4 LYS 57  A 57  A ? -0.1 
61  ASN 61  A 61  A ? SER 56  A 56  A ? -0.1 GLU 62  A 62  A ? -0.1 GLU 64  A 64  A ? -2.1 MET 54  A 54  A ? -0.0 
62  GLU 62  A 62  A ? PRO 60  A 60  A ? -0.4 ASP 63  A 63  A ? -0.3 ASN 61  A 61  A ? -0.1 MET 54  A 54  A ? -0.1 
63  ASP 63  A 63  A ? GLY 53  A 53  A ? -0.3 GLN 65  A 65  A ? -0.1 GLU 62  A 62  A ? -0.3 MET 54  A 54  A ? -0.1 
64  GLU 64  A 64  A ? ASN 61  A 61  A ? -2.1 GLY 53  A 53  A ? -0.3 THR 66  A 66  A ? -0.4 GLY 53  A 53  A ? -0.2 
65  GLN 65  A 65  A ? LEU 52  A 52  A ? -2.4 ARG 67  A 67  A ? -0.0 LEU 52  A 52  A ? -2.9 ARG 67  A 67  A ? -0.4 
66  THR 66  A 66  A ? GLU 64  A 64  A ? -0.4 LYS 51  A 51  A ? -0.2 VAL 68  A 68  A ? -0.3 LYS 51  A 51  A ? -0.2 
67  ARG 67  A 67  A ? ILE 50  A 50  A ? -2.7 GLN 65  A 65  A ? -0.4 ILE 50  A 50  A ? -3.2 LEU 92  A 92  A ? -0.0 
68  VAL 68  A 68  A ? THR 66  A 66  A ? -0.3 ARG 49  A 49  A ? -0.2 ASP 93  A 93  A ? -2.0 SER 94  A 94  A ? -0.2 
69  PRO 69  A 69  A ? ?   ?   ? ?   ? ? ?    ?   ?   ? ?   ? ? ?    LEU 92  A 92  A ? -0.2 LYS 72  A 72  A ? -0.1 
70  LYS 70  A 70  A ? ARG 91  A 91  A ? -3.4 GLU 71  A 71  A ? -0.4 LYS 72  A 72  A ? -0.3 LEU 92  A 92  A ? -0.2 
71  GLU 71  A 71  A ? ARG 91  A 91  A ? -1.1 PHE 73  A 73  A ? -0.0 ARG 91  A 91  A ? -2.9 PHE 73  A 73  A ? -0.4 
72  LYS 72  A 72  A ? LYS 70  A 70  A ? -0.3 ILE 90  A 90  A ? -0.2 PHE 74  A 74  A ? -0.4 ILE 90  A 90  A ? -0.2 
73  PHE 73  A 73  A ? LEU 89  A 89  A ? -3.0 GLU 71  A 71  A ? -0.4 LEU 89  A 89  A ? -2.8 CYS 75  A 75  A ? -0.4 
74  PHE 74  A 74  A ? LYS 72  A 72  A ? -0.4 MET 88  A 88  A ? -0.2 LEU 76  A 76  A ? -0.7 SER 77  A 77  A ? -0.2 
75  CYS 75  A 75  A ? ILE 87  A 87  A ? -1.4 PHE 73  A 73  A ? -0.4 ILE 87  A 87  A ? -0.2 ALA 41  A 41  A ? -0.0 
76  LEU 76  A 76  A ? PHE 74  A 74  A ? -0.7 ASN 78  A 78  A ? -0.1 CYS 75  A 75  A ? -0.2 ASN 79  A 79  A ? -0.1 
77  SER 77  A 77  A ? PHE 74  A 74  A ? -0.2 ASN 78  A 78  A ? -0.1 ASN 79  A 79  A ? -1.3 CYS 75  A 75  A ? -0.1 
78  ASN 78  A 78  A ? PHE 74  A 74  A ? -0.1 ASN 79  A 79  A ? -0.1 TYR 80  A 80  A ? -0.5 SER 77  A 77  A ? -0.1 
79  ASN 79  A 79  A ? SER 77  A 77  A ? -1.3 LEU 76  A 76  A ? -0.1 ASN 78  A 78  A ? -0.1 THR 81  A 81  A ? -0.1 
80  TYR 80  A 80  A ? ASN 78  A 78  A ? -0.5 ALA 41  A 41  A ? -0.1 LEU 82  A 82  A ? -0.6 ASP 86  A 86  A ? -0.1 
81  THR 81  A 81  A ? ASN 79  A 79  A ? -0.1 LEU 82  A 82  A ? -0.0 TRP 83  A 83  A ? -1.3 ASP 84  A 84  A ? -1.1 
82  LEU 82  A 82  A ? TYR 80  A 80  A ? -0.6 TRP 83  A 83  A ? -0.2 ASP 86  A 86  A ? -0.1 THR 81  A 81  A ? -0.0 
83  TRP 83  A 83  A ? THR 81  A 81  A ? -1.3 LYS 85  A 85  A ? -0.1 THR 159 A 159 A ? -0.7 LEU 82  A 82  A ? -0.2 
84  ASP 84  A 84  A ? THR 81  A 81  A ? -1.1 ALA 158 A 158 A ? -0.1 LYS 211 A 211 A ? -0.1 LEU 82  A 82  A ? -0.1 
85  LYS 85  A 85  A ? THR 81  A 81  A ? -0.7 THR 210 A 210 A ? -0.1 ILE 87  A 87  A ? -1.5 CYS 75  A 75  A ? -0.2 
86  ASP 86  A 86  A ? ILE 192 A 192 A ? -0.1 TYR 80  A 80  A ? -0.1 MET 88  A 88  A ? -0.3 THR 210 A 210 A ? -0.2 
87  ILE 87  A 87  A ? LYS 85  A 85  A ? -1.5 ALA 40  A 40  A ? -0.3 CYS 75  A 75  A ? -1.4 LEU 89  A 89  A ? -0.4 
88  MET 88  A 88  A ? THR 39  A 39  A ? -2.9 ASP 86  A 86  A ? -0.3 THR 39  A 39  A ? -2.7 ILE 90  A 90  A ? -0.5 
89  LEU 89  A 89  A ? PHE 73  A 73  A ? -2.8 ILE 87  A 87  A ? -0.4 PHE 73  A 73  A ? -3.0 ARG 91  A 91  A ? -0.5 
90  ILE 90  A 90  A ? VAL 37  A 37  A ? -3.3 MET 88  A 88  A ? -0.5 VAL 37  A 37  A ? -2.5 LEU 92  A 92  A ? -0.5 
91  ARG 91  A 91  A ? GLU 71  A 71  A ? -2.9 LEU 89  A 89  A ? -0.5 LYS 70  A 70  A ? -3.4 GLU 71  A 71  A ? -1.1 
92  LEU 92  A 92  A ? GLU 35  A 35  A ? -2.8 ILE 90  A 90  A ? -0.5 ARG 91  A 91  A ? -0.0 ARG 67  A 67  A ? -0.0 
93  ASP 93  A 93  A ? VAL 68  A 68  A ? -2.0 SER 94  A 94  A ? -0.2 LEU 92  A 92  A ? -0.1 GLU 35  A 35  A ? -0.0 
94  SER 94  A 94  A ? VAL 68  A 68  A ? -0.2 GLU 34  A 34  A ? -0.1 ASP 93  A 93  A ? -0.2 VAL 68  A 68  A ? -0.0 
95  PRO 95  A 95  A ? ?   ?   ? ?   ? ? ?    ?   ?   ? ?   ? ? ?    SER 97  A 97  A ? -0.2 GLU 35  A 35  A ? -0.2 
96  VAL 96  A 96  A ? GLU 34  A 34  A ? -2.5 ASN 33  A 33  A ? -0.1 ASN 98  A 98  A ? -0.4 ARG 67  A 67  A ? -0.0 
97  SER 97  A 97  A ? PRO 95  A 95  A ? -0.2 ASP 63  A 63  A ? -0.1 SER 99  A 99  A ? -0.1 ILE 102 A 102 A ? -0.0 
98  ASN 98  A 98  A ? VAL 96  A 96  A ? -0.4 HIS 101 A 101 A ? -0.1 GLU 100 A 100 A ? -0.3 ALA 103 A 103 A ? -0.2 
99  SER 99  A 99  A ? ILE 102 A 102 A ? -2.1 ARG 14  A 14  A ? -0.1 ILE 102 A 102 A ? -0.4 GLY 53  A 53  A ? -0.1 
100 GLU 100 A 100 A ? ASN 98  A 98  A ? -0.3 HIS 101 A 101 A ? -0.2 ARG 14  A 14  A ? -0.1 ALA 103 A 103 A ? -0.1 
101 HIS 101 A 101 A ? ILE 102 A 102 A ? -0.1 HIS 13  A 13  A ? -0.1 ALA 103 A 103 A ? -0.5 GLY 53  A 53  A ? -0.4 
102 ILE 102 A 102 A ? SER 99  A 99  A ? -0.4 LEU 52  A 52  A ? -0.1 SER 99  A 99  A ? -2.1 PHE 15  A 15  A ? -0.2 
103 ALA 103 A 103 A ? ARG 14  A 14  A ? -2.1 HIS 101 A 101 A ? -0.5 LEU 31  A 31  A ? -0.2 GLY 53  A 53  A ? -0.1 
104 PRO 104 A 104 A ? ?   ?   ? ?   ? ? ?    ?   ?   ? ?   ? ? ?    SER 106 A 106 A ? -0.4 LEU 32  A 32  A ? -0.2 
105 LEU 105 A 105 A ? LEU 31  A 31  A ? -2.9 PHE 15  A 15  A ? -0.2 LEU 107 A 107 A ? -0.1 GLN 188 A 188 A ? -0.0 
106 SER 106 A 106 A ? PRO 104 A 104 A ? -0.4 LEU 107 A 107 A ? -0.1 PHE 189 A 189 A ? -0.6 SER 109 A 109 A ? -0.1 
107 LEU 107 A 107 A ? LEU 105 A 105 A ? -0.1 LEU 32  A 32  A ? -0.1 SER 106 A 106 A ? -0.1 GLN 190 A 190 A ? -0.1 
108 PRO 108 A 108 A ? ?   ?   ? ?   ? ? ?    ?   ?   ? ?   ? ? ?    LEU 107 A 107 A ? -0.1 GLN 190 A 190 A ? -0.0 
109 SER 109 A 109 A ? SER 110 A 110 A ? -0.1 SER 106 A 106 A ? -0.1 LEU 107 A 107 A ? -0.0 GLN 188 A 188 A ? -0.0 
110 SER 110 A 110 A ? SER 113 A 113 A ? -0.0 ?   ?   ? ?   ? ? ?    SER 109 A 109 A ? -0.1 PHE 213 A 213 A ? -0.1 
111 PRO 111 A 111 A ? ?   ?   ? ?   ? ? ?    ?   ?   ? ?   ? ? ?    SER 109 A 109 A ? -0.1 GLN 190 A 190 A ? -0.0 
112 PRO 112 A 112 A ? ?   ?   ? ?   ? ? ?    ?   ?   ? ?   ? ? ?    VAL 114 A 114 A ? -0.5 ASN 186 A 186 A ? -0.0 
113 SER 113 A 113 A ? SER 110 A 110 A ? -0.1 PRO 111 A 111 A ? -0.0 SER 116 A 116 A ? -1.9 LEU 144 A 144 A ? -0.2 
114 VAL 114 A 114 A ? PRO 112 A 112 A ? -0.5 GLY 115 A 115 A ? -0.2 LEU 145 A 145 A ? -0.2 VAL 117 A 117 A ? -0.1 
115 GLY 115 A 115 A ? LEU 144 A 144 A ? -2.0 SER 116 A 116 A ? -0.3 VAL 114 A 114 A ? -0.2 LEU 145 A 145 A ? -0.1 
116 SER 116 A 116 A ? SER 113 A 113 A ? -1.9 VAL 117 A 117 A ? -0.1 LEU 144 A 144 A ? -2.5 CYS 118 A 118 A ? -0.5 
117 VAL 117 A 117 A ? ASN 143 A 143 A ? -0.2 VAL 114 A 114 A ? -0.1 ASN 186 A 186 A ? -1.3 ARG 119 A 119 A ? -0.3 
118 CYS 118 A 118 A ? ILE 142 A 142 A ? -4.2 SER 116 A 116 A ? -0.5 ILE 142 A 142 A ? -3.1 ILE 120 A 120 A ? -0.5 
119 ARG 119 A 119 A ? ILE 184 A 184 A ? -3.9 VAL 117 A 117 A ? -0.3 ILE 184 A 184 A ? -2.9 MET 121 A 121 A ? -0.3 
120 ILE 120 A 120 A ? ALA 140 A 140 A ? -2.4 CYS 118 A 118 A ? -0.5 ALA 140 A 140 A ? -1.6 GLY 122 A 122 A ? -0.3 
121 MET 121 A 121 A ? PRO 182 A 182 A ? -0.9 ARG 119 A 119 A ? -0.3 TRP 123 A 123 A ? -0.2 CYS 139 A 139 A ? -0.2 
122 GLY 122 A 122 A ? HIS 138 A 138 A ? -1.4 ILE 120 A 120 A ? -0.3 HIS 138 A 138 A ? -2.4 VAL 2   A 2   A ? -0.4 
123 TRP 123 A 123 A ? SER 177 A 177 A ? -0.4 MET 121 A 121 A ? -0.2 ASP 178 A 178 A ? -0.1 ILE 126 A 126 A ? -0.1 
124 GLY 124 A 124 A ? ARG 125 A 125 A ? -0.2 HIS 138 A 138 A ? -0.1 VAL 2   A 2   A ? -0.3 SER 177 A 177 A ? -0.2 
125 ARG 125 A 125 A ? LYS 176 A 176 A ? -2.1 LEU 1   A 1   A ? -0.3 TYR 133 A 133 A ? -0.2 GLY 124 A 124 A ? -0.2 
126 ILE 126 A 126 A ? THR 132 A 132 A ? -2.0 LYS 130 A 130 A ? -0.1 GLY 4   A 4   A ? -0.4 ARG 125 A 125 A ? -0.1 
127 SER 127 A 127 A ? LYS 130 A 130 A ? -0.5 THR 132 A 132 A ? -0.4 THR 132 A 132 A ? -0.3 CYS 200 A 200 A ? -0.2 
128 PRO 128 A 128 A ? ?   ?   ? ?   ? ? ?    ?   ?   ? ?   ? ? ?    CYS 200 A 200 A ? -0.2 SER 127 A 127 A ? -0.1 
129 SER 129 A 129 A ? PRO 199 A 199 A ? -0.1 ASP 198 A 198 A ? -0.1 GLU 131 A 131 A ? -0.3 ASP 198 A 198 A ? -0.0 
130 LYS 130 A 130 A ? THR 132 A 132 A ? -0.1 ?   ?   ? ?   ? ? ?    THR 132 A 132 A ? -1.8 SER 127 A 127 A ? -0.5 
131 GLU 131 A 131 A ? SER 129 A 129 A ? -0.3 ARG 125 A 125 A ? -0.1 TYR 133 A 133 A ? -0.5 ARG 125 A 125 A ? -0.0 
132 THR 132 A 132 A ? LYS 130 A 130 A ? -1.8 SER 127 A 127 A ? -0.3 ILE 126 A 126 A ? -2.0 SER 127 A 127 A ? -0.4 
133 TYR 133 A 133 A ? GLU 131 A 131 A ? -0.5 ARG 125 A 125 A ? -0.2 ARG 125 A 125 A ? -0.2 GLY 124 A 124 A ? -0.1 
134 PRO 134 A 134 A ? ?   ?   ? ?   ? ? ?    ?   ?   ? ?   ? ? ?    HIS 138 A 138 A ? -0.1 LYS 57  A 57  A ? -0.0 
135 ASP 135 A 135 A ? SER 56  A 56  A ? -0.1 PRO 137 A 137 A ? -0.1 LYS 57  A 57  A ? -2.7 THR 58  A 58  A ? -0.2 
136 VAL 136 A 136 A ? SER 56  A 56  A ? -0.2 LYS 57  A 57  A ? -0.1 SER 56  A 56  A ? -0.2 HIS 55  A 55  A ? -0.1 
137 PRO 137 A 137 A ? ?   ?   ? ?   ? ? ?    ?   ?   ? ?   ? ? ?    CYS 8   A 8   A ? -3.2 CYS 139 A 139 A ? -0.3 
138 HIS 138 A 138 A ? GLY 122 A 122 A ? -2.4 GLU 7   A 7   A ? -0.3 GLY 122 A 122 A ? -1.4 ALA 140 A 140 A ? -0.3 
139 CYS 139 A 139 A ? ASP 6   A 6   A ? -3.6 PRO 137 A 137 A ? -0.3 ASP 6   A 6   A ? -2.3 ASN 141 A 141 A ? -0.3 
140 ALA 140 A 140 A ? ILE 120 A 120 A ? -1.6 HIS 138 A 138 A ? -0.3 ILE 120 A 120 A ? -2.4 ILE 142 A 142 A ? -0.4 
141 ASN 141 A 141 A ? CYS 139 A 139 A ? -0.3 ARG 119 A 119 A ? -0.2 ASN 143 A 143 A ? -0.2 ARG 119 A 119 A ? -0.2 
142 ILE 142 A 142 A ? CYS 118 A 118 A ? -3.1 ALA 140 A 140 A ? -0.4 CYS 118 A 118 A ? -4.2 LEU 144 A 144 A ? -0.4 
143 ASN 143 A 143 A ? GLY 166 A 166 A ? -1.0 ASN 141 A 141 A ? -0.2 GLY 166 A 166 A ? -2.3 LEU 145 A 145 A ? -0.4 
144 LEU 144 A 144 A ? SER 116 A 116 A ? -2.5 ILE 142 A 142 A ? -0.4 GLY 115 A 115 A ? -2.0 ALA 165 A 165 A ? -0.3 
145 LEU 145 A 145 A ? CYS 164 A 164 A ? -4.2 ASN 143 A 143 A ? -0.4 CYS 164 A 164 A ? -0.6 TYR 147 A 147 A ? -0.1 
146 ASP 146 A 146 A ? LEU 144 A 144 A ? -0.2 TYR 147 A 147 A ? -0.1 VAL 149 A 149 A ? -1.5 CYS 150 A 150 A ? -1.3 
147 TYR 147 A 147 A ? GLU 148 A 148 A ? -0.3 VAL 149 A 149 A ? -0.2 LEU 151 A 151 A ? -2.3 ALA 152 A 152 A ? -0.2 
148 GLU 148 A 148 A ? VAL 149 A 149 A ? -0.2 CYS 150 A 150 A ? -0.2 ALA 152 A 152 A ? -2.0 TYR 147 A 147 A ? -0.3 
149 VAL 149 A 149 A ? ASP 146 A 146 A ? -1.5 LEU 151 A 151 A ? -0.2 ALA 153 A 153 A ? -1.6 GLU 148 A 148 A ? -0.2 
150 CYS 150 A 150 A ? ASP 146 A 146 A ? -1.3 ALA 152 A 152 A ? -0.2 TYR 154 A 154 A ? -3.3 GLU 148 A 148 A ? -0.2 
151 LEU 151 A 151 A ? TYR 147 A 147 A ? -2.3 ALA 152 A 152 A ? -0.2 CYS 150 A 150 A ? -0.2 VAL 149 A 149 A ? -0.2 
152 ALA 152 A 152 A ? GLU 148 A 148 A ? -2.0 TYR 147 A 147 A ? -0.2 LEU 151 A 151 A ? -0.2 CYS 150 A 150 A ? -0.2 
153 ALA 153 A 153 A ? VAL 149 A 149 A ? -1.6 TYR 154 A 154 A ? -0.3 LEU 151 A 151 A ? -0.2 ALA 152 A 152 A ? -0.2 
154 TYR 154 A 154 A ? CYS 150 A 150 A ? -3.3 VAL 149 A 149 A ? -0.1 ALA 158 A 158 A ? -0.4 ALA 153 A 153 A ? -0.3 
155 PRO 155 A 155 A ? ?   ?   ? ?   ? ? ?    ?   ?   ? ?   ? ? ?    ALA 158 A 158 A ? -0.1 TYR 154 A 154 A ? -0.1 
156 GLU 156 A 156 A ? PRO 157 A 157 A ? -0.2 LEU 151 A 151 A ? -0.0 LEU 151 A 151 A ? -0.0 ?   ?   ? ?   ? ? ?    
157 PRO 157 A 157 A ? ?   ?   ? ?   ? ? ?    ?   ?   ? ?   ? ? ?    THR 159 A 159 A ? -0.8 GLU 156 A 156 A ? -0.2 
158 ALA 158 A 158 A ? TYR 154 A 154 A ? -0.4 PRO 155 A 155 A ? -0.1 SER 160 A 160 A ? -0.2 ASP 84  A 84  A ? -0.1 
159 THR 159 A 159 A ? PRO 157 A 157 A ? -0.8 TRP 83  A 83  A ? -0.7 THR 162 A 162 A ? -1.4 LEU 151 A 151 A ? -0.0 
160 SER 160 A 160 A ? LYS 161 A 161 A ? -0.2 ALA 158 A 158 A ? -0.2 TYR 147 A 147 A ? -0.0 THR 159 A 159 A ? -0.0 
161 LYS 161 A 161 A ? TRP 83  A 83  A ? -0.1 LEU 163 A 163 A ? -0.0 LYS 211 A 211 A ? -2.3 LEU 163 A 163 A ? -0.3 
162 THR 162 A 162 A ? THR 159 A 159 A ? -1.4 THR 210 A 210 A ? -0.2 CYS 164 A 164 A ? -0.4 THR 210 A 210 A ? -0.2 
163 LEU 163 A 163 A ? TYR 209 A 209 A ? -3.2 LYS 161 A 161 A ? -0.3 TYR 209 A 209 A ? -3.0 ALA 165 A 165 A ? -0.5 
164 CYS 164 A 164 A ? LEU 145 A 145 A ? -0.6 THR 162 A 162 A ? -0.4 LEU 145 A 145 A ? -4.2 GLY 166 A 166 A ? -0.4 
165 ALA 165 A 165 A ? GLY 207 A 207 A ? -2.1 LEU 163 A 163 A ? -0.5 GLY 207 A 207 A ? -2.6 ILE 167 A 167 A ? -0.3 
166 GLY 166 A 166 A ? ASN 143 A 143 A ? -2.3 CYS 164 A 164 A ? -0.4 ASN 143 A 143 A ? -1.0 LEU 168 A 168 A ? -0.5 
167 ILE 167 A 167 A ? LYS 172 A 172 A ? -0.7 ALA 165 A 165 A ? -0.3 GLY 170 A 170 A ? -2.8 LYS 205 A 205 A ? -0.3 
168 LEU 168 A 168 A ? GLY 166 A 166 A ? -0.5 GLU 169 A 169 A ? -0.3 HIS 204 A 204 A ? -1.4 ILE 167 A 167 A ? -0.1 
169 GLU 169 A 169 A ? GLY 170 A 170 A ? -0.3 PRO 203 A 203 A ? -0.2 LEU 168 A 168 A ? -0.3 GLY 171 A 171 A ? -0.1 
170 GLY 170 A 170 A ? ILE 167 A 167 A ? -2.8 GLN 202 A 202 A ? -0.3 GLU 169 A 169 A ? -0.3 GLN 202 A 202 A ? -0.2 
171 GLY 171 A 171 A ? ALA 201 A 201 A ? -2.0 GLU 169 A 169 A ? -0.1 ASP 173 A 173 A ? -0.4 GLN 202 A 202 A ? -0.1 
172 LYS 172 A 172 A ? ILE 167 A 167 A ? -0.2 GLN 202 A 202 A ? -0.1 ILE 167 A 167 A ? -0.7 SER 174 A 174 A ? -0.3 
173 ASP 173 A 173 A ? ILE 3   A 3   A ? -1.5 GLY 171 A 171 A ? -0.4 ILE 3   A 3   A ? -2.5 CYS 175 A 175 A ? -0.3 
174 SER 174 A 174 A ? LYS 172 A 172 A ? -0.3 VAL 2   A 2   A ? -0.2 ALA 201 A 201 A ? -0.3 LYS 176 A 176 A ? -0.2 
175 CYS 175 A 175 A ? ASP 173 A 173 A ? -0.3 LEU 1   A 1   A ? -0.2 ASP 178 A 178 A ? -2.1 SER 179 A 179 A ? -0.2 
176 LYS 176 A 176 A ? SER 177 A 177 A ? -0.2 SER 174 A 174 A ? -0.2 ARG 125 A 125 A ? -2.1 CYS 175 A 175 A ? -0.2 
177 SER 177 A 177 A ? GLY 124 A 124 A ? -0.2 LEU 26  A 26  A ? -0.1 TRP 123 A 123 A ? -0.4 LYS 176 A 176 A ? -0.2 
178 ASP 178 A 178 A ? CYS 175 A 175 A ? -2.1 LEU 1   A 1   A ? -0.2 GLY 181 A 181 A ? -2.4 LEU 193 A 193 A ? -0.3 
179 SER 179 A 179 A ? GLY 180 A 180 A ? -0.3 LEU 26  A 26  A ? -0.2 GLY 28  A 28  A ? -3.4 SER 194 A 194 A ? -0.2 
180 GLY 180 A 180 A ? LEU 193 A 193 A ? -3.0 GLY 181 A 181 A ? -0.3 SER 179 A 179 A ? -0.3 VAL 17  A 17  A ? -0.1 
181 GLY 181 A 181 A ? ASP 178 A 178 A ? -2.4 LEU 193 A 193 A ? -0.1 LEU 193 A 193 A ? -3.0 GLY 180 A 180 A ? -0.3 
182 PRO 182 A 182 A ? ?   ?   ? ?   ? ? ?    ?   ?   ? ?   ? ? ?    MET 121 A 121 A ? -0.9 ILE 184 A 184 A ? -0.5 
183 LEU 183 A 183 A ? GLY 191 A 191 A ? -2.1 ILE 120 A 120 A ? -0.2 GLN 190 A 190 A ? -3.2 GLY 191 A 191 A ? -1.5 
184 ILE 184 A 184 A ? ARG 119 A 119 A ? -2.9 PRO 182 A 182 A ? -0.5 ARG 119 A 119 A ? -3.9 ASN 186 A 186 A ? -0.4 
185 CYS 185 A 185 A ? GLN 188 A 188 A ? -2.5 LEU 183 A 183 A ? -0.5 GLN 188 A 188 A ? -2.4 CYS 118 A 118 A ? -0.2 
186 ASN 186 A 186 A ? VAL 117 A 117 A ? -1.3 ILE 184 A 184 A ? -0.4 CYS 185 A 185 A ? -0.2 CYS 118 A 118 A ? -0.1 
187 GLY 187 A 187 A ? GLN 188 A 188 A ? -0.2 ILE 184 A 184 A ? -0.2 PHE 189 A 189 A ? -0.4 ASN 186 A 186 A ? -0.3 
188 GLN 188 A 188 A ? CYS 185 A 185 A ? -2.4 LEU 105 A 105 A ? -0.0 CYS 185 A 185 A ? -2.5 GLN 190 A 190 A ? -0.4 
189 PHE 189 A 189 A ? SER 106 A 106 A ? -0.6 GLY 187 A 187 A ? -0.4 ILE 184 A 184 A ? -0.2 ILE 192 A 192 A ? -0.1 
190 GLN 190 A 190 A ? LEU 183 A 183 A ? -3.2 GLN 188 A 188 A ? -0.4 VAL 212 A 212 A ? -1.6 PHE 213 A 213 A ? -0.5 
191 GLY 191 A 191 A ? LEU 183 A 183 A ? -1.5 LYS 211 A 211 A ? -0.2 LEU 183 A 183 A ? -2.1 LEU 193 A 193 A ? -0.5 
192 ILE 192 A 192 A ? THR 210 A 210 A ? -1.6 GLN 190 A 190 A ? -0.3 THR 210 A 210 A ? -3.1 SER 194 A 194 A ? -0.3 
193 LEU 193 A 193 A ? GLY 181 A 181 A ? -3.0 GLY 191 A 191 A ? -0.5 GLY 180 A 180 A ? -3.0 TYR 209 A 209 A ? -0.2 
194 SER 194 A 194 A ? VAL 208 A 208 A ? -2.2 TRP 195 A 195 A ? -0.4 GLY 196 A 196 A ? -0.3 TYR 209 A 209 A ? -0.2 
195 TRP 195 A 195 A ? VAL 208 A 208 A ? -1.8 SER 179 A 179 A ? -0.0 VAL 208 A 208 A ? -2.9 SER 194 A 194 A ? -0.4 
196 GLY 196 A 196 A ? SER 194 A 194 A ? -0.3 GLY 207 A 207 A ? -0.2 GLY 207 A 207 A ? -0.1 ASP 198 A 198 A ? -0.1 
197 ASP 197 A 197 A ? PRO 206 A 206 A ? -0.3 TRP 195 A 195 A ? -0.3 ALA 201 A 201 A ? -0.1 GLN 202 A 202 A ? -0.1 
198 ASP 198 A 198 A ? PRO 199 A 199 A ? -0.1 CYS 200 A 200 A ? -0.1 CYS 200 A 200 A ? -0.2 SER 129 A 129 A ? -0.1 
199 PRO 199 A 199 A ? ?   ?   ? ?   ? ? ?    ?   ?   ? ?   ? ? ?    GLN 202 A 202 A ? -0.4 ASP 198 A 198 A ? -0.1 
200 CYS 200 A 200 A ? PRO 128 A 128 A ? -0.2 ALA 201 A 201 A ? -0.2 CYS 175 A 175 A ? -0.1 GLY 171 A 171 A ? -0.1 
201 ALA 201 A 201 A ? LYS 205 A 205 A ? -0.3 SER 174 A 174 A ? -0.3 GLY 171 A 171 A ? -2.0 CYS 200 A 200 A ? -0.2 
202 GLN 202 A 202 A ? PRO 199 A 199 A ? -0.4 LYS 205 A 205 A ? -0.4 LYS 205 A 205 A ? -1.7 GLY 170 A 170 A ? -0.3 
203 PRO 203 A 203 A ? ?   ?   ? ?   ? ? ?    ?   ?   ? ?   ? ? ?    GLU 169 A 169 A ? -0.2 LEU 168 A 168 A ? -0.2 
204 HIS 204 A 204 A ? LEU 168 A 168 A ? -1.4 ILE 167 A 167 A ? -0.2 LEU 168 A 168 A ? -0.1 GLU 169 A 169 A ? -0.1 
205 LYS 205 A 205 A ? GLN 202 A 202 A ? -1.7 ILE 167 A 167 A ? -0.3 GLN 202 A 202 A ? -0.4 ALA 201 A 201 A ? -0.3 
206 PRO 206 A 206 A ? ?   ?   ? ?   ? ? ?    ?   ?   ? ?   ? ? ?    ASP 197 A 197 A ? -0.3 GLY 166 A 166 A ? -0.2 
207 GLY 207 A 207 A ? ALA 165 A 165 A ? -2.6 GLY 196 A 196 A ? -0.1 ALA 165 A 165 A ? -2.1 TYR 209 A 209 A ? -0.5 
208 VAL 208 A 208 A ? TRP 195 A 195 A ? -2.9 CYS 164 A 164 A ? -0.2 SER 194 A 194 A ? -2.2 TRP 195 A 195 A ? -1.8 
209 TYR 209 A 209 A ? LEU 163 A 163 A ? -3.0 GLY 207 A 207 A ? -0.5 LEU 163 A 163 A ? -3.2 LYS 211 A 211 A ? -0.4 
210 THR 210 A 210 A ? ILE 192 A 192 A ? -3.1 VAL 208 A 208 A ? -0.4 ILE 192 A 192 A ? -1.6 VAL 212 A 212 A ? -0.8 
211 LYS 211 A 211 A ? LYS 161 A 161 A ? -2.3 TYR 209 A 209 A ? -0.4 ASP 214 A 214 A ? -0.7 HIS 215 A 215 A ? -0.2 
212 VAL 212 A 212 A ? GLN 190 A 190 A ? -1.6 THR 210 A 210 A ? -0.8 HIS 215 A 215 A ? -2.4 LEU 216 A 216 A ? -0.2 
213 PHE 213 A 213 A ? GLN 190 A 190 A ? -0.5 ASP 214 A 214 A ? -0.3 LEU 216 A 216 A ? -1.2 ASP 217 A 217 A ? -0.3 
214 ASP 214 A 214 A ? LYS 211 A 211 A ? -0.7 HIS 215 A 215 A ? -0.3 PHE 213 A 213 A ? -0.3 VAL 212 A 212 A ? -0.2 
215 HIS 215 A 215 A ? VAL 212 A 212 A ? -2.4 LYS 211 A 211 A ? -0.2 ILE 219 A 219 A ? -2.8 ASP 214 A 214 A ? -0.3 
216 LEU 216 A 216 A ? PHE 213 A 213 A ? -1.2 ASP 217 A 217 A ? -0.2 GLN 220 A 220 A ? -3.1 SER 221 A 221 A ? -0.3 
217 ASP 217 A 217 A ? PHE 213 A 213 A ? -0.3 TRP 218 A 218 A ? -0.2 SER 221 A 221 A ? -2.1 LEU 216 A 216 A ? -0.2 
218 TRP 218 A 218 A ? GLN 220 A 220 A ? -0.2 ILE 219 A 219 A ? -0.2 ILE 222 A 222 A ? -1.6 LEU 216 A 216 A ? -0.2 
219 ILE 219 A 219 A ? HIS 215 A 215 A ? -2.8 GLN 220 A 220 A ? -0.2 ILE 223 A 223 A ? -2.3 ILE 222 A 222 A ? -0.2 
220 GLN 220 A 220 A ? LEU 216 A 216 A ? -3.1 SER 221 A 221 A ? -0.2 ALA 224 A 224 A ? -2.4 GLY 225 A 225 A ? -0.2 
221 SER 221 A 221 A ? ASP 217 A 217 A ? -2.1 LEU 216 A 216 A ? -0.3 GLY 225 A 225 A ? -1.2 GLN 220 A 220 A ? -0.2 
222 ILE 222 A 222 A ? TRP 218 A 218 A ? -1.6 ILE 219 A 219 A ? -0.2 ASN 226 A 226 A ? -0.5 GLN 220 A 220 A ? -0.2 
223 ILE 223 A 223 A ? ILE 219 A 219 A ? -2.3 ALA 224 A 224 A ? -0.2 ASN 226 A 226 A ? -0.5 SER 221 A 221 A ? -0.2 
224 ALA 224 A 224 A ? GLN 220 A 220 A ? -2.4 GLY 225 A 225 A ? -0.2 ILE 223 A 223 A ? -0.2 ILE 222 A 222 A ? -0.2 
225 GLY 225 A 225 A ? SER 221 A 221 A ? -1.2 GLN 220 A 220 A ? -0.2 ALA 224 A 224 A ? -0.2 ILE 223 A 223 A ? -0.2 
226 ASN 226 A 226 A ? ILE 223 A 223 A ? -0.5 ILE 222 A 222 A ? -0.5 GLY 225 A 225 A ? -0.2 ILE 222 A 222 A ? -0.0 
# 
loop_
_dssp_statistics_histogram.entry_id 
_dssp_statistics_histogram.type 
_dssp_statistics_histogram.1 
_dssp_statistics_histogram.2 
_dssp_statistics_histogram.3 
_dssp_statistics_histogram.4 
_dssp_statistics_histogram.5 
_dssp_statistics_histogram.6 
_dssp_statistics_histogram.7 
_dssp_statistics_histogram.8 
_dssp_statistics_histogram.9 
_dssp_statistics_histogram.10 
_dssp_statistics_histogram.11 
_dssp_statistics_histogram.12 
_dssp_statistics_histogram.13 
_dssp_statistics_histogram.14 
_dssp_statistics_histogram.15 
_dssp_statistics_histogram.16 
_dssp_statistics_histogram.17 
_dssp_statistics_histogram.18 
_dssp_statistics_histogram.19 
_dssp_statistics_histogram.20 
_dssp_statistics_histogram.21 
_dssp_statistics_histogram.22 
_dssp_statistics_histogram.23 
_dssp_statistics_histogram.24 
_dssp_statistics_histogram.25 
_dssp_statistics_histogram.26 
_dssp_statistics_histogram.27 
_dssp_statistics_histogram.28 
_dssp_statistics_histogram.29 
_dssp_statistics_histogram.30 
Crvi_A_05 residues_per_alpha_helix        0 0 0 0 0 0 1 0 1 0 0 0 0 0 0 0 0 0 0 0 0 0 0 0 0 0 0 0 0 0 
Crvi_A_05 parallel_bridges_per_ladder     0 0 0 0 0 0 0 0 0 0 0 0 0 0 0 0 0 0 0 0 0 0 0 0 0 0 0 0 0 0 
Crvi_A_05 antiparallel_bridges_per_ladder 1 2 4 4 1 2 0 0 0 0 0 0 0 0 0 0 0 0 0 0 0 0 0 0 0 0 0 0 0 0 
Crvi_A_05 ladders_per_sheet               0 0 0 0 0 1 1 0 0 0 0 0 0 0 0 0 0 0 0 0 0 0 0 0 0 0 0 0 0 0 
# 
loop_
_dssp_statistics_hbond.entry_id 
_dssp_statistics_hbond.type 
_dssp_statistics_hbond.count 
_dssp_statistics_hbond.count_per_100 
Crvi_A_05 O(I)-->H-N(J)          140 61.9 
Crvi_A_05 'PARALLEL BRIDGES'     0   0.0  
Crvi_A_05 'ANTIPARALLEL BRIDGES' 66  29.2 
Crvi_A_05 O(I)-->H-N(I-5)        1   0.4  
Crvi_A_05 O(I)-->H-N(I-4)        1   0.4  
Crvi_A_05 O(I)-->H-N(I-3)        6   2.7  
Crvi_A_05 O(I)-->H-N(I-2)        0   0.0  
Crvi_A_05 O(I)-->H-N(I-1)        0   0.0  
Crvi_A_05 O(I)-->H-N(I+0)        0   0.0  
Crvi_A_05 O(I)-->H-N(I+1)        0   0.0  
Crvi_A_05 O(I)-->H-N(I+2)        22  9.7  
Crvi_A_05 O(I)-->H-N(I+3)        20  8.8  
Crvi_A_05 O(I)-->H-N(I+4)        13  5.8  
Crvi_A_05 O(I)-->H-N(I+5)        0   0.0  
# 
_dssp_statistics.entry_id                       Crvi_A_05 
_dssp_statistics.nr_of_residues                 226 
_dssp_statistics.nr_of_chains                   1 
_dssp_statistics.nr_of_ss_bridges_total         0 
_dssp_statistics.nr_of_ss_bridges_intra_chain   0 
_dssp_statistics.nr_of_ss_bridges_inter_chain   0 
# 
loop_
_chem_comp.id 
_chem_comp.type 
_chem_comp.mon_nstd_flag 
_chem_comp.name 
_chem_comp.formula 
_chem_comp.formula_weight 
ALA 'L-PEPTIDE LINKING' y ALANINE         'C3 H7 N O2'     89.093 
ARG 'L-PEPTIDE LINKING' y ARGININE        'C6 H15 N4 O2'  175.209 
ASN 'L-PEPTIDE LINKING' y ASPARAGINE      'C4 H8 N2 O3'   132.118 
ASP 'L-PEPTIDE LINKING' y 'ASPARTIC ACID' 'C4 H7 N O4'    133.103 
CYS 'L-PEPTIDE LINKING' y CYSTEINE        'C3 H7 N O2 S'  121.158 
GLN 'L-PEPTIDE LINKING' y GLUTAMINE       'C5 H10 N2 O3'  146.144 
GLU 'L-PEPTIDE LINKING' y 'GLUTAMIC ACID' 'C5 H9 N O4'    147.129 
GLY 'PEPTIDE LINKING'   y GLYCINE         'C2 H5 N O2'     75.067 
HIS 'L-PEPTIDE LINKING' y HISTIDINE       'C6 H10 N3 O2'  156.162 
ILE 'L-PEPTIDE LINKING' y ISOLEUCINE      'C6 H13 N O2'   131.173 
LEU 'L-PEPTIDE LINKING' y LEUCINE         'C6 H13 N O2'   131.173 
LYS 'L-PEPTIDE LINKING' y LYSINE          'C6 H15 N2 O2'  147.195 
MET 'L-PEPTIDE LINKING' y METHIONINE      'C5 H11 N O2 S' 149.211 
PHE 'L-PEPTIDE LINKING' y PHENYLALANINE   'C9 H11 N O2'   165.189 
PRO 'L-PEPTIDE LINKING' y PROLINE         'C5 H9 N O2'     115.13 
SER 'L-PEPTIDE LINKING' y SERINE          'C3 H7 N O3'    105.093 
THR 'L-PEPTIDE LINKING' y THREONINE       'C4 H9 N O3'    119.119 
TRP 'L-PEPTIDE LINKING' y TRYPTOPHAN      'C11 H12 N2 O2' 204.225 
TYR 'L-PEPTIDE LINKING' y TYROSINE        'C9 H11 N O3'   181.189 
VAL 'L-PEPTIDE LINKING' y VALINE          'C5 H11 N O2'   117.146 
# 
loop_
_atom_type.symbol 
N 
C 
O 
S 
# 
loop_
_entity_poly_seq.entity_id 
_entity_poly_seq.num 
_entity_poly_seq.mon_id 
_entity_poly_seq.hetero 
1   1 LEU n 
1   2 VAL n 
1   3 ILE n 
1   4 GLY n 
1   5 GLY n 
1   6 ASP n 
1   7 GLU n 
1   8 CYS n 
1   9 ASN n 
1  10 ILE n 
1  11 ASN n 
1  12 GLU n 
1  13 HIS n 
1  14 ARG n 
1  15 PHE n 
1  16 LEU n 
1  17 VAL n 
1  18 ALA n 
1  19 LEU n 
1  20 TYR n 
1  21 ASP n 
1  22 PRO n 
1  23 ASP n 
1  24 GLY n 
1  25 PHE n 
1  26 LEU n 
1  27 CYS n 
1  28 GLY n 
1  29 GLY n 
1  30 ILE n 
1  31 LEU n 
1  32 LEU n 
1  33 ASN n 
1  34 GLU n 
1  35 GLU n 
1  36 TRP n 
1  37 VAL n 
1  38 LEU n 
1  39 THR n 
1  40 ALA n 
1  41 ALA n 
1  42 HIS n 
1  43 CYS n 
1  44 ASP n 
1  45 ARG n 
1  46 ARG n 
1  47 ASN n 
1  48 ILE n 
1  49 ARG n 
1  50 ILE n 
1  51 LYS n 
1  52 LEU n 
1  53 GLY n 
1  54 MET n 
1  55 HIS n 
1  56 SER n 
1  57 LYS n 
1  58 THR n 
1  59 VAL n 
1  60 PRO n 
1  61 ASN n 
1  62 GLU n 
1  63 ASP n 
1  64 GLU n 
1  65 GLN n 
1  66 THR n 
1  67 ARG n 
1  68 VAL n 
1  69 PRO n 
1  70 LYS n 
1  71 GLU n 
1  72 LYS n 
1  73 PHE n 
1  74 PHE n 
1  75 CYS n 
1  76 LEU n 
1  77 SER n 
1  78 ASN n 
1  79 ASN n 
1  80 TYR n 
1  81 THR n 
1  82 LEU n 
1  83 TRP n 
1  84 ASP n 
1  85 LYS n 
1  86 ASP n 
1  87 ILE n 
1  88 MET n 
1  89 LEU n 
1  90 ILE n 
1  91 ARG n 
1  92 LEU n 
1  93 ASP n 
1  94 SER n 
1  95 PRO n 
1  96 VAL n 
1  97 SER n 
1  98 ASN n 
1  99 SER n 
1 100 GLU n 
1 101 HIS n 
1 102 ILE n 
1 103 ALA n 
1 104 PRO n 
1 105 LEU n 
1 106 SER n 
1 107 LEU n 
1 108 PRO n 
1 109 SER n 
1 110 SER n 
1 111 PRO n 
1 112 PRO n 
1 113 SER n 
1 114 VAL n 
1 115 GLY n 
1 116 SER n 
1 117 VAL n 
1 118 CYS n 
1 119 ARG n 
1 120 ILE n 
1 121 MET n 
1 122 GLY n 
1 123 TRP n 
1 124 GLY n 
1 125 ARG n 
1 126 ILE n 
1 127 SER n 
1 128 PRO n 
1 129 SER n 
1 130 LYS n 
1 131 GLU n 
1 132 THR n 
1 133 TYR n 
1 134 PRO n 
1 135 ASP n 
1 136 VAL n 
1 137 PRO n 
1 138 HIS n 
1 139 CYS n 
1 140 ALA n 
1 141 ASN n 
1 142 ILE n 
1 143 ASN n 
1 144 LEU n 
1 145 LEU n 
1 146 ASP n 
1 147 TYR n 
1 148 GLU n 
1 149 VAL n 
1 150 CYS n 
1 151 LEU n 
1 152 ALA n 
1 153 ALA n 
1 154 TYR n 
1 155 PRO n 
1 156 GLU n 
1 157 PRO n 
1 158 ALA n 
1 159 THR n 
1 160 SER n 
1 161 LYS n 
1 162 THR n 
1 163 LEU n 
1 164 CYS n 
1 165 ALA n 
1 166 GLY n 
1 167 ILE n 
1 168 LEU n 
1 169 GLU n 
1 170 GLY n 
1 171 GLY n 
1 172 LYS n 
1 173 ASP n 
1 174 SER n 
1 175 CYS n 
1 176 LYS n 
1 177 SER n 
1 178 ASP n 
1 179 SER n 
1 180 GLY n 
1 181 GLY n 
1 182 PRO n 
1 183 LEU n 
1 184 ILE n 
1 185 CYS n 
1 186 ASN n 
1 187 GLY n 
1 188 GLN n 
1 189 PHE n 
1 190 GLN n 
1 191 GLY n 
1 192 ILE n 
1 193 LEU n 
1 194 SER n 
1 195 TRP n 
1 196 GLY n 
1 197 ASP n 
1 198 ASP n 
1 199 PRO n 
1 200 CYS n 
1 201 ALA n 
1 202 GLN n 
1 203 PRO n 
1 204 HIS n 
1 205 LYS n 
1 206 PRO n 
1 207 GLY n 
1 208 VAL n 
1 209 TYR n 
1 210 THR n 
1 211 LYS n 
1 212 VAL n 
1 213 PHE n 
1 214 ASP n 
1 215 HIS n 
1 216 LEU n 
1 217 ASP n 
1 218 TRP n 
1 219 ILE n 
1 220 GLN n 
1 221 SER n 
1 222 ILE n 
1 223 ILE n 
1 224 ALA n 
1 225 GLY n 
1 226 ASN n 
# 
loop_
_pdbx_poly_seq_scheme.asym_id 
_pdbx_poly_seq_scheme.entity_id 
_pdbx_poly_seq_scheme.seq_id 
_pdbx_poly_seq_scheme.mon_id 
_pdbx_poly_seq_scheme.ndb_seq_num 
_pdbx_poly_seq_scheme.pdb_seq_num 
_pdbx_poly_seq_scheme.auth_seq_num 
_pdbx_poly_seq_scheme.pdb_mon_id 
_pdbx_poly_seq_scheme.auth_mon_id 
_pdbx_poly_seq_scheme.pdb_strand_id 
_pdbx_poly_seq_scheme.pdb_ins_code 
_pdbx_poly_seq_scheme.hetero 
A 1   1 LEU   1 1   1   LEU LEU A ? n 
A 1   2 VAL   2 2   2   VAL VAL A ? n 
A 1   3 ILE   3 3   3   ILE ILE A ? n 
A 1   4 GLY   4 4   4   GLY GLY A ? n 
A 1   5 GLY   5 5   5   GLY GLY A ? n 
A 1   6 ASP   6 6   6   ASP ASP A ? n 
A 1   7 GLU   7 7   7   GLU GLU A ? n 
A 1   8 CYS   8 8   8   CYS CYS A ? n 
A 1   9 ASN   9 9   9   ASN ASN A ? n 
A 1  10 ILE  10 10  10  ILE ILE A ? n 
A 1  11 ASN  11 11  11  ASN ASN A ? n 
A 1  12 GLU  12 12  12  GLU GLU A ? n 
A 1  13 HIS  13 13  13  HIS HIS A ? n 
A 1  14 ARG  14 14  14  ARG ARG A ? n 
A 1  15 PHE  15 15  15  PHE PHE A ? n 
A 1  16 LEU  16 16  16  LEU LEU A ? n 
A 1  17 VAL  17 17  17  VAL VAL A ? n 
A 1  18 ALA  18 18  18  ALA ALA A ? n 
A 1  19 LEU  19 19  19  LEU LEU A ? n 
A 1  20 TYR  20 20  20  TYR TYR A ? n 
A 1  21 ASP  21 21  21  ASP ASP A ? n 
A 1  22 PRO  22 22  22  PRO PRO A ? n 
A 1  23 ASP  23 23  23  ASP ASP A ? n 
A 1  24 GLY  24 24  24  GLY GLY A ? n 
A 1  25 PHE  25 25  25  PHE PHE A ? n 
A 1  26 LEU  26 26  26  LEU LEU A ? n 
A 1  27 CYS  27 27  27  CYS CYS A ? n 
A 1  28 GLY  28 28  28  GLY GLY A ? n 
A 1  29 GLY  29 29  29  GLY GLY A ? n 
A 1  30 ILE  30 30  30  ILE ILE A ? n 
A 1  31 LEU  31 31  31  LEU LEU A ? n 
A 1  32 LEU  32 32  32  LEU LEU A ? n 
A 1  33 ASN  33 33  33  ASN ASN A ? n 
A 1  34 GLU  34 34  34  GLU GLU A ? n 
A 1  35 GLU  35 35  35  GLU GLU A ? n 
A 1  36 TRP  36 36  36  TRP TRP A ? n 
A 1  37 VAL  37 37  37  VAL VAL A ? n 
A 1  38 LEU  38 38  38  LEU LEU A ? n 
A 1  39 THR  39 39  39  THR THR A ? n 
A 1  40 ALA  40 40  40  ALA ALA A ? n 
A 1  41 ALA  41 41  41  ALA ALA A ? n 
A 1  42 HIS  42 42  42  HIS HIS A ? n 
A 1  43 CYS  43 43  43  CYS CYS A ? n 
A 1  44 ASP  44 44  44  ASP ASP A ? n 
A 1  45 ARG  45 45  45  ARG ARG A ? n 
A 1  46 ARG  46 46  46  ARG ARG A ? n 
A 1  47 ASN  47 47  47  ASN ASN A ? n 
A 1  48 ILE  48 48  48  ILE ILE A ? n 
A 1  49 ARG  49 49  49  ARG ARG A ? n 
A 1  50 ILE  50 50  50  ILE ILE A ? n 
A 1  51 LYS  51 51  51  LYS LYS A ? n 
A 1  52 LEU  52 52  52  LEU LEU A ? n 
A 1  53 GLY  53 53  53  GLY GLY A ? n 
A 1  54 MET  54 54  54  MET MET A ? n 
A 1  55 HIS  55 55  55  HIS HIS A ? n 
A 1  56 SER  56 56  56  SER SER A ? n 
A 1  57 LYS  57 57  57  LYS LYS A ? n 
A 1  58 THR  58 58  58  THR THR A ? n 
A 1  59 VAL  59 59  59  VAL VAL A ? n 
A 1  60 PRO  60 60  60  PRO PRO A ? n 
A 1  61 ASN  61 61  61  ASN ASN A ? n 
A 1  62 GLU  62 62  62  GLU GLU A ? n 
A 1  63 ASP  63 63  63  ASP ASP A ? n 
A 1  64 GLU  64 64  64  GLU GLU A ? n 
A 1  65 GLN  65 65  65  GLN GLN A ? n 
A 1  66 THR  66 66  66  THR THR A ? n 
A 1  67 ARG  67 67  67  ARG ARG A ? n 
A 1  68 VAL  68 68  68  VAL VAL A ? n 
A 1  69 PRO  69 69  69  PRO PRO A ? n 
A 1  70 LYS  70 70  70  LYS LYS A ? n 
A 1  71 GLU  71 71  71  GLU GLU A ? n 
A 1  72 LYS  72 72  72  LYS LYS A ? n 
A 1  73 PHE  73 73  73  PHE PHE A ? n 
A 1  74 PHE  74 74  74  PHE PHE A ? n 
A 1  75 CYS  75 75  75  CYS CYS A ? n 
A 1  76 LEU  76 76  76  LEU LEU A ? n 
A 1  77 SER  77 77  77  SER SER A ? n 
A 1  78 ASN  78 78  78  ASN ASN A ? n 
A 1  79 ASN  79 79  79  ASN ASN A ? n 
A 1  80 TYR  80 80  80  TYR TYR A ? n 
A 1  81 THR  81 81  81  THR THR A ? n 
A 1  82 LEU  82 82  82  LEU LEU A ? n 
A 1  83 TRP  83 83  83  TRP TRP A ? n 
A 1  84 ASP  84 84  84  ASP ASP A ? n 
A 1  85 LYS  85 85  85  LYS LYS A ? n 
A 1  86 ASP  86 86  86  ASP ASP A ? n 
A 1  87 ILE  87 87  87  ILE ILE A ? n 
A 1  88 MET  88 88  88  MET MET A ? n 
A 1  89 LEU  89 89  89  LEU LEU A ? n 
A 1  90 ILE  90 90  90  ILE ILE A ? n 
A 1  91 ARG  91 91  91  ARG ARG A ? n 
A 1  92 LEU  92 92  92  LEU LEU A ? n 
A 1  93 ASP  93 93  93  ASP ASP A ? n 
A 1  94 SER  94 94  94  SER SER A ? n 
A 1  95 PRO  95 95  95  PRO PRO A ? n 
A 1  96 VAL  96 96  96  VAL VAL A ? n 
A 1  97 SER  97 97  97  SER SER A ? n 
A 1  98 ASN  98 98  98  ASN ASN A ? n 
A 1  99 SER  99 99  99  SER SER A ? n 
A 1 100 GLU 100 100 100 GLU GLU A ? n 
A 1 101 HIS 101 101 101 HIS HIS A ? n 
A 1 102 ILE 102 102 102 ILE ILE A ? n 
A 1 103 ALA 103 103 103 ALA ALA A ? n 
A 1 104 PRO 104 104 104 PRO PRO A ? n 
A 1 105 LEU 105 105 105 LEU LEU A ? n 
A 1 106 SER 106 106 106 SER SER A ? n 
A 1 107 LEU 107 107 107 LEU LEU A ? n 
A 1 108 PRO 108 108 108 PRO PRO A ? n 
A 1 109 SER 109 109 109 SER SER A ? n 
A 1 110 SER 110 110 110 SER SER A ? n 
A 1 111 PRO 111 111 111 PRO PRO A ? n 
A 1 112 PRO 112 112 112 PRO PRO A ? n 
A 1 113 SER 113 113 113 SER SER A ? n 
A 1 114 VAL 114 114 114 VAL VAL A ? n 
A 1 115 GLY 115 115 115 GLY GLY A ? n 
A 1 116 SER 116 116 116 SER SER A ? n 
A 1 117 VAL 117 117 117 VAL VAL A ? n 
A 1 118 CYS 118 118 118 CYS CYS A ? n 
A 1 119 ARG 119 119 119 ARG ARG A ? n 
A 1 120 ILE 120 120 120 ILE ILE A ? n 
A 1 121 MET 121 121 121 MET MET A ? n 
A 1 122 GLY 122 122 122 GLY GLY A ? n 
A 1 123 TRP 123 123 123 TRP TRP A ? n 
A 1 124 GLY 124 124 124 GLY GLY A ? n 
A 1 125 ARG 125 125 125 ARG ARG A ? n 
A 1 126 ILE 126 126 126 ILE ILE A ? n 
A 1 127 SER 127 127 127 SER SER A ? n 
A 1 128 PRO 128 128 128 PRO PRO A ? n 
A 1 129 SER 129 129 129 SER SER A ? n 
A 1 130 LYS 130 130 130 LYS LYS A ? n 
A 1 131 GLU 131 131 131 GLU GLU A ? n 
A 1 132 THR 132 132 132 THR THR A ? n 
A 1 133 TYR 133 133 133 TYR TYR A ? n 
A 1 134 PRO 134 134 134 PRO PRO A ? n 
A 1 135 ASP 135 135 135 ASP ASP A ? n 
A 1 136 VAL 136 136 136 VAL VAL A ? n 
A 1 137 PRO 137 137 137 PRO PRO A ? n 
A 1 138 HIS 138 138 138 HIS HIS A ? n 
A 1 139 CYS 139 139 139 CYS CYS A ? n 
A 1 140 ALA 140 140 140 ALA ALA A ? n 
A 1 141 ASN 141 141 141 ASN ASN A ? n 
A 1 142 ILE 142 142 142 ILE ILE A ? n 
A 1 143 ASN 143 143 143 ASN ASN A ? n 
A 1 144 LEU 144 144 144 LEU LEU A ? n 
A 1 145 LEU 145 145 145 LEU LEU A ? n 
A 1 146 ASP 146 146 146 ASP ASP A ? n 
A 1 147 TYR 147 147 147 TYR TYR A ? n 
A 1 148 GLU 148 148 148 GLU GLU A ? n 
A 1 149 VAL 149 149 149 VAL VAL A ? n 
A 1 150 CYS 150 150 150 CYS CYS A ? n 
A 1 151 LEU 151 151 151 LEU LEU A ? n 
A 1 152 ALA 152 152 152 ALA ALA A ? n 
A 1 153 ALA 153 153 153 ALA ALA A ? n 
A 1 154 TYR 154 154 154 TYR TYR A ? n 
A 1 155 PRO 155 155 155 PRO PRO A ? n 
A 1 156 GLU 156 156 156 GLU GLU A ? n 
A 1 157 PRO 157 157 157 PRO PRO A ? n 
A 1 158 ALA 158 158 158 ALA ALA A ? n 
A 1 159 THR 159 159 159 THR THR A ? n 
A 1 160 SER 160 160 160 SER SER A ? n 
A 1 161 LYS 161 161 161 LYS LYS A ? n 
A 1 162 THR 162 162 162 THR THR A ? n 
A 1 163 LEU 163 163 163 LEU LEU A ? n 
A 1 164 CYS 164 164 164 CYS CYS A ? n 
A 1 165 ALA 165 165 165 ALA ALA A ? n 
A 1 166 GLY 166 166 166 GLY GLY A ? n 
A 1 167 ILE 167 167 167 ILE ILE A ? n 
A 1 168 LEU 168 168 168 LEU LEU A ? n 
A 1 169 GLU 169 169 169 GLU GLU A ? n 
A 1 170 GLY 170 170 170 GLY GLY A ? n 
A 1 171 GLY 171 171 171 GLY GLY A ? n 
A 1 172 LYS 172 172 172 LYS LYS A ? n 
A 1 173 ASP 173 173 173 ASP ASP A ? n 
A 1 174 SER 174 174 174 SER SER A ? n 
A 1 175 CYS 175 175 175 CYS CYS A ? n 
A 1 176 LYS 176 176 176 LYS LYS A ? n 
A 1 177 SER 177 177 177 SER SER A ? n 
A 1 178 ASP 178 178 178 ASP ASP A ? n 
A 1 179 SER 179 179 179 SER SER A ? n 
A 1 180 GLY 180 180 180 GLY GLY A ? n 
A 1 181 GLY 181 181 181 GLY GLY A ? n 
A 1 182 PRO 182 182 182 PRO PRO A ? n 
A 1 183 LEU 183 183 183 LEU LEU A ? n 
A 1 184 ILE 184 184 184 ILE ILE A ? n 
A 1 185 CYS 185 185 185 CYS CYS A ? n 
A 1 186 ASN 186 186 186 ASN ASN A ? n 
A 1 187 GLY 187 187 187 GLY GLY A ? n 
A 1 188 GLN 188 188 188 GLN GLN A ? n 
A 1 189 PHE 189 189 189 PHE PHE A ? n 
A 1 190 GLN 190 190 190 GLN GLN A ? n 
A 1 191 GLY 191 191 191 GLY GLY A ? n 
A 1 192 ILE 192 192 192 ILE ILE A ? n 
A 1 193 LEU 193 193 193 LEU LEU A ? n 
A 1 194 SER 194 194 194 SER SER A ? n 
A 1 195 TRP 195 195 195 TRP TRP A ? n 
A 1 196 GLY 196 196 196 GLY GLY A ? n 
A 1 197 ASP 197 197 197 ASP ASP A ? n 
A 1 198 ASP 198 198 198 ASP ASP A ? n 
A 1 199 PRO 199 199 199 PRO PRO A ? n 
A 1 200 CYS 200 200 200 CYS CYS A ? n 
A 1 201 ALA 201 201 201 ALA ALA A ? n 
A 1 202 GLN 202 202 202 GLN GLN A ? n 
A 1 203 PRO 203 203 203 PRO PRO A ? n 
A 1 204 HIS 204 204 204 HIS HIS A ? n 
A 1 205 LYS 205 205 205 LYS LYS A ? n 
A 1 206 PRO 206 206 206 PRO PRO A ? n 
A 1 207 GLY 207 207 207 GLY GLY A ? n 
A 1 208 VAL 208 208 208 VAL VAL A ? n 
A 1 209 TYR 209 209 209 TYR TYR A ? n 
A 1 210 THR 210 210 210 THR THR A ? n 
A 1 211 LYS 211 211 211 LYS LYS A ? n 
A 1 212 VAL 212 212 212 VAL VAL A ? n 
A 1 213 PHE 213 213 213 PHE PHE A ? n 
A 1 214 ASP 214 214 214 ASP ASP A ? n 
A 1 215 HIS 215 215 215 HIS HIS A ? n 
A 1 216 LEU 216 216 216 LEU LEU A ? n 
A 1 217 ASP 217 217 217 ASP ASP A ? n 
A 1 218 TRP 218 218 218 TRP TRP A ? n 
A 1 219 ILE 219 219 219 ILE ILE A ? n 
A 1 220 GLN 220 220 220 GLN GLN A ? n 
A 1 221 SER 221 221 221 SER SER A ? n 
A 1 222 ILE 222 222 222 ILE ILE A ? n 
A 1 223 ILE 223 223 223 ILE ILE A ? n 
A 1 224 ALA 224 224 224 ALA ALA A ? n 
A 1 225 GLY 225 225 225 GLY GLY A ? n 
A 1 226 ASN 226 226 226 ASN ASN A ? n 
# 
loop_
_atom_site.group_PDB 
_atom_site.id 
_atom_site.type_symbol 
_atom_site.label_atom_id 
_atom_site.label_alt_id 
_atom_site.label_comp_id 
_atom_site.label_asym_id 
_atom_site.label_entity_id 
_atom_site.label_seq_id 
_atom_site.pdbx_PDB_ins_code 
_atom_site.Cartn_x 
_atom_site.Cartn_y 
_atom_site.Cartn_z 
_atom_site.occupancy 
_atom_site.B_iso_or_equiv 
_atom_site.pdbx_formal_charge 
_atom_site.auth_seq_id 
_atom_site.auth_comp_id 
_atom_site.auth_asym_id 
_atom_site.auth_atom_id 
_atom_site.pdbx_PDB_model_num 
ATOM 1    N N   ? LEU A 1   1 ?  -6.849  -3.431 -11.275 1.000 69.680 ? 1   LEU A N   1 
ATOM 2    C CA  ? LEU A 1   1 ?  -7.293  -2.170 -11.858 1.000 69.680 ? 1   LEU A CA  1 
ATOM 3    C C   ? LEU A 1   1 ?  -8.633  -1.741 -11.270 1.000 69.680 ? 1   LEU A C   1 
ATOM 4    C CB  ? LEU A 1   1 ?  -7.406  -2.293 -13.380 1.000 69.680 ? 1   LEU A CB  1 
ATOM 5    O O   ? LEU A 1   1 ?  -9.448  -2.585 -10.890 1.000 69.680 ? 1   LEU A O   1 
ATOM 6    C CG  ? LEU A 1   1 ?  -6.089  -2.400 -14.151 1.000 69.680 ? 1   LEU A CG  1 
ATOM 7    C CD1 ? LEU A 1   1 ?  -6.339  -2.946 -15.553 1.000 69.680 ? 1   LEU A CD1 1 
ATOM 8    C CD2 ? LEU A 1   1 ?  -5.394  -1.044 -14.214 1.000 69.680 ? 1   LEU A CD2 1 
ATOM 9    N N   ? VAL A 1   2 ?  -8.761  -0.475 -11.079 1.000 91.600 ? 2   VAL A N   1 
ATOM 10   C CA  ? VAL A 1   2 ?  -9.884   0.202 -10.439 1.000 91.600 ? 2   VAL A CA  1 
ATOM 11   C C   ? VAL A 1   2 ? -11.020   0.381 -11.443 1.000 91.600 ? 2   VAL A C   1 
ATOM 12   C CB  ? VAL A 1   2 ?  -9.465   1.571  -9.858 1.000 91.600 ? 2   VAL A CB  1 
ATOM 13   O O   ? VAL A 1   2 ? -10.879   1.114 -12.425 1.000 91.600 ? 2   VAL A O   1 
ATOM 14   C CG1 ? VAL A 1   2 ? -10.667   2.290  -9.249 1.000 91.600 ? 2   VAL A CG1 1 
ATOM 15   C CG2 ? VAL A 1   2 ?  -8.361   1.393  -8.816 1.000 91.600 ? 2   VAL A CG2 1 
ATOM 16   N N   ? ILE A 1   3 ? -12.041  -0.462 -11.371 1.000 93.700 ? 3   ILE A N   1 
ATOM 17   C CA  ? ILE A 1   3 ? -13.231  -0.372 -12.210 1.000 93.700 ? 3   ILE A CA  1 
ATOM 18   C C   ? ILE A 1   3 ? -13.972   0.930 -11.917 1.000 93.700 ? 3   ILE A C   1 
ATOM 19   C CB  ? ILE A 1   3 ? -14.167  -1.582 -11.993 1.000 93.700 ? 3   ILE A CB  1 
ATOM 20   O O   ? ILE A 1   3 ? -14.190   1.280 -10.754 1.000 93.700 ? 3   ILE A O   1 
ATOM 21   C CG1 ? ILE A 1   3 ? -13.453  -2.885 -12.373 1.000 93.700 ? 3   ILE A CG1 1 
ATOM 22   C CG2 ? ILE A 1   3 ? -15.462  -1.414 -12.794 1.000 93.700 ? 3   ILE A CG2 1 
ATOM 23   C CD1 ? ILE A 1   3 ? -14.280  -4.139 -12.125 1.000 93.700 ? 3   ILE A CD1 1 
ATOM 24   N N   ? GLY A 1   4 ? -14.368   1.579 -13.030 1.000 93.240 ? 4   GLY A N   1 
ATOM 25   C CA  ? GLY A 1   4 ? -15.139   2.801 -12.869 1.000 93.240 ? 4   GLY A CA  1 
ATOM 26   C C   ? GLY A 1   4 ? -14.286   4.003 -12.511 1.000 93.240 ? 4   GLY A C   1 
ATOM 27   O O   ? GLY A 1   4 ? -14.810   5.057 -12.145 1.000 93.240 ? 4   GLY A O   1 
ATOM 28   N N   ? GLY A 1   5 ? -12.843   3.818 -12.536 1.000 93.990 ? 5   GLY A N   1 
ATOM 29   C CA  ? GLY A 1   5 ? -11.903   4.894 -12.265 1.000 93.990 ? 5   GLY A CA  1 
ATOM 30   C C   ? GLY A 1   5 ? -11.333   5.520 -13.525 1.000 93.990 ? 5   GLY A C   1 
ATOM 31   O O   ? GLY A 1   5 ? -11.705   5.138 -14.636 1.000 93.990 ? 5   GLY A O   1 
ATOM 32   N N   ? ASP A 1   6 ? -10.457   6.526 -13.338 1.000 94.750 ? 6   ASP A N   1 
ATOM 33   C CA  ? ASP A 1   6 ?  -9.737   7.221 -14.400 1.000 94.750 ? 6   ASP A CA  1 
ATOM 34   C C   ? ASP A 1   6 ?  -8.235   7.234 -14.128 1.000 94.750 ? 6   ASP A C   1 
ATOM 35   C CB  ? ASP A 1   6 ? -10.256   8.652 -14.554 1.000 94.750 ? 6   ASP A CB  1 
ATOM 36   O O   ? ASP A 1   6 ?  -7.795   6.900 -13.025 1.000 94.750 ? 6   ASP A O   1 
ATOM 37   C CG  ? ASP A 1   6 ? -11.747   8.714 -14.839 1.000 94.750 ? 6   ASP A CG  1 
ATOM 38   O OD1 ? ASP A 1   6 ? -12.209   8.078 -15.811 1.000 94.750 ? 6   ASP A OD1 1 
ATOM 39   O OD2 ? ASP A 1   6 ? -12.465   9.408 -14.088 1.000 94.750 ? 6   ASP A OD2 1 
ATOM 40   N N   ? GLU A 1   7 ?  -7.558   7.503 -15.220 1.000 95.180 ? 7   GLU A N   1 
ATOM 41   C CA  ? GLU A 1   7 ?  -6.110   7.610 -15.071 1.000 95.180 ? 7   GLU A CA  1 
ATOM 42   C C   ? GLU A 1   7 ?  -5.741   8.540 -13.919 1.000 95.180 ? 7   GLU A C   1 
ATOM 43   C CB  ? GLU A 1   7 ?  -5.471   8.104 -16.372 1.000 95.180 ? 7   GLU A CB  1 
ATOM 44   O O   ? GLU A 1   7 ?  -6.297   9.633 -13.795 1.000 95.180 ? 7   GLU A O   1 
ATOM 45   C CG  ? GLU A 1   7 ?  -3.950   8.131 -16.337 1.000 95.180 ? 7   GLU A CG  1 
ATOM 46   C CD  ? GLU A 1   7 ?  -3.327   8.552 -17.659 1.000 95.180 ? 7   GLU A CD  1 
ATOM 47   O OE1 ? GLU A 1   7 ?  -2.242   9.176 -17.648 1.000 95.180 ? 7   GLU A OE1 1 
ATOM 48   O OE2 ? GLU A 1   7 ?  -3.931   8.256 -18.715 1.000 95.180 ? 7   GLU A OE2 1 
ATOM 49   N N   ? CYS A 1   8 ?  -4.840   7.969 -13.044 1.000 93.940 ? 8   CYS A N   1 
ATOM 50   C CA  ? CYS A 1   8 ?  -4.329   8.780 -11.944 1.000 93.940 ? 8   CYS A CA  1 
ATOM 51   C C   ? CYS A 1   8 ?  -3.429   9.896 -12.462 1.000 93.940 ? 8   CYS A C   1 
ATOM 52   C CB  ? CYS A 1   8 ?  -3.558   7.911 -10.951 1.000 93.940 ? 8   CYS A CB  1 
ATOM 53   O O   ? CYS A 1   8 ?  -2.744   9.729 -13.472 1.000 93.940 ? 8   CYS A O   1 
ATOM 54   S SG  ? CYS A 1   8 ?  -4.561   6.620 -10.182 1.000 93.940 ? 8   CYS A SG  1 
ATOM 55   N N   ? ASN A 1   9 ?  -3.429  11.049 -11.711 1.000 91.580 ? 9   ASN A N   1 
ATOM 56   C CA  ? ASN A 1   9 ?  -2.446  12.103 -11.942 1.000 91.580 ? 9   ASN A CA  1 
ATOM 57   C C   ? ASN A 1   9 ?  -1.025  11.611 -11.683 1.000 91.580 ? 9   ASN A C   1 
ATOM 58   C CB  ? ASN A 1   9 ?  -2.753  13.323 -11.071 1.000 91.580 ? 9   ASN A CB  1 
ATOM 59   O O   ? ASN A 1   9 ?  -0.773  10.922 -10.693 1.000 91.580 ? 9   ASN A O   1 
ATOM 60   C CG  ? ASN A 1   9 ?  -1.827  14.489 -11.353 1.000 91.580 ? 9   ASN A CG  1 
ATOM 61   N ND2 ? ASN A 1   9 ?  -2.346  15.510 -12.026 1.000 91.580 ? 9   ASN A ND2 1 
ATOM 62   O OD1 ? ASN A 1   9 ?  -0.654  14.474 -10.971 1.000 91.580 ? 9   ASN A OD1 1 
ATOM 63   N N   ? ILE A 1  10 ?  -0.026  11.881 -12.555 1.000 90.060 ? 10  ILE A N   1 
ATOM 64   C CA  ? ILE A 1  10 ?   1.346  11.387 -12.498 1.000 90.060 ? 10  ILE A CA  1 
ATOM 65   C C   ? ILE A 1  10 ?   1.992  11.810 -11.181 1.000 90.060 ? 10  ILE A C   1 
ATOM 66   C CB  ? ILE A 1  10 ?   2.181  11.898 -13.693 1.000 90.060 ? 10  ILE A CB  1 
ATOM 67   O O   ? ILE A 1  10 ?   2.890  11.131 -10.676 1.000 90.060 ? 10  ILE A O   1 
ATOM 68   C CG1 ? ILE A 1  10 ?   3.547  11.203 -13.726 1.000 90.060 ? 10  ILE A CG1 1 
ATOM 69   C CG2 ? ILE A 1  10 ?   2.342  13.420 -13.628 1.000 90.060 ? 10  ILE A CG2 1 
ATOM 70   C CD1 ? ILE A 1  10 ?   4.324  11.426 -15.016 1.000 90.060 ? 10  ILE A CD1 1 
ATOM 71   N N   ? ASN A 1  11 ?   1.491  12.807 -10.513 1.000 87.460 ? 11  ASN A N   1 
ATOM 72   C CA  ? ASN A 1  11 ?   2.116  13.299  -9.290 1.000 87.460 ? 11  ASN A CA  1 
ATOM 73   C C   ? ASN A 1  11 ?   1.313  12.908  -8.053 1.000 87.460 ? 11  ASN A C   1 
ATOM 74   C CB  ? ASN A 1  11 ?   2.291  14.818  -9.351 1.000 87.460 ? 11  ASN A CB  1 
ATOM 75   O O   ? ASN A 1  11 ?   1.698  13.233  -6.929 1.000 87.460 ? 11  ASN A O   1 
ATOM 76   C CG  ? ASN A 1  11 ?   3.249  15.253 -10.443 1.000 87.460 ? 11  ASN A CG  1 
ATOM 77   N ND2 ? ASN A 1  11 ?   2.898  16.321 -11.149 1.000 87.460 ? 11  ASN A ND2 1 
ATOM 78   O OD1 ? ASN A 1  11 ?   4.295  14.632 -10.651 1.000 87.460 ? 11  ASN A OD1 1 
ATOM 79   N N   ? GLU A 1  12 ?   0.274  12.300  -8.180 1.000 87.670 ? 12  GLU A N   1 
ATOM 80   C CA  ? GLU A 1  12 ?  -0.678  11.998  -7.115 1.000 87.670 ? 12  GLU A CA  1 
ATOM 81   C C   ? GLU A 1  12 ?  -0.325  10.690  -6.413 1.000 87.670 ? 12  GLU A C   1 
ATOM 82   C CB  ? GLU A 1  12 ?  -2.103  11.928  -7.671 1.000 87.670 ? 12  GLU A CB  1 
ATOM 83   O O   ? GLU A 1  12 ?  -0.744  10.454  -5.278 1.000 87.670 ? 12  GLU A O   1 
ATOM 84   C CG  ? GLU A 1  12 ?  -3.162  11.652  -6.614 1.000 87.670 ? 12  GLU A CG  1 
ATOM 85   C CD  ? GLU A 1  12 ?  -4.556  11.472  -7.195 1.000 87.670 ? 12  GLU A CD  1 
ATOM 86   O OE1 ? GLU A 1  12 ?  -5.501  11.185  -6.426 1.000 87.670 ? 12  GLU A OE1 1 
ATOM 87   O OE2 ? GLU A 1  12 ?  -4.704  11.620  -8.429 1.000 87.670 ? 12  GLU A OE2 1 
ATOM 88   N N   ? HIS A 1  13 ?   0.579   9.727  -6.880 1.000 90.910 ? 13  HIS A N   1 
ATOM 89   C CA  ? HIS A 1  13 ?   0.821   8.416  -6.287 1.000 90.910 ? 13  HIS A CA  1 
ATOM 90   C C   ? HIS A 1  13 ?   2.314   8.155  -6.117 1.000 90.910 ? 13  HIS A C   1 
ATOM 91   C CB  ? HIS A 1  13 ?   0.189   7.316  -7.142 1.000 90.910 ? 13  HIS A CB  1 
ATOM 92   O O   ? HIS A 1  13 ?   2.789   7.050  -6.387 1.000 90.910 ? 13  HIS A O   1 
ATOM 93   C CG  ? HIS A 1  13 ?   0.608   7.356  -8.577 1.000 90.910 ? 13  HIS A CG  1 
ATOM 94   C CD2 ? HIS A 1  13 ?   1.429   6.546  -9.286 1.000 90.910 ? 13  HIS A CD2 1 
ATOM 95   N ND1 ? HIS A 1  13 ?   0.170   8.325  -9.453 1.000 90.910 ? 13  HIS A ND1 1 
ATOM 96   C CE1 ? HIS A 1  13 ?   0.705   8.108 -10.643 1.000 90.910 ? 13  HIS A CE1 1 
ATOM 97   N NE2 ? HIS A 1  13 ?   1.473   7.034 -10.568 1.000 90.910 ? 13  HIS A NE2 1 
ATOM 98   N N   ? ARG A 1  14 ?   2.958   9.041  -5.636 1.000 95.120 ? 14  ARG A N   1 
ATOM 99   C CA  ? ARG A 1  14 ?   4.409   9.019  -5.481 1.000 95.120 ? 14  ARG A CA  1 
ATOM 100  C C   ? ARG A 1  14 ?   4.840   7.936  -4.498 1.000 95.120 ? 14  ARG A C   1 
ATOM 101  C CB  ? ARG A 1  14 ?   4.921  10.384  -5.014 1.000 95.120 ? 14  ARG A CB  1 
ATOM 102  O O   ? ARG A 1  14 ?   6.017   7.574  -4.440 1.000 95.120 ? 14  ARG A O   1 
ATOM 103  C CG  ? ARG A 1  14 ?   4.659  11.510  -6.001 1.000 95.120 ? 14  ARG A CG  1 
ATOM 104  C CD  ? ARG A 1  14 ?   4.963  12.873  -5.394 1.000 95.120 ? 14  ARG A CD  1 
ATOM 105  N NE  ? ARG A 1  14 ?   6.364  12.988  -5.001 1.000 95.120 ? 14  ARG A NE  1 
ATOM 106  N NH1 ? ARG A 1  14 ?   6.090  14.964  -3.836 1.000 95.120 ? 14  ARG A NH1 1 
ATOM 107  N NH2 ? ARG A 1  14 ?   8.158  13.984  -3.970 1.000 95.120 ? 14  ARG A NH2 1 
ATOM 108  C CZ  ? ARG A 1  14 ?   6.868  13.979  -4.270 1.000 95.120 ? 14  ARG A CZ  1 
ATOM 109  N N   ? PHE A 1  15 ?   3.914   7.306  -3.766 1.000 96.670 ? 15  PHE A N   1 
ATOM 110  C CA  ? PHE A 1  15 ?   4.153   6.247  -2.792 1.000 96.670 ? 15  PHE A CA  1 
ATOM 111  C C   ? PHE A 1  15 ?   3.817   4.883  -3.382 1.000 96.670 ? 15  PHE A C   1 
ATOM 112  C CB  ? PHE A 1  15 ?   3.330   6.487  -1.522 1.000 96.670 ? 15  PHE A CB  1 
ATOM 113  O O   ? PHE A 1  15 ?   4.121   3.849  -2.783 1.000 96.670 ? 15  PHE A O   1 
ATOM 114  C CG  ? PHE A 1  15 ?   1.897   6.861  -1.789 1.000 96.670 ? 15  PHE A CG  1 
ATOM 115  C CD1 ? PHE A 1  15 ?   1.484   8.186  -1.715 1.000 96.670 ? 15  PHE A CD1 1 
ATOM 116  C CD2 ? PHE A 1  15 ?   0.962   5.887  -2.115 1.000 96.670 ? 15  PHE A CD2 1 
ATOM 117  C CE1 ? PHE A 1  15 ?   0.158   8.534  -1.961 1.000 96.670 ? 15  PHE A CE1 1 
ATOM 118  C CE2 ? PHE A 1  15 ?  -0.364   6.228  -2.363 1.000 96.670 ? 15  PHE A CE2 1 
ATOM 119  C CZ  ? PHE A 1  15 ?  -0.765   7.552  -2.284 1.000 96.670 ? 15  PHE A CZ  1 
ATOM 120  N N   ? LEU A 1  16 ?   3.093   4.914  -4.489 1.000 96.910 ? 16  LEU A N   1 
ATOM 121  C CA  ? LEU A 1  16 ?   2.617   3.682  -5.108 1.000 96.910 ? 16  LEU A CA  1 
ATOM 122  C C   ? LEU A 1  16 ?   3.777   2.880  -5.688 1.000 96.910 ? 16  LEU A C   1 
ATOM 123  C CB  ? LEU A 1  16 ?   1.597   3.993  -6.206 1.000 96.910 ? 16  LEU A CB  1 
ATOM 124  O O   ? LEU A 1  16 ?   4.590   3.416  -6.445 1.000 96.910 ? 16  LEU A O   1 
ATOM 125  C CG  ? LEU A 1  16 ?   0.905   2.791  -6.850 1.000 96.910 ? 16  LEU A CG  1 
ATOM 126  C CD1 ? LEU A 1  16 ?   0.100   2.022  -5.807 1.000 96.910 ? 16  LEU A CD1 1 
ATOM 127  C CD2 ? LEU A 1  16 ?   0.010   3.240  -7.999 1.000 96.910 ? 16  LEU A CD2 1 
ATOM 128  N N   ? VAL A 1  17 ?   3.840   1.611  -5.374 1.000 97.250 ? 17  VAL A N   1 
ATOM 129  C CA  ? VAL A 1  17 ?   4.911   0.703  -5.771 1.000 97.250 ? 17  VAL A CA  1 
ATOM 130  C C   ? VAL A 1  17 ?   4.345  -0.414  -6.646 1.000 97.250 ? 17  VAL A C   1 
ATOM 131  C CB  ? VAL A 1  17 ?   5.632   0.104  -4.543 1.000 97.250 ? 17  VAL A CB  1 
ATOM 132  O O   ? VAL A 1  17 ?   3.263  -0.938  -6.371 1.000 97.250 ? 17  VAL A O   1 
ATOM 133  C CG1 ? VAL A 1  17 ?   6.633  -0.967  -4.973 1.000 97.250 ? 17  VAL A CG1 1 
ATOM 134  C CG2 ? VAL A 1  17 ?   6.332   1.204  -3.747 1.000 97.250 ? 17  VAL A CG2 1 
ATOM 135  N N   ? ALA A 1  18 ?   5.099  -0.750  -7.699 1.000 96.410 ? 18  ALA A N   1 
ATOM 136  C CA  ? ALA A 1  18 ?   4.737  -1.872  -8.561 1.000 96.410 ? 18  ALA A CA  1 
ATOM 137  C C   ? ALA A 1  18 ?   5.627  -3.081  -8.290 1.000 96.410 ? 18  ALA A C   1 
ATOM 138  C CB  ? ALA A 1  18 ?   4.830  -1.466 -10.030 1.000 96.410 ? 18  ALA A CB  1 
ATOM 139  O O   ? ALA A 1  18 ?   6.855  -2.984  -8.355 1.000 96.410 ? 18  ALA A O   1 
ATOM 140  N N   ? LEU A 1  19 ?   4.967  -4.168  -7.978 1.000 96.920 ? 19  LEU A N   1 
ATOM 141  C CA  ? LEU A 1  19 ?   5.682  -5.425  -7.782 1.000 96.920 ? 19  LEU A CA  1 
ATOM 142  C C   ? LEU A 1  19 ?   5.605  -6.294  -9.033 1.000 96.920 ? 19  LEU A C   1 
ATOM 143  C CB  ? LEU A 1  19 ?   5.111  -6.185  -6.582 1.000 96.920 ? 19  LEU A CB  1 
ATOM 144  O O   ? LEU A 1  19 ?   4.513  -6.588  -9.524 1.000 96.920 ? 19  LEU A O   1 
ATOM 145  C CG  ? LEU A 1  19 ?   5.572  -5.716  -5.201 1.000 96.920 ? 19  LEU A CG  1 
ATOM 146  C CD1 ? LEU A 1  19 ?   5.184  -4.258  -4.980 1.000 96.920 ? 19  LEU A CD1 1 
ATOM 147  C CD2 ? LEU A 1  19 ?   4.981  -6.603  -4.111 1.000 96.920 ? 19  LEU A CD2 1 
ATOM 148  N N   ? TYR A 1  20 ?   6.808  -6.753  -9.488 1.000 95.750 ? 20  TYR A N   1 
ATOM 149  C CA  ? TYR A 1  20 ?   6.907  -7.589 -10.679 1.000 95.750 ? 20  TYR A CA  1 
ATOM 150  C C   ? TYR A 1  20 ?   7.534  -8.939 -10.348 1.000 95.750 ? 20  TYR A C   1 
ATOM 151  C CB  ? TYR A 1  20 ?   7.727  -6.885 -11.764 1.000 95.750 ? 20  TYR A CB  1 
ATOM 152  O O   ? TYR A 1  20 ?   8.383  -9.034  -9.459 1.000 95.750 ? 20  TYR A O   1 
ATOM 153  C CG  ? TYR A 1  20 ?   6.937  -5.877 -12.564 1.000 95.750 ? 20  TYR A CG  1 
ATOM 154  C CD1 ? TYR A 1  20 ?   6.462  -6.187 -13.836 1.000 95.750 ? 20  TYR A CD1 1 
ATOM 155  C CD2 ? TYR A 1  20 ?   6.666  -4.614 -12.050 1.000 95.750 ? 20  TYR A CD2 1 
ATOM 156  C CE1 ? TYR A 1  20 ?   5.735  -5.261 -14.577 1.000 95.750 ? 20  TYR A CE1 1 
ATOM 157  C CE2 ? TYR A 1  20 ?   5.940  -3.680 -12.782 1.000 95.750 ? 20  TYR A CE2 1 
ATOM 158  O OH  ? TYR A 1  20 ?   4.761  -3.092 -14.772 1.000 95.750 ? 20  TYR A OH  1 
ATOM 159  C CZ  ? TYR A 1  20 ?   5.480  -4.013 -14.043 1.000 95.750 ? 20  TYR A CZ  1 
ATOM 160  N N   ? ASP A 1  21 ?   6.989  -9.883 -11.042 1.000 94.290 ? 21  ASP A N   1 
ATOM 161  C CA  ? ASP A 1  21 ?   7.671 -11.173 -11.086 1.000 94.290 ? 21  ASP A CA  1 
ATOM 162  C C   ? ASP A 1  21 ?   7.990 -11.577 -12.523 1.000 94.290 ? 21  ASP A C   1 
ATOM 163  C CB  ? ASP A 1  21 ?   6.821 -12.253 -10.412 1.000 94.290 ? 21  ASP A CB  1 
ATOM 164  O O   ? ASP A 1  21 ?   7.789 -10.794 -13.453 1.000 94.290 ? 21  ASP A O   1 
ATOM 165  C CG  ? ASP A 1  21 ?   5.605 -12.647 -11.232 1.000 94.290 ? 21  ASP A CG  1 
ATOM 166  O OD1 ? ASP A 1  21 ?   5.419 -12.109 -12.345 1.000 94.290 ? 21  ASP A OD1 1 
ATOM 167  O OD2 ? ASP A 1  21 ?   4.825 -13.502 -10.760 1.000 94.290 ? 21  ASP A OD2 1 
ATOM 168  N N   ? PRO A 1  22 ?   8.678 -12.686 -12.774 1.000 92.860 ? 22  PRO A N   1 
ATOM 169  C CA  ? PRO A 1  22 ?   9.096 -13.048 -14.131 1.000 92.860 ? 22  PRO A CA  1 
ATOM 170  C C   ? PRO A 1  22 ?   7.927 -13.107 -15.112 1.000 92.860 ? 22  PRO A C   1 
ATOM 171  C CB  ? PRO A 1  22 ?   9.727 -14.430 -13.948 1.000 92.860 ? 22  PRO A CB  1 
ATOM 172  O O   ? PRO A 1  22 ?   8.121 -12.947 -16.319 1.000 92.860 ? 22  PRO A O   1 
ATOM 173  C CG  ? PRO A 1  22 ?  10.258 -14.427 -12.551 1.000 92.860 ? 22  PRO A CG  1 
ATOM 174  C CD  ? PRO A 1  22 ?   9.307 -13.657 -11.681 1.000 92.860 ? 22  PRO A CD  1 
ATOM 175  N N   ? ASP A 1  23 ?   6.674 -13.247 -14.596 1.000 90.480 ? 23  ASP A N   1 
ATOM 176  C CA  ? ASP A 1  23 ?   5.492 -13.392 -15.440 1.000 90.480 ? 23  ASP A CA  1 
ATOM 177  C C   ? ASP A 1  23 ?   4.813 -12.043 -15.670 1.000 90.480 ? 23  ASP A C   1 
ATOM 178  C CB  ? ASP A 1  23 ?   4.503 -14.378 -14.814 1.000 90.480 ? 23  ASP A CB  1 
ATOM 179  O O   ? ASP A 1  23 ?   3.838 -11.953 -16.419 1.000 90.480 ? 23  ASP A O   1 
ATOM 180  C CG  ? ASP A 1  23 ?   5.064 -15.783 -14.692 1.000 90.480 ? 23  ASP A CG  1 
ATOM 181  O OD1 ? ASP A 1  23 ?   5.742 -16.253 -15.632 1.000 90.480 ? 23  ASP A OD1 1 
ATOM 182  O OD2 ? ASP A 1  23 ?   4.824 -16.428 -13.649 1.000 90.480 ? 23  ASP A OD2 1 
ATOM 183  N N   ? GLY A 1  24 ?   5.404 -11.000 -15.110 1.000 91.320 ? 24  GLY A N   1 
ATOM 184  C CA  ? GLY A 1  24 ?   4.838  -9.674 -15.300 1.000 91.320 ? 24  GLY A CA  1 
ATOM 185  C C   ? GLY A 1  24 ?   4.340  -9.048 -14.012 1.000 91.320 ? 24  GLY A C   1 
ATOM 186  O O   ? GLY A 1  24 ?   4.759  -9.442 -12.921 1.000 91.320 ? 24  GLY A O   1 
ATOM 187  N N   ? PHE A 1  25 ?   3.585  -7.981 -14.148 1.000 92.590 ? 25  PHE A N   1 
ATOM 188  C CA  ? PHE A 1  25 ?   3.056  -7.248 -13.004 1.000 92.590 ? 25  PHE A CA  1 
ATOM 189  C C   ? PHE A 1  25 ?   2.360  -8.193 -12.031 1.000 92.590 ? 25  PHE A C   1 
ATOM 190  C CB  ? PHE A 1  25 ?   2.082  -6.159 -13.464 1.000 92.590 ? 25  PHE A CB  1 
ATOM 191  O O   ? PHE A 1  25 ?   1.506  -8.987 -12.432 1.000 92.590 ? 25  PHE A O   1 
ATOM 192  C CG  ? PHE A 1  25 ?   1.476  -5.370 -12.336 1.000 92.590 ? 25  PHE A CG  1 
ATOM 193  C CD1 ? PHE A 1  25 ?   0.218  -5.691 -11.840 1.000 92.590 ? 25  PHE A CD1 1 
ATOM 194  C CD2 ? PHE A 1  25 ?   2.165  -4.305 -11.769 1.000 92.590 ? 25  PHE A CD2 1 
ATOM 195  C CE1 ? PHE A 1  25 ?  -0.345  -4.963 -10.796 1.000 92.590 ? 25  PHE A CE1 1 
ATOM 196  C CE2 ? PHE A 1  25 ?   1.609  -3.572 -10.725 1.000 92.590 ? 25  PHE A CE2 1 
ATOM 197  C CZ  ? PHE A 1  25 ?   0.353  -3.902 -10.240 1.000 92.590 ? 25  PHE A CZ  1 
ATOM 198  N N   ? LEU A 1  26 ?   2.702  -8.099 -10.761 1.000 93.670 ? 26  LEU A N   1 
ATOM 199  C CA  ? LEU A 1  26 ?   2.181  -8.982  -9.723 1.000 93.670 ? 26  LEU A CA  1 
ATOM 200  C C   ? LEU A 1  26 ?   1.141  -8.264  -8.870 1.000 93.670 ? 26  LEU A C   1 
ATOM 201  C CB  ? LEU A 1  26 ?   3.318  -9.496  -8.837 1.000 93.670 ? 26  LEU A CB  1 
ATOM 202  O O   ? LEU A 1  26 ?  -0.015  -8.688  -8.805 1.000 93.670 ? 26  LEU A O   1 
ATOM 203  C CG  ? LEU A 1  26 ?   2.906 -10.315  -7.612 1.000 93.670 ? 26  LEU A CG  1 
ATOM 204  C CD1 ? LEU A 1  26 ?   2.230 -11.611  -8.045 1.000 93.670 ? 26  LEU A CD1 1 
ATOM 205  C CD2 ? LEU A 1  26 ?   4.116 -10.605  -6.731 1.000 93.670 ? 26  LEU A CD2 1 
ATOM 206  N N   ? CYS A 1  27 ?   1.497  -7.233  -8.184 1.000 95.530 ? 27  CYS A N   1 
ATOM 207  C CA  ? CYS A 1  27 ?   0.699  -6.488  -7.217 1.000 95.530 ? 27  CYS A CA  1 
ATOM 208  C C   ? CYS A 1  27 ?   1.205  -5.056  -7.081 1.000 95.530 ? 27  CYS A C   1 
ATOM 209  C CB  ? CYS A 1  27 ?   0.726  -7.179  -5.854 1.000 95.530 ? 27  CYS A CB  1 
ATOM 210  O O   ? CYS A 1  27 ?   2.260  -4.713  -7.616 1.000 95.530 ? 27  CYS A O   1 
ATOM 211  S SG  ? CYS A 1  27 ?  -0.251  -8.697  -5.788 1.000 95.530 ? 27  CYS A SG  1 
ATOM 212  N N   ? GLY A 1  28 ?   0.384  -4.318  -6.356 1.000 95.780 ? 28  GLY A N   1 
ATOM 213  C CA  ? GLY A 1  28 ?   0.835  -3.013  -5.900 1.000 95.780 ? 28  GLY A CA  1 
ATOM 214  C C   ? GLY A 1  28 ?   1.452  -3.045  -4.514 1.000 95.780 ? 28  GLY A C   1 
ATOM 215  O O   ? GLY A 1  28 ?   1.414  -4.074  -3.836 1.000 95.780 ? 28  GLY A O   1 
ATOM 216  N N   ? GLY A 1  29 ?   2.033  -1.924  -4.062 1.000 96.950 ? 29  GLY A N   1 
ATOM 217  C CA  ? GLY A 1  29 ?   2.594  -1.696  -2.740 1.000 96.950 ? 29  GLY A CA  1 
ATOM 218  C C   ? GLY A 1  29 ?   2.668  -0.227  -2.369 1.000 96.950 ? 29  GLY A C   1 
ATOM 219  O O   ? GLY A 1  29 ?   2.308   0.640  -3.168 1.000 96.950 ? 29  GLY A O   1 
ATOM 220  N N   ? ILE A 1  30 ?   3.135  -0.045  -1.062 1.000 97.640 ? 30  ILE A N   1 
ATOM 221  C CA  ? ILE A 1  30 ?   3.228   1.319  -0.552 1.000 97.640 ? 30  ILE A CA  1 
ATOM 222  C C   ? ILE A 1  30 ?   4.613   1.552   0.048 1.000 97.640 ? 30  ILE A C   1 
ATOM 223  C CB  ? ILE A 1  30 ?   2.133   1.605   0.501 1.000 97.640 ? 30  ILE A CB  1 
ATOM 224  O O   ? ILE A 1  30 ?   5.067   0.780   0.895 1.000 97.640 ? 30  ILE A O   1 
ATOM 225  C CG1 ? ILE A 1  30 ?   0.741   1.473  -0.128 1.000 97.640 ? 30  ILE A CG1 1 
ATOM 226  C CG2 ? ILE A 1  30 ?   2.327   2.993   1.118 1.000 97.640 ? 30  ILE A CG2 1 
ATOM 227  C CD1 ? ILE A 1  30 ?   0.216   0.045  -0.177 1.000 97.640 ? 30  ILE A CD1 1 
ATOM 228  N N   ? LEU A 1  31 ?   5.272   2.629  -0.442 1.000 98.060 ? 31  LEU A N   1 
ATOM 229  C CA  ? LEU A 1  31 ?   6.533   3.059   0.150 1.000 98.060 ? 31  LEU A CA  1 
ATOM 230  C C   ? LEU A 1  31 ?   6.292   3.809   1.456 1.000 98.060 ? 31  LEU A C   1 
ATOM 231  C CB  ? LEU A 1  31 ?   7.309   3.947  -0.826 1.000 98.060 ? 31  LEU A CB  1 
ATOM 232  O O   ? LEU A 1  31 ?   5.673   4.876   1.459 1.000 98.060 ? 31  LEU A O   1 
ATOM 233  C CG  ? LEU A 1  31 ?   8.675   4.445  -0.352 1.000 98.060 ? 31  LEU A CG  1 
ATOM 234  C CD1 ? LEU A 1  31 ?   9.642   3.275  -0.202 1.000 98.060 ? 31  LEU A CD1 1 
ATOM 235  C CD2 ? LEU A 1  31 ?   9.231   5.485  -1.318 1.000 98.060 ? 31  LEU A CD2 1 
ATOM 236  N N   ? LEU A 1  32 ?   6.861   3.213   2.654 1.000 97.120 ? 32  LEU A N   1 
ATOM 237  C CA  ? LEU A 1  32 ?   6.631   3.795   3.972 1.000 97.120 ? 32  LEU A CA  1 
ATOM 238  C C   ? LEU A 1  32 ?   7.760   4.747   4.350 1.000 97.120 ? 32  LEU A C   1 
ATOM 239  C CB  ? LEU A 1  32 ?   6.499   2.695   5.028 1.000 97.120 ? 32  LEU A CB  1 
ATOM 240  O O   ? LEU A 1  32 ?   7.537   5.732   5.057 1.000 97.120 ? 32  LEU A O   1 
ATOM 241  C CG  ? LEU A 1  32 ?   5.294   1.763   4.891 1.000 97.120 ? 32  LEU A CG  1 
ATOM 242  C CD1 ? LEU A 1  32 ?   5.298   0.723   6.007 1.000 97.120 ? 32  LEU A CD1 1 
ATOM 243  C CD2 ? LEU A 1  32 ?   3.996   2.562   4.902 1.000 97.120 ? 32  LEU A CD2 1 
ATOM 244  N N   ? ASN A 1  33 ?   8.983   4.435   3.978 1.000 96.450 ? 33  ASN A N   1 
ATOM 245  C CA  ? ASN A 1  33 ?  10.202   5.232   4.056 1.000 96.450 ? 33  ASN A CA  1 
ATOM 246  C C   ? ASN A 1  33 ?  11.219   4.805   3.001 1.000 96.450 ? 33  ASN A C   1 
ATOM 247  C CB  ? ASN A 1  33 ?  10.816   5.138   5.454 1.000 96.450 ? 33  ASN A CB  1 
ATOM 248  O O   ? ASN A 1  33 ?  10.876   4.098   2.052 1.000 96.450 ? 33  ASN A O   1 
ATOM 249  C CG  ? ASN A 1  33 ?  11.238   3.727   5.813 1.000 96.450 ? 33  ASN A CG  1 
ATOM 250  N ND2 ? ASN A 1  33 ?  11.133   3.384   7.092 1.000 96.450 ? 33  ASN A ND2 1 
ATOM 251  O OD1 ? ASN A 1  33 ?  11.656   2.952   4.949 1.000 96.450 ? 33  ASN A OD1 1 
ATOM 252  N N   ? GLU A 1  34 ?  12.516   5.250   3.167 1.000 96.710 ? 34  GLU A N   1 
ATOM 253  C CA  ? GLU A 1  34 ?  13.502   5.025   2.115 1.000 96.710 ? 34  GLU A CA  1 
ATOM 254  C C   ? GLU A 1  34 ?  13.832   3.542   1.975 1.000 96.710 ? 34  GLU A C   1 
ATOM 255  C CB  ? GLU A 1  34 ?  14.777   5.824   2.393 1.000 96.710 ? 34  GLU A CB  1 
ATOM 256  O O   ? GLU A 1  34 ?  14.378   3.115   0.956 1.000 96.710 ? 34  GLU A O   1 
ATOM 257  C CG  ? GLU A 1  34 ?  14.575   7.332   2.376 1.000 96.710 ? 34  GLU A CG  1 
ATOM 258  C CD  ? GLU A 1  34 ?  15.842   8.111   2.692 1.000 96.710 ? 34  GLU A CD  1 
ATOM 259  O OE1 ? GLU A 1  34 ?  15.784   9.360   2.764 1.000 96.710 ? 34  GLU A OE1 1 
ATOM 260  O OE2 ? GLU A 1  34 ?  16.900   7.468   2.868 1.000 96.710 ? 34  GLU A OE2 1 
ATOM 261  N N   ? GLU A 1  35 ?  13.344   2.667   2.931 1.000 97.040 ? 35  GLU A N   1 
ATOM 262  C CA  ? GLU A 1  35 ?  13.829   1.291   2.946 1.000 97.040 ? 35  GLU A CA  1 
ATOM 263  C C   ? GLU A 1  35 ?  12.672   0.298   3.005 1.000 97.040 ? 35  GLU A C   1 
ATOM 264  C CB  ? GLU A 1  35 ?  14.775   1.067   4.129 1.000 97.040 ? 35  GLU A CB  1 
ATOM 265  O O   ? GLU A 1  35 ?  12.871  -0.906   2.833 1.000 97.040 ? 35  GLU A O   1 
ATOM 266  C CG  ? GLU A 1  35 ?  16.056   1.885   4.056 1.000 97.040 ? 35  GLU A CG  1 
ATOM 267  C CD  ? GLU A 1  35 ?  16.995   1.634   5.225 1.000 97.040 ? 35  GLU A CD  1 
ATOM 268  O OE1 ? GLU A 1  35 ?  18.132   1.159   5.000 1.000 97.040 ? 35  GLU A OE1 1 
ATOM 269  O OE2 ? GLU A 1  35 ?  16.592   1.915   6.375 1.000 97.040 ? 35  GLU A OE2 1 
ATOM 270  N N   ? TRP A 1  36 ?  11.441   0.817   3.233 1.000 97.990 ? 36  TRP A N   1 
ATOM 271  C CA  ? TRP A 1  36 ?  10.397  -0.150   3.556 1.000 97.990 ? 36  TRP A CA  1 
ATOM 272  C C   ? TRP A 1  36 ?   9.194   0.019   2.634 1.000 97.990 ? 36  TRP A C   1 
ATOM 273  C CB  ? TRP A 1  36 ?   9.961  -0.005   5.016 1.000 97.990 ? 36  TRP A CB  1 
ATOM 274  O O   ? TRP A 1  36 ?   8.734   1.139   2.403 1.000 97.990 ? 36  TRP A O   1 
ATOM 275  C CG  ? TRP A 1  36 ?  10.982  -0.476   6.007 1.000 97.990 ? 36  TRP A CG  1 
ATOM 276  C CD1 ? TRP A 1  36 ?  11.850   0.297   6.728 1.000 97.990 ? 36  TRP A CD1 1 
ATOM 277  C CD2 ? TRP A 1  36 ?  11.246  -1.832   6.382 1.000 97.990 ? 36  TRP A CD2 1 
ATOM 278  C CE2 ? TRP A 1  36 ?  12.287  -1.806   7.337 1.000 97.990 ? 36  TRP A CE2 1 
ATOM 279  C CE3 ? TRP A 1  36 ?  10.702  -3.067   6.004 1.000 97.990 ? 36  TRP A CE3 1 
ATOM 280  N NE1 ? TRP A 1  36 ?  12.637  -0.497   7.530 1.000 97.990 ? 36  TRP A NE1 1 
ATOM 281  C CH2 ? TRP A 1  36 ?  12.244  -4.165   7.531 1.000 97.990 ? 36  TRP A CH2 1 
ATOM 282  C CZ2 ? TRP A 1  36 ?  12.794  -2.970   7.919 1.000 97.990 ? 36  TRP A CZ2 1 
ATOM 283  C CZ3 ? TRP A 1  36 ?  11.208  -4.224   6.585 1.000 97.990 ? 36  TRP A CZ3 1 
ATOM 284  N N   ? VAL A 1  37 ?   8.709  -1.144   2.098 1.000 98.220 ? 37  VAL A N   1 
ATOM 285  C CA  ? VAL A 1  37 ?   7.493  -1.240   1.296 1.000 98.220 ? 37  VAL A CA  1 
ATOM 286  C C   ? VAL A 1  37 ?   6.473  -2.126   2.008 1.000 98.220 ? 37  VAL A C   1 
ATOM 287  C CB  ? VAL A 1  37 ?   7.788  -1.795  -0.116 1.000 98.220 ? 37  VAL A CB  1 
ATOM 288  O O   ? VAL A 1  37 ?   6.822  -3.183   2.537 1.000 98.220 ? 37  VAL A O   1 
ATOM 289  C CG1 ? VAL A 1  37 ?   6.488  -2.108  -0.855 1.000 98.220 ? 37  VAL A CG1 1 
ATOM 290  C CG2 ? VAL A 1  37 ?   8.633  -0.803  -0.913 1.000 98.220 ? 37  VAL A CG2 1 
ATOM 291  N N   ? LEU A 1  38 ?   5.282  -1.592   2.031 1.000 97.650 ? 38  LEU A N   1 
ATOM 292  C CA  ? LEU A 1  38 ?   4.157  -2.342   2.578 1.000 97.650 ? 38  LEU A CA  1 
ATOM 293  C C   ? LEU A 1  38 ?   3.259  -2.866   1.463 1.000 97.650 ? 38  LEU A C   1 
ATOM 294  C CB  ? LEU A 1  38 ?   3.344  -1.465   3.535 1.000 97.650 ? 38  LEU A CB  1 
ATOM 295  O O   ? LEU A 1  38 ?   2.904  -2.123   0.545 1.000 97.650 ? 38  LEU A O   1 
ATOM 296  C CG  ? LEU A 1  38 ?   2.326  -2.189   4.418 1.000 97.650 ? 38  LEU A CG  1 
ATOM 297  C CD1 ? LEU A 1  38 ?   3.038  -3.108   5.404 1.000 97.650 ? 38  LEU A CD1 1 
ATOM 298  C CD2 ? LEU A 1  38 ?   1.446  -1.184   5.154 1.000 97.650 ? 38  LEU A CD2 1 
ATOM 299  N N   ? THR A 1  39 ?   2.822  -4.221   1.508 1.000 96.890 ? 39  THR A N   1 
ATOM 300  C CA  ? THR A 1  39 ?   1.979  -4.819   0.479 1.000 96.890 ? 39  THR A CA  1 
ATOM 301  C C   ? THR A 1  39 ?   1.183  -5.991   1.047 1.000 96.890 ? 39  THR A C   1 
ATOM 302  C CB  ? THR A 1  39 ?   2.816  -5.298  -0.721 1.000 96.890 ? 39  THR A CB  1 
ATOM 303  O O   ? THR A 1  39 ?   1.227  -6.254   2.250 1.000 96.890 ? 39  THR A O   1 
ATOM 304  C CG2 ? THR A 1  39 ?   3.650  -6.521  -0.357 1.000 96.890 ? 39  THR A CG2 1 
ATOM 305  O OG1 ? THR A 1  39 ?   1.940  -5.635  -1.804 1.000 96.890 ? 39  THR A OG1 1 
ATOM 306  N N   ? ALA A 1  40 ?   0.374  -6.591   0.223 1.000 94.610 ? 40  ALA A N   1 
ATOM 307  C CA  ? ALA A 1  40 ?  -0.390  -7.761   0.647 1.000 94.610 ? 40  ALA A CA  1 
ATOM 308  C C   ? ALA A 1  40 ?   0.491  -9.006   0.689 1.000 94.610 ? 40  ALA A C   1 
ATOM 309  C CB  ? ALA A 1  40 ?  -1.580  -7.986  -0.283 1.000 94.610 ? 40  ALA A CB  1 
ATOM 310  O O   ? ALA A 1  40 ?   1.318  -9.219  -0.201 1.000 94.610 ? 40  ALA A O   1 
ATOM 311  N N   ? ALA A 1  41 ?   0.292  -9.845   1.695 1.000 93.270 ? 41  ALA A N   1 
ATOM 312  C CA  ? ALA A 1  41 ?   1.070 -11.069   1.871 1.000 93.270 ? 41  ALA A CA  1 
ATOM 313  C C   ? ALA A 1  41 ?   0.836 -12.038   0.716 1.000 93.270 ? 41  ALA A C   1 
ATOM 314  C CB  ? ALA A 1  41 ?   0.720 -11.735   3.200 1.000 93.270 ? 41  ALA A CB  1 
ATOM 315  O O   ? ALA A 1  41 ?   1.749 -12.761   0.310 1.000 93.270 ? 41  ALA A O   1 
ATOM 316  N N   ? HIS A 1  42 ?  -0.356 -12.066   0.200 1.000 90.980 ? 42  HIS A N   1 
ATOM 317  C CA  ? HIS A 1  42 ?  -0.682 -12.993  -0.879 1.000 90.980 ? 42  HIS A CA  1 
ATOM 318  C C   ? HIS A 1  42 ?  -0.001 -12.584  -2.181 1.000 90.980 ? 42  HIS A C   1 
ATOM 319  C CB  ? HIS A 1  42 ?  -2.196 -13.069  -1.080 1.000 90.980 ? 42  HIS A CB  1 
ATOM 320  O O   ? HIS A 1  42 ?  -0.024 -13.333  -3.160 1.000 90.980 ? 42  HIS A O   1 
ATOM 321  C CG  ? HIS A 1  42 ?  -2.771 -11.875  -1.774 1.000 90.980 ? 42  HIS A CG  1 
ATOM 322  C CD2 ? HIS A 1  42 ?  -2.882 -11.581  -3.091 1.000 90.980 ? 42  HIS A CD2 1 
ATOM 323  N ND1 ? HIS A 1  42 ?  -3.314 -10.808  -1.092 1.000 90.980 ? 42  HIS A ND1 1 
ATOM 324  C CE1 ? HIS A 1  42 ?  -3.738  -9.907  -1.962 1.000 90.980 ? 42  HIS A CE1 1 
ATOM 325  N NE2 ? HIS A 1  42 ?  -3.487 -10.351  -3.182 1.000 90.980 ? 42  HIS A NE2 1 
ATOM 326  N N   ? CYS A 1  43 ?   0.717 -11.468  -2.131 1.000 93.440 ? 43  CYS A N   1 
ATOM 327  C CA  ? CYS A 1  43 ?   1.456 -10.989  -3.294 1.000 93.440 ? 43  CYS A CA  1 
ATOM 328  C C   ? CYS A 1  43 ?   2.858 -11.586  -3.334 1.000 93.440 ? 43  CYS A C   1 
ATOM 329  C CB  ? CYS A 1  43 ?   1.541  -9.463  -3.284 1.000 93.440 ? 43  CYS A CB  1 
ATOM 330  O O   ? CYS A 1  43 ?   3.624 -11.321  -4.262 1.000 93.440 ? 43  CYS A O   1 
ATOM 331  S SG  ? CYS A 1  43 ?  -0.024  -8.645  -3.664 1.000 93.440 ? 43  CYS A SG  1 
ATOM 332  N N   ? ASP A 1  44 ?   3.199 -12.384  -2.388 1.000 93.410 ? 44  ASP A N   1 
ATOM 333  C CA  ? ASP A 1  44 ?   4.554 -12.902  -2.228 1.000 93.410 ? 44  ASP A CA  1 
ATOM 334  C C   ? ASP A 1  44 ?   4.920 -13.845  -3.373 1.000 93.410 ? 44  ASP A C   1 
ATOM 335  C CB  ? ASP A 1  44 ?   4.699 -13.623  -0.886 1.000 93.410 ? 44  ASP A CB  1 
ATOM 336  O O   ? ASP A 1  44 ?   4.157 -14.756  -3.701 1.000 93.410 ? 44  ASP A O   1 
ATOM 337  C CG  ? ASP A 1  44 ?   6.097 -14.168  -0.653 1.000 93.410 ? 44  ASP A CG  1 
ATOM 338  O OD1 ? ASP A 1  44 ?   7.084 -13.460  -0.948 1.000 93.410 ? 44  ASP A OD1 1 
ATOM 339  O OD2 ? ASP A 1  44 ?   6.213 -15.316  -0.174 1.000 93.410 ? 44  ASP A OD2 1 
ATOM 340  N N   ? ARG A 1  45 ?   6.108 -13.633  -3.932 1.000 93.920 ? 45  ARG A N   1 
ATOM 341  C CA  ? ARG A 1  45 ?   6.747 -14.475  -4.938 1.000 93.920 ? 45  ARG A CA  1 
ATOM 342  C C   ? ARG A 1  45 ?   8.248 -14.582  -4.690 1.000 93.920 ? 45  ARG A C   1 
ATOM 343  C CB  ? ARG A 1  45 ?   6.486 -13.926  -6.342 1.000 93.920 ? 45  ARG A CB  1 
ATOM 344  O O   ? ARG A 1  45 ?   8.831 -13.738  -4.006 1.000 93.920 ? 45  ARG A O   1 
ATOM 345  C CG  ? ARG A 1  45 ?   5.015 -13.893  -6.728 1.000 93.920 ? 45  ARG A CG  1 
ATOM 346  C CD  ? ARG A 1  45 ?   4.458 -15.293  -6.944 1.000 93.920 ? 45  ARG A CD  1 
ATOM 347  N NE  ? ARG A 1  45 ?   3.103 -15.256  -7.488 1.000 93.920 ? 45  ARG A NE  1 
ATOM 348  N NH1 ? ARG A 1  45 ?   2.053 -15.398  -5.435 1.000 93.920 ? 45  ARG A NH1 1 
ATOM 349  N NH2 ? ARG A 1  45 ?   0.810 -15.265  -7.356 1.000 93.920 ? 45  ARG A NH2 1 
ATOM 350  C CZ  ? ARG A 1  45 ?   1.992 -15.306  -6.758 1.000 93.920 ? 45  ARG A CZ  1 
ATOM 351  N N   ? ARG A 1  46 ?   8.889 -15.704  -5.298 1.000 91.290 ? 46  ARG A N   1 
ATOM 352  C CA  ? ARG A 1  46 ?  10.322 -15.918  -5.123 1.000 91.290 ? 46  ARG A CA  1 
ATOM 353  C C   ? ARG A 1  46 ?  11.127 -14.795  -5.769 1.000 91.290 ? 46  ARG A C   1 
ATOM 354  C CB  ? ARG A 1  46 ?  10.740 -17.267  -5.712 1.000 91.290 ? 46  ARG A CB  1 
ATOM 355  O O   ? ARG A 1  46 ?  12.048 -14.253  -5.156 1.000 91.290 ? 46  ARG A O   1 
ATOM 356  C CG  ? ARG A 1  46 ?  12.180 -17.651  -5.411 1.000 91.290 ? 46  ARG A CG  1 
ATOM 357  C CD  ? ARG A 1  46 ?  12.515 -19.041  -5.934 1.000 91.290 ? 46  ARG A CD  1 
ATOM 358  N NE  ? ARG A 1  46 ?  13.922 -19.371  -5.727 1.000 91.290 ? 46  ARG A NE  1 
ATOM 359  N NH1 ? ARG A 1  46 ?  13.787 -21.465  -6.692 1.000 91.290 ? 46  ARG A NH1 1 
ATOM 360  N NH2 ? ARG A 1  46 ?  15.783 -20.710  -5.855 1.000 91.290 ? 46  ARG A NH2 1 
ATOM 361  C CZ  ? ARG A 1  46 ?  14.494 -20.515  -6.092 1.000 91.290 ? 46  ARG A CZ  1 
ATOM 362  N N   ? ASN A 1  47 ?  10.870 -14.317  -6.954 1.000 93.100 ? 47  ASN A N   1 
ATOM 363  C CA  ? ASN A 1  47 ?  11.604 -13.320  -7.727 1.000 93.100 ? 47  ASN A CA  1 
ATOM 364  C C   ? ASN A 1  47 ?  10.784 -12.049  -7.927 1.000 93.100 ? 47  ASN A C   1 
ATOM 365  C CB  ? ASN A 1  47 ?  12.028 -13.896  -9.080 1.000 93.100 ? 47  ASN A CB  1 
ATOM 366  O O   ? ASN A 1  47 ?  10.195 -11.845  -8.990 1.000 93.100 ? 47  ASN A O   1 
ATOM 367  C CG  ? ASN A 1  47 ?  12.966 -15.079  -8.943 1.000 93.100 ? 47  ASN A CG  1 
ATOM 368  N ND2 ? ASN A 1  47 ?  12.720 -16.125  -9.724 1.000 93.100 ? 47  ASN A ND2 1 
ATOM 369  O OD1 ? ASN A 1  47 ?  13.904 -15.054  -8.141 1.000 93.100 ? 47  ASN A OD1 1 
ATOM 370  N N   ? ILE A 1  48 ?  10.793 -11.217  -6.846 1.000 95.660 ? 48  ILE A N   1 
ATOM 371  C CA  ? ILE A 1  48 ?  10.020  -9.981  -6.885 1.000 95.660 ? 48  ILE A CA  1 
ATOM 372  C C   ? ILE A 1  48 ?  10.937  -8.809  -7.227 1.000 95.660 ? 48  ILE A C   1 
ATOM 373  C CB  ? ILE A 1  48 ?   9.298  -9.723  -5.543 1.000 95.660 ? 48  ILE A CB  1 
ATOM 374  O O   ? ILE A 1  48 ?  12.035  -8.692  -6.679 1.000 95.660 ? 48  ILE A O   1 
ATOM 375  C CG1 ? ILE A 1  48 ?   8.245 -10.808  -5.287 1.000 95.660 ? 48  ILE A CG1 1 
ATOM 376  C CG2 ? ILE A 1  48 ?   8.662  -8.330  -5.531 1.000 95.660 ? 48  ILE A CG2 1 
ATOM 377  C CD1 ? ILE A 1  48 ?   7.650 -10.773  -3.886 1.000 95.660 ? 48  ILE A CD1 1 
ATOM 378  N N   ? ARG A 1  49 ?  10.590  -8.033  -8.318 1.000 97.160 ? 49  ARG A N   1 
ATOM 379  C CA  ? ARG A 1  49 ?  11.162  -6.717  -8.586 1.000 97.160 ? 49  ARG A CA  1 
ATOM 380  C C   ? ARG A 1  49 ?  10.215  -5.608  -8.141 1.000 97.160 ? 49  ARG A C   1 
ATOM 381  C CB  ? ARG A 1  49 ?  11.486  -6.565 -10.073 1.000 97.160 ? 49  ARG A CB  1 
ATOM 382  O O   ? ARG A 1  49 ?   9.019  -5.649  -8.437 1.000 97.160 ? 49  ARG A O   1 
ATOM 383  C CG  ? ARG A 1  49 ?  12.570  -7.510 -10.568 1.000 97.160 ? 49  ARG A CG  1 
ATOM 384  C CD  ? ARG A 1  49 ?  12.960  -7.216 -12.010 1.000 97.160 ? 49  ARG A CD  1 
ATOM 385  N NE  ? ARG A 1  49 ?  13.981  -8.142 -12.491 1.000 97.160 ? 49  ARG A NE  1 
ATOM 386  N NH1 ? ARG A 1  49 ?  14.284  -7.078 -14.519 1.000 97.160 ? 49  ARG A NH1 1 
ATOM 387  N NH2 ? ARG A 1  49 ?  15.502  -8.951 -14.010 1.000 97.160 ? 49  ARG A NH2 1 
ATOM 388  C CZ  ? ARG A 1  49 ?  14.587  -8.055 -13.672 1.000 97.160 ? 49  ARG A CZ  1 
ATOM 389  N N   ? ILE A 1  50 ?  10.798  -4.624  -7.341 1.000 97.730 ? 50  ILE A N   1 
ATOM 390  C CA  ? ILE A 1  50 ?  10.009  -3.507  -6.831 1.000 97.730 ? 50  ILE A CA  1 
ATOM 391  C C   ? ILE A 1  50 ?  10.351  -2.237  -7.606 1.000 97.730 ? 50  ILE A C   1 
ATOM 392  C CB  ? ILE A 1  50 ?  10.245  -3.293  -5.319 1.000 97.730 ? 50  ILE A CB  1 
ATOM 393  O O   ? ILE A 1  50 ?  11.487  -1.760  -7.558 1.000 97.730 ? 50  ILE A O   1 
ATOM 394  C CG1 ? ILE A 1  50 ?   9.909  -4.570  -4.540 1.000 97.730 ? 50  ILE A CG1 1 
ATOM 395  C CG2 ? ILE A 1  50 ?   9.423  -2.107  -4.807 1.000 97.730 ? 50  ILE A CG2 1 
ATOM 396  C CD1 ? ILE A 1  50 ?  10.653  -4.701  -3.218 1.000 97.730 ? 50  ILE A CD1 1 
ATOM 397  N N   ? LYS A 1  51 ?   9.382  -1.756  -8.330 1.000 97.110 ? 51  LYS A N   1 
ATOM 398  C CA  ? LYS A 1  51 ?   9.579  -0.562  -9.147 1.000 97.110 ? 51  LYS A CA  1 
ATOM 399  C C   ? LYS A 1  51 ?   8.909   0.654  -8.513 1.000 97.110 ? 51  LYS A C   1 
ATOM 400  C CB  ? LYS A 1  51 ?   9.036  -0.783 -10.560 1.000 97.110 ? 51  LYS A CB  1 
ATOM 401  O O   ? LYS A 1  51 ?   7.716   0.620  -8.202 1.000 97.110 ? 51  LYS A O   1 
ATOM 402  C CG  ? LYS A 1  51 ?   9.763  -1.867 -11.340 1.000 97.110 ? 51  LYS A CG  1 
ATOM 403  C CD  ? LYS A 1  51 ?   9.340  -1.883 -12.803 1.000 97.110 ? 51  LYS A CD  1 
ATOM 404  C CE  ? LYS A 1  51 ?  10.185  -2.851 -13.621 1.000 97.110 ? 51  LYS A CE  1 
ATOM 405  N NZ  ? LYS A 1  51 ?   9.859  -2.777 -15.077 1.000 97.110 ? 51  LYS A NZ  1 
ATOM 406  N N   ? LEU A 1  52 ?   9.723   1.759  -8.248 1.000 96.920 ? 52  LEU A N   1 
ATOM 407  C CA  ? LEU A 1  52 ?   9.283   3.025  -7.671 1.000 96.920 ? 52  LEU A CA  1 
ATOM 408  C C   ? LEU A 1  52 ?   9.452   4.165  -8.670 1.000 96.920 ? 52  LEU A C   1 
ATOM 409  C CB  ? LEU A 1  52 ?  10.066   3.331  -6.392 1.000 96.920 ? 52  LEU A CB  1 
ATOM 410  O O   ? LEU A 1  52 ?  10.328   4.112  -9.537 1.000 96.920 ? 52  LEU A O   1 
ATOM 411  C CG  ? LEU A 1  52 ?  10.002   2.274  -5.288 1.000 96.920 ? 52  LEU A CG  1 
ATOM 412  C CD1 ? LEU A 1  52 ?  11.260   1.412  -5.306 1.000 96.920 ? 52  LEU A CD1 1 
ATOM 413  C CD2 ? LEU A 1  52 ?   9.819   2.933  -3.926 1.000 96.920 ? 52  LEU A CD2 1 
ATOM 414  N N   ? GLY A 1  53 ?   8.509   5.179  -8.564 1.000 95.390 ? 53  GLY A N   1 
ATOM 415  C CA  ? GLY A 1  53 ?   8.672   6.356  -9.402 1.000 95.390 ? 53  GLY A CA  1 
ATOM 416  C C   ? GLY A 1  53 ?   8.160   6.157 -10.816 1.000 95.390 ? 53  GLY A C   1 
ATOM 417  O O   ? GLY A 1  53 ?   8.413   6.983 -11.696 1.000 95.390 ? 53  GLY A O   1 
ATOM 418  N N   ? MET A 1  54 ?   7.449   4.970 -11.047 1.000 93.460 ? 54  MET A N   1 
ATOM 419  C CA  ? MET A 1  54 ?   6.854   4.637 -12.339 1.000 93.460 ? 54  MET A CA  1 
ATOM 420  C C   ? MET A 1  54 ?   5.421   5.150 -12.426 1.000 93.460 ? 54  MET A C   1 
ATOM 421  C CB  ? MET A 1  54 ?   6.883   3.125 -12.571 1.000 93.460 ? 54  MET A CB  1 
ATOM 422  O O   ? MET A 1  54 ?   4.645   5.002 -11.480 1.000 93.460 ? 54  MET A O   1 
ATOM 423  C CG  ? MET A 1  54 ?   6.182   2.688 -13.847 1.000 93.460 ? 54  MET A CG  1 
ATOM 424  S SD  ? MET A 1  54 ?   6.053   0.863 -13.987 1.000 93.460 ? 54  MET A SD  1 
ATOM 425  C CE  ? MET A 1  54 ?   7.755   0.457 -14.466 1.000 93.460 ? 54  MET A CE  1 
ATOM 426  N N   ? HIS A 1  55 ?   5.023   5.793 -13.532 1.000 93.840 ? 55  HIS A N   1 
ATOM 427  C CA  ? HIS A 1  55 ?   3.637   6.155 -13.807 1.000 93.840 ? 55  HIS A CA  1 
ATOM 428  C C   ? HIS A 1  55 ?   3.053   5.293 -14.922 1.000 93.840 ? 55  HIS A C   1 
ATOM 429  C CB  ? HIS A 1  55 ?   3.534   7.635 -14.180 1.000 93.840 ? 55  HIS A CB  1 
ATOM 430  O O   ? HIS A 1  55 ?   1.873   4.937 -14.883 1.000 93.840 ? 55  HIS A O   1 
ATOM 431  C CG  ? HIS A 1  55 ?   2.142   8.077 -14.503 1.000 93.840 ? 55  HIS A CG  1 
ATOM 432  C CD2 ? HIS A 1  55 ?   1.589   8.494 -15.666 1.000 93.840 ? 55  HIS A CD2 1 
ATOM 433  N ND1 ? HIS A 1  55 ?   1.138   8.124 -13.559 1.000 93.840 ? 55  HIS A ND1 1 
ATOM 434  C CE1 ? HIS A 1  55 ?   0.025   8.552 -14.131 1.000 93.840 ? 55  HIS A CE1 1 
ATOM 435  N NE2 ? HIS A 1  55 ?   0.271   8.783 -15.409 1.000 93.840 ? 55  HIS A NE2 1 
ATOM 436  N N   ? SER A 1  56 ?   3.927   4.941 -15.925 1.000 93.900 ? 56  SER A N   1 
ATOM 437  C CA  ? SER A 1  56 ?   3.543   4.108 -17.060 1.000 93.900 ? 56  SER A CA  1 
ATOM 438  C C   ? SER A 1  56 ?   4.408   2.854 -17.142 1.000 93.900 ? 56  SER A C   1 
ATOM 439  C CB  ? SER A 1  56 ?   3.650   4.898 -18.365 1.000 93.900 ? 56  SER A CB  1 
ATOM 440  O O   ? SER A 1  56 ?   5.626   2.921 -16.968 1.000 93.900 ? 56  SER A O   1 
ATOM 441  O OG  ? SER A 1  56 ?   3.436   4.053 -19.483 1.000 93.900 ? 56  SER A OG  1 
ATOM 442  N N   ? LYS A 1  57 ?   3.745   1.652 -17.441 1.000 91.530 ? 57  LYS A N   1 
ATOM 443  C CA  ? LYS A 1  57 ?   4.482   0.400 -17.586 1.000 91.530 ? 57  LYS A CA  1 
ATOM 444  C C   ? LYS A 1  57 ?   5.287   0.384 -18.882 1.000 91.530 ? 57  LYS A C   1 
ATOM 445  C CB  ? LYS A 1  57 ?   3.526  -0.793 -17.548 1.000 91.530 ? 57  LYS A CB  1 
ATOM 446  O O   ? LYS A 1  57 ?   6.228  -0.400 -19.025 1.000 91.530 ? 57  LYS A O   1 
ATOM 447  C CG  ? LYS A 1  57 ?   2.847  -0.999 -16.202 1.000 91.530 ? 57  LYS A CG  1 
ATOM 448  C CD  ? LYS A 1  57 ?   1.898  -2.191 -16.232 1.000 91.530 ? 57  LYS A CD  1 
ATOM 449  C CE  ? LYS A 1  57 ?   1.167  -2.358 -14.906 1.000 91.530 ? 57  LYS A CE  1 
ATOM 450  N NZ  ? LYS A 1  57 ?   0.199  -3.494 -14.947 1.000 91.530 ? 57  LYS A NZ  1 
ATOM 451  N N   ? THR A 1  58 ?   4.992   1.320 -19.804 1.000 91.230 ? 58  THR A N   1 
ATOM 452  C CA  ? THR A 1  58 ?   5.601   1.267 -21.128 1.000 91.230 ? 58  THR A CA  1 
ATOM 453  C C   ? THR A 1  58 ?   6.491   2.484 -21.363 1.000 91.230 ? 58  THR A C   1 
ATOM 454  C CB  ? THR A 1  58 ?   4.531   1.190 -22.233 1.000 91.230 ? 58  THR A CB  1 
ATOM 455  O O   ? THR A 1  58 ?   7.357   2.467 -22.240 1.000 91.230 ? 58  THR A O   1 
ATOM 456  C CG2 ? THR A 1  58 ?   3.724  -0.100 -22.127 1.000 91.230 ? 58  THR A CG2 1 
ATOM 457  O OG1 ? THR A 1  58 ?   3.643   2.308 -22.109 1.000 91.230 ? 58  THR A OG1 1 
ATOM 458  N N   ? VAL A 1  59 ?   6.218   3.578 -20.579 1.000 92.070 ? 59  VAL A N   1 
ATOM 459  C CA  ? VAL A 1  59 ?   6.993   4.803 -20.745 1.000 92.070 ? 59  VAL A CA  1 
ATOM 460  C C   ? VAL A 1  59 ?   7.880   5.022 -19.521 1.000 92.070 ? 59  VAL A C   1 
ATOM 461  C CB  ? VAL A 1  59 ?   6.078   6.028 -20.966 1.000 92.070 ? 59  VAL A CB  1 
ATOM 462  O O   ? VAL A 1  59 ?   7.381   5.255 -18.418 1.000 92.070 ? 59  VAL A O   1 
ATOM 463  C CG1 ? VAL A 1  59 ?   6.909   7.295 -21.160 1.000 92.070 ? 59  VAL A CG1 1 
ATOM 464  C CG2 ? VAL A 1  59 ?   5.160   5.798 -22.165 1.000 92.070 ? 59  VAL A CG2 1 
ATOM 465  N N   ? PRO A 1  60 ?   9.246   4.995 -19.702 1.000 88.260 ? 60  PRO A N   1 
ATOM 466  C CA  ? PRO A 1  60 ?  10.162   5.169 -18.573 1.000 88.260 ? 60  PRO A CA  1 
ATOM 467  C C   ? PRO A 1  60 ?  10.110   6.576 -17.982 1.000 88.260 ? 60  PRO A C   1 
ATOM 468  C CB  ? PRO A 1  60 ?  11.536   4.885 -19.187 1.000 88.260 ? 60  PRO A CB  1 
ATOM 469  O O   ? PRO A 1  60 ?  10.000   7.557 -18.723 1.000 88.260 ? 60  PRO A O   1 
ATOM 470  C CG  ? PRO A 1  60 ?  11.246   4.099 -20.424 1.000 88.260 ? 60  PRO A CG  1 
ATOM 471  C CD  ? PRO A 1  60 ?   9.901   4.514 -20.949 1.000 88.260 ? 60  PRO A CD  1 
ATOM 472  N N   ? ASN A 1  61 ?  10.002   6.648 -16.637 1.000 90.200 ? 61  ASN A N   1 
ATOM 473  C CA  ? ASN A 1  61 ?  10.107   7.864 -15.836 1.000 90.200 ? 61  ASN A CA  1 
ATOM 474  C C   ? ASN A 1  61 ?  11.530   8.078 -15.327 1.000 90.200 ? 61  ASN A C   1 
ATOM 475  C CB  ? ASN A 1  61 ?   9.124   7.821 -14.664 1.000 90.200 ? 61  ASN A CB  1 
ATOM 476  O O   ? ASN A 1  61 ?  12.186   7.132 -14.888 1.000 90.200 ? 61  ASN A O   1 
ATOM 477  C CG  ? ASN A 1  61 ?   8.925   9.179 -14.020 1.000 90.200 ? 61  ASN A CG  1 
ATOM 478  N ND2 ? ASN A 1  61 ?   7.707   9.445 -13.563 1.000 90.200 ? 61  ASN A ND2 1 
ATOM 479  O OD1 ? ASN A 1  61 ?   9.857   9.982 -13.935 1.000 90.200 ? 61  ASN A OD1 1 
ATOM 480  N N   ? GLU A 1  62 ?  12.079   9.279 -15.429 1.000 91.550 ? 62  GLU A N   1 
ATOM 481  C CA  ? GLU A 1  62 ?  13.456   9.604 -15.071 1.000 91.550 ? 62  GLU A CA  1 
ATOM 482  C C   ? GLU A 1  62 ?  13.738   9.274 -13.608 1.000 91.550 ? 62  GLU A C   1 
ATOM 483  C CB  ? GLU A 1  62 ?  13.748  11.082 -15.342 1.000 91.550 ? 62  GLU A CB  1 
ATOM 484  O O   ? GLU A 1  62 ?  14.880   8.995 -13.237 1.000 91.550 ? 62  GLU A O   1 
ATOM 485  C CG  ? GLU A 1  62 ?  12.914  12.038 -14.502 1.000 91.550 ? 62  GLU A CG  1 
ATOM 486  C CD  ? GLU A 1  62 ?  13.203  13.502 -14.794 1.000 91.550 ? 62  GLU A CD  1 
ATOM 487  O OE1 ? GLU A 1  62 ?  12.488  14.380 -14.261 1.000 91.550 ? 62  GLU A OE1 1 
ATOM 488  O OE2 ? GLU A 1  62 ?  14.152  13.773 -15.564 1.000 91.550 ? 62  GLU A OE2 1 
ATOM 489  N N   ? ASP A 1  63 ?  12.806   9.275 -12.729 1.000 93.300 ? 63  ASP A N   1 
ATOM 490  C CA  ? ASP A 1  63 ?  12.930   9.068 -11.289 1.000 93.300 ? 63  ASP A CA  1 
ATOM 491  C C   ? ASP A 1  63 ?  12.746   7.596 -10.929 1.000 93.300 ? 63  ASP A C   1 
ATOM 492  C CB  ? ASP A 1  63 ?  11.913   9.926 -10.533 1.000 93.300 ? 63  ASP A CB  1 
ATOM 493  O O   ? ASP A 1  63 ?  12.854   7.219  -9.760 1.000 93.300 ? 63  ASP A O   1 
ATOM 494  C CG  ? ASP A 1  63 ?  12.116  11.415 -10.750 1.000 93.300 ? 63  ASP A CG  1 
ATOM 495  O OD1 ? ASP A 1  63 ?  13.273  11.886 -10.702 1.000 93.300 ? 63  ASP A OD1 1 
ATOM 496  O OD2 ? ASP A 1  63 ?  11.110  12.124 -10.968 1.000 93.300 ? 63  ASP A OD2 1 
ATOM 497  N N   ? GLU A 1  64 ?  12.423   6.715 -12.015 1.000 95.410 ? 64  GLU A N   1 
ATOM 498  C CA  ? GLU A 1  64 ?  12.148   5.305 -11.758 1.000 95.410 ? 64  GLU A CA  1 
ATOM 499  C C   ? GLU A 1  64 ?  13.360   4.608 -11.146 1.000 95.410 ? 64  GLU A C   1 
ATOM 500  C CB  ? GLU A 1  64 ?  11.728   4.595 -13.047 1.000 95.410 ? 64  GLU A CB  1 
ATOM 501  O O   ? GLU A 1  64 ?  14.493   4.832 -11.577 1.000 95.410 ? 64  GLU A O   1 
ATOM 502  C CG  ? GLU A 1  64 ?  11.349   3.134 -12.849 1.000 95.410 ? 64  GLU A CG  1 
ATOM 503  C CD  ? GLU A 1  64 ?  10.927   2.445 -14.137 1.000 95.410 ? 64  GLU A CD  1 
ATOM 504  O OE1 ? GLU A 1  64 ?  11.252   1.249 -14.320 1.000 95.410 ? 64  GLU A OE1 1 
ATOM 505  O OE2 ? GLU A 1  64 ?  10.266   3.105 -14.970 1.000 95.410 ? 64  GLU A OE2 1 
ATOM 506  N N   ? GLN A 1  65 ?  13.144   3.913 -10.094 1.000 96.700 ? 65  GLN A N   1 
ATOM 507  C CA  ? GLN A 1  65 ?  14.130   3.087  -9.406 1.000 96.700 ? 65  GLN A CA  1 
ATOM 508  C C   ? GLN A 1  65 ?  13.629   1.655  -9.241 1.000 96.700 ? 65  GLN A C   1 
ATOM 509  C CB  ? GLN A 1  65 ?  14.472   3.684  -8.040 1.000 96.700 ? 65  GLN A CB  1 
ATOM 510  O O   ? GLN A 1  65 ?  12.439   1.431  -9.010 1.000 96.700 ? 65  GLN A O   1 
ATOM 511  C CG  ? GLN A 1  65 ?  15.036   5.097  -8.110 1.000 96.700 ? 65  GLN A CG  1 
ATOM 512  C CD  ? GLN A 1  65 ?  15.410   5.649  -6.747 1.000 96.700 ? 65  GLN A CD  1 
ATOM 513  N NE2 ? GLN A 1  65 ?  14.963   6.866  -6.457 1.000 96.700 ? 65  GLN A NE2 1 
ATOM 514  O OE1 ? GLN A 1  65 ?  16.094   4.986  -5.961 1.000 96.700 ? 65  GLN A OE1 1 
ATOM 515  N N   ? THR A 1  66 ?  14.578   0.690  -9.394 1.000 97.000 ? 66  THR A N   1 
ATOM 516  C CA  ? THR A 1  66 ?  14.255  -0.717  -9.191 1.000 97.000 ? 66  THR A CA  1 
ATOM 517  C C   ? THR A 1  66 ?  15.056  -1.293  -8.026 1.000 97.000 ? 66  THR A C   1 
ATOM 518  C CB  ? THR A 1  66 ?  14.527  -1.543 -10.462 1.000 97.000 ? 66  THR A CB  1 
ATOM 519  O O   ? THR A 1  66 ?  16.268  -1.085  -7.937 1.000 97.000 ? 66  THR A O   1 
ATOM 520  C CG2 ? THR A 1  66 ?  14.190  -3.014 -10.245 1.000 97.000 ? 66  THR A CG2 1 
ATOM 521  O OG1 ? THR A 1  66 ?  13.726  -1.034 -11.535 1.000 97.000 ? 66  THR A OG1 1 
ATOM 522  N N   ? ARG A 1  67 ?  14.251  -1.975  -7.150 1.000 96.940 ? 67  ARG A N   1 
ATOM 523  C CA  ? ARG A 1  67 ?  14.861  -2.662  -6.016 1.000 96.940 ? 67  ARG A CA  1 
ATOM 524  C C   ? ARG A 1  67 ?  14.484  -4.139  -6.003 1.000 96.940 ? 67  ARG A C   1 
ATOM 525  C CB  ? ARG A 1  67 ?  14.442  -2.003  -4.700 1.000 96.940 ? 67  ARG A CB  1 
ATOM 526  O O   ? ARG A 1  67 ?  13.508  -4.542  -6.640 1.000 96.940 ? 67  ARG A O   1 
ATOM 527  C CG  ? ARG A 1  67 ?  14.874  -0.551  -4.573 1.000 96.940 ? 67  ARG A CG  1 
ATOM 528  C CD  ? ARG A 1  67 ?  16.389  -0.416  -4.513 1.000 96.940 ? 67  ARG A CD  1 
ATOM 529  N NE  ? ARG A 1  67 ?  16.799   0.970  -4.302 1.000 96.940 ? 67  ARG A NE  1 
ATOM 530  N NH1 ? ARG A 1  67 ?  16.710   1.553  -6.536 1.000 96.940 ? 67  ARG A NH1 1 
ATOM 531  N NH2 ? ARG A 1  67 ?  17.320   3.106  -4.964 1.000 96.940 ? 67  ARG A NH2 1 
ATOM 532  C CZ  ? ARG A 1  67 ?  16.942   1.873  -5.268 1.000 96.940 ? 67  ARG A CZ  1 
ATOM 533  N N   ? VAL A 1  68 ?  15.267  -4.930  -5.241 1.000 96.370 ? 68  VAL A N   1 
ATOM 534  C CA  ? VAL A 1  68 ?  14.906  -6.302  -4.903 1.000 96.370 ? 68  VAL A CA  1 
ATOM 535  C C   ? VAL A 1  68 ?  14.771  -6.443  -3.388 1.000 96.370 ? 68  VAL A C   1 
ATOM 536  C CB  ? VAL A 1  68 ?  15.943  -7.312  -5.442 1.000 96.370 ? 68  VAL A CB  1 
ATOM 537  O O   ? VAL A 1  68 ?  15.335  -5.648  -2.632 1.000 96.370 ? 68  VAL A O   1 
ATOM 538  C CG1 ? VAL A 1  68 ?  16.015  -7.251  -6.967 1.000 96.370 ? 68  VAL A CG1 1 
ATOM 539  C CG2 ? VAL A 1  68 ?  17.316  -7.045  -4.828 1.000 96.370 ? 68  VAL A CG2 1 
ATOM 540  N N   ? PRO A 1  69 ?  13.892  -7.425  -3.064 1.000 97.070 ? 69  PRO A N   1 
ATOM 541  C CA  ? PRO A 1  69 ?  13.714  -7.605  -1.621 1.000 97.070 ? 69  PRO A CA  1 
ATOM 542  C C   ? PRO A 1  69 ?  14.970  -8.135  -0.933 1.000 97.070 ? 69  PRO A C   1 
ATOM 543  C CB  ? PRO A 1  69 ?  12.573  -8.621  -1.531 1.000 97.070 ? 69  PRO A CB  1 
ATOM 544  O O   ? PRO A 1  69 ?  15.617  -9.054  -1.443 1.000 97.070 ? 69  PRO A O   1 
ATOM 545  C CG  ? PRO A 1  69 ?  11.827  -8.473  -2.817 1.000 97.070 ? 69  PRO A CG  1 
ATOM 546  C CD  ? PRO A 1  69 ?  12.810  -8.134  -3.902 1.000 97.070 ? 69  PRO A CD  1 
ATOM 547  N N   ? LYS A 1  70 ?  15.390  -7.459   0.227 1.000 96.480 ? 70  LYS A N   1 
ATOM 548  C CA  ? LYS A 1  70 ?  16.414  -8.006   1.113 1.000 96.480 ? 70  LYS A CA  1 
ATOM 549  C C   ? LYS A 1  70 ?  15.814  -9.014   2.089 1.000 96.480 ? 70  LYS A C   1 
ATOM 550  C CB  ? LYS A 1  70 ?  17.112  -6.884   1.883 1.000 96.480 ? 70  LYS A CB  1 
ATOM 551  O O   ? LYS A 1  70 ?  16.382 -10.085   2.310 1.000 96.480 ? 70  LYS A O   1 
ATOM 552  C CG  ? LYS A 1  70 ?  18.241  -7.362   2.784 1.000 96.480 ? 70  LYS A CG  1 
ATOM 553  C CD  ? LYS A 1  70 ?  18.967  -6.193   3.439 1.000 96.480 ? 70  LYS A CD  1 
ATOM 554  C CE  ? LYS A 1  70 ?  20.108  -6.670   4.327 1.000 96.480 ? 70  LYS A CE  1 
ATOM 555  N NZ  ? LYS A 1  70 ?  20.871  -5.525   4.910 1.000 96.480 ? 70  LYS A NZ  1 
ATOM 556  N N   ? GLU A 1  71 ?  14.692  -8.640   2.687 1.000 95.440 ? 71  GLU A N   1 
ATOM 557  C CA  ? GLU A 1  71 ?  13.960  -9.428   3.674 1.000 95.440 ? 71  GLU A CA  1 
ATOM 558  C C   ? GLU A 1  71 ?  12.458  -9.178   3.577 1.000 95.440 ? 71  GLU A C   1 
ATOM 559  C CB  ? GLU A 1  71 ?  14.455  -9.113   5.088 1.000 95.440 ? 71  GLU A CB  1 
ATOM 560  O O   ? GLU A 1  71 ?  12.028  -8.069   3.256 1.000 95.440 ? 71  GLU A O   1 
ATOM 561  C CG  ? GLU A 1  71 ?  14.034 -10.139   6.130 1.000 95.440 ? 71  GLU A CG  1 
ATOM 562  C CD  ? GLU A 1  71 ?  14.691  -9.924   7.484 1.000 95.440 ? 71  GLU A CD  1 
ATOM 563  O OE1 ? GLU A 1  71 ?  14.569 -10.805   8.365 1.000 95.440 ? 71  GLU A OE1 1 
ATOM 564  O OE2 ? GLU A 1  71 ?  15.331  -8.865   7.666 1.000 95.440 ? 71  GLU A OE2 1 
ATOM 565  N N   ? LYS A 1  72 ?  11.689 -10.231   3.875 1.000 94.780 ? 72  LYS A N   1 
ATOM 566  C CA  ? LYS A 1  72 ?  10.233 -10.130   3.919 1.000 94.780 ? 72  LYS A CA  1 
ATOM 567  C C   ? LYS A 1  72 ?   9.692 -10.575   5.275 1.000 94.780 ? 72  LYS A C   1 
ATOM 568  C CB  ? LYS A 1  72 ?   9.602 -10.965   2.804 1.000 94.780 ? 72  LYS A CB  1 
ATOM 569  O O   ? LYS A 1  72 ?  10.125 -11.593   5.819 1.000 94.780 ? 72  LYS A O   1 
ATOM 570  C CG  ? LYS A 1  72 ?  10.028 -10.550   1.404 1.000 94.780 ? 72  LYS A CG  1 
ATOM 571  C CD  ? LYS A 1  72 ?   9.435 -11.470   0.344 1.000 94.780 ? 72  LYS A CD  1 
ATOM 572  C CE  ? LYS A 1  72 ?  10.135 -12.822   0.320 1.000 94.780 ? 72  LYS A CE  1 
ATOM 573  N NZ  ? LYS A 1  72 ?   9.605 -13.701  -0.765 1.000 94.780 ? 72  LYS A NZ  1 
ATOM 574  N N   ? PHE A 1  73 ?   8.747  -9.749   5.803 1.000 94.140 ? 73  PHE A N   1 
ATOM 575  C CA  ? PHE A 1  73 ?   8.120 -10.034   7.088 1.000 94.140 ? 73  PHE A CA  1 
ATOM 576  C C   ? PHE A 1  73 ?   6.609 -10.166   6.936 1.000 94.140 ? 73  PHE A C   1 
ATOM 577  C CB  ? PHE A 1  73 ?   8.451  -8.936   8.105 1.000 94.140 ? 73  PHE A CB  1 
ATOM 578  O O   ? PHE A 1  73 ?   5.967  -9.322   6.307 1.000 94.140 ? 73  PHE A O   1 
ATOM 579  C CG  ? PHE A 1  73 ?   9.922  -8.795   8.388 1.000 94.140 ? 73  PHE A CG  1 
ATOM 580  C CD1 ? PHE A 1  73 ?  10.491  -9.402   9.501 1.000 94.140 ? 73  PHE A CD1 1 
ATOM 581  C CD2 ? PHE A 1  73 ?  10.737  -8.055   7.541 1.000 94.140 ? 73  PHE A CD2 1 
ATOM 582  C CE1 ? PHE A 1  73 ?  11.852  -9.273   9.766 1.000 94.140 ? 73  PHE A CE1 1 
ATOM 583  C CE2 ? PHE A 1  73 ?  12.098  -7.922   7.799 1.000 94.140 ? 73  PHE A CE2 1 
ATOM 584  C CZ  ? PHE A 1  73 ?  12.654  -8.531   8.913 1.000 94.140 ? 73  PHE A CZ  1 
ATOM 585  N N   ? PHE A 1  74 ?   6.046 -11.197   7.521 1.000 90.490 ? 74  PHE A N   1 
ATOM 586  C CA  ? PHE A 1  74 ?   4.611 -11.454   7.486 1.000 90.490 ? 74  PHE A CA  1 
ATOM 587  C C   ? PHE A 1  74 ?   4.009 -11.359   8.883 1.000 90.490 ? 74  PHE A C   1 
ATOM 588  C CB  ? PHE A 1  74 ?   4.325 -12.833   6.883 1.000 90.490 ? 74  PHE A CB  1 
ATOM 589  O O   ? PHE A 1  74 ?   4.619 -11.803   9.858 1.000 90.490 ? 74  PHE A O   1 
ATOM 590  C CG  ? PHE A 1  74 ?   4.922 -13.034   5.516 1.000 90.490 ? 74  PHE A CG  1 
ATOM 591  C CD1 ? PHE A 1  74 ?   4.183 -12.758   4.373 1.000 90.490 ? 74  PHE A CD1 1 
ATOM 592  C CD2 ? PHE A 1  74 ?   6.223 -13.499   5.375 1.000 90.490 ? 74  PHE A CD2 1 
ATOM 593  C CE1 ? PHE A 1  74 ?   4.733 -12.943   3.106 1.000 90.490 ? 74  PHE A CE1 1 
ATOM 594  C CE2 ? PHE A 1  74 ?   6.779 -13.686   4.113 1.000 90.490 ? 74  PHE A CE2 1 
ATOM 595  C CZ  ? PHE A 1  74 ?   6.032 -13.408   2.980 1.000 90.490 ? 74  PHE A CZ  1 
ATOM 596  N N   ? CYS A 1  75 ?   2.866 -10.632   8.943 1.000 82.550 ? 75  CYS A N   1 
ATOM 597  C CA  ? CYS A 1  75 ?   2.143 -10.523  10.205 1.000 82.550 ? 75  CYS A CA  1 
ATOM 598  C C   ? CYS A 1  75 ?   1.441 -11.832  10.546 1.000 82.550 ? 75  CYS A C   1 
ATOM 599  C CB  ? CYS A 1  75 ?   1.122  -9.388  10.142 1.000 82.550 ? 75  CYS A CB  1 
ATOM 600  O O   ? CYS A 1  75 ?   0.628 -12.328   9.764 1.000 82.550 ? 75  CYS A O   1 
ATOM 601  S SG  ? CYS A 1  75 ?   0.285  -9.073  11.711 1.000 82.550 ? 75  CYS A SG  1 
ATOM 602  N N   ? LEU A 1  76 ?   2.103 -12.908  11.432 1.000 66.510 ? 76  LEU A N   1 
ATOM 603  C CA  ? LEU A 1  76 ?   1.741 -14.156  12.095 1.000 66.510 ? 76  LEU A CA  1 
ATOM 604  C C   ? LEU A 1  76 ?   1.243 -15.184  11.085 1.000 66.510 ? 76  LEU A C   1 
ATOM 605  C CB  ? LEU A 1  76 ?   0.667 -13.906  13.157 1.000 66.510 ? 76  LEU A CB  1 
ATOM 606  O O   ? LEU A 1  76 ?   0.177 -15.012  10.491 1.000 66.510 ? 76  LEU A O   1 
ATOM 607  C CG  ? LEU A 1  76 ?   1.082 -13.047  14.352 1.000 66.510 ? 76  LEU A CG  1 
ATOM 608  C CD1 ? LEU A 1  76 ?  -0.142 -12.649  15.170 1.000 66.510 ? 76  LEU A CD1 1 
ATOM 609  C CD2 ? LEU A 1  76 ?   2.093 -13.790  15.220 1.000 66.510 ? 76  LEU A CD2 1 
ATOM 610  N N   ? SER A 1  77 ?   2.116 -16.211  10.566 1.000 54.920 ? 77  SER A N   1 
ATOM 611  C CA  ? SER A 1  77 ?   2.323 -17.626  10.275 1.000 54.920 ? 77  SER A CA  1 
ATOM 612  C C   ? SER A 1  77 ?   1.951 -17.954   8.833 1.000 54.920 ? 77  SER A C   1 
ATOM 613  C CB  ? SER A 1  77 ?   1.504 -18.495  11.232 1.000 54.920 ? 77  SER A CB  1 
ATOM 614  O O   ? SER A 1  77 ?   1.082 -17.305   8.248 1.000 54.920 ? 77  SER A O   1 
ATOM 615  O OG  ? SER A 1  77 ?   0.183 -18.667  10.749 1.000 54.920 ? 77  SER A OG  1 
ATOM 616  N N   ? ASN A 1  78 ?   2.886 -18.255   8.089 1.000 49.990 ? 78  ASN A N   1 
ATOM 617  C CA  ? ASN A 1  78 ?   3.177 -18.922   6.825 1.000 49.990 ? 78  ASN A CA  1 
ATOM 618  C C   ? ASN A 1  78 ?   1.907 -19.452   6.165 1.000 49.990 ? 78  ASN A C   1 
ATOM 619  C CB  ? ASN A 1  78 ?   4.180 -20.058   7.035 1.000 49.990 ? 78  ASN A CB  1 
ATOM 620  O O   ? ASN A 1  78 ?   1.944 -19.922   5.026 1.000 49.990 ? 78  ASN A O   1 
ATOM 621  C CG  ? ASN A 1  78 ?   5.604 -19.559   7.184 1.000 49.990 ? 78  ASN A CG  1 
ATOM 622  N ND2 ? ASN A 1  78 ?   6.504 -20.447   7.589 1.000 49.990 ? 78  ASN A ND2 1 
ATOM 623  O OD1 ? ASN A 1  78 ?   5.893 -18.385   6.938 1.000 49.990 ? 78  ASN A OD1 1 
ATOM 624  N N   ? ASN A 1  79 ?   0.507 -19.136   6.940 1.000 49.730 ? 79  ASN A N   1 
ATOM 625  C CA  ? ASN A 1  79 ?  -0.691 -19.687   6.315 1.000 49.730 ? 79  ASN A CA  1 
ATOM 626  C C   ? ASN A 1  79 ?  -1.777 -18.627   6.154 1.000 49.730 ? 79  ASN A C   1 
ATOM 627  C CB  ? ASN A 1  79 ?  -1.221 -20.872   7.124 1.000 49.730 ? 79  ASN A CB  1 
ATOM 628  O O   ? ASN A 1  79 ?  -2.337 -18.151   7.142 1.000 49.730 ? 79  ASN A O   1 
ATOM 629  C CG  ? ASN A 1  79 ?  -0.501 -22.167   6.803 1.000 49.730 ? 79  ASN A CG  1 
ATOM 630  N ND2 ? ASN A 1  79 ?  -0.621 -23.148   7.690 1.000 49.730 ? 79  ASN A ND2 1 
ATOM 631  O OD1 ? ASN A 1  79 ?   0.158 -22.285   5.767 1.000 49.730 ? 79  ASN A OD1 1 
ATOM 632  N N   ? TYR A 1  80 ?  -1.596 -17.751   5.166 1.000 54.320 ? 80  TYR A N   1 
ATOM 633  C CA  ? TYR A 1  80 ?  -2.571 -16.814   4.620 1.000 54.320 ? 80  TYR A CA  1 
ATOM 634  C C   ? TYR A 1  80 ?  -3.994 -17.299   4.871 1.000 54.320 ? 80  TYR A C   1 
ATOM 635  C CB  ? TYR A 1  80 ?  -2.344 -16.615   3.119 1.000 54.320 ? 80  TYR A CB  1 
ATOM 636  O O   ? TYR A 1  80 ?  -4.326 -18.449   4.572 1.000 54.320 ? 80  TYR A O   1 
ATOM 637  C CG  ? TYR A 1  80 ?  -3.426 -15.808   2.443 1.000 54.320 ? 80  TYR A CG  1 
ATOM 638  C CD1 ? TYR A 1  80 ?  -4.414 -16.429   1.683 1.000 54.320 ? 80  TYR A CD1 1 
ATOM 639  C CD2 ? TYR A 1  80 ?  -3.462 -14.423   2.563 1.000 54.320 ? 80  TYR A CD2 1 
ATOM 640  C CE1 ? TYR A 1  80 ?  -5.412 -15.690   1.056 1.000 54.320 ? 80  TYR A CE1 1 
ATOM 641  C CE2 ? TYR A 1  80 ?  -4.455 -13.673   1.941 1.000 54.320 ? 80  TYR A CE2 1 
ATOM 642  O OH  ? TYR A 1  80 ?  -6.410 -13.577   0.574 1.000 54.320 ? 80  TYR A OH  1 
ATOM 643  C CZ  ? TYR A 1  80 ?  -5.424 -14.314   1.192 1.000 54.320 ? 80  TYR A CZ  1 
ATOM 644  N N   ? THR A 1  81 ?  -4.765 -16.805   5.853 1.000 54.500 ? 81  THR A N   1 
ATOM 645  C CA  ? THR A 1  81 ?  -6.186 -17.137   5.864 1.000 54.500 ? 81  THR A CA  1 
ATOM 646  C C   ? THR A 1  81 ?  -7.021 -15.956   5.377 1.000 54.500 ? 81  THR A C   1 
ATOM 647  C CB  ? THR A 1  81 ?  -6.651 -17.553   7.272 1.000 54.500 ? 81  THR A CB  1 
ATOM 648  O O   ? THR A 1  81 ?  -6.670 -14.799   5.619 1.000 54.500 ? 81  THR A O   1 
ATOM 649  C CG2 ? THR A 1  81 ?  -5.912 -18.799   7.749 1.000 54.500 ? 81  THR A CG2 1 
ATOM 650  O OG1 ? THR A 1  81 ?  -6.399 -16.480   8.188 1.000 54.500 ? 81  THR A OG1 1 
ATOM 651  N N   ? LEU A 1  82 ?  -7.429 -15.897   4.137 1.000 59.660 ? 82  LEU A N   1 
ATOM 652  C CA  ? LEU A 1  82 ?  -8.403 -15.110   3.388 1.000 59.660 ? 82  LEU A CA  1 
ATOM 653  C C   ? LEU A 1  82 ?  -9.200 -14.203   4.319 1.000 59.660 ? 82  LEU A C   1 
ATOM 654  C CB  ? LEU A 1  82 ?  -9.352 -16.028   2.614 1.000 59.660 ? 82  LEU A CB  1 
ATOM 655  O O   ? LEU A 1  82 ?  -9.728 -13.175   3.888 1.000 59.660 ? 82  LEU A O   1 
ATOM 656  C CG  ? LEU A 1  82 ?  -8.820 -16.602   1.300 1.000 59.660 ? 82  LEU A CG  1 
ATOM 657  C CD1 ? LEU A 1  82 ?  -9.633 -17.825   0.888 1.000 59.660 ? 82  LEU A CD1 1 
ATOM 658  C CD2 ? LEU A 1  82 ?  -8.844 -15.543   0.204 1.000 59.660 ? 82  LEU A CD2 1 
ATOM 659  N N   ? TRP A 1  83 ?  -8.549 -13.635   5.565 1.000 62.380 ? 83  TRP A N   1 
ATOM 660  C CA  ? TRP A 1  83 ?  -9.653 -12.922   6.199 1.000 62.380 ? 83  TRP A CA  1 
ATOM 661  C C   ? TRP A 1  83 ?  -9.164 -12.114   7.396 1.000 62.380 ? 83  TRP A C   1 
ATOM 662  C CB  ? TRP A 1  83 ? -10.744 -13.901   6.640 1.000 62.380 ? 83  TRP A CB  1 
ATOM 663  O O   ? TRP A 1  83 ?  -9.792 -11.126   7.786 1.000 62.380 ? 83  TRP A O   1 
ATOM 664  C CG  ? TRP A 1  83 ? -11.216 -14.818   5.551 1.000 62.380 ? 83  TRP A CG  1 
ATOM 665  C CD1 ? TRP A 1  83 ? -10.893 -16.137   5.387 1.000 62.380 ? 83  TRP A CD1 1 
ATOM 666  C CD2 ? TRP A 1  83 ? -12.093 -14.482   4.472 1.000 62.380 ? 83  TRP A CD2 1 
ATOM 667  C CE2 ? TRP A 1  83 ? -12.260 -15.647   3.691 1.000 62.380 ? 83  TRP A CE2 1 
ATOM 668  C CE3 ? TRP A 1  83 ? -12.755 -13.308   4.090 1.000 62.380 ? 83  TRP A CE3 1 
ATOM 669  N NE1 ? TRP A 1  83 ? -11.518 -16.641   4.270 1.000 62.380 ? 83  TRP A NE1 1 
ATOM 670  C CH2 ? TRP A 1  83 ? -13.699 -14.508   2.196 1.000 62.380 ? 83  TRP A CH2 1 
ATOM 671  C CZ2 ? TRP A 1  83 ? -13.063 -15.671   2.548 1.000 62.380 ? 83  TRP A CZ2 1 
ATOM 672  C CZ3 ? TRP A 1  83 ? -13.554 -13.334   2.952 1.000 62.380 ? 83  TRP A CZ3 1 
ATOM 673  N N   ? ASP A 1  84 ?  -7.719 -11.750   7.523 1.000 68.380 ? 84  ASP A N   1 
ATOM 674  C CA  ? ASP A 1  84 ?  -7.519 -10.701   8.518 1.000 68.380 ? 84  ASP A CA  1 
ATOM 675  C C   ? ASP A 1  84 ?  -6.033 -10.422   8.730 1.000 68.380 ? 84  ASP A C   1 
ATOM 676  C CB  ? ASP A 1  84 ?  -8.177 -11.085   9.844 1.000 68.380 ? 84  ASP A CB  1 
ATOM 677  O O   ? ASP A 1  84 ?  -5.667  -9.492   9.452 1.000 68.380 ? 84  ASP A O   1 
ATOM 678  C CG  ? ASP A 1  84 ?  -7.637 -12.383  10.420 1.000 68.380 ? 84  ASP A CG  1 
ATOM 679  O OD1 ? ASP A 1  84 ?  -6.871 -13.085   9.726 1.000 68.380 ? 84  ASP A OD1 1 
ATOM 680  O OD2 ? ASP A 1  84 ?  -7.984 -12.707  11.576 1.000 68.380 ? 84  ASP A OD2 1 
ATOM 681  N N   ? LYS A 1  85 ?  -5.224 -11.103   7.849 1.000 75.990 ? 85  LYS A N   1 
ATOM 682  C CA  ? LYS A 1  85 ?  -3.808 -10.865   8.113 1.000 75.990 ? 85  LYS A CA  1 
ATOM 683  C C   ? LYS A 1  85 ?  -2.997 -10.889   6.821 1.000 75.990 ? 85  LYS A C   1 
ATOM 684  C CB  ? LYS A 1  85 ?  -3.262 -11.904   9.094 1.000 75.990 ? 85  LYS A CB  1 
ATOM 685  O O   ? LYS A 1  85 ?  -1.958 -11.549   6.745 1.000 75.990 ? 85  LYS A O   1 
ATOM 686  C CG  ? LYS A 1  85 ?  -3.959 -11.904  10.446 1.000 75.990 ? 85  LYS A CG  1 
ATOM 687  C CD  ? LYS A 1  85 ?  -3.437 -13.019  11.343 1.000 75.990 ? 85  LYS A CD  1 
ATOM 688  C CE  ? LYS A 1  85 ?  -4.195 -13.077  12.663 1.000 75.990 ? 85  LYS A CE  1 
ATOM 689  N NZ  ? LYS A 1  85 ?  -3.753 -14.228  13.506 1.000 75.990 ? 85  LYS A NZ  1 
ATOM 690  N N   ? ASP A 1  86 ?  -3.613 -10.379   5.736 1.000 88.870 ? 86  ASP A N   1 
ATOM 691  C CA  ? ASP A 1  86 ?  -2.965 -10.316   4.429 1.000 88.870 ? 86  ASP A CA  1 
ATOM 692  C C   ? ASP A 1  86 ?  -2.079  -9.078   4.315 1.000 88.870 ? 86  ASP A C   1 
ATOM 693  C CB  ? ASP A 1  86 ?  -4.010 -10.320   3.311 1.000 88.870 ? 86  ASP A CB  1 
ATOM 694  O O   ? ASP A 1  86 ?  -2.447  -8.103   3.656 1.000 88.870 ? 86  ASP A O   1 
ATOM 695  C CG  ? ASP A 1  86 ?  -3.400 -10.480   1.930 1.000 88.870 ? 86  ASP A CG  1 
ATOM 696  O OD1 ? ASP A 1  86 ?  -2.251 -10.961   1.823 1.000 88.870 ? 86  ASP A OD1 1 
ATOM 697  O OD2 ? ASP A 1  86 ?  -4.073 -10.120   0.940 1.000 88.870 ? 86  ASP A OD2 1 
ATOM 698  N N   ? ILE A 1  87 ?  -0.944  -9.047   5.155 1.000 92.240 ? 87  ILE A N   1 
ATOM 699  C CA  ? ILE A 1  87 ?  -0.049  -7.896   5.166 1.000 92.240 ? 87  ILE A CA  1 
ATOM 700  C C   ? ILE A 1  87 ?   1.403  -8.371   5.180 1.000 92.240 ? 87  ILE A C   1 
ATOM 701  C CB  ? ILE A 1  87 ?  -0.323  -6.978   6.378 1.000 92.240 ? 87  ILE A CB  1 
ATOM 702  O O   ? ILE A 1  87 ?   1.739  -9.339   5.867 1.000 92.240 ? 87  ILE A O   1 
ATOM 703  C CG1 ? ILE A 1  87 ?   0.487  -5.682   6.261 1.000 92.240 ? 87  ILE A CG1 1 
ATOM 704  C CG2 ? ILE A 1  87 ?  -0.007  -7.705   7.689 1.000 92.240 ? 87  ILE A CG2 1 
ATOM 705  C CD1 ? ILE A 1  87 ?   0.041  -4.584   7.217 1.000 92.240 ? 87  ILE A CD1 1 
ATOM 706  N N   ? MET A 1  88 ?   2.259  -7.766   4.351 1.000 94.810 ? 88  MET A N   1 
ATOM 707  C CA  ? MET A 1  88 ?   3.673  -8.099   4.206 1.000 94.810 ? 88  MET A CA  1 
ATOM 708  C C   ? MET A 1  88 ?   4.525  -6.836   4.140 1.000 94.810 ? 88  MET A C   1 
ATOM 709  C CB  ? MET A 1  88 ?   3.901  -8.949   2.955 1.000 94.810 ? 88  MET A CB  1 
ATOM 710  O O   ? MET A 1  88 ?   4.191  -5.893   3.421 1.000 94.810 ? 88  MET A O   1 
ATOM 711  C CG  ? MET A 1  88 ?   5.354  -9.334   2.732 1.000 94.810 ? 88  MET A CG  1 
ATOM 712  S SD  ? MET A 1  88 ?   5.591 -10.330   1.209 1.000 94.810 ? 88  MET A SD  1 
ATOM 713  C CE  ? MET A 1  88 ?   5.381  -9.042  -0.051 1.000 94.810 ? 88  MET A CE  1 
ATOM 714  N N   ? LEU A 1  89 ?   5.580  -6.857   4.985 1.000 96.400 ? 89  LEU A N   1 
ATOM 715  C CA  ? LEU A 1  89 ?   6.593  -5.810   4.917 1.000 96.400 ? 89  LEU A CA  1 
ATOM 716  C C   ? LEU A 1  89 ?   7.825  -6.294   4.159 1.000 96.400 ? 89  LEU A C   1 
ATOM 717  C CB  ? LEU A 1  89 ?   6.992  -5.357   6.324 1.000 96.400 ? 89  LEU A CB  1 
ATOM 718  O O   ? LEU A 1  89 ?   8.311  -7.401   4.399 1.000 96.400 ? 89  LEU A O   1 
ATOM 719  C CG  ? LEU A 1  89 ?   6.073  -4.332   6.992 1.000 96.400 ? 89  LEU A CG  1 
ATOM 720  C CD1 ? LEU A 1  89 ?   6.465  -4.142   8.453 1.000 96.400 ? 89  LEU A CD1 1 
ATOM 721  C CD2 ? LEU A 1  89 ?   6.119  -3.004   6.243 1.000 96.400 ? 89  LEU A CD2 1 
ATOM 722  N N   ? ILE A 1  90 ?   8.248  -5.413   3.224 1.000 97.420 ? 90  ILE A N   1 
ATOM 723  C CA  ? ILE A 1  90 ?   9.421  -5.748   2.424 1.000 97.420 ? 90  ILE A CA  1 
ATOM 724  C C   ? ILE A 1  90 ?  10.536  -4.742   2.696 1.000 97.420 ? 90  ILE A C   1 
ATOM 725  C CB  ? ILE A 1  90 ?   9.085  -5.782   0.916 1.000 97.420 ? 90  ILE A CB  1 
ATOM 726  O O   ? ILE A 1  90 ?  10.357  -3.538   2.497 1.000 97.420 ? 90  ILE A O   1 
ATOM 727  C CG1 ? ILE A 1  90 ?   7.925  -6.748   0.649 1.000 97.420 ? 90  ILE A CG1 1 
ATOM 728  C CG2 ? ILE A 1  90 ?  10.320  -6.169   0.097 1.000 97.420 ? 90  ILE A CG2 1 
ATOM 729  C CD1 ? ILE A 1  90 ?   7.396  -6.700  -0.778 1.000 97.420 ? 90  ILE A CD1 1 
ATOM 730  N N   ? ARG A 1  91 ?  11.701  -5.255   3.229 1.000 97.640 ? 91  ARG A N   1 
ATOM 731  C CA  ? ARG A 1  91 ?  12.891  -4.415   3.307 1.000 97.640 ? 91  ARG A CA  1 
ATOM 732  C C   ? ARG A 1  91 ?  13.631  -4.390   1.973 1.000 97.640 ? 91  ARG A C   1 
ATOM 733  C CB  ? ARG A 1  91 ?  13.825  -4.906   4.415 1.000 97.640 ? 91  ARG A CB  1 
ATOM 734  O O   ? ARG A 1  91 ?  13.930  -5.441   1.403 1.000 97.640 ? 91  ARG A O   1 
ATOM 735  C CG  ? ARG A 1  91 ?  14.995  -3.975   4.692 1.000 97.640 ? 91  ARG A CG  1 
ATOM 736  C CD  ? ARG A 1  91 ?  15.827  -4.452   5.874 1.000 97.640 ? 91  ARG A CD  1 
ATOM 737  N NE  ? ARG A 1  91 ?  16.919  -3.529   6.171 1.000 97.640 ? 91  ARG A NE  1 
ATOM 738  N NH1 ? ARG A 1  91 ?  17.725  -4.736   7.969 1.000 97.640 ? 91  ARG A NH1 1 
ATOM 739  N NH2 ? ARG A 1  91 ?  18.751  -2.785   7.340 1.000 97.640 ? 91  ARG A NH2 1 
ATOM 740  C CZ  ? ARG A 1  91 ?  17.796  -3.686   7.159 1.000 97.640 ? 91  ARG A CZ  1 
ATOM 741  N N   ? LEU A 1  92 ?  13.944  -3.217   1.532 1.000 97.520 ? 92  LEU A N   1 
ATOM 742  C CA  ? LEU A 1  92 ?  14.659  -3.064   0.270 1.000 97.520 ? 92  LEU A CA  1 
ATOM 743  C C   ? LEU A 1  92 ?  16.142  -3.376   0.444 1.000 97.520 ? 92  LEU A C   1 
ATOM 744  C CB  ? LEU A 1  92 ?  14.485  -1.644  -0.275 1.000 97.520 ? 92  LEU A CB  1 
ATOM 745  O O   ? LEU A 1  92 ?  16.706  -3.152   1.517 1.000 97.520 ? 92  LEU A O   1 
ATOM 746  C CG  ? LEU A 1  92 ?  13.046  -1.165  -0.475 1.000 97.520 ? 92  LEU A CG  1 
ATOM 747  C CD1 ? LEU A 1  92 ?  13.032   0.267  -0.997 1.000 97.520 ? 92  LEU A CD1 1 
ATOM 748  C CD2 ? LEU A 1  92 ?  12.301  -2.094  -1.427 1.000 97.520 ? 92  LEU A CD2 1 
ATOM 749  N N   ? ASP A 1  93 ?  16.836  -3.929  -0.644 1.000 96.350 ? 93  ASP A N   1 
ATOM 750  C CA  ? ASP A 1  93 ?  18.253  -4.270  -0.576 1.000 96.350 ? 93  ASP A CA  1 
ATOM 751  C C   ? ASP A 1  93 ?  19.118  -3.013  -0.513 1.000 96.350 ? 93  ASP A C   1 
ATOM 752  C CB  ? ASP A 1  93 ?  18.658  -5.127  -1.778 1.000 96.350 ? 93  ASP A CB  1 
ATOM 753  O O   ? ASP A 1  93 ?  20.277  -3.072  -0.098 1.000 96.350 ? 93  ASP A O   1 
ATOM 754  C CG  ? ASP A 1  93 ?  18.475  -4.412  -3.105 1.000 96.350 ? 93  ASP A CG  1 
ATOM 755  O OD1 ? ASP A 1  93 ?  17.671  -3.457  -3.177 1.000 96.350 ? 93  ASP A OD1 1 
ATOM 756  O OD2 ? ASP A 1  93 ?  19.138  -4.808  -4.087 1.000 96.350 ? 93  ASP A OD2 1 
ATOM 757  N N   ? SER A 1  94 ?  18.613  -1.800  -0.795 1.000 96.710 ? 94  SER A N   1 
ATOM 758  C CA  ? SER A 1  94 ?  19.195  -0.470  -0.645 1.000 96.710 ? 94  SER A CA  1 
ATOM 759  C C   ? SER A 1  94 ?  18.114   0.604  -0.600 1.000 96.710 ? 94  SER A C   1 
ATOM 760  C CB  ? SER A 1  94 ?  20.168  -0.179  -1.789 1.000 96.710 ? 94  SER A CB  1 
ATOM 761  O O   ? SER A 1  94 ?  17.029   0.424  -1.156 1.000 96.710 ? 94  SER A O   1 
ATOM 762  O OG  ? SER A 1  94 ?  19.489  -0.156  -3.033 1.000 96.710 ? 94  SER A OG  1 
ATOM 763  N N   ? PRO A 1  95 ?  18.416   1.811   0.179 1.000 96.880 ? 95  PRO A N   1 
ATOM 764  C CA  ? PRO A 1  95 ?  17.420   2.879   0.294 1.000 96.880 ? 95  PRO A CA  1 
ATOM 765  C C   ? PRO A 1  95 ?  17.113   3.546  -1.045 1.000 96.880 ? 95  PRO A C   1 
ATOM 766  C CB  ? PRO A 1  95 ?  18.076   3.870   1.260 1.000 96.880 ? 95  PRO A CB  1 
ATOM 767  O O   ? PRO A 1  95 ?  17.981   3.612  -1.920 1.000 96.880 ? 95  PRO A O   1 
ATOM 768  C CG  ? PRO A 1  95 ?  19.174   3.095   1.915 1.000 96.880 ? 95  PRO A CG  1 
ATOM 769  C CD  ? PRO A 1  95 ?  19.609   2.002   0.981 1.000 96.880 ? 95  PRO A CD  1 
ATOM 770  N N   ? VAL A 1  96 ?  15.851   4.027  -1.193 1.000 96.950 ? 96  VAL A N   1 
ATOM 771  C CA  ? VAL A 1  96 ?  15.471   4.789  -2.377 1.000 96.950 ? 96  VAL A CA  1 
ATOM 772  C C   ? VAL A 1  96 ?  15.746   6.273  -2.147 1.000 96.950 ? 96  VAL A C   1 
ATOM 773  C CB  ? VAL A 1  96 ?  13.984   4.573  -2.739 1.000 96.950 ? 96  VAL A CB  1 
ATOM 774  O O   ? VAL A 1  96 ?  15.697   6.751  -1.011 1.000 96.950 ? 96  VAL A O   1 
ATOM 775  C CG1 ? VAL A 1  96 ?  13.715   3.104  -3.062 1.000 96.950 ? 96  VAL A CG1 1 
ATOM 776  C CG2 ? VAL A 1  96 ?  13.084   5.046  -1.599 1.000 96.950 ? 96  VAL A CG2 1 
ATOM 777  N N   ? SER A 1  97 ?  15.961   7.034  -3.286 1.000 96.060 ? 97  SER A N   1 
ATOM 778  C CA  ? SER A 1  97 ?  16.138   8.481  -3.235 1.000 96.060 ? 97  SER A CA  1 
ATOM 779  C C   ? SER A 1  97 ?  14.822   9.208  -3.491 1.000 96.060 ? 97  SER A C   1 
ATOM 780  C CB  ? SER A 1  97 ?  17.185   8.930  -4.256 1.000 96.060 ? 97  SER A CB  1 
ATOM 781  O O   ? SER A 1  97 ?  14.111   8.898  -4.449 1.000 96.060 ? 97  SER A O   1 
ATOM 782  O OG  ? SER A 1  97 ?  18.436   8.317  -3.995 1.000 96.060 ? 97  SER A OG  1 
ATOM 783  N N   ? ASN A 1  98 ?  14.502  10.116  -2.588 1.000 94.970 ? 98  ASN A N   1 
ATOM 784  C CA  ? ASN A 1  98 ?  13.326  10.953  -2.800 1.000 94.970 ? 98  ASN A CA  1 
ATOM 785  C C   ? ASN A 1  98 ?  13.440  11.763  -4.088 1.000 94.970 ? 98  ASN A C   1 
ATOM 786  C CB  ? ASN A 1  98 ?  13.107  11.883  -1.605 1.000 94.970 ? 98  ASN A CB  1 
ATOM 787  O O   ? ASN A 1  98 ?  14.520  12.249  -4.427 1.000 94.970 ? 98  ASN A O   1 
ATOM 788  C CG  ? ASN A 1  98 ?  12.580  11.153  -0.385 1.000 94.970 ? 98  ASN A CG  1 
ATOM 789  N ND2 ? ASN A 1  98 ?  12.659  11.799   0.772 1.000 94.970 ? 98  ASN A ND2 1 
ATOM 790  O OD1 ? ASN A 1  98 ?  12.108  10.018  -0.482 1.000 94.970 ? 98  ASN A OD1 1 
ATOM 791  N N   ? SER A 1  99 ?  12.298  11.875  -4.788 1.000 94.830 ? 99  SER A N   1 
ATOM 792  C CA  ? SER A 1  99 ?  12.198  12.676  -6.003 1.000 94.830 ? 99  SER A CA  1 
ATOM 793  C C   ? SER A 1  99 ?  10.790  13.232  -6.185 1.000 94.830 ? 99  SER A C   1 
ATOM 794  C CB  ? SER A 1  99 ?  12.588  11.845  -7.226 1.000 94.830 ? 99  SER A CB  1 
ATOM 795  O O   ? SER A 1  99 ?   9.945  13.097  -5.298 1.000 94.830 ? 99  SER A O   1 
ATOM 796  O OG  ? SER A 1  99 ?  11.571  10.911  -7.546 1.000 94.830 ? 99  SER A OG  1 
ATOM 797  N N   ? GLU A 1 100 ?  10.656  13.874  -7.329 1.000 93.550 ? 100 GLU A N   1 
ATOM 798  C CA  ? GLU A 1 100 ?   9.354  14.426  -7.691 1.000 93.550 ? 100 GLU A CA  1 
ATOM 799  C C   ? GLU A 1 100 ?   8.289  13.334  -7.754 1.000 93.550 ? 100 GLU A C   1 
ATOM 800  C CB  ? GLU A 1 100 ?   9.435  15.159  -9.033 1.000 93.550 ? 100 GLU A CB  1 
ATOM 801  O O   ? GLU A 1 100 ?   7.117  13.585  -7.466 1.000 93.550 ? 100 GLU A O   1 
ATOM 802  C CG  ? GLU A 1 100 ?   8.137  15.842  -9.440 1.000 93.550 ? 100 GLU A CG  1 
ATOM 803  C CD  ? GLU A 1 100 ?   8.229  16.556 -10.779 1.000 93.550 ? 100 GLU A CD  1 
ATOM 804  O OE1 ? GLU A 1 100 ?   7.213  17.130 -11.232 1.000 93.550 ? 100 GLU A OE1 1 
ATOM 805  O OE2 ? GLU A 1 100 ?   9.327  16.540 -11.380 1.000 93.550 ? 100 GLU A OE2 1 
ATOM 806  N N   ? HIS A 1 101 ?   8.693  12.033  -8.042 1.000 94.780 ? 101 HIS A N   1 
ATOM 807  C CA  ? HIS A 1 101 ?   7.739  10.960  -8.297 1.000 94.780 ? 101 HIS A CA  1 
ATOM 808  C C   ? HIS A 1 101 ?   7.910   9.820  -7.298 1.000 94.780 ? 101 HIS A C   1 
ATOM 809  C CB  ? HIS A 1 101 ?   7.893  10.434  -9.725 1.000 94.780 ? 101 HIS A CB  1 
ATOM 810  O O   ? HIS A 1 101 ?   7.235   8.794  -7.399 1.000 94.780 ? 101 HIS A O   1 
ATOM 811  C CG  ? HIS A 1 101 ?   7.650  11.470 -10.776 1.000 94.780 ? 101 HIS A CG  1 
ATOM 812  C CD2 ? HIS A 1 101 ?   6.513  12.094 -11.163 1.000 94.780 ? 101 HIS A CD2 1 
ATOM 813  N ND1 ? HIS A 1 101 ?   8.657  11.975 -11.570 1.000 94.780 ? 101 HIS A ND1 1 
ATOM 814  C CE1 ? HIS A 1 101 ?   8.148  12.867 -12.403 1.000 94.780 ? 101 HIS A CE1 1 
ATOM 815  N NE2 ? HIS A 1 101 ?   6.849  12.959 -12.176 1.000 94.780 ? 101 HIS A NE2 1 
ATOM 816  N N   ? ILE A 1 102 ?   8.796  10.043  -6.285 1.000 96.740 ? 102 ILE A N   1 
ATOM 817  C CA  ? ILE A 1 102 ?   9.001   9.055  -5.231 1.000 96.740 ? 102 ILE A CA  1 
ATOM 818  C C   ? ILE A 1 102 ?   8.954   9.739  -3.867 1.000 96.740 ? 102 ILE A C   1 
ATOM 819  C CB  ? ILE A 1 102 ?  10.341   8.307  -5.411 1.000 96.740 ? 102 ILE A CB  1 
ATOM 820  O O   ? ILE A 1 102 ?   9.831  10.542  -3.538 1.000 96.740 ? 102 ILE A O   1 
ATOM 821  C CG1 ? ILE A 1 102 ?  10.398   7.637  -6.788 1.000 96.740 ? 102 ILE A CG1 1 
ATOM 822  C CG2 ? ILE A 1 102 ?  10.540   7.279  -4.293 1.000 96.740 ? 102 ILE A CG2 1 
ATOM 823  C CD1 ? ILE A 1 102 ?  11.762   7.058  -7.139 1.000 96.740 ? 102 ILE A CD1 1 
ATOM 824  N N   ? ALA A 1 103 ?   7.916   9.403  -3.150 1.000 96.350 ? 103 ALA A N   1 
ATOM 825  C CA  ? ALA A 1 103 ?   7.762   9.918  -1.792 1.000 96.350 ? 103 ALA A CA  1 
ATOM 826  C C   ? ALA A 1 103 ?   6.959   8.950  -0.926 1.000 96.350 ? 103 ALA A C   1 
ATOM 827  C CB  ? ALA A 1 103 ?   7.090  11.288  -1.815 1.000 96.350 ? 103 ALA A CB  1 
ATOM 828  O O   ? ALA A 1 103 ?   5.913   8.451  -1.348 1.000 96.350 ? 103 ALA A O   1 
ATOM 829  N N   ? PRO A 1 104 ?   7.560   8.787   0.380 1.000 96.350 ? 104 PRO A N   1 
ATOM 830  C CA  ? PRO A 1 104 ?   6.860   7.846   1.258 1.000 96.350 ? 104 PRO A CA  1 
ATOM 831  C C   ? PRO A 1 104 ?   5.510   8.376   1.734 1.000 96.350 ? 104 PRO A C   1 
ATOM 832  C CB  ? PRO A 1 104 ?   7.826   7.677   2.434 1.000 96.350 ? 104 PRO A CB  1 
ATOM 833  O O   ? PRO A 1 104 ?   5.311   9.591   1.810 1.000 96.350 ? 104 PRO A O   1 
ATOM 834  C CG  ? PRO A 1 104 ?   9.150   8.130   1.910 1.000 96.350 ? 104 PRO A CG  1 
ATOM 835  C CD  ? PRO A 1 104 ?   8.914   9.160   0.844 1.000 96.350 ? 104 PRO A CD  1 
ATOM 836  N N   ? LEU A 1 105 ?   4.601   7.404   2.052 1.000 95.700 ? 105 LEU A N   1 
ATOM 837  C CA  ? LEU A 1 105 ?   3.312   7.681   2.676 1.000 95.700 ? 105 LEU A CA  1 
ATOM 838  C C   ? LEU A 1 105 ?   3.347   7.356   4.166 1.000 95.700 ? 105 LEU A C   1 
ATOM 839  C CB  ? LEU A 1 105 ?   2.202   6.877   1.993 1.000 95.700 ? 105 LEU A CB  1 
ATOM 840  O O   ? LEU A 1 105 ?   3.814   6.285   4.560 1.000 95.700 ? 105 LEU A O   1 
ATOM 841  C CG  ? LEU A 1 105 ?   0.770   7.191   2.430 1.000 95.700 ? 105 LEU A CG  1 
ATOM 842  C CD1 ? LEU A 1 105 ?   0.430   8.646   2.122 1.000 95.700 ? 105 LEU A CD1 1 
ATOM 843  C CD2 ? LEU A 1 105 ?  -0.216   6.250   1.747 1.000 95.700 ? 105 LEU A CD2 1 
ATOM 844  N N   ? SER A 1 106 ?   2.841   8.290   4.947 1.000 94.720 ? 106 SER A N   1 
ATOM 845  C CA  ? SER A 1 106 ?   2.881   8.107   6.395 1.000 94.720 ? 106 SER A CA  1 
ATOM 846  C C   ? SER A 1 106 ?   1.807   7.130   6.859 1.000 94.720 ? 106 SER A C   1 
ATOM 847  C CB  ? SER A 1 106 ?   2.706   9.448   7.109 1.000 94.720 ? 106 SER A CB  1 
ATOM 848  O O   ? SER A 1 106 ?   0.722   7.070   6.277 1.000 94.720 ? 106 SER A O   1 
ATOM 849  O OG  ? SER A 1 106 ?   3.758  10.337   6.777 1.000 94.720 ? 106 SER A OG  1 
ATOM 850  N N   ? LEU A 1 107 ?   2.123   6.388   7.888 1.000 95.640 ? 107 LEU A N   1 
ATOM 851  C CA  ? LEU A 1 107 ?   1.155   5.496   8.517 1.000 95.640 ? 107 LEU A CA  1 
ATOM 852  C C   ? LEU A 1 107 ?   0.027   6.290   9.167 1.000 95.640 ? 107 LEU A C   1 
ATOM 853  C CB  ? LEU A 1 107 ?   1.841   4.612   9.562 1.000 95.640 ? 107 LEU A CB  1 
ATOM 854  O O   ? LEU A 1 107 ?   0.222   7.439   9.569 1.000 95.640 ? 107 LEU A O   1 
ATOM 855  C CG  ? LEU A 1 107 ?   2.824   3.570   9.028 1.000 95.640 ? 107 LEU A CG  1 
ATOM 856  C CD1 ? LEU A 1 107 ?   3.644   2.980  10.171 1.000 95.640 ? 107 LEU A CD1 1 
ATOM 857  C CD2 ? LEU A 1 107 ?   2.083   2.472   8.273 1.000 95.640 ? 107 LEU A CD2 1 
ATOM 858  N N   ? PRO A 1 108 ?  -1.156   5.730   9.228 1.000 95.510 ? 108 PRO A N   1 
ATOM 859  C CA  ? PRO A 1 108 ?  -2.300   6.440   9.805 1.000 95.510 ? 108 PRO A CA  1 
ATOM 860  C C   ? PRO A 1 108 ?  -2.104   6.774  11.282 1.000 95.510 ? 108 PRO A C   1 
ATOM 861  C CB  ? PRO A 1 108 ?  -3.457   5.456   9.616 1.000 95.510 ? 108 PRO A CB  1 
ATOM 862  O O   ? PRO A 1 108 ?  -1.525   5.978  12.027 1.000 95.510 ? 108 PRO A O   1 
ATOM 863  C CG  ? PRO A 1 108 ?  -2.810   4.109   9.578 1.000 95.510 ? 108 PRO A CG  1 
ATOM 864  C CD  ? PRO A 1 108 ?  -1.451   4.250   8.955 1.000 95.510 ? 108 PRO A CD  1 
ATOM 865  N N   ? SER A 1 109 ?  -2.620   7.882  11.736 1.000 93.400 ? 109 SER A N   1 
ATOM 866  C CA  ? SER A 1 109 ?  -2.499   8.347  13.114 1.000 93.400 ? 109 SER A CA  1 
ATOM 867  C C   ? SER A 1 109 ?  -3.762   8.041  13.913 1.000 93.400 ? 109 SER A C   1 
ATOM 868  C CB  ? SER A 1 109 ?  -2.215   9.849  13.150 1.000 93.400 ? 109 SER A CB  1 
ATOM 869  O O   ? SER A 1 109 ?  -3.753   8.102  15.145 1.000 93.400 ? 109 SER A O   1 
ATOM 870  O OG  ? SER A 1 109 ?  -3.219  10.568  12.455 1.000 93.400 ? 109 SER A OG  1 
ATOM 871  N N   ? SER A 1 110 ?  -4.854   7.697  13.241 1.000 94.600 ? 110 SER A N   1 
ATOM 872  C CA  ? SER A 1 110 ?  -6.127   7.338  13.858 1.000 94.600 ? 110 SER A CA  1 
ATOM 873  C C   ? SER A 1 110 ?  -6.870   6.299  13.026 1.000 94.600 ? 110 SER A C   1 
ATOM 874  C CB  ? SER A 1 110 ?  -7.002   8.579  14.040 1.000 94.600 ? 110 SER A CB  1 
ATOM 875  O O   ? SER A 1 110 ?  -6.566   6.105  11.847 1.000 94.600 ? 110 SER A O   1 
ATOM 876  O OG  ? SER A 1 110 ?  -7.277   9.189  12.791 1.000 94.600 ? 110 SER A OG  1 
ATOM 877  N N   ? PRO A 1 111 ?  -7.846   5.598  13.778 1.000 93.500 ? 111 PRO A N   1 
ATOM 878  C CA  ? PRO A 1 111 ?  -8.633   4.611  13.034 1.000 93.500 ? 111 PRO A CA  1 
ATOM 879  C C   ? PRO A 1 111 ?  -9.502   5.245  11.951 1.000 93.500 ? 111 PRO A C   1 
ATOM 880  C CB  ? PRO A 1 111 ?  -9.498   3.961  14.117 1.000 93.500 ? 111 PRO A CB  1 
ATOM 881  O O   ? PRO A 1 111 ?  -9.847   6.426  12.044 1.000 93.500 ? 111 PRO A O   1 
ATOM 882  C CG  ? PRO A 1 111 ?  -9.618   5.000  15.185 1.000 93.500 ? 111 PRO A CG  1 
ATOM 883  C CD  ? PRO A 1 111 ?  -8.371   5.837  15.178 1.000 93.500 ? 111 PRO A CD  1 
ATOM 884  N N   ? PRO A 1 112 ?  -9.864   4.434  10.926 1.000 93.350 ? 112 PRO A N   1 
ATOM 885  C CA  ? PRO A 1 112 ? -10.715   4.956   9.855 1.000 93.350 ? 112 PRO A CA  1 
ATOM 886  C C   ? PRO A 1 112 ? -12.125   5.295  10.333 1.000 93.350 ? 112 PRO A C   1 
ATOM 887  C CB  ? PRO A 1 112 ? -10.744   3.812   8.838 1.000 93.350 ? 112 PRO A CB  1 
ATOM 888  O O   ? PRO A 1 112 ? -12.626   4.676  11.276 1.000 93.350 ? 112 PRO A O   1 
ATOM 889  C CG  ? PRO A 1 112 ? -10.544   2.573   9.651 1.000 93.350 ? 112 PRO A CG  1 
ATOM 890  C CD  ? PRO A 1 112 ?  -9.620   2.895  10.791 1.000 93.350 ? 112 PRO A CD  1 
ATOM 891  N N   ? SER A 1 113 ? -12.775   6.231   9.620 1.000 93.870 ? 113 SER A N   1 
ATOM 892  C CA  ? SER A 1 113 ? -14.148   6.619   9.929 1.000 93.870 ? 113 SER A CA  1 
ATOM 893  C C   ? SER A 1 113 ? -15.125   6.062   8.900 1.000 93.870 ? 113 SER A C   1 
ATOM 894  C CB  ? SER A 1 113 ? -14.274   8.142   9.992 1.000 93.870 ? 113 SER A CB  1 
ATOM 895  O O   ? SER A 1 113 ? -14.963   6.285   7.698 1.000 93.870 ? 113 SER A O   1 
ATOM 896  O OG  ? SER A 1 113 ? -13.414   8.677  10.984 1.000 93.870 ? 113 SER A OG  1 
ATOM 897  N N   ? VAL A 1 114 ? -16.130   5.322   9.340 1.000 94.500 ? 114 VAL A N   1 
ATOM 898  C CA  ? VAL A 1 114 ? -17.176   4.818   8.456 1.000 94.500 ? 114 VAL A CA  1 
ATOM 899  C C   ? VAL A 1 114 ? -17.851   5.984   7.738 1.000 94.500 ? 114 VAL A C   1 
ATOM 900  C CB  ? VAL A 1 114 ? -18.225   3.991   9.233 1.000 94.500 ? 114 VAL A CB  1 
ATOM 901  O O   ? VAL A 1 114 ? -18.124   7.022   8.346 1.000 94.500 ? 114 VAL A O   1 
ATOM 902  C CG1 ? VAL A 1 114 ? -19.411   3.644   8.335 1.000 94.500 ? 114 VAL A CG1 1 
ATOM 903  C CG2 ? VAL A 1 114 ? -17.590   2.723   9.799 1.000 94.500 ? 114 VAL A CG2 1 
ATOM 904  N N   ? GLY A 1 115 ? -18.060   5.797   6.442 1.000 94.760 ? 115 GLY A N   1 
ATOM 905  C CA  ? GLY A 1 115 ? -18.735   6.822   5.662 1.000 94.760 ? 115 GLY A CA  1 
ATOM 906  C C   ? GLY A 1 115 ? -17.776   7.767   4.962 1.000 94.760 ? 115 GLY A C   1 
ATOM 907  O O   ? GLY A 1 115 ? -18.192   8.587   4.142 1.000 94.760 ? 115 GLY A O   1 
ATOM 908  N N   ? SER A 1 116 ? -16.461   7.679   5.346 1.000 96.000 ? 116 SER A N   1 
ATOM 909  C CA  ? SER A 1 116 ? -15.456   8.510   4.692 1.000 96.000 ? 116 SER A CA  1 
ATOM 910  C C   ? SER A 1 116 ? -15.326   8.159   3.213 1.000 96.000 ? 116 SER A C   1 
ATOM 911  C CB  ? SER A 1 116 ? -14.100   8.355   5.381 1.000 96.000 ? 116 SER A CB  1 
ATOM 912  O O   ? SER A 1 116 ? -15.473   6.997   2.830 1.000 96.000 ? 116 SER A O   1 
ATOM 913  O OG  ? SER A 1 116 ? -14.169   8.790   6.729 1.000 96.000 ? 116 SER A OG  1 
ATOM 914  N N   ? VAL A 1 117 ? -15.024   9.174   2.398 1.000 95.770 ? 117 VAL A N   1 
ATOM 915  C CA  ? VAL A 1 117 ? -14.660   8.952   1.002 1.000 95.770 ? 117 VAL A CA  1 
ATOM 916  C C   ? VAL A 1 117 ? -13.198   8.523   0.911 1.000 95.770 ? 117 VAL A C   1 
ATOM 917  C CB  ? VAL A 1 117 ? -14.899  10.216   0.146 1.000 95.770 ? 117 VAL A CB  1 
ATOM 918  O O   ? VAL A 1 117 ? -12.309   9.217   1.410 1.000 95.770 ? 117 VAL A O   1 
ATOM 919  C CG1 ? VAL A 1 117 ? -14.460   9.981  -1.298 1.000 95.770 ? 117 VAL A CG1 1 
ATOM 920  C CG2 ? VAL A 1 117 ? -16.369  10.627   0.200 1.000 95.770 ? 117 VAL A CG2 1 
ATOM 921  N N   ? CYS A 1 118 ? -13.039   7.396   0.267 1.000 96.880 ? 118 CYS A N   1 
ATOM 922  C CA  ? CYS A 1 118 ? -11.707   6.810   0.165 1.000 96.880 ? 118 CYS A CA  1 
ATOM 923  C C   ? CYS A 1 118 ? -11.245   6.754  -1.286 1.000 96.880 ? 118 CYS A C   1 
ATOM 924  C CB  ? CYS A 1 118 ? -11.692   5.406   0.769 1.000 96.880 ? 118 CYS A CB  1 
ATOM 925  O O   ? CYS A 1 118 ? -12.063   6.621  -2.198 1.000 96.880 ? 118 CYS A O   1 
ATOM 926  S SG  ? CYS A 1 118 ? -12.252   5.345   2.485 1.000 96.880 ? 118 CYS A SG  1 
ATOM 927  N N   ? ARG A 1 119 ?  -9.923   6.894  -1.355 1.000 96.110 ? 119 ARG A N   1 
ATOM 928  C CA  ? ARG A 1 119 ?  -9.292   6.846  -2.670 1.000 96.110 ? 119 ARG A CA  1 
ATOM 929  C C   ? ARG A 1 119 ?  -8.508   5.551  -2.854 1.000 96.110 ? 119 ARG A C   1 
ATOM 930  C CB  ? ARG A 1 119 ?  -8.369   8.050  -2.869 1.000 96.110 ? 119 ARG A CB  1 
ATOM 931  O O   ? ARG A 1 119 ?  -7.715   5.171  -1.990 1.000 96.110 ? 119 ARG A O   1 
ATOM 932  C CG  ? ARG A 1 119 ?  -7.769   8.144  -4.262 1.000 96.110 ? 119 ARG A CG  1 
ATOM 933  C CD  ? ARG A 1 119 ?  -8.786   8.637  -5.282 1.000 96.110 ? 119 ARG A CD  1 
ATOM 934  N NE  ? ARG A 1 119 ?  -8.152   8.982  -6.552 1.000 96.110 ? 119 ARG A NE  1 
ATOM 935  N NH1 ? ARG A 1 119 ? -10.099   8.872  -7.790 1.000 96.110 ? 119 ARG A NH1 1 
ATOM 936  N NH2 ? ARG A 1 119 ?  -8.116   9.405  -8.809 1.000 96.110 ? 119 ARG A NH2 1 
ATOM 937  C CZ  ? ARG A 1 119 ?  -8.790   9.085  -7.714 1.000 96.110 ? 119 ARG A CZ  1 
ATOM 938  N N   ? ILE A 1 120 ?  -8.799   4.838  -4.075 1.000 96.030 ? 120 ILE A N   1 
ATOM 939  C CA  ? ILE A 1 120 ?  -8.037   3.643  -4.420 1.000 96.030 ? 120 ILE A CA  1 
ATOM 940  C C   ? ILE A 1 120 ?  -7.239   3.891  -5.698 1.000 96.030 ? 120 ILE A C   1 
ATOM 941  C CB  ? ILE A 1 120 ?  -8.959   2.415  -4.594 1.000 96.030 ? 120 ILE A CB  1 
ATOM 942  O O   ? ILE A 1 120 ?  -7.649   4.682  -6.550 1.000 96.030 ? 120 ILE A O   1 
ATOM 943  C CG1 ? ILE A 1 120 ?  -9.985   2.671  -5.703 1.000 96.030 ? 120 ILE A CG1 1 
ATOM 944  C CG2 ? ILE A 1 120 ?  -9.654   2.071  -3.273 1.000 96.030 ? 120 ILE A CG2 1 
ATOM 945  C CD1 ? ILE A 1 120 ? -10.837   1.458  -6.051 1.000 96.030 ? 120 ILE A CD1 1 
ATOM 946  N N   ? MET A 1 121 ?  -6.250   3.220  -5.800 1.000 95.160 ? 121 MET A N   1 
ATOM 947  C CA  ? MET A 1 121 ?  -5.433   3.351  -7.003 1.000 95.160 ? 121 MET A CA  1 
ATOM 948  C C   ? MET A 1 121 ?  -4.606   2.092  -7.239 1.000 95.160 ? 121 MET A C   1 
ATOM 949  C CB  ? MET A 1 121 ?  -4.513   4.569  -6.900 1.000 95.160 ? 121 MET A CB  1 
ATOM 950  O O   ? MET A 1 121 ?  -4.233   1.402  -6.288 1.000 95.160 ? 121 MET A O   1 
ATOM 951  C CG  ? MET A 1 121 ?  -3.483   4.466  -5.787 1.000 95.160 ? 121 MET A CG  1 
ATOM 952  S SD  ? MET A 1 121 ?  -2.709   6.083  -5.394 1.000 95.160 ? 121 MET A SD  1 
ATOM 953  C CE  ? MET A 1 121 ?  -4.109   6.925  -4.606 1.000 95.160 ? 121 MET A CE  1 
ATOM 954  N N   ? GLY A 1 122 ?  -4.328   1.724  -8.577 1.000 94.910 ? 122 GLY A N   1 
ATOM 955  C CA  ? GLY A 1 122 ?  -3.570   0.533  -8.926 1.000 94.910 ? 122 GLY A CA  1 
ATOM 956  C C   ? GLY A 1 122 ?  -3.525   0.270 -10.420 1.000 94.910 ? 122 GLY A C   1 
ATOM 957  O O   ? GLY A 1 122 ?  -4.059   1.053 -11.209 1.000 94.910 ? 122 GLY A O   1 
ATOM 958  N N   ? TRP A 1 123 ?  -2.781  -0.841 -10.860 1.000 93.840 ? 123 TRP A N   1 
ATOM 959  C CA  ? TRP A 1 123 ?  -2.586  -1.223 -12.255 1.000 93.840 ? 123 TRP A CA  1 
ATOM 960  C C   ? TRP A 1 123 ?  -3.375  -2.485 -12.589 1.000 93.840 ? 123 TRP A C   1 
ATOM 961  C CB  ? TRP A 1 123 ?  -1.100  -1.442 -12.550 1.000 93.840 ? 123 TRP A CB  1 
ATOM 962  O O   ? TRP A 1 123 ?  -2.994  -3.244 -13.483 1.000 93.840 ? 123 TRP A O   1 
ATOM 963  C CG  ? TRP A 1 123 ?  -0.298  -0.177 -12.611 1.000 93.840 ? 123 TRP A CG  1 
ATOM 964  C CD1 ? TRP A 1 123 ?  -0.056   0.593 -13.715 1.000 93.840 ? 123 TRP A CD1 1 
ATOM 965  C CD2 ? TRP A 1 123 ?   0.371   0.463 -11.521 1.000 93.840 ? 123 TRP A CD2 1 
ATOM 966  C CE2 ? TRP A 1 123 ?   1.000   1.619 -12.036 1.000 93.840 ? 123 TRP A CE2 1 
ATOM 967  C CE3 ? TRP A 1 123 ?   0.500   0.173 -10.156 1.000 93.840 ? 123 TRP A CE3 1 
ATOM 968  N NE1 ? TRP A 1 123 ?   0.724   1.674 -13.376 1.000 93.840 ? 123 TRP A NE1 1 
ATOM 969  C CH2 ? TRP A 1 123 ?   1.857   2.176  -9.902 1.000 93.840 ? 123 TRP A CH2 1 
ATOM 970  C CZ2 ? TRP A 1 123 ?   1.747   2.484 -11.233 1.000 93.840 ? 123 TRP A CZ2 1 
ATOM 971  C CZ3 ? TRP A 1 123 ?   1.244   1.035  -9.359 1.000 93.840 ? 123 TRP A CZ3 1 
ATOM 972  N N   ? GLY A 1 124 ?  -4.505  -2.789 -11.814 1.000 90.660 ? 124 GLY A N   1 
ATOM 973  C CA  ? GLY A 1 124 ?  -5.291  -3.997 -12.009 1.000 90.660 ? 124 GLY A CA  1 
ATOM 974  C C   ? GLY A 1 124 ?  -6.284  -3.885 -13.150 1.000 90.660 ? 124 GLY A C   1 
ATOM 975  O O   ? GLY A 1 124 ?  -6.243  -2.926 -13.924 1.000 90.660 ? 124 GLY A O   1 
ATOM 976  N N   ? ARG A 1 125 ?  -7.175  -4.899 -13.343 1.000 90.380 ? 125 ARG A N   1 
ATOM 977  C CA  ? ARG A 1 125 ?  -8.185  -5.037 -14.387 1.000 90.380 ? 125 ARG A CA  1 
ATOM 978  C C   ? ARG A 1 125 ?  -9.180  -3.882 -14.343 1.000 90.380 ? 125 ARG A C   1 
ATOM 979  C CB  ? ARG A 1 125 ?  -8.924  -6.370 -14.248 1.000 90.380 ? 125 ARG A CB  1 
ATOM 980  O O   ? ARG A 1 125 ?  -9.596  -3.454 -13.264 1.000 90.380 ? 125 ARG A O   1 
ATOM 981  C CG  ? ARG A 1 125 ?  -9.874  -6.671 -15.396 1.000 90.380 ? 125 ARG A CG  1 
ATOM 982  C CD  ? ARG A 1 125 ? -10.539  -8.031 -15.236 1.000 90.380 ? 125 ARG A CD  1 
ATOM 983  N NE  ? ARG A 1 125 ? -11.491  -8.294 -16.312 1.000 90.380 ? 125 ARG A NE  1 
ATOM 984  N NH1 ? ARG A 1 125 ? -12.114 -10.377 -15.529 1.000 90.380 ? 125 ARG A NH1 1 
ATOM 985  N NH2 ? ARG A 1 125 ? -13.054  -9.539 -17.445 1.000 90.380 ? 125 ARG A NH2 1 
ATOM 986  C CZ  ? ARG A 1 125 ? -12.218  -9.403 -16.426 1.000 90.380 ? 125 ARG A CZ  1 
ATOM 987  N N   ? ILE A 1 126 ?  -9.688  -3.286 -15.595 1.000 89.390 ? 126 ILE A N   1 
ATOM 988  C CA  ? ILE A 1 126 ? -10.522  -2.093 -15.688 1.000 89.390 ? 126 ILE A CA  1 
ATOM 989  C C   ? ILE A 1 126 ? -11.911  -2.472 -16.196 1.000 89.390 ? 126 ILE A C   1 
ATOM 990  C CB  ? ILE A 1 126 ?  -9.885  -1.028 -16.610 1.000 89.390 ? 126 ILE A CB  1 
ATOM 991  O O   ? ILE A 1 126 ? -12.732  -1.598 -16.486 1.000 89.390 ? 126 ILE A O   1 
ATOM 992  C CG1 ? ILE A 1 126 ?  -9.614  -1.619 -17.998 1.000 89.390 ? 126 ILE A CG1 1 
ATOM 993  C CG2 ? ILE A 1 126 ?  -8.599  -0.475 -15.989 1.000 89.390 ? 126 ILE A CG2 1 
ATOM 994  C CD1 ? ILE A 1 126 ?  -9.235  -0.583 -19.048 1.000 89.390 ? 126 ILE A CD1 1 
ATOM 995  N N   ? SER A 1 127 ? -12.104  -3.663 -16.389 1.000 88.330 ? 127 SER A N   1 
ATOM 996  C CA  ? SER A 1 127 ? -13.411  -4.167 -16.797 1.000 88.330 ? 127 SER A CA  1 
ATOM 997  C C   ? SER A 1 127 ? -13.804  -5.400 -15.990 1.000 88.330 ? 127 SER A C   1 
ATOM 998  C CB  ? SER A 1 127 ? -13.416  -4.501 -18.289 1.000 88.330 ? 127 SER A CB  1 
ATOM 999  O O   ? SER A 1 127 ? -12.974  -6.280 -15.747 1.000 88.330 ? 127 SER A O   1 
ATOM 1000 O OG  ? SER A 1 127 ? -14.571  -5.246 -18.634 1.000 88.330 ? 127 SER A OG  1 
ATOM 1001 N N   ? PRO A 1 128 ? -15.102  -5.447 -15.605 1.000 83.110 ? 128 PRO A N   1 
ATOM 1002 C CA  ? PRO A 1 128 ? -15.592  -6.565 -14.796 1.000 83.110 ? 128 PRO A CA  1 
ATOM 1003 C C   ? PRO A 1 128 ? -15.564  -7.894 -15.547 1.000 83.110 ? 128 PRO A C   1 
ATOM 1004 C CB  ? PRO A 1 128 ? -17.030  -6.156 -14.464 1.000 83.110 ? 128 PRO A CB  1 
ATOM 1005 O O   ? PRO A 1 128 ? -15.379  -8.949 -14.935 1.000 83.110 ? 128 PRO A O   1 
ATOM 1006 C CG  ? PRO A 1 128 ? -17.085  -4.689 -14.747 1.000 83.110 ? 128 PRO A CG  1 
ATOM 1007 C CD  ? PRO A 1 128 ? -16.013  -4.356 -15.745 1.000 83.110 ? 128 PRO A CD  1 
ATOM 1008 N N   ? SER A 1 129 ? -15.637  -7.879 -16.870 1.000 81.990 ? 129 SER A N   1 
ATOM 1009 C CA  ? SER A 1 129 ? -15.856  -9.094 -17.648 1.000 81.990 ? 129 SER A CA  1 
ATOM 1010 C C   ? SER A 1 129 ? -14.694  -9.358 -18.600 1.000 81.990 ? 129 SER A C   1 
ATOM 1011 C CB  ? SER A 1 129 ? -17.162  -8.997 -18.438 1.000 81.990 ? 129 SER A CB  1 
ATOM 1012 O O   ? SER A 1 129 ? -14.520 -10.480 -19.080 1.000 81.990 ? 129 SER A O   1 
ATOM 1013 O OG  ? SER A 1 129 ? -17.174  -7.834 -19.248 1.000 81.990 ? 129 SER A OG  1 
ATOM 1014 N N   ? LYS A 1 130 ? -13.808  -8.341 -18.855 1.000 83.390 ? 130 LYS A N   1 
ATOM 1015 C CA  ? LYS A 1 130 ? -12.651  -8.466 -19.737 1.000 83.390 ? 130 LYS A CA  1 
ATOM 1016 C C   ? LYS A 1 130 ? -11.349  -8.272 -18.965 1.000 83.390 ? 130 LYS A C   1 
ATOM 1017 C CB  ? LYS A 1 130 ? -12.737  -7.455 -20.882 1.000 83.390 ? 130 LYS A CB  1 
ATOM 1018 O O   ? LYS A 1 130 ? -11.299  -7.499 -18.006 1.000 83.390 ? 130 LYS A O   1 
ATOM 1019 C CG  ? LYS A 1 130 ? -13.937  -7.656 -21.796 1.000 83.390 ? 130 LYS A CG  1 
ATOM 1020 C CD  ? LYS A 1 130 ? -13.937  -6.658 -22.946 1.000 83.390 ? 130 LYS A CD  1 
ATOM 1021 C CE  ? LYS A 1 130 ? -15.172  -6.814 -23.823 1.000 83.390 ? 130 LYS A CE  1 
ATOM 1022 N NZ  ? LYS A 1 130 ? -15.198  -5.807 -24.927 1.000 83.390 ? 130 LYS A NZ  1 
ATOM 1023 N N   ? GLU A 1 131 ? -10.358  -9.149 -19.344 1.000 84.620 ? 131 GLU A N   1 
ATOM 1024 C CA  ? GLU A 1 131 ?  -9.040  -8.988 -18.739 1.000 84.620 ? 131 GLU A CA  1 
ATOM 1025 C C   ? GLU A 1 131 ?  -8.253  -7.870 -19.417 1.000 84.620 ? 131 GLU A C   1 
ATOM 1026 C CB  ? GLU A 1 131 ?  -8.254 -10.300 -18.806 1.000 84.620 ? 131 GLU A CB  1 
ATOM 1027 O O   ? GLU A 1 131 ?  -7.504  -8.118 -20.365 1.000 84.620 ? 131 GLU A O   1 
ATOM 1028 C CG  ? GLU A 1 131 ?  -8.820 -11.402 -17.922 1.000 84.620 ? 131 GLU A CG  1 
ATOM 1029 C CD  ? GLU A 1 131 ?  -7.918 -12.623 -17.833 1.000 84.620 ? 131 GLU A CD  1 
ATOM 1030 O OE1 ? GLU A 1 131 ?  -8.210 -13.536 -17.028 1.000 84.620 ? 131 GLU A OE1 1 
ATOM 1031 O OE2 ? GLU A 1 131 ?  -6.910 -12.665 -18.572 1.000 84.620 ? 131 GLU A OE2 1 
ATOM 1032 N N   ? THR A 1 132 ?  -8.660  -6.670 -19.144 1.000 87.010 ? 132 THR A N   1 
ATOM 1033 C CA  ? THR A 1 132 ?  -7.936  -5.511 -19.654 1.000 87.010 ? 132 THR A CA  1 
ATOM 1034 C C   ? THR A 1 132 ?  -7.135  -4.841 -18.541 1.000 87.010 ? 132 THR A C   1 
ATOM 1035 C CB  ? THR A 1 132 ?  -8.896  -4.486 -20.286 1.000 87.010 ? 132 THR A CB  1 
ATOM 1036 O O   ? THR A 1 132 ?  -7.694  -4.452 -17.514 1.000 87.010 ? 132 THR A O   1 
ATOM 1037 C CG2 ? THR A 1 132 ?  -8.127  -3.356 -20.962 1.000 87.010 ? 132 THR A CG2 1 
ATOM 1038 O OG1 ? THR A 1 132 ?  -9.713  -5.145 -21.263 1.000 87.010 ? 132 THR A OG1 1 
ATOM 1039 N N   ? TYR A 1 133 ?  -5.727  -4.741 -18.804 1.000 91.130 ? 133 TYR A N   1 
ATOM 1040 C CA  ? TYR A 1 133 ?  -4.832  -4.094 -17.851 1.000 91.130 ? 133 TYR A CA  1 
ATOM 1041 C C   ? TYR A 1 133 ?  -4.262  -2.803 -18.428 1.000 91.130 ? 133 TYR A C   1 
ATOM 1042 C CB  ? TYR A 1 133 ?  -3.691  -5.038 -17.458 1.000 91.130 ? 133 TYR A CB  1 
ATOM 1043 O O   ? TYR A 1 133 ?  -3.645  -2.812 -19.496 1.000 91.130 ? 133 TYR A O   1 
ATOM 1044 C CG  ? TYR A 1 133 ?  -4.159  -6.321 -16.815 1.000 91.130 ? 133 TYR A CG  1 
ATOM 1045 C CD1 ? TYR A 1 133 ?  -4.361  -6.400 -15.439 1.000 91.130 ? 133 TYR A CD1 1 
ATOM 1046 C CD2 ? TYR A 1 133 ?  -4.399  -7.456 -17.582 1.000 91.130 ? 133 TYR A CD2 1 
ATOM 1047 C CE1 ? TYR A 1 133 ?  -4.791  -7.580 -14.842 1.000 91.130 ? 133 TYR A CE1 1 
ATOM 1048 C CE2 ? TYR A 1 133 ?  -4.829  -8.642 -16.995 1.000 91.130 ? 133 TYR A CE2 1 
ATOM 1049 O OH  ? TYR A 1 133 ?  -5.447  -9.866 -15.041 1.000 91.130 ? 133 TYR A OH  1 
ATOM 1050 C CZ  ? TYR A 1 133 ?  -5.022  -8.694 -15.627 1.000 91.130 ? 133 TYR A CZ  1 
ATOM 1051 N N   ? PRO A 1 134 ?  -4.463  -1.644 -17.689 1.000 92.680 ? 134 PRO A N   1 
ATOM 1052 C CA  ? PRO A 1 134 ?  -3.978  -0.358 -18.198 1.000 92.680 ? 134 PRO A CA  1 
ATOM 1053 C C   ? PRO A 1 134 ?  -2.467  -0.198 -18.051 1.000 92.680 ? 134 PRO A C   1 
ATOM 1054 C CB  ? PRO A 1 134 ?  -4.723   0.665 -17.337 1.000 92.680 ? 134 PRO A CB  1 
ATOM 1055 O O   ? PRO A 1 134 ?  -1.858  -0.826 -17.181 1.000 92.680 ? 134 PRO A O   1 
ATOM 1056 C CG  ? PRO A 1 134 ?  -4.904  -0.008 -16.015 1.000 92.680 ? 134 PRO A CG  1 
ATOM 1057 C CD  ? PRO A 1 134 ?  -5.169  -1.466 -16.254 1.000 92.680 ? 134 PRO A CD  1 
ATOM 1058 N N   ? ASP A 1 135 ?  -1.810   0.646 -18.870 1.000 92.940 ? 135 ASP A N   1 
ATOM 1059 C CA  ? ASP A 1 135 ?  -0.385   0.956 -18.805 1.000 92.940 ? 135 ASP A CA  1 
ATOM 1060 C C   ? ASP A 1 135 ?  -0.087   1.936 -17.673 1.000 92.940 ? 135 ASP A C   1 
ATOM 1061 C CB  ? ASP A 1 135 ?   0.101   1.529 -20.138 1.000 92.940 ? 135 ASP A CB  1 
ATOM 1062 O O   ? ASP A 1 135 ?   1.027   1.963 -17.146 1.000 92.940 ? 135 ASP A O   1 
ATOM 1063 C CG  ? ASP A 1 135 ?   0.196   0.481 -21.234 1.000 92.940 ? 135 ASP A CG  1 
ATOM 1064 O OD1 ? ASP A 1 135 ?   0.356  -0.718 -20.919 1.000 92.940 ? 135 ASP A OD1 1 
ATOM 1065 O OD2 ? ASP A 1 135 ?   0.113   0.859 -22.423 1.000 92.940 ? 135 ASP A OD2 1 
ATOM 1066 N N   ? VAL A 1 136 ?  -1.075   2.748 -17.262 1.000 94.370 ? 136 VAL A N   1 
ATOM 1067 C CA  ? VAL A 1 136 ?  -0.942   3.701 -16.164 1.000 94.370 ? 136 VAL A CA  1 
ATOM 1068 C C   ? VAL A 1 136 ?  -1.932   3.353 -15.056 1.000 94.370 ? 136 VAL A C   1 
ATOM 1069 C CB  ? VAL A 1 136 ?  -1.165   5.153 -16.643 1.000 94.370 ? 136 VAL A CB  1 
ATOM 1070 O O   ? VAL A 1 136 ?  -2.979   2.754 -15.315 1.000 94.370 ? 136 VAL A O   1 
ATOM 1071 C CG1 ? VAL A 1 136 ?  -0.190   5.508 -17.764 1.000 94.370 ? 136 VAL A CG1 1 
ATOM 1072 C CG2 ? VAL A 1 136 ?  -2.608   5.346 -17.105 1.000 94.370 ? 136 VAL A CG2 1 
ATOM 1073 N N   ? PRO A 1 137 ?  -1.637   3.756 -13.795 1.000 95.110 ? 137 PRO A N   1 
ATOM 1074 C CA  ? PRO A 1 137 ?  -2.589   3.471 -12.719 1.000 95.110 ? 137 PRO A CA  1 
ATOM 1075 C C   ? PRO A 1 137 ?  -3.898   4.242 -12.870 1.000 95.110 ? 137 PRO A C   1 
ATOM 1076 C CB  ? PRO A 1 137 ?  -1.838   3.911 -11.459 1.000 95.110 ? 137 PRO A CB  1 
ATOM 1077 O O   ? PRO A 1 137 ?  -3.897   5.380 -13.347 1.000 95.110 ? 137 PRO A O   1 
ATOM 1078 C CG  ? PRO A 1 137 ?  -0.877   4.954 -11.931 1.000 95.110 ? 137 PRO A CG  1 
ATOM 1079 C CD  ? PRO A 1 137 ?  -0.433   4.599 -13.321 1.000 95.110 ? 137 PRO A CD  1 
ATOM 1080 N N   ? HIS A 1 138 ?  -4.978   3.594 -12.436 1.000 95.720 ? 138 HIS A N   1 
ATOM 1081 C CA  ? HIS A 1 138 ?  -6.289   4.228 -12.362 1.000 95.720 ? 138 HIS A CA  1 
ATOM 1082 C C   ? HIS A 1 138 ?  -6.703   4.472 -10.915 1.000 95.720 ? 138 HIS A C   1 
ATOM 1083 C CB  ? HIS A 1 138 ?  -7.339   3.370 -13.071 1.000 95.720 ? 138 HIS A CB  1 
ATOM 1084 O O   ? HIS A 1 138 ?  -6.372   3.681 -10.028 1.000 95.720 ? 138 HIS A O   1 
ATOM 1085 C CG  ? HIS A 1 138 ?  -7.314   3.500 -14.560 1.000 95.720 ? 138 HIS A CG  1 
ATOM 1086 C CD2 ? HIS A 1 138 ?  -6.282   3.659 -15.422 1.000 95.720 ? 138 HIS A CD2 1 
ATOM 1087 N ND1 ? HIS A 1 138 ?  -8.458   3.475 -15.329 1.000 95.720 ? 138 HIS A ND1 1 
ATOM 1088 C CE1 ? HIS A 1 138 ?  -8.129   3.612 -16.602 1.000 95.720 ? 138 HIS A CE1 1 
ATOM 1089 N NE2 ? HIS A 1 138 ?  -6.814   3.726 -16.686 1.000 95.720 ? 138 HIS A NE2 1 
ATOM 1090 N N   ? CYS A 1 139 ?  -7.479   5.600 -10.758 1.000 95.710 ? 139 CYS A N   1 
ATOM 1091 C CA  ? CYS A 1 139 ?  -7.930   6.017  -9.435 1.000 95.710 ? 139 CYS A CA  1 
ATOM 1092 C C   ? CYS A 1 139 ?  -9.442   6.207  -9.408 1.000 95.710 ? 139 CYS A C   1 
ATOM 1093 C CB  ? CYS A 1 139 ?  -7.237   7.314  -9.017 1.000 95.710 ? 139 CYS A CB  1 
ATOM 1094 O O   ? CYS A 1 139 ? -10.035   6.640 -10.397 1.000 95.710 ? 139 CYS A O   1 
ATOM 1095 S SG  ? CYS A 1 139 ?  -5.434   7.202  -8.998 1.000 95.710 ? 139 CYS A SG  1 
ATOM 1096 N N   ? ALA A 1 140 ? -10.035   5.900  -8.263 1.000 96.070 ? 140 ALA A N   1 
ATOM 1097 C CA  ? ALA A 1 140 ? -11.469   6.097  -8.063 1.000 96.070 ? 140 ALA A CA  1 
ATOM 1098 C C   ? ALA A 1 140 ? -11.790   6.336  -6.591 1.000 96.070 ? 140 ALA A C   1 
ATOM 1099 C CB  ? ALA A 1 140 ? -12.249   4.893  -8.586 1.000 96.070 ? 140 ALA A CB  1 
ATOM 1100 O O   ? ALA A 1 140 ? -11.088   5.839  -5.707 1.000 96.070 ? 140 ALA A O   1 
ATOM 1101 N N   ? ASN A 1 141 ? -12.885   7.139  -6.446 1.000 96.130 ? 141 ASN A N   1 
ATOM 1102 C CA  ? ASN A 1 141 ? -13.411   7.322  -5.097 1.000 96.130 ? 141 ASN A CA  1 
ATOM 1103 C C   ? ASN A 1 141 ? -14.473   6.278  -4.763 1.000 96.130 ? 141 ASN A C   1 
ATOM 1104 C CB  ? ASN A 1 141 ? -13.981   8.732  -4.930 1.000 96.130 ? 141 ASN A CB  1 
ATOM 1105 O O   ? ASN A 1 141 ? -15.339   5.981  -5.589 1.000 96.130 ? 141 ASN A O   1 
ATOM 1106 C CG  ? ASN A 1 141 ? -12.906   9.801  -4.933 1.000 96.130 ? 141 ASN A CG  1 
ATOM 1107 N ND2 ? ASN A 1 141 ? -13.246  10.983  -5.434 1.000 96.130 ? 141 ASN A ND2 1 
ATOM 1108 O OD1 ? ASN A 1 141 ? -11.779   9.566  -4.490 1.000 96.130 ? 141 ASN A OD1 1 
ATOM 1109 N N   ? ILE A 1 142 ? -14.290   5.703  -3.465 1.000 96.470 ? 142 ILE A N   1 
ATOM 1110 C CA  ? ILE A 1 142 ? -15.265   4.775  -2.902 1.000 96.470 ? 142 ILE A CA  1 
ATOM 1111 C C   ? ILE A 1 142 ? -15.538   5.136  -1.444 1.000 96.470 ? 142 ILE A C   1 
ATOM 1112 C CB  ? ILE A 1 142 ? -14.781   3.312  -3.011 1.000 96.470 ? 142 ILE A CB  1 
ATOM 1113 O O   ? ILE A 1 142 ? -14.897   6.032  -0.889 1.000 96.470 ? 142 ILE A O   1 
ATOM 1114 C CG1 ? ILE A 1 142 ? -13.465   3.126  -2.246 1.000 96.470 ? 142 ILE A CG1 1 
ATOM 1115 C CG2 ? ILE A 1 142 ? -14.623   2.903  -4.479 1.000 96.470 ? 142 ILE A CG2 1 
ATOM 1116 C CD1 ? ILE A 1 142 ? -12.991   1.682  -2.172 1.000 96.470 ? 142 ILE A CD1 1 
ATOM 1117 N N   ? ASN A 1 143 ? -16.603   4.444  -0.846 1.000 96.240 ? 143 ASN A N   1 
ATOM 1118 C CA  ? ASN A 1 143 ? -16.964   4.736   0.537 1.000 96.240 ? 143 ASN A CA  1 
ATOM 1119 C C   ? ASN A 1 143 ? -16.575   3.594   1.471 1.000 96.240 ? 143 ASN A C   1 
ATOM 1120 C CB  ? ASN A 1 143 ? -18.462   5.029   0.651 1.000 96.240 ? 143 ASN A CB  1 
ATOM 1121 O O   ? ASN A 1 143 ? -16.700   2.422   1.111 1.000 96.240 ? 143 ASN A O   1 
ATOM 1122 C CG  ? ASN A 1 143 ? -18.872   6.277  -0.106 1.000 96.240 ? 143 ASN A CG  1 
ATOM 1123 N ND2 ? ASN A 1 143 ? -19.316   7.294   0.623 1.000 96.240 ? 143 ASN A ND2 1 
ATOM 1124 O OD1 ? ASN A 1 143 ? -18.791   6.326  -1.336 1.000 96.240 ? 143 ASN A OD1 1 
ATOM 1125 N N   ? LEU A 1 144 ? -16.059   4.134   2.549 1.000 96.650 ? 144 LEU A N   1 
ATOM 1126 C CA  ? LEU A 1 144 ? -15.868   3.154   3.613 1.000 96.650 ? 144 LEU A CA  1 
ATOM 1127 C C   ? LEU A 1 144 ? -17.206   2.728   4.206 1.000 96.650 ? 144 LEU A C   1 
ATOM 1128 C CB  ? LEU A 1 144 ? -14.968   3.725   4.712 1.000 96.650 ? 144 LEU A CB  1 
ATOM 1129 O O   ? LEU A 1 144 ? -18.042   3.573   4.534 1.000 96.650 ? 144 LEU A O   1 
ATOM 1130 C CG  ? LEU A 1 144 ? -14.462   2.731   5.759 1.000 96.650 ? 144 LEU A CG  1 
ATOM 1131 C CD1 ? LEU A 1 144 ? -13.496   1.738   5.122 1.000 96.650 ? 144 LEU A CD1 1 
ATOM 1132 C CD2 ? LEU A 1 144 ? -13.795   3.467   6.916 1.000 96.650 ? 144 LEU A CD2 1 
ATOM 1133 N N   ? LEU A 1 145 ? -17.339   1.411   4.349 1.000 95.190 ? 145 LEU A N   1 
ATOM 1134 C CA  ? LEU A 1 145 ? -18.617   0.859   4.786 1.000 95.190 ? 145 LEU A CA  1 
ATOM 1135 C C   ? LEU A 1 145 ? -18.499   0.257   6.182 1.000 95.190 ? 145 LEU A C   1 
ATOM 1136 C CB  ? LEU A 1 145 ? -19.107  -0.204   3.799 1.000 95.190 ? 145 LEU A CB  1 
ATOM 1137 O O   ? LEU A 1 145 ? -17.396  -0.051   6.640 1.000 95.190 ? 145 LEU A O   1 
ATOM 1138 C CG  ? LEU A 1 145 ? -19.213   0.228   2.336 1.000 95.190 ? 145 LEU A CG  1 
ATOM 1139 C CD1 ? LEU A 1 145 ? -19.503  -0.978   1.447 1.000 95.190 ? 145 LEU A CD1 1 
ATOM 1140 C CD2 ? LEU A 1 145 ? -20.291   1.293   2.169 1.000 95.190 ? 145 LEU A CD2 1 
ATOM 1141 N N   ? ASP A 1 146 ? -19.696   0.163   6.737 1.000 92.100 ? 146 ASP A N   1 
ATOM 1142 C CA  ? ASP A 1 146 ? -19.793  -0.485   8.042 1.000 92.100 ? 146 ASP A CA  1 
ATOM 1143 C C   ? ASP A 1 146 ? -19.477  -1.975   7.940 1.000 92.100 ? 146 ASP A C   1 
ATOM 1144 C CB  ? ASP A 1 146 ? -21.187  -0.282   8.639 1.000 92.100 ? 146 ASP A CB  1 
ATOM 1145 O O   ? ASP A 1 146 ? -19.850  -2.629   6.964 1.000 92.100 ? 146 ASP A O   1 
ATOM 1146 C CG  ? ASP A 1 146 ? -21.262  -0.656  10.109 1.000 92.100 ? 146 ASP A CG  1 
ATOM 1147 O OD1 ? ASP A 1 146 ? -21.449  -1.851  10.426 1.000 92.100 ? 146 ASP A OD1 1 
ATOM 1148 O OD2 ? ASP A 1 146 ? -21.137   0.253  10.958 1.000 92.100 ? 146 ASP A OD2 1 
ATOM 1149 N N   ? TYR A 1 147 ? -18.824  -2.408   9.009 1.000 86.020 ? 147 TYR A N   1 
ATOM 1150 C CA  ? TYR A 1 147 ? -18.456  -3.818   9.080 1.000 86.020 ? 147 TYR A CA  1 
ATOM 1151 C C   ? TYR A 1 147 ? -19.662  -4.710   8.809 1.000 86.020 ? 147 TYR A C   1 
ATOM 1152 C CB  ? TYR A 1 147 ? -17.859  -4.150  10.451 1.000 86.020 ? 147 TYR A CB  1 
ATOM 1153 O O   ? TYR A 1 147 ? -19.532  -5.768   8.188 1.000 86.020 ? 147 TYR A O   1 
ATOM 1154 C CG  ? TYR A 1 147 ? -17.465  -5.598  10.606 1.000 86.020 ? 147 TYR A CG  1 
ATOM 1155 C CD1 ? TYR A 1 147 ? -18.121  -6.425  11.515 1.000 86.020 ? 147 TYR A CD1 1 
ATOM 1156 C CD2 ? TYR A 1 147 ? -16.435  -6.143   9.846 1.000 86.020 ? 147 TYR A CD2 1 
ATOM 1157 C CE1 ? TYR A 1 147 ? -17.760  -7.761  11.664 1.000 86.020 ? 147 TYR A CE1 1 
ATOM 1158 C CE2 ? TYR A 1 147 ? -16.066  -7.476   9.986 1.000 86.020 ? 147 TYR A CE2 1 
ATOM 1159 O OH  ? TYR A 1 147 ? -16.371  -9.597  11.039 1.000 86.020 ? 147 TYR A OH  1 
ATOM 1160 C CZ  ? TYR A 1 147 ? -16.733  -8.276  10.896 1.000 86.020 ? 147 TYR A CZ  1 
ATOM 1161 N N   ? GLU A 1 148 ? -20.874  -4.387   9.232 1.000 88.080 ? 148 GLU A N   1 
ATOM 1162 C CA  ? GLU A 1 148 ? -22.095  -5.166   9.054 1.000 88.080 ? 148 GLU A CA  1 
ATOM 1163 C C   ? GLU A 1 148 ? -22.421  -5.350   7.574 1.000 88.080 ? 148 GLU A C   1 
ATOM 1164 C CB  ? GLU A 1 148 ? -23.270  -4.498   9.772 1.000 88.080 ? 148 GLU A CB  1 
ATOM 1165 O O   ? GLU A 1 148 ? -22.970  -6.380   7.178 1.000 88.080 ? 148 GLU A O   1 
ATOM 1166 C CG  ? GLU A 1 148 ? -23.150  -4.510  11.289 1.000 88.080 ? 148 GLU A CG  1 
ATOM 1167 C CD  ? GLU A 1 148 ? -23.093  -5.911  11.876 1.000 88.080 ? 148 GLU A CD  1 
ATOM 1168 O OE1 ? GLU A 1 148 ? -22.370  -6.122  12.876 1.000 88.080 ? 148 GLU A OE1 1 
ATOM 1169 O OE2 ? GLU A 1 148 ? -23.776  -6.806  11.330 1.000 88.080 ? 148 GLU A OE2 1 
ATOM 1170 N N   ? VAL A 1 149 ? -22.115  -4.310   6.791 1.000 89.540 ? 149 VAL A N   1 
ATOM 1171 C CA  ? VAL A 1 149 ? -22.317  -4.392   5.348 1.000 89.540 ? 149 VAL A CA  1 
ATOM 1172 C C   ? VAL A 1 149 ? -21.429  -5.489   4.764 1.000 89.540 ? 149 VAL A C   1 
ATOM 1173 C CB  ? VAL A 1 149 ? -22.023  -3.043   4.655 1.000 89.540 ? 149 VAL A CB  1 
ATOM 1174 O O   ? VAL A 1 149 ? -21.871  -6.267   3.915 1.000 89.540 ? 149 VAL A O   1 
ATOM 1175 C CG1 ? VAL A 1 149 ? -22.073  -3.193   3.136 1.000 89.540 ? 149 VAL A CG1 1 
ATOM 1176 C CG2 ? VAL A 1 149 ? -23.012  -1.977   5.123 1.000 89.540 ? 149 VAL A CG2 1 
ATOM 1177 N N   ? CYS A 1 150 ? -20.228  -5.558   5.250 1.000 87.900 ? 150 CYS A N   1 
ATOM 1178 C CA  ? CYS A 1 150 ? -19.261  -6.560   4.814 1.000 87.900 ? 150 CYS A CA  1 
ATOM 1179 C C   ? CYS A 1 150 ? -19.691  -7.957   5.245 1.000 87.900 ? 150 CYS A C   1 
ATOM 1180 C CB  ? CYS A 1 150 ? -17.875  -6.247   5.377 1.000 87.900 ? 150 CYS A CB  1 
ATOM 1181 O O   ? CYS A 1 150 ? -19.607  -8.906   4.464 1.000 87.900 ? 150 CYS A O   1 
ATOM 1182 S SG  ? CYS A 1 150 ? -16.548  -7.215   4.625 1.000 87.900 ? 150 CYS A SG  1 
ATOM 1183 N N   ? LEU A 1 151 ? -20.078  -8.113   6.420 1.000 86.530 ? 151 LEU A N   1 
ATOM 1184 C CA  ? LEU A 1 151 ? -20.542  -9.386   6.961 1.000 86.530 ? 151 LEU A CA  1 
ATOM 1185 C C   ? LEU A 1 151 ? -21.733  -9.912   6.168 1.000 86.530 ? 151 LEU A C   1 
ATOM 1186 C CB  ? LEU A 1 151 ? -20.924  -9.233   8.436 1.000 86.530 ? 151 LEU A CB  1 
ATOM 1187 O O   ? LEU A 1 151 ? -21.855 -11.120   5.952 1.000 86.530 ? 151 LEU A O   1 
ATOM 1188 C CG  ? LEU A 1 151 ? -19.767  -9.187   9.435 1.000 86.530 ? 151 LEU A CG  1 
ATOM 1189 C CD1 ? LEU A 1 151 ? -20.287  -8.878  10.835 1.000 86.530 ? 151 LEU A CD1 1 
ATOM 1190 C CD2 ? LEU A 1 151 ? -18.997 -10.503   9.423 1.000 86.530 ? 151 LEU A CD2 1 
ATOM 1191 N N   ? ALA A 1 152 ? -22.597  -8.948   5.793 1.000 89.790 ? 152 ALA A N   1 
ATOM 1192 C CA  ? ALA A 1 152 ? -23.765  -9.326   5.000 1.000 89.790 ? 152 ALA A CA  1 
ATOM 1193 C C   ? ALA A 1 152 ? -23.351  -9.830   3.621 1.000 89.790 ? 152 ALA A C   1 
ATOM 1194 C CB  ? ALA A 1 152 ? -24.723  -8.145   4.867 1.000 89.790 ? 152 ALA A CB  1 
ATOM 1195 O O   ? ALA A 1 152 ? -23.957 -10.762   3.086 1.000 89.790 ? 152 ALA A O   1 
ATOM 1196 N N   ? ALA A 1 153 ? -22.304  -9.190   3.087 1.000 88.440 ? 153 ALA A N   1 
ATOM 1197 C CA  ? ALA A 1 153 ? -21.826  -9.523   1.748 1.000 88.440 ? 153 ALA A CA  1 
ATOM 1198 C C   ? ALA A 1 153 ? -20.965 -10.783   1.771 1.000 88.440 ? 153 ALA A C   1 
ATOM 1199 C CB  ? ALA A 1 153 ? -21.041  -8.355   1.157 1.000 88.440 ? 153 ALA A CB  1 
ATOM 1200 O O   ? ALA A 1 153 ? -20.998 -11.583   0.833 1.000 88.440 ? 153 ALA A O   1 
ATOM 1201 N N   ? TYR A 1 154 ? -20.192 -10.960   2.906 1.000 85.790 ? 154 TYR A N   1 
ATOM 1202 C CA  ? TYR A 1 154 ? -19.262 -12.075   3.046 1.000 85.790 ? 154 TYR A CA  1 
ATOM 1203 C C   ? TYR A 1 154 ? -19.420 -12.750   4.403 1.000 85.790 ? 154 TYR A C   1 
ATOM 1204 C CB  ? TYR A 1 154 ? -17.818 -11.595   2.867 1.000 85.790 ? 154 TYR A CB  1 
ATOM 1205 O O   ? TYR A 1 154 ? -18.831 -12.311   5.394 1.000 85.790 ? 154 TYR A O   1 
ATOM 1206 C CG  ? TYR A 1 154 ? -17.590 -10.818   1.593 1.000 85.790 ? 154 TYR A CG  1 
ATOM 1207 C CD1 ? TYR A 1 154 ? -17.614 -11.453   0.353 1.000 85.790 ? 154 TYR A CD1 1 
ATOM 1208 C CD2 ? TYR A 1 154 ? -17.350  -9.449   1.626 1.000 85.790 ? 154 TYR A CD2 1 
ATOM 1209 C CE1 ? TYR A 1 154 ? -17.403 -10.742  -0.823 1.000 85.790 ? 154 TYR A CE1 1 
ATOM 1210 C CE2 ? TYR A 1 154 ? -17.137  -8.727   0.456 1.000 85.790 ? 154 TYR A CE2 1 
ATOM 1211 O OH  ? TYR A 1 154 ? -16.956  -8.672  -1.924 1.000 85.790 ? 154 TYR A OH  1 
ATOM 1212 C CZ  ? TYR A 1 154 ? -17.166  -9.381  -0.762 1.000 85.790 ? 154 TYR A CZ  1 
ATOM 1213 N N   ? PRO A 1 155 ? -20.273 -13.791   4.649 1.000 75.450 ? 155 PRO A N   1 
ATOM 1214 C CA  ? PRO A 1 155 ? -20.653 -14.421   5.915 1.000 75.450 ? 155 PRO A CA  1 
ATOM 1215 C C   ? PRO A 1 155 ? -19.566 -15.342   6.466 1.000 75.450 ? 155 PRO A C   1 
ATOM 1216 C CB  ? PRO A 1 155 ? -21.908 -15.217   5.550 1.000 75.450 ? 155 PRO A CB  1 
ATOM 1217 O O   ? PRO A 1 155 ? -19.482 -15.549   7.679 1.000 75.450 ? 155 PRO A O   1 
ATOM 1218 C CG  ? PRO A 1 155 ? -22.258 -14.766   4.169 1.000 75.450 ? 155 PRO A CG  1 
ATOM 1219 C CD  ? PRO A 1 155 ? -21.079 -14.036   3.593 1.000 75.450 ? 155 PRO A CD  1 
ATOM 1220 N N   ? GLU A 1 156 ? -18.284 -15.347   5.912 1.000 67.060 ? 156 GLU A N   1 
ATOM 1221 C CA  ? GLU A 1 156 ? -17.344 -16.366   6.370 1.000 67.060 ? 156 GLU A CA  1 
ATOM 1222 C C   ? GLU A 1 156 ? -15.909 -15.847   6.339 1.000 67.060 ? 156 GLU A C   1 
ATOM 1223 C CB  ? GLU A 1 156 ? -17.465 -17.632   5.518 1.000 67.060 ? 156 GLU A CB  1 
ATOM 1224 O O   ? GLU A 1 156 ? -15.298 -15.762   5.272 1.000 67.060 ? 156 GLU A O   1 
ATOM 1225 C CG  ? GLU A 1 156 ? -18.735 -18.428   5.776 1.000 67.060 ? 156 GLU A CG  1 
ATOM 1226 C CD  ? GLU A 1 156 ? -18.619 -19.890   5.375 1.000 67.060 ? 156 GLU A CD  1 
ATOM 1227 O OE1 ? GLU A 1 156 ? -19.501 -20.695   5.751 1.000 67.060 ? 156 GLU A OE1 1 
ATOM 1228 O OE2 ? GLU A 1 156 ? -17.637 -20.234   4.679 1.000 67.060 ? 156 GLU A OE2 1 
ATOM 1229 N N   ? PRO A 1 157 ? -15.372 -15.087   7.441 1.000 59.680 ? 157 PRO A N   1 
ATOM 1230 C CA  ? PRO A 1 157 ? -14.901 -14.327   8.601 1.000 59.680 ? 157 PRO A CA  1 
ATOM 1231 C C   ? PRO A 1 157 ? -14.348 -12.955   8.223 1.000 59.680 ? 157 PRO A C   1 
ATOM 1232 C CB  ? PRO A 1 157 ? -13.800 -15.217   9.183 1.000 59.680 ? 157 PRO A CB  1 
ATOM 1233 O O   ? PRO A 1 157 ? -13.217 -12.852   7.741 1.000 59.680 ? 157 PRO A O   1 
ATOM 1234 C CG  ? PRO A 1 157 ? -13.211 -15.918   8.002 1.000 59.680 ? 157 PRO A CG  1 
ATOM 1235 C CD  ? PRO A 1 157 ? -14.007 -15.549   6.783 1.000 59.680 ? 157 PRO A CD  1 
ATOM 1236 N N   ? ALA A 1 158 ? -15.284 -12.021   7.819 1.000 63.580 ? 158 ALA A N   1 
ATOM 1237 C CA  ? ALA A 1 158 ? -14.927 -10.608   7.906 1.000 63.580 ? 158 ALA A CA  1 
ATOM 1238 C C   ? ALA A 1 158 ? -14.660 -10.198   9.351 1.000 63.580 ? 158 ALA A C   1 
ATOM 1239 C CB  ? ALA A 1 158 ? -16.031  -9.742   7.305 1.000 63.580 ? 158 ALA A CB  1 
ATOM 1240 O O   ? ALA A 1 158 ? -15.424 -10.550  10.254 1.000 63.580 ? 158 ALA A O   1 
ATOM 1241 N N   ? THR A 1 159 ? -13.364 -10.255   9.842 1.000 72.760 ? 159 THR A N   1 
ATOM 1242 C CA  ? THR A 1 159 ? -12.980  -9.812  11.177 1.000 72.760 ? 159 THR A CA  1 
ATOM 1243 C C   ? THR A 1 159 ? -12.988  -8.289  11.265 1.000 72.760 ? 159 THR A C   1 
ATOM 1244 C CB  ? THR A 1 159 ? -11.587 -10.344  11.562 1.000 72.760 ? 159 THR A CB  1 
ATOM 1245 O O   ? THR A 1 159 ? -13.148  -7.604  10.253 1.000 72.760 ? 159 THR A O   1 
ATOM 1246 C CG2 ? THR A 1 159 ? -11.484 -11.846  11.317 1.000 72.760 ? 159 THR A CG2 1 
ATOM 1247 O OG1 ? THR A 1 159 ? -10.592  -9.674  10.778 1.000 72.760 ? 159 THR A OG1 1 
ATOM 1248 N N   ? SER A 1 160 ? -13.017  -7.774  12.565 1.000 75.160 ? 160 SER A N   1 
ATOM 1249 C CA  ? SER A 1 160 ? -12.928  -6.345  12.851 1.000 75.160 ? 160 SER A CA  1 
ATOM 1250 C C   ? SER A 1 160 ? -11.635  -5.751  12.303 1.000 75.160 ? 160 SER A C   1 
ATOM 1251 C CB  ? SER A 1 160 ? -13.018  -6.093  14.356 1.000 75.160 ? 160 SER A CB  1 
ATOM 1252 O O   ? SER A 1 160 ? -11.501  -4.530  12.202 1.000 75.160 ? 160 SER A O   1 
ATOM 1253 O OG  ? SER A 1 160 ? -11.944  -6.720  15.036 1.000 75.160 ? 160 SER A OG  1 
ATOM 1254 N N   ? LYS A 1 161 ? -10.687  -6.616  11.802 1.000 80.980 ? 161 LYS A N   1 
ATOM 1255 C CA  ? LYS A 1 161 ?  -9.391  -6.151  11.316 1.000 80.980 ? 161 LYS A CA  1 
ATOM 1256 C C   ? LYS A 1 161 ?  -9.416  -5.935   9.806 1.000 80.980 ? 161 LYS A C   1 
ATOM 1257 C CB  ? LYS A 1 161 ?  -8.290  -7.147  11.685 1.000 80.980 ? 161 LYS A CB  1 
ATOM 1258 O O   ? LYS A 1 161 ?  -8.371  -5.726   9.186 1.000 80.980 ? 161 LYS A O   1 
ATOM 1259 C CG  ? LYS A 1 161 ?  -8.016  -7.242  13.178 1.000 80.980 ? 161 LYS A CG  1 
ATOM 1260 C CD  ? LYS A 1 161 ?  -6.854  -8.181  13.475 1.000 80.980 ? 161 LYS A CD  1 
ATOM 1261 C CE  ? LYS A 1 161 ?  -6.580  -8.279  14.969 1.000 80.980 ? 161 LYS A CE  1 
ATOM 1262 N NZ  ? LYS A 1 161 ?  -5.466  -9.228  15.268 1.000 80.980 ? 161 LYS A NZ  1 
ATOM 1263 N N   ? THR A 1 162 ? -10.584  -5.977   9.153 1.000 87.800 ? 162 THR A N   1 
ATOM 1264 C CA  ? THR A 1 162 ? -10.766  -5.707   7.731 1.000 87.800 ? 162 THR A CA  1 
ATOM 1265 C C   ? THR A 1 162 ? -11.596  -4.444   7.522 1.000 87.800 ? 162 THR A C   1 
ATOM 1266 C CB  ? THR A 1 162 ? -11.444  -6.893   7.019 1.000 87.800 ? 162 THR A CB  1 
ATOM 1267 O O   ? THR A 1 162 ? -12.461  -4.121   8.338 1.000 87.800 ? 162 THR A O   1 
ATOM 1268 C CG2 ? THR A 1 162 ? -10.632  -8.173   7.189 1.000 87.800 ? 162 THR A CG2 1 
ATOM 1269 O OG1 ? THR A 1 162 ? -12.750  -7.092   7.574 1.000 87.800 ? 162 THR A OG1 1 
ATOM 1270 N N   ? LEU A 1 163 ? -11.156  -3.688   6.509 1.000 92.670 ? 163 LEU A N   1 
ATOM 1271 C CA  ? LEU A 1 163 ? -11.946  -2.565   6.014 1.000 92.670 ? 163 LEU A CA  1 
ATOM 1272 C C   ? LEU A 1 163 ? -12.769  -2.974   4.797 1.000 92.670 ? 163 LEU A C   1 
ATOM 1273 C CB  ? LEU A 1 163 ? -11.037  -1.386   5.657 1.000 92.670 ? 163 LEU A CB  1 
ATOM 1274 O O   ? LEU A 1 163 ? -12.294  -3.730   3.947 1.000 92.670 ? 163 LEU A O   1 
ATOM 1275 C CG  ? LEU A 1 163 ? -10.192  -0.813   6.795 1.000 92.670 ? 163 LEU A CG  1 
ATOM 1276 C CD1 ? LEU A 1 163 ?  -9.143   0.148   6.244 1.000 92.670 ? 163 LEU A CD1 1 
ATOM 1277 C CD2 ? LEU A 1 163 ? -11.078  -0.114   7.820 1.000 92.670 ? 163 LEU A CD2 1 
ATOM 1278 N N   ? CYS A 1 164 ? -14.011  -2.438   4.795 1.000 93.260 ? 164 CYS A N   1 
ATOM 1279 C CA  ? CYS A 1 164 ? -14.929  -2.644   3.681 1.000 93.260 ? 164 CYS A CA  1 
ATOM 1280 C C   ? CYS A 1 164 ? -15.234  -1.328   2.974 1.000 93.260 ? 164 CYS A C   1 
ATOM 1281 C CB  ? CYS A 1 164 ? -16.229  -3.284   4.168 1.000 93.260 ? 164 CYS A CB  1 
ATOM 1282 O O   ? CYS A 1 164 ? -15.614  -0.348   3.616 1.000 93.260 ? 164 CYS A O   1 
ATOM 1283 S SG  ? CYS A 1 164 ? -17.286  -3.891   2.836 1.000 93.260 ? 164 CYS A SG  1 
ATOM 1284 N N   ? ALA A 1 165 ? -14.944  -1.419   1.653 1.000 95.450 ? 165 ALA A N   1 
ATOM 1285 C CA  ? ALA A 1 165 ? -15.149  -0.190   0.890 1.000 95.450 ? 165 ALA A CA  1 
ATOM 1286 C C   ? ALA A 1 165 ? -15.721  -0.491  -0.492 1.000 95.450 ? 165 ALA A C   1 
ATOM 1287 C CB  ? ALA A 1 165 ? -13.838   0.582   0.764 1.000 95.450 ? 165 ALA A CB  1 
ATOM 1288 O O   ? ALA A 1 165 ? -15.374  -1.502  -1.107 1.000 95.450 ? 165 ALA A O   1 
ATOM 1289 N N   ? GLY A 1 166 ? -16.603   0.287  -0.877 1.000 95.030 ? 166 GLY A N   1 
ATOM 1290 C CA  ? GLY A 1 166 ? -17.202   0.141  -2.194 1.000 95.030 ? 166 GLY A CA  1 
ATOM 1291 C C   ? GLY A 1 166 ? -18.422   1.020  -2.395 1.000 95.030 ? 166 GLY A C   1 
ATOM 1292 O O   ? GLY A 1 166 ? -18.743   1.850  -1.543 1.000 95.030 ? 166 GLY A O   1 
ATOM 1293 N N   ? ILE A 1 167 ? -19.067   0.921  -3.620 1.000 95.250 ? 167 ILE A N   1 
ATOM 1294 C CA  ? ILE A 1 167 ? -20.338   1.546  -3.968 1.000 95.250 ? 167 ILE A CA  1 
ATOM 1295 C C   ? ILE A 1 167 ? -21.435   0.486  -4.030 1.000 95.250 ? 167 ILE A C   1 
ATOM 1296 C CB  ? ILE A 1 167 ? -20.247   2.301  -5.313 1.000 95.250 ? 167 ILE A CB  1 
ATOM 1297 O O   ? ILE A 1 167 ? -21.382  -0.424  -4.860 1.000 95.250 ? 167 ILE A O   1 
ATOM 1298 C CG1 ? ILE A 1 167 ? -19.075   3.290  -5.292 1.000 95.250 ? 167 ILE A CG1 1 
ATOM 1299 C CG2 ? ILE A 1 167 ? -21.564   3.020  -5.620 1.000 95.250 ? 167 ILE A CG2 1 
ATOM 1300 C CD1 ? ILE A 1 167 ? -19.277   4.468  -4.349 1.000 95.250 ? 167 ILE A CD1 1 
ATOM 1301 N N   ? LEU A 1 168 ? -22.365   0.581  -3.076 1.000 93.780 ? 168 LEU A N   1 
ATOM 1302 C CA  ? LEU A 1 168 ? -23.359  -0.476  -2.921 1.000 93.780 ? 168 LEU A CA  1 
ATOM 1303 C C   ? LEU A 1 168 ? -24.147  -0.676  -4.211 1.000 93.780 ? 168 LEU A C   1 
ATOM 1304 C CB  ? LEU A 1 168 ? -24.315  -0.149  -1.771 1.000 93.780 ? 168 LEU A CB  1 
ATOM 1305 O O   ? LEU A 1 168 ? -24.632  -1.776  -4.484 1.000 93.780 ? 168 LEU A O   1 
ATOM 1306 C CG  ? LEU A 1 168 ? -23.713  -0.159  -0.365 1.000 93.780 ? 168 LEU A CG  1 
ATOM 1307 C CD1 ? LEU A 1 168 ? -24.797   0.095   0.678 1.000 93.780 ? 168 LEU A CD1 1 
ATOM 1308 C CD2 ? LEU A 1 168 ? -23.005  -1.483  -0.096 1.000 93.780 ? 168 LEU A CD2 1 
ATOM 1309 N N   ? GLU A 1 169 ? -24.289   0.374  -4.983 1.000 94.880 ? 169 GLU A N   1 
ATOM 1310 C CA  ? GLU A 1 169 ? -24.963   0.252  -6.272 1.000 94.880 ? 169 GLU A CA  1 
ATOM 1311 C C   ? GLU A 1 169 ? -24.052  -0.395  -7.312 1.000 94.880 ? 169 GLU A C   1 
ATOM 1312 C CB  ? GLU A 1 169 ? -25.434   1.622  -6.765 1.000 94.880 ? 169 GLU A CB  1 
ATOM 1313 O O   ? GLU A 1 169 ? -24.510  -0.787  -8.387 1.000 94.880 ? 169 GLU A O   1 
ATOM 1314 C CG  ? GLU A 1 169 ? -26.540   2.234  -5.917 1.000 94.880 ? 169 GLU A CG  1 
ATOM 1315 C CD  ? GLU A 1 169 ? -26.029   2.873  -4.635 1.000 94.880 ? 169 GLU A CD  1 
ATOM 1316 O OE1 ? GLU A 1 169 ? -26.843   3.129  -3.718 1.000 94.880 ? 169 GLU A OE1 1 
ATOM 1317 O OE2 ? GLU A 1 169 ? -24.806   3.121  -4.547 1.000 94.880 ? 169 GLU A OE2 1 
ATOM 1318 N N   ? GLY A 1 170 ? -22.740  -0.522  -6.984 1.000 93.820 ? 170 GLY A N   1 
ATOM 1319 C CA  ? GLY A 1 170 ? -21.763  -1.049  -7.924 1.000 93.820 ? 170 GLY A CA  1 
ATOM 1320 C C   ? GLY A 1 170 ? -21.162   0.018  -8.820 1.000 93.820 ? 170 GLY A C   1 
ATOM 1321 O O   ? GLY A 1 170 ? -21.347   1.213  -8.581 1.000 93.820 ? 170 GLY A O   1 
ATOM 1322 N N   ? GLY A 1 171 ? -20.281  -0.411  -9.702 1.000 92.830 ? 171 GLY A N   1 
ATOM 1323 C CA  ? GLY A 1 171 ? -19.786   0.562 -10.663 1.000 92.830 ? 171 GLY A CA  1 
ATOM 1324 C C   ? GLY A 1 171 ? -18.353   0.985 -10.399 1.000 92.830 ? 171 GLY A C   1 
ATOM 1325 O O   ? GLY A 1 171 ? -17.638   1.383 -11.322 1.000 92.830 ? 171 GLY A O   1 
ATOM 1326 N N   ? LYS A 1 172 ? -17.932   0.906  -9.235 1.000 94.290 ? 172 LYS A N   1 
ATOM 1327 C CA  ? LYS A 1 172 ? -16.548   1.214  -8.888 1.000 94.290 ? 172 LYS A CA  1 
ATOM 1328 C C   ? LYS A 1 172 ? -15.996   0.208  -7.882 1.000 94.290 ? 172 LYS A C   1 
ATOM 1329 C CB  ? LYS A 1 172 ? -16.438   2.632  -8.326 1.000 94.290 ? 172 LYS A CB  1 
ATOM 1330 O O   ? LYS A 1 172 ? -16.648  -0.098  -6.882 1.000 94.290 ? 172 LYS A O   1 
ATOM 1331 C CG  ? LYS A 1 172 ? -16.772   3.724  -9.331 1.000 94.290 ? 172 LYS A CG  1 
ATOM 1332 C CD  ? LYS A 1 172 ? -16.642   5.111  -8.714 1.000 94.290 ? 172 LYS A CD  1 
ATOM 1333 C CE  ? LYS A 1 172 ? -17.052   6.201  -9.695 1.000 94.290 ? 172 LYS A CE  1 
ATOM 1334 N NZ  ? LYS A 1 172 ? -17.086   7.546  -9.046 1.000 94.290 ? 172 LYS A NZ  1 
ATOM 1335 N N   ? ASP A 1 173 ? -14.769  -0.235  -8.103 1.000 93.740 ? 173 ASP A N   1 
ATOM 1336 C CA  ? ASP A 1 173 ? -14.140  -1.216  -7.224 1.000 93.740 ? 173 ASP A CA  1 
ATOM 1337 C C   ? ASP A 1 173 ? -12.690  -1.468  -7.630 1.000 93.740 ? 173 ASP A C   1 
ATOM 1338 C CB  ? ASP A 1 173 ? -14.926  -2.529  -7.235 1.000 93.740 ? 173 ASP A CB  1 
ATOM 1339 O O   ? ASP A 1 173 ? -12.253  -1.028  -8.695 1.000 93.740 ? 173 ASP A O   1 
ATOM 1340 C CG  ? ASP A 1 173 ? -14.708  -3.361  -5.984 1.000 93.740 ? 173 ASP A CG  1 
ATOM 1341 O OD1 ? ASP A 1 173 ? -13.935  -2.939  -5.097 1.000 93.740 ? 173 ASP A OD1 1 
ATOM 1342 O OD2 ? ASP A 1 173 ? -15.312  -4.451  -5.885 1.000 93.740 ? 173 ASP A OD2 1 
ATOM 1343 N N   ? SER A 1 174 ? -11.891  -1.970  -6.641 1.000 92.250 ? 174 SER A N   1 
ATOM 1344 C CA  ? SER A 1 174 ? -10.609  -2.565  -7.004 1.000 92.250 ? 174 SER A CA  1 
ATOM 1345 C C   ? SER A 1 174 ? -10.795  -3.949  -7.616 1.000 92.250 ? 174 SER A C   1 
ATOM 1346 C CB  ? SER A 1 174 ?  -9.694  -2.657  -5.782 1.000 92.250 ? 174 SER A CB  1 
ATOM 1347 O O   ? SER A 1 174 ? -11.797  -4.619  -7.357 1.000 92.250 ? 174 SER A O   1 
ATOM 1348 O OG  ? SER A 1 174 ? -10.291  -3.446  -4.767 1.000 92.250 ? 174 SER A OG  1 
ATOM 1349 N N   ? CYS A 1 175 ?  -9.856  -4.299  -8.392 1.000 90.830 ? 175 CYS A N   1 
ATOM 1350 C CA  ? CYS A 1 175 ? -10.000  -5.574  -9.087 1.000 90.830 ? 175 CYS A CA  1 
ATOM 1351 C C   ? CYS A 1 175 ?  -8.665  -6.305  -9.167 1.000 90.830 ? 175 CYS A C   1 
ATOM 1352 C CB  ? CYS A 1 175 ? -10.558  -5.358 -10.494 1.000 90.830 ? 175 CYS A CB  1 
ATOM 1353 O O   ? CYS A 1 175 ?  -7.691  -5.898  -8.531 1.000 90.830 ? 175 CYS A O   1 
ATOM 1354 S SG  ? CYS A 1 175 ? -11.396  -6.806 -11.175 1.000 90.830 ? 175 CYS A SG  1 
ATOM 1355 N N   ? LYS A 1 176 ?  -8.642  -7.395  -9.962 1.000 88.560 ? 176 LYS A N   1 
ATOM 1356 C CA  ? LYS A 1 176 ?  -7.468  -8.259 -10.056 1.000 88.560 ? 176 LYS A CA  1 
ATOM 1357 C C   ? LYS A 1 176 ?  -6.212  -7.448 -10.358 1.000 88.560 ? 176 LYS A C   1 
ATOM 1358 C CB  ? LYS A 1 176 ?  -7.673  -9.328 -11.130 1.000 88.560 ? 176 LYS A CB  1 
ATOM 1359 O O   ? LYS A 1 176 ?  -6.244  -6.522 -11.171 1.000 88.560 ? 176 LYS A O   1 
ATOM 1360 C CG  ? LYS A 1 176 ?  -8.635 -10.436 -10.725 1.000 88.560 ? 176 LYS A CG  1 
ATOM 1361 C CD  ? LYS A 1 176 ?  -8.634 -11.574 -11.737 1.000 88.560 ? 176 LYS A CD  1 
ATOM 1362 C CE  ? LYS A 1 176 ?  -9.634 -12.659 -11.361 1.000 88.560 ? 176 LYS A CE  1 
ATOM 1363 N NZ  ? LYS A 1 176 ?  -9.616 -13.791 -12.334 1.000 88.560 ? 176 LYS A NZ  1 
ATOM 1364 N N   ? SER A 1 177 ?  -5.086  -7.711  -9.573 1.000 89.220 ? 177 SER A N   1 
ATOM 1365 C CA  ? SER A 1 177 ?  -3.748  -7.158  -9.758 1.000 89.220 ? 177 SER A CA  1 
ATOM 1366 C C   ? SER A 1 177 ?  -3.576  -5.855  -8.984 1.000 89.220 ? 177 SER A C   1 
ATOM 1367 C CB  ? SER A 1 177 ?  -3.467  -6.919 -11.242 1.000 89.220 ? 177 SER A CB  1 
ATOM 1368 O O   ? SER A 1 177 ?  -2.479  -5.296  -8.935 1.000 89.220 ? 177 SER A O   1 
ATOM 1369 O OG  ? SER A 1 177 ?  -3.364  -8.149 -11.939 1.000 89.220 ? 177 SER A OG  1 
ATOM 1370 N N   ? ASP A 1 178 ?  -4.691  -5.381  -8.319 1.000 92.990 ? 178 ASP A N   1 
ATOM 1371 C CA  ? ASP A 1 178 ?  -4.587  -4.205  -7.461 1.000 92.990 ? 178 ASP A CA  1 
ATOM 1372 C C   ? ASP A 1 178 ?  -4.183  -4.594  -6.041 1.000 92.990 ? 178 ASP A C   1 
ATOM 1373 C CB  ? ASP A 1 178 ?  -5.910  -3.437  -7.440 1.000 92.990 ? 178 ASP A CB  1 
ATOM 1374 O O   ? ASP A 1 178 ?  -4.064  -3.734  -5.166 1.000 92.990 ? 178 ASP A O   1 
ATOM 1375 C CG  ? ASP A 1 178 ?  -6.162  -2.653  -8.716 1.000 92.990 ? 178 ASP A CG  1 
ATOM 1376 O OD1 ? ASP A 1 178 ?  -5.187  -2.219  -9.367 1.000 92.990 ? 178 ASP A OD1 1 
ATOM 1377 O OD2 ? ASP A 1 178 ?  -7.345  -2.465  -9.072 1.000 92.990 ? 178 ASP A OD2 1 
ATOM 1378 N N   ? SER A 1 179 ?  -4.086  -5.899  -5.860 1.000 94.290 ? 179 SER A N   1 
ATOM 1379 C CA  ? SER A 1 179 ?  -3.694  -6.359  -4.532 1.000 94.290 ? 179 SER A CA  1 
ATOM 1380 C C   ? SER A 1 179 ?  -2.447  -5.632  -4.041 1.000 94.290 ? 179 SER A C   1 
ATOM 1381 C CB  ? SER A 1 179 ?  -3.446  -7.868  -4.538 1.000 94.290 ? 179 SER A CB  1 
ATOM 1382 O O   ? SER A 1 179 ?  -1.512  -5.403  -4.811 1.000 94.290 ? 179 SER A O   1 
ATOM 1383 O OG  ? SER A 1 179 ?  -4.651  -8.575  -4.777 1.000 94.290 ? 179 SER A OG  1 
ATOM 1384 N N   ? GLY A 1 180 ?  -2.555  -5.244  -2.706 1.000 94.760 ? 180 GLY A N   1 
ATOM 1385 C CA  ? GLY A 1 180 ?  -1.395  -4.580  -2.135 1.000 94.760 ? 180 GLY A CA  1 
ATOM 1386 C C   ? GLY A 1 180 ?  -1.431  -3.072  -2.294 1.000 94.760 ? 180 GLY A C   1 
ATOM 1387 O O   ? GLY A 1 180 ?  -0.662  -2.355  -1.651 1.000 94.760 ? 180 GLY A O   1 
ATOM 1388 N N   ? GLY A 1 181 ?  -2.298  -2.625  -3.140 1.000 94.750 ? 181 GLY A N   1 
ATOM 1389 C CA  ? GLY A 1 181 ?  -2.482  -1.201  -3.374 1.000 94.750 ? 181 GLY A CA  1 
ATOM 1390 C C   ? GLY A 1 181 ?  -3.130  -0.482  -2.206 1.000 94.750 ? 181 GLY A C   1 
ATOM 1391 O O   ? GLY A 1 181 ?  -3.788  -1.109  -1.373 1.000 94.750 ? 181 GLY A O   1 
ATOM 1392 N N   ? PRO A 1 182 ?  -3.067   0.934  -2.147 1.000 95.960 ? 182 PRO A N   1 
ATOM 1393 C CA  ? PRO A 1 182 ?  -3.481   1.716  -0.979 1.000 95.960 ? 182 PRO A CA  1 
ATOM 1394 C C   ? PRO A 1 182 ?  -4.960   2.093  -1.016 1.000 95.960 ? 182 PRO A C   1 
ATOM 1395 C CB  ? PRO A 1 182 ?  -2.597   2.963  -1.058 1.000 95.960 ? 182 PRO A CB  1 
ATOM 1396 O O   ? PRO A 1 182 ?  -5.517   2.317  -2.094 1.000 95.960 ? 182 PRO A O   1 
ATOM 1397 C CG  ? PRO A 1 182 ?  -2.368   3.177  -2.520 1.000 95.960 ? 182 PRO A CG  1 
ATOM 1398 C CD  ? PRO A 1 182 ?  -2.240   1.836  -3.184 1.000 95.960 ? 182 PRO A CD  1 
ATOM 1399 N N   ? LEU A 1 183 ?  -5.609   2.035   0.153 1.000 96.680 ? 183 LEU A N   1 
ATOM 1400 C CA  ? LEU A 1 183 ?  -6.880   2.687   0.452 1.000 96.680 ? 183 LEU A CA  1 
ATOM 1401 C C   ? LEU A 1 183 ?  -6.667   3.919   1.325 1.000 96.680 ? 183 LEU A C   1 
ATOM 1402 C CB  ? LEU A 1 183 ?  -7.831   1.711   1.149 1.000 96.680 ? 183 LEU A CB  1 
ATOM 1403 O O   ? LEU A 1 183 ?  -6.302   3.799   2.496 1.000 96.680 ? 183 LEU A O   1 
ATOM 1404 C CG  ? LEU A 1 183 ?  -9.259   2.208   1.385 1.000 96.680 ? 183 LEU A CG  1 
ATOM 1405 C CD1 ? LEU A 1 183 ? -10.045   2.202   0.078 1.000 96.680 ? 183 LEU A CD1 1 
ATOM 1406 C CD2 ? LEU A 1 183 ?  -9.955   1.353   2.438 1.000 96.680 ? 183 LEU A CD2 1 
ATOM 1407 N N   ? ILE A 1 184 ?  -6.929   5.151   0.750 1.000 96.380 ? 184 ILE A N   1 
ATOM 1408 C CA  ? ILE A 1 184 ?  -6.692   6.420   1.430 1.000 96.380 ? 184 ILE A CA  1 
ATOM 1409 C C   ? ILE A 1 184 ?  -8.025   7.104   1.726 1.000 96.380 ? 184 ILE A C   1 
ATOM 1410 C CB  ? ILE A 1 184 ?  -5.787   7.350   0.592 1.000 96.380 ? 184 ILE A CB  1 
ATOM 1411 O O   ? ILE A 1 184 ?  -8.783   7.425   0.808 1.000 96.380 ? 184 ILE A O   1 
ATOM 1412 C CG1 ? ILE A 1 184 ?  -4.446   6.668   0.298 1.000 96.380 ? 184 ILE A CG1 1 
ATOM 1413 C CG2 ? ILE A 1 184 ?  -5.575   8.687   1.309 1.000 96.380 ? 184 ILE A CG2 1 
ATOM 1414 C CD1 ? ILE A 1 184 ?  -3.522   7.479  -0.599 1.000 96.380 ? 184 ILE A CD1 1 
ATOM 1415 N N   ? CYS A 1 185 ?  -8.272   7.301   3.025 1.000 95.770 ? 185 CYS A N   1 
ATOM 1416 C CA  ? CYS A 1 185 ?  -9.486   7.969   3.481 1.000 95.770 ? 185 CYS A CA  1 
ATOM 1417 C C   ? CYS A 1 185 ?  -9.155   9.275   4.193 1.000 95.770 ? 185 CYS A C   1 
ATOM 1418 C CB  ? CYS A 1 185 ? -10.282   7.057   4.414 1.000 95.770 ? 185 CYS A CB  1 
ATOM 1419 O O   ? CYS A 1 185 ?  -8.269   9.314   5.048 1.000 95.770 ? 185 CYS A O   1 
ATOM 1420 S SG  ? CYS A 1 185 ? -10.589   5.411   3.736 1.000 95.770 ? 185 CYS A SG  1 
ATOM 1421 N N   ? ASN A 1 186 ?  -9.806  10.366   3.793 1.000 90.640 ? 186 ASN A N   1 
ATOM 1422 C CA  ? ASN A 1 186 ?  -9.564  11.675   4.391 1.000 90.640 ? 186 ASN A CA  1 
ATOM 1423 C C   ? ASN A 1 186 ?  -8.075  12.005   4.436 1.000 90.640 ? 186 ASN A C   1 
ATOM 1424 C CB  ? ASN A 1 186 ? -10.166  11.742   5.797 1.000 90.640 ? 186 ASN A CB  1 
ATOM 1425 O O   ? ASN A 1 186 ?  -7.569  12.473   5.457 1.000 90.640 ? 186 ASN A O   1 
ATOM 1426 C CG  ? ASN A 1 186 ? -11.672  11.570   5.796 1.000 90.640 ? 186 ASN A CG  1 
ATOM 1427 N ND2 ? ASN A 1 186 ? -12.185  10.842   6.781 1.000 90.640 ? 186 ASN A ND2 1 
ATOM 1428 O OD1 ? ASN A 1 186 ? -12.368  12.086   4.918 1.000 90.640 ? 186 ASN A OD1 1 
ATOM 1429 N N   ? GLY A 1 187 ?  -7.335  11.565   3.419 1.000 88.920 ? 187 GLY A N   1 
ATOM 1430 C CA  ? GLY A 1 187 ?  -5.938  11.934   3.257 1.000 88.920 ? 187 GLY A CA  1 
ATOM 1431 C C   ? GLY A 1 187 ?  -4.990  11.038   4.031 1.000 88.920 ? 187 GLY A C   1 
ATOM 1432 O O   ? GLY A 1 187 ?  -3.789  11.307   4.099 1.000 88.920 ? 187 GLY A O   1 
ATOM 1433 N N   ? GLN A 1 188 ?  -5.531   9.972   4.682 1.000 93.480 ? 188 GLN A N   1 
ATOM 1434 C CA  ? GLN A 1 188 ?  -4.702   9.064   5.468 1.000 93.480 ? 188 GLN A CA  1 
ATOM 1435 C C   ? GLN A 1 188 ?  -4.760   7.645   4.910 1.000 93.480 ? 188 GLN A C   1 
ATOM 1436 C CB  ? GLN A 1 188 ?  -5.139   9.071   6.934 1.000 93.480 ? 188 GLN A CB  1 
ATOM 1437 O O   ? GLN A 1 188 ?  -5.821   7.182   4.486 1.000 93.480 ? 188 GLN A O   1 
ATOM 1438 C CG  ? GLN A 1 188 ?  -4.957  10.416   7.623 1.000 93.480 ? 188 GLN A CG  1 
ATOM 1439 C CD  ? GLN A 1 188 ?  -5.178  10.342   9.123 1.000 93.480 ? 188 GLN A CD  1 
ATOM 1440 N NE2 ? GLN A 1 188 ?  -4.243  10.895   9.888 1.000 93.480 ? 188 GLN A NE2 1 
ATOM 1441 O OE1 ? GLN A 1 188 ?  -6.181   9.793   9.589 1.000 93.480 ? 188 GLN A OE1 1 
ATOM 1442 N N   ? PHE A 1 189 ?  -3.665   7.014   4.988 1.000 95.380 ? 189 PHE A N   1 
ATOM 1443 C CA  ? PHE A 1 189 ?  -3.530   5.612   4.613 1.000 95.380 ? 189 PHE A CA  1 
ATOM 1444 C C   ? PHE A 1 189 ?  -4.272   4.714   5.596 1.000 95.380 ? 189 PHE A C   1 
ATOM 1445 C CB  ? PHE A 1 189 ?  -2.052   5.211   4.550 1.000 95.380 ? 189 PHE A CB  1 
ATOM 1446 O O   ? PHE A 1 189 ?  -3.942   4.677   6.783 1.000 95.380 ? 189 PHE A O   1 
ATOM 1447 C CG  ? PHE A 1 189 ?  -1.831   3.750   4.267 1.000 95.380 ? 189 PHE A CG  1 
ATOM 1448 C CD1 ? PHE A 1 189 ?  -0.880   3.026   4.976 1.000 95.380 ? 189 PHE A CD1 1 
ATOM 1449 C CD2 ? PHE A 1 189 ?  -2.574   3.100   3.290 1.000 95.380 ? 189 PHE A CD2 1 
ATOM 1450 C CE1 ? PHE A 1 189 ?  -0.673   1.674   4.716 1.000 95.380 ? 189 PHE A CE1 1 
ATOM 1451 C CE2 ? PHE A 1 189 ?  -2.372   1.748   3.024 1.000 95.380 ? 189 PHE A CE2 1 
ATOM 1452 C CZ  ? PHE A 1 189 ?  -1.421   1.037   3.738 1.000 95.380 ? 189 PHE A CZ  1 
ATOM 1453 N N   ? GLN A 1 190 ?  -5.253   3.957   5.058 1.000 96.120 ? 190 GLN A N   1 
ATOM 1454 C CA  ? GLN A 1 190 ?  -6.101   3.227   5.995 1.000 96.120 ? 190 GLN A CA  1 
ATOM 1455 C C   ? GLN A 1 190 ?  -6.087   1.730   5.698 1.000 96.120 ? 190 GLN A C   1 
ATOM 1456 C CB  ? GLN A 1 190 ?  -7.534   3.758   5.949 1.000 96.120 ? 190 GLN A CB  1 
ATOM 1457 O O   ? GLN A 1 190 ?  -6.333   0.913   6.587 1.000 96.120 ? 190 GLN A O   1 
ATOM 1458 C CG  ? GLN A 1 190 ?  -7.667   5.208   6.396 1.000 96.120 ? 190 GLN A CG  1 
ATOM 1459 C CD  ? GLN A 1 190 ?  -7.430   5.388   7.883 1.000 96.120 ? 190 GLN A CD  1 
ATOM 1460 N NE2 ? GLN A 1 190 ?  -7.125   6.615   8.291 1.000 96.120 ? 190 GLN A NE2 1 
ATOM 1461 O OE1 ? GLN A 1 190 ?  -7.522   4.431   8.660 1.000 96.120 ? 190 GLN A OE1 1 
ATOM 1462 N N   ? GLY A 1 191 ?  -5.736   1.348   4.467 1.000 94.790 ? 191 GLY A N   1 
ATOM 1463 C CA  ? GLY A 1 191 ?  -5.879  -0.072   4.187 1.000 94.790 ? 191 GLY A CA  1 
ATOM 1464 C C   ? GLY A 1 191 ?  -5.030  -0.538   3.019 1.000 94.790 ? 191 GLY A C   1 
ATOM 1465 O O   ? GLY A 1 191 ?  -4.548   0.278   2.231 1.000 94.790 ? 191 GLY A O   1 
ATOM 1466 N N   ? ILE A 1 192 ?  -4.863  -1.869   2.921 1.000 95.150 ? 192 ILE A N   1 
ATOM 1467 C CA  ? ILE A 1 192 ?  -4.210  -2.580   1.827 1.000 95.150 ? 192 ILE A CA  1 
ATOM 1468 C C   ? ILE A 1 192 ?  -5.220  -3.485   1.125 1.000 95.150 ? 192 ILE A C   1 
ATOM 1469 C CB  ? ILE A 1 192 ?  -3.007  -3.408   2.330 1.000 95.150 ? 192 ILE A CB  1 
ATOM 1470 O O   ? ILE A 1 192 ?  -5.918  -4.267   1.774 1.000 95.150 ? 192 ILE A O   1 
ATOM 1471 C CG1 ? ILE A 1 192 ?  -1.966  -2.494   2.987 1.000 95.150 ? 192 ILE A CG1 1 
ATOM 1472 C CG2 ? ILE A 1 192 ?  -2.385  -4.209   1.182 1.000 95.150 ? 192 ILE A CG2 1 
ATOM 1473 C CD1 ? ILE A 1 192 ?  -0.879  -3.240   3.748 1.000 95.150 ? 192 ILE A CD1 1 
ATOM 1474 N N   ? LEU A 1 193 ?  -5.207  -3.218  -0.158 1.000 94.420 ? 193 LEU A N   1 
ATOM 1475 C CA  ? LEU A 1 193 ?  -6.138  -4.057  -0.905 1.000 94.420 ? 193 LEU A CA  1 
ATOM 1476 C C   ? LEU A 1 193 ?  -5.798  -5.533  -0.733 1.000 94.420 ? 193 LEU A C   1 
ATOM 1477 C CB  ? LEU A 1 193 ?  -6.119  -3.687  -2.391 1.000 94.420 ? 193 LEU A CB  1 
ATOM 1478 O O   ? LEU A 1 193 ?  -4.699  -5.967  -1.086 1.000 94.420 ? 193 LEU A O   1 
ATOM 1479 C CG  ? LEU A 1 193 ?  -7.074  -4.466  -3.296 1.000 94.420 ? 193 LEU A CG  1 
ATOM 1480 C CD1 ? LEU A 1 193 ?  -8.518  -4.242  -2.861 1.000 94.420 ? 193 LEU A CD1 1 
ATOM 1481 C CD2 ? LEU A 1 193 ?  -6.880  -4.061  -4.753 1.000 94.420 ? 193 LEU A CD2 1 
ATOM 1482 N N   ? SER A 1 194 ?  -6.801  -6.335  -0.289 1.000 91.130 ? 194 SER A N   1 
ATOM 1483 C CA  ? SER A 1 194 ?  -6.584  -7.741   0.039 1.000 91.130 ? 194 SER A CA  1 
ATOM 1484 C C   ? SER A 1 194 ?  -7.351  -8.655  -0.911 1.000 91.130 ? 194 SER A C   1 
ATOM 1485 C CB  ? SER A 1 194 ?  -7.001  -8.026   1.482 1.000 91.130 ? 194 SER A CB  1 
ATOM 1486 O O   ? SER A 1 194 ?  -6.750  -9.439  -1.648 1.000 91.130 ? 194 SER A O   1 
ATOM 1487 O OG  ? SER A 1 194 ?  -6.638  -9.343   1.860 1.000 91.130 ? 194 SER A OG  1 
ATOM 1488 N N   ? TRP A 1 195 ?  -8.650  -8.500  -0.997 1.000 88.650 ? 195 TRP A N   1 
ATOM 1489 C CA  ? TRP A 1 195 ?  -9.428  -9.366  -1.876 1.000 88.650 ? 195 TRP A CA  1 
ATOM 1490 C C   ? TRP A 1 195 ? -10.798  -8.760  -2.163 1.000 88.650 ? 195 TRP A C   1 
ATOM 1491 C CB  ? TRP A 1 195 ?  -9.591 -10.756  -1.256 1.000 88.650 ? 195 TRP A CB  1 
ATOM 1492 O O   ? TRP A 1 195 ? -11.192  -7.774  -1.535 1.000 88.650 ? 195 TRP A O   1 
ATOM 1493 C CG  ? TRP A 1 195 ? -10.480 -10.785  -0.049 1.000 88.650 ? 195 TRP A CG  1 
ATOM 1494 C CD1 ? TRP A 1 195 ? -10.155 -10.405   1.223 1.000 88.650 ? 195 TRP A CD1 1 
ATOM 1495 C CD2 ? TRP A 1 195 ? -11.842 -11.222  -0.002 1.000 88.650 ? 195 TRP A CD2 1 
ATOM 1496 C CE2 ? TRP A 1 195 ? -12.281 -11.079   1.333 1.000 88.650 ? 195 TRP A CE2 1 
ATOM 1497 C CE3 ? TRP A 1 195 ? -12.735 -11.721  -0.960 1.000 88.650 ? 195 TRP A CE3 1 
ATOM 1498 N NE1 ? TRP A 1 195 ? -11.234 -10.579   2.059 1.000 88.650 ? 195 TRP A NE1 1 
ATOM 1499 C CH2 ? TRP A 1 195 ? -14.429 -11.903   0.776 1.000 88.650 ? 195 TRP A CH2 1 
ATOM 1500 C CZ2 ? TRP A 1 195 ? -13.576 -11.417   1.733 1.000 88.650 ? 195 TRP A CZ2 1 
ATOM 1501 C CZ3 ? TRP A 1 195 ? -14.023 -12.057  -0.560 1.000 88.650 ? 195 TRP A CZ3 1 
ATOM 1502 N N   ? GLY A 1 196 ? -11.567  -9.314  -3.110 1.000 87.400 ? 196 GLY A N   1 
ATOM 1503 C CA  ? GLY A 1 196 ? -12.904  -8.910  -3.514 1.000 87.400 ? 196 GLY A CA  1 
ATOM 1504 C C   ? GLY A 1 196 ? -13.567  -9.897  -4.456 1.000 87.400 ? 196 GLY A C   1 
ATOM 1505 O O   ? GLY A 1 196 ? -12.982 -10.929  -4.794 1.000 87.400 ? 196 GLY A O   1 
ATOM 1506 N N   ? ASP A 1 197 ? -14.765  -9.612  -4.860 1.000 88.050 ? 197 ASP A N   1 
ATOM 1507 C CA  ? ASP A 1 197 ? -15.556 -10.509  -5.696 1.000 88.050 ? 197 ASP A CA  1 
ATOM 1508 C C   ? ASP A 1 197 ? -15.055 -10.499  -7.139 1.000 88.050 ? 197 ASP A C   1 
ATOM 1509 C CB  ? ASP A 1 197 ? -17.035 -10.120  -5.650 1.000 88.050 ? 197 ASP A CB  1 
ATOM 1510 O O   ? ASP A 1 197 ? -14.505  -9.499  -7.604 1.000 88.050 ? 197 ASP A O   1 
ATOM 1511 C CG  ? ASP A 1 197 ? -17.966 -11.301  -5.864 1.000 88.050 ? 197 ASP A CG  1 
ATOM 1512 O OD1 ? ASP A 1 197 ? -17.549 -12.456  -5.632 1.000 88.050 ? 197 ASP A OD1 1 
ATOM 1513 O OD2 ? ASP A 1 197 ? -19.126 -11.074  -6.270 1.000 88.050 ? 197 ASP A OD2 1 
ATOM 1514 N N   ? ASP A 1 198 ? -15.207 -11.497  -7.923 1.000 86.810 ? 198 ASP A N   1 
ATOM 1515 C CA  ? ASP A 1 198 ? -15.048 -11.656  -9.365 1.000 86.810 ? 198 ASP A CA  1 
ATOM 1516 C C   ? ASP A 1 198 ? -16.329 -12.187 -10.004 1.000 86.810 ? 198 ASP A C   1 
ATOM 1517 C CB  ? ASP A 1 198 ? -13.878 -12.591  -9.677 1.000 86.810 ? 198 ASP A CB  1 
ATOM 1518 O O   ? ASP A 1 198 ? -16.743 -13.316  -9.732 1.000 86.810 ? 198 ASP A O   1 
ATOM 1519 C CG  ? ASP A 1 198 ? -13.536 -12.640 -11.156 1.000 86.810 ? 198 ASP A CG  1 
ATOM 1520 O OD1 ? ASP A 1 198 ? -13.899 -11.702 -11.898 1.000 86.810 ? 198 ASP A OD1 1 
ATOM 1521 O OD2 ? ASP A 1 198 ? -12.901 -13.628 -11.584 1.000 86.810 ? 198 ASP A OD2 1 
ATOM 1522 N N   ? PRO A 1 199 ? -16.923 -11.356 -10.886 1.000 90.380 ? 199 PRO A N   1 
ATOM 1523 C CA  ? PRO A 1 199 ? -16.552 -10.061 -11.463 1.000 90.380 ? 199 PRO A CA  1 
ATOM 1524 C C   ? PRO A 1 199 ? -16.563  -8.933 -10.434 1.000 90.380 ? 199 PRO A C   1 
ATOM 1525 C CB  ? PRO A 1 199 ? -17.621  -9.834 -12.534 1.000 90.380 ? 199 PRO A CB  1 
ATOM 1526 O O   ? PRO A 1 199 ? -17.355  -8.961  -9.489 1.000 90.380 ? 199 PRO A O   1 
ATOM 1527 C CG  ? PRO A 1 199 ? -18.277 -11.165 -12.708 1.000 90.380 ? 199 PRO A CG  1 
ATOM 1528 C CD  ? PRO A 1 199 ? -18.051 -11.975 -11.464 1.000 90.380 ? 199 PRO A CD  1 
ATOM 1529 N N   ? CYS A 1 200 ? -15.568  -7.924 -10.522 1.000 91.850 ? 200 CYS A N   1 
ATOM 1530 C CA  ? CYS A 1 200 ? -15.458  -6.772  -9.634 1.000 91.850 ? 200 CYS A CA  1 
ATOM 1531 C C   ? CYS A 1 200 ? -16.580  -5.774  -9.894 1.000 91.850 ? 200 CYS A C   1 
ATOM 1532 C CB  ? CYS A 1 200 ? -14.103  -6.088  -9.809 1.000 91.850 ? 200 CYS A CB  1 
ATOM 1533 O O   ? CYS A 1 200 ? -17.238  -5.830 -10.935 1.000 91.850 ? 200 CYS A O   1 
ATOM 1534 S SG  ? CYS A 1 200 ? -12.699  -7.220  -9.722 1.000 91.850 ? 200 CYS A SG  1 
ATOM 1535 N N   ? ALA A 1 201 ? -16.885  -4.868  -8.893 1.000 92.910 ? 201 ALA A N   1 
ATOM 1536 C CA  ? ALA A 1 201 ? -17.768  -3.709  -9.003 1.000 92.910 ? 201 ALA A CA  1 
ATOM 1537 C C   ? ALA A 1 201 ? -19.228  -4.140  -9.103 1.000 92.910 ? 201 ALA A C   1 
ATOM 1538 C CB  ? ALA A 1 201 ? -17.383  -2.860 -10.212 1.000 92.910 ? 201 ALA A CB  1 
ATOM 1539 O O   ? ALA A 1 201 ? -20.031  -3.483  -9.770 1.000 92.910 ? 201 ALA A O   1 
ATOM 1540 N N   ? GLN A 1 202 ? -19.521  -5.364  -8.559 1.000 93.310 ? 202 GLN A N   1 
ATOM 1541 C CA  ? GLN A 1 202 ? -20.901  -5.831  -8.479 1.000 93.310 ? 202 GLN A CA  1 
ATOM 1542 C C   ? GLN A 1 202 ? -21.656  -5.128  -7.354 1.000 93.310 ? 202 GLN A C   1 
ATOM 1543 C CB  ? GLN A 1 202 ? -20.944  -7.346  -8.273 1.000 93.310 ? 202 GLN A CB  1 
ATOM 1544 O O   ? GLN A 1 202 ? -21.060  -4.743  -6.346 1.000 93.310 ? 202 GLN A O   1 
ATOM 1545 C CG  ? GLN A 1 202 ? -20.283  -8.138  -9.393 1.000 93.310 ? 202 GLN A CG  1 
ATOM 1546 C CD  ? GLN A 1 202 ? -21.002  -7.990 -10.721 1.000 93.310 ? 202 GLN A CD  1 
ATOM 1547 N NE2 ? GLN A 1 202 ? -20.275  -7.551 -11.743 1.000 93.310 ? 202 GLN A NE2 1 
ATOM 1548 O OE1 ? GLN A 1 202 ? -22.200  -8.269 -10.827 1.000 93.310 ? 202 GLN A OE1 1 
ATOM 1549 N N   ? PRO A 1 203 ? -22.997  -4.905  -7.589 1.000 94.050 ? 203 PRO A N   1 
ATOM 1550 C CA  ? PRO A 1 203 ? -23.785  -4.357  -6.482 1.000 94.050 ? 203 PRO A CA  1 
ATOM 1551 C C   ? PRO A 1 203 ? -23.705  -5.213  -5.220 1.000 94.050 ? 203 PRO A C   1 
ATOM 1552 C CB  ? PRO A 1 203 ? -25.211  -4.339  -7.040 1.000 94.050 ? 203 PRO A CB  1 
ATOM 1553 O O   ? PRO A 1 203 ? -23.709  -6.444  -5.303 1.000 94.050 ? 203 PRO A O   1 
ATOM 1554 C CG  ? PRO A 1 203 ? -25.040  -4.267  -8.523 1.000 94.050 ? 203 PRO A CG  1 
ATOM 1555 C CD  ? PRO A 1 203 ? -23.803  -5.032  -8.898 1.000 94.050 ? 203 PRO A CD  1 
ATOM 1556 N N   ? HIS A 1 204 ? -23.524  -4.515  -4.059 1.000 92.690 ? 204 HIS A N   1 
ATOM 1557 C CA  ? HIS A 1 204 ? -23.557  -5.119  -2.732 1.000 92.690 ? 204 HIS A CA  1 
ATOM 1558 C C   ? HIS A 1 204 ? -22.364  -6.044  -2.518 1.000 92.690 ? 204 HIS A C   1 
ATOM 1559 C CB  ? HIS A 1 204 ? -24.863  -5.890  -2.527 1.000 92.690 ? 204 HIS A CB  1 
ATOM 1560 O O   ? HIS A 1 204 ? -22.438  -6.986  -1.726 1.000 92.690 ? 204 HIS A O   1 
ATOM 1561 C CG  ? HIS A 1 204 ? -26.086  -5.037  -2.632 1.000 92.690 ? 204 HIS A CG  1 
ATOM 1562 C CD2 ? HIS A 1 204 ? -27.122  -5.072  -3.503 1.000 92.690 ? 204 HIS A CD2 1 
ATOM 1563 N ND1 ? HIS A 1 204 ? -26.343  -3.995  -1.768 1.000 92.690 ? 204 HIS A ND1 1 
ATOM 1564 C CE1 ? HIS A 1 204 ? -27.488  -3.424  -2.103 1.000 92.690 ? 204 HIS A CE1 1 
ATOM 1565 N NE2 ? HIS A 1 204 ? -27.981  -4.059  -3.153 1.000 92.690 ? 204 HIS A NE2 1 
ATOM 1566 N N   ? LYS A 1 205 ? -21.346  -5.856  -3.441 1.000 92.510 ? 205 LYS A N   1 
ATOM 1567 C CA  ? LYS A 1 205 ? -20.118  -6.637  -3.321 1.000 92.510 ? 205 LYS A CA  1 
ATOM 1568 C C   ? LYS A 1 205 ? -18.905  -5.729  -3.142 1.000 92.510 ? 205 LYS A C   1 
ATOM 1569 C CB  ? LYS A 1 205 ? -19.928  -7.530  -4.548 1.000 92.510 ? 205 LYS A CB  1 
ATOM 1570 O O   ? LYS A 1 205 ? -18.188  -5.445  -4.104 1.000 92.510 ? 205 LYS A O   1 
ATOM 1571 C CG  ? LYS A 1 205 ? -21.028  -8.564  -4.737 1.000 92.510 ? 205 LYS A CG  1 
ATOM 1572 C CD  ? LYS A 1 205 ? -20.992  -9.625  -3.644 1.000 92.510 ? 205 LYS A CD  1 
ATOM 1573 C CE  ? LYS A 1 205 ? -21.981 -10.748  -3.922 1.000 92.510 ? 205 LYS A CE  1 
ATOM 1574 N NZ  ? LYS A 1 205 ? -21.956 -11.786  -2.849 1.000 92.510 ? 205 LYS A NZ  1 
ATOM 1575 N N   ? PRO A 1 206 ? -18.681  -5.187  -1.944 1.000 93.780 ? 206 PRO A N   1 
ATOM 1576 C CA  ? PRO A 1 206 ? -17.548  -4.283  -1.727 1.000 93.780 ? 206 PRO A CA  1 
ATOM 1577 C C   ? PRO A 1 206 ? -16.207  -5.012  -1.714 1.000 93.780 ? 206 PRO A C   1 
ATOM 1578 C CB  ? PRO A 1 206 ? -17.847  -3.665  -0.359 1.000 93.780 ? 206 PRO A CB  1 
ATOM 1579 O O   ? PRO A 1 206 ? -16.167  -6.239  -1.587 1.000 93.780 ? 206 PRO A O   1 
ATOM 1580 C CG  ? PRO A 1 206 ? -18.602  -4.721   0.381 1.000 93.780 ? 206 PRO A CG  1 
ATOM 1581 C CD  ? PRO A 1 206 ? -19.476  -5.455  -0.594 1.000 93.780 ? 206 PRO A CD  1 
ATOM 1582 N N   ? GLY A 1 207 ? -15.108  -4.230  -1.903 1.000 92.630 ? 207 GLY A N   1 
ATOM 1583 C CA  ? GLY A 1 207 ? -13.765  -4.749  -1.700 1.000 92.630 ? 207 GLY A CA  1 
ATOM 1584 C C   ? GLY A 1 207 ? -13.389  -4.872  -0.236 1.000 92.630 ? 207 GLY A C   1 
ATOM 1585 O O   ? GLY A 1 207 ? -13.917  -4.147   0.609 1.000 92.630 ? 207 GLY A O   1 
ATOM 1586 N N   ? VAL A 1 208 ? -12.448  -5.745   0.043 1.000 92.510 ? 208 VAL A N   1 
ATOM 1587 C CA  ? VAL A 1 208 ? -11.953  -5.990   1.394 1.000 92.510 ? 208 VAL A CA  1 
ATOM 1588 C C   ? VAL A 1 208 ? -10.482  -5.589   1.486 1.000 92.510 ? 208 VAL A C   1 
ATOM 1589 C CB  ? VAL A 1 208 ? -12.128  -7.469   1.803 1.000 92.510 ? 208 VAL A CB  1 
ATOM 1590 O O   ? VAL A 1 208 ?  -9.668  -5.995   0.653 1.000 92.510 ? 208 VAL A O   1 
ATOM 1591 C CG1 ? VAL A 1 208 ? -11.570  -7.712   3.204 1.000 92.510 ? 208 VAL A CG1 1 
ATOM 1592 C CG2 ? VAL A 1 208 ? -13.601  -7.871   1.734 1.000 92.510 ? 208 VAL A CG2 1 
ATOM 1593 N N   ? TYR A 1 209 ? -10.198  -4.815   2.488 1.000 93.940 ? 209 TYR A N   1 
ATOM 1594 C CA  ? TYR A 1 209 ?  -8.862  -4.274   2.709 1.000 93.940 ? 209 TYR A CA  1 
ATOM 1595 C C   ? TYR A 1 209 ?  -8.351  -4.635   4.099 1.000 93.940 ? 209 TYR A C   1 
ATOM 1596 C CB  ? TYR A 1 209 ?  -8.861  -2.752   2.532 1.000 93.940 ? 209 TYR A CB  1 
ATOM 1597 O O   ? TYR A 1 209 ?  -9.130  -4.720   5.051 1.000 93.940 ? 209 TYR A O   1 
ATOM 1598 C CG  ? TYR A 1 209 ?  -9.358  -2.299   1.180 1.000 93.940 ? 209 TYR A CG  1 
ATOM 1599 C CD1 ? TYR A 1 209 ?  -8.471  -1.847   0.206 1.000 93.940 ? 209 TYR A CD1 1 
ATOM 1600 C CD2 ? TYR A 1 209 ? -10.715  -2.320   0.876 1.000 93.940 ? 209 TYR A CD2 1 
ATOM 1601 C CE1 ? TYR A 1 209 ?  -8.925  -1.426  -1.040 1.000 93.940 ? 209 TYR A CE1 1 
ATOM 1602 C CE2 ? TYR A 1 209 ? -11.180  -1.902  -0.367 1.000 93.940 ? 209 TYR A CE2 1 
ATOM 1603 O OH  ? TYR A 1 209 ? -10.733  -1.042  -2.548 1.000 93.940 ? 209 TYR A OH  1 
ATOM 1604 C CZ  ? TYR A 1 209 ? -10.278  -1.458  -1.317 1.000 93.940 ? 209 TYR A CZ  1 
ATOM 1605 N N   ? THR A 1 210 ?  -7.006  -4.988   4.124 1.000 92.900 ? 210 THR A N   1 
ATOM 1606 C CA  ? THR A 1 210 ?  -6.384  -5.139   5.435 1.000 92.900 ? 210 THR A CA  1 
ATOM 1607 C C   ? THR A 1 210 ?  -6.294  -3.793   6.149 1.000 92.900 ? 210 THR A C   1 
ATOM 1608 C CB  ? THR A 1 210 ?  -4.977  -5.755   5.318 1.000 92.900 ? 210 THR A CB  1 
ATOM 1609 O O   ? THR A 1 210 ?  -5.803  -2.815   5.582 1.000 92.900 ? 210 THR A O   1 
ATOM 1610 C CG2 ? THR A 1 210 ?  -4.325  -5.900   6.689 1.000 92.900 ? 210 THR A CG2 1 
ATOM 1611 O OG1 ? THR A 1 210 ?  -5.078  -7.049   4.711 1.000 92.900 ? 210 THR A OG1 1 
ATOM 1612 N N   ? LYS A 1 211 ?  -6.871  -3.729   7.426 1.000 93.490 ? 211 LYS A N   1 
ATOM 1613 C CA  ? LYS A 1 211 ?  -6.852  -2.517   8.240 1.000 93.490 ? 211 LYS A CA  1 
ATOM 1614 C C   ? LYS A 1 211 ?  -5.462  -2.263   8.816 1.000 93.490 ? 211 LYS A C   1 
ATOM 1615 C CB  ? LYS A 1 211 ?  -7.878  -2.613   9.370 1.000 93.490 ? 211 LYS A CB  1 
ATOM 1616 O O   ? LYS A 1 211 ?  -5.054  -2.917   9.778 1.000 93.490 ? 211 LYS A O   1 
ATOM 1617 C CG  ? LYS A 1 211 ?  -8.078  -1.313  10.136 1.000 93.490 ? 211 LYS A CG  1 
ATOM 1618 C CD  ? LYS A 1 211 ?  -9.174  -1.446  11.185 1.000 93.490 ? 211 LYS A CD  1 
ATOM 1619 C CE  ? LYS A 1 211 ?  -9.374  -0.147  11.954 1.000 93.490 ? 211 LYS A CE  1 
ATOM 1620 N NZ  ? LYS A 1 211 ? -10.508  -0.245  12.922 1.000 93.490 ? 211 LYS A NZ  1 
ATOM 1621 N N   ? VAL A 1 212 ?  -4.780  -1.235   8.294 1.000 94.350 ? 212 VAL A N   1 
ATOM 1622 C CA  ? VAL A 1 212 ?  -3.384  -0.943   8.602 1.000 94.350 ? 212 VAL A CA  1 
ATOM 1623 C C   ? VAL A 1 212 ?  -3.261  -0.476  10.051 1.000 94.350 ? 212 VAL A C   1 
ATOM 1624 C CB  ? VAL A 1 212 ?  -2.802   0.123   7.647 1.000 94.350 ? 212 VAL A CB  1 
ATOM 1625 O O   ? VAL A 1 212 ?  -2.319  -0.851  10.752 1.000 94.350 ? 212 VAL A O   1 
ATOM 1626 C CG1 ? VAL A 1 212 ?  -1.416   0.565   8.111 1.000 94.350 ? 212 VAL A CG1 1 
ATOM 1627 C CG2 ? VAL A 1 212 ?  -2.744  -0.416   6.219 1.000 94.350 ? 212 VAL A CG2 1 
ATOM 1628 N N   ? PHE A 1 213 ?  -4.226   0.314  10.522 1.000 94.500 ? 213 PHE A N   1 
ATOM 1629 C CA  ? PHE A 1 213 ?  -4.198   0.872  11.869 1.000 94.500 ? 213 PHE A CA  1 
ATOM 1630 C C   ? PHE A 1 213 ?  -4.034  -0.231  12.908 1.000 94.500 ? 213 PHE A C   1 
ATOM 1631 C CB  ? PHE A 1 213 ?  -5.475   1.671  12.148 1.000 94.500 ? 213 PHE A CB  1 
ATOM 1632 O O   ? PHE A 1 213 ?  -3.314  -0.060  13.894 1.000 94.500 ? 213 PHE A O   1 
ATOM 1633 C CG  ? PHE A 1 213 ?  -5.440   2.439  13.441 1.000 94.500 ? 213 PHE A CG  1 
ATOM 1634 C CD1 ? PHE A 1 213 ?  -6.027   1.922  14.589 1.000 94.500 ? 213 PHE A CD1 1 
ATOM 1635 C CD2 ? PHE A 1 213 ?  -4.819   3.680  13.508 1.000 94.500 ? 213 PHE A CD2 1 
ATOM 1636 C CE1 ? PHE A 1 213 ?  -5.996   2.632  15.788 1.000 94.500 ? 213 PHE A CE1 1 
ATOM 1637 C CE2 ? PHE A 1 213 ?  -4.785   4.395  14.702 1.000 94.500 ? 213 PHE A CE2 1 
ATOM 1638 C CZ  ? PHE A 1 213 ?  -5.374   3.869  15.840 1.000 94.500 ? 213 PHE A CZ  1 
ATOM 1639 N N   ? ASP A 1 214 ?  -4.589  -1.379  12.752 1.000 91.840 ? 214 ASP A N   1 
ATOM 1640 C CA  ? ASP A 1 214 ?  -4.556  -2.481  13.709 1.000 91.840 ? 214 ASP A CA  1 
ATOM 1641 C C   ? ASP A 1 214 ?  -3.205  -3.191  13.684 1.000 91.840 ? 214 ASP A C   1 
ATOM 1642 C CB  ? ASP A 1 214 ?  -5.680  -3.479  13.418 1.000 91.840 ? 214 ASP A CB  1 
ATOM 1643 O O   ? ASP A 1 214 ?  -2.926  -4.038  14.535 1.000 91.840 ? 214 ASP A O   1 
ATOM 1644 C CG  ? ASP A 1 214 ?  -7.035  -3.006  13.913 1.000 91.840 ? 214 ASP A CG  1 
ATOM 1645 O OD1 ? ASP A 1 214 ?  -7.099  -1.997  14.648 1.000 91.840 ? 214 ASP A OD1 1 
ATOM 1646 O OD2 ? ASP A 1 214 ?  -8.049  -3.651  13.568 1.000 91.840 ? 214 ASP A OD2 1 
ATOM 1647 N N   ? HIS A 1 215 ?  -2.329  -2.877  12.678 1.000 92.190 ? 215 HIS A N   1 
ATOM 1648 C CA  ? HIS A 1 215 ?  -1.035  -3.534  12.527 1.000 92.190 ? 215 HIS A CA  1 
ATOM 1649 C C   ? HIS A 1 215 ?   0.110  -2.567  12.808 1.000 92.190 ? 215 HIS A C   1 
ATOM 1650 C CB  ? HIS A 1 215 ?  -0.894  -4.121  11.121 1.000 92.190 ? 215 HIS A CB  1 
ATOM 1651 O O   ? HIS A 1 215 ?   1.267  -2.863  12.503 1.000 92.190 ? 215 HIS A O   1 
ATOM 1652 C CG  ? HIS A 1 215 ?  -1.877  -5.208  10.823 1.000 92.190 ? 215 HIS A CG  1 
ATOM 1653 C CD2 ? HIS A 1 215 ?  -3.080  -5.172  10.203 1.000 92.190 ? 215 HIS A CD2 1 
ATOM 1654 N ND1 ? HIS A 1 215 ?  -1.666  -6.521  11.181 1.000 92.190 ? 215 HIS A ND1 1 
ATOM 1655 C CE1 ? HIS A 1 215 ?  -2.699  -7.249  10.792 1.000 92.190 ? 215 HIS A CE1 1 
ATOM 1656 N NE2 ? HIS A 1 215 ?  -3.571  -6.455  10.196 1.000 92.190 ? 215 HIS A NE2 1 
ATOM 1657 N N   ? LEU A 1 216 ?  -0.145  -1.378  13.387 1.000 93.650 ? 216 LEU A N   1 
ATOM 1658 C CA  ? LEU A 1 216 ?   0.862  -0.334  13.543 1.000 93.650 ? 216 LEU A CA  1 
ATOM 1659 C C   ? LEU A 1 216 ?   1.995  -0.802  14.451 1.000 93.650 ? 216 LEU A C   1 
ATOM 1660 C CB  ? LEU A 1 216 ?   0.230   0.940  14.111 1.000 93.650 ? 216 LEU A CB  1 
ATOM 1661 O O   ? LEU A 1 216 ?   3.168  -0.546  14.169 1.000 93.650 ? 216 LEU A O   1 
ATOM 1662 C CG  ? LEU A 1 216 ?  -0.689   1.719  13.169 1.000 93.650 ? 216 LEU A CG  1 
ATOM 1663 C CD1 ? LEU A 1 216 ?  -1.164   3.005  13.835 1.000 93.650 ? 216 LEU A CD1 1 
ATOM 1664 C CD2 ? LEU A 1 216 ?   0.024   2.022  11.856 1.000 93.650 ? 216 LEU A CD2 1 
ATOM 1665 N N   ? ASP A 1 217 ?   1.533  -1.478  15.562 1.000 93.030 ? 217 ASP A N   1 
ATOM 1666 C CA  ? ASP A 1 217 ?   2.542  -1.956  16.502 1.000 93.030 ? 217 ASP A CA  1 
ATOM 1667 C C   ? ASP A 1 217 ?   3.498  -2.939  15.829 1.000 93.030 ? 217 ASP A C   1 
ATOM 1668 C CB  ? ASP A 1 217 ?   1.879  -2.614  17.714 1.000 93.030 ? 217 ASP A CB  1 
ATOM 1669 O O   ? ASP A 1 217 ?   4.714  -2.851  16.007 1.000 93.030 ? 217 ASP A O   1 
ATOM 1670 C CG  ? ASP A 1 217 ?   1.227  -1.612  18.650 1.000 93.030 ? 217 ASP A CG  1 
ATOM 1671 O OD1 ? ASP A 1 217 ?   1.512  -0.400  18.540 1.000 93.030 ? 217 ASP A OD1 1 
ATOM 1672 O OD2 ? ASP A 1 217 ?   0.422  -2.038  19.506 1.000 93.030 ? 217 ASP A OD2 1 
ATOM 1673 N N   ? TRP A 1 218 ?   2.955  -3.794  15.059 1.000 93.590 ? 218 TRP A N   1 
ATOM 1674 C CA  ? TRP A 1 218 ?   3.737  -4.787  14.330 1.000 93.590 ? 218 TRP A CA  1 
ATOM 1675 C C   ? TRP A 1 218 ?   4.647  -4.118  13.304 1.000 93.590 ? 218 TRP A C   1 
ATOM 1676 C CB  ? TRP A 1 218 ?   2.816  -5.793  13.634 1.000 93.590 ? 218 TRP A CB  1 
ATOM 1677 O O   ? TRP A 1 218 ?   5.839  -4.424  13.230 1.000 93.590 ? 218 TRP A O   1 
ATOM 1678 C CG  ? TRP A 1 218 ?   3.531  -6.746  12.725 1.000 93.590 ? 218 TRP A CG  1 
ATOM 1679 C CD1 ? TRP A 1 218 ?   4.231  -7.863  13.088 1.000 93.590 ? 218 TRP A CD1 1 
ATOM 1680 C CD2 ? TRP A 1 218 ?   3.619  -6.663  11.299 1.000 93.590 ? 218 TRP A CD2 1 
ATOM 1681 C CE2 ? TRP A 1 218 ?   4.388  -7.765  10.863 1.000 93.590 ? 218 TRP A CE2 1 
ATOM 1682 C CE3 ? TRP A 1 218 ?   3.121  -5.764  10.347 1.000 93.590 ? 218 TRP A CE3 1 
ATOM 1683 N NE1 ? TRP A 1 218 ?   4.749  -8.480  11.973 1.000 93.590 ? 218 TRP A NE1 1 
ATOM 1684 C CH2 ? TRP A 1 218 ?   4.172  -7.096   8.603 1.000 93.590 ? 218 TRP A CH2 1 
ATOM 1685 C CZ2 ? TRP A 1 218 ?   4.671  -7.990   9.514 1.000 93.590 ? 218 TRP A CZ2 1 
ATOM 1686 C CZ3 ? TRP A 1 218 ?   3.403  -5.991   9.004 1.000 93.590 ? 218 TRP A CZ3 1 
ATOM 1687 N N   ? ILE A 1 219 ?   4.123  -3.191  12.528 1.000 95.120 ? 219 ILE A N   1 
ATOM 1688 C CA  ? ILE A 1 219 ?   4.862  -2.474  11.494 1.000 95.120 ? 219 ILE A CA  1 
ATOM 1689 C C   ? ILE A 1 219 ?   6.011  -1.694  12.129 1.000 95.120 ? 219 ILE A C   1 
ATOM 1690 C CB  ? ILE A 1 219 ?   3.942  -1.521  10.699 1.000 95.120 ? 219 ILE A CB  1 
ATOM 1691 O O   ? ILE A 1 219 ?   7.160  -1.808  11.696 1.000 95.120 ? 219 ILE A O   1 
ATOM 1692 C CG1 ? ILE A 1 219 ?   2.888  -2.319   9.923 1.000 95.120 ? 219 ILE A CG1 1 
ATOM 1693 C CG2 ? ILE A 1 219 ?   4.764  -0.638   9.756 1.000 95.120 ? 219 ILE A CG2 1 
ATOM 1694 C CD1 ? ILE A 1 219 ?   1.772  -1.466   9.337 1.000 95.120 ? 219 ILE A CD1 1 
ATOM 1695 N N   ? GLN A 1 220 ?   5.716  -1.033  13.134 1.000 95.300 ? 220 GLN A N   1 
ATOM 1696 C CA  ? GLN A 1 220 ?   6.700  -0.165  13.771 1.000 95.300 ? 220 GLN A CA  1 
ATOM 1697 C C   ? GLN A 1 220 ?   7.796  -0.981  14.450 1.000 95.300 ? 220 GLN A C   1 
ATOM 1698 C CB  ? GLN A 1 220 ?   6.025   0.757  14.788 1.000 95.300 ? 220 GLN A CB  1 
ATOM 1699 O O   ? GLN A 1 220 ?   8.963  -0.584  14.452 1.000 95.300 ? 220 GLN A O   1 
ATOM 1700 C CG  ? GLN A 1 220 ?   5.219   1.884  14.156 1.000 95.300 ? 220 GLN A CG  1 
ATOM 1701 C CD  ? GLN A 1 220 ?   4.484   2.726  15.182 1.000 95.300 ? 220 GLN A CD  1 
ATOM 1702 N NE2 ? GLN A 1 220 ?   4.128   3.948  14.801 1.000 95.300 ? 220 GLN A NE2 1 
ATOM 1703 O OE1 ? GLN A 1 220 ?   4.238   2.282  16.308 1.000 95.300 ? 220 GLN A OE1 1 
ATOM 1704 N N   ? SER A 1 221 ?   7.469  -2.076  15.099 1.000 94.560 ? 221 SER A N   1 
ATOM 1705 C CA  ? SER A 1 221 ?   8.444  -2.954  15.739 1.000 94.560 ? 221 SER A CA  1 
ATOM 1706 C C   ? SER A 1 221 ?   9.452  -3.491  14.728 1.000 94.560 ? 221 SER A C   1 
ATOM 1707 C CB  ? SER A 1 221 ?   7.741  -4.118  16.438 1.000 94.560 ? 221 SER A CB  1 
ATOM 1708 O O   ? SER A 1 221 ?  10.629  -3.664  15.049 1.000 94.560 ? 221 SER A O   1 
ATOM 1709 O OG  ? SER A 1 221 ?   7.319  -5.089  15.496 1.000 94.560 ? 221 SER A OG  1 
ATOM 1710 N N   ? ILE A 1 222 ?   9.028  -3.818  13.580 1.000 94.770 ? 222 ILE A N   1 
ATOM 1711 C CA  ? ILE A 1 222 ?   9.897  -4.349  12.536 1.000 94.770 ? 222 ILE A CA  1 
ATOM 1712 C C   ? ILE A 1 222 ?  10.806  -3.240  12.009 1.000 94.770 ? 222 ILE A C   1 
ATOM 1713 C CB  ? ILE A 1 222 ?   9.080  -4.967  11.379 1.000 94.770 ? 222 ILE A CB  1 
ATOM 1714 O O   ? ILE A 1 222 ?  12.017  -3.430  11.880 1.000 94.770 ? 222 ILE A O   1 
ATOM 1715 C CG1 ? ILE A 1 222 ?   8.271  -6.169  11.880 1.000 94.770 ? 222 ILE A CG1 1 
ATOM 1716 C CG2 ? ILE A 1 222 ?   9.999  -5.368  10.222 1.000 94.770 ? 222 ILE A CG2 1 
ATOM 1717 C CD1 ? ILE A 1 222 ?   9.125  -7.299  12.440 1.000 94.770 ? 222 ILE A CD1 1 
ATOM 1718 N N   ? ILE A 1 223 ?  10.203  -2.047  11.683 1.000 94.350 ? 223 ILE A N   1 
ATOM 1719 C CA  ? ILE A 1 223 ?  10.949  -0.936  11.102 1.000 94.350 ? 223 ILE A CA  1 
ATOM 1720 C C   ? ILE A 1 223 ?  11.996  -0.441  12.098 1.000 94.350 ? 223 ILE A C   1 
ATOM 1721 C CB  ? ILE A 1 223 ?  10.012   0.221  10.691 1.000 94.350 ? 223 ILE A CB  1 
ATOM 1722 O O   ? ILE A 1 223 ?  13.123  -0.121  11.715 1.000 94.350 ? 223 ILE A O   1 
ATOM 1723 C CG1 ? ILE A 1 223 ?   9.154  -0.189   9.488 1.000 94.350 ? 223 ILE A CG1 1 
ATOM 1724 C CG2 ? ILE A 1 223 ?  10.818   1.486  10.382 1.000 94.350 ? 223 ILE A CG2 1 
ATOM 1725 C CD1 ? ILE A 1 223 ?   8.088   0.831   9.112 1.000 94.350 ? 223 ILE A CD1 1 
ATOM 1726 N N   ? ALA A 1 224 ?  11.757  -0.373  13.463 1.000 90.380 ? 224 ALA A N   1 
ATOM 1727 C CA  ? ALA A 1 224 ?  12.640   0.118  14.517 1.000 90.380 ? 224 ALA A CA  1 
ATOM 1728 C C   ? ALA A 1 224 ?  13.753  -0.884  14.811 1.000 90.380 ? 224 ALA A C   1 
ATOM 1729 C CB  ? ALA A 1 224 ?  11.843   0.410  15.786 1.000 90.380 ? 224 ALA A CB  1 
ATOM 1730 O O   ? ALA A 1 224 ?  14.852  -0.499  15.217 1.000 90.380 ? 224 ALA A O   1 
ATOM 1731 N N   ? GLY A 1 225 ?  13.559  -2.148  14.779 1.000 78.670 ? 225 GLY A N   1 
ATOM 1732 C CA  ? GLY A 1 225 ?  14.426  -3.257  15.143 1.000 78.670 ? 225 GLY A CA  1 
ATOM 1733 C C   ? GLY A 1 225 ?  15.434  -3.605  14.064 1.000 78.670 ? 225 GLY A C   1 
ATOM 1734 O O   ? GLY A 1 225 ?  16.364  -4.379  14.302 1.000 78.670 ? 225 GLY A O   1 
ATOM 1735 N N   ? ASN A 1 226 ?  15.541  -2.880  13.038 1.000 55.700 ? 226 ASN A N   1 
ATOM 1736 C CA  ? ASN A 1 226 ?  16.484  -3.054  11.938 1.000 55.700 ? 226 ASN A CA  1 
ATOM 1737 C C   ? ASN A 1 226 ?  17.182  -1.744  11.584 1.000 55.700 ? 226 ASN A C   1 
ATOM 1738 C CB  ? ASN A 1 226 ?  15.776  -3.628  10.709 1.000 55.700 ? 226 ASN A CB  1 
ATOM 1739 O O   ? ASN A 1 226 ?  16.656  -0.947  10.805 1.000 55.700 ? 226 ASN A O   1 
ATOM 1740 C CG  ? ASN A 1 226 ?  15.516  -5.117  10.827 1.000 55.700 ? 226 ASN A CG  1 
ATOM 1741 N ND2 ? ASN A 1 226 ?  14.471  -5.591  10.158 1.000 55.700 ? 226 ASN A ND2 1 
ATOM 1742 O OD1 ? ASN A 1 226 ?  16.247  -5.835  11.514 1.000 55.700 ? 226 ASN A OD1 1 
# 
loop_
_struct_sheet_range.sheet_id 
_struct_sheet_range.id 
_struct_sheet_range.beg_label_comp_id 
_struct_sheet_range.beg_label_asym_id 
_struct_sheet_range.beg_label_seq_id 
_struct_sheet_range.pdbx_beg_PDB_ins_code 
_struct_sheet_range.end_label_comp_id 
_struct_sheet_range.end_label_asym_id 
_struct_sheet_range.end_label_seq_id 
_struct_sheet_range.pdbx_end_PDB_ins_code 
_struct_sheet_range.beg_auth_comp_id 
_struct_sheet_range.beg_auth_asym_id 
_struct_sheet_range.beg_auth_seq_id 
_struct_sheet_range.end_auth_comp_id 
_struct_sheet_range.end_auth_asym_id 
_struct_sheet_range.end_auth_seq_id 
A A ILE A   3 ? ILE A   3 ? ILE A 3   ILE A 3   
A B ASP A 173 ? ASP A 173 ? ASP A 173 ASP A 173 
B C ASP A   6 ? GLU A   7 ? ASP A 6   GLU A 7   
B D VAL A 117 ? GLY A 122 ? VAL A 117 GLY A 122 
B E HIS A 138 ? LEU A 145 ? HIS A 138 LEU A 145 
B F THR A 162 ? GLY A 166 ? THR A 162 GLY A 166 
B G PRO A 182 ? CYS A 185 ? PRO A 182 CYS A 185 
B H GLN A 188 ? TRP A 195 ? GLN A 188 TRP A 195 
B I GLY A 207 ? LYS A 211 ? GLY A 207 LYS A 211 
C J LEU A  16 ? ASP A  21 ? LEU A 16  ASP A 21  
C K GLY A  24 ? LEU A  31 ? GLY A 24  LEU A 31  
C L TRP A  36 ? THR A  39 ? TRP A 36  THR A 39  
C M ARG A  49 ? LEU A  52 ? ARG A 49  LEU A 52  
C N GLN A  65 ? ARG A  67 ? GLN A 65  ARG A 67  
C O PRO A  69 ? PHE A  74 ? PRO A 69  PHE A 74  
C P MET A  88 ? LEU A  92 ? MET A 88  LEU A 92  
# 
loop_
_struct_conf.id 
_struct_conf.conf_type_id 
_struct_conf.beg_label_comp_id 
_struct_conf.beg_label_asym_id 
_struct_conf.beg_label_seq_id 
_struct_conf.pdbx_beg_PDB_ins_code 
_struct_conf.end_label_comp_id 
_struct_conf.end_label_asym_id 
_struct_conf.end_label_seq_id 
_struct_conf.pdbx_end_PDB_ins_code 
_struct_conf.beg_auth_comp_id 
_struct_conf.beg_auth_asym_id 
_struct_conf.beg_auth_seq_id 
_struct_conf.end_auth_comp_id 
_struct_conf.end_auth_asym_id 
_struct_conf.end_auth_seq_id 
STRN1         STRN         ILE A   3 ? ILE A   3 ? ILE A 3   ILE A 3   
TURN_TY1_P1   TURN_TY1_P   GLY A   4 ? GLY A   4 ? GLY A 4   GLY A 4   
STRN2         STRN         ASP A   6 ? GLU A   7 ? ASP A 6   GLU A 7   
HELX_LH_PP_P1 HELX_LH_PP_P CYS A   8 ? ASN A   9 ? CYS A 8   ASN A 9   
TURN_TY1_P2   TURN_TY1_P   ILE A  10 ? GLU A  12 ? ILE A 10  GLU A 12  
TURN_TY1_P3   TURN_TY1_P   ARG A  14 ? PHE A  15 ? ARG A 14  PHE A 15  
STRN3         STRN         LEU A  16 ? ASP A  21 ? LEU A 16  ASP A 21  
TURN_TY1_P4   TURN_TY1_P   PRO A  22 ? ASP A  23 ? PRO A 22  ASP A 23  
STRN4         STRN         GLY A  24 ? LEU A  31 ? GLY A 24  LEU A 31  
BEND1         BEND         ASN A  33 ? GLU A  35 ? ASN A 33  GLU A 35  
STRN5         STRN         TRP A  36 ? THR A  39 ? TRP A 36  THR A 39  
HELX_RH_3T_P1 HELX_RH_3T_P ALA A  41 ? CYS A  43 ? ALA A 41  CYS A 43  
BEND2         BEND         ARG A  46 ? ASN A  47 ? ARG A 46  ASN A 47  
STRN6         STRN         ARG A  49 ? LEU A  52 ? ARG A 49  LEU A 52  
BEND3         BEND         GLY A  53 ? GLY A  53 ? GLY A 53  GLY A 53  
BEND4         BEND         HIS A  55 ? HIS A  55 ? HIS A 55  HIS A 55  
BEND5         BEND         LYS A  57 ? VAL A  59 ? LYS A 57  VAL A 59  
TURN_TY1_P5   TURN_TY1_P   GLU A  62 ? ASP A  63 ? GLU A 62  ASP A 63  
STRN7         STRN         GLN A  65 ? ARG A  67 ? GLN A 65  ARG A 67  
STRN8         STRN         PRO A  69 ? PHE A  74 ? PRO A 69  PHE A 74  
BEND6         BEND         CYS A  75 ? LEU A  76 ? CYS A 75  LEU A 76  
BEND7         BEND         ASN A  78 ? ASN A  78 ? ASN A 78  ASN A 78  
TURN_TY1_P6   TURN_TY1_P   LEU A  82 ? ASP A  84 ? LEU A 82  ASP A 84  
STRN9         STRN         MET A  88 ? LEU A  92 ? MET A 88  LEU A 92  
BEND8         BEND         ASP A  93 ? SER A  94 ? ASP A 93  SER A 94  
HELX_LH_PP_P2 HELX_LH_PP_P PRO A  95 ? ASN A  98 ? PRO A 95  ASN A 98  
BEND9         BEND         GLU A 100 ? HIS A 101 ? GLU A 100 HIS A 101 
HELX_LH_PP_P3 HELX_LH_PP_P PRO A 104 ? PRO A 108 ? PRO A 104 PRO A 108 
BEND10        BEND         SER A 109 ? SER A 110 ? SER A 109 SER A 110 
TURN_TY1_P7   TURN_TY1_P   VAL A 114 ? GLY A 115 ? VAL A 114 GLY A 115 
STRN10        STRN         VAL A 117 ? GLY A 122 ? VAL A 117 GLY A 122 
BEND11        BEND         TRP A 123 ? GLY A 124 ? TRP A 123 GLY A 124 
BEND12        BEND         ILE A 126 ? LYS A 130 ? ILE A 126 LYS A 130 
BEND13        BEND         ASP A 135 ? VAL A 136 ? ASP A 135 VAL A 136 
STRN11        STRN         HIS A 138 ? LEU A 145 ? HIS A 138 LEU A 145 
HELX_RH_AL_P1 HELX_RH_AL_P TYR A 147 ? ALA A 153 ? TYR A 147 ALA A 153 
BEND14        BEND         GLU A 156 ? GLU A 156 ? GLU A 156 GLU A 156 
TURN_TY1_P8   TURN_TY1_P   SER A 160 ? LYS A 161 ? SER A 160 LYS A 161 
STRN12        STRN         THR A 162 ? GLY A 166 ? THR A 162 GLY A 166 
TURN_TY1_P9   TURN_TY1_P   LEU A 168 ? GLU A 169 ? LEU A 168 GLU A 169 
BEND15        BEND         GLY A 171 ? GLY A 171 ? GLY A 171 GLY A 171 
STRN13        STRN         ASP A 173 ? ASP A 173 ? ASP A 173 ASP A 173 
TURN_TY1_P10  TURN_TY1_P   LYS A 176 ? SER A 177 ? LYS A 176 SER A 177 
TURN_TY1_P11  TURN_TY1_P   SER A 179 ? GLY A 180 ? SER A 179 GLY A 180 
STRN14        STRN         PRO A 182 ? CYS A 185 ? PRO A 182 CYS A 185 
TURN_TY1_P12  TURN_TY1_P   ASN A 186 ? GLY A 187 ? ASN A 186 GLY A 187 
STRN15        STRN         GLN A 188 ? TRP A 195 ? GLN A 188 TRP A 195 
BEND16        BEND         ASP A 198 ? ALA A 201 ? ASP A 198 ALA A 201 
TURN_TY1_P13  TURN_TY1_P   PRO A 203 ? HIS A 204 ? PRO A 203 HIS A 204 
STRN16        STRN         GLY A 207 ? LYS A 211 ? GLY A 207 LYS A 211 
HELX_RH_3T_P2 HELX_RH_3T_P VAL A 212 ? HIS A 215 ? VAL A 212 HIS A 215 
HELX_RH_AL_P2 HELX_RH_AL_P LEU A 216 ? ALA A 224 ? LEU A 216 ALA A 224 
TURN_TY1_P14  TURN_TY1_P   GLY A 225 ? GLY A 225 ? GLY A 225 GLY A 225 
# 
