# Supplementary material for: FlatProt: 2D visualization eases protein structure comparison
Source: BMC Bioinformatics. 2025 Aug 13;26:210. doi: 10.1186/s12859-025-06233-x (PMC12344939; doi:10.1186/s12859-025-06233-x)
Supplement: Supplementary file 1 — Supplementary Material 1 [file 12859_2025_6233_MOESM1_ESM.zip › KLK/structures/Pelodiscus_sinensis_GeneID=102462794.cif]

data_Pelodiscus_sinensis_GeneID=102462794
# 
_entry.id   ? 
# 
_entity.id                         1      
_entity.type                       polymer 
_entity.pdbx_description           polymer-1 
_entity.formula_weight             24196.9 
_entity.pdbx_number_of_molecules        1 
# 
loop_
_struct_sheet.id 
_struct_sheet.number_strands 
A 7 
B 6 
C 2 
D 2 
E 2 
# 
loop_
_struct_conf_type.id 
_struct_conf_type.criteria 
BEND         DSSP 
STRN         DSSP 
HELX_LH_PP_P DSSP 
TURN_TY1_P   DSSP 
HELX_RH_3T_P DSSP 
HELX_RH_AL_P DSSP 
# 
_struct_asym.id          A 
_struct_asym.entity_id   1 
# 
_software.pdbx_ordinal     1 
_software.name             dssp 
_software.version          4.4.10 
_software.date             ? 
_software.classification   'model annotation' 
# 
_entity_poly.entity_id                      1 
_entity_poly.type                           polypeptide(L) 
_entity_poly.nstd_linkage                   n 
_entity_poly.nstd_monomer                   n 
_entity_poly.pdbx_seq_one_letter_code       
;GINSRCEARPHSRPYMACLERASYIHCGGFLVAKDFVLTAAHCQRDKIAVILGAHDITKQEPSQQRIRVRRQIPHPQYDS
KTLENDIMLLQLEKPAKLNGSVKTIPLPQEWVKPGMVGSVAGWGRSIAASNVLQEVEVKVVKDDKCLKYNYYDQATMLCA
EHPQKWEDIVPGDSGGPLVCDGKAQGIASRGSRPGKIPGTYTRVSAFIGWIHKEMGQL
;
_entity_poly.pdbx_seq_one_letter_code_can   
;GINSRCEARPHSRPYMACLERASYIHCGGFLVAKDFVLTAAHCQRDKIAVILGAHDITKQEPSQQRIRVRRQIPHPQYDS
KTLENDIMLLQLEKPAKLNGSVKTIPLPQEWVKPGMVGSVAGWGRSIAASNVLQEVEVKVVKDDKCLKYNYYDQATMLCA
EHPQKWEDIVPGDSGGPLVCDGKAQGIASRGSRPGKIPGTYTRVSAFIGWIHKEMGQL
;
_entity_poly.pdbx_strand_id                 A 
# 
loop_
_dssp_struct_summary.entry_id 
_dssp_struct_summary.label_comp_id 
_dssp_struct_summary.label_asym_id 
_dssp_struct_summary.label_seq_id 
_dssp_struct_summary.secondary_structure 
_dssp_struct_summary.ss_bridge 
_dssp_struct_summary.helix_3_10 
_dssp_struct_summary.helix_alpha 
_dssp_struct_summary.helix_pi 
_dssp_struct_summary.helix_pp 
_dssp_struct_summary.bend 
_dssp_struct_summary.chirality 
_dssp_struct_summary.sheet 
_dssp_struct_summary.strand 
_dssp_struct_summary.ladder_1 
_dssp_struct_summary.ladder_2 
_dssp_struct_summary.accessibility 
_dssp_struct_summary.TCO 
_dssp_struct_summary.kappa 
_dssp_struct_summary.alpha 
_dssp_struct_summary.phi 
_dssp_struct_summary.psi 
_dssp_struct_summary.x_ca 
_dssp_struct_summary.y_ca 
_dssp_struct_summary.z_ca 
Pelodiscus_sinensis_GeneID=102462794 GLY A 1   . . . . . . . . . . . . ? .      .     .      .      135.9  0.4   -14.8 0.2   
Pelodiscus_sinensis_GeneID=102462794 ILE A 2   . . . . . . . - . . . . ? -0.940 .     -144.1 -73.2  97.0   3.8   -13.8 1.4   
Pelodiscus_sinensis_GeneID=102462794 ASN A 3   . . . . . . . + . . . . ? -0.725 54.2  143.2  -52.9  49.7   5.4   -17.2 1.7   
Pelodiscus_sinensis_GeneID=102462794 SER A 4   . . . . . . . - . . . . ? -0.975 48.8  -158.6 -99.3  112.2  7.1   -15.6 4.7   
Pelodiscus_sinensis_GeneID=102462794 ARG A 5   S . . . . . S + . . . . ? 0.121  72.1  103.4  -59.9  14.9   7.6   -18.0 7.8   
Pelodiscus_sinensis_GeneID=102462794 CYS A 6   . . . . . . . - . . . . ? -0.881 64.9  -153.9 -114.8 97.3   7.8   -14.7 9.6   
Pelodiscus_sinensis_GeneID=102462794 GLU A 7   B . . . . > . - A A A . ? -0.531 26.8  -115.5 -55.8  129.7  4.7   -13.7 11.5  
Pelodiscus_sinensis_GeneID=102462794 ALA A 8   P . . . . P . - . . . . ? -0.491 35.0  -98.0  -63.7  140.5  4.4   -9.9  11.8  
Pelodiscus_sinensis_GeneID=102462794 ARG A 9   P . > . . < . - . . . . ? -0.487 58.4  -88.2  -56.3  127.5  4.7   -8.6  15.2  
Pelodiscus_sinensis_GeneID=102462794 PRO A 10  T . 3 . . . S - . . . . ? -0.235 107.3 -5.2   -45.5  123.8  1.1   -8.0  16.3  
Pelodiscus_sinensis_GeneID=102462794 HIS A 11  T . 3 . . . S + . . . . ? 0.636  92.1  126.8  68.1   16.0   -0.1  -4.6  15.3  
Pelodiscus_sinensis_GeneID=102462794 SER A 12  S . < . . . S + . . . . ? 0.615  75.2  49.2   -76.5  -10.6  3.4   -3.6  14.0  
Pelodiscus_sinensis_GeneID=102462794 ARG A 13  . . > . . . . + . . . . ? -0.631 67.1  168.7  -124.4 72.6   1.7   -2.6  10.7  
Pelodiscus_sinensis_GeneID=102462794 PRO A 14  T . 3 . . . S + . . . . ? 0.576  73.1  60.6   -74.3  -1.3   -1.2  -0.4  11.8  
Pelodiscus_sinensis_GeneID=102462794 TYR A 15  T . 3 . . . S + . . . . ? 0.531  77.9  117.8  -97.1  -12.5  -1.9  0.7   8.2   
Pelodiscus_sinensis_GeneID=102462794 MET A 16  E . < . . . . - B H H . ? -0.341 45.4  -164.1 -65.9  140.1  -2.6  -2.8  6.9   
Pelodiscus_sinensis_GeneID=102462794 ALA A 17  E . . . . . . - B H H I ? -0.981 11.5  -152.6 -127.8 135.3  -6.0  -3.6  5.4   
Pelodiscus_sinensis_GeneID=102462794 CYS A 18  E . . . . . . - B H H I ? -0.942 13.0  -149.0 -103.4 121.3  -7.7  -6.9  4.7   
Pelodiscus_sinensis_GeneID=102462794 LEU A 19  E . . . . . . - B H H I ? -0.849 11.2  -145.6 -91.7  111.7  -10.3 -6.8  1.9   
Pelodiscus_sinensis_GeneID=102462794 GLU A 20  E . . . . . . - B H H I ? -0.801 16.2  -165.5 -83.7  118.1  -13.0 -9.3  2.6   
Pelodiscus_sinensis_GeneID=102462794 ARG A 21  . . > . . . . - . . . . ? -0.724 31.8  -120.6 -106.4 138.9  -14.3 -10.8 -0.7  
Pelodiscus_sinensis_GeneID=102462794 ALA A 22  T . 3 . . . S + . . . . ? 0.778  108.7 62.4   -46.5  -7.2   -17.7 -12.9 -1.1  
Pelodiscus_sinensis_GeneID=102462794 SER A 23  T . 3 . . . S - . . . . ? 0.450  114.0 -104.1 -132.2 58.6   -15.4 -15.9 -2.4  
Pelodiscus_sinensis_GeneID=102462794 TYR A 24  S . < . . . S + . . . . ? 0.539  88.0  116.6  48.2   0.9    -12.9 -16.8 0.5   
Pelodiscus_sinensis_GeneID=102462794 ILE A 25  P . . . . > . - . . . . ? -0.893 51.9  -156.0 -103.8 122.6  -10.1 -14.9 -1.3  
Pelodiscus_sinensis_GeneID=102462794 HIS A 26  E . . . . P . - B I H . ? -0.762 4.0   -160.8 -96.0  136.0  -8.7  -11.8 0.6   
Pelodiscus_sinensis_GeneID=102462794 CYS A 27  E . . . . P . - B I H . ? -0.844 18.2  -127.3 -100.2 155.8  -6.9  -8.8  -1.0  
Pelodiscus_sinensis_GeneID=102462794 GLY A 28  E . . . . < . + B I H . ? -0.496 30.8  162.3  -93.6  171.0  -4.7  -6.6  0.8   
Pelodiscus_sinensis_GeneID=102462794 GLY A 29  E . . . . . . - B I H . ? -0.946 24.3  -129.2 -167.6 175.2  -4.7  -2.7  1.1   
Pelodiscus_sinensis_GeneID=102462794 PHE A 30  E . . . . . . - B I H J ? -0.995 22.4  -114.2 -147.8 141.3  -3.4  0.1   3.2   
Pelodiscus_sinensis_GeneID=102462794 LEU A 31  E . . . . . . + B I . J ? -0.621 34.1  165.3  -74.6  120.5  -4.9  3.1   4.9   
Pelodiscus_sinensis_GeneID=102462794 VAL A 32  E . . . . . S + B I . . ? 0.578  74.3  10.8   -112.1 -14.3  -3.6  6.4   3.4   
Pelodiscus_sinensis_GeneID=102462794 ALA A 33  E . > . . . S - B I . J ? -0.942 89.8  -93.1  -155.0 165.0  -6.4  8.5   5.1   
Pelodiscus_sinensis_GeneID=102462794 LYS A 34  T . 3 . . . S + . . . . ? 0.764  128.3 22.7   -56.8  -19.1  -9.1  8.0   7.8   
Pelodiscus_sinensis_GeneID=102462794 ASP A 35  T . 3 . . . S + . . . . ? 0.166  111.4 82.4   -134.3 15.7   -11.5 7.2   5.0   
Pelodiscus_sinensis_GeneID=102462794 PHE A 36  E . < . . . . - B J J K ? -0.992 47.6  -173.0 -131.9 132.4  -9.3  6.0   2.2   
Pelodiscus_sinensis_GeneID=102462794 VAL A 37  E . . . . . . - B J J K ? -0.959 15.2  -145.2 -116.7 131.7  -7.6  2.7   1.4   
Pelodiscus_sinensis_GeneID=102462794 LEU A 38  E . . . . . . + B J J K ? -0.847 34.4  144.5  -94.5  140.3  -5.2  2.1   -1.4  
Pelodiscus_sinensis_GeneID=102462794 THR A 39  E . . . . . . - B J . K ? -0.883 51.1  -68.7  -157.0 178.0  -5.2  -1.2  -3.2  
Pelodiscus_sinensis_GeneID=102462794 ALA A 40  . . > . . . . - . . . . ? -0.658 33.7  -134.8 -79.6  142.8  -4.8  -2.9  -6.5  
Pelodiscus_sinensis_GeneID=102462794 ALA A 41  G . > . . . S + . . . . ? 0.805  104.9 64.5   -65.9  -29.6  -7.4  -2.3  -9.2  
Pelodiscus_sinensis_GeneID=102462794 HIS A 42  G . 3 . . . S + . . . . ? 0.614  88.4  72.0   -73.1  -2.6   -7.5  -6.0  -10.0 
Pelodiscus_sinensis_GeneID=102462794 CYS A 43  G . < . . . S + . . . . ? 0.404  72.3  128.7  -88.3  0.5    -8.8  -6.5  -6.5  
Pelodiscus_sinensis_GeneID=102462794 GLN A 44  . . < . . . . + . . . . ? -0.287 26.9  139.8  -61.7  143.4  -12.2 -5.0  -7.5  
Pelodiscus_sinensis_GeneID=102462794 ARG A 45  . . . . . . . - . . . . ? -0.952 53.8  -64.8  -165.7 179.0  -15.4 -6.9  -6.8  
Pelodiscus_sinensis_GeneID=102462794 ASP A 46  S . . . . . S - . . . . ? -0.601 106.9 -2.8   -81.5  129.0  -19.1 -6.7  -5.6  
Pelodiscus_sinensis_GeneID=102462794 LYS A 47  S . . . . . S - . . . . ? 0.962  76.2  -163.2 61.5   88.0   -19.6 -5.5  -1.9  
Pelodiscus_sinensis_GeneID=102462794 ILE A 48  . . . . . . . - . . . . ? -0.860 6.5   -164.7 -104.5 124.4  -16.1 -5.0  -0.3  
Pelodiscus_sinensis_GeneID=102462794 ALA A 49  E . . . . . . - B K I L ? -0.958 12.4  -143.0 -105.3 140.4  -15.6 -4.8  3.5   
Pelodiscus_sinensis_GeneID=102462794 VAL A 50  E . . . . . . - B K I L ? -0.901 7.7   -157.3 -103.1 124.4  -12.3 -3.5  4.9   
Pelodiscus_sinensis_GeneID=102462794 ILE A 51  E . . . . . . - B K I L ? -0.929 17.3  -180.0 -100.8 120.3  -10.9 -5.1  8.0   
Pelodiscus_sinensis_GeneID=102462794 LEU A 52  E . . . . . . + B K I L ? -0.822 57.7  27.4   -116.4 150.1  -8.5  -2.8  10.0  
Pelodiscus_sinensis_GeneID=102462794 GLY A 53  S . . . . . S + . . . . ? 0.664  83.7  136.7  81.5   15.7   -6.6  -3.4  13.2  
Pelodiscus_sinensis_GeneID=102462794 ALA A 54  . . . . . . . + . . . . ? -0.842 29.3  168.9  -103.4 127.8  -6.4  -7.1  12.8  
Pelodiscus_sinensis_GeneID=102462794 HIS A 55  S . . . . . S + . . . . ? 0.734  91.1  29.1   -88.1  -43.1  -3.3  -9.3  13.4  
Pelodiscus_sinensis_GeneID=102462794 ASP A 56  B . > . . . S - C N N . ? -0.966 72.4  -161.3 -117.9 113.9  -5.4  -12.4 13.2  
Pelodiscus_sinensis_GeneID=102462794 ILE A 57  T . 3 . . . S + . . . . ? 0.659  89.2  56.8   -79.0  -6.1   -8.4  -12.0 10.9  
Pelodiscus_sinensis_GeneID=102462794 THR A 58  T . 3 . . . S + . . . . ? 0.661  96.8  77.0   -95.5  -15.2  -10.2 -15.1 12.4  
Pelodiscus_sinensis_GeneID=102462794 LYS A 59  S . < . . . S - . . . . ? -0.758 85.3  -123.6 -100.0 136.7  -10.1 -13.7 15.9  
Pelodiscus_sinensis_GeneID=102462794 GLN A 60  . . . . . . . - . . . . ? -0.722 37.9  -170.7 -72.7  91.8   -12.4 -11.0 17.2  
Pelodiscus_sinensis_GeneID=102462794 GLU A 61  . . > . . . . - . . . . ? -0.728 29.2  -131.7 -87.1  132.9  -9.7  -8.5  18.3  
Pelodiscus_sinensis_GeneID=102462794 PRO A 62  T . 3 . . . S + . . . . ? 0.809  110.1 55.2   -53.8  -25.5  -10.9 -5.5  20.3  
Pelodiscus_sinensis_GeneID=102462794 SER A 63  T . 3 . . . S + . . . . ? 0.615  85.4  112.0  -81.6  -15.7  -8.8  -3.3  17.9  
Pelodiscus_sinensis_GeneID=102462794 GLN A 64  . . < . . . . - . . . . ? -0.405 44.7  -172.0 -73.9  131.2  -10.5 -4.7  14.7  
Pelodiscus_sinensis_GeneID=102462794 GLN A 65  E . . . . . . - B L L . ? -0.999 7.9   -161.4 -119.9 121.6  -12.8 -2.4  12.7  
Pelodiscus_sinensis_GeneID=102462794 ARG A 66  E . . . . . . + B L L . ? -0.957 17.7  177.2  -104.4 116.0  -14.9 -3.8  9.9   
Pelodiscus_sinensis_GeneID=102462794 ILE A 67  E . . . . . . - B L L . ? -0.975 24.6  -127.6 -126.3 130.4  -16.0 -1.0  7.5   
Pelodiscus_sinensis_GeneID=102462794 ARG A 68  E . . . . . . - B L L . ? -0.409 28.2  -113.4 -72.0  151.9  -18.0 -1.3  4.2   
Pelodiscus_sinensis_GeneID=102462794 VAL A 69  E . . . . . . - B L M . ? -0.769 25.8  -173.4 -90.6  124.6  -16.7 0.3   1.1   
Pelodiscus_sinensis_GeneID=102462794 ARG A 70  E . . . . . S + B L . . ? 0.889  71.8  11.4   -77.0  -46.4  -18.8 3.2   -0.2  
Pelodiscus_sinensis_GeneID=102462794 ARG A 71  E . . . . . . - B L M . ? -0.995 56.9  -152.8 -141.7 133.6  -17.0 3.7   -3.5  
Pelodiscus_sinensis_GeneID=102462794 GLN A 72  E . . . . . . - B L M . ? -0.969 15.4  -173.1 -102.9 122.2  -14.5 1.8   -5.5  
Pelodiscus_sinensis_GeneID=102462794 ILE A 73  E . . . . . . - B L M . ? -0.788 4.7   -172.4 -120.9 82.7   -12.3 4.2   -7.7  
Pelodiscus_sinensis_GeneID=102462794 PRO A 74  E . . . . . . - B L M . ? -0.500 42.6  -90.2  -71.7  144.8  -10.0 2.2   -10.1 
Pelodiscus_sinensis_GeneID=102462794 HIS A 75  . . > . . . . - . . . . ? -0.365 36.5  -130.2 -49.7  131.8  -7.5  4.2   -12.1 
Pelodiscus_sinensis_GeneID=102462794 PRO A 76  T . 3 . . . S + . . . . ? 0.744  107.0 50.0   -61.3  -25.4  -9.3  5.1   -15.4 
Pelodiscus_sinensis_GeneID=102462794 GLN A 77  T . 3 . . . S + . . . . ? 0.165  79.0  138.8  -100.6 14.7   -6.4  3.8   -17.5 
Pelodiscus_sinensis_GeneID=102462794 TYR A 78  . . < . . . . - . . . . ? -0.460 38.6  -158.2 -59.9  129.1  -6.3  0.5   -15.6 
Pelodiscus_sinensis_GeneID=102462794 ASP A 79  B . . > > . . - D P O . ? -0.937 9.3   -164.5 -112.6 113.3  -5.7  -2.3  -18.1 
Pelodiscus_sinensis_GeneID=102462794 SER A 80  T . . 4 5 . S + . . . . ? 0.695  88.4  54.3   -75.5  -16.8  -6.8  -5.7  -16.9 
Pelodiscus_sinensis_GeneID=102462794 LYS A 81  T . . 4 5 . S + . . . . ? 0.920  124.5 20.9   -81.2  -41.8  -4.8  -7.5  -19.6 
Pelodiscus_sinensis_GeneID=102462794 THR A 82  T . . 4 5 . S - . . . . ? 0.545  96.3  -129.8 -105.1 -9.2   -1.4  -5.9  -18.9 
Pelodiscus_sinensis_GeneID=102462794 LEU A 83  T . > < 5 . . + . . . . ? 0.695  50.1  161.9  61.4   17.8   -2.1  -4.8  -15.3 
Pelodiscus_sinensis_GeneID=102462794 GLU A 84  B . 3 . < . . + D Q O . ? -0.501 66.1  10.5   -61.8  138.7  -0.9  -1.4  -16.3 
Pelodiscus_sinensis_GeneID=102462794 ASN A 85  T . 3 . . . S + . . . . ? 0.887  81.5  176.9  57.5   35.4   -2.0  1.4   -13.8 
Pelodiscus_sinensis_GeneID=102462794 ASP A 86  . . < . . . . + . . . . ? -0.490 32.5  118.6  -70.3  69.9   -3.2  -1.4  -11.4 
Pelodiscus_sinensis_GeneID=102462794 ILE A 87  . . . . . . . + . . . . ? -0.997 35.9  178.8  -141.7 139.4  -4.2  1.0   -8.5  
Pelodiscus_sinensis_GeneID=102462794 MET A 88  E . . . . . . - B M K M ? -0.997 19.3  -140.8 -144.9 138.8  -7.6  1.7   -6.9  
Pelodiscus_sinensis_GeneID=102462794 LEU A 89  E . . . . . . - B M K M ? -0.859 13.1  -155.8 -96.2  132.9  -8.9  3.9   -4.1  
Pelodiscus_sinensis_GeneID=102462794 LEU A 90  E . . . . . . - B M K M ? -0.970 4.3   -152.9 -108.0 119.4  -11.5 2.6   -1.7  
Pelodiscus_sinensis_GeneID=102462794 GLN A 91  E . . . . . . - B M K M ? -0.853 19.4  -134.9 -88.2  122.3  -13.7 5.2   0.0   
Pelodiscus_sinensis_GeneID=102462794 LEU A 92  E . . . . . . - B M . M ? -0.450 9.9   -130.2 -77.3  143.8  -14.9 3.9   3.3   
Pelodiscus_sinensis_GeneID=102462794 GLU A 93  S . . . . . S + . . . . ? 0.822  98.8  19.5   -60.0  -32.9  -18.6 4.3   4.3   
Pelodiscus_sinensis_GeneID=102462794 LYS A 94  S . . . . . S - . . . . ? -0.989 95.4  -99.4  -136.4 144.7  -17.3 5.7   7.7   
Pelodiscus_sinensis_GeneID=102462794 PRO A 95  . . . . . . . - . . . . ? -0.328 45.1  -107.9 -60.7  144.4  -13.9 7.1   8.7   
Pelodiscus_sinensis_GeneID=102462794 ALA A 96  . . . . . . . - . . . . ? -0.424 27.0  -117.3 -65.8  142.2  -11.6 4.6   10.5  
Pelodiscus_sinensis_GeneID=102462794 LYS A 97  . . . . . . . - . . . . ? -0.797 32.2  -139.7 -81.4  107.7  -11.0 5.1   14.2  
Pelodiscus_sinensis_GeneID=102462794 LEU A 98  . . . . . . . + . . . . ? -0.560 42.3  130.0  -75.0  136.4  -7.3  5.8   14.5  
Pelodiscus_sinensis_GeneID=102462794 ASN A 99  B . > . . . S - E R P . ? -0.825 73.5  -55.9  -160.9 -168.5 -5.4  4.2   17.5  
Pelodiscus_sinensis_GeneID=102462794 GLY A 100 T . 3 . . . S + . . . . ? 0.787  136.8 36.4   -58.5  -14.6  -2.4  2.1   18.5  
Pelodiscus_sinensis_GeneID=102462794 SER A 101 T . 3 . . . S + . . . . ? 0.548  114.5 56.6   -118.7 -10.7  -3.5  -0.6  16.0  
Pelodiscus_sinensis_GeneID=102462794 VAL A 102 B . < . . . . + E S P . ? -0.953 66.2  143.5  -131.8 112.8  -5.0  1.5   13.2  
Pelodiscus_sinensis_GeneID=102462794 LYS A 103 . . . . . . . - . . . . ? -0.940 43.5  -110.0 -142.6 161.4  -2.9  4.2   11.5  
Pelodiscus_sinensis_GeneID=102462794 THR A 104 . . . . . . . - . . . . ? -0.571 24.7  -137.6 -86.2  156.5  -2.2  5.8   8.1   
Pelodiscus_sinensis_GeneID=102462794 ILE A 105 . . . . . . . - . . . . ? -0.951 25.5  -113.0 -113.2 134.6  0.9   5.3   6.1   
Pelodiscus_sinensis_GeneID=102462794 PRO A 106 P . . . . > . - . . . . ? -0.361 25.4  -122.2 -66.2  147.5  2.6   8.3   4.3   
Pelodiscus_sinensis_GeneID=102462794 LEU A 107 P . . . . P . - . . . . ? -0.630 32.5  -108.7 -84.2  141.4  2.7   8.5   0.5   
Pelodiscus_sinensis_GeneID=102462794 PRO A 108 P . . . . < . - . . . . ? -0.410 19.8  -163.0 -70.5  149.5  6.1   8.8   -1.1  
Pelodiscus_sinensis_GeneID=102462794 GLN A 109 S . . . . . S + . . . . ? 0.618  74.7  35.9   -102.5 -17.0  7.2   12.1  -2.7  
Pelodiscus_sinensis_GeneID=102462794 GLU A 110 S . . . . . S - . . . . ? -0.856 90.7  -88.4  -134.1 168.2  10.1  10.5  -4.7  
Pelodiscus_sinensis_GeneID=102462794 TRP A 111 P . . . . > . - . . . . ? -0.400 44.1  -117.0 -72.3  143.4  11.1  7.3   -6.5  
Pelodiscus_sinensis_GeneID=102462794 VAL A 112 P . . . . P . - . . . . ? -0.567 30.1  -125.3 -77.5  148.5  12.6  4.6   -4.5  
Pelodiscus_sinensis_GeneID=102462794 LYS A 113 P . > . . P . - . . . . ? -0.710 26.4  -97.8  -97.7  146.2  16.3  3.6   -5.4  
Pelodiscus_sinensis_GeneID=102462794 PRO A 114 T . 3 . . < S + . . . . ? -0.335 109.7 37.7   -56.3  139.2  17.6  0.2   -6.3  
Pelodiscus_sinensis_GeneID=102462794 GLY A 115 T . 3 . . . S + . . . . ? 0.179  82.1  129.7  103.5  -18.0  19.2  -1.4  -3.2  
Pelodiscus_sinensis_GeneID=102462794 MET A 116 . . < . . . . - . . . . ? -0.508 55.2  -132.7 -69.3  138.2  16.6  -0.1  -0.7  
Pelodiscus_sinensis_GeneID=102462794 VAL A 117 E . . . . . . + A B B . ? -0.829 29.7  179.4  -97.3  127.0  15.2  -2.8  1.5   
Pelodiscus_sinensis_GeneID=102462794 GLY A 118 E . . . . . . - A B B . ? -0.773 21.2  -127.7 -122.8 167.7  11.4  -2.8  2.0   
Pelodiscus_sinensis_GeneID=102462794 SER A 119 E . . . . . . - A B B C ? -0.946 13.0  -165.2 -117.9 139.7  8.8   -4.7  3.8   
Pelodiscus_sinensis_GeneID=102462794 VAL A 120 E . . . . . . - A B B C ? -0.987 9.4   -169.4 -119.2 130.9  5.6   -6.3  2.4   
Pelodiscus_sinensis_GeneID=102462794 ALA A 121 E . . . . . . + A B B . ? -0.943 18.0  138.4  -122.9 145.0  2.8   -7.5  4.7   
Pelodiscus_sinensis_GeneID=102462794 GLY A 122 E . . . . . . - A B B . ? -0.981 54.0  -124.6 -174.6 165.6  -0.2  -9.6  3.9   
Pelodiscus_sinensis_GeneID=102462794 TRP A 123 . . . . . . . + . . . . ? 0.435  55.0  163.6  -102.0 0.2    -2.6  -12.4 5.0   
Pelodiscus_sinensis_GeneID=102462794 GLY A 124 . . . . . . . - . . . . ? 0.544  51.4  -84.6  -1.6   171.2  -2.0  -14.4 1.6   
Pelodiscus_sinensis_GeneID=102462794 ARG A 125 . . . . . . . - . . . . ? -0.902 49.9  -175.5 -93.2  65.0   -3.0  -18.3 1.1   
Pelodiscus_sinensis_GeneID=102462794 SER A 126 . . . . . . . - . . . . ? -0.828 51.4  -97.4  -58.5  139.4  0.2   -20.2 2.5   
Pelodiscus_sinensis_GeneID=102462794 ILE A 127 S . . . . . S + . . . . ? 0.676  136.6 44.6   -31.3  3.9    -0.1  -24.2 2.0   
Pelodiscus_sinensis_GeneID=102462794 ALA A 128 S . . . . . S - . . . . ? -0.964 104.6 -134.4 -148.4 50.8   -1.2  -23.5 5.7   
Pelodiscus_sinensis_GeneID=102462794 ALA A 129 . . . . . . . - . . . . ? -0.482 22.3  -156.1 0.7    66.2   -3.7  -20.4 5.3   
Pelodiscus_sinensis_GeneID=102462794 SER A 130 . . . . . . . - . . . . ? -0.908 10.4  -159.2 -66.5  112.3  -2.2  -18.5 8.3   
Pelodiscus_sinensis_GeneID=102462794 ASN A 131 . . . . . . . + . . . . ? 0.266  68.5  96.7   -64.2  5.3    -5.0  -16.2 9.4   
Pelodiscus_sinensis_GeneID=102462794 VAL A 132 B . . . . . S - C O N . ? -0.808 89.9  -99.5  -108.5 138.9  -2.2  -14.2 11.0  
Pelodiscus_sinensis_GeneID=102462794 LEU A 133 . . . . . . . - . . . . ? -0.396 43.0  -165.0 -58.7  126.6  -0.5  -11.2 9.4   
Pelodiscus_sinensis_GeneID=102462794 GLN A 134 E . . . . . . - A C A B ? -0.795 4.7   -161.4 -113.1 159.7  2.8   -12.2 7.7   
Pelodiscus_sinensis_GeneID=102462794 GLU A 135 E . . . . . . - A C . B ? -0.990 6.5   -174.6 -142.9 150.7  5.7   -10.0 6.5   
Pelodiscus_sinensis_GeneID=102462794 VAL A 136 E . . . . . . - A C . B ? -0.987 22.7  -124.1 -141.4 152.5  8.6   -10.3 4.2   
Pelodiscus_sinensis_GeneID=102462794 GLU A 137 E . . . . . . - A C . B ? -0.779 28.4  -175.9 -95.9  135.5  11.6  -8.2  3.2   
Pelodiscus_sinensis_GeneID=102462794 VAL A 138 E . . . . . . - A C . B ? -0.933 18.9  -135.1 -128.4 151.5  12.3  -7.4  -0.4  
Pelodiscus_sinensis_GeneID=102462794 LYS A 139 E . . . . . . - A C D B ? -0.946 20.5  -127.0 -108.1 125.1  15.0  -5.5  -2.1  
Pelodiscus_sinensis_GeneID=102462794 VAL A 140 E . . . . . . - A C D . ? -0.535 35.8  -164.7 -65.5  132.4  14.3  -3.0  -4.8  
Pelodiscus_sinensis_GeneID=102462794 VAL A 141 . . . . . . . - . . . . ? -0.724 26.5  -78.9  -120.7 169.0  16.2  -3.8  -7.9  
Pelodiscus_sinensis_GeneID=102462794 LYS A 142 . . > . . . . - . . . . ? -0.334 39.3  -119.8 -64.9  147.5  17.2  -2.2  -11.1 
Pelodiscus_sinensis_GeneID=102462794 ASP A 143 G . > > . . S + . . . . ? 0.763  106.6 74.5   -58.5  -29.7  14.5  -1.9  -13.9 
Pelodiscus_sinensis_GeneID=102462794 ASP A 144 G . 3 4 . . S + . . . . ? 0.806  88.6  60.0   -57.8  -26.9  16.7  -4.0  -16.2 
Pelodiscus_sinensis_GeneID=102462794 LYS A 145 G . < 4 . . S + . . . . ? 0.748  113.9 34.4   -73.7  -21.5  15.9  -7.1  -14.3 
Pelodiscus_sinensis_GeneID=102462794 CYS A 146 T . X 4 . . S + . . . . ? 0.468  93.7  88.3   -112.4 -4.7   12.1  -6.6  -15.0 
Pelodiscus_sinensis_GeneID=102462794 LEU A 147 T . 3 < . . S + . . . . ? 0.719  76.7  69.9   -70.9  -15.6  12.4  -5.2  -18.6 
Pelodiscus_sinensis_GeneID=102462794 LYS A 148 T . 3 . . . S + . . . . ? 0.667  84.7  95.3   -78.2  -2.8   12.4  -8.8  -20.0 
Pelodiscus_sinensis_GeneID=102462794 TYR A 149 S . X . . . S - . . . . ? -0.637 85.5  -112.5 -99.4  133.1  8.7   -9.0  -18.9 
Pelodiscus_sinensis_GeneID=102462794 ASN A 150 T . 3 . . . S + . . . . ? -0.353 100.9 11.3   -61.5  116.5  6.0   -8.3  -21.2 
Pelodiscus_sinensis_GeneID=102462794 TYR A 151 T . 3 . . . S + . . . . ? 0.636  83.1  147.5  96.8   6.7    4.1   -5.0  -20.2 
Pelodiscus_sinensis_GeneID=102462794 TYR A 152 . . < . . . . - . . . . ? -0.777 26.0  -170.9 -72.1  125.6  6.7   -3.9  -17.6 
Pelodiscus_sinensis_GeneID=102462794 ASP A 153 . . > > . . . - . . . . ? -0.949 17.8  -159.8 -120.8 110.3  6.7   -0.1  -17.6 
Pelodiscus_sinensis_GeneID=102462794 GLN A 154 T . 3 4 . . S + . . . . ? 0.687  91.5  63.2   -65.3  -14.0  9.5   1.5   -15.5 
Pelodiscus_sinensis_GeneID=102462794 ALA A 155 T . 3 4 . . S + . . . . ? 0.782  121.3 16.2   -78.5  -28.1  7.4   4.7   -15.4 
Pelodiscus_sinensis_GeneID=102462794 THR A 156 T . < 4 . . S + . . . . ? 0.423  118.0 70.6   -128.7 -0.7   4.5   3.2   -13.5 
Pelodiscus_sinensis_GeneID=102462794 MET A 157 E . . < . . . - A D . E ? -0.909 57.5  -150.3 -129.5 152.5  6.0   -0.0  -12.1 
Pelodiscus_sinensis_GeneID=102462794 LEU A 158 E . . . . . . - A D . E ? -0.917 11.5  -144.8 -116.4 144.3  8.6   -1.1  -9.3  
Pelodiscus_sinensis_GeneID=102462794 CYS A 159 E . . . . . . + A D . E ? -0.930 24.6  165.5  -113.7 127.3  10.8  -4.1  -9.3  
Pelodiscus_sinensis_GeneID=102462794 ALA A 160 E . . . . . . - A D D E ? -0.991 17.2  -154.1 -142.7 148.7  11.7  -6.0  -6.1  
Pelodiscus_sinensis_GeneID=102462794 GLU A 161 E . . . . . . - A D D . ? -0.940 16.7  -127.6 -125.1 144.7  13.1  -9.3  -5.2  
Pelodiscus_sinensis_GeneID=102462794 HIS A 162 . . > . . . . - . . . . ? -0.764 19.5  -136.1 -85.8  132.1  12.9  -11.5 -2.2  
Pelodiscus_sinensis_GeneID=102462794 PRO A 163 T . 3 . . . S + . . . . ? 0.783  102.5 55.6   -62.9  -20.5  16.3  -12.6 -0.8  
Pelodiscus_sinensis_GeneID=102462794 GLN A 164 T . 3 . . . S - . . . . ? 0.473  98.4  -133.6 -111.4 25.3   15.2  -16.3 -0.4  
Pelodiscus_sinensis_GeneID=102462794 LYS A 165 . . < . . . . + . . . . ? 0.646  63.1  135.0  31.6   34.7   14.1  -16.7 -4.2  
Pelodiscus_sinensis_GeneID=102462794 TRP A 166 S . . . . . S - . . . . ? -0.648 79.2  -67.2  -116.4 123.7  10.9  -18.4 -2.8  
Pelodiscus_sinensis_GeneID=102462794 GLU A 167 . . . . . . . - . . . . ? 0.049  56.3  -170.2 1.7    73.8   7.2   -17.5 -4.2  
Pelodiscus_sinensis_GeneID=102462794 ASP A 168 S . . . . . S + . . . . ? 0.860  70.9  41.2   -80.9  -3.6   7.2   -13.7 -2.9  
Pelodiscus_sinensis_GeneID=102462794 ILE A 169 S . . . . . S - . . . . ? -0.902 71.0  -171.3 -143.9 94.9   3.5   -12.9 -3.7  
Pelodiscus_sinensis_GeneID=102462794 VAL A 170 . . > . . . . - . . . . ? -0.696 49.1  -80.4  -75.4  130.9  1.0   -15.7 -2.9  
Pelodiscus_sinensis_GeneID=102462794 PRO A 171 T . 3 . . . S + . . . . ? -0.320 120.6 45.2   -30.8  114.6  -2.6  -15.2 -4.2  
Pelodiscus_sinensis_GeneID=102462794 GLY A 172 T . 3 . . . S + . . . . ? 0.128  88.0  80.1   127.7  -7.9   -4.2  -12.8 -1.5  
Pelodiscus_sinensis_GeneID=102462794 ASP A 173 . . X . . . . + . . . . ? 0.407  60.8  128.7  -102.4 -6.2   -1.4  -10.1 -0.9  
Pelodiscus_sinensis_GeneID=102462794 SER A 174 T . 3 . . . S + . . . . ? -0.309 71.5  25.8   -47.4  132.0  -2.5  -8.2  -4.0  
Pelodiscus_sinensis_GeneID=102462794 GLY A 175 T . 3 . . . S + . . . . ? 0.212  90.8  128.3  98.6   -15.2  -3.0  -4.7  -3.0  
Pelodiscus_sinensis_GeneID=102462794 GLY A 176 P . < . . > . - . . . . ? -0.358 60.9  -99.9  -73.4  160.7  -0.7  -4.7  -0.0  
Pelodiscus_sinensis_GeneID=102462794 PRO A 177 E . . . . P . - A E . F ? -0.557 11.9  -143.8 -91.9  130.2  2.0   -2.0  0.4   
Pelodiscus_sinensis_GeneID=102462794 LEU A 178 E . . . . < . - A E C F ? -0.911 31.1  -156.5 -75.4  117.7  5.7   -2.2  -0.4  
Pelodiscus_sinensis_GeneID=102462794 VAL A 179 E . . . . . . + A E C F ? -0.875 19.5  172.0  -111.0 120.4  7.1   -0.1  2.5   
Pelodiscus_sinensis_GeneID=102462794 CYS A 180 E . > . . . S - A E . F ? -0.996 71.6  -8.6   -124.5 130.5  10.5  1.6   2.2   
Pelodiscus_sinensis_GeneID=102462794 ASP A 181 T . 3 . . . S - . . . . ? 0.891  130.4 -55.0  53.5   35.3   11.8  4.1   4.8   
Pelodiscus_sinensis_GeneID=102462794 GLY A 182 T . 3 . . . S + . . . . ? 0.590  118.2 103.7  80.6   10.1   8.4   4.2   6.4   
Pelodiscus_sinensis_GeneID=102462794 LYS A 183 E . < . . . S - A F F . ? -0.937 78.6  -107.4 -126.1 153.6  6.5   5.1   3.2   
Pelodiscus_sinensis_GeneID=102462794 ALA A 184 E . . . . . . + A F F . ? -0.666 42.2  165.7  -81.3  106.1  4.3   3.2   0.8   
Pelodiscus_sinensis_GeneID=102462794 GLN A 185 E . . . . . . + A F . . ? 0.679  58.5  9.6    -98.2  -19.2  6.4   2.9   -2.3  
Pelodiscus_sinensis_GeneID=102462794 GLY A 186 E . . . . . . - A F F G ? -0.979 58.0  -128.1 -157.5 160.2  4.5   0.2   -4.2  
Pelodiscus_sinensis_GeneID=102462794 ILE A 187 E . . . . . . - A F F G ? -0.984 40.0  -111.7 -113.6 122.6  1.3   -1.8  -4.4  
Pelodiscus_sinensis_GeneID=102462794 ALA A 188 E . . . . . . + A F . G ? -0.391 56.3  150.6  -55.1  115.7  1.6   -5.5  -4.8  
Pelodiscus_sinensis_GeneID=102462794 SER A 189 E . . . . . . + A F . . ? 0.727  59.5  20.4   -119.1 -50.6  0.4   -6.1  -8.3  
Pelodiscus_sinensis_GeneID=102462794 ARG A 190 E . . . . . S - A F . G ? -0.985 75.4  -132.8 -134.0 116.8  2.1   -9.1  -9.8  
Pelodiscus_sinensis_GeneID=102462794 GLY A 191 P . . . . > . - . . . . ? -0.227 26.0  -103.5 -65.7  159.8  3.8   -11.9 -7.7  
Pelodiscus_sinensis_GeneID=102462794 SER A 192 P . . . . P . - . . . . ? -0.640 26.5  -141.0 -81.4  118.9  7.2   -13.4 -8.3  
Pelodiscus_sinensis_GeneID=102462794 ARG A 193 P . > > . < . - . . . . ? -0.871 41.4  -91.5  -75.5  130.2  7.3   -16.9 -10.0 
Pelodiscus_sinensis_GeneID=102462794 PRO A 194 T . 3 4 . . S - . . . . ? -0.425 107.1 -4.4   -41.7  121.4  10.1  -19.1 -8.4  
Pelodiscus_sinensis_GeneID=102462794 GLY A 195 T . 3 4 . . S + . . . . ? 0.421  123.2 77.0   78.4   11.1   13.3  -18.6 -10.5 
Pelodiscus_sinensis_GeneID=102462794 LYS A 196 T . < 4 . . S - . . . . ? 0.738  93.9  -5.7   -141.5 -1.7   11.7  -16.4 -13.1 
Pelodiscus_sinensis_GeneID=102462794 ILE A 197 . . . < . . . - . . . . ? -0.895 54.0  -108.6 167.9  132.4  11.2  -12.7 -11.7 
Pelodiscus_sinensis_GeneID=102462794 PRO A 198 P . . . . > . - . . . . ? -0.170 60.8  -89.9  -55.3  139.9  11.2  -10.1 -9.0  
Pelodiscus_sinensis_GeneID=102462794 GLY A 199 E . . . . P . - A G E . ? -0.418 39.3  -132.3 -49.4  138.9  7.7   -9.1  -7.9  
Pelodiscus_sinensis_GeneID=102462794 THR A 200 E . . . . < . - A G E G ? -0.924 23.8  -171.2 -101.2 133.4  6.1   -6.2  -9.8  
Pelodiscus_sinensis_GeneID=102462794 TYR A 201 E . . . . . . - A G E G ? -0.922 30.7  -111.2 -119.3 140.2  4.5   -3.4  -7.8  
Pelodiscus_sinensis_GeneID=102462794 THR A 202 E . . . . . . - A G E G ? -0.693 40.6  -121.2 -67.3  125.6  2.4   -0.5  -8.9  
Pelodiscus_sinensis_GeneID=102462794 ARG A 203 E . > . . . . - A G . G ? -0.642 21.6  -162.9 -73.8  111.8  4.6   2.6   -8.3  
Pelodiscus_sinensis_GeneID=102462794 VAL A 204 G . > . . . S + . . . . ? 0.901  86.8  60.2   -64.7  -40.4  2.7   4.8   -5.9  
Pelodiscus_sinensis_GeneID=102462794 SER A 205 G . > . . . S + . . . . ? 0.790  96.3  62.4   -60.9  -26.5  4.8   7.9   -6.7  
Pelodiscus_sinensis_GeneID=102462794 ALA A 206 G . < . . . S + . . . . ? 0.700  112.2 36.7   -70.9  -15.4  3.7   7.7   -10.3 
Pelodiscus_sinensis_GeneID=102462794 PHE A 207 G . < > . . S + . . . . ? 0.116  77.7  112.7  -126.8 18.5   0.1   8.2   -9.2  
Pelodiscus_sinensis_GeneID=102462794 ILE A 208 H . < > . . S + . . . . ? 0.913  81.5  50.6   -61.2  -44.0  0.5   10.7  -6.4  
Pelodiscus_sinensis_GeneID=102462794 GLY A 209 H . . > . . S + . . . . ? 0.924  112.8 45.2   -56.8  -48.2  -1.3  13.4  -8.4  
Pelodiscus_sinensis_GeneID=102462794 TRP A 210 H . . > . . S + . . . . ? 0.901  112.3 52.3   -62.4  -42.4  -4.1  11.1  -9.3  
Pelodiscus_sinensis_GeneID=102462794 ILE A 211 H . . X . . S + . . . . ? 0.943  112.2 44.8   -61.8  -47.6  -4.4  9.9   -5.6  
Pelodiscus_sinensis_GeneID=102462794 HIS A 212 H . . X . . S + . . . . ? 0.892  111.6 52.3   -65.5  -44.9  -4.6  13.5  -4.3  
Pelodiscus_sinensis_GeneID=102462794 LYS A 213 H . . X . . S + . . . . ? 0.932  111.9 45.3   -56.5  -49.2  -7.1  14.6  -6.8  
Pelodiscus_sinensis_GeneID=102462794 GLU A 214 H . . < . . S + . . . . ? 0.872  115.0 47.8   -66.0  -36.4  -9.5  11.7  -6.1  
Pelodiscus_sinensis_GeneID=102462794 MET A 215 H . . < . . S + . . . . ? 0.822  115.7 45.3   -72.6  -32.7  -9.1  12.2  -2.3  
Pelodiscus_sinensis_GeneID=102462794 GLY A 216 H . . < . . S + . . . . ? 0.738  102.8 62.6   -80.0  -33.2  -9.7  16.0  -2.6  
Pelodiscus_sinensis_GeneID=102462794 GLN A 217 . . . < . . . . . . . . ? 0.700  .     .      -78.6  9.8    -12.7 15.9  -5.1  
Pelodiscus_sinensis_GeneID=102462794 LEU A 218 . . . . . . . . . . . . ? -0.691 .     .      -128.4 .      -14.7 14.0  -2.4  
# 
loop_
_dssp_struct_ladder.id 
_dssp_struct_ladder.sheet_id 
_dssp_struct_ladder.range_id_1 
_dssp_struct_ladder.range_id_2 
_dssp_struct_ladder.type 
_dssp_struct_ladder.beg_1_label_comp_id 
_dssp_struct_ladder.beg_1_label_asym_id 
_dssp_struct_ladder.beg_1_label_seq_id 
_dssp_struct_ladder.pdbx_beg_1_PDB_ins_code 
_dssp_struct_ladder.end_1_label_comp_id 
_dssp_struct_ladder.end_1_label_asym_id 
_dssp_struct_ladder.end_1_label_seq_id 
_dssp_struct_ladder.pdbx_end_1_PDB_ins_code 
_dssp_struct_ladder.beg_1_auth_comp_id 
_dssp_struct_ladder.beg_1_auth_asym_id 
_dssp_struct_ladder.beg_1_auth_seq_id 
_dssp_struct_ladder.end_1_auth_comp_id 
_dssp_struct_ladder.end_1_auth_asym_id 
_dssp_struct_ladder.end_1_auth_seq_id 
_dssp_struct_ladder.beg_2_label_comp_id 
_dssp_struct_ladder.beg_2_label_asym_id 
_dssp_struct_ladder.beg_2_label_seq_id 
_dssp_struct_ladder.pdbx_beg_2_PDB_ins_code 
_dssp_struct_ladder.end_2_label_comp_id 
_dssp_struct_ladder.end_2_label_asym_id 
_dssp_struct_ladder.end_2_label_seq_id 
_dssp_struct_ladder.pdbx_end_2_PDB_ins_code 
_dssp_struct_ladder.beg_2_auth_comp_id 
_dssp_struct_ladder.beg_2_auth_asym_id 
_dssp_struct_ladder.beg_2_auth_seq_id 
_dssp_struct_ladder.end_2_auth_comp_id 
_dssp_struct_ladder.end_2_auth_asym_id 
_dssp_struct_ladder.end_2_auth_seq_id 
A A A C anti-parallel GLU A 7   ? GLU A 7   ? GLU A 7   GLU A 7   GLN A 134 ? GLN A 134 ? GLN A 134 GLN A 134 
B A B C anti-parallel VAL A 117 ? GLY A 122 ? VAL A 117 GLY A 122 LYS A 139 ? GLN A 134 ? LYS A 139 GLN A 134 
C A B E anti-parallel SER A 119 ? VAL A 120 ? SER A 119 VAL A 120 VAL A 179 ? LEU A 178 ? VAL A 179 LEU A 178 
D A C D anti-parallel LYS A 139 ? VAL A 140 ? LYS A 139 VAL A 140 GLU A 161 ? ALA A 160 ? GLU A 161 ALA A 160 
E A D G anti-parallel MET A 157 ? ALA A 160 ? MET A 157 ALA A 160 THR A 202 ? GLY A 199 ? THR A 202 GLY A 199 
F A E F anti-parallel PRO A 177 ? CYS A 180 ? PRO A 177 CYS A 180 ILE A 187 ? LYS A 183 ? ILE A 187 LYS A 183 
G A F G anti-parallel GLY A 186 ? ARG A 190 ? GLY A 186 ARG A 190 ARG A 203 ? THR A 200 ? ARG A 203 THR A 200 
H B H I anti-parallel MET A 16  ? GLU A 20  ? MET A 16  GLU A 20  PHE A 30  ? HIS A 26  ? PHE A 30  HIS A 26  
I B H K anti-parallel ALA A 17  ? GLU A 20  ? ALA A 17  GLU A 20  LEU A 52  ? ALA A 49  ? LEU A 52  ALA A 49  
J B I J anti-parallel PHE A 30  ? ALA A 33  ? PHE A 30  ALA A 33  LEU A 38  ? PHE A 36  ? LEU A 38  PHE A 36  
K B J M anti-parallel PHE A 36  ? THR A 39  ? PHE A 36  THR A 39  GLN A 91  ? MET A 88  ? GLN A 91  MET A 88  
L B K L anti-parallel ALA A 49  ? LEU A 52  ? ALA A 49  LEU A 52  ARG A 68  ? GLN A 65  ? ARG A 68  GLN A 65  
M B L M anti-parallel VAL A 69  ? PRO A 74  ? VAL A 69  PRO A 74  LEU A 92  ? MET A 88  ? LEU A 92  MET A 88  
N C N O anti-parallel ASP A 56  ? ASP A 56  ? ASP A 56  ASP A 56  VAL A 132 ? VAL A 132 ? VAL A 132 VAL A 132 
O D P Q anti-parallel ASP A 79  ? ASP A 79  ? ASP A 79  ASP A 79  GLU A 84  ? GLU A 84  ? GLU A 84  GLU A 84  
P E R S anti-parallel ASN A 99  ? ASN A 99  ? ASN A 99  ASN A 99  VAL A 102 ? VAL A 102 ? VAL A 102 VAL A 102 
# 
loop_
_dssp_struct_bridge_pairs.id 
_dssp_struct_bridge_pairs.label_comp_id 
_dssp_struct_bridge_pairs.label_seq_id 
_dssp_struct_bridge_pairs.label_asym_id 
_dssp_struct_bridge_pairs.auth_seq_id 
_dssp_struct_bridge_pairs.auth_asym_id 
_dssp_struct_bridge_pairs.pdbx_PDB_ins_code 
_dssp_struct_bridge_pairs.acceptor_1_label_comp_id 
_dssp_struct_bridge_pairs.acceptor_1_label_seq_id 
_dssp_struct_bridge_pairs.acceptor_1_label_asym_id 
_dssp_struct_bridge_pairs.acceptor_1_auth_seq_id 
_dssp_struct_bridge_pairs.acceptor_1_auth_asym_id 
_dssp_struct_bridge_pairs.acceptor_1_pdbx_PDB_ins_code 
_dssp_struct_bridge_pairs.acceptor_1_energy 
_dssp_struct_bridge_pairs.acceptor_2_label_comp_id 
_dssp_struct_bridge_pairs.acceptor_2_label_seq_id 
_dssp_struct_bridge_pairs.acceptor_2_label_asym_id 
_dssp_struct_bridge_pairs.acceptor_2_auth_seq_id 
_dssp_struct_bridge_pairs.acceptor_2_auth_asym_id 
_dssp_struct_bridge_pairs.acceptor_2_pdbx_PDB_ins_code 
_dssp_struct_bridge_pairs.acceptor_2_energy 
_dssp_struct_bridge_pairs.donor_1_label_comp_id 
_dssp_struct_bridge_pairs.donor_1_label_seq_id 
_dssp_struct_bridge_pairs.donor_1_label_asym_id 
_dssp_struct_bridge_pairs.donor_1_auth_seq_id 
_dssp_struct_bridge_pairs.donor_1_auth_asym_id 
_dssp_struct_bridge_pairs.donor_1_pdbx_PDB_ins_code 
_dssp_struct_bridge_pairs.donor_1_energy 
_dssp_struct_bridge_pairs.donor_2_label_comp_id 
_dssp_struct_bridge_pairs.donor_2_label_seq_id 
_dssp_struct_bridge_pairs.donor_2_label_asym_id 
_dssp_struct_bridge_pairs.donor_2_auth_seq_id 
_dssp_struct_bridge_pairs.donor_2_auth_asym_id 
_dssp_struct_bridge_pairs.donor_2_pdbx_PDB_ins_code 
_dssp_struct_bridge_pairs.donor_2_energy 
1   GLY 1   A 1   A ? ?   ?   ? ?   ? ? ?    ?   ?   ? ?   ? ? ?    VAL 170 A 170 A ? -6.6 ASN 3   A 3   A ? -0.8 
2   ILE 2   A 2   A ? ILE 169 A 169 A ? -0.3 GLY 122 A 122 A ? -0.2 SER 4   A 4   A ? -2.7 ASP 168 A 168 A ? -0.2 
3   ASN 3   A 3   A ? GLU 167 A 167 A ? -0.9 GLY 1   A 1   A ? -0.8 ARG 5   A 5   A ? -0.5 TRP 166 A 166 A ? -0.1 
4   SER 4   A 4   A ? ILE 2   A 2   A ? -2.7 VAL 136 A 136 A ? -0.1 ILE 2   A 2   A ? -0.1 VAL 136 A 136 A ? -0.1 
5   ARG 5   A 5   A ? ASN 3   A 3   A ? -0.5 GLU 135 A 135 A ? -0.1 GLU 7   A 7   A ? -0.7 VAL 136 A 136 A ? -0.1 
6   CYS 6   A 6   A ? GLU 135 A 135 A ? -0.4 ARG 9   A 9   A ? -0.0 GLU 135 A 135 A ? -2.3 ALA 8   A 8   A ? -0.2 
7   GLU 7   A 7   A ? ARG 5   A 5   A ? -0.7 GLN 134 A 134 A ? -0.2 GLN 134 A 134 A ? -0.3 ARG 9   A 9   A ? -0.1 
8   ALA 8   A 8   A ? LEU 133 A 133 A ? -2.6 CYS 6   A 6   A ? -0.2 LEU 133 A 133 A ? -0.1 HIS 11  A 11  A ? -0.1 
9   ARG 9   A 9   A ? GLU 7   A 7   A ? -0.1 PRO 10  A 10  A ? -0.1 SER 12  A 12  A ? -2.3 ARG 13  A 13  A ? -0.3 
10  PRO 10  A 10  A ? ?   ?   ? ?   ? ? ?    ?   ?   ? ?   ? ? ?    ARG 9   A 9   A ? -0.1 HIS 55  A 55  A ? -0.1 
11  HIS 11  A 11  A ? ARG 13  A 13  A ? -0.1 SER 12  A 12  A ? -0.1 ARG 9   A 9   A ? -0.1 HIS 55  A 55  A ? -0.1 
12  SER 12  A 12  A ? ARG 9   A 9   A ? -2.3 ARG 13  A 13  A ? -0.2 HIS 11  A 11  A ? -0.1 TYR 15  A 15  A ? -0.1 
13  ARG 13  A 13  A ? ARG 9   A 9   A ? -0.3 PRO 14  A 14  A ? -0.1 MET 16  A 16  A ? -1.9 SER 12  A 12  A ? -0.2 
14  PRO 14  A 14  A ? ?   ?   ? ?   ? ? ?    ?   ?   ? ?   ? ? ?    LYS 103 A 103 A ? -2.3 GLY 53  A 53  A ? -0.2 
15  TYR 15  A 15  A ? VAL 102 A 102 A ? -0.2 THR 104 A 104 A ? -0.1 LEU 31  A 31  A ? -2.4 ILE 105 A 105 A ? -0.2 
16  MET 16  A 16  A ? ARG 13  A 13  A ? -1.9 PHE 30  A 30  A ? -0.2 GLY 53  A 53  A ? -0.6 CYS 18  A 18  A ? -0.4 
17  ALA 17  A 17  A ? GLY 29  A 29  A ? -3.0 LEU 52  A 52  A ? -0.1 GLY 29  A 29  A ? -1.4 LEU 19  A 19  A ? -0.5 
18  CYS 18  A 18  A ? ILE 51  A 51  A ? -2.4 MET 16  A 16  A ? -0.4 ILE 51  A 51  A ? -3.0 GLU 20  A 20  A ? -0.7 
19  LEU 19  A 19  A ? CYS 27  A 27  A ? -3.6 ALA 17  A 17  A ? -0.5 CYS 27  A 27  A ? -1.3 ARG 21  A 21  A ? -0.6 
20  GLU 20  A 20  A ? ALA 49  A 49  A ? -2.9 CYS 18  A 18  A ? -0.7 ALA 49  A 49  A ? -1.4 ALA 22  A 22  A ? -0.3 
21  ARG 21  A 21  A ? LEU 19  A 19  A ? -0.6 ILE 25  A 25  A ? -0.5 TYR 24  A 24  A ? -0.9 ILE 48  A 48  A ? -0.1 
22  ALA 22  A 22  A ? ASP 46  A 46  A ? -0.4 GLU 20  A 20  A ? -0.3 ARG 21  A 21  A ? -0.1 LYS 47  A 47  A ? -0.1 
23  SER 23  A 23  A ? ILE 25  A 25  A ? -0.3 TYR 24  A 24  A ? -0.1 ALA 22  A 22  A ? -0.2 HIS 26  A 26  A ? -0.1 
24  TYR 24  A 24  A ? ARG 21  A 21  A ? -0.9 ILE 25  A 25  A ? -0.3 HIS 26  A 26  A ? -0.5 ALA 22  A 22  A ? -0.1 
25  ILE 25  A 25  A ? ARG 125 A 125 A ? -0.0 GLY 172 A 172 A ? -0.0 ARG 21  A 21  A ? -0.5 CYS 27  A 27  A ? -0.3 
26  HIS 26  A 26  A ? TYR 24  A 24  A ? -0.5 GLU 20  A 20  A ? -0.1 GLY 28  A 28  A ? -0.3 SER 174 A 174 A ? -0.3 
27  CYS 27  A 27  A ? LEU 19  A 19  A ? -1.3 ILE 25  A 25  A ? -0.3 LEU 19  A 19  A ? -3.6 GLY 29  A 29  A ? -0.2 
28  GLY 28  A 28  A ? SER 174 A 174 A ? -3.8 HIS 26  A 26  A ? -0.3 ALA 40  A 40  A ? -0.4 PHE 30  A 30  A ? -0.3 
29  GLY 29  A 29  A ? ALA 17  A 17  A ? -1.4 CYS 27  A 27  A ? -0.2 ALA 17  A 17  A ? -3.0 LEU 31  A 31  A ? -0.3 
30  PHE 30  A 30  A ? LEU 38  A 38  A ? -2.0 GLY 28  A 28  A ? -0.3 LEU 38  A 38  A ? -3.1 VAL 32  A 32  A ? -0.5 
31  LEU 31  A 31  A ? TYR 15  A 15  A ? -2.4 GLY 29  A 29  A ? -0.3 ILE 105 A 105 A ? -2.2 VAL 37  A 37  A ? -0.2 
32  VAL 32  A 32  A ? PHE 36  A 36  A ? -2.1 PHE 30  A 30  A ? -0.5 LYS 34  A 34  A ? -0.3 VAL 37  A 37  A ? -0.2 
33  ALA 33  A 33  A ? PHE 36  A 36  A ? -1.6 LYS 103 A 103 A ? -0.1 PHE 36  A 36  A ? -1.7 VAL 32  A 32  A ? -0.3 
34  LYS 34  A 34  A ? ASP 35  A 35  A ? -0.3 VAL 32  A 32  A ? -0.3 ALA 96  A 96  A ? -4.2 LYS 94  A 94  A ? -0.1 
35  ASP 35  A 35  A ? PRO 95  A 95  A ? -0.2 PHE 36  A 36  A ? -0.1 LEU 92  A 92  A ? -2.3 VAL 37  A 37  A ? -0.4 
36  PHE 36  A 36  A ? ALA 33  A 33  A ? -1.7 GLN 91  A 91  A ? -0.2 VAL 32  A 32  A ? -2.1 ALA 33  A 33  A ? -1.6 
37  VAL 37  A 37  A ? LEU 90  A 90  A ? -2.2 ASP 35  A 35  A ? -0.4 LEU 90  A 90  A ? -3.1 THR 39  A 39  A ? -0.4 
38  LEU 38  A 38  A ? PHE 30  A 30  A ? -3.1 PHE 36  A 36  A ? -0.4 PHE 30  A 30  A ? -2.0 ALA 40  A 40  A ? -0.3 
39  THR 39  A 39  A ? MET 88  A 88  A ? -2.3 VAL 37  A 37  A ? -0.4 MET 88  A 88  A ? -2.6 ALA 41  A 41  A ? -0.3 
40  ALA 40  A 40  A ? GLY 28  A 28  A ? -0.4 LEU 38  A 38  A ? -0.3 CYS 43  A 43  A ? -1.6 ILE 87  A 87  A ? -0.3 
41  ALA 41  A 41  A ? THR 39  A 39  A ? -0.3 HIS 42  A 42  A ? -0.3 GLN 44  A 44  A ? -1.7 ALA 40  A 40  A ? -0.1 
42  HIS 42  A 42  A ? CYS 43  A 43  A ? -0.3 LEU 83  A 83  A ? -0.1 ALA 41  A 41  A ? -0.3 SER 174 A 174 A ? -0.0 
43  CYS 43  A 43  A ? ALA 40  A 40  A ? -1.6 GLY 28  A 28  A ? -0.1 HIS 42  A 42  A ? -0.3 ALA 41  A 41  A ? -0.2 
44  GLN 44  A 44  A ? ALA 41  A 41  A ? -1.7 ALA 40  A 40  A ? -0.0 ASP 46  A 46  A ? -0.2 ALA 41  A 41  A ? -0.0 
45  ARG 45  A 45  A ? ARG 21  A 21  A ? -0.0 ALA 22  A 22  A ? -0.0 LYS 47  A 47  A ? -0.3 ILE 48  A 48  A ? -0.2 
46  ASP 46  A 46  A ? GLN 44  A 44  A ? -0.2 LYS 47  A 47  A ? -0.2 ALA 22  A 22  A ? -0.4 ?   ?   ? ?   ? ? ?    
47  LYS 47  A 47  A ? ARG 45  A 45  A ? -0.3 ILE 48  A 48  A ? -0.1 ALA 49  A 49  A ? -0.4 ALA 22  A 22  A ? -0.2 
48  ILE 48  A 48  A ? VAL 69  A 69  A ? -0.2 ARG 45  A 45  A ? -0.2 VAL 69  A 69  A ? -2.5 VAL 50  A 50  A ? -0.4 
49  ALA 49  A 49  A ? GLU 20  A 20  A ? -1.4 LYS 47  A 47  A ? -0.4 GLU 20  A 20  A ? -2.9 ILE 51  A 51  A ? -0.5 
50  VAL 50  A 50  A ? ILE 67  A 67  A ? -3.6 ILE 48  A 48  A ? -0.4 ILE 67  A 67  A ? -2.9 LEU 52  A 52  A ? -0.6 
51  ILE 51  A 51  A ? CYS 18  A 18  A ? -3.0 ALA 49  A 49  A ? -0.5 CYS 18  A 18  A ? -2.4 GLY 53  A 53  A ? -0.3 
52  LEU 52  A 52  A ? GLN 65  A 65  A ? -2.8 VAL 50  A 50  A ? -0.6 GLN 65  A 65  A ? -2.3 ALA 17  A 17  A ? -0.1 
53  GLY 53  A 53  A ? MET 16  A 16  A ? -0.6 SER 101 A 101 A ? -0.4 HIS 55  A 55  A ? -0.5 SER 63  A 63  A ? -0.2 
54  ALA 54  A 54  A ? MET 16  A 16  A ? -0.3 ILE 51  A 51  A ? -0.2 GLY 53  A 53  A ? -0.2 ILE 57  A 57  A ? -0.2 
55  HIS 55  A 55  A ? GLY 53  A 53  A ? -0.5 ASP 56  A 56  A ? -0.3 LEU 133 A 133 A ? -3.0 ILE 57  A 57  A ? -0.5 
56  ASP 56  A 56  A ? VAL 132 A 132 A ? -0.2 LYS 59  A 59  A ? -0.1 LYS 59  A 59  A ? -1.3 HIS 55  A 55  A ? -0.3 
57  ILE 57  A 57  A ? ASN 131 A 131 A ? -2.3 HIS 55  A 55  A ? -0.5 VAL 132 A 132 A ? -0.1 ASP 56  A 56  A ? -0.1 
58  THR 58  A 58  A ? ASN 131 A 131 A ? -0.4 GLN 60  A 60  A ? -0.1 GLN 60  A 60  A ? -0.4 ILE 57  A 57  A ? -0.3 
59  LYS 59  A 59  A ? ASP 56  A 56  A ? -1.3 ASN 131 A 131 A ? -0.2 GLU 61  A 61  A ? -1.4 ASP 56  A 56  A ? -0.1 
60  GLN 60  A 60  A ? THR 58  A 58  A ? -0.4 ALA 54  A 54  A ? -0.1 ILE 57  A 57  A ? -0.1 THR 58  A 58  A ? -0.1 
61  GLU 61  A 61  A ? LYS 59  A 59  A ? -1.4 ASP 56  A 56  A ? -0.2 GLN 64  A 64  A ? -1.9 ALA 54  A 54  A ? -0.0 
62  PRO 62  A 62  A ? ?   ?   ? ?   ? ? ?    ?   ?   ? ?   ? ? ?    GLU 61  A 61  A ? -0.1 ALA 54  A 54  A ? -0.1 
63  SER 63  A 63  A ? GLY 53  A 53  A ? -0.2 GLN 65  A 65  A ? -0.0 GLN 65  A 65  A ? -0.1 ALA 54  A 54  A ? -0.1 
64  GLN 64  A 64  A ? GLU 61  A 61  A ? -1.9 GLY 53  A 53  A ? -0.1 ARG 66  A 66  A ? -0.4 GLY 53  A 53  A ? -0.2 
65  GLN 65  A 65  A ? LEU 52  A 52  A ? -2.3 SER 63  A 63  A ? -0.1 LEU 52  A 52  A ? -2.8 ILE 67  A 67  A ? -0.6 
66  ARG 66  A 66  A ? GLN 64  A 64  A ? -0.4 ILE 51  A 51  A ? -0.2 ARG 68  A 68  A ? -0.4 ILE 51  A 51  A ? -0.2 
67  ILE 67  A 67  A ? VAL 50  A 50  A ? -2.9 GLN 65  A 65  A ? -0.6 VAL 50  A 50  A ? -3.6 VAL 69  A 69  A ? -0.1 
68  ARG 68  A 68  A ? ARG 66  A 66  A ? -0.4 ALA 49  A 49  A ? -0.2 GLU 93  A 93  A ? -3.1 ARG 70  A 70  A ? -0.5 
69  VAL 69  A 69  A ? ILE 48  A 48  A ? -2.5 LEU 92  A 92  A ? -0.2 LEU 92  A 92  A ? -0.2 ILE 48  A 48  A ? -0.2 
70  ARG 70  A 70  A ? GLN 91  A 91  A ? -3.1 ARG 68  A 68  A ? -0.5 GLN 72  A 72  A ? -0.4 LEU 92  A 92  A ? -0.2 
71  ARG 71  A 71  A ? GLN 91  A 91  A ? -1.4 ILE 73  A 73  A ? -0.0 GLN 91  A 91  A ? -2.7 ILE 73  A 73  A ? -0.5 
72  GLN 72  A 72  A ? ARG 70  A 70  A ? -0.4 LEU 90  A 90  A ? -0.2 LEU 90  A 90  A ? -0.2 ALA 41  A 41  A ? -0.0 
73  ILE 73  A 73  A ? LEU 89  A 89  A ? -3.1 ARG 71  A 71  A ? -0.5 LEU 89  A 89  A ? -2.2 HIS 75  A 75  A ? -0.1 
74  PRO 74  A 74  A ? ?   ?   ? ?   ? ? ?    ?   ?   ? ?   ? ? ?    MET 88  A 88  A ? -0.2 ASP 86  A 86  A ? -0.1 
75  HIS 75  A 75  A ? ILE 87  A 87  A ? -2.7 ASN 85  A 85  A ? -0.3 TYR 78  A 78  A ? -2.2 ILE 87  A 87  A ? -0.1 
76  PRO 76  A 76  A ? ?   ?   ? ?   ? ? ?    ?   ?   ? ?   ? ? ?    HIS 75  A 75  A ? -0.1 ASN 85  A 85  A ? -0.0 
77  GLN 77  A 77  A ? ASN 85  A 85  A ? -0.1 ASP 79  A 79  A ? -0.1 ASP 79  A 79  A ? -0.2 HIS 75  A 75  A ? -0.1 
78  TYR 78  A 78  A ? HIS 75  A 75  A ? -2.2 ILE 87  A 87  A ? -0.1 SER 80  A 80  A ? -0.5 ASN 85  A 85  A ? -0.2 
79  ASP 79  A 79  A ? GLU 84  A 84  A ? -2.1 GLN 77  A 77  A ? -0.2 LEU 83  A 83  A ? -2.5 GLU 84  A 84  A ? -0.6 
80  SER 80  A 80  A ? TYR 78  A 78  A ? -0.5 LYS 81  A 81  A ? -0.2 ASP 79  A 79  A ? -0.1 TYR 78  A 78  A ? -0.0 
81  LYS 81  A 81  A ? THR 82  A 82  A ? -0.1 GLU 84  A 84  A ? -0.1 SER 80  A 80  A ? -0.2 ASP 79  A 79  A ? -0.0 
82  THR 82  A 82  A ? GLU 84  A 84  A ? -0.1 ASP 79  A 79  A ? -0.1 SER 80  A 80  A ? -0.2 LYS 81  A 81  A ? -0.1 
83  LEU 83  A 83  A ? ASP 79  A 79  A ? -2.5 GLU 84  A 84  A ? -0.2 ASP 86  A 86  A ? -1.0 SER 80  A 80  A ? -0.2 
84  GLU 84  A 84  A ? ASP 79  A 79  A ? -0.6 ASN 85  A 85  A ? -0.2 ASP 79  A 79  A ? -2.1 LEU 83  A 83  A ? -0.2 
85  ASN 85  A 85  A ? TYR 78  A 78  A ? -0.2 ASP 86  A 86  A ? -0.2 ILE 87  A 87  A ? -2.0 HIS 75  A 75  A ? -0.3 
86  ASP 86  A 86  A ? LEU 83  A 83  A ? -1.0 TYR 78  A 78  A ? -0.1 MET 88  A 88  A ? -0.3 THR 202 A 202 A ? -0.2 
87  ILE 87  A 87  A ? ASN 85  A 85  A ? -2.0 ALA 40  A 40  A ? -0.3 HIS 75  A 75  A ? -2.7 LEU 89  A 89  A ? -0.3 
88  MET 88  A 88  A ? THR 39  A 39  A ? -2.6 ASP 86  A 86  A ? -0.3 THR 39  A 39  A ? -2.3 LEU 90  A 90  A ? -0.4 
89  LEU 89  A 89  A ? ILE 73  A 73  A ? -2.2 ILE 87  A 87  A ? -0.3 ILE 73  A 73  A ? -3.1 GLN 91  A 91  A ? -0.5 
90  LEU 90  A 90  A ? VAL 37  A 37  A ? -3.1 MET 88  A 88  A ? -0.4 VAL 37  A 37  A ? -2.2 LEU 92  A 92  A ? -0.6 
91  GLN 91  A 91  A ? ARG 71  A 71  A ? -2.7 LEU 89  A 89  A ? -0.5 ARG 70  A 70  A ? -3.1 ARG 71  A 71  A ? -1.4 
92  LEU 92  A 92  A ? ASP 35  A 35  A ? -2.3 LEU 90  A 90  A ? -0.6 VAL 69  A 69  A ? -0.2 ARG 68  A 68  A ? -0.1 
93  GLU 93  A 93  A ? ARG 68  A 68  A ? -3.1 LYS 94  A 94  A ? -0.2 LEU 92  A 92  A ? -0.1 VAL 69  A 69  A ? -0.1 
94  LYS 94  A 94  A ? ARG 68  A 68  A ? -0.4 LYS 34  A 34  A ? -0.1 GLU 93  A 93  A ? -0.2 ARG 70  A 70  A ? -0.0 
95  PRO 95  A 95  A ? ?   ?   ? ?   ? ? ?    ?   ?   ? ?   ? ? ?    ASP 35  A 35  A ? -0.2 LYS 34  A 34  A ? -0.1 
96  ALA 96  A 96  A ? LYS 34  A 34  A ? -4.2 ALA 33  A 33  A ? -0.1 LEU 98  A 98  A ? -0.9 PHE 36  A 36  A ? -0.0 
97  LYS 97  A 97  A ? PRO 95  A 95  A ? -0.1 LYS 103 A 103 A ? -0.0 ASN 99  A 99  A ? -0.2 ALA 96  A 96  A ? -0.1 
98  LEU 98  A 98  A ? ALA 96  A 96  A ? -0.9 SER 101 A 101 A ? -0.1 GLY 100 A 100 A ? -0.2 LYS 103 A 103 A ? -0.2 
99  ASN 99  A 99  A ? VAL 102 A 102 A ? -2.0 LYS 97  A 97  A ? -0.2 VAL 102 A 102 A ? -0.6 GLY 53  A 53  A ? -0.1 
100 GLY 100 A 100 A ? SER 101 A 101 A ? -0.2 LEU 98  A 98  A ? -0.2 LYS 103 A 103 A ? -0.1 LEU 98  A 98  A ? -0.1 
101 SER 101 A 101 A ? VAL 102 A 102 A ? -0.2 SER 63  A 63  A ? -0.1 LYS 103 A 103 A ? -0.4 GLY 53  A 53  A ? -0.4 
102 VAL 102 A 102 A ? ASN 99  A 99  A ? -0.6 LEU 52  A 52  A ? -0.1 ASN 99  A 99  A ? -2.0 THR 104 A 104 A ? -0.3 
103 LYS 103 A 103 A ? PRO 14  A 14  A ? -2.3 SER 101 A 101 A ? -0.4 LEU 31  A 31  A ? -0.3 ILE 105 A 105 A ? -0.2 
104 THR 104 A 104 A ? VAL 102 A 102 A ? -0.3 VAL 32  A 32  A ? -0.1 VAL 32  A 32  A ? -0.2 TYR 15  A 15  A ? -0.1 
105 ILE 105 A 105 A ? LEU 31  A 31  A ? -2.2 LYS 103 A 103 A ? -0.2 LYS 183 A 183 A ? -0.1 PHE 30  A 30  A ? -0.0 
106 PRO 106 A 106 A ? ?   ?   ? ?   ? ? ?    ?   ?   ? ?   ? ? ?    ALA 184 A 184 A ? -2.2 ALA 33  A 33  A ? -0.1 
107 LEU 107 A 107 A ? LYS 183 A 183 A ? -0.2 VAL 32  A 32  A ? -0.1 GLN 185 A 185 A ? -0.1 GLN 109 A 109 A ? -0.1 
108 PRO 108 A 108 A ? ?   ?   ? ?   ? ? ?    ?   ?   ? ?   ? ? ?    LEU 107 A 107 A ? -0.1 TRP 111 A 111 A ? -0.1 
109 GLN 109 A 109 A ? LEU 107 A 107 A ? -0.1 GLU 110 A 110 A ? -0.1 TRP 111 A 111 A ? -0.3 ILE 208 A 208 A ? -0.0 
110 GLU 110 A 110 A ? TRP 111 A 111 A ? -0.0 ALA 206 A 206 A ? -0.0 SER 205 A 205 A ? -0.2 VAL 112 A 112 A ? -0.1 
111 TRP 111 A 111 A ? GLN 109 A 109 A ? -0.3 VAL 112 A 112 A ? -0.1 LYS 113 A 113 A ? -0.2 GLN 109 A 109 A ? -0.1 
112 VAL 112 A 112 A ? GLN 185 A 185 A ? -0.2 GLU 110 A 110 A ? -0.1 TRP 111 A 111 A ? -0.1 ?   ?   ? ?   ? ? ?    
113 LYS 113 A 113 A ? TRP 111 A 111 A ? -0.2 PRO 114 A 114 A ? -0.1 MET 116 A 116 A ? -1.8 VAL 140 A 140 A ? -0.2 
114 PRO 114 A 114 A ? ?   ?   ? ?   ? ? ?    ?   ?   ? ?   ? ? ?    VAL 141 A 141 A ? -0.2 VAL 117 A 117 A ? -0.1 
115 GLY 115 A 115 A ? VAL 140 A 140 A ? -3.4 MET 116 A 116 A ? -0.4 VAL 117 A 117 A ? -0.2 VAL 141 A 141 A ? -0.1 
116 MET 116 A 116 A ? LYS 113 A 113 A ? -1.8 VAL 140 A 140 A ? -0.1 VAL 140 A 140 A ? -2.7 GLY 118 A 118 A ? -0.5 
117 VAL 117 A 117 A ? LYS 139 A 139 A ? -0.2 GLY 115 A 115 A ? -0.2 ASP 181 A 181 A ? -0.5 SER 119 A 119 A ? -0.3 
118 GLY 118 A 118 A ? VAL 138 A 138 A ? -3.5 MET 116 A 116 A ? -0.5 VAL 138 A 138 A ? -3.0 VAL 120 A 120 A ? -0.4 
119 SER 119 A 119 A ? VAL 179 A 179 A ? -2.3 VAL 117 A 117 A ? -0.3 VAL 179 A 179 A ? -2.9 ALA 121 A 121 A ? -0.4 
120 VAL 120 A 120 A ? VAL 136 A 136 A ? -2.9 GLY 118 A 118 A ? -0.4 VAL 136 A 136 A ? -2.6 GLY 122 A 122 A ? -0.4 
121 ALA 121 A 121 A ? PRO 177 A 177 A ? -0.7 SER 119 A 119 A ? -0.4 TRP 123 A 123 A ? -0.3 GLU 135 A 135 A ? -0.2 
122 GLY 122 A 122 A ? GLN 134 A 134 A ? -2.3 VAL 120 A 120 A ? -0.4 GLN 134 A 134 A ? -2.6 ILE 2   A 2   A ? -0.2 
123 TRP 123 A 123 A ? GLY 172 A 172 A ? -0.4 ALA 121 A 121 A ? -0.3 SER 126 A 126 A ? -0.2 SER 130 A 130 A ? -0.2 
124 GLY 124 A 124 A ? VAL 170 A 170 A ? -0.2 GLY 172 A 172 A ? -0.1 SER 126 A 126 A ? -0.6 SER 130 A 130 A ? -0.3 
125 ARG 125 A 125 A ? PRO 171 A 171 A ? -1.4 ALA 129 A 129 A ? -0.2 ILE 127 A 127 A ? -0.3 ALA 129 A 129 A ? -0.2 
126 SER 126 A 126 A ? GLY 124 A 124 A ? -0.6 TRP 123 A 123 A ? -0.2 ASN 3   A 3   A ? -0.1 TRP 123 A 123 A ? -0.0 
127 ILE 127 A 127 A ? ARG 125 A 125 A ? -0.3 ALA 128 A 128 A ? -0.2 ALA 129 A 129 A ? -0.4 SER 126 A 126 A ? -0.1 
128 ALA 128 A 128 A ? SER 130 A 130 A ? -0.0 ?   ?   ? ?   ? ? ?    SER 126 A 126 A ? -0.2 ILE 127 A 127 A ? -0.2 
129 ALA 129 A 129 A ? ILE 127 A 127 A ? -0.4 ARG 125 A 125 A ? -0.2 ASN 131 A 131 A ? -0.7 ARG 125 A 125 A ? -0.2 
130 SER 130 A 130 A ? GLY 124 A 124 A ? -0.3 TRP 123 A 123 A ? -0.2 GLN 134 A 134 A ? -0.1 SER 126 A 126 A ? -0.1 
131 ASN 131 A 131 A ? ALA 129 A 129 A ? -0.7 LEU 133 A 133 A ? -0.1 ILE 57  A 57  A ? -2.3 THR 58  A 58  A ? -0.4 
132 VAL 132 A 132 A ? ASP 56  A 56  A ? -0.2 ILE 57  A 57  A ? -0.1 ASP 56  A 56  A ? -0.2 GLN 134 A 134 A ? -0.1 
133 LEU 133 A 133 A ? HIS 55  A 55  A ? -3.0 ASN 131 A 131 A ? -0.4 ALA 8   A 8   A ? -2.6 GLU 135 A 135 A ? -0.3 
134 GLN 134 A 134 A ? GLY 122 A 122 A ? -2.6 GLU 7   A 7   A ? -0.3 GLY 122 A 122 A ? -2.3 VAL 136 A 136 A ? -0.3 
135 GLU 135 A 135 A ? CYS 6   A 6   A ? -2.3 LEU 133 A 133 A ? -0.3 CYS 6   A 6   A ? -0.4 GLU 137 A 137 A ? -0.3 
136 VAL 136 A 136 A ? VAL 120 A 120 A ? -2.6 GLN 134 A 134 A ? -0.3 VAL 120 A 120 A ? -2.9 VAL 138 A 138 A ? -0.4 
137 GLU 137 A 137 A ? GLU 135 A 135 A ? -0.3 SER 119 A 119 A ? -0.2 LYS 139 A 139 A ? -0.3 SER 119 A 119 A ? -0.2 
138 VAL 138 A 138 A ? GLY 118 A 118 A ? -3.0 VAL 136 A 136 A ? -0.4 GLY 118 A 118 A ? -3.5 VAL 140 A 140 A ? -0.5 
139 LYS 139 A 139 A ? GLU 161 A 161 A ? -3.3 GLU 137 A 137 A ? -0.3 GLU 161 A 161 A ? -2.8 VAL 141 A 141 A ? -0.2 
140 VAL 140 A 140 A ? MET 116 A 116 A ? -2.7 VAL 138 A 138 A ? -0.5 GLY 115 A 115 A ? -3.4 ALA 160 A 160 A ? -0.3 
141 VAL 141 A 141 A ? CYS 159 A 159 A ? -2.5 LYS 139 A 139 A ? -0.2 CYS 159 A 159 A ? -0.4 CYS 146 A 146 A ? -0.1 
142 LYS 142 A 142 A ? VAL 140 A 140 A ? -0.2 ASP 143 A 143 A ? -0.1 LYS 145 A 145 A ? -1.7 CYS 146 A 146 A ? -0.3 
143 ASP 143 A 143 A ? ASP 144 A 144 A ? -0.3 LYS 145 A 145 A ? -0.2 CYS 146 A 146 A ? -1.9 LEU 147 A 147 A ? -1.1 
144 ASP 144 A 144 A ? LYS 145 A 145 A ? -0.3 CYS 146 A 146 A ? -0.2 LYS 148 A 148 A ? -0.4 ASP 143 A 143 A ? -0.3 
145 LYS 145 A 145 A ? LYS 142 A 142 A ? -1.7 CYS 146 A 146 A ? -0.2 ASP 144 A 144 A ? -0.3 ASP 143 A 143 A ? -0.2 
146 CYS 146 A 146 A ? ASP 143 A 143 A ? -1.9 LYS 142 A 142 A ? -0.3 TYR 149 A 149 A ? -1.6 LYS 145 A 145 A ? -0.2 
147 LEU 147 A 147 A ? ASP 143 A 143 A ? -1.1 LYS 148 A 148 A ? -0.3 TYR 152 A 152 A ? -0.2 LYS 145 A 145 A ? -0.1 
148 LYS 148 A 148 A ? ASP 144 A 144 A ? -0.4 LYS 145 A 145 A ? -0.1 ASN 150 A 150 A ? -0.3 LEU 147 A 147 A ? -0.3 
149 TYR 149 A 149 A ? CYS 146 A 146 A ? -1.6 ASN 150 A 150 A ? -0.1 TYR 152 A 152 A ? -1.7 CYS 146 A 146 A ? -0.0 
150 ASN 150 A 150 A ? LYS 148 A 148 A ? -0.3 TYR 151 A 151 A ? -0.2 ASP 153 A 153 A ? -0.1 TYR 149 A 149 A ? -0.1 
151 TYR 151 A 151 A ? TYR 152 A 152 A ? -0.3 LEU 147 A 147 A ? -0.1 ASP 153 A 153 A ? -0.6 ASN 150 A 150 A ? -0.2 
152 TYR 152 A 152 A ? TYR 149 A 149 A ? -1.7 LEU 147 A 147 A ? -0.2 GLN 154 A 154 A ? -0.5 TYR 151 A 151 A ? -0.3 
153 ASP 153 A 153 A ? TYR 151 A 151 A ? -0.6 ASN 150 A 150 A ? -0.1 MET 157 A 157 A ? -2.1 THR 156 A 156 A ? -1.5 
154 GLN 154 A 154 A ? TYR 152 A 152 A ? -0.5 ALA 155 A 155 A ? -0.3 ASP 153 A 153 A ? -0.1 CYS 159 A 159 A ? -0.1 
155 ALA 155 A 155 A ? THR 156 A 156 A ? -0.2 TYR 152 A 152 A ? -0.0 GLN 154 A 154 A ? -0.3 LEU 158 A 158 A ? -0.0 
156 THR 156 A 156 A ? ASP 153 A 153 A ? -1.5 SER 205 A 205 A ? -0.0 ARG 203 A 203 A ? -2.4 LEU 158 A 158 A ? -0.3 
157 MET 157 A 157 A ? ASP 153 A 153 A ? -2.1 THR 202 A 202 A ? -0.2 CYS 159 A 159 A ? -0.3 THR 202 A 202 A ? -0.2 
158 LEU 158 A 158 A ? TYR 201 A 201 A ? -2.8 THR 156 A 156 A ? -0.3 TYR 201 A 201 A ? -2.4 ALA 160 A 160 A ? -0.5 
159 CYS 159 A 159 A ? VAL 141 A 141 A ? -0.4 MET 157 A 157 A ? -0.3 VAL 141 A 141 A ? -2.5 GLU 161 A 161 A ? -0.3 
160 ALA 160 A 160 A ? GLY 199 A 199 A ? -2.2 LEU 158 A 158 A ? -0.5 GLY 199 A 199 A ? -1.9 HIS 162 A 162 A ? -0.4 
161 GLU 161 A 161 A ? LYS 139 A 139 A ? -2.8 CYS 159 A 159 A ? -0.3 LYS 139 A 139 A ? -3.3 CYS 159 A 159 A ? -0.0 
162 HIS 162 A 162 A ? ALA 160 A 160 A ? -0.4 VAL 138 A 138 A ? -0.2 LYS 165 A 165 A ? -1.6 VAL 138 A 138 A ? -0.2 
163 PRO 163 A 163 A ? ?   ?   ? ?   ? ? ?    ?   ?   ? ?   ? ? ?    HIS 162 A 162 A ? -0.1 VAL 138 A 138 A ? -0.1 
164 GLN 164 A 164 A ? TRP 166 A 166 A ? -0.1 LYS 165 A 165 A ? -0.1 GLU 167 A 167 A ? -0.1 ASP 168 A 168 A ? -0.0 
165 LYS 165 A 165 A ? HIS 162 A 162 A ? -1.6 TRP 166 A 166 A ? -0.2 GLY 195 A 195 A ? -0.4 GLU 167 A 167 A ? -0.2 
166 TRP 166 A 166 A ? GLU 167 A 167 A ? -0.1 PRO 194 A 194 A ? -0.1 LYS 165 A 165 A ? -0.2 ASN 3   A 3   A ? -0.1 
167 GLU 167 A 167 A ? LYS 165 A 165 A ? -0.2 ASP 168 A 168 A ? -0.2 ASN 3   A 3   A ? -0.9 VAL 170 A 170 A ? -0.2 
168 ASP 168 A 168 A ? ILE 169 A 169 A ? -0.2 SER 192 A 192 A ? -0.2 VAL 170 A 170 A ? -0.5 GLU 167 A 167 A ? -0.2 
169 ILE 169 A 169 A ? SER 192 A 192 A ? -0.4 ILE 2   A 2   A ? -0.1 ILE 2   A 2   A ? -0.3 ASP 168 A 168 A ? -0.2 
170 VAL 170 A 170 A ? GLY 1   A 1   A ? -6.6 ASP 168 A 168 A ? -0.5 ASP 173 A 173 A ? -1.6 SER 174 A 174 A ? -0.2 
171 PRO 171 A 171 A ? ?   ?   ? ?   ? ? ?    ?   ?   ? ?   ? ? ?    ARG 125 A 125 A ? -1.4 HIS 26  A 26  A ? -0.1 
172 GLY 172 A 172 A ? GLY 124 A 124 A ? -0.2 GLY 1   A 1   A ? -0.1 TRP 123 A 123 A ? -0.4 GLY 124 A 124 A ? -0.1 
173 ASP 173 A 173 A ? VAL 170 A 170 A ? -1.6 CYS 27  A 27  A ? -0.2 GLY 176 A 176 A ? -2.5 ALA 188 A 188 A ? -0.3 
174 SER 174 A 174 A ? HIS 26  A 26  A ? -0.3 GLY 175 A 175 A ? -0.3 GLY 28  A 28  A ? -3.8 SER 189 A 189 A ? -0.2 
175 GLY 175 A 175 A ? ALA 188 A 188 A ? -3.0 GLY 176 A 176 A ? -0.3 SER 174 A 174 A ? -0.3 PHE 30  A 30  A ? -0.1 
176 GLY 176 A 176 A ? ASP 173 A 173 A ? -2.5 GLY 29  A 29  A ? -0.1 ALA 188 A 188 A ? -3.1 GLY 175 A 175 A ? -0.3 
177 PRO 177 A 177 A ? ?   ?   ? ?   ? ? ?    ?   ?   ? ?   ? ? ?    VAL 179 A 179 A ? -0.7 ALA 121 A 121 A ? -0.7 
178 LEU 178 A 178 A ? GLY 186 A 186 A ? -2.4 GLY 176 A 176 A ? -0.3 GLN 185 A 185 A ? -3.1 GLY 186 A 186 A ? -1.3 
179 VAL 179 A 179 A ? SER 119 A 119 A ? -2.9 PRO 177 A 177 A ? -0.7 SER 119 A 119 A ? -2.3 ASP 181 A 181 A ? -0.4 
180 CYS 180 A 180 A ? LYS 183 A 183 A ? -2.3 LEU 178 A 178 A ? -0.6 LYS 183 A 183 A ? -1.8 GLY 118 A 118 A ? -0.1 
181 ASP 181 A 181 A ? VAL 117 A 117 A ? -0.5 VAL 179 A 179 A ? -0.4 CYS 180 A 180 A ? -0.1 ALA 184 A 184 A ? -0.1 
182 GLY 182 A 182 A ? LYS 183 A 183 A ? -0.2 VAL 179 A 179 A ? -0.1 ALA 184 A 184 A ? -0.3 ASP 181 A 181 A ? -0.3 
183 LYS 183 A 183 A ? CYS 180 A 180 A ? -1.8 ILE 105 A 105 A ? -0.1 CYS 180 A 180 A ? -2.3 GLN 185 A 185 A ? -0.9 
184 ALA 184 A 184 A ? PRO 106 A 106 A ? -2.2 GLY 182 A 182 A ? -0.3 VAL 179 A 179 A ? -0.2 ILE 187 A 187 A ? -0.1 
185 GLN 185 A 185 A ? LEU 178 A 178 A ? -3.1 LYS 183 A 183 A ? -0.9 VAL 204 A 204 A ? -1.3 SER 205 A 205 A ? -0.4 
186 GLY 186 A 186 A ? LEU 178 A 178 A ? -1.3 ARG 203 A 203 A ? -0.2 LEU 178 A 178 A ? -2.4 ALA 188 A 188 A ? -0.5 
187 ILE 187 A 187 A ? THR 202 A 202 A ? -1.7 GLN 185 A 185 A ? -0.3 THR 202 A 202 A ? -2.7 SER 189 A 189 A ? -0.2 
188 ALA 188 A 188 A ? GLY 176 A 176 A ? -3.1 GLY 186 A 186 A ? -0.5 GLY 175 A 175 A ? -3.0 TYR 201 A 201 A ? -0.2 
189 SER 189 A 189 A ? THR 200 A 200 A ? -1.7 ARG 190 A 190 A ? -0.4 GLY 191 A 191 A ? -0.4 TYR 201 A 201 A ? -0.2 
190 ARG 190 A 190 A ? THR 200 A 200 A ? -2.5 SER 174 A 174 A ? -0.0 THR 200 A 200 A ? -2.4 SER 189 A 189 A ? -0.4 
191 GLY 191 A 191 A ? SER 189 A 189 A ? -0.4 GLY 199 A 199 A ? -0.2 ARG 193 A 193 A ? -0.3 THR 200 A 200 A ? -0.1 
192 SER 192 A 192 A ? GLY 199 A 199 A ? -0.1 TRP 166 A 166 A ? -0.1 ILE 169 A 169 A ? -0.4 ASP 168 A 168 A ? -0.2 
193 ARG 193 A 193 A ? ILE 197 A 197 A ? -0.4 GLY 191 A 191 A ? -0.3 LYS 196 A 196 A ? -1.9 ILE 197 A 197 A ? -1.4 
194 PRO 194 A 194 A ? ?   ?   ? ?   ? ? ?    ?   ?   ? ?   ? ? ?    TRP 166 A 166 A ? -0.1 LYS 165 A 165 A ? -0.0 
195 GLY 195 A 195 A ? LYS 165 A 165 A ? -0.4 LYS 196 A 196 A ? -0.2 TRP 166 A 166 A ? -0.1 LYS 165 A 165 A ? -0.0 
196 LYS 196 A 196 A ? ARG 193 A 193 A ? -1.9 ILE 197 A 197 A ? -0.3 GLY 195 A 195 A ? -0.2 SER 192 A 192 A ? -0.0 
197 ILE 197 A 197 A ? ARG 193 A 193 A ? -1.4 THR 200 A 200 A ? -0.0 ARG 193 A 193 A ? -0.4 LYS 196 A 196 A ? -0.3 
198 PRO 198 A 198 A ? ?   ?   ? ?   ? ? ?    ?   ?   ? ?   ? ? ?    GLU 161 A 161 A ? -0.3 ARG 193 A 193 A ? -0.1 
199 GLY 199 A 199 A ? ALA 160 A 160 A ? -1.9 SER 192 A 192 A ? -0.1 ALA 160 A 160 A ? -2.2 TYR 201 A 201 A ? -0.5 
200 THR 200 A 200 A ? ARG 190 A 190 A ? -2.4 CYS 159 A 159 A ? -0.2 ARG 190 A 190 A ? -2.5 SER 189 A 189 A ? -1.7 
201 TYR 201 A 201 A ? LEU 158 A 158 A ? -2.4 GLY 199 A 199 A ? -0.5 LEU 158 A 158 A ? -2.8 ARG 203 A 203 A ? -0.5 
202 THR 202 A 202 A ? ILE 187 A 187 A ? -2.7 THR 200 A 200 A ? -0.4 ILE 187 A 187 A ? -1.7 VAL 204 A 204 A ? -0.7 
203 ARG 203 A 203 A ? THR 156 A 156 A ? -2.4 TYR 201 A 201 A ? -0.5 ALA 206 A 206 A ? -0.7 PHE 207 A 207 A ? -0.3 
204 VAL 204 A 204 A ? GLN 185 A 185 A ? -1.3 THR 202 A 202 A ? -0.7 PHE 207 A 207 A ? -2.3 ILE 211 A 211 A ? -0.2 
205 SER 205 A 205 A ? GLN 185 A 185 A ? -0.4 ALA 206 A 206 A ? -0.3 ILE 208 A 208 A ? -0.9 GLY 209 A 209 A ? -0.3 
206 ALA 206 A 206 A ? ARG 203 A 203 A ? -0.7 PHE 207 A 207 A ? -0.2 SER 205 A 205 A ? -0.3 VAL 204 A 204 A ? -0.2 
207 PHE 207 A 207 A ? VAL 204 A 204 A ? -2.3 ARG 203 A 203 A ? -0.3 ILE 211 A 211 A ? -2.9 ALA 206 A 206 A ? -0.2 
208 ILE 208 A 208 A ? SER 205 A 205 A ? -0.9 GLY 209 A 209 A ? -0.2 HIS 212 A 212 A ? -2.6 LYS 213 A 213 A ? -0.2 
209 GLY 209 A 209 A ? SER 205 A 205 A ? -0.3 TRP 210 A 210 A ? -0.2 LYS 213 A 213 A ? -2.2 ILE 208 A 208 A ? -0.2 
210 TRP 210 A 210 A ? HIS 212 A 212 A ? -0.2 ILE 211 A 211 A ? -0.2 GLU 214 A 214 A ? -2.3 ILE 208 A 208 A ? -0.2 
211 ILE 211 A 211 A ? PHE 207 A 207 A ? -2.9 HIS 212 A 212 A ? -0.2 MET 215 A 215 A ? -2.2 GLY 209 A 209 A ? -0.2 
212 HIS 212 A 212 A ? ILE 208 A 208 A ? -2.6 LYS 213 A 213 A ? -0.2 GLY 216 A 216 A ? -2.2 ILE 211 A 211 A ? -0.2 
213 LYS 213 A 213 A ? GLY 209 A 209 A ? -2.2 ILE 208 A 208 A ? -0.2 GLN 217 A 217 A ? -1.8 HIS 212 A 212 A ? -0.2 
214 GLU 214 A 214 A ? TRP 210 A 210 A ? -2.3 MET 215 A 215 A ? -0.2 LEU 218 A 218 A ? -0.4 HIS 212 A 212 A ? -0.2 
215 MET 215 A 215 A ? ILE 211 A 211 A ? -2.2 TRP 210 A 210 A ? -0.2 GLU 214 A 214 A ? -0.2 LYS 213 A 213 A ? -0.2 
216 GLY 216 A 216 A ? HIS 212 A 212 A ? -2.2 ILE 211 A 211 A ? -0.2 GLU 214 A 214 A ? -0.2 MET 215 A 215 A ? -0.2 
217 GLN 217 A 217 A ? LYS 213 A 213 A ? -1.8 HIS 212 A 212 A ? -0.2 MET 215 A 215 A ? -0.2 GLY 216 A 216 A ? -0.2 
218 LEU 218 A 218 A ? GLU 214 A 214 A ? -0.4 MET 215 A 215 A ? -0.2 ?   ?   ? ?   ? ? ?    ?   ?   ? ?   ? ? ?    
# 
loop_
_dssp_statistics_histogram.entry_id 
_dssp_statistics_histogram.type 
_dssp_statistics_histogram.1 
_dssp_statistics_histogram.2 
_dssp_statistics_histogram.3 
_dssp_statistics_histogram.4 
_dssp_statistics_histogram.5 
_dssp_statistics_histogram.6 
_dssp_statistics_histogram.7 
_dssp_statistics_histogram.8 
_dssp_statistics_histogram.9 
_dssp_statistics_histogram.10 
_dssp_statistics_histogram.11 
_dssp_statistics_histogram.12 
_dssp_statistics_histogram.13 
_dssp_statistics_histogram.14 
_dssp_statistics_histogram.15 
_dssp_statistics_histogram.16 
_dssp_statistics_histogram.17 
_dssp_statistics_histogram.18 
_dssp_statistics_histogram.19 
_dssp_statistics_histogram.20 
_dssp_statistics_histogram.21 
_dssp_statistics_histogram.22 
_dssp_statistics_histogram.23 
_dssp_statistics_histogram.24 
_dssp_statistics_histogram.25 
_dssp_statistics_histogram.26 
_dssp_statistics_histogram.27 
_dssp_statistics_histogram.28 
_dssp_statistics_histogram.29 
_dssp_statistics_histogram.30 
Pelodiscus_sinensis_GeneID=102462794 residues_per_alpha_helix        0 0 0 0 0 0 0 0 1 0 0 0 0 0 0 0 0 0 0 0 0 0 0 0 0 0 0 0 0 0 
Pelodiscus_sinensis_GeneID=102462794 parallel_bridges_per_ladder     0 0 0 0 0 0 0 0 0 0 0 0 0 0 0 0 0 0 0 0 0 0 0 0 0 0 0 0 0 0 
Pelodiscus_sinensis_GeneID=102462794 antiparallel_bridges_per_ladder 4 2 1 6 2 1 0 0 0 0 0 0 0 0 0 0 0 0 0 0 0 0 0 0 0 0 0 0 0 0 
Pelodiscus_sinensis_GeneID=102462794 ladders_per_sheet               0 0 0 0 0 1 1 0 0 0 0 0 0 0 0 0 0 0 0 0 0 0 0 0 0 0 0 0 0 0 
# 
loop_
_dssp_statistics_hbond.entry_id 
_dssp_statistics_hbond.type 
_dssp_statistics_hbond.count 
_dssp_statistics_hbond.count_per_100 
Pelodiscus_sinensis_GeneID=102462794 O(I)-->H-N(J)          141 64.7 
Pelodiscus_sinensis_GeneID=102462794 'PARALLEL BRIDGES'     0   0.0  
Pelodiscus_sinensis_GeneID=102462794 'ANTIPARALLEL BRIDGES' 70  32.1 
Pelodiscus_sinensis_GeneID=102462794 O(I)-->H-N(I-5)        1   0.5  
Pelodiscus_sinensis_GeneID=102462794 O(I)-->H-N(I-4)        2   0.9  
Pelodiscus_sinensis_GeneID=102462794 O(I)-->H-N(I-3)        3   1.4  
Pelodiscus_sinensis_GeneID=102462794 O(I)-->H-N(I-2)        0   0.0  
Pelodiscus_sinensis_GeneID=102462794 O(I)-->H-N(I-1)        0   0.0  
Pelodiscus_sinensis_GeneID=102462794 O(I)-->H-N(I+0)        0   0.0  
Pelodiscus_sinensis_GeneID=102462794 O(I)-->H-N(I+1)        0   0.0  
Pelodiscus_sinensis_GeneID=102462794 O(I)-->H-N(I+2)        27  12.4 
Pelodiscus_sinensis_GeneID=102462794 O(I)-->H-N(I+3)        25  11.5 
Pelodiscus_sinensis_GeneID=102462794 O(I)-->H-N(I+4)        11  5.0  
Pelodiscus_sinensis_GeneID=102462794 O(I)-->H-N(I+5)        1   0.5  
# 
_dssp_statistics.entry_id                       Pelodiscus_sinensis_GeneID=102462794 
_dssp_statistics.nr_of_residues                 218 
_dssp_statistics.nr_of_chains                   1 
_dssp_statistics.nr_of_ss_bridges_total         0 
_dssp_statistics.nr_of_ss_bridges_intra_chain   0 
_dssp_statistics.nr_of_ss_bridges_inter_chain   0 
# 
loop_
_chem_comp.id 
_chem_comp.type 
_chem_comp.mon_nstd_flag 
_chem_comp.name 
_chem_comp.formula 
_chem_comp.formula_weight 
ALA 'L-PEPTIDE LINKING' y ALANINE         'C3 H7 N O2'     89.093 
ARG 'L-PEPTIDE LINKING' y ARGININE        'C6 H15 N4 O2'  175.209 
ASN 'L-PEPTIDE LINKING' y ASPARAGINE      'C4 H8 N2 O3'   132.118 
ASP 'L-PEPTIDE LINKING' y 'ASPARTIC ACID' 'C4 H7 N O4'    133.103 
CYS 'L-PEPTIDE LINKING' y CYSTEINE        'C3 H7 N O2 S'  121.158 
GLN 'L-PEPTIDE LINKING' y GLUTAMINE       'C5 H10 N2 O3'  146.144 
GLU 'L-PEPTIDE LINKING' y 'GLUTAMIC ACID' 'C5 H9 N O4'    147.129 
GLY 'PEPTIDE LINKING'   y GLYCINE         'C2 H5 N O2'     75.067 
HIS 'L-PEPTIDE LINKING' y HISTIDINE       'C6 H10 N3 O2'  156.162 
ILE 'L-PEPTIDE LINKING' y ISOLEUCINE      'C6 H13 N O2'   131.173 
LEU 'L-PEPTIDE LINKING' y LEUCINE         'C6 H13 N O2'   131.173 
LYS 'L-PEPTIDE LINKING' y LYSINE          'C6 H15 N2 O2'  147.195 
MET 'L-PEPTIDE LINKING' y METHIONINE      'C5 H11 N O2 S' 149.211 
PHE 'L-PEPTIDE LINKING' y PHENYLALANINE   'C9 H11 N O2'   165.189 
PRO 'L-PEPTIDE LINKING' y PROLINE         'C5 H9 N O2'     115.13 
SER 'L-PEPTIDE LINKING' y SERINE          'C3 H7 N O3'    105.093 
THR 'L-PEPTIDE LINKING' y THREONINE       'C4 H9 N O3'    119.119 
TRP 'L-PEPTIDE LINKING' y TRYPTOPHAN      'C11 H12 N2 O2' 204.225 
TYR 'L-PEPTIDE LINKING' y TYROSINE        'C9 H11 N O3'   181.189 
VAL 'L-PEPTIDE LINKING' y VALINE          'C5 H11 N O2'   117.146 
# 
loop_
_atom_type.symbol 
N 
C 
O 
S 
# 
loop_
_entity_poly_seq.entity_id 
_entity_poly_seq.num 
_entity_poly_seq.mon_id 
_entity_poly_seq.hetero 
1   1 GLY n 
1   2 ILE n 
1   3 ASN n 
1   4 SER n 
1   5 ARG n 
1   6 CYS n 
1   7 GLU n 
1   8 ALA n 
1   9 ARG n 
1  10 PRO n 
1  11 HIS n 
1  12 SER n 
1  13 ARG n 
1  14 PRO n 
1  15 TYR n 
1  16 MET n 
1  17 ALA n 
1  18 CYS n 
1  19 LEU n 
1  20 GLU n 
1  21 ARG n 
1  22 ALA n 
1  23 SER n 
1  24 TYR n 
1  25 ILE n 
1  26 HIS n 
1  27 CYS n 
1  28 GLY n 
1  29 GLY n 
1  30 PHE n 
1  31 LEU n 
1  32 VAL n 
1  33 ALA n 
1  34 LYS n 
1  35 ASP n 
1  36 PHE n 
1  37 VAL n 
1  38 LEU n 
1  39 THR n 
1  40 ALA n 
1  41 ALA n 
1  42 HIS n 
1  43 CYS n 
1  44 GLN n 
1  45 ARG n 
1  46 ASP n 
1  47 LYS n 
1  48 ILE n 
1  49 ALA n 
1  50 VAL n 
1  51 ILE n 
1  52 LEU n 
1  53 GLY n 
1  54 ALA n 
1  55 HIS n 
1  56 ASP n 
1  57 ILE n 
1  58 THR n 
1  59 LYS n 
1  60 GLN n 
1  61 GLU n 
1  62 PRO n 
1  63 SER n 
1  64 GLN n 
1  65 GLN n 
1  66 ARG n 
1  67 ILE n 
1  68 ARG n 
1  69 VAL n 
1  70 ARG n 
1  71 ARG n 
1  72 GLN n 
1  73 ILE n 
1  74 PRO n 
1  75 HIS n 
1  76 PRO n 
1  77 GLN n 
1  78 TYR n 
1  79 ASP n 
1  80 SER n 
1  81 LYS n 
1  82 THR n 
1  83 LEU n 
1  84 GLU n 
1  85 ASN n 
1  86 ASP n 
1  87 ILE n 
1  88 MET n 
1  89 LEU n 
1  90 LEU n 
1  91 GLN n 
1  92 LEU n 
1  93 GLU n 
1  94 LYS n 
1  95 PRO n 
1  96 ALA n 
1  97 LYS n 
1  98 LEU n 
1  99 ASN n 
1 100 GLY n 
1 101 SER n 
1 102 VAL n 
1 103 LYS n 
1 104 THR n 
1 105 ILE n 
1 106 PRO n 
1 107 LEU n 
1 108 PRO n 
1 109 GLN n 
1 110 GLU n 
1 111 TRP n 
1 112 VAL n 
1 113 LYS n 
1 114 PRO n 
1 115 GLY n 
1 116 MET n 
1 117 VAL n 
1 118 GLY n 
1 119 SER n 
1 120 VAL n 
1 121 ALA n 
1 122 GLY n 
1 123 TRP n 
1 124 GLY n 
1 125 ARG n 
1 126 SER n 
1 127 ILE n 
1 128 ALA n 
1 129 ALA n 
1 130 SER n 
1 131 ASN n 
1 132 VAL n 
1 133 LEU n 
1 134 GLN n 
1 135 GLU n 
1 136 VAL n 
1 137 GLU n 
1 138 VAL n 
1 139 LYS n 
1 140 VAL n 
1 141 VAL n 
1 142 LYS n 
1 143 ASP n 
1 144 ASP n 
1 145 LYS n 
1 146 CYS n 
1 147 LEU n 
1 148 LYS n 
1 149 TYR n 
1 150 ASN n 
1 151 TYR n 
1 152 TYR n 
1 153 ASP n 
1 154 GLN n 
1 155 ALA n 
1 156 THR n 
1 157 MET n 
1 158 LEU n 
1 159 CYS n 
1 160 ALA n 
1 161 GLU n 
1 162 HIS n 
1 163 PRO n 
1 164 GLN n 
1 165 LYS n 
1 166 TRP n 
1 167 GLU n 
1 168 ASP n 
1 169 ILE n 
1 170 VAL n 
1 171 PRO n 
1 172 GLY n 
1 173 ASP n 
1 174 SER n 
1 175 GLY n 
1 176 GLY n 
1 177 PRO n 
1 178 LEU n 
1 179 VAL n 
1 180 CYS n 
1 181 ASP n 
1 182 GLY n 
1 183 LYS n 
1 184 ALA n 
1 185 GLN n 
1 186 GLY n 
1 187 ILE n 
1 188 ALA n 
1 189 SER n 
1 190 ARG n 
1 191 GLY n 
1 192 SER n 
1 193 ARG n 
1 194 PRO n 
1 195 GLY n 
1 196 LYS n 
1 197 ILE n 
1 198 PRO n 
1 199 GLY n 
1 200 THR n 
1 201 TYR n 
1 202 THR n 
1 203 ARG n 
1 204 VAL n 
1 205 SER n 
1 206 ALA n 
1 207 PHE n 
1 208 ILE n 
1 209 GLY n 
1 210 TRP n 
1 211 ILE n 
1 212 HIS n 
1 213 LYS n 
1 214 GLU n 
1 215 MET n 
1 216 GLY n 
1 217 GLN n 
1 218 LEU n 
# 
loop_
_pdbx_poly_seq_scheme.asym_id 
_pdbx_poly_seq_scheme.entity_id 
_pdbx_poly_seq_scheme.seq_id 
_pdbx_poly_seq_scheme.mon_id 
_pdbx_poly_seq_scheme.ndb_seq_num 
_pdbx_poly_seq_scheme.pdb_seq_num 
_pdbx_poly_seq_scheme.auth_seq_num 
_pdbx_poly_seq_scheme.pdb_mon_id 
_pdbx_poly_seq_scheme.auth_mon_id 
_pdbx_poly_seq_scheme.pdb_strand_id 
_pdbx_poly_seq_scheme.pdb_ins_code 
_pdbx_poly_seq_scheme.hetero 
A 1   1 GLY   1 1   1   GLY GLY A ? n 
A 1   2 ILE   2 2   2   ILE ILE A ? n 
A 1   3 ASN   3 3   3   ASN ASN A ? n 
A 1   4 SER   4 4   4   SER SER A ? n 
A 1   5 ARG   5 5   5   ARG ARG A ? n 
A 1   6 CYS   6 6   6   CYS CYS A ? n 
A 1   7 GLU   7 7   7   GLU GLU A ? n 
A 1   8 ALA   8 8   8   ALA ALA A ? n 
A 1   9 ARG   9 9   9   ARG ARG A ? n 
A 1  10 PRO  10 10  10  PRO PRO A ? n 
A 1  11 HIS  11 11  11  HIS HIS A ? n 
A 1  12 SER  12 12  12  SER SER A ? n 
A 1  13 ARG  13 13  13  ARG ARG A ? n 
A 1  14 PRO  14 14  14  PRO PRO A ? n 
A 1  15 TYR  15 15  15  TYR TYR A ? n 
A 1  16 MET  16 16  16  MET MET A ? n 
A 1  17 ALA  17 17  17  ALA ALA A ? n 
A 1  18 CYS  18 18  18  CYS CYS A ? n 
A 1  19 LEU  19 19  19  LEU LEU A ? n 
A 1  20 GLU  20 20  20  GLU GLU A ? n 
A 1  21 ARG  21 21  21  ARG ARG A ? n 
A 1  22 ALA  22 22  22  ALA ALA A ? n 
A 1  23 SER  23 23  23  SER SER A ? n 
A 1  24 TYR  24 24  24  TYR TYR A ? n 
A 1  25 ILE  25 25  25  ILE ILE A ? n 
A 1  26 HIS  26 26  26  HIS HIS A ? n 
A 1  27 CYS  27 27  27  CYS CYS A ? n 
A 1  28 GLY  28 28  28  GLY GLY A ? n 
A 1  29 GLY  29 29  29  GLY GLY A ? n 
A 1  30 PHE  30 30  30  PHE PHE A ? n 
A 1  31 LEU  31 31  31  LEU LEU A ? n 
A 1  32 VAL  32 32  32  VAL VAL A ? n 
A 1  33 ALA  33 33  33  ALA ALA A ? n 
A 1  34 LYS  34 34  34  LYS LYS A ? n 
A 1  35 ASP  35 35  35  ASP ASP A ? n 
A 1  36 PHE  36 36  36  PHE PHE A ? n 
A 1  37 VAL  37 37  37  VAL VAL A ? n 
A 1  38 LEU  38 38  38  LEU LEU A ? n 
A 1  39 THR  39 39  39  THR THR A ? n 
A 1  40 ALA  40 40  40  ALA ALA A ? n 
A 1  41 ALA  41 41  41  ALA ALA A ? n 
A 1  42 HIS  42 42  42  HIS HIS A ? n 
A 1  43 CYS  43 43  43  CYS CYS A ? n 
A 1  44 GLN  44 44  44  GLN GLN A ? n 
A 1  45 ARG  45 45  45  ARG ARG A ? n 
A 1  46 ASP  46 46  46  ASP ASP A ? n 
A 1  47 LYS  47 47  47  LYS LYS A ? n 
A 1  48 ILE  48 48  48  ILE ILE A ? n 
A 1  49 ALA  49 49  49  ALA ALA A ? n 
A 1  50 VAL  50 50  50  VAL VAL A ? n 
A 1  51 ILE  51 51  51  ILE ILE A ? n 
A 1  52 LEU  52 52  52  LEU LEU A ? n 
A 1  53 GLY  53 53  53  GLY GLY A ? n 
A 1  54 ALA  54 54  54  ALA ALA A ? n 
A 1  55 HIS  55 55  55  HIS HIS A ? n 
A 1  56 ASP  56 56  56  ASP ASP A ? n 
A 1  57 ILE  57 57  57  ILE ILE A ? n 
A 1  58 THR  58 58  58  THR THR A ? n 
A 1  59 LYS  59 59  59  LYS LYS A ? n 
A 1  60 GLN  60 60  60  GLN GLN A ? n 
A 1  61 GLU  61 61  61  GLU GLU A ? n 
A 1  62 PRO  62 62  62  PRO PRO A ? n 
A 1  63 SER  63 63  63  SER SER A ? n 
A 1  64 GLN  64 64  64  GLN GLN A ? n 
A 1  65 GLN  65 65  65  GLN GLN A ? n 
A 1  66 ARG  66 66  66  ARG ARG A ? n 
A 1  67 ILE  67 67  67  ILE ILE A ? n 
A 1  68 ARG  68 68  68  ARG ARG A ? n 
A 1  69 VAL  69 69  69  VAL VAL A ? n 
A 1  70 ARG  70 70  70  ARG ARG A ? n 
A 1  71 ARG  71 71  71  ARG ARG A ? n 
A 1  72 GLN  72 72  72  GLN GLN A ? n 
A 1  73 ILE  73 73  73  ILE ILE A ? n 
A 1  74 PRO  74 74  74  PRO PRO A ? n 
A 1  75 HIS  75 75  75  HIS HIS A ? n 
A 1  76 PRO  76 76  76  PRO PRO A ? n 
A 1  77 GLN  77 77  77  GLN GLN A ? n 
A 1  78 TYR  78 78  78  TYR TYR A ? n 
A 1  79 ASP  79 79  79  ASP ASP A ? n 
A 1  80 SER  80 80  80  SER SER A ? n 
A 1  81 LYS  81 81  81  LYS LYS A ? n 
A 1  82 THR  82 82  82  THR THR A ? n 
A 1  83 LEU  83 83  83  LEU LEU A ? n 
A 1  84 GLU  84 84  84  GLU GLU A ? n 
A 1  85 ASN  85 85  85  ASN ASN A ? n 
A 1  86 ASP  86 86  86  ASP ASP A ? n 
A 1  87 ILE  87 87  87  ILE ILE A ? n 
A 1  88 MET  88 88  88  MET MET A ? n 
A 1  89 LEU  89 89  89  LEU LEU A ? n 
A 1  90 LEU  90 90  90  LEU LEU A ? n 
A 1  91 GLN  91 91  91  GLN GLN A ? n 
A 1  92 LEU  92 92  92  LEU LEU A ? n 
A 1  93 GLU  93 93  93  GLU GLU A ? n 
A 1  94 LYS  94 94  94  LYS LYS A ? n 
A 1  95 PRO  95 95  95  PRO PRO A ? n 
A 1  96 ALA  96 96  96  ALA ALA A ? n 
A 1  97 LYS  97 97  97  LYS LYS A ? n 
A 1  98 LEU  98 98  98  LEU LEU A ? n 
A 1  99 ASN  99 99  99  ASN ASN A ? n 
A 1 100 GLY 100 100 100 GLY GLY A ? n 
A 1 101 SER 101 101 101 SER SER A ? n 
A 1 102 VAL 102 102 102 VAL VAL A ? n 
A 1 103 LYS 103 103 103 LYS LYS A ? n 
A 1 104 THR 104 104 104 THR THR A ? n 
A 1 105 ILE 105 105 105 ILE ILE A ? n 
A 1 106 PRO 106 106 106 PRO PRO A ? n 
A 1 107 LEU 107 107 107 LEU LEU A ? n 
A 1 108 PRO 108 108 108 PRO PRO A ? n 
A 1 109 GLN 109 109 109 GLN GLN A ? n 
A 1 110 GLU 110 110 110 GLU GLU A ? n 
A 1 111 TRP 111 111 111 TRP TRP A ? n 
A 1 112 VAL 112 112 112 VAL VAL A ? n 
A 1 113 LYS 113 113 113 LYS LYS A ? n 
A 1 114 PRO 114 114 114 PRO PRO A ? n 
A 1 115 GLY 115 115 115 GLY GLY A ? n 
A 1 116 MET 116 116 116 MET MET A ? n 
A 1 117 VAL 117 117 117 VAL VAL A ? n 
A 1 118 GLY 118 118 118 GLY GLY A ? n 
A 1 119 SER 119 119 119 SER SER A ? n 
A 1 120 VAL 120 120 120 VAL VAL A ? n 
A 1 121 ALA 121 121 121 ALA ALA A ? n 
A 1 122 GLY 122 122 122 GLY GLY A ? n 
A 1 123 TRP 123 123 123 TRP TRP A ? n 
A 1 124 GLY 124 124 124 GLY GLY A ? n 
A 1 125 ARG 125 125 125 ARG ARG A ? n 
A 1 126 SER 126 126 126 SER SER A ? n 
A 1 127 ILE 127 127 127 ILE ILE A ? n 
A 1 128 ALA 128 128 128 ALA ALA A ? n 
A 1 129 ALA 129 129 129 ALA ALA A ? n 
A 1 130 SER 130 130 130 SER SER A ? n 
A 1 131 ASN 131 131 131 ASN ASN A ? n 
A 1 132 VAL 132 132 132 VAL VAL A ? n 
A 1 133 LEU 133 133 133 LEU LEU A ? n 
A 1 134 GLN 134 134 134 GLN GLN A ? n 
A 1 135 GLU 135 135 135 GLU GLU A ? n 
A 1 136 VAL 136 136 136 VAL VAL A ? n 
A 1 137 GLU 137 137 137 GLU GLU A ? n 
A 1 138 VAL 138 138 138 VAL VAL A ? n 
A 1 139 LYS 139 139 139 LYS LYS A ? n 
A 1 140 VAL 140 140 140 VAL VAL A ? n 
A 1 141 VAL 141 141 141 VAL VAL A ? n 
A 1 142 LYS 142 142 142 LYS LYS A ? n 
A 1 143 ASP 143 143 143 ASP ASP A ? n 
A 1 144 ASP 144 144 144 ASP ASP A ? n 
A 1 145 LYS 145 145 145 LYS LYS A ? n 
A 1 146 CYS 146 146 146 CYS CYS A ? n 
A 1 147 LEU 147 147 147 LEU LEU A ? n 
A 1 148 LYS 148 148 148 LYS LYS A ? n 
A 1 149 TYR 149 149 149 TYR TYR A ? n 
A 1 150 ASN 150 150 150 ASN ASN A ? n 
A 1 151 TYR 151 151 151 TYR TYR A ? n 
A 1 152 TYR 152 152 152 TYR TYR A ? n 
A 1 153 ASP 153 153 153 ASP ASP A ? n 
A 1 154 GLN 154 154 154 GLN GLN A ? n 
A 1 155 ALA 155 155 155 ALA ALA A ? n 
A 1 156 THR 156 156 156 THR THR A ? n 
A 1 157 MET 157 157 157 MET MET A ? n 
A 1 158 LEU 158 158 158 LEU LEU A ? n 
A 1 159 CYS 159 159 159 CYS CYS A ? n 
A 1 160 ALA 160 160 160 ALA ALA A ? n 
A 1 161 GLU 161 161 161 GLU GLU A ? n 
A 1 162 HIS 162 162 162 HIS HIS A ? n 
A 1 163 PRO 163 163 163 PRO PRO A ? n 
A 1 164 GLN 164 164 164 GLN GLN A ? n 
A 1 165 LYS 165 165 165 LYS LYS A ? n 
A 1 166 TRP 166 166 166 TRP TRP A ? n 
A 1 167 GLU 167 167 167 GLU GLU A ? n 
A 1 168 ASP 168 168 168 ASP ASP A ? n 
A 1 169 ILE 169 169 169 ILE ILE A ? n 
A 1 170 VAL 170 170 170 VAL VAL A ? n 
A 1 171 PRO 171 171 171 PRO PRO A ? n 
A 1 172 GLY 172 172 172 GLY GLY A ? n 
A 1 173 ASP 173 173 173 ASP ASP A ? n 
A 1 174 SER 174 174 174 SER SER A ? n 
A 1 175 GLY 175 175 175 GLY GLY A ? n 
A 1 176 GLY 176 176 176 GLY GLY A ? n 
A 1 177 PRO 177 177 177 PRO PRO A ? n 
A 1 178 LEU 178 178 178 LEU LEU A ? n 
A 1 179 VAL 179 179 179 VAL VAL A ? n 
A 1 180 CYS 180 180 180 CYS CYS A ? n 
A 1 181 ASP 181 181 181 ASP ASP A ? n 
A 1 182 GLY 182 182 182 GLY GLY A ? n 
A 1 183 LYS 183 183 183 LYS LYS A ? n 
A 1 184 ALA 184 184 184 ALA ALA A ? n 
A 1 185 GLN 185 185 185 GLN GLN A ? n 
A 1 186 GLY 186 186 186 GLY GLY A ? n 
A 1 187 ILE 187 187 187 ILE ILE A ? n 
A 1 188 ALA 188 188 188 ALA ALA A ? n 
A 1 189 SER 189 189 189 SER SER A ? n 
A 1 190 ARG 190 190 190 ARG ARG A ? n 
A 1 191 GLY 191 191 191 GLY GLY A ? n 
A 1 192 SER 192 192 192 SER SER A ? n 
A 1 193 ARG 193 193 193 ARG ARG A ? n 
A 1 194 PRO 194 194 194 PRO PRO A ? n 
A 1 195 GLY 195 195 195 GLY GLY A ? n 
A 1 196 LYS 196 196 196 LYS LYS A ? n 
A 1 197 ILE 197 197 197 ILE ILE A ? n 
A 1 198 PRO 198 198 198 PRO PRO A ? n 
A 1 199 GLY 199 199 199 GLY GLY A ? n 
A 1 200 THR 200 200 200 THR THR A ? n 
A 1 201 TYR 201 201 201 TYR TYR A ? n 
A 1 202 THR 202 202 202 THR THR A ? n 
A 1 203 ARG 203 203 203 ARG ARG A ? n 
A 1 204 VAL 204 204 204 VAL VAL A ? n 
A 1 205 SER 205 205 205 SER SER A ? n 
A 1 206 ALA 206 206 206 ALA ALA A ? n 
A 1 207 PHE 207 207 207 PHE PHE A ? n 
A 1 208 ILE 208 208 208 ILE ILE A ? n 
A 1 209 GLY 209 209 209 GLY GLY A ? n 
A 1 210 TRP 210 210 210 TRP TRP A ? n 
A 1 211 ILE 211 211 211 ILE ILE A ? n 
A 1 212 HIS 212 212 212 HIS HIS A ? n 
A 1 213 LYS 213 213 213 LYS LYS A ? n 
A 1 214 GLU 214 214 214 GLU GLU A ? n 
A 1 215 MET 215 215 215 MET MET A ? n 
A 1 216 GLY 216 216 216 GLY GLY A ? n 
A 1 217 GLN 217 217 217 GLN GLN A ? n 
A 1 218 LEU 218 218 218 LEU LEU A ? n 
# 
loop_
_atom_site.group_PDB 
_atom_site.id 
_atom_site.type_symbol 
_atom_site.label_atom_id 
_atom_site.label_alt_id 
_atom_site.label_comp_id 
_atom_site.label_asym_id 
_atom_site.label_entity_id 
_atom_site.label_seq_id 
_atom_site.pdbx_PDB_ins_code 
_atom_site.Cartn_x 
_atom_site.Cartn_y 
_atom_site.Cartn_z 
_atom_site.occupancy 
_atom_site.B_iso_or_equiv 
_atom_site.pdbx_formal_charge 
_atom_site.auth_seq_id 
_atom_site.auth_comp_id 
_atom_site.auth_asym_id 
_atom_site.auth_atom_id 
_atom_site.pdbx_PDB_model_num 
ATOM 1    N N   ? GLY A 1   1 ?  -0.273 -14.558  -1.089 1.000 35.240 ? 1   GLY A N   1 
ATOM 2    C CA  ? GLY A 1   1 ?   0.387 -14.764   0.191 1.000 35.240 ? 1   GLY A CA  1 
ATOM 3    C C   ? GLY A 1   1 ?   1.888 -14.560   0.128 1.000 35.240 ? 1   GLY A C   1 
ATOM 4    O O   ? GLY A 1   1 ?   2.453 -14.398  -0.956 1.000 35.240 ? 1   GLY A O   1 
ATOM 5    N N   ? ILE A 1   2 ?   2.391 -13.812   1.205 1.000 45.290 ? 2   ILE A N   1 
ATOM 6    C CA  ? ILE A 1   2 ?   3.832 -13.785   1.428 1.000 45.290 ? 2   ILE A CA  1 
ATOM 7    C C   ? ILE A 1   2 ?   4.292 -15.126   1.993 1.000 45.290 ? 2   ILE A C   1 
ATOM 8    C CB  ? ILE A 1   2 ?   4.235 -12.636   2.379 1.000 45.290 ? 2   ILE A CB  1 
ATOM 9    O O   ? ILE A 1   2 ?   3.664 -15.672   2.903 1.000 45.290 ? 2   ILE A O   1 
ATOM 10   C CG1 ? ILE A 1   2 ?   3.826 -11.283   1.786 1.000 45.290 ? 2   ILE A CG1 1 
ATOM 11   C CG2 ? ILE A 1   2 ?   5.739 -12.675   2.667 1.000 45.290 ? 2   ILE A CG2 1 
ATOM 12   C CD1 ? ILE A 1   2 ?   4.071 -10.100   2.714 1.000 45.290 ? 2   ILE A CD1 1 
ATOM 13   N N   ? ASN A 1   3 ?   4.793 -16.030   1.151 1.000 48.250 ? 3   ASN A N   1 
ATOM 14   C CA  ? ASN A 1   3 ?   5.440 -17.215   1.702 1.000 48.250 ? 3   ASN A CA  1 
ATOM 15   C C   ? ASN A 1   3 ?   6.522 -16.845   2.712 1.000 48.250 ? 3   ASN A C   1 
ATOM 16   C CB  ? ASN A 1   3 ?   6.031 -18.074   0.581 1.000 48.250 ? 3   ASN A CB  1 
ATOM 17   O O   ? ASN A 1   3 ?   7.702 -16.766   2.363 1.000 48.250 ? 3   ASN A O   1 
ATOM 18   C CG  ? ASN A 1   3 ?   4.976 -18.866  -0.166 1.000 48.250 ? 3   ASN A CG  1 
ATOM 19   N ND2 ? ASN A 1   3 ?   5.302 -19.288  -1.382 1.000 48.250 ? 3   ASN A ND2 1 
ATOM 20   O OD1 ? ASN A 1   3 ?   3.877 -19.096   0.345 1.000 48.250 ? 3   ASN A OD1 1 
ATOM 21   N N   ? SER A 1   4 ?   6.157 -15.946   3.694 1.000 52.510 ? 4   SER A N   1 
ATOM 22   C CA  ? SER A 1   4 ?   7.120 -15.619   4.741 1.000 52.510 ? 4   SER A CA  1 
ATOM 23   C C   ? SER A 1   4 ?   6.839 -16.407   6.016 1.000 52.510 ? 4   SER A C   1 
ATOM 24   C CB  ? SER A 1   4 ?   7.094 -14.120   5.043 1.000 52.510 ? 4   SER A CB  1 
ATOM 25   O O   ? SER A 1   4 ?   5.690 -16.751   6.300 1.000 52.510 ? 4   SER A O   1 
ATOM 26   O OG  ? SER A 1   4 ?   7.737 -13.844   6.276 1.000 52.510 ? 4   SER A OG  1 
ATOM 27   N N   ? ARG A 1   5 ?   7.654 -17.345   6.464 1.000 56.830 ? 5   ARG A N   1 
ATOM 28   C CA  ? ARG A 1   5 ?   7.603 -18.019   7.757 1.000 56.830 ? 5   ARG A CA  1 
ATOM 29   C C   ? ARG A 1   5 ?   7.744 -17.020   8.901 1.000 56.830 ? 5   ARG A C   1 
ATOM 30   C CB  ? ARG A 1   5 ?   8.699 -19.083   7.852 1.000 56.830 ? 5   ARG A CB  1 
ATOM 31   O O   ? ARG A 1   5 ?   7.983 -17.409  10.046 1.000 56.830 ? 5   ARG A O   1 
ATOM 32   C CG  ? ARG A 1   5 ?   8.469 -20.286   6.952 1.000 56.830 ? 5   ARG A CG  1 
ATOM 33   C CD  ? ARG A 1   5 ?   9.410 -21.433   7.292 1.000 56.830 ? 5   ARG A CD  1 
ATOM 34   N NE  ? ARG A 1   5 ?   9.376 -22.479   6.273 1.000 56.830 ? 5   ARG A NE  1 
ATOM 35   N NH1 ? ARG A 1   5 ?   9.560 -24.229   7.769 1.000 56.830 ? 5   ARG A NH1 1 
ATOM 36   N NH2 ? ARG A 1   5 ?   9.407 -24.648   5.521 1.000 56.830 ? 5   ARG A NH2 1 
ATOM 37   C CZ  ? ARG A 1   5 ?   9.447 -23.783   6.523 1.000 56.830 ? 5   ARG A CZ  1 
ATOM 38   N N   ? CYS A 1   6 ?   7.550 -15.621   8.495 1.000 76.630 ? 6   CYS A N   1 
ATOM 39   C CA  ? CYS A 1   6 ?   7.784 -14.658   9.566 1.000 76.630 ? 6   CYS A CA  1 
ATOM 40   C C   ? CYS A 1   6 ?   6.499 -13.925   9.930 1.000 76.630 ? 6   CYS A C   1 
ATOM 41   C CB  ? CYS A 1   6 ?   8.858 -13.651   9.156 1.000 76.630 ? 6   CYS A CB  1 
ATOM 42   O O   ? CYS A 1   6 ?   5.984 -13.134   9.138 1.000 76.630 ? 6   CYS A O   1 
ATOM 43   S SG  ? CYS A 1   6 ?  10.488 -14.387   8.903 1.000 76.630 ? 6   CYS A SG  1 
ATOM 44   N N   ? GLU A 1   7 ?   5.870 -14.393  10.942 1.000 86.040 ? 7   GLU A N   1 
ATOM 45   C CA  ? GLU A 1   7 ?   4.713 -13.679  11.475 1.000 86.040 ? 7   GLU A CA  1 
ATOM 46   C C   ? GLU A 1   7 ?   5.071 -12.239  11.834 1.000 86.040 ? 7   GLU A C   1 
ATOM 47   C CB  ? GLU A 1   7 ?   4.154 -14.403  12.703 1.000 86.040 ? 7   GLU A CB  1 
ATOM 48   O O   ? GLU A 1   7 ?   6.123 -11.984  12.423 1.000 86.040 ? 7   GLU A O   1 
ATOM 49   C CG  ? GLU A 1   7 ?   2.930 -13.731  13.308 1.000 86.040 ? 7   GLU A CG  1 
ATOM 50   C CD  ? GLU A 1   7 ?   2.336 -14.504  14.475 1.000 86.040 ? 7   GLU A CD  1 
ATOM 51   O OE1 ? GLU A 1   7 ?   1.641 -13.893  15.317 1.000 86.040 ? 7   GLU A OE1 1 
ATOM 52   O OE2 ? GLU A 1   7 ?   2.569 -15.732  14.547 1.000 86.040 ? 7   GLU A OE2 1 
ATOM 53   N N   ? ALA A 1   8 ?   4.283 -11.301  11.363 1.000 89.340 ? 8   ALA A N   1 
ATOM 54   C CA  ? ALA A 1   8 ?   4.450  -9.915  11.794 1.000 89.340 ? 8   ALA A CA  1 
ATOM 55   C C   ? ALA A 1   8 ?   4.178  -9.768  13.288 1.000 89.340 ? 8   ALA A C   1 
ATOM 56   C CB  ? ALA A 1   8 ?   3.530  -8.995  10.995 1.000 89.340 ? 8   ALA A CB  1 
ATOM 57   O O   ? ALA A 1   8 ?   3.328 -10.469  13.842 1.000 89.340 ? 8   ALA A O   1 
ATOM 58   N N   ? ARG A 1   9 ?   5.034  -8.924  13.863 1.000 92.200 ? 9   ARG A N   1 
ATOM 59   C CA  ? ARG A 1   9 ?   4.677  -8.584  15.236 1.000 92.200 ? 9   ARG A CA  1 
ATOM 60   C C   ? ARG A 1   9 ?   3.268  -8.005  15.309 1.000 92.200 ? 9   ARG A C   1 
ATOM 61   C CB  ? ARG A 1   9 ?   5.682  -7.590  15.823 1.000 92.200 ? 9   ARG A CB  1 
ATOM 62   O O   ? ARG A 1   9 ?   2.905  -7.139  14.510 1.000 92.200 ? 9   ARG A O   1 
ATOM 63   C CG  ? ARG A 1   9 ?   5.500  -7.335  17.311 1.000 92.200 ? 9   ARG A CG  1 
ATOM 64   C CD  ? ARG A 1   9 ?   6.496  -6.309  17.834 1.000 92.200 ? 9   ARG A CD  1 
ATOM 65   N NE  ? ARG A 1   9 ?   6.019  -5.670  19.057 1.000 92.200 ? 9   ARG A NE  1 
ATOM 66   N NH1 ? ARG A 1   9 ?   7.847  -4.277  19.287 1.000 92.200 ? 9   ARG A NH1 1 
ATOM 67   N NH2 ? ARG A 1   9 ?   6.146  -4.206  20.821 1.000 92.200 ? 9   ARG A NH2 1 
ATOM 68   C CZ  ? ARG A 1   9 ?   6.672  -4.719  19.719 1.000 92.200 ? 9   ARG A CZ  1 
ATOM 69   N N   ? PRO A 1  10 ?   2.417  -8.574  16.188 1.000 92.820 ? 10  PRO A N   1 
ATOM 70   C CA  ? PRO A 1  10 ?   1.055  -8.045  16.297 1.000 92.820 ? 10  PRO A CA  1 
ATOM 71   C C   ? PRO A 1  10 ?   1.017  -6.520  16.359 1.000 92.820 ? 10  PRO A C   1 
ATOM 72   C CB  ? PRO A 1  10 ?   0.544  -8.657  17.604 1.000 92.820 ? 10  PRO A CB  1 
ATOM 73   O O   ? PRO A 1  10 ?   1.767  -5.911  17.126 1.000 92.820 ? 10  PRO A O   1 
ATOM 74   C CG  ? PRO A 1  10 ?   1.305  -9.935  17.751 1.000 92.820 ? 10  PRO A CG  1 
ATOM 75   C CD  ? PRO A 1  10 ?   2.702  -9.719  17.243 1.000 92.820 ? 10  PRO A CD  1 
ATOM 76   N N   ? HIS A 1  11 ?   0.190  -5.978  15.318 1.000 93.220 ? 11  HIS A N   1 
ATOM 77   C CA  ? HIS A 1  11 ?  -0.139  -4.558  15.271 1.000 93.220 ? 11  HIS A CA  1 
ATOM 78   C C   ? HIS A 1  11 ?   1.094  -3.717  14.957 1.000 93.220 ? 11  HIS A C   1 
ATOM 79   C CB  ? HIS A 1  11 ?  -0.759  -4.108  16.595 1.000 93.220 ? 11  HIS A CB  1 
ATOM 80   O O   ? HIS A 1  11 ?   1.120  -2.517  15.239 1.000 93.220 ? 11  HIS A O   1 
ATOM 81   C CG  ? HIS A 1  11 ?  -1.988  -4.872  16.972 1.000 93.220 ? 11  HIS A CG  1 
ATOM 82   C CD2 ? HIS A 1  11 ?  -2.244  -5.678  18.029 1.000 93.220 ? 11  HIS A CD2 1 
ATOM 83   N ND1 ? HIS A 1  11 ?  -3.137  -4.855  16.212 1.000 93.220 ? 11  HIS A ND1 1 
ATOM 84   C CE1 ? HIS A 1  11 ?  -4.050  -5.619  16.788 1.000 93.220 ? 11  HIS A CE1 1 
ATOM 85   N NE2 ? HIS A 1  11 ?  -3.533  -6.130  17.892 1.000 93.220 ? 11  HIS A NE2 1 
ATOM 86   N N   ? SER A 1  12 ?   2.162  -4.280  14.471 1.000 94.910 ? 12  SER A N   1 
ATOM 87   C CA  ? SER A 1  12 ?   3.364  -3.585  14.022 1.000 94.910 ? 12  SER A CA  1 
ATOM 88   C C   ? SER A 1  12 ?   3.152  -2.938  12.658 1.000 94.910 ? 12  SER A C   1 
ATOM 89   C CB  ? SER A 1  12 ?   4.549  -4.550  13.959 1.000 94.910 ? 12  SER A CB  1 
ATOM 90   O O   ? SER A 1  12 ?   3.933  -2.078  12.244 1.000 94.910 ? 12  SER A O   1 
ATOM 91   O OG  ? SER A 1  12 ?   4.303  -5.588  13.026 1.000 94.910 ? 12  SER A OG  1 
ATOM 92   N N   ? ARG A 1  13 ?   2.119  -3.207  11.976 1.000 95.750 ? 13  ARG A N   1 
ATOM 93   C CA  ? ARG A 1  13 ?   1.695  -2.625  10.707 1.000 95.750 ? 13  ARG A CA  1 
ATOM 94   C C   ? ARG A 1  13 ?   0.287  -2.049  10.811 1.000 95.750 ? 13  ARG A C   1 
ATOM 95   C CB  ? ARG A 1  13 ?   1.752  -3.670   9.590 1.000 95.750 ? 13  ARG A CB  1 
ATOM 96   O O   ? ARG A 1  13 ?  -0.656  -2.589  10.228 1.000 95.750 ? 13  ARG A O   1 
ATOM 97   C CG  ? ARG A 1  13 ?   3.101  -4.359   9.460 1.000 95.750 ? 13  ARG A CG  1 
ATOM 98   C CD  ? ARG A 1  13 ?   4.193  -3.386   9.039 1.000 95.750 ? 13  ARG A CD  1 
ATOM 99   N NE  ? ARG A 1  13 ?   5.471  -4.063   8.839 1.000 95.750 ? 13  ARG A NE  1 
ATOM 100  N NH1 ? ARG A 1  13 ?   6.135  -3.906  11.046 1.000 95.750 ? 13  ARG A NH1 1 
ATOM 101  N NH2 ? ARG A 1  13 ?   7.495  -4.920   9.504 1.000 95.750 ? 13  ARG A NH2 1 
ATOM 102  C CZ  ? ARG A 1  13 ?   6.364  -4.295   9.797 1.000 95.750 ? 13  ARG A CZ  1 
ATOM 103  N N   ? PRO A 1  14 ?   0.100  -0.974  11.465 1.000 96.960 ? 14  PRO A N   1 
ATOM 104  C CA  ? PRO A 1  14 ?  -1.219  -0.448  11.824 1.000 96.960 ? 14  PRO A CA  1 
ATOM 105  C C   ? PRO A 1  14 ?  -1.953   0.167  10.634 1.000 96.960 ? 14  PRO A C   1 
ATOM 106  C CB  ? PRO A 1  14 ?  -0.900   0.616  12.877 1.000 96.960 ? 14  PRO A CB  1 
ATOM 107  O O   ? PRO A 1  14 ?  -3.136   0.498  10.738 1.000 96.960 ? 14  PRO A O   1 
ATOM 108  C CG  ? PRO A 1  14 ?   0.486   1.072  12.552 1.000 96.960 ? 14  PRO A CG  1 
ATOM 109  C CD  ? PRO A 1  14 ?   1.269  -0.105  12.045 1.000 96.960 ? 14  PRO A CD  1 
ATOM 110  N N   ? TYR A 1  15 ?  -1.298   0.176   9.427 1.000 97.820 ? 15  TYR A N   1 
ATOM 111  C CA  ? TYR A 1  15 ?  -1.884   0.702   8.199 1.000 97.820 ? 15  TYR A CA  1 
ATOM 112  C C   ? TYR A 1  15 ?  -2.482  -0.419   7.357 1.000 97.820 ? 15  TYR A C   1 
ATOM 113  C CB  ? TYR A 1  15 ?  -0.834   1.463   7.385 1.000 97.820 ? 15  TYR A CB  1 
ATOM 114  O O   ? TYR A 1  15 ?  -3.179  -0.160   6.373 1.000 97.820 ? 15  TYR A O   1 
ATOM 115  C CG  ? TYR A 1  15 ?   0.468   0.716   7.224 1.000 97.820 ? 15  TYR A CG  1 
ATOM 116  C CD1 ? TYR A 1  15 ?   1.576   1.033   8.007 1.000 97.820 ? 15  TYR A CD1 1 
ATOM 117  C CD2 ? TYR A 1  15 ?   0.593  -0.306   6.290 1.000 97.820 ? 15  TYR A CD2 1 
ATOM 118  C CE1 ? TYR A 1  15 ?   2.779   0.348   7.861 1.000 97.820 ? 15  TYR A CE1 1 
ATOM 119  C CE2 ? TYR A 1  15 ?   1.790  -0.997   6.135 1.000 97.820 ? 15  TYR A CE2 1 
ATOM 120  O OH  ? TYR A 1  15 ?   4.063  -1.344   6.776 1.000 97.820 ? 15  TYR A OH  1 
ATOM 121  C CZ  ? TYR A 1  15 ?   2.875  -0.663   6.924 1.000 97.820 ? 15  TYR A CZ  1 
ATOM 122  N N   ? MET A 1  16 ?  -2.198  -1.652   7.666 1.000 96.430 ? 16  MET A N   1 
ATOM 123  C CA  ? MET A 1  16 ?  -2.593  -2.801   6.856 1.000 96.430 ? 16  MET A CA  1 
ATOM 124  C C   ? MET A 1  16 ?  -4.109  -2.962   6.842 1.000 96.430 ? 16  MET A C   1 
ATOM 125  C CB  ? MET A 1  16 ?  -1.936  -4.080   7.380 1.000 96.430 ? 16  MET A CB  1 
ATOM 126  O O   ? MET A 1  16 ?  -4.764  -2.803   7.874 1.000 96.430 ? 16  MET A O   1 
ATOM 127  C CG  ? MET A 1  16 ?  -0.504  -4.271   6.909 1.000 96.430 ? 16  MET A CG  1 
ATOM 128  S SD  ? MET A 1  16 ?  -0.360  -4.271   5.079 1.000 96.430 ? 16  MET A SD  1 
ATOM 129  C CE  ? MET A 1  16 ?  -1.184  -5.841   4.694 1.000 96.430 ? 16  MET A CE  1 
ATOM 130  N N   ? ALA A 1  17 ?  -4.579  -3.310   5.642 1.000 95.600 ? 17  ALA A N   1 
ATOM 131  C CA  ? ALA A 1  17 ?  -6.004  -3.554   5.439 1.000 95.600 ? 17  ALA A CA  1 
ATOM 132  C C   ? ALA A 1  17 ?  -6.240  -4.909   4.777 1.000 95.600 ? 17  ALA A C   1 
ATOM 133  C CB  ? ALA A 1  17 ?  -6.620  -2.439   4.596 1.000 95.600 ? 17  ALA A CB  1 
ATOM 134  O O   ? ALA A 1  17 ?  -5.530  -5.280   3.839 1.000 95.600 ? 17  ALA A O   1 
ATOM 135  N N   ? CYS A 1  18 ?  -7.217  -5.629   5.315 1.000 93.670 ? 18  CYS A N   1 
ATOM 136  C CA  ? CYS A 1  18 ?  -7.700  -6.853   4.686 1.000 93.670 ? 18  CYS A CA  1 
ATOM 137  C C   ? CYS A 1  18 ?  -9.032  -6.616   3.983 1.000 93.670 ? 18  CYS A C   1 
ATOM 138  C CB  ? CYS A 1  18 ?  -7.852  -7.965   5.723 1.000 93.670 ? 18  CYS A CB  1 
ATOM 139  O O   ? CYS A 1  18 ?  -9.984  -6.130   4.596 1.000 93.670 ? 18  CYS A O   1 
ATOM 140  S SG  ? CYS A 1  18 ?  -8.468  -9.520   5.040 1.000 93.670 ? 18  CYS A SG  1 
ATOM 141  N N   ? LEU A 1  19 ?  -9.035  -6.877   2.699 1.000 92.560 ? 19  LEU A N   1 
ATOM 142  C CA  ? LEU A 1  19 ? -10.270  -6.753   1.932 1.000 92.560 ? 19  LEU A CA  1 
ATOM 143  C C   ? LEU A 1  19 ? -11.018  -8.081   1.888 1.000 92.560 ? 19  LEU A C   1 
ATOM 144  C CB  ? LEU A 1  19 ?  -9.972  -6.274   0.509 1.000 92.560 ? 19  LEU A CB  1 
ATOM 145  O O   ? LEU A 1  19 ? -10.487  -9.082   1.400 1.000 92.560 ? 19  LEU A O   1 
ATOM 146  C CG  ? LEU A 1  19 ?  -9.674  -4.783   0.344 1.000 92.560 ? 19  LEU A CG  1 
ATOM 147  C CD1 ? LEU A 1  19 ?  -8.442  -4.396   1.155 1.000 92.560 ? 19  LEU A CD1 1 
ATOM 148  C CD2 ? LEU A 1  19 ?  -9.482  -4.436  -1.129 1.000 92.560 ? 19  LEU A CD2 1 
ATOM 149  N N   ? GLU A 1  20 ? -12.165  -8.118   2.552 1.000 86.750 ? 20  GLU A N   1 
ATOM 150  C CA  ? GLU A 1  20 ? -13.012  -9.306   2.565 1.000 86.750 ? 20  GLU A CA  1 
ATOM 151  C C   ? GLU A 1  20 ? -13.909  -9.357   1.331 1.000 86.750 ? 20  GLU A C   1 
ATOM 152  C CB  ? GLU A 1  20 ? -13.864  -9.346   3.836 1.000 86.750 ? 20  GLU A CB  1 
ATOM 153  O O   ? GLU A 1  20 ? -14.690  -8.435   1.086 1.000 86.750 ? 20  GLU A O   1 
ATOM 154  C CG  ? GLU A 1  20 ? -14.542 -10.687   4.080 1.000 86.750 ? 20  GLU A CG  1 
ATOM 155  C CD  ? GLU A 1  20 ? -15.359 -10.721   5.362 1.000 86.750 ? 20  GLU A CD  1 
ATOM 156  O OE1 ? GLU A 1  20 ? -15.708 -11.829   5.829 1.000 86.750 ? 20  GLU A OE1 1 
ATOM 157  O OE2 ? GLU A 1  20 ? -15.652  -9.632   5.903 1.000 86.750 ? 20  GLU A OE2 1 
ATOM 158  N N   ? ARG A 1  21 ? -13.608 -10.548   0.529 1.000 75.720 ? 21  ARG A N   1 
ATOM 159  C CA  ? ARG A 1  21 ? -14.339 -10.815  -0.705 1.000 75.720 ? 21  ARG A CA  1 
ATOM 160  C C   ? ARG A 1  21 ? -15.329 -11.960  -0.519 1.000 75.720 ? 21  ARG A C   1 
ATOM 161  C CB  ? ARG A 1  21 ? -13.370 -11.141  -1.844 1.000 75.720 ? 21  ARG A CB  1 
ATOM 162  O O   ? ARG A 1  21 ? -15.173 -12.781   0.387 1.000 75.720 ? 21  ARG A O   1 
ATOM 163  C CG  ? ARG A 1  21 ? -12.348 -10.049  -2.115 1.000 75.720 ? 21  ARG A CG  1 
ATOM 164  C CD  ? ARG A 1  21 ? -11.353 -10.460  -3.191 1.000 75.720 ? 21  ARG A CD  1 
ATOM 165  N NE  ? ARG A 1  21 ? -10.253  -9.507  -3.302 1.000 75.720 ? 21  ARG A NE  1 
ATOM 166  N NH1 ? ARG A 1  21 ?  -9.241 -10.567  -5.088 1.000 75.720 ? 21  ARG A NH1 1 
ATOM 167  N NH2 ? ARG A 1  21 ?  -8.323  -8.658  -4.213 1.000 75.720 ? 21  ARG A NH2 1 
ATOM 168  C CZ  ? ARG A 1  21 ?  -9.275  -9.580  -4.201 1.000 75.720 ? 21  ARG A CZ  1 
ATOM 169  N N   ? ALA A 1  22 ? -16.666 -11.954  -1.071 1.000 67.570 ? 22  ALA A N   1 
ATOM 170  C CA  ? ALA A 1  22 ? -17.744 -12.939  -1.084 1.000 67.570 ? 22  ALA A CA  1 
ATOM 171  C C   ? ALA A 1  22 ? -17.221 -14.319  -1.471 1.000 67.570 ? 22  ALA A C   1 
ATOM 172  C CB  ? ALA A 1  22 ? -18.850 -12.505  -2.043 1.000 67.570 ? 22  ALA A CB  1 
ATOM 173  O O   ? ALA A 1  22 ? -17.733 -15.338  -1.001 1.000 67.570 ? 22  ALA A O   1 
ATOM 174  N N   ? SER A 1  23 ? -15.869 -14.565  -1.926 1.000 55.900 ? 23  SER A N   1 
ATOM 175  C CA  ? SER A 1  23 ? -15.365 -15.851  -2.398 1.000 55.900 ? 23  SER A CA  1 
ATOM 176  C C   ? SER A 1  23 ? -14.031 -16.195  -1.744 1.000 55.900 ? 23  SER A C   1 
ATOM 177  C CB  ? SER A 1  23 ? -15.210 -15.841  -3.919 1.000 55.900 ? 23  SER A CB  1 
ATOM 178  O O   ? SER A 1  23 ? -13.469 -17.264  -1.993 1.000 55.900 ? 23  SER A O   1 
ATOM 179  O OG  ? SER A 1  23 ? -14.277 -14.854  -4.323 1.000 55.900 ? 23  SER A OG  1 
ATOM 180  N N   ? TYR A 1  24 ? -13.962 -16.280  -0.439 1.000 62.820 ? 24  TYR A N   1 
ATOM 181  C CA  ? TYR A 1  24 ? -12.947 -16.820   0.458 1.000 62.820 ? 24  TYR A CA  1 
ATOM 182  C C   ? TYR A 1  24 ? -11.561 -16.309   0.084 1.000 62.820 ? 24  TYR A C   1 
ATOM 183  C CB  ? TYR A 1  24 ? -12.964 -18.351   0.431 1.000 62.820 ? 24  TYR A CB  1 
ATOM 184  O O   ? TYR A 1  24 ? -10.563 -16.695   0.698 1.000 62.820 ? 24  TYR A O   1 
ATOM 185  C CG  ? TYR A 1  24 ? -14.193 -18.956   1.064 1.000 62.820 ? 24  TYR A CG  1 
ATOM 186  C CD1 ? TYR A 1  24 ? -14.324 -19.027   2.449 1.000 62.820 ? 24  TYR A CD1 1 
ATOM 187  C CD2 ? TYR A 1  24 ? -15.226 -19.458   0.280 1.000 62.820 ? 24  TYR A CD2 1 
ATOM 188  C CE1 ? TYR A 1  24 ? -15.454 -19.585   3.037 1.000 62.820 ? 24  TYR A CE1 1 
ATOM 189  C CE2 ? TYR A 1  24 ? -16.361 -20.019   0.857 1.000 62.820 ? 24  TYR A CE2 1 
ATOM 190  O OH  ? TYR A 1  24 ? -17.587 -20.631   2.811 1.000 62.820 ? 24  TYR A OH  1 
ATOM 191  C CZ  ? TYR A 1  24 ? -16.466 -20.077   2.234 1.000 62.820 ? 24  TYR A CZ  1 
ATOM 192  N N   ? ILE A 1  25 ? -11.425 -15.450  -0.957 1.000 63.570 ? 25  ILE A N   1 
ATOM 193  C CA  ? ILE A 1  25 ? -10.122 -14.908  -1.328 1.000 63.570 ? 25  ILE A CA  1 
ATOM 194  C C   ? ILE A 1  25 ? -10.010 -13.462  -0.851 1.000 63.570 ? 25  ILE A C   1 
ATOM 195  C CB  ? ILE A 1  25 ?  -9.890 -14.989  -2.854 1.000 63.570 ? 25  ILE A CB  1 
ATOM 196  O O   ? ILE A 1  25 ? -10.900 -12.647  -1.104 1.000 63.570 ? 25  ILE A O   1 
ATOM 197  C CG1 ? ILE A 1  25 ?  -9.945 -16.446  -3.326 1.000 63.570 ? 25  ILE A CG1 1 
ATOM 198  C CG2 ? ILE A 1  25 ?  -8.555 -14.340  -3.232 1.000 63.570 ? 25  ILE A CG2 1 
ATOM 199  C CD1 ? ILE A 1  25 ?  -9.858 -16.611  -4.837 1.000 63.570 ? 25  ILE A CD1 1 
ATOM 200  N N   ? HIS A 1  26 ?  -8.921 -13.172   0.017 1.000 77.670 ? 26  HIS A N   1 
ATOM 201  C CA  ? HIS A 1  26 ?  -8.655 -11.844   0.558 1.000 77.670 ? 26  HIS A CA  1 
ATOM 202  C C   ? HIS A 1  26 ?  -7.622 -11.103  -0.285 1.000 77.670 ? 26  HIS A C   1 
ATOM 203  C CB  ? HIS A 1  26 ?  -8.177 -11.942   2.008 1.000 77.670 ? 26  HIS A CB  1 
ATOM 204  O O   ? HIS A 1  26 ?  -6.724 -11.722  -0.859 1.000 77.670 ? 26  HIS A O   1 
ATOM 205  C CG  ? HIS A 1  26 ?  -9.122 -12.678   2.903 1.000 77.670 ? 26  HIS A CG  1 
ATOM 206  C CD2 ? HIS A 1  26 ?  -8.986 -13.848   3.570 1.000 77.670 ? 26  HIS A CD2 1 
ATOM 207  N ND1 ? HIS A 1  26 ? -10.387 -12.213   3.193 1.000 77.670 ? 26  HIS A ND1 1 
ATOM 208  C CE1 ? HIS A 1  26 ? -10.989 -13.069   4.002 1.000 77.670 ? 26  HIS A CE1 1 
ATOM 209  N NE2 ? HIS A 1  26 ? -10.160 -14.070   4.246 1.000 77.670 ? 26  HIS A NE2 1 
ATOM 210  N N   ? CYS A 1  27 ?  -7.877  -9.762  -0.582 1.000 90.310 ? 27  CYS A N   1 
ATOM 211  C CA  ? CYS A 1  27 ?  -6.855  -8.829  -1.043 1.000 90.310 ? 27  CYS A CA  1 
ATOM 212  C C   ? CYS A 1  27 ?  -6.364  -7.950   0.101 1.000 90.310 ? 27  CYS A C   1 
ATOM 213  C CB  ? CYS A 1  27 ?  -7.396  -7.956  -2.174 1.000 90.310 ? 27  CYS A CB  1 
ATOM 214  O O   ? CYS A 1  27 ?  -7.045  -7.810   1.118 1.000 90.310 ? 27  CYS A O   1 
ATOM 215  S SG  ? CYS A 1  27 ?  -7.443  -8.786  -3.777 1.000 90.310 ? 27  CYS A SG  1 
ATOM 216  N N   ? GLY A 1  28 ?  -5.186  -7.511  -0.137 1.000 91.800 ? 28  GLY A N   1 
ATOM 217  C CA  ? GLY A 1  28 ?  -4.662  -6.551   0.821 1.000 91.800 ? 28  GLY A CA  1 
ATOM 218  C C   ? GLY A 1  28 ?  -4.912  -5.110   0.421 1.000 91.800 ? 28  GLY A C   1 
ATOM 219  O O   ? GLY A 1  28 ?  -5.396  -4.841  -0.680 1.000 91.800 ? 28  GLY A O   1 
ATOM 220  N N   ? GLY A 1  29 ?  -4.655  -4.195   1.259 1.000 95.440 ? 29  GLY A N   1 
ATOM 221  C CA  ? GLY A 1  29 ?  -4.676  -2.746   1.129 1.000 95.440 ? 29  GLY A CA  1 
ATOM 222  C C   ? GLY A 1  29 ?  -4.013  -2.033   2.292 1.000 95.440 ? 29  GLY A C   1 
ATOM 223  O O   ? GLY A 1  29 ?  -3.551  -2.674   3.238 1.000 95.440 ? 29  GLY A O   1 
ATOM 224  N N   ? PHE A 1  30 ?  -3.934  -0.705   2.137 1.000 97.960 ? 30  PHE A N   1 
ATOM 225  C CA  ? PHE A 1  30 ?  -3.363   0.051   3.245 1.000 97.960 ? 30  PHE A CA  1 
ATOM 226  C C   ? PHE A 1  30 ?  -4.000   1.431   3.345 1.000 97.960 ? 30  PHE A C   1 
ATOM 227  C CB  ? PHE A 1  30 ?  -1.845   0.183   3.082 1.000 97.960 ? 30  PHE A CB  1 
ATOM 228  O O   ? PHE A 1  30 ?  -4.371   2.024   2.329 1.000 97.960 ? 30  PHE A O   1 
ATOM 229  C CG  ? PHE A 1  30 ?  -1.426   0.750   1.752 1.000 97.960 ? 30  PHE A CG  1 
ATOM 230  C CD1 ? PHE A 1  30 ?  -1.268  -0.077   0.647 1.000 97.960 ? 30  PHE A CD1 1 
ATOM 231  C CD2 ? PHE A 1  30 ?  -1.189   2.111   1.608 1.000 97.960 ? 30  PHE A CD2 1 
ATOM 232  C CE1 ? PHE A 1  30 ?  -0.879   0.445  -0.585 1.000 97.960 ? 30  PHE A CE1 1 
ATOM 233  C CE2 ? PHE A 1  30 ?  -0.800   2.640   0.380 1.000 97.960 ? 30  PHE A CE2 1 
ATOM 234  C CZ  ? PHE A 1  30 ?  -0.645   1.805  -0.715 1.000 97.960 ? 30  PHE A CZ  1 
ATOM 235  N N   ? LEU A 1  31 ?  -4.203   1.828   4.598 1.000 98.300 ? 31  LEU A N   1 
ATOM 236  C CA  ? LEU A 1  31 ?  -4.880   3.072   4.944 1.000 98.300 ? 31  LEU A CA  1 
ATOM 237  C C   ? LEU A 1  31 ?  -3.974   4.273   4.692 1.000 98.300 ? 31  LEU A C   1 
ATOM 238  C CB  ? LEU A 1  31 ?  -5.324   3.051   6.409 1.000 98.300 ? 31  LEU A CB  1 
ATOM 239  O O   ? LEU A 1  31 ?  -2.907   4.389   5.299 1.000 98.300 ? 31  LEU A O   1 
ATOM 240  C CG  ? LEU A 1  31 ?  -6.301   4.147   6.837 1.000 98.300 ? 31  LEU A CG  1 
ATOM 241  C CD1 ? LEU A 1  31 ?  -7.631   3.985   6.110 1.000 98.300 ? 31  LEU A CD1 1 
ATOM 242  C CD2 ? LEU A 1  31 ?  -6.505   4.121   8.348 1.000 98.300 ? 31  LEU A CD2 1 
ATOM 243  N N   ? VAL A 1  32 ?  -4.408   5.255   3.785 1.000 97.830 ? 32  VAL A N   1 
ATOM 244  C CA  ? VAL A 1  32 ?  -3.604   6.418   3.423 1.000 97.830 ? 32  VAL A CA  1 
ATOM 245  C C   ? VAL A 1  32 ?  -4.255   7.686   3.970 1.000 97.830 ? 32  VAL A C   1 
ATOM 246  C CB  ? VAL A 1  32 ?  -3.425   6.529   1.892 1.000 97.830 ? 32  VAL A CB  1 
ATOM 247  O O   ? VAL A 1  32 ?  -3.605   8.729   4.076 1.000 97.830 ? 32  VAL A O   1 
ATOM 248  C CG1 ? VAL A 1  32 ?  -2.545   5.395   1.368 1.000 97.830 ? 32  VAL A CG1 1 
ATOM 249  C CG2 ? VAL A 1  32 ?  -4.783   6.523   1.194 1.000 97.830 ? 32  VAL A CG2 1 
ATOM 250  N N   ? ALA A 1  33 ?  -5.545   7.553   4.391 1.000 97.400 ? 33  ALA A N   1 
ATOM 251  C CA  ? ALA A 1  33 ?  -6.373   8.532   5.091 1.000 97.400 ? 33  ALA A CA  1 
ATOM 252  C C   ? ALA A 1  33 ?  -7.468   7.844   5.902 1.000 97.400 ? 33  ALA A C   1 
ATOM 253  C CB  ? ALA A 1  33 ?  -6.988   9.516   4.099 1.000 97.400 ? 33  ALA A CB  1 
ATOM 254  O O   ? ALA A 1  33 ?  -7.732   6.654   5.715 1.000 97.400 ? 33  ALA A O   1 
ATOM 255  N N   ? LYS A 1  34 ?  -8.122   8.628   6.867 1.000 97.200 ? 34  LYS A N   1 
ATOM 256  C CA  ? LYS A 1  34 ?  -9.087   8.033   7.787 1.000 97.200 ? 34  LYS A CA  1 
ATOM 257  C C   ? LYS A 1  34 ? -10.212   7.336   7.027 1.000 97.200 ? 34  LYS A C   1 
ATOM 258  C CB  ? LYS A 1  34 ?  -9.666   9.097   8.720 1.000 97.200 ? 34  LYS A CB  1 
ATOM 259  O O   ? LYS A 1  34 ? -10.847   6.418   7.552 1.000 97.200 ? 34  LYS A O   1 
ATOM 260  C CG  ? LYS A 1  34 ? -10.484  10.165   8.010 1.000 97.200 ? 34  LYS A CG  1 
ATOM 261  C CD  ? LYS A 1  34 ? -11.046  11.185   8.992 1.000 97.200 ? 34  LYS A CD  1 
ATOM 262  C CE  ? LYS A 1  34 ? -11.898  12.232   8.287 1.000 97.200 ? 34  LYS A CE  1 
ATOM 263  N NZ  ? LYS A 1  34 ? -12.501  13.198   9.253 1.000 97.200 ? 34  LYS A NZ  1 
ATOM 264  N N   ? ASP A 1  35 ? -10.350   7.712   5.757 1.000 97.380 ? 35  ASP A N   1 
ATOM 265  C CA  ? ASP A 1  35 ? -11.493   7.152   5.042 1.000 97.380 ? 35  ASP A CA  1 
ATOM 266  C C   ? ASP A 1  35 ? -11.084   6.651   3.659 1.000 97.380 ? 35  ASP A C   1 
ATOM 267  C CB  ? ASP A 1  35 ? -12.608   8.192   4.916 1.000 97.380 ? 35  ASP A CB  1 
ATOM 268  O O   ? ASP A 1  35 ? -11.932   6.463   2.785 1.000 97.380 ? 35  ASP A O   1 
ATOM 269  C CG  ? ASP A 1  35 ? -12.149   9.476   4.249 1.000 97.380 ? 35  ASP A CG  1 
ATOM 270  O OD1 ? ASP A 1  35 ? -10.927   9.672   4.079 1.000 97.380 ? 35  ASP A OD1 1 
ATOM 271  O OD2 ? ASP A 1  35 ? -13.018  10.302   3.894 1.000 97.380 ? 35  ASP A OD2 1 
ATOM 272  N N   ? PHE A 1  36 ?  -9.752   6.501   3.480 1.000 98.170 ? 36  PHE A N   1 
ATOM 273  C CA  ? PHE A 1  36 ?  -9.295   6.032   2.177 1.000 98.170 ? 36  PHE A CA  1 
ATOM 274  C C   ? PHE A 1  36 ?  -8.292   4.895   2.332 1.000 98.170 ? 36  PHE A C   1 
ATOM 275  C CB  ? PHE A 1  36 ?  -8.668   7.180   1.381 1.000 98.170 ? 36  PHE A CB  1 
ATOM 276  O O   ? PHE A 1  36 ?  -7.349   4.995   3.120 1.000 98.170 ? 36  PHE A O   1 
ATOM 277  C CG  ? PHE A 1  36 ?  -9.675   8.079   0.716 1.000 98.170 ? 36  PHE A CG  1 
ATOM 278  C CD1 ? PHE A 1  36 ? -10.203   7.754  -0.527 1.000 98.170 ? 36  PHE A CD1 1 
ATOM 279  C CD2 ? PHE A 1  36 ? -10.094   9.250   1.335 1.000 98.170 ? 36  PHE A CD2 1 
ATOM 280  C CE1 ? PHE A 1  36 ? -11.136   8.585  -1.145 1.000 98.170 ? 36  PHE A CE1 1 
ATOM 281  C CE2 ? PHE A 1  36 ? -11.026  10.084   0.724 1.000 98.170 ? 36  PHE A CE2 1 
ATOM 282  C CZ  ? PHE A 1  36 ? -11.545   9.750  -0.516 1.000 98.170 ? 36  PHE A CZ  1 
ATOM 283  N N   ? VAL A 1  37 ?  -8.524   3.840   1.559 1.000 98.390 ? 37  VAL A N   1 
ATOM 284  C CA  ? VAL A 1  37 ?  -7.639   2.686   1.440 1.000 98.390 ? 37  VAL A CA  1 
ATOM 285  C C   ? VAL A 1  37 ?  -7.117   2.581   0.008 1.000 98.390 ? 37  VAL A C   1 
ATOM 286  C CB  ? VAL A 1  37 ?  -8.354   1.378   1.843 1.000 98.390 ? 37  VAL A CB  1 
ATOM 287  O O   ? VAL A 1  37 ?  -7.879   2.732  -0.950 1.000 98.390 ? 37  VAL A O   1 
ATOM 288  C CG1 ? VAL A 1  37 ?  -7.485   0.164   1.518 1.000 98.390 ? 37  VAL A CG1 1 
ATOM 289  C CG2 ? VAL A 1  37 ?  -8.709   1.401   3.329 1.000 98.390 ? 37  VAL A CG2 1 
ATOM 290  N N   ? LEU A 1  38 ?  -5.797   2.405  -0.067 1.000 98.160 ? 38  LEU A N   1 
ATOM 291  C CA  ? LEU A 1  38 ?  -5.203   2.115  -1.367 1.000 98.160 ? 38  LEU A CA  1 
ATOM 292  C C   ? LEU A 1  38 ?  -5.052   0.612  -1.573 1.000 98.160 ? 38  LEU A C   1 
ATOM 293  C CB  ? LEU A 1  38 ?  -3.840   2.800  -1.500 1.000 98.160 ? 38  LEU A CB  1 
ATOM 294  O O   ? LEU A 1  38 ?  -4.665  -0.109  -0.650 1.000 98.160 ? 38  LEU A O   1 
ATOM 295  C CG  ? LEU A 1  38 ?  -3.861   4.300  -1.793 1.000 98.160 ? 38  LEU A CG  1 
ATOM 296  C CD1 ? LEU A 1  38 ?  -2.440   4.851  -1.839 1.000 98.160 ? 38  LEU A CD1 1 
ATOM 297  C CD2 ? LEU A 1  38 ?  -4.591   4.579  -3.103 1.000 98.160 ? 38  LEU A CD2 1 
ATOM 298  N N   ? THR A 1  39 ?  -5.328   0.162  -2.803 1.000 97.050 ? 39  THR A N   1 
ATOM 299  C CA  ? THR A 1  39 ?  -5.221  -1.250  -3.152 1.000 97.050 ? 39  THR A CA  1 
ATOM 300  C C   ? THR A 1  39 ?  -5.029  -1.423  -4.656 1.000 97.050 ? 39  THR A C   1 
ATOM 301  C CB  ? THR A 1  39 ?  -6.467  -2.033  -2.698 1.000 97.050 ? 39  THR A CB  1 
ATOM 302  O O   ? THR A 1  39 ?  -4.917  -0.438  -5.389 1.000 97.050 ? 39  THR A O   1 
ATOM 303  C CG2 ? THR A 1  39 ?  -7.688  -1.656  -3.530 1.000 97.050 ? 39  THR A CG2 1 
ATOM 304  O OG1 ? THR A 1  39 ?  -6.220  -3.437  -2.841 1.000 97.050 ? 39  THR A OG1 1 
ATOM 305  N N   ? ALA A 1  40 ?  -4.883  -2.632  -5.072 1.000 95.850 ? 40  ALA A N   1 
ATOM 306  C CA  ? ALA A 1  40 ?  -4.758  -2.912  -6.500 1.000 95.850 ? 40  ALA A CA  1 
ATOM 307  C C   ? ALA A 1  40 ?  -6.122  -2.901  -7.183 1.000 95.850 ? 40  ALA A C   1 
ATOM 308  C CB  ? ALA A 1  40 ?  -4.067  -4.256  -6.720 1.000 95.850 ? 40  ALA A CB  1 
ATOM 309  O O   ? ALA A 1  40 ?  -7.107  -3.389  -6.624 1.000 95.850 ? 40  ALA A O   1 
ATOM 310  N N   ? ALA A 1  41 ?  -6.145  -2.377  -8.432 1.000 96.040 ? 41  ALA A N   1 
ATOM 311  C CA  ? ALA A 1  41 ?  -7.389  -2.283  -9.192 1.000 96.040 ? 41  ALA A CA  1 
ATOM 312  C C   ? ALA A 1  41 ?  -7.929  -3.669  -9.534 1.000 96.040 ? 41  ALA A C   1 
ATOM 313  C CB  ? ALA A 1  41 ?  -7.174  -1.469 -10.466 1.000 96.040 ? 41  ALA A CB  1 
ATOM 314  O O   ? ALA A 1  41 ?  -9.143  -3.858  -9.646 1.000 96.040 ? 41  ALA A O   1 
ATOM 315  N N   ? HIS A 1  42 ?  -7.035  -4.628  -9.680 1.000 92.340 ? 42  HIS A N   1 
ATOM 316  C CA  ? HIS A 1  42 ?  -7.464  -5.973 -10.046 1.000 92.340 ? 42  HIS A CA  1 
ATOM 317  C C   ? HIS A 1  42 ?  -8.145  -6.672  -8.874 1.000 92.340 ? 42  HIS A C   1 
ATOM 318  C CB  ? HIS A 1  42 ?  -6.274  -6.802 -10.533 1.000 92.340 ? 42  HIS A CB  1 
ATOM 319  O O   ? HIS A 1  42 ?  -8.732  -7.744  -9.041 1.000 92.340 ? 42  HIS A O   1 
ATOM 320  C CG  ? HIS A 1  42 ?  -5.367  -7.252  -9.433 1.000 92.340 ? 42  HIS A CG  1 
ATOM 321  C CD2 ? HIS A 1  42 ?  -5.448  -8.309  -8.590 1.000 92.340 ? 42  HIS A CD2 1 
ATOM 322  N ND1 ? HIS A 1  42 ?  -4.212  -6.579  -9.098 1.000 92.340 ? 42  HIS A ND1 1 
ATOM 323  C CE1 ? HIS A 1  42 ?  -3.620  -7.205  -8.094 1.000 92.340 ? 42  HIS A CE1 1 
ATOM 324  N NE2 ? HIS A 1  42 ?  -4.350  -8.257  -7.767 1.000 92.340 ? 42  HIS A NE2 1 
ATOM 325  N N   ? CYS A 1  43 ?  -8.184  -5.972  -7.714 1.000 92.060 ? 43  CYS A N   1 
ATOM 326  C CA  ? CYS A 1  43 ?  -8.820  -6.507  -6.516 1.000 92.060 ? 43  CYS A CA  1 
ATOM 327  C C   ? CYS A 1  43 ? -10.303  -6.159  -6.483 1.000 92.060 ? 43  CYS A C   1 
ATOM 328  C CB  ? CYS A 1  43 ?  -8.133  -5.972  -5.260 1.000 92.060 ? 43  CYS A CB  1 
ATOM 329  O O   ? CYS A 1  43 ? -11.004  -6.497  -5.527 1.000 92.060 ? 43  CYS A O   1 
ATOM 330  S SG  ? CYS A 1  43 ?  -6.524  -6.724  -4.933 1.000 92.060 ? 43  CYS A SG  1 
ATOM 331  N N   ? GLN A 1  44 ? -10.784  -5.476  -7.478 1.000 91.540 ? 44  GLN A N   1 
ATOM 332  C CA  ? GLN A 1  44 ? -12.159  -4.992  -7.541 1.000 91.540 ? 44  GLN A CA  1 
ATOM 333  C C   ? GLN A 1  44 ? -13.151  -6.152  -7.525 1.000 91.540 ? 44  GLN A C   1 
ATOM 334  C CB  ? GLN A 1  44 ? -12.371  -4.137  -8.792 1.000 91.540 ? 44  GLN A CB  1 
ATOM 335  O O   ? GLN A 1  44 ? -12.932  -7.172  -8.181 1.000 91.540 ? 44  GLN A O   1 
ATOM 336  C CG  ? GLN A 1  44 ? -13.738  -3.470  -8.856 1.000 91.540 ? 44  GLN A CG  1 
ATOM 337  C CD  ? GLN A 1  44 ? -13.896  -2.570 -10.067 1.000 91.540 ? 44  GLN A CD  1 
ATOM 338  N NE2 ? GLN A 1  44 ? -15.120  -2.117 -10.314 1.000 91.540 ? 44  GLN A NE2 1 
ATOM 339  O OE1 ? GLN A 1  44 ? -12.925  -2.284 -10.775 1.000 91.540 ? 44  GLN A OE1 1 
ATOM 340  N N   ? ARG A 1  45 ? -14.292  -5.975  -6.864 1.000 87.220 ? 45  ARG A N   1 
ATOM 341  C CA  ? ARG A 1  45 ? -15.398  -6.925  -6.790 1.000 87.220 ? 45  ARG A CA  1 
ATOM 342  C C   ? ARG A 1  45 ? -16.659  -6.257  -6.253 1.000 87.220 ? 45  ARG A C   1 
ATOM 343  C CB  ? ARG A 1  45 ? -15.023  -8.120  -5.912 1.000 87.220 ? 45  ARG A CB  1 
ATOM 344  O O   ? ARG A 1  45 ? -16.625  -5.094  -5.844 1.000 87.220 ? 45  ARG A O   1 
ATOM 345  C CG  ? ARG A 1  45 ? -13.887  -8.962  -6.470 1.000 87.220 ? 45  ARG A CG  1 
ATOM 346  C CD  ? ARG A 1  45 ? -14.337  -9.802  -7.657 1.000 87.220 ? 45  ARG A CD  1 
ATOM 347  N NE  ? ARG A 1  45 ? -13.328 -10.789  -8.032 1.000 87.220 ? 45  ARG A NE  1 
ATOM 348  N NH1 ? ARG A 1  45 ? -12.541  -9.599  -9.849 1.000 87.220 ? 45  ARG A NH1 1 
ATOM 349  N NH2 ? ARG A 1  45 ? -11.619 -11.629  -9.316 1.000 87.220 ? 45  ARG A NH2 1 
ATOM 350  C CZ  ? ARG A 1  45 ? -12.499 -10.670  -9.065 1.000 87.220 ? 45  ARG A CZ  1 
ATOM 351  N N   ? ASP A 1  46 ? -17.863  -7.207  -6.176 1.000 86.910 ? 46  ASP A N   1 
ATOM 352  C CA  ? ASP A 1  46 ? -19.108  -6.706  -5.604 1.000 86.910 ? 46  ASP A CA  1 
ATOM 353  C C   ? ASP A 1  46 ? -19.070  -6.755  -4.078 1.000 86.910 ? 46  ASP A C   1 
ATOM 354  C CB  ? ASP A 1  46 ? -20.301  -7.509  -6.126 1.000 86.910 ? 46  ASP A CB  1 
ATOM 355  O O   ? ASP A 1  46 ? -18.656  -7.758  -3.494 1.000 86.910 ? 46  ASP A O   1 
ATOM 356  C CG  ? ASP A 1  46 ? -20.539  -7.318  -7.614 1.000 86.910 ? 46  ASP A CG  1 
ATOM 357  O OD1 ? ASP A 1  46 ? -20.108  -6.287  -8.173 1.000 86.910 ? 46  ASP A OD1 1 
ATOM 358  O OD2 ? ASP A 1  46 ? -21.167  -8.205  -8.232 1.000 86.910 ? 46  ASP A OD2 1 
ATOM 359  N N   ? LYS A 1  47 ? -19.401  -5.608  -3.391 1.000 87.370 ? 47  LYS A N   1 
ATOM 360  C CA  ? LYS A 1  47 ? -19.564  -5.534  -1.942 1.000 87.370 ? 47  LYS A CA  1 
ATOM 361  C C   ? LYS A 1  47 ? -18.266  -5.890  -1.223 1.000 87.370 ? 47  LYS A C   1 
ATOM 362  C CB  ? LYS A 1  47 ? -20.690  -6.461  -1.480 1.000 87.370 ? 47  LYS A CB  1 
ATOM 363  O O   ? LYS A 1  47 ? -18.044  -7.049  -0.869 1.000 87.370 ? 47  LYS A O   1 
ATOM 364  C CG  ? LYS A 1  47 ? -22.066  -6.069  -1.998 1.000 87.370 ? 47  LYS A CG  1 
ATOM 365  C CD  ? LYS A 1  47 ? -23.147  -7.007  -1.476 1.000 87.370 ? 47  LYS A CD  1 
ATOM 366  C CE  ? LYS A 1  47 ? -24.513  -6.663  -2.055 1.000 87.370 ? 47  LYS A CE  1 
ATOM 367  N NZ  ? LYS A 1  47 ? -25.570  -7.606  -1.579 1.000 87.370 ? 47  LYS A NZ  1 
ATOM 368  N N   ? ILE A 1  48 ? -17.380  -4.935  -0.975 1.000 92.470 ? 48  ILE A N   1 
ATOM 369  C CA  ? ILE A 1  48 ? -16.087  -5.031  -0.307 1.000 92.470 ? 48  ILE A CA  1 
ATOM 370  C C   ? ILE A 1  48 ? -16.192  -4.460   1.105 1.000 92.470 ? 48  ILE A C   1 
ATOM 371  C CB  ? ILE A 1  48 ? -14.985  -4.296  -1.102 1.000 92.470 ? 48  ILE A CB  1 
ATOM 372  O O   ? ILE A 1  48 ? -16.750  -3.378   1.304 1.000 92.470 ? 48  ILE A O   1 
ATOM 373  C CG1 ? ILE A 1  48 ? -14.790  -4.949  -2.475 1.000 92.470 ? 48  ILE A CG1 1 
ATOM 374  C CG2 ? ILE A 1  48 ? -13.672  -4.277  -0.313 1.000 92.470 ? 48  ILE A CG2 1 
ATOM 375  C CD1 ? ILE A 1  48 ? -13.809  -4.214  -3.377 1.000 92.470 ? 48  ILE A CD1 1 
ATOM 376  N N   ? ALA A 1  49 ? -15.808  -5.306   2.122 1.000 93.600 ? 49  ALA A N   1 
ATOM 377  C CA  ? ALA A 1  49 ? -15.557  -4.796   3.468 1.000 93.600 ? 49  ALA A CA  1 
ATOM 378  C C   ? ALA A 1  49 ? -14.062  -4.744   3.765 1.000 93.600 ? 49  ALA A C   1 
ATOM 379  C CB  ? ALA A 1  49 ? -16.273  -5.657   4.506 1.000 93.600 ? 49  ALA A CB  1 
ATOM 380  O O   ? ALA A 1  49 ? -13.308  -5.624   3.344 1.000 93.600 ? 49  ALA A O   1 
ATOM 381  N N   ? VAL A 1  50 ? -13.702  -3.628   4.464 1.000 95.400 ? 50  VAL A N   1 
ATOM 382  C CA  ? VAL A 1  50 ? -12.307  -3.464   4.860 1.000 95.400 ? 50  VAL A CA  1 
ATOM 383  C C   ? VAL A 1  50 ? -12.149  -3.790   6.343 1.000 95.400 ? 50  VAL A C   1 
ATOM 384  C CB  ? VAL A 1  50 ? -11.800  -2.033   4.571 1.000 95.400 ? 50  VAL A CB  1 
ATOM 385  O O   ? VAL A 1  50 ? -12.883  -3.263   7.183 1.000 95.400 ? 50  VAL A O   1 
ATOM 386  C CG1 ? VAL A 1  50 ? -10.395  -1.834   5.138 1.000 95.400 ? 50  VAL A CG1 1 
ATOM 387  C CG2 ? VAL A 1  50 ? -11.818  -1.754   3.069 1.000 95.400 ? 50  VAL A CG2 1 
ATOM 388  N N   ? ILE A 1  51 ? -11.255  -4.724   6.634 1.000 95.380 ? 51  ILE A N   1 
ATOM 389  C CA  ? ILE A 1  51 ? -10.920  -5.054   8.015 1.000 95.380 ? 51  ILE A CA  1 
ATOM 390  C C   ? ILE A 1  51 ?  -9.604  -4.383   8.402 1.000 95.380 ? 51  ILE A C   1 
ATOM 391  C CB  ? ILE A 1  51 ? -10.824  -6.582   8.224 1.000 95.380 ? 51  ILE A CB  1 
ATOM 392  O O   ? ILE A 1  51 ?  -8.567  -4.633   7.782 1.000 95.380 ? 51  ILE A O   1 
ATOM 393  C CG1 ? ILE A 1  51 ? -12.116  -7.266   7.761 1.000 95.380 ? 51  ILE A CG1 1 
ATOM 394  C CG2 ? ILE A 1  51 ? -10.525  -6.910   9.689 1.000 95.380 ? 51  ILE A CG2 1 
ATOM 395  C CD1 ? ILE A 1  51 ? -12.031  -8.786   7.719 1.000 95.380 ? 51  ILE A CD1 1 
ATOM 396  N N   ? LEU A 1  52 ?  -9.630  -3.484   9.480 1.000 96.770 ? 52  LEU A N   1 
ATOM 397  C CA  ? LEU A 1  52 ?  -8.472  -2.778  10.016 1.000 96.770 ? 52  LEU A CA  1 
ATOM 398  C C   ? LEU A 1  52 ?  -8.198  -3.198  11.456 1.000 96.770 ? 52  LEU A C   1 
ATOM 399  C CB  ? LEU A 1  52 ?  -8.687  -1.264   9.946 1.000 96.770 ? 52  LEU A CB  1 
ATOM 400  O O   ? LEU A 1  52 ?  -9.101  -3.668  12.152 1.000 96.770 ? 52  LEU A O   1 
ATOM 401  C CG  ? LEU A 1  52 ?  -8.845  -0.666   8.547 1.000 96.770 ? 52  LEU A CG  1 
ATOM 402  C CD1 ? LEU A 1  52 ?  -9.548   0.685   8.625 1.000 96.770 ? 52  LEU A CD1 1 
ATOM 403  C CD2 ? LEU A 1  52 ?  -7.487  -0.529   7.867 1.000 96.770 ? 52  LEU A CD2 1 
ATOM 404  N N   ? GLY A 1  53 ?  -6.910  -3.138  11.821 1.000 95.960 ? 53  GLY A N   1 
ATOM 405  C CA  ? GLY A 1  53 ?  -6.567  -3.353  13.218 1.000 95.960 ? 53  GLY A CA  1 
ATOM 406  C C   ? GLY A 1  53 ?  -6.494  -4.821  13.594 1.000 95.960 ? 53  GLY A C   1 
ATOM 407  O O   ? GLY A 1  53 ?  -6.520  -5.165  14.778 1.000 95.960 ? 53  GLY A O   1 
ATOM 408  N N   ? ALA A 1  54 ?  -6.420  -5.707  12.539 1.000 93.800 ? 54  ALA A N   1 
ATOM 409  C CA  ? ALA A 1  54 ?  -6.390  -7.147  12.782 1.000 93.800 ? 54  ALA A CA  1 
ATOM 410  C C   ? ALA A 1  54 ?  -4.979  -7.702  12.612 1.000 93.800 ? 54  ALA A C   1 
ATOM 411  C CB  ? ALA A 1  54 ?  -7.357  -7.866  11.845 1.000 93.800 ? 54  ALA A CB  1 
ATOM 412  O O   ? ALA A 1  54 ?  -4.293  -7.384  11.638 1.000 93.800 ? 54  ALA A O   1 
ATOM 413  N N   ? HIS A 1  55 ?  -4.481  -8.417  13.577 1.000 93.040 ? 55  HIS A N   1 
ATOM 414  C CA  ? HIS A 1  55 ?  -3.306  -9.268  13.426 1.000 93.040 ? 55  HIS A CA  1 
ATOM 415  C C   ? HIS A 1  55 ?  -3.694 -10.664  12.949 1.000 93.040 ? 55  HIS A C   1 
ATOM 416  C CB  ? HIS A 1  55 ?  -2.537  -9.358  14.745 1.000 93.040 ? 55  HIS A CB  1 
ATOM 417  O O   ? HIS A 1  55 ?  -3.024 -11.239  12.088 1.000 93.040 ? 55  HIS A O   1 
ATOM 418  C CG  ? HIS A 1  55 ?  -1.306 -10.204  14.665 1.000 93.040 ? 55  HIS A CG  1 
ATOM 419  C CD2 ? HIS A 1  55 ?  -1.027 -11.420  15.191 1.000 93.040 ? 55  HIS A CD2 1 
ATOM 420  N ND1 ? HIS A 1  55 ?  -0.178  -9.814  13.975 1.000 93.040 ? 55  HIS A ND1 1 
ATOM 421  C CE1 ? HIS A 1  55 ?   0.743 -10.757  14.081 1.000 93.040 ? 55  HIS A CE1 1 
ATOM 422  N NE2 ? HIS A 1  55 ?   0.254 -11.742  14.814 1.000 93.040 ? 55  HIS A NE2 1 
ATOM 423  N N   ? ASP A 1  56 ?  -4.755 -11.185  13.540 1.000 91.090 ? 56  ASP A N   1 
ATOM 424  C CA  ? ASP A 1  56 ?  -5.407 -12.436  13.167 1.000 91.090 ? 56  ASP A CA  1 
ATOM 425  C C   ? ASP A 1  56 ?  -6.848 -12.194  12.723 1.000 91.090 ? 56  ASP A C   1 
ATOM 426  C CB  ? ASP A 1  56 ?  -5.376 -13.427  14.332 1.000 91.090 ? 56  ASP A CB  1 
ATOM 427  O O   ? ASP A 1  56 ?  -7.710 -11.872  13.543 1.000 91.090 ? 56  ASP A O   1 
ATOM 428  C CG  ? ASP A 1  56 ?  -5.847 -14.817  13.942 1.000 91.090 ? 56  ASP A CG  1 
ATOM 429  O OD1 ? ASP A 1  56 ?  -6.633 -14.946  12.979 1.000 91.090 ? 56  ASP A OD1 1 
ATOM 430  O OD2 ? ASP A 1  56 ?  -5.431 -15.791  14.606 1.000 91.090 ? 56  ASP A OD2 1 
ATOM 431  N N   ? ILE A 1  57 ?  -7.121 -12.442  11.452 1.000 88.140 ? 57  ILE A N   1 
ATOM 432  C CA  ? ILE A 1  57 ?  -8.396 -12.027  10.877 1.000 88.140 ? 57  ILE A CA  1 
ATOM 433  C C   ? ILE A 1  57 ?  -9.490 -13.014  11.280 1.000 88.140 ? 57  ILE A C   1 
ATOM 434  C CB  ? ILE A 1  57 ?  -8.314 -11.918   9.338 1.000 88.140 ? 57  ILE A CB  1 
ATOM 435  O O   ? ILE A 1  57 ? -10.680 -12.725  11.136 1.000 88.140 ? 57  ILE A O   1 
ATOM 436  C CG1 ? ILE A 1  57 ?  -7.783 -13.225   8.738 1.000 88.140 ? 57  ILE A CG1 1 
ATOM 437  C CG2 ? ILE A 1  57 ?  -7.439 -10.730   8.927 1.000 88.140 ? 57  ILE A CG2 1 
ATOM 438  C CD1 ? ILE A 1  57 ?  -7.897 -13.301   7.221 1.000 88.140 ? 57  ILE A CD1 1 
ATOM 439  N N   ? THR A 1  58 ?  -9.253 -14.124  11.934 1.000 85.310 ? 58  THR A N   1 
ATOM 440  C CA  ? THR A 1  58 ? -10.234 -15.108  12.378 1.000 85.310 ? 58  THR A CA  1 
ATOM 441  C C   ? THR A 1  58 ? -10.638 -14.852  13.827 1.000 85.310 ? 58  THR A C   1 
ATOM 442  C CB  ? THR A 1  58 ?  -9.690 -16.542  12.240 1.000 85.310 ? 58  THR A CB  1 
ATOM 443  O O   ? THR A 1  58 ? -11.662 -15.359  14.291 1.000 85.310 ? 58  THR A O   1 
ATOM 444  C CG2 ? THR A 1  58 ?  -9.241 -16.824  10.810 1.000 85.310 ? 58  THR A CG2 1 
ATOM 445  O OG1 ? THR A 1  58 ?  -8.574 -16.711  13.121 1.000 85.310 ? 58  THR A OG1 1 
ATOM 446  N N   ? LYS A 1  59 ?  -9.819 -14.008  14.541 1.000 88.290 ? 59  LYS A N   1 
ATOM 447  C CA  ? LYS A 1  59 ? -10.123 -13.681  15.931 1.000 88.290 ? 59  LYS A CA  1 
ATOM 448  C C   ? LYS A 1  59 ? -10.798 -12.317  16.040 1.000 88.290 ? 59  LYS A C   1 
ATOM 449  C CB  ? LYS A 1  59 ?  -8.850 -13.705  16.779 1.000 88.290 ? 59  LYS A CB  1 
ATOM 450  O O   ? LYS A 1  59 ? -10.469 -11.394  15.292 1.000 88.290 ? 59  LYS A O   1 
ATOM 451  C CG  ? LYS A 1  59 ?  -8.216 -15.082  16.905 1.000 88.290 ? 59  LYS A CG  1 
ATOM 452  C CD  ? LYS A 1  59 ?  -7.038 -15.069  17.870 1.000 88.290 ? 59  LYS A CD  1 
ATOM 453  C CE  ? LYS A 1  59 ?  -6.406 -16.449  18.001 1.000 88.290 ? 59  LYS A CE  1 
ATOM 454  N NZ  ? LYS A 1  59 ?  -5.228 -16.433  18.919 1.000 88.290 ? 59  LYS A NZ  1 
ATOM 455  N N   ? GLN A 1  60 ? -11.809 -12.264  16.853 1.000 88.450 ? 60  GLN A N   1 
ATOM 456  C CA  ? GLN A 1  60 ? -12.395 -10.968  17.179 1.000 88.450 ? 60  GLN A CA  1 
ATOM 457  C C   ? GLN A 1  60 ? -11.481 -10.167  18.102 1.000 88.450 ? 60  GLN A C   1 
ATOM 458  C CB  ? GLN A 1  60 ? -13.769 -11.147  17.826 1.000 88.450 ? 60  GLN A CB  1 
ATOM 459  O O   ? GLN A 1  60 ? -11.488 -10.368  19.318 1.000 88.450 ? 60  GLN A O   1 
ATOM 460  C CG  ? GLN A 1  60 ? -14.582  -9.862  17.907 1.000 88.450 ? 60  GLN A CG  1 
ATOM 461  C CD  ? GLN A 1  60 ? -16.005 -10.097  18.380 1.000 88.450 ? 60  GLN A CD  1 
ATOM 462  N NE2 ? GLN A 1  60 ? -16.854  -9.087  18.229 1.000 88.450 ? 60  GLN A NE2 1 
ATOM 463  O OE1 ? GLN A 1  60 ? -16.338 -11.178  18.875 1.000 88.450 ? 60  GLN A OE1 1 
ATOM 464  N N   ? GLU A 1  61 ? -10.637  -9.369  17.537 1.000 93.040 ? 61  GLU A N   1 
ATOM 465  C CA  ? GLU A 1  61 ?  -9.724  -8.507  18.282 1.000 93.040 ? 61  GLU A CA  1 
ATOM 466  C C   ? GLU A 1  61 ? -10.382  -7.173  18.626 1.000 93.040 ? 61  GLU A C   1 
ATOM 467  C CB  ? GLU A 1  61 ?  -8.439  -8.269  17.485 1.000 93.040 ? 61  GLU A CB  1 
ATOM 468  O O   ? GLU A 1  61 ? -11.104  -6.601  17.807 1.000 93.040 ? 61  GLU A O   1 
ATOM 469  C CG  ? GLU A 1  61 ?  -7.663  -9.541  17.176 1.000 93.040 ? 61  GLU A CG  1 
ATOM 470  C CD  ? GLU A 1  61 ?  -6.426  -9.297  16.325 1.000 93.040 ? 61  GLU A CD  1 
ATOM 471  O OE1 ? GLU A 1  61 ?  -5.651 -10.253  16.093 1.000 93.040 ? 61  GLU A OE1 1 
ATOM 472  O OE2 ? GLU A 1  61 ?  -6.231  -8.141  15.888 1.000 93.040 ? 61  GLU A OE2 1 
ATOM 473  N N   ? PRO A 1  62 ? -10.253  -6.757  19.870 1.000 93.950 ? 62  PRO A N   1 
ATOM 474  C CA  ? PRO A 1  62 ? -10.866  -5.486  20.263 1.000 93.950 ? 62  PRO A CA  1 
ATOM 475  C C   ? PRO A 1  62 ? -10.446  -4.325  19.365 1.000 93.950 ? 62  PRO A C   1 
ATOM 476  C CB  ? PRO A 1  62 ? -10.363  -5.280  21.694 1.000 93.950 ? 62  PRO A CB  1 
ATOM 477  O O   ? PRO A 1  62 ? -11.200  -3.363  19.199 1.000 93.950 ? 62  PRO A O   1 
ATOM 478  C CG  ? PRO A 1  62 ? -10.051  -6.654  22.191 1.000 93.950 ? 62  PRO A CG  1 
ATOM 479  C CD  ? PRO A 1  62 ?  -9.583  -7.486  21.032 1.000 93.950 ? 62  PRO A CD  1 
ATOM 480  N N   ? SER A 1  63 ?  -9.329  -4.381  18.743 1.000 94.030 ? 63  SER A N   1 
ATOM 481  C CA  ? SER A 1  63 ?  -8.754  -3.338  17.901 1.000 94.030 ? 63  SER A CA  1 
ATOM 482  C C   ? SER A 1  63 ?  -9.353  -3.367  16.498 1.000 94.030 ? 63  SER A C   1 
ATOM 483  C CB  ? SER A 1  63 ?  -7.234  -3.491  17.818 1.000 94.030 ? 63  SER A CB  1 
ATOM 484  O O   ? SER A 1  63 ?  -9.205  -2.410  15.735 1.000 94.030 ? 63  SER A O   1 
ATOM 485  O OG  ? SER A 1  63 ?  -6.885  -4.759  17.288 1.000 94.030 ? 63  SER A OG  1 
ATOM 486  N N   ? GLN A 1  64 ? -10.056  -4.492  16.086 1.000 95.100 ? 64  GLN A N   1 
ATOM 487  C CA  ? GLN A 1  64 ? -10.542  -4.729  14.730 1.000 95.100 ? 64  GLN A CA  1 
ATOM 488  C C   ? GLN A 1  64 ? -11.750  -3.851  14.418 1.000 95.100 ? 64  GLN A C   1 
ATOM 489  C CB  ? GLN A 1  64 ? -10.900  -6.204  14.538 1.000 95.100 ? 64  GLN A CB  1 
ATOM 490  O O   ? GLN A 1  64 ? -12.639  -3.689  15.256 1.000 95.100 ? 64  GLN A O   1 
ATOM 491  C CG  ? GLN A 1  64 ? -11.222  -6.575  13.097 1.000 95.100 ? 64  GLN A CG  1 
ATOM 492  C CD  ? GLN A 1  64 ? -11.514  -8.054  12.923 1.000 95.100 ? 64  GLN A CD  1 
ATOM 493  N NE2 ? GLN A 1  64 ? -12.353  -8.382  11.946 1.000 95.100 ? 64  GLN A NE2 1 
ATOM 494  O OE1 ? GLN A 1  64 ? -10.990  -8.895  13.661 1.000 95.100 ? 64  GLN A OE1 1 
ATOM 495  N N   ? GLN A 1  65 ? -11.691  -3.192  13.268 1.000 96.550 ? 65  GLN A N   1 
ATOM 496  C CA  ? GLN A 1  65 ? -12.778  -2.425  12.667 1.000 96.550 ? 65  GLN A CA  1 
ATOM 497  C C   ? GLN A 1  65 ? -13.149  -2.980  11.295 1.000 96.550 ? 65  GLN A C   1 
ATOM 498  C CB  ? GLN A 1  65 ? -12.394  -0.949  12.550 1.000 96.550 ? 65  GLN A CB  1 
ATOM 499  O O   ? GLN A 1  65 ? -12.278  -3.193  10.449 1.000 96.550 ? 65  GLN A O   1 
ATOM 500  C CG  ? GLN A 1  65 ? -11.666  -0.405  13.772 1.000 96.550 ? 65  GLN A CG  1 
ATOM 501  C CD  ? GLN A 1  65 ? -11.203   1.028  13.589 1.000 96.550 ? 65  GLN A CD  1 
ATOM 502  N NE2 ? GLN A 1  65 ? -10.128   1.397  14.278 1.000 96.550 ? 65  GLN A NE2 1 
ATOM 503  O OE1 ? GLN A 1  65 ? -11.805   1.798  12.833 1.000 96.550 ? 65  GLN A OE1 1 
ATOM 504  N N   ? ARG A 1  66 ? -14.347  -3.341  11.191 1.000 95.750 ? 66  ARG A N   1 
ATOM 505  C CA  ? ARG A 1  66 ? -14.862  -3.769   9.894 1.000 95.750 ? 66  ARG A CA  1 
ATOM 506  C C   ? ARG A 1  66 ? -15.740  -2.689   9.270 1.000 95.750 ? 66  ARG A C   1 
ATOM 507  C CB  ? ARG A 1  66 ? -15.653  -5.072  10.033 1.000 95.750 ? 66  ARG A CB  1 
ATOM 508  O O   ? ARG A 1  66 ? -16.773  -2.320   9.832 1.000 95.750 ? 66  ARG A O   1 
ATOM 509  C CG  ? ARG A 1  66 ? -16.022  -5.713   8.705 1.000 95.750 ? 66  ARG A CG  1 
ATOM 510  C CD  ? ARG A 1  66 ? -16.641  -7.091   8.897 1.000 95.750 ? 66  ARG A CD  1 
ATOM 511  N NE  ? ARG A 1  66 ? -17.012  -7.697   7.621 1.000 95.750 ? 66  ARG A NE  1 
ATOM 512  N NH1 ? ARG A 1  66 ? -15.417  -9.365   7.713 1.000 95.750 ? 66  ARG A NH1 1 
ATOM 513  N NH2 ? ARG A 1  66 ? -16.841  -9.232   5.922 1.000 95.750 ? 66  ARG A NH2 1 
ATOM 514  C CZ  ? ARG A 1  66 ? -16.423  -8.763   7.088 1.000 95.750 ? 66  ARG A CZ  1 
ATOM 515  N N   ? ILE A 1  67 ? -15.314  -2.135   8.115 1.000 96.930 ? 67  ILE A N   1 
ATOM 516  C CA  ? ILE A 1  67 ? -15.973  -0.995   7.489 1.000 96.930 ? 67  ILE A CA  1 
ATOM 517  C C   ? ILE A 1  67 ? -16.316  -1.329   6.039 1.000 96.930 ? 67  ILE A C   1 
ATOM 518  C CB  ? ILE A 1  67 ? -15.092   0.273   7.553 1.000 96.930 ? 67  ILE A CB  1 
ATOM 519  O O   ? ILE A 1  67 ? -15.454  -1.774   5.277 1.000 96.930 ? 67  ILE A O   1 
ATOM 520  C CG1 ? ILE A 1  67 ? -14.637   0.535   8.993 1.000 96.930 ? 67  ILE A CG1 1 
ATOM 521  C CG2 ? ILE A 1  67 ? -15.843   1.482   6.987 1.000 96.930 ? 67  ILE A CG2 1 
ATOM 522  C CD1 ? ILE A 1  67 ? -13.582   1.626   9.120 1.000 96.930 ? 67  ILE A CD1 1 
ATOM 523  N N   ? ARG A 1  68 ? -17.605  -1.068   5.639 1.000 96.510 ? 68  ARG A N   1 
ATOM 524  C CA  ? ARG A 1  68 ? -18.004  -1.265   4.249 1.000 96.510 ? 68  ARG A CA  1 
ATOM 525  C C   ? ARG A 1  68 ? -17.401  -0.192   3.349 1.000 96.510 ? 68  ARG A C   1 
ATOM 526  C CB  ? ARG A 1  68 ? -19.529  -1.260   4.122 1.000 96.510 ? 68  ARG A CB  1 
ATOM 527  O O   ? ARG A 1  68 ? -17.150   0.930   3.794 1.000 96.510 ? 68  ARG A O   1 
ATOM 528  C CG  ? ARG A 1  68 ? -20.205  -2.461   4.762 1.000 96.510 ? 68  ARG A CG  1 
ATOM 529  C CD  ? ARG A 1  68 ? -21.709  -2.454   4.527 1.000 96.510 ? 68  ARG A CD  1 
ATOM 530  N NE  ? ARG A 1  68 ? -22.344  -3.655   5.062 1.000 96.510 ? 68  ARG A NE  1 
ATOM 531  N NH1 ? ARG A 1  68 ? -24.466  -2.746   5.146 1.000 96.510 ? 68  ARG A NH1 1 
ATOM 532  N NH2 ? ARG A 1  68 ? -24.112  -4.906   5.827 1.000 96.510 ? 68  ARG A NH2 1 
ATOM 533  C CZ  ? ARG A 1  68 ? -23.639  -3.766   5.344 1.000 96.510 ? 68  ARG A CZ  1 
ATOM 534  N N   ? VAL A 1  69 ? -17.221  -0.648   2.077 1.000 96.640 ? 69  VAL A N   1 
ATOM 535  C CA  ? VAL A 1  69 ? -16.710   0.279   1.072 1.000 96.640 ? 69  VAL A CA  1 
ATOM 536  C C   ? VAL A 1  69 ? -17.875   0.982   0.378 1.000 96.640 ? 69  VAL A C   1 
ATOM 537  C CB  ? VAL A 1  69 ? -15.827  -0.444   0.030 1.000 96.640 ? 69  VAL A CB  1 
ATOM 538  O O   ? VAL A 1  69 ? -18.818   0.332  -0.078 1.000 96.640 ? 69  VAL A O   1 
ATOM 539  C CG1 ? VAL A 1  69 ? -15.518   0.478  -1.148 1.000 96.640 ? 69  VAL A CG1 1 
ATOM 540  C CG2 ? VAL A 1  69 ? -14.536  -0.940   0.678 1.000 96.640 ? 69  VAL A CG2 1 
ATOM 541  N N   ? ARG A 1  70 ? -17.800   2.386   0.434 1.000 95.640 ? 70  ARG A N   1 
ATOM 542  C CA  ? ARG A 1  70 ? -18.819   3.219  -0.196 1.000 95.640 ? 70  ARG A CA  1 
ATOM 543  C C   ? ARG A 1  70 ? -18.622   3.277  -1.707 1.000 95.640 ? 70  ARG A C   1 
ATOM 544  C CB  ? ARG A 1  70 ? -18.796   4.632   0.390 1.000 95.640 ? 70  ARG A CB  1 
ATOM 545  O O   ? ARG A 1  70 ? -19.578   3.120  -2.469 1.000 95.640 ? 70  ARG A O   1 
ATOM 546  C CG  ? ARG A 1  70 ? -19.787   5.585  -0.259 1.000 95.640 ? 70  ARG A CG  1 
ATOM 547  C CD  ? ARG A 1  70 ? -19.745   6.965   0.382 1.000 95.640 ? 70  ARG A CD  1 
ATOM 548  N NE  ? ARG A 1  70 ? -20.669   7.890  -0.269 1.000 95.640 ? 70  ARG A NE  1 
ATOM 549  N NH1 ? ARG A 1  70 ? -20.212   9.663   1.139 1.000 95.640 ? 70  ARG A NH1 1 
ATOM 550  N NH2 ? ARG A 1  70 ? -21.734   9.904  -0.558 1.000 95.640 ? 70  ARG A NH2 1 
ATOM 551  C CZ  ? ARG A 1  70 ? -20.870   9.150   0.106 1.000 95.640 ? 70  ARG A CZ  1 
ATOM 552  N N   ? ARG A 1  71 ? -17.340   3.508  -2.096 1.000 95.530 ? 71  ARG A N   1 
ATOM 553  C CA  ? ARG A 1  71 ? -16.990   3.710  -3.498 1.000 95.530 ? 71  ARG A CA  1 
ATOM 554  C C   ? ARG A 1  71 ? -15.658   3.047  -3.832 1.000 95.530 ? 71  ARG A C   1 
ATOM 555  C CB  ? ARG A 1  71 ? -16.929   5.204  -3.827 1.000 95.530 ? 71  ARG A CB  1 
ATOM 556  O O   ? ARG A 1  71 ? -14.721   3.087  -3.031 1.000 95.530 ? 71  ARG A O   1 
ATOM 557  C CG  ? ARG A 1  71 ? -18.278   5.903  -3.771 1.000 95.530 ? 71  ARG A CG  1 
ATOM 558  C CD  ? ARG A 1  71 ? -18.165   7.375  -4.140 1.000 95.530 ? 71  ARG A CD  1 
ATOM 559  N NE  ? ARG A 1  71 ? -19.445   8.065  -4.003 1.000 95.530 ? 71  ARG A NE  1 
ATOM 560  N NH1 ? ARG A 1  71 ? -18.655  10.112  -4.725 1.000 95.530 ? 71  ARG A NH1 1 
ATOM 561  N NH2 ? ARG A 1  71 ? -20.854   9.874  -4.122 1.000 95.530 ? 71  ARG A NH2 1 
ATOM 562  C CZ  ? ARG A 1  71 ? -19.649   9.349  -4.284 1.000 95.530 ? 71  ARG A CZ  1 
ATOM 563  N N   ? GLN A 1  72 ? -15.696   2.355  -4.933 1.000 96.900 ? 72  GLN A N   1 
ATOM 564  C CA  ? GLN A 1  72 ? -14.461   1.848  -5.522 1.000 96.900 ? 72  GLN A CA  1 
ATOM 565  C C   ? GLN A 1  72 ? -14.035   2.693  -6.720 1.000 96.900 ? 72  GLN A C   1 
ATOM 566  C CB  ? GLN A 1  72 ? -14.626   0.387  -5.943 1.000 96.900 ? 72  GLN A CB  1 
ATOM 567  O O   ? GLN A 1  72 ? -14.801   2.863  -7.670 1.000 96.900 ? 72  GLN A O   1 
ATOM 568  C CG  ? GLN A 1  72 ? -15.002  -0.544  -4.798 1.000 96.900 ? 72  GLN A CG  1 
ATOM 569  C CD  ? GLN A 1  72 ? -15.223  -1.974  -5.253 1.000 96.900 ? 72  GLN A CD  1 
ATOM 570  N NE2 ? GLN A 1  72 ? -16.371  -2.540  -4.896 1.000 96.900 ? 72  GLN A NE2 1 
ATOM 571  O OE1 ? GLN A 1  72 ? -14.369  -2.566  -5.921 1.000 96.900 ? 72  GLN A OE1 1 
ATOM 572  N N   ? ILE A 1  73 ? -12.801   3.279  -6.698 1.000 97.500 ? 73  ILE A N   1 
ATOM 573  C CA  ? ILE A 1  73 ? -12.334   4.199  -7.730 1.000 97.500 ? 73  ILE A CA  1 
ATOM 574  C C   ? ILE A 1  73 ? -11.065   3.647  -8.376 1.000 97.500 ? 73  ILE A C   1 
ATOM 575  C CB  ? ILE A 1  73 ? -12.073   5.609  -7.155 1.000 97.500 ? 73  ILE A CB  1 
ATOM 576  O O   ? ILE A 1  73 ?  -9.954   3.974  -7.954 1.000 97.500 ? 73  ILE A O   1 
ATOM 577  C CG1 ? ILE A 1  73 ? -13.276   6.080  -6.330 1.000 97.500 ? 73  ILE A CG1 1 
ATOM 578  C CG2 ? ILE A 1  73 ? -11.758   6.601  -8.279 1.000 97.500 ? 73  ILE A CG2 1 
ATOM 579  C CD1 ? ILE A 1  73 ? -12.984   7.279  -5.439 1.000 97.500 ? 73  ILE A CD1 1 
ATOM 580  N N   ? PRO A 1  74 ? -11.244   2.691  -9.395 1.000 97.720 ? 74  PRO A N   1 
ATOM 581  C CA  ? PRO A 1  74 ? -10.048   2.223 -10.099 1.000 97.720 ? 74  PRO A CA  1 
ATOM 582  C C   ? PRO A 1  74 ?  -9.458   3.281 -11.029 1.000 97.720 ? 74  PRO A C   1 
ATOM 583  C CB  ? PRO A 1  74 ? -10.556   1.018 -10.895 1.000 97.720 ? 74  PRO A CB  1 
ATOM 584  O O   ? PRO A 1  74 ? -10.190   4.123 -11.554 1.000 97.720 ? 74  PRO A O   1 
ATOM 585  C CG  ? PRO A 1  74 ? -12.000   1.309 -11.147 1.000 97.720 ? 74  PRO A CG  1 
ATOM 586  C CD  ? PRO A 1  74 ? -12.550   2.054  -9.965 1.000 97.720 ? 74  PRO A CD  1 
ATOM 587  N N   ? HIS A 1  75 ?  -8.120   3.273 -11.110 1.000 97.920 ? 75  HIS A N   1 
ATOM 588  C CA  ? HIS A 1  75 ?  -7.521   4.175 -12.087 1.000 97.920 ? 75  HIS A CA  1 
ATOM 589  C C   ? HIS A 1  75 ?  -8.181   4.025 -13.453 1.000 97.920 ? 75  HIS A C   1 
ATOM 590  C CB  ? HIS A 1  75 ?  -6.017   3.921 -12.199 1.000 97.920 ? 75  HIS A CB  1 
ATOM 591  O O   ? HIS A 1  75 ?  -8.357   2.907 -13.943 1.000 97.920 ? 75  HIS A O   1 
ATOM 592  C CG  ? HIS A 1  75 ?  -5.268   5.034 -12.861 1.000 97.920 ? 75  HIS A CG  1 
ATOM 593  C CD2 ? HIS A 1  75 ?  -4.453   5.985 -12.348 1.000 97.920 ? 75  HIS A CD2 1 
ATOM 594  N ND1 ? HIS A 1  75 ?  -5.318   5.260 -14.219 1.000 97.920 ? 75  HIS A ND1 1 
ATOM 595  C CE1 ? HIS A 1  75 ?  -4.564   6.305 -14.514 1.000 97.920 ? 75  HIS A CE1 1 
ATOM 596  N NE2 ? HIS A 1  75 ?  -4.027   6.764 -13.396 1.000 97.920 ? 75  HIS A NE2 1 
ATOM 597  N N   ? PRO A 1  76 ?  -8.581   5.157 -14.136 1.000 96.950 ? 76  PRO A N   1 
ATOM 598  C CA  ? PRO A 1  76 ?  -9.329   5.119 -15.395 1.000 96.950 ? 76  PRO A CA  1 
ATOM 599  C C   ? PRO A 1  76 ?  -8.563   4.422 -16.517 1.000 96.950 ? 76  PRO A C   1 
ATOM 600  C CB  ? PRO A 1  76 ?  -9.548   6.598 -15.720 1.000 96.950 ? 76  PRO A CB  1 
ATOM 601  O O   ? PRO A 1  76 ?  -9.170   3.921 -17.466 1.000 96.950 ? 76  PRO A O   1 
ATOM 602  C CG  ? PRO A 1  76 ?  -9.402   7.303 -14.410 1.000 96.950 ? 76  PRO A CG  1 
ATOM 603  C CD  ? PRO A 1  76 ?  -8.545   6.462 -13.509 1.000 96.950 ? 76  PRO A CD  1 
ATOM 604  N N   ? GLN A 1  77 ?  -7.242   4.432 -16.400 1.000 97.180 ? 77  GLN A N   1 
ATOM 605  C CA  ? GLN A 1  77 ?  -6.432   3.845 -17.462 1.000 97.180 ? 77  GLN A CA  1 
ATOM 606  C C   ? GLN A 1  77 ?  -5.957   2.445 -17.082 1.000 97.180 ? 77  GLN A C   1 
ATOM 607  C CB  ? GLN A 1  77 ?  -5.231   4.738 -17.779 1.000 97.180 ? 77  GLN A CB  1 
ATOM 608  O O   ? GLN A 1  77 ?  -5.011   1.922 -17.675 1.000 97.180 ? 77  GLN A O   1 
ATOM 609  C CG  ? GLN A 1  77 ?  -5.610   6.094 -18.360 1.000 97.180 ? 77  GLN A CG  1 
ATOM 610  C CD  ? GLN A 1  77 ?  -4.401   6.938 -18.718 1.000 97.180 ? 77  GLN A CD  1 
ATOM 611  N NE2 ? GLN A 1  77 ?  -4.313   7.343 -19.980 1.000 97.180 ? 77  GLN A NE2 1 
ATOM 612  O OE1 ? GLN A 1  77 ?  -3.554   7.224 -17.866 1.000 97.180 ? 77  GLN A OE1 1 
ATOM 613  N N   ? TYR A 1  78 ?  -6.600   1.870 -16.012 1.000 96.680 ? 78  TYR A N   1 
ATOM 614  C CA  ? TYR A 1  78 ?  -6.268   0.498 -15.644 1.000 96.680 ? 78  TYR A CA  1 
ATOM 615  C C   ? TYR A 1  78 ?  -6.553  -0.460 -16.794 1.000 96.680 ? 78  TYR A C   1 
ATOM 616  C CB  ? TYR A 1  78 ?  -7.054   0.070 -14.401 1.000 96.680 ? 78  TYR A CB  1 
ATOM 617  O O   ? TYR A 1  78 ?  -7.643  -0.441 -17.370 1.000 96.680 ? 78  TYR A O   1 
ATOM 618  C CG  ? TYR A 1  78 ?  -6.968  -1.408 -14.107 1.000 96.680 ? 78  TYR A CG  1 
ATOM 619  C CD1 ? TYR A 1  78 ?  -8.118  -2.192 -14.034 1.000 96.680 ? 78  TYR A CD1 1 
ATOM 620  C CD2 ? TYR A 1  78 ?  -5.738  -2.024 -13.902 1.000 96.680 ? 78  TYR A CD2 1 
ATOM 621  C CE1 ? TYR A 1  78 ?  -8.044  -3.554 -13.762 1.000 96.680 ? 78  TYR A CE1 1 
ATOM 622  C CE2 ? TYR A 1  78 ?  -5.652  -3.385 -13.629 1.000 96.680 ? 78  TYR A CE2 1 
ATOM 623  O OH  ? TYR A 1  78 ?  -6.729  -5.489 -13.292 1.000 96.680 ? 78  TYR A OH  1 
ATOM 624  C CZ  ? TYR A 1  78 ?  -6.809  -4.141 -13.561 1.000 96.680 ? 78  TYR A CZ  1 
ATOM 625  N N   ? ASP A 1  79 ?  -5.571  -1.272 -17.126 1.000 94.540 ? 79  ASP A N   1 
ATOM 626  C CA  ? ASP A 1  79 ?  -5.666  -2.313 -18.145 1.000 94.540 ? 79  ASP A CA  1 
ATOM 627  C C   ? ASP A 1  79 ?  -5.582  -3.703 -17.519 1.000 94.540 ? 79  ASP A C   1 
ATOM 628  C CB  ? ASP A 1  79 ?  -4.564  -2.140 -19.192 1.000 94.540 ? 79  ASP A CB  1 
ATOM 629  O O   ? ASP A 1  79 ?  -4.509  -4.133 -17.090 1.000 94.540 ? 79  ASP A O   1 
ATOM 630  C CG  ? ASP A 1  79 ?  -4.710  -3.089 -20.369 1.000 94.540 ? 79  ASP A CG  1 
ATOM 631  O OD1 ? ASP A 1  79 ?  -5.213  -4.218 -20.183 1.000 94.540 ? 79  ASP A OD1 1 
ATOM 632  O OD2 ? ASP A 1  79 ?  -4.316  -2.705 -21.491 1.000 94.540 ? 79  ASP A OD2 1 
ATOM 633  N N   ? SER A 1  80 ?  -6.648  -4.469 -17.569 1.000 92.170 ? 80  SER A N   1 
ATOM 634  C CA  ? SER A 1  80 ?  -6.753  -5.737 -16.854 1.000 92.170 ? 80  SER A CA  1 
ATOM 635  C C   ? SER A 1  80 ?  -5.941  -6.829 -17.543 1.000 92.170 ? 80  SER A C   1 
ATOM 636  C CB  ? SER A 1  80 ?  -8.215  -6.171 -16.743 1.000 92.170 ? 80  SER A CB  1 
ATOM 637  O O   ? SER A 1  80 ?  -5.609  -7.844 -16.928 1.000 92.170 ? 80  SER A O   1 
ATOM 638  O OG  ? SER A 1  80 ?  -8.795  -6.319 -18.028 1.000 92.170 ? 80  SER A OG  1 
ATOM 639  N N   ? LYS A 1  81 ?  -5.592  -6.542 -18.827 1.000 89.250 ? 81  LYS A N   1 
ATOM 640  C CA  ? LYS A 1  81 ?  -4.781  -7.499 -19.576 1.000 89.250 ? 81  LYS A CA  1 
ATOM 641  C C   ? LYS A 1  81 ?  -3.303  -7.359 -19.225 1.000 89.250 ? 81  LYS A C   1 
ATOM 642  C CB  ? LYS A 1  81 ?  -4.982  -7.311 -21.080 1.000 89.250 ? 81  LYS A CB  1 
ATOM 643  O O   ? LYS A 1  81 ?  -2.626  -8.355 -18.960 1.000 89.250 ? 81  LYS A O   1 
ATOM 644  C CG  ? LYS A 1  81 ?  -4.278  -8.356 -21.934 1.000 89.250 ? 81  LYS A CG  1 
ATOM 645  C CD  ? LYS A 1  81 ?  -4.567  -8.155 -23.416 1.000 89.250 ? 81  LYS A CD  1 
ATOM 646  C CE  ? LYS A 1  81 ?  -3.810  -9.158 -24.275 1.000 89.250 ? 81  LYS A CE  1 
ATOM 647  N NZ  ? LYS A 1  81 ?  -4.056  -8.937 -25.732 1.000 89.250 ? 81  LYS A NZ  1 
ATOM 648  N N   ? THR A 1  82 ?  -2.858  -6.163 -19.110 1.000 89.220 ? 82  THR A N   1 
ATOM 649  C CA  ? THR A 1  82 ?  -1.433  -5.913 -18.924 1.000 89.220 ? 82  THR A CA  1 
ATOM 650  C C   ? THR A 1  82 ?  -1.137  -5.523 -17.478 1.000 89.220 ? 82  THR A C   1 
ATOM 651  C CB  ? THR A 1  82 ?  -0.931  -4.807 -19.870 1.000 89.220 ? 82  THR A CB  1 
ATOM 652  O O   ? THR A 1  82 ?   0.025  -5.457 -17.073 1.000 89.220 ? 82  THR A O   1 
ATOM 653  C CG2 ? THR A 1  82 ?  -1.258  -5.136 -21.323 1.000 89.220 ? 82  THR A CG2 1 
ATOM 654  O OG1 ? THR A 1  82 ?  -1.557  -3.567 -19.520 1.000 89.220 ? 82  THR A OG1 1 
ATOM 655  N N   ? LEU A 1  83 ?  -2.173  -5.286 -16.683 1.000 90.810 ? 83  LEU A N   1 
ATOM 656  C CA  ? LEU A 1  83 ?  -2.115  -4.824 -15.301 1.000 90.810 ? 83  LEU A CA  1 
ATOM 657  C C   ? LEU A 1  83 ?  -1.443  -3.458 -15.212 1.000 90.810 ? 83  LEU A C   1 
ATOM 658  C CB  ? LEU A 1  83 ?  -1.364  -5.833 -14.429 1.000 90.810 ? 83  LEU A CB  1 
ATOM 659  O O   ? LEU A 1  83 ?  -0.923  -3.085 -14.158 1.000 90.810 ? 83  LEU A O   1 
ATOM 660  C CG  ? LEU A 1  83 ?  -2.017  -7.207 -14.266 1.000 90.810 ? 83  LEU A CG  1 
ATOM 661  C CD1 ? LEU A 1  83 ?  -1.217  -8.062 -13.289 1.000 90.810 ? 83  LEU A CD1 1 
ATOM 662  C CD2 ? LEU A 1  83 ?  -3.461  -7.061 -13.798 1.000 90.810 ? 83  LEU A CD2 1 
ATOM 663  N N   ? GLU A 1  84 ?  -1.346  -2.755 -16.279 1.000 93.440 ? 84  GLU A N   1 
ATOM 664  C CA  ? GLU A 1  84 ?  -0.875  -1.373 -16.282 1.000 93.440 ? 84  GLU A CA  1 
ATOM 665  C C   ? GLU A 1  84 ?  -1.795  -0.475 -15.459 1.000 93.440 ? 84  GLU A C   1 
ATOM 666  C CB  ? GLU A 1  84 ?  -0.768  -0.844 -17.714 1.000 93.440 ? 84  GLU A CB  1 
ATOM 667  O O   ? GLU A 1  84 ?  -3.020  -0.596 -15.535 1.000 93.440 ? 84  GLU A O   1 
ATOM 668  C CG  ? GLU A 1  84 ?  -0.088   0.513 -17.820 1.000 93.440 ? 84  GLU A CG  1 
ATOM 669  C CD  ? GLU A 1  84 ?   0.143   0.959 -19.255 1.000 93.440 ? 84  GLU A CD  1 
ATOM 670  O OE1 ? GLU A 1  84 ?   1.181   1.603 -19.531 1.000 93.440 ? 84  GLU A OE1 1 
ATOM 671  O OE2 ? GLU A 1  84 ?  -0.721   0.662 -20.110 1.000 93.440 ? 84  GLU A OE2 1 
ATOM 672  N N   ? ASN A 1  85 ?  -1.214   0.443 -14.678 1.000 96.050 ? 85  ASN A N   1 
ATOM 673  C CA  ? ASN A 1  85 ?  -1.951   1.367 -13.822 1.000 96.050 ? 85  ASN A CA  1 
ATOM 674  C C   ? ASN A 1  85 ?  -2.844   0.625 -12.833 1.000 96.050 ? 85  ASN A C   1 
ATOM 675  C CB  ? ASN A 1  85 ?  -2.783   2.334 -14.667 1.000 96.050 ? 85  ASN A CB  1 
ATOM 676  O O   ? ASN A 1  85 ?  -3.995   1.009 -12.620 1.000 96.050 ? 85  ASN A O   1 
ATOM 677  C CG  ? ASN A 1  85 ?  -1.946   3.103 -15.670 1.000 96.050 ? 85  ASN A CG  1 
ATOM 678  N ND2 ? ASN A 1  85 ?  -2.467   3.261 -16.881 1.000 96.050 ? 85  ASN A ND2 1 
ATOM 679  O OD1 ? ASN A 1  85 ?  -0.839   3.552 -15.359 1.000 96.050 ? 85  ASN A OD1 1 
ATOM 680  N N   ? ASP A 1  86 ?  -2.445  -0.524 -12.313 1.000 96.330 ? 86  ASP A N   1 
ATOM 681  C CA  ? ASP A 1  86 ?  -3.152  -1.395 -11.379 1.000 96.330 ? 86  ASP A CA  1 
ATOM 682  C C   ? ASP A 1  86 ?  -3.237  -0.760  -9.993 1.000 96.330 ? 86  ASP A C   1 
ATOM 683  C CB  ? ASP A 1  86 ?  -2.465  -2.759 -11.292 1.000 96.330 ? 86  ASP A CB  1 
ATOM 684  O O   ? ASP A 1  86 ?  -2.566  -1.204  -9.059 1.000 96.330 ? 86  ASP A O   1 
ATOM 685  C CG  ? ASP A 1  86 ?  -3.303  -3.801 -10.572 1.000 96.330 ? 86  ASP A CG  1 
ATOM 686  O OD1 ? ASP A 1  86 ?  -4.533  -3.616 -10.450 1.000 96.330 ? 86  ASP A OD1 1 
ATOM 687  O OD2 ? ASP A 1  86 ?  -2.728  -4.815 -10.120 1.000 96.330 ? 86  ASP A OD2 1 
ATOM 688  N N   ? ILE A 1  87 ?  -4.003   0.290  -9.786 1.000 97.850 ? 87  ILE A N   1 
ATOM 689  C CA  ? ILE A 1  87 ?  -4.178   1.034  -8.544 1.000 97.850 ? 87  ILE A CA  1 
ATOM 690  C C   ? ILE A 1  87 ?  -5.639   1.454  -8.396 1.000 97.850 ? 87  ILE A C   1 
ATOM 691  C CB  ? ILE A 1  87 ?  -3.256   2.272  -8.492 1.000 97.850 ? 87  ILE A CB  1 
ATOM 692  O O   ? ILE A 1  87 ?  -6.291   1.813  -9.379 1.000 97.850 ? 87  ILE A O   1 
ATOM 693  C CG1 ? ILE A 1  87 ?  -3.436   3.016  -7.163 1.000 97.850 ? 87  ILE A CG1 1 
ATOM 694  C CG2 ? ILE A 1  87 ?  -3.530   3.199  -9.680 1.000 97.850 ? 87  ILE A CG2 1 
ATOM 695  C CD1 ? ILE A 1  87 ?  -2.378   4.079  -6.901 1.000 97.850 ? 87  ILE A CD1 1 
ATOM 696  N N   ? MET A 1  88 ?  -6.171   1.361  -7.184 1.000 97.910 ? 88  MET A N   1 
ATOM 697  C CA  ? MET A 1  88 ?  -7.559   1.705  -6.888 1.000 97.910 ? 88  MET A CA  1 
ATOM 698  C C   ? MET A 1  88 ?  -7.682   2.327  -5.501 1.000 97.910 ? 88  MET A C   1 
ATOM 699  C CB  ? MET A 1  88 ?  -8.453   0.468  -6.988 1.000 97.910 ? 88  MET A CB  1 
ATOM 700  O O   ? MET A 1  88 ?  -7.023   1.886  -4.558 1.000 97.910 ? 88  MET A O   1 
ATOM 701  C CG  ? MET A 1  88 ?  -9.921   0.749  -6.711 1.000 97.910 ? 88  MET A CG  1 
ATOM 702  S SD  ? MET A 1  88 ? -10.970  -0.745  -6.895 1.000 97.910 ? 88  MET A SD  1 
ATOM 703  C CE  ? MET A 1  88 ? -10.430  -1.695  -5.446 1.000 97.910 ? 88  MET A CE  1 
ATOM 704  N N   ? LEU A 1  89 ?  -8.490   3.357  -5.374 1.000 98.210 ? 89  LEU A N   1 
ATOM 705  C CA  ? LEU A 1  89 ?  -8.877   3.939  -4.094 1.000 98.210 ? 89  LEU A CA  1 
ATOM 706  C C   ? LEU A 1  89 ? -10.217   3.382  -3.626 1.000 98.210 ? 89  LEU A C   1 
ATOM 707  C CB  ? LEU A 1  89 ?  -8.953   5.464  -4.199 1.000 98.210 ? 89  LEU A CB  1 
ATOM 708  O O   ? LEU A 1  89 ? -11.150   3.247  -4.422 1.000 98.210 ? 89  LEU A O   1 
ATOM 709  C CG  ? LEU A 1  89 ?  -7.618   6.209  -4.245 1.000 98.210 ? 89  LEU A CG  1 
ATOM 710  C CD1 ? LEU A 1  89 ?  -7.840   7.674  -4.605 1.000 98.210 ? 89  LEU A CD1 1 
ATOM 711  C CD2 ? LEU A 1  89 ?  -6.891   6.086  -2.910 1.000 98.210 ? 89  LEU A CD2 1 
ATOM 712  N N   ? LEU A 1  90 ? -10.200   3.007  -2.362 1.000 97.950 ? 90  LEU A N   1 
ATOM 713  C CA  ? LEU A 1  90 ? -11.460   2.640  -1.724 1.000 97.950 ? 90  LEU A CA  1 
ATOM 714  C C   ? LEU A 1  90 ? -11.896   3.709  -0.727 1.000 97.950 ? 90  LEU A C   1 
ATOM 715  C CB  ? LEU A 1  90 ? -11.329   1.289  -1.016 1.000 97.950 ? 90  LEU A CB  1 
ATOM 716  O O   ? LEU A 1  90 ? -11.152   4.041   0.198 1.000 97.950 ? 90  LEU A O   1 
ATOM 717  C CG  ? LEU A 1  90 ? -10.923   0.102  -1.891 1.000 97.950 ? 90  LEU A CG  1 
ATOM 718  C CD1 ? LEU A 1  90 ? -10.728  -1.145  -1.035 1.000 97.950 ? 90  LEU A CD1 1 
ATOM 719  C CD2 ? LEU A 1  90 ? -11.966  -0.146  -2.975 1.000 97.950 ? 90  LEU A CD2 1 
ATOM 720  N N   ? GLN A 1  91 ? -13.086   4.310  -0.969 1.000 97.800 ? 91  GLN A N   1 
ATOM 721  C CA  ? GLN A 1  91 ? -13.674   5.203   0.024 1.000 97.800 ? 91  GLN A CA  1 
ATOM 722  C C   ? GLN A 1  91 ? -14.537   4.431   1.017 1.000 97.800 ? 91  GLN A C   1 
ATOM 723  C CB  ? GLN A 1  91 ? -14.504   6.292  -0.658 1.000 97.800 ? 91  GLN A CB  1 
ATOM 724  O O   ? GLN A 1  91 ? -15.490   3.754   0.625 1.000 97.800 ? 91  GLN A O   1 
ATOM 725  C CG  ? GLN A 1  91 ? -15.002   7.372   0.294 1.000 97.800 ? 91  GLN A CG  1 
ATOM 726  C CD  ? GLN A 1  91 ? -15.780   8.465  -0.415 1.000 97.800 ? 91  GLN A CD  1 
ATOM 727  N NE2 ? GLN A 1  91 ? -15.828   9.646   0.191 1.000 97.800 ? 91  GLN A NE2 1 
ATOM 728  O OE1 ? GLN A 1  91 ? -16.332   8.250  -1.498 1.000 97.800 ? 91  GLN A OE1 1 
ATOM 729  N N   ? LEU A 1  92 ? -14.163   4.577   2.267 1.000 97.840 ? 92  LEU A N   1 
ATOM 730  C CA  ? LEU A 1  92 ? -14.874   3.859   3.319 1.000 97.840 ? 92  LEU A CA  1 
ATOM 731  C C   ? LEU A 1  92 ? -16.205   4.534   3.634 1.000 97.840 ? 92  LEU A C   1 
ATOM 732  C CB  ? LEU A 1  92 ? -14.018   3.778   4.586 1.000 97.840 ? 92  LEU A CB  1 
ATOM 733  O O   ? LEU A 1  92 ? -16.321   5.758   3.548 1.000 97.840 ? 92  LEU A O   1 
ATOM 734  C CG  ? LEU A 1  92 ? -12.634   3.145   4.430 1.000 97.840 ? 92  LEU A CG  1 
ATOM 735  C CD1 ? LEU A 1  92 ? -11.897   3.146   5.765 1.000 97.840 ? 92  LEU A CD1 1 
ATOM 736  C CD2 ? LEU A 1  92 ? -12.753   1.728   3.880 1.000 97.840 ? 92  LEU A CD2 1 
ATOM 737  N N   ? GLU A 1  93 ? -17.290   3.750   3.955 1.000 97.320 ? 93  GLU A N   1 
ATOM 738  C CA  ? GLU A 1  93 ? -18.606   4.275   4.308 1.000 97.320 ? 93  GLU A CA  1 
ATOM 739  C C   ? GLU A 1  93 ? -18.531   5.167   5.544 1.000 97.320 ? 93  GLU A C   1 
ATOM 740  C CB  ? GLU A 1  93 ? -19.597   3.132   4.543 1.000 97.320 ? 93  GLU A CB  1 
ATOM 741  O O   ? GLU A 1  93 ? -19.297   6.124   5.673 1.000 97.320 ? 93  GLU A O   1 
ATOM 742  C CG  ? GLU A 1  93 ? -21.044   3.587   4.659 1.000 97.320 ? 93  GLU A CG  1 
ATOM 743  C CD  ? GLU A 1  93 ? -22.028   2.434   4.774 1.000 97.320 ? 93  GLU A CD  1 
ATOM 744  O OE1 ? GLU A 1  93 ? -23.255   2.674   4.716 1.000 97.320 ? 93  GLU A OE1 1 
ATOM 745  O OE2 ? GLU A 1  93 ? -21.568   1.280   4.924 1.000 97.320 ? 93  GLU A OE2 1 
ATOM 746  N N   ? LYS A 1  94 ? -17.606   4.865   6.508 1.000 97.430 ? 94  LYS A N   1 
ATOM 747  C CA  ? LYS A 1  94 ? -17.273   5.656   7.688 1.000 97.430 ? 94  LYS A CA  1 
ATOM 748  C C   ? LYS A 1  94 ? -15.763   5.721   7.899 1.000 97.430 ? 94  LYS A C   1 
ATOM 749  C CB  ? LYS A 1  94 ? -17.952   5.078   8.931 1.000 97.430 ? 94  LYS A CB  1 
ATOM 750  O O   ? LYS A 1  94 ? -15.047   4.765   7.596 1.000 97.430 ? 94  LYS A O   1 
ATOM 751  C CG  ? LYS A 1  94 ? -19.471   5.068   8.859 1.000 97.430 ? 94  LYS A CG  1 
ATOM 752  C CD  ? LYS A 1  94 ? -20.086   4.433  10.100 1.000 97.430 ? 94  LYS A CD  1 
ATOM 753  C CE  ? LYS A 1  94 ? -21.604   4.372  10.004 1.000 97.430 ? 94  LYS A CE  1 
ATOM 754  N NZ  ? LYS A 1  94 ? -22.210   3.734  11.211 1.000 97.430 ? 94  LYS A NZ  1 
ATOM 755  N N   ? PRO A 1  95 ? -15.331   6.997   8.427 1.000 97.800 ? 95  PRO A N   1 
ATOM 756  C CA  ? PRO A 1  95 ? -13.892   7.078   8.688 1.000 97.800 ? 95  PRO A CA  1 
ATOM 757  C C   ? PRO A 1  95 ? -13.420   6.051   9.716 1.000 97.800 ? 95  PRO A C   1 
ATOM 758  C CB  ? PRO A 1  95 ? -13.709   8.503   9.217 1.000 97.800 ? 95  PRO A CB  1 
ATOM 759  O O   ? PRO A 1  95 ? -14.157   5.724  10.650 1.000 97.800 ? 95  PRO A O   1 
ATOM 760  C CG  ? PRO A 1  95 ? -14.937   9.234   8.777 1.000 97.800 ? 95  PRO A CG  1 
ATOM 761  C CD  ? PRO A 1  95 ? -16.068   8.251   8.680 1.000 97.800 ? 95  PRO A CD  1 
ATOM 762  N N   ? ALA A 1  96 ? -12.205   5.514   9.534 1.000 97.930 ? 96  ALA A N   1 
ATOM 763  C CA  ? ALA A 1  96 ? -11.586   4.614  10.503 1.000 97.930 ? 96  ALA A CA  1 
ATOM 764  C C   ? ALA A 1  96 ? -11.283   5.339  11.811 1.000 97.930 ? 96  ALA A C   1 
ATOM 765  C CB  ? ALA A 1  96 ? -10.310   4.007   9.926 1.000 97.930 ? 96  ALA A CB  1 
ATOM 766  O O   ? ALA A 1  96 ? -10.939   6.524  11.806 1.000 97.930 ? 96  ALA A O   1 
ATOM 767  N N   ? LYS A 1  97 ? -11.474   4.633  12.920 1.000 98.020 ? 97  LYS A N   1 
ATOM 768  C CA  ? LYS A 1  97 ? -11.030   5.148  14.212 1.000 98.020 ? 97  LYS A CA  1 
ATOM 769  C C   ? LYS A 1  97 ?  -9.540   4.896  14.422 1.000 98.020 ? 97  LYS A C   1 
ATOM 770  C CB  ? LYS A 1  97 ? -11.834   4.514  15.348 1.000 98.020 ? 97  LYS A CB  1 
ATOM 771  O O   ? LYS A 1  97 ?  -9.116   3.750  14.586 1.000 98.020 ? 97  LYS A O   1 
ATOM 772  C CG  ? LYS A 1  97 ? -11.544   5.108  16.719 1.000 98.020 ? 97  LYS A CG  1 
ATOM 773  C CD  ? LYS A 1  97 ? -12.401   4.463  17.801 1.000 98.020 ? 97  LYS A CD  1 
ATOM 774  C CE  ? LYS A 1  97 ? -12.066   5.012  19.181 1.000 98.020 ? 97  LYS A CE  1 
ATOM 775  N NZ  ? LYS A 1  97 ? -12.899   4.378  20.246 1.000 98.020 ? 97  LYS A NZ  1 
ATOM 776  N N   ? LEU A 1  98 ?  -8.778   5.995  14.338 1.000 97.840 ? 98  LEU A N   1 
ATOM 777  C CA  ? LEU A 1  98 ?  -7.336   5.840  14.492 1.000 97.840 ? 98  LEU A CA  1 
ATOM 778  C C   ? LEU A 1  98 ?  -6.967   5.609  15.953 1.000 97.840 ? 98  LEU A C   1 
ATOM 779  C CB  ? LEU A 1  98 ?  -6.604   7.073  13.957 1.000 97.840 ? 98  LEU A CB  1 
ATOM 780  O O   ? LEU A 1  98 ?  -7.486   6.287  16.843 1.000 97.840 ? 98  LEU A O   1 
ATOM 781  C CG  ? LEU A 1  98 ?  -6.899   7.462  12.507 1.000 97.840 ? 98  LEU A CG  1 
ATOM 782  C CD1 ? LEU A 1  98 ?  -6.007   8.621  12.076 1.000 97.840 ? 98  LEU A CD1 1 
ATOM 783  C CD2 ? LEU A 1  98 ?  -6.711   6.263  11.583 1.000 97.840 ? 98  LEU A CD2 1 
ATOM 784  N N   ? ASN A 1  99 ?  -5.982   4.576  16.246 1.000 96.680 ? 99  ASN A N   1 
ATOM 785  C CA  ? ASN A 1  99 ?  -5.447   4.203  17.550 1.000 96.680 ? 99  ASN A CA  1 
ATOM 786  C C   ? ASN A 1  99 ?  -4.135   3.434  17.419 1.000 96.680 ? 99  ASN A C   1 
ATOM 787  C CB  ? ASN A 1  99 ?  -6.470   3.378  18.334 1.000 96.680 ? 99  ASN A CB  1 
ATOM 788  O O   ? ASN A 1  99 ?  -3.501   3.456  16.363 1.000 96.680 ? 99  ASN A O   1 
ATOM 789  C CG  ? ASN A 1  99 ?  -6.878   2.111  17.609 1.000 96.680 ? 99  ASN A CG  1 
ATOM 790  N ND2 ? ASN A 1  99 ?  -8.161   1.775  17.678 1.000 96.680 ? 99  ASN A ND2 1 
ATOM 791  O OD1 ? ASN A 1  99 ?  -6.047   1.440  16.991 1.000 96.680 ? 99  ASN A OD1 1 
ATOM 792  N N   ? GLY A 1 100 ?  -3.684   2.856  18.481 1.000 96.030 ? 100 GLY A N   1 
ATOM 793  C CA  ? GLY A 1 100 ?  -2.414   2.148  18.480 1.000 96.030 ? 100 GLY A CA  1 
ATOM 794  C C   ? GLY A 1 100 ?  -2.361   1.020  17.467 1.000 96.030 ? 100 GLY A C   1 
ATOM 795  O O   ? GLY A 1 100 ?  -1.286   0.671  16.973 1.000 96.030 ? 100 GLY A O   1 
ATOM 796  N N   ? SER A 1 101 ?  -3.476   0.569  16.899 1.000 96.760 ? 101 SER A N   1 
ATOM 797  C CA  ? SER A 1 101 ?  -3.540  -0.588  16.012 1.000 96.760 ? 101 SER A CA  1 
ATOM 798  C C   ? SER A 1 101 ?  -4.036  -0.194  14.625 1.000 96.760 ? 101 SER A C   1 
ATOM 799  C CB  ? SER A 1 101 ?  -4.450  -1.666  16.602 1.000 96.760 ? 101 SER A CB  1 
ATOM 800  O O   ? SER A 1 101 ?  -3.951  -0.984  13.682 1.000 96.760 ? 101 SER A O   1 
ATOM 801  O OG  ? SER A 1 101 ?  -3.962  -2.105  17.858 1.000 96.760 ? 101 SER A OG  1 
ATOM 802  N N   ? VAL A 1 102 ?  -4.534   1.027  14.470 1.000 98.210 ? 102 VAL A N   1 
ATOM 803  C CA  ? VAL A 1 102 ?  -5.007   1.550  13.192 1.000 98.210 ? 102 VAL A CA  1 
ATOM 804  C C   ? VAL A 1 102 ?  -4.419   2.938  12.951 1.000 98.210 ? 102 VAL A C   1 
ATOM 805  C CB  ? VAL A 1 102 ?  -6.550   1.608  13.140 1.000 98.210 ? 102 VAL A CB  1 
ATOM 806  O O   ? VAL A 1 102 ?  -4.750   3.891  13.660 1.000 98.210 ? 102 VAL A O   1 
ATOM 807  C CG1 ? VAL A 1 102 ?  -7.026   2.100  11.774 1.000 98.210 ? 102 VAL A CG1 1 
ATOM 808  C CG2 ? VAL A 1 102 ?  -7.147   0.238  13.456 1.000 98.210 ? 102 VAL A CG2 1 
ATOM 809  N N   ? LYS A 1 103 ?  -3.497   2.981  11.862 1.000 98.090 ? 103 LYS A N   1 
ATOM 810  C CA  ? LYS A 1 103 ?  -2.870   4.238  11.464 1.000 98.090 ? 103 LYS A CA  1 
ATOM 811  C C   ? LYS A 1 103 ?  -2.725   4.325   9.947 1.000 98.090 ? 103 LYS A C   1 
ATOM 812  C CB  ? LYS A 1 103 ?  -1.502   4.391  12.130 1.000 98.090 ? 103 LYS A CB  1 
ATOM 813  O O   ? LYS A 1 103 ?  -2.817   3.312   9.251 1.000 98.090 ? 103 LYS A O   1 
ATOM 814  C CG  ? LYS A 1 103 ?  -1.563   4.517  13.646 1.000 98.090 ? 103 LYS A CG  1 
ATOM 815  C CD  ? LYS A 1 103 ?  -0.179   4.735  14.244 1.000 98.090 ? 103 LYS A CD  1 
ATOM 816  C CE  ? LYS A 1 103 ?  -0.239   4.869  15.760 1.000 98.090 ? 103 LYS A CE  1 
ATOM 817  N NZ  ? LYS A 1 103 ?   1.115   5.087  16.351 1.000 98.090 ? 103 LYS A NZ  1 
ATOM 818  N N   ? THR A 1 104 ?  -2.532   5.608   9.522 1.000 98.140 ? 104 THR A N   1 
ATOM 819  C CA  ? THR A 1 104 ?  -2.243   5.816   8.108 1.000 98.140 ? 104 THR A CA  1 
ATOM 820  C C   ? THR A 1 104 ?  -0.747   5.680   7.835 1.000 98.140 ? 104 THR A C   1 
ATOM 821  C CB  ? THR A 1 104 ?  -2.729   7.199   7.635 1.000 98.140 ? 104 THR A CB  1 
ATOM 822  O O   ? THR A 1 104 ?   0.071   5.837   8.744 1.000 98.140 ? 104 THR A O   1 
ATOM 823  C CG2 ? THR A 1 104 ?  -4.201   7.409   7.976 1.000 98.140 ? 104 THR A CG2 1 
ATOM 824  O OG1 ? THR A 1 104 ?  -1.951   8.217   8.276 1.000 98.140 ? 104 THR A OG1 1 
ATOM 825  N N   ? ILE A 1 105 ?  -0.438   5.354   6.535 1.000 97.950 ? 105 ILE A N   1 
ATOM 826  C CA  ? ILE A 1 105 ?   0.948   5.336   6.078 1.000 97.950 ? 105 ILE A CA  1 
ATOM 827  C C   ? ILE A 1 105 ?   1.169   6.450   5.058 1.000 97.950 ? 105 ILE A C   1 
ATOM 828  C CB  ? ILE A 1 105 ?   1.325   3.968   5.468 1.000 97.950 ? 105 ILE A CB  1 
ATOM 829  O O   ? ILE A 1 105 ?   0.326   6.678   4.186 1.000 97.950 ? 105 ILE A O   1 
ATOM 830  C CG1 ? ILE A 1 105 ?   2.830   3.905   5.187 1.000 97.950 ? 105 ILE A CG1 1 
ATOM 831  C CG2 ? ILE A 1 105 ?   0.518   3.704   4.193 1.000 97.950 ? 105 ILE A CG2 1 
ATOM 832  C CD1 ? ILE A 1 105 ?   3.352   2.500   4.920 1.000 97.950 ? 105 ILE A CD1 1 
ATOM 833  N N   ? PRO A 1 106 ?   2.306   7.182   5.244 1.000 97.000 ? 106 PRO A N   1 
ATOM 834  C CA  ? PRO A 1 106 ?   2.557   8.289   4.319 1.000 97.000 ? 106 PRO A CA  1 
ATOM 835  C C   ? PRO A 1 106 ?   2.817   7.816   2.890 1.000 97.000 ? 106 PRO A C   1 
ATOM 836  C CB  ? PRO A 1 106 ?   3.800   8.963   4.905 1.000 97.000 ? 106 PRO A CB  1 
ATOM 837  O O   ? PRO A 1 106 ?   3.391   6.744   2.685 1.000 97.000 ? 106 PRO A O   1 
ATOM 838  C CG  ? PRO A 1 106 ?   3.889   8.449   6.306 1.000 97.000 ? 106 PRO A CG  1 
ATOM 839  C CD  ? PRO A 1 106 ?   3.211   7.111   6.366 1.000 97.000 ? 106 PRO A CD  1 
ATOM 840  N N   ? LEU A 1 107 ?   2.368   8.698   1.908 1.000 96.500 ? 107 LEU A N   1 
ATOM 841  C CA  ? LEU A 1 107 ?   2.658   8.469   0.497 1.000 96.500 ? 107 LEU A CA  1 
ATOM 842  C C   ? LEU A 1 107 ?   4.036   9.011   0.130 1.000 96.500 ? 107 LEU A C   1 
ATOM 843  C CB  ? LEU A 1 107 ?   1.589   9.122  -0.383 1.000 96.500 ? 107 LEU A CB  1 
ATOM 844  O O   ? LEU A 1 107 ?   4.468  10.033   0.668 1.000 96.500 ? 107 LEU A O   1 
ATOM 845  C CG  ? LEU A 1 107 ?   0.167   8.580  -0.237 1.000 96.500 ? 107 LEU A CG  1 
ATOM 846  C CD1 ? LEU A 1 107 ?  -0.806   9.415  -1.062 1.000 96.500 ? 107 LEU A CD1 1 
ATOM 847  C CD2 ? LEU A 1 107 ?   0.107   7.114  -0.652 1.000 96.500 ? 107 LEU A CD2 1 
ATOM 848  N N   ? PRO A 1 108 ?   4.744   8.308  -0.700 1.000 94.760 ? 108 PRO A N   1 
ATOM 849  C CA  ? PRO A 1 108 ?   6.082   8.762  -1.087 1.000 94.760 ? 108 PRO A CA  1 
ATOM 850  C C   ? PRO A 1 108 ?   6.049   9.997  -1.984 1.000 94.760 ? 108 PRO A C   1 
ATOM 851  C CB  ? PRO A 1 108 ?   6.659   7.558  -1.836 1.000 94.760 ? 108 PRO A CB  1 
ATOM 852  O O   ? PRO A 1 108 ?   5.095  10.189  -2.743 1.000 94.760 ? 108 PRO A O   1 
ATOM 853  C CG  ? PRO A 1 108 ?   5.478   6.902  -2.474 1.000 94.760 ? 108 PRO A CG  1 
ATOM 854  C CD  ? PRO A 1 108 ?   4.306   7.018  -1.542 1.000 94.760 ? 108 PRO A CD  1 
ATOM 855  N N   ? GLN A 1 109 ?   7.084  10.880  -1.920 1.000 87.380 ? 109 GLN A N   1 
ATOM 856  C CA  ? GLN A 1 109 ?   7.224  12.076  -2.744 1.000 87.380 ? 109 GLN A CA  1 
ATOM 857  C C   ? GLN A 1 109 ?   8.231  11.855  -3.869 1.000 87.380 ? 109 GLN A C   1 
ATOM 858  C CB  ? GLN A 1 109 ?   7.647  13.272  -1.889 1.000 87.380 ? 109 GLN A CB  1 
ATOM 859  O O   ? GLN A 1 109 ?   8.195  12.549  -4.887 1.000 87.380 ? 109 GLN A O   1 
ATOM 860  C CG  ? GLN A 1 109 ?   6.596  13.706  -0.876 1.000 87.380 ? 109 GLN A CG  1 
ATOM 861  C CD  ? GLN A 1 109 ?   6.976  14.981  -0.146 1.000 87.380 ? 109 GLN A CD  1 
ATOM 862  N NE2 ? GLN A 1 109 ?   5.998  15.851   0.076 1.000 87.380 ? 109 GLN A NE2 1 
ATOM 863  O OE1 ? GLN A 1 109 ?   8.140  15.181   0.217 1.000 87.380 ? 109 GLN A OE1 1 
ATOM 864  N N   ? GLU A 1 110 ?   9.047  10.783  -3.684 1.000 89.460 ? 110 GLU A N   1 
ATOM 865  C CA  ? GLU A 1 110 ?  10.069  10.459  -4.674 1.000 89.460 ? 110 GLU A CA  1 
ATOM 866  C C   ? GLU A 1 110 ?  10.072   8.967  -4.996 1.000 89.460 ? 110 GLU A C   1 
ATOM 867  C CB  ? GLU A 1 110 ?  11.452  10.894  -4.182 1.000 89.460 ? 110 GLU A CB  1 
ATOM 868  O O   ? GLU A 1 110 ?   9.513   8.164  -4.246 1.000 89.460 ? 110 GLU A O   1 
ATOM 869  C CG  ? GLU A 1 110 ?  11.559  12.383  -3.887 1.000 89.460 ? 110 GLU A CG  1 
ATOM 870  C CD  ? GLU A 1 110 ?  12.936  12.800  -3.395 1.000 89.460 ? 110 GLU A CD  1 
ATOM 871  O OE1 ? GLU A 1 110 ?  13.181  14.017  -3.236 1.000 89.460 ? 110 GLU A OE1 1 
ATOM 872  O OE2 ? GLU A 1 110 ?  13.777  11.901  -3.168 1.000 89.460 ? 110 GLU A OE2 1 
ATOM 873  N N   ? TRP A 1 111 ?  10.841   8.723  -6.097 1.000 90.290 ? 111 TRP A N   1 
ATOM 874  C CA  ? TRP A 1 111 ?  11.052   7.335  -6.496 1.000 90.290 ? 111 TRP A CA  1 
ATOM 875  C C   ? TRP A 1 111 ?  11.993   6.627  -5.527 1.000 90.290 ? 111 TRP A C   1 
ATOM 876  C CB  ? TRP A 1 111 ?  11.616   7.265  -7.918 1.000 90.290 ? 111 TRP A CB  1 
ATOM 877  O O   ? TRP A 1 111 ?  12.919   7.240  -4.991 1.000 90.290 ? 111 TRP A O   1 
ATOM 878  C CG  ? TRP A 1 111 ?  10.653   7.712  -8.977 1.000 90.290 ? 111 TRP A CG  1 
ATOM 879  C CD1 ? TRP A 1 111 ?   9.454   8.341  -8.789 1.000 90.290 ? 111 TRP A CD1 1 
ATOM 880  C CD2 ? TRP A 1 111 ?  10.808   7.559 -10.391 1.000 90.290 ? 111 TRP A CD2 1 
ATOM 881  C CE2 ? TRP A 1 111 ?   9.664   8.120 -11.000 1.000 90.290 ? 111 TRP A CE2 1 
ATOM 882  C CE3 ? TRP A 1 111 ?  11.805   7.002 -11.204 1.000 90.290 ? 111 TRP A CE3 1 
ATOM 883  N NE1 ? TRP A 1 111 ?   8.854   8.590 -10.001 1.000 90.290 ? 111 TRP A NE1 1 
ATOM 884  C CH2 ? TRP A 1 111 ?  10.479   7.588 -13.158 1.000 90.290 ? 111 TRP A CH2 1 
ATOM 885  C CZ2 ? TRP A 1 111 ?   9.489   8.140 -12.386 1.000 90.290 ? 111 TRP A CZ2 1 
ATOM 886  C CZ3 ? TRP A 1 111 ?  11.629   7.023 -12.583 1.000 90.290 ? 111 TRP A CZ3 1 
ATOM 887  N N   ? VAL A 1 112 ?  11.709   5.426  -5.307 1.000 91.340 ? 112 VAL A N   1 
ATOM 888  C CA  ? VAL A 1 112 ?  12.607   4.613  -4.493 1.000 91.340 ? 112 VAL A CA  1 
ATOM 889  C C   ? VAL A 1 112 ?  13.817   4.192  -5.324 1.000 91.340 ? 112 VAL A C   1 
ATOM 890  C CB  ? VAL A 1 112 ?  11.889   3.367  -3.928 1.000 91.340 ? 112 VAL A CB  1 
ATOM 891  O O   ? VAL A 1 112 ?  13.711   4.008  -6.539 1.000 91.340 ? 112 VAL A O   1 
ATOM 892  C CG1 ? VAL A 1 112 ?  11.527   2.396  -5.050 1.000 91.340 ? 112 VAL A CG1 1 
ATOM 893  C CG2 ? VAL A 1 112 ?  12.763   2.677  -2.882 1.000 91.340 ? 112 VAL A CG2 1 
ATOM 894  N N   ? LYS A 1 113 ?  15.058   4.011  -4.714 1.000 90.010 ? 113 LYS A N   1 
ATOM 895  C CA  ? LYS A 1 113 ?  16.295   3.631  -5.390 1.000 90.010 ? 113 LYS A CA  1 
ATOM 896  C C   ? LYS A 1 113 ?  16.550   2.132  -5.267 1.000 90.010 ? 113 LYS A C   1 
ATOM 897  C CB  ? LYS A 1 113 ?  17.480   4.413  -4.821 1.000 90.010 ? 113 LYS A CB  1 
ATOM 898  O O   ? LYS A 1 113 ?  16.204   1.519  -4.255 1.000 90.010 ? 113 LYS A O   1 
ATOM 899  C CG  ? LYS A 1 113 ?  17.376   5.919  -5.011 1.000 90.010 ? 113 LYS A CG  1 
ATOM 900  C CD  ? LYS A 1 113 ?  18.572   6.642  -4.404 1.000 90.010 ? 113 LYS A CD  1 
ATOM 901  C CE  ? LYS A 1 113 ?  18.434   8.154  -4.528 1.000 90.010 ? 113 LYS A CE  1 
ATOM 902  N NZ  ? LYS A 1 113 ?  19.603   8.868  -3.933 1.000 90.010 ? 113 LYS A NZ  1 
ATOM 903  N N   ? PRO A 1 114 ?  17.162   1.642  -6.381 1.000 92.040 ? 114 PRO A N   1 
ATOM 904  C CA  ? PRO A 1 114 ?  17.599   0.249  -6.259 1.000 92.040 ? 114 PRO A CA  1 
ATOM 905  C C   ? PRO A 1 114 ?  18.532   0.025  -5.071 1.000 92.040 ? 114 PRO A C   1 
ATOM 906  C CB  ? PRO A 1 114 ?  18.328  -0.009  -7.581 1.000 92.040 ? 114 PRO A CB  1 
ATOM 907  O O   ? PRO A 1 114 ?  19.369   0.879  -4.770 1.000 92.040 ? 114 PRO A O   1 
ATOM 908  C CG  ? PRO A 1 114 ?  17.717   0.953  -8.548 1.000 92.040 ? 114 PRO A CG  1 
ATOM 909  C CD  ? PRO A 1 114 ?  17.388   2.222  -7.815 1.000 92.040 ? 114 PRO A CD  1 
ATOM 910  N N   ? GLY A 1 115 ?  18.344  -1.106  -4.351 1.000 91.190 ? 115 GLY A N   1 
ATOM 911  C CA  ? GLY A 1 115 ?  19.186  -1.428  -3.210 1.000 91.190 ? 115 GLY A CA  1 
ATOM 912  C C   ? GLY A 1 115 ?  18.509  -1.172  -1.877 1.000 91.190 ? 115 GLY A C   1 
ATOM 913  O O   ? GLY A 1 115 ?  18.962  -1.662  -0.841 1.000 91.190 ? 115 GLY A O   1 
ATOM 914  N N   ? MET A 1 116 ?  17.429  -0.357  -1.914 1.000 93.200 ? 116 MET A N   1 
ATOM 915  C CA  ? MET A 1 116 ?  16.642  -0.107  -0.710 1.000 93.200 ? 116 MET A CA  1 
ATOM 916  C C   ? MET A 1 116 ?  15.879  -1.358  -0.290 1.000 93.200 ? 116 MET A C   1 
ATOM 917  C CB  ? MET A 1 116 ?  15.667   1.050  -0.935 1.000 93.200 ? 116 MET A CB  1 
ATOM 918  O O   ? MET A 1 116 ?  15.334  -2.071  -1.134 1.000 93.200 ? 116 MET A O   1 
ATOM 919  C CG  ? MET A 1 116 ?  16.338   2.412  -1.006 1.000 93.200 ? 116 MET A CG  1 
ATOM 920  S SD  ? MET A 1 116 ?  15.147   3.766  -1.347 1.000 93.200 ? 116 MET A SD  1 
ATOM 921  C CE  ? MET A 1 116 ?  14.277   3.836   0.244 1.000 93.200 ? 116 MET A CE  1 
ATOM 922  N N   ? VAL A 1 117 ?  15.870  -1.599   0.986 1.000 91.280 ? 117 VAL A N   1 
ATOM 923  C CA  ? VAL A 1 117 ?  15.162  -2.753   1.530 1.000 91.280 ? 117 VAL A CA  1 
ATOM 924  C C   ? VAL A 1 117 ?  13.785  -2.325   2.033 1.000 91.280 ? 117 VAL A C   1 
ATOM 925  C CB  ? VAL A 1 117 ?  15.961  -3.423   2.670 1.000 91.280 ? 117 VAL A CB  1 
ATOM 926  O O   ? VAL A 1 117 ?  13.665  -1.350   2.778 1.000 91.280 ? 117 VAL A O   1 
ATOM 927  C CG1 ? VAL A 1 117 ?  15.162  -4.568   3.289 1.000 91.280 ? 117 VAL A CG1 1 
ATOM 928  C CG2 ? VAL A 1 117 ?  17.308  -3.926   2.153 1.000 91.280 ? 117 VAL A CG2 1 
ATOM 929  N N   ? GLY A 1 118 ?  12.774  -3.036   1.546 1.000 91.550 ? 118 GLY A N   1 
ATOM 930  C CA  ? GLY A 1 118 ?  11.407  -2.773   1.966 1.000 91.550 ? 118 GLY A CA  1 
ATOM 931  C C   ? GLY A 1 118 ?  10.721  -3.988   2.561 1.000 91.550 ? 118 GLY A C   1 
ATOM 932  O O   ? GLY A 1 118 ?  11.262  -5.095   2.519 1.000 91.550 ? 118 GLY A O   1 
ATOM 933  N N   ? SER A 1 119 ?   9.556  -3.675   3.189 1.000 90.530 ? 119 SER A N   1 
ATOM 934  C CA  ? SER A 1 119 ?   8.758  -4.746   3.776 1.000 90.530 ? 119 SER A CA  1 
ATOM 935  C C   ? SER A 1 119 ?   7.386  -4.839   3.116 1.000 90.530 ? 119 SER A C   1 
ATOM 936  C CB  ? SER A 1 119 ?   8.595  -4.531   5.281 1.000 90.530 ? 119 SER A CB  1 
ATOM 937  O O   ? SER A 1 119 ?   6.791  -3.818   2.764 1.000 90.530 ? 119 SER A O   1 
ATOM 938  O OG  ? SER A 1 119 ?   7.826  -3.369   5.543 1.000 90.530 ? 119 SER A OG  1 
ATOM 939  N N   ? VAL A 1 120 ?   6.957  -6.018   2.904 1.000 89.010 ? 120 VAL A N   1 
ATOM 940  C CA  ? VAL A 1 120 ?   5.620  -6.325   2.408 1.000 89.010 ? 120 VAL A CA  1 
ATOM 941  C C   ? VAL A 1 120 ?   4.871  -7.175   3.431 1.000 89.010 ? 120 VAL A C   1 
ATOM 942  C CB  ? VAL A 1 120 ?   5.673  -7.054   1.046 1.000 89.010 ? 120 VAL A CB  1 
ATOM 943  O O   ? VAL A 1 120 ?   5.421  -8.140   3.967 1.000 89.010 ? 120 VAL A O   1 
ATOM 944  C CG1 ? VAL A 1 120 ?   4.264  -7.287   0.503 1.000 89.010 ? 120 VAL A CG1 1 
ATOM 945  C CG2 ? VAL A 1 120 ?   6.509  -6.256   0.047 1.000 89.010 ? 120 VAL A CG2 1 
ATOM 946  N N   ? ALA A 1 121 ?   3.664  -6.758   3.724 1.000 88.490 ? 121 ALA A N   1 
ATOM 947  C CA  ? ALA A 1 121 ?   2.849  -7.499   4.683 1.000 88.490 ? 121 ALA A CA  1 
ATOM 948  C C   ? ALA A 1 121 ?   1.524  -7.929   4.060 1.000 88.490 ? 121 ALA A C   1 
ATOM 949  C CB  ? ALA A 1 121 ?   2.597  -6.656   5.931 1.000 88.490 ? 121 ALA A CB  1 
ATOM 950  O O   ? ALA A 1 121 ?   0.978  -7.230   3.204 1.000 88.490 ? 121 ALA A O   1 
ATOM 951  N N   ? GLY A 1 122 ?   1.044  -9.089   4.444 1.000 86.710 ? 122 GLY A N   1 
ATOM 952  C CA  ? GLY A 1 122 ?  -0.221  -9.594   3.934 1.000 86.710 ? 122 GLY A CA  1 
ATOM 953  C C   ? GLY A 1 122 ?  -0.659 -10.886   4.598 1.000 86.710 ? 122 GLY A C   1 
ATOM 954  O O   ? GLY A 1 122 ?   0.089 -11.469   5.386 1.000 86.710 ? 122 GLY A O   1 
ATOM 955  N N   ? TRP A 1 123 ?  -1.957 -11.281   4.415 1.000 82.170 ? 123 TRP A N   1 
ATOM 956  C CA  ? TRP A 1 123 ?  -2.578 -12.441   5.046 1.000 82.170 ? 123 TRP A CA  1 
ATOM 957  C C   ? TRP A 1 123 ?  -2.672 -13.608   4.068 1.000 82.170 ? 123 TRP A C   1 
ATOM 958  C CB  ? TRP A 1 123 ?  -3.971 -12.086   5.572 1.000 82.170 ? 123 TRP A CB  1 
ATOM 959  O O   ? TRP A 1 123 ?  -3.053 -14.717   4.449 1.000 82.170 ? 123 TRP A O   1 
ATOM 960  C CG  ? TRP A 1 123 ?  -3.958 -11.210   6.789 1.000 82.170 ? 123 TRP A CG  1 
ATOM 961  C CD1 ? TRP A 1 123 ?  -3.982 -11.614   8.095 1.000 82.170 ? 123 TRP A CD1 1 
ATOM 962  C CD2 ? TRP A 1 123 ?  -3.922  -9.780   6.811 1.000 82.170 ? 123 TRP A CD2 1 
ATOM 963  C CE2 ? TRP A 1 123 ?  -3.925  -9.383   8.167 1.000 82.170 ? 123 TRP A CE2 1 
ATOM 964  C CE3 ? TRP A 1 123 ?  -3.885  -8.795   5.816 1.000 82.170 ? 123 TRP A CE3 1 
ATOM 965  N NE1 ? TRP A 1 123 ?  -3.963 -10.520   8.929 1.000 82.170 ? 123 TRP A NE1 1 
ATOM 966  C CH2 ? TRP A 1 123 ?  -3.859  -7.097   7.558 1.000 82.170 ? 123 TRP A CH2 1 
ATOM 967  C CZ2 ? TRP A 1 123 ?  -3.894  -8.041   8.552 1.000 82.170 ? 123 TRP A CZ2 1 
ATOM 968  C CZ3 ? TRP A 1 123 ?  -3.854  -7.459   6.201 1.000 82.170 ? 123 TRP A CZ3 1 
ATOM 969  N N   ? GLY A 1 124 ?  -2.151 -13.435   2.685 1.000 64.650 ? 124 GLY A N   1 
ATOM 970  C CA  ? GLY A 1 124 ?  -2.029 -14.416   1.618 1.000 64.650 ? 124 GLY A CA  1 
ATOM 971  C C   ? GLY A 1 124 ?  -2.479 -15.805   2.030 1.000 64.650 ? 124 GLY A C   1 
ATOM 972  O O   ? GLY A 1 124 ?  -2.937 -16.006   3.156 1.000 64.650 ? 124 GLY A O   1 
ATOM 973  N N   ? ARG A 1 125 ?  -2.611 -16.902   1.000 1.000 55.970 ? 125 ARG A N   1 
ATOM 974  C CA  ? ARG A 1 125 ?  -2.977 -18.308   1.134 1.000 55.970 ? 125 ARG A CA  1 
ATOM 975  C C   ? ARG A 1 125 ?  -1.739 -19.184   1.290 1.000 55.970 ? 125 ARG A C   1 
ATOM 976  C CB  ? ARG A 1 125 ?  -3.796 -18.769  -0.074 1.000 55.970 ? 125 ARG A CB  1 
ATOM 977  O O   ? ARG A 1 125 ?  -0.846 -19.163   0.440 1.000 55.970 ? 125 ARG A O   1 
ATOM 978  C CG  ? ARG A 1 125 ?  -5.271 -18.407   0.008 1.000 55.970 ? 125 ARG A CG  1 
ATOM 979  C CD  ? ARG A 1 125 ?  -6.063 -19.010  -1.144 1.000 55.970 ? 125 ARG A CD  1 
ATOM 980  N NE  ? ARG A 1 125 ?  -7.457 -18.576  -1.124 1.000 55.970 ? 125 ARG A NE  1 
ATOM 981  N NH1 ? ARG A 1 125 ?  -8.220 -20.269  -2.498 1.000 55.970 ? 125 ARG A NH1 1 
ATOM 982  N NH2 ? ARG A 1 125 ?  -9.682 -18.704  -1.682 1.000 55.970 ? 125 ARG A NH2 1 
ATOM 983  C CZ  ? ARG A 1 125 ?  -8.450 -19.184  -1.768 1.000 55.970 ? 125 ARG A CZ  1 
ATOM 984  N N   ? SER A 1 126 ?  -0.857 -19.166   2.339 1.000 50.120 ? 126 SER A N   1 
ATOM 985  C CA  ? SER A 1 126 ?   0.153 -20.210   2.477 1.000 50.120 ? 126 SER A CA  1 
ATOM 986  C C   ? SER A 1 126 ?  -0.487 -21.590   2.572 1.000 50.120 ? 126 SER A C   1 
ATOM 987  C CB  ? SER A 1 126 ?   1.022 -19.956   3.710 1.000 50.120 ? 126 SER A CB  1 
ATOM 988  O O   ? SER A 1 126 ?  -1.697 -21.706   2.778 1.000 50.120 ? 126 SER A O   1 
ATOM 989  O OG  ? SER A 1 126 ?   0.281 -20.170   4.899 1.000 50.120 ? 126 SER A OG  1 
ATOM 990  N N   ? ILE A 1 127 ?   0.079 -22.732   1.894 1.000 42.840 ? 127 ILE A N   1 
ATOM 991  C CA  ? ILE A 1 127 ?  -0.095 -24.178   1.980 1.000 42.840 ? 127 ILE A CA  1 
ATOM 992  C C   ? ILE A 1 127 ?  -0.445 -24.572   3.414 1.000 42.840 ? 127 ILE A C   1 
ATOM 993  C CB  ? ILE A 1 127 ?   1.173 -24.928   1.513 1.000 42.840 ? 127 ILE A CB  1 
ATOM 994  O O   ? ILE A 1 127 ?  -1.163 -25.549   3.638 1.000 42.840 ? 127 ILE A O   1 
ATOM 995  C CG1 ? ILE A 1 127 ?   2.165 -23.952   0.870 1.000 42.840 ? 127 ILE A CG1 1 
ATOM 996  C CG2 ? ILE A 1 127 ?   0.807 -26.055   0.543 1.000 42.840 ? 127 ILE A CG2 1 
ATOM 997  C CD1 ? ILE A 1 127 ?   3.531 -24.558   0.582 1.000 42.840 ? 127 ILE A CD1 1 
ATOM 998  N N   ? ALA A 1 128 ?  -0.631 -23.446   4.408 1.000 40.960 ? 128 ALA A N   1 
ATOM 999  C CA  ? ALA A 1 128 ?  -1.245 -23.511   5.732 1.000 40.960 ? 128 ALA A CA  1 
ATOM 1000 C C   ? ALA A 1 128 ?  -1.934 -22.196   6.083 1.000 40.960 ? 128 ALA A C   1 
ATOM 1001 C CB  ? ALA A 1 128 ?  -0.198 -23.858   6.788 1.000 40.960 ? 128 ALA A CB  1 
ATOM 1002 O O   ? ALA A 1 128 ?  -1.284 -21.153   6.177 1.000 40.960 ? 128 ALA A O   1 
ATOM 1003 N N   ? ALA A 1 129 ?  -2.853 -21.593   5.181 1.000 52.710 ? 129 ALA A N   1 
ATOM 1004 C CA  ? ALA A 1 129 ?  -3.672 -20.394   5.343 1.000 52.710 ? 129 ALA A CA  1 
ATOM 1005 C C   ? ALA A 1 129 ?  -3.434 -19.747   6.704 1.000 52.710 ? 129 ALA A C   1 
ATOM 1006 C CB  ? ALA A 1 129 ?  -5.151 -20.732   5.169 1.000 52.710 ? 129 ALA A CB  1 
ATOM 1007 O O   ? ALA A 1 129 ?  -3.853 -20.281   7.734 1.000 52.710 ? 129 ALA A O   1 
ATOM 1008 N N   ? SER A 1 130 ?  -2.235 -19.216   6.968 1.000 60.910 ? 130 SER A N   1 
ATOM 1009 C CA  ? SER A 1 130 ?  -2.157 -18.547   8.263 1.000 60.910 ? 130 SER A CA  1 
ATOM 1010 C C   ? SER A 1 130 ?  -3.043 -17.307   8.299 1.000 60.910 ? 130 SER A C   1 
ATOM 1011 C CB  ? SER A 1 130 ?  -0.712 -18.161   8.580 1.000 60.910 ? 130 SER A CB  1 
ATOM 1012 O O   ? SER A 1 130 ?  -3.098 -16.548   7.329 1.000 60.910 ? 130 SER A O   1 
ATOM 1013 O OG  ? SER A 1 130 ?  -0.650 -17.363   9.749 1.000 60.910 ? 130 SER A OG  1 
ATOM 1014 N N   ? ASN A 1 131 ?  -4.083 -17.247   9.038 1.000 78.570 ? 131 ASN A N   1 
ATOM 1015 C CA  ? ASN A 1 131 ?  -5.020 -16.177   9.368 1.000 78.570 ? 131 ASN A CA  1 
ATOM 1016 C C   ? ASN A 1 131 ?  -4.334 -15.048  10.132 1.000 78.570 ? 131 ASN A C   1 
ATOM 1017 C CB  ? ASN A 1 131 ?  -6.198 -16.726  10.176 1.000 78.570 ? 131 ASN A CB  1 
ATOM 1018 O O   ? ASN A 1 131 ?  -4.980 -14.071  10.516 1.000 78.570 ? 131 ASN A O   1 
ATOM 1019 C CG  ? ASN A 1 131 ?  -7.045 -17.702   9.384 1.000 78.570 ? 131 ASN A CG  1 
ATOM 1020 N ND2 ? ASN A 1 131 ?  -7.404 -18.818  10.007 1.000 78.570 ? 131 ASN A ND2 1 
ATOM 1021 O OD1 ? ASN A 1 131 ?  -7.374 -17.455   8.220 1.000 78.570 ? 131 ASN A OD1 1 
ATOM 1022 N N   ? VAL A 1 132 ?  -2.984 -15.204  10.253 1.000 87.350 ? 132 VAL A N   1 
ATOM 1023 C CA  ? VAL A 1 132 ?  -2.182 -14.225  10.979 1.000 87.350 ? 132 VAL A CA  1 
ATOM 1024 C C   ? VAL A 1 132 ?  -1.337 -13.417   9.996 1.000 87.350 ? 132 VAL A C   1 
ATOM 1025 C CB  ? VAL A 1 132 ?  -1.275 -14.902  12.031 1.000 87.350 ? 132 VAL A CB  1 
ATOM 1026 O O   ? VAL A 1 132 ?  -0.842 -13.957   9.004 1.000 87.350 ? 132 VAL A O   1 
ATOM 1027 C CG1 ? VAL A 1 132 ?  -0.429 -13.862  12.763 1.000 87.350 ? 132 VAL A CG1 1 
ATOM 1028 C CG2 ? VAL A 1 132 ?  -2.116 -15.705  13.022 1.000 87.350 ? 132 VAL A CG2 1 
ATOM 1029 N N   ? LEU A 1 133 ?  -1.234 -12.116  10.218 1.000 88.760 ? 133 LEU A N   1 
ATOM 1030 C CA  ? LEU A 1 133 ?  -0.468 -11.213   9.365 1.000 88.760 ? 133 LEU A CA  1 
ATOM 1031 C C   ? LEU A 1 133 ?   0.994 -11.642   9.295 1.000 88.760 ? 133 LEU A C   1 
ATOM 1032 C CB  ? LEU A 1 133 ?  -0.566  -9.776   9.883 1.000 88.760 ? 133 LEU A CB  1 
ATOM 1033 O O   ? LEU A 1 133 ?   1.640 -11.832  10.327 1.000 88.760 ? 133 LEU A O   1 
ATOM 1034 C CG  ? LEU A 1 133 ?  -0.041  -8.683   8.951 1.000 88.760 ? 133 LEU A CG  1 
ATOM 1035 C CD1 ? LEU A 1 133 ?  -0.887  -8.615   7.684 1.000 88.760 ? 133 LEU A CD1 1 
ATOM 1036 C CD2 ? LEU A 1 133 ?  -0.026  -7.334   9.663 1.000 88.760 ? 133 LEU A CD2 1 
ATOM 1037 N N   ? GLN A 1 134 ?   1.399 -11.781   8.017 1.000 86.330 ? 134 GLN A N   1 
ATOM 1038 C CA  ? GLN A 1 134 ?   2.783 -12.156   7.748 1.000 86.330 ? 134 GLN A CA  1 
ATOM 1039 C C   ? GLN A 1 134 ?   3.539 -11.018   7.068 1.000 86.330 ? 134 GLN A C   1 
ATOM 1040 C CB  ? GLN A 1 134 ?   2.839 -13.415   6.881 1.000 86.330 ? 134 GLN A CB  1 
ATOM 1041 O O   ? GLN A 1 134 ?   2.931 -10.150   6.439 1.000 86.330 ? 134 GLN A O   1 
ATOM 1042 C CG  ? GLN A 1 134 ?   2.090 -14.602   7.471 1.000 86.330 ? 134 GLN A CG  1 
ATOM 1043 C CD  ? GLN A 1 134 ?   2.824 -15.240   8.635 1.000 86.330 ? 134 GLN A CD  1 
ATOM 1044 N NE2 ? GLN A 1 134 ?   2.072 -15.714   9.623 1.000 86.330 ? 134 GLN A NE2 1 
ATOM 1045 O OE1 ? GLN A 1 134 ?   4.057 -15.307   8.647 1.000 86.330 ? 134 GLN A OE1 1 
ATOM 1046 N N   ? GLU A 1 135 ?   4.900 -11.058   7.146 1.000 85.440 ? 135 GLU A N   1 
ATOM 1047 C CA  ? GLU A 1 135 ?   5.714 -10.026   6.510 1.000 85.440 ? 135 GLU A CA  1 
ATOM 1048 C C   ? GLU A 1 135 ?   6.990 -10.617   5.918 1.000 85.440 ? 135 GLU A C   1 
ATOM 1049 C CB  ? GLU A 1 135 ?   6.061  -8.921   7.511 1.000 85.440 ? 135 GLU A CB  1 
ATOM 1050 O O   ? GLU A 1 135 ?   7.523 -11.601   6.435 1.000 85.440 ? 135 GLU A O   1 
ATOM 1051 C CG  ? GLU A 1 135 ?   6.993  -9.372   8.626 1.000 85.440 ? 135 GLU A CG  1 
ATOM 1052 C CD  ? GLU A 1 135 ?   7.355  -8.257   9.594 1.000 85.440 ? 135 GLU A CD  1 
ATOM 1053 O OE1 ? GLU A 1 135 ?   8.042  -8.529  10.604 1.000 85.440 ? 135 GLU A OE1 1 
ATOM 1054 O OE2 ? GLU A 1 135 ?   6.947  -7.101   9.340 1.000 85.440 ? 135 GLU A OE2 1 
ATOM 1055 N N   ? VAL A 1 136 ?   7.385  -9.915   4.874 1.000 83.200 ? 136 VAL A N   1 
ATOM 1056 C CA  ? VAL A 1 136 ?   8.634 -10.321   4.237 1.000 83.200 ? 136 VAL A CA  1 
ATOM 1057 C C   ? VAL A 1 136 ?   9.419  -9.085   3.805 1.000 83.200 ? 136 VAL A C   1 
ATOM 1058 C CB  ? VAL A 1 136 ?   8.380 -11.242   3.023 1.000 83.200 ? 136 VAL A CB  1 
ATOM 1059 O O   ? VAL A 1 136 ?   8.831  -8.052   3.476 1.000 83.200 ? 136 VAL A O   1 
ATOM 1060 C CG1 ? VAL A 1 136 ?   7.646 -10.486   1.917 1.000 83.200 ? 136 VAL A CG1 1 
ATOM 1061 C CG2 ? VAL A 1 136 ?   9.697 -11.813   2.502 1.000 83.200 ? 136 VAL A CG2 1 
ATOM 1062 N N   ? GLU A 1 137 ?  10.785  -9.267   3.756 1.000 86.280 ? 137 GLU A N   1 
ATOM 1063 C CA  ? GLU A 1 137 ?  11.650  -8.207   3.246 1.000 86.280 ? 137 GLU A CA  1 
ATOM 1064 C C   ? GLU A 1 137 ?  11.977  -8.424   1.771 1.000 86.280 ? 137 GLU A C   1 
ATOM 1065 C CB  ? GLU A 1 137 ?  12.941  -8.125   4.065 1.000 86.280 ? 137 GLU A CB  1 
ATOM 1066 O O   ? GLU A 1 137 ?  12.249  -9.550   1.349 1.000 86.280 ? 137 GLU A O   1 
ATOM 1067 C CG  ? GLU A 1 137 ?  12.731  -7.664   5.500 1.000 86.280 ? 137 GLU A CG  1 
ATOM 1068 C CD  ? GLU A 1 137 ?  14.031  -7.414   6.246 1.000 86.280 ? 137 GLU A CD  1 
ATOM 1069 O OE1 ? GLU A 1 137 ?  14.070  -6.511   7.113 1.000 86.280 ? 137 GLU A OE1 1 
ATOM 1070 O OE2 ? GLU A 1 137 ?  15.020  -8.127   5.962 1.000 86.280 ? 137 GLU A OE2 1 
ATOM 1071 N N   ? VAL A 1 138 ?  11.881  -7.331   1.055 1.000 86.600 ? 138 VAL A N   1 
ATOM 1072 C CA  ? VAL A 1 138 ?  12.251  -7.368  -0.356 1.000 86.600 ? 138 VAL A CA  1 
ATOM 1073 C C   ? VAL A 1 138 ?  13.240  -6.246  -0.661 1.000 86.600 ? 138 VAL A C   1 
ATOM 1074 C CB  ? VAL A 1 138 ?  11.012  -7.251  -1.271 1.000 86.600 ? 138 VAL A CB  1 
ATOM 1075 O O   ? VAL A 1 138 ?  13.288  -5.241   0.054 1.000 86.600 ? 138 VAL A O   1 
ATOM 1076 C CG1 ? VAL A 1 138 ?  10.065  -8.429  -1.053 1.000 86.600 ? 138 VAL A CG1 1 
ATOM 1077 C CG2 ? VAL A 1 138 ?  10.290  -5.928  -1.023 1.000 86.600 ? 138 VAL A CG2 1 
ATOM 1078 N N   ? LYS A 1 139 ?  14.071  -6.541  -1.681 1.000 90.060 ? 139 LYS A N   1 
ATOM 1079 C CA  ? LYS A 1 139 ?  15.040  -5.547  -2.133 1.000 90.060 ? 139 LYS A CA  1 
ATOM 1080 C C   ? LYS A 1 139 ?  14.645  -4.971  -3.489 1.000 90.060 ? 139 LYS A C   1 
ATOM 1081 C CB  ? LYS A 1 139 ?  16.440  -6.158  -2.210 1.000 90.060 ? 139 LYS A CB  1 
ATOM 1082 O O   ? LYS A 1 139 ?  14.389  -5.718  -4.436 1.000 90.060 ? 139 LYS A O   1 
ATOM 1083 C CG  ? LYS A 1 139 ?  17.535  -5.156  -2.542 1.000 90.060 ? 139 LYS A CG  1 
ATOM 1084 C CD  ? LYS A 1 139 ?  18.912  -5.807  -2.526 1.000 90.060 ? 139 LYS A CD  1 
ATOM 1085 C CE  ? LYS A 1 139 ?  19.096  -6.756  -3.702 1.000 90.060 ? 139 LYS A CE  1 
ATOM 1086 N NZ  ? LYS A 1 139 ?  20.456  -7.374  -3.708 1.000 90.060 ? 139 LYS A NZ  1 
ATOM 1087 N N   ? VAL A 1 140 ?  14.549  -3.628  -3.512 1.000 91.670 ? 140 VAL A N   1 
ATOM 1088 C CA  ? VAL A 1 140 ?  14.291  -2.955  -4.781 1.000 91.670 ? 140 VAL A CA  1 
ATOM 1089 C C   ? VAL A 1 140 ?  15.476  -3.156  -5.723 1.000 91.670 ? 140 VAL A C   1 
ATOM 1090 C CB  ? VAL A 1 140 ?  14.020  -1.447  -4.579 1.000 91.670 ? 140 VAL A CB  1 
ATOM 1091 O O   ? VAL A 1 140 ?  16.629  -2.959  -5.331 1.000 91.670 ? 140 VAL A O   1 
ATOM 1092 C CG1 ? VAL A 1 140 ?  13.852  -0.744  -5.925 1.000 91.670 ? 140 VAL A CG1 1 
ATOM 1093 C CG2 ? VAL A 1 140 ?  12.784  -1.239  -3.706 1.000 91.670 ? 140 VAL A CG2 1 
ATOM 1094 N N   ? VAL A 1 141 ?  15.146  -3.545  -6.992 1.000 91.000 ? 141 VAL A N   1 
ATOM 1095 C CA  ? VAL A 1 141 ?  16.226  -3.839  -7.928 1.000 91.000 ? 141 VAL A CA  1 
ATOM 1096 C C   ? VAL A 1 141 ?  16.121  -2.919  -9.143 1.000 91.000 ? 141 VAL A C   1 
ATOM 1097 C CB  ? VAL A 1 141 ?  16.202  -5.317  -8.375 1.000 91.000 ? 141 VAL A CB  1 
ATOM 1098 O O   ? VAL A 1 141 ?  15.112  -2.235  -9.326 1.000 91.000 ? 141 VAL A O   1 
ATOM 1099 C CG1 ? VAL A 1 141 ?  16.436  -6.246  -7.185 1.000 91.000 ? 141 VAL A CG1 1 
ATOM 1100 C CG2 ? VAL A 1 141 ?  14.877  -5.646  -9.061 1.000 91.000 ? 141 VAL A CG2 1 
ATOM 1101 N N   ? LYS A 1 142 ?  17.184  -2.978  -9.900 1.000 91.550 ? 142 LYS A N   1 
ATOM 1102 C CA  ? LYS A 1 142 ?  17.217  -2.172 -11.116 1.000 91.550 ? 142 LYS A CA  1 
ATOM 1103 C C   ? LYS A 1 142 ?  16.153  -2.631 -12.109 1.000 91.550 ? 142 LYS A C   1 
ATOM 1104 C CB  ? LYS A 1 142 ?  18.600  -2.234 -11.765 1.000 91.550 ? 142 LYS A CB  1 
ATOM 1105 O O   ? LYS A 1 142 ?  15.865  -3.825 -12.211 1.000 91.550 ? 142 LYS A O   1 
ATOM 1106 C CG  ? LYS A 1 142 ?  19.694  -1.550 -10.959 1.000 91.550 ? 142 LYS A CG  1 
ATOM 1107 C CD  ? LYS A 1 142 ?  21.028  -1.571 -11.695 1.000 91.550 ? 142 LYS A CD  1 
ATOM 1108 C CE  ? LYS A 1 142 ?  22.126  -0.898 -10.882 1.000 91.550 ? 142 LYS A CE  1 
ATOM 1109 N NZ  ? LYS A 1 142 ?  23.447  -0.965 -11.575 1.000 91.550 ? 142 LYS A NZ  1 
ATOM 1110 N N   ? ASP A 1 143 ?  15.591  -1.668 -12.911 1.000 90.160 ? 143 ASP A N   1 
ATOM 1111 C CA  ? ASP A 1 143 ?  14.513  -1.923 -13.862 1.000 90.160 ? 143 ASP A CA  1 
ATOM 1112 C C   ? ASP A 1 143 ?  14.922  -2.978 -14.886 1.000 90.160 ? 143 ASP A C   1 
ATOM 1113 C CB  ? ASP A 1 143 ?  14.106  -0.630 -14.572 1.000 90.160 ? 143 ASP A CB  1 
ATOM 1114 O O   ? ASP A 1 143 ?  14.074  -3.699 -15.416 1.000 90.160 ? 143 ASP A O   1 
ATOM 1115 C CG  ? ASP A 1 143 ?  13.406   0.356 -13.653 1.000 90.160 ? 143 ASP A CG  1 
ATOM 1116 O OD1 ? ASP A 1 143 ?  12.590  -0.072 -12.808 1.000 90.160 ? 143 ASP A OD1 1 
ATOM 1117 O OD2 ? ASP A 1 143 ?  13.669   1.571 -13.778 1.000 90.160 ? 143 ASP A OD2 1 
ATOM 1118 N N   ? ASP A 1 144 ?  16.235  -3.072 -15.207 1.000 88.630 ? 144 ASP A N   1 
ATOM 1119 C CA  ? ASP A 1 144 ?  16.735  -3.972 -16.242 1.000 88.630 ? 144 ASP A CA  1 
ATOM 1120 C C   ? ASP A 1 144 ?  16.355  -5.420 -15.941 1.000 88.630 ? 144 ASP A C   1 
ATOM 1121 C CB  ? ASP A 1 144 ?  18.254  -3.844 -16.376 1.000 88.630 ? 144 ASP A CB  1 
ATOM 1122 O O   ? ASP A 1 144 ?  16.165  -6.221 -16.858 1.000 88.630 ? 144 ASP A O   1 
ATOM 1123 C CG  ? ASP A 1 144 ?  18.984  -4.037 -15.058 1.000 88.630 ? 144 ASP A CG  1 
ATOM 1124 O OD1 ? ASP A 1 144 ?  18.359  -3.887 -13.986 1.000 88.630 ? 144 ASP A OD1 1 
ATOM 1125 O OD2 ? ASP A 1 144 ?  20.196  -4.340 -15.092 1.000 88.630 ? 144 ASP A OD2 1 
ATOM 1126 N N   ? LYS A 1 145 ?  16.184  -5.701 -14.678 1.000 85.480 ? 145 LYS A N   1 
ATOM 1127 C CA  ? LYS A 1 145 ?  15.872  -7.065 -14.258 1.000 85.480 ? 145 LYS A CA  1 
ATOM 1128 C C   ? LYS A 1 145 ?  14.431  -7.429 -14.602 1.000 85.480 ? 145 LYS A C   1 
ATOM 1129 C CB  ? LYS A 1 145 ?  16.112  -7.232 -12.757 1.000 85.480 ? 145 LYS A CB  1 
ATOM 1130 O O   ? LYS A 1 145 ?  14.100  -8.608 -14.743 1.000 85.480 ? 145 LYS A O   1 
ATOM 1131 C CG  ? LYS A 1 145 ?  17.582  -7.278 -12.366 1.000 85.480 ? 145 LYS A CG  1 
ATOM 1132 C CD  ? LYS A 1 145 ?  17.767  -7.811 -10.951 1.000 85.480 ? 145 LYS A CD  1 
ATOM 1133 C CE  ? LYS A 1 145 ?  19.241  -7.943 -10.591 1.000 85.480 ? 145 LYS A CE  1 
ATOM 1134 N NZ  ? LYS A 1 145 ?  19.429  -8.547  -9.239 1.000 85.480 ? 145 LYS A NZ  1 
ATOM 1135 N N   ? CYS A 1 146 ?  13.551  -6.413 -14.793 1.000 86.900 ? 146 CYS A N   1 
ATOM 1136 C CA  ? CYS A 1 146 ?  12.128  -6.646 -15.011 1.000 86.900 ? 146 CYS A CA  1 
ATOM 1137 C C   ? CYS A 1 146 ?  11.723  -6.262 -16.429 1.000 86.900 ? 146 CYS A C   1 
ATOM 1138 C CB  ? CYS A 1 146 ?  11.294  -5.858 -14.001 1.000 86.900 ? 146 CYS A CB  1 
ATOM 1139 O O   ? CYS A 1 146 ?  10.585  -6.497 -16.839 1.000 86.900 ? 146 CYS A O   1 
ATOM 1140 S SG  ? CYS A 1 146 ?  11.487  -6.426 -12.297 1.000 86.900 ? 146 CYS A SG  1 
ATOM 1141 N N   ? LEU A 1 147 ?  12.718  -5.666 -17.243 1.000 86.070 ? 147 LEU A N   1 
ATOM 1142 C CA  ? LEU A 1 147 ?  12.448  -5.186 -18.594 1.000 86.070 ? 147 LEU A CA  1 
ATOM 1143 C C   ? LEU A 1 147 ?  12.223  -6.353 -19.550 1.000 86.070 ? 147 LEU A C   1 
ATOM 1144 C CB  ? LEU A 1 147 ?  13.604  -4.316 -19.095 1.000 86.070 ? 147 LEU A CB  1 
ATOM 1145 O O   ? LEU A 1 147 ?  11.609  -6.186 -20.606 1.000 86.070 ? 147 LEU A O   1 
ATOM 1146 C CG  ? LEU A 1 147 ?  13.665  -2.889 -18.548 1.000 86.070 ? 147 LEU A CG  1 
ATOM 1147 C CD1 ? LEU A 1 147 ?  14.959  -2.209 -18.984 1.000 86.070 ? 147 LEU A CD1 1 
ATOM 1148 C CD2 ? LEU A 1 147 ?  12.452  -2.088 -19.008 1.000 86.070 ? 147 LEU A CD2 1 
ATOM 1149 N N   ? LYS A 1 148 ?  12.605  -7.569 -19.146 1.000 80.100 ? 148 LYS A N   1 
ATOM 1150 C CA  ? LYS A 1 148 ?  12.449  -8.773 -19.957 1.000 80.100 ? 148 LYS A CA  1 
ATOM 1151 C C   ? LYS A 1 148 ?  11.010  -9.279 -19.919 1.000 80.100 ? 148 LYS A C   1 
ATOM 1152 C CB  ? LYS A 1 148 ?  13.403  -9.869 -19.479 1.000 80.100 ? 148 LYS A CB  1 
ATOM 1153 O O   ? LYS A 1 148 ?  10.604 -10.075 -20.768 1.000 80.100 ? 148 LYS A O   1 
ATOM 1154 C CG  ? LYS A 1 148 ?  13.144 -10.337 -18.054 1.000 80.100 ? 148 LYS A CG  1 
ATOM 1155 C CD  ? LYS A 1 148 ?  14.141 -11.407 -17.627 1.000 80.100 ? 148 LYS A CD  1 
ATOM 1156 C CE  ? LYS A 1 148 ?  13.876 -11.884 -16.206 1.000 80.100 ? 148 LYS A CE  1 
ATOM 1157 N NZ  ? LYS A 1 148 ?  14.851 -12.933 -15.782 1.000 80.100 ? 148 LYS A NZ  1 
ATOM 1158 N N   ? TYR A 1 149 ?  10.112  -8.586 -19.103 1.000 77.520 ? 149 TYR A N   1 
ATOM 1159 C CA  ? TYR A 1 149 ?   8.718  -8.981 -18.938 1.000 77.520 ? 149 TYR A CA  1 
ATOM 1160 C C   ? TYR A 1 149 ?   7.804  -8.137 -19.818 1.000 77.520 ? 149 TYR A C   1 
ATOM 1161 C CB  ? TYR A 1 149 ?   8.293  -8.853 -17.472 1.000 77.520 ? 149 TYR A CB  1 
ATOM 1162 O O   ? TYR A 1 149 ?   7.960  -6.916 -19.896 1.000 77.520 ? 149 TYR A O   1 
ATOM 1163 C CG  ? TYR A 1 149 ?   9.052  -9.764 -16.538 1.000 77.520 ? 149 TYR A CG  1 
ATOM 1164 C CD1 ? TYR A 1 149 ?   8.720 -11.113 -16.428 1.000 77.520 ? 149 TYR A CD1 1 
ATOM 1165 C CD2 ? TYR A 1 149 ?  10.101  -9.279 -15.764 1.000 77.520 ? 149 TYR A CD2 1 
ATOM 1166 C CE1 ? TYR A 1 149 ?   9.416 -11.956 -15.568 1.000 77.520 ? 149 TYR A CE1 1 
ATOM 1167 C CE2 ? TYR A 1 149 ?  10.803 -10.114 -14.900 1.000 77.520 ? 149 TYR A CE2 1 
ATOM 1168 O OH  ? TYR A 1 149 ?  11.145 -12.279 -13.956 1.000 77.520 ? 149 TYR A OH  1 
ATOM 1169 C CZ  ? TYR A 1 149 ?  10.454 -11.449 -14.810 1.000 77.520 ? 149 TYR A CZ  1 
ATOM 1170 N N   ? ASN A 1 150 ?   6.990  -8.974 -20.419 1.000 78.800 ? 150 ASN A N   1 
ATOM 1171 C CA  ? ASN A 1 150 ?   5.982  -8.316 -21.244 1.000 78.800 ? 150 ASN A CA  1 
ATOM 1172 C C   ? ASN A 1 150 ?   5.078  -7.413 -20.409 1.000 78.800 ? 150 ASN A C   1 
ATOM 1173 C CB  ? ASN A 1 150 ?   5.147  -9.351 -22.000 1.000 78.800 ? 150 ASN A CB  1 
ATOM 1174 O O   ? ASN A 1 150 ?   4.753  -7.738 -19.266 1.000 78.800 ? 150 ASN A O   1 
ATOM 1175 C CG  ? ASN A 1 150 ?   5.919 -10.016 -23.123 1.000 78.800 ? 150 ASN A CG  1 
ATOM 1176 N ND2 ? ASN A 1 150 ?   5.533 -11.240 -23.463 1.000 78.800 ? 150 ASN A ND2 1 
ATOM 1177 O OD1 ? ASN A 1 150 ?   6.854  -9.435 -23.679 1.000 78.800 ? 150 ASN A OD1 1 
ATOM 1178 N N   ? TYR A 1 151 ?   5.116  -5.981 -20.700 1.000 84.010 ? 151 TYR A N   1 
ATOM 1179 C CA  ? TYR A 1 151 ?   4.140  -5.045 -20.152 1.000 84.010 ? 151 TYR A CA  1 
ATOM 1180 C C   ? TYR A 1 151 ?   4.683  -4.363 -18.902 1.000 84.010 ? 151 TYR A C   1 
ATOM 1181 C CB  ? TYR A 1 151 ?   2.829  -5.766 -19.825 1.000 84.010 ? 151 TYR A CB  1 
ATOM 1182 O O   ? TYR A 1 151 ?   3.919  -3.800 -18.113 1.000 84.010 ? 151 TYR A O   1 
ATOM 1183 C CG  ? TYR A 1 151 ?   2.230  -6.500 -21.001 1.000 84.010 ? 151 TYR A CG  1 
ATOM 1184 C CD1 ? TYR A 1 151 ?   1.768  -5.807 -22.118 1.000 84.010 ? 151 TYR A CD1 1 
ATOM 1185 C CD2 ? TYR A 1 151 ?   2.125  -7.886 -20.998 1.000 84.010 ? 151 TYR A CD2 1 
ATOM 1186 C CE1 ? TYR A 1 151 ?   1.214  -6.478 -23.203 1.000 84.010 ? 151 TYR A CE1 1 
ATOM 1187 C CE2 ? TYR A 1 151 ?   1.573  -8.568 -22.077 1.000 84.010 ? 151 TYR A CE2 1 
ATOM 1188 O OH  ? TYR A 1 151 ?   0.574  -8.527 -24.244 1.000 84.010 ? 151 TYR A OH  1 
ATOM 1189 C CZ  ? TYR A 1 151 ?   1.122  -7.857 -23.173 1.000 84.010 ? 151 TYR A CZ  1 
ATOM 1190 N N   ? TYR A 1 152 ?   6.033  -4.650 -18.622 1.000 89.740 ? 152 TYR A N   1 
ATOM 1191 C CA  ? TYR A 1 152 ?   6.690  -3.856 -17.590 1.000 89.740 ? 152 TYR A CA  1 
ATOM 1192 C C   ? TYR A 1 152 ?   6.950  -2.435 -18.079 1.000 89.740 ? 152 TYR A C   1 
ATOM 1193 C CB  ? TYR A 1 152 ?   8.008  -4.510 -17.165 1.000 89.740 ? 152 TYR A CB  1 
ATOM 1194 O O   ? TYR A 1 152 ?   7.554  -2.236 -19.135 1.000 89.740 ? 152 TYR A O   1 
ATOM 1195 C CG  ? TYR A 1 152 ?   8.724  -3.771 -16.061 1.000 89.740 ? 152 TYR A CG  1 
ATOM 1196 C CD1 ? TYR A 1 152 ?   9.754  -2.878 -16.347 1.000 89.740 ? 152 TYR A CD1 1 
ATOM 1197 C CD2 ? TYR A 1 152 ?   8.374  -3.965 -14.729 1.000 89.740 ? 152 TYR A CD2 1 
ATOM 1198 C CE1 ? TYR A 1 152 ?  10.418  -2.196 -15.333 1.000 89.740 ? 152 TYR A CE1 1 
ATOM 1199 C CE2 ? TYR A 1 152 ?   9.031  -3.289 -13.706 1.000 89.740 ? 152 TYR A CE2 1 
ATOM 1200 O OH  ? TYR A 1 152 ?  10.703  -1.736 -13.009 1.000 89.740 ? 152 TYR A OH  1 
ATOM 1201 C CZ  ? TYR A 1 152 ?  10.049  -2.408 -14.018 1.000 89.740 ? 152 TYR A CZ  1 
ATOM 1202 N N   ? ASP A 1 153 ?   6.482  -1.548 -17.325 1.000 92.020 ? 153 ASP A N   1 
ATOM 1203 C CA  ? ASP A 1 153 ?   6.705  -0.129 -17.585 1.000 92.020 ? 153 ASP A CA  1 
ATOM 1204 C C   ? ASP A 1 153 ?   7.421   0.539 -16.413 1.000 92.020 ? 153 ASP A C   1 
ATOM 1205 C CB  ? ASP A 1 153 ?   5.379   0.581 -17.865 1.000 92.020 ? 153 ASP A CB  1 
ATOM 1206 O O   ? ASP A 1 153 ?   6.831   0.732 -15.348 1.000 92.020 ? 153 ASP A O   1 
ATOM 1207 C CG  ? ASP A 1 153 ?   5.560   2.021 -18.312 1.000 92.020 ? 153 ASP A CG  1 
ATOM 1208 O OD1 ? ASP A 1 153 ?   6.643   2.601 -18.079 1.000 92.020 ? 153 ASP A OD1 1 
ATOM 1209 O OD2 ? ASP A 1 153 ?   4.610   2.582 -18.899 1.000 92.020 ? 153 ASP A OD2 1 
ATOM 1210 N N   ? GLN A 1 154 ?   8.674   0.923 -16.610 1.000 92.360 ? 154 GLN A N   1 
ATOM 1211 C CA  ? GLN A 1 154 ?   9.514   1.451 -15.540 1.000 92.360 ? 154 GLN A CA  1 
ATOM 1212 C C   ? GLN A 1 154 ?   8.974   2.780 -15.022 1.000 92.360 ? 154 GLN A C   1 
ATOM 1213 C CB  ? GLN A 1 154 ?  10.955   1.621 -16.023 1.000 92.360 ? 154 GLN A CB  1 
ATOM 1214 O O   ? GLN A 1 154 ?   9.328   3.214 -13.923 1.000 92.360 ? 154 GLN A O   1 
ATOM 1215 C CG  ? GLN A 1 154 ?  11.109   2.621 -17.161 1.000 92.360 ? 154 GLN A CG  1 
ATOM 1216 C CD  ? GLN A 1 154 ?  12.530   2.699 -17.686 1.000 92.360 ? 154 GLN A CD  1 
ATOM 1217 N NE2 ? GLN A 1 154 ?  12.694   3.287 -18.866 1.000 92.360 ? 154 GLN A NE2 1 
ATOM 1218 O OE1 ? GLN A 1 154 ?  13.472   2.235 -17.037 1.000 92.360 ? 154 GLN A OE1 1 
ATOM 1219 N N   ? ALA A 1 155 ?   7.991   3.400 -15.839 1.000 93.530 ? 155 ALA A N   1 
ATOM 1220 C CA  ? ALA A 1 155 ?   7.382   4.669 -15.448 1.000 93.530 ? 155 ALA A CA  1 
ATOM 1221 C C   ? ALA A 1 155 ?   6.309   4.458 -14.383 1.000 93.530 ? 155 ALA A C   1 
ATOM 1222 C CB  ? ALA A 1 155 ?   6.788   5.372 -16.666 1.000 93.530 ? 155 ALA A CB  1 
ATOM 1223 O O   ? ALA A 1 155 ?   6.050   5.347 -13.569 1.000 93.530 ? 155 ALA A O   1 
ATOM 1224 N N   ? THR A 1 156 ?   5.697   3.321 -14.373 1.000 94.310 ? 156 THR A N   1 
ATOM 1225 C CA  ? THR A 1 156 ?   4.521   3.150 -13.526 1.000 94.310 ? 156 THR A CA  1 
ATOM 1226 C C   ? THR A 1 156 ?   4.654   1.901 -12.660 1.000 94.310 ? 156 THR A C   1 
ATOM 1227 C CB  ? THR A 1 156 ?   3.235   3.060 -14.369 1.000 94.310 ? 156 THR A CB  1 
ATOM 1228 O O   ? THR A 1 156 ?   3.783   1.616 -11.835 1.000 94.310 ? 156 THR A O   1 
ATOM 1229 C CG2 ? THR A 1 156 ?   3.007   4.340 -15.165 1.000 94.310 ? 156 THR A CG2 1 
ATOM 1230 O OG1 ? THR A 1 156 ?   3.344   1.958 -15.279 1.000 94.310 ? 156 THR A OG1 1 
ATOM 1231 N N   ? MET A 1 157 ?   5.831   1.188 -12.859 1.000 93.730 ? 157 MET A N   1 
ATOM 1232 C CA  ? MET A 1 157 ?   5.992  -0.045 -12.094 1.000 93.730 ? 157 MET A CA  1 
ATOM 1233 C C   ? MET A 1 157 ?   7.341  -0.072 -11.384 1.000 93.730 ? 157 MET A C   1 
ATOM 1234 C CB  ? MET A 1 157 ?   5.856  -1.266 -13.005 1.000 93.730 ? 157 MET A CB  1 
ATOM 1235 O O   ? MET A 1 157 ?   8.295   0.567 -11.830 1.000 93.730 ? 157 MET A O   1 
ATOM 1236 C CG  ? MET A 1 157 ?   4.478  -1.415 -13.629 1.000 93.730 ? 157 MET A CG  1 
ATOM 1237 S SD  ? MET A 1 157 ?   4.337  -2.918 -14.673 1.000 93.730 ? 157 MET A SD  1 
ATOM 1238 C CE  ? MET A 1 157 ?   2.635  -2.732 -15.272 1.000 93.730 ? 157 MET A CE  1 
ATOM 1239 N N   ? LEU A 1 158 ?   7.412  -0.852 -10.165 1.000 92.240 ? 158 LEU A N   1 
ATOM 1240 C CA  ? LEU A 1 158 ?   8.594  -1.095  -9.346 1.000 92.240 ? 158 LEU A CA  1 
ATOM 1241 C C   ? LEU A 1 158 ?   8.946  -2.579  -9.326 1.000 92.240 ? 158 LEU A C   1 
ATOM 1242 C CB  ? LEU A 1 158 ?   8.369  -0.592  -7.917 1.000 92.240 ? 158 LEU A CB  1 
ATOM 1243 O O   ? LEU A 1 158 ?   8.056  -3.432  -9.328 1.000 92.240 ? 158 LEU A O   1 
ATOM 1244 C CG  ? LEU A 1 158 ?   9.543  -0.754  -6.949 1.000 92.240 ? 158 LEU A CG  1 
ATOM 1245 C CD1 ? LEU A 1 158 ?  10.444   0.476  -6.998 1.000 92.240 ? 158 LEU A CD1 1 
ATOM 1246 C CD2 ? LEU A 1 158 ?   9.037  -0.996  -5.531 1.000 92.240 ? 158 LEU A CD2 1 
ATOM 1247 N N   ? CYS A 1 159 ?  10.244  -2.771  -9.301 1.000 90.210 ? 159 CYS A N   1 
ATOM 1248 C CA  ? CYS A 1 159 ?  10.766  -4.133  -9.304 1.000 90.210 ? 159 CYS A CA  1 
ATOM 1249 C C   ? CYS A 1 159 ?  11.467  -4.451  -7.989 1.000 90.210 ? 159 CYS A C   1 
ATOM 1250 C CB  ? CYS A 1 159 ?  11.733  -4.333 -10.470 1.000 90.210 ? 159 CYS A CB  1 
ATOM 1251 O O   ? CYS A 1 159 ?  12.320  -3.687  -7.535 1.000 90.210 ? 159 CYS A O   1 
ATOM 1252 S SG  ? CYS A 1 159 ?  12.068  -6.067 -10.849 1.000 90.210 ? 159 CYS A SG  1 
ATOM 1253 N N   ? ALA A 1 160 ?  11.040  -5.587  -7.366 1.000 89.110 ? 160 ALA A N   1 
ATOM 1254 C CA  ? ALA A 1 160 ?  11.659  -5.975  -6.101 1.000 89.110 ? 160 ALA A CA  1 
ATOM 1255 C C   ? ALA A 1 160 ?  11.813  -7.490  -6.008 1.000 89.110 ? 160 ALA A C   1 
ATOM 1256 C CB  ? ALA A 1 160 ?  10.836  -5.454  -4.925 1.000 89.110 ? 160 ALA A CB  1 
ATOM 1257 O O   ? ALA A 1 160 ?  11.035  -8.238  -6.604 1.000 89.110 ? 160 ALA A O   1 
ATOM 1258 N N   ? GLU A 1 161 ?  12.826  -7.842  -5.331 1.000 82.990 ? 161 GLU A N   1 
ATOM 1259 C CA  ? GLU A 1 161 ?  13.109  -9.270  -5.223 1.000 82.990 ? 161 GLU A CA  1 
ATOM 1260 C C   ? GLU A 1 161 ?  13.211  -9.703  -3.763 1.000 82.990 ? 161 GLU A C   1 
ATOM 1261 C CB  ? GLU A 1 161 ?  14.400  -9.620  -5.967 1.000 82.990 ? 161 GLU A CB  1 
ATOM 1262 O O   ? GLU A 1 161 ?  13.649  -8.929  -2.909 1.000 82.990 ? 161 GLU A O   1 
ATOM 1263 C CG  ? GLU A 1 161 ?  15.653  -9.030  -5.336 1.000 82.990 ? 161 GLU A CG  1 
ATOM 1264 C CD  ? GLU A 1 161 ?  16.922  -9.348  -6.112 1.000 82.990 ? 161 GLU A CD  1 
ATOM 1265 O OE1 ? GLU A 1 161 ?  18.031  -9.080  -5.597 1.000 82.990 ? 161 GLU A OE1 1 
ATOM 1266 O OE2 ? GLU A 1 161 ?  16.805  -9.869  -7.244 1.000 82.990 ? 161 GLU A OE2 1 
ATOM 1267 N N   ? HIS A 1 162 ?  12.758 -10.886  -3.513 1.000 75.850 ? 162 HIS A N   1 
ATOM 1268 C CA  ? HIS A 1 162 ?  12.908 -11.543  -2.220 1.000 75.850 ? 162 HIS A CA  1 
ATOM 1269 C C   ? HIS A 1 162 ?  14.246 -12.269  -2.123 1.000 75.850 ? 162 HIS A C   1 
ATOM 1270 C CB  ? HIS A 1 162 ?  11.759 -12.525  -1.982 1.000 75.850 ? 162 HIS A CB  1 
ATOM 1271 O O   ? HIS A 1 162 ?  14.647 -12.967  -3.057 1.000 75.850 ? 162 HIS A O   1 
ATOM 1272 C CG  ? HIS A 1 162 ?  11.679 -13.024  -0.574 1.000 75.850 ? 162 HIS A CG  1 
ATOM 1273 C CD2 ? HIS A 1 162 ?  10.854 -12.684   0.444 1.000 75.850 ? 162 HIS A CD2 1 
ATOM 1274 N ND1 ? HIS A 1 162 ?  12.525 -13.993  -0.079 1.000 75.850 ? 162 HIS A ND1 1 
ATOM 1275 C CE1 ? HIS A 1 162 ?  12.221 -14.229   1.187 1.000 75.850 ? 162 HIS A CE1 1 
ATOM 1276 N NE2 ? HIS A 1 162 ?  11.211 -13.448   1.528 1.000 75.850 ? 162 HIS A NE2 1 
ATOM 1277 N N   ? PRO A 1 163 ?  14.982 -12.084  -1.035 1.000 64.330 ? 163 PRO A N   1 
ATOM 1278 C CA  ? PRO A 1 163 ?  16.333 -12.614  -0.842 1.000 64.330 ? 163 PRO A CA  1 
ATOM 1279 C C   ? PRO A 1 163 ?  16.374 -14.141  -0.842 1.000 64.330 ? 163 PRO A C   1 
ATOM 1280 C CB  ? PRO A 1 163 ?  16.739 -12.057   0.525 1.000 64.330 ? 163 PRO A CB  1 
ATOM 1281 O O   ? PRO A 1 163 ?  17.378 -14.736  -1.241 1.000 64.330 ? 163 PRO A O   1 
ATOM 1282 C CG  ? PRO A 1 163 ?  15.466 -11.554   1.125 1.000 64.330 ? 163 PRO A CG  1 
ATOM 1283 C CD  ? PRO A 1 163 ?  14.456 -11.381   0.027 1.000 64.330 ? 163 PRO A CD  1 
ATOM 1284 N N   ? GLN A 1 164 ?  15.263 -14.847  -0.596 1.000 60.370 ? 164 GLN A N   1 
ATOM 1285 C CA  ? GLN A 1 164 ?  15.250 -16.293  -0.402 1.000 60.370 ? 164 GLN A CA  1 
ATOM 1286 C C   ? GLN A 1 164 ?  14.552 -16.998  -1.562 1.000 60.370 ? 164 GLN A C   1 
ATOM 1287 C CB  ? GLN A 1 164 ?  14.565 -16.652   0.918 1.000 60.370 ? 164 GLN A CB  1 
ATOM 1288 O O   ? GLN A 1 164 ?  14.517 -18.229  -1.617 1.000 60.370 ? 164 GLN A O   1 
ATOM 1289 C CG  ? GLN A 1 164 ?  15.346 -16.222   2.152 1.000 60.370 ? 164 GLN A CG  1 
ATOM 1290 C CD  ? GLN A 1 164 ?  14.531 -16.324   3.428 1.000 60.370 ? 164 GLN A CD  1 
ATOM 1291 N NE2 ? GLN A 1 164 ?  15.198 -16.196   4.570 1.000 60.370 ? 164 GLN A NE2 1 
ATOM 1292 O OE1 ? GLN A 1 164 ?  13.311 -16.515   3.387 1.000 60.370 ? 164 GLN A OE1 1 
ATOM 1293 N N   ? LYS A 1 165 ?  14.571 -16.200  -2.914 1.000 55.470 ? 165 LYS A N   1 
ATOM 1294 C CA  ? LYS A 1 165 ?  14.148 -16.739  -4.203 1.000 55.470 ? 165 LYS A CA  1 
ATOM 1295 C C   ? LYS A 1 165 ?  13.031 -17.765  -4.031 1.000 55.470 ? 165 LYS A C   1 
ATOM 1296 C CB  ? LYS A 1 165 ?  15.333 -17.372  -4.935 1.000 55.470 ? 165 LYS A CB  1 
ATOM 1297 O O   ? LYS A 1 165 ?  12.719 -18.512  -4.960 1.000 55.470 ? 165 LYS A O   1 
ATOM 1298 C CG  ? LYS A 1 165 ?  16.407 -16.378  -5.349 1.000 55.470 ? 165 LYS A CG  1 
ATOM 1299 C CD  ? LYS A 1 165 ?  17.494 -17.045  -6.182 1.000 55.470 ? 165 LYS A CD  1 
ATOM 1300 C CE  ? LYS A 1 165 ?  18.598 -16.063  -6.552 1.000 55.470 ? 165 LYS A CE  1 
ATOM 1301 N NZ  ? LYS A 1 165 ?  19.674 -16.715  -7.356 1.000 55.470 ? 165 LYS A NZ  1 
ATOM 1302 N N   ? TRP A 1 166 ?  12.077 -17.570  -2.999 1.000 48.950 ? 166 TRP A N   1 
ATOM 1303 C CA  ? TRP A 1 166 ?  10.909 -18.410  -2.754 1.000 48.950 ? 166 TRP A CA  1 
ATOM 1304 C C   ? TRP A 1 166 ?   9.620 -17.620  -2.952 1.000 48.950 ? 166 TRP A C   1 
ATOM 1305 C CB  ? TRP A 1 166 ?  10.953 -18.994  -1.340 1.000 48.950 ? 166 TRP A CB  1 
ATOM 1306 O O   ? TRP A 1 166 ?   9.622 -16.389  -2.883 1.000 48.950 ? 166 TRP A O   1 
ATOM 1307 C CG  ? TRP A 1 166 ?  12.236 -19.696  -1.010 1.000 48.950 ? 166 TRP A CG  1 
ATOM 1308 C CD1 ? TRP A 1 166 ?  12.633 -20.932  -1.440 1.000 48.950 ? 166 TRP A CD1 1 
ATOM 1309 C CD2 ? TRP A 1 166 ?  13.288 -19.204  -0.175 1.000 48.950 ? 166 TRP A CD2 1 
ATOM 1310 C CE2 ? TRP A 1 166 ?  14.295 -20.194  -0.144 1.000 48.950 ? 166 TRP A CE2 1 
ATOM 1311 C CE3 ? TRP A 1 166 ?  13.479 -18.020   0.549 1.000 48.950 ? 166 TRP A CE3 1 
ATOM 1312 N NE1 ? TRP A 1 166 ?  13.871 -21.237  -0.923 1.000 48.950 ? 166 TRP A NE1 1 
ATOM 1313 C CH2 ? TRP A 1 166 ?  15.637 -18.868   1.285 1.000 48.950 ? 166 TRP A CH2 1 
ATOM 1314 C CZ2 ? TRP A 1 166 ?  15.476 -20.036   0.585 1.000 48.950 ? 166 TRP A CZ2 1 
ATOM 1315 C CZ3 ? TRP A 1 166 ?  14.655 -17.864   1.274 1.000 48.950 ? 166 TRP A CZ3 1 
ATOM 1316 N N   ? GLU A 1 167 ?   8.575 -17.899  -3.786 1.000 49.600 ? 167 GLU A N   1 
ATOM 1317 C CA  ? GLU A 1 167 ?   7.246 -17.459  -4.201 1.000 49.600 ? 167 GLU A CA  1 
ATOM 1318 C C   ? GLU A 1 167 ?   6.831 -16.187  -3.467 1.000 49.600 ? 167 GLU A C   1 
ATOM 1319 C CB  ? GLU A 1 167 ?   6.215 -18.565  -3.962 1.000 49.600 ? 167 GLU A CB  1 
ATOM 1320 O O   ? GLU A 1 167 ?   6.667 -16.195  -2.245 1.000 49.600 ? 167 GLU A O   1 
ATOM 1321 C CG  ? GLU A 1 167 ?   6.405 -19.786  -4.850 1.000 49.600 ? 167 GLU A CG  1 
ATOM 1322 C CD  ? GLU A 1 167 ?   5.388 -20.885  -4.585 1.000 49.600 ? 167 GLU A CD  1 
ATOM 1323 O OE1 ? GLU A 1 167 ?   5.386 -21.900  -5.318 1.000 49.600 ? 167 GLU A OE1 1 
ATOM 1324 O OE2 ? GLU A 1 167 ?   4.587 -20.730  -3.637 1.000 49.600 ? 167 GLU A OE2 1 
ATOM 1325 N N   ? ASP A 1 168 ?   7.253 -14.894  -3.625 1.000 51.840 ? 168 ASP A N   1 
ATOM 1326 C CA  ? ASP A 1 168 ?   7.246 -13.655  -2.854 1.000 51.840 ? 168 ASP A CA  1 
ATOM 1327 C C   ? ASP A 1 168 ?   5.892 -12.955  -2.951 1.000 51.840 ? 168 ASP A C   1 
ATOM 1328 C CB  ? ASP A 1 168 ?   8.357 -12.718  -3.333 1.000 51.840 ? 168 ASP A CB  1 
ATOM 1329 O O   ? ASP A 1 168 ?   5.367 -12.466  -1.949 1.000 51.840 ? 168 ASP A O   1 
ATOM 1330 C CG  ? ASP A 1 168 ?   9.707 -13.033  -2.712 1.000 51.840 ? 168 ASP A CG  1 
ATOM 1331 O OD1 ? ASP A 1 168 ?   9.760 -13.798  -1.725 1.000 51.840 ? 168 ASP A OD1 1 
ATOM 1332 O OD2 ? ASP A 1 168 ?  10.725 -12.508  -3.211 1.000 51.840 ? 168 ASP A OD2 1 
ATOM 1333 N N   ? ILE A 1 169 ?   4.834 -13.417  -3.747 1.000 51.370 ? 169 ILE A N   1 
ATOM 1334 C CA  ? ILE A 1 169 ?   3.465 -12.922  -3.655 1.000 51.370 ? 169 ILE A CA  1 
ATOM 1335 C C   ? ILE A 1 169 ?   2.485 -14.069  -3.891 1.000 51.370 ? 169 ILE A C   1 
ATOM 1336 C CB  ? ILE A 1 169 ?   3.208 -11.780  -4.663 1.000 51.370 ? 169 ILE A CB  1 
ATOM 1337 O O   ? ILE A 1 169 ?   2.482 -14.680  -4.962 1.000 51.370 ? 169 ILE A O   1 
ATOM 1338 C CG1 ? ILE A 1 169 ?   4.144 -10.599  -4.382 1.000 51.370 ? 169 ILE A CG1 1 
ATOM 1339 C CG2 ? ILE A 1 169 ?   1.742 -11.340  -4.619 1.000 51.370 ? 169 ILE A CG2 1 
ATOM 1340 C CD1 ? ILE A 1 169 ?   4.008  -9.452  -5.374 1.000 51.370 ? 169 ILE A CD1 1 
ATOM 1341 N N   ? VAL A 1 170 ?   2.025 -14.676  -2.869 1.000 55.610 ? 170 VAL A N   1 
ATOM 1342 C CA  ? VAL A 1 170 ?   1.023 -15.737  -2.860 1.000 55.610 ? 170 VAL A CA  1 
ATOM 1343 C C   ? VAL A 1 170 ?  -0.361 -15.142  -3.106 1.000 55.610 ? 170 VAL A C   1 
ATOM 1344 C CB  ? VAL A 1 170 ?   1.038 -16.519  -1.527 1.000 55.610 ? 170 VAL A CB  1 
ATOM 1345 O O   ? VAL A 1 170 ?  -0.611 -13.979  -2.781 1.000 55.610 ? 170 VAL A O   1 
ATOM 1346 C CG1 ? VAL A 1 170 ?   0.058 -17.691  -1.578 1.000 55.610 ? 170 VAL A CG1 1 
ATOM 1347 C CG2 ? VAL A 1 170 ?   2.449 -17.012  -1.214 1.000 55.610 ? 170 VAL A CG2 1 
ATOM 1348 N N   ? PRO A 1 171 ?  -1.268 -15.658  -4.062 1.000 53.640 ? 171 PRO A N   1 
ATOM 1349 C CA  ? PRO A 1 171 ?  -2.645 -15.170  -4.166 1.000 53.640 ? 171 PRO A CA  1 
ATOM 1350 C C   ? PRO A 1 171 ?  -3.209 -14.703  -2.825 1.000 53.640 ? 171 PRO A C   1 
ATOM 1351 C CB  ? PRO A 1 171 ?  -3.413 -16.388  -4.685 1.000 53.640 ? 171 PRO A CB  1 
ATOM 1352 O O   ? PRO A 1 171 ?  -3.007 -15.363  -1.803 1.000 53.640 ? 171 PRO A O   1 
ATOM 1353 C CG  ? PRO A 1 171 ?  -2.372 -17.253  -5.321 1.000 53.640 ? 171 PRO A CG  1 
ATOM 1354 C CD  ? PRO A 1 171 ?  -1.068 -17.028  -4.611 1.000 53.640 ? 171 PRO A CD  1 
ATOM 1355 N N   ? GLY A 1 172 ?  -3.510 -13.316  -2.702 1.000 54.880 ? 172 GLY A N   1 
ATOM 1356 C CA  ? GLY A 1 172 ?  -4.158 -12.826  -1.496 1.000 54.880 ? 172 GLY A CA  1 
ATOM 1357 C C   ? GLY A 1 172 ?  -3.427 -11.659  -0.859 1.000 54.880 ? 172 GLY A C   1 
ATOM 1358 O O   ? GLY A 1 172 ?  -4.009 -10.911  -0.071 1.000 54.880 ? 172 GLY A O   1 
ATOM 1359 N N   ? ASP A 1 173 ?  -2.165 -11.271  -1.343 1.000 73.240 ? 173 ASP A N   1 
ATOM 1360 C CA  ? ASP A 1 173 ?  -1.428 -10.106  -0.863 1.000 73.240 ? 173 ASP A CA  1 
ATOM 1361 C C   ? ASP A 1 173 ?  -1.538  -8.943  -1.847 1.000 73.240 ? 173 ASP A C   1 
ATOM 1362 C CB  ? ASP A 1 173 ?   0.042 -10.459  -0.629 1.000 73.240 ? 173 ASP A CB  1 
ATOM 1363 O O   ? ASP A 1 173 ?  -0.947  -7.883  -1.632 1.000 73.240 ? 173 ASP A O   1 
ATOM 1364 C CG  ? ASP A 1 173 ?   0.243 -11.425   0.525 1.000 73.240 ? 173 ASP A CG  1 
ATOM 1365 O OD1 ? ASP A 1 173 ?  -0.553 -11.399   1.489 1.000 73.240 ? 173 ASP A OD1 1 
ATOM 1366 O OD2 ? ASP A 1 173 ?   1.207 -12.219   0.471 1.000 73.240 ? 173 ASP A OD2 1 
ATOM 1367 N N   ? SER A 1 174 ?  -2.204  -9.339  -3.031 1.000 86.750 ? 174 SER A N   1 
ATOM 1368 C CA  ? SER A 1 174 ?  -2.460  -8.243  -3.959 1.000 86.750 ? 174 SER A CA  1 
ATOM 1369 C C   ? SER A 1 174 ?  -3.059  -7.038  -3.241 1.000 86.750 ? 174 SER A C   1 
ATOM 1370 C CB  ? SER A 1 174 ?  -3.397  -8.697  -5.080 1.000 86.750 ? 174 SER A CB  1 
ATOM 1371 O O   ? SER A 1 174 ?  -3.898  -7.194  -2.351 1.000 86.750 ? 174 SER A O   1 
ATOM 1372 O OG  ? SER A 1 174 ?  -2.774  -9.680  -5.889 1.000 86.750 ? 174 SER A OG  1 
ATOM 1373 N N   ? GLY A 1 175 ?  -2.406  -5.927  -3.600 1.000 91.150 ? 175 GLY A N   1 
ATOM 1374 C CA  ? GLY A 1 175 ?  -3.014  -4.732  -3.037 1.000 91.150 ? 175 GLY A CA  1 
ATOM 1375 C C   ? GLY A 1 175 ?  -2.313  -4.239  -1.786 1.000 91.150 ? 175 GLY A C   1 
ATOM 1376 O O   ? GLY A 1 175 ?  -2.485  -3.086  -1.384 1.000 91.150 ? 175 GLY A O   1 
ATOM 1377 N N   ? GLY A 1 176 ?  -1.497  -5.039  -1.194 1.000 91.910 ? 176 GLY A N   1 
ATOM 1378 C CA  ? GLY A 1 176 ?  -0.707  -4.661  -0.034 1.000 91.910 ? 176 GLY A CA  1 
ATOM 1379 C C   ? GLY A 1 176 ?   0.443  -3.731  -0.372 1.000 91.910 ? 176 GLY A C   1 
ATOM 1380 O O   ? GLY A 1 176 ?   0.941  -3.736  -1.500 1.000 91.910 ? 176 GLY A O   1 
ATOM 1381 N N   ? PRO A 1 177 ?   0.989  -3.009   0.629 1.000 95.000 ? 177 PRO A N   1 
ATOM 1382 C CA  ? PRO A 1 177 ?   2.002  -1.983   0.368 1.000 95.000 ? 177 PRO A CA  1 
ATOM 1383 C C   ? PRO A 1 177 ?   3.427  -2.527   0.452 1.000 95.000 ? 177 PRO A C   1 
ATOM 1384 C CB  ? PRO A 1 177 ?   1.747  -0.948   1.467 1.000 95.000 ? 177 PRO A CB  1 
ATOM 1385 O O   ? PRO A 1 177 ?   3.737  -3.321   1.344 1.000 95.000 ? 177 PRO A O   1 
ATOM 1386 C CG  ? PRO A 1 177 ?   1.233  -1.740   2.626 1.000 95.000 ? 177 PRO A CG  1 
ATOM 1387 C CD  ? PRO A 1 177 ?   0.389  -2.865   2.099 1.000 95.000 ? 177 PRO A CD  1 
ATOM 1388 N N   ? LEU A 1 178 ?   4.243  -2.254  -0.553 1.000 94.230 ? 178 LEU A N   1 
ATOM 1389 C CA  ? LEU A 1 178 ?   5.688  -2.246  -0.353 1.000 94.230 ? 178 LEU A CA  1 
ATOM 1390 C C   ? LEU A 1 178 ?   6.127  -0.987   0.389 1.000 94.230 ? 178 LEU A C   1 
ATOM 1391 C CB  ? LEU A 1 178 ?   6.416  -2.340  -1.696 1.000 94.230 ? 178 LEU A CB  1 
ATOM 1392 O O   ? LEU A 1 178 ?   6.019   0.121  -0.142 1.000 94.230 ? 178 LEU A O   1 
ATOM 1393 C CG  ? LEU A 1 178 ?   7.939  -2.200  -1.654 1.000 94.230 ? 178 LEU A CG  1 
ATOM 1394 C CD1 ? LEU A 1 178 ?   8.552  -3.324  -0.824 1.000 94.230 ? 178 LEU A CD1 1 
ATOM 1395 C CD2 ? LEU A 1 178 ?   8.515  -2.195  -3.065 1.000 94.230 ? 178 LEU A CD2 1 
ATOM 1396 N N   ? VAL A 1 179 ?   6.723  -1.209   1.629 1.000 95.550 ? 179 VAL A N   1 
ATOM 1397 C CA  ? VAL A 1 179 ?   7.075  -0.079   2.483 1.000 95.550 ? 179 VAL A CA  1 
ATOM 1398 C C   ? VAL A 1 179 ?   8.594   0.052   2.568 1.000 95.550 ? 179 VAL A C   1 
ATOM 1399 C CB  ? VAL A 1 179 ?   6.473  -0.228   3.898 1.000 95.550 ? 179 VAL A CB  1 
ATOM 1400 O O   ? VAL A 1 179 ?   9.282  -0.886   2.976 1.000 95.550 ? 179 VAL A O   1 
ATOM 1401 C CG1 ? VAL A 1 179 ?   6.824   0.980   4.765 1.000 95.550 ? 179 VAL A CG1 1 
ATOM 1402 C CG2 ? VAL A 1 179 ?   4.958  -0.409   3.817 1.000 95.550 ? 179 VAL A CG2 1 
ATOM 1403 N N   ? CYS A 1 180 ?   9.064   1.191   2.145 1.000 94.850 ? 180 CYS A N   1 
ATOM 1404 C CA  ? CYS A 1 180 ?  10.467   1.579   2.243 1.000 94.850 ? 180 CYS A CA  1 
ATOM 1405 C C   ? CYS A 1 180 ?  10.616   2.905   2.980 1.000 94.850 ? 180 CYS A C   1 
ATOM 1406 C CB  ? CYS A 1 180 ?  11.092   1.685   0.852 1.000 94.850 ? 180 CYS A CB  1 
ATOM 1407 O O   ? CYS A 1 180 ?   9.916   3.872   2.674 1.000 94.850 ? 180 CYS A O   1 
ATOM 1408 S SG  ? CYS A 1 180 ?  10.947   0.175  -0.128 1.000 94.850 ? 180 CYS A SG  1 
ATOM 1409 N N   ? ASP A 1 181 ?  11.561   2.887   3.999 1.000 93.640 ? 181 ASP A N   1 
ATOM 1410 C CA  ? ASP A 1 181 ?  11.834   4.107   4.752 1.000 93.640 ? 181 ASP A CA  1 
ATOM 1411 C C   ? ASP A 1 181 ?  10.547   4.701   5.321 1.000 93.640 ? 181 ASP A C   1 
ATOM 1412 C CB  ? ASP A 1 181 ?  12.542   5.136   3.868 1.000 93.640 ? 181 ASP A CB  1 
ATOM 1413 O O   ? ASP A 1 181 ?  10.323   5.910   5.232 1.000 93.640 ? 181 ASP A O   1 
ATOM 1414 C CG  ? ASP A 1 181 ?  13.169   6.269   4.662 1.000 93.640 ? 181 ASP A CG  1 
ATOM 1415 O OD1 ? ASP A 1 181 ?  13.453   6.086   5.865 1.000 93.640 ? 181 ASP A OD1 1 
ATOM 1416 O OD2 ? ASP A 1 181 ?  13.376   7.356   4.080 1.000 93.640 ? 181 ASP A OD2 1 
ATOM 1417 N N   ? GLY A 1 182 ?   9.622   3.791   5.714 1.000 94.380 ? 182 GLY A N   1 
ATOM 1418 C CA  ? GLY A 1 182 ?   8.428   4.223   6.422 1.000 94.380 ? 182 GLY A CA  1 
ATOM 1419 C C   ? GLY A 1 182 ?   7.352   4.766   5.501 1.000 94.380 ? 182 GLY A C   1 
ATOM 1420 O O   ? GLY A 1 182 ?   6.375   5.360   5.962 1.000 94.380 ? 182 GLY A O   1 
ATOM 1421 N N   ? LYS A 1 183 ?   7.477   4.623   4.191 1.000 96.680 ? 183 LYS A N   1 
ATOM 1422 C CA  ? LYS A 1 183 ?   6.523   5.122   3.205 1.000 96.680 ? 183 LYS A CA  1 
ATOM 1423 C C   ? LYS A 1 183 ?   6.064   4.007   2.271 1.000 96.680 ? 183 LYS A C   1 
ATOM 1424 C CB  ? LYS A 1 183 ?   7.137   6.265   2.395 1.000 96.680 ? 183 LYS A CB  1 
ATOM 1425 O O   ? LYS A 1 183 ?   6.821   3.078   1.985 1.000 96.680 ? 183 LYS A O   1 
ATOM 1426 C CG  ? LYS A 1 183 ?   7.543   7.469   3.232 1.000 96.680 ? 183 LYS A CG  1 
ATOM 1427 C CD  ? LYS A 1 183 ?   8.244   8.526   2.388 1.000 96.680 ? 183 LYS A CD  1 
ATOM 1428 C CE  ? LYS A 1 183 ?   8.733   9.689   3.240 1.000 96.680 ? 183 LYS A CE  1 
ATOM 1429 N NZ  ? LYS A 1 183 ?   9.464  10.705   2.425 1.000 96.680 ? 183 LYS A NZ  1 
ATOM 1430 N N   ? ALA A 1 184 ?   4.859   4.183   1.733 1.000 96.550 ? 184 ALA A N   1 
ATOM 1431 C CA  ? ALA A 1 184 ?   4.307   3.242   0.761 1.000 96.550 ? 184 ALA A CA  1 
ATOM 1432 C C   ? ALA A 1 184 ?   4.854   3.514  -0.637 1.000 96.550 ? 184 ALA A C   1 
ATOM 1433 C CB  ? ALA A 1 184 ?   2.782   3.315   0.756 1.000 96.550 ? 184 ALA A CB  1 
ATOM 1434 O O   ? ALA A 1 184 ?   4.441   4.471  -1.297 1.000 96.550 ? 184 ALA A O   1 
ATOM 1435 N N   ? GLN A 1 185 ?   5.743   2.634  -1.046 1.000 96.130 ? 185 GLN A N   1 
ATOM 1436 C CA  ? GLN A 1 185 ?   6.450   2.861  -2.302 1.000 96.130 ? 185 GLN A CA  1 
ATOM 1437 C C   ? GLN A 1 185 ?   5.809   2.076  -3.443 1.000 96.130 ? 185 GLN A C   1 
ATOM 1438 C CB  ? GLN A 1 185 ?   7.925   2.480  -2.166 1.000 96.130 ? 185 GLN A CB  1 
ATOM 1439 O O   ? GLN A 1 185 ?   5.981   2.421  -4.614 1.000 96.130 ? 185 GLN A O   1 
ATOM 1440 C CG  ? GLN A 1 185 ?   8.696   3.350  -1.183 1.000 96.130 ? 185 GLN A CG  1 
ATOM 1441 C CD  ? GLN A 1 185 ?   8.952   4.749  -1.712 1.000 96.130 ? 185 GLN A CD  1 
ATOM 1442 N NE2 ? GLN A 1 185 ?   9.267   5.674  -0.812 1.000 96.130 ? 185 GLN A NE2 1 
ATOM 1443 O OE1 ? GLN A 1 185 ?   8.868   4.995  -2.919 1.000 96.130 ? 185 GLN A OE1 1 
ATOM 1444 N N   ? GLY A 1 186 ?   5.049   1.085  -3.146 1.000 94.900 ? 186 GLY A N   1 
ATOM 1445 C CA  ? GLY A 1 186 ?   4.453   0.239  -4.167 1.000 94.900 ? 186 GLY A CA  1 
ATOM 1446 C C   ? GLY A 1 186 ?   3.212  -0.491  -3.688 1.000 94.900 ? 186 GLY A C   1 
ATOM 1447 O O   ? GLY A 1 186 ?   2.972  -0.594  -2.484 1.000 94.900 ? 186 GLY A O   1 
ATOM 1448 N N   ? ILE A 1 187 ?   2.413  -0.931  -4.685 1.000 95.290 ? 187 ILE A N   1 
ATOM 1449 C CA  ? ILE A 1 187 ?   1.258  -1.790  -4.449 1.000 95.290 ? 187 ILE A CA  1 
ATOM 1450 C C   ? ILE A 1 187 ?   1.500  -3.163  -5.072 1.000 95.290 ? 187 ILE A C   1 
ATOM 1451 C CB  ? ILE A 1 187 ?  -0.036  -1.165  -5.016 1.000 95.290 ? 187 ILE A CB  1 
ATOM 1452 O O   ? ILE A 1 187 ?   1.809  -3.266  -6.262 1.000 95.290 ? 187 ILE A O   1 
ATOM 1453 C CG1 ? ILE A 1 187 ?  -0.290   0.207  -4.379 1.000 95.290 ? 187 ILE A CG1 1 
ATOM 1454 C CG2 ? ILE A 1 187 ?  -1.229  -2.100  -4.795 1.000 95.290 ? 187 ILE A CG2 1 
ATOM 1455 C CD1 ? ILE A 1 187 ?  -1.370   1.022  -5.076 1.000 95.290 ? 187 ILE A CD1 1 
ATOM 1456 N N   ? ALA A 1 188 ?   1.418  -4.146  -4.227 1.000 91.470 ? 188 ALA A N   1 
ATOM 1457 C CA  ? ALA A 1 188 ?   1.603  -5.497  -4.751 1.000 91.470 ? 188 ALA A CA  1 
ATOM 1458 C C   ? ALA A 1 188 ?   0.637  -5.778  -5.898 1.000 91.470 ? 188 ALA A C   1 
ATOM 1459 C CB  ? ALA A 1 188 ?   1.418  -6.528  -3.640 1.000 91.470 ? 188 ALA A CB  1 
ATOM 1460 O O   ? ALA A 1 188 ?  -0.582  -5.722  -5.719 1.000 91.470 ? 188 ALA A O   1 
ATOM 1461 N N   ? SER A 1 189 ?   1.210  -5.990  -7.095 1.000 87.370 ? 189 SER A N   1 
ATOM 1462 C CA  ? SER A 1 189 ?   0.424  -6.098  -8.320 1.000 87.370 ? 189 SER A CA  1 
ATOM 1463 C C   ? SER A 1 189 ?   0.608  -7.462  -8.977 1.000 87.370 ? 189 SER A C   1 
ATOM 1464 C CB  ? SER A 1 189 ?   0.810  -4.993  -9.304 1.000 87.370 ? 189 SER A CB  1 
ATOM 1465 O O   ? SER A 1 189 ?  -0.367  -8.178  -9.216 1.000 87.370 ? 189 SER A O   1 
ATOM 1466 O OG  ? SER A 1 189 ?  -0.084  -4.964 -10.403 1.000 87.370 ? 189 SER A OG  1 
ATOM 1467 N N   ? ARG A 1 190 ?   1.802  -7.869  -9.164 1.000 79.020 ? 190 ARG A N   1 
ATOM 1468 C CA  ? ARG A 1 190 ?   2.121  -9.134  -9.820 1.000 79.020 ? 190 ARG A CA  1 
ATOM 1469 C C   ? ARG A 1 190 ?   3.186  -9.899  -9.042 1.000 79.020 ? 190 ARG A C   1 
ATOM 1470 C CB  ? ARG A 1 190 ?   2.592  -8.892 -11.255 1.000 79.020 ? 190 ARG A CB  1 
ATOM 1471 O O   ? ARG A 1 190 ?   4.214  -9.333  -8.666 1.000 79.020 ? 190 ARG A O   1 
ATOM 1472 C CG  ? ARG A 1 190 ?   2.690 -10.157 -12.093 1.000 79.020 ? 190 ARG A CG  1 
ATOM 1473 C CD  ? ARG A 1 190 ?   3.129  -9.856 -13.519 1.000 79.020 ? 190 ARG A CD  1 
ATOM 1474 N NE  ? ARG A 1 190 ?   2.041  -9.286 -14.309 1.000 79.020 ? 190 ARG A NE  1 
ATOM 1475 N NH1 ? ARG A 1 190 ?   3.009  -9.748 -16.355 1.000 79.020 ? 190 ARG A NH1 1 
ATOM 1476 N NH2 ? ARG A 1 190 ?   0.970  -8.705 -16.255 1.000 79.020 ? 190 ARG A NH2 1 
ATOM 1477 C CZ  ? ARG A 1 190 ?   2.009  -9.248 -15.638 1.000 79.020 ? 190 ARG A CZ  1 
ATOM 1478 N N   ? GLY A 1 191 ?   2.859 -11.135  -8.495 1.000 64.510 ? 191 GLY A N   1 
ATOM 1479 C CA  ? GLY A 1 191 ?   3.786 -11.949  -7.726 1.000 64.510 ? 191 GLY A CA  1 
ATOM 1480 C C   ? GLY A 1 191 ?   4.956 -12.457  -8.547 1.000 64.510 ? 191 GLY A C   1 
ATOM 1481 O O   ? GLY A 1 191 ?   4.980 -12.297  -9.769 1.000 64.510 ? 191 GLY A O   1 
ATOM 1482 N N   ? SER A 1 192 ?   6.010 -12.827  -7.823 1.000 59.560 ? 192 SER A N   1 
ATOM 1483 C CA  ? SER A 1 192 ?   7.230 -13.447  -8.331 1.000 59.560 ? 192 SER A CA  1 
ATOM 1484 C C   ? SER A 1 192 ?   7.043 -14.946  -8.539 1.000 59.560 ? 192 SER A C   1 
ATOM 1485 C CB  ? SER A 1 192 ?   8.397 -13.199  -7.374 1.000 59.560 ? 192 SER A CB  1 
ATOM 1486 O O   ? SER A 1 192 ?   6.248 -15.581  -7.842 1.000 59.560 ? 192 SER A O   1 
ATOM 1487 O OG  ? SER A 1 192 ?   8.137 -13.774  -6.105 1.000 59.560 ? 192 SER A OG  1 
ATOM 1488 N N   ? ARG A 1 193 ?   7.183 -15.488  -9.792 1.000 53.470 ? 193 ARG A N   1 
ATOM 1489 C CA  ? ARG A 1 193 ?   7.301 -16.928  -9.997 1.000 53.470 ? 193 ARG A CA  1 
ATOM 1490 C C   ? ARG A 1 193 ?   8.691 -17.424  -9.612 1.000 53.470 ? 193 ARG A C   1 
ATOM 1491 C CB  ? ARG A 1 193 ?   7.001 -17.290 -11.453 1.000 53.470 ? 193 ARG A CB  1 
ATOM 1492 O O   ? ARG A 1 193 ?   9.671 -16.684  -9.719 1.000 53.470 ? 193 ARG A O   1 
ATOM 1493 C CG  ? ARG A 1 193 ?   5.574 -16.988 -11.881 1.000 53.470 ? 193 ARG A CG  1 
ATOM 1494 C CD  ? ARG A 1 193 ?   5.312 -17.421 -13.317 1.000 53.470 ? 193 ARG A CD  1 
ATOM 1495 N NE  ? ARG A 1 193 ?   3.967 -17.057 -13.753 1.000 53.470 ? 193 ARG A NE  1 
ATOM 1496 N NH1 ? ARG A 1 193 ?   4.068 -18.235 -15.738 1.000 53.470 ? 193 ARG A NH1 1 
ATOM 1497 N NH2 ? ARG A 1 193 ?   2.176 -17.062 -15.191 1.000 53.470 ? 193 ARG A NH2 1 
ATOM 1498 C CZ  ? ARG A 1 193 ?   3.407 -17.452 -14.893 1.000 53.470 ? 193 ARG A CZ  1 
ATOM 1499 N N   ? PRO A 1 194 ?   8.754 -18.566  -8.733 1.000 47.000 ? 194 PRO A N   1 
ATOM 1500 C CA  ? PRO A 1 194 ?  10.079 -19.100  -8.411 1.000 47.000 ? 194 PRO A CA  1 
ATOM 1501 C C   ? PRO A 1 194 ?  11.007 -19.148  -9.623 1.000 47.000 ? 194 PRO A C   1 
ATOM 1502 C CB  ? PRO A 1 194 ?   9.776 -20.510  -7.899 1.000 47.000 ? 194 PRO A CB  1 
ATOM 1503 O O   ? PRO A 1 194 ?  10.629 -19.673 -10.673 1.000 47.000 ? 194 PRO A O   1 
ATOM 1504 C CG  ? PRO A 1 194 ?   8.324 -20.485  -7.545 1.000 47.000 ? 194 PRO A CG  1 
ATOM 1505 C CD  ? PRO A 1 194 ?   7.647 -19.442  -8.387 1.000 47.000 ? 194 PRO A CD  1 
ATOM 1506 N N   ? GLY A 1 195 ?  12.224 -18.402  -9.489 1.000 49.530 ? 195 GLY A N   1 
ATOM 1507 C CA  ? GLY A 1 195 ?  13.267 -18.573 -10.487 1.000 49.530 ? 195 GLY A CA  1 
ATOM 1508 C C   ? GLY A 1 195 ?  12.995 -17.814 -11.772 1.000 49.530 ? 195 GLY A C   1 
ATOM 1509 O O   ? GLY A 1 195 ?  13.825 -17.807 -12.683 1.000 49.530 ? 195 GLY A O   1 
ATOM 1510 N N   ? LYS A 1 196 ?  11.981 -16.890 -11.817 1.000 54.470 ? 196 LYS A N   1 
ATOM 1511 C CA  ? LYS A 1 196 ?  11.671 -16.353 -13.139 1.000 54.470 ? 196 LYS A CA  1 
ATOM 1512 C C   ? LYS A 1 196 ?  11.341 -14.864 -13.064 1.000 54.470 ? 196 LYS A C   1 
ATOM 1513 C CB  ? LYS A 1 196 ?  10.505 -17.117 -13.769 1.000 54.470 ? 196 LYS A CB  1 
ATOM 1514 O O   ? LYS A 1 196 ?  11.706 -14.097 -13.956 1.000 54.470 ? 196 LYS A O   1 
ATOM 1515 C CG  ? LYS A 1 196 ?  10.886 -18.483 -14.319 1.000 54.470 ? 196 LYS A CG  1 
ATOM 1516 C CD  ? LYS A 1 196 ?   9.853 -18.992 -15.316 1.000 54.470 ? 196 LYS A CD  1 
ATOM 1517 C CE  ? LYS A 1 196 ?  10.232 -20.361 -15.865 1.000 54.470 ? 196 LYS A CE  1 
ATOM 1518 N NZ  ? LYS A 1 196 ?   9.249 -20.842 -16.882 1.000 54.470 ? 196 LYS A NZ  1 
ATOM 1519 N N   ? ILE A 1 197 ?  11.342 -14.135 -11.564 1.000 56.260 ? 197 ILE A N   1 
ATOM 1520 C CA  ? ILE A 1 197 ?  11.159 -12.699 -11.748 1.000 56.260 ? 197 ILE A CA  1 
ATOM 1521 C C   ? ILE A 1 197 ?  10.855 -12.041 -10.404 1.000 56.260 ? 197 ILE A C   1 
ATOM 1522 C CB  ? ILE A 1 197 ?  10.030 -12.398 -12.760 1.000 56.260 ? 197 ILE A CB  1 
ATOM 1523 O O   ? ILE A 1 197 ?  10.016 -12.528  -9.643 1.000 56.260 ? 197 ILE A O   1 
ATOM 1524 C CG1 ? ILE A 1 197 ?  10.297 -13.117 -14.087 1.000 56.260 ? 197 ILE A CG1 1 
ATOM 1525 C CG2 ? ILE A 1 197 ?   9.886 -10.889 -12.974 1.000 56.260 ? 197 ILE A CG2 1 
ATOM 1526 C CD1 ? ILE A 1 197 ?   9.134 -13.058 -15.068 1.000 56.260 ? 197 ILE A CD1 1 
ATOM 1527 N N   ? PRO A 1 198 ?  11.598 -10.951 -10.204 1.000 68.250 ? 198 PRO A N   1 
ATOM 1528 C CA  ? PRO A 1 198 ?  11.245 -10.124  -9.048 1.000 68.250 ? 198 PRO A CA  1 
ATOM 1529 C C   ? PRO A 1 198 ?   9.784  -9.682  -9.063 1.000 68.250 ? 198 PRO A C   1 
ATOM 1530 C CB  ? PRO A 1 198 ?  12.181  -8.919  -9.179 1.000 68.250 ? 198 PRO A CB  1 
ATOM 1531 O O   ? PRO A 1 198 ?   9.142  -9.692 -10.117 1.000 68.250 ? 198 PRO A O   1 
ATOM 1532 C CG  ? PRO A 1 198 ?  13.257  -9.371 -10.113 1.000 68.250 ? 198 PRO A CG  1 
ATOM 1533 C CD  ? PRO A 1 198 ?  12.694 -10.436 -11.009 1.000 68.250 ? 198 PRO A CD  1 
ATOM 1534 N N   ? GLY A 1 199 ?   9.081  -9.654  -8.005 1.000 80.470 ? 199 GLY A N   1 
ATOM 1535 C CA  ? GLY A 1 199 ?   7.734  -9.114  -7.918 1.000 80.470 ? 199 GLY A CA  1 
ATOM 1536 C C   ? GLY A 1 199 ?   7.605  -7.730  -8.526 1.000 80.470 ? 199 GLY A C   1 
ATOM 1537 O O   ? GLY A 1 199 ?   8.558  -6.949  -8.511 1.000 80.470 ? 199 GLY A O   1 
ATOM 1538 N N   ? THR A 1 200 ?   6.447  -7.519  -9.273 1.000 87.540 ? 200 THR A N   1 
ATOM 1539 C CA  ? THR A 1 200 ?   6.146  -6.192  -9.798 1.000 87.540 ? 200 THR A CA  1 
ATOM 1540 C C   ? THR A 1 200 ?   5.100  -5.492  -8.934 1.000 87.540 ? 200 THR A C   1 
ATOM 1541 C CB  ? THR A 1 200 ?   5.647  -6.266 -11.253 1.000 87.540 ? 200 THR A CB  1 
ATOM 1542 O O   ? THR A 1 200 ?   4.131  -6.117  -8.496 1.000 87.540 ? 200 THR A O   1 
ATOM 1543 C CG2 ? THR A 1 200 ?   6.717  -6.847 -12.171 1.000 87.540 ? 200 THR A CG2 1 
ATOM 1544 O OG1 ? THR A 1 200 ?   4.481  -7.097 -11.310 1.000 87.540 ? 200 THR A OG1 1 
ATOM 1545 N N   ? TYR A 1 201 ?   5.375  -4.282  -8.632 1.000 92.570 ? 201 TYR A N   1 
ATOM 1546 C CA  ? TYR A 1 201 ?   4.527  -3.399  -7.840 1.000 92.570 ? 201 TYR A CA  1 
ATOM 1547 C C   ? TYR A 1 201 ?   4.116  -2.171  -8.645 1.000 92.570 ? 201 TYR A C   1 
ATOM 1548 C CB  ? TYR A 1 201 ?   5.248  -2.966  -6.560 1.000 92.570 ? 201 TYR A CB  1 
ATOM 1549 O O   ? TYR A 1 201 ?   4.873  -1.697  -9.495 1.000 92.570 ? 201 TYR A O   1 
ATOM 1550 C CG  ? TYR A 1 201 ?   5.705  -4.120  -5.701 1.000 92.570 ? 201 TYR A CG  1 
ATOM 1551 C CD1 ? TYR A 1 201 ?   5.004  -4.479  -4.552 1.000 92.570 ? 201 TYR A CD1 1 
ATOM 1552 C CD2 ? TYR A 1 201 ?   6.839  -4.852  -6.036 1.000 92.570 ? 201 TYR A CD2 1 
ATOM 1553 C CE1 ? TYR A 1 201 ?   5.423  -5.541  -3.757 1.000 92.570 ? 201 TYR A CE1 1 
ATOM 1554 C CE2 ? TYR A 1 201 ?   7.267  -5.916  -5.248 1.000 92.570 ? 201 TYR A CE2 1 
ATOM 1555 O OH  ? TYR A 1 201 ?   6.973  -7.304  -3.329 1.000 92.570 ? 201 TYR A OH  1 
ATOM 1556 C CZ  ? TYR A 1 201 ?   6.554  -6.252  -4.113 1.000 92.570 ? 201 TYR A CZ  1 
ATOM 1557 N N   ? THR A 1 202 ?   2.805  -1.814  -8.419 1.000 95.150 ? 202 THR A N   1 
ATOM 1558 C CA  ? THR A 1 202 ?   2.439  -0.497  -8.928 1.000 95.150 ? 202 THR A CA  1 
ATOM 1559 C C   ? THR A 1 202 ?   3.163   0.601  -8.154 1.000 95.150 ? 202 THR A C   1 
ATOM 1560 C CB  ? THR A 1 202 ?   0.918  -0.269  -8.846 1.000 95.150 ? 202 THR A CB  1 
ATOM 1561 O O   ? THR A 1 202 ?   3.149   0.612  -6.921 1.000 95.150 ? 202 THR A O   1 
ATOM 1562 C CG2 ? THR A 1 202 ?   0.542   1.119  -9.353 1.000 95.150 ? 202 THR A CG2 1 
ATOM 1563 O OG1 ? THR A 1 202 ?   0.250  -1.254  -9.644 1.000 95.150 ? 202 THR A OG1 1 
ATOM 1564 N N   ? ARG A 1 203 ?   3.872   1.471  -8.894 1.000 95.540 ? 203 ARG A N   1 
ATOM 1565 C CA  ? ARG A 1 203 ?   4.635   2.569  -8.309 1.000 95.540 ? 203 ARG A CA  1 
ATOM 1566 C C   ? ARG A 1 203 ?   3.710   3.679  -7.821 1.000 95.540 ? 203 ARG A C   1 
ATOM 1567 C CB  ? ARG A 1 203 ?   5.635   3.128  -9.323 1.000 95.540 ? 203 ARG A CB  1 
ATOM 1568 O O   ? ARG A 1 203 ?   3.089   4.376  -8.626 1.000 95.540 ? 203 ARG A O   1 
ATOM 1569 C CG  ? ARG A 1 203 ?   6.554   4.198  -8.756 1.000 95.540 ? 203 ARG A CG  1 
ATOM 1570 C CD  ? ARG A 1 203 ?   7.501   4.748  -9.814 1.000 95.540 ? 203 ARG A CD  1 
ATOM 1571 N NE  ? ARG A 1 203 ?   8.383   3.710 -10.339 1.000 95.540 ? 203 ARG A NE  1 
ATOM 1572 N NH1 ? ARG A 1 203 ?  10.213   4.336  -9.077 1.000 95.540 ? 203 ARG A NH1 1 
ATOM 1573 N NH2 ? ARG A 1 203 ?  10.363   2.561 -10.519 1.000 95.540 ? 203 ARG A NH2 1 
ATOM 1574 C CZ  ? ARG A 1 203 ?   9.651   3.538  -9.977 1.000 95.540 ? 203 ARG A CZ  1 
ATOM 1575 N N   ? VAL A 1 204 ?   3.636   3.863  -6.492 1.000 96.880 ? 204 VAL A N   1 
ATOM 1576 C CA  ? VAL A 1 204 ?   2.711   4.815  -5.884 1.000 96.880 ? 204 VAL A CA  1 
ATOM 1577 C C   ? VAL A 1 204 ?   3.082   6.236  -6.304 1.000 96.880 ? 204 VAL A C   1 
ATOM 1578 C CB  ? VAL A 1 204 ?   2.708   4.698  -4.343 1.000 96.880 ? 204 VAL A CB  1 
ATOM 1579 O O   ? VAL A 1 204 ?   2.207   7.040  -6.635 1.000 96.880 ? 204 VAL A O   1 
ATOM 1580 C CG1 ? VAL A 1 204 ?   1.852   5.799  -3.720 1.000 96.880 ? 204 VAL A CG1 1 
ATOM 1581 C CG2 ? VAL A 1 204 ?   2.208   3.320  -3.914 1.000 96.880 ? 204 VAL A CG2 1 
ATOM 1582 N N   ? SER A 1 205 ?   4.368   6.551  -6.353 1.000 95.960 ? 205 SER A N   1 
ATOM 1583 C CA  ? SER A 1 205 ?   4.840   7.894  -6.676 1.000 95.960 ? 205 SER A CA  1 
ATOM 1584 C C   ? SER A 1 205 ?   4.393   8.317  -8.071 1.000 95.960 ? 205 SER A C   1 
ATOM 1585 C CB  ? SER A 1 205 ?   6.365   7.963  -6.577 1.000 95.960 ? 205 SER A CB  1 
ATOM 1586 O O   ? SER A 1 205 ?   4.214   9.508  -8.336 1.000 95.960 ? 205 SER A O   1 
ATOM 1587 O OG  ? SER A 1 205 ?   6.969   7.014  -7.439 1.000 95.960 ? 205 SER A OG  1 
ATOM 1588 N N   ? ALA A 1 206 ?   4.165   7.361  -8.966 1.000 96.460 ? 206 ALA A N   1 
ATOM 1589 C CA  ? ALA A 1 206 ?   3.736   7.658 -10.330 1.000 96.460 ? 206 ALA A CA  1 
ATOM 1590 C C   ? ALA A 1 206 ?   2.297   8.165 -10.355 1.000 96.460 ? 206 ALA A C   1 
ATOM 1591 C CB  ? ALA A 1 206 ?   3.877   6.421 -11.214 1.000 96.460 ? 206 ALA A CB  1 
ATOM 1592 O O   ? ALA A 1 206 ?   1.864   8.776 -11.336 1.000 96.460 ? 206 ALA A O   1 
ATOM 1593 N N   ? PHE A 1 207 ?   1.543   7.960  -9.219 1.000 96.910 ? 207 PHE A N   1 
ATOM 1594 C CA  ? PHE A 1 207 ?   0.112   8.241  -9.241 1.000 96.910 ? 207 PHE A CA  1 
ATOM 1595 C C   ? PHE A 1 207 ?  -0.272   9.178  -8.102 1.000 96.910 ? 207 PHE A C   1 
ATOM 1596 C CB  ? PHE A 1 207 ?  -0.694   6.942  -9.146 1.000 96.910 ? 207 PHE A CB  1 
ATOM 1597 O O   ? PHE A 1 207 ?  -1.442   9.252  -7.720 1.000 96.910 ? 207 PHE A O   1 
ATOM 1598 C CG  ? PHE A 1 207 ?  -0.452   5.993 -10.289 1.000 96.910 ? 207 PHE A CG  1 
ATOM 1599 C CD1 ? PHE A 1 207 ?  -1.106   6.163 -11.503 1.000 96.910 ? 207 PHE A CD1 1 
ATOM 1600 C CD2 ? PHE A 1 207 ?   0.430   4.929 -10.148 1.000 96.910 ? 207 PHE A CD2 1 
ATOM 1601 C CE1 ? PHE A 1 207 ?  -0.884   5.286 -12.562 1.000 96.910 ? 207 PHE A CE1 1 
ATOM 1602 C CE2 ? PHE A 1 207 ?   0.657   4.048 -11.202 1.000 96.910 ? 207 PHE A CE2 1 
ATOM 1603 C CZ  ? PHE A 1 207 ?  -0.002   4.228 -12.408 1.000 96.910 ? 207 PHE A CZ  1 
ATOM 1604 N N   ? ILE A 1 208 ?   0.698   9.873  -7.537 1.000 94.930 ? 208 ILE A N   1 
ATOM 1605 C CA  ? ILE A 1 208 ?   0.453  10.735  -6.387 1.000 94.930 ? 208 ILE A CA  1 
ATOM 1606 C C   ? ILE A 1 208 ?  -0.543  11.829  -6.764 1.000 94.930 ? 208 ILE A C   1 
ATOM 1607 C CB  ? ILE A 1 208 ?   1.764  11.362  -5.861 1.000 94.930 ? 208 ILE A CB  1 
ATOM 1608 O O   ? ILE A 1 208 ?  -1.460  12.134  -5.998 1.000 94.930 ? 208 ILE A O   1 
ATOM 1609 C CG1 ? ILE A 1 208 ?   2.593  10.315  -5.109 1.000 94.930 ? 208 ILE A CG1 1 
ATOM 1610 C CG2 ? ILE A 1 208 ?   1.465  12.569  -4.967 1.000 94.930 ? 208 ILE A CG2 1 
ATOM 1611 C CD1 ? ILE A 1 208 ?   2.006   9.910  -3.764 1.000 94.930 ? 208 ILE A CD1 1 
ATOM 1612 N N   ? GLY A 1 209 ?  -0.323  12.416  -7.964 1.000 95.250 ? 209 GLY A N   1 
ATOM 1613 C CA  ? GLY A 1 209 ?  -1.256  13.421  -8.448 1.000 95.250 ? 209 GLY A CA  1 
ATOM 1614 C C   ? GLY A 1 209 ?  -2.684  12.916  -8.535 1.000 95.250 ? 209 GLY A C   1 
ATOM 1615 O O   ? GLY A 1 209 ?  -3.614  13.587  -8.082 1.000 95.250 ? 209 GLY A O   1 
ATOM 1616 N N   ? TRP A 1 210 ?  -2.835  11.754  -9.133 1.000 96.880 ? 210 TRP A N   1 
ATOM 1617 C CA  ? TRP A 1 210 ?  -4.141  11.122  -9.288 1.000 96.880 ? 210 TRP A CA  1 
ATOM 1618 C C   ? TRP A 1 210 ?  -4.758  10.806  -7.930 1.000 96.880 ? 210 TRP A C   1 
ATOM 1619 C CB  ? TRP A 1 210 ?  -4.025   9.842 -10.121 1.000 96.880 ? 210 TRP A CB  1 
ATOM 1620 O O   ? TRP A 1 210 ?  -5.946  11.053  -7.708 1.000 96.880 ? 210 TRP A O   1 
ATOM 1621 C CG  ? TRP A 1 210 ?  -5.290   9.040 -10.184 1.000 96.880 ? 210 TRP A CG  1 
ATOM 1622 C CD1 ? TRP A 1 210 ?  -6.351   9.239 -11.023 1.000 96.880 ? 210 TRP A CD1 1 
ATOM 1623 C CD2 ? TRP A 1 210 ?  -5.627   7.912  -9.370 1.000 96.880 ? 210 TRP A CD2 1 
ATOM 1624 C CE2 ? TRP A 1 210 ?  -6.910   7.476  -9.771 1.000 96.880 ? 210 TRP A CE2 1 
ATOM 1625 C CE3 ? TRP A 1 210 ?  -4.969   7.227  -8.341 1.000 96.880 ? 210 TRP A CE3 1 
ATOM 1626 N NE1 ? TRP A 1 210 ?  -7.329   8.302 -10.780 1.000 96.880 ? 210 TRP A NE1 1 
ATOM 1627 C CH2 ? TRP A 1 210 ?  -6.880   5.732  -8.172 1.000 96.880 ? 210 TRP A CH2 1 
ATOM 1628 C CZ2 ? TRP A 1 210 ?  -7.546   6.384  -9.177 1.000 96.880 ? 210 TRP A CZ2 1 
ATOM 1629 C CZ3 ? TRP A 1 210 ?  -5.604   6.140  -7.751 1.000 96.880 ? 210 TRP A CZ3 1 
ATOM 1630 N N   ? ILE A 1 211 ?  -3.970  10.293  -6.971 1.000 97.050 ? 211 ILE A N   1 
ATOM 1631 C CA  ? ILE A 1 211 ?  -4.422   9.924  -5.634 1.000 97.050 ? 211 ILE A CA  1 
ATOM 1632 C C   ? ILE A 1 211 ?  -4.951  11.160  -4.909 1.000 97.050 ? 211 ILE A C   1 
ATOM 1633 C CB  ? ILE A 1 211 ?  -3.289   9.267  -4.815 1.000 97.050 ? 211 ILE A CB  1 
ATOM 1634 O O   ? ILE A 1 211 ?  -6.062  11.146  -4.374 1.000 97.050 ? 211 ILE A O   1 
ATOM 1635 C CG1 ? ILE A 1 211 ?  -2.889   7.925  -5.439 1.000 97.050 ? 211 ILE A CG1 1 
ATOM 1636 C CG2 ? ILE A 1 211 ?  -3.712   9.087  -3.354 1.000 97.050 ? 211 ILE A CG2 1 
ATOM 1637 C CD1 ? ILE A 1 211 ?  -1.568   7.371  -4.923 1.000 97.050 ? 211 ILE A CD1 1 
ATOM 1638 N N   ? HIS A 1 212 ?  -4.227  12.239  -4.937 1.000 95.580 ? 212 HIS A N   1 
ATOM 1639 C CA  ? HIS A 1 212 ?  -4.610  13.470  -4.255 1.000 95.580 ? 212 HIS A CA  1 
ATOM 1640 C C   ? HIS A 1 212 ?  -5.873  14.069  -4.864 1.000 95.580 ? 212 HIS A C   1 
ATOM 1641 C CB  ? HIS A 1 212 ?  -3.469  14.488  -4.307 1.000 95.580 ? 212 HIS A CB  1 
ATOM 1642 O O   ? HIS A 1 212 ?  -6.751  14.545  -4.141 1.000 95.580 ? 212 HIS A O   1 
ATOM 1643 C CG  ? HIS A 1 212 ?  -2.355  14.189  -3.354 1.000 95.580 ? 212 HIS A CG  1 
ATOM 1644 C CD2 ? HIS A 1 212 ?  -2.281  13.324  -2.316 1.000 95.580 ? 212 HIS A CD2 1 
ATOM 1645 N ND1 ? HIS A 1 212 ?  -1.133  14.825  -3.416 1.000 95.580 ? 212 HIS A ND1 1 
ATOM 1646 C CE1 ? HIS A 1 212 ?  -0.354  14.361  -2.453 1.000 95.580 ? 212 HIS A CE1 1 
ATOM 1647 N NE2 ? HIS A 1 212 ?  -1.026  13.449  -1.771 1.000 95.580 ? 212 HIS A NE2 1 
ATOM 1648 N N   ? LYS A 1 213 ?  -5.892  14.094  -6.141 1.000 95.590 ? 213 LYS A N   1 
ATOM 1649 C CA  ? LYS A 1 213 ?  -7.061  14.610  -6.846 1.000 95.590 ? 213 LYS A CA  1 
ATOM 1650 C C   ? LYS A 1 213 ?  -8.325  13.859  -6.439 1.000 95.590 ? 213 LYS A C   1 
ATOM 1651 C CB  ? LYS A 1 213 ?  -6.860  14.516  -8.360 1.000 95.590 ? 213 LYS A CB  1 
ATOM 1652 O O   ? LYS A 1 213 ?  -9.346  14.475  -6.126 1.000 95.590 ? 213 LYS A O   1 
ATOM 1653 C CG  ? LYS A 1 213 ?  -8.034  15.039  -9.174 1.000 95.590 ? 213 LYS A CG  1 
ATOM 1654 C CD  ? LYS A 1 213 ?  -7.794  14.877 -10.669 1.000 95.590 ? 213 LYS A CD  1 
ATOM 1655 C CE  ? LYS A 1 213 ?  -9.008  15.308 -11.481 1.000 95.590 ? 213 LYS A CE  1 
ATOM 1656 N NZ  ? LYS A 1 213 ?  -8.806  15.079 -12.943 1.000 95.590 ? 213 LYS A NZ  1 
ATOM 1657 N N   ? GLU A 1 214 ?  -8.295  12.526  -6.451 1.000 95.470 ? 214 GLU A N   1 
ATOM 1658 C CA  ? GLU A 1 214 ?  -9.455  11.705  -6.119 1.000 95.470 ? 214 GLU A CA  1 
ATOM 1659 C C   ? GLU A 1 214 ?  -9.847  11.869  -4.653 1.000 95.470 ? 214 GLU A C   1 
ATOM 1660 C CB  ? GLU A 1 214 ?  -9.177  10.231  -6.427 1.000 95.470 ? 214 GLU A CB  1 
ATOM 1661 O O   ? GLU A 1 214 ? -11.034  11.884  -4.320 1.000 95.470 ? 214 GLU A O   1 
ATOM 1662 C CG  ? GLU A 1 214 ?  -9.016   9.933  -7.910 1.000 95.470 ? 214 GLU A CG  1 
ATOM 1663 C CD  ? GLU A 1 214 ? -10.267  10.231  -8.722 1.000 95.470 ? 214 GLU A CD  1 
ATOM 1664 O OE1 ? GLU A 1 214 ? -10.151  10.499  -9.940 1.000 95.470 ? 214 GLU A OE1 1 
ATOM 1665 O OE2 ? GLU A 1 214 ? -11.371  10.199  -8.135 1.000 95.470 ? 214 GLU A OE2 1 
ATOM 1666 N N   ? MET A 1 215 ?  -8.849  12.022  -3.736 1.000 93.870 ? 215 MET A N   1 
ATOM 1667 C CA  ? MET A 1 215 ?  -9.135  12.187  -2.314 1.000 93.870 ? 215 MET A CA  1 
ATOM 1668 C C   ? MET A 1 215 ?  -9.711  13.570  -2.031 1.000 93.870 ? 215 MET A C   1 
ATOM 1669 C CB  ? MET A 1 215 ?  -7.871  11.966  -1.481 1.000 93.870 ? 215 MET A CB  1 
ATOM 1670 O O   ? MET A 1 215 ? -10.499  13.741  -1.100 1.000 93.870 ? 215 MET A O   1 
ATOM 1671 C CG  ? MET A 1 215 ?  -7.471  10.505  -1.350 1.000 93.870 ? 215 MET A CG  1 
ATOM 1672 S SD  ? MET A 1 215 ?  -6.138  10.250  -0.115 1.000 93.870 ? 215 MET A SD  1 
ATOM 1673 C CE  ? MET A 1 215 ?  -4.772  11.119  -0.934 1.000 93.870 ? 215 MET A CE  1 
ATOM 1674 N N   ? GLY A 1 216 ?  -9.299  14.626  -2.791 1.000 86.010 ? 216 GLY A N   1 
ATOM 1675 C CA  ? GLY A 1 216 ?  -9.709  16.012  -2.631 1.000 86.010 ? 216 GLY A CA  1 
ATOM 1676 C C   ? GLY A 1 216 ? -11.066  16.307  -3.241 1.000 86.010 ? 216 GLY A C   1 
ATOM 1677 O O   ? GLY A 1 216 ? -11.767  17.220  -2.798 1.000 86.010 ? 216 GLY A O   1 
ATOM 1678 N N   ? GLN A 1 217 ? -11.483  15.701  -4.306 1.000 67.840 ? 217 GLN A N   1 
ATOM 1679 C CA  ? GLN A 1 217 ? -12.710  15.855  -5.080 1.000 67.840 ? 217 GLN A CA  1 
ATOM 1680 C C   ? GLN A 1 217 ? -13.881  15.149  -4.402 1.000 67.840 ? 217 GLN A C   1 
ATOM 1681 C CB  ? GLN A 1 217 ? -12.522  15.316  -6.499 1.000 67.840 ? 217 GLN A CB  1 
ATOM 1682 O O   ? GLN A 1 217 ? -15.038  15.523  -4.602 1.000 67.840 ? 217 GLN A O   1 
ATOM 1683 C CG  ? GLN A 1 217 ? -11.654  16.201  -7.383 1.000 67.840 ? 217 GLN A CG  1 
ATOM 1684 C CD  ? GLN A 1 217 ? -11.592  15.715  -8.819 1.000 67.840 ? 217 GLN A CD  1 
ATOM 1685 N NE2 ? GLN A 1 217 ? -10.942  16.491  -9.680 1.000 67.840 ? 217 GLN A NE2 1 
ATOM 1686 O OE1 ? GLN A 1 217 ? -12.123  14.651  -9.152 1.000 67.840 ? 217 GLN A OE1 1 
ATOM 1687 N N   ? LEU A 1 218 ? -13.665  14.690  -3.138 1.000 56.630 ? 218 LEU A N   1 
ATOM 1688 C CA  ? LEU A 1 218 ? -14.717  13.995  -2.404 1.000 56.630 ? 218 LEU A CA  1 
ATOM 1689 C C   ? LEU A 1 218 ? -14.918  14.615  -1.025 1.000 56.630 ? 218 LEU A C   1 
ATOM 1690 C CB  ? LEU A 1 218 ? -14.380  12.508  -2.263 1.000 56.630 ? 218 LEU A CB  1 
ATOM 1691 O O   ? LEU A 1 218 ? -13.963  15.092  -0.409 1.000 56.630 ? 218 LEU A O   1 
ATOM 1692 C CG  ? LEU A 1 218 ? -14.278  11.710  -3.564 1.000 56.630 ? 218 LEU A CG  1 
ATOM 1693 C CD1 ? LEU A 1 218 ? -13.569  10.382  -3.317 1.000 56.630 ? 218 LEU A CD1 1 
ATOM 1694 C CD2 ? LEU A 1 218 ? -15.662  11.480  -4.161 1.000 56.630 ? 218 LEU A CD2 1 
# 
loop_
_struct_sheet_range.sheet_id 
_struct_sheet_range.id 
_struct_sheet_range.beg_label_comp_id 
_struct_sheet_range.beg_label_asym_id 
_struct_sheet_range.beg_label_seq_id 
_struct_sheet_range.pdbx_beg_PDB_ins_code 
_struct_sheet_range.end_label_comp_id 
_struct_sheet_range.end_label_asym_id 
_struct_sheet_range.end_label_seq_id 
_struct_sheet_range.pdbx_end_PDB_ins_code 
_struct_sheet_range.beg_auth_comp_id 
_struct_sheet_range.beg_auth_asym_id 
_struct_sheet_range.beg_auth_seq_id 
_struct_sheet_range.end_auth_comp_id 
_struct_sheet_range.end_auth_asym_id 
_struct_sheet_range.end_auth_seq_id 
A A GLU A   7 ? GLU A   7 ? GLU A 7   GLU A 7   
A B VAL A 117 ? GLY A 122 ? VAL A 117 GLY A 122 
A C GLN A 134 ? VAL A 140 ? GLN A 134 VAL A 140 
A D MET A 157 ? GLU A 161 ? MET A 157 GLU A 161 
A E PRO A 177 ? CYS A 180 ? PRO A 177 CYS A 180 
A F LYS A 183 ? ARG A 190 ? LYS A 183 ARG A 190 
A G GLY A 199 ? ARG A 203 ? GLY A 199 ARG A 203 
B H MET A  16 ? GLU A  20 ? MET A 16  GLU A 20  
B I HIS A  26 ? ALA A  33 ? HIS A 26  ALA A 33  
B J PHE A  36 ? THR A  39 ? PHE A 36  THR A 39  
B K ALA A  49 ? LEU A  52 ? ALA A 49  LEU A 52  
B L GLN A  65 ? PRO A  74 ? GLN A 65  PRO A 74  
B M MET A  88 ? LEU A  92 ? MET A 88  LEU A 92  
C N ASP A  56 ? ASP A  56 ? ASP A 56  ASP A 56  
C O VAL A 132 ? VAL A 132 ? VAL A 132 VAL A 132 
D P ASP A  79 ? ASP A  79 ? ASP A 79  ASP A 79  
D Q GLU A  84 ? GLU A  84 ? GLU A 84  GLU A 84  
E R ASN A  99 ? ASN A  99 ? ASN A 99  ASN A 99  
E S VAL A 102 ? VAL A 102 ? VAL A 102 VAL A 102 
# 
loop_
_struct_conf.id 
_struct_conf.conf_type_id 
_struct_conf.beg_label_comp_id 
_struct_conf.beg_label_asym_id 
_struct_conf.beg_label_seq_id 
_struct_conf.pdbx_beg_PDB_ins_code 
_struct_conf.end_label_comp_id 
_struct_conf.end_label_asym_id 
_struct_conf.end_label_seq_id 
_struct_conf.pdbx_end_PDB_ins_code 
_struct_conf.beg_auth_comp_id 
_struct_conf.beg_auth_asym_id 
_struct_conf.beg_auth_seq_id 
_struct_conf.end_auth_comp_id 
_struct_conf.end_auth_asym_id 
_struct_conf.end_auth_seq_id 
BEND1         BEND         ARG A   5 ? ARG A   5 ? ARG A 5   ARG A 5   
STRN1         STRN         GLU A   7 ? GLU A   7 ? GLU A 7   GLU A 7   
HELX_LH_PP_P1 HELX_LH_PP_P ALA A   8 ? ARG A   9 ? ALA A 8   ARG A 9   
TURN_TY1_P1   TURN_TY1_P   PRO A  10 ? HIS A  11 ? PRO A 10  HIS A 11  
BEND2         BEND         SER A  12 ? SER A  12 ? SER A 12  SER A 12  
TURN_TY1_P2   TURN_TY1_P   PRO A  14 ? TYR A  15 ? PRO A 14  TYR A 15  
STRN2         STRN         MET A  16 ? GLU A  20 ? MET A 16  GLU A 20  
TURN_TY1_P3   TURN_TY1_P   ALA A  22 ? SER A  23 ? ALA A 22  SER A 23  
BEND3         BEND         TYR A  24 ? TYR A  24 ? TYR A 24  TYR A 24  
HELX_LH_PP_P2 HELX_LH_PP_P ILE A  25 ? ILE A  25 ? ILE A 25  ILE A 25  
STRN3         STRN         HIS A  26 ? ALA A  33 ? HIS A 26  ALA A 33  
TURN_TY1_P4   TURN_TY1_P   LYS A  34 ? ASP A  35 ? LYS A 34  ASP A 35  
STRN4         STRN         PHE A  36 ? THR A  39 ? PHE A 36  THR A 39  
HELX_RH_3T_P1 HELX_RH_3T_P ALA A  41 ? CYS A  43 ? ALA A 41  CYS A 43  
BEND4         BEND         ASP A  46 ? LYS A  47 ? ASP A 46  LYS A 47  
STRN5         STRN         ALA A  49 ? LEU A  52 ? ALA A 49  LEU A 52  
BEND5         BEND         GLY A  53 ? GLY A  53 ? GLY A 53  GLY A 53  
BEND6         BEND         HIS A  55 ? HIS A  55 ? HIS A 55  HIS A 55  
STRN6         STRN         ASP A  56 ? ASP A  56 ? ASP A 56  ASP A 56  
TURN_TY1_P5   TURN_TY1_P   ILE A  57 ? THR A  58 ? ILE A 57  THR A 58  
BEND7         BEND         LYS A  59 ? LYS A  59 ? LYS A 59  LYS A 59  
TURN_TY1_P6   TURN_TY1_P   PRO A  62 ? SER A  63 ? PRO A 62  SER A 63  
STRN7         STRN         GLN A  65 ? PRO A  74 ? GLN A 65  PRO A 74  
TURN_TY1_P7   TURN_TY1_P   PRO A  76 ? GLN A  77 ? PRO A 76  GLN A 77  
STRN8         STRN         ASP A  79 ? ASP A  79 ? ASP A 79  ASP A 79  
TURN_TY1_P8   TURN_TY1_P   SER A  80 ? LEU A  83 ? SER A 80  LEU A 83  
STRN9         STRN         GLU A  84 ? GLU A  84 ? GLU A 84  GLU A 84  
TURN_TY1_P9   TURN_TY1_P   ASN A  85 ? ASN A  85 ? ASN A 85  ASN A 85  
STRN10        STRN         MET A  88 ? LEU A  92 ? MET A 88  LEU A 92  
BEND8         BEND         GLU A  93 ? LYS A  94 ? GLU A 93  LYS A 94  
STRN11        STRN         ASN A  99 ? ASN A  99 ? ASN A 99  ASN A 99  
TURN_TY1_P10  TURN_TY1_P   GLY A 100 ? SER A 101 ? GLY A 100 SER A 101 
STRN12        STRN         VAL A 102 ? VAL A 102 ? VAL A 102 VAL A 102 
HELX_LH_PP_P3 HELX_LH_PP_P PRO A 106 ? PRO A 108 ? PRO A 106 PRO A 108 
BEND9         BEND         GLN A 109 ? GLU A 110 ? GLN A 109 GLU A 110 
HELX_LH_PP_P4 HELX_LH_PP_P TRP A 111 ? LYS A 113 ? TRP A 111 LYS A 113 
TURN_TY1_P11  TURN_TY1_P   PRO A 114 ? GLY A 115 ? PRO A 114 GLY A 115 
STRN13        STRN         VAL A 117 ? GLY A 122 ? VAL A 117 GLY A 122 
BEND10        BEND         ILE A 127 ? ALA A 128 ? ILE A 127 ALA A 128 
STRN14        STRN         VAL A 132 ? VAL A 132 ? VAL A 132 VAL A 132 
STRN15        STRN         GLN A 134 ? VAL A 140 ? GLN A 134 VAL A 140 
HELX_RH_3T_P2 HELX_RH_3T_P ASP A 143 ? LYS A 145 ? ASP A 143 LYS A 145 
TURN_TY1_P12  TURN_TY1_P   CYS A 146 ? LYS A 148 ? CYS A 146 LYS A 148 
BEND11        BEND         TYR A 149 ? TYR A 149 ? TYR A 149 TYR A 149 
TURN_TY1_P13  TURN_TY1_P   ASN A 150 ? TYR A 151 ? ASN A 150 TYR A 151 
TURN_TY1_P14  TURN_TY1_P   GLN A 154 ? THR A 156 ? GLN A 154 THR A 156 
STRN16        STRN         MET A 157 ? GLU A 161 ? MET A 157 GLU A 161 
TURN_TY1_P15  TURN_TY1_P   PRO A 163 ? GLN A 164 ? PRO A 163 GLN A 164 
BEND12        BEND         TRP A 166 ? TRP A 166 ? TRP A 166 TRP A 166 
BEND13        BEND         ASP A 168 ? ILE A 169 ? ASP A 168 ILE A 169 
TURN_TY1_P16  TURN_TY1_P   PRO A 171 ? GLY A 172 ? PRO A 171 GLY A 172 
TURN_TY1_P17  TURN_TY1_P   SER A 174 ? GLY A 175 ? SER A 174 GLY A 175 
HELX_LH_PP_P5 HELX_LH_PP_P GLY A 176 ? GLY A 176 ? GLY A 176 GLY A 176 
STRN17        STRN         PRO A 177 ? CYS A 180 ? PRO A 177 CYS A 180 
TURN_TY1_P18  TURN_TY1_P   ASP A 181 ? GLY A 182 ? ASP A 181 GLY A 182 
STRN18        STRN         LYS A 183 ? ARG A 190 ? LYS A 183 ARG A 190 
HELX_LH_PP_P6 HELX_LH_PP_P GLY A 191 ? ARG A 193 ? GLY A 191 ARG A 193 
TURN_TY1_P19  TURN_TY1_P   PRO A 194 ? LYS A 196 ? PRO A 194 LYS A 196 
HELX_LH_PP_P7 HELX_LH_PP_P PRO A 198 ? PRO A 198 ? PRO A 198 PRO A 198 
STRN19        STRN         GLY A 199 ? ARG A 203 ? GLY A 199 ARG A 203 
HELX_RH_3T_P3 HELX_RH_3T_P VAL A 204 ? PHE A 207 ? VAL A 204 PHE A 207 
HELX_RH_AL_P1 HELX_RH_AL_P ILE A 208 ? GLY A 216 ? ILE A 208 GLY A 216 
# 
