# Supplementary material for: FlatProt: 2D visualization eases protein structure comparison
Source: BMC Bioinformatics. 2025 Aug 13;26:210. doi: 10.1186/s12859-025-06233-x (PMC12344939; doi:10.1186/s12859-025-06233-x)
Supplement: Supplementary file 1 — Supplementary Material 1 [file 12859_2025_6233_MOESM1_ESM.zip › KLK/structures/Calu_KLK14.cif]

data_Calu_KLK14
# 
_entry.id   Calu_KLK14 
# 
_entity.id                         1      
_entity.type                       polymer 
_entity.pdbx_description           polymer-1 
_entity.formula_weight             24831.7 
_entity.pdbx_number_of_molecules        1 
# 
loop_
_struct_sheet.id 
_struct_sheet.number_strands 
A 2 
B 8 
C 6 
D 2 
# 
loop_
_struct_conf_type.id 
_struct_conf_type.criteria 
STRN         DSSP 
TURN_TY1_P   DSSP 
HELX_LH_PP_P DSSP 
BEND         DSSP 
HELX_RH_3T_P DSSP 
HELX_RH_AL_P DSSP 
# 
_struct_asym.id          A 
_struct_asym.entity_id   1 
# 
_software.pdbx_ordinal     1 
_software.name             dssp 
_software.version          4.4.10 
_software.date             ? 
_software.classification   'model annotation' 
# 
_entity_poly.entity_id                      1 
_entity_poly.type                           polypeptide(L) 
_entity_poly.nstd_linkage                   n 
_entity_poly.nstd_monomer                   n 
_entity_poly.pdbx_seq_one_letter_code       
;KIIGGYTCIQNSQPWQAALLAFRRFLCGGALLSRQWVITAAHCARPILRIALGKHNLKNWEATQQVLRVVRQVPHPQYNS
QTHNNDLMLLQLERPIQLGRAVRPITIASSCARPGTSCLVSGWGTTSSPIVRYPNSLQCVNINISSDQECRQAYSQAITV
GMVCAGVPQGGKDSCQGDSGGPLVCKGQLQGLVSWGMEHCALPGYPGVYTNLCKYRTWIQNTIWSK
;
_entity_poly.pdbx_seq_one_letter_code_can   
;KIIGGYTCIQNSQPWQAALLAFRRFLCGGALLSRQWVITAAHCARPILRIALGKHNLKNWEATQQVLRVVRQVPHPQYNS
QTHNNDLMLLQLERPIQLGRAVRPITIASSCARPGTSCLVSGWGTTSSPIVRYPNSLQCVNINISSDQECRQAYSQAITV
GMVCAGVPQGGKDSCQGDSGGPLVCKGQLQGLVSWGMEHCALPGYPGVYTNLCKYRTWIQNTIWSK
;
_entity_poly.pdbx_strand_id                 A 
# 
loop_
_dssp_struct_summary.entry_id 
_dssp_struct_summary.label_comp_id 
_dssp_struct_summary.label_asym_id 
_dssp_struct_summary.label_seq_id 
_dssp_struct_summary.secondary_structure 
_dssp_struct_summary.ss_bridge 
_dssp_struct_summary.helix_3_10 
_dssp_struct_summary.helix_alpha 
_dssp_struct_summary.helix_pi 
_dssp_struct_summary.helix_pp 
_dssp_struct_summary.bend 
_dssp_struct_summary.chirality 
_dssp_struct_summary.sheet 
_dssp_struct_summary.strand 
_dssp_struct_summary.ladder_1 
_dssp_struct_summary.ladder_2 
_dssp_struct_summary.accessibility 
_dssp_struct_summary.TCO 
_dssp_struct_summary.kappa 
_dssp_struct_summary.alpha 
_dssp_struct_summary.phi 
_dssp_struct_summary.psi 
_dssp_struct_summary.x_ca 
_dssp_struct_summary.y_ca 
_dssp_struct_summary.z_ca 
Calu_KLK14 LYS A 1   . . . . . . . . . . . . ? .      .     .      .      126.0  1.9   9.2   -7.9  
Calu_KLK14 ILE A 2   E . > . . . . - A A A . ? -0.883 .     -173.2 -116.1 84.6   0.7   7.3   -10.8 
Calu_KLK14 ILE A 3   E . 3 . . . S + A A A . ? -0.819 72.9  9.6    -77.7  128.2  3.1   8.8   -13.4 
Calu_KLK14 GLY A 4   T . 3 . . . S + . . . . ? 0.708  106.7 129.0  76.8   14.0   2.4   7.7   -17.0 
Calu_KLK14 GLY A 5   . . < . . . . - . . . . ? -0.084 49.5  -130.2 -93.1  -169.1 -0.9  6.2   -15.8 
Calu_KLK14 TYR A 6   E . . . . . . - B C B . ? -0.928 33.8  -83.9  -139.3 154.5  -4.5  6.6   -16.9 
Calu_KLK14 THR A 7   E . . . . > . - B C B . ? -0.595 54.4  -119.4 -60.9  125.9  -7.9  7.3   -15.3 
Calu_KLK14 CYS A 8   P . . . . P . - . . . . ? -0.366 26.8  -103.4 -65.0  143.7  -9.2  4.0   -13.9 
Calu_KLK14 ILE A 9   P . > . . P . - . . . . ? -0.514 53.2  -89.2  -64.2  136.5  -12.4 2.7   -15.2 
Calu_KLK14 GLN A 10  T . 3 . . < S + . . . . ? -0.224 109.5 1.7    -51.2  130.3  -15.1 3.3   -12.6 
Calu_KLK14 ASN A 11  T . 3 . . . S + . . . . ? 0.535  93.0  121.9  70.1   6.8    -15.4 0.4   -10.1 
Calu_KLK14 SER A 12  S . < . . . S + . . . . ? 0.693  79.9  40.0   -71.7  -17.0  -12.5 -1.5  -11.8 
Calu_KLK14 GLN A 13  . . > . . . . + . . . . ? -0.567 69.5  166.5  -126.2 71.4   -10.6 -1.4  -8.4  
Calu_KLK14 PRO A 14  T . 3 . . . S + . . . . ? 0.613  73.2  59.8   -72.2  -6.1   -13.4 -2.2  -5.9  
Calu_KLK14 TRP A 15  T . 3 . . . S + . . . . ? 0.512  77.2  116.3  -95.0  -12.1  -10.8 -2.9  -3.1  
Calu_KLK14 GLN A 16  E . < . . . . - C K J . ? -0.450 47.5  -165.2 -65.3  132.3  -9.3  0.6   -3.2  
Calu_KLK14 ALA A 17  E . . . . . . - C K J K ? -0.937 14.2  -144.6 -121.8 139.3  -9.7  2.7   -0.0  
Calu_KLK14 ALA A 18  E . . . . . . - C K J K ? -0.925 14.4  -148.9 -100.5 115.2  -9.2  6.4   0.6   
Calu_KLK14 LEU A 19  E . . . . . . - C K J K ? -0.778 17.2  -158.6 -82.9  129.9  -7.9  7.1   4.0   
Calu_KLK14 LEU A 20  E . . . . . . - C K J K ? -0.898 16.3  -168.7 -118.4 129.3  -9.2  10.5  5.2   
Calu_KLK14 ALA A 21  E . > . . . S - C K J K ? -0.991 88.3  -20.0  -108.6 120.4  -7.7  12.8  7.9   
Calu_KLK14 PHE A 22  T . 3 . . . S - . . . . ? 0.901  129.8 -53.9  48.0   34.2   -10.2 15.6  8.9   
Calu_KLK14 ARG A 23  T . 3 . . . S + . . . . ? 0.530  115.7 116.8  85.9   3.6    -12.0 14.8  5.4   
Calu_KLK14 ARG A 24  E . < . . . S - C L J . ? -0.908 76.6  -105.4 -104.5 137.8  -8.8  15.2  3.4   
Calu_KLK14 PHE A 25  E . . . . . . + C L J . ? -0.394 45.4  164.5  -59.1  129.0  -7.3  12.5  1.5   
Calu_KLK14 LEU A 26  E . . . . . . - C L . . ? 0.769  56.1  -22.7  -110.2 -60.2  -4.2  11.2  3.3   
Calu_KLK14 CYS A 27  E . . . . . . - C L J . ? -0.898 60.0  -105.5 -145.9 169.8  -3.2  7.8   1.9   
Calu_KLK14 GLY A 28  E . . . . . . + C L J . ? -0.414 33.8  175.8  -93.8  178.0  -4.6  4.8   -0.0  
Calu_KLK14 GLY A 29  E . . . . . . - C L J . ? -0.950 24.7  -114.9 -165.4 177.2  -5.4  1.3   1.3   
Calu_KLK14 ALA A 30  E . . . . . . - C L J L ? -0.999 23.3  -125.2 -133.0 132.0  -6.8  -2.1  0.3   
Calu_KLK14 LEU A 31  E . . . . . . + C L . L ? -0.621 29.0  172.8  -74.9  123.2  -10.0 -3.8  1.6   
Calu_KLK14 LEU A 32  . . . . . . . - . . . . ? 0.683  65.6  -16.5  -103.1 -28.3  -9.1  -7.3  3.1   
Calu_KLK14 SER A 33  S . . . . . S - . . . . ? -0.884 85.5  -72.8  -156.9 -172.7 -12.5 -8.2  4.6   
Calu_KLK14 ARG A 34  S . . . . . S + . . . . ? 0.713  132.7 22.5   -67.4  -13.0  -15.8 -6.6  5.6   
Calu_KLK14 GLN A 35  S . . . . . S + . . . . ? 0.312  110.6 76.9   -136.2 2.9    -14.1 -5.1  8.6   
Calu_KLK14 TRP A 36  E . . . . . . - C M . M ? -0.985 44.8  -178.2 -130.8 133.8  -10.4 -4.9  7.8   
Calu_KLK14 VAL A 37  E . . . . . . - C M L M ? -0.951 15.0  -148.3 -120.6 142.0  -8.3  -2.5  5.6   
Calu_KLK14 ILE A 38  E . . . . . . + C M L M ? -0.921 29.2  148.1  -113.6 137.1  -4.6  -2.7  5.0   
Calu_KLK14 THR A 39  E . . . . . . - C M . M ? -0.861 51.0  -64.9  -149.6 -179.5 -2.3  0.4   4.5   
Calu_KLK14 ALA A 40  . . > . . . . - . . . . ? -0.632 35.9  -136.1 -77.3  141.5  1.1   1.7   5.0   
Calu_KLK14 ALA A 41  G . > . . . S + . . . . ? 0.809  102.7 65.5   -66.6  -32.0  2.2   2.2   8.7   
Calu_KLK14 HIS A 42  G . 3 . . . S + . . . . ? 0.590  90.1  69.4   -71.8  -0.1   3.7   5.6   7.9   
Calu_KLK14 CYS A 43  G . < . . . S + . . . . ? 0.365  70.7  136.4  -94.1  3.1    0.2   6.8   7.1   
Calu_KLK14 ALA A 44  . . < . . . . + . . . . ? -0.270 23.1  160.0  -60.5  132.5  -0.8  6.6   10.7  
Calu_KLK14 ARG A 45  . . . . . . . - . . . . ? -0.978 43.7  -92.0  -144.5 155.2  -2.9  9.5   11.9  
Calu_KLK14 PRO A 46  S . . . . . S + . . . . ? -0.465 102.6 6.0    -68.3  140.6  -5.3  10.3  14.8  
Calu_KLK14 ILE A 47  S . . . . . S - . . . . ? 0.951  83.8  -166.6 56.8   77.5   -8.9  9.6   14.1  
Calu_KLK14 LEU A 48  E . . . . . . - C N K . ? -0.791 10.2  -165.1 -97.3  139.8  -8.9  8.1   10.6  
Calu_KLK14 ARG A 49  E . . . . . . - C N K N ? -0.906 9.3   -145.5 -115.2 154.9  -11.9 7.6   8.3   
Calu_KLK14 ILE A 50  E . . . . . . - C N K N ? -0.958 2.8   -156.9 -120.1 136.9  -12.0 5.4   5.3   
Calu_KLK14 ALA A 51  E . . . . . . - C N K N ? -0.984 16.7  -177.7 -109.4 122.4  -14.0 6.0   2.1   
Calu_KLK14 LEU A 52  E . . . . . . + C N K N ? -0.845 61.4  33.6   -114.8 154.0  -14.9 3.0   -0.1  
Calu_KLK14 GLY A 53  S . . . . . S + . . . . ? 0.717  84.2  143.1  78.6   17.9   -16.7 2.8   -3.4  
Calu_KLK14 LYS A 54  . . . . . . . + . . . . ? -0.831 25.9  163.2  -99.0  136.4  -15.1 6.1   -4.5  
Calu_KLK14 HIS A 55  S . . . . . S + . . . . ? 0.650  78.6  37.1   -108.2 -34.6  -14.0 6.9   -8.0  
Calu_KLK14 ASN A 56  B . . . . . . - D Q P . ? -0.981 67.8  -151.1 -122.9 124.4  -13.8 10.7  -7.6  
Calu_KLK14 LEU A 57  S . . . . . S + . . . . ? 0.737  97.4  43.8   -70.8  -14.7  -12.6 12.3  -4.4  
Calu_KLK14 LYS A 58  S . . . . . S + . . . . ? 0.780  100.8 78.1   -103.9 -23.0  -14.8 15.5  -4.9  
Calu_KLK14 ASN A 59  S . . . . . S - . . . . ? -0.607 79.0  -122.5 -96.0  139.4  -18.0 13.9  -6.1  
Calu_KLK14 TRP A 60  . . . . . . . - . . . . ? -0.726 32.5  -161.0 -72.7  124.8  -20.6 12.2  -4.0  
Calu_KLK14 GLU A 61  . . > . . . . - . . . . ? -0.904 23.5  -137.0 -115.2 134.6  -21.1 8.6   -5.2  
Calu_KLK14 ALA A 62  T . 3 . . . S + . . . . ? 0.798  107.3 53.4   -55.5  -26.7  -24.1 6.5   -4.5  
Calu_KLK14 THR A 63  T . 3 . . . S + . . . . ? 0.534  84.5  119.6  -87.8  -7.0   -21.7 3.5   -3.9  
Calu_KLK14 GLN A 64  . . < . . . . - . . . . ? -0.353 39.8  -173.7 -73.1  136.1  -19.6 5.5   -1.3  
Calu_KLK14 GLN A 65  E . . . . . . - C O N . ? -0.996 4.6   -165.3 -126.0 122.7  -19.3 4.2   2.3   
Calu_KLK14 VAL A 66  E . . . . . . + C O N . ? -0.961 16.4  174.3  -112.9 122.6  -17.5 6.3   4.9   
Calu_KLK14 LEU A 67  E . . . . . . - C O N . ? -0.957 30.1  -112.7 -131.0 152.1  -16.5 4.6   8.1   
Calu_KLK14 ARG A 68  E . . . . . . - C O N . ? -0.509 25.5  -130.2 -80.1  142.3  -14.6 5.3   11.3  
Calu_KLK14 VAL A 69  E . . . . . . + C O O . ? -0.862 26.1  177.6  -90.6  125.1  -11.4 3.5   12.1  
Calu_KLK14 VAL A 70  E . . . . . . + C O . . ? 0.665  66.9  33.0   -105.5 -16.7  -11.6 2.1   15.7  
Calu_KLK14 ARG A 71  E . . . . . . - C O O . ? -0.988 56.0  -168.1 -148.2 126.2  -8.3  0.3   15.7  
Calu_KLK14 GLN A 72  E . . . . . . - C O O . ? -0.979 9.9   -175.0 -109.1 119.6  -4.9  1.0   14.1  
Calu_KLK14 VAL A 73  E . . . . . . - C O O . ? -0.830 6.5   -167.6 -119.6 85.7   -2.5  -2.0  14.3  
Calu_KLK14 PRO A 74  E . . . . . . - C O O . ? -0.480 41.0  -89.8  -69.2  146.0  1.0   -1.1  12.9  
Calu_KLK14 HIS A 75  . . > . . . . - . . . . ? -0.377 37.1  -130.3 -50.0  131.6  3.4   -3.9  12.3  
Calu_KLK14 PRO A 76  T . 3 . . . S + . . . . ? 0.752  106.0 48.0   -62.0  -24.0  5.3   -4.3  15.6  
Calu_KLK14 GLN A 77  T . 3 . . . S + . . . . ? 0.137  77.4  142.6  -105.1 16.4   8.6   -4.3  13.8  
Calu_KLK14 TYR A 78  . . < . . . . - . . . . ? -0.452 36.6  -156.8 -58.0  126.8  7.9   -1.2  11.7  
Calu_KLK14 ASN A 79  . . . > . . . - . . . . ? -0.937 9.2   -164.0 -109.3 116.7  11.1  0.9   11.3  
Calu_KLK14 SER A 80  T . . 4 . . S + . . . . ? 0.688  88.2  54.2   -78.8  -17.0  10.5  4.6   10.5  
Calu_KLK14 GLN A 81  T . . 4 . . S + . . . . ? 0.921  125.0 20.4   -81.5  -41.1  14.0  5.1   9.5   
Calu_KLK14 THR A 82  T . . 4 . . S - . . . . ? 0.579  95.3  -130.5 -103.9 -11.4  14.3  2.4   6.9   
Calu_KLK14 HIS A 83  . . > < . . . + . . . . ? 0.672  50.2  160.8  61.8   16.3   10.6  2.0   6.3   
Calu_KLK14 ASN A 84  T . 3 . . . . + . . . . ? -0.518 67.0  12.8   -62.4  135.7  11.1  -1.7  6.8   
Calu_KLK14 ASN A 85  T . 3 . . . S + . . . . ? 0.865  80.4  173.4  65.2   32.8   7.8   -3.5  7.7   
Calu_KLK14 ASP A 86  . . < . . . . + . . . . ? -0.480 33.3  115.5  -71.1  68.3   5.8   -0.3  6.6   
Calu_KLK14 LEU A 87  . . . . . . . - . . . . ? -0.996 38.3  -178.1 -145.6 140.0  2.3   -2.0  7.0   
Calu_KLK14 MET A 88  E . . . . . . - C P M O ? -0.995 18.4  -138.6 -141.0 137.4  -0.7  -1.4  9.2   
Calu_KLK14 LEU A 89  E . . . . . . - C P M O ? -0.845 15.5  -154.3 -96.7  135.3  -4.1  -3.0  9.7   
Calu_KLK14 LEU A 90  E . . . . . . - C P M O ? -0.963 1.9   -152.7 -113.2 123.4  -7.2  -0.9  10.2  
Calu_KLK14 GLN A 91  E . . . . . . - C P M O ? -0.868 18.0  -137.8 -94.7  125.3  -10.3 -2.2  12.0  
Calu_KLK14 LEU A 92  E . . . . . . - C P . O ? -0.502 14.0  -125.0 -82.7  148.9  -13.5 -0.6  10.9  
Calu_KLK14 GLU A 93  S . . . . . S + . . . . ? 0.765  94.5  11.0   -62.9  -28.5  -16.1 0.4   13.5  
Calu_KLK14 ARG A 94  S . . . . . S - . . . . ? -0.985 91.5  -87.8  -148.1 155.7  -18.7 -1.6  11.5  
Calu_KLK14 PRO A 95  P . . . . > . - . . . . ? -0.350 45.3  -122.4 -64.7  148.4  -18.8 -4.2  8.7   
Calu_KLK14 ILE A 96  P . . . . P . - . . . . ? -0.517 18.6  -113.4 -87.7  157.5  -19.0 -2.8  5.1   
Calu_KLK14 GLN A 97  P . . . . P . - . . . . ? -0.810 32.7  -136.5 -90.0  123.1  -21.7 -3.6  2.5   
Calu_KLK14 LEU A 98  P . . . . < . + . . . . ? -0.529 41.9  126.0  -83.7  144.9  -20.3 -5.6  -0.4  
Calu_KLK14 GLY A 99  S . . . . . S - . . . . ? -0.907 72.9  -57.1  -167.9 -165.3 -21.2 -4.8  -4.1  
Calu_KLK14 ARG A 100 S . . . . . S + . . . . ? 0.808  134.0 40.3   -63.1  -25.1  -19.9 -4.0  -7.5  
Calu_KLK14 ALA A 101 S . . . . . S + . . . . ? 0.584  115.9 51.4   -105.4 -9.6   -17.9 -1.0  -6.2  
Calu_KLK14 VAL A 102 . . . . . . . + . . . . ? -0.931 65.0  144.5  -138.5 109.6  -16.7 -2.5  -2.9  
Calu_KLK14 ARG A 103 . . . . . . . - . . . . ? -0.995 42.9  -117.2 -144.3 142.5  -14.9 -5.9  -2.8  
Calu_KLK14 PRO A 104 . . . . . . . - . . . . ? -0.411 24.9  -142.3 -75.1  154.6  -12.2 -7.4  -0.8  
Calu_KLK14 ILE A 105 . . . . . . . - . . . . ? -0.907 14.4  -125.3 -113.0 145.3  -8.9  -8.5  -2.4  
Calu_KLK14 THR A 106 P . . . . > . - . . . . ? -0.642 21.8  -116.3 -89.9  145.4  -6.9  -11.5 -1.4  
Calu_KLK14 ILE A 107 B . . . . P . - B D C . ? -0.565 42.7  -97.6  -74.7  139.2  -3.3  -11.5 -0.4  
Calu_KLK14 ALA A 108 P . . . . < . - . . . . ? -0.300 21.6  -144.6 -58.2  136.1  -1.0  -13.4 -2.8  
Calu_KLK14 SER A 109 S . . . . . S + . . . . ? 0.721  84.4  24.6   -75.5  -23.0  -0.2  -16.9 -1.6  
Calu_KLK14 SER A 110 S . . . . . S - . . . . ? -0.967 92.9  -93.4  -141.0 157.8  3.3   -16.6 -3.1  
Calu_KLK14 CYS A 111 P . . . . > . - . . . . ? -0.455 44.7  -113.8 -72.7  140.1  5.7   -13.8 -4.0  
Calu_KLK14 ALA A 112 P . . . . P . - . . . . ? -0.388 29.3  -125.0 -67.2  146.8  5.6   -12.5 -7.6  
Calu_KLK14 ARG A 113 P . > . . P . - . . . . ? -0.576 38.7  -77.6  -89.7  156.8  8.6   -13.2 -9.8  
Calu_KLK14 PRO A 114 T . 3 . . < S + . . . . ? -0.286 119.4 29.4   -53.8  135.8  10.5  -10.5 -11.7 
Calu_KLK14 GLY A 115 T . 3 . . . S + . . . . ? 0.276  82.1  143.2  97.4   -13.7  8.6   -9.4  -14.9 
Calu_KLK14 THR A 116 . . < . . . . - . . . . ? -0.474 53.8  -118.9 -59.3  131.0  5.2   -10.2 -13.4 
Calu_KLK14 SER A 117 E . . . . . . + B E D . ? -0.564 39.2  179.9  -75.2  136.2  2.7   -7.6  -14.6 
Calu_KLK14 CYS A 118 E . . . . . . - B E D E ? -0.920 22.9  -136.5 -139.9 157.0  1.1   -5.5  -11.9 
Calu_KLK14 LEU A 119 E . . . . . . - B E D E ? -0.962 12.8  -166.8 -117.0 131.9  -1.4  -2.8  -11.4 
Calu_KLK14 VAL A 120 E . . . . . . - B E D E ? -0.940 10.3  -175.8 -112.3 138.0  -1.1  0.2   -9.1  
Calu_KLK14 SER A 121 E . . . . . . + B E D . ? -0.975 18.8  110.8  -135.7 148.1  -4.0  2.4   -8.2  
Calu_KLK14 GLY A 122 E . . . . . . - B E D . ? -0.979 61.9  -102.9 171.2  177.7  -4.5  5.6   -6.1  
Calu_KLK14 TRP A 123 S . . . . . S + . . . . ? -0.045 72.6  125.9  -111.8 17.7   -5.2  9.4   -5.9  
Calu_KLK14 GLY A 124 S . . . . . S - . . . . ? -0.028 73.3  -52.4  -66.4  -176.1 -1.6  10.4  -5.4  
Calu_KLK14 THR A 125 . . . . . . . - . . . . ? -0.265 38.2  -162.0 -63.7  144.3  0.2   13.0  -7.6  
Calu_KLK14 THR A 126 S . . . . . S + . . . . ? 0.310  73.3  51.8   -105.5 -1.7   0.1   12.5  -11.4 
Calu_KLK14 SER A 127 S . . . . . S - . . . . ? -0.948 75.9  -123.3 -135.6 153.0  3.1   14.8  -12.1 
Calu_KLK14 SER A 128 S . . . . . S - . . . . ? -0.955 87.2  -1.4   -143.0 133.5  6.8   15.3  -10.8 
Calu_KLK14 PRO A 129 S . . . . . S + . . . . ? -1.000 128.7 62.6   -86.7  -12.5  8.3   17.5  -9.6  
Calu_KLK14 ILE A 130 S . . . . . S - . . . . ? -0.673 87.6  -131.5 -78.0  120.2  5.1   19.7  -9.9  
Calu_KLK14 VAL A 131 . . . . . . . + . . . . ? -0.650 30.5  173.3  -83.7  121.6  2.3   18.1  -7.7  
Calu_KLK14 ARG A 132 . . . . . . . - . . . . ? -0.981 16.7  -155.0 -127.4 119.6  -1.1  17.6  -9.3  
Calu_KLK14 TYR A 133 . . . . . . . - . . . . ? -0.852 13.9  -142.4 -96.8  117.8  -3.7  15.6  -7.4  
Calu_KLK14 PRO A 134 . . . . . . . - . . . . ? -0.421 6.4   -147.2 -71.4  150.6  -6.3  14.0  -9.6  
Calu_KLK14 ASN A 135 S . . . . . S + . . . . ? 0.805  83.3  63.7   -81.3  -31.9  -9.9  13.9  -8.5  
Calu_KLK14 SER A 136 B . . . . . S - D R P . ? -0.654 100.9 -90.9  -96.5  149.1  -10.5 10.6  -10.2 
Calu_KLK14 LEU A 137 . . . . . . . - . . . . ? -0.333 43.9  -147.5 -56.9  131.6  -8.8  7.3   -9.4  
Calu_KLK14 GLN A 138 E . . . . . . - B F B D ? -0.805 12.1  -165.2 -108.4 150.6  -5.6  6.8   -11.3 
Calu_KLK14 CYS A 139 E . . . . . . - B F B D ? -0.952 5.7   -177.1 -132.0 152.3  -4.0  3.5   -12.6 
Calu_KLK14 VAL A 140 E . . . . . . - B F . D ? -0.990 21.2  -133.5 -149.9 137.8  -0.7  2.4   -13.9 
Calu_KLK14 ASN A 141 E . . . . . . + B F . D ? -0.816 36.5  158.6  -90.1  133.3  0.8   -0.8  -15.2 
Calu_KLK14 ILE A 142 E . . . . . . - B F . D ? -0.853 29.0  -125.0 -143.9 170.9  4.2   -1.9  -13.9 
Calu_KLK14 ASN A 143 E . . . . . . - B F F D ? -0.948 28.8  -102.9 -123.3 152.3  6.4   -5.0  -13.5 
Calu_KLK14 ILE A 144 E . . . . > . - B F F . ? -0.444 39.4  -139.1 -66.4  132.7  8.1   -6.6  -10.6 
Calu_KLK14 SER A 145 P . . . . P . - . . . . ? -0.624 21.0  -101.6 -90.7  154.5  11.8  -5.9  -10.6 
Calu_KLK14 SER A 146 P . . > . < . - . . . . ? -0.383 29.0  -116.9 -67.7  155.6  14.6  -8.3  -9.9  
Calu_KLK14 ASP A 147 H . . > . . S + . . . . ? 0.878  117.0 53.3   -58.1  -39.7  16.1  -8.2  -6.4  
Calu_KLK14 GLN A 148 H . . > . . S + . . . . ? 0.916  108.7 47.6   -62.2  -47.2  19.4  -7.3  -8.0  
Calu_KLK14 GLU A 149 H . . > . . S + . . . . ? 0.889  112.2 50.6   -61.1  -41.4  17.9  -4.4  -9.9  
Calu_KLK14 CYS A 150 H . . X . . S + . . . . ? 0.931  113.2 44.0   -64.9  -42.6  16.2  -3.2  -6.8  
Calu_KLK14 ARG A 151 H . . X . . S + . . . . ? 0.829  110.6 55.2   -72.1  -38.1  19.4  -3.3  -4.7  
Calu_KLK14 GLN A 152 H . . < . . S + . . . . ? 0.891  109.9 47.6   -61.4  -36.8  21.5  -1.8  -7.4  
Calu_KLK14 ALA A 153 H . . < . . S + . . . . ? 0.865  125.6 27.0   -73.2  -33.0  19.1  1.1   -7.5  
Calu_KLK14 TYR A 154 H . > < . . S - . . . . ? 0.244  91.2  -139.6 -126.9 22.7   19.0  1.7   -3.7  
Calu_KLK14 SER A 155 T . 3 < . . S - . . . . ? 0.779  81.1  -22.1  26.2   48.1   22.6  0.3   -2.6  
Calu_KLK14 GLN A 156 T . 3 . . . S + . . . . ? 0.447  110.2 102.4  119.8  7.8    21.4  -1.6  0.8   
Calu_KLK14 ALA A 157 . . < . . . . + . . . . ? 0.671  59.9  93.2   -88.7  -10.0  18.3  0.1   1.6   
Calu_KLK14 ILE A 158 . . . . . . . - . . . . ? -0.645 57.7  -170.3 -92.0  123.9  16.2  -2.8  0.2   
Calu_KLK14 THR A 159 . . > . . . . - . . . . ? -0.553 39.5  -102.0 -102.8 173.4  15.1  -5.5  2.8   
Calu_KLK14 VAL A 160 T . 3 . . . S + . . . . ? 0.694  121.3 62.4   -67.6  -21.6  13.5  -9.0  2.4   
Calu_KLK14 GLY A 161 T . 3 . . . S + . . . . ? 0.353  97.1  78.4   -84.6  9.0    10.2  -7.4  3.4   
Calu_KLK14 MET A 162 E . < . . . . - B G . G ? -0.879 55.4  -168.8 -124.5 149.6  10.3  -5.1  0.4   
Calu_KLK14 VAL A 163 E . . . . . . - B G . G ? -0.988 13.8  -141.0 -134.7 143.8  9.6   -5.5  -3.3  
Calu_KLK14 CYS A 164 E . . . . . . + B G . G ? -0.834 20.6  173.7  -105.6 143.1  10.4  -3.2  -6.3  
Calu_KLK14 ALA A 165 E . . . . . . + B G F G ? -0.993 22.8  97.3   -146.6 139.8  8.1   -2.5  -9.3  
Calu_KLK14 GLY A 166 E . . . . . . - B G F . ? -0.974 68.8  -66.6  170.6  -173.9 8.4   -0.1  -12.1 
Calu_KLK14 VAL A 167 . . > . . . . - . . . . ? -0.934 36.3  -137.3 -106.0 123.2  9.4   0.3   -15.8 
Calu_KLK14 PRO A 168 T . 3 . . . S + . . . . ? 0.850  105.7 48.9   -48.6  -36.5  13.1  -0.0  -16.5 
Calu_KLK14 GLN A 169 T . 3 . . . S - . . . . ? 0.560  110.4 -132.6 -82.1  -4.7   13.1  3.0   -18.8 
Calu_KLK14 GLY A 170 . . < . . . . + . . . . ? -0.408 68.7  115.0  78.9   -178.5 11.2  5.0   -16.3 
Calu_KLK14 GLY A 171 S . . . . . S + . . . . ? 0.302  72.2  69.7   100.3  -11.1  8.2   7.1   -17.1 
Calu_KLK14 LYS A 172 . . . . . . . + . . . . ? -0.986 58.9  120.1  -140.5 135.1  5.8   5.1   -15.0 
Calu_KLK14 ASP A 173 E . . . . . . - A B A . ? -0.985 56.7  -96.2  -176.7 157.1  5.6   4.8   -11.1 
Calu_KLK14 SER A 174 E . . . . . . + A B A . ? -0.766 51.3  173.8  -81.1  145.0  3.6   5.3   -7.9  
Calu_KLK14 CYS A 175 . . > . . . . - . . . . ? -0.632 33.8  -21.0  -137.3 -162.1 4.4   8.6   -6.3  
Calu_KLK14 GLN A 176 T . 3 . . . S + . . . . ? -0.170 120.7 24.3   -56.3  133.1  3.5   11.0  -3.4  
Calu_KLK14 GLY A 177 T . 3 . . . S + . . . . ? 0.190  98.1  88.7   98.2   -9.6   0.0   10.5  -2.0  
Calu_KLK14 ASP A 178 . . X . . . . + . . . . ? 0.257  54.0  144.0  -102.0 3.4    -0.4  6.9   -3.0  
Calu_KLK14 SER A 179 T . 3 . . . S + . . . . ? -0.270 72.4  16.0   -45.3  129.9  1.1   5.6   0.2   
Calu_KLK14 GLY A 180 T . 3 . . . S + . . . . ? 0.265  94.2  139.7  89.7   -14.2  -0.6  2.6   1.2   
Calu_KLK14 GLY A 181 . . < . . . . - . . . . ? -0.255 56.6  -90.9  -63.7  162.2  -2.2  2.0   -2.1  
Calu_KLK14 PRO A 182 E . . . . . . - B H . H ? -0.471 22.3  -160.6 -89.1  133.8  -2.5  -1.5  -3.7  
Calu_KLK14 LEU A 183 E . . . . . . - B H E H ? -0.964 23.9  -168.6 -97.2  108.8  0.0   -3.3  -6.0  
Calu_KLK14 VAL A 184 E . . . . . . - B H E H ? -0.897 11.5  -177.6 -113.3 122.5  -2.1  -6.0  -7.6  
Calu_KLK14 CYS A 185 E . > . . . S - B H E H ? -0.986 73.6  -15.5  -120.5 125.9  -0.6  -8.8  -9.6  
Calu_KLK14 LYS A 186 T . 3 . . . S - . . . . ? 0.884  129.9 -52.6  51.8   32.7   -2.7  -11.5 -11.4 
Calu_KLK14 GLY A 187 T . 3 . . . S + . . . . ? 0.558  117.5 106.2  87.6   7.3    -5.7  -10.4 -9.2  
Calu_KLK14 GLN A 188 E . < . . . S - B I . H ? -0.930 77.7  -107.1 -122.4 150.0  -3.9  -10.7 -5.9  
Calu_KLK14 LEU A 189 E . . . . . . + B I C H ? -0.611 43.2  163.6  -76.2  113.6  -2.5  -8.1  -3.5  
Calu_KLK14 GLN A 190 E . . . . . . - B I . . ? 0.699  57.2  -10.8  -104.4 -26.4  1.3   -8.3  -3.8  
Calu_KLK14 GLY A 191 E . . . . . . - B I I H ? -0.984 52.7  -119.8 -165.6 168.0  2.3   -5.1  -2.1  
Calu_KLK14 LEU A 192 E . . . . . . - B I I H ? -0.976 41.8  -104.6 -120.0 134.5  1.6   -1.6  -0.6  
Calu_KLK14 VAL A 193 E . . . . . . + B I I . ? -0.428 55.3  155.8  -54.7  123.3  3.0   1.5   -1.9  
Calu_KLK14 SER A 194 E . . . . . . - B I . . ? 0.763  49.2  -36.2  -120.3 -63.8  5.7   2.4   0.8   
Calu_KLK14 TRP A 195 E . . . . . . + B I I . ? -0.931 50.7  153.9  -158.6 172.2  8.5   4.7   -0.4  
Calu_KLK14 GLY A 196 . . . . . . . - . . . . ? -0.963 54.5  -32.2  179.5  -168.6 10.8  5.6   -3.3  
Calu_KLK14 MET A 197 . . . . . . . - . . . . ? -0.356 51.3  -120.6 -64.4  152.3  12.8  8.5   -4.7  
Calu_KLK14 GLU A 198 S . . . . . S + . . . . ? 0.898  110.8 57.4   -57.9  -39.1  11.5  12.0  -4.1  
Calu_KLK14 HIS A 199 S . . . . . S - . . . . ? -0.837 89.0  -152.7 -92.7  114.3  11.5  12.2  -7.9  
Calu_KLK14 CYS A 200 . . . . . . . + . . . . ? -0.476 65.8  31.1   -86.1  161.2  9.3   9.4   -9.2  
Calu_KLK14 ALA A 201 S . . . . . S + . . . . ? 0.784  77.3  157.5  70.4   25.7   9.4   7.5   -12.5 
Calu_KLK14 LEU A 202 . . > . . . . - . . . . ? -0.699 50.8  -100.7 -78.8  137.9  13.2  7.9   -12.9 
Calu_KLK14 PRO A 203 T . 3 . . . S + . . . . ? -0.368 108.2 13.9   -57.5  133.1  15.0  5.4   -15.1 
Calu_KLK14 GLY A 204 T . 3 . . . S + . . . . ? 0.468  107.7 95.6   84.8   0.0    16.6  2.7   -13.1 
Calu_KLK14 TYR A 205 . . < . . . . - . . . . ? -0.753 54.9  -173.6 -128.5 83.7   14.7  3.7   -9.9  
Calu_KLK14 PRO A 206 . . . . . . . - . . . . ? -0.286 32.8  -94.3  -68.4  160.1  11.5  1.6   -9.4  
Calu_KLK14 GLY A 207 E . . . . . . - B J G . ? -0.403 36.7  -126.3 -67.0  156.6  9.0   2.2   -6.6  
Calu_KLK14 VAL A 208 E . . . . . . - B J G I ? -0.918 27.9  -176.4 -112.9 133.3  9.3   0.3   -3.3  
Calu_KLK14 TYR A 209 E . . . . . . - B J G I ? -0.862 35.9  -103.1 -124.6 147.7  6.4   -1.6  -1.9  
Calu_KLK14 THR A 210 E . . . . . . - B J G I ? -0.662 41.2  -124.9 -66.9  126.9  5.8   -3.6  1.3   
Calu_KLK14 ASN A 211 E . > . . . . - B J . I ? -0.632 29.8  -176.4 -79.2  94.9   6.1   -7.3  0.2   
Calu_KLK14 LEU A 212 G . > . . . S + . . . . ? 0.738  74.2  68.0   -73.1  -27.4  2.7   -8.7  1.4   
Calu_KLK14 CYS A 213 G . > . . . S + . . . . ? 0.844  101.1 51.8   -60.3  -23.4  3.5   -12.3 0.5   
Calu_KLK14 LYS A 214 G . < . . . S + . . . . ? 0.574  110.5 48.0   -87.3  -11.1  6.1   -12.3 3.2   
Calu_KLK14 TYR A 215 G . < > . . S + . . . . ? 0.133  73.5  109.6  -117.7 18.2   3.6   -10.9 5.9   
Calu_KLK14 ARG A 216 H . < > . . S + . . . . ? 0.916  78.9  51.3   -60.9  -46.3  0.6   -13.2 5.3   
Calu_KLK14 THR A 217 H . . > . . S + . . . . ? 0.929  111.9 46.2   -60.6  -47.2  1.1   -15.0 8.6   
Calu_KLK14 TRP A 218 H . . > . . S + . . . . ? 0.921  113.1 50.4   -60.1  -44.2  1.2   -11.8 10.6  
Calu_KLK14 ILE A 219 H . . X . . S + . . . . ? 0.941  112.4 45.9   -62.2  -47.2  -1.8  -10.4 8.7   
Calu_KLK14 GLN A 220 H . . X . . S + . . . . ? 0.910  113.6 48.9   -64.3  -43.7  -3.9  -13.5 9.4   
Calu_KLK14 ASN A 221 H . . X . . S + . . . . ? 0.858  112.7 47.9   -64.5  -38.3  -2.9  -13.7 13.0  
Calu_KLK14 THR A 222 H . . < . . S + . . . . ? 0.898  111.8 47.9   -72.3  -40.9  -3.7  -10.1 13.6  
Calu_KLK14 ILE A 223 H . . < . . S + . . . . ? 0.880  117.6 43.1   -70.4  -28.7  -7.1  -10.2 11.9  
Calu_KLK14 TRP A 224 H . . < . . S + . . . . ? 0.721  89.7  90.6   -92.8  -21.3  -8.1  -13.4 13.9  
Calu_KLK14 SER A 225 . . . < . . . . . . . . ? -0.564 .     .      -83.9  75.7   -6.7  -12.3 17.4  
Calu_KLK14 LYS A 226 . . . . . . . . . . . . ? -0.704 .     .      -19.3  .      -9.9  -10.6 18.9  
# 
loop_
_dssp_struct_ladder.id 
_dssp_struct_ladder.sheet_id 
_dssp_struct_ladder.range_id_1 
_dssp_struct_ladder.range_id_2 
_dssp_struct_ladder.type 
_dssp_struct_ladder.beg_1_label_comp_id 
_dssp_struct_ladder.beg_1_label_asym_id 
_dssp_struct_ladder.beg_1_label_seq_id 
_dssp_struct_ladder.pdbx_beg_1_PDB_ins_code 
_dssp_struct_ladder.end_1_label_comp_id 
_dssp_struct_ladder.end_1_label_asym_id 
_dssp_struct_ladder.end_1_label_seq_id 
_dssp_struct_ladder.pdbx_end_1_PDB_ins_code 
_dssp_struct_ladder.beg_1_auth_comp_id 
_dssp_struct_ladder.beg_1_auth_asym_id 
_dssp_struct_ladder.beg_1_auth_seq_id 
_dssp_struct_ladder.end_1_auth_comp_id 
_dssp_struct_ladder.end_1_auth_asym_id 
_dssp_struct_ladder.end_1_auth_seq_id 
_dssp_struct_ladder.beg_2_label_comp_id 
_dssp_struct_ladder.beg_2_label_asym_id 
_dssp_struct_ladder.beg_2_label_seq_id 
_dssp_struct_ladder.pdbx_beg_2_PDB_ins_code 
_dssp_struct_ladder.end_2_label_comp_id 
_dssp_struct_ladder.end_2_label_asym_id 
_dssp_struct_ladder.end_2_label_seq_id 
_dssp_struct_ladder.pdbx_end_2_PDB_ins_code 
_dssp_struct_ladder.beg_2_auth_comp_id 
_dssp_struct_ladder.beg_2_auth_asym_id 
_dssp_struct_ladder.beg_2_auth_seq_id 
_dssp_struct_ladder.end_2_auth_comp_id 
_dssp_struct_ladder.end_2_auth_asym_id 
_dssp_struct_ladder.end_2_auth_seq_id 
A A A B anti-parallel ILE A 2   ? ILE A 3   ? ILE A 2   ILE A 3   SER A 174 ? ASP A 173 ? SER A 174 ASP A 173 
B B C F anti-parallel TYR A 6   ? THR A 7   ? TYR A 6   THR A 7   CYS A 139 ? GLN A 138 ? CYS A 139 GLN A 138 
C B D I parallel      ILE A 107 ? ILE A 107 ? ILE A 107 ILE A 107 LEU A 189 ? LEU A 189 ? LEU A 189 LEU A 189 
D B E F anti-parallel SER A 117 ? GLY A 122 ? SER A 117 GLY A 122 ASN A 143 ? GLN A 138 ? ASN A 143 GLN A 138 
E B E H anti-parallel CYS A 118 ? VAL A 120 ? CYS A 118 VAL A 120 CYS A 185 ? LEU A 183 ? CYS A 185 LEU A 183 
F B F G anti-parallel ASN A 143 ? ILE A 144 ? ASN A 143 ILE A 144 GLY A 166 ? ALA A 165 ? GLY A 166 ALA A 165 
G B G J anti-parallel MET A 162 ? ALA A 165 ? MET A 162 ALA A 165 THR A 210 ? GLY A 207 ? THR A 210 GLY A 207 
H B H I anti-parallel PRO A 182 ? CYS A 185 ? PRO A 182 CYS A 185 LEU A 192 ? GLN A 188 ? LEU A 192 GLN A 188 
I B I J anti-parallel GLY A 191 ? TRP A 195 ? GLY A 191 TRP A 195 ASN A 211 ? VAL A 208 ? ASN A 211 VAL A 208 
J C K L anti-parallel GLN A 16  ? ALA A 21  ? GLN A 16  ALA A 21  ALA A 30  ? ARG A 24  ? ALA A 30  ARG A 24  
K C K N anti-parallel ALA A 17  ? ALA A 21  ? ALA A 17  ALA A 21  LEU A 52  ? LEU A 48  ? LEU A 52  LEU A 48  
L C L M anti-parallel ALA A 30  ? LEU A 31  ? ALA A 30  LEU A 31  ILE A 38  ? VAL A 37  ? ILE A 38  VAL A 37  
M C M P anti-parallel TRP A 36  ? THR A 39  ? TRP A 36  THR A 39  GLN A 91  ? MET A 88  ? GLN A 91  MET A 88  
N C N O anti-parallel ARG A 49  ? LEU A 52  ? ARG A 49  LEU A 52  ARG A 68  ? GLN A 65  ? ARG A 68  GLN A 65  
O C O P anti-parallel VAL A 69  ? PRO A 74  ? VAL A 69  PRO A 74  LEU A 92  ? MET A 88  ? LEU A 92  MET A 88  
P D Q R anti-parallel ASN A 56  ? ASN A 56  ? ASN A 56  ASN A 56  SER A 136 ? SER A 136 ? SER A 136 SER A 136 
# 
loop_
_dssp_struct_bridge_pairs.id 
_dssp_struct_bridge_pairs.label_comp_id 
_dssp_struct_bridge_pairs.label_seq_id 
_dssp_struct_bridge_pairs.label_asym_id 
_dssp_struct_bridge_pairs.auth_seq_id 
_dssp_struct_bridge_pairs.auth_asym_id 
_dssp_struct_bridge_pairs.pdbx_PDB_ins_code 
_dssp_struct_bridge_pairs.acceptor_1_label_comp_id 
_dssp_struct_bridge_pairs.acceptor_1_label_seq_id 
_dssp_struct_bridge_pairs.acceptor_1_label_asym_id 
_dssp_struct_bridge_pairs.acceptor_1_auth_seq_id 
_dssp_struct_bridge_pairs.acceptor_1_auth_asym_id 
_dssp_struct_bridge_pairs.acceptor_1_pdbx_PDB_ins_code 
_dssp_struct_bridge_pairs.acceptor_1_energy 
_dssp_struct_bridge_pairs.acceptor_2_label_comp_id 
_dssp_struct_bridge_pairs.acceptor_2_label_seq_id 
_dssp_struct_bridge_pairs.acceptor_2_label_asym_id 
_dssp_struct_bridge_pairs.acceptor_2_auth_seq_id 
_dssp_struct_bridge_pairs.acceptor_2_auth_asym_id 
_dssp_struct_bridge_pairs.acceptor_2_pdbx_PDB_ins_code 
_dssp_struct_bridge_pairs.acceptor_2_energy 
_dssp_struct_bridge_pairs.donor_1_label_comp_id 
_dssp_struct_bridge_pairs.donor_1_label_seq_id 
_dssp_struct_bridge_pairs.donor_1_label_asym_id 
_dssp_struct_bridge_pairs.donor_1_auth_seq_id 
_dssp_struct_bridge_pairs.donor_1_auth_asym_id 
_dssp_struct_bridge_pairs.donor_1_pdbx_PDB_ins_code 
_dssp_struct_bridge_pairs.donor_1_energy 
_dssp_struct_bridge_pairs.donor_2_label_comp_id 
_dssp_struct_bridge_pairs.donor_2_label_seq_id 
_dssp_struct_bridge_pairs.donor_2_label_asym_id 
_dssp_struct_bridge_pairs.donor_2_auth_seq_id 
_dssp_struct_bridge_pairs.donor_2_auth_asym_id 
_dssp_struct_bridge_pairs.donor_2_pdbx_PDB_ins_code 
_dssp_struct_bridge_pairs.donor_2_energy 
1   LYS 1   A 1   A ? ?   ?   ? ?   ? ? ?    ?   ?   ? ?   ? ? ?    CYS 175 A 175 A ? -0.6 ILE 3   A 3   A ? -0.5 
2   ILE 2   A 2   A ? THR 125 A 125 A ? -1.5 SER 174 A 174 A ? -0.3 GLY 5   A 5   A ? -0.9 GLY 4   A 4   A ? -0.4 
3   ILE 3   A 3   A ? ASP 173 A 173 A ? -2.5 LYS 1   A 1   A ? -0.5 ASP 173 A 173 A ? -1.2 SER 127 A 127 A ? -0.1 
4   GLY 4   A 4   A ? ILE 2   A 2   A ? -0.4 THR 126 A 126 A ? -0.4 ASN 141 A 141 A ? -0.2 ILE 3   A 3   A ? -0.2 
5   GLY 5   A 5   A ? ILE 2   A 2   A ? -0.9 VAL 140 A 140 A ? -0.1 THR 7   A 7   A ? -0.3 VAL 140 A 140 A ? -0.2 
6   TYR 6   A 6   A ? CYS 139 A 139 A ? -2.7 ILE 3   A 3   A ? -0.1 CYS 139 A 139 A ? -3.3 CYS 8   A 8   A ? -0.4 
7   THR 7   A 7   A ? GLY 5   A 5   A ? -0.3 GLN 138 A 138 A ? -0.2 GLN 138 A 138 A ? -0.2 LEU 137 A 137 A ? -0.1 
8   CYS 8   A 8   A ? LEU 137 A 137 A ? -2.5 TYR 6   A 6   A ? -0.4 GLN 10  A 10  A ? -0.2 LEU 137 A 137 A ? -0.1 
9   ILE 9   A 9   A ? GLN 10  A 10  A ? -0.1 ASN 11  A 11  A ? -0.1 SER 12  A 12  A ? -2.2 GLN 13  A 13  A ? -0.3 
10  GLN 10  A 10  A ? ASN 11  A 11  A ? -0.3 CYS 8   A 8   A ? -0.2 ILE 9   A 9   A ? -0.1 HIS 55  A 55  A ? -0.1 
11  ASN 11  A 11  A ? GLN 13  A 13  A ? -0.1 SER 12  A 12  A ? -0.1 GLN 10  A 10  A ? -0.3 ILE 9   A 9   A ? -0.1 
12  SER 12  A 12  A ? ILE 9   A 9   A ? -2.2 GLN 13  A 13  A ? -0.3 GLN 10  A 10  A ? -0.1 ASN 11  A 11  A ? -0.1 
13  GLN 13  A 13  A ? ILE 9   A 9   A ? -0.3 PRO 14  A 14  A ? -0.1 GLN 16  A 16  A ? -2.0 SER 12  A 12  A ? -0.3 
14  PRO 14  A 14  A ? ?   ?   ? ?   ? ? ?    ?   ?   ? ?   ? ? ?    ARG 103 A 103 A ? -1.2 GLY 53  A 53  A ? -0.2 
15  TRP 15  A 15  A ? VAL 102 A 102 A ? -0.2 PRO 104 A 104 A ? -0.1 LEU 31  A 31  A ? -2.4 ALA 17  A 17  A ? -0.2 
16  GLN 16  A 16  A ? GLN 13  A 13  A ? -2.0 ALA 30  A 30  A ? -0.2 GLY 53  A 53  A ? -0.6 ALA 18  A 18  A ? -0.4 
17  ALA 17  A 17  A ? GLY 29  A 29  A ? -2.0 TRP 15  A 15  A ? -0.2 GLY 29  A 29  A ? -1.1 LEU 19  A 19  A ? -0.7 
18  ALA 18  A 18  A ? ALA 51  A 51  A ? -2.7 GLN 16  A 16  A ? -0.4 ALA 51  A 51  A ? -2.6 LEU 20  A 20  A ? -0.5 
19  LEU 19  A 19  A ? CYS 27  A 27  A ? -3.0 ALA 17  A 17  A ? -0.7 LEU 26  A 26  A ? -3.4 CYS 27  A 27  A ? -0.8 
20  LEU 20  A 20  A ? ARG 49  A 49  A ? -3.3 ALA 18  A 18  A ? -0.5 ARG 49  A 49  A ? -2.0 PHE 22  A 22  A ? -0.5 
21  ALA 21  A 21  A ? ARG 24  A 24  A ? -2.9 LEU 19  A 19  A ? -0.4 ARG 24  A 24  A ? -2.1 LEU 48  A 48  A ? -0.1 
22  PHE 22  A 22  A ? ILE 47  A 47  A ? -0.5 LEU 20  A 20  A ? -0.5 ALA 21  A 21  A ? -0.1 PHE 25  A 25  A ? -0.1 
23  ARG 23  A 23  A ? ARG 24  A 24  A ? -0.2 ARG 49  A 49  A ? -0.0 PHE 25  A 25  A ? -0.4 PHE 22  A 22  A ? -0.2 
24  ARG 24  A 24  A ? ALA 21  A 21  A ? -2.1 PHE 25  A 25  A ? -0.0 ALA 21  A 21  A ? -2.9 ARG 23  A 23  A ? -0.2 
25  PHE 25  A 25  A ? ARG 23  A 23  A ? -0.4 LEU 20  A 20  A ? -0.2 LEU 20  A 20  A ? -0.2 GLY 28  A 28  A ? -0.1 
26  LEU 26  A 26  A ? LEU 19  A 19  A ? -3.4 CYS 27  A 27  A ? -0.5 GLY 28  A 28  A ? -0.3 SER 179 A 179 A ? -0.2 
27  CYS 27  A 27  A ? LEU 19  A 19  A ? -0.8 ASP 178 A 178 A ? -0.1 LEU 19  A 19  A ? -3.0 LEU 26  A 26  A ? -0.5 
28  GLY 28  A 28  A ? SER 179 A 179 A ? -3.3 LEU 26  A 26  A ? -0.3 ALA 40  A 40  A ? -0.4 ALA 30  A 30  A ? -0.3 
29  GLY 29  A 29  A ? ALA 17  A 17  A ? -1.1 CYS 27  A 27  A ? -0.2 ALA 17  A 17  A ? -2.0 LEU 31  A 31  A ? -0.4 
30  ALA 30  A 30  A ? ILE 38  A 38  A ? -2.4 GLY 28  A 28  A ? -0.3 ILE 38  A 38  A ? -2.9 LEU 32  A 32  A ? -0.4 
31  LEU 31  A 31  A ? TRP 15  A 15  A ? -2.4 GLY 29  A 29  A ? -0.4 ILE 105 A 105 A ? -2.6 VAL 37  A 37  A ? -0.2 
32  LEU 32  A 32  A ? TRP 36  A 36  A ? -2.7 ALA 30  A 30  A ? -0.4 ARG 34  A 34  A ? -0.2 VAL 37  A 37  A ? -0.2 
33  SER 33  A 33  A ? TRP 36  A 36  A ? -1.6 ARG 103 A 103 A ? -0.1 TRP 36  A 36  A ? -0.3 LEU 32  A 32  A ? -0.2 
34  ARG 34  A 34  A ? LEU 32  A 32  A ? -0.2 GLN 35  A 35  A ? -0.2 ILE 96  A 96  A ? -2.3 ARG 94  A 94  A ? -0.1 
35  GLN 35  A 35  A ? PRO 95  A 95  A ? -0.2 TRP 36  A 36  A ? -0.1 LEU 92  A 92  A ? -2.2 VAL 37  A 37  A ? -0.4 
36  TRP 36  A 36  A ? SER 33  A 33  A ? -0.3 GLN 91  A 91  A ? -0.2 LEU 32  A 32  A ? -2.7 SER 33  A 33  A ? -1.6 
37  VAL 37  A 37  A ? LEU 90  A 90  A ? -2.3 GLN 35  A 35  A ? -0.4 LEU 90  A 90  A ? -3.6 THR 39  A 39  A ? -0.4 
38  ILE 38  A 38  A ? ALA 30  A 30  A ? -2.9 TRP 36  A 36  A ? -0.4 ALA 30  A 30  A ? -2.4 ALA 40  A 40  A ? -0.3 
39  THR 39  A 39  A ? MET 88  A 88  A ? -2.4 VAL 37  A 37  A ? -0.4 MET 88  A 88  A ? -2.6 ALA 41  A 41  A ? -0.3 
40  ALA 40  A 40  A ? GLY 28  A 28  A ? -0.4 ILE 38  A 38  A ? -0.3 CYS 43  A 43  A ? -1.5 LEU 87  A 87  A ? -0.3 
41  ALA 41  A 41  A ? THR 39  A 39  A ? -0.3 HIS 42  A 42  A ? -0.3 ALA 44  A 44  A ? -1.6 ALA 40  A 40  A ? -0.1 
42  HIS 42  A 42  A ? CYS 43  A 43  A ? -0.3 HIS 83  A 83  A ? -0.1 ALA 41  A 41  A ? -0.3 SER 179 A 179 A ? -0.0 
43  CYS 43  A 43  A ? ALA 40  A 40  A ? -1.5 GLY 28  A 28  A ? -0.1 HIS 42  A 42  A ? -0.3 ALA 41  A 41  A ? -0.2 
44  ALA 44  A 44  A ? ALA 41  A 41  A ? -1.6 THR 39  A 39  A ? -0.0 ALA 41  A 41  A ? -0.0 GLN 72  A 72  A ? -0.0 
45  ARG 45  A 45  A ? ?   ?   ? ?   ? ? ?    ?   ?   ? ?   ? ? ?    LEU 48  A 48  A ? -0.2 ILE 47  A 47  A ? -0.1 
46  PRO 46  A 46  A ? ?   ?   ? ?   ? ? ?    ?   ?   ? ?   ? ? ?    ?   ?   ? ?   ? ? ?    ?   ?   ? ?   ? ? ?    
47  ILE 47  A 47  A ? LEU 48  A 48  A ? -0.1 ARG 45  A 45  A ? -0.1 PHE 22  A 22  A ? -0.5 ARG 49  A 49  A ? -0.3 
48  LEU 48  A 48  A ? VAL 69  A 69  A ? -0.4 ARG 45  A 45  A ? -0.2 VAL 69  A 69  A ? -2.6 ILE 50  A 50  A ? -0.3 
49  ARG 49  A 49  A ? LEU 20  A 20  A ? -2.0 ILE 47  A 47  A ? -0.3 LEU 20  A 20  A ? -3.3 ALA 51  A 51  A ? -0.4 
50  ILE 50  A 50  A ? LEU 67  A 67  A ? -2.9 LEU 48  A 48  A ? -0.3 LEU 67  A 67  A ? -2.3 LEU 52  A 52  A ? -0.5 
51  ALA 51  A 51  A ? ALA 18  A 18  A ? -2.6 ARG 49  A 49  A ? -0.4 ALA 18  A 18  A ? -2.7 GLY 53  A 53  A ? -0.3 
52  LEU 52  A 52  A ? GLN 65  A 65  A ? -2.5 ILE 50  A 50  A ? -0.5 GLN 65  A 65  A ? -2.1 ALA 17  A 17  A ? -0.1 
53  GLY 53  A 53  A ? GLN 16  A 16  A ? -0.6 ALA 101 A 101 A ? -0.5 HIS 55  A 55  A ? -0.4 THR 63  A 63  A ? -0.3 
54  LYS 54  A 54  A ? GLN 16  A 16  A ? -0.3 ALA 51  A 51  A ? -0.2 GLY 53  A 53  A ? -0.3 LEU 57  A 57  A ? -0.1 
55  HIS 55  A 55  A ? GLY 53  A 53  A ? -0.4 ASN 56  A 56  A ? -0.3 LEU 137 A 137 A ? -2.6 LEU 57  A 57  A ? -0.4 
56  ASN 56  A 56  A ? SER 136 A 136 A ? -0.2 ASN 59  A 59  A ? -0.2 HIS 55  A 55  A ? -0.3 SER 136 A 136 A ? -0.2 
57  LEU 57  A 57  A ? ASN 135 A 135 A ? -2.9 HIS 55  A 55  A ? -0.4 SER 136 A 136 A ? -0.1 ASN 56  A 56  A ? -0.1 
58  LYS 58  A 58  A ? ASN 135 A 135 A ? -0.2 TRP 60  A 60  A ? -0.1 TRP 60  A 60  A ? -0.3 LEU 57  A 57  A ? -0.2 
59  ASN 59  A 59  A ? ASN 56  A 56  A ? -0.2 ASN 135 A 135 A ? -0.2 GLU 61  A 61  A ? -0.5 ASN 56  A 56  A ? -0.2 
60  TRP 60  A 60  A ? LYS 58  A 58  A ? -0.3 LYS 54  A 54  A ? -0.1 ALA 62  A 62  A ? -0.4 LYS 58  A 58  A ? -0.1 
61  GLU 61  A 61  A ? ASN 59  A 59  A ? -0.5 ALA 62  A 62  A ? -0.1 GLN 64  A 64  A ? -1.8 LYS 54  A 54  A ? -0.0 
62  ALA 62  A 62  A ? TRP 60  A 60  A ? -0.4 THR 63  A 63  A ? -0.3 GLU 61  A 61  A ? -0.1 LYS 54  A 54  A ? -0.1 
63  THR 63  A 63  A ? GLY 53  A 53  A ? -0.3 GLN 65  A 65  A ? -0.0 ALA 62  A 62  A ? -0.3 LYS 54  A 54  A ? -0.1 
64  GLN 64  A 64  A ? GLU 61  A 61  A ? -1.8 GLY 53  A 53  A ? -0.1 VAL 66  A 66  A ? -0.4 GLY 53  A 53  A ? -0.2 
65  GLN 65  A 65  A ? LEU 52  A 52  A ? -2.1 THR 63  A 63  A ? -0.1 LEU 52  A 52  A ? -2.5 LEU 67  A 67  A ? -0.5 
66  VAL 66  A 66  A ? GLN 64  A 64  A ? -0.4 ALA 51  A 51  A ? -0.2 ARG 68  A 68  A ? -0.3 ALA 51  A 51  A ? -0.2 
67  LEU 67  A 67  A ? ILE 50  A 50  A ? -2.3 GLN 65  A 65  A ? -0.5 ILE 50  A 50  A ? -2.9 VAL 69  A 69  A ? -0.2 
68  ARG 68  A 68  A ? VAL 66  A 66  A ? -0.3 ARG 49  A 49  A ? -0.2 GLU 93  A 93  A ? -2.6 VAL 70  A 70  A ? -0.5 
69  VAL 69  A 69  A ? LEU 48  A 48  A ? -2.6 LEU 92  A 92  A ? -0.2 LEU 48  A 48  A ? -0.4 LEU 92  A 92  A ? -0.2 
70  VAL 70  A 70  A ? GLN 91  A 91  A ? -2.8 ARG 68  A 68  A ? -0.5 GLN 72  A 72  A ? -0.4 LEU 92  A 92  A ? -0.2 
71  ARG 71  A 71  A ? GLN 91  A 91  A ? -1.4 VAL 73  A 73  A ? -0.0 GLN 91  A 91  A ? -2.9 VAL 73  A 73  A ? -0.5 
72  GLN 72  A 72  A ? VAL 70  A 70  A ? -0.4 LEU 90  A 90  A ? -0.2 LEU 90  A 90  A ? -0.2 VAL 69  A 69  A ? -0.0 
73  VAL 73  A 73  A ? LEU 89  A 89  A ? -3.2 ARG 71  A 71  A ? -0.5 LEU 89  A 89  A ? -2.4 HIS 75  A 75  A ? -0.1 
74  PRO 74  A 74  A ? ?   ?   ? ?   ? ? ?    ?   ?   ? ?   ? ? ?    MET 88  A 88  A ? -0.3 ASP 86  A 86  A ? -0.1 
75  HIS 75  A 75  A ? LEU 87  A 87  A ? -2.9 ASN 85  A 85  A ? -0.3 TYR 78  A 78  A ? -2.1 LEU 87  A 87  A ? -0.1 
76  PRO 76  A 76  A ? ?   ?   ? ?   ? ? ?    ?   ?   ? ?   ? ? ?    HIS 75  A 75  A ? -0.1 ASN 85  A 85  A ? -0.0 
77  GLN 77  A 77  A ? ASN 85  A 85  A ? -0.1 ASN 79  A 79  A ? -0.1 ASN 79  A 79  A ? -0.2 HIS 75  A 75  A ? -0.1 
78  TYR 78  A 78  A ? HIS 75  A 75  A ? -2.1 LEU 87  A 87  A ? -0.1 SER 80  A 80  A ? -0.5 ASN 85  A 85  A ? -0.2 
79  ASN 79  A 79  A ? ASN 84  A 84  A ? -2.6 GLN 77  A 77  A ? -0.2 HIS 83  A 83  A ? -2.4 ASN 84  A 84  A ? -0.5 
80  SER 80  A 80  A ? TYR 78  A 78  A ? -0.5 GLN 81  A 81  A ? -0.2 ASN 79  A 79  A ? -0.1 TYR 78  A 78  A ? -0.0 
81  GLN 81  A 81  A ? THR 82  A 82  A ? -0.1 ASN 84  A 84  A ? -0.1 SER 80  A 80  A ? -0.2 ASN 79  A 79  A ? -0.0 
82  THR 82  A 82  A ? ASN 84  A 84  A ? -0.1 ILE 158 A 158 A ? -0.0 SER 80  A 80  A ? -0.2 THR 159 A 159 A ? -0.1 
83  HIS 83  A 83  A ? ASN 79  A 79  A ? -2.4 ASN 84  A 84  A ? -0.3 ASP 86  A 86  A ? -1.0 ASN 85  A 85  A ? -0.2 
84  ASN 84  A 84  A ? ASN 79  A 79  A ? -0.5 ASN 85  A 85  A ? -0.2 ASN 79  A 79  A ? -2.6 HIS 83  A 83  A ? -0.3 
85  ASN 85  A 85  A ? TYR 78  A 78  A ? -0.2 ASP 86  A 86  A ? -0.2 LEU 87  A 87  A ? -2.1 HIS 75  A 75  A ? -0.3 
86  ASP 86  A 86  A ? HIS 83  A 83  A ? -1.0 GLY 161 A 161 A ? -0.1 MET 88  A 88  A ? -0.3 ASN 85  A 85  A ? -0.2 
87  LEU 87  A 87  A ? ASN 85  A 85  A ? -2.1 ALA 40  A 40  A ? -0.3 HIS 75  A 75  A ? -2.9 LEU 89  A 89  A ? -0.3 
88  MET 88  A 88  A ? THR 39  A 39  A ? -2.6 ASP 86  A 86  A ? -0.3 THR 39  A 39  A ? -2.4 LEU 90  A 90  A ? -0.4 
89  LEU 89  A 89  A ? VAL 73  A 73  A ? -2.4 LEU 87  A 87  A ? -0.3 VAL 73  A 73  A ? -3.2 GLN 91  A 91  A ? -0.5 
90  LEU 90  A 90  A ? VAL 37  A 37  A ? -3.6 MET 88  A 88  A ? -0.4 VAL 37  A 37  A ? -2.3 LEU 92  A 92  A ? -0.6 
91  GLN 91  A 91  A ? ARG 71  A 71  A ? -2.9 LEU 89  A 89  A ? -0.5 VAL 70  A 70  A ? -2.8 ARG 71  A 71  A ? -1.4 
92  LEU 92  A 92  A ? GLN 35  A 35  A ? -2.2 LEU 90  A 90  A ? -0.6 VAL 69  A 69  A ? -0.2 ARG 49  A 49  A ? -0.0 
93  GLU 93  A 93  A ? ARG 68  A 68  A ? -2.6 GLN 91  A 91  A ? -0.2 LEU 92  A 92  A ? -0.1 VAL 69  A 69  A ? -0.1 
94  ARG 94  A 94  A ? ARG 68  A 68  A ? -0.3 ARG 34  A 34  A ? -0.1 GLU 93  A 93  A ? -0.1 ILE 96  A 96  A ? -0.0 
95  PRO 95  A 95  A ? ?   ?   ? ?   ? ? ?    ?   ?   ? ?   ? ? ?    GLN 35  A 35  A ? -0.2 GLN 97  A 97  A ? -0.2 
96  ILE 96  A 96  A ? ARG 34  A 34  A ? -2.3 SER 33  A 33  A ? -0.1 LEU 98  A 98  A ? -0.6 ARG 34  A 34  A ? -0.0 
97  GLN 97  A 97  A ? PRO 95  A 95  A ? -0.2 ARG 103 A 103 A ? -0.0 GLY 99  A 99  A ? -0.2 ILE 96  A 96  A ? -0.0 
98  LEU 98  A 98  A ? ILE 96  A 96  A ? -0.6 ALA 101 A 101 A ? -0.1 ARG 100 A 100 A ? -0.2 ARG 103 A 103 A ? -0.2 
99  GLY 99  A 99  A ? VAL 102 A 102 A ? -2.2 GLN 97  A 97  A ? -0.2 VAL 102 A 102 A ? -0.4 GLY 53  A 53  A ? -0.1 
100 ARG 100 A 100 A ? LEU 98  A 98  A ? -0.2 ALA 101 A 101 A ? -0.2 ARG 103 A 103 A ? -0.1 GLY 53  A 53  A ? -0.1 
101 ALA 101 A 101 A ? VAL 102 A 102 A ? -0.2 GLN 13  A 13  A ? -0.1 GLY 53  A 53  A ? -0.5 ARG 103 A 103 A ? -0.4 
102 VAL 102 A 102 A ? GLY 99  A 99  A ? -0.4 LEU 52  A 52  A ? -0.1 GLY 99  A 99  A ? -2.2 ALA 101 A 101 A ? -0.2 
103 ARG 103 A 103 A ? PRO 14  A 14  A ? -1.2 ALA 101 A 101 A ? -0.4 LEU 31  A 31  A ? -0.3 ILE 105 A 105 A ? -0.1 
104 PRO 104 A 104 A ? ?   ?   ? ?   ? ? ?    ?   ?   ? ?   ? ? ?    THR 106 A 106 A ? -0.4 LEU 32  A 32  A ? -0.2 
105 ILE 105 A 105 A ? LEU 31  A 31  A ? -2.6 TRP 15  A 15  A ? -0.1 ILE 107 A 107 A ? -0.3 GLN 188 A 188 A ? -0.1 
106 THR 106 A 106 A ? GLY 187 A 187 A ? -0.5 PRO 104 A 104 A ? -0.4 LEU 189 A 189 A ? -3.2 ALA 108 A 108 A ? -0.3 
107 ILE 107 A 107 A ? ILE 105 A 105 A ? -0.3 GLN 188 A 188 A ? -0.2 GLN 190 A 190 A ? -0.2 THR 106 A 106 A ? -0.1 
108 ALA 108 A 108 A ? LEU 189 A 189 A ? -2.3 THR 106 A 106 A ? -0.3 ILE 107 A 107 A ? -0.1 ARG 216 A 216 A ? -0.1 
109 SER 109 A 109 A ? SER 110 A 110 A ? -0.1 THR 106 A 106 A ? -0.1 CYS 111 A 111 A ? -0.3 ALA 108 A 108 A ? -0.1 
110 SER 110 A 110 A ? LYS 214 A 214 A ? -0.0 ?   ?   ? ?   ? ? ?    ALA 112 A 112 A ? -0.2 SER 109 A 109 A ? -0.1 
111 CYS 111 A 111 A ? SER 109 A 109 A ? -0.3 CYS 213 A 213 A ? -0.1 ARG 113 A 113 A ? -0.1 GLN 190 A 190 A ? -0.0 
112 ALA 112 A 112 A ? SER 110 A 110 A ? -0.2 GLN 190 A 190 A ? -0.1 CYS 111 A 111 A ? -0.1 GLY 115 A 115 A ? -0.1 
113 ARG 113 A 113 A ? PRO 114 A 114 A ? -0.1 CYS 111 A 111 A ? -0.1 THR 116 A 116 A ? -2.0 ILE 144 A 144 A ? -0.3 
114 PRO 114 A 114 A ? ?   ?   ? ?   ? ? ?    ?   ?   ? ?   ? ? ?    SER 145 A 145 A ? -0.2 ARG 113 A 113 A ? -0.1 
115 GLY 115 A 115 A ? ILE 144 A 144 A ? -2.8 THR 116 A 116 A ? -0.3 SER 117 A 117 A ? -0.2 SER 145 A 145 A ? -0.1 
116 THR 116 A 116 A ? ARG 113 A 113 A ? -2.0 SER 117 A 117 A ? -0.1 ILE 144 A 144 A ? -2.0 GLY 115 A 115 A ? -0.3 
117 SER 117 A 117 A ? ASN 143 A 143 A ? -0.2 GLY 115 A 115 A ? -0.2 LYS 186 A 186 A ? -0.6 LEU 119 A 119 A ? -0.3 
118 CYS 118 A 118 A ? ILE 142 A 142 A ? -3.8 THR 116 A 116 A ? -0.3 ILE 142 A 142 A ? -2.9 VAL 120 A 120 A ? -0.4 
119 LEU 119 A 119 A ? VAL 184 A 184 A ? -3.4 SER 117 A 117 A ? -0.3 VAL 184 A 184 A ? -3.3 SER 121 A 121 A ? -0.4 
120 VAL 120 A 120 A ? VAL 140 A 140 A ? -2.7 CYS 118 A 118 A ? -0.4 VAL 140 A 140 A ? -2.0 GLY 122 A 122 A ? -0.3 
121 SER 121 A 121 A ? PRO 182 A 182 A ? -1.3 LEU 119 A 119 A ? -0.4 TRP 123 A 123 A ? -0.3 CYS 139 A 139 A ? -0.2 
122 GLY 122 A 122 A ? GLN 138 A 138 A ? -2.2 VAL 120 A 120 A ? -0.3 GLN 138 A 138 A ? -2.8 ASP 178 A 178 A ? -0.1 
123 TRP 123 A 123 A ? GLY 177 A 177 A ? -0.4 SER 121 A 121 A ? -0.3 THR 126 A 126 A ? -0.1 ASP 178 A 178 A ? -0.1 
124 GLY 124 A 124 A ? THR 125 A 125 A ? -0.2 GLN 138 A 138 A ? -0.1 GLY 177 A 177 A ? -0.3 ILE 2   A 2   A ? -0.2 
125 THR 125 A 125 A ? GLN 176 A 176 A ? -3.2 TYR 133 A 133 A ? -0.2 ILE 2   A 2   A ? -1.5 TYR 133 A 133 A ? -0.2 
126 THR 126 A 126 A ? ARG 132 A 132 A ? -2.4 LYS 1   A 1   A ? -0.2 GLY 4   A 4   A ? -0.4 SER 128 A 128 A ? -0.3 
127 SER 127 A 127 A ? ARG 132 A 132 A ? -0.3 ILE 3   A 3   A ? -0.1 ARG 132 A 132 A ? -0.3 CYS 200 A 200 A ? -0.1 
128 SER 128 A 128 A ? THR 126 A 126 A ? -0.3 VAL 131 A 131 A ? -0.1 VAL 131 A 131 A ? -0.1 HIS 199 A 199 A ? -0.1 
129 PRO 129 A 129 A ? ?   ?   ? ?   ? ? ?    ?   ?   ? ?   ? ? ?    VAL 131 A 131 A ? -0.4 SER 127 A 127 A ? -0.1 
130 ILE 130 A 130 A ? THR 126 A 126 A ? -0.1 VAL 131 A 131 A ? -0.0 ARG 132 A 132 A ? -0.4 THR 126 A 126 A ? -0.1 
131 VAL 131 A 131 A ? PRO 129 A 129 A ? -0.4 THR 126 A 126 A ? -0.1 TYR 133 A 133 A ? -0.4 SER 128 A 128 A ? -0.1 
132 ARG 132 A 132 A ? ILE 130 A 130 A ? -0.4 SER 127 A 127 A ? -0.3 THR 126 A 126 A ? -2.4 SER 127 A 127 A ? -0.3 
133 TYR 133 A 133 A ? VAL 131 A 131 A ? -0.4 THR 125 A 125 A ? -0.2 THR 125 A 125 A ? -0.2 ASN 135 A 135 A ? -0.1 
134 PRO 134 A 134 A ? ?   ?   ? ?   ? ? ?    ?   ?   ? ?   ? ? ?    LEU 57  A 57  A ? -0.1 GLN 138 A 138 A ? -0.1 
135 ASN 135 A 135 A ? TYR 133 A 133 A ? -0.1 ASN 56  A 56  A ? -0.1 LEU 57  A 57  A ? -2.9 LEU 137 A 137 A ? -0.3 
136 SER 136 A 136 A ? ASN 56  A 56  A ? -0.2 LEU 57  A 57  A ? -0.1 ASN 56  A 56  A ? -0.2 GLY 122 A 122 A ? -0.1 
137 LEU 137 A 137 A ? HIS 55  A 55  A ? -2.6 ASN 135 A 135 A ? -0.3 CYS 8   A 8   A ? -2.5 CYS 139 A 139 A ? -0.3 
138 GLN 138 A 138 A ? GLY 122 A 122 A ? -2.8 THR 7   A 7   A ? -0.2 GLY 122 A 122 A ? -2.2 VAL 140 A 140 A ? -0.3 
139 CYS 139 A 139 A ? TYR 6   A 6   A ? -3.3 LEU 137 A 137 A ? -0.3 TYR 6   A 6   A ? -2.7 ASN 141 A 141 A ? -0.3 
140 VAL 140 A 140 A ? VAL 120 A 120 A ? -2.0 GLN 138 A 138 A ? -0.3 VAL 120 A 120 A ? -2.7 ILE 142 A 142 A ? -0.5 
141 ASN 141 A 141 A ? CYS 139 A 139 A ? -0.3 GLY 4   A 4   A ? -0.2 ASN 143 A 143 A ? -0.2 LEU 119 A 119 A ? -0.2 
142 ILE 142 A 142 A ? CYS 118 A 118 A ? -2.9 VAL 140 A 140 A ? -0.5 CYS 118 A 118 A ? -3.8 ILE 144 A 144 A ? -0.4 
143 ASN 143 A 143 A ? GLY 166 A 166 A ? -1.1 ASN 141 A 141 A ? -0.2 GLY 166 A 166 A ? -2.3 SER 117 A 117 A ? -0.2 
144 ILE 144 A 144 A ? THR 116 A 116 A ? -2.0 ILE 142 A 142 A ? -0.4 GLY 115 A 115 A ? -2.8 ALA 165 A 165 A ? -0.3 
145 SER 145 A 145 A ? CYS 164 A 164 A ? -2.9 PRO 114 A 114 A ? -0.2 CYS 164 A 164 A ? -0.4 ASP 147 A 147 A ? -0.1 
146 SER 146 A 146 A ? ILE 144 A 144 A ? -0.2 ASP 147 A 147 A ? -0.1 CYS 150 A 150 A ? -2.4 ARG 151 A 151 A ? -0.2 
147 ASP 147 A 147 A ? GLN 148 A 148 A ? -0.2 GLU 149 A 149 A ? -0.2 ARG 151 A 151 A ? -2.5 GLN 152 A 152 A ? -0.2 
148 GLN 148 A 148 A ? CYS 150 A 150 A ? -0.2 GLU 149 A 149 A ? -0.2 GLN 152 A 152 A ? -2.5 ASP 147 A 147 A ? -0.2 
149 GLU 149 A 149 A ? ARG 151 A 151 A ? -0.2 CYS 150 A 150 A ? -0.2 ALA 153 A 153 A ? -1.9 GLN 148 A 148 A ? -0.2 
150 CYS 150 A 150 A ? SER 146 A 146 A ? -2.4 ARG 151 A 151 A ? -0.2 TYR 154 A 154 A ? -1.7 GLN 148 A 148 A ? -0.2 
151 ARG 151 A 151 A ? ASP 147 A 147 A ? -2.5 GLN 152 A 152 A ? -0.2 SER 155 A 155 A ? -1.4 GLN 156 A 156 A ? -0.3 
152 GLN 152 A 152 A ? GLN 148 A 148 A ? -2.5 ASP 147 A 147 A ? -0.2 ARG 151 A 151 A ? -0.2 CYS 150 A 150 A ? -0.2 
153 ALA 153 A 153 A ? GLU 149 A 149 A ? -1.9 TYR 154 A 154 A ? -0.2 ARG 151 A 151 A ? -0.2 GLN 152 A 152 A ? -0.2 
154 TYR 154 A 154 A ? CYS 150 A 150 A ? -1.7 GLU 149 A 149 A ? -0.1 ALA 157 A 157 A ? -1.5 GLN 152 A 152 A ? -0.2 
155 SER 155 A 155 A ? ARG 151 A 151 A ? -1.4 GLN 156 A 156 A ? -0.2 GLN 152 A 152 A ? -0.1 ARG 151 A 151 A ? -0.1 
156 GLN 156 A 156 A ? ARG 151 A 151 A ? -0.3 ILE 158 A 158 A ? -0.1 SER 155 A 155 A ? -0.2 ARG 151 A 151 A ? -0.1 
157 ALA 157 A 157 A ? TYR 154 A 154 A ? -1.5 ARG 151 A 151 A ? -0.2 THR 159 A 159 A ? -0.4 SER 155 A 155 A ? -0.1 
158 ILE 158 A 158 A ? ARG 151 A 151 A ? -0.1 ASP 147 A 147 A ? -0.1 VAL 160 A 160 A ? -0.2 GLN 156 A 156 A ? -0.1 
159 THR 159 A 159 A ? ALA 157 A 157 A ? -0.4 THR 82  A 82  A ? -0.1 MET 162 A 162 A ? -1.6 ALA 157 A 157 A ? -0.1 
160 VAL 160 A 160 A ? GLY 161 A 161 A ? -0.3 ILE 158 A 158 A ? -0.2 LYS 214 A 214 A ? -0.1 THR 159 A 159 A ? -0.0 
161 GLY 161 A 161 A ? THR 210 A 210 A ? -0.0 CYS 213 A 213 A ? -0.0 ASN 211 A 211 A ? -2.7 VAL 163 A 163 A ? -0.3 
162 MET 162 A 162 A ? THR 159 A 159 A ? -1.6 THR 210 A 210 A ? -0.2 CYS 164 A 164 A ? -0.3 THR 210 A 210 A ? -0.2 
163 VAL 163 A 163 A ? TYR 209 A 209 A ? -2.3 GLY 161 A 161 A ? -0.3 TYR 209 A 209 A ? -3.0 ALA 165 A 165 A ? -0.4 
164 CYS 164 A 164 A ? SER 145 A 145 A ? -0.4 MET 162 A 162 A ? -0.3 SER 145 A 145 A ? -2.9 GLY 166 A 166 A ? -0.3 
165 ALA 165 A 165 A ? GLY 207 A 207 A ? -1.9 VAL 163 A 163 A ? -0.4 GLY 207 A 207 A ? -2.0 VAL 167 A 167 A ? -0.3 
166 GLY 166 A 166 A ? ASN 143 A 143 A ? -2.3 CYS 164 A 164 A ? -0.3 ASN 143 A 143 A ? -1.1 ASP 173 A 173 A ? -0.1 
167 VAL 167 A 167 A ? LYS 172 A 172 A ? -0.8 ALA 165 A 165 A ? -0.3 GLY 170 A 170 A ? -2.4 GLY 204 A 204 A ? -0.3 
168 PRO 168 A 168 A ? ?   ?   ? ?   ? ? ?    ?   ?   ? ?   ? ? ?    GLY 204 A 204 A ? -1.2 VAL 167 A 167 A ? -0.1 
169 GLN 169 A 169 A ? GLY 170 A 170 A ? -0.3 PRO 203 A 203 A ? -0.2 GLY 171 A 171 A ? -0.1 ?   ?   ? ?   ? ? ?    
170 GLY 170 A 170 A ? VAL 167 A 167 A ? -2.4 LEU 202 A 202 A ? -0.2 GLN 169 A 169 A ? -0.3 LEU 202 A 202 A ? -0.2 
171 GLY 171 A 171 A ? ALA 201 A 201 A ? -2.2 GLN 169 A 169 A ? -0.1 ASP 173 A 173 A ? -0.3 LEU 202 A 202 A ? -0.1 
172 LYS 172 A 172 A ? VAL 167 A 167 A ? -0.2 LEU 202 A 202 A ? -0.1 VAL 167 A 167 A ? -0.8 SER 174 A 174 A ? -0.3 
173 ASP 173 A 173 A ? ILE 3   A 3   A ? -1.2 GLY 171 A 171 A ? -0.3 ILE 3   A 3   A ? -2.5 CYS 175 A 175 A ? -0.3 
174 SER 174 A 174 A ? LYS 172 A 172 A ? -0.3 ILE 2   A 2   A ? -0.2 ILE 2   A 2   A ? -0.3 ALA 201 A 201 A ? -0.2 
175 CYS 175 A 175 A ? LYS 1   A 1   A ? -0.6 ASP 173 A 173 A ? -0.3 ASP 178 A 178 A ? -1.8 GLY 124 A 124 A ? -0.1 
176 GLN 176 A 176 A ? GLY 177 A 177 A ? -0.3 GLU 198 A 198 A ? -0.2 THR 125 A 125 A ? -3.2 CYS 175 A 175 A ? -0.2 
177 GLY 177 A 177 A ? GLY 124 A 124 A ? -0.3 LEU 26  A 26  A ? -0.1 TRP 123 A 123 A ? -0.4 GLN 176 A 176 A ? -0.3 
178 ASP 178 A 178 A ? CYS 175 A 175 A ? -1.8 CYS 27  A 27  A ? -0.1 GLY 181 A 181 A ? -2.9 VAL 193 A 193 A ? -0.3 
179 SER 179 A 179 A ? GLY 180 A 180 A ? -0.3 LEU 26  A 26  A ? -0.2 GLY 28  A 28  A ? -3.3 SER 194 A 194 A ? -0.2 
180 GLY 180 A 180 A ? VAL 193 A 193 A ? -3.3 GLY 181 A 181 A ? -0.3 SER 179 A 179 A ? -0.3 SER 194 A 194 A ? -0.1 
181 GLY 181 A 181 A ? ASP 178 A 178 A ? -2.9 GLY 28  A 28  A ? -0.1 VAL 193 A 193 A ? -2.8 GLY 180 A 180 A ? -0.3 
182 PRO 182 A 182 A ? ?   ?   ? ?   ? ? ?    ?   ?   ? ?   ? ? ?    SER 121 A 121 A ? -1.3 VAL 184 A 184 A ? -0.6 
183 LEU 183 A 183 A ? GLY 191 A 191 A ? -2.5 GLY 181 A 181 A ? -0.2 GLN 190 A 190 A ? -3.0 GLY 191 A 191 A ? -1.5 
184 VAL 184 A 184 A ? LEU 119 A 119 A ? -3.3 PRO 182 A 182 A ? -0.6 LEU 119 A 119 A ? -3.4 LYS 186 A 186 A ? -0.4 
185 CYS 185 A 185 A ? GLN 188 A 188 A ? -2.6 LEU 183 A 183 A ? -0.5 GLN 188 A 188 A ? -1.8 CYS 118 A 118 A ? -0.2 
186 LYS 186 A 186 A ? SER 117 A 117 A ? -0.6 VAL 184 A 184 A ? -0.4 CYS 185 A 185 A ? -0.2 LEU 189 A 189 A ? -0.1 
187 GLY 187 A 187 A ? GLN 188 A 188 A ? -0.2 VAL 184 A 184 A ? -0.1 THR 106 A 106 A ? -0.5 LEU 189 A 189 A ? -0.4 
188 GLN 188 A 188 A ? CYS 185 A 185 A ? -1.8 ILE 105 A 105 A ? -0.1 CYS 185 A 185 A ? -2.6 GLN 190 A 190 A ? -0.6 
189 LEU 189 A 189 A ? THR 106 A 106 A ? -3.2 GLY 187 A 187 A ? -0.4 ALA 108 A 108 A ? -2.3 VAL 184 A 184 A ? -0.2 
190 GLN 190 A 190 A ? LEU 183 A 183 A ? -3.0 GLN 188 A 188 A ? -0.6 LEU 212 A 212 A ? -1.7 CYS 213 A 213 A ? -0.7 
191 GLY 191 A 191 A ? LEU 183 A 183 A ? -1.5 ASN 211 A 211 A ? -0.2 LEU 183 A 183 A ? -2.5 VAL 193 A 193 A ? -0.4 
192 LEU 192 A 192 A ? THR 210 A 210 A ? -0.9 GLN 190 A 190 A ? -0.3 THR 210 A 210 A ? -2.5 SER 194 A 194 A ? -0.3 
193 VAL 193 A 193 A ? GLY 181 A 181 A ? -2.8 GLY 191 A 191 A ? -0.4 GLY 180 A 180 A ? -3.3 TYR 209 A 209 A ? -0.2 
194 SER 194 A 194 A ? VAL 208 A 208 A ? -2.2 TRP 195 A 195 A ? -0.4 GLY 196 A 196 A ? -0.3 TYR 209 A 209 A ? -0.2 
195 TRP 195 A 195 A ? VAL 208 A 208 A ? -1.5 SER 179 A 179 A ? -0.0 VAL 208 A 208 A ? -2.6 SER 194 A 194 A ? -0.4 
196 GLY 196 A 196 A ? SER 194 A 194 A ? -0.3 GLY 207 A 207 A ? -0.2 GLY 207 A 207 A ? -0.1 CYS 200 A 200 A ? -0.1 
197 MET 197 A 197 A ? TRP 195 A 195 A ? -0.3 PRO 206 A 206 A ? -0.2 ALA 201 A 201 A ? -0.1 VAL 208 A 208 A ? -0.1 
198 GLU 198 A 198 A ? HIS 199 A 199 A ? -0.1 CYS 175 A 175 A ? -0.1 CYS 200 A 200 A ? -0.6 GLN 176 A 176 A ? -0.2 
199 HIS 199 A 199 A ? SER 128 A 128 A ? -0.1 CYS 175 A 175 A ? -0.1 LEU 202 A 202 A ? -0.4 MET 197 A 197 A ? -0.2 
200 CYS 200 A 200 A ? GLU 198 A 198 A ? -0.6 ALA 201 A 201 A ? -0.2 CYS 175 A 175 A ? -0.1 ASP 173 A 173 A ? -0.1 
201 ALA 201 A 201 A ? TYR 205 A 205 A ? -0.3 SER 174 A 174 A ? -0.2 GLY 171 A 171 A ? -2.2 CYS 200 A 200 A ? -0.2 
202 LEU 202 A 202 A ? TYR 205 A 205 A ? -0.5 HIS 199 A 199 A ? -0.4 TYR 205 A 205 A ? -2.2 GLY 170 A 170 A ? -0.2 
203 PRO 203 A 203 A ? ?   ?   ? ?   ? ? ?    ?   ?   ? ?   ? ? ?    GLN 169 A 169 A ? -0.2 LEU 202 A 202 A ? -0.1 
204 GLY 204 A 204 A ? PRO 168 A 168 A ? -1.2 VAL 167 A 167 A ? -0.3 GLN 169 A 169 A ? -0.1 GLY 166 A 166 A ? -0.0 
205 TYR 205 A 205 A ? LEU 202 A 202 A ? -2.2 VAL 167 A 167 A ? -0.2 LEU 202 A 202 A ? -0.5 ALA 201 A 201 A ? -0.3 
206 PRO 206 A 206 A ? ?   ?   ? ?   ? ? ?    ?   ?   ? ?   ? ? ?    GLY 166 A 166 A ? -0.2 MET 197 A 197 A ? -0.2 
207 GLY 207 A 207 A ? ALA 165 A 165 A ? -2.0 GLY 196 A 196 A ? -0.1 ALA 165 A 165 A ? -1.9 TYR 209 A 209 A ? -0.5 
208 VAL 208 A 208 A ? TRP 195 A 195 A ? -2.6 CYS 164 A 164 A ? -0.2 SER 194 A 194 A ? -2.2 TRP 195 A 195 A ? -1.5 
209 TYR 209 A 209 A ? VAL 163 A 163 A ? -3.0 GLY 207 A 207 A ? -0.5 VAL 163 A 163 A ? -2.3 ASN 211 A 211 A ? -0.4 
210 THR 210 A 210 A ? LEU 192 A 192 A ? -2.5 VAL 208 A 208 A ? -0.3 LEU 212 A 212 A ? -1.1 LEU 192 A 192 A ? -0.9 
211 ASN 211 A 211 A ? GLY 161 A 161 A ? -2.7 TYR 209 A 209 A ? -0.4 LYS 214 A 214 A ? -1.2 TYR 215 A 215 A ? -0.3 
212 LEU 212 A 212 A ? GLN 190 A 190 A ? -1.7 THR 210 A 210 A ? -1.1 TYR 215 A 215 A ? -1.4 ARG 216 A 216 A ? -0.2 
213 CYS 213 A 213 A ? GLN 190 A 190 A ? -0.7 LYS 214 A 214 A ? -0.2 ARG 216 A 216 A ? -0.6 LEU 212 A 212 A ? -0.3 
214 LYS 214 A 214 A ? ASN 211 A 211 A ? -1.2 TYR 215 A 215 A ? -0.2 CYS 213 A 213 A ? -0.2 LEU 212 A 212 A ? -0.2 
215 TYR 215 A 215 A ? LEU 212 A 212 A ? -1.4 ASN 211 A 211 A ? -0.3 ILE 219 A 219 A ? -2.5 LYS 214 A 214 A ? -0.2 
216 ARG 216 A 216 A ? CYS 213 A 213 A ? -0.6 LEU 212 A 212 A ? -0.2 GLN 220 A 220 A ? -2.9 ASN 221 A 221 A ? -0.2 
217 THR 217 A 217 A ? TRP 218 A 218 A ? -0.2 ILE 219 A 219 A ? -0.2 ASN 221 A 221 A ? -2.5 THR 222 A 222 A ? -0.2 
218 TRP 218 A 218 A ? GLN 220 A 220 A ? -0.2 ILE 219 A 219 A ? -0.2 THR 222 A 222 A ? -2.2 THR 217 A 217 A ? -0.2 
219 ILE 219 A 219 A ? TYR 215 A 215 A ? -2.5 GLN 220 A 220 A ? -0.2 ILE 223 A 223 A ? -2.3 TRP 224 A 224 A ? -0.2 
220 GLN 220 A 220 A ? ARG 216 A 216 A ? -2.9 ASN 221 A 221 A ? -0.2 TRP 224 A 224 A ? -1.8 ILE 219 A 219 A ? -0.2 
221 ASN 221 A 221 A ? THR 217 A 217 A ? -2.5 ARG 216 A 216 A ? -0.2 SER 225 A 225 A ? -1.4 GLN 220 A 220 A ? -0.2 
222 THR 222 A 222 A ? TRP 218 A 218 A ? -2.2 THR 217 A 217 A ? -0.2 GLN 220 A 220 A ? -0.2 ASN 221 A 221 A ? -0.2 
223 ILE 223 A 223 A ? ILE 219 A 219 A ? -2.3 TRP 218 A 218 A ? -0.2 ASN 221 A 221 A ? -0.2 THR 222 A 222 A ? -0.2 
224 TRP 224 A 224 A ? GLN 220 A 220 A ? -1.8 ILE 219 A 219 A ? -0.2 LYS 226 A 226 A ? -0.6 ILE 223 A 223 A ? -0.2 
225 SER 225 A 225 A ? ASN 221 A 221 A ? -1.4 GLN 220 A 220 A ? -0.2 ASN 221 A 221 A ? -0.0 ?   ?   ? ?   ? ? ?    
226 LYS 226 A 226 A ? TRP 224 A 224 A ? -0.6 ?   ?   ? ?   ? ? ?    TRP 224 A 224 A ? -0.1 ILE 223 A 223 A ? -0.0 
# 
loop_
_dssp_statistics_histogram.entry_id 
_dssp_statistics_histogram.type 
_dssp_statistics_histogram.1 
_dssp_statistics_histogram.2 
_dssp_statistics_histogram.3 
_dssp_statistics_histogram.4 
_dssp_statistics_histogram.5 
_dssp_statistics_histogram.6 
_dssp_statistics_histogram.7 
_dssp_statistics_histogram.8 
_dssp_statistics_histogram.9 
_dssp_statistics_histogram.10 
_dssp_statistics_histogram.11 
_dssp_statistics_histogram.12 
_dssp_statistics_histogram.13 
_dssp_statistics_histogram.14 
_dssp_statistics_histogram.15 
_dssp_statistics_histogram.16 
_dssp_statistics_histogram.17 
_dssp_statistics_histogram.18 
_dssp_statistics_histogram.19 
_dssp_statistics_histogram.20 
_dssp_statistics_histogram.21 
_dssp_statistics_histogram.22 
_dssp_statistics_histogram.23 
_dssp_statistics_histogram.24 
_dssp_statistics_histogram.25 
_dssp_statistics_histogram.26 
_dssp_statistics_histogram.27 
_dssp_statistics_histogram.28 
_dssp_statistics_histogram.29 
_dssp_statistics_histogram.30 
Calu_KLK14 residues_per_alpha_helix        0 0 0 0 0 0 0 1 1 0 0 0 0 0 0 0 0 0 0 0 0 0 0 0 0 0 0 0 0 0 
Calu_KLK14 parallel_bridges_per_ladder     1 0 0 0 0 0 0 0 0 0 0 0 0 0 0 0 0 0 0 0 0 0 0 0 0 0 0 0 0 0 
Calu_KLK14 antiparallel_bridges_per_ladder 1 4 1 5 2 2 0 0 0 0 0 0 0 0 0 0 0 0 0 0 0 0 0 0 0 0 0 0 0 0 
Calu_KLK14 ladders_per_sheet               1 0 0 0 0 1 0 1 0 0 0 0 0 0 0 0 0 0 0 0 0 0 0 0 0 0 0 0 0 0 
# 
loop_
_dssp_statistics_hbond.entry_id 
_dssp_statistics_hbond.type 
_dssp_statistics_hbond.count 
_dssp_statistics_hbond.count_per_100 
Calu_KLK14 O(I)-->H-N(J)          139 61.5 
Calu_KLK14 'PARALLEL BRIDGES'     2   0.9  
Calu_KLK14 'ANTIPARALLEL BRIDGES' 71  31.4 
Calu_KLK14 O(I)-->H-N(I-5)        2   0.9  
Calu_KLK14 O(I)-->H-N(I-4)        1   0.4  
Calu_KLK14 O(I)-->H-N(I-3)        4   1.8  
Calu_KLK14 O(I)-->H-N(I-2)        0   0.0  
Calu_KLK14 O(I)-->H-N(I-1)        0   0.0  
Calu_KLK14 O(I)-->H-N(I+0)        0   0.0  
Calu_KLK14 O(I)-->H-N(I+1)        0   0.0  
Calu_KLK14 O(I)-->H-N(I+2)        15  6.6  
Calu_KLK14 O(I)-->H-N(I+3)        20  8.8  
Calu_KLK14 O(I)-->H-N(I+4)        14  6.2  
Calu_KLK14 O(I)-->H-N(I+5)        0   0.0  
# 
_dssp_statistics.entry_id                       Calu_KLK14 
_dssp_statistics.nr_of_residues                 226 
_dssp_statistics.nr_of_chains                   1 
_dssp_statistics.nr_of_ss_bridges_total         0 
_dssp_statistics.nr_of_ss_bridges_intra_chain   0 
_dssp_statistics.nr_of_ss_bridges_inter_chain   0 
# 
loop_
_chem_comp.id 
_chem_comp.type 
_chem_comp.mon_nstd_flag 
_chem_comp.name 
_chem_comp.formula 
_chem_comp.formula_weight 
ALA 'L-PEPTIDE LINKING' y ALANINE         'C3 H7 N O2'     89.093 
ARG 'L-PEPTIDE LINKING' y ARGININE        'C6 H15 N4 O2'  175.209 
ASN 'L-PEPTIDE LINKING' y ASPARAGINE      'C4 H8 N2 O3'   132.118 
ASP 'L-PEPTIDE LINKING' y 'ASPARTIC ACID' 'C4 H7 N O4'    133.103 
CYS 'L-PEPTIDE LINKING' y CYSTEINE        'C3 H7 N O2 S'  121.158 
GLN 'L-PEPTIDE LINKING' y GLUTAMINE       'C5 H10 N2 O3'  146.144 
GLU 'L-PEPTIDE LINKING' y 'GLUTAMIC ACID' 'C5 H9 N O4'    147.129 
GLY 'PEPTIDE LINKING'   y GLYCINE         'C2 H5 N O2'     75.067 
HIS 'L-PEPTIDE LINKING' y HISTIDINE       'C6 H10 N3 O2'  156.162 
ILE 'L-PEPTIDE LINKING' y ISOLEUCINE      'C6 H13 N O2'   131.173 
LEU 'L-PEPTIDE LINKING' y LEUCINE         'C6 H13 N O2'   131.173 
LYS 'L-PEPTIDE LINKING' y LYSINE          'C6 H15 N2 O2'  147.195 
MET 'L-PEPTIDE LINKING' y METHIONINE      'C5 H11 N O2 S' 149.211 
PHE 'L-PEPTIDE LINKING' y PHENYLALANINE   'C9 H11 N O2'   165.189 
PRO 'L-PEPTIDE LINKING' y PROLINE         'C5 H9 N O2'     115.13 
SER 'L-PEPTIDE LINKING' y SERINE          'C3 H7 N O3'    105.093 
THR 'L-PEPTIDE LINKING' y THREONINE       'C4 H9 N O3'    119.119 
TRP 'L-PEPTIDE LINKING' y TRYPTOPHAN      'C11 H12 N2 O2' 204.225 
TYR 'L-PEPTIDE LINKING' y TYROSINE        'C9 H11 N O3'   181.189 
VAL 'L-PEPTIDE LINKING' y VALINE          'C5 H11 N O2'   117.146 
# 
loop_
_atom_type.symbol 
N 
C 
O 
S 
# 
loop_
_entity_poly_seq.entity_id 
_entity_poly_seq.num 
_entity_poly_seq.mon_id 
_entity_poly_seq.hetero 
1   1 LYS n 
1   2 ILE n 
1   3 ILE n 
1   4 GLY n 
1   5 GLY n 
1   6 TYR n 
1   7 THR n 
1   8 CYS n 
1   9 ILE n 
1  10 GLN n 
1  11 ASN n 
1  12 SER n 
1  13 GLN n 
1  14 PRO n 
1  15 TRP n 
1  16 GLN n 
1  17 ALA n 
1  18 ALA n 
1  19 LEU n 
1  20 LEU n 
1  21 ALA n 
1  22 PHE n 
1  23 ARG n 
1  24 ARG n 
1  25 PHE n 
1  26 LEU n 
1  27 CYS n 
1  28 GLY n 
1  29 GLY n 
1  30 ALA n 
1  31 LEU n 
1  32 LEU n 
1  33 SER n 
1  34 ARG n 
1  35 GLN n 
1  36 TRP n 
1  37 VAL n 
1  38 ILE n 
1  39 THR n 
1  40 ALA n 
1  41 ALA n 
1  42 HIS n 
1  43 CYS n 
1  44 ALA n 
1  45 ARG n 
1  46 PRO n 
1  47 ILE n 
1  48 LEU n 
1  49 ARG n 
1  50 ILE n 
1  51 ALA n 
1  52 LEU n 
1  53 GLY n 
1  54 LYS n 
1  55 HIS n 
1  56 ASN n 
1  57 LEU n 
1  58 LYS n 
1  59 ASN n 
1  60 TRP n 
1  61 GLU n 
1  62 ALA n 
1  63 THR n 
1  64 GLN n 
1  65 GLN n 
1  66 VAL n 
1  67 LEU n 
1  68 ARG n 
1  69 VAL n 
1  70 VAL n 
1  71 ARG n 
1  72 GLN n 
1  73 VAL n 
1  74 PRO n 
1  75 HIS n 
1  76 PRO n 
1  77 GLN n 
1  78 TYR n 
1  79 ASN n 
1  80 SER n 
1  81 GLN n 
1  82 THR n 
1  83 HIS n 
1  84 ASN n 
1  85 ASN n 
1  86 ASP n 
1  87 LEU n 
1  88 MET n 
1  89 LEU n 
1  90 LEU n 
1  91 GLN n 
1  92 LEU n 
1  93 GLU n 
1  94 ARG n 
1  95 PRO n 
1  96 ILE n 
1  97 GLN n 
1  98 LEU n 
1  99 GLY n 
1 100 ARG n 
1 101 ALA n 
1 102 VAL n 
1 103 ARG n 
1 104 PRO n 
1 105 ILE n 
1 106 THR n 
1 107 ILE n 
1 108 ALA n 
1 109 SER n 
1 110 SER n 
1 111 CYS n 
1 112 ALA n 
1 113 ARG n 
1 114 PRO n 
1 115 GLY n 
1 116 THR n 
1 117 SER n 
1 118 CYS n 
1 119 LEU n 
1 120 VAL n 
1 121 SER n 
1 122 GLY n 
1 123 TRP n 
1 124 GLY n 
1 125 THR n 
1 126 THR n 
1 127 SER n 
1 128 SER n 
1 129 PRO n 
1 130 ILE n 
1 131 VAL n 
1 132 ARG n 
1 133 TYR n 
1 134 PRO n 
1 135 ASN n 
1 136 SER n 
1 137 LEU n 
1 138 GLN n 
1 139 CYS n 
1 140 VAL n 
1 141 ASN n 
1 142 ILE n 
1 143 ASN n 
1 144 ILE n 
1 145 SER n 
1 146 SER n 
1 147 ASP n 
1 148 GLN n 
1 149 GLU n 
1 150 CYS n 
1 151 ARG n 
1 152 GLN n 
1 153 ALA n 
1 154 TYR n 
1 155 SER n 
1 156 GLN n 
1 157 ALA n 
1 158 ILE n 
1 159 THR n 
1 160 VAL n 
1 161 GLY n 
1 162 MET n 
1 163 VAL n 
1 164 CYS n 
1 165 ALA n 
1 166 GLY n 
1 167 VAL n 
1 168 PRO n 
1 169 GLN n 
1 170 GLY n 
1 171 GLY n 
1 172 LYS n 
1 173 ASP n 
1 174 SER n 
1 175 CYS n 
1 176 GLN n 
1 177 GLY n 
1 178 ASP n 
1 179 SER n 
1 180 GLY n 
1 181 GLY n 
1 182 PRO n 
1 183 LEU n 
1 184 VAL n 
1 185 CYS n 
1 186 LYS n 
1 187 GLY n 
1 188 GLN n 
1 189 LEU n 
1 190 GLN n 
1 191 GLY n 
1 192 LEU n 
1 193 VAL n 
1 194 SER n 
1 195 TRP n 
1 196 GLY n 
1 197 MET n 
1 198 GLU n 
1 199 HIS n 
1 200 CYS n 
1 201 ALA n 
1 202 LEU n 
1 203 PRO n 
1 204 GLY n 
1 205 TYR n 
1 206 PRO n 
1 207 GLY n 
1 208 VAL n 
1 209 TYR n 
1 210 THR n 
1 211 ASN n 
1 212 LEU n 
1 213 CYS n 
1 214 LYS n 
1 215 TYR n 
1 216 ARG n 
1 217 THR n 
1 218 TRP n 
1 219 ILE n 
1 220 GLN n 
1 221 ASN n 
1 222 THR n 
1 223 ILE n 
1 224 TRP n 
1 225 SER n 
1 226 LYS n 
# 
loop_
_pdbx_poly_seq_scheme.asym_id 
_pdbx_poly_seq_scheme.entity_id 
_pdbx_poly_seq_scheme.seq_id 
_pdbx_poly_seq_scheme.mon_id 
_pdbx_poly_seq_scheme.ndb_seq_num 
_pdbx_poly_seq_scheme.pdb_seq_num 
_pdbx_poly_seq_scheme.auth_seq_num 
_pdbx_poly_seq_scheme.pdb_mon_id 
_pdbx_poly_seq_scheme.auth_mon_id 
_pdbx_poly_seq_scheme.pdb_strand_id 
_pdbx_poly_seq_scheme.pdb_ins_code 
_pdbx_poly_seq_scheme.hetero 
A 1   1 LYS   1 1   1   LYS LYS A ? n 
A 1   2 ILE   2 2   2   ILE ILE A ? n 
A 1   3 ILE   3 3   3   ILE ILE A ? n 
A 1   4 GLY   4 4   4   GLY GLY A ? n 
A 1   5 GLY   5 5   5   GLY GLY A ? n 
A 1   6 TYR   6 6   6   TYR TYR A ? n 
A 1   7 THR   7 7   7   THR THR A ? n 
A 1   8 CYS   8 8   8   CYS CYS A ? n 
A 1   9 ILE   9 9   9   ILE ILE A ? n 
A 1  10 GLN  10 10  10  GLN GLN A ? n 
A 1  11 ASN  11 11  11  ASN ASN A ? n 
A 1  12 SER  12 12  12  SER SER A ? n 
A 1  13 GLN  13 13  13  GLN GLN A ? n 
A 1  14 PRO  14 14  14  PRO PRO A ? n 
A 1  15 TRP  15 15  15  TRP TRP A ? n 
A 1  16 GLN  16 16  16  GLN GLN A ? n 
A 1  17 ALA  17 17  17  ALA ALA A ? n 
A 1  18 ALA  18 18  18  ALA ALA A ? n 
A 1  19 LEU  19 19  19  LEU LEU A ? n 
A 1  20 LEU  20 20  20  LEU LEU A ? n 
A 1  21 ALA  21 21  21  ALA ALA A ? n 
A 1  22 PHE  22 22  22  PHE PHE A ? n 
A 1  23 ARG  23 23  23  ARG ARG A ? n 
A 1  24 ARG  24 24  24  ARG ARG A ? n 
A 1  25 PHE  25 25  25  PHE PHE A ? n 
A 1  26 LEU  26 26  26  LEU LEU A ? n 
A 1  27 CYS  27 27  27  CYS CYS A ? n 
A 1  28 GLY  28 28  28  GLY GLY A ? n 
A 1  29 GLY  29 29  29  GLY GLY A ? n 
A 1  30 ALA  30 30  30  ALA ALA A ? n 
A 1  31 LEU  31 31  31  LEU LEU A ? n 
A 1  32 LEU  32 32  32  LEU LEU A ? n 
A 1  33 SER  33 33  33  SER SER A ? n 
A 1  34 ARG  34 34  34  ARG ARG A ? n 
A 1  35 GLN  35 35  35  GLN GLN A ? n 
A 1  36 TRP  36 36  36  TRP TRP A ? n 
A 1  37 VAL  37 37  37  VAL VAL A ? n 
A 1  38 ILE  38 38  38  ILE ILE A ? n 
A 1  39 THR  39 39  39  THR THR A ? n 
A 1  40 ALA  40 40  40  ALA ALA A ? n 
A 1  41 ALA  41 41  41  ALA ALA A ? n 
A 1  42 HIS  42 42  42  HIS HIS A ? n 
A 1  43 CYS  43 43  43  CYS CYS A ? n 
A 1  44 ALA  44 44  44  ALA ALA A ? n 
A 1  45 ARG  45 45  45  ARG ARG A ? n 
A 1  46 PRO  46 46  46  PRO PRO A ? n 
A 1  47 ILE  47 47  47  ILE ILE A ? n 
A 1  48 LEU  48 48  48  LEU LEU A ? n 
A 1  49 ARG  49 49  49  ARG ARG A ? n 
A 1  50 ILE  50 50  50  ILE ILE A ? n 
A 1  51 ALA  51 51  51  ALA ALA A ? n 
A 1  52 LEU  52 52  52  LEU LEU A ? n 
A 1  53 GLY  53 53  53  GLY GLY A ? n 
A 1  54 LYS  54 54  54  LYS LYS A ? n 
A 1  55 HIS  55 55  55  HIS HIS A ? n 
A 1  56 ASN  56 56  56  ASN ASN A ? n 
A 1  57 LEU  57 57  57  LEU LEU A ? n 
A 1  58 LYS  58 58  58  LYS LYS A ? n 
A 1  59 ASN  59 59  59  ASN ASN A ? n 
A 1  60 TRP  60 60  60  TRP TRP A ? n 
A 1  61 GLU  61 61  61  GLU GLU A ? n 
A 1  62 ALA  62 62  62  ALA ALA A ? n 
A 1  63 THR  63 63  63  THR THR A ? n 
A 1  64 GLN  64 64  64  GLN GLN A ? n 
A 1  65 GLN  65 65  65  GLN GLN A ? n 
A 1  66 VAL  66 66  66  VAL VAL A ? n 
A 1  67 LEU  67 67  67  LEU LEU A ? n 
A 1  68 ARG  68 68  68  ARG ARG A ? n 
A 1  69 VAL  69 69  69  VAL VAL A ? n 
A 1  70 VAL  70 70  70  VAL VAL A ? n 
A 1  71 ARG  71 71  71  ARG ARG A ? n 
A 1  72 GLN  72 72  72  GLN GLN A ? n 
A 1  73 VAL  73 73  73  VAL VAL A ? n 
A 1  74 PRO  74 74  74  PRO PRO A ? n 
A 1  75 HIS  75 75  75  HIS HIS A ? n 
A 1  76 PRO  76 76  76  PRO PRO A ? n 
A 1  77 GLN  77 77  77  GLN GLN A ? n 
A 1  78 TYR  78 78  78  TYR TYR A ? n 
A 1  79 ASN  79 79  79  ASN ASN A ? n 
A 1  80 SER  80 80  80  SER SER A ? n 
A 1  81 GLN  81 81  81  GLN GLN A ? n 
A 1  82 THR  82 82  82  THR THR A ? n 
A 1  83 HIS  83 83  83  HIS HIS A ? n 
A 1  84 ASN  84 84  84  ASN ASN A ? n 
A 1  85 ASN  85 85  85  ASN ASN A ? n 
A 1  86 ASP  86 86  86  ASP ASP A ? n 
A 1  87 LEU  87 87  87  LEU LEU A ? n 
A 1  88 MET  88 88  88  MET MET A ? n 
A 1  89 LEU  89 89  89  LEU LEU A ? n 
A 1  90 LEU  90 90  90  LEU LEU A ? n 
A 1  91 GLN  91 91  91  GLN GLN A ? n 
A 1  92 LEU  92 92  92  LEU LEU A ? n 
A 1  93 GLU  93 93  93  GLU GLU A ? n 
A 1  94 ARG  94 94  94  ARG ARG A ? n 
A 1  95 PRO  95 95  95  PRO PRO A ? n 
A 1  96 ILE  96 96  96  ILE ILE A ? n 
A 1  97 GLN  97 97  97  GLN GLN A ? n 
A 1  98 LEU  98 98  98  LEU LEU A ? n 
A 1  99 GLY  99 99  99  GLY GLY A ? n 
A 1 100 ARG 100 100 100 ARG ARG A ? n 
A 1 101 ALA 101 101 101 ALA ALA A ? n 
A 1 102 VAL 102 102 102 VAL VAL A ? n 
A 1 103 ARG 103 103 103 ARG ARG A ? n 
A 1 104 PRO 104 104 104 PRO PRO A ? n 
A 1 105 ILE 105 105 105 ILE ILE A ? n 
A 1 106 THR 106 106 106 THR THR A ? n 
A 1 107 ILE 107 107 107 ILE ILE A ? n 
A 1 108 ALA 108 108 108 ALA ALA A ? n 
A 1 109 SER 109 109 109 SER SER A ? n 
A 1 110 SER 110 110 110 SER SER A ? n 
A 1 111 CYS 111 111 111 CYS CYS A ? n 
A 1 112 ALA 112 112 112 ALA ALA A ? n 
A 1 113 ARG 113 113 113 ARG ARG A ? n 
A 1 114 PRO 114 114 114 PRO PRO A ? n 
A 1 115 GLY 115 115 115 GLY GLY A ? n 
A 1 116 THR 116 116 116 THR THR A ? n 
A 1 117 SER 117 117 117 SER SER A ? n 
A 1 118 CYS 118 118 118 CYS CYS A ? n 
A 1 119 LEU 119 119 119 LEU LEU A ? n 
A 1 120 VAL 120 120 120 VAL VAL A ? n 
A 1 121 SER 121 121 121 SER SER A ? n 
A 1 122 GLY 122 122 122 GLY GLY A ? n 
A 1 123 TRP 123 123 123 TRP TRP A ? n 
A 1 124 GLY 124 124 124 GLY GLY A ? n 
A 1 125 THR 125 125 125 THR THR A ? n 
A 1 126 THR 126 126 126 THR THR A ? n 
A 1 127 SER 127 127 127 SER SER A ? n 
A 1 128 SER 128 128 128 SER SER A ? n 
A 1 129 PRO 129 129 129 PRO PRO A ? n 
A 1 130 ILE 130 130 130 ILE ILE A ? n 
A 1 131 VAL 131 131 131 VAL VAL A ? n 
A 1 132 ARG 132 132 132 ARG ARG A ? n 
A 1 133 TYR 133 133 133 TYR TYR A ? n 
A 1 134 PRO 134 134 134 PRO PRO A ? n 
A 1 135 ASN 135 135 135 ASN ASN A ? n 
A 1 136 SER 136 136 136 SER SER A ? n 
A 1 137 LEU 137 137 137 LEU LEU A ? n 
A 1 138 GLN 138 138 138 GLN GLN A ? n 
A 1 139 CYS 139 139 139 CYS CYS A ? n 
A 1 140 VAL 140 140 140 VAL VAL A ? n 
A 1 141 ASN 141 141 141 ASN ASN A ? n 
A 1 142 ILE 142 142 142 ILE ILE A ? n 
A 1 143 ASN 143 143 143 ASN ASN A ? n 
A 1 144 ILE 144 144 144 ILE ILE A ? n 
A 1 145 SER 145 145 145 SER SER A ? n 
A 1 146 SER 146 146 146 SER SER A ? n 
A 1 147 ASP 147 147 147 ASP ASP A ? n 
A 1 148 GLN 148 148 148 GLN GLN A ? n 
A 1 149 GLU 149 149 149 GLU GLU A ? n 
A 1 150 CYS 150 150 150 CYS CYS A ? n 
A 1 151 ARG 151 151 151 ARG ARG A ? n 
A 1 152 GLN 152 152 152 GLN GLN A ? n 
A 1 153 ALA 153 153 153 ALA ALA A ? n 
A 1 154 TYR 154 154 154 TYR TYR A ? n 
A 1 155 SER 155 155 155 SER SER A ? n 
A 1 156 GLN 156 156 156 GLN GLN A ? n 
A 1 157 ALA 157 157 157 ALA ALA A ? n 
A 1 158 ILE 158 158 158 ILE ILE A ? n 
A 1 159 THR 159 159 159 THR THR A ? n 
A 1 160 VAL 160 160 160 VAL VAL A ? n 
A 1 161 GLY 161 161 161 GLY GLY A ? n 
A 1 162 MET 162 162 162 MET MET A ? n 
A 1 163 VAL 163 163 163 VAL VAL A ? n 
A 1 164 CYS 164 164 164 CYS CYS A ? n 
A 1 165 ALA 165 165 165 ALA ALA A ? n 
A 1 166 GLY 166 166 166 GLY GLY A ? n 
A 1 167 VAL 167 167 167 VAL VAL A ? n 
A 1 168 PRO 168 168 168 PRO PRO A ? n 
A 1 169 GLN 169 169 169 GLN GLN A ? n 
A 1 170 GLY 170 170 170 GLY GLY A ? n 
A 1 171 GLY 171 171 171 GLY GLY A ? n 
A 1 172 LYS 172 172 172 LYS LYS A ? n 
A 1 173 ASP 173 173 173 ASP ASP A ? n 
A 1 174 SER 174 174 174 SER SER A ? n 
A 1 175 CYS 175 175 175 CYS CYS A ? n 
A 1 176 GLN 176 176 176 GLN GLN A ? n 
A 1 177 GLY 177 177 177 GLY GLY A ? n 
A 1 178 ASP 178 178 178 ASP ASP A ? n 
A 1 179 SER 179 179 179 SER SER A ? n 
A 1 180 GLY 180 180 180 GLY GLY A ? n 
A 1 181 GLY 181 181 181 GLY GLY A ? n 
A 1 182 PRO 182 182 182 PRO PRO A ? n 
A 1 183 LEU 183 183 183 LEU LEU A ? n 
A 1 184 VAL 184 184 184 VAL VAL A ? n 
A 1 185 CYS 185 185 185 CYS CYS A ? n 
A 1 186 LYS 186 186 186 LYS LYS A ? n 
A 1 187 GLY 187 187 187 GLY GLY A ? n 
A 1 188 GLN 188 188 188 GLN GLN A ? n 
A 1 189 LEU 189 189 189 LEU LEU A ? n 
A 1 190 GLN 190 190 190 GLN GLN A ? n 
A 1 191 GLY 191 191 191 GLY GLY A ? n 
A 1 192 LEU 192 192 192 LEU LEU A ? n 
A 1 193 VAL 193 193 193 VAL VAL A ? n 
A 1 194 SER 194 194 194 SER SER A ? n 
A 1 195 TRP 195 195 195 TRP TRP A ? n 
A 1 196 GLY 196 196 196 GLY GLY A ? n 
A 1 197 MET 197 197 197 MET MET A ? n 
A 1 198 GLU 198 198 198 GLU GLU A ? n 
A 1 199 HIS 199 199 199 HIS HIS A ? n 
A 1 200 CYS 200 200 200 CYS CYS A ? n 
A 1 201 ALA 201 201 201 ALA ALA A ? n 
A 1 202 LEU 202 202 202 LEU LEU A ? n 
A 1 203 PRO 203 203 203 PRO PRO A ? n 
A 1 204 GLY 204 204 204 GLY GLY A ? n 
A 1 205 TYR 205 205 205 TYR TYR A ? n 
A 1 206 PRO 206 206 206 PRO PRO A ? n 
A 1 207 GLY 207 207 207 GLY GLY A ? n 
A 1 208 VAL 208 208 208 VAL VAL A ? n 
A 1 209 TYR 209 209 209 TYR TYR A ? n 
A 1 210 THR 210 210 210 THR THR A ? n 
A 1 211 ASN 211 211 211 ASN ASN A ? n 
A 1 212 LEU 212 212 212 LEU LEU A ? n 
A 1 213 CYS 213 213 213 CYS CYS A ? n 
A 1 214 LYS 214 214 214 LYS LYS A ? n 
A 1 215 TYR 215 215 215 TYR TYR A ? n 
A 1 216 ARG 216 216 216 ARG ARG A ? n 
A 1 217 THR 217 217 217 THR THR A ? n 
A 1 218 TRP 218 218 218 TRP TRP A ? n 
A 1 219 ILE 219 219 219 ILE ILE A ? n 
A 1 220 GLN 220 220 220 GLN GLN A ? n 
A 1 221 ASN 221 221 221 ASN ASN A ? n 
A 1 222 THR 222 222 222 THR THR A ? n 
A 1 223 ILE 223 223 223 ILE ILE A ? n 
A 1 224 TRP 224 224 224 TRP TRP A ? n 
A 1 225 SER 225 225 225 SER SER A ? n 
A 1 226 LYS 226 226 226 LYS LYS A ? n 
# 
loop_
_atom_site.group_PDB 
_atom_site.id 
_atom_site.type_symbol 
_atom_site.label_atom_id 
_atom_site.label_alt_id 
_atom_site.label_comp_id 
_atom_site.label_asym_id 
_atom_site.label_entity_id 
_atom_site.label_seq_id 
_atom_site.pdbx_PDB_ins_code 
_atom_site.Cartn_x 
_atom_site.Cartn_y 
_atom_site.Cartn_z 
_atom_site.occupancy 
_atom_site.B_iso_or_equiv 
_atom_site.pdbx_formal_charge 
_atom_site.auth_seq_id 
_atom_site.auth_comp_id 
_atom_site.auth_asym_id 
_atom_site.auth_atom_id 
_atom_site.pdbx_PDB_model_num 
ATOM 1    N N   ? LYS A 1   1 ?   1.638   8.936  -6.529 1.000 62.240 ? 1   LYS A N   1 
ATOM 2    C CA  ? LYS A 1   1 ?   1.889   9.168  -7.948 1.000 62.240 ? 1   LYS A CA  1 
ATOM 3    C C   ? LYS A 1   1 ?   1.410   7.990  -8.792 1.000 62.240 ? 1   LYS A C   1 
ATOM 4    C CB  ? LYS A 1   1 ?   3.377   9.420  -8.197 1.000 62.240 ? 1   LYS A CB  1 
ATOM 5    O O   ? LYS A 1   1 ?   1.767   6.841  -8.522 1.000 62.240 ? 1   LYS A O   1 
ATOM 6    C CG  ? LYS A 1   1 ?   3.713   9.778  -9.637 1.000 62.240 ? 1   LYS A CG  1 
ATOM 7    C CD  ? LYS A 1   1 ?   5.195  10.084  -9.806 1.000 62.240 ? 1   LYS A CD  1 
ATOM 8    C CE  ? LYS A 1   1 ?   5.554  10.329 -11.265 1.000 62.240 ? 1   LYS A CE  1 
ATOM 9    N NZ  ? LYS A 1   1 ?   7.010  10.610 -11.439 1.000 62.240 ? 1   LYS A NZ  1 
ATOM 10   N N   ? ILE A 1   2 ?   0.681   8.264  -9.650 1.000 78.330 ? 2   ILE A N   1 
ATOM 11   C CA  ? ILE A 1   2 ?   0.670   7.337 -10.776 1.000 78.330 ? 2   ILE A CA  1 
ATOM 12   C C   ? ILE A 1   2 ?   1.160   8.049 -12.035 1.000 78.330 ? 2   ILE A C   1 
ATOM 13   C CB  ? ILE A 1   2 ?  -0.738   6.746 -11.009 1.000 78.330 ? 2   ILE A CB  1 
ATOM 14   O O   ? ILE A 1   2 ?   0.434   8.853 -12.624 1.000 78.330 ? 2   ILE A O   1 
ATOM 15   C CG1 ? ILE A 1   2 ?  -1.234   6.034  -9.745 1.000 78.330 ? 2   ILE A CG1 1 
ATOM 16   C CG2 ? ILE A 1   2 ?  -0.732   5.793 -12.208 1.000 78.330 ? 2   ILE A CG2 1 
ATOM 17   C CD1 ? ILE A 1   2 ?  -0.452   4.774  -9.397 1.000 78.330 ? 2   ILE A CD1 1 
ATOM 18   N N   ? ILE A 1   3 ?   2.455   8.148 -12.295 1.000 80.850 ? 3   ILE A N   1 
ATOM 19   C CA  ? ILE A 1   3 ?   3.107   8.775 -13.440 1.000 80.850 ? 3   ILE A CA  1 
ATOM 20   C C   ? ILE A 1   3 ?   3.018   7.853 -14.654 1.000 80.850 ? 3   ILE A C   1 
ATOM 21   C CB  ? ILE A 1   3 ?   4.583   9.116 -13.133 1.000 80.850 ? 3   ILE A CB  1 
ATOM 22   O O   ? ILE A 1   3 ?   3.355   6.670 -14.569 1.000 80.850 ? 3   ILE A O   1 
ATOM 23   C CG1 ? ILE A 1   3 ?   4.677  10.010 -11.891 1.000 80.850 ? 3   ILE A CG1 1 
ATOM 24   C CG2 ? ILE A 1   3 ?   5.245   9.784 -14.341 1.000 80.850 ? 3   ILE A CG2 1 
ATOM 25   C CD1 ? ILE A 1   3 ?   4.069  11.393 -12.077 1.000 80.850 ? 3   ILE A CD1 1 
ATOM 26   N N   ? GLY A 1   4 ?   2.497   8.532 -15.769 1.000 82.600 ? 4   GLY A N   1 
ATOM 27   C CA  ? GLY A 1   4 ?   2.381   7.734 -16.980 1.000 82.600 ? 4   GLY A CA  1 
ATOM 28   C C   ? GLY A 1   4 ?   1.196   6.787 -16.960 1.000 82.600 ? 4   GLY A C   1 
ATOM 29   O O   ? GLY A 1   4 ?   1.161   5.813 -17.714 1.000 82.600 ? 4   GLY A O   1 
ATOM 30   N N   ? GLY A 1   5 ?   0.237   7.075 -15.912 1.000 88.820 ? 5   GLY A N   1 
ATOM 31   C CA  ? GLY A 1   5 ?  -0.942   6.238 -15.760 1.000 88.820 ? 5   GLY A CA  1 
ATOM 32   C C   ? GLY A 1   5 ?  -2.150   6.768 -16.509 1.000 88.820 ? 5   GLY A C   1 
ATOM 33   O O   ? GLY A 1   5 ?  -2.013   7.594 -17.414 1.000 88.820 ? 5   GLY A O   1 
ATOM 34   N N   ? TYR A 1   6 ?  -3.238   6.234 -16.265 1.000 92.940 ? 6   TYR A N   1 
ATOM 35   C CA  ? TYR A 1   6 ?  -4.523   6.574 -16.866 1.000 92.940 ? 6   TYR A CA  1 
ATOM 36   C C   ? TYR A 1   6 ?  -5.634   6.556 -15.824 1.000 92.940 ? 6   TYR A C   1 
ATOM 37   C CB  ? TYR A 1   6 ?  -4.858   5.604 -18.003 1.000 92.940 ? 6   TYR A CB  1 
ATOM 38   O O   ? TYR A 1   6 ?  -5.457   6.021 -14.727 1.000 92.940 ? 6   TYR A O   1 
ATOM 39   C CG  ? TYR A 1   6 ?  -4.920   4.160 -17.570 1.000 92.940 ? 6   TYR A CG  1 
ATOM 40   C CD1 ? TYR A 1   6 ?  -3.775   3.366 -17.557 1.000 92.940 ? 6   TYR A CD1 1 
ATOM 41   C CD2 ? TYR A 1   6 ?  -6.123   3.585 -17.174 1.000 92.940 ? 6   TYR A CD2 1 
ATOM 42   C CE1 ? TYR A 1   6 ?  -3.828   2.034 -17.161 1.000 92.940 ? 6   TYR A CE1 1 
ATOM 43   C CE2 ? TYR A 1   6 ?  -6.188   2.254 -16.776 1.000 92.940 ? 6   TYR A CE2 1 
ATOM 44   O OH  ? TYR A 1   6 ?  -5.095   0.169 -16.379 1.000 92.940 ? 6   TYR A OH  1 
ATOM 45   C CZ  ? TYR A 1   6 ?  -5.037   1.488 -16.772 1.000 92.940 ? 6   TYR A CZ  1 
ATOM 46   N N   ? THR A 1   7 ?  -6.694   7.364 -16.152 1.000 94.550 ? 7   THR A N   1 
ATOM 47   C CA  ? THR A 1   7 ?  -7.855   7.293 -15.271 1.000 94.550 ? 7   THR A CA  1 
ATOM 48   C C   ? THR A 1   7 ?  -8.437   5.883 -15.257 1.000 94.550 ? 7   THR A C   1 
ATOM 49   C CB  ? THR A 1   7 ?  -8.942   8.296 -15.699 1.000 94.550 ? 7   THR A CB  1 
ATOM 50   O O   ? THR A 1   7 ?  -8.730   5.315 -16.311 1.000 94.550 ? 7   THR A O   1 
ATOM 51   C CG2 ? THR A 1   7 ? -10.146   8.233 -14.765 1.000 94.550 ? 7   THR A CG2 1 
ATOM 52   O OG1 ? THR A 1   7 ?  -8.399   9.622 -15.671 1.000 94.550 ? 7   THR A OG1 1 
ATOM 53   N N   ? CYS A 1   8 ?  -8.581   5.310 -14.054 1.000 94.820 ? 8   CYS A N   1 
ATOM 54   C CA  ? CYS A 1   8 ?  -9.171   3.985 -13.904 1.000 94.820 ? 8   CYS A CA  1 
ATOM 55   C C   ? CYS A 1   8 ? -10.635   3.988 -14.329 1.000 94.820 ? 8   CYS A C   1 
ATOM 56   C CB  ? CYS A 1   8 ?  -9.052   3.505 -12.458 1.000 94.820 ? 8   CYS A CB  1 
ATOM 57   O O   ? CYS A 1   8 ? -11.338   4.983 -14.142 1.000 94.820 ? 8   CYS A O   1 
ATOM 58   S SG  ? CYS A 1   8 ?  -7.347   3.278 -11.905 1.000 94.820 ? 8   CYS A SG  1 
ATOM 59   N N   ? ILE A 1   9 ? -10.943   2.850 -14.926 1.000 94.720 ? 9   ILE A N   1 
ATOM 60   C CA  ? ILE A 1   9 ? -12.367   2.679 -15.193 1.000 94.720 ? 9   ILE A CA  1 
ATOM 61   C C   ? ILE A 1   9 ? -13.134   2.611 -13.874 1.000 94.720 ? 9   ILE A C   1 
ATOM 62   C CB  ? ILE A 1   9 ? -12.636   1.412 -16.035 1.000 94.720 ? 9   ILE A CB  1 
ATOM 63   O O   ? ILE A 1   9 ? -12.693   1.960 -12.925 1.000 94.720 ? 9   ILE A O   1 
ATOM 64   C CG1 ? ILE A 1   9 ? -11.940   1.518 -17.397 1.000 94.720 ? 9   ILE A CG1 1 
ATOM 65   C CG2 ? ILE A 1   9 ? -14.141   1.186 -16.206 1.000 94.720 ? 9   ILE A CG2 1 
ATOM 66   C CD1 ? ILE A 1   9 ? -11.907   0.213 -18.179 1.000 94.720 ? 9   ILE A CD1 1 
ATOM 67   N N   ? GLN A 1  10 ? -14.273   3.304 -13.800 1.000 94.090 ? 10  GLN A N   1 
ATOM 68   C CA  ? GLN A 1  10 ? -15.087   3.307 -12.590 1.000 94.090 ? 10  GLN A CA  1 
ATOM 69   C C   ? GLN A 1  10 ? -15.368   1.885 -12.112 1.000 94.090 ? 10  GLN A C   1 
ATOM 70   C CB  ? GLN A 1  10 ? -16.403   4.050 -12.829 1.000 94.090 ? 10  GLN A CB  1 
ATOM 71   O O   ? GLN A 1  10 ? -15.708   1.011 -12.912 1.000 94.090 ? 10  GLN A O   1 
ATOM 72   C CG  ? GLN A 1  10 ? -17.199   4.316 -11.559 1.000 94.090 ? 10  GLN A CG  1 
ATOM 73   C CD  ? GLN A 1  10 ? -18.415   5.191 -11.800 1.000 94.090 ? 10  GLN A CD  1 
ATOM 74   N NE2 ? GLN A 1  10 ? -19.118   5.537 -10.728 1.000 94.090 ? 10  GLN A NE2 1 
ATOM 75   O OE1 ? GLN A 1  10 ? -18.719   5.553 -12.941 1.000 94.090 ? 10  GLN A OE1 1 
ATOM 76   N N   ? ASN A 1  11 ? -15.122   1.611 -10.767 1.000 93.760 ? 11  ASN A N   1 
ATOM 77   C CA  ? ASN A 1  11 ? -15.391   0.366 -10.055 1.000 93.760 ? 11  ASN A CA  1 
ATOM 78   C C   ? ASN A 1  11 ? -14.450  -0.749 -10.501 1.000 93.760 ? 11  ASN A C   1 
ATOM 79   C CB  ? ASN A 1  11 ? -16.848  -0.059 -10.249 1.000 93.760 ? 11  ASN A CB  1 
ATOM 80   O O   ? ASN A 1  11 ? -14.655  -1.915 -10.157 1.000 93.760 ? 11  ASN A O   1 
ATOM 81   C CG  ? ASN A 1  11 ? -17.830   0.934  -9.659 1.000 93.760 ? 11  ASN A CG  1 
ATOM 82   N ND2 ? ASN A 1  11 ? -19.025   1.000 -10.235 1.000 93.760 ? 11  ASN A ND2 1 
ATOM 83   O OD1 ? ASN A 1  11 ? -17.517   1.636  -8.695 1.000 93.760 ? 11  ASN A OD1 1 
ATOM 84   N N   ? SER A 1  12 ? -13.435  -0.470 -11.341 1.000 95.460 ? 12  SER A N   1 
ATOM 85   C CA  ? SER A 1  12 ? -12.471  -1.464 -11.800 1.000 95.460 ? 12  SER A CA  1 
ATOM 86   C C   ? SER A 1  12 ? -11.519  -1.870 -10.679 1.000 95.460 ? 12  SER A C   1 
ATOM 87   C CB  ? SER A 1  12 ? -11.672  -0.927 -12.988 1.000 95.460 ? 12  SER A CB  1 
ATOM 88   O O   ? SER A 1  12 ? -10.865  -2.912 -10.760 1.000 95.460 ? 12  SER A O   1 
ATOM 89   O OG  ? SER A 1  12 ? -10.948   0.236 -12.624 1.000 95.460 ? 12  SER A OG  1 
ATOM 90   N N   ? GLN A 1  13 ? -11.367  -1.168  -9.596 1.000 96.970 ? 13  GLN A N   1 
ATOM 91   C CA  ? GLN A 1  13 ? -10.591  -1.443  -8.391 1.000 96.970 ? 13  GLN A CA  1 
ATOM 92   C C   ? GLN A 1  13 ? -11.460  -1.337  -7.141 1.000 96.970 ? 13  GLN A C   1 
ATOM 93   C CB  ? GLN A 1  13 ?  -9.403  -0.485  -8.287 1.000 96.970 ? 13  GLN A CB  1 
ATOM 94   O O   ? GLN A 1  13 ? -11.258  -0.448  -6.311 1.000 96.970 ? 13  GLN A O   1 
ATOM 95   C CG  ? GLN A 1  13 ?  -8.349  -0.692  -9.366 1.000 96.970 ? 13  GLN A CG  1 
ATOM 96   C CD  ? GLN A 1  13 ?  -8.909  -0.543 -10.769 1.000 96.970 ? 13  GLN A CD  1 
ATOM 97   N NE2 ? GLN A 1  13 ?  -8.627  -1.519 -11.626 1.000 96.970 ? 13  GLN A NE2 1 
ATOM 98   O OE1 ? GLN A 1  13 ?  -9.589   0.440 -11.079 1.000 96.970 ? 13  GLN A OE1 1 
ATOM 99   N N   ? PRO A 1  14 ? -12.361  -2.285  -6.925 1.000 97.220 ? 14  PRO A N   1 
ATOM 100  C CA  ? PRO A 1  14 ? -13.381  -2.200  -5.877 1.000 97.220 ? 14  PRO A CA  1 
ATOM 101  C C   ? PRO A 1  14 ? -12.803  -2.378  -4.475 1.000 97.220 ? 14  PRO A C   1 
ATOM 102  C CB  ? PRO A 1  14 ? -14.338  -3.344  -6.223 1.000 97.220 ? 14  PRO A CB  1 
ATOM 103  O O   ? PRO A 1  14 ? -13.482  -2.100  -3.484 1.000 97.220 ? 14  PRO A O   1 
ATOM 104  C CG  ? PRO A 1  14 ? -13.496  -4.337  -6.958 1.000 97.220 ? 14  PRO A CG  1 
ATOM 105  C CD  ? PRO A 1  14 ? -12.502  -3.590  -7.799 1.000 97.220 ? 14  PRO A CD  1 
ATOM 106  N N   ? TRP A 1  15 ? -11.494  -2.710  -4.366 1.000 98.130 ? 15  TRP A N   1 
ATOM 107  C CA  ? TRP A 1  15 ? -10.812  -2.910  -3.091 1.000 98.130 ? 15  TRP A CA  1 
ATOM 108  C C   ? TRP A 1  15 ? -10.106  -1.634  -2.646 1.000 98.130 ? 15  TRP A C   1 
ATOM 109  C CB  ? TRP A 1  15 ?  -9.803  -4.057  -3.194 1.000 98.130 ? 15  TRP A CB  1 
ATOM 110  O O   ? TRP A 1  15 ?  -9.591  -1.560  -1.527 1.000 98.130 ? 15  TRP A O   1 
ATOM 111  C CG  ? TRP A 1  15 ?  -8.923  -3.987  -4.406 1.000 98.130 ? 15  TRP A CG  1 
ATOM 112  C CD1 ? TRP A 1  15 ?  -7.748  -3.300  -4.533 1.000 98.130 ? 15  TRP A CD1 1 
ATOM 113  C CD2 ? TRP A 1  15 ?  -9.153  -4.626  -5.666 1.000 98.130 ? 15  TRP A CD2 1 
ATOM 114  C CE2 ? TRP A 1  15 ?  -8.074  -4.283  -6.511 1.000 98.130 ? 15  TRP A CE2 1 
ATOM 115  C CE3 ? TRP A 1  15 ? -10.166  -5.457  -6.163 1.000 98.130 ? 15  TRP A CE3 1 
ATOM 116  N NE1 ? TRP A 1  15 ?  -7.232  -3.474  -5.796 1.000 98.130 ? 15  TRP A NE1 1 
ATOM 117  C CH2 ? TRP A 1  15 ?  -8.985  -5.554  -8.287 1.000 98.130 ? 15  TRP A CH2 1 
ATOM 118  C CZ2 ? TRP A 1  15 ?  -7.981  -4.743  -7.827 1.000 98.130 ? 15  TRP A CZ2 1 
ATOM 119  C CZ3 ? TRP A 1  15 ? -10.071  -5.913  -7.472 1.000 98.130 ? 15  TRP A CZ3 1 
ATOM 120  N N   ? GLN A 1  16 ?  -9.984  -0.636  -3.539 1.000 97.660 ? 16  GLN A N   1 
ATOM 121  C CA  ? GLN A 1  16 ?  -9.268   0.600  -3.242 1.000 97.660 ? 16  GLN A CA  1 
ATOM 122  C C   ? GLN A 1  16 ?  -9.970   1.393  -2.143 1.000 97.660 ? 16  GLN A C   1 
ATOM 123  C CB  ? GLN A 1  16 ?  -9.131   1.458  -4.501 1.000 97.660 ? 16  GLN A CB  1 
ATOM 124  O O   ? GLN A 1  16 ? -11.178   1.628  -2.215 1.000 97.660 ? 16  GLN A O   1 
ATOM 125  C CG  ? GLN A 1  16 ?  -8.344   2.744  -4.287 1.000 97.660 ? 16  GLN A CG  1 
ATOM 126  C CD  ? GLN A 1  16 ?  -6.855   2.502  -4.129 1.000 97.660 ? 16  GLN A CD  1 
ATOM 127  N NE2 ? GLN A 1  16 ?  -6.203   3.327  -3.316 1.000 97.660 ? 16  GLN A NE2 1 
ATOM 128  O OE1 ? GLN A 1  16 ?  -6.295   1.581  -4.731 1.000 97.660 ? 16  GLN A OE1 1 
ATOM 129  N N   ? ALA A 1  17 ?  -9.186   1.860  -1.126 1.000 97.360 ? 17  ALA A N   1 
ATOM 130  C CA  ? ALA A 1  17 ?  -9.700   2.658  -0.016 1.000 97.360 ? 17  ALA A CA  1 
ATOM 131  C C   ? ALA A 1  17 ?  -8.990   4.007   0.065 1.000 97.360 ? 17  ALA A C   1 
ATOM 132  C CB  ? ALA A 1  17 ?  -9.546   1.900   1.301 1.000 97.360 ? 17  ALA A CB  1 
ATOM 133  O O   ? ALA A 1  17 ?  -7.781   4.094  -0.159 1.000 97.360 ? 17  ALA A O   1 
ATOM 134  N N   ? ALA A 1  18 ?  -9.799   5.030   0.346 1.000 96.910 ? 18  ALA A N   1 
ATOM 135  C CA  ? ALA A 1  18 ?  -9.248   6.353   0.628 1.000 96.910 ? 18  ALA A CA  1 
ATOM 136  C C   ? ALA A 1  18 ?  -9.212   6.622   2.130 1.000 96.910 ? 18  ALA A C   1 
ATOM 137  C CB  ? ALA A 1  18 ? -10.060   7.431  -0.084 1.000 96.910 ? 18  ALA A CB  1 
ATOM 138  O O   ? ALA A 1  18 ? -10.252   6.621   2.792 1.000 96.910 ? 18  ALA A O   1 
ATOM 139  N N   ? LEU A 1  19 ?  -8.022   6.744   2.581 1.000 96.790 ? 19  LEU A N   1 
ATOM 140  C CA  ? LEU A 1  19 ?  -7.875   7.143   3.976 1.000 96.790 ? 19  LEU A CA  1 
ATOM 141  C C   ? LEU A 1  19 ?  -7.988   8.656   4.124 1.000 96.790 ? 19  LEU A C   1 
ATOM 142  C CB  ? LEU A 1  19 ?  -6.531   6.663   4.532 1.000 96.790 ? 19  LEU A CB  1 
ATOM 143  O O   ? LEU A 1  19 ?  -7.286   9.405   3.440 1.000 96.790 ? 19  LEU A O   1 
ATOM 144  C CG  ? LEU A 1  19 ?  -6.470   5.206   4.994 1.000 96.790 ? 19  LEU A CG  1 
ATOM 145  C CD1 ? LEU A 1  19 ?  -6.746   4.267   3.824 1.000 96.790 ? 19  LEU A CD1 1 
ATOM 146  C CD2 ? LEU A 1  19 ?  -5.115   4.901   5.623 1.000 96.790 ? 19  LEU A CD2 1 
ATOM 147  N N   ? LEU A 1  20 ?  -8.851   9.053   5.074 1.000 95.400 ? 20  LEU A N   1 
ATOM 148  C CA  ? LEU A 1  20 ?  -9.151  10.471   5.246 1.000 95.400 ? 20  LEU A CA  1 
ATOM 149  C C   ? LEU A 1  20 ?  -8.739  10.949   6.634 1.000 95.400 ? 20  LEU A C   1 
ATOM 150  C CB  ? LEU A 1  20 ? -10.643  10.734   5.024 1.000 95.400 ? 20  LEU A CB  1 
ATOM 151  O O   ? LEU A 1  20 ?  -8.983  10.263   7.629 1.000 95.400 ? 20  LEU A O   1 
ATOM 152  C CG  ? LEU A 1  20 ? -11.248  10.165   3.740 1.000 95.400 ? 20  LEU A CG  1 
ATOM 153  C CD1 ? LEU A 1  20 ? -12.760  10.361   3.734 1.000 95.400 ? 20  LEU A CD1 1 
ATOM 154  C CD2 ? LEU A 1  20 ? -10.615  10.816   2.515 1.000 95.400 ? 20  LEU A CD2 1 
ATOM 155  N N   ? ALA A 1  21 ?  -7.987  12.048   6.655 1.000 93.190 ? 21  ALA A N   1 
ATOM 156  C CA  ? ALA A 1  21 ?  -7.737  12.810   7.877 1.000 93.190 ? 21  ALA A CA  1 
ATOM 157  C C   ? ALA A 1  21 ?  -8.481  14.142   7.855 1.000 93.190 ? 21  ALA A C   1 
ATOM 158  C CB  ? ALA A 1  21 ?  -6.239  13.043   8.061 1.000 93.190 ? 21  ALA A CB  1 
ATOM 159  O O   ? ALA A 1  21 ?  -8.278  14.959   6.954 1.000 93.190 ? 21  ALA A O   1 
ATOM 160  N N   ? PHE A 1  22 ?  -9.357  14.356   8.827 1.000 89.120 ? 22  PHE A N   1 
ATOM 161  C CA  ? PHE A 1  22 ? -10.160  15.572   8.878 1.000 89.120 ? 22  PHE A CA  1 
ATOM 162  C C   ? PHE A 1  22 ? -10.795  15.858   7.522 1.000 89.120 ? 22  PHE A C   1 
ATOM 163  C CB  ? PHE A 1  22 ?  -9.306  16.764   9.319 1.000 89.120 ? 22  PHE A CB  1 
ATOM 164  O O   ? PHE A 1  22 ? -10.754  16.991   7.038 1.000 89.120 ? 22  PHE A O   1 
ATOM 165  C CG  ? PHE A 1  22 ?  -8.698  16.602  10.687 1.000 89.120 ? 22  PHE A CG  1 
ATOM 166  C CD1 ? PHE A 1  22 ?  -9.484  16.706  11.828 1.000 89.120 ? 22  PHE A CD1 1 
ATOM 167  C CD2 ? PHE A 1  22 ?  -7.341  16.346  10.830 1.000 89.120 ? 22  PHE A CD2 1 
ATOM 168  C CE1 ? PHE A 1  22 ?  -8.924  16.556  13.095 1.000 89.120 ? 22  PHE A CE1 1 
ATOM 169  C CE2 ? PHE A 1  22 ?  -6.775  16.196  12.093 1.000 89.120 ? 22  PHE A CE2 1 
ATOM 170  C CZ  ? PHE A 1  22 ?  -7.568  16.302  13.224 1.000 89.120 ? 22  PHE A CZ  1 
ATOM 171  N N   ? ARG A 1  23 ? -11.235  14.746   6.627 1.000 85.250 ? 23  ARG A N   1 
ATOM 172  C CA  ? ARG A 1  23 ? -12.021  14.807   5.399 1.000 85.250 ? 23  ARG A CA  1 
ATOM 173  C C   ? ARG A 1  23 ? -11.128  15.068   4.190 1.000 85.250 ? 23  ARG A C   1 
ATOM 174  C CB  ? ARG A 1  23 ? -13.095  15.892   5.501 1.000 85.250 ? 23  ARG A CB  1 
ATOM 175  O O   ? ARG A 1  23 ? -11.623  15.327   3.091 1.000 85.250 ? 23  ARG A O   1 
ATOM 176  C CG  ? ARG A 1  23 ? -14.169  15.601   6.537 1.000 85.250 ? 23  ARG A CG  1 
ATOM 177  C CD  ? ARG A 1  23 ? -15.329  16.581   6.438 1.000 85.250 ? 23  ARG A CD  1 
ATOM 178  N NE  ? ARG A 1  23 ? -16.396  16.250   7.378 1.000 85.250 ? 23  ARG A NE  1 
ATOM 179  N NH1 ? ARG A 1  23 ? -17.881  17.823   6.566 1.000 85.250 ? 23  ARG A NH1 1 
ATOM 180  N NH2 ? ARG A 1  23 ? -18.482  16.467   8.314 1.000 85.250 ? 23  ARG A NH2 1 
ATOM 181  C CZ  ? ARG A 1  23 ? -17.584  16.847   7.417 1.000 85.250 ? 23  ARG A CZ  1 
ATOM 182  N N   ? ARG A 1  24 ?  -9.806  15.110   4.496 1.000 91.000 ? 24  ARG A N   1 
ATOM 183  C CA  ? ARG A 1  24 ?  -8.832  15.245   3.418 1.000 91.000 ? 24  ARG A CA  1 
ATOM 184  C C   ? ARG A 1  24 ?  -8.133  13.919   3.141 1.000 91.000 ? 24  ARG A C   1 
ATOM 185  C CB  ? ARG A 1  24 ?  -7.798  16.321   3.759 1.000 91.000 ? 24  ARG A CB  1 
ATOM 186  O O   ? ARG A 1  24 ?  -7.795  13.183   4.070 1.000 91.000 ? 24  ARG A O   1 
ATOM 187  C CG  ? ARG A 1  24 ?  -8.373  17.726   3.837 1.000 91.000 ? 24  ARG A CG  1 
ATOM 188  C CD  ? ARG A 1  24 ?  -7.283  18.773   4.017 1.000 91.000 ? 24  ARG A CD  1 
ATOM 189  N NE  ? ARG A 1  24 ?  -7.833  20.125   4.043 1.000 91.000 ? 24  ARG A NE  1 
ATOM 190  N NH1 ? ARG A 1  24 ?  -5.786  21.176   4.245 1.000 91.000 ? 24  ARG A NH1 1 
ATOM 191  N NH2 ? ARG A 1  24 ?  -7.713  22.415   4.165 1.000 91.000 ? 24  ARG A NH2 1 
ATOM 192  C CZ  ? ARG A 1  24 ?  -7.109  21.236   4.151 1.000 91.000 ? 24  ARG A CZ  1 
ATOM 193  N N   ? PHE A 1  25 ?  -8.005  13.700   1.888 1.000 93.060 ? 25  PHE A N   1 
ATOM 194  C CA  ? PHE A 1  25 ?  -7.308  12.483   1.489 1.000 93.060 ? 25  PHE A CA  1 
ATOM 195  C C   ? PHE A 1  25 ?  -5.890  12.464   2.048 1.000 93.060 ? 25  PHE A C   1 
ATOM 196  C CB  ? PHE A 1  25 ?  -7.272  12.359  -0.037 1.000 93.060 ? 25  PHE A CB  1 
ATOM 197  O O   ? PHE A 1  25 ?  -5.147  13.438   1.904 1.000 93.060 ? 25  PHE A O   1 
ATOM 198  C CG  ? PHE A 1  25 ?  -6.485  11.174  -0.531 1.000 93.060 ? 25  PHE A CG  1 
ATOM 199  C CD1 ? PHE A 1  25 ?  -5.211  11.339  -1.059 1.000 93.060 ? 25  PHE A CD1 1 
ATOM 200  C CD2 ? PHE A 1  25 ?  -7.022   9.894  -0.467 1.000 93.060 ? 25  PHE A CD2 1 
ATOM 201  C CE1 ? PHE A 1  25 ?  -4.481  10.245  -1.517 1.000 93.060 ? 25  PHE A CE1 1 
ATOM 202  C CE2 ? PHE A 1  25 ?  -6.298   8.796  -0.922 1.000 93.060 ? 25  PHE A CE2 1 
ATOM 203  C CZ  ? PHE A 1  25 ?  -5.029   8.973  -1.448 1.000 93.060 ? 25  PHE A CZ  1 
ATOM 204  N N   ? LEU A 1  26 ?  -5.533  11.350   2.708 1.000 93.490 ? 26  LEU A N   1 
ATOM 205  C CA  ? LEU A 1  26 ?  -4.218  11.176   3.316 1.000 93.490 ? 26  LEU A CA  1 
ATOM 206  C C   ? LEU A 1  26 ?  -3.402  10.135   2.557 1.000 93.490 ? 26  LEU A C   1 
ATOM 207  C CB  ? LEU A 1  26 ?  -4.356  10.763   4.784 1.000 93.490 ? 26  LEU A CB  1 
ATOM 208  O O   ? LEU A 1  26 ?  -2.293  10.422   2.102 1.000 93.490 ? 26  LEU A O   1 
ATOM 209  C CG  ? LEU A 1  26 ?  -3.062  10.386   5.507 1.000 93.490 ? 26  LEU A CG  1 
ATOM 210  C CD1 ? LEU A 1  26 ?  -2.191  11.621   5.711 1.000 93.490 ? 26  LEU A CD1 1 
ATOM 211  C CD2 ? LEU A 1  26 ?  -3.370   9.716   6.841 1.000 93.490 ? 26  LEU A CD2 1 
ATOM 212  N N   ? CYS A 1  27 ?  -3.859   8.936   2.471 1.000 95.780 ? 27  CYS A N   1 
ATOM 213  C CA  ? CYS A 1  27 ?  -3.233   7.768   1.862 1.000 95.780 ? 27  CYS A CA  1 
ATOM 214  C C   ? CYS A 1  27 ?  -4.279   6.859   1.227 1.000 95.780 ? 27  CYS A C   1 
ATOM 215  C CB  ? CYS A 1  27 ?  -2.430   6.987   2.901 1.000 95.780 ? 27  CYS A CB  1 
ATOM 216  O O   ? CYS A 1  27 ?  -5.480   7.055   1.422 1.000 95.780 ? 27  CYS A O   1 
ATOM 217  S SG  ? CYS A 1  27 ?  -0.940   7.841   3.461 1.000 95.780 ? 27  CYS A SG  1 
ATOM 218  N N   ? GLY A 1  28 ?  -3.709   5.913   0.486 1.000 96.450 ? 28  GLY A N   1 
ATOM 219  C CA  ? GLY A 1  28 ?  -4.551   4.835  -0.006 1.000 96.450 ? 28  GLY A CA  1 
ATOM 220  C C   ? GLY A 1  28 ?  -4.552   3.618   0.901 1.000 96.450 ? 28  GLY A C   1 
ATOM 221  O O   ? GLY A 1  28 ?  -3.865   3.599   1.924 1.000 96.450 ? 28  GLY A O   1 
ATOM 222  N N   ? GLY A 1  29 ?  -5.311   2.586   0.584 1.000 97.500 ? 29  GLY A N   1 
ATOM 223  C CA  ? GLY A 1  29 ?  -5.410   1.297   1.251 1.000 97.500 ? 29  GLY A CA  1 
ATOM 224  C C   ? GLY A 1  29 ?  -6.112   0.244   0.413 1.000 97.500 ? 29  GLY A C   1 
ATOM 225  O O   ? GLY A 1  29 ?  -6.523   0.515  -0.717 1.000 97.500 ? 29  GLY A O   1 
ATOM 226  N N   ? ALA A 1  30 ?  -6.156  -0.982   1.005 1.000 98.330 ? 30  ALA A N   1 
ATOM 227  C CA  ? ALA A 1  30 ?  -6.839  -2.094   0.348 1.000 98.330 ? 30  ALA A CA  1 
ATOM 228  C C   ? ALA A 1  30 ?  -7.754  -2.829   1.324 1.000 98.330 ? 30  ALA A C   1 
ATOM 229  C CB  ? ALA A 1  30 ?  -5.823  -3.061  -0.255 1.000 98.330 ? 30  ALA A CB  1 
ATOM 230  O O   ? ALA A 1  30 ?  -7.344  -3.160   2.439 1.000 98.330 ? 30  ALA A O   1 
ATOM 231  N N   ? LEU A 1  31 ?  -8.969  -3.042   0.839 1.000 98.340 ? 31  LEU A N   1 
ATOM 232  C CA  ? LEU A 1  31 ?  -9.954  -3.774   1.628 1.000 98.340 ? 31  LEU A CA  1 
ATOM 233  C C   ? LEU A 1  31 ?  -9.643  -5.267   1.636 1.000 98.340 ? 31  LEU A C   1 
ATOM 234  C CB  ? LEU A 1  31 ? -11.363  -3.537   1.079 1.000 98.340 ? 31  LEU A CB  1 
ATOM 235  O O   ? LEU A 1  31 ?  -9.579  -5.897   0.578 1.000 98.340 ? 31  LEU A O   1 
ATOM 236  C CG  ? LEU A 1  31 ? -12.505  -4.236   1.818 1.000 98.340 ? 31  LEU A CG  1 
ATOM 237  C CD1 ? LEU A 1  31 ? -12.629  -3.693   3.237 1.000 98.340 ? 31  LEU A CD1 1 
ATOM 238  C CD2 ? LEU A 1  31 ? -13.817  -4.067   1.059 1.000 98.340 ? 31  LEU A CD2 1 
ATOM 239  N N   ? LEU A 1  32 ?  -9.468  -5.885   2.930 1.000 97.850 ? 32  LEU A N   1 
ATOM 240  C CA  ? LEU A 1  32 ?  -9.081  -7.286   3.054 1.000 97.850 ? 32  LEU A CA  1 
ATOM 241  C C   ? LEU A 1  32 ? -10.280  -8.150   3.427 1.000 97.850 ? 32  LEU A C   1 
ATOM 242  C CB  ? LEU A 1  32 ?  -7.977  -7.445   4.103 1.000 97.850 ? 32  LEU A CB  1 
ATOM 243  O O   ? LEU A 1  32 ? -10.289  -9.355   3.162 1.000 97.850 ? 32  LEU A O   1 
ATOM 244  C CG  ? LEU A 1  32 ?  -6.630  -6.800   3.773 1.000 97.850 ? 32  LEU A CG  1 
ATOM 245  C CD1 ? LEU A 1  32 ?  -5.619  -7.089   4.878 1.000 97.850 ? 32  LEU A CD1 1 
ATOM 246  C CD2 ? LEU A 1  32 ?  -6.115  -7.296   2.426 1.000 97.850 ? 32  LEU A CD2 1 
ATOM 247  N N   ? SER A 1  33 ? -11.251  -7.551   4.127 1.000 96.880 ? 33  SER A N   1 
ATOM 248  C CA  ? SER A 1  33 ? -12.504  -8.168   4.553 1.000 96.880 ? 33  SER A CA  1 
ATOM 249  C C   ? SER A 1  33 ? -13.580  -7.117   4.806 1.000 96.880 ? 33  SER A C   1 
ATOM 250  C CB  ? SER A 1  33 ? -12.288  -9.004   5.815 1.000 96.880 ? 33  SER A CB  1 
ATOM 251  O O   ? SER A 1  33 ? -13.385  -5.937   4.507 1.000 96.880 ? 33  SER A O   1 
ATOM 252  O OG  ? SER A 1  33 ? -12.151  -8.170   6.953 1.000 96.880 ? 33  SER A OG  1 
ATOM 253  N N   ? ARG A 1  34 ? -14.723  -7.572   5.349 1.000 96.770 ? 34  ARG A N   1 
ATOM 254  C CA  ? ARG A 1  34 ? -15.822  -6.648   5.610 1.000 96.770 ? 34  ARG A CA  1 
ATOM 255  C C   ? ARG A 1  34 ? -15.455  -5.658   6.711 1.000 96.770 ? 34  ARG A C   1 
ATOM 256  C CB  ? ARG A 1  34 ? -17.089  -7.415   5.996 1.000 96.770 ? 34  ARG A CB  1 
ATOM 257  O O   ? ARG A 1  34 ? -16.080  -4.604   6.839 1.000 96.770 ? 34  ARG A O   1 
ATOM 258  C CG  ? ARG A 1  34 ? -17.726  -8.173   4.842 1.000 96.770 ? 34  ARG A CG  1 
ATOM 259  C CD  ? ARG A 1  34 ? -18.958  -8.948   5.288 1.000 96.770 ? 34  ARG A CD  1 
ATOM 260  N NE  ? ARG A 1  34 ? -20.087  -8.060   5.551 1.000 96.770 ? 34  ARG A NE  1 
ATOM 261  N NH1 ? ARG A 1  34 ? -21.700  -9.581   4.900 1.000 96.770 ? 34  ARG A NH1 1 
ATOM 262  N NH2 ? ARG A 1  34 ? -22.312  -7.497   5.632 1.000 96.770 ? 34  ARG A NH2 1 
ATOM 263  C CZ  ? ARG A 1  34 ? -21.364  -8.381   5.360 1.000 96.770 ? 34  ARG A CZ  1 
ATOM 264  N N   ? GLN A 1  35 ? -14.336  -5.965   7.427 1.000 96.790 ? 35  GLN A N   1 
ATOM 265  C CA  ? GLN A 1  35 ? -14.074  -5.122   8.588 1.000 96.790 ? 35  GLN A CA  1 
ATOM 266  C C   ? GLN A 1  35 ? -12.599  -4.736   8.667 1.000 96.790 ? 35  GLN A C   1 
ATOM 267  C CB  ? GLN A 1  35 ? -14.501  -5.830   9.874 1.000 96.790 ? 35  GLN A CB  1 
ATOM 268  O O   ? GLN A 1  35 ? -12.159  -4.146   9.655 1.000 96.790 ? 35  GLN A O   1 
ATOM 269  C CG  ? GLN A 1  35 ? -16.001  -5.789  10.130 1.000 96.790 ? 35  GLN A CG  1 
ATOM 270  C CD  ? GLN A 1  35 ? -16.382  -6.361  11.483 1.000 96.790 ? 35  GLN A CD  1 
ATOM 271  N NE2 ? GLN A 1  35 ? -16.854  -7.602  11.490 1.000 96.790 ? 35  GLN A NE2 1 
ATOM 272  O OE1 ? GLN A 1  35 ? -16.252  -5.692  12.514 1.000 96.790 ? 35  GLN A OE1 1 
ATOM 273  N N   ? TRP A 1  36 ? -11.797  -5.149   7.678 1.000 98.040 ? 36  TRP A N   1 
ATOM 274  C CA  ? TRP A 1  36 ? -10.367  -4.881   7.788 1.000 98.040 ? 36  TRP A CA  1 
ATOM 275  C C   ? TRP A 1  36 ?  -9.829  -4.256   6.505 1.000 98.040 ? 36  TRP A C   1 
ATOM 276  C CB  ? TRP A 1  36 ?  -9.601  -6.169   8.104 1.000 98.040 ? 36  TRP A CB  1 
ATOM 277  O O   ? TRP A 1  36 ? -10.165  -4.699   5.404 1.000 98.040 ? 36  TRP A O   1 
ATOM 278  C CG  ? TRP A 1  36 ?  -9.799  -6.668   9.504 1.000 98.040 ? 36  TRP A CG  1 
ATOM 279  C CD1 ? TRP A 1  36 ? -10.710  -7.596   9.926 1.000 98.040 ? 36  TRP A CD1 1 
ATOM 280  C CD2 ? TRP A 1  36 ?  -9.071  -6.261  10.666 1.000 98.040 ? 36  TRP A CD2 1 
ATOM 281  C CE2 ? TRP A 1  36 ?  -9.594  -6.985  11.761 1.000 98.040 ? 36  TRP A CE2 1 
ATOM 282  C CE3 ? TRP A 1  36 ?  -8.026  -5.355  10.889 1.000 98.040 ? 36  TRP A CE3 1 
ATOM 283  N NE1 ? TRP A 1  36 ? -10.592  -7.791  11.283 1.000 98.040 ? 36  TRP A NE1 1 
ATOM 284  C CH2 ? TRP A 1  36 ?  -8.083  -5.936  13.251 1.000 98.040 ? 36  TRP A CH2 1 
ATOM 285  C CZ2 ? TRP A 1  36 ?  -9.106  -6.829  13.061 1.000 98.040 ? 36  TRP A CZ2 1 
ATOM 286  C CZ3 ? TRP A 1  36 ?  -7.542  -5.201  12.183 1.000 98.040 ? 36  TRP A CZ3 1 
ATOM 287  N N   ? VAL A 1  37 ?  -9.038  -3.197   6.689 1.000 98.440 ? 37  VAL A N   1 
ATOM 288  C CA  ? VAL A 1  37 ?  -8.309  -2.502   5.633 1.000 98.440 ? 37  VAL A CA  1 
ATOM 289  C C   ? VAL A 1  37 ?  -6.811  -2.544   5.926 1.000 98.440 ? 37  VAL A C   1 
ATOM 290  C CB  ? VAL A 1  37 ?  -8.783  -1.039   5.484 1.000 98.440 ? 37  VAL A CB  1 
ATOM 291  O O   ? VAL A 1  37 ?  -6.397  -2.475   7.085 1.000 98.440 ? 37  VAL A O   1 
ATOM 292  C CG1 ? VAL A 1  37 ?  -7.912  -0.290   4.478 1.000 98.440 ? 37  VAL A CG1 1 
ATOM 293  C CG2 ? VAL A 1  37 ? -10.250  -0.994   5.063 1.000 98.440 ? 37  VAL A CG2 1 
ATOM 294  N N   ? ILE A 1  38 ?  -6.017  -2.703   4.886 1.000 98.590 ? 38  ILE A N   1 
ATOM 295  C CA  ? ILE A 1  38 ?  -4.566  -2.706   5.043 1.000 98.590 ? 38  ILE A CA  1 
ATOM 296  C C   ? ILE A 1  38 ?  -3.970  -1.483   4.349 1.000 98.590 ? 38  ILE A C   1 
ATOM 297  C CB  ? ILE A 1  38 ?  -3.940  -4.001   4.479 1.000 98.590 ? 38  ILE A CB  1 
ATOM 298  O O   ? ILE A 1  38 ?  -4.440  -1.075   3.284 1.000 98.590 ? 38  ILE A O   1 
ATOM 299  C CG1 ? ILE A 1  38 ?  -2.449  -4.070   4.829 1.000 98.590 ? 38  ILE A CG1 1 
ATOM 300  C CG2 ? ILE A 1  38 ?  -4.151  -4.088   2.964 1.000 98.590 ? 38  ILE A CG2 1 
ATOM 301  C CD1 ? ILE A 1  38 ?  -1.815  -5.430   4.574 1.000 98.590 ? 38  ILE A CD1 1 
ATOM 302  N N   ? THR A 1  39 ?  -2.999  -0.799   4.980 1.000 98.420 ? 39  THR A N   1 
ATOM 303  C CA  ? THR A 1  39 ?  -2.346   0.396   4.458 1.000 98.420 ? 39  THR A CA  1 
ATOM 304  C C   ? THR A 1  39 ?  -0.906   0.487   4.956 1.000 98.420 ? 39  THR A C   1 
ATOM 305  C CB  ? THR A 1  39 ?  -3.111   1.671   4.857 1.000 98.420 ? 39  THR A CB  1 
ATOM 306  O O   ? THR A 1  39 ?  -0.413  -0.430   5.616 1.000 98.420 ? 39  THR A O   1 
ATOM 307  C CG2 ? THR A 1  39 ?  -2.978   1.947   6.351 1.000 98.420 ? 39  THR A CG2 1 
ATOM 308  O OG1 ? THR A 1  39 ?  -2.585   2.786   4.127 1.000 98.420 ? 39  THR A OG1 1 
ATOM 309  N N   ? ALA A 1  40 ?  -0.241   1.509   4.564 1.000 98.010 ? 40  ALA A N   1 
ATOM 310  C CA  ? ALA A 1  40 ?   1.124   1.724   5.035 1.000 98.010 ? 40  ALA A CA  1 
ATOM 311  C C   ? ALA A 1  40 ?   1.134   2.273   6.459 1.000 98.010 ? 40  ALA A C   1 
ATOM 312  C CB  ? ALA A 1  40 ?   1.868   2.672   4.097 1.000 98.010 ? 40  ALA A CB  1 
ATOM 313  O O   ? ALA A 1  40 ?   0.319   3.131   6.805 1.000 98.010 ? 40  ALA A O   1 
ATOM 314  N N   ? ALA A 1  41 ?   2.081   1.830   7.298 1.000 97.850 ? 41  ALA A N   1 
ATOM 315  C CA  ? ALA A 1  41 ?   2.185   2.247   8.694 1.000 97.850 ? 41  ALA A CA  1 
ATOM 316  C C   ? ALA A 1  41 ?   2.547   3.725   8.800 1.000 97.850 ? 41  ALA A C   1 
ATOM 317  C CB  ? ALA A 1  41 ?   3.218   1.395   9.428 1.000 97.850 ? 41  ALA A CB  1 
ATOM 318  O O   ? ALA A 1  41 ?   2.152   4.400   9.754 1.000 97.850 ? 41  ALA A O   1 
ATOM 319  N N   ? HIS A 1  42 ?   3.299   4.219   7.859 1.000 96.010 ? 42  HIS A N   1 
ATOM 320  C CA  ? HIS A 1  42 ?   3.731   5.611   7.897 1.000 96.010 ? 42  HIS A CA  1 
ATOM 321  C C   ? HIS A 1  42 ?   2.572   6.557   7.602 1.000 96.010 ? 42  HIS A C   1 
ATOM 322  C CB  ? HIS A 1  42 ?   4.868   5.847   6.902 1.000 96.010 ? 42  HIS A CB  1 
ATOM 323  O O   ? HIS A 1  42 ?   2.708   7.775   7.738 1.000 96.010 ? 42  HIS A O   1 
ATOM 324  C CG  ? HIS A 1  42 ?   4.416   5.908   5.477 1.000 96.010 ? 42  HIS A CG  1 
ATOM 325  C CD2 ? HIS A 1  42 ?   3.903   6.928   4.750 1.000 96.010 ? 42  HIS A CD2 1 
ATOM 326  N ND1 ? HIS A 1  42 ?   4.464   4.818   4.635 1.000 96.010 ? 42  HIS A ND1 1 
ATOM 327  C CE1 ? HIS A 1  42 ?   4.000   5.168   3.446 1.000 96.010 ? 42  HIS A CE1 1 
ATOM 328  N NE2 ? HIS A 1  42 ?   3.653   6.443   3.490 1.000 96.010 ? 42  HIS A NE2 1 
ATOM 329  N N   ? CYS A 1  43 ?   1.397   5.982   7.363 1.000 96.250 ? 43  CYS A N   1 
ATOM 330  C CA  ? CYS A 1  43 ?   0.202   6.773   7.091 1.000 96.250 ? 43  CYS A CA  1 
ATOM 331  C C   ? CYS A 1  43 ?  -0.596   7.012   8.367 1.000 96.250 ? 43  CYS A C   1 
ATOM 332  C CB  ? CYS A 1  43 ?  -0.677   6.076   6.052 1.000 96.250 ? 43  CYS A CB  1 
ATOM 333  O O   ? CYS A 1  43 ?  -1.682   7.593   8.326 1.000 96.250 ? 43  CYS A O   1 
ATOM 334  S SG  ? CYS A 1  43 ?   0.004   6.113   4.380 1.000 96.250 ? 43  CYS A SG  1 
ATOM 335  N N   ? ALA A 1  44 ?  -0.111   6.577   9.406 1.000 95.660 ? 44  ALA A N   1 
ATOM 336  C CA  ? ALA A 1  44 ?  -0.840   6.615  10.671 1.000 95.660 ? 44  ALA A CA  1 
ATOM 337  C C   ? ALA A 1  44 ?  -1.177   8.049  11.068 1.000 95.660 ? 44  ALA A C   1 
ATOM 338  C CB  ? ALA A 1  44 ?  -0.028   5.938  11.773 1.000 95.660 ? 44  ALA A CB  1 
ATOM 339  O O   ? ALA A 1  44 ?  -0.322   8.935  11.001 1.000 95.660 ? 44  ALA A O   1 
ATOM 340  N N   ? ARG A 1  45 ?  -2.360   8.289  11.436 1.000 95.140 ? 45  ARG A N   1 
ATOM 341  C CA  ? ARG A 1  45 ?  -2.904   9.547  11.937 1.000 95.140 ? 45  ARG A CA  1 
ATOM 342  C C   ? ARG A 1  45 ?  -3.954   9.299  13.015 1.000 95.140 ? 45  ARG A C   1 
ATOM 343  C CB  ? ARG A 1  45 ?  -3.510  10.363  10.793 1.000 95.140 ? 45  ARG A CB  1 
ATOM 344  O O   ? ARG A 1  45 ?  -4.613   8.257  13.019 1.000 95.140 ? 45  ARG A O   1 
ATOM 345  C CG  ? ARG A 1  45 ?  -2.492  10.841   9.770 1.000 95.140 ? 45  ARG A CG  1 
ATOM 346  C CD  ? ARG A 1  45 ?  -1.592  11.930  10.337 1.000 95.140 ? 45  ARG A CD  1 
ATOM 347  N NE  ? ARG A 1  45 ?  -0.691  12.468   9.322 1.000 95.140 ? 45  ARG A NE  1 
ATOM 348  N NH1 ? ARG A 1  45 ?   0.989  10.928   9.701 1.000 95.140 ? 45  ARG A NH1 1 
ATOM 349  N NH2 ? ARG A 1  45 ?   1.251  12.546   8.098 1.000 95.140 ? 45  ARG A NH2 1 
ATOM 350  C CZ  ? ARG A 1  45 ?   0.514  11.980   9.042 1.000 95.140 ? 45  ARG A CZ  1 
ATOM 351  N N   ? PRO A 1  46 ?  -4.137  10.372  13.929 1.000 93.700 ? 46  PRO A N   1 
ATOM 352  C CA  ? PRO A 1  46 ?  -5.280  10.260  14.837 1.000 93.700 ? 46  PRO A CA  1 
ATOM 353  C C   ? PRO A 1  46 ?  -6.621  10.374  14.115 1.000 93.700 ? 46  PRO A C   1 
ATOM 354  C CB  ? PRO A 1  46 ?  -5.079  11.429  15.804 1.000 93.700 ? 46  PRO A CB  1 
ATOM 355  O O   ? PRO A 1  46 ?  -6.741  11.125  13.144 1.000 93.700 ? 46  PRO A O   1 
ATOM 356  C CG  ? PRO A 1  46 ?  -3.625  11.759  15.707 1.000 93.700 ? 46  PRO A CG  1 
ATOM 357  C CD  ? PRO A 1  46 ?  -3.151  11.424  14.322 1.000 93.700 ? 46  PRO A CD  1 
ATOM 358  N N   ? ILE A 1  47 ?  -7.562   9.521  14.592 1.000 90.340 ? 47  ILE A N   1 
ATOM 359  C CA  ? ILE A 1  47 ?  -8.940   9.646  14.130 1.000 90.340 ? 47  ILE A CA  1 
ATOM 360  C C   ? ILE A 1  47 ?  -8.987   9.535  12.608 1.000 90.340 ? 47  ILE A C   1 
ATOM 361  C CB  ? ILE A 1  47 ?  -9.570  10.980  14.590 1.000 90.340 ? 47  ILE A CB  1 
ATOM 362  O O   ? ILE A 1  47 ?  -9.016  10.548  11.906 1.000 90.340 ? 47  ILE A O   1 
ATOM 363  C CG1 ? ILE A 1  47 ?  -9.449  11.133  16.110 1.000 90.340 ? 47  ILE A CG1 1 
ATOM 364  C CG2 ? ILE A 1  47 ? -11.034  11.067  14.146 1.000 90.340 ? 47  ILE A CG2 1 
ATOM 365  C CD1 ? ILE A 1  47 ?  -9.824  12.516  16.625 1.000 90.340 ? 47  ILE A CD1 1 
ATOM 366  N N   ? LEU A 1  48 ?  -8.892   8.380  12.049 1.000 95.730 ? 48  LEU A N   1 
ATOM 367  C CA  ? LEU A 1  48 ?  -8.938   8.070  10.625 1.000 95.730 ? 48  LEU A CA  1 
ATOM 368  C C   ? LEU A 1  48 ? -10.336   7.624  10.210 1.000 95.730 ? 48  LEU A C   1 
ATOM 369  C CB  ? LEU A 1  48 ?  -7.919   6.981  10.279 1.000 95.730 ? 48  LEU A CB  1 
ATOM 370  O O   ? LEU A 1  48 ? -11.028   6.946  10.974 1.000 95.730 ? 48  LEU A O   1 
ATOM 371  C CG  ? LEU A 1  48 ?  -6.448   7.401  10.292 1.000 95.730 ? 48  LEU A CG  1 
ATOM 372  C CD1 ? LEU A 1  48 ?  -5.550   6.189  10.067 1.000 95.730 ? 48  LEU A CD1 1 
ATOM 373  C CD2 ? LEU A 1  48 ?  -6.188   8.470   9.236 1.000 95.730 ? 48  LEU A CD2 1 
ATOM 374  N N   ? ARG A 1  49 ? -10.721   8.103   9.040 1.000 97.000 ? 49  ARG A N   1 
ATOM 375  C CA  ? ARG A 1  49 ? -11.869   7.556   8.324 1.000 97.000 ? 49  ARG A CA  1 
ATOM 376  C C   ? ARG A 1  49 ? -11.440   6.912   7.011 1.000 97.000 ? 49  ARG A C   1 
ATOM 377  C CB  ? ARG A 1  49 ? -12.907   8.649   8.057 1.000 97.000 ? 49  ARG A CB  1 
ATOM 378  O O   ? ARG A 1  49 ? -10.391   7.254   6.459 1.000 97.000 ? 49  ARG A O   1 
ATOM 379  C CG  ? ARG A 1  49 ? -13.518   9.240   9.318 1.000 97.000 ? 49  ARG A CG  1 
ATOM 380  C CD  ? ARG A 1  49 ? -14.449  10.402   9.002 1.000 97.000 ? 49  ARG A CD  1 
ATOM 381  N NE  ? ARG A 1  49 ? -15.764   9.938   8.571 1.000 97.000 ? 49  ARG A NE  1 
ATOM 382  N NH1 ? ARG A 1  49 ? -16.561  12.040   8.041 1.000 97.000 ? 49  ARG A NH1 1 
ATOM 383  N NH2 ? ARG A 1  49 ? -17.896  10.198   7.758 1.000 97.000 ? 49  ARG A NH2 1 
ATOM 384  C CZ  ? ARG A 1  49 ? -16.738  10.727   8.124 1.000 97.000 ? 49  ARG A CZ  1 
ATOM 385  N N   ? ILE A 1  50 ? -12.276   6.002   6.622 1.000 96.810 ? 50  ILE A N   1 
ATOM 386  C CA  ? ILE A 1  50 ? -12.025   5.395   5.319 1.000 96.810 ? 50  ILE A CA  1 
ATOM 387  C C   ? ILE A 1  50 ? -13.218   5.639   4.397 1.000 96.810 ? 50  ILE A C   1 
ATOM 388  C CB  ? ILE A 1  50 ? -11.746   3.881   5.445 1.000 96.810 ? 50  ILE A CB  1 
ATOM 389  O O   ? ILE A 1  50 ? -14.368   5.623   4.843 1.000 96.810 ? 50  ILE A O   1 
ATOM 390  C CG1 ? ILE A 1  50 ? -12.973   3.157   6.010 1.000 96.810 ? 50  ILE A CG1 1 
ATOM 391  C CG2 ? ILE A 1  50 ? -10.512   3.630   6.317 1.000 96.810 ? 50  ILE A CG2 1 
ATOM 392  C CD1 ? ILE A 1  50 ? -13.127   1.724   5.518 1.000 96.810 ? 50  ILE A CD1 1 
ATOM 393  N N   ? ALA A 1  51 ? -12.938   5.987   3.168 1.000 96.770 ? 51  ALA A N   1 
ATOM 394  C CA  ? ALA A 1  51 ? -13.954   6.047   2.120 1.000 96.770 ? 51  ALA A CA  1 
ATOM 395  C C   ? ALA A 1  51 ? -13.764   4.921   1.107 1.000 96.770 ? 51  ALA A C   1 
ATOM 396  C CB  ? ALA A 1  51 ? -13.917   7.402   1.418 1.000 96.770 ? 51  ALA A CB  1 
ATOM 397  O O   ? ALA A 1  51 ? -12.678   4.759   0.546 1.000 96.770 ? 51  ALA A O   1 
ATOM 398  N N   ? LEU A 1  52 ? -14.834   4.052   0.912 1.000 97.030 ? 52  LEU A N   1 
ATOM 399  C CA  ? LEU A 1  52 ? -14.876   2.974  -0.069 1.000 97.030 ? 52  LEU A CA  1 
ATOM 400  C C   ? LEU A 1  52 ? -15.943   3.241  -1.125 1.000 97.030 ? 52  LEU A C   1 
ATOM 401  C CB  ? LEU A 1  52 ? -15.147   1.633   0.619 1.000 97.030 ? 52  LEU A CB  1 
ATOM 402  O O   ? LEU A 1  52 ? -16.888   3.995  -0.882 1.000 97.030 ? 52  LEU A O   1 
ATOM 403  C CG  ? LEU A 1  52 ? -14.036   1.098   1.524 1.000 97.030 ? 52  LEU A CG  1 
ATOM 404  C CD1 ? LEU A 1  52 ? -14.615   0.154   2.572 1.000 97.030 ? 52  LEU A CD1 1 
ATOM 405  C CD2 ? LEU A 1  52 ? -12.964   0.396   0.697 1.000 97.030 ? 52  LEU A CD2 1 
ATOM 406  N N   ? GLY A 1  53 ? -15.660   2.608  -2.351 1.000 96.170 ? 53  GLY A N   1 
ATOM 407  C CA  ? GLY A 1  53 ? -16.652   2.757  -3.405 1.000 96.170 ? 53  GLY A CA  1 
ATOM 408  C C   ? GLY A 1  53 ? -16.581   4.101  -4.105 1.000 96.170 ? 53  GLY A C   1 
ATOM 409  O O   ? GLY A 1  53 ? -17.551   4.532  -4.732 1.000 96.170 ? 53  GLY A O   1 
ATOM 410  N N   ? LYS A 1  54 ? -15.336   4.782  -3.892 1.000 93.830 ? 54  LYS A N   1 
ATOM 411  C CA  ? LYS A 1  54 ? -15.111   6.086  -4.510 1.000 93.830 ? 54  LYS A CA  1 
ATOM 412  C C   ? LYS A 1  54 ? -14.284   5.954  -5.786 1.000 93.830 ? 54  LYS A C   1 
ATOM 413  C CB  ? LYS A 1  54 ? -14.416   7.032  -3.530 1.000 93.830 ? 54  LYS A CB  1 
ATOM 414  O O   ? LYS A 1  54 ? -13.285   5.231  -5.812 1.000 93.830 ? 54  LYS A O   1 
ATOM 415  C CG  ? LYS A 1  54 ? -15.282   7.445  -2.349 1.000 93.830 ? 54  LYS A CG  1 
ATOM 416  C CD  ? LYS A 1  54 ? -14.748   8.705  -1.679 1.000 93.830 ? 54  LYS A CD  1 
ATOM 417  C CE  ? LYS A 1  54 ? -14.920   9.929  -2.568 1.000 93.830 ? 54  LYS A CE  1 
ATOM 418  N NZ  ? LYS A 1  54 ? -16.247  10.582  -2.362 1.000 93.830 ? 54  LYS A NZ  1 
ATOM 419  N N   ? HIS A 1  55 ? -14.754   6.721  -6.841 1.000 95.100 ? 55  HIS A N   1 
ATOM 420  C CA  ? HIS A 1  55 ? -13.951   6.895  -8.046 1.000 95.100 ? 55  HIS A CA  1 
ATOM 421  C C   ? HIS A 1  55 ? -13.392   8.311  -8.136 1.000 95.100 ? 55  HIS A C   1 
ATOM 422  C CB  ? HIS A 1  55 ? -14.780   6.577  -9.292 1.000 95.100 ? 55  HIS A CB  1 
ATOM 423  O O   ? HIS A 1  55 ? -12.270   8.511  -8.605 1.000 95.100 ? 55  HIS A O   1 
ATOM 424  C CG  ? HIS A 1  55 ? -14.014   6.707 -10.571 1.000 95.100 ? 55  HIS A CG  1 
ATOM 425  C CD2 ? HIS A 1  55 ? -14.091   7.625 -11.563 1.000 95.100 ? 55  HIS A CD2 1 
ATOM 426  N ND1 ? HIS A 1  55 ? -13.032   5.816 -10.944 1.000 95.100 ? 55  HIS A ND1 1 
ATOM 427  C CE1 ? HIS A 1  55 ? -12.535   6.181 -12.114 1.000 95.100 ? 55  HIS A CE1 1 
ATOM 428  N NE2 ? HIS A 1  55 ? -13.161   7.276 -12.511 1.000 95.100 ? 55  HIS A NE2 1 
ATOM 429  N N   ? ASN A 1  56 ? -14.137   9.268  -7.680 1.000 94.930 ? 56  ASN A N   1 
ATOM 430  C CA  ? ASN A 1  56 ? -13.794  10.686  -7.647 1.000 94.930 ? 56  ASN A CA  1 
ATOM 431  C C   ? ASN A 1  56 ? -13.863  11.247  -6.230 1.000 94.930 ? 56  ASN A C   1 
ATOM 432  C CB  ? ASN A 1  56 ? -14.711  11.482  -8.579 1.000 94.930 ? 56  ASN A CB  1 
ATOM 433  O O   ? ASN A 1  56 ? -14.910  11.185  -5.583 1.000 94.930 ? 56  ASN A O   1 
ATOM 434  C CG  ? ASN A 1  56 ? -14.275  12.925  -8.734 1.000 94.930 ? 56  ASN A CG  1 
ATOM 435  N ND2 ? ASN A 1  56 ? -14.129  13.370  -9.976 1.000 94.930 ? 56  ASN A ND2 1 
ATOM 436  O OD1 ? ASN A 1  56 ? -14.070  13.635  -7.745 1.000 94.930 ? 56  ASN A OD1 1 
ATOM 437  N N   ? LEU A 1  57 ? -12.728  11.860  -5.751 1.000 92.470 ? 57  LEU A N   1 
ATOM 438  C CA  ? LEU A 1  57 ? -12.614  12.308  -4.367 1.000 92.470 ? 57  LEU A CA  1 
ATOM 439  C C   ? LEU A 1  57 ? -13.506  13.518  -4.112 1.000 92.470 ? 57  LEU A C   1 
ATOM 440  C CB  ? LEU A 1  57 ? -11.160  12.652  -4.034 1.000 92.470 ? 57  LEU A CB  1 
ATOM 441  O O   ? LEU A 1  57 ? -13.886  13.784  -2.969 1.000 92.470 ? 57  LEU A O   1 
ATOM 442  C CG  ? LEU A 1  57 ? -10.196  11.472  -3.902 1.000 92.470 ? 57  LEU A CG  1 
ATOM 443  C CD1 ? LEU A 1  57 ?  -8.773  11.971  -3.680 1.000 92.470 ? 57  LEU A CD1 1 
ATOM 444  C CD2 ? LEU A 1  57 ? -10.629  10.552  -2.766 1.000 92.470 ? 57  LEU A CD2 1 
ATOM 445  N N   ? LYS A 1  58 ? -14.034  14.218  -5.081 1.000 91.670 ? 58  LYS A N   1 
ATOM 446  C CA  ? LYS A 1  58 ? -14.782  15.461  -4.915 1.000 91.670 ? 58  LYS A CA  1 
ATOM 447  C C   ? LYS A 1  58 ? -16.282  15.225  -5.074 1.000 91.670 ? 58  LYS A C   1 
ATOM 448  C CB  ? LYS A 1  58 ? -14.308  16.511  -5.921 1.000 91.670 ? 58  LYS A CB  1 
ATOM 449  O O   ? LYS A 1  58 ? -17.093  15.929  -4.471 1.000 91.670 ? 58  LYS A O   1 
ATOM 450  C CG  ? LYS A 1  58 ? -12.940  17.097  -5.605 1.000 91.670 ? 58  LYS A CG  1 
ATOM 451  C CD  ? LYS A 1  58 ? -12.635  18.307  -6.478 1.000 91.670 ? 58  LYS A CD  1 
ATOM 452  C CE  ? LYS A 1  58 ? -11.301  18.942  -6.110 1.000 91.670 ? 58  LYS A CE  1 
ATOM 453  N NZ  ? LYS A 1  58 ? -10.995  20.126  -6.968 1.000 91.670 ? 58  LYS A NZ  1 
ATOM 454  N N   ? ASN A 1  59 ? -16.637  14.132  -5.781 1.000 93.140 ? 59  ASN A N   1 
ATOM 455  C CA  ? ASN A 1  59 ? -18.042  13.870  -6.077 1.000 93.140 ? 59  ASN A CA  1 
ATOM 456  C C   ? ASN A 1  59 ? -18.658  12.909  -5.065 1.000 93.140 ? 59  ASN A C   1 
ATOM 457  C CB  ? ASN A 1  59 ? -18.198  13.320  -7.496 1.000 93.140 ? 59  ASN A CB  1 
ATOM 458  O O   ? ASN A 1  59 ? -17.999  11.971  -4.612 1.000 93.140 ? 59  ASN A O   1 
ATOM 459  C CG  ? ASN A 1  59 ? -17.851  14.341  -8.560 1.000 93.140 ? 59  ASN A CG  1 
ATOM 460  N ND2 ? ASN A 1  59 ? -17.573  13.868  -9.769 1.000 93.140 ? 59  ASN A ND2 1 
ATOM 461  O OD1 ? ASN A 1  59 ? -17.831  15.547  -8.298 1.000 93.140 ? 59  ASN A OD1 1 
ATOM 462  N N   ? TRP A 1  60 ? -19.842  13.226  -4.717 1.000 91.710 ? 60  TRP A N   1 
ATOM 463  C CA  ? TRP A 1  60 ? -20.615  12.237  -3.973 1.000 91.710 ? 60  TRP A CA  1 
ATOM 464  C C   ? TRP A 1  60 ? -21.054  11.094  -4.882 1.000 91.710 ? 60  TRP A C   1 
ATOM 465  C CB  ? TRP A 1  60 ? -21.839  12.889  -3.324 1.000 91.710 ? 60  TRP A CB  1 
ATOM 466  O O   ? TRP A 1  60 ? -21.700  11.322  -5.908 1.000 91.710 ? 60  TRP A O   1 
ATOM 467  C CG  ? TRP A 1  60 ? -22.599  11.978  -2.407 1.000 91.710 ? 60  TRP A CG  1 
ATOM 468  C CD1 ? TRP A 1  60 ? -22.410  11.817  -1.063 1.000 91.710 ? 60  TRP A CD1 1 
ATOM 469  C CD2 ? TRP A 1  60 ? -23.667  11.097  -2.771 1.000 91.710 ? 60  TRP A CD2 1 
ATOM 470  C CE2 ? TRP A 1  60 ? -24.080  10.433  -1.595 1.000 91.710 ? 60  TRP A CE2 1 
ATOM 471  C CE3 ? TRP A 1  60 ? -24.316  10.806  -3.978 1.000 91.710 ? 60  TRP A CE3 1 
ATOM 472  N NE1 ? TRP A 1  60 ? -23.298  10.889  -0.568 1.000 91.710 ? 60  TRP A NE1 1 
ATOM 473  C CH2 ? TRP A 1  60 ? -25.732   9.228  -2.786 1.000 91.710 ? 60  TRP A CH2 1 
ATOM 474  C CZ2 ? TRP A 1  60 ? -25.114   9.494  -1.592 1.000 91.710 ? 60  TRP A CZ2 1 
ATOM 475  C CZ3 ? TRP A 1  60 ? -25.345   9.871  -3.973 1.000 91.710 ? 60  TRP A CZ3 1 
ATOM 476  N N   ? GLU A 1  61 ? -20.695   9.818  -4.477 1.000 94.090 ? 61  GLU A N   1 
ATOM 477  C CA  ? GLU A 1  61 ? -21.071   8.636  -5.245 1.000 94.090 ? 61  GLU A CA  1 
ATOM 478  C C   ? GLU A 1  61 ? -22.024   7.744  -4.455 1.000 94.090 ? 61  GLU A C   1 
ATOM 479  C CB  ? GLU A 1  61 ? -19.828   7.843  -5.656 1.000 94.090 ? 61  GLU A CB  1 
ATOM 480  O O   ? GLU A 1  61 ? -21.877   7.593  -3.240 1.000 94.090 ? 61  GLU A O   1 
ATOM 481  C CG  ? GLU A 1  61 ? -18.877   8.614  -6.560 1.000 94.090 ? 61  GLU A CG  1 
ATOM 482  C CD  ? GLU A 1  61 ? -17.602   7.850  -6.881 1.000 94.090 ? 61  GLU A CD  1 
ATOM 483  O OE1 ? GLU A 1  61 ? -17.109   7.947  -8.027 1.000 94.090 ? 61  GLU A OE1 1 
ATOM 484  O OE2 ? GLU A 1  61 ? -17.093   7.149  -5.978 1.000 94.090 ? 61  GLU A OE2 1 
ATOM 485  N N   ? ALA A 1  62 ? -23.039   7.327  -5.159 1.000 94.080 ? 62  ALA A N   1 
ATOM 486  C CA  ? ALA A 1  62 ? -24.066   6.514  -4.514 1.000 94.080 ? 62  ALA A CA  1 
ATOM 487  C C   ? ALA A 1  62 ? -23.456   5.281  -3.854 1.000 94.080 ? 62  ALA A C   1 
ATOM 488  C CB  ? ALA A 1  62 ? -25.131   6.099  -5.527 1.000 94.080 ? 62  ALA A CB  1 
ATOM 489  O O   ? ALA A 1  62 ? -23.978   4.782  -2.855 1.000 94.080 ? 62  ALA A O   1 
ATOM 490  N N   ? THR A 1  63 ? -22.357   4.783  -4.302 1.000 93.420 ? 63  THR A N   1 
ATOM 491  C CA  ? THR A 1  63 ? -21.714   3.550  -3.862 1.000 93.420 ? 63  THR A CA  1 
ATOM 492  C C   ? THR A 1  63 ? -20.784   3.816  -2.682 1.000 93.420 ? 63  THR A C   1 
ATOM 493  C CB  ? THR A 1  63 ? -20.921   2.894  -5.007 1.000 93.420 ? 63  THR A CB  1 
ATOM 494  O O   ? THR A 1  63 ? -20.268   2.880  -2.067 1.000 93.420 ? 63  THR A O   1 
ATOM 495  C CG2 ? THR A 1  63 ? -21.845   2.469  -6.143 1.000 93.420 ? 63  THR A CG2 1 
ATOM 496  O OG1 ? THR A 1  63 ? -19.960   3.829  -5.511 1.000 93.420 ? 63  THR A OG1 1 
ATOM 497  N N   ? GLN A 1  64 ? -20.566   5.087  -2.312 1.000 94.580 ? 64  GLN A N   1 
ATOM 498  C CA  ? GLN A 1  64 ? -19.584   5.468  -1.302 1.000 94.580 ? 64  GLN A CA  1 
ATOM 499  C C   ? GLN A 1  64 ? -20.061   5.094   0.098 1.000 94.580 ? 64  GLN A C   1 
ATOM 500  C CB  ? GLN A 1  64 ? -19.292   6.968  -1.375 1.000 94.580 ? 64  GLN A CB  1 
ATOM 501  O O   ? GLN A 1  64 ? -21.247   5.217   0.409 1.000 94.580 ? 64  GLN A O   1 
ATOM 502  C CG  ? GLN A 1  64 ? -18.470   7.492  -0.206 1.000 94.580 ? 64  GLN A CG  1 
ATOM 503  C CD  ? GLN A 1  64 ? -18.272   8.995  -0.255 1.000 94.580 ? 64  GLN A CD  1 
ATOM 504  N NE2 ? GLN A 1  64 ? -18.291   9.634   0.910 1.000 94.580 ? 64  GLN A NE2 1 
ATOM 505  O OE1 ? GLN A 1  64 ? -18.103   9.578  -1.330 1.000 94.580 ? 64  GLN A OE1 1 
ATOM 506  N N   ? GLN A 1  65 ? -19.150   4.538   0.873 1.000 96.200 ? 65  GLN A N   1 
ATOM 507  C CA  ? GLN A 1  65 ? -19.276   4.244   2.296 1.000 96.200 ? 65  GLN A CA  1 
ATOM 508  C C   ? GLN A 1  65 ? -18.127   4.860   3.090 1.000 96.200 ? 65  GLN A C   1 
ATOM 509  C CB  ? GLN A 1  65 ? -19.325   2.733   2.531 1.000 96.200 ? 65  GLN A CB  1 
ATOM 510  O O   ? GLN A 1  65 ? -16.957   4.634   2.774 1.000 96.200 ? 65  GLN A O   1 
ATOM 511  C CG  ? GLN A 1  65 ? -20.422   2.024   1.748 1.000 96.200 ? 65  GLN A CG  1 
ATOM 512  C CD  ? GLN A 1  65 ? -20.391   0.518   1.926 1.000 96.200 ? 65  GLN A CD  1 
ATOM 513  N NE2 ? GLN A 1  65 ? -20.165  -0.203   0.833 1.000 96.200 ? 65  GLN A NE2 1 
ATOM 514  O OE1 ? GLN A 1  65 ? -20.567   0.007   3.036 1.000 96.200 ? 65  GLN A OE1 1 
ATOM 515  N N   ? VAL A 1  66 ? -18.483   5.703   4.073 1.000 96.200 ? 66  VAL A N   1 
ATOM 516  C CA  ? VAL A 1  66 ? -17.466   6.319   4.918 1.000 96.200 ? 66  VAL A CA  1 
ATOM 517  C C   ? VAL A 1  66 ? -17.588   5.787   6.345 1.000 96.200 ? 66  VAL A C   1 
ATOM 518  C CB  ? VAL A 1  66 ? -17.580   7.860   4.912 1.000 96.200 ? 66  VAL A CB  1 
ATOM 519  O O   ? VAL A 1  66 ? -18.654   5.876   6.958 1.000 96.200 ? 66  VAL A O   1 
ATOM 520  C CG1 ? VAL A 1  66 ? -16.497   8.484   5.790 1.000 96.200 ? 66  VAL A CG1 1 
ATOM 521  C CG2 ? VAL A 1  66 ? -17.490   8.395   3.484 1.000 96.200 ? 66  VAL A CG2 1 
ATOM 522  N N   ? LEU A 1  67 ? -16.525   5.228   6.817 1.000 96.770 ? 67  LEU A N   1 
ATOM 523  C CA  ? LEU A 1  67 ? -16.544   4.587   8.128 1.000 96.770 ? 67  LEU A CA  1 
ATOM 524  C C   ? LEU A 1  67 ? -15.364   5.050   8.976 1.000 96.770 ? 67  LEU A C   1 
ATOM 525  C CB  ? LEU A 1  67 ? -16.515   3.063   7.980 1.000 96.770 ? 67  LEU A CB  1 
ATOM 526  O O   ? LEU A 1  67 ? -14.280   5.312   8.449 1.000 96.770 ? 67  LEU A O   1 
ATOM 527  C CG  ? LEU A 1  67 ? -17.722   2.426   7.291 1.000 96.770 ? 67  LEU A CG  1 
ATOM 528  C CD1 ? LEU A 1  67 ? -17.492   2.346   5.785 1.000 96.770 ? 67  LEU A CD1 1 
ATOM 529  C CD2 ? LEU A 1  67 ? -18.000   1.042   7.869 1.000 96.770 ? 67  LEU A CD2 1 
ATOM 530  N N   ? ARG A 1  68 ? -15.644   4.998  10.384 1.000 96.830 ? 68  ARG A N   1 
ATOM 531  C CA  ? ARG A 1  68 ? -14.591   5.307  11.346 1.000 96.830 ? 68  ARG A CA  1 
ATOM 532  C C   ? ARG A 1  68 ? -13.665   4.112  11.547 1.000 96.830 ? 68  ARG A C   1 
ATOM 533  C CB  ? ARG A 1  68 ? -15.194   5.733  12.686 1.000 96.830 ? 68  ARG A CB  1 
ATOM 534  O O   ? ARG A 1  68 ? -14.111   2.963  11.527 1.000 96.830 ? 68  ARG A O   1 
ATOM 535  C CG  ? ARG A 1  68 ? -14.172   6.254  13.684 1.000 96.830 ? 68  ARG A CG  1 
ATOM 536  C CD  ? ARG A 1  68 ? -14.838   6.811  14.935 1.000 96.830 ? 68  ARG A CD  1 
ATOM 537  N NE  ? ARG A 1  68 ? -15.395   5.748  15.767 1.000 96.830 ? 68  ARG A NE  1 
ATOM 538  N NH1 ? ARG A 1  68 ? -15.756   7.096  17.608 1.000 96.830 ? 68  ARG A NH1 1 
ATOM 539  N NH2 ? ARG A 1  68 ? -16.308   4.873  17.684 1.000 96.830 ? 68  ARG A NH2 1 
ATOM 540  C CZ  ? ARG A 1  68 ? -15.818   5.908  17.018 1.000 96.830 ? 68  ARG A CZ  1 
ATOM 541  N N   ? VAL A 1  69 ? -12.399   4.472  11.691 1.000 97.470 ? 69  VAL A N   1 
ATOM 542  C CA  ? VAL A 1  69 ? -11.405   3.477  12.080 1.000 97.470 ? 69  VAL A CA  1 
ATOM 543  C C   ? VAL A 1  69 ? -11.285   3.434  13.602 1.000 97.470 ? 69  VAL A C   1 
ATOM 544  C CB  ? VAL A 1  69 ? -10.028   3.772  11.445 1.000 97.470 ? 69  VAL A CB  1 
ATOM 545  O O   ? VAL A 1  69 ? -10.999   4.452  14.237 1.000 97.470 ? 69  VAL A O   1 
ATOM 546  C CG1 ? VAL A 1  69 ?  -8.973   2.797  11.966 1.000 97.470 ? 69  VAL A CG1 1 
ATOM 547  C CG2 ? VAL A 1  69 ? -10.117   3.704   9.922 1.000 97.470 ? 69  VAL A CG2 1 
ATOM 548  N N   ? VAL A 1  70 ? -11.471   2.162  14.219 1.000 96.420 ? 70  VAL A N   1 
ATOM 549  C CA  ? VAL A 1  70 ? -11.556   2.060  15.672 1.000 96.420 ? 70  VAL A CA  1 
ATOM 550  C C   ? VAL A 1  70 ? -10.258   1.476  16.226 1.000 96.420 ? 70  VAL A C   1 
ATOM 551  C CB  ? VAL A 1  70 ? -12.759   1.196  16.112 1.000 96.420 ? 70  VAL A CB  1 
ATOM 552  O O   ? VAL A 1  70 ?  -9.948   1.646  17.407 1.000 96.420 ? 70  VAL A O   1 
ATOM 553  C CG1 ? VAL A 1  70 ? -14.076   1.906  15.801 1.000 96.420 ? 70  VAL A CG1 1 
ATOM 554  C CG2 ? VAL A 1  70 ? -12.711  -0.170  15.430 1.000 96.420 ? 70  VAL A CG2 1 
ATOM 555  N N   ? ARG A 1  71 ?  -9.525   0.878  15.273 1.000 96.260 ? 71  ARG A N   1 
ATOM 556  C CA  ? ARG A 1  71 ?  -8.254   0.293  15.686 1.000 96.260 ? 71  ARG A CA  1 
ATOM 557  C C   ? ARG A 1  71 ?  -7.226   0.367  14.562 1.000 96.260 ? 71  ARG A C   1 
ATOM 558  C CB  ? ARG A 1  71 ?  -8.448  -1.161  16.123 1.000 96.260 ? 71  ARG A CB  1 
ATOM 559  O O   ? ARG A 1  71 ?  -7.522   0.013  13.419 1.000 96.260 ? 71  ARG A O   1 
ATOM 560  C CG  ? ARG A 1  71 ?  -7.219  -1.778  16.772 1.000 96.260 ? 71  ARG A CG  1 
ATOM 561  C CD  ? ARG A 1  71 ?  -7.485  -3.200  17.246 1.000 96.260 ? 71  ARG A CD  1 
ATOM 562  N NE  ? ARG A 1  71 ?  -6.270  -3.839  17.741 1.000 96.260 ? 71  ARG A NE  1 
ATOM 563  N NH1 ? ARG A 1  71 ?  -7.238  -5.915  18.045 1.000 96.260 ? 71  ARG A NH1 1 
ATOM 564  N NH2 ? ARG A 1  71 ?  -5.024  -5.593  18.545 1.000 96.260 ? 71  ARG A NH2 1 
ATOM 565  C CZ  ? ARG A 1  71 ?  -6.180  -5.114  18.109 1.000 96.260 ? 71  ARG A CZ  1 
ATOM 566  N N   ? GLN A 1  72 ?  -6.104   0.952  14.963 1.000 97.420 ? 72  GLN A N   1 
ATOM 567  C CA  ? GLN A 1  72 ?  -4.938   0.956  14.086 1.000 97.420 ? 72  GLN A CA  1 
ATOM 568  C C   ? GLN A 1  72 ?  -3.846   0.034  14.619 1.000 97.420 ? 72  GLN A C   1 
ATOM 569  C CB  ? GLN A 1  72 ?  -4.394   2.376  13.923 1.000 97.420 ? 72  GLN A CB  1 
ATOM 570  O O   ? GLN A 1  72 ?  -3.358   0.222  15.735 1.000 97.420 ? 72  GLN A O   1 
ATOM 571  C CG  ? GLN A 1  72 ?  -5.398   3.357  13.332 1.000 97.420 ? 72  GLN A CG  1 
ATOM 572  C CD  ? GLN A 1  72 ?  -4.839   4.761  13.198 1.000 97.420 ? 72  GLN A CD  1 
ATOM 573  N NE2 ? GLN A 1  72 ?  -5.569   5.741  13.719 1.000 97.420 ? 72  GLN A NE2 1 
ATOM 574  O OE1 ? GLN A 1  72 ?  -3.760   4.962  12.632 1.000 97.420 ? 72  GLN A OE1 1 
ATOM 575  N N   ? VAL A 1  73 ?  -3.446  -1.011  13.836 1.000 97.770 ? 73  VAL A N   1 
ATOM 576  C CA  ? VAL A 1  73 ?  -2.487  -2.015  14.284 1.000 97.770 ? 73  VAL A CA  1 
ATOM 577  C C   ? VAL A 1  73 ?  -1.265  -2.007  13.368 1.000 97.770 ? 73  VAL A C   1 
ATOM 578  C CB  ? VAL A 1  73 ?  -3.116  -3.426  14.320 1.000 97.770 ? 73  VAL A CB  1 
ATOM 579  O O   ? VAL A 1  73 ?  -1.244  -2.693  12.344 1.000 97.770 ? 73  VAL A O   1 
ATOM 580  C CG1 ? VAL A 1  73 ?  -2.154  -4.430  14.951 1.000 97.770 ? 73  VAL A CG1 1 
ATOM 581  C CG2 ? VAL A 1  73 ?  -4.441  -3.399  15.081 1.000 97.770 ? 73  VAL A CG2 1 
ATOM 582  N N   ? PRO A 1  74 ?  -0.250  -1.066  13.693 1.000 97.840 ? 74  PRO A N   1 
ATOM 583  C CA  ? PRO A 1  74 ?   0.970  -1.106  12.884 1.000 97.840 ? 74  PRO A CA  1 
ATOM 584  C C   ? PRO A 1  74 ?   1.802  -2.362  13.131 1.000 97.840 ? 74  PRO A C   1 
ATOM 585  C CB  ? PRO A 1  74 ?   1.729   0.147  13.328 1.000 97.840 ? 74  PRO A CB  1 
ATOM 586  O O   ? PRO A 1  74 ?   1.757  -2.931  14.224 1.000 97.840 ? 74  PRO A O   1 
ATOM 587  C CG  ? PRO A 1  74 ?   1.225   0.431  14.706 1.000 97.840 ? 74  PRO A CG  1 
ATOM 588  C CD  ? PRO A 1  74 ?  -0.177  -0.097  14.819 1.000 97.840 ? 74  PRO A CD  1 
ATOM 589  N N   ? HIS A 1  75 ?   2.448  -2.822  12.046 1.000 97.990 ? 75  HIS A N   1 
ATOM 590  C CA  ? HIS A 1  75 ?   3.372  -3.929  12.261 1.000 97.990 ? 75  HIS A CA  1 
ATOM 591  C C   ? HIS A 1  75 ?   4.326  -3.635  13.414 1.000 97.990 ? 75  HIS A C   1 
ATOM 592  C CB  ? HIS A 1  75 ?   4.164  -4.222  10.986 1.000 97.990 ? 75  HIS A CB  1 
ATOM 593  O O   ? HIS A 1  75 ?   4.915  -2.553  13.477 1.000 97.990 ? 75  HIS A O   1 
ATOM 594  C CG  ? HIS A 1  75 ?   4.836  -5.558  10.990 1.000 97.990 ? 75  HIS A CG  1 
ATOM 595  C CD2 ? HIS A 1  75 ?   4.542  -6.703  10.330 1.000 97.990 ? 75  HIS A CD2 1 
ATOM 596  N ND1 ? HIS A 1  75 ?   5.956  -5.825  11.747 1.000 97.990 ? 75  HIS A ND1 1 
ATOM 597  C CE1 ? HIS A 1  75 ?   6.324  -7.080  11.551 1.000 97.990 ? 75  HIS A CE1 1 
ATOM 598  N NE2 ? HIS A 1  75 ?   5.482  -7.635  10.696 1.000 97.990 ? 75  HIS A NE2 1 
ATOM 599  N N   ? PRO A 1  76 ?   4.514  -4.560  14.369 1.000 96.900 ? 76  PRO A N   1 
ATOM 600  C CA  ? PRO A 1  76 ?   5.309  -4.325  15.577 1.000 96.900 ? 76  PRO A CA  1 
ATOM 601  C C   ? PRO A 1  76 ?   6.773  -4.018  15.270 1.000 96.900 ? 76  PRO A C   1 
ATOM 602  C CB  ? PRO A 1  76 ?   5.177  -5.642  16.346 1.000 96.900 ? 76  PRO A CB  1 
ATOM 603  O O   ? PRO A 1  76 ?   7.455  -3.379  16.075 1.000 96.900 ? 76  PRO A O   1 
ATOM 604  C CG  ? PRO A 1  76 ?   3.920  -6.263  15.829 1.000 96.900 ? 76  PRO A CG  1 
ATOM 605  C CD  ? PRO A 1  76 ?   3.575  -5.620  14.517 1.000 96.900 ? 76  PRO A CD  1 
ATOM 606  N N   ? GLN A 1  77 ?   7.215  -4.475  14.114 1.000 97.360 ? 77  GLN A N   1 
ATOM 607  C CA  ? GLN A 1  77 ?   8.623  -4.283  13.783 1.000 97.360 ? 77  GLN A CA  1 
ATOM 608  C C   ? GLN A 1  77 ?   8.798  -3.181  12.742 1.000 97.360 ? 77  GLN A C   1 
ATOM 609  C CB  ? GLN A 1  77 ?   9.238  -5.588  13.274 1.000 97.360 ? 77  GLN A CB  1 
ATOM 610  O O   ? GLN A 1  77 ?   9.829  -3.111  12.071 1.000 97.360 ? 77  GLN A O   1 
ATOM 611  C CG  ? GLN A 1  77 ?   9.271  -6.699  14.314 1.000 97.360 ? 77  GLN A CG  1 
ATOM 612  C CD  ? GLN A 1  77 ?   9.926  -7.966  13.799 1.000 97.360 ? 77  GLN A CD  1 
ATOM 613  N NE2 ? GLN A 1  77 ?  11.008  -8.381  14.449 1.000 97.360 ? 77  GLN A NE2 1 
ATOM 614  O OE1 ? GLN A 1  77 ?   9.464  -8.568  12.825 1.000 97.360 ? 77  GLN A OE1 1 
ATOM 615  N N   ? TYR A 1  78 ?   7.748  -2.359  12.560 1.000 97.630 ? 78  TYR A N   1 
ATOM 616  C CA  ? TYR A 1  78 ?   7.887  -1.225  11.653 1.000 97.630 ? 78  TYR A CA  1 
ATOM 617  C C   ? TYR A 1  78 ?   9.030  -0.316  12.089 1.000 97.630 ? 78  TYR A C   1 
ATOM 618  C CB  ? TYR A 1  78 ?   6.581  -0.427  11.587 1.000 97.630 ? 78  TYR A CB  1 
ATOM 619  O O   ? TYR A 1  78 ?   9.087   0.110  13.245 1.000 97.630 ? 78  TYR A O   1 
ATOM 620  C CG  ? TYR A 1  78 ?   6.710   0.888  10.856 1.000 97.630 ? 78  TYR A CG  1 
ATOM 621  C CD1 ? TYR A 1  78 ?   6.327   2.083  11.460 1.000 97.630 ? 78  TYR A CD1 1 
ATOM 622  C CD2 ? TYR A 1  78 ?   7.213   0.937   9.560 1.000 97.630 ? 78  TYR A CD2 1 
ATOM 623  C CE1 ? TYR A 1  78 ?   6.442   3.297  10.789 1.000 97.630 ? 78  TYR A CE1 1 
ATOM 624  C CE2 ? TYR A 1  78 ?   7.332   2.144   8.880 1.000 97.630 ? 78  TYR A CE2 1 
ATOM 625  O OH  ? TYR A 1  78 ?   7.061   4.515   8.834 1.000 97.630 ? 78  TYR A OH  1 
ATOM 626  C CZ  ? TYR A 1  78 ?   6.945   3.317   9.502 1.000 97.630 ? 78  TYR A CZ  1 
ATOM 627  N N   ? ASN A 1  79 ?   9.962  -0.037  11.141 1.000 96.450 ? 79  ASN A N   1 
ATOM 628  C CA  ? ASN A 1  79 ?  11.095   0.865  11.319 1.000 96.450 ? 79  ASN A CA  1 
ATOM 629  C C   ? ASN A 1  79 ?  10.920   2.150  10.515 1.000 96.450 ? 79  ASN A C   1 
ATOM 630  C CB  ? ASN A 1  79 ?  12.401   0.170  10.932 1.000 96.450 ? 79  ASN A CB  1 
ATOM 631  O O   ? ASN A 1  79 ?  11.000   2.134   9.285 1.000 96.450 ? 79  ASN A O   1 
ATOM 632  C CG  ? ASN A 1  79 ?  13.625   1.007  11.248 1.000 96.450 ? 79  ASN A CG  1 
ATOM 633  N ND2 ? ASN A 1  79 ?  14.639   0.379  11.832 1.000 96.450 ? 79  ASN A ND2 1 
ATOM 634  O OD1 ? ASN A 1  79 ?  13.658   2.209  10.970 1.000 96.450 ? 79  ASN A OD1 1 
ATOM 635  N N   ? SER A 1  80 ?  10.827   3.311  11.150 1.000 94.760 ? 80  SER A N   1 
ATOM 636  C CA  ? SER A 1  80 ?  10.471   4.570  10.503 1.000 94.760 ? 80  SER A CA  1 
ATOM 637  C C   ? SER A 1  80 ?  11.662   5.165   9.759 1.000 94.760 ? 80  SER A C   1 
ATOM 638  C CB  ? SER A 1  80 ?   9.948   5.573  11.531 1.000 94.760 ? 80  SER A CB  1 
ATOM 639  O O   ? SER A 1  80 ?  11.491   6.020   8.887 1.000 94.760 ? 80  SER A O   1 
ATOM 640  O OG  ? SER A 1  80 ?  10.924   5.829  12.526 1.000 94.760 ? 80  SER A OG  1 
ATOM 641  N N   ? GLN A 1  81 ?  12.849   4.634  10.138 1.000 92.440 ? 81  GLN A N   1 
ATOM 642  C CA  ? GLN A 1  81 ?  14.046   5.113   9.454 1.000 92.440 ? 81  GLN A CA  1 
ATOM 643  C C   ? GLN A 1  81 ?  14.233   4.406   8.114 1.000 92.440 ? 81  GLN A C   1 
ATOM 644  C CB  ? GLN A 1  81 ?  15.283   4.912  10.330 1.000 92.440 ? 81  GLN A CB  1 
ATOM 645  O O   ? GLN A 1  81 ?  14.482   5.053   7.095 1.000 92.440 ? 81  GLN A O   1 
ATOM 646  C CG  ? GLN A 1  81 ?  15.329   5.825  11.548 1.000 92.440 ? 81  GLN A CG  1 
ATOM 647  C CD  ? GLN A 1  81 ?  16.590   5.642  12.372 1.000 92.440 ? 81  GLN A CD  1 
ATOM 648  N NE2 ? GLN A 1  81 ?  16.699   6.391  13.464 1.000 92.440 ? 81  GLN A NE2 1 
ATOM 649  O OE1 ? GLN A 1  81 ?  17.459   4.834  12.029 1.000 92.440 ? 81  GLN A OE1 1 
ATOM 650  N N   ? THR A 1  82 ?  13.992   3.164   8.108 1.000 93.190 ? 82  THR A N   1 
ATOM 651  C CA  ? THR A 1  82 ?  14.262   2.366   6.916 1.000 93.190 ? 82  THR A CA  1 
ATOM 652  C C   ? THR A 1  82 ?  12.967   2.042   6.177 1.000 93.190 ? 82  THR A C   1 
ATOM 653  C CB  ? THR A 1  82 ?  14.993   1.059   7.273 1.000 93.190 ? 82  THR A CB  1 
ATOM 654  O O   ? THR A 1  82 ?  12.997   1.586   5.032 1.000 93.190 ? 82  THR A O   1 
ATOM 655  C CG2 ? THR A 1  82 ?  16.283   1.340   8.037 1.000 93.190 ? 82  THR A CG2 1 
ATOM 656  O OG1 ? THR A 1  82 ?  14.137   0.246   8.086 1.000 93.190 ? 82  THR A OG1 1 
ATOM 657  N N   ? HIS A 1  83 ?  11.889   2.302   6.806 1.000 95.050 ? 83  HIS A N   1 
ATOM 658  C CA  ? HIS A 1  83 ?  10.551   1.977   6.324 1.000 95.050 ? 83  HIS A CA  1 
ATOM 659  C C   ? HIS A 1  83 ?  10.375   0.472   6.158 1.000 95.050 ? 83  HIS A C   1 
ATOM 660  C CB  ? HIS A 1  83 ?  10.273   2.688   4.998 1.000 95.050 ? 83  HIS A CB  1 
ATOM 661  O O   ? HIS A 1  83 ?   9.494   0.023   5.421 1.000 95.050 ? 83  HIS A O   1 
ATOM 662  C CG  ? HIS A 1  83 ?  10.057   4.161   5.140 1.000 95.050 ? 83  HIS A CG  1 
ATOM 663  C CD2 ? HIS A 1  83 ?   8.931   4.876   5.368 1.000 95.050 ? 83  HIS A CD2 1 
ATOM 664  N ND1 ? HIS A 1  83 ?  11.083   5.076   5.043 1.000 95.050 ? 83  HIS A ND1 1 
ATOM 665  C CE1 ? HIS A 1  83 ?  10.595   6.294   5.208 1.000 95.050 ? 83  HIS A CE1 1 
ATOM 666  N NE2 ? HIS A 1  83 ?   9.291   6.200   5.406 1.000 95.050 ? 83  HIS A NE2 1 
ATOM 667  N N   ? ASN A 1  84 ?  11.284  -0.296   6.774 1.000 96.200 ? 84  ASN A N   1 
ATOM 668  C CA  ? ASN A 1  84 ?  11.082  -1.740   6.833 1.000 96.200 ? 84  ASN A CA  1 
ATOM 669  C C   ? ASN A 1  84 ?   9.816  -2.098   7.607 1.000 96.200 ? 84  ASN A C   1 
ATOM 670  C CB  ? ASN A 1  84 ?  12.298  -2.427   7.457 1.000 96.200 ? 84  ASN A CB  1 
ATOM 671  O O   ? ASN A 1  84 ?   9.535  -1.510   8.653 1.000 96.200 ? 84  ASN A O   1 
ATOM 672  C CG  ? ASN A 1  84 ?  12.301  -3.927   7.232 1.000 96.200 ? 84  ASN A CG  1 
ATOM 673  N ND2 ? ASN A 1  84 ?  12.723  -4.677   8.243 1.000 96.200 ? 84  ASN A ND2 1 
ATOM 674  O OD1 ? ASN A 1  84 ?  11.929  -4.406   6.158 1.000 96.200 ? 84  ASN A OD1 1 
ATOM 675  N N   ? ASN A 1  85 ?   9.009  -3.056   7.065 1.000 97.410 ? 85  ASN A N   1 
ATOM 676  C CA  ? ASN A 1  85 ?   7.756  -3.493   7.671 1.000 97.410 ? 85  ASN A CA  1 
ATOM 677  C C   ? ASN A 1  85 ?   6.722  -2.371   7.693 1.000 97.410 ? 85  ASN A C   1 
ATOM 678  C CB  ? ASN A 1  85 ?   8.000  -4.019   9.087 1.000 97.410 ? 85  ASN A CB  1 
ATOM 679  O O   ? ASN A 1  85 ?   5.982  -2.222   8.667 1.000 97.410 ? 85  ASN A O   1 
ATOM 680  C CG  ? ASN A 1  85 ?   8.995  -5.162   9.123 1.000 97.410 ? 85  ASN A CG  1 
ATOM 681  N ND2 ? ASN A 1  85 ?   9.908  -5.124  10.086 1.000 97.410 ? 85  ASN A ND2 1 
ATOM 682  O OD1 ? ASN A 1  85 ?   8.943  -6.072   8.291 1.000 97.410 ? 85  ASN A OD1 1 
ATOM 683  N N   ? ASP A 1  86 ?   6.697  -1.486   6.738 1.000 97.880 ? 86  ASP A N   1 
ATOM 684  C CA  ? ASP A 1  86 ?   5.793  -0.346   6.619 1.000 97.880 ? 86  ASP A CA  1 
ATOM 685  C C   ? ASP A 1  86 ?   4.375  -0.802   6.284 1.000 97.880 ? 86  ASP A C   1 
ATOM 686  C CB  ? ASP A 1  86 ?   6.298   0.630   5.554 1.000 97.880 ? 86  ASP A CB  1 
ATOM 687  O O   ? ASP A 1  86 ?   3.911  -0.627   5.156 1.000 97.880 ? 86  ASP A O   1 
ATOM 688  C CG  ? ASP A 1  86 ?   5.570   1.962   5.578 1.000 97.880 ? 86  ASP A CG  1 
ATOM 689  O OD1 ? ASP A 1  86 ?   4.909   2.278   6.591 1.000 97.880 ? 86  ASP A OD1 1 
ATOM 690  O OD2 ? ASP A 1  86 ?   5.655   2.702   4.574 1.000 97.880 ? 86  ASP A OD2 1 
ATOM 691  N N   ? LEU A 1  87 ?   3.662  -1.464   7.155 1.000 98.130 ? 87  LEU A N   1 
ATOM 692  C CA  ? LEU A 1  87 ?   2.315  -1.985   6.951 1.000 98.130 ? 87  LEU A CA  1 
ATOM 693  C C   ? LEU A 1  87 ?   1.505  -1.920   8.242 1.000 98.130 ? 87  LEU A C   1 
ATOM 694  C CB  ? LEU A 1  87 ?   2.369  -3.428   6.442 1.000 98.130 ? 87  LEU A CB  1 
ATOM 695  O O   ? LEU A 1  87 ?   2.063  -2.036   9.336 1.000 98.130 ? 87  LEU A O   1 
ATOM 696  C CG  ? LEU A 1  87 ?   2.824  -4.486   7.449 1.000 98.130 ? 87  LEU A CG  1 
ATOM 697  C CD1 ? LEU A 1  87 ?   1.923  -5.714   7.372 1.000 98.130 ? 87  LEU A CD1 1 
ATOM 698  C CD2 ? LEU A 1  87 ?   4.279  -4.868   7.203 1.000 98.130 ? 87  LEU A CD2 1 
ATOM 699  N N   ? MET A 1  88 ?   0.208  -1.551   8.126 1.000 98.250 ? 88  MET A N   1 
ATOM 700  C CA  ? MET A 1  88 ?  -0.719  -1.366   9.239 1.000 98.250 ? 88  MET A CA  1 
ATOM 701  C C   ? MET A 1  88 ?  -2.107  -1.888   8.883 1.000 98.250 ? 88  MET A C   1 
ATOM 702  C CB  ? MET A 1  88 ?  -0.800   0.109   9.632 1.000 98.250 ? 88  MET A CB  1 
ATOM 703  O O   ? MET A 1  88 ?  -2.580  -1.691   7.762 1.000 98.250 ? 88  MET A O   1 
ATOM 704  C CG  ? MET A 1  88 ?  -1.767   0.388  10.772 1.000 98.250 ? 88  MET A CG  1 
ATOM 705  S SD  ? MET A 1  88 ?  -1.824   2.165  11.227 1.000 98.250 ? 88  MET A SD  1 
ATOM 706  C CE  ? MET A 1  88 ?  -2.654   2.844   9.764 1.000 98.250 ? 88  MET A CE  1 
ATOM 707  N N   ? LEU A 1  89 ?  -2.761  -2.583   9.796 1.000 98.430 ? 89  LEU A N   1 
ATOM 708  C CA  ? LEU A 1  89 ?  -4.147  -3.018   9.665 1.000 98.430 ? 89  LEU A CA  1 
ATOM 709  C C   ? LEU A 1  89 ?  -5.090  -2.049  10.370 1.000 98.430 ? 89  LEU A C   1 
ATOM 710  C CB  ? LEU A 1  89 ?  -4.324  -4.427  10.236 1.000 98.430 ? 89  LEU A CB  1 
ATOM 711  O O   ? LEU A 1  89 ?  -4.796  -1.583  11.473 1.000 98.430 ? 89  LEU A O   1 
ATOM 712  C CG  ? LEU A 1  89 ?  -3.675  -5.565   9.446 1.000 98.430 ? 89  LEU A CG  1 
ATOM 713  C CD1 ? LEU A 1  89 ?  -3.614  -6.831  10.294 1.000 98.430 ? 89  LEU A CD1 1 
ATOM 714  C CD2 ? LEU A 1  89 ?  -4.438  -5.819   8.151 1.000 98.430 ? 89  LEU A CD2 1 
ATOM 715  N N   ? LEU A 1  90 ?  -6.158  -1.764   9.633 1.000 98.190 ? 90  LEU A N   1 
ATOM 716  C CA  ? LEU A 1  90 ?  -7.192  -0.892  10.180 1.000 98.190 ? 90  LEU A CA  1 
ATOM 717  C C   ? LEU A 1  90 ?  -8.490  -1.661  10.402 1.000 98.190 ? 90  LEU A C   1 
ATOM 718  C CB  ? LEU A 1  90 ?  -7.442   0.294   9.245 1.000 98.190 ? 90  LEU A CB  1 
ATOM 719  O O   ? LEU A 1  90 ?  -9.000  -2.306   9.483 1.000 98.190 ? 90  LEU A O   1 
ATOM 720  C CG  ? LEU A 1  90 ?  -6.212   1.106   8.837 1.000 98.190 ? 90  LEU A CG  1 
ATOM 721  C CD1 ? LEU A 1  90 ?  -6.591   2.155   7.796 1.000 98.190 ? 90  LEU A CD1 1 
ATOM 722  C CD2 ? LEU A 1  90 ?  -5.574   1.762  10.057 1.000 98.190 ? 90  LEU A CD2 1 
ATOM 723  N N   ? GLN A 1  91 ?  -8.979  -1.625  11.696 1.000 97.720 ? 91  GLN A N   1 
ATOM 724  C CA  ? GLN A 1  91 ? -10.278  -2.220  11.992 1.000 97.720 ? 91  GLN A CA  1 
ATOM 725  C C   ? GLN A 1  91 ? -11.387  -1.173  11.942 1.000 97.720 ? 91  GLN A C   1 
ATOM 726  C CB  ? GLN A 1  91 ? -10.258  -2.899  13.362 1.000 97.720 ? 91  GLN A CB  1 
ATOM 727  O O   ? GLN A 1  91 ? -11.295  -0.132  12.596 1.000 97.720 ? 91  GLN A O   1 
ATOM 728  C CG  ? GLN A 1  91 ? -11.514  -3.705  13.667 1.000 97.720 ? 91  GLN A CG  1 
ATOM 729  C CD  ? GLN A 1  91 ? -11.451  -4.402  15.014 1.000 97.720 ? 91  GLN A CD  1 
ATOM 730  N NE2 ? GLN A 1  91 ? -12.211  -5.482  15.158 1.000 97.720 ? 91  GLN A NE2 1 
ATOM 731  O OE1 ? GLN A 1  91 ? -10.726  -3.973  15.916 1.000 97.720 ? 91  GLN A OE1 1 
ATOM 732  N N   ? LEU A 1  92 ? -12.352  -1.499  11.132 1.000 97.400 ? 92  LEU A N   1 
ATOM 733  C CA  ? LEU A 1  92 ? -13.462  -0.573  10.938 1.000 97.400 ? 92  LEU A CA  1 
ATOM 734  C C   ? LEU A 1  92 ? -14.493  -0.719  12.053 1.000 97.400 ? 92  LEU A C   1 
ATOM 735  C CB  ? LEU A 1  92 ? -14.126  -0.807   9.579 1.000 97.400 ? 92  LEU A CB  1 
ATOM 736  O O   ? LEU A 1  92 ? -14.642  -1.800  12.628 1.000 97.400 ? 92  LEU A O   1 
ATOM 737  C CG  ? LEU A 1  92 ? -13.200  -0.796   8.361 1.000 97.400 ? 92  LEU A CG  1 
ATOM 738  C CD1 ? LEU A 1  92 ? -13.982  -1.142   7.098 1.000 97.400 ? 92  LEU A CD1 1 
ATOM 739  C CD2 ? LEU A 1  92 ? -12.519   0.561   8.220 1.000 97.400 ? 92  LEU A CD2 1 
ATOM 740  N N   ? GLU A 1  93 ? -15.165   0.394  12.384 1.000 96.540 ? 93  GLU A N   1 
ATOM 741  C CA  ? GLU A 1  93 ? -16.146   0.445  13.464 1.000 96.540 ? 93  GLU A CA  1 
ATOM 742  C C   ? GLU A 1  93 ? -17.331  -0.473  13.178 1.000 96.540 ? 93  GLU A C   1 
ATOM 743  C CB  ? GLU A 1  93 ? -16.633   1.880  13.680 1.000 96.540 ? 93  GLU A CB  1 
ATOM 744  O O   ? GLU A 1  93 ? -17.978  -0.967  14.103 1.000 96.540 ? 93  GLU A O   1 
ATOM 745  C CG  ? GLU A 1  93 ? -17.414   2.448  12.503 1.000 96.540 ? 93  GLU A CG  1 
ATOM 746  C CD  ? GLU A 1  93 ? -17.900   3.870  12.736 1.000 96.540 ? 93  GLU A CD  1 
ATOM 747  O OE1 ? GLU A 1  93 ? -18.570   4.436  11.843 1.000 96.540 ? 93  GLU A OE1 1 
ATOM 748  O OE2 ? GLU A 1  93 ? -17.606   4.423  13.820 1.000 96.540 ? 93  GLU A OE2 1 
ATOM 749  N N   ? ARG A 1  94 ? -17.656  -0.715  11.921 1.000 96.670 ? 94  ARG A N   1 
ATOM 750  C CA  ? ARG A 1  94 ? -18.729  -1.606  11.492 1.000 96.670 ? 94  ARG A CA  1 
ATOM 751  C C   ? ARG A 1  94 ? -18.390  -2.270  10.162 1.000 96.670 ? 94  ARG A C   1 
ATOM 752  C CB  ? ARG A 1  94 ? -20.050  -0.842  11.375 1.000 96.670 ? 94  ARG A CB  1 
ATOM 753  O O   ? ARG A 1  94 ? -17.591  -1.743   9.385 1.000 96.670 ? 94  ARG A O   1 
ATOM 754  C CG  ? ARG A 1  94 ? -20.050   0.224  10.290 1.000 96.670 ? 94  ARG A CG  1 
ATOM 755  C CD  ? ARG A 1  94 ? -21.358   1.003  10.265 1.000 96.670 ? 94  ARG A CD  1 
ATOM 756  N NE  ? ARG A 1  94 ? -21.393   1.962   9.165 1.000 96.670 ? 94  ARG A NE  1 
ATOM 757  N NH1 ? ARG A 1  94 ? -20.552   3.724  10.400 1.000 96.670 ? 94  ARG A NH1 1 
ATOM 758  N NH2 ? ARG A 1  94 ? -21.084   4.018   8.189 1.000 96.670 ? 94  ARG A NH2 1 
ATOM 759  C CZ  ? ARG A 1  94 ? -21.010   3.232   9.254 1.000 96.670 ? 94  ARG A CZ  1 
ATOM 760  N N   ? PRO A 1  95 ? -19.067  -3.511   9.938 1.000 96.730 ? 95  PRO A N   1 
ATOM 761  C CA  ? PRO A 1  95 ? -18.819  -4.179   8.658 1.000 96.730 ? 95  PRO A CA  1 
ATOM 762  C C   ? PRO A 1  95 ? -19.328  -3.374   7.465 1.000 96.730 ? 95  PRO A C   1 
ATOM 763  C CB  ? PRO A 1  95 ? -19.587  -5.497   8.795 1.000 96.730 ? 95  PRO A CB  1 
ATOM 764  O O   ? PRO A 1  95 ? -20.348  -2.688   7.567 1.000 96.730 ? 95  PRO A O   1 
ATOM 765  C CG  ? PRO A 1  95 ? -19.765  -5.685  10.267 1.000 96.730 ? 95  PRO A CG  1 
ATOM 766  C CD  ? PRO A 1  95 ? -19.826  -4.332  10.916 1.000 96.730 ? 95  PRO A CD  1 
ATOM 767  N N   ? ILE A 1  96 ? -18.602  -3.514   6.279 1.000 96.530 ? 96  ILE A N   1 
ATOM 768  C CA  ? ILE A 1  96 ? -18.991  -2.813   5.060 1.000 96.530 ? 96  ILE A CA  1 
ATOM 769  C C   ? ILE A 1  96 ? -20.001  -3.652   4.281 1.000 96.530 ? 96  ILE A C   1 
ATOM 770  C CB  ? ILE A 1  96 ? -17.765  -2.493   4.176 1.000 96.530 ? 96  ILE A CB  1 
ATOM 771  O O   ? ILE A 1  96 ? -20.039  -4.876   4.421 1.000 96.530 ? 96  ILE A O   1 
ATOM 772  C CG1 ? ILE A 1  96 ? -16.975  -3.773   3.875 1.000 96.530 ? 96  ILE A CG1 1 
ATOM 773  C CG2 ? ILE A 1  96 ? -16.873  -1.445   4.848 1.000 96.530 ? 96  ILE A CG2 1 
ATOM 774  C CD1 ? ILE A 1  96 ? -17.040  -4.211   2.419 1.000 96.530 ? 96  ILE A CD1 1 
ATOM 775  N N   ? GLN A 1  97 ? -20.789  -2.908   3.407 1.000 96.080 ? 97  GLN A N   1 
ATOM 776  C CA  ? GLN A 1  97 ? -21.686  -3.577   2.470 1.000 96.080 ? 97  GLN A CA  1 
ATOM 777  C C   ? GLN A 1  97 ? -20.984  -3.867   1.147 1.000 96.080 ? 97  GLN A C   1 
ATOM 778  C CB  ? GLN A 1  97 ? -22.936  -2.729   2.227 1.000 96.080 ? 97  GLN A CB  1 
ATOM 779  O O   ? GLN A 1  97 ? -20.479  -2.953   0.493 1.000 96.080 ? 97  GLN A O   1 
ATOM 780  C CG  ? GLN A 1  97 ? -23.811  -2.555   3.461 1.000 96.080 ? 97  GLN A CG  1 
ATOM 781  C CD  ? GLN A 1  97 ? -24.962  -1.593   3.233 1.000 96.080 ? 97  GLN A CD  1 
ATOM 782  N NE2 ? GLN A 1  97 ? -25.530  -1.080   4.319 1.000 96.080 ? 97  GLN A NE2 1 
ATOM 783  O OE1 ? GLN A 1  97 ? -25.337  -1.312   2.090 1.000 96.080 ? 97  GLN A OE1 1 
ATOM 784  N N   ? LEU A 1  98 ? -20.986  -5.162   0.793 1.000 96.390 ? 98  LEU A N   1 
ATOM 785  C CA  ? LEU A 1  98 ? -20.302  -5.559  -0.433 1.000 96.390 ? 98  LEU A CA  1 
ATOM 786  C C   ? LEU A 1  98 ? -21.202  -5.356  -1.648 1.000 96.390 ? 98  LEU A C   1 
ATOM 787  C CB  ? LEU A 1  98 ? -19.860  -7.022  -0.350 1.000 96.390 ? 98  LEU A CB  1 
ATOM 788  O O   ? LEU A 1  98 ? -22.424  -5.491  -1.550 1.000 96.390 ? 98  LEU A O   1 
ATOM 789  C CG  ? LEU A 1  98 ? -18.902  -7.377   0.788 1.000 96.390 ? 98  LEU A CG  1 
ATOM 790  C CD1 ? LEU A 1  98 ? -18.551  -8.861   0.742 1.000 96.390 ? 98  LEU A CD1 1 
ATOM 791  C CD2 ? LEU A 1  98 ? -17.642  -6.522   0.712 1.000 96.390 ? 98  LEU A CD2 1 
ATOM 792  N N   ? GLY A 1  99 ? -20.569  -4.959  -2.809 1.000 94.910 ? 99  GLY A N   1 
ATOM 793  C CA  ? GLY A 1  99 ? -21.195  -4.752  -4.106 1.000 94.910 ? 99  GLY A CA  1 
ATOM 794  C C   ? GLY A 1  99 ? -20.193  -4.604  -5.235 1.000 94.910 ? 99  GLY A C   1 
ATOM 795  O O   ? GLY A 1  99 ? -19.015  -4.933  -5.074 1.000 94.910 ? 99  GLY A O   1 
ATOM 796  N N   ? ARG A 1 100 ? -20.681  -4.132  -6.325 1.000 94.120 ? 100 ARG A N   1 
ATOM 797  C CA  ? ARG A 1 100 ? -19.860  -3.977  -7.521 1.000 94.120 ? 100 ARG A CA  1 
ATOM 798  C C   ? ARG A 1 100 ? -18.730  -2.981  -7.284 1.000 94.120 ? 100 ARG A C   1 
ATOM 799  C CB  ? ARG A 1 100 ? -20.717  -3.524  -8.706 1.000 94.120 ? 100 ARG A CB  1 
ATOM 800  O O   ? ARG A 1 100 ? -17.646  -3.116  -7.856 1.000 94.120 ? 100 ARG A O   1 
ATOM 801  C CG  ? ARG A 1 100 ? -19.976  -3.513 -10.033 1.000 94.120 ? 100 ARG A CG  1 
ATOM 802  C CD  ? ARG A 1 100 ? -20.878  -3.077 -11.179 1.000 94.120 ? 100 ARG A CD  1 
ATOM 803  N NE  ? ARG A 1 100 ? -20.130  -2.915 -12.423 1.000 94.120 ? 100 ARG A NE  1 
ATOM 804  N NH1 ? ARG A 1 100 ? -21.954  -2.257 -13.677 1.000 94.120 ? 100 ARG A NH1 1 
ATOM 805  N NH2 ? ARG A 1 100 ? -19.885  -2.413 -14.650 1.000 94.120 ? 100 ARG A NH2 1 
ATOM 806  C CZ  ? ARG A 1 100 ? -20.658  -2.528 -13.580 1.000 94.120 ? 100 ARG A CZ  1 
ATOM 807  N N   ? ALA A 1 101 ? -18.872  -2.069  -6.371 1.000 95.900 ? 101 ALA A N   1 
ATOM 808  C CA  ? ALA A 1 101 ? -17.932  -0.973  -6.152 1.000 95.900 ? 101 ALA A CA  1 
ATOM 809  C C   ? ALA A 1 101 ? -17.093  -1.211  -4.900 1.000 95.900 ? 101 ALA A C   1 
ATOM 810  C CB  ? ALA A 1 101 ? -18.679   0.354  -6.045 1.000 95.900 ? 101 ALA A CB  1 
ATOM 811  O O   ? ALA A 1 101 ? -16.079  -0.542  -4.688 1.000 95.900 ? 101 ALA A O   1 
ATOM 812  N N   ? VAL A 1 102 ? -17.454  -2.225  -4.107 1.000 97.550 ? 102 VAL A N   1 
ATOM 813  C CA  ? VAL A 1 102 ? -16.728  -2.542  -2.881 1.000 97.550 ? 102 VAL A CA  1 
ATOM 814  C C   ? VAL A 1 102 ? -16.578  -4.056  -2.747 1.000 97.550 ? 102 VAL A C   1 
ATOM 815  C CB  ? VAL A 1 102 ? -17.436  -1.964  -1.636 1.000 97.550 ? 102 VAL A CB  1 
ATOM 816  O O   ? VAL A 1 102 ? -17.558  -4.764  -2.505 1.000 97.550 ? 102 VAL A O   1 
ATOM 817  C CG1 ? VAL A 1 102 ? -16.635  -2.265  -0.371 1.000 97.550 ? 102 VAL A CG1 1 
ATOM 818  C CG2 ? VAL A 1 102 ? -17.647  -0.459  -1.793 1.000 97.550 ? 102 VAL A CG2 1 
ATOM 819  N N   ? ARG A 1 103 ? -15.276  -4.519  -2.931 1.000 97.480 ? 103 ARG A N   1 
ATOM 820  C CA  ? ARG A 1 103 ? -14.923  -5.928  -2.787 1.000 97.480 ? 103 ARG A CA  1 
ATOM 821  C C   ? ARG A 1 103 ? -13.533  -6.084  -2.179 1.000 97.480 ? 103 ARG A C   1 
ATOM 822  C CB  ? ARG A 1 103 ? -14.985  -6.639  -4.141 1.000 97.480 ? 103 ARG A CB  1 
ATOM 823  O O   ? ARG A 1 103 ? -12.615  -5.333  -2.514 1.000 97.480 ? 103 ARG A O   1 
ATOM 824  C CG  ? ARG A 1 103 ? -16.388  -6.746  -4.717 1.000 97.480 ? 103 ARG A CG  1 
ATOM 825  C CD  ? ARG A 1 103 ? -16.410  -7.561  -6.002 1.000 97.480 ? 103 ARG A CD  1 
ATOM 826  N NE  ? ARG A 1 103 ? -16.771  -6.741  -7.155 1.000 97.480 ? 103 ARG A NE  1 
ATOM 827  N NH1 ? ARG A 1 103 ? -17.818  -8.450  -8.304 1.000 97.480 ? 103 ARG A NH1 1 
ATOM 828  N NH2 ? ARG A 1 103 ? -17.709  -6.349  -9.214 1.000 97.480 ? 103 ARG A NH2 1 
ATOM 829  C CZ  ? ARG A 1 103 ? -17.432  -7.182  -8.222 1.000 97.480 ? 103 ARG A CZ  1 
ATOM 830  N N   ? PRO A 1 104 ? -13.515  -7.180  -1.302 1.000 97.910 ? 104 PRO A N   1 
ATOM 831  C CA  ? PRO A 1 104 ? -12.176  -7.419  -0.759 1.000 97.910 ? 104 PRO A CA  1 
ATOM 832  C C   ? PRO A 1 104 ? -11.235  -8.065  -1.773 1.000 97.910 ? 104 PRO A C   1 
ATOM 833  C CB  ? PRO A 1 104 ? -12.436  -8.360   0.420 1.000 97.910 ? 104 PRO A CB  1 
ATOM 834  O O   ? PRO A 1 104 ? -11.689  -8.753  -2.692 1.000 97.910 ? 104 PRO A O   1 
ATOM 835  C CG  ? PRO A 1 104 ? -13.902  -8.242   0.687 1.000 97.910 ? 104 PRO A CG  1 
ATOM 836  C CD  ? PRO A 1 104 ? -14.588  -7.838  -0.587 1.000 97.910 ? 104 PRO A CD  1 
ATOM 837  N N   ? ILE A 1 105 ?  -9.910  -7.842  -1.579 1.000 98.170 ? 105 ILE A N   1 
ATOM 838  C CA  ? ILE A 1 105 ?  -8.879  -8.496  -2.378 1.000 98.170 ? 105 ILE A CA  1 
ATOM 839  C C   ? ILE A 1 105 ?  -8.077  -9.454  -1.501 1.000 98.170 ? 105 ILE A C   1 
ATOM 840  C CB  ? ILE A 1 105 ?  -7.940  -7.464  -3.043 1.000 98.170 ? 105 ILE A CB  1 
ATOM 841  O O   ? ILE A 1 105 ?  -7.840  -9.176  -0.323 1.000 98.170 ? 105 ILE A O   1 
ATOM 842  C CG1 ? ILE A 1 105 ?  -7.045  -8.149  -4.082 1.000 98.170 ? 105 ILE A CG1 1 
ATOM 843  C CG2 ? ILE A 1 105 ?  -7.100  -6.740  -1.987 1.000 98.170 ? 105 ILE A CG2 1 
ATOM 844  C CD1 ? ILE A 1 105 ?  -6.330  -7.183  -5.016 1.000 98.170 ? 105 ILE A CD1 1 
ATOM 845  N N   ? THR A 1 106 ?  -7.681 -10.555  -2.154 1.000 97.310 ? 106 THR A N   1 
ATOM 846  C CA  ? THR A 1 106 ?  -6.906 -11.546  -1.416 1.000 97.310 ? 106 THR A CA  1 
ATOM 847  C C   ? THR A 1 106 ?  -5.412 -11.252  -1.521 1.000 97.310 ? 106 THR A C   1 
ATOM 848  C CB  ? THR A 1 106 ?  -7.188 -12.971  -1.928 1.000 97.310 ? 106 THR A CB  1 
ATOM 849  O O   ? THR A 1 106 ?  -4.938 -10.780  -2.556 1.000 97.310 ? 106 THR A O   1 
ATOM 850  C CG2 ? THR A 1 106 ?  -8.660 -13.335  -1.757 1.000 97.310 ? 106 THR A CG2 1 
ATOM 851  O OG1 ? THR A 1 106 ?  -6.846 -13.050  -3.317 1.000 97.310 ? 106 THR A OG1 1 
ATOM 852  N N   ? ILE A 1 107 ?  -4.742 -11.563  -0.414 1.000 97.540 ? 107 ILE A N   1 
ATOM 853  C CA  ? ILE A 1 107 ?  -3.287 -11.455  -0.422 1.000 97.540 ? 107 ILE A CA  1 
ATOM 854  C C   ? ILE A 1 107 ?  -2.688 -12.616  -1.212 1.000 97.540 ? 107 ILE A C   1 
ATOM 855  C CB  ? ILE A 1 107 ?  -2.714 -11.430   1.012 1.000 97.540 ? 107 ILE A CB  1 
ATOM 856  O O   ? ILE A 1 107 ?  -3.162 -13.750  -1.117 1.000 97.540 ? 107 ILE A O   1 
ATOM 857  C CG1 ? ILE A 1 107 ?  -3.273 -10.233   1.790 1.000 97.540 ? 107 ILE A CG1 1 
ATOM 858  C CG2 ? ILE A 1 107 ?  -1.183 -11.396   0.981 1.000 97.540 ? 107 ILE A CG2 1 
ATOM 859  C CD1 ? ILE A 1 107 ?  -2.944 -10.252   3.277 1.000 97.540 ? 107 ILE A CD1 1 
ATOM 860  N N   ? ALA A 1 108 ?  -1.673 -12.343  -2.003 1.000 96.740 ? 108 ALA A N   1 
ATOM 861  C CA  ? ALA A 1 108 ?  -1.021 -13.364  -2.819 1.000 96.740 ? 108 ALA A CA  1 
ATOM 862  C C   ? ALA A 1 108 ?  -0.481 -14.498  -1.952 1.000 96.740 ? 108 ALA A C   1 
ATOM 863  C CB  ? ALA A 1 108 ?   0.106 -12.746  -3.643 1.000 96.740 ? 108 ALA A CB  1 
ATOM 864  O O   ? ALA A 1 108 ?   0.109 -14.254  -0.897 1.000 96.740 ? 108 ALA A O   1 
ATOM 865  N N   ? SER A 1 109 ?  -0.669 -15.696  -2.341 1.000 94.540 ? 109 SER A N   1 
ATOM 866  C CA  ? SER A 1 109 ?  -0.208 -16.881  -1.625 1.000 94.540 ? 109 SER A CA  1 
ATOM 867  C C   ? SER A 1 109 ?   1.294 -17.082  -1.799 1.000 94.540 ? 109 SER A C   1 
ATOM 868  C CB  ? SER A 1 109 ?  -0.957 -18.124  -2.107 1.000 94.540 ? 109 SER A CB  1 
ATOM 869  O O   ? SER A 1 109 ?   1.939 -17.729  -0.972 1.000 94.540 ? 109 SER A O   1 
ATOM 870  O OG  ? SER A 1 109 ?  -0.819 -18.282  -3.508 1.000 94.540 ? 109 SER A OG  1 
ATOM 871  N N   ? SER A 1 110 ?   1.846 -16.546  -2.828 1.000 96.810 ? 110 SER A N   1 
ATOM 872  C CA  ? SER A 1 110 ?   3.279 -16.565  -3.101 1.000 96.810 ? 110 SER A CA  1 
ATOM 873  C C   ? SER A 1 110 ?   3.748 -15.236  -3.686 1.000 96.810 ? 110 SER A C   1 
ATOM 874  C CB  ? SER A 1 110 ?   3.627 -17.704  -4.060 1.000 96.810 ? 110 SER A CB  1 
ATOM 875  O O   ? SER A 1 110 ?   2.951 -14.486  -4.254 1.000 96.810 ? 110 SER A O   1 
ATOM 876  O OG  ? SER A 1 110 ?   2.979 -17.527  -5.308 1.000 96.810 ? 110 SER A OG  1 
ATOM 877  N N   ? CYS A 1 111 ?   5.132 -15.057  -3.483 1.000 97.320 ? 111 CYS A N   1 
ATOM 878  C CA  ? CYS A 1 111 ?   5.696 -13.812  -3.994 1.000 97.320 ? 111 CYS A CA  1 
ATOM 879  C C   ? CYS A 1 111 ?   5.776 -13.834  -5.516 1.000 97.320 ? 111 CYS A C   1 
ATOM 880  C CB  ? CYS A 1 111 ?   7.085 -13.571  -3.404 1.000 97.320 ? 111 CYS A CB  1 
ATOM 881  O O   ? CYS A 1 111 ?   6.096 -14.866  -6.110 1.000 97.320 ? 111 CYS A O   1 
ATOM 882  S SG  ? CYS A 1 111 ?   7.089 -13.363  -1.610 1.000 97.320 ? 111 CYS A SG  1 
ATOM 883  N N   ? ALA A 1 112 ?   5.466 -12.696  -6.170 1.000 96.750 ? 112 ALA A N   1 
ATOM 884  C CA  ? ALA A 1 112 ?   5.571 -12.543  -7.619 1.000 96.750 ? 112 ALA A CA  1 
ATOM 885  C C   ? ALA A 1 112 ?   7.027 -12.593  -8.072 1.000 96.750 ? 112 ALA A C   1 
ATOM 886  C CB  ? ALA A 1 112 ?   4.924 -11.233  -8.063 1.000 96.750 ? 112 ALA A CB  1 
ATOM 887  O O   ? ALA A 1 112 ?   7.925 -12.161  -7.346 1.000 96.750 ? 112 ALA A O   1 
ATOM 888  N N   ? ARG A 1 113 ?   7.252 -13.115  -9.222 1.000 96.380 ? 113 ARG A N   1 
ATOM 889  C CA  ? ARG A 1 113 ?   8.581 -13.168  -9.823 1.000 96.380 ? 113 ARG A CA  1 
ATOM 890  C C   ? ARG A 1 113 ?   8.853 -11.923 -10.660 1.000 96.380 ? 113 ARG A C   1 
ATOM 891  C CB  ? ARG A 1 113 ?   8.732 -14.423 -10.685 1.000 96.380 ? 113 ARG A CB  1 
ATOM 892  O O   ? ARG A 1 113 ?   7.920 -11.254 -11.110 1.000 96.380 ? 113 ARG A O   1 
ATOM 893  C CG  ? ARG A 1 113 ?   8.583 -15.723  -9.912 1.000 96.380 ? 113 ARG A CG  1 
ATOM 894  C CD  ? ARG A 1 113 ?   8.741 -16.938 -10.816 1.000 96.380 ? 113 ARG A CD  1 
ATOM 895  N NE  ? ARG A 1 113 ?   8.582 -18.186 -10.075 1.000 96.380 ? 113 ARG A NE  1 
ATOM 896  N NH1 ? ARG A 1 113 ?   9.021 -19.556 -11.881 1.000 96.380 ? 113 ARG A NH1 1 
ATOM 897  N NH2 ? ARG A 1 113 ?   8.551 -20.469  -9.832 1.000 96.380 ? 113 ARG A NH2 1 
ATOM 898  C CZ  ? ARG A 1 113 ?   8.719 -19.401 -10.598 1.000 96.380 ? 113 ARG A CZ  1 
ATOM 899  N N   ? PRO A 1 114 ?  10.191 -11.650 -10.833 1.000 96.530 ? 114 PRO A N   1 
ATOM 900  C CA  ? PRO A 1 114 ?  10.514 -10.520 -11.706 1.000 96.530 ? 114 PRO A CA  1 
ATOM 901  C C   ? PRO A 1 114 ?   9.860 -10.630 -13.081 1.000 96.530 ? 114 PRO A C   1 
ATOM 902  C CB  ? PRO A 1 114 ?  12.039 -10.587 -11.820 1.000 96.530 ? 114 PRO A CB  1 
ATOM 903  O O   ? PRO A 1 114 ?   9.834 -11.713 -13.671 1.000 96.530 ? 114 PRO A O   1 
ATOM 904  C CG  ? PRO A 1 114 ?  12.488 -11.246 -10.556 1.000 96.530 ? 114 PRO A CG  1 
ATOM 905  C CD  ? PRO A 1 114 ?  11.485 -12.299 -10.185 1.000 96.530 ? 114 PRO A CD  1 
ATOM 906  N N   ? GLY A 1 115 ?   9.296  -9.501 -13.554 1.000 96.030 ? 115 GLY A N   1 
ATOM 907  C CA  ? GLY A 1 115 ?   8.646  -9.450 -14.854 1.000 96.030 ? 115 GLY A CA  1 
ATOM 908  C C   ? GLY A 1 115 ?   7.140  -9.609 -14.774 1.000 96.030 ? 115 GLY A C   1 
ATOM 909  O O   ? GLY A 1 115 ?   6.438  -9.435 -15.773 1.000 96.030 ? 115 GLY A O   1 
ATOM 910  N N   ? THR A 1 116 ?   6.668 -10.041 -13.631 1.000 97.370 ? 116 THR A N   1 
ATOM 911  C CA  ? THR A 1 116 ?   5.229 -10.155 -13.421 1.000 97.370 ? 116 THR A CA  1 
ATOM 912  C C   ? THR A 1 116 ?   4.547  -8.801 -13.595 1.000 97.370 ? 116 THR A C   1 
ATOM 913  C CB  ? THR A 1 116 ?   4.912 -10.716 -12.022 1.000 97.370 ? 116 THR A CB  1 
ATOM 914  O O   ? THR A 1 116 ?   4.964  -7.809 -12.995 1.000 97.370 ? 116 THR A O   1 
ATOM 915  C CG2 ? THR A 1 116 ?   3.408 -10.868 -11.818 1.000 97.370 ? 116 THR A CG2 1 
ATOM 916  O OG1 ? THR A 1 116 ?   5.535 -11.998 -11.875 1.000 97.370 ? 116 THR A OG1 1 
ATOM 917  N N   ? SER A 1 117 ?   3.474  -8.778 -14.385 1.000 96.370 ? 117 SER A N   1 
ATOM 918  C CA  ? SER A 1 117 ?   2.685  -7.571 -14.608 1.000 96.370 ? 117 SER A CA  1 
ATOM 919  C C   ? SER A 1 117 ?   1.810  -7.251 -13.401 1.000 96.370 ? 117 SER A C   1 
ATOM 920  C CB  ? SER A 1 117 ?   1.812  -7.724 -15.854 1.000 96.370 ? 117 SER A CB  1 
ATOM 921  O O   ? SER A 1 117 ?   1.100  -8.122 -12.894 1.000 96.370 ? 117 SER A O   1 
ATOM 922  O OG  ? SER A 1 117 ?   1.110  -6.523 -16.128 1.000 96.370 ? 117 SER A OG  1 
ATOM 923  N N   ? CYS A 1 118 ?   1.819  -5.976 -13.081 1.000 97.280 ? 118 CYS A N   1 
ATOM 924  C CA  ? CYS A 1 118 ?   1.081  -5.539 -11.901 1.000 97.280 ? 118 CYS A CA  1 
ATOM 925  C C   ? CYS A 1 118 ?   0.373  -4.215 -12.160 1.000 97.280 ? 118 CYS A C   1 
ATOM 926  C CB  ? CYS A 1 118 ?   2.020  -5.400 -10.703 1.000 97.280 ? 118 CYS A CB  1 
ATOM 927  O O   ? CYS A 1 118 ?   0.778  -3.451 -13.038 1.000 97.280 ? 118 CYS A O   1 
ATOM 928  S SG  ? CYS A 1 118 ?   2.911  -6.918 -10.296 1.000 97.280 ? 118 CYS A SG  1 
ATOM 929  N N   ? LEU A 1 119 ?  -0.687  -4.009 -11.335 1.000 96.740 ? 119 LEU A N   1 
ATOM 930  C CA  ? LEU A 1 119 ?  -1.448  -2.766 -11.383 1.000 96.740 ? 119 LEU A CA  1 
ATOM 931  C C   ? LEU A 1 119 ?  -1.342  -2.012 -10.061 1.000 96.740 ? 119 LEU A C   1 
ATOM 932  C CB  ? LEU A 1 119 ?  -2.918  -3.049 -11.705 1.000 96.740 ? 119 LEU A CB  1 
ATOM 933  O O   ? LEU A 1 119 ?  -1.527  -2.597  -8.992 1.000 96.740 ? 119 LEU A O   1 
ATOM 934  C CG  ? LEU A 1 119 ?  -3.828  -1.828 -11.850 1.000 96.740 ? 119 LEU A CG  1 
ATOM 935  C CD1 ? LEU A 1 119 ?  -3.670  -1.211 -13.236 1.000 96.740 ? 119 LEU A CD1 1 
ATOM 936  C CD2 ? LEU A 1 119 ?  -5.281  -2.211 -11.593 1.000 96.740 ? 119 LEU A CD2 1 
ATOM 937  N N   ? VAL A 1 120 ?  -1.051  -0.740 -10.213 1.000 96.470 ? 120 VAL A N   1 
ATOM 938  C CA  ? VAL A 1 120 ?  -1.068   0.165  -9.069 1.000 96.470 ? 120 VAL A CA  1 
ATOM 939  C C   ? VAL A 1 120 ?  -2.212   1.165  -9.217 1.000 96.470 ? 120 VAL A C   1 
ATOM 940  C CB  ? VAL A 1 120 ?   0.277   0.911  -8.916 1.000 96.470 ? 120 VAL A CB  1 
ATOM 941  O O   ? VAL A 1 120 ?  -2.450   1.687 -10.309 1.000 96.470 ? 120 VAL A O   1 
ATOM 942  C CG1 ? VAL A 1 120 ?   0.275   1.774  -7.655 1.000 96.470 ? 120 VAL A CG1 1 
ATOM 943  C CG2 ? VAL A 1 120 ?   1.437  -0.082  -8.886 1.000 96.470 ? 120 VAL A CG2 1 
ATOM 944  N N   ? SER A 1 121 ?  -2.912   1.429  -8.125 1.000 96.090 ? 121 SER A N   1 
ATOM 945  C CA  ? SER A 1 121 ?  -4.005   2.394  -8.178 1.000 96.090 ? 121 SER A CA  1 
ATOM 946  C C   ? SER A 1 121 ?  -3.968   3.337  -6.980 1.000 96.090 ? 121 SER A C   1 
ATOM 947  C CB  ? SER A 1 121 ?  -5.354   1.676  -8.230 1.000 96.090 ? 121 SER A CB  1 
ATOM 948  O O   ? SER A 1 121 ?  -3.501   2.963  -5.903 1.000 96.090 ? 121 SER A O   1 
ATOM 949  O OG  ? SER A 1 121 ?  -5.526   0.847  -7.093 1.000 96.090 ? 121 SER A OG  1 
ATOM 950  N N   ? GLY A 1 122 ?  -4.436   4.626  -7.223 1.000 95.060 ? 122 GLY A N   1 
ATOM 951  C CA  ? GLY A 1 122 ?  -4.465   5.596  -6.139 1.000 95.060 ? 122 GLY A CA  1 
ATOM 952  C C   ? GLY A 1 122 ?  -4.796   7.001  -6.604 1.000 95.060 ? 122 GLY A C   1 
ATOM 953  O O   ? GLY A 1 122 ?  -5.090   7.218  -7.781 1.000 95.060 ? 122 GLY A O   1 
ATOM 954  N N   ? TRP A 1 123 ?  -4.894   7.976  -5.640 1.000 93.210 ? 123 TRP A N   1 
ATOM 955  C CA  ? TRP A 1 123 ?  -5.229   9.371  -5.904 1.000 93.210 ? 123 TRP A CA  1 
ATOM 956  C C   ? TRP A 1 123 ?  -4.032  10.279  -5.637 1.000 93.210 ? 123 TRP A C   1 
ATOM 957  C CB  ? TRP A 1 123 ?  -6.419   9.810  -5.046 1.000 93.210 ? 123 TRP A CB  1 
ATOM 958  O O   ? TRP A 1 123 ?  -4.198  11.459  -5.320 1.000 93.210 ? 123 TRP A O   1 
ATOM 959  C CG  ? TRP A 1 123 ?  -7.721   9.182  -5.443 1.000 93.210 ? 123 TRP A CG  1 
ATOM 960  C CD1 ? TRP A 1 123 ?  -8.602   9.637  -6.384 1.000 93.210 ? 123 TRP A CD1 1 
ATOM 961  C CD2 ? TRP A 1 123 ?  -8.290   7.984  -4.906 1.000 93.210 ? 123 TRP A CD2 1 
ATOM 962  C CE2 ? TRP A 1 123 ?  -9.519   7.771  -5.569 1.000 93.210 ? 123 TRP A CE2 1 
ATOM 963  C CE3 ? TRP A 1 123 ?  -7.879   7.068  -3.928 1.000 93.210 ? 123 TRP A CE3 1 
ATOM 964  N NE1 ? TRP A 1 123 ?  -9.686   8.793  -6.465 1.000 93.210 ? 123 TRP A NE1 1 
ATOM 965  C CH2 ? TRP A 1 123 ?  -9.916   5.798  -4.324 1.000 93.210 ? 123 TRP A CH2 1 
ATOM 966  C CZ2 ? TRP A 1 123 ? -10.342   6.679  -5.284 1.000 93.210 ? 123 TRP A CZ2 1 
ATOM 967  C CZ3 ? TRP A 1 123 ?  -8.699   5.981  -3.647 1.000 93.210 ? 123 TRP A CZ3 1 
ATOM 968  N N   ? GLY A 1 124 ?  -2.852   9.631  -5.591 1.000 84.520 ? 124 GLY A N   1 
ATOM 969  C CA  ? GLY A 1 124 ?  -1.641  10.417  -5.415 1.000 84.520 ? 124 GLY A CA  1 
ATOM 970  C C   ? GLY A 1 124 ?  -1.338  11.320  -6.596 1.000 84.520 ? 124 GLY A C   1 
ATOM 971  O O   ? GLY A 1 124 ?  -2.139  11.421  -7.528 1.000 84.520 ? 124 GLY A O   1 
ATOM 972  N N   ? THR A 1 125 ?  -0.163  12.048  -6.565 1.000 80.040 ? 125 THR A N   1 
ATOM 973  C CA  ? THR A 1 125 ?   0.206  13.023  -7.585 1.000 80.040 ? 125 THR A CA  1 
ATOM 974  C C   ? THR A 1 125 ?   0.393  12.345  -8.939 1.000 80.040 ? 125 THR A C   1 
ATOM 975  C CB  ? THR A 1 125 ?   1.495  13.773  -7.201 1.000 80.040 ? 125 THR A CB  1 
ATOM 976  O O   ? THR A 1 125 ?   0.831  11.194  -9.007 1.000 80.040 ? 125 THR A O   1 
ATOM 977  C CG2 ? THR A 1 125 ?   1.386  14.375  -5.804 1.000 80.040 ? 125 THR A CG2 1 
ATOM 978  O OG1 ? THR A 1 125 ?   2.599  12.860  -7.230 1.000 80.040 ? 125 THR A OG1 1 
ATOM 979  N N   ? THR A 1 126 ?   0.005  13.040 -10.079 1.000 80.460 ? 126 THR A N   1 
ATOM 980  C CA  ? THR A 1 126 ?   0.124  12.511 -11.433 1.000 80.460 ? 126 THR A CA  1 
ATOM 981  C C   ? THR A 1 126 ?   1.280  13.177 -12.174 1.000 80.460 ? 126 THR A C   1 
ATOM 982  C CB  ? THR A 1 126 ?  -1.180  12.709 -12.228 1.000 80.460 ? 126 THR A CB  1 
ATOM 983  O O   ? THR A 1 126 ?   1.495  12.919 -13.360 1.000 80.460 ? 126 THR A O   1 
ATOM 984  C CG2 ? THR A 1 126 ?  -2.323  11.906 -11.616 1.000 80.460 ? 126 THR A CG2 1 
ATOM 985  O OG1 ? THR A 1 126 ?  -1.530  14.098 -12.222 1.000 80.460 ? 126 THR A OG1 1 
ATOM 986  N N   ? SER A 1 127 ?   1.974  14.152 -11.497 1.000 73.720 ? 127 SER A N   1 
ATOM 987  C CA  ? SER A 1 127 ?   3.118  14.847 -12.079 1.000 73.720 ? 127 SER A CA  1 
ATOM 988  C C   ? SER A 1 127 ?   4.262  14.965 -11.077 1.000 73.720 ? 127 SER A C   1 
ATOM 989  C CB  ? SER A 1 127 ?   2.710  16.238 -12.566 1.000 73.720 ? 127 SER A CB  1 
ATOM 990  O O   ? SER A 1 127 ?   4.053  14.827  -9.870 1.000 73.720 ? 127 SER A O   1 
ATOM 991  O OG  ? SER A 1 127 ?   2.254  17.035 -11.486 1.000 73.720 ? 127 SER A OG  1 
ATOM 992  N N   ? SER A 1 128 ?   5.565  15.055 -11.566 1.000 76.560 ? 128 SER A N   1 
ATOM 993  C CA  ? SER A 1 128 ?   6.782  15.306 -10.801 1.000 76.560 ? 128 SER A CA  1 
ATOM 994  C C   ? SER A 1 128 ?   7.754  16.186 -11.581 1.000 76.560 ? 128 SER A C   1 
ATOM 995  C CB  ? SER A 1 128 ?   7.463  13.989 -10.427 1.000 76.560 ? 128 SER A CB  1 
ATOM 996  O O   ? SER A 1 128 ?   7.993  15.955 -12.767 1.000 76.560 ? 128 SER A O   1 
ATOM 997  O OG  ? SER A 1 128 ?   8.688  14.228  -9.756 1.000 76.560 ? 128 SER A OG  1 
ATOM 998  N N   ? PRO A 1 129 ?   8.323  17.199 -10.981 1.000 71.090 ? 129 PRO A N   1 
ATOM 999  C CA  ? PRO A 1 129 ?   8.333  17.544  -9.558 1.000 71.090 ? 129 PRO A CA  1 
ATOM 1000 C C   ? PRO A 1 129 ?   7.122  18.378  -9.145 1.000 71.090 ? 129 PRO A C   1 
ATOM 1001 C CB  ? PRO A 1 129 ?   9.628  18.345  -9.398 1.000 71.090 ? 129 PRO A CB  1 
ATOM 1002 O O   ? PRO A 1 129 ?   6.890  18.587  -7.951 1.000 71.090 ? 129 PRO A O   1 
ATOM 1003 C CG  ? PRO A 1 129 ?   9.834  19.006 -10.723 1.000 71.090 ? 129 PRO A CG  1 
ATOM 1004 C CD  ? PRO A 1 129 ?   9.276  18.113 -11.793 1.000 71.090 ? 129 PRO A CD  1 
ATOM 1005 N N   ? ILE A 1 130 ?   6.296  18.950 -10.156 1.000 74.680 ? 130 ILE A N   1 
ATOM 1006 C CA  ? ILE A 1 130 ?   5.094  19.736  -9.901 1.000 74.680 ? 130 ILE A CA  1 
ATOM 1007 C C   ? ILE A 1 130 ?   3.935  18.807  -9.547 1.000 74.680 ? 130 ILE A C   1 
ATOM 1008 C CB  ? ILE A 1 130 ?   4.725  20.615 -11.118 1.000 74.680 ? 130 ILE A CB  1 
ATOM 1009 O O   ? ILE A 1 130 ?   3.610  17.893 -10.308 1.000 74.680 ? 130 ILE A O   1 
ATOM 1010 C CG1 ? ILE A 1 130 ?   5.874  21.571 -11.455 1.000 74.680 ? 130 ILE A CG1 1 
ATOM 1011 C CG2 ? ILE A 1 130 ?   3.429  21.388 -10.852 1.000 74.680 ? 130 ILE A CG2 1 
ATOM 1012 C CD1 ? ILE A 1 130 ?   5.719  22.277 -12.795 1.000 74.680 ? 130 ILE A CD1 1 
ATOM 1013 N N   ? VAL A 1 131 ?   3.345  18.986  -8.300 1.000 79.480 ? 131 VAL A N   1 
ATOM 1014 C CA  ? VAL A 1 131 ?   2.341  18.095  -7.727 1.000 79.480 ? 131 VAL A CA  1 
ATOM 1015 C C   ? VAL A 1 131 ?   0.958  18.467  -8.255 1.000 79.480 ? 131 VAL A C   1 
ATOM 1016 C CB  ? VAL A 1 131 ?   2.354  18.145  -6.183 1.000 79.480 ? 131 VAL A CB  1 
ATOM 1017 O O   ? VAL A 1 131 ?   0.546  19.626  -8.173 1.000 79.480 ? 131 VAL A O   1 
ATOM 1018 C CG1 ? VAL A 1 131 ?   1.256  17.253  -5.605 1.000 79.480 ? 131 VAL A CG1 1 
ATOM 1019 C CG2 ? VAL A 1 131 ?   3.722  17.728  -5.647 1.000 79.480 ? 131 VAL A CG2 1 
ATOM 1020 N N   ? ARG A 1 132 ?   0.324  17.476  -8.897 1.000 81.940 ? 132 ARG A N   1 
ATOM 1021 C CA  ? ARG A 1 132 ?  -1.073  17.563  -9.309 1.000 81.940 ? 132 ARG A CA  1 
ATOM 1022 C C   ? ARG A 1 132 ?  -1.867  16.362  -8.806 1.000 81.940 ? 132 ARG A C   1 
ATOM 1023 C CB  ? ARG A 1 132 ?  -1.180  17.661 -10.833 1.000 81.940 ? 132 ARG A CB  1 
ATOM 1024 O O   ? ARG A 1 132 ?  -1.533  15.216  -9.115 1.000 81.940 ? 132 ARG A O   1 
ATOM 1025 C CG  ? ARG A 1 132 ?  -2.587  17.943 -11.334 1.000 81.940 ? 132 ARG A CG  1 
ATOM 1026 C CD  ? ARG A 1 132 ?  -2.626  18.093 -12.849 1.000 81.940 ? 132 ARG A CD  1 
ATOM 1027 N NE  ? ARG A 1 132 ?  -3.994  18.222 -13.342 1.000 81.940 ? 132 ARG A NE  1 
ATOM 1028 N NH1 ? ARG A 1 132 ?  -3.409  18.209 -15.577 1.000 81.940 ? 132 ARG A NH1 1 
ATOM 1029 N NH2 ? ARG A 1 132 ?  -5.610  18.393 -14.965 1.000 81.940 ? 132 ARG A NH2 1 
ATOM 1030 C CZ  ? ARG A 1 132 ?  -4.335  18.274 -14.627 1.000 81.940 ? 132 ARG A CZ  1 
ATOM 1031 N N   ? TYR A 1 133 ?  -2.910  16.708  -7.965 1.000 85.090 ? 133 TYR A N   1 
ATOM 1032 C CA  ? TYR A 1 133 ?  -3.743  15.632  -7.441 1.000 85.090 ? 133 TYR A CA  1 
ATOM 1033 C C   ? TYR A 1 133 ?  -5.007  15.464  -8.276 1.000 85.090 ? 133 TYR A C   1 
ATOM 1034 C CB  ? TYR A 1 133 ?  -4.114  15.901  -5.980 1.000 85.090 ? 133 TYR A CB  1 
ATOM 1035 O O   ? TYR A 1 133 ?  -5.792  16.405  -8.421 1.000 85.090 ? 133 TYR A O   1 
ATOM 1036 C CG  ? TYR A 1 133 ?  -2.938  15.854  -5.036 1.000 85.090 ? 133 TYR A CG  1 
ATOM 1037 C CD1 ? TYR A 1 133 ?  -2.461  14.640  -4.546 1.000 85.090 ? 133 TYR A CD1 1 
ATOM 1038 C CD2 ? TYR A 1 133 ?  -2.300  17.022  -4.632 1.000 85.090 ? 133 TYR A CD2 1 
ATOM 1039 C CE1 ? TYR A 1 133 ?  -1.378  14.591  -3.674 1.000 85.090 ? 133 TYR A CE1 1 
ATOM 1040 C CE2 ? TYR A 1 133 ?  -1.216  16.985  -3.761 1.000 85.090 ? 133 TYR A CE2 1 
ATOM 1041 O OH  ? TYR A 1 133 ?   0.309  15.725  -2.426 1.000 85.090 ? 133 TYR A OH  1 
ATOM 1042 C CZ  ? TYR A 1 133 ?  -0.763  15.767  -3.288 1.000 85.090 ? 133 TYR A CZ  1 
ATOM 1043 N N   ? PRO A 1 134 ?  -5.098  14.276  -8.860 1.000 89.660 ? 134 PRO A N   1 
ATOM 1044 C CA  ? PRO A 1 134 ?  -6.317  14.028  -9.633 1.000 89.660 ? 134 PRO A CA  1 
ATOM 1045 C C   ? PRO A 1 134 ?  -7.549  13.847  -8.749 1.000 89.660 ? 134 PRO A C   1 
ATOM 1046 C CB  ? PRO A 1 134 ?  -5.996  12.740 -10.394 1.000 89.660 ? 134 PRO A CB  1 
ATOM 1047 O O   ? PRO A 1 134 ?  -7.427  13.447  -7.589 1.000 89.660 ? 134 PRO A O   1 
ATOM 1048 C CG  ? PRO A 1 134 ?  -5.094  11.972  -9.483 1.000 89.660 ? 134 PRO A CG  1 
ATOM 1049 C CD  ? PRO A 1 134 ?  -4.193  12.943  -8.775 1.000 89.660 ? 134 PRO A CD  1 
ATOM 1050 N N   ? ASN A 1 135 ?  -8.668  14.201  -9.258 1.000 91.840 ? 135 ASN A N   1 
ATOM 1051 C CA  ? ASN A 1 135 ?  -9.908  13.928  -8.539 1.000 91.840 ? 135 ASN A CA  1 
ATOM 1052 C C   ? ASN A 1 135 ? -10.373  12.490  -8.749 1.000 91.840 ? 135 ASN A C   1 
ATOM 1053 C CB  ? ASN A 1 135 ? -11.003  14.908  -8.967 1.000 91.840 ? 135 ASN A CB  1 
ATOM 1054 O O   ? ASN A 1 135 ? -10.947  11.880  -7.844 1.000 91.840 ? 135 ASN A O   1 
ATOM 1055 C CG  ? ASN A 1 135 ? -10.737  16.323  -8.495 1.000 91.840 ? 135 ASN A CG  1 
ATOM 1056 N ND2 ? ASN A 1 135 ? -11.058  17.299  -9.336 1.000 91.840 ? 135 ASN A ND2 1 
ATOM 1057 O OD1 ? ASN A 1 135 ? -10.246  16.538  -7.384 1.000 91.840 ? 135 ASN A OD1 1 
ATOM 1058 N N   ? SER A 1 136 ? -10.064  11.991  -9.924 1.000 94.970 ? 136 SER A N   1 
ATOM 1059 C CA  ? SER A 1 136 ? -10.472  10.627 -10.243 1.000 94.970 ? 136 SER A CA  1 
ATOM 1060 C C   ? SER A 1 136 ?  -9.343   9.636  -9.982 1.000 94.970 ? 136 SER A C   1 
ATOM 1061 C CB  ? SER A 1 136 ? -10.921  10.529 -11.702 1.000 94.970 ? 136 SER A CB  1 
ATOM 1062 O O   ? SER A 1 136 ?  -8.166   9.983 -10.100 1.000 94.970 ? 136 SER A O   1 
ATOM 1063 O OG  ? SER A 1 136 ? -12.038  11.367 -11.942 1.000 94.970 ? 136 SER A OG  1 
ATOM 1064 N N   ? LEU A 1 137 ?  -9.705   8.418  -9.617 1.000 95.530 ? 137 LEU A N   1 
ATOM 1065 C CA  ? LEU A 1 137 ?  -8.764   7.332  -9.364 1.000 95.530 ? 137 LEU A CA  1 
ATOM 1066 C C   ? LEU A 1 137 ?  -7.887   7.078 -10.585 1.000 95.530 ? 137 LEU A C   1 
ATOM 1067 C CB  ? LEU A 1 137 ?  -9.513   6.052  -8.983 1.000 95.530 ? 137 LEU A CB  1 
ATOM 1068 O O   ? LEU A 1 137 ?  -8.392   6.953 -11.703 1.000 95.530 ? 137 LEU A O   1 
ATOM 1069 C CG  ? LEU A 1 137 ?  -8.656   4.889  -8.481 1.000 95.530 ? 137 LEU A CG  1 
ATOM 1070 C CD1 ? LEU A 1 137 ?  -7.963   5.267  -7.176 1.000 95.530 ? 137 LEU A CD1 1 
ATOM 1071 C CD2 ? LEU A 1 137 ?  -9.507   3.637  -8.297 1.000 95.530 ? 137 LEU A CD2 1 
ATOM 1072 N N   ? GLN A 1 138 ?  -6.563   7.003 -10.239 1.000 96.370 ? 138 GLN A N   1 
ATOM 1073 C CA  ? GLN A 1 138 ?  -5.593   6.760 -11.302 1.000 96.370 ? 138 GLN A CA  1 
ATOM 1074 C C   ? GLN A 1 138 ?  -5.019   5.349 -11.210 1.000 96.370 ? 138 GLN A C   1 
ATOM 1075 C CB  ? GLN A 1 138 ?  -4.464   7.791 -11.245 1.000 96.370 ? 138 GLN A CB  1 
ATOM 1076 O O   ? GLN A 1 138 ?  -4.883   4.798 -10.115 1.000 96.370 ? 138 GLN A O   1 
ATOM 1077 C CG  ? GLN A 1 138 ?  -4.943   9.233 -11.349 1.000 96.370 ? 138 GLN A CG  1 
ATOM 1078 C CD  ? GLN A 1 138 ?  -5.619   9.533 -12.674 1.000 96.370 ? 138 GLN A CD  1 
ATOM 1079 N NE2 ? GLN A 1 138 ?  -6.797  10.143 -12.613 1.000 96.370 ? 138 GLN A NE2 1 
ATOM 1080 O OE1 ? GLN A 1 138 ?  -5.086   9.219 -13.743 1.000 96.370 ? 138 GLN A OE1 1 
ATOM 1081 N N   ? CYS A 1 139 ?  -4.612   4.769 -12.470 1.000 95.620 ? 139 CYS A N   1 
ATOM 1082 C CA  ? CYS A 1 139 ?  -3.995   3.451 -12.560 1.000 95.620 ? 139 CYS A CA  1 
ATOM 1083 C C   ? CYS A 1 139 ?  -2.746   3.491 -13.433 1.000 95.620 ? 139 CYS A C   1 
ATOM 1084 C CB  ? CYS A 1 139 ?  -4.987   2.432 -13.120 1.000 95.620 ? 139 CYS A CB  1 
ATOM 1085 O O   ? CYS A 1 139 ?  -2.657   4.299 -14.359 1.000 95.620 ? 139 CYS A O   1 
ATOM 1086 S SG  ? CYS A 1 139 ?  -6.417   2.147 -12.055 1.000 95.620 ? 139 CYS A SG  1 
ATOM 1087 N N   ? VAL A 1 140 ?  -1.867   2.510 -13.046 1.000 94.380 ? 140 VAL A N   1 
ATOM 1088 C CA  ? VAL A 1 140 ?  -0.672   2.376 -13.872 1.000 94.380 ? 140 VAL A CA  1 
ATOM 1089 C C   ? VAL A 1 140 ?  -0.196   0.925 -13.861 1.000 94.380 ? 140 VAL A C   1 
ATOM 1090 C CB  ? VAL A 1 140 ?   0.460   3.311 -13.391 1.000 94.380 ? 140 VAL A CB  1 
ATOM 1091 O O   ? VAL A 1 140 ?  -0.256   0.253 -12.828 1.000 94.380 ? 140 VAL A O   1 
ATOM 1092 C CG1 ? VAL A 1 140 ?   0.903   2.939 -11.977 1.000 94.380 ? 140 VAL A CG1 1 
ATOM 1093 C CG2 ? VAL A 1 140 ?   1.643   3.258 -14.356 1.000 94.380 ? 140 VAL A CG2 1 
ATOM 1094 N N   ? ASN A 1 141 ?   0.178   0.514 -15.075 1.000 94.190 ? 141 ASN A N   1 
ATOM 1095 C CA  ? ASN A 1 141 ?   0.758  -0.819 -15.194 1.000 94.190 ? 141 ASN A CA  1 
ATOM 1096 C C   ? ASN A 1 141 ?   2.275  -0.787 -15.028 1.000 94.190 ? 141 ASN A C   1 
ATOM 1097 C CB  ? ASN A 1 141 ?   0.385  -1.450 -16.538 1.000 94.190 ? 141 ASN A CB  1 
ATOM 1098 O O   ? ASN A 1 141 ?   2.957   0.016 -15.666 1.000 94.190 ? 141 ASN A O   1 
ATOM 1099 C CG  ? ASN A 1 141 ?  -1.101  -1.727 -16.660 1.000 94.190 ? 141 ASN A CG  1 
ATOM 1100 N ND2 ? ASN A 1 141 ?  -1.691  -1.316 -17.776 1.000 94.190 ? 141 ASN A ND2 1 
ATOM 1101 O OD1 ? ASN A 1 141 ?  -1.713  -2.305 -15.758 1.000 94.190 ? 141 ASN A OD1 1 
ATOM 1102 N N   ? ILE A 1 142 ?   2.734  -1.790 -14.151 1.000 95.560 ? 142 ILE A N   1 
ATOM 1103 C CA  ? ILE A 1 142 ?   4.164  -1.903 -13.886 1.000 95.560 ? 142 ILE A CA  1 
ATOM 1104 C C   ? ILE A 1 142 ?   4.546  -3.374 -13.734 1.000 95.560 ? 142 ILE A C   1 
ATOM 1105 C CB  ? ILE A 1 142 ?   4.569  -1.110 -12.624 1.000 95.560 ? 142 ILE A CB  1 
ATOM 1106 O O   ? ILE A 1 142 ?   3.678  -4.250 -13.733 1.000 95.560 ? 142 ILE A O   1 
ATOM 1107 C CG1 ? ILE A 1 142 ?   3.809  -1.632 -11.399 1.000 95.560 ? 142 ILE A CG1 1 
ATOM 1108 C CG2 ? ILE A 1 142 ?   4.324   0.388 -12.824 1.000 95.560 ? 142 ILE A CG2 1 
ATOM 1109 C CD1 ? ILE A 1 142 ?   4.240  -0.994 -10.085 1.000 95.560 ? 142 ILE A CD1 1 
ATOM 1110 N N   ? ASN A 1 143 ?   5.917  -3.612 -13.677 1.000 96.030 ? 143 ASN A N   1 
ATOM 1111 C CA  ? ASN A 1 143 ?   6.394  -4.977 -13.485 1.000 96.030 ? 143 ASN A CA  1 
ATOM 1112 C C   ? ASN A 1 143 ?   7.291  -5.089 -12.256 1.000 96.030 ? 143 ASN A C   1 
ATOM 1113 C CB  ? ASN A 1 143 ?   7.137  -5.466 -14.730 1.000 96.030 ? 143 ASN A CB  1 
ATOM 1114 O O   ? ASN A 1 143 ?   7.993  -4.140 -11.905 1.000 96.030 ? 143 ASN A O   1 
ATOM 1115 C CG  ? ASN A 1 143 ?   6.236  -5.567 -15.946 1.000 96.030 ? 143 ASN A CG  1 
ATOM 1116 N ND2 ? ASN A 1 143 ?   6.783  -6.061 -17.050 1.000 96.030 ? 143 ASN A ND2 1 
ATOM 1117 O OD1 ? ASN A 1 143 ?   5.058  -5.203 -15.892 1.000 96.030 ? 143 ASN A OD1 1 
ATOM 1118 N N   ? ILE A 1 144 ?   7.233  -6.306 -11.755 1.000 96.910 ? 144 ILE A N   1 
ATOM 1119 C CA  ? ILE A 1 144 ?   8.132  -6.621 -10.649 1.000 96.910 ? 144 ILE A CA  1 
ATOM 1120 C C   ? ILE A 1 144 ?   9.578  -6.595 -11.137 1.000 96.910 ? 144 ILE A C   1 
ATOM 1121 C CB  ? ILE A 1 144 ?   7.801  -7.995 -10.026 1.000 96.910 ? 144 ILE A CB  1 
ATOM 1122 O O   ? ILE A 1 144 ?   9.894  -7.149 -12.193 1.000 96.910 ? 144 ILE A O   1 
ATOM 1123 C CG1 ? ILE A 1 144 ?   6.390  -7.984  -9.426 1.000 96.910 ? 144 ILE A CG1 1 
ATOM 1124 C CG2 ? ILE A 1 144 ?   8.842  -8.374  -8.969 1.000 96.910 ? 144 ILE A CG2 1 
ATOM 1125 C CD1 ? ILE A 1 144 ?   6.228  -7.039  -8.243 1.000 96.910 ? 144 ILE A CD1 1 
ATOM 1126 N N   ? SER A 1 145 ?  10.418  -5.904 -10.341 1.000 95.430 ? 145 SER A N   1 
ATOM 1127 C CA  ? SER A 1 145 ?  11.848  -5.863 -10.633 1.000 95.430 ? 145 SER A CA  1 
ATOM 1128 C C   ? SER A 1 145 ?  12.587  -6.996  -9.930 1.000 95.430 ? 145 SER A C   1 
ATOM 1129 C CB  ? SER A 1 145 ?  12.442  -4.518 -10.213 1.000 95.430 ? 145 SER A CB  1 
ATOM 1130 O O   ? SER A 1 145 ?  12.129  -7.501  -8.903 1.000 95.430 ? 145 SER A O   1 
ATOM 1131 O OG  ? SER A 1 145 ?  11.831  -3.454 -10.923 1.000 95.430 ? 145 SER A OG  1 
ATOM 1132 N N   ? SER A 1 146 ?  13.711  -7.334 -10.549 1.000 94.500 ? 146 SER A N   1 
ATOM 1133 C CA  ? SER A 1 146 ?  14.552  -8.311  -9.866 1.000 94.500 ? 146 SER A CA  1 
ATOM 1134 C C   ? SER A 1 146 ?  15.147  -7.730  -8.588 1.000 94.500 ? 146 SER A C   1 
ATOM 1135 C CB  ? SER A 1 146 ?  15.673  -8.791 -10.788 1.000 94.500 ? 146 SER A CB  1 
ATOM 1136 O O   ? SER A 1 146 ?  15.328  -6.515  -8.477 1.000 94.500 ? 146 SER A O   1 
ATOM 1137 O OG  ? SER A 1 146 ?  16.619  -7.759 -11.010 1.000 94.500 ? 146 SER A OG  1 
ATOM 1138 N N   ? ASP A 1 147 ?  15.503  -8.624  -7.621 1.000 92.090 ? 147 ASP A N   1 
ATOM 1139 C CA  ? ASP A 1 147 ?  16.146  -8.200  -6.381 1.000 92.090 ? 147 ASP A CA  1 
ATOM 1140 C C   ? ASP A 1 147 ?  17.448  -7.454  -6.665 1.000 92.090 ? 147 ASP A C   1 
ATOM 1141 C CB  ? ASP A 1 147 ?  16.416  -9.404  -5.477 1.000 92.090 ? 147 ASP A CB  1 
ATOM 1142 O O   ? ASP A 1 147 ?  17.758  -6.462  -6.003 1.000 92.090 ? 147 ASP A O   1 
ATOM 1143 C CG  ? ASP A 1 147 ?  15.162  -9.931  -4.802 1.000 92.090 ? 147 ASP A CG  1 
ATOM 1144 O OD1 ? ASP A 1 147 ?  14.106  -9.265  -4.870 1.000 92.090 ? 147 ASP A OD1 1 
ATOM 1145 O OD2 ? ASP A 1 147 ?  15.231 -11.021  -4.193 1.000 92.090 ? 147 ASP A OD2 1 
ATOM 1146 N N   ? GLN A 1 148 ?  18.161  -7.925  -7.609 1.000 92.130 ? 148 GLN A N   1 
ATOM 1147 C CA  ? GLN A 1 148 ?  19.429  -7.315  -7.993 1.000 92.130 ? 148 GLN A CA  1 
ATOM 1148 C C   ? GLN A 1 148 ?  19.224  -5.887  -8.490 1.000 92.130 ? 148 GLN A C   1 
ATOM 1149 C CB  ? GLN A 1 148 ?  20.123  -8.151  -9.070 1.000 92.130 ? 148 GLN A CB  1 
ATOM 1150 O O   ? GLN A 1 148 ?  19.955  -4.976  -8.095 1.000 92.130 ? 148 GLN A O   1 
ATOM 1151 C CG  ? GLN A 1 148 ?  21.476  -7.599  -9.500 1.000 92.130 ? 148 GLN A CG  1 
ATOM 1152 C CD  ? GLN A 1 148 ?  22.133  -8.434 -10.582 1.000 92.130 ? 148 GLN A CD  1 
ATOM 1153 N NE2 ? GLN A 1 148 ?  23.219  -7.921 -11.150 1.000 92.130 ? 148 GLN A NE2 1 
ATOM 1154 O OE1 ? GLN A 1 148 ?  21.669  -9.533 -10.905 1.000 92.130 ? 148 GLN A OE1 1 
ATOM 1155 N N   ? GLU A 1 149 ?  18.251  -5.738  -9.358 1.000 92.230 ? 149 GLU A N   1 
ATOM 1156 C CA  ? GLU A 1 149 ?  17.932  -4.413  -9.881 1.000 92.230 ? 149 GLU A CA  1 
ATOM 1157 C C   ? GLU A 1 149 ?  17.507  -3.465  -8.762 1.000 92.230 ? 149 GLU A C   1 
ATOM 1158 C CB  ? GLU A 1 149 ?  16.830  -4.503 -10.940 1.000 92.230 ? 149 GLU A CB  1 
ATOM 1159 O O   ? GLU A 1 149 ?  17.891  -2.294  -8.754 1.000 92.230 ? 149 GLU A O   1 
ATOM 1160 C CG  ? GLU A 1 149 ?  17.301  -5.072 -12.270 1.000 92.230 ? 149 GLU A CG  1 
ATOM 1161 C CD  ? GLU A 1 149 ?  16.173  -5.275 -13.269 1.000 92.230 ? 149 GLU A CD  1 
ATOM 1162 O OE1 ? GLU A 1 149 ?  16.456  -5.568 -14.453 1.000 92.230 ? 149 GLU A OE1 1 
ATOM 1163 O OE2 ? GLU A 1 149 ?  14.997  -5.138 -12.865 1.000 92.230 ? 149 GLU A OE2 1 
ATOM 1164 N N   ? CYS A 1 150 ?  16.742  -3.993  -7.896 1.000 92.820 ? 150 CYS A N   1 
ATOM 1165 C CA  ? CYS A 1 150 ?  16.249  -3.196  -6.779 1.000 92.820 ? 150 CYS A CA  1 
ATOM 1166 C C   ? CYS A 1 150 ?  17.395  -2.763  -5.871 1.000 92.820 ? 150 CYS A C   1 
ATOM 1167 C CB  ? CYS A 1 150 ?  15.217  -3.983  -5.972 1.000 92.820 ? 150 CYS A CB  1 
ATOM 1168 O O   ? CYS A 1 150 ?  17.494  -1.591  -5.506 1.000 92.820 ? 150 CYS A O   1 
ATOM 1169 S SG  ? CYS A 1 150 ?  14.213  -2.957  -4.876 1.000 92.820 ? 150 CYS A SG  1 
ATOM 1170 N N   ? ARG A 1 151 ?  18.305  -3.591  -5.575 1.000 92.130 ? 151 ARG A N   1 
ATOM 1171 C CA  ? ARG A 1 151 ?  19.437  -3.325  -4.694 1.000 92.130 ? 151 ARG A CA  1 
ATOM 1172 C C   ? ARG A 1 151 ?  20.445  -2.396  -5.362 1.000 92.130 ? 151 ARG A C   1 
ATOM 1173 C CB  ? ARG A 1 151 ?  20.120  -4.633  -4.287 1.000 92.130 ? 151 ARG A CB  1 
ATOM 1174 O O   ? ARG A 1 151 ?  21.088  -1.585  -4.692 1.000 92.130 ? 151 ARG A O   1 
ATOM 1175 C CG  ? ARG A 1 151 ?  19.344  -5.438  -3.257 1.000 92.130 ? 151 ARG A CG  1 
ATOM 1176 C CD  ? ARG A 1 151 ?  20.098  -6.692  -2.836 1.000 92.130 ? 151 ARG A CD  1 
ATOM 1177 N NE  ? ARG A 1 151 ?  19.257  -7.587  -2.046 1.000 92.130 ? 151 ARG A NE  1 
ATOM 1178 N NH1 ? ARG A 1 151 ?  20.981  -8.992  -1.423 1.000 92.130 ? 151 ARG A NH1 1 
ATOM 1179 N NH2 ? ARG A 1 151 ?  18.844  -9.404  -0.704 1.000 92.130 ? 151 ARG A NH2 1 
ATOM 1180 C CZ  ? ARG A 1 151 ?  19.696  -8.659  -1.393 1.000 92.130 ? 151 ARG A CZ  1 
ATOM 1181 N N   ? GLN A 1 152 ?  20.590  -2.646  -6.666 1.000 92.340 ? 152 GLN A N   1 
ATOM 1182 C CA  ? GLN A 1 152 ?  21.472  -1.764  -7.422 1.000 92.340 ? 152 GLN A CA  1 
ATOM 1183 C C   ? GLN A 1 152 ?  20.968  -0.324  -7.392 1.000 92.340 ? 152 GLN A C   1 
ATOM 1184 C CB  ? GLN A 1 152 ?  21.602  -2.244  -8.869 1.000 92.340 ? 152 GLN A CB  1 
ATOM 1185 O O   ? GLN A 1 152 ?  21.759   0.613  -7.265 1.000 92.340 ? 152 GLN A O   1 
ATOM 1186 C CG  ? GLN A 1 152 ?  22.624  -1.466  -9.686 1.000 92.340 ? 152 GLN A CG  1 
ATOM 1187 C CD  ? GLN A 1 152 ?  22.798  -2.019 -11.088 1.000 92.340 ? 152 GLN A CD  1 
ATOM 1188 N NE2 ? GLN A 1 152 ?  23.722  -1.437 -11.845 1.000 92.340 ? 152 GLN A NE2 1 
ATOM 1189 O OE1 ? GLN A 1 152 ?  22.107  -2.961 -11.489 1.000 92.340 ? 152 GLN A OE1 1 
ATOM 1190 N N   ? ALA A 1 153 ?  19.676  -0.218  -7.433 1.000 91.270 ? 153 ALA A N   1 
ATOM 1191 C CA  ? ALA A 1 153 ?  19.064   1.107  -7.475 1.000 91.270 ? 153 ALA A CA  1 
ATOM 1192 C C   ? ALA A 1 153 ?  19.166   1.801  -6.120 1.000 91.270 ? 153 ALA A C   1 
ATOM 1193 C CB  ? ALA A 1 153 ?  17.603   1.005  -7.908 1.000 91.270 ? 153 ALA A CB  1 
ATOM 1194 O O   ? ALA A 1 153 ?  19.382   3.014  -6.051 1.000 91.270 ? 153 ALA A O   1 
ATOM 1195 N N   ? TYR A 1 154 ?  19.114   1.043  -5.011 1.000 91.470 ? 154 TYR A N   1 
ATOM 1196 C CA  ? TYR A 1 154 ?  18.982   1.663  -3.697 1.000 91.470 ? 154 TYR A CA  1 
ATOM 1197 C C   ? TYR A 1 154 ?  20.073   1.174  -2.751 1.000 91.470 ? 154 TYR A C   1 
ATOM 1198 C CB  ? TYR A 1 154 ?  17.603   1.369  -3.100 1.000 91.470 ? 154 TYR A CB  1 
ATOM 1199 O O   ? TYR A 1 154 ?  20.014   1.422  -1.545 1.000 91.470 ? 154 TYR A O   1 
ATOM 1200 C CG  ? TYR A 1 154 ?  16.462   1.972  -3.882 1.000 91.470 ? 154 TYR A CG  1 
ATOM 1201 C CD1 ? TYR A 1 154 ?  16.250   3.349  -3.894 1.000 91.470 ? 154 TYR A CD1 1 
ATOM 1202 C CD2 ? TYR A 1 154 ?  15.592   1.166  -4.609 1.000 91.470 ? 154 TYR A CD2 1 
ATOM 1203 C CE1 ? TYR A 1 154 ?  15.199   3.909  -4.611 1.000 91.470 ? 154 TYR A CE1 1 
ATOM 1204 C CE2 ? TYR A 1 154 ?  14.537   1.716  -5.331 1.000 91.470 ? 154 TYR A CE2 1 
ATOM 1205 O OH  ? TYR A 1 154 ?  13.306   3.635  -6.038 1.000 91.470 ? 154 TYR A OH  1 
ATOM 1206 C CZ  ? TYR A 1 154 ?  14.349   3.086  -5.326 1.000 91.470 ? 154 TYR A CZ  1 
ATOM 1207 N N   ? SER A 1 155 ?  21.263   0.654  -3.193 1.000 82.090 ? 155 SER A N   1 
ATOM 1208 C CA  ? SER A 1 155 ?  22.556   0.286  -2.625 1.000 82.090 ? 155 SER A CA  1 
ATOM 1209 C C   ? SER A 1 155 ?  22.431  -0.068  -1.147 1.000 82.090 ? 155 SER A C   1 
ATOM 1210 C CB  ? SER A 1 155 ?  23.563   1.423  -2.802 1.000 82.090 ? 155 SER A CB  1 
ATOM 1211 O O   ? SER A 1 155 ?  22.951   0.645  -0.286 1.000 82.090 ? 155 SER A O   1 
ATOM 1212 O OG  ? SER A 1 155 ?  24.880   0.977  -2.525 1.000 82.090 ? 155 SER A OG  1 
ATOM 1213 N N   ? GLN A 1 156 ?  21.510  -0.918  -0.511 1.000 79.310 ? 156 GLN A N   1 
ATOM 1214 C CA  ? GLN A 1 156 ?  21.439  -1.618   0.768 1.000 79.310 ? 156 GLN A CA  1 
ATOM 1215 C C   ? GLN A 1 156 ?  20.225  -1.166   1.575 1.000 79.310 ? 156 GLN A C   1 
ATOM 1216 C CB  ? GLN A 1 156 ?  22.719  -1.394   1.575 1.000 79.310 ? 156 GLN A CB  1 
ATOM 1217 O O   ? GLN A 1 156 ?  20.084  -1.525   2.746 1.000 79.310 ? 156 GLN A O   1 
ATOM 1218 C CG  ? GLN A 1 156 ?  23.968  -1.965   0.917 1.000 79.310 ? 156 GLN A CG  1 
ATOM 1219 C CD  ? GLN A 1 156 ?  23.939  -3.479   0.818 1.000 79.310 ? 156 GLN A CD  1 
ATOM 1220 N NE2 ? GLN A 1 156 ?  24.502  -4.014  -0.260 1.000 79.310 ? 156 GLN A NE2 1 
ATOM 1221 O OE1 ? GLN A 1 156 ?  23.415  -4.162   1.704 1.000 79.310 ? 156 GLN A OE1 1 
ATOM 1222 N N   ? ALA A 1 157 ?  19.461  -0.406   0.901 1.000 89.670 ? 157 ALA A N   1 
ATOM 1223 C CA  ? ALA A 1 157 ?  18.282   0.124   1.581 1.000 89.670 ? 157 ALA A CA  1 
ATOM 1224 C C   ? ALA A 1 157 ?  17.095  -0.824   1.441 1.000 89.670 ? 157 ALA A C   1 
ATOM 1225 C CB  ? ALA A 1 157 ?  17.926   1.504   1.032 1.000 89.670 ? 157 ALA A CB  1 
ATOM 1226 O O   ? ALA A 1 157 ?  16.140  -0.753   2.219 1.000 89.670 ? 157 ALA A O   1 
ATOM 1227 N N   ? ILE A 1 158 ?  17.277  -1.894   0.519 1.000 94.070 ? 158 ILE A N   1 
ATOM 1228 C CA  ? ILE A 1 158 ?  16.192  -2.826   0.232 1.000 94.070 ? 158 ILE A CA  1 
ATOM 1229 C C   ? ILE A 1 158 ?  16.282  -4.028   1.170 1.000 94.070 ? 158 ILE A C   1 
ATOM 1230 C CB  ? ILE A 1 158 ?  16.222  -3.293  -1.241 1.000 94.070 ? 158 ILE A CB  1 
ATOM 1231 O O   ? ILE A 1 158 ?  17.321  -4.689   1.244 1.000 94.070 ? 158 ILE A O   1 
ATOM 1232 C CG1 ? ILE A 1 158 ?  16.149  -2.087  -2.184 1.000 94.070 ? 158 ILE A CG1 1 
ATOM 1233 C CG2 ? ILE A 1 158 ?  15.081  -4.276  -1.519 1.000 94.070 ? 158 ILE A CG2 1 
ATOM 1234 C CD1 ? ILE A 1 158 ?  14.917  -1.215  -1.981 1.000 94.070 ? 158 ILE A CD1 1 
ATOM 1235 N N   ? THR A 1 159 ?  15.201  -4.338   1.942 1.000 94.150 ? 159 THR A N   1 
ATOM 1236 C CA  ? THR A 1 159 ?  15.118  -5.487   2.837 1.000 94.150 ? 159 THR A CA  1 
ATOM 1237 C C   ? THR A 1 159 ?  14.275  -6.597   2.216 1.000 94.150 ? 159 THR A C   1 
ATOM 1238 C CB  ? THR A 1 159 ?  14.525  -5.090   4.202 1.000 94.150 ? 159 THR A CB  1 
ATOM 1239 O O   ? THR A 1 159 ?  13.664  -6.404   1.163 1.000 94.150 ? 159 THR A O   1 
ATOM 1240 C CG2 ? THR A 1 159 ?  15.236  -3.870   4.777 1.000 94.150 ? 159 THR A CG2 1 
ATOM 1241 O OG1 ? THR A 1 159 ?  13.134  -4.786   4.041 1.000 94.150 ? 159 THR A OG1 1 
ATOM 1242 N N   ? VAL A 1 160 ?  14.241  -7.807   2.921 1.000 92.890 ? 160 VAL A N   1 
ATOM 1243 C CA  ? VAL A 1 160 ?  13.488  -8.964   2.447 1.000 92.890 ? 160 VAL A CA  1 
ATOM 1244 C C   ? VAL A 1 160 ?  11.991  -8.669   2.511 1.000 92.890 ? 160 VAL A C   1 
ATOM 1245 C CB  ? VAL A 1 160 ?  13.817 -10.231   3.268 1.000 92.890 ? 160 VAL A CB  1 
ATOM 1246 O O   ? VAL A 1 160 ?  11.192  -9.336   1.851 1.000 92.890 ? 160 VAL A O   1 
ATOM 1247 C CG1 ? VAL A 1 160 ?  15.267 -10.658   3.044 1.000 92.890 ? 160 VAL A CG1 1 
ATOM 1248 C CG2 ? VAL A 1 160 ?  13.552  -9.987   4.753 1.000 92.890 ? 160 VAL A CG2 1 
ATOM 1249 N N   ? GLY A 1 161 ?  11.605  -7.733   3.314 1.000 95.410 ? 161 GLY A N   1 
ATOM 1250 C CA  ? GLY A 1 161 ?  10.207  -7.356   3.443 1.000 95.410 ? 161 GLY A CA  1 
ATOM 1251 C C   ? GLY A 1 161 ?   9.759  -6.356   2.394 1.000 95.410 ? 161 GLY A C   1 
ATOM 1252 O O   ? GLY A 1 161 ?   8.632  -5.859   2.443 1.000 95.410 ? 161 GLY A O   1 
ATOM 1253 N N   ? MET A 1 162 ?  10.625  -6.089   1.382 1.000 96.890 ? 162 MET A N   1 
ATOM 1254 C CA  ? MET A 1 162 ?  10.332  -5.097   0.351 1.000 96.890 ? 162 MET A CA  1 
ATOM 1255 C C   ? MET A 1 162 ?  10.422  -5.715  -1.040 1.000 96.890 ? 162 MET A C   1 
ATOM 1256 C CB  ? MET A 1 162 ?  11.291  -3.909   0.459 1.000 96.890 ? 162 MET A CB  1 
ATOM 1257 O O   ? MET A 1 162 ?  11.180  -6.663  -1.255 1.000 96.890 ? 162 MET A O   1 
ATOM 1258 C CG  ? MET A 1 162 ?  11.152  -3.126   1.755 1.000 96.890 ? 162 MET A CG  1 
ATOM 1259 S SD  ? MET A 1 162 ?  12.426  -1.816   1.923 1.000 96.890 ? 162 MET A SD  1 
ATOM 1260 C CE  ? MET A 1 162 ?  11.948  -1.108   3.524 1.000 96.890 ? 162 MET A CE  1 
ATOM 1261 N N   ? VAL A 1 163 ?   9.576  -5.122  -1.932 1.000 96.390 ? 163 VAL A N   1 
ATOM 1262 C CA  ? VAL A 1 163 ?   9.598  -5.496  -3.342 1.000 96.390 ? 163 VAL A CA  1 
ATOM 1263 C C   ? VAL A 1 163 ?   9.567  -4.241  -4.211 1.000 96.390 ? 163 VAL A C   1 
ATOM 1264 C CB  ? VAL A 1 163 ?   8.415  -6.423  -3.701 1.000 96.390 ? 163 VAL A CB  1 
ATOM 1265 O O   ? VAL A 1 163 ?   8.930  -3.247  -3.853 1.000 96.390 ? 163 VAL A O   1 
ATOM 1266 C CG1 ? VAL A 1 163 ?   7.082  -5.717  -3.457 1.000 96.390 ? 163 VAL A CG1 1 
ATOM 1267 C CG2 ? VAL A 1 163 ?   8.521  -6.884  -5.154 1.000 96.390 ? 163 VAL A CG2 1 
ATOM 1268 N N   ? CYS A 1 164 ?  10.312  -4.290  -5.375 1.000 95.610 ? 164 CYS A N   1 
ATOM 1269 C CA  ? CYS A 1 164 ?  10.368  -3.164  -6.301 1.000 95.610 ? 164 CYS A CA  1 
ATOM 1270 C C   ? CYS A 1 164 ?   9.538  -3.442  -7.548 1.000 95.610 ? 164 CYS A C   1 
ATOM 1271 C CB  ? CYS A 1 164 ?  11.813  -2.865  -6.695 1.000 95.610 ? 164 CYS A CB  1 
ATOM 1272 O O   ? CYS A 1 164 ?   9.488  -4.577  -8.025 1.000 95.610 ? 164 CYS A O   1 
ATOM 1273 S SG  ? CYS A 1 164 ?  12.854  -2.349  -5.312 1.000 95.610 ? 164 CYS A SG  1 
ATOM 1274 N N   ? ALA A 1 165 ?   8.900  -2.397  -8.034 1.000 95.130 ? 165 ALA A N   1 
ATOM 1275 C CA  ? ALA A 1 165 ?   8.130  -2.472  -9.273 1.000 95.130 ? 165 ALA A CA  1 
ATOM 1276 C C   ? ALA A 1 165 ?   8.192  -1.152 -10.037 1.000 95.130 ? 165 ALA A C   1 
ATOM 1277 C CB  ? ALA A 1 165 ?   6.680  -2.844  -8.976 1.000 95.130 ? 165 ALA A CB  1 
ATOM 1278 O O   ? ALA A 1 165 ?   8.240  -0.079  -9.432 1.000 95.130 ? 165 ALA A O   1 
ATOM 1279 N N   ? GLY A 1 166 ?   8.303  -1.257 -11.251 1.000 92.350 ? 166 GLY A N   1 
ATOM 1280 C CA  ? GLY A 1 166 ?   8.371  -0.102 -12.133 1.000 92.350 ? 166 GLY A CA  1 
ATOM 1281 C C   ? GLY A 1 166 ?   8.733  -0.463 -13.561 1.000 92.350 ? 166 GLY A C   1 
ATOM 1282 O O   ? GLY A 1 166 ?   8.765  -1.642 -13.920 1.000 92.350 ? 166 GLY A O   1 
ATOM 1283 N N   ? VAL A 1 167 ?   8.948   0.527 -14.444 1.000 88.270 ? 167 VAL A N   1 
ATOM 1284 C CA  ? VAL A 1 167 ?   9.397   0.331 -15.818 1.000 88.270 ? 167 VAL A CA  1 
ATOM 1285 C C   ? VAL A 1 167 ?  10.862   0.740 -15.947 1.000 88.270 ? 167 VAL A C   1 
ATOM 1286 C CB  ? VAL A 1 167 ?   8.531   1.130 -16.818 1.000 88.270 ? 167 VAL A CB  1 
ATOM 1287 O O   ? VAL A 1 167 ?  11.255   1.817 -15.492 1.000 88.270 ? 167 VAL A O   1 
ATOM 1288 C CG1 ? VAL A 1 167 ?   7.100   0.596 -16.841 1.000 88.270 ? 167 VAL A CG1 1 
ATOM 1289 C CG2 ? VAL A 1 167 ?   8.544   2.617 -16.464 1.000 88.270 ? 167 VAL A CG2 1 
ATOM 1290 N N   ? PRO A 1 168 ?  11.684  -0.231 -16.418 1.000 81.630 ? 168 PRO A N   1 
ATOM 1291 C CA  ? PRO A 1 168 ?  13.132  -0.014 -16.462 1.000 81.630 ? 168 PRO A CA  1 
ATOM 1292 C C   ? PRO A 1 168 ?  13.509   1.322 -17.097 1.000 81.630 ? 168 PRO A C   1 
ATOM 1293 C CB  ? PRO A 1 168 ?  13.637  -1.184 -17.312 1.000 81.630 ? 168 PRO A CB  1 
ATOM 1294 O O   ? PRO A 1 168 ?  14.438   1.989 -16.633 1.000 81.630 ? 168 PRO A O   1 
ATOM 1295 C CG  ? PRO A 1 168 ?  12.655  -2.284 -17.068 1.000 81.630 ? 168 PRO A CG  1 
ATOM 1296 C CD  ? PRO A 1 168 ?  11.289  -1.680 -16.916 1.000 81.630 ? 168 PRO A CD  1 
ATOM 1297 N N   ? GLN A 1 169 ?  12.787   1.735 -18.091 1.000 83.720 ? 169 GLN A N   1 
ATOM 1298 C CA  ? GLN A 1 169 ?  13.091   2.965 -18.814 1.000 83.720 ? 169 GLN A CA  1 
ATOM 1299 C C   ? GLN A 1 169 ?  12.546   4.185 -18.077 1.000 83.720 ? 169 GLN A C   1 
ATOM 1300 C CB  ? GLN A 1 169 ?  12.521   2.911 -20.232 1.000 83.720 ? 169 GLN A CB  1 
ATOM 1301 O O   ? GLN A 1 169 ?  12.834   5.324 -18.453 1.000 83.720 ? 169 GLN A O   1 
ATOM 1302 C CG  ? GLN A 1 169 ?  11.005   2.774 -20.280 1.000 83.720 ? 169 GLN A CG  1 
ATOM 1303 C CD  ? GLN A 1 169 ?  10.551   1.341 -20.487 1.000 83.720 ? 169 GLN A CD  1 
ATOM 1304 N NE2 ? GLN A 1 169 ?   9.283   1.166 -20.843 1.000 83.720 ? 169 GLN A NE2 1 
ATOM 1305 O OE1 ? GLN A 1 169 ?  11.334   0.399 -20.328 1.000 83.720 ? 169 GLN A OE1 1 
ATOM 1306 N N   ? GLY A 1 170 ?  11.851   3.910 -17.030 1.000 85.320 ? 170 GLY A N   1 
ATOM 1307 C CA  ? GLY A 1 170 ?  11.213   5.002 -16.312 1.000 85.320 ? 170 GLY A CA  1 
ATOM 1308 C C   ? GLY A 1 170 ?   9.936   5.485 -16.973 1.000 85.320 ? 170 GLY A C   1 
ATOM 1309 O O   ? GLY A 1 170 ?   9.377   4.799 -17.831 1.000 85.320 ? 170 GLY A O   1 
ATOM 1310 N N   ? GLY A 1 171 ?   9.333   6.484 -16.391 1.000 79.390 ? 171 GLY A N   1 
ATOM 1311 C CA  ? GLY A 1 171 ?   8.186   7.055 -17.079 1.000 79.390 ? 171 GLY A CA  1 
ATOM 1312 C C   ? GLY A 1 171 ?   6.858   6.574 -16.525 1.000 79.390 ? 171 GLY A C   1 
ATOM 1313 O O   ? GLY A 1 171 ?   5.808   7.144 -16.832 1.000 79.390 ? 171 GLY A O   1 
ATOM 1314 N N   ? LYS A 1 172 ?   6.956   5.561 -15.686 1.000 80.630 ? 172 LYS A N   1 
ATOM 1315 C CA  ? LYS A 1 172 ?   5.787   5.065 -14.965 1.000 80.630 ? 172 LYS A CA  1 
ATOM 1316 C C   ? LYS A 1 172 ?   6.143   4.695 -13.528 1.000 80.630 ? 172 LYS A C   1 
ATOM 1317 C CB  ? LYS A 1 172 ?   5.186   3.856 -15.684 1.000 80.630 ? 172 LYS A CB  1 
ATOM 1318 O O   ? LYS A 1 172 ?   7.102   3.957 -13.291 1.000 80.630 ? 172 LYS A O   1 
ATOM 1319 C CG  ? LYS A 1 172 ?   4.678   4.159 -17.086 1.000 80.630 ? 172 LYS A CG  1 
ATOM 1320 C CD  ? LYS A 1 172 ?   4.083   2.921 -17.744 1.000 80.630 ? 172 LYS A CD  1 
ATOM 1321 C CE  ? LYS A 1 172 ?   3.634   3.207 -19.171 1.000 80.630 ? 172 LYS A CE  1 
ATOM 1322 N NZ  ? LYS A 1 172 ?   3.050   1.996 -19.821 1.000 80.630 ? 172 LYS A NZ  1 
ATOM 1323 N N   ? ASP A 1 173 ?   5.302   5.098 -12.520 1.000 79.110 ? 173 ASP A N   1 
ATOM 1324 C CA  ? ASP A 1 173 ?   5.603   4.818 -11.119 1.000 79.110 ? 173 ASP A CA  1 
ATOM 1325 C C   ? ASP A 1 173 ?   4.476   5.298 -10.208 1.000 79.110 ? 173 ASP A C   1 
ATOM 1326 C CB  ? ASP A 1 173 ?   6.924   5.474 -10.713 1.000 79.110 ? 173 ASP A CB  1 
ATOM 1327 O O   ? ASP A 1 173 ?   3.584   6.027 -10.647 1.000 79.110 ? 173 ASP A O   1 
ATOM 1328 C CG  ? ASP A 1 173 ?   7.589   4.787  -9.532 1.000 79.110 ? 173 ASP A CG  1 
ATOM 1329 O OD1 ? ASP A 1 173 ?   7.016   3.818  -8.989 1.000 79.110 ? 173 ASP A OD1 1 
ATOM 1330 O OD2 ? ASP A 1 173 ?   8.693   5.222  -9.140 1.000 79.110 ? 173 ASP A OD2 1 
ATOM 1331 N N   ? SER A 1 174 ?   4.375   4.689  -8.955 1.000 77.710 ? 174 SER A N   1 
ATOM 1332 C CA  ? SER A 1 174 ?   3.600   5.322  -7.892 1.000 77.710 ? 174 SER A CA  1 
ATOM 1333 C C   ? SER A 1 174 ?   4.404   6.416  -7.198 1.000 77.710 ? 174 SER A C   1 
ATOM 1334 C CB  ? SER A 1 174 ?   3.148   4.281  -6.866 1.000 77.710 ? 174 SER A CB  1 
ATOM 1335 O O   ? SER A 1 174 ?   5.635   6.353  -7.149 1.000 77.710 ? 174 SER A O   1 
ATOM 1336 O OG  ? SER A 1 174 ?   4.264   3.697  -6.217 1.000 77.710 ? 174 SER A OG  1 
ATOM 1337 N N   ? CYS A 1 175 ?   3.696   7.438  -6.811 1.000 78.430 ? 175 CYS A N   1 
ATOM 1338 C CA  ? CYS A 1 175 ?   4.395   8.590  -6.253 1.000 78.430 ? 175 CYS A CA  1 
ATOM 1339 C C   ? CYS A 1 175 ?   3.670   9.125  -5.024 1.000 78.430 ? 175 CYS A C   1 
ATOM 1340 C CB  ? CYS A 1 175 ?   4.527   9.695  -7.300 1.000 78.430 ? 175 CYS A CB  1 
ATOM 1341 O O   ? CYS A 1 175 ?   2.831   8.434  -4.443 1.000 78.430 ? 175 CYS A O   1 
ATOM 1342 S SG  ? CYS A 1 175 ?   5.917  10.811  -7.010 1.000 78.430 ? 175 CYS A SG  1 
ATOM 1343 N N   ? GLN A 1 176 ?   3.975  10.359  -4.643 1.000 75.620 ? 176 GLN A N   1 
ATOM 1344 C CA  ? GLN A 1 176 ?   3.478  10.970  -3.415 1.000 75.620 ? 176 GLN A CA  1 
ATOM 1345 C C   ? GLN A 1 176 ?   1.952  10.953  -3.371 1.000 75.620 ? 176 GLN A C   1 
ATOM 1346 C CB  ? GLN A 1 176 ?   3.991  12.404  -3.282 1.000 75.620 ? 176 GLN A CB  1 
ATOM 1347 O O   ? GLN A 1 176 ?   1.294  11.300  -4.354 1.000 75.620 ? 176 GLN A O   1 
ATOM 1348 C CG  ? GLN A 1 176 ?   5.479  12.498  -2.973 1.000 75.620 ? 176 GLN A CG  1 
ATOM 1349 C CD  ? GLN A 1 176 ?   6.348  12.291  -4.199 1.000 75.620 ? 176 GLN A CD  1 
ATOM 1350 N NE2 ? GLN A 1 176 ?   7.614  11.954  -3.979 1.000 75.620 ? 176 GLN A NE2 1 
ATOM 1351 O OE1 ? GLN A 1 176 ?   5.884  12.431  -5.336 1.000 75.620 ? 176 GLN A OE1 1 
ATOM 1352 N N   ? GLY A 1 177 ?   1.493  10.520  -2.179 1.000 77.080 ? 177 GLY A N   1 
ATOM 1353 C CA  ? GLY A 1 177 ?   0.049  10.533  -2.007 1.000 77.080 ? 177 GLY A CA  1 
ATOM 1354 C C   ? GLY A 1 177 ?  -0.592   9.180  -2.246 1.000 77.080 ? 177 GLY A C   1 
ATOM 1355 O O   ? GLY A 1 177 ?  -1.738   8.952  -1.853 1.000 77.080 ? 177 GLY A O   1 
ATOM 1356 N N   ? ASP A 1 178 ?   0.135   8.224  -2.749 1.000 88.970 ? 178 ASP A N   1 
ATOM 1357 C CA  ? ASP A 1 178 ?  -0.399   6.892  -3.016 1.000 88.970 ? 178 ASP A CA  1 
ATOM 1358 C C   ? ASP A 1 178 ?   0.026   5.903  -1.933 1.000 88.970 ? 178 ASP A C   1 
ATOM 1359 C CB  ? ASP A 1 178 ?   0.056   6.397  -4.390 1.000 88.970 ? 178 ASP A CB  1 
ATOM 1360 O O   ? ASP A 1 178 ?  -0.130   4.691  -2.097 1.000 88.970 ? 178 ASP A O   1 
ATOM 1361 C CG  ? ASP A 1 178 ?  -0.650   7.098  -5.537 1.000 88.970 ? 178 ASP A CG  1 
ATOM 1362 O OD1 ? ASP A 1 178 ?  -1.879   7.312  -5.458 1.000 88.970 ? 178 ASP A OD1 1 
ATOM 1363 O OD2 ? ASP A 1 178 ?   0.028   7.436  -6.531 1.000 88.970 ? 178 ASP A OD2 1 
ATOM 1364 N N   ? SER A 1 179 ?   0.748   6.507  -0.921 1.000 94.270 ? 179 SER A N   1 
ATOM 1365 C CA  ? SER A 1 179 ?   1.148   5.648   0.189 1.000 94.270 ? 179 SER A CA  1 
ATOM 1366 C C   ? SER A 1 179 ?  -0.008   4.767   0.650 1.000 94.270 ? 179 SER A C   1 
ATOM 1367 C CB  ? SER A 1 179 ?   1.658   6.489   1.360 1.000 94.270 ? 179 SER A CB  1 
ATOM 1368 O O   ? SER A 1 179 ?  -1.142   5.235   0.771 1.000 94.270 ? 179 SER A O   1 
ATOM 1369 O OG  ? SER A 1 179 ?   2.868   7.143   1.021 1.000 94.270 ? 179 SER A OG  1 
ATOM 1370 N N   ? GLY A 1 180 ?   0.408   3.461   0.726 1.000 96.240 ? 180 GLY A N   1 
ATOM 1371 C CA  ? GLY A 1 180 ?  -0.602   2.552   1.244 1.000 96.240 ? 180 GLY A CA  1 
ATOM 1372 C C   ? GLY A 1 180 ?  -1.486   1.962   0.162 1.000 96.240 ? 180 GLY A C   1 
ATOM 1373 O O   ? GLY A 1 180 ?  -2.213   0.997   0.404 1.000 96.240 ? 180 GLY A O   1 
ATOM 1374 N N   ? GLY A 1 181 ?  -1.444   2.518  -0.995 1.000 96.110 ? 181 GLY A N   1 
ATOM 1375 C CA  ? GLY A 1 181 ?  -2.196   2.010  -2.131 1.000 96.110 ? 181 GLY A CA  1 
ATOM 1376 C C   ? GLY A 1 181 ?  -1.766   0.620  -2.559 1.000 96.110 ? 181 GLY A C   1 
ATOM 1377 O O   ? GLY A 1 181 ?  -0.624   0.219  -2.325 1.000 96.110 ? 181 GLY A O   1 
ATOM 1378 N N   ? PRO A 1 182 ?  -2.675  -0.074  -3.366 1.000 97.510 ? 182 PRO A N   1 
ATOM 1379 C CA  ? PRO A 1 182 ?  -2.477  -1.495  -3.661 1.000 97.510 ? 182 PRO A CA  1 
ATOM 1380 C C   ? PRO A 1 182 ?  -1.627  -1.726  -4.908 1.000 97.510 ? 182 PRO A C   1 
ATOM 1381 C CB  ? PRO A 1 182 ?  -3.902  -2.014  -3.866 1.000 97.510 ? 182 PRO A CB  1 
ATOM 1382 O O   ? PRO A 1 182 ?  -1.806  -1.038  -5.917 1.000 97.510 ? 182 PRO A O   1 
ATOM 1383 C CG  ? PRO A 1 182 ?  -4.666  -0.839  -4.383 1.000 97.510 ? 182 PRO A CG  1 
ATOM 1384 C CD  ? PRO A 1 182 ?  -4.136   0.402  -3.724 1.000 97.510 ? 182 PRO A CD  1 
ATOM 1385 N N   ? LEU A 1 183 ?  -0.648  -2.618  -4.859 1.000 97.830 ? 183 LEU A N   1 
ATOM 1386 C CA  ? LEU A 1 183 ?   0.021  -3.279  -5.974 1.000 97.830 ? 183 LEU A CA  1 
ATOM 1387 C C   ? LEU A 1 183 ?  -0.578  -4.658  -6.229 1.000 97.830 ? 183 LEU A C   1 
ATOM 1388 C CB  ? LEU A 1 183 ?   1.522  -3.405  -5.700 1.000 97.830 ? 183 LEU A CB  1 
ATOM 1389 O O   ? LEU A 1 183 ?  -0.366  -5.586  -5.445 1.000 97.830 ? 183 LEU A O   1 
ATOM 1390 C CG  ? LEU A 1 183 ?   2.370  -4.000  -6.826 1.000 97.830 ? 183 LEU A CG  1 
ATOM 1391 C CD1 ? LEU A 1 183 ?   2.535  -2.989  -7.956 1.000 97.830 ? 183 LEU A CD1 1 
ATOM 1392 C CD2 ? LEU A 1 183 ?   3.729  -4.443  -6.295 1.000 97.830 ? 183 LEU A CD2 1 
ATOM 1393 N N   ? VAL A 1 184 ?  -1.295  -4.779  -7.321 1.000 98.200 ? 184 VAL A N   1 
ATOM 1394 C CA  ? VAL A 1 184 ?  -2.064  -5.986  -7.607 1.000 98.200 ? 184 VAL A CA  1 
ATOM 1395 C C   ? VAL A 1 184 ?  -1.474  -6.698  -8.822 1.000 98.200 ? 184 VAL A C   1 
ATOM 1396 C CB  ? VAL A 1 184 ?  -3.556  -5.664  -7.850 1.000 98.200 ? 184 VAL A CB  1 
ATOM 1397 O O   ? VAL A 1 184 ?  -1.344  -6.104  -9.895 1.000 98.200 ? 184 VAL A O   1 
ATOM 1398 C CG1 ? VAL A 1 184 ?  -4.330  -6.931  -8.209 1.000 98.200 ? 184 VAL A CG1 1 
ATOM 1399 C CG2 ? VAL A 1 184 ?  -4.163  -4.993  -6.620 1.000 98.200 ? 184 VAL A CG2 1 
ATOM 1400 N N   ? CYS A 1 185 ?  -1.104  -7.946  -8.599 1.000 97.880 ? 185 CYS A N   1 
ATOM 1401 C CA  ? CYS A 1 185 ?  -0.570  -8.815  -9.642 1.000 97.880 ? 185 CYS A CA  1 
ATOM 1402 C C   ? CYS A 1 185 ?  -1.436 -10.057  -9.812 1.000 97.880 ? 185 CYS A C   1 
ATOM 1403 C CB  ? CYS A 1 185 ?   0.866  -9.224  -9.315 1.000 97.880 ? 185 CYS A CB  1 
ATOM 1404 O O   ? CYS A 1 185 ?  -1.699 -10.774  -8.845 1.000 97.880 ? 185 CYS A O   1 
ATOM 1405 S SG  ? CYS A 1 185 ?   1.937  -7.837  -8.880 1.000 97.880 ? 185 CYS A SG  1 
ATOM 1406 N N   ? LYS A 1 186 ?  -1.878 -10.288 -11.084 1.000 95.940 ? 186 LYS A N   1 
ATOM 1407 C CA  ? LYS A 1 186 ?  -2.703 -11.453 -11.388 1.000 95.940 ? 186 LYS A CA  1 
ATOM 1408 C C   ? LYS A 1 186 ?  -3.900 -11.540 -10.445 1.000 95.940 ? 186 LYS A C   1 
ATOM 1409 C CB  ? LYS A 1 186 ?  -1.874 -12.736 -11.300 1.000 95.940 ? 186 LYS A CB  1 
ATOM 1410 O O   ? LYS A 1 186 ?  -4.226 -12.618  -9.944 1.000 95.940 ? 186 LYS A O   1 
ATOM 1411 C CG  ? LYS A 1 186 ?  -0.724 -12.798 -12.295 1.000 95.940 ? 186 LYS A CG  1 
ATOM 1412 C CD  ? LYS A 1 186 ?   0.038 -14.113 -12.187 1.000 95.940 ? 186 LYS A CD  1 
ATOM 1413 C CE  ? LYS A 1 186 ?   1.184 -14.180 -13.187 1.000 95.940 ? 186 LYS A CE  1 
ATOM 1414 N NZ  ? LYS A 1 186 ?   1.940 -15.463 -13.078 1.000 95.940 ? 186 LYS A NZ  1 
ATOM 1415 N N   ? GLY A 1 187 ?  -4.429 -10.410 -10.011 1.000 96.390 ? 187 GLY A N   1 
ATOM 1416 C CA  ? GLY A 1 187 ?  -5.666 -10.351  -9.249 1.000 96.390 ? 187 GLY A CA  1 
ATOM 1417 C C   ? GLY A 1 187 ?  -5.454 -10.500  -7.754 1.000 96.390 ? 187 GLY A C   1 
ATOM 1418 O O   ? GLY A 1 187 ?  -6.416 -10.643  -6.997 1.000 96.390 ? 187 GLY A O   1 
ATOM 1419 N N   ? GLN A 1 188 ?  -4.220 -10.510  -7.345 1.000 98.040 ? 188 GLN A N   1 
ATOM 1420 C CA  ? GLN A 1 188 ?  -3.907 -10.665  -5.928 1.000 98.040 ? 188 GLN A CA  1 
ATOM 1421 C C   ? GLN A 1 188 ?  -3.082  -9.489  -5.415 1.000 98.040 ? 188 GLN A C   1 
ATOM 1422 C CB  ? GLN A 1 188 ?  -3.159 -11.977  -5.684 1.000 98.040 ? 188 GLN A CB  1 
ATOM 1423 O O   ? GLN A 1 188 ?  -2.281  -8.915  -6.156 1.000 98.040 ? 188 GLN A O   1 
ATOM 1424 C CG  ? GLN A 1 188 ?  -3.945 -13.217  -6.086 1.000 98.040 ? 188 GLN A CG  1 
ATOM 1425 C CD  ? GLN A 1 188 ?  -3.210 -14.506  -5.770 1.000 98.040 ? 188 GLN A CD  1 
ATOM 1426 N NE2 ? GLN A 1 188 ?  -3.816 -15.347  -4.940 1.000 98.040 ? 188 GLN A NE2 1 
ATOM 1427 O OE1 ? GLN A 1 188 ?  -2.106 -14.745  -6.270 1.000 98.040 ? 188 GLN A OE1 1 
ATOM 1428 N N   ? LEU A 1 189 ?  -3.278  -9.212  -4.131 1.000 98.270 ? 189 LEU A N   1 
ATOM 1429 C CA  ? LEU A 1 189 ?  -2.542  -8.131  -3.486 1.000 98.270 ? 189 LEU A CA  1 
ATOM 1430 C C   ? LEU A 1 189 ?  -1.105  -8.550  -3.194 1.000 98.270 ? 189 LEU A C   1 
ATOM 1431 C CB  ? LEU A 1 189 ?  -3.237  -7.708  -2.189 1.000 98.270 ? 189 LEU A CB  1 
ATOM 1432 O O   ? LEU A 1 189 ?  -0.868  -9.440  -2.374 1.000 98.270 ? 189 LEU A O   1 
ATOM 1433 C CG  ? LEU A 1 189 ?  -2.659  -6.483  -1.479 1.000 98.270 ? 189 LEU A CG  1 
ATOM 1434 C CD1 ? LEU A 1 189 ?  -2.752  -5.255  -2.378 1.000 98.270 ? 189 LEU A CD1 1 
ATOM 1435 C CD2 ? LEU A 1 189 ?  -3.381  -6.241  -0.158 1.000 98.270 ? 189 LEU A CD2 1 
ATOM 1436 N N   ? GLN A 1 190 ?  -0.135  -7.907  -3.873 1.000 98.260 ? 190 GLN A N   1 
ATOM 1437 C CA  ? GLN A 1 190 ?   1.273  -8.281  -3.785 1.000 98.260 ? 190 GLN A CA  1 
ATOM 1438 C C   ? GLN A 1 190 ?   2.052  -7.294  -2.921 1.000 98.260 ? 190 GLN A C   1 
ATOM 1439 C CB  ? GLN A 1 190 ?   1.895  -8.362  -5.180 1.000 98.260 ? 190 GLN A CB  1 
ATOM 1440 O O   ? GLN A 1 190 ?   3.059  -7.657  -2.309 1.000 98.260 ? 190 GLN A O   1 
ATOM 1441 C CG  ? GLN A 1 190 ?   1.398  -9.539  -6.008 1.000 98.260 ? 190 GLN A CG  1 
ATOM 1442 C CD  ? GLN A 1 190 ?   2.022 -10.857  -5.589 1.000 98.260 ? 190 GLN A CD  1 
ATOM 1443 N NE2 ? GLN A 1 190 ?   1.534 -11.953  -6.160 1.000 98.260 ? 190 GLN A NE2 1 
ATOM 1444 O OE1 ? GLN A 1 190 ?   2.937 -10.890  -4.760 1.000 98.260 ? 190 GLN A OE1 1 
ATOM 1445 N N   ? GLY A 1 191 ?   1.574  -6.091  -2.855 1.000 97.770 ? 191 GLY A N   1 
ATOM 1446 C CA  ? GLY A 1 191 ?   2.331  -5.083  -2.130 1.000 97.770 ? 191 GLY A CA  1 
ATOM 1447 C C   ? GLY A 1 191 ?   1.525  -3.833  -1.828 1.000 97.770 ? 191 GLY A C   1 
ATOM 1448 O O   ? GLY A 1 191 ?   0.428  -3.653  -2.360 1.000 97.770 ? 191 GLY A O   1 
ATOM 1449 N N   ? LEU A 1 192 ?   2.107  -2.975  -0.935 1.000 98.120 ? 192 LEU A N   1 
ATOM 1450 C CA  ? LEU A 1 192 ?   1.593  -1.646  -0.623 1.000 98.120 ? 192 LEU A CA  1 
ATOM 1451 C C   ? LEU A 1 192 ?   2.624  -0.573  -0.955 1.000 98.120 ? 192 LEU A C   1 
ATOM 1452 C CB  ? LEU A 1 192 ?   1.202  -1.555   0.854 1.000 98.120 ? 192 LEU A CB  1 
ATOM 1453 O O   ? LEU A 1 192 ?   3.814  -0.743  -0.679 1.000 98.120 ? 192 LEU A O   1 
ATOM 1454 C CG  ? LEU A 1 192 ?   0.104  -2.511   1.325 1.000 98.120 ? 192 LEU A CG  1 
ATOM 1455 C CD1 ? LEU A 1 192 ?   0.055  -2.553   2.848 1.000 98.120 ? 192 LEU A CD1 1 
ATOM 1456 C CD2 ? LEU A 1 192 ?  -1.247  -2.097   0.752 1.000 98.120 ? 192 LEU A CD2 1 
ATOM 1457 N N   ? VAL A 1 193 ?   2.104   0.432  -1.591 1.000 96.820 ? 193 VAL A N   1 
ATOM 1458 C CA  ? VAL A 1 193 ?   3.003   1.549  -1.862 1.000 96.820 ? 193 VAL A CA  1 
ATOM 1459 C C   ? VAL A 1 193 ?   3.638   2.030  -0.560 1.000 96.820 ? 193 VAL A C   1 
ATOM 1460 C CB  ? VAL A 1 193 ?   2.265   2.715  -2.558 1.000 96.820 ? 193 VAL A CB  1 
ATOM 1461 O O   ? VAL A 1 193 ?   2.934   2.437   0.368 1.000 96.820 ? 193 VAL A O   1 
ATOM 1462 C CG1 ? VAL A 1 193 ?   3.225   3.868  -2.845 1.000 96.820 ? 193 VAL A CG1 1 
ATOM 1463 C CG2 ? VAL A 1 193 ?   1.603   2.233  -3.847 1.000 96.820 ? 193 VAL A CG2 1 
ATOM 1464 N N   ? SER A 1 194 ?   4.985   2.053  -0.474 1.000 95.060 ? 194 SER A N   1 
ATOM 1465 C CA  ? SER A 1 194 ?   5.684   2.375   0.766 1.000 95.060 ? 194 SER A CA  1 
ATOM 1466 C C   ? SER A 1 194 ?   6.578   3.599   0.594 1.000 95.060 ? 194 SER A C   1 
ATOM 1467 C CB  ? SER A 1 194 ?   6.520   1.184   1.235 1.000 95.060 ? 194 SER A CB  1 
ATOM 1468 O O   ? SER A 1 194 ?   6.332   4.644   1.200 1.000 95.060 ? 194 SER A O   1 
ATOM 1469 O OG  ? SER A 1 194 ?   7.029   1.409   2.539 1.000 95.060 ? 194 SER A OG  1 
ATOM 1470 N N   ? TRP A 1 195 ?   7.620   3.538  -0.270 1.000 92.810 ? 195 TRP A N   1 
ATOM 1471 C CA  ? TRP A 1 195 ?   8.539   4.659  -0.434 1.000 92.810 ? 195 TRP A CA  1 
ATOM 1472 C C   ? TRP A 1 195 ?   9.264   4.576  -1.773 1.000 92.810 ? 195 TRP A C   1 
ATOM 1473 C CB  ? TRP A 1 195 ?   9.556   4.693   0.710 1.000 92.810 ? 195 TRP A CB  1 
ATOM 1474 O O   ? TRP A 1 195 ?   9.085   3.615  -2.525 1.000 92.810 ? 195 TRP A O   1 
ATOM 1475 C CG  ? TRP A 1 195 ?  10.448   3.490   0.768 1.000 92.810 ? 195 TRP A CG  1 
ATOM 1476 C CD1 ? TRP A 1 195 ?  10.157   2.275   1.323 1.000 92.810 ? 195 TRP A CD1 1 
ATOM 1477 C CD2 ? TRP A 1 195 ?  11.780   3.389   0.256 1.000 92.810 ? 195 TRP A CD2 1 
ATOM 1478 C CE2 ? TRP A 1 195 ?  12.237   2.081   0.535 1.000 92.810 ? 195 TRP A CE2 1 
ATOM 1479 C CE3 ? TRP A 1 195 ?  12.633   4.277  -0.413 1.000 92.810 ? 195 TRP A CE3 1 
ATOM 1480 N NE1 ? TRP A 1 195 ?  11.228   1.423   1.186 1.000 92.810 ? 195 TRP A NE1 1 
ATOM 1481 C CH2 ? TRP A 1 195 ?  14.324   2.530  -0.486 1.000 92.810 ? 195 TRP A CH2 1 
ATOM 1482 C CZ2 ? TRP A 1 195 ?  13.510   1.641   0.167 1.000 92.810 ? 195 TRP A CZ2 1 
ATOM 1483 C CZ3 ? TRP A 1 195 ?  13.900   3.837  -0.778 1.000 92.810 ? 195 TRP A CZ3 1 
ATOM 1484 N N   ? GLY A 1 196 ?   9.946   5.471  -2.140 1.000 86.060 ? 196 GLY A N   1 
ATOM 1485 C CA  ? GLY A 1 196 ?  10.791   5.579  -3.319 1.000 86.060 ? 196 GLY A CA  1 
ATOM 1486 C C   ? GLY A 1 196 ?  11.497   6.918  -3.425 1.000 86.060 ? 196 GLY A C   1 
ATOM 1487 O O   ? GLY A 1 196 ?  11.609   7.647  -2.438 1.000 86.060 ? 196 GLY A O   1 
ATOM 1488 N N   ? MET A 1 197 ?  12.064   7.190  -4.493 1.000 81.760 ? 197 MET A N   1 
ATOM 1489 C CA  ? MET A 1 197 ?  12.762   8.462  -4.653 1.000 81.760 ? 197 MET A CA  1 
ATOM 1490 C C   ? MET A 1 197 ?  11.787   9.632  -4.575 1.000 81.760 ? 197 MET A C   1 
ATOM 1491 C CB  ? MET A 1 197 ?  13.518   8.499  -5.982 1.000 81.760 ? 197 MET A CB  1 
ATOM 1492 O O   ? MET A 1 197 ?  10.602   9.479  -4.875 1.000 81.760 ? 197 MET A O   1 
ATOM 1493 C CG  ? MET A 1 197 ?  14.627   7.463  -6.085 1.000 81.760 ? 197 MET A CG  1 
ATOM 1494 S SD  ? MET A 1 197 ?  16.053   7.849  -4.998 1.000 81.760 ? 197 MET A SD  1 
ATOM 1495 C CE  ? MET A 1 197 ?  16.709   9.317  -5.839 1.000 81.760 ? 197 MET A CE  1 
ATOM 1496 N N   ? GLU A 1 198 ?  12.338  10.772  -4.132 1.000 74.410 ? 198 GLU A N   1 
ATOM 1497 C CA  ? GLU A 1 198 ?  11.527  11.985  -4.089 1.000 74.410 ? 198 GLU A CA  1 
ATOM 1498 C C   ? GLU A 1 198 ?  10.974  12.328  -5.469 1.000 74.410 ? 198 GLU A C   1 
ATOM 1499 C CB  ? GLU A 1 198 ?  12.344  13.159  -3.543 1.000 74.410 ? 198 GLU A CB  1 
ATOM 1500 O O   ? GLU A 1 198 ?   9.807  12.704  -5.600 1.000 74.410 ? 198 GLU A O   1 
ATOM 1501 C CG  ? GLU A 1 198 ?  11.519  14.407  -3.268 1.000 74.410 ? 198 GLU A CG  1 
ATOM 1502 C CD  ? GLU A 1 198 ?  12.330  15.540  -2.658 1.000 74.410 ? 198 GLU A CD  1 
ATOM 1503 O OE1 ? GLU A 1 198 ?  11.751  16.612  -2.367 1.000 74.410 ? 198 GLU A OE1 1 
ATOM 1504 O OE2 ? GLU A 1 198 ?  13.553  15.355  -2.471 1.000 74.410 ? 198 GLU A OE2 1 
ATOM 1505 N N   ? HIS A 1 199 ?  11.905  12.091  -6.522 1.000 78.590 ? 199 HIS A N   1 
ATOM 1506 C CA  ? HIS A 1 199 ?  11.499  12.168  -7.920 1.000 78.590 ? 199 HIS A CA  1 
ATOM 1507 C C   ? HIS A 1 199 ?  11.079  10.800  -8.448 1.000 78.590 ? 199 HIS A C   1 
ATOM 1508 C CB  ? HIS A 1 199 ?  12.632  12.735  -8.777 1.000 78.590 ? 199 HIS A CB  1 
ATOM 1509 O O   ? HIS A 1 199 ?  11.854   9.843  -8.391 1.000 78.590 ? 199 HIS A O   1 
ATOM 1510 C CG  ? HIS A 1 199 ?  13.010  14.137  -8.419 1.000 78.590 ? 199 HIS A CG  1 
ATOM 1511 C CD2 ? HIS A 1 199 ?  12.614  15.324  -8.936 1.000 78.590 ? 199 HIS A CD2 1 
ATOM 1512 N ND1 ? HIS A 1 199 ?  13.907  14.433  -7.415 1.000 78.590 ? 199 HIS A ND1 1 
ATOM 1513 C CE1 ? HIS A 1 199 ?  14.045  15.746  -7.329 1.000 78.590 ? 199 HIS A CE1 1 
ATOM 1514 N NE2 ? HIS A 1 199 ?  13.271  16.310  -8.241 1.000 78.590 ? 199 HIS A NE2 1 
ATOM 1515 N N   ? CYS A 1 200 ?   9.821  10.720  -8.760 1.000 81.890 ? 200 CYS A N   1 
ATOM 1516 C CA  ? CYS A 1 200 ?   9.292   9.426  -9.177 1.000 81.890 ? 200 CYS A CA  1 
ATOM 1517 C C   ? CYS A 1 200 ?   9.496   9.209 -10.671 1.000 81.890 ? 200 CYS A C   1 
ATOM 1518 C CB  ? CYS A 1 200 ?   7.807   9.318  -8.834 1.000 81.890 ? 200 CYS A CB  1 
ATOM 1519 O O   ? CYS A 1 200 ?   9.784  10.155 -11.407 1.000 81.890 ? 200 CYS A O   1 
ATOM 1520 S SG  ? CYS A 1 200 ?   7.440   9.603  -7.089 1.000 81.890 ? 200 CYS A SG  1 
ATOM 1521 N N   ? ALA A 1 201 ?   9.429   7.969 -11.153 1.000 79.140 ? 201 ALA A N   1 
ATOM 1522 C CA  ? ALA A 1 201 ?   9.402   7.540 -12.549 1.000 79.140 ? 201 ALA A CA  1 
ATOM 1523 C C   ? ALA A 1 201 ?  10.755   7.764 -13.218 1.000 79.140 ? 201 ALA A C   1 
ATOM 1524 C CB  ? ALA A 1 201 ?   8.306   8.280 -13.311 1.000 79.140 ? 201 ALA A CB  1 
ATOM 1525 O O   ? ALA A 1 201 ?  10.822   8.077 -14.409 1.000 79.140 ? 201 ALA A O   1 
ATOM 1526 N N   ? LEU A 1 202 ?  11.849   7.774 -12.380 1.000 83.840 ? 202 LEU A N   1 
ATOM 1527 C CA  ? LEU A 1 202 ?  13.211   7.880 -12.890 1.000 83.840 ? 202 LEU A CA  1 
ATOM 1528 C C   ? LEU A 1 202 ?  13.698   6.537 -13.424 1.000 83.840 ? 202 LEU A C   1 
ATOM 1529 C CB  ? LEU A 1 202 ?  14.156   8.380 -11.794 1.000 83.840 ? 202 LEU A CB  1 
ATOM 1530 O O   ? LEU A 1 202 ?  13.437   5.494 -12.821 1.000 83.840 ? 202 LEU A O   1 
ATOM 1531 C CG  ? LEU A 1 202 ?  13.936   9.814 -11.310 1.000 83.840 ? 202 LEU A CG  1 
ATOM 1532 C CD1 ? LEU A 1 202 ?  14.881  10.135 -10.157 1.000 83.840 ? 202 LEU A CD1 1 
ATOM 1533 C CD2 ? LEU A 1 202 ?  14.128  10.800 -12.457 1.000 83.840 ? 202 LEU A CD2 1 
ATOM 1534 N N   ? PRO A 1 203 ?  14.373   6.679 -14.581 1.000 86.320 ? 203 PRO A N   1 
ATOM 1535 C CA  ? PRO A 1 203 ?  14.961   5.432 -15.076 1.000 86.320 ? 203 PRO A CA  1 
ATOM 1536 C C   ? PRO A 1 203 ?  15.912   4.788 -14.070 1.000 86.320 ? 203 PRO A C   1 
ATOM 1537 C CB  ? PRO A 1 203 ?  15.712   5.871 -16.335 1.000 86.320 ? 203 PRO A CB  1 
ATOM 1538 O O   ? PRO A 1 203 ?  16.720   5.482 -13.448 1.000 86.320 ? 203 PRO A O   1 
ATOM 1539 C CG  ? PRO A 1 203 ?  15.034   7.132 -16.764 1.000 86.320 ? 203 PRO A CG  1 
ATOM 1540 C CD  ? PRO A 1 203 ?  14.545   7.852 -15.540 1.000 86.320 ? 203 PRO A CD  1 
ATOM 1541 N N   ? GLY A 1 204 ?  15.680   3.431 -13.918 1.000 87.420 ? 204 GLY A N   1 
ATOM 1542 C CA  ? GLY A 1 204 ?  16.609   2.704 -13.069 1.000 87.420 ? 204 GLY A CA  1 
ATOM 1543 C C   ? GLY A 1 204 ?  16.252   2.772 -11.596 1.000 87.420 ? 204 GLY A C   1 
ATOM 1544 O O   ? GLY A 1 204 ?  16.960   2.217 -10.753 1.000 87.420 ? 204 GLY A O   1 
ATOM 1545 N N   ? TYR A 1 205 ?  15.096   3.510 -11.236 1.000 90.040 ? 205 TYR A N   1 
ATOM 1546 C CA  ? TYR A 1 205 ?  14.658   3.650  -9.852 1.000 90.040 ? 205 TYR A CA  1 
ATOM 1547 C C   ? TYR A 1 205 ?  13.189   3.274  -9.704 1.000 90.040 ? 205 TYR A C   1 
ATOM 1548 C CB  ? TYR A 1 205 ?  14.884   5.082  -9.358 1.000 90.040 ? 205 TYR A CB  1 
ATOM 1549 O O   ? TYR A 1 205 ?  12.312   4.140  -9.755 1.000 90.040 ? 205 TYR A O   1 
ATOM 1550 C CG  ? TYR A 1 205 ?  16.336   5.426  -9.134 1.000 90.040 ? 205 TYR A CG  1 
ATOM 1551 C CD1 ? TYR A 1 205 ?  16.956   5.158  -7.916 1.000 90.040 ? 205 TYR A CD1 1 
ATOM 1552 C CD2 ? TYR A 1 205 ?  17.092   6.019 -10.140 1.000 90.040 ? 205 TYR A CD2 1 
ATOM 1553 C CE1 ? TYR A 1 205 ?  18.294   5.475  -7.704 1.000 90.040 ? 205 TYR A CE1 1 
ATOM 1554 C CE2 ? TYR A 1 205 ?  18.430   6.340  -9.940 1.000 90.040 ? 205 TYR A CE2 1 
ATOM 1555 O OH  ? TYR A 1 205 ?  20.346   6.380  -8.517 1.000 90.040 ? 205 TYR A OH  1 
ATOM 1556 C CZ  ? TYR A 1 205 ?  19.021   6.064  -8.721 1.000 90.040 ? 205 TYR A CZ  1 
ATOM 1557 N N   ? PRO A 1 206 ?  12.923   1.985  -9.564 1.000 92.860 ? 206 PRO A N   1 
ATOM 1558 C CA  ? PRO A 1 206 ?  11.534   1.567  -9.360 1.000 92.860 ? 206 PRO A CA  1 
ATOM 1559 C C   ? PRO A 1 206 ?  10.980   2.003  -8.005 1.000 92.860 ? 206 PRO A C   1 
ATOM 1560 C CB  ? PRO A 1 206 ?  11.608   0.041  -9.454 1.000 92.860 ? 206 PRO A CB  1 
ATOM 1561 O O   ? PRO A 1 206 ?  11.747   2.331  -7.097 1.000 92.860 ? 206 PRO A O   1 
ATOM 1562 C CG  ? PRO A 1 206 ?  12.990  -0.303  -9.002 1.000 92.860 ? 206 PRO A CG  1 
ATOM 1563 C CD  ? PRO A 1 206 ?  13.921   0.791  -9.439 1.000 92.860 ? 206 PRO A CD  1 
ATOM 1564 N N   ? GLY A 1 207 ?   9.605   2.040  -7.890 1.000 93.500 ? 207 GLY A N   1 
ATOM 1565 C CA  ? GLY A 1 207 ?   8.982   2.227  -6.589 1.000 93.500 ? 207 GLY A CA  1 
ATOM 1566 C C   ? GLY A 1 207 ?   9.200   1.055  -5.650 1.000 93.500 ? 207 GLY A C   1 
ATOM 1567 O O   ? GLY A 1 207 ?   9.413  -0.074  -6.096 1.000 93.500 ? 207 GLY A O   1 
ATOM 1568 N N   ? VAL A 1 208 ?   9.092   1.372  -4.326 1.000 95.620 ? 208 VAL A N   1 
ATOM 1569 C CA  ? VAL A 1 208 ?   9.274   0.338  -3.312 1.000 95.620 ? 208 VAL A CA  1 
ATOM 1570 C C   ? VAL A 1 208 ?   7.951   0.082  -2.593 1.000 95.620 ? 208 VAL A C   1 
ATOM 1571 C CB  ? VAL A 1 208 ?  10.367   0.728  -2.293 1.000 95.620 ? 208 VAL A CB  1 
ATOM 1572 O O   ? VAL A 1 208 ?   7.275   1.022  -2.170 1.000 95.620 ? 208 VAL A O   1 
ATOM 1573 C CG1 ? VAL A 1 208 ?  10.530  -0.359  -1.233 1.000 95.620 ? 208 VAL A CG1 1 
ATOM 1574 C CG2 ? VAL A 1 208 ?  11.693   0.987  -3.007 1.000 95.620 ? 208 VAL A CG2 1 
ATOM 1575 N N   ? TYR A 1 209 ?   7.637  -1.161  -2.454 1.000 97.320 ? 209 TYR A N   1 
ATOM 1576 C CA  ? TYR A 1 209 ?   6.391  -1.628  -1.858 1.000 97.320 ? 209 TYR A CA  1 
ATOM 1577 C C   ? TYR A 1 209 ?   6.664  -2.579  -0.699 1.000 97.320 ? 209 TYR A C   1 
ATOM 1578 C CB  ? TYR A 1 209 ?   5.519  -2.322  -2.908 1.000 97.320 ? 209 TYR A CB  1 
ATOM 1579 O O   ? TYR A 1 209 ?   7.704  -3.241  -0.663 1.000 97.320 ? 209 TYR A O   1 
ATOM 1580 C CG  ? TYR A 1 209 ?   5.249  -1.476  -4.129 1.000 97.320 ? 209 TYR A CG  1 
ATOM 1581 C CD1 ? TYR A 1 209 ?   4.013  -0.862  -4.315 1.000 97.320 ? 209 TYR A CD1 1 
ATOM 1582 C CD2 ? TYR A 1 209 ?   6.229  -1.289  -5.097 1.000 97.320 ? 209 TYR A CD2 1 
ATOM 1583 C CE1 ? TYR A 1 209 ?   3.759  -0.083  -5.439 1.000 97.320 ? 209 TYR A CE1 1 
ATOM 1584 C CE2 ? TYR A 1 209 ?   5.987  -0.512  -6.225 1.000 97.320 ? 209 TYR A CE2 1 
ATOM 1585 O OH  ? TYR A 1 209 ?   4.505   0.856  -7.502 1.000 97.320 ? 209 TYR A OH  1 
ATOM 1586 C CZ  ? TYR A 1 209 ?   4.750   0.086  -6.387 1.000 97.320 ? 209 TYR A CZ  1 
ATOM 1587 N N   ? THR A 1 210 ?   5.732  -2.502   0.274 1.000 97.800 ? 210 THR A N   1 
ATOM 1588 C CA  ? THR A 1 210 ?   5.787  -3.563   1.274 1.000 97.800 ? 210 THR A CA  1 
ATOM 1589 C C   ? THR A 1 210 ?   5.427  -4.910   0.654 1.000 97.800 ? 210 THR A C   1 
ATOM 1590 C CB  ? THR A 1 210 ?   4.840  -3.269   2.453 1.000 97.800 ? 210 THR A CB  1 
ATOM 1591 O O   ? THR A 1 210 ?   4.402  -5.035  -0.020 1.000 97.800 ? 210 THR A O   1 
ATOM 1592 C CG2 ? THR A 1 210 ?   4.947  -4.347   3.526 1.000 97.800 ? 210 THR A CG2 1 
ATOM 1593 O OG1 ? THR A 1 210 ?   5.183  -2.002   3.029 1.000 97.800 ? 210 THR A OG1 1 
ATOM 1594 N N   ? ASN A 1 211 ?   6.253  -5.984   0.787 1.000 97.460 ? 211 ASN A N   1 
ATOM 1595 C CA  ? ASN A 1 211 ?   6.081  -7.315   0.216 1.000 97.460 ? 211 ASN A CA  1 
ATOM 1596 C C   ? ASN A 1 211 ?   5.087  -8.147   1.022 1.000 97.460 ? 211 ASN A C   1 
ATOM 1597 C CB  ? ASN A 1 211 ?   7.426  -8.038   0.123 1.000 97.460 ? 211 ASN A CB  1 
ATOM 1598 O O   ? ASN A 1 211 ?   5.465  -8.804   1.993 1.000 97.460 ? 211 ASN A O   1 
ATOM 1599 C CG  ? ASN A 1 211 ?   7.354  -9.301  -0.714 1.000 97.460 ? 211 ASN A CG  1 
ATOM 1600 N ND2 ? ASN A 1 211 ?   8.512  -9.828  -1.092 1.000 97.460 ? 211 ASN A ND2 1 
ATOM 1601 O OD1 ? ASN A 1 211 ?   6.266  -9.797  -1.018 1.000 97.460 ? 211 ASN A OD1 1 
ATOM 1602 N N   ? LEU A 1 212 ?   3.830  -8.141   0.591 1.000 97.870 ? 212 LEU A N   1 
ATOM 1603 C CA  ? LEU A 1 212 ?   2.746  -8.677   1.407 1.000 97.870 ? 212 LEU A CA  1 
ATOM 1604 C C   ? LEU A 1 212 ?   2.798 -10.200   1.449 1.000 97.870 ? 212 LEU A C   1 
ATOM 1605 C CB  ? LEU A 1 212 ?   1.390  -8.215   0.867 1.000 97.870 ? 212 LEU A CB  1 
ATOM 1606 O O   ? LEU A 1 212 ?   2.286 -10.818   2.385 1.000 97.870 ? 212 LEU A O   1 
ATOM 1607 C CG  ? LEU A 1 212 ?   1.032  -6.746   1.098 1.000 97.870 ? 212 LEU A CG  1 
ATOM 1608 C CD1 ? LEU A 1 212 ?  -0.370  -6.453   0.574 1.000 97.870 ? 212 LEU A CD1 1 
ATOM 1609 C CD2 ? LEU A 1 212 ?   1.140  -6.396   2.578 1.000 97.870 ? 212 LEU A CD2 1 
ATOM 1610 N N   ? CYS A 1 213 ?   3.349 -10.872   0.413 1.000 96.760 ? 213 CYS A N   1 
ATOM 1611 C CA  ? CYS A 1 213 ?   3.451 -12.326   0.453 1.000 96.760 ? 213 CYS A CA  1 
ATOM 1612 C C   ? CYS A 1 213 ?   4.297 -12.782   1.636 1.000 96.760 ? 213 CYS A C   1 
ATOM 1613 C CB  ? CYS A 1 213 ?   4.049 -12.858  -0.849 1.000 96.760 ? 213 CYS A CB  1 
ATOM 1614 O O   ? CYS A 1 213 ?   4.087 -13.871   2.172 1.000 96.760 ? 213 CYS A O   1 
ATOM 1615 S SG  ? CYS A 1 213 ?   5.823 -12.563  -1.009 1.000 96.760 ? 213 CYS A SG  1 
ATOM 1616 N N   ? LYS A 1 214 ?   5.176 -11.935   2.152 1.000 97.010 ? 214 LYS A N   1 
ATOM 1617 C CA  ? LYS A 1 214 ?   6.080 -12.275   3.247 1.000 97.010 ? 214 LYS A CA  1 
ATOM 1618 C C   ? LYS A 1 214 ?   5.421 -12.027   4.601 1.000 97.010 ? 214 LYS A C   1 
ATOM 1619 C CB  ? LYS A 1 214 ?   7.378 -11.473   3.140 1.000 97.010 ? 214 LYS A CB  1 
ATOM 1620 O O   ? LYS A 1 214 ?   5.958 -12.420   5.639 1.000 97.010 ? 214 LYS A O   1 
ATOM 1621 C CG  ? LYS A 1 214 ?   8.176 -11.752   1.876 1.000 97.010 ? 214 LYS A CG  1 
ATOM 1622 C CD  ? LYS A 1 214 ?   8.802 -13.141   1.905 1.000 97.010 ? 214 LYS A CD  1 
ATOM 1623 C CE  ? LYS A 1 214 ?   9.721 -13.367   0.713 1.000 97.010 ? 214 LYS A CE  1 
ATOM 1624 N NZ  ? LYS A 1 214 ?  10.287 -14.749   0.703 1.000 97.010 ? 214 LYS A NZ  1 
ATOM 1625 N N   ? TYR A 1 215 ?   4.227 -11.326   4.611 1.000 97.360 ? 215 TYR A N   1 
ATOM 1626 C CA  ? TYR A 1 215 ?   3.593 -10.929   5.863 1.000 97.360 ? 215 TYR A CA  1 
ATOM 1627 C C   ? TYR A 1 215 ?   2.226 -11.585   6.015 1.000 97.360 ? 215 TYR A C   1 
ATOM 1628 C CB  ? TYR A 1 215 ?   3.452  -9.406   5.936 1.000 97.360 ? 215 TYR A CB  1 
ATOM 1629 O O   ? TYR A 1 215 ?   1.398 -11.133   6.809 1.000 97.360 ? 215 TYR A O   1 
ATOM 1630 C CG  ? TYR A 1 215 ?   4.773  -8.674   5.953 1.000 97.360 ? 215 TYR A CG  1 
ATOM 1631 C CD1 ? TYR A 1 215 ?   5.534  -8.598   7.117 1.000 97.360 ? 215 TYR A CD1 1 
ATOM 1632 C CD2 ? TYR A 1 215 ?   5.261  -8.057   4.806 1.000 97.360 ? 215 TYR A CD2 1 
ATOM 1633 C CE1 ? TYR A 1 215 ?   6.750  -7.923   7.138 1.000 97.360 ? 215 TYR A CE1 1 
ATOM 1634 C CE2 ? TYR A 1 215 ?   6.475  -7.379   4.816 1.000 97.360 ? 215 TYR A CE2 1 
ATOM 1635 O OH  ? TYR A 1 215 ?   8.415  -6.649   5.999 1.000 97.360 ? 215 TYR A OH  1 
ATOM 1636 C CZ  ? TYR A 1 215 ?   7.212  -7.318   5.984 1.000 97.360 ? 215 TYR A CZ  1 
ATOM 1637 N N   ? ARG A 1 216 ?   1.933 -12.586   5.328 1.000 95.640 ? 216 ARG A N   1 
ATOM 1638 C CA  ? ARG A 1 216 ?   0.629 -13.240   5.344 1.000 95.640 ? 216 ARG A CA  1 
ATOM 1639 C C   ? ARG A 1 216 ?   0.299 -13.769   6.736 1.000 95.640 ? 216 ARG A C   1 
ATOM 1640 C CB  ? ARG A 1 216 ?   0.587 -14.382   4.327 1.000 95.640 ? 216 ARG A CB  1 
ATOM 1641 O O   ? ARG A 1 216 ?  -0.820 -13.593   7.224 1.000 95.640 ? 216 ARG A O   1 
ATOM 1642 C CG  ? ARG A 1 216 ?   0.440 -13.919   2.886 1.000 95.640 ? 216 ARG A CG  1 
ATOM 1643 C CD  ? ARG A 1 216 ?   0.419 -15.091   1.916 1.000 95.640 ? 216 ARG A CD  1 
ATOM 1644 N NE  ? ARG A 1 216 ?  -0.855 -15.802   1.957 1.000 95.640 ? 216 ARG A NE  1 
ATOM 1645 N NH1 ? ARG A 1 216 ?  -0.259 -17.385   0.383 1.000 95.640 ? 216 ARG A NH1 1 
ATOM 1646 N NH2 ? ARG A 1 216 ?  -2.339 -17.445   1.345 1.000 95.640 ? 216 ARG A NH2 1 
ATOM 1647 C CZ  ? ARG A 1 216 ?  -1.148 -16.876   1.228 1.000 95.640 ? 216 ARG A CZ  1 
ATOM 1648 N N   ? THR A 1 217 ?   1.320 -14.426   7.287 1.000 95.270 ? 217 THR A N   1 
ATOM 1649 C CA  ? THR A 1 217 ?   1.112 -15.021   8.603 1.000 95.270 ? 217 THR A CA  1 
ATOM 1650 C C   ? THR A 1 217 ?   0.763 -13.949   9.632 1.000 95.270 ? 217 THR A C   1 
ATOM 1651 C CB  ? THR A 1 217 ?   2.358 -15.797   9.069 1.000 95.270 ? 217 THR A CB  1 
ATOM 1652 O O   ? THR A 1 217 ?  -0.189 -14.105  10.399 1.000 95.270 ? 217 THR A O   1 
ATOM 1653 C CG2 ? THR A 1 217 ?   2.155 -16.376  10.465 1.000 95.270 ? 217 THR A CG2 1 
ATOM 1654 O OG1 ? THR A 1 217 ?   2.616 -16.869   8.153 1.000 95.270 ? 217 THR A OG1 1 
ATOM 1655 N N   ? TRP A 1 218 ?   1.511 -12.900   9.631 1.000 96.810 ? 218 TRP A N   1 
ATOM 1656 C CA  ? TRP A 1 218 ?   1.247 -11.803  10.556 1.000 96.810 ? 218 TRP A CA  1 
ATOM 1657 C C   ? TRP A 1 218 ?  -0.145 -11.223  10.329 1.000 96.810 ? 218 TRP A C   1 
ATOM 1658 C CB  ? TRP A 1 218 ?   2.302 -10.705  10.404 1.000 96.810 ? 218 TRP A CB  1 
ATOM 1659 O O   ? TRP A 1 218 ?  -0.886 -10.978  11.284 1.000 96.810 ? 218 TRP A O   1 
ATOM 1660 C CG  ? TRP A 1 218 ?   2.004  -9.460  11.186 1.000 96.810 ? 218 TRP A CG  1 
ATOM 1661 C CD1 ? TRP A 1 218 ?   2.238  -9.246  12.515 1.000 96.810 ? 218 TRP A CD1 1 
ATOM 1662 C CD2 ? TRP A 1 218 ?   1.409  -8.259  10.684 1.000 96.810 ? 218 TRP A CD2 1 
ATOM 1663 C CE2 ? TRP A 1 218 ?   1.314  -7.357  11.767 1.000 96.810 ? 218 TRP A CE2 1 
ATOM 1664 C CE3 ? TRP A 1 218 ?   0.948  -7.858   9.424 1.000 96.810 ? 218 TRP A CE3 1 
ATOM 1665 N NE1 ? TRP A 1 218 ?   1.826  -7.983  12.871 1.000 96.810 ? 218 TRP A NE1 1 
ATOM 1666 C CH2 ? TRP A 1 218 ?   0.332  -5.708  10.382 1.000 96.810 ? 218 TRP A CH2 1 
ATOM 1667 C CZ2 ? TRP A 1 218 ?   0.775  -6.076  11.626 1.000 96.810 ? 218 TRP A CZ2 1 
ATOM 1668 C CZ3 ? TRP A 1 218 ?   0.413  -6.582   9.285 1.000 96.810 ? 218 TRP A CZ3 1 
ATOM 1669 N N   ? ILE A 1 219 ?  -0.510 -11.021   9.105 1.000 96.990 ? 219 ILE A N   1 
ATOM 1670 C CA  ? ILE A 1 219 ?  -1.796 -10.435   8.745 1.000 96.990 ? 219 ILE A CA  1 
ATOM 1671 C C   ? ILE A 1 219 ?  -2.928 -11.337   9.231 1.000 96.990 ? 219 ILE A C   1 
ATOM 1672 C CB  ? ILE A 1 219 ?  -1.908 -10.208   7.221 1.000 96.990 ? 219 ILE A CB  1 
ATOM 1673 O O   ? ILE A 1 219 ?  -3.866 -10.872   9.882 1.000 96.990 ? 219 ILE A O   1 
ATOM 1674 C CG1 ? ILE A 1 219 ?  -0.911  -9.135   6.767 1.000 96.990 ? 219 ILE A CG1 1 
ATOM 1675 C CG2 ? ILE A 1 219 ?  -3.340  -9.823   6.836 1.000 96.990 ? 219 ILE A CG2 1 
ATOM 1676 C CD1 ? ILE A 1 219 ?  -0.712  -9.075   5.258 1.000 96.990 ? 219 ILE A CD1 1 
ATOM 1677 N N   ? GLN A 1 220 ?  -2.839 -12.589   8.989 1.000 95.180 ? 220 GLN A N   1 
ATOM 1678 C CA  ? GLN A 1 220 ?  -3.868 -13.546   9.379 1.000 95.180 ? 220 GLN A CA  1 
ATOM 1679 C C   ? GLN A 1 220 ?  -3.999 -13.626  10.897 1.000 95.180 ? 220 GLN A C   1 
ATOM 1680 C CB  ? GLN A 1 220 ?  -3.560 -14.931   8.806 1.000 95.180 ? 220 GLN A CB  1 
ATOM 1681 O O   ? GLN A 1 220 ?  -5.110 -13.641  11.430 1.000 95.180 ? 220 GLN A O   1 
ATOM 1682 C CG  ? GLN A 1 220 ?  -3.780 -15.036   7.303 1.000 95.180 ? 220 GLN A CG  1 
ATOM 1683 C CD  ? GLN A 1 220 ?  -3.340 -16.374   6.738 1.000 95.180 ? 220 GLN A CD  1 
ATOM 1684 N NE2 ? GLN A 1 220 ?  -3.889 -16.740   5.585 1.000 95.180 ? 220 GLN A NE2 1 
ATOM 1685 O OE1 ? GLN A 1 220 ?  -2.512 -17.072   7.332 1.000 95.180 ? 220 GLN A OE1 1 
ATOM 1686 N N   ? ASN A 1 221 ?  -2.884 -13.667  11.574 1.000 95.330 ? 221 ASN A N   1 
ATOM 1687 C CA  ? ASN A 1 221 ?  -2.870 -13.744  13.031 1.000 95.330 ? 221 ASN A CA  1 
ATOM 1688 C C   ? ASN A 1 221 ?  -3.469 -12.491  13.664 1.000 95.330 ? 221 ASN A C   1 
ATOM 1689 C CB  ? ASN A 1 221 ?  -1.446 -13.970  13.544 1.000 95.330 ? 221 ASN A CB  1 
ATOM 1690 O O   ? ASN A 1 221 ?  -4.150 -12.572  14.688 1.000 95.330 ? 221 ASN A O   1 
ATOM 1691 C CG  ? ASN A 1 221 ?  -0.946 -15.376  13.278 1.000 95.330 ? 221 ASN A CG  1 
ATOM 1692 N ND2 ? ASN A 1 221 ?   0.368 -15.556  13.324 1.000 95.330 ? 221 ASN A ND2 1 
ATOM 1693 O OD1 ? ASN A 1 221 ?  -1.735 -16.292  13.033 1.000 95.330 ? 221 ASN A OD1 1 
ATOM 1694 N N   ? THR A 1 222 ?  -3.190 -11.377  13.080 1.000 94.960 ? 222 THR A N   1 
ATOM 1695 C CA  ? THR A 1 222 ?  -3.652 -10.103  13.620 1.000 94.960 ? 222 THR A CA  1 
ATOM 1696 C C   ? THR A 1 222 ?  -5.155  -9.940  13.412 1.000 94.960 ? 222 THR A C   1 
ATOM 1697 C CB  ? THR A 1 222 ?  -2.910  -8.920  12.972 1.000 94.960 ? 222 THR A CB  1 
ATOM 1698 O O   ? THR A 1 222 ?  -5.864  -9.480  14.309 1.000 94.960 ? 222 THR A O   1 
ATOM 1699 C CG2 ? THR A 1 222 ?  -3.350  -7.594  13.582 1.000 94.960 ? 222 THR A CG2 1 
ATOM 1700 O OG1 ? THR A 1 222 ?  -1.500  -9.080  13.171 1.000 94.960 ? 222 THR A OG1 1 
ATOM 1701 N N   ? ILE A 1 223 ?  -5.659 -10.334  12.245 1.000 93.220 ? 223 ILE A N   1 
ATOM 1702 C CA  ? ILE A 1 223 ?  -7.075 -10.192  11.924 1.000 93.220 ? 223 ILE A CA  1 
ATOM 1703 C C   ? ILE A 1 223 ?  -7.895 -11.171  12.762 1.000 93.220 ? 223 ILE A C   1 
ATOM 1704 C CB  ? ILE A 1 223 ?  -7.340 -10.423  10.419 1.000 93.220 ? 223 ILE A CB  1 
ATOM 1705 O O   ? ILE A 1 223 ?  -8.993 -10.842  13.215 1.000 93.220 ? 223 ILE A O   1 
ATOM 1706 C CG1 ? ILE A 1 223 ?  -6.772  -9.262   9.594 1.000 93.220 ? 223 ILE A CG1 1 
ATOM 1707 C CG2 ? ILE A 1 223 ?  -8.837 -10.601  10.155 1.000 93.220 ? 223 ILE A CG2 1 
ATOM 1708 C CD1 ? ILE A 1 223 ?  -6.876  -9.465   8.088 1.000 93.220 ? 223 ILE A CD1 1 
ATOM 1709 N N   ? TRP A 1 224 ?  -7.362 -12.318  13.169 1.000 86.390 ? 224 TRP A N   1 
ATOM 1710 C CA  ? TRP A 1 224 ?  -8.062 -13.387  13.873 1.000 86.390 ? 224 TRP A CA  1 
ATOM 1711 C C   ? TRP A 1 224 ?  -7.927 -13.223  15.384 1.000 86.390 ? 224 TRP A C   1 
ATOM 1712 C CB  ? TRP A 1 224 ?  -7.523 -14.755  13.446 1.000 86.390 ? 224 TRP A CB  1 
ATOM 1713 O O   ? TRP A 1 224 ?  -8.760 -13.720  16.145 1.000 86.390 ? 224 TRP A O   1 
ATOM 1714 C CG  ? TRP A 1 224 ?  -8.023 -15.216  12.109 1.000 86.390 ? 224 TRP A CG  1 
ATOM 1715 C CD1 ? TRP A 1 224 ?  -9.132 -14.770  11.446 1.000 86.390 ? 224 TRP A CD1 1 
ATOM 1716 C CD2 ? TRP A 1 224 ?  -7.432 -16.217  11.275 1.000 86.390 ? 224 TRP A CD2 1 
ATOM 1717 C CE2 ? TRP A 1 224 ?  -8.236 -16.326  10.119 1.000 86.390 ? 224 TRP A CE2 1 
ATOM 1718 C CE3 ? TRP A 1 224 ?  -6.298 -17.032  11.392 1.000 86.390 ? 224 TRP A CE3 1 
ATOM 1719 N NE1 ? TRP A 1 224 ?  -9.266 -15.434  10.248 1.000 86.390 ? 224 TRP A NE1 1 
ATOM 1720 C CH2 ? TRP A 1 224 ?  -6.827 -18.005   9.226 1.000 86.390 ? 224 TRP A CH2 1 
ATOM 1721 C CZ2 ? TRP A 1 224 ?  -7.942 -17.220   9.086 1.000 86.390 ? 224 TRP A CZ2 1 
ATOM 1722 C CZ3 ? TRP A 1 224 ?  -6.007 -17.920  10.363 1.000 86.390 ? 224 TRP A CZ3 1 
ATOM 1723 N N   ? SER A 1 225 ?  -6.951 -12.510  15.924 1.000 74.550 ? 225 SER A N   1 
ATOM 1724 C CA  ? SER A 1 225 ?  -6.701 -12.348  17.352 1.000 74.550 ? 225 SER A CA  1 
ATOM 1725 C C   ? SER A 1 225 ?  -7.564 -11.238  17.942 1.000 74.550 ? 225 SER A C   1 
ATOM 1726 C CB  ? SER A 1 225 ?  -5.223 -12.046  17.608 1.000 74.550 ? 225 SER A CB  1 
ATOM 1727 O O   ? SER A 1 225 ?  -7.725 -10.179  17.332 1.000 74.550 ? 225 SER A O   1 
ATOM 1728 O OG  ? SER A 1 225 ?  -4.866 -10.788  17.063 1.000 74.550 ? 225 SER A OG  1 
ATOM 1729 N N   ? LYS A 1 226 ?  -8.912 -11.368  18.210 1.000 51.370 ? 226 LYS A N   1 
ATOM 1730 C CA  ? LYS A 1 226 ?  -9.904 -10.575  18.930 1.000 51.370 ? 226 LYS A CA  1 
ATOM 1731 C C   ? LYS A 1 226 ?  -9.233  -9.599  19.893 1.000 51.370 ? 226 LYS A C   1 
ATOM 1732 C CB  ? LYS A 1 226 ? -10.868 -11.484  19.694 1.000 51.370 ? 226 LYS A CB  1 
ATOM 1733 O O   ? LYS A 1 226 ?  -8.426 -10.002  20.732 1.000 51.370 ? 226 LYS A O   1 
ATOM 1734 C CG  ? LYS A 1 226 ? -11.758 -12.333  18.798 1.000 51.370 ? 226 LYS A CG  1 
ATOM 1735 C CD  ? LYS A 1 226 ? -12.946 -12.900  19.566 1.000 51.370 ? 226 LYS A CD  1 
ATOM 1736 C CE  ? LYS A 1 226 ? -13.816 -13.781  18.680 1.000 51.370 ? 226 LYS A CE  1 
ATOM 1737 N NZ  ? LYS A 1 226 ? -15.019 -14.283  19.409 1.000 51.370 ? 226 LYS A NZ  1 
# 
loop_
_struct_sheet_range.sheet_id 
_struct_sheet_range.id 
_struct_sheet_range.beg_label_comp_id 
_struct_sheet_range.beg_label_asym_id 
_struct_sheet_range.beg_label_seq_id 
_struct_sheet_range.pdbx_beg_PDB_ins_code 
_struct_sheet_range.end_label_comp_id 
_struct_sheet_range.end_label_asym_id 
_struct_sheet_range.end_label_seq_id 
_struct_sheet_range.pdbx_end_PDB_ins_code 
_struct_sheet_range.beg_auth_comp_id 
_struct_sheet_range.beg_auth_asym_id 
_struct_sheet_range.beg_auth_seq_id 
_struct_sheet_range.end_auth_comp_id 
_struct_sheet_range.end_auth_asym_id 
_struct_sheet_range.end_auth_seq_id 
A A ILE A   2 ? ILE A   3 ? ILE A 2   ILE A 3   
A B ASP A 173 ? SER A 174 ? ASP A 173 SER A 174 
B C TYR A   6 ? THR A   7 ? TYR A 6   THR A 7   
B D ILE A 107 ? ILE A 107 ? ILE A 107 ILE A 107 
B E SER A 117 ? GLY A 122 ? SER A 117 GLY A 122 
B F GLN A 138 ? ILE A 144 ? GLN A 138 ILE A 144 
B G MET A 162 ? GLY A 166 ? MET A 162 GLY A 166 
B H PRO A 182 ? CYS A 185 ? PRO A 182 CYS A 185 
B I GLN A 188 ? TRP A 195 ? GLN A 188 TRP A 195 
B J GLY A 207 ? ASN A 211 ? GLY A 207 ASN A 211 
C K GLN A  16 ? ALA A  21 ? GLN A 16  ALA A 21  
C L ARG A  24 ? LEU A  31 ? ARG A 24  LEU A 31  
C M TRP A  36 ? THR A  39 ? TRP A 36  THR A 39  
C N LEU A  48 ? LEU A  52 ? LEU A 48  LEU A 52  
C O GLN A  65 ? PRO A  74 ? GLN A 65  PRO A 74  
C P MET A  88 ? LEU A  92 ? MET A 88  LEU A 92  
D Q ASN A  56 ? ASN A  56 ? ASN A 56  ASN A 56  
D R SER A 136 ? SER A 136 ? SER A 136 SER A 136 
# 
loop_
_struct_conf.id 
_struct_conf.conf_type_id 
_struct_conf.beg_label_comp_id 
_struct_conf.beg_label_asym_id 
_struct_conf.beg_label_seq_id 
_struct_conf.pdbx_beg_PDB_ins_code 
_struct_conf.end_label_comp_id 
_struct_conf.end_label_asym_id 
_struct_conf.end_label_seq_id 
_struct_conf.pdbx_end_PDB_ins_code 
_struct_conf.beg_auth_comp_id 
_struct_conf.beg_auth_asym_id 
_struct_conf.beg_auth_seq_id 
_struct_conf.end_auth_comp_id 
_struct_conf.end_auth_asym_id 
_struct_conf.end_auth_seq_id 
STRN1         STRN         ILE A   2 ? ILE A   3 ? ILE A 2   ILE A 3   
TURN_TY1_P1   TURN_TY1_P   GLY A   4 ? GLY A   4 ? GLY A 4   GLY A 4   
STRN2         STRN         TYR A   6 ? THR A   7 ? TYR A 6   THR A 7   
HELX_LH_PP_P1 HELX_LH_PP_P CYS A   8 ? ILE A   9 ? CYS A 8   ILE A 9   
TURN_TY1_P2   TURN_TY1_P   GLN A  10 ? ASN A  11 ? GLN A 10  ASN A 11  
BEND1         BEND         SER A  12 ? SER A  12 ? SER A 12  SER A 12  
TURN_TY1_P3   TURN_TY1_P   PRO A  14 ? TRP A  15 ? PRO A 14  TRP A 15  
STRN3         STRN         GLN A  16 ? ALA A  21 ? GLN A 16  ALA A 21  
TURN_TY1_P4   TURN_TY1_P   PHE A  22 ? ARG A  23 ? PHE A 22  ARG A 23  
STRN4         STRN         ARG A  24 ? LEU A  31 ? ARG A 24  LEU A 31  
BEND2         BEND         SER A  33 ? GLN A  35 ? SER A 33  GLN A 35  
STRN5         STRN         TRP A  36 ? THR A  39 ? TRP A 36  THR A 39  
HELX_RH_3T_P1 HELX_RH_3T_P ALA A  41 ? CYS A  43 ? ALA A 41  CYS A 43  
BEND3         BEND         PRO A  46 ? ILE A  47 ? PRO A 46  ILE A 47  
STRN6         STRN         LEU A  48 ? LEU A  52 ? LEU A 48  LEU A 52  
BEND4         BEND         GLY A  53 ? GLY A  53 ? GLY A 53  GLY A 53  
BEND5         BEND         HIS A  55 ? HIS A  55 ? HIS A 55  HIS A 55  
STRN7         STRN         ASN A  56 ? ASN A  56 ? ASN A 56  ASN A 56  
BEND6         BEND         LEU A  57 ? ASN A  59 ? LEU A 57  ASN A 59  
TURN_TY1_P5   TURN_TY1_P   ALA A  62 ? THR A  63 ? ALA A 62  THR A 63  
STRN8         STRN         GLN A  65 ? PRO A  74 ? GLN A 65  PRO A 74  
TURN_TY1_P6   TURN_TY1_P   PRO A  76 ? GLN A  77 ? PRO A 76  GLN A 77  
TURN_TY1_P7   TURN_TY1_P   SER A  80 ? THR A  82 ? SER A 80  THR A 82  
TURN_TY1_P8   TURN_TY1_P   ASN A  84 ? ASN A  85 ? ASN A 84  ASN A 85  
STRN9         STRN         MET A  88 ? LEU A  92 ? MET A 88  LEU A 92  
BEND7         BEND         GLU A  93 ? ARG A  94 ? GLU A 93  ARG A 94  
HELX_LH_PP_P2 HELX_LH_PP_P PRO A  95 ? LEU A  98 ? PRO A 95  LEU A 98  
BEND8         BEND         GLY A  99 ? ALA A 101 ? GLY A 99  ALA A 101 
HELX_LH_PP_P3 HELX_LH_PP_P THR A 106 ? THR A 106 ? THR A 106 THR A 106 
STRN10        STRN         ILE A 107 ? ILE A 107 ? ILE A 107 ILE A 107 
HELX_LH_PP_P4 HELX_LH_PP_P ALA A 108 ? ALA A 108 ? ALA A 108 ALA A 108 
BEND9         BEND         SER A 109 ? SER A 110 ? SER A 109 SER A 110 
HELX_LH_PP_P5 HELX_LH_PP_P CYS A 111 ? ARG A 113 ? CYS A 111 ARG A 113 
TURN_TY1_P9   TURN_TY1_P   PRO A 114 ? GLY A 115 ? PRO A 114 GLY A 115 
STRN11        STRN         SER A 117 ? GLY A 122 ? SER A 117 GLY A 122 
BEND10        BEND         TRP A 123 ? GLY A 124 ? TRP A 123 GLY A 124 
BEND11        BEND         THR A 126 ? ILE A 130 ? THR A 126 ILE A 130 
BEND12        BEND         ASN A 135 ? ASN A 135 ? ASN A 135 ASN A 135 
STRN12        STRN         SER A 136 ? SER A 136 ? SER A 136 SER A 136 
STRN13        STRN         GLN A 138 ? ILE A 144 ? GLN A 138 ILE A 144 
HELX_LH_PP_P6 HELX_LH_PP_P SER A 145 ? SER A 146 ? SER A 145 SER A 146 
HELX_RH_AL_P1 HELX_RH_AL_P ASP A 147 ? TYR A 154 ? ASP A 147 TYR A 154 
TURN_TY1_P10  TURN_TY1_P   SER A 155 ? GLN A 156 ? SER A 155 GLN A 156 
TURN_TY1_P11  TURN_TY1_P   VAL A 160 ? GLY A 161 ? VAL A 160 GLY A 161 
STRN14        STRN         MET A 162 ? GLY A 166 ? MET A 162 GLY A 166 
TURN_TY1_P12  TURN_TY1_P   PRO A 168 ? GLN A 169 ? PRO A 168 GLN A 169 
BEND13        BEND         GLY A 171 ? GLY A 171 ? GLY A 171 GLY A 171 
STRN15        STRN         ASP A 173 ? SER A 174 ? ASP A 173 SER A 174 
TURN_TY1_P13  TURN_TY1_P   GLN A 176 ? GLY A 177 ? GLN A 176 GLY A 177 
TURN_TY1_P14  TURN_TY1_P   SER A 179 ? GLY A 180 ? SER A 179 GLY A 180 
STRN16        STRN         PRO A 182 ? CYS A 185 ? PRO A 182 CYS A 185 
TURN_TY1_P15  TURN_TY1_P   LYS A 186 ? GLY A 187 ? LYS A 186 GLY A 187 
STRN17        STRN         GLN A 188 ? TRP A 195 ? GLN A 188 TRP A 195 
BEND14        BEND         GLU A 198 ? HIS A 199 ? GLU A 198 HIS A 199 
BEND15        BEND         ALA A 201 ? ALA A 201 ? ALA A 201 ALA A 201 
TURN_TY1_P16  TURN_TY1_P   PRO A 203 ? GLY A 204 ? PRO A 203 GLY A 204 
STRN18        STRN         GLY A 207 ? ASN A 211 ? GLY A 207 ASN A 211 
HELX_RH_3T_P2 HELX_RH_3T_P LEU A 212 ? TYR A 215 ? LEU A 212 TYR A 215 
HELX_RH_AL_P2 HELX_RH_AL_P ARG A 216 ? TRP A 224 ? ARG A 216 TRP A 224 
# 
