# Supplementary material for: FlatProt: 2D visualization eases protein structure comparison
Source: BMC Bioinformatics. 2025 Aug 13;26:210. doi: 10.1186/s12859-025-06233-x (PMC12344939; doi:10.1186/s12859-025-06233-x)
Supplement: Supplementary file 1 — Supplementary Material 1 [file 12859_2025_6233_MOESM1_ESM.zip › KLK/structures/Calu_KLK1b.cif]

data_Calu_KLK1b
# 
_entry.id   Calu_KLK1b 
# 
_entity.id                         1      
_entity.type                       polymer 
_entity.pdbx_description           polymer-1 
_entity.formula_weight             25250.3 
_entity.pdbx_number_of_molecules        1 
# 
loop_
_struct_sheet.id 
_struct_sheet.number_strands 
A 2 
B 7 
C 6 
D 2 
# 
loop_
_struct_conf_type.id 
_struct_conf_type.criteria 
STRN         DSSP 
TURN_TY1_P   DSSP 
HELX_LH_PP_P DSSP 
BEND         DSSP 
HELX_RH_3T_P DSSP 
HELX_RH_AL_P DSSP 
# 
_struct_asym.id          A 
_struct_asym.entity_id   1 
# 
_software.pdbx_ordinal     1 
_software.name             dssp 
_software.version          4.4.10 
_software.date             ? 
_software.classification   'model annotation' 
# 
_entity_poly.entity_id                      1 
_entity_poly.type                           polypeptide(L) 
_entity_poly.nstd_linkage                   n 
_entity_poly.nstd_monomer                   n 
_entity_poly.pdbx_seq_one_letter_code       
;RIIGGWDCTKNSQPWQAALYHYSKFQCGGVLVHPEWVLTAAHCINDNYQLWLGRYNLFEHEDTAQFVQVRESFPHPEFNE
EDYSHDIMLLRLAEPAQITDAVRVLDLPTQEPQVGSTCYASGWGSIEPDKFIYPDDLQCVDLELLSNDICANAHSQKVTE
FMLCAGHLEGGKDTCVGDSGGPLICDGVLQGITSWGHVPCGSPNMPAVYTKVISHLEWIKETMTAN
;
_entity_poly.pdbx_seq_one_letter_code_can   
;RIIGGWDCTKNSQPWQAALYHYSKFQCGGVLVHPEWVLTAAHCINDNYQLWLGRYNLFEHEDTAQFVQVRESFPHPEFNE
EDYSHDIMLLRLAEPAQITDAVRVLDLPTQEPQVGSTCYASGWGSIEPDKFIYPDDLQCVDLELLSNDICANAHSQKVTE
FMLCAGHLEGGKDTCVGDSGGPLICDGVLQGITSWGHVPCGSPNMPAVYTKVISHLEWIKETMTAN
;
_entity_poly.pdbx_strand_id                 A 
# 
loop_
_dssp_struct_summary.entry_id 
_dssp_struct_summary.label_comp_id 
_dssp_struct_summary.label_asym_id 
_dssp_struct_summary.label_seq_id 
_dssp_struct_summary.secondary_structure 
_dssp_struct_summary.ss_bridge 
_dssp_struct_summary.helix_3_10 
_dssp_struct_summary.helix_alpha 
_dssp_struct_summary.helix_pi 
_dssp_struct_summary.helix_pp 
_dssp_struct_summary.bend 
_dssp_struct_summary.chirality 
_dssp_struct_summary.sheet 
_dssp_struct_summary.strand 
_dssp_struct_summary.ladder_1 
_dssp_struct_summary.ladder_2 
_dssp_struct_summary.accessibility 
_dssp_struct_summary.TCO 
_dssp_struct_summary.kappa 
_dssp_struct_summary.alpha 
_dssp_struct_summary.phi 
_dssp_struct_summary.psi 
_dssp_struct_summary.x_ca 
_dssp_struct_summary.y_ca 
_dssp_struct_summary.z_ca 
Calu_KLK1b ARG A 1   . . . . . . . . . . . . ? .      .     .      .      134.8  6.4   3.7   -7.8  
Calu_KLK1b ILE A 2   E . > . . . . - A A A . ? -0.935 .     -170.3 -116.2 101.4  5.7   1.2   -10.6 
Calu_KLK1b ILE A 3   E . 3 . . . S + A A A . ? -0.828 71.3  3.5    -97.0  130.3  9.0   0.5   -12.5 
Calu_KLK1b GLY A 4   T . 3 . . . S + . . . . ? 0.729  104.0 131.0  74.0   14.4   8.9   -1.5  -15.8 
Calu_KLK1b GLY A 5   . . < . . . . - . . . . ? -0.064 47.9  -128.3 -88.8  -168.2 5.1   -1.6  -15.6 
Calu_KLK1b TRP A 6   E . . . . . . - B C B . ? -0.898 33.2  -80.0  -136.5 162.0  2.4   -0.8  -18.1 
Calu_KLK1b ASP A 7   E . . . . > . - B C B . ? -0.596 52.6  -123.9 -63.0  123.0  -0.8  1.3   -18.4 
Calu_KLK1b CYS A 8   P . . . . P . - . . . . ? -0.414 25.8  -104.1 -65.5  143.6  -3.6  -0.5  -16.7 
Calu_KLK1b THR A 9   P . > . . P . - . . . . ? -0.508 52.5  -89.0  -63.7  136.0  -6.6  -1.2  -18.6 
Calu_KLK1b LYS A 10  T . 3 . . < S + . . . . ? -0.268 109.9 1.2    -49.4  129.3  -9.4  1.2   -17.6 
Calu_KLK1b ASN A 11  T . 3 . . . S + . . . . ? 0.563  92.7  122.6  69.2   10.1   -11.4 -0.3  -14.6 
Calu_KLK1b SER A 12  S . < . . . S + . . . . ? 0.670  77.6  44.3   -72.6  -17.7  -9.2  -3.4  -14.6 
Calu_KLK1b GLN A 13  . . > . . . . + . . . . ? -0.527 67.5  162.4  -122.0 69.1   -8.4  -2.7  -10.9 
Calu_KLK1b PRO A 14  T . 3 . . . S + . . . . ? 0.625  73.0  58.4   -75.0  -3.6   -11.9 -1.7  -9.4  
Calu_KLK1b TRP A 15  T . 3 . . . S + . . . . ? 0.532  78.8  114.1  -95.9  -16.6  -10.6 -2.2  -5.8  
Calu_KLK1b GLN A 16  E . < . . . . - C J I . ? -0.455 49.5  -163.2 -64.6  131.2  -7.8  0.4   -6.1  
Calu_KLK1b ALA A 17  E . . . . . . - C J I J ? -0.924 10.4  -145.0 -119.3 141.6  -8.3  3.5   -3.9  
Calu_KLK1b ALA A 18  E . . . . . . - C J I J ? -0.940 11.1  -158.4 -108.3 121.4  -6.6  6.8   -4.1  
Calu_KLK1b LEU A 19  E . . . . . . - C J I J ? -0.873 11.5  -168.8 -100.5 126.1  -5.9  8.6   -0.9  
Calu_KLK1b TYR A 20  E . . . . . . - C J I J ? -0.863 22.0  -154.5 -112.2 141.9  -5.4  12.4  -1.0  
Calu_KLK1b HIS A 21  E . > . . . S - C J I J ? -0.964 79.5  -50.0  -107.3 104.3  -4.1  14.8  1.4   
Calu_KLK1b TYR A 22  T . 3 . . . S - . . . . ? -0.479 123.1 -22.8  59.1   -118.2 -5.8  18.0  0.3   
Calu_KLK1b SER A 23  T . 3 . . . S + . . . . ? 0.490  120.4 93.7   -105.1 7.7    -5.1  18.1  -3.5  
Calu_KLK1b LYS A 24  E . < . . . S - C K I . ? -0.828 77.0  -123.5 -111.2 126.3  -2.0  15.9  -3.4  
Calu_KLK1b PHE A 25  E . . . . . . + C K I . ? -0.475 36.4  168.4  -60.2  133.2  -2.0  12.2  -4.0  
Calu_KLK1b GLN A 26  E . . . . . . - C K . . ? 0.795  51.6  -16.7  -117.3 -49.4  -0.5  10.5  -0.9  
Calu_KLK1b CYS A 27  E . . . . . . - C K I . ? -0.958 55.5  -115.3 -152.4 165.3  -1.0  6.7   -1.0  
Calu_KLK1b GLY A 28  E . . . . . . - C K I . ? -0.404 29.2  -175.0 -93.9  178.8  -3.0  4.0   -2.5  
Calu_KLK1b GLY A 29  E . . . . . . - C K I . ? -0.958 21.3  -119.9 -163.5 173.6  -5.5  1.6   -0.8  
Calu_KLK1b VAL A 30  E . . . . . . - C K I K ? -0.996 18.7  -133.3 -131.5 122.4  -7.7  -1.5  -1.3  
Calu_KLK1b LEU A 31  E . . . . . . + C K . K ? -0.696 35.0  162.2  -71.2  114.8  -11.4 -1.6  -0.9  
Calu_KLK1b VAL A 32  E . . . . . . + C K . . ? 0.494  68.9  14.1   -116.9 -5.6   -12.0 -4.8  1.2   
Calu_KLK1b HIS A 33  E . > . . . S - C K . K ? -0.947 83.8  -104.4 -163.5 149.9  -15.5 -4.0  2.4   
Calu_KLK1b PRO A 34  T . 3 . . . S + . . . . ? 0.775  127.2 31.1   -53.7  -18.2  -18.2 -1.4  1.3   
Calu_KLK1b GLU A 35  T . 3 . . . S + . . . . ? 0.353  114.7 70.8   -115.8 0.8    -17.2 0.5   4.4   
Calu_KLK1b TRP A 36  E . < . . . . - C L K L ? -0.980 49.1  -172.9 -135.9 134.1  -13.5 -0.4  4.7   
Calu_KLK1b VAL A 37  E . . . . . . - C L K L ? -0.970 16.9  -144.8 -118.4 132.7  -10.3 0.4   2.9   
Calu_KLK1b LEU A 38  E . . . . . . + C L K L ? -0.844 33.6  146.9  -94.1  136.1  -7.0  -1.3  3.6   
Calu_KLK1b THR A 39  E . . . . . . - C L . L ? -0.848 50.4  -68.4  -151.7 -178.4 -3.7  0.8   3.3   
Calu_KLK1b ALA A 40  . . > . . . . - . . . . ? -0.680 31.7  -136.9 -83.7  140.8  -0.3  1.1   4.8   
Calu_KLK1b ALA A 41  G . > . . . S + . . . . ? 0.809  104.5 63.6   -64.2  -32.1  0.1   2.4   8.4   
Calu_KLK1b HIS A 42  G . 3 . . . S + . . . . ? 0.591  91.6  68.7   -72.5  -1.6   3.0   4.6   7.4   
Calu_KLK1b CYS A 43  G . < . . . S + . . . . ? 0.335  72.0  140.4  -94.0  6.8    0.4   6.5   5.2   
Calu_KLK1b ILE A 44  . . < . . . . + . . . . ? -0.203 21.3  164.6  -62.4  135.7  -1.5  7.9   8.2   
Calu_KLK1b ASN A 45  . . . . . . . - . . . . ? -0.968 45.1  -122.6 -147.2 162.4  -2.7  11.6  8.0   
Calu_KLK1b ASP A 46  S . . . . . S + . . . . ? 0.738  104.3 34.7   -82.8  -15.7  -5.2  13.9  9.9   
Calu_KLK1b ASN A 47  S . . . . . S + . . . . ? -0.686 72.8  179.1  -145.9 88.0   -7.3  14.7  6.6   
Calu_KLK1b TYR A 48  E . . . . . . - C M J . ? -0.657 14.5  -160.3 -92.5  134.1  -7.7  12.0  4.0   
Calu_KLK1b GLN A 49  E . . . . . . - C M J M ? -0.987 16.1  -157.2 -99.2  129.6  -9.7  12.3  0.8   
Calu_KLK1b LEU A 50  E . . . . . . - C M J M ? -0.939 9.7   -172.7 -114.2 128.8  -10.6 9.0   -0.6  
Calu_KLK1b TRP A 51  E . . . . . . - C M J M ? -0.971 2.2   -173.2 -119.1 131.4  -11.4 8.4   -4.2  
Calu_KLK1b LEU A 52  E . . . . . . + C M J M ? -0.840 64.3  27.9   -115.6 150.4  -12.8 5.1   -5.7  
Calu_KLK1b GLY A 53  S . . . . . S + . . . . ? 0.653  82.0  141.8  81.0   17.6   -13.4 4.0   -9.4  
Calu_KLK1b ARG A 54  . . . . . . . + . . . . ? -0.797 29.5  172.8  -100.2 136.0  -10.7 6.3   -10.8 
Calu_KLK1b TYR A 55  S . . . . . S + . . . . ? 0.740  78.8  40.0   -96.7  -42.5  -8.4  5.4   -13.7 
Calu_KLK1b ASN A 56  B . . . . . S - D P O . ? -0.922 73.6  -142.5 -109.5 138.7  -6.8  8.9   -14.0 
Calu_KLK1b LEU A 57  S . . . . . S + . . . . ? 0.779  97.4  26.1   -74.5  -18.4  -5.9  11.1  -11.0 
Calu_KLK1b PHE A 58  S . . . . . S + . . . . ? 0.607  98.8  93.7   -130.1 -7.1   -6.8  14.4  -12.5 
Calu_KLK1b GLU A 59  S . . . . . S - . . . . ? -0.584 80.1  -109.6 -92.7  142.9  -9.5  13.7  -15.1 
Calu_KLK1b HIS A 60  . . . . . . . - . . . . ? -0.639 39.7  -174.3 -67.1  122.7  -13.1 13.9  -14.4 
Calu_KLK1b GLU A 61  . . > . . . . - . . . . ? -0.993 26.4  -147.6 -124.6 123.2  -14.5 10.2  -14.5 
Calu_KLK1b ASP A 62  T . 3 . . . S + . . . . ? 0.732  101.9 57.3   -61.7  -14.8  -18.2 9.5   -14.2 
Calu_KLK1b THR A 63  T . 3 . . . S + . . . . ? 0.651  83.4  108.1  -88.7  -17.6  -17.2 6.3   -12.4 
Calu_KLK1b ALA A 64  . . < . . . . - . . . . ? -0.391 51.9  -160.8 -72.1  137.0  -15.2 8.0   -9.6  
Calu_KLK1b GLN A 65  E . . . . . . - C N M . ? -0.989 9.1   -148.2 -120.4 120.5  -16.7 8.1   -6.1  
Calu_KLK1b PHE A 66  E . . . . . . - C N M . ? -0.852 22.6  -179.8 -85.0  124.3  -15.6 10.6  -3.5  
Calu_KLK1b VAL A 67  E . . . . . . - C N M . ? -0.996 23.4  -128.9 -127.5 129.7  -15.9 9.0   -0.0  
Calu_KLK1b GLN A 68  E . . . . . . - C N M . ? -0.550 18.6  -130.2 -75.4  136.5  -15.0 10.7  3.3   
Calu_KLK1b VAL A 69  E . . . . . . - C N N . ? -0.820 24.5  -178.0 -86.5  121.0  -12.7 8.9   5.6   
Calu_KLK1b ARG A 70  E . . . . . . + C N . . ? 0.887  63.8  3.0    -83.4  -45.4  -14.4 8.8   9.1   
Calu_KLK1b GLU A 71  E . . . . . . - C N N . ? -0.993 57.5  -144.5 -147.7 148.1  -11.7 7.1   11.1  
Calu_KLK1b SER A 72  E . . . . . . - C N N . ? -0.954 8.7   -168.2 -116.6 135.3  -8.1  5.6   10.7  
Calu_KLK1b PHE A 73  E . . . . . . - C N N . ? -0.778 6.2   -168.2 -125.0 83.9   -7.0  2.5   12.5  
Calu_KLK1b PRO A 74  E . . . . . . - C N N . ? -0.475 42.2  -94.5  -68.7  139.1  -3.2  1.9   12.3  
Calu_KLK1b HIS A 75  . . > . . . . - . . . . ? -0.374 33.4  -133.7 -49.3  132.2  -2.1  -1.5  13.5  
Calu_KLK1b PRO A 76  T . 3 . . . S + . . . . ? 0.745  104.2 51.5   -63.7  -25.2  -1.1  -1.0  17.2  
Calu_KLK1b GLU A 77  T . 3 . . . S + . . . . ? 0.207  75.9  140.4  -97.7  8.2    2.0   -3.0  16.8  
Calu_KLK1b PHE A 78  . . < . . . . - . . . . ? -0.447 38.1  -157.8 -53.7  126.3  3.2   -1.0  13.8  
Calu_KLK1b ASN A 79  . . . > . . . - . . . . ? -0.944 15.3  -165.0 -113.4 114.2  6.9   -0.5  14.2  
Calu_KLK1b GLU A 80  T . . 4 . . S + . . . . ? 0.687  87.9  60.6   -75.1  -14.4  8.5   2.4   12.3  
Calu_KLK1b GLU A 81  T . . 4 . . S + . . . . ? 0.927  126.9 10.0   -79.5  -41.4  12.0  0.9   12.9  
Calu_KLK1b ASP A 82  T . . 4 . . S - . . . . ? 0.417  95.3  -125.6 -121.2 3.1    11.5  -2.3  11.1  
Calu_KLK1b TYR A 83  . . > < . . . + . . . . ? 0.681  51.1  162.4  63.7   14.9   8.1   -1.5  9.4   
Calu_KLK1b SER A 84  T . 3 . . . . + . . . . ? -0.493 65.7  15.0   -62.3  137.6  6.6   -4.6  10.9  
Calu_KLK1b HIS A 85  T . 3 . . . S + . . . . ? 0.857  77.2  169.3  69.2   29.2   2.8   -4.6  10.9  
Calu_KLK1b ASP A 86  . . < . . . . + . . . . ? -0.501 33.7  117.2  -70.8  67.9   2.7   -1.7  8.4   
Calu_KLK1b ILE A 87  . . . . . . . - . . . . ? -0.996 38.7  -177.7 -141.9 141.3  -1.1  -2.0  7.8   
Calu_KLK1b MET A 88  E . . . . . . - C O L N ? -0.999 16.1  -142.2 -143.5 142.6  -4.0  0.3   8.5   
Calu_KLK1b LEU A 89  E . . . . . . - C O L N ? -0.881 10.7  -156.6 -104.8 135.4  -7.8  0.3   8.1   
Calu_KLK1b LEU A 90  E . . . . . . - C O L N ? -0.966 7.0   -149.0 -109.2 125.5  -9.8  3.2   7.0   
Calu_KLK1b ARG A 91  E . . . . . . - C O L N ? -0.855 17.7  -135.5 -90.6  129.0  -13.5 3.4   8.0   
Calu_KLK1b LEU A 92  E . . . . . . - C O . N ? -0.567 7.9   -135.9 -85.1  142.2  -15.6 5.2   5.4   
Calu_KLK1b ALA A 93  S . . . . . S + . . . . ? 0.845  96.9  19.4   -61.9  -35.1  -18.2 7.8   6.6   
Calu_KLK1b GLU A 94  S . . . . . S - . . . . ? -0.985 96.4  -98.4  -134.7 143.7  -20.6 6.2   4.0   
Calu_KLK1b PRO A 95  P . . . . > . - . . . . ? -0.317 43.8  -110.1 -59.7  143.1  -20.5 2.8   2.4   
Calu_KLK1b ALA A 96  P . . . . P . - . . . . ? -0.434 29.4  -115.5 -65.4  142.5  -19.0 2.7   -1.2  
Calu_KLK1b GLN A 97  P . . . . P . - . . . . ? -0.787 28.9  -131.1 -80.4  118.2  -21.5 2.1   -4.0  
Calu_KLK1b ILE A 98  P . . . . < . + . . . . ? -0.635 45.2  146.5  -78.8  123.5  -20.5 -1.2  -5.6  
Calu_KLK1b THR A 99  . . . . . . . - . . . . ? -0.676 66.1  -81.1  -136.5 -174.1 -20.4 -0.8  -9.4  
Calu_KLK1b ASP A 100 S . . . . . S + . . . . ? 0.766  133.2 40.4   -67.4  -19.1  -18.4 -2.2  -12.4 
Calu_KLK1b ALA A 101 S . . . . . S + . . . . ? 0.495  116.1 53.0   -109.1 -8.2   -15.7 0.3   -11.6 
Calu_KLK1b VAL A 102 . . . . . . . + . . . . ? -0.934 69.5  155.8  -134.7 111.4  -15.8 -0.1  -7.7  
Calu_KLK1b ARG A 103 . . . . . . . - . . . . ? -0.935 41.3  -111.5 -135.8 157.8  -15.5 -3.6  -6.2  
Calu_KLK1b VAL A 104 P . . . . > . - . . . . ? -0.702 27.2  -143.3 -86.4  133.3  -14.5 -5.3  -3.0  
Calu_KLK1b LEU A 105 P . . . . P . - . . . . ? -0.879 23.7  -117.4 -96.3  131.2  -11.4 -7.4  -3.1  
Calu_KLK1b ASP A 106 P . . . . P . - . . . . ? -0.331 21.8  -118.4 -69.6  145.9  -11.5 -10.5 -1.1  
Calu_KLK1b LEU A 107 P . . . . P . - . . . . ? -0.511 41.9  -95.1  -77.3  146.0  -9.1  -11.1 1.9   
Calu_KLK1b PRO A 108 P . . . . < . - . . . . ? -0.355 31.4  -173.3 -65.5  143.0  -6.8  -14.1 1.5   
Calu_KLK1b THR A 109 S . . . . . S + . . . . ? 0.472  72.8  36.3   -108.7 -12.8  -7.8  -17.5 3.1   
Calu_KLK1b GLN A 110 S . . . . . S - . . . . ? -0.958 93.1  -88.4  -137.0 162.8  -4.5  -19.2 2.4   
Calu_KLK1b GLU A 111 P . . . . > . - . . . . ? -0.353 49.7  -106.3 -68.7  142.2  -0.8  -18.4 2.2   
Calu_KLK1b PRO A 112 P . . . . P . - . . . . ? -0.389 34.8  -114.0 -66.1  149.6  0.5   -17.1 -1.1  
Calu_KLK1b GLN A 113 P . > . . P . - . . . . ? -0.745 25.6  -120.2 -87.7  121.8  2.6   -19.5 -3.1  
Calu_KLK1b VAL A 114 T . 3 . . < S + . . . . ? -0.387 100.7 29.5   -56.4  133.9  6.2   -18.6 -3.5  
Calu_KLK1b GLY A 115 T . 3 . . . S + . . . . ? 0.258  89.0  133.2  98.5   -15.7  7.0   -18.3 -7.2  
Calu_KLK1b SER A 116 . . < . . . . - . . . . ? -0.351 63.5  -109.0 -65.8  150.9  3.5   -17.2 -8.2  
Calu_KLK1b THR A 117 E . . . . . . - B D C . ? -0.757 40.0  -168.3 -80.5  129.8  3.0   -14.2 -10.4 
Calu_KLK1b CYS A 118 E . . . . . . - B D C D ? -0.890 11.6  -140.4 -120.4 149.7  1.6   -11.2 -8.5  
Calu_KLK1b TYR A 119 E . . . . . . - B D C D ? -0.925 14.1  -173.1 -115.1 134.8  0.2   -7.9  -9.7  
Calu_KLK1b ALA A 120 E . . . . . . - B D C D ? -0.933 4.7   -173.4 -119.6 145.7  0.7   -4.5  -8.2  
Calu_KLK1b SER A 121 E . . . . . . + B D C . ? -0.974 18.0  122.6  -137.2 151.2  -1.0  -1.3  -9.2  
Calu_KLK1b GLY A 122 E . . . . . . - B D C . ? -0.978 57.8  -106.7 174.1  175.7  -0.6  2.3   -8.3  
Calu_KLK1b TRP A 123 S . . . . . S + . . . . ? -0.024 72.1  122.7  -111.5 18.1   -0.1  6.0   -9.3  
Calu_KLK1b GLY A 124 S . . . . . S - . . . . ? -0.115 76.1  -57.1  -70.1  -179.7 3.5   6.2   -7.9  
Calu_KLK1b SER A 125 . . . . . . . - . . . . ? -0.275 38.7  -159.3 -59.3  146.6  6.6   7.2   -10.0 
Calu_KLK1b ILE A 126 S . . . . . S + . . . . ? 0.378  70.7  79.2   -108.8 -3.8   7.3   5.0   -13.1 
Calu_KLK1b GLU A 127 S . . . . . S - . . . . ? -0.906 75.2  -138.5 -109.0 142.5  11.0  6.0   -13.3 
Calu_KLK1b PRO A 128 S . . . . . S + . . . . ? 0.836  101.1 20.0   -68.4  -27.4  13.7  4.5   -11.1 
Calu_KLK1b ASP A 129 S . . . . . S + . . . . ? 0.521  117.4 63.7   -127.1 -9.7   15.6  7.8   -10.4 
Calu_KLK1b LYS A 130 S . . . . . S - . . . . ? -0.910 74.8  -128.8 -123.0 141.1  13.0  10.6  -11.2 
Calu_KLK1b PHE A 131 . . . . . . . + . . . . ? -0.722 47.0  155.6  -84.2  64.9   9.6   11.3  -9.5  
Calu_KLK1b ILE A 132 . . . . . . . - . . . . ? -0.974 28.6  -156.2 -92.9  113.8  7.6   11.3  -12.6 
Calu_KLK1b TYR A 133 . . . . . . . - . . . . ? -0.809 8.0   -135.9 -95.2  121.8  4.0   10.5  -11.6 
Calu_KLK1b PRO A 134 . . . . . . . - . . . . ? -0.451 1.8   -147.9 -69.0  145.5  1.7   9.1   -14.2 
Calu_KLK1b ASP A 135 S . . . . . S + . . . . ? 0.847  83.7  64.9   -75.5  -35.8  -1.8  10.4  -14.4 
Calu_KLK1b ASP A 136 B . . . . . S - D Q O . ? -0.580 100.9 -92.1  -90.3  147.8  -3.1  7.0   -15.4 
Calu_KLK1b LEU A 137 . . . . . . . - . . . . ? -0.325 42.3  -148.7 -57.8  132.7  -3.0  3.9   -13.2 
Calu_KLK1b GLN A 138 E . . . . . . - B E B C ? -0.846 9.5   -161.6 -109.7 148.6  0.0   1.8   -13.7 
Calu_KLK1b CYS A 139 E . . . . . . - B E B C ? -0.934 7.2   -178.6 -127.8 149.2  0.4   -2.1  -13.3 
Calu_KLK1b VAL A 140 E . . . . . . - B E . C ? -0.996 20.3  -134.6 -144.9 143.7  3.3   -4.3  -12.8 
Calu_KLK1b ASP A 141 E . . . . . . + B E . C ? -0.841 27.8  179.0  -96.5  143.3  3.9   -8.0  -12.6 
Calu_KLK1b LEU A 142 E . . . . . . - B E . C ? -0.921 26.3  -121.5 -137.2 156.5  6.1   -9.4  -9.9  
Calu_KLK1b GLU A 143 E . . . . . . - B E . C ? -0.881 28.6  -122.9 -100.1 130.9  7.3   -12.8 -8.7  
Calu_KLK1b LEU A 144 E . . . . . . - B E E . ? -0.616 35.6  -166.5 -72.1  131.1  6.6   -13.8 -5.2  
Calu_KLK1b LEU A 145 E . . . . . . - B E E . ? -0.724 24.9  -95.6  -116.1 161.1  9.9   -14.6 -3.4  
Calu_KLK1b SER A 146 . . > > . . . - . . . . ? -0.414 32.7  -118.9 -70.1  152.2  10.8  -16.2 -0.2  
Calu_KLK1b ASN A 147 H . 3 > . . S + . . . . ? 0.801  112.6 65.0   -60.8  -29.0  11.5  -14.0 2.8   
Calu_KLK1b ASP A 148 H . 3 > . . S + . . . . ? 0.894  97.8  54.1   -61.7  -39.8  15.1  -15.4 2.9   
Calu_KLK1b ILE A 149 H . < > . . S + . . . . ? 0.923  111.2 45.0   -60.7  -44.5  15.8  -13.8 -0.4  
Calu_KLK1b CYS A 150 H . . X . . S + . . . . ? 0.913  109.5 54.6   -66.3  -43.3  14.6  -10.4 1.0   
Calu_KLK1b ALA A 151 H . . < . . S + . . . . ? 0.870  112.1 44.7   -61.1  -33.4  16.6  -10.8 4.2   
Calu_KLK1b ASN A 152 H . . < . . S + . . . . ? 0.802  114.1 49.7   -79.3  -27.8  19.7  -11.4 2.1   
Calu_KLK1b ALA A 153 H . . < . . S + . . . . ? 0.769  107.2 58.8   -82.9  -29.4  19.0  -8.5  -0.2  
Calu_KLK1b HIS A 154 . . . < . . . - . . . . ? -0.840 60.0  -152.7 -114.4 141.3  18.2  -5.8  2.5   
Calu_KLK1b SER A 155 S . . . . . S + . . . . ? 0.745  81.7  81.5   -74.8  -27.0  20.4  -4.5  5.3   
Calu_KLK1b GLN A 156 S . . . . > S - . . . . ? -0.471 100.6 -85.5  -77.0  155.9  17.1  -3.7  7.2   
Calu_KLK1b LYS A 157 P . . . . P . - . . . . ? -0.437 36.7  -159.5 -69.4  120.1  15.3  -6.4  9.2   
Calu_KLK1b VAL A 158 P . . . . P . - . . . . ? -0.939 19.0  -161.3 -97.0  116.3  12.8  -8.4  7.1   
Calu_KLK1b THR A 159 P . > . . < . - . . . . ? -0.384 34.3  -103.6 -98.6  172.3  10.3  -10.0 9.5   
Calu_KLK1b GLU A 160 T . 3 . . . S + . . . . ? 0.596  117.0 67.1   -68.6  -9.0   7.9   -13.0 9.1   
Calu_KLK1b PHE A 161 T . 3 . . . S + . . . . ? 0.210  91.4  85.6   -96.1  12.2   5.0   -10.4 8.7   
Calu_KLK1b MET A 162 E . < . . . . - B F . F ? -0.883 64.1  -146.9 -121.7 149.5  6.4   -9.3  5.4   
Calu_KLK1b LEU A 163 E . . . . . . - B F . F ? -0.922 10.9  -146.2 -111.2 145.7  6.1   -10.4 1.7   
Calu_KLK1b CYS A 164 E . . . . . . + B F E F ? -0.932 24.6  162.7  -115.2 129.2  8.8   -10.3 -0.9  
Calu_KLK1b ALA A 165 E . . . . . . + B F E F ? -0.998 19.5  85.6   -146.8 138.0  8.1   -9.6  -4.6  
Calu_KLK1b GLY A 166 . . . . . . . - . . . . ? -0.918 68.6  -74.0  162.5  175.6  10.1  -8.6  -7.5  
Calu_KLK1b HIS A 167 . . > . . . . - . . . . ? -0.937 28.8  -153.8 -99.9  119.8  12.4  -9.6  -10.4 
Calu_KLK1b LEU A 168 T . 3 . . . S + . . . . ? 0.726  95.9  61.0   -69.0  -21.6  15.9  -10.4 -9.3  
Calu_KLK1b GLU A 169 T . 3 . . . S - . . . . ? 0.619  110.3 -131.8 -75.6  -9.1   17.2  -9.4  -12.7 
Calu_KLK1b GLY A 170 S . < . . . S + . . . . ? -0.369 72.6  105.4  86.5   176.9  15.9  -5.9  -12.0 
Calu_KLK1b GLY A 171 S . . . . . S + . . . . ? 0.270  76.2  68.9   96.7   -12.3  13.8  -3.7  -14.2 
Calu_KLK1b LYS A 172 . . . . . . . + . . . . ? -0.983 58.8  124.6  -141.3 137.1  10.5  -4.2  -12.4 
Calu_KLK1b ASP A 173 E . . . . . . - A B A . ? -0.989 45.8  -124.5 -177.0 153.3  9.4   -3.0  -8.9  
Calu_KLK1b THR A 174 E . . . . . . + A B A . ? -0.961 46.8  139.4  -103.4 141.7  7.0   -1.2  -6.6  
Calu_KLK1b CYS A 175 . . > . . . . - . . . . ? -0.741 47.3  -0.5   -153.2 -153.6 8.4   1.5   -4.4  
Calu_KLK1b VAL A 176 T . 3 . . . S + . . . . ? -0.124 119.2 34.5   -51.5  130.3  8.0   5.0   -2.9  
Calu_KLK1b GLY A 177 T . 3 . . . S + . . . . ? 0.087  105.2 68.8   110.0  -17.0  4.7   6.5   -4.2  
Calu_KLK1b ASP A 178 . . X . . . . + . . . . ? 0.076  66.7  149.7  -114.7 10.9   2.6   3.4   -4.4  
Calu_KLK1b SER A 179 T . 3 . . . . + . . . . ? -0.297 68.8  20.6   -46.7  131.6  2.5   2.9   -0.6  
Calu_KLK1b GLY A 180 T . 3 . . . S + . . . . ? 0.253  93.4  132.3  93.1   -12.3  -0.7  1.3   0.4   
Calu_KLK1b GLY A 181 . . < . . . . - . . . . ? -0.284 59.1  -94.1  -72.8  163.4  -1.4  -0.2  -3.0  
Calu_KLK1b PRO A 182 E . . . . . . - B G . G ? -0.456 19.3  -157.9 -88.0  141.1  -2.3  -3.9  -3.5  
Calu_KLK1b LEU A 183 E . . . . . . - B G D G ? -0.977 21.5  -167.9 -105.5 113.3  -0.2  -6.9  -4.3  
Calu_KLK1b ILE A 184 E . . . . . . - B G D G ? -0.897 7.9   -174.1 -112.4 120.3  -2.5  -9.5  -5.9  
Calu_KLK1b CYS A 185 E . > . . . S - B G D G ? -0.964 73.9  -13.6  -115.7 123.2  -1.4  -13.1 -6.3  
Calu_KLK1b ASP A 186 T . 3 . . . S - . . . . ? 0.891  130.6 -52.4  56.2   32.7   -3.6  -15.6 -8.2  
Calu_KLK1b GLY A 187 T . 3 . . . S + . . . . ? 0.556  118.0 103.5  88.5   8.7    -6.6  -13.1 -7.9  
Calu_KLK1b VAL A 188 E . < . . . S - B H G . ? -0.960 78.5  -105.0 -127.6 147.2  -6.3  -12.6 -4.2  
Calu_KLK1b LEU A 189 E . . . . . . + B H G . ? -0.519 47.5  156.9  -69.4  118.9  -5.0  -9.8  -2.0  
Calu_KLK1b GLN A 190 E . . . . . . + B H . . ? 0.652  54.9  12.6   -119.3 -21.5  -1.7  -10.9 -0.5  
Calu_KLK1b GLY A 191 E . . . . . . - B H G H ? -0.983 52.4  -133.6 -155.7 161.4  0.2   -7.8  0.3   
Calu_KLK1b ILE A 192 E . . . . . . - B H G H ? -0.982 42.6  -107.4 -118.5 124.8  0.2   -4.0  0.9   
Calu_KLK1b THR A 193 E . . . . . . + B H . H ? -0.353 54.4  156.2  -51.3  127.2  3.0   -2.0  -0.6  
Calu_KLK1b SER A 194 E . . . . . . - B H . . ? 0.764  48.2  -33.0  -123.2 -66.4  5.2   -1.1  2.4   
Calu_KLK1b TRP A 195 E . . . . . . + B H . H ? -0.945 50.5  163.3  -157.5 170.6  8.9   -0.3  1.6   
Calu_KLK1b GLY A 196 . . . . . . . - . . . . ? -0.976 40.7  -57.8  -175.7 -176.2 11.9  -1.0  -0.6  
Calu_KLK1b HIS A 197 . . . . . . . - . . . . ? -0.428 55.4  -102.2 -79.1  153.6  15.3  -0.0  -1.9  
Calu_KLK1b VAL A 198 S . . . . . S + . . . . ? -0.975 107.0 41.5   -116.4 124.5  16.1  3.3   -3.8  
Calu_KLK1b PRO A 199 S . > . . . S - . . . . ? 0.507  97.5  -136.4 -76.4  141.7  16.5  3.3   -6.7  
Calu_KLK1b CYS A 200 T . 3 . . . S + . . . . ? -0.378 84.0  36.5   -62.1  144.2  13.5  0.9   -7.3  
Calu_KLK1b GLY A 201 T . 3 . . . S + . . . . ? 0.686  79.3  151.6  88.1   11.6   13.9  -1.8  -9.8  
Calu_KLK1b SER A 202 . . X . . . . - . . . . ? -0.513 56.7  -90.2  -72.3  146.9  17.6  -2.5  -8.9  
Calu_KLK1b PRO A 203 T . 3 . . . S + . . . . ? -0.328 109.7 8.0    -57.2  137.2  19.0  -6.0  -9.5  
Calu_KLK1b ASN A 204 T . 3 . . . S + . . . . ? 0.732  102.2 111.0  68.0   19.4   18.6  -8.3  -6.4  
Calu_KLK1b MET A 205 . . < . . . . - . . . . ? -0.731 47.9  -176.6 -123.7 79.7   16.6  -5.7  -4.7  
Calu_KLK1b PRO A 206 . . . . . . . - . . . . ? -0.353 28.6  -105.5 -72.5  160.8  12.9  -6.9  -4.4  
Calu_KLK1b ALA A 207 E . . . . . . - B I F . ? -0.540 28.6  -131.7 -82.2  150.6  10.0  -4.8  -2.9  
Calu_KLK1b VAL A 208 E . . . . . . - B I F H ? -0.909 22.2  -171.0 -110.7 132.0  8.7   -5.5  0.5   
Calu_KLK1b TYR A 209 E . . . . . . - B I F H ? -0.865 32.0  -106.9 -118.1 147.2  4.9   -5.8  1.3   
Calu_KLK1b THR A 210 E . . . . . . - B I F H ? -0.716 40.6  -121.3 -71.7  125.5  2.9   -6.1  4.4   
Calu_KLK1b LYS A 211 E . > . . . . - B I . H ? -0.610 24.7  -166.0 -72.5  107.6  1.7   -9.7  4.6   
Calu_KLK1b VAL A 212 G . > . . . S + . . . . ? 0.897  82.4  59.9   -65.4  -41.9  -2.1  -9.4  4.7   
Calu_KLK1b ILE A 213 G . > . . . S + . . . . ? 0.838  98.3  59.3   -61.2  -30.5  -2.8  -13.0 5.8   
Calu_KLK1b SER A 214 G . < . . . S + . . . . ? 0.640  110.7 43.4   -72.2  -10.5  -0.7  -12.5 9.0   
Calu_KLK1b HIS A 215 G . < > . . S + . . . . ? 0.097  76.9  110.1  -122.1 16.2   -3.1  -9.7  10.0  
Calu_KLK1b LEU A 216 H . < > . . S + . . . . ? 0.906  79.4  51.7   -62.3  -43.2  -6.5  -11.2 9.2   
Calu_KLK1b GLU A 217 H . . > . . S + . . . . ? 0.931  112.4 45.2   -60.7  -45.8  -7.5  -11.6 12.8  
Calu_KLK1b TRP A 218 H . . > . . S + . . . . ? 0.916  112.8 52.0   -62.0  -43.6  -6.7  -7.9  13.5  
Calu_KLK1b ILE A 219 H . . X . . S + . . . . ? 0.947  112.9 43.6   -60.1  -49.8  -8.5  -6.8  10.3  
Calu_KLK1b LYS A 220 H . . X . . S + . . . . ? 0.904  114.6 49.2   -65.1  -44.6  -11.7 -8.7  11.1  
Calu_KLK1b GLU A 221 H . . X . . S + . . . . ? 0.894  112.0 48.4   -63.4  -43.0  -11.7 -7.7  14.8  
Calu_KLK1b THR A 222 H . . X . . S + . . . . ? 0.928  112.6 48.1   -64.0  -44.3  -11.2 -4.0  13.9  
Calu_KLK1b MET A 223 H . . < . . S + . . . . ? 0.894  115.7 44.8   -65.4  -36.6  -14.0 -4.1  11.3  
Calu_KLK1b THR A 224 H . . < . . S + . . . . ? 0.890  113.1 49.1   -73.9  -40.4  -16.4 -5.8  13.7  
Calu_KLK1b ALA A 225 H . . < . . . . . . . . ? 0.697  .     .      -75.2  -17.9  -15.6 -3.6  16.7  
Calu_KLK1b ASN A 226 . . . < . . . . . . . . ? 0.589  .     .      -130.9 .      -16.0 -0.3  14.6  
# 
loop_
_dssp_struct_ladder.id 
_dssp_struct_ladder.sheet_id 
_dssp_struct_ladder.range_id_1 
_dssp_struct_ladder.range_id_2 
_dssp_struct_ladder.type 
_dssp_struct_ladder.beg_1_label_comp_id 
_dssp_struct_ladder.beg_1_label_asym_id 
_dssp_struct_ladder.beg_1_label_seq_id 
_dssp_struct_ladder.pdbx_beg_1_PDB_ins_code 
_dssp_struct_ladder.end_1_label_comp_id 
_dssp_struct_ladder.end_1_label_asym_id 
_dssp_struct_ladder.end_1_label_seq_id 
_dssp_struct_ladder.pdbx_end_1_PDB_ins_code 
_dssp_struct_ladder.beg_1_auth_comp_id 
_dssp_struct_ladder.beg_1_auth_asym_id 
_dssp_struct_ladder.beg_1_auth_seq_id 
_dssp_struct_ladder.end_1_auth_comp_id 
_dssp_struct_ladder.end_1_auth_asym_id 
_dssp_struct_ladder.end_1_auth_seq_id 
_dssp_struct_ladder.beg_2_label_comp_id 
_dssp_struct_ladder.beg_2_label_asym_id 
_dssp_struct_ladder.beg_2_label_seq_id 
_dssp_struct_ladder.pdbx_beg_2_PDB_ins_code 
_dssp_struct_ladder.end_2_label_comp_id 
_dssp_struct_ladder.end_2_label_asym_id 
_dssp_struct_ladder.end_2_label_seq_id 
_dssp_struct_ladder.pdbx_end_2_PDB_ins_code 
_dssp_struct_ladder.beg_2_auth_comp_id 
_dssp_struct_ladder.beg_2_auth_asym_id 
_dssp_struct_ladder.beg_2_auth_seq_id 
_dssp_struct_ladder.end_2_auth_comp_id 
_dssp_struct_ladder.end_2_auth_asym_id 
_dssp_struct_ladder.end_2_auth_seq_id 
A A A B anti-parallel ILE A 2   ? ILE A 3   ? ILE A 2   ILE A 3   THR A 174 ? ASP A 173 ? THR A 174 ASP A 173 
B B C E anti-parallel TRP A 6   ? ASP A 7   ? TRP A 6   ASP A 7   CYS A 139 ? GLN A 138 ? CYS A 139 GLN A 138 
C B D E anti-parallel THR A 117 ? GLY A 122 ? THR A 117 GLY A 122 GLU A 143 ? GLN A 138 ? GLU A 143 GLN A 138 
D B D G anti-parallel CYS A 118 ? ALA A 120 ? CYS A 118 ALA A 120 CYS A 185 ? LEU A 183 ? CYS A 185 LEU A 183 
E B E F anti-parallel LEU A 144 ? LEU A 145 ? LEU A 144 LEU A 145 ALA A 165 ? CYS A 164 ? ALA A 165 CYS A 164 
F B F I anti-parallel MET A 162 ? ALA A 165 ? MET A 162 ALA A 165 THR A 210 ? ALA A 207 ? THR A 210 ALA A 207 
G B G H anti-parallel PRO A 182 ? CYS A 185 ? PRO A 182 CYS A 185 ILE A 192 ? VAL A 188 ? ILE A 192 VAL A 188 
H B H I anti-parallel GLY A 191 ? TRP A 195 ? GLY A 191 TRP A 195 LYS A 211 ? VAL A 208 ? LYS A 211 VAL A 208 
I C J K anti-parallel GLN A 16  ? HIS A 21  ? GLN A 16  HIS A 21  VAL A 30  ? LYS A 24  ? VAL A 30  LYS A 24  
J C J M anti-parallel ALA A 17  ? HIS A 21  ? ALA A 17  HIS A 21  LEU A 52  ? TYR A 48  ? LEU A 52  TYR A 48  
K C K L anti-parallel VAL A 30  ? HIS A 33  ? VAL A 30  HIS A 33  LEU A 38  ? TRP A 36  ? LEU A 38  TRP A 36  
L C L O anti-parallel TRP A 36  ? THR A 39  ? TRP A 36  THR A 39  ARG A 91  ? MET A 88  ? ARG A 91  MET A 88  
M C M N anti-parallel GLN A 49  ? LEU A 52  ? GLN A 49  LEU A 52  GLN A 68  ? GLN A 65  ? GLN A 68  GLN A 65  
N C N O anti-parallel VAL A 69  ? PRO A 74  ? VAL A 69  PRO A 74  LEU A 92  ? MET A 88  ? LEU A 92  MET A 88  
O D P Q anti-parallel ASN A 56  ? ASN A 56  ? ASN A 56  ASN A 56  ASP A 136 ? ASP A 136 ? ASP A 136 ASP A 136 
# 
loop_
_dssp_struct_bridge_pairs.id 
_dssp_struct_bridge_pairs.label_comp_id 
_dssp_struct_bridge_pairs.label_seq_id 
_dssp_struct_bridge_pairs.label_asym_id 
_dssp_struct_bridge_pairs.auth_seq_id 
_dssp_struct_bridge_pairs.auth_asym_id 
_dssp_struct_bridge_pairs.pdbx_PDB_ins_code 
_dssp_struct_bridge_pairs.acceptor_1_label_comp_id 
_dssp_struct_bridge_pairs.acceptor_1_label_seq_id 
_dssp_struct_bridge_pairs.acceptor_1_label_asym_id 
_dssp_struct_bridge_pairs.acceptor_1_auth_seq_id 
_dssp_struct_bridge_pairs.acceptor_1_auth_asym_id 
_dssp_struct_bridge_pairs.acceptor_1_pdbx_PDB_ins_code 
_dssp_struct_bridge_pairs.acceptor_1_energy 
_dssp_struct_bridge_pairs.acceptor_2_label_comp_id 
_dssp_struct_bridge_pairs.acceptor_2_label_seq_id 
_dssp_struct_bridge_pairs.acceptor_2_label_asym_id 
_dssp_struct_bridge_pairs.acceptor_2_auth_seq_id 
_dssp_struct_bridge_pairs.acceptor_2_auth_asym_id 
_dssp_struct_bridge_pairs.acceptor_2_pdbx_PDB_ins_code 
_dssp_struct_bridge_pairs.acceptor_2_energy 
_dssp_struct_bridge_pairs.donor_1_label_comp_id 
_dssp_struct_bridge_pairs.donor_1_label_seq_id 
_dssp_struct_bridge_pairs.donor_1_label_asym_id 
_dssp_struct_bridge_pairs.donor_1_auth_seq_id 
_dssp_struct_bridge_pairs.donor_1_auth_asym_id 
_dssp_struct_bridge_pairs.donor_1_pdbx_PDB_ins_code 
_dssp_struct_bridge_pairs.donor_1_energy 
_dssp_struct_bridge_pairs.donor_2_label_comp_id 
_dssp_struct_bridge_pairs.donor_2_label_seq_id 
_dssp_struct_bridge_pairs.donor_2_label_asym_id 
_dssp_struct_bridge_pairs.donor_2_auth_seq_id 
_dssp_struct_bridge_pairs.donor_2_auth_asym_id 
_dssp_struct_bridge_pairs.donor_2_pdbx_PDB_ins_code 
_dssp_struct_bridge_pairs.donor_2_energy 
1   ARG 1   A 1   A ? ?   ?   ? ?   ? ? ?    ?   ?   ? ?   ? ? ?    CYS 175 A 175 A ? -1.5 ILE 3   A 3   A ? -0.5 
2   ILE 2   A 2   A ? SER 125 A 125 A ? -1.9 GLY 124 A 124 A ? -0.3 GLY 5   A 5   A ? -0.5 GLY 4   A 4   A ? -0.4 
3   ILE 3   A 3   A ? ASP 173 A 173 A ? -2.6 ARG 1   A 1   A ? -0.5 ASP 173 A 173 A ? -1.5 GLU 127 A 127 A ? -0.1 
4   GLY 4   A 4   A ? ILE 126 A 126 A ? -0.6 ILE 2   A 2   A ? -0.4 ASP 141 A 141 A ? -0.2 ILE 3   A 3   A ? -0.2 
5   GLY 5   A 5   A ? ILE 2   A 2   A ? -0.5 ILE 126 A 126 A ? -0.2 ASP 7   A 7   A ? -0.3 VAL 140 A 140 A ? -0.2 
6   TRP 6   A 6   A ? CYS 139 A 139 A ? -2.7 ILE 3   A 3   A ? -0.1 CYS 139 A 139 A ? -3.1 CYS 8   A 8   A ? -0.4 
7   ASP 7   A 7   A ? GLY 5   A 5   A ? -0.3 GLN 138 A 138 A ? -0.2 GLN 138 A 138 A ? -0.2 THR 9   A 9   A ? -0.1 
8   CYS 8   A 8   A ? LEU 137 A 137 A ? -2.5 TRP 6   A 6   A ? -0.4 LYS 10  A 10  A ? -0.2 LEU 137 A 137 A ? -0.1 
9   THR 9   A 9   A ? LYS 10  A 10  A ? -0.1 ASP 7   A 7   A ? -0.1 SER 12  A 12  A ? -2.2 GLN 13  A 13  A ? -0.3 
10  LYS 10  A 10  A ? ASN 11  A 11  A ? -0.3 CYS 8   A 8   A ? -0.2 THR 9   A 9   A ? -0.1 TYR 55  A 55  A ? -0.1 
11  ASN 11  A 11  A ? GLN 13  A 13  A ? -0.1 SER 12  A 12  A ? -0.1 LYS 10  A 10  A ? -0.3 THR 9   A 9   A ? -0.1 
12  SER 12  A 12  A ? THR 9   A 9   A ? -2.2 GLN 13  A 13  A ? -0.3 LYS 10  A 10  A ? -0.1 ASN 11  A 11  A ? -0.1 
13  GLN 13  A 13  A ? THR 9   A 9   A ? -0.3 PRO 14  A 14  A ? -0.1 GLN 16  A 16  A ? -1.9 SER 12  A 12  A ? -0.3 
14  PRO 14  A 14  A ? ?   ?   ? ?   ? ? ?    ?   ?   ? ?   ? ? ?    ARG 103 A 103 A ? -1.4 GLY 53  A 53  A ? -0.3 
15  TRP 15  A 15  A ? VAL 102 A 102 A ? -0.2 SER 12  A 12  A ? -0.1 LEU 31  A 31  A ? -2.4 ALA 17  A 17  A ? -0.2 
16  GLN 16  A 16  A ? GLN 13  A 13  A ? -1.9 VAL 30  A 30  A ? -0.2 GLY 53  A 53  A ? -0.6 ALA 18  A 18  A ? -0.4 
17  ALA 17  A 17  A ? GLY 29  A 29  A ? -2.4 TRP 15  A 15  A ? -0.2 GLY 29  A 29  A ? -1.2 LEU 19  A 19  A ? -0.6 
18  ALA 18  A 18  A ? TRP 51  A 51  A ? -2.8 GLN 16  A 16  A ? -0.4 TRP 51  A 51  A ? -2.6 TYR 20  A 20  A ? -0.6 
19  LEU 19  A 19  A ? CYS 27  A 27  A ? -3.0 ALA 17  A 17  A ? -0.6 GLN 26  A 26  A ? -3.3 CYS 27  A 27  A ? -1.4 
20  TYR 20  A 20  A ? GLN 49  A 49  A ? -3.9 ALA 18  A 18  A ? -0.6 GLN 49  A 49  A ? -2.8 TYR 22  A 22  A ? -0.6 
21  HIS 21  A 21  A ? LYS 24  A 24  A ? -2.8 LEU 19  A 19  A ? -0.4 LYS 24  A 24  A ? -1.9 SER 23  A 23  A ? -0.4 
22  TYR 22  A 22  A ? ASN 47  A 47  A ? -0.6 TYR 20  A 20  A ? -0.6 GLN 49  A 49  A ? -0.1 TYR 20  A 20  A ? -0.0 
23  SER 23  A 23  A ? HIS 21  A 21  A ? -0.4 TYR 20  A 20  A ? -0.1 PHE 25  A 25  A ? -0.5 TYR 22  A 22  A ? -0.2 
24  LYS 24  A 24  A ? HIS 21  A 21  A ? -1.9 PHE 25  A 25  A ? -0.0 HIS 21  A 21  A ? -2.8 GLN 26  A 26  A ? -0.2 
25  PHE 25  A 25  A ? SER 23  A 23  A ? -0.5 TYR 20  A 20  A ? -0.2 TYR 20  A 20  A ? -0.2 GLY 28  A 28  A ? -0.1 
26  GLN 26  A 26  A ? LEU 19  A 19  A ? -3.3 CYS 27  A 27  A ? -0.4 GLY 28  A 28  A ? -0.3 SER 179 A 179 A ? -0.2 
27  CYS 27  A 27  A ? LEU 19  A 19  A ? -1.4 ASP 178 A 178 A ? -0.1 LEU 19  A 19  A ? -3.0 GLN 26  A 26  A ? -0.4 
28  GLY 28  A 28  A ? SER 179 A 179 A ? -3.2 GLN 26  A 26  A ? -0.3 ALA 40  A 40  A ? -0.4 VAL 30  A 30  A ? -0.3 
29  GLY 29  A 29  A ? ALA 17  A 17  A ? -1.2 CYS 27  A 27  A ? -0.2 ALA 17  A 17  A ? -2.4 LEU 31  A 31  A ? -0.4 
30  VAL 30  A 30  A ? LEU 38  A 38  A ? -2.6 GLY 28  A 28  A ? -0.3 LEU 38  A 38  A ? -3.4 VAL 32  A 32  A ? -0.7 
31  LEU 31  A 31  A ? TRP 15  A 15  A ? -2.4 GLY 29  A 29  A ? -0.4 LEU 105 A 105 A ? -2.8 VAL 37  A 37  A ? -0.2 
32  VAL 32  A 32  A ? TRP 36  A 36  A ? -1.8 VAL 30  A 30  A ? -0.7 LEU 107 A 107 A ? -0.2 VAL 37  A 37  A ? -0.2 
33  HIS 33  A 33  A ? TRP 36  A 36  A ? -1.6 ARG 103 A 103 A ? -0.1 TRP 36  A 36  A ? -2.3 VAL 32  A 32  A ? -0.4 
34  PRO 34  A 34  A ? ?   ?   ? ?   ? ? ?    ?   ?   ? ?   ? ? ?    ALA 96  A 96  A ? -3.5 GLU 94  A 94  A ? -0.1 
35  GLU 35  A 35  A ? PRO 95  A 95  A ? -0.2 TRP 36  A 36  A ? -0.1 LEU 92  A 92  A ? -2.5 VAL 37  A 37  A ? -0.4 
36  TRP 36  A 36  A ? HIS 33  A 33  A ? -2.3 ARG 91  A 91  A ? -0.2 VAL 32  A 32  A ? -1.8 HIS 33  A 33  A ? -1.6 
37  VAL 37  A 37  A ? LEU 90  A 90  A ? -2.1 GLU 35  A 35  A ? -0.4 LEU 90  A 90  A ? -3.0 THR 39  A 39  A ? -0.4 
38  LEU 38  A 38  A ? VAL 30  A 30  A ? -3.4 TRP 36  A 36  A ? -0.4 VAL 30  A 30  A ? -2.6 ALA 40  A 40  A ? -0.2 
39  THR 39  A 39  A ? MET 88  A 88  A ? -2.6 VAL 37  A 37  A ? -0.4 MET 88  A 88  A ? -2.8 ALA 41  A 41  A ? -0.3 
40  ALA 40  A 40  A ? GLY 28  A 28  A ? -0.4 LEU 38  A 38  A ? -0.2 CYS 43  A 43  A ? -1.7 ILE 87  A 87  A ? -0.3 
41  ALA 41  A 41  A ? THR 39  A 39  A ? -0.3 HIS 42  A 42  A ? -0.3 ILE 44  A 44  A ? -1.5 ALA 40  A 40  A ? -0.1 
42  HIS 42  A 42  A ? CYS 43  A 43  A ? -0.3 TYR 83  A 83  A ? -0.1 ALA 41  A 41  A ? -0.3 SER 179 A 179 A ? -0.0 
43  CYS 43  A 43  A ? ALA 40  A 40  A ? -1.7 GLY 28  A 28  A ? -0.1 HIS 42  A 42  A ? -0.3 ALA 41  A 41  A ? -0.2 
44  ILE 44  A 44  A ? ALA 41  A 41  A ? -1.5 ASP 46  A 46  A ? -0.0 ASP 46  A 46  A ? -0.3 ALA 41  A 41  A ? -0.0 
45  ASN 45  A 45  A ? ASP 46  A 46  A ? -0.0 TYR 48  A 48  A ? -0.0 TYR 48  A 48  A ? -0.3 CYS 43  A 43  A ? -0.0 
46  ASP 46  A 46  A ? ILE 44  A 44  A ? -0.3 ASN 47  A 47  A ? -0.2 TYR 48  A 48  A ? -0.3 ILE 44  A 44  A ? -0.0 
47  ASN 47  A 47  A ? GLN 49  A 49  A ? -0.0 ?   ?   ? ?   ? ? ?    TYR 22  A 22  A ? -0.6 GLN 49  A 49  A ? -0.3 
48  TYR 48  A 48  A ? ASN 45  A 45  A ? -0.3 ASP 46  A 46  A ? -0.3 VAL 69  A 69  A ? -0.8 LEU 50  A 50  A ? -0.5 
49  GLN 49  A 49  A ? TYR 20  A 20  A ? -2.8 ASN 47  A 47  A ? -0.3 TYR 20  A 20  A ? -3.9 TRP 51  A 51  A ? -0.5 
50  LEU 50  A 50  A ? VAL 67  A 67  A ? -1.2 TYR 48  A 48  A ? -0.5 VAL 67  A 67  A ? -3.0 LEU 52  A 52  A ? -0.4 
51  TRP 51  A 51  A ? ALA 18  A 18  A ? -2.6 GLN 49  A 49  A ? -0.5 ALA 18  A 18  A ? -2.8 GLY 53  A 53  A ? -0.3 
52  LEU 52  A 52  A ? GLN 65  A 65  A ? -2.5 LEU 50  A 50  A ? -0.4 GLN 65  A 65  A ? -3.0 ALA 17  A 17  A ? -0.1 
53  GLY 53  A 53  A ? GLN 16  A 16  A ? -0.6 ALA 101 A 101 A ? -0.3 TYR 55  A 55  A ? -0.4 THR 63  A 63  A ? -0.2 
54  ARG 54  A 54  A ? GLN 16  A 16  A ? -0.3 TRP 51  A 51  A ? -0.2 GLY 53  A 53  A ? -0.2 LEU 57  A 57  A ? -0.1 
55  TYR 55  A 55  A ? GLY 53  A 53  A ? -0.4 ASN 56  A 56  A ? -0.3 LEU 137 A 137 A ? -1.9 LEU 57  A 57  A ? -0.4 
56  ASN 56  A 56  A ? ASP 136 A 136 A ? -0.2 GLU 59  A 59  A ? -0.2 TYR 55  A 55  A ? -0.3 ASP 136 A 136 A ? -0.2 
57  LEU 57  A 57  A ? ASP 135 A 135 A ? -2.4 TYR 55  A 55  A ? -0.4 ASN 56  A 56  A ? -0.1 ASP 136 A 136 A ? -0.1 
58  PHE 58  A 58  A ? ASP 135 A 135 A ? -0.1 HIS 60  A 60  A ? -0.1 HIS 60  A 60  A ? -0.2 LEU 57  A 57  A ? -0.2 
59  GLU 59  A 59  A ? ASP 135 A 135 A ? -0.1 HIS 60  A 60  A ? -0.1 GLU 61  A 61  A ? -0.5 ASN 56  A 56  A ? -0.2 
60  HIS 60  A 60  A ? PHE 58  A 58  A ? -0.2 ARG 54  A 54  A ? -0.0 ASP 62  A 62  A ? -0.4 GLU 59  A 59  A ? -0.1 
61  GLU 61  A 61  A ? GLU 59  A 59  A ? -0.5 ASP 62  A 62  A ? -0.1 ALA 64  A 64  A ? -1.7 ?   ?   ? ?   ? ? ?    
62  ASP 62  A 62  A ? HIS 60  A 60  A ? -0.4 THR 63  A 63  A ? -0.3 GLU 61  A 61  A ? -0.1 ARG 54  A 54  A ? -0.1 
63  THR 63  A 63  A ? GLY 53  A 53  A ? -0.2 GLN 65  A 65  A ? -0.0 ASP 62  A 62  A ? -0.3 ARG 54  A 54  A ? -0.1 
64  ALA 64  A 64  A ? GLU 61  A 61  A ? -1.7 GLY 53  A 53  A ? -0.1 PHE 66  A 66  A ? -0.5 GLY 53  A 53  A ? -0.2 
65  GLN 65  A 65  A ? LEU 52  A 52  A ? -3.0 THR 63  A 63  A ? -0.1 LEU 52  A 52  A ? -2.5 VAL 67  A 67  A ? -0.6 
66  PHE 66  A 66  A ? ALA 64  A 64  A ? -0.5 TRP 51  A 51  A ? -0.2 GLN 68  A 68  A ? -0.4 TRP 51  A 51  A ? -0.2 
67  VAL 67  A 67  A ? LEU 50  A 50  A ? -3.0 GLN 65  A 65  A ? -0.6 LEU 50  A 50  A ? -1.2 VAL 69  A 69  A ? -0.2 
68  GLN 68  A 68  A ? PHE 66  A 66  A ? -0.4 GLN 49  A 49  A ? -0.1 ALA 93  A 93  A ? -3.1 ARG 70  A 70  A ? -0.6 
69  VAL 69  A 69  A ? TYR 48  A 48  A ? -0.8 LEU 92  A 92  A ? -0.2 LEU 92  A 92  A ? -0.2 TYR 48  A 48  A ? -0.2 
70  ARG 70  A 70  A ? ARG 91  A 91  A ? -2.6 GLN 68  A 68  A ? -0.6 SER 72  A 72  A ? -0.3 LEU 92  A 92  A ? -0.2 
71  GLU 71  A 71  A ? ARG 91  A 91  A ? -1.4 PHE 73  A 73  A ? -0.0 ARG 91  A 91  A ? -2.9 PHE 73  A 73  A ? -0.4 
72  SER 72  A 72  A ? ARG 70  A 70  A ? -0.3 LEU 90  A 90  A ? -0.2 LEU 90  A 90  A ? -0.2 MET 88  A 88  A ? -0.0 
73  PHE 73  A 73  A ? LEU 89  A 89  A ? -3.2 GLU 71  A 71  A ? -0.4 LEU 89  A 89  A ? -2.0 HIS 75  A 75  A ? -0.1 
74  PRO 74  A 74  A ? ?   ?   ? ?   ? ? ?    ?   ?   ? ?   ? ? ?    MET 88  A 88  A ? -0.2 ASP 86  A 86  A ? -0.1 
75  HIS 75  A 75  A ? ILE 87  A 87  A ? -2.7 HIS 85  A 85  A ? -0.3 PHE 78  A 78  A ? -2.2 ILE 87  A 87  A ? -0.1 
76  PRO 76  A 76  A ? ?   ?   ? ?   ? ? ?    ?   ?   ? ?   ? ? ?    HIS 75  A 75  A ? -0.2 HIS 85  A 85  A ? -0.0 
77  GLU 77  A 77  A ? HIS 85  A 85  A ? -0.1 ASN 79  A 79  A ? -0.1 ASN 79  A 79  A ? -0.2 HIS 75  A 75  A ? -0.1 
78  PHE 78  A 78  A ? HIS 75  A 75  A ? -2.2 ILE 87  A 87  A ? -0.1 GLU 80  A 80  A ? -0.5 HIS 85  A 85  A ? -0.2 
79  ASN 79  A 79  A ? SER 84  A 84  A ? -2.3 GLU 77  A 77  A ? -0.2 TYR 83  A 83  A ? -2.4 SER 84  A 84  A ? -0.4 
80  GLU 80  A 80  A ? PHE 78  A 78  A ? -0.5 GLU 81  A 81  A ? -0.2 ASN 79  A 79  A ? -0.1 PHE 78  A 78  A ? -0.0 
81  GLU 81  A 81  A ? ASP 82  A 82  A ? -0.1 SER 84  A 84  A ? -0.1 GLU 80  A 80  A ? -0.2 LYS 157 A 157 A ? -0.1 
82  ASP 82  A 82  A ? ASN 79  A 79  A ? -0.1 SER 84  A 84  A ? -0.1 THR 159 A 159 A ? -0.3 GLU 80  A 80  A ? -0.2 
83  TYR 83  A 83  A ? ASN 79  A 79  A ? -2.4 SER 84  A 84  A ? -0.2 ASP 86  A 86  A ? -1.0 GLU 80  A 80  A ? -0.2 
84  SER 84  A 84  A ? ASN 79  A 79  A ? -0.4 HIS 85  A 85  A ? -0.2 ASN 79  A 79  A ? -2.3 TYR 83  A 83  A ? -0.2 
85  HIS 85  A 85  A ? PHE 78  A 78  A ? -0.2 ASP 86  A 86  A ? -0.2 ILE 87  A 87  A ? -2.2 HIS 75  A 75  A ? -0.3 
86  ASP 86  A 86  A ? TYR 83  A 83  A ? -1.0 PHE 161 A 161 A ? -0.1 MET 88  A 88  A ? -0.3 THR 210 A 210 A ? -0.2 
87  ILE 87  A 87  A ? HIS 85  A 85  A ? -2.2 ALA 40  A 40  A ? -0.3 HIS 75  A 75  A ? -2.7 LEU 89  A 89  A ? -0.3 
88  MET 88  A 88  A ? THR 39  A 39  A ? -2.8 ASP 86  A 86  A ? -0.3 THR 39  A 39  A ? -2.6 LEU 90  A 90  A ? -0.4 
89  LEU 89  A 89  A ? PHE 73  A 73  A ? -2.0 ILE 87  A 87  A ? -0.3 PHE 73  A 73  A ? -3.2 ARG 91  A 91  A ? -0.5 
90  LEU 90  A 90  A ? VAL 37  A 37  A ? -3.0 MET 88  A 88  A ? -0.4 VAL 37  A 37  A ? -2.1 LEU 92  A 92  A ? -0.5 
91  ARG 91  A 91  A ? GLU 71  A 71  A ? -2.9 LEU 89  A 89  A ? -0.5 ARG 70  A 70  A ? -2.6 GLU 71  A 71  A ? -1.4 
92  LEU 92  A 92  A ? GLU 35  A 35  A ? -2.5 LEU 90  A 90  A ? -0.5 VAL 69  A 69  A ? -0.2 GLN 68  A 68  A ? -0.0 
93  ALA 93  A 93  A ? GLN 68  A 68  A ? -3.1 ARG 91  A 91  A ? -0.2 LEU 92  A 92  A ? -0.1 VAL 69  A 69  A ? -0.1 
94  GLU 94  A 94  A ? GLN 68  A 68  A ? -0.5 PRO 34  A 34  A ? -0.1 ALA 93  A 93  A ? -0.2 ARG 70  A 70  A ? -0.0 
95  PRO 95  A 95  A ? ?   ?   ? ?   ? ? ?    ?   ?   ? ?   ? ? ?    GLU 35  A 35  A ? -0.2 GLN 97  A 97  A ? -0.1 
96  ALA 96  A 96  A ? PRO 34  A 34  A ? -3.5 HIS 33  A 33  A ? -0.2 ILE 98  A 98  A ? -0.7 TRP 36  A 36  A ? -0.0 
97  GLN 97  A 97  A ? PRO 95  A 95  A ? -0.1 ARG 103 A 103 A ? -0.0 THR 99  A 99  A ? -0.5 ALA 96  A 96  A ? -0.1 
98  ILE 98  A 98  A ? ALA 96  A 96  A ? -0.7 ALA 101 A 101 A ? -0.1 ASP 100 A 100 A ? -0.2 ARG 103 A 103 A ? -0.2 
99  THR 99  A 99  A ? VAL 102 A 102 A ? -2.0 GLN 97  A 97  A ? -0.5 VAL 102 A 102 A ? -0.3 GLY 53  A 53  A ? -0.1 
100 ASP 100 A 100 A ? ALA 101 A 101 A ? -0.2 ILE 98  A 98  A ? -0.2 ARG 103 A 103 A ? -0.1 ILE 98  A 98  A ? -0.0 
101 ALA 101 A 101 A ? VAL 102 A 102 A ? -0.2 THR 63  A 63  A ? -0.1 ARG 103 A 103 A ? -0.4 GLY 53  A 53  A ? -0.3 
102 VAL 102 A 102 A ? THR 99  A 99  A ? -0.3 LEU 52  A 52  A ? -0.1 THR 99  A 99  A ? -2.0 VAL 104 A 104 A ? -0.3 
103 ARG 103 A 103 A ? PRO 14  A 14  A ? -1.4 ALA 101 A 101 A ? -0.4 LEU 105 A 105 A ? -0.4 LEU 31  A 31  A ? -0.3 
104 VAL 104 A 104 A ? VAL 102 A 102 A ? -0.3 VAL 32  A 32  A ? -0.1 ASP 106 A 106 A ? -0.5 VAL 32  A 32  A ? -0.2 
105 LEU 105 A 105 A ? LEU 31  A 31  A ? -2.8 ARG 103 A 103 A ? -0.4 VAL 188 A 188 A ? -0.1 VAL 30  A 30  A ? -0.0 
106 ASP 106 A 106 A ? VAL 104 A 104 A ? -0.5 GLY 187 A 187 A ? -0.2 LEU 189 A 189 A ? -1.3 HIS 33  A 33  A ? -0.1 
107 LEU 107 A 107 A ? VAL 32  A 32  A ? -0.2 VAL 188 A 188 A ? -0.1 GLN 190 A 190 A ? -0.1 ASP 106 A 106 A ? -0.1 
108 PRO 108 A 108 A ? ?   ?   ? ?   ? ? ?    ?   ?   ? ?   ? ? ?    LEU 107 A 107 A ? -0.1 GLU 111 A 111 A ? -0.1 
109 THR 109 A 109 A ? GLN 110 A 110 A ? -0.1 GLU 111 A 111 A ? -0.1 GLU 111 A 111 A ? -0.3 LEU 107 A 107 A ? -0.0 
110 GLN 110 A 110 A ? GLN 113 A 113 A ? -0.0 ?   ?   ? ?   ? ? ?    THR 109 A 109 A ? -0.1 ILE 213 A 213 A ? -0.1 
111 GLU 111 A 111 A ? THR 109 A 109 A ? -0.3 PRO 112 A 112 A ? -0.1 GLN 113 A 113 A ? -0.1 THR 109 A 109 A ? -0.1 
112 PRO 112 A 112 A ? ?   ?   ? ?   ? ? ?    ?   ?   ? ?   ? ? ?    VAL 114 A 114 A ? -0.5 GLU 111 A 111 A ? -0.1 
113 GLN 113 A 113 A ? GLU 111 A 111 A ? -0.1 GLN 110 A 110 A ? -0.1 SER 116 A 116 A ? -2.1 LEU 144 A 144 A ? -0.2 
114 VAL 114 A 114 A ? PRO 112 A 112 A ? -0.5 GLY 115 A 115 A ? -0.2 LEU 145 A 145 A ? -0.2 THR 117 A 117 A ? -0.1 
115 GLY 115 A 115 A ? LEU 144 A 144 A ? -2.4 SER 116 A 116 A ? -0.3 VAL 114 A 114 A ? -0.2 LEU 145 A 145 A ? -0.1 
116 SER 116 A 116 A ? GLN 113 A 113 A ? -2.1 THR 117 A 117 A ? -0.1 LEU 144 A 144 A ? -2.7 CYS 118 A 118 A ? -0.5 
117 THR 117 A 117 A ? GLU 143 A 143 A ? -0.2 VAL 114 A 114 A ? -0.1 ASP 186 A 186 A ? -1.0 TYR 119 A 119 A ? -0.3 
118 CYS 118 A 118 A ? LEU 142 A 142 A ? -3.7 SER 116 A 116 A ? -0.5 LEU 142 A 142 A ? -3.4 ALA 120 A 120 A ? -0.4 
119 TYR 119 A 119 A ? ILE 184 A 184 A ? -3.4 THR 117 A 117 A ? -0.3 ILE 184 A 184 A ? -3.4 SER 121 A 121 A ? -0.4 
120 ALA 120 A 120 A ? VAL 140 A 140 A ? -2.7 CYS 118 A 118 A ? -0.4 VAL 140 A 140 A ? -2.4 GLY 122 A 122 A ? -0.3 
121 SER 121 A 121 A ? PRO 182 A 182 A ? -0.9 TYR 119 A 119 A ? -0.4 TRP 123 A 123 A ? -0.3 CYS 139 A 139 A ? -0.2 
122 GLY 122 A 122 A ? GLN 138 A 138 A ? -2.2 ALA 120 A 120 A ? -0.3 GLN 138 A 138 A ? -2.6 ASP 178 A 178 A ? -0.1 
123 TRP 123 A 123 A ? GLY 177 A 177 A ? -0.4 SER 121 A 121 A ? -0.3 ASP 178 A 178 A ? -0.1 ILE 126 A 126 A ? -0.1 
124 GLY 124 A 124 A ? SER 125 A 125 A ? -0.2 GLN 138 A 138 A ? -0.1 ILE 2   A 2   A ? -0.3 GLY 177 A 177 A ? -0.2 
125 SER 125 A 125 A ? VAL 176 A 176 A ? -0.6 TYR 133 A 133 A ? -0.2 ILE 2   A 2   A ? -1.9 TYR 133 A 133 A ? -0.2 
126 ILE 126 A 126 A ? ILE 132 A 132 A ? -1.7 ARG 1   A 1   A ? -0.2 GLY 4   A 4   A ? -0.6 GLY 5   A 5   A ? -0.2 
127 GLU 127 A 127 A ? LYS 130 A 130 A ? -0.6 ILE 132 A 132 A ? -0.4 ILE 132 A 132 A ? -0.2 CYS 200 A 200 A ? -0.2 
128 PRO 128 A 128 A ? ?   ?   ? ?   ? ? ?    ?   ?   ? ?   ? ? ?    CYS 200 A 200 A ? -0.6 GLU 127 A 127 A ? -0.1 
129 ASP 129 A 129 A ? PRO 199 A 199 A ? -0.1 VAL 198 A 198 A ? -0.1 PHE 131 A 131 A ? -0.3 VAL 198 A 198 A ? -0.0 
130 LYS 130 A 130 A ? ILE 132 A 132 A ? -0.1 ?   ?   ? ?   ? ? ?    ILE 132 A 132 A ? -1.6 GLU 127 A 127 A ? -0.6 
131 PHE 131 A 131 A ? ASP 129 A 129 A ? -0.3 SER 125 A 125 A ? -0.1 TYR 133 A 133 A ? -0.7 GLY 177 A 177 A ? -0.0 
132 ILE 132 A 132 A ? LYS 130 A 130 A ? -1.6 GLU 127 A 127 A ? -0.2 ILE 126 A 126 A ? -1.7 GLU 127 A 127 A ? -0.4 
133 TYR 133 A 133 A ? PHE 131 A 131 A ? -0.7 SER 125 A 125 A ? -0.2 SER 125 A 125 A ? -0.2 GLY 124 A 124 A ? -0.1 
134 PRO 134 A 134 A ? ?   ?   ? ?   ? ? ?    ?   ?   ? ?   ? ? ?    LEU 57  A 57  A ? -0.1 GLN 138 A 138 A ? -0.1 
135 ASP 135 A 135 A ? TYR 133 A 133 A ? -0.1 ASN 56  A 56  A ? -0.1 LEU 57  A 57  A ? -2.4 LEU 137 A 137 A ? -0.2 
136 ASP 136 A 136 A ? ASN 56  A 56  A ? -0.2 LEU 137 A 137 A ? -0.1 ASN 56  A 56  A ? -0.2 GLY 122 A 122 A ? -0.1 
137 LEU 137 A 137 A ? TYR 55  A 55  A ? -1.9 ASP 135 A 135 A ? -0.2 CYS 8   A 8   A ? -2.5 CYS 139 A 139 A ? -0.3 
138 GLN 138 A 138 A ? GLY 122 A 122 A ? -2.6 ASP 7   A 7   A ? -0.2 GLY 122 A 122 A ? -2.2 VAL 140 A 140 A ? -0.3 
139 CYS 139 A 139 A ? TRP 6   A 6   A ? -3.1 LEU 137 A 137 A ? -0.3 TRP 6   A 6   A ? -2.7 ASP 141 A 141 A ? -0.4 
140 VAL 140 A 140 A ? ALA 120 A 120 A ? -2.4 GLN 138 A 138 A ? -0.3 ALA 120 A 120 A ? -2.7 LEU 142 A 142 A ? -0.4 
141 ASP 141 A 141 A ? CYS 139 A 139 A ? -0.4 GLY 4   A 4   A ? -0.2 GLU 143 A 143 A ? -0.3 TYR 119 A 119 A ? -0.2 
142 LEU 142 A 142 A ? CYS 118 A 118 A ? -3.4 VAL 140 A 140 A ? -0.4 CYS 118 A 118 A ? -3.7 LEU 144 A 144 A ? -0.5 
143 GLU 143 A 143 A ? GLY 166 A 166 A ? -0.4 ASP 141 A 141 A ? -0.3 GLY 166 A 166 A ? -2.3 LEU 145 A 145 A ? -0.4 
144 LEU 144 A 144 A ? SER 116 A 116 A ? -2.7 LEU 142 A 142 A ? -0.5 GLY 115 A 115 A ? -2.4 SER 146 A 146 A ? -0.3 
145 LEU 145 A 145 A ? CYS 164 A 164 A ? -3.5 GLU 143 A 143 A ? -0.4 CYS 164 A 164 A ? -0.8 ASN 147 A 147 A ? -0.1 
146 SER 146 A 146 A ? LEU 144 A 144 A ? -0.3 ASN 147 A 147 A ? -0.1 CYS 150 A 150 A ? -1.2 ILE 149 A 149 A ? -0.6 
147 ASN 147 A 147 A ? ASP 148 A 148 A ? -0.2 ILE 149 A 149 A ? -0.2 ALA 151 A 151 A ? -2.6 ASN 152 A 152 A ? -0.2 
148 ASP 148 A 148 A ? ILE 149 A 149 A ? -0.2 CYS 150 A 150 A ? -0.2 ASN 152 A 152 A ? -2.0 ASN 147 A 147 A ? -0.2 
149 ILE 149 A 149 A ? SER 146 A 146 A ? -0.6 CYS 150 A 150 A ? -0.2 ALA 153 A 153 A ? -1.6 ASP 148 A 148 A ? -0.2 
150 CYS 150 A 150 A ? SER 146 A 146 A ? -1.2 ASN 152 A 152 A ? -0.2 HIS 154 A 154 A ? -2.2 ASP 148 A 148 A ? -0.2 
151 ALA 151 A 151 A ? ASN 147 A 147 A ? -2.6 ASN 152 A 152 A ? -0.2 CYS 150 A 150 A ? -0.2 ILE 149 A 149 A ? -0.2 
152 ASN 152 A 152 A ? ASP 148 A 148 A ? -2.0 ALA 153 A 153 A ? -0.2 ALA 151 A 151 A ? -0.2 CYS 150 A 150 A ? -0.2 
153 ALA 153 A 153 A ? ILE 149 A 149 A ? -1.6 ASP 148 A 148 A ? -0.2 SER 155 A 155 A ? -0.3 ALA 151 A 151 A ? -0.2 
154 HIS 154 A 154 A ? CYS 150 A 150 A ? -2.2 GLN 156 A 156 A ? -0.2 VAL 158 A 158 A ? -0.2 MET 205 A 205 A ? -0.0 
155 SER 155 A 155 A ? ALA 153 A 153 A ? -0.3 LYS 157 A 157 A ? -0.1 LYS 157 A 157 A ? -0.1 HIS 154 A 154 A ? -0.1 
156 GLN 156 A 156 A ? LYS 157 A 157 A ? -0.1 ASP 82  A 82  A ? -0.0 VAL 158 A 158 A ? -0.2 HIS 154 A 154 A ? -0.2 
157 LYS 157 A 157 A ? GLU 81  A 81  A ? -0.1 SER 155 A 155 A ? -0.1 THR 159 A 159 A ? -0.6 GLN 156 A 156 A ? -0.1 
158 VAL 158 A 158 A ? GLN 156 A 156 A ? -0.2 HIS 154 A 154 A ? -0.2 GLU 160 A 160 A ? -0.1 ALA 151 A 151 A ? -0.1 
159 THR 159 A 159 A ? LYS 157 A 157 A ? -0.6 ASP 82  A 82  A ? -0.3 MET 162 A 162 A ? -1.3 ALA 151 A 151 A ? -0.0 
160 GLU 160 A 160 A ? PHE 161 A 161 A ? -0.2 VAL 158 A 158 A ? -0.1 THR 159 A 159 A ? -0.1 SER 214 A 214 A ? -0.1 
161 PHE 161 A 161 A ? ILE 213 A 213 A ? -0.0 LEU 163 A 163 A ? -0.0 LYS 211 A 211 A ? -2.4 LEU 163 A 163 A ? -0.3 
162 MET 162 A 162 A ? THR 159 A 159 A ? -1.3 THR 210 A 210 A ? -0.2 CYS 164 A 164 A ? -0.4 THR 210 A 210 A ? -0.2 
163 LEU 163 A 163 A ? TYR 209 A 209 A ? -3.1 PHE 161 A 161 A ? -0.3 TYR 209 A 209 A ? -3.4 ALA 165 A 165 A ? -0.4 
164 CYS 164 A 164 A ? LEU 145 A 145 A ? -0.8 MET 162 A 162 A ? -0.4 LEU 145 A 145 A ? -3.5 GLY 166 A 166 A ? -0.3 
165 ALA 165 A 165 A ? ALA 207 A 207 A ? -2.3 LEU 163 A 163 A ? -0.4 ALA 207 A 207 A ? -2.2 HIS 167 A 167 A ? -0.3 
166 GLY 166 A 166 A ? GLU 143 A 143 A ? -2.3 CYS 164 A 164 A ? -0.3 LEU 168 A 168 A ? -0.6 GLU 143 A 143 A ? -0.4 
167 HIS 167 A 167 A ? LYS 172 A 172 A ? -0.9 ALA 165 A 165 A ? -0.3 GLY 170 A 170 A ? -2.0 MET 205 A 205 A ? -0.3 
168 LEU 168 A 168 A ? GLY 166 A 166 A ? -0.6 GLU 169 A 169 A ? -0.3 ASN 204 A 204 A ? -1.6 HIS 167 A 167 A ? -0.1 
169 GLU 169 A 169 A ? GLY 170 A 170 A ? -0.3 PRO 203 A 203 A ? -0.2 LEU 168 A 168 A ? -0.3 GLY 171 A 171 A ? -0.1 
170 GLY 170 A 170 A ? HIS 167 A 167 A ? -2.0 SER 202 A 202 A ? -0.3 GLU 169 A 169 A ? -0.3 SER 202 A 202 A ? -0.2 
171 GLY 171 A 171 A ? GLY 201 A 201 A ? -2.9 GLU 169 A 169 A ? -0.1 ASP 173 A 173 A ? -0.3 SER 202 A 202 A ? -0.1 
172 LYS 172 A 172 A ? HIS 167 A 167 A ? -0.3 SER 202 A 202 A ? -0.1 HIS 167 A 167 A ? -0.9 THR 174 A 174 A ? -0.3 
173 ASP 173 A 173 A ? ILE 3   A 3   A ? -1.5 GLY 171 A 171 A ? -0.3 ILE 3   A 3   A ? -2.6 CYS 175 A 175 A ? -0.4 
174 THR 174 A 174 A ? LYS 172 A 172 A ? -0.3 ALA 165 A 165 A ? -0.3 VAL 176 A 176 A ? -0.2 ILE 2   A 2   A ? -0.2 
175 CYS 175 A 175 A ? ARG 1   A 1   A ? -1.5 ASP 173 A 173 A ? -0.4 ASP 178 A 178 A ? -2.0 GLY 124 A 124 A ? -0.1 
176 VAL 176 A 176 A ? GLY 177 A 177 A ? -0.2 THR 174 A 174 A ? -0.2 SER 125 A 125 A ? -0.6 CYS 175 A 175 A ? -0.2 
177 GLY 177 A 177 A ? GLY 124 A 124 A ? -0.2 GLN 26  A 26  A ? -0.2 TRP 123 A 123 A ? -0.4 VAL 176 A 176 A ? -0.2 
178 ASP 178 A 178 A ? CYS 175 A 175 A ? -2.0 GLY 122 A 122 A ? -0.1 GLY 181 A 181 A ? -2.2 THR 193 A 193 A ? -0.3 
179 SER 179 A 179 A ? GLY 180 A 180 A ? -0.3 GLN 26  A 26  A ? -0.2 GLY 28  A 28  A ? -3.2 SER 194 A 194 A ? -0.2 
180 GLY 180 A 180 A ? THR 193 A 193 A ? -2.5 GLY 181 A 181 A ? -0.3 SER 179 A 179 A ? -0.3 SER 194 A 194 A ? -0.1 
181 GLY 181 A 181 A ? ASP 178 A 178 A ? -2.2 GLY 28  A 28  A ? -0.1 THR 193 A 193 A ? -3.0 GLY 180 A 180 A ? -0.3 
182 PRO 182 A 182 A ? ?   ?   ? ?   ? ? ?    ?   ?   ? ?   ? ? ?    SER 121 A 121 A ? -0.9 ILE 184 A 184 A ? -0.5 
183 LEU 183 A 183 A ? GLY 191 A 191 A ? -2.4 ALA 120 A 120 A ? -0.2 GLN 190 A 190 A ? -3.1 GLY 191 A 191 A ? -1.7 
184 ILE 184 A 184 A ? TYR 119 A 119 A ? -3.4 PRO 182 A 182 A ? -0.5 TYR 119 A 119 A ? -3.4 ASP 186 A 186 A ? -0.5 
185 CYS 185 A 185 A ? VAL 188 A 188 A ? -2.4 LEU 183 A 183 A ? -0.5 VAL 188 A 188 A ? -1.5 CYS 118 A 118 A ? -0.2 
186 ASP 186 A 186 A ? THR 117 A 117 A ? -1.0 ILE 184 A 184 A ? -0.5 CYS 185 A 185 A ? -0.2 CYS 118 A 118 A ? -0.1 
187 GLY 187 A 187 A ? VAL 188 A 188 A ? -0.2 ILE 184 A 184 A ? -0.1 LEU 189 A 189 A ? -0.4 ASP 186 A 186 A ? -0.3 
188 VAL 188 A 188 A ? CYS 185 A 185 A ? -1.5 LEU 105 A 105 A ? -0.1 CYS 185 A 185 A ? -2.4 GLN 190 A 190 A ? -0.4 
189 LEU 189 A 189 A ? ASP 106 A 106 A ? -1.3 GLY 187 A 187 A ? -0.4 ILE 184 A 184 A ? -0.2 ILE 192 A 192 A ? -0.1 
190 GLN 190 A 190 A ? LEU 183 A 183 A ? -3.1 VAL 188 A 188 A ? -0.4 VAL 212 A 212 A ? -1.6 ILE 213 A 213 A ? -0.4 
191 GLY 191 A 191 A ? LEU 183 A 183 A ? -1.7 LYS 211 A 211 A ? -0.2 LEU 183 A 183 A ? -2.4 THR 193 A 193 A ? -0.4 
192 ILE 192 A 192 A ? THR 210 A 210 A ? -1.5 GLN 190 A 190 A ? -0.3 THR 210 A 210 A ? -3.1 LEU 163 A 163 A ? -0.2 
193 THR 193 A 193 A ? GLY 181 A 181 A ? -3.0 GLY 191 A 191 A ? -0.4 GLY 180 A 180 A ? -2.5 TYR 209 A 209 A ? -0.2 
194 SER 194 A 194 A ? VAL 208 A 208 A ? -1.8 TRP 195 A 195 A ? -0.4 GLY 196 A 196 A ? -0.3 TYR 209 A 209 A ? -0.2 
195 TRP 195 A 195 A ? VAL 208 A 208 A ? -1.7 VAL 176 A 176 A ? -0.1 VAL 208 A 208 A ? -2.7 SER 194 A 194 A ? -0.4 
196 GLY 196 A 196 A ? SER 194 A 194 A ? -0.3 ALA 207 A 207 A ? -0.2 VAL 198 A 198 A ? -0.1 ALA 207 A 207 A ? -0.1 
197 HIS 197 A 197 A ? PRO 206 A 206 A ? -0.3 TRP 195 A 195 A ? -0.3 VAL 176 A 176 A ? -0.1 SER 202 A 202 A ? -0.1 
198 VAL 198 A 198 A ? GLY 196 A 196 A ? -0.1 PRO 199 A 199 A ? -0.1 CYS 200 A 200 A ? -0.1 ASP 129 A 129 A ? -0.1 
199 PRO 199 A 199 A ? ?   ?   ? ?   ? ? ?    ?   ?   ? ?   ? ? ?    SER 202 A 202 A ? -0.8 ASP 129 A 129 A ? -0.1 
200 CYS 200 A 200 A ? PRO 128 A 128 A ? -0.6 GLY 201 A 201 A ? -0.2 ASP 173 A 173 A ? -0.1 CYS 175 A 175 A ? -0.1 
201 GLY 201 A 201 A ? MET 205 A 205 A ? -0.4 SER 202 A 202 A ? -0.3 GLY 171 A 171 A ? -2.9 CYS 200 A 200 A ? -0.2 
202 SER 202 A 202 A ? PRO 199 A 199 A ? -0.8 MET 205 A 205 A ? -0.3 MET 205 A 205 A ? -1.5 GLY 170 A 170 A ? -0.3 
203 PRO 203 A 203 A ? ?   ?   ? ?   ? ? ?    ?   ?   ? ?   ? ? ?    GLU 169 A 169 A ? -0.2 LEU 168 A 168 A ? -0.1 
204 ASN 204 A 204 A ? LEU 168 A 168 A ? -1.6 HIS 167 A 167 A ? -0.2 LEU 168 A 168 A ? -0.1 GLU 169 A 169 A ? -0.1 
205 MET 205 A 205 A ? SER 202 A 202 A ? -1.5 HIS 167 A 167 A ? -0.3 GLY 201 A 201 A ? -0.4 SER 202 A 202 A ? -0.3 
206 PRO 206 A 206 A ? ?   ?   ? ?   ? ? ?    ?   ?   ? ?   ? ? ?    HIS 197 A 197 A ? -0.3 GLY 166 A 166 A ? -0.2 
207 ALA 207 A 207 A ? ALA 165 A 165 A ? -2.2 GLY 196 A 196 A ? -0.1 ALA 165 A 165 A ? -2.3 TYR 209 A 209 A ? -0.4 
208 VAL 208 A 208 A ? TRP 195 A 195 A ? -2.7 CYS 164 A 164 A ? -0.2 SER 194 A 194 A ? -1.8 TRP 195 A 195 A ? -1.7 
209 TYR 209 A 209 A ? LEU 163 A 163 A ? -3.4 ALA 207 A 207 A ? -0.4 LEU 163 A 163 A ? -3.1 LYS 211 A 211 A ? -0.5 
210 THR 210 A 210 A ? ILE 192 A 192 A ? -3.1 VAL 208 A 208 A ? -0.3 ILE 192 A 192 A ? -1.5 VAL 212 A 212 A ? -0.7 
211 LYS 211 A 211 A ? PHE 161 A 161 A ? -2.4 TYR 209 A 209 A ? -0.5 SER 214 A 214 A ? -0.5 HIS 215 A 215 A ? -0.3 
212 VAL 212 A 212 A ? GLN 190 A 190 A ? -1.6 THR 210 A 210 A ? -0.7 HIS 215 A 215 A ? -2.5 ILE 219 A 219 A ? -0.2 
213 ILE 213 A 213 A ? GLN 190 A 190 A ? -0.4 SER 214 A 214 A ? -0.3 LEU 216 A 216 A ? -1.2 GLU 217 A 217 A ? -0.3 
214 SER 214 A 214 A ? LYS 211 A 211 A ? -0.5 HIS 215 A 215 A ? -0.3 ILE 213 A 213 A ? -0.3 VAL 212 A 212 A ? -0.2 
215 HIS 215 A 215 A ? VAL 212 A 212 A ? -2.5 LYS 211 A 211 A ? -0.3 ILE 219 A 219 A ? -2.6 SER 214 A 214 A ? -0.3 
216 LEU 216 A 216 A ? ILE 213 A 213 A ? -1.2 GLU 217 A 217 A ? -0.2 LYS 220 A 220 A ? -2.8 GLU 221 A 221 A ? -0.2 
217 GLU 217 A 217 A ? ILE 213 A 213 A ? -0.3 TRP 218 A 218 A ? -0.2 GLU 221 A 221 A ? -2.4 THR 222 A 222 A ? -0.2 
218 TRP 218 A 218 A ? LYS 220 A 220 A ? -0.2 ILE 219 A 219 A ? -0.2 THR 222 A 222 A ? -2.6 MET 223 A 223 A ? -0.2 
219 ILE 219 A 219 A ? HIS 215 A 215 A ? -2.6 LYS 220 A 220 A ? -0.2 MET 223 A 223 A ? -2.4 THR 224 A 224 A ? -0.2 
220 LYS 220 A 220 A ? LEU 216 A 216 A ? -2.8 GLU 221 A 221 A ? -0.2 THR 224 A 224 A ? -2.2 ILE 219 A 219 A ? -0.2 
221 GLU 221 A 221 A ? GLU 217 A 217 A ? -2.4 LEU 216 A 216 A ? -0.2 ALA 225 A 225 A ? -2.3 LYS 220 A 220 A ? -0.2 
222 THR 222 A 222 A ? TRP 218 A 218 A ? -2.6 GLU 217 A 217 A ? -0.2 ASN 226 A 226 A ? -1.2 LYS 220 A 220 A ? -0.2 
223 MET 223 A 223 A ? ILE 219 A 219 A ? -2.4 TRP 218 A 218 A ? -0.2 GLU 221 A 221 A ? -0.2 THR 222 A 222 A ? -0.2 
224 THR 224 A 224 A ? LYS 220 A 220 A ? -2.2 ILE 219 A 219 A ? -0.2 MET 223 A 223 A ? -0.2 THR 222 A 222 A ? -0.2 
225 ALA 225 A 225 A ? GLU 221 A 221 A ? -2.3 LYS 220 A 220 A ? -0.2 THR 224 A 224 A ? -0.2 MET 223 A 223 A ? -0.2 
226 ASN 226 A 226 A ? THR 222 A 222 A ? -1.2 GLU 221 A 221 A ? -0.2 THR 224 A 224 A ? -0.2 MET 223 A 223 A ? -0.2 
# 
loop_
_dssp_statistics_histogram.entry_id 
_dssp_statistics_histogram.type 
_dssp_statistics_histogram.1 
_dssp_statistics_histogram.2 
_dssp_statistics_histogram.3 
_dssp_statistics_histogram.4 
_dssp_statistics_histogram.5 
_dssp_statistics_histogram.6 
_dssp_statistics_histogram.7 
_dssp_statistics_histogram.8 
_dssp_statistics_histogram.9 
_dssp_statistics_histogram.10 
_dssp_statistics_histogram.11 
_dssp_statistics_histogram.12 
_dssp_statistics_histogram.13 
_dssp_statistics_histogram.14 
_dssp_statistics_histogram.15 
_dssp_statistics_histogram.16 
_dssp_statistics_histogram.17 
_dssp_statistics_histogram.18 
_dssp_statistics_histogram.19 
_dssp_statistics_histogram.20 
_dssp_statistics_histogram.21 
_dssp_statistics_histogram.22 
_dssp_statistics_histogram.23 
_dssp_statistics_histogram.24 
_dssp_statistics_histogram.25 
_dssp_statistics_histogram.26 
_dssp_statistics_histogram.27 
_dssp_statistics_histogram.28 
_dssp_statistics_histogram.29 
_dssp_statistics_histogram.30 
Calu_KLK1b residues_per_alpha_helix        0 0 0 0 0 0 1 0 0 1 0 0 0 0 0 0 0 0 0 0 0 0 0 0 0 0 0 0 0 0 
Calu_KLK1b parallel_bridges_per_ladder     0 0 0 0 0 0 0 0 0 0 0 0 0 0 0 0 0 0 0 0 0 0 0 0 0 0 0 0 0 0 
Calu_KLK1b antiparallel_bridges_per_ladder 1 3 2 5 2 2 0 0 0 0 0 0 0 0 0 0 0 0 0 0 0 0 0 0 0 0 0 0 0 0 
Calu_KLK1b ladders_per_sheet               1 0 0 0 0 1 1 0 0 0 0 0 0 0 0 0 0 0 0 0 0 0 0 0 0 0 0 0 0 0 
# 
loop_
_dssp_statistics_hbond.entry_id 
_dssp_statistics_hbond.type 
_dssp_statistics_hbond.count 
_dssp_statistics_hbond.count_per_100 
Calu_KLK1b O(I)-->H-N(J)          147 65.0 
Calu_KLK1b 'PARALLEL BRIDGES'     0   0.0  
Calu_KLK1b 'ANTIPARALLEL BRIDGES' 73  32.3 
Calu_KLK1b O(I)-->H-N(I-5)        2   0.9  
Calu_KLK1b O(I)-->H-N(I-4)        1   0.4  
Calu_KLK1b O(I)-->H-N(I-3)        5   2.2  
Calu_KLK1b O(I)-->H-N(I-2)        0   0.0  
Calu_KLK1b O(I)-->H-N(I-1)        0   0.0  
Calu_KLK1b O(I)-->H-N(I+0)        0   0.0  
Calu_KLK1b O(I)-->H-N(I+1)        0   0.0  
Calu_KLK1b O(I)-->H-N(I+2)        21  9.3  
Calu_KLK1b O(I)-->H-N(I+3)        22  9.7  
Calu_KLK1b O(I)-->H-N(I+4)        14  6.2  
Calu_KLK1b O(I)-->H-N(I+5)        0   0.0  
# 
_dssp_statistics.entry_id                       Calu_KLK1b 
_dssp_statistics.nr_of_residues                 226 
_dssp_statistics.nr_of_chains                   1 
_dssp_statistics.nr_of_ss_bridges_total         0 
_dssp_statistics.nr_of_ss_bridges_intra_chain   0 
_dssp_statistics.nr_of_ss_bridges_inter_chain   0 
# 
loop_
_chem_comp.id 
_chem_comp.type 
_chem_comp.mon_nstd_flag 
_chem_comp.name 
_chem_comp.formula 
_chem_comp.formula_weight 
ALA 'L-PEPTIDE LINKING' y ALANINE         'C3 H7 N O2'     89.093 
ARG 'L-PEPTIDE LINKING' y ARGININE        'C6 H15 N4 O2'  175.209 
ASN 'L-PEPTIDE LINKING' y ASPARAGINE      'C4 H8 N2 O3'   132.118 
ASP 'L-PEPTIDE LINKING' y 'ASPARTIC ACID' 'C4 H7 N O4'    133.103 
CYS 'L-PEPTIDE LINKING' y CYSTEINE        'C3 H7 N O2 S'  121.158 
GLN 'L-PEPTIDE LINKING' y GLUTAMINE       'C5 H10 N2 O3'  146.144 
GLU 'L-PEPTIDE LINKING' y 'GLUTAMIC ACID' 'C5 H9 N O4'    147.129 
GLY 'PEPTIDE LINKING'   y GLYCINE         'C2 H5 N O2'     75.067 
HIS 'L-PEPTIDE LINKING' y HISTIDINE       'C6 H10 N3 O2'  156.162 
ILE 'L-PEPTIDE LINKING' y ISOLEUCINE      'C6 H13 N O2'   131.173 
LEU 'L-PEPTIDE LINKING' y LEUCINE         'C6 H13 N O2'   131.173 
LYS 'L-PEPTIDE LINKING' y LYSINE          'C6 H15 N2 O2'  147.195 
MET 'L-PEPTIDE LINKING' y METHIONINE      'C5 H11 N O2 S' 149.211 
PHE 'L-PEPTIDE LINKING' y PHENYLALANINE   'C9 H11 N O2'   165.189 
PRO 'L-PEPTIDE LINKING' y PROLINE         'C5 H9 N O2'     115.13 
SER 'L-PEPTIDE LINKING' y SERINE          'C3 H7 N O3'    105.093 
THR 'L-PEPTIDE LINKING' y THREONINE       'C4 H9 N O3'    119.119 
TRP 'L-PEPTIDE LINKING' y TRYPTOPHAN      'C11 H12 N2 O2' 204.225 
TYR 'L-PEPTIDE LINKING' y TYROSINE        'C9 H11 N O3'   181.189 
VAL 'L-PEPTIDE LINKING' y VALINE          'C5 H11 N O2'   117.146 
# 
loop_
_atom_type.symbol 
N 
C 
O 
S 
# 
loop_
_entity_poly_seq.entity_id 
_entity_poly_seq.num 
_entity_poly_seq.mon_id 
_entity_poly_seq.hetero 
1   1 ARG n 
1   2 ILE n 
1   3 ILE n 
1   4 GLY n 
1   5 GLY n 
1   6 TRP n 
1   7 ASP n 
1   8 CYS n 
1   9 THR n 
1  10 LYS n 
1  11 ASN n 
1  12 SER n 
1  13 GLN n 
1  14 PRO n 
1  15 TRP n 
1  16 GLN n 
1  17 ALA n 
1  18 ALA n 
1  19 LEU n 
1  20 TYR n 
1  21 HIS n 
1  22 TYR n 
1  23 SER n 
1  24 LYS n 
1  25 PHE n 
1  26 GLN n 
1  27 CYS n 
1  28 GLY n 
1  29 GLY n 
1  30 VAL n 
1  31 LEU n 
1  32 VAL n 
1  33 HIS n 
1  34 PRO n 
1  35 GLU n 
1  36 TRP n 
1  37 VAL n 
1  38 LEU n 
1  39 THR n 
1  40 ALA n 
1  41 ALA n 
1  42 HIS n 
1  43 CYS n 
1  44 ILE n 
1  45 ASN n 
1  46 ASP n 
1  47 ASN n 
1  48 TYR n 
1  49 GLN n 
1  50 LEU n 
1  51 TRP n 
1  52 LEU n 
1  53 GLY n 
1  54 ARG n 
1  55 TYR n 
1  56 ASN n 
1  57 LEU n 
1  58 PHE n 
1  59 GLU n 
1  60 HIS n 
1  61 GLU n 
1  62 ASP n 
1  63 THR n 
1  64 ALA n 
1  65 GLN n 
1  66 PHE n 
1  67 VAL n 
1  68 GLN n 
1  69 VAL n 
1  70 ARG n 
1  71 GLU n 
1  72 SER n 
1  73 PHE n 
1  74 PRO n 
1  75 HIS n 
1  76 PRO n 
1  77 GLU n 
1  78 PHE n 
1  79 ASN n 
1  80 GLU n 
1  81 GLU n 
1  82 ASP n 
1  83 TYR n 
1  84 SER n 
1  85 HIS n 
1  86 ASP n 
1  87 ILE n 
1  88 MET n 
1  89 LEU n 
1  90 LEU n 
1  91 ARG n 
1  92 LEU n 
1  93 ALA n 
1  94 GLU n 
1  95 PRO n 
1  96 ALA n 
1  97 GLN n 
1  98 ILE n 
1  99 THR n 
1 100 ASP n 
1 101 ALA n 
1 102 VAL n 
1 103 ARG n 
1 104 VAL n 
1 105 LEU n 
1 106 ASP n 
1 107 LEU n 
1 108 PRO n 
1 109 THR n 
1 110 GLN n 
1 111 GLU n 
1 112 PRO n 
1 113 GLN n 
1 114 VAL n 
1 115 GLY n 
1 116 SER n 
1 117 THR n 
1 118 CYS n 
1 119 TYR n 
1 120 ALA n 
1 121 SER n 
1 122 GLY n 
1 123 TRP n 
1 124 GLY n 
1 125 SER n 
1 126 ILE n 
1 127 GLU n 
1 128 PRO n 
1 129 ASP n 
1 130 LYS n 
1 131 PHE n 
1 132 ILE n 
1 133 TYR n 
1 134 PRO n 
1 135 ASP n 
1 136 ASP n 
1 137 LEU n 
1 138 GLN n 
1 139 CYS n 
1 140 VAL n 
1 141 ASP n 
1 142 LEU n 
1 143 GLU n 
1 144 LEU n 
1 145 LEU n 
1 146 SER n 
1 147 ASN n 
1 148 ASP n 
1 149 ILE n 
1 150 CYS n 
1 151 ALA n 
1 152 ASN n 
1 153 ALA n 
1 154 HIS n 
1 155 SER n 
1 156 GLN n 
1 157 LYS n 
1 158 VAL n 
1 159 THR n 
1 160 GLU n 
1 161 PHE n 
1 162 MET n 
1 163 LEU n 
1 164 CYS n 
1 165 ALA n 
1 166 GLY n 
1 167 HIS n 
1 168 LEU n 
1 169 GLU n 
1 170 GLY n 
1 171 GLY n 
1 172 LYS n 
1 173 ASP n 
1 174 THR n 
1 175 CYS n 
1 176 VAL n 
1 177 GLY n 
1 178 ASP n 
1 179 SER n 
1 180 GLY n 
1 181 GLY n 
1 182 PRO n 
1 183 LEU n 
1 184 ILE n 
1 185 CYS n 
1 186 ASP n 
1 187 GLY n 
1 188 VAL n 
1 189 LEU n 
1 190 GLN n 
1 191 GLY n 
1 192 ILE n 
1 193 THR n 
1 194 SER n 
1 195 TRP n 
1 196 GLY n 
1 197 HIS n 
1 198 VAL n 
1 199 PRO n 
1 200 CYS n 
1 201 GLY n 
1 202 SER n 
1 203 PRO n 
1 204 ASN n 
1 205 MET n 
1 206 PRO n 
1 207 ALA n 
1 208 VAL n 
1 209 TYR n 
1 210 THR n 
1 211 LYS n 
1 212 VAL n 
1 213 ILE n 
1 214 SER n 
1 215 HIS n 
1 216 LEU n 
1 217 GLU n 
1 218 TRP n 
1 219 ILE n 
1 220 LYS n 
1 221 GLU n 
1 222 THR n 
1 223 MET n 
1 224 THR n 
1 225 ALA n 
1 226 ASN n 
# 
loop_
_pdbx_poly_seq_scheme.asym_id 
_pdbx_poly_seq_scheme.entity_id 
_pdbx_poly_seq_scheme.seq_id 
_pdbx_poly_seq_scheme.mon_id 
_pdbx_poly_seq_scheme.ndb_seq_num 
_pdbx_poly_seq_scheme.pdb_seq_num 
_pdbx_poly_seq_scheme.auth_seq_num 
_pdbx_poly_seq_scheme.pdb_mon_id 
_pdbx_poly_seq_scheme.auth_mon_id 
_pdbx_poly_seq_scheme.pdb_strand_id 
_pdbx_poly_seq_scheme.pdb_ins_code 
_pdbx_poly_seq_scheme.hetero 
A 1   1 ARG   1 1   1   ARG ARG A ? n 
A 1   2 ILE   2 2   2   ILE ILE A ? n 
A 1   3 ILE   3 3   3   ILE ILE A ? n 
A 1   4 GLY   4 4   4   GLY GLY A ? n 
A 1   5 GLY   5 5   5   GLY GLY A ? n 
A 1   6 TRP   6 6   6   TRP TRP A ? n 
A 1   7 ASP   7 7   7   ASP ASP A ? n 
A 1   8 CYS   8 8   8   CYS CYS A ? n 
A 1   9 THR   9 9   9   THR THR A ? n 
A 1  10 LYS  10 10  10  LYS LYS A ? n 
A 1  11 ASN  11 11  11  ASN ASN A ? n 
A 1  12 SER  12 12  12  SER SER A ? n 
A 1  13 GLN  13 13  13  GLN GLN A ? n 
A 1  14 PRO  14 14  14  PRO PRO A ? n 
A 1  15 TRP  15 15  15  TRP TRP A ? n 
A 1  16 GLN  16 16  16  GLN GLN A ? n 
A 1  17 ALA  17 17  17  ALA ALA A ? n 
A 1  18 ALA  18 18  18  ALA ALA A ? n 
A 1  19 LEU  19 19  19  LEU LEU A ? n 
A 1  20 TYR  20 20  20  TYR TYR A ? n 
A 1  21 HIS  21 21  21  HIS HIS A ? n 
A 1  22 TYR  22 22  22  TYR TYR A ? n 
A 1  23 SER  23 23  23  SER SER A ? n 
A 1  24 LYS  24 24  24  LYS LYS A ? n 
A 1  25 PHE  25 25  25  PHE PHE A ? n 
A 1  26 GLN  26 26  26  GLN GLN A ? n 
A 1  27 CYS  27 27  27  CYS CYS A ? n 
A 1  28 GLY  28 28  28  GLY GLY A ? n 
A 1  29 GLY  29 29  29  GLY GLY A ? n 
A 1  30 VAL  30 30  30  VAL VAL A ? n 
A 1  31 LEU  31 31  31  LEU LEU A ? n 
A 1  32 VAL  32 32  32  VAL VAL A ? n 
A 1  33 HIS  33 33  33  HIS HIS A ? n 
A 1  34 PRO  34 34  34  PRO PRO A ? n 
A 1  35 GLU  35 35  35  GLU GLU A ? n 
A 1  36 TRP  36 36  36  TRP TRP A ? n 
A 1  37 VAL  37 37  37  VAL VAL A ? n 
A 1  38 LEU  38 38  38  LEU LEU A ? n 
A 1  39 THR  39 39  39  THR THR A ? n 
A 1  40 ALA  40 40  40  ALA ALA A ? n 
A 1  41 ALA  41 41  41  ALA ALA A ? n 
A 1  42 HIS  42 42  42  HIS HIS A ? n 
A 1  43 CYS  43 43  43  CYS CYS A ? n 
A 1  44 ILE  44 44  44  ILE ILE A ? n 
A 1  45 ASN  45 45  45  ASN ASN A ? n 
A 1  46 ASP  46 46  46  ASP ASP A ? n 
A 1  47 ASN  47 47  47  ASN ASN A ? n 
A 1  48 TYR  48 48  48  TYR TYR A ? n 
A 1  49 GLN  49 49  49  GLN GLN A ? n 
A 1  50 LEU  50 50  50  LEU LEU A ? n 
A 1  51 TRP  51 51  51  TRP TRP A ? n 
A 1  52 LEU  52 52  52  LEU LEU A ? n 
A 1  53 GLY  53 53  53  GLY GLY A ? n 
A 1  54 ARG  54 54  54  ARG ARG A ? n 
A 1  55 TYR  55 55  55  TYR TYR A ? n 
A 1  56 ASN  56 56  56  ASN ASN A ? n 
A 1  57 LEU  57 57  57  LEU LEU A ? n 
A 1  58 PHE  58 58  58  PHE PHE A ? n 
A 1  59 GLU  59 59  59  GLU GLU A ? n 
A 1  60 HIS  60 60  60  HIS HIS A ? n 
A 1  61 GLU  61 61  61  GLU GLU A ? n 
A 1  62 ASP  62 62  62  ASP ASP A ? n 
A 1  63 THR  63 63  63  THR THR A ? n 
A 1  64 ALA  64 64  64  ALA ALA A ? n 
A 1  65 GLN  65 65  65  GLN GLN A ? n 
A 1  66 PHE  66 66  66  PHE PHE A ? n 
A 1  67 VAL  67 67  67  VAL VAL A ? n 
A 1  68 GLN  68 68  68  GLN GLN A ? n 
A 1  69 VAL  69 69  69  VAL VAL A ? n 
A 1  70 ARG  70 70  70  ARG ARG A ? n 
A 1  71 GLU  71 71  71  GLU GLU A ? n 
A 1  72 SER  72 72  72  SER SER A ? n 
A 1  73 PHE  73 73  73  PHE PHE A ? n 
A 1  74 PRO  74 74  74  PRO PRO A ? n 
A 1  75 HIS  75 75  75  HIS HIS A ? n 
A 1  76 PRO  76 76  76  PRO PRO A ? n 
A 1  77 GLU  77 77  77  GLU GLU A ? n 
A 1  78 PHE  78 78  78  PHE PHE A ? n 
A 1  79 ASN  79 79  79  ASN ASN A ? n 
A 1  80 GLU  80 80  80  GLU GLU A ? n 
A 1  81 GLU  81 81  81  GLU GLU A ? n 
A 1  82 ASP  82 82  82  ASP ASP A ? n 
A 1  83 TYR  83 83  83  TYR TYR A ? n 
A 1  84 SER  84 84  84  SER SER A ? n 
A 1  85 HIS  85 85  85  HIS HIS A ? n 
A 1  86 ASP  86 86  86  ASP ASP A ? n 
A 1  87 ILE  87 87  87  ILE ILE A ? n 
A 1  88 MET  88 88  88  MET MET A ? n 
A 1  89 LEU  89 89  89  LEU LEU A ? n 
A 1  90 LEU  90 90  90  LEU LEU A ? n 
A 1  91 ARG  91 91  91  ARG ARG A ? n 
A 1  92 LEU  92 92  92  LEU LEU A ? n 
A 1  93 ALA  93 93  93  ALA ALA A ? n 
A 1  94 GLU  94 94  94  GLU GLU A ? n 
A 1  95 PRO  95 95  95  PRO PRO A ? n 
A 1  96 ALA  96 96  96  ALA ALA A ? n 
A 1  97 GLN  97 97  97  GLN GLN A ? n 
A 1  98 ILE  98 98  98  ILE ILE A ? n 
A 1  99 THR  99 99  99  THR THR A ? n 
A 1 100 ASP 100 100 100 ASP ASP A ? n 
A 1 101 ALA 101 101 101 ALA ALA A ? n 
A 1 102 VAL 102 102 102 VAL VAL A ? n 
A 1 103 ARG 103 103 103 ARG ARG A ? n 
A 1 104 VAL 104 104 104 VAL VAL A ? n 
A 1 105 LEU 105 105 105 LEU LEU A ? n 
A 1 106 ASP 106 106 106 ASP ASP A ? n 
A 1 107 LEU 107 107 107 LEU LEU A ? n 
A 1 108 PRO 108 108 108 PRO PRO A ? n 
A 1 109 THR 109 109 109 THR THR A ? n 
A 1 110 GLN 110 110 110 GLN GLN A ? n 
A 1 111 GLU 111 111 111 GLU GLU A ? n 
A 1 112 PRO 112 112 112 PRO PRO A ? n 
A 1 113 GLN 113 113 113 GLN GLN A ? n 
A 1 114 VAL 114 114 114 VAL VAL A ? n 
A 1 115 GLY 115 115 115 GLY GLY A ? n 
A 1 116 SER 116 116 116 SER SER A ? n 
A 1 117 THR 117 117 117 THR THR A ? n 
A 1 118 CYS 118 118 118 CYS CYS A ? n 
A 1 119 TYR 119 119 119 TYR TYR A ? n 
A 1 120 ALA 120 120 120 ALA ALA A ? n 
A 1 121 SER 121 121 121 SER SER A ? n 
A 1 122 GLY 122 122 122 GLY GLY A ? n 
A 1 123 TRP 123 123 123 TRP TRP A ? n 
A 1 124 GLY 124 124 124 GLY GLY A ? n 
A 1 125 SER 125 125 125 SER SER A ? n 
A 1 126 ILE 126 126 126 ILE ILE A ? n 
A 1 127 GLU 127 127 127 GLU GLU A ? n 
A 1 128 PRO 128 128 128 PRO PRO A ? n 
A 1 129 ASP 129 129 129 ASP ASP A ? n 
A 1 130 LYS 130 130 130 LYS LYS A ? n 
A 1 131 PHE 131 131 131 PHE PHE A ? n 
A 1 132 ILE 132 132 132 ILE ILE A ? n 
A 1 133 TYR 133 133 133 TYR TYR A ? n 
A 1 134 PRO 134 134 134 PRO PRO A ? n 
A 1 135 ASP 135 135 135 ASP ASP A ? n 
A 1 136 ASP 136 136 136 ASP ASP A ? n 
A 1 137 LEU 137 137 137 LEU LEU A ? n 
A 1 138 GLN 138 138 138 GLN GLN A ? n 
A 1 139 CYS 139 139 139 CYS CYS A ? n 
A 1 140 VAL 140 140 140 VAL VAL A ? n 
A 1 141 ASP 141 141 141 ASP ASP A ? n 
A 1 142 LEU 142 142 142 LEU LEU A ? n 
A 1 143 GLU 143 143 143 GLU GLU A ? n 
A 1 144 LEU 144 144 144 LEU LEU A ? n 
A 1 145 LEU 145 145 145 LEU LEU A ? n 
A 1 146 SER 146 146 146 SER SER A ? n 
A 1 147 ASN 147 147 147 ASN ASN A ? n 
A 1 148 ASP 148 148 148 ASP ASP A ? n 
A 1 149 ILE 149 149 149 ILE ILE A ? n 
A 1 150 CYS 150 150 150 CYS CYS A ? n 
A 1 151 ALA 151 151 151 ALA ALA A ? n 
A 1 152 ASN 152 152 152 ASN ASN A ? n 
A 1 153 ALA 153 153 153 ALA ALA A ? n 
A 1 154 HIS 154 154 154 HIS HIS A ? n 
A 1 155 SER 155 155 155 SER SER A ? n 
A 1 156 GLN 156 156 156 GLN GLN A ? n 
A 1 157 LYS 157 157 157 LYS LYS A ? n 
A 1 158 VAL 158 158 158 VAL VAL A ? n 
A 1 159 THR 159 159 159 THR THR A ? n 
A 1 160 GLU 160 160 160 GLU GLU A ? n 
A 1 161 PHE 161 161 161 PHE PHE A ? n 
A 1 162 MET 162 162 162 MET MET A ? n 
A 1 163 LEU 163 163 163 LEU LEU A ? n 
A 1 164 CYS 164 164 164 CYS CYS A ? n 
A 1 165 ALA 165 165 165 ALA ALA A ? n 
A 1 166 GLY 166 166 166 GLY GLY A ? n 
A 1 167 HIS 167 167 167 HIS HIS A ? n 
A 1 168 LEU 168 168 168 LEU LEU A ? n 
A 1 169 GLU 169 169 169 GLU GLU A ? n 
A 1 170 GLY 170 170 170 GLY GLY A ? n 
A 1 171 GLY 171 171 171 GLY GLY A ? n 
A 1 172 LYS 172 172 172 LYS LYS A ? n 
A 1 173 ASP 173 173 173 ASP ASP A ? n 
A 1 174 THR 174 174 174 THR THR A ? n 
A 1 175 CYS 175 175 175 CYS CYS A ? n 
A 1 176 VAL 176 176 176 VAL VAL A ? n 
A 1 177 GLY 177 177 177 GLY GLY A ? n 
A 1 178 ASP 178 178 178 ASP ASP A ? n 
A 1 179 SER 179 179 179 SER SER A ? n 
A 1 180 GLY 180 180 180 GLY GLY A ? n 
A 1 181 GLY 181 181 181 GLY GLY A ? n 
A 1 182 PRO 182 182 182 PRO PRO A ? n 
A 1 183 LEU 183 183 183 LEU LEU A ? n 
A 1 184 ILE 184 184 184 ILE ILE A ? n 
A 1 185 CYS 185 185 185 CYS CYS A ? n 
A 1 186 ASP 186 186 186 ASP ASP A ? n 
A 1 187 GLY 187 187 187 GLY GLY A ? n 
A 1 188 VAL 188 188 188 VAL VAL A ? n 
A 1 189 LEU 189 189 189 LEU LEU A ? n 
A 1 190 GLN 190 190 190 GLN GLN A ? n 
A 1 191 GLY 191 191 191 GLY GLY A ? n 
A 1 192 ILE 192 192 192 ILE ILE A ? n 
A 1 193 THR 193 193 193 THR THR A ? n 
A 1 194 SER 194 194 194 SER SER A ? n 
A 1 195 TRP 195 195 195 TRP TRP A ? n 
A 1 196 GLY 196 196 196 GLY GLY A ? n 
A 1 197 HIS 197 197 197 HIS HIS A ? n 
A 1 198 VAL 198 198 198 VAL VAL A ? n 
A 1 199 PRO 199 199 199 PRO PRO A ? n 
A 1 200 CYS 200 200 200 CYS CYS A ? n 
A 1 201 GLY 201 201 201 GLY GLY A ? n 
A 1 202 SER 202 202 202 SER SER A ? n 
A 1 203 PRO 203 203 203 PRO PRO A ? n 
A 1 204 ASN 204 204 204 ASN ASN A ? n 
A 1 205 MET 205 205 205 MET MET A ? n 
A 1 206 PRO 206 206 206 PRO PRO A ? n 
A 1 207 ALA 207 207 207 ALA ALA A ? n 
A 1 208 VAL 208 208 208 VAL VAL A ? n 
A 1 209 TYR 209 209 209 TYR TYR A ? n 
A 1 210 THR 210 210 210 THR THR A ? n 
A 1 211 LYS 211 211 211 LYS LYS A ? n 
A 1 212 VAL 212 212 212 VAL VAL A ? n 
A 1 213 ILE 213 213 213 ILE ILE A ? n 
A 1 214 SER 214 214 214 SER SER A ? n 
A 1 215 HIS 215 215 215 HIS HIS A ? n 
A 1 216 LEU 216 216 216 LEU LEU A ? n 
A 1 217 GLU 217 217 217 GLU GLU A ? n 
A 1 218 TRP 218 218 218 TRP TRP A ? n 
A 1 219 ILE 219 219 219 ILE ILE A ? n 
A 1 220 LYS 220 220 220 LYS LYS A ? n 
A 1 221 GLU 221 221 221 GLU GLU A ? n 
A 1 222 THR 222 222 222 THR THR A ? n 
A 1 223 MET 223 223 223 MET MET A ? n 
A 1 224 THR 224 224 224 THR THR A ? n 
A 1 225 ALA 225 225 225 ALA ALA A ? n 
A 1 226 ASN 226 226 226 ASN ASN A ? n 
# 
loop_
_atom_site.group_PDB 
_atom_site.id 
_atom_site.type_symbol 
_atom_site.label_atom_id 
_atom_site.label_alt_id 
_atom_site.label_comp_id 
_atom_site.label_asym_id 
_atom_site.label_entity_id 
_atom_site.label_seq_id 
_atom_site.pdbx_PDB_ins_code 
_atom_site.Cartn_x 
_atom_site.Cartn_y 
_atom_site.Cartn_z 
_atom_site.occupancy 
_atom_site.B_iso_or_equiv 
_atom_site.pdbx_formal_charge 
_atom_site.auth_seq_id 
_atom_site.auth_comp_id 
_atom_site.auth_asym_id 
_atom_site.auth_atom_id 
_atom_site.pdbx_PDB_model_num 
ATOM 1    N N   ? ARG A 1   1 ?   5.779   3.794  -6.557 1.000 85.220 ? 1   ARG A N   1 
ATOM 2    C CA  ? ARG A 1   1 ?   6.444   3.670  -7.850 1.000 85.220 ? 1   ARG A CA  1 
ATOM 3    C C   ? ARG A 1   1 ?   6.117   2.334  -8.509 1.000 85.220 ? 1   ARG A C   1 
ATOM 4    C CB  ? ARG A 1   1 ?   7.959   3.820  -7.692 1.000 85.220 ? 1   ARG A CB  1 
ATOM 5    O O   ? ARG A 1   1 ?   6.169   1.287  -7.860 1.000 85.220 ? 1   ARG A O   1 
ATOM 6    C CG  ? ARG A 1   1 ?   8.392   5.180  -7.169 1.000 85.220 ? 1   ARG A CG  1 
ATOM 7    C CD  ? ARG A 1   1 ?   9.899   5.253  -6.968 1.000 85.220 ? 1   ARG A CD  1 
ATOM 8    N NE  ? ARG A 1   1 ?  10.305   6.532  -6.391 1.000 85.220 ? 1   ARG A NE  1 
ATOM 9    N NH1 ? ARG A 1   1 ?  12.476   5.878  -5.948 1.000 85.220 ? 1   ARG A NH1 1 
ATOM 10   N NH2 ? ARG A 1   1 ?  11.781   7.997  -5.416 1.000 85.220 ? 1   ARG A NH2 1 
ATOM 11   C CZ  ? ARG A 1   1 ?  11.520   6.799  -5.920 1.000 85.220 ? 1   ARG A CZ  1 
ATOM 12   N N   ? ILE A 1   2 ?   5.805   2.383  -9.787 1.000 89.850 ? 2   ILE A N   1 
ATOM 13   C CA  ? ILE A 1   2 ?   5.692   1.199 -10.633 1.000 89.850 ? 2   ILE A CA  1 
ATOM 14   C C   ? ILE A 1   2 ?   6.755   1.244 -11.728 1.000 89.850 ? 2   ILE A C   1 
ATOM 15   C CB  ? ILE A 1   2 ?   4.284   1.083 -11.257 1.000 89.850 ? 2   ILE A CB  1 
ATOM 16   O O   ? ILE A 1   2 ?   6.624   1.993 -12.699 1.000 89.850 ? 2   ILE A O   1 
ATOM 17   C CG1 ? ILE A 1   2 ?   3.219   0.981 -10.159 1.000 89.850 ? 2   ILE A CG1 1 
ATOM 18   C CG2 ? ILE A 1   2 ?   4.210  -0.119 -12.204 1.000 89.850 ? 2   ILE A CG2 1 
ATOM 19   C CD1 ? ILE A 1   2 ?   3.256  -0.326  -9.380 1.000 89.850 ? 2   ILE A CD1 1 
ATOM 20   N N   ? ILE A 1   3 ?   7.898   0.491 -11.608 1.000 91.180 ? 3   ILE A N   1 
ATOM 21   C CA  ? ILE A 1   3 ?   9.013   0.451 -12.548 1.000 91.180 ? 3   ILE A CA  1 
ATOM 22   C C   ? ILE A 1   3 ?   8.859  -0.747 -13.481 1.000 91.180 ? 3   ILE A C   1 
ATOM 23   C CB  ? ILE A 1   3 ?  10.370   0.387 -11.812 1.000 91.180 ? 3   ILE A CB  1 
ATOM 24   O O   ? ILE A 1   3 ?   8.653  -1.875 -13.026 1.000 91.180 ? 3   ILE A O   1 
ATOM 25   C CG1 ? ILE A 1   3 ?  10.480   1.526 -10.792 1.000 91.180 ? 3   ILE A CG1 1 
ATOM 26   C CG2 ? ILE A 1   3 ?  11.529   0.433 -12.812 1.000 91.180 ? 3   ILE A CG2 1 
ATOM 27   C CD1 ? ILE A 1   3 ?  10.327   2.915 -11.397 1.000 91.180 ? 3   ILE A CD1 1 
ATOM 28   N N   ? GLY A 1   4 ?   8.999  -0.409 -14.813 1.000 91.080 ? 4   GLY A N   1 
ATOM 29   C CA  ? GLY A 1   4 ?   8.946  -1.494 -15.780 1.000 91.080 ? 4   GLY A CA  1 
ATOM 30   C C   ? GLY A 1   4 ?   7.546  -2.037 -15.992 1.000 91.080 ? 4   GLY A C   1 
ATOM 31   O O   ? GLY A 1   4 ?   7.376  -3.171 -16.445 1.000 91.080 ? 4   GLY A O   1 
ATOM 32   N N   ? GLY A 1   5 ?   6.463  -1.186 -15.464 1.000 92.790 ? 5   GLY A N   1 
ATOM 33   C CA  ? GLY A 1   5 ?   5.070  -1.580 -15.611 1.000 92.790 ? 5   GLY A CA  1 
ATOM 34   C C   ? GLY A 1   5 ?   4.445  -1.090 -16.903 1.000 92.790 ? 5   GLY A C   1 
ATOM 35   O O   ? GLY A 1   5 ?   5.154  -0.733 -17.847 1.000 92.790 ? 5   GLY A O   1 
ATOM 36   N N   ? TRP A 1   6 ?   3.157  -1.211 -16.963 1.000 94.500 ? 6   TRP A N   1 
ATOM 37   C CA  ? TRP A 1   6 ?   2.365  -0.790 -18.114 1.000 94.500 ? 6   TRP A CA  1 
ATOM 38   C C   ? TRP A 1   6 ?   1.106  -0.053 -17.669 1.000 94.500 ? 6   TRP A C   1 
ATOM 39   C CB  ? TRP A 1   6 ?   1.986  -1.997 -18.977 1.000 94.500 ? 6   TRP A CB  1 
ATOM 40   O O   ? TRP A 1   6 ?   0.760  -0.061 -16.485 1.000 94.500 ? 6   TRP A O   1 
ATOM 41   C CG  ? TRP A 1   6 ?   1.152  -3.018 -18.264 1.000 94.500 ? 6   TRP A CG  1 
ATOM 42   C CD1 ? TRP A 1   6 ?  -0.213  -3.091 -18.234 1.000 94.500 ? 6   TRP A CD1 1 
ATOM 43   C CD2 ? TRP A 1   6 ?   1.629  -4.110 -17.472 1.000 94.500 ? 6   TRP A CD2 1 
ATOM 44   C CE2 ? TRP A 1   6 ?   0.497  -4.806 -16.993 1.000 94.500 ? 6   TRP A CE2 1 
ATOM 45   C CE3 ? TRP A 1   6 ?   2.906  -4.569 -17.122 1.000 94.500 ? 6   TRP A CE3 1 
ATOM 46   N NE1 ? TRP A 1   6 ?  -0.613  -4.164 -17.471 1.000 94.500 ? 6   TRP A NE1 1 
ATOM 47   C CH2 ? TRP A 1   6 ?   1.865  -6.365 -15.853 1.000 94.500 ? 6   TRP A CH2 1 
ATOM 48   C CZ2 ? TRP A 1   6 ?   0.605  -5.937 -16.180 1.000 94.500 ? 6   TRP A CZ2 1 
ATOM 49   C CZ3 ? TRP A 1   6 ?   3.011  -5.695 -16.314 1.000 94.500 ? 6   TRP A CZ3 1 
ATOM 50   N N   ? ASP A 1   7 ?   0.481   0.727 -18.652 1.000 94.920 ? 7   ASP A N   1 
ATOM 51   C CA  ? ASP A 1   7 ?  -0.814   1.338 -18.372 1.000 94.920 ? 7   ASP A CA  1 
ATOM 52   C C   ? ASP A 1   7 ?  -1.881   0.274 -18.124 1.000 94.920 ? 7   ASP A C   1 
ATOM 53   C CB  ? ASP A 1   7 ?  -1.239   2.249 -19.526 1.000 94.920 ? 7   ASP A CB  1 
ATOM 54   O O   ? ASP A 1   7 ?  -2.086  -0.613 -18.955 1.000 94.920 ? 7   ASP A O   1 
ATOM 55   C CG  ? ASP A 1   7 ?  -0.380   3.496 -19.644 1.000 94.920 ? 7   ASP A CG  1 
ATOM 56   O OD1 ? ASP A 1   7 ?   0.367   3.814 -18.693 1.000 94.920 ? 7   ASP A OD1 1 
ATOM 57   O OD2 ? ASP A 1   7 ?  -0.453   4.168 -20.696 1.000 94.920 ? 7   ASP A OD2 1 
ATOM 58   N N   ? CYS A 1   8 ?  -2.472   0.399 -16.953 1.000 95.680 ? 8   CYS A N   1 
ATOM 59   C CA  ? CYS A 1   8 ?  -3.577  -0.511 -16.670 1.000 95.680 ? 8   CYS A CA  1 
ATOM 60   C C   ? CYS A 1   8 ?  -4.752  -0.249 -17.605 1.000 95.680 ? 8   CYS A C   1 
ATOM 61   C CB  ? CYS A 1   8 ?  -4.029  -0.370 -15.217 1.000 95.680 ? 8   CYS A CB  1 
ATOM 62   O O   ? CYS A 1   8 ?  -4.989   0.891 -18.007 1.000 95.680 ? 8   CYS A O   1 
ATOM 63   S SG  ? CYS A 1   8 ?  -2.762  -0.828 -14.013 1.000 95.680 ? 8   CYS A SG  1 
ATOM 64   N N   ? THR A 1   9 ?  -5.368  -1.401 -17.942 1.000 95.060 ? 9   THR A N   1 
ATOM 65   C CA  ? THR A 1   9 ?  -6.633  -1.224 -18.647 1.000 95.060 ? 9   THR A CA  1 
ATOM 66   C C   ? THR A 1   9 ?  -7.657  -0.526 -17.756 1.000 95.060 ? 9   THR A C   1 
ATOM 67   C CB  ? THR A 1   9 ?  -7.199  -2.573 -19.125 1.000 95.060 ? 9   THR A CB  1 
ATOM 68   O O   ? THR A 1   9 ?  -7.725  -0.793 -16.554 1.000 95.060 ? 9   THR A O   1 
ATOM 69   C CG2 ? THR A 1   9 ?  -8.466  -2.377 -19.952 1.000 95.060 ? 9   THR A CG2 1 
ATOM 70   O OG1 ? THR A 1   9 ?  -6.217  -3.240 -19.928 1.000 95.060 ? 9   THR A OG1 1 
ATOM 71   N N   ? LYS A 1  10 ?  -8.369   0.442 -18.334 1.000 94.020 ? 10  LYS A N   1 
ATOM 72   C CA  ? LYS A 1  10 ?  -9.392   1.158 -17.577 1.000 94.020 ? 10  LYS A CA  1 
ATOM 73   C C   ? LYS A 1  10 ? -10.322   0.187 -16.854 1.000 94.020 ? 10  LYS A C   1 
ATOM 74   C CB  ? LYS A 1  10 ? -10.202   2.072 -18.498 1.000 94.020 ? 10  LYS A CB  1 
ATOM 75   O O   ? LYS A 1  10 ? -10.770  -0.802 -17.438 1.000 94.020 ? 10  LYS A O   1 
ATOM 76   C CG  ? LYS A 1  10 ? -11.066   3.085 -17.762 1.000 94.020 ? 10  LYS A CG  1 
ATOM 77   C CD  ? LYS A 1  10 ? -11.715   4.070 -18.725 1.000 94.020 ? 10  LYS A CD  1 
ATOM 78   C CE  ? LYS A 1  10 ? -12.582   5.083 -17.990 1.000 94.020 ? 10  LYS A CE  1 
ATOM 79   N NZ  ? LYS A 1  10 ? -13.180   6.083 -18.925 1.000 94.020 ? 10  LYS A NZ  1 
ATOM 80   N N   ? ASN A 1  11 ? -10.515   0.418 -15.532 1.000 92.760 ? 11  ASN A N   1 
ATOM 81   C CA  ? ASN A 1  11 ? -11.430  -0.298 -14.650 1.000 92.760 ? 11  ASN A CA  1 
ATOM 82   C C   ? ASN A 1  11 ? -10.966  -1.732 -14.406 1.000 92.760 ? 11  ASN A C   1 
ATOM 83   C CB  ? ASN A 1  11 ? -12.847  -0.290 -15.226 1.000 92.760 ? 11  ASN A CB  1 
ATOM 84   O O   ? ASN A 1  11 ? -11.725  -2.555 -13.893 1.000 92.760 ? 11  ASN A O   1 
ATOM 85   C CG  ? ASN A 1  11 ? -13.442   1.103 -15.294 1.000 92.760 ? 11  ASN A CG  1 
ATOM 86   N ND2 ? ASN A 1  11 ? -14.281   1.342 -16.296 1.000 92.760 ? 11  ASN A ND2 1 
ATOM 87   O OD1 ? ASN A 1  11 ? -13.149   1.958 -14.455 1.000 92.760 ? 11  ASN A OD1 1 
ATOM 88   N N   ? SER A 1  12 ?  -9.767  -2.111 -14.802 1.000 95.240 ? 12  SER A N   1 
ATOM 89   C CA  ? SER A 1  12 ?  -9.215  -3.441 -14.568 1.000 95.240 ? 12  SER A CA  1 
ATOM 90   C C   ? SER A 1  12 ?  -8.841  -3.635 -13.103 1.000 95.240 ? 12  SER A C   1 
ATOM 91   C CB  ? SER A 1  12 ?  -7.989  -3.676 -15.451 1.000 95.240 ? 12  SER A CB  1 
ATOM 92   O O   ? SER A 1  12 ?  -8.649  -4.765 -12.650 1.000 95.240 ? 12  SER A O   1 
ATOM 93   O OG  ? SER A 1  12 ?  -6.962  -2.749 -15.142 1.000 95.240 ? 12  SER A OG  1 
ATOM 94   N N   ? GLN A 1  13 ?  -8.694  -2.634 -12.304 1.000 96.690 ? 13  GLN A N   1 
ATOM 95   C CA  ? GLN A 1  13 ?  -8.405  -2.652 -10.874 1.000 96.690 ? 13  GLN A CA  1 
ATOM 96   C C   ? GLN A 1  13 ?  -9.489  -1.922 -10.085 1.000 96.690 ? 13  GLN A C   1 
ATOM 97   C CB  ? GLN A 1  13 ?  -7.039  -2.024 -10.594 1.000 96.690 ? 13  GLN A CB  1 
ATOM 98   O O   ? GLN A 1  13 ?  -9.217  -0.908  -9.439 1.000 96.690 ? 13  GLN A O   1 
ATOM 99   C CG  ? GLN A 1  13 ?  -5.902  -2.639 -11.399 1.000 96.690 ? 13  GLN A CG  1 
ATOM 100  C CD  ? GLN A 1  13 ?  -5.938  -4.156 -11.399 1.000 96.690 ? 13  GLN A CD  1 
ATOM 101  N NE2 ? GLN A 1  13 ?  -5.544  -4.759 -12.516 1.000 96.690 ? 13  GLN A NE2 1 
ATOM 102  O OE1 ? GLN A 1  13 ?  -6.315  -4.781 -10.402 1.000 96.690 ? 13  GLN A OE1 1 
ATOM 103  N N   ? PRO A 1  14 ? -10.707  -2.438  -9.990 1.000 97.030 ? 14  PRO A N   1 
ATOM 104  C CA  ? PRO A 1  14 ? -11.857  -1.729  -9.424 1.000 97.030 ? 14  PRO A CA  1 
ATOM 105  C C   ? PRO A 1  14 ? -11.805  -1.643  -7.900 1.000 97.030 ? 14  PRO A C   1 
ATOM 106  C CB  ? PRO A 1  14 ? -13.050  -2.570  -9.883 1.000 97.030 ? 14  PRO A CB  1 
ATOM 107  O O   ? PRO A 1  14 ? -12.569  -0.887  -7.294 1.000 97.030 ? 14  PRO A O   1 
ATOM 108  C CG  ? PRO A 1  14 ? -12.502  -3.950 -10.055 1.000 97.030 ? 14  PRO A CG  1 
ATOM 109  C CD  ? PRO A 1  14 ? -11.102  -3.843 -10.589 1.000 97.030 ? 14  PRO A CD  1 
ATOM 110  N N   ? TRP A 1  15 ? -10.825  -2.247  -7.274 1.000 97.760 ? 15  TRP A N   1 
ATOM 111  C CA  ? TRP A 1  15 ? -10.625  -2.242  -5.828 1.000 97.760 ? 15  TRP A CA  1 
ATOM 112  C C   ? TRP A 1  15 ?  -9.637  -1.155  -5.419 1.000 97.760 ? 15  TRP A C   1 
ATOM 113  C CB  ? TRP A 1  15 ? -10.127  -3.608  -5.349 1.000 97.760 ? 15  TRP A CB  1 
ATOM 114  O O   ? TRP A 1  15 ?  -9.474  -0.872  -4.229 1.000 97.760 ? 15  TRP A O   1 
ATOM 115  C CG  ? TRP A 1  15 ?  -9.086  -4.222  -6.237 1.000 97.760 ? 15  TRP A CG  1 
ATOM 116  C CD1 ? TRP A 1  15 ?  -7.729  -4.093  -6.127 1.000 97.760 ? 15  TRP A CD1 1 
ATOM 117  C CD2 ? TRP A 1  15 ?  -9.319  -5.059  -7.374 1.000 97.760 ? 15  TRP A CD2 1 
ATOM 118  C CE2 ? TRP A 1  15 ?  -8.056  -5.402  -7.906 1.000 97.760 ? 15  TRP A CE2 1 
ATOM 119  C CE3 ? TRP A 1  15 ? -10.474  -5.554  -7.994 1.000 97.760 ? 15  TRP A CE3 1 
ATOM 120  N NE1 ? TRP A 1  15 ?  -7.104  -4.800  -7.128 1.000 97.760 ? 15  TRP A NE1 1 
ATOM 121  C CH2 ? TRP A 1  15 ?  -9.062  -6.688  -9.619 1.000 97.760 ? 15  TRP A CH2 1 
ATOM 122  C CZ2 ? TRP A 1  15 ?  -7.916  -6.218  -9.031 1.000 97.760 ? 15  TRP A CZ2 1 
ATOM 123  C CZ3 ? TRP A 1  15 ? -10.333  -6.365  -9.114 1.000 97.760 ? 15  TRP A CZ3 1 
ATOM 124  N N   ? GLN A 1  16 ?  -8.871  -0.633  -6.378 1.000 97.650 ? 16  GLN A N   1 
ATOM 125  C CA  ? GLN A 1  16 ?  -7.830   0.358  -6.127 1.000 97.650 ? 16  GLN A CA  1 
ATOM 126  C C   ? GLN A 1  16 ?  -8.425   1.663  -5.607 1.000 97.650 ? 16  GLN A C   1 
ATOM 127  C CB  ? GLN A 1  16 ?  -7.020   0.620  -7.399 1.000 97.650 ? 16  GLN A CB  1 
ATOM 128  O O   ? GLN A 1  16 ?  -9.379   2.190  -6.184 1.000 97.650 ? 16  GLN A O   1 
ATOM 129  C CG  ? GLN A 1  16 ?  -5.868   1.596  -7.204 1.000 97.650 ? 16  GLN A CG  1 
ATOM 130  C CD  ? GLN A 1  16 ?  -4.716   0.996  -6.420 1.000 97.650 ? 16  GLN A CD  1 
ATOM 131  N NE2 ? GLN A 1  16 ?  -4.095   1.803  -5.567 1.000 97.650 ? 16  GLN A NE2 1 
ATOM 132  O OE1 ? GLN A 1  16 ?  -4.389  -0.185  -6.578 1.000 97.650 ? 16  GLN A OE1 1 
ATOM 133  N N   ? ALA A 1  17 ?  -7.855   2.206  -4.500 1.000 97.380 ? 17  ALA A N   1 
ATOM 134  C CA  ? ALA A 1  17 ?  -8.292   3.457  -3.885 1.000 97.380 ? 17  ALA A CA  1 
ATOM 135  C C   ? ALA A 1  17 ?  -7.168   4.489  -3.885 1.000 97.380 ? 17  ALA A C   1 
ATOM 136  C CB  ? ALA A 1  17 ?  -8.781   3.207  -2.461 1.000 97.380 ? 17  ALA A CB  1 
ATOM 137  O O   ? ALA A 1  17 ?  -5.999   4.143  -3.700 1.000 97.380 ? 17  ALA A O   1 
ATOM 138  N N   ? ALA A 1  18 ?  -7.577   5.717  -4.127 1.000 96.670 ? 18  ALA A N   1 
ATOM 139  C CA  ? ALA A 1  18 ?  -6.622   6.822  -4.082 1.000 96.670 ? 18  ALA A CA  1 
ATOM 140  C C   ? ALA A 1  18 ?  -6.852   7.697  -2.853 1.000 96.670 ? 18  ALA A C   1 
ATOM 141  C CB  ? ALA A 1  18 ?  -6.718   7.660  -5.354 1.000 96.670 ? 18  ALA A CB  1 
ATOM 142  O O   ? ALA A 1  18 ?  -7.940   8.249  -2.672 1.000 96.670 ? 18  ALA A O   1 
ATOM 143  N N   ? LEU A 1  19 ?  -5.815   7.776  -2.083 1.000 95.840 ? 19  LEU A N   1 
ATOM 144  C CA  ? LEU A 1  19 ?  -5.859   8.626  -0.899 1.000 95.840 ? 19  LEU A CA  1 
ATOM 145  C C   ? LEU A 1  19 ?  -5.152   9.953  -1.156 1.000 95.840 ? 19  LEU A C   1 
ATOM 146  C CB  ? LEU A 1  19 ?  -5.216   7.915   0.295 1.000 95.840 ? 19  LEU A CB  1 
ATOM 147  O O   ? LEU A 1  19 ?  -3.991   9.973  -1.569 1.000 95.840 ? 19  LEU A O   1 
ATOM 148  C CG  ? LEU A 1  19 ?  -5.949   6.681   0.824 1.000 95.840 ? 19  LEU A CG  1 
ATOM 149  C CD1 ? LEU A 1  19 ?  -4.983   5.775   1.580 1.000 95.840 ? 19  LEU A CD1 1 
ATOM 150  C CD2 ? LEU A 1  19 ?  -7.115   7.092   1.716 1.000 95.840 ? 19  LEU A CD2 1 
ATOM 151  N N   ? TYR A 1  20 ?  -5.904  11.000  -0.888 1.000 93.910 ? 20  TYR A N   1 
ATOM 152  C CA  ? TYR A 1  20 ?  -5.373  12.350  -1.042 1.000 93.910 ? 20  TYR A CA  1 
ATOM 153  C C   ? TYR A 1  20 ?  -5.229  13.037   0.311 1.000 93.910 ? 20  TYR A C   1 
ATOM 154  C CB  ? TYR A 1  20 ?  -6.276  13.182  -1.957 1.000 93.910 ? 20  TYR A CB  1 
ATOM 155  O O   ? TYR A 1  20 ?  -6.032  12.808   1.219 1.000 93.910 ? 20  TYR A O   1 
ATOM 156  C CG  ? TYR A 1  20 ?  -6.132  12.846  -3.421 1.000 93.910 ? 20  TYR A CG  1 
ATOM 157  C CD1 ? TYR A 1  20 ?  -5.376  13.652  -4.270 1.000 93.910 ? 20  TYR A CD1 1 
ATOM 158  C CD2 ? TYR A 1  20 ?  -6.751  11.723  -3.960 1.000 93.910 ? 20  TYR A CD2 1 
ATOM 159  C CE1 ? TYR A 1  20 ?  -5.242  13.348  -5.620 1.000 93.910 ? 20  TYR A CE1 1 
ATOM 160  C CE2 ? TYR A 1  20 ?  -6.623  11.409  -5.309 1.000 93.910 ? 20  TYR A CE2 1 
ATOM 161  O OH  ? TYR A 1  20 ?  -5.738  11.920  -7.466 1.000 93.910 ? 20  TYR A OH  1 
ATOM 162  C CZ  ? TYR A 1  20 ?  -5.868  12.226  -6.130 1.000 93.910 ? 20  TYR A CZ  1 
ATOM 163  N N   ? HIS A 1  21 ?  -4.204  13.747   0.403 1.000 90.380 ? 21  HIS A N   1 
ATOM 164  C CA  ? HIS A 1  21 ?  -4.101  14.789   1.419 1.000 90.380 ? 21  HIS A CA  1 
ATOM 165  C C   ? HIS A 1  21 ?  -4.218  16.177   0.799 1.000 90.380 ? 21  HIS A C   1 
ATOM 166  C CB  ? HIS A 1  21 ?  -2.780  14.665   2.181 1.000 90.380 ? 21  HIS A CB  1 
ATOM 167  O O   ? HIS A 1  21 ?  -3.306  16.631   0.105 1.000 90.380 ? 21  HIS A O   1 
ATOM 168  C CG  ? HIS A 1  21 ?  -2.650  15.629   3.317 1.000 90.380 ? 21  HIS A CG  1 
ATOM 169  C CD2 ? HIS A 1  21 ?  -3.546  16.030   4.250 1.000 90.380 ? 21  HIS A CD2 1 
ATOM 170  N ND1 ? HIS A 1  21 ?  -1.481  16.306   3.588 1.000 90.380 ? 21  HIS A ND1 1 
ATOM 171  C CE1 ? HIS A 1  21 ?  -1.664  17.084   4.642 1.000 90.380 ? 21  HIS A CE1 1 
ATOM 172  N NE2 ? HIS A 1  21 ?  -2.909  16.935   5.062 1.000 90.380 ? 21  HIS A NE2 1 
ATOM 173  N N   ? TYR A 1  22 ?  -5.437  16.774   1.013 1.000 87.800 ? 22  TYR A N   1 
ATOM 174  C CA  ? TYR A 1  22 ?  -5.796  17.971   0.261 1.000 87.800 ? 22  TYR A CA  1 
ATOM 175  C C   ? TYR A 1  22 ?  -5.780  17.699  -1.239 1.000 87.800 ? 22  TYR A C   1 
ATOM 176  C CB  ? TYR A 1  22 ?  -4.841  19.122   0.593 1.000 87.800 ? 22  TYR A CB  1 
ATOM 177  O O   ? TYR A 1  22 ?  -6.530  16.852  -1.730 1.000 87.800 ? 22  TYR A O   1 
ATOM 178  C CG  ? TYR A 1  22 ?  -4.908  19.569   2.033 1.000 87.800 ? 22  TYR A CG  1 
ATOM 179  C CD1 ? TYR A 1  22 ?  -6.038  20.214   2.531 1.000 87.800 ? 22  TYR A CD1 1 
ATOM 180  C CD2 ? TYR A 1  22 ?  -3.841  19.350   2.898 1.000 87.800 ? 22  TYR A CD2 1 
ATOM 181  C CE1 ? TYR A 1  22 ?  -6.103  20.630   3.856 1.000 87.800 ? 22  TYR A CE1 1 
ATOM 182  C CE2 ? TYR A 1  22 ?  -3.895  19.762   4.225 1.000 87.800 ? 22  TYR A CE2 1 
ATOM 183  O OH  ? TYR A 1  22 ?  -5.088  20.810   6.008 1.000 87.800 ? 22  TYR A OH  1 
ATOM 184  C CZ  ? TYR A 1  22 ?  -5.029  20.400   4.695 1.000 87.800 ? 22  TYR A CZ  1 
ATOM 185  N N   ? SER A 1  23 ?  -5.017  18.291  -2.033 1.000 86.650 ? 23  SER A N   1 
ATOM 186  C CA  ? SER A 1  23 ?  -5.069  18.124  -3.482 1.000 86.650 ? 23  SER A CA  1 
ATOM 187  C C   ? SER A 1  23 ?  -3.913  17.263  -3.981 1.000 86.650 ? 23  SER A C   1 
ATOM 188  C CB  ? SER A 1  23 ?  -5.041  19.484  -4.180 1.000 86.650 ? 23  SER A CB  1 
ATOM 189  O O   ? SER A 1  23 ?  -3.810  16.986  -5.178 1.000 86.650 ? 23  SER A O   1 
ATOM 190  O OG  ? SER A 1  23 ?  -3.870  20.203  -3.833 1.000 86.650 ? 23  SER A OG  1 
ATOM 191  N N   ? LYS A 1  24 ?  -3.185  16.700  -3.004 1.000 89.320 ? 24  LYS A N   1 
ATOM 192  C CA  ? LYS A 1  24 ?  -2.007  15.926  -3.387 1.000 89.320 ? 24  LYS A CA  1 
ATOM 193  C C   ? LYS A 1  24 ?  -2.214  14.439  -3.112 1.000 89.320 ? 24  LYS A C   1 
ATOM 194  C CB  ? LYS A 1  24 ?  -0.769  16.429  -2.645 1.000 89.320 ? 24  LYS A CB  1 
ATOM 195  O O   ? LYS A 1  24 ?  -2.592  14.054  -2.004 1.000 89.320 ? 24  LYS A O   1 
ATOM 196  C CG  ? LYS A 1  24 ?   0.527  15.757  -3.076 1.000 89.320 ? 24  LYS A CG  1 
ATOM 197  C CD  ? LYS A 1  24 ?   1.721  16.297  -2.300 1.000 89.320 ? 24  LYS A CD  1 
ATOM 198  C CE  ? LYS A 1  24 ?   3.005  15.566  -2.668 1.000 89.320 ? 24  LYS A CE  1 
ATOM 199  N NZ  ? LYS A 1  24 ?   4.174  16.069  -1.886 1.000 89.320 ? 24  LYS A NZ  1 
ATOM 200  N N   ? PHE A 1  25 ?  -1.998  13.655  -4.162 1.000 91.530 ? 25  PHE A N   1 
ATOM 201  C CA  ? PHE A 1  25 ?  -2.035  12.209  -3.977 1.000 91.530 ? 25  PHE A CA  1 
ATOM 202  C C   ? PHE A 1  25 ?  -0.978  11.765  -2.972 1.000 91.530 ? 25  PHE A C   1 
ATOM 203  C CB  ? PHE A 1  25 ?  -1.824  11.489  -5.313 1.000 91.530 ? 25  PHE A CB  1 
ATOM 204  O O   ? PHE A 1  25 ?   0.195  12.122  -3.099 1.000 91.530 ? 25  PHE A O   1 
ATOM 205  C CG  ? PHE A 1  25 ?  -1.679   9.997  -5.182 1.000 91.530 ? 25  PHE A CG  1 
ATOM 206  C CD1 ? PHE A 1  25 ?  -0.426   9.399  -5.237 1.000 91.530 ? 25  PHE A CD1 1 
ATOM 207  C CD2 ? PHE A 1  25 ?  -2.796   9.192  -5.003 1.000 91.530 ? 25  PHE A CD2 1 
ATOM 208  C CE1 ? PHE A 1  25 ?  -0.288   8.018  -5.116 1.000 91.530 ? 25  PHE A CE1 1 
ATOM 209  C CE2 ? PHE A 1  25 ?  -2.667   7.811  -4.882 1.000 91.530 ? 25  PHE A CE2 1 
ATOM 210  C CZ  ? PHE A 1  25 ?  -1.412   7.227  -4.940 1.000 91.530 ? 25  PHE A CZ  1 
ATOM 211  N N   ? GLN A 1  26 ?  -1.387  10.864  -1.968 1.000 92.050 ? 26  GLN A N   1 
ATOM 212  C CA  ? GLN A 1  26 ?  -0.472  10.489  -0.896 1.000 92.050 ? 26  GLN A CA  1 
ATOM 213  C C   ? GLN A 1  26 ?  -0.167   8.994  -0.931 1.000 92.050 ? 26  GLN A C   1 
ATOM 214  C CB  ? GLN A 1  26 ?  -1.053  10.874   0.466 1.000 92.050 ? 26  GLN A CB  1 
ATOM 215  O O   ? GLN A 1  26 ?   0.994   8.590  -0.846 1.000 92.050 ? 26  GLN A O   1 
ATOM 216  C CG  ? GLN A 1  26 ?  -0.066  10.734   1.617 1.000 92.050 ? 26  GLN A CG  1 
ATOM 217  C CD  ? GLN A 1  26 ?  -0.635  11.213   2.939 1.000 92.050 ? 26  GLN A CD  1 
ATOM 218  N NE2 ? GLN A 1  26 ?  -0.266  10.539   4.023 1.000 92.050 ? 26  GLN A NE2 1 
ATOM 219  O OE1 ? GLN A 1  26 ?  -1.399  12.183   2.986 1.000 92.050 ? 26  GLN A OE1 1 
ATOM 220  N N   ? CYS A 1  27 ?  -1.192   8.181  -1.015 1.000 95.560 ? 27  CYS A N   1 
ATOM 221  C CA  ? CYS A 1  27 ?  -1.049   6.730  -0.985 1.000 95.560 ? 27  CYS A CA  1 
ATOM 222  C C   ? CYS A 1  27 ?  -2.185   6.054  -1.744 1.000 95.560 ? 27  CYS A C   1 
ATOM 223  C CB  ? CYS A 1  27 ?  -1.017   6.225   0.457 1.000 95.560 ? 27  CYS A CB  1 
ATOM 224  O O   ? CYS A 1  27 ?  -3.195   6.689  -2.054 1.000 95.560 ? 27  CYS A O   1 
ATOM 225  S SG  ? CYS A 1  27 ?   0.552   6.529   1.299 1.000 95.560 ? 27  CYS A SG  1 
ATOM 226  N N   ? GLY A 1  28 ?  -1.961   4.813  -2.010 1.000 96.480 ? 28  GLY A N   1 
ATOM 227  C CA  ? GLY A 1  28 ?  -3.031   3.959  -2.499 1.000 96.480 ? 28  GLY A CA  1 
ATOM 228  C C   ? GLY A 1  28 ?  -3.738   3.196  -1.394 1.000 96.480 ? 28  GLY A C   1 
ATOM 229  O O   ? GLY A 1  28 ?  -3.399   3.342  -0.217 1.000 96.480 ? 28  GLY A O   1 
ATOM 230  N N   ? GLY A 1  29 ?  -4.724   2.423  -1.709 1.000 97.480 ? 29  GLY A N   1 
ATOM 231  C CA  ? GLY A 1  29 ?  -5.493   1.556  -0.831 1.000 97.480 ? 29  GLY A CA  1 
ATOM 232  C C   ? GLY A 1  29 ?  -6.297   0.510  -1.579 1.000 97.480 ? 29  GLY A C   1 
ATOM 233  O O   ? GLY A 1  29 ?  -6.305   0.491  -2.812 1.000 97.480 ? 29  GLY A O   1 
ATOM 234  N N   ? VAL A 1  30 ?  -6.891  -0.366  -0.756 1.000 98.400 ? 30  VAL A N   1 
ATOM 235  C CA  ? VAL A 1  30 ?  -7.675  -1.451  -1.337 1.000 98.400 ? 30  VAL A CA  1 
ATOM 236  C C   ? VAL A 1  30 ?  -9.033  -1.537  -0.643 1.000 98.400 ? 30  VAL A C   1 
ATOM 237  C CB  ? VAL A 1  30 ?  -6.936  -2.804  -1.234 1.000 98.400 ? 30  VAL A CB  1 
ATOM 238  O O   ? VAL A 1  30 ?  -9.106  -1.593   0.586 1.000 98.400 ? 30  VAL A O   1 
ATOM 239  C CG1 ? VAL A 1  30 ?  -7.690  -3.891  -1.998 1.000 98.400 ? 30  VAL A CG1 1 
ATOM 240  C CG2 ? VAL A 1  30 ?  -5.507  -2.672  -1.757 1.000 98.400 ? 30  VAL A CG2 1 
ATOM 241  N N   ? LEU A 1  31 ? -10.090  -1.422  -1.428 1.000 98.460 ? 31  LEU A N   1 
ATOM 242  C CA  ? LEU A 1  31 ? -11.432  -1.618  -0.888 1.000 98.460 ? 31  LEU A CA  1 
ATOM 243  C C   ? LEU A 1  31 ? -11.678  -3.087  -0.564 1.000 98.460 ? 31  LEU A C   1 
ATOM 244  C CB  ? LEU A 1  31 ? -12.486  -1.118  -1.879 1.000 98.460 ? 31  LEU A CB  1 
ATOM 245  O O   ? LEU A 1  31 ? -11.771  -3.920  -1.468 1.000 98.460 ? 31  LEU A O   1 
ATOM 246  C CG  ? LEU A 1  31 ? -13.931  -1.095  -1.377 1.000 98.460 ? 31  LEU A CG  1 
ATOM 247  C CD1 ? LEU A 1  31 ? -14.078  -0.101  -0.230 1.000 98.460 ? 31  LEU A CD1 1 
ATOM 248  C CD2 ? LEU A 1  31 ? -14.887  -0.751  -2.515 1.000 98.460 ? 31  LEU A CD2 1 
ATOM 249  N N   ? VAL A 1  32 ? -11.865  -3.436   0.748 1.000 98.270 ? 32  VAL A N   1 
ATOM 250  C CA  ? VAL A 1  32 ? -11.958  -4.828   1.175 1.000 98.270 ? 32  VAL A CA  1 
ATOM 251  C C   ? VAL A 1  32 ? -13.340  -5.095   1.769 1.000 98.270 ? 32  VAL A C   1 
ATOM 252  C CB  ? VAL A 1  32 ? -10.859  -5.181   2.203 1.000 98.270 ? 32  VAL A CB  1 
ATOM 253  O O   ? VAL A 1  32 ? -13.696  -6.245   2.035 1.000 98.270 ? 32  VAL A O   1 
ATOM 254  C CG1 ? VAL A 1  32 ?  -9.481  -5.170   1.544 1.000 98.270 ? 32  VAL A CG1 1 
ATOM 255  C CG2 ? VAL A 1  32 ? -10.900  -4.210   3.381 1.000 98.270 ? 32  VAL A CG2 1 
ATOM 256  N N   ? HIS A 1  33 ? -14.145  -4.039   1.902 1.000 98.180 ? 33  HIS A N   1 
ATOM 257  C CA  ? HIS A 1  33 ? -15.530  -3.966   2.353 1.000 98.180 ? 33  HIS A CA  1 
ATOM 258  C C   ? HIS A 1  33 ? -16.166  -2.635   1.967 1.000 98.180 ? 33  HIS A C   1 
ATOM 259  C CB  ? HIS A 1  33 ? -15.612  -4.167   3.868 1.000 98.180 ? 33  HIS A CB  1 
ATOM 260  O O   ? HIS A 1  33 ? -15.479  -1.614   1.887 1.000 98.180 ? 33  HIS A O   1 
ATOM 261  C CG  ? HIS A 1  33 ? -17.007  -4.354   4.373 1.000 98.180 ? 33  HIS A CG  1 
ATOM 262  C CD2 ? HIS A 1  33 ? -17.686  -5.474   4.714 1.000 98.180 ? 33  HIS A CD2 1 
ATOM 263  N ND1 ? HIS A 1  33 ? -17.872  -3.301   4.576 1.000 98.180 ? 33  HIS A ND1 1 
ATOM 264  C CE1 ? HIS A 1  33 ? -19.027  -3.767   5.022 1.000 98.180 ? 33  HIS A CE1 1 
ATOM 265  N NE2 ? HIS A 1  33 ? -18.940  -5.083   5.115 1.000 98.180 ? 33  HIS A NE2 1 
ATOM 266  N N   ? PRO A 1  34 ? -17.578  -2.649   1.724 1.000 97.970 ? 34  PRO A N   1 
ATOM 267  C CA  ? PRO A 1  34 ? -18.191  -1.386   1.307 1.000 97.970 ? 34  PRO A CA  1 
ATOM 268  C C   ? PRO A 1  34 ? -17.883  -0.236   2.263 1.000 97.970 ? 34  PRO A C   1 
ATOM 269  C CB  ? PRO A 1  34 ? -19.688  -1.705   1.300 1.000 97.970 ? 34  PRO A CB  1 
ATOM 270  O O   ? PRO A 1  34 ? -17.948   0.932   1.872 1.000 97.970 ? 34  PRO A O   1 
ATOM 271  C CG  ? PRO A 1  34 ? -19.767  -3.161   0.973 1.000 97.970 ? 34  PRO A CG  1 
ATOM 272  C CD  ? PRO A 1  34 ? -18.632  -3.866   1.659 1.000 97.970 ? 34  PRO A CD  1 
ATOM 273  N N   ? GLU A 1  35 ? -17.467  -0.549   3.457 1.000 98.230 ? 35  GLU A N   1 
ATOM 274  C CA  ? GLU A 1  35 ? -17.217   0.494   4.447 1.000 98.230 ? 35  GLU A CA  1 
ATOM 275  C C   ? GLU A 1  35 ? -15.741   0.545   4.834 1.000 98.230 ? 35  GLU A C   1 
ATOM 276  C CB  ? GLU A 1  35 ? -18.079   0.271   5.692 1.000 98.230 ? 35  GLU A CB  1 
ATOM 277  O O   ? GLU A 1  35 ? -15.350   1.320   5.710 1.000 98.230 ? 35  GLU A O   1 
ATOM 278  C CG  ? GLU A 1  35 ? -19.571   0.441   5.445 1.000 98.230 ? 35  GLU A CG  1 
ATOM 279  C CD  ? GLU A 1  35 ? -20.411   0.266   6.700 1.000 98.230 ? 35  GLU A CD  1 
ATOM 280  O OE1 ? GLU A 1  35 ? -20.869   1.283   7.270 1.000 98.230 ? 35  GLU A OE1 1 
ATOM 281  O OE2 ? GLU A 1  35 ? -20.613  -0.896   7.117 1.000 98.230 ? 35  GLU A OE2 1 
ATOM 282  N N   ? TRP A 1  36 ? -14.896  -0.336   4.220 1.000 98.490 ? 36  TRP A N   1 
ATOM 283  C CA  ? TRP A 1  36 ? -13.538  -0.430   4.744 1.000 98.490 ? 36  TRP A CA  1 
ATOM 284  C C   ? TRP A 1  36 ? -12.518  -0.458   3.611 1.000 98.490 ? 36  TRP A C   1 
ATOM 285  C CB  ? TRP A 1  36 ? -13.383  -1.677   5.619 1.000 98.490 ? 36  TRP A CB  1 
ATOM 286  O O   ? TRP A 1  36 ? -12.696  -1.177   2.625 1.000 98.490 ? 36  TRP A O   1 
ATOM 287  C CG  ? TRP A 1  36 ? -14.171  -1.629   6.893 1.000 98.490 ? 36  TRP A CG  1 
ATOM 288  C CD1 ? TRP A 1  36 ? -15.433  -2.112   7.101 1.000 98.490 ? 36  TRP A CD1 1 
ATOM 289  C CD2 ? TRP A 1  36 ? -13.749  -1.060   8.137 1.000 98.490 ? 36  TRP A CD2 1 
ATOM 290  C CE2 ? TRP A 1  36 ? -14.807  -1.235   9.057 1.000 98.490 ? 36  TRP A CE2 1 
ATOM 291  C CE3 ? TRP A 1  36 ? -12.577  -0.421   8.564 1.000 98.490 ? 36  TRP A CE3 1 
ATOM 292  N NE1 ? TRP A 1  36 ? -15.821  -1.878   8.400 1.000 98.490 ? 36  TRP A NE1 1 
ATOM 293  C CH2 ? TRP A 1  36 ? -13.570  -0.169  10.770 1.000 98.490 ? 36  TRP A CH2 1 
ATOM 294  C CZ2 ? TRP A 1  36 ? -14.727  -0.792  10.379 1.000 98.490 ? 36  TRP A CZ2 1 
ATOM 295  C CZ3 ? TRP A 1  36 ? -12.500   0.019   9.880 1.000 98.490 ? 36  TRP A CZ3 1 
ATOM 296  N N   ? VAL A 1  37 ? -11.439   0.360   3.771 1.000 98.540 ? 37  VAL A N   1 
ATOM 297  C CA  ? VAL A 1  37 ? -10.284   0.384   2.881 1.000 98.540 ? 37  VAL A CA  1 
ATOM 298  C C   ? VAL A 1  37 ?  -9.025  -0.000   3.656 1.000 98.540 ? 37  VAL A C   1 
ATOM 299  C CB  ? VAL A 1  37 ? -10.103   1.771   2.224 1.000 98.540 ? 37  VAL A CB  1 
ATOM 300  O O   ? VAL A 1  37 ?  -8.820   0.456   4.783 1.000 98.540 ? 37  VAL A O   1 
ATOM 301  C CG1 ? VAL A 1  37 ?  -8.757   1.856   1.505 1.000 98.540 ? 37  VAL A CG1 1 
ATOM 302  C CG2 ? VAL A 1  37 ? -11.249   2.056   1.255 1.000 98.540 ? 37  VAL A CG2 1 
ATOM 303  N N   ? LEU A 1  38 ?  -8.255  -0.913   3.047 1.000 98.510 ? 38  LEU A N   1 
ATOM 304  C CA  ? LEU A 1  38 ?  -6.952  -1.283   3.591 1.000 98.510 ? 38  LEU A CA  1 
ATOM 305  C C   ? LEU A 1  38 ?  -5.842  -0.458   2.949 1.000 98.510 ? 38  LEU A C   1 
ATOM 306  C CB  ? LEU A 1  38 ?  -6.686  -2.775   3.376 1.000 98.510 ? 38  LEU A CB  1 
ATOM 307  O O   ? LEU A 1  38 ?  -5.830  -0.266   1.731 1.000 98.510 ? 38  LEU A O   1 
ATOM 308  C CG  ? LEU A 1  38 ?  -7.494  -3.740   4.245 1.000 98.510 ? 38  LEU A CG  1 
ATOM 309  C CD1 ? LEU A 1  38 ?  -7.203  -5.183   3.845 1.000 98.510 ? 38  LEU A CD1 1 
ATOM 310  C CD2 ? LEU A 1  38 ?  -7.186  -3.516   5.721 1.000 98.510 ? 38  LEU A CD2 1 
ATOM 311  N N   ? THR A 1  39 ?  -4.869   0.055   3.767 1.000 98.290 ? 39  THR A N   1 
ATOM 312  C CA  ? THR A 1  39 ?  -3.713   0.806   3.289 1.000 98.290 ? 39  THR A CA  1 
ATOM 313  C C   ? THR A 1  39 ?  -2.530   0.639   4.238 1.000 98.290 ? 39  THR A C   1 
ATOM 314  C CB  ? THR A 1  39 ?  -4.044   2.303   3.137 1.000 98.290 ? 39  THR A CB  1 
ATOM 315  O O   ? THR A 1  39 ?  -2.583  -0.167   5.169 1.000 98.290 ? 39  THR A O   1 
ATOM 316  C CG2 ? THR A 1  39 ?  -4.223   2.968   4.498 1.000 98.290 ? 39  THR A CG2 1 
ATOM 317  O OG1 ? THR A 1  39 ?  -2.977   2.953   2.436 1.000 98.290 ? 39  THR A OG1 1 
ATOM 318  N N   ? ALA A 1  40 ?  -1.477   1.261   3.959 1.000 97.940 ? 40  ALA A N   1 
ATOM 319  C CA  ? ALA A 1  40 ?  -0.290   1.145   4.803 1.000 97.940 ? 40  ALA A CA  1 
ATOM 320  C C   ? ALA A 1  40 ?  -0.365   2.102   5.989 1.000 97.940 ? 40  ALA A C   1 
ATOM 321  C CB  ? ALA A 1  40 ?   0.972   1.413   3.986 1.000 97.940 ? 40  ALA A CB  1 
ATOM 322  O O   ? ALA A 1  40 ?  -0.801   3.246   5.845 1.000 97.940 ? 40  ALA A O   1 
ATOM 323  N N   ? ALA A 1  41 ?   0.097   1.624   7.177 1.000 97.710 ? 41  ALA A N   1 
ATOM 324  C CA  ? ALA A 1  41 ?   0.069   2.420   8.402 1.000 97.710 ? 41  ALA A CA  1 
ATOM 325  C C   ? ALA A 1  41 ?   0.970   3.646   8.281 1.000 97.710 ? 41  ALA A C   1 
ATOM 326  C CB  ? ALA A 1  41 ?   0.491   1.570   9.598 1.000 97.710 ? 41  ALA A CB  1 
ATOM 327  O O   ? ALA A 1  41 ?   0.691   4.690   8.875 1.000 97.710 ? 41  ALA A O   1 
ATOM 328  N N   ? HIS A 1  42 ?   2.025   3.522   7.550 1.000 95.930 ? 42  HIS A N   1 
ATOM 329  C CA  ? HIS A 1  42 ?   2.958   4.635   7.414 1.000 95.930 ? 42  HIS A CA  1 
ATOM 330  C C   ? HIS A 1  42 ?   2.373   5.741   6.544 1.000 95.930 ? 42  HIS A C   1 
ATOM 331  C CB  ? HIS A 1  42 ?   4.286   4.152   6.828 1.000 95.930 ? 42  HIS A CB  1 
ATOM 332  O O   ? HIS A 1  42 ?   2.956   6.822   6.431 1.000 95.930 ? 42  HIS A O   1 
ATOM 333  C CG  ? HIS A 1  42 ?   4.229   3.879   5.359 1.000 95.930 ? 42  HIS A CG  1 
ATOM 334  C CD2 ? HIS A 1  42 ?   4.363   4.706   4.295 1.000 95.930 ? 42  HIS A CD2 1 
ATOM 335  N ND1 ? HIS A 1  42 ?   4.008   2.620   4.844 1.000 95.930 ? 42  HIS A ND1 1 
ATOM 336  C CE1 ? HIS A 1  42 ?   4.009   2.685   3.523 1.000 95.930 ? 42  HIS A CE1 1 
ATOM 337  N NE2 ? HIS A 1  42 ?   4.222   3.939   3.165 1.000 95.930 ? 42  HIS A NE2 1 
ATOM 338  N N   ? CYS A 1  43 ?   1.111   5.515   6.009 1.000 95.600 ? 43  CYS A N   1 
ATOM 339  C CA  ? CYS A 1  43 ?   0.426   6.498   5.178 1.000 95.600 ? 43  CYS A CA  1 
ATOM 340  C C   ? CYS A 1  43 ?  -0.500   7.371   6.016 1.000 95.600 ? 43  CYS A C   1 
ATOM 341  C CB  ? CYS A 1  43 ?  -0.372   5.804   4.075 1.000 95.600 ? 43  CYS A CB  1 
ATOM 342  O O   ? CYS A 1  43 ?  -1.247   8.189   5.476 1.000 95.600 ? 43  CYS A O   1 
ATOM 343  S SG  ? CYS A 1  43 ?   0.655   5.094   2.770 1.000 95.600 ? 43  CYS A SG  1 
ATOM 344  N N   ? ILE A 1  44 ?  -0.506   7.282   7.292 1.000 94.790 ? 44  ILE A N   1 
ATOM 345  C CA  ? ILE A 1  44 ?  -1.462   7.925   8.187 1.000 94.790 ? 44  ILE A CA  1 
ATOM 346  C C   ? ILE A 1  44 ?  -1.354   9.442   8.054 1.000 94.790 ? 44  ILE A C   1 
ATOM 347  C CB  ? ILE A 1  44 ?  -1.237   7.498   9.655 1.000 94.790 ? 44  ILE A CB  1 
ATOM 348  O O   ? ILE A 1  44 ?  -0.253   9.983   7.922 1.000 94.790 ? 44  ILE A O   1 
ATOM 349  C CG1 ? ILE A 1  44 ?  -2.380   8.008  10.540 1.000 94.790 ? 44  ILE A CG1 1 
ATOM 350  C CG2 ? ILE A 1  44 ?   0.117   8.002  10.162 1.000 94.790 ? 44  ILE A CG2 1 
ATOM 351  C CD1 ? ILE A 1  44 ?  -2.457   7.331  11.902 1.000 94.790 ? 44  ILE A CD1 1 
ATOM 352  N N   ? ASN A 1  45 ?  -2.565  10.105   7.982 1.000 91.250 ? 45  ASN A N   1 
ATOM 353  C CA  ? ASN A 1  45 ?  -2.708  11.556   7.954 1.000 91.250 ? 45  ASN A CA  1 
ATOM 354  C C   ? ASN A 1  45 ?  -3.988  12.008   8.651 1.000 91.250 ? 45  ASN A C   1 
ATOM 355  C CB  ? ASN A 1  45 ?  -2.678  12.071   6.513 1.000 91.250 ? 45  ASN A CB  1 
ATOM 356  O O   ? ASN A 1  45 ?  -4.915  11.215   8.830 1.000 91.250 ? 45  ASN A O   1 
ATOM 357  C CG  ? ASN A 1  45 ?  -2.384  13.555   6.428 1.000 91.250 ? 45  ASN A CG  1 
ATOM 358  N ND2 ? ASN A 1  45 ?  -1.210  13.898   5.911 1.000 91.250 ? 45  ASN A ND2 1 
ATOM 359  O OD1 ? ASN A 1  45 ?  -3.203  14.387   6.826 1.000 91.250 ? 45  ASN A OD1 1 
ATOM 360  N N   ? ASP A 1  46 ?  -4.136  13.371   9.064 1.000 85.610 ? 46  ASP A N   1 
ATOM 361  C CA  ? ASP A 1  46 ?  -5.247  13.898   9.850 1.000 85.610 ? 46  ASP A CA  1 
ATOM 362  C C   ? ASP A 1  46 ?  -6.446  14.217   8.959 1.000 85.610 ? 46  ASP A C   1 
ATOM 363  C CB  ? ASP A 1  46 ?  -4.815  15.149  10.618 1.000 85.610 ? 46  ASP A CB  1 
ATOM 364  O O   ? ASP A 1  46 ?  -7.586  14.240   9.429 1.000 85.610 ? 46  ASP A O   1 
ATOM 365  C CG  ? ASP A 1  46 ?  -3.830  14.848  11.734 1.000 85.610 ? 46  ASP A CG  1 
ATOM 366  O OD1 ? ASP A 1  46 ?  -3.750  13.683  12.180 1.000 85.610 ? 46  ASP A OD1 1 
ATOM 367  O OD2 ? ASP A 1  46 ?  -3.129  15.786  12.174 1.000 85.610 ? 46  ASP A OD2 1 
ATOM 368  N N   ? ASN A 1  47 ?  -6.234  14.303   7.545 1.000 86.150 ? 47  ASN A N   1 
ATOM 369  C CA  ? ASN A 1  47 ?  -7.315  14.661   6.633 1.000 86.150 ? 47  ASN A CA  1 
ATOM 370  C C   ? ASN A 1  47 ?  -7.184  13.937   5.296 1.000 86.150 ? 47  ASN A C   1 
ATOM 371  C CB  ? ASN A 1  47 ?  -7.354  16.175   6.415 1.000 86.150 ? 47  ASN A CB  1 
ATOM 372  O O   ? ASN A 1  47 ?  -6.656  14.494   4.332 1.000 86.150 ? 47  ASN A O   1 
ATOM 373  C CG  ? ASN A 1  47 ?  -7.740  16.936   7.668 1.000 86.150 ? 47  ASN A CG  1 
ATOM 374  N ND2 ? ASN A 1  47 ?  -6.968  17.964   7.999 1.000 86.150 ? 47  ASN A ND2 1 
ATOM 375  O OD1 ? ASN A 1  47 ?  -8.724  16.601   8.333 1.000 86.150 ? 47  ASN A OD1 1 
ATOM 376  N N   ? TYR A 1  48 ?  -7.797  12.694   5.270 1.000 88.990 ? 48  TYR A N   1 
ATOM 377  C CA  ? TYR A 1  48 ?  -7.736  11.958   4.012 1.000 88.990 ? 48  TYR A CA  1 
ATOM 378  C C   ? TYR A 1  48 ?  -8.962  12.245   3.153 1.000 88.990 ? 48  TYR A C   1 
ATOM 379  C CB  ? TYR A 1  48 ?  -7.622  10.454   4.274 1.000 88.990 ? 48  TYR A CB  1 
ATOM 380  O O   ? TYR A 1  48 ? -10.069  12.402   3.673 1.000 88.990 ? 48  TYR A O   1 
ATOM 381  C CG  ? TYR A 1  48 ?  -6.288  10.035   4.842 1.000 88.990 ? 48  TYR A CG  1 
ATOM 382  C CD1 ? TYR A 1  48 ?  -5.135  10.071   4.061 1.000 88.990 ? 48  TYR A CD1 1 
ATOM 383  C CD2 ? TYR A 1  48 ?  -6.177   9.603   6.159 1.000 88.990 ? 48  TYR A CD2 1 
ATOM 384  C CE1 ? TYR A 1  48 ?  -3.903   9.685   4.579 1.000 88.990 ? 48  TYR A CE1 1 
ATOM 385  C CE2 ? TYR A 1  48 ?  -4.951   9.214   6.688 1.000 88.990 ? 48  TYR A CE2 1 
ATOM 386  O OH  ? TYR A 1  48 ?  -2.604   8.876   6.410 1.000 88.990 ? 48  TYR A OH  1 
ATOM 387  C CZ  ? TYR A 1  48 ?  -3.821   9.259   5.892 1.000 88.990 ? 48  TYR A CZ  1 
ATOM 388  N N   ? GLN A 1  49 ?  -8.670  12.499   1.875 1.000 92.820 ? 49  GLN A N   1 
ATOM 389  C CA  ? GLN A 1  49 ?  -9.683  12.318   0.840 1.000 92.820 ? 49  GLN A CA  1 
ATOM 390  C C   ? GLN A 1  49 ?  -9.502  10.984   0.121 1.000 92.820 ? 49  GLN A C   1 
ATOM 391  C CB  ? GLN A 1  49 ?  -9.633  13.468  -0.168 1.000 92.820 ? 49  GLN A CB  1 
ATOM 392  O O   ? GLN A 1  49 ?  -8.396  10.648  -0.308 1.000 92.820 ? 49  GLN A O   1 
ATOM 393  C CG  ? GLN A 1  49 ?  -9.872  14.838   0.451 1.000 92.820 ? 49  GLN A CG  1 
ATOM 394  C CD  ? GLN A 1  49 ?  -9.819  15.960  -0.569 1.000 92.820 ? 49  GLN A CD  1 
ATOM 395  N NE2 ? GLN A 1  49 ?  -9.466  17.158  -0.115 1.000 92.820 ? 49  GLN A NE2 1 
ATOM 396  O OE1 ? GLN A 1  49 ? -10.092  15.752  -1.755 1.000 92.820 ? 49  GLN A OE1 1 
ATOM 397  N N   ? LEU A 1  50 ? -10.690  10.254   0.061 1.000 96.260 ? 50  LEU A N   1 
ATOM 398  C CA  ? LEU A 1  50 ? -10.608   8.952  -0.592 1.000 96.260 ? 50  LEU A CA  1 
ATOM 399  C C   ? LEU A 1  50 ? -11.429   8.937  -1.877 1.000 96.260 ? 50  LEU A C   1 
ATOM 400  C CB  ? LEU A 1  50 ? -11.092   7.848   0.350 1.000 96.260 ? 50  LEU A CB  1 
ATOM 401  O O   ? LEU A 1  50 ? -12.604   9.310  -1.873 1.000 96.260 ? 50  LEU A O   1 
ATOM 402  C CG  ? LEU A 1  50 ? -11.048   6.421  -0.198 1.000 96.260 ? 50  LEU A CG  1 
ATOM 403  C CD1 ? LEU A 1  50 ?  -9.669   5.809   0.026 1.000 96.260 ? 50  LEU A CD1 1 
ATOM 404  C CD2 ? LEU A 1  50 ? -12.130   5.564   0.450 1.000 96.260 ? 50  LEU A CD2 1 
ATOM 405  N N   ? TRP A 1  51 ? -10.762   8.500  -2.945 1.000 97.120 ? 51  TRP A N   1 
ATOM 406  C CA  ? TRP A 1  51 ? -11.431   8.358  -4.234 1.000 97.120 ? 51  TRP A CA  1 
ATOM 407  C C   ? TRP A 1  51 ? -11.396   6.909  -4.708 1.000 97.120 ? 51  TRP A C   1 
ATOM 408  C CB  ? TRP A 1  51 ? -10.781   9.268  -5.280 1.000 97.120 ? 51  TRP A CB  1 
ATOM 409  O O   ? TRP A 1  51 ? -10.344   6.266  -4.680 1.000 97.120 ? 51  TRP A O   1 
ATOM 410  C CG  ? TRP A 1  51 ? -11.063  10.726  -5.079 1.000 97.120 ? 51  TRP A CG  1 
ATOM 411  C CD1 ? TRP A 1  51 ? -10.336  11.611  -4.332 1.000 97.120 ? 51  TRP A CD1 1 
ATOM 412  C CD2 ? TRP A 1  51 ? -12.155  11.469  -5.630 1.000 97.120 ? 51  TRP A CD2 1 
ATOM 413  C CE2 ? TRP A 1  51 ? -12.027  12.800  -5.175 1.000 97.120 ? 51  TRP A CE2 1 
ATOM 414  C CE3 ? TRP A 1  51 ? -13.230  11.138  -6.466 1.000 97.120 ? 51  TRP A CE3 1 
ATOM 415  N NE1 ? TRP A 1  51 ? -10.910  12.860  -4.386 1.000 97.120 ? 51  TRP A NE1 1 
ATOM 416  C CH2 ? TRP A 1  51 ? -13.977  13.450  -6.348 1.000 97.120 ? 51  TRP A CH2 1 
ATOM 417  C CZ2 ? TRP A 1  51 ? -12.935  13.801  -5.530 1.000 97.120 ? 51  TRP A CZ2 1 
ATOM 418  C CZ3 ? TRP A 1  51 ? -14.132  12.135  -6.817 1.000 97.120 ? 51  TRP A CZ3 1 
ATOM 419  N N   ? LEU A 1  52 ? -12.606   6.380  -5.142 1.000 97.570 ? 52  LEU A N   1 
ATOM 420  C CA  ? LEU A 1  52 ? -12.773   5.060  -5.740 1.000 97.570 ? 52  LEU A CA  1 
ATOM 421  C C   ? LEU A 1  52 ? -13.242   5.174  -7.187 1.000 97.570 ? 52  LEU A C   1 
ATOM 422  C CB  ? LEU A 1  52 ? -13.771   4.227  -4.932 1.000 97.570 ? 52  LEU A CB  1 
ATOM 423  O O   ? LEU A 1  52 ? -13.827   6.187  -7.576 1.000 97.570 ? 52  LEU A O   1 
ATOM 424  C CG  ? LEU A 1  52 ? -13.391   3.934  -3.480 1.000 97.570 ? 52  LEU A CG  1 
ATOM 425  C CD1 ? LEU A 1  52 ? -14.631   3.570  -2.670 1.000 97.570 ? 52  LEU A CD1 1 
ATOM 426  C CD2 ? LEU A 1  52 ? -12.355   2.816  -3.413 1.000 97.570 ? 52  LEU A CD2 1 
ATOM 427  N N   ? GLY A 1  53 ? -12.826   4.119  -8.026 1.000 96.440 ? 53  GLY A N   1 
ATOM 428  C CA  ? GLY A 1  53 ? -13.372   4.034  -9.371 1.000 96.440 ? 53  GLY A CA  1 
ATOM 429  C C   ? GLY A 1  53 ? -12.681   4.958 -10.355 1.000 96.440 ? 53  GLY A C   1 
ATOM 430  O O   ? GLY A 1  53 ? -13.203   5.220 -11.441 1.000 96.440 ? 53  GLY A O   1 
ATOM 431  N N   ? ARG A 1  54 ? -11.421   5.438  -9.939 1.000 94.170 ? 54  ARG A N   1 
ATOM 432  C CA  ? ARG A 1  54 ? -10.668   6.325 -10.820 1.000 94.170 ? 54  ARG A CA  1 
ATOM 433  C C   ? ARG A 1  54 ?  -9.583   5.559 -11.570 1.000 94.170 ? 54  ARG A C   1 
ATOM 434  C CB  ? ARG A 1  54 ? -10.044   7.472 -10.022 1.000 94.170 ? 54  ARG A CB  1 
ATOM 435  O O   ? ARG A 1  54 ?  -8.894   4.718 -10.988 1.000 94.170 ? 54  ARG A O   1 
ATOM 436  C CG  ? ARG A 1  54 ? -11.057   8.471  -9.486 1.000 94.170 ? 54  ARG A CG  1 
ATOM 437  C CD  ? ARG A 1  54 ? -10.378   9.679  -8.855 1.000 94.170 ? 54  ARG A CD  1 
ATOM 438  N NE  ? ARG A 1  54 ?  -9.852  10.591  -9.866 1.000 94.170 ? 54  ARG A NE  1 
ATOM 439  N NH1 ? ARG A 1  54 ?  -9.141  12.187  -8.355 1.000 94.170 ? 54  ARG A NH1 1 
ATOM 440  N NH2 ? ARG A 1  54 ?  -8.833  12.513 -10.603 1.000 94.170 ? 54  ARG A NH2 1 
ATOM 441  C CZ  ? ARG A 1  54 ?  -9.277  11.762  -9.606 1.000 94.170 ? 54  ARG A CZ  1 
ATOM 442  N N   ? TYR A 1  55 ?  -9.515   5.879 -12.854 1.000 95.390 ? 55  TYR A N   1 
ATOM 443  C CA  ? TYR A 1  55 ?  -8.409   5.416 -13.684 1.000 95.390 ? 55  TYR A CA  1 
ATOM 444  C C   ? TYR A 1  55 ?  -7.327   6.483 -13.797 1.000 95.390 ? 55  TYR A C   1 
ATOM 445  C CB  ? TYR A 1  55 ?  -8.909   5.030 -15.080 1.000 95.390 ? 55  TYR A CB  1 
ATOM 446  O O   ? TYR A 1  55 ?  -6.135   6.178 -13.716 1.000 95.390 ? 55  TYR A O   1 
ATOM 447  C CG  ? TYR A 1  55 ?  -7.803   4.683 -16.047 1.000 95.390 ? 55  TYR A CG  1 
ATOM 448  C CD1 ? TYR A 1  55 ?  -7.506   5.515 -17.123 1.000 95.390 ? 55  TYR A CD1 1 
ATOM 449  C CD2 ? TYR A 1  55 ?  -7.055   3.522 -15.886 1.000 95.390 ? 55  TYR A CD2 1 
ATOM 450  C CE1 ? TYR A 1  55 ?  -6.489   5.198 -18.018 1.000 95.390 ? 55  TYR A CE1 1 
ATOM 451  C CE2 ? TYR A 1  55 ?  -6.035   3.195 -16.774 1.000 95.390 ? 55  TYR A CE2 1 
ATOM 452  O OH  ? TYR A 1  55 ?  -4.752   3.719 -18.718 1.000 95.390 ? 55  TYR A OH  1 
ATOM 453  C CZ  ? TYR A 1  55 ?  -5.760   4.038 -17.835 1.000 95.390 ? 55  TYR A CZ  1 
ATOM 454  N N   ? ASN A 1  56 ?  -7.679   7.743 -13.982 1.000 95.400 ? 56  ASN A N   1 
ATOM 455  C CA  ? ASN A 1  56 ?  -6.811   8.914 -14.037 1.000 95.400 ? 56  ASN A CA  1 
ATOM 456  C C   ? ASN A 1  56 ?  -6.983   9.799 -12.806 1.000 95.400 ? 56  ASN A C   1 
ATOM 457  C CB  ? ASN A 1  56 ?  -7.075   9.719 -15.311 1.000 95.400 ? 56  ASN A CB  1 
ATOM 458  O O   ? ASN A 1  56 ?  -8.109  10.099 -12.405 1.000 95.400 ? 56  ASN A O   1 
ATOM 459  C CG  ? ASN A 1  56 ?  -6.094  10.860 -15.496 1.000 95.400 ? 56  ASN A CG  1 
ATOM 460  N ND2 ? ASN A 1  56 ?  -5.244  10.753 -16.510 1.000 95.400 ? 56  ASN A ND2 1 
ATOM 461  O OD1 ? ASN A 1  56 ?  -6.100  11.829 -14.733 1.000 95.400 ? 56  ASN A OD1 1 
ATOM 462  N N   ? LEU A 1  57 ?  -5.836  10.334 -12.251 1.000 92.490 ? 57  LEU A N   1 
ATOM 463  C CA  ? LEU A 1  57 ?  -5.862  11.066 -10.990 1.000 92.490 ? 57  LEU A CA  1 
ATOM 464  C C   ? LEU A 1  57 ?  -6.463  12.455 -11.179 1.000 92.490 ? 57  LEU A C   1 
ATOM 465  C CB  ? LEU A 1  57 ?  -4.450  11.183 -10.409 1.000 92.490 ? 57  LEU A CB  1 
ATOM 466  O O   ? LEU A 1  57 ?  -7.029  13.024 -10.243 1.000 92.490 ? 57  LEU A O   1 
ATOM 467  C CG  ? LEU A 1  57 ?  -3.885   9.927  -9.743 1.000 92.490 ? 57  LEU A CG  1 
ATOM 468  C CD1 ? LEU A 1  57 ?  -2.433  10.153  -9.333 1.000 92.490 ? 57  LEU A CD1 1 
ATOM 469  C CD2 ? LEU A 1  57 ?  -4.731   9.534  -8.537 1.000 92.490 ? 57  LEU A CD2 1 
ATOM 470  N N   ? PHE A 1  58 ?  -6.550  13.007 -12.381 1.000 90.390 ? 58  PHE A N   1 
ATOM 471  C CA  ? PHE A 1  58 ?  -6.846  14.431 -12.489 1.000 90.390 ? 58  PHE A CA  1 
ATOM 472  C C   ? PHE A 1  58 ?  -7.987  14.674 -13.470 1.000 90.390 ? 58  PHE A C   1 
ATOM 473  C CB  ? PHE A 1  58 ?  -5.602  15.208 -12.928 1.000 90.390 ? 58  PHE A CB  1 
ATOM 474  O O   ? PHE A 1  58 ?  -8.568  15.761 -13.497 1.000 90.390 ? 58  PHE A O   1 
ATOM 475  C CG  ? PHE A 1  58 ?  -4.424  15.038 -12.007 1.000 90.390 ? 58  PHE A CG  1 
ATOM 476  C CD1 ? PHE A 1  58 ?  -4.443  15.572 -10.724 1.000 90.390 ? 58  PHE A CD1 1 
ATOM 477  C CD2 ? PHE A 1  58 ?  -3.295  14.344 -12.425 1.000 90.390 ? 58  PHE A CD2 1 
ATOM 478  C CE1 ? PHE A 1  58 ?  -3.354  15.416  -9.870 1.000 90.390 ? 58  PHE A CE1 1 
ATOM 479  C CE2 ? PHE A 1  58 ?  -2.203  14.184 -11.577 1.000 90.390 ? 58  PHE A CE2 1 
ATOM 480  C CZ  ? PHE A 1  58 ?  -2.234  14.721 -10.300 1.000 90.390 ? 58  PHE A CZ  1 
ATOM 481  N N   ? GLU A 1  59 ?  -8.410  13.585 -14.162 1.000 93.170 ? 59  GLU A N   1 
ATOM 482  C CA  ? GLU A 1  59 ?  -9.522  13.735 -15.096 1.000 93.170 ? 59  GLU A CA  1 
ATOM 483  C C   ? GLU A 1  59 ? -10.855  13.421 -14.423 1.000 93.170 ? 59  GLU A C   1 
ATOM 484  C CB  ? GLU A 1  59 ?  -9.324  12.832 -16.317 1.000 93.170 ? 59  GLU A CB  1 
ATOM 485  O O   ? GLU A 1  59 ? -10.916  12.595 -13.510 1.000 93.170 ? 59  GLU A O   1 
ATOM 486  C CG  ? GLU A 1  59 ?  -8.201  13.283 -17.239 1.000 93.170 ? 59  GLU A CG  1 
ATOM 487  C CD  ? GLU A 1  59 ?  -8.172  12.532 -18.561 1.000 93.170 ? 59  GLU A CD  1 
ATOM 488  O OE1 ? GLU A 1  59 ?  -7.366  12.895 -19.448 1.000 93.170 ? 59  GLU A OE1 1 
ATOM 489  O OE2 ? GLU A 1  59 ?  -8.963  11.575 -18.712 1.000 93.170 ? 59  GLU A OE2 1 
ATOM 490  N N   ? HIS A 1  60 ? -11.789  14.205 -14.848 1.000 92.930 ? 60  HIS A N   1 
ATOM 491  C CA  ? HIS A 1  60 ? -13.135  13.873 -14.392 1.000 92.930 ? 60  HIS A CA  1 
ATOM 492  C C   ? HIS A 1  60 ? -13.607  12.550 -14.986 1.000 92.930 ? 60  HIS A C   1 
ATOM 493  C CB  ? HIS A 1  60 ? -14.114  14.991 -14.755 1.000 92.930 ? 60  HIS A CB  1 
ATOM 494  O O   ? HIS A 1  60 ? -13.603  12.376 -16.206 1.000 92.930 ? 60  HIS A O   1 
ATOM 495  C CG  ? HIS A 1  60 ? -15.523  14.713 -14.337 1.000 92.930 ? 60  HIS A CG  1 
ATOM 496  C CD2 ? HIS A 1  60 ? -16.612  14.360 -15.061 1.000 92.930 ? 60  HIS A CD2 1 
ATOM 497  N ND1 ? HIS A 1  60 ? -15.939  14.790 -13.026 1.000 92.930 ? 60  HIS A ND1 1 
ATOM 498  C CE1 ? HIS A 1  60 ? -17.227  14.495 -12.961 1.000 92.930 ? 60  HIS A CE1 1 
ATOM 499  N NE2 ? HIS A 1  60 ? -17.659  14.231 -14.182 1.000 92.930 ? 60  HIS A NE2 1 
ATOM 500  N N   ? GLU A 1  61 ? -13.984  11.551 -14.091 1.000 94.580 ? 61  GLU A N   1 
ATOM 501  C CA  ? GLU A 1  61 ? -14.507  10.246 -14.483 1.000 94.580 ? 61  GLU A CA  1 
ATOM 502  C C   ? GLU A 1  61 ? -15.861   9.975 -13.832 1.000 94.580 ? 61  GLU A C   1 
ATOM 503  C CB  ? GLU A 1  61 ? -13.517   9.137 -14.118 1.000 94.580 ? 61  GLU A CB  1 
ATOM 504  O O   ? GLU A 1  61 ? -16.007  10.104 -12.615 1.000 94.580 ? 61  GLU A O   1 
ATOM 505  C CG  ? GLU A 1  61 ? -12.172   9.258 -14.820 1.000 94.580 ? 61  GLU A CG  1 
ATOM 506  C CD  ? GLU A 1  61 ? -11.191   8.164 -14.430 1.000 94.580 ? 61  GLU A CD  1 
ATOM 507  O OE1 ? GLU A 1  61 ? -10.966   7.234 -15.237 1.000 94.580 ? 61  GLU A OE1 1 
ATOM 508  O OE2 ? GLU A 1  61 ? -10.644   8.237 -13.307 1.000 94.580 ? 61  GLU A OE2 1 
ATOM 509  N N   ? ASP A 1  62 ? -16.858   9.710 -14.661 1.000 94.800 ? 62  ASP A N   1 
ATOM 510  C CA  ? ASP A 1  62 ? -18.219   9.507 -14.174 1.000 94.800 ? 62  ASP A CA  1 
ATOM 511  C C   ? ASP A 1  62 ? -18.293   8.304 -13.236 1.000 94.800 ? 62  ASP A C   1 
ATOM 512  C CB  ? ASP A 1  62 ? -19.186   9.322 -15.345 1.000 94.800 ? 62  ASP A CB  1 
ATOM 513  O O   ? ASP A 1  62 ? -19.213   8.200 -12.422 1.000 94.800 ? 62  ASP A O   1 
ATOM 514  C CG  ? ASP A 1  62 ? -19.367  10.584 -16.170 1.000 94.800 ? 62  ASP A CG  1 
ATOM 515  O OD1 ? ASP A 1  62 ? -19.139  11.695 -15.643 1.000 94.800 ? 62  ASP A OD1 1 
ATOM 516  O OD2 ? ASP A 1  62 ? -19.743  10.467 -17.356 1.000 94.800 ? 62  ASP A OD2 1 
ATOM 517  N N   ? THR A 1  63 ? -17.275   7.463 -13.223 1.000 95.140 ? 63  THR A N   1 
ATOM 518  C CA  ? THR A 1  63 ? -17.243   6.258 -12.402 1.000 95.140 ? 63  THR A CA  1 
ATOM 519  C C   ? THR A 1  63 ? -16.662   6.559 -11.023 1.000 95.140 ? 63  THR A C   1 
ATOM 520  C CB  ? THR A 1  63 ? -16.421   5.144 -13.076 1.000 95.140 ? 63  THR A CB  1 
ATOM 521  O O   ? THR A 1  63 ? -16.823   5.769 -10.090 1.000 95.140 ? 63  THR A O   1 
ATOM 522  C CG2 ? THR A 1  63 ? -17.059   4.709 -14.392 1.000 95.140 ? 63  THR A CG2 1 
ATOM 523  O OG1 ? THR A 1  63 ? -15.097   5.626 -13.337 1.000 95.140 ? 63  THR A OG1 1 
ATOM 524  N N   ? ALA A 1  64 ? -15.941   7.710 -10.852 1.000 95.990 ? 64  ALA A N   1 
ATOM 525  C CA  ? ALA A 1  64 ? -15.224   8.040  -9.623 1.000 95.990 ? 64  ALA A CA  1 
ATOM 526  C C   ? ALA A 1  64 ? -16.195   8.410  -8.504 1.000 95.990 ? 64  ALA A C   1 
ATOM 527  C CB  ? ALA A 1  64 ? -14.242   9.182  -9.869 1.000 95.990 ? 64  ALA A CB  1 
ATOM 528  O O   ? ALA A 1  64 ? -17.199   9.084  -8.743 1.000 95.990 ? 64  ALA A O   1 
ATOM 529  N N   ? GLN A 1  65 ? -15.903   7.884  -7.308 1.000 96.370 ? 65  GLN A N   1 
ATOM 530  C CA  ? GLN A 1  65 ? -16.666   8.149  -6.093 1.000 96.370 ? 65  GLN A CA  1 
ATOM 531  C C   ? GLN A 1  65 ? -15.786   8.780  -5.018 1.000 96.370 ? 65  GLN A C   1 
ATOM 532  C CB  ? GLN A 1  65 ? -17.299   6.861  -5.564 1.000 96.370 ? 65  GLN A CB  1 
ATOM 533  O O   ? GLN A 1  65 ? -14.725   8.247  -4.685 1.000 96.370 ? 65  GLN A O   1 
ATOM 534  C CG  ? GLN A 1  65 ? -17.982   6.026  -6.638 1.000 96.370 ? 65  GLN A CG  1 
ATOM 535  C CD  ? GLN A 1  65 ? -18.502   4.702  -6.109 1.000 96.370 ? 65  GLN A CD  1 
ATOM 536  N NE2 ? GLN A 1  65 ? -18.403   3.658  -6.925 1.000 96.370 ? 65  GLN A NE2 1 
ATOM 537  O OE1 ? GLN A 1  65 ? -18.987   4.618  -4.977 1.000 96.370 ? 65  GLN A OE1 1 
ATOM 538  N N   ? PHE A 1  66 ? -16.222   9.971  -4.637 1.000 96.120 ? 66  PHE A N   1 
ATOM 539  C CA  ? PHE A 1  66 ? -15.605  10.558  -3.453 1.000 96.120 ? 66  PHE A CA  1 
ATOM 540  C C   ? PHE A 1  66 ? -16.282  10.056  -2.184 1.000 96.120 ? 66  PHE A C   1 
ATOM 541  C CB  ? PHE A 1  66 ? -15.670  12.087  -3.513 1.000 96.120 ? 66  PHE A CB  1 
ATOM 542  O O   ? PHE A 1  66 ? -17.506  10.131  -2.056 1.000 96.120 ? 66  PHE A O   1 
ATOM 543  C CG  ? PHE A 1  66 ? -15.192  12.765  -2.258 1.000 96.120 ? 66  PHE A CG  1 
ATOM 544  C CD1 ? PHE A 1  66 ? -16.096  13.346  -1.377 1.000 96.120 ? 66  PHE A CD1 1 
ATOM 545  C CD2 ? PHE A 1  66 ? -13.837  12.822  -1.959 1.000 96.120 ? 66  PHE A CD2 1 
ATOM 546  C CE1 ? PHE A 1  66 ? -15.656  13.974  -0.214 1.000 96.120 ? 66  PHE A CE1 1 
ATOM 547  C CE2 ? PHE A 1  66 ? -13.389  13.448  -0.799 1.000 96.120 ? 66  PHE A CE2 1 
ATOM 548  C CZ  ? PHE A 1  66 ? -14.300  14.024   0.072 1.000 96.120 ? 66  PHE A CZ  1 
ATOM 549  N N   ? VAL A 1  67 ? -15.387   9.478  -1.306 1.000 94.630 ? 67  VAL A N   1 
ATOM 550  C CA  ? VAL A 1  67 ? -15.887   8.985  -0.027 1.000 94.630 ? 67  VAL A CA  1 
ATOM 551  C C   ? VAL A 1  67 ? -15.059   9.574   1.113 1.000 94.630 ? 67  VAL A C   1 
ATOM 552  C CB  ? VAL A 1  67 ? -15.860   7.441   0.036 1.000 94.630 ? 67  VAL A CB  1 
ATOM 553  O O   ? VAL A 1  67 ? -13.828   9.521   1.086 1.000 94.630 ? 67  VAL A O   1 
ATOM 554  C CG1 ? VAL A 1  67 ? -16.534   6.941   1.313 1.000 94.630 ? 67  VAL A CG1 1 
ATOM 555  C CG2 ? VAL A 1  67 ? -16.535   6.845  -1.197 1.000 94.630 ? 67  VAL A CG2 1 
ATOM 556  N N   ? GLN A 1  68 ? -15.740  10.151   2.137 1.000 94.360 ? 68  GLN A N   1 
ATOM 557  C CA  ? GLN A 1  68 ? -15.031  10.687   3.294 1.000 94.360 ? 68  GLN A CA  1 
ATOM 558  C C   ? GLN A 1  68 ? -14.546   9.567   4.210 1.000 94.360 ? 68  GLN A C   1 
ATOM 559  C CB  ? GLN A 1  68 ? -15.926  11.652   4.073 1.000 94.360 ? 68  GLN A CB  1 
ATOM 560  O O   ? GLN A 1  68 ? -15.262   8.589   4.436 1.000 94.360 ? 68  GLN A O   1 
ATOM 561  C CG  ? GLN A 1  68 ? -15.187  12.454   5.137 1.000 94.360 ? 68  GLN A CG  1 
ATOM 562  C CD  ? GLN A 1  68 ? -16.044  13.544   5.751 1.000 94.360 ? 68  GLN A CD  1 
ATOM 563  N NE2 ? GLN A 1  68 ? -15.459  14.318   6.659 1.000 94.360 ? 68  GLN A NE2 1 
ATOM 564  O OE1 ? GLN A 1  68 ? -17.223  13.691   5.411 1.000 94.360 ? 68  GLN A OE1 1 
ATOM 565  N N   ? VAL A 1  69 ? -13.261   9.793   4.636 1.000 95.400 ? 69  VAL A N   1 
ATOM 566  C CA  ? VAL A 1  69 ? -12.734   8.878   5.644 1.000 95.400 ? 69  VAL A CA  1 
ATOM 567  C C   ? VAL A 1  69 ? -13.119   9.368   7.038 1.000 95.400 ? 69  VAL A C   1 
ATOM 568  C CB  ? VAL A 1  69 ? -11.199   8.737   5.534 1.000 95.400 ? 69  VAL A CB  1 
ATOM 569  O O   ? VAL A 1  69 ? -12.800  10.497   7.417 1.000 95.400 ? 69  VAL A O   1 
ATOM 570  C CG1 ? VAL A 1  69 ? -10.654   7.873   6.670 1.000 95.400 ? 69  VAL A CG1 1 
ATOM 571  C CG2 ? VAL A 1  69 ? -10.814   8.148   4.179 1.000 95.400 ? 69  VAL A CG2 1 
ATOM 572  N N   ? ARG A 1  70 ? -13.856   8.493   7.781 1.000 94.680 ? 70  ARG A N   1 
ATOM 573  C CA  ? ARG A 1  70 ? -14.355   8.849   9.105 1.000 94.680 ? 70  ARG A CA  1 
ATOM 574  C C   ? ARG A 1  70 ? -13.288   8.626  10.171 1.000 94.680 ? 70  ARG A C   1 
ATOM 575  C CB  ? ARG A 1  70 ? -15.610   8.040   9.442 1.000 94.680 ? 70  ARG A CB  1 
ATOM 576  O O   ? ARG A 1  70 ? -13.092   9.471  11.047 1.000 94.680 ? 70  ARG A O   1 
ATOM 577  C CG  ? ARG A 1  70 ? -16.187   8.341  10.816 1.000 94.680 ? 70  ARG A CG  1 
ATOM 578  C CD  ? ARG A 1  70 ? -17.468   7.560  11.073 1.000 94.680 ? 70  ARG A CD  1 
ATOM 579  N NE  ? ARG A 1  70 ? -18.007   7.832  12.402 1.000 94.680 ? 70  ARG A NE  1 
ATOM 580  N NH1 ? ARG A 1  70 ? -19.894   6.527  12.130 1.000 94.680 ? 70  ARG A NH1 1 
ATOM 581  N NH2 ? ARG A 1  70 ? -19.544   7.648  14.099 1.000 94.680 ? 70  ARG A NH2 1 
ATOM 582  C CZ  ? ARG A 1  70 ? -19.147   7.335  12.874 1.000 94.680 ? 70  ARG A CZ  1 
ATOM 583  N N   ? GLU A 1  71 ? -12.638   7.471  10.078 1.000 96.000 ? 71  GLU A N   1 
ATOM 584  C CA  ? GLU A 1  71 ? -11.663   7.075  11.090 1.000 96.000 ? 71  GLU A CA  1 
ATOM 585  C C   ? GLU A 1  71 ? -10.539   6.244  10.478 1.000 96.000 ? 71  GLU A C   1 
ATOM 586  C CB  ? GLU A 1  71 ? -12.344   6.291  12.215 1.000 96.000 ? 71  GLU A CB  1 
ATOM 587  O O   ? GLU A 1  71 ? -10.758   5.507   9.514 1.000 96.000 ? 71  GLU A O   1 
ATOM 588  C CG  ? GLU A 1  71 ? -11.503   6.173  13.478 1.000 96.000 ? 71  GLU A CG  1 
ATOM 589  C CD  ? GLU A 1  71 ? -12.283   5.642  14.670 1.000 96.000 ? 71  GLU A CD  1 
ATOM 590  O OE1 ? GLU A 1  71 ? -11.780   5.730  15.813 1.000 96.000 ? 71  GLU A OE1 1 
ATOM 591  O OE2 ? GLU A 1  71 ? -13.406   5.131  14.459 1.000 96.000 ? 71  GLU A OE2 1 
ATOM 592  N N   ? SER A 1  72 ?  -9.294   6.392  11.087 1.000 96.940 ? 72  SER A N   1 
ATOM 593  C CA  ? SER A 1  72 ?  -8.133   5.594  10.707 1.000 96.940 ? 72  SER A CA  1 
ATOM 594  C C   ? SER A 1  72 ?  -7.660   4.719  11.863 1.000 96.940 ? 72  SER A C   1 
ATOM 595  C CB  ? SER A 1  72 ?  -6.991   6.497  10.240 1.000 96.940 ? 72  SER A CB  1 
ATOM 596  O O   ? SER A 1  72 ?  -7.605   5.171  13.008 1.000 96.940 ? 72  SER A O   1 
ATOM 597  O OG  ? SER A 1  72 ?  -7.422   7.356   9.198 1.000 96.940 ? 72  SER A OG  1 
ATOM 598  N N   ? PHE A 1  73 ?  -7.370   3.444  11.517 1.000 97.910 ? 73  PHE A N   1 
ATOM 599  C CA  ? PHE A 1  73 ?  -6.952   2.471  12.520 1.000 97.910 ? 73  PHE A CA  1 
ATOM 600  C C   ? PHE A 1  73 ?  -5.619   1.839  12.138 1.000 97.910 ? 73  PHE A C   1 
ATOM 601  C CB  ? PHE A 1  73 ?  -8.017   1.385  12.694 1.000 97.910 ? 73  PHE A CB  1 
ATOM 602  O O   ? PHE A 1  73 ?  -5.585   0.769  11.527 1.000 97.910 ? 73  PHE A O   1 
ATOM 603  C CG  ? PHE A 1  73 ?  -9.373   1.919  13.072 1.000 97.910 ? 73  PHE A CG  1 
ATOM 604  C CD1 ? PHE A 1  73 ?  -9.756   2.001  14.405 1.000 97.910 ? 73  PHE A CD1 1 
ATOM 605  C CD2 ? PHE A 1  73 ? -10.264   2.339  12.093 1.000 97.910 ? 73  PHE A CD2 1 
ATOM 606  C CE1 ? PHE A 1  73 ? -11.009   2.495  14.758 1.000 97.910 ? 73  PHE A CE1 1 
ATOM 607  C CE2 ? PHE A 1  73 ? -11.519   2.834  12.438 1.000 97.910 ? 73  PHE A CE2 1 
ATOM 608  C CZ  ? PHE A 1  73 ? -11.890   2.910  13.771 1.000 97.910 ? 73  PHE A CZ  1 
ATOM 609  N N   ? PRO A 1  74 ?  -4.441   2.597  12.514 1.000 98.070 ? 74  PRO A N   1 
ATOM 610  C CA  ? PRO A 1  74 ?  -3.162   1.921  12.286 1.000 98.070 ? 74  PRO A CA  1 
ATOM 611  C C   ? PRO A 1  74 ?  -2.950   0.729  13.216 1.000 98.070 ? 74  PRO A C   1 
ATOM 612  C CB  ? PRO A 1  74 ?  -2.130   3.018  12.562 1.000 98.070 ? 74  PRO A CB  1 
ATOM 613  O O   ? PRO A 1  74 ?  -3.423   0.739  14.356 1.000 98.070 ? 74  PRO A O   1 
ATOM 614  C CG  ? PRO A 1  74 ?  -2.818   3.964  13.493 1.000 98.070 ? 74  PRO A CG  1 
ATOM 615  C CD  ? PRO A 1  74 ?  -4.287   3.954  13.183 1.000 98.070 ? 74  PRO A CD  1 
ATOM 616  N N   ? HIS A 1  75 ?  -2.384  -0.368  12.595 1.000 98.330 ? 75  HIS A N   1 
ATOM 617  C CA  ? HIS A 1  75 ?  -2.099  -1.506  13.462 1.000 98.330 ? 75  HIS A CA  1 
ATOM 618  C C   ? HIS A 1  75 ?  -1.343  -1.069  14.712 1.000 98.330 ? 75  HIS A C   1 
ATOM 619  C CB  ? HIS A 1  75 ?  -1.298  -2.567  12.707 1.000 98.330 ? 75  HIS A CB  1 
ATOM 620  O O   ? HIS A 1  75 ?  -0.346  -0.349  14.620 1.000 98.330 ? 75  HIS A O   1 
ATOM 621  C CG  ? HIS A 1  75 ?  -1.313  -3.911  13.364 1.000 98.330 ? 75  HIS A CG  1 
ATOM 622  C CD2 ? HIS A 1  75 ?  -1.924  -5.066  13.011 1.000 98.330 ? 75  HIS A CD2 1 
ATOM 623  N ND1 ? HIS A 1  75 ?  -0.640  -4.173  14.538 1.000 98.330 ? 75  HIS A ND1 1 
ATOM 624  C CE1 ? HIS A 1  75 ?  -0.836  -5.436  14.878 1.000 98.330 ? 75  HIS A CE1 1 
ATOM 625  N NE2 ? HIS A 1  75 ?  -1.612  -6.000  13.968 1.000 98.330 ? 75  HIS A NE2 1 
ATOM 626  N N   ? PRO A 1  76 ?  -1.730  -1.480  15.917 1.000 97.350 ? 76  PRO A N   1 
ATOM 627  C CA  ? PRO A 1  76 ?  -1.137  -1.028  17.178 1.000 97.350 ? 76  PRO A CA  1 
ATOM 628  C C   ? PRO A 1  76 ?   0.331  -1.426  17.315 1.000 97.350 ? 76  PRO A C   1 
ATOM 629  C CB  ? PRO A 1  76 ?  -1.993  -1.723  18.239 1.000 97.350 ? 76  PRO A CB  1 
ATOM 630  O O   ? PRO A 1  76 ?   1.079  -0.791  18.063 1.000 97.350 ? 76  PRO A O   1 
ATOM 631  C CG  ? PRO A 1  76 ?  -2.648  -2.858  17.519 1.000 97.350 ? 76  PRO A CG  1 
ATOM 632  C CD  ? PRO A 1  76 ?  -2.836  -2.465  16.082 1.000 97.350 ? 76  PRO A CD  1 
ATOM 633  N N   ? GLU A 1  77 ?   0.670  -2.499  16.605 1.000 97.440 ? 77  GLU A N   1 
ATOM 634  C CA  ? GLU A 1  77 ?   2.037  -2.988  16.752 1.000 97.440 ? 77  GLU A CA  1 
ATOM 635  C C   ? GLU A 1  77 ?   2.929  -2.480  15.623 1.000 97.440 ? 77  GLU A C   1 
ATOM 636  C CB  ? GLU A 1  77 ?   2.059  -4.518  16.792 1.000 97.440 ? 77  GLU A CB  1 
ATOM 637  O O   ? GLU A 1  77 ?   4.021  -3.009  15.401 1.000 97.440 ? 77  GLU A O   1 
ATOM 638  C CG  ? GLU A 1  77 ?   1.384  -5.111  18.020 1.000 97.440 ? 77  GLU A CG  1 
ATOM 639  C CD  ? GLU A 1  77 ?   1.482  -6.627  18.086 1.000 97.440 ? 77  GLU A CD  1 
ATOM 640  O OE1 ? GLU A 1  77 ?   2.182  -7.152  18.981 1.000 97.440 ? 77  GLU A OE1 1 
ATOM 641  O OE2 ? GLU A 1  77 ?   0.853  -7.295  17.234 1.000 97.440 ? 77  GLU A OE2 1 
ATOM 642  N N   ? PHE A 1  78 ?   2.343  -1.531  14.793 1.000 97.350 ? 78  PHE A N   1 
ATOM 643  C CA  ? PHE A 1  78 ?   3.190  -0.963  13.750 1.000 97.350 ? 78  PHE A CA  1 
ATOM 644  C C   ? PHE A 1  78 ?   4.475  -0.399  14.345 1.000 97.350 ? 78  PHE A C   1 
ATOM 645  C CB  ? PHE A 1  78 ?   2.441   0.131  12.983 1.000 97.350 ? 78  PHE A CB  1 
ATOM 646  O O   ? PHE A 1  78 ?   4.432   0.407  15.277 1.000 97.350 ? 78  PHE A O   1 
ATOM 647  C CG  ? PHE A 1  78 ?   3.302   0.883  12.004 1.000 97.350 ? 78  PHE A CG  1 
ATOM 648  C CD1 ? PHE A 1  78 ?   3.392   2.269  12.058 1.000 97.350 ? 78  PHE A CD1 1 
ATOM 649  C CD2 ? PHE A 1  78 ?   4.021   0.204  11.029 1.000 97.350 ? 78  PHE A CD2 1 
ATOM 650  C CE1 ? PHE A 1  78 ?   4.187   2.968  11.153 1.000 97.350 ? 78  PHE A CE1 1 
ATOM 651  C CE2 ? PHE A 1  78 ?   4.818   0.896  10.121 1.000 97.350 ? 78  PHE A CE2 1 
ATOM 652  C CZ  ? PHE A 1  78 ?   4.899   2.277  10.185 1.000 97.350 ? 78  PHE A CZ  1 
ATOM 653  N N   ? ASN A 1  79 ?   5.594  -0.883  13.764 1.000 91.820 ? 79  ASN A N   1 
ATOM 654  C CA  ? ASN A 1  79 ?   6.941  -0.505  14.177 1.000 91.820 ? 79  ASN A CA  1 
ATOM 655  C C   ? ASN A 1  79 ?   7.660   0.288  13.088 1.000 91.820 ? 79  ASN A C   1 
ATOM 656  C CB  ? ASN A 1  79 ?   7.755  -1.744  14.555 1.000 91.820 ? 79  ASN A CB  1 
ATOM 657  O O   ? ASN A 1  79 ?   8.005  -0.261  12.041 1.000 91.820 ? 79  ASN A O   1 
ATOM 658  C CG  ? ASN A 1  79 ?   9.110  -1.398  15.139 1.000 91.820 ? 79  ASN A CG  1 
ATOM 659  N ND2 ? ASN A 1  79 ?   9.541  -2.163  16.135 1.000 91.820 ? 79  ASN A ND2 1 
ATOM 660  O OD1 ? ASN A 1  79 ?   9.765  -0.449  14.699 1.000 91.820 ? 79  ASN A OD1 1 
ATOM 661  N N   ? GLU A 1  80 ?   7.963   1.537  13.314 1.000 90.610 ? 80  GLU A N   1 
ATOM 662  C CA  ? GLU A 1  80 ?   8.526   2.446  12.319 1.000 90.610 ? 80  GLU A CA  1 
ATOM 663  C C   ? GLU A 1  80 ?  10.001   2.145  12.070 1.000 90.610 ? 80  GLU A C   1 
ATOM 664  C CB  ? GLU A 1  80 ?   8.353   3.901  12.762 1.000 90.610 ? 80  GLU A CB  1 
ATOM 665  O O   ? GLU A 1  80 ?  10.557   2.547  11.046 1.000 90.610 ? 80  GLU A O   1 
ATOM 666  C CG  ? GLU A 1  80 ?   6.920   4.404  12.675 1.000 90.610 ? 80  GLU A CG  1 
ATOM 667  C CD  ? GLU A 1  80 ?   6.785   5.888  12.977 1.000 90.610 ? 80  GLU A CD  1 
ATOM 668  O OE1 ? GLU A 1  80 ?   5.691   6.456  12.756 1.000 90.610 ? 80  GLU A OE1 1 
ATOM 669  O OE2 ? GLU A 1  80 ?   7.782   6.488  13.437 1.000 90.610 ? 80  GLU A OE2 1 
ATOM 670  N N   ? GLU A 1  81 ?  10.611   1.305  13.038 1.000 89.090 ? 81  GLU A N   1 
ATOM 671  C CA  ? GLU A 1  81 ?  12.017   0.943  12.886 1.000 89.090 ? 81  GLU A CA  1 
ATOM 672  C C   ? GLU A 1  81 ?  12.191  -0.180  11.868 1.000 89.090 ? 81  GLU A C   1 
ATOM 673  C CB  ? GLU A 1  81 ?  12.615   0.530  14.233 1.000 89.090 ? 81  GLU A CB  1 
ATOM 674  O O   ? GLU A 1  81 ?  13.054  -0.103  10.991 1.000 89.090 ? 81  GLU A O   1 
ATOM 675  C CG  ? GLU A 1  81 ?  12.799   1.687  15.205 1.000 89.090 ? 81  GLU A CG  1 
ATOM 676  C CD  ? GLU A 1  81 ?  13.448   1.272  16.516 1.000 89.090 ? 81  GLU A CD  1 
ATOM 677  O OE1 ? GLU A 1  81 ?  13.678   2.145  17.383 1.000 89.090 ? 81  GLU A OE1 1 
ATOM 678  O OE2 ? GLU A 1  81 ?  13.730   0.063  16.677 1.000 89.090 ? 81  GLU A OE2 1 
ATOM 679  N N   ? ASP A 1  82 ?  11.269  -1.154  11.955 1.000 91.730 ? 82  ASP A N   1 
ATOM 680  C CA  ? ASP A 1  82 ?  11.466  -2.284  11.051 1.000 91.730 ? 82  ASP A CA  1 
ATOM 681  C C   ? ASP A 1  82 ?  10.261  -2.469  10.132 1.000 91.730 ? 82  ASP A C   1 
ATOM 682  C CB  ? ASP A 1  82 ?  11.725  -3.566  11.845 1.000 91.730 ? 82  ASP A CB  1 
ATOM 683  O O   ? ASP A 1  82 ?  10.238  -3.385   9.307 1.000 91.730 ? 82  ASP A O   1 
ATOM 684  C CG  ? ASP A 1  82 ?  10.544  -3.980  12.705 1.000 91.730 ? 82  ASP A CG  1 
ATOM 685  O OD1 ? ASP A 1  82 ?   9.441  -3.415  12.539 1.000 91.730 ? 82  ASP A OD1 1 
ATOM 686  O OD2 ? ASP A 1  82 ?  10.718  -4.876  13.559 1.000 91.730 ? 82  ASP A OD2 1 
ATOM 687  N N   ? TYR A 1  83 ?   9.306  -1.563  10.263 1.000 94.430 ? 83  TYR A N   1 
ATOM 688  C CA  ? TYR A 1  83 ?   8.124  -1.488   9.413 1.000 94.430 ? 83  TYR A CA  1 
ATOM 689  C C   ? TYR A 1  83 ?   7.259  -2.733   9.568 1.000 94.430 ? 83  TYR A C   1 
ATOM 690  C CB  ? TYR A 1  83 ?   8.527  -1.311   7.946 1.000 94.430 ? 83  TYR A CB  1 
ATOM 691  O O   ? TYR A 1  83 ?   6.455  -3.052   8.689 1.000 94.430 ? 83  TYR A O   1 
ATOM 692  C CG  ? TYR A 1  83 ?   8.987   0.085   7.606 1.000 94.430 ? 83  TYR A CG  1 
ATOM 693  C CD1 ? TYR A 1  83 ?   8.085   1.047   7.156 1.000 94.430 ? 83  TYR A CD1 1 
ATOM 694  C CD2 ? TYR A 1  83 ?  10.324   0.446   7.733 1.000 94.430 ? 83  TYR A CD2 1 
ATOM 695  C CE1 ? TYR A 1  83 ?   8.505   2.335   6.840 1.000 94.430 ? 83  TYR A CE1 1 
ATOM 696  C CE2 ? TYR A 1  83 ?  10.755   1.731   7.420 1.000 94.430 ? 83  TYR A CE2 1 
ATOM 697  O OH  ? TYR A 1  83 ?  10.261   3.940   6.664 1.000 94.430 ? 83  TYR A OH  1 
ATOM 698  C CZ  ? TYR A 1  83 ?   9.840   2.667   6.975 1.000 94.430 ? 83  TYR A CZ  1 
ATOM 699  N N   ? SER A 1  84 ?   7.526  -3.524  10.648 1.000 95.080 ? 84  SER A N   1 
ATOM 700  C CA  ? SER A 1  84 ?   6.643  -4.648  10.943 1.000 95.080 ? 84  SER A CA  1 
ATOM 701  C C   ? SER A 1  84 ?   5.228  -4.172  11.254 1.000 95.080 ? 84  SER A C   1 
ATOM 702  C CB  ? SER A 1  84 ?   7.185  -5.463  12.118 1.000 95.080 ? 84  SER A CB  1 
ATOM 703  O O   ? SER A 1  84 ?   5.043  -3.138  11.901 1.000 95.080 ? 84  SER A O   1 
ATOM 704  O OG  ? SER A 1  84 ?   8.416  -6.078  11.778 1.000 95.080 ? 84  SER A OG  1 
ATOM 705  N N   ? HIS A 1  85 ?   4.201  -4.870  10.722 1.000 97.490 ? 85  HIS A N   1 
ATOM 706  C CA  ? HIS A 1  85 ?   2.787  -4.589  10.943 1.000 97.490 ? 85  HIS A CA  1 
ATOM 707  C C   ? HIS A 1  85 ?   2.372  -3.285  10.269 1.000 97.490 ? 85  HIS A C   1 
ATOM 708  C CB  ? HIS A 1  85 ?   2.482  -4.525  12.441 1.000 97.490 ? 85  HIS A CB  1 
ATOM 709  O O   ? HIS A 1  85 ?   1.588  -2.514  10.828 1.000 97.490 ? 85  HIS A O   1 
ATOM 710  C CG  ? HIS A 1  85 ?   2.896  -5.752  13.190 1.000 97.490 ? 85  HIS A CG  1 
ATOM 711  C CD2 ? HIS A 1  85 ?   3.943  -5.976  14.019 1.000 97.490 ? 85  HIS A CD2 1 
ATOM 712  N ND1 ? HIS A 1  85 ?   2.195  -6.936  13.125 1.000 97.490 ? 85  HIS A ND1 1 
ATOM 713  C CE1 ? HIS A 1  85 ?   2.794  -7.838  13.884 1.000 97.490 ? 85  HIS A CE1 1 
ATOM 714  N NE2 ? HIS A 1  85 ?   3.857  -7.281  14.437 1.000 97.490 ? 85  HIS A NE2 1 
ATOM 715  N N   ? ASP A 1  86 ?   2.989  -2.876   9.186 1.000 97.970 ? 86  ASP A N   1 
ATOM 716  C CA  ? ASP A 1  86 ?   2.692  -1.663   8.431 1.000 97.970 ? 86  ASP A CA  1 
ATOM 717  C C   ? ASP A 1  86 ?   1.362  -1.789   7.690 1.000 97.970 ? 86  ASP A C   1 
ATOM 718  C CB  ? ASP A 1  86 ?   3.818  -1.357   7.441 1.000 97.970 ? 86  ASP A CB  1 
ATOM 719  O O   ? ASP A 1  86 ?   1.338  -1.912   6.464 1.000 97.970 ? 86  ASP A O   1 
ATOM 720  C CG  ? ASP A 1  86 ?   3.695   0.019   6.810 1.000 97.970 ? 86  ASP A CG  1 
ATOM 721  O OD1 ? ASP A 1  86 ?   2.949   0.869   7.341 1.000 97.970 ? 86  ASP A OD1 1 
ATOM 722  O OD2 ? ASP A 1  86 ?   4.349   0.253   5.771 1.000 97.970 ? 86  ASP A OD2 1 
ATOM 723  N N   ? ILE A 1  87 ?   0.258  -1.838   8.386 1.000 98.490 ? 87  ILE A N   1 
ATOM 724  C CA  ? ILE A 1  87 ?  -1.083  -2.004   7.837 1.000 98.490 ? 87  ILE A CA  1 
ATOM 725  C C   ? ILE A 1  87 ?  -2.071  -1.142   8.620 1.000 98.490 ? 87  ILE A C   1 
ATOM 726  C CB  ? ILE A 1  87 ?  -1.526  -3.485   7.864 1.000 98.490 ? 87  ILE A CB  1 
ATOM 727  O O   ? ILE A 1  87 ?  -1.943  -0.989   9.837 1.000 98.490 ? 87  ILE A O   1 
ATOM 728  C CG1 ? ILE A 1  87 ?  -2.807  -3.674   7.044 1.000 98.490 ? 87  ILE A CG1 1 
ATOM 729  C CG2 ? ILE A 1  87 ?  -1.722  -3.964   9.305 1.000 98.490 ? 87  ILE A CG2 1 
ATOM 730  C CD1 ? ILE A 1  87 ?  -3.113  -5.125   6.700 1.000 98.490 ? 87  ILE A CD1 1 
ATOM 731  N N   ? MET A 1  88 ?  -3.025  -0.545   7.889 1.000 98.340 ? 88  MET A N   1 
ATOM 732  C CA  ? MET A 1  88 ?  -4.009   0.349   8.491 1.000 98.340 ? 88  MET A CA  1 
ATOM 733  C C   ? MET A 1  88 ?  -5.371   0.188   7.823 1.000 98.340 ? 88  MET A C   1 
ATOM 734  C CB  ? MET A 1  88 ?  -3.547   1.804   8.393 1.000 98.340 ? 88  MET A CB  1 
ATOM 735  O O   ? MET A 1  88 ?  -5.452   0.000   6.608 1.000 98.340 ? 88  MET A O   1 
ATOM 736  C CG  ? MET A 1  88 ?  -4.525   2.800   8.994 1.000 98.340 ? 88  MET A CG  1 
ATOM 737  S SD  ? MET A 1  88 ?  -3.936   4.533   8.858 1.000 98.340 ? 88  MET A SD  1 
ATOM 738  C CE  ? MET A 1  88 ?  -4.173   4.813   7.081 1.000 98.340 ? 88  MET A CE  1 
ATOM 739  N N   ? LEU A 1  89 ?  -6.422   0.270   8.618 1.000 98.500 ? 89  LEU A N   1 
ATOM 740  C CA  ? LEU A 1  89 ?  -7.794   0.270   8.121 1.000 98.500 ? 89  LEU A CA  1 
ATOM 741  C C   ? LEU A 1  89 ?  -8.394   1.671   8.181 1.000 98.500 ? 89  LEU A C   1 
ATOM 742  C CB  ? LEU A 1  89 ?  -8.657  -0.702   8.930 1.000 98.500 ? 89  LEU A CB  1 
ATOM 743  O O   ? LEU A 1  89 ?  -8.191   2.396   9.157 1.000 98.500 ? 89  LEU A O   1 
ATOM 744  C CG  ? LEU A 1  89 ?  -8.490  -2.188   8.606 1.000 98.500 ? 89  LEU A CG  1 
ATOM 745  C CD1 ? LEU A 1  89 ?  -9.095  -3.043   9.714 1.000 98.500 ? 89  LEU A CD1 1 
ATOM 746  C CD2 ? LEU A 1  89 ?  -9.126  -2.517   7.260 1.000 98.500 ? 89  LEU A CD2 1 
ATOM 747  N N   ? LEU A 1  90 ?  -9.044   1.970   7.075 1.000 98.070 ? 90  LEU A N   1 
ATOM 748  C CA  ? LEU A 1  90 ?  -9.829   3.199   7.031 1.000 98.070 ? 90  LEU A CA  1 
ATOM 749  C C   ? LEU A 1  90 ? -11.323   2.890   7.024 1.000 98.070 ? 90  LEU A C   1 
ATOM 750  C CB  ? LEU A 1  90 ?  -9.462   4.026   5.796 1.000 98.070 ? 90  LEU A CB  1 
ATOM 751  O O   ? LEU A 1  90 ? -11.791   2.087   6.214 1.000 98.070 ? 90  LEU A O   1 
ATOM 752  C CG  ? LEU A 1  90 ?  -7.986   4.398   5.644 1.000 98.070 ? 90  LEU A CG  1 
ATOM 753  C CD1 ? LEU A 1  90 ?  -7.747   5.081   4.301 1.000 98.070 ? 90  LEU A CD1 1 
ATOM 754  C CD2 ? LEU A 1  90 ?  -7.538   5.294   6.793 1.000 98.070 ? 90  LEU A CD2 1 
ATOM 755  N N   ? ARG A 1  91 ? -12.056   3.487   7.984 1.000 97.690 ? 91  ARG A N   1 
ATOM 756  C CA  ? ARG A 1  91 ? -13.512   3.403   7.961 1.000 97.690 ? 91  ARG A CA  1 
ATOM 757  C C   ? ARG A 1  91 ? -14.116   4.568   7.183 1.000 97.690 ? 91  ARG A C   1 
ATOM 758  C CB  ? ARG A 1  91 ? -14.072   3.377   9.385 1.000 97.690 ? 91  ARG A CB  1 
ATOM 759  O O   ? ARG A 1  91 ? -13.808   5.729   7.457 1.000 97.690 ? 91  ARG A O   1 
ATOM 760  C CG  ? ARG A 1  91 ? -15.566   3.103   9.455 1.000 97.690 ? 91  ARG A CG  1 
ATOM 761  C CD  ? ARG A 1  91 ? -16.059   3.026  10.893 1.000 97.690 ? 91  ARG A CD  1 
ATOM 762  N NE  ? ARG A 1  91 ? -17.464   2.637  10.961 1.000 97.690 ? 91  ARG A NE  1 
ATOM 763  N NH1 ? ARG A 1  91 ? -17.614   2.808  13.260 1.000 97.690 ? 91  ARG A NH1 1 
ATOM 764  N NH2 ? ARG A 1  91 ? -19.444   2.179  12.031 1.000 97.690 ? 91  ARG A NH2 1 
ATOM 765  C CZ  ? ARG A 1  91 ? -18.171   2.542  12.084 1.000 97.690 ? 91  ARG A CZ  1 
ATOM 766  N N   ? LEU A 1  92 ? -14.967   4.186   6.275 1.000 97.260 ? 92  LEU A N   1 
ATOM 767  C CA  ? LEU A 1  92 ? -15.604   5.201   5.443 1.000 97.260 ? 92  LEU A CA  1 
ATOM 768  C C   ? LEU A 1  92 ? -16.835   5.778   6.134 1.000 97.260 ? 92  LEU A C   1 
ATOM 769  C CB  ? LEU A 1  92 ? -15.997   4.611   4.086 1.000 97.260 ? 92  LEU A CB  1 
ATOM 770  O O   ? LEU A 1  92 ? -17.551   5.061   6.836 1.000 97.260 ? 92  LEU A O   1 
ATOM 771  C CG  ? LEU A 1  92 ? -14.889   3.897   3.310 1.000 97.260 ? 92  LEU A CG  1 
ATOM 772  C CD1 ? LEU A 1  92 ? -15.424   3.373   1.982 1.000 97.260 ? 92  LEU A CD1 1 
ATOM 773  C CD2 ? LEU A 1  92 ? -13.705   4.832   3.085 1.000 97.260 ? 92  LEU A CD2 1 
ATOM 774  N N   ? ALA A 1  93 ? -17.069   7.123   5.980 1.000 96.080 ? 93  ALA A N   1 
ATOM 775  C CA  ? ALA A 1  93 ? -18.226   7.787   6.575 1.000 96.080 ? 93  ALA A CA  1 
ATOM 776  C C   ? ALA A 1  93 ? -19.530   7.216   6.022 1.000 96.080 ? 93  ALA A C   1 
ATOM 777  C CB  ? ALA A 1  93 ? -18.161   9.292   6.328 1.000 96.080 ? 93  ALA A CB  1 
ATOM 778  O O   ? ALA A 1  93 ? -20.528   7.124   6.741 1.000 96.080 ? 93  ALA A O   1 
ATOM 779  N N   ? GLU A 1  94 ? -19.503   6.851   4.746 1.000 96.370 ? 94  GLU A N   1 
ATOM 780  C CA  ? GLU A 1  94 ? -20.586   6.167   4.046 1.000 96.370 ? 94  GLU A CA  1 
ATOM 781  C C   ? GLU A 1  94 ? -20.055   5.008   3.206 1.000 96.370 ? 94  GLU A C   1 
ATOM 782  C CB  ? GLU A 1  94 ? -21.357   7.148   3.159 1.000 96.370 ? 94  GLU A CB  1 
ATOM 783  O O   ? GLU A 1  94 ? -18.949   5.081   2.667 1.000 96.370 ? 94  GLU A O   1 
ATOM 784  C CG  ? GLU A 1  94 ? -22.043   8.266   3.932 1.000 96.370 ? 94  GLU A CG  1 
ATOM 785  C CD  ? GLU A 1  94 ? -22.808   9.230   3.039 1.000 96.370 ? 94  GLU A CD  1 
ATOM 786  O OE1 ? GLU A 1  94 ? -23.439  10.174   3.566 1.000 96.370 ? 94  GLU A OE1 1 
ATOM 787  O OE2 ? GLU A 1  94 ? -22.777   9.039   1.803 1.000 96.370 ? 94  GLU A OE2 1 
ATOM 788  N N   ? PRO A 1  95 ? -20.957   3.878   3.196 1.000 97.650 ? 95  PRO A N   1 
ATOM 789  C CA  ? PRO A 1  95 ? -20.496   2.758   2.373 1.000 97.650 ? 95  PRO A CA  1 
ATOM 790  C C   ? PRO A 1  95 ? -20.303   3.143   0.908 1.000 97.650 ? 95  PRO A C   1 
ATOM 791  C CB  ? PRO A 1  95 ? -21.616   1.725   2.523 1.000 97.650 ? 95  PRO A CB  1 
ATOM 792  O O   ? PRO A 1  95 ? -21.052   3.967   0.378 1.000 97.650 ? 95  PRO A O   1 
ATOM 793  C CG  ? PRO A 1  95 ? -22.342   2.127   3.767 1.000 97.650 ? 95  PRO A CG  1 
ATOM 794  C CD  ? PRO A 1  95 ? -22.218   3.615   3.931 1.000 97.650 ? 95  PRO A CD  1 
ATOM 795  N N   ? ALA A 1  96 ? -19.234   2.555   0.267 1.000 97.840 ? 96  ALA A N   1 
ATOM 796  C CA  ? ALA A 1  96 ? -19.028   2.722  -1.170 1.000 97.840 ? 96  ALA A CA  1 
ATOM 797  C C   ? ALA A 1  96 ? -20.153   2.066  -1.965 1.000 97.840 ? 96  ALA A C   1 
ATOM 798  C CB  ? ALA A 1  96 ? -17.678   2.140  -1.584 1.000 97.840 ? 96  ALA A CB  1 
ATOM 799  O O   ? ALA A 1  96 ? -20.695   1.038  -1.553 1.000 97.840 ? 96  ALA A O   1 
ATOM 800  N N   ? GLN A 1  97 ? -20.541   2.692  -3.033 1.000 97.630 ? 97  GLN A N   1 
ATOM 801  C CA  ? GLN A 1  97 ? -21.479   2.072  -3.964 1.000 97.630 ? 97  GLN A CA  1 
ATOM 802  C C   ? GLN A 1  97 ? -20.766   1.092  -4.892 1.000 97.630 ? 97  GLN A C   1 
ATOM 803  C CB  ? GLN A 1  97 ? -22.206   3.138  -4.784 1.000 97.630 ? 97  GLN A CB  1 
ATOM 804  O O   ? GLN A 1  97 ? -19.875   1.483  -5.649 1.000 97.630 ? 97  GLN A O   1 
ATOM 805  C CG  ? GLN A 1  97 ? -23.038   4.099  -3.945 1.000 97.630 ? 97  GLN A CG  1 
ATOM 806  C CD  ? GLN A 1  97 ? -24.481   4.181  -4.405 1.000 97.630 ? 97  GLN A CD  1 
ATOM 807  N NE2 ? GLN A 1  97 ? -25.404   4.252  -3.452 1.000 97.630 ? 97  GLN A NE2 1 
ATOM 808  O OE1 ? GLN A 1  97 ? -24.765   4.181  -5.607 1.000 97.630 ? 97  GLN A OE1 1 
ATOM 809  N N   ? ILE A 1  98 ? -21.193  -0.186  -4.777 1.000 97.460 ? 98  ILE A N   1 
ATOM 810  C CA  ? ILE A 1  98 ? -20.539  -1.199  -5.598 1.000 97.460 ? 98  ILE A CA  1 
ATOM 811  C C   ? ILE A 1  98 ? -21.083  -1.139  -7.023 1.000 97.460 ? 98  ILE A C   1 
ATOM 812  C CB  ? ILE A 1  98 ? -20.733  -2.615  -5.009 1.000 97.460 ? 98  ILE A CB  1 
ATOM 813  O O   ? ILE A 1  98 ? -22.288  -1.284  -7.241 1.000 97.460 ? 98  ILE A O   1 
ATOM 814  C CG1 ? ILE A 1  98 ? -20.264  -2.655  -3.550 1.000 97.460 ? 98  ILE A CG1 1 
ATOM 815  C CG2 ? ILE A 1  98 ? -19.992  -3.656  -5.852 1.000 97.460 ? 98  ILE A CG2 1 
ATOM 816  C CD1 ? ILE A 1  98 ? -18.840  -2.158  -3.344 1.000 97.460 ? 98  ILE A CD1 1 
ATOM 817  N N   ? THR A 1  99 ? -20.126  -0.952  -7.966 1.000 96.970 ? 99  THR A N   1 
ATOM 818  C CA  ? THR A 1  99 ? -20.385  -0.847  -9.398 1.000 96.970 ? 99  THR A CA  1 
ATOM 819  C C   ? THR A 1  99 ? -19.366  -1.658 -10.193 1.000 96.970 ? 99  THR A C   1 
ATOM 820  C CB  ? THR A 1  99 ? -20.354   0.620  -9.865 1.000 96.970 ? 99  THR A CB  1 
ATOM 821  O O   ? THR A 1  99 ? -18.534  -2.359  -9.613 1.000 96.970 ? 99  THR A O   1 
ATOM 822  C CG2 ? THR A 1  99 ? -21.200   1.505  -8.955 1.000 96.970 ? 99  THR A CG2 1 
ATOM 823  O OG1 ? THR A 1  99 ? -19.001   1.092  -9.849 1.000 96.970 ? 99  THR A OG1 1 
ATOM 824  N N   ? ASP A 1 100 ? -19.424  -1.542 -11.554 1.000 95.310 ? 100 ASP A N   1 
ATOM 825  C CA  ? ASP A 1 100 ? -18.445  -2.210 -12.406 1.000 95.310 ? 100 ASP A CA  1 
ATOM 826  C C   ? ASP A 1 100 ? -17.055  -1.604 -12.224 1.000 95.310 ? 100 ASP A C   1 
ATOM 827  C CB  ? ASP A 1 100 ? -18.866  -2.128 -13.874 1.000 95.310 ? 100 ASP A CB  1 
ATOM 828  O O   ? ASP A 1 100 ? -16.045  -2.269 -12.468 1.000 95.310 ? 100 ASP A O   1 
ATOM 829  C CG  ? ASP A 1 100 ? -20.063  -3.005 -14.198 1.000 95.310 ? 100 ASP A CG  1 
ATOM 830  O OD1 ? ASP A 1 100 ? -20.368  -3.932 -13.417 1.000 95.310 ? 100 ASP A OD1 1 
ATOM 831  O OD2 ? ASP A 1 100 ? -20.704  -2.770 -15.244 1.000 95.310 ? 100 ASP A OD2 1 
ATOM 832  N N   ? ALA A 1 101 ? -16.922  -0.413 -11.698 1.000 96.480 ? 101 ALA A N   1 
ATOM 833  C CA  ? ALA A 1 101 ? -15.662   0.312 -11.558 1.000 96.480 ? 101 ALA A CA  1 
ATOM 834  C C   ? ALA A 1 101 ? -15.230   0.384 -10.096 1.000 96.480 ? 101 ALA A C   1 
ATOM 835  C CB  ? ALA A 1 101 ? -15.788   1.717 -12.143 1.000 96.480 ? 101 ALA A CB  1 
ATOM 836  O O   ? ALA A 1 101 ? -14.120   0.826  -9.791 1.000 96.480 ? 101 ALA A O   1 
ATOM 837  N N   ? VAL A 1 102 ? -16.084  -0.041  -9.160 1.000 98.040 ? 102 VAL A N   1 
ATOM 838  C CA  ? VAL A 1 102 ? -15.804  -0.104  -7.730 1.000 98.040 ? 102 VAL A CA  1 
ATOM 839  C C   ? VAL A 1 102 ? -16.280  -1.442  -7.168 1.000 98.040 ? 102 VAL A C   1 
ATOM 840  C CB  ? VAL A 1 102 ? -16.473   1.062  -6.968 1.000 98.040 ? 102 VAL A CB  1 
ATOM 841  O O   ? VAL A 1 102 ? -17.484  -1.692  -7.080 1.000 98.040 ? 102 VAL A O   1 
ATOM 842  C CG1 ? VAL A 1 102 ? -16.136   0.999  -5.480 1.000 98.040 ? 102 VAL A CG1 1 
ATOM 843  C CG2 ? VAL A 1 102 ? -16.041   2.402  -7.561 1.000 98.040 ? 102 VAL A CG2 1 
ATOM 844  N N   ? ARG A 1 103 ? -15.222  -2.278  -6.770 1.000 97.440 ? 103 ARG A N   1 
ATOM 845  C CA  ? ARG A 1 103 ? -15.536  -3.595  -6.225 1.000 97.440 ? 103 ARG A CA  1 
ATOM 846  C C   ? ARG A 1 103 ? -14.696  -3.889  -4.987 1.000 97.440 ? 103 ARG A C   1 
ATOM 847  C CB  ? ARG A 1 103 ? -15.312  -4.680  -7.280 1.000 97.440 ? 103 ARG A CB  1 
ATOM 848  O O   ? ARG A 1 103 ? -13.622  -3.312  -4.806 1.000 97.440 ? 103 ARG A O   1 
ATOM 849  C CG  ? ARG A 1 103 ? -16.272  -4.603  -8.457 1.000 97.440 ? 103 ARG A CG  1 
ATOM 850  C CD  ? ARG A 1 103 ? -16.059  -5.751  -9.434 1.000 97.440 ? 103 ARG A CD  1 
ATOM 851  N NE  ? ARG A 1 103 ? -16.952  -5.651 -10.585 1.000 97.440 ? 103 ARG A NE  1 
ATOM 852  N NH1 ? ARG A 1 103 ? -16.287  -7.649 -11.536 1.000 97.440 ? 103 ARG A NH1 1 
ATOM 853  N NH2 ? ARG A 1 103 ? -17.886  -6.364 -12.558 1.000 97.440 ? 103 ARG A NH2 1 
ATOM 854  C CZ  ? ARG A 1 103 ? -17.040  -6.555 -11.557 1.000 97.440 ? 103 ARG A CZ  1 
ATOM 855  N N   ? VAL A 1 104 ? -15.263  -4.816  -4.217 1.000 97.770 ? 104 VAL A N   1 
ATOM 856  C CA  ? VAL A 1 104 ? -14.538  -5.293  -3.044 1.000 97.770 ? 104 VAL A CA  1 
ATOM 857  C C   ? VAL A 1 104 ? -13.606  -6.436  -3.442 1.000 97.770 ? 104 VAL A C   1 
ATOM 858  C CB  ? VAL A 1 104 ? -15.503  -5.756  -1.929 1.000 97.770 ? 104 VAL A CB  1 
ATOM 859  O O   ? VAL A 1 104 ? -13.994  -7.325  -4.203 1.000 97.770 ? 104 VAL A O   1 
ATOM 860  C CG1 ? VAL A 1 104 ? -14.734  -6.431  -0.795 1.000 97.770 ? 104 VAL A CG1 1 
ATOM 861  C CG2 ? VAL A 1 104 ? -16.312  -4.573  -1.400 1.000 97.770 ? 104 VAL A CG2 1 
ATOM 862  N N   ? LEU A 1 105 ? -12.346  -6.319  -2.942 1.000 97.410 ? 105 LEU A N   1 
ATOM 863  C CA  ? LEU A 1 105 ? -11.385  -7.401  -3.128 1.000 97.410 ? 105 LEU A CA  1 
ATOM 864  C C   ? LEU A 1 105 ? -11.347  -8.311  -1.905 1.000 97.410 ? 105 LEU A C   1 
ATOM 865  C CB  ? LEU A 1 105 ?  -9.989  -6.836  -3.401 1.000 97.410 ? 105 LEU A CB  1 
ATOM 866  O O   ? LEU A 1 105 ? -11.204  -7.836  -0.776 1.000 97.410 ? 105 LEU A O   1 
ATOM 867  C CG  ? LEU A 1 105 ?  -8.907  -7.852  -3.773 1.000 97.410 ? 105 LEU A CG  1 
ATOM 868  C CD1 ? LEU A 1 105 ?  -9.292  -8.593  -5.049 1.000 97.410 ? 105 LEU A CD1 1 
ATOM 869  C CD2 ? LEU A 1 105 ?  -7.558  -7.161  -3.935 1.000 97.410 ? 105 LEU A CD2 1 
ATOM 870  N N   ? ASP A 1 106 ? -11.429  -9.568  -2.168 1.000 95.500 ? 106 ASP A N   1 
ATOM 871  C CA  ? ASP A 1 106 ? -11.484 -10.521  -1.063 1.000 95.500 ? 106 ASP A CA  1 
ATOM 872  C C   ? ASP A 1 106 ? -10.147 -10.591  -0.330 1.000 95.500 ? 106 ASP A C   1 
ATOM 873  C CB  ? ASP A 1 106 ? -11.878 -11.909  -1.571 1.000 95.500 ? 106 ASP A CB  1 
ATOM 874  O O   ? ASP A 1 106 ?  -9.086 -10.494  -0.951 1.000 95.500 ? 106 ASP A O   1 
ATOM 875  C CG  ? ASP A 1 106 ? -13.320 -11.981  -2.042 1.000 95.500 ? 106 ASP A CG  1 
ATOM 876  O OD1 ? ASP A 1 106 ? -14.187 -11.293  -1.461 1.000 95.500 ? 106 ASP A OD1 1 
ATOM 877  O OD2 ? ASP A 1 106 ? -13.593 -12.735  -3.001 1.000 95.500 ? 106 ASP A OD2 1 
ATOM 878  N N   ? LEU A 1 107 ? -10.284 -10.820   1.061 1.000 97.450 ? 107 LEU A N   1 
ATOM 879  C CA  ? LEU A 1 107 ?  -9.111 -11.084   1.887 1.000 97.450 ? 107 LEU A CA  1 
ATOM 880  C C   ? LEU A 1 107 ?  -8.628 -12.519   1.704 1.000 97.450 ? 107 LEU A C   1 
ATOM 881  C CB  ? LEU A 1 107 ?  -9.424 -10.822   3.362 1.000 97.450 ? 107 LEU A CB  1 
ATOM 882  O O   ? LEU A 1 107 ?  -9.430 -13.419   1.444 1.000 97.450 ? 107 LEU A O   1 
ATOM 883  C CG  ? LEU A 1 107 ?  -9.754  -9.377   3.740 1.000 97.450 ? 107 LEU A CG  1 
ATOM 884  C CD1 ? LEU A 1 107 ? -10.270  -9.309   5.173 1.000 97.450 ? 107 LEU A CD1 1 
ATOM 885  C CD2 ? LEU A 1 107 ?  -8.529  -8.486   3.564 1.000 97.450 ? 107 LEU A CD2 1 
ATOM 886  N N   ? PRO A 1 108 ?  -7.339 -12.749   1.772 1.000 97.060 ? 108 PRO A N   1 
ATOM 887  C CA  ? PRO A 1 108 ?  -6.782 -14.085   1.547 1.000 97.060 ? 108 PRO A CA  1 
ATOM 888  C C   ? PRO A 1 108 ?  -7.207 -15.089   2.616 1.000 97.060 ? 108 PRO A C   1 
ATOM 889  C CB  ? PRO A 1 108 ?  -5.270 -13.849   1.589 1.000 97.060 ? 108 PRO A CB  1 
ATOM 890  O O   ? PRO A 1 108 ?  -7.313 -14.735   3.793 1.000 97.060 ? 108 PRO A O   1 
ATOM 891  C CG  ? PRO A 1 108 ?  -5.093 -12.667   2.487 1.000 97.060 ? 108 PRO A CG  1 
ATOM 892  C CD  ? PRO A 1 108 ?  -6.258 -11.739   2.290 1.000 97.060 ? 108 PRO A CD  1 
ATOM 893  N N   ? THR A 1 109 ?  -7.457 -16.378   2.213 1.000 96.060 ? 109 THR A N   1 
ATOM 894  C CA  ? THR A 1 109 ?  -7.801 -17.467   3.121 1.000 96.060 ? 109 THR A CA  1 
ATOM 895  C C   ? THR A 1 109 ?  -6.645 -18.455   3.243 1.000 96.060 ? 109 THR A C   1 
ATOM 896  C CB  ? THR A 1 109 ?  -9.067 -18.208   2.651 1.000 96.060 ? 109 THR A CB  1 
ATOM 897  O O   ? THR A 1 109 ?  -6.656 -19.327   4.115 1.000 96.060 ? 109 THR A O   1 
ATOM 898  C CG2 ? THR A 1 109 ? -10.284 -17.289   2.677 1.000 96.060 ? 109 THR A CG2 1 
ATOM 899  O OG1 ? THR A 1 109 ?  -8.867 -18.680   1.313 1.000 96.060 ? 109 THR A OG1 1 
ATOM 900  N N   ? GLN A 1 110 ?  -5.685 -18.323   2.351 1.000 95.510 ? 110 GLN A N   1 
ATOM 901  C CA  ? GLN A 1 110 ?  -4.495 -19.166   2.377 1.000 95.510 ? 110 GLN A CA  1 
ATOM 902  C C   ? GLN A 1 110 ?  -3.234 -18.345   2.121 1.000 95.510 ? 110 GLN A C   1 
ATOM 903  C CB  ? GLN A 1 110 ?  -4.609 -20.289   1.345 1.000 95.510 ? 110 GLN A CB  1 
ATOM 904  O O   ? GLN A 1 110 ?  -3.299 -17.266   1.528 1.000 95.510 ? 110 GLN A O   1 
ATOM 905  C CG  ? GLN A 1 110 ?  -4.743 -19.796  -0.089 1.000 95.510 ? 110 GLN A CG  1 
ATOM 906  C CD  ? GLN A 1 110 ?  -5.043 -20.914  -1.069 1.000 95.510 ? 110 GLN A CD  1 
ATOM 907  N NE2 ? GLN A 1 110 ?  -4.110 -21.173  -1.978 1.000 95.510 ? 110 GLN A NE2 1 
ATOM 908  O OE1 ? GLN A 1 110 ?  -6.106 -21.541  -1.009 1.000 95.510 ? 110 GLN A OE1 1 
ATOM 909  N N   ? GLU A 1 111 ?  -2.106 -19.023   2.510 1.000 94.490 ? 111 GLU A N   1 
ATOM 910  C CA  ? GLU A 1 111 ?  -0.820 -18.385   2.250 1.000 94.490 ? 111 GLU A CA  1 
ATOM 911  C C   ? GLU A 1 111 ?  -0.523 -18.330   0.754 1.000 94.490 ? 111 GLU A C   1 
ATOM 912  C CB  ? GLU A 1 111 ?   0.304 -19.121   2.984 1.000 94.490 ? 111 GLU A CB  1 
ATOM 913  O O   ? GLU A 1 111 ?  -0.867 -19.254   0.014 1.000 94.490 ? 111 GLU A O   1 
ATOM 914  C CG  ? GLU A 1 111 ?   0.232 -19.001   4.499 1.000 94.490 ? 111 GLU A CG  1 
ATOM 915  C CD  ? GLU A 1 111 ?   0.706 -17.652   5.017 1.000 94.490 ? 111 GLU A CD  1 
ATOM 916  O OE1 ? GLU A 1 111 ?   0.525 -17.367   6.223 1.000 94.490 ? 111 GLU A OE1 1 
ATOM 917  O OE2 ? GLU A 1 111 ?   1.262 -16.874   4.210 1.000 94.490 ? 111 GLU A OE2 1 
ATOM 918  N N   ? PRO A 1 112 ?   0.122 -17.135   0.333 1.000 93.320 ? 112 PRO A N   1 
ATOM 919  C CA  ? PRO A 1 112 ?   0.520 -17.082  -1.076 1.000 93.320 ? 112 PRO A CA  1 
ATOM 920  C C   ? PRO A 1 112 ?   1.610 -18.094  -1.419 1.000 93.320 ? 112 PRO A C   1 
ATOM 921  C CB  ? PRO A 1 112 ?   1.032 -15.649  -1.244 1.000 93.320 ? 112 PRO A CB  1 
ATOM 922  O O   ? PRO A 1 112 ?   2.426 -18.444  -0.562 1.000 93.320 ? 112 PRO A O   1 
ATOM 923  C CG  ? PRO A 1 112 ?   1.557 -15.271   0.103 1.000 93.320 ? 112 PRO A CG  1 
ATOM 924  C CD  ? PRO A 1 112 ?   0.711 -15.938   1.149 1.000 93.320 ? 112 PRO A CD  1 
ATOM 925  N N   ? GLN A 1 113 ?   1.601 -18.548  -2.613 1.000 94.540 ? 113 GLN A N   1 
ATOM 926  C CA  ? GLN A 1 113 ?   2.588 -19.518  -3.078 1.000 94.540 ? 113 GLN A CA  1 
ATOM 927  C C   ? GLN A 1 113 ?   3.835 -18.820  -3.611 1.000 94.540 ? 113 GLN A C   1 
ATOM 928  C CB  ? GLN A 1 113 ?   1.988 -20.419  -4.159 1.000 94.540 ? 113 GLN A CB  1 
ATOM 929  O O   ? GLN A 1 113 ?   3.746 -17.973  -4.503 1.000 94.540 ? 113 GLN A O   1 
ATOM 930  C CG  ? GLN A 1 113 ?   2.892 -21.573  -4.568 1.000 94.540 ? 113 GLN A CG  1 
ATOM 931  C CD  ? GLN A 1 113 ?   2.276 -22.448  -5.645 1.000 94.540 ? 113 GLN A CD  1 
ATOM 932  N NE2 ? GLN A 1 113 ?   3.101 -23.271  -6.283 1.000 94.540 ? 113 GLN A NE2 1 
ATOM 933  O OE1 ? GLN A 1 113 ?   1.069 -22.384  -5.900 1.000 94.540 ? 113 GLN A OE1 1 
ATOM 934  N N   ? VAL A 1 114 ?   4.954 -19.158  -3.001 1.000 96.080 ? 114 VAL A N   1 
ATOM 935  C CA  ? VAL A 1 114 ?   6.217 -18.640  -3.517 1.000 96.080 ? 114 VAL A CA  1 
ATOM 936  C C   ? VAL A 1 114 ?   6.372 -19.024  -4.986 1.000 96.080 ? 114 VAL A C   1 
ATOM 937  C CB  ? VAL A 1 114 ?   7.420 -19.161  -2.699 1.000 96.080 ? 114 VAL A CB  1 
ATOM 938  O O   ? VAL A 1 114 ?   6.075 -20.157  -5.373 1.000 96.080 ? 114 VAL A O   1 
ATOM 939  C CG1 ? VAL A 1 114 ?   8.736 -18.797  -3.384 1.000 96.080 ? 114 VAL A CG1 1 
ATOM 940  C CG2 ? VAL A 1 114 ?   7.381 -18.602  -1.278 1.000 96.080 ? 114 VAL A CG2 1 
ATOM 941  N N   ? GLY A 1 115 ?   6.769 -18.057  -5.807 1.000 95.260 ? 115 GLY A N   1 
ATOM 942  C CA  ? GLY A 1 115 ?   6.966 -18.309  -7.225 1.000 95.260 ? 115 GLY A CA  1 
ATOM 943  C C   ? GLY A 1 115 ?   5.786 -17.880  -8.077 1.000 95.260 ? 115 GLY A C   1 
ATOM 944  O O   ? GLY A 1 115 ?   5.884 -17.832  -9.305 1.000 95.260 ? 115 GLY A O   1 
ATOM 945  N N   ? SER A 1 116 ?   4.633 -17.649  -7.415 1.000 95.280 ? 116 SER A N   1 
ATOM 946  C CA  ? SER A 1 116 ?   3.466 -17.187  -8.158 1.000 95.280 ? 116 SER A CA  1 
ATOM 947  C C   ? SER A 1 116 ?   3.693 -15.794  -8.735 1.000 95.280 ? 116 SER A C   1 
ATOM 948  C CB  ? SER A 1 116 ?   2.227 -17.180  -7.262 1.000 95.280 ? 116 SER A CB  1 
ATOM 949  O O   ? SER A 1 116 ?   4.495 -15.021  -8.207 1.000 95.280 ? 116 SER A O   1 
ATOM 950  O OG  ? SER A 1 116 ?   2.392 -16.278  -6.182 1.000 95.280 ? 116 SER A OG  1 
ATOM 951  N N   ? THR A 1 117 ?   3.003 -15.590  -9.860 1.000 95.290 ? 117 THR A N   1 
ATOM 952  C CA  ? THR A 1 117 ?   2.980 -14.243 -10.420 1.000 95.290 ? 117 THR A CA  1 
ATOM 953  C C   ? THR A 1 117 ?   1.959 -13.373  -9.693 1.000 95.290 ? 117 THR A C   1 
ATOM 954  C CB  ? THR A 1 117 ?   2.657 -14.270 -11.925 1.000 95.290 ? 117 THR A CB  1 
ATOM 955  O O   ? THR A 1 117 ?   0.800 -13.764  -9.538 1.000 95.290 ? 117 THR A O   1 
ATOM 956  C CG2 ? THR A 1 117 ?   2.664 -12.863 -12.514 1.000 95.290 ? 117 THR A CG2 1 
ATOM 957  O OG1 ? THR A 1 117 ?   3.636 -15.065 -12.604 1.000 95.290 ? 117 THR A OG1 1 
ATOM 958  N N   ? CYS A 1 118 ?   2.407 -12.176  -9.265 1.000 97.320 ? 118 CYS A N   1 
ATOM 959  C CA  ? CYS A 1 118 ?   1.589 -11.205  -8.547 1.000 97.320 ? 118 CYS A CA  1 
ATOM 960  C C   ? CYS A 1 118 ?   1.512  -9.887  -9.310 1.000 97.320 ? 118 CYS A C   1 
ATOM 961  C CB  ? CYS A 1 118 ?   2.150 -10.961  -7.147 1.000 97.320 ? 118 CYS A CB  1 
ATOM 962  O O   ? CYS A 1 118 ?   2.459  -9.509 -10.002 1.000 97.320 ? 118 CYS A O   1 
ATOM 963  S SG  ? CYS A 1 118 ?   2.325 -12.465  -6.161 1.000 97.320 ? 118 CYS A SG  1 
ATOM 964  N N   ? TYR A 1 119 ?   0.346  -9.227  -9.103 1.000 96.690 ? 119 TYR A N   1 
ATOM 965  C CA  ? TYR A 1 119 ?   0.165  -7.931  -9.747 1.000 96.690 ? 119 TYR A CA  1 
ATOM 966  C C   ? TYR A 1 119 ?   0.061  -6.818  -8.711 1.000 96.690 ? 119 TYR A C   1 
ATOM 967  C CB  ? TYR A 1 119 ?  -1.086  -7.940 -10.631 1.000 96.690 ? 119 TYR A CB  1 
ATOM 968  O O   ? TYR A 1 119 ?  -0.620  -6.969  -7.694 1.000 96.690 ? 119 TYR A O   1 
ATOM 969  C CG  ? TYR A 1 119 ?  -1.002  -8.900 -11.792 1.000 96.690 ? 119 TYR A CG  1 
ATOM 970  C CD1 ? TYR A 1 119 ?  -0.418  -8.517 -12.997 1.000 96.690 ? 119 TYR A CD1 1 
ATOM 971  C CD2 ? TYR A 1 119 ?  -1.507 -10.191 -11.687 1.000 96.690 ? 119 TYR A CD2 1 
ATOM 972  C CE1 ? TYR A 1 119 ?  -0.340  -9.398 -14.071 1.000 96.690 ? 119 TYR A CE1 1 
ATOM 973  C CE2 ? TYR A 1 119 ?  -1.435 -11.081 -12.754 1.000 96.690 ? 119 TYR A CE2 1 
ATOM 974  O OH  ? TYR A 1 119 ?  -0.775 -11.552 -15.000 1.000 96.690 ? 119 TYR A OH  1 
ATOM 975  C CZ  ? TYR A 1 119 ?  -0.850 -10.676 -13.940 1.000 96.690 ? 119 TYR A CZ  1 
ATOM 976  N N   ? ALA A 1 120 ?   0.809  -5.745  -9.033 1.000 97.090 ? 120 ALA A N   1 
ATOM 977  C CA  ? ALA A 1 120 ?   0.704  -4.519  -8.245 1.000 97.090 ? 120 ALA A CA  1 
ATOM 978  C C   ? ALA A 1 120 ?   0.243  -3.350  -9.110 1.000 97.090 ? 120 ALA A C   1 
ATOM 979  C CB  ? ALA A 1 120 ?   2.041  -4.194  -7.585 1.000 97.090 ? 120 ALA A CB  1 
ATOM 980  O O   ? ALA A 1 120 ?   0.526  -3.308 -10.310 1.000 97.090 ? 120 ALA A O   1 
ATOM 981  N N   ? SER A 1 121 ?  -0.513  -2.489  -8.510 1.000 96.540 ? 121 SER A N   1 
ATOM 982  C CA  ? SER A 1 121 ?  -0.998  -1.311  -9.222 1.000 96.540 ? 121 SER A CA  1 
ATOM 983  C C   ? SER A 1 121 ?  -0.903  -0.062  -8.352 1.000 96.540 ? 121 SER A C   1 
ATOM 984  C CB  ? SER A 1 121 ?  -2.443  -1.517  -9.677 1.000 96.540 ? 121 SER A CB  1 
ATOM 985  O O   ? SER A 1 121 ?  -0.911  -0.153  -7.123 1.000 96.540 ? 121 SER A O   1 
ATOM 986  O OG  ? SER A 1 121 ?  -3.289  -1.766  -8.568 1.000 96.540 ? 121 SER A OG  1 
ATOM 987  N N   ? GLY A 1 122 ?  -0.731   1.098  -9.049 1.000 95.650 ? 122 GLY A N   1 
ATOM 988  C CA  ? GLY A 1 122 ?  -0.646   2.348  -8.310 1.000 95.650 ? 122 GLY A CA  1 
ATOM 989  C C   ? GLY A 1 122 ?  -0.313   3.539  -9.189 1.000 95.650 ? 122 GLY A C   1 
ATOM 990  O O   ? GLY A 1 122 ?  -0.186   3.402 -10.407 1.000 95.650 ? 122 GLY A O   1 
ATOM 991  N N   ? TRP A 1 123 ?  -0.306   4.737  -8.588 1.000 93.790 ? 123 TRP A N   1 
ATOM 992  C CA  ? TRP A 1 123 ?  -0.057   5.991  -9.293 1.000 93.790 ? 123 TRP A CA  1 
ATOM 993  C C   ? TRP A 1 123 ?   1.278   6.596  -8.872 1.000 93.790 ? 123 TRP A C   1 
ATOM 994  C CB  ? TRP A 1 123 ?  -1.189   6.989  -9.032 1.000 93.790 ? 123 TRP A CB  1 
ATOM 995  O O   ? TRP A 1 123 ?   1.472   7.810  -8.959 1.000 93.790 ? 123 TRP A O   1 
ATOM 996  C CG  ? TRP A 1 123 ?  -2.485   6.624  -9.690 1.000 93.790 ? 123 TRP A CG  1 
ATOM 997  C CD1 ? TRP A 1 123 ?  -2.885   6.944 -10.958 1.000 93.790 ? 123 TRP A CD1 1 
ATOM 998  C CD2 ? TRP A 1 123 ?  -3.556   5.872  -9.110 1.000 93.790 ? 123 TRP A CD2 1 
ATOM 999  C CE2 ? TRP A 1 123 ?  -4.574   5.774 -10.084 1.000 93.790 ? 123 TRP A CE2 1 
ATOM 1000 C CE3 ? TRP A 1 123 ?  -3.753   5.271  -7.859 1.000 93.790 ? 123 TRP A CE3 1 
ATOM 1001 N NE1 ? TRP A 1 123 ?  -4.140   6.436 -11.201 1.000 93.790 ? 123 TRP A NE1 1 
ATOM 1002 C CH2 ? TRP A 1 123 ?  -5.940   4.519  -8.614 1.000 93.790 ? 123 TRP A CH2 1 
ATOM 1003 C CZ2 ? TRP A 1 123 ?  -5.773   5.098  -9.845 1.000 93.790 ? 123 TRP A CZ2 1 
ATOM 1004 C CZ3 ? TRP A 1 123 ?  -4.947   4.599  -7.624 1.000 93.790 ? 123 TRP A CZ3 1 
ATOM 1005 N N   ? GLY A 1 124 ?   2.143   5.762  -8.269 1.000 87.110 ? 124 GLY A N   1 
ATOM 1006 C CA  ? GLY A 1 124 ?   3.468   6.245  -7.917 1.000 87.110 ? 124 GLY A CA  1 
ATOM 1007 C C   ? GLY A 1 124 ?   4.354   6.490  -9.124 1.000 87.110 ? 124 GLY A C   1 
ATOM 1008 O O   ? GLY A 1 124 ?   3.914   6.334 -10.265 1.000 87.110 ? 124 GLY A O   1 
ATOM 1009 N N   ? SER A 1 125 ?   5.626   6.941  -8.906 1.000 84.960 ? 125 SER A N   1 
ATOM 1010 C CA  ? SER A 1 125 ?   6.577   7.227  -9.975 1.000 84.960 ? 125 SER A CA  1 
ATOM 1011 C C   ? SER A 1 125 ?   6.842   5.989 -10.826 1.000 84.960 ? 125 SER A C   1 
ATOM 1012 C CB  ? SER A 1 125 ?   7.893   7.750  -9.397 1.000 84.960 ? 125 SER A CB  1 
ATOM 1013 O O   ? SER A 1 125 ?   6.857   4.869 -10.313 1.000 84.960 ? 125 SER A O   1 
ATOM 1014 O OG  ? SER A 1 125 ?   8.813   8.049 -10.432 1.000 84.960 ? 125 SER A OG  1 
ATOM 1015 N N   ? ILE A 1 126 ?   7.095   6.111 -12.168 1.000 85.240 ? 126 ILE A N   1 
ATOM 1016 C CA  ? ILE A 1 126 ?   7.317   5.005 -13.094 1.000 85.240 ? 126 ILE A CA  1 
ATOM 1017 C C   ? ILE A 1 126 ?   8.786   4.969 -13.511 1.000 85.240 ? 126 ILE A C   1 
ATOM 1018 C CB  ? ILE A 1 126 ?   6.409   5.120 -14.339 1.000 85.240 ? 126 ILE A CB  1 
ATOM 1019 O O   ? ILE A 1 126 ?   9.195   4.104 -14.290 1.000 85.240 ? 126 ILE A O   1 
ATOM 1020 C CG1 ? ILE A 1 126 ?   6.625   6.469 -15.035 1.000 85.240 ? 126 ILE A CG1 1 
ATOM 1021 C CG2 ? ILE A 1 126 ?   4.939   4.932 -13.954 1.000 85.240 ? 126 ILE A CG2 1 
ATOM 1022 C CD1 ? ILE A 1 126 ?   5.939   6.584 -16.389 1.000 85.240 ? 126 ILE A CD1 1 
ATOM 1023 N N   ? GLU A 1 127 ?   9.523   5.950 -13.039 1.000 83.220 ? 127 GLU A N   1 
ATOM 1024 C CA  ? GLU A 1 127 ?  10.958   6.006 -13.303 1.000 83.220 ? 127 GLU A CA  1 
ATOM 1025 C C   ? GLU A 1 127 ?  11.764   5.708 -12.042 1.000 83.220 ? 127 GLU A C   1 
ATOM 1026 C CB  ? GLU A 1 127 ?  11.348   7.376 -13.865 1.000 83.220 ? 127 GLU A CB  1 
ATOM 1027 O O   ? GLU A 1 127 ?  11.400   6.144 -10.948 1.000 83.220 ? 127 GLU A O   1 
ATOM 1028 C CG  ? GLU A 1 127 ?  10.692   7.704 -15.198 1.000 83.220 ? 127 GLU A CG  1 
ATOM 1029 C CD  ? GLU A 1 127 ?  11.326   6.977 -16.373 1.000 83.220 ? 127 GLU A CD  1 
ATOM 1030 O OE1 ? GLU A 1 127 ?  10.715   6.939 -17.465 1.000 83.220 ? 127 GLU A OE1 1 
ATOM 1031 O OE2 ? GLU A 1 127 ?  12.443   6.440 -16.201 1.000 83.220 ? 127 GLU A OE2 1 
ATOM 1032 N N   ? PRO A 1 128 ?  12.868   5.006 -12.177 1.000 75.830 ? 128 PRO A N   1 
ATOM 1033 C CA  ? PRO A 1 128 ?  13.691   4.533 -11.061 1.000 75.830 ? 128 PRO A CA  1 
ATOM 1034 C C   ? PRO A 1 128 ?  14.392   5.671 -10.322 1.000 75.830 ? 128 PRO A C   1 
ATOM 1035 C CB  ? PRO A 1 128 ?  14.710   3.613 -11.739 1.000 75.830 ? 128 PRO A CB  1 
ATOM 1036 O O   ? PRO A 1 128 ?  14.527   5.625  -9.097 1.000 75.830 ? 128 PRO A O   1 
ATOM 1037 C CG  ? PRO A 1 128 ?  14.097   3.271 -13.058 1.000 75.830 ? 128 PRO A CG  1 
ATOM 1038 C CD  ? PRO A 1 128 ?  13.146   4.368 -13.442 1.000 75.830 ? 128 PRO A CD  1 
ATOM 1039 N N   ? ASP A 1 129 ?  14.684   6.806 -10.981 1.000 74.520 ? 129 ASP A N   1 
ATOM 1040 C CA  ? ASP A 1 129 ?  15.556   7.820 -10.398 1.000 74.520 ? 129 ASP A CA  1 
ATOM 1041 C C   ? ASP A 1 129 ?  14.887   9.193 -10.410 1.000 74.520 ? 129 ASP A C   1 
ATOM 1042 C CB  ? ASP A 1 129 ?  16.889   7.878 -11.148 1.000 74.520 ? 129 ASP A CB  1 
ATOM 1043 O O   ? ASP A 1 129 ?  15.376  10.134  -9.782 1.000 74.520 ? 129 ASP A O   1 
ATOM 1044 C CG  ? ASP A 1 129 ?  17.679   6.584 -11.054 1.000 74.520 ? 129 ASP A CG  1 
ATOM 1045 O OD1 ? ASP A 1 129 ?  17.673   5.943  -9.981 1.000 74.520 ? 129 ASP A OD1 1 
ATOM 1046 O OD2 ? ASP A 1 129 ?  18.314   6.204 -12.061 1.000 74.520 ? 129 ASP A OD2 1 
ATOM 1047 N N   ? LYS A 1 130 ?  13.706   9.306 -11.129 1.000 72.540 ? 130 LYS A N   1 
ATOM 1048 C CA  ? LYS A 1 130 ?  12.957  10.557 -11.206 1.000 72.540 ? 130 LYS A CA  1 
ATOM 1049 C C   ? LYS A 1 130 ?  11.524  10.371 -10.714 1.000 72.540 ? 130 LYS A C   1 
ATOM 1050 C CB  ? LYS A 1 130 ?  12.954  11.094 -12.638 1.000 72.540 ? 130 LYS A CB  1 
ATOM 1051 O O   ? LYS A 1 130 ?  10.952   9.287 -10.846 1.000 72.540 ? 130 LYS A O   1 
ATOM 1052 C CG  ? LYS A 1 130 ?  14.334  11.459 -13.165 1.000 72.540 ? 130 LYS A CG  1 
ATOM 1053 C CD  ? LYS A 1 130 ?  14.263  12.006 -14.585 1.000 72.540 ? 130 LYS A CD  1 
ATOM 1054 C CE  ? LYS A 1 130 ?  15.649  12.310 -15.138 1.000 72.540 ? 130 LYS A CE  1 
ATOM 1055 N NZ  ? LYS A 1 130 ?  15.588  12.804 -16.546 1.000 72.540 ? 130 LYS A NZ  1 
ATOM 1056 N N   ? PHE A 1 131 ?  10.979  11.388  -9.971 1.000 71.470 ? 131 PHE A N   1 
ATOM 1057 C CA  ? PHE A 1 131 ?   9.600  11.329  -9.502 1.000 71.470 ? 131 PHE A CA  1 
ATOM 1058 C C   ? PHE A 1 131 ?   8.640  11.817 -10.580 1.000 71.470 ? 131 PHE A C   1 
ATOM 1059 C CB  ? PHE A 1 131 ?   9.428  12.164  -8.229 1.000 71.470 ? 131 PHE A CB  1 
ATOM 1060 O O   ? PHE A 1 131 ?   8.320  13.006 -10.642 1.000 71.470 ? 131 PHE A O   1 
ATOM 1061 C CG  ? PHE A 1 131 ?  10.094  11.569  -7.018 1.000 71.470 ? 131 PHE A CG  1 
ATOM 1062 C CD1 ? PHE A 1 131 ?   9.515  10.501  -6.343 1.000 71.470 ? 131 PHE A CD1 1 
ATOM 1063 C CD2 ? PHE A 1 131 ?  11.300  12.077  -6.554 1.000 71.470 ? 131 PHE A CD2 1 
ATOM 1064 C CE1 ? PHE A 1 131 ?  10.129   9.948  -5.222 1.000 71.470 ? 131 PHE A CE1 1 
ATOM 1065 C CE2 ? PHE A 1 131 ?  11.920  11.530  -5.434 1.000 71.470 ? 131 PHE A CE2 1 
ATOM 1066 C CZ  ? PHE A 1 131 ?  11.333  10.466  -4.769 1.000 71.470 ? 131 PHE A CZ  1 
ATOM 1067 N N   ? ILE A 1 132 ?   8.608  11.061 -11.651 1.000 79.200 ? 132 ILE A N   1 
ATOM 1068 C CA  ? ILE A 1 132 ?   7.582  11.348 -12.647 1.000 79.200 ? 132 ILE A CA  1 
ATOM 1069 C C   ? ILE A 1 132 ?   6.346  10.493 -12.377 1.000 79.200 ? 132 ILE A C   1 
ATOM 1070 C CB  ? ILE A 1 132 ?   8.101  11.101 -14.082 1.000 79.200 ? 132 ILE A CB  1 
ATOM 1071 O O   ? ILE A 1 132 ?   6.412   9.262 -12.427 1.000 79.200 ? 132 ILE A O   1 
ATOM 1072 C CG1 ? ILE A 1 132 ?   9.316  11.990 -14.370 1.000 79.200 ? 132 ILE A CG1 1 
ATOM 1073 C CG2 ? ILE A 1 132 ?   6.990  11.342 -15.107 1.000 79.200 ? 132 ILE A CG2 1 
ATOM 1074 C CD1 ? ILE A 1 132 ?   9.988  11.706 -15.706 1.000 79.200 ? 132 ILE A CD1 1 
ATOM 1075 N N   ? TYR A 1 133 ?   5.240  11.228 -12.002 1.000 84.640 ? 133 TYR A N   1 
ATOM 1076 C CA  ? TYR A 1 133 ?   4.008  10.548 -11.619 1.000 84.640 ? 133 TYR A CA  1 
ATOM 1077 C C   ? TYR A 1 133 ?   3.054  10.440 -12.803 1.000 84.640 ? 133 TYR A C   1 
ATOM 1078 C CB  ? TYR A 1 133 ?   3.324  11.285 -10.463 1.000 84.640 ? 133 TYR A CB  1 
ATOM 1079 O O   ? TYR A 1 133 ?   2.717  11.447 -13.430 1.000 84.640 ? 133 TYR A O   1 
ATOM 1080 C CG  ? TYR A 1 133 ?   4.150  11.333  -9.201 1.000 84.640 ? 133 TYR A CG  1 
ATOM 1081 C CD1 ? TYR A 1 133 ?   4.205  10.239  -8.340 1.000 84.640 ? 133 TYR A CD1 1 
ATOM 1082 C CD2 ? TYR A 1 133 ?   4.875  12.471  -8.866 1.000 84.640 ? 133 TYR A CD2 1 
ATOM 1083 C CE1 ? TYR A 1 133 ?   4.963  10.279  -7.174 1.000 84.640 ? 133 TYR A CE1 1 
ATOM 1084 C CE2 ? TYR A 1 133 ?   5.636  12.522  -7.702 1.000 84.640 ? 133 TYR A CE2 1 
ATOM 1085 O OH  ? TYR A 1 133 ?   6.426  11.468  -5.712 1.000 84.640 ? 133 TYR A OH  1 
ATOM 1086 C CZ  ? TYR A 1 133 ?   5.674  11.423  -6.865 1.000 84.640 ? 133 TYR A CZ  1 
ATOM 1087 N N   ? PRO A 1 134 ?   2.695   9.212 -13.132 1.000 89.040 ? 134 PRO A N   1 
ATOM 1088 C CA  ? PRO A 1 134 ?   1.687   9.069 -14.185 1.000 89.040 ? 134 PRO A CA  1 
ATOM 1089 C C   ? PRO A 1 134 ?   0.305   9.549 -13.748 1.000 89.040 ? 134 PRO A C   1 
ATOM 1090 C CB  ? PRO A 1 134 ?   1.680   7.564 -14.465 1.000 89.040 ? 134 PRO A CB  1 
ATOM 1091 O O   ? PRO A 1 134 ?  -0.023   9.498 -12.559 1.000 89.040 ? 134 PRO A O   1 
ATOM 1092 C CG  ? PRO A 1 134 ?   2.029   6.931 -13.157 1.000 89.040 ? 134 PRO A CG  1 
ATOM 1093 C CD  ? PRO A 1 134 ?   3.025   7.807 -12.453 1.000 89.040 ? 134 PRO A CD  1 
ATOM 1094 N N   ? ASP A 1 135 ?  -0.401  10.109 -14.711 1.000 92.270 ? 135 ASP A N   1 
ATOM 1095 C CA  ? ASP A 1 135 ?  -1.788  10.435 -14.393 1.000 92.270 ? 135 ASP A CA  1 
ATOM 1096 C C   ? ASP A 1 135 ?  -2.658   9.180 -14.382 1.000 92.270 ? 135 ASP A C   1 
ATOM 1097 C CB  ? ASP A 1 135 ?  -2.343  11.451 -15.394 1.000 92.270 ? 135 ASP A CB  1 
ATOM 1098 O O   ? ASP A 1 135 ?  -3.561   9.052 -13.552 1.000 92.270 ? 135 ASP A O   1 
ATOM 1099 C CG  ? ASP A 1 135 ?  -1.664  12.806 -15.301 1.000 92.270 ? 135 ASP A CG  1 
ATOM 1100 O OD1 ? ASP A 1 135 ?  -1.101  13.135 -14.235 1.000 92.270 ? 135 ASP A OD1 1 
ATOM 1101 O OD2 ? ASP A 1 135 ?  -1.695  13.553 -16.303 1.000 92.270 ? 135 ASP A OD2 1 
ATOM 1102 N N   ? ASP A 1 136 ?  -2.329   8.273 -15.289 1.000 95.090 ? 136 ASP A N   1 
ATOM 1103 C CA  ? ASP A 1 136 ?  -3.099   7.041 -15.429 1.000 95.090 ? 136 ASP A CA  1 
ATOM 1104 C C   ? ASP A 1 136 ?  -2.534   5.936 -14.539 1.000 95.090 ? 136 ASP A C   1 
ATOM 1105 C CB  ? ASP A 1 136 ?  -3.119   6.583 -16.888 1.000 95.090 ? 136 ASP A CB  1 
ATOM 1106 O O   ? ASP A 1 136 ?  -1.327   5.885 -14.295 1.000 95.090 ? 136 ASP A O   1 
ATOM 1107 C CG  ? ASP A 1 136 ?  -3.796   7.579 -17.813 1.000 95.090 ? 136 ASP A CG  1 
ATOM 1108 O OD1 ? ASP A 1 136 ?  -4.587   8.419 -17.332 1.000 95.090 ? 136 ASP A OD1 1 
ATOM 1109 O OD2 ? ASP A 1 136 ?  -3.539   7.522 -19.035 1.000 95.090 ? 136 ASP A OD2 1 
ATOM 1110 N N   ? LEU A 1 137 ?  -3.402   5.055 -14.046 1.000 95.990 ? 137 LEU A N   1 
ATOM 1111 C CA  ? LEU A 1 137 ?  -3.049   3.907 -13.219 1.000 95.990 ? 137 LEU A CA  1 
ATOM 1112 C C   ? LEU A 1 137 ?  -2.062   2.998 -13.943 1.000 95.990 ? 137 LEU A C   1 
ATOM 1113 C CB  ? LEU A 1 137 ?  -4.303   3.116 -12.836 1.000 95.990 ? 137 LEU A CB  1 
ATOM 1114 O O   ? LEU A 1 137 ?  -2.246   2.690 -15.123 1.000 95.990 ? 137 LEU A O   1 
ATOM 1115 C CG  ? LEU A 1 137 ?  -4.137   2.080 -11.723 1.000 95.990 ? 137 LEU A CG  1 
ATOM 1116 C CD1 ? LEU A 1 137 ?  -3.764   2.764 -10.412 1.000 95.990 ? 137 LEU A CD1 1 
ATOM 1117 C CD2 ? LEU A 1 137 ?  -5.412   1.260 -11.561 1.000 95.990 ? 137 LEU A CD2 1 
ATOM 1118 N N   ? GLN A 1 138 ?  -1.006   2.643 -13.145 1.000 96.580 ? 138 GLN A N   1 
ATOM 1119 C CA  ? GLN A 1 138 ?   0.031   1.758 -13.666 1.000 96.580 ? 138 GLN A CA  1 
ATOM 1120 C C   ? GLN A 1 138 ?  -0.036   0.384 -13.005 1.000 96.580 ? 138 GLN A C   1 
ATOM 1121 C CB  ? GLN A 1 138 ?   1.416   2.373 -13.459 1.000 96.580 ? 138 GLN A CB  1 
ATOM 1122 O O   ? GLN A 1 138 ?  -0.391   0.271 -11.831 1.000 96.580 ? 138 GLN A O   1 
ATOM 1123 C CG  ? GLN A 1 138 ?   1.580   3.747 -14.095 1.000 96.580 ? 138 GLN A CG  1 
ATOM 1124 C CD  ? GLN A 1 138 ?   1.464   3.712 -15.607 1.000 96.580 ? 138 GLN A CD  1 
ATOM 1125 N NE2 ? GLN A 1 138 ?   0.539   4.497 -16.149 1.000 96.580 ? 138 GLN A NE2 1 
ATOM 1126 O OE1 ? GLN A 1 138 ?   2.200   2.986 -16.283 1.000 96.580 ? 138 GLN A OE1 1 
ATOM 1127 N N   ? CYS A 1 139 ?   0.369  -0.688 -13.822 1.000 96.610 ? 139 CYS A N   1 
ATOM 1128 C CA  ? CYS A 1 139 ?   0.408  -2.060 -13.330 1.000 96.610 ? 139 CYS A CA  1 
ATOM 1129 C C   ? CYS A 1 139 ?   1.768  -2.695 -13.593 1.000 96.610 ? 139 CYS A C   1 
ATOM 1130 C CB  ? CYS A 1 139 ?  -0.691  -2.896 -13.986 1.000 96.610 ? 139 CYS A CB  1 
ATOM 1131 O O   ? CYS A 1 139 ?   2.443  -2.348 -14.563 1.000 96.610 ? 139 CYS A O   1 
ATOM 1132 S SG  ? CYS A 1 139 ?  -2.363  -2.361 -13.563 1.000 96.610 ? 139 CYS A SG  1 
ATOM 1133 N N   ? VAL A 1 140 ?   2.087  -3.596 -12.665 1.000 96.480 ? 140 VAL A N   1 
ATOM 1134 C CA  ? VAL A 1 140 ?   3.334  -4.331 -12.849 1.000 96.480 ? 140 VAL A CA  1 
ATOM 1135 C C   ? VAL A 1 140 ?   3.170  -5.762 -12.343 1.000 96.480 ? 140 VAL A C   1 
ATOM 1136 C CB  ? VAL A 1 140 ?   4.512  -3.641 -12.124 1.000 96.480 ? 140 VAL A CB  1 
ATOM 1137 O O   ? VAL A 1 140 ?   2.453  -6.005 -11.369 1.000 96.480 ? 140 VAL A O   1 
ATOM 1138 C CG1 ? VAL A 1 140 ?   4.297  -3.654 -10.612 1.000 96.480 ? 140 VAL A CG1 1 
ATOM 1139 C CG2 ? VAL A 1 140 ?   5.831  -4.320 -12.485 1.000 96.480 ? 140 VAL A CG2 1 
ATOM 1140 N N   ? ASP A 1 141 ?   3.817  -6.623 -13.068 1.000 95.830 ? 141 ASP A N   1 
ATOM 1141 C CA  ? ASP A 1 141 ?   3.857  -7.995 -12.573 1.000 95.830 ? 141 ASP A CA  1 
ATOM 1142 C C   ? ASP A 1 141 ?   5.148  -8.263 -11.802 1.000 95.830 ? 141 ASP A C   1 
ATOM 1143 C CB  ? ASP A 1 141 ?   3.719  -8.988 -13.729 1.000 95.830 ? 141 ASP A CB  1 
ATOM 1144 O O   ? ASP A 1 141 ?   6.225  -7.825 -12.213 1.000 95.830 ? 141 ASP A O   1 
ATOM 1145 C CG  ? ASP A 1 141 ?   4.879  -8.923 -14.707 1.000 95.830 ? 141 ASP A CG  1 
ATOM 1146 O OD1 ? ASP A 1 141 ?   4.928  -7.988 -15.534 1.000 95.830 ? 141 ASP A OD1 1 
ATOM 1147 O OD2 ? ASP A 1 141 ?   5.750  -9.818 -14.652 1.000 95.830 ? 141 ASP A OD2 1 
ATOM 1148 N N   ? LEU A 1 142 ?   4.986  -9.061 -10.751 1.000 96.590 ? 142 LEU A N   1 
ATOM 1149 C CA  ? LEU A 1 142 ?   6.102  -9.427  -9.885 1.000 96.590 ? 142 LEU A CA  1 
ATOM 1150 C C   ? LEU A 1 142 ?   6.052 -10.910  -9.533 1.000 96.590 ? 142 LEU A C   1 
ATOM 1151 C CB  ? LEU A 1 142 ?   6.086  -8.586  -8.605 1.000 96.590 ? 142 LEU A CB  1 
ATOM 1152 O O   ? LEU A 1 142 ?   4.986 -11.528  -9.578 1.000 96.590 ? 142 LEU A O   1 
ATOM 1153 C CG  ? LEU A 1 142 ?   6.076  -7.068  -8.792 1.000 96.590 ? 142 LEU A CG  1 
ATOM 1154 C CD1 ? LEU A 1 142 ?   5.790  -6.373  -7.465 1.000 96.590 ? 142 LEU A CD1 1 
ATOM 1155 C CD2 ? LEU A 1 142 ?   7.402  -6.592  -9.376 1.000 96.590 ? 142 LEU A CD2 1 
ATOM 1156 N N   ? GLU A 1 143 ?   7.218 -11.425  -9.191 1.000 96.640 ? 143 GLU A N   1 
ATOM 1157 C CA  ? GLU A 1 143 ?   7.294 -12.783  -8.660 1.000 96.640 ? 143 GLU A CA  1 
ATOM 1158 C C   ? GLU A 1 143 ?   7.409 -12.776  -7.139 1.000 96.640 ? 143 GLU A C   1 
ATOM 1159 C CB  ? GLU A 1 143 ?   8.479 -13.534  -9.273 1.000 96.640 ? 143 GLU A CB  1 
ATOM 1160 O O   ? GLU A 1 143 ?   8.204 -12.022  -6.574 1.000 96.640 ? 143 GLU A O   1 
ATOM 1161 C CG  ? GLU A 1 143 ?   8.524 -15.012  -8.911 1.000 96.640 ? 143 GLU A CG  1 
ATOM 1162 C CD  ? GLU A 1 143 ?   9.693 -15.749  -9.545 1.000 96.640 ? 143 GLU A CD  1 
ATOM 1163 O OE1 ? GLU A 1 143 ?   9.870 -16.957  -9.268 1.000 96.640 ? 143 GLU A OE1 1 
ATOM 1164 O OE2 ? GLU A 1 143 ?  10.439 -15.113 -10.323 1.000 96.640 ? 143 GLU A OE2 1 
ATOM 1165 N N   ? LEU A 1 144 ?   6.522 -13.616  -6.627 1.000 97.480 ? 144 LEU A N   1 
ATOM 1166 C CA  ? LEU A 1 144 ?   6.633 -13.754  -5.179 1.000 97.480 ? 144 LEU A CA  1 
ATOM 1167 C C   ? LEU A 1 144 ?   7.882 -14.545  -4.802 1.000 97.480 ? 144 LEU A C   1 
ATOM 1168 C CB  ? LEU A 1 144 ?   5.389 -14.440  -4.609 1.000 97.480 ? 144 LEU A CB  1 
ATOM 1169 O O   ? LEU A 1 144 ?   8.114 -15.635  -5.330 1.000 97.480 ? 144 LEU A O   1 
ATOM 1170 C CG  ? LEU A 1 144 ?   5.248 -14.431  -3.086 1.000 97.480 ? 144 LEU A CG  1 
ATOM 1171 C CD1 ? LEU A 1 144 ?   5.039 -13.008  -2.581 1.000 97.480 ? 144 LEU A CD1 1 
ATOM 1172 C CD2 ? LEU A 1 144 ?   4.098 -15.333  -2.650 1.000 97.480 ? 144 LEU A CD2 1 
ATOM 1173 N N   ? LEU A 1 145 ?   8.650 -13.973  -3.839 1.000 97.270 ? 145 LEU A N   1 
ATOM 1174 C CA  ? LEU A 1 145 ?   9.912 -14.564  -3.410 1.000 97.270 ? 145 LEU A CA  1 
ATOM 1175 C C   ? LEU A 1 145 ?   9.844 -14.990  -1.948 1.000 97.270 ? 145 LEU A C   1 
ATOM 1176 C CB  ? LEU A 1 145 ?  11.063 -13.575  -3.613 1.000 97.270 ? 145 LEU A CB  1 
ATOM 1177 O O   ? LEU A 1 145 ?   8.979 -14.526  -1.201 1.000 97.270 ? 145 LEU A O   1 
ATOM 1178 C CG  ? LEU A 1 145 ?  11.194 -12.963  -5.008 1.000 97.270 ? 145 LEU A CG  1 
ATOM 1179 C CD1 ? LEU A 1 145 ?  12.218 -11.833  -4.998 1.000 97.270 ? 145 LEU A CD1 1 
ATOM 1180 C CD2 ? LEU A 1 145 ?  11.578 -14.030  -6.027 1.000 97.270 ? 145 LEU A CD2 1 
ATOM 1181 N N   ? SER A 1 146 ?  10.758 -15.851  -1.618 1.000 96.340 ? 146 SER A N   1 
ATOM 1182 C CA  ? SER A 1 146 ?  10.846 -16.234  -0.213 1.000 96.340 ? 146 SER A CA  1 
ATOM 1183 C C   ? SER A 1 146 ?  11.371 -15.086   0.642 1.000 96.340 ? 146 SER A C   1 
ATOM 1184 C CB  ? SER A 1 146 ?  11.748 -17.458  -0.046 1.000 96.340 ? 146 SER A CB  1 
ATOM 1185 O O   ? SER A 1 146 ?  12.135 -14.246   0.161 1.000 96.340 ? 146 SER A O   1 
ATOM 1186 O OG  ? SER A 1 146 ?  13.098 -17.129  -0.323 1.000 96.340 ? 146 SER A OG  1 
ATOM 1187 N N   ? ASN A 1 147 ?  11.011 -15.045   1.873 1.000 94.340 ? 147 ASN A N   1 
ATOM 1188 C CA  ? ASN A 1 147 ?  11.481 -14.026   2.806 1.000 94.340 ? 147 ASN A CA  1 
ATOM 1189 C C   ? ASN A 1 147 ?  12.998 -14.068   2.965 1.000 94.340 ? 147 ASN A C   1 
ATOM 1190 C CB  ? ASN A 1 147 ?  10.800 -14.188   4.166 1.000 94.340 ? 147 ASN A CB  1 
ATOM 1191 O O   ? ASN A 1 147 ?  13.628 -13.042   3.226 1.000 94.340 ? 147 ASN A O   1 
ATOM 1192 C CG  ? ASN A 1 147 ?   9.798 -13.087   4.452 1.000 94.340 ? 147 ASN A CG  1 
ATOM 1193 N ND2 ? ASN A 1 147 ?   8.841 -13.369   5.328 1.000 94.340 ? 147 ASN A ND2 1 
ATOM 1194 O OD1 ? ASN A 1 147 ?   9.883 -11.992   3.890 1.000 94.340 ? 147 ASN A OD1 1 
ATOM 1195 N N   ? ASP A 1 148 ?  13.644 -15.243   2.799 1.000 95.040 ? 148 ASP A N   1 
ATOM 1196 C CA  ? ASP A 1 148 ?  15.093 -15.399   2.890 1.000 95.040 ? 148 ASP A CA  1 
ATOM 1197 C C   ? ASP A 1 148 ?  15.803 -14.567   1.824 1.000 95.040 ? 148 ASP A C   1 
ATOM 1198 C CB  ? ASP A 1 148 ?  15.484 -16.872   2.754 1.000 95.040 ? 148 ASP A CB  1 
ATOM 1199 O O   ? ASP A 1 148 ?  16.831 -13.945   2.099 1.000 95.040 ? 148 ASP A O   1 
ATOM 1200 C CG  ? ASP A 1 148 ?  15.116 -17.699   3.973 1.000 95.040 ? 148 ASP A CG  1 
ATOM 1201 O OD1 ? ASP A 1 148 ?  14.947 -17.124   5.071 1.000 95.040 ? 148 ASP A OD1 1 
ATOM 1202 O OD2 ? ASP A 1 148 ?  14.997 -18.935   3.837 1.000 95.040 ? 148 ASP A OD2 1 
ATOM 1203 N N   ? ILE A 1 149 ?  15.209 -14.567   0.660 1.000 95.380 ? 149 ILE A N   1 
ATOM 1204 C CA  ? ILE A 1 149 ?  15.763 -13.774  -0.432 1.000 95.380 ? 149 ILE A CA  1 
ATOM 1205 C C   ? ILE A 1 149 ?  15.780 -12.298  -0.041 1.000 95.380 ? 149 ILE A C   1 
ATOM 1206 C CB  ? ILE A 1 149 ?  14.961 -13.973  -1.738 1.000 95.380 ? 149 ILE A CB  1 
ATOM 1207 O O   ? ILE A 1 149 ?  16.780 -11.606  -0.245 1.000 95.380 ? 149 ILE A O   1 
ATOM 1208 C CG1 ? ILE A 1 149 ?  15.207 -15.375  -2.307 1.000 95.380 ? 149 ILE A CG1 1 
ATOM 1209 C CG2 ? ILE A 1 149 ?  15.322 -12.894  -2.763 1.000 95.380 ? 149 ILE A CG2 1 
ATOM 1210 C CD1 ? ILE A 1 149 ?  14.342 -15.715  -3.512 1.000 95.380 ? 149 ILE A CD1 1 
ATOM 1211 N N   ? CYS A 1 150 ?  14.719 -11.816   0.533 1.000 94.580 ? 150 CYS A N   1 
ATOM 1212 C CA  ? CYS A 1 150 ?  14.620 -10.425   0.958 1.000 94.580 ? 150 CYS A CA  1 
ATOM 1213 C C   ? CYS A 1 150 ?  15.597 -10.130   2.089 1.000 94.580 ? 150 CYS A C   1 
ATOM 1214 C CB  ? CYS A 1 150 ?  13.195 -10.100   1.405 1.000 94.580 ? 150 CYS A CB  1 
ATOM 1215 O O   ? CYS A 1 150 ?  16.267  -9.095   2.083 1.000 94.580 ? 150 CYS A O   1 
ATOM 1216 S SG  ? CYS A 1 150 ?  12.011  -9.999   0.045 1.000 94.580 ? 150 CYS A SG  1 
ATOM 1217 N N   ? ALA A 1 151 ?  15.676 -10.998   3.001 1.000 94.740 ? 151 ALA A N   1 
ATOM 1218 C CA  ? ALA A 1 151 ?  16.557 -10.820   4.152 1.000 94.740 ? 151 ALA A CA  1 
ATOM 1219 C C   ? ALA A 1 151 ?  18.015 -10.713   3.715 1.000 94.740 ? 151 ALA A C   1 
ATOM 1220 C CB  ? ALA A 1 151 ?  16.383 -11.972   5.138 1.000 94.740 ? 151 ALA A CB  1 
ATOM 1221 O O   ? ALA A 1 151 ?  18.782  -9.927   4.278 1.000 94.740 ? 151 ALA A O   1 
ATOM 1222 N N   ? ASN A 1 152 ?  18.349 -11.423   2.658 1.000 95.200 ? 152 ASN A N   1 
ATOM 1223 C CA  ? ASN A 1 152 ?  19.711 -11.394   2.135 1.000 95.200 ? 152 ASN A CA  1 
ATOM 1224 C C   ? ASN A 1 152 ?  19.964 -10.143   1.298 1.000 95.200 ? 152 ASN A C   1 
ATOM 1225 C CB  ? ASN A 1 152 ?  19.996 -12.651   1.311 1.000 95.200 ? 152 ASN A CB  1 
ATOM 1226 O O   ? ASN A 1 152 ?  21.091  -9.648   1.238 1.000 95.200 ? 152 ASN A O   1 
ATOM 1227 C CG  ? ASN A 1 152 ?  20.145 -13.891   2.170 1.000 95.200 ? 152 ASN A CG  1 
ATOM 1228 N ND2 ? ASN A 1 152 ?  19.854 -15.051   1.592 1.000 95.200 ? 152 ASN A ND2 1 
ATOM 1229 O OD1 ? ASN A 1 152 ?  20.517 -13.808   3.343 1.000 95.200 ? 152 ASN A OD1 1 
ATOM 1230 N N   ? ALA A 1 153 ?  18.880  -9.663   0.730 1.000 94.100 ? 153 ALA A N   1 
ATOM 1231 C CA  ? ALA A 1 153 ?  18.977  -8.546  -0.206 1.000 94.100 ? 153 ALA A CA  1 
ATOM 1232 C C   ? ALA A 1 153 ?  19.031  -7.213   0.534 1.000 94.100 ? 153 ALA A C   1 
ATOM 1233 C CB  ? ALA A 1 153 ?  17.800  -8.564  -1.179 1.000 94.100 ? 153 ALA A CB  1 
ATOM 1234 O O   ? ALA A 1 153 ?  19.616  -6.246   0.042 1.000 94.100 ? 153 ALA A O   1 
ATOM 1235 N N   ? HIS A 1 154 ?  18.390  -7.114   1.774 1.000 92.900 ? 154 HIS A N   1 
ATOM 1236 C CA  ? HIS A 1 154 ?  18.235  -5.844   2.475 1.000 92.900 ? 154 HIS A CA  1 
ATOM 1237 C C   ? HIS A 1 154 ?  19.028  -5.834   3.778 1.000 92.900 ? 154 HIS A C   1 
ATOM 1238 C CB  ? HIS A 1 154 ?  16.758  -5.564   2.757 1.000 92.900 ? 154 HIS A CB  1 
ATOM 1239 O O   ? HIS A 1 154 ?  19.109  -6.852   4.468 1.000 92.900 ? 154 HIS A O   1 
ATOM 1240 C CG  ? HIS A 1 154 ?  15.948  -5.316   1.524 1.000 92.900 ? 154 HIS A CG  1 
ATOM 1241 C CD2 ? HIS A 1 154 ?  15.045  -6.094   0.882 1.000 92.900 ? 154 HIS A CD2 1 
ATOM 1242 N ND1 ? HIS A 1 154 ?  16.027  -4.142   0.806 1.000 92.900 ? 154 HIS A ND1 1 
ATOM 1243 C CE1 ? HIS A 1 154 ?  15.204  -4.209  -0.227 1.000 92.900 ? 154 HIS A CE1 1 
ATOM 1244 N NE2 ? HIS A 1 154 ?  14.597  -5.383  -0.204 1.000 92.900 ? 154 HIS A NE2 1 
ATOM 1245 N N   ? SER A 1 155 ?  19.626  -4.646   4.050 1.000 89.830 ? 155 SER A N   1 
ATOM 1246 C CA  ? SER A 1 155 ?  20.364  -4.464   5.296 1.000 89.830 ? 155 SER A CA  1 
ATOM 1247 C C   ? SER A 1 155 ?  19.418  -4.309   6.482 1.000 89.830 ? 155 SER A C   1 
ATOM 1248 C CB  ? SER A 1 155 ?  21.282  -3.244   5.203 1.000 89.830 ? 155 SER A CB  1 
ATOM 1249 O O   ? SER A 1 155 ?  19.781  -4.623   7.617 1.000 89.830 ? 155 SER A O   1 
ATOM 1250 O OG  ? SER A 1 155 ?  20.530  -2.066   4.967 1.000 89.830 ? 155 SER A OG  1 
ATOM 1251 N N   ? GLN A 1 156 ?  18.175  -3.795   6.197 1.000 89.910 ? 156 GLN A N   1 
ATOM 1252 C CA  ? GLN A 1 156 ?  17.136  -3.668   7.214 1.000 89.910 ? 156 GLN A CA  1 
ATOM 1253 C C   ? GLN A 1 156 ?  16.487  -5.017   7.508 1.000 89.910 ? 156 GLN A C   1 
ATOM 1254 C CB  ? GLN A 1 156 ?  16.074  -2.659   6.774 1.000 89.910 ? 156 GLN A CB  1 
ATOM 1255 O O   ? GLN A 1 156 ?  16.452  -5.897   6.645 1.000 89.910 ? 156 GLN A O   1 
ATOM 1256 C CG  ? GLN A 1 156 ?  16.607  -1.243   6.597 1.000 89.910 ? 156 GLN A CG  1 
ATOM 1257 C CD  ? GLN A 1 156 ?  17.074  -0.964   5.181 1.000 89.910 ? 156 GLN A CD  1 
ATOM 1258 N NE2 ? GLN A 1 156 ?  17.023   0.301   4.778 1.000 89.910 ? 156 GLN A NE2 1 
ATOM 1259 O OE1 ? GLN A 1 156 ?  17.477  -1.878   4.454 1.000 89.910 ? 156 GLN A OE1 1 
ATOM 1260 N N   ? LYS A 1 157 ?  15.900  -5.112   8.766 1.000 92.980 ? 157 LYS A N   1 
ATOM 1261 C CA  ? LYS A 1 157 ?  15.275  -6.353   9.213 1.000 92.980 ? 157 LYS A CA  1 
ATOM 1262 C C   ? LYS A 1 157 ?  13.995  -6.636   8.433 1.000 92.980 ? 157 LYS A C   1 
ATOM 1263 C CB  ? LYS A 1 157 ?  14.973  -6.294  10.711 1.000 92.980 ? 157 LYS A CB  1 
ATOM 1264 O O   ? LYS A 1 157 ?  13.092  -5.799   8.386 1.000 92.980 ? 157 LYS A O   1 
ATOM 1265 C CG  ? LYS A 1 157 ?  14.490  -7.612  11.298 1.000 92.980 ? 157 LYS A CG  1 
ATOM 1266 C CD  ? LYS A 1 157 ?  14.325  -7.523  12.810 1.000 92.980 ? 157 LYS A CD  1 
ATOM 1267 C CE  ? LYS A 1 157 ?  13.859  -8.847  13.401 1.000 92.980 ? 157 LYS A CE  1 
ATOM 1268 N NZ  ? LYS A 1 157 ?  13.721  -8.772  14.886 1.000 92.980 ? 157 LYS A NZ  1 
ATOM 1269 N N   ? VAL A 1 158 ?  14.004  -7.863   7.712 1.000 94.340 ? 158 VAL A N   1 
ATOM 1270 C CA  ? VAL A 1 158 ?  12.821  -8.429   7.073 1.000 94.340 ? 158 VAL A CA  1 
ATOM 1271 C C   ? VAL A 1 158 ?  12.187  -9.472   7.991 1.000 94.340 ? 158 VAL A C   1 
ATOM 1272 C CB  ? VAL A 1 158 ?  13.162  -9.061   5.704 1.000 94.340 ? 158 VAL A CB  1 
ATOM 1273 O O   ? VAL A 1 158 ?  12.814 -10.481   8.320 1.000 94.340 ? 158 VAL A O   1 
ATOM 1274 C CG1 ? VAL A 1 158 ?  11.920  -9.689   5.075 1.000 94.340 ? 158 VAL A CG1 1 
ATOM 1275 C CG2 ? VAL A 1 158 ?  13.767  -8.014   4.770 1.000 94.340 ? 158 VAL A CG2 1 
ATOM 1276 N N   ? THR A 1 159 ?  10.921  -9.196   8.448 1.000 94.870 ? 159 THR A N   1 
ATOM 1277 C CA  ? THR A 1 159 ?  10.282 -10.032   9.459 1.000 94.870 ? 159 THR A CA  1 
ATOM 1278 C C   ? THR A 1 159 ?   9.329 -11.031   8.810 1.000 94.870 ? 159 THR A C   1 
ATOM 1279 C CB  ? THR A 1 159 ?   9.515  -9.179  10.486 1.000 94.870 ? 159 THR A CB  1 
ATOM 1280 O O   ? THR A 1 159 ?   9.104 -10.987   7.599 1.000 94.870 ? 159 THR A O   1 
ATOM 1281 C CG2 ? THR A 1 159 ?  10.378  -8.034  11.005 1.000 94.870 ? 159 THR A CG2 1 
ATOM 1282 O OG1 ? THR A 1 159 ?   8.343  -8.635   9.866 1.000 94.870 ? 159 THR A OG1 1 
ATOM 1283 N N   ? GLU A 1 160 ?   8.800 -11.958   9.599 1.000 94.740 ? 160 GLU A N   1 
ATOM 1284 C CA  ? GLU A 1 160 ?   7.864 -12.978   9.136 1.000 94.740 ? 160 GLU A CA  1 
ATOM 1285 C C   ? GLU A 1 160 ?   6.523 -12.360   8.749 1.000 94.740 ? 160 GLU A C   1 
ATOM 1286 C CB  ? GLU A 1 160 ?   7.659 -14.048  10.210 1.000 94.740 ? 160 GLU A CB  1 
ATOM 1287 O O   ? GLU A 1 160 ?   5.684 -13.021   8.133 1.000 94.740 ? 160 GLU A O   1 
ATOM 1288 C CG  ? GLU A 1 160 ?   7.006 -13.526  11.482 1.000 94.740 ? 160 GLU A CG  1 
ATOM 1289 C CD  ? GLU A 1 160 ?   6.906 -14.574  12.579 1.000 94.740 ? 160 GLU A CD  1 
ATOM 1290 O OE1 ? GLU A 1 160 ?   6.944 -14.206  13.775 1.000 94.740 ? 160 GLU A OE1 1 
ATOM 1291 O OE2 ? GLU A 1 160 ?   6.791 -15.773  12.240 1.000 94.740 ? 160 GLU A OE2 1 
ATOM 1292 N N   ? PHE A 1 161 ?   6.225 -11.056   9.010 1.000 96.260 ? 161 PHE A N   1 
ATOM 1293 C CA  ? PHE A 1 161 ?   4.977 -10.359   8.725 1.000 96.260 ? 161 PHE A CA  1 
ATOM 1294 C C   ? PHE A 1 161 ?   5.067  -9.605   7.403 1.000 96.260 ? 161 PHE A C   1 
ATOM 1295 C CB  ? PHE A 1 161 ?   4.629  -9.390   9.859 1.000 96.260 ? 161 PHE A CB  1 
ATOM 1296 O O   ? PHE A 1 161 ?   4.228  -8.751   7.111 1.000 96.260 ? 161 PHE A O   1 
ATOM 1297 C CG  ? PHE A 1 161 ?   4.550 -10.043  11.212 1.000 96.260 ? 161 PHE A CG  1 
ATOM 1298 C CD1 ? PHE A 1 161 ?   3.505 -10.904  11.524 1.000 96.260 ? 161 PHE A CD1 1 
ATOM 1299 C CD2 ? PHE A 1 161 ?   5.521  -9.795  12.174 1.000 96.260 ? 161 PHE A CD2 1 
ATOM 1300 C CE1 ? PHE A 1 161 ?   3.429 -11.510  12.776 1.000 96.260 ? 161 PHE A CE1 1 
ATOM 1301 C CE2 ? PHE A 1 161 ?   5.452 -10.397  13.427 1.000 96.260 ? 161 PHE A CE2 1 
ATOM 1302 C CZ  ? PHE A 1 161 ?   4.404 -11.253  13.726 1.000 96.260 ? 161 PHE A CZ  1 
ATOM 1303 N N   ? MET A 1 162 ?   6.173  -9.953   6.650 1.000 97.010 ? 162 MET A N   1 
ATOM 1304 C CA  ? MET A 1 162 ?   6.414  -9.254   5.392 1.000 97.010 ? 162 MET A CA  1 
ATOM 1305 C C   ? MET A 1 162 ?   6.458 -10.234   4.224 1.000 97.010 ? 162 MET A C   1 
ATOM 1306 C CB  ? MET A 1 162 ?   7.721  -8.462   5.458 1.000 97.010 ? 162 MET A CB  1 
ATOM 1307 O O   ? MET A 1 162 ?   6.804 -11.404   4.403 1.000 97.010 ? 162 MET A O   1 
ATOM 1308 C CG  ? MET A 1 162 ?   7.706  -7.341   6.485 1.000 97.010 ? 162 MET A CG  1 
ATOM 1309 S SD  ? MET A 1 162 ?   9.340  -6.522   6.656 1.000 97.010 ? 162 MET A SD  1 
ATOM 1310 C CE  ? MET A 1 162 ?   8.951  -5.296   7.936 1.000 97.010 ? 162 MET A CE  1 
ATOM 1311 N N   ? LEU A 1 163 ?   6.024  -9.713   3.011 1.000 97.000 ? 163 LEU A N   1 
ATOM 1312 C CA  ? LEU A 1 163 ?   6.127 -10.422   1.740 1.000 97.000 ? 163 LEU A CA  1 
ATOM 1313 C C   ? LEU A 1 163 ?   7.148  -9.753   0.826 1.000 97.000 ? 163 LEU A C   1 
ATOM 1314 C CB  ? LEU A 1 163 ?   4.763 -10.478   1.046 1.000 97.000 ? 163 LEU A CB  1 
ATOM 1315 O O   ? LEU A 1 163 ?   7.260  -8.525   0.806 1.000 97.000 ? 163 LEU A O   1 
ATOM 1316 C CG  ? LEU A 1 163 ?   3.696 -11.345   1.716 1.000 97.000 ? 163 LEU A CG  1 
ATOM 1317 C CD1 ? LEU A 1 163 ?   2.339 -11.119   1.058 1.000 97.000 ? 163 LEU A CD1 1 
ATOM 1318 C CD2 ? LEU A 1 163 ?   4.088 -12.817   1.654 1.000 97.000 ? 163 LEU A CD2 1 
ATOM 1319 N N   ? CYS A 1 164 ?   7.805 -10.711   0.062 1.000 96.430 ? 164 CYS A N   1 
ATOM 1320 C CA  ? CYS A 1 164 ?   8.822 -10.258  -0.881 1.000 96.430 ? 164 CYS A CA  1 
ATOM 1321 C C   ? CYS A 1 164 ?   8.403 -10.548  -2.317 1.000 96.430 ? 164 CYS A C   1 
ATOM 1322 C CB  ? CYS A 1 164 ?  10.164 -10.928  -0.585 1.000 96.430 ? 164 CYS A CB  1 
ATOM 1323 O O   ? CYS A 1 164 ?   8.007 -11.670  -2.637 1.000 96.430 ? 164 CYS A O   1 
ATOM 1324 S SG  ? CYS A 1 164 ?  11.563 -10.160  -1.431 1.000 96.430 ? 164 CYS A SG  1 
ATOM 1325 N N   ? ALA A 1 165 ?   8.496  -9.447  -3.158 1.000 96.880 ? 165 ALA A N   1 
ATOM 1326 C CA  ? ALA A 1 165 ?   8.113  -9.640  -4.555 1.000 96.880 ? 165 ALA A CA  1 
ATOM 1327 C C   ? ALA A 1 165 ?   8.954  -8.766  -5.480 1.000 96.880 ? 165 ALA A C   1 
ATOM 1328 C CB  ? ALA A 1 165 ?   6.629  -9.337  -4.746 1.000 96.880 ? 165 ALA A CB  1 
ATOM 1329 O O   ? ALA A 1 165 ?   9.272  -7.622  -5.145 1.000 96.880 ? 165 ALA A O   1 
ATOM 1330 N N   ? GLY A 1 166 ?   9.349  -9.322  -6.544 1.000 95.250 ? 166 GLY A N   1 
ATOM 1331 C CA  ? GLY A 1 166 ?  10.112  -8.574  -7.531 1.000 95.250 ? 166 GLY A CA  1 
ATOM 1332 C C   ? GLY A 1 166 ?  10.851  -9.463  -8.513 1.000 95.250 ? 166 GLY A C   1 
ATOM 1333 O O   ? GLY A 1 166 ?  10.780 -10.691  -8.422 1.000 95.250 ? 166 GLY A O   1 
ATOM 1334 N N   ? HIS A 1 167 ?  11.504  -8.884  -9.505 1.000 93.880 ? 167 HIS A N   1 
ATOM 1335 C CA  ? HIS A 1 167 ?  12.401  -9.554 -10.440 1.000 93.880 ? 167 HIS A CA  1 
ATOM 1336 C C   ? HIS A 1 167 ?  13.860  -9.344 -10.050 1.000 93.880 ? 167 HIS A C   1 
ATOM 1337 C CB  ? HIS A 1 167 ?  12.161  -9.054 -11.865 1.000 93.880 ? 167 HIS A CB  1 
ATOM 1338 O O   ? HIS A 1 167 ?  14.336  -8.207  -9.998 1.000 93.880 ? 167 HIS A O   1 
ATOM 1339 C CG  ? HIS A 1 167 ?  10.871  -9.526 -12.458 1.000 93.880 ? 167 HIS A CG  1 
ATOM 1340 C CD2 ? HIS A 1 167 ?   9.634  -8.977 -12.444 1.000 93.880 ? 167 HIS A CD2 1 
ATOM 1341 N ND1 ? HIS A 1 167 ?  10.764 -10.704 -13.164 1.000 93.880 ? 167 HIS A ND1 1 
ATOM 1342 C CE1 ? HIS A 1 167 ?   9.512 -10.860 -13.562 1.000 93.880 ? 167 HIS A CE1 1 
ATOM 1343 N NE2 ? HIS A 1 167 ?   8.806  -9.826 -13.138 1.000 93.880 ? 167 HIS A NE2 1 
ATOM 1344 N N   ? LEU A 1 168 ?  14.505 -10.479  -9.798 1.000 93.050 ? 168 LEU A N   1 
ATOM 1345 C CA  ? LEU A 1 168 ?  15.866 -10.386  -9.280 1.000 93.050 ? 168 LEU A CA  1 
ATOM 1346 C C   ? LEU A 1 168 ?  16.817  -9.848 -10.344 1.000 93.050 ? 168 LEU A C   1 
ATOM 1347 C CB  ? LEU A 1 168 ?  16.349 -11.754  -8.792 1.000 93.050 ? 168 LEU A CB  1 
ATOM 1348 O O   ? LEU A 1 168 ?  17.895  -9.343 -10.022 1.000 93.050 ? 168 LEU A O   1 
ATOM 1349 C CG  ? LEU A 1 168 ?  15.618 -12.339  -7.582 1.000 93.050 ? 168 LEU A CG  1 
ATOM 1350 C CD1 ? LEU A 1 168 ?  16.239 -13.673  -7.182 1.000 93.050 ? 168 LEU A CD1 1 
ATOM 1351 C CD2 ? LEU A 1 168 ?  15.647 -11.359  -6.414 1.000 93.050 ? 168 LEU A CD2 1 
ATOM 1352 N N   ? GLU A 1 169 ?  16.443  -9.965 -11.621 1.000 93.090 ? 169 GLU A N   1 
ATOM 1353 C CA  ? GLU A 1 169 ?  17.246  -9.412 -12.708 1.000 93.090 ? 169 GLU A CA  1 
ATOM 1354 C C   ? GLU A 1 169 ?  17.094  -7.896 -12.790 1.000 93.090 ? 169 GLU A C   1 
ATOM 1355 C CB  ? GLU A 1 169 ?  16.858 -10.053 -14.043 1.000 93.090 ? 169 GLU A CB  1 
ATOM 1356 O O   ? GLU A 1 169 ?  17.862  -7.227 -13.485 1.000 93.090 ? 169 GLU A O   1 
ATOM 1357 C CG  ? GLU A 1 169 ?  17.162 -11.542 -14.122 1.000 93.090 ? 169 GLU A CG  1 
ATOM 1358 C CD  ? GLU A 1 169 ?  16.026 -12.414 -13.612 1.000 93.090 ? 169 GLU A CD  1 
ATOM 1359 O OE1 ? GLU A 1 169 ?  16.219 -13.644 -13.478 1.000 93.090 ? 169 GLU A OE1 1 
ATOM 1360 O OE2 ? GLU A 1 169 ?  14.935 -11.864 -13.346 1.000 93.090 ? 169 GLU A OE2 1 
ATOM 1361 N N   ? GLY A 1 170 ?  16.123  -7.360 -12.001 1.000 91.630 ? 170 GLY A N   1 
ATOM 1362 C CA  ? GLY A 1 170 ?  15.851  -5.931 -12.003 1.000 91.630 ? 170 GLY A CA  1 
ATOM 1363 C C   ? GLY A 1 170 ?  14.872  -5.511 -13.083 1.000 91.630 ? 170 GLY A C   1 
ATOM 1364 O O   ? GLY A 1 170 ?  14.276  -6.359 -13.751 1.000 91.630 ? 170 GLY A O   1 
ATOM 1365 N N   ? GLY A 1 171 ?  14.538  -4.210 -13.084 1.000 88.400 ? 171 GLY A N   1 
ATOM 1366 C CA  ? GLY A 1 171 ?  13.750  -3.702 -14.196 1.000 88.400 ? 171 GLY A CA  1 
ATOM 1367 C C   ? GLY A 1 171 ?  12.264  -3.644 -13.897 1.000 88.400 ? 171 GLY A C   1 
ATOM 1368 O O   ? GLY A 1 171 ?  11.501  -3.013 -14.632 1.000 88.400 ? 171 GLY A O   1 
ATOM 1369 N N   ? LYS A 1 172 ?  11.841  -4.254 -12.841 1.000 90.600 ? 172 LYS A N   1 
ATOM 1370 C CA  ? LYS A 1 172 ?  10.452  -4.198 -12.394 1.000 90.600 ? 172 LYS A CA  1 
ATOM 1371 C C   ? LYS A 1 172 ?  10.367  -4.112 -10.873 1.000 90.600 ? 172 LYS A C   1 
ATOM 1372 C CB  ? LYS A 1 172 ?   9.677  -5.419 -12.893 1.000 90.600 ? 172 LYS A CB  1 
ATOM 1373 O O   ? LYS A 1 172 ?  10.981  -4.913 -10.165 1.000 90.600 ? 172 LYS A O   1 
ATOM 1374 C CG  ? LYS A 1 172 ?   9.603  -5.528 -14.409 1.000 90.600 ? 172 LYS A CG  1 
ATOM 1375 C CD  ? LYS A 1 172 ?   8.712  -6.684 -14.844 1.000 90.600 ? 172 LYS A CD  1 
ATOM 1376 C CE  ? LYS A 1 172 ?   8.561  -6.736 -16.358 1.000 90.600 ? 172 LYS A CE  1 
ATOM 1377 N NZ  ? LYS A 1 172 ?   7.594  -7.792 -16.783 1.000 90.600 ? 172 LYS A NZ  1 
ATOM 1378 N N   ? ASP A 1 173 ?   9.432  -3.205 -10.357 1.000 87.130 ? 173 ASP A N   1 
ATOM 1379 C CA  ? ASP A 1 173 ?   9.377  -3.025  -8.909 1.000 87.130 ? 173 ASP A CA  1 
ATOM 1380 C C   ? ASP A 1 173 ?   8.258  -2.062  -8.518 1.000 87.130 ? 173 ASP A C   1 
ATOM 1381 C CB  ? ASP A 1 173 ?  10.719  -2.514  -8.380 1.000 87.130 ? 173 ASP A CB  1 
ATOM 1382 O O   ? ASP A 1 173 ?   7.710  -1.359  -9.369 1.000 87.130 ? 173 ASP A O   1 
ATOM 1383 C CG  ? ASP A 1 173 ?  10.946  -2.851  -6.917 1.000 87.130 ? 173 ASP A CG  1 
ATOM 1384 O OD1 ? ASP A 1 173 ?  10.077  -3.502  -6.299 1.000 87.130 ? 173 ASP A OD1 1 
ATOM 1385 O OD2 ? ASP A 1 173 ?  12.003  -2.460  -6.377 1.000 87.130 ? 173 ASP A OD2 1 
ATOM 1386 N N   ? THR A 1 174 ?   7.740  -2.206  -7.318 1.000 85.120 ? 174 THR A N   1 
ATOM 1387 C CA  ? THR A 1 174 ?   6.987  -1.157  -6.640 1.000 85.120 ? 174 THR A CA  1 
ATOM 1388 C C   ? THR A 1 174 ?   7.839  -0.489  -5.564 1.000 85.120 ? 174 THR A C   1 
ATOM 1389 C CB  ? THR A 1 174 ?   5.699  -1.714  -6.006 1.000 85.120 ? 174 THR A CB  1 
ATOM 1390 O O   ? THR A 1 174 ?   8.658  -1.145  -4.918 1.000 85.120 ? 174 THR A O   1 
ATOM 1391 C CG2 ? THR A 1 174 ?   4.799  -2.351  -7.060 1.000 85.120 ? 174 THR A CG2 1 
ATOM 1392 O OG1 ? THR A 1 174 ?   6.044  -2.702  -5.027 1.000 85.120 ? 174 THR A OG1 1 
ATOM 1393 N N   ? CYS A 1 175 ?   7.693   0.781  -5.441 1.000 81.430 ? 175 CYS A N   1 
ATOM 1394 C CA  ? CYS A 1 175 ?   8.426   1.507  -4.410 1.000 81.430 ? 175 CYS A CA  1 
ATOM 1395 C C   ? CYS A 1 175 ?   7.679   2.768  -3.996 1.000 81.430 ? 175 CYS A C   1 
ATOM 1396 C CB  ? CYS A 1 175 ?   9.826   1.871  -4.904 1.000 81.430 ? 175 CYS A CB  1 
ATOM 1397 O O   ? CYS A 1 175 ?   6.454   2.837  -4.114 1.000 81.430 ? 175 CYS A O   1 
ATOM 1398 S SG  ? CYS A 1 175 ?  10.971   2.319  -3.581 1.000 81.430 ? 175 CYS A SG  1 
ATOM 1399 N N   ? VAL A 1 176 ?   8.538   3.733  -3.510 1.000 78.970 ? 176 VAL A N   1 
ATOM 1400 C CA  ? VAL A 1 176 ?   7.995   4.958  -2.932 1.000 78.970 ? 176 VAL A CA  1 
ATOM 1401 C C   ? VAL A 1 176 ?   6.996   5.587  -3.901 1.000 78.970 ? 176 VAL A C   1 
ATOM 1402 C CB  ? VAL A 1 176 ?   9.112   5.968  -2.589 1.000 78.970 ? 176 VAL A CB  1 
ATOM 1403 O O   ? VAL A 1 176 ?   7.272   5.706  -5.097 1.000 78.970 ? 176 VAL A O   1 
ATOM 1404 C CG1 ? VAL A 1 176 ?   8.517   7.273  -2.062 1.000 78.970 ? 176 VAL A CG1 1 
ATOM 1405 C CG2 ? VAL A 1 176 ?  10.078   5.368  -1.569 1.000 78.970 ? 176 VAL A CG2 1 
ATOM 1406 N N   ? GLY A 1 177 ?   5.782   5.931  -3.368 1.000 78.410 ? 177 GLY A N   1 
ATOM 1407 C CA  ? GLY A 1 177 ?   4.738   6.533  -4.181 1.000 78.410 ? 177 GLY A CA  1 
ATOM 1408 C C   ? GLY A 1 177 ?   3.559   5.609  -4.420 1.000 78.410 ? 177 GLY A C   1 
ATOM 1409 O O   ? GLY A 1 177 ?   2.460   6.065  -4.739 1.000 78.410 ? 177 GLY A O   1 
ATOM 1410 N N   ? ASP A 1 178 ?   3.709   4.353  -4.206 1.000 88.420 ? 178 ASP A N   1 
ATOM 1411 C CA  ? ASP A 1 178 ?   2.631   3.382  -4.367 1.000 88.420 ? 178 ASP A CA  1 
ATOM 1412 C C   ? ASP A 1 178 ?   2.257   2.750  -3.028 1.000 88.420 ? 178 ASP A C   1 
ATOM 1413 C CB  ? ASP A 1 178 ?   3.032   2.296  -5.368 1.000 88.420 ? 178 ASP A CB  1 
ATOM 1414 O O   ? ASP A 1 178 ?   1.687   1.657  -2.989 1.000 88.420 ? 178 ASP A O   1 
ATOM 1415 C CG  ? ASP A 1 178 ?   3.107   2.805  -6.796 1.000 88.420 ? 178 ASP A CG  1 
ATOM 1416 O OD1 ? ASP A 1 178 ?   2.190   3.533  -7.233 1.000 88.420 ? 178 ASP A OD1 1 
ATOM 1417 O OD2 ? ASP A 1 178 ?   4.090   2.472  -7.492 1.000 88.420 ? 178 ASP A OD2 1 
ATOM 1418 N N   ? SER A 1 179 ?   2.848   3.406  -1.900 1.000 94.430 ? 179 SER A N   1 
ATOM 1419 C CA  ? SER A 1 179 ?   2.513   2.927  -0.563 1.000 94.430 ? 179 SER A CA  1 
ATOM 1420 C C   ? SER A 1 179 ?   1.009   2.721  -0.410 1.000 94.430 ? 179 SER A C   1 
ATOM 1421 C CB  ? SER A 1 179 ?   3.012   3.907   0.499 1.000 94.430 ? 179 SER A CB  1 
ATOM 1422 O O   ? SER A 1 179 ?   0.215   3.530  -0.892 1.000 94.430 ? 179 SER A O   1 
ATOM 1423 O OG  ? SER A 1 179 ?   4.429   3.931   0.535 1.000 94.430 ? 179 SER A OG  1 
ATOM 1424 N N   ? GLY A 1 180 ?   0.731   1.498   0.141 1.000 96.040 ? 180 GLY A N   1 
ATOM 1425 C CA  ? GLY A 1 180 ?  -0.674   1.263   0.432 1.000 96.040 ? 180 GLY A CA  1 
ATOM 1426 C C   ? GLY A 1 180 ?  -1.408   0.564  -0.697 1.000 96.040 ? 180 GLY A C   1 
ATOM 1427 O O   ? GLY A 1 180 ?  -2.518   0.063  -0.506 1.000 96.040 ? 180 GLY A O   1 
ATOM 1428 N N   ? GLY A 1 181 ?  -0.786   0.494  -1.831 1.000 96.030 ? 181 GLY A N   1 
ATOM 1429 C CA  ? GLY A 1 181 ?  -1.356  -0.196  -2.977 1.000 96.030 ? 181 GLY A CA  1 
ATOM 1430 C C   ? GLY A 1 181 ?  -1.339  -1.706  -2.832 1.000 96.030 ? 181 GLY A C   1 
ATOM 1431 O O   ? GLY A 1 181 ?  -0.568  -2.251  -2.040 1.000 96.030 ? 181 GLY A O   1 
ATOM 1432 N N   ? PRO A 1 182 ?  -2.139  -2.429  -3.660 1.000 97.330 ? 182 PRO A N   1 
ATOM 1433 C CA  ? PRO A 1 182 ?  -2.347  -3.869  -3.490 1.000 97.330 ? 182 PRO A CA  1 
ATOM 1434 C C   ? PRO A 1 182 ?  -1.300  -4.707  -4.221 1.000 97.330 ? 182 PRO A C   1 
ATOM 1435 C CB  ? PRO A 1 182 ?  -3.739  -4.096  -4.084 1.000 97.330 ? 182 PRO A CB  1 
ATOM 1436 O O   ? PRO A 1 182 ?  -0.824  -4.312  -5.289 1.000 97.330 ? 182 PRO A O   1 
ATOM 1437 C CG  ? PRO A 1 182 ?  -3.861  -3.080  -5.173 1.000 97.330 ? 182 PRO A CG  1 
ATOM 1438 C CD  ? PRO A 1 182 ?  -3.185  -1.816  -4.724 1.000 97.330 ? 182 PRO A CD  1 
ATOM 1439 N N   ? LEU A 1 183 ?  -0.871  -5.769  -3.627 1.000 97.770 ? 183 LEU A N   1 
ATOM 1440 C CA  ? LEU A 1 183 ?  -0.212  -6.901  -4.270 1.000 97.770 ? 183 LEU A CA  1 
ATOM 1441 C C   ? LEU A 1 183 ?  -1.155  -8.096  -4.365 1.000 97.770 ? 183 LEU A C   1 
ATOM 1442 C CB  ? LEU A 1 183 ?   1.052  -7.294  -3.501 1.000 97.770 ? 183 LEU A CB  1 
ATOM 1443 O O   ? LEU A 1 183 ?  -1.493  -8.708  -3.349 1.000 97.770 ? 183 LEU A O   1 
ATOM 1444 C CG  ? LEU A 1 183 ?   1.972  -8.308  -4.182 1.000 97.770 ? 183 LEU A CG  1 
ATOM 1445 C CD1 ? LEU A 1 183 ?   2.703  -7.658  -5.353 1.000 97.770 ? 183 LEU A CD1 1 
ATOM 1446 C CD2 ? LEU A 1 183 ?   2.966  -8.886  -3.180 1.000 97.770 ? 183 LEU A CD2 1 
ATOM 1447 N N   ? ILE A 1 184 ?  -1.543  -8.472  -5.608 1.000 97.420 ? 184 ILE A N   1 
ATOM 1448 C CA  ? ILE A 1 184 ?  -2.534  -9.514  -5.852 1.000 97.420 ? 184 ILE A CA  1 
ATOM 1449 C C   ? ILE A 1 184 ?  -1.864 -10.721  -6.504 1.000 97.420 ? 184 ILE A C   1 
ATOM 1450 C CB  ? ILE A 1 184 ?  -3.689  -8.998  -6.739 1.000 97.420 ? 184 ILE A CB  1 
ATOM 1451 O O   ? ILE A 1 184 ?  -1.276 -10.606  -7.582 1.000 97.420 ? 184 ILE A O   1 
ATOM 1452 C CG1 ? ILE A 1 184 ?  -4.359  -7.782  -6.090 1.000 97.420 ? 184 ILE A CG1 1 
ATOM 1453 C CG2 ? ILE A 1 184 ?  -4.709 -10.111  -6.998 1.000 97.420 ? 184 ILE A CG2 1 
ATOM 1454 C CD1 ? ILE A 1 184 ?  -5.339  -7.055  -7.000 1.000 97.420 ? 184 ILE A CD1 1 
ATOM 1455 N N   ? CYS A 1 185 ?  -1.967 -11.806  -5.832 1.000 96.610 ? 185 CYS A N   1 
ATOM 1456 C CA  ? CYS A 1 185 ?  -1.428 -13.067  -6.330 1.000 96.610 ? 185 CYS A CA  1 
ATOM 1457 C C   ? CYS A 1 185 ?  -2.543 -14.075  -6.583 1.000 96.610 ? 185 CYS A C   1 
ATOM 1458 C CB  ? CYS A 1 185 ?  -0.419 -13.648  -5.339 1.000 96.610 ? 185 CYS A CB  1 
ATOM 1459 O O   ? CYS A 1 185 ?  -3.353 -14.347  -5.696 1.000 96.610 ? 185 CYS A O   1 
ATOM 1460 S SG  ? CYS A 1 185 ?   0.870 -12.482  -4.846 1.000 96.610 ? 185 CYS A SG  1 
ATOM 1461 N N   ? ASP A 1 186 ?  -2.609 -14.568  -7.835 1.000 91.020 ? 186 ASP A N   1 
ATOM 1462 C CA  ? ASP A 1 186 ?  -3.622 -15.555  -8.198 1.000 91.020 ? 186 ASP A CA  1 
ATOM 1463 C C   ? ASP A 1 186 ?  -5.026 -15.037  -7.899 1.000 91.020 ? 186 ASP A C   1 
ATOM 1464 C CB  ? ASP A 1 186 ?  -3.378 -16.872  -7.458 1.000 91.020 ? 186 ASP A CB  1 
ATOM 1465 O O   ? ASP A 1 186 ?  -5.861 -15.766  -7.359 1.000 91.020 ? 186 ASP A O   1 
ATOM 1466 C CG  ? ASP A 1 186 ?  -2.035 -17.499  -7.789 1.000 91.020 ? 186 ASP A CG  1 
ATOM 1467 O OD1 ? ASP A 1 186 ?  -1.615 -17.455  -8.966 1.000 91.020 ? 186 ASP A OD1 1 
ATOM 1468 O OD2 ? ASP A 1 186 ?  -1.392 -18.044  -6.866 1.000 91.020 ? 186 ASP A OD2 1 
ATOM 1469 N N   ? GLY A 1 187 ?  -5.243 -13.734  -8.022 1.000 91.010 ? 187 GLY A N   1 
ATOM 1470 C CA  ? GLY A 1 187 ?  -6.558 -13.118  -7.949 1.000 91.010 ? 187 GLY A CA  1 
ATOM 1471 C C   ? GLY A 1 187 ?  -6.964 -12.743  -6.536 1.000 91.010 ? 187 GLY A C   1 
ATOM 1472 O O   ? GLY A 1 187 ?  -8.120 -12.395  -6.288 1.000 91.010 ? 187 GLY A O   1 
ATOM 1473 N N   ? VAL A 1 188 ?  -6.020 -12.852  -5.587 1.000 95.130 ? 188 VAL A N   1 
ATOM 1474 C CA  ? VAL A 1 188 ?  -6.347 -12.597  -4.188 1.000 95.130 ? 188 VAL A CA  1 
ATOM 1475 C C   ? VAL A 1 188 ?  -5.369 -11.580  -3.605 1.000 95.130 ? 188 VAL A C   1 
ATOM 1476 C CB  ? VAL A 1 188 ?  -6.325 -13.897  -3.353 1.000 95.130 ? 188 VAL A CB  1 
ATOM 1477 O O   ? VAL A 1 188 ?  -4.181 -11.591  -3.937 1.000 95.130 ? 188 VAL A O   1 
ATOM 1478 C CG1 ? VAL A 1 188 ?  -6.623 -13.601  -1.885 1.000 95.130 ? 188 VAL A CG1 1 
ATOM 1479 C CG2 ? VAL A 1 188 ?  -7.325 -14.907  -3.912 1.000 95.130 ? 188 VAL A CG2 1 
ATOM 1480 N N   ? LEU A 1 189 ?  -5.858 -10.769  -2.682 1.000 97.900 ? 189 LEU A N   1 
ATOM 1481 C CA  ? LEU A 1 189 ?  -5.029  -9.785  -1.993 1.000 97.900 ? 189 LEU A CA  1 
ATOM 1482 C C   ? LEU A 1 189 ?  -4.037 -10.469  -1.059 1.000 97.900 ? 189 LEU A C   1 
ATOM 1483 C CB  ? LEU A 1 189 ?  -5.903  -8.808  -1.202 1.000 97.900 ? 189 LEU A CB  1 
ATOM 1484 O O   ? LEU A 1 189 ?  -4.437 -11.120  -0.090 1.000 97.900 ? 189 LEU A O   1 
ATOM 1485 C CG  ? LEU A 1 189 ?  -5.166  -7.735  -0.399 1.000 97.900 ? 189 LEU A CG  1 
ATOM 1486 C CD1 ? LEU A 1 189 ?  -4.362  -6.835  -1.332 1.000 97.900 ? 189 LEU A CD1 1 
ATOM 1487 C CD2 ? LEU A 1 189 ?  -6.149  -6.914   0.427 1.000 97.900 ? 189 LEU A CD2 1 
ATOM 1488 N N   ? GLN A 1 190 ?  -2.730 -10.242  -1.345 1.000 98.030 ? 190 GLN A N   1 
ATOM 1489 C CA  ? GLN A 1 190 ?  -1.726 -10.937  -0.546 1.000 98.030 ? 190 GLN A CA  1 
ATOM 1490 C C   ? GLN A 1 190 ?  -0.830  -9.947   0.193 1.000 98.030 ? 190 GLN A C   1 
ATOM 1491 C CB  ? GLN A 1 190 ?  -0.878 -11.855  -1.428 1.000 98.030 ? 190 GLN A CB  1 
ATOM 1492 O O   ? GLN A 1 190 ?  -0.254 -10.278   1.232 1.000 98.030 ? 190 GLN A O   1 
ATOM 1493 C CG  ? GLN A 1 190 ?  -1.657 -13.011  -2.040 1.000 98.030 ? 190 GLN A CG  1 
ATOM 1494 C CD  ? GLN A 1 190 ?  -2.052 -14.059  -1.016 1.000 98.030 ? 190 GLN A CD  1 
ATOM 1495 N NE2 ? GLN A 1 190 ?  -2.927 -14.977  -1.414 1.000 98.030 ? 190 GLN A NE2 1 
ATOM 1496 O OE1 ? GLN A 1 190 ?  -1.574 -14.045   0.122 1.000 98.030 ? 190 GLN A OE1 1 
ATOM 1497 N N   ? GLY A 1 191 ?  -0.762  -8.747  -0.272 1.000 97.740 ? 191 GLY A N   1 
ATOM 1498 C CA  ? GLY A 1 191 ?   0.155  -7.801   0.343 1.000 97.740 ? 191 GLY A CA  1 
ATOM 1499 C C   ? GLY A 1 191 ?  -0.252  -6.354   0.134 1.000 97.740 ? 191 GLY A C   1 
ATOM 1500 O O   ? GLY A 1 191 ?  -1.018  -6.045  -0.781 1.000 97.740 ? 191 GLY A O   1 
ATOM 1501 N N   ? ILE A 1 192 ?   0.329  -5.467   1.004 1.000 98.100 ? 192 ILE A N   1 
ATOM 1502 C CA  ? ILE A 1 192 ?   0.226  -4.016   0.894 1.000 98.100 ? 192 ILE A CA  1 
ATOM 1503 C C   ? ILE A 1 192 ?   1.616  -3.414   0.702 1.000 98.100 ? 192 ILE A C   1 
ATOM 1504 C CB  ? ILE A 1 192 ?  -0.457  -3.402   2.136 1.000 98.100 ? 192 ILE A CB  1 
ATOM 1505 O O   ? ILE A 1 192 ?   2.544  -3.727   1.451 1.000 98.100 ? 192 ILE A O   1 
ATOM 1506 C CG1 ? ILE A 1 192 ?  -1.860  -3.992   2.321 1.000 98.100 ? 192 ILE A CG1 1 
ATOM 1507 C CG2 ? ILE A 1 192 ?  -0.516  -1.876   2.021 1.000 98.100 ? 192 ILE A CG2 1 
ATOM 1508 C CD1 ? ILE A 1 192 ?  -2.818  -3.679   1.180 1.000 98.100 ? 192 ILE A CD1 1 
ATOM 1509 N N   ? THR A 1 193 ?   1.688  -2.661  -0.381 1.000 96.940 ? 193 THR A N   1 
ATOM 1510 C CA  ? THR A 1 193 ?   2.985  -2.038  -0.619 1.000 96.940 ? 193 THR A CA  1 
ATOM 1511 C C   ? THR A 1 193 ?   3.470  -1.303   0.627 1.000 96.940 ? 193 THR A C   1 
ATOM 1512 C CB  ? THR A 1 193 ?   2.926  -1.059  -1.806 1.000 96.940 ? 193 THR A CB  1 
ATOM 1513 O O   ? THR A 1 193 ?   2.787  -0.408   1.131 1.000 96.940 ? 193 THR A O   1 
ATOM 1514 C CG2 ? THR A 1 193 ?   4.294  -0.443  -2.080 1.000 96.940 ? 193 THR A CG2 1 
ATOM 1515 O OG1 ? THR A 1 193 ?   2.486  -1.760  -2.975 1.000 96.940 ? 193 THR A OG1 1 
ATOM 1516 N N   ? SER A 1 194 ?   4.703  -1.584   1.100 1.000 95.890 ? 194 SER A N   1 
ATOM 1517 C CA  ? SER A 1 194 ?   5.206  -1.068   2.370 1.000 95.890 ? 194 SER A CA  1 
ATOM 1518 C C   ? SER A 1 194 ?   6.503  -0.289   2.175 1.000 95.890 ? 194 SER A C   1 
ATOM 1519 C CB  ? SER A 1 194 ?   5.431  -2.210   3.361 1.000 95.890 ? 194 SER A CB  1 
ATOM 1520 O O   ? SER A 1 194 ?   6.534   0.930   2.356 1.000 95.890 ? 194 SER A O   1 
ATOM 1521 O OG  ? SER A 1 194 ?   5.711  -1.705   4.655 1.000 95.890 ? 194 SER A OG  1 
ATOM 1522 N N   ? TRP A 1 195 ?   7.602  -0.949   1.774 1.000 94.050 ? 195 TRP A N   1 
ATOM 1523 C CA  ? TRP A 1 195 ?   8.882  -0.266   1.622 1.000 94.050 ? 195 TRP A CA  1 
ATOM 1524 C C   ? TRP A 1 195 ?   9.797  -1.029   0.669 1.000 94.050 ? 195 TRP A C   1 
ATOM 1525 C CB  ? TRP A 1 195 ?   9.567  -0.099   2.982 1.000 94.050 ? 195 TRP A CB  1 
ATOM 1526 O O   ? TRP A 1 195 ?   9.467  -2.135   0.235 1.000 94.050 ? 195 TRP A O   1 
ATOM 1527 C CG  ? TRP A 1 195 ?   9.890  -1.394   3.664 1.000 94.050 ? 195 TRP A CG  1 
ATOM 1528 C CD1 ? TRP A 1 195 ?   9.051  -2.153   4.432 1.000 94.050 ? 195 TRP A CD1 1 
ATOM 1529 C CD2 ? TRP A 1 195 ?  11.146  -2.080   3.644 1.000 94.050 ? 195 TRP A CD2 1 
ATOM 1530 C CE2 ? TRP A 1 195 ?  10.996  -3.250   4.421 1.000 94.050 ? 195 TRP A CE2 1 
ATOM 1531 C CE3 ? TRP A 1 195 ?  12.385  -1.819   3.042 1.000 94.050 ? 195 TRP A CE3 1 
ATOM 1532 N NE1 ? TRP A 1 195 ?   9.710  -3.270   4.890 1.000 94.050 ? 195 TRP A NE1 1 
ATOM 1533 C CH2 ? TRP A 1 195 ?  13.241  -3.879   4.013 1.000 94.050 ? 195 TRP A CH2 1 
ATOM 1534 C CZ2 ? TRP A 1 195 ?  12.040  -4.158   4.612 1.000 94.050 ? 195 TRP A CZ2 1 
ATOM 1535 C CZ3 ? TRP A 1 195 ?  13.422  -2.724   3.234 1.000 94.050 ? 195 TRP A CZ3 1 
ATOM 1536 N N   ? GLY A 1 196 ?  10.907  -0.425   0.296 1.000 89.800 ? 196 GLY A N   1 
ATOM 1537 C CA  ? GLY A 1 196 ?  11.899  -1.037  -0.573 1.000 89.800 ? 196 GLY A CA  1 
ATOM 1538 C C   ? GLY A 1 196 ?  13.133  -0.177  -0.769 1.000 89.800 ? 196 GLY A C   1 
ATOM 1539 O O   ? GLY A 1 196 ?  13.255   0.890  -0.164 1.000 89.800 ? 196 GLY A O   1 
ATOM 1540 N N   ? HIS A 1 197 ?  14.048  -0.683  -1.642 1.000 86.560 ? 197 HIS A N   1 
ATOM 1541 C CA  ? HIS A 1 197 ?  15.337  -0.042  -1.876 1.000 86.560 ? 197 HIS A CA  1 
ATOM 1542 C C   ? HIS A 1 197 ?  15.197   1.150  -2.817 1.000 86.560 ? 197 HIS A C   1 
ATOM 1543 C CB  ? HIS A 1 197 ?  16.339  -1.047  -2.447 1.000 86.560 ? 197 HIS A CB  1 
ATOM 1544 O O   ? HIS A 1 197 ?  14.348   1.144  -3.711 1.000 86.560 ? 197 HIS A O   1 
ATOM 1545 C CG  ? HIS A 1 197 ?  17.728  -0.506  -2.569 1.000 86.560 ? 197 HIS A CG  1 
ATOM 1546 C CD2 ? HIS A 1 197 ?  18.640  -0.613  -3.564 1.000 86.560 ? 197 HIS A CD2 1 
ATOM 1547 N ND1 ? HIS A 1 197 ?  18.323   0.246  -1.579 1.000 86.560 ? 197 HIS A ND1 1 
ATOM 1548 C CE1 ? HIS A 1 197 ?  19.544   0.581  -1.963 1.000 86.560 ? 197 HIS A CE1 1 
ATOM 1549 N NE2 ? HIS A 1 197 ?  19.760   0.072  -3.163 1.000 86.560 ? 197 HIS A NE2 1 
ATOM 1550 N N   ? VAL A 1 198 ?  15.995   2.161  -2.828 1.000 84.390 ? 198 VAL A N   1 
ATOM 1551 C CA  ? VAL A 1 198 ?  16.140   3.275  -3.759 1.000 84.390 ? 198 VAL A CA  1 
ATOM 1552 C C   ? VAL A 1 198 ?  17.519   3.226  -4.413 1.000 84.390 ? 198 VAL A C   1 
ATOM 1553 C CB  ? VAL A 1 198 ?  15.932   4.635  -3.055 1.000 84.390 ? 198 VAL A CB  1 
ATOM 1554 O O   ? VAL A 1 198 ?  18.538   3.156  -3.722 1.000 84.390 ? 198 VAL A O   1 
ATOM 1555 C CG1 ? VAL A 1 198 ?  16.096   5.786  -4.046 1.000 84.390 ? 198 VAL A CG1 1 
ATOM 1556 C CG2 ? VAL A 1 198 ?  14.557   4.687  -2.393 1.000 84.390 ? 198 VAL A CG2 1 
ATOM 1557 N N   ? PRO A 1 199 ?  17.521   3.206  -5.706 1.000 85.510 ? 199 PRO A N   1 
ATOM 1558 C CA  ? PRO A 1 199 ?  16.465   3.299  -6.717 1.000 85.510 ? 199 PRO A CA  1 
ATOM 1559 C C   ? PRO A 1 199 ?  15.673   2.002  -6.864 1.000 85.510 ? 199 PRO A C   1 
ATOM 1560 C CB  ? PRO A 1 199 ?  17.234   3.618  -8.002 1.000 85.510 ? 199 PRO A CB  1 
ATOM 1561 O O   ? PRO A 1 199 ?  16.221   0.914  -6.666 1.000 85.510 ? 199 PRO A O   1 
ATOM 1562 C CG  ? PRO A 1 199 ?  18.589   3.022  -7.794 1.000 85.510 ? 199 PRO A CG  1 
ATOM 1563 C CD  ? PRO A 1 199 ?  18.912   3.072  -6.329 1.000 85.510 ? 199 PRO A CD  1 
ATOM 1564 N N   ? CYS A 1 200 ?  14.382   2.063  -7.065 1.000 86.870 ? 200 CYS A N   1 
ATOM 1565 C CA  ? CYS A 1 200 ?  13.501   0.925  -7.304 1.000 86.870 ? 200 CYS A CA  1 
ATOM 1566 C C   ? CYS A 1 200 ?  13.890   0.194  -8.583 1.000 86.870 ? 200 CYS A C   1 
ATOM 1567 C CB  ? CYS A 1 200 ?  12.045   1.382  -7.389 1.000 86.870 ? 200 CYS A CB  1 
ATOM 1568 O O   ? CYS A 1 200 ?  14.399   0.808  -9.523 1.000 86.870 ? 200 CYS A O   1 
ATOM 1569 S SG  ? CYS A 1 200 ?  11.393   2.027  -5.833 1.000 86.870 ? 200 CYS A SG  1 
ATOM 1570 N N   ? GLY A 1 201 ?  13.752  -1.097  -8.566 1.000 85.690 ? 201 GLY A N   1 
ATOM 1571 C CA  ? GLY A 1 201 ?  13.946  -1.837  -9.803 1.000 85.690 ? 201 GLY A CA  1 
ATOM 1572 C C   ? GLY A 1 201 ?  15.389  -2.242 -10.037 1.000 85.690 ? 201 GLY A C   1 
ATOM 1573 O O   ? GLY A 1 201 ?  15.771  -2.580 -11.159 1.000 85.690 ? 201 GLY A O   1 
ATOM 1574 N N   ? SER A 1 202 ?  16.258  -2.069  -8.912 1.000 90.880 ? 202 SER A N   1 
ATOM 1575 C CA  ? SER A 1 202 ?  17.647  -2.517  -8.941 1.000 90.880 ? 202 SER A CA  1 
ATOM 1576 C C   ? SER A 1 202 ?  17.739  -4.038  -8.878 1.000 90.880 ? 202 SER A C   1 
ATOM 1577 C CB  ? SER A 1 202 ?  18.433  -1.903  -7.782 1.000 90.880 ? 202 SER A CB  1 
ATOM 1578 O O   ? SER A 1 202 ?  16.885  -4.693  -8.276 1.000 90.880 ? 202 SER A O   1 
ATOM 1579 O OG  ? SER A 1 202 ?  18.439  -0.488  -7.873 1.000 90.880 ? 202 SER A OG  1 
ATOM 1580 N N   ? PRO A 1 203 ?  18.778  -4.568  -9.564 1.000 93.230 ? 203 PRO A N   1 
ATOM 1581 C CA  ? PRO A 1 203 ?  18.959  -6.020  -9.486 1.000 93.230 ? 203 PRO A CA  1 
ATOM 1582 C C   ? PRO A 1 203 ?  19.119  -6.518  -8.051 1.000 93.230 ? 203 PRO A C   1 
ATOM 1583 C CB  ? PRO A 1 203 ?  20.237  -6.260 -10.293 1.000 93.230 ? 203 PRO A CB  1 
ATOM 1584 O O   ? PRO A 1 203 ?  19.777  -5.866  -7.237 1.000 93.230 ? 203 PRO A O   1 
ATOM 1585 C CG  ? PRO A 1 203 ?  20.315  -5.104 -11.238 1.000 93.230 ? 203 PRO A CG  1 
ATOM 1586 C CD  ? PRO A 1 203 ?  19.729  -3.897 -10.564 1.000 93.230 ? 203 PRO A CD  1 
ATOM 1587 N N   ? ASN A 1 204 ?  18.488  -7.602  -7.700 1.000 93.520 ? 204 ASN A N   1 
ATOM 1588 C CA  ? ASN A 1 204 ?  18.588  -8.313  -6.430 1.000 93.520 ? 204 ASN A CA  1 
ATOM 1589 C C   ? ASN A 1 204 ?  17.996  -7.499  -5.283 1.000 93.520 ? 204 ASN A C   1 
ATOM 1590 C CB  ? ASN A 1 204 ?  20.045  -8.672  -6.129 1.000 93.520 ? 204 ASN A CB  1 
ATOM 1591 O O   ? ASN A 1 204 ?  18.410  -7.647  -4.132 1.000 93.520 ? 204 ASN A O   1 
ATOM 1592 C CG  ? ASN A 1 204 ?  20.619  -9.665  -7.121 1.000 93.520 ? 204 ASN A CG  1 
ATOM 1593 N ND2 ? ASN A 1 204 ?  21.851  -9.425  -7.554 1.000 93.520 ? 204 ASN A ND2 1 
ATOM 1594 O OD1 ? ASN A 1 204 ?  19.960 -10.639  -7.494 1.000 93.520 ? 204 ASN A OD1 1 
ATOM 1595 N N   ? MET A 1 205 ?  17.182  -6.558  -5.698 1.000 93.770 ? 205 MET A N   1 
ATOM 1596 C CA  ? MET A 1 205 ?  16.556  -5.710  -4.688 1.000 93.770 ? 205 MET A CA  1 
ATOM 1597 C C   ? MET A 1 205 ?  15.036  -5.750  -4.809 1.000 93.770 ? 205 MET A C   1 
ATOM 1598 C CB  ? MET A 1 205 ?  17.052  -4.268  -4.812 1.000 93.770 ? 205 MET A CB  1 
ATOM 1599 O O   ? MET A 1 205 ?  14.436  -4.883  -5.446 1.000 93.770 ? 205 MET A O   1 
ATOM 1600 C CG  ? MET A 1 205 ?  18.525  -4.097  -4.480 1.000 93.770 ? 205 MET A CG  1 
ATOM 1601 S SD  ? MET A 1 205 ?  18.906  -4.517  -2.734 1.000 93.770 ? 205 MET A SD  1 
ATOM 1602 C CE  ? MET A 1 205 ?  18.492  -2.944  -1.929 1.000 93.770 ? 205 MET A CE  1 
ATOM 1603 N N   ? PRO A 1 206 ?  14.374  -6.806  -4.285 1.000 95.170 ? 206 PRO A N   1 
ATOM 1604 C CA  ? PRO A 1 206 ?  12.916  -6.902  -4.383 1.000 95.170 ? 206 PRO A CA  1 
ATOM 1605 C C   ? PRO A 1 206 ?  12.197  -5.918  -3.464 1.000 95.170 ? 206 PRO A C   1 
ATOM 1606 C CB  ? PRO A 1 206 ?  12.628  -8.347  -3.968 1.000 95.170 ? 206 PRO A CB  1 
ATOM 1607 O O   ? PRO A 1 206 ?  12.788  -5.421  -2.502 1.000 95.170 ? 206 PRO A O   1 
ATOM 1608 C CG  ? PRO A 1 206 ?  13.728  -8.697  -3.018 1.000 95.170 ? 206 PRO A CG  1 
ATOM 1609 C CD  ? PRO A 1 206 ?  14.989  -8.024  -3.479 1.000 95.170 ? 206 PRO A CD  1 
ATOM 1610 N N   ? ALA A 1 207 ?  10.913  -5.621  -3.724 1.000 94.860 ? 207 ALA A N   1 
ATOM 1611 C CA  ? ALA A 1 207 ?  10.049  -4.789  -2.890 1.000 94.860 ? 207 ALA A CA  1 
ATOM 1612 C C   ? ALA A 1 207 ?   9.461  -5.595  -1.735 1.000 94.860 ? 207 ALA A C   1 
ATOM 1613 C CB  ? ALA A 1 207 ?   8.931  -4.174  -3.729 1.000 94.860 ? 207 ALA A CB  1 
ATOM 1614 O O   ? ALA A 1 207 ?   9.275  -6.809  -1.848 1.000 94.860 ? 207 ALA A O   1 
ATOM 1615 N N   ? VAL A 1 208 ?   9.209  -4.896  -0.662 1.000 96.520 ? 208 VAL A N   1 
ATOM 1616 C CA  ? VAL A 1 208 ?   8.662  -5.519   0.539 1.000 96.520 ? 208 VAL A CA  1 
ATOM 1617 C C   ? VAL A 1 208 ?   7.224  -5.055   0.753 1.000 96.520 ? 208 VAL A C   1 
ATOM 1618 C CB  ? VAL A 1 208 ?   9.517  -5.198   1.785 1.000 96.520 ? 208 VAL A CB  1 
ATOM 1619 O O   ? VAL A 1 208 ?   6.929  -3.861   0.657 1.000 96.520 ? 208 VAL A O   1 
ATOM 1620 C CG1 ? VAL A 1 208 ?   8.895  -5.809   3.039 1.000 96.520 ? 208 VAL A CG1 1 
ATOM 1621 C CG2 ? VAL A 1 208 ?  10.947  -5.701   1.595 1.000 96.520 ? 208 VAL A CG2 1 
ATOM 1622 N N   ? TYR A 1 209 ?   6.349  -6.012   1.005 1.000 97.590 ? 209 TYR A N   1 
ATOM 1623 C CA  ? TYR A 1 209 ?   4.927  -5.799   1.251 1.000 97.590 ? 209 TYR A CA  1 
ATOM 1624 C C   ? TYR A 1 209 ?   4.539  -6.267   2.649 1.000 97.590 ? 209 TYR A C   1 
ATOM 1625 C CB  ? TYR A 1 209 ?   4.083  -6.531   0.203 1.000 97.590 ? 209 TYR A CB  1 
ATOM 1626 O O   ? TYR A 1 209 ?   5.171  -7.168   3.206 1.000 97.590 ? 209 TYR A O   1 
ATOM 1627 C CG  ? TYR A 1 209 ?   4.385  -6.116  -1.217 1.000 97.590 ? 209 TYR A CG  1 
ATOM 1628 C CD1 ? TYR A 1 209 ?   3.539  -5.250  -1.905 1.000 97.590 ? 209 TYR A CD1 1 
ATOM 1629 C CD2 ? TYR A 1 209 ?   5.517  -6.589  -1.872 1.000 97.590 ? 209 TYR A CD2 1 
ATOM 1630 C CE1 ? TYR A 1 209 ?   3.812  -4.866  -3.214 1.000 97.590 ? 209 TYR A CE1 1 
ATOM 1631 C CE2 ? TYR A 1 209 ?   5.800  -6.212  -3.181 1.000 97.590 ? 209 TYR A CE2 1 
ATOM 1632 O OH  ? TYR A 1 209 ?   5.219  -4.975  -5.138 1.000 97.590 ? 209 TYR A OH  1 
ATOM 1633 C CZ  ? TYR A 1 209 ?   4.943  -5.351  -3.842 1.000 97.590 ? 209 TYR A CZ  1 
ATOM 1634 N N   ? THR A 1 210 ?   3.523  -5.512   3.218 1.000 97.780 ? 210 THR A N   1 
ATOM 1635 C CA  ? THR A 1 210 ?   2.930  -6.065   4.430 1.000 97.780 ? 210 THR A CA  1 
ATOM 1636 C C   ? THR A 1 210 ?   2.074  -7.285   4.106 1.000 97.780 ? 210 THR A C   1 
ATOM 1637 C CB  ? THR A 1 210 ?   2.074  -5.014   5.163 1.000 97.780 ? 210 THR A CB  1 
ATOM 1638 O O   ? THR A 1 210 ?   1.202  -7.225   3.236 1.000 97.780 ? 210 THR A O   1 
ATOM 1639 C CG2 ? THR A 1 210 ?   1.501  -5.579   6.458 1.000 97.780 ? 210 THR A CG2 1 
ATOM 1640 O OG1 ? THR A 1 210 ?   2.887  -3.875   5.470 1.000 97.780 ? 210 THR A OG1 1 
ATOM 1641 N N   ? LYS A 1 211 ?   2.377  -8.460   4.801 1.000 97.570 ? 211 LYS A N   1 
ATOM 1642 C CA  ? LYS A 1 211 ?   1.685  -9.732   4.614 1.000 97.570 ? 211 LYS A CA  1 
ATOM 1643 C C   ? LYS A 1 211 ?   0.283  -9.688   5.215 1.000 97.570 ? 211 LYS A C   1 
ATOM 1644 C CB  ? LYS A 1 211 ?   2.487 -10.876   5.235 1.000 97.570 ? 211 LYS A CB  1 
ATOM 1645 O O   ? LYS A 1 211 ?   0.125  -9.736   6.437 1.000 97.570 ? 211 LYS A O   1 
ATOM 1646 C CG  ? LYS A 1 211 ?   1.971 -12.261   4.873 1.000 97.570 ? 211 LYS A CG  1 
ATOM 1647 C CD  ? LYS A 1 211 ?   2.839 -13.357   5.478 1.000 97.570 ? 211 LYS A CD  1 
ATOM 1648 C CE  ? LYS A 1 211 ?   3.851 -13.889   4.472 1.000 97.570 ? 211 LYS A CE  1 
ATOM 1649 N NZ  ? LYS A 1 211 ?   4.833 -14.816   5.111 1.000 97.570 ? 211 LYS A NZ  1 
ATOM 1650 N N   ? VAL A 1 212 ?  -0.761  -9.639   4.328 1.000 98.200 ? 212 VAL A N   1 
ATOM 1651 C CA  ? VAL A 1 212 ?  -2.142  -9.429   4.749 1.000 98.200 ? 212 VAL A CA  1 
ATOM 1652 C C   ? VAL A 1 212 ?  -2.614 -10.616   5.586 1.000 98.200 ? 212 VAL A C   1 
ATOM 1653 C CB  ? VAL A 1 212 ?  -3.080  -9.226   3.538 1.000 98.200 ? 212 VAL A CB  1 
ATOM 1654 O O   ? VAL A 1 212 ?  -3.249 -10.436   6.628 1.000 98.200 ? 212 VAL A O   1 
ATOM 1655 C CG1 ? VAL A 1 212 ?  -4.541  -9.216   3.982 1.000 98.200 ? 212 VAL A CG1 1 
ATOM 1656 C CG2 ? VAL A 1 212 ?  -2.731  -7.931   2.806 1.000 98.200 ? 212 VAL A CG2 1 
ATOM 1657 N N   ? ILE A 1 213 ?  -2.277 -11.828   5.180 1.000 97.740 ? 213 ILE A N   1 
ATOM 1658 C CA  ? ILE A 1 213 ?  -2.783 -13.033   5.826 1.000 97.740 ? 213 ILE A CA  1 
ATOM 1659 C C   ? ILE A 1 213 ?  -2.340 -13.060   7.287 1.000 97.740 ? 213 ILE A C   1 
ATOM 1660 C CB  ? ILE A 1 213 ?  -2.304 -14.309   5.098 1.000 97.740 ? 213 ILE A CB  1 
ATOM 1661 O O   ? ILE A 1 213 ?  -3.067 -13.554   8.153 1.000 97.740 ? 213 ILE A O   1 
ATOM 1662 C CG1 ? ILE A 1 213 ?  -3.120 -15.524   5.556 1.000 97.740 ? 213 ILE A CG1 1 
ATOM 1663 C CG2 ? ILE A 1 213 ?  -0.808 -14.535   5.331 1.000 97.740 ? 213 ILE A CG2 1 
ATOM 1664 C CD1 ? ILE A 1 213 ?  -3.053 -16.709   4.603 1.000 97.740 ? 213 ILE A CD1 1 
ATOM 1665 N N   ? SER A 1 214 ?  -1.221 -12.511   7.661 1.000 97.430 ? 214 SER A N   1 
ATOM 1666 C CA  ? SER A 1 214 ?  -0.702 -12.499   9.025 1.000 97.430 ? 214 SER A CA  1 
ATOM 1667 C C   ? SER A 1 214 ?  -1.504 -11.554   9.914 1.000 97.430 ? 214 SER A C   1 
ATOM 1668 C CB  ? SER A 1 214 ?   0.772 -12.092   9.034 1.000 97.430 ? 214 SER A CB  1 
ATOM 1669 O O   ? SER A 1 214 ?  -1.367 -11.580  11.139 1.000 97.430 ? 214 SER A O   1 
ATOM 1670 O OG  ? SER A 1 214 ?   1.562 -13.045   8.343 1.000 97.430 ? 214 SER A OG  1 
ATOM 1671 N N   ? HIS A 1 215 ?  -2.414 -10.708   9.278 1.000 98.230 ? 215 HIS A N   1 
ATOM 1672 C CA  ? HIS A 1 215 ?  -3.131  -9.683  10.029 1.000 98.230 ? 215 HIS A CA  1 
ATOM 1673 C C   ? HIS A 1 215 ?  -4.640  -9.863   9.905 1.000 98.230 ? 215 HIS A C   1 
ATOM 1674 C CB  ? HIS A 1 215 ?  -2.727  -8.287   9.551 1.000 98.230 ? 215 HIS A CB  1 
ATOM 1675 O O   ? HIS A 1 215 ?  -5.402  -8.920  10.130 1.000 98.230 ? 215 HIS A O   1 
ATOM 1676 C CG  ? HIS A 1 215 ?  -1.268  -7.999   9.707 1.000 98.230 ? 215 HIS A CG  1 
ATOM 1677 C CD2 ? HIS A 1 215 ?  -0.296  -7.805   8.784 1.000 98.230 ? 215 HIS A CD2 1 
ATOM 1678 N ND1 ? HIS A 1 215 ?  -0.660  -7.883  10.938 1.000 98.230 ? 215 HIS A ND1 1 
ATOM 1679 C CE1 ? HIS A 1 215 ?   0.627  -7.629  10.765 1.000 98.230 ? 215 HIS A CE1 1 
ATOM 1680 N NE2 ? HIS A 1 215 ?   0.873  -7.577   9.467 1.000 98.230 ? 215 HIS A NE2 1 
ATOM 1681 N N   ? LEU A 1 216 ?  -5.116 -11.017   9.466 1.000 97.990 ? 216 LEU A N   1 
ATOM 1682 C CA  ? LEU A 1 216 ?  -6.531 -11.245   9.198 1.000 97.990 ? 216 LEU A CA  1 
ATOM 1683 C C   ? LEU A 1 216 ?  -7.357 -11.094  10.471 1.000 97.990 ? 216 LEU A C   1 
ATOM 1684 C CB  ? LEU A 1 216 ?  -6.746 -12.638   8.599 1.000 97.990 ? 216 LEU A CB  1 
ATOM 1685 O O   ? LEU A 1 216 ?  -8.437 -10.500  10.448 1.000 97.990 ? 216 LEU A O   1 
ATOM 1686 C CG  ? LEU A 1 216 ?  -6.336 -12.818   7.137 1.000 97.990 ? 216 LEU A CG  1 
ATOM 1687 C CD1 ? LEU A 1 216 ?  -6.581 -14.255   6.690 1.000 97.990 ? 216 LEU A CD1 1 
ATOM 1688 C CD2 ? LEU A 1 216 ?  -7.092 -11.839   6.245 1.000 97.990 ? 216 LEU A CD2 1 
ATOM 1689 N N   ? GLU A 1 217 ?  -6.785 -11.679  11.516 1.000 97.860 ? 217 GLU A N   1 
ATOM 1690 C CA  ? GLU A 1 217 ?  -7.505 -11.587  12.783 1.000 97.860 ? 217 GLU A CA  1 
ATOM 1691 C C   ? GLU A 1 217 ?  -7.683 -10.134  13.212 1.000 97.860 ? 217 GLU A C   1 
ATOM 1692 C CB  ? GLU A 1 217 ?  -6.773 -12.372  13.875 1.000 97.860 ? 217 GLU A CB  1 
ATOM 1693 O O   ? GLU A 1 217 ?  -8.778  -9.727  13.606 1.000 97.860 ? 217 GLU A O   1 
ATOM 1694 C CG  ? GLU A 1 217 ?  -7.525 -12.433  15.197 1.000 97.860 ? 217 GLU A CG  1 
ATOM 1695 C CD  ? GLU A 1 217 ?  -8.905 -13.059  15.073 1.000 97.860 ? 217 GLU A CD  1 
ATOM 1696 O OE1 ? GLU A 1 217 ?  -9.793 -12.739  15.896 1.000 97.860 ? 217 GLU A OE1 1 
ATOM 1697 O OE2 ? GLU A 1 217 ?  -9.100 -13.877  14.146 1.000 97.860 ? 217 GLU A OE2 1 
ATOM 1698 N N   ? TRP A 1 218 ?  -6.657  -9.362  13.130 1.000 98.370 ? 218 TRP A N   1 
ATOM 1699 C CA  ? TRP A 1 218 ?  -6.715  -7.948  13.487 1.000 98.370 ? 218 TRP A CA  1 
ATOM 1700 C C   ? TRP A 1 218 ?  -7.694  -7.200  12.588 1.000 98.370 ? 218 TRP A C   1 
ATOM 1701 C CB  ? TRP A 1 218 ?  -5.326  -7.312  13.392 1.000 98.370 ? 218 TRP A CB  1 
ATOM 1702 O O   ? TRP A 1 218 ?  -8.494  -6.393  13.067 1.000 98.370 ? 218 TRP A O   1 
ATOM 1703 C CG  ? TRP A 1 218 ?  -5.328  -5.820  13.547 1.000 98.370 ? 218 TRP A CG  1 
ATOM 1704 C CD1 ? TRP A 1 218 ?  -5.354  -5.113  14.717 1.000 98.370 ? 218 TRP A CD1 1 
ATOM 1705 C CD2 ? TRP A 1 218 ?  -5.308  -4.852  12.493 1.000 98.370 ? 218 TRP A CD2 1 
ATOM 1706 C CE2 ? TRP A 1 218 ?  -5.323  -3.576  13.098 1.000 98.370 ? 218 TRP A CE2 1 
ATOM 1707 C CE3 ? TRP A 1 218 ?  -5.279  -4.940  11.095 1.000 98.370 ? 218 TRP A CE3 1 
ATOM 1708 N NE1 ? TRP A 1 218 ?  -5.350  -3.763  14.454 1.000 98.370 ? 218 TRP A NE1 1 
ATOM 1709 C CH2 ? TRP A 1 218 ?  -5.280  -2.510  10.986 1.000 98.370 ? 218 TRP A CH2 1 
ATOM 1710 C CZ2 ? TRP A 1 218 ?  -5.309  -2.395  12.352 1.000 98.370 ? 218 TRP A CZ2 1 
ATOM 1711 C CZ3 ? TRP A 1 218 ?  -5.265  -3.764  10.354 1.000 98.370 ? 218 TRP A CZ3 1 
ATOM 1712 N N   ? ILE A 1 219 ?  -7.642  -7.481  11.296 1.000 98.530 ? 219 ILE A N   1 
ATOM 1713 C CA  ? ILE A 1 219 ?  -8.509  -6.829  10.319 1.000 98.530 ? 219 ILE A CA  1 
ATOM 1714 C C   ? ILE A 1 219 ?  -9.971  -7.109  10.659 1.000 98.530 ? 219 ILE A C   1 
ATOM 1715 C CB  ? ILE A 1 219 ?  -8.193  -7.298   8.881 1.000 98.530 ? 219 ILE A CB  1 
ATOM 1716 O O   ? ILE A 1 219 ? -10.780  -6.184  10.756 1.000 98.530 ? 219 ILE A O   1 
ATOM 1717 C CG1 ? ILE A 1 219 ?  -6.808  -6.804   8.450 1.000 98.530 ? 219 ILE A CG1 1 
ATOM 1718 C CG2 ? ILE A 1 219 ?  -9.273  -6.818   7.908 1.000 98.530 ? 219 ILE A CG2 1 
ATOM 1719 C CD1 ? ILE A 1 219 ?  -6.283  -7.461   7.181 1.000 98.530 ? 219 ILE A CD1 1 
ATOM 1720 N N   ? LYS A 1 220 ? -10.311  -8.306  10.875 1.000 98.180 ? 220 LYS A N   1 
ATOM 1721 C CA  ? LYS A 1 220 ? -11.685  -8.717  11.150 1.000 98.180 ? 220 LYS A CA  1 
ATOM 1722 C C   ? LYS A 1 220 ? -12.181  -8.131  12.470 1.000 98.180 ? 220 LYS A C   1 
ATOM 1723 C CB  ? LYS A 1 220 ? -11.794 -10.242  11.180 1.000 98.180 ? 220 LYS A CB  1 
ATOM 1724 O O   ? LYS A 1 220 ? -13.308  -7.641  12.552 1.000 98.180 ? 220 LYS A O   1 
ATOM 1725 C CG  ? LYS A 1 220 ? -11.647 -10.900   9.816 1.000 98.180 ? 220 LYS A CG  1 
ATOM 1726 C CD  ? LYS A 1 220 ? -11.740 -12.417   9.914 1.000 98.180 ? 220 LYS A CD  1 
ATOM 1727 C CE  ? LYS A 1 220 ? -11.581 -13.078   8.552 1.000 98.180 ? 220 LYS A CE  1 
ATOM 1728 N NZ  ? LYS A 1 220 ? -11.574 -14.568   8.655 1.000 98.180 ? 220 LYS A NZ  1 
ATOM 1729 N N   ? GLU A 1 221 ? -11.348  -8.195  13.496 1.000 98.230 ? 221 GLU A N   1 
ATOM 1730 C CA  ? GLU A 1 221 ? -11.702  -7.664  14.809 1.000 98.230 ? 221 GLU A CA  1 
ATOM 1731 C C   ? GLU A 1 221 ? -11.916  -6.155  14.754 1.000 98.230 ? 221 GLU A C   1 
ATOM 1732 C CB  ? GLU A 1 221 ? -10.619  -8.005  15.836 1.000 98.230 ? 221 GLU A CB  1 
ATOM 1733 O O   ? GLU A 1 221 ? -12.848  -5.632  15.369 1.000 98.230 ? 221 GLU A O   1 
ATOM 1734 C CG  ? GLU A 1 221 ? -10.612  -9.466  16.260 1.000 98.230 ? 221 GLU A CG  1 
ATOM 1735 C CD  ? GLU A 1 221 ?  -9.457  -9.817  17.186 1.000 98.230 ? 221 GLU A CD  1 
ATOM 1736 O OE1 ? GLU A 1 221 ?  -9.336 -10.997  17.584 1.000 98.230 ? 221 GLU A OE1 1 
ATOM 1737 O OE2 ? GLU A 1 221 ?  -8.669  -8.903  17.515 1.000 98.230 ? 221 GLU A OE2 1 
ATOM 1738 N N   ? THR A 1 222 ? -11.056  -5.469  14.063 1.000 98.250 ? 222 THR A N   1 
ATOM 1739 C CA  ? THR A 1 222 ? -11.177  -4.021  13.939 1.000 98.250 ? 222 THR A CA  1 
ATOM 1740 C C   ? THR A 1 222 ? -12.459  -3.647  13.201 1.000 98.250 ? 222 THR A C   1 
ATOM 1741 C CB  ? THR A 1 222 ?  -9.965  -3.420  13.205 1.000 98.250 ? 222 THR A CB  1 
ATOM 1742 O O   ? THR A 1 222 ? -13.188  -2.748  13.628 1.000 98.250 ? 222 THR A O   1 
ATOM 1743 C CG2 ? THR A 1 222 ? -10.092  -1.905  13.081 1.000 98.250 ? 222 THR A CG2 1 
ATOM 1744 O OG1 ? THR A 1 222 ?  -8.770  -3.730  13.933 1.000 98.250 ? 222 THR A OG1 1 
ATOM 1745 N N   ? MET A 1 223 ? -12.791  -4.352  12.071 1.000 97.950 ? 223 MET A N   1 
ATOM 1746 C CA  ? MET A 1 223 ? -13.987  -4.070  11.282 1.000 97.950 ? 223 MET A CA  1 
ATOM 1747 C C   ? MET A 1 223 ? -15.249  -4.368  12.084 1.000 97.950 ? 223 MET A C   1 
ATOM 1748 C CB  ? MET A 1 223 ? -13.983  -4.886   9.989 1.000 97.950 ? 223 MET A CB  1 
ATOM 1749 O O   ? MET A 1 223 ? -16.223  -3.615  12.020 1.000 97.950 ? 223 MET A O   1 
ATOM 1750 C CG  ? MET A 1 223 ? -12.966  -4.409   8.965 1.000 97.950 ? 223 MET A CG  1 
ATOM 1751 S SD  ? MET A 1 223 ? -12.846  -5.529   7.517 1.000 97.950 ? 223 MET A SD  1 
ATOM 1752 C CE  ? MET A 1 223 ? -14.496  -5.301   6.798 1.000 97.950 ? 223 MET A CE  1 
ATOM 1753 N N   ? THR A 1 224 ? -15.253  -5.375  12.884 1.000 97.440 ? 224 THR A N   1 
ATOM 1754 C CA  ? THR A 1 224 ? -16.399  -5.779  13.690 1.000 97.440 ? 224 THR A CA  1 
ATOM 1755 C C   ? THR A 1 224 ? -16.603  -4.820  14.859 1.000 97.440 ? 224 THR A C   1 
ATOM 1756 C CB  ? THR A 1 224 ? -16.229  -7.214  14.224 1.000 97.440 ? 224 THR A CB  1 
ATOM 1757 O O   ? THR A 1 224 ? -17.737  -4.462  15.185 1.000 97.440 ? 224 THR A O   1 
ATOM 1758 C CG2 ? THR A 1 224 ? -17.419  -7.626  15.084 1.000 97.440 ? 224 THR A CG2 1 
ATOM 1759 O OG1 ? THR A 1 224 ? -16.116  -8.118  13.118 1.000 97.440 ? 224 THR A OG1 1 
ATOM 1760 N N   ? ALA A 1 225 ? -15.523  -4.392  15.485 1.000 96.970 ? 225 ALA A N   1 
ATOM 1761 C CA  ? ALA A 1 225 ? -15.570  -3.552  16.679 1.000 96.970 ? 225 ALA A CA  1 
ATOM 1762 C C   ? ALA A 1 225 ? -15.938  -2.114  16.323 1.000 96.970 ? 225 ALA A C   1 
ATOM 1763 C CB  ? ALA A 1 225 ? -14.230  -3.589  17.410 1.000 96.970 ? 225 ALA A CB  1 
ATOM 1764 O O   ? ALA A 1 225 ? -16.385  -1.350  17.182 1.000 96.970 ? 225 ALA A O   1 
ATOM 1765 N N   ? ASN A 1 226 ? -15.797  -1.714  14.991 1.000 94.470 ? 226 ASN A N   1 
ATOM 1766 C CA  ? ASN A 1 226 ? -15.976  -0.312  14.626 1.000 94.470 ? 226 ASN A CA  1 
ATOM 1767 C C   ? ASN A 1 226 ? -16.917  -0.159  13.434 1.000 94.470 ? 226 ASN A C   1 
ATOM 1768 C CB  ? ASN A 1 226 ? -14.626   0.341  14.325 1.000 94.470 ? 226 ASN A CB  1 
ATOM 1769 O O   ? ASN A 1 226 ? -17.491   0.911  13.225 1.000 94.470 ? 226 ASN A O   1 
ATOM 1770 C CG  ? ASN A 1 226 ? -13.745   0.454  15.554 1.000 94.470 ? 226 ASN A CG  1 
ATOM 1771 N ND2 ? ASN A 1 226 ? -12.768  -0.438  15.667 1.000 94.470 ? 226 ASN A ND2 1 
ATOM 1772 O OD1 ? ASN A 1 226 ? -13.941   1.335  16.394 1.000 94.470 ? 226 ASN A OD1 1 
# 
loop_
_struct_sheet_range.sheet_id 
_struct_sheet_range.id 
_struct_sheet_range.beg_label_comp_id 
_struct_sheet_range.beg_label_asym_id 
_struct_sheet_range.beg_label_seq_id 
_struct_sheet_range.pdbx_beg_PDB_ins_code 
_struct_sheet_range.end_label_comp_id 
_struct_sheet_range.end_label_asym_id 
_struct_sheet_range.end_label_seq_id 
_struct_sheet_range.pdbx_end_PDB_ins_code 
_struct_sheet_range.beg_auth_comp_id 
_struct_sheet_range.beg_auth_asym_id 
_struct_sheet_range.beg_auth_seq_id 
_struct_sheet_range.end_auth_comp_id 
_struct_sheet_range.end_auth_asym_id 
_struct_sheet_range.end_auth_seq_id 
A A ILE A   2 ? ILE A   3 ? ILE A 2   ILE A 3   
A B ASP A 173 ? THR A 174 ? ASP A 173 THR A 174 
B C TRP A   6 ? ASP A   7 ? TRP A 6   ASP A 7   
B D THR A 117 ? GLY A 122 ? THR A 117 GLY A 122 
B E GLN A 138 ? LEU A 145 ? GLN A 138 LEU A 145 
B F MET A 162 ? ALA A 165 ? MET A 162 ALA A 165 
B G PRO A 182 ? CYS A 185 ? PRO A 182 CYS A 185 
B H VAL A 188 ? TRP A 195 ? VAL A 188 TRP A 195 
B I ALA A 207 ? LYS A 211 ? ALA A 207 LYS A 211 
C J GLN A  16 ? HIS A  21 ? GLN A 16  HIS A 21  
C K LYS A  24 ? HIS A  33 ? LYS A 24  HIS A 33  
C L TRP A  36 ? THR A  39 ? TRP A 36  THR A 39  
C M TYR A  48 ? LEU A  52 ? TYR A 48  LEU A 52  
C N GLN A  65 ? PRO A  74 ? GLN A 65  PRO A 74  
C O MET A  88 ? LEU A  92 ? MET A 88  LEU A 92  
D P ASN A  56 ? ASN A  56 ? ASN A 56  ASN A 56  
D Q ASP A 136 ? ASP A 136 ? ASP A 136 ASP A 136 
# 
loop_
_struct_conf.id 
_struct_conf.conf_type_id 
_struct_conf.beg_label_comp_id 
_struct_conf.beg_label_asym_id 
_struct_conf.beg_label_seq_id 
_struct_conf.pdbx_beg_PDB_ins_code 
_struct_conf.end_label_comp_id 
_struct_conf.end_label_asym_id 
_struct_conf.end_label_seq_id 
_struct_conf.pdbx_end_PDB_ins_code 
_struct_conf.beg_auth_comp_id 
_struct_conf.beg_auth_asym_id 
_struct_conf.beg_auth_seq_id 
_struct_conf.end_auth_comp_id 
_struct_conf.end_auth_asym_id 
_struct_conf.end_auth_seq_id 
STRN1         STRN         ILE A   2 ? ILE A   3 ? ILE A 2   ILE A 3   
TURN_TY1_P1   TURN_TY1_P   GLY A   4 ? GLY A   4 ? GLY A 4   GLY A 4   
STRN2         STRN         TRP A   6 ? ASP A   7 ? TRP A 6   ASP A 7   
HELX_LH_PP_P1 HELX_LH_PP_P CYS A   8 ? THR A   9 ? CYS A 8   THR A 9   
TURN_TY1_P2   TURN_TY1_P   LYS A  10 ? ASN A  11 ? LYS A 10  ASN A 11  
BEND1         BEND         SER A  12 ? SER A  12 ? SER A 12  SER A 12  
TURN_TY1_P3   TURN_TY1_P   PRO A  14 ? TRP A  15 ? PRO A 14  TRP A 15  
STRN3         STRN         GLN A  16 ? HIS A  21 ? GLN A 16  HIS A 21  
TURN_TY1_P4   TURN_TY1_P   TYR A  22 ? SER A  23 ? TYR A 22  SER A 23  
STRN4         STRN         LYS A  24 ? HIS A  33 ? LYS A 24  HIS A 33  
TURN_TY1_P5   TURN_TY1_P   PRO A  34 ? GLU A  35 ? PRO A 34  GLU A 35  
STRN5         STRN         TRP A  36 ? THR A  39 ? TRP A 36  THR A 39  
HELX_RH_3T_P1 HELX_RH_3T_P ALA A  41 ? CYS A  43 ? ALA A 41  CYS A 43  
BEND2         BEND         ASP A  46 ? ASN A  47 ? ASP A 46  ASN A 47  
STRN6         STRN         TYR A  48 ? LEU A  52 ? TYR A 48  LEU A 52  
BEND3         BEND         GLY A  53 ? GLY A  53 ? GLY A 53  GLY A 53  
BEND4         BEND         TYR A  55 ? TYR A  55 ? TYR A 55  TYR A 55  
STRN7         STRN         ASN A  56 ? ASN A  56 ? ASN A 56  ASN A 56  
BEND5         BEND         LEU A  57 ? GLU A  59 ? LEU A 57  GLU A 59  
TURN_TY1_P6   TURN_TY1_P   ASP A  62 ? THR A  63 ? ASP A 62  THR A 63  
STRN8         STRN         GLN A  65 ? PRO A  74 ? GLN A 65  PRO A 74  
TURN_TY1_P7   TURN_TY1_P   PRO A  76 ? GLU A  77 ? PRO A 76  GLU A 77  
TURN_TY1_P8   TURN_TY1_P   GLU A  80 ? ASP A  82 ? GLU A 80  ASP A 82  
TURN_TY1_P9   TURN_TY1_P   SER A  84 ? HIS A  85 ? SER A 84  HIS A 85  
STRN9         STRN         MET A  88 ? LEU A  92 ? MET A 88  LEU A 92  
BEND6         BEND         ALA A  93 ? GLU A  94 ? ALA A 93  GLU A 94  
HELX_LH_PP_P2 HELX_LH_PP_P PRO A  95 ? ILE A  98 ? PRO A 95  ILE A 98  
BEND7         BEND         ASP A 100 ? ALA A 101 ? ASP A 100 ALA A 101 
HELX_LH_PP_P3 HELX_LH_PP_P VAL A 104 ? PRO A 108 ? VAL A 104 PRO A 108 
BEND8         BEND         THR A 109 ? GLN A 110 ? THR A 109 GLN A 110 
HELX_LH_PP_P4 HELX_LH_PP_P GLU A 111 ? GLN A 113 ? GLU A 111 GLN A 113 
TURN_TY1_P10  TURN_TY1_P   VAL A 114 ? GLY A 115 ? VAL A 114 GLY A 115 
STRN10        STRN         THR A 117 ? GLY A 122 ? THR A 117 GLY A 122 
BEND9         BEND         TRP A 123 ? GLY A 124 ? TRP A 123 GLY A 124 
BEND10        BEND         ILE A 126 ? LYS A 130 ? ILE A 126 LYS A 130 
BEND11        BEND         ASP A 135 ? ASP A 135 ? ASP A 135 ASP A 135 
STRN11        STRN         ASP A 136 ? ASP A 136 ? ASP A 136 ASP A 136 
STRN12        STRN         GLN A 138 ? LEU A 145 ? GLN A 138 LEU A 145 
HELX_RH_AL_P1 HELX_RH_AL_P ASN A 147 ? ALA A 153 ? ASN A 147 ALA A 153 
BEND12        BEND         SER A 155 ? GLN A 156 ? SER A 155 GLN A 156 
HELX_LH_PP_P5 HELX_LH_PP_P LYS A 157 ? THR A 159 ? LYS A 157 THR A 159 
TURN_TY1_P11  TURN_TY1_P   GLU A 160 ? PHE A 161 ? GLU A 160 PHE A 161 
STRN13        STRN         MET A 162 ? ALA A 165 ? MET A 162 ALA A 165 
TURN_TY1_P12  TURN_TY1_P   LEU A 168 ? GLU A 169 ? LEU A 168 GLU A 169 
BEND13        BEND         GLY A 170 ? GLY A 171 ? GLY A 170 GLY A 171 
STRN14        STRN         ASP A 173 ? THR A 174 ? ASP A 173 THR A 174 
TURN_TY1_P13  TURN_TY1_P   VAL A 176 ? GLY A 177 ? VAL A 176 GLY A 177 
TURN_TY1_P14  TURN_TY1_P   SER A 179 ? GLY A 180 ? SER A 179 GLY A 180 
STRN15        STRN         PRO A 182 ? CYS A 185 ? PRO A 182 CYS A 185 
TURN_TY1_P15  TURN_TY1_P   ASP A 186 ? GLY A 187 ? ASP A 186 GLY A 187 
STRN16        STRN         VAL A 188 ? TRP A 195 ? VAL A 188 TRP A 195 
BEND14        BEND         VAL A 198 ? PRO A 199 ? VAL A 198 PRO A 199 
TURN_TY1_P16  TURN_TY1_P   CYS A 200 ? GLY A 201 ? CYS A 200 GLY A 201 
TURN_TY1_P17  TURN_TY1_P   PRO A 203 ? ASN A 204 ? PRO A 203 ASN A 204 
STRN17        STRN         ALA A 207 ? LYS A 211 ? ALA A 207 LYS A 211 
HELX_RH_3T_P2 HELX_RH_3T_P VAL A 212 ? HIS A 215 ? VAL A 212 HIS A 215 
HELX_RH_AL_P2 HELX_RH_AL_P LEU A 216 ? ALA A 225 ? LEU A 216 ALA A 225 
# 
