# Supplementary material for: FlatProt: 2D visualization eases protein structure comparison
Source: BMC Bioinformatics. 2025 Aug 13;26:210. doi: 10.1186/s12859-025-06233-x (PMC12344939; doi:10.1186/s12859-025-06233-x)
Supplement: Supplementary file 1 — Supplementary Material 1 [file 12859_2025_6233_MOESM1_ESM.zip › KLK/structures/gzm3_Danio_rerio_GeneID=100000986.cif]

data_gzm3_Danio_rerio_GeneID=100000986
# 
_entry.id   ? 
# 
_entity.id                         1      
_entity.type                       polymer 
_entity.pdbx_description           polymer-1 
_entity.formula_weight             25251.5 
_entity.pdbx_number_of_molecules        1 
# 
loop_
_struct_sheet.id 
_struct_sheet.number_strands 
A 2 
B 7 
C 6 
D 2 
E 2 
# 
loop_
_struct_conf_type.id 
_struct_conf_type.criteria 
STRN         DSSP 
BEND         DSSP 
HELX_LH_PP_P DSSP 
TURN_TY1_P   DSSP 
HELX_RH_3T_P DSSP 
HELX_RH_AL_P DSSP 
# 
_struct_asym.id          A 
_struct_asym.entity_id   1 
# 
_software.pdbx_ordinal     1 
_software.name             dssp 
_software.version          4.4.10 
_software.date             ? 
_software.classification   'model annotation' 
# 
_entity_poly.entity_id                      1 
_entity_poly.type                           polypeptide(L) 
_entity_poly.nstd_linkage                   n 
_entity_poly.nstd_monomer                   n 
_entity_poly.pdbx_seq_one_letter_code       
;GIIGGKVAKPHSRPYMAFIQNKFEACGGMLIRDDYILTAAHCLRSHFEVVLGAHNISKHEKSQQRIQVKKHIQHPMFNEK
DYSYDIMLLKLKNKAKINKFVKVLSLPKEKLPENVKCSIAGWGTKESNGNKPSDVLEEVTVKLQNNHECERKWQQFNPER
MFCSVSDGKHAFCRGDSGSPLICNTKPQAIASYTVKDCLHTHPQVFVKISCFLPWIKKNMV
;
_entity_poly.pdbx_seq_one_letter_code_can   
;GIIGGKVAKPHSRPYMAFIQNKFEACGGMLIRDDYILTAAHCLRSHFEVVLGAHNISKHEKSQQRIQVKKHIQHPMFNEK
DYSYDIMLLKLKNKAKINKFVKVLSLPKEKLPENVKCSIAGWGTKESNGNKPSDVLEEVTVKLQNNHECERKWQQFNPER
MFCSVSDGKHAFCRGDSGSPLICNTKPQAIASYTVKDCLHTHPQVFVKISCFLPWIKKNMV
;
_entity_poly.pdbx_strand_id                 A 
# 
loop_
_dssp_struct_summary.entry_id 
_dssp_struct_summary.label_comp_id 
_dssp_struct_summary.label_asym_id 
_dssp_struct_summary.label_seq_id 
_dssp_struct_summary.secondary_structure 
_dssp_struct_summary.ss_bridge 
_dssp_struct_summary.helix_3_10 
_dssp_struct_summary.helix_alpha 
_dssp_struct_summary.helix_pi 
_dssp_struct_summary.helix_pp 
_dssp_struct_summary.bend 
_dssp_struct_summary.chirality 
_dssp_struct_summary.sheet 
_dssp_struct_summary.strand 
_dssp_struct_summary.ladder_1 
_dssp_struct_summary.ladder_2 
_dssp_struct_summary.accessibility 
_dssp_struct_summary.TCO 
_dssp_struct_summary.kappa 
_dssp_struct_summary.alpha 
_dssp_struct_summary.phi 
_dssp_struct_summary.psi 
_dssp_struct_summary.x_ca 
_dssp_struct_summary.y_ca 
_dssp_struct_summary.z_ca 
gzm3_Danio_rerio_GeneID=100000986 GLY A 1   . . . . . . . . . . . . ? .      .     .      .      174.6  2.1   -11.8 -1.0  
gzm3_Danio_rerio_GeneID=100000986 ILE A 2   E . . . . . . - A A A . ? -0.931 .     -158.9 -93.8  112.3  5.5   -10.8 0.3   
gzm3_Danio_rerio_GeneID=100000986 ILE A 3   E . . . . . S + A A A . ? -0.841 76.9  2.6    -93.3  131.0  8.3   -13.1 -1.1  
gzm3_Danio_rerio_GeneID=100000986 GLY A 4   S . . . . . S + . . . . ? 0.682  104.9 130.9  72.1   9.9    11.5  -13.3 0.8   
gzm3_Danio_rerio_GeneID=100000986 GLY A 5   . . . . . . . - . . . . ? -0.331 52.3  -123.9 -88.3  174.6  10.0  -11.0 3.6   
gzm3_Danio_rerio_GeneID=100000986 LYS A 6   E . . . . . . - B C B . ? -0.879 36.0  -85.8  -116.1 153.4  9.9   -11.5 7.3   
gzm3_Danio_rerio_GeneID=100000986 VAL A 7   E . . . . > . - B C B . ? -0.418 51.2  -119.7 -58.0  128.2  7.0   -11.5 9.7   
gzm3_Danio_rerio_GeneID=100000986 ALA A 8   P . . . . P . - . . . . ? -0.414 32.4  -95.1  -67.6  143.9  6.2   -7.9  10.6  
gzm3_Danio_rerio_GeneID=100000986 LYS A 9   P . > . . < . - . . . . ? -0.446 61.1  -88.6  -54.5  125.4  6.5   -7.0  14.2  
gzm3_Danio_rerio_GeneID=100000986 PRO A 10  T . 3 . . . S - . . . . ? -0.241 107.1 -3.8   -45.4  123.6  2.9   -7.3  15.5  
gzm3_Danio_rerio_GeneID=100000986 HIS A 11  T . 3 . . . S + . . . . ? 0.639  91.3  126.2  69.6   16.7   0.9   -4.1  15.0  
gzm3_Danio_rerio_GeneID=100000986 SER A 12  S . < . . . S + . . . . ? 0.593  74.7  50.9   -76.9  -10.3  4.0   -2.2  13.7  
gzm3_Danio_rerio_GeneID=100000986 ARG A 13  . . > . . . . + . . . . ? -0.581 65.5  165.1  -123.6 70.1   1.9   -1.3  10.6  
gzm3_Danio_rerio_GeneID=100000986 PRO A 14  T . 3 . . . S + . . . . ? 0.588  72.7  59.9   -74.9  -2.0   -1.4  0.1   12.1  
gzm3_Danio_rerio_GeneID=100000986 TYR A 15  T . 3 . . . S + . . . . ? 0.504  78.1  119.2  -96.6  -11.8  -2.5  1.7   8.8   
gzm3_Danio_rerio_GeneID=100000986 MET A 16  E . < . . . . - C J I . ? -0.382 46.6  -161.6 -67.4  134.3  -2.6  -1.7  7.0   
gzm3_Danio_rerio_GeneID=100000986 ALA A 17  E . . . . . . - C J I J ? -0.967 12.3  -151.3 -118.7 132.0  -5.9  -2.8  5.6   
gzm3_Danio_rerio_GeneID=100000986 PHE A 18  E . . . . . . - C J I J ? -0.933 15.4  -166.2 -98.5  110.6  -6.9  -6.2  4.6   
gzm3_Danio_rerio_GeneID=100000986 ILE A 19  E . . . . . . + C J I J ? -0.880 20.0  167.7  -100.5 114.2  -9.5  -5.9  1.8   
gzm3_Danio_rerio_GeneID=100000986 GLN A 20  E . . . . . . + C J I J ? -0.977 23.9  177.5  -136.9 143.2  -11.2 -9.2  1.2   
gzm3_Danio_rerio_GeneID=100000986 ASN A 21  . . . . . . . - . . . . ? -0.619 58.2  -79.1  -120.0 -174.4 -14.1 -10.8 -0.4  
gzm3_Danio_rerio_GeneID=100000986 LYS A 22  S . . . . . S + . . . . ? 0.850  127.0 20.1   -57.1  -18.5  -15.2 -14.5 -0.6  
gzm3_Danio_rerio_GeneID=100000986 PHE A 23  S . . . . . S + . . . . ? 0.669  120.7 37.5   -131.6 -19.7  -12.6 -15.2 -3.3  
gzm3_Danio_rerio_GeneID=100000986 GLU A 24  . . . . . . . - . . . . ? -0.967 54.7  -151.2 -147.4 149.3  -9.8  -12.6 -3.4  
gzm3_Danio_rerio_GeneID=100000986 ALA A 25  E . . . . . . + C K I . ? -0.954 13.4  175.6  -124.9 142.8  -7.7  -10.4 -1.1  
gzm3_Danio_rerio_GeneID=100000986 CYS A 26  E . . . . . . - C K I . ? -0.898 22.9  -124.8 -130.7 163.4  -6.1  -7.0  -1.6  
gzm3_Danio_rerio_GeneID=100000986 GLY A 27  E . . . . . . + C K I . ? -0.493 30.6  161.3  -97.4  175.3  -4.2  -4.7  0.6   
gzm3_Danio_rerio_GeneID=100000986 GLY A 28  E . . . . . . - C K I . ? -0.965 29.1  -115.6 -174.4 176.8  -4.8  -1.0  1.4   
gzm3_Danio_rerio_GeneID=100000986 MET A 29  E . . . . . . - C K I K ? -1.000 22.5  -122.0 -136.0 135.9  -4.0  1.8   3.7   
gzm3_Danio_rerio_GeneID=100000986 LEU A 30  E . . . . . . + C K . K ? -0.668 34.5  166.7  -71.8  117.8  -6.2  3.9   6.1   
gzm3_Danio_rerio_GeneID=100000986 ILE A 31  E . . . . . S + C K . . ? 0.493  72.0  13.4   -117.6 -2.9   -5.8  7.6   5.0   
gzm3_Danio_rerio_GeneID=100000986 ARG A 32  E . > . . . S - C K . K ? -0.938 90.8  -98.2  -162.2 155.3  -8.8  8.9   7.0   
gzm3_Danio_rerio_GeneID=100000986 ASP A 33  T . 3 . . . S + . . . . ? 0.608  128.1 26.4   -65.3  -0.5   -10.9 7.2   9.8   
gzm3_Danio_rerio_GeneID=100000986 ASP A 34  T . 3 . . . S + . . . . ? 0.214  111.4 79.1   -139.7 6.7    -13.4 6.4   7.1   
gzm3_Danio_rerio_GeneID=100000986 TYR A 35  E . < . . . . - C L K L ? -0.994 50.8  -169.1 -127.9 134.8  -11.3 6.2   3.9   
gzm3_Danio_rerio_GeneID=100000986 ILE A 36  E . . . . . . - C L K L ? -0.946 13.8  -146.0 -114.5 132.4  -9.0  3.5   2.5   
gzm3_Danio_rerio_GeneID=100000986 LEU A 37  E . . . . . . + C L K L ? -0.891 36.7  143.1  -95.7  130.8  -6.6  4.0   -0.3  
gzm3_Danio_rerio_GeneID=100000986 THR A 38  E . . . . . . - C L . L ? -0.824 51.6  -66.5  -153.0 -179.0 -6.1  0.9   -2.6  
gzm3_Danio_rerio_GeneID=100000986 ALA A 39  . . > . . . . - . . . . ? -0.683 33.3  -136.0 -82.8  140.7  -5.6  -0.2  -6.2  
gzm3_Danio_rerio_GeneID=100000986 ALA A 40  G . > . . . S + . . . . ? 0.815  104.6 63.2   -62.9  -32.6  -8.4  0.3   -8.7  
gzm3_Danio_rerio_GeneID=100000986 HIS A 41  G . 3 . . . S + . . . . ? 0.606  88.2  72.9   -73.5  -1.6   -7.9  -3.1  -10.1 
gzm3_Danio_rerio_GeneID=100000986 CYS A 42  G . < . . . . + . . . . ? 0.497  68.6  129.1  -85.6  -8.3   -8.9  -4.5  -6.6  
gzm3_Danio_rerio_GeneID=100000986 LEU A 43  . . < . . . . + . . . . ? -0.346 28.4  146.7  -57.0  125.6  -12.5 -3.5  -7.3  
gzm3_Danio_rerio_GeneID=100000986 ARG A 44  . . . . . . . - . . . . ? -0.858 51.3  -73.7  -142.9 -177.0 -14.9 -6.4  -6.7  
gzm3_Danio_rerio_GeneID=100000986 SER A 45  S . . . . . S - . . . . ? -0.614 100.1 -6.2   -89.4  130.7  -18.5 -7.1  -5.4  
gzm3_Danio_rerio_GeneID=100000986 HIS A 46  S . . . . . S - . . . . ? 0.921  77.8  -167.4 58.2   94.5   -19.2 -6.7  -1.6  
gzm3_Danio_rerio_GeneID=100000986 PHE A 47  . . . . . . . - . . . . ? -0.711 14.6  -159.0 -112.5 148.1  -15.9 -6.0  0.3   
gzm3_Danio_rerio_GeneID=100000986 GLU A 48  E . . . . . . - C M J M ? -0.975 12.0  -144.5 -118.2 143.0  -15.0 -6.0  4.0   
gzm3_Danio_rerio_GeneID=100000986 VAL A 49  E . . . . . . - C M J M ? -0.927 6.5   -158.3 -108.6 129.5  -12.1 -4.2  5.4   
gzm3_Danio_rerio_GeneID=100000986 VAL A 50  E . . . . . . - C M J M ? -0.962 15.9  -179.9 -106.4 120.1  -10.1 -5.6  8.3   
gzm3_Danio_rerio_GeneID=100000986 LEU A 51  E . . . . . . + C M J M ? -0.822 59.8  28.9   -113.0 152.6  -8.0  -3.1  10.3  
gzm3_Danio_rerio_GeneID=100000986 GLY A 52  S . . . . . S + . . . . ? 0.605  84.5  138.5  80.3   13.5   -5.8  -3.7  13.4  
gzm3_Danio_rerio_GeneID=100000986 ALA A 53  . . . . . . . + . . . . ? -0.758 28.7  167.4  -98.7  132.3  -4.9  -7.3  12.3  
gzm3_Danio_rerio_GeneID=100000986 HIS A 54  S . . . . . S + . . . . ? 0.684  87.7  30.8   -96.0  -39.5  -1.4  -8.9  12.6  
gzm3_Danio_rerio_GeneID=100000986 ASN A 55  B . > . . . . - D P O . ? -0.957 67.6  -166.4 -121.1 114.1  -2.8  -12.4 12.0  
gzm3_Danio_rerio_GeneID=100000986 ILE A 56  T . 3 . . . S + . . . . ? 0.686  87.2  58.9   -80.6  -13.0  -5.9  -12.5 9.8   
gzm3_Danio_rerio_GeneID=100000986 SER A 57  T . 3 . . . S + . . . . ? 0.630  98.7  72.9   -90.2  -9.7   -6.7  -16.1 10.7  
gzm3_Danio_rerio_GeneID=100000986 LYS A 58  S . < . . . S - . . . . ? -0.785 85.5  -120.7 -109.6 141.6  -6.9  -15.3 14.5  
gzm3_Danio_rerio_GeneID=100000986 HIS A 59  . . . . . . . - . . . . ? -0.732 40.5  -173.7 -74.1  96.7   -9.7  -13.4 16.3  
gzm3_Danio_rerio_GeneID=100000986 GLU A 60  . . > . . . . - . . . . ? -0.744 30.8  -136.5 -95.2  134.1  -7.6  -10.5 17.6  
gzm3_Danio_rerio_GeneID=100000986 LYS A 61  T . 3 . . . S + . . . . ? 0.779  106.6 60.8   -57.6  -24.3  -9.2  -8.0  20.0  
gzm3_Danio_rerio_GeneID=100000986 SER A 62  T . 3 . . . S + . . . . ? 0.646  83.4  106.5  -77.0  -19.2  -7.5  -5.3  18.0  
gzm3_Danio_rerio_GeneID=100000986 GLN A 63  . . < . . . . - . . . . ? -0.428 48.3  -167.5 -75.7  136.6  -9.3  -6.3  14.7  
gzm3_Danio_rerio_GeneID=100000986 GLN A 64  E . . . . . . - C N M . ? -0.996 4.3   -161.5 -117.9 115.8  -12.0 -4.1  13.2  
gzm3_Danio_rerio_GeneID=100000986 ARG A 65  E . . . . . . + C N M . ? -0.931 18.2  176.8  -99.3  118.3  -14.1 -5.6  10.5  
gzm3_Danio_rerio_GeneID=100000986 ILE A 66  E . . . . . . - C N M . ? -0.983 25.4  -127.0 -129.1 132.0  -15.9 -2.8  8.6   
gzm3_Danio_rerio_GeneID=100000986 GLN A 67  E . . . . . . - C N M . ? -0.426 28.8  -113.8 -73.1  151.1  -18.1 -3.0  5.5   
gzm3_Danio_rerio_GeneID=100000986 VAL A 68  E . . . . . . - C N N . ? -0.754 26.2  -173.0 -88.6  124.2  -17.4 -0.8  2.5   
gzm3_Danio_rerio_GeneID=100000986 LYS A 69  E . . . . . . + C N . . ? 0.880  69.4  0.8    -78.7  -45.7  -20.1 1.8   1.9   
gzm3_Danio_rerio_GeneID=100000986 LYS A 70  E . . . . . . - C N N . ? -0.997 56.6  -149.7 -149.9 137.8  -18.8 3.1   -1.4  
gzm3_Danio_rerio_GeneID=100000986 HIS A 71  E . . . . . . - C N N . ? -0.966 9.4   -164.0 -109.1 131.8  -16.0 2.5   -3.9  
gzm3_Danio_rerio_GeneID=100000986 ILE A 72  E . . . . . . - C N N . ? -0.884 10.4  -166.2 -117.2 94.1   -14.6 5.4   -6.0  
gzm3_Danio_rerio_GeneID=100000986 GLN A 73  E . . . . . . - C N N . ? -0.615 36.0  -100.1 -81.1  135.9  -12.5 4.1   -8.9  
gzm3_Danio_rerio_GeneID=100000986 HIS A 74  . . > . . . . - . . . . ? -0.393 32.1  -133.3 -51.3  132.0  -10.4 6.5   -10.7 
gzm3_Danio_rerio_GeneID=100000986 PRO A 75  T . 3 . . . S + . . . . ? 0.737  103.6 52.0   -63.8  -24.8  -12.5 7.4   -13.9 
gzm3_Danio_rerio_GeneID=100000986 MET A 76  T . 3 . . . S + . . . . ? 0.421  80.0  126.4  -94.9  0.7    -9.5  7.0   -16.2 
gzm3_Danio_rerio_GeneID=100000986 PHE A 77  . . < . . . . + . . . . ? -0.427 33.4  175.7  -62.1  129.8  -8.6  3.5   -14.8 
gzm3_Danio_rerio_GeneID=100000986 ASN A 78  . . > > . . . - . . . . ? -0.994 36.3  -131.7 -136.3 138.6  -8.3  0.9   -17.6 
gzm3_Danio_rerio_GeneID=100000986 GLU A 79  T . 3 4 . . S + . . . . ? 0.661  106.2 53.8   -66.6  -5.8   -7.2  -2.7  -17.2 
gzm3_Danio_rerio_GeneID=100000986 LYS A 80  T . 3 4 . . S + . . . . ? 0.876  117.2 29.8   -96.4  -29.1  -4.8  -2.4  -20.1 
gzm3_Danio_rerio_GeneID=100000986 ASP A 81  T . < 4 . . . - . . . . ? 0.794  69.3  -165.8 -115.5 -16.7  -2.8  0.7   -18.9 
gzm3_Danio_rerio_GeneID=100000986 TYR A 82  . . > < . . . + . . . . ? 0.598  53.1  122.7  41.7   7.9    -2.8  0.5   -15.1 
gzm3_Danio_rerio_GeneID=100000986 SER A 83  T . 3 . . . S + . . . . ? 0.763  80.0  36.4   -67.0  -22.3  -1.6  4.1   -15.3 
gzm3_Danio_rerio_GeneID=100000986 TYR A 84  T . 3 . . . S + . . . . ? -0.156 77.2  146.0  -117.3 29.1   -4.7  5.3   -13.2 
gzm3_Danio_rerio_GeneID=100000986 ASP A 85  . . < . . . . + . . . . ? -0.479 33.5  115.7  -73.1  70.9   -4.8  2.1   -10.9 
gzm3_Danio_rerio_GeneID=100000986 ILE A 86  . . . . . . . + . . . . ? -0.997 35.9  175.1  -143.8 139.3  -6.0  4.0   -7.7  
gzm3_Danio_rerio_GeneID=100000986 MET A 87  E . . . . . . - C O L N ? -0.998 20.4  -140.7 -147.6 144.1  -9.3  3.7   -5.8  
gzm3_Danio_rerio_GeneID=100000986 LEU A 88  E . . . . . . - C O L N ? -0.890 12.1  -157.1 -103.1 135.9  -10.9 5.1   -2.6  
gzm3_Danio_rerio_GeneID=100000986 LEU A 89  E . . . . . . - C O L N ? -0.980 5.2   -152.3 -111.0 122.9  -13.0 3.0   -0.3  
gzm3_Danio_rerio_GeneID=100000986 LYS A 90  E . . . . . . - C O L N ? -0.865 20.3  -132.7 -91.1  123.7  -15.5 4.7   2.0   
gzm3_Danio_rerio_GeneID=100000986 LEU A 91  E . . . . . . - C O . N ? -0.495 6.8   -135.0 -76.6  141.4  -16.1 2.7   5.1   
gzm3_Danio_rerio_GeneID=100000986 LYS A 92  S . . . . . S + . . . . ? 0.877  97.2  26.4   -58.3  -40.8  -19.8 2.1   6.3   
gzm3_Danio_rerio_GeneID=100000986 ASN A 93  S . . . . . S - . . . . ? -0.970 95.4  -103.6 -123.1 143.9  -18.5 3.0   9.8   
gzm3_Danio_rerio_GeneID=100000986 LYS A 94  . . . . . . . - . . . . ? -0.356 41.6  -112.4 -61.0  140.2  -15.6 5.1   11.0  
gzm3_Danio_rerio_GeneID=100000986 ALA A 95  . . . . . . . - . . . . ? -0.467 27.2  -114.2 -68.0  140.9  -12.6 3.2   12.1  
gzm3_Danio_rerio_GeneID=100000986 LYS A 96  . . . . . . . - . . . . ? -0.758 31.7  -139.7 -76.6  110.2  -11.8 3.4   15.8  
gzm3_Danio_rerio_GeneID=100000986 ILE A 97  . . . . . . . + . . . . ? -0.623 46.3  122.5  -79.1  127.4  -8.4  5.1   15.9  
gzm3_Danio_rerio_GeneID=100000986 ASN A 98  S . . . . . S - . . . . ? -0.802 78.0  -57.0  -161.6 -166.9 -6.0  3.6   18.6  
gzm3_Danio_rerio_GeneID=100000986 LYS A 99  S . . . . . S + . . . . ? 0.721  134.4 41.6   -64.3  -12.3  -2.7  2.1   19.1  
gzm3_Danio_rerio_GeneID=100000986 PHE A 100 S . . . . . S + . . . . ? 0.643  116.1 47.8   -108.9 -20.7  -3.6  -0.7  16.5  
gzm3_Danio_rerio_GeneID=100000986 VAL A 101 . . . . . . . + . . . . ? -0.971 68.8  165.1  -130.6 115.9  -5.3  1.4   13.9  
gzm3_Danio_rerio_GeneID=100000986 LYS A 102 . . . . . . . - . . . . ? -0.960 34.5  -118.1 -133.9 151.1  -3.7  4.6   12.6  
gzm3_Danio_rerio_GeneID=100000986 VAL A 103 P . . . . > . - . . . . ? -0.659 23.7  -139.8 -83.9  134.0  -4.2  6.9   9.7   
gzm3_Danio_rerio_GeneID=100000986 LEU A 104 P . . . . P . - . . . . ? -0.873 20.6  -126.4 -92.4  125.0  -1.4  7.3   7.3   
gzm3_Danio_rerio_GeneID=100000986 SER A 105 P . . . . P . - . . . . ? -0.501 26.5  -111.2 -71.6  137.4  -0.8  10.9  6.2   
gzm3_Danio_rerio_GeneID=100000986 LEU A 106 P . . . . P . - . . . . ? -0.351 43.4  -94.1  -64.9  143.3  -0.8  11.5  2.4   
gzm3_Danio_rerio_GeneID=100000986 PRO A 107 P . . . . < . - . . . . ? -0.310 26.8  -159.8 -62.6  144.4  2.6   12.5  1.1   
gzm3_Danio_rerio_GeneID=100000986 LYS A 108 S . . . . . S + . . . . ? 0.710  71.6  34.2   -94.5  -24.5  3.4   16.3  0.7   
gzm3_Danio_rerio_GeneID=100000986 GLU A 109 S . . . . . S - . . . . ? -0.896 83.5  -99.9  -138.6 155.9  6.3   15.9  -1.9  
gzm3_Danio_rerio_GeneID=100000986 LYS A 110 P . . . . > . - . . . . ? -0.378 46.9  -121.2 -66.0  132.5  7.6   13.8  -4.9  
gzm3_Danio_rerio_GeneID=100000986 LEU A 111 P . . . . P . - . . . . ? -0.717 19.3  -112.6 -78.2  145.9  10.4  11.2  -3.8  
gzm3_Danio_rerio_GeneID=100000986 PRO A 112 P . . . . P . - . . . . ? -0.380 40.5  -98.1  -73.1  145.5  14.0  11.1  -5.2  
gzm3_Danio_rerio_GeneID=100000986 GLU A 113 S . . . . < S + . . . . ? -0.323 101.9 35.1   -57.6  137.4  15.0  7.9   -7.4  
gzm3_Danio_rerio_GeneID=100000986 ASN A 114 S . . . . . S + . . . . ? 0.811  76.7  146.8  91.3   34.3   16.9  5.0   -5.5  
gzm3_Danio_rerio_GeneID=100000986 VAL A 115 . . . . . . . - . . . . ? -0.799 50.6  -118.0 -99.6  134.7  15.3  5.2   -2.0  
gzm3_Danio_rerio_GeneID=100000986 LYS A 116 E . . . . . . - B D C . ? -0.691 39.1  -174.8 -69.9  133.9  14.8  2.0   0.0   
gzm3_Danio_rerio_GeneID=100000986 CYS A 117 E . . . . . . - B D C D ? -0.894 16.8  -138.8 -132.1 155.7  11.2  1.4   0.7   
gzm3_Danio_rerio_GeneID=100000986 SER A 118 E . . . . . . - B D C D ? -0.904 15.1  -176.4 -116.1 150.4  9.2   -1.1  2.7   
gzm3_Danio_rerio_GeneID=100000986 ILE A 119 E . . . . . . - B D C D ? -0.992 4.4   -165.6 -141.7 145.7  6.0   -2.9  1.8   
gzm3_Danio_rerio_GeneID=100000986 ALA A 120 E . . . . . . + B D C . ? -0.964 18.4  141.3  -135.0 146.1  3.8   -5.2  3.8   
gzm3_Danio_rerio_GeneID=100000986 GLY A 121 E . . . . . . - B D C . ? -0.988 49.1  -124.9 -172.6 173.8  1.0   -7.6  3.0   
gzm3_Danio_rerio_GeneID=100000986 TRP A 122 . . . . . . . + . . . . ? 0.035  68.1  119.4  -114.7 12.7   -0.9  -10.9 3.4   
gzm3_Danio_rerio_GeneID=100000986 GLY A 123 S . . . . . S - . . . . ? 0.246  74.1  -38.9  -68.4  -165.7 -0.7  -12.2 -0.2  
gzm3_Danio_rerio_GeneID=100000986 THR A 124 B . . . . . . - E R P . ? -0.461 42.5  -157.8 -68.6  136.9  0.9   -15.4 -1.6  
gzm3_Danio_rerio_GeneID=100000986 LYS A 125 S . . . . . S + . . . . ? 0.521  72.2  62.2   -93.1  -10.9  4.2   -16.4 -0.1  
gzm3_Danio_rerio_GeneID=100000986 GLU A 126 S . > . . . S - . . . . ? -0.908 77.8  -130.6 -123.3 146.7  5.4   -18.5 -3.0  
gzm3_Danio_rerio_GeneID=100000986 SER A 127 T . 3 . . . S + . . . . ? 0.794  109.3 56.4   -62.2  -25.1  6.1   -17.7 -6.6  
gzm3_Danio_rerio_GeneID=100000986 ASN A 128 T . 3 . . . S - . . . . ? 0.354  108.7 -126.5 -101.3 16.0   3.9   -20.6 -7.8  
gzm3_Danio_rerio_GeneID=100000986 GLY A 129 . . < . . . . + . . . . ? 0.878  69.5  107.1  45.8   97.6   0.8   -19.3 -5.8  
gzm3_Danio_rerio_GeneID=100000986 ASN A 130 . . . . . . . + . . . . ? 0.186  65.7  65.1   -164.2 7.2    -1.1  -21.5 -3.4  
gzm3_Danio_rerio_GeneID=100000986 LYS A 131 . . . . . . . - . . . . ? -0.745 57.4  -166.7 -141.6 91.3   -0.3  -20.4 0.1   
gzm3_Danio_rerio_GeneID=100000986 PRO A 132 B . . . . . . - E S P . ? -0.381 31.3  -109.2 -63.2  153.2  -1.3  -16.9 1.4   
gzm3_Danio_rerio_GeneID=100000986 SER A 133 . . . . . . . - . . . . ? -0.685 15.9  -158.8 -83.7  139.3  0.2   -15.7 4.7   
gzm3_Danio_rerio_GeneID=100000986 ASP A 134 S . . . . . S + . . . . ? 0.641  79.8  58.8   -87.9  -17.3  -1.9  -15.5 7.8   
gzm3_Danio_rerio_GeneID=100000986 VAL A 135 B . . . . . S - D Q O . ? -0.829 98.8  -96.5  -113.7 146.7  0.5   -13.1 9.4   
gzm3_Danio_rerio_GeneID=100000986 LEU A 136 . . . . . . . - . . . . ? -0.526 44.0  -165.6 -64.0  125.1  1.6   -9.7  8.0   
gzm3_Danio_rerio_GeneID=100000986 GLU A 137 E . . . . . . - B E B C ? -0.842 4.4   -163.4 -113.8 155.1  4.8   -9.9  6.2   
gzm3_Danio_rerio_GeneID=100000986 GLU A 138 E . . . . . . - B E B C ? -0.983 7.6   -178.4 -139.9 148.2  7.2   -7.2  5.1   
gzm3_Danio_rerio_GeneID=100000986 VAL A 139 E . . . . . . - B E . C ? -0.978 25.8  -123.6 -139.8 153.7  10.1  -6.7  2.7   
gzm3_Danio_rerio_GeneID=100000986 THR A 140 E . . . . . . - B E . C ? -0.857 31.2  -174.5 -96.9  127.8  12.5  -3.9  1.8   
gzm3_Danio_rerio_GeneID=100000986 VAL A 141 E . . . . . . - B E . C ? -0.898 19.1  -131.9 -120.4 155.7  12.5  -3.0  -1.9  
gzm3_Danio_rerio_GeneID=100000986 LYS A 142 E . . . . . . - B E E C ? -0.928 17.4  -132.6 -110.4 123.1  14.7  -0.6  -3.8  
gzm3_Danio_rerio_GeneID=100000986 LEU A 143 E . . . . . . - B E E . ? -0.520 32.0  -164.5 -69.4  136.8  13.2  1.9   -6.3  
gzm3_Danio_rerio_GeneID=100000986 GLN A 144 E . . . . . . - B E E . ? -0.767 27.7  -73.9  -121.0 170.2  15.0  1.9   -9.6  
gzm3_Danio_rerio_GeneID=100000986 ASN A 145 . . > . . . . - . . . . ? -0.321 44.0  -121.6 -58.6  146.7  15.5  4.0   -12.8 
gzm3_Danio_rerio_GeneID=100000986 ASN A 146 T . 3 > . . S + . . . . ? 0.545  93.4  89.9   -73.0  -7.0   12.4  3.9   -15.1 
gzm3_Danio_rerio_GeneID=100000986 HIS A 147 H . 3 > . . S + . . . . ? 0.907  86.5  46.8   -64.1  -43.2  14.4  2.6   -18.0 
gzm3_Danio_rerio_GeneID=100000986 GLU A 148 H . < > . . S + . . . . ? 0.893  113.0 49.0   -67.8  -40.7  14.0  -1.1  -17.2 
gzm3_Danio_rerio_GeneID=100000986 CYS A 149 H . . > . . S + . . . . ? 0.899  110.1 52.4   -65.8  -36.1  10.2  -0.7  -16.6 
gzm3_Danio_rerio_GeneID=100000986 GLU A 150 H . . < . . S + . . . . ? 0.872  112.3 45.9   -66.9  -35.7  9.8   1.1   -19.9 
gzm3_Danio_rerio_GeneID=100000986 ARG A 151 H . . < . . S + . . . . ? 0.886  124.7 30.7   -74.0  -34.9  11.6  -1.7  -21.7 
gzm3_Danio_rerio_GeneID=100000986 LYS A 152 H . . < . . S + . . . . ? 0.741  114.9 59.1   -102.1 -28.2  9.7   -4.5  -20.1 
gzm3_Danio_rerio_GeneID=100000986 TRP A 153 . . > < . . . - . . . . ? -0.929 57.5  -165.7 -111.2 120.6  6.3   -2.8  -19.5 
gzm3_Danio_rerio_GeneID=100000986 GLN A 154 T . 3 . . . S + . . . . ? 0.853  92.4  45.1   -69.9  -22.5  4.4   -1.5  -22.5 
gzm3_Danio_rerio_GeneID=100000986 GLN A 155 T . 3 . . . S + . . . . ? 0.182  81.8  131.4  -112.4 15.9   1.9   0.6   -20.2 
gzm3_Danio_rerio_GeneID=100000986 PHE A 156 . . < . . . . - . . . . ? -0.612 33.8  -173.8 -80.8  125.4  4.5   2.0   -17.9 
gzm3_Danio_rerio_GeneID=100000986 ASN A 157 . . > > . . . - . . . . ? -0.950 14.1  -161.5 -119.7 109.9  4.3   5.8   -17.3 
gzm3_Danio_rerio_GeneID=100000986 PRO A 158 T . 3 4 . . S + . . . . ? 0.665  90.3  63.6   -67.1  -15.1  7.1   7.2   -15.3 
gzm3_Danio_rerio_GeneID=100000986 GLU A 159 T . 3 4 . . S + . . . . ? 0.716  120.3 21.4   -76.0  -17.0  5.0   10.3  -14.5 
gzm3_Danio_rerio_GeneID=100000986 ARG A 160 T . < 4 . . S + . . . . ? 0.465  119.1 61.8   -130.1 -6.0   2.5   8.2   -12.6 
gzm3_Danio_rerio_GeneID=100000986 MET A 161 E . . < . . . - B F . F ? -0.949 54.4  -150.8 -138.0 147.2  4.5   5.1   -11.7 
gzm3_Danio_rerio_GeneID=100000986 PHE A 162 E . . . . . . - B F . F ? -0.804 15.0  -151.9 -101.8 157.2  7.4   3.8   -9.7  
gzm3_Danio_rerio_GeneID=100000986 CYS A 163 E . . . . . . - B F E F ? -0.964 5.4   -158.0 -126.6 142.5  9.5   0.7   -10.4 
gzm3_Danio_rerio_GeneID=100000986 SER A 164 E . . . . . . - B F E F ? -0.869 19.0  -120.0 -117.7 154.1  11.4  -1.5  -8.1  
gzm3_Danio_rerio_GeneID=100000986 VAL A 165 E . . . . . . - B F E . ? -0.758 21.0  -144.5 -86.9  131.5  14.3  -3.9  -8.6  
gzm3_Danio_rerio_GeneID=100000986 SER A 166 . . . . . . . - . . . . ? -0.877 8.1   -163.3 -94.1  120.1  13.8  -7.5  -7.8  
gzm3_Danio_rerio_GeneID=100000986 ASP A 167 . . . . . . . - . . . . ? 0.286  50.6  -110.1 -82.2  12.7   16.8  -9.2  -6.4  
gzm3_Danio_rerio_GeneID=100000986 GLY A 168 S . . . . . S + . . . . ? 0.339  111.9 61.4   77.3   -4.5   15.0  -12.4 -7.2  
gzm3_Danio_rerio_GeneID=100000986 LYS A 169 S . . . . . S + . . . . ? 0.604  97.4  52.3   -122.8 -28.3  14.5  -13.1 -3.5  
gzm3_Danio_rerio_GeneID=100000986 HIS A 170 . . . . . . . + . . . . ? -0.969 68.2  114.9  -123.5 129.7  12.5  -10.2 -2.3  
gzm3_Danio_rerio_GeneID=100000986 ALA A 171 E . . . . . . - A B A . ? -0.985 55.6  -99.1  -175.6 160.0  9.2   -8.9  -3.8  
gzm3_Danio_rerio_GeneID=100000986 PHE A 172 E . . . . . . + A B A . ? -0.756 45.6  172.5  -89.7  157.1  5.5   -8.3  -3.6  
gzm3_Danio_rerio_GeneID=100000986 CYS A 173 . . > . . . . - . . . . ? -0.608 37.2  -19.1  -140.5 -159.4 3.2   -10.7 -5.2  
gzm3_Danio_rerio_GeneID=100000986 ARG A 174 T . 3 . . . S + . . . . ? -0.164 120.5 25.3   -58.5  135.6  -0.4  -11.8 -5.6  
gzm3_Danio_rerio_GeneID=100000986 GLY A 175 T . 3 . . . S + . . . . ? 0.265  98.1  88.4   98.3   -6.5   -2.8  -10.5 -3.1  
gzm3_Danio_rerio_GeneID=100000986 ASP A 176 . . X . . . . + . . . . ? 0.208  50.6  137.1  -109.5 3.6    -0.8  -7.4  -2.1  
gzm3_Danio_rerio_GeneID=100000986 SER A 177 T . 3 . . . S + . . . . ? -0.405 72.9  22.4   -47.8  131.5  -2.3  -5.2  -4.7  
gzm3_Danio_rerio_GeneID=100000986 GLY A 178 T . 3 . . . S + . . . . ? 0.267  87.3  141.6  93.9   -14.8  -3.0  -1.8  -3.2  
gzm3_Danio_rerio_GeneID=100000986 SER A 179 . . < . . . . - . . . . ? -0.391 57.7  -105.0 -64.1  139.4  -0.5  -2.2  -0.3  
gzm3_Danio_rerio_GeneID=100000986 PRO A 180 E . . . . . . - B G . G ? -0.484 19.5  -143.3 -72.4  131.0  1.3   1.0   0.6   
gzm3_Danio_rerio_GeneID=100000986 LEU A 181 E . . . . . . - B G D G ? -0.897 22.3  -157.6 -86.8  114.7  4.9   1.4   -0.4  
gzm3_Danio_rerio_GeneID=100000986 ILE A 182 E . . . . . . + B G D G ? -0.862 15.0  177.0  -105.8 119.8  6.6   3.3   2.5   
gzm3_Danio_rerio_GeneID=100000986 CYS A 183 E . > . . . S - B G D G ? -0.977 72.9  -10.0  -120.8 131.7  9.7   5.3   1.9   
gzm3_Danio_rerio_GeneID=100000986 ASN A 184 T . 3 . . . S - . . . . ? 0.884  131.3 -55.8  49.9   30.7   11.5  7.4   4.5   
gzm3_Danio_rerio_GeneID=100000986 THR A 185 T . 3 . . . S + . . . . ? 0.534  119.2 104.6  86.9   5.3    8.3   6.8   6.7   
gzm3_Danio_rerio_GeneID=100000986 LYS A 186 E . < . . . S - B H G . ? -0.955 77.1  -112.5 -118.4 141.6  5.9   8.2   4.1   
gzm3_Danio_rerio_GeneID=100000986 PRO A 187 E . . . . . . + B H G . ? -0.609 40.0  166.2  -70.2  128.2  3.6   6.5   1.8   
gzm3_Danio_rerio_GeneID=100000986 GLN A 188 E . . . . . . - B H . . ? 0.668  56.3  -10.1  -114.7 -25.9  4.8   7.0   -1.7  
gzm3_Danio_rerio_GeneID=100000986 ALA A 189 E . . . . . . - B H G H ? -0.947 58.1  -115.3 -162.9 168.9  2.9   4.5   -3.8  
gzm3_Danio_rerio_GeneID=100000986 ILE A 190 E . . . . . . - B H G H ? -0.967 40.1  -101.0 -120.9 141.6  0.6   1.5   -3.9  
gzm3_Danio_rerio_GeneID=100000986 ALA A 191 E . . . . . . + B H . H ? -0.455 48.1  165.7  -58.5  126.7  1.4   -1.8  -5.2  
gzm3_Danio_rerio_GeneID=100000986 SER A 192 E . . . . . . - B H . . ? 0.795  47.7  -18.1  -113.5 -63.6  -0.1  -2.2  -8.7  
gzm3_Danio_rerio_GeneID=100000986 TYR A 193 E . . . . . . + B H . H ? -0.997 45.6  168.1  -155.4 152.9  1.1   -5.1  -10.7 
gzm3_Danio_rerio_GeneID=100000986 THR A 194 . . . . . . . - . . . . ? -0.884 44.4  -83.2  -145.8 170.2  3.9   -7.7  -11.2 
gzm3_Danio_rerio_GeneID=100000986 VAL A 195 . . > . . . . - . . . . ? -0.448 47.0  -103.8 -77.0  166.5  4.4   -10.9 -13.3 
gzm3_Danio_rerio_GeneID=100000986 LYS A 196 T . 3 . . . S + . . . . ? 0.865  121.2 53.7   -60.4  -35.6  3.0   -14.2 -12.0 
gzm3_Danio_rerio_GeneID=100000986 ASP A 197 T . 3 . . . S - . . . . ? 0.618  82.6  -165.6 -86.9  -0.9   6.4   -15.5 -10.8 
gzm3_Danio_rerio_GeneID=100000986 CYS A 198 S . < . . . S + . . . . ? 0.311  77.9  60.0   46.2   -17.4  6.9   -12.3 -8.8  
gzm3_Danio_rerio_GeneID=100000986 LEU A 199 S . . . . . S + . . . . ? 0.640  97.4  56.1   -119.0 -11.4  10.7  -13.3 -8.4  
gzm3_Danio_rerio_GeneID=100000986 HIS A 200 S . . . . . S - . . . . ? -0.966 102.6 -9.7   -145.6 117.6  12.0  -13.4 -12.0 
gzm3_Danio_rerio_GeneID=100000986 THR A 201 S . . . . . S + . . . . ? -0.041 102.0 69.8   110.0  -7.1   12.2  -11.2 -15.2 
gzm3_Danio_rerio_GeneID=100000986 HIS A 202 S . . . . . S - . . . . ? -0.984 71.7  -122.1 -150.1 129.6  10.1  -8.0  -14.4 
gzm3_Danio_rerio_GeneID=100000986 PRO A 203 . . . . . . . - . . . . ? -0.324 37.4  -109.4 -57.3  144.7  10.3  -5.0  -12.1 
gzm3_Danio_rerio_GeneID=100000986 GLN A 204 E . . . . . . - B I F . ? -0.652 34.0  -139.9 -72.4  142.8  7.4   -4.5  -9.6  
gzm3_Danio_rerio_GeneID=100000986 VAL A 205 E . . . . . . - B I F H ? -0.901 18.5  -173.2 -116.4 133.6  5.2   -1.6  -10.5 
gzm3_Danio_rerio_GeneID=100000986 PHE A 206 E . . . . . . - B I F H ? -0.929 23.2  -125.4 -121.0 145.0  3.7   0.9   -8.1  
gzm3_Danio_rerio_GeneID=100000986 VAL A 207 E . . . . . . - B I F H ? -0.809 31.3  -118.5 -93.3  129.0  1.2   3.8   -8.7  
gzm3_Danio_rerio_GeneID=100000986 LYS A 208 E . . . . . . - B I . H ? -0.538 17.0  -160.7 -70.8  122.2  2.4   7.2   -7.4  
gzm3_Danio_rerio_GeneID=100000986 ILE A 209 S . > . . . S + . . . . ? 0.908  87.9  63.0   -66.8  -38.8  0.1   8.6   -4.7  
gzm3_Danio_rerio_GeneID=100000986 SER A 210 G . > . . . S + . . . . ? 0.818  95.4  59.2   -60.2  -31.5  1.4   12.2  -5.2  
gzm3_Danio_rerio_GeneID=100000986 CYS A 211 G . 3 . . . S + . . . . ? 0.728  110.5 42.6   -71.4  -16.1  0.1   12.3  -8.8  
gzm3_Danio_rerio_GeneID=100000986 PHE A 212 G . < > . . S + . . . . ? 0.206  77.4  108.4  -119.8 15.4   -3.4  11.7  -7.6  
gzm3_Danio_rerio_GeneID=100000986 LEU A 213 H . < > . . S + . . . . ? 0.910  80.4  51.0   -62.7  -46.2  -3.6  14.0  -4.5  
gzm3_Danio_rerio_GeneID=100000986 PRO A 214 H . . > . . S + . . . . ? 0.923  114.1 45.0   -57.0  -42.8  -5.9  16.4  -6.2  
gzm3_Danio_rerio_GeneID=100000986 TRP A 215 H . . > . . S + . . . . ? 0.911  113.8 50.2   -64.4  -42.5  -8.2  13.6  -7.2  
gzm3_Danio_rerio_GeneID=100000986 ILE A 216 H . . X . . S + . . . . ? 0.941  111.7 47.2   -62.6  -47.2  -8.0  12.0  -3.7  
gzm3_Danio_rerio_GeneID=100000986 LYS A 217 H . . < . . S + . . . . ? 0.882  109.6 53.5   -67.0  -38.9  -8.8  15.3  -1.9  
gzm3_Danio_rerio_GeneID=100000986 LYS A 218 H . > < . . S + . . . . ? 0.875  111.2 45.3   -64.0  -36.2  -11.7 16.0  -4.2  
gzm3_Danio_rerio_GeneID=100000986 ASN A 219 H . 3 < . . S + . . . . ? 0.630  99.2  69.6   -91.4  -12.1  -13.4 12.7  -3.6  
gzm3_Danio_rerio_GeneID=100000986 MET A 220 T . 3 < . . . . . . . . ? 0.174  .     .      -88.7  17.2   -12.9 12.7  0.2   
gzm3_Danio_rerio_GeneID=100000986 VAL A 221 . . < . . . . . . . . . ? -0.539 .     .      -78.4  .      -15.4 15.5  0.6   
# 
loop_
_dssp_struct_ladder.id 
_dssp_struct_ladder.sheet_id 
_dssp_struct_ladder.range_id_1 
_dssp_struct_ladder.range_id_2 
_dssp_struct_ladder.type 
_dssp_struct_ladder.beg_1_label_comp_id 
_dssp_struct_ladder.beg_1_label_asym_id 
_dssp_struct_ladder.beg_1_label_seq_id 
_dssp_struct_ladder.pdbx_beg_1_PDB_ins_code 
_dssp_struct_ladder.end_1_label_comp_id 
_dssp_struct_ladder.end_1_label_asym_id 
_dssp_struct_ladder.end_1_label_seq_id 
_dssp_struct_ladder.pdbx_end_1_PDB_ins_code 
_dssp_struct_ladder.beg_1_auth_comp_id 
_dssp_struct_ladder.beg_1_auth_asym_id 
_dssp_struct_ladder.beg_1_auth_seq_id 
_dssp_struct_ladder.end_1_auth_comp_id 
_dssp_struct_ladder.end_1_auth_asym_id 
_dssp_struct_ladder.end_1_auth_seq_id 
_dssp_struct_ladder.beg_2_label_comp_id 
_dssp_struct_ladder.beg_2_label_asym_id 
_dssp_struct_ladder.beg_2_label_seq_id 
_dssp_struct_ladder.pdbx_beg_2_PDB_ins_code 
_dssp_struct_ladder.end_2_label_comp_id 
_dssp_struct_ladder.end_2_label_asym_id 
_dssp_struct_ladder.end_2_label_seq_id 
_dssp_struct_ladder.pdbx_end_2_PDB_ins_code 
_dssp_struct_ladder.beg_2_auth_comp_id 
_dssp_struct_ladder.beg_2_auth_asym_id 
_dssp_struct_ladder.beg_2_auth_seq_id 
_dssp_struct_ladder.end_2_auth_comp_id 
_dssp_struct_ladder.end_2_auth_asym_id 
_dssp_struct_ladder.end_2_auth_seq_id 
A A A B anti-parallel ILE A 2   ? ILE A 3   ? ILE A 2   ILE A 3   PHE A 172 ? ALA A 171 ? PHE A 172 ALA A 171 
B B C E anti-parallel LYS A 6   ? VAL A 7   ? LYS A 6   VAL A 7   GLU A 138 ? GLU A 137 ? GLU A 138 GLU A 137 
C B D E anti-parallel LYS A 116 ? GLY A 121 ? LYS A 116 GLY A 121 LYS A 142 ? GLU A 137 ? LYS A 142 GLU A 137 
D B D G anti-parallel CYS A 117 ? ILE A 119 ? CYS A 117 ILE A 119 CYS A 183 ? LEU A 181 ? CYS A 183 LEU A 181 
E B E F anti-parallel LYS A 142 ? GLN A 144 ? LYS A 142 GLN A 144 VAL A 165 ? CYS A 163 ? VAL A 165 CYS A 163 
F B F I anti-parallel MET A 161 ? SER A 164 ? MET A 161 SER A 164 VAL A 207 ? GLN A 204 ? VAL A 207 GLN A 204 
G B G H anti-parallel PRO A 180 ? CYS A 183 ? PRO A 180 CYS A 183 ILE A 190 ? LYS A 186 ? ILE A 190 LYS A 186 
H B H I anti-parallel ALA A 189 ? TYR A 193 ? ALA A 189 TYR A 193 LYS A 208 ? VAL A 205 ? LYS A 208 VAL A 205 
I C J K anti-parallel MET A 16  ? GLN A 20  ? MET A 16  GLN A 20  MET A 29  ? ALA A 25  ? MET A 29  ALA A 25  
J C J M anti-parallel ALA A 17  ? GLN A 20  ? ALA A 17  GLN A 20  LEU A 51  ? GLU A 48  ? LEU A 51  GLU A 48  
K C K L anti-parallel MET A 29  ? ARG A 32  ? MET A 29  ARG A 32  LEU A 37  ? TYR A 35  ? LEU A 37  TYR A 35  
L C L O anti-parallel TYR A 35  ? THR A 38  ? TYR A 35  THR A 38  LYS A 90  ? MET A 87  ? LYS A 90  MET A 87  
M C M N anti-parallel GLU A 48  ? LEU A 51  ? GLU A 48  LEU A 51  GLN A 67  ? GLN A 64  ? GLN A 67  GLN A 64  
N C N O anti-parallel VAL A 68  ? GLN A 73  ? VAL A 68  GLN A 73  LEU A 91  ? MET A 87  ? LEU A 91  MET A 87  
O D P Q anti-parallel ASN A 55  ? ASN A 55  ? ASN A 55  ASN A 55  VAL A 135 ? VAL A 135 ? VAL A 135 VAL A 135 
P E R S anti-parallel THR A 124 ? THR A 124 ? THR A 124 THR A 124 PRO A 132 ? PRO A 132 ? PRO A 132 PRO A 132 
# 
loop_
_dssp_struct_bridge_pairs.id 
_dssp_struct_bridge_pairs.label_comp_id 
_dssp_struct_bridge_pairs.label_seq_id 
_dssp_struct_bridge_pairs.label_asym_id 
_dssp_struct_bridge_pairs.auth_seq_id 
_dssp_struct_bridge_pairs.auth_asym_id 
_dssp_struct_bridge_pairs.pdbx_PDB_ins_code 
_dssp_struct_bridge_pairs.acceptor_1_label_comp_id 
_dssp_struct_bridge_pairs.acceptor_1_label_seq_id 
_dssp_struct_bridge_pairs.acceptor_1_label_asym_id 
_dssp_struct_bridge_pairs.acceptor_1_auth_seq_id 
_dssp_struct_bridge_pairs.acceptor_1_auth_asym_id 
_dssp_struct_bridge_pairs.acceptor_1_pdbx_PDB_ins_code 
_dssp_struct_bridge_pairs.acceptor_1_energy 
_dssp_struct_bridge_pairs.acceptor_2_label_comp_id 
_dssp_struct_bridge_pairs.acceptor_2_label_seq_id 
_dssp_struct_bridge_pairs.acceptor_2_label_asym_id 
_dssp_struct_bridge_pairs.acceptor_2_auth_seq_id 
_dssp_struct_bridge_pairs.acceptor_2_auth_asym_id 
_dssp_struct_bridge_pairs.acceptor_2_pdbx_PDB_ins_code 
_dssp_struct_bridge_pairs.acceptor_2_energy 
_dssp_struct_bridge_pairs.donor_1_label_comp_id 
_dssp_struct_bridge_pairs.donor_1_label_seq_id 
_dssp_struct_bridge_pairs.donor_1_label_asym_id 
_dssp_struct_bridge_pairs.donor_1_auth_seq_id 
_dssp_struct_bridge_pairs.donor_1_auth_asym_id 
_dssp_struct_bridge_pairs.donor_1_pdbx_PDB_ins_code 
_dssp_struct_bridge_pairs.donor_1_energy 
_dssp_struct_bridge_pairs.donor_2_label_comp_id 
_dssp_struct_bridge_pairs.donor_2_label_seq_id 
_dssp_struct_bridge_pairs.donor_2_label_asym_id 
_dssp_struct_bridge_pairs.donor_2_auth_seq_id 
_dssp_struct_bridge_pairs.donor_2_auth_asym_id 
_dssp_struct_bridge_pairs.donor_2_pdbx_PDB_ins_code 
_dssp_struct_bridge_pairs.donor_2_energy 
1   GLY 1   A 1   A ? ?   ?   ? ?   ? ? ?    ?   ?   ? ?   ? ? ?    CYS 173 A 173 A ? -3.0 ILE 3   A 3   A ? -0.7 
2   ILE 2   A 2   A ? GLY 123 A 123 A ? -0.4 GLY 121 A 121 A ? -0.3 GLY 5   A 5   A ? -0.5 GLY 4   A 4   A ? -0.5 
3   ILE 3   A 3   A ? ALA 171 A 171 A ? -3.4 GLY 1   A 1   A ? -0.7 ALA 171 A 171 A ? -2.2 GLU 126 A 126 A ? -0.1 
4   GLY 4   A 4   A ? ILE 2   A 2   A ? -0.5 LYS 125 A 125 A ? -0.3 ILE 3   A 3   A ? -0.2 LYS 6   A 6   A ? -0.1 
5   GLY 5   A 5   A ? ILE 2   A 2   A ? -0.5 ALA 171 A 171 A ? -0.1 VAL 7   A 7   A ? -0.3 VAL 139 A 139 A ? -0.2 
6   LYS 6   A 6   A ? GLU 138 A 138 A ? -2.4 GLY 4   A 4   A ? -0.1 GLU 138 A 138 A ? -2.8 ALA 8   A 8   A ? -0.1 
7   VAL 7   A 7   A ? GLY 5   A 5   A ? -0.3 GLU 137 A 137 A ? -0.2 GLU 137 A 137 A ? -0.3 LYS 9   A 9   A ? -0.1 
8   ALA 8   A 8   A ? LEU 136 A 136 A ? -3.0 HIS 54  A 54  A ? -0.1 LEU 136 A 136 A ? -0.1 HIS 11  A 11  A ? -0.1 
9   LYS 9   A 9   A ? PRO 10  A 10  A ? -0.1 VAL 7   A 7   A ? -0.1 SER 12  A 12  A ? -2.3 ARG 13  A 13  A ? -0.3 
10  PRO 10  A 10  A ? ?   ?   ? ?   ? ? ?    ?   ?   ? ?   ? ? ?    LYS 9   A 9   A ? -0.1 HIS 54  A 54  A ? -0.1 
11  HIS 11  A 11  A ? ARG 13  A 13  A ? -0.1 SER 12  A 12  A ? -0.1 LYS 9   A 9   A ? -0.1 HIS 54  A 54  A ? -0.1 
12  SER 12  A 12  A ? LYS 9   A 9   A ? -2.3 ARG 13  A 13  A ? -0.2 HIS 11  A 11  A ? -0.1 TYR 15  A 15  A ? -0.1 
13  ARG 13  A 13  A ? LYS 9   A 9   A ? -0.3 PRO 14  A 14  A ? -0.1 MET 16  A 16  A ? -1.9 SER 12  A 12  A ? -0.2 
14  PRO 14  A 14  A ? ?   ?   ? ?   ? ? ?    ?   ?   ? ?   ? ? ?    LYS 102 A 102 A ? -1.7 GLY 52  A 52  A ? -0.3 
15  TYR 15  A 15  A ? VAL 101 A 101 A ? -0.2 SER 12  A 12  A ? -0.1 LEU 30  A 30  A ? -2.1 LEU 104 A 104 A ? -0.2 
16  MET 16  A 16  A ? ARG 13  A 13  A ? -1.9 MET 29  A 29  A ? -0.2 GLY 52  A 52  A ? -0.6 PHE 18  A 18  A ? -0.4 
17  ALA 17  A 17  A ? GLY 28  A 28  A ? -2.3 LEU 51  A 51  A ? -0.1 GLY 28  A 28  A ? -0.9 ILE 19  A 19  A ? -0.7 
18  PHE 18  A 18  A ? VAL 50  A 50  A ? -2.4 MET 16  A 16  A ? -0.4 VAL 50  A 50  A ? -2.7 GLN 20  A 20  A ? -0.7 
19  ILE 19  A 19  A ? CYS 26  A 26  A ? -3.2 ALA 17  A 17  A ? -0.7 CYS 26  A 26  A ? -2.8 ASN 21  A 21  A ? -0.4 
20  GLN 20  A 20  A ? GLU 48  A 48  A ? -2.5 PHE 18  A 18  A ? -0.7 GLU 48  A 48  A ? -2.1 LYS 22  A 22  A ? -0.2 
21  ASN 21  A 21  A ? GLU 24  A 24  A ? -2.3 ILE 19  A 19  A ? -0.4 PHE 47  A 47  A ? -0.1 HIS 46  A 46  A ? -0.1 
22  LYS 22  A 22  A ? HIS 46  A 46  A ? -0.3 GLN 20  A 20  A ? -0.2 ALA 25  A 25  A ? -0.1 HIS 46  A 46  A ? -0.0 
23  PHE 23  A 23  A ? GLU 24  A 24  A ? -0.2 ?   ?   ? ?   ? ? ?    ALA 25  A 25  A ? -0.3 LYS 22  A 22  A ? -0.2 
24  GLU 24  A 24  A ? CYS 42  A 42  A ? -0.1 CYS 26  A 26  A ? -0.0 ASN 21  A 21  A ? -2.3 CYS 26  A 26  A ? -0.4 
25  ALA 25  A 25  A ? PHE 23  A 23  A ? -0.3 GLN 20  A 20  A ? -0.2 GLY 27  A 27  A ? -0.3 SER 177 A 177 A ? -0.3 
26  CYS 26  A 26  A ? ILE 19  A 19  A ? -2.8 GLU 24  A 24  A ? -0.4 ILE 19  A 19  A ? -3.2 GLY 28  A 28  A ? -0.2 
27  GLY 27  A 27  A ? SER 177 A 177 A ? -3.0 ALA 25  A 25  A ? -0.3 ALA 39  A 39  A ? -0.4 MET 29  A 29  A ? -0.3 
28  GLY 28  A 28  A ? ALA 17  A 17  A ? -0.9 CYS 26  A 26  A ? -0.2 ALA 17  A 17  A ? -2.3 LEU 30  A 30  A ? -0.4 
29  MET 29  A 29  A ? LEU 37  A 37  A ? -2.1 GLY 27  A 27  A ? -0.3 LEU 37  A 37  A ? -3.1 ILE 31  A 31  A ? -0.5 
30  LEU 30  A 30  A ? TYR 15  A 15  A ? -2.1 GLY 28  A 28  A ? -0.4 LEU 104 A 104 A ? -3.2 ILE 36  A 36  A ? -0.2 
31  ILE 31  A 31  A ? TYR 35  A 35  A ? -2.4 MET 29  A 29  A ? -0.5 ASP 33  A 33  A ? -0.3 LEU 106 A 106 A ? -0.2 
32  ARG 32  A 32  A ? TYR 35  A 35  A ? -1.4 LYS 102 A 102 A ? -0.1 TYR 35  A 35  A ? -1.5 ILE 31  A 31  A ? -0.3 
33  ASP 33  A 33  A ? ASP 34  A 34  A ? -0.3 ILE 31  A 31  A ? -0.3 ALA 95  A 95  A ? -4.3 ILE 36  A 36  A ? -0.1 
34  ASP 34  A 34  A ? LYS 94  A 94  A ? -0.2 TYR 35  A 35  A ? -0.1 LEU 91  A 91  A ? -2.4 ILE 36  A 36  A ? -0.4 
35  TYR 35  A 35  A ? ARG 32  A 32  A ? -1.5 LYS 90  A 90  A ? -0.2 ILE 31  A 31  A ? -2.4 ARG 32  A 32  A ? -1.4 
36  ILE 36  A 36  A ? LEU 89  A 89  A ? -2.3 ASP 34  A 34  A ? -0.4 LEU 89  A 89  A ? -2.6 THR 38  A 38  A ? -0.5 
37  LEU 37  A 37  A ? MET 29  A 29  A ? -3.1 TYR 35  A 35  A ? -0.4 MET 29  A 29  A ? -2.1 ALA 39  A 39  A ? -0.2 
38  THR 38  A 38  A ? MET 87  A 87  A ? -2.5 ILE 36  A 36  A ? -0.5 MET 87  A 87  A ? -2.4 ALA 40  A 40  A ? -0.3 
39  ALA 39  A 39  A ? GLY 27  A 27  A ? -0.4 LEU 37  A 37  A ? -0.2 CYS 42  A 42  A ? -1.7 ILE 86  A 86  A ? -0.3 
40  ALA 40  A 40  A ? THR 38  A 38  A ? -0.3 HIS 41  A 41  A ? -0.3 LEU 43  A 43  A ? -1.9 ALA 39  A 39  A ? -0.1 
41  HIS 41  A 41  A ? CYS 42  A 42  A ? -0.3 TYR 82  A 82  A ? -0.1 ALA 40  A 40  A ? -0.3 SER 177 A 177 A ? -0.0 
42  CYS 42  A 42  A ? ALA 39  A 39  A ? -1.7 GLY 27  A 27  A ? -0.1 HIS 41  A 41  A ? -0.3 ALA 40  A 40  A ? -0.2 
43  LEU 43  A 43  A ? ALA 40  A 40  A ? -1.9 ALA 39  A 39  A ? -0.1 SER 45  A 45  A ? -0.2 ALA 40  A 40  A ? -0.0 
44  ARG 44  A 44  A ? CYS 42  A 42  A ? -0.1 GLU 24  A 24  A ? -0.0 HIS 46  A 46  A ? -0.3 PHE 47  A 47  A ? -0.2 
45  SER 45  A 45  A ? LEU 43  A 43  A ? -0.2 HIS 46  A 46  A ? -0.2 ?   ?   ? ?   ? ? ?    ?   ?   ? ?   ? ? ?    
46  HIS 46  A 46  A ? ARG 44  A 44  A ? -0.3 PHE 47  A 47  A ? -0.1 GLU 48  A 48  A ? -0.3 LYS 22  A 22  A ? -0.3 
47  PHE 47  A 47  A ? ARG 44  A 44  A ? -0.2 VAL 68  A 68  A ? -0.2 VAL 68  A 68  A ? -1.7 VAL 49  A 49  A ? -0.4 
48  GLU 48  A 48  A ? GLN 20  A 20  A ? -2.1 HIS 46  A 46  A ? -0.3 GLN 20  A 20  A ? -2.5 VAL 50  A 50  A ? -0.5 
49  VAL 49  A 49  A ? ILE 66  A 66  A ? -3.3 PHE 47  A 47  A ? -0.4 ILE 66  A 66  A ? -3.1 LEU 51  A 51  A ? -0.5 
50  VAL 50  A 50  A ? PHE 18  A 18  A ? -2.7 GLU 48  A 48  A ? -0.5 PHE 18  A 18  A ? -2.4 GLY 52  A 52  A ? -0.3 
51  LEU 51  A 51  A ? GLN 64  A 64  A ? -2.6 VAL 49  A 49  A ? -0.5 GLN 64  A 64  A ? -2.6 ALA 17  A 17  A ? -0.1 
52  GLY 52  A 52  A ? MET 16  A 16  A ? -0.6 PHE 100 A 100 A ? -0.4 HIS 54  A 54  A ? -0.4 SER 62  A 62  A ? -0.1 
53  ALA 53  A 53  A ? MET 16  A 16  A ? -0.3 VAL 50  A 50  A ? -0.2 GLY 52  A 52  A ? -0.2 ILE 56  A 56  A ? -0.2 
54  HIS 54  A 54  A ? GLY 52  A 52  A ? -0.4 ASN 55  A 55  A ? -0.3 LEU 136 A 136 A ? -2.2 ILE 56  A 56  A ? -0.5 
55  ASN 55  A 55  A ? VAL 135 A 135 A ? -0.2 LYS 58  A 58  A ? -0.1 LYS 58  A 58  A ? -1.2 HIS 54  A 54  A ? -0.3 
56  ILE 56  A 56  A ? ASP 134 A 134 A ? -2.1 HIS 54  A 54  A ? -0.5 VAL 135 A 135 A ? -0.1 ASN 55  A 55  A ? -0.1 
57  SER 57  A 57  A ? ASP 134 A 134 A ? -0.6 HIS 59  A 59  A ? -0.1 HIS 59  A 59  A ? -0.3 ILE 56  A 56  A ? -0.3 
58  LYS 58  A 58  A ? ASN 55  A 55  A ? -1.2 ASP 134 A 134 A ? -0.2 GLU 60  A 60  A ? -1.3 ASN 55  A 55  A ? -0.1 
59  HIS 59  A 59  A ? SER 57  A 57  A ? -0.3 ALA 53  A 53  A ? -0.0 LYS 61  A 61  A ? -0.4 ILE 56  A 56  A ? -0.1 
60  GLU 60  A 60  A ? LYS 58  A 58  A ? -1.3 ASN 55  A 55  A ? -0.2 GLN 63  A 63  A ? -1.6 ALA 53  A 53  A ? -0.0 
61  LYS 61  A 61  A ? HIS 59  A 59  A ? -0.4 SER 62  A 62  A ? -0.3 GLU 60  A 60  A ? -0.1 ALA 53  A 53  A ? -0.1 
62  SER 62  A 62  A ? GLY 52  A 52  A ? -0.1 GLN 64  A 64  A ? -0.0 LYS 61  A 61  A ? -0.3 GLN 64  A 64  A ? -0.1 
63  GLN 63  A 63  A ? GLU 60  A 60  A ? -1.6 GLY 52  A 52  A ? -0.1 ARG 65  A 65  A ? -0.5 GLY 52  A 52  A ? -0.2 
64  GLN 64  A 64  A ? LEU 51  A 51  A ? -2.6 SER 62  A 62  A ? -0.1 LEU 51  A 51  A ? -2.6 ILE 66  A 66  A ? -0.6 
65  ARG 65  A 65  A ? GLN 63  A 63  A ? -0.5 VAL 50  A 50  A ? -0.2 GLN 67  A 67  A ? -0.4 VAL 50  A 50  A ? -0.2 
66  ILE 66  A 66  A ? VAL 49  A 49  A ? -3.1 GLN 64  A 64  A ? -0.6 VAL 49  A 49  A ? -3.3 VAL 68  A 68  A ? -0.1 
67  GLN 67  A 67  A ? ARG 65  A 65  A ? -0.4 GLU 48  A 48  A ? -0.2 LYS 92  A 92  A ? -3.6 LYS 69  A 69  A ? -0.5 
68  VAL 68  A 68  A ? PHE 47  A 47  A ? -1.7 LEU 91  A 91  A ? -0.2 LEU 91  A 91  A ? -0.2 PHE 47  A 47  A ? -0.2 
69  LYS 69  A 69  A ? LYS 90  A 90  A ? -3.1 GLN 67  A 67  A ? -0.5 HIS 71  A 71  A ? -0.3 LEU 91  A 91  A ? -0.2 
70  LYS 70  A 70  A ? LYS 90  A 90  A ? -1.6 ILE 72  A 72  A ? -0.0 LYS 90  A 90  A ? -3.3 ILE 72  A 72  A ? -0.4 
71  HIS 71  A 71  A ? LYS 69  A 69  A ? -0.3 LEU 89  A 89  A ? -0.2 GLN 73  A 73  A ? -0.6 LEU 89  A 89  A ? -0.2 
72  ILE 72  A 72  A ? LEU 88  A 88  A ? -3.0 LYS 70  A 70  A ? -0.4 LEU 88  A 88  A ? -2.3 HIS 74  A 74  A ? -0.3 
73  GLN 73  A 73  A ? HIS 71  A 71  A ? -0.6 MET 87  A 87  A ? -0.2 MET 87  A 87  A ? -0.2 ASP 85  A 85  A ? -0.1 
74  HIS 74  A 74  A ? ILE 86  A 86  A ? -2.2 ILE 72  A 72  A ? -0.3 PHE 77  A 77  A ? -2.0 GLN 73  A 73  A ? -0.1 
75  PRO 75  A 75  A ? ?   ?   ? ?   ? ? ?    ?   ?   ? ?   ? ? ?    HIS 74  A 74  A ? -0.2 GLN 73  A 73  A ? -0.1 
76  MET 76  A 76  A ? TYR 84  A 84  A ? -0.1 ASN 78  A 78  A ? -0.0 TYR 84  A 84  A ? -0.2 SER 83  A 83  A ? -0.1 
77  PHE 77  A 77  A ? HIS 74  A 74  A ? -2.0 TYR 84  A 84  A ? -0.2 GLU 79  A 79  A ? -0.3 ASP 85  A 85  A ? -0.1 
78  ASN 78  A 78  A ? MET 76  A 76  A ? -0.1 GLU 79  A 79  A ? -0.0 TYR 82  A 82  A ? -1.9 ASP 81  A 81  A ? -0.7 
79  GLU 79  A 79  A ? PHE 77  A 77  A ? -0.3 LYS 80  A 80  A ? -0.2 PHE 77  A 77  A ? -0.0 ASN 78  A 78  A ? -0.0 
80  LYS 80  A 80  A ? ASP 81  A 81  A ? -0.0 TYR 82  A 82  A ? -0.0 GLU 79  A 79  A ? -0.2 GLN 155 A 155 A ? -0.1 
81  ASP 81  A 81  A ? ASN 78  A 78  A ? -0.7 GLN 154 A 154 A ? -0.0 GLU 79  A 79  A ? -0.2 ASN 157 A 157 A ? -0.1 
82  TYR 82  A 82  A ? ASN 78  A 78  A ? -1.9 SER 83  A 83  A ? -0.1 ASP 85  A 85  A ? -1.3 GLU 79  A 79  A ? -0.1 
83  SER 83  A 83  A ? TYR 84  A 84  A ? -0.3 ASN 78  A 78  A ? -0.2 TYR 82  A 82  A ? -0.1 PHE 77  A 77  A ? -0.1 
84  TYR 84  A 84  A ? ASN 78  A 78  A ? -0.2 MET 76  A 76  A ? -0.2 ILE 86  A 86  A ? -2.1 SER 83  A 83  A ? -0.3 
85  ASP 85  A 85  A ? TYR 82  A 82  A ? -1.3 ASP 81  A 81  A ? -0.1 MET 87  A 87  A ? -0.3 VAL 207 A 207 A ? -0.2 
86  ILE 86  A 86  A ? TYR 84  A 84  A ? -2.1 ALA 39  A 39  A ? -0.3 HIS 74  A 74  A ? -2.2 LEU 88  A 88  A ? -0.3 
87  MET 87  A 87  A ? THR 38  A 38  A ? -2.4 ASP 85  A 85  A ? -0.3 THR 38  A 38  A ? -2.5 LEU 89  A 89  A ? -0.4 
88  LEU 88  A 88  A ? ILE 72  A 72  A ? -2.3 ILE 86  A 86  A ? -0.3 ILE 72  A 72  A ? -3.0 LYS 90  A 90  A ? -0.5 
89  LEU 89  A 89  A ? ILE 36  A 36  A ? -2.6 MET 87  A 87  A ? -0.4 ILE 36  A 36  A ? -2.3 LEU 91  A 91  A ? -0.6 
90  LYS 90  A 90  A ? LYS 70  A 70  A ? -3.3 LEU 88  A 88  A ? -0.5 LYS 69  A 69  A ? -3.1 LYS 70  A 70  A ? -1.6 
91  LEU 91  A 91  A ? ASP 34  A 34  A ? -2.4 LEU 89  A 89  A ? -0.6 VAL 68  A 68  A ? -0.2 LYS 94  A 94  A ? -0.1 
92  LYS 92  A 92  A ? GLN 67  A 67  A ? -3.6 LYS 90  A 90  A ? -0.2 LYS 94  A 94  A ? -0.3 LEU 91  A 91  A ? -0.1 
93  ASN 93  A 93  A ? GLN 67  A 67  A ? -0.4 ASP 33  A 33  A ? -0.0 LYS 92  A 92  A ? -0.2 LYS 69  A 69  A ? -0.1 
94  LYS 94  A 94  A ? LYS 92  A 92  A ? -0.3 ALA 95  A 95  A ? -0.1 ASP 34  A 34  A ? -0.2 LYS 96  A 96  A ? -0.1 
95  ALA 95  A 95  A ? ASP 33  A 33  A ? -4.3 ARG 32  A 32  A ? -0.1 ILE 97  A 97  A ? -0.8 LYS 94  A 94  A ? -0.1 
96  LYS 96  A 96  A ? LYS 94  A 94  A ? -0.1 LYS 102 A 102 A ? -0.0 ASN 98  A 98  A ? -0.4 VAL 101 A 101 A ? -0.1 
97  ILE 97  A 97  A ? ALA 95  A 95  A ? -0.8 PHE 100 A 100 A ? -0.1 LYS 99  A 99  A ? -0.2 LYS 102 A 102 A ? -0.2 
98  ASN 98  A 98  A ? VAL 101 A 101 A ? -2.0 LYS 96  A 96  A ? -0.4 VAL 101 A 101 A ? -0.4 GLY 52  A 52  A ? -0.1 
99  LYS 99  A 99  A ? PHE 100 A 100 A ? -0.2 ILE 97  A 97  A ? -0.2 LYS 102 A 102 A ? -0.1 ILE 97  A 97  A ? -0.1 
100 PHE 100 A 100 A ? VAL 101 A 101 A ? -0.3 SER 62  A 62  A ? -0.1 LYS 102 A 102 A ? -0.4 GLY 52  A 52  A ? -0.4 
101 VAL 101 A 101 A ? ASN 98  A 98  A ? -0.4 LEU 51  A 51  A ? -0.1 ASN 98  A 98  A ? -2.0 VAL 103 A 103 A ? -0.3 
102 LYS 102 A 102 A ? PRO 14  A 14  A ? -1.7 PHE 100 A 100 A ? -0.4 LEU 104 A 104 A ? -0.3 LEU 30  A 30  A ? -0.3 
103 VAL 103 A 103 A ? VAL 101 A 101 A ? -0.3 ILE 31  A 31  A ? -0.1 SER 105 A 105 A ? -0.6 ILE 31  A 31  A ? -0.2 
104 LEU 104 A 104 A ? LEU 30  A 30  A ? -3.2 LYS 102 A 102 A ? -0.3 LEU 106 A 106 A ? -0.2 LYS 186 A 186 A ? -0.1 
105 SER 105 A 105 A ? VAL 103 A 103 A ? -0.6 LEU 106 A 106 A ? -0.1 LYS 108 A 108 A ? -0.1 ARG 32  A 32  A ? -0.1 
106 LEU 106 A 106 A ? ILE 31  A 31  A ? -0.2 LEU 104 A 104 A ? -0.2 SER 105 A 105 A ? -0.1 GLN 188 A 188 A ? -0.1 
107 PRO 107 A 107 A ? ?   ?   ? ?   ? ? ?    ?   ?   ? ?   ? ? ?    LEU 106 A 106 A ? -0.1 LYS 110 A 110 A ? -0.1 
108 LYS 108 A 108 A ? GLU 109 A 109 A ? -0.1 SER 105 A 105 A ? -0.1 LYS 110 A 110 A ? -0.3 LEU 106 A 106 A ? -0.0 
109 GLU 109 A 109 A ? LYS 110 A 110 A ? -0.0 ?   ?   ? ?   ? ? ?    LYS 108 A 108 A ? -0.1 SER 210 A 210 A ? -0.1 
110 LYS 110 A 110 A ? LYS 108 A 108 A ? -0.3 SER 210 A 210 A ? -0.1 LYS 108 A 108 A ? -0.0 GLN 188 A 188 A ? -0.0 
111 LEU 111 A 111 A ? GLN 188 A 188 A ? -0.1 GLU 109 A 109 A ? -0.1 GLU 113 A 113 A ? -0.1 LYS 110 A 110 A ? -0.1 
112 PRO 112 A 112 A ? ?   ?   ? ?   ? ? ?    ?   ?   ? ?   ? ? ?    VAL 115 A 115 A ? -0.4 LEU 111 A 111 A ? -0.1 
113 GLU 113 A 113 A ? ASN 114 A 114 A ? -0.2 LEU 111 A 111 A ? -0.1 GLN 144 A 144 A ? -0.1 ASN 145 A 145 A ? -0.1 
114 ASN 114 A 114 A ? VAL 115 A 115 A ? -0.2 LEU 143 A 143 A ? -0.2 LYS 116 A 116 A ? -0.4 GLU 113 A 113 A ? -0.2 
115 VAL 115 A 115 A ? PRO 112 A 112 A ? -0.4 GLN 144 A 144 A ? -0.1 LEU 143 A 143 A ? -2.0 CYS 117 A 117 A ? -0.4 
116 LYS 116 A 116 A ? ASN 114 A 114 A ? -0.4 LYS 142 A 142 A ? -0.2 ASN 184 A 184 A ? -0.7 SER 118 A 118 A ? -0.3 
117 CYS 117 A 117 A ? VAL 141 A 141 A ? -3.3 VAL 115 A 115 A ? -0.4 VAL 141 A 141 A ? -3.3 ILE 119 A 119 A ? -0.4 
118 SER 118 A 118 A ? ILE 182 A 182 A ? -3.3 LYS 116 A 116 A ? -0.3 ILE 182 A 182 A ? -3.3 ALA 120 A 120 A ? -0.3 
119 ILE 119 A 119 A ? VAL 139 A 139 A ? -2.2 CYS 117 A 117 A ? -0.4 VAL 139 A 139 A ? -2.2 GLY 121 A 121 A ? -0.3 
120 ALA 120 A 120 A ? PRO 180 A 180 A ? -0.6 SER 118 A 118 A ? -0.3 TRP 122 A 122 A ? -0.3 GLU 138 A 138 A ? -0.2 
121 GLY 121 A 121 A ? GLU 137 A 137 A ? -2.3 ILE 119 A 119 A ? -0.3 GLU 137 A 137 A ? -2.1 ILE 2   A 2   A ? -0.3 
122 TRP 122 A 122 A ? GLY 175 A 175 A ? -0.3 ALA 120 A 120 A ? -0.3 SER 133 A 133 A ? -0.6 LYS 125 A 125 A ? -0.1 
123 GLY 123 A 123 A ? PRO 132 A 132 A ? -0.2 THR 124 A 124 A ? -0.2 SER 133 A 133 A ? -1.6 ILE 2   A 2   A ? -0.4 
124 THR 124 A 124 A ? ARG 174 A 174 A ? -2.4 GLY 1   A 1   A ? -0.3 GLY 123 A 123 A ? -0.2 CYS 173 A 173 A ? -0.1 
125 LYS 125 A 125 A ? LYS 131 A 131 A ? -2.0 GLY 1   A 1   A ? -0.2 SER 127 A 127 A ? -0.4 GLY 4   A 4   A ? -0.3 
126 GLU 126 A 126 A ? LYS 131 A 131 A ? -0.2 SER 127 A 127 A ? -0.1 GLY 129 A 129 A ? -1.3 LYS 131 A 131 A ? -0.2 
127 SER 127 A 127 A ? LYS 125 A 125 A ? -0.4 ASN 128 A 128 A ? -0.2 GLU 126 A 126 A ? -0.1 ARG 174 A 174 A ? -0.1 
128 ASN 128 A 128 A ? ASP 197 A 197 A ? -0.1 CYS 198 A 198 A ? -0.0 SER 127 A 127 A ? -0.2 ASP 197 A 197 A ? -0.1 
129 GLY 129 A 129 A ? GLU 126 A 126 A ? -1.3 LYS 196 A 196 A ? -0.1 SER 127 A 127 A ? -0.1 ASP 197 A 197 A ? -0.0 
130 ASN 130 A 130 A ? GLU 126 A 126 A ? -0.2 ?   ?   ? ?   ? ? ?    GLY 129 A 129 A ? -0.1 SER 127 A 127 A ? -0.1 
131 LYS 131 A 131 A ? GLU 126 A 126 A ? -0.2 SER 133 A 133 A ? -0.0 LYS 125 A 125 A ? -2.0 GLU 126 A 126 A ? -0.2 
132 PRO 132 A 132 A ? ?   ?   ? ?   ? ? ?    ?   ?   ? ?   ? ? ?    ASP 134 A 134 A ? -0.3 THR 124 A 124 A ? -0.2 
133 SER 133 A 133 A ? GLY 123 A 123 A ? -1.6 TRP 122 A 122 A ? -0.6 ILE 56  A 56  A ? -0.1 GLU 137 A 137 A ? -0.1 
134 ASP 134 A 134 A ? PRO 132 A 132 A ? -0.3 ASN 55  A 55  A ? -0.1 ILE 56  A 56  A ? -2.1 SER 57  A 57  A ? -0.6 
135 VAL 135 A 135 A ? ASN 55  A 55  A ? -0.2 ILE 56  A 56  A ? -0.1 GLU 137 A 137 A ? -0.3 ASN 55  A 55  A ? -0.2 
136 LEU 136 A 136 A ? HIS 54  A 54  A ? -2.2 ASP 134 A 134 A ? -0.3 ALA 8   A 8   A ? -3.0 GLU 138 A 138 A ? -0.3 
137 GLU 137 A 137 A ? GLY 121 A 121 A ? -2.1 VAL 135 A 135 A ? -0.3 GLY 121 A 121 A ? -2.3 VAL 139 A 139 A ? -0.4 
138 GLU 138 A 138 A ? LYS 6   A 6   A ? -2.8 LEU 136 A 136 A ? -0.3 LYS 6   A 6   A ? -2.4 THR 140 A 140 A ? -0.3 
139 VAL 139 A 139 A ? ILE 119 A 119 A ? -2.2 GLU 137 A 137 A ? -0.4 ILE 119 A 119 A ? -2.2 VAL 141 A 141 A ? -0.5 
140 THR 140 A 140 A ? GLU 138 A 138 A ? -0.3 SER 118 A 118 A ? -0.2 LYS 142 A 142 A ? -0.3 SER 118 A 118 A ? -0.2 
141 VAL 141 A 141 A ? CYS 117 A 117 A ? -3.3 VAL 139 A 139 A ? -0.5 CYS 117 A 117 A ? -3.3 LEU 143 A 143 A ? -0.5 
142 LYS 142 A 142 A ? VAL 165 A 165 A ? -0.6 THR 140 A 140 A ? -0.3 VAL 165 A 165 A ? -2.5 LYS 116 A 116 A ? -0.2 
143 LEU 143 A 143 A ? VAL 115 A 115 A ? -2.0 VAL 141 A 141 A ? -0.5 SER 164 A 164 A ? -0.3 ASN 145 A 145 A ? -0.2 
144 GLN 144 A 144 A ? CYS 163 A 163 A ? -2.9 LYS 142 A 142 A ? -0.2 CYS 163 A 163 A ? -0.5 VAL 115 A 115 A ? -0.1 
145 ASN 145 A 145 A ? LEU 143 A 143 A ? -0.2 ASN 146 A 146 A ? -0.1 GLU 148 A 148 A ? -0.8 CYS 149 A 149 A ? -0.4 
146 ASN 146 A 146 A ? HIS 147 A 147 A ? -0.2 GLU 148 A 148 A ? -0.2 GLU 150 A 150 A ? -2.4 ARG 151 A 151 A ? -0.2 
147 HIS 147 A 147 A ? GLU 148 A 148 A ? -0.2 CYS 149 A 149 A ? -0.2 ARG 151 A 151 A ? -1.7 ASN 146 A 146 A ? -0.2 
148 GLU 148 A 148 A ? ASN 145 A 145 A ? -0.8 GLU 150 A 150 A ? -0.2 LYS 152 A 152 A ? -2.1 HIS 147 A 147 A ? -0.2 
149 CYS 149 A 149 A ? ASN 145 A 145 A ? -0.4 ARG 151 A 151 A ? -0.2 TRP 153 A 153 A ? -3.6 PHE 156 A 156 A ? -0.3 
150 GLU 150 A 150 A ? ASN 146 A 146 A ? -2.4 ARG 151 A 151 A ? -0.2 CYS 149 A 149 A ? -0.2 GLU 148 A 148 A ? -0.2 
151 ARG 151 A 151 A ? HIS 147 A 147 A ? -1.7 ASN 146 A 146 A ? -0.2 CYS 149 A 149 A ? -0.2 GLU 150 A 150 A ? -0.2 
152 LYS 152 A 152 A ? GLU 148 A 148 A ? -2.1 TRP 153 A 153 A ? -0.1 GLN 154 A 154 A ? -0.5 GLU 150 A 150 A ? -0.2 
153 TRP 153 A 153 A ? CYS 149 A 149 A ? -3.6 GLU 148 A 148 A ? -0.2 PHE 156 A 156 A ? -0.9 LYS 152 A 152 A ? -0.1 
154 GLN 154 A 154 A ? LYS 152 A 152 A ? -0.5 GLN 155 A 155 A ? -0.2 TRP 153 A 153 A ? -0.1 ASP 81  A 81  A ? -0.0 
155 GLN 155 A 155 A ? LYS 80  A 80  A ? -0.1 ASN 157 A 157 A ? -0.0 ASN 157 A 157 A ? -0.4 GLN 154 A 154 A ? -0.2 
156 PHE 156 A 156 A ? TRP 153 A 153 A ? -0.9 CYS 149 A 149 A ? -0.3 TYR 82  A 82  A ? -0.1 SER 83  A 83  A ? -0.1 
157 ASN 157 A 157 A ? GLN 155 A 155 A ? -0.4 ASP 81  A 81  A ? -0.1 ARG 160 A 160 A ? -1.9 MET 161 A 161 A ? -1.7 
158 PRO 158 A 158 A ? ?   ?   ? ?   ? ? ?    ?   ?   ? ?   ? ? ?    ASN 157 A 157 A ? -0.1 CYS 163 A 163 A ? -0.1 
159 GLU 159 A 159 A ? ARG 160 A 160 A ? -0.2 PHE 162 A 162 A ? -0.0 PHE 162 A 162 A ? -0.1 CYS 211 A 211 A ? -0.0 
160 ARG 160 A 160 A ? ASN 157 A 157 A ? -1.9 MET 161 A 161 A ? -0.1 LYS 208 A 208 A ? -2.9 PHE 162 A 162 A ? -0.3 
161 MET 161 A 161 A ? ASN 157 A 157 A ? -1.7 VAL 207 A 207 A ? -0.2 CYS 163 A 163 A ? -0.3 VAL 207 A 207 A ? -0.2 
162 PHE 162 A 162 A ? PHE 206 A 206 A ? -2.4 ARG 160 A 160 A ? -0.3 PHE 206 A 206 A ? -2.7 SER 164 A 164 A ? -0.4 
163 CYS 163 A 163 A ? GLN 144 A 144 A ? -0.5 MET 161 A 161 A ? -0.3 GLN 144 A 144 A ? -2.9 VAL 165 A 165 A ? -0.3 
164 SER 164 A 164 A ? GLN 204 A 204 A ? -2.0 PHE 162 A 162 A ? -0.4 GLN 204 A 204 A ? -0.7 SER 166 A 166 A ? -0.4 
165 VAL 165 A 165 A ? LYS 142 A 142 A ? -2.5 CYS 163 A 163 A ? -0.3 LYS 142 A 142 A ? -0.6 ASP 167 A 167 A ? -0.6 
166 SER 166 A 166 A ? SER 164 A 164 A ? -0.4 ASP 167 A 167 A ? -0.1 THR 201 A 201 A ? -0.1 ALA 171 A 171 A ? -0.1 
167 ASP 167 A 167 A ? HIS 170 A 170 A ? -0.6 VAL 165 A 165 A ? -0.6 SER 166 A 166 A ? -0.1 ALA 171 A 171 A ? -0.1 
168 GLY 168 A 168 A ? HIS 170 A 170 A ? -0.3 CYS 198 A 198 A ? -0.1 ALA 171 A 171 A ? -0.1 LEU 199 A 199 A ? -0.1 
169 LYS 169 A 169 A ? HIS 170 A 170 A ? -0.3 ILE 3   A 3   A ? -0.1 ALA 171 A 171 A ? -0.5 GLY 168 A 168 A ? -0.1 
170 HIS 170 A 170 A ? LEU 199 A 199 A ? -0.1 GLY 4   A 4   A ? -0.1 ASP 167 A 167 A ? -0.6 GLY 168 A 168 A ? -0.3 
171 ALA 171 A 171 A ? ILE 3   A 3   A ? -2.2 LYS 169 A 169 A ? -0.5 ILE 3   A 3   A ? -3.4 CYS 173 A 173 A ? -0.3 
172 PHE 172 A 172 A ? HIS 170 A 170 A ? -0.3 ILE 2   A 2   A ? -0.2 ILE 2   A 2   A ? -0.2 ARG 174 A 174 A ? -0.2 
173 CYS 173 A 173 A ? GLY 1   A 1   A ? -3.0 ALA 171 A 171 A ? -0.3 ASP 176 A 176 A ? -1.7 GLY 123 A 123 A ? -0.1 
174 ARG 174 A 174 A ? GLY 175 A 175 A ? -0.3 LYS 196 A 196 A ? -0.2 THR 124 A 124 A ? -2.4 CYS 173 A 173 A ? -0.2 
175 GLY 175 A 175 A ? GLY 123 A 123 A ? -0.3 ALA 25  A 25  A ? -0.1 TRP 122 A 122 A ? -0.3 ARG 174 A 174 A ? -0.3 
176 ASP 176 A 176 A ? CYS 173 A 173 A ? -1.7 CYS 26  A 26  A ? -0.2 SER 179 A 179 A ? -2.2 ALA 191 A 191 A ? -0.3 
177 SER 177 A 177 A ? ALA 25  A 25  A ? -0.3 GLY 178 A 178 A ? -0.2 GLY 27  A 27  A ? -3.0 SER 192 A 192 A ? -0.2 
178 GLY 178 A 178 A ? ALA 191 A 191 A ? -3.7 SER 179 A 179 A ? -0.3 SER 177 A 177 A ? -0.2 SER 192 A 192 A ? -0.1 
179 SER 179 A 179 A ? ASP 176 A 176 A ? -2.2 GLY 27  A 27  A ? -0.1 ALA 191 A 191 A ? -2.6 GLY 178 A 178 A ? -0.3 
180 PRO 180 A 180 A ? ?   ?   ? ?   ? ? ?    ?   ?   ? ?   ? ? ?    ILE 182 A 182 A ? -0.7 ALA 120 A 120 A ? -0.6 
181 LEU 181 A 181 A ? ALA 189 A 189 A ? -3.3 SER 179 A 179 A ? -0.2 GLN 188 A 188 A ? -3.5 ALA 189 A 189 A ? -1.2 
182 ILE 182 A 182 A ? SER 118 A 118 A ? -3.3 PRO 180 A 180 A ? -0.7 SER 118 A 118 A ? -3.3 ASN 184 A 184 A ? -0.4 
183 CYS 183 A 183 A ? LYS 186 A 186 A ? -3.0 LEU 181 A 181 A ? -0.6 LYS 186 A 186 A ? -2.3 CYS 117 A 117 A ? -0.2 
184 ASN 184 A 184 A ? LYS 116 A 116 A ? -0.7 ILE 182 A 182 A ? -0.4 CYS 183 A 183 A ? -0.2 CYS 117 A 117 A ? -0.1 
185 THR 185 A 185 A ? LYS 186 A 186 A ? -0.2 ILE 182 A 182 A ? -0.1 ASN 184 A 184 A ? -0.3 ILE 182 A 182 A ? -0.0 
186 LYS 186 A 186 A ? CYS 183 A 183 A ? -2.3 LEU 104 A 104 A ? -0.1 CYS 183 A 183 A ? -3.0 GLN 188 A 188 A ? -0.4 
187 PRO 187 A 187 A ? ?   ?   ? ?   ? ? ?    ?   ?   ? ?   ? ? ?    ILE 182 A 182 A ? -0.2 ILE 190 A 190 A ? -0.1 
188 GLN 188 A 188 A ? LEU 181 A 181 A ? -3.5 LYS 186 A 186 A ? -0.4 ILE 209 A 209 A ? -1.8 SER 210 A 210 A ? -0.5 
189 ALA 189 A 189 A ? LEU 181 A 181 A ? -1.2 LYS 208 A 208 A ? -0.2 LEU 181 A 181 A ? -3.3 ALA 191 A 191 A ? -0.4 
190 ILE 190 A 190 A ? VAL 207 A 207 A ? -1.9 GLN 188 A 188 A ? -0.3 VAL 207 A 207 A ? -2.5 SER 192 A 192 A ? -0.2 
191 ALA 191 A 191 A ? SER 179 A 179 A ? -2.6 ALA 189 A 189 A ? -0.4 GLY 178 A 178 A ? -3.7 PHE 206 A 206 A ? -0.2 
192 SER 192 A 192 A ? VAL 205 A 205 A ? -2.5 TYR 193 A 193 A ? -0.3 THR 194 A 194 A ? -0.3 PHE 206 A 206 A ? -0.2 
193 TYR 193 A 193 A ? VAL 205 A 205 A ? -1.5 SER 177 A 177 A ? -0.1 VAL 205 A 205 A ? -2.6 SER 192 A 192 A ? -0.3 
194 THR 194 A 194 A ? SER 192 A 192 A ? -0.3 GLN 204 A 204 A ? -0.2 LYS 196 A 196 A ? -0.1 GLN 204 A 204 A ? -0.1 
195 VAL 195 A 195 A ? HIS 202 A 202 A ? -0.3 TYR 193 A 193 A ? -0.2 CYS 198 A 198 A ? -1.5 HIS 202 A 202 A ? -0.0 
196 LYS 196 A 196 A ? ASP 197 A 197 A ? -0.3 THR 194 A 194 A ? -0.1 ARG 174 A 174 A ? -0.2 GLY 129 A 129 A ? -0.1 
197 ASP 197 A 197 A ? HIS 200 A 200 A ? -0.2 CYS 198 A 198 A ? -0.1 LEU 199 A 199 A ? -1.7 LYS 196 A 196 A ? -0.3 
198 CYS 198 A 198 A ? VAL 195 A 195 A ? -1.5 LEU 199 A 199 A ? -0.2 GLY 168 A 168 A ? -0.1 ASP 197 A 197 A ? -0.1 
199 LEU 199 A 199 A ? ASP 197 A 197 A ? -1.7 HIS 200 A 200 A ? -0.2 THR 201 A 201 A ? -0.4 CYS 198 A 198 A ? -0.2 
200 HIS 200 A 200 A ? THR 201 A 201 A ? -0.1 LYS 169 A 169 A ? -0.1 ASP 197 A 197 A ? -0.2 LEU 199 A 199 A ? -0.2 
201 THR 201 A 201 A ? LEU 199 A 199 A ? -0.4 SER 166 A 166 A ? -0.1 HIS 200 A 200 A ? -0.1 LEU 199 A 199 A ? -0.0 
202 HIS 202 A 202 A ? HIS 200 A 200 A ? -0.1 VAL 195 A 195 A ? -0.0 VAL 195 A 195 A ? -0.3 CYS 149 A 149 A ? -0.1 
203 PRO 203 A 203 A ? ?   ?   ? ?   ? ? ?    ?   ?   ? ?   ? ? ?    VAL 205 A 205 A ? -0.3 VAL 165 A 165 A ? -0.2 
204 GLN 204 A 204 A ? SER 164 A 164 A ? -0.7 THR 194 A 194 A ? -0.1 SER 164 A 164 A ? -2.0 PHE 206 A 206 A ? -0.5 
205 VAL 205 A 205 A ? TYR 193 A 193 A ? -2.6 PRO 203 A 203 A ? -0.3 SER 192 A 192 A ? -2.5 TYR 193 A 193 A ? -1.5 
206 PHE 206 A 206 A ? PHE 162 A 162 A ? -2.7 GLN 204 A 204 A ? -0.5 PHE 162 A 162 A ? -2.4 LYS 208 A 208 A ? -0.4 
207 VAL 207 A 207 A ? ILE 190 A 190 A ? -2.5 VAL 205 A 205 A ? -0.3 ILE 190 A 190 A ? -1.9 ILE 209 A 209 A ? -0.4 
208 LYS 208 A 208 A ? ARG 160 A 160 A ? -2.9 PHE 206 A 206 A ? -0.4 PHE 212 A 212 A ? -0.3 ALA 189 A 189 A ? -0.2 
209 ILE 209 A 209 A ? GLN 188 A 188 A ? -1.8 VAL 207 A 207 A ? -0.4 PHE 212 A 212 A ? -2.1 LEU 213 A 213 A ? -0.2 
210 SER 210 A 210 A ? GLN 188 A 188 A ? -0.5 CYS 211 A 211 A ? -0.3 LEU 213 A 213 A ? -1.1 ILE 209 A 209 A ? -0.2 
211 CYS 211 A 211 A ? PHE 212 A 212 A ? -0.2 LYS 208 A 208 A ? -0.2 SER 210 A 210 A ? -0.3 TRP 215 A 215 A ? -0.2 
212 PHE 212 A 212 A ? ILE 209 A 209 A ? -2.1 LYS 208 A 208 A ? -0.3 ILE 216 A 216 A ? -2.9 CYS 211 A 211 A ? -0.2 
213 LEU 213 A 213 A ? SER 210 A 210 A ? -1.1 PRO 214 A 214 A ? -0.2 LYS 217 A 217 A ? -3.0 LYS 218 A 218 A ? -0.3 
214 PRO 214 A 214 A ? ?   ?   ? ?   ? ? ?    ?   ?   ? ?   ? ? ?    LYS 218 A 218 A ? -1.8 LEU 213 A 213 A ? -0.2 
215 TRP 215 A 215 A ? LYS 217 A 217 A ? -0.2 ILE 216 A 216 A ? -0.2 ASN 219 A 219 A ? -1.5 LEU 213 A 213 A ? -0.2 
216 ILE 216 A 216 A ? PHE 212 A 212 A ? -2.9 LYS 217 A 217 A ? -0.2 MET 220 A 220 A ? -1.1 ASN 219 A 219 A ? -0.2 
217 LYS 217 A 217 A ? LEU 213 A 213 A ? -3.0 LYS 218 A 218 A ? -0.2 MET 220 A 220 A ? -0.4 ILE 216 A 216 A ? -0.2 
218 LYS 218 A 218 A ? PRO 214 A 214 A ? -1.8 LEU 213 A 213 A ? -0.3 VAL 221 A 221 A ? -0.7 LYS 217 A 217 A ? -0.2 
219 ASN 219 A 219 A ? TRP 215 A 215 A ? -1.5 MET 220 A 220 A ? -0.2 LYS 218 A 218 A ? -0.2 LYS 217 A 217 A ? -0.2 
220 MET 220 A 220 A ? ILE 216 A 216 A ? -1.1 LYS 217 A 217 A ? -0.4 ASN 219 A 219 A ? -0.2 LYS 218 A 218 A ? -0.1 
221 VAL 221 A 221 A ? LYS 218 A 218 A ? -0.7 ?   ?   ? ?   ? ? ?    LYS 218 A 218 A ? -0.0 LYS 217 A 217 A ? -0.0 
# 
loop_
_dssp_statistics_histogram.entry_id 
_dssp_statistics_histogram.type 
_dssp_statistics_histogram.1 
_dssp_statistics_histogram.2 
_dssp_statistics_histogram.3 
_dssp_statistics_histogram.4 
_dssp_statistics_histogram.5 
_dssp_statistics_histogram.6 
_dssp_statistics_histogram.7 
_dssp_statistics_histogram.8 
_dssp_statistics_histogram.9 
_dssp_statistics_histogram.10 
_dssp_statistics_histogram.11 
_dssp_statistics_histogram.12 
_dssp_statistics_histogram.13 
_dssp_statistics_histogram.14 
_dssp_statistics_histogram.15 
_dssp_statistics_histogram.16 
_dssp_statistics_histogram.17 
_dssp_statistics_histogram.18 
_dssp_statistics_histogram.19 
_dssp_statistics_histogram.20 
_dssp_statistics_histogram.21 
_dssp_statistics_histogram.22 
_dssp_statistics_histogram.23 
_dssp_statistics_histogram.24 
_dssp_statistics_histogram.25 
_dssp_statistics_histogram.26 
_dssp_statistics_histogram.27 
_dssp_statistics_histogram.28 
_dssp_statistics_histogram.29 
_dssp_statistics_histogram.30 
gzm3_Danio_rerio_GeneID=100000986 residues_per_alpha_helix        0 0 0 0 0 1 1 0 0 0 0 0 0 0 0 0 0 0 0 0 0 0 0 0 0 0 0 0 0 0 
gzm3_Danio_rerio_GeneID=100000986 parallel_bridges_per_ladder     0 0 0 0 0 0 0 0 0 0 0 0 0 0 0 0 0 0 0 0 0 0 0 0 0 0 0 0 0 0 
gzm3_Danio_rerio_GeneID=100000986 antiparallel_bridges_per_ladder 2 2 3 6 2 1 0 0 0 0 0 0 0 0 0 0 0 0 0 0 0 0 0 0 0 0 0 0 0 0 
gzm3_Danio_rerio_GeneID=100000986 ladders_per_sheet               1 0 0 0 0 1 1 0 0 0 0 0 0 0 0 0 0 0 0 0 0 0 0 0 0 0 0 0 0 0 
# 
loop_
_dssp_statistics_hbond.entry_id 
_dssp_statistics_hbond.type 
_dssp_statistics_hbond.count 
_dssp_statistics_hbond.count_per_100 
gzm3_Danio_rerio_GeneID=100000986 O(I)-->H-N(J)          134 60.6 
gzm3_Danio_rerio_GeneID=100000986 'PARALLEL BRIDGES'     0   0.0  
gzm3_Danio_rerio_GeneID=100000986 'ANTIPARALLEL BRIDGES' 74  33.5 
gzm3_Danio_rerio_GeneID=100000986 O(I)-->H-N(I-5)        0   0.0  
gzm3_Danio_rerio_GeneID=100000986 O(I)-->H-N(I-4)        1   0.5  
gzm3_Danio_rerio_GeneID=100000986 O(I)-->H-N(I-3)        5   2.3  
gzm3_Danio_rerio_GeneID=100000986 O(I)-->H-N(I-2)        0   0.0  
gzm3_Danio_rerio_GeneID=100000986 O(I)-->H-N(I-1)        0   0.0  
gzm3_Danio_rerio_GeneID=100000986 O(I)-->H-N(I+0)        0   0.0  
gzm3_Danio_rerio_GeneID=100000986 O(I)-->H-N(I+1)        0   0.0  
gzm3_Danio_rerio_GeneID=100000986 O(I)-->H-N(I+2)        18  8.1  
gzm3_Danio_rerio_GeneID=100000986 O(I)-->H-N(I+3)        21  9.5  
gzm3_Danio_rerio_GeneID=100000986 O(I)-->H-N(I+4)        11  5.0  
gzm3_Danio_rerio_GeneID=100000986 O(I)-->H-N(I+5)        0   0.0  
# 
_dssp_statistics.entry_id                       gzm3_Danio_rerio_GeneID=100000986 
_dssp_statistics.nr_of_residues                 221 
_dssp_statistics.nr_of_chains                   1 
_dssp_statistics.nr_of_ss_bridges_total         0 
_dssp_statistics.nr_of_ss_bridges_intra_chain   0 
_dssp_statistics.nr_of_ss_bridges_inter_chain   0 
# 
loop_
_chem_comp.id 
_chem_comp.type 
_chem_comp.mon_nstd_flag 
_chem_comp.name 
_chem_comp.formula 
_chem_comp.formula_weight 
ALA 'L-PEPTIDE LINKING' y ALANINE         'C3 H7 N O2'     89.093 
ARG 'L-PEPTIDE LINKING' y ARGININE        'C6 H15 N4 O2'  175.209 
ASN 'L-PEPTIDE LINKING' y ASPARAGINE      'C4 H8 N2 O3'   132.118 
ASP 'L-PEPTIDE LINKING' y 'ASPARTIC ACID' 'C4 H7 N O4'    133.103 
CYS 'L-PEPTIDE LINKING' y CYSTEINE        'C3 H7 N O2 S'  121.158 
GLN 'L-PEPTIDE LINKING' y GLUTAMINE       'C5 H10 N2 O3'  146.144 
GLU 'L-PEPTIDE LINKING' y 'GLUTAMIC ACID' 'C5 H9 N O4'    147.129 
GLY 'PEPTIDE LINKING'   y GLYCINE         'C2 H5 N O2'     75.067 
HIS 'L-PEPTIDE LINKING' y HISTIDINE       'C6 H10 N3 O2'  156.162 
ILE 'L-PEPTIDE LINKING' y ISOLEUCINE      'C6 H13 N O2'   131.173 
LEU 'L-PEPTIDE LINKING' y LEUCINE         'C6 H13 N O2'   131.173 
LYS 'L-PEPTIDE LINKING' y LYSINE          'C6 H15 N2 O2'  147.195 
MET 'L-PEPTIDE LINKING' y METHIONINE      'C5 H11 N O2 S' 149.211 
PHE 'L-PEPTIDE LINKING' y PHENYLALANINE   'C9 H11 N O2'   165.189 
PRO 'L-PEPTIDE LINKING' y PROLINE         'C5 H9 N O2'     115.13 
SER 'L-PEPTIDE LINKING' y SERINE          'C3 H7 N O3'    105.093 
THR 'L-PEPTIDE LINKING' y THREONINE       'C4 H9 N O3'    119.119 
TRP 'L-PEPTIDE LINKING' y TRYPTOPHAN      'C11 H12 N2 O2' 204.225 
TYR 'L-PEPTIDE LINKING' y TYROSINE        'C9 H11 N O3'   181.189 
VAL 'L-PEPTIDE LINKING' y VALINE          'C5 H11 N O2'   117.146 
# 
loop_
_atom_type.symbol 
N 
C 
O 
S 
# 
loop_
_entity_poly_seq.entity_id 
_entity_poly_seq.num 
_entity_poly_seq.mon_id 
_entity_poly_seq.hetero 
1   1 GLY n 
1   2 ILE n 
1   3 ILE n 
1   4 GLY n 
1   5 GLY n 
1   6 LYS n 
1   7 VAL n 
1   8 ALA n 
1   9 LYS n 
1  10 PRO n 
1  11 HIS n 
1  12 SER n 
1  13 ARG n 
1  14 PRO n 
1  15 TYR n 
1  16 MET n 
1  17 ALA n 
1  18 PHE n 
1  19 ILE n 
1  20 GLN n 
1  21 ASN n 
1  22 LYS n 
1  23 PHE n 
1  24 GLU n 
1  25 ALA n 
1  26 CYS n 
1  27 GLY n 
1  28 GLY n 
1  29 MET n 
1  30 LEU n 
1  31 ILE n 
1  32 ARG n 
1  33 ASP n 
1  34 ASP n 
1  35 TYR n 
1  36 ILE n 
1  37 LEU n 
1  38 THR n 
1  39 ALA n 
1  40 ALA n 
1  41 HIS n 
1  42 CYS n 
1  43 LEU n 
1  44 ARG n 
1  45 SER n 
1  46 HIS n 
1  47 PHE n 
1  48 GLU n 
1  49 VAL n 
1  50 VAL n 
1  51 LEU n 
1  52 GLY n 
1  53 ALA n 
1  54 HIS n 
1  55 ASN n 
1  56 ILE n 
1  57 SER n 
1  58 LYS n 
1  59 HIS n 
1  60 GLU n 
1  61 LYS n 
1  62 SER n 
1  63 GLN n 
1  64 GLN n 
1  65 ARG n 
1  66 ILE n 
1  67 GLN n 
1  68 VAL n 
1  69 LYS n 
1  70 LYS n 
1  71 HIS n 
1  72 ILE n 
1  73 GLN n 
1  74 HIS n 
1  75 PRO n 
1  76 MET n 
1  77 PHE n 
1  78 ASN n 
1  79 GLU n 
1  80 LYS n 
1  81 ASP n 
1  82 TYR n 
1  83 SER n 
1  84 TYR n 
1  85 ASP n 
1  86 ILE n 
1  87 MET n 
1  88 LEU n 
1  89 LEU n 
1  90 LYS n 
1  91 LEU n 
1  92 LYS n 
1  93 ASN n 
1  94 LYS n 
1  95 ALA n 
1  96 LYS n 
1  97 ILE n 
1  98 ASN n 
1  99 LYS n 
1 100 PHE n 
1 101 VAL n 
1 102 LYS n 
1 103 VAL n 
1 104 LEU n 
1 105 SER n 
1 106 LEU n 
1 107 PRO n 
1 108 LYS n 
1 109 GLU n 
1 110 LYS n 
1 111 LEU n 
1 112 PRO n 
1 113 GLU n 
1 114 ASN n 
1 115 VAL n 
1 116 LYS n 
1 117 CYS n 
1 118 SER n 
1 119 ILE n 
1 120 ALA n 
1 121 GLY n 
1 122 TRP n 
1 123 GLY n 
1 124 THR n 
1 125 LYS n 
1 126 GLU n 
1 127 SER n 
1 128 ASN n 
1 129 GLY n 
1 130 ASN n 
1 131 LYS n 
1 132 PRO n 
1 133 SER n 
1 134 ASP n 
1 135 VAL n 
1 136 LEU n 
1 137 GLU n 
1 138 GLU n 
1 139 VAL n 
1 140 THR n 
1 141 VAL n 
1 142 LYS n 
1 143 LEU n 
1 144 GLN n 
1 145 ASN n 
1 146 ASN n 
1 147 HIS n 
1 148 GLU n 
1 149 CYS n 
1 150 GLU n 
1 151 ARG n 
1 152 LYS n 
1 153 TRP n 
1 154 GLN n 
1 155 GLN n 
1 156 PHE n 
1 157 ASN n 
1 158 PRO n 
1 159 GLU n 
1 160 ARG n 
1 161 MET n 
1 162 PHE n 
1 163 CYS n 
1 164 SER n 
1 165 VAL n 
1 166 SER n 
1 167 ASP n 
1 168 GLY n 
1 169 LYS n 
1 170 HIS n 
1 171 ALA n 
1 172 PHE n 
1 173 CYS n 
1 174 ARG n 
1 175 GLY n 
1 176 ASP n 
1 177 SER n 
1 178 GLY n 
1 179 SER n 
1 180 PRO n 
1 181 LEU n 
1 182 ILE n 
1 183 CYS n 
1 184 ASN n 
1 185 THR n 
1 186 LYS n 
1 187 PRO n 
1 188 GLN n 
1 189 ALA n 
1 190 ILE n 
1 191 ALA n 
1 192 SER n 
1 193 TYR n 
1 194 THR n 
1 195 VAL n 
1 196 LYS n 
1 197 ASP n 
1 198 CYS n 
1 199 LEU n 
1 200 HIS n 
1 201 THR n 
1 202 HIS n 
1 203 PRO n 
1 204 GLN n 
1 205 VAL n 
1 206 PHE n 
1 207 VAL n 
1 208 LYS n 
1 209 ILE n 
1 210 SER n 
1 211 CYS n 
1 212 PHE n 
1 213 LEU n 
1 214 PRO n 
1 215 TRP n 
1 216 ILE n 
1 217 LYS n 
1 218 LYS n 
1 219 ASN n 
1 220 MET n 
1 221 VAL n 
# 
loop_
_pdbx_poly_seq_scheme.asym_id 
_pdbx_poly_seq_scheme.entity_id 
_pdbx_poly_seq_scheme.seq_id 
_pdbx_poly_seq_scheme.mon_id 
_pdbx_poly_seq_scheme.ndb_seq_num 
_pdbx_poly_seq_scheme.pdb_seq_num 
_pdbx_poly_seq_scheme.auth_seq_num 
_pdbx_poly_seq_scheme.pdb_mon_id 
_pdbx_poly_seq_scheme.auth_mon_id 
_pdbx_poly_seq_scheme.pdb_strand_id 
_pdbx_poly_seq_scheme.pdb_ins_code 
_pdbx_poly_seq_scheme.hetero 
A 1   1 GLY   1 1   1   GLY GLY A ? n 
A 1   2 ILE   2 2   2   ILE ILE A ? n 
A 1   3 ILE   3 3   3   ILE ILE A ? n 
A 1   4 GLY   4 4   4   GLY GLY A ? n 
A 1   5 GLY   5 5   5   GLY GLY A ? n 
A 1   6 LYS   6 6   6   LYS LYS A ? n 
A 1   7 VAL   7 7   7   VAL VAL A ? n 
A 1   8 ALA   8 8   8   ALA ALA A ? n 
A 1   9 LYS   9 9   9   LYS LYS A ? n 
A 1  10 PRO  10 10  10  PRO PRO A ? n 
A 1  11 HIS  11 11  11  HIS HIS A ? n 
A 1  12 SER  12 12  12  SER SER A ? n 
A 1  13 ARG  13 13  13  ARG ARG A ? n 
A 1  14 PRO  14 14  14  PRO PRO A ? n 
A 1  15 TYR  15 15  15  TYR TYR A ? n 
A 1  16 MET  16 16  16  MET MET A ? n 
A 1  17 ALA  17 17  17  ALA ALA A ? n 
A 1  18 PHE  18 18  18  PHE PHE A ? n 
A 1  19 ILE  19 19  19  ILE ILE A ? n 
A 1  20 GLN  20 20  20  GLN GLN A ? n 
A 1  21 ASN  21 21  21  ASN ASN A ? n 
A 1  22 LYS  22 22  22  LYS LYS A ? n 
A 1  23 PHE  23 23  23  PHE PHE A ? n 
A 1  24 GLU  24 24  24  GLU GLU A ? n 
A 1  25 ALA  25 25  25  ALA ALA A ? n 
A 1  26 CYS  26 26  26  CYS CYS A ? n 
A 1  27 GLY  27 27  27  GLY GLY A ? n 
A 1  28 GLY  28 28  28  GLY GLY A ? n 
A 1  29 MET  29 29  29  MET MET A ? n 
A 1  30 LEU  30 30  30  LEU LEU A ? n 
A 1  31 ILE  31 31  31  ILE ILE A ? n 
A 1  32 ARG  32 32  32  ARG ARG A ? n 
A 1  33 ASP  33 33  33  ASP ASP A ? n 
A 1  34 ASP  34 34  34  ASP ASP A ? n 
A 1  35 TYR  35 35  35  TYR TYR A ? n 
A 1  36 ILE  36 36  36  ILE ILE A ? n 
A 1  37 LEU  37 37  37  LEU LEU A ? n 
A 1  38 THR  38 38  38  THR THR A ? n 
A 1  39 ALA  39 39  39  ALA ALA A ? n 
A 1  40 ALA  40 40  40  ALA ALA A ? n 
A 1  41 HIS  41 41  41  HIS HIS A ? n 
A 1  42 CYS  42 42  42  CYS CYS A ? n 
A 1  43 LEU  43 43  43  LEU LEU A ? n 
A 1  44 ARG  44 44  44  ARG ARG A ? n 
A 1  45 SER  45 45  45  SER SER A ? n 
A 1  46 HIS  46 46  46  HIS HIS A ? n 
A 1  47 PHE  47 47  47  PHE PHE A ? n 
A 1  48 GLU  48 48  48  GLU GLU A ? n 
A 1  49 VAL  49 49  49  VAL VAL A ? n 
A 1  50 VAL  50 50  50  VAL VAL A ? n 
A 1  51 LEU  51 51  51  LEU LEU A ? n 
A 1  52 GLY  52 52  52  GLY GLY A ? n 
A 1  53 ALA  53 53  53  ALA ALA A ? n 
A 1  54 HIS  54 54  54  HIS HIS A ? n 
A 1  55 ASN  55 55  55  ASN ASN A ? n 
A 1  56 ILE  56 56  56  ILE ILE A ? n 
A 1  57 SER  57 57  57  SER SER A ? n 
A 1  58 LYS  58 58  58  LYS LYS A ? n 
A 1  59 HIS  59 59  59  HIS HIS A ? n 
A 1  60 GLU  60 60  60  GLU GLU A ? n 
A 1  61 LYS  61 61  61  LYS LYS A ? n 
A 1  62 SER  62 62  62  SER SER A ? n 
A 1  63 GLN  63 63  63  GLN GLN A ? n 
A 1  64 GLN  64 64  64  GLN GLN A ? n 
A 1  65 ARG  65 65  65  ARG ARG A ? n 
A 1  66 ILE  66 66  66  ILE ILE A ? n 
A 1  67 GLN  67 67  67  GLN GLN A ? n 
A 1  68 VAL  68 68  68  VAL VAL A ? n 
A 1  69 LYS  69 69  69  LYS LYS A ? n 
A 1  70 LYS  70 70  70  LYS LYS A ? n 
A 1  71 HIS  71 71  71  HIS HIS A ? n 
A 1  72 ILE  72 72  72  ILE ILE A ? n 
A 1  73 GLN  73 73  73  GLN GLN A ? n 
A 1  74 HIS  74 74  74  HIS HIS A ? n 
A 1  75 PRO  75 75  75  PRO PRO A ? n 
A 1  76 MET  76 76  76  MET MET A ? n 
A 1  77 PHE  77 77  77  PHE PHE A ? n 
A 1  78 ASN  78 78  78  ASN ASN A ? n 
A 1  79 GLU  79 79  79  GLU GLU A ? n 
A 1  80 LYS  80 80  80  LYS LYS A ? n 
A 1  81 ASP  81 81  81  ASP ASP A ? n 
A 1  82 TYR  82 82  82  TYR TYR A ? n 
A 1  83 SER  83 83  83  SER SER A ? n 
A 1  84 TYR  84 84  84  TYR TYR A ? n 
A 1  85 ASP  85 85  85  ASP ASP A ? n 
A 1  86 ILE  86 86  86  ILE ILE A ? n 
A 1  87 MET  87 87  87  MET MET A ? n 
A 1  88 LEU  88 88  88  LEU LEU A ? n 
A 1  89 LEU  89 89  89  LEU LEU A ? n 
A 1  90 LYS  90 90  90  LYS LYS A ? n 
A 1  91 LEU  91 91  91  LEU LEU A ? n 
A 1  92 LYS  92 92  92  LYS LYS A ? n 
A 1  93 ASN  93 93  93  ASN ASN A ? n 
A 1  94 LYS  94 94  94  LYS LYS A ? n 
A 1  95 ALA  95 95  95  ALA ALA A ? n 
A 1  96 LYS  96 96  96  LYS LYS A ? n 
A 1  97 ILE  97 97  97  ILE ILE A ? n 
A 1  98 ASN  98 98  98  ASN ASN A ? n 
A 1  99 LYS  99 99  99  LYS LYS A ? n 
A 1 100 PHE 100 100 100 PHE PHE A ? n 
A 1 101 VAL 101 101 101 VAL VAL A ? n 
A 1 102 LYS 102 102 102 LYS LYS A ? n 
A 1 103 VAL 103 103 103 VAL VAL A ? n 
A 1 104 LEU 104 104 104 LEU LEU A ? n 
A 1 105 SER 105 105 105 SER SER A ? n 
A 1 106 LEU 106 106 106 LEU LEU A ? n 
A 1 107 PRO 107 107 107 PRO PRO A ? n 
A 1 108 LYS 108 108 108 LYS LYS A ? n 
A 1 109 GLU 109 109 109 GLU GLU A ? n 
A 1 110 LYS 110 110 110 LYS LYS A ? n 
A 1 111 LEU 111 111 111 LEU LEU A ? n 
A 1 112 PRO 112 112 112 PRO PRO A ? n 
A 1 113 GLU 113 113 113 GLU GLU A ? n 
A 1 114 ASN 114 114 114 ASN ASN A ? n 
A 1 115 VAL 115 115 115 VAL VAL A ? n 
A 1 116 LYS 116 116 116 LYS LYS A ? n 
A 1 117 CYS 117 117 117 CYS CYS A ? n 
A 1 118 SER 118 118 118 SER SER A ? n 
A 1 119 ILE 119 119 119 ILE ILE A ? n 
A 1 120 ALA 120 120 120 ALA ALA A ? n 
A 1 121 GLY 121 121 121 GLY GLY A ? n 
A 1 122 TRP 122 122 122 TRP TRP A ? n 
A 1 123 GLY 123 123 123 GLY GLY A ? n 
A 1 124 THR 124 124 124 THR THR A ? n 
A 1 125 LYS 125 125 125 LYS LYS A ? n 
A 1 126 GLU 126 126 126 GLU GLU A ? n 
A 1 127 SER 127 127 127 SER SER A ? n 
A 1 128 ASN 128 128 128 ASN ASN A ? n 
A 1 129 GLY 129 129 129 GLY GLY A ? n 
A 1 130 ASN 130 130 130 ASN ASN A ? n 
A 1 131 LYS 131 131 131 LYS LYS A ? n 
A 1 132 PRO 132 132 132 PRO PRO A ? n 
A 1 133 SER 133 133 133 SER SER A ? n 
A 1 134 ASP 134 134 134 ASP ASP A ? n 
A 1 135 VAL 135 135 135 VAL VAL A ? n 
A 1 136 LEU 136 136 136 LEU LEU A ? n 
A 1 137 GLU 137 137 137 GLU GLU A ? n 
A 1 138 GLU 138 138 138 GLU GLU A ? n 
A 1 139 VAL 139 139 139 VAL VAL A ? n 
A 1 140 THR 140 140 140 THR THR A ? n 
A 1 141 VAL 141 141 141 VAL VAL A ? n 
A 1 142 LYS 142 142 142 LYS LYS A ? n 
A 1 143 LEU 143 143 143 LEU LEU A ? n 
A 1 144 GLN 144 144 144 GLN GLN A ? n 
A 1 145 ASN 145 145 145 ASN ASN A ? n 
A 1 146 ASN 146 146 146 ASN ASN A ? n 
A 1 147 HIS 147 147 147 HIS HIS A ? n 
A 1 148 GLU 148 148 148 GLU GLU A ? n 
A 1 149 CYS 149 149 149 CYS CYS A ? n 
A 1 150 GLU 150 150 150 GLU GLU A ? n 
A 1 151 ARG 151 151 151 ARG ARG A ? n 
A 1 152 LYS 152 152 152 LYS LYS A ? n 
A 1 153 TRP 153 153 153 TRP TRP A ? n 
A 1 154 GLN 154 154 154 GLN GLN A ? n 
A 1 155 GLN 155 155 155 GLN GLN A ? n 
A 1 156 PHE 156 156 156 PHE PHE A ? n 
A 1 157 ASN 157 157 157 ASN ASN A ? n 
A 1 158 PRO 158 158 158 PRO PRO A ? n 
A 1 159 GLU 159 159 159 GLU GLU A ? n 
A 1 160 ARG 160 160 160 ARG ARG A ? n 
A 1 161 MET 161 161 161 MET MET A ? n 
A 1 162 PHE 162 162 162 PHE PHE A ? n 
A 1 163 CYS 163 163 163 CYS CYS A ? n 
A 1 164 SER 164 164 164 SER SER A ? n 
A 1 165 VAL 165 165 165 VAL VAL A ? n 
A 1 166 SER 166 166 166 SER SER A ? n 
A 1 167 ASP 167 167 167 ASP ASP A ? n 
A 1 168 GLY 168 168 168 GLY GLY A ? n 
A 1 169 LYS 169 169 169 LYS LYS A ? n 
A 1 170 HIS 170 170 170 HIS HIS A ? n 
A 1 171 ALA 171 171 171 ALA ALA A ? n 
A 1 172 PHE 172 172 172 PHE PHE A ? n 
A 1 173 CYS 173 173 173 CYS CYS A ? n 
A 1 174 ARG 174 174 174 ARG ARG A ? n 
A 1 175 GLY 175 175 175 GLY GLY A ? n 
A 1 176 ASP 176 176 176 ASP ASP A ? n 
A 1 177 SER 177 177 177 SER SER A ? n 
A 1 178 GLY 178 178 178 GLY GLY A ? n 
A 1 179 SER 179 179 179 SER SER A ? n 
A 1 180 PRO 180 180 180 PRO PRO A ? n 
A 1 181 LEU 181 181 181 LEU LEU A ? n 
A 1 182 ILE 182 182 182 ILE ILE A ? n 
A 1 183 CYS 183 183 183 CYS CYS A ? n 
A 1 184 ASN 184 184 184 ASN ASN A ? n 
A 1 185 THR 185 185 185 THR THR A ? n 
A 1 186 LYS 186 186 186 LYS LYS A ? n 
A 1 187 PRO 187 187 187 PRO PRO A ? n 
A 1 188 GLN 188 188 188 GLN GLN A ? n 
A 1 189 ALA 189 189 189 ALA ALA A ? n 
A 1 190 ILE 190 190 190 ILE ILE A ? n 
A 1 191 ALA 191 191 191 ALA ALA A ? n 
A 1 192 SER 192 192 192 SER SER A ? n 
A 1 193 TYR 193 193 193 TYR TYR A ? n 
A 1 194 THR 194 194 194 THR THR A ? n 
A 1 195 VAL 195 195 195 VAL VAL A ? n 
A 1 196 LYS 196 196 196 LYS LYS A ? n 
A 1 197 ASP 197 197 197 ASP ASP A ? n 
A 1 198 CYS 198 198 198 CYS CYS A ? n 
A 1 199 LEU 199 199 199 LEU LEU A ? n 
A 1 200 HIS 200 200 200 HIS HIS A ? n 
A 1 201 THR 201 201 201 THR THR A ? n 
A 1 202 HIS 202 202 202 HIS HIS A ? n 
A 1 203 PRO 203 203 203 PRO PRO A ? n 
A 1 204 GLN 204 204 204 GLN GLN A ? n 
A 1 205 VAL 205 205 205 VAL VAL A ? n 
A 1 206 PHE 206 206 206 PHE PHE A ? n 
A 1 207 VAL 207 207 207 VAL VAL A ? n 
A 1 208 LYS 208 208 208 LYS LYS A ? n 
A 1 209 ILE 209 209 209 ILE ILE A ? n 
A 1 210 SER 210 210 210 SER SER A ? n 
A 1 211 CYS 211 211 211 CYS CYS A ? n 
A 1 212 PHE 212 212 212 PHE PHE A ? n 
A 1 213 LEU 213 213 213 LEU LEU A ? n 
A 1 214 PRO 214 214 214 PRO PRO A ? n 
A 1 215 TRP 215 215 215 TRP TRP A ? n 
A 1 216 ILE 216 216 216 ILE ILE A ? n 
A 1 217 LYS 217 217 217 LYS LYS A ? n 
A 1 218 LYS 218 218 218 LYS LYS A ? n 
A 1 219 ASN 219 219 219 ASN ASN A ? n 
A 1 220 MET 220 220 220 MET MET A ? n 
A 1 221 VAL 221 221 221 VAL VAL A ? n 
# 
loop_
_atom_site.group_PDB 
_atom_site.id 
_atom_site.type_symbol 
_atom_site.label_atom_id 
_atom_site.label_alt_id 
_atom_site.label_comp_id 
_atom_site.label_asym_id 
_atom_site.label_entity_id 
_atom_site.label_seq_id 
_atom_site.pdbx_PDB_ins_code 
_atom_site.Cartn_x 
_atom_site.Cartn_y 
_atom_site.Cartn_z 
_atom_site.occupancy 
_atom_site.B_iso_or_equiv 
_atom_site.pdbx_formal_charge 
_atom_site.auth_seq_id 
_atom_site.auth_comp_id 
_atom_site.auth_asym_id 
_atom_site.auth_atom_id 
_atom_site.pdbx_PDB_model_num 
ATOM 1    N N   ? GLY A 1   1 ?   1.416 -11.596  -2.279 1.000 86.800 ? 1   GLY A N   1 
ATOM 2    C CA  ? GLY A 1   1 ?   2.135 -11.761  -1.026 1.000 86.800 ? 1   GLY A CA  1 
ATOM 3    C C   ? GLY A 1   1 ?   3.543 -11.198  -1.067 1.000 86.800 ? 1   GLY A C   1 
ATOM 4    O O   ? GLY A 1   1 ?   3.922 -10.530  -2.031 1.000 86.800 ? 1   GLY A O   1 
ATOM 5    N N   ? ILE A 1   2 ?   4.159 -11.263   0.174 1.000 92.840 ? 2   ILE A N   1 
ATOM 6    C CA  ? ILE A 1   2 ?   5.539 -10.822   0.347 1.000 92.840 ? 2   ILE A CA  1 
ATOM 7    C C   ? ILE A 1   2 ?   6.483 -12.014   0.203 1.000 92.840 ? 2   ILE A C   1 
ATOM 8    C CB  ? ILE A 1   2 ?   5.745 -10.138   1.717 1.000 92.840 ? 2   ILE A CB  1 
ATOM 9    O O   ? ILE A 1   2 ?   6.436 -12.952   1.002 1.000 92.840 ? 2   ILE A O   1 
ATOM 10   C CG1 ? ILE A 1   2 ?   4.751  -8.984   1.892 1.000 92.840 ? 2   ILE A CG1 1 
ATOM 11   C CG2 ? ILE A 1   2 ?   7.188  -9.645   1.862 1.000 92.840 ? 2   ILE A CG2 1 
ATOM 12   C CD1 ? ILE A 1   2 ?   4.852  -7.911   0.817 1.000 92.840 ? 2   ILE A CD1 1 
ATOM 13   N N   ? ILE A 1   3 ?   7.276 -12.012  -0.864 1.000 91.290 ? 3   ILE A N   1 
ATOM 14   C CA  ? ILE A 1   3 ?   8.262 -13.055  -1.122 1.000 91.290 ? 3   ILE A CA  1 
ATOM 15   C C   ? ILE A 1   3 ?   9.616 -12.637  -0.552 1.000 91.290 ? 3   ILE A C   1 
ATOM 16   C CB  ? ILE A 1   3 ?   8.386 -13.354  -2.633 1.000 91.290 ? 3   ILE A CB  1 
ATOM 17   O O   ? ILE A 1   3 ?  10.106 -11.543  -0.838 1.000 91.290 ? 3   ILE A O   1 
ATOM 18   C CG1 ? ILE A 1   3 ?   7.034 -13.800  -3.201 1.000 91.290 ? 3   ILE A CG1 1 
ATOM 19   C CG2 ? ILE A 1   3 ?   9.463 -14.413  -2.887 1.000 91.290 ? 3   ILE A CG2 1 
ATOM 20   C CD1 ? ILE A 1   3 ?   7.027 -13.978  -4.714 1.000 91.290 ? 3   ILE A CD1 1 
ATOM 21   N N   ? GLY A 1   4 ?  10.234 -13.628   0.234 1.000 90.600 ? 4   GLY A N   1 
ATOM 22   C CA  ? GLY A 1   4 ?  11.545 -13.337   0.793 1.000 90.600 ? 4   GLY A CA  1 
ATOM 23   C C   ? GLY A 1   4 ?  11.502 -12.328   1.925 1.000 90.600 ? 4   GLY A C   1 
ATOM 24   O O   ? GLY A 1   4 ?  12.527 -11.746   2.284 1.000 90.600 ? 4   GLY A O   1 
ATOM 25   N N   ? GLY A 1   5 ?  10.200 -11.956   2.453 1.000 92.050 ? 5   GLY A N   1 
ATOM 26   C CA  ? GLY A 1   5 ?  10.015 -11.036   3.564 1.000 92.050 ? 5   GLY A CA  1 
ATOM 27   C C   ? GLY A 1   5 ?  10.038 -11.722   4.917 1.000 92.050 ? 5   GLY A C   1 
ATOM 28   O O   ? GLY A 1   5 ?  10.210 -12.940   4.998 1.000 92.050 ? 5   GLY A O   1 
ATOM 29   N N   ? LYS A 1   6 ?   9.989 -10.983   5.921 1.000 95.300 ? 6   LYS A N   1 
ATOM 30   C CA  ? LYS A 1   6 ?   9.906 -11.456   7.299 1.000 95.300 ? 6   LYS A CA  1 
ATOM 31   C C   ? LYS A 1   6 ?   8.592 -11.029   7.949 1.000 95.300 ? 6   LYS A C   1 
ATOM 32   C CB  ? LYS A 1   6 ?  11.088 -10.936   8.118 1.000 95.300 ? 6   LYS A CB  1 
ATOM 33   O O   ? LYS A 1   6 ?   7.977 -10.047   7.528 1.000 95.300 ? 6   LYS A O   1 
ATOM 34   C CG  ? LYS A 1   6 ?  11.137  -9.421   8.243 1.000 95.300 ? 6   LYS A CG  1 
ATOM 35   C CD  ? LYS A 1   6 ?  12.384  -8.960   8.986 1.000 95.300 ? 6   LYS A CD  1 
ATOM 36   C CE  ? LYS A 1   6 ?  12.397  -7.450   9.177 1.000 95.300 ? 6   LYS A CE  1 
ATOM 37   N NZ  ? LYS A 1   6 ?  13.640  -6.988   9.864 1.000 95.300 ? 6   LYS A NZ  1 
ATOM 38   N N   ? VAL A 1   7 ?   8.239 -11.858   8.909 1.000 96.750 ? 7   VAL A N   1 
ATOM 39   C CA  ? VAL A 1   7 ?   7.041 -11.495   9.660 1.000 96.750 ? 7   VAL A CA  1 
ATOM 40   C C   ? VAL A 1   7 ?   7.225 -10.116  10.290 1.000 96.750 ? 7   VAL A C   1 
ATOM 41   C CB  ? VAL A 1   7 ?   6.716 -12.540  10.750 1.000 96.750 ? 7   VAL A CB  1 
ATOM 42   O O   ? VAL A 1   7 ?   8.244  -9.850  10.932 1.000 96.750 ? 7   VAL A O   1 
ATOM 43   C CG1 ? VAL A 1   7 ?   5.539 -12.077  11.607 1.000 96.750 ? 7   VAL A CG1 1 
ATOM 44   C CG2 ? VAL A 1   7 ?   6.418 -13.897  10.115 1.000 96.750 ? 7   VAL A CG2 1 
ATOM 45   N N   ? ALA A 1   8 ?   6.210  -9.235  10.028 1.000 96.890 ? 8   ALA A N   1 
ATOM 46   C CA  ? ALA A 1   8 ?   6.229  -7.908  10.639 1.000 96.890 ? 8   ALA A CA  1 
ATOM 47   C C   ? ALA A 1   8 ?   6.031  -7.997  12.149 1.000 96.890 ? 8   ALA A C   1 
ATOM 48   C CB  ? ALA A 1   8 ?   5.154  -7.021  10.016 1.000 96.890 ? 8   ALA A CB  1 
ATOM 49   O O   ? ALA A 1   8 ?   5.336  -8.890  12.640 1.000 96.890 ? 8   ALA A O   1 
ATOM 50   N N   ? LYS A 1   9 ?   6.766  -7.064  12.809 1.000 97.060 ? 9   LYS A N   1 
ATOM 51   C CA  ? LYS A 1   9 ?   6.453  -6.955  14.231 1.000 97.060 ? 9   LYS A CA  1 
ATOM 52   C C   ? LYS A 1   9 ?   4.963  -6.706  14.449 1.000 97.060 ? 9   LYS A C   1 
ATOM 53   C CB  ? LYS A 1   9 ?   7.272  -5.836  14.877 1.000 97.060 ? 9   LYS A CB  1 
ATOM 54   O O   ? LYS A 1   9 ?   4.371  -5.844  13.797 1.000 97.060 ? 9   LYS A O   1 
ATOM 55   C CG  ? LYS A 1   9 ?   7.112  -5.745  16.388 1.000 97.060 ? 9   LYS A CG  1 
ATOM 56   C CD  ? LYS A 1   9 ?   7.935  -4.603  16.969 1.000 97.060 ? 9   LYS A CD  1 
ATOM 57   C CE  ? LYS A 1   9 ?   7.691  -4.440  18.463 1.000 97.060 ? 9   LYS A CE  1 
ATOM 58   N NZ  ? LYS A 1   9 ?   8.478  -3.306  19.033 1.000 97.060 ? 9   LYS A NZ  1 
ATOM 59   N N   ? PRO A 1  10 ?   4.307  -7.547  15.255 1.000 96.670 ? 10  PRO A N   1 
ATOM 60   C CA  ? PRO A 1  10 ?   2.874  -7.346  15.483 1.000 96.670 ? 10  PRO A CA  1 
ATOM 61   C C   ? PRO A 1  10 ?   2.520  -5.886  15.761 1.000 96.670 ? 10  PRO A C   1 
ATOM 62   C CB  ? PRO A 1  10 ?   2.585  -8.220  16.706 1.000 96.670 ? 10  PRO A CB  1 
ATOM 63   O O   ? PRO A 1  10 ?   3.161  -5.240  16.595 1.000 96.670 ? 10  PRO A O   1 
ATOM 64   C CG  ? PRO A 1  10 ?   3.594  -9.321  16.635 1.000 96.670 ? 10  PRO A CG  1 
ATOM 65   C CD  ? PRO A 1  10 ?   4.886  -8.752  16.122 1.000 96.670 ? 10  PRO A CD  1 
ATOM 66   N N   ? HIS A 1  11 ?   1.538  -5.410  14.833 1.000 95.770 ? 11  HIS A N   1 
ATOM 67   C CA  ? HIS A 1  11 ?   0.904  -4.107  14.990 1.000 95.770 ? 11  HIS A CA  1 
ATOM 68   C C   ? HIS A 1  11 ?   1.893  -2.977  14.726 1.000 95.770 ? 11  HIS A C   1 
ATOM 69   C CB  ? HIS A 1  11 ?   0.309  -3.966  16.393 1.000 95.770 ? 11  HIS A CB  1 
ATOM 70   O O   ? HIS A 1  11 ?   1.687  -1.847  15.176 1.000 95.770 ? 11  HIS A O   1 
ATOM 71   C CG  ? HIS A 1  11 ?  -0.699  -5.020  16.726 1.000 95.770 ? 11  HIS A CG  1 
ATOM 72   C CD2 ? HIS A 1  11 ?  -1.966  -5.209  16.288 1.000 95.770 ? 11  HIS A CD2 1 
ATOM 73   N ND1 ? HIS A 1  11 ?  -0.442  -6.040  17.616 1.000 95.770 ? 11  HIS A ND1 1 
ATOM 74   C CE1 ? HIS A 1  11 ?  -1.511  -6.813  17.711 1.000 95.770 ? 11  HIS A CE1 1 
ATOM 75   N NE2 ? HIS A 1  11 ?  -2.450  -6.330  16.915 1.000 95.770 ? 11  HIS A NE2 1 
ATOM 76   N N   ? SER A 1  12 ?   3.011  -3.229  14.099 1.000 96.450 ? 12  SER A N   1 
ATOM 77   C CA  ? SER A 1  12 ?   3.987  -2.233  13.668 1.000 96.450 ? 12  SER A CA  1 
ATOM 78   C C   ? SER A 1  12 ?   3.516  -1.505  12.413 1.000 96.450 ? 12  SER A C   1 
ATOM 79   C CB  ? SER A 1  12 ?   5.343  -2.889  13.407 1.000 96.450 ? 12  SER A CB  1 
ATOM 80   O O   ? SER A 1  12 ?   4.065  -0.462  12.051 1.000 96.450 ? 12  SER A O   1 
ATOM 81   O OG  ? SER A 1  12 ?   5.244  -3.860  12.380 1.000 96.450 ? 12  SER A OG  1 
ATOM 82   N N   ? ARG A 1  13 ?   2.482  -1.934  11.761 1.000 96.890 ? 13  ARG A N   1 
ATOM 83   C CA  ? ARG A 1  13 ?   1.861  -1.327  10.588 1.000 96.890 ? 13  ARG A CA  1 
ATOM 84   C C   ? ARG A 1  13 ?   0.384  -1.041  10.837 1.000 96.890 ? 13  ARG A C   1 
ATOM 85   C CB  ? ARG A 1  13 ?   2.020  -2.233   9.365 1.000 96.890 ? 13  ARG A CB  1 
ATOM 86   O O   ? ARG A 1  13 ?  -0.486  -1.648  10.209 1.000 96.890 ? 13  ARG A O   1 
ATOM 87   C CG  ? ARG A 1  13 ?   3.461  -2.612   9.063 1.000 96.890 ? 13  ARG A CG  1 
ATOM 88   C CD  ? ARG A 1  13 ?   4.288  -1.403   8.650 1.000 96.890 ? 13  ARG A CD  1 
ATOM 89   N NE  ? ARG A 1  13 ?   5.642  -1.784   8.256 1.000 96.890 ? 13  ARG A NE  1 
ATOM 90   N NH1 ? ARG A 1  13 ?   6.530  -1.614  10.381 1.000 96.890 ? 13  ARG A NH1 1 
ATOM 91   N NH2 ? ARG A 1  13 ?   7.864  -2.232   8.622 1.000 96.890 ? 13  ARG A NH2 1 
ATOM 92   C CZ  ? ARG A 1  13 ?   6.676  -1.876   9.087 1.000 96.890 ? 13  ARG A CZ  1 
ATOM 93   N N   ? PRO A 1  14 ?   0.015  -0.102  11.663 1.000 97.230 ? 14  PRO A N   1 
ATOM 94   C CA  ? PRO A 1  14 ?  -1.352   0.116  12.141 1.000 97.230 ? 14  PRO A CA  1 
ATOM 95   C C   ? PRO A 1  14 ?  -2.254   0.750  11.084 1.000 97.230 ? 14  PRO A C   1 
ATOM 96   C CB  ? PRO A 1  14 ?  -1.163   1.058  13.333 1.000 97.230 ? 14  PRO A CB  1 
ATOM 97   O O   ? PRO A 1  14 ?  -3.471   0.828  11.271 1.000 97.230 ? 14  PRO A O   1 
ATOM 98   C CG  ? PRO A 1  14 ?   0.097   1.805  13.033 1.000 97.230 ? 14  PRO A CG  1 
ATOM 99   C CD  ? PRO A 1  14 ?   1.049   0.875  12.337 1.000 97.230 ? 14  PRO A CD  1 
ATOM 100  N N   ? TYR A 1  15 ?  -1.720   1.072   9.882 1.000 97.660 ? 15  TYR A N   1 
ATOM 101  C CA  ? TYR A 1  15 ?  -2.454   1.653   8.763 1.000 97.660 ? 15  TYR A CA  1 
ATOM 102  C C   ? TYR A 1  15 ?  -2.888   0.575   7.777 1.000 97.660 ? 15  TYR A C   1 
ATOM 103  C CB  ? TYR A 1  15 ?  -1.600   2.703   8.047 1.000 97.660 ? 15  TYR A CB  1 
ATOM 104  O O   ? TYR A 1  15 ?  -3.644   0.848   6.842 1.000 97.660 ? 15  TYR A O   1 
ATOM 105  C CG  ? TYR A 1  15 ?  -0.184   2.254   7.779 1.000 97.660 ? 15  TYR A CG  1 
ATOM 106  C CD1 ? TYR A 1  15 ?   0.866   2.671   8.595 1.000 97.660 ? 15  TYR A CD1 1 
ATOM 107  C CD2 ? TYR A 1  15 ?   0.108   1.413   6.711 1.000 97.660 ? 15  TYR A CD2 1 
ATOM 108  C CE1 ? TYR A 1  15 ?   2.173   2.261   8.352 1.000 97.660 ? 15  TYR A CE1 1 
ATOM 109  C CE2 ? TYR A 1  15 ?   1.411   0.997   6.458 1.000 97.660 ? 15  TYR A CE2 1 
ATOM 110  O OH  ? TYR A 1  15 ?   3.727   1.016   7.037 1.000 97.660 ? 15  TYR A OH  1 
ATOM 111  C CZ  ? TYR A 1  15 ?   2.435   1.425   7.283 1.000 97.660 ? 15  TYR A CZ  1 
ATOM 112  N N   ? MET A 1  16 ?  -2.351  -0.636   7.932 1.000 97.930 ? 16  MET A N   1 
ATOM 113  C CA  ? MET A 1  16 ?  -2.561  -1.705   6.960 1.000 97.930 ? 16  MET A CA  1 
ATOM 114  C C   ? MET A 1  16 ?  -4.018  -2.157   6.956 1.000 97.930 ? 16  MET A C   1 
ATOM 115  C CB  ? MET A 1  16 ?  -1.646  -2.893   7.261 1.000 97.930 ? 16  MET A CB  1 
ATOM 116  O O   ? MET A 1  16 ?  -4.623  -2.327   8.016 1.000 97.930 ? 16  MET A O   1 
ATOM 117  C CG  ? MET A 1  16 ?  -0.216  -2.703   6.780 1.000 97.930 ? 16  MET A CG  1 
ATOM 118  S SD  ? MET A 1  16 ?  -0.104  -2.541   4.955 1.000 97.930 ? 16  MET A SD  1 
ATOM 119  C CE  ? MET A 1  16 ?  -0.523  -4.235   4.458 1.000 97.930 ? 16  MET A CE  1 
ATOM 120  N N   ? ALA A 1  17 ?  -4.496  -2.282   5.750 1.000 97.590 ? 17  ALA A N   1 
ATOM 121  C CA  ? ALA A 1  17 ?  -5.861  -2.766   5.557 1.000 97.590 ? 17  ALA A CA  1 
ATOM 122  C C   ? ALA A 1  17 ?  -5.874  -4.068   4.761 1.000 97.590 ? 17  ALA A C   1 
ATOM 123  C CB  ? ALA A 1  17 ?  -6.706  -1.707   4.853 1.000 97.590 ? 17  ALA A CB  1 
ATOM 124  O O   ? ALA A 1  17 ?  -5.172  -4.195   3.755 1.000 97.590 ? 17  ALA A O   1 
ATOM 125  N N   ? PHE A 1  18 ?  -6.599  -4.980   5.272 1.000 97.030 ? 18  PHE A N   1 
ATOM 126  C CA  ? PHE A 1  18 ?  -6.906  -6.211   4.554 1.000 97.030 ? 18  PHE A CA  1 
ATOM 127  C C   ? PHE A 1  18 ?  -8.282  -6.130   3.904 1.000 97.030 ? 18  PHE A C   1 
ATOM 128  C CB  ? PHE A 1  18 ?  -6.841  -7.417   5.497 1.000 97.030 ? 18  PHE A CB  1 
ATOM 129  O O   ? PHE A 1  18 ?  -9.300  -6.072   4.597 1.000 97.030 ? 18  PHE A O   1 
ATOM 130  C CG  ? PHE A 1  18 ?  -7.101  -8.734   4.817 1.000 97.030 ? 18  PHE A CG  1 
ATOM 131  C CD1 ? PHE A 1  18 ?  -8.302  -9.406   5.008 1.000 97.030 ? 18  PHE A CD1 1 
ATOM 132  C CD2 ? PHE A 1  18 ?  -6.142  -9.301   3.987 1.000 97.030 ? 18  PHE A CD2 1 
ATOM 133  C CE1 ? PHE A 1  18 ?  -8.544 -10.626   4.380 1.000 97.030 ? 18  PHE A CE1 1 
ATOM 134  C CE2 ? PHE A 1  18 ?  -6.378 -10.519   3.356 1.000 97.030 ? 18  PHE A CE2 1 
ATOM 135  C CZ  ? PHE A 1  18 ?  -7.579 -11.180   3.555 1.000 97.030 ? 18  PHE A CZ  1 
ATOM 136  N N   ? ILE A 1  19 ?  -8.250  -6.064   2.566 1.000 95.870 ? 19  ILE A N   1 
ATOM 137  C CA  ? ILE A 1  19 ?  -9.482  -5.943   1.793 1.000 95.870 ? 19  ILE A CA  1 
ATOM 138  C C   ? ILE A 1  19 ?  -9.871  -7.306   1.226 1.000 95.870 ? 19  ILE A C   1 
ATOM 139  C CB  ? ILE A 1  19 ?  -9.335  -4.909   0.654 1.000 95.870 ? 19  ILE A CB  1 
ATOM 140  O O   ? ILE A 1  19 ?  -9.126  -7.893   0.439 1.000 95.870 ? 19  ILE A O   1 
ATOM 141  C CG1 ? ILE A 1  19 ?  -8.842  -3.568   1.209 1.000 95.870 ? 19  ILE A CG1 1 
ATOM 142  C CG2 ? ILE A 1  19 ? -10.660  -4.739  -0.095 1.000 95.870 ? 19  ILE A CG2 1 
ATOM 143  C CD1 ? ILE A 1  19 ?  -8.311  -2.616   0.147 1.000 95.870 ? 19  ILE A CD1 1 
ATOM 144  N N   ? GLN A 1  20 ? -10.907  -7.793   1.658 1.000 91.520 ? 20  GLN A N   1 
ATOM 145  C CA  ? GLN A 1  20 ? -11.218  -9.158   1.246 1.000 91.520 ? 20  GLN A CA  1 
ATOM 146  C C   ? GLN A 1  20 ? -12.692  -9.299   0.879 1.000 91.520 ? 20  GLN A C   1 
ATOM 147  C CB  ? GLN A 1  20 ? -10.855 -10.149   2.353 1.000 91.520 ? 20  GLN A CB  1 
ATOM 148  O O   ? GLN A 1  20 ? -13.547  -8.618   1.448 1.000 91.520 ? 20  GLN A O   1 
ATOM 149  C CG  ? GLN A 1  20 ? -11.749 -10.053   3.582 1.000 91.520 ? 20  GLN A CG  1 
ATOM 150  C CD  ? GLN A 1  20 ? -11.389 -11.068   4.650 1.000 91.520 ? 20  GLN A CD  1 
ATOM 151  N NE2 ? GLN A 1  20 ? -12.042 -10.973   5.803 1.000 91.520 ? 20  GLN A NE2 1 
ATOM 152  O OE1 ? GLN A 1  20 ? -10.530 -11.931   4.441 1.000 91.520 ? 20  GLN A OE1 1 
ATOM 153  N N   ? ASN A 1  21 ? -12.841 -10.157  -0.185 1.000 85.050 ? 21  ASN A N   1 
ATOM 154  C CA  ? ASN A 1  21 ? -14.137 -10.775  -0.445 1.000 85.050 ? 21  ASN A CA  1 
ATOM 155  C C   ? ASN A 1  21 ? -14.054 -12.298  -0.384 1.000 85.050 ? 21  ASN A C   1 
ATOM 156  C CB  ? ASN A 1  21 ? -14.682 -10.327  -1.803 1.000 85.050 ? 21  ASN A CB  1 
ATOM 157  O O   ? ASN A 1  21 ? -13.069 -12.851   0.107 1.000 85.050 ? 21  ASN A O   1 
ATOM 158  C CG  ? ASN A 1  21 ? -13.891 -10.895  -2.966 1.000 85.050 ? 21  ASN A CG  1 
ATOM 159  N ND2 ? ASN A 1  21 ? -14.163 -10.398  -4.167 1.000 85.050 ? 21  ASN A ND2 1 
ATOM 160  O OD1 ? ASN A 1  21 ? -13.042 -11.772  -2.786 1.000 85.050 ? 21  ASN A OD1 1 
ATOM 161  N N   ? LYS A 1  22 ? -15.111 -13.003  -0.705 1.000 75.840 ? 22  LYS A N   1 
ATOM 162  C CA  ? LYS A 1  22 ? -15.209 -14.455  -0.592 1.000 75.840 ? 22  LYS A CA  1 
ATOM 163  C C   ? LYS A 1  22 ? -14.107 -15.144  -1.392 1.000 75.840 ? 22  LYS A C   1 
ATOM 164  C CB  ? LYS A 1  22 ? -16.580 -14.940  -1.066 1.000 75.840 ? 22  LYS A CB  1 
ATOM 165  O O   ? LYS A 1  22 ? -13.586 -16.181  -0.975 1.000 75.840 ? 22  LYS A O   1 
ATOM 166  C CG  ? LYS A 1  22 ? -17.705 -14.679  -0.075 1.000 75.840 ? 22  LYS A CG  1 
ATOM 167  C CD  ? LYS A 1  22 ? -19.022 -15.278  -0.553 1.000 75.840 ? 22  LYS A CD  1 
ATOM 168  C CE  ? LYS A 1  22 ? -20.158 -14.980   0.416 1.000 75.840 ? 22  LYS A CE  1 
ATOM 169  N NZ  ? LYS A 1  22 ? -21.456 -15.540  -0.064 1.000 75.840 ? 22  LYS A NZ  1 
ATOM 170  N N   ? PHE A 1  23 ? -13.408 -14.487  -2.397 1.000 75.630 ? 23  PHE A N   1 
ATOM 171  C CA  ? PHE A 1  23 ? -12.565 -15.220  -3.335 1.000 75.630 ? 23  PHE A CA  1 
ATOM 172  C C   ? PHE A 1  23 ? -11.196 -14.563  -3.459 1.000 75.630 ? 23  PHE A C   1 
ATOM 173  C CB  ? PHE A 1  23 ? -13.235 -15.302  -4.711 1.000 75.630 ? 23  PHE A CB  1 
ATOM 174  O O   ? PHE A 1  23 ? -10.223 -15.212  -3.849 1.000 75.630 ? 23  PHE A O   1 
ATOM 175  C CG  ? PHE A 1  23 ? -14.582 -15.973  -4.691 1.000 75.630 ? 23  PHE A CG  1 
ATOM 176  C CD1 ? PHE A 1  23 ? -14.690 -17.338  -4.458 1.000 75.630 ? 23  PHE A CD1 1 
ATOM 177  C CD2 ? PHE A 1  23 ? -15.740 -15.237  -4.905 1.000 75.630 ? 23  PHE A CD2 1 
ATOM 178  C CE1 ? PHE A 1  23 ? -15.936 -17.962  -4.440 1.000 75.630 ? 23  PHE A CE1 1 
ATOM 179  C CE2 ? PHE A 1  23 ? -16.988 -15.853  -4.888 1.000 75.630 ? 23  PHE A CE2 1 
ATOM 180  C CZ  ? PHE A 1  23 ? -17.084 -17.216  -4.656 1.000 75.630 ? 23  PHE A CZ  1 
ATOM 181  N N   ? GLU A 1  24 ? -11.051 -13.296  -3.086 1.000 82.640 ? 24  GLU A N   1 
ATOM 182  C CA  ? GLU A 1  24 ?  -9.812 -12.584  -3.383 1.000 82.640 ? 24  GLU A CA  1 
ATOM 183  C C   ? GLU A 1  24 ?  -9.488 -11.563  -2.296 1.000 82.640 ? 24  GLU A C   1 
ATOM 184  C CB  ? GLU A 1  24 ?  -9.904 -11.890  -4.745 1.000 82.640 ? 24  GLU A CB  1 
ATOM 185  O O   ? GLU A 1  24 ? -10.390 -11.049  -1.631 1.000 82.640 ? 24  GLU A O   1 
ATOM 186  C CG  ? GLU A 1  24 ? -10.027 -12.852  -5.918 1.000 82.640 ? 24  GLU A CG  1 
ATOM 187  C CD  ? GLU A 1  24 ? -10.075 -12.152  -7.266 1.000 82.640 ? 24  GLU A CD  1 
ATOM 188  O OE1 ? GLU A 1  24 ?  -9.871 -12.820  -8.305 1.000 82.640 ? 24  GLU A OE1 1 
ATOM 189  O OE2 ? GLU A 1  24 ? -10.319 -10.924  -7.284 1.000 82.640 ? 24  GLU A OE2 1 
ATOM 190  N N   ? ALA A 1  25 ?  -8.177 -11.349  -2.111 1.000 91.170 ? 25  ALA A N   1 
ATOM 191  C CA  ? ALA A 1  25 ?  -7.720 -10.379  -1.120 1.000 91.170 ? 25  ALA A CA  1 
ATOM 192  C C   ? ALA A 1  25 ?  -6.797  -9.341  -1.754 1.000 91.170 ? 25  ALA A C   1 
ATOM 193  C CB  ? ALA A 1  25 ?  -7.008 -11.088   0.030 1.000 91.170 ? 25  ALA A CB  1 
ATOM 194  O O   ? ALA A 1  25 ?  -6.055  -9.650  -2.689 1.000 91.170 ? 25  ALA A O   1 
ATOM 195  N N   ? CYS A 1  26 ?  -6.955  -8.082  -1.256 1.000 95.750 ? 26  CYS A N   1 
ATOM 196  C CA  ? CYS A 1  26 ?  -6.057  -6.976  -1.567 1.000 95.750 ? 26  CYS A CA  1 
ATOM 197  C C   ? CYS A 1  26 ?  -5.614  -6.259  -0.297 1.000 95.750 ? 26  CYS A C   1 
ATOM 198  C CB  ? CYS A 1  26 ?  -6.735  -5.985  -2.513 1.000 95.750 ? 26  CYS A CB  1 
ATOM 199  O O   ? CYS A 1  26 ?  -6.192  -6.465   0.771 1.000 95.750 ? 26  CYS A O   1 
ATOM 200  S SG  ? CYS A 1  26 ?  -6.816  -6.551  -4.226 1.000 95.750 ? 26  CYS A SG  1 
ATOM 201  N N   ? GLY A 1  27 ?  -4.603  -5.538  -0.502 1.000 96.680 ? 27  GLY A N   1 
ATOM 202  C CA  ? GLY A 1  27 ?  -4.184  -4.651   0.572 1.000 96.680 ? 27  GLY A CA  1 
ATOM 203  C C   ? GLY A 1  27 ?  -4.690  -3.231   0.404 1.000 96.680 ? 27  GLY A C   1 
ATOM 204  O O   ? GLY A 1  27 ?  -5.346  -2.913  -0.590 1.000 96.680 ? 27  GLY A O   1 
ATOM 205  N N   ? GLY A 1  28 ?  -4.452  -2.383   1.353 1.000 97.620 ? 28  GLY A N   1 
ATOM 206  C CA  ? GLY A 1  28 ?  -4.775  -0.965   1.365 1.000 97.620 ? 28  GLY A CA  1 
ATOM 207  C C   ? GLY A 1  28 ?  -4.232  -0.240   2.583 1.000 97.620 ? 28  GLY A C   1 
ATOM 208  O O   ? GLY A 1  28 ?  -3.547  -0.839   3.414 1.000 97.620 ? 28  GLY A O   1 
ATOM 209  N N   ? MET A 1  29 ?  -4.456   1.066   2.582 1.000 97.980 ? 29  MET A N   1 
ATOM 210  C CA  ? MET A 1  29 ?  -4.012   1.847   3.732 1.000 97.980 ? 29  MET A CA  1 
ATOM 211  C C   ? MET A 1  29 ?  -5.086   2.840   4.163 1.000 97.980 ? 29  MET A C   1 
ATOM 212  C CB  ? MET A 1  29 ?  -2.713   2.588   3.411 1.000 97.980 ? 29  MET A CB  1 
ATOM 213  O O   ? MET A 1  29 ?  -5.745   3.453   3.320 1.000 97.980 ? 29  MET A O   1 
ATOM 214  C CG  ? MET A 1  29 ?  -2.880   3.706   2.394 1.000 97.980 ? 29  MET A CG  1 
ATOM 215  S SD  ? MET A 1  29 ?  -1.297   4.552   2.014 1.000 97.980 ? 29  MET A SD  1 
ATOM 216  C CE  ? MET A 1  29 ?  -1.818   5.593   0.622 1.000 97.980 ? 29  MET A CE  1 
ATOM 217  N N   ? LEU A 1  30 ?  -5.287   2.908   5.454 1.000 98.260 ? 30  LEU A N   1 
ATOM 218  C CA  ? LEU A 1  30 ?  -6.203   3.870   6.058 1.000 98.260 ? 30  LEU A CA  1 
ATOM 219  C C   ? LEU A 1  30 ?  -5.631   5.282   5.989 1.000 98.260 ? 30  LEU A C   1 
ATOM 220  C CB  ? LEU A 1  30 ?  -6.492   3.494   7.514 1.000 98.260 ? 30  LEU A CB  1 
ATOM 221  O O   ? LEU A 1  30 ?  -4.588   5.564   6.583 1.000 98.260 ? 30  LEU A O   1 
ATOM 222  C CG  ? LEU A 1  30 ?  -7.569   4.315   8.225 1.000 98.260 ? 30  LEU A CG  1 
ATOM 223  C CD1 ? LEU A 1  30 ?  -8.929   4.077   7.577 1.000 98.260 ? 30  LEU A CD1 1 
ATOM 224  C CD2 ? LEU A 1  30 ?  -7.611   3.971   9.710 1.000 98.260 ? 30  LEU A CD2 1 
ATOM 225  N N   ? ILE A 1  31 ?  -6.348   6.237   5.251 1.000 97.340 ? 31  ILE A N   1 
ATOM 226  C CA  ? ILE A 1  31 ?  -5.797   7.566   5.009 1.000 97.340 ? 31  ILE A CA  1 
ATOM 227  C C   ? ILE A 1  31 ?  -6.693   8.621   5.653 1.000 97.340 ? 31  ILE A C   1 
ATOM 228  C CB  ? ILE A 1  31 ?  -5.639   7.845   3.497 1.000 97.340 ? 31  ILE A CB  1 
ATOM 229  O O   ? ILE A 1  31 ?  -6.329   9.798   5.718 1.000 97.340 ? 31  ILE A O   1 
ATOM 230  C CG1 ? ILE A 1  31 ?  -6.983   7.672   2.780 1.000 97.340 ? 31  ILE A CG1 1 
ATOM 231  C CG2 ? ILE A 1  31 ?  -4.571   6.934   2.888 1.000 97.340 ? 31  ILE A CG2 1 
ATOM 232  C CD1 ? ILE A 1  31 ?  -7.009   8.241   1.368 1.000 97.340 ? 31  ILE A CD1 1 
ATOM 233  N N   ? ARG A 1  32 ?  -7.784   8.204   6.235 1.000 96.540 ? 32  ARG A N   1 
ATOM 234  C CA  ? ARG A 1  32 ?  -8.806   8.871   7.036 1.000 96.540 ? 32  ARG A CA  1 
ATOM 235  C C   ? ARG A 1  32 ?  -9.627   7.859   7.828 1.000 96.540 ? 32  ARG A C   1 
ATOM 236  C CB  ? ARG A 1  32 ?  -9.725   9.709   6.145 1.000 96.540 ? 32  ARG A CB  1 
ATOM 237  O O   ? ARG A 1  32 ?  -9.651   6.673   7.494 1.000 96.540 ? 32  ARG A O   1 
ATOM 238  C CG  ? ARG A 1  32 ? -10.607  10.682   6.912 1.000 96.540 ? 32  ARG A CG  1 
ATOM 239  C CD  ? ARG A 1  32 ? -11.316  11.655   5.981 1.000 96.540 ? 32  ARG A CD  1 
ATOM 240  N NE  ? ARG A 1  32 ? -12.312  10.980   5.154 1.000 96.540 ? 32  ARG A NE  1 
ATOM 241  N NH1 ? ARG A 1  32 ? -13.215  12.925   4.292 1.000 96.540 ? 32  ARG A NH1 1 
ATOM 242  N NH2 ? ARG A 1  32 ? -14.055  10.887   3.660 1.000 96.540 ? 32  ARG A NH2 1 
ATOM 243  C CZ  ? ARG A 1  32 ? -13.192  11.599   4.370 1.000 96.540 ? 32  ARG A CZ  1 
ATOM 244  N N   ? ASP A 1  33 ? -10.238   8.205   8.926 1.000 96.880 ? 33  ASP A N   1 
ATOM 245  C CA  ? ASP A 1  33 ? -10.885   7.228   9.796 1.000 96.880 ? 33  ASP A CA  1 
ATOM 246  C C   ? ASP A 1  33 ? -12.069   6.566   9.095 1.000 96.880 ? 33  ASP A C   1 
ATOM 247  C CB  ? ASP A 1  33 ? -11.346   7.890  11.097 1.000 96.880 ? 33  ASP A CB  1 
ATOM 248  O O   ? ASP A 1  33 ? -12.684   5.646   9.639 1.000 96.880 ? 33  ASP A O   1 
ATOM 249  C CG  ? ASP A 1  33 ? -12.259   9.080  10.864 1.000 96.880 ? 33  ASP A CG  1 
ATOM 250  O OD1 ? ASP A 1  33 ? -12.660   9.325   9.706 1.000 96.880 ? 33  ASP A OD1 1 
ATOM 251  O OD2 ? ASP A 1  33 ? -12.579   9.782  11.848 1.000 96.880 ? 33  ASP A OD2 1 
ATOM 252  N N   ? ASP A 1  34 ? -12.304   7.014   7.807 1.000 97.730 ? 34  ASP A N   1 
ATOM 253  C CA  ? ASP A 1  34 ? -13.398   6.394   7.065 1.000 97.730 ? 34  ASP A CA  1 
ATOM 254  C C   ? ASP A 1  34 ? -13.012   6.163   5.606 1.000 97.730 ? 34  ASP A C   1 
ATOM 255  C CB  ? ASP A 1  34 ? -14.658   7.260   7.145 1.000 97.730 ? 34  ASP A CB  1 
ATOM 256  O O   ? ASP A 1  34 ? -13.872   5.888   4.767 1.000 97.730 ? 34  ASP A O   1 
ATOM 257  C CG  ? ASP A 1  34 ? -14.441   8.671   6.628 1.000 97.730 ? 34  ASP A CG  1 
ATOM 258  O OD1 ? ASP A 1  34 ? -13.276   9.071   6.416 1.000 97.730 ? 34  ASP A OD1 1 
ATOM 259  O OD2 ? ASP A 1  34 ? -15.445   9.391   6.435 1.000 97.730 ? 34  ASP A OD2 1 
ATOM 260  N N   ? TYR A 1  35 ? -11.715   6.427   5.287 1.000 98.060 ? 35  TYR A N   1 
ATOM 261  C CA  ? TYR A 1  35 ? -11.280   6.244   3.907 1.000 98.060 ? 35  TYR A CA  1 
ATOM 262  C C   ? TYR A 1  35 ? -10.037   5.364   3.840 1.000 98.060 ? 35  TYR A C   1 
ATOM 263  C CB  ? TYR A 1  35 ? -10.997   7.597   3.247 1.000 98.060 ? 35  TYR A CB  1 
ATOM 264  O O   ? TYR A 1  35 ?  -9.094   5.550   4.612 1.000 98.060 ? 35  TYR A O   1 
ATOM 265  C CG  ? TYR A 1  35 ? -12.212   8.227   2.611 1.000 98.060 ? 35  TYR A CG  1 
ATOM 266  C CD1 ? TYR A 1  35 ? -12.456   8.092   1.246 1.000 98.060 ? 35  TYR A CD1 1 
ATOM 267  C CD2 ? TYR A 1  35 ? -13.117   8.959   3.371 1.000 98.060 ? 35  TYR A CD2 1 
ATOM 268  C CE1 ? TYR A 1  35 ? -13.573   8.672   0.654 1.000 98.060 ? 35  TYR A CE1 1 
ATOM 269  C CE2 ? TYR A 1  35 ? -14.238   9.544   2.790 1.000 98.060 ? 35  TYR A CE2 1 
ATOM 270  O OH  ? TYR A 1  35 ? -15.564   9.972   0.853 1.000 98.060 ? 35  TYR A OH  1 
ATOM 271  C CZ  ? TYR A 1  35 ? -14.457   9.395   1.433 1.000 98.060 ? 35  TYR A CZ  1 
ATOM 272  N N   ? ILE A 1  36 ? -10.081   4.387   2.865 1.000 98.160 ? 36  ILE A N   1 
ATOM 273  C CA  ? ILE A 1  36 ?  -8.977   3.495   2.530 1.000 98.160 ? 36  ILE A CA  1 
ATOM 274  C C   ? ILE A 1  36 ?  -8.494   3.783   1.110 1.000 98.160 ? 36  ILE A C   1 
ATOM 275  C CB  ? ILE A 1  36 ?  -9.387   2.012   2.666 1.000 98.160 ? 36  ILE A CB  1 
ATOM 276  O O   ? ILE A 1  36 ?  -9.303   3.951   0.194 1.000 98.160 ? 36  ILE A O   1 
ATOM 277  C CG1 ? ILE A 1  36 ?  -9.813   1.705   4.106 1.000 98.160 ? 36  ILE A CG1 1 
ATOM 278  C CG2 ? ILE A 1  36 ?  -8.244   1.093   2.225 1.000 98.160 ? 36  ILE A CG2 1 
ATOM 279  C CD1 ? ILE A 1  36 ?  -8.672   1.754   5.113 1.000 98.160 ? 36  ILE A CD1 1 
ATOM 280  N N   ? LEU A 1  37 ?  -7.245   3.896   0.991 1.000 98.220 ? 37  LEU A N   1 
ATOM 281  C CA  ? LEU A 1  37 ?  -6.623   3.987  -0.326 1.000 98.220 ? 37  LEU A CA  1 
ATOM 282  C C   ? LEU A 1  37 ?  -6.141   2.618  -0.794 1.000 98.220 ? 37  LEU A C   1 
ATOM 283  C CB  ? LEU A 1  37 ?  -5.452   4.972  -0.299 1.000 98.220 ? 37  LEU A CB  1 
ATOM 284  O O   ? LEU A 1  37 ?  -5.446   1.914  -0.057 1.000 98.220 ? 37  LEU A O   1 
ATOM 285  C CG  ? LEU A 1  37 ?  -4.848   5.344  -1.654 1.000 98.220 ? 37  LEU A CG  1 
ATOM 286  C CD1 ? LEU A 1  37 ?  -5.889   6.040  -2.525 1.000 98.220 ? 37  LEU A CD1 1 
ATOM 287  C CD2 ? LEU A 1  37 ?  -3.621   6.229  -1.468 1.000 98.220 ? 37  LEU A CD2 1 
ATOM 288  N N   ? THR A 1  38 ?  -6.477   2.196  -2.059 1.000 98.120 ? 38  THR A N   1 
ATOM 289  C CA  ? THR A 1  38 ?  -6.115   0.892  -2.604 1.000 98.120 ? 38  THR A CA  1 
ATOM 290  C C   ? THR A 1  38 ?  -6.015   0.951  -4.125 1.000 98.120 ? 38  THR A C   1 
ATOM 291  C CB  ? THR A 1  38 ?  -7.135  -0.186  -2.195 1.000 98.120 ? 38  THR A CB  1 
ATOM 292  O O   ? THR A 1  38 ?  -6.098   2.029  -4.717 1.000 98.120 ? 38  THR A O   1 
ATOM 293  C CG2 ? THR A 1  38 ?  -8.462   0.007  -2.921 1.000 98.120 ? 38  THR A CG2 1 
ATOM 294  O OG1 ? THR A 1  38 ?  -6.610  -1.480  -2.519 1.000 98.120 ? 38  THR A OG1 1 
ATOM 295  N N   ? ALA A 1  39 ?  -5.721  -0.148  -4.711 1.000 97.760 ? 39  ALA A N   1 
ATOM 296  C CA  ? ALA A 1  39 ?  -5.605  -0.204  -6.166 1.000 97.760 ? 39  ALA A CA  1 
ATOM 297  C C   ? ALA A 1  39 ?  -6.975  -0.368  -6.819 1.000 97.760 ? 39  ALA A C   1 
ATOM 298  C CB  ? ALA A 1  39 ?  -4.680  -1.344  -6.584 1.000 97.760 ? 39  ALA A CB  1 
ATOM 299  O O   ? ALA A 1  39 ?  -7.815  -1.127  -6.331 1.000 97.760 ? 39  ALA A O   1 
ATOM 300  N N   ? ALA A 1  40 ?  -7.174   0.337  -7.960 1.000 97.360 ? 40  ALA A N   1 
ATOM 301  C CA  ? ALA A 1  40 ?  -8.441   0.300  -8.686 1.000 97.360 ? 40  ALA A CA  1 
ATOM 302  C C   ? ALA A 1  40 ?  -8.738  -1.106  -9.198 1.000 97.360 ? 40  ALA A C   1 
ATOM 303  C CB  ? ALA A 1  40 ?  -8.418   1.292  -9.846 1.000 97.360 ? 40  ALA A CB  1 
ATOM 304  O O   ? ALA A 1  40 ?  -9.900  -1.509  -9.286 1.000 97.360 ? 40  ALA A O   1 
ATOM 305  N N   ? HIS A 1  41 ?  -7.721  -1.816  -9.524 1.000 95.610 ? 41  HIS A N   1 
ATOM 306  C CA  ? HIS A 1  41 ?  -7.915  -3.149 -10.083 1.000 95.610 ? 41  HIS A CA  1 
ATOM 307  C C   ? HIS A 1  41 ?  -8.357  -4.138  -9.010 1.000 95.610 ? 41  HIS A C   1 
ATOM 308  C CB  ? HIS A 1  41 ?  -6.630  -3.640 -10.752 1.000 95.610 ? 41  HIS A CB  1 
ATOM 309  O O   ? HIS A 1  41 ?  -8.733  -5.270  -9.321 1.000 95.610 ? 41  HIS A O   1 
ATOM 310  C CG  ? HIS A 1  41 ?  -5.574  -4.069  -9.783 1.000 95.610 ? 41  HIS A CG  1 
ATOM 311  C CD2 ? HIS A 1  41 ?  -5.396  -5.236  -9.121 1.000 95.610 ? 41  HIS A CD2 1 
ATOM 312  N ND1 ? HIS A 1  41 ?  -4.541  -3.243  -9.396 1.000 95.610 ? 41  HIS A ND1 1 
ATOM 313  C CE1 ? HIS A 1  41 ?  -3.770  -3.888  -8.536 1.000 95.610 ? 41  HIS A CE1 1 
ATOM 314  N NE2 ? HIS A 1  41 ?  -4.267  -5.099  -8.352 1.000 95.610 ? 41  HIS A NE2 1 
ATOM 315  N N   ? CYS A 1  42 ?  -8.459  -3.650  -7.763 1.000 94.940 ? 42  CYS A N   1 
ATOM 316  C CA  ? CYS A 1  42 ?  -8.890  -4.474  -6.639 1.000 94.940 ? 42  CYS A CA  1 
ATOM 317  C C   ? CYS A 1  42 ? -10.411  -4.506  -6.538 1.000 94.940 ? 42  CYS A C   1 
ATOM 318  C CB  ? CYS A 1  42 ?  -8.295  -3.952  -5.332 1.000 94.940 ? 42  CYS A CB  1 
ATOM 319  O O   ? CYS A 1  42 ? -10.967  -5.218  -5.700 1.000 94.940 ? 42  CYS A O   1 
ATOM 320  S SG  ? CYS A 1  42 ?  -6.563  -4.403  -5.090 1.000 94.940 ? 42  CYS A SG  1 
ATOM 321  N N   ? LEU A 1  43 ? -11.035  -3.649  -7.370 1.000 93.390 ? 43  LEU A N   1 
ATOM 322  C CA  ? LEU A 1  43 ? -12.489  -3.534  -7.326 1.000 93.390 ? 43  LEU A CA  1 
ATOM 323  C C   ? LEU A 1  43 ? -13.149  -4.888  -7.566 1.000 93.390 ? 43  LEU A C   1 
ATOM 324  C CB  ? LEU A 1  43 ? -12.979  -2.523  -8.366 1.000 93.390 ? 43  LEU A CB  1 
ATOM 325  O O   ? LEU A 1  43 ? -12.874  -5.547  -8.571 1.000 93.390 ? 43  LEU A O   1 
ATOM 326  C CG  ? LEU A 1  43 ? -14.490  -2.304  -8.439 1.000 93.390 ? 43  LEU A CG  1 
ATOM 327  C CD1 ? LEU A 1  43 ? -15.005  -1.718  -7.128 1.000 93.390 ? 43  LEU A CD1 1 
ATOM 328  C CD2 ? LEU A 1  43 ? -14.843  -1.395  -9.611 1.000 93.390 ? 43  LEU A CD2 1 
ATOM 329  N N   ? ARG A 1  44 ? -14.021  -5.250  -6.591 1.000 86.480 ? 44  ARG A N   1 
ATOM 330  C CA  ? ARG A 1  44 ? -14.877  -6.430  -6.657 1.000 86.480 ? 44  ARG A CA  1 
ATOM 331  C C   ? ARG A 1  44 ? -16.243  -6.152  -6.038 1.000 86.480 ? 44  ARG A C   1 
ATOM 332  C CB  ? ARG A 1  44 ? -14.214  -7.616  -5.952 1.000 86.480 ? 44  ARG A CB  1 
ATOM 333  O O   ? ARG A 1  44 ? -16.486  -5.058  -5.524 1.000 86.480 ? 44  ARG A O   1 
ATOM 334  C CG  ? ARG A 1  44 ? -12.842  -7.970  -6.501 1.000 86.480 ? 44  ARG A CG  1 
ATOM 335  C CD  ? ARG A 1  44 ? -12.930  -8.563  -7.900 1.000 86.480 ? 44  ARG A CD  1 
ATOM 336  N NE  ? ARG A 1  44 ? -11.629  -9.029  -8.372 1.000 86.480 ? 44  ARG A NE  1 
ATOM 337  N NH1 ? ARG A 1  44 ? -11.132  -7.100  -9.543 1.000 86.480 ? 44  ARG A NH1 1 
ATOM 338  N NH2 ? ARG A 1  44 ?  -9.644  -8.844  -9.512 1.000 86.480 ? 44  ARG A NH2 1 
ATOM 339  C CZ  ? ARG A 1  44 ? -10.805  -8.323  -9.141 1.000 86.480 ? 44  ARG A CZ  1 
ATOM 340  N N   ? SER A 1  45 ? -17.143  -7.285  -5.995 1.000 85.380 ? 45  SER A N   1 
ATOM 341  C CA  ? SER A 1  45 ? -18.465  -7.098  -5.405 1.000 85.380 ? 45  SER A CA  1 
ATOM 342  C C   ? SER A 1  45 ? -18.445  -7.374  -3.906 1.000 85.380 ? 45  SER A C   1 
ATOM 343  C CB  ? SER A 1  45 ? -19.490  -8.006  -6.086 1.000 85.380 ? 45  SER A CB  1 
ATOM 344  O O   ? SER A 1  45 ? -17.760  -8.291  -3.447 1.000 85.380 ? 45  SER A O   1 
ATOM 345  O OG  ? SER A 1  45 ? -19.141  -9.370  -5.922 1.000 85.380 ? 45  SER A OG  1 
ATOM 346  N N   ? HIS A 1  46 ? -18.991  -6.493  -3.019 1.000 83.700 ? 46  HIS A N   1 
ATOM 347  C CA  ? HIS A 1  46 ? -19.198  -6.672  -1.587 1.000 83.700 ? 46  HIS A CA  1 
ATOM 348  C C   ? HIS A 1  46 ? -17.883  -6.965  -0.872 1.000 83.700 ? 46  HIS A C   1 
ATOM 349  C CB  ? HIS A 1  46 ? -20.200  -7.798  -1.326 1.000 83.700 ? 46  HIS A CB  1 
ATOM 350  O O   ? HIS A 1  46 ? -17.515  -8.128  -0.694 1.000 83.700 ? 46  HIS A O   1 
ATOM 351  C CG  ? HIS A 1  46 ? -21.541  -7.564  -1.946 1.000 83.700 ? 46  HIS A CG  1 
ATOM 352  C CD2 ? HIS A 1  46 ? -22.187  -8.218  -2.939 1.000 83.700 ? 46  HIS A CD2 1 
ATOM 353  N ND1 ? HIS A 1  46 ? -22.377  -6.544  -1.547 1.000 83.700 ? 46  HIS A ND1 1 
ATOM 354  C CE1 ? HIS A 1  46 ? -23.484  -6.583  -2.269 1.000 83.700 ? 46  HIS A CE1 1 
ATOM 355  N NE2 ? HIS A 1  46 ? -23.394  -7.589  -3.122 1.000 83.700 ? 46  HIS A NE2 1 
ATOM 356  N N   ? PHE A 1  47 ? -17.223  -5.880  -0.321 1.000 88.540 ? 47  PHE A N   1 
ATOM 357  C CA  ? PHE A 1  47 ? -15.933  -5.982   0.350 1.000 88.540 ? 47  PHE A CA  1 
ATOM 358  C C   ? PHE A 1  47 ? -16.073  -5.692   1.840 1.000 88.540 ? 47  PHE A C   1 
ATOM 359  C CB  ? PHE A 1  47 ? -14.920  -5.020  -0.279 1.000 88.540 ? 47  PHE A CB  1 
ATOM 360  O O   ? PHE A 1  47 ? -16.998  -4.991   2.257 1.000 88.540 ? 47  PHE A O   1 
ATOM 361  C CG  ? PHE A 1  47 ? -14.789  -5.167  -1.771 1.000 88.540 ? 47  PHE A CG  1 
ATOM 362  C CD1 ? PHE A 1  47 ? -13.862  -6.047  -2.317 1.000 88.540 ? 47  PHE A CD1 1 
ATOM 363  C CD2 ? PHE A 1  47 ? -15.592  -4.426  -2.627 1.000 88.540 ? 47  PHE A CD2 1 
ATOM 364  C CE1 ? PHE A 1  47 ? -13.738  -6.186  -3.697 1.000 88.540 ? 47  PHE A CE1 1 
ATOM 365  C CE2 ? PHE A 1  47 ? -15.473  -4.559  -4.008 1.000 88.540 ? 47  PHE A CE2 1 
ATOM 366  C CZ  ? PHE A 1  47 ? -14.545  -5.439  -4.541 1.000 88.540 ? 47  PHE A CZ  1 
ATOM 367  N N   ? GLU A 1  48 ? -15.276  -6.317   2.567 1.000 94.650 ? 48  GLU A N   1 
ATOM 368  C CA  ? GLU A 1  48 ? -15.013  -5.965   3.960 1.000 94.650 ? 48  GLU A CA  1 
ATOM 369  C C   ? GLU A 1  48 ? -13.550  -5.584   4.166 1.000 94.650 ? 48  GLU A C   1 
ATOM 370  C CB  ? GLU A 1  48 ? -15.391  -7.122   4.888 1.000 94.650 ? 48  GLU A CB  1 
ATOM 371  O O   ? GLU A 1  48 ? -12.661  -6.138   3.516 1.000 94.650 ? 48  GLU A O   1 
ATOM 372  C CG  ? GLU A 1  48 ? -15.238  -6.800   6.367 1.000 94.650 ? 48  GLU A CG  1 
ATOM 373  C CD  ? GLU A 1  48 ? -15.562  -7.976   7.274 1.000 94.650 ? 48  GLU A CD  1 
ATOM 374  O OE1 ? GLU A 1  48 ? -14.770  -8.945   7.318 1.000 94.650 ? 48  GLU A OE1 1 
ATOM 375  O OE2 ? GLU A 1  48 ? -16.616  -7.928   7.946 1.000 94.650 ? 48  GLU A OE2 1 
ATOM 376  N N   ? VAL A 1  49 ? -13.428  -4.607   5.029 1.000 96.970 ? 49  VAL A N   1 
ATOM 377  C CA  ? VAL A 1  49 ? -12.073  -4.194   5.377 1.000 96.970 ? 49  VAL A CA  1 
ATOM 378  C C   ? VAL A 1  49 ? -11.749  -4.631   6.804 1.000 96.970 ? 49  VAL A C   1 
ATOM 379  C CB  ? VAL A 1  49 ? -11.890  -2.667   5.232 1.000 96.970 ? 49  VAL A CB  1 
ATOM 380  O O   ? VAL A 1  49 ? -12.568  -4.466   7.711 1.000 96.970 ? 49  VAL A O   1 
ATOM 381  C CG1 ? VAL A 1  49 ? -10.535  -2.230   5.785 1.000 96.970 ? 49  VAL A CG1 1 
ATOM 382  C CG2 ? VAL A 1  49 ? -12.034  -2.249   3.770 1.000 96.970 ? 49  VAL A CG2 1 
ATOM 383  N N   ? VAL A 1  50 ? -10.610  -5.286   6.946 1.000 97.190 ? 50  VAL A N   1 
ATOM 384  C CA  ? VAL A 1  50 ? -10.116  -5.647   8.271 1.000 97.190 ? 50  VAL A CA  1 
ATOM 385  C C   ? VAL A 1  50 ?  -8.937  -4.752   8.645 1.000 97.190 ? 50  VAL A C   1 
ATOM 386  C CB  ? VAL A 1  50 ?  -9.697  -7.133   8.334 1.000 97.190 ? 50  VAL A CB  1 
ATOM 387  O O   ? VAL A 1  50 ?  -7.929  -4.712   7.935 1.000 97.190 ? 50  VAL A O   1 
ATOM 388  C CG1 ? VAL A 1  50 ?  -9.237  -7.505   9.743 1.000 97.190 ? 50  VAL A CG1 1 
ATOM 389  C CG2 ? VAL A 1  50 ? -10.851  -8.031   7.891 1.000 97.190 ? 50  VAL A CG2 1 
ATOM 390  N N   ? LEU A 1  51 ?  -9.075  -3.981   9.776 1.000 98.000 ? 51  LEU A N   1 
ATOM 391  C CA  ? LEU A 1  51 ?  -8.032  -3.129  10.337 1.000 98.000 ? 51  LEU A CA  1 
ATOM 392  C C   ? LEU A 1  51 ?  -7.566  -3.658  11.689 1.000 98.000 ? 51  LEU A C   1 
ATOM 393  C CB  ? LEU A 1  51 ?  -8.535  -1.691  10.484 1.000 98.000 ? 51  LEU A CB  1 
ATOM 394  O O   ? LEU A 1  51 ?  -8.303  -4.381  12.364 1.000 98.000 ? 51  LEU A O   1 
ATOM 395  C CG  ? LEU A 1  51 ?  -8.850  -0.946   9.186 1.000 98.000 ? 51  LEU A CG  1 
ATOM 396  C CD1 ? LEU A 1  51 ?  -9.783   0.228   9.461 1.000 98.000 ? 51  LEU A CD1 1 
ATOM 397  C CD2 ? LEU A 1  51 ?  -7.566  -0.470   8.517 1.000 98.000 ? 51  LEU A CD2 1 
ATOM 398  N N   ? GLY A 1  52 ?  -6.285  -3.353  12.041 1.000 97.330 ? 52  GLY A N   1 
ATOM 399  C CA  ? GLY A 1  52 ?  -5.790  -3.681  13.368 1.000 97.330 ? 52  GLY A CA  1 
ATOM 400  C C   ? GLY A 1  52 ?  -5.377  -5.134  13.508 1.000 97.330 ? 52  GLY A C   1 
ATOM 401  O O   ? GLY A 1  52 ?  -5.138  -5.613  14.619 1.000 97.330 ? 52  GLY A O   1 
ATOM 402  N N   ? ALA A 1  53 ?  -5.244  -5.860  12.332 1.000 96.680 ? 53  ALA A N   1 
ATOM 403  C CA  ? ALA A 1  53 ?  -4.904  -7.281  12.341 1.000 96.680 ? 53  ALA A CA  1 
ATOM 404  C C   ? ALA A 1  53 ?  -3.415  -7.491  12.082 1.000 96.680 ? 53  ALA A C   1 
ATOM 405  C CB  ? ALA A 1  53 ?  -5.733  -8.033  11.302 1.000 96.680 ? 53  ALA A CB  1 
ATOM 406  O O   ? ALA A 1  53 ?  -2.839  -6.861  11.192 1.000 96.680 ? 53  ALA A O   1 
ATOM 407  N N   ? HIS A 1  54 ?  -2.754  -8.316  12.886 1.000 97.390 ? 54  HIS A N   1 
ATOM 408  C CA  ? HIS A 1  54 ?  -1.438  -8.861  12.573 1.000 97.390 ? 54  HIS A CA  1 
ATOM 409  C C   ? HIS A 1  54 ?  -1.550 -10.247  11.948 1.000 97.390 ? 54  HIS A C   1 
ATOM 410  C CB  ? HIS A 1  54 ?  -0.570  -8.921  13.832 1.000 97.390 ? 54  HIS A CB  1 
ATOM 411  O O   ? HIS A 1  54 ?  -0.800 -10.581  11.028 1.000 97.390 ? 54  HIS A O   1 
ATOM 412  C CG  ? HIS A 1  54 ?   0.798  -9.476  13.591 1.000 97.390 ? 54  HIS A CG  1 
ATOM 413  C CD2 ? HIS A 1  54 ?   1.375 -10.630  14.003 1.000 97.390 ? 54  HIS A CD2 1 
ATOM 414  N ND1 ? HIS A 1  54 ?   1.748  -8.816  12.842 1.000 97.390 ? 54  HIS A ND1 1 
ATOM 415  C CE1 ? HIS A 1  54 ?   2.853  -9.541  12.804 1.000 97.390 ? 54  HIS A CE1 1 
ATOM 416  N NE2 ? HIS A 1  54 ?   2.653 -10.647  13.501 1.000 97.390 ? 54  HIS A NE2 1 
ATOM 417  N N   ? ASN A 1  55 ?  -2.456 -11.025  12.455 1.000 96.740 ? 55  ASN A N   1 
ATOM 418  C CA  ? ASN A 1  55 ?  -2.815 -12.356  11.976 1.000 96.740 ? 55  ASN A CA  1 
ATOM 419  C C   ? ASN A 1  55 ?  -4.288 -12.433  11.585 1.000 96.740 ? 55  ASN A C   1 
ATOM 420  C CB  ? ASN A 1  55 ?  -2.491 -13.412  13.035 1.000 96.740 ? 55  ASN A CB  1 
ATOM 421  O O   ? ASN A 1  55 ?  -5.166 -12.431  12.450 1.000 96.740 ? 55  ASN A O   1 
ATOM 422  C CG  ? ASN A 1  55 ?  -2.631 -14.828  12.509 1.000 96.740 ? 55  ASN A CG  1 
ATOM 423  N ND2 ? ASN A 1  55 ?  -1.805 -15.734  13.020 1.000 96.740 ? 55  ASN A ND2 1 
ATOM 424  O OD1 ? ASN A 1  55 ?  -3.472 -15.104  11.651 1.000 96.740 ? 55  ASN A OD1 1 
ATOM 425  N N   ? ILE A 1  56 ?  -4.533 -12.632  10.305 1.000 94.590 ? 56  ILE A N   1 
ATOM 426  C CA  ? ILE A 1  56 ?  -5.897 -12.520   9.801 1.000 94.590 ? 56  ILE A CA  1 
ATOM 427  C C   ? ILE A 1  56 ?  -6.663 -13.808  10.093 1.000 94.590 ? 56  ILE A C   1 
ATOM 428  C CB  ? ILE A 1  56 ?  -5.917 -12.217   8.286 1.000 94.590 ? 56  ILE A CB  1 
ATOM 429  O O   ? ILE A 1  56 ?  -7.895 -13.829  10.047 1.000 94.590 ? 56  ILE A O   1 
ATOM 430  C CG1 ? ILE A 1  56 ?  -5.042 -13.223   7.529 1.000 94.590 ? 56  ILE A CG1 1 
ATOM 431  C CG2 ? ILE A 1  56 ?  -5.459 -10.781   8.016 1.000 94.590 ? 56  ILE A CG2 1 
ATOM 432  C CD1 ? ILE A 1  56 ?  -5.593 -14.642   7.523 1.000 94.590 ? 56  ILE A CD1 1 
ATOM 433  N N   ? SER A 1  57 ?  -6.039 -14.864  10.469 1.000 92.540 ? 57  SER A N   1 
ATOM 434  C CA  ? SER A 1  57 ?  -6.675 -16.147  10.748 1.000 92.540 ? 57  SER A CA  1 
ATOM 435  C C   ? SER A 1  57 ?  -7.084 -16.255  12.213 1.000 92.540 ? 57  SER A C   1 
ATOM 436  C CB  ? SER A 1  57 ?  -5.738 -17.300  10.386 1.000 92.540 ? 57  SER A CB  1 
ATOM 437  O O   ? SER A 1  57 ?  -7.860 -17.138  12.583 1.000 92.540 ? 57  SER A O   1 
ATOM 438  O OG  ? SER A 1  57 ?  -4.564 -17.262  11.179 1.000 92.540 ? 57  SER A OG  1 
ATOM 439  N N   ? LYS A 1  58 ?  -6.614 -15.258  13.050 1.000 94.200 ? 58  LYS A N   1 
ATOM 440  C CA  ? LYS A 1  58 ?  -6.939 -15.257  14.473 1.000 94.200 ? 58  LYS A CA  1 
ATOM 441  C C   ? LYS A 1  58 ?  -7.907 -14.128  14.815 1.000 94.200 ? 58  LYS A C   1 
ATOM 442  C CB  ? LYS A 1  58 ?  -5.668 -15.132  15.315 1.000 94.200 ? 58  LYS A CB  1 
ATOM 443  O O   ? LYS A 1  58 ?  -7.876 -13.066  14.189 1.000 94.200 ? 58  LYS A O   1 
ATOM 444  C CG  ? LYS A 1  58 ?  -4.730 -16.325  15.201 1.000 94.200 ? 58  LYS A CG  1 
ATOM 445  C CD  ? LYS A 1  58 ?  -3.570 -16.219  16.183 1.000 94.200 ? 58  LYS A CD  1 
ATOM 446  C CE  ? LYS A 1  58 ?  -2.658 -17.436  16.104 1.000 94.200 ? 58  LYS A CE  1 
ATOM 447  N NZ  ? LYS A 1  58 ?  -1.497 -17.318  17.036 1.000 94.200 ? 58  LYS A NZ  1 
ATOM 448  N N   ? HIS A 1  59 ?  -8.817 -14.451  15.704 1.000 91.680 ? 59  HIS A N   1 
ATOM 449  C CA  ? HIS A 1  59 ?  -9.653 -13.392  16.255 1.000 91.680 ? 59  HIS A CA  1 
ATOM 450  C C   ? HIS A 1  59 ?  -8.873 -12.533  17.245 1.000 91.680 ? 59  HIS A C   1 
ATOM 451  C CB  ? HIS A 1  59 ? -10.889 -13.984  16.935 1.000 91.680 ? 59  HIS A CB  1 
ATOM 452  O O   ? HIS A 1  59 ?  -8.738 -12.895  18.416 1.000 91.680 ? 59  HIS A O   1 
ATOM 453  C CG  ? HIS A 1  59 ? -11.905 -12.960  17.331 1.000 91.680 ? 59  HIS A CG  1 
ATOM 454  C CD2 ? HIS A 1  59 ? -12.315 -12.540  18.551 1.000 91.680 ? 59  HIS A CD2 1 
ATOM 455  N ND1 ? HIS A 1  59 ? -12.633 -12.239  16.409 1.000 91.680 ? 59  HIS A ND1 1 
ATOM 456  C CE1 ? HIS A 1  59 ? -13.449 -11.416  17.047 1.000 91.680 ? 59  HIS A CE1 1 
ATOM 457  N NE2 ? HIS A 1  59 ? -13.275 -11.579  18.348 1.000 91.680 ? 59  HIS A NE2 1 
ATOM 458  N N   ? GLU A 1  60 ?  -8.359 -11.432  16.810 1.000 94.980 ? 60  GLU A N   1 
ATOM 459  C CA  ? GLU A 1  60 ?  -7.609 -10.501  17.648 1.000 94.980 ? 60  GLU A CA  1 
ATOM 460  C C   ? GLU A 1  60 ?  -8.508  -9.387  18.178 1.000 94.980 ? 60  GLU A C   1 
ATOM 461  C CB  ? GLU A 1  60 ?  -6.435  -9.903  16.870 1.000 94.980 ? 60  GLU A CB  1 
ATOM 462  O O   ? GLU A 1  60 ?  -9.388  -8.900  17.464 1.000 94.980 ? 60  GLU A O   1 
ATOM 463  C CG  ? GLU A 1  60 ?  -5.419 -10.935  16.400 1.000 94.980 ? 60  GLU A CG  1 
ATOM 464  C CD  ? GLU A 1  60 ?  -4.292 -10.335  15.575 1.000 94.980 ? 60  GLU A CD  1 
ATOM 465  O OE1 ? GLU A 1  60 ?  -3.207 -10.954  15.488 1.000 94.980 ? 60  GLU A OE1 1 
ATOM 466  O OE2 ? GLU A 1  60 ?  -4.494  -9.236  15.012 1.000 94.980 ? 60  GLU A OE2 1 
ATOM 467  N N   ? LYS A 1  61 ?  -8.402  -9.106  19.406 1.000 95.560 ? 61  LYS A N   1 
ATOM 468  C CA  ? LYS A 1  61 ?  -9.213  -8.043  19.993 1.000 95.560 ? 61  LYS A CA  1 
ATOM 469  C C   ? LYS A 1  61 ?  -8.980  -6.715  19.278 1.000 95.560 ? 61  LYS A C   1 
ATOM 470  C CB  ? LYS A 1  61 ?  -8.907  -7.896  21.485 1.000 95.560 ? 61  LYS A CB  1 
ATOM 471  O O   ? LYS A 1  61 ?  -9.848  -5.840  19.285 1.000 95.560 ? 61  LYS A O   1 
ATOM 472  C CG  ? LYS A 1  61 ?  -9.405  -9.055  22.336 1.000 95.560 ? 61  LYS A CG  1 
ATOM 473  C CD  ? LYS A 1  61 ?  -9.163  -8.804  23.819 1.000 95.560 ? 61  LYS A CD  1 
ATOM 474  C CE  ? LYS A 1  61 ?  -9.644  -9.971  24.670 1.000 95.560 ? 61  LYS A CE  1 
ATOM 475  N NZ  ? LYS A 1  61 ?  -9.384  -9.741  26.123 1.000 95.560 ? 61  LYS A NZ  1 
ATOM 476  N N   ? SER A 1  62 ?  -7.895  -6.568  18.682 1.000 96.250 ? 62  SER A N   1 
ATOM 477  C CA  ? SER A 1  62 ?  -7.460  -5.348  18.011 1.000 96.250 ? 62  SER A CA  1 
ATOM 478  C C   ? SER A 1  62 ?  -8.154  -5.179  16.664 1.000 96.250 ? 62  SER A C   1 
ATOM 479  C CB  ? SER A 1  62 ?  -5.943  -5.356  17.814 1.000 96.250 ? 62  SER A CB  1 
ATOM 480  O O   ? SER A 1  62 ?  -8.181  -4.080  16.106 1.000 96.250 ? 62  SER A O   1 
ATOM 481  O OG  ? SER A 1  62 ?  -5.542  -6.471  17.038 1.000 96.250 ? 62  SER A OG  1 
ATOM 482  N N   ? GLN A 1  63 ?  -8.748  -6.298  16.047 1.000 96.320 ? 63  GLN A N   1 
ATOM 483  C CA  ? GLN A 1  63 ?  -9.280  -6.282  14.688 1.000 96.320 ? 63  GLN A CA  1 
ATOM 484  C C   ? GLN A 1  63 ? -10.619  -5.553  14.630 1.000 96.320 ? 63  GLN A C   1 
ATOM 485  C CB  ? GLN A 1  63 ?  -9.435  -7.708  14.155 1.000 96.320 ? 63  GLN A CB  1 
ATOM 486  O O   ? GLN A 1  63 ? -11.459  -5.715  15.516 1.000 96.320 ? 63  GLN A O   1 
ATOM 487  C CG  ? GLN A 1  63 ?  -8.112  -8.421  13.913 1.000 96.320 ? 63  GLN A CG  1 
ATOM 488  C CD  ? GLN A 1  63 ?  -8.294  -9.854  13.450 1.000 96.320 ? 63  GLN A CD  1 
ATOM 489  N NE2 ? GLN A 1  63 ?  -7.187 -10.528  13.157 1.000 96.320 ? 63  GLN A NE2 1 
ATOM 490  O OE1 ? GLN A 1  63 ?  -9.420 -10.352  13.357 1.000 96.320 ? 63  GLN A OE1 1 
ATOM 491  N N   ? GLN A 1  64 ? -10.775  -4.741  13.636 1.000 97.180 ? 64  GLN A N   1 
ATOM 492  C CA  ? GLN A 1  64 ? -12.029  -4.109  13.241 1.000 97.180 ? 64  GLN A CA  1 
ATOM 493  C C   ? GLN A 1  64 ? -12.442  -4.536  11.835 1.000 97.180 ? 64  GLN A C   1 
ATOM 494  C CB  ? GLN A 1  64 ? -11.910  -2.586  13.314 1.000 97.180 ? 64  GLN A CB  1 
ATOM 495  O O   ? GLN A 1  64 ? -11.681  -4.365  10.881 1.000 97.180 ? 64  GLN A O   1 
ATOM 496  C CG  ? GLN A 1  64 ? -11.337  -2.076  14.629 1.000 97.180 ? 64  GLN A CG  1 
ATOM 497  C CD  ? GLN A 1  64 ? -11.165  -0.569  14.649 1.000 97.180 ? 64  GLN A CD  1 
ATOM 498  N NE2 ? GLN A 1  64 ? -10.088  -0.103  15.273 1.000 97.180 ? 64  GLN A NE2 1 
ATOM 499  O OE1 ? GLN A 1  64 ? -11.993   0.171  14.109 1.000 97.180 ? 64  GLN A OE1 1 
ATOM 500  N N   ? ARG A 1  65 ? -13.553  -5.215  11.763 1.000 96.530 ? 65  ARG A N   1 
ATOM 501  C CA  ? ARG A 1  65 ? -14.102  -5.568  10.457 1.000 96.530 ? 65  ARG A CA  1 
ATOM 502  C C   ? ARG A 1  65 ? -15.216  -4.607  10.054 1.000 96.530 ? 65  ARG A C   1 
ATOM 503  C CB  ? ARG A 1  65 ? -14.627  -7.005  10.465 1.000 96.530 ? 65  ARG A CB  1 
ATOM 504  O O   ? ARG A 1  65 ? -16.213  -4.471  10.766 1.000 96.530 ? 65  ARG A O   1 
ATOM 505  C CG  ? ARG A 1  65 ? -13.543  -8.055  10.649 1.000 96.530 ? 65  ARG A CG  1 
ATOM 506  C CD  ? ARG A 1  65 ? -14.127  -9.457  10.749 1.000 96.530 ? 65  ARG A CD  1 
ATOM 507  N NE  ? ARG A 1  65 ? -13.085 -10.465  10.922 1.000 96.530 ? 65  ARG A NE  1 
ATOM 508  N NH1 ? ARG A 1  65 ? -12.688 -10.742   8.663 1.000 96.530 ? 65  ARG A NH1 1 
ATOM 509  N NH2 ? ARG A 1  65 ? -11.495 -11.956  10.199 1.000 96.530 ? 65  ARG A NH2 1 
ATOM 510  C CZ  ? ARG A 1  65 ? -12.425 -11.052   9.928 1.000 96.530 ? 65  ARG A CZ  1 
ATOM 511  N N   ? ILE A 1  66 ? -14.992  -3.922   8.969 1.000 97.090 ? 66  ILE A N   1 
ATOM 512  C CA  ? ILE A 1  66 ? -15.886  -2.841   8.568 1.000 97.090 ? 66  ILE A CA  1 
ATOM 513  C C   ? ILE A 1  66 ? -16.302  -3.030   7.111 1.000 97.090 ? 66  ILE A C   1 
ATOM 514  C CB  ? ILE A 1  66 ? -15.224  -1.459   8.761 1.000 97.090 ? 66  ILE A CB  1 
ATOM 515  O O   ? ILE A 1  66 ? -15.455  -3.230   6.237 1.000 97.090 ? 66  ILE A O   1 
ATOM 516  C CG1 ? ILE A 1  66 ? -14.660  -1.331  10.181 1.000 97.090 ? 66  ILE A CG1 1 
ATOM 517  C CG2 ? ILE A 1  66 ? -16.222  -0.336   8.465 1.000 97.090 ? 66  ILE A CG2 1 
ATOM 518  C CD1 ? ILE A 1  66 ? -13.832  -0.073  10.408 1.000 97.090 ? 66  ILE A CD1 1 
ATOM 519  N N   ? GLN A 1  67 ? -17.639  -2.915   6.845 1.000 96.570 ? 67  GLN A N   1 
ATOM 520  C CA  ? GLN A 1  67 ? -18.134  -2.992   5.475 1.000 96.570 ? 67  GLN A CA  1 
ATOM 521  C C   ? GLN A 1  67 ? -17.792  -1.725   4.695 1.000 96.570 ? 67  GLN A C   1 
ATOM 522  C CB  ? GLN A 1  67 ? -19.645  -3.225   5.461 1.000 96.570 ? 67  GLN A CB  1 
ATOM 523  O O   ? GLN A 1  67 ? -17.706  -0.639   5.271 1.000 96.570 ? 67  GLN A O   1 
ATOM 524  C CG  ? GLN A 1  67 ? -20.068  -4.554   6.072 1.000 96.570 ? 67  GLN A CG  1 
ATOM 525  C CD  ? GLN A 1  67 ? -19.571  -5.749   5.281 1.000 96.570 ? 67  GLN A CD  1 
ATOM 526  N NE2 ? GLN A 1  67 ? -19.060  -6.755   5.983 1.000 96.570 ? 67  GLN A NE2 1 
ATOM 527  O OE1 ? GLN A 1  67 ? -19.646  -5.769   4.048 1.000 96.570 ? 67  GLN A OE1 1 
ATOM 528  N N   ? VAL A 1  68 ? -17.649  -1.950   3.392 1.000 96.060 ? 68  VAL A N   1 
ATOM 529  C CA  ? VAL A 1  68 ? -17.403  -0.829   2.491 1.000 96.060 ? 68  VAL A CA  1 
ATOM 530  C C   ? VAL A 1  68 ? -18.733  -0.247   2.017 1.000 96.060 ? 68  VAL A C   1 
ATOM 531  C CB  ? VAL A 1  68 ? -16.544  -1.253   1.279 1.000 96.060 ? 68  VAL A CB  1 
ATOM 532  O O   ? VAL A 1  68 ? -19.601  -0.977   1.533 1.000 96.060 ? 68  VAL A O   1 
ATOM 533  C CG1 ? VAL A 1  68 ? -16.441  -0.114   0.266 1.000 96.060 ? 68  VAL A CG1 1 
ATOM 534  C CG2 ? VAL A 1  68 ? -15.155  -1.693   1.737 1.000 96.060 ? 68  VAL A CG2 1 
ATOM 535  N N   ? LYS A 1  69 ? -18.888   1.086   2.260 1.000 95.170 ? 69  LYS A N   1 
ATOM 536  C CA  ? LYS A 1  69 ? -20.094   1.811   1.873 1.000 95.170 ? 69  LYS A CA  1 
ATOM 537  C C   ? LYS A 1  69 ? -20.083   2.141   0.383 1.000 95.170 ? 69  LYS A C   1 
ATOM 538  C CB  ? LYS A 1  69 ? -20.236   3.095   2.693 1.000 95.170 ? 69  LYS A CB  1 
ATOM 539  O O   ? LYS A 1  69 ? -21.090   1.963  -0.305 1.000 95.170 ? 69  LYS A O   1 
ATOM 540  C CG  ? LYS A 1  69 ? -21.466   3.919   2.344 1.000 95.170 ? 69  LYS A CG  1 
ATOM 541  C CD  ? LYS A 1  69 ? -21.572   5.162   3.218 1.000 95.170 ? 69  LYS A CD  1 
ATOM 542  C CE  ? LYS A 1  69 ? -22.796   5.995   2.861 1.000 95.170 ? 69  LYS A CE  1 
ATOM 543  N NZ  ? LYS A 1  69 ? -22.930   7.191   3.746 1.000 95.170 ? 69  LYS A NZ  1 
ATOM 544  N N   ? LYS A 1  70 ? -18.956   2.619  -0.043 1.000 95.260 ? 70  LYS A N   1 
ATOM 545  C CA  ? LYS A 1  70 ? -18.815   3.116  -1.408 1.000 95.260 ? 70  LYS A CA  1 
ATOM 546  C C   ? LYS A 1  70 ? -17.388   2.928  -1.916 1.000 95.260 ? 70  LYS A C   1 
ATOM 547  C CB  ? LYS A 1  70 ? -19.209   4.592  -1.486 1.000 95.260 ? 70  LYS A CB  1 
ATOM 548  O O   ? LYS A 1  70 ? -16.429   3.059  -1.152 1.000 95.260 ? 70  LYS A O   1 
ATOM 549  C CG  ? LYS A 1  70 ? -19.184   5.166  -2.895 1.000 95.260 ? 70  LYS A CG  1 
ATOM 550  C CD  ? LYS A 1  70 ? -19.592   6.633  -2.908 1.000 95.260 ? 70  LYS A CD  1 
ATOM 551  C CE  ? LYS A 1  70 ? -19.542   7.216  -4.314 1.000 95.260 ? 70  LYS A CE  1 
ATOM 552  N NZ  ? LYS A 1  70 ? -19.998   8.638  -4.341 1.000 95.260 ? 70  LYS A NZ  1 
ATOM 553  N N   ? HIS A 1  71 ? -17.250   2.489  -3.193 1.000 95.320 ? 71  HIS A N   1 
ATOM 554  C CA  ? HIS A 1  71 ? -15.954   2.483  -3.861 1.000 95.320 ? 71  HIS A CA  1 
ATOM 555  C C   ? HIS A 1  71 ? -15.889   3.550  -4.948 1.000 95.320 ? 71  HIS A C   1 
ATOM 556  C CB  ? HIS A 1  71 ? -15.666   1.105  -4.459 1.000 95.320 ? 71  HIS A CB  1 
ATOM 557  O O   ? HIS A 1  71 ? -16.850   3.738  -5.698 1.000 95.320 ? 71  HIS A O   1 
ATOM 558  C CG  ? HIS A 1  71 ? -16.745   0.609  -5.369 1.000 95.320 ? 71  HIS A CG  1 
ATOM 559  C CD2 ? HIS A 1  71 ? -17.651  -0.385  -5.213 1.000 95.320 ? 71  HIS A CD2 1 
ATOM 560  N ND1 ? HIS A 1  71 ? -16.978   1.154  -6.613 1.000 95.320 ? 71  HIS A ND1 1 
ATOM 561  C CE1 ? HIS A 1  71 ? -17.985   0.515  -7.184 1.000 95.320 ? 71  HIS A CE1 1 
ATOM 562  N NE2 ? HIS A 1  71 ? -18.411  -0.424  -6.356 1.000 95.320 ? 71  HIS A NE2 1 
ATOM 563  N N   ? ILE A 1  72 ? -14.842   4.343  -4.984 1.000 97.130 ? 72  ILE A N   1 
ATOM 564  C CA  ? ILE A 1  72 ? -14.607   5.405  -5.956 1.000 97.130 ? 72  ILE A CA  1 
ATOM 565  C C   ? ILE A 1  72 ? -13.351   5.093  -6.767 1.000 97.130 ? 72  ILE A C   1 
ATOM 566  C CB  ? ILE A 1  72 ? -14.472   6.782  -5.267 1.000 97.130 ? 72  ILE A CB  1 
ATOM 567  O O   ? ILE A 1  72 ? -12.235   5.385  -6.332 1.000 97.130 ? 72  ILE A O   1 
ATOM 568  C CG1 ? ILE A 1  72 ? -15.634   7.008  -4.294 1.000 97.130 ? 72  ILE A CG1 1 
ATOM 569  C CG2 ? ILE A 1  72 ? -14.403   7.902  -6.309 1.000 97.130 ? 72  ILE A CG2 1 
ATOM 570  C CD1 ? ILE A 1  72 ? -15.428   8.182  -3.346 1.000 97.130 ? 72  ILE A CD1 1 
ATOM 571  N N   ? GLN A 1  73 ? -13.592   4.404  -8.017 1.000 97.290 ? 73  GLN A N   1 
ATOM 572  C CA  ? GLN A 1  73 ? -12.488   4.094  -8.919 1.000 97.290 ? 73  GLN A CA  1 
ATOM 573  C C   ? GLN A 1  73 ? -12.113   5.308  -9.765 1.000 97.290 ? 73  GLN A C   1 
ATOM 574  C CB  ? GLN A 1  73 ? -12.848   2.915  -9.824 1.000 97.290 ? 73  GLN A CB  1 
ATOM 575  O O   ? GLN A 1  73 ? -12.984   6.070 -10.189 1.000 97.290 ? 73  GLN A O   1 
ATOM 576  C CG  ? GLN A 1  73 ? -12.932   1.582  -9.092 1.000 97.290 ? 73  GLN A CG  1 
ATOM 577  C CD  ? GLN A 1  73 ? -13.263   0.425 -10.015 1.000 97.290 ? 73  GLN A CD  1 
ATOM 578  N NE2 ? GLN A 1  73 ? -12.314  -0.489 -10.185 1.000 97.290 ? 73  GLN A NE2 1 
ATOM 579  O OE1 ? GLN A 1  73 ? -14.364   0.352 -10.571 1.000 97.290 ? 73  GLN A OE1 1 
ATOM 580  N N   ? HIS A 1  74 ? -10.785   5.430  -9.803 1.000 98.000 ? 74  HIS A N   1 
ATOM 581  C CA  ? HIS A 1  74 ? -10.396   6.516 -10.695 1.000 98.000 ? 74  HIS A CA  1 
ATOM 582  C C   ? HIS A 1  74 ? -11.065   6.376 -12.059 1.000 98.000 ? 74  HIS A C   1 
ATOM 583  C CB  ? HIS A 1  74 ?  -8.876   6.559 -10.858 1.000 98.000 ? 74  HIS A CB  1 
ATOM 584  O O   ? HIS A 1  74 ? -11.020   5.305 -12.669 1.000 98.000 ? 74  HIS A O   1 
ATOM 585  C CG  ? HIS A 1  74 ?  -8.366   7.857 -11.397 1.000 98.000 ? 74  HIS A CG  1 
ATOM 586  C CD2 ? HIS A 1  74 ?  -7.671   8.855 -10.801 1.000 98.000 ? 74  HIS A CD2 1 
ATOM 587  N ND1 ? HIS A 1  74 ?  -8.560   8.248 -12.704 1.000 98.000 ? 74  HIS A ND1 1 
ATOM 588  C CE1 ? HIS A 1  74 ?  -8.004   9.434 -12.890 1.000 98.000 ? 74  HIS A CE1 1 
ATOM 589  N NE2 ? HIS A 1  74 ?  -7.458   9.824 -11.751 1.000 98.000 ? 74  HIS A NE2 1 
ATOM 590  N N   ? PRO A 1  75 ? -11.673   7.425 -12.623 1.000 97.020 ? 75  PRO A N   1 
ATOM 591  C CA  ? PRO A 1  75 ? -12.455   7.366 -13.860 1.000 97.020 ? 75  PRO A CA  1 
ATOM 592  C C   ? PRO A 1  75 ? -11.613   6.976 -15.073 1.000 97.020 ? 75  PRO A C   1 
ATOM 593  C CB  ? PRO A 1  75 ? -12.994   8.791 -14.004 1.000 97.020 ? 75  PRO A CB  1 
ATOM 594  O O   ? PRO A 1  75 ? -12.147   6.472 -16.063 1.000 97.020 ? 75  PRO A O   1 
ATOM 595  C CG  ? PRO A 1  75 ? -12.100   9.626 -13.145 1.000 97.020 ? 75  PRO A CG  1 
ATOM 596  C CD  ? PRO A 1  75 ? -11.598   8.778 -12.012 1.000 97.020 ? 75  PRO A CD  1 
ATOM 597  N N   ? MET A 1  76 ? -10.322   7.237 -14.998 1.000 96.830 ? 76  MET A N   1 
ATOM 598  C CA  ? MET A 1  76 ?  -9.470   6.985 -16.156 1.000 96.830 ? 76  MET A CA  1 
ATOM 599  C C   ? MET A 1  76 ?  -8.815   5.611 -16.062 1.000 96.830 ? 76  MET A C   1 
ATOM 600  C CB  ? MET A 1  76 ?  -8.396   8.068 -16.280 1.000 96.830 ? 76  MET A CB  1 
ATOM 601  O O   ? MET A 1  76 ?  -8.034   5.229 -16.935 1.000 96.830 ? 76  MET A O   1 
ATOM 602  C CG  ? MET A 1  76 ?  -8.944   9.433 -16.663 1.000 96.830 ? 76  MET A CG  1 
ATOM 603  S SD  ? MET A 1  76 ?  -7.619  10.626 -17.096 1.000 96.830 ? 76  MET A SD  1 
ATOM 604  C CE  ? MET A 1  76 ?  -6.814  10.811 -15.481 1.000 96.830 ? 76  MET A CE  1 
ATOM 605  N N   ? PHE A 1  77 ?  -9.161   4.877 -14.926 1.000 96.760 ? 77  PHE A N   1 
ATOM 606  C CA  ? PHE A 1  77 ?  -8.597   3.537 -14.814 1.000 96.760 ? 77  PHE A CA  1 
ATOM 607  C C   ? PHE A 1  77 ?  -9.069   2.653 -15.962 1.000 96.760 ? 77  PHE A C   1 
ATOM 608  C CB  ? PHE A 1  77 ?  -8.979   2.903 -13.472 1.000 96.760 ? 77  PHE A CB  1 
ATOM 609  O O   ? PHE A 1  77 ? -10.263   2.606 -16.266 1.000 96.760 ? 77  PHE A O   1 
ATOM 610  C CG  ? PHE A 1  77 ?  -8.590   1.454 -13.354 1.000 96.760 ? 77  PHE A CG  1 
ATOM 611  C CD1 ? PHE A 1  77 ?  -9.560   0.459 -13.333 1.000 96.760 ? 77  PHE A CD1 1 
ATOM 612  C CD2 ? PHE A 1  77 ?  -7.254   1.087 -13.262 1.000 96.760 ? 77  PHE A CD2 1 
ATOM 613  C CE1 ? PHE A 1  77 ?  -9.204  -0.883 -13.223 1.000 96.760 ? 77  PHE A CE1 1 
ATOM 614  C CE2 ? PHE A 1  77 ?  -6.890  -0.252 -13.152 1.000 96.760 ? 77  PHE A CE2 1 
ATOM 615  C CZ  ? PHE A 1  77 ?  -7.866  -1.235 -13.132 1.000 96.760 ? 77  PHE A CZ  1 
ATOM 616  N N   ? ASN A 1  78 ?  -8.048   1.986 -16.620 1.000 93.590 ? 78  ASN A N   1 
ATOM 617  C CA  ? ASN A 1  78 ?  -8.308   0.935 -17.598 1.000 93.590 ? 78  ASN A CA  1 
ATOM 618  C C   ? ASN A 1  78 ?  -7.377  -0.257 -17.402 1.000 93.590 ? 78  ASN A C   1 
ATOM 619  C CB  ? ASN A 1  78 ?  -8.177   1.483 -19.021 1.000 93.590 ? 78  ASN A CB  1 
ATOM 620  O O   ? ASN A 1  78 ?  -6.204  -0.086 -17.065 1.000 93.590 ? 78  ASN A O   1 
ATOM 621  C CG  ? ASN A 1  78 ?  -6.743   1.800 -19.395 1.000 93.590 ? 78  ASN A CG  1 
ATOM 622  N ND2 ? ASN A 1  78 ?  -6.368   3.069 -19.284 1.000 93.590 ? 78  ASN A ND2 1 
ATOM 623  O OD1 ? ASN A 1  78 ?  -5.978   0.913 -19.782 1.000 93.590 ? 78  ASN A OD1 1 
ATOM 624  N N   ? GLU A 1  79 ?  -7.909  -1.494 -17.522 1.000 91.060 ? 79  GLU A N   1 
ATOM 625  C CA  ? GLU A 1  79 ?  -7.237  -2.743 -17.176 1.000 91.060 ? 79  GLU A CA  1 
ATOM 626  C C   ? GLU A 1  79 ?  -6.055  -3.010 -18.103 1.000 91.060 ? 79  GLU A C   1 
ATOM 627  C CB  ? GLU A 1  79 ?  -8.221  -3.915 -17.227 1.000 91.060 ? 79  GLU A CB  1 
ATOM 628  O O   ? GLU A 1  79 ?  -5.175  -3.810 -17.781 1.000 91.060 ? 79  GLU A O   1 
ATOM 629  C CG  ? GLU A 1  79 ?  -9.228  -3.923 -16.086 1.000 91.060 ? 79  GLU A CG  1 
ATOM 630  C CD  ? GLU A 1  79 ? -10.108  -5.162 -16.071 1.000 91.060 ? 79  GLU A CD  1 
ATOM 631  O OE1 ? GLU A 1  79 ? -10.895  -5.337 -15.113 1.000 91.060 ? 79  GLU A OE1 1 
ATOM 632  O OE2 ? GLU A 1  79 ? -10.009  -5.967 -17.024 1.000 91.060 ? 79  GLU A OE2 1 
ATOM 633  N N   ? LYS A 1  80 ?  -5.866  -2.187 -19.130 1.000 90.280 ? 80  LYS A N   1 
ATOM 634  C CA  ? LYS A 1  80 ?  -4.785  -2.383 -20.091 1.000 90.280 ? 80  LYS A CA  1 
ATOM 635  C C   ? LYS A 1  80 ?  -3.571  -1.529 -19.734 1.000 90.280 ? 80  LYS A C   1 
ATOM 636  C CB  ? LYS A 1  80 ?  -5.258  -2.054 -21.508 1.000 90.280 ? 80  LYS A CB  1 
ATOM 637  O O   ? LYS A 1  80 ?  -2.431  -1.984 -19.848 1.000 90.280 ? 80  LYS A O   1 
ATOM 638  C CG  ? LYS A 1  80 ?  -6.272  -3.042 -22.066 1.000 90.280 ? 80  LYS A CG  1 
ATOM 639  C CD  ? LYS A 1  80 ?  -6.626  -2.721 -23.513 1.000 90.280 ? 80  LYS A CD  1 
ATOM 640  C CE  ? LYS A 1  80 ?  -7.671  -3.684 -24.060 1.000 90.280 ? 80  LYS A CE  1 
ATOM 641  N NZ  ? LYS A 1  80 ?  -8.059  -3.342 -25.461 1.000 90.280 ? 80  LYS A NZ  1 
ATOM 642  N N   ? ASP A 1  81 ?  -3.785  -0.346 -19.070 1.000 88.730 ? 81  ASP A N   1 
ATOM 643  C CA  ? ASP A 1  81 ?  -2.759   0.682 -18.922 1.000 88.730 ? 81  ASP A CA  1 
ATOM 644  C C   ? ASP A 1  81 ?  -2.379   0.871 -17.455 1.000 88.730 ? 81  ASP A C   1 
ATOM 645  C CB  ? ASP A 1  81 ?  -3.238   2.008 -19.516 1.000 88.730 ? 81  ASP A CB  1 
ATOM 646  O O   ? ASP A 1  81 ?  -1.206   1.075 -17.133 1.000 88.730 ? 81  ASP A O   1 
ATOM 647  C CG  ? ASP A 1  81 ?  -2.212   3.120 -19.388 1.000 88.730 ? 81  ASP A CG  1 
ATOM 648  O OD1 ? ASP A 1  81 ?  -0.997   2.843 -19.482 1.000 88.730 ? 81  ASP A OD1 1 
ATOM 649  O OD2 ? ASP A 1  81 ?  -2.622   4.284 -19.189 1.000 88.730 ? 81  ASP A OD2 1 
ATOM 650  N N   ? TYR A 1  82 ?  -3.013   0.496 -16.571 1.000 94.330 ? 82  TYR A N   1 
ATOM 651  C CA  ? TYR A 1  82 ?  -2.836   0.514 -15.123 1.000 94.330 ? 82  TYR A CA  1 
ATOM 652  C C   ? TYR A 1  82 ?  -2.272   1.852 -14.660 1.000 94.330 ? 82  TYR A C   1 
ATOM 653  C CB  ? TYR A 1  82 ?  -1.911  -0.624 -14.681 1.000 94.330 ? 82  TYR A CB  1 
ATOM 654  O O   ? TYR A 1  82 ?  -1.834   1.984 -13.514 1.000 94.330 ? 82  TYR A O   1 
ATOM 655  C CG  ? TYR A 1  82 ?  -2.576  -1.979 -14.674 1.000 94.330 ? 82  TYR A CG  1 
ATOM 656  C CD1 ? TYR A 1  82 ?  -3.344  -2.395 -13.589 1.000 94.330 ? 82  TYR A CD1 1 
ATOM 657  C CD2 ? TYR A 1  82 ?  -2.438  -2.846 -15.753 1.000 94.330 ? 82  TYR A CD2 1 
ATOM 658  C CE1 ? TYR A 1  82 ?  -3.957  -3.643 -13.578 1.000 94.330 ? 82  TYR A CE1 1 
ATOM 659  C CE2 ? TYR A 1  82 ?  -3.047  -4.097 -15.752 1.000 94.330 ? 82  TYR A CE2 1 
ATOM 660  O OH  ? TYR A 1  82 ?  -4.408  -5.723 -14.657 1.000 94.330 ? 82  TYR A OH  1 
ATOM 661  C CZ  ? TYR A 1  82 ?  -3.803  -4.486 -14.662 1.000 94.330 ? 82  TYR A CZ  1 
ATOM 662  N N   ? SER A 1  83 ?  -2.181   2.840 -15.576 1.000 93.790 ? 83  SER A N   1 
ATOM 663  C CA  ? SER A 1  83 ?  -1.578   4.134 -15.273 1.000 93.790 ? 83  SER A CA  1 
ATOM 664  C C   ? SER A 1  83 ?  -2.416   4.911 -14.263 1.000 93.790 ? 83  SER A C   1 
ATOM 665  C CB  ? SER A 1  83 ?  -1.410   4.958 -16.549 1.000 93.790 ? 83  SER A CB  1 
ATOM 666  O O   ? SER A 1  83 ?  -1.896   5.770 -13.547 1.000 93.790 ? 83  SER A O   1 
ATOM 667  O OG  ? SER A 1  83 ?  -0.432   4.380 -17.397 1.000 93.790 ? 83  SER A OG  1 
ATOM 668  N N   ? TYR A 1  84 ?  -3.730   4.621 -14.112 1.000 96.970 ? 84  TYR A N   1 
ATOM 669  C CA  ? TYR A 1  84 ?  -4.654   5.272 -13.190 1.000 96.970 ? 84  TYR A CA  1 
ATOM 670  C C   ? TYR A 1  84 ?  -5.192   4.279 -12.167 1.000 96.970 ? 84  TYR A C   1 
ATOM 671  C CB  ? TYR A 1  84 ?  -5.815   5.914 -13.955 1.000 96.970 ? 84  TYR A CB  1 
ATOM 672  O O   ? TYR A 1  84 ?  -6.353   4.365 -11.759 1.000 96.970 ? 84  TYR A O   1 
ATOM 673  C CG  ? TYR A 1  84 ?  -5.401   7.079 -14.820 1.000 96.970 ? 84  TYR A CG  1 
ATOM 674  C CD1 ? TYR A 1  84 ?  -5.448   8.384 -14.334 1.000 96.970 ? 84  TYR A CD1 1 
ATOM 675  C CD2 ? TYR A 1  84 ?  -4.964   6.878 -16.125 1.000 96.970 ? 84  TYR A CD2 1 
ATOM 676  C CE1 ? TYR A 1  84 ?  -5.069   9.461 -15.129 1.000 96.970 ? 84  TYR A CE1 1 
ATOM 677  C CE2 ? TYR A 1  84 ?  -4.583   7.948 -16.928 1.000 96.970 ? 84  TYR A CE2 1 
ATOM 678  O OH  ? TYR A 1  84 ?  -4.262  10.296 -17.213 1.000 96.970 ? 84  TYR A OH  1 
ATOM 679  C CZ  ? TYR A 1  84 ?  -4.638   9.234 -16.422 1.000 96.970 ? 84  TYR A CZ  1 
ATOM 680  N N   ? ASP A 1  85 ?  -4.424   3.237 -11.819 1.000 97.700 ? 85  ASP A N   1 
ATOM 681  C CA  ? ASP A 1  85 ?  -4.805   2.141 -10.933 1.000 97.700 ? 85  ASP A CA  1 
ATOM 682  C C   ? ASP A 1  85 ?  -4.853   2.603  -9.478 1.000 97.700 ? 85  ASP A C   1 
ATOM 683  C CB  ? ASP A 1  85 ?  -3.833   0.969 -11.081 1.000 97.700 ? 85  ASP A CB  1 
ATOM 684  O O   ? ASP A 1  85 ?  -3.972   2.266  -8.685 1.000 97.700 ? 85  ASP A O   1 
ATOM 685  C CG  ? ASP A 1  85 ?  -4.330  -0.301 -10.413 1.000 97.700 ? 85  ASP A CG  1 
ATOM 686  O OD1 ? ASP A 1  85 ?  -5.535  -0.391 -10.095 1.000 97.700 ? 85  ASP A OD1 1 
ATOM 687  O OD2 ? ASP A 1  85 ?  -3.508  -1.218 -10.199 1.000 97.700 ? 85  ASP A OD2 1 
ATOM 688  N N   ? ILE A 1  86 ?  -5.862   3.444  -9.086 1.000 98.050 ? 86  ILE A N   1 
ATOM 689  C CA  ? ILE A 1  86 ?  -6.046   3.993  -7.747 1.000 98.050 ? 86  ILE A CA  1 
ATOM 690  C C   ? ILE A 1  86 ?  -7.536   4.080  -7.425 1.000 98.050 ? 86  ILE A C   1 
ATOM 691  C CB  ? ILE A 1  86 ?  -5.386   5.383  -7.610 1.000 98.050 ? 86  ILE A CB  1 
ATOM 692  O O   ? ILE A 1  86 ?  -8.347   4.414  -8.293 1.000 98.050 ? 86  ILE A O   1 
ATOM 693  C CG1 ? ILE A 1  86 ?  -5.379   5.830  -6.144 1.000 98.050 ? 86  ILE A CG1 1 
ATOM 694  C CG2 ? ILE A 1  86 ?  -6.102   6.410  -8.492 1.000 98.050 ? 86  ILE A CG2 1 
ATOM 695  C CD1 ? ILE A 1  86 ?  -4.452   7.003  -5.858 1.000 98.050 ? 86  ILE A CD1 1 
ATOM 696  N N   ? MET A 1  87 ?  -7.885   3.743  -6.211 1.000 97.990 ? 87  MET A N   1 
ATOM 697  C CA  ? MET A 1  87 ?  -9.285   3.716  -5.797 1.000 97.990 ? 87  MET A CA  1 
ATOM 698  C C   ? MET A 1  87 ?  -9.424   4.086  -4.325 1.000 97.990 ? 87  MET A C   1 
ATOM 699  C CB  ? MET A 1  87 ?  -9.894   2.335  -6.049 1.000 97.990 ? 87  MET A CB  1 
ATOM 700  O O   ? MET A 1  87 ?  -8.563   3.747  -3.511 1.000 97.990 ? 87  MET A O   1 
ATOM 701  C CG  ? MET A 1  87 ? -11.355   2.227  -5.645 1.000 97.990 ? 87  MET A CG  1 
ATOM 702  S SD  ? MET A 1  87 ? -12.052   0.560  -5.967 1.000 97.990 ? 87  MET A SD  1 
ATOM 703  C CE  ? MET A 1  87 ? -11.229  -0.389  -4.657 1.000 97.990 ? 87  MET A CE  1 
ATOM 704  N N   ? LEU A 1  88 ? -10.496   4.795  -3.971 1.000 98.100 ? 88  LEU A N   1 
ATOM 705  C CA  ? LEU A 1  88 ? -10.882   5.081  -2.593 1.000 98.100 ? 88  LEU A CA  1 
ATOM 706  C C   ? LEU A 1  88 ? -12.041   4.190  -2.158 1.000 98.100 ? 88  LEU A C   1 
ATOM 707  C CB  ? LEU A 1  88 ? -11.269   6.554  -2.440 1.000 98.100 ? 88  LEU A CB  1 
ATOM 708  O O   ? LEU A 1  88 ? -12.974   3.957  -2.929 1.000 98.100 ? 88  LEU A O   1 
ATOM 709  C CG  ? LEU A 1  88 ? -10.155   7.576  -2.672 1.000 98.100 ? 88  LEU A CG  1 
ATOM 710  C CD1 ? LEU A 1  88 ? -10.733   8.986  -2.729 1.000 98.100 ? 88  LEU A CD1 1 
ATOM 711  C CD2 ? LEU A 1  88 ?  -9.096   7.470  -1.580 1.000 98.100 ? 88  LEU A CD2 1 
ATOM 712  N N   ? LEU A 1  89 ? -11.883   3.689  -0.963 1.000 97.490 ? 89  LEU A N   1 
ATOM 713  C CA  ? LEU A 1  89 ? -12.992   2.999  -0.313 1.000 97.490 ? 89  LEU A CA  1 
ATOM 714  C C   ? LEU A 1  89 ? -13.514   3.804   0.872 1.000 97.490 ? 89  LEU A C   1 
ATOM 715  C CB  ? LEU A 1  89 ? -12.558   1.606   0.152 1.000 97.490 ? 89  LEU A CB  1 
ATOM 716  O O   ? LEU A 1  89 ? -12.747   4.169   1.766 1.000 97.490 ? 89  LEU A O   1 
ATOM 717  C CG  ? LEU A 1  89 ? -12.000   0.675  -0.925 1.000 97.490 ? 89  LEU A CG  1 
ATOM 718  C CD1 ? LEU A 1  89 ? -11.549  -0.643  -0.304 1.000 97.490 ? 89  LEU A CD1 1 
ATOM 719  C CD2 ? LEU A 1  89 ? -13.041   0.431  -2.013 1.000 97.490 ? 89  LEU A CD2 1 
ATOM 720  N N   ? LYS A 1  90 ? -14.847   4.128   0.825 1.000 97.360 ? 90  LYS A N   1 
ATOM 721  C CA  ? LYS A 1  90 ? -15.495   4.725   1.990 1.000 97.360 ? 90  LYS A CA  1 
ATOM 722  C C   ? LYS A 1  90 ? -16.095   3.652   2.894 1.000 97.360 ? 90  LYS A C   1 
ATOM 723  C CB  ? LYS A 1  90 ? -16.580   5.711   1.555 1.000 97.360 ? 90  LYS A CB  1 
ATOM 724  O O   ? LYS A 1  90 ? -16.890   2.825   2.442 1.000 97.360 ? 90  LYS A O   1 
ATOM 725  C CG  ? LYS A 1  90 ? -17.195   6.500   2.701 1.000 97.360 ? 90  LYS A CG  1 
ATOM 726  C CD  ? LYS A 1  90 ? -18.146   7.576   2.192 1.000 97.360 ? 90  LYS A CD  1 
ATOM 727  C CE  ? LYS A 1  90 ? -18.684   8.432   3.331 1.000 97.360 ? 90  LYS A CE  1 
ATOM 728  N NZ  ? LYS A 1  90 ? -19.596   9.505   2.834 1.000 97.360 ? 90  LYS A NZ  1 
ATOM 729  N N   ? LEU A 1  91 ? -15.658   3.686   4.161 1.000 97.450 ? 91  LEU A N   1 
ATOM 730  C CA  ? LEU A 1  91 ? -16.134   2.694   5.119 1.000 97.450 ? 91  LEU A CA  1 
ATOM 731  C C   ? LEU A 1  91 ? -17.551   3.022   5.581 1.000 97.450 ? 91  LEU A C   1 
ATOM 732  C CB  ? LEU A 1  91 ? -15.196   2.620   6.326 1.000 97.450 ? 91  LEU A CB  1 
ATOM 733  O O   ? LEU A 1  91 ? -17.906   4.194   5.725 1.000 97.450 ? 91  LEU A O   1 
ATOM 734  C CG  ? LEU A 1  91 ? -13.734   2.283   6.029 1.000 97.450 ? 91  LEU A CG  1 
ATOM 735  C CD1 ? LEU A 1  91 ? -12.917   2.285   7.316 1.000 97.450 ? 91  LEU A CD1 1 
ATOM 736  C CD2 ? LEU A 1  91 ? -13.629   0.934   5.325 1.000 97.450 ? 91  LEU A CD2 1 
ATOM 737  N N   ? LYS A 1  92 ? -18.404   1.926   5.754 1.000 97.000 ? 92  LYS A N   1 
ATOM 738  C CA  ? LYS A 1  92 ? -19.761   2.114   6.260 1.000 97.000 ? 92  LYS A CA  1 
ATOM 739  C C   ? LYS A 1  92 ? -19.748   2.786   7.630 1.000 97.000 ? 92  LYS A C   1 
ATOM 740  C CB  ? LYS A 1  92 ? -20.495   0.775   6.340 1.000 97.000 ? 92  LYS A CB  1 
ATOM 741  O O   ? LYS A 1  92 ? -20.599   3.630   7.921 1.000 97.000 ? 92  LYS A O   1 
ATOM 742  C CG  ? LYS A 1  92 ? -21.980   0.900   6.647 1.000 97.000 ? 92  LYS A CG  1 
ATOM 743  C CD  ? LYS A 1  92 ? -22.685  -0.448   6.557 1.000 97.000 ? 92  LYS A CD  1 
ATOM 744  C CE  ? LYS A 1  92 ? -24.170  -0.325   6.872 1.000 97.000 ? 92  LYS A CE  1 
ATOM 745  N NZ  ? LYS A 1  92 ? -24.867  -1.642   6.774 1.000 97.000 ? 92  LYS A NZ  1 
ATOM 746  N N   ? ASN A 1  93 ? -18.780   2.377   8.539 1.000 97.310 ? 93  ASN A N   1 
ATOM 747  C CA  ? ASN A 1  93 ? -18.509   2.987   9.837 1.000 97.310 ? 93  ASN A CA  1 
ATOM 748  C C   ? ASN A 1  93 ? -17.055   3.436   9.952 1.000 97.310 ? 93  ASN A C   1 
ATOM 749  C CB  ? ASN A 1  93 ? -18.857   2.017  10.968 1.000 97.310 ? 93  ASN A CB  1 
ATOM 750  O O   ? ASN A 1  93 ? -16.154   2.779   9.427 1.000 97.310 ? 93  ASN A O   1 
ATOM 751  C CG  ? ASN A 1  93 ? -20.306   1.573  10.933 1.000 97.310 ? 93  ASN A CG  1 
ATOM 752  N ND2 ? ASN A 1  93 ? -20.525   0.263  10.926 1.000 97.310 ? 93  ASN A ND2 1 
ATOM 753  O OD1 ? ASN A 1  93 ? -21.221   2.400  10.910 1.000 97.310 ? 93  ASN A OD1 1 
ATOM 754  N N   ? LYS A 1  94 ? -16.936   4.673  10.711 1.000 97.900 ? 94  LYS A N   1 
ATOM 755  C CA  ? LYS A 1  94 ? -15.576   5.144  10.954 1.000 97.900 ? 94  LYS A CA  1 
ATOM 756  C C   ? LYS A 1  94 ? -14.777   4.124  11.760 1.000 97.900 ? 94  LYS A C   1 
ATOM 757  C CB  ? LYS A 1  94 ? -15.596   6.488  11.682 1.000 97.900 ? 94  LYS A CB  1 
ATOM 758  O O   ? LYS A 1  94 ? -15.313   3.486  12.669 1.000 97.900 ? 94  LYS A O   1 
ATOM 759  C CG  ? LYS A 1  94 ? -16.167   7.632  10.856 1.000 97.900 ? 94  LYS A CG  1 
ATOM 760  C CD  ? LYS A 1  94 ? -16.144   8.945  11.628 1.000 97.900 ? 94  LYS A CD  1 
ATOM 761  C CE  ? LYS A 1  94 ? -16.681  10.097  10.790 1.000 97.900 ? 94  LYS A CE  1 
ATOM 762  N NZ  ? LYS A 1  94 ? -16.730  11.371  11.566 1.000 97.900 ? 94  LYS A NZ  1 
ATOM 763  N N   ? ALA A 1  95 ? -13.509   3.987  11.362 1.000 98.030 ? 95  ALA A N   1 
ATOM 764  C CA  ? ALA A 1  95 ? -12.594   3.152  12.136 1.000 98.030 ? 95  ALA A CA  1 
ATOM 765  C C   ? ALA A 1  95 ? -12.301   3.775  13.498 1.000 98.030 ? 95  ALA A C   1 
ATOM 766  C CB  ? ALA A 1  95 ? -11.295   2.930  11.365 1.000 98.030 ? 95  ALA A CB  1 
ATOM 767  O O   ? ALA A 1  95 ? -12.222   4.999  13.623 1.000 98.030 ? 95  ALA A O   1 
ATOM 768  N N   ? LYS A 1  96 ? -12.220   2.944  14.524 1.000 98.070 ? 96  LYS A N   1 
ATOM 769  C CA  ? LYS A 1  96 ? -11.761   3.400  15.833 1.000 98.070 ? 96  LYS A CA  1 
ATOM 770  C C   ? LYS A 1  96 ? -10.244   3.570  15.855 1.000 98.070 ? 96  LYS A C   1 
ATOM 771  C CB  ? LYS A 1  96 ? -12.195   2.422  16.925 1.000 98.070 ? 96  LYS A CB  1 
ATOM 772  O O   ? LYS A 1  96 ?  -9.504   2.585  15.820 1.000 98.070 ? 96  LYS A O   1 
ATOM 773  C CG  ? LYS A 1  96 ? -11.905   2.905  18.339 1.000 98.070 ? 96  LYS A CG  1 
ATOM 774  C CD  ? LYS A 1  96 ? -12.401   1.911  19.382 1.000 98.070 ? 96  LYS A CD  1 
ATOM 775  C CE  ? LYS A 1  96 ? -12.071   2.371  20.795 1.000 98.070 ? 96  LYS A CE  1 
ATOM 776  N NZ  ? LYS A 1  96 ? -12.567   1.407  21.822 1.000 98.070 ? 96  LYS A NZ  1 
ATOM 777  N N   ? ILE A 1  97 ?  -9.843   4.851  15.928 1.000 97.920 ? 97  ILE A N   1 
ATOM 778  C CA  ? ILE A 1  97 ?  -8.412   5.133  15.929 1.000 97.920 ? 97  ILE A CA  1 
ATOM 779  C C   ? ILE A 1  97 ?  -7.837   4.882  17.321 1.000 97.920 ? 97  ILE A C   1 
ATOM 780  C CB  ? ILE A 1  97 ?  -8.121   6.583  15.482 1.000 97.920 ? 97  ILE A CB  1 
ATOM 781  O O   ? ILE A 1  97 ?  -8.311   5.452  18.307 1.000 97.920 ? 97  ILE A O   1 
ATOM 782  C CG1 ? ILE A 1  97 ?  -8.771   6.864  14.123 1.000 97.920 ? 97  ILE A CG1 1 
ATOM 783  C CG2 ? ILE A 1  97 ?  -6.612   6.841  15.432 1.000 97.920 ? 97  ILE A CG2 1 
ATOM 784  C CD1 ? ILE A 1  97 ?  -8.365   5.886  13.029 1.000 97.920 ? 97  ILE A CD1 1 
ATOM 785  N N   ? ASN A 1  98 ?  -6.717   4.023  17.356 1.000 97.310 ? 98  ASN A N   1 
ATOM 786  C CA  ? ASN A 1  98 ?  -6.021   3.642  18.580 1.000 97.310 ? 98  ASN A CA  1 
ATOM 787  C C   ? ASN A 1  98 ?  -4.626   3.098  18.287 1.000 97.310 ? 98  ASN A C   1 
ATOM 788  C CB  ? ASN A 1  98 ?  -6.839   2.612  19.364 1.000 97.310 ? 98  ASN A CB  1 
ATOM 789  O O   ? ASN A 1  98 ?  -4.096   3.295  17.192 1.000 97.310 ? 98  ASN A O   1 
ATOM 790  C CG  ? ASN A 1  98 ?  -7.088   1.342  18.575 1.000 97.310 ? 98  ASN A CG  1 
ATOM 791  N ND2 ? ASN A 1  98 ?  -8.215   0.692  18.838 1.000 97.310 ? 98  ASN A ND2 1 
ATOM 792  O OD1 ? ASN A 1  98 ?  -6.273   0.947  17.737 1.000 97.310 ? 98  ASN A OD1 1 
ATOM 793  N N   ? LYS A 1  99 ?  -4.035   2.494  19.265 1.000 96.920 ? 99  LYS A N   1 
ATOM 794  C CA  ? LYS A 1  99 ?  -2.653   2.053  19.103 1.000 96.920 ? 99  LYS A CA  1 
ATOM 795  C C   ? LYS A 1  99 ?  -2.540   0.984  18.020 1.000 96.920 ? 99  LYS A C   1 
ATOM 796  C CB  ? LYS A 1  99 ?  -2.100   1.520  20.426 1.000 96.920 ? 99  LYS A CB  1 
ATOM 797  O O   ? LYS A 1  99 ?  -1.451   0.730  17.502 1.000 96.920 ? 99  LYS A O   1 
ATOM 798  C CG  ? LYS A 1  99 ?  -2.808   0.272  20.934 1.000 96.920 ? 99  LYS A CG  1 
ATOM 799  C CD  ? LYS A 1  99 ?  -2.220  -0.205  22.255 1.000 96.920 ? 99  LYS A CD  1 
ATOM 800  C CE  ? LYS A 1  99 ?  -2.952  -1.431  22.784 1.000 96.920 ? 99  LYS A CE  1 
ATOM 801  N NZ  ? LYS A 1  99 ?  -2.380  -1.901  24.081 1.000 96.920 ? 99  LYS A NZ  1 
ATOM 802  N N   ? PHE A 1 100 ?  -3.634   0.355  17.494 1.000 97.530 ? 100 PHE A N   1 
ATOM 803  C CA  ? PHE A 1 100 ?  -3.616  -0.746  16.538 1.000 97.530 ? 100 PHE A CA  1 
ATOM 804  C C   ? PHE A 1 100 ?  -4.090  -0.280  15.167 1.000 97.530 ? 100 PHE A C   1 
ATOM 805  C CB  ? PHE A 1 100 ?  -4.493  -1.902  17.031 1.000 97.530 ? 100 PHE A CB  1 
ATOM 806  O O   ? PHE A 1 100 ?  -3.826  -0.936  14.157 1.000 97.530 ? 100 PHE A O   1 
ATOM 807  C CG  ? PHE A 1 100 ?  -4.163  -2.362  18.426 1.000 97.530 ? 100 PHE A CG  1 
ATOM 808  C CD1 ? PHE A 1 100 ?  -2.939  -2.956  18.705 1.000 97.530 ? 100 PHE A CD1 1 
ATOM 809  C CD2 ? PHE A 1 100 ?  -5.078  -2.199  19.458 1.000 97.530 ? 100 PHE A CD2 1 
ATOM 810  C CE1 ? PHE A 1 100 ?  -2.631  -3.383  19.995 1.000 97.530 ? 100 PHE A CE1 1 
ATOM 811  C CE2 ? PHE A 1 100 ?  -4.778  -2.623  20.749 1.000 97.530 ? 100 PHE A CE2 1 
ATOM 812  C CZ  ? PHE A 1 100 ?  -3.554  -3.216  21.015 1.000 97.530 ? 100 PHE A CZ  1 
ATOM 813  N N   ? VAL A 1 101 ?  -4.798   0.807  15.150 1.000 98.250 ? 101 VAL A N   1 
ATOM 814  C CA  ? VAL A 1 101 ?  -5.332   1.386  13.922 1.000 98.250 ? 101 VAL A CA  1 
ATOM 815  C C   ? VAL A 1 101 ?  -4.997   2.875  13.865 1.000 98.250 ? 101 VAL A C   1 
ATOM 816  C CB  ? VAL A 1 101 ?  -6.859   1.179  13.814 1.000 98.250 ? 101 VAL A CB  1 
ATOM 817  O O   ? VAL A 1 101 ?  -5.465   3.656  14.698 1.000 98.250 ? 101 VAL A O   1 
ATOM 818  C CG1 ? VAL A 1 101 ?  -7.394   1.772  12.512 1.000 98.250 ? 101 VAL A CG1 1 
ATOM 819  C CG2 ? VAL A 1 101 ?  -7.204  -0.306  13.909 1.000 98.250 ? 101 VAL A CG2 1 
ATOM 820  N N   ? LYS A 1 102 ?  -4.137   3.200  12.787 1.000 97.460 ? 102 LYS A N   1 
ATOM 821  C CA  ? LYS A 1 102 ?  -3.747   4.597  12.620 1.000 97.460 ? 102 LYS A CA  1 
ATOM 822  C C   ? LYS A 1 102 ?  -3.877   5.033  11.163 1.000 97.460 ? 102 LYS A C   1 
ATOM 823  C CB  ? LYS A 1 102 ?  -2.313   4.816  13.106 1.000 97.460 ? 102 LYS A CB  1 
ATOM 824  O O   ? LYS A 1 102 ?  -3.745   4.215  10.250 1.000 97.460 ? 102 LYS A O   1 
ATOM 825  C CG  ? LYS A 1 102 ?  -2.143   4.680  14.612 1.000 97.460 ? 102 LYS A CG  1 
ATOM 826  C CD  ? LYS A 1 102 ?  -0.745   5.094  15.055 1.000 97.460 ? 102 LYS A CD  1 
ATOM 827  C CE  ? LYS A 1 102 ?  -0.594   5.021  16.569 1.000 97.460 ? 102 LYS A CE  1 
ATOM 828  N NZ  ? LYS A 1 102 ?   0.780   5.410  17.008 1.000 97.460 ? 102 LYS A NZ  1 
ATOM 829  N N   ? VAL A 1 103 ?  -4.138   6.340  11.075 1.000 97.110 ? 103 VAL A N   1 
ATOM 830  C CA  ? VAL A 1 103 ?  -4.217   6.940   9.747 1.000 97.110 ? 103 VAL A CA  1 
ATOM 831  C C   ? VAL A 1 103 ?  -2.815   7.298   9.258 1.000 97.110 ? 103 VAL A C   1 
ATOM 832  C CB  ? VAL A 1 103 ?  -5.119   8.194   9.744 1.000 97.110 ? 103 VAL A CB  1 
ATOM 833  O O   ? VAL A 1 103 ?  -1.991   7.798  10.027 1.000 97.110 ? 103 VAL A O   1 
ATOM 834  C CG1 ? VAL A 1 103 ?  -5.044   8.910   8.396 1.000 97.110 ? 103 VAL A CG1 1 
ATOM 835  C CG2 ? VAL A 1 103 ?  -6.562   7.814  10.071 1.000 97.110 ? 103 VAL A CG2 1 
ATOM 836  N N   ? LEU A 1 104 ?  -2.602   6.915   7.994 1.000 94.790 ? 104 LEU A N   1 
ATOM 837  C CA  ? LEU A 1 104 ?  -1.364   7.330   7.343 1.000 94.790 ? 104 LEU A CA  1 
ATOM 838  C C   ? LEU A 1 104 ?  -1.561   8.638   6.584 1.000 94.790 ? 104 LEU A C   1 
ATOM 839  C CB  ? LEU A 1 104 ?  -0.869   6.241   6.388 1.000 94.790 ? 104 LEU A CB  1 
ATOM 840  O O   ? LEU A 1 104 ?  -2.472   8.751   5.761 1.000 94.790 ? 104 LEU A O   1 
ATOM 841  C CG  ? LEU A 1 104 ?   0.577   6.368   5.907 1.000 94.790 ? 104 LEU A CG  1 
ATOM 842  C CD1 ? LEU A 1 104 ?   1.535   6.340   7.093 1.000 94.790 ? 104 LEU A CD1 1 
ATOM 843  C CD2 ? LEU A 1 104 ?   0.911   5.256   4.918 1.000 94.790 ? 104 LEU A CD2 1 
ATOM 844  N N   ? SER A 1 105 ?  -0.729   9.630   6.894 1.000 93.000 ? 105 SER A N   1 
ATOM 845  C CA  ? SER A 1 105 ?  -0.844  10.913   6.208 1.000 93.000 ? 105 SER A CA  1 
ATOM 846  C C   ? SER A 1 105 ?  -0.369  10.812   4.763 1.000 93.000 ? 105 SER A C   1 
ATOM 847  C CB  ? SER A 1 105 ?  -0.041  11.987   6.943 1.000 93.000 ? 105 SER A CB  1 
ATOM 848  O O   ? SER A 1 105 ?   0.642  10.165   4.480 1.000 93.000 ? 105 SER A O   1 
ATOM 849  O OG  ? SER A 1 105 ?  -0.516  12.152   8.268 1.000 93.000 ? 105 SER A OG  1 
ATOM 850  N N   ? LEU A 1 106 ?  -1.142  11.455   3.813 1.000 92.800 ? 106 LEU A N   1 
ATOM 851  C CA  ? LEU A 1 106 ?  -0.773  11.481   2.402 1.000 92.800 ? 106 LEU A CA  1 
ATOM 852  C C   ? LEU A 1 106 ?   0.525  12.254   2.194 1.000 92.800 ? 106 LEU A C   1 
ATOM 853  C CB  ? LEU A 1 106 ?  -1.893  12.108   1.567 1.000 92.800 ? 106 LEU A CB  1 
ATOM 854  O O   ? LEU A 1 106 ?   0.811  13.205   2.925 1.000 92.800 ? 106 LEU A O   1 
ATOM 855  C CG  ? LEU A 1 106 ?  -3.207  11.328   1.502 1.000 92.800 ? 106 LEU A CG  1 
ATOM 856  C CD1 ? LEU A 1 106 ?  -4.282  12.158   0.807 1.000 92.800 ? 106 LEU A CD1 1 
ATOM 857  C CD2 ? LEU A 1 106 ?  -3.005   9.997   0.786 1.000 92.800 ? 106 LEU A CD2 1 
ATOM 858  N N   ? PRO A 1 107 ?   1.344  11.798   1.273 1.000 88.970 ? 107 PRO A N   1 
ATOM 859  C CA  ? PRO A 1 107 ?   2.629  12.466   1.053 1.000 88.970 ? 107 PRO A CA  1 
ATOM 860  C C   ? PRO A 1 107 ?   2.471  13.911   0.584 1.000 88.970 ? 107 PRO A C   1 
ATOM 861  C CB  ? PRO A 1 107 ?   3.291  11.610  -0.029 1.000 88.970 ? 107 PRO A CB  1 
ATOM 862  O O   ? PRO A 1 107 ?   1.502  14.237  -0.106 1.000 88.970 ? 107 PRO A O   1 
ATOM 863  C CG  ? PRO A 1 107 ?   2.154  11.006  -0.787 1.000 88.970 ? 107 PRO A CG  1 
ATOM 864  C CD  ? PRO A 1 107 ?   1.013  10.780   0.163 1.000 88.970 ? 107 PRO A CD  1 
ATOM 865  N N   ? LYS A 1 108 ?   3.371  14.854   1.009 1.000 76.370 ? 108 LYS A N   1 
ATOM 866  C CA  ? LYS A 1 108 ?   3.359  16.274   0.672 1.000 76.370 ? 108 LYS A CA  1 
ATOM 867  C C   ? LYS A 1 108 ?   4.257  16.562  -0.527 1.000 76.370 ? 108 LYS A C   1 
ATOM 868  C CB  ? LYS A 1 108 ?   3.800  17.115   1.871 1.000 76.370 ? 108 LYS A CB  1 
ATOM 869  O O   ? LYS A 1 108 ?   4.001  17.495  -1.292 1.000 76.370 ? 108 LYS A O   1 
ATOM 870  C CG  ? LYS A 1 108 ?   2.812  17.109   3.028 1.000 76.370 ? 108 LYS A CG  1 
ATOM 871  C CD  ? LYS A 1 108 ?   3.270  18.021   4.159 1.000 76.370 ? 108 LYS A CD  1 
ATOM 872  C CE  ? LYS A 1 108 ?   2.311  17.974   5.341 1.000 76.370 ? 108 LYS A CE  1 
ATOM 873  N NZ  ? LYS A 1 108 ?   2.781  18.829   6.471 1.000 76.370 ? 108 LYS A NZ  1 
ATOM 874  N N   ? GLU A 1 109 ?   5.365  15.675  -0.853 1.000 71.110 ? 109 GLU A N   1 
ATOM 875  C CA  ? GLU A 1 109 ?   6.319  15.923  -1.930 1.000 71.110 ? 109 GLU A CA  1 
ATOM 876  C C   ? GLU A 1 109 ?   6.635  14.639  -2.693 1.000 71.110 ? 109 GLU A C   1 
ATOM 877  C CB  ? GLU A 1 109 ?   7.607  16.537  -1.377 1.000 71.110 ? 109 GLU A CB  1 
ATOM 878  O O   ? GLU A 1 109 ?   6.419  13.538  -2.182 1.000 71.110 ? 109 GLU A O   1 
ATOM 879  C CG  ? GLU A 1 109 ?   7.403  17.878  -0.688 1.000 71.110 ? 109 GLU A CG  1 
ATOM 880  C CD  ? GLU A 1 109 ?   8.691  18.476  -0.145 1.000 71.110 ? 109 GLU A CD  1 
ATOM 881  O OE1 ? GLU A 1 109 ?   8.657  19.607   0.391 1.000 71.110 ? 109 GLU A OE1 1 
ATOM 882  O OE2 ? GLU A 1 109 ?   9.744  17.810  -0.259 1.000 71.110 ? 109 GLU A OE2 1 
ATOM 883  N N   ? LYS A 1 110 ?   7.101  14.835  -4.056 1.000 69.520 ? 110 LYS A N   1 
ATOM 884  C CA  ? LYS A 1 110 ?   7.621  13.797  -4.941 1.000 69.520 ? 110 LYS A CA  1 
ATOM 885  C C   ? LYS A 1 110 ?   8.939  13.236  -4.415 1.000 69.520 ? 110 LYS A C   1 
ATOM 886  C CB  ? LYS A 1 110 ?   7.811  14.343  -6.357 1.000 69.520 ? 110 LYS A CB  1 
ATOM 887  O O   ? LYS A 1 110 ?   9.684  13.933  -3.723 1.000 69.520 ? 110 LYS A O   1 
ATOM 888  C CG  ? LYS A 1 110 ?   6.510  14.695  -7.064 1.000 69.520 ? 110 LYS A CG  1 
ATOM 889  C CD  ? LYS A 1 110 ?   6.761  15.174  -8.488 1.000 69.520 ? 110 LYS A CD  1 
ATOM 890  C CE  ? LYS A 1 110 ?   5.470  15.612  -9.166 1.000 69.520 ? 110 LYS A CE  1 
ATOM 891  N NZ  ? LYS A 1 110 ?   5.715  16.117 -10.551 1.000 69.520 ? 110 LYS A NZ  1 
ATOM 892  N N   ? LEU A 1 111 ?   9.182  11.940  -4.331 1.000 68.320 ? 111 LEU A N   1 
ATOM 893  C CA  ? LEU A 1 111 ?  10.353  11.223  -3.837 1.000 68.320 ? 111 LEU A CA  1 
ATOM 894  C C   ? LEU A 1 111 ?  11.472  11.230  -4.872 1.000 68.320 ? 111 LEU A C   1 
ATOM 895  C CB  ? LEU A 1 111 ?   9.985   9.782  -3.475 1.000 68.320 ? 111 LEU A CB  1 
ATOM 896  O O   ? LEU A 1 111 ?  11.213  11.137  -6.074 1.000 68.320 ? 111 LEU A O   1 
ATOM 897  C CG  ? LEU A 1 111 ?   9.472   9.550  -2.053 1.000 68.320 ? 111 LEU A CG  1 
ATOM 898  C CD1 ? LEU A 1 111 ?   8.290   8.586  -2.067 1.000 68.320 ? 111 LEU A CD1 1 
ATOM 899  C CD2 ? LEU A 1 111 ?  10.589   9.021  -1.160 1.000 68.320 ? 111 LEU A CD2 1 
ATOM 900  N N   ? PRO A 1 112 ?  12.803  11.284  -4.345 1.000 65.120 ? 112 PRO A N   1 
ATOM 901  C CA  ? PRO A 1 112 ?  13.966  11.055  -5.206 1.000 65.120 ? 112 PRO A CA  1 
ATOM 902  C C   ? PRO A 1 112 ?  14.131   9.588  -5.597 1.000 65.120 ? 112 PRO A C   1 
ATOM 903  C CB  ? PRO A 1 112 ?  15.141  11.526  -4.345 1.000 65.120 ? 112 PRO A CB  1 
ATOM 904  O O   ? PRO A 1 112 ?  13.588   8.703  -4.931 1.000 65.120 ? 112 PRO A O   1 
ATOM 905  C CG  ? PRO A 1 112 ?  14.634  11.463  -2.940 1.000 65.120 ? 112 PRO A CG  1 
ATOM 906  C CD  ? PRO A 1 112 ?  13.134  11.532  -2.971 1.000 65.120 ? 112 PRO A CD  1 
ATOM 907  N N   ? GLU A 1 113 ?  14.639   9.241  -6.883 1.000 64.430 ? 113 GLU A N   1 
ATOM 908  C CA  ? GLU A 1 113 ?  14.980   7.909  -7.373 1.000 64.430 ? 113 GLU A CA  1 
ATOM 909  C C   ? GLU A 1 113 ?  16.025   7.244  -6.481 1.000 64.430 ? 113 GLU A C   1 
ATOM 910  C CB  ? GLU A 1 113 ?  15.487   7.980  -8.815 1.000 64.430 ? 113 GLU A CB  1 
ATOM 911  O O   ? GLU A 1 113 ?  16.736   7.923  -5.737 1.000 64.430 ? 113 GLU A O   1 
ATOM 912  C CG  ? GLU A 1 113 ?  14.436   8.440  -9.815 1.000 64.430 ? 113 GLU A CG  1 
ATOM 913  C CD  ? GLU A 1 113 ?  14.943   8.469 -11.248 1.000 64.430 ? 113 GLU A CD  1 
ATOM 914  O OE1 ? GLU A 1 113 ?  14.178   8.868 -12.155 1.000 64.430 ? 113 GLU A OE1 1 
ATOM 915  O OE2 ? GLU A 1 113 ?  16.115   8.089 -11.466 1.000 64.430 ? 113 GLU A OE2 1 
ATOM 916  N N   ? ASN A 1 114 ?  15.930   5.878  -6.105 1.000 70.190 ? 114 ASN A N   1 
ATOM 917  C CA  ? ASN A 1 114 ?  16.922   5.020  -5.468 1.000 70.190 ? 114 ASN A CA  1 
ATOM 918  C C   ? ASN A 1 114 ?  16.796   5.050  -3.947 1.000 70.190 ? 114 ASN A C   1 
ATOM 919  C CB  ? ASN A 1 114 ?  18.335   5.426  -5.892 1.000 70.190 ? 114 ASN A CB  1 
ATOM 920  O O   ? ASN A 1 114 ?  17.803   5.033  -3.236 1.000 70.190 ? 114 ASN A O   1 
ATOM 921  C CG  ? ASN A 1 114 ?  18.630   5.087  -7.340 1.000 70.190 ? 114 ASN A CG  1 
ATOM 922  N ND2 ? ASN A 1 114 ?  19.484   5.883  -7.973 1.000 70.190 ? 114 ASN A ND2 1 
ATOM 923  O OD1 ? ASN A 1 114 ?  18.095   4.119  -7.885 1.000 70.190 ? 114 ASN A OD1 1 
ATOM 924  N N   ? VAL A 1 115 ?  15.598   5.174  -3.468 1.000 86.840 ? 115 VAL A N   1 
ATOM 925  C CA  ? VAL A 1 115 ?  15.288   5.154  -2.042 1.000 86.840 ? 115 VAL A CA  1 
ATOM 926  C C   ? VAL A 1 115 ?  14.777   3.771  -1.643 1.000 86.840 ? 115 VAL A C   1 
ATOM 927  C CB  ? VAL A 1 115 ?  14.246   6.234  -1.672 1.000 86.840 ? 115 VAL A CB  1 
ATOM 928  O O   ? VAL A 1 115 ?  14.119   3.094  -2.436 1.000 86.840 ? 115 VAL A O   1 
ATOM 929  C CG1 ? VAL A 1 115 ?  13.916   6.178  -0.182 1.000 86.840 ? 115 VAL A CG1 1 
ATOM 930  C CG2 ? VAL A 1 115 ?  14.757   7.621  -2.058 1.000 86.840 ? 115 VAL A CG2 1 
ATOM 931  N N   ? LYS A 1 116 ?  15.308   3.298  -0.533 1.000 91.490 ? 116 LYS A N   1 
ATOM 932  C CA  ? LYS A 1 116 ?  14.805   2.049   0.033 1.000 91.490 ? 116 LYS A CA  1 
ATOM 933  C C   ? LYS A 1 116 ?  13.399   2.229   0.599 1.000 91.490 ? 116 LYS A C   1 
ATOM 934  C CB  ? LYS A 1 116 ?  15.747   1.536   1.123 1.000 91.490 ? 116 LYS A CB  1 
ATOM 935  O O   ? LYS A 1 116 ?  13.134   3.192   1.322 1.000 91.490 ? 116 LYS A O   1 
ATOM 936  C CG  ? LYS A 1 116 ?  17.075   1.011   0.597 1.000 91.490 ? 116 LYS A CG  1 
ATOM 937  C CD  ? LYS A 1 116 ?  17.925   0.420   1.715 1.000 91.490 ? 116 LYS A CD  1 
ATOM 938  C CE  ? LYS A 1 116 ?  19.272  -0.066   1.197 1.000 91.490 ? 116 LYS A CE  1 
ATOM 939  N NZ  ? LYS A 1 116 ?  20.126  -0.606   2.296 1.000 91.490 ? 116 LYS A NZ  1 
ATOM 940  N N   ? CYS A 1 117 ?  12.594   1.306   0.263 1.000 94.350 ? 117 CYS A N   1 
ATOM 941  C CA  ? CYS A 1 117 ?  11.197   1.368   0.677 1.000 94.350 ? 117 CYS A CA  1 
ATOM 942  C C   ? CYS A 1 117 ?  10.742   0.038   1.265 1.000 94.350 ? 117 CYS A C   1 
ATOM 943  C CB  ? CYS A 1 117 ?  10.304   1.745  -0.505 1.000 94.350 ? 117 CYS A CB  1 
ATOM 944  O O   ? CYS A 1 117 ?  11.342  -1.003   0.992 1.000 94.350 ? 117 CYS A O   1 
ATOM 945  S SG  ? CYS A 1 117 ?  10.769   3.298  -1.302 1.000 94.350 ? 117 CYS A SG  1 
ATOM 946  N N   ? SER A 1 118 ?   9.735   0.154   2.079 1.000 95.450 ? 118 SER A N   1 
ATOM 947  C CA  ? SER A 1 118 ?   9.160  -1.054   2.661 1.000 95.450 ? 118 SER A CA  1 
ATOM 948  C C   ? SER A 1 118 ?   7.718  -1.255   2.208 1.000 95.450 ? 118 SER A C   1 
ATOM 949  C CB  ? SER A 1 118 ?   9.220  -0.995   4.188 1.000 95.450 ? 118 SER A CB  1 
ATOM 950  O O   ? SER A 1 118 ?   6.999  -0.284   1.960 1.000 95.450 ? 118 SER A O   1 
ATOM 951  O OG  ? SER A 1 118 ?   8.368   0.022   4.686 1.000 95.450 ? 118 SER A OG  1 
ATOM 952  N N   ? ILE A 1 119 ?   7.336  -2.496   2.147 1.000 96.230 ? 119 ILE A N   1 
ATOM 953  C CA  ? ILE A 1 119 ?   5.971  -2.885   1.810 1.000 96.230 ? 119 ILE A CA  1 
ATOM 954  C C   ? ILE A 1 119 ?   5.550  -4.083   2.658 1.000 96.230 ? 119 ILE A C   1 
ATOM 955  C CB  ? ILE A 1 119 ?   5.833  -3.218   0.307 1.000 96.230 ? 119 ILE A CB  1 
ATOM 956  O O   ? ILE A 1 119 ?   6.369  -4.953   2.964 1.000 96.230 ? 119 ILE A O   1 
ATOM 957  C CG1 ? ILE A 1 119 ?   4.366  -3.481  -0.049 1.000 96.230 ? 119 ILE A CG1 1 
ATOM 958  C CG2 ? ILE A 1 119 ?   6.711  -4.417  -0.063 1.000 96.230 ? 119 ILE A CG2 1 
ATOM 959  C CD1 ? ILE A 1 119 ?   4.099  -3.578  -1.545 1.000 96.230 ? 119 ILE A CD1 1 
ATOM 960  N N   ? ALA A 1 120 ?   4.342  -4.104   2.985 1.000 96.470 ? 120 ALA A N   1 
ATOM 961  C CA  ? ALA A 1 120 ?   3.805  -5.180   3.814 1.000 96.470 ? 120 ALA A CA  1 
ATOM 962  C C   ? ALA A 1 120 ?   2.477  -5.689   3.261 1.000 96.470 ? 120 ALA A C   1 
ATOM 963  C CB  ? ALA A 1 120 ?   3.631  -4.705   5.255 1.000 96.470 ? 120 ALA A CB  1 
ATOM 964  O O   ? ALA A 1 120 ?   1.721  -4.930   2.649 1.000 96.470 ? 120 ALA A O   1 
ATOM 965  N N   ? GLY A 1 121 ?   2.259  -7.045   3.445 1.000 95.730 ? 121 GLY A N   1 
ATOM 966  C CA  ? GLY A 1 121 ?   1.010  -7.604   2.952 1.000 95.730 ? 121 GLY A CA  1 
ATOM 967  C C   ? GLY A 1 121 ?   0.799  -9.048   3.363 1.000 95.730 ? 121 GLY A C   1 
ATOM 968  O O   ? GLY A 1 121 ?   1.664  -9.650   4.004 1.000 95.730 ? 121 GLY A O   1 
ATOM 969  N N   ? TRP A 1 122 ?  -0.426  -9.595   3.040 1.000 94.790 ? 122 TRP A N   1 
ATOM 970  C CA  ? TRP A 1 122 ?  -0.857 -10.936   3.423 1.000 94.790 ? 122 TRP A CA  1 
ATOM 971  C C   ? TRP A 1 122 ?  -1.037 -11.821   2.194 1.000 94.790 ? 122 TRP A C   1 
ATOM 972  C CB  ? TRP A 1 122 ?  -2.163 -10.874   4.219 1.000 94.790 ? 122 TRP A CB  1 
ATOM 973  O O   ? TRP A 1 122 ?  -1.728 -12.841   2.252 1.000 94.790 ? 122 TRP A O   1 
ATOM 974  C CG  ? TRP A 1 122 ?  -2.017 -10.269   5.583 1.000 94.790 ? 122 TRP A CG  1 
ATOM 975  C CD1 ? TRP A 1 122 ?  -1.711 -10.920   6.745 1.000 94.790 ? 122 TRP A CD1 1 
ATOM 976  C CD2 ? TRP A 1 122 ?  -2.178  -8.889   5.926 1.000 94.790 ? 122 TRP A CD2 1 
ATOM 977  C CE2 ? TRP A 1 122 ?  -1.952  -8.776   7.316 1.000 94.790 ? 122 TRP A CE2 1 
ATOM 978  C CE3 ? TRP A 1 122 ?  -2.489  -7.736   5.193 1.000 94.790 ? 122 TRP A CE3 1 
ATOM 979  N NE1 ? TRP A 1 122 ?  -1.670 -10.028   7.791 1.000 94.790 ? 122 TRP A NE1 1 
ATOM 980  C CH2 ? TRP A 1 122 ?  -2.335  -6.441   7.246 1.000 94.790 ? 122 TRP A CH2 1 
ATOM 981  C CZ2 ? TRP A 1 122 ?  -2.029  -7.553   7.988 1.000 94.790 ? 122 TRP A CZ2 1 
ATOM 982  C CZ3 ? TRP A 1 122 ?  -2.565  -6.521   5.863 1.000 94.790 ? 122 TRP A CZ3 1 
ATOM 983  N N   ? GLY A 1 123 ?  -0.573 -11.431   1.017 1.000 90.830 ? 123 GLY A N   1 
ATOM 984  C CA  ? GLY A 1 123 ?  -0.725 -12.151  -0.237 1.000 90.830 ? 123 GLY A CA  1 
ATOM 985  C C   ? GLY A 1 123 ?   0.063 -13.447  -0.279 1.000 90.830 ? 123 GLY A C   1 
ATOM 986  O O   ? GLY A 1 123 ?   0.421 -13.996   0.764 1.000 90.830 ? 123 GLY A O   1 
ATOM 987  N N   ? THR A 1 124 ?   0.289 -14.122  -1.438 1.000 88.580 ? 124 THR A N   1 
ATOM 988  C CA  ? THR A 1 124 ?   0.943 -15.410  -1.637 1.000 88.580 ? 124 THR A CA  1 
ATOM 989  C C   ? THR A 1 124 ?   2.434 -15.313  -1.326 1.000 88.580 ? 124 THR A C   1 
ATOM 990  C CB  ? THR A 1 124 ?   0.750 -15.917  -3.078 1.000 88.580 ? 124 THR A CB  1 
ATOM 991  O O   ? THR A 1 124 ?   3.094 -14.347  -1.715 1.000 88.580 ? 124 THR A O   1 
ATOM 992  C CG2 ? THR A 1 124 ?  -0.724 -16.173  -3.378 1.000 88.580 ? 124 THR A CG2 1 
ATOM 993  O OG1 ? THR A 1 124 ?   1.249 -14.936  -3.996 1.000 88.580 ? 124 THR A OG1 1 
ATOM 994  N N   ? LYS A 1 125 ?   2.873 -16.396  -0.598 1.000 83.230 ? 125 LYS A N   1 
ATOM 995  C CA  ? LYS A 1 125 ?   4.246 -16.441  -0.105 1.000 83.230 ? 125 LYS A CA  1 
ATOM 996  C C   ? LYS A 1 125 ?   5.160 -17.167  -1.089 1.000 83.230 ? 125 LYS A C   1 
ATOM 997  C CB  ? LYS A 1 125 ?   4.304 -17.121   1.263 1.000 83.230 ? 125 LYS A CB  1 
ATOM 998  O O   ? LYS A 1 125 ?   6.384 -17.129  -0.951 1.000 83.230 ? 125 LYS A O   1 
ATOM 999  C CG  ? LYS A 1 125 ?   3.622 -16.335   2.374 1.000 83.230 ? 125 LYS A CG  1 
ATOM 1000 C CD  ? LYS A 1 125 ?   3.822 -16.997   3.731 1.000 83.230 ? 125 LYS A CD  1 
ATOM 1001 C CE  ? LYS A 1 125 ?   5.273 -16.913   4.187 1.000 83.230 ? 125 LYS A CE  1 
ATOM 1002 N NZ  ? LYS A 1 125 ?   5.477 -17.577   5.509 1.000 83.230 ? 125 LYS A NZ  1 
ATOM 1003 N N   ? GLU A 1 126 ?   4.599 -17.783  -2.025 1.000 78.600 ? 126 GLU A N   1 
ATOM 1004 C CA  ? GLU A 1 126 ?   5.386 -18.524  -3.005 1.000 78.600 ? 126 GLU A CA  1 
ATOM 1005 C C   ? GLU A 1 126 ?   5.096 -18.043  -4.424 1.000 78.600 ? 126 GLU A C   1 
ATOM 1006 C CB  ? GLU A 1 126 ?   5.110 -20.026  -2.893 1.000 78.600 ? 126 GLU A CB  1 
ATOM 1007 O O   ? GLU A 1 126 ?   3.988 -17.588  -4.716 1.000 78.600 ? 126 GLU A O   1 
ATOM 1008 C CG  ? GLU A 1 126 ?   5.499 -20.624  -1.548 1.000 78.600 ? 126 GLU A CG  1 
ATOM 1009 C CD  ? GLU A 1 126 ?   5.241 -22.119  -1.459 1.000 78.600 ? 126 GLU A CD  1 
ATOM 1010 O OE1 ? GLU A 1 126 ?   5.558 -22.729  -0.413 1.000 78.600 ? 126 GLU A OE1 1 
ATOM 1011 O OE2 ? GLU A 1 126 ?   4.718 -22.686  -2.445 1.000 78.600 ? 126 GLU A OE2 1 
ATOM 1012 N N   ? SER A 1 127 ?   6.115 -18.112  -5.169 1.000 74.410 ? 127 SER A N   1 
ATOM 1013 C CA  ? SER A 1 127 ?   6.122 -17.651  -6.553 1.000 74.410 ? 127 SER A CA  1 
ATOM 1014 C C   ? SER A 1 127 ?   5.132 -18.440  -7.404 1.000 74.410 ? 127 SER A C   1 
ATOM 1015 C CB  ? SER A 1 127 ?   7.526 -17.768  -7.150 1.000 74.410 ? 127 SER A CB  1 
ATOM 1016 O O   ? SER A 1 127 ?   4.510 -17.887  -8.314 1.000 74.410 ? 127 SER A O   1 
ATOM 1017 O OG  ? SER A 1 127 ?   7.549 -17.281  -8.480 1.000 74.410 ? 127 SER A OG  1 
ATOM 1018 N N   ? ASN A 1 128 ?   4.768 -19.710  -7.040 1.000 69.340 ? 128 ASN A N   1 
ATOM 1019 C CA  ? ASN A 1 128 ?   3.890 -20.616  -7.773 1.000 69.340 ? 128 ASN A CA  1 
ATOM 1020 C C   ? ASN A 1 128 ?   2.488 -20.645  -7.172 1.000 69.340 ? 128 ASN A C   1 
ATOM 1021 C CB  ? ASN A 1 128 ?   4.483 -22.026  -7.808 1.000 69.340 ? 128 ASN A CB  1 
ATOM 1022 O O   ? ASN A 1 128 ?   1.627 -21.397  -7.632 1.000 69.340 ? 128 ASN A O   1 
ATOM 1023 C CG  ? ASN A 1 128 ?   4.627 -22.633  -6.426 1.000 69.340 ? 128 ASN A CG  1 
ATOM 1024 N ND2 ? ASN A 1 128 ?   5.165 -23.846  -6.364 1.000 69.340 ? 128 ASN A ND2 1 
ATOM 1025 O OD1 ? ASN A 1 128 ?   4.258 -22.017  -5.422 1.000 69.340 ? 128 ASN A OD1 1 
ATOM 1026 N N   ? GLY A 1 129 ?   2.097 -19.728  -6.355 1.000 64.720 ? 129 GLY A N   1 
ATOM 1027 C CA  ? GLY A 1 129 ?   0.816 -19.281  -5.832 1.000 64.720 ? 129 GLY A CA  1 
ATOM 1028 C C   ? GLY A 1 129 ?  -0.075 -20.423  -5.379 1.000 64.720 ? 129 GLY A C   1 
ATOM 1029 O O   ? GLY A 1 129 ?  -0.445 -21.284  -6.181 1.000 64.720 ? 129 GLY A O   1 
ATOM 1030 N N   ? ASN A 1 130 ?  -0.043 -20.684  -4.008 1.000 69.090 ? 130 ASN A N   1 
ATOM 1031 C CA  ? ASN A 1 130 ?  -1.098 -21.479  -3.389 1.000 69.090 ? 130 ASN A CA  1 
ATOM 1032 C C   ? ASN A 1 130 ?  -1.098 -21.325  -1.870 1.000 69.090 ? 130 ASN A C   1 
ATOM 1033 C CB  ? ASN A 1 130 ?  -0.954 -22.953  -3.772 1.000 69.090 ? 130 ASN A CB  1 
ATOM 1034 O O   ? ASN A 1 130 ?  -1.903 -21.951  -1.179 1.000 69.090 ? 130 ASN A O   1 
ATOM 1035 C CG  ? ASN A 1 130 ?  -1.234 -23.205  -5.241 1.000 69.090 ? 130 ASN A CG  1 
ATOM 1036 N ND2 ? ASN A 1 130 ?  -0.683 -24.289  -5.772 1.000 69.090 ? 130 ASN A ND2 1 
ATOM 1037 O OD1 ? ASN A 1 130 ?  -1.939 -22.430  -5.893 1.000 69.090 ? 130 ASN A OD1 1 
ATOM 1038 N N   ? LYS A 1 131 ?  -0.265 -20.399  -1.352 1.000 81.710 ? 131 LYS A N   1 
ATOM 1039 C CA  ? LYS A 1 131 ?  -0.319 -20.352   0.107 1.000 81.710 ? 131 LYS A CA  1 
ATOM 1040 C C   ? LYS A 1 131 ?  -0.221 -18.917   0.615 1.000 81.710 ? 131 LYS A C   1 
ATOM 1041 C CB  ? LYS A 1 131 ?   0.801 -21.200   0.713 1.000 81.710 ? 131 LYS A CB  1 
ATOM 1042 O O   ? LYS A 1 131 ?   0.877 -18.373   0.749 1.000 81.710 ? 131 LYS A O   1 
ATOM 1043 C CG  ? LYS A 1 131 ?   0.643 -21.459   2.204 1.000 81.710 ? 131 LYS A CG  1 
ATOM 1044 C CD  ? LYS A 1 131 ?   1.717 -22.407   2.723 1.000 81.710 ? 131 LYS A CD  1 
ATOM 1045 C CE  ? LYS A 1 131 ?   1.584 -22.636   4.222 1.000 81.710 ? 131 LYS A CE  1 
ATOM 1046 N NZ  ? LYS A 1 131 ?   2.662 -23.529   4.744 1.000 81.710 ? 131 LYS A NZ  1 
ATOM 1047 N N   ? PRO A 1 132 ?  -1.374 -18.223   0.808 1.000 87.450 ? 132 PRO A N   1 
ATOM 1048 C CA  ? PRO A 1 132 ?  -1.335 -16.899   1.434 1.000 87.450 ? 132 PRO A CA  1 
ATOM 1049 C C   ? PRO A 1 132 ?  -0.818 -16.941   2.870 1.000 87.450 ? 132 PRO A C   1 
ATOM 1050 C CB  ? PRO A 1 132 ?  -2.797 -16.447   1.393 1.000 87.450 ? 132 PRO A CB  1 
ATOM 1051 O O   ? PRO A 1 132 ?  -0.915 -17.975   3.536 1.000 87.450 ? 132 PRO A O   1 
ATOM 1052 C CG  ? PRO A 1 132 ?  -3.582 -17.707   1.220 1.000 87.450 ? 132 PRO A CG  1 
ATOM 1053 C CD  ? PRO A 1 132 ?  -2.683 -18.751   0.623 1.000 87.450 ? 132 PRO A CD  1 
ATOM 1054 N N   ? SER A 1 133 ?  -0.243 -15.846   3.318 1.000 92.130 ? 133 SER A N   1 
ATOM 1055 C CA  ? SER A 1 133 ?   0.221 -15.718   4.695 1.000 92.130 ? 133 SER A CA  1 
ATOM 1056 C C   ? SER A 1 133 ?  -0.916 -15.307   5.625 1.000 92.130 ? 133 SER A C   1 
ATOM 1057 C CB  ? SER A 1 133 ?   1.358 -14.699   4.787 1.000 92.130 ? 133 SER A CB  1 
ATOM 1058 O O   ? SER A 1 133 ?  -1.728 -14.446   5.280 1.000 92.130 ? 133 SER A O   1 
ATOM 1059 O OG  ? SER A 1 133 ?   1.790 -14.547   6.128 1.000 92.130 ? 133 SER A OG  1 
ATOM 1060 N N   ? ASP A 1 134 ?  -0.925 -15.896   6.748 1.000 93.460 ? 134 ASP A N   1 
ATOM 1061 C CA  ? ASP A 1 134 ?  -1.904 -15.522   7.764 1.000 93.460 ? 134 ASP A CA  1 
ATOM 1062 C C   ? ASP A 1 134 ?  -1.386 -14.376   8.630 1.000 93.460 ? 134 ASP A C   1 
ATOM 1063 C CB  ? ASP A 1 134 ?  -2.256 -16.726   8.640 1.000 93.460 ? 134 ASP A CB  1 
ATOM 1064 O O   ? ASP A 1 134 ?  -2.164 -13.705   9.311 1.000 93.460 ? 134 ASP A O   1 
ATOM 1065 C CG  ? ASP A 1 134 ?  -3.036 -17.794   7.894 1.000 93.460 ? 134 ASP A CG  1 
ATOM 1066 O OD1 ? ASP A 1 134 ?  -3.778 -17.457   6.946 1.000 93.460 ? 134 ASP A OD1 1 
ATOM 1067 O OD2 ? ASP A 1 134 ?  -2.910 -18.983   8.259 1.000 93.460 ? 134 ASP A OD2 1 
ATOM 1068 N N   ? VAL A 1 135 ?  -0.140 -14.160   8.591 1.000 96.110 ? 135 VAL A N   1 
ATOM 1069 C CA  ? VAL A 1 135 ?   0.493 -13.088   9.353 1.000 96.110 ? 135 VAL A CA  1 
ATOM 1070 C C   ? VAL A 1 135 ?   1.059 -12.039   8.398 1.000 96.110 ? 135 VAL A C   1 
ATOM 1071 C CB  ? VAL A 1 135 ?   1.610 -13.629  10.274 1.000 96.110 ? 135 VAL A CB  1 
ATOM 1072 O O   ? VAL A 1 135 ?   1.410 -12.354   7.259 1.000 96.110 ? 135 VAL A O   1 
ATOM 1073 C CG1 ? VAL A 1 135 ?   1.030 -14.563  11.335 1.000 96.110 ? 135 VAL A CG1 1 
ATOM 1074 C CG2 ? VAL A 1 135 ?   2.678 -14.347   9.451 1.000 96.110 ? 135 VAL A CG2 1 
ATOM 1075 N N   ? LEU A 1 136 ?   1.037 -10.769   8.824 1.000 96.980 ? 136 LEU A N   1 
ATOM 1076 C CA  ? LEU A 1 136 ?   1.583  -9.667   8.040 1.000 96.980 ? 136 LEU A CA  1 
ATOM 1077 C C   ? LEU A 1 136 ?   3.088  -9.825   7.855 1.000 96.980 ? 136 LEU A C   1 
ATOM 1078 C CB  ? LEU A 1 136 ?   1.278  -8.327   8.714 1.000 96.980 ? 136 LEU A CB  1 
ATOM 1079 O O   ? LEU A 1 136 ?   3.823  -9.995   8.830 1.000 96.980 ? 136 LEU A O   1 
ATOM 1080 C CG  ? LEU A 1 136 ?   1.425  -7.080   7.841 1.000 96.980 ? 136 LEU A CG  1 
ATOM 1081 C CD1 ? LEU A 1 136 ?   0.377  -7.082   6.733 1.000 96.980 ? 136 LEU A CD1 1 
ATOM 1082 C CD2 ? LEU A 1 136 ?   1.311  -5.817   8.688 1.000 96.980 ? 136 LEU A CD2 1 
ATOM 1083 N N   ? GLU A 1 137 ?   3.428  -9.797   6.558 1.000 96.580 ? 137 GLU A N   1 
ATOM 1084 C CA  ? GLU A 1 137 ?   4.839  -9.891   6.196 1.000 96.580 ? 137 GLU A CA  1 
ATOM 1085 C C   ? GLU A 1 137 ?   5.333  -8.596   5.559 1.000 96.580 ? 137 GLU A C   1 
ATOM 1086 C CB  ? GLU A 1 137 ?   5.073 -11.068   5.246 1.000 96.580 ? 137 GLU A CB  1 
ATOM 1087 O O   ? GLU A 1 137 ?   4.550  -7.851   4.967 1.000 96.580 ? 137 GLU A O   1 
ATOM 1088 C CG  ? GLU A 1 137 ?   4.788 -12.427   5.868 1.000 96.580 ? 137 GLU A CG  1 
ATOM 1089 C CD  ? GLU A 1 137 ?   5.395 -13.583   5.089 1.000 96.580 ? 137 GLU A CD  1 
ATOM 1090 O OE1 ? GLU A 1 137 ?   5.071 -14.754   5.390 1.000 96.580 ? 137 GLU A OE1 1 
ATOM 1091 O OE2 ? GLU A 1 137 ?   6.202 -13.315   4.171 1.000 96.580 ? 137 GLU A OE2 1 
ATOM 1092 N N   ? GLU A 1 138 ?   6.624  -8.402   5.679 1.000 96.310 ? 138 GLU A N   1 
ATOM 1093 C CA  ? GLU A 1 138 ?   7.193  -7.175   5.129 1.000 96.310 ? 138 GLU A CA  1 
ATOM 1094 C C   ? GLU A 1 138 ?   8.536  -7.444   4.454 1.000 96.310 ? 138 GLU A C   1 
ATOM 1095 C CB  ? GLU A 1 138 ?   7.357  -6.119   6.225 1.000 96.310 ? 138 GLU A CB  1 
ATOM 1096 O O   ? GLU A 1 138 ?   9.281  -8.331   4.875 1.000 96.310 ? 138 GLU A O   1 
ATOM 1097 C CG  ? GLU A 1 138 ?   8.401  -6.477   7.273 1.000 96.310 ? 138 GLU A CG  1 
ATOM 1098 C CD  ? GLU A 1 138 ?   8.575  -5.406   8.337 1.000 96.310 ? 138 GLU A CD  1 
ATOM 1099 O OE1 ? GLU A 1 138 ?   9.289  -5.652   9.336 1.000 96.310 ? 138 GLU A OE1 1 
ATOM 1100 O OE2 ? GLU A 1 138 ?   7.991  -4.311   8.172 1.000 96.310 ? 138 GLU A OE2 1 
ATOM 1101 N N   ? VAL A 1 139 ?   8.777  -6.656   3.438 1.000 95.000 ? 139 VAL A N   1 
ATOM 1102 C CA  ? VAL A 1 139 ?  10.060  -6.711   2.747 1.000 95.000 ? 139 VAL A CA  1 
ATOM 1103 C C   ? VAL A 1 139 ?  10.521  -5.298   2.397 1.000 95.000 ? 139 VAL A C   1 
ATOM 1104 C CB  ? VAL A 1 139 ?   9.980  -7.577   1.469 1.000 95.000 ? 139 VAL A CB  1 
ATOM 1105 O O   ? VAL A 1 139 ?   9.699  -4.395   2.225 1.000 95.000 ? 139 VAL A O   1 
ATOM 1106 C CG1 ? VAL A 1 139 ?   9.124  -6.892   0.406 1.000 95.000 ? 139 VAL A CG1 1 
ATOM 1107 C CG2 ? VAL A 1 139 ?  11.380  -7.863   0.930 1.000 95.000 ? 139 VAL A CG2 1 
ATOM 1108 N N   ? THR A 1 140 ?  11.860  -5.157   2.282 1.000 94.030 ? 140 THR A N   1 
ATOM 1109 C CA  ? THR A 1 140 ?  12.451  -3.924   1.772 1.000 94.030 ? 140 THR A CA  1 
ATOM 1110 C C   ? THR A 1 140 ?  12.767  -4.051   0.284 1.000 94.030 ? 140 THR A C   1 
ATOM 1111 C CB  ? THR A 1 140 ?  13.734  -3.560   2.542 1.000 94.030 ? 140 THR A CB  1 
ATOM 1112 O O   ? THR A 1 140 ?  13.346  -5.049  -0.150 1.000 94.030 ? 140 THR A O   1 
ATOM 1113 C CG2 ? THR A 1 140 ?  14.360  -2.281   1.994 1.000 94.030 ? 140 THR A CG2 1 
ATOM 1114 O OG1 ? THR A 1 140 ?  13.414  -3.367   3.926 1.000 94.030 ? 140 THR A OG1 1 
ATOM 1115 N N   ? VAL A 1 141 ?  12.249  -3.034  -0.479 1.000 92.120 ? 141 VAL A N   1 
ATOM 1116 C CA  ? VAL A 1 141 ?  12.525  -3.000  -1.911 1.000 92.120 ? 141 VAL A CA  1 
ATOM 1117 C C   ? VAL A 1 141 ?  13.246  -1.702  -2.268 1.000 92.120 ? 141 VAL A C   1 
ATOM 1118 C CB  ? VAL A 1 141 ?  11.230  -3.136  -2.742 1.000 92.120 ? 141 VAL A CB  1 
ATOM 1119 O O   ? VAL A 1 141 ?  13.144  -0.708  -1.544 1.000 92.120 ? 141 VAL A O   1 
ATOM 1120 C CG1 ? VAL A 1 141 ?  10.566  -4.488  -2.491 1.000 92.120 ? 141 VAL A CG1 1 
ATOM 1121 C CG2 ? VAL A 1 141 ?  10.266  -1.996  -2.418 1.000 92.120 ? 141 VAL A CG2 1 
ATOM 1122 N N   ? LYS A 1 142 ?  13.974  -1.779  -3.373 1.000 91.050 ? 142 LYS A N   1 
ATOM 1123 C CA  ? LYS A 1 142 ?  14.714  -0.610  -3.839 1.000 91.050 ? 142 LYS A CA  1 
ATOM 1124 C C   ? LYS A 1 142 ?  14.107  -0.050  -5.122 1.000 91.050 ? 142 LYS A C   1 
ATOM 1125 C CB  ? LYS A 1 142 ?  16.185  -0.962  -4.066 1.000 91.050 ? 142 LYS A CB  1 
ATOM 1126 O O   ? LYS A 1 142 ?  13.908  -0.783  -6.093 1.000 91.050 ? 142 LYS A O   1 
ATOM 1127 C CG  ? LYS A 1 142 ?  17.065   0.237  -4.389 1.000 91.050 ? 142 LYS A CG  1 
ATOM 1128 C CD  ? LYS A 1 142 ?  18.520  -0.173  -4.581 1.000 91.050 ? 142 LYS A CD  1 
ATOM 1129 C CE  ? LYS A 1 142 ?  19.390   1.015  -4.968 1.000 91.050 ? 142 LYS A CE  1 
ATOM 1130 N NZ  ? LYS A 1 142 ?  20.819   0.619  -5.149 1.000 91.050 ? 142 LYS A NZ  1 
ATOM 1131 N N   ? LEU A 1 143 ?  13.725   1.265  -5.071 1.000 91.320 ? 143 LEU A N   1 
ATOM 1132 C CA  ? LEU A 1 143 ?  13.218   1.925  -6.269 1.000 91.320 ? 143 LEU A CA  1 
ATOM 1133 C C   ? LEU A 1 143 ?  14.329   2.119  -7.295 1.000 91.320 ? 143 LEU A C   1 
ATOM 1134 C CB  ? LEU A 1 143 ?  12.595   3.277  -5.913 1.000 91.320 ? 143 LEU A CB  1 
ATOM 1135 O O   ? LEU A 1 143 ?  15.472   2.407  -6.932 1.000 91.320 ? 143 LEU A O   1 
ATOM 1136 C CG  ? LEU A 1 143 ?  11.396   3.243  -4.964 1.000 91.320 ? 143 LEU A CG  1 
ATOM 1137 C CD1 ? LEU A 1 143 ?  10.793   4.636  -4.820 1.000 91.320 ? 143 LEU A CD1 1 
ATOM 1138 C CD2 ? LEU A 1 143 ?  10.350   2.250  -5.460 1.000 91.320 ? 143 LEU A CD2 1 
ATOM 1139 N N   ? GLN A 1 144 ?  14.019   1.847  -8.551 1.000 87.940 ? 144 GLN A N   1 
ATOM 1140 C CA  ? GLN A 1 144 ?  15.041   1.938  -9.588 1.000 87.940 ? 144 GLN A CA  1 
ATOM 1141 C C   ? GLN A 1 144 ?  14.645   2.944 -10.665 1.000 87.940 ? 144 GLN A C   1 
ATOM 1142 C CB  ? GLN A 1 144 ?  15.291   0.566 -10.218 1.000 87.940 ? 144 GLN A CB  1 
ATOM 1143 O O   ? GLN A 1 144 ?  13.509   3.424 -10.685 1.000 87.940 ? 144 GLN A O   1 
ATOM 1144 C CG  ? GLN A 1 144 ?  14.108   0.030 -11.013 1.000 87.940 ? 144 GLN A CG  1 
ATOM 1145 C CD  ? GLN A 1 144 ?  14.370  -1.344 -11.599 1.000 87.940 ? 144 GLN A CD  1 
ATOM 1146 N NE2 ? GLN A 1 144 ?  13.301  -2.084 -11.876 1.000 87.940 ? 144 GLN A NE2 1 
ATOM 1147 O OE1 ? GLN A 1 144 ?  15.523  -1.738 -11.803 1.000 87.940 ? 144 GLN A OE1 1 
ATOM 1148 N N   ? ASN A 1 145 ?  15.684   3.227 -11.562 1.000 86.310 ? 145 ASN A N   1 
ATOM 1149 C CA  ? ASN A 1 145 ?  15.456   4.042 -12.751 1.000 86.310 ? 145 ASN A CA  1 
ATOM 1150 C C   ? ASN A 1 145 ?  14.385   3.433 -13.651 1.000 86.310 ? 145 ASN A C   1 
ATOM 1151 C CB  ? ASN A 1 145 ?  16.760   4.231 -13.530 1.000 86.310 ? 145 ASN A CB  1 
ATOM 1152 O O   ? ASN A 1 145 ?  14.300   2.211 -13.783 1.000 86.310 ? 145 ASN A O   1 
ATOM 1153 C CG  ? ASN A 1 145 ?  16.601   5.160 -14.717 1.000 86.310 ? 145 ASN A CG  1 
ATOM 1154 N ND2 ? ASN A 1 145 ?  17.344   6.261 -14.713 1.000 86.310 ? 145 ASN A ND2 1 
ATOM 1155 O OD1 ? ASN A 1 145 ?  15.816   4.892 -15.630 1.000 86.310 ? 145 ASN A OD1 1 
ATOM 1156 N N   ? ASN A 1 146 ?  13.593   4.283 -14.341 1.000 89.980 ? 146 ASN A N   1 
ATOM 1157 C CA  ? ASN A 1 146 ?  12.398   3.898 -15.083 1.000 89.980 ? 146 ASN A CA  1 
ATOM 1158 C C   ? ASN A 1 146 ?  12.750   3.155 -16.369 1.000 89.980 ? 146 ASN A C   1 
ATOM 1159 C CB  ? ASN A 1 146 ?  11.543   5.127 -15.398 1.000 89.980 ? 146 ASN A CB  1 
ATOM 1160 O O   ? ASN A 1 146 ?  11.870   2.611 -17.038 1.000 89.980 ? 146 ASN A O   1 
ATOM 1161 C CG  ? ASN A 1 146 ?  10.923   5.742 -14.158 1.000 89.980 ? 146 ASN A CG  1 
ATOM 1162 N ND2 ? ASN A 1 146 ?  10.638   7.037 -14.218 1.000 89.980 ? 146 ASN A ND2 1 
ATOM 1163 O OD1 ? ASN A 1 146 ?  10.704   5.058 -13.155 1.000 89.980 ? 146 ASN A OD1 1 
ATOM 1164 N N   ? HIS A 1 147 ?  14.025   3.067 -16.739 1.000 88.960 ? 147 HIS A N   1 
ATOM 1165 C CA  ? HIS A 1 147 ?  14.431   2.554 -18.042 1.000 88.960 ? 147 HIS A CA  1 
ATOM 1166 C C   ? HIS A 1 147 ?  14.048   1.086 -18.200 1.000 88.960 ? 147 HIS A C   1 
ATOM 1167 C CB  ? HIS A 1 147 ?  15.938   2.728 -18.241 1.000 88.960 ? 147 HIS A CB  1 
ATOM 1168 O O   ? HIS A 1 147 ?  13.521   0.686 -19.240 1.000 88.960 ? 147 HIS A O   1 
ATOM 1169 C CG  ? HIS A 1 147 ?  16.405   2.381 -19.619 1.000 88.960 ? 147 HIS A CG  1 
ATOM 1170 C CD2 ? HIS A 1 147 ?  16.557   3.147 -20.725 1.000 88.960 ? 147 HIS A CD2 1 
ATOM 1171 N ND1 ? HIS A 1 147 ?  16.776   1.104 -19.980 1.000 88.960 ? 147 HIS A ND1 1 
ATOM 1172 C CE1 ? HIS A 1 147 ?  17.139   1.100 -21.252 1.000 88.960 ? 147 HIS A CE1 1 
ATOM 1173 N NE2 ? HIS A 1 147 ?  17.015   2.328 -21.727 1.000 88.960 ? 147 HIS A NE2 1 
ATOM 1174 N N   ? GLU A 1 148 ?  14.269   0.308 -17.176 1.000 88.720 ? 148 GLU A N   1 
ATOM 1175 C CA  ? GLU A 1 148 ?  13.965  -1.118 -17.232 1.000 88.720 ? 148 GLU A CA  1 
ATOM 1176 C C   ? GLU A 1 148 ?  12.461  -1.360 -17.313 1.000 88.720 ? 148 GLU A C   1 
ATOM 1177 C CB  ? GLU A 1 148 ?  14.550  -1.841 -16.016 1.000 88.720 ? 148 GLU A CB  1 
ATOM 1178 O O   ? GLU A 1 148 ?  12.006  -2.238 -18.049 1.000 88.720 ? 148 GLU A O   1 
ATOM 1179 C CG  ? GLU A 1 148 ?  14.434  -3.357 -16.086 1.000 88.720 ? 148 GLU A CG  1 
ATOM 1180 C CD  ? GLU A 1 148 ?  15.189  -3.962 -17.259 1.000 88.720 ? 148 GLU A CD  1 
ATOM 1181 O OE1 ? GLU A 1 148 ?  14.919  -5.131 -17.617 1.000 88.720 ? 148 GLU A OE1 1 
ATOM 1182 O OE2 ? GLU A 1 148 ?  16.059  -3.262 -17.824 1.000 88.720 ? 148 GLU A OE2 1 
ATOM 1183 N N   ? CYS A 1 149 ?  11.636  -0.659 -16.611 1.000 92.060 ? 149 CYS A N   1 
ATOM 1184 C CA  ? CYS A 1 149 ?  10.181  -0.748 -16.649 1.000 92.060 ? 149 CYS A CA  1 
ATOM 1185 C C   ? CYS A 1 149 ?   9.643  -0.301 -18.003 1.000 92.060 ? 149 CYS A C   1 
ATOM 1186 C CB  ? CYS A 1 149 ?   9.563   0.101 -15.539 1.000 92.060 ? 149 CYS A CB  1 
ATOM 1187 O O   ? CYS A 1 149 ?   8.732  -0.925 -18.551 1.000 92.060 ? 149 CYS A O   1 
ATOM 1188 S SG  ? CYS A 1 149 ?   9.757  -0.605 -13.888 1.000 92.060 ? 149 CYS A SG  1 
ATOM 1189 N N   ? GLU A 1 150 ?  10.240   0.659 -18.591 1.000 92.930 ? 150 GLU A N   1 
ATOM 1190 C CA  ? GLU A 1 150 ?   9.844   1.131 -19.915 1.000 92.930 ? 150 GLU A CA  1 
ATOM 1191 C C   ? GLU A 1 150 ?  10.116   0.074 -20.982 1.000 92.930 ? 150 GLU A C   1 
ATOM 1192 C CB  ? GLU A 1 150 ?  10.574   2.430 -20.263 1.000 92.930 ? 150 GLU A CB  1 
ATOM 1193 O O   ? GLU A 1 150 ?   9.333  -0.082 -21.921 1.000 92.930 ? 150 GLU A O   1 
ATOM 1194 C CG  ? GLU A 1 150 ?  10.086   3.640 -19.479 1.000 92.930 ? 150 GLU A CG  1 
ATOM 1195 C CD  ? GLU A 1 150 ?  10.877   4.905 -19.773 1.000 92.930 ? 150 GLU A CD  1 
ATOM 1196 O OE1 ? GLU A 1 150 ?  10.317   6.016 -19.639 1.000 92.930 ? 150 GLU A OE1 1 
ATOM 1197 O OE2 ? GLU A 1 150 ?  12.067   4.783 -20.140 1.000 92.930 ? 150 GLU A OE2 1 
ATOM 1198 N N   ? ARG A 1 151 ?  11.226  -0.631 -20.747 1.000 91.700 ? 151 ARG A N   1 
ATOM 1199 C CA  ? ARG A 1 151 ?  11.634  -1.663 -21.695 1.000 91.700 ? 151 ARG A CA  1 
ATOM 1200 C C   ? ARG A 1 151 ?  10.740  -2.894 -21.581 1.000 91.700 ? 151 ARG A C   1 
ATOM 1201 C CB  ? ARG A 1 151 ?  13.095  -2.055 -21.468 1.000 91.700 ? 151 ARG A CB  1 
ATOM 1202 O O   ? ARG A 1 151 ?  10.351  -3.481 -22.593 1.000 91.700 ? 151 ARG A O   1 
ATOM 1203 C CG  ? ARG A 1 151 ?  13.650  -3.002 -22.520 1.000 91.700 ? 151 ARG A CG  1 
ATOM 1204 C CD  ? ARG A 1 151 ?  15.082  -3.415 -22.209 1.000 91.700 ? 151 ARG A CD  1 
ATOM 1205 N NE  ? ARG A 1 151 ?  15.186  -4.057 -20.902 1.000 91.700 ? 151 ARG A NE  1 
ATOM 1206 N NH1 ? ARG A 1 151 ?  15.817  -6.117 -21.735 1.000 91.700 ? 151 ARG A NH1 1 
ATOM 1207 N NH2 ? ARG A 1 151 ?  15.596  -5.809 -19.474 1.000 91.700 ? 151 ARG A NH2 1 
ATOM 1208 C CZ  ? ARG A 1 151 ?  15.533  -5.326 -20.707 1.000 91.700 ? 151 ARG A CZ  1 
ATOM 1209 N N   ? LYS A 1 152 ?  10.308  -3.185 -20.344 1.000 90.540 ? 152 LYS A N   1 
ATOM 1210 C CA  ? LYS A 1 152 ?   9.677  -4.472 -20.068 1.000 90.540 ? 152 LYS A CA  1 
ATOM 1211 C C   ? LYS A 1 152 ?   8.159  -4.334 -19.986 1.000 90.540 ? 152 LYS A C   1 
ATOM 1212 C CB  ? LYS A 1 152 ?  10.220  -5.069 -18.769 1.000 90.540 ? 152 LYS A CB  1 
ATOM 1213 O O   ? LYS A 1 152 ?   7.428  -5.286 -20.265 1.000 90.540 ? 152 LYS A O   1 
ATOM 1214 C CG  ? LYS A 1 152 ?  11.644  -5.594 -18.876 1.000 90.540 ? 152 LYS A CG  1 
ATOM 1215 C CD  ? LYS A 1 152 ?  12.022  -6.435 -17.664 1.000 90.540 ? 152 LYS A CD  1 
ATOM 1216 C CE  ? LYS A 1 152 ?  13.382  -7.097 -17.844 1.000 90.540 ? 152 LYS A CE  1 
ATOM 1217 N NZ  ? LYS A 1 152 ?  13.712  -8.003 -16.704 1.000 90.540 ? 152 LYS A NZ  1 
ATOM 1218 N N   ? TRP A 1 153 ?   7.721  -3.068 -19.566 1.000 91.450 ? 153 TRP A N   1 
ATOM 1219 C CA  ? TRP A 1 153 ?   6.284  -2.839 -19.466 1.000 91.450 ? 153 TRP A CA  1 
ATOM 1220 C C   ? TRP A 1 153 ?   5.813  -1.859 -20.535 1.000 91.450 ? 153 TRP A C   1 
ATOM 1221 C CB  ? TRP A 1 153 ?   5.919  -2.310 -18.076 1.000 91.450 ? 153 TRP A CB  1 
ATOM 1222 O O   ? TRP A 1 153 ?   6.304  -0.731 -20.613 1.000 91.450 ? 153 TRP A O   1 
ATOM 1223 C CG  ? TRP A 1 153 ?   6.238  -3.259 -16.960 1.000 91.450 ? 153 TRP A CG  1 
ATOM 1224 C CD1 ? TRP A 1 153 ?   7.206  -3.114 -16.006 1.000 91.450 ? 153 TRP A CD1 1 
ATOM 1225 C CD2 ? TRP A 1 153 ?   5.588  -4.504 -16.686 1.000 91.450 ? 153 TRP A CD2 1 
ATOM 1226 C CE2 ? TRP A 1 153 ?   6.215  -5.061 -15.549 1.000 91.450 ? 153 TRP A CE2 1 
ATOM 1227 C CE3 ? TRP A 1 153 ?   4.536  -5.203 -17.291 1.000 91.450 ? 153 TRP A CE3 1 
ATOM 1228 N NE1 ? TRP A 1 153 ?   7.198  -4.194 -15.154 1.000 91.450 ? 153 TRP A NE1 1 
ATOM 1229 C CH2 ? TRP A 1 153 ?   4.790  -6.949 -15.617 1.000 91.450 ? 153 TRP A CH2 1 
ATOM 1230 C CZ2 ? TRP A 1 153 ?   5.822  -6.286 -15.005 1.000 91.450 ? 153 TRP A CZ2 1 
ATOM 1231 C CZ3 ? TRP A 1 153 ?   4.146  -6.422 -16.748 1.000 91.450 ? 153 TRP A CZ3 1 
ATOM 1232 N N   ? GLN A 1 154 ?   4.876  -2.308 -21.403 1.000 87.260 ? 154 GLN A N   1 
ATOM 1233 C CA  ? GLN A 1 154 ?   4.352  -1.477 -22.483 1.000 87.260 ? 154 GLN A CA  1 
ATOM 1234 C C   ? GLN A 1 154 ?   3.480  -0.350 -21.937 1.000 87.260 ? 154 GLN A C   1 
ATOM 1235 C CB  ? GLN A 1 154 ?   3.554  -2.326 -23.474 1.000 87.260 ? 154 GLN A CB  1 
ATOM 1236 O O   ? GLN A 1 154 ?   3.485   0.760 -22.472 1.000 87.260 ? 154 GLN A O   1 
ATOM 1237 C CG  ? GLN A 1 154 ?   4.414  -3.253 -24.322 1.000 87.260 ? 154 GLN A CG  1 
ATOM 1238 C CD  ? GLN A 1 154 ?   3.594  -4.125 -25.255 1.000 87.260 ? 154 GLN A CD  1 
ATOM 1239 N NE2 ? GLN A 1 154 ?   4.220  -5.162 -25.800 1.000 87.260 ? 154 GLN A NE2 1 
ATOM 1240 O OE1 ? GLN A 1 154 ?   2.408  -3.868 -25.483 1.000 87.260 ? 154 GLN A OE1 1 
ATOM 1241 N N   ? GLN A 1 155 ?   2.892  -0.360 -20.790 1.000 88.520 ? 155 GLN A N   1 
ATOM 1242 C CA  ? GLN A 1 155 ?   1.909   0.550 -20.213 1.000 88.520 ? 155 GLN A CA  1 
ATOM 1243 C C   ? GLN A 1 155 ?   2.499   1.325 -19.039 1.000 88.520 ? 155 GLN A C   1 
ATOM 1244 C CB  ? GLN A 1 155 ?   0.665  -0.217 -19.764 1.000 88.520 ? 155 GLN A CB  1 
ATOM 1245 O O   ? GLN A 1 155 ?   1.766   1.949 -18.269 1.000 88.520 ? 155 GLN A O   1 
ATOM 1246 C CG  ? GLN A 1 155 ?   0.922  -1.189 -18.619 1.000 88.520 ? 155 GLN A CG  1 
ATOM 1247 C CD  ? GLN A 1 155 ?   1.323  -2.570 -19.101 1.000 88.520 ? 155 GLN A CD  1 
ATOM 1248 N NE2 ? GLN A 1 155 ?   1.140  -3.572 -18.247 1.000 88.520 ? 155 GLN A NE2 1 
ATOM 1249 O OE1 ? GLN A 1 155 ?   1.792  -2.736 -20.231 1.000 88.520 ? 155 GLN A OE1 1 
ATOM 1250 N N   ? PHE A 1 156 ?   3.832   1.286 -18.982 1.000 93.750 ? 156 PHE A N   1 
ATOM 1251 C CA  ? PHE A 1 156 ?   4.523   1.987 -17.906 1.000 93.750 ? 156 PHE A CA  1 
ATOM 1252 C C   ? PHE A 1 156 ?   4.646   3.473 -18.220 1.000 93.750 ? 156 PHE A C   1 
ATOM 1253 C CB  ? PHE A 1 156 ?   5.912   1.383 -17.675 1.000 93.750 ? 156 PHE A CB  1 
ATOM 1254 O O   ? PHE A 1 156 ?   5.094   3.849 -19.305 1.000 93.750 ? 156 PHE A O   1 
ATOM 1255 C CG  ? PHE A 1 156 ?   6.672   2.025 -16.546 1.000 93.750 ? 156 PHE A CG  1 
ATOM 1256 C CD1 ? PHE A 1 156 ?   7.608   3.021 -16.797 1.000 93.750 ? 156 PHE A CD1 1 
ATOM 1257 C CD2 ? PHE A 1 156 ?   6.451   1.632 -15.232 1.000 93.750 ? 156 PHE A CD2 1 
ATOM 1258 C CE1 ? PHE A 1 156 ?   8.314   3.616 -15.753 1.000 93.750 ? 156 PHE A CE1 1 
ATOM 1259 C CE2 ? PHE A 1 156 ?   7.152   2.222 -14.184 1.000 93.750 ? 156 PHE A CE2 1 
ATOM 1260 C CZ  ? PHE A 1 156 ?   8.083   3.213 -14.447 1.000 93.750 ? 156 PHE A CZ  1 
ATOM 1261 N N   ? ASN A 1 157 ?   4.149   4.297 -17.255 1.000 94.060 ? 157 ASN A N   1 
ATOM 1262 C CA  ? ASN A 1 157 ?   4.269   5.751 -17.306 1.000 94.060 ? 157 ASN A CA  1 
ATOM 1263 C C   ? ASN A 1 157 ?   5.040   6.293 -16.106 1.000 94.060 ? 157 ASN A C   1 
ATOM 1264 C CB  ? ASN A 1 157 ?   2.886   6.401 -17.387 1.000 94.060 ? 157 ASN A CB  1 
ATOM 1265 O O   ? ASN A 1 157 ?   4.526   6.301 -14.986 1.000 94.060 ? 157 ASN A O   1 
ATOM 1266 C CG  ? ASN A 1 157 ?   2.958   7.898 -17.616 1.000 94.060 ? 157 ASN A CG  1 
ATOM 1267 N ND2 ? ASN A 1 157 ?   1.907   8.458 -18.204 1.000 94.060 ? 157 ASN A ND2 1 
ATOM 1268 O OD1 ? ASN A 1 157 ?   3.949   8.545 -17.268 1.000 94.060 ? 157 ASN A OD1 1 
ATOM 1269 N N   ? PRO A 1 158 ?   6.271   6.785 -16.379 1.000 92.290 ? 158 PRO A N   1 
ATOM 1270 C CA  ? PRO A 1 158 ?   7.136   7.213 -15.277 1.000 92.290 ? 158 PRO A CA  1 
ATOM 1271 C C   ? PRO A 1 158 ?   6.599   8.443 -14.549 1.000 92.290 ? 158 PRO A C   1 
ATOM 1272 C CB  ? PRO A 1 158 ?   8.464   7.525 -15.971 1.000 92.290 ? 158 PRO A CB  1 
ATOM 1273 O O   ? PRO A 1 158 ?   7.047   8.755 -13.443 1.000 92.290 ? 158 PRO A O   1 
ATOM 1274 C CG  ? PRO A 1 158 ?   8.098   7.783 -17.397 1.000 92.290 ? 158 PRO A CG  1 
ATOM 1275 C CD  ? PRO A 1 158 ?   6.934   6.905 -17.757 1.000 92.290 ? 158 PRO A CD  1 
ATOM 1276 N N   ? GLU A 1 159 ?   5.630   9.141 -15.171 1.000 91.990 ? 159 GLU A N   1 
ATOM 1277 C CA  ? GLU A 1 159 ?   4.987  10.281 -14.524 1.000 91.990 ? 159 GLU A CA  1 
ATOM 1278 C C   ? GLU A 1 159 ?   3.989   9.823 -13.464 1.000 91.990 ? 159 GLU A C   1 
ATOM 1279 C CB  ? GLU A 1 159 ?   4.287  11.164 -15.560 1.000 91.990 ? 159 GLU A CB  1 
ATOM 1280 O O   ? GLU A 1 159 ?   3.648  10.583 -12.556 1.000 91.990 ? 159 GLU A O   1 
ATOM 1281 C CG  ? GLU A 1 159 ?   5.244  11.914 -16.475 1.000 91.990 ? 159 GLU A CG  1 
ATOM 1282 C CD  ? GLU A 1 159 ?   4.539  12.860 -17.434 1.000 91.990 ? 159 GLU A CD  1 
ATOM 1283 O OE1 ? GLU A 1 159 ?   5.227  13.558 -18.213 1.000 91.990 ? 159 GLU A OE1 1 
ATOM 1284 O OE2 ? GLU A 1 159 ?   3.289  12.905 -17.404 1.000 91.990 ? 159 GLU A OE2 1 
ATOM 1285 N N   ? ARG A 1 160 ?   3.613   8.631 -13.510 1.000 93.820 ? 160 ARG A N   1 
ATOM 1286 C CA  ? ARG A 1 160 ?   2.533   8.158 -12.650 1.000 93.820 ? 160 ARG A CA  1 
ATOM 1287 C C   ? ARG A 1 160 ?   2.935   6.883 -11.917 1.000 93.820 ? 160 ARG A C   1 
ATOM 1288 C CB  ? ARG A 1 160 ?   1.262   7.914 -13.467 1.000 93.820 ? 160 ARG A CB  1 
ATOM 1289 O O   ? ARG A 1 160 ?   2.222   6.424 -11.022 1.000 93.820 ? 160 ARG A O   1 
ATOM 1290 C CG  ? ARG A 1 160 ?   0.643   9.181 -14.036 1.000 93.820 ? 160 ARG A CG  1 
ATOM 1291 C CD  ? ARG A 1 160 ?  -0.681   8.898 -14.733 1.000 93.820 ? 160 ARG A CD  1 
ATOM 1292 N NE  ? ARG A 1 160 ?  -0.484   8.197 -15.999 1.000 93.820 ? 160 ARG A NE  1 
ATOM 1293 N NH1 ? ARG A 1 160 ?  -0.108  10.111 -17.237 1.000 93.820 ? 160 ARG A NH1 1 
ATOM 1294 N NH2 ? ARG A 1 160 ?  -0.056   8.055 -18.251 1.000 93.820 ? 160 ARG A NH2 1 
ATOM 1295 C CZ  ? ARG A 1 160 ?  -0.217   8.789 -17.159 1.000 93.820 ? 160 ARG A CZ  1 
ATOM 1296 N N   ? MET A 1 161 ?   4.114   6.349 -12.261 1.000 95.070 ? 161 MET A N   1 
ATOM 1297 C CA  ? MET A 1 161 ?   4.454   5.052 -11.683 1.000 95.070 ? 161 MET A CA  1 
ATOM 1298 C C   ? MET A 1 161 ?   5.916   5.016 -11.250 1.000 95.070 ? 161 MET A C   1 
ATOM 1299 C CB  ? MET A 1 161 ?   4.175   3.927 -12.681 1.000 95.070 ? 161 MET A CB  1 
ATOM 1300 O O   ? MET A 1 161 ?   6.760   5.690 -11.843 1.000 95.070 ? 161 MET A O   1 
ATOM 1301 C CG  ? MET A 1 161 ?   2.720   3.834 -13.110 1.000 95.070 ? 161 MET A CG  1 
ATOM 1302 S SD  ? MET A 1 161 ?   2.450   2.568 -14.410 1.000 95.070 ? 161 MET A SD  1 
ATOM 1303 C CE  ? MET A 1 161 ?   0.687   2.831 -14.751 1.000 95.070 ? 161 MET A CE  1 
ATOM 1304 N N   ? PHE A 1 162 ?   6.103   4.180 -10.080 1.000 94.020 ? 162 PHE A N   1 
ATOM 1305 C CA  ? PHE A 1 162 ?   7.440   3.764  -9.673 1.000 94.020 ? 162 PHE A CA  1 
ATOM 1306 C C   ? PHE A 1 162 ?   7.711   2.325 -10.093 1.000 94.020 ? 162 PHE A C   1 
ATOM 1307 C CB  ? PHE A 1 162 ?   7.612   3.910  -8.158 1.000 94.020 ? 162 PHE A CB  1 
ATOM 1308 O O   ? PHE A 1 162 ?   6.778   1.535 -10.258 1.000 94.020 ? 162 PHE A O   1 
ATOM 1309 C CG  ? PHE A 1 162 ?   7.744   5.336  -7.696 1.000 94.020 ? 162 PHE A CG  1 
ATOM 1310 C CD1 ? PHE A 1 162 ?   8.693   6.179  -8.260 1.000 94.020 ? 162 PHE A CD1 1 
ATOM 1311 C CD2 ? PHE A 1 162 ?   6.917   5.834  -6.697 1.000 94.020 ? 162 PHE A CD2 1 
ATOM 1312 C CE1 ? PHE A 1 162 ?   8.817   7.500  -7.835 1.000 94.020 ? 162 PHE A CE1 1 
ATOM 1313 C CE2 ? PHE A 1 162 ?   7.035   7.152  -6.267 1.000 94.020 ? 162 PHE A CE2 1 
ATOM 1314 C CZ  ? PHE A 1 162 ?   7.986   7.983  -6.836 1.000 94.020 ? 162 PHE A CZ  1 
ATOM 1315 N N   ? CYS A 1 163 ?   9.067   2.066 -10.191 1.000 92.830 ? 163 CYS A N   1 
ATOM 1316 C CA  ? CYS A 1 163 ?   9.523   0.700 -10.426 1.000 92.830 ? 163 CYS A CA  1 
ATOM 1317 C C   ? CYS A 1 163 ?  10.547   0.280  -9.378 1.000 92.830 ? 163 CYS A C   1 
ATOM 1318 C CB  ? CYS A 1 163 ?  10.128   0.570 -11.823 1.000 92.830 ? 163 CYS A CB  1 
ATOM 1319 O O   ? CYS A 1 163 ?  11.342   1.100  -8.916 1.000 92.830 ? 163 CYS A O   1 
ATOM 1320 S SG  ? CYS A 1 163 ?  10.396  -1.139 -12.344 1.000 92.830 ? 163 CYS A SG  1 
ATOM 1321 N N   ? SER A 1 164 ?  10.432  -1.015  -8.994 1.000 91.380 ? 164 SER A N   1 
ATOM 1322 C CA  ? SER A 1 164 ?  11.445  -1.527  -8.076 1.000 91.380 ? 164 SER A CA  1 
ATOM 1323 C C   ? SER A 1 164 ?  12.239  -2.665  -8.709 1.000 91.380 ? 164 SER A C   1 
ATOM 1324 C CB  ? SER A 1 164 ?  10.798  -2.006  -6.777 1.000 91.380 ? 164 SER A CB  1 
ATOM 1325 O O   ? SER A 1 164 ?  11.781  -3.290  -9.667 1.000 91.380 ? 164 SER A O   1 
ATOM 1326 O OG  ? SER A 1 164 ?  10.034  -3.179  -6.998 1.000 91.380 ? 164 SER A OG  1 
ATOM 1327 N N   ? VAL A 1 165 ?  13.452  -2.780  -8.188 1.000 83.060 ? 165 VAL A N   1 
ATOM 1328 C CA  ? VAL A 1 165 ?  14.329  -3.864  -8.619 1.000 83.060 ? 165 VAL A CA  1 
ATOM 1329 C C   ? VAL A 1 165 ?  14.059  -5.111  -7.780 1.000 83.060 ? 165 VAL A C   1 
ATOM 1330 C CB  ? VAL A 1 165 ?  15.818  -3.464  -8.516 1.000 83.060 ? 165 VAL A CB  1 
ATOM 1331 O O   ? VAL A 1 165 ?  13.904  -5.025  -6.560 1.000 83.060 ? 165 VAL A O   1 
ATOM 1332 C CG1 ? VAL A 1 165 ?  16.187  -3.124  -7.073 1.000 83.060 ? 165 VAL A CG1 1 
ATOM 1333 C CG2 ? VAL A 1 165 ?  16.708  -4.585  -9.049 1.000 83.060 ? 165 VAL A CG2 1 
ATOM 1334 N N   ? SER A 1 166 ?  13.892  -6.257  -8.473 1.000 79.400 ? 166 SER A N   1 
ATOM 1335 C CA  ? SER A 1 166 ?  13.790  -7.532  -7.771 1.000 79.400 ? 166 SER A CA  1 
ATOM 1336 C C   ? SER A 1 166 ?  15.148  -8.220  -7.675 1.000 79.400 ? 166 SER A C   1 
ATOM 1337 C CB  ? SER A 1 166 ?  12.792  -8.453  -8.474 1.000 79.400 ? 166 SER A CB  1 
ATOM 1338 O O   ? SER A 1 166 ?  15.871  -8.319  -8.668 1.000 79.400 ? 166 SER A O   1 
ATOM 1339 O OG  ? SER A 1 166 ?  12.795  -9.742  -7.885 1.000 79.400 ? 166 SER A OG  1 
ATOM 1340 N N   ? ASP A 1 167 ?  15.575  -8.450  -6.528 1.000 78.650 ? 167 ASP A N   1 
ATOM 1341 C CA  ? ASP A 1 167 ?  16.828  -9.178  -6.359 1.000 78.650 ? 167 ASP A CA  1 
ATOM 1342 C C   ? ASP A 1 167 ?  16.607 -10.685  -6.468 1.000 78.650 ? 167 ASP A C   1 
ATOM 1343 C CB  ? ASP A 1 167 ?  17.471  -8.837  -5.013 1.000 78.650 ? 167 ASP A CB  1 
ATOM 1344 O O   ? ASP A 1 167 ?  17.507 -11.473  -6.172 1.000 78.650 ? 167 ASP A O   1 
ATOM 1345 C CG  ? ASP A 1 167 ?  16.609  -9.233  -3.827 1.000 78.650 ? 167 ASP A CG  1 
ATOM 1346 O OD1 ? ASP A 1 167 ?  15.552  -9.869  -4.027 1.000 78.650 ? 167 ASP A OD1 1 
ATOM 1347 O OD2 ? ASP A 1 167 ?  16.989  -8.903  -2.683 1.000 78.650 ? 167 ASP A OD2 1 
ATOM 1348 N N   ? GLY A 1 168 ?  15.312 -10.986  -6.990 1.000 80.780 ? 168 GLY A N   1 
ATOM 1349 C CA  ? GLY A 1 168 ?  15.014 -12.392  -7.209 1.000 80.780 ? 168 GLY A CA  1 
ATOM 1350 C C   ? GLY A 1 168 ?  14.683 -13.139  -5.931 1.000 80.780 ? 168 GLY A C   1 
ATOM 1351 O O   ? GLY A 1 168 ?  14.257 -14.295  -5.973 1.000 80.780 ? 168 GLY A O   1 
ATOM 1352 N N   ? LYS A 1 169 ?  14.798 -12.463  -4.847 1.000 84.240 ? 169 LYS A N   1 
ATOM 1353 C CA  ? LYS A 1 169 ?  14.522 -13.073  -3.550 1.000 84.240 ? 169 LYS A CA  1 
ATOM 1354 C C   ? LYS A 1 169 ?  13.440 -12.302  -2.799 1.000 84.240 ? 169 LYS A C   1 
ATOM 1355 C CB  ? LYS A 1 169 ?  15.797 -13.142  -2.707 1.000 84.240 ? 169 LYS A CB  1 
ATOM 1356 O O   ? LYS A 1 169 ?  12.737 -12.867  -1.960 1.000 84.240 ? 169 LYS A O   1 
ATOM 1357 C CG  ? LYS A 1 169 ?  16.866 -14.063  -3.276 1.000 84.240 ? 169 LYS A CG  1 
ATOM 1358 C CD  ? LYS A 1 169 ?  18.109 -14.087  -2.396 1.000 84.240 ? 169 LYS A CD  1 
ATOM 1359 C CE  ? LYS A 1 169 ?  19.214 -14.935  -3.011 1.000 84.240 ? 169 LYS A CE  1 
ATOM 1360 N NZ  ? LYS A 1 169 ?  20.460 -14.902  -2.188 1.000 84.240 ? 169 LYS A NZ  1 
ATOM 1361 N N   ? HIS A 1 170 ?  13.359 -11.067  -3.068 1.000 89.130 ? 170 HIS A N   1 
ATOM 1362 C CA  ? HIS A 1 170 ?  12.464 -10.174  -2.340 1.000 89.130 ? 170 HIS A CA  1 
ATOM 1363 C C   ? HIS A 1 170 ?  11.506  -9.461  -3.288 1.000 89.130 ? 170 HIS A C   1 
ATOM 1364 C CB  ? HIS A 1 170 ?  13.267  -9.149  -1.536 1.000 89.130 ? 170 HIS A CB  1 
ATOM 1365 O O   ? HIS A 1 170 ?  11.938  -8.816  -4.246 1.000 89.130 ? 170 HIS A O   1 
ATOM 1366 C CG  ? HIS A 1 170 ?  14.228  -9.765  -0.569 1.000 89.130 ? 170 HIS A CG  1 
ATOM 1367 C CD2 ? HIS A 1 170 ?  14.045 -10.236   0.687 1.000 89.130 ? 170 HIS A CD2 1 
ATOM 1368 N ND1 ? HIS A 1 170 ?  15.562  -9.948  -0.860 1.000 89.130 ? 170 HIS A ND1 1 
ATOM 1369 C CE1 ? HIS A 1 170 ?  16.160 -10.508   0.178 1.000 89.130 ? 170 HIS A CE1 1 
ATOM 1370 N NE2 ? HIS A 1 170 ?  15.262 -10.693   1.130 1.000 89.130 ? 170 HIS A NE2 1 
ATOM 1371 N N   ? ALA A 1 171 ?  10.166  -9.537  -2.910 1.000 91.630 ? 171 ALA A N   1 
ATOM 1372 C CA  ? ALA A 1 171 ?   9.195  -8.904  -3.799 1.000 91.630 ? 171 ALA A CA  1 
ATOM 1373 C C   ? ALA A 1 171 ?   7.789  -8.970  -3.210 1.000 91.630 ? 171 ALA A C   1 
ATOM 1374 C CB  ? ALA A 1 171 ?   9.224  -9.564  -5.175 1.000 91.630 ? 171 ALA A CB  1 
ATOM 1375 O O   ? ALA A 1 171 ?   7.539  -9.724  -2.267 1.000 91.630 ? 171 ALA A O   1 
ATOM 1376 N N   ? PHE A 1 172 ?   6.901  -7.982  -3.799 1.000 92.870 ? 172 PHE A N   1 
ATOM 1377 C CA  ? PHE A 1 172 ?   5.490  -8.256  -3.554 1.000 92.870 ? 172 PHE A CA  1 
ATOM 1378 C C   ? PHE A 1 172 ?   4.909  -9.132  -4.657 1.000 92.870 ? 172 PHE A C   1 
ATOM 1379 C CB  ? PHE A 1 172 ?   4.698  -6.949  -3.451 1.000 92.870 ? 172 PHE A CB  1 
ATOM 1380 O O   ? PHE A 1 172 ?   5.440  -9.174  -5.769 1.000 92.870 ? 172 PHE A O   1 
ATOM 1381 C CG  ? PHE A 1 172 ?   4.413  -6.305  -4.780 1.000 92.870 ? 172 PHE A CG  1 
ATOM 1382 C CD1 ? PHE A 1 172 ?   5.237  -5.301  -5.274 1.000 92.870 ? 172 PHE A CD1 1 
ATOM 1383 C CD2 ? PHE A 1 172 ?   3.319  -6.704  -5.538 1.000 92.870 ? 172 PHE A CD2 1 
ATOM 1384 C CE1 ? PHE A 1 172 ?   4.975  -4.703  -6.504 1.000 92.870 ? 172 PHE A CE1 1 
ATOM 1385 C CE2 ? PHE A 1 172 ?   3.051  -6.111  -6.769 1.000 92.870 ? 172 PHE A CE2 1 
ATOM 1386 C CZ  ? PHE A 1 172 ?   3.879  -5.110  -7.249 1.000 92.870 ? 172 PHE A CZ  1 
ATOM 1387 N N   ? CYS A 1 173 ?   3.833  -9.790  -4.258 1.000 91.510 ? 173 CYS A N   1 
ATOM 1388 C CA  ? CYS A 1 173 ?   3.224 -10.747  -5.174 1.000 91.510 ? 173 CYS A CA  1 
ATOM 1389 C C   ? CYS A 1 173 ?   1.703 -10.680  -5.102 1.000 91.510 ? 173 CYS A C   1 
ATOM 1390 C CB  ? CYS A 1 173 ?   3.696 -12.166  -4.860 1.000 91.510 ? 173 CYS A CB  1 
ATOM 1391 O O   ? CYS A 1 173 ?   1.144  -9.717  -4.574 1.000 91.510 ? 173 CYS A O   1 
ATOM 1392 S SG  ? CYS A 1 173 ?   3.519 -13.316  -6.241 1.000 91.510 ? 173 CYS A SG  1 
ATOM 1393 N N   ? ARG A 1 174 ?   1.050 -11.779  -5.557 1.000 90.180 ? 174 ARG A N   1 
ATOM 1394 C CA  ? ARG A 1 174 ?  -0.407 -11.800  -5.631 1.000 90.180 ? 174 ARG A CA  1 
ATOM 1395 C C   ? ARG A 1 174 ?  -1.028 -11.552  -4.260 1.000 90.180 ? 174 ARG A C   1 
ATOM 1396 C CB  ? ARG A 1 174 ?  -0.899 -13.134  -6.195 1.000 90.180 ? 174 ARG A CB  1 
ATOM 1397 O O   ? ARG A 1 174 ?  -0.560 -12.090  -3.254 1.000 90.180 ? 174 ARG A O   1 
ATOM 1398 C CG  ? ARG A 1 174 ?  -0.522 -13.364  -7.650 1.000 90.180 ? 174 ARG A CG  1 
ATOM 1399 C CD  ? ARG A 1 174 ?  -1.068 -14.686  -8.172 1.000 90.180 ? 174 ARG A CD  1 
ATOM 1400 N NE  ? ARG A 1 174 ?  -0.614 -14.956  -9.533 1.000 90.180 ? 174 ARG A NE  1 
ATOM 1401 N NH1 ? ARG A 1 174 ?  -1.739 -16.964  -9.730 1.000 90.180 ? 174 ARG A NH1 1 
ATOM 1402 N NH2 ? ARG A 1 174 ?  -0.474 -16.178 -11.473 1.000 90.180 ? 174 ARG A NH2 1 
ATOM 1403 C CZ  ? ARG A 1 174 ?  -0.944 -16.032 -10.242 1.000 90.180 ? 174 ARG A CZ  1 
ATOM 1404 N N   ? GLY A 1 175 ?  -2.061 -10.674  -4.320 1.000 90.610 ? 175 GLY A N   1 
ATOM 1405 C CA  ? GLY A 1 175 ?  -2.785 -10.456  -3.077 1.000 90.610 ? 175 GLY A CA  1 
ATOM 1406 C C   ? GLY A 1 175 ?  -2.344  -9.205  -2.342 1.000 90.610 ? 175 GLY A C   1 
ATOM 1407 O O   ? GLY A 1 175 ?  -3.006  -8.767  -1.399 1.000 90.610 ? 175 GLY A O   1 
ATOM 1408 N N   ? ASP A 1 176 ?  -1.313  -8.550  -2.806 1.000 94.030 ? 176 ASP A N   1 
ATOM 1409 C CA  ? ASP A 1 176 ?  -0.796  -7.372  -2.117 1.000 94.030 ? 176 ASP A CA  1 
ATOM 1410 C C   ? ASP A 1 176 ?  -1.085  -6.100  -2.912 1.000 94.030 ? 176 ASP A C   1 
ATOM 1411 C CB  ? ASP A 1 176 ?   0.708  -7.509  -1.873 1.000 94.030 ? 176 ASP A CB  1 
ATOM 1412 O O   ? ASP A 1 176 ?  -0.495  -5.050  -2.650 1.000 94.030 ? 176 ASP A O   1 
ATOM 1413 C CG  ? ASP A 1 176 ?   1.037  -8.393  -0.684 1.000 94.030 ? 176 ASP A CG  1 
ATOM 1414 O OD1 ? ASP A 1 176 ?   0.282  -8.382   0.312 1.000 94.030 ? 176 ASP A OD1 1 
ATOM 1415 O OD2 ? ASP A 1 176 ?   2.063  -9.106  -0.741 1.000 94.030 ? 176 ASP A OD2 1 
ATOM 1416 N N   ? SER A 1 177 ?  -1.812  -6.344  -4.018 1.000 95.850 ? 177 SER A N   1 
ATOM 1417 C CA  ? SER A 1 177 ?  -2.274  -5.163  -4.738 1.000 95.850 ? 177 SER A CA  1 
ATOM 1418 C C   ? SER A 1 177 ?  -2.903  -4.148  -3.790 1.000 95.850 ? 177 SER A C   1 
ATOM 1419 C CB  ? SER A 1 177 ?  -3.281  -5.554  -5.820 1.000 95.850 ? 177 SER A CB  1 
ATOM 1420 O O   ? SER A 1 177 ?  -3.684  -4.515  -2.909 1.000 95.850 ? 177 SER A O   1 
ATOM 1421 O OG  ? SER A 1 177 ?  -2.680  -6.402  -6.784 1.000 95.850 ? 177 SER A OG  1 
ATOM 1422 N N   ? GLY A 1 178 ?  -2.417  -2.822  -3.977 1.000 97.220 ? 178 GLY A N   1 
ATOM 1423 C CA  ? GLY A 1 178 ?  -3.027  -1.787  -3.158 1.000 97.220 ? 178 GLY A CA  1 
ATOM 1424 C C   ? GLY A 1 178 ?  -2.261  -1.510  -1.878 1.000 97.220 ? 178 GLY A C   1 
ATOM 1425 O O   ? GLY A 1 178 ?  -2.501  -0.502  -1.211 1.000 97.220 ? 178 GLY A O   1 
ATOM 1426 N N   ? SER A 1 179 ?  -1.350  -2.389  -1.495 1.000 97.220 ? 179 SER A N   1 
ATOM 1427 C CA  ? SER A 1 179 ?  -0.527  -2.203  -0.304 1.000 97.220 ? 179 SER A CA  1 
ATOM 1428 C C   ? SER A 1 179 ?   0.381  -0.986  -0.445 1.000 97.220 ? 179 SER A C   1 
ATOM 1429 C CB  ? SER A 1 179 ?   0.316  -3.450  -0.035 1.000 97.220 ? 179 SER A CB  1 
ATOM 1430 O O   ? SER A 1 179 ?   0.928  -0.733  -1.520 1.000 97.220 ? 179 SER A O   1 
ATOM 1431 O OG  ? SER A 1 179 ?  -0.508  -4.550   0.310 1.000 97.220 ? 179 SER A OG  1 
ATOM 1432 N N   ? PRO A 1 180 ?   0.502  -0.246   0.642 1.000 96.820 ? 180 PRO A N   1 
ATOM 1433 C CA  ? PRO A 1 180 ?   1.313   0.973   0.588 1.000 96.820 ? 180 PRO A CA  1 
ATOM 1434 C C   ? PRO A 1 180 ?   2.810   0.683   0.515 1.000 96.820 ? 180 PRO A C   1 
ATOM 1435 C CB  ? PRO A 1 180 ?   0.958   1.690   1.894 1.000 96.820 ? 180 PRO A CB  1 
ATOM 1436 O O   ? PRO A 1 180 ?   3.316  -0.162   1.258 1.000 96.820 ? 180 PRO A O   1 
ATOM 1437 C CG  ? PRO A 1 180 ?   0.557   0.598   2.832 1.000 96.820 ? 180 PRO A CG  1 
ATOM 1438 C CD  ? PRO A 1 180 ?  -0.094  -0.498   2.038 1.000 96.820 ? 180 PRO A CD  1 
ATOM 1439 N N   ? LEU A 1 181 ?   3.474   1.331  -0.424 1.000 96.230 ? 181 LEU A N   1 
ATOM 1440 C CA  ? LEU A 1 181 ?   4.930   1.427  -0.447 1.000 96.230 ? 181 LEU A CA  1 
ATOM 1441 C C   ? LEU A 1 181 ?   5.410   2.611   0.386 1.000 96.230 ? 181 LEU A C   1 
ATOM 1442 C CB  ? LEU A 1 181 ?   5.436   1.560  -1.885 1.000 96.230 ? 181 LEU A CB  1 
ATOM 1443 O O   ? LEU A 1 181 ?   5.150   3.765   0.038 1.000 96.230 ? 181 LEU A O   1 
ATOM 1444 C CG  ? LEU A 1 181 ?   6.948   1.439  -2.086 1.000 96.230 ? 181 LEU A CG  1 
ATOM 1445 C CD1 ? LEU A 1 181 ?   7.388  -0.013  -1.932 1.000 96.230 ? 181 LEU A CD1 1 
ATOM 1446 C CD2 ? LEU A 1 181 ?   7.351   1.984  -3.452 1.000 96.230 ? 181 LEU A CD2 1 
ATOM 1447 N N   ? ILE A 1 182 ?   6.153   2.289   1.513 1.000 95.010 ? 182 ILE A N   1 
ATOM 1448 C CA  ? ILE A 1 182 ?   6.572   3.309   2.468 1.000 95.010 ? 182 ILE A CA  1 
ATOM 1449 C C   ? ILE A 1 182 ?   8.065   3.585   2.307 1.000 95.010 ? 182 ILE A C   1 
ATOM 1450 C CB  ? ILE A 1 182 ?   6.259   2.886   3.921 1.000 95.010 ? 182 ILE A CB  1 
ATOM 1451 O O   ? ILE A 1 182 ?   8.890   2.681   2.458 1.000 95.010 ? 182 ILE A O   1 
ATOM 1452 C CG1 ? ILE A 1 182 ?   4.786   2.483   4.054 1.000 95.010 ? 182 ILE A CG1 1 
ATOM 1453 C CG2 ? ILE A 1 182 ?   6.610   4.011   4.898 1.000 95.010 ? 182 ILE A CG2 1 
ATOM 1454 C CD1 ? ILE A 1 182 ?   3.807   3.619   3.789 1.000 95.010 ? 182 ILE A CD1 1 
ATOM 1455 N N   ? CYS A 1 183 ?   8.372   4.838   1.986 1.000 92.120 ? 183 CYS A N   1 
ATOM 1456 C CA  ? CYS A 1 183 ?   9.749   5.304   1.860 1.000 92.120 ? 183 CYS A CA  1 
ATOM 1457 C C   ? CYS A 1 183 ?  10.029   6.447   2.828 1.000 92.120 ? 183 CYS A C   1 
ATOM 1458 C CB  ? CYS A 1 183 ?  10.033   5.755   0.427 1.000 92.120 ? 183 CYS A CB  1 
ATOM 1459 O O   ? CYS A 1 183 ?   9.232   7.381   2.939 1.000 92.120 ? 183 CYS A O   1 
ATOM 1460 S SG  ? CYS A 1 183 ?   9.570   4.538  -0.825 1.000 92.120 ? 183 CYS A SG  1 
ATOM 1461 N N   ? ASN A 1 184 ?  11.158   6.360   3.578 1.000 86.770 ? 184 ASN A N   1 
ATOM 1462 C CA  ? ASN A 1 184 ?  11.500   7.404   4.538 1.000 86.770 ? 184 ASN A CA  1 
ATOM 1463 C C   ? ASN A 1 184 ?  10.322   7.736   5.449 1.000 86.770 ? 184 ASN A C   1 
ATOM 1464 C CB  ? ASN A 1 184 ?  11.982   8.663   3.813 1.000 86.770 ? 184 ASN A CB  1 
ATOM 1465 O O   ? ASN A 1 184 ?  10.047   8.908   5.713 1.000 86.770 ? 184 ASN A O   1 
ATOM 1466 C CG  ? ASN A 1 184 ?  13.266   8.436   3.040 1.000 86.770 ? 184 ASN A CG  1 
ATOM 1467 N ND2 ? ASN A 1 184 ?  13.419   9.139   1.924 1.000 86.770 ? 184 ASN A ND2 1 
ATOM 1468 O OD1 ? ASN A 1 184 ?  14.114   7.635   3.443 1.000 86.770 ? 184 ASN A OD1 1 
ATOM 1469 N N   ? THR A 1 185 ?   9.438   6.772   5.752 1.000 84.590 ? 185 THR A N   1 
ATOM 1470 C CA  ? THR A 1 185 ?   8.345   6.793   6.717 1.000 84.590 ? 185 THR A CA  1 
ATOM 1471 C C   ? THR A 1 185 ?   7.078   7.363   6.086 1.000 84.590 ? 185 THR A C   1 
ATOM 1472 C CB  ? THR A 1 185 ?   8.715   7.618   7.964 1.000 84.590 ? 185 THR A CB  1 
ATOM 1473 O O   ? THR A 1 185 ?   6.112   7.670   6.787 1.000 84.590 ? 185 THR A O   1 
ATOM 1474 C CG2 ? THR A 1 185 ?   9.944   7.041   8.659 1.000 84.590 ? 185 THR A CG2 1 
ATOM 1475 O OG1 ? THR A 1 185 ?   8.992   8.968   7.572 1.000 84.590 ? 185 THR A OG1 1 
ATOM 1476 N N   ? LYS A 1 186 ?   7.107   7.634   4.824 1.000 89.880 ? 186 LYS A N   1 
ATOM 1477 C CA  ? LYS A 1 186 ?   5.943   8.187   4.139 1.000 89.880 ? 186 LYS A CA  1 
ATOM 1478 C C   ? LYS A 1 186 ?   5.452   7.246   3.042 1.000 89.880 ? 186 LYS A C   1 
ATOM 1479 C CB  ? LYS A 1 186 ?   6.271   9.558   3.544 1.000 89.880 ? 186 LYS A CB  1 
ATOM 1480 O O   ? LYS A 1 186 ?   6.255   6.608   2.359 1.000 89.880 ? 186 LYS A O   1 
ATOM 1481 C CG  ? LYS A 1 186 ?   6.755  10.576   4.566 1.000 89.880 ? 186 LYS A CG  1 
ATOM 1482 C CD  ? LYS A 1 186 ?   5.617  11.057   5.457 1.000 89.880 ? 186 LYS A CD  1 
ATOM 1483 C CE  ? LYS A 1 186 ?   6.066  12.181   6.381 1.000 89.880 ? 186 LYS A CE  1 
ATOM 1484 N NZ  ? LYS A 1 186 ?   5.011  12.535   7.377 1.000 89.880 ? 186 LYS A NZ  1 
ATOM 1485 N N   ? PRO A 1 187 ?   4.090   7.208   2.961 1.000 93.570 ? 187 PRO A N   1 
ATOM 1486 C CA  ? PRO A 1 187 ?   3.573   6.455   1.816 1.000 93.570 ? 187 PRO A CA  1 
ATOM 1487 C C   ? PRO A 1 187 ?   3.824   7.160   0.485 1.000 93.570 ? 187 PRO A C   1 
ATOM 1488 C CB  ? PRO A 1 187 ?   2.073   6.357   2.107 1.000 93.570 ? 187 PRO A CB  1 
ATOM 1489 O O   ? PRO A 1 187 ?   3.461   8.328   0.322 1.000 93.570 ? 187 PRO A O   1 
ATOM 1490 C CG  ? PRO A 1 187 ?   1.749   7.600   2.870 1.000 93.570 ? 187 PRO A CG  1 
ATOM 1491 C CD  ? PRO A 1 187 ?   2.927   7.950   3.734 1.000 93.570 ? 187 PRO A CD  1 
ATOM 1492 N N   ? GLN A 1 188 ?   4.416   6.356  -0.411 1.000 93.980 ? 188 GLN A N   1 
ATOM 1493 C CA  ? GLN A 1 188 ?   4.820   6.973  -1.670 1.000 93.980 ? 188 GLN A CA  1 
ATOM 1494 C C   ? GLN A 1 188 ?   4.029   6.399  -2.843 1.000 93.980 ? 188 GLN A C   1 
ATOM 1495 C CB  ? GLN A 1 188 ?   6.319   6.783  -1.905 1.000 93.980 ? 188 GLN A CB  1 
ATOM 1496 O O   ? GLN A 1 188 ?   3.844   7.069  -3.861 1.000 93.980 ? 188 GLN A O   1 
ATOM 1497 C CG  ? GLN A 1 188 ?   7.196   7.486  -0.878 1.000 93.980 ? 188 GLN A CG  1 
ATOM 1498 C CD  ? GLN A 1 188 ?   7.080   8.997  -0.943 1.000 93.980 ? 188 GLN A CD  1 
ATOM 1499 N NE2 ? GLN A 1 188 ?   7.240   9.654   0.201 1.000 93.980 ? 188 GLN A NE2 1 
ATOM 1500 O OE1 ? GLN A 1 188 ?   6.850   9.570  -2.013 1.000 93.980 ? 188 GLN A OE1 1 
ATOM 1501 N N   ? ALA A 1 189 ?   3.560   5.209  -2.711 1.000 95.720 ? 189 ALA A N   1 
ATOM 1502 C CA  ? ALA A 1 189 ?   2.908   4.514  -3.818 1.000 95.720 ? 189 ALA A CA  1 
ATOM 1503 C C   ? ALA A 1 189 ?   2.086   3.330  -3.315 1.000 95.720 ? 189 ALA A C   1 
ATOM 1504 C CB  ? ALA A 1 189 ?   3.944   4.045  -4.836 1.000 95.720 ? 189 ALA A CB  1 
ATOM 1505 O O   ? ALA A 1 189 ?   2.131   2.995  -2.129 1.000 95.720 ? 189 ALA A O   1 
ATOM 1506 N N   ? ILE A 1 190 ?   1.284   2.786  -4.211 1.000 97.110 ? 190 ILE A N   1 
ATOM 1507 C CA  ? ILE A 1 190 ?   0.579   1.550  -3.891 1.000 97.110 ? 190 ILE A CA  1 
ATOM 1508 C C   ? ILE A 1 190 ?   0.960   0.463  -4.894 1.000 97.110 ? 190 ILE A C   1 
ATOM 1509 C CB  ? ILE A 1 190 ?  -0.952   1.759  -3.884 1.000 97.110 ? 190 ILE A CB  1 
ATOM 1510 O O   ? ILE A 1 190 ?   1.227   0.754  -6.062 1.000 97.110 ? 190 ILE A O   1 
ATOM 1511 C CG1 ? ILE A 1 190 ?  -1.433   2.237  -5.258 1.000 97.110 ? 190 ILE A CG1 1 
ATOM 1512 C CG2 ? ILE A 1 190 ?  -1.357   2.748  -2.787 1.000 97.110 ? 190 ILE A CG2 1 
ATOM 1513 C CD1 ? ILE A 1 190 ?  -2.948   2.305  -5.396 1.000 97.110 ? 190 ILE A CD1 1 
ATOM 1514 N N   ? ALA A 1 191 ?   1.083  -0.698  -4.355 1.000 96.970 ? 191 ALA A N   1 
ATOM 1515 C CA  ? ALA A 1 191 ?   1.395  -1.845  -5.204 1.000 96.970 ? 191 ALA A CA  1 
ATOM 1516 C C   ? ALA A 1 191 ?   0.333  -2.034  -6.282 1.000 96.970 ? 191 ALA A C   1 
ATOM 1517 C CB  ? ALA A 1 191 ?   1.525  -3.112  -4.361 1.000 96.970 ? 191 ALA A CB  1 
ATOM 1518 O O   ? ALA A 1 191 ?  -0.861  -2.111  -5.981 1.000 96.970 ? 191 ALA A O   1 
ATOM 1519 N N   ? SER A 1 192 ?   0.832  -2.100  -7.572 1.000 95.990 ? 192 SER A N   1 
ATOM 1520 C CA  ? SER A 1 192 ?  -0.116  -2.166  -8.679 1.000 95.990 ? 192 SER A CA  1 
ATOM 1521 C C   ? SER A 1 192 ?  -0.035  -3.509  -9.397 1.000 95.990 ? 192 SER A C   1 
ATOM 1522 C CB  ? SER A 1 192 ?   0.139  -1.031  -9.672 1.000 95.990 ? 192 SER A CB  1 
ATOM 1523 O O   ? SER A 1 192 ?  -0.999  -4.277  -9.401 1.000 95.990 ? 192 SER A O   1 
ATOM 1524 O OG  ? SER A 1 192 ?  -0.905  -0.955 -10.628 1.000 95.990 ? 192 SER A OG  1 
ATOM 1525 N N   ? TYR A 1 193 ?   1.123  -3.816 -10.014 1.000 93.840 ? 193 TYR A N   1 
ATOM 1526 C CA  ? TYR A 1 193 ?   1.142  -5.082 -10.737 1.000 93.840 ? 193 TYR A CA  1 
ATOM 1527 C C   ? TYR A 1 193 ?   2.563  -5.616 -10.866 1.000 93.840 ? 193 TYR A C   1 
ATOM 1528 C CB  ? TYR A 1 193 ?   0.519  -4.917 -12.127 1.000 93.840 ? 193 TYR A CB  1 
ATOM 1529 O O   ? TYR A 1 193 ?   3.530  -4.856 -10.770 1.000 93.840 ? 193 TYR A O   1 
ATOM 1530 C CG  ? TYR A 1 193 ?   1.217  -3.892 -12.987 1.000 93.840 ? 193 TYR A CG  1 
ATOM 1531 C CD1 ? TYR A 1 193 ?   0.864  -2.545 -12.924 1.000 93.840 ? 193 TYR A CD1 1 
ATOM 1532 C CD2 ? TYR A 1 193 ?   2.228  -4.266 -13.864 1.000 93.840 ? 193 TYR A CD2 1 
ATOM 1533 C CE1 ? TYR A 1 193 ?   1.503  -1.597 -13.716 1.000 93.840 ? 193 TYR A CE1 1 
ATOM 1534 C CE2 ? TYR A 1 193 ?   2.874  -3.327 -14.661 1.000 93.840 ? 193 TYR A CE2 1 
ATOM 1535 O OH  ? TYR A 1 193 ?   3.141  -1.062 -15.366 1.000 93.840 ? 193 TYR A OH  1 
ATOM 1536 C CZ  ? TYR A 1 193 ?   2.505  -1.996 -14.580 1.000 93.840 ? 193 TYR A CZ  1 
ATOM 1537 N N   ? THR A 1 194 ?   2.690  -6.954 -10.979 1.000 91.820 ? 194 THR A N   1 
ATOM 1538 C CA  ? THR A 1 194 ?   3.898  -7.735 -11.216 1.000 91.820 ? 194 THR A CA  1 
ATOM 1539 C C   ? THR A 1 194 ?   3.589  -8.963 -12.068 1.000 91.820 ? 194 THR A C   1 
ATOM 1540 C CB  ? THR A 1 194 ?   4.548  -8.176  -9.892 1.000 91.820 ? 194 THR A CB  1 
ATOM 1541 O O   ? THR A 1 194 ?   2.431  -9.215 -12.407 1.000 91.820 ? 194 THR A O   1 
ATOM 1542 C CG2 ? THR A 1 194 ?   3.654  -9.155  -9.139 1.000 91.820 ? 194 THR A CG2 1 
ATOM 1543 O OG1 ? THR A 1 194 ?   5.803  -8.809 -10.169 1.000 91.820 ? 194 THR A OG1 1 
ATOM 1544 N N   ? VAL A 1 195 ?   4.667  -9.666 -12.536 1.000 87.660 ? 195 VAL A N   1 
ATOM 1545 C CA  ? VAL A 1 195 ?   4.408 -10.895 -13.278 1.000 87.660 ? 195 VAL A CA  1 
ATOM 1546 C C   ? VAL A 1 195 ?   4.041 -12.017 -12.310 1.000 87.660 ? 195 VAL A C   1 
ATOM 1547 C CB  ? VAL A 1 195 ?   5.625 -11.308 -14.136 1.000 87.660 ? 195 VAL A CB  1 
ATOM 1548 O O   ? VAL A 1 195 ?   4.248 -11.894 -11.100 1.000 87.660 ? 195 VAL A O   1 
ATOM 1549 C CG1 ? VAL A 1 195 ?   5.835 -10.324 -15.285 1.000 87.660 ? 195 VAL A CG1 1 
ATOM 1550 C CG2 ? VAL A 1 195 ?   6.880 -11.399 -13.270 1.000 87.660 ? 195 VAL A CG2 1 
ATOM 1551 N N   ? LYS A 1 196 ?   3.541 -13.061 -12.796 1.000 81.910 ? 196 LYS A N   1 
ATOM 1552 C CA  ? LYS A 1 196 ?   2.996 -14.167 -12.014 1.000 81.910 ? 196 LYS A CA  1 
ATOM 1553 C C   ? LYS A 1 196 ?   4.064 -14.781 -11.112 1.000 81.910 ? 196 LYS A C   1 
ATOM 1554 C CB  ? LYS A 1 196 ?   2.409 -15.238 -12.935 1.000 81.910 ? 196 LYS A CB  1 
ATOM 1555 O O   ? LYS A 1 196 ?   3.798 -15.089  -9.948 1.000 81.910 ? 196 LYS A O   1 
ATOM 1556 C CG  ? LYS A 1 196 ?   1.615 -16.313 -12.207 1.000 81.910 ? 196 LYS A CG  1 
ATOM 1557 C CD  ? LYS A 1 196 ?   0.963 -17.283 -13.183 1.000 81.910 ? 196 LYS A CD  1 
ATOM 1558 C CE  ? LYS A 1 196 ?   0.224 -18.398 -12.454 1.000 81.910 ? 196 LYS A CE  1 
ATOM 1559 N NZ  ? LYS A 1 196 ?  -0.418 -19.352 -13.408 1.000 81.910 ? 196 LYS A NZ  1 
ATOM 1560 N N   ? ASP A 1 197 ?   5.357 -14.870 -11.525 1.000 80.970 ? 197 ASP A N   1 
ATOM 1561 C CA  ? ASP A 1 197 ?   6.443 -15.544 -10.819 1.000 80.970 ? 197 ASP A CA  1 
ATOM 1562 C C   ? ASP A 1 197 ?   7.105 -14.608  -9.810 1.000 80.970 ? 197 ASP A C   1 
ATOM 1563 C CB  ? ASP A 1 197 ?   7.482 -16.070 -11.810 1.000 80.970 ? 197 ASP A CB  1 
ATOM 1564 O O   ? ASP A 1 197 ?   7.864 -15.054  -8.947 1.000 80.970 ? 197 ASP A O   1 
ATOM 1565 C CG  ? ASP A 1 197 ?   8.173 -14.964 -12.588 1.000 80.970 ? 197 ASP A CG  1 
ATOM 1566 O OD1 ? ASP A 1 197 ?   7.785 -13.785 -12.446 1.000 80.970 ? 197 ASP A OD1 1 
ATOM 1567 O OD2 ? ASP A 1 197 ?   9.112 -15.276 -13.352 1.000 80.970 ? 197 ASP A OD2 1 
ATOM 1568 N N   ? CYS A 1 198 ?   6.589 -13.289  -9.745 1.000 82.950 ? 198 CYS A N   1 
ATOM 1569 C CA  ? CYS A 1 198 ?   6.875 -12.259  -8.753 1.000 82.950 ? 198 CYS A CA  1 
ATOM 1570 C C   ? CYS A 1 198 ?   8.372 -12.159  -8.488 1.000 82.950 ? 198 CYS A C   1 
ATOM 1571 C CB  ? CYS A 1 198 ?   6.135 -12.551  -7.448 1.000 82.950 ? 198 CYS A CB  1 
ATOM 1572 O O   ? CYS A 1 198 ?   8.832 -11.208  -7.853 1.000 82.950 ? 198 CYS A O   1 
ATOM 1573 S SG  ? CYS A 1 198 ?   4.356 -12.787  -7.657 1.000 82.950 ? 198 CYS A SG  1 
ATOM 1574 N N   ? LEU A 1 199 ?   9.273 -13.172  -8.843 1.000 77.170 ? 199 LEU A N   1 
ATOM 1575 C CA  ? LEU A 1 199 ?  10.660 -13.260  -8.400 1.000 77.170 ? 199 LEU A CA  1 
ATOM 1576 C C   ? LEU A 1 199 ?  11.615 -13.208  -9.588 1.000 77.170 ? 199 LEU A C   1 
ATOM 1577 C CB  ? LEU A 1 199 ?  10.888 -14.548  -7.603 1.000 77.170 ? 199 LEU A CB  1 
ATOM 1578 O O   ? LEU A 1 199 ?  12.786 -12.856  -9.433 1.000 77.170 ? 199 LEU A O   1 
ATOM 1579 C CG  ? LEU A 1 199 ?  10.197 -14.634  -6.241 1.000 77.170 ? 199 LEU A CG  1 
ATOM 1580 C CD1 ? LEU A 1 199 ?  10.423 -16.007  -5.618 1.000 77.170 ? 199 LEU A CD1 1 
ATOM 1581 C CD2 ? LEU A 1 199 ?  10.702 -13.532  -5.315 1.000 77.170 ? 199 LEU A CD2 1 
ATOM 1582 N N   ? HIS A 1 200 ?  11.010 -13.344 -10.886 1.000 71.350 ? 200 HIS A N   1 
ATOM 1583 C CA  ? HIS A 1 200 ?  11.963 -13.435 -11.987 1.000 71.350 ? 200 HIS A CA  1 
ATOM 1584 C C   ? HIS A 1 200 ?  11.422 -12.758 -13.242 1.000 71.350 ? 200 HIS A C   1 
ATOM 1585 C CB  ? HIS A 1 200 ?  12.302 -14.897 -12.283 1.000 71.350 ? 200 HIS A CB  1 
ATOM 1586 O O   ? HIS A 1 200 ?  10.219 -12.812 -13.511 1.000 71.350 ? 200 HIS A O   1 
ATOM 1587 C CG  ? HIS A 1 200 ?  12.996 -15.592 -11.156 1.000 71.350 ? 200 HIS A CG  1 
ATOM 1588 C CD2 ? HIS A 1 200 ?  14.307 -15.656 -10.823 1.000 71.350 ? 200 HIS A CD2 1 
ATOM 1589 N ND1 ? HIS A 1 200 ?  12.322 -16.338 -10.214 1.000 71.350 ? 200 HIS A ND1 1 
ATOM 1590 C CE1 ? HIS A 1 200 ?  13.191 -16.831  -9.347 1.000 71.350 ? 200 HIS A CE1 1 
ATOM 1591 N NE2 ? HIS A 1 200 ?  14.402 -16.432  -9.695 1.000 71.350 ? 200 HIS A NE2 1 
ATOM 1592 N N   ? THR A 1 201 ?  12.245 -11.544 -13.752 1.000 74.780 ? 201 THR A N   1 
ATOM 1593 C CA  ? THR A 1 201 ?  12.214 -11.163 -15.160 1.000 74.780 ? 201 THR A CA  1 
ATOM 1594 C C   ? THR A 1 201 ?  11.466  -9.846 -15.347 1.000 74.780 ? 201 THR A C   1 
ATOM 1595 C CB  ? THR A 1 201 ?  11.556 -12.257 -16.021 1.000 74.780 ? 201 THR A CB  1 
ATOM 1596 O O   ? THR A 1 201 ?  11.703  -9.124 -16.318 1.000 74.780 ? 201 THR A O   1 
ATOM 1597 C CG2 ? THR A 1 201 ?  12.386 -13.536 -16.013 1.000 74.780 ? 201 THR A CG2 1 
ATOM 1598 O OG1 ? THR A 1 201 ?  10.251 -12.544 -15.504 1.000 74.780 ? 201 THR A OG1 1 
ATOM 1599 N N   ? HIS A 1 202 ?  10.774  -9.253 -14.195 1.000 86.390 ? 202 HIS A N   1 
ATOM 1600 C CA  ? HIS A 1 202 ?  10.059  -7.996 -14.384 1.000 86.390 ? 202 HIS A CA  1 
ATOM 1601 C C   ? HIS A 1 202 ?  10.043  -7.172 -13.101 1.000 86.390 ? 202 HIS A C   1 
ATOM 1602 C CB  ? HIS A 1 202 ?   8.628  -8.259 -14.857 1.000 86.390 ? 202 HIS A CB  1 
ATOM 1603 O O   ? HIS A 1 202 ?   9.782  -7.704 -12.020 1.000 86.390 ? 202 HIS A O   1 
ATOM 1604 C CG  ? HIS A 1 202 ?   8.541  -8.721 -16.277 1.000 86.390 ? 202 HIS A CG  1 
ATOM 1605 C CD2 ? HIS A 1 202 ?   8.100  -8.092 -17.391 1.000 86.390 ? 202 HIS A CD2 1 
ATOM 1606 N ND1 ? HIS A 1 202 ?   8.936  -9.980 -16.675 1.000 86.390 ? 202 HIS A ND1 1 
ATOM 1607 C CE1 ? HIS A 1 202 ?   8.742 -10.105 -17.977 1.000 86.390 ? 202 HIS A CE1 1 
ATOM 1608 N NE2 ? HIS A 1 202 ?   8.236  -8.973 -18.436 1.000 86.390 ? 202 HIS A NE2 1 
ATOM 1609 N N   ? PRO A 1 203 ?  10.428  -5.927 -13.272 1.000 91.540 ? 203 PRO A N   1 
ATOM 1610 C CA  ? PRO A 1 203 ?  10.286  -5.034 -12.119 1.000 91.540 ? 203 PRO A CA  1 
ATOM 1611 C C   ? PRO A 1 203 ?   8.850  -4.961 -11.603 1.000 91.540 ? 203 PRO A C   1 
ATOM 1612 C CB  ? PRO A 1 203 ?  10.739  -3.678 -12.666 1.000 91.540 ? 203 PRO A CB  1 
ATOM 1613 O O   ? PRO A 1 203 ?   7.903  -5.136 -12.374 1.000 91.540 ? 203 PRO A O   1 
ATOM 1614 C CG  ? PRO A 1 203 ?  11.550  -4.006 -13.877 1.000 91.540 ? 203 PRO A CG  1 
ATOM 1615 C CD  ? PRO A 1 203 ?  11.014  -5.271 -14.482 1.000 91.540 ? 203 PRO A CD  1 
ATOM 1616 N N   ? GLN A 1 204 ?   8.663  -4.831 -10.227 1.000 93.350 ? 204 GLN A N   1 
ATOM 1617 C CA  ? GLN A 1 204 ?   7.359  -4.530  -9.646 1.000 93.350 ? 204 GLN A CA  1 
ATOM 1618 C C   ? GLN A 1 204 ?   6.960  -3.080  -9.910 1.000 93.350 ? 204 GLN A C   1 
ATOM 1619 C CB  ? GLN A 1 204 ?   7.364  -4.807  -8.141 1.000 93.350 ? 204 GLN A CB  1 
ATOM 1620 O O   ? GLN A 1 204 ?   7.802  -2.181  -9.862 1.000 93.350 ? 204 GLN A O   1 
ATOM 1621 C CG  ? GLN A 1 204 ?   7.831  -6.209  -7.776 1.000 93.350 ? 204 GLN A CG  1 
ATOM 1622 C CD  ? GLN A 1 204 ?   8.366  -6.300  -6.359 1.000 93.350 ? 204 GLN A CD  1 
ATOM 1623 N NE2 ? GLN A 1 204 ?   8.742  -7.504  -5.943 1.000 93.350 ? 204 GLN A NE2 1 
ATOM 1624 O OE1 ? GLN A 1 204 ?   8.442  -5.295  -5.645 1.000 93.350 ? 204 GLN A OE1 1 
ATOM 1625 N N   ? VAL A 1 205 ?   5.685  -2.921 -10.147 1.000 95.370 ? 205 VAL A N   1 
ATOM 1626 C CA  ? VAL A 1 205 ?   5.221  -1.590 -10.527 1.000 95.370 ? 205 VAL A CA  1 
ATOM 1627 C C   ? VAL A 1 205 ?   4.264  -1.053  -9.466 1.000 95.370 ? 205 VAL A C   1 
ATOM 1628 C CB  ? VAL A 1 205 ?   4.532  -1.603 -11.910 1.000 95.370 ? 205 VAL A CB  1 
ATOM 1629 O O   ? VAL A 1 205 ?   3.381  -1.775  -8.996 1.000 95.370 ? 205 VAL A O   1 
ATOM 1630 C CG1 ? VAL A 1 205 ?   3.985  -0.219 -12.254 1.000 95.370 ? 205 VAL A CG1 1 
ATOM 1631 C CG2 ? VAL A 1 205 ?   5.505  -2.078 -12.987 1.000 95.370 ? 205 VAL A CG2 1 
ATOM 1632 N N   ? PHE A 1 206 ?   4.493   0.167  -9.103 1.000 96.150 ? 206 PHE A N   1 
ATOM 1633 C CA  ? PHE A 1 206 ?   3.719   0.892  -8.102 1.000 96.150 ? 206 PHE A CA  1 
ATOM 1634 C C   ? PHE A 1 206 ?   3.105   2.152  -8.702 1.000 96.150 ? 206 PHE A C   1 
ATOM 1635 C CB  ? PHE A 1 206 ?   4.598   1.257  -6.902 1.000 96.150 ? 206 PHE A CB  1 
ATOM 1636 O O   ? PHE A 1 206 ?   3.719   2.807  -9.546 1.000 96.150 ? 206 PHE A O   1 
ATOM 1637 C CG  ? PHE A 1 206 ?   5.294   0.078  -6.278 1.000 96.150 ? 206 PHE A CG  1 
ATOM 1638 C CD1 ? PHE A 1 206 ?   4.740  -0.576  -5.185 1.000 96.150 ? 206 PHE A CD1 1 
ATOM 1639 C CD2 ? PHE A 1 206 ?   6.504  -0.378  -6.787 1.000 96.150 ? 206 PHE A CD2 1 
ATOM 1640 C CE1 ? PHE A 1 206 ?   5.382  -1.668  -4.606 1.000 96.150 ? 206 PHE A CE1 1 
ATOM 1641 C CE2 ? PHE A 1 206 ?   7.151  -1.469  -6.213 1.000 96.150 ? 206 PHE A CE2 1 
ATOM 1642 C CZ  ? PHE A 1 206 ?   6.589  -2.112  -5.123 1.000 96.150 ? 206 PHE A CZ  1 
ATOM 1643 N N   ? VAL A 1 207 ?   1.878   2.539  -8.262 1.000 96.290 ? 207 VAL A N   1 
ATOM 1644 C CA  ? VAL A 1 207 ?   1.227   3.781  -8.666 1.000 96.290 ? 207 VAL A CA  1 
ATOM 1645 C C   ? VAL A 1 207 ?   1.541   4.882  -7.656 1.000 96.290 ? 207 VAL A C   1 
ATOM 1646 C CB  ? VAL A 1 207 ?  -0.302   3.602  -8.802 1.000 96.290 ? 207 VAL A CB  1 
ATOM 1647 O O   ? VAL A 1 207 ?   1.421   4.676  -6.446 1.000 96.290 ? 207 VAL A O   1 
ATOM 1648 C CG1 ? VAL A 1 207 ?  -0.992   4.955  -8.961 1.000 96.290 ? 207 VAL A CG1 1 
ATOM 1649 C CG2 ? VAL A 1 207 ?  -0.630   2.689  -9.982 1.000 96.290 ? 207 VAL A CG2 1 
ATOM 1650 N N   ? LYS A 1 208 ?   2.035   6.099  -8.224 1.000 95.410 ? 208 LYS A N   1 
ATOM 1651 C CA  ? LYS A 1 208 ?   2.436   7.233  -7.396 1.000 95.410 ? 208 LYS A CA  1 
ATOM 1652 C C   ? LYS A 1 208 ?   1.224   7.901  -6.753 1.000 95.410 ? 208 LYS A C   1 
ATOM 1653 C CB  ? LYS A 1 208 ?   3.218   8.253  -8.224 1.000 95.410 ? 208 LYS A CB  1 
ATOM 1654 O O   ? LYS A 1 208 ?   0.296   8.318  -7.450 1.000 95.410 ? 208 LYS A O   1 
ATOM 1655 C CG  ? LYS A 1 208 ?   4.502   7.705  -8.830 1.000 95.410 ? 208 LYS A CG  1 
ATOM 1656 C CD  ? LYS A 1 208 ?   5.222   8.758  -9.662 1.000 95.410 ? 208 LYS A CD  1 
ATOM 1657 C CE  ? LYS A 1 208 ?   6.461   8.187 -10.338 1.000 95.410 ? 208 LYS A CE  1 
ATOM 1658 N NZ  ? LYS A 1 208 ?   7.149   9.206 -11.186 1.000 95.410 ? 208 LYS A NZ  1 
ATOM 1659 N N   ? ILE A 1 209 ?   1.230   7.966  -5.417 1.000 95.570 ? 209 ILE A N   1 
ATOM 1660 C CA  ? ILE A 1 209 ?   0.142   8.611  -4.690 1.000 95.570 ? 209 ILE A CA  1 
ATOM 1661 C C   ? ILE A 1 209 ?   0.144  10.110  -4.983 1.000 95.570 ? 209 ILE A C   1 
ATOM 1662 C CB  ? ILE A 1 209 ?   0.252   8.362  -3.169 1.000 95.570 ? 209 ILE A CB  1 
ATOM 1663 O O   ? ILE A 1 209 ?  -0.912  10.708  -5.199 1.000 95.570 ? 209 ILE A O   1 
ATOM 1664 C CG1 ? ILE A 1 209 ?   0.049   6.875  -2.856 1.000 95.570 ? 209 ILE A CG1 1 
ATOM 1665 C CG2 ? ILE A 1 209 ?  -0.756   9.226  -2.406 1.000 95.570 ? 209 ILE A CG2 1 
ATOM 1666 C CD1 ? ILE A 1 209 ?   0.377   6.496  -1.418 1.000 95.570 ? 209 ILE A CD1 1 
ATOM 1667 N N   ? SER A 1 210 ?   1.286  10.733  -5.079 1.000 93.740 ? 210 SER A N   1 
ATOM 1668 C CA  ? SER A 1 210 ?   1.449  12.175  -5.237 1.000 93.740 ? 210 SER A CA  1 
ATOM 1669 C C   ? SER A 1 210 ?   0.777  12.670  -6.513 1.000 93.740 ? 210 SER A C   1 
ATOM 1670 C CB  ? SER A 1 210 ?   2.931  12.549  -5.253 1.000 93.740 ? 210 SER A CB  1 
ATOM 1671 O O   ? SER A 1 210 ?   0.232  13.775  -6.545 1.000 93.740 ? 210 SER A O   1 
ATOM 1672 O OG  ? SER A 1 210 ?   3.609  11.872  -6.298 1.000 93.740 ? 210 SER A OG  1 
ATOM 1673 N N   ? CYS A 1 211 ?   0.729  11.885  -7.520 1.000 93.580 ? 211 CYS A N   1 
ATOM 1674 C CA  ? CYS A 1 211 ?   0.144  12.260  -8.803 1.000 93.580 ? 211 CYS A CA  1 
ATOM 1675 C C   ? CYS A 1 211 ?  -1.374  12.355  -8.704 1.000 93.580 ? 211 CYS A C   1 
ATOM 1676 C CB  ? CYS A 1 211 ?   0.532  11.252  -9.884 1.000 93.580 ? 211 CYS A CB  1 
ATOM 1677 O O   ? CYS A 1 211 ?  -2.013  13.017  -9.523 1.000 93.580 ? 211 CYS A O   1 
ATOM 1678 S SG  ? CYS A 1 211 ?   0.020  11.735 -11.548 1.000 93.580 ? 211 CYS A SG  1 
ATOM 1679 N N   ? PHE A 1 212 ?  -1.952  11.778  -7.625 1.000 95.370 ? 212 PHE A N   1 
ATOM 1680 C CA  ? PHE A 1 212 ?  -3.404  11.658  -7.570 1.000 95.370 ? 212 PHE A CA  1 
ATOM 1681 C C   ? PHE A 1 212 ?  -3.963  12.404  -6.364 1.000 95.370 ? 212 PHE A C   1 
ATOM 1682 C CB  ? PHE A 1 212 ?  -3.821  10.185  -7.515 1.000 95.370 ? 212 PHE A CB  1 
ATOM 1683 O O   ? PHE A 1 212 ?  -5.124  12.214  -5.994 1.000 95.370 ? 212 PHE A O   1 
ATOM 1684 C CG  ? PHE A 1 212 ?  -3.460   9.405  -8.751 1.000 95.370 ? 212 PHE A CG  1 
ATOM 1685 C CD1 ? PHE A 1 212 ?  -4.305   9.393  -9.853 1.000 95.370 ? 212 PHE A CD1 1 
ATOM 1686 C CD2 ? PHE A 1 212 ?  -2.274   8.685  -8.810 1.000 95.370 ? 212 PHE A CD2 1 
ATOM 1687 C CE1 ? PHE A 1 212 ?  -3.974   8.673 -10.998 1.000 95.370 ? 212 PHE A CE1 1 
ATOM 1688 C CE2 ? PHE A 1 212 ?  -1.936   7.963  -9.951 1.000 95.370 ? 212 PHE A CE2 1 
ATOM 1689 C CZ  ? PHE A 1 212 ?  -2.788   7.957 -11.043 1.000 95.370 ? 212 PHE A CZ  1 
ATOM 1690 N N   ? LEU A 1 213 ?  -3.182  13.263  -5.760 1.000 94.530 ? 213 LEU A N   1 
ATOM 1691 C CA  ? LEU A 1 213 ?  -3.591  13.951  -4.541 1.000 94.530 ? 213 LEU A CA  1 
ATOM 1692 C C   ? LEU A 1 213 ?  -4.810  14.830  -4.795 1.000 94.530 ? 213 LEU A C   1 
ATOM 1693 C CB  ? LEU A 1 213 ?  -2.440  14.801  -3.994 1.000 94.530 ? 213 LEU A CB  1 
ATOM 1694 O O   ? LEU A 1 213 ?  -5.750  14.842  -3.997 1.000 94.530 ? 213 LEU A O   1 
ATOM 1695 C CG  ? LEU A 1 213 ?  -1.330  14.047  -3.260 1.000 94.530 ? 213 LEU A CG  1 
ATOM 1696 C CD1 ? LEU A 1 213 ?  -0.214  15.005  -2.859 1.000 94.530 ? 213 LEU A CD1 1 
ATOM 1697 C CD2 ? LEU A 1 213 ?  -1.890  13.329  -2.036 1.000 94.530 ? 213 LEU A CD2 1 
ATOM 1698 N N   ? PRO A 1 214 ?  -4.726  15.610  -5.939 1.000 94.620 ? 214 PRO A N   1 
ATOM 1699 C CA  ? PRO A 1 214 ?  -5.907  16.428  -6.227 1.000 94.620 ? 214 PRO A CA  1 
ATOM 1700 C C   ? PRO A 1 214 ?  -7.183  15.598  -6.351 1.000 94.620 ? 214 PRO A C   1 
ATOM 1701 C CB  ? PRO A 1 214 ?  -5.558  17.095  -7.559 1.000 94.620 ? 214 PRO A CB  1 
ATOM 1702 O O   ? PRO A 1 214 ?  -8.231  15.990  -5.832 1.000 94.620 ? 214 PRO A O   1 
ATOM 1703 C CG  ? PRO A 1 214 ?  -4.067  17.210  -7.550 1.000 94.620 ? 214 PRO A CG  1 
ATOM 1704 C CD  ? PRO A 1 214 ?  -3.499  15.983  -6.896 1.000 94.620 ? 214 PRO A CD  1 
ATOM 1705 N N   ? TRP A 1 215 ?  -7.082  14.462  -7.038 1.000 97.030 ? 215 TRP A N   1 
ATOM 1706 C CA  ? TRP A 1 215 ?  -8.220  13.565  -7.207 1.000 97.030 ? 215 TRP A CA  1 
ATOM 1707 C C   ? TRP A 1 215 ?  -8.666  12.992  -5.865 1.000 97.030 ? 215 TRP A C   1 
ATOM 1708 C CB  ? TRP A 1 215 ?  -7.870  12.427  -8.170 1.000 97.030 ? 215 TRP A CB  1 
ATOM 1709 O O   ? TRP A 1 215 ?  -9.863  12.939  -5.573 1.000 97.030 ? 215 TRP A O   1 
ATOM 1710 C CG  ? TRP A 1 215 ?  -8.968  11.422  -8.351 1.000 97.030 ? 215 TRP A CG  1 
ATOM 1711 C CD1 ? TRP A 1 215 ? -10.021  11.500  -9.219 1.000 97.030 ? 215 TRP A CD1 1 
ATOM 1712 C CD2 ? TRP A 1 215 ?  -9.122  10.189  -7.642 1.000 97.030 ? 215 TRP A CD2 1 
ATOM 1713 C CE2 ? TRP A 1 215 ? -10.293   9.569  -8.132 1.000 97.030 ? 215 TRP A CE2 1 
ATOM 1714 C CE3 ? TRP A 1 215 ?  -8.384   9.548  -6.638 1.000 97.030 ? 215 TRP A CE3 1 
ATOM 1715 N NE1 ? TRP A 1 215 ? -10.822  10.388  -9.093 1.000 97.030 ? 215 TRP A NE1 1 
ATOM 1716 C CH2 ? TRP A 1 215 ? -10.000   7.730  -6.671 1.000 97.030 ? 215 TRP A CH2 1 
ATOM 1717 C CZ2 ? TRP A 1 215 ? -10.742   8.336  -7.652 1.000 97.030 ? 215 TRP A CZ2 1 
ATOM 1718 C CZ3 ? TRP A 1 215 ?  -8.832   8.321  -6.162 1.000 97.030 ? 215 TRP A CZ3 1 
ATOM 1719 N N   ? ILE A 1 216 ?  -7.729  12.587  -5.002 1.000 96.900 ? 216 ILE A N   1 
ATOM 1720 C CA  ? ILE A 1 216 ?  -7.995  12.005  -3.691 1.000 96.900 ? 216 ILE A CA  1 
ATOM 1721 C C   ? ILE A 1 216 ?  -8.717  13.024  -2.811 1.000 96.900 ? 216 ILE A C   1 
ATOM 1722 C CB  ? ILE A 1 216 ?  -6.692  11.535  -3.006 1.000 96.900 ? 216 ILE A CB  1 
ATOM 1723 O O   ? ILE A 1 216 ?  -9.754  12.717  -2.219 1.000 96.900 ? 216 ILE A O   1 
ATOM 1724 C CG1 ? ILE A 1 216 ?  -6.071  10.369  -3.784 1.000 96.900 ? 216 ILE A CG1 1 
ATOM 1725 C CG2 ? ILE A 1 216 ?  -6.958  11.142  -1.550 1.000 96.900 ? 216 ILE A CG2 1 
ATOM 1726 C CD1 ? ILE A 1 216 ?  -4.648  10.031  -3.362 1.000 96.900 ? 216 ILE A CD1 1 
ATOM 1727 N N   ? LYS A 1 217 ?  -8.255  14.203  -2.769 1.000 95.210 ? 217 LYS A N   1 
ATOM 1728 C CA  ? LYS A 1 217 ?  -8.801  15.255  -1.916 1.000 95.210 ? 217 LYS A CA  1 
ATOM 1729 C C   ? LYS A 1 217 ? -10.206  15.650  -2.362 1.000 95.210 ? 217 LYS A C   1 
ATOM 1730 C CB  ? LYS A 1 217 ?  -7.886  16.480  -1.921 1.000 95.210 ? 217 LYS A CB  1 
ATOM 1731 O O   ? LYS A 1 217 ? -11.088  15.870  -1.529 1.000 95.210 ? 217 LYS A O   1 
ATOM 1732 C CG  ? LYS A 1 217 ?  -6.575  16.276  -1.176 1.000 95.210 ? 217 LYS A CG  1 
ATOM 1733 C CD  ? LYS A 1 217 ?  -5.719  17.536  -1.196 1.000 95.210 ? 217 LYS A CD  1 
ATOM 1734 C CE  ? LYS A 1 217 ?  -4.404  17.331  -0.456 1.000 95.210 ? 217 LYS A CE  1 
ATOM 1735 N NZ  ? LYS A 1 217 ?  -3.519  18.530  -0.558 1.000 95.210 ? 217 LYS A NZ  1 
ATOM 1736 N N   ? LYS A 1 218 ? -10.444  15.707  -3.592 1.000 96.290 ? 218 LYS A N   1 
ATOM 1737 C CA  ? LYS A 1 218 ? -11.742  16.050  -4.166 1.000 96.290 ? 218 LYS A CA  1 
ATOM 1738 C C   ? LYS A 1 218 ? -12.797  15.009  -3.802 1.000 96.290 ? 218 LYS A C   1 
ATOM 1739 C CB  ? LYS A 1 218 ? -11.639  16.181  -5.687 1.000 96.290 ? 218 LYS A CB  1 
ATOM 1740 O O   ? LYS A 1 218 ? -13.944  15.356  -3.512 1.000 96.290 ? 218 LYS A O   1 
ATOM 1741 C CG  ? LYS A 1 218 ? -12.953  16.532  -6.368 1.000 96.290 ? 218 LYS A CG  1 
ATOM 1742 C CD  ? LYS A 1 218 ? -12.789  16.637  -7.879 1.000 96.290 ? 218 LYS A CD  1 
ATOM 1743 C CE  ? LYS A 1 218 ? -14.118  16.912  -8.569 1.000 96.290 ? 218 LYS A CE  1 
ATOM 1744 N NZ  ? LYS A 1 218 ? -13.963  17.011 -10.051 1.000 96.290 ? 218 LYS A NZ  1 
ATOM 1745 N N   ? ASN A 1 219 ? -12.456  13.794  -3.737 1.000 96.580 ? 219 ASN A N   1 
ATOM 1746 C CA  ? ASN A 1 219 ? -13.407  12.701  -3.556 1.000 96.580 ? 219 ASN A CA  1 
ATOM 1747 C C   ? ASN A 1 219 ? -13.609  12.373  -2.080 1.000 96.580 ? 219 ASN A C   1 
ATOM 1748 C CB  ? ASN A 1 219 ? -12.946  11.457  -4.319 1.000 96.580 ? 219 ASN A CB  1 
ATOM 1749 O O   ? ASN A 1 219 ? -14.562  11.680  -1.719 1.000 96.580 ? 219 ASN A O   1 
ATOM 1750 C CG  ? ASN A 1 219 ? -13.279  11.521  -5.796 1.000 96.580 ? 219 ASN A CG  1 
ATOM 1751 N ND2 ? ASN A 1 219 ? -12.289  11.859  -6.613 1.000 96.580 ? 219 ASN A ND2 1 
ATOM 1752 O OD1 ? ASN A 1 219 ? -14.418  11.269  -6.200 1.000 96.580 ? 219 ASN A OD1 1 
ATOM 1753 N N   ? MET A 1 220 ? -12.729  12.930  -1.203 1.000 93.500 ? 220 MET A N   1 
ATOM 1754 C CA  ? MET A 1 220 ? -12.875  12.734   0.237 1.000 93.500 ? 220 MET A CA  1 
ATOM 1755 C C   ? MET A 1 220 ? -13.769  13.809   0.845 1.000 93.500 ? 220 MET A C   1 
ATOM 1756 C CB  ? MET A 1 220 ? -11.508  12.741   0.923 1.000 93.500 ? 220 MET A CB  1 
ATOM 1757 O O   ? MET A 1 220 ? -13.747  14.028   2.057 1.000 93.500 ? 220 MET A O   1 
ATOM 1758 C CG  ? MET A 1 220 ? -10.703  11.470   0.699 1.000 93.500 ? 220 MET A CG  1 
ATOM 1759 S SD  ? MET A 1 220 ?  -9.177  11.417   1.717 1.000 93.500 ? 220 MET A SD  1 
ATOM 1760 C CE  ? MET A 1 220 ?  -8.278  12.830   1.020 1.000 93.500 ? 220 MET A CE  1 
ATOM 1761 N N   ? VAL A 1 221 ? -14.510  14.488   0.107 1.000 77.980 ? 221 VAL A N   1 
ATOM 1762 C CA  ? VAL A 1 221 ? -15.412  15.545   0.552 1.000 77.980 ? 221 VAL A CA  1 
ATOM 1763 C C   ? VAL A 1 221 ? -16.677  14.930   1.146 1.000 77.980 ? 221 VAL A C   1 
ATOM 1764 C CB  ? VAL A 1 221 ? -15.777  16.504  -0.603 1.000 77.980 ? 221 VAL A CB  1 
ATOM 1765 O O   ? VAL A 1 221 ? -17.159  13.902   0.665 1.000 77.980 ? 221 VAL A O   1 
ATOM 1766 C CG1 ? VAL A 1 221 ? -16.626  17.667  -0.093 1.000 77.980 ? 221 VAL A CG1 1 
ATOM 1767 C CG2 ? VAL A 1 221 ? -14.513  17.022  -1.286 1.000 77.980 ? 221 VAL A CG2 1 
# 
loop_
_struct_sheet_range.sheet_id 
_struct_sheet_range.id 
_struct_sheet_range.beg_label_comp_id 
_struct_sheet_range.beg_label_asym_id 
_struct_sheet_range.beg_label_seq_id 
_struct_sheet_range.pdbx_beg_PDB_ins_code 
_struct_sheet_range.end_label_comp_id 
_struct_sheet_range.end_label_asym_id 
_struct_sheet_range.end_label_seq_id 
_struct_sheet_range.pdbx_end_PDB_ins_code 
_struct_sheet_range.beg_auth_comp_id 
_struct_sheet_range.beg_auth_asym_id 
_struct_sheet_range.beg_auth_seq_id 
_struct_sheet_range.end_auth_comp_id 
_struct_sheet_range.end_auth_asym_id 
_struct_sheet_range.end_auth_seq_id 
A A ILE A   2 ? ILE A   3 ? ILE A 2   ILE A 3   
A B ALA A 171 ? PHE A 172 ? ALA A 171 PHE A 172 
B C LYS A   6 ? VAL A   7 ? LYS A 6   VAL A 7   
B D LYS A 116 ? GLY A 121 ? LYS A 116 GLY A 121 
B E GLU A 137 ? GLN A 144 ? GLU A 137 GLN A 144 
B F MET A 161 ? VAL A 165 ? MET A 161 VAL A 165 
B G PRO A 180 ? CYS A 183 ? PRO A 180 CYS A 183 
B H LYS A 186 ? TYR A 193 ? LYS A 186 TYR A 193 
B I GLN A 204 ? LYS A 208 ? GLN A 204 LYS A 208 
C J MET A  16 ? GLN A  20 ? MET A 16  GLN A 20  
C K ALA A  25 ? ARG A  32 ? ALA A 25  ARG A 32  
C L TYR A  35 ? THR A  38 ? TYR A 35  THR A 38  
C M GLU A  48 ? LEU A  51 ? GLU A 48  LEU A 51  
C N GLN A  64 ? GLN A  73 ? GLN A 64  GLN A 73  
C O MET A  87 ? LEU A  91 ? MET A 87  LEU A 91  
D P ASN A  55 ? ASN A  55 ? ASN A 55  ASN A 55  
D Q VAL A 135 ? VAL A 135 ? VAL A 135 VAL A 135 
E R THR A 124 ? THR A 124 ? THR A 124 THR A 124 
E S PRO A 132 ? PRO A 132 ? PRO A 132 PRO A 132 
# 
loop_
_struct_conf.id 
_struct_conf.conf_type_id 
_struct_conf.beg_label_comp_id 
_struct_conf.beg_label_asym_id 
_struct_conf.beg_label_seq_id 
_struct_conf.pdbx_beg_PDB_ins_code 
_struct_conf.end_label_comp_id 
_struct_conf.end_label_asym_id 
_struct_conf.end_label_seq_id 
_struct_conf.pdbx_end_PDB_ins_code 
_struct_conf.beg_auth_comp_id 
_struct_conf.beg_auth_asym_id 
_struct_conf.beg_auth_seq_id 
_struct_conf.end_auth_comp_id 
_struct_conf.end_auth_asym_id 
_struct_conf.end_auth_seq_id 
STRN1         STRN         ILE A   2 ? ILE A   3 ? ILE A 2   ILE A 3   
BEND1         BEND         GLY A   4 ? GLY A   4 ? GLY A 4   GLY A 4   
STRN2         STRN         LYS A   6 ? VAL A   7 ? LYS A 6   VAL A 7   
HELX_LH_PP_P1 HELX_LH_PP_P ALA A   8 ? LYS A   9 ? ALA A 8   LYS A 9   
TURN_TY1_P1   TURN_TY1_P   PRO A  10 ? HIS A  11 ? PRO A 10  HIS A 11  
BEND2         BEND         SER A  12 ? SER A  12 ? SER A 12  SER A 12  
TURN_TY1_P2   TURN_TY1_P   PRO A  14 ? TYR A  15 ? PRO A 14  TYR A 15  
STRN3         STRN         MET A  16 ? GLN A  20 ? MET A 16  GLN A 20  
BEND3         BEND         LYS A  22 ? PHE A  23 ? LYS A 22  PHE A 23  
STRN4         STRN         ALA A  25 ? ARG A  32 ? ALA A 25  ARG A 32  
TURN_TY1_P3   TURN_TY1_P   ASP A  33 ? ASP A  34 ? ASP A 33  ASP A 34  
STRN5         STRN         TYR A  35 ? THR A  38 ? TYR A 35  THR A 38  
HELX_RH_3T_P1 HELX_RH_3T_P ALA A  40 ? CYS A  42 ? ALA A 40  CYS A 42  
BEND4         BEND         SER A  45 ? HIS A  46 ? SER A 45  HIS A 46  
STRN6         STRN         GLU A  48 ? LEU A  51 ? GLU A 48  LEU A 51  
BEND5         BEND         GLY A  52 ? GLY A  52 ? GLY A 52  GLY A 52  
BEND6         BEND         HIS A  54 ? HIS A  54 ? HIS A 54  HIS A 54  
STRN7         STRN         ASN A  55 ? ASN A  55 ? ASN A 55  ASN A 55  
TURN_TY1_P4   TURN_TY1_P   ILE A  56 ? SER A  57 ? ILE A 56  SER A 57  
BEND7         BEND         LYS A  58 ? LYS A  58 ? LYS A 58  LYS A 58  
TURN_TY1_P5   TURN_TY1_P   LYS A  61 ? SER A  62 ? LYS A 61  SER A 62  
STRN8         STRN         GLN A  64 ? GLN A  73 ? GLN A 64  GLN A 73  
TURN_TY1_P6   TURN_TY1_P   PRO A  75 ? MET A  76 ? PRO A 75  MET A 76  
TURN_TY1_P7   TURN_TY1_P   GLU A  79 ? ASP A  81 ? GLU A 79  ASP A 81  
TURN_TY1_P8   TURN_TY1_P   SER A  83 ? TYR A  84 ? SER A 83  TYR A 84  
STRN9         STRN         MET A  87 ? LEU A  91 ? MET A 87  LEU A 91  
BEND8         BEND         LYS A  92 ? ASN A  93 ? LYS A 92  ASN A 93  
BEND9         BEND         ASN A  98 ? PHE A 100 ? ASN A 98  PHE A 100 
HELX_LH_PP_P2 HELX_LH_PP_P VAL A 103 ? PRO A 107 ? VAL A 103 PRO A 107 
BEND10        BEND         LYS A 108 ? GLU A 109 ? LYS A 108 GLU A 109 
HELX_LH_PP_P3 HELX_LH_PP_P LYS A 110 ? PRO A 112 ? LYS A 110 PRO A 112 
BEND11        BEND         GLU A 113 ? ASN A 114 ? GLU A 113 ASN A 114 
STRN10        STRN         LYS A 116 ? GLY A 121 ? LYS A 116 GLY A 121 
BEND12        BEND         GLY A 123 ? GLY A 123 ? GLY A 123 GLY A 123 
STRN11        STRN         THR A 124 ? THR A 124 ? THR A 124 THR A 124 
BEND13        BEND         LYS A 125 ? GLU A 126 ? LYS A 125 GLU A 126 
TURN_TY1_P9   TURN_TY1_P   SER A 127 ? ASN A 128 ? SER A 127 ASN A 128 
STRN12        STRN         PRO A 132 ? PRO A 132 ? PRO A 132 PRO A 132 
BEND14        BEND         ASP A 134 ? ASP A 134 ? ASP A 134 ASP A 134 
STRN13        STRN         VAL A 135 ? VAL A 135 ? VAL A 135 VAL A 135 
STRN14        STRN         GLU A 137 ? GLN A 144 ? GLU A 137 GLN A 144 
TURN_TY1_P10  TURN_TY1_P   ASN A 146 ? ASN A 146 ? ASN A 146 ASN A 146 
HELX_RH_AL_P1 HELX_RH_AL_P HIS A 147 ? LYS A 152 ? HIS A 147 LYS A 152 
TURN_TY1_P11  TURN_TY1_P   GLN A 154 ? GLN A 155 ? GLN A 154 GLN A 155 
TURN_TY1_P12  TURN_TY1_P   PRO A 158 ? ARG A 160 ? PRO A 158 ARG A 160 
STRN15        STRN         MET A 161 ? VAL A 165 ? MET A 161 VAL A 165 
BEND15        BEND         GLY A 168 ? LYS A 169 ? GLY A 168 LYS A 169 
STRN16        STRN         ALA A 171 ? PHE A 172 ? ALA A 171 PHE A 172 
TURN_TY1_P13  TURN_TY1_P   ARG A 174 ? GLY A 175 ? ARG A 174 GLY A 175 
TURN_TY1_P14  TURN_TY1_P   SER A 177 ? GLY A 178 ? SER A 177 GLY A 178 
STRN17        STRN         PRO A 180 ? CYS A 183 ? PRO A 180 CYS A 183 
TURN_TY1_P15  TURN_TY1_P   ASN A 184 ? THR A 185 ? ASN A 184 THR A 185 
STRN18        STRN         LYS A 186 ? TYR A 193 ? LYS A 186 TYR A 193 
TURN_TY1_P16  TURN_TY1_P   LYS A 196 ? ASP A 197 ? LYS A 196 ASP A 197 
BEND16        BEND         CYS A 198 ? HIS A 202 ? CYS A 198 HIS A 202 
STRN19        STRN         GLN A 204 ? LYS A 208 ? GLN A 204 LYS A 208 
BEND17        BEND         ILE A 209 ? ILE A 209 ? ILE A 209 ILE A 209 
HELX_RH_3T_P2 HELX_RH_3T_P SER A 210 ? PHE A 212 ? SER A 210 PHE A 212 
HELX_RH_AL_P2 HELX_RH_AL_P LEU A 213 ? ASN A 219 ? LEU A 213 ASN A 219 
TURN_TY1_P17  TURN_TY1_P   MET A 220 ? MET A 220 ? MET A 220 MET A 220 
# 
