# Supplementary material for: FlatProt: 2D visualization eases protein structure comparison
Source: BMC Bioinformatics. 2025 Aug 13;26:210. doi: 10.1186/s12859-025-06233-x (PMC12344939; doi:10.1186/s12859-025-06233-x)
Supplement: Supplementary file 1 — Supplementary Material 1 [file 12859_2025_6233_MOESM1_ESM.zip › KLK/structures/Protobothrops_mucrosquamatus_GeneID=107286911.cif]

data_Protobothrops_mucrosquamatus_GeneID=107286911
# 
_entry.id   ? 
# 
_entity.id                         1      
_entity.type                       polymer 
_entity.pdbx_description           polymer-1 
_entity.formula_weight             24105.6 
_entity.pdbx_number_of_molecules        1 
# 
loop_
_struct_sheet.id 
_struct_sheet.number_strands 
A 2 
B 8 
C 6 
D 2 
E 2 
# 
loop_
_struct_conf_type.id 
_struct_conf_type.criteria 
STRN         DSSP 
TURN_TY1_P   DSSP 
HELX_LH_PP_P DSSP 
BEND         DSSP 
HELX_RH_3T_P DSSP 
HELX_RH_AL_P DSSP 
# 
_struct_asym.id          A 
_struct_asym.entity_id   1 
# 
_software.pdbx_ordinal     1 
_software.name             dssp 
_software.version          4.4.10 
_software.date             ? 
_software.classification   'model annotation' 
# 
_entity_poly.entity_id                      1 
_entity_poly.type                           polypeptide(L) 
_entity_poly.nstd_linkage                   n 
_entity_poly.nstd_monomer                   n 
_entity_poly.pdbx_seq_one_letter_code       
;KIVGGYTCGRNSVPYQASIHIGYHICGGSLILDQWVVSAAHCFKSQLSVKLGAYNIRNPEGHEQIIRAEKIIVHPNYNSW
FLDYDIMLIKLEKPAVLSKSVATITLGYGCAAVGTNCLISGWGNTLSEGVNYPDYLQCLYAPIMSDEECKAAYPGQITES
MVCVGYLEGGKDACQGDSGGPVACDGFLQGIVSWGVGCALPGYPGVYTKVCKFVDWIHDTVAAN
;
_entity_poly.pdbx_seq_one_letter_code_can   
;KIVGGYTCGRNSVPYQASIHIGYHICGGSLILDQWVVSAAHCFKSQLSVKLGAYNIRNPEGHEQIIRAEKIIVHPNYNSW
FLDYDIMLIKLEKPAVLSKSVATITLGYGCAAVGTNCLISGWGNTLSEGVNYPDYLQCLYAPIMSDEECKAAYPGQITES
MVCVGYLEGGKDACQGDSGGPVACDGFLQGIVSWGVGCALPGYPGVYTKVCKFVDWIHDTVAAN
;
_entity_poly.pdbx_strand_id                 A 
# 
loop_
_dssp_struct_summary.entry_id 
_dssp_struct_summary.label_comp_id 
_dssp_struct_summary.label_asym_id 
_dssp_struct_summary.label_seq_id 
_dssp_struct_summary.secondary_structure 
_dssp_struct_summary.ss_bridge 
_dssp_struct_summary.helix_3_10 
_dssp_struct_summary.helix_alpha 
_dssp_struct_summary.helix_pi 
_dssp_struct_summary.helix_pp 
_dssp_struct_summary.bend 
_dssp_struct_summary.chirality 
_dssp_struct_summary.sheet 
_dssp_struct_summary.strand 
_dssp_struct_summary.ladder_1 
_dssp_struct_summary.ladder_2 
_dssp_struct_summary.accessibility 
_dssp_struct_summary.TCO 
_dssp_struct_summary.kappa 
_dssp_struct_summary.alpha 
_dssp_struct_summary.phi 
_dssp_struct_summary.psi 
_dssp_struct_summary.x_ca 
_dssp_struct_summary.y_ca 
_dssp_struct_summary.z_ca 
Protobothrops_mucrosquamatus_GeneID=107286911 LYS A 1   . . . . . . . . . . . . ? .      .     .      .      113.5  -1.9  6.5   
-10.0 
Protobothrops_mucrosquamatus_GeneID=107286911 ILE A 2   E . > . . . . - A A A . ? -0.928 .     -170.7 -116.9 101.0  -1.4  3.7   
-12.2 
Protobothrops_mucrosquamatus_GeneID=107286911 VAL A 3   E . 3 . . . S + A A A . ? -0.863 77.7  11.3   -86.5  130.8  0.5   4.7   
-15.5 
Protobothrops_mucrosquamatus_GeneID=107286911 GLY A 4   T . 3 . . . S + . . . . ? 0.702  106.7 121.8  75.7   15.5   0.7   2.1   
-18.2 
Protobothrops_mucrosquamatus_GeneID=107286911 GLY A 5   . . < . . . . - . . . . ? -0.105 53.8  -123.6 -97.5  -165.3 -2.0  -0.1  
-16.3 
Protobothrops_mucrosquamatus_GeneID=107286911 TYR A 6   E . . . . . . - B C B . ? -0.915 33.2  -85.9  -137.7 156.7  -5.4  -1.5  
-17.1 
Protobothrops_mucrosquamatus_GeneID=107286911 THR A 7   E . . . . > . - B C B . ? -0.635 53.2  -122.1 -63.0  123.6  -8.9  -1.3  
-15.7 
Protobothrops_mucrosquamatus_GeneID=107286911 CYS A 8   P . . . . P . - . . . . ? -0.332 27.5  -101.9 -65.1  145.2  -9.1  -4.0  
-13.0 
Protobothrops_mucrosquamatus_GeneID=107286911 GLY A 9   P . > . . P . - . . . . ? -0.422 51.3  -83.8  -62.6  146.8  -11.7 -6.7  
-13.4 
Protobothrops_mucrosquamatus_GeneID=107286911 ARG A 10  T . 3 . . < S + . . . . ? -0.281 113.3 0.1    -51.9  130.2  -14.8 -6.3  
-11.2 
Protobothrops_mucrosquamatus_GeneID=107286911 ASN A 11  T . 3 . . . S + . . . . ? 0.614  94.1  124.1  67.0   11.9   -14.2 -7.8  
-7.7  
Protobothrops_mucrosquamatus_GeneID=107286911 SER A 12  S . < . . . S + . . . . ? 0.692  80.1  33.6   -75.9  -16.4  -10.6 -8.8  
-8.7  
Protobothrops_mucrosquamatus_GeneID=107286911 VAL A 13  . . > . . . . + . . . . ? -0.558 68.0  162.4  -137.4 69.4   -9.1  -6.7  
-5.8  
Protobothrops_mucrosquamatus_GeneID=107286911 PRO A 14  T . 3 . . . S + . . . . ? 0.610  73.8  60.4   -75.3  -5.5   -11.7 -7.1  
-2.9  
Protobothrops_mucrosquamatus_GeneID=107286911 TYR A 15  T . 3 . . . S + . . . . ? 0.505  77.2  113.1  -93.9  -13.3  -9.1  -5.9  
-0.3  
Protobothrops_mucrosquamatus_GeneID=107286911 GLN A 16  E . < . . . . - C K J . ? -0.512 51.2  -163.3 -64.2  127.5  -8.6  -2.5  
-2.0  
Protobothrops_mucrosquamatus_GeneID=107286911 ALA A 17  E . . . . . . - C K J K ? -0.905 15.9  -142.0 -117.0 139.7  -9.8  0.3   
0.2   
Protobothrops_mucrosquamatus_GeneID=107286911 SER A 18  E . . . . . . - C K J K ? -0.925 15.2  -151.5 -97.9  115.2  -10.6 3.9   
-0.7  
Protobothrops_mucrosquamatus_GeneID=107286911 ILE A 19  E . . . . . . - C K J K ? -0.795 27.6  -178.1 -86.0  126.0  -9.6  6.3   
2.1   
Protobothrops_mucrosquamatus_GeneID=107286911 HIS A 20  E . . . . . . - C K J K ? -0.895 44.6  -177.9 -132.4 157.1  -11.8 9.4   
2.0   
Protobothrops_mucrosquamatus_GeneID=107286911 ILE A 21  S . . . . . S - . . . . ? -0.252 100.8 -47.8  -129.3 43.2   -12.6 12.8  
3.6   
Protobothrops_mucrosquamatus_GeneID=107286911 GLY A 22  S . . . . . S + . . . . ? 0.036  139.1 35.8   106.9  -26.8  -15.6 13.4  
1.3   
Protobothrops_mucrosquamatus_GeneID=107286911 TYR A 23  S . . . . . S - . . . . ? -0.950 105.1 -75.1  -146.0 163.0  -13.6 12.4  
-1.7  
Protobothrops_mucrosquamatus_GeneID=107286911 HIS A 24  E . . . . . . + C L J . ? -0.416 51.6  155.9  -63.0  129.6  -10.9 9.8   
-2.4  
Protobothrops_mucrosquamatus_GeneID=107286911 ILE A 25  E . . . . . . - C L . . ? 0.599  62.6  -2.4   -125.6 -32.4  -7.5  10.9  
-1.1  
Protobothrops_mucrosquamatus_GeneID=107286911 CYS A 26  E . . . . . . - C L J . ? -0.964 62.8  -118.1 -151.2 167.0  -5.6  7.6   
-0.6  
Protobothrops_mucrosquamatus_GeneID=107286911 GLY A 27  E . . . . . . + C L J . ? -0.433 28.0  176.4  -99.3  178.5  -5.8  3.9   
-0.9  
Protobothrops_mucrosquamatus_GeneID=107286911 GLY A 28  E . . . . . . - C L J . ? -0.956 25.5  -113.4 -166.5 176.1  -5.5  1.1   
1.6   
Protobothrops_mucrosquamatus_GeneID=107286911 SER A 29  E . . . . . . - C L J L ? -0.996 19.2  -134.0 -130.2 123.9  -5.7  -2.6  
2.3   
Protobothrops_mucrosquamatus_GeneID=107286911 LEU A 30  E . . . . . . + C L . L ? -0.690 32.4  166.0  -71.3  115.7  -8.2  -4.4  
4.4   
Protobothrops_mucrosquamatus_GeneID=107286911 ILE A 31  E . . . . . . + C L . . ? 0.649  68.9  13.7   -110.1 -21.4  -6.1  -6.8  
6.5   
Protobothrops_mucrosquamatus_GeneID=107286911 LEU A 32  E . > . . . S - C L . L ? -0.930 90.7  -97.6  -141.4 161.6  -8.8  -7.7  
9.1   
Protobothrops_mucrosquamatus_GeneID=107286911 ASP A 33  T . 3 . . . S + . . . . ? 0.684  128.0 28.6   -63.1  -5.7   -12.5 -7.2  
9.1   
Protobothrops_mucrosquamatus_GeneID=107286911 GLN A 34  T . 3 . . . S + . . . . ? 0.222  111.0 77.5   -132.0 7.5    -11.8 -4.1  
11.2  
Protobothrops_mucrosquamatus_GeneID=107286911 TRP A 35  E . < . . . . - C M L M ? -0.989 48.1  -175.6 -133.0 132.5  -8.4  -3.0  
10.2  
Protobothrops_mucrosquamatus_GeneID=107286911 VAL A 36  E . . . . . . - C M L M ? -0.956 14.5  -148.6 -119.2 134.1  -7.0  -1.2  
7.1   
Protobothrops_mucrosquamatus_GeneID=107286911 VAL A 37  E . . . . . . + C M L M ? -0.908 31.0  150.2  -102.4 137.1  -3.4  -0.6  
6.4   
Protobothrops_mucrosquamatus_GeneID=107286911 SER A 38  E . . . . . . - C M . M ? -0.806 49.1  -67.0  -148.8 -180.0 -2.3  2.6   
4.5   
Protobothrops_mucrosquamatus_GeneID=107286911 ALA A 39  . . > . . . . - . . . . ? -0.679 33.2  -138.4 -80.1  139.3  0.4   5.1   
4.1   
Protobothrops_mucrosquamatus_GeneID=107286911 ALA A 40  G . > . . . S + . . . . ? 0.825  102.0 65.2   -64.4  -33.6  1.2   7.3   
7.1   
Protobothrops_mucrosquamatus_GeneID=107286911 HIS A 41  G . 3 . . . S + . . . . ? 0.613  91.5  67.3   -71.1  -1.6   1.7   10.3  
4.9   
Protobothrops_mucrosquamatus_GeneID=107286911 CYS A 42  G . < . . . S + . . . . ? 0.439  73.1  136.1  -94.1  0.8    -2.0  10.0  
4.1   
Protobothrops_mucrosquamatus_GeneID=107286911 PHE A 43  . . < . . . . + . . . . ? -0.237 23.6  164.4  -61.7  132.2  -3.1  10.9  
7.6   
Protobothrops_mucrosquamatus_GeneID=107286911 LYS A 44  . . . . . . . - . . . . ? -0.947 47.4  -90.0  -139.0 157.2  -6.0  13.4  
8.0   
Protobothrops_mucrosquamatus_GeneID=107286911 SER A 45  S . . . . . S + . . . . ? -0.512 106.3 1.2    -68.5  118.4  -8.3  14.5  
10.8  
Protobothrops_mucrosquamatus_GeneID=107286911 GLN A 46  S . . . . . S - . . . . ? 0.906  79.6  -166.2 72.3   99.5   -11.4 12.0  
10.6  
Protobothrops_mucrosquamatus_GeneID=107286911 LEU A 47  . . . . . . . - . . . . ? -0.882 9.0   -158.9 -112.6 142.3  -11.1 9.4   
7.8   
Protobothrops_mucrosquamatus_GeneID=107286911 SER A 48  E . . . . . . - C N K N ? -0.920 11.6  -140.9 -118.1 152.8  -13.7 7.1   
6.3   
Protobothrops_mucrosquamatus_GeneID=107286911 VAL A 49  E . . . . . . - C N K N ? -0.976 5.9   -156.8 -117.0 119.4  -13.0 3.9   
4.4   
Protobothrops_mucrosquamatus_GeneID=107286911 LYS A 50  E . . . . . . - C N K N ? -0.918 17.4  -173.6 -93.4  122.8  -15.0 2.9   
1.4   
Protobothrops_mucrosquamatus_GeneID=107286911 LEU A 51  E . . . . . . + C N K N ? -0.833 59.2  27.9   -115.0 144.1  -14.9 -0.9  
0.7   
Protobothrops_mucrosquamatus_GeneID=107286911 GLY A 52  S . . . . . S + . . . . ? 0.604  77.3  147.1  90.0   13.2   -16.3 -2.9  
-2.3  
Protobothrops_mucrosquamatus_GeneID=107286911 ALA A 53  . . . . . . . + . . . . ? -0.698 20.3  163.0  -90.4  122.8  -16.0 -0.1  
-4.9  
Protobothrops_mucrosquamatus_GeneID=107286911 TYR A 54  S . . . . . S + . . . . ? 0.693  86.3  34.8   -93.0  -43.1  -15.2 -1.0  
-8.5  
Protobothrops_mucrosquamatus_GeneID=107286911 ASN A 55  B . . . . . S - D Q P . ? -0.972 75.3  -160.7 -109.9 116.5  -16.4 2.5   
-9.7  
Protobothrops_mucrosquamatus_GeneID=107286911 ILE A 56  S . . . . . S + . . . . ? 0.703  88.9  43.5   -80.3  -10.8  -15.5 5.1   
-7.1  
Protobothrops_mucrosquamatus_GeneID=107286911 ARG A 57  S . . . . . S + . . . . ? 0.785  110.1 57.1   -100.7 -28.5  -18.1 7.7   
-8.4  
Protobothrops_mucrosquamatus_GeneID=107286911 ASN A 58  S . . . . . S - . . . . ? -0.909 81.6  -132.9 -117.3 108.0  -21.1 5.4   
-8.9  
Protobothrops_mucrosquamatus_GeneID=107286911 PRO A 59  . . . . . . . - . . . . ? -0.382 12.5  -164.0 -58.3  131.4  -22.4 3.3   
-6.0  
Protobothrops_mucrosquamatus_GeneID=107286911 GLU A 60  . . . . . . . - . . . . ? 0.262  43.9  -107.0 -106.7 9.9    -22.9 -0.3  
-7.1  
Protobothrops_mucrosquamatus_GeneID=107286911 GLY A 61  S . . . . . S + . . . . ? 0.147  108.3 68.9   93.9   -15.5  -25.2 -1.3  
-4.0  
Protobothrops_mucrosquamatus_GeneID=107286911 HIS A 62  S . . . . . S + . . . . ? 0.328  70.6  117.0  -116.9 -1.3   -22.7 -3.5  
-2.1  
Protobothrops_mucrosquamatus_GeneID=107286911 GLU A 63  . . . . . . . - . . . . ? -0.493 48.8  -152.7 -72.2  147.6  -20.2 -0.8  
-1.0  
Protobothrops_mucrosquamatus_GeneID=107286911 GLN A 64  E . . . . . . - C O N . ? -0.975 6.5   -161.9 -124.1 125.9  -19.6 0.1   
2.6   
Protobothrops_mucrosquamatus_GeneID=107286911 ILE A 65  E . . . . . . + C O N . ? -0.980 17.9  179.3  -107.5 116.4  -18.5 3.4   
4.0   
Protobothrops_mucrosquamatus_GeneID=107286911 ILE A 66  E . . . . . . - C O N . ? -0.974 22.5  -128.7 -122.6 128.3  -17.1 3.0   
7.5   
Protobothrops_mucrosquamatus_GeneID=107286911 ARG A 67  E . . . . . . - C O N . ? -0.353 31.3  -103.8 -69.5  153.2  -15.7 5.9   
9.7   
Protobothrops_mucrosquamatus_GeneID=107286911 ALA A 68  E . . . . . . - C O O . ? -0.645 28.8  -173.7 -77.7  126.8  -12.4 5.6   
11.3  
Protobothrops_mucrosquamatus_GeneID=107286911 GLU A 69  E . . . . . S + C O . . ? 0.847  76.4  3.4    -78.0  -43.7  -12.5 4.8   
15.0  
Protobothrops_mucrosquamatus_GeneID=107286911 LYS A 70  E . . . . . . - C O O . ? -0.995 59.6  -156.6 -146.1 139.8  -8.9  5.2   
15.4  
Protobothrops_mucrosquamatus_GeneID=107286911 ILE A 71  E . . . . . . - C O O . ? -0.986 12.9  -168.4 -120.2 121.3  -5.9  6.1   
13.3  
Protobothrops_mucrosquamatus_GeneID=107286911 ILE A 72  E . . . . . . - C O O . ? -0.933 3.9   -160.6 -117.8 109.9  -2.5  4.9   
14.3  
Protobothrops_mucrosquamatus_GeneID=107286911 VAL A 73  E . . . . . . - C O O . ? -0.698 38.2  -97.5  -86.1  135.7  0.7   6.3   
12.6  
Protobothrops_mucrosquamatus_GeneID=107286911 HIS A 74  . . > . . . . - . . . . ? -0.332 32.7  -130.8 -49.3  133.8  3.8   4.3   
12.9  
Protobothrops_mucrosquamatus_GeneID=107286911 PRO A 75  T . 3 . . . S + . . . . ? 0.749  105.3 50.0   -63.5  -24.4  5.8   5.9   
15.8  
Protobothrops_mucrosquamatus_GeneID=107286911 ASN A 76  T . 3 . . . S + . . . . ? 0.246  77.6  138.6  -100.3 9.7    9.0   6.0   
13.8  
Protobothrops_mucrosquamatus_GeneID=107286911 TYR A 77  . . < . . . . - . . . . ? -0.416 37.0  -161.1 -57.1  126.7  7.4   7.7   
10.8  
Protobothrops_mucrosquamatus_GeneID=107286911 ASN A 78  B . . > > . . - E S Q . ? -0.951 9.0   -166.3 -113.1 113.0  9.7   10.4  
9.4   
Protobothrops_mucrosquamatus_GeneID=107286911 SER A 79  T . . 4 5 . S + . . . . ? 0.687  85.9  59.4   -79.9  -15.0  7.9   12.9  
7.2   
Protobothrops_mucrosquamatus_GeneID=107286911 TRP A 80  T . . 4 5 . S + . . . . ? 0.943  123.0 20.1   -77.8  -39.5  11.1  14.3  
5.9   
Protobothrops_mucrosquamatus_GeneID=107286911 PHE A 81  T . . 4 5 . S - . . . . ? 0.431  97.7  -126.6 -109.4 1.4    12.4  11.0  
4.4   
Protobothrops_mucrosquamatus_GeneID=107286911 LEU A 82  T . > < 5 . . + . . . . ? 0.833  55.0  161.0  49.5   30.4   9.0   9.3   
4.3   
Protobothrops_mucrosquamatus_GeneID=107286911 ASP A 83  B . 3 . < . . + E T Q . ? -0.588 62.9  14.1   -77.5  141.8  10.8  6.4   
6.3   
Protobothrops_mucrosquamatus_GeneID=107286911 TYR A 84  T . 3 . . . S + . . . . ? 0.887  81.9  175.6  59.3   35.9   8.5   4.0   
8.1   
Protobothrops_mucrosquamatus_GeneID=107286911 ASP A 85  . . < . . . . + . . . . ? -0.508 31.6  117.3  -72.7  69.8   5.5   5.5   
6.0   
Protobothrops_mucrosquamatus_GeneID=107286911 ILE A 86  . . . . . . . + . . . . ? -0.998 35.7  177.1  -144.0 137.2  2.8   3.0   
7.4   
Protobothrops_mucrosquamatus_GeneID=107286911 MET A 87  E . . . . . . - C P M O ? -0.986 19.9  -137.2 -141.2 150.2  -0.4  3.6   
9.3   
Protobothrops_mucrosquamatus_GeneID=107286911 LEU A 88  E . . . . . . - C P M O ? -0.922 10.5  -158.6 -108.9 135.9  -3.3  1.5   
10.7  
Protobothrops_mucrosquamatus_GeneID=107286911 ILE A 89  E . . . . . . - C P M O ? -0.972 6.1   -154.0 -114.2 112.2  -7.0  2.5   
10.5  
Protobothrops_mucrosquamatus_GeneID=107286911 LYS A 90  E . . . . . . - C P M O ? -0.807 21.0  -132.0 -82.8  123.5  -9.4  0.9   
13.0  
Protobothrops_mucrosquamatus_GeneID=107286911 LEU A 91  E . . . . . . - C P . O ? -0.461 9.5   -128.8 -77.9  141.2  -12.9 0.9   
11.5  
Protobothrops_mucrosquamatus_GeneID=107286911 GLU A 92  S . . . . . S + . . . . ? 0.817  98.6  16.5   -56.8  -32.9  -15.9 2.1   
13.8  
Protobothrops_mucrosquamatus_GeneID=107286911 LYS A 93  S . . . . . S - . . . . ? -0.986 97.0  -94.3  -138.1 148.3  -17.6 -1.2  
12.8  
Protobothrops_mucrosquamatus_GeneID=107286911 PRO A 94  . . . . . . . - . . . . ? -0.333 45.6  -109.1 -61.1  143.3  -16.3 -4.5  
11.3  
Protobothrops_mucrosquamatus_GeneID=107286911 ALA A 95  . . . . . . . - . . . . ? -0.420 25.7  -120.0 -65.8  141.8  -16.6 -4.7  
7.4   
Protobothrops_mucrosquamatus_GeneID=107286911 VAL A 96  . . . . . . . - . . . . ? -0.820 32.7  -135.3 -83.8  107.5  -19.2 -7.2  
6.1   
Protobothrops_mucrosquamatus_GeneID=107286911 LEU A 97  . . . . . . . + . . . . ? -0.469 42.0  139.9  -70.7  140.3  -17.1 -9.6  
4.0   
Protobothrops_mucrosquamatus_GeneID=107286911 SER A 98  . . . . . . . - . . . . ? -0.800 69.6  -68.2  -156.2 -171.7 -18.4 -10.6 
0.5   
Protobothrops_mucrosquamatus_GeneID=107286911 LYS A 99  S . . . . . S + . . . . ? 0.797  136.6 39.9   -63.4  -22.4  -17.3 -11.2 
-3.0  
Protobothrops_mucrosquamatus_GeneID=107286911 SER A 100 S . . . . . S + . . . . ? 0.535  115.7 53.9   -107.2 -9.3   -16.5 -7.5  
-3.3  
Protobothrops_mucrosquamatus_GeneID=107286911 VAL A 101 . . . . . . . + . . . . ? -0.955 67.5  143.3  -133.7 111.9  -15.0 -7.1  
0.2   
Protobothrops_mucrosquamatus_GeneID=107286911 ALA A 102 . . . . . . . - . . . . ? -0.965 42.7  -112.1 -144.3 158.7  -12.2 -9.3  
1.4   
Protobothrops_mucrosquamatus_GeneID=107286911 THR A 103 . . . . . . . - . . . . ? -0.599 22.6  -137.8 -87.7  152.7  -9.0  -9.2  
3.5   
Protobothrops_mucrosquamatus_GeneID=107286911 ILE A 104 . . . . . . . - . . . . ? -0.914 23.1  -120.6 -107.7 139.5  -5.4  -9.6  
2.2   
Protobothrops_mucrosquamatus_GeneID=107286911 THR A 105 E . . . . > . - B D C . ? -0.523 18.9  -123.5 -79.0  143.0  -2.9  -11.7 
4.1   
Protobothrops_mucrosquamatus_GeneID=107286911 LEU A 106 E . . . . P . - B D C . ? -0.703 23.7  -132.0 -81.0  129.1  0.3   -10.2 
5.4   
Protobothrops_mucrosquamatus_GeneID=107286911 GLY A 107 P . . . . < . - . . . . ? -0.741 4.7   -152.5 -80.9  126.0  3.4   -12.1 
4.2   
Protobothrops_mucrosquamatus_GeneID=107286911 TYR A 108 S . . . . . S + . . . . ? 0.747  82.8  53.5   -75.2  -8.1   5.9   -13.0 
7.0   
Protobothrops_mucrosquamatus_GeneID=107286911 GLY A 109 S . . . . . S - . . . . ? -0.879 91.3  -109.0 -127.1 151.0  8.7   -12.9 
4.3   
Protobothrops_mucrosquamatus_GeneID=107286911 CYS A 110 P . . . . > . - . . . . ? -0.468 41.3  -106.4 -74.5  142.0  9.7   -10.3 
1.8   
Protobothrops_mucrosquamatus_GeneID=107286911 ALA A 111 P . . . . P . - . . . . ? -0.347 40.7  -106.5 -60.6  145.2  8.9   -11.1 
-1.9  
Protobothrops_mucrosquamatus_GeneID=107286911 ALA A 112 P . > . . P . - . . . . ? -0.393 42.2  -84.5  -72.5  153.4  12.0  -12.1 
-4.0  
Protobothrops_mucrosquamatus_GeneID=107286911 VAL A 113 T . 3 . . < S + . . . . ? -0.289 117.8 24.9   -53.3  134.8  13.5  -9.8  
-6.6  
Protobothrops_mucrosquamatus_GeneID=107286911 GLY A 114 T . 3 . . . S + . . . . ? 0.323  83.5  144.8  91.1   -14.4  11.7  -10.1 
-9.9  
Protobothrops_mucrosquamatus_GeneID=107286911 THR A 115 . . < . . . . - . . . . ? -0.478 53.3  -122.7 -57.9  127.5  8.4   -11.3 
-8.2  
Protobothrops_mucrosquamatus_GeneID=107286911 ASN A 116 E . . . . . . - B E D . ? -0.644 33.6  -166.7 -77.0  126.7  5.6   -9.8  
-10.2 
Protobothrops_mucrosquamatus_GeneID=107286911 CYS A 117 E . . . . . . - B E D E ? -0.859 19.0  -128.6 -121.8 144.1  3.3   -7.7  
-8.1  
Protobothrops_mucrosquamatus_GeneID=107286911 LEU A 118 E . . . . . . - B E D E ? -0.853 20.7  -167.5 -93.3  123.4  -0.2  -6.3  
-8.5  
Protobothrops_mucrosquamatus_GeneID=107286911 ILE A 119 E . . . . . . - B E D E ? -0.909 13.1  -180.0 -105.1 133.4  -0.6  -2.6  
-7.8  
Protobothrops_mucrosquamatus_GeneID=107286911 SER A 120 E . . . . . . + B E D . ? -0.971 15.4  105.7  -139.1 150.0  -4.1  -1.2  
-7.6  
Protobothrops_mucrosquamatus_GeneID=107286911 GLY A 121 E . . . . . . - B E D . ? -0.974 61.1  -99.8  167.0  -178.7 -5.9  2.1   
-6.9  
Protobothrops_mucrosquamatus_GeneID=107286911 TRP A 122 S . . . . . S + . . . . ? -0.072 72.9  121.9  -118.0 23.4   -7.9  5.1   
-8.2  
Protobothrops_mucrosquamatus_GeneID=107286911 GLY A 123 S . . . . . S - . . . . ? 0.010  74.0  -47.6  -76.0  -172.5 -5.1  7.6   
-8.5  
Protobothrops_mucrosquamatus_GeneID=107286911 ASN A 124 . . . . . . . - . . . . ? -0.391 43.1  -166.0 -60.0  134.5  -3.7  9.7   
-11.5 
Protobothrops_mucrosquamatus_GeneID=107286911 THR A 125 . . . . . . . + . . . . ? 0.378  60.0  87.1   -105.7 -2.3   -3.2  7.5   
-14.7 
Protobothrops_mucrosquamatus_GeneID=107286911 LEU A 126 . . . . . . . - . . . . ? -0.790 66.4  -146.6 -102.5 142.9  -1.2  10.0  
-16.7 
Protobothrops_mucrosquamatus_GeneID=107286911 SER A 127 S . . . . . S + . . . . ? 0.810  98.7  22.4   -68.5  -34.1  2.6   10.5  
-16.7 
Protobothrops_mucrosquamatus_GeneID=107286911 GLU A 128 S . . . . . S + . . . . ? -0.994 119.9 12.0   -131.9 136.6  1.9   14.2  
-17.3 
Protobothrops_mucrosquamatus_GeneID=107286911 GLY A 129 S . . . . . S - . . . . ? -0.502 92.3  -60.7  93.5   -167.7 -1.4  16.1  
-16.4 
Protobothrops_mucrosquamatus_GeneID=107286911 VAL A 130 . . . . . . . + . . . . ? -0.988 49.8  155.1  -130.1 119.6  -4.4  14.9  
-14.4 
Protobothrops_mucrosquamatus_GeneID=107286911 ASN A 131 . . . . . . . - . . . . ? -0.765 14.7  -173.8 -138.2 104.5  -6.6  11.9  
-15.1 
Protobothrops_mucrosquamatus_GeneID=107286911 TYR A 132 . . . . . . . - . . . . ? -0.817 20.9  -144.6 -100.7 99.5   -8.5  10.4  
-12.2 
Protobothrops_mucrosquamatus_GeneID=107286911 PRO A 133 . . . . . . . - . . . . ? -0.275 10.5  -148.2 -63.9  148.5  -10.3 7.2   
-13.4 
Protobothrops_mucrosquamatus_GeneID=107286911 ASP A 134 S . . . . . S + . . . . ? 0.818  83.0  68.4   -79.8  -33.2  -13.7 6.3   
-12.0 
Protobothrops_mucrosquamatus_GeneID=107286911 TYR A 135 B . . . . . S - D R P . ? -0.596 99.9  -93.8  -90.3  148.6  -12.9 2.6   
-12.4 
Protobothrops_mucrosquamatus_GeneID=107286911 LEU A 136 . . . . . . . - . . . . ? -0.364 41.9  -145.8 -59.8  131.6  -10.2 0.8   
-10.4 
Protobothrops_mucrosquamatus_GeneID=107286911 GLN A 137 E . . . . . . - B F B D ? -0.786 13.6  -165.8 -105.8 149.4  -6.9  0.6   
-12.0 
Protobothrops_mucrosquamatus_GeneID=107286911 CYS A 138 E . . . . . . - B F B D ? -0.947 7.1   -178.4 -135.0 154.0  -4.2  -2.2  
-11.9 
Protobothrops_mucrosquamatus_GeneID=107286911 LEU A 139 E . . . . . . - B F . D ? -0.971 17.5  -143.5 -151.7 133.3  -0.6  -2.7  
-12.8 
Protobothrops_mucrosquamatus_GeneID=107286911 TYR A 140 E . . . . . . + B F . D ? -0.846 31.4  159.1  -95.6  134.0  1.9   -5.5  
-12.8 
Protobothrops_mucrosquamatus_GeneID=107286911 ALA A 141 E . . . . . . - B F . D ? -0.993 33.4  -115.0 -152.7 150.2  5.4   -4.7  
-11.8 
Protobothrops_mucrosquamatus_GeneID=107286911 PRO A 142 E . . . . > . - B F . D ? -0.532 29.4  -109.2 -86.7  153.8  8.4   -6.6  
-10.5 
Protobothrops_mucrosquamatus_GeneID=107286911 ILE A 143 B . . . . P . - B F F . ? -0.560 37.8  -139.7 -71.9  138.4  10.2  -6.2  
-7.2  
Protobothrops_mucrosquamatus_GeneID=107286911 MET A 144 P . . . . P . - . . . . ? -0.644 16.9  -102.6 -100.3 157.0  13.6  -4.6  
-7.6  
Protobothrops_mucrosquamatus_GeneID=107286911 SER A 145 P . . > . < . - . . . . ? -0.365 30.3  -115.9 -68.9  157.2  16.9  -5.4  
-6.0  
Protobothrops_mucrosquamatus_GeneID=107286911 ASP A 146 H . . > . . S + . . . . ? 0.883  117.1 54.3   -57.8  -39.4  18.1  -3.1  
-3.1  
Protobothrops_mucrosquamatus_GeneID=107286911 GLU A 147 H . . > . . S + . . . . ? 0.927  110.1 44.5   -61.6  -47.9  21.0  -2.1  
-5.3  
Protobothrops_mucrosquamatus_GeneID=107286911 GLU A 148 H . . > . . S + . . . . ? 0.894  113.4 51.1   -62.9  -44.1  18.9  -1.1  
-8.1  
Protobothrops_mucrosquamatus_GeneID=107286911 CYS A 149 H . . X . . S + . . . . ? 0.936  113.4 44.4   -60.7  -43.6  16.5  0.8   
-5.9  
Protobothrops_mucrosquamatus_GeneID=107286911 LYS A 150 H . . < . . S + . . . . ? 0.845  110.2 55.4   -69.2  -37.9  19.4  2.6   
-4.2  
Protobothrops_mucrosquamatus_GeneID=107286911 ALA A 151 H . . < . . S + . . . . ? 0.868  106.7 51.2   -63.2  -35.1  21.0  3.3   
-7.5  
Protobothrops_mucrosquamatus_GeneID=107286911 ALA A 152 H . . < . . S + . . . . ? 0.824  126.7 23.9   -71.4  -29.6  17.8  4.9   
-8.7  
Protobothrops_mucrosquamatus_GeneID=107286911 TYR A 153 S . > X . . S - . . . . ? -0.590 84.0  -153.4 -135.7 73.6   17.6  7.1   
-5.6  
Protobothrops_mucrosquamatus_GeneID=107286911 PRO A 154 T . 3 4 . . S - . . . . ? -0.240 80.0  -2.7   -60.4  118.4  21.2  7.6   
-4.1  
Protobothrops_mucrosquamatus_GeneID=107286911 GLY A 155 T . 3 4 . . S + . . . . ? 0.458  119.1 82.6   87.0   4.5    21.0  8.3   
-0.3  
Protobothrops_mucrosquamatus_GeneID=107286911 GLN A 156 T . < 4 . . . + . . . . ? 0.536  65.8  87.5   -118.4 -14.9  17.2  8.3   
-0.2  
Protobothrops_mucrosquamatus_GeneID=107286911 ILE A 157 . . . < . . . - . . . . ? -0.821 56.3  -170.4 -95.2  125.5  16.4  4.6   
0.0   
Protobothrops_mucrosquamatus_GeneID=107286911 THR A 158 . . > . . . . - . . . . ? -0.490 40.3  -99.3  -103.5 178.5  16.2  3.0   
3.6   
Protobothrops_mucrosquamatus_GeneID=107286911 GLU A 159 T . 3 . . . S + . . . . ? 0.649  121.2 60.8   -70.8  -16.5  15.9  -0.7  
4.7   
Protobothrops_mucrosquamatus_GeneID=107286911 SER A 160 T . 3 . . . S + . . . . ? 0.373  97.2  79.2   -91.2  4.8    12.1  -0.1  
5.2   
Protobothrops_mucrosquamatus_GeneID=107286911 MET A 161 E . < . . . . - B G . G ? -0.839 53.6  -173.2 -120.2 154.5  11.6  0.7   
1.5   
Protobothrops_mucrosquamatus_GeneID=107286911 VAL A 162 E . . . . . . - B G . G ? -0.986 19.6  -131.3 -142.0 144.8  11.3  -1.3  
-1.7  
Protobothrops_mucrosquamatus_GeneID=107286911 CYS A 163 E . . . . . . - B G . G ? -0.861 20.7  -174.5 -98.0  132.9  11.2  -0.3  
-5.4  
Protobothrops_mucrosquamatus_GeneID=107286911 VAL A 164 E . . . . . . + B G F G ? -0.999 45.1  39.9   -125.5 122.4  8.5   -1.8  
-7.6  
Protobothrops_mucrosquamatus_GeneID=107286911 GLY A 165 S . . . . . S - . . . . ? -0.949 84.9  -48.3  143.7  -161.6 8.5   -1.2  
-11.3 
Protobothrops_mucrosquamatus_GeneID=107286911 TYR A 166 . . > . . . . - . . . . ? -0.949 24.6  -146.7 -118.5 137.1  10.6  -0.8  
-14.4 
Protobothrops_mucrosquamatus_GeneID=107286911 LEU A 167 T . 3 . . . S + . . . . ? 0.790  101.9 63.6   -69.1  -30.3  13.8  1.3   
-14.8 
Protobothrops_mucrosquamatus_GeneID=107286911 GLU A 168 T . 3 . . . S - . . . . ? 0.698  104.6 -142.4 -66.2  -15.8  12.9  1.9   
-18.4 
Protobothrops_mucrosquamatus_GeneID=107286911 GLY A 169 . . < . . . . + . . . . ? -0.429 63.6  115.8  82.3   -176.0 9.8   3.8   
-17.1 
Protobothrops_mucrosquamatus_GeneID=107286911 GLY A 170 S . . . . . S + . . . . ? 0.206  74.6  65.6   98.4   -12.4  6.3   3.7   
-18.6 
Protobothrops_mucrosquamatus_GeneID=107286911 LYS A 171 . . . . . . . + . . . . ? -0.973 59.8  120.6  -145.7 131.4  4.6   2.0   
-15.6 
Protobothrops_mucrosquamatus_GeneID=107286911 ASP A 172 E . . . . . . - A B A . ? -0.983 57.1  -95.3  -175.8 154.4  4.1   3.3   
-12.1 
Protobothrops_mucrosquamatus_GeneID=107286911 ALA A 173 E . . . . . . - A B A . ? -0.710 50.1  -170.6 -75.2  145.9  1.7   4.2   
-9.3  
Protobothrops_mucrosquamatus_GeneID=107286911 CYS A 174 . . > . . . . - . . . . ? -0.554 32.0  -33.8  -130.4 -171.6 0.9   7.8   
-9.2  
Protobothrops_mucrosquamatus_GeneID=107286911 GLN A 175 T . 3 . . . S + . . . . ? -0.222 122.3 26.8   -54.4  132.8  -0.7  10.6  
-7.3  
Protobothrops_mucrosquamatus_GeneID=107286911 GLY A 176 T . 3 . . . S + . . . . ? 0.104  99.4  86.1   100.1  -13.4  -3.8  9.5   
-5.4  
Protobothrops_mucrosquamatus_GeneID=107286911 ASP A 177 . . X . . . . + . . . . ? 0.385  56.1  135.0  -97.8  -3.1   -2.7  5.8   
-5.1  
Protobothrops_mucrosquamatus_GeneID=107286911 SER A 178 T . 3 . . . S + . . . . ? -0.240 73.6  19.0   -45.3  133.8  -0.7  6.6   
-1.9  
Protobothrops_mucrosquamatus_GeneID=107286911 GLY A 179 T . 3 . . . S + . . . . ? 0.255  95.4  134.5  89.2   -15.3  -1.5  4.0   
0.6   
Protobothrops_mucrosquamatus_GeneID=107286911 GLY A 180 . . < . . . . - . . . . ? -0.223 58.2  -89.1  -68.0  165.3  -2.7  1.5   
-2.0  
Protobothrops_mucrosquamatus_GeneID=107286911 PRO A 181 E . . . . . . - B H . H ? -0.460 21.1  -162.5 -89.8  139.5  -1.7  -2.1  
-2.0  
Protobothrops_mucrosquamatus_GeneID=107286911 VAL A 182 E . . . . . . - B H E H ? -0.978 24.0  -170.2 -106.5 106.4  1.3   -3.9  
-3.7  
Protobothrops_mucrosquamatus_GeneID=107286911 ALA A 183 E . . . . . . - B H E H ? -0.890 9.3   -175.2 -106.2 125.6  0.3   -7.6  
-3.7  
Protobothrops_mucrosquamatus_GeneID=107286911 CYS A 184 E . > . . . S - B H E H ? -0.986 73.5  -16.7  -121.1 122.1  2.7   -10.3 
-4.7  
Protobothrops_mucrosquamatus_GeneID=107286911 ASP A 185 T . 3 . . . S - . . . . ? 0.872  130.7 -51.0  54.4   30.7   1.6   -14.0 
-4.9  
Protobothrops_mucrosquamatus_GeneID=107286911 GLY A 186 T . 3 . . . S + . . . . ? 0.484  117.6 107.0  92.2   1.8    -1.5  -13.1 
-3.0  
Protobothrops_mucrosquamatus_GeneID=107286911 PHE A 187 E . < . . . S - B I C H ? -0.897 76.6  -110.7 -114.0 148.3  0.2   -11.4 
-0.1  
Protobothrops_mucrosquamatus_GeneID=107286911 LEU A 188 E . . . . . . + B I C H ? -0.626 46.2  159.7  -72.7  117.8  0.5   -7.7  
0.8   
Protobothrops_mucrosquamatus_GeneID=107286911 GLN A 189 E . . . . . . + B I . . ? 0.627  54.9  18.2   -118.5 -20.1  4.2   -6.8  
0.2   
Protobothrops_mucrosquamatus_GeneID=107286911 GLY A 190 E . . . . . . - B I I H ? -0.986 52.5  -141.7 -154.0 158.9  4.1   -3.0  
-0.2  
Protobothrops_mucrosquamatus_GeneID=107286911 ILE A 191 E . . . . . . - B I I H ? -0.996 39.4  -110.9 -122.5 121.6  2.3   0.3   
0.4   
Protobothrops_mucrosquamatus_GeneID=107286911 VAL A 192 E . . . . . . + B I I . ? -0.373 54.6  153.2  -52.3  127.2  2.5   2.9   
-2.2  
Protobothrops_mucrosquamatus_GeneID=107286911 SER A 193 E . . . . . . - B I . . ? 0.720  45.9  -36.2  -126.1 -68.0  4.6   5.7   
-0.7  
Protobothrops_mucrosquamatus_GeneID=107286911 TRP A 194 E . . . . . . + B I I . ? -0.922 44.6  164.4  -157.9 174.1  6.6   8.0   
-2.9  
Protobothrops_mucrosquamatus_GeneID=107286911 GLY A 195 . . . . . . . - . . . . ? -0.941 43.9  -91.0  177.5  167.6  8.7   8.5   
-6.1  
Protobothrops_mucrosquamatus_GeneID=107286911 VAL A 196 S . . . . . S - . . . . ? -0.919 89.7  -35.6  -95.9  109.3  10.1  11.1  
-8.5  
Protobothrops_mucrosquamatus_GeneID=107286911 GLY A 197 S . . . . . S - . . . . ? 0.109  86.1  -70.4  66.1   171.5  7.6   11.7  
-11.2 
Protobothrops_mucrosquamatus_GeneID=107286911 CYS A 198 S . . . . . S - . . . . ? -0.942 102.9 -18.4  -109.1 125.1  5.4   9.0   
-12.7 
Protobothrops_mucrosquamatus_GeneID=107286911 ALA A 199 S . . . . . S + . . . . ? 0.760  89.1  160.5  62.1   20.9   6.7   6.3   
-14.9 
Protobothrops_mucrosquamatus_GeneID=107286911 LEU A 200 . . > . . . . - . . . . ? -0.650 48.7  -100.3 -73.6  139.5  9.9   8.3   
-15.6 
Protobothrops_mucrosquamatus_GeneID=107286911 PRO A 201 T . 3 . . . S + . . . . ? -0.368 108.4 16.7   -60.2  134.5  12.9  6.4   
-16.8 
Protobothrops_mucrosquamatus_GeneID=107286911 GLY A 202 T . 3 . . . S + . . . . ? 0.359  110.6 90.2   88.2   -4.5   15.3  5.6   
-14.1 
Protobothrops_mucrosquamatus_GeneID=107286911 TYR A 203 . . < . . . . + . . . . ? -0.725 53.4  178.4  -131.8 85.0   12.7  6.3   
-11.4 
Protobothrops_mucrosquamatus_GeneID=107286911 PRO A 204 . . . . . . . - . . . . ? -0.225 41.3  -82.2  -70.8  169.8  10.5  3.4   
-10.2 
Protobothrops_mucrosquamatus_GeneID=107286911 GLY A 205 E . . . . . . - B J G . ? -0.493 38.7  -138.5 -72.4  147.5  7.9   3.7   
-7.5  
Protobothrops_mucrosquamatus_GeneID=107286911 VAL A 206 E . . . . . . - B J G I ? -0.915 23.5  -174.3 -109.4 132.3  9.0   3.5   
-3.8  
Protobothrops_mucrosquamatus_GeneID=107286911 TYR A 207 E . . . . . . - B J G I ? -0.881 32.6  -105.9 -128.5 145.9  6.9   1.5   
-1.4  
Protobothrops_mucrosquamatus_GeneID=107286911 THR A 208 E . . . . . . - B J G I ? -0.673 40.0  -123.0 -68.1  125.3  6.8   0.8   
2.3   
Protobothrops_mucrosquamatus_GeneID=107286911 LYS A 209 E . > . . . . - B J . I ? -0.654 26.4  -169.4 -73.8  99.0   8.1   -2.8  
2.8   
Protobothrops_mucrosquamatus_GeneID=107286911 VAL A 210 G . > . . . S + . . . . ? 0.847  79.2  66.9   -64.1  -37.7  5.2   -4.4  
4.7   
Protobothrops_mucrosquamatus_GeneID=107286911 CYS A 211 G . > . . . S + . . . . ? 0.783  96.1  58.2   -58.0  -21.7  7.1   -7.6  
5.6   
Protobothrops_mucrosquamatus_GeneID=107286911 LYS A 212 G . < . . . S + . . . . ? 0.625  110.3 42.8   -81.6  -8.8   9.3   -5.4  
7.9   
Protobothrops_mucrosquamatus_GeneID=107286911 PHE A 213 G . < > . . S + . . . . ? 0.184  75.0  107.2  -125.3 12.6   6.2   -4.3  
9.9   
Protobothrops_mucrosquamatus_GeneID=107286911 VAL A 214 H . < > . . S + . . . . ? 0.929  84.5  48.5   -59.4  -44.6  4.3   -7.4  
10.3  
Protobothrops_mucrosquamatus_GeneID=107286911 ASP A 215 H . . > . . S + . . . . ? 0.926  112.4 48.3   -61.1  -46.3  5.2   -7.6  
14.1  
Protobothrops_mucrosquamatus_GeneID=107286911 TRP A 216 H . . > . . S + . . . . ? 0.916  110.9 51.1   -59.2  -45.2  4.3   -4.0  
14.5  
Protobothrops_mucrosquamatus_GeneID=107286911 ILE A 217 H . . X . . S + . . . . ? 0.947  113.2 44.8   -59.5  -47.6  1.0   -4.5  
12.8  
Protobothrops_mucrosquamatus_GeneID=107286911 HIS A 218 H . . X . . S + . . . . ? 0.915  114.4 48.1   -64.0  -47.2  0.1   -7.5  
14.9  
Protobothrops_mucrosquamatus_GeneID=107286911 ASP A 219 H . . X . . S + . . . . ? 0.890  113.6 47.3   -61.4  -43.4  1.2   -5.8  
18.2  
Protobothrops_mucrosquamatus_GeneID=107286911 THR A 220 H . . X . . S + . . . . ? 0.919  112.3 49.0   -65.6  -45.8  -0.7  -2.7  
17.4  
Protobothrops_mucrosquamatus_GeneID=107286911 VAL A 221 H . > < . . S + . . . . ? 0.930  112.3 49.2   -59.4  -46.0  -3.9  -4.6  
16.4  
Protobothrops_mucrosquamatus_GeneID=107286911 ALA A 222 H . 3 < . . S + . . . . ? 0.864  108.2 53.6   -63.3  -35.7  -3.7  -6.7  
19.6  
Protobothrops_mucrosquamatus_GeneID=107286911 ALA A 223 H . 3 < . . . . . . . . ? 0.618  .     .      -77.6  -12.8  -3.3  -3.7  
21.8  
Protobothrops_mucrosquamatus_GeneID=107286911 ASN A 224 . . < < . . . . . . . . ? 0.620  .     .      -126.7 .      -6.4  -2.0  
20.4  
# 
loop_
_dssp_struct_ladder.id 
_dssp_struct_ladder.sheet_id 
_dssp_struct_ladder.range_id_1 
_dssp_struct_ladder.range_id_2 
_dssp_struct_ladder.type 
_dssp_struct_ladder.beg_1_label_comp_id 
_dssp_struct_ladder.beg_1_label_asym_id 
_dssp_struct_ladder.beg_1_label_seq_id 
_dssp_struct_ladder.pdbx_beg_1_PDB_ins_code 
_dssp_struct_ladder.end_1_label_comp_id 
_dssp_struct_ladder.end_1_label_asym_id 
_dssp_struct_ladder.end_1_label_seq_id 
_dssp_struct_ladder.pdbx_end_1_PDB_ins_code 
_dssp_struct_ladder.beg_1_auth_comp_id 
_dssp_struct_ladder.beg_1_auth_asym_id 
_dssp_struct_ladder.beg_1_auth_seq_id 
_dssp_struct_ladder.end_1_auth_comp_id 
_dssp_struct_ladder.end_1_auth_asym_id 
_dssp_struct_ladder.end_1_auth_seq_id 
_dssp_struct_ladder.beg_2_label_comp_id 
_dssp_struct_ladder.beg_2_label_asym_id 
_dssp_struct_ladder.beg_2_label_seq_id 
_dssp_struct_ladder.pdbx_beg_2_PDB_ins_code 
_dssp_struct_ladder.end_2_label_comp_id 
_dssp_struct_ladder.end_2_label_asym_id 
_dssp_struct_ladder.end_2_label_seq_id 
_dssp_struct_ladder.pdbx_end_2_PDB_ins_code 
_dssp_struct_ladder.beg_2_auth_comp_id 
_dssp_struct_ladder.beg_2_auth_asym_id 
_dssp_struct_ladder.beg_2_auth_seq_id 
_dssp_struct_ladder.end_2_auth_comp_id 
_dssp_struct_ladder.end_2_auth_asym_id 
_dssp_struct_ladder.end_2_auth_seq_id 
A A A B anti-parallel ILE A 2   ? VAL A 3   ? ILE A 2   VAL A 3   ALA A 173 ? ASP A 172 ? ALA A 173 ASP A 172 
B B C F anti-parallel TYR A 6   ? THR A 7   ? TYR A 6   THR A 7   CYS A 138 ? GLN A 137 ? CYS A 138 GLN A 137 
C B D I parallel      THR A 105 ? LEU A 106 ? THR A 105 LEU A 106 PHE A 187 ? LEU A 188 ? PHE A 187 LEU A 188 
D B E F anti-parallel ASN A 116 ? GLY A 121 ? ASN A 116 GLY A 121 PRO A 142 ? GLN A 137 ? PRO A 142 GLN A 137 
E B E H anti-parallel CYS A 117 ? ILE A 119 ? CYS A 117 ILE A 119 CYS A 184 ? VAL A 182 ? CYS A 184 VAL A 182 
F B F G anti-parallel ILE A 143 ? ILE A 143 ? ILE A 143 ILE A 143 VAL A 164 ? VAL A 164 ? VAL A 164 VAL A 164 
G B G J anti-parallel MET A 161 ? VAL A 164 ? MET A 161 VAL A 164 THR A 208 ? GLY A 205 ? THR A 208 GLY A 205 
H B H I anti-parallel PRO A 181 ? CYS A 184 ? PRO A 181 CYS A 184 ILE A 191 ? PHE A 187 ? ILE A 191 PHE A 187 
I B I J anti-parallel GLY A 190 ? TRP A 194 ? GLY A 190 TRP A 194 LYS A 209 ? VAL A 206 ? LYS A 209 VAL A 206 
J C K L anti-parallel GLN A 16  ? HIS A 20  ? GLN A 16  HIS A 20  SER A 29  ? HIS A 24  ? SER A 29  HIS A 24  
K C K N anti-parallel ALA A 17  ? HIS A 20  ? ALA A 17  HIS A 20  LEU A 51  ? SER A 48  ? LEU A 51  SER A 48  
L C L M anti-parallel SER A 29  ? LEU A 32  ? SER A 29  LEU A 32  VAL A 37  ? TRP A 35  ? VAL A 37  TRP A 35  
M C M P anti-parallel TRP A 35  ? SER A 38  ? TRP A 35  SER A 38  LYS A 90  ? MET A 87  ? LYS A 90  MET A 87  
N C N O anti-parallel SER A 48  ? LEU A 51  ? SER A 48  LEU A 51  ARG A 67  ? GLN A 64  ? ARG A 67  GLN A 64  
O C O P anti-parallel ALA A 68  ? VAL A 73  ? ALA A 68  VAL A 73  LEU A 91  ? MET A 87  ? LEU A 91  MET A 87  
P D Q R anti-parallel ASN A 55  ? ASN A 55  ? ASN A 55  ASN A 55  TYR A 135 ? TYR A 135 ? TYR A 135 TYR A 135 
Q E S T anti-parallel ASN A 78  ? ASN A 78  ? ASN A 78  ASN A 78  ASP A 83  ? ASP A 83  ? ASP A 83  ASP A 83  
# 
loop_
_dssp_struct_bridge_pairs.id 
_dssp_struct_bridge_pairs.label_comp_id 
_dssp_struct_bridge_pairs.label_seq_id 
_dssp_struct_bridge_pairs.label_asym_id 
_dssp_struct_bridge_pairs.auth_seq_id 
_dssp_struct_bridge_pairs.auth_asym_id 
_dssp_struct_bridge_pairs.pdbx_PDB_ins_code 
_dssp_struct_bridge_pairs.acceptor_1_label_comp_id 
_dssp_struct_bridge_pairs.acceptor_1_label_seq_id 
_dssp_struct_bridge_pairs.acceptor_1_label_asym_id 
_dssp_struct_bridge_pairs.acceptor_1_auth_seq_id 
_dssp_struct_bridge_pairs.acceptor_1_auth_asym_id 
_dssp_struct_bridge_pairs.acceptor_1_pdbx_PDB_ins_code 
_dssp_struct_bridge_pairs.acceptor_1_energy 
_dssp_struct_bridge_pairs.acceptor_2_label_comp_id 
_dssp_struct_bridge_pairs.acceptor_2_label_seq_id 
_dssp_struct_bridge_pairs.acceptor_2_label_asym_id 
_dssp_struct_bridge_pairs.acceptor_2_auth_seq_id 
_dssp_struct_bridge_pairs.acceptor_2_auth_asym_id 
_dssp_struct_bridge_pairs.acceptor_2_pdbx_PDB_ins_code 
_dssp_struct_bridge_pairs.acceptor_2_energy 
_dssp_struct_bridge_pairs.donor_1_label_comp_id 
_dssp_struct_bridge_pairs.donor_1_label_seq_id 
_dssp_struct_bridge_pairs.donor_1_label_asym_id 
_dssp_struct_bridge_pairs.donor_1_auth_seq_id 
_dssp_struct_bridge_pairs.donor_1_auth_asym_id 
_dssp_struct_bridge_pairs.donor_1_pdbx_PDB_ins_code 
_dssp_struct_bridge_pairs.donor_1_energy 
_dssp_struct_bridge_pairs.donor_2_label_comp_id 
_dssp_struct_bridge_pairs.donor_2_label_seq_id 
_dssp_struct_bridge_pairs.donor_2_label_asym_id 
_dssp_struct_bridge_pairs.donor_2_auth_seq_id 
_dssp_struct_bridge_pairs.donor_2_auth_asym_id 
_dssp_struct_bridge_pairs.donor_2_pdbx_PDB_ins_code 
_dssp_struct_bridge_pairs.donor_2_energy 
1   LYS 1   A 1   A ? ?   ?   ? ?   ? ? ?    ?   ?   ? ?   ? ? ?    CYS 174 A 174 A ? -1.0 VAL 3   A 3   A ? -0.6 
2   ILE 2   A 2   A ? GLY 123 A 123 A ? -0.3 ALA 173 A 173 A ? -0.3 GLY 5   A 5   A ? -0.6 GLY 4   A 4   A ? -0.4 
3   VAL 3   A 3   A ? ASP 172 A 172 A ? -3.3 LYS 1   A 1   A ? -0.6 ASP 172 A 172 A ? -1.4 LEU 126 A 126 A ? -0.1 
4   GLY 4   A 4   A ? THR 125 A 125 A ? -0.5 ILE 2   A 2   A ? -0.4 VAL 3   A 3   A ? -0.2 TYR 6   A 6   A ? -0.1 
5   GLY 5   A 5   A ? ILE 2   A 2   A ? -0.6 THR 125 A 125 A ? -0.1 THR 7   A 7   A ? -0.3 LEU 139 A 139 A ? -0.2 
6   TYR 6   A 6   A ? CYS 138 A 138 A ? -2.7 VAL 3   A 3   A ? -0.1 CYS 138 A 138 A ? -3.2 CYS 8   A 8   A ? -0.4 
7   THR 7   A 7   A ? GLY 5   A 5   A ? -0.3 GLN 137 A 137 A ? -0.2 GLN 137 A 137 A ? -0.2 LEU 136 A 136 A ? -0.1 
8   CYS 8   A 8   A ? LEU 136 A 136 A ? -2.7 TYR 6   A 6   A ? -0.4 LEU 136 A 136 A ? -0.1 ARG 10  A 10  A ? -0.1 
9   GLY 9   A 9   A ? ARG 10  A 10  A ? -0.1 ASN 11  A 11  A ? -0.1 SER 12  A 12  A ? -2.0 VAL 13  A 13  A ? -0.3 
10  ARG 10  A 10  A ? ASN 11  A 11  A ? -0.3 SER 12  A 12  A ? -0.1 GLY 9   A 9   A ? -0.1 TYR 54  A 54  A ? -0.1 
11  ASN 11  A 11  A ? VAL 13  A 13  A ? -0.1 SER 12  A 12  A ? -0.1 ARG 10  A 10  A ? -0.3 GLY 9   A 9   A ? -0.1 
12  SER 12  A 12  A ? GLY 9   A 9   A ? -2.0 VAL 13  A 13  A ? -0.3 ARG 10  A 10  A ? -0.1 ASN 11  A 11  A ? -0.1 
13  VAL 13  A 13  A ? GLY 9   A 9   A ? -0.3 PRO 14  A 14  A ? -0.1 GLN 16  A 16  A ? -1.6 SER 12  A 12  A ? -0.3 
14  PRO 14  A 14  A ? ?   ?   ? ?   ? ? ?    ?   ?   ? ?   ? ? ?    ALA 102 A 102 A ? -1.9 GLY 52  A 52  A ? -0.3 
15  TYR 15  A 15  A ? VAL 101 A 101 A ? -0.2 THR 103 A 103 A ? -0.1 LEU 30  A 30  A ? -2.3 ALA 17  A 17  A ? -0.3 
16  GLN 16  A 16  A ? VAL 13  A 13  A ? -1.6 SER 29  A 29  A ? -0.2 GLY 52  A 52  A ? -0.5 SER 18  A 18  A ? -0.4 
17  ALA 17  A 17  A ? GLY 28  A 28  A ? -2.6 TYR 15  A 15  A ? -0.3 GLY 28  A 28  A ? -1.3 ILE 19  A 19  A ? -0.6 
18  SER 18  A 18  A ? LYS 50  A 50  A ? -2.6 GLN 16  A 16  A ? -0.4 LYS 50  A 50  A ? -3.1 HIS 20  A 20  A ? -0.5 
19  ILE 19  A 19  A ? CYS 26  A 26  A ? -3.1 ALA 17  A 17  A ? -0.6 ILE 25  A 25  A ? -2.9 CYS 26  A 26  A ? -1.6 
20  HIS 20  A 20  A ? SER 48  A 48  A ? -3.2 SER 18  A 18  A ? -0.5 SER 48  A 48  A ? -2.3 HIS 24  A 24  A ? -0.2 
21  ILE 21  A 21  A ? TYR 23  A 23  A ? -1.6 ILE 19  A 19  A ? -0.3 HIS 24  A 24  A ? -0.1 HIS 20  A 20  A ? -0.1 
22  GLY 22  A 22  A ? TYR 23  A 23  A ? -0.1 SER 48  A 48  A ? -0.1 HIS 24  A 24  A ? -0.3 HIS 20  A 20  A ? -0.1 
23  TYR 23  A 23  A ? ILE 19  A 19  A ? -0.0 ?   ?   ? ?   ? ? ?    ILE 21  A 21  A ? -1.6 ILE 25  A 25  A ? -0.1 
24  HIS 24  A 24  A ? GLY 22  A 22  A ? -0.3 HIS 20  A 20  A ? -0.2 HIS 20  A 20  A ? -0.2 GLY 27  A 27  A ? -0.1 
25  ILE 25  A 25  A ? ILE 19  A 19  A ? -2.9 CYS 26  A 26  A ? -0.5 GLY 27  A 27  A ? -0.3 SER 178 A 178 A ? -0.2 
26  CYS 26  A 26  A ? ILE 19  A 19  A ? -1.6 ASP 177 A 177 A ? -0.1 ILE 19  A 19  A ? -3.1 ILE 25  A 25  A ? -0.5 
27  GLY 27  A 27  A ? SER 178 A 178 A ? -3.8 ILE 25  A 25  A ? -0.3 ALA 39  A 39  A ? -0.4 SER 29  A 29  A ? -0.3 
28  GLY 28  A 28  A ? ALA 17  A 17  A ? -1.3 CYS 26  A 26  A ? -0.2 ALA 17  A 17  A ? -2.6 LEU 30  A 30  A ? -0.4 
29  SER 29  A 29  A ? VAL 37  A 37  A ? -2.4 GLY 27  A 27  A ? -0.3 VAL 37  A 37  A ? -3.0 ILE 31  A 31  A ? -0.7 
30  LEU 30  A 30  A ? TYR 15  A 15  A ? -2.3 GLY 28  A 28  A ? -0.4 ILE 104 A 104 A ? -2.4 VAL 36  A 36  A ? -0.2 
31  ILE 31  A 31  A ? TRP 35  A 35  A ? -2.4 SER 29  A 29  A ? -0.7 ASP 33  A 33  A ? -0.3 VAL 36  A 36  A ? -0.2 
32  LEU 32  A 32  A ? TRP 35  A 35  A ? -1.6 ALA 102 A 102 A ? -0.1 TRP 35  A 35  A ? -1.8 ILE 31  A 31  A ? -0.3 
33  ASP 33  A 33  A ? GLN 34  A 34  A ? -0.3 ILE 31  A 31  A ? -0.3 ALA 95  A 95  A ? -4.3 LYS 93  A 93  A ? -0.1 
34  GLN 34  A 34  A ? PRO 94  A 94  A ? -0.2 TRP 35  A 35  A ? -0.1 LEU 91  A 91  A ? -2.2 VAL 36  A 36  A ? -0.4 
35  TRP 35  A 35  A ? LEU 32  A 32  A ? -1.8 LYS 90  A 90  A ? -0.2 ILE 31  A 31  A ? -2.4 LEU 32  A 32  A ? -1.6 
36  VAL 36  A 36  A ? ILE 89  A 89  A ? -2.2 GLN 34  A 34  A ? -0.4 ILE 89  A 89  A ? -3.0 SER 38  A 38  A ? -0.4 
37  VAL 37  A 37  A ? SER 29  A 29  A ? -3.0 TRP 35  A 35  A ? -0.4 SER 29  A 29  A ? -2.4 ALA 39  A 39  A ? -0.2 
38  SER 38  A 38  A ? MET 87  A 87  A ? -2.6 VAL 36  A 36  A ? -0.4 MET 87  A 87  A ? -2.6 ALA 40  A 40  A ? -0.3 
39  ALA 39  A 39  A ? GLY 27  A 27  A ? -0.4 ILE 86  A 86  A ? -0.2 CYS 42  A 42  A ? -1.4 ILE 86  A 86  A ? -0.3 
40  ALA 40  A 40  A ? SER 38  A 38  A ? -0.3 HIS 41  A 41  A ? -0.3 PHE 43  A 43  A ? -1.9 ALA 39  A 39  A ? -0.1 
41  HIS 41  A 41  A ? CYS 42  A 42  A ? -0.3 LEU 82  A 82  A ? -0.1 ALA 40  A 40  A ? -0.3 SER 178 A 178 A ? -0.0 
42  CYS 42  A 42  A ? ALA 39  A 39  A ? -1.4 GLY 27  A 27  A ? -0.1 HIS 41  A 41  A ? -0.3 ALA 40  A 40  A ? -0.2 
43  PHE 43  A 43  A ? ALA 40  A 40  A ? -1.9 ALA 39  A 39  A ? -0.1 SER 45  A 45  A ? -0.3 ALA 40  A 40  A ? -0.0 
44  LYS 44  A 44  A ? ?   ?   ? ?   ? ? ?    ?   ?   ? ?   ? ? ?    GLN 46  A 46  A ? -0.2 LEU 47  A 47  A ? -0.1 
45  SER 45  A 45  A ? PHE 43  A 43  A ? -0.3 GLN 46  A 46  A ? -0.1 ?   ?   ? ?   ? ? ?    ?   ?   ? ?   ? ? ?    
46  GLN 46  A 46  A ? LYS 44  A 44  A ? -0.2 LEU 47  A 47  A ? -0.1 SER 48  A 48  A ? -0.3 SER 45  A 45  A ? -0.1 
47  LEU 47  A 47  A ? LYS 44  A 44  A ? -0.1 ALA 68  A 68  A ? -0.1 ALA 68  A 68  A ? -3.2 VAL 49  A 49  A ? -0.3 
48  SER 48  A 48  A ? HIS 20  A 20  A ? -2.3 GLN 46  A 46  A ? -0.3 HIS 20  A 20  A ? -3.2 LYS 50  A 50  A ? -0.5 
49  VAL 49  A 49  A ? ILE 66  A 66  A ? -3.0 LEU 47  A 47  A ? -0.3 ILE 66  A 66  A ? -2.8 LEU 51  A 51  A ? -0.6 
50  LYS 50  A 50  A ? SER 18  A 18  A ? -3.1 SER 48  A 48  A ? -0.5 SER 18  A 18  A ? -2.6 GLY 52  A 52  A ? -0.3 
51  LEU 51  A 51  A ? GLN 64  A 64  A ? -2.8 VAL 49  A 49  A ? -0.6 GLN 64  A 64  A ? -2.0 VAL 101 A 101 A ? -0.1 
52  GLY 52  A 52  A ? GLN 16  A 16  A ? -0.5 SER 100 A 100 A ? -0.4 TYR 54  A 54  A ? -0.4 HIS 62  A 62  A ? -0.2 
53  ALA 53  A 53  A ? GLN 16  A 16  A ? -0.3 LYS 50  A 50  A ? -0.2 GLY 52  A 52  A ? -0.3 ILE 56  A 56  A ? -0.2 
54  TYR 54  A 54  A ? GLY 52  A 52  A ? -0.4 ASN 55  A 55  A ? -0.3 LEU 136 A 136 A ? -2.0 ILE 56  A 56  A ? -0.5 
55  ASN 55  A 55  A ? ASN 58  A 58  A ? -0.4 TYR 135 A 135 A ? -0.2 TYR 54  A 54  A ? -0.3 TYR 135 A 135 A ? -0.2 
56  ILE 56  A 56  A ? ASP 134 A 134 A ? -2.9 TYR 54  A 54  A ? -0.5 TYR 135 A 135 A ? -0.1 ASN 55  A 55  A ? -0.1 
57  ARG 57  A 57  A ? ASP 134 A 134 A ? -0.3 ASN 58  A 58  A ? -0.2 ILE 56  A 56  A ? -0.2 TYR 135 A 135 A ? -0.1 
58  ASN 58  A 58  A ? ASN 55  A 55  A ? -0.2 ASP 134 A 134 A ? -0.2 ASN 55  A 55  A ? -0.4 TYR 54  A 54  A ? -0.2 
59  PRO 59  A 59  A ? ?   ?   ? ?   ? ? ?    ?   ?   ? ?   ? ? ?    ILE 56  A 56  A ? -0.1 ALA 53  A 53  A ? -0.1 
60  GLU 60  A 60  A ? GLY 52  A 52  A ? -0.1 ASN 55  A 55  A ? -0.1 GLY 52  A 52  A ? -0.0 ALA 53  A 53  A ? -0.0 
61  GLY 61  A 61  A ? HIS 62  A 62  A ? -0.1 GLU 63  A 63  A ? -0.0 ?   ?   ? ?   ? ? ?    ?   ?   ? ?   ? ? ?    
62  HIS 62  A 62  A ? GLY 52  A 52  A ? -0.2 GLN 64  A 64  A ? -0.0 GLN 64  A 64  A ? -0.1 SER 100 A 100 A ? -0.1 
63  GLU 63  A 63  A ? GLY 52  A 52  A ? -0.1 LYS 50  A 50  A ? -0.0 ILE 65  A 65  A ? -0.4 GLY 52  A 52  A ? -0.2 
64  GLN 64  A 64  A ? LEU 51  A 51  A ? -2.0 HIS 62  A 62  A ? -0.1 LEU 51  A 51  A ? -2.8 ILE 66  A 66  A ? -0.6 
65  ILE 65  A 65  A ? GLU 63  A 63  A ? -0.4 LYS 50  A 50  A ? -0.2 ARG 67  A 67  A ? -0.4 LYS 50  A 50  A ? -0.2 
66  ILE 66  A 66  A ? VAL 49  A 49  A ? -2.8 GLN 64  A 64  A ? -0.6 VAL 49  A 49  A ? -3.0 GLN 64  A 64  A ? -0.0 
67  ARG 67  A 67  A ? ILE 65  A 65  A ? -0.4 SER 48  A 48  A ? -0.2 GLU 92  A 92  A ? -2.9 GLU 69  A 69  A ? -0.4 
68  ALA 68  A 68  A ? LEU 47  A 47  A ? -3.2 LEU 91  A 91  A ? -0.2 LEU 91  A 91  A ? -0.2 ILE 71  A 71  A ? -0.1 
69  GLU 69  A 69  A ? LYS 90  A 90  A ? -3.6 ARG 67  A 67  A ? -0.4 ILE 71  A 71  A ? -0.3 LEU 91  A 91  A ? -0.2 
70  LYS 70  A 70  A ? LYS 90  A 90  A ? -1.5 ARG 67  A 67  A ? -0.1 LYS 90  A 90  A ? -3.0 ILE 72  A 72  A ? -0.5 
71  ILE 71  A 71  A ? GLU 69  A 69  A ? -0.3 ILE 89  A 89  A ? -0.2 VAL 73  A 73  A ? -0.6 ILE 89  A 89  A ? -0.2 
72  ILE 72  A 72  A ? LEU 88  A 88  A ? -3.4 LYS 70  A 70  A ? -0.5 LEU 88  A 88  A ? -2.9 HIS 74  A 74  A ? -0.3 
73  VAL 73  A 73  A ? ILE 71  A 71  A ? -0.6 MET 87  A 87  A ? -0.2 MET 87  A 87  A ? -0.2 ASP 85  A 85  A ? -0.1 
74  HIS 74  A 74  A ? ILE 86  A 86  A ? -2.4 ILE 72  A 72  A ? -0.3 TYR 77  A 77  A ? -2.0 VAL 73  A 73  A ? -0.1 
75  PRO 75  A 75  A ? ?   ?   ? ?   ? ? ?    ?   ?   ? ?   ? ? ?    HIS 74  A 74  A ? -0.1 VAL 73  A 73  A ? -0.0 
76  ASN 76  A 76  A ? TYR 84  A 84  A ? -0.1 ASN 78  A 78  A ? -0.1 ASN 78  A 78  A ? -0.1 ASP 83  A 83  A ? -0.1 
77  TYR 77  A 77  A ? HIS 74  A 74  A ? -2.0 ILE 86  A 86  A ? -0.1 SER 79  A 79  A ? -0.5 TYR 84  A 84  A ? -0.2 
78  ASN 78  A 78  A ? ASP 83  A 83  A ? -2.3 ASN 76  A 76  A ? -0.1 LEU 82  A 82  A ? -1.5 ASP 83  A 83  A ? -1.0 
79  SER 79  A 79  A ? TYR 77  A 77  A ? -0.5 TRP 80  A 80  A ? -0.2 ASN 78  A 78  A ? -0.1 TYR 77  A 77  A ? -0.0 
80  TRP 80  A 80  A ? PHE 81  A 81  A ? -0.1 ASP 83  A 83  A ? -0.1 SER 79  A 79  A ? -0.2 ASN 78  A 78  A ? -0.0 
81  PHE 81  A 81  A ? ASN 78  A 78  A ? -0.2 ASP 83  A 83  A ? -0.1 SER 79  A 79  A ? -0.2 TRP 80  A 80  A ? -0.1 
82  LEU 82  A 82  A ? ASN 78  A 78  A ? -1.5 ASP 83  A 83  A ? -0.2 ASP 85  A 85  A ? -0.7 TYR 84  A 84  A ? -0.2 
83  ASP 83  A 83  A ? ASN 78  A 78  A ? -1.0 TYR 84  A 84  A ? -0.2 ASN 78  A 78  A ? -2.3 LEU 82  A 82  A ? -0.2 
84  TYR 84  A 84  A ? LEU 82  A 82  A ? -0.2 TYR 77  A 77  A ? -0.2 ILE 86  A 86  A ? -1.8 ASP 83  A 83  A ? -0.2 
85  ASP 85  A 85  A ? LEU 82  A 82  A ? -0.7 PHE 81  A 81  A ? -0.1 MET 87  A 87  A ? -0.3 THR 208 A 208 A ? -0.2 
86  ILE 86  A 86  A ? TYR 84  A 84  A ? -1.8 ALA 39  A 39  A ? -0.3 HIS 74  A 74  A ? -2.4 LEU 88  A 88  A ? -0.3 
87  MET 87  A 87  A ? SER 38  A 38  A ? -2.6 ASP 85  A 85  A ? -0.3 SER 38  A 38  A ? -2.6 ILE 89  A 89  A ? -0.4 
88  LEU 88  A 88  A ? ILE 72  A 72  A ? -2.9 ILE 86  A 86  A ? -0.3 ILE 72  A 72  A ? -3.4 LYS 90  A 90  A ? -0.5 
89  ILE 89  A 89  A ? VAL 36  A 36  A ? -3.0 MET 87  A 87  A ? -0.4 VAL 36  A 36  A ? -2.2 LEU 91  A 91  A ? -0.6 
90  LYS 90  A 90  A ? LYS 70  A 70  A ? -3.0 LEU 88  A 88  A ? -0.5 GLU 69  A 69  A ? -3.6 LYS 70  A 70  A ? -1.5 
91  LEU 91  A 91  A ? GLN 34  A 34  A ? -2.2 ILE 89  A 89  A ? -0.6 ALA 68  A 68  A ? -0.2 ARG 67  A 67  A ? -0.1 
92  GLU 92  A 92  A ? ARG 67  A 67  A ? -2.9 LYS 93  A 93  A ? -0.2 LEU 91  A 91  A ? -0.1 ALA 68  A 68  A ? -0.1 
93  LYS 93  A 93  A ? ARG 67  A 67  A ? -0.3 ASP 33  A 33  A ? -0.1 GLU 92  A 92  A ? -0.2 GLU 69  A 69  A ? -0.0 
94  PRO 94  A 94  A ? ?   ?   ? ?   ? ? ?    ?   ?   ? ?   ? ? ?    GLN 34  A 34  A ? -0.2 VAL 96  A 96  A ? -0.1 
95  ALA 95  A 95  A ? ASP 33  A 33  A ? -4.3 LEU 32  A 32  A ? -0.1 LEU 97  A 97  A ? -0.8 TRP 35  A 35  A ? -0.0 
96  VAL 96  A 96  A ? PRO 94  A 94  A ? -0.1 ALA 102 A 102 A ? -0.0 SER 98  A 98  A ? -0.2 ALA 95  A 95  A ? -0.1 
97  LEU 97  A 97  A ? ALA 95  A 95  A ? -0.8 SER 100 A 100 A ? -0.1 LYS 99  A 99  A ? -0.2 ALA 102 A 102 A ? -0.2 
98  SER 98  A 98  A ? VAL 101 A 101 A ? -2.3 VAL 96  A 96  A ? -0.2 VAL 101 A 101 A ? -0.3 GLY 52  A 52  A ? -0.1 
99  LYS 99  A 99  A ? LEU 97  A 97  A ? -0.2 SER 100 A 100 A ? -0.2 ALA 102 A 102 A ? -0.1 GLY 52  A 52  A ? -0.1 
100 SER 100 A 100 A ? VAL 101 A 101 A ? -0.2 HIS 62  A 62  A ? -0.1 ALA 102 A 102 A ? -0.4 GLY 52  A 52  A ? -0.4 
101 VAL 101 A 101 A ? SER 98  A 98  A ? -0.3 LEU 51  A 51  A ? -0.1 SER 98  A 98  A ? -2.3 THR 103 A 103 A ? -0.3 
102 ALA 102 A 102 A ? PRO 14  A 14  A ? -1.9 SER 100 A 100 A ? -0.4 LEU 30  A 30  A ? -0.3 ILE 104 A 104 A ? -0.2 
103 THR 103 A 103 A ? VAL 101 A 101 A ? -0.3 ILE 31  A 31  A ? -0.1 THR 105 A 105 A ? -0.4 ILE 31  A 31  A ? -0.3 
104 ILE 104 A 104 A ? LEU 30  A 30  A ? -2.4 ALA 102 A 102 A ? -0.2 LEU 106 A 106 A ? -0.2 PHE 187 A 187 A ? -0.1 
105 THR 105 A 105 A ? GLY 186 A 186 A ? -0.7 THR 103 A 103 A ? -0.4 LEU 188 A 188 A ? -2.7 GLY 107 A 107 A ? -0.4 
106 LEU 106 A 106 A ? PHE 187 A 187 A ? -0.2 ILE 104 A 104 A ? -0.2 TYR 108 A 108 A ? -0.4 GLN 189 A 189 A ? -0.1 
107 GLY 107 A 107 A ? LEU 188 A 188 A ? -1.0 THR 105 A 105 A ? -0.4 VAL 214 A 214 A ? -0.1 ALA 111 A 111 A ? -0.1 
108 TYR 108 A 108 A ? LEU 106 A 106 A ? -0.4 VAL 214 A 214 A ? -0.1 CYS 110 A 110 A ? -0.3 GLY 107 A 107 A ? -0.1 
109 GLY 109 A 109 A ? LEU 106 A 106 A ? -0.1 LYS 212 A 212 A ? -0.0 ALA 111 A 111 A ? -0.2 CYS 211 A 211 A ? -0.1 
110 CYS 110 A 110 A ? TYR 108 A 108 A ? -0.3 ALA 111 A 111 A ? -0.1 TYR 108 A 108 A ? -0.1 GLN 189 A 189 A ? -0.1 
111 ALA 111 A 111 A ? GLY 109 A 109 A ? -0.2 ALA 112 A 112 A ? -0.1 CYS 110 A 110 A ? -0.1 GLY 114 A 114 A ? -0.1 
112 ALA 112 A 112 A ? VAL 113 A 113 A ? -0.1 GLY 109 A 109 A ? -0.1 THR 115 A 115 A ? -2.1 ILE 143 A 143 A ? -0.4 
113 VAL 113 A 113 A ? GLY 114 A 114 A ? -0.3 PRO 142 A 142 A ? -0.1 MET 144 A 144 A ? -0.2 ALA 112 A 112 A ? -0.1 
114 GLY 114 A 114 A ? ILE 143 A 143 A ? -2.9 THR 115 A 115 A ? -0.3 VAL 113 A 113 A ? -0.3 ASN 116 A 116 A ? -0.2 
115 THR 115 A 115 A ? ALA 112 A 112 A ? -2.1 ASN 116 A 116 A ? -0.1 ILE 143 A 143 A ? -1.6 CYS 117 A 117 A ? -0.5 
116 ASN 116 A 116 A ? PRO 142 A 142 A ? -0.2 GLY 114 A 114 A ? -0.2 ASP 185 A 185 A ? -0.6 LEU 118 A 118 A ? -0.3 
117 CYS 117 A 117 A ? ALA 141 A 141 A ? -3.0 THR 115 A 115 A ? -0.5 ALA 141 A 141 A ? -2.4 ILE 119 A 119 A ? -0.6 
118 LEU 118 A 118 A ? ALA 183 A 183 A ? -3.7 ASN 116 A 116 A ? -0.3 ALA 183 A 183 A ? -3.1 SER 120 A 120 A ? -0.4 
119 ILE 119 A 119 A ? LEU 139 A 139 A ? -3.2 CYS 117 A 117 A ? -0.6 LEU 139 A 139 A ? -1.8 GLY 121 A 121 A ? -0.3 
120 SER 120 A 120 A ? PRO 181 A 181 A ? -1.5 LEU 118 A 118 A ? -0.4 TRP 122 A 122 A ? -0.3 CYS 138 A 138 A ? -0.2 
121 GLY 121 A 121 A ? GLN 137 A 137 A ? -2.1 ILE 119 A 119 A ? -0.3 GLN 137 A 137 A ? -2.9 ASP 177 A 177 A ? -0.1 
122 TRP 122 A 122 A ? GLY 176 A 176 A ? -0.4 SER 120 A 120 A ? -0.3 THR 125 A 125 A ? -0.1 ASP 177 A 177 A ? -0.1 
123 GLY 123 A 123 A ? ASN 124 A 124 A ? -0.2 CYS 174 A 174 A ? -0.1 ILE 2   A 2   A ? -0.3 GLY 176 A 176 A ? -0.3 
124 ASN 124 A 124 A ? GLN 175 A 175 A ? -3.9 LYS 1   A 1   A ? -0.2 ILE 2   A 2   A ? -0.3 CYS 174 A 174 A ? -0.2 
125 THR 125 A 125 A ? ASN 131 A 131 A ? -2.1 LYS 1   A 1   A ? -0.2 GLY 4   A 4   A ? -0.5 SER 127 A 127 A ? -0.3 
126 LEU 126 A 126 A ? ASN 131 A 131 A ? -0.2 GLY 129 A 129 A ? -0.2 GLY 129 A 129 A ? -0.1 ASN 131 A 131 A ? -0.1 
127 SER 127 A 127 A ? THR 125 A 125 A ? -0.3 GLU 128 A 128 A ? -0.3 CYS 198 A 198 A ? -0.5 GLY 129 A 129 A ? -0.3 
128 GLU 128 A 128 A ? GLY 197 A 197 A ? -0.1 THR 125 A 125 A ? -0.1 SER 127 A 127 A ? -0.3 VAL 130 A 130 A ? -0.1 
129 GLY 129 A 129 A ? SER 127 A 127 A ? -0.3 LEU 126 A 126 A ? -0.1 ASN 131 A 131 A ? -0.4 LEU 126 A 126 A ? -0.2 
130 VAL 130 A 130 A ? GLU 128 A 128 A ? -0.1 THR 125 A 125 A ? -0.1 TYR 132 A 132 A ? -0.2 SER 127 A 127 A ? -0.1 
131 ASN 131 A 131 A ? GLY 129 A 129 A ? -0.4 LEU 126 A 126 A ? -0.1 THR 125 A 125 A ? -2.1 LEU 126 A 126 A ? -0.2 
132 TYR 132 A 132 A ? VAL 130 A 130 A ? -0.2 ASN 124 A 124 A ? -0.2 ASN 124 A 124 A ? -0.2 GLY 123 A 123 A ? -0.1 
133 PRO 133 A 133 A ? ?   ?   ? ?   ? ? ?    ?   ?   ? ?   ? ? ?    ILE 56  A 56  A ? -0.1 GLN 137 A 137 A ? -0.1 
134 ASP 134 A 134 A ? ASN 55  A 55  A ? -0.1 ILE 56  A 56  A ? -0.1 ILE 56  A 56  A ? -2.9 ARG 57  A 57  A ? -0.3 
135 TYR 135 A 135 A ? ASN 55  A 55  A ? -0.2 ILE 56  A 56  A ? -0.1 ASN 55  A 55  A ? -0.2 GLN 137 A 137 A ? -0.1 
136 LEU 136 A 136 A ? TYR 54  A 54  A ? -2.0 ASP 134 A 134 A ? -0.2 CYS 8   A 8   A ? -2.7 CYS 138 A 138 A ? -0.3 
137 GLN 137 A 137 A ? GLY 121 A 121 A ? -2.9 THR 7   A 7   A ? -0.2 GLY 121 A 121 A ? -2.1 LEU 139 A 139 A ? -0.3 
138 CYS 138 A 138 A ? TYR 6   A 6   A ? -3.2 LEU 136 A 136 A ? -0.3 TYR 6   A 6   A ? -2.7 TYR 140 A 140 A ? -0.3 
139 LEU 139 A 139 A ? ILE 119 A 119 A ? -1.8 GLN 137 A 137 A ? -0.3 ILE 119 A 119 A ? -3.2 ALA 141 A 141 A ? -0.5 
140 TYR 140 A 140 A ? CYS 138 A 138 A ? -0.3 LEU 118 A 118 A ? -0.2 LEU 118 A 118 A ? -0.2 ASN 116 A 116 A ? -0.1 
141 ALA 141 A 141 A ? CYS 117 A 117 A ? -2.4 LEU 139 A 139 A ? -0.5 CYS 117 A 117 A ? -3.0 ILE 143 A 143 A ? -0.2 
142 PRO 142 A 142 A ? ?   ?   ? ?   ? ? ?    ?   ?   ? ?   ? ? ?    GLY 165 A 165 A ? -2.4 MET 144 A 144 A ? -0.3 
143 ILE 143 A 143 A ? THR 115 A 115 A ? -1.6 ALA 112 A 112 A ? -0.4 GLY 114 A 114 A ? -2.9 SER 145 A 145 A ? -0.2 
144 MET 144 A 144 A ? CYS 163 A 163 A ? -2.8 PRO 142 A 142 A ? -0.3 CYS 163 A 163 A ? -0.3 ASP 146 A 146 A ? -0.1 
145 SER 145 A 145 A ? ILE 143 A 143 A ? -0.2 ASP 146 A 146 A ? -0.1 CYS 149 A 149 A ? -2.6 LYS 150 A 150 A ? -0.2 
146 ASP 146 A 146 A ? GLU 147 A 147 A ? -0.2 GLU 148 A 148 A ? -0.2 LYS 150 A 150 A ? -2.8 ALA 151 A 151 A ? -0.2 
147 GLU 147 A 147 A ? GLU 148 A 148 A ? -0.2 CYS 149 A 149 A ? -0.2 ALA 151 A 151 A ? -2.4 ASP 146 A 146 A ? -0.2 
148 GLU 148 A 148 A ? LYS 150 A 150 A ? -0.2 CYS 149 A 149 A ? -0.2 ALA 152 A 152 A ? -2.0 GLU 147 A 147 A ? -0.2 
149 CYS 149 A 149 A ? SER 145 A 145 A ? -2.6 LYS 150 A 150 A ? -0.2 TYR 153 A 153 A ? -1.3 GLU 147 A 147 A ? -0.2 
150 LYS 150 A 150 A ? ASP 146 A 146 A ? -2.8 ALA 151 A 151 A ? -0.2 GLN 156 A 156 A ? -0.2 CYS 149 A 149 A ? -0.2 
151 ALA 151 A 151 A ? GLU 147 A 147 A ? -2.4 ASP 146 A 146 A ? -0.2 LYS 150 A 150 A ? -0.2 CYS 149 A 149 A ? -0.2 
152 ALA 152 A 152 A ? GLU 148 A 148 A ? -2.0 TYR 153 A 153 A ? -0.3 LYS 150 A 150 A ? -0.2 ALA 151 A 151 A ? -0.2 
153 TYR 153 A 153 A ? CYS 149 A 149 A ? -1.3 GLU 148 A 148 A ? -0.1 GLN 156 A 156 A ? -2.1 ILE 157 A 157 A ? -0.8 
154 PRO 154 A 154 A ? ?   ?   ? ?   ? ? ?    ?   ?   ? ?   ? ? ?    ALA 151 A 151 A ? -0.1 LYS 150 A 150 A ? -0.1 
155 GLY 155 A 155 A ? ILE 157 A 157 A ? -0.2 GLN 156 A 156 A ? -0.1 ALA 151 A 151 A ? -0.1 LYS 150 A 150 A ? -0.1 
156 GLN 156 A 156 A ? TYR 153 A 153 A ? -2.1 LYS 150 A 150 A ? -0.2 THR 158 A 158 A ? -0.5 GLY 155 A 155 A ? -0.1 
157 ILE 157 A 157 A ? TYR 153 A 153 A ? -0.8 LYS 150 A 150 A ? -0.1 GLY 155 A 155 A ? -0.2 GLU 159 A 159 A ? -0.2 
158 THR 158 A 158 A ? GLN 156 A 156 A ? -0.5 PHE 81  A 81  A ? -0.1 MET 161 A 161 A ? -1.5 GLN 156 A 156 A ? -0.1 
159 GLU 159 A 159 A ? SER 160 A 160 A ? -0.3 ILE 157 A 157 A ? -0.2 LYS 212 A 212 A ? -0.0 THR 158 A 158 A ? -0.0 
160 SER 160 A 160 A ? THR 208 A 208 A ? -0.0 CYS 211 A 211 A ? -0.0 LYS 209 A 209 A ? -3.0 VAL 162 A 162 A ? -0.3 
161 MET 161 A 161 A ? THR 158 A 158 A ? -1.5 THR 208 A 208 A ? -0.2 CYS 163 A 163 A ? -0.3 THR 208 A 208 A ? -0.2 
162 VAL 162 A 162 A ? TYR 207 A 207 A ? -2.3 SER 160 A 160 A ? -0.3 TYR 207 A 207 A ? -3.1 VAL 164 A 164 A ? -0.4 
163 CYS 163 A 163 A ? MET 161 A 161 A ? -0.3 MET 144 A 144 A ? -0.3 MET 144 A 144 A ? -2.8 GLY 165 A 165 A ? -0.4 
164 VAL 164 A 164 A ? GLY 205 A 205 A ? -1.9 VAL 162 A 162 A ? -0.4 GLY 205 A 205 A ? -1.3 TYR 166 A 166 A ? -0.3 
165 GLY 165 A 165 A ? PRO 142 A 142 A ? -2.4 CYS 163 A 163 A ? -0.4 LEU 167 A 167 A ? -0.4 ASP 172 A 172 A ? -0.1 
166 TYR 166 A 166 A ? LYS 171 A 171 A ? -0.6 VAL 164 A 164 A ? -0.3 GLY 169 A 169 A ? -1.1 LYS 171 A 171 A ? -0.2 
167 LEU 167 A 167 A ? GLY 165 A 165 A ? -0.4 GLU 168 A 168 A ? -0.3 GLY 202 A 202 A ? -3.6 TYR 203 A 203 A ? -0.2 
168 GLU 168 A 168 A ? GLY 169 A 169 A ? -0.2 PRO 201 A 201 A ? -0.2 LEU 167 A 167 A ? -0.3 GLY 170 A 170 A ? -0.1 
169 GLY 169 A 169 A ? TYR 166 A 166 A ? -1.1 LEU 200 A 200 A ? -0.2 GLU 168 A 168 A ? -0.2 LEU 200 A 200 A ? -0.2 
170 GLY 170 A 170 A ? ALA 199 A 199 A ? -2.6 GLU 168 A 168 A ? -0.1 ASP 172 A 172 A ? -0.3 LEU 200 A 200 A ? -0.1 
171 LYS 171 A 171 A ? TYR 166 A 166 A ? -0.2 LEU 200 A 200 A ? -0.1 TYR 166 A 166 A ? -0.6 ALA 173 A 173 A ? -0.3 
172 ASP 172 A 172 A ? VAL 3   A 3   A ? -1.4 GLY 170 A 170 A ? -0.3 VAL 3   A 3   A ? -3.3 CYS 174 A 174 A ? -0.3 
173 ALA 173 A 173 A ? LYS 171 A 171 A ? -0.3 ILE 2   A 2   A ? -0.3 ILE 2   A 2   A ? -0.3 ALA 199 A 199 A ? -0.2 
174 CYS 174 A 174 A ? LYS 1   A 1   A ? -1.0 ASP 172 A 172 A ? -0.3 ASP 177 A 177 A ? -2.1 SER 178 A 178 A ? -0.1 
175 GLN 175 A 175 A ? GLY 176 A 176 A ? -0.3 ALA 173 A 173 A ? -0.2 ASN 124 A 124 A ? -3.9 CYS 174 A 174 A ? -0.2 
176 GLY 176 A 176 A ? GLY 123 A 123 A ? -0.3 ILE 25  A 25  A ? -0.2 TRP 122 A 122 A ? -0.4 GLN 175 A 175 A ? -0.3 
177 ASP 177 A 177 A ? CYS 174 A 174 A ? -2.1 CYS 26  A 26  A ? -0.1 GLY 180 A 180 A ? -2.7 VAL 192 A 192 A ? -0.3 
178 SER 178 A 178 A ? GLY 179 A 179 A ? -0.3 ILE 25  A 25  A ? -0.2 GLY 27  A 27  A ? -3.8 SER 193 A 193 A ? -0.2 
179 GLY 179 A 179 A ? VAL 192 A 192 A ? -2.7 GLY 180 A 180 A ? -0.3 SER 178 A 178 A ? -0.3 SER 193 A 193 A ? -0.1 
180 GLY 180 A 180 A ? ASP 177 A 177 A ? -2.7 GLY 27  A 27  A ? -0.1 VAL 192 A 192 A ? -2.4 GLY 179 A 179 A ? -0.3 
181 PRO 181 A 181 A ? ?   ?   ? ?   ? ? ?    ?   ?   ? ?   ? ? ?    SER 120 A 120 A ? -1.5 ALA 183 A 183 A ? -0.5 
182 VAL 182 A 182 A ? GLY 190 A 190 A ? -2.1 ILE 119 A 119 A ? -0.2 GLN 189 A 189 A ? -3.4 GLY 190 A 190 A ? -1.6 
183 ALA 183 A 183 A ? LEU 118 A 118 A ? -3.1 PRO 181 A 181 A ? -0.5 LEU 118 A 118 A ? -3.7 ASP 185 A 185 A ? -0.5 
184 CYS 184 A 184 A ? PHE 187 A 187 A ? -2.6 VAL 182 A 182 A ? -0.5 PHE 187 A 187 A ? -2.1 CYS 117 A 117 A ? -0.2 
185 ASP 185 A 185 A ? ASN 116 A 116 A ? -0.6 ALA 183 A 183 A ? -0.5 CYS 184 A 184 A ? -0.1 LEU 188 A 188 A ? -0.1 
186 GLY 186 A 186 A ? PHE 187 A 187 A ? -0.2 ALA 183 A 183 A ? -0.1 THR 105 A 105 A ? -0.7 LEU 188 A 188 A ? -0.4 
187 PHE 187 A 187 A ? CYS 184 A 184 A ? -2.1 ILE 104 A 104 A ? -0.1 CYS 184 A 184 A ? -2.6 GLN 189 A 189 A ? -0.6 
188 LEU 188 A 188 A ? THR 105 A 105 A ? -2.7 GLY 186 A 186 A ? -0.4 GLY 107 A 107 A ? -1.0 ALA 183 A 183 A ? -0.2 
189 GLN 189 A 189 A ? VAL 182 A 182 A ? -3.4 PHE 187 A 187 A ? -0.6 VAL 210 A 210 A ? -1.2 CYS 211 A 211 A ? -0.5 
190 GLY 190 A 190 A ? VAL 182 A 182 A ? -1.6 LYS 209 A 209 A ? -0.2 VAL 182 A 182 A ? -2.1 VAL 192 A 192 A ? -0.4 
191 ILE 191 A 191 A ? THR 208 A 208 A ? -1.3 GLN 189 A 189 A ? -0.3 THR 208 A 208 A ? -2.6 SER 193 A 193 A ? -0.1 
192 VAL 192 A 192 A ? GLY 180 A 180 A ? -2.4 GLY 190 A 190 A ? -0.4 GLY 179 A 179 A ? -2.7 TYR 207 A 207 A ? -0.2 
193 SER 193 A 193 A ? VAL 206 A 206 A ? -1.9 TRP 194 A 194 A ? -0.4 GLY 195 A 195 A ? -0.3 TYR 207 A 207 A ? -0.2 
194 TRP 194 A 194 A ? VAL 206 A 206 A ? -1.9 LEU 82  A 82  A ? -0.1 VAL 206 A 206 A ? -3.0 SER 193 A 193 A ? -0.4 
195 GLY 195 A 195 A ? SER 193 A 193 A ? -0.3 GLY 205 A 205 A ? -0.2 GLY 197 A 197 A ? -0.7 GLY 205 A 205 A ? -0.1 
196 VAL 196 A 196 A ? PRO 204 A 204 A ? -0.4 TRP 194 A 194 A ? -0.3 LEU 200 A 200 A ? -0.4 TYR 203 A 203 A ? -0.0 
197 GLY 197 A 197 A ? GLY 195 A 195 A ? -0.7 ALA 199 A 199 A ? -0.1 ALA 199 A 199 A ? -0.5 GLU 128 A 128 A ? -0.1 
198 CYS 198 A 198 A ? SER 127 A 127 A ? -0.5 ALA 199 A 199 A ? -0.2 GLY 170 A 170 A ? -0.1 CYS 174 A 174 A ? -0.1 
199 ALA 199 A 199 A ? GLY 197 A 197 A ? -0.5 ALA 173 A 173 A ? -0.2 GLY 170 A 170 A ? -2.6 CYS 198 A 198 A ? -0.2 
200 LEU 200 A 200 A ? TYR 203 A 203 A ? -0.5 VAL 196 A 196 A ? -0.4 TYR 203 A 203 A ? -2.1 GLY 169 A 169 A ? -0.2 
201 PRO 201 A 201 A ? ?   ?   ? ?   ? ? ?    ?   ?   ? ?   ? ? ?    GLU 168 A 168 A ? -0.2 LEU 167 A 167 A ? -0.1 
202 GLY 202 A 202 A ? LEU 167 A 167 A ? -3.6 TYR 166 A 166 A ? -0.2 LEU 167 A 167 A ? -0.1 GLU 168 A 168 A ? -0.1 
203 TYR 203 A 203 A ? LEU 200 A 200 A ? -2.1 LEU 167 A 167 A ? -0.2 LEU 200 A 200 A ? -0.5 ALA 199 A 199 A ? -0.2 
204 PRO 204 A 204 A ? ?   ?   ? ?   ? ? ?    ?   ?   ? ?   ? ? ?    VAL 196 A 196 A ? -0.4 GLY 165 A 165 A ? -0.2 
205 GLY 205 A 205 A ? VAL 164 A 164 A ? -1.3 LYS 171 A 171 A ? -0.2 VAL 164 A 164 A ? -1.9 TYR 207 A 207 A ? -0.5 
206 VAL 206 A 206 A ? TRP 194 A 194 A ? -3.0 CYS 163 A 163 A ? -0.2 SER 193 A 193 A ? -1.9 TRP 194 A 194 A ? -1.9 
207 TYR 207 A 207 A ? VAL 162 A 162 A ? -3.1 GLY 205 A 205 A ? -0.5 VAL 162 A 162 A ? -2.3 LYS 209 A 209 A ? -0.4 
208 THR 208 A 208 A ? ILE 191 A 191 A ? -2.6 VAL 206 A 206 A ? -0.3 ILE 191 A 191 A ? -1.3 VAL 210 A 210 A ? -1.0 
209 LYS 209 A 209 A ? SER 160 A 160 A ? -3.0 TYR 207 A 207 A ? -0.4 LYS 212 A 212 A ? -1.3 GLY 190 A 190 A ? -0.2 
210 VAL 210 A 210 A ? GLN 189 A 189 A ? -1.2 THR 208 A 208 A ? -1.0 PHE 213 A 213 A ? -2.8 VAL 214 A 214 A ? -0.3 
211 CYS 211 A 211 A ? GLN 189 A 189 A ? -0.5 LYS 212 A 212 A ? -0.3 VAL 214 A 214 A ? -0.6 VAL 210 A 210 A ? -0.3 
212 LYS 212 A 212 A ? LYS 209 A 209 A ? -1.3 PHE 213 A 213 A ? -0.2 CYS 211 A 211 A ? -0.3 VAL 210 A 210 A ? -0.2 
213 PHE 213 A 213 A ? VAL 210 A 210 A ? -2.8 LYS 209 A 209 A ? -0.2 ILE 217 A 217 A ? -2.8 LYS 212 A 212 A ? -0.2 
214 VAL 214 A 214 A ? CYS 211 A 211 A ? -0.6 VAL 210 A 210 A ? -0.3 HIS 218 A 218 A ? -2.5 ASP 219 A 219 A ? -0.2 
215 ASP 215 A 215 A ? CYS 211 A 211 A ? -0.2 TRP 216 A 216 A ? -0.2 ASP 219 A 219 A ? -2.7 THR 220 A 220 A ? -0.2 
216 TRP 216 A 216 A ? HIS 218 A 218 A ? -0.2 ILE 217 A 217 A ? -0.2 THR 220 A 220 A ? -2.6 VAL 221 A 221 A ? -0.2 
217 ILE 217 A 217 A ? PHE 213 A 213 A ? -2.8 HIS 218 A 218 A ? -0.2 VAL 221 A 221 A ? -2.7 ALA 222 A 222 A ? -0.2 
218 HIS 218 A 218 A ? VAL 214 A 214 A ? -2.5 ASP 219 A 219 A ? -0.2 ALA 222 A 222 A ? -2.5 ILE 217 A 217 A ? -0.2 
219 ASP 219 A 219 A ? ASP 215 A 215 A ? -2.7 VAL 221 A 221 A ? -0.2 ALA 223 A 223 A ? -1.8 HIS 218 A 218 A ? -0.2 
220 THR 220 A 220 A ? TRP 216 A 216 A ? -2.6 ASP 215 A 215 A ? -0.2 ASN 224 A 224 A ? -0.6 HIS 218 A 218 A ? -0.2 
221 VAL 221 A 221 A ? ILE 217 A 217 A ? -2.7 TRP 216 A 216 A ? -0.2 ASN 224 A 224 A ? -1.1 ASP 219 A 219 A ? -0.2 
222 ALA 222 A 222 A ? HIS 218 A 218 A ? -2.5 ALA 223 A 223 A ? -0.3 VAL 221 A 221 A ? -0.2 THR 220 A 220 A ? -0.2 
223 ALA 223 A 223 A ? ASP 219 A 219 A ? -1.8 HIS 218 A 218 A ? -0.2 ALA 222 A 222 A ? -0.3 VAL 221 A 221 A ? -0.2 
224 ASN 224 A 224 A ? VAL 221 A 221 A ? -1.1 THR 220 A 220 A ? -0.6 ALA 222 A 222 A ? -0.2 ALA 223 A 223 A ? -0.2 
# 
loop_
_dssp_statistics_histogram.entry_id 
_dssp_statistics_histogram.type 
_dssp_statistics_histogram.1 
_dssp_statistics_histogram.2 
_dssp_statistics_histogram.3 
_dssp_statistics_histogram.4 
_dssp_statistics_histogram.5 
_dssp_statistics_histogram.6 
_dssp_statistics_histogram.7 
_dssp_statistics_histogram.8 
_dssp_statistics_histogram.9 
_dssp_statistics_histogram.10 
_dssp_statistics_histogram.11 
_dssp_statistics_histogram.12 
_dssp_statistics_histogram.13 
_dssp_statistics_histogram.14 
_dssp_statistics_histogram.15 
_dssp_statistics_histogram.16 
_dssp_statistics_histogram.17 
_dssp_statistics_histogram.18 
_dssp_statistics_histogram.19 
_dssp_statistics_histogram.20 
_dssp_statistics_histogram.21 
_dssp_statistics_histogram.22 
_dssp_statistics_histogram.23 
_dssp_statistics_histogram.24 
_dssp_statistics_histogram.25 
_dssp_statistics_histogram.26 
_dssp_statistics_histogram.27 
_dssp_statistics_histogram.28 
_dssp_statistics_histogram.29 
_dssp_statistics_histogram.30 
Protobothrops_mucrosquamatus_GeneID=107286911 residues_per_alpha_helix        0 0 0 0 0 0 1 0 0 1 0 0 0 0 0 0 0 0 0 0 0 0 0 0 0 0 0 
0 0 0 
Protobothrops_mucrosquamatus_GeneID=107286911 parallel_bridges_per_ladder     0 1 0 0 0 0 0 0 0 0 0 0 0 0 0 0 0 0 0 0 0 0 0 0 0 0 0 
0 0 0 
Protobothrops_mucrosquamatus_GeneID=107286911 antiparallel_bridges_per_ladder 3 2 2 6 2 1 0 0 0 0 0 0 0 0 0 0 0 0 0 0 0 0 0 0 0 0 0 
0 0 0 
Protobothrops_mucrosquamatus_GeneID=107286911 ladders_per_sheet               1 0 0 0 0 1 0 1 0 0 0 0 0 0 0 0 0 0 0 0 0 0 0 0 0 0 0 
0 0 0 
# 
loop_
_dssp_statistics_hbond.entry_id 
_dssp_statistics_hbond.type 
_dssp_statistics_hbond.count 
_dssp_statistics_hbond.count_per_100 
Protobothrops_mucrosquamatus_GeneID=107286911 O(I)-->H-N(J)          144 64.3 
Protobothrops_mucrosquamatus_GeneID=107286911 'PARALLEL BRIDGES'     3   1.3  
Protobothrops_mucrosquamatus_GeneID=107286911 'ANTIPARALLEL BRIDGES' 72  32.1 
Protobothrops_mucrosquamatus_GeneID=107286911 O(I)-->H-N(I-5)        2   0.9  
Protobothrops_mucrosquamatus_GeneID=107286911 O(I)-->H-N(I-4)        1   0.4  
Protobothrops_mucrosquamatus_GeneID=107286911 O(I)-->H-N(I-3)        3   1.3  
Protobothrops_mucrosquamatus_GeneID=107286911 O(I)-->H-N(I-2)        1   0.4  
Protobothrops_mucrosquamatus_GeneID=107286911 O(I)-->H-N(I-1)        0   0.0  
Protobothrops_mucrosquamatus_GeneID=107286911 O(I)-->H-N(I+0)        0   0.0  
Protobothrops_mucrosquamatus_GeneID=107286911 O(I)-->H-N(I+1)        0   0.0  
Protobothrops_mucrosquamatus_GeneID=107286911 O(I)-->H-N(I+2)        20  8.9  
Protobothrops_mucrosquamatus_GeneID=107286911 O(I)-->H-N(I+3)        20  8.9  
Protobothrops_mucrosquamatus_GeneID=107286911 O(I)-->H-N(I+4)        15  6.7  
Protobothrops_mucrosquamatus_GeneID=107286911 O(I)-->H-N(I+5)        1   0.4  
# 
_dssp_statistics.entry_id                       Protobothrops_mucrosquamatus_GeneID=107286911 
_dssp_statistics.nr_of_residues                 224 
_dssp_statistics.nr_of_chains                   1 
_dssp_statistics.nr_of_ss_bridges_total         0 
_dssp_statistics.nr_of_ss_bridges_intra_chain   0 
_dssp_statistics.nr_of_ss_bridges_inter_chain   0 
# 
loop_
_chem_comp.id 
_chem_comp.type 
_chem_comp.mon_nstd_flag 
_chem_comp.name 
_chem_comp.formula 
_chem_comp.formula_weight 
ALA 'L-PEPTIDE LINKING' y ALANINE         'C3 H7 N O2'     89.093 
ARG 'L-PEPTIDE LINKING' y ARGININE        'C6 H15 N4 O2'  175.209 
ASN 'L-PEPTIDE LINKING' y ASPARAGINE      'C4 H8 N2 O3'   132.118 
ASP 'L-PEPTIDE LINKING' y 'ASPARTIC ACID' 'C4 H7 N O4'    133.103 
CYS 'L-PEPTIDE LINKING' y CYSTEINE        'C3 H7 N O2 S'  121.158 
GLN 'L-PEPTIDE LINKING' y GLUTAMINE       'C5 H10 N2 O3'  146.144 
GLU 'L-PEPTIDE LINKING' y 'GLUTAMIC ACID' 'C5 H9 N O4'    147.129 
GLY 'PEPTIDE LINKING'   y GLYCINE         'C2 H5 N O2'     75.067 
HIS 'L-PEPTIDE LINKING' y HISTIDINE       'C6 H10 N3 O2'  156.162 
ILE 'L-PEPTIDE LINKING' y ISOLEUCINE      'C6 H13 N O2'   131.173 
LEU 'L-PEPTIDE LINKING' y LEUCINE         'C6 H13 N O2'   131.173 
LYS 'L-PEPTIDE LINKING' y LYSINE          'C6 H15 N2 O2'  147.195 
MET 'L-PEPTIDE LINKING' y METHIONINE      'C5 H11 N O2 S' 149.211 
PHE 'L-PEPTIDE LINKING' y PHENYLALANINE   'C9 H11 N O2'   165.189 
PRO 'L-PEPTIDE LINKING' y PROLINE         'C5 H9 N O2'     115.13 
SER 'L-PEPTIDE LINKING' y SERINE          'C3 H7 N O3'    105.093 
THR 'L-PEPTIDE LINKING' y THREONINE       'C4 H9 N O3'    119.119 
TRP 'L-PEPTIDE LINKING' y TRYPTOPHAN      'C11 H12 N2 O2' 204.225 
TYR 'L-PEPTIDE LINKING' y TYROSINE        'C9 H11 N O3'   181.189 
VAL 'L-PEPTIDE LINKING' y VALINE          'C5 H11 N O2'   117.146 
# 
loop_
_atom_type.symbol 
N 
C 
O 
S 
# 
loop_
_entity_poly_seq.entity_id 
_entity_poly_seq.num 
_entity_poly_seq.mon_id 
_entity_poly_seq.hetero 
1   1 LYS n 
1   2 ILE n 
1   3 VAL n 
1   4 GLY n 
1   5 GLY n 
1   6 TYR n 
1   7 THR n 
1   8 CYS n 
1   9 GLY n 
1  10 ARG n 
1  11 ASN n 
1  12 SER n 
1  13 VAL n 
1  14 PRO n 
1  15 TYR n 
1  16 GLN n 
1  17 ALA n 
1  18 SER n 
1  19 ILE n 
1  20 HIS n 
1  21 ILE n 
1  22 GLY n 
1  23 TYR n 
1  24 HIS n 
1  25 ILE n 
1  26 CYS n 
1  27 GLY n 
1  28 GLY n 
1  29 SER n 
1  30 LEU n 
1  31 ILE n 
1  32 LEU n 
1  33 ASP n 
1  34 GLN n 
1  35 TRP n 
1  36 VAL n 
1  37 VAL n 
1  38 SER n 
1  39 ALA n 
1  40 ALA n 
1  41 HIS n 
1  42 CYS n 
1  43 PHE n 
1  44 LYS n 
1  45 SER n 
1  46 GLN n 
1  47 LEU n 
1  48 SER n 
1  49 VAL n 
1  50 LYS n 
1  51 LEU n 
1  52 GLY n 
1  53 ALA n 
1  54 TYR n 
1  55 ASN n 
1  56 ILE n 
1  57 ARG n 
1  58 ASN n 
1  59 PRO n 
1  60 GLU n 
1  61 GLY n 
1  62 HIS n 
1  63 GLU n 
1  64 GLN n 
1  65 ILE n 
1  66 ILE n 
1  67 ARG n 
1  68 ALA n 
1  69 GLU n 
1  70 LYS n 
1  71 ILE n 
1  72 ILE n 
1  73 VAL n 
1  74 HIS n 
1  75 PRO n 
1  76 ASN n 
1  77 TYR n 
1  78 ASN n 
1  79 SER n 
1  80 TRP n 
1  81 PHE n 
1  82 LEU n 
1  83 ASP n 
1  84 TYR n 
1  85 ASP n 
1  86 ILE n 
1  87 MET n 
1  88 LEU n 
1  89 ILE n 
1  90 LYS n 
1  91 LEU n 
1  92 GLU n 
1  93 LYS n 
1  94 PRO n 
1  95 ALA n 
1  96 VAL n 
1  97 LEU n 
1  98 SER n 
1  99 LYS n 
1 100 SER n 
1 101 VAL n 
1 102 ALA n 
1 103 THR n 
1 104 ILE n 
1 105 THR n 
1 106 LEU n 
1 107 GLY n 
1 108 TYR n 
1 109 GLY n 
1 110 CYS n 
1 111 ALA n 
1 112 ALA n 
1 113 VAL n 
1 114 GLY n 
1 115 THR n 
1 116 ASN n 
1 117 CYS n 
1 118 LEU n 
1 119 ILE n 
1 120 SER n 
1 121 GLY n 
1 122 TRP n 
1 123 GLY n 
1 124 ASN n 
1 125 THR n 
1 126 LEU n 
1 127 SER n 
1 128 GLU n 
1 129 GLY n 
1 130 VAL n 
1 131 ASN n 
1 132 TYR n 
1 133 PRO n 
1 134 ASP n 
1 135 TYR n 
1 136 LEU n 
1 137 GLN n 
1 138 CYS n 
1 139 LEU n 
1 140 TYR n 
1 141 ALA n 
1 142 PRO n 
1 143 ILE n 
1 144 MET n 
1 145 SER n 
1 146 ASP n 
1 147 GLU n 
1 148 GLU n 
1 149 CYS n 
1 150 LYS n 
1 151 ALA n 
1 152 ALA n 
1 153 TYR n 
1 154 PRO n 
1 155 GLY n 
1 156 GLN n 
1 157 ILE n 
1 158 THR n 
1 159 GLU n 
1 160 SER n 
1 161 MET n 
1 162 VAL n 
1 163 CYS n 
1 164 VAL n 
1 165 GLY n 
1 166 TYR n 
1 167 LEU n 
1 168 GLU n 
1 169 GLY n 
1 170 GLY n 
1 171 LYS n 
1 172 ASP n 
1 173 ALA n 
1 174 CYS n 
1 175 GLN n 
1 176 GLY n 
1 177 ASP n 
1 178 SER n 
1 179 GLY n 
1 180 GLY n 
1 181 PRO n 
1 182 VAL n 
1 183 ALA n 
1 184 CYS n 
1 185 ASP n 
1 186 GLY n 
1 187 PHE n 
1 188 LEU n 
1 189 GLN n 
1 190 GLY n 
1 191 ILE n 
1 192 VAL n 
1 193 SER n 
1 194 TRP n 
1 195 GLY n 
1 196 VAL n 
1 197 GLY n 
1 198 CYS n 
1 199 ALA n 
1 200 LEU n 
1 201 PRO n 
1 202 GLY n 
1 203 TYR n 
1 204 PRO n 
1 205 GLY n 
1 206 VAL n 
1 207 TYR n 
1 208 THR n 
1 209 LYS n 
1 210 VAL n 
1 211 CYS n 
1 212 LYS n 
1 213 PHE n 
1 214 VAL n 
1 215 ASP n 
1 216 TRP n 
1 217 ILE n 
1 218 HIS n 
1 219 ASP n 
1 220 THR n 
1 221 VAL n 
1 222 ALA n 
1 223 ALA n 
1 224 ASN n 
# 
loop_
_pdbx_poly_seq_scheme.asym_id 
_pdbx_poly_seq_scheme.entity_id 
_pdbx_poly_seq_scheme.seq_id 
_pdbx_poly_seq_scheme.mon_id 
_pdbx_poly_seq_scheme.ndb_seq_num 
_pdbx_poly_seq_scheme.pdb_seq_num 
_pdbx_poly_seq_scheme.auth_seq_num 
_pdbx_poly_seq_scheme.pdb_mon_id 
_pdbx_poly_seq_scheme.auth_mon_id 
_pdbx_poly_seq_scheme.pdb_strand_id 
_pdbx_poly_seq_scheme.pdb_ins_code 
_pdbx_poly_seq_scheme.hetero 
A 1   1 LYS   1 1   1   LYS LYS A ? n 
A 1   2 ILE   2 2   2   ILE ILE A ? n 
A 1   3 VAL   3 3   3   VAL VAL A ? n 
A 1   4 GLY   4 4   4   GLY GLY A ? n 
A 1   5 GLY   5 5   5   GLY GLY A ? n 
A 1   6 TYR   6 6   6   TYR TYR A ? n 
A 1   7 THR   7 7   7   THR THR A ? n 
A 1   8 CYS   8 8   8   CYS CYS A ? n 
A 1   9 GLY   9 9   9   GLY GLY A ? n 
A 1  10 ARG  10 10  10  ARG ARG A ? n 
A 1  11 ASN  11 11  11  ASN ASN A ? n 
A 1  12 SER  12 12  12  SER SER A ? n 
A 1  13 VAL  13 13  13  VAL VAL A ? n 
A 1  14 PRO  14 14  14  PRO PRO A ? n 
A 1  15 TYR  15 15  15  TYR TYR A ? n 
A 1  16 GLN  16 16  16  GLN GLN A ? n 
A 1  17 ALA  17 17  17  ALA ALA A ? n 
A 1  18 SER  18 18  18  SER SER A ? n 
A 1  19 ILE  19 19  19  ILE ILE A ? n 
A 1  20 HIS  20 20  20  HIS HIS A ? n 
A 1  21 ILE  21 21  21  ILE ILE A ? n 
A 1  22 GLY  22 22  22  GLY GLY A ? n 
A 1  23 TYR  23 23  23  TYR TYR A ? n 
A 1  24 HIS  24 24  24  HIS HIS A ? n 
A 1  25 ILE  25 25  25  ILE ILE A ? n 
A 1  26 CYS  26 26  26  CYS CYS A ? n 
A 1  27 GLY  27 27  27  GLY GLY A ? n 
A 1  28 GLY  28 28  28  GLY GLY A ? n 
A 1  29 SER  29 29  29  SER SER A ? n 
A 1  30 LEU  30 30  30  LEU LEU A ? n 
A 1  31 ILE  31 31  31  ILE ILE A ? n 
A 1  32 LEU  32 32  32  LEU LEU A ? n 
A 1  33 ASP  33 33  33  ASP ASP A ? n 
A 1  34 GLN  34 34  34  GLN GLN A ? n 
A 1  35 TRP  35 35  35  TRP TRP A ? n 
A 1  36 VAL  36 36  36  VAL VAL A ? n 
A 1  37 VAL  37 37  37  VAL VAL A ? n 
A 1  38 SER  38 38  38  SER SER A ? n 
A 1  39 ALA  39 39  39  ALA ALA A ? n 
A 1  40 ALA  40 40  40  ALA ALA A ? n 
A 1  41 HIS  41 41  41  HIS HIS A ? n 
A 1  42 CYS  42 42  42  CYS CYS A ? n 
A 1  43 PHE  43 43  43  PHE PHE A ? n 
A 1  44 LYS  44 44  44  LYS LYS A ? n 
A 1  45 SER  45 45  45  SER SER A ? n 
A 1  46 GLN  46 46  46  GLN GLN A ? n 
A 1  47 LEU  47 47  47  LEU LEU A ? n 
A 1  48 SER  48 48  48  SER SER A ? n 
A 1  49 VAL  49 49  49  VAL VAL A ? n 
A 1  50 LYS  50 50  50  LYS LYS A ? n 
A 1  51 LEU  51 51  51  LEU LEU A ? n 
A 1  52 GLY  52 52  52  GLY GLY A ? n 
A 1  53 ALA  53 53  53  ALA ALA A ? n 
A 1  54 TYR  54 54  54  TYR TYR A ? n 
A 1  55 ASN  55 55  55  ASN ASN A ? n 
A 1  56 ILE  56 56  56  ILE ILE A ? n 
A 1  57 ARG  57 57  57  ARG ARG A ? n 
A 1  58 ASN  58 58  58  ASN ASN A ? n 
A 1  59 PRO  59 59  59  PRO PRO A ? n 
A 1  60 GLU  60 60  60  GLU GLU A ? n 
A 1  61 GLY  61 61  61  GLY GLY A ? n 
A 1  62 HIS  62 62  62  HIS HIS A ? n 
A 1  63 GLU  63 63  63  GLU GLU A ? n 
A 1  64 GLN  64 64  64  GLN GLN A ? n 
A 1  65 ILE  65 65  65  ILE ILE A ? n 
A 1  66 ILE  66 66  66  ILE ILE A ? n 
A 1  67 ARG  67 67  67  ARG ARG A ? n 
A 1  68 ALA  68 68  68  ALA ALA A ? n 
A 1  69 GLU  69 69  69  GLU GLU A ? n 
A 1  70 LYS  70 70  70  LYS LYS A ? n 
A 1  71 ILE  71 71  71  ILE ILE A ? n 
A 1  72 ILE  72 72  72  ILE ILE A ? n 
A 1  73 VAL  73 73  73  VAL VAL A ? n 
A 1  74 HIS  74 74  74  HIS HIS A ? n 
A 1  75 PRO  75 75  75  PRO PRO A ? n 
A 1  76 ASN  76 76  76  ASN ASN A ? n 
A 1  77 TYR  77 77  77  TYR TYR A ? n 
A 1  78 ASN  78 78  78  ASN ASN A ? n 
A 1  79 SER  79 79  79  SER SER A ? n 
A 1  80 TRP  80 80  80  TRP TRP A ? n 
A 1  81 PHE  81 81  81  PHE PHE A ? n 
A 1  82 LEU  82 82  82  LEU LEU A ? n 
A 1  83 ASP  83 83  83  ASP ASP A ? n 
A 1  84 TYR  84 84  84  TYR TYR A ? n 
A 1  85 ASP  85 85  85  ASP ASP A ? n 
A 1  86 ILE  86 86  86  ILE ILE A ? n 
A 1  87 MET  87 87  87  MET MET A ? n 
A 1  88 LEU  88 88  88  LEU LEU A ? n 
A 1  89 ILE  89 89  89  ILE ILE A ? n 
A 1  90 LYS  90 90  90  LYS LYS A ? n 
A 1  91 LEU  91 91  91  LEU LEU A ? n 
A 1  92 GLU  92 92  92  GLU GLU A ? n 
A 1  93 LYS  93 93  93  LYS LYS A ? n 
A 1  94 PRO  94 94  94  PRO PRO A ? n 
A 1  95 ALA  95 95  95  ALA ALA A ? n 
A 1  96 VAL  96 96  96  VAL VAL A ? n 
A 1  97 LEU  97 97  97  LEU LEU A ? n 
A 1  98 SER  98 98  98  SER SER A ? n 
A 1  99 LYS  99 99  99  LYS LYS A ? n 
A 1 100 SER 100 100 100 SER SER A ? n 
A 1 101 VAL 101 101 101 VAL VAL A ? n 
A 1 102 ALA 102 102 102 ALA ALA A ? n 
A 1 103 THR 103 103 103 THR THR A ? n 
A 1 104 ILE 104 104 104 ILE ILE A ? n 
A 1 105 THR 105 105 105 THR THR A ? n 
A 1 106 LEU 106 106 106 LEU LEU A ? n 
A 1 107 GLY 107 107 107 GLY GLY A ? n 
A 1 108 TYR 108 108 108 TYR TYR A ? n 
A 1 109 GLY 109 109 109 GLY GLY A ? n 
A 1 110 CYS 110 110 110 CYS CYS A ? n 
A 1 111 ALA 111 111 111 ALA ALA A ? n 
A 1 112 ALA 112 112 112 ALA ALA A ? n 
A 1 113 VAL 113 113 113 VAL VAL A ? n 
A 1 114 GLY 114 114 114 GLY GLY A ? n 
A 1 115 THR 115 115 115 THR THR A ? n 
A 1 116 ASN 116 116 116 ASN ASN A ? n 
A 1 117 CYS 117 117 117 CYS CYS A ? n 
A 1 118 LEU 118 118 118 LEU LEU A ? n 
A 1 119 ILE 119 119 119 ILE ILE A ? n 
A 1 120 SER 120 120 120 SER SER A ? n 
A 1 121 GLY 121 121 121 GLY GLY A ? n 
A 1 122 TRP 122 122 122 TRP TRP A ? n 
A 1 123 GLY 123 123 123 GLY GLY A ? n 
A 1 124 ASN 124 124 124 ASN ASN A ? n 
A 1 125 THR 125 125 125 THR THR A ? n 
A 1 126 LEU 126 126 126 LEU LEU A ? n 
A 1 127 SER 127 127 127 SER SER A ? n 
A 1 128 GLU 128 128 128 GLU GLU A ? n 
A 1 129 GLY 129 129 129 GLY GLY A ? n 
A 1 130 VAL 130 130 130 VAL VAL A ? n 
A 1 131 ASN 131 131 131 ASN ASN A ? n 
A 1 132 TYR 132 132 132 TYR TYR A ? n 
A 1 133 PRO 133 133 133 PRO PRO A ? n 
A 1 134 ASP 134 134 134 ASP ASP A ? n 
A 1 135 TYR 135 135 135 TYR TYR A ? n 
A 1 136 LEU 136 136 136 LEU LEU A ? n 
A 1 137 GLN 137 137 137 GLN GLN A ? n 
A 1 138 CYS 138 138 138 CYS CYS A ? n 
A 1 139 LEU 139 139 139 LEU LEU A ? n 
A 1 140 TYR 140 140 140 TYR TYR A ? n 
A 1 141 ALA 141 141 141 ALA ALA A ? n 
A 1 142 PRO 142 142 142 PRO PRO A ? n 
A 1 143 ILE 143 143 143 ILE ILE A ? n 
A 1 144 MET 144 144 144 MET MET A ? n 
A 1 145 SER 145 145 145 SER SER A ? n 
A 1 146 ASP 146 146 146 ASP ASP A ? n 
A 1 147 GLU 147 147 147 GLU GLU A ? n 
A 1 148 GLU 148 148 148 GLU GLU A ? n 
A 1 149 CYS 149 149 149 CYS CYS A ? n 
A 1 150 LYS 150 150 150 LYS LYS A ? n 
A 1 151 ALA 151 151 151 ALA ALA A ? n 
A 1 152 ALA 152 152 152 ALA ALA A ? n 
A 1 153 TYR 153 153 153 TYR TYR A ? n 
A 1 154 PRO 154 154 154 PRO PRO A ? n 
A 1 155 GLY 155 155 155 GLY GLY A ? n 
A 1 156 GLN 156 156 156 GLN GLN A ? n 
A 1 157 ILE 157 157 157 ILE ILE A ? n 
A 1 158 THR 158 158 158 THR THR A ? n 
A 1 159 GLU 159 159 159 GLU GLU A ? n 
A 1 160 SER 160 160 160 SER SER A ? n 
A 1 161 MET 161 161 161 MET MET A ? n 
A 1 162 VAL 162 162 162 VAL VAL A ? n 
A 1 163 CYS 163 163 163 CYS CYS A ? n 
A 1 164 VAL 164 164 164 VAL VAL A ? n 
A 1 165 GLY 165 165 165 GLY GLY A ? n 
A 1 166 TYR 166 166 166 TYR TYR A ? n 
A 1 167 LEU 167 167 167 LEU LEU A ? n 
A 1 168 GLU 168 168 168 GLU GLU A ? n 
A 1 169 GLY 169 169 169 GLY GLY A ? n 
A 1 170 GLY 170 170 170 GLY GLY A ? n 
A 1 171 LYS 171 171 171 LYS LYS A ? n 
A 1 172 ASP 172 172 172 ASP ASP A ? n 
A 1 173 ALA 173 173 173 ALA ALA A ? n 
A 1 174 CYS 174 174 174 CYS CYS A ? n 
A 1 175 GLN 175 175 175 GLN GLN A ? n 
A 1 176 GLY 176 176 176 GLY GLY A ? n 
A 1 177 ASP 177 177 177 ASP ASP A ? n 
A 1 178 SER 178 178 178 SER SER A ? n 
A 1 179 GLY 179 179 179 GLY GLY A ? n 
A 1 180 GLY 180 180 180 GLY GLY A ? n 
A 1 181 PRO 181 181 181 PRO PRO A ? n 
A 1 182 VAL 182 182 182 VAL VAL A ? n 
A 1 183 ALA 183 183 183 ALA ALA A ? n 
A 1 184 CYS 184 184 184 CYS CYS A ? n 
A 1 185 ASP 185 185 185 ASP ASP A ? n 
A 1 186 GLY 186 186 186 GLY GLY A ? n 
A 1 187 PHE 187 187 187 PHE PHE A ? n 
A 1 188 LEU 188 188 188 LEU LEU A ? n 
A 1 189 GLN 189 189 189 GLN GLN A ? n 
A 1 190 GLY 190 190 190 GLY GLY A ? n 
A 1 191 ILE 191 191 191 ILE ILE A ? n 
A 1 192 VAL 192 192 192 VAL VAL A ? n 
A 1 193 SER 193 193 193 SER SER A ? n 
A 1 194 TRP 194 194 194 TRP TRP A ? n 
A 1 195 GLY 195 195 195 GLY GLY A ? n 
A 1 196 VAL 196 196 196 VAL VAL A ? n 
A 1 197 GLY 197 197 197 GLY GLY A ? n 
A 1 198 CYS 198 198 198 CYS CYS A ? n 
A 1 199 ALA 199 199 199 ALA ALA A ? n 
A 1 200 LEU 200 200 200 LEU LEU A ? n 
A 1 201 PRO 201 201 201 PRO PRO A ? n 
A 1 202 GLY 202 202 202 GLY GLY A ? n 
A 1 203 TYR 203 203 203 TYR TYR A ? n 
A 1 204 PRO 204 204 204 PRO PRO A ? n 
A 1 205 GLY 205 205 205 GLY GLY A ? n 
A 1 206 VAL 206 206 206 VAL VAL A ? n 
A 1 207 TYR 207 207 207 TYR TYR A ? n 
A 1 208 THR 208 208 208 THR THR A ? n 
A 1 209 LYS 209 209 209 LYS LYS A ? n 
A 1 210 VAL 210 210 210 VAL VAL A ? n 
A 1 211 CYS 211 211 211 CYS CYS A ? n 
A 1 212 LYS 212 212 212 LYS LYS A ? n 
A 1 213 PHE 213 213 213 PHE PHE A ? n 
A 1 214 VAL 214 214 214 VAL VAL A ? n 
A 1 215 ASP 215 215 215 ASP ASP A ? n 
A 1 216 TRP 216 216 216 TRP TRP A ? n 
A 1 217 ILE 217 217 217 ILE ILE A ? n 
A 1 218 HIS 218 218 218 HIS HIS A ? n 
A 1 219 ASP 219 219 219 ASP ASP A ? n 
A 1 220 THR 220 220 220 THR THR A ? n 
A 1 221 VAL 221 221 221 VAL VAL A ? n 
A 1 222 ALA 222 222 222 ALA ALA A ? n 
A 1 223 ALA 223 223 223 ALA ALA A ? n 
A 1 224 ASN 224 224 224 ASN ASN A ? n 
# 
loop_
_atom_site.group_PDB 
_atom_site.id 
_atom_site.type_symbol 
_atom_site.label_atom_id 
_atom_site.label_alt_id 
_atom_site.label_comp_id 
_atom_site.label_asym_id 
_atom_site.label_entity_id 
_atom_site.label_seq_id 
_atom_site.pdbx_PDB_ins_code 
_atom_site.Cartn_x 
_atom_site.Cartn_y 
_atom_site.Cartn_z 
_atom_site.occupancy 
_atom_site.B_iso_or_equiv 
_atom_site.pdbx_formal_charge 
_atom_site.auth_seq_id 
_atom_site.auth_comp_id 
_atom_site.auth_asym_id 
_atom_site.auth_atom_id 
_atom_site.pdbx_PDB_model_num 
ATOM 1    N N   ? LYS A 1   1 ?  -2.343   6.309  -8.638 1.000 66.740 ? 1   LYS A N   1 
ATOM 2    C CA  ? LYS A 1   1 ?  -1.886   6.532 -10.007 1.000 66.740 ? 1   LYS A CA  1 
ATOM 3    C C   ? LYS A 1   1 ?  -1.358   5.242 -10.628 1.000 66.740 ? 1   LYS A C   1 
ATOM 4    C CB  ? LYS A 1   1 ?  -0.803   7.611 -10.042 1.000 66.740 ? 1   LYS A CB  1 
ATOM 5    O O   ? LYS A 1   1 ?  -0.423   4.632 -10.104 1.000 66.740 ? 1   LYS A O   1 
ATOM 6    C CG  ? LYS A 1   1 ?  -0.303   7.942 -11.440 1.000 66.740 ? 1   LYS A CG  1 
ATOM 7    C CD  ? LYS A 1   1 ?   0.806   8.986 -11.406 1.000 66.740 ? 1   LYS A CD  1 
ATOM 8    C CE  ? LYS A 1   1 ?   1.439   9.176 -12.777 1.000 66.740 ? 1   LYS A CE  1 
ATOM 9    N NZ  ? LYS A 1   1 ?   2.551  10.173 -12.741 1.000 66.740 ? 1   LYS A NZ  1 
ATOM 10   N N   ? ILE A 1   2 ?  -1.977   4.802 -11.525 1.000 86.210 ? 2   ILE A N   1 
ATOM 11   C CA  ? ILE A 1   2 ?  -1.376   3.683 -12.243 1.000 86.210 ? 2   ILE A CA  1 
ATOM 12   C C   ? ILE A 1   2 ?  -1.106   4.085 -13.691 1.000 86.210 ? 2   ILE A C   1 
ATOM 13   C CB  ? ILE A 1   2 ?  -2.278   2.430 -12.194 1.000 86.210 ? 2   ILE A CB  1 
ATOM 14   O O   ? ILE A 1   2 ?  -2.040   4.300 -14.467 1.000 86.210 ? 2   ILE A O   1 
ATOM 15   C CG1 ? ILE A 1   2 ?  -2.578   2.044 -10.740 1.000 86.210 ? 2   ILE A CG1 1 
ATOM 16   C CG2 ? ILE A 1   2 ?  -1.627   1.266 -12.946 1.000 86.210 ? 2   ILE A CG2 1 
ATOM 17   C CD1 ? ILE A 1   2 ?  -1.359   1.566  -9.963 1.000 86.210 ? 2   ILE A CD1 1 
ATOM 18   N N   ? VAL A 1   3 ?   0.060   4.418 -14.092 1.000 90.430 ? 3   VAL A N   1 
ATOM 19   C CA  ? VAL A 1   3 ?   0.510   4.699 -15.451 1.000 90.430 ? 3   VAL A CA  1 
ATOM 20   C C   ? VAL A 1   3 ?   0.923   3.399 -16.138 1.000 90.430 ? 3   VAL A C   1 
ATOM 21   C CB  ? VAL A 1   3 ?   1.683   5.704 -15.465 1.000 90.430 ? 3   VAL A CB  1 
ATOM 22   O O   ? VAL A 1   3 ?   1.675   2.602 -15.572 1.000 90.430 ? 3   VAL A O   1 
ATOM 23   C CG1 ? VAL A 1   3 ?   2.156   5.963 -16.894 1.000 90.430 ? 3   VAL A CG1 1 
ATOM 24   C CG2 ? VAL A 1   3 ?   1.272   7.012 -14.790 1.000 90.430 ? 3   VAL A CG2 1 
ATOM 25   N N   ? GLY A 1   4 ?   0.331   3.278 -17.415 1.000 90.690 ? 4   GLY A N   1 
ATOM 26   C CA  ? GLY A 1   4 ?   0.684   2.080 -18.161 1.000 90.690 ? 4   GLY A CA  1 
ATOM 27   C C   ? GLY A 1   4 ?  -0.021   0.834 -17.658 1.000 90.690 ? 4   GLY A C   1 
ATOM 28   O O   ? GLY A 1   4 ?   0.416  -0.286 -17.931 1.000 90.690 ? 4   GLY A O   1 
ATOM 29   N N   ? GLY A 1   5 ?  -1.165   1.044 -16.786 1.000 93.770 ? 5   GLY A N   1 
ATOM 30   C CA  ? GLY A 1   5 ?  -1.956  -0.057 -16.259 1.000 93.770 ? 5   GLY A CA  1 
ATOM 31   C C   ? GLY A 1   5 ?  -3.217  -0.324 -17.059 1.000 93.770 ? 5   GLY A C   1 
ATOM 32   O O   ? GLY A 1   5 ?  -3.312   0.066 -18.225 1.000 93.770 ? 5   GLY A O   1 
ATOM 33   N N   ? TYR A 1   6 ?  -4.110  -1.083 -16.485 1.000 95.680 ? 6   TYR A N   1 
ATOM 34   C CA  ? TYR A 1   6 ?  -5.387  -1.458 -17.081 1.000 95.680 ? 6   TYR A CA  1 
ATOM 35   C C   ? TYR A 1   6 ?  -6.512  -1.381 -16.055 1.000 95.680 ? 6   TYR A C   1 
ATOM 36   C CB  ? TYR A 1   6 ?  -5.312  -2.871 -17.668 1.000 95.680 ? 6   TYR A CB  1 
ATOM 37   O O   ? TYR A 1   6 ?  -6.258  -1.291 -14.852 1.000 95.680 ? 6   TYR A O   1 
ATOM 38   C CG  ? TYR A 1   6 ?  -4.994  -3.936 -16.647 1.000 95.680 ? 6   TYR A CG  1 
ATOM 39   C CD1 ? TYR A 1   6 ?  -3.676  -4.231 -16.306 1.000 95.680 ? 6   TYR A CD1 1 
ATOM 40   C CD2 ? TYR A 1   6 ?  -6.010  -4.651 -16.022 1.000 95.680 ? 6   TYR A CD2 1 
ATOM 41   C CE1 ? TYR A 1   6 ?  -3.378  -5.213 -15.367 1.000 95.680 ? 6   TYR A CE1 1 
ATOM 42   C CE2 ? TYR A 1   6 ?  -5.724  -5.636 -15.082 1.000 95.680 ? 6   TYR A CE2 1 
ATOM 43   O OH  ? TYR A 1   6 ?  -4.117  -6.882 -13.831 1.000 95.680 ? 6   TYR A OH  1 
ATOM 44   C CZ  ? TYR A 1   6 ?  -4.407  -5.908 -14.761 1.000 95.680 ? 6   TYR A CZ  1 
ATOM 45   N N   ? THR A 1   7 ?  -7.770  -1.219 -16.582 1.000 96.370 ? 7   THR A N   1 
ATOM 46   C CA  ? THR A 1   7 ?  -8.914  -1.315 -15.682 1.000 96.370 ? 7   THR A CA  1 
ATOM 47   C C   ? THR A 1   7 ?  -9.006  -2.711 -15.072 1.000 96.370 ? 7   THR A C   1 
ATOM 48   C CB  ? THR A 1   7 ? -10.228  -0.983 -16.412 1.000 96.370 ? 7   THR A CB  1 
ATOM 49   O O   ? THR A 1   7 ?  -9.033  -3.709 -15.794 1.000 96.370 ? 7   THR A O   1 
ATOM 50   C CG2 ? THR A 1   7 ? -11.421  -1.080 -15.466 1.000 96.370 ? 7   THR A CG2 1 
ATOM 51   O OG1 ? THR A 1   7 ? -10.155   0.349 -16.935 1.000 96.370 ? 7   THR A OG1 1 
ATOM 52   N N   ? CYS A 1   8 ?  -9.008  -2.775 -13.744 1.000 95.810 ? 8   CYS A N   1 
ATOM 53   C CA  ? CYS A 1   8 ?  -9.116  -4.046 -13.036 1.000 95.810 ? 8   CYS A CA  1 
ATOM 54   C C   ? CYS A 1   8 ? -10.468  -4.700 -13.292 1.000 95.810 ? 8   CYS A C   1 
ATOM 55   C CB  ? CYS A 1   8 ?  -8.913  -3.843 -11.535 1.000 95.810 ? 8   CYS A CB  1 
ATOM 56   O O   ? CYS A 1   8 ? -11.465  -4.009 -13.511 1.000 95.810 ? 8   CYS A O   1 
ATOM 57   S SG  ? CYS A 1   8 ?  -7.274  -3.222 -11.099 1.000 95.810 ? 8   CYS A SG  1 
ATOM 58   N N   ? GLY A 1   9 ? -10.445  -6.029 -13.354 1.000 95.140 ? 9   GLY A N   1 
ATOM 59   C CA  ? GLY A 1   9 ? -11.722  -6.722 -13.407 1.000 95.140 ? 9   GLY A CA  1 
ATOM 60   C C   ? GLY A 1   9 ? -12.573  -6.501 -12.171 1.000 95.140 ? 9   GLY A C   1 
ATOM 61   O O   ? GLY A 1   9 ? -12.045  -6.319 -11.072 1.000 95.140 ? 9   GLY A O   1 
ATOM 62   N N   ? ARG A 1  10 ? -13.873  -6.474 -12.362 1.000 94.060 ? 10  ARG A N   1 
ATOM 63   C CA  ? ARG A 1  10 ? -14.785  -6.342 -11.231 1.000 94.060 ? 10  ARG A CA  1 
ATOM 64   C C   ? ARG A 1  10 ? -14.480  -7.381 -10.158 1.000 94.060 ? 10  ARG A C   1 
ATOM 65   C CB  ? ARG A 1  10 ? -16.238  -6.478 -11.693 1.000 94.060 ? 10  ARG A CB  1 
ATOM 66   O O   ? ARG A 1  10 ? -14.243  -8.551 -10.467 1.000 94.060 ? 10  ARG A O   1 
ATOM 67   C CG  ? ARG A 1  10 ? -17.258  -6.051 -10.650 1.000 94.060 ? 10  ARG A CG  1 
ATOM 68   C CD  ? ARG A 1  10 ? -18.679  -6.118 -11.191 1.000 94.060 ? 10  ARG A CD  1 
ATOM 69   N NE  ? ARG A 1  10 ? -18.988  -4.971 -12.040 1.000 94.060 ? 10  ARG A NE  1 
ATOM 70   N NH1 ? ARG A 1  10 ? -20.802  -4.273 -10.791 1.000 94.060 ? 10  ARG A NH1 1 
ATOM 71   N NH2 ? ARG A 1  10 ? -20.179  -3.110 -12.666 1.000 94.060 ? 10  ARG A NH2 1 
ATOM 72   C CZ  ? ARG A 1  10 ? -19.989  -4.120 -11.830 1.000 94.060 ? 10  ARG A CZ  1 
ATOM 73   N N   ? ASN A 1  11 ? -14.345  -6.965  -8.862 1.000 94.590 ? 11  ASN A N   1 
ATOM 74   C CA  ? ASN A 1  11 ? -14.152  -7.798  -7.679 1.000 94.590 ? 11  ASN A CA  1 
ATOM 75   C C   ? ASN A 1  11 ? -12.796  -8.497  -7.700 1.000 94.590 ? 11  ASN A C   1 
ATOM 76   C CB  ? ASN A 1  11 ? -15.278  -8.827  -7.558 1.000 94.590 ? 11  ASN A CB  1 
ATOM 77   O O   ? ASN A 1  11 ? -12.570  -9.447  -6.949 1.000 94.590 ? 11  ASN A O   1 
ATOM 78   C CG  ? ASN A 1  11 ? -16.640  -8.185  -7.381 1.000 94.590 ? 11  ASN A CG  1 
ATOM 79   N ND2 ? ASN A 1  11 ? -17.658  -8.774  -7.996 1.000 94.590 ? 11  ASN A ND2 1 
ATOM 80   O OD1 ? ASN A 1  11 ? -16.775  -7.166  -6.698 1.000 94.590 ? 11  ASN A OD1 1 
ATOM 81   N N   ? SER A 1  12 ? -11.896  -8.135  -8.566 1.000 95.550 ? 12  SER A N   1 
ATOM 82   C CA  ? SER A 1  12 ? -10.581  -8.750  -8.710 1.000 95.550 ? 12  SER A CA  1 
ATOM 83   C C   ? SER A 1  12 ?  -9.639  -8.308  -7.595 1.000 95.550 ? 12  SER A C   1 
ATOM 84   C CB  ? SER A 1  12 ?  -9.973  -8.402 -10.070 1.000 95.550 ? 12  SER A CB  1 
ATOM 85   O O   ? SER A 1  12 ?  -8.630  -8.966  -7.330 1.000 95.550 ? 12  SER A O   1 
ATOM 86   O OG  ? SER A 1  12 ?  -9.793  -7.002 -10.197 1.000 95.550 ? 12  SER A OG  1 
ATOM 87   N N   ? VAL A 1  13 ?  -9.934  -7.264  -6.883 1.000 97.050 ? 13  VAL A N   1 
ATOM 88   C CA  ? VAL A 1  13 ?  -9.132  -6.735  -5.785 1.000 97.050 ? 13  VAL A CA  1 
ATOM 89   C C   ? VAL A 1  13 ? -10.042  -6.341  -4.624 1.000 97.050 ? 13  VAL A C   1 
ATOM 90   C CB  ? VAL A 1  13 ?  -8.284  -5.524  -6.232 1.000 97.050 ? 13  VAL A CB  1 
ATOM 91   O O   ? VAL A 1  13 ? -10.190  -5.155  -4.318 1.000 97.050 ? 13  VAL A O   1 
ATOM 92   C CG1 ? VAL A 1  13 ?  -7.200  -5.213  -5.202 1.000 97.050 ? 13  VAL A CG1 1 
ATOM 93   C CG2 ? VAL A 1  13 ?  -7.663  -5.785  -7.603 1.000 97.050 ? 13  VAL A CG2 1 
ATOM 94   N N   ? PRO A 1  14 ? -10.661  -7.327  -3.935 1.000 97.380 ? 14  PRO A N   1 
ATOM 95   C CA  ? PRO A 1  14 ? -11.707  -7.071  -2.943 1.000 97.380 ? 14  PRO A CA  1 
ATOM 96   C C   ? PRO A 1  14 ? -11.153  -6.529  -1.627 1.000 97.380 ? 14  PRO A C   1 
ATOM 97   C CB  ? PRO A 1  14 ? -12.346  -8.447  -2.741 1.000 97.380 ? 14  PRO A CB  1 
ATOM 98   O O   ? PRO A 1  14 ? -11.916  -6.061  -0.778 1.000 97.380 ? 14  PRO A O   1 
ATOM 99   C CG  ? PRO A 1  14 ? -11.261  -9.423  -3.064 1.000 97.380 ? 14  PRO A CG  1 
ATOM 100  C CD  ? PRO A 1  14 ? -10.437  -8.865  -4.189 1.000 97.380 ? 14  PRO A CD  1 
ATOM 101  N N   ? TYR A 1  15 ?  -9.759  -6.474  -1.523 1.000 98.190 ? 15  TYR A N   1 
ATOM 102  C CA  ? TYR A 1  15 ?  -9.108  -5.943  -0.330 1.000 98.190 ? 15  TYR A CA  1 
ATOM 103  C C   ? TYR A 1  15 ?  -8.788  -4.462  -0.498 1.000 98.190 ? 15  TYR A C   1 
ATOM 104  C CB  ? TYR A 1  15 ?  -7.826  -6.722  -0.025 1.000 98.190 ? 15  TYR A CB  1 
ATOM 105  O O   ? TYR A 1  15 ?  -8.342  -3.806   0.446 1.000 98.190 ? 15  TYR A O   1 
ATOM 106  C CG  ? TYR A 1  15 ?  -6.940  -6.930  -1.229 1.000 98.190 ? 15  TYR A CG  1 
ATOM 107  C CD1 ? TYR A 1  15 ?  -6.906  -8.156  -1.890 1.000 98.190 ? 15  TYR A CD1 1 
ATOM 108  C CD2 ? TYR A 1  15 ?  -6.135  -5.902  -1.707 1.000 98.190 ? 15  TYR A CD2 1 
ATOM 109  C CE1 ? TYR A 1  15 ?  -6.090  -8.352  -2.999 1.000 98.190 ? 15  TYR A CE1 1 
ATOM 110  C CE2 ? TYR A 1  15 ?  -5.315  -6.087  -2.816 1.000 98.190 ? 15  TYR A CE2 1 
ATOM 111  O OH  ? TYR A 1  15 ?  -4.489  -7.503  -4.551 1.000 98.190 ? 15  TYR A OH  1 
ATOM 112  C CZ  ? TYR A 1  15 ?  -5.299  -7.314  -3.454 1.000 98.190 ? 15  TYR A CZ  1 
ATOM 113  N N   ? GLN A 1  16 ?  -8.863  -3.914  -1.719 1.000 97.810 ? 16  GLN A N   1 
ATOM 114  C CA  ? GLN A 1  16 ?  -8.565  -2.514  -2.001 1.000 97.810 ? 16  GLN A CA  1 
ATOM 115  C C   ? GLN A 1  16 ?  -9.553  -1.588  -1.297 1.000 97.810 ? 16  GLN A C   1 
ATOM 116  C CB  ? GLN A 1  16 ?  -8.584  -2.254  -3.508 1.000 97.810 ? 16  GLN A CB  1 
ATOM 117  O O   ? GLN A 1  16 ? -10.767  -1.746  -1.437 1.000 97.810 ? 16  GLN A O   1 
ATOM 118  C CG  ? GLN A 1  16 ?  -8.314  -0.804  -3.885 1.000 97.810 ? 16  GLN A CG  1 
ATOM 119  C CD  ? GLN A 1  16 ?  -6.877  -0.389  -3.634 1.000 97.810 ? 16  GLN A CD  1 
ATOM 120  N NE2 ? GLN A 1  16 ?  -6.547   0.850  -3.983 1.000 97.810 ? 16  GLN A NE2 1 
ATOM 121  O OE1 ? GLN A 1  16 ?  -6.069  -1.176  -3.130 1.000 97.810 ? 16  GLN A OE1 1 
ATOM 122  N N   ? ALA A 1  17 ?  -9.016  -0.640  -0.562 1.000 97.800 ? 17  ALA A N   1 
ATOM 123  C CA  ? ALA A 1  17 ?  -9.817   0.331   0.179 1.000 97.800 ? 17  ALA A CA  1 
ATOM 124  C C   ? ALA A 1  17 ?  -9.568   1.748  -0.330 1.000 97.800 ? 17  ALA A C   1 
ATOM 125  C CB  ? ALA A 1  17 ?  -9.511   0.244   1.672 1.000 97.800 ? 17  ALA A CB  1 
ATOM 126  O O   ? ALA A 1  17 ?  -8.440   2.099  -0.685 1.000 97.800 ? 17  ALA A O   1 
ATOM 127  N N   ? SER A 1  18 ? -10.674   2.477  -0.401 1.000 97.260 ? 18  SER A N   1 
ATOM 128  C CA  ? SER A 1  18 ? -10.588   3.908  -0.670 1.000 97.260 ? 18  SER A CA  1 
ATOM 129  C C   ? SER A 1  18 ? -10.670   4.719   0.619 1.000 97.260 ? 18  SER A C   1 
ATOM 130  C CB  ? SER A 1  18 ? -11.699   4.342  -1.627 1.000 97.260 ? 18  SER A CB  1 
ATOM 131  O O   ? SER A 1  18 ? -11.676   4.664   1.330 1.000 97.260 ? 18  SER A O   1 
ATOM 132  O OG  ? SER A 1  18 ? -11.663   5.743  -1.838 1.000 97.260 ? 18  SER A OG  1 
ATOM 133  N N   ? ILE A 1  19 ?  -9.573   5.425   0.954 1.000 97.100 ? 19  ILE A N   1 
ATOM 134  C CA  ? ILE A 1  19 ?  -9.554   6.319   2.106 1.000 97.100 ? 19  ILE A CA  1 
ATOM 135  C C   ? ILE A 1  19 ? -10.085   7.693   1.702 1.000 97.100 ? 19  ILE A C   1 
ATOM 136  C CB  ? ILE A 1  19 ?  -8.133   6.447   2.699 1.000 97.100 ? 19  ILE A CB  1 
ATOM 137  O O   ? ILE A 1  19 ?  -9.587   8.303   0.754 1.000 97.100 ? 19  ILE A O   1 
ATOM 138  C CG1 ? ILE A 1  19 ?  -7.593   5.067   3.093 1.000 97.100 ? 19  ILE A CG1 1 
ATOM 139  C CG2 ? ILE A 1  19 ?  -8.132   7.398   3.899 1.000 97.100 ? 19  ILE A CG2 1 
ATOM 140  C CD1 ? ILE A 1  19 ?  -6.118   5.065   3.470 1.000 97.100 ? 19  ILE A CD1 1 
ATOM 141  N N   ? HIS A 1  20 ? -11.141   8.181   2.485 1.000 92.990 ? 20  HIS A N   1 
ATOM 142  C CA  ? HIS A 1  20 ? -11.814   9.392   2.029 1.000 92.990 ? 20  HIS A CA  1 
ATOM 143  C C   ? HIS A 1  20 ? -11.975  10.394   3.167 1.000 92.990 ? 20  HIS A C   1 
ATOM 144  C CB  ? HIS A 1  20 ? -13.180   9.052   1.432 1.000 92.990 ? 20  HIS A CB  1 
ATOM 145  O O   ? HIS A 1  20 ? -12.006  10.010   4.339 1.000 92.990 ? 20  HIS A O   1 
ATOM 146  C CG  ? HIS A 1  20 ? -13.250   7.684   0.831 1.000 92.990 ? 20  HIS A CG  1 
ATOM 147  C CD2 ? HIS A 1  20 ? -12.458   6.598   1.000 1.000 92.990 ? 20  HIS A CD2 1 
ATOM 148  N ND1 ? HIS A 1  20 ? -14.228   7.314  -0.066 1.000 92.990 ? 20  HIS A ND1 1 
ATOM 149  C CE1 ? HIS A 1  20 ? -14.035   6.055  -0.424 1.000 92.990 ? 20  HIS A CE1 1 
ATOM 150  N NE2 ? HIS A 1  20 ? -12.967   5.598   0.208 1.000 92.990 ? 20  HIS A NE2 1 
ATOM 151  N N   ? ILE A 1  21 ? -12.127  11.699   2.755 1.000 93.760 ? 21  ILE A N   1 
ATOM 152  C CA  ? ILE A 1  21 ? -12.614  12.810   3.565 1.000 93.760 ? 21  ILE A CA  1 
ATOM 153  C C   ? ILE A 1  21 ? -13.729  13.541   2.821 1.000 93.760 ? 21  ILE A C   1 
ATOM 154  C CB  ? ILE A 1  21 ? -11.475  13.791   3.922 1.000 93.760 ? 21  ILE A CB  1 
ATOM 155  O O   ? ILE A 1  21 ? -13.831  14.768   2.893 1.000 93.760 ? 21  ILE A O   1 
ATOM 156  C CG1 ? ILE A 1  21 ? -10.783  14.292   2.649 1.000 93.760 ? 21  ILE A CG1 1 
ATOM 157  C CG2 ? ILE A 1  21 ? -10.469  13.129   4.868 1.000 93.760 ? 21  ILE A CG2 1 
ATOM 158  C CD1 ? ILE A 1  21 ?  -9.849  15.473   2.876 1.000 93.760 ? 21  ILE A CD1 1 
ATOM 159  N N   ? GLY A 1  22 ? -14.606  12.809   2.229 1.000 89.020 ? 22  GLY A N   1 
ATOM 160  C CA  ? GLY A 1  22 ? -15.602  13.370   1.329 1.000 89.020 ? 22  GLY A CA  1 
ATOM 161  C C   ? GLY A 1  22 ? -15.329  13.062  -0.130 1.000 89.020 ? 22  GLY A C   1 
ATOM 162  O O   ? GLY A 1  22 ? -16.244  13.079  -0.956 1.000 89.020 ? 22  GLY A O   1 
ATOM 163  N N   ? TYR A 1  23 ? -14.124  12.868  -0.420 1.000 91.120 ? 23  TYR A N   1 
ATOM 164  C CA  ? TYR A 1  23 ? -13.627  12.384  -1.703 1.000 91.120 ? 23  TYR A CA  1 
ATOM 165  C C   ? TYR A 1  23 ? -12.394  11.509  -1.515 1.000 91.120 ? 23  TYR A C   1 
ATOM 166  C CB  ? TYR A 1  23 ? -13.297  13.558  -2.629 1.000 91.120 ? 23  TYR A CB  1 
ATOM 167  O O   ? TYR A 1  23 ? -11.781  11.511  -0.445 1.000 91.120 ? 23  TYR A O   1 
ATOM 168  C CG  ? TYR A 1  23 ? -12.241  14.487  -2.080 1.000 91.120 ? 23  TYR A CG  1 
ATOM 169  C CD1 ? TYR A 1  23 ? -12.587  15.563  -1.266 1.000 91.120 ? 23  TYR A CD1 1 
ATOM 170  C CD2 ? TYR A 1  23 ? -10.896  14.291  -2.375 1.000 91.120 ? 23  TYR A CD2 1 
ATOM 171  C CE1 ? TYR A 1  23 ? -11.618  16.422  -0.759 1.000 91.120 ? 23  TYR A CE1 1 
ATOM 172  C CE2 ? TYR A 1  23 ?  -9.919  15.144  -1.873 1.000 91.120 ? 23  TYR A CE2 1 
ATOM 173  O OH  ? TYR A 1  23 ?  -9.325  17.052  -0.568 1.000 91.120 ? 23  TYR A OH  1 
ATOM 174  C CZ  ? TYR A 1  23 ? -10.289  16.204  -1.067 1.000 91.120 ? 23  TYR A CZ  1 
ATOM 175  N N   ? HIS A 1  24 ? -12.029  10.742  -2.483 1.000 93.700 ? 24  HIS A N   1 
ATOM 176  C CA  ? HIS A 1  24 ? -10.886   9.838  -2.433 1.000 93.700 ? 24  HIS A CA  1 
ATOM 177  C C   ? HIS A 1  24 ?  -9.582  10.608  -2.257 1.000 93.700 ? 24  HIS A C   1 
ATOM 178  C CB  ? HIS A 1  24 ? -10.824   8.982  -3.700 1.000 93.700 ? 24  HIS A CB  1 
ATOM 179  O O   ? HIS A 1  24 ?  -9.302  11.544  -3.010 1.000 93.700 ? 24  HIS A O   1 
ATOM 180  C CG  ? HIS A 1  24 ?  -9.612   8.109  -3.775 1.000 93.700 ? 24  HIS A CG  1 
ATOM 181  C CD2 ? HIS A 1  24 ?  -8.416   8.298  -4.380 1.000 93.700 ? 24  HIS A CD2 1 
ATOM 182  N ND1 ? HIS A 1  24 ?  -9.551   6.868  -3.178 1.000 93.700 ? 24  HIS A ND1 1 
ATOM 183  C CE1 ? HIS A 1  24 ?  -8.365   6.331  -3.413 1.000 93.700 ? 24  HIS A CE1 1 
ATOM 184  N NE2 ? HIS A 1  24 ?  -7.658   7.178  -4.140 1.000 93.700 ? 24  HIS A NE2 1 
ATOM 185  N N   ? ILE A 1  25 ?  -8.754  10.187  -1.260 1.000 94.780 ? 25  ILE A N   1 
ATOM 186  C CA  ? ILE A 1  25 ?  -7.484  10.880  -1.075 1.000 94.780 ? 25  ILE A CA  1 
ATOM 187  C C   ? ILE A 1  25 ?  -6.336   9.874  -1.111 1.000 94.780 ? 25  ILE A C   1 
ATOM 188  C CB  ? ILE A 1  25 ?  -7.461  11.672   0.252 1.000 94.780 ? 25  ILE A CB  1 
ATOM 189  O O   ? ILE A 1  25 ?  -5.208  10.222  -1.469 1.000 94.780 ? 25  ILE A O   1 
ATOM 190  C CG1 ? ILE A 1  25 ?  -7.672  10.729   1.441 1.000 94.780 ? 25  ILE A CG1 1 
ATOM 191  C CG2 ? ILE A 1  25 ?  -8.517  12.781   0.237 1.000 94.780 ? 25  ILE A CG2 1 
ATOM 192  C CD1 ? ILE A 1  25 ?  -7.341  11.350   2.791 1.000 94.780 ? 25  ILE A CD1 1 
ATOM 193  N N   ? CYS A 1  26 ?  -6.559   8.659  -0.651 1.000 96.580 ? 26  CYS A N   1 
ATOM 194  C CA  ? CYS A 1  26 ?  -5.556   7.601  -0.636 1.000 96.580 ? 26  CYS A CA  1 
ATOM 195  C C   ? CYS A 1  26 ?  -6.209   6.228  -0.740 1.000 96.580 ? 26  CYS A C   1 
ATOM 196  C CB  ? CYS A 1  26 ?  -4.713   7.679   0.637 1.000 96.580 ? 26  CYS A CB  1 
ATOM 197  O O   ? CYS A 1  26 ?  -7.428   6.105  -0.608 1.000 96.580 ? 26  CYS A O   1 
ATOM 198  S SG  ? CYS A 1  26 ?  -3.483   9.001   0.616 1.000 96.580 ? 26  CYS A SG  1 
ATOM 199  N N   ? GLY A 1  27 ?  -5.362   5.322  -0.992 1.000 97.360 ? 27  GLY A N   1 
ATOM 200  C CA  ? GLY A 1  27 ?  -5.794   3.934  -0.943 1.000 97.360 ? 27  GLY A CA  1 
ATOM 201  C C   ? GLY A 1  27 ?  -5.428   3.241   0.356 1.000 97.360 ? 27  GLY A C   1 
ATOM 202  O O   ? GLY A 1  27 ?  -4.853   3.858   1.255 1.000 97.360 ? 27  GLY A O   1 
ATOM 203  N N   ? GLY A 1  28 ?  -5.790   2.003   0.528 1.000 98.090 ? 28  GLY A N   1 
ATOM 204  C CA  ? GLY A 1  28 ?  -5.482   1.119   1.640 1.000 98.090 ? 28  GLY A CA  1 
ATOM 205  C C   ? GLY A 1  28 ?  -5.795  -0.337   1.349 1.000 98.090 ? 28  GLY A C   1 
ATOM 206  O O   ? GLY A 1  28 ?  -6.247  -0.673   0.253 1.000 98.090 ? 28  GLY A O   1 
ATOM 207  N N   ? SER A 1  29 ?  -5.420  -1.163   2.375 1.000 98.510 ? 29  SER A N   1 
ATOM 208  C CA  ? SER A 1  29 ?  -5.690  -2.594   2.278 1.000 98.510 ? 29  SER A CA  1 
ATOM 209  C C   ? SER A 1  29 ?  -6.373  -3.114   3.539 1.000 98.510 ? 29  SER A C   1 
ATOM 210  C CB  ? SER A 1  29 ?  -4.394  -3.369   2.034 1.000 98.510 ? 29  SER A CB  1 
ATOM 211  O O   ? SER A 1  29 ?  -5.897  -2.879   4.651 1.000 98.510 ? 29  SER A O   1 
ATOM 212  O OG  ? SER A 1  29 ?  -3.707  -2.857   0.905 1.000 98.510 ? 29  SER A OG  1 
ATOM 213  N N   ? LEU A 1  30 ?  -7.536  -3.724   3.292 1.000 98.670 ? 30  LEU A N   1 
ATOM 214  C CA  ? LEU A 1  30 ?  -8.207  -4.393   4.400 1.000 98.670 ? 30  LEU A CA  1 
ATOM 215  C C   ? LEU A 1  30 ?  -7.459  -5.659   4.804 1.000 98.670 ? 30  LEU A C   1 
ATOM 216  C CB  ? LEU A 1  30 ?  -9.651  -4.737   4.024 1.000 98.670 ? 30  LEU A CB  1 
ATOM 217  O O   ? LEU A 1  30 ?  -7.353  -6.601   4.015 1.000 98.670 ? 30  LEU A O   1 
ATOM 218  C CG  ? LEU A 1  30 ? -10.531  -5.287   5.147 1.000 98.670 ? 30  LEU A CG  1 
ATOM 219  C CD1 ? LEU A 1  30 ? -10.730  -4.232   6.231 1.000 98.670 ? 30  LEU A CD1 1 
ATOM 220  C CD2 ? LEU A 1  30 ? -11.874  -5.753   4.595 1.000 98.670 ? 30  LEU A CD2 1 
ATOM 221  N N   ? ILE A 1  31 ?  -6.924  -5.678   6.044 1.000 98.480 ? 31  ILE A N   1 
ATOM 222  C CA  ? ILE A 1  31 ?  -6.063  -6.780   6.459 1.000 98.480 ? 31  ILE A CA  1 
ATOM 223  C C   ? ILE A 1  31 ?  -6.781  -7.630   7.505 1.000 98.480 ? 31  ILE A C   1 
ATOM 224  C CB  ? ILE A 1  31 ?  -4.717  -6.267   7.018 1.000 98.480 ? 31  ILE A CB  1 
ATOM 225  O O   ? ILE A 1  31 ?  -6.447  -8.801   7.698 1.000 98.480 ? 31  ILE A O   1 
ATOM 226  C CG1 ? ILE A 1  31 ?  -4.956  -5.312   8.193 1.000 98.480 ? 31  ILE A CG1 1 
ATOM 227  C CG2 ? ILE A 1  31 ?  -3.900  -5.585   5.916 1.000 98.480 ? 31  ILE A CG2 1 
ATOM 228  C CD1 ? ILE A 1  31 ?  -3.696  -4.963   8.973 1.000 98.480 ? 31  ILE A CD1 1 
ATOM 229  N N   ? LEU A 1  32 ?  -7.794  -7.145   8.226 1.000 98.090 ? 32  LEU A N   1 
ATOM 230  C CA  ? LEU A 1  32 ?  -8.803  -7.731   9.102 1.000 98.090 ? 32  LEU A CA  1 
ATOM 231  C C   ? LEU A 1  32 ? -10.150  -7.039   8.918 1.000 98.090 ? 32  LEU A C   1 
ATOM 232  C CB  ? LEU A 1  32 ?  -8.364  -7.636  10.565 1.000 98.090 ? 32  LEU A CB  1 
ATOM 233  O O   ? LEU A 1  32 ? -10.219  -5.945   8.354 1.000 98.090 ? 32  LEU A O   1 
ATOM 234  C CG  ? LEU A 1  32 ?  -7.082  -8.384  10.938 1.000 98.090 ? 32  LEU A CG  1 
ATOM 235  C CD1 ? LEU A 1  32 ?  -6.622  -7.983  12.335 1.000 98.090 ? 32  LEU A CD1 1 
ATOM 236  C CD2 ? LEU A 1  32 ?  -7.298  -9.891  10.853 1.000 98.090 ? 32  LEU A CD2 1 
ATOM 237  N N   ? ASP A 1  33 ? -11.210  -7.703   9.357 1.000 97.910 ? 33  ASP A N   1 
ATOM 238  C CA  ? ASP A 1  33 ? -12.537  -7.165   9.070 1.000 97.910 ? 33  ASP A CA  1 
ATOM 239  C C   ? ASP A 1  33 ? -12.734  -5.805   9.734 1.000 97.910 ? 33  ASP A C   1 
ATOM 240  C CB  ? ASP A 1  33 ? -13.622  -8.139   9.534 1.000 97.910 ? 33  ASP A CB  1 
ATOM 241  O O   ? ASP A 1  33 ? -13.678  -5.081   9.412 1.000 97.910 ? 33  ASP A O   1 
ATOM 242  C CG  ? ASP A 1  33 ? -13.527  -8.472  11.012 1.000 97.910 ? 33  ASP A CG  1 
ATOM 243  O OD1 ? ASP A 1  33 ? -12.656  -7.909  11.710 1.000 97.910 ? 33  ASP A OD1 1 
ATOM 244  O OD2 ? ASP A 1  33 ? -14.328  -9.308  11.483 1.000 97.910 ? 33  ASP A OD2 1 
ATOM 245  N N   ? GLN A 1  34 ? -11.716  -5.373  10.571 1.000 98.140 ? 34  GLN A N   1 
ATOM 246  C CA  ? GLN A 1  34 ? -11.846  -4.080  11.235 1.000 98.140 ? 34  GLN A CA  1 
ATOM 247  C C   ? GLN A 1  34 ? -10.573  -3.252  11.081 1.000 98.140 ? 34  GLN A C   1 
ATOM 248  C CB  ? GLN A 1  34 ? -12.174  -4.267  12.717 1.000 98.140 ? 34  GLN A CB  1 
ATOM 249  O O   ? GLN A 1  34 ? -10.394  -2.246  11.771 1.000 98.140 ? 34  GLN A O   1 
ATOM 250  C CG  ? GLN A 1  34 ? -12.917  -3.090  13.336 1.000 98.140 ? 34  GLN A CG  1 
ATOM 251  C CD  ? GLN A 1  34 ? -13.200  -3.287  14.813 1.000 98.140 ? 34  GLN A CD  1 
ATOM 252  N NE2 ? GLN A 1  34 ? -13.069  -2.216  15.590 1.000 98.140 ? 34  GLN A NE2 1 
ATOM 253  O OE1 ? GLN A 1  34 ? -13.534  -4.391  15.254 1.000 98.140 ? 34  GLN A OE1 1 
ATOM 254  N N   ? TRP A 1  35 ?  -9.638  -3.752  10.260 1.000 98.680 ? 35  TRP A N   1 
ATOM 255  C CA  ? TRP A 1  35 ?  -8.363  -3.046  10.183 1.000 98.680 ? 35  TRP A CA  1 
ATOM 256  C C   ? TRP A 1  35 ?  -7.935  -2.850   8.733 1.000 98.680 ? 35  TRP A C   1 
ATOM 257  C CB  ? TRP A 1  35 ?  -7.279  -3.809  10.950 1.000 98.680 ? 35  TRP A CB  1 
ATOM 258  O O   ? TRP A 1  35 ?  -7.980  -3.788   7.934 1.000 98.680 ? 35  TRP A O   1 
ATOM 259  C CG  ? TRP A 1  35 ?  -7.425  -3.741  12.441 1.000 98.680 ? 35  TRP A CG  1 
ATOM 260  C CD1 ? TRP A 1  35 ?  -8.052  -4.647  13.250 1.000 98.680 ? 35  TRP A CD1 1 
ATOM 261  C CD2 ? TRP A 1  35 ?  -6.936  -2.706  13.300 1.000 98.680 ? 35  TRP A CD2 1 
ATOM 262  C CE2 ? TRP A 1  35 ?  -7.303  -3.051  14.619 1.000 98.680 ? 35  TRP A CE2 1 
ATOM 263  C CE3 ? TRP A 1  35 ?  -6.222  -1.520  13.082 1.000 98.680 ? 35  TRP A CE3 1 
ATOM 264  N NE1 ? TRP A 1  35 ?  -7.982  -4.238  14.561 1.000 98.680 ? 35  TRP A NE1 1 
ATOM 265  C CH2 ? TRP A 1  35 ?  -6.281  -1.096  15.476 1.000 98.680 ? 35  TRP A CH2 1 
ATOM 266  C CZ2 ? TRP A 1  35 ?  -6.979  -2.250  15.718 1.000 98.680 ? 35  TRP A CZ2 1 
ATOM 267  C CZ3 ? TRP A 1  35 ?  -5.901  -0.725  14.176 1.000 98.680 ? 35  TRP A CZ3 1 
ATOM 268  N N   ? VAL A 1  36 ?  -7.534  -1.605   8.439 1.000 98.740 ? 36  VAL A N   1 
ATOM 269  C CA  ? VAL A 1  36 ?  -6.995  -1.203   7.144 1.000 98.740 ? 36  VAL A CA  1 
ATOM 270  C C   ? VAL A 1  36 ?  -5.569  -0.685   7.317 1.000 98.740 ? 36  VAL A C   1 
ATOM 271  C CB  ? VAL A 1  36 ?  -7.875  -0.126   6.472 1.000 98.740 ? 36  VAL A CB  1 
ATOM 272  O O   ? VAL A 1  36 ?  -5.275   0.037   8.273 1.000 98.740 ? 36  VAL A O   1 
ATOM 273  C CG1 ? VAL A 1  36 ?  -7.232   0.365   5.176 1.000 98.740 ? 36  VAL A CG1 1 
ATOM 274  C CG2 ? VAL A 1  36 ?  -9.275  -0.674   6.203 1.000 98.740 ? 36  VAL A CG2 1 
ATOM 275  N N   ? VAL A 1  37 ?  -4.730  -1.145   6.456 1.000 98.630 ? 37  VAL A N   1 
ATOM 276  C CA  ? VAL A 1  37 ?  -3.374  -0.606   6.436 1.000 98.630 ? 37  VAL A CA  1 
ATOM 277  C C   ? VAL A 1  37 ?  -3.226   0.377   5.277 1.000 98.630 ? 37  VAL A C   1 
ATOM 278  C CB  ? VAL A 1  37 ?  -2.319  -1.729   6.321 1.000 98.630 ? 37  VAL A CB  1 
ATOM 279  O O   ? VAL A 1  37 ?  -3.716   0.124   4.174 1.000 98.630 ? 37  VAL A O   1 
ATOM 280  C CG1 ? VAL A 1  37 ?  -2.431  -2.440   4.974 1.000 98.630 ? 37  VAL A CG1 1 
ATOM 281  C CG2 ? VAL A 1  37 ?  -0.914  -1.161   6.515 1.000 98.630 ? 37  VAL A CG2 1 
ATOM 282  N N   ? SER A 1  38 ?  -2.559   1.555   5.496 1.000 98.490 ? 38  SER A N   1 
ATOM 283  C CA  ? SER A 1  38 ?  -2.343   2.619   4.521 1.000 98.490 ? 38  SER A CA  1 
ATOM 284  C C   ? SER A 1  38 ?  -1.030   3.349   4.781 1.000 98.490 ? 38  SER A C   1 
ATOM 285  C CB  ? SER A 1  38 ?  -3.504   3.614   4.547 1.000 98.490 ? 38  SER A CB  1 
ATOM 286  O O   ? SER A 1  38 ?  -0.244   2.938   5.637 1.000 98.490 ? 38  SER A O   1 
ATOM 287  O OG  ? SER A 1  38 ?  -3.448   4.481   3.427 1.000 98.490 ? 38  SER A OG  1 
ATOM 288  N N   ? ALA A 1  39 ?  -0.763   4.302   3.968 1.000 98.340 ? 39  ALA A N   1 
ATOM 289  C CA  ? ALA A 1  39 ?   0.448   5.100   4.144 1.000 98.340 ? 39  ALA A CA  1 
ATOM 290  C C   ? ALA A 1  39 ?   0.254   6.161   5.224 1.000 98.340 ? 39  ALA A C   1 
ATOM 291  C CB  ? ALA A 1  39 ?   0.850   5.756   2.825 1.000 98.340 ? 39  ALA A CB  1 
ATOM 292  O O   ? ALA A 1  39 ?  -0.798   6.802   5.291 1.000 98.340 ? 39  ALA A O   1 
ATOM 293  N N   ? ALA A 1  40 ?   1.263   6.363   6.047 1.000 98.270 ? 40  ALA A N   1 
ATOM 294  C CA  ? ALA A 1  40 ?   1.225   7.346   7.127 1.000 98.270 ? 40  ALA A CA  1 
ATOM 295  C C   ? ALA A 1  40 ?   1.108   8.763   6.575 1.000 98.270 ? 40  ALA A C   1 
ATOM 296  C CB  ? ALA A 1  40 ?   2.469   7.221   8.004 1.000 98.270 ? 40  ALA A CB  1 
ATOM 297  O O   ? ALA A 1  40 ?   0.480   9.627   7.193 1.000 98.270 ? 40  ALA A O   1 
ATOM 298  N N   ? HIS A 1  41 ?   1.690   9.005   5.463 1.000 97.160 ? 41  HIS A N   1 
ATOM 299  C CA  ? HIS A 1  41 ?   1.685  10.346   4.889 1.000 97.160 ? 41  HIS A CA  1 
ATOM 300  C C   ? HIS A 1  41 ?   0.300  10.719   4.372 1.000 97.160 ? 41  HIS A C   1 
ATOM 301  C CB  ? HIS A 1  41 ?   2.712  10.450   3.760 1.000 97.160 ? 41  HIS A CB  1 
ATOM 302  O O   ? HIS A 1  41 ?   0.055  11.875   4.018 1.000 97.160 ? 41  HIS A O   1 
ATOM 303  C CG  ? HIS A 1  41 ?   2.274   9.796   2.489 1.000 97.160 ? 41  HIS A CG  1 
ATOM 304  C CD2 ? HIS A 1  41 ?   1.495  10.249   1.478 1.000 97.160 ? 41  HIS A CD2 1 
ATOM 305  N ND1 ? HIS A 1  41 ?   2.643   8.512   2.147 1.000 97.160 ? 41  HIS A ND1 1 
ATOM 306  C CE1 ? HIS A 1  41 ?   2.108   8.204   0.977 1.000 97.160 ? 41  HIS A CE1 1 
ATOM 307  N NE2 ? HIS A 1  41 ?   1.407   9.241   0.550 1.000 97.160 ? 41  HIS A NE2 1 
ATOM 308  N N   ? CYS A 1  42 ?  -0.649   9.780   4.491 1.000 96.860 ? 42  CYS A N   1 
ATOM 309  C CA  ? CYS A 1  42 ?  -2.024  10.009   4.061 1.000 96.860 ? 42  CYS A CA  1 
ATOM 310  C C   ? CYS A 1  42 ?  -2.886  10.491   5.221 1.000 96.860 ? 42  CYS A C   1 
ATOM 311  C CB  ? CYS A 1  42 ?  -2.619   8.732   3.467 1.000 96.860 ? 42  CYS A CB  1 
ATOM 312  O O   ? CYS A 1  42 ?  -4.075  10.762   5.046 1.000 96.860 ? 42  CYS A O   1 
ATOM 313  S SG  ? CYS A 1  42 ?  -1.984   8.327   1.826 1.000 96.860 ? 42  CYS A SG  1 
ATOM 314  N N   ? PHE A 1  43 ?  -2.330  10.640   6.345 1.000 97.090 ? 43  PHE A N   1 
ATOM 315  C CA  ? PHE A 1  43 ?  -3.085  10.943   7.555 1.000 97.090 ? 43  PHE A CA  1 
ATOM 316  C C   ? PHE A 1  43 ?  -3.810  12.277   7.420 1.000 97.090 ? 43  PHE A C   1 
ATOM 317  C CB  ? PHE A 1  43 ?  -2.161  10.969   8.776 1.000 97.090 ? 43  PHE A CB  1 
ATOM 318  O O   ? PHE A 1  43 ?  -3.218  13.272   6.996 1.000 97.090 ? 43  PHE A O   1 
ATOM 319  C CG  ? PHE A 1  43 ?  -2.833  11.442  10.036 1.000 97.090 ? 43  PHE A CG  1 
ATOM 320  C CD1 ? PHE A 1  43 ?  -2.647  12.741  10.494 1.000 97.090 ? 43  PHE A CD1 1 
ATOM 321  C CD2 ? PHE A 1  43 ?  -3.651  10.588  10.764 1.000 97.090 ? 43  PHE A CD2 1 
ATOM 322  C CE1 ? PHE A 1  43 ?  -3.268  13.182  11.661 1.000 97.090 ? 43  PHE A CE1 1 
ATOM 323  C CE2 ? PHE A 1  43 ?  -4.275  11.021  11.930 1.000 97.090 ? 43  PHE A CE2 1 
ATOM 324  C CZ  ? PHE A 1  43 ?  -4.081  12.318  12.377 1.000 97.090 ? 43  PHE A CZ  1 
ATOM 325  N N   ? LYS A 1  44 ?  -5.096  12.224   7.787 1.000 95.540 ? 44  LYS A N   1 
ATOM 326  C CA  ? LYS A 1  44 ?  -5.970  13.381   7.962 1.000 95.540 ? 44  LYS A CA  1 
ATOM 327  C C   ? LYS A 1  44 ?  -6.855  13.220   9.194 1.000 95.540 ? 44  LYS A C   1 
ATOM 328  C CB  ? LYS A 1  44 ?  -6.836  13.593   6.719 1.000 95.540 ? 44  LYS A CB  1 
ATOM 329  O O   ? LYS A 1  44 ?  -7.069  12.102   9.670 1.000 95.540 ? 44  LYS A O   1 
ATOM 330  C CG  ? LYS A 1  44 ?  -6.041  13.748   5.431 1.000 95.540 ? 44  LYS A CG  1 
ATOM 331  C CD  ? LYS A 1  44 ?  -5.338  15.098   5.367 1.000 95.540 ? 44  LYS A CD  1 
ATOM 332  C CE  ? LYS A 1  44 ?  -4.690  15.328   4.009 1.000 95.540 ? 44  LYS A CE  1 
ATOM 333  N NZ  ? LYS A 1  44 ?  -3.927  16.612   3.970 1.000 95.540 ? 44  LYS A NZ  1 
ATOM 334  N N   ? SER A 1  45 ?  -7.342  14.517   9.722 1.000 90.660 ? 45  SER A N   1 
ATOM 335  C CA  ? SER A 1  45 ?  -8.310  14.453  10.812 1.000 90.660 ? 45  SER A CA  1 
ATOM 336  C C   ? SER A 1  45 ?  -9.646  13.896  10.334 1.000 90.660 ? 45  SER A C   1 
ATOM 337  C CB  ? SER A 1  45 ?  -8.516  15.838  11.428 1.000 90.660 ? 45  SER A CB  1 
ATOM 338  O O   ? SER A 1  45 ? -10.094  14.208   9.228 1.000 90.660 ? 45  SER A O   1 
ATOM 339  O OG  ? SER A 1  45 ?  -9.091  16.727  10.486 1.000 90.660 ? 45  SER A OG  1 
ATOM 340  N N   ? GLN A 1  46 ? -10.105  12.672  10.933 1.000 89.860 ? 46  GLN A N   1 
ATOM 341  C CA  ? GLN A 1  46 ? -11.374  12.028  10.611 1.000 89.860 ? 46  GLN A CA  1 
ATOM 342  C C   ? GLN A 1  46 ? -11.332  11.392   9.224 1.000 89.860 ? 46  GLN A C   1 
ATOM 343  C CB  ? GLN A 1  46 ? -12.523  13.033  10.694 1.000 89.860 ? 46  GLN A CB  1 
ATOM 344  O O   ? GLN A 1  46 ? -11.425  12.091   8.213 1.000 89.860 ? 46  GLN A O   1 
ATOM 345  C CG  ? GLN A 1  46 ? -12.732  13.615  12.085 1.000 89.860 ? 46  GLN A CG  1 
ATOM 346  C CD  ? GLN A 1  46 ? -13.880  14.606  12.141 1.000 89.860 ? 46  GLN A CD  1 
ATOM 347  N NE2 ? GLN A 1  46 ? -14.746  14.455  13.137 1.000 89.860 ? 46  GLN A NE2 1 
ATOM 348  O OE1 ? GLN A 1  46 ? -13.986  15.501  11.296 1.000 89.860 ? 46  GLN A OE1 1 
ATOM 349  N N   ? LEU A 1  47 ? -11.147  10.250   9.036 1.000 96.630 ? 47  LEU A N   1 
ATOM 350  C CA  ? LEU A 1  47 ? -11.085   9.421   7.837 1.000 96.630 ? 47  LEU A CA  1 
ATOM 351  C C   ? LEU A 1  47 ? -12.259   8.448   7.788 1.000 96.630 ? 47  LEU A C   1 
ATOM 352  C CB  ? LEU A 1  47 ?  -9.764   8.649   7.787 1.000 96.630 ? 47  LEU A CB  1 
ATOM 353  O O   ? LEU A 1  47 ? -12.721   7.974   8.828 1.000 96.630 ? 47  LEU A O   1 
ATOM 354  C CG  ? LEU A 1  47 ?  -8.497   9.485   7.603 1.000 96.630 ? 47  LEU A CG  1 
ATOM 355  C CD1 ? LEU A 1  47 ?  -7.262   8.592   7.651 1.000 96.630 ? 47  LEU A CD1 1 
ATOM 356  C CD2 ? LEU A 1  47 ?  -8.553  10.260   6.291 1.000 96.630 ? 47  LEU A CD2 1 
ATOM 357  N N   ? SER A 1  48 ? -12.800   8.209   6.602 1.000 97.420 ? 48  SER A N   1 
ATOM 358  C CA  ? SER A 1  48 ? -13.682   7.084   6.311 1.000 97.420 ? 48  SER A CA  1 
ATOM 359  C C   ? SER A 1  48 ? -13.078   6.166   5.253 1.000 97.420 ? 48  SER A C   1 
ATOM 360  C CB  ? SER A 1  48 ? -15.051   7.581   5.845 1.000 97.420 ? 48  SER A CB  1 
ATOM 361  O O   ? SER A 1  48 ? -12.209   6.584   4.485 1.000 97.420 ? 48  SER A O   1 
ATOM 362  O OG  ? SER A 1  48 ? -15.669   8.369   6.848 1.000 97.420 ? 48  SER A OG  1 
ATOM 363  N N   ? VAL A 1  49 ? -13.500   4.918   5.361 1.000 97.970 ? 49  VAL A N   1 
ATOM 364  C CA  ? VAL A 1  49 ? -12.998   3.916   4.427 1.000 97.970 ? 49  VAL A CA  1 
ATOM 365  C C   ? VAL A 1  49 ? -14.152   3.365   3.592 1.000 97.970 ? 49  VAL A C   1 
ATOM 366  C CB  ? VAL A 1  49 ? -12.276   2.765   5.163 1.000 97.970 ? 49  VAL A CB  1 
ATOM 367  O O   ? VAL A 1  49 ? -15.171   2.935   4.137 1.000 97.970 ? 49  VAL A O   1 
ATOM 368  C CG1 ? VAL A 1  49 ? -11.818   1.694   4.174 1.000 97.970 ? 49  VAL A CG1 1 
ATOM 369  C CG2 ? VAL A 1  49 ? -11.089   3.304   5.959 1.000 97.970 ? 49  VAL A CG2 1 
ATOM 370  N N   ? LYS A 1  50 ? -14.052   3.547   2.294 1.000 97.460 ? 50  LYS A N   1 
ATOM 371  C CA  ? LYS A 1  50 ? -14.995   2.919   1.373 1.000 97.460 ? 50  LYS A CA  1 
ATOM 372  C C   ? LYS A 1  50 ? -14.462   1.582   0.867 1.000 97.460 ? 50  LYS A C   1 
ATOM 373  C CB  ? LYS A 1  50 ? -15.290   3.846   0.193 1.000 97.460 ? 50  LYS A CB  1 
ATOM 374  O O   ? LYS A 1  50 ? -13.376   1.520   0.287 1.000 97.460 ? 50  LYS A O   1 
ATOM 375  C CG  ? LYS A 1  50 ? -16.351   3.316  -0.760 1.000 97.460 ? 50  LYS A CG  1 
ATOM 376  C CD  ? LYS A 1  50 ? -16.706   4.343  -1.828 1.000 97.460 ? 50  LYS A CD  1 
ATOM 377  C CE  ? LYS A 1  50 ? -17.778   3.819  -2.774 1.000 97.460 ? 50  LYS A CE  1 
ATOM 378  N NZ  ? LYS A 1  50 ? -18.178   4.846  -3.782 1.000 97.460 ? 50  LYS A NZ  1 
ATOM 379  N N   ? LEU A 1  51 ? -15.252   0.437   1.083 1.000 97.560 ? 51  LEU A N   1 
ATOM 380  C CA  ? LEU A 1  51 ? -14.927  -0.922   0.664 1.000 97.560 ? 51  LEU A CA  1 
ATOM 381  C C   ? LEU A 1  51 ? -15.923  -1.422  -0.377 1.000 97.560 ? 51  LEU A C   1 
ATOM 382  C CB  ? LEU A 1  51 ? -14.912  -1.866   1.869 1.000 97.560 ? 51  LEU A CB  1 
ATOM 383  O O   ? LEU A 1  51 ? -17.076  -0.987  -0.399 1.000 97.560 ? 51  LEU A O   1 
ATOM 384  C CG  ? LEU A 1  51 ? -13.886  -1.556   2.960 1.000 97.560 ? 51  LEU A CG  1 
ATOM 385  C CD1 ? LEU A 1  51 ? -14.293  -2.216   4.273 1.000 97.560 ? 51  LEU A CD1 1 
ATOM 386  C CD2 ? LEU A 1  51 ? -12.496  -2.016   2.533 1.000 97.560 ? 51  LEU A CD2 1 
ATOM 387  N N   ? GLY A 1  52 ? -15.406  -2.224  -1.356 1.000 96.180 ? 52  GLY A N   1 
ATOM 388  C CA  ? GLY A 1  52 ? -16.307  -2.892  -2.282 1.000 96.180 ? 52  GLY A CA  1 
ATOM 389  C C   ? GLY A 1  52 ? -16.606  -2.071  -3.522 1.000 96.180 ? 52  GLY A C   1 
ATOM 390  O O   ? GLY A 1  52 ? -17.512  -2.403  -4.289 1.000 96.180 ? 52  GLY A O   1 
ATOM 391  N N   ? ALA A 1  53 ? -15.784  -0.959  -3.747 1.000 94.950 ? 53  ALA A N   1 
ATOM 392  C CA  ? ALA A 1  53 ? -16.010  -0.062  -4.877 1.000 94.950 ? 53  ALA A CA  1 
ATOM 393  C C   ? ALA A 1  53 ? -15.228  -0.519  -6.105 1.000 94.950 ? 53  ALA A C   1 
ATOM 394  C CB  ? ALA A 1  53 ? -15.622   1.368  -4.506 1.000 94.950 ? 53  ALA A CB  1 
ATOM 395  O O   ? ALA A 1  53 ? -14.029  -0.793  -6.019 1.000 94.950 ? 53  ALA A O   1 
ATOM 396  N N   ? TYR A 1  54 ? -15.837  -0.769  -7.209 1.000 94.870 ? 54  TYR A N   1 
ATOM 397  C CA  ? TYR A 1  54 ? -15.237  -0.955  -8.526 1.000 94.870 ? 54  TYR A CA  1 
ATOM 398  C C   ? TYR A 1  54 ? -15.197   0.358  -9.298 1.000 94.870 ? 54  TYR A C   1 
ATOM 399  C CB  ? TYR A 1  54 ? -16.011  -2.008  -9.325 1.000 94.870 ? 54  TYR A CB  1 
ATOM 400  O O   ? TYR A 1  54 ? -14.199   0.671  -9.952 1.000 94.870 ? 54  TYR A O   1 
ATOM 401  C CG  ? TYR A 1  54 ? -15.474  -2.228 -10.719 1.000 94.870 ? 54  TYR A CG  1 
ATOM 402  C CD1 ? TYR A 1  54 ? -16.280  -2.026 -11.837 1.000 94.870 ? 54  TYR A CD1 1 
ATOM 403  C CD2 ? TYR A 1  54 ? -14.161  -2.639 -10.920 1.000 94.870 ? 54  TYR A CD2 1 
ATOM 404  C CE1 ? TYR A 1  54 ? -15.791  -2.229 -13.123 1.000 94.870 ? 54  TYR A CE1 1 
ATOM 405  C CE2 ? TYR A 1  54 ? -13.661  -2.845 -12.202 1.000 94.870 ? 54  TYR A CE2 1 
ATOM 406  O OH  ? TYR A 1  54 ? -13.991  -2.840 -14.566 1.000 94.870 ? 54  TYR A OH  1 
ATOM 407  C CZ  ? TYR A 1  54 ? -14.481  -2.637 -13.295 1.000 94.870 ? 54  TYR A CZ  1 
ATOM 408  N N   ? ASN A 1  55 ? -16.271   1.133  -9.259 1.000 94.420 ? 55  ASN A N   1 
ATOM 409  C CA  ? ASN A 1  55 ? -16.415   2.520  -9.689 1.000 94.420 ? 55  ASN A CA  1 
ATOM 410  C C   ? ASN A 1  55 ? -16.592   3.459  -8.500 1.000 94.420 ? 55  ASN A C   1 
ATOM 411  C CB  ? ASN A 1  55 ? -17.592   2.662 -10.657 1.000 94.420 ? 55  ASN A CB  1 
ATOM 412  O O   ? ASN A 1  55 ? -17.628   3.437  -7.833 1.000 94.420 ? 55  ASN A O   1 
ATOM 413  C CG  ? ASN A 1  55 ? -17.682   4.047 -11.266 1.000 94.420 ? 55  ASN A CG  1 
ATOM 414  N ND2 ? ASN A 1  55 ? -18.061   4.113 -12.537 1.000 94.420 ? 55  ASN A ND2 1 
ATOM 415  O OD1 ? ASN A 1  55 ? -17.413   5.050 -10.600 1.000 94.420 ? 55  ASN A OD1 1 
ATOM 416  N N   ? ILE A 1  56 ? -15.603   4.345  -8.365 1.000 91.560 ? 56  ILE A N   1 
ATOM 417  C CA  ? ILE A 1  56 ? -15.537   5.102  -7.120 1.000 91.560 ? 56  ILE A CA  1 
ATOM 418  C C   ? ILE A 1  56 ? -16.532   6.259  -7.166 1.000 91.560 ? 56  ILE A C   1 
ATOM 419  C CB  ? ILE A 1  56 ? -14.110   5.633  -6.856 1.000 91.560 ? 56  ILE A CB  1 
ATOM 420  O O   ? ILE A 1  56 ? -16.906   6.807  -6.126 1.000 91.560 ? 56  ILE A O   1 
ATOM 421  C CG1 ? ILE A 1  56 ? -13.947   6.016  -5.381 1.000 91.560 ? 56  ILE A CG1 1 
ATOM 422  C CG2 ? ILE A 1  56 ? -13.799   6.823  -7.769 1.000 91.560 ? 56  ILE A CG2 1 
ATOM 423  C CD1 ? ILE A 1  56 ? -12.499   6.203  -4.946 1.000 91.560 ? 56  ILE A CD1 1 
ATOM 424  N N   ? ARG A 1  57 ? -17.135   6.607  -8.225 1.000 89.280 ? 57  ARG A N   1 
ATOM 425  C CA  ? ARG A 1  57 ? -18.064   7.722  -8.384 1.000 89.280 ? 57  ARG A CA  1 
ATOM 426  C C   ? ARG A 1  57 ? -19.510   7.236  -8.369 1.000 89.280 ? 57  ARG A C   1 
ATOM 427  C CB  ? ARG A 1  57 ? -17.779   8.480  -9.682 1.000 89.280 ? 57  ARG A CB  1 
ATOM 428  O O   ? ARG A 1  57 ? -20.407   7.954  -7.923 1.000 89.280 ? 57  ARG A O   1 
ATOM 429  C CG  ? ARG A 1  57 ? -18.547   9.785  -9.815 1.000 89.280 ? 57  ARG A CG  1 
ATOM 430  C CD  ? ARG A 1  57 ? -18.134  10.558 -11.059 1.000 89.280 ? 57  ARG A CD  1 
ATOM 431  N NE  ? ARG A 1  57 ? -19.113  11.584 -11.406 1.000 89.280 ? 57  ARG A NE  1 
ATOM 432  N NH1 ? ARG A 1  57 ? -17.606  12.944 -12.508 1.000 89.280 ? 57  ARG A NH1 1 
ATOM 433  N NH2 ? ARG A 1  57 ? -19.808  13.560 -12.348 1.000 89.280 ? 57  ARG A NH2 1 
ATOM 434  C CZ  ? ARG A 1  57 ? -18.840  12.694 -12.087 1.000 89.280 ? 57  ARG A CZ  1 
ATOM 435  N N   ? ASN A 1  58 ? -19.743   5.902  -8.833 1.000 90.460 ? 58  ASN A N   1 
ATOM 436  C CA  ? ASN A 1  58 ? -21.097   5.369  -8.947 1.000 90.460 ? 58  ASN A CA  1 
ATOM 437  C C   ? ASN A 1  58 ? -21.310   4.176  -8.021 1.000 90.460 ? 58  ASN A C   1 
ATOM 438  C CB  ? ASN A 1  58 ? -21.400   4.978 -10.395 1.000 90.460 ? 58  ASN A CB  1 
ATOM 439  O O   ? ASN A 1  58 ? -20.728   3.110  -8.231 1.000 90.460 ? 58  ASN A O   1 
ATOM 440  C CG  ? ASN A 1  58 ? -22.863   4.649 -10.617 1.000 90.460 ? 58  ASN A CG  1 
ATOM 441  N ND2 ? ASN A 1  58 ? -23.168   4.045 -11.759 1.000 90.460 ? 58  ASN A ND2 1 
ATOM 442  O OD1 ? ASN A 1  58 ? -23.712   4.935  -9.769 1.000 90.460 ? 58  ASN A OD1 1 
ATOM 443  N N   ? PRO A 1  59 ? -22.136   4.369  -6.876 1.000 87.180 ? 59  PRO A N   1 
ATOM 444  C CA  ? PRO A 1  59 ? -22.426   3.253  -5.972 1.000 87.180 ? 59  PRO A CA  1 
ATOM 445  C C   ? PRO A 1  59 ? -23.098   2.079  -6.680 1.000 87.180 ? 59  PRO A C   1 
ATOM 446  C CB  ? PRO A 1  59 ? -23.364   3.875  -4.934 1.000 87.180 ? 59  PRO A CB  1 
ATOM 447  O O   ? PRO A 1  59 ? -24.019   2.279  -7.477 1.000 87.180 ? 59  PRO A O   1 
ATOM 448  C CG  ? PRO A 1  59 ? -23.112   5.345  -5.023 1.000 87.180 ? 59  PRO A CG  1 
ATOM 449  C CD  ? PRO A 1  59 ? -22.723   5.678  -6.436 1.000 87.180 ? 59  PRO A CD  1 
ATOM 450  N N   ? GLU A 1  60 ? -22.522   0.860  -6.408 1.000 88.480 ? 60  GLU A N   1 
ATOM 451  C CA  ? GLU A 1  60 ? -22.949  -0.349  -7.107 1.000 88.480 ? 60  GLU A CA  1 
ATOM 452  C C   ? GLU A 1  60 ? -23.774  -1.252  -6.195 1.000 88.480 ? 60  GLU A C   1 
ATOM 453  C CB  ? GLU A 1  60 ? -21.738  -1.113  -7.649 1.000 88.480 ? 60  GLU A CB  1 
ATOM 454  O O   ? GLU A 1  60 ? -24.123  -2.372  -6.573 1.000 88.480 ? 60  GLU A O   1 
ATOM 455  C CG  ? GLU A 1  60 ? -20.952  -0.350  -8.705 1.000 88.480 ? 60  GLU A CG  1 
ATOM 456  C CD  ? GLU A 1  60 ? -19.676  -1.058  -9.131 1.000 88.480 ? 60  GLU A CD  1 
ATOM 457  O OE1 ? GLU A 1  60 ? -19.532  -1.380 -10.332 1.000 88.480 ? 60  GLU A OE1 1 
ATOM 458  O OE2 ? GLU A 1  60 ? -18.813  -1.295  -8.256 1.000 88.480 ? 60  GLU A OE2 1 
ATOM 459  N N   ? GLY A 1  61 ? -24.181  -0.642  -4.873 1.000 89.340 ? 61  GLY A N   1 
ATOM 460  C CA  ? GLY A 1  61 ? -25.171  -1.315  -4.048 1.000 89.340 ? 61  GLY A CA  1 
ATOM 461  C C   ? GLY A 1  61 ? -24.556  -2.230  -3.006 1.000 89.340 ? 61  GLY A C   1 
ATOM 462  O O   ? GLY A 1  61 ? -25.199  -2.565  -2.009 1.000 89.340 ? 61  GLY A O   1 
ATOM 463  N N   ? HIS A 1  62 ? -23.350  -2.610  -3.049 1.000 91.410 ? 62  HIS A N   1 
ATOM 464  C CA  ? HIS A 1  62 ? -22.688  -3.510  -2.111 1.000 91.410 ? 62  HIS A CA  1 
ATOM 465  C C   ? HIS A 1  62 ? -21.553  -2.804  -1.377 1.000 91.410 ? 62  HIS A C   1 
ATOM 466  C CB  ? HIS A 1  62 ? -22.153  -4.744  -2.841 1.000 91.410 ? 62  HIS A CB  1 
ATOM 467  O O   ? HIS A 1  62 ? -20.817  -3.432  -0.613 1.000 91.410 ? 62  HIS A O   1 
ATOM 468  C CG  ? HIS A 1  62 ? -21.318  -4.419  -4.038 1.000 91.410 ? 62  HIS A CG  1 
ATOM 469  C CD2 ? HIS A 1  62 ? -21.555  -4.588  -5.360 1.000 91.410 ? 62  HIS A CD2 1 
ATOM 470  N ND1 ? HIS A 1  62 ? -20.067  -3.848  -3.939 1.000 91.410 ? 62  HIS A ND1 1 
ATOM 471  C CE1 ? HIS A 1  62 ? -19.570  -3.679  -5.153 1.000 91.410 ? 62  HIS A CE1 1 
ATOM 472  N NE2 ? HIS A 1  62 ? -20.453  -4.120  -6.033 1.000 91.410 ? 62  HIS A NE2 1 
ATOM 473  N N   ? GLU A 1  63 ? -21.266  -1.535  -1.651 1.000 94.790 ? 63  GLU A N   1 
ATOM 474  C CA  ? GLU A 1  63 ? -20.195  -0.757  -1.037 1.000 94.790 ? 63  GLU A CA  1 
ATOM 475  C C   ? GLU A 1  63 ? -20.529  -0.404   0.410 1.000 94.790 ? 63  GLU A C   1 
ATOM 476  C CB  ? GLU A 1  63 ? -19.928   0.519  -1.840 1.000 94.790 ? 63  GLU A CB  1 
ATOM 477  O O   ? GLU A 1  63 ? -21.692  -0.168   0.744 1.000 94.790 ? 63  GLU A O   1 
ATOM 478  C CG  ? GLU A 1  63 ? -19.518   0.262  -3.283 1.000 94.790 ? 63  GLU A CG  1 
ATOM 479  C CD  ? GLU A 1  63 ? -20.696   0.230  -4.245 1.000 94.790 ? 63  GLU A CD  1 
ATOM 480  O OE1 ? GLU A 1  63 ? -20.485   0.397  -5.468 1.000 94.790 ? 63  GLU A OE1 1 
ATOM 481  O OE2 ? GLU A 1  63 ? -21.838   0.039  -3.771 1.000 94.790 ? 63  GLU A OE2 1 
ATOM 482  N N   ? GLN A 1  64 ? -19.523  -0.322   1.241 1.000 96.350 ? 64  GLN A N   1 
ATOM 483  C CA  ? GLN A 1  64 ? -19.601   0.083   2.641 1.000 96.350 ? 64  GLN A CA  1 
ATOM 484  C C   ? GLN A 1  64 ? -18.673   1.260   2.926 1.000 96.350 ? 64  GLN A C   1 
ATOM 485  C CB  ? GLN A 1  64 ? -19.256  -1.091   3.559 1.000 96.350 ? 64  GLN A CB  1 
ATOM 486  O O   ? GLN A 1  64 ? -17.525   1.276   2.477 1.000 96.350 ? 64  GLN A O   1 
ATOM 487  C CG  ? GLN A 1  64 ? -19.771  -2.434   3.060 1.000 96.350 ? 64  GLN A CG  1 
ATOM 488  C CD  ? GLN A 1  64 ? -19.337  -3.592   3.939 1.000 96.350 ? 64  GLN A CD  1 
ATOM 489  N NE2 ? GLN A 1  64 ? -18.719  -4.599   3.331 1.000 96.350 ? 64  GLN A NE2 1 
ATOM 490  O OE1 ? GLN A 1  64 ? -19.555  -3.582   5.155 1.000 96.350 ? 64  GLN A OE1 1 
ATOM 491  N N   ? ILE A 1  65 ? -19.309   2.266   3.477 1.000 96.610 ? 65  ILE A N   1 
ATOM 492  C CA  ? ILE A 1  65 ? -18.503   3.379   3.966 1.000 96.610 ? 65  ILE A CA  1 
ATOM 493  C C   ? ILE A 1  65 ? -18.478   3.368   5.492 1.000 96.610 ? 65  ILE A C   1 
ATOM 494  C CB  ? ILE A 1  65 ? -19.038   4.734   3.448 1.000 96.610 ? 65  ILE A CB  1 
ATOM 495  O O   ? ILE A 1  65 ? -19.525   3.468   6.137 1.000 96.610 ? 65  ILE A O   1 
ATOM 496  C CG1 ? ILE A 1  65 ? -19.071   4.745   1.916 1.000 96.610 ? 65  ILE A CG1 1 
ATOM 497  C CG2 ? ILE A 1  65 ? -18.190   5.890   3.987 1.000 96.610 ? 65  ILE A CG2 1 
ATOM 498  C CD1 ? ILE A 1  65 ? -19.703   5.995   1.319 1.000 96.610 ? 65  ILE A CD1 1 
ATOM 499  N N   ? ILE A 1  66 ? -17.282   3.173   6.041 1.000 97.880 ? 66  ILE A N   1 
ATOM 500  C CA  ? ILE A 1  66 ? -17.123   3.027   7.484 1.000 97.880 ? 66  ILE A CA  1 
ATOM 501  C C   ? ILE A 1  66 ? -16.156   4.087   8.006 1.000 97.880 ? 66  ILE A C   1 
ATOM 502  C CB  ? ILE A 1  66 ? -16.622   1.614   7.857 1.000 97.880 ? 66  ILE A CB  1 
ATOM 503  O O   ? ILE A 1  66 ? -15.037   4.218   7.503 1.000 97.880 ? 66  ILE A O   1 
ATOM 504  C CG1 ? ILE A 1  66 ? -17.526   0.545   7.233 1.000 97.880 ? 66  ILE A CG1 1 
ATOM 505  C CG2 ? ILE A 1  66 ? -16.550   1.451   9.378 1.000 97.880 ? 66  ILE A CG2 1 
ATOM 506  C CD1 ? ILE A 1  66 ? -16.987  -0.874   7.363 1.000 97.880 ? 66  ILE A CD1 1 
ATOM 507  N N   ? ARG A 1  67 ? -16.578   4.867   9.078 1.000 97.910 ? 67  ARG A N   1 
ATOM 508  C CA  ? ARG A 1  67 ? -15.703   5.865   9.684 1.000 97.910 ? 67  ARG A CA  1 
ATOM 509  C C   ? ARG A 1  67 ? -14.555   5.201  10.437 1.000 97.910 ? 67  ARG A C   1 
ATOM 510  C CB  ? ARG A 1  67 ? -16.495   6.771  10.629 1.000 97.910 ? 67  ARG A CB  1 
ATOM 511  O O   ? ARG A 1  67 ? -14.688   4.072  10.913 1.000 97.910 ? 67  ARG A O   1 
ATOM 512  C CG  ? ARG A 1  67 ? -17.511   7.657   9.926 1.000 97.910 ? 67  ARG A CG  1 
ATOM 513  C CD  ? ARG A 1  67 ? -18.252   8.554  10.908 1.000 97.910 ? 67  ARG A CD  1 
ATOM 514  N NE  ? ARG A 1  67 ? -19.245   9.386  10.234 1.000 97.910 ? 67  ARG A NE  1 
ATOM 515  N NH1 ? ARG A 1  67 ? -19.973  10.437  12.158 1.000 97.910 ? 67  ARG A NH1 1 
ATOM 516  N NH2 ? ARG A 1  67 ? -20.908  10.967  10.133 1.000 97.910 ? 67  ARG A NH2 1 
ATOM 517  C CZ  ? ARG A 1  67 ? -20.040  10.261  10.843 1.000 97.910 ? 67  ARG A CZ  1 
ATOM 518  N N   ? ALA A 1  68 ? -13.483   6.010  10.489 1.000 98.000 ? 68  ALA A N   1 
ATOM 519  C CA  ? ALA A 1  68 ? -12.362   5.559  11.309 1.000 98.000 ? 68  ALA A CA  1 
ATOM 520  C C   ? ALA A 1  68 ? -12.639   5.789  12.792 1.000 98.000 ? 68  ALA A C   1 
ATOM 521  C CB  ? ALA A 1  68 ? -11.078   6.275  10.894 1.000 98.000 ? 68  ALA A CB  1 
ATOM 522  O O   ? ALA A 1  68 ? -13.067   6.875  13.189 1.000 98.000 ? 68  ALA A O   1 
ATOM 523  N N   ? GLU A 1  69 ? -12.483   4.679  13.549 1.000 97.400 ? 69  GLU A N   1 
ATOM 524  C CA  ? GLU A 1  69 ? -12.548   4.812  15.001 1.000 97.400 ? 69  GLU A CA  1 
ATOM 525  C C   ? GLU A 1  69 ? -11.245   5.374  15.563 1.000 97.400 ? 69  GLU A C   1 
ATOM 526  C CB  ? GLU A 1  69 ? -12.862   3.462  15.651 1.000 97.400 ? 69  GLU A CB  1 
ATOM 527  O O   ? GLU A 1  69 ? -11.263   6.227  16.452 1.000 97.400 ? 69  GLU A O   1 
ATOM 528  C CG  ? GLU A 1  69 ? -12.902   3.506  17.171 1.000 97.400 ? 69  GLU A CG  1 
ATOM 529  C CD  ? GLU A 1  69 ? -13.164   2.148  17.804 1.000 97.400 ? 69  GLU A CD  1 
ATOM 530  O OE1 ? GLU A 1  69 ? -13.253   2.066  19.050 1.000 97.400 ? 69  GLU A OE1 1 
ATOM 531  O OE2 ? GLU A 1  69 ? -13.279   1.158  17.047 1.000 97.400 ? 69  GLU A OE2 1 
ATOM 532  N N   ? LYS A 1  70 ? -10.216   4.819  15.020 1.000 97.230 ? 70  LYS A N   1 
ATOM 533  C CA  ? LYS A 1  70 ?  -8.864   5.166  15.447 1.000 97.230 ? 70  LYS A CA  1 
ATOM 534  C C   ? LYS A 1  70 ?  -7.887   5.113  14.275 1.000 97.230 ? 70  LYS A C   1 
ATOM 535  C CB  ? LYS A 1  70 ?  -8.395   4.230  16.562 1.000 97.230 ? 70  LYS A CB  1 
ATOM 536  O O   ? LYS A 1  70 ?  -7.992   4.240  13.412 1.000 97.230 ? 70  LYS A O   1 
ATOM 537  C CG  ? LYS A 1  70 ?  -7.115   4.680  17.251 1.000 97.230 ? 70  LYS A CG  1 
ATOM 538  C CD  ? LYS A 1  70 ?  -6.789   3.803  18.452 1.000 97.230 ? 70  LYS A CD  1 
ATOM 539  C CE  ? LYS A 1  70 ?  -5.687   4.413  19.309 1.000 97.230 ? 70  LYS A CE  1 
ATOM 540  N NZ  ? LYS A 1  70 ?  -5.423   3.600  20.533 1.000 97.230 ? 70  LYS A NZ  1 
ATOM 541  N N   ? ILE A 1  71 ?  -6.970   6.104  14.249 1.000 98.130 ? 71  ILE A N   1 
ATOM 542  C CA  ? ILE A 1  71 ?  -5.903   6.113  13.254 1.000 98.130 ? 71  ILE A CA  1 
ATOM 543  C C   ? ILE A 1  71 ?  -4.545   6.082  13.952 1.000 98.130 ? 71  ILE A C   1 
ATOM 544  C CB  ? ILE A 1  71 ?  -6.003   7.348  12.330 1.000 98.130 ? 71  ILE A CB  1 
ATOM 545  O O   ? ILE A 1  71 ?  -4.241   6.954  14.770 1.000 98.130 ? 71  ILE A O   1 
ATOM 546  C CG1 ? ILE A 1  71 ?  -7.391   7.422  11.685 1.000 98.130 ? 71  ILE A CG1 1 
ATOM 547  C CG2 ? ILE A 1  71 ?  -4.904   7.315  11.264 1.000 98.130 ? 71  ILE A CG2 1 
ATOM 548  C CD1 ? ILE A 1  71 ?  -7.723   8.781  11.084 1.000 98.130 ? 71  ILE A CD1 1 
ATOM 549  N N   ? ILE A 1  72 ?  -3.753   5.066  13.650 1.000 98.340 ? 72  ILE A N   1 
ATOM 550  C CA  ? ILE A 1  72 ?  -2.477   4.873  14.331 1.000 98.340 ? 72  ILE A CA  1 
ATOM 551  C C   ? ILE A 1  72 ?  -1.334   4.969  13.323 1.000 98.340 ? 72  ILE A C   1 
ATOM 552  C CB  ? ILE A 1  72 ?  -2.429   3.515  15.068 1.000 98.340 ? 72  ILE A CB  1 
ATOM 553  O O   ? ILE A 1  72 ?  -1.190   4.105  12.454 1.000 98.340 ? 72  ILE A O   1 
ATOM 554  C CG1 ? ILE A 1  72 ?  -3.610   3.392  16.038 1.000 98.340 ? 72  ILE A CG1 1 
ATOM 555  C CG2 ? ILE A 1  72 ?  -1.096   3.346  15.802 1.000 98.340 ? 72  ILE A CG2 1 
ATOM 556  C CD1 ? ILE A 1  72 ?  -3.795   1.995  16.613 1.000 98.340 ? 72  ILE A CD1 1 
ATOM 557  N N   ? VAL A 1  73 ?  -0.527   6.119  13.445 1.000 98.320 ? 73  VAL A N   1 
ATOM 558  C CA  ? VAL A 1  73 ?   0.660   6.295  12.615 1.000 98.320 ? 73  VAL A CA  1 
ATOM 559  C C   ? VAL A 1  73 ?   1.856   5.610  13.271 1.000 98.320 ? 73  VAL A C   1 
ATOM 560  C CB  ? VAL A 1  73 ?   0.968   7.790  12.374 1.000 98.320 ? 73  VAL A CB  1 
ATOM 561  O O   ? VAL A 1  73 ?   1.996   5.631  14.496 1.000 98.320 ? 73  VAL A O   1 
ATOM 562  C CG1 ? VAL A 1  73 ?   2.281   7.954  11.610 1.000 98.320 ? 73  VAL A CG1 1 
ATOM 563  C CG2 ? VAL A 1  73 ?  -0.180   8.455  11.617 1.000 98.320 ? 73  VAL A CG2 1 
ATOM 564  N N   ? HIS A 1  74 ?   2.616   4.879  12.364 1.000 98.410 ? 74  HIS A N   1 
ATOM 565  C CA  ? HIS A 1  74 ?   3.811   4.258  12.924 1.000 98.410 ? 74  HIS A CA  1 
ATOM 566  C C   ? HIS A 1  74 ?   4.626   5.262  13.732 1.000 98.410 ? 74  HIS A C   1 
ATOM 567  C CB  ? HIS A 1  74 ?   4.673   3.656  11.812 1.000 98.410 ? 74  HIS A CB  1 
ATOM 568  O O   ? HIS A 1  74 ?   4.874   6.379  13.273 1.000 98.410 ? 74  HIS A O   1 
ATOM 569  C CG  ? HIS A 1  74 ?   5.686   2.673  12.305 1.000 98.410 ? 74  HIS A CG  1 
ATOM 570  C CD2 ? HIS A 1  74 ?   5.727   1.322  12.226 1.000 98.410 ? 74  HIS A CD2 1 
ATOM 571  N ND1 ? HIS A 1  74 ?   6.828   3.055  12.976 1.000 98.410 ? 74  HIS A ND1 1 
ATOM 572  C CE1 ? HIS A 1  74 ?   7.529   1.977  13.288 1.000 98.410 ? 74  HIS A CE1 1 
ATOM 573  N NE2 ? HIS A 1  74 ?   6.882   0.913  12.845 1.000 98.410 ? 74  HIS A NE2 1 
ATOM 574  N N   ? PRO A 1  75 ?   5.096   4.937  14.939 1.000 97.670 ? 75  PRO A N   1 
ATOM 575  C CA  ? PRO A 1  75 ?   5.780   5.861  15.847 1.000 97.670 ? 75  PRO A CA  1 
ATOM 576  C C   ? PRO A 1  75 ?   7.097   6.381  15.277 1.000 97.670 ? 75  PRO A C   1 
ATOM 577  C CB  ? PRO A 1  75 ?   6.023   5.011  17.097 1.000 97.670 ? 75  PRO A CB  1 
ATOM 578  O O   ? PRO A 1  75 ?   7.560   7.457  15.664 1.000 97.670 ? 75  PRO A O   1 
ATOM 579  C CG  ? PRO A 1  75 ?   5.901   3.598  16.627 1.000 97.670 ? 75  PRO A CG  1 
ATOM 580  C CD  ? PRO A 1  75 ?   4.927   3.557  15.485 1.000 97.670 ? 75  PRO A CD  1 
ATOM 581  N N   ? ASN A 1  76 ?   7.682   5.618  14.367 1.000 97.680 ? 76  ASN A N   1 
ATOM 582  C CA  ? ASN A 1  76 ?   8.978   6.016  13.827 1.000 97.680 ? 76  ASN A CA  1 
ATOM 583  C C   ? ASN A 1  76 ?   8.836   6.678  12.459 1.000 97.680 ? 76  ASN A C   1 
ATOM 584  C CB  ? ASN A 1  76 ?   9.916   4.810  13.738 1.000 97.680 ? 76  ASN A CB  1 
ATOM 585  O O   ? ASN A 1  76 ?   9.825   6.856  11.746 1.000 97.680 ? 76  ASN A O   1 
ATOM 586  C CG  ? ASN A 1  76 ?  10.356   4.312  15.101 1.000 97.680 ? 76  ASN A CG  1 
ATOM 587  N ND2 ? ASN A 1  76 ?  10.664   3.023  15.189 1.000 97.680 ? 76  ASN A ND2 1 
ATOM 588  O OD1 ? ASN A 1  76 ?  10.418   5.078  16.065 1.000 97.680 ? 76  ASN A OD1 1 
ATOM 589  N N   ? TYR A 1  77 ?   7.580   6.972  12.069 1.000 98.060 ? 77  TYR A N   1 
ATOM 590  C CA  ? TYR A 1  77 ?   7.374   7.663  10.801 1.000 98.060 ? 77  TYR A CA  1 
ATOM 591  C C   ? TYR A 1  77 ?   8.133   8.984  10.770 1.000 98.060 ? 77  TYR A C   1 
ATOM 592  C CB  ? TYR A 1  77 ?   5.882   7.912  10.560 1.000 98.060 ? 77  TYR A CB  1 
ATOM 593  O O   ? TYR A 1  77 ?   8.007   9.801  11.686 1.000 98.060 ? 77  TYR A O   1 
ATOM 594  C CG  ? TYR A 1  77 ?   5.597   8.757   9.342 1.000 98.060 ? 77  TYR A CG  1 
ATOM 595  C CD1 ? TYR A 1  77 ?   4.870   9.941   9.446 1.000 98.060 ? 77  TYR A CD1 1 
ATOM 596  C CD2 ? TYR A 1  77 ?   6.052   8.373   8.085 1.000 98.060 ? 77  TYR A CD2 1 
ATOM 597  C CE1 ? TYR A 1  77 ?   4.603  10.721   8.326 1.000 98.060 ? 77  TYR A CE1 1 
ATOM 598  C CE2 ? TYR A 1  77 ?   5.791   9.145   6.958 1.000 98.060 ? 77  TYR A CE2 1 
ATOM 599  O OH  ? TYR A 1  77 ?   4.806  11.085   5.977 1.000 98.060 ? 77  TYR A OH  1 
ATOM 600  C CZ  ? TYR A 1  77 ?   5.067  10.316   7.089 1.000 98.060 ? 77  TYR A CZ  1 
ATOM 601  N N   ? ASN A 1  78 ?   8.931   9.157   9.739 1.000 96.740 ? 78  ASN A N   1 
ATOM 602  C CA  ? ASN A 1  78 ?   9.694  10.365   9.447 1.000 96.740 ? 78  ASN A CA  1 
ATOM 603  C C   ? ASN A 1  78 ?   9.193  11.053   8.181 1.000 96.740 ? 78  ASN A C   1 
ATOM 604  C CB  ? ASN A 1  78 ?  11.184  10.041   9.321 1.000 96.740 ? 78  ASN A CB  1 
ATOM 605  O O   ? ASN A 1  78 ?   9.412  10.560   7.073 1.000 96.740 ? 78  ASN A O   1 
ATOM 606  C CG  ? ASN A 1  78 ?  12.034  11.277   9.101 1.000 96.740 ? 78  ASN A CG  1 
ATOM 607  N ND2 ? ASN A 1  78 ?  13.168  11.347   9.789 1.000 96.740 ? 78  ASN A ND2 1 
ATOM 608  O OD1 ? ASN A 1  78 ?  11.675  12.162   8.320 1.000 96.740 ? 78  ASN A OD1 1 
ATOM 609  N N   ? SER A 1  79 ?   8.625  12.220   8.314 1.000 95.080 ? 79  SER A N   1 
ATOM 610  C CA  ? SER A 1  79 ?   7.920  12.875   7.218 1.000 95.080 ? 79  SER A CA  1 
ATOM 611  C C   ? SER A 1  79 ?   8.895  13.554   6.261 1.000 95.080 ? 79  SER A C   1 
ATOM 612  C CB  ? SER A 1  79 ?   6.924  13.903   7.758 1.000 95.080 ? 79  SER A CB  1 
ATOM 613  O O   ? SER A 1  79 ?   8.544  13.851   5.117 1.000 95.080 ? 79  SER A O   1 
ATOM 614  O OG  ? SER A 1  79 ?   7.587  14.883   8.538 1.000 95.080 ? 79  SER A OG  1 
ATOM 615  N N   ? TRP A 1  80 ?  10.117  13.692   6.756 1.000 92.600 ? 80  TRP A N   1 
ATOM 616  C CA  ? TRP A 1  80 ?  11.125  14.294   5.891 1.000 92.600 ? 80  TRP A CA  1 
ATOM 617  C C   ? TRP A 1  80 ?  11.634  13.286   4.865 1.000 92.600 ? 80  TRP A C   1 
ATOM 618  C CB  ? TRP A 1  80 ?  12.295  14.832   6.720 1.000 92.600 ? 80  TRP A CB  1 
ATOM 619  O O   ? TRP A 1  80 ?  11.696  13.584   3.670 1.000 92.600 ? 80  TRP A O   1 
ATOM 620  C CG  ? TRP A 1  80 ?  13.339  15.543   5.911 1.000 92.600 ? 80  TRP A CG  1 
ATOM 621  C CD1 ? TRP A 1  80 ?  14.476  15.003   5.377 1.000 92.600 ? 80  TRP A CD1 1 
ATOM 622  C CD2 ? TRP A 1  80 ?  13.343  16.927   5.549 1.000 92.600 ? 80  TRP A CD2 1 
ATOM 623  C CE2 ? TRP A 1  80 ?  14.514  17.158   4.794 1.000 92.600 ? 80  TRP A CE2 1 
ATOM 624  C CE3 ? TRP A 1  80 ?  12.468  17.995   5.790 1.000 92.600 ? 80  TRP A CE3 1 
ATOM 625  N NE1 ? TRP A 1  80 ?  15.187  15.970   4.704 1.000 92.600 ? 80  TRP A NE1 1 
ATOM 626  C CH2 ? TRP A 1  80 ?  13.961  19.444   4.527 1.000 92.600 ? 80  TRP A CH2 1 
ATOM 627  C CZ2 ? TRP A 1  80 ?  14.833  18.416   4.277 1.000 92.600 ? 80  TRP A CZ2 1 
ATOM 628  C CZ3 ? TRP A 1  80 ?  12.788  19.246   5.275 1.000 92.600 ? 80  TRP A CZ3 1 
ATOM 629  N N   ? PHE A 1  81 ?  11.829  11.992   5.271 1.000 91.300 ? 81  PHE A N   1 
ATOM 630  C CA  ? PHE A 1  81 ?  12.404  10.963   4.412 1.000 91.300 ? 81  PHE A CA  1 
ATOM 631  C C   ? PHE A 1  81 ?  11.347   9.943   4.007 1.000 91.300 ? 81  PHE A C   1 
ATOM 632  C CB  ? PHE A 1  81 ?  13.568  10.260   5.118 1.000 91.300 ? 81  PHE A CB  1 
ATOM 633  O O   ? PHE A 1  81 ?  11.630   9.018   3.242 1.000 91.300 ? 81  PHE A O   1 
ATOM 634  C CG  ? PHE A 1  81 ?  14.744  11.159   5.390 1.000 91.300 ? 81  PHE A CG  1 
ATOM 635  C CD1 ? PHE A 1  81 ?  15.621  11.508   4.370 1.000 91.300 ? 81  PHE A CD1 1 
ATOM 636  C CD2 ? PHE A 1  81 ?  14.973  11.654   6.667 1.000 91.300 ? 81  PHE A CD2 1 
ATOM 637  C CE1 ? PHE A 1  81 ?  16.710  12.339   4.619 1.000 91.300 ? 81  PHE A CE1 1 
ATOM 638  C CE2 ? PHE A 1  81 ?  16.060  12.486   6.924 1.000 91.300 ? 81  PHE A CE2 1 
ATOM 639  C CZ  ? PHE A 1  81 ?  16.928  12.826   5.899 1.000 91.300 ? 81  PHE A CZ  1 
ATOM 640  N N   ? LEU A 1  82 ?  10.136  10.185   4.468 1.000 95.290 ? 82  LEU A N   1 
ATOM 641  C CA  ? LEU A 1  82 ?   9.024   9.260   4.271 1.000 95.290 ? 82  LEU A CA  1 
ATOM 642  C C   ? LEU A 1  82 ?   9.422   7.841   4.661 1.000 95.290 ? 82  LEU A C   1 
ATOM 643  C CB  ? LEU A 1  82 ?   8.555   9.289   2.814 1.000 95.290 ? 82  LEU A CB  1 
ATOM 644  O O   ? LEU A 1  82 ?   9.004   6.875   4.017 1.000 95.290 ? 82  LEU A O   1 
ATOM 645  C CG  ? LEU A 1  82 ?   7.875  10.577   2.346 1.000 95.290 ? 82  LEU A CG  1 
ATOM 646  C CD1 ? LEU A 1  82 ?   7.520  10.481   0.866 1.000 95.290 ? 82  LEU A CD1 1 
ATOM 647  C CD2 ? LEU A 1  82 ?   6.631  10.859   3.182 1.000 95.290 ? 82  LEU A CD2 1 
ATOM 648  N N   ? ASP A 1  83 ?  10.369   7.719   5.666 1.000 96.830 ? 83  ASP A N   1 
ATOM 649  C CA  ? ASP A 1  83 ?  10.773   6.449   6.263 1.000 96.830 ? 83  ASP A CA  1 
ATOM 650  C C   ? ASP A 1  83 ?   9.728   5.955   7.261 1.000 96.830 ? 83  ASP A C   1 
ATOM 651  C CB  ? ASP A 1  83 ?  12.133   6.588   6.951 1.000 96.830 ? 83  ASP A CB  1 
ATOM 652  O O   ? ASP A 1  83 ?   9.039   6.756   7.895 1.000 96.830 ? 83  ASP A O   1 
ATOM 653  C CG  ? ASP A 1  83 ?  12.868   5.266   7.084 1.000 96.830 ? 83  ASP A CG  1 
ATOM 654  O OD1 ? ASP A 1  83 ?  12.501   4.292   6.392 1.000 96.830 ? 83  ASP A OD1 1 
ATOM 655  O OD2 ? ASP A 1  83 ?  13.820   5.196   7.891 1.000 96.830 ? 83  ASP A OD2 1 
ATOM 656  N N   ? TYR A 1  84 ?   9.485   4.611   7.296 1.000 97.960 ? 84  TYR A N   1 
ATOM 657  C CA  ? TYR A 1  84 ?   8.455   4.013   8.138 1.000 97.960 ? 84  TYR A CA  1 
ATOM 658  C C   ? TYR A 1  84 ?   7.078   4.570   7.796 1.000 97.960 ? 84  TYR A C   1 
ATOM 659  C CB  ? TYR A 1  84 ?   8.763   4.255   9.618 1.000 97.960 ? 84  TYR A CB  1 
ATOM 660  O O   ? TYR A 1  84 ?   6.279   4.858   8.689 1.000 97.960 ? 84  TYR A O   1 
ATOM 661  C CG  ? TYR A 1  84 ?   9.992   3.529  10.109 1.000 97.960 ? 84  TYR A CG  1 
ATOM 662  C CD1 ? TYR A 1  84 ?   9.890   2.284  10.725 1.000 97.960 ? 84  TYR A CD1 1 
ATOM 663  C CD2 ? TYR A 1  84 ?  11.257   4.087   9.959 1.000 97.960 ? 84  TYR A CD2 1 
ATOM 664  C CE1 ? TYR A 1  84 ?  11.019   1.612  11.181 1.000 97.960 ? 84  TYR A CE1 1 
ATOM 665  C CE2 ? TYR A 1  84 ?  12.393   3.424  10.411 1.000 97.960 ? 84  TYR A CE2 1 
ATOM 666  O OH  ? TYR A 1  84 ?  13.386   1.528  11.469 1.000 97.960 ? 84  TYR A OH  1 
ATOM 667  C CZ  ? TYR A 1  84 ?  12.264   2.189  11.019 1.000 97.960 ? 84  TYR A CZ  1 
ATOM 668  N N   ? ASP A 1  85 ?   6.711   4.884   6.536 1.000 98.390 ? 85  ASP A N   1 
ATOM 669  C CA  ? ASP A 1  85 ?   5.474   5.453   6.009 1.000 98.390 ? 85  ASP A CA  1 
ATOM 670  C C   ? ASP A 1  85 ?   4.343   4.428   6.037 1.000 98.390 ? 85  ASP A C   1 
ATOM 671  C CB  ? ASP A 1  85 ?   5.684   5.967   4.584 1.000 98.390 ? 85  ASP A CB  1 
ATOM 672  O O   ? ASP A 1  85 ?   3.953   3.898   4.994 1.000 98.390 ? 85  ASP A O   1 
ATOM 673  C CG  ? ASP A 1  85 ?   4.514   6.788   4.071 1.000 98.390 ? 85  ASP A CG  1 
ATOM 674  O OD1 ? ASP A 1  85 ?   3.698   7.265   4.889 1.000 98.390 ? 85  ASP A OD1 1 
ATOM 675  O OD2 ? ASP A 1  85 ?   4.405   6.957   2.837 1.000 98.390 ? 85  ASP A OD2 1 
ATOM 676  N N   ? ILE A 1  86 ?   3.817   4.031   7.184 1.000 98.580 ? 86  ILE A N   1 
ATOM 677  C CA  ? ILE A 1  86 ?   2.770   3.031   7.362 1.000 98.580 ? 86  ILE A CA  1 
ATOM 678  C C   ? ILE A 1  86 ?   1.857   3.440   8.515 1.000 98.580 ? 86  ILE A C   1 
ATOM 679  C CB  ? ILE A 1  86 ?   3.366   1.629   7.622 1.000 98.580 ? 86  ILE A CB  1 
ATOM 680  O O   ? ILE A 1  86 ?   2.320   3.991   9.517 1.000 98.580 ? 86  ILE A O   1 
ATOM 681  C CG1 ? ILE A 1  86 ?   2.256   0.573   7.648 1.000 98.580 ? 86  ILE A CG1 1 
ATOM 682  C CG2 ? ILE A 1  86 ?   4.166   1.616   8.928 1.000 98.580 ? 86  ILE A CG2 1 
ATOM 683  C CD1 ? ILE A 1  86 ?   2.763  -0.861   7.586 1.000 98.580 ? 86  ILE A CD1 1 
ATOM 684  N N   ? MET A 1  87 ?   0.572   3.281   8.319 1.000 98.450 ? 87  MET A N   1 
ATOM 685  C CA  ? MET A 1  87 ?  -0.427   3.598   9.335 1.000 98.450 ? 87  MET A CA  1 
ATOM 686  C C   ? MET A 1  87 ?  -1.551   2.568   9.333 1.000 98.450 ? 87  MET A C   1 
ATOM 687  C CB  ? MET A 1  87 ?  -1.001   4.998   9.107 1.000 98.450 ? 87  MET A CB  1 
ATOM 688  O O   ? MET A 1  87 ?  -1.822   1.940   8.308 1.000 98.450 ? 87  MET A O   1 
ATOM 689  C CG  ? MET A 1  87 ?  -1.896   5.102   7.884 1.000 98.450 ? 87  MET A CG  1 
ATOM 690  S SD  ? MET A 1  87 ?  -2.674   6.756   7.721 1.000 98.450 ? 87  MET A SD  1 
ATOM 691  C CE  ? MET A 1  87 ?  -3.651   6.502   6.213 1.000 98.450 ? 87  MET A CE  1 
ATOM 692  N N   ? LEU A 1  88 ?  -2.168   2.346  10.526 1.000 98.690 ? 88  LEU A N   1 
ATOM 693  C CA  ? LEU A 1  88 ?  -3.330   1.479  10.684 1.000 98.690 ? 88  LEU A CA  1 
ATOM 694  C C   ? LEU A 1  88 ?  -4.585   2.298  10.969 1.000 98.690 ? 88  LEU A C   1 
ATOM 695  C CB  ? LEU A 1  88 ?  -3.098   0.471  11.813 1.000 98.690 ? 88  LEU A CB  1 
ATOM 696  O O   ? LEU A 1  88 ?  -4.539   3.268  11.729 1.000 98.690 ? 88  LEU A O   1 
ATOM 697  C CG  ? LEU A 1  88 ?  -2.054  -0.615  11.548 1.000 98.690 ? 88  LEU A CG  1 
ATOM 698  C CD1 ? LEU A 1  88 ?  -1.781  -1.410  12.821 1.000 98.690 ? 88  LEU A CD1 1 
ATOM 699  C CD2 ? LEU A 1  88 ?  -2.516  -1.537  10.424 1.000 98.690 ? 88  LEU A CD2 1 
ATOM 700  N N   ? ILE A 1  89 ?  -5.644   1.906  10.280 1.000 98.640 ? 89  ILE A N   1 
ATOM 701  C CA  ? ILE A 1  89 ?  -6.952   2.518  10.489 1.000 98.640 ? 89  ILE A CA  1 
ATOM 702  C C   ? ILE A 1  89 ?  -7.915   1.489  11.075 1.000 98.640 ? 89  ILE A C   1 
ATOM 703  C CB  ? ILE A 1  89 ?  -7.521   3.097   9.174 1.000 98.640 ? 89  ILE A CB  1 
ATOM 704  O O   ? ILE A 1  89 ?  -8.225   0.482  10.433 1.000 98.640 ? 89  ILE A O   1 
ATOM 705  C CG1 ? ILE A 1  89 ?  -6.527   4.084   8.551 1.000 98.640 ? 89  ILE A CG1 1 
ATOM 706  C CG2 ? ILE A 1  89 ?  -8.876   3.767   9.421 1.000 98.640 ? 89  ILE A CG2 1 
ATOM 707  C CD1 ? ILE A 1  89 ?  -6.845   4.455   7.109 1.000 98.640 ? 89  ILE A CD1 1 
ATOM 708  N N   ? LYS A 1  90 ?  -8.347   1.680  12.378 1.000 98.480 ? 90  LYS A N   1 
ATOM 709  C CA  ? LYS A 1  90 ?  -9.395   0.858  12.976 1.000 98.480 ? 90  LYS A CA  1 
ATOM 710  C C   ? LYS A 1  90 ? -10.781   1.367  12.592 1.000 98.480 ? 90  LYS A C   1 
ATOM 711  C CB  ? LYS A 1  90 ?  -9.251   0.829  14.499 1.000 98.480 ? 90  LYS A CB  1 
ATOM 712  O O   ? LYS A 1  90 ? -11.114   2.527  12.845 1.000 98.480 ? 90  LYS A O   1 
ATOM 713  C CG  ? LYS A 1  90 ? -10.205  -0.133  15.193 1.000 98.480 ? 90  LYS A CG  1 
ATOM 714  C CD  ? LYS A 1  90 ?  -9.948  -0.189  16.693 1.000 98.480 ? 90  LYS A CD  1 
ATOM 715  C CE  ? LYS A 1  90 ? -10.842  -1.216  17.376 1.000 98.480 ? 90  LYS A CE  1 
ATOM 716  N NZ  ? LYS A 1  90 ? -10.547  -1.323  18.836 1.000 98.480 ? 90  LYS A NZ  1 
ATOM 717  N N   ? LEU A 1  91 ? -11.590   0.481  11.991 1.000 98.500 ? 91  LEU A N   1 
ATOM 718  C CA  ? LEU A 1  91 ? -12.923   0.857  11.532 1.000 98.500 ? 91  LEU A CA  1 
ATOM 719  C C   ? LEU A 1  91 ? -13.903   0.918  12.699 1.000 98.500 ? 91  LEU A C   1 
ATOM 720  C CB  ? LEU A 1  91 ? -13.427  -0.134  10.479 1.000 98.500 ? 91  LEU A CB  1 
ATOM 721  O O   ? LEU A 1  91 ? -13.794   0.138  13.648 1.000 98.500 ? 91  LEU A O   1 
ATOM 722  C CG  ? LEU A 1  91 ? -12.534  -0.334   9.254 1.000 98.500 ? 91  LEU A CG  1 
ATOM 723  C CD1 ? LEU A 1  91 ? -13.149  -1.364   8.312 1.000 98.500 ? 91  LEU A CD1 1 
ATOM 724  C CD2 ? LEU A 1  91 ? -12.310   0.991   8.533 1.000 98.500 ? 91  LEU A CD2 1 
ATOM 725  N N   ? GLU A 1  92 ? -14.843   1.902  12.731 1.000 98.020 ? 92  GLU A N   1 
ATOM 726  C CA  ? GLU A 1  92 ? -15.852   2.063  13.774 1.000 98.020 ? 92  GLU A CA  1 
ATOM 727  C C   ? GLU A 1  92 ? -16.701   0.804  13.920 1.000 98.020 ? 92  GLU A C   1 
ATOM 728  C CB  ? GLU A 1  92 ? -16.746   3.270  13.476 1.000 98.020 ? 92  GLU A CB  1 
ATOM 729  O O   ? GLU A 1  92 ? -17.161   0.482  15.018 1.000 98.020 ? 92  GLU A O   1 
ATOM 730  C CG  ? GLU A 1  92 ? -17.705   3.618  14.606 1.000 98.020 ? 92  GLU A CG  1 
ATOM 731  C CD  ? GLU A 1  92 ? -18.537   4.859  14.325 1.000 98.020 ? 92  GLU A CD  1 
ATOM 732  O OE1 ? GLU A 1  92 ? -19.257   5.326  15.236 1.000 98.020 ? 92  GLU A OE1 1 
ATOM 733  O OE2 ? GLU A 1  92 ? -18.469   5.368  13.183 1.000 98.020 ? 92  GLU A OE2 1 
ATOM 734  N N   ? LYS A 1  93 ? -16.957   0.063  12.843 1.000 98.050 ? 93  LYS A N   1 
ATOM 735  C CA  ? LYS A 1  93 ? -17.602  -1.245  12.797 1.000 98.050 ? 93  LYS A CA  1 
ATOM 736  C C   ? LYS A 1  93 ? -16.894  -2.173  11.813 1.000 98.050 ? 93  LYS A C   1 
ATOM 737  C CB  ? LYS A 1  93 ? -19.077  -1.104  12.415 1.000 98.050 ? 93  LYS A CB  1 
ATOM 738  O O   ? LYS A 1  93 ? -16.320  -1.715  10.823 1.000 98.050 ? 93  LYS A O   1 
ATOM 739  C CG  ? LYS A 1  93 ? -19.306  -0.422  11.074 1.000 98.050 ? 93  LYS A CG  1 
ATOM 740  C CD  ? LYS A 1  93 ? -20.790  -0.234  10.789 1.000 98.050 ? 93  LYS A CD  1 
ATOM 741  C CE  ? LYS A 1  93 ? -21.022   0.401   9.424 1.000 98.050 ? 93  LYS A CE  1 
ATOM 742  N NZ  ? LYS A 1  93 ? -22.473   0.641   9.165 1.000 98.050 ? 93  LYS A NZ  1 
ATOM 743  N N   ? PRO A 1  94 ? -16.944  -3.560  12.190 1.000 98.320 ? 94  PRO A N   1 
ATOM 744  C CA  ? PRO A 1  94 ? -16.302  -4.490  11.258 1.000 98.320 ? 94  PRO A CA  1 
ATOM 745  C C   ? PRO A 1  94 ? -16.939  -4.470   9.871 1.000 98.320 ? 94  PRO A C   1 
ATOM 746  C CB  ? PRO A 1  94 ? -16.498  -5.853  11.929 1.000 98.320 ? 94  PRO A CB  1 
ATOM 747  O O   ? PRO A 1  94 ? -18.157  -4.313   9.749 1.000 98.320 ? 94  PRO A O   1 
ATOM 748  C CG  ? PRO A 1  94 ? -16.736  -5.538  13.370 1.000 98.320 ? 94  PRO A CG  1 
ATOM 749  C CD  ? PRO A 1  94 ? -17.422  -4.205  13.460 1.000 98.320 ? 94  PRO A CD  1 
ATOM 750  N N   ? ALA A 1  95 ? -16.099  -4.616   8.809 1.000 98.160 ? 95  ALA A N   1 
ATOM 751  C CA  ? ALA A 1  95 ? -16.584  -4.748   7.438 1.000 98.160 ? 95  ALA A CA  1 
ATOM 752  C C   ? ALA A 1  95 ? -17.364  -6.047   7.254 1.000 98.160 ? 95  ALA A C   1 
ATOM 753  C CB  ? ALA A 1  95 ? -15.419  -4.687   6.453 1.000 98.160 ? 95  ALA A CB  1 
ATOM 754  O O   ? ALA A 1  95 ? -17.032  -7.068   7.860 1.000 98.160 ? 95  ALA A O   1 
ATOM 755  N N   ? VAL A 1  96 ? -18.441  -5.982   6.468 1.000 97.940 ? 96  VAL A N   1 
ATOM 756  C CA  ? VAL A 1  96 ? -19.163  -7.187   6.073 1.000 97.940 ? 96  VAL A CA  1 
ATOM 757  C C   ? VAL A 1  96 ? -18.484  -7.823   4.862 1.000 97.940 ? 96  VAL A C   1 
ATOM 758  C CB  ? VAL A 1  96 ? -20.644  -6.883   5.756 1.000 97.940 ? 96  VAL A CB  1 
ATOM 759  O O   ? VAL A 1  96 ? -18.513  -7.264   3.763 1.000 97.940 ? 96  VAL A O   1 
ATOM 760  C CG1 ? VAL A 1  96 ? -21.383  -8.159   5.356 1.000 97.940 ? 96  VAL A CG1 1 
ATOM 761  C CG2 ? VAL A 1  96 ? -21.321  -6.223   6.956 1.000 97.940 ? 96  VAL A CG2 1 
ATOM 762  N N   ? LEU A 1  97 ? -17.819  -8.948   5.108 1.000 97.900 ? 97  LEU A N   1 
ATOM 763  C CA  ? LEU A 1  97 ? -17.080  -9.603   4.034 1.000 97.900 ? 97  LEU A CA  1 
ATOM 764  C C   ? LEU A 1  97 ? -18.034 -10.225   3.019 1.000 97.900 ? 97  LEU A C   1 
ATOM 765  C CB  ? LEU A 1  97 ? -16.149 -10.677   4.603 1.000 97.900 ? 97  LEU A CB  1 
ATOM 766  O O   ? LEU A 1  97 ? -19.049 -10.815   3.395 1.000 97.900 ? 97  LEU A O   1 
ATOM 767  C CG  ? LEU A 1  97 ? -15.147 -10.215   5.661 1.000 97.900 ? 97  LEU A CG  1 
ATOM 768  C CD1 ? LEU A 1  97 ? -14.238 -11.369   6.071 1.000 97.900 ? 97  LEU A CD1 1 
ATOM 769  C CD2 ? LEU A 1  97 ? -14.326  -9.038   5.143 1.000 97.900 ? 97  LEU A CD2 1 
ATOM 770  N N   ? SER A 1  98 ? -17.690 -10.120   1.674 1.000 96.890 ? 98  SER A N   1 
ATOM 771  C CA  ? SER A 1  98 ? -18.430 -10.586   0.506 1.000 96.890 ? 98  SER A CA  1 
ATOM 772  C C   ? SER A 1  98 ? -17.501 -10.811  -0.683 1.000 96.890 ? 98  SER A C   1 
ATOM 773  C CB  ? SER A 1  98 ? -19.522  -9.584   0.128 1.000 96.890 ? 98  SER A CB  1 
ATOM 774  O O   ? SER A 1  98 ? -16.278 -10.764  -0.539 1.000 96.890 ? 98  SER A O   1 
ATOM 775  O OG  ? SER A 1  98 ? -18.953  -8.385  -0.372 1.000 96.890 ? 98  SER A OG  1 
ATOM 776  N N   ? LYS A 1  99 ? -18.109 -11.066  -1.819 1.000 95.900 ? 99  LYS A N   1 
ATOM 777  C CA  ? LYS A 1  99 ? -17.322 -11.233  -3.037 1.000 95.900 ? 99  LYS A CA  1 
ATOM 778  C C   ? LYS A 1  99 ? -16.582  -9.948  -3.395 1.000 95.900 ? 99  LYS A C   1 
ATOM 779  C CB  ? LYS A 1  99 ? -18.219 -11.663  -4.200 1.000 95.900 ? 99  LYS A CB  1 
ATOM 780  O O   ? LYS A 1  99 ? -15.517  -9.990  -4.015 1.000 95.900 ? 99  LYS A O   1 
ATOM 781  C CG  ? LYS A 1  99 ? -18.713 -13.099  -4.103 1.000 95.900 ? 99  LYS A CG  1 
ATOM 782  C CD  ? LYS A 1  99 ? -19.529 -13.493  -5.327 1.000 95.900 ? 99  LYS A CD  1 
ATOM 783  C CE  ? LYS A 1  99 ? -20.064 -14.914  -5.210 1.000 95.900 ? 99  LYS A CE  1 
ATOM 784  N NZ  ? LYS A 1  99 ? -20.810 -15.328  -6.436 1.000 95.900 ? 99  LYS A NZ  1 
ATOM 785  N N   ? SER A 1 100 ? -17.036  -8.809  -2.926 1.000 96.150 ? 100 SER A N   1 
ATOM 786  C CA  ? SER A 1 100 ? -16.500  -7.501  -3.289 1.000 96.150 ? 100 SER A CA  1 
ATOM 787  C C   ? SER A 1 100 ? -15.698  -6.894  -2.143 1.000 96.150 ? 100 SER A C   1 
ATOM 788  C CB  ? SER A 1 100 ? -17.630  -6.551  -3.690 1.000 96.150 ? 100 SER A CB  1 
ATOM 789  O O   ? SER A 1 100 ? -15.002  -5.893  -2.327 1.000 96.150 ? 100 SER A O   1 
ATOM 790  O OG  ? SER A 1 100 ? -18.319  -7.041  -4.827 1.000 96.150 ? 100 SER A OG  1 
ATOM 791  N N   ? VAL A 1 101 ? -15.757  -7.523  -0.939 1.000 98.050 ? 101 VAL A N   1 
ATOM 792  C CA  ? VAL A 1 101 ? -15.008  -7.076   0.231 1.000 98.050 ? 101 VAL A CA  1 
ATOM 793  C C   ? VAL A 1 101 ? -14.330  -8.271   0.897 1.000 98.050 ? 101 VAL A C   1 
ATOM 794  C CB  ? VAL A 1 101 ? -15.918  -6.347   1.243 1.000 98.050 ? 101 VAL A CB  1 
ATOM 795  O O   ? VAL A 1 101 ? -15.003  -9.157   1.430 1.000 98.050 ? 101 VAL A O   1 
ATOM 796  C CG1 ? VAL A 1 101 ? -15.104  -5.833   2.429 1.000 98.050 ? 101 VAL A CG1 1 
ATOM 797  C CG2 ? VAL A 1 101 ? -16.659  -5.198   0.562 1.000 98.050 ? 101 VAL A CG2 1 
ATOM 798  N N   ? ALA A 1 102 ? -12.969  -8.253   0.798 1.000 98.070 ? 102 ALA A N   1 
ATOM 799  C CA  ? ALA A 1 102 ? -12.185  -9.317   1.419 1.000 98.070 ? 102 ALA A CA  1 
ATOM 800  C C   ? ALA A 1 102 ? -10.871  -8.777   1.977 1.000 98.070 ? 102 ALA A C   1 
ATOM 801  C CB  ? ALA A 1 102 ? -11.914 -10.435   0.415 1.000 98.070 ? 102 ALA A CB  1 
ATOM 802  O O   ? ALA A 1 102 ? -10.422  -7.697   1.586 1.000 98.070 ? 102 ALA A O   1 
ATOM 803  N N   ? THR A 1 103 ? -10.303  -9.564   2.948 1.000 98.380 ? 103 THR A N   1 
ATOM 804  C CA  ? THR A 1 103 ?  -9.013  -9.194   3.519 1.000 98.380 ? 103 THR A CA  1 
ATOM 805  C C   ? THR A 1 103 ?  -7.869  -9.772   2.690 1.000 98.380 ? 103 THR A C   1 
ATOM 806  C CB  ? THR A 1 103 ?  -8.888  -9.677   4.976 1.000 98.380 ? 103 THR A CB  1 
ATOM 807  O O   ? THR A 1 103 ?  -8.037 -10.789   2.015 1.000 98.380 ? 103 THR A O   1 
ATOM 808  C CG2 ? THR A 1 103 ? -10.071  -9.206   5.815 1.000 98.380 ? 103 THR A CG2 1 
ATOM 809  O OG1 ? THR A 1 103 ?  -8.842 -11.109   4.997 1.000 98.380 ? 103 THR A OG1 1 
ATOM 810  N N   ? ILE A 1 104 ?  -6.681  -9.049   2.747 1.000 98.360 ? 104 ILE A N   1 
ATOM 811  C CA  ? ILE A 1 104 ?  -5.445  -9.578   2.181 1.000 98.360 ? 104 ILE A CA  1 
ATOM 812  C C   ? ILE A 1 104 ?  -4.497  -9.989   3.305 1.000 98.360 ? 104 ILE A C   1 
ATOM 813  C CB  ? ILE A 1 104 ?  -4.762  -8.547   1.254 1.000 98.360 ? 104 ILE A CB  1 
ATOM 814  O O   ? ILE A 1 104 ?  -4.425  -9.321   4.340 1.000 98.360 ? 104 ILE A O   1 
ATOM 815  C CG1 ? ILE A 1 104 ?  -3.612  -9.204   0.482 1.000 98.360 ? 104 ILE A CG1 1 
ATOM 816  C CG2 ? ILE A 1 104 ?  -4.265  -7.343   2.058 1.000 98.360 ? 104 ILE A CG2 1 
ATOM 817  C CD1 ? ILE A 1 104 ?  -3.090  -8.369  -0.679 1.000 98.360 ? 104 ILE A CD1 1 
ATOM 818  N N   ? THR A 1 105 ?  -3.847 -11.120   3.085 1.000 97.220 ? 105 THR A N   1 
ATOM 819  C CA  ? THR A 1 105 ?  -2.942 -11.673   4.086 1.000 97.220 ? 105 THR A CA  1 
ATOM 820  C C   ? THR A 1 105 ?  -1.599 -10.949   4.060 1.000 97.220 ? 105 THR A C   1 
ATOM 821  C CB  ? THR A 1 105 ?  -2.719 -13.181   3.866 1.000 97.220 ? 105 THR A CB  1 
ATOM 822  O O   ? THR A 1 105 ?  -1.128 -10.542   2.996 1.000 97.220 ? 105 THR A O   1 
ATOM 823  C CG2 ? THR A 1 105 ?  -1.877 -13.782   4.987 1.000 97.220 ? 105 THR A CG2 1 
ATOM 824  O OG1 ? THR A 1 105 ?  -3.989 -13.845   3.829 1.000 97.220 ? 105 THR A OG1 1 
ATOM 825  N N   ? LEU A 1 106 ?  -1.018 -10.767   5.321 1.000 96.490 ? 106 LEU A N   1 
ATOM 826  C CA  ? LEU A 1 106 ?   0.335 -10.231   5.425 1.000 96.490 ? 106 LEU A CA  1 
ATOM 827  C C   ? LEU A 1 106 ?   1.372 -11.323   5.189 1.000 96.490 ? 106 LEU A C   1 
ATOM 828  C CB  ? LEU A 1 106 ?   0.554  -9.591   6.798 1.000 96.490 ? 106 LEU A CB  1 
ATOM 829  O O   ? LEU A 1 106 ?   1.242 -12.432   5.712 1.000 96.490 ? 106 LEU A O   1 
ATOM 830  C CG  ? LEU A 1 106 ?  -0.439  -8.501   7.205 1.000 96.490 ? 106 LEU A CG  1 
ATOM 831  C CD1 ? LEU A 1 106 ?  -0.174  -8.051   8.637 1.000 96.490 ? 106 LEU A CD1 1 
ATOM 832  C CD2 ? LEU A 1 106 ?  -0.359  -7.319   6.244 1.000 96.490 ? 106 LEU A CD2 1 
ATOM 833  N N   ? GLY A 1 107 ?   2.335 -11.142   4.327 1.000 88.680 ? 107 GLY A N   1 
ATOM 834  C CA  ? GLY A 1 107 ?   3.420 -12.097   4.158 1.000 88.680 ? 107 GLY A CA  1 
ATOM 835  C C   ? GLY A 1 107 ?   4.510 -11.953   5.203 1.000 88.680 ? 107 GLY A C   1 
ATOM 836  O O   ? GLY A 1 107 ?   4.932 -10.839   5.518 1.000 88.680 ? 107 GLY A O   1 
ATOM 837  N N   ? TYR A 1 108 ?   4.901 -13.010   5.947 1.000 82.290 ? 108 TYR A N   1 
ATOM 838  C CA  ? TYR A 1 108 ?   5.913 -12.994   6.997 1.000 82.290 ? 108 TYR A CA  1 
ATOM 839  C C   ? TYR A 1 108 ?   7.314 -12.928   6.402 1.000 82.290 ? 108 TYR A C   1 
ATOM 840  C CB  ? TYR A 1 108 ?   5.782 -14.232   7.889 1.000 82.290 ? 108 TYR A CB  1 
ATOM 841  O O   ? TYR A 1 108 ?   8.247 -12.445   7.048 1.000 82.290 ? 108 TYR A O   1 
ATOM 842  C CG  ? TYR A 1 108 ?   4.705 -14.112   8.940 1.000 82.290 ? 108 TYR A CG  1 
ATOM 843  C CD1 ? TYR A 1 108 ?   4.984 -13.570  10.192 1.000 82.290 ? 108 TYR A CD1 1 
ATOM 844  C CD2 ? TYR A 1 108 ?   3.407 -14.541   8.683 1.000 82.290 ? 108 TYR A CD2 1 
ATOM 845  C CE1 ? TYR A 1 108 ?   3.996 -13.459  11.165 1.000 82.290 ? 108 TYR A CE1 1 
ATOM 846  C CE2 ? TYR A 1 108 ?   2.411 -14.434   9.648 1.000 82.290 ? 108 TYR A CE2 1 
ATOM 847  O OH  ? TYR A 1 108 ?   1.731 -13.785  11.842 1.000 82.290 ? 108 TYR A OH  1 
ATOM 848  C CZ  ? TYR A 1 108 ?   2.714 -13.893  10.883 1.000 82.290 ? 108 TYR A CZ  1 
ATOM 849  N N   ? GLY A 1 109 ?   7.419 -13.066   5.055 1.000 94.120 ? 109 GLY A N   1 
ATOM 850  C CA  ? GLY A 1 109 ?   8.654 -12.870   4.314 1.000 94.120 ? 109 GLY A CA  1 
ATOM 851  C C   ? GLY A 1 109 ?   8.510 -11.891   3.163 1.000 94.120 ? 109 GLY A C   1 
ATOM 852  O O   ? GLY A 1 109 ?   7.439 -11.785   2.562 1.000 94.120 ? 109 GLY A O   1 
ATOM 853  N N   ? CYS A 1 110 ?   9.729 -11.250   2.922 1.000 96.120 ? 110 CYS A N   1 
ATOM 854  C CA  ? CYS A 1 110 ?   9.710 -10.322   1.797 1.000 96.120 ? 110 CYS A CA  1 
ATOM 855  C C   ? CYS A 1 110 ?   9.703 -11.072   0.470 1.000 96.120 ? 110 CYS A C   1 
ATOM 856  C CB  ? CYS A 1 110 ?  10.915  -9.383   1.856 1.000 96.120 ? 110 CYS A CB  1 
ATOM 857  O O   ? CYS A 1 110 ?  10.334 -12.123   0.344 1.000 96.120 ? 110 CYS A O   1 
ATOM 858  S SG  ? CYS A 1 110 ?  10.916  -8.291   3.294 1.000 96.120 ? 110 CYS A SG  1 
ATOM 859  N N   ? ALA A 1 111 ?   8.954 -10.562  -0.520 1.000 96.530 ? 111 ALA A N   1 
ATOM 860  C CA  ? ALA A 1 111 ?   8.947 -11.121  -1.870 1.000 96.530 ? 111 ALA A CA  1 
ATOM 861  C C   ? ALA A 1 111 ?  10.338 -11.064  -2.494 1.000 96.530 ? 111 ALA A C   1 
ATOM 862  C CB  ? ALA A 1 111 ?   7.942 -10.379  -2.748 1.000 96.530 ? 111 ALA A CB  1 
ATOM 863  O O   ? ALA A 1 111 ?  11.104 -10.134  -2.234 1.000 96.530 ? 111 ALA A O   1 
ATOM 864  N N   ? ALA A 1 112 ?  10.669 -12.044  -3.278 1.000 96.710 ? 112 ALA A N   1 
ATOM 865  C CA  ? ALA A 1 112 ?  11.963 -12.109  -3.953 1.000 96.710 ? 112 ALA A CA  1 
ATOM 866  C C   ? ALA A 1 112 ?  12.042 -11.090  -5.086 1.000 96.710 ? 112 ALA A C   1 
ATOM 867  C CB  ? ALA A 1 112 ?  12.215 -13.516  -4.488 1.000 96.710 ? 112 ALA A CB  1 
ATOM 868  O O   ? ALA A 1 112 ?  11.021 -10.727  -5.675 1.000 96.710 ? 112 ALA A O   1 
ATOM 869  N N   ? VAL A 1 113 ?  13.273 -10.660  -5.404 1.000 97.560 ? 113 VAL A N   1 
ATOM 870  C CA  ? VAL A 1 113 ?  13.528  -9.800  -6.555 1.000 97.560 ? 113 VAL A CA  1 
ATOM 871  C C   ? VAL A 1 113 ?  12.935 -10.429  -7.813 1.000 97.560 ? 113 VAL A C   1 
ATOM 872  C CB  ? VAL A 1 113 ?  15.040  -9.545  -6.748 1.000 97.560 ? 113 VAL A CB  1 
ATOM 873  O O   ? VAL A 1 113 ?  13.062 -11.637  -8.030 1.000 97.560 ? 113 VAL A O   1 
ATOM 874  C CG1 ? VAL A 1 113 ?  15.299  -8.803  -8.058 1.000 97.560 ? 113 VAL A CG1 1 
ATOM 875  C CG2 ? VAL A 1 113 ?  15.604  -8.759  -5.565 1.000 97.560 ? 113 VAL A CG2 1 
ATOM 876  N N   ? GLY A 1 114 ?  12.249  -9.629  -8.621 1.000 97.490 ? 114 GLY A N   1 
ATOM 877  C CA  ? GLY A 1 114 ?  11.684 -10.096  -9.877 1.000 97.490 ? 114 GLY A CA  1 
ATOM 878  C C   ? GLY A 1 114 ?  10.263 -10.608  -9.738 1.000 97.490 ? 114 GLY A C   1 
ATOM 879  O O   ? GLY A 1 114 ?   9.604 -10.904 -10.737 1.000 97.490 ? 114 GLY A O   1 
ATOM 880  N N   ? THR A 1 115 ?   9.824 -10.852  -8.453 1.000 97.770 ? 115 THR A N   1 
ATOM 881  C CA  ? THR A 1 115 ?   8.441 -11.266  -8.243 1.000 97.770 ? 115 THR A CA  1 
ATOM 882  C C   ? THR A 1 115 ?   7.475 -10.228  -8.806 1.000 97.770 ? 115 THR A C   1 
ATOM 883  C CB  ? THR A 1 115 ?   8.146 -11.487  -6.748 1.000 97.770 ? 115 THR A CB  1 
ATOM 884  O O   ? THR A 1 115 ?   7.591  -9.037  -8.508 1.000 97.770 ? 115 THR A O   1 
ATOM 885  C CG2 ? THR A 1 115 ?   6.716 -11.975  -6.536 1.000 97.770 ? 115 THR A CG2 1 
ATOM 886  O OG1 ? THR A 1 115 ?   9.054 -12.465  -6.227 1.000 97.770 ? 115 THR A OG1 1 
ATOM 887  N N   ? ASN A 1 116 ?   6.573 -10.686  -9.626 1.000 96.690 ? 116 ASN A N   1 
ATOM 888  C CA  ? ASN A 1 116 ?   5.565  -9.818 -10.226 1.000 96.690 ? 116 ASN A CA  1 
ATOM 889  C C   ? ASN A 1 116 ?   4.455  -9.479  -9.235 1.000 96.690 ? 116 ASN A C   1 
ATOM 890  C CB  ? ASN A 1 116 ?   4.977 -10.466 -11.481 1.000 96.690 ? 116 ASN A CB  1 
ATOM 891  O O   ? ASN A 1 116 ?   3.813 -10.375  -8.685 1.000 96.690 ? 116 ASN A O   1 
ATOM 892  C CG  ? ASN A 1 116 ?   4.282  -9.465 -12.384 1.000 96.690 ? 116 ASN A CG  1 
ATOM 893  N ND2 ? ASN A 1 116 ?   3.227  -9.908 -13.058 1.000 96.690 ? 116 ASN A ND2 1 
ATOM 894  O OD1 ? ASN A 1 116 ?   4.691  -8.305 -12.476 1.000 96.690 ? 116 ASN A OD1 1 
ATOM 895  N N   ? CYS A 1 117 ?   4.203  -8.216  -9.072 1.000 97.800 ? 117 CYS A N   1 
ATOM 896  C CA  ? CYS A 1 117 ?   3.272  -7.731  -8.059 1.000 97.800 ? 117 CYS A CA  1 
ATOM 897  C C   ? CYS A 1 117 ?   2.147  -6.923  -8.695 1.000 97.800 ? 117 CYS A C   1 
ATOM 898  C CB  ? CYS A 1 117 ?   4.003  -6.877  -7.023 1.000 97.800 ? 117 CYS A CB  1 
ATOM 899  O O   ? CYS A 1 117 ?   2.360  -6.233  -9.694 1.000 97.800 ? 117 CYS A O   1 
ATOM 900  S SG  ? CYS A 1 117 ?   5.332  -7.750  -6.168 1.000 97.800 ? 117 CYS A SG  1 
ATOM 901  N N   ? LEU A 1 118 ?   0.998  -7.083  -8.108 1.000 97.770 ? 118 LEU A N   1 
ATOM 902  C CA  ? LEU A 1 118 ?  -0.156  -6.300  -8.536 1.000 97.770 ? 118 LEU A CA  1 
ATOM 903  C C   ? LEU A 1 118 ?  -0.293  -5.033  -7.698 1.000 97.770 ? 118 LEU A C   1 
ATOM 904  C CB  ? LEU A 1 118 ?  -1.436  -7.132  -8.437 1.000 97.770 ? 118 LEU A CB  1 
ATOM 905  O O   ? LEU A 1 118 ?  -0.400  -5.103  -6.472 1.000 97.770 ? 118 LEU A O   1 
ATOM 906  C CG  ? LEU A 1 118 ?  -2.720  -6.463  -8.931 1.000 97.770 ? 118 LEU A CG  1 
ATOM 907  C CD1 ? LEU A 1 118 ?  -2.727  -6.389 -10.454 1.000 97.770 ? 118 LEU A CD1 1 
ATOM 908  C CD2 ? LEU A 1 118 ?  -3.945  -7.215  -8.422 1.000 97.770 ? 118 LEU A CD2 1 
ATOM 909  N N   ? ILE A 1 119 ?  -0.303  -3.862  -8.402 1.000 97.490 ? 119 ILE A N   1 
ATOM 910  C CA  ? ILE A 1 119 ?  -0.573  -2.557  -7.809 1.000 97.490 ? 119 ILE A CA  1 
ATOM 911  C C   ? ILE A 1 119 ?  -1.980  -2.099  -8.189 1.000 97.490 ? 119 ILE A C   1 
ATOM 912  C CB  ? ILE A 1 119 ?   0.470  -1.507  -8.253 1.000 97.490 ? 119 ILE A CB  1 
ATOM 913  O O   ? ILE A 1 119 ?  -2.373  -2.183  -9.355 1.000 97.490 ? 119 ILE A O   1 
ATOM 914  C CG1 ? ILE A 1 119 ?   1.891  -2.033  -8.016 1.000 97.490 ? 119 ILE A CG1 1 
ATOM 915  C CG2 ? ILE A 1 119 ?   0.248  -0.181  -7.520 1.000 97.490 ? 119 ILE A CG2 1 
ATOM 916  C CD1 ? ILE A 1 119 ?   2.962  -1.306  -8.817 1.000 97.490 ? 119 ILE A CD1 1 
ATOM 917  N N   ? SER A 1 120 ?  -2.753  -1.621  -7.251 1.000 97.310 ? 120 SER A N   1 
ATOM 918  C CA  ? SER A 1 120 ?  -4.123  -1.232  -7.569 1.000 97.310 ? 120 SER A CA  1 
ATOM 919  C C   ? SER A 1 120 ?  -4.507   0.066  -6.867 1.000 97.310 ? 120 SER A C   1 
ATOM 920  C CB  ? SER A 1 120 ?  -5.100  -2.341  -7.178 1.000 97.310 ? 120 SER A CB  1 
ATOM 921  O O   ? SER A 1 120 ?  -3.969   0.386  -5.805 1.000 97.310 ? 120 SER A O   1 
ATOM 922  O OG  ? SER A 1 120 ?  -5.026  -2.610  -5.789 1.000 97.310 ? 120 SER A OG  1 
ATOM 923  N N   ? GLY A 1 121 ?  -5.435   0.849  -7.535 1.000 96.290 ? 121 GLY A N   1 
ATOM 924  C CA  ? GLY A 1 121 ?  -5.893   2.091  -6.932 1.000 96.290 ? 121 GLY A CA  1 
ATOM 925  C C   ? GLY A 1 121 ?  -6.652   2.979  -7.900 1.000 96.290 ? 121 GLY A C   1 
ATOM 926  O O   ? GLY A 1 121 ?  -6.932   2.577  -9.031 1.000 96.290 ? 121 GLY A O   1 
ATOM 927  N N   ? TRP A 1 122 ?  -7.106   4.194  -7.437 1.000 94.900 ? 122 TRP A N   1 
ATOM 928  C CA  ? TRP A 1 122 ?  -7.902   5.143  -8.207 1.000 94.900 ? 122 TRP A CA  1 
ATOM 929  C C   ? TRP A 1 122 ?  -7.157   6.463  -8.382 1.000 94.900 ? 122 TRP A C   1 
ATOM 930  C CB  ? TRP A 1 122 ?  -9.251   5.391  -7.526 1.000 94.900 ? 122 TRP A CB  1 
ATOM 931  O O   ? TRP A 1 122 ?  -7.778   7.521  -8.508 1.000 94.900 ? 122 TRP A O   1 
ATOM 932  C CG  ? TRP A 1 122 ? -10.177   4.212  -7.563 1.000 94.900 ? 122 TRP A CG  1 
ATOM 933  C CD1 ? TRP A 1 122 ? -11.077   3.902  -8.544 1.000 94.900 ? 122 TRP A CD1 1 
ATOM 934  C CD2 ? TRP A 1 122 ? -10.298   3.190  -6.570 1.000 94.900 ? 122 TRP A CD2 1 
ATOM 935  C CE2 ? TRP A 1 122 ? -11.290   2.289  -7.016 1.000 94.900 ? 122 TRP A CE2 1 
ATOM 936  C CE3 ? TRP A 1 122 ?  -9.661   2.946  -5.345 1.000 94.900 ? 122 TRP A CE3 1 
ATOM 937  N NE1 ? TRP A 1 122 ? -11.749   2.745  -8.221 1.000 94.900 ? 122 TRP A NE1 1 
ATOM 938  C CH2 ? TRP A 1 122 ? -11.023   0.947  -5.084 1.000 94.900 ? 122 TRP A CH2 1 
ATOM 939  C CZ2 ? TRP A 1 122 ? -11.661   1.162  -6.278 1.000 94.900 ? 122 TRP A CZ2 1 
ATOM 940  C CZ3 ? TRP A 1 122 ? -10.032   1.824  -4.613 1.000 94.900 ? 122 TRP A CZ3 1 
ATOM 941  N N   ? GLY A 1 123 ?  -5.850   6.433  -8.284 1.000 90.440 ? 123 GLY A N   1 
ATOM 942  C CA  ? GLY A 1 123 ?  -5.051   7.636  -8.452 1.000 90.440 ? 123 GLY A CA  1 
ATOM 943  C C   ? GLY A 1 123 ?  -4.910   8.060  -9.902 1.000 90.440 ? 123 GLY A C   1 
ATOM 944  O O   ? GLY A 1 123 ?  -5.619   7.555 -10.774 1.000 90.440 ? 123 GLY A O   1 
ATOM 945  N N   ? ASN A 1 124 ?  -4.042   9.101 -10.216 1.000 88.610 ? 124 ASN A N   1 
ATOM 946  C CA  ? ASN A 1 124 ?  -3.748   9.670 -11.527 1.000 88.610 ? 124 ASN A CA  1 
ATOM 947  C C   ? ASN A 1 124 ?  -3.170   8.623 -12.475 1.000 88.610 ? 124 ASN A C   1 
ATOM 948  C CB  ? ASN A 1 124 ?  -2.789  10.855 -11.396 1.000 88.610 ? 124 ASN A CB  1 
ATOM 949  O O   ? ASN A 1 124 ?  -2.259   7.880 -12.105 1.000 88.610 ? 124 ASN A O   1 
ATOM 950  C CG  ? ASN A 1 124 ?  -2.680  11.662 -12.674 1.000 88.610 ? 124 ASN A CG  1 
ATOM 951  N ND2 ? ASN A 1 124 ?  -1.737  12.596 -12.707 1.000 88.610 ? 124 ASN A ND2 1 
ATOM 952  O OD1 ? ASN A 1 124 ?  -3.438  11.449 -13.624 1.000 88.610 ? 124 ASN A OD1 1 
ATOM 953  N N   ? THR A 1 125 ?  -3.677   8.560 -13.793 1.000 89.060 ? 125 THR A N   1 
ATOM 954  C CA  ? THR A 1 125 ?  -3.250   7.528 -14.731 1.000 89.060 ? 125 THR A CA  1 
ATOM 955  C C   ? THR A 1 125 ?  -2.305   8.107 -15.780 1.000 89.060 ? 125 THR A C   1 
ATOM 956  C CB  ? THR A 1 125 ?  -4.456   6.873 -15.429 1.000 89.060 ? 125 THR A CB  1 
ATOM 957  O O   ? THR A 1 125 ?  -1.877   7.402 -16.696 1.000 89.060 ? 125 THR A O   1 
ATOM 958  C CG2 ? THR A 1 125 ?  -5.358   6.168 -14.421 1.000 89.060 ? 125 THR A CG2 1 
ATOM 959  O OG1 ? THR A 1 125 ?  -5.214   7.882 -16.108 1.000 89.060 ? 125 THR A OG1 1 
ATOM 960  N N   ? LEU A 1 126 ?  -2.040   9.411 -15.743 1.000 86.800 ? 126 LEU A N   1 
ATOM 961  C CA  ? LEU A 1 126 ?  -1.188  10.049 -16.740 1.000 86.800 ? 126 LEU A CA  1 
ATOM 962  C C   ? LEU A 1 126 ?   0.206  10.309 -16.179 1.000 86.800 ? 126 LEU A C   1 
ATOM 963  C CB  ? LEU A 1 126 ?  -1.813  11.363 -17.217 1.000 86.800 ? 126 LEU A CB  1 
ATOM 964  O O   ? LEU A 1 126 ?   0.362  10.547 -14.979 1.000 86.800 ? 126 LEU A O   1 
ATOM 965  C CG  ? LEU A 1 126 ?  -3.150  11.252 -17.951 1.000 86.800 ? 126 LEU A CG  1 
ATOM 966  C CD1 ? LEU A 1 126 ?  -3.689  12.639 -18.283 1.000 86.800 ? 126 LEU A CD1 1 
ATOM 967  C CD2 ? LEU A 1 126 ?  -2.997  10.415 -19.216 1.000 86.800 ? 126 LEU A CD2 1 
ATOM 968  N N   ? SER A 1 127 ?   1.190  10.150 -17.003 1.000 84.940 ? 127 SER A N   1 
ATOM 969  C CA  ? SER A 1 127 ?   2.565  10.492 -16.654 1.000 84.940 ? 127 SER A CA  1 
ATOM 970  C C   ? SER A 1 127 ?   2.740  12.000 -16.511 1.000 84.940 ? 127 SER A C   1 
ATOM 971  C CB  ? SER A 1 127 ?   3.534   9.955 -17.708 1.000 84.940 ? 127 SER A CB  1 
ATOM 972  O O   ? SER A 1 127 ?   3.523  12.463 -15.679 1.000 84.940 ? 127 SER A O   1 
ATOM 973  O OG  ? SER A 1 127 ?   3.253  10.512 -18.980 1.000 84.940 ? 127 SER A OG  1 
ATOM 974  N N   ? GLU A 1 128 ?   2.044  12.780 -17.282 1.000 86.280 ? 128 GLU A N   1 
ATOM 975  C CA  ? GLU A 1 128 ?   1.904  14.232 -17.256 1.000 86.280 ? 128 GLU A CA  1 
ATOM 976  C C   ? GLU A 1 128 ?   0.438  14.648 -17.339 1.000 86.280 ? 128 GLU A C   1 
ATOM 977  C CB  ? GLU A 1 128 ?   2.697  14.869 -18.400 1.000 86.280 ? 128 GLU A CB  1 
ATOM 978  O O   ? GLU A 1 128 ?  -0.335  14.065 -18.102 1.000 86.280 ? 128 GLU A O   1 
ATOM 979  C CG  ? GLU A 1 128 ?   4.201  14.660 -18.297 1.000 86.280 ? 128 GLU A CG  1 
ATOM 980  C CD  ? GLU A 1 128 ?   4.984  15.400 -19.370 1.000 86.280 ? 128 GLU A CD  1 
ATOM 981  O OE1 ? GLU A 1 128 ?   6.235  15.361 -19.343 1.000 86.280 ? 128 GLU A OE1 1 
ATOM 982  O OE2 ? GLU A 1 128 ?   4.342  16.025 -20.243 1.000 86.280 ? 128 GLU A OE2 1 
ATOM 983  N N   ? GLY A 1 129 ?  -0.011  15.656 -16.509 1.000 87.470 ? 129 GLY A N   1 
ATOM 984  C CA  ? GLY A 1 129 ?  -1.408  16.054 -16.449 1.000 87.470 ? 129 GLY A CA  1 
ATOM 985  C C   ? GLY A 1 129 ?  -2.184  15.346 -15.355 1.000 87.470 ? 129 GLY A C   1 
ATOM 986  O O   ? GLY A 1 129 ?  -1.593  14.718 -14.474 1.000 87.470 ? 129 GLY A O   1 
ATOM 987  N N   ? VAL A 1 130 ?  -3.576  15.521 -15.475 1.000 87.080 ? 130 VAL A N   1 
ATOM 988  C CA  ? VAL A 1 130 ?  -4.409  14.924 -14.436 1.000 87.080 ? 130 VAL A CA  1 
ATOM 989  C C   ? VAL A 1 130 ?  -5.527  14.106 -15.077 1.000 87.080 ? 130 VAL A C   1 
ATOM 990  C CB  ? VAL A 1 130 ?  -5.005  15.999 -13.499 1.000 87.080 ? 130 VAL A CB  1 
ATOM 991  O O   ? VAL A 1 130 ?  -6.261  14.608 -15.932 1.000 87.080 ? 130 VAL A O   1 
ATOM 992  C CG1 ? VAL A 1 130 ?  -5.913  15.358 -12.451 1.000 87.080 ? 130 VAL A CG1 1 
ATOM 993  C CG2 ? VAL A 1 130 ?  -3.890  16.798 -12.828 1.000 87.080 ? 130 VAL A CG2 1 
ATOM 994  N N   ? ASN A 1 131 ?  -5.554  12.832 -14.792 1.000 88.960 ? 131 ASN A N   1 
ATOM 995  C CA  ? ASN A 1 131 ?  -6.647  11.931 -15.141 1.000 88.960 ? 131 ASN A CA  1 
ATOM 996  C C   ? ASN A 1 131 ?  -6.972  10.975 -13.997 1.000 88.960 ? 131 ASN A C   1 
ATOM 997  C CB  ? ASN A 1 131 ?  -6.311  11.146 -16.411 1.000 88.960 ? 131 ASN A CB  1 
ATOM 998  O O   ? ASN A 1 131 ?  -6.291   9.964 -13.815 1.000 88.960 ? 131 ASN A O   1 
ATOM 999  C CG  ? ASN A 1 131 ?  -7.484  10.335 -16.923 1.000 88.960 ? 131 ASN A CG  1 
ATOM 1000 N ND2 ? ASN A 1 131 ?  -7.196   9.316 -17.725 1.000 88.960 ? 131 ASN A ND2 1 
ATOM 1001 O OD1 ? ASN A 1 131 ?  -8.641  10.621 -16.602 1.000 88.960 ? 131 ASN A OD1 1 
ATOM 1002 N N   ? TYR A 1 132 ?  -8.091  11.221 -13.267 1.000 90.450 ? 132 TYR A N   1 
ATOM 1003 C CA  ? TYR A 1 132 ?  -8.542  10.387 -12.158 1.000 90.450 ? 132 TYR A CA  1 
ATOM 1004 C C   ? TYR A 1 132 ?  -9.669   9.459 -12.596 1.000 90.450 ? 132 TYR A C   1 
ATOM 1005 C CB  ? TYR A 1 132 ?  -9.007  11.256 -10.986 1.000 90.450 ? 132 TYR A CB  1 
ATOM 1006 O O   ? TYR A 1 132 ? -10.816   9.889 -12.738 1.000 90.450 ? 132 TYR A O   1 
ATOM 1007 C CG  ? TYR A 1 132 ?  -7.895  12.042 -10.334 1.000 90.450 ? 132 TYR A CG  1 
ATOM 1008 C CD1 ? TYR A 1 132 ?  -6.962  11.415  -9.511 1.000 90.450 ? 132 TYR A CD1 1 
ATOM 1009 C CD2 ? TYR A 1 132 ?  -7.776  13.412 -10.539 1.000 90.450 ? 132 TYR A CD2 1 
ATOM 1010 C CE1 ? TYR A 1 132 ?  -5.937  12.135  -8.907 1.000 90.450 ? 132 TYR A CE1 1 
ATOM 1011 C CE2 ? TYR A 1 132 ?  -6.755  14.143  -9.939 1.000 90.450 ? 132 TYR A CE2 1 
ATOM 1012 O OH  ? TYR A 1 132 ?  -4.829  14.214  -8.531 1.000 90.450 ? 132 TYR A OH  1 
ATOM 1013 C CZ  ? TYR A 1 132 ?  -5.841  13.496  -9.127 1.000 90.450 ? 132 TYR A CZ  1 
ATOM 1014 N N   ? PRO A 1 133 ?  -9.282   8.201 -12.872 1.000 92.160 ? 133 PRO A N   1 
ATOM 1015 C CA  ? PRO A 1 133 ? -10.277   7.249 -13.371 1.000 92.160 ? 133 PRO A CA  1 
ATOM 1016 C C   ? PRO A 1 133 ? -11.381   6.962 -12.356 1.000 92.160 ? 133 PRO A C   1 
ATOM 1017 C CB  ? PRO A 1 133 ?  -9.453   5.991 -13.652 1.000 92.160 ? 133 PRO A CB  1 
ATOM 1018 O O   ? PRO A 1 133 ? -11.143   7.022 -11.147 1.000 92.160 ? 133 PRO A O   1 
ATOM 1019 C CG  ? PRO A 1 133 ?  -8.348   6.025 -12.645 1.000 92.160 ? 133 PRO A CG  1 
ATOM 1020 C CD  ? PRO A 1 133 ?  -7.922   7.452 -12.454 1.000 92.160 ? 133 PRO A CD  1 
ATOM 1021 N N   ? ASP A 1 134 ? -12.566   6.691 -12.870 1.000 93.680 ? 134 ASP A N   1 
ATOM 1022 C CA  ? ASP A 1 134 ? -13.659   6.268 -12.000 1.000 93.680 ? 134 ASP A CA  1 
ATOM 1023 C C   ? ASP A 1 134 ? -13.537   4.788 -11.644 1.000 93.680 ? 134 ASP A C   1 
ATOM 1024 C CB  ? ASP A 1 134 ? -15.011   6.539 -12.664 1.000 93.680 ? 134 ASP A CB  1 
ATOM 1025 O O   ? ASP A 1 134 ? -13.872   4.383 -10.529 1.000 93.680 ? 134 ASP A O   1 
ATOM 1026 C CG  ? ASP A 1 134 ? -15.290   8.020 -12.857 1.000 93.680 ? 134 ASP A CG  1 
ATOM 1027 O OD1 ? ASP A 1 134 ? -14.764   8.846 -12.081 1.000 93.680 ? 134 ASP A OD1 1 
ATOM 1028 O OD2 ? ASP A 1 134 ? -16.045   8.362 -13.792 1.000 93.680 ? 134 ASP A OD2 1 
ATOM 1029 N N   ? TYR A 1 135 ? -13.012   4.069 -12.618 1.000 95.660 ? 135 TYR A N   1 
ATOM 1030 C CA  ? TYR A 1 135 ? -12.854   2.633 -12.413 1.000 95.660 ? 135 TYR A CA  1 
ATOM 1031 C C   ? TYR A 1 135 ? -11.493   2.315 -11.806 1.000 95.660 ? 135 TYR A C   1 
ATOM 1032 C CB  ? TYR A 1 135 ? -13.024   1.879 -13.735 1.000 95.660 ? 135 TYR A CB  1 
ATOM 1033 O O   ? TYR A 1 135 ? -10.509   3.011 -12.071 1.000 95.660 ? 135 TYR A O   1 
ATOM 1034 C CG  ? TYR A 1 135 ? -14.424   1.947 -14.296 1.000 95.660 ? 135 TYR A CG  1 
ATOM 1035 C CD1 ? TYR A 1 135 ? -15.412   1.065 -13.865 1.000 95.660 ? 135 TYR A CD1 1 
ATOM 1036 C CD2 ? TYR A 1 135 ? -14.761   2.892 -15.259 1.000 95.660 ? 135 TYR A CD2 1 
ATOM 1037 C CE1 ? TYR A 1 135 ? -16.702   1.122 -14.381 1.000 95.660 ? 135 TYR A CE1 1 
ATOM 1038 C CE2 ? TYR A 1 135 ? -16.048   2.959 -15.782 1.000 95.660 ? 135 TYR A CE2 1 
ATOM 1039 O OH  ? TYR A 1 135 ? -18.287   2.133 -15.851 1.000 95.660 ? 135 TYR A OH  1 
ATOM 1040 C CZ  ? TYR A 1 135 ? -17.011   2.072 -15.337 1.000 95.660 ? 135 TYR A CZ  1 
ATOM 1041 N N   ? LEU A 1 136 ? -11.435   1.232 -10.985 1.000 96.410 ? 136 LEU A N   1 
ATOM 1042 C CA  ? LEU A 1 136 ? -10.212   0.750 -10.352 1.000 96.410 ? 136 LEU A CA  1 
ATOM 1043 C C   ? LEU A 1 136 ?  -9.170   0.374 -11.400 1.000 96.410 ? 136 LEU A C   1 
ATOM 1044 C CB  ? LEU A 1 136 ? -10.510  -0.455  -9.456 1.000 96.410 ? 136 LEU A CB  1 
ATOM 1045 O O   ? LEU A 1 136 ?  -9.471  -0.356 -12.347 1.000 96.410 ? 136 LEU A O   1 
ATOM 1046 C CG  ? LEU A 1 136 ?  -9.351  -0.964  -8.598 1.000 96.410 ? 136 LEU A CG  1 
ATOM 1047 C CD1 ? LEU A 1 136 ?  -8.884   0.125  -7.638 1.000 96.410 ? 136 LEU A CD1 1 
ATOM 1048 C CD2 ? LEU A 1 136 ?  -9.763  -2.218  -7.833 1.000 96.410 ? 136 LEU A CD2 1 
ATOM 1049 N N   ? GLN A 1 137 ?  -7.973   0.908 -11.119 1.000 97.380 ? 137 GLN A N   1 
ATOM 1050 C CA  ? GLN A 1 137 ?  -6.863   0.638 -12.026 1.000 97.380 ? 137 GLN A CA  1 
ATOM 1051 C C   ? GLN A 1 137 ?  -5.885  -0.363 -11.417 1.000 97.380 ? 137 GLN A C   1 
ATOM 1052 C CB  ? GLN A 1 137 ?  -6.134   1.934 -12.384 1.000 97.380 ? 137 GLN A CB  1 
ATOM 1053 O O   ? GLN A 1 137 ?  -5.690  -0.385 -10.200 1.000 97.380 ? 137 GLN A O   1 
ATOM 1054 C CG  ? GLN A 1 137 ?  -7.024   2.980 -13.040 1.000 97.380 ? 137 GLN A CG  1 
ATOM 1055 C CD  ? GLN A 1 137 ?  -7.606   2.511 -14.360 1.000 97.380 ? 137 GLN A CD  1 
ATOM 1056 N NE2 ? GLN A 1 137 ?  -8.927   2.579 -14.484 1.000 97.380 ? 137 GLN A NE2 1 
ATOM 1057 O OE1 ? GLN A 1 137 ?  -6.873   2.091 -15.262 1.000 97.380 ? 137 GLN A OE1 1 
ATOM 1058 N N   ? CYS A 1 138 ?  -5.190  -1.209 -12.363 1.000 97.080 ? 138 CYS A N   1 
ATOM 1059 C CA  ? CYS A 1 138 ?  -4.206  -2.200 -11.942 1.000 97.080 ? 138 CYS A CA  1 
ATOM 1060 C C   ? CYS A 1 138 ?  -2.965  -2.147 -12.825 1.000 97.080 ? 138 CYS A C   1 
ATOM 1061 C CB  ? CYS A 1 138 ?  -4.809  -3.604 -11.979 1.000 97.080 ? 138 CYS A CB  1 
ATOM 1062 O O   ? CYS A 1 138 ?  -3.042  -1.746 -13.987 1.000 97.080 ? 138 CYS A O   1 
ATOM 1063 S SG  ? CYS A 1 138 ?  -6.130  -3.861 -10.774 1.000 97.080 ? 138 CYS A SG  1 
ATOM 1064 N N   ? LEU A 1 139 ?  -1.873  -2.614 -12.123 1.000 95.850 ? 139 LEU A N   1 
ATOM 1065 C CA  ? LEU A 1 139 ?  -0.590  -2.665 -12.815 1.000 95.850 ? 139 LEU A CA  1 
ATOM 1066 C C   ? LEU A 1 139 ?   0.293  -3.769 -12.243 1.000 95.850 ? 139 LEU A C   1 
ATOM 1067 C CB  ? LEU A 1 139 ?   0.129  -1.317 -12.711 1.000 95.850 ? 139 LEU A CB  1 
ATOM 1068 O O   ? LEU A 1 139 ?   0.438  -3.886 -11.024 1.000 95.850 ? 139 LEU A O   1 
ATOM 1069 C CG  ? LEU A 1 139 ?   1.612  -1.308 -13.086 1.000 95.850 ? 139 LEU A CG  1 
ATOM 1070 C CD1 ? LEU A 1 139 ?   1.779  -1.493 -14.590 1.000 95.850 ? 139 LEU A CD1 1 
ATOM 1071 C CD2 ? LEU A 1 139 ?   2.273  -0.014 -12.624 1.000 95.850 ? 139 LEU A CD2 1 
ATOM 1072 N N   ? TYR A 1 140 ?   0.857  -4.519 -13.172 1.000 96.380 ? 140 TYR A N   1 
ATOM 1073 C CA  ? TYR A 1 140 ?   1.859  -5.492 -12.752 1.000 96.380 ? 140 TYR A CA  1 
ATOM 1074 C C   ? TYR A 1 140 ?   3.266  -4.923 -12.896 1.000 96.380 ? 140 TYR A C   1 
ATOM 1075 C CB  ? TYR A 1 140 ?   1.731  -6.783 -13.567 1.000 96.380 ? 140 TYR A CB  1 
ATOM 1076 O O   ? TYR A 1 140 ?   3.610  -4.361 -13.938 1.000 96.380 ? 140 TYR A O   1 
ATOM 1077 C CG  ? TYR A 1 140 ?   0.567  -7.649 -13.153 1.000 96.380 ? 140 TYR A CG  1 
ATOM 1078 C CD1 ? TYR A 1 140 ?   0.635  -8.440 -12.008 1.000 96.380 ? 140 TYR A CD1 1 
ATOM 1079 C CD2 ? TYR A 1 140 ?  -0.602  -7.681 -13.906 1.000 96.380 ? 140 TYR A CD2 1 
ATOM 1080 C CE1 ? TYR A 1 140 ?  -0.435  -9.242 -11.623 1.000 96.380 ? 140 TYR A CE1 1 
ATOM 1081 C CE2 ? TYR A 1 140 ?  -1.677  -8.479 -13.531 1.000 96.380 ? 140 TYR A CE2 1 
ATOM 1082 O OH  ? TYR A 1 140 ?  -2.647 -10.046 -12.014 1.000 96.380 ? 140 TYR A OH  1 
ATOM 1083 C CZ  ? TYR A 1 140 ?  -1.585  -9.254 -12.390 1.000 96.380 ? 140 TYR A CZ  1 
ATOM 1084 N N   ? ALA A 1 141 ?   3.987  -5.168 -11.817 1.000 97.010 ? 141 ALA A N   1 
ATOM 1085 C CA  ? ALA A 1 141 ?   5.380  -4.729 -11.831 1.000 97.010 ? 141 ALA A CA  1 
ATOM 1086 C C   ? ALA A 1 141 ?   6.239  -5.599 -10.917 1.000 97.010 ? 141 ALA A C   1 
ATOM 1087 C CB  ? ALA A 1 141 ?   5.480  -3.264 -11.414 1.000 97.010 ? 141 ALA A CB  1 
ATOM 1088 O O   ? ALA A 1 141 ?   5.758  -6.105  -9.900 1.000 97.010 ? 141 ALA A O   1 
ATOM 1089 N N   ? PRO A 1 142 ?   7.551  -5.721 -11.311 1.000 97.550 ? 142 PRO A N   1 
ATOM 1090 C CA  ? PRO A 1 142 ?   8.438  -6.580 -10.523 1.000 97.550 ? 142 PRO A CA  1 
ATOM 1091 C C   ? PRO A 1 142 ?   9.078  -5.845  -9.347 1.000 97.550 ? 142 PRO A C   1 
ATOM 1092 C CB  ? PRO A 1 142 ?   9.498  -7.018 -11.536 1.000 97.550 ? 142 PRO A CB  1 
ATOM 1093 O O   ? PRO A 1 142 ?   9.321  -4.638  -9.427 1.000 97.550 ? 142 PRO A O   1 
ATOM 1094 C CG  ? PRO A 1 142 ?   9.621  -5.866 -12.482 1.000 97.550 ? 142 PRO A CG  1 
ATOM 1095 C CD  ? PRO A 1 142 ?   8.256  -5.280 -12.699 1.000 97.550 ? 142 PRO A CD  1 
ATOM 1096 N N   ? ILE A 1 143 ?   9.418  -6.689  -8.314 1.000 97.960 ? 143 ILE A N   1 
ATOM 1097 C CA  ? ILE A 1 143 ?  10.248  -6.188  -7.224 1.000 97.960 ? 143 ILE A CA  1 
ATOM 1098 C C   ? ILE A 1 143 ?  11.680  -5.990  -7.715 1.000 97.960 ? 143 ILE A C   1 
ATOM 1099 C CB  ? ILE A 1 143 ?  10.224  -7.143  -6.010 1.000 97.960 ? 143 ILE A CB  1 
ATOM 1100 O O   ? ILE A 1 143 ?  12.233  -6.853  -8.401 1.000 97.960 ? 143 ILE A O   1 
ATOM 1101 C CG1 ? ILE A 1 143 ?   8.816  -7.207  -5.409 1.000 97.960 ? 143 ILE A CG1 1 
ATOM 1102 C CG2 ? ILE A 1 143 ?  11.249  -6.706  -4.960 1.000 97.960 ? 143 ILE A CG2 1 
ATOM 1103 C CD1 ? ILE A 1 143 ?   8.376  -5.921  -4.723 1.000 97.960 ? 143 ILE A CD1 1 
ATOM 1104 N N   ? MET A 1 144 ?  12.247  -4.862  -7.266 1.000 97.420 ? 144 MET A N   1 
ATOM 1105 C CA  ? MET A 1 144 ?  13.628  -4.572  -7.644 1.000 97.420 ? 144 MET A CA  1 
ATOM 1106 C C   ? MET A 1 144 ?  14.587  -4.928  -6.513 1.000 97.420 ? 144 MET A C   1 
ATOM 1107 C CB  ? MET A 1 144 ?  13.785  -3.098  -8.018 1.000 97.420 ? 144 MET A CB  1 
ATOM 1108 O O   ? MET A 1 144 ?  14.190  -4.975  -5.348 1.000 97.420 ? 144 MET A O   1 
ATOM 1109 C CG  ? MET A 1 144 ?  12.961  -2.680  -9.225 1.000 97.420 ? 144 MET A CG  1 
ATOM 1110 S SD  ? MET A 1 144 ?  13.218  -0.921  -9.679 1.000 97.420 ? 144 MET A SD  1 
ATOM 1111 C CE  ? MET A 1 144 ?  14.848  -1.030 -10.470 1.000 97.420 ? 144 MET A CE  1 
ATOM 1112 N N   ? SER A 1 145 ?  15.830  -5.146  -6.990 1.000 97.320 ? 145 SER A N   1 
ATOM 1113 C CA  ? SER A 1 145 ?  16.852  -5.368  -5.972 1.000 97.320 ? 145 SER A CA  1 
ATOM 1114 C C   ? SER A 1 145 ?  17.130  -4.094  -5.181 1.000 97.320 ? 145 SER A C   1 
ATOM 1115 C CB  ? SER A 1 145 ?  18.145  -5.873  -6.612 1.000 97.320 ? 145 SER A CB  1 
ATOM 1116 O O   ? SER A 1 145 ?  16.921  -2.988  -5.683 1.000 97.320 ? 145 SER A O   1 
ATOM 1117 O OG  ? SER A 1 145 ?  18.763  -4.850  -7.374 1.000 97.320 ? 145 SER A OG  1 
ATOM 1118 N N   ? ASP A 1 146 ?  17.671  -4.243  -3.939 1.000 96.230 ? 146 ASP A N   1 
ATOM 1119 C CA  ? ASP A 1 146 ?  18.061  -3.097  -3.122 1.000 96.230 ? 146 ASP A CA  1 
ATOM 1120 C C   ? ASP A 1 146 ?  19.083  -2.227  -3.849 1.000 96.230 ? 146 ASP A C   1 
ATOM 1121 C CB  ? ASP A 1 146 ?  18.626  -3.563  -1.779 1.000 96.230 ? 146 ASP A CB  1 
ATOM 1122 O O   ? ASP A 1 146 ?  19.017  -0.998  -3.785 1.000 96.230 ? 146 ASP A O   1 
ATOM 1123 C CG  ? ASP A 1 146 ?  17.553  -4.050  -0.820 1.000 96.230 ? 146 ASP A CG  1 
ATOM 1124 O OD1 ? ASP A 1 146 ?  16.352  -3.834  -1.089 1.000 96.230 ? 146 ASP A OD1 1 
ATOM 1125 O OD2 ? ASP A 1 146 ?  17.913  -4.653   0.214 1.000 96.230 ? 146 ASP A OD2 1 
ATOM 1126 N N   ? GLU A 1 147 ?  19.992  -2.861  -4.532 1.000 96.920 ? 147 GLU A N   1 
ATOM 1127 C CA  ? GLU A 1 147 ?  21.029  -2.147  -5.270 1.000 96.920 ? 147 GLU A CA  1 
ATOM 1128 C C   ? GLU A 1 147 ?  20.423  -1.258  -6.353 1.000 96.920 ? 147 GLU A C   1 
ATOM 1129 C CB  ? GLU A 1 147 ?  22.021  -3.133  -5.894 1.000 96.920 ? 147 GLU A CB  1 
ATOM 1130 O O   ? GLU A 1 147 ?  20.787  -0.087  -6.476 1.000 96.920 ? 147 GLU A O   1 
ATOM 1131 C CG  ? GLU A 1 147 ?  23.163  -2.465  -6.644 1.000 96.920 ? 147 GLU A CG  1 
ATOM 1132 C CD  ? GLU A 1 147 ?  24.125  -3.456  -7.279 1.000 96.920 ? 147 GLU A CD  1 
ATOM 1133 O OE1 ? GLU A 1 147 ?  25.079  -3.023  -7.964 1.000 96.920 ? 147 GLU A OE1 1 
ATOM 1134 O OE2 ? GLU A 1 147 ?  23.923  -4.677  -7.091 1.000 96.920 ? 147 GLU A OE2 1 
ATOM 1135 N N   ? GLU A 1 148 ?  19.526  -1.865  -7.094 1.000 96.840 ? 148 GLU A N   1 
ATOM 1136 C CA  ? GLU A 1 148 ?  18.866  -1.092  -8.143 1.000 96.840 ? 148 GLU A CA  1 
ATOM 1137 C C   ? GLU A 1 148 ?  18.058   0.061  -7.554 1.000 96.840 ? 148 GLU A C   1 
ATOM 1138 C CB  ? GLU A 1 148 ?  17.959  -1.994  -8.985 1.000 96.840 ? 148 GLU A CB  1 
ATOM 1139 O O   ? GLU A 1 148 ?  18.053   1.165  -8.102 1.000 96.840 ? 148 GLU A O   1 
ATOM 1140 C CG  ? GLU A 1 148 ?  18.716  -2.933  -9.912 1.000 96.840 ? 148 GLU A CG  1 
ATOM 1141 C CD  ? GLU A 1 148 ?  17.823  -3.969 -10.576 1.000 96.840 ? 148 GLU A CD  1 
ATOM 1142 O OE1 ? GLU A 1 148 ?  18.090  -4.344 -11.740 1.000 96.840 ? 148 GLU A OE1 1 
ATOM 1143 O OE2 ? GLU A 1 148 ?  16.847  -4.408  -9.927 1.000 96.840 ? 148 GLU A OE2 1 
ATOM 1144 N N   ? CYS A 1 149 ?  17.350  -0.251  -6.512 1.000 96.910 ? 149 CYS A N   1 
ATOM 1145 C CA  ? CYS A 1 149 ?  16.525   0.756  -5.855 1.000 96.910 ? 149 CYS A CA  1 
ATOM 1146 C C   ? CYS A 1 149 ?  17.379   1.907  -5.338 1.000 96.910 ? 149 CYS A C   1 
ATOM 1147 C CB  ? CYS A 1 149 ?  15.739   0.135  -4.701 1.000 96.910 ? 149 CYS A CB  1 
ATOM 1148 O O   ? CYS A 1 149 ?  17.066   3.075  -5.578 1.000 96.910 ? 149 CYS A O   1 
ATOM 1149 S SG  ? CYS A 1 149 ?  14.349   1.144  -4.141 1.000 96.910 ? 149 CYS A SG  1 
ATOM 1150 N N   ? LYS A 1 150 ?  18.473   1.641  -4.744 1.000 96.850 ? 150 LYS A N   1 
ATOM 1151 C CA  ? LYS A 1 150 ?  19.394   2.643  -4.216 1.000 96.850 ? 150 LYS A CA  1 
ATOM 1152 C C   ? LYS A 1 150 ?  20.073   3.415  -5.344 1.000 96.850 ? 150 LYS A C   1 
ATOM 1153 C CB  ? LYS A 1 150 ?  20.447   1.987  -3.322 1.000 96.850 ? 150 LYS A CB  1 
ATOM 1154 O O   ? LYS A 1 150 ?  20.337   4.612  -5.213 1.000 96.850 ? 150 LYS A O   1 
ATOM 1155 C CG  ? LYS A 1 150 ?  19.916   1.530  -1.971 1.000 96.850 ? 150 LYS A CG  1 
ATOM 1156 C CD  ? LYS A 1 150 ?  20.984   0.799  -1.168 1.000 96.850 ? 150 LYS A CD  1 
ATOM 1157 C CE  ? LYS A 1 150 ?  20.443   0.311   0.169 1.000 96.850 ? 150 LYS A CE  1 
ATOM 1158 N NZ  ? LYS A 1 150 ?  21.442  -0.526   0.898 1.000 96.850 ? 150 LYS A NZ  1 
ATOM 1159 N N   ? ALA A 1 151 ?  20.381   2.696  -6.385 1.000 96.900 ? 151 ALA A N   1 
ATOM 1160 C CA  ? ALA A 1 151 ?  20.993   3.346  -7.541 1.000 96.900 ? 151 ALA A CA  1 
ATOM 1161 C C   ? ALA A 1 151 ?  20.046   4.369  -8.160 1.000 96.900 ? 151 ALA A C   1 
ATOM 1162 C CB  ? ALA A 1 151 ?  21.402   2.306  -8.582 1.000 96.900 ? 151 ALA A CB  1 
ATOM 1163 O O   ? ALA A 1 151 ?  20.481   5.426  -8.623 1.000 96.900 ? 151 ALA A O   1 
ATOM 1164 N N   ? ALA A 1 152 ?  18.774   4.033  -8.116 1.000 95.950 ? 152 ALA A N   1 
ATOM 1165 C CA  ? ALA A 1 152 ?  17.773   4.926  -8.694 1.000 95.950 ? 152 ALA A CA  1 
ATOM 1166 C C   ? ALA A 1 152 ?  17.601   6.181  -7.843 1.000 95.950 ? 152 ALA A C   1 
ATOM 1167 C CB  ? ALA A 1 152 ?  16.437   4.203  -8.845 1.000 95.950 ? 152 ALA A CB  1 
ATOM 1168 O O   ? ALA A 1 152 ?  17.307   7.258  -8.366 1.000 95.950 ? 152 ALA A O   1 
ATOM 1169 N N   ? TYR A 1 153 ?  17.826   6.049  -6.570 1.000 96.050 ? 153 TYR A N   1 
ATOM 1170 C CA  ? TYR A 1 153 ?  17.648   7.124  -5.602 1.000 96.050 ? 153 TYR A CA  1 
ATOM 1171 C C   ? TYR A 1 153 ?  18.820   7.182  -4.629 1.000 96.050 ? 153 TYR A C   1 
ATOM 1172 C CB  ? TYR A 1 153 ?  16.338   6.941  -4.830 1.000 96.050 ? 153 TYR A CB  1 
ATOM 1173 O O   ? TYR A 1 153 ?  18.666   6.884  -3.442 1.000 96.050 ? 153 TYR A O   1 
ATOM 1174 C CG  ? TYR A 1 153 ?  15.121   6.837  -5.716 1.000 96.050 ? 153 TYR A CG  1 
ATOM 1175 C CD1 ? TYR A 1 153 ?  14.599   7.962  -6.351 1.000 96.050 ? 153 TYR A CD1 1 
ATOM 1176 C CD2 ? TYR A 1 153 ?  14.489   5.614  -5.920 1.000 96.050 ? 153 TYR A CD2 1 
ATOM 1177 C CE1 ? TYR A 1 153 ?  13.476   7.871  -7.167 1.000 96.050 ? 153 TYR A CE1 1 
ATOM 1178 C CE2 ? TYR A 1 153 ?  13.366   5.512  -6.734 1.000 96.050 ? 153 TYR A CE2 1 
ATOM 1179 O OH  ? TYR A 1 153 ?  11.756   6.548  -8.159 1.000 96.050 ? 153 TYR A OH  1 
ATOM 1180 C CZ  ? TYR A 1 153 ?  12.868   6.644  -7.352 1.000 96.050 ? 153 TYR A CZ  1 
ATOM 1181 N N   ? PRO A 1 154 ?  20.028   7.643  -4.972 1.000 95.330 ? 154 PRO A N   1 
ATOM 1182 C CA  ? PRO A 1 154 ?  21.201   7.623  -4.095 1.000 95.330 ? 154 PRO A CA  1 
ATOM 1183 C C   ? PRO A 1 154 ?  20.993   8.426  -2.813 1.000 95.330 ? 154 PRO A C   1 
ATOM 1184 C CB  ? PRO A 1 154 ?  22.298   8.250  -4.960 1.000 95.330 ? 154 PRO A CB  1 
ATOM 1185 O O   ? PRO A 1 154 ?  20.639   9.606  -2.870 1.000 95.330 ? 154 PRO A O   1 
ATOM 1186 C CG  ? PRO A 1 154 ?  21.844   8.035  -6.368 1.000 95.330 ? 154 PRO A CG  1 
ATOM 1187 C CD  ? PRO A 1 154 ?  20.343   8.073  -6.396 1.000 95.330 ? 154 PRO A CD  1 
ATOM 1188 N N   ? GLY A 1 155 ?  21.072   7.693  -1.562 1.000 94.400 ? 155 GLY A N   1 
ATOM 1189 C CA  ? GLY A 1 155 ?  21.028   8.341  -0.261 1.000 94.400 ? 155 GLY A CA  1 
ATOM 1190 C C   ? GLY A 1 155 ?  19.616   8.548   0.255 1.000 94.400 ? 155 GLY A C   1 
ATOM 1191 O O   ? GLY A 1 155 ?  19.419   9.131   1.323 1.000 94.400 ? 155 GLY A O   1 
ATOM 1192 N N   ? GLN A 1 156 ?  18.618   8.011  -0.531 1.000 95.260 ? 156 GLN A N   1 
ATOM 1193 C CA  ? GLN A 1 156 ?  17.231   8.312  -0.192 1.000 95.260 ? 156 GLN A CA  1 
ATOM 1194 C C   ? GLN A 1 156 ?  16.460   7.041   0.151 1.000 95.260 ? 156 GLN A C   1 
ATOM 1195 C CB  ? GLN A 1 156 ?  16.544   9.048  -1.343 1.000 95.260 ? 156 GLN A CB  1 
ATOM 1196 O O   ? GLN A 1 156 ?  15.345   7.106   0.673 1.000 95.260 ? 156 GLN A O   1 
ATOM 1197 C CG  ? GLN A 1 156 ?  17.109  10.437  -1.610 1.000 95.260 ? 156 GLN A CG  1 
ATOM 1198 C CD  ? GLN A 1 156 ?  16.417  11.141  -2.761 1.000 95.260 ? 156 GLN A CD  1 
ATOM 1199 N NE2 ? GLN A 1 156 ?  17.167  11.425  -3.820 1.000 95.260 ? 156 GLN A NE2 1 
ATOM 1200 O OE1 ? GLN A 1 156 ?  15.217  11.427  -2.700 1.000 95.260 ? 156 GLN A OE1 1 
ATOM 1201 N N   ? ILE A 1 157 ?  17.020   5.843  -0.193 1.000 96.810 ? 157 ILE A N   1 
ATOM 1202 C CA  ? ILE A 1 157 ?  16.365   4.559   0.034 1.000 96.810 ? 157 ILE A CA  1 
ATOM 1203 C C   ? ILE A 1 157 ?  16.849   3.959   1.353 1.000 96.810 ? 157 ILE A C   1 
ATOM 1204 C CB  ? ILE A 1 157 ?  16.627   3.577  -1.129 1.000 96.810 ? 157 ILE A CB  1 
ATOM 1205 O O   ? ILE A 1 157 ?  18.052   3.777   1.555 1.000 96.810 ? 157 ILE A O   1 
ATOM 1206 C CG1 ? ILE A 1 157 ?  16.154   4.183  -2.456 1.000 96.810 ? 157 ILE A CG1 1 
ATOM 1207 C CG2 ? ILE A 1 157 ?  15.943   2.233  -0.866 1.000 96.810 ? 157 ILE A CG2 1 
ATOM 1208 C CD1 ? ILE A 1 157 ?  14.684   4.578  -2.466 1.000 96.810 ? 157 ILE A CD1 1 
ATOM 1209 N N   ? THR A 1 158 ?  15.857   3.602   2.298 1.000 96.410 ? 158 THR A N   1 
ATOM 1210 C CA  ? THR A 1 158 ?  16.164   2.961   3.572 1.000 96.410 ? 158 THR A CA  1 
ATOM 1211 C C   ? THR A 1 158 ?  15.832   1.472   3.522 1.000 96.410 ? 158 THR A C   1 
ATOM 1212 C CB  ? THR A 1 158 ?  15.395   3.622   4.730 1.000 96.410 ? 158 THR A CB  1 
ATOM 1213 O O   ? THR A 1 158 ?  15.306   0.982   2.520 1.000 96.410 ? 158 THR A O   1 
ATOM 1214 C CG2 ? THR A 1 158 ?  15.570   5.137   4.712 1.000 96.410 ? 158 THR A CG2 1 
ATOM 1215 O OG1 ? THR A 1 158 ?  14.001   3.312   4.610 1.000 96.410 ? 158 THR A OG1 1 
ATOM 1216 N N   ? GLU A 1 159 ?  16.111   0.765   4.653 1.000 96.040 ? 159 GLU A N   1 
ATOM 1217 C CA  ? GLU A 1 159 ?  15.857  -0.671   4.739 1.000 96.040 ? 159 GLU A CA  1 
ATOM 1218 C C   ? GLU A 1 159 ?  14.361  -0.964   4.792 1.000 96.040 ? 159 GLU A C   1 
ATOM 1219 C CB  ? GLU A 1 159 ?  16.554  -1.268   5.964 1.000 96.040 ? 159 GLU A CB  1 
ATOM 1220 O O   ? GLU A 1 159 ?  13.939  -2.104   4.586 1.000 96.040 ? 159 GLU A O   1 
ATOM 1221 C CG  ? GLU A 1 159 ?  18.072  -1.285   5.861 1.000 96.040 ? 159 GLU A CG  1 
ATOM 1222 C CD  ? GLU A 1 159 ?  18.750  -1.878   7.086 1.000 96.040 ? 159 GLU A CD  1 
ATOM 1223 O OE1 ? GLU A 1 159 ?  19.998  -1.981   7.099 1.000 96.040 ? 159 GLU A OE1 1 
ATOM 1224 O OE2 ? GLU A 1 159 ?  18.027  -2.244   8.040 1.000 96.040 ? 159 GLU A OE2 1 
ATOM 1225 N N   ? SER A 1 160 ?  13.549   0.044   5.092 1.000 97.030 ? 160 SER A N   1 
ATOM 1226 C CA  ? SER A 1 160 ?  12.106  -0.130   5.224 1.000 97.030 ? 160 SER A CA  1 
ATOM 1227 C C   ? SER A 1 160 ?  11.396   0.115   3.897 1.000 97.030 ? 160 SER A C   1 
ATOM 1228 C CB  ? SER A 1 160 ?  11.548   0.812   6.291 1.000 97.030 ? 160 SER A CB  1 
ATOM 1229 O O   ? SER A 1 160 ?  10.165   0.085   3.830 1.000 97.030 ? 160 SER A O   1 
ATOM 1230 O OG  ? SER A 1 160 ?  11.768   2.166   5.933 1.000 97.030 ? 160 SER A OG  1 
ATOM 1231 N N   ? MET A 1 161 ?  12.200   0.345   2.817 1.000 97.880 ? 161 MET A N   1 
ATOM 1232 C CA  ? MET A 1 161 ?  11.619   0.688   1.522 1.000 97.880 ? 161 MET A CA  1 
ATOM 1233 C C   ? MET A 1 161 ?  12.007  -0.339   0.463 1.000 97.880 ? 161 MET A C   1 
ATOM 1234 C CB  ? MET A 1 161 ?  12.065   2.084   1.085 1.000 97.880 ? 161 MET A CB  1 
ATOM 1235 O O   ? MET A 1 161 ?  13.052  -0.983   0.570 1.000 97.880 ? 161 MET A O   1 
ATOM 1236 C CG  ? MET A 1 161 ?  11.603   3.194   2.015 1.000 97.880 ? 161 MET A CG  1 
ATOM 1237 S SD  ? MET A 1 161 ?  12.308   4.827   1.564 1.000 97.880 ? 161 MET A SD  1 
ATOM 1238 C CE  ? MET A 1 161 ?  11.638   5.847   2.907 1.000 97.880 ? 161 MET A CE  1 
ATOM 1239 N N   ? VAL A 1 162 ?  11.093  -0.399  -0.560 1.000 97.520 ? 162 VAL A N   1 
ATOM 1240 C CA  ? VAL A 1 162 ?  11.328  -1.274  -1.703 1.000 97.520 ? 162 VAL A CA  1 
ATOM 1241 C C   ? VAL A 1 162 ?  10.855  -0.590  -2.984 1.000 97.520 ? 162 VAL A C   1 
ATOM 1242 C CB  ? VAL A 1 162 ?  10.617  -2.635  -1.533 1.000 97.520 ? 162 VAL A CB  1 
ATOM 1243 O O   ? VAL A 1 162 ?   9.897   0.187  -2.962 1.000 97.520 ? 162 VAL A O   1 
ATOM 1244 C CG1 ? VAL A 1 162 ?   9.102  -2.448  -1.460 1.000 97.520 ? 162 VAL A CG1 1 
ATOM 1245 C CG2 ? VAL A 1 162 ?  10.988  -3.578  -2.676 1.000 97.520 ? 162 VAL A CG2 1 
ATOM 1246 N N   ? CYS A 1 163 ?  11.586  -0.826  -4.123 1.000 97.620 ? 163 CYS A N   1 
ATOM 1247 C CA  ? CYS A 1 163 ?  11.162  -0.314  -5.421 1.000 97.620 ? 163 CYS A CA  1 
ATOM 1248 C C   ? CYS A 1 163 ?  10.428  -1.386  -6.217 1.000 97.620 ? 163 CYS A C   1 
ATOM 1249 C CB  ? CYS A 1 163 ?  12.366   0.190  -6.217 1.000 97.620 ? 163 CYS A CB  1 
ATOM 1250 O O   ? CYS A 1 163 ?  10.856  -2.541  -6.254 1.000 97.620 ? 163 CYS A O   1 
ATOM 1251 S SG  ? CYS A 1 163 ?  13.148   1.654  -5.505 1.000 97.620 ? 163 CYS A SG  1 
ATOM 1252 N N   ? VAL A 1 164 ?   9.302  -0.973  -6.760 1.000 97.160 ? 164 VAL A N   1 
ATOM 1253 C CA  ? VAL A 1 164 ?   8.484  -1.808  -7.633 1.000 97.160 ? 164 VAL A CA  1 
ATOM 1254 C C   ? VAL A 1 164 ?   8.240  -1.088  -8.957 1.000 97.160 ? 164 VAL A C   1 
ATOM 1255 C CB  ? VAL A 1 164 ?   7.138  -2.175  -6.969 1.000 97.160 ? 164 VAL A CB  1 
ATOM 1256 O O   ? VAL A 1 164 ?   7.811   0.068  -8.972 1.000 97.160 ? 164 VAL A O   1 
ATOM 1257 C CG1 ? VAL A 1 164 ?   6.336  -3.121  -7.862 1.000 97.160 ? 164 VAL A CG1 1 
ATOM 1258 C CG2 ? VAL A 1 164 ?   7.374  -2.803  -5.597 1.000 97.160 ? 164 VAL A CG2 1 
ATOM 1259 N N   ? GLY A 1 165 ?   8.654  -1.773 -10.013 1.000 95.790 ? 165 GLY A N   1 
ATOM 1260 C CA  ? GLY A 1 165 ?   8.455  -1.152 -11.312 1.000 95.790 ? 165 GLY A CA  1 
ATOM 1261 C C   ? GLY A 1 165 ?   9.585  -1.429 -12.286 1.000 95.790 ? 165 GLY A C   1 
ATOM 1262 O O   ? GLY A 1 165 ?  10.328  -2.399 -12.122 1.000 95.790 ? 165 GLY A O   1 
ATOM 1263 N N   ? TYR A 1 166 ?   9.674  -0.631 -13.314 1.000 94.660 ? 166 TYR A N   1 
ATOM 1264 C CA  ? TYR A 1 166 ?  10.644  -0.799 -14.391 1.000 94.660 ? 166 TYR A CA  1 
ATOM 1265 C C   ? TYR A 1 166 ?  11.575   0.404 -14.478 1.000 94.660 ? 166 TYR A C   1 
ATOM 1266 C CB  ? TYR A 1 166 ?   9.929  -1.003 -15.731 1.000 94.660 ? 166 TYR A CB  1 
ATOM 1267 O O   ? TYR A 1 166 ?  11.124   1.551 -14.443 1.000 94.660 ? 166 TYR A O   1 
ATOM 1268 C CG  ? TYR A 1 166 ?   8.994  -2.188 -15.745 1.000 94.660 ? 166 TYR A CG  1 
ATOM 1269 C CD1 ? TYR A 1 166 ?   9.464  -3.467 -16.035 1.000 94.660 ? 166 TYR A CD1 1 
ATOM 1270 C CD2 ? TYR A 1 166 ?   7.640  -2.031 -15.471 1.000 94.660 ? 166 TYR A CD2 1 
ATOM 1271 C CE1 ? TYR A 1 166 ?   8.606  -4.562 -16.051 1.000 94.660 ? 166 TYR A CE1 1 
ATOM 1272 C CE2 ? TYR A 1 166 ?   6.773  -3.119 -15.485 1.000 94.660 ? 166 TYR A CE2 1 
ATOM 1273 O OH  ? TYR A 1 166 ?   6.411  -5.459 -15.790 1.000 94.660 ? 166 TYR A OH  1 
ATOM 1274 C CZ  ? TYR A 1 166 ?   7.265  -4.378 -15.775 1.000 94.660 ? 166 TYR A CZ  1 
ATOM 1275 N N   ? LEU A 1 167 ?  12.871   0.185 -14.664 1.000 94.020 ? 167 LEU A N   1 
ATOM 1276 C CA  ? LEU A 1 167 ?  13.827   1.278 -14.806 1.000 94.020 ? 167 LEU A CA  1 
ATOM 1277 C C   ? LEU A 1 167 ?  13.616   2.017 -16.124 1.000 94.020 ? 167 LEU A C   1 
ATOM 1278 C CB  ? LEU A 1 167 ?  15.261   0.749 -14.729 1.000 94.020 ? 167 LEU A CB  1 
ATOM 1279 O O   ? LEU A 1 167 ?  13.949   3.198 -16.238 1.000 94.020 ? 167 LEU A O   1 
ATOM 1280 C CG  ? LEU A 1 167 ?  15.744   0.298 -13.349 1.000 94.020 ? 167 LEU A CG  1 
ATOM 1281 C CD1 ? LEU A 1 167 ?  17.148  -0.289 -13.445 1.000 94.020 ? 167 LEU A CD1 1 
ATOM 1282 C CD2 ? LEU A 1 167 ?  15.711   1.461 -12.364 1.000 94.020 ? 167 LEU A CD2 1 
ATOM 1283 N N   ? GLU A 1 168 ?  13.145   1.294 -17.135 1.000 94.080 ? 168 GLU A N   1 
ATOM 1284 C CA  ? GLU A 1 168 ?  12.900   1.904 -18.438 1.000 94.080 ? 168 GLU A CA  1 
ATOM 1285 C C   ? GLU A 1 168 ?  11.770   2.927 -18.365 1.000 94.080 ? 168 GLU A C   1 
ATOM 1286 C CB  ? GLU A 1 168 ?  12.573   0.831 -19.481 1.000 94.080 ? 168 GLU A CB  1 
ATOM 1287 O O   ? GLU A 1 168 ?  11.637   3.777 -19.248 1.000 94.080 ? 168 GLU A O   1 
ATOM 1288 C CG  ? GLU A 1 168 ?  13.721  -0.128 -19.757 1.000 94.080 ? 168 GLU A CG  1 
ATOM 1289 C CD  ? GLU A 1 168 ?  13.806  -1.268 -18.754 1.000 94.080 ? 168 GLU A CD  1 
ATOM 1290 O OE1 ? GLU A 1 168 ?  14.798  -2.030 -18.784 1.000 94.080 ? 168 GLU A OE1 1 
ATOM 1291 O OE2 ? GLU A 1 168 ?  12.872  -1.399 -17.932 1.000 94.080 ? 168 GLU A OE2 1 
ATOM 1292 N N   ? GLY A 1 169 ?  10.973   2.872 -17.253 1.000 92.520 ? 169 GLY A N   1 
ATOM 1293 C CA  ? GLY A 1 169 ?   9.827   3.756 -17.106 1.000 92.520 ? 169 GLY A CA  1 
ATOM 1294 C C   ? GLY A 1 169 ?   8.593   3.259 -17.834 1.000 92.520 ? 169 GLY A C   1 
ATOM 1295 O O   ? GLY A 1 169 ?   8.518   2.088 -18.212 1.000 92.520 ? 169 GLY A O   1 
ATOM 1296 N N   ? GLY A 1 170 ?   7.505   4.089 -17.804 1.000 89.890 ? 170 GLY A N   1 
ATOM 1297 C CA  ? GLY A 1 170 ?   6.333   3.743 -18.592 1.000 89.890 ? 170 GLY A CA  1 
ATOM 1298 C C   ? GLY A 1 170 ?   5.248   3.062 -17.780 1.000 89.890 ? 170 GLY A C   1 
ATOM 1299 O O   ? GLY A 1 170 ?   4.091   3.005 -18.203 1.000 89.890 ? 170 GLY A O   1 
ATOM 1300 N N   ? LYS A 1 171 ?   5.607   2.651 -16.566 1.000 91.080 ? 171 LYS A N   1 
ATOM 1301 C CA  ? LYS A 1 171 ?   4.645   2.047 -15.649 1.000 91.080 ? 171 LYS A CA  1 
ATOM 1302 C C   ? LYS A 1 171 ?   4.957   2.417 -14.202 1.000 91.080 ? 171 LYS A C   1 
ATOM 1303 C CB  ? LYS A 1 171 ?   4.633   0.526 -15.810 1.000 91.080 ? 171 LYS A CB  1 
ATOM 1304 O O   ? LYS A 1 171 ?   6.072   2.195 -13.726 1.000 91.080 ? 171 LYS A O   1 
ATOM 1305 C CG  ? LYS A 1 171 ?   4.255   0.054 -17.206 1.000 91.080 ? 171 LYS A CG  1 
ATOM 1306 C CD  ? LYS A 1 171 ?   4.237  -1.467 -17.296 1.000 91.080 ? 171 LYS A CD  1 
ATOM 1307 C CE  ? LYS A 1 171 ?   3.766  -1.941 -18.664 1.000 91.080 ? 171 LYS A CE  1 
ATOM 1308 N NZ  ? LYS A 1 171 ?   3.639  -3.428 -18.721 1.000 91.080 ? 171 LYS A NZ  1 
ATOM 1309 N N   ? ASP A 1 172 ?   3.929   2.868 -13.448 1.000 90.050 ? 172 ASP A N   1 
ATOM 1310 C CA  ? ASP A 1 172 ?   4.145   3.288 -12.067 1.000 90.050 ? 172 ASP A CA  1 
ATOM 1311 C C   ? ASP A 1 172 ?   2.826   3.658 -11.392 1.000 90.050 ? 172 ASP A C   1 
ATOM 1312 C CB  ? ASP A 1 172 ?   5.115   4.470 -12.011 1.000 90.050 ? 172 ASP A CB  1 
ATOM 1313 O O   ? ASP A 1 172 ?   1.816   3.869 -12.067 1.000 90.050 ? 172 ASP A O   1 
ATOM 1314 C CG  ? ASP A 1 172 ?   5.790   4.620 -10.659 1.000 90.050 ? 172 ASP A CG  1 
ATOM 1315 O OD1 ? ASP A 1 172 ?   5.586   3.760  -9.776 1.000 90.050 ? 172 ASP A OD1 1 
ATOM 1316 O OD2 ? ASP A 1 172 ?   6.531   5.610 -10.474 1.000 90.050 ? 172 ASP A OD2 1 
ATOM 1317 N N   ? ALA A 1 173 ?   2.806   3.536 -10.030 1.000 87.590 ? 173 ALA A N   1 
ATOM 1318 C CA  ? ALA A 1 173 ?   1.722   4.167  -9.282 1.000 87.590 ? 173 ALA A CA  1 
ATOM 1319 C C   ? ALA A 1 173 ?   1.920   5.678  -9.197 1.000 87.590 ? 173 ALA A C   1 
ATOM 1320 C CB  ? ALA A 1 173 ?   1.622   3.567  -7.881 1.000 87.590 ? 173 ALA A CB  1 
ATOM 1321 O O   ? ALA A 1 173 ?   3.055   6.159  -9.145 1.000 87.590 ? 173 ALA A O   1 
ATOM 1322 N N   ? CYS A 1 174 ?   0.857   6.393  -9.209 1.000 86.280 ? 174 CYS A N   1 
ATOM 1323 C CA  ? CYS A 1 174 ?   0.947   7.848  -9.228 1.000 86.280 ? 174 CYS A CA  1 
ATOM 1324 C C   ? CYS A 1 174 ?   0.058   8.464  -8.154 1.000 86.280 ? 174 CYS A C   1 
ATOM 1325 C CB  ? CYS A 1 174 ?   0.554   8.392 -10.601 1.000 86.280 ? 174 CYS A CB  1 
ATOM 1326 O O   ? CYS A 1 174 ?  -0.427   7.761  -7.265 1.000 86.280 ? 174 CYS A O   1 
ATOM 1327 S SG  ? CYS A 1 174 ?   1.365   9.949 -11.027 1.000 86.280 ? 174 CYS A SG  1 
ATOM 1328 N N   ? GLN A 1 175 ?  -0.021   9.834  -8.267 1.000 86.510 ? 175 GLN A N   1 
ATOM 1329 C CA  ? GLN A 1 175 ?  -0.728  10.611  -7.254 1.000 86.510 ? 175 GLN A CA  1 
ATOM 1330 C C   ? GLN A 1 175 ?  -2.153  10.100  -7.064 1.000 86.510 ? 175 GLN A C   1 
ATOM 1331 C CB  ? GLN A 1 175 ?  -0.747  12.093  -7.631 1.000 86.510 ? 175 GLN A CB  1 
ATOM 1332 O O   ? GLN A 1 175 ?  -2.858   9.833  -8.039 1.000 86.510 ? 175 GLN A O   1 
ATOM 1333 C CG  ? GLN A 1 175 ?   0.614  12.770  -7.537 1.000 86.510 ? 175 GLN A CG  1 
ATOM 1334 C CD  ? GLN A 1 175 ?   1.549  12.365  -8.662 1.000 86.510 ? 175 GLN A CD  1 
ATOM 1335 N NE2 ? GLN A 1 175 ?   2.846  12.556  -8.451 1.000 86.510 ? 175 GLN A NE2 1 
ATOM 1336 O OE1 ? GLN A 1 175 ?   1.108  11.883  -9.710 1.000 86.510 ? 175 GLN A OE1 1 
ATOM 1337 N N   ? GLY A 1 176 ?  -2.448   9.952  -5.718 1.000 85.920 ? 176 GLY A N   1 
ATOM 1338 C CA  ? GLY A 1 176 ?  -3.781   9.468  -5.396 1.000 85.920 ? 176 GLY A CA  1 
ATOM 1339 C C   ? GLY A 1 176 ?  -3.815   7.987  -5.068 1.000 85.920 ? 176 GLY A C   1 
ATOM 1340 O O   ? GLY A 1 176 ?  -4.751   7.510  -4.423 1.000 85.920 ? 176 GLY A O   1 
ATOM 1341 N N   ? ASP A 1 177 ?  -2.749   7.273  -5.367 1.000 93.020 ? 177 ASP A N   1 
ATOM 1342 C CA  ? ASP A 1 177 ?  -2.672   5.850  -5.055 1.000 93.020 ? 177 ASP A CA  1 
ATOM 1343 C C   ? ASP A 1 177 ?  -1.908   5.613  -3.754 1.000 93.020 ? 177 ASP A C   1 
ATOM 1344 C CB  ? ASP A 1 177 ?  -2.009   5.084  -6.201 1.000 93.020 ? 177 ASP A CB  1 
ATOM 1345 O O   ? ASP A 1 177 ?  -1.679   4.467  -3.362 1.000 93.020 ? 177 ASP A O   1 
ATOM 1346 C CG  ? ASP A 1 177 ?  -2.923   4.901  -7.399 1.000 93.020 ? 177 ASP A CG  1 
ATOM 1347 O OD1 ? ASP A 1 177 ?  -4.160   4.875  -7.225 1.000 93.020 ? 177 ASP A OD1 1 
ATOM 1348 O OD2 ? ASP A 1 177 ?  -2.401   4.777  -8.529 1.000 93.020 ? 177 ASP A OD2 1 
ATOM 1349 N N   ? SER A 1 178 ?  -1.409   6.771  -3.207 1.000 95.720 ? 178 SER A N   1 
ATOM 1350 C CA  ? SER A 1 178 ?  -0.749   6.625  -1.913 1.000 95.720 ? 178 SER A CA  1 
ATOM 1351 C C   ? SER A 1 178 ?  -1.567   5.747  -0.972 1.000 95.720 ? 178 SER A C   1 
ATOM 1352 C CB  ? SER A 1 178 ?  -0.515   7.994  -1.273 1.000 95.720 ? 178 SER A CB  1 
ATOM 1353 O O   ? SER A 1 178 ?  -2.797   5.826  -0.953 1.000 95.720 ? 178 SER A O   1 
ATOM 1354 O OG  ? SER A 1 178 ?   0.443   8.736  -2.008 1.000 95.720 ? 178 SER A OG  1 
ATOM 1355 N N   ? GLY A 1 179 ?  -0.781   4.810  -0.341 1.000 97.330 ? 179 GLY A N   1 
ATOM 1356 C CA  ? GLY A 1 179 ?  -1.468   3.981   0.636 1.000 97.330 ? 179 GLY A CA  1 
ATOM 1357 C C   ? GLY A 1 179 ?  -2.070   2.725   0.036 1.000 97.330 ? 179 GLY A C   1 
ATOM 1358 O O   ? GLY A 1 179 ?  -2.434   1.796   0.761 1.000 97.330 ? 179 GLY A O   1 
ATOM 1359 N N   ? GLY A 1 180 ?  -2.175   2.694  -1.240 1.000 96.860 ? 180 GLY A N   1 
ATOM 1360 C CA  ? GLY A 1 180 ?  -2.713   1.548  -1.956 1.000 96.860 ? 180 GLY A CA  1 
ATOM 1361 C C   ? GLY A 1 180 ?  -1.818   0.325  -1.882 1.000 96.860 ? 180 GLY A C   1 
ATOM 1362 O O   ? GLY A 1 180 ?  -0.623   0.440  -1.603 1.000 96.860 ? 180 GLY A O   1 
ATOM 1363 N N   ? PRO A 1 181 ?  -2.344  -0.873  -2.244 1.000 97.600 ? 181 PRO A N   1 
ATOM 1364 C CA  ? PRO A 1 181 ?  -1.660  -2.148  -2.017 1.000 97.600 ? 181 PRO A CA  1 
ATOM 1365 C C   ? PRO A 1 181 ?  -0.760  -2.552  -3.182 1.000 97.600 ? 181 PRO A C   1 
ATOM 1366 C CB  ? PRO A 1 181 ?  -2.813  -3.141  -1.847 1.000 97.600 ? 181 PRO A CB  1 
ATOM 1367 O O   ? PRO A 1 181 ?  -1.098  -2.305  -4.343 1.000 97.600 ? 181 PRO A O   1 
ATOM 1368 C CG  ? PRO A 1 181 ?  -3.914  -2.596  -2.698 1.000 97.600 ? 181 PRO A CG  1 
ATOM 1369 C CD  ? PRO A 1 181 ?  -3.883  -1.097  -2.617 1.000 97.600 ? 181 PRO A CD  1 
ATOM 1370 N N   ? VAL A 1 182 ?   0.449  -3.103  -2.841 1.000 97.810 ? 182 VAL A N   1 
ATOM 1371 C CA  ? VAL A 1 182 ?   1.280  -3.935  -3.705 1.000 97.810 ? 182 VAL A CA  1 
ATOM 1372 C C   ? VAL A 1 182 ?   1.206  -5.390  -3.249 1.000 97.810 ? 182 VAL A C   1 
ATOM 1373 C CB  ? VAL A 1 182 ?   2.748  -3.453  -3.714 1.000 97.810 ? 182 VAL A CB  1 
ATOM 1374 O O   ? VAL A 1 182 ?   1.750  -5.747  -2.202 1.000 97.810 ? 182 VAL A O   1 
ATOM 1375 C CG1 ? VAL A 1 182 ?   3.598  -4.327  -4.635 1.000 97.810 ? 182 VAL A CG1 1 
ATOM 1376 C CG2 ? VAL A 1 182 ?   2.826  -1.988  -4.141 1.000 97.810 ? 182 VAL A CG2 1 
ATOM 1377 N N   ? ALA A 1 183 ?   0.472  -6.201  -4.052 1.000 97.870 ? 183 ALA A N   1 
ATOM 1378 C CA  ? ALA A 1 183 ?   0.257  -7.606  -3.714 1.000 97.870 ? 183 ALA A CA  1 
ATOM 1379 C C   ? ALA A 1 183 ?   1.090  -8.519  -4.609 1.000 97.870 ? 183 ALA A C   1 
ATOM 1380 C CB  ? ALA A 1 183 ?  -1.224  -7.960  -3.829 1.000 97.870 ? 183 ALA A CB  1 
ATOM 1381 O O   ? ALA A 1 183 ?   1.034  -8.415  -5.837 1.000 97.870 ? 183 ALA A O   1 
ATOM 1382 N N   ? CYS A 1 184 ?   1.864  -9.361  -3.989 1.000 97.530 ? 184 CYS A N   1 
ATOM 1383 C CA  ? CYS A 1 184 ?   2.692 -10.349  -4.670 1.000 97.530 ? 184 CYS A CA  1 
ATOM 1384 C C   ? CYS A 1 184 ?   2.335 -11.762  -4.223 1.000 97.530 ? 184 CYS A C   1 
ATOM 1385 C CB  ? CYS A 1 184 ?   4.174 -10.081  -4.407 1.000 97.530 ? 184 CYS A CB  1 
ATOM 1386 O O   ? CYS A 1 184 ?   2.322 -12.054  -3.026 1.000 97.530 ? 184 CYS A O   1 
ATOM 1387 S SG  ? CYS A 1 184 ?   4.666  -8.367  -4.699 1.000 97.530 ? 184 CYS A SG  1 
ATOM 1388 N N   ? ASP A 1 185 ?   1.943 -12.622  -5.234 1.000 93.850 ? 185 ASP A N   1 
ATOM 1389 C CA  ? ASP A 1 185 ?   1.587 -14.007  -4.942 1.000 93.850 ? 185 ASP A CA  1 
ATOM 1390 C C   ? ASP A 1 185 ?   0.502 -14.080  -3.869 1.000 93.850 ? 185 ASP A C   1 
ATOM 1391 C CB  ? ASP A 1 185 ?   2.820 -14.796  -4.498 1.000 93.850 ? 185 ASP A CB  1 
ATOM 1392 O O   ? ASP A 1 185 ?   0.571 -14.915  -2.965 1.000 93.850 ? 185 ASP A O   1 
ATOM 1393 C CG  ? ASP A 1 185 ?   3.863 -14.933  -5.593 1.000 93.850 ? 185 ASP A CG  1 
ATOM 1394 O OD1 ? ASP A 1 185 ?   3.489 -15.045  -6.781 1.000 93.850 ? 185 ASP A OD1 1 
ATOM 1395 O OD2 ? ASP A 1 185 ?   5.069 -14.931  -5.265 1.000 93.850 ? 185 ASP A OD2 1 
ATOM 1396 N N   ? GLY A 1 186 ?  -0.376 -13.060  -3.816 1.000 93.160 ? 186 GLY A N   1 
ATOM 1397 C CA  ? GLY A 1 186 ?  -1.548 -13.115  -2.957 1.000 93.160 ? 186 GLY A CA  1 
ATOM 1398 C C   ? GLY A 1 186 ?  -1.311 -12.513  -1.585 1.000 93.160 ? 186 GLY A C   1 
ATOM 1399 O O   ? GLY A 1 186 ?  -2.197 -12.539  -0.729 1.000 93.160 ? 186 GLY A O   1 
ATOM 1400 N N   ? PHE A 1 187 ?  -0.098 -11.979  -1.336 1.000 97.800 ? 187 PHE A N   1 
ATOM 1401 C CA  ? PHE A 1 187 ?   0.236 -11.350  -0.064 1.000 97.800 ? 187 PHE A CA  1 
ATOM 1402 C C   ? PHE A 1 187 ?   0.484  -9.858  -0.246 1.000 97.800 ? 187 PHE A C   1 
ATOM 1403 C CB  ? PHE A 1 187 ?   1.468 -12.015   0.558 1.000 97.800 ? 187 PHE A CB  1 
ATOM 1404 O O   ? PHE A 1 187 ?   1.019  -9.432  -1.271 1.000 97.800 ? 187 PHE A O   1 
ATOM 1405 C CG  ? PHE A 1 187 ?   1.270 -13.469   0.892 1.000 97.800 ? 187 PHE A CG  1 
ATOM 1406 C CD1 ? PHE A 1 187 ?   0.687 -13.847   2.095 1.000 97.800 ? 187 PHE A CD1 1 
ATOM 1407 C CD2 ? PHE A 1 187 ?   1.667 -14.458   0.001 1.000 97.800 ? 187 PHE A CD2 1 
ATOM 1408 C CE1 ? PHE A 1 187 ?   0.502 -15.192   2.406 1.000 97.800 ? 187 PHE A CE1 1 
ATOM 1409 C CE2 ? PHE A 1 187 ?   1.486 -15.805   0.306 1.000 97.800 ? 187 PHE A CE2 1 
ATOM 1410 C CZ  ? PHE A 1 187 ?   0.904 -16.169   1.509 1.000 97.800 ? 187 PHE A CZ  1 
ATOM 1411 N N   ? LEU A 1 188 ?   0.148  -9.108   0.796 1.000 98.210 ? 188 LEU A N   1 
ATOM 1412 C CA  ? LEU A 1 188 ?   0.482  -7.689   0.832 1.000 98.210 ? 188 LEU A CA  1 
ATOM 1413 C C   ? LEU A 1 188 ?   1.976  -7.487   1.060 1.000 98.210 ? 188 LEU A C   1 
ATOM 1414 C CB  ? LEU A 1 188 ?  -0.315  -6.978   1.929 1.000 98.210 ? 188 LEU A CB  1 
ATOM 1415 O O   ? LEU A 1 188 ?   2.506  -7.871   2.105 1.000 98.210 ? 188 LEU A O   1 
ATOM 1416 C CG  ? LEU A 1 188 ?  -0.104  -5.468   2.050 1.000 98.210 ? 188 LEU A CG  1 
ATOM 1417 C CD1 ? LEU A 1 188 ?  -0.525  -4.769   0.762 1.000 98.210 ? 188 LEU A CD1 1 
ATOM 1418 C CD2 ? LEU A 1 188 ?  -0.875  -4.914   3.243 1.000 98.210 ? 188 LEU A CD2 1 
ATOM 1419 N N   ? GLN A 1 189 ?   2.695  -6.865   0.104 1.000 97.910 ? 189 GLN A N   1 
ATOM 1420 C CA  ? GLN A 1 189 ?   4.150  -6.768   0.163 1.000 97.910 ? 189 GLN A CA  1 
ATOM 1421 C C   ? GLN A 1 189 ?   4.602  -5.311   0.226 1.000 97.910 ? 189 GLN A C   1 
ATOM 1422 C CB  ? GLN A 1 189 ?   4.785  -7.462  -1.042 1.000 97.910 ? 189 GLN A CB  1 
ATOM 1423 O O   ? GLN A 1 189 ?   5.708  -5.018   0.684 1.000 97.910 ? 189 GLN A O   1 
ATOM 1424 C CG  ? GLN A 1 189 ?   4.610  -8.975  -1.043 1.000 97.910 ? 189 GLN A CG  1 
ATOM 1425 C CD  ? GLN A 1 189 ?   5.421  -9.660   0.042 1.000 97.910 ? 189 GLN A CD  1 
ATOM 1426 N NE2 ? GLN A 1 189 ?   4.956 -10.823   0.485 1.000 97.910 ? 189 GLN A NE2 1 
ATOM 1427 O OE1 ? GLN A 1 189 ?   6.458  -9.148   0.477 1.000 97.910 ? 189 GLN A OE1 1 
ATOM 1428 N N   ? GLY A 1 190 ?   3.761  -4.422  -0.173 1.000 97.510 ? 190 GLY A N   1 
ATOM 1429 C CA  ? GLY A 1 190 ?   4.144  -3.019  -0.199 1.000 97.510 ? 190 GLY A CA  1 
ATOM 1430 C C   ? GLY A 1 190 ?   2.963  -2.075  -0.071 1.000 97.510 ? 190 GLY A C   1 
ATOM 1431 O O   ? GLY A 1 190 ?   1.824  -2.458  -0.343 1.000 97.510 ? 190 GLY A O   1 
ATOM 1432 N N   ? ILE A 1 191 ?   3.269  -0.827   0.352 1.000 98.310 ? 191 ILE A N   1 
ATOM 1433 C CA  ? ILE A 1 191 ?   2.334   0.292   0.411 1.000 98.310 ? 191 ILE A CA  1 
ATOM 1434 C C   ? ILE A 1 191 ?   2.865   1.452  -0.428 1.000 98.310 ? 191 ILE A C   1 
ATOM 1435 C CB  ? ILE A 1 191 ?   2.091   0.749   1.866 1.000 98.310 ? 191 ILE A CB  1 
ATOM 1436 O O   ? ILE A 1 191 ?   4.011   1.875  -0.258 1.000 98.310 ? 191 ILE A O   1 
ATOM 1437 C CG1 ? ILE A 1 191 ?   1.497  -0.397   2.694 1.000 98.310 ? 191 ILE A CG1 1 
ATOM 1438 C CG2 ? ILE A 1 191 ?   1.180   1.980   1.901 1.000 98.310 ? 191 ILE A CG2 1 
ATOM 1439 C CD1 ? ILE A 1 191 ?   1.517  -0.151   4.196 1.000 98.310 ? 191 ILE A CD1 1 
ATOM 1440 N N   ? VAL A 1 192 ?   2.068   1.821  -1.368 1.000 97.530 ? 192 VAL A N   1 
ATOM 1441 C CA  ? VAL A 1 192 ?   2.496   2.928  -2.217 1.000 97.530 ? 192 VAL A CA  1 
ATOM 1442 C C   ? VAL A 1 192 ?   2.899   4.119  -1.350 1.000 97.530 ? 192 VAL A C   1 
ATOM 1443 C CB  ? VAL A 1 192 ?   1.387   3.343  -3.210 1.000 97.530 ? 192 VAL A CB  1 
ATOM 1444 O O   ? VAL A 1 192 ?   2.106   4.599  -0.536 1.000 97.530 ? 192 VAL A O   1 
ATOM 1445 C CG1 ? VAL A 1 192 ?   1.856   4.500  -4.090 1.000 97.530 ? 192 VAL A CG1 1 
ATOM 1446 C CG2 ? VAL A 1 192 ?   0.967   2.151  -4.068 1.000 97.530 ? 192 VAL A CG2 1 
ATOM 1447 N N   ? SER A 1 193 ?   4.104   4.648  -1.567 1.000 96.780 ? 193 SER A N   1 
ATOM 1448 C CA  ? SER A 1 193 ?   4.637   5.668  -0.669 1.000 96.780 ? 193 SER A CA  1 
ATOM 1449 C C   ? SER A 1 193 ?   5.061   6.915  -1.438 1.000 96.780 ? 193 SER A C   1 
ATOM 1450 C CB  ? SER A 1 193 ?   5.826   5.118   0.121 1.000 96.780 ? 193 SER A CB  1 
ATOM 1451 O O   ? SER A 1 193 ?   4.416   7.961  -1.338 1.000 96.780 ? 193 SER A O   1 
ATOM 1452 O OG  ? SER A 1 193 ?   6.200   6.013   1.154 1.000 96.780 ? 193 SER A OG  1 
ATOM 1453 N N   ? TRP A 1 194 ?   6.117   6.794  -2.248 1.000 95.260 ? 194 TRP A N   1 
ATOM 1454 C CA  ? TRP A 1 194 ?   6.621   7.991  -2.913 1.000 95.260 ? 194 TRP A CA  1 
ATOM 1455 C C   ? TRP A 1 194 ?   7.420   7.625  -4.159 1.000 95.260 ? 194 TRP A C   1 
ATOM 1456 C CB  ? TRP A 1 194 ?   7.490   8.813  -1.957 1.000 95.260 ? 194 TRP A CB  1 
ATOM 1457 O O   ? TRP A 1 194 ?   7.633   6.444  -4.443 1.000 95.260 ? 194 TRP A O   1 
ATOM 1458 C CG  ? TRP A 1 194 ?   8.743   8.115  -1.521 1.000 95.260 ? 194 TRP A CG  1 
ATOM 1459 C CD1 ? TRP A 1 194 ?   8.872   7.209  -0.505 1.000 95.260 ? 194 TRP A CD1 1 
ATOM 1460 C CD2 ? TRP A 1 194 ?  10.048   8.270  -2.087 1.000 95.260 ? 194 TRP A CD2 1 
ATOM 1461 C CE2 ? TRP A 1 194 ?  10.921   7.427  -1.364 1.000 95.260 ? 194 TRP A CE2 1 
ATOM 1462 C CE3 ? TRP A 1 194 ?  10.565   9.041  -3.137 1.000 95.260 ? 194 TRP A CE3 1 
ATOM 1463 N NE1 ? TRP A 1 194 ?  10.179   6.792  -0.405 1.000 95.260 ? 194 TRP A NE1 1 
ATOM 1464 C CH2 ? TRP A 1 194 ?  12.762   8.098  -2.691 1.000 95.260 ? 194 TRP A CH2 1 
ATOM 1465 C CZ2 ? TRP A 1 194 ?  12.283   7.333  -1.659 1.000 95.260 ? 194 TRP A CZ2 1 
ATOM 1466 C CZ3 ? TRP A 1 194 ?  11.921   8.946  -3.429 1.000 95.260 ? 194 TRP A CZ3 1 
ATOM 1467 N N   ? GLY A 1 195 ?   7.846   8.571  -4.940 1.000 91.810 ? 195 GLY A N   1 
ATOM 1468 C CA  ? GLY A 1 195 ?   8.699   8.498  -6.116 1.000 91.810 ? 195 GLY A CA  1 
ATOM 1469 C C   ? GLY A 1 195 ?   8.912   9.843  -6.784 1.000 91.810 ? 195 GLY A C   1 
ATOM 1470 O O   ? GLY A 1 195 ?   8.337  10.849  -6.363 1.000 91.810 ? 195 GLY A O   1 
ATOM 1471 N N   ? VAL A 1 196 ?   9.892   9.899  -7.718 1.000 89.530 ? 196 VAL A N   1 
ATOM 1472 C CA  ? VAL A 1 196 ?  10.130  11.107  -8.502 1.000 89.530 ? 196 VAL A CA  1 
ATOM 1473 C C   ? VAL A 1 196 ?   9.407  11.005  -9.842 1.000 89.530 ? 196 VAL A C   1 
ATOM 1474 C CB  ? VAL A 1 196 ?  11.640  11.349  -8.727 1.000 89.530 ? 196 VAL A CB  1 
ATOM 1475 O O   ? VAL A 1 196 ?   9.725  10.140 -10.662 1.000 89.530 ? 196 VAL A O   1 
ATOM 1476 C CG1 ? VAL A 1 196 ?  11.864  12.582  -9.600 1.000 89.530 ? 196 VAL A CG1 1 
ATOM 1477 C CG2 ? VAL A 1 196 ?  12.361  11.499  -7.389 1.000 89.530 ? 196 VAL A CG2 1 
ATOM 1478 N N   ? GLY A 1 197 ?   8.385  11.794  -9.955 1.000 86.420 ? 197 GLY A N   1 
ATOM 1479 C CA  ? GLY A 1 197 ?   7.625  11.687 -11.190 1.000 86.420 ? 197 GLY A CA  1 
ATOM 1480 C C   ? GLY A 1 197 ?   6.920  10.353 -11.343 1.000 86.420 ? 197 GLY A C   1 
ATOM 1481 O O   ? GLY A 1 197 ?   7.101   9.451 -10.523 1.000 86.420 ? 197 GLY A O   1 
ATOM 1482 N N   ? CYS A 1 198 ?   6.050  10.285 -12.401 1.000 86.650 ? 198 CYS A N   1 
ATOM 1483 C CA  ? CYS A 1 198 ?   5.358   9.035 -12.696 1.000 86.650 ? 198 CYS A CA  1 
ATOM 1484 C C   ? CYS A 1 198 ?   5.895   8.402 -13.974 1.000 86.650 ? 198 CYS A C   1 
ATOM 1485 C CB  ? CYS A 1 198 ?   3.854   9.272 -12.826 1.000 86.650 ? 198 CYS A CB  1 
ATOM 1486 O O   ? CYS A 1 198 ?   5.979   9.063 -15.011 1.000 86.650 ? 198 CYS A O   1 
ATOM 1487 S SG  ? CYS A 1 198 ?   3.052   9.727 -11.273 1.000 86.650 ? 198 CYS A SG  1 
ATOM 1488 N N   ? ALA A 1 199 ?   6.316   7.096 -13.767 1.000 87.760 ? 199 ALA A N   1 
ATOM 1489 C CA  ? ALA A 1 199 ?   6.663   6.279 -14.927 1.000 87.760 ? 199 ALA A CA  1 
ATOM 1490 C C   ? ALA A 1 199 ?   7.841   6.880 -15.689 1.000 87.760 ? 199 ALA A C   1 
ATOM 1491 C CB  ? ALA A 1 199 ?   5.457   6.128 -15.851 1.000 87.760 ? 199 ALA A CB  1 
ATOM 1492 O O   ? ALA A 1 199 ?   7.956   6.707 -16.904 1.000 87.760 ? 199 ALA A O   1 
ATOM 1493 N N   ? LEU A 1 200 ?   8.652   7.765 -14.975 1.000 91.950 ? 200 LEU A N   1 
ATOM 1494 C CA  ? LEU A 1 200 ?   9.870   8.320 -15.555 1.000 91.950 ? 200 LEU A CA  1 
ATOM 1495 C C   ? LEU A 1 200 ?  10.971   7.267 -15.617 1.000 91.950 ? 200 LEU A C   1 
ATOM 1496 C CB  ? LEU A 1 200 ?  10.347   9.528 -14.745 1.000 91.950 ? 200 LEU A CB  1 
ATOM 1497 O O   ? LEU A 1 200 ?  11.146   6.489 -14.677 1.000 91.950 ? 200 LEU A O   1 
ATOM 1498 C CG  ? LEU A 1 200 ?   9.459  10.773 -14.796 1.000 91.950 ? 200 LEU A CG  1 
ATOM 1499 C CD1 ? LEU A 1 200 ?  10.076  11.898 -13.972 1.000 91.950 ? 200 LEU A CD1 1 
ATOM 1500 C CD2 ? LEU A 1 200 ?   9.242  11.217 -16.239 1.000 91.950 ? 200 LEU A CD2 1 
ATOM 1501 N N   ? PRO A 1 201 ?  11.728   7.283 -16.770 1.000 94.130 ? 201 PRO A N   1 
ATOM 1502 C CA  ? PRO A 1 201 ?  12.867   6.363 -16.828 1.000 94.130 ? 201 PRO A CA  1 
ATOM 1503 C C   ? PRO A 1 201 ?  13.891   6.622 -15.725 1.000 94.130 ? 201 PRO A C   1 
ATOM 1504 C CB  ? PRO A 1 201 ?  13.470   6.636 -18.208 1.000 94.130 ? 201 PRO A CB  1 
ATOM 1505 O O   ? PRO A 1 201 ?  14.197   7.778 -15.421 1.000 94.130 ? 201 PRO A O   1 
ATOM 1506 C CG  ? PRO A 1 201 ?  12.339   7.179 -19.019 1.000 94.130 ? 201 PRO A CG  1 
ATOM 1507 C CD  ? PRO A 1 201 ?  11.449   7.985 -18.117 1.000 94.130 ? 201 PRO A CD  1 
ATOM 1508 N N   ? GLY A 1 202 ?  14.320   5.474 -15.094 1.000 94.860 ? 202 GLY A N   1 
ATOM 1509 C CA  ? GLY A 1 202 ?  15.342   5.576 -14.064 1.000 94.860 ? 202 GLY A CA  1 
ATOM 1510 C C   ? GLY A 1 202 ?  14.772   5.822 -12.680 1.000 94.860 ? 202 GLY A C   1 
ATOM 1511 O O   ? GLY A 1 202 ?  15.511   5.839 -11.693 1.000 94.860 ? 202 GLY A O   1 
ATOM 1512 N N   ? TYR A 1 203 ?  13.357   6.009 -12.652 1.000 94.290 ? 203 TYR A N   1 
ATOM 1513 C CA  ? TYR A 1 203 ?  12.733   6.339 -11.375 1.000 94.290 ? 203 TYR A CA  1 
ATOM 1514 C C   ? TYR A 1 203 ?  11.519   5.455 -11.117 1.000 94.290 ? 203 TYR A C   1 
ATOM 1515 C CB  ? TYR A 1 203 ?  12.322   7.814 -11.343 1.000 94.290 ? 203 TYR A CB  1 
ATOM 1516 O O   ? TYR A 1 203 ?  10.384   5.852 -11.391 1.000 94.290 ? 203 TYR A O   1 
ATOM 1517 C CG  ? TYR A 1 203 ?  13.489   8.771 -11.376 1.000 94.290 ? 203 TYR A CG  1 
ATOM 1518 C CD1 ? TYR A 1 203 ?  14.233   9.032 -10.228 1.000 94.290 ? 203 TYR A CD1 1 
ATOM 1519 C CD2 ? TYR A 1 203 ?  13.849   9.416 -12.554 1.000 94.290 ? 203 TYR A CD2 1 
ATOM 1520 C CE1 ? TYR A 1 203 ?  15.308   9.914 -10.253 1.000 94.290 ? 203 TYR A CE1 1 
ATOM 1521 C CE2 ? TYR A 1 203 ?  14.922  10.300 -12.591 1.000 94.290 ? 203 TYR A CE2 1 
ATOM 1522 O OH  ? TYR A 1 203 ?  16.707  11.417 -11.467 1.000 94.290 ? 203 TYR A OH  1 
ATOM 1523 C CZ  ? TYR A 1 203 ?  15.644  10.542 -11.437 1.000 94.290 ? 203 TYR A CZ  1 
ATOM 1524 N N   ? PRO A 1 204 ?  11.681   4.257 -10.567 1.000 95.460 ? 204 PRO A N   1 
ATOM 1525 C CA  ? PRO A 1 204 ?  10.549   3.413 -10.177 1.000 95.460 ? 204 PRO A CA  1 
ATOM 1526 C C   ? PRO A 1 204 ?   9.802   3.954  -8.960 1.000 95.460 ? 204 PRO A C   1 
ATOM 1527 C CB  ? PRO A 1 204 ?  11.206   2.067  -9.861 1.000 95.460 ? 204 PRO A CB  1 
ATOM 1528 O O   ? PRO A 1 204 ?  10.273   4.888  -8.306 1.000 95.460 ? 204 PRO A O   1 
ATOM 1529 C CG  ? PRO A 1 204 ?  12.559   2.417  -9.333 1.000 95.460 ? 204 PRO A CG  1 
ATOM 1530 C CD  ? PRO A 1 204 ?  13.081   3.596 -10.102 1.000 95.460 ? 204 PRO A CD  1 
ATOM 1531 N N   ? GLY A 1 205 ?   8.608   3.323  -8.690 1.000 96.010 ? 205 GLY A N   1 
ATOM 1532 C CA  ? GLY A 1 205 ?   7.897   3.671  -7.470 1.000 96.010 ? 205 GLY A CA  1 
ATOM 1533 C C   ? GLY A 1 205 ?   8.562   3.132  -6.218 1.000 96.010 ? 205 GLY A C   1 
ATOM 1534 O O   ? GLY A 1 205 ?   9.148   2.047  -6.237 1.000 96.010 ? 205 GLY A O   1 
ATOM 1535 N N   ? VAL A 1 206 ?   8.432   3.887  -5.130 1.000 97.340 ? 206 VAL A N   1 
ATOM 1536 C CA  ? VAL A 1 206 ?   8.959   3.487  -3.829 1.000 97.340 ? 206 VAL A CA  1 
ATOM 1537 C C   ? VAL A 1 206 ?   7.808   3.135  -2.891 1.000 97.340 ? 206 VAL A C   1 
ATOM 1538 C CB  ? VAL A 1 206 ?   9.834   4.597  -3.206 1.000 97.340 ? 206 VAL A CB  1 
ATOM 1539 O O   ? VAL A 1 206 ?   6.845   3.896  -2.766 1.000 97.340 ? 206 VAL A O   1 
ATOM 1540 C CG1 ? VAL A 1 206 ?  10.386   4.154  -1.852 1.000 97.340 ? 206 VAL A CG1 1 
ATOM 1541 C CG2 ? VAL A 1 206 ?  10.973   4.973  -4.152 1.000 97.340 ? 206 VAL A CG2 1 
ATOM 1542 N N   ? TYR A 1 207 ?   7.933   2.032  -2.247 1.000 97.940 ? 207 TYR A N   1 
ATOM 1543 C CA  ? TYR A 1 207 ?   6.871   1.485  -1.410 1.000 97.940 ? 207 TYR A CA  1 
ATOM 1544 C C   ? TYR A 1 207 ?   7.392   1.146  -0.019 1.000 97.940 ? 207 TYR A C   1 
ATOM 1545 C CB  ? TYR A 1 207 ?   6.264   0.237  -2.059 1.000 97.940 ? 207 TYR A CB  1 
ATOM 1546 O O   ? TYR A 1 207 ?   8.579   0.859   0.153 1.000 97.940 ? 207 TYR A O   1 
ATOM 1547 C CG  ? TYR A 1 207 ?   5.805   0.455  -3.480 1.000 97.940 ? 207 TYR A CG  1 
ATOM 1548 C CD1 ? TYR A 1 207 ?   4.458   0.650  -3.776 1.000 97.940 ? 207 TYR A CD1 1 
ATOM 1549 C CD2 ? TYR A 1 207 ?   6.717   0.464  -4.530 1.000 97.940 ? 207 TYR A CD2 1 
ATOM 1550 C CE1 ? TYR A 1 207 ?   4.030   0.849  -5.084 1.000 97.940 ? 207 TYR A CE1 1 
ATOM 1551 C CE2 ? TYR A 1 207 ?   6.300   0.661  -5.843 1.000 97.940 ? 207 TYR A CE2 1 
ATOM 1552 O OH  ? TYR A 1 207 ?   4.539   1.049  -7.407 1.000 97.940 ? 207 TYR A OH  1 
ATOM 1553 C CZ  ? TYR A 1 207 ?   4.957   0.853  -6.109 1.000 97.940 ? 207 TYR A CZ  1 
ATOM 1554 N N   ? THR A 1 208 ?   6.470   1.345   0.970 1.000 98.100 ? 208 THR A N   1 
ATOM 1555 C CA  ? THR A 1 208 ?   6.790   0.827   2.296 1.000 98.100 ? 208 THR A CA  1 
ATOM 1556 C C   ? THR A 1 208 ?   6.792  -0.699   2.293 1.000 98.100 ? 208 THR A C   1 
ATOM 1557 C CB  ? THR A 1 208 ?   5.793   1.339   3.351 1.000 98.100 ? 208 THR A CB  1 
ATOM 1558 O O   ? THR A 1 208 ?   5.849  -1.326   1.806 1.000 98.100 ? 208 THR A O   1 
ATOM 1559 C CG2 ? THR A 1 208 ?   6.097   0.752   4.726 1.000 98.100 ? 208 THR A CG2 1 
ATOM 1560 O OG1 ? THR A 1 208 ?   5.876   2.768   3.425 1.000 98.100 ? 208 THR A OG1 1 
ATOM 1561 N N   ? LYS A 1 209 ?   7.928  -1.307   2.745 1.000 97.160 ? 209 LYS A N   1 
ATOM 1562 C CA  ? LYS A 1 209 ?   8.113  -2.753   2.819 1.000 97.160 ? 209 LYS A CA  1 
ATOM 1563 C C   ? LYS A 1 209 ?   7.311  -3.352   3.971 1.000 97.160 ? 209 LYS A C   1 
ATOM 1564 C CB  ? LYS A 1 209 ?   9.595  -3.097   2.978 1.000 97.160 ? 209 LYS A CB  1 
ATOM 1565 O O   ? LYS A 1 209 ?   7.752  -3.325   5.122 1.000 97.160 ? 209 LYS A O   1 
ATOM 1566 C CG  ? LYS A 1 209 ?   9.936  -4.540   2.635 1.000 97.160 ? 209 LYS A CG  1 
ATOM 1567 C CD  ? LYS A 1 209 ?  11.438  -4.788   2.692 1.000 97.160 ? 209 LYS A CD  1 
ATOM 1568 C CE  ? LYS A 1 209 ?  12.001  -5.127   1.318 1.000 97.160 ? 209 LYS A CE  1 
ATOM 1569 N NZ  ? LYS A 1 209 ?  13.476  -5.359   1.367 1.000 97.160 ? 209 LYS A NZ  1 
ATOM 1570 N N   ? VAL A 1 210 ?   6.099  -3.938   3.686 1.000 97.690 ? 210 VAL A N   1 
ATOM 1571 C CA  ? VAL A 1 210 ?   5.150  -4.394   4.697 1.000 97.690 ? 210 VAL A CA  1 
ATOM 1572 C C   ? VAL A 1 210 ?   5.768  -5.530   5.510 1.000 97.690 ? 210 VAL A C   1 
ATOM 1573 C CB  ? VAL A 1 210 ?   3.820  -4.856   4.060 1.000 97.690 ? 210 VAL A CB  1 
ATOM 1574 O O   ? VAL A 1 210 ?   5.541  -5.631   6.718 1.000 97.690 ? 210 VAL A O   1 
ATOM 1575 C CG1 ? VAL A 1 210 ?   2.945  -5.565   5.092 1.000 97.690 ? 210 VAL A CG1 1 
ATOM 1576 C CG2 ? VAL A 1 210 ?   3.079  -3.667   3.452 1.000 97.690 ? 210 VAL A CG2 1 
ATOM 1577 N N   ? CYS A 1 211 ?   6.535  -6.434   4.920 1.000 96.860 ? 211 CYS A N   1 
ATOM 1578 C CA  ? CYS A 1 211 ?   7.112  -7.582   5.611 1.000 96.860 ? 211 CYS A CA  1 
ATOM 1579 C C   ? CYS A 1 211 ?   7.979  -7.134   6.782 1.000 96.860 ? 211 CYS A C   1 
ATOM 1580 C CB  ? CYS A 1 211 ?   7.941  -8.428   4.645 1.000 96.860 ? 211 CYS A CB  1 
ATOM 1581 O O   ? CYS A 1 211 ?   8.170  -7.885   7.740 1.000 96.860 ? 211 CYS A O   1 
ATOM 1582 S SG  ? CYS A 1 211 ?   9.405  -7.583   4.009 1.000 96.860 ? 211 CYS A SG  1 
ATOM 1583 N N   ? LYS A 1 212 ?   8.471  -5.898   6.796 1.000 96.930 ? 212 LYS A N   1 
ATOM 1584 C CA  ? LYS A 1 212 ?   9.308  -5.383   7.875 1.000 96.930 ? 212 LYS A CA  1 
ATOM 1585 C C   ? LYS A 1 212 ?   8.461  -4.921   9.057 1.000 96.930 ? 212 LYS A C   1 
ATOM 1586 C CB  ? LYS A 1 212 ?  10.181  -4.231   7.374 1.000 96.930 ? 212 LYS A CB  1 
ATOM 1587 O O   ? LYS A 1 212 ?   8.986  -4.666  10.142 1.000 96.930 ? 212 LYS A O   1 
ATOM 1588 C CG  ? LYS A 1 212 ?  11.263  -4.656   6.392 1.000 96.930 ? 212 LYS A CG  1 
ATOM 1589 C CD  ? LYS A 1 212 ?  12.379  -5.424   7.088 1.000 96.930 ? 212 LYS A CD  1 
ATOM 1590 C CE  ? LYS A 1 212 ?  13.537  -5.710   6.141 1.000 96.930 ? 212 LYS A CE  1 
ATOM 1591 N NZ  ? LYS A 1 212 ?  14.635  -6.462   6.819 1.000 96.930 ? 212 LYS A NZ  1 
ATOM 1592 N N   ? PHE A 1 213 ?   7.078  -4.879   8.860 1.000 97.740 ? 213 PHE A N   1 
ATOM 1593 C CA  ? PHE A 1 213 ?   6.244  -4.255   9.880 1.000 97.740 ? 213 PHE A CA  1 
ATOM 1594 C C   ? PHE A 1 213 ?   5.155  -5.212  10.350 1.000 97.740 ? 213 PHE A C   1 
ATOM 1595 C CB  ? PHE A 1 213 ?   5.614  -2.965   9.345 1.000 97.740 ? 213 PHE A CB  1 
ATOM 1596 O O   ? PHE A 1 213 ?   4.182  -4.793  10.980 1.000 97.740 ? 213 PHE A O   1 
ATOM 1597 C CG  ? PHE A 1 213 ?   6.619  -1.926   8.928 1.000 97.740 ? 213 PHE A CG  1 
ATOM 1598 C CD1 ? PHE A 1 213 ?   7.246  -1.125   9.874 1.000 97.740 ? 213 PHE A CD1 1 
ATOM 1599 C CD2 ? PHE A 1 213 ?   6.938  -1.751   7.587 1.000 97.740 ? 213 PHE A CD2 1 
ATOM 1600 C CE1 ? PHE A 1 213 ?   8.177  -0.163   9.491 1.000 97.740 ? 213 PHE A CE1 1 
ATOM 1601 C CE2 ? PHE A 1 213 ?   7.868  -0.791   7.196 1.000 97.740 ? 213 PHE A CE2 1 
ATOM 1602 C CZ  ? PHE A 1 213 ?   8.485   0.002   8.149 1.000 97.740 ? 213 PHE A CZ  1 
ATOM 1603 N N   ? VAL A 1 214 ?   5.294  -6.445   9.987 1.000 97.570 ? 214 VAL A N   1 
ATOM 1604 C CA  ? VAL A 1 214 ?   4.274  -7.424  10.349 1.000 97.570 ? 214 VAL A CA  1 
ATOM 1605 C C   ? VAL A 1 214 ?   4.135  -7.488  11.869 1.000 97.570 ? 214 VAL A C   1 
ATOM 1606 C CB  ? VAL A 1 214 ?   4.604  -8.824   9.785 1.000 97.570 ? 214 VAL A CB  1 
ATOM 1607 O O   ? VAL A 1 214 ?   3.021  -7.501  12.396 1.000 97.570 ? 214 VAL A O   1 
ATOM 1608 C CG1 ? VAL A 1 214 ?   3.681  -9.881  10.388 1.000 97.570 ? 214 VAL A CG1 1 
ATOM 1609 C CG2 ? VAL A 1 214 ?   4.496  -8.823   8.261 1.000 97.570 ? 214 VAL A CG2 1 
ATOM 1610 N N   ? ASP A 1 215 ?   5.283  -7.520  12.591 1.000 97.160 ? 215 ASP A N   1 
ATOM 1611 C CA  ? ASP A 1 215 ?   5.247  -7.562  14.050 1.000 97.160 ? 215 ASP A CA  1 
ATOM 1612 C C   ? ASP A 1 215 ?   4.558  -6.323  14.618 1.000 97.160 ? 215 ASP A C   1 
ATOM 1613 C CB  ? ASP A 1 215 ?   6.662  -7.684  14.619 1.000 97.160 ? 215 ASP A CB  1 
ATOM 1614 O O   ? ASP A 1 215 ?   3.723  -6.428  15.518 1.000 97.160 ? 215 ASP A O   1 
ATOM 1615 C CG  ? ASP A 1 215 ?   7.269  -9.060  14.407 1.000 97.160 ? 215 ASP A CG  1 
ATOM 1616 O OD1 ? ASP A 1 215 ?   6.515 -10.031  14.179 1.000 97.160 ? 215 ASP A OD1 1 
ATOM 1617 O OD2 ? ASP A 1 215 ?   8.512  -9.175  14.473 1.000 97.160 ? 215 ASP A OD2 1 
ATOM 1618 N N   ? TRP A 1 216 ?   4.928  -5.212  14.111 1.000 98.050 ? 216 TRP A N   1 
ATOM 1619 C CA  ? TRP A 1 216 ?   4.315  -3.962  14.548 1.000 98.050 ? 216 TRP A CA  1 
ATOM 1620 C C   ? TRP A 1 216 ?   2.810  -3.979  14.303 1.000 98.050 ? 216 TRP A C   1 
ATOM 1621 C CB  ? TRP A 1 216 ?   4.949  -2.770  13.826 1.000 98.050 ? 216 TRP A CB  1 
ATOM 1622 O O   ? TRP A 1 216 ?   2.028  -3.582  15.170 1.000 98.050 ? 216 TRP A O   1 
ATOM 1623 C CG  ? TRP A 1 216 ?   4.248  -1.467  14.069 1.000 98.050 ? 216 TRP A CG  1 
ATOM 1624 C CD1 ? TRP A 1 216 ?   4.363  -0.662  15.168 1.000 98.050 ? 216 TRP A CD1 1 
ATOM 1625 C CD2 ? TRP A 1 216 ?   3.318  -0.822  13.194 1.000 98.050 ? 216 TRP A CD2 1 
ATOM 1626 C CE2 ? TRP A 1 216 ?   2.909   0.373  13.827 1.000 98.050 ? 216 TRP A CE2 1 
ATOM 1627 C CE3 ? TRP A 1 216 ?   2.790  -1.137  11.935 1.000 98.050 ? 216 TRP A CE3 1 
ATOM 1628 N NE1 ? TRP A 1 216 ?   3.560   0.447  15.028 1.000 98.050 ? 216 TRP A NE1 1 
ATOM 1629 C CH2 ? TRP A 1 216 ?   1.495   0.921  12.009 1.000 98.050 ? 216 TRP A CH2 1 
ATOM 1630 C CZ2 ? TRP A 1 216 ?   1.996   1.253  13.241 1.000 98.050 ? 216 TRP A CZ2 1 
ATOM 1631 C CZ3 ? TRP A 1 216 ?   1.882  -0.260  11.354 1.000 98.050 ? 216 TRP A CZ3 1 
ATOM 1632 N N   ? ILE A 1 217 ?   2.374  -4.421  13.139 1.000 98.220 ? 217 ILE A N   1 
ATOM 1633 C CA  ? ILE A 1 217 ?   0.960  -4.486  12.783 1.000 98.220 ? 217 ILE A CA  1 
ATOM 1634 C C   ? ILE A 1 217 ?   0.221  -5.386  13.770 1.000 98.220 ? 217 ILE A C   1 
ATOM 1635 C CB  ? ILE A 1 217 ?   0.764  -4.999  11.339 1.000 98.220 ? 217 ILE A CB  1 
ATOM 1636 O O   ? ILE A 1 217 ?  -0.810  -4.996  14.323 1.000 98.220 ? 217 ILE A O   1 
ATOM 1637 C CG1 ? ILE A 1 217 ?   1.250  -3.953  10.330 1.000 98.220 ? 217 ILE A CG1 1 
ATOM 1638 C CG2 ? ILE A 1 217 ?  -0.703  -5.361  11.089 1.000 98.220 ? 217 ILE A CG2 1 
ATOM 1639 C CD1 ? ILE A 1 217 ?   1.351  -4.471   8.901 1.000 98.220 ? 217 ILE A CD1 1 
ATOM 1640 N N   ? HIS A 1 218 ?   0.732  -6.523  14.046 1.000 97.830 ? 218 HIS A N   1 
ATOM 1641 C CA  ? HIS A 1 218 ?   0.102  -7.481  14.948 1.000 97.830 ? 218 HIS A CA  1 
ATOM 1642 C C   ? HIS A 1 218 ?   0.015  -6.927  16.366 1.000 97.830 ? 218 HIS A C   1 
ATOM 1643 C CB  ? HIS A 1 218 ?   0.871  -8.803  14.947 1.000 97.830 ? 218 HIS A CB  1 
ATOM 1644 O O   ? HIS A 1 218 ?  -1.026  -7.035  17.017 1.000 97.830 ? 218 HIS A O   1 
ATOM 1645 C CG  ? HIS A 1 218 ?   0.598  -9.655  13.748 1.000 97.830 ? 218 HIS A CG  1 
ATOM 1646 C CD2 ? HIS A 1 218 ?   1.436 -10.198  12.834 1.000 97.830 ? 218 HIS A CD2 1 
ATOM 1647 N ND1 ? HIS A 1 218 ?  -0.674 -10.033  13.378 1.000 97.830 ? 218 HIS A ND1 1 
ATOM 1648 C CE1 ? HIS A 1 218 ?  -0.606 -10.776  12.286 1.000 97.830 ? 218 HIS A CE1 1 
ATOM 1649 N NE2 ? HIS A 1 218 ?   0.663 -10.891  11.935 1.000 97.830 ? 218 HIS A NE2 1 
ATOM 1650 N N   ? ASP A 1 219 ?   1.130  -6.384  16.815 1.000 98.190 ? 219 ASP A N   1 
ATOM 1651 C CA  ? ASP A 1 219 ?   1.181  -5.822  18.161 1.000 98.190 ? 219 ASP A CA  1 
ATOM 1652 C C   ? ASP A 1 219 ?   0.189  -4.672  18.314 1.000 98.190 ? 219 ASP A C   1 
ATOM 1653 C CB  ? ASP A 1 219 ?   2.596  -5.343  18.490 1.000 98.190 ? 219 ASP A CB  1 
ATOM 1654 O O   ? ASP A 1 219 ?  -0.479  -4.553  19.343 1.000 98.190 ? 219 ASP A O   1 
ATOM 1655 C CG  ? ASP A 1 219 ?   3.573  -6.485  18.709 1.000 98.190 ? 219 ASP A CG  1 
ATOM 1656 O OD1 ? ASP A 1 219 ?   3.131  -7.641  18.885 1.000 98.190 ? 219 ASP A OD1 1 
ATOM 1657 O OD2 ? ASP A 1 219 ?   4.796  -6.227  18.708 1.000 98.190 ? 219 ASP A OD2 1 
ATOM 1658 N N   ? THR A 1 220 ?   0.145  -3.835  17.327 1.000 98.230 ? 220 THR A N   1 
ATOM 1659 C CA  ? THR A 1 220 ?  -0.743  -2.679  17.367 1.000 98.230 ? 220 THR A CA  1 
ATOM 1660 C C   ? THR A 1 220 ?  -2.204  -3.119  17.361 1.000 98.230 ? 220 THR A C   1 
ATOM 1661 C CB  ? THR A 1 220 ?  -0.484  -1.733  16.180 1.000 98.230 ? 220 THR A CB  1 
ATOM 1662 O O   ? THR A 1 220 ?  -3.017  -2.603  18.131 1.000 98.230 ? 220 THR A O   1 
ATOM 1663 C CG2 ? THR A 1 220 ?  -1.398  -0.514  16.238 1.000 98.230 ? 220 THR A CG2 1 
ATOM 1664 O OG1 ? THR A 1 220 ?   0.880  -1.296  16.214 1.000 98.230 ? 220 THR A OG1 1 
ATOM 1665 N N   ? VAL A 1 221 ?  -2.538  -4.069  16.468 1.000 97.980 ? 221 VAL A N   1 
ATOM 1666 C CA  ? VAL A 1 221 ?  -3.893  -4.605  16.394 1.000 97.980 ? 221 VAL A CA  1 
ATOM 1667 C C   ? VAL A 1 221 ?  -4.274  -5.231  17.734 1.000 97.980 ? 221 VAL A C   1 
ATOM 1668 C CB  ? VAL A 1 221 ?  -4.030  -5.646  15.261 1.000 97.980 ? 221 VAL A CB  1 
ATOM 1669 O O   ? VAL A 1 221 ?  -5.365  -4.985  18.253 1.000 97.980 ? 221 VAL A O   1 
ATOM 1670 C CG1 ? VAL A 1 221 ?  -5.334  -6.430  15.403 1.000 97.980 ? 221 VAL A CG1 1 
ATOM 1671 C CG2 ? VAL A 1 221 ?  -3.961  -4.961  13.897 1.000 97.980 ? 221 VAL A CG2 1 
ATOM 1672 N N   ? ALA A 1 222 ?  -3.471  -6.018  18.370 1.000 97.670 ? 222 ALA A N   1 
ATOM 1673 C CA  ? ALA A 1 222 ?  -3.712  -6.709  19.634 1.000 97.670 ? 222 ALA A CA  1 
ATOM 1674 C C   ? ALA A 1 222 ?  -3.913  -5.713  20.774 1.000 97.670 ? 222 ALA A C   1 
ATOM 1675 C CB  ? ALA A 1 222 ?  -2.554  -7.652  19.954 1.000 97.670 ? 222 ALA A CB  1 
ATOM 1676 O O   ? ALA A 1 222 ?  -4.745  -5.931  21.657 1.000 97.670 ? 222 ALA A O   1 
ATOM 1677 N N   ? ALA A 1 223 ?  -3.227  -4.653  20.737 1.000 97.290 ? 223 ALA A N   1 
ATOM 1678 C CA  ? ALA A 1 223 ?  -3.270  -3.652  21.800 1.000 97.290 ? 223 ALA A CA  1 
ATOM 1679 C C   ? ALA A 1 223 ?  -4.530  -2.797  21.697 1.000 97.290 ? 223 ALA A C   1 
ATOM 1680 C CB  ? ALA A 1 223 ?  -2.026  -2.768  21.749 1.000 97.290 ? 223 ALA A CB  1 
ATOM 1681 O O   ? ALA A 1 223 ?  -4.866  -2.060  22.627 1.000 97.290 ? 223 ALA A O   1 
ATOM 1682 N N   ? ASN A 1 224 ?  -5.265  -2.854  20.589 1.000 94.780 ? 224 ASN A N   1 
ATOM 1683 C CA  ? ASN A 1 224 ?  -6.411  -1.982  20.356 1.000 94.780 ? 224 ASN A CA  1 
ATOM 1684 C C   ? ASN A 1 224 ?  -7.663  -2.781  20.007 1.000 94.780 ? 224 ASN A C   1 
ATOM 1685 C CB  ? ASN A 1 224 ?  -6.100  -0.972  19.249 1.000 94.780 ? 224 ASN A CB  1 
ATOM 1686 O O   ? ASN A 1 224 ?  -8.782  -2.332  20.260 1.000 94.780 ? 224 ASN A O   1 
ATOM 1687 C CG  ? ASN A 1 224 ?  -5.118   0.095  19.691 1.000 94.780 ? 224 ASN A CG  1 
ATOM 1688 N ND2 ? ASN A 1 224 ?  -3.844  -0.104  19.374 1.000 94.780 ? 224 ASN A ND2 1 
ATOM 1689 O OD1 ? ASN A 1 224 ?  -5.501   1.090  20.312 1.000 94.780 ? 224 ASN A OD1 1 
# 
loop_
_struct_sheet_range.sheet_id 
_struct_sheet_range.id 
_struct_sheet_range.beg_label_comp_id 
_struct_sheet_range.beg_label_asym_id 
_struct_sheet_range.beg_label_seq_id 
_struct_sheet_range.pdbx_beg_PDB_ins_code 
_struct_sheet_range.end_label_comp_id 
_struct_sheet_range.end_label_asym_id 
_struct_sheet_range.end_label_seq_id 
_struct_sheet_range.pdbx_end_PDB_ins_code 
_struct_sheet_range.beg_auth_comp_id 
_struct_sheet_range.beg_auth_asym_id 
_struct_sheet_range.beg_auth_seq_id 
_struct_sheet_range.end_auth_comp_id 
_struct_sheet_range.end_auth_asym_id 
_struct_sheet_range.end_auth_seq_id 
A A ILE A   2 ? VAL A   3 ? ILE A 2   VAL A 3   
A B ASP A 172 ? ALA A 173 ? ASP A 172 ALA A 173 
B C TYR A   6 ? THR A   7 ? TYR A 6   THR A 7   
B D THR A 105 ? LEU A 106 ? THR A 105 LEU A 106 
B E ASN A 116 ? GLY A 121 ? ASN A 116 GLY A 121 
B F GLN A 137 ? ILE A 143 ? GLN A 137 ILE A 143 
B G MET A 161 ? VAL A 164 ? MET A 161 VAL A 164 
B H PRO A 181 ? CYS A 184 ? PRO A 181 CYS A 184 
B I PHE A 187 ? TRP A 194 ? PHE A 187 TRP A 194 
B J GLY A 205 ? LYS A 209 ? GLY A 205 LYS A 209 
C K GLN A  16 ? HIS A  20 ? GLN A 16  HIS A 20  
C L HIS A  24 ? LEU A  32 ? HIS A 24  LEU A 32  
C M TRP A  35 ? SER A  38 ? TRP A 35  SER A 38  
C N SER A  48 ? LEU A  51 ? SER A 48  LEU A 51  
C O GLN A  64 ? VAL A  73 ? GLN A 64  VAL A 73  
C P MET A  87 ? LEU A  91 ? MET A 87  LEU A 91  
D Q ASN A  55 ? ASN A  55 ? ASN A 55  ASN A 55  
D R TYR A 135 ? TYR A 135 ? TYR A 135 TYR A 135 
E S ASN A  78 ? ASN A  78 ? ASN A 78  ASN A 78  
E T ASP A  83 ? ASP A  83 ? ASP A 83  ASP A 83  
# 
loop_
_struct_conf.id 
_struct_conf.conf_type_id 
_struct_conf.beg_label_comp_id 
_struct_conf.beg_label_asym_id 
_struct_conf.beg_label_seq_id 
_struct_conf.pdbx_beg_PDB_ins_code 
_struct_conf.end_label_comp_id 
_struct_conf.end_label_asym_id 
_struct_conf.end_label_seq_id 
_struct_conf.pdbx_end_PDB_ins_code 
_struct_conf.beg_auth_comp_id 
_struct_conf.beg_auth_asym_id 
_struct_conf.beg_auth_seq_id 
_struct_conf.end_auth_comp_id 
_struct_conf.end_auth_asym_id 
_struct_conf.end_auth_seq_id 
STRN1         STRN         ILE A   2 ? VAL A   3 ? ILE A 2   VAL A 3   
TURN_TY1_P1   TURN_TY1_P   GLY A   4 ? GLY A   4 ? GLY A 4   GLY A 4   
STRN2         STRN         TYR A   6 ? THR A   7 ? TYR A 6   THR A 7   
HELX_LH_PP_P1 HELX_LH_PP_P CYS A   8 ? GLY A   9 ? CYS A 8   GLY A 9   
TURN_TY1_P2   TURN_TY1_P   ARG A  10 ? ASN A  11 ? ARG A 10  ASN A 11  
BEND1         BEND         SER A  12 ? SER A  12 ? SER A 12  SER A 12  
TURN_TY1_P3   TURN_TY1_P   PRO A  14 ? TYR A  15 ? PRO A 14  TYR A 15  
STRN3         STRN         GLN A  16 ? HIS A  20 ? GLN A 16  HIS A 20  
BEND2         BEND         ILE A  21 ? TYR A  23 ? ILE A 21  TYR A 23  
STRN4         STRN         HIS A  24 ? LEU A  32 ? HIS A 24  LEU A 32  
TURN_TY1_P4   TURN_TY1_P   ASP A  33 ? GLN A  34 ? ASP A 33  GLN A 34  
STRN5         STRN         TRP A  35 ? SER A  38 ? TRP A 35  SER A 38  
HELX_RH_3T_P1 HELX_RH_3T_P ALA A  40 ? CYS A  42 ? ALA A 40  CYS A 42  
BEND3         BEND         SER A  45 ? GLN A  46 ? SER A 45  GLN A 46  
STRN6         STRN         SER A  48 ? LEU A  51 ? SER A 48  LEU A 51  
BEND4         BEND         GLY A  52 ? GLY A  52 ? GLY A 52  GLY A 52  
BEND5         BEND         TYR A  54 ? TYR A  54 ? TYR A 54  TYR A 54  
STRN7         STRN         ASN A  55 ? ASN A  55 ? ASN A 55  ASN A 55  
BEND6         BEND         ILE A  56 ? ASN A  58 ? ILE A 56  ASN A 58  
BEND7         BEND         GLY A  61 ? HIS A  62 ? GLY A 61  HIS A 62  
STRN8         STRN         GLN A  64 ? VAL A  73 ? GLN A 64  VAL A 73  
TURN_TY1_P5   TURN_TY1_P   PRO A  75 ? ASN A  76 ? PRO A 75  ASN A 76  
STRN9         STRN         ASN A  78 ? ASN A  78 ? ASN A 78  ASN A 78  
TURN_TY1_P6   TURN_TY1_P   SER A  79 ? LEU A  82 ? SER A 79  LEU A 82  
STRN10        STRN         ASP A  83 ? ASP A  83 ? ASP A 83  ASP A 83  
TURN_TY1_P7   TURN_TY1_P   TYR A  84 ? TYR A  84 ? TYR A 84  TYR A 84  
STRN11        STRN         MET A  87 ? LEU A  91 ? MET A 87  LEU A 91  
BEND8         BEND         GLU A  92 ? LYS A  93 ? GLU A 92  LYS A 93  
BEND9         BEND         LYS A  99 ? SER A 100 ? LYS A 99  SER A 100 
STRN12        STRN         THR A 105 ? LEU A 106 ? THR A 105 LEU A 106 
HELX_LH_PP_P2 HELX_LH_PP_P GLY A 107 ? GLY A 107 ? GLY A 107 GLY A 107 
BEND10        BEND         TYR A 108 ? GLY A 109 ? TYR A 108 GLY A 109 
HELX_LH_PP_P3 HELX_LH_PP_P CYS A 110 ? ALA A 112 ? CYS A 110 ALA A 112 
TURN_TY1_P8   TURN_TY1_P   VAL A 113 ? GLY A 114 ? VAL A 113 GLY A 114 
STRN13        STRN         ASN A 116 ? GLY A 121 ? ASN A 116 GLY A 121 
BEND11        BEND         TRP A 122 ? GLY A 123 ? TRP A 122 GLY A 123 
BEND12        BEND         SER A 127 ? GLY A 129 ? SER A 127 GLY A 129 
BEND13        BEND         ASP A 134 ? ASP A 134 ? ASP A 134 ASP A 134 
STRN14        STRN         TYR A 135 ? TYR A 135 ? TYR A 135 TYR A 135 
STRN15        STRN         GLN A 137 ? PRO A 142 ? GLN A 137 PRO A 142 
STRN16        STRN         ILE A 143 ? ILE A 143 ? ILE A 143 ILE A 143 
HELX_LH_PP_P4 HELX_LH_PP_P MET A 144 ? SER A 145 ? MET A 144 SER A 145 
HELX_RH_AL_P1 HELX_RH_AL_P ASP A 146 ? ALA A 152 ? ASP A 146 ALA A 152 
BEND14        BEND         TYR A 153 ? TYR A 153 ? TYR A 153 TYR A 153 
TURN_TY1_P9   TURN_TY1_P   PRO A 154 ? GLN A 156 ? PRO A 154 GLN A 156 
TURN_TY1_P10  TURN_TY1_P   GLU A 159 ? SER A 160 ? GLU A 159 SER A 160 
STRN17        STRN         MET A 161 ? VAL A 164 ? MET A 161 VAL A 164 
BEND15        BEND         GLY A 165 ? GLY A 165 ? GLY A 165 GLY A 165 
TURN_TY1_P11  TURN_TY1_P   LEU A 167 ? GLU A 168 ? LEU A 167 GLU A 168 
BEND16        BEND         GLY A 170 ? GLY A 170 ? GLY A 170 GLY A 170 
STRN18        STRN         ASP A 172 ? ALA A 173 ? ASP A 172 ALA A 173 
TURN_TY1_P12  TURN_TY1_P   GLN A 175 ? GLY A 176 ? GLN A 175 GLY A 176 
TURN_TY1_P13  TURN_TY1_P   SER A 178 ? GLY A 179 ? SER A 178 GLY A 179 
STRN19        STRN         PRO A 181 ? CYS A 184 ? PRO A 181 CYS A 184 
TURN_TY1_P14  TURN_TY1_P   ASP A 185 ? GLY A 186 ? ASP A 185 GLY A 186 
STRN20        STRN         PHE A 187 ? TRP A 194 ? PHE A 187 TRP A 194 
BEND17        BEND         VAL A 196 ? ALA A 199 ? VAL A 196 ALA A 199 
TURN_TY1_P15  TURN_TY1_P   PRO A 201 ? GLY A 202 ? PRO A 201 GLY A 202 
STRN21        STRN         GLY A 205 ? LYS A 209 ? GLY A 205 LYS A 209 
HELX_RH_3T_P2 HELX_RH_3T_P VAL A 210 ? PHE A 213 ? VAL A 210 PHE A 213 
HELX_RH_AL_P2 HELX_RH_AL_P VAL A 214 ? ALA A 223 ? VAL A 214 ALA A 223 
# 
