# Supplementary material for: FlatProt: 2D visualization eases protein structure comparison
Source: BMC Bioinformatics. 2025 Aug 13;26:210. doi: 10.1186/s12859-025-06233-x (PMC12344939; doi:10.1186/s12859-025-06233-x)
Supplement: Supplementary file 1 — Supplementary Material 1 [file 12859_2025_6233_MOESM1_ESM.zip › KLK/structures/Xetr_TKL1.cif]

data_Xetr_TKL1
# 
_entry.id   Xetr_TKL1 
# 
_entity.id                         1      
_entity.type                       polymer 
_entity.pdbx_description           polymer-1 
_entity.formula_weight             24751.9 
_entity.pdbx_number_of_molecules        1 
# 
loop_
_struct_sheet.id 
_struct_sheet.number_strands 
A 2 
B 8 
C 6 
D 2 
# 
loop_
_struct_conf_type.id 
_struct_conf_type.criteria 
STRN         DSSP 
TURN_TY1_P   DSSP 
HELX_LH_PP_P DSSP 
BEND         DSSP 
HELX_RH_3T_P DSSP 
HELX_RH_AL_P DSSP 
# 
_struct_asym.id          A 
_struct_asym.entity_id   1 
# 
_software.pdbx_ordinal     1 
_software.name             dssp 
_software.version          4.4.10 
_software.date             ? 
_software.classification   'model annotation' 
# 
_entity_poly.entity_id                      1 
_entity_poly.type                           polypeptide(L) 
_entity_poly.nstd_linkage                   n 
_entity_poly.nstd_monomer                   n 
_entity_poly.pdbx_seq_one_letter_code       
;RIIGGEECVPHSQPWQVALYYFSDFICGGVLINKWWVLTAAHCNQSNLQVLLGAHNRTKPTGHKQYTYAAKICPHEEFDW
STYNNDIMLLKLASQADINTRVAPIPLASYLVADNTECLASGWGSTTSPQETYPDNLKCVNITTVSNSVCQACYPDIITD
NMLCAGNMAGGEDTCVGDSGGPLVCNGELHGITSWGDYVCGCPNKPGIFAKVFNYLNWISDIIQNE
;
_entity_poly.pdbx_seq_one_letter_code_can   
;RIIGGEECVPHSQPWQVALYYFSDFICGGVLINKWWVLTAAHCNQSNLQVLLGAHNRTKPTGHKQYTYAAKICPHEEFDW
STYNNDIMLLKLASQADINTRVAPIPLASYLVADNTECLASGWGSTTSPQETYPDNLKCVNITTVSNSVCQACYPDIITD
NMLCAGNMAGGEDTCVGDSGGPLVCNGELHGITSWGDYVCGCPNKPGIFAKVFNYLNWISDIIQNE
;
_entity_poly.pdbx_strand_id                 A 
# 
loop_
_dssp_struct_summary.entry_id 
_dssp_struct_summary.label_comp_id 
_dssp_struct_summary.label_asym_id 
_dssp_struct_summary.label_seq_id 
_dssp_struct_summary.secondary_structure 
_dssp_struct_summary.ss_bridge 
_dssp_struct_summary.helix_3_10 
_dssp_struct_summary.helix_alpha 
_dssp_struct_summary.helix_pi 
_dssp_struct_summary.helix_pp 
_dssp_struct_summary.bend 
_dssp_struct_summary.chirality 
_dssp_struct_summary.sheet 
_dssp_struct_summary.strand 
_dssp_struct_summary.ladder_1 
_dssp_struct_summary.ladder_2 
_dssp_struct_summary.accessibility 
_dssp_struct_summary.TCO 
_dssp_struct_summary.kappa 
_dssp_struct_summary.alpha 
_dssp_struct_summary.phi 
_dssp_struct_summary.psi 
_dssp_struct_summary.x_ca 
_dssp_struct_summary.y_ca 
_dssp_struct_summary.z_ca 
Xetr_TKL1 ARG A 1   . . . . . . . . . . . . ? .      .     .      .      131.4  0.7   4.5   -11.8 
Xetr_TKL1 ILE A 2   E . > . . . . - A A A . ? -0.978 .     -153.3 -98.6  96.0   1.8   1.0   -12.9 
Xetr_TKL1 ILE A 3   E . 3 . . . S + A A A . ? -0.790 80.4  8.2    -69.2  124.1  4.6   1.9   -15.4 
Xetr_TKL1 GLY A 4   T . 3 . . . S + . . . . ? 0.643  104.3 131.2  81.5   7.8    5.0   -0.8  -18.0 
Xetr_TKL1 GLY A 5   . . < . . . . - . . . . ? -0.379 46.5  -137.5 -92.2  166.6  1.8   -2.6  -16.7 
Xetr_TKL1 GLU A 6   E . . . . . . - B C B . ? -0.826 37.9  -75.3  -118.2 158.3  -1.2  -4.0  -18.6 
Xetr_TKL1 GLU A 7   E . . . . > . - B C B . ? -0.401 56.4  -117.5 -51.6  132.8  -4.8  -3.9  -18.1 
Xetr_TKL1 CYS A 8   P . . . . P . - . . . . ? -0.420 33.4  -92.8  -67.9  147.6  -5.8  -6.4  -15.3 
Xetr_TKL1 VAL A 9   P . > . . < . - . . . . ? -0.508 62.7  -91.2  -58.0  123.0  -8.0  -9.3  -16.1 
Xetr_TKL1 PRO A 10  T . 3 . . . S - . . . . ? -0.224 105.8 -3.5   -45.6  124.2  -11.4 -7.9  -15.2 
Xetr_TKL1 HIS A 11  T . 3 . . . S + . . . . ? 0.598  92.8  124.2  71.5   13.0   -12.3 -8.6  -11.5 
Xetr_TKL1 SER A 12  S . < . . . S + . . . . ? 0.615  74.4  50.8   -74.2  -14.4  -9.0  -10.6 -11.0 
Xetr_TKL1 GLN A 13  . . > . . . . + . . . . ? -0.577 65.0  165.0  -121.4 72.7   -8.2  -8.3  -8.1  
Xetr_TKL1 PRO A 14  T . 3 . . . S + . . . . ? 0.622  72.3  61.6   -73.1  -7.5   -11.4 -8.3  -5.9  
Xetr_TKL1 TRP A 15  T . 3 . . . S + . . . . ? 0.541  76.9  113.3  -92.5  -13.0  -9.6  -6.7  -3.0  
Xetr_TKL1 GLN A 16  E . < . . . . - C K J . ? -0.474 48.2  -166.9 -68.1  134.4  -8.6  -3.5  -4.8  
Xetr_TKL1 VAL A 17  E . . . . . . - C K J K ? -0.939 13.0  -146.0 -126.5 138.5  -10.4 -0.3  -3.5  
Xetr_TKL1 ALA A 18  E . . . . . . - C K J K ? -0.919 13.2  -153.4 -104.0 131.7  -10.7 3.1   -5.0  
Xetr_TKL1 LEU A 19  E . . . . . . - C K J K ? -0.902 11.2  -168.9 -107.5 133.6  -10.7 6.1   -2.7  
Xetr_TKL1 TYR A 20  E . . . . . . - C K J K ? -0.922 22.0  -154.3 -121.7 136.5  -12.5 9.3   -3.6  
Xetr_TKL1 TYR A 21  E . > . . . S - C K J K ? -0.962 81.6  -51.9  -99.7  103.6  -12.4 12.7  -2.1  
Xetr_TKL1 PHE A 22  T . 3 . . . S - . . . . ? -0.457 124.6 -20.5  55.7   -111.8 -15.8 14.0  -3.3  
Xetr_TKL1 SER A 23  T . 3 . . . S + . . . . ? 0.514  119.1 96.6   -106.3 4.2    -15.6 13.3  -7.1  
Xetr_TKL1 ASP A 24  E . < . . . S - C L J . ? -0.776 72.0  -130.6 -105.2 128.8  -11.8 13.1  -7.3  
Xetr_TKL1 PHE A 25  E . . . . . . + C L J . ? -0.578 36.6  161.6  -68.0  132.3  -9.9  9.9   -7.3  
Xetr_TKL1 ILE A 26  E . . . . . . - C L . . ? 0.693  52.7  -10.6  -129.5 -32.5  -7.1  10.3  -4.7  
Xetr_TKL1 CYS A 27  E . . . . . . - C L J . ? -0.981 55.6  -115.2 -157.7 166.7  -5.7  6.9   -3.7  
Xetr_TKL1 GLY A 28  E . . . . . . - C L J . ? -0.479 29.2  -174.0 -95.1  176.9  -6.1  3.2   -3.8  
Xetr_TKL1 GLY A 29  E . . . . . . - C L J . ? -0.939 20.1  -119.3 -159.8 175.9  -6.8  0.7   -0.9  
Xetr_TKL1 VAL A 30  E . . . . . . - C L J L ? -0.992 17.2  -133.7 -134.6 122.4  -7.1  -2.9  0.0   
Xetr_TKL1 LEU A 31  E . . . . . . + C L . L ? -0.658 27.8  171.2  -70.8  122.4  -10.1 -4.7  1.5   
Xetr_TKL1 ILE A 32  . . . . . . . - . . . . ? 0.562  67.5  -12.4  -116.4 -10.1  -8.7  -6.8  4.4   
Xetr_TKL1 ASN A 33  S . . . . . S - . . . . ? -0.929 89.4  -72.4  -166.7 -173.0 -12.2 -7.9  5.8   
Xetr_TKL1 LYS A 34  S . . . . . S + . . . . ? 0.728  129.5 25.2   -66.9  -9.5   -16.0 -7.0  5.4   
Xetr_TKL1 TRP A 35  S . . . . . S + . . . . ? 0.597  109.1 74.1   -125.8 -16.5  -15.4 -3.7  7.4   
Xetr_TKL1 TRP A 36  E . . . . . . - C M . M ? -0.894 47.2  -170.6 -125.5 133.3  -11.9 -2.6  7.0   
Xetr_TKL1 VAL A 37  E . . . . . . - C M L M ? -0.955 15.9  -146.3 -112.0 131.2  -9.8  -1.1  4.2   
Xetr_TKL1 LEU A 38  E . . . . . . + C M L M ? -0.872 33.7  147.8  -95.6  133.4  -6.0  -0.8  4.4   
Xetr_TKL1 THR A 39  E . . . . . . - C M . M ? -0.848 49.5  -69.6  -151.1 179.2  -4.4  2.3   2.6   
Xetr_TKL1 ALA A 40  . . > . . . . - . . . . ? -0.664 32.0  -136.5 -80.1  141.6  -1.5  4.7   2.9   
Xetr_TKL1 ALA A 41  G . > . . . S + . . . . ? 0.811  103.6 64.8   -65.7  -31.0  -1.5  7.3   5.7   
Xetr_TKL1 HIS A 42  G . 3 . . . S + . . . . ? 0.600  90.1  69.2   -72.9  -3.5   -0.4  10.1  3.3   
Xetr_TKL1 CYS A 43  G . < . . . . + . . . . ? 0.283  70.0  142.6  -89.8  6.0    -3.8  9.6   1.6   
Xetr_TKL1 ASN A 44  . . < . . . . + . . . . ? -0.378 18.6  152.5  -62.4  111.6  -5.6  11.0  4.6   
Xetr_TKL1 GLN A 45  . . . . . . . - . . . . ? -0.958 45.1  -105.9 -135.2 150.1  -8.6  13.2  3.5   
Xetr_TKL1 SER A 46  S . . . . . S + . . . . ? -0.436 97.8  17.8   -71.1  148.3  -11.9 14.1  5.0   
Xetr_TKL1 ASN A 47  S . . . . . S - . . . . ? 0.876  81.0  -166.0 63.6   46.7   -15.1 12.5  3.7   
Xetr_TKL1 LEU A 48  E . . . . . . - C N K . ? -0.552 7.4   -152.6 -71.8  120.9  -13.5 9.6   2.0   
Xetr_TKL1 GLN A 49  E . . . . . . - C N K N ? -0.854 9.4   -149.7 -92.6  133.4  -15.7 7.6   -0.4  
Xetr_TKL1 VAL A 50  E . . . . . . - C N K N ? -0.931 7.5   -163.7 -110.4 121.1  -14.9 4.0   -0.9  
Xetr_TKL1 LEU A 51  E . . . . . . - C N K N ? -0.954 11.0  -176.5 -105.7 123.4  -15.6 2.2   -4.1  
Xetr_TKL1 LEU A 52  E . . . . . . + C N K N ? -0.851 60.4  23.4   -115.3 146.3  -15.5 -1.6  -4.2  
Xetr_TKL1 GLY A 53  S . . . . . S + . . . . ? 0.549  81.6  140.7  86.1   10.2   -15.9 -4.1  -7.1  
Xetr_TKL1 ALA A 54  . . . . . . . + . . . . ? -0.706 25.3  166.9  -93.7  126.4  -14.9 -1.7  -9.8  
Xetr_TKL1 HIS A 55  S . . . . . S + . . . . ? 0.695  85.5  34.8   -91.1  -41.4  -12.7 -2.7  -12.8 
Xetr_TKL1 ASN A 56  B . . . . . S - D Q P . ? -0.982 72.9  -156.3 -111.6 128.0  -13.5 0.5   -14.6 
Xetr_TKL1 ARG A 57  S . . . . . S + . . . . ? 0.720  90.9  38.5   -80.2  -20.5  -13.9 3.7   -12.5 
Xetr_TKL1 THR A 58  S . . . . . S + . . . . ? 0.669  95.0  88.5   -108.6 -18.2  -16.1 5.6   -15.0 
Xetr_TKL1 LYS A 59  S . . . . . S - . . . . ? -0.715 77.4  -128.4 -89.9  119.3  -18.3 2.9   -16.4 
Xetr_TKL1 PRO A 60  . . . . . . . + . . . . ? -0.481 36.2  170.6  -66.5  119.4  -21.5 2.3   -14.4 
Xetr_TKL1 THR A 61  . . > . . . . - . . . . ? -0.966 42.7  -123.5 -125.9 146.3  -21.9 -1.4  -13.5 
Xetr_TKL1 GLY A 62  T . 3 . . . S + . . . . ? 0.587  107.0 65.6   -62.4  0.9    -24.5 -3.0  -11.1 
Xetr_TKL1 HIS A 63  T . 3 . . . S + . . . . ? 0.465  71.6  110.6  -110.4 -5.5   -21.6 -4.5  -9.2  
Xetr_TKL1 LYS A 64  . . < . . . . - . . . . ? -0.592 52.6  -156.4 -74.2  126.4  -20.0 -1.3  -7.8  
Xetr_TKL1 GLN A 65  E . . . . . . - C O N . ? -0.976 6.8   -165.0 -107.3 115.8  -20.4 -0.8  -4.0  
Xetr_TKL1 TYR A 66  E . . . . . . + C O N . ? -0.884 21.1  147.1  -100.1 135.6  -20.2 2.7   -2.7  
Xetr_TKL1 THR A 67  E . . . . . . - C O N . ? -0.907 36.9  -115.6 -148.6 171.1  -19.7 3.5   1.0   
Xetr_TKL1 TYR A 68  E . . . . . . - C O N . ? -0.828 32.2  -102.4 -107.5 156.4  -18.1 6.1   3.2   
Xetr_TKL1 ALA A 69  E . . . . . . - C O O . ? -0.740 31.6  -174.1 -75.1  114.1  -15.2 5.9   5.7   
Xetr_TKL1 ALA A 70  E . . . . . S + C O . . ? 0.772  75.2  19.4   -74.7  -30.1  -16.9 5.8   9.1   
Xetr_TKL1 LYS A 71  E . . . . . . - C O O . ? -0.995 64.2  -157.7 -145.3 139.9  -13.6 6.0   10.8  
Xetr_TKL1 ILE A 72  E . . . . . . + C O O . ? -0.982 12.0  179.8  -120.5 122.3  -10.1 7.0   9.7   
Xetr_TKL1 CYS A 73  E . . . . . . - C O O . ? -0.738 3.5   -175.0 -128.0 77.5   -7.1  5.6   11.6  
Xetr_TKL1 PRO A 74  E . . . . . . - C O O . ? -0.503 45.4  -90.5  -68.5  143.3  -3.7  6.8   10.4  
Xetr_TKL1 HIS A 75  . . > . . . . - . . . . ? -0.357 35.2  -133.1 -50.8  136.6  -0.7  5.2   12.1  
Xetr_TKL1 GLU A 76  T . 3 . . . S + . . . . ? 0.731  103.2 50.0   -68.9  -25.8  0.2   7.4   15.1  
Xetr_TKL1 GLU A 77  T . 3 . . . S + . . . . ? 0.117  76.2  144.5  -101.6 15.0   3.9   7.4   14.4  
Xetr_TKL1 PHE A 78  . . < . . . . - . . . . ? -0.438 38.7  -150.3 -55.3  130.2  3.5   8.4   10.7  
Xetr_TKL1 ASP A 79  . . . > . . . - . . . . ? -0.916 11.2  -161.4 -109.8 122.2  6.4   10.6  9.7   
Xetr_TKL1 TRP A 80  T . . 4 . . S + . . . . ? 0.716  90.8  52.5   -78.5  -17.5  5.7   13.3  6.9   
Xetr_TKL1 SER A 81  T . . 4 . . S + . . . . ? 0.905  126.4 17.6   -87.1  -36.0  9.4   13.7  6.2   
Xetr_TKL1 THR A 82  T . . 4 . . S - . . . . ? 0.564  91.6  -129.2 -112.8 -9.5   10.4  10.1  5.8   
Xetr_TKL1 TYR A 83  . . > < . . . + . . . . ? 0.672  51.5  161.5  62.8   13.1   7.0   8.6   5.1   
Xetr_TKL1 ASN A 84  T . 3 . . . . + . . . . ? -0.483 65.0  17.7   -60.1  135.2  8.0   6.1   7.8   
Xetr_TKL1 ASN A 85  T . 3 . . . S + . . . . ? 0.859  78.5  168.4  70.5   30.1   4.9   4.3   9.1   
Xetr_TKL1 ASP A 86  . . < . . . . + . . . . ? -0.532 31.2  118.1  -73.6  70.2   2.8   5.3   6.1   
Xetr_TKL1 ILE A 87  . . . . . . . + . . . . ? -0.997 36.4  179.3  -143.5 137.1  -0.2  3.0   6.8   
Xetr_TKL1 MET A 88  E . . . . . . - C P M O ? -0.999 17.0  -143.5 -144.2 141.3  -3.8  3.8   7.6   
Xetr_TKL1 LEU A 89  E . . . . . . - C P M O ? -0.880 10.6  -160.6 -105.4 137.1  -7.1  1.8   8.3   
Xetr_TKL1 LEU A 90  E . . . . . . - C P M O ? -0.986 8.4   -148.6 -114.8 122.3  -10.5 2.8   7.1   
Xetr_TKL1 LYS A 91  E . . . . . . - C P M O ? -0.825 24.3  -127.6 -84.5  127.8  -13.7 1.5   8.8   
Xetr_TKL1 LEU A 92  E . . . . . . - C P . O ? -0.473 2.4   -138.2 -74.4  139.1  -16.5 1.2   6.2   
Xetr_TKL1 ALA A 93  S . . . . . S + . . . . ? 0.779  96.2  27.9   -63.5  -28.9  -19.8 2.9   7.1   
Xetr_TKL1 SER A 94  S . . . . . S - . . . . ? -0.998 97.5  -102.4 -134.7 139.8  -21.5 -0.3  5.7   
Xetr_TKL1 GLN A 95  . . . . . . . - . . . . ? -0.254 42.1  -107.6 -59.5  146.5  -20.1 -3.8  5.5   
Xetr_TKL1 ALA A 96  . . . . . . . - . . . . ? -0.489 24.2  -124.2 -70.2  136.0  -18.8 -5.0  2.1   
Xetr_TKL1 ASP A 97  . . . . . . . - . . . . ? -0.791 31.0  -140.5 -79.4  101.2  -21.0 -7.5  0.2   
Xetr_TKL1 ILE A 98  . . . . . . . + . . . . ? -0.552 44.8  124.9  -73.8  127.7  -18.5 -10.3 -0.4  
Xetr_TKL1 ASN A 99  S . . . . . S - . . . . ? -0.789 76.8  -59.8  -159.8 -166.3 -18.7 -12.0 -3.8  
Xetr_TKL1 THR A 100 S . . . . . S + . . . . ? 0.713  134.9 39.1   -67.8  -10.4  -16.7 -12.9 -6.9  
Xetr_TKL1 ARG A 101 S . . . . . S + . . . . ? 0.595  118.1 47.2   -115.6 -16.7  -15.9 -9.1  -7.5  
Xetr_TKL1 VAL A 102 . . . . . . . + . . . . ? -0.950 69.8  144.3  -133.1 110.6  -15.4 -8.0  -3.8  
Xetr_TKL1 ALA A 103 . . . . . . . - . . . . ? -0.994 43.2  -116.8 -149.7 142.2  -13.2 -10.1 -1.6  
Xetr_TKL1 PRO A 104 . . . . . . . - . . . . ? -0.378 25.1  -137.9 -72.6  158.8  -10.7 -9.6  1.2   
Xetr_TKL1 ILE A 105 . . . . . . . - . . . . ? -0.916 23.6  -108.8 -114.4 139.0  -7.0  -10.5 0.8   
Xetr_TKL1 PRO A 106 P . . . . > . - . . . . ? -0.402 30.3  -120.3 -65.3  143.5  -5.0  -12.3 3.6   
Xetr_TKL1 LEU A 107 B . . . . P . - B D C . ? -0.637 33.7  -105.6 -79.9  136.9  -2.4  -10.2 5.4   
Xetr_TKL1 ALA A 108 P . . . . < . - . . . . ? -0.442 27.5  -168.2 -61.6  134.5  1.2   -11.6 5.1   
Xetr_TKL1 SER A 109 . . . . . . . + . . . . ? 0.381  69.0  43.3   -105.0 -1.1   2.3   -13.3 8.4   
Xetr_TKL1 TYR A 110 S . . . . . S - . . . . ? -0.945 93.1  -87.5  -140.1 165.0  5.9   -13.5 7.3   
Xetr_TKL1 LEU A 111 P . . . . > . - . . . . ? -0.500 44.9  -122.6 -72.5  131.8  8.7   -11.6 5.6   
Xetr_TKL1 VAL A 112 P . . . . P . - . . . . ? -0.569 30.9  -112.6 -75.9  133.4  8.6   -12.0 1.8   
Xetr_TKL1 ALA A 113 P . > . . P . - . . . . ? -0.354 36.4  -93.9  -61.4  153.1  11.9  -13.3 0.4   
Xetr_TKL1 ASP A 114 T . 3 . . < S + . . . . ? -0.291 108.8 25.6   -61.3  150.0  14.1  -11.2 -1.8  
Xetr_TKL1 ASN A 115 T . 3 . . . S + . . . . ? 0.781  85.5  152.6  65.8   24.7   13.6  -11.4 -5.5  
Xetr_TKL1 THR A 116 . . < . . . . - . . . . ? -0.773 47.5  -120.6 -83.6  132.0  10.1  -12.6 -5.1  
Xetr_TKL1 GLU A 117 E . . . . . . - B E D . ? -0.613 38.2  -178.2 -73.6  131.5  7.6   -11.8 -7.9  
Xetr_TKL1 CYS A 118 E . . . . . . - B E D E ? -0.911 24.4  -126.3 -133.8 154.3  4.8   -9.6  -6.7  
Xetr_TKL1 LEU A 119 E . . . . . . - B E D E ? -0.906 20.3  -171.7 -105.4 124.0  1.7   -8.1  -8.2  
Xetr_TKL1 ALA A 120 E . . . . . . + B E D E ? -0.930 9.9   179.9  -108.5 138.6  1.0   -4.4  -8.0  
Xetr_TKL1 SER A 121 E . . . . . . + B E D . ? -0.977 14.8  114.3  -139.2 149.6  -2.4  -3.0  -9.1  
Xetr_TKL1 GLY A 122 E . . . . . . - B E D . ? -0.970 60.6  -103.7 170.4  176.5  -4.1  0.4   -9.3  
Xetr_TKL1 TRP A 123 S . . . . . S + . . . . ? -0.042 72.5  125.7  -110.5 16.0   -5.6  3.4   -11.2 
Xetr_TKL1 GLY A 124 S . . . . . S - . . . . ? -0.050 73.6  -54.2  -66.5  179.8  -2.6  5.7   -10.7 
Xetr_TKL1 SER A 125 . . . . . . . - . . . . ? -0.312 37.8  -162.3 -60.6  140.7  -0.7  7.5   -13.6 
Xetr_TKL1 THR A 126 S . . . . . S + . . . . ? 0.398  74.7  56.9   -101.6 -6.3   0.6   5.2   -16.4 
Xetr_TKL1 THR A 127 S . . . . . S - . . . . ? -0.910 79.1  -124.7 -124.1 153.9  3.1   7.9   -17.7 
Xetr_TKL1 SER A 128 S . . . . . S - . . . . ? -0.965 87.8  -1.8   -144.9 127.0  6.0   9.8   -16.0 
Xetr_TKL1 PRO A 129 S . . . . . S + . . . . ? -0.999 130.1 63.4   -88.2  -14.1  6.5   12.7  -15.7 
Xetr_TKL1 GLN A 130 S . . . . . S - . . . . ? -0.572 86.4  -132.3 -71.5  127.0  3.3   13.3  -17.7 
Xetr_TKL1 GLU A 131 . . . . . . . + . . . . ? -0.799 29.3  173.4  -94.8  113.0  0.3   11.9  -15.8 
Xetr_TKL1 THR A 132 . . . . . . . - . . . . ? -0.997 16.7  -155.4 -112.9 120.9  -2.2  9.8   -17.7 
Xetr_TKL1 TYR A 133 . . . . . . . - . . . . ? -0.873 11.4  -141.8 -100.6 117.0  -4.9  8.2   -15.5 
Xetr_TKL1 PRO A 134 . . . . . . . - . . . . ? -0.437 8.2   -147.6 -73.5  149.2  -6.4  5.0   -16.9 
Xetr_TKL1 ASP A 135 S . . . . . S + . . . . ? 0.817  84.1  65.2   -79.7  -33.1  -10.1 4.2   -16.5 
Xetr_TKL1 ASN A 136 B . . . . . S - D R P . ? -0.634 99.4  -96.1  -90.6  148.1  -9.4  0.5   -16.3 
Xetr_TKL1 LEU A 137 . . . . . . . - . . . . ? -0.395 41.5  -148.1 -62.0  129.9  -7.5  -1.2  -13.5 
Xetr_TKL1 LYS A 138 E . . . . . . - B F B D ? -0.812 10.8  -163.6 -105.9 148.9  -3.8  -1.7  -14.3 
Xetr_TKL1 CYS A 139 E . . . . . . + B F B D ? -0.979 7.3   179.3  -131.1 145.6  -1.4  -4.6  -13.2 
Xetr_TKL1 VAL A 140 E . . . . . . - B F . D ? -0.998 24.6  -132.2 -145.7 137.2  2.3   -5.0  -13.1 
Xetr_TKL1 ASN A 141 E . . . . . . + B F . D ? -0.828 34.9  170.5  -87.5  124.1  4.6   -7.7  -12.0 
Xetr_TKL1 ILE A 142 E . . . . . . - B F . D ? -0.865 24.8  -127.3 -130.5 164.6  7.5   -6.4  -9.9  
Xetr_TKL1 THR A 143 E . . . . . . - B F . D ? -0.911 20.4  -118.6 -117.6 139.7  10.2  -8.0  -7.8  
Xetr_TKL1 THR A 144 E . . . . . . - B F F . ? -0.432 28.5  -154.9 -67.9  149.7  11.1  -7.4  -4.2  
Xetr_TKL1 VAL A 145 E . . . . . . - B F F . ? -0.915 23.1  -96.2  -125.9 154.9  14.7  -6.2  -3.5  
Xetr_TKL1 SER A 146 . . . > . . . - . . . . ? -0.259 30.0  -118.5 -65.1  155.6  16.8  -6.5  -0.4  
Xetr_TKL1 ASN A 147 H . . > . . S + . . . . ? 0.859  115.2 55.7   -59.5  -39.6  16.9  -3.7  2.2   
Xetr_TKL1 SER A 148 H . . > . . S + . . . . ? 0.905  108.6 46.3   -61.0  -45.7  20.6  -3.2  1.5   
Xetr_TKL1 VAL A 149 H . . > . . S + . . . . ? 0.909  112.8 51.3   -62.8  -41.1  20.0  -2.7  -2.2  
Xetr_TKL1 CYS A 150 H . . X . . S + . . . . ? 0.912  108.1 51.0   -63.7  -42.7  17.2  -0.3  -1.3  
Xetr_TKL1 GLN A 151 H . . < . . S + . . . . ? 0.838  106.1 55.6   -63.6  -36.7  19.4  1.7   1.0   
Xetr_TKL1 ALA A 152 H . . < . . S + . . . . ? 0.831  112.2 43.5   -65.5  -30.9  22.0  2.0   -1.8  
Xetr_TKL1 CYS A 153 H . . < . . S + . . . . ? 0.793  127.9 28.2   -82.0  -36.7  19.3  3.5   -4.0  
Xetr_TKL1 TYR A 154 S . > X . . S - . . . . ? -0.724 86.8  -152.2 -124.4 84.4   17.8  5.8   -1.3  
Xetr_TKL1 PRO A 155 T . 3 4 . . . - . . . . ? -0.299 69.7  -5.8   -71.0  128.5  20.6  6.7   1.2   
Xetr_TKL1 ASP A 156 T . 3 4 . . S + . . . . ? 0.641  120.1 73.9   78.0   19.5   19.6  7.5   4.9   
Xetr_TKL1 ILE A 157 T . < 4 . . . + . . . . ? 0.503  65.5  99.0   -136.9 -14.4  15.8  7.4   4.4   
Xetr_TKL1 ILE A 158 . . . < . . . - . . . . ? -0.655 53.4  -174.6 -81.4  124.2  15.0  3.6   4.0   
Xetr_TKL1 THR A 159 . . > . . . . - . . . . ? -0.592 41.9  -101.5 -111.7 175.2  13.7  2.1   7.4   
Xetr_TKL1 ASP A 160 T . 3 . . . S + . . . . ? 0.568  119.4 64.7   -71.2  -9.1   12.8  -1.4  8.6   
Xetr_TKL1 ASN A 161 T . 3 . . . S + . . . . ? 0.307  90.7  86.3   -94.4  7.2    9.1   -0.5  8.0   
Xetr_TKL1 MET A 162 E . < . . . . - B G . G ? -0.885 58.2  -159.4 -119.1 141.8  9.7   -0.2  4.3   
Xetr_TKL1 LEU A 163 E . . . . . . - B G . G ? -0.986 12.0  -148.5 -117.0 128.9  9.6   -2.8  1.5   
Xetr_TKL1 CYS A 164 E . . . . . . + B G F G ? -0.832 24.6  159.5  -102.3 135.2  11.3  -2.2  -1.9  
Xetr_TKL1 ALA A 165 E . . . . . . + B G F G ? -0.990 17.1  95.2   -153.2 139.9  10.0  -3.6  -5.1  
Xetr_TKL1 GLY A 166 S . . . . . S - . . . . ? -0.872 72.2  -65.6  160.9  168.8  10.5  -2.9  -8.7  
Xetr_TKL1 ASN A 167 . . > . . . . - . . . . ? -0.809 36.1  -154.5 -82.4  113.2  12.4  -3.7  -11.9 
Xetr_TKL1 MET A 168 T . 3 . . . S + . . . . ? 0.736  95.6  57.7   -62.8  -26.2  16.0  -2.7  -11.3 
Xetr_TKL1 ALA A 169 T . 3 . . . S - . . . . ? 0.606  112.5 -128.4 -75.0  -11.3  16.4  -2.3  -15.0 
Xetr_TKL1 GLY A 170 S . < . . . S + . . . . ? -0.352 74.8  103.2  88.3   174.6  13.6  0.2   -14.9 
Xetr_TKL1 GLY A 171 S . . . . . S + . . . . ? 0.197  76.6  69.6   98.8   -18.5  10.5  0.4   -17.1 
Xetr_TKL1 GLU A 172 . . . . . . . + . . . . ? -0.995 60.1  122.5  -132.6 138.2  8.1   -1.0  -14.5 
Xetr_TKL1 ASP A 173 E . . . . . . - A B A . ? -0.980 57.4  -92.4  -177.3 160.4  6.9   0.9   -11.3 
Xetr_TKL1 THR A 174 E . . . . . . - A B A . ? -0.775 49.3  -170.2 -83.4  142.8  4.0   2.3   -9.2  
Xetr_TKL1 CYS A 175 . . > . . . . - . . . . ? -0.676 32.3  -42.5  -129.3 -177.6 3.3   5.8   -9.9  
Xetr_TKL1 VAL A 176 T . 3 . . . S + . . . . ? -0.198 120.9 28.1   -53.4  135.7  1.3   8.8   -8.7  
Xetr_TKL1 GLY A 177 T . 3 . . . S + . . . . ? 0.166  95.5  91.7   96.0   -9.3   -2.2  8.0   -7.7  
Xetr_TKL1 ASP A 178 . . X . . . . + . . . . ? 0.348  51.8  137.1  -98.2  -1.5   -1.5  4.4   -6.7  
Xetr_TKL1 SER A 179 T . 3 . . . S + . . . . ? -0.291 71.8  20.0   -47.9  132.0  -0.8  5.4   -3.2  
Xetr_TKL1 GLY A 180 T . 3 . . . S + . . . . ? 0.294  94.8  132.0  91.4   -11.7  -2.4  2.9   -0.9  
Xetr_TKL1 GLY A 181 . . < . . . . - . . . . ? -0.261 58.5  -87.9  -72.4  169.2  -2.7  0.2   -3.5  
Xetr_TKL1 PRO A 182 E . . . . . . - B H . H ? -0.464 19.1  -162.2 -92.9  141.9  -1.6  -3.4  -2.9  
Xetr_TKL1 LEU A 183 E . . . . . . - B H E H ? -0.945 25.8  -167.9 -107.4 104.1  1.7   -5.3  -3.4  
Xetr_TKL1 VAL A 184 E . . . . . . + B H E H ? -0.836 10.3  179.1  -106.1 121.5  0.6   -8.9  -3.5  
Xetr_TKL1 CYS A 185 E . > . . . S - B H E H ? -0.987 71.0  -13.5  -123.4 125.4  3.1   -11.7 -3.2  
Xetr_TKL1 ASN A 186 T . 3 . . . S - . . . . ? 0.880  129.5 -53.4  54.4   32.3   2.2   -15.5 -3.2  
Xetr_TKL1 GLY A 187 T . 3 . . . S + . . . . ? 0.572  118.5 101.3  87.0   5.5    -1.4  -14.6 -2.7  
Xetr_TKL1 GLU A 188 E . < . . . S - B I . H ? -0.935 78.2  -107.2 -122.6 154.7  -0.9  -12.4 0.4   
Xetr_TKL1 LEU A 189 E . . . . . . + B I C H ? -0.672 44.0  160.0  -81.0  113.7  -0.7  -8.6  1.0   
Xetr_TKL1 HIS A 190 E . . . . . . + B I . . ? 0.651  57.8  17.6   -110.4 -18.8  2.9   -7.7  1.7   
Xetr_TKL1 GLY A 191 E . . . . . . - B I I H ? -0.994 53.1  -139.7 -156.0 156.5  3.0   -4.0  1.0   
Xetr_TKL1 ILE A 192 E . . . . . . - B I I H ? -0.984 42.0  -108.0 -117.1 123.8  1.1   -0.7  0.6   
Xetr_TKL1 THR A 193 E . . . . . . + B I I . ? -0.355 55.0  156.1  -51.2  124.2  2.2   1.6   -2.1  
Xetr_TKL1 SER A 194 E . . . . . . - B I . . ? 0.776  48.1  -32.5  -119.9 -68.7  3.8   4.5   -0.2  
Xetr_TKL1 TRP A 195 E . . . . . . + B I I . ? -0.945 49.7  157.0  -155.4 169.6  6.3   6.6   -2.1  
Xetr_TKL1 GLY A 196 . . . . . . . - . . . . ? -0.955 53.1  -39.8  -175.8 -174.9 9.1   6.6   -4.7  
Xetr_TKL1 ASP A 197 . . . . . . . - . . . . ? -0.367 50.6  -120.4 -64.1  150.6  10.8  8.9   -7.1  
Xetr_TKL1 TYR A 198 S . . . . . S + . . . . ? 0.897  108.0 59.9   -58.7  -43.6  8.9   11.5  -8.9  
Xetr_TKL1 VAL A 199 S . > . . . S - . . . . ? -0.801 88.9  -150.3 -87.6  106.6  9.9   10.0  -12.2 
Xetr_TKL1 CYS A 200 T . 3 . . . S + . . . . ? -0.418 70.8  33.8   -74.8  151.9  8.6   6.5   -12.0 
Xetr_TKL1 GLY A 201 T . 3 . . . S + . . . . ? 0.734  77.6  155.0  84.3   14.1   10.2  3.6   -13.8 
Xetr_TKL1 CYS A 202 . . X . . . . - . . . . ? -0.594 52.0  -100.3 -73.2  139.3  13.8  4.8   -13.4 
Xetr_TKL1 PRO A 203 T . 3 . . . S + . . . . ? -0.350 106.3 11.1   -56.8  141.8  16.5  2.3   -13.4 
Xetr_TKL1 ASN A 204 T . 3 . . . S + . . . . ? 0.787  103.4 107.0  63.6   23.9   17.8  1.4   -9.9  
Xetr_TKL1 LYS A 205 . . < . . . . - . . . . ? -0.626 49.9  -176.2 -130.1 72.8   14.8  3.2   -8.3  
Xetr_TKL1 PRO A 206 . . . . . . . - . . . . ? -0.285 31.7  -99.0  -63.9  158.7  12.4  0.7   -7.0  
Xetr_TKL1 GLY A 207 E . . . . . . - B J G . ? -0.430 32.6  -126.7 -71.3  155.1  9.0   1.7   -5.5  
Xetr_TKL1 ILE A 208 E . . . . . . - B J G I ? -0.921 26.0  -173.8 -110.7 130.6  8.6   2.0   -1.7  
Xetr_TKL1 PHE A 209 E . . . . . . - B J G I ? -0.891 33.0  -109.3 -119.2 143.1  5.8   0.2   0.1   
Xetr_TKL1 ALA A 210 E . . . . . . - B J G I ? -0.698 41.4  -121.6 -67.8  124.0  4.7   0.2   3.7   
Xetr_TKL1 LYS A 211 E . > . . . . - B J . I ? -0.624 24.1  -164.5 -74.5  105.2  5.7   -3.2  5.0   
Xetr_TKL1 VAL A 212 G . > . . . S + . . . . ? 0.859  81.6  66.3   -61.6  -43.0  2.4   -4.8  6.2   
Xetr_TKL1 PHE A 213 G . > . . . S + . . . . ? 0.857  97.3  55.7   -50.9  -34.4  4.0   -7.6  8.2   
Xetr_TKL1 ASN A 214 G . < . . . S + . . . . ? 0.582  108.0 49.5   -78.3  -6.0   5.5   -4.9  10.6  
Xetr_TKL1 TYR A 215 G . < > . . S + . . . . ? 0.184  73.2  107.1  -120.1 14.2   1.9   -3.5  11.3  
Xetr_TKL1 LEU A 216 H . < > . . S + . . . . ? 0.909  83.7  46.9   -62.8  -43.5  -0.0  -6.7  12.1  
Xetr_TKL1 ASN A 217 H . . > . . S + . . . . ? 0.920  114.1 47.8   -63.3  -44.3  -0.2  -5.9  15.8  
Xetr_TKL1 TRP A 218 H . . > . . S + . . . . ? 0.916  112.7 49.1   -60.4  -45.8  -1.3  -2.4  15.1  
Xetr_TKL1 ILE A 219 H . . X . . S + . . . . ? 0.939  112.4 47.9   -59.8  -48.6  -3.9  -3.6  12.6  
Xetr_TKL1 SER A 220 H . . X . . S + . . . . ? 0.894  109.7 52.8   -62.4  -42.3  -5.3  -6.1  15.0  
Xetr_TKL1 ASP A 221 H . . X . . S + . . . . ? 0.900  111.0 45.7   -61.6  -45.4  -5.5  -3.6  17.9  
Xetr_TKL1 ILE A 222 H . . < . . S + . . . . ? 0.930  114.2 48.3   -64.8  -44.7  -7.4  -1.0  15.8  
Xetr_TKL1 ILE A 223 H . > < . . S + . . . . ? 0.898  113.4 46.5   -68.2  -39.4  -9.9  -3.7  14.5  
Xetr_TKL1 GLN A 224 H . 3 < . . S + . . . . ? 0.793  102.3 63.9   -72.7  -33.2  -10.5 -5.3  18.0  
Xetr_TKL1 ASN A 225 T . 3 < . . . . . . . . ? 0.336  .     .      -84.8  21.3   -11.1 -1.9  19.8  
Xetr_TKL1 GLU A 226 . . < . . . . . . . . . ? -0.665 .     .      -102.6 .      -14.2 -1.3  17.6  
# 
loop_
_dssp_struct_ladder.id 
_dssp_struct_ladder.sheet_id 
_dssp_struct_ladder.range_id_1 
_dssp_struct_ladder.range_id_2 
_dssp_struct_ladder.type 
_dssp_struct_ladder.beg_1_label_comp_id 
_dssp_struct_ladder.beg_1_label_asym_id 
_dssp_struct_ladder.beg_1_label_seq_id 
_dssp_struct_ladder.pdbx_beg_1_PDB_ins_code 
_dssp_struct_ladder.end_1_label_comp_id 
_dssp_struct_ladder.end_1_label_asym_id 
_dssp_struct_ladder.end_1_label_seq_id 
_dssp_struct_ladder.pdbx_end_1_PDB_ins_code 
_dssp_struct_ladder.beg_1_auth_comp_id 
_dssp_struct_ladder.beg_1_auth_asym_id 
_dssp_struct_ladder.beg_1_auth_seq_id 
_dssp_struct_ladder.end_1_auth_comp_id 
_dssp_struct_ladder.end_1_auth_asym_id 
_dssp_struct_ladder.end_1_auth_seq_id 
_dssp_struct_ladder.beg_2_label_comp_id 
_dssp_struct_ladder.beg_2_label_asym_id 
_dssp_struct_ladder.beg_2_label_seq_id 
_dssp_struct_ladder.pdbx_beg_2_PDB_ins_code 
_dssp_struct_ladder.end_2_label_comp_id 
_dssp_struct_ladder.end_2_label_asym_id 
_dssp_struct_ladder.end_2_label_seq_id 
_dssp_struct_ladder.pdbx_end_2_PDB_ins_code 
_dssp_struct_ladder.beg_2_auth_comp_id 
_dssp_struct_ladder.beg_2_auth_asym_id 
_dssp_struct_ladder.beg_2_auth_seq_id 
_dssp_struct_ladder.end_2_auth_comp_id 
_dssp_struct_ladder.end_2_auth_asym_id 
_dssp_struct_ladder.end_2_auth_seq_id 
A A A B anti-parallel ILE A 2   ? ILE A 3   ? ILE A 2   ILE A 3   THR A 174 ? ASP A 173 ? THR A 174 ASP A 173 
B B C F anti-parallel GLU A 6   ? GLU A 7   ? GLU A 6   GLU A 7   CYS A 139 ? LYS A 138 ? CYS A 139 LYS A 138 
C B D I parallel      LEU A 107 ? LEU A 107 ? LEU A 107 LEU A 107 LEU A 189 ? LEU A 189 ? LEU A 189 LEU A 189 
D B E F anti-parallel GLU A 117 ? GLY A 122 ? GLU A 117 GLY A 122 THR A 143 ? LYS A 138 ? THR A 143 LYS A 138 
E B E H anti-parallel CYS A 118 ? ALA A 120 ? CYS A 118 ALA A 120 CYS A 185 ? LEU A 183 ? CYS A 185 LEU A 183 
F B F G anti-parallel THR A 144 ? VAL A 145 ? THR A 144 VAL A 145 ALA A 165 ? CYS A 164 ? ALA A 165 CYS A 164 
G B G J anti-parallel MET A 162 ? ALA A 165 ? MET A 162 ALA A 165 ALA A 210 ? GLY A 207 ? ALA A 210 GLY A 207 
H B H I anti-parallel PRO A 182 ? CYS A 185 ? PRO A 182 CYS A 185 ILE A 192 ? GLU A 188 ? ILE A 192 GLU A 188 
I B I J anti-parallel GLY A 191 ? TRP A 195 ? GLY A 191 TRP A 195 LYS A 211 ? ILE A 208 ? LYS A 211 ILE A 208 
J C K L anti-parallel GLN A 16  ? TYR A 21  ? GLN A 16  TYR A 21  VAL A 30  ? ASP A 24  ? VAL A 30  ASP A 24  
K C K N anti-parallel VAL A 17  ? TYR A 21  ? VAL A 17  TYR A 21  LEU A 52  ? LEU A 48  ? LEU A 52  LEU A 48  
L C L M anti-parallel VAL A 30  ? LEU A 31  ? VAL A 30  LEU A 31  LEU A 38  ? VAL A 37  ? LEU A 38  VAL A 37  
M C M P anti-parallel TRP A 36  ? THR A 39  ? TRP A 36  THR A 39  LYS A 91  ? MET A 88  ? LYS A 91  MET A 88  
N C N O anti-parallel GLN A 49  ? LEU A 52  ? GLN A 49  LEU A 52  TYR A 68  ? GLN A 65  ? TYR A 68  GLN A 65  
O C O P anti-parallel ALA A 69  ? PRO A 74  ? ALA A 69  PRO A 74  LEU A 92  ? MET A 88  ? LEU A 92  MET A 88  
P D Q R anti-parallel ASN A 56  ? ASN A 56  ? ASN A 56  ASN A 56  ASN A 136 ? ASN A 136 ? ASN A 136 ASN A 136 
# 
loop_
_dssp_struct_bridge_pairs.id 
_dssp_struct_bridge_pairs.label_comp_id 
_dssp_struct_bridge_pairs.label_seq_id 
_dssp_struct_bridge_pairs.label_asym_id 
_dssp_struct_bridge_pairs.auth_seq_id 
_dssp_struct_bridge_pairs.auth_asym_id 
_dssp_struct_bridge_pairs.pdbx_PDB_ins_code 
_dssp_struct_bridge_pairs.acceptor_1_label_comp_id 
_dssp_struct_bridge_pairs.acceptor_1_label_seq_id 
_dssp_struct_bridge_pairs.acceptor_1_label_asym_id 
_dssp_struct_bridge_pairs.acceptor_1_auth_seq_id 
_dssp_struct_bridge_pairs.acceptor_1_auth_asym_id 
_dssp_struct_bridge_pairs.acceptor_1_pdbx_PDB_ins_code 
_dssp_struct_bridge_pairs.acceptor_1_energy 
_dssp_struct_bridge_pairs.acceptor_2_label_comp_id 
_dssp_struct_bridge_pairs.acceptor_2_label_seq_id 
_dssp_struct_bridge_pairs.acceptor_2_label_asym_id 
_dssp_struct_bridge_pairs.acceptor_2_auth_seq_id 
_dssp_struct_bridge_pairs.acceptor_2_auth_asym_id 
_dssp_struct_bridge_pairs.acceptor_2_pdbx_PDB_ins_code 
_dssp_struct_bridge_pairs.acceptor_2_energy 
_dssp_struct_bridge_pairs.donor_1_label_comp_id 
_dssp_struct_bridge_pairs.donor_1_label_seq_id 
_dssp_struct_bridge_pairs.donor_1_label_asym_id 
_dssp_struct_bridge_pairs.donor_1_auth_seq_id 
_dssp_struct_bridge_pairs.donor_1_auth_asym_id 
_dssp_struct_bridge_pairs.donor_1_pdbx_PDB_ins_code 
_dssp_struct_bridge_pairs.donor_1_energy 
_dssp_struct_bridge_pairs.donor_2_label_comp_id 
_dssp_struct_bridge_pairs.donor_2_label_seq_id 
_dssp_struct_bridge_pairs.donor_2_label_asym_id 
_dssp_struct_bridge_pairs.donor_2_auth_seq_id 
_dssp_struct_bridge_pairs.donor_2_auth_asym_id 
_dssp_struct_bridge_pairs.donor_2_pdbx_PDB_ins_code 
_dssp_struct_bridge_pairs.donor_2_energy 
1   ARG 1   A 1   A ? ?   ?   ? ?   ? ? ?    ?   ?   ? ?   ? ? ?    CYS 175 A 175 A ? -3.2 ILE 3   A 3   A ? -0.6 
2   ILE 2   A 2   A ? GLY 124 A 124 A ? -0.4 THR 174 A 174 A ? -0.3 GLY 5   A 5   A ? -1.0 GLY 4   A 4   A ? -0.5 
3   ILE 3   A 3   A ? ASP 173 A 173 A ? -3.2 ARG 1   A 1   A ? -0.6 ASP 173 A 173 A ? -1.2 THR 127 A 127 A ? -0.1 
4   GLY 4   A 4   A ? ILE 2   A 2   A ? -0.5 THR 126 A 126 A ? -0.4 ILE 3   A 3   A ? -0.2 GLU 6   A 6   A ? -0.1 
5   GLY 5   A 5   A ? ILE 2   A 2   A ? -1.0 ASP 173 A 173 A ? -0.1 GLU 7   A 7   A ? -0.3 VAL 140 A 140 A ? -0.2 
6   GLU 6   A 6   A ? CYS 139 A 139 A ? -2.5 GLY 4   A 4   A ? -0.1 CYS 139 A 139 A ? -3.4 CYS 8   A 8   A ? -0.1 
7   GLU 7   A 7   A ? GLY 5   A 5   A ? -0.3 LYS 138 A 138 A ? -0.2 LYS 138 A 138 A ? -0.3 VAL 9   A 9   A ? -0.1 
8   CYS 8   A 8   A ? LEU 137 A 137 A ? -2.6 HIS 55  A 55  A ? -0.1 LEU 137 A 137 A ? -0.1 GLU 7   A 7   A ? -0.1 
9   VAL 9   A 9   A ? PRO 10  A 10  A ? -0.1 GLU 7   A 7   A ? -0.1 SER 12  A 12  A ? -2.4 GLN 13  A 13  A ? -0.3 
10  PRO 10  A 10  A ? ?   ?   ? ?   ? ? ?    ?   ?   ? ?   ? ? ?    VAL 9   A 9   A ? -0.1 HIS 55  A 55  A ? -0.1 
11  HIS 11  A 11  A ? GLN 13  A 13  A ? -0.1 SER 12  A 12  A ? -0.1 VAL 9   A 9   A ? -0.1 HIS 55  A 55  A ? -0.1 
12  SER 12  A 12  A ? VAL 9   A 9   A ? -2.4 GLN 13  A 13  A ? -0.2 HIS 11  A 11  A ? -0.1 TRP 15  A 15  A ? -0.1 
13  GLN 13  A 13  A ? VAL 9   A 9   A ? -0.3 PRO 14  A 14  A ? -0.1 GLN 16  A 16  A ? -1.8 SER 12  A 12  A ? -0.2 
14  PRO 14  A 14  A ? ?   ?   ? ?   ? ? ?    ?   ?   ? ?   ? ? ?    ALA 103 A 103 A ? -1.3 GLY 53  A 53  A ? -0.3 
15  TRP 15  A 15  A ? VAL 102 A 102 A ? -0.2 SER 12  A 12  A ? -0.1 LEU 31  A 31  A ? -2.7 VAL 17  A 17  A ? -0.2 
16  GLN 16  A 16  A ? GLN 13  A 13  A ? -1.8 VAL 30  A 30  A ? -0.2 GLY 53  A 53  A ? -0.6 ALA 18  A 18  A ? -0.4 
17  VAL 17  A 17  A ? GLY 29  A 29  A ? -2.4 TRP 15  A 15  A ? -0.2 GLY 29  A 29  A ? -1.6 LEU 19  A 19  A ? -0.5 
18  ALA 18  A 18  A ? LEU 51  A 51  A ? -2.4 GLN 16  A 16  A ? -0.4 LEU 51  A 51  A ? -2.9 TYR 20  A 20  A ? -0.5 
19  LEU 19  A 19  A ? CYS 27  A 27  A ? -3.0 VAL 17  A 17  A ? -0.5 ILE 26  A 26  A ? -2.7 CYS 27  A 27  A ? -1.2 
20  TYR 20  A 20  A ? GLN 49  A 49  A ? -2.8 ALA 18  A 18  A ? -0.5 GLN 49  A 49  A ? -2.9 PHE 22  A 22  A ? -0.7 
21  TYR 21  A 21  A ? ASP 24  A 24  A ? -2.6 LEU 19  A 19  A ? -0.4 ASP 24  A 24  A ? -2.1 SER 23  A 23  A ? -0.4 
22  PHE 22  A 22  A ? ASN 47  A 47  A ? -0.8 TYR 20  A 20  A ? -0.7 GLN 49  A 49  A ? -0.1 TYR 20  A 20  A ? -0.0 
23  SER 23  A 23  A ? TYR 21  A 21  A ? -0.4 TYR 20  A 20  A ? -0.1 PHE 25  A 25  A ? -0.5 PHE 22  A 22  A ? -0.2 
24  ASP 24  A 24  A ? TYR 21  A 21  A ? -2.1 PHE 25  A 25  A ? -0.0 TYR 21  A 21  A ? -2.6 ILE 26  A 26  A ? -0.3 
25  PHE 25  A 25  A ? SER 23  A 23  A ? -0.5 TYR 20  A 20  A ? -0.2 TYR 20  A 20  A ? -0.2 GLY 28  A 28  A ? -0.1 
26  ILE 26  A 26  A ? LEU 19  A 19  A ? -2.7 CYS 27  A 27  A ? -0.4 GLY 28  A 28  A ? -0.3 SER 179 A 179 A ? -0.2 
27  CYS 27  A 27  A ? LEU 19  A 19  A ? -1.2 ASP 178 A 178 A ? -0.1 LEU 19  A 19  A ? -3.0 ILE 26  A 26  A ? -0.4 
28  GLY 28  A 28  A ? SER 179 A 179 A ? -3.3 ILE 26  A 26  A ? -0.3 ALA 40  A 40  A ? -0.4 VAL 30  A 30  A ? -0.3 
29  GLY 29  A 29  A ? VAL 17  A 17  A ? -1.6 CYS 27  A 27  A ? -0.2 VAL 17  A 17  A ? -2.4 LEU 31  A 31  A ? -0.4 
30  VAL 30  A 30  A ? LEU 38  A 38  A ? -2.5 GLY 28  A 28  A ? -0.3 LEU 38  A 38  A ? -3.5 ILE 32  A 32  A ? -0.5 
31  LEU 31  A 31  A ? TRP 15  A 15  A ? -2.7 GLY 29  A 29  A ? -0.4 ILE 105 A 105 A ? -1.7 VAL 37  A 37  A ? -0.2 
32  ILE 32  A 32  A ? TRP 36  A 36  A ? -2.4 VAL 30  A 30  A ? -0.5 LYS 34  A 34  A ? -0.2 VAL 37  A 37  A ? -0.2 
33  ASN 33  A 33  A ? TRP 36  A 36  A ? -1.2 PRO 106 A 106 A ? -0.1 ILE 32  A 32  A ? -0.3 TRP 36  A 36  A ? -0.1 
34  LYS 34  A 34  A ? ILE 32  A 32  A ? -0.2 TRP 35  A 35  A ? -0.2 ALA 96  A 96  A ? -3.1 SER 94  A 94  A ? -0.1 
35  TRP 35  A 35  A ? GLN 95  A 95  A ? -0.2 TRP 36  A 36  A ? -0.1 LEU 92  A 92  A ? -3.4 VAL 37  A 37  A ? -0.5 
36  TRP 36  A 36  A ? LYS 91  A 91  A ? -0.2 ASN 33  A 33  A ? -0.1 ILE 32  A 32  A ? -2.4 ASN 33  A 33  A ? -1.2 
37  VAL 37  A 37  A ? LEU 90  A 90  A ? -2.5 TRP 35  A 35  A ? -0.5 LEU 90  A 90  A ? -3.0 THR 39  A 39  A ? -0.4 
38  LEU 38  A 38  A ? VAL 30  A 30  A ? -3.5 TRP 36  A 36  A ? -0.4 VAL 30  A 30  A ? -2.5 ALA 40  A 40  A ? -0.2 
39  THR 39  A 39  A ? MET 88  A 88  A ? -2.9 VAL 37  A 37  A ? -0.4 MET 88  A 88  A ? -2.8 ALA 41  A 41  A ? -0.3 
40  ALA 40  A 40  A ? GLY 28  A 28  A ? -0.4 LEU 38  A 38  A ? -0.2 CYS 43  A 43  A ? -1.5 ILE 87  A 87  A ? -0.3 
41  ALA 41  A 41  A ? THR 39  A 39  A ? -0.3 HIS 42  A 42  A ? -0.3 ASN 44  A 44  A ? -1.5 ALA 40  A 40  A ? -0.1 
42  HIS 42  A 42  A ? CYS 43  A 43  A ? -0.3 TYR 83  A 83  A ? -0.1 ALA 41  A 41  A ? -0.3 SER 179 A 179 A ? -0.0 
43  CYS 43  A 43  A ? ALA 40  A 40  A ? -1.5 GLY 28  A 28  A ? -0.1 GLN 45  A 45  A ? -0.4 HIS 42  A 42  A ? -0.3 
44  ASN 44  A 44  A ? ALA 41  A 41  A ? -1.5 LEU 48  A 48  A ? -0.0 SER 46  A 46  A ? -0.3 ALA 41  A 41  A ? -0.1 
45  GLN 45  A 45  A ? CYS 43  A 43  A ? -0.4 TYR 20  A 20  A ? -0.1 LEU 48  A 48  A ? -0.4 ASN 47  A 47  A ? -0.1 
46  SER 46  A 46  A ? ASN 44  A 44  A ? -0.3 ASN 47  A 47  A ? -0.2 ?   ?   ? ?   ? ? ?    ?   ?   ? ?   ? ? ?    
47  ASN 47  A 47  A ? LEU 48  A 48  A ? -0.2 ALA 69  A 69  A ? -0.1 PHE 22  A 22  A ? -0.8 GLN 49  A 49  A ? -0.3 
48  LEU 48  A 48  A ? GLN 45  A 45  A ? -0.4 ALA 69  A 69  A ? -0.2 ALA 69  A 69  A ? -2.5 VAL 50  A 50  A ? -0.4 
49  GLN 49  A 49  A ? TYR 20  A 20  A ? -2.9 ASN 47  A 47  A ? -0.3 TYR 20  A 20  A ? -2.8 LEU 51  A 51  A ? -0.5 
50  VAL 50  A 50  A ? THR 67  A 67  A ? -3.1 LEU 48  A 48  A ? -0.4 THR 67  A 67  A ? -1.9 LEU 52  A 52  A ? -0.5 
51  LEU 51  A 51  A ? ALA 18  A 18  A ? -2.9 GLN 49  A 49  A ? -0.5 ALA 18  A 18  A ? -2.4 GLY 53  A 53  A ? -0.3 
52  LEU 52  A 52  A ? GLN 65  A 65  A ? -2.5 VAL 50  A 50  A ? -0.5 GLN 65  A 65  A ? -2.4 VAL 17  A 17  A ? -0.1 
53  GLY 53  A 53  A ? GLN 16  A 16  A ? -0.6 ARG 101 A 101 A ? -0.3 HIS 55  A 55  A ? -0.4 LEU 52  A 52  A ? -0.1 
54  ALA 54  A 54  A ? GLN 16  A 16  A ? -0.3 HIS 55  A 55  A ? -0.2 GLY 53  A 53  A ? -0.2 ARG 57  A 57  A ? -0.1 
55  HIS 55  A 55  A ? GLY 53  A 53  A ? -0.4 ASN 56  A 56  A ? -0.3 LEU 137 A 137 A ? -2.2 ARG 57  A 57  A ? -0.4 
56  ASN 56  A 56  A ? ASN 136 A 136 A ? -0.2 LYS 59  A 59  A ? -0.2 HIS 55  A 55  A ? -0.3 ASN 136 A 136 A ? -0.2 
57  ARG 57  A 57  A ? ASP 135 A 135 A ? -2.2 HIS 55  A 55  A ? -0.4 ASN 136 A 136 A ? -0.1 ASN 56  A 56  A ? -0.1 
58  THR 58  A 58  A ? ASP 135 A 135 A ? -0.2 PRO 60  A 60  A ? -0.1 ARG 57  A 57  A ? -0.2 ASN 136 A 136 A ? -0.1 
59  LYS 59  A 59  A ? ASP 135 A 135 A ? -0.2 ASN 56  A 56  A ? -0.1 THR 61  A 61  A ? -0.2 ASN 56  A 56  A ? -0.2 
60  PRO 60  A 60  A ? ?   ?   ? ?   ? ? ?    ?   ?   ? ?   ? ? ?    GLY 62  A 62  A ? -0.3 THR 58  A 58  A ? -0.1 
61  THR 61  A 61  A ? LYS 59  A 59  A ? -0.2 ASN 56  A 56  A ? -0.1 LYS 64  A 64  A ? -1.1 ALA 54  A 54  A ? -0.0 
62  GLY 62  A 62  A ? PRO 60  A 60  A ? -0.3 HIS 63  A 63  A ? -0.2 THR 61  A 61  A ? -0.0 ?   ?   ? ?   ? ? ?    
63  HIS 63  A 63  A ? GLY 53  A 53  A ? -0.1 GLN 65  A 65  A ? -0.1 GLN 65  A 65  A ? -0.3 GLY 62  A 62  A ? -0.2 
64  LYS 64  A 64  A ? THR 61  A 61  A ? -1.1 LEU 51  A 51  A ? -0.0 TYR 66  A 66  A ? -0.5 GLY 53  A 53  A ? -0.2 
65  GLN 65  A 65  A ? LEU 52  A 52  A ? -2.4 HIS 63  A 63  A ? -0.3 LEU 52  A 52  A ? -2.5 THR 67  A 67  A ? -0.5 
66  TYR 66  A 66  A ? LYS 64  A 64  A ? -0.5 LEU 51  A 51  A ? -0.2 TYR 68  A 68  A ? -0.3 LEU 51  A 51  A ? -0.2 
67  THR 67  A 67  A ? VAL 50  A 50  A ? -1.9 GLN 65  A 65  A ? -0.5 VAL 50  A 50  A ? -3.1 ALA 69  A 69  A ? -0.3 
68  TYR 68  A 68  A ? TYR 66  A 66  A ? -0.3 GLN 49  A 49  A ? -0.2 ALA 93  A 93  A ? -3.1 ALA 70  A 70  A ? -0.7 
69  ALA 69  A 69  A ? LEU 48  A 48  A ? -2.5 THR 67  A 67  A ? -0.3 LEU 92  A 92  A ? -0.2 LEU 48  A 48  A ? -0.2 
70  ALA 70  A 70  A ? LYS 91  A 91  A ? -3.2 TYR 68  A 68  A ? -0.7 ILE 72  A 72  A ? -0.3 LEU 92  A 92  A ? -0.2 
71  LYS 71  A 71  A ? LYS 91  A 91  A ? -1.3 TYR 68  A 68  A ? -0.1 LYS 91  A 91  A ? -2.4 CYS 73  A 73  A ? -0.5 
72  ILE 72  A 72  A ? ALA 70  A 70  A ? -0.3 LEU 90  A 90  A ? -0.2 LEU 90  A 90  A ? -0.2 ASN 44  A 44  A ? -0.0 
73  CYS 73  A 73  A ? LEU 89  A 89  A ? -3.0 LYS 71  A 71  A ? -0.5 LEU 89  A 89  A ? -1.9 HIS 75  A 75  A ? -0.1 
74  PRO 74  A 74  A ? ?   ?   ? ?   ? ? ?    ?   ?   ? ?   ? ? ?    MET 88  A 88  A ? -0.2 ASP 86  A 86  A ? -0.1 
75  HIS 75  A 75  A ? ILE 87  A 87  A ? -2.6 ASN 85  A 85  A ? -0.3 PHE 78  A 78  A ? -1.9 ILE 87  A 87  A ? -0.1 
76  GLU 76  A 76  A ? GLU 77  A 77  A ? -0.3 CYS 73  A 73  A ? -0.1 HIS 75  A 75  A ? -0.1 ASN 85  A 85  A ? -0.0 
77  GLU 77  A 77  A ? ASN 85  A 85  A ? -0.1 ASP 79  A 79  A ? -0.1 GLU 76  A 76  A ? -0.3 ASP 79  A 79  A ? -0.1 
78  PHE 78  A 78  A ? HIS 75  A 75  A ? -1.9 ILE 87  A 87  A ? -0.1 TRP 80  A 80  A ? -0.5 ASN 85  A 85  A ? -0.2 
79  ASP 79  A 79  A ? ASN 84  A 84  A ? -2.5 GLU 77  A 77  A ? -0.1 TYR 83  A 83  A ? -2.4 ASN 84  A 84  A ? -0.4 
80  TRP 80  A 80  A ? PHE 78  A 78  A ? -0.5 SER 81  A 81  A ? -0.2 ASP 79  A 79  A ? -0.1 PHE 78  A 78  A ? -0.0 
81  SER 81  A 81  A ? THR 82  A 82  A ? -0.1 ASN 84  A 84  A ? -0.1 TRP 80  A 80  A ? -0.2 ASP 79  A 79  A ? -0.0 
82  THR 82  A 82  A ? ASN 84  A 84  A ? -0.1 ASP 79  A 79  A ? -0.0 TRP 80  A 80  A ? -0.2 THR 159 A 159 A ? -0.1 
83  TYR 83  A 83  A ? ASP 79  A 79  A ? -2.4 ASN 84  A 84  A ? -0.2 ASP 86  A 86  A ? -1.0 TRP 80  A 80  A ? -0.2 
84  ASN 84  A 84  A ? ASP 79  A 79  A ? -0.4 ASN 85  A 85  A ? -0.2 ASP 79  A 79  A ? -2.5 TYR 83  A 83  A ? -0.2 
85  ASN 85  A 85  A ? PHE 78  A 78  A ? -0.2 ASP 86  A 86  A ? -0.2 ILE 87  A 87  A ? -1.9 HIS 75  A 75  A ? -0.3 
86  ASP 86  A 86  A ? TYR 83  A 83  A ? -1.0 ASN 161 A 161 A ? -0.1 MET 88  A 88  A ? -0.3 ALA 210 A 210 A ? -0.2 
87  ILE 87  A 87  A ? ASN 85  A 85  A ? -1.9 ALA 40  A 40  A ? -0.3 HIS 75  A 75  A ? -2.6 LEU 89  A 89  A ? -0.3 
88  MET 88  A 88  A ? THR 39  A 39  A ? -2.8 ASP 86  A 86  A ? -0.3 THR 39  A 39  A ? -2.9 LEU 90  A 90  A ? -0.4 
89  LEU 89  A 89  A ? CYS 73  A 73  A ? -1.9 ILE 87  A 87  A ? -0.3 CYS 73  A 73  A ? -3.0 LYS 91  A 91  A ? -0.5 
90  LEU 90  A 90  A ? VAL 37  A 37  A ? -3.0 MET 88  A 88  A ? -0.4 VAL 37  A 37  A ? -2.5 LEU 92  A 92  A ? -0.5 
91  LYS 91  A 91  A ? LYS 71  A 71  A ? -2.4 LEU 89  A 89  A ? -0.5 ALA 70  A 70  A ? -3.2 LYS 71  A 71  A ? -1.3 
92  LEU 92  A 92  A ? TRP 35  A 35  A ? -3.4 LEU 90  A 90  A ? -0.5 ALA 69  A 69  A ? -0.2 GLN 95  A 95  A ? -0.1 
93  ALA 93  A 93  A ? TYR 68  A 68  A ? -3.1 SER 94  A 94  A ? -0.2 GLN 95  A 95  A ? -0.3 LEU 92  A 92  A ? -0.1 
94  SER 94  A 94  A ? TYR 68  A 68  A ? -0.3 TRP 35  A 35  A ? -0.1 ALA 93  A 93  A ? -0.2 ALA 70  A 70  A ? -0.0 
95  GLN 95  A 95  A ? ALA 93  A 93  A ? -0.3 ALA 96  A 96  A ? -0.1 TRP 35  A 35  A ? -0.2 ASP 97  A 97  A ? -0.2 
96  ALA 96  A 96  A ? LYS 34  A 34  A ? -3.1 ASN 33  A 33  A ? -0.1 ILE 98  A 98  A ? -0.9 GLN 95  A 95  A ? -0.1 
97  ASP 97  A 97  A ? GLN 95  A 95  A ? -0.2 ALA 103 A 103 A ? -0.0 ASN 99  A 99  A ? -0.3 VAL 102 A 102 A ? -0.1 
98  ILE 98  A 98  A ? ALA 96  A 96  A ? -0.9 ARG 101 A 101 A ? -0.1 THR 100 A 100 A ? -0.2 ALA 103 A 103 A ? -0.2 
99  ASN 99  A 99  A ? VAL 102 A 102 A ? -2.1 ASP 97  A 97  A ? -0.3 VAL 102 A 102 A ? -0.4 GLY 53  A 53  A ? -0.1 
100 THR 100 A 100 A ? ARG 101 A 101 A ? -0.2 ILE 98  A 98  A ? -0.2 ALA 103 A 103 A ? -0.1 ILE 98  A 98  A ? -0.1 
101 ARG 101 A 101 A ? VAL 102 A 102 A ? -0.3 PRO 14  A 14  A ? -0.1 ALA 103 A 103 A ? -0.4 GLY 53  A 53  A ? -0.3 
102 VAL 102 A 102 A ? ASN 99  A 99  A ? -0.4 ASP 97  A 97  A ? -0.1 ASN 99  A 99  A ? -2.1 ARG 101 A 101 A ? -0.3 
103 ALA 103 A 103 A ? PRO 14  A 14  A ? -1.3 ARG 101 A 101 A ? -0.4 LEU 31  A 31  A ? -0.2 ILE 105 A 105 A ? -0.1 
104 PRO 104 A 104 A ? ?   ?   ? ?   ? ? ?    ?   ?   ? ?   ? ? ?    ILE 32  A 32  A ? -0.2 TRP 15  A 15  A ? -0.1 
105 ILE 105 A 105 A ? LEU 31  A 31  A ? -1.7 TRP 15  A 15  A ? -0.1 GLU 188 A 188 A ? -0.1 LEU 107 A 107 A ? -0.1 
106 PRO 106 A 106 A ? ?   ?   ? ?   ? ? ?    ?   ?   ? ?   ? ? ?    LEU 189 A 189 A ? -2.8 ALA 108 A 108 A ? -0.3 
107 LEU 107 A 107 A ? GLU 188 A 188 A ? -0.2 ILE 32  A 32  A ? -0.1 SER 109 A 109 A ? -0.1 HIS 190 A 190 A ? -0.1 
108 ALA 108 A 108 A ? LEU 189 A 189 A ? -2.0 PRO 106 A 106 A ? -0.3 LEU 107 A 107 A ? -0.1 LEU 216 A 216 A ? -0.1 
109 SER 109 A 109 A ? LEU 107 A 107 A ? -0.1 LEU 111 A 111 A ? -0.1 LEU 111 A 111 A ? -0.3 ALA 108 A 108 A ? -0.1 
110 TYR 110 A 110 A ? ?   ?   ? ?   ? ? ?    ?   ?   ? ?   ? ? ?    VAL 112 A 112 A ? -0.2 PHE 213 A 213 A ? -0.1 
111 LEU 111 A 111 A ? SER 109 A 109 A ? -0.3 VAL 112 A 112 A ? -0.1 ALA 113 A 113 A ? -0.3 SER 109 A 109 A ? -0.1 
112 VAL 112 A 112 A ? TYR 110 A 110 A ? -0.2 HIS 190 A 190 A ? -0.1 ASN 115 A 115 A ? -0.1 LEU 111 A 111 A ? -0.1 
113 ALA 113 A 113 A ? LEU 111 A 111 A ? -0.3 ASP 114 A 114 A ? -0.1 THR 116 A 116 A ? -0.8 THR 144 A 144 A ? -0.2 
114 ASP 114 A 114 A ? ASN 115 A 115 A ? -0.2 THR 143 A 143 A ? -0.1 VAL 145 A 145 A ? -0.2 ALA 113 A 113 A ? -0.1 
115 ASN 115 A 115 A ? THR 144 A 144 A ? -1.6 THR 116 A 116 A ? -0.2 GLU 117 A 117 A ? -0.4 ASP 114 A 114 A ? -0.2 
116 THR 116 A 116 A ? ALA 113 A 113 A ? -0.8 VAL 112 A 112 A ? -0.0 THR 144 A 144 A ? -2.2 CYS 118 A 118 A ? -0.4 
117 GLU 117 A 117 A ? ASN 115 A 115 A ? -0.4 THR 143 A 143 A ? -0.2 ASN 186 A 186 A ? -0.5 LEU 119 A 119 A ? -0.3 
118 CYS 118 A 118 A ? ILE 142 A 142 A ? -3.9 THR 116 A 116 A ? -0.4 ILE 142 A 142 A ? -2.9 ALA 120 A 120 A ? -0.5 
119 LEU 119 A 119 A ? VAL 184 A 184 A ? -3.6 GLU 117 A 117 A ? -0.3 VAL 184 A 184 A ? -3.2 SER 121 A 121 A ? -0.4 
120 ALA 120 A 120 A ? VAL 140 A 140 A ? -2.8 CYS 118 A 118 A ? -0.5 VAL 140 A 140 A ? -2.4 GLY 122 A 122 A ? -0.3 
121 SER 121 A 121 A ? PRO 182 A 182 A ? -1.1 LEU 119 A 119 A ? -0.4 TRP 123 A 123 A ? -0.3 CYS 139 A 139 A ? -0.2 
122 GLY 122 A 122 A ? LYS 138 A 138 A ? -2.1 ALA 120 A 120 A ? -0.3 LYS 138 A 138 A ? -2.4 ILE 2   A 2   A ? -0.2 
123 TRP 123 A 123 A ? GLY 177 A 177 A ? -0.3 SER 121 A 121 A ? -0.3 THR 126 A 126 A ? -0.1 ASP 178 A 178 A ? -0.1 
124 GLY 124 A 124 A ? SER 125 A 125 A ? -0.2 LYS 138 A 138 A ? -0.1 ILE 2   A 2   A ? -0.4 GLY 177 A 177 A ? -0.3 
125 SER 125 A 125 A ? VAL 176 A 176 A ? -3.8 ARG 1   A 1   A ? -0.2 TYR 133 A 133 A ? -0.2 GLY 124 A 124 A ? -0.2 
126 THR 126 A 126 A ? THR 132 A 132 A ? -2.8 ARG 1   A 1   A ? -0.2 GLY 4   A 4   A ? -0.4 SER 128 A 128 A ? -0.3 
127 THR 127 A 127 A ? THR 132 A 132 A ? -0.4 GLN 130 A 130 A ? -0.2 THR 132 A 132 A ? -0.3 CYS 200 A 200 A ? -0.1 
128 SER 128 A 128 A ? THR 126 A 126 A ? -0.3 GLU 131 A 131 A ? -0.1 VAL 199 A 199 A ? -0.1 GLU 131 A 131 A ? -0.1 
129 PRO 129 A 129 A ? ?   ?   ? ?   ? ? ?    ?   ?   ? ?   ? ? ?    GLU 131 A 131 A ? -0.3 THR 127 A 127 A ? -0.1 
130 GLN 130 A 130 A ? THR 126 A 126 A ? -0.1 GLU 131 A 131 A ? -0.1 THR 132 A 132 A ? -0.6 THR 127 A 127 A ? -0.2 
131 GLU 131 A 131 A ? PRO 129 A 129 A ? -0.3 THR 126 A 126 A ? -0.1 TYR 133 A 133 A ? -0.5 SER 128 A 128 A ? -0.1 
132 THR 132 A 132 A ? GLN 130 A 130 A ? -0.6 THR 127 A 127 A ? -0.3 THR 126 A 126 A ? -2.8 THR 127 A 127 A ? -0.4 
133 TYR 133 A 133 A ? GLU 131 A 131 A ? -0.5 SER 125 A 125 A ? -0.2 SER 125 A 125 A ? -0.2 GLY 124 A 124 A ? -0.1 
134 PRO 134 A 134 A ? ?   ?   ? ?   ? ? ?    ?   ?   ? ?   ? ? ?    ARG 57  A 57  A ? -0.1 LYS 138 A 138 A ? -0.1 
135 ASP 135 A 135 A ? TYR 133 A 133 A ? -0.1 ASN 56  A 56  A ? -0.1 ARG 57  A 57  A ? -2.2 LEU 137 A 137 A ? -0.3 
136 ASN 136 A 136 A ? ASN 56  A 56  A ? -0.2 ARG 57  A 57  A ? -0.1 ASN 56  A 56  A ? -0.2 LYS 138 A 138 A ? -0.1 
137 LEU 137 A 137 A ? HIS 55  A 55  A ? -2.2 ASP 135 A 135 A ? -0.3 CYS 8   A 8   A ? -2.6 CYS 139 A 139 A ? -0.3 
138 LYS 138 A 138 A ? GLY 122 A 122 A ? -2.4 GLU 7   A 7   A ? -0.3 GLY 122 A 122 A ? -2.1 VAL 140 A 140 A ? -0.3 
139 CYS 139 A 139 A ? GLU 6   A 6   A ? -3.4 LEU 137 A 137 A ? -0.3 GLU 6   A 6   A ? -2.5 ASN 141 A 141 A ? -0.4 
140 VAL 140 A 140 A ? ALA 120 A 120 A ? -2.4 LYS 138 A 138 A ? -0.3 ALA 120 A 120 A ? -2.8 ILE 142 A 142 A ? -0.6 
141 ASN 141 A 141 A ? CYS 139 A 139 A ? -0.4 LEU 119 A 119 A ? -0.2 THR 143 A 143 A ? -0.3 LEU 119 A 119 A ? -0.2 
142 ILE 142 A 142 A ? CYS 118 A 118 A ? -2.9 VAL 140 A 140 A ? -0.6 CYS 118 A 118 A ? -3.9 THR 144 A 144 A ? -0.4 
143 THR 143 A 143 A ? ASN 141 A 141 A ? -0.3 GLU 117 A 117 A ? -0.2 GLY 166 A 166 A ? -2.7 GLU 117 A 117 A ? -0.2 
144 THR 144 A 144 A ? THR 116 A 116 A ? -2.2 ILE 142 A 142 A ? -0.4 ASN 115 A 115 A ? -1.6 SER 146 A 146 A ? -0.3 
145 VAL 145 A 145 A ? CYS 164 A 164 A ? -2.5 ASP 114 A 114 A ? -0.2 CYS 164 A 164 A ? -0.6 THR 144 A 144 A ? -0.0 
146 SER 146 A 146 A ? THR 144 A 144 A ? -0.3 ASN 147 A 147 A ? -0.1 CYS 150 A 150 A ? -2.3 GLN 151 A 151 A ? -0.2 
147 ASN 147 A 147 A ? SER 148 A 148 A ? -0.2 VAL 149 A 149 A ? -0.2 GLN 151 A 151 A ? -2.7 ALA 152 A 152 A ? -0.2 
148 SER 148 A 148 A ? CYS 150 A 150 A ? -0.2 VAL 149 A 149 A ? -0.2 ALA 152 A 152 A ? -1.7 ASN 147 A 147 A ? -0.2 
149 VAL 149 A 149 A ? GLN 151 A 151 A ? -0.2 CYS 150 A 150 A ? -0.2 CYS 153 A 153 A ? -1.4 ASN 147 A 147 A ? -0.2 
150 CYS 150 A 150 A ? SER 146 A 146 A ? -2.3 GLN 151 A 151 A ? -0.2 TYR 154 A 154 A ? -2.3 CYS 153 A 153 A ? -0.3 
151 GLN 151 A 151 A ? ASN 147 A 147 A ? -2.7 ALA 152 A 152 A ? -0.2 CYS 150 A 150 A ? -0.2 VAL 149 A 149 A ? -0.2 
152 ALA 152 A 152 A ? SER 148 A 148 A ? -1.7 CYS 153 A 153 A ? -0.2 GLN 151 A 151 A ? -0.2 CYS 150 A 150 A ? -0.2 
153 CYS 153 A 153 A ? VAL 149 A 149 A ? -1.4 CYS 150 A 150 A ? -0.3 GLN 151 A 151 A ? -0.2 ALA 152 A 152 A ? -0.2 
154 TYR 154 A 154 A ? CYS 150 A 150 A ? -2.3 VAL 149 A 149 A ? -0.1 ILE 157 A 157 A ? -1.1 ILE 158 A 158 A ? -0.9 
155 PRO 155 A 155 A ? ?   ?   ? ?   ? ? ?    ?   ?   ? ?   ? ? ?    ALA 152 A 152 A ? -0.1 GLN 151 A 151 A ? -0.1 
156 ASP 156 A 156 A ? ILE 157 A 157 A ? -0.1 ILE 158 A 158 A ? -0.1 GLN 151 A 151 A ? -0.0 THR 159 A 159 A ? -0.0 
157 ILE 157 A 157 A ? TYR 154 A 154 A ? -1.1 GLN 151 A 151 A ? -0.1 THR 159 A 159 A ? -0.4 ASP 156 A 156 A ? -0.1 
158 ILE 158 A 158 A ? TYR 154 A 154 A ? -0.9 GLN 151 A 151 A ? -0.1 ASP 160 A 160 A ? -0.2 ASP 156 A 156 A ? -0.1 
159 THR 159 A 159 A ? ILE 157 A 157 A ? -0.4 THR 82  A 82  A ? -0.1 MET 162 A 162 A ? -1.5 ILE 157 A 157 A ? -0.0 
160 ASP 160 A 160 A ? ASN 161 A 161 A ? -0.3 ILE 158 A 158 A ? -0.2 ASN 214 A 214 A ? -0.1 ILE 158 A 158 A ? -0.0 
161 ASN 161 A 161 A ? PHE 213 A 213 A ? -0.0 ALA 210 A 210 A ? -0.0 LYS 211 A 211 A ? -2.4 LEU 163 A 163 A ? -0.4 
162 MET 162 A 162 A ? THR 159 A 159 A ? -1.5 ALA 210 A 210 A ? -0.2 CYS 164 A 164 A ? -0.4 ALA 210 A 210 A ? -0.2 
163 LEU 163 A 163 A ? PHE 209 A 209 A ? -2.7 ASN 161 A 161 A ? -0.4 PHE 209 A 209 A ? -2.8 ALA 165 A 165 A ? -0.4 
164 CYS 164 A 164 A ? VAL 145 A 145 A ? -0.6 MET 162 A 162 A ? -0.4 VAL 145 A 145 A ? -2.5 GLY 166 A 166 A ? -0.3 
165 ALA 165 A 165 A ? GLY 207 A 207 A ? -2.0 LEU 163 A 163 A ? -0.4 GLY 207 A 207 A ? -2.2 ASN 167 A 167 A ? -0.3 
166 GLY 166 A 166 A ? THR 143 A 143 A ? -2.7 CYS 164 A 164 A ? -0.3 MET 168 A 168 A ? -0.7 THR 143 A 143 A ? -0.2 
167 ASN 167 A 167 A ? GLU 172 A 172 A ? -1.0 ALA 165 A 165 A ? -0.3 GLY 170 A 170 A ? -2.3 LYS 205 A 205 A ? -0.3 
168 MET 168 A 168 A ? GLY 166 A 166 A ? -0.7 ALA 169 A 169 A ? -0.3 ASN 204 A 204 A ? -2.1 ASN 167 A 167 A ? -0.2 
169 ALA 169 A 169 A ? GLY 170 A 170 A ? -0.3 PRO 203 A 203 A ? -0.2 MET 168 A 168 A ? -0.3 GLY 171 A 171 A ? -0.1 
170 GLY 170 A 170 A ? ASN 167 A 167 A ? -2.3 CYS 202 A 202 A ? -0.3 ALA 169 A 169 A ? -0.3 CYS 202 A 202 A ? -0.2 
171 GLY 171 A 171 A ? GLY 201 A 201 A ? -2.2 ALA 169 A 169 A ? -0.1 ASP 173 A 173 A ? -0.4 CYS 202 A 202 A ? -0.1 
172 GLU 172 A 172 A ? ASN 167 A 167 A ? -0.3 CYS 202 A 202 A ? -0.1 ASN 167 A 167 A ? -1.0 THR 174 A 174 A ? -0.3 
173 ASP 173 A 173 A ? ILE 3   A 3   A ? -1.2 GLY 171 A 171 A ? -0.4 ILE 3   A 3   A ? -3.2 CYS 175 A 175 A ? -0.4 
174 THR 174 A 174 A ? GLU 172 A 172 A ? -0.3 ILE 2   A 2   A ? -0.3 ILE 2   A 2   A ? -0.3 VAL 176 A 176 A ? -0.2 
175 CYS 175 A 175 A ? ARG 1   A 1   A ? -3.2 ASP 173 A 173 A ? -0.4 ASP 178 A 178 A ? -1.9 SER 179 A 179 A ? -0.1 
176 VAL 176 A 176 A ? GLY 177 A 177 A ? -0.3 TYR 198 A 198 A ? -0.2 SER 125 A 125 A ? -3.8 CYS 175 A 175 A ? -0.2 
177 GLY 177 A 177 A ? GLY 124 A 124 A ? -0.3 ILE 26  A 26  A ? -0.2 TRP 123 A 123 A ? -0.3 VAL 176 A 176 A ? -0.3 
178 ASP 178 A 178 A ? CYS 175 A 175 A ? -1.9 CYS 27  A 27  A ? -0.1 GLY 181 A 181 A ? -2.5 THR 193 A 193 A ? -0.3 
179 SER 179 A 179 A ? GLY 180 A 180 A ? -0.3 ILE 26  A 26  A ? -0.2 GLY 28  A 28  A ? -3.3 SER 194 A 194 A ? -0.2 
180 GLY 180 A 180 A ? THR 193 A 193 A ? -3.1 GLY 181 A 181 A ? -0.3 SER 179 A 179 A ? -0.3 VAL 17  A 17  A ? -0.1 
181 GLY 181 A 181 A ? ASP 178 A 178 A ? -2.5 PRO 182 A 182 A ? -0.1 THR 193 A 193 A ? -3.0 GLY 180 A 180 A ? -0.3 
182 PRO 182 A 182 A ? ?   ?   ? ?   ? ? ?    ?   ?   ? ?   ? ? ?    SER 121 A 121 A ? -1.1 VAL 184 A 184 A ? -0.5 
183 LEU 183 A 183 A ? GLY 191 A 191 A ? -2.2 ALA 120 A 120 A ? -0.2 HIS 190 A 190 A ? -2.5 GLY 191 A 191 A ? -1.3 
184 VAL 184 A 184 A ? LEU 119 A 119 A ? -3.2 PRO 182 A 182 A ? -0.5 LEU 119 A 119 A ? -3.6 ASN 186 A 186 A ? -0.4 
185 CYS 185 A 185 A ? GLU 188 A 188 A ? -2.4 LEU 183 A 183 A ? -0.5 GLU 188 A 188 A ? -1.8 CYS 118 A 118 A ? -0.2 
186 ASN 186 A 186 A ? GLU 117 A 117 A ? -0.5 VAL 184 A 184 A ? -0.4 CYS 185 A 185 A ? -0.2 LEU 189 A 189 A ? -0.1 
187 GLY 187 A 187 A ? GLU 188 A 188 A ? -0.2 VAL 184 A 184 A ? -0.1 LEU 189 A 189 A ? -0.3 ASN 186 A 186 A ? -0.3 
188 GLU 188 A 188 A ? CYS 185 A 185 A ? -1.8 ILE 105 A 105 A ? -0.1 CYS 185 A 185 A ? -2.4 HIS 190 A 190 A ? -0.7 
189 LEU 189 A 189 A ? PRO 106 A 106 A ? -2.8 GLY 187 A 187 A ? -0.3 ALA 108 A 108 A ? -2.0 VAL 184 A 184 A ? -0.2 
190 HIS 190 A 190 A ? LEU 183 A 183 A ? -2.5 GLU 188 A 188 A ? -0.7 VAL 212 A 212 A ? -1.4 PHE 213 A 213 A ? -0.4 
191 GLY 191 A 191 A ? LEU 183 A 183 A ? -1.3 LYS 211 A 211 A ? -0.2 LEU 183 A 183 A ? -2.2 THR 193 A 193 A ? -0.5 
192 ILE 192 A 192 A ? ALA 210 A 210 A ? -1.5 HIS 190 A 190 A ? -0.3 ALA 210 A 210 A ? -3.2 LEU 163 A 163 A ? -0.2 
193 THR 193 A 193 A ? GLY 181 A 181 A ? -3.0 GLY 191 A 191 A ? -0.5 GLY 180 A 180 A ? -3.1 PHE 209 A 209 A ? -0.2 
194 SER 194 A 194 A ? ILE 208 A 208 A ? -2.3 TRP 195 A 195 A ? -0.4 GLY 196 A 196 A ? -0.3 PHE 209 A 209 A ? -0.2 
195 TRP 195 A 195 A ? ILE 208 A 208 A ? -1.6 SER 179 A 179 A ? -0.0 ILE 208 A 208 A ? -2.8 SER 194 A 194 A ? -0.4 
196 GLY 196 A 196 A ? SER 194 A 194 A ? -0.3 GLY 207 A 207 A ? -0.2 GLY 207 A 207 A ? -0.1 CYS 200 A 200 A ? -0.1 
197 ASP 197 A 197 A ? TRP 195 A 195 A ? -0.3 PRO 206 A 206 A ? -0.2 GLY 201 A 201 A ? -0.1 CYS 202 A 202 A ? -0.1 
198 TYR 198 A 198 A ? VAL 199 A 199 A ? -0.1 CYS 200 A 200 A ? -0.1 CYS 200 A 200 A ? -0.9 VAL 176 A 176 A ? -0.2 
199 VAL 199 A 199 A ? SER 128 A 128 A ? -0.1 CYS 175 A 175 A ? -0.1 CYS 202 A 202 A ? -0.6 ASP 197 A 197 A ? -0.2 
200 CYS 200 A 200 A ? TYR 198 A 198 A ? -0.9 GLY 201 A 201 A ? -0.2 CYS 175 A 175 A ? -0.1 SER 128 A 128 A ? -0.1 
201 GLY 201 A 201 A ? LYS 205 A 205 A ? -0.3 CYS 202 A 202 A ? -0.2 GLY 171 A 171 A ? -2.2 CYS 200 A 200 A ? -0.2 
202 CYS 202 A 202 A ? VAL 199 A 199 A ? -0.6 LYS 205 A 205 A ? -0.3 LYS 205 A 205 A ? -1.4 GLY 170 A 170 A ? -0.3 
203 PRO 203 A 203 A ? ?   ?   ? ?   ? ? ?    ?   ?   ? ?   ? ? ?    ALA 169 A 169 A ? -0.2 MET 168 A 168 A ? -0.1 
204 ASN 204 A 204 A ? MET 168 A 168 A ? -2.1 ASN 167 A 167 A ? -0.2 MET 168 A 168 A ? -0.1 ALA 169 A 169 A ? -0.1 
205 LYS 205 A 205 A ? CYS 202 A 202 A ? -1.4 ASN 167 A 167 A ? -0.3 CYS 202 A 202 A ? -0.3 GLY 201 A 201 A ? -0.3 
206 PRO 206 A 206 A ? ?   ?   ? ?   ? ? ?    ?   ?   ? ?   ? ? ?    GLY 166 A 166 A ? -0.3 ASP 197 A 197 A ? -0.2 
207 GLY 207 A 207 A ? ALA 165 A 165 A ? -2.2 GLY 196 A 196 A ? -0.1 ALA 165 A 165 A ? -2.0 PHE 209 A 209 A ? -0.5 
208 ILE 208 A 208 A ? TRP 195 A 195 A ? -2.8 CYS 164 A 164 A ? -0.2 SER 194 A 194 A ? -2.3 TRP 195 A 195 A ? -1.6 
209 PHE 209 A 209 A ? LEU 163 A 163 A ? -2.8 GLY 207 A 207 A ? -0.5 LEU 163 A 163 A ? -2.7 LYS 211 A 211 A ? -0.5 
210 ALA 210 A 210 A ? ILE 192 A 192 A ? -3.2 ILE 208 A 208 A ? -0.3 ILE 192 A 192 A ? -1.5 VAL 212 A 212 A ? -0.9 
211 LYS 211 A 211 A ? ASN 161 A 161 A ? -2.4 PHE 209 A 209 A ? -0.5 ASN 214 A 214 A ? -1.0 TYR 215 A 215 A ? -0.2 
212 VAL 212 A 212 A ? HIS 190 A 190 A ? -1.4 ALA 210 A 210 A ? -0.9 TYR 215 A 215 A ? -2.7 LEU 216 A 216 A ? -0.2 
213 PHE 213 A 213 A ? HIS 190 A 190 A ? -0.4 ASN 214 A 214 A ? -0.3 LEU 216 A 216 A ? -1.1 VAL 212 A 212 A ? -0.3 
214 ASN 214 A 214 A ? LYS 211 A 211 A ? -1.0 TYR 215 A 215 A ? -0.2 PHE 213 A 213 A ? -0.3 VAL 212 A 212 A ? -0.2 
215 TYR 215 A 215 A ? VAL 212 A 212 A ? -2.7 LYS 211 A 211 A ? -0.2 ILE 219 A 219 A ? -2.9 ASN 214 A 214 A ? -0.2 
216 LEU 216 A 216 A ? PHE 213 A 213 A ? -1.1 TRP 218 A 218 A ? -0.2 SER 220 A 220 A ? -2.6 ASP 221 A 221 A ? -0.2 
217 ASN 217 A 217 A ? PHE 213 A 213 A ? -0.2 ILE 219 A 219 A ? -0.2 ASP 221 A 221 A ? -2.4 LEU 216 A 216 A ? -0.2 
218 TRP 218 A 218 A ? SER 220 A 220 A ? -0.2 ILE 219 A 219 A ? -0.2 ILE 222 A 222 A ? -2.0 LEU 216 A 216 A ? -0.2 
219 ILE 219 A 219 A ? TYR 215 A 215 A ? -2.9 SER 220 A 220 A ? -0.2 ILE 223 A 223 A ? -2.3 ASN 217 A 217 A ? -0.2 
220 SER 220 A 220 A ? LEU 216 A 216 A ? -2.6 ASP 221 A 221 A ? -0.2 GLN 224 A 224 A ? -2.3 ASN 225 A 225 A ? -0.2 
221 ASP 221 A 221 A ? ASN 217 A 217 A ? -2.4 ILE 223 A 223 A ? -0.2 ASN 225 A 225 A ? -1.4 SER 220 A 220 A ? -0.2 
222 ILE 222 A 222 A ? TRP 218 A 218 A ? -2.0 ILE 223 A 223 A ? -0.2 ASP 221 A 221 A ? -0.2 SER 220 A 220 A ? -0.2 
223 ILE 223 A 223 A ? ILE 219 A 219 A ? -2.3 GLN 224 A 224 A ? -0.2 GLU 226 A 226 A ? -0.9 ASP 221 A 221 A ? -0.2 
224 GLN 224 A 224 A ? SER 220 A 220 A ? -2.3 ASN 225 A 225 A ? -0.2 ILE 223 A 223 A ? -0.2 ILE 222 A 222 A ? -0.2 
225 ASN 225 A 225 A ? ASP 221 A 221 A ? -1.4 SER 220 A 220 A ? -0.2 GLN 224 A 224 A ? -0.2 ILE 223 A 223 A ? -0.2 
226 GLU 226 A 226 A ? ILE 223 A 223 A ? -0.9 ILE 222 A 222 A ? -0.1 ILE 223 A 223 A ? -0.0 ILE 222 A 222 A ? -0.0 
# 
loop_
_dssp_statistics_histogram.entry_id 
_dssp_statistics_histogram.type 
_dssp_statistics_histogram.1 
_dssp_statistics_histogram.2 
_dssp_statistics_histogram.3 
_dssp_statistics_histogram.4 
_dssp_statistics_histogram.5 
_dssp_statistics_histogram.6 
_dssp_statistics_histogram.7 
_dssp_statistics_histogram.8 
_dssp_statistics_histogram.9 
_dssp_statistics_histogram.10 
_dssp_statistics_histogram.11 
_dssp_statistics_histogram.12 
_dssp_statistics_histogram.13 
_dssp_statistics_histogram.14 
_dssp_statistics_histogram.15 
_dssp_statistics_histogram.16 
_dssp_statistics_histogram.17 
_dssp_statistics_histogram.18 
_dssp_statistics_histogram.19 
_dssp_statistics_histogram.20 
_dssp_statistics_histogram.21 
_dssp_statistics_histogram.22 
_dssp_statistics_histogram.23 
_dssp_statistics_histogram.24 
_dssp_statistics_histogram.25 
_dssp_statistics_histogram.26 
_dssp_statistics_histogram.27 
_dssp_statistics_histogram.28 
_dssp_statistics_histogram.29 
_dssp_statistics_histogram.30 
Xetr_TKL1 residues_per_alpha_helix        0 0 0 0 0 0 1 0 1 0 0 0 0 0 0 0 0 0 0 0 0 0 0 0 0 0 0 0 0 0 
Xetr_TKL1 parallel_bridges_per_ladder     1 0 0 0 0 0 0 0 0 0 0 0 0 0 0 0 0 0 0 0 0 0 0 0 0 0 0 0 0 0 
Xetr_TKL1 antiparallel_bridges_per_ladder 1 4 1 5 2 2 0 0 0 0 0 0 0 0 0 0 0 0 0 0 0 0 0 0 0 0 0 0 0 0 
Xetr_TKL1 ladders_per_sheet               1 0 0 0 0 1 0 1 0 0 0 0 0 0 0 0 0 0 0 0 0 0 0 0 0 0 0 0 0 0 
# 
loop_
_dssp_statistics_hbond.entry_id 
_dssp_statistics_hbond.type 
_dssp_statistics_hbond.count 
_dssp_statistics_hbond.count_per_100 
Xetr_TKL1 O(I)-->H-N(J)          142 62.8 
Xetr_TKL1 'PARALLEL BRIDGES'     2   0.9  
Xetr_TKL1 'ANTIPARALLEL BRIDGES' 71  31.4 
Xetr_TKL1 O(I)-->H-N(I-5)        2   0.9  
Xetr_TKL1 O(I)-->H-N(I-4)        1   0.4  
Xetr_TKL1 O(I)-->H-N(I-3)        4   1.8  
Xetr_TKL1 O(I)-->H-N(I-2)        0   0.0  
Xetr_TKL1 O(I)-->H-N(I-1)        0   0.0  
Xetr_TKL1 O(I)-->H-N(I+0)        0   0.0  
Xetr_TKL1 O(I)-->H-N(I+1)        0   0.0  
Xetr_TKL1 O(I)-->H-N(I+2)        19  8.4  
Xetr_TKL1 O(I)-->H-N(I+3)        22  9.7  
Xetr_TKL1 O(I)-->H-N(I+4)        14  6.2  
Xetr_TKL1 O(I)-->H-N(I+5)        0   0.0  
# 
_dssp_statistics.entry_id                       Xetr_TKL1 
_dssp_statistics.nr_of_residues                 226 
_dssp_statistics.nr_of_chains                   1 
_dssp_statistics.nr_of_ss_bridges_total         0 
_dssp_statistics.nr_of_ss_bridges_intra_chain   0 
_dssp_statistics.nr_of_ss_bridges_inter_chain   0 
# 
loop_
_chem_comp.id 
_chem_comp.type 
_chem_comp.mon_nstd_flag 
_chem_comp.name 
_chem_comp.formula 
_chem_comp.formula_weight 
ALA 'L-PEPTIDE LINKING' y ALANINE         'C3 H7 N O2'     89.093 
ARG 'L-PEPTIDE LINKING' y ARGININE        'C6 H15 N4 O2'  175.209 
ASN 'L-PEPTIDE LINKING' y ASPARAGINE      'C4 H8 N2 O3'   132.118 
ASP 'L-PEPTIDE LINKING' y 'ASPARTIC ACID' 'C4 H7 N O4'    133.103 
CYS 'L-PEPTIDE LINKING' y CYSTEINE        'C3 H7 N O2 S'  121.158 
GLN 'L-PEPTIDE LINKING' y GLUTAMINE       'C5 H10 N2 O3'  146.144 
GLU 'L-PEPTIDE LINKING' y 'GLUTAMIC ACID' 'C5 H9 N O4'    147.129 
GLY 'PEPTIDE LINKING'   y GLYCINE         'C2 H5 N O2'     75.067 
HIS 'L-PEPTIDE LINKING' y HISTIDINE       'C6 H10 N3 O2'  156.162 
ILE 'L-PEPTIDE LINKING' y ISOLEUCINE      'C6 H13 N O2'   131.173 
LEU 'L-PEPTIDE LINKING' y LEUCINE         'C6 H13 N O2'   131.173 
LYS 'L-PEPTIDE LINKING' y LYSINE          'C6 H15 N2 O2'  147.195 
MET 'L-PEPTIDE LINKING' y METHIONINE      'C5 H11 N O2 S' 149.211 
PHE 'L-PEPTIDE LINKING' y PHENYLALANINE   'C9 H11 N O2'   165.189 
PRO 'L-PEPTIDE LINKING' y PROLINE         'C5 H9 N O2'     115.13 
SER 'L-PEPTIDE LINKING' y SERINE          'C3 H7 N O3'    105.093 
THR 'L-PEPTIDE LINKING' y THREONINE       'C4 H9 N O3'    119.119 
TRP 'L-PEPTIDE LINKING' y TRYPTOPHAN      'C11 H12 N2 O2' 204.225 
TYR 'L-PEPTIDE LINKING' y TYROSINE        'C9 H11 N O3'   181.189 
VAL 'L-PEPTIDE LINKING' y VALINE          'C5 H11 N O2'   117.146 
# 
loop_
_atom_type.symbol 
N 
C 
O 
S 
# 
loop_
_entity_poly_seq.entity_id 
_entity_poly_seq.num 
_entity_poly_seq.mon_id 
_entity_poly_seq.hetero 
1   1 ARG n 
1   2 ILE n 
1   3 ILE n 
1   4 GLY n 
1   5 GLY n 
1   6 GLU n 
1   7 GLU n 
1   8 CYS n 
1   9 VAL n 
1  10 PRO n 
1  11 HIS n 
1  12 SER n 
1  13 GLN n 
1  14 PRO n 
1  15 TRP n 
1  16 GLN n 
1  17 VAL n 
1  18 ALA n 
1  19 LEU n 
1  20 TYR n 
1  21 TYR n 
1  22 PHE n 
1  23 SER n 
1  24 ASP n 
1  25 PHE n 
1  26 ILE n 
1  27 CYS n 
1  28 GLY n 
1  29 GLY n 
1  30 VAL n 
1  31 LEU n 
1  32 ILE n 
1  33 ASN n 
1  34 LYS n 
1  35 TRP n 
1  36 TRP n 
1  37 VAL n 
1  38 LEU n 
1  39 THR n 
1  40 ALA n 
1  41 ALA n 
1  42 HIS n 
1  43 CYS n 
1  44 ASN n 
1  45 GLN n 
1  46 SER n 
1  47 ASN n 
1  48 LEU n 
1  49 GLN n 
1  50 VAL n 
1  51 LEU n 
1  52 LEU n 
1  53 GLY n 
1  54 ALA n 
1  55 HIS n 
1  56 ASN n 
1  57 ARG n 
1  58 THR n 
1  59 LYS n 
1  60 PRO n 
1  61 THR n 
1  62 GLY n 
1  63 HIS n 
1  64 LYS n 
1  65 GLN n 
1  66 TYR n 
1  67 THR n 
1  68 TYR n 
1  69 ALA n 
1  70 ALA n 
1  71 LYS n 
1  72 ILE n 
1  73 CYS n 
1  74 PRO n 
1  75 HIS n 
1  76 GLU n 
1  77 GLU n 
1  78 PHE n 
1  79 ASP n 
1  80 TRP n 
1  81 SER n 
1  82 THR n 
1  83 TYR n 
1  84 ASN n 
1  85 ASN n 
1  86 ASP n 
1  87 ILE n 
1  88 MET n 
1  89 LEU n 
1  90 LEU n 
1  91 LYS n 
1  92 LEU n 
1  93 ALA n 
1  94 SER n 
1  95 GLN n 
1  96 ALA n 
1  97 ASP n 
1  98 ILE n 
1  99 ASN n 
1 100 THR n 
1 101 ARG n 
1 102 VAL n 
1 103 ALA n 
1 104 PRO n 
1 105 ILE n 
1 106 PRO n 
1 107 LEU n 
1 108 ALA n 
1 109 SER n 
1 110 TYR n 
1 111 LEU n 
1 112 VAL n 
1 113 ALA n 
1 114 ASP n 
1 115 ASN n 
1 116 THR n 
1 117 GLU n 
1 118 CYS n 
1 119 LEU n 
1 120 ALA n 
1 121 SER n 
1 122 GLY n 
1 123 TRP n 
1 124 GLY n 
1 125 SER n 
1 126 THR n 
1 127 THR n 
1 128 SER n 
1 129 PRO n 
1 130 GLN n 
1 131 GLU n 
1 132 THR n 
1 133 TYR n 
1 134 PRO n 
1 135 ASP n 
1 136 ASN n 
1 137 LEU n 
1 138 LYS n 
1 139 CYS n 
1 140 VAL n 
1 141 ASN n 
1 142 ILE n 
1 143 THR n 
1 144 THR n 
1 145 VAL n 
1 146 SER n 
1 147 ASN n 
1 148 SER n 
1 149 VAL n 
1 150 CYS n 
1 151 GLN n 
1 152 ALA n 
1 153 CYS n 
1 154 TYR n 
1 155 PRO n 
1 156 ASP n 
1 157 ILE n 
1 158 ILE n 
1 159 THR n 
1 160 ASP n 
1 161 ASN n 
1 162 MET n 
1 163 LEU n 
1 164 CYS n 
1 165 ALA n 
1 166 GLY n 
1 167 ASN n 
1 168 MET n 
1 169 ALA n 
1 170 GLY n 
1 171 GLY n 
1 172 GLU n 
1 173 ASP n 
1 174 THR n 
1 175 CYS n 
1 176 VAL n 
1 177 GLY n 
1 178 ASP n 
1 179 SER n 
1 180 GLY n 
1 181 GLY n 
1 182 PRO n 
1 183 LEU n 
1 184 VAL n 
1 185 CYS n 
1 186 ASN n 
1 187 GLY n 
1 188 GLU n 
1 189 LEU n 
1 190 HIS n 
1 191 GLY n 
1 192 ILE n 
1 193 THR n 
1 194 SER n 
1 195 TRP n 
1 196 GLY n 
1 197 ASP n 
1 198 TYR n 
1 199 VAL n 
1 200 CYS n 
1 201 GLY n 
1 202 CYS n 
1 203 PRO n 
1 204 ASN n 
1 205 LYS n 
1 206 PRO n 
1 207 GLY n 
1 208 ILE n 
1 209 PHE n 
1 210 ALA n 
1 211 LYS n 
1 212 VAL n 
1 213 PHE n 
1 214 ASN n 
1 215 TYR n 
1 216 LEU n 
1 217 ASN n 
1 218 TRP n 
1 219 ILE n 
1 220 SER n 
1 221 ASP n 
1 222 ILE n 
1 223 ILE n 
1 224 GLN n 
1 225 ASN n 
1 226 GLU n 
# 
loop_
_pdbx_poly_seq_scheme.asym_id 
_pdbx_poly_seq_scheme.entity_id 
_pdbx_poly_seq_scheme.seq_id 
_pdbx_poly_seq_scheme.mon_id 
_pdbx_poly_seq_scheme.ndb_seq_num 
_pdbx_poly_seq_scheme.pdb_seq_num 
_pdbx_poly_seq_scheme.auth_seq_num 
_pdbx_poly_seq_scheme.pdb_mon_id 
_pdbx_poly_seq_scheme.auth_mon_id 
_pdbx_poly_seq_scheme.pdb_strand_id 
_pdbx_poly_seq_scheme.pdb_ins_code 
_pdbx_poly_seq_scheme.hetero 
A 1   1 ARG   1 1   1   ARG ARG A ? n 
A 1   2 ILE   2 2   2   ILE ILE A ? n 
A 1   3 ILE   3 3   3   ILE ILE A ? n 
A 1   4 GLY   4 4   4   GLY GLY A ? n 
A 1   5 GLY   5 5   5   GLY GLY A ? n 
A 1   6 GLU   6 6   6   GLU GLU A ? n 
A 1   7 GLU   7 7   7   GLU GLU A ? n 
A 1   8 CYS   8 8   8   CYS CYS A ? n 
A 1   9 VAL   9 9   9   VAL VAL A ? n 
A 1  10 PRO  10 10  10  PRO PRO A ? n 
A 1  11 HIS  11 11  11  HIS HIS A ? n 
A 1  12 SER  12 12  12  SER SER A ? n 
A 1  13 GLN  13 13  13  GLN GLN A ? n 
A 1  14 PRO  14 14  14  PRO PRO A ? n 
A 1  15 TRP  15 15  15  TRP TRP A ? n 
A 1  16 GLN  16 16  16  GLN GLN A ? n 
A 1  17 VAL  17 17  17  VAL VAL A ? n 
A 1  18 ALA  18 18  18  ALA ALA A ? n 
A 1  19 LEU  19 19  19  LEU LEU A ? n 
A 1  20 TYR  20 20  20  TYR TYR A ? n 
A 1  21 TYR  21 21  21  TYR TYR A ? n 
A 1  22 PHE  22 22  22  PHE PHE A ? n 
A 1  23 SER  23 23  23  SER SER A ? n 
A 1  24 ASP  24 24  24  ASP ASP A ? n 
A 1  25 PHE  25 25  25  PHE PHE A ? n 
A 1  26 ILE  26 26  26  ILE ILE A ? n 
A 1  27 CYS  27 27  27  CYS CYS A ? n 
A 1  28 GLY  28 28  28  GLY GLY A ? n 
A 1  29 GLY  29 29  29  GLY GLY A ? n 
A 1  30 VAL  30 30  30  VAL VAL A ? n 
A 1  31 LEU  31 31  31  LEU LEU A ? n 
A 1  32 ILE  32 32  32  ILE ILE A ? n 
A 1  33 ASN  33 33  33  ASN ASN A ? n 
A 1  34 LYS  34 34  34  LYS LYS A ? n 
A 1  35 TRP  35 35  35  TRP TRP A ? n 
A 1  36 TRP  36 36  36  TRP TRP A ? n 
A 1  37 VAL  37 37  37  VAL VAL A ? n 
A 1  38 LEU  38 38  38  LEU LEU A ? n 
A 1  39 THR  39 39  39  THR THR A ? n 
A 1  40 ALA  40 40  40  ALA ALA A ? n 
A 1  41 ALA  41 41  41  ALA ALA A ? n 
A 1  42 HIS  42 42  42  HIS HIS A ? n 
A 1  43 CYS  43 43  43  CYS CYS A ? n 
A 1  44 ASN  44 44  44  ASN ASN A ? n 
A 1  45 GLN  45 45  45  GLN GLN A ? n 
A 1  46 SER  46 46  46  SER SER A ? n 
A 1  47 ASN  47 47  47  ASN ASN A ? n 
A 1  48 LEU  48 48  48  LEU LEU A ? n 
A 1  49 GLN  49 49  49  GLN GLN A ? n 
A 1  50 VAL  50 50  50  VAL VAL A ? n 
A 1  51 LEU  51 51  51  LEU LEU A ? n 
A 1  52 LEU  52 52  52  LEU LEU A ? n 
A 1  53 GLY  53 53  53  GLY GLY A ? n 
A 1  54 ALA  54 54  54  ALA ALA A ? n 
A 1  55 HIS  55 55  55  HIS HIS A ? n 
A 1  56 ASN  56 56  56  ASN ASN A ? n 
A 1  57 ARG  57 57  57  ARG ARG A ? n 
A 1  58 THR  58 58  58  THR THR A ? n 
A 1  59 LYS  59 59  59  LYS LYS A ? n 
A 1  60 PRO  60 60  60  PRO PRO A ? n 
A 1  61 THR  61 61  61  THR THR A ? n 
A 1  62 GLY  62 62  62  GLY GLY A ? n 
A 1  63 HIS  63 63  63  HIS HIS A ? n 
A 1  64 LYS  64 64  64  LYS LYS A ? n 
A 1  65 GLN  65 65  65  GLN GLN A ? n 
A 1  66 TYR  66 66  66  TYR TYR A ? n 
A 1  67 THR  67 67  67  THR THR A ? n 
A 1  68 TYR  68 68  68  TYR TYR A ? n 
A 1  69 ALA  69 69  69  ALA ALA A ? n 
A 1  70 ALA  70 70  70  ALA ALA A ? n 
A 1  71 LYS  71 71  71  LYS LYS A ? n 
A 1  72 ILE  72 72  72  ILE ILE A ? n 
A 1  73 CYS  73 73  73  CYS CYS A ? n 
A 1  74 PRO  74 74  74  PRO PRO A ? n 
A 1  75 HIS  75 75  75  HIS HIS A ? n 
A 1  76 GLU  76 76  76  GLU GLU A ? n 
A 1  77 GLU  77 77  77  GLU GLU A ? n 
A 1  78 PHE  78 78  78  PHE PHE A ? n 
A 1  79 ASP  79 79  79  ASP ASP A ? n 
A 1  80 TRP  80 80  80  TRP TRP A ? n 
A 1  81 SER  81 81  81  SER SER A ? n 
A 1  82 THR  82 82  82  THR THR A ? n 
A 1  83 TYR  83 83  83  TYR TYR A ? n 
A 1  84 ASN  84 84  84  ASN ASN A ? n 
A 1  85 ASN  85 85  85  ASN ASN A ? n 
A 1  86 ASP  86 86  86  ASP ASP A ? n 
A 1  87 ILE  87 87  87  ILE ILE A ? n 
A 1  88 MET  88 88  88  MET MET A ? n 
A 1  89 LEU  89 89  89  LEU LEU A ? n 
A 1  90 LEU  90 90  90  LEU LEU A ? n 
A 1  91 LYS  91 91  91  LYS LYS A ? n 
A 1  92 LEU  92 92  92  LEU LEU A ? n 
A 1  93 ALA  93 93  93  ALA ALA A ? n 
A 1  94 SER  94 94  94  SER SER A ? n 
A 1  95 GLN  95 95  95  GLN GLN A ? n 
A 1  96 ALA  96 96  96  ALA ALA A ? n 
A 1  97 ASP  97 97  97  ASP ASP A ? n 
A 1  98 ILE  98 98  98  ILE ILE A ? n 
A 1  99 ASN  99 99  99  ASN ASN A ? n 
A 1 100 THR 100 100 100 THR THR A ? n 
A 1 101 ARG 101 101 101 ARG ARG A ? n 
A 1 102 VAL 102 102 102 VAL VAL A ? n 
A 1 103 ALA 103 103 103 ALA ALA A ? n 
A 1 104 PRO 104 104 104 PRO PRO A ? n 
A 1 105 ILE 105 105 105 ILE ILE A ? n 
A 1 106 PRO 106 106 106 PRO PRO A ? n 
A 1 107 LEU 107 107 107 LEU LEU A ? n 
A 1 108 ALA 108 108 108 ALA ALA A ? n 
A 1 109 SER 109 109 109 SER SER A ? n 
A 1 110 TYR 110 110 110 TYR TYR A ? n 
A 1 111 LEU 111 111 111 LEU LEU A ? n 
A 1 112 VAL 112 112 112 VAL VAL A ? n 
A 1 113 ALA 113 113 113 ALA ALA A ? n 
A 1 114 ASP 114 114 114 ASP ASP A ? n 
A 1 115 ASN 115 115 115 ASN ASN A ? n 
A 1 116 THR 116 116 116 THR THR A ? n 
A 1 117 GLU 117 117 117 GLU GLU A ? n 
A 1 118 CYS 118 118 118 CYS CYS A ? n 
A 1 119 LEU 119 119 119 LEU LEU A ? n 
A 1 120 ALA 120 120 120 ALA ALA A ? n 
A 1 121 SER 121 121 121 SER SER A ? n 
A 1 122 GLY 122 122 122 GLY GLY A ? n 
A 1 123 TRP 123 123 123 TRP TRP A ? n 
A 1 124 GLY 124 124 124 GLY GLY A ? n 
A 1 125 SER 125 125 125 SER SER A ? n 
A 1 126 THR 126 126 126 THR THR A ? n 
A 1 127 THR 127 127 127 THR THR A ? n 
A 1 128 SER 128 128 128 SER SER A ? n 
A 1 129 PRO 129 129 129 PRO PRO A ? n 
A 1 130 GLN 130 130 130 GLN GLN A ? n 
A 1 131 GLU 131 131 131 GLU GLU A ? n 
A 1 132 THR 132 132 132 THR THR A ? n 
A 1 133 TYR 133 133 133 TYR TYR A ? n 
A 1 134 PRO 134 134 134 PRO PRO A ? n 
A 1 135 ASP 135 135 135 ASP ASP A ? n 
A 1 136 ASN 136 136 136 ASN ASN A ? n 
A 1 137 LEU 137 137 137 LEU LEU A ? n 
A 1 138 LYS 138 138 138 LYS LYS A ? n 
A 1 139 CYS 139 139 139 CYS CYS A ? n 
A 1 140 VAL 140 140 140 VAL VAL A ? n 
A 1 141 ASN 141 141 141 ASN ASN A ? n 
A 1 142 ILE 142 142 142 ILE ILE A ? n 
A 1 143 THR 143 143 143 THR THR A ? n 
A 1 144 THR 144 144 144 THR THR A ? n 
A 1 145 VAL 145 145 145 VAL VAL A ? n 
A 1 146 SER 146 146 146 SER SER A ? n 
A 1 147 ASN 147 147 147 ASN ASN A ? n 
A 1 148 SER 148 148 148 SER SER A ? n 
A 1 149 VAL 149 149 149 VAL VAL A ? n 
A 1 150 CYS 150 150 150 CYS CYS A ? n 
A 1 151 GLN 151 151 151 GLN GLN A ? n 
A 1 152 ALA 152 152 152 ALA ALA A ? n 
A 1 153 CYS 153 153 153 CYS CYS A ? n 
A 1 154 TYR 154 154 154 TYR TYR A ? n 
A 1 155 PRO 155 155 155 PRO PRO A ? n 
A 1 156 ASP 156 156 156 ASP ASP A ? n 
A 1 157 ILE 157 157 157 ILE ILE A ? n 
A 1 158 ILE 158 158 158 ILE ILE A ? n 
A 1 159 THR 159 159 159 THR THR A ? n 
A 1 160 ASP 160 160 160 ASP ASP A ? n 
A 1 161 ASN 161 161 161 ASN ASN A ? n 
A 1 162 MET 162 162 162 MET MET A ? n 
A 1 163 LEU 163 163 163 LEU LEU A ? n 
A 1 164 CYS 164 164 164 CYS CYS A ? n 
A 1 165 ALA 165 165 165 ALA ALA A ? n 
A 1 166 GLY 166 166 166 GLY GLY A ? n 
A 1 167 ASN 167 167 167 ASN ASN A ? n 
A 1 168 MET 168 168 168 MET MET A ? n 
A 1 169 ALA 169 169 169 ALA ALA A ? n 
A 1 170 GLY 170 170 170 GLY GLY A ? n 
A 1 171 GLY 171 171 171 GLY GLY A ? n 
A 1 172 GLU 172 172 172 GLU GLU A ? n 
A 1 173 ASP 173 173 173 ASP ASP A ? n 
A 1 174 THR 174 174 174 THR THR A ? n 
A 1 175 CYS 175 175 175 CYS CYS A ? n 
A 1 176 VAL 176 176 176 VAL VAL A ? n 
A 1 177 GLY 177 177 177 GLY GLY A ? n 
A 1 178 ASP 178 178 178 ASP ASP A ? n 
A 1 179 SER 179 179 179 SER SER A ? n 
A 1 180 GLY 180 180 180 GLY GLY A ? n 
A 1 181 GLY 181 181 181 GLY GLY A ? n 
A 1 182 PRO 182 182 182 PRO PRO A ? n 
A 1 183 LEU 183 183 183 LEU LEU A ? n 
A 1 184 VAL 184 184 184 VAL VAL A ? n 
A 1 185 CYS 185 185 185 CYS CYS A ? n 
A 1 186 ASN 186 186 186 ASN ASN A ? n 
A 1 187 GLY 187 187 187 GLY GLY A ? n 
A 1 188 GLU 188 188 188 GLU GLU A ? n 
A 1 189 LEU 189 189 189 LEU LEU A ? n 
A 1 190 HIS 190 190 190 HIS HIS A ? n 
A 1 191 GLY 191 191 191 GLY GLY A ? n 
A 1 192 ILE 192 192 192 ILE ILE A ? n 
A 1 193 THR 193 193 193 THR THR A ? n 
A 1 194 SER 194 194 194 SER SER A ? n 
A 1 195 TRP 195 195 195 TRP TRP A ? n 
A 1 196 GLY 196 196 196 GLY GLY A ? n 
A 1 197 ASP 197 197 197 ASP ASP A ? n 
A 1 198 TYR 198 198 198 TYR TYR A ? n 
A 1 199 VAL 199 199 199 VAL VAL A ? n 
A 1 200 CYS 200 200 200 CYS CYS A ? n 
A 1 201 GLY 201 201 201 GLY GLY A ? n 
A 1 202 CYS 202 202 202 CYS CYS A ? n 
A 1 203 PRO 203 203 203 PRO PRO A ? n 
A 1 204 ASN 204 204 204 ASN ASN A ? n 
A 1 205 LYS 205 205 205 LYS LYS A ? n 
A 1 206 PRO 206 206 206 PRO PRO A ? n 
A 1 207 GLY 207 207 207 GLY GLY A ? n 
A 1 208 ILE 208 208 208 ILE ILE A ? n 
A 1 209 PHE 209 209 209 PHE PHE A ? n 
A 1 210 ALA 210 210 210 ALA ALA A ? n 
A 1 211 LYS 211 211 211 LYS LYS A ? n 
A 1 212 VAL 212 212 212 VAL VAL A ? n 
A 1 213 PHE 213 213 213 PHE PHE A ? n 
A 1 214 ASN 214 214 214 ASN ASN A ? n 
A 1 215 TYR 215 215 215 TYR TYR A ? n 
A 1 216 LEU 216 216 216 LEU LEU A ? n 
A 1 217 ASN 217 217 217 ASN ASN A ? n 
A 1 218 TRP 218 218 218 TRP TRP A ? n 
A 1 219 ILE 219 219 219 ILE ILE A ? n 
A 1 220 SER 220 220 220 SER SER A ? n 
A 1 221 ASP 221 221 221 ASP ASP A ? n 
A 1 222 ILE 222 222 222 ILE ILE A ? n 
A 1 223 ILE 223 223 223 ILE ILE A ? n 
A 1 224 GLN 224 224 224 GLN GLN A ? n 
A 1 225 ASN 225 225 225 ASN ASN A ? n 
A 1 226 GLU 226 226 226 GLU GLU A ? n 
# 
loop_
_atom_site.group_PDB 
_atom_site.id 
_atom_site.type_symbol 
_atom_site.label_atom_id 
_atom_site.label_alt_id 
_atom_site.label_comp_id 
_atom_site.label_asym_id 
_atom_site.label_entity_id 
_atom_site.label_seq_id 
_atom_site.pdbx_PDB_ins_code 
_atom_site.Cartn_x 
_atom_site.Cartn_y 
_atom_site.Cartn_z 
_atom_site.occupancy 
_atom_site.B_iso_or_equiv 
_atom_site.pdbx_formal_charge 
_atom_site.auth_seq_id 
_atom_site.auth_comp_id 
_atom_site.auth_asym_id 
_atom_site.auth_atom_id 
_atom_site.pdbx_PDB_model_num 
ATOM 1    N N   ? ARG A 1   1 ?   0.188   4.931 -10.529 1.000 52.740 ? 1   ARG A N   1 
ATOM 2    C CA  ? ARG A 1   1 ?   0.663   4.456 -11.825 1.000 52.740 ? 1   ARG A CA  1 
ATOM 3    C C   ? ARG A 1   1 ?   1.406   3.131 -11.683 1.000 52.740 ? 1   ARG A C   1 
ATOM 4    C CB  ? ARG A 1   1 ?   1.572   5.498 -12.480 1.000 52.740 ? 1   ARG A CB  1 
ATOM 5    O O   ? ARG A 1   1 ?   2.224   2.966 -10.776 1.000 52.740 ? 1   ARG A O   1 
ATOM 6    C CG  ? ARG A 1   1 ?   1.950   5.170 -13.916 1.000 52.740 ? 1   ARG A CG  1 
ATOM 7    C CD  ? ARG A 1   1 ?   2.689   6.323 -14.581 1.000 52.740 ? 1   ARG A CD  1 
ATOM 8    N NE  ? ARG A 1   1 ?   3.160   5.962 -15.915 1.000 52.740 ? 1   ARG A NE  1 
ATOM 9    N NH1 ? ARG A 1   1 ?   3.998   8.057 -16.412 1.000 52.740 ? 1   ARG A NH1 1 
ATOM 10   N NH2 ? ARG A 1   1 ?   4.158   6.361 -17.945 1.000 52.740 ? 1   ARG A NH2 1 
ATOM 11   C CZ  ? ARG A 1   1 ?   3.771   6.794 -16.754 1.000 52.740 ? 1   ARG A CZ  1 
ATOM 12   N N   ? ILE A 1   2 ?   0.979   2.176 -12.598 1.000 70.760 ? 2   ILE A N   1 
ATOM 13   C CA  ? ILE A 1   2 ?   1.808   1.019 -12.921 1.000 70.760 ? 2   ILE A CA  1 
ATOM 14   C C   ? ILE A 1   2 ?   2.563   1.273 -14.223 1.000 70.760 ? 2   ILE A C   1 
ATOM 15   C CB  ? ILE A 1   2 ?   0.961  -0.268 -13.035 1.000 70.760 ? 2   ILE A CB  1 
ATOM 16   O O   ? ILE A 1   2 ?   1.952   1.428 -15.283 1.000 70.760 ? 2   ILE A O   1 
ATOM 17   C CG1 ? ILE A 1   2 ?   0.193  -0.519 -11.732 1.000 70.760 ? 2   ILE A CG1 1 
ATOM 18   C CG2 ? ILE A 1   2 ?   1.847  -1.467 -13.387 1.000 70.760 ? 2   ILE A CG2 1 
ATOM 19   C CD1 ? ILE A 1   2 ?   1.083  -0.851 -10.542 1.000 70.760 ? 2   ILE A CD1 1 
ATOM 20   N N   ? ILE A 1   3 ?   3.736   1.703 -14.231 1.000 81.320 ? 3   ILE A N   1 
ATOM 21   C CA  ? ILE A 1   3 ?   4.589   1.884 -15.400 1.000 81.320 ? 3   ILE A CA  1 
ATOM 22   C C   ? ILE A 1   3 ?   4.977   0.522 -15.972 1.000 81.320 ? 3   ILE A C   1 
ATOM 23   C CB  ? ILE A 1   3 ?   5.855   2.700 -15.054 1.000 81.320 ? 3   ILE A CB  1 
ATOM 24   O O   ? ILE A 1   3 ?   5.462  -0.348 -15.245 1.000 81.320 ? 3   ILE A O   1 
ATOM 25   C CG1 ? ILE A 1   3 ?   5.468   4.075 -14.497 1.000 81.320 ? 3   ILE A CG1 1 
ATOM 26   C CG2 ? ILE A 1   3 ?   6.759   2.841 -16.282 1.000 81.320 ? 3   ILE A CG2 1 
ATOM 27   C CD1 ? ILE A 1   3 ?   4.771   4.977 -15.506 1.000 81.320 ? 3   ILE A CD1 1 
ATOM 28   N N   ? GLY A 1   4 ?   4.621   0.401 -17.342 1.000 77.830 ? 4   GLY A N   1 
ATOM 29   C CA  ? GLY A 1   4 ?   5.036  -0.840 -17.975 1.000 77.830 ? 4   GLY A CA  1 
ATOM 30   C C   ? GLY A 1   4 ?   4.095  -1.997 -17.695 1.000 77.830 ? 4   GLY A C   1 
ATOM 31   O O   ? GLY A 1   4 ?   4.430  -3.154 -17.958 1.000 77.830 ? 4   GLY A O   1 
ATOM 32   N N   ? GLY A 1   5 ?   2.853  -1.673 -17.005 1.000 83.620 ? 5   GLY A N   1 
ATOM 33   C CA  ? GLY A 1   5 ?   1.828  -2.649 -16.672 1.000 83.620 ? 5   GLY A CA  1 
ATOM 34   C C   ? GLY A 1   5 ?   0.757  -2.778 -17.739 1.000 83.620 ? 5   GLY A C   1 
ATOM 35   O O   ? GLY A 1   5 ?   0.773  -2.049 -18.733 1.000 83.620 ? 5   GLY A O   1 
ATOM 36   N N   ? GLU A 1   6 ?  -0.053  -3.748 -17.722 1.000 91.740 ? 6   GLU A N   1 
ATOM 37   C CA  ? GLU A 1   6 ?  -1.167  -4.019 -18.626 1.000 91.740 ? 6   GLU A CA  1 
ATOM 38   C C   ? GLU A 1   6 ?  -2.496  -4.030 -17.876 1.000 91.740 ? 6   GLU A C   1 
ATOM 39   C CB  ? GLU A 1   6 ?  -0.960  -5.353 -19.348 1.000 91.740 ? 6   GLU A CB  1 
ATOM 40   O O   ? GLU A 1   6 ?  -2.520  -4.071 -16.644 1.000 91.740 ? 6   GLU A O   1 
ATOM 41   C CG  ? GLU A 1   6 ?  -0.874  -6.552 -18.414 1.000 91.740 ? 6   GLU A CG  1 
ATOM 42   C CD  ? GLU A 1   6 ?  -0.506  -7.843 -19.128 1.000 91.740 ? 6   GLU A CD  1 
ATOM 43   O OE1 ? GLU A 1   6 ?  -0.410  -8.898 -18.462 1.000 91.740 ? 6   GLU A OE1 1 
ATOM 44   O OE2 ? GLU A 1   6 ?  -0.313  -7.799 -20.363 1.000 91.740 ? 6   GLU A OE2 1 
ATOM 45   N N   ? GLU A 1   7 ?  -3.507  -3.811 -18.696 1.000 94.040 ? 7   GLU A N   1 
ATOM 46   C CA  ? GLU A 1   7 ?  -4.823  -3.934 -18.075 1.000 94.040 ? 7   GLU A CA  1 
ATOM 47   C C   ? GLU A 1   7 ?  -4.960  -5.259 -17.331 1.000 94.040 ? 7   GLU A C   1 
ATOM 48   C CB  ? GLU A 1   7 ?  -5.928  -3.804 -19.126 1.000 94.040 ? 7   GLU A CB  1 
ATOM 49   O O   ? GLU A 1   7 ?  -4.587  -6.312 -17.853 1.000 94.040 ? 7   GLU A O   1 
ATOM 50   C CG  ? GLU A 1   7 ?  -7.335  -3.888 -18.553 1.000 94.040 ? 7   GLU A CG  1 
ATOM 51   C CD  ? GLU A 1   7 ?  -8.421  -3.675 -19.595 1.000 94.040 ? 7   GLU A CD  1 
ATOM 52   O OE1 ? GLU A 1   7 ?  -9.613  -3.896 -19.284 1.000 94.040 ? 7   GLU A OE1 1 
ATOM 53   O OE2 ? GLU A 1   7 ?  -8.077  -3.284 -20.733 1.000 94.040 ? 7   GLU A OE2 1 
ATOM 54   N N   ? CYS A 1   8 ?  -5.456  -5.215 -16.101 1.000 94.180 ? 8   CYS A N   1 
ATOM 55   C CA  ? CYS A 1   8 ?  -5.751  -6.416 -15.328 1.000 94.180 ? 8   CYS A CA  1 
ATOM 56   C C   ? CYS A 1   8 ?  -6.916  -7.186 -15.938 1.000 94.180 ? 8   CYS A C   1 
ATOM 57   C CB  ? CYS A 1   8 ?  -6.070  -6.055 -13.878 1.000 94.180 ? 8   CYS A CB  1 
ATOM 58   O O   ? CYS A 1   8 ?  -7.806  -6.591 -16.550 1.000 94.180 ? 8   CYS A O   1 
ATOM 59   S SG  ? CYS A 1   8 ?  -4.695  -5.277 -13.002 1.000 94.180 ? 8   CYS A SG  1 
ATOM 60   N N   ? VAL A 1   9 ?  -6.777  -8.528 -15.746 1.000 94.450 ? 9   VAL A N   1 
ATOM 61   C CA  ? VAL A 1   9 ?  -7.975  -9.298 -16.064 1.000 94.450 ? 9   VAL A CA  1 
ATOM 62   C C   ? VAL A 1   9 ?  -9.146  -8.804 -15.219 1.000 94.450 ? 9   VAL A C   1 
ATOM 63   C CB  ? VAL A 1   9 ?  -7.754 -10.810 -15.836 1.000 94.450 ? 9   VAL A CB  1 
ATOM 64   O O   ? VAL A 1   9 ?  -9.027  -8.669 -13.999 1.000 94.450 ? 9   VAL A O   1 
ATOM 65   C CG1 ? VAL A 1   9 ?  -9.035 -11.592 -16.123 1.000 94.450 ? 9   VAL A CG1 1 
ATOM 66   C CG2 ? VAL A 1   9 ?  -6.607 -11.319 -16.708 1.000 94.450 ? 9   VAL A CG2 1 
ATOM 67   N N   ? PRO A 1  10 ? -10.285  -8.367 -15.928 1.000 93.140 ? 10  PRO A N   1 
ATOM 68   C CA  ? PRO A 1  10 ? -11.430  -7.864 -15.166 1.000 93.140 ? 10  PRO A CA  1 
ATOM 69   C C   ? PRO A 1  10 ? -11.786  -8.754 -13.978 1.000 93.140 ? 10  PRO A C   1 
ATOM 70   C CB  ? PRO A 1  10 ? -12.562  -7.851 -16.197 1.000 93.140 ? 10  PRO A CB  1 
ATOM 71   O O   ? PRO A 1  10 ? -11.848  -9.979 -14.116 1.000 93.140 ? 10  PRO A O   1 
ATOM 72   C CG  ? PRO A 1  10 ? -11.878  -7.657 -17.512 1.000 93.140 ? 10  PRO A CG  1 
ATOM 73   C CD  ? PRO A 1  10 ? -10.583  -8.419 -17.493 1.000 93.140 ? 10  PRO A CD  1 
ATOM 74   N N   ? HIS A 1  11 ? -11.790  -8.029 -12.754 1.000 91.200 ? 11  HIS A N   1 
ATOM 75   C CA  ? HIS A 1  11 ? -12.274  -8.594 -11.499 1.000 91.200 ? 11  HIS A CA  1 
ATOM 76   C C   ? HIS A 1  11 ? -11.312  -9.649 -10.963 1.000 91.200 ? 11  HIS A C   1 
ATOM 77   C CB  ? HIS A 1  11 ? -13.666  -9.200 -11.687 1.000 91.200 ? 11  HIS A CB  1 
ATOM 78   O O   ? HIS A 1  11 ? -11.688 -10.468 -10.121 1.000 91.200 ? 11  HIS A O   1 
ATOM 79   C CG  ? HIS A 1  11 ? -14.674  -8.234 -12.223 1.000 91.200 ? 11  HIS A CG  1 
ATOM 80   C CD2 ? HIS A 1  11 ? -15.421  -8.263 -13.351 1.000 91.200 ? 11  HIS A CD2 1 
ATOM 81   N ND1 ? HIS A 1  11 ? -15.004  -7.065 -11.572 1.000 91.200 ? 11  HIS A ND1 1 
ATOM 82   C CE1 ? HIS A 1  11 ? -15.914  -6.416 -12.279 1.000 91.200 ? 11  HIS A CE1 1 
ATOM 83   N NE2 ? HIS A 1  11 ? -16.185  -7.122 -13.363 1.000 91.200 ? 11  HIS A NE2 1 
ATOM 84   N N   ? SER A 1  12 ? -10.105  -9.754 -11.480 1.000 95.020 ? 12  SER A N   1 
ATOM 85   C CA  ? SER A 1  12 ?  -9.045 -10.632 -10.993 1.000 95.020 ? 12  SER A CA  1 
ATOM 86   C C   ? SER A 1  12 ?  -8.437 -10.099  -9.701 1.000 95.020 ? 12  SER A C   1 
ATOM 87   C CB  ? SER A 1  12 ?  -7.954 -10.793 -12.052 1.000 95.020 ? 12  SER A CB  1 
ATOM 88   O O   ? SER A 1  12 ?  -7.742 -10.828  -8.989 1.000 95.020 ? 12  SER A O   1 
ATOM 89   O OG  ? SER A 1  12 ?  -7.358  -9.543 -12.355 1.000 95.020 ? 12  SER A OG  1 
ATOM 90   N N   ? GLN A 1  13 ?  -8.629  -8.908  -9.285 1.000 96.630 ? 13  GLN A N   1 
ATOM 91   C CA  ? GLN A 1  13 ?  -8.183  -8.262  -8.055 1.000 96.630 ? 13  GLN A CA  1 
ATOM 92   C C   ? GLN A 1  13 ?  -9.369  -7.750  -7.242 1.000 96.630 ? 13  GLN A C   1 
ATOM 93   C CB  ? GLN A 1  13 ?  -7.226  -7.111  -8.369 1.000 96.630 ? 13  GLN A CB  1 
ATOM 94   O O   ? GLN A 1  13 ?  -9.536  -6.540  -7.073 1.000 96.630 ? 13  GLN A O   1 
ATOM 95   C CG  ? GLN A 1  13 ?  -5.883  -7.563  -8.928 1.000 96.630 ? 13  GLN A CG  1 
ATOM 96   C CD  ? GLN A 1  13 ?  -6.015  -8.296 -10.249 1.000 96.630 ? 13  GLN A CD  1 
ATOM 97   N NE2 ? GLN A 1  13 ?  -5.386  -9.463 -10.345 1.000 96.630 ? 13  GLN A NE2 1 
ATOM 98   O OE1 ? GLN A 1  13 ?  -6.676  -7.819 -11.176 1.000 96.630 ? 13  GLN A OE1 1 
ATOM 99   N N   ? PRO A 1  14 ? -10.132  -8.633  -6.617 1.000 96.890 ? 14  PRO A N   1 
ATOM 100  C CA  ? PRO A 1  14 ? -11.388  -8.291  -5.945 1.000 96.890 ? 14  PRO A CA  1 
ATOM 101  C C   ? PRO A 1  14 ? -11.170  -7.534  -4.637 1.000 96.890 ? 14  PRO A C   1 
ATOM 102  C CB  ? PRO A 1  14 ? -12.031  -9.656  -5.685 1.000 96.890 ? 14  PRO A CB  1 
ATOM 103  O O   ? PRO A 1  14 ? -12.114  -6.959  -4.087 1.000 96.890 ? 14  PRO A O   1 
ATOM 104  C CG  ? PRO A 1  14 ? -10.883 -10.610  -5.608 1.000 96.890 ? 14  PRO A CG  1 
ATOM 105  C CD  ? PRO A 1  14 ?  -9.840 -10.183  -6.600 1.000 96.890 ? 14  PRO A CD  1 
ATOM 106  N N   ? TRP A 1  15 ?  -9.910  -7.412  -4.188 1.000 98.100 ? 15  TRP A N   1 
ATOM 107  C CA  ? TRP A 1  15 ?  -9.558  -6.723  -2.951 1.000 98.100 ? 15  TRP A CA  1 
ATOM 108  C C   ? TRP A 1  15 ?  -9.228  -5.259  -3.218 1.000 98.100 ? 15  TRP A C   1 
ATOM 109  C CB  ? TRP A 1  15 ?  -8.371  -7.412  -2.271 1.000 98.100 ? 15  TRP A CB  1 
ATOM 110  O O   ? TRP A 1  15 ?  -9.075  -4.470  -2.283 1.000 98.100 ? 15  TRP A O   1 
ATOM 111  C CG  ? TRP A 1  15 ?  -7.211  -7.669  -3.186 1.000 98.100 ? 15  TRP A CG  1 
ATOM 112  C CD1 ? TRP A 1  15 ?  -6.203  -6.802  -3.502 1.000 98.100 ? 15  TRP A CD1 1 
ATOM 113  C CD2 ? TRP A 1  15 ?  -6.943  -8.876  -3.907 1.000 98.100 ? 15  TRP A CD2 1 
ATOM 114  C CE2 ? TRP A 1  15 ?  -5.754  -8.669  -4.640 1.000 98.100 ? 15  TRP A CE2 1 
ATOM 115  C CE3 ? TRP A 1  15 ?  -7.594 -10.113  -4.003 1.000 98.100 ? 15  TRP A CE3 1 
ATOM 116  N NE1 ? TRP A 1  15 ?  -5.323  -7.397  -4.376 1.000 98.100 ? 15  TRP A NE1 1 
ATOM 117  C CH2 ? TRP A 1  15 ?  -5.858 -10.857  -5.537 1.000 98.100 ? 15  TRP A CH2 1 
ATOM 118  C CZ2 ? TRP A 1  15 ?  -5.202  -9.656  -5.460 1.000 98.100 ? 15  TRP A CZ2 1 
ATOM 119  C CZ3 ? TRP A 1  15 ?  -7.042 -11.094  -4.820 1.000 98.100 ? 15  TRP A CZ3 1 
ATOM 120  N N   ? GLN A 1  16 ?  -9.025  -4.811  -4.491 1.000 97.470 ? 16  GLN A N   1 
ATOM 121  C CA  ? GLN A 1  16 ?  -8.640  -3.450  -4.848 1.000 97.470 ? 16  GLN A CA  1 
ATOM 122  C C   ? GLN A 1  16 ?  -9.767  -2.464  -4.552 1.000 97.470 ? 16  GLN A C   1 
ATOM 123  C CB  ? GLN A 1  16 ?  -8.249  -3.372  -6.325 1.000 97.470 ? 16  GLN A CB  1 
ATOM 124  O O   ? GLN A 1  16 ? -10.913  -2.686  -4.948 1.000 97.470 ? 16  GLN A O   1 
ATOM 125  C CG  ? GLN A 1  16 ?  -7.755  -1.998  -6.758 1.000 97.470 ? 16  GLN A CG  1 
ATOM 126  C CD  ? GLN A 1  16 ?  -6.379  -1.670  -6.210 1.000 97.470 ? 16  GLN A CD  1 
ATOM 127  N NE2 ? GLN A 1  16 ?  -6.190  -0.423  -5.790 1.000 97.470 ? 16  GLN A NE2 1 
ATOM 128  O OE1 ? GLN A 1  16 ?  -5.493  -2.529  -6.163 1.000 97.470 ? 16  GLN A OE1 1 
ATOM 129  N N   ? VAL A 1  17 ?  -9.408  -1.327  -3.926 1.000 97.300 ? 17  VAL A N   1 
ATOM 130  C CA  ? VAL A 1  17 ? -10.370  -0.309  -3.517 1.000 97.300 ? 17  VAL A CA  1 
ATOM 131  C C   ? VAL A 1  17 ?  -9.953   1.050  -4.075 1.000 97.300 ? 17  VAL A C   1 
ATOM 132  C CB  ? VAL A 1  17 ? -10.500  -0.236  -1.979 1.000 97.300 ? 17  VAL A CB  1 
ATOM 133  O O   ? VAL A 1  17 ?  -8.766   1.385  -4.091 1.000 97.300 ? 17  VAL A O   1 
ATOM 134  C CG1 ? VAL A 1  17 ? -11.381   0.942  -1.567 1.000 97.300 ? 17  VAL A CG1 1 
ATOM 135  C CG2 ? VAL A 1  17 ? -11.062  -1.546  -1.429 1.000 97.300 ? 17  VAL A CG2 1 
ATOM 136  N N   ? ALA A 1  18 ? -10.937   1.767  -4.541 1.000 96.380 ? 18  ALA A N   1 
ATOM 137  C CA  ? ALA A 1  18 ? -10.703   3.145  -4.963 1.000 96.380 ? 18  ALA A CA  1 
ATOM 138  C C   ? ALA A 1  18 ? -11.232   4.133  -3.927 1.000 96.380 ? 18  ALA A C   1 
ATOM 139  C CB  ? ALA A 1  18 ? -11.353   3.404  -6.320 1.000 96.380 ? 18  ALA A CB  1 
ATOM 140  O O   ? ALA A 1  18 ? -12.368   4.007  -3.463 1.000 96.380 ? 18  ALA A O   1 
ATOM 141  N N   ? LEU A 1  19 ? -10.358   5.061  -3.632 1.000 96.480 ? 19  LEU A N   1 
ATOM 142  C CA  ? LEU A 1  19 ? -10.742   6.098  -2.680 1.000 96.480 ? 19  LEU A CA  1 
ATOM 143  C C   ? LEU A 1  19 ? -10.966   7.430  -3.388 1.000 96.480 ? 19  LEU A C   1 
ATOM 144  C CB  ? LEU A 1  19 ?  -9.670   6.256  -1.598 1.000 96.480 ? 19  LEU A CB  1 
ATOM 145  O O   ? LEU A 1  19 ? -10.134   7.860  -4.190 1.000 96.480 ? 19  LEU A O   1 
ATOM 146  C CG  ? LEU A 1  19 ?  -9.283   4.987  -0.837 1.000 96.480 ? 19  LEU A CG  1 
ATOM 147  C CD1 ? LEU A 1  19 ?  -8.252   5.309   0.240 1.000 96.480 ? 19  LEU A CD1 1 
ATOM 148  C CD2 ? LEU A 1  19 ? -10.517   4.333  -0.224 1.000 96.480 ? 19  LEU A CD2 1 
ATOM 149  N N   ? TYR A 1  20 ? -12.095   8.043  -3.006 1.000 95.400 ? 20  TYR A N   1 
ATOM 150  C CA  ? TYR A 1  20 ? -12.453   9.335  -3.582 1.000 95.400 ? 20  TYR A CA  1 
ATOM 151  C C   ? TYR A 1  20 ? -12.603  10.394  -2.497 1.000 95.400 ? 20  TYR A C   1 
ATOM 152  C CB  ? TYR A 1  20 ? -13.753   9.224  -4.385 1.000 95.400 ? 20  TYR A CB  1 
ATOM 153  O O   ? TYR A 1  20 ? -13.076  10.101  -1.396 1.000 95.400 ? 20  TYR A O   1 
ATOM 154  C CG  ? TYR A 1  20 ? -13.610   8.436  -5.665 1.000 95.400 ? 20  TYR A CG  1 
ATOM 155  C CD1 ? TYR A 1  20 ? -13.369   9.078  -6.878 1.000 95.400 ? 20  TYR A CD1 1 
ATOM 156  C CD2 ? TYR A 1  20 ? -13.716   7.049  -5.665 1.000 95.400 ? 20  TYR A CD2 1 
ATOM 157  C CE1 ? TYR A 1  20 ? -13.239   8.357  -8.060 1.000 95.400 ? 20  TYR A CE1 1 
ATOM 158  C CE2 ? TYR A 1  20 ? -13.587   6.318  -6.841 1.000 95.400 ? 20  TYR A CE2 1 
ATOM 159  O OH  ? TYR A 1  20 ? -13.220   6.260  -9.199 1.000 95.400 ? 20  TYR A OH  1 
ATOM 160  C CZ  ? TYR A 1  20 ? -13.349   6.980  -8.032 1.000 95.400 ? 20  TYR A CZ  1 
ATOM 161  N N   ? TYR A 1  21 ? -12.064  11.520  -2.790 1.000 93.980 ? 21  TYR A N   1 
ATOM 162  C CA  ? TYR A 1  21 ? -12.433  12.738  -2.077 1.000 93.980 ? 21  TYR A CA  1 
ATOM 163  C C   ? TYR A 1  21 ? -13.431  13.561  -2.883 1.000 93.980 ? 21  TYR A C   1 
ATOM 164  C CB  ? TYR A 1  21 ? -11.191  13.579  -1.769 1.000 93.980 ? 21  TYR A CB  1 
ATOM 165  O O   ? TYR A 1  21 ? -13.072  14.161  -3.899 1.000 93.980 ? 21  TYR A O   1 
ATOM 166  C CG  ? TYR A 1  21 ? -11.499  14.888  -1.084 1.000 93.980 ? 21  TYR A CG  1 
ATOM 167  C CD1 ? TYR A 1  21 ? -11.174  16.103  -1.683 1.000 93.980 ? 21  TYR A CD1 1 
ATOM 168  C CD2 ? TYR A 1  21 ? -12.114  14.913   0.163 1.000 93.980 ? 21  TYR A CD2 1 
ATOM 169  C CE1 ? TYR A 1  21 ? -11.453  17.312  -1.054 1.000 93.980 ? 21  TYR A CE1 1 
ATOM 170  C CE2 ? TYR A 1  21 ? -12.398  16.116   0.801 1.000 93.980 ? 21  TYR A CE2 1 
ATOM 171  O OH  ? TYR A 1  21 ? -12.345  18.502   0.812 1.000 93.980 ? 21  TYR A OH  1 
ATOM 172  C CZ  ? TYR A 1  21 ? -12.065  17.308   0.185 1.000 93.980 ? 21  TYR A CZ  1 
ATOM 173  N N   ? PHE A 1  22 ? -14.721  13.490  -2.453 1.000 90.570 ? 22  PHE A N   1 
ATOM 174  C CA  ? PHE A 1  22 ? -15.817  13.975  -3.284 1.000 90.570 ? 22  PHE A CA  1 
ATOM 175  C C   ? PHE A 1  22 ? -15.802  13.297  -4.649 1.000 90.570 ? 22  PHE A C   1 
ATOM 176  C CB  ? PHE A 1  22 ? -15.733  15.496  -3.452 1.000 90.570 ? 22  PHE A CB  1 
ATOM 177  O O   ? PHE A 1  22 ? -15.974  12.080  -4.745 1.000 90.570 ? 22  PHE A O   1 
ATOM 178  C CG  ? PHE A 1  22 ? -15.985  16.262  -2.182 1.000 90.570 ? 22  PHE A CG  1 
ATOM 179  C CD1 ? PHE A 1  22 ? -17.276  16.416  -1.691 1.000 90.570 ? 22  PHE A CD1 1 
ATOM 180  C CD2 ? PHE A 1  22 ? -14.930  16.828  -1.478 1.000 90.570 ? 22  PHE A CD2 1 
ATOM 181  C CE1 ? PHE A 1  22 ? -17.512  17.124  -0.516 1.000 90.570 ? 22  PHE A CE1 1 
ATOM 182  C CE2 ? PHE A 1  22 ? -15.159  17.538  -0.302 1.000 90.570 ? 22  PHE A CE2 1 
ATOM 183  C CZ  ? PHE A 1  22 ? -16.450  17.685   0.177 1.000 90.570 ? 22  PHE A CZ  1 
ATOM 184  N N   ? SER A 1  23 ? -15.535  13.881  -5.754 1.000 88.370 ? 23  SER A N   1 
ATOM 185  C CA  ? SER A 1  23 ? -15.622  13.281  -7.081 1.000 88.370 ? 23  SER A CA  1 
ATOM 186  C C   ? SER A 1  23 ? -14.237  12.991  -7.648 1.000 88.370 ? 23  SER A C   1 
ATOM 187  C CB  ? SER A 1  23 ? -16.391  14.197  -8.034 1.000 88.370 ? 23  SER A CB  1 
ATOM 188  O O   ? SER A 1  23 ? -14.112  12.417  -8.732 1.000 88.370 ? 23  SER A O   1 
ATOM 189  O OG  ? SER A 1  23 ? -15.773  15.470  -8.116 1.000 88.370 ? 23  SER A OG  1 
ATOM 190  N N   ? ASP A 1  24 ? -13.208  13.245  -6.818 1.000 90.590 ? 24  ASP A N   1 
ATOM 191  C CA  ? ASP A 1  24 ? -11.847  13.091  -7.321 1.000 90.590 ? 24  ASP A CA  1 
ATOM 192  C C   ? ASP A 1  24 ? -11.201  11.820  -6.775 1.000 90.590 ? 24  ASP A C   1 
ATOM 193  C CB  ? ASP A 1  24 ? -10.998  14.311  -6.957 1.000 90.590 ? 24  ASP A CB  1 
ATOM 194  O O   ? ASP A 1  24 ? -11.196  11.590  -5.564 1.000 90.590 ? 24  ASP A O   1 
ATOM 195  C CG  ? ASP A 1  24 ? -11.445  15.577  -7.665 1.000 90.590 ? 24  ASP A CG  1 
ATOM 196  O OD1 ? ASP A 1  24 ? -11.893  15.499  -8.830 1.000 90.590 ? 24  ASP A OD1 1 
ATOM 197  O OD2 ? ASP A 1  24 ? -11.347  16.663  -7.055 1.000 90.590 ? 24  ASP A OD2 1 
ATOM 198  N N   ? PHE A 1  25 ? -10.688  11.075  -7.668 1.000 91.890 ? 25  PHE A N   1 
ATOM 199  C CA  ? PHE A 1  25 ?  -9.888   9.928  -7.257 1.000 91.890 ? 25  PHE A CA  1 
ATOM 200  C C   ? PHE A 1  25 ?  -8.590  10.381  -6.599 1.000 91.890 ? 25  PHE A C   1 
ATOM 201  C CB  ? PHE A 1  25 ?  -9.581   9.027  -8.458 1.000 91.890 ? 25  PHE A CB  1 
ATOM 202  O O   ? PHE A 1  25 ?  -7.834  11.163  -7.179 1.000 91.890 ? 25  PHE A O   1 
ATOM 203  C CG  ? PHE A 1  25 ?  -8.625   7.907  -8.148 1.000 91.890 ? 25  PHE A CG  1 
ATOM 204  C CD1 ? PHE A 1  25 ?  -7.291   7.988  -8.527 1.000 91.890 ? 25  PHE A CD1 1 
ATOM 205  C CD2 ? PHE A 1  25 ?  -9.061   6.772  -7.476 1.000 91.890 ? 25  PHE A CD2 1 
ATOM 206  C CE1 ? PHE A 1  25 ?  -6.404   6.952  -8.241 1.000 91.890 ? 25  PHE A CE1 1 
ATOM 207  C CE2 ? PHE A 1  25 ?  -8.181   5.734  -7.186 1.000 91.890 ? 25  PHE A CE2 1 
ATOM 208  C CZ  ? PHE A 1  25 ?  -6.853   5.825  -7.571 1.000 91.890 ? 25  PHE A CZ  1 
ATOM 209  N N   ? ILE A 1  26 ?  -8.259   9.768  -5.397 1.000 92.290 ? 26  ILE A N   1 
ATOM 210  C CA  ? ILE A 1  26 ?  -7.097  10.326  -4.714 1.000 92.290 ? 26  ILE A CA  1 
ATOM 211  C C   ? ILE A 1  26 ?  -6.129   9.204  -4.343 1.000 92.290 ? 26  ILE A C   1 
ATOM 212  C CB  ? ILE A 1  26 ?  -7.509  11.117  -3.453 1.000 92.290 ? 26  ILE A CB  1 
ATOM 213  O O   ? ILE A 1  26 ?  -4.915   9.415  -4.292 1.000 92.290 ? 26  ILE A O   1 
ATOM 214  C CG1 ? ILE A 1  26 ?  -8.291  10.217  -2.489 1.000 92.290 ? 26  ILE A CG1 1 
ATOM 215  C CG2 ? ILE A 1  26 ?  -8.328  12.354  -3.834 1.000 92.290 ? 26  ILE A CG2 1 
ATOM 216  C CD1 ? ILE A 1  26 ?  -8.476  10.811  -1.099 1.000 92.290 ? 26  ILE A CD1 1 
ATOM 217  N N   ? CYS A 1  27 ?  -6.566   7.972  -4.028 1.000 95.690 ? 27  CYS A N   1 
ATOM 218  C CA  ? CYS A 1  27 ?  -5.702   6.852  -3.672 1.000 95.690 ? 27  CYS A CA  1 
ATOM 219  C C   ? CYS A 1  27 ?  -6.408   5.522  -3.905 1.000 95.690 ? 27  CYS A C   1 
ATOM 220  C CB  ? CYS A 1  27 ?  -5.262   6.958  -2.212 1.000 95.690 ? 27  CYS A CB  1 
ATOM 221  O O   ? CYS A 1  27 ?  -7.622   5.488  -4.116 1.000 95.690 ? 27  CYS A O   1 
ATOM 222  S SG  ? CYS A 1  27 ?  -4.021   8.236  -1.916 1.000 95.690 ? 27  CYS A SG  1 
ATOM 223  N N   ? GLY A 1  28 ?  -5.597   4.517  -3.865 1.000 96.330 ? 28  GLY A N   1 
ATOM 224  C CA  ? GLY A 1  28 ?  -6.119   3.162  -3.780 1.000 96.330 ? 28  GLY A CA  1 
ATOM 225  C C   ? GLY A 1  28 ?  -6.190   2.638  -2.358 1.000 96.330 ? 28  GLY A C   1 
ATOM 226  O O   ? GLY A 1  28 ?  -5.773   3.319  -1.419 1.000 96.330 ? 28  GLY A O   1 
ATOM 227  N N   ? GLY A 1  29 ?  -6.691   1.471  -2.137 1.000 97.760 ? 29  GLY A N   1 
ATOM 228  C CA  ? GLY A 1  29 ?  -6.785   0.737  -0.885 1.000 97.760 ? 29  GLY A CA  1 
ATOM 229  C C   ? GLY A 1  29 ?  -6.981  -0.754  -1.081 1.000 97.760 ? 29  GLY A C   1 
ATOM 230  O O   ? GLY A 1  29 ?  -7.074  -1.230  -2.214 1.000 97.760 ? 29  GLY A O   1 
ATOM 231  N N   ? VAL A 1  30 ?  -6.977  -1.426   0.086 1.000 98.510 ? 30  VAL A N   1 
ATOM 232  C CA  ? VAL A 1  30 ?  -7.098  -2.879   0.035 1.000 98.510 ? 30  VAL A CA  1 
ATOM 233  C C   ? VAL A 1  30 ?  -8.112  -3.350   1.075 1.000 98.510 ? 30  VAL A C   1 
ATOM 234  C CB  ? VAL A 1  30 ?  -5.736  -3.570   0.267 1.000 98.510 ? 30  VAL A CB  1 
ATOM 235  O O   ? VAL A 1  30 ?  -7.995  -3.021   2.258 1.000 98.510 ? 30  VAL A O   1 
ATOM 236  C CG1 ? VAL A 1  30 ?  -5.848  -5.076   0.036 1.000 98.510 ? 30  VAL A CG1 1 
ATOM 237  C CG2 ? VAL A 1  30 ?  -4.669  -2.965  -0.643 1.000 98.510 ? 30  VAL A CG2 1 
ATOM 238  N N   ? LEU A 1  31 ?  -9.120  -4.046   0.562 1.000 98.590 ? 31  LEU A N   1 
ATOM 239  C CA  ? LEU A 1  31 ? -10.079  -4.658   1.475 1.000 98.590 ? 31  LEU A CA  1 
ATOM 240  C C   ? LEU A 1  31 ?  -9.448  -5.829   2.221 1.000 98.590 ? 31  LEU A C   1 
ATOM 241  C CB  ? LEU A 1  31 ? -11.318  -5.131   0.712 1.000 98.590 ? 31  LEU A CB  1 
ATOM 242  O O   ? LEU A 1  31 ?  -9.006  -6.800   1.601 1.000 98.590 ? 31  LEU A O   1 
ATOM 243  C CG  ? LEU A 1  31 ? -12.475  -5.663   1.561 1.000 98.590 ? 31  LEU A CG  1 
ATOM 244  C CD1 ? LEU A 1  31 ? -13.080  -4.539   2.395 1.000 98.590 ? 31  LEU A CD1 1 
ATOM 245  C CD2 ? LEU A 1  31 ? -13.535  -6.309   0.676 1.000 98.590 ? 31  LEU A CD2 1 
ATOM 246  N N   ? ILE A 1  32 ?  -9.437  -5.793   3.633 1.000 98.240 ? 32  ILE A N   1 
ATOM 247  C CA  ? ILE A 1  32 ?  -8.723  -6.809   4.400 1.000 98.240 ? 32  ILE A CA  1 
ATOM 248  C C   ? ILE A 1  32 ?  -9.713  -7.611   5.241 1.000 98.240 ? 32  ILE A C   1 
ATOM 249  C CB  ? ILE A 1  32 ?  -7.640  -6.178   5.303 1.000 98.240 ? 32  ILE A CB  1 
ATOM 250  O O   ? ILE A 1  32 ?  -9.373  -8.673   5.768 1.000 98.240 ? 32  ILE A O   1 
ATOM 251  C CG1 ? ILE A 1  32 ?  -8.267  -5.146   6.248 1.000 98.240 ? 32  ILE A CG1 1 
ATOM 252  C CG2 ? ILE A 1  32 ?  -6.533  -5.542   4.456 1.000 98.240 ? 32  ILE A CG2 1 
ATOM 253  C CD1 ? ILE A 1  32 ?  -7.328  -4.656   7.341 1.000 98.240 ? 32  ILE A CD1 1 
ATOM 254  N N   ? ASN A 1  33 ? -10.995  -7.165   5.329 1.000 97.550 ? 33  ASN A N   1 
ATOM 255  C CA  ? ASN A 1  33 ? -12.198  -7.859   5.779 1.000 97.550 ? 33  ASN A CA  1 
ATOM 256  C C   ? ASN A 1  33 ? -13.461  -7.089   5.407 1.000 97.550 ? 33  ASN A C   1 
ATOM 257  C CB  ? ASN A 1  33 ? -12.146  -8.097   7.289 1.000 97.550 ? 33  ASN A CB  1 
ATOM 258  O O   ? ASN A 1  33 ? -13.401  -6.111   4.659 1.000 97.550 ? 33  ASN A O   1 
ATOM 259  C CG  ? ASN A 1  33 ? -12.232  -6.811   8.087 1.000 97.550 ? 33  ASN A CG  1 
ATOM 260  N ND2 ? ASN A 1  33 ? -11.588  -6.789   9.248 1.000 97.550 ? 33  ASN A ND2 1 
ATOM 261  O OD1 ? ASN A 1  33 ? -12.872  -5.845   7.664 1.000 97.550 ? 33  ASN A OD1 1 
ATOM 262  N N   ? LYS A 1  34 ? -14.695  -7.573   5.918 1.000 97.730 ? 34  LYS A N   1 
ATOM 263  C CA  ? LYS A 1  34 ? -15.953  -7.000   5.448 1.000 97.730 ? 34  LYS A CA  1 
ATOM 264  C C   ? LYS A 1  34 ? -16.098  -5.548   5.894 1.000 97.730 ? 34  LYS A C   1 
ATOM 265  C CB  ? LYS A 1  34 ? -17.139  -7.824   5.952 1.000 97.730 ? 34  LYS A CB  1 
ATOM 266  O O   ? LYS A 1  34 ? -16.898  -4.798   5.333 1.000 97.730 ? 34  LYS A O   1 
ATOM 267  C CG  ? LYS A 1  34 ? -17.257  -7.875   7.468 1.000 97.730 ? 34  LYS A CG  1 
ATOM 268  C CD  ? LYS A 1  34 ? -18.426  -8.747   7.909 1.000 97.730 ? 34  LYS A CD  1 
ATOM 269  C CE  ? LYS A 1  34 ? -18.571  -8.766   9.424 1.000 97.730 ? 34  LYS A CE  1 
ATOM 270  N NZ  ? LYS A 1  34 ? -19.743  -9.583   9.859 1.000 97.730 ? 34  LYS A NZ  1 
ATOM 271  N N   ? TRP A 1  35 ? -15.220  -4.994   6.799 1.000 98.080 ? 35  TRP A N   1 
ATOM 272  C CA  ? TRP A 1  35 ? -15.428  -3.670   7.377 1.000 98.080 ? 35  TRP A CA  1 
ATOM 273  C C   ? TRP A 1  35 ? -14.205  -2.785   7.164 1.000 98.080 ? 35  TRP A C   1 
ATOM 274  C CB  ? TRP A 1  35 ? -15.742  -3.778   8.871 1.000 98.080 ? 35  TRP A CB  1 
ATOM 275  O O   ? TRP A 1  35 ? -14.285  -1.561   7.297 1.000 98.080 ? 35  TRP A O   1 
ATOM 276  C CG  ? TRP A 1  35 ? -17.087  -4.369   9.170 1.000 98.080 ? 35  TRP A CG  1 
ATOM 277  C CD1 ? TRP A 1  35 ? -17.354  -5.647   9.574 1.000 98.080 ? 35  TRP A CD1 1 
ATOM 278  C CD2 ? TRP A 1  35 ? -18.351  -3.703   9.082 1.000 98.080 ? 35  TRP A CD2 1 
ATOM 279  C CE2 ? TRP A 1  35 ? -19.343  -4.640   9.449 1.000 98.080 ? 35  TRP A CE2 1 
ATOM 280  C CE3 ? TRP A 1  35 ? -18.741  -2.404   8.730 1.000 98.080 ? 35  TRP A CE3 1 
ATOM 281  N NE1 ? TRP A 1  35 ? -18.709  -5.817   9.744 1.000 98.080 ? 35  TRP A NE1 1 
ATOM 282  C CH2 ? TRP A 1  35 ? -21.056  -3.040   9.124 1.000 98.080 ? 35  TRP A CH2 1 
ATOM 283  C CZ2 ? TRP A 1  35 ? -20.702  -4.317   9.473 1.000 98.080 ? 35  TRP A CZ2 1 
ATOM 284  C CZ3 ? TRP A 1  35 ? -20.094  -2.085   8.755 1.000 98.080 ? 35  TRP A CZ3 1 
ATOM 285  N N   ? TRP A 1  36 ? -13.087  -3.398   6.833 1.000 98.440 ? 36  TRP A N   1 
ATOM 286  C CA  ? TRP A 1  36 ? -11.868  -2.607   6.966 1.000 98.440 ? 36  TRP A CA  1 
ATOM 287  C C   ? TRP A 1  36 ? -11.087  -2.585   5.656 1.000 98.440 ? 36  TRP A C   1 
ATOM 288  C CB  ? TRP A 1  36 ? -10.987  -3.160   8.090 1.000 98.440 ? 36  TRP A CB  1 
ATOM 289  O O   ? TRP A 1  36 ? -10.946  -3.615   4.993 1.000 98.440 ? 36  TRP A O   1 
ATOM 290  C CG  ? TRP A 1  36 ? -11.535  -2.921   9.466 1.000 98.440 ? 36  TRP A CG  1 
ATOM 291  C CD1 ? TRP A 1  36 ? -12.316  -3.770  10.200 1.000 98.440 ? 36  TRP A CD1 1 
ATOM 292  C CD2 ? TRP A 1  36 ? -11.345  -1.753  10.269 1.000 98.440 ? 36  TRP A CD2 1 
ATOM 293  C CE2 ? TRP A 1  36 ? -12.040  -1.962  11.481 1.000 98.440 ? 36  TRP A CE2 1 
ATOM 294  C CE3 ? TRP A 1  36 ? -10.653  -0.549  10.083 1.000 98.440 ? 36  TRP A CE3 1 
ATOM 295  N NE1 ? TRP A 1  36 ? -12.623  -3.198  11.414 1.000 98.440 ? 36  TRP A NE1 1 
ATOM 296  C CH2 ? TRP A 1  36 ? -11.378   0.160  12.294 1.000 98.440 ? 36  TRP A CH2 1 
ATOM 297  C CZ2 ? TRP A 1  36 ? -12.062  -1.009  12.503 1.000 98.440 ? 36  TRP A CZ2 1 
ATOM 298  C CZ3 ? TRP A 1  36 ? -10.677   0.398  11.100 1.000 98.440 ? 36  TRP A CZ3 1 
ATOM 299  N N   ? VAL A 1  37 ? -10.668  -1.383   5.289 1.000 98.610 ? 37  VAL A N   1 
ATOM 300  C CA  ? VAL A 1  37 ?  -9.792  -1.108   4.155 1.000 98.610 ? 37  VAL A CA  1 
ATOM 301  C C   ? VAL A 1  37 ?  -8.437  -0.613   4.657 1.000 98.610 ? 37  VAL A C   1 
ATOM 302  C CB  ? VAL A 1  37 ? -10.415  -0.071   3.194 1.000 98.610 ? 37  VAL A CB  1 
ATOM 303  O O   ? VAL A 1  37 ?  -8.371   0.224   5.560 1.000 98.610 ? 37  VAL A O   1 
ATOM 304  C CG1 ? VAL A 1  37 ?  -9.393   0.385   2.155 1.000 98.610 ? 37  VAL A CG1 1 
ATOM 305  C CG2 ? VAL A 1  37 ? -11.652  -0.653   2.513 1.000 98.610 ? 37  VAL A CG2 1 
ATOM 306  N N   ? LEU A 1  38 ?  -7.377  -1.227   4.111 1.000 98.560 ? 38  LEU A N   1 
ATOM 307  C CA  ? LEU A 1  38 ?  -6.016  -0.770   4.366 1.000 98.560 ? 38  LEU A CA  1 
ATOM 308  C C   ? LEU A 1  38 ?  -5.537   0.160   3.257 1.000 98.560 ? 38  LEU A C   1 
ATOM 309  C CB  ? LEU A 1  38 ?  -5.065  -1.963   4.494 1.000 98.560 ? 38  LEU A CB  1 
ATOM 310  O O   ? LEU A 1  38 ?  -5.722  -0.133   2.073 1.000 98.560 ? 38  LEU A O   1 
ATOM 311  C CG  ? LEU A 1  38 ?  -3.695  -1.676   5.110 1.000 98.560 ? 38  LEU A CG  1 
ATOM 312  C CD1 ? LEU A 1  38 ?  -3.850  -1.200   6.550 1.000 98.560 ? 38  LEU A CD1 1 
ATOM 313  C CD2 ? LEU A 1  38 ?  -2.807  -2.914   5.043 1.000 98.560 ? 38  LEU A CD2 1 
ATOM 314  N N   ? THR A 1  39 ?  -4.910   1.344   3.605 1.000 98.500 ? 39  THR A N   1 
ATOM 315  C CA  ? THR A 1  39 ?  -4.409   2.305   2.629 1.000 98.500 ? 39  THR A CA  1 
ATOM 316  C C   ? THR A 1  39 ?  -3.218   3.076   3.190 1.000 98.500 ? 39  THR A C   1 
ATOM 317  C CB  ? THR A 1  39 ?  -5.510   3.295   2.204 1.000 98.500 ? 39  THR A CB  1 
ATOM 318  O O   ? THR A 1  39 ?  -2.730   2.768   4.280 1.000 98.500 ? 39  THR A O   1 
ATOM 319  C CG2 ? THR A 1  39 ?  -5.855   4.253   3.339 1.000 98.500 ? 39  THR A CG2 1 
ATOM 320  O OG1 ? THR A 1  39 ?  -5.055   4.052   1.076 1.000 98.500 ? 39  THR A OG1 1 
ATOM 321  N N   ? ALA A 1  40 ?  -2.671   3.939   2.433 1.000 98.200 ? 40  ALA A N   1 
ATOM 322  C CA  ? ALA A 1  40 ?  -1.530   4.734   2.879 1.000 98.200 ? 40  ALA A CA  1 
ATOM 323  C C   ? ALA A 1  40 ?  -1.982   5.902   3.750 1.000 98.200 ? 40  ALA A C   1 
ATOM 324  C CB  ? ALA A 1  40 ?  -0.737   5.246   1.679 1.000 98.200 ? 40  ALA A CB  1 
ATOM 325  O O   ? ALA A 1  40 ?  -2.991   6.548   3.458 1.000 98.200 ? 40  ALA A O   1 
ATOM 326  N N   ? ALA A 1  41 ?  -1.207   6.207   4.800 1.000 98.110 ? 41  ALA A N   1 
ATOM 327  C CA  ? ALA A 1  41 ?  -1.520   7.294   5.725 1.000 98.110 ? 41  ALA A CA  1 
ATOM 328  C C   ? ALA A 1  41 ?  -1.445   8.648   5.025 1.000 98.110 ? 41  ALA A C   1 
ATOM 329  C CB  ? ALA A 1  41 ?  -0.571   7.264   6.921 1.000 98.110 ? 41  ALA A CB  1 
ATOM 330  O O   ? ALA A 1  41 ?  -2.175   9.577   5.379 1.000 98.110 ? 41  ALA A O   1 
ATOM 331  N N   ? HIS A 1  42 ?  -0.591   8.780   4.040 1.000 96.620 ? 42  HIS A N   1 
ATOM 332  C CA  ? HIS A 1  42 ?  -0.419  10.052   3.347 1.000 96.620 ? 42  HIS A CA  1 
ATOM 333  C C   ? HIS A 1  42 ?  -1.612  10.353   2.445 1.000 96.620 ? 42  HIS A C   1 
ATOM 334  C CB  ? HIS A 1  42 ?   0.871  10.044   2.525 1.000 96.620 ? 42  HIS A CB  1 
ATOM 335  O O   ? HIS A 1  42 ?  -1.723  11.455   1.902 1.000 96.620 ? 42  HIS A O   1 
ATOM 336  C CG  ? HIS A 1  42 ?   0.779   9.236   1.270 1.000 96.620 ? 42  HIS A CG  1 
ATOM 337  C CD2 ? HIS A 1  42 ?   0.283   9.544   0.049 1.000 96.620 ? 42  HIS A CD2 1 
ATOM 338  N ND1 ? HIS A 1  42 ?   1.230   7.936   1.188 1.000 96.620 ? 42  HIS A ND1 1 
ATOM 339  C CE1 ? HIS A 1  42 ?   1.017   7.479  -0.035 1.000 96.620 ? 42  HIS A CE1 1 
ATOM 340  N NE2 ? HIS A 1  42 ?   0.443   8.435  -0.746 1.000 96.620 ? 42  HIS A NE2 1 
ATOM 341  N N   ? CYS A 1  43 ?  -2.581   9.380   2.375 1.000 96.450 ? 43  CYS A N   1 
ATOM 342  C CA  ? CYS A 1  43 ?  -3.807   9.557   1.605 1.000 96.450 ? 43  CYS A CA  1 
ATOM 343  C C   ? CYS A 1  43 ?  -4.903  10.181   2.460 1.000 96.450 ? 43  CYS A C   1 
ATOM 344  C CB  ? CYS A 1  43 ?  -4.285   8.218   1.043 1.000 96.450 ? 43  CYS A CB  1 
ATOM 345  O O   ? CYS A 1  43 ?  -6.060  10.249   2.041 1.000 96.450 ? 43  CYS A O   1 
ATOM 346  S SG  ? CYS A 1  43 ?  -3.241   7.568  -0.279 1.000 96.450 ? 43  CYS A SG  1 
ATOM 347  N N   ? ASN A 1  44 ?  -4.619  10.557   3.606 1.000 96.410 ? 44  ASN A N   1 
ATOM 348  C CA  ? ASN A 1  44 ?  -5.577  11.008   4.610 1.000 96.410 ? 44  ASN A CA  1 
ATOM 349  C C   ? ASN A 1  44 ?  -6.318  12.262   4.154 1.000 96.410 ? 44  ASN A C   1 
ATOM 350  C CB  ? ASN A 1  44 ?  -4.874  11.263   5.945 1.000 96.410 ? 44  ASN A CB  1 
ATOM 351  O O   ? ASN A 1  44 ?  -5.731  13.343   4.080 1.000 96.410 ? 44  ASN A O   1 
ATOM 352  C CG  ? ASN A 1  44 ?  -5.847  11.551   7.072 1.000 96.410 ? 44  ASN A CG  1 
ATOM 353  N ND2 ? ASN A 1  44 ?  -5.319  11.938   8.227 1.000 96.410 ? 44  ASN A ND2 1 
ATOM 354  O OD1 ? ASN A 1  44 ?  -7.063  11.425   6.905 1.000 96.410 ? 44  ASN A OD1 1 
ATOM 355  N N   ? GLN A 1  45 ?  -7.649  12.092   3.887 1.000 94.590 ? 45  GLN A N   1 
ATOM 356  C CA  ? GLN A 1  45 ?  -8.573  13.154   3.505 1.000 94.590 ? 45  GLN A CA  1 
ATOM 357  C C   ? GLN A 1  45 ?  -9.887  13.042   4.273 1.000 94.590 ? 45  GLN A C   1 
ATOM 358  C CB  ? GLN A 1  45 ?  -8.840  13.120   2.000 1.000 94.590 ? 45  GLN A CB  1 
ATOM 359  O O   ? GLN A 1  45 ? -10.298  11.944   4.655 1.000 94.590 ? 45  GLN A O   1 
ATOM 360  C CG  ? GLN A 1  45 ?  -7.588  13.284   1.149 1.000 94.590 ? 45  GLN A CG  1 
ATOM 361  C CD  ? GLN A 1  45 ?  -6.978  14.668   1.263 1.000 94.590 ? 45  GLN A CD  1 
ATOM 362  N NE2 ? GLN A 1  45 ?  -5.669  14.758   1.057 1.000 94.590 ? 45  GLN A NE2 1 
ATOM 363  O OE1 ? GLN A 1  45 ?  -7.679  15.649   1.534 1.000 94.590 ? 45  GLN A OE1 1 
ATOM 364  N N   ? SER A 1  46 ? -10.525  14.179   4.503 1.000 91.620 ? 46  SER A N   1 
ATOM 365  C CA  ? SER A 1  46 ? -11.878  14.130   5.047 1.000 91.620 ? 46  SER A CA  1 
ATOM 366  C C   ? SER A 1  46 ? -12.873  13.622   4.009 1.000 91.620 ? 46  SER A C   1 
ATOM 367  C CB  ? SER A 1  46 ? -12.307  15.511   5.543 1.000 91.620 ? 46  SER A CB  1 
ATOM 368  O O   ? SER A 1  46 ? -12.623  13.713   2.805 1.000 91.620 ? 46  SER A O   1 
ATOM 369  O OG  ? SER A 1  46 ? -12.336  16.442   4.475 1.000 91.620 ? 46  SER A OG  1 
ATOM 370  N N   ? ASN A 1  47 ? -14.003  12.866   4.568 1.000 91.460 ? 47  ASN A N   1 
ATOM 371  C CA  ? ASN A 1  47 ? -15.119  12.469   3.717 1.000 91.460 ? 47  ASN A CA  1 
ATOM 372  C C   ? ASN A 1  47 ? -14.674  11.501   2.624 1.000 91.460 ? 47  ASN A C   1 
ATOM 373  C CB  ? ASN A 1  47 ? -15.787  13.698   3.098 1.000 91.460 ? 47  ASN A CB  1 
ATOM 374  O O   ? ASN A 1  47 ? -15.033  11.669   1.457 1.000 91.460 ? 47  ASN A O   1 
ATOM 375  C CG  ? ASN A 1  47 ? -16.373  14.631   4.140 1.000 91.460 ? 47  ASN A CG  1 
ATOM 376  N ND2 ? ASN A 1  47 ? -15.933  15.884   4.128 1.000 91.460 ? 47  ASN A ND2 1 
ATOM 377  O OD1 ? ASN A 1  47 ? -17.212  14.229   4.950 1.000 91.460 ? 47  ASN A OD1 1 
ATOM 378  N N   ? LEU A 1  48 ? -13.960  10.560   2.938 1.000 96.390 ? 48  LEU A N   1 
ATOM 379  C CA  ? LEU A 1  48 ? -13.489   9.550   1.997 1.000 96.390 ? 48  LEU A CA  1 
ATOM 380  C C   ? LEU A 1  48 ? -14.628   8.631   1.570 1.000 96.390 ? 48  LEU A C   1 
ATOM 381  C CB  ? LEU A 1  48 ? -12.357   8.727   2.616 1.000 96.390 ? 48  LEU A CB  1 
ATOM 382  O O   ? LEU A 1  48 ? -15.312   8.049   2.416 1.000 96.390 ? 48  LEU A O   1 
ATOM 383  C CG  ? LEU A 1  48 ? -10.992   9.411   2.709 1.000 96.390 ? 48  LEU A CG  1 
ATOM 384  C CD1 ? LEU A 1  48 ? -10.024   8.555   3.519 1.000 96.390 ? 48  LEU A CD1 1 
ATOM 385  C CD2 ? LEU A 1  48 ? -10.436   9.685   1.316 1.000 96.390 ? 48  LEU A CD2 1 
ATOM 386  N N   ? GLN A 1  49 ? -14.861   8.627   0.222 1.000 96.970 ? 49  GLN A N   1 
ATOM 387  C CA  ? GLN A 1  49 ? -15.749   7.648  -0.394 1.000 96.970 ? 49  GLN A CA  1 
ATOM 388  C C   ? GLN A 1  49 ? -14.972   6.424  -0.872 1.000 96.970 ? 49  GLN A C   1 
ATOM 389  C CB  ? GLN A 1  49 ? -16.511   8.275  -1.563 1.000 96.970 ? 49  GLN A CB  1 
ATOM 390  O O   ? GLN A 1  49 ? -13.886   6.555  -1.439 1.000 96.970 ? 49  GLN A O   1 
ATOM 391  C CG  ? GLN A 1  49 ? -17.434   9.416  -1.154 1.000 96.970 ? 49  GLN A CG  1 
ATOM 392  C CD  ? GLN A 1  49 ? -18.093  10.092  -2.342 1.000 96.970 ? 49  GLN A CD  1 
ATOM 393  N NE2 ? GLN A 1  49 ? -18.580  11.311  -2.135 1.000 96.970 ? 49  GLN A NE2 1 
ATOM 394  O OE1 ? GLN A 1  49 ? -18.163   9.524  -3.436 1.000 96.970 ? 49  GLN A OE1 1 
ATOM 395  N N   ? VAL A 1  50 ? -15.513   5.276  -0.541 1.000 97.210 ? 50  VAL A N   1 
ATOM 396  C CA  ? VAL A 1  50 ? -14.852   4.014  -0.857 1.000 97.210 ? 50  VAL A CA  1 
ATOM 397  C C   ? VAL A 1  50 ? -15.637   3.276  -1.940 1.000 97.210 ? 50  VAL A C   1 
ATOM 398  C CB  ? VAL A 1  50 ? -14.704   3.122   0.396 1.000 97.210 ? 50  VAL A CB  1 
ATOM 399  O O   ? VAL A 1  50 ? -16.845   3.067  -1.806 1.000 97.210 ? 50  VAL A O   1 
ATOM 400  C CG1 ? VAL A 1  50 ? -13.957   1.833   0.056 1.000 97.210 ? 50  VAL A CG1 1 
ATOM 401  C CG2 ? VAL A 1  50 ? -13.985   3.881   1.509 1.000 97.210 ? 50  VAL A CG2 1 
ATOM 402  N N   ? LEU A 1  51 ? -14.971   3.009  -3.048 1.000 96.690 ? 51  LEU A N   1 
ATOM 403  C CA  ? LEU A 1  51 ? -15.552   2.235  -4.139 1.000 96.690 ? 51  LEU A CA  1 
ATOM 404  C C   ? LEU A 1  51 ? -14.963   0.829  -4.181 1.000 96.690 ? 51  LEU A C   1 
ATOM 405  C CB  ? LEU A 1  51 ? -15.320   2.938  -5.479 1.000 96.690 ? 51  LEU A CB  1 
ATOM 406  O O   ? LEU A 1  51 ? -13.747   0.664  -4.303 1.000 96.690 ? 51  LEU A O   1 
ATOM 407  C CG  ? LEU A 1  51 ? -15.754   2.173  -6.731 1.000 96.690 ? 51  LEU A CG  1 
ATOM 408  C CD1 ? LEU A 1  51 ? -17.260   1.937  -6.711 1.000 96.690 ? 51  LEU A CD1 1 
ATOM 409  C CD2 ? LEU A 1  51 ? -15.342   2.929  -7.989 1.000 96.690 ? 51  LEU A CD2 1 
ATOM 410  N N   ? LEU A 1  52 ? -15.858  -0.227  -4.103 1.000 96.990 ? 52  LEU A N   1 
ATOM 411  C CA  ? LEU A 1  52 ? -15.485  -1.636  -4.178 1.000 96.990 ? 52  LEU A CA  1 
ATOM 412  C C   ? LEU A 1  52 ? -16.076  -2.289  -5.422 1.000 96.990 ? 52  LEU A C   1 
ATOM 413  C CB  ? LEU A 1  52 ? -15.952  -2.381  -2.925 1.000 96.990 ? 52  LEU A CB  1 
ATOM 414  O O   ? LEU A 1  52 ? -17.132  -1.873  -5.905 1.000 96.990 ? 52  LEU A O   1 
ATOM 415  C CG  ? LEU A 1  52 ? -15.419  -1.862  -1.589 1.000 96.990 ? 52  LEU A CG  1 
ATOM 416  C CD1 ? LEU A 1  52 ? -16.493  -1.972  -0.511 1.000 96.990 ? 52  LEU A CD1 1 
ATOM 417  C CD2 ? LEU A 1  52 ? -14.164  -2.625  -1.180 1.000 96.990 ? 52  LEU A CD2 1 
ATOM 418  N N   ? GLY A 1  53 ? -15.321  -3.275  -6.013 1.000 95.190 ? 53  GLY A N   1 
ATOM 419  C CA  ? GLY A 1  53 ? -15.900  -4.113  -7.050 1.000 95.190 ? 53  GLY A CA  1 
ATOM 420  C C   ? GLY A 1  53 ? -15.795  -3.505  -8.436 1.000 95.190 ? 53  GLY A C   1 
ATOM 421  O O   ? GLY A 1  53 ? -16.355  -4.037  -9.397 1.000 95.190 ? 53  GLY A O   1 
ATOM 422  N N   ? ALA A 1  54 ? -14.980  -2.363  -8.558 1.000 93.720 ? 54  ALA A N   1 
ATOM 423  C CA  ? ALA A 1  54 ? -14.852  -1.654  -9.829 1.000 93.720 ? 54  ALA A CA  1 
ATOM 424  C C   ? ALA A 1  54 ? -13.643  -2.153 -10.615 1.000 93.720 ? 54  ALA A C   1 
ATOM 425  C CB  ? ALA A 1  54 ? -14.746  -0.150  -9.592 1.000 93.720 ? 54  ALA A CB  1 
ATOM 426  O O   ? ALA A 1  54 ? -12.547  -2.283 -10.064 1.000 93.720 ? 54  ALA A O   1 
ATOM 427  N N   ? HIS A 1  55 ? -13.796  -2.553 -11.827 1.000 93.960 ? 55  HIS A N   1 
ATOM 428  C CA  ? HIS A 1  55 ? -12.700  -2.737 -12.772 1.000 93.960 ? 55  HIS A CA  1 
ATOM 429  C C   ? HIS A 1  55 ? -12.446  -1.467 -13.576 1.000 93.960 ? 55  HIS A C   1 
ATOM 430  C CB  ? HIS A 1  55 ? -12.996  -3.905 -13.715 1.000 93.960 ? 55  HIS A CB  1 
ATOM 431  O O   ? HIS A 1  55 ? -11.296  -1.130 -13.866 1.000 93.960 ? 55  HIS A O   1 
ATOM 432  C CG  ? HIS A 1  55 ? -11.890  -4.191 -14.680 1.000 93.960 ? 55  HIS A CG  1 
ATOM 433  C CD2 ? HIS A 1  55 ? -11.778  -3.935 -16.005 1.000 93.960 ? 55  HIS A CD2 1 
ATOM 434  N ND1 ? HIS A 1  55 ? -10.722  -4.820 -14.308 1.000 93.960 ? 55  HIS A ND1 1 
ATOM 435  C CE1 ? HIS A 1  55 ?  -9.937  -4.939 -15.366 1.000 93.960 ? 55  HIS A CE1 1 
ATOM 436  N NE2 ? HIS A 1  55 ? -10.554  -4.410 -16.408 1.000 93.960 ? 55  HIS A NE2 1 
ATOM 437  N N   ? ASN A 1  56 ? -13.489  -0.794 -14.005 1.000 93.070 ? 56  ASN A N   1 
ATOM 438  C CA  ? ASN A 1  56 ? -13.506   0.519 -14.642 1.000 93.070 ? 56  ASN A CA  1 
ATOM 439  C C   ? ASN A 1  56 ? -14.150   1.570 -13.744 1.000 93.070 ? 56  ASN A C   1 
ATOM 440  C CB  ? ASN A 1  56 ? -14.232   0.452 -15.988 1.000 93.070 ? 56  ASN A CB  1 
ATOM 441  O O   ? ASN A 1  56 ? -15.326   1.457 -13.393 1.000 93.070 ? 56  ASN A O   1 
ATOM 442  C CG  ? ASN A 1  56 ? -14.073   1.723 -16.800 1.000 93.070 ? 56  ASN A CG  1 
ATOM 443  N ND2 ? ASN A 1  56 ? -13.707   1.575 -18.067 1.000 93.070 ? 56  ASN A ND2 1 
ATOM 444  O OD1 ? ASN A 1  56 ? -14.278   2.828 -16.292 1.000 93.070 ? 56  ASN A OD1 1 
ATOM 445  N N   ? ARG A 1  57 ? -13.472   2.708 -13.507 1.000 89.200 ? 57  ARG A N   1 
ATOM 446  C CA  ? ARG A 1  57 ? -13.913   3.677 -12.509 1.000 89.200 ? 57  ARG A CA  1 
ATOM 447  C C   ? ARG A 1  57 ? -15.031   4.557 -13.059 1.000 89.200 ? 57  ARG A C   1 
ATOM 448  C CB  ? ARG A 1  57 ? -12.742   4.546 -12.047 1.000 89.200 ? 57  ARG A CB  1 
ATOM 449  O O   ? ARG A 1  57 ? -15.791   5.155 -12.293 1.000 89.200 ? 57  ARG A O   1 
ATOM 450  C CG  ? ARG A 1  57 ? -11.724   3.804 -11.195 1.000 89.200 ? 57  ARG A CG  1 
ATOM 451  C CD  ? ARG A 1  57 ? -10.562   4.703 -10.794 1.000 89.200 ? 57  ARG A CD  1 
ATOM 452  N NE  ? ARG A 1  57 ?  -9.909   5.291 -11.960 1.000 89.200 ? 57  ARG A NE  1 
ATOM 453  N NH1 ? ARG A 1  57 ?  -9.538   7.347 -10.972 1.000 89.200 ? 57  ARG A NH1 1 
ATOM 454  N NH2 ? ARG A 1  57 ?  -8.861   6.967 -13.129 1.000 89.200 ? 57  ARG A NH2 1 
ATOM 455  C CZ  ? ARG A 1  57 ?  -9.437   6.534 -12.018 1.000 89.200 ? 57  ARG A CZ  1 
ATOM 456  N N   ? THR A 1  58 ? -15.185   4.666 -14.355 1.000 86.070 ? 58  THR A N   1 
ATOM 457  C CA  ? THR A 1  58 ? -16.081   5.642 -14.964 1.000 86.070 ? 58  THR A CA  1 
ATOM 458  C C   ? THR A 1  58 ? -17.306   4.954 -15.560 1.000 86.070 ? 58  THR A C   1 
ATOM 459  C CB  ? THR A 1  58 ? -15.363   6.454 -16.058 1.000 86.070 ? 58  THR A CB  1 
ATOM 460  O O   ? THR A 1  58 ? -18.346   5.587 -15.757 1.000 86.070 ? 58  THR A O   1 
ATOM 461  C CG2 ? THR A 1  58 ? -14.202   7.254 -15.476 1.000 86.070 ? 58  THR A CG2 1 
ATOM 462  O OG1 ? THR A 1  58 ? -14.858   5.558 -17.056 1.000 86.070 ? 58  THR A OG1 1 
ATOM 463  N N   ? LYS A 1  59 ? -17.215   3.644 -15.783 1.000 87.870 ? 59  LYS A N   1 
ATOM 464  C CA  ? LYS A 1  59 ? -18.329   2.905 -16.370 1.000 87.870 ? 59  LYS A CA  1 
ATOM 465  C C   ? LYS A 1  59 ? -19.266   2.372 -15.290 1.000 87.870 ? 59  LYS A C   1 
ATOM 466  C CB  ? LYS A 1  59 ? -17.814   1.752 -17.232 1.000 87.870 ? 59  LYS A CB  1 
ATOM 467  O O   ? LYS A 1  59 ? -18.839   1.633 -14.400 1.000 87.870 ? 59  LYS A O   1 
ATOM 468  C CG  ? LYS A 1  59 ? -18.893   1.065 -18.056 1.000 87.870 ? 59  LYS A CG  1 
ATOM 469  C CD  ? LYS A 1  59 ? -18.307  -0.017 -18.954 1.000 87.870 ? 59  LYS A CD  1 
ATOM 470  C CE  ? LYS A 1  59 ? -19.388  -0.720 -19.764 1.000 87.870 ? 59  LYS A CE  1 
ATOM 471  N NZ  ? LYS A 1  59 ? -18.816  -1.768 -20.661 1.000 87.870 ? 59  LYS A NZ  1 
ATOM 472  N N   ? PRO A 1  60 ? -20.554   2.829 -15.351 1.000 80.920 ? 60  PRO A N   1 
ATOM 473  C CA  ? PRO A 1  60 ? -21.519   2.323 -14.372 1.000 80.920 ? 60  PRO A CA  1 
ATOM 474  C C   ? PRO A 1  60 ? -21.812   0.835 -14.547 1.000 80.920 ? 60  PRO A C   1 
ATOM 475  C CB  ? PRO A 1  60 ? -22.771   3.162 -14.645 1.000 80.920 ? 60  PRO A CB  1 
ATOM 476  O O   ? PRO A 1  60 ? -21.992   0.365 -15.673 1.000 80.920 ? 60  PRO A O   1 
ATOM 477  C CG  ? PRO A 1  60 ? -22.322   4.215 -15.606 1.000 80.920 ? 60  PRO A CG  1 
ATOM 478  C CD  ? PRO A 1  60 ? -21.021   3.781 -16.217 1.000 80.920 ? 60  PRO A CD  1 
ATOM 479  N N   ? THR A 1  61 ? -21.529   0.044 -13.537 1.000 84.600 ? 61  THR A N   1 
ATOM 480  C CA  ? THR A 1  61 ? -21.900  -1.367 -13.528 1.000 84.600 ? 61  THR A CA  1 
ATOM 481  C C   ? THR A 1  61 ? -22.702  -1.708 -12.275 1.000 84.600 ? 61  THR A C   1 
ATOM 482  C CB  ? THR A 1  61 ? -20.656  -2.272 -13.606 1.000 84.600 ? 61  THR A CB  1 
ATOM 483  O O   ? THR A 1  61 ? -22.655  -0.977 -11.284 1.000 84.600 ? 61  THR A O   1 
ATOM 484  C CG2 ? THR A 1  61 ? -19.729  -1.836 -14.736 1.000 84.600 ? 61  THR A CG2 1 
ATOM 485  O OG1 ? THR A 1  61 ? -19.943  -2.202 -12.365 1.000 84.600 ? 61  THR A OG1 1 
ATOM 486  N N   ? GLY A 1  62 ? -23.651  -2.587 -12.243 1.000 83.860 ? 62  GLY A N   1 
ATOM 487  C CA  ? GLY A 1  62 ? -24.472  -3.035 -11.129 1.000 83.860 ? 62  GLY A CA  1 
ATOM 488  C C   ? GLY A 1  62 ? -23.669  -3.696 -10.024 1.000 83.860 ? 62  GLY A C   1 
ATOM 489  O O   ? GLY A 1  62 ? -24.185  -3.928  -8.929 1.000 83.860 ? 62  GLY A O   1 
ATOM 490  N N   ? HIS A 1  63 ? -22.418  -3.799 -10.115 1.000 84.950 ? 63  HIS A N   1 
ATOM 491  C CA  ? HIS A 1  63 ? -21.580  -4.548  -9.186 1.000 84.950 ? 63  HIS A CA  1 
ATOM 492  C C   ? HIS A 1  63 ? -20.717  -3.613  -8.345 1.000 84.950 ? 63  HIS A C   1 
ATOM 493  C CB  ? HIS A 1  63 ? -20.694  -5.540  -9.944 1.000 84.950 ? 63  HIS A CB  1 
ATOM 494  O O   ? HIS A 1  63 ? -19.993  -4.062  -7.454 1.000 84.950 ? 63  HIS A O   1 
ATOM 495  C CG  ? HIS A 1  63 ? -21.463  -6.520 -10.770 1.000 84.950 ? 63  HIS A CG  1 
ATOM 496  C CD2 ? HIS A 1  63 ? -21.492  -6.726 -12.108 1.000 84.950 ? 63  HIS A CD2 1 
ATOM 497  N ND1 ? HIS A 1  63 ? -22.334  -7.436 -10.220 1.000 84.950 ? 63  HIS A ND1 1 
ATOM 498  C CE1 ? HIS A 1  63 ? -22.867  -8.164 -11.187 1.000 84.950 ? 63  HIS A CE1 1 
ATOM 499  N NE2 ? HIS A 1  63 ? -22.373  -7.753 -12.343 1.000 84.950 ? 63  HIS A NE2 1 
ATOM 500  N N   ? LYS A 1  64 ? -20.714  -2.289  -8.595 1.000 92.790 ? 64  LYS A N   1 
ATOM 501  C CA  ? LYS A 1  64 ? -20.006  -1.281  -7.812 1.000 92.790 ? 64  LYS A CA  1 
ATOM 502  C C   ? LYS A 1  64 ? -20.709  -1.024  -6.482 1.000 92.790 ? 64  LYS A C   1 
ATOM 503  C CB  ? LYS A 1  64 ? -19.884   0.024  -8.601 1.000 92.790 ? 64  LYS A CB  1 
ATOM 504  O O   ? LYS A 1  64 ? -21.935  -0.904  -6.435 1.000 92.790 ? 64  LYS A O   1 
ATOM 505  C CG  ? LYS A 1  64 ? -19.038  -0.091  -9.860 1.000 92.790 ? 64  LYS A CG  1 
ATOM 506  C CD  ? LYS A 1  64 ? -18.915   1.248 -10.575 1.000 92.790 ? 64  LYS A CD  1 
ATOM 507  C CE  ? LYS A 1  64 ? -18.149   1.116 -11.884 1.000 92.790 ? 64  LYS A CE  1 
ATOM 508  N NZ  ? LYS A 1  64 ? -18.037   2.424 -12.596 1.000 92.790 ? 64  LYS A NZ  1 
ATOM 509  N N   ? GLN A 1  65 ? -19.930  -1.141  -5.348 1.000 94.580 ? 65  GLN A N   1 
ATOM 510  C CA  ? GLN A 1  65 ? -20.401  -0.823  -4.004 1.000 94.580 ? 65  GLN A CA  1 
ATOM 511  C C   ? GLN A 1  65 ? -19.779   0.475  -3.497 1.000 94.580 ? 65  GLN A C   1 
ATOM 512  C CB  ? GLN A 1  65 ? -20.087  -1.967  -3.040 1.000 94.580 ? 65  GLN A CB  1 
ATOM 513  O O   ? GLN A 1  65 ? -18.554   0.592  -3.414 1.000 94.580 ? 65  GLN A O   1 
ATOM 514  C CG  ? GLN A 1  65 ? -20.578  -3.327  -3.518 1.000 94.580 ? 65  GLN A CG  1 
ATOM 515  C CD  ? GLN A 1  65 ? -20.220  -4.450  -2.563 1.000 94.580 ? 65  GLN A CD  1 
ATOM 516  N NE2 ? GLN A 1  65 ? -19.893  -5.614  -3.113 1.000 94.580 ? 65  GLN A NE2 1 
ATOM 517  O OE1 ? GLN A 1  65 ? -20.236  -4.272  -1.341 1.000 94.580 ? 65  GLN A OE1 1 
ATOM 518  N N   ? TYR A 1  66 ? -20.706   1.478  -3.286 1.000 94.670 ? 66  TYR A N   1 
ATOM 519  C CA  ? TYR A 1  66 ? -20.222   2.726  -2.707 1.000 94.670 ? 66  TYR A CA  1 
ATOM 520  C C   ? TYR A 1  66 ? -20.520   2.786  -1.214 1.000 94.670 ? 66  TYR A C   1 
ATOM 521  C CB  ? TYR A 1  66 ? -20.855   3.928  -3.415 1.000 94.670 ? 66  TYR A CB  1 
ATOM 522  O O   ? TYR A 1  66 ? -21.611   2.415  -0.777 1.000 94.670 ? 66  TYR A O   1 
ATOM 523  C CG  ? TYR A 1  66 ? -20.337   4.150  -4.815 1.000 94.670 ? 66  TYR A CG  1 
ATOM 524  C CD1 ? TYR A 1  66 ? -19.194   4.912  -5.044 1.000 94.670 ? 66  TYR A CD1 1 
ATOM 525  C CD2 ? TYR A 1  66 ? -20.990   3.599  -5.913 1.000 94.670 ? 66  TYR A CD2 1 
ATOM 526  C CE1 ? TYR A 1  66 ? -18.714   5.121  -6.332 1.000 94.670 ? 66  TYR A CE1 1 
ATOM 527  C CE2 ? TYR A 1  66 ? -20.520   3.801  -7.206 1.000 94.670 ? 66  TYR A CE2 1 
ATOM 528  O OH  ? TYR A 1  66 ? -18.912   4.766  -8.683 1.000 94.670 ? 66  TYR A OH  1 
ATOM 529  C CZ  ? TYR A 1  66 ? -19.383   4.562  -7.405 1.000 94.670 ? 66  TYR A CZ  1 
ATOM 530  N N   ? THR A 1  67 ? -19.559   3.210  -0.425 1.000 95.840 ? 67  THR A N   1 
ATOM 531  C CA  ? THR A 1  67 ? -19.727   3.486   0.998 1.000 95.840 ? 67  THR A CA  1 
ATOM 532  C C   ? THR A 1  67 ? -18.796   4.610   1.444 1.000 95.840 ? 67  THR A C   1 
ATOM 533  C CB  ? THR A 1  67 ? -19.461   2.229   1.846 1.000 95.840 ? 67  THR A CB  1 
ATOM 534  O O   ? THR A 1  67 ? -18.043   5.157   0.635 1.000 95.840 ? 67  THR A O   1 
ATOM 535  C CG2 ? THR A 1  67 ? -17.977   1.876   1.855 1.000 95.840 ? 67  THR A CG2 1 
ATOM 536  O OG1 ? THR A 1  67 ? -19.892   2.468   3.192 1.000 95.840 ? 67  THR A OG1 1 
ATOM 537  N N   ? TYR A 1  68 ? -18.950   5.103   2.659 1.000 96.450 ? 68  TYR A N   1 
ATOM 538  C CA  ? TYR A 1  68 ? -18.066   6.105   3.244 1.000 96.450 ? 68  TYR A CA  1 
ATOM 539  C C   ? TYR A 1  68 ? -17.181   5.490   4.321 1.000 96.450 ? 68  TYR A C   1 
ATOM 540  C CB  ? TYR A 1  68 ? -18.879   7.261   3.834 1.000 96.450 ? 68  TYR A CB  1 
ATOM 541  O O   ? TYR A 1  68 ? -17.500   4.430   4.865 1.000 96.450 ? 68  TYR A O   1 
ATOM 542  C CG  ? TYR A 1  68 ? -19.653   8.047   2.804 1.000 96.450 ? 68  TYR A CG  1 
ATOM 543  C CD1 ? TYR A 1  68 ? -19.050   9.082   2.092 1.000 96.450 ? 68  TYR A CD1 1 
ATOM 544  C CD2 ? TYR A 1  68 ? -20.988   7.759   2.541 1.000 96.450 ? 68  TYR A CD2 1 
ATOM 545  C CE1 ? TYR A 1  68 ? -19.759   9.810   1.143 1.000 96.450 ? 68  TYR A CE1 1 
ATOM 546  C CE2 ? TYR A 1  68 ? -21.707   8.481   1.595 1.000 96.450 ? 68  TYR A CE2 1 
ATOM 547  O OH  ? TYR A 1  68 ? -21.792  10.221  -0.037 1.000 96.450 ? 68  TYR A OH  1 
ATOM 548  C CZ  ? TYR A 1  68 ? -21.085   9.503   0.901 1.000 96.450 ? 68  TYR A CZ  1 
ATOM 549  N N   ? ALA A 1  69 ? -16.030   6.230   4.508 1.000 97.170 ? 69  ALA A N   1 
ATOM 550  C CA  ? ALA A 1  69 ? -15.230   5.868   5.675 1.000 97.170 ? 69  ALA A CA  1 
ATOM 551  C C   ? ALA A 1  69 ? -15.876   6.375   6.961 1.000 97.170 ? 69  ALA A C   1 
ATOM 552  C CB  ? ALA A 1  69 ? -13.813   6.422   5.541 1.000 97.170 ? 69  ALA A CB  1 
ATOM 553  O O   ? ALA A 1  69 ? -16.048   7.583   7.143 1.000 97.170 ? 69  ALA A O   1 
ATOM 554  N N   ? ALA A 1  70 ? -16.330   5.434   7.838 1.000 96.640 ? 70  ALA A N   1 
ATOM 555  C CA  ? ALA A 1  70 ? -16.927   5.793   9.122 1.000 96.640 ? 70  ALA A CA  1 
ATOM 556  C C   ? ALA A 1  70 ? -15.860   6.244  10.116 1.000 96.640 ? 70  ALA A C   1 
ATOM 557  C CB  ? ALA A 1  70 ? -17.715   4.615   9.690 1.000 96.640 ? 70  ALA A CB  1 
ATOM 558  O O   ? ALA A 1  70 ? -16.137   7.041  11.015 1.000 96.640 ? 70  ALA A O   1 
ATOM 559  N N   ? LYS A 1  71 ? -14.717   5.665   9.906 1.000 96.760 ? 71  LYS A N   1 
ATOM 560  C CA  ? LYS A 1  71 ? -13.562   5.954  10.752 1.000 96.760 ? 71  LYS A CA  1 
ATOM 561  C C   ? LYS A 1  71 ? -12.267   5.919   9.946 1.000 96.760 ? 71  LYS A C   1 
ATOM 562  C CB  ? LYS A 1  71 ? -13.485   4.960  11.912 1.000 96.760 ? 71  LYS A CB  1 
ATOM 563  O O   ? LYS A 1  71 ? -12.088   5.054   9.086 1.000 96.760 ? 71  LYS A O   1 
ATOM 564  C CG  ? LYS A 1  71 ? -12.465   5.332  12.978 1.000 96.760 ? 71  LYS A CG  1 
ATOM 565  C CD  ? LYS A 1  71 ? -12.518   4.374  14.161 1.000 96.760 ? 71  LYS A CD  1 
ATOM 566  C CE  ? LYS A 1  71 ? -11.553   4.790  15.263 1.000 96.760 ? 71  LYS A CE  1 
ATOM 567  N NZ  ? LYS A 1  71 ? -11.636   3.881  16.445 1.000 96.760 ? 71  LYS A NZ  1 
ATOM 568  N N   ? ILE A 1  72 ? -11.394   6.903  10.290 1.000 97.270 ? 72  ILE A N   1 
ATOM 569  C CA  ? ILE A 1  72 ? -10.077   7.003   9.672 1.000 97.270 ? 72  ILE A CA  1 
ATOM 570  C C   ? ILE A 1  72 ?  -8.994   6.899  10.744 1.000 97.270 ? 72  ILE A C   1 
ATOM 571  C CB  ? ILE A 1  72 ?  -9.923   8.320   8.880 1.000 97.270 ? 72  ILE A CB  1 
ATOM 572  O O   ? ILE A 1  72 ?  -8.956   7.707  11.675 1.000 97.270 ? 72  ILE A O   1 
ATOM 573  C CG1 ? ILE A 1  72 ? -10.996   8.416   7.789 1.000 97.270 ? 72  ILE A CG1 1 
ATOM 574  C CG2 ? ILE A 1  72 ?  -8.519   8.428   8.278 1.000 97.270 ? 72  ILE A CG2 1 
ATOM 575  C CD1 ? ILE A 1  72 ? -11.061   9.773   7.102 1.000 97.270 ? 72  ILE A CD1 1 
ATOM 576  N N   ? CYS A 1  73 ?  -8.081   5.895  10.592 1.000 97.690 ? 73  CYS A N   1 
ATOM 577  C CA  ? CYS A 1  73 ?  -7.098   5.612  11.632 1.000 97.690 ? 73  CYS A CA  1 
ATOM 578  C C   ? CYS A 1  73 ?  -5.688   5.578  11.054 1.000 97.690 ? 73  CYS A C   1 
ATOM 579  C CB  ? CYS A 1  73 ?  -7.410   4.282  12.317 1.000 97.690 ? 73  CYS A CB  1 
ATOM 580  O O   ? CYS A 1  73 ?  -5.159   4.504  10.760 1.000 97.690 ? 73  CYS A O   1 
ATOM 581  S SG  ? CYS A 1  73 ?  -9.098   4.168  12.950 1.000 97.690 ? 73  CYS A SG  1 
ATOM 582  N N   ? PRO A 1  74 ?  -5.081   6.825  10.781 1.000 98.040 ? 74  PRO A N   1 
ATOM 583  C CA  ? PRO A 1  74 ?  -3.676   6.789  10.368 1.000 98.040 ? 74  PRO A CA  1 
ATOM 584  C C   ? PRO A 1  74 ?  -2.741   6.354  11.495 1.000 98.040 ? 74  PRO A C   1 
ATOM 585  C CB  ? PRO A 1  74 ?  -3.393   8.235   9.953 1.000 98.040 ? 74  PRO A CB  1 
ATOM 586  O O   ? PRO A 1  74 ?  -3.025   6.605  12.669 1.000 98.040 ? 74  PRO A O   1 
ATOM 587  C CG  ? PRO A 1  74 ?  -4.356   9.056  10.748 1.000 98.040 ? 74  PRO A CG  1 
ATOM 588  C CD  ? PRO A 1  74 ?  -5.618   8.264  10.935 1.000 98.040 ? 74  PRO A CD  1 
ATOM 589  N N   ? HIS A 1  75 ?  -1.657   5.553  11.096 1.000 98.170 ? 75  HIS A N   1 
ATOM 590  C CA  ? HIS A 1  75 ?  -0.696   5.170  12.124 1.000 98.170 ? 75  HIS A CA  1 
ATOM 591  C C   ? HIS A 1  75 ?  -0.216   6.384  12.911 1.000 98.170 ? 75  HIS A C   1 
ATOM 592  C CB  ? HIS A 1  75 ?   0.498   4.446  11.498 1.000 98.170 ? 75  HIS A CB  1 
ATOM 593  O O   ? HIS A 1  75 ?   0.168   7.398  12.324 1.000 98.170 ? 75  HIS A O   1 
ATOM 594  C CG  ? HIS A 1  75 ?   1.302   3.654  12.479 1.000 98.170 ? 75  HIS A CG  1 
ATOM 595  C CD2 ? HIS A 1  75 ?   1.391   2.319  12.685 1.000 98.170 ? 75  HIS A CD2 1 
ATOM 596  N ND1 ? HIS A 1  75 ?   2.142   4.243  13.400 1.000 98.170 ? 75  HIS A ND1 1 
ATOM 597  C CE1 ? HIS A 1  75 ?   2.714   3.301  14.130 1.000 98.170 ? 75  HIS A CE1 1 
ATOM 598  N NE2 ? HIS A 1  75 ?   2.276   2.124  13.716 1.000 98.170 ? 75  HIS A NE2 1 
ATOM 599  N N   ? GLU A 1  76 ?  -0.113   6.308  14.230 1.000 97.210 ? 76  GLU A N   1 
ATOM 600  C CA  ? GLU A 1  76 ?   0.170   7.436  15.113 1.000 97.210 ? 76  GLU A CA  1 
ATOM 601  C C   ? GLU A 1  76 ?   1.598   7.939  14.926 1.000 97.210 ? 76  GLU A C   1 
ATOM 602  C CB  ? GLU A 1  76 ?  -0.064   7.046  16.575 1.000 97.210 ? 76  GLU A CB  1 
ATOM 603  O O   ? GLU A 1  76 ?   1.899   9.096  15.229 1.000 97.210 ? 76  GLU A O   1 
ATOM 604  C CG  ? GLU A 1  76 ?   0.731   5.827  17.021 1.000 97.210 ? 76  GLU A CG  1 
ATOM 605  C CD  ? GLU A 1  76 ?   0.392   5.373  18.432 1.000 97.210 ? 76  GLU A CD  1 
ATOM 606  O OE1 ? GLU A 1  76 ?   1.140   4.544  18.999 1.000 97.210 ? 76  GLU A OE1 1 
ATOM 607  O OE2 ? GLU A 1  76 ?  -0.630   5.849  18.974 1.000 97.210 ? 76  GLU A OE2 1 
ATOM 608  N N   ? GLU A 1  77 ?   2.446   7.082  14.489 1.000 97.680 ? 77  GLU A N   1 
ATOM 609  C CA  ? GLU A 1  77 ?   3.856   7.440  14.363 1.000 97.680 ? 77  GLU A CA  1 
ATOM 610  C C   ? GLU A 1  77 ?   4.218   7.751  12.914 1.000 97.680 ? 77  GLU A C   1 
ATOM 611  C CB  ? GLU A 1  77 ?   4.746   6.316  14.899 1.000 97.680 ? 77  GLU A CB  1 
ATOM 612  O O   ? GLU A 1  77 ?   5.391   7.699  12.537 1.000 97.680 ? 77  GLU A O   1 
ATOM 613  C CG  ? GLU A 1  77 ?   4.605   6.080  16.395 1.000 97.680 ? 77  GLU A CG  1 
ATOM 614  C CD  ? GLU A 1  77 ?   5.531   4.994  16.921 1.000 97.680 ? 77  GLU A CD  1 
ATOM 615  O OE1 ? GLU A 1  77 ?   5.689   4.878  18.158 1.000 97.680 ? 77  GLU A OE1 1 
ATOM 616  O OE2 ? GLU A 1  77 ?   6.104   4.255  16.090 1.000 97.680 ? 77  GLU A OE2 1 
ATOM 617  N N   ? PHE A 1  78 ?   3.168   7.963  12.052 1.000 97.910 ? 78  PHE A N   1 
ATOM 618  C CA  ? PHE A 1  78 ?   3.454   8.353  10.676 1.000 97.910 ? 78  PHE A CA  1 
ATOM 619  C C   ? PHE A 1  78 ?   4.325   9.603  10.637 1.000 97.910 ? 78  PHE A C   1 
ATOM 620  C CB  ? PHE A 1  78 ?   2.154   8.594   9.903 1.000 97.910 ? 78  PHE A CB  1 
ATOM 621  O O   ? PHE A 1  78 ?   4.009  10.606  11.280 1.000 97.910 ? 78  PHE A O   1 
ATOM 622  C CG  ? PHE A 1  78 ?   2.364   9.147   8.519 1.000 97.910 ? 78  PHE A CG  1 
ATOM 623  C CD1 ? PHE A 1  78 ?   1.803  10.363   8.149 1.000 97.910 ? 78  PHE A CD1 1 
ATOM 624  C CD2 ? PHE A 1  78 ?   3.122   8.449   7.588 1.000 97.910 ? 78  PHE A CD2 1 
ATOM 625  C CE1 ? PHE A 1  78 ?   1.996  10.877   6.868 1.000 97.910 ? 78  PHE A CE1 1 
ATOM 626  C CE2 ? PHE A 1  78 ?   3.319   8.956   6.307 1.000 97.910 ? 78  PHE A CE2 1 
ATOM 627  C CZ  ? PHE A 1  78 ?   2.754  10.170   5.949 1.000 97.910 ? 78  PHE A CZ  1 
ATOM 628  N N   ? ASP A 1  79 ?   5.411   9.543   9.853 1.000 96.990 ? 79  ASP A N   1 
ATOM 629  C CA  ? ASP A 1  79 ?   6.371  10.631   9.691 1.000 96.990 ? 79  ASP A CA  1 
ATOM 630  C C   ? ASP A 1  79 ?   6.274  11.246   8.297 1.000 96.990 ? 79  ASP A C   1 
ATOM 631  C CB  ? ASP A 1  79 ?   7.795  10.132   9.947 1.000 96.990 ? 79  ASP A CB  1 
ATOM 632  O O   ? ASP A 1  79 ?   6.621  10.605   7.303 1.000 96.990 ? 79  ASP A O   1 
ATOM 633  C CG  ? ASP A 1  79 ?   8.824  11.249   9.943 1.000 96.990 ? 79  ASP A CG  1 
ATOM 634  O OD1 ? ASP A 1  79 ?   8.618  12.266   9.245 1.000 96.990 ? 79  ASP A OD1 1 
ATOM 635  O OD2 ? ASP A 1  79 ?   9.852  11.110  10.641 1.000 96.990 ? 79  ASP A OD2 1 
ATOM 636  N N   ? TRP A 1  80 ?   6.006  12.590   8.125 1.000 94.440 ? 80  TRP A N   1 
ATOM 637  C CA  ? TRP A 1  80 ?   5.731  13.261   6.859 1.000 94.440 ? 80  TRP A CA  1 
ATOM 638  C C   ? TRP A 1  80 ?   7.020  13.515   6.085 1.000 94.440 ? 80  TRP A C   1 
ATOM 639  C CB  ? TRP A 1  80 ?   4.997  14.583   7.100 1.000 94.440 ? 80  TRP A CB  1 
ATOM 640  O O   ? TRP A 1  80 ?   6.995  13.695   4.866 1.000 94.440 ? 80  TRP A O   1 
ATOM 641  C CG  ? TRP A 1  80 ?   3.544  14.421   7.434 1.000 94.440 ? 80  TRP A CG  1 
ATOM 642  C CD1 ? TRP A 1  80 ?   2.970  14.498   8.672 1.000 94.440 ? 80  TRP A CD1 1 
ATOM 643  C CD2 ? TRP A 1  80 ?   2.482  14.149   6.515 1.000 94.440 ? 80  TRP A CD2 1 
ATOM 644  C CE2 ? TRP A 1  80 ?   1.288  14.075   7.266 1.000 94.440 ? 80  TRP A CE2 1 
ATOM 645  C CE3 ? TRP A 1  80 ?   2.423  13.962   5.127 1.000 94.440 ? 80  TRP A CE3 1 
ATOM 646  N NE1 ? TRP A 1  80 ?   1.613  14.290   8.578 1.000 94.440 ? 80  TRP A NE1 1 
ATOM 647  C CH2 ? TRP A 1  80 ?   0.019  13.642   5.316 1.000 94.440 ? 80  TRP A CH2 1 
ATOM 648  C CZ2 ? TRP A 1  80 ?   0.048  13.821   6.675 1.000 94.440 ? 80  TRP A CZ2 1 
ATOM 649  C CZ3 ? TRP A 1  80 ?   1.188  13.710   4.541 1.000 94.440 ? 80  TRP A CZ3 1 
ATOM 650  N N   ? SER A 1  81 ?   8.109  13.421   6.881 1.000 93.460 ? 81  SER A N   1 
ATOM 651  C CA  ? SER A 1  81 ?   9.391  13.697   6.242 1.000 93.460 ? 81  SER A CA  1 
ATOM 652  C C   ? SER A 1  81 ?   9.972  12.440   5.601 1.000 93.460 ? 81  SER A C   1 
ATOM 653  C CB  ? SER A 1  81 ?  10.385  14.268   7.254 1.000 93.460 ? 81  SER A CB  1 
ATOM 654  O O   ? SER A 1  81 ?  10.458  12.482   4.470 1.000 93.460 ? 81  SER A O   1 
ATOM 655  O OG  ? SER A 1  81 ?   9.906  15.488   7.795 1.000 93.460 ? 81  SER A OG  1 
ATOM 656  N N   ? THR A 1  82 ?   9.762  11.355   6.232 1.000 94.080 ? 82  THR A N   1 
ATOM 657  C CA  ? THR A 1  82 ?  10.408  10.134   5.763 1.000 94.080 ? 82  THR A CA  1 
ATOM 658  C C   ? THR A 1  82 ?   9.375   9.148   5.225 1.000 94.080 ? 82  THR A C   1 
ATOM 659  C CB  ? THR A 1  82 ?  11.222   9.466   6.887 1.000 94.080 ? 82  THR A CB  1 
ATOM 660  O O   ? THR A 1  82 ?   9.730   8.157   4.583 1.000 94.080 ? 82  THR A O   1 
ATOM 661  C CG2 ? THR A 1  82 ?  12.243  10.434   7.476 1.000 94.080 ? 82  THR A CG2 1 
ATOM 662  O OG1 ? THR A 1  82 ?  10.332   9.038   7.925 1.000 94.080 ? 82  THR A OG1 1 
ATOM 663  N N   ? TYR A 1  83 ?   8.161   9.463   5.448 1.000 95.900 ? 83  TYR A N   1 
ATOM 664  C CA  ? TYR A 1  83 ?   7.043   8.596   5.093 1.000 95.900 ? 83  TYR A CA  1 
ATOM 665  C C   ? TYR A 1  83 ?   7.108   7.281   5.860 1.000 95.900 ? 83  TYR A C   1 
ATOM 666  C CB  ? TYR A 1  83 ?   7.032   8.321   3.586 1.000 95.900 ? 83  TYR A CB  1 
ATOM 667  O O   ? TYR A 1  83 ?   6.493   6.290   5.459 1.000 95.900 ? 83  TYR A O   1 
ATOM 668  C CG  ? TYR A 1  83 ?   6.546   9.487   2.760 1.000 95.900 ? 83  TYR A CG  1 
ATOM 669  C CD1 ? TYR A 1  83 ?   5.214   9.576   2.361 1.000 95.900 ? 83  TYR A CD1 1 
ATOM 670  C CD2 ? TYR A 1  83 ?   7.417  10.502   2.377 1.000 95.900 ? 83  TYR A CD2 1 
ATOM 671  C CE1 ? TYR A 1  83 ?   4.762  10.648   1.598 1.000 95.900 ? 83  TYR A CE1 1 
ATOM 672  C CE2 ? TYR A 1  83 ?   6.976  11.578   1.614 1.000 95.900 ? 83  TYR A CE2 1 
ATOM 673  O OH  ? TYR A 1  83 ?   5.207  12.706   0.475 1.000 95.900 ? 83  TYR A OH  1 
ATOM 674  C CZ  ? TYR A 1  83 ?   5.649  11.642   1.231 1.000 95.900 ? 83  TYR A CZ  1 
ATOM 675  N N   ? ASN A 1  84 ?   7.975   7.228   6.906 1.000 97.180 ? 84  ASN A N   1 
ATOM 676  C CA  ? ASN A 1  84 ?   8.000   6.075   7.799 1.000 97.180 ? 84  ASN A CA  1 
ATOM 677  C C   ? ASN A 1  84 ?   6.654   5.870   8.489 1.000 97.180 ? 84  ASN A C   1 
ATOM 678  C CB  ? ASN A 1  84 ?   9.112   6.225   8.839 1.000 97.180 ? 84  ASN A CB  1 
ATOM 679  O O   ? ASN A 1  84 ?   6.016   6.835   8.912 1.000 97.180 ? 84  ASN A O   1 
ATOM 680  C CG  ? ASN A 1  84 ?   9.466   4.912   9.510 1.000 97.180 ? 84  ASN A CG  1 
ATOM 681  N ND2 ? ASN A 1  84 ?   9.768   4.969  10.802 1.000 97.180 ? 84  ASN A ND2 1 
ATOM 682  O OD1 ? ASN A 1  84 ?   9.468   3.856   8.872 1.000 97.180 ? 84  ASN A OD1 1 
ATOM 683  N N   ? ASN A 1  85 ?   6.155   4.633   8.553 1.000 97.910 ? 85  ASN A N   1 
ATOM 684  C CA  ? ASN A 1  85 ?   4.870   4.269   9.142 1.000 97.910 ? 85  ASN A CA  1 
ATOM 685  C C   ? ASN A 1  85 ?   3.704   4.761   8.290 1.000 97.910 ? 85  ASN A C   1 
ATOM 686  C CB  ? ASN A 1  85 ?   4.757   4.819  10.565 1.000 97.910 ? 85  ASN A CB  1 
ATOM 687  O O   ? ASN A 1  85 ?   2.685   5.205   8.822 1.000 97.910 ? 85  ASN A O   1 
ATOM 688  C CG  ? ASN A 1  85 ?   5.792   4.230  11.503 1.000 97.910 ? 85  ASN A CG  1 
ATOM 689  N ND2 ? ASN A 1  85 ?   6.409   5.080  12.315 1.000 97.910 ? 85  ASN A ND2 1 
ATOM 690  O OD1 ? ASN A 1  85 ?   6.037   3.021  11.497 1.000 97.910 ? 85  ASN A OD1 1 
ATOM 691  N N   ? ASP A 1  86 ?   3.812   4.878   7.010 1.000 98.140 ? 86  ASP A N   1 
ATOM 692  C CA  ? ASP A 1  86 ?   2.800   5.330   6.060 1.000 98.140 ? 86  ASP A CA  1 
ATOM 693  C C   ? ASP A 1  86 ?   1.728   4.262   5.850 1.000 98.140 ? 86  ASP A C   1 
ATOM 694  C CB  ? ASP A 1  86 ?   3.445   5.697   4.722 1.000 98.140 ? 86  ASP A CB  1 
ATOM 695  O O   ? ASP A 1  86 ?   1.691   3.609   4.805 1.000 98.140 ? 86  ASP A O   1 
ATOM 696  C CG  ? ASP A 1  86 ?   2.506   6.454   3.799 1.000 98.140 ? 86  ASP A CG  1 
ATOM 697  O OD1 ? ASP A 1  86 ?   1.456   6.946   4.266 1.000 98.140 ? 86  ASP A OD1 1 
ATOM 698  O OD2 ? ASP A 1  86 ?   2.817   6.556   2.592 1.000 98.140 ? 86  ASP A OD2 1 
ATOM 699  N N   ? ILE A 1  87 ?   0.865   3.982   6.828 1.000 98.450 ? 87  ILE A N   1 
ATOM 700  C CA  ? ILE A 1  87 ?  -0.190   2.975   6.818 1.000 98.450 ? 87  ILE A CA  1 
ATOM 701  C C   ? ILE A 1  87 ?  -1.411   3.500   7.569 1.000 98.450 ? 87  ILE A C   1 
ATOM 702  C CB  ? ILE A 1  87 ?   0.291   1.646   7.440 1.000 98.450 ? 87  ILE A CB  1 
ATOM 703  O O   ? ILE A 1  87 ?  -1.276   4.146   8.611 1.000 98.450 ? 87  ILE A O   1 
ATOM 704  C CG1 ? ILE A 1  87 ?  -0.730   0.533   7.178 1.000 98.450 ? 87  ILE A CG1 1 
ATOM 705  C CG2 ? ILE A 1  87 ?   0.546   1.813   8.941 1.000 98.450 ? 87  ILE A CG2 1 
ATOM 706  C CD1 ? ILE A 1  87 ?  -0.195  -0.870   7.429 1.000 98.450 ? 87  ILE A CD1 1 
ATOM 707  N N   ? MET A 1  88 ?  -2.585   3.258   6.997 1.000 98.450 ? 88  MET A N   1 
ATOM 708  C CA  ? MET A 1  88 ?  -3.830   3.770   7.561 1.000 98.450 ? 88  MET A CA  1 
ATOM 709  C C   ? MET A 1  88 ?  -4.966   2.771   7.369 1.000 98.450 ? 88  MET A C   1 
ATOM 710  C CB  ? MET A 1  88 ?  -4.199   5.110   6.921 1.000 98.450 ? 88  MET A CB  1 
ATOM 711  O O   ? MET A 1  88 ?  -5.062   2.126   6.323 1.000 98.450 ? 88  MET A O   1 
ATOM 712  C CG  ? MET A 1  88 ?  -5.485   5.714   7.461 1.000 98.450 ? 88  MET A CG  1 
ATOM 713  S SD  ? MET A 1  88 ?  -5.891   7.323   6.677 1.000 98.450 ? 88  MET A SD  1 
ATOM 714  C CE  ? MET A 1  88 ?  -6.395   6.757   5.028 1.000 98.450 ? 88  MET A CE  1 
ATOM 715  N N   ? LEU A 1  89 ?  -5.853   2.635   8.393 1.000 98.500 ? 89  LEU A N   1 
ATOM 716  C CA  ? LEU A 1  89 ?  -7.058   1.817   8.319 1.000 98.500 ? 89  LEU A CA  1 
ATOM 717  C C   ? LEU A 1  89 ?  -8.300   2.690   8.178 1.000 98.500 ? 89  LEU A C   1 
ATOM 718  C CB  ? LEU A 1  89 ?  -7.182   0.932   9.562 1.000 98.500 ? 89  LEU A CB  1 
ATOM 719  O O   ? LEU A 1  89 ?  -8.405   3.737   8.821 1.000 98.500 ? 89  LEU A O   1 
ATOM 720  C CG  ? LEU A 1  89 ?  -6.289  -0.310   9.601 1.000 98.500 ? 89  LEU A CG  1 
ATOM 721  C CD1 ? LEU A 1  89 ?  -6.306  -0.931  10.994 1.000 98.500 ? 89  LEU A CD1 1 
ATOM 722  C CD2 ? LEU A 1  89 ?  -6.736  -1.323   8.553 1.000 98.500 ? 89  LEU A CD2 1 
ATOM 723  N N   ? LEU A 1  90 ?  -9.186   2.222   7.270 1.000 98.290 ? 90  LEU A N   1 
ATOM 724  C CA  ? LEU A 1  90 ? -10.509   2.818   7.116 1.000 98.290 ? 90  LEU A CA  1 
ATOM 725  C C   ? LEU A 1  90 ? -11.600   1.828   7.509 1.000 98.290 ? 90  LEU A C   1 
ATOM 726  C CB  ? LEU A 1  90 ? -10.722   3.284   5.673 1.000 98.290 ? 90  LEU A CB  1 
ATOM 727  O O   ? LEU A 1  90 ? -11.653   0.714   6.982 1.000 98.290 ? 90  LEU A O   1 
ATOM 728  C CG  ? LEU A 1  90 ?  -9.635   4.184   5.084 1.000 98.290 ? 90  LEU A CG  1 
ATOM 729  C CD1 ? LEU A 1  90 ?  -9.917   4.460   3.611 1.000 98.290 ? 90  LEU A CD1 1 
ATOM 730  C CD2 ? LEU A 1  90 ?  -9.538   5.488   5.868 1.000 98.290 ? 90  LEU A CD2 1 
ATOM 731  N N   ? LYS A 1  91 ? -12.448   2.265   8.526 1.000 98.160 ? 91  LYS A N   1 
ATOM 732  C CA  ? LYS A 1  91 ? -13.658   1.489   8.777 1.000 98.160 ? 91  LYS A CA  1 
ATOM 733  C C   ? LYS A 1  91 ? -14.787   1.910   7.840 1.000 98.160 ? 91  LYS A C   1 
ATOM 734  C CB  ? LYS A 1  91 ? -14.102   1.641  10.233 1.000 98.160 ? 91  LYS A CB  1 
ATOM 735  O O   ? LYS A 1  91 ? -15.115   3.095   7.749 1.000 98.160 ? 91  LYS A O   1 
ATOM 736  C CG  ? LYS A 1  91 ? -15.272   0.749  10.621 1.000 98.160 ? 91  LYS A CG  1 
ATOM 737  C CD  ? LYS A 1  91 ? -15.622   0.896  12.096 1.000 98.160 ? 91  LYS A CD  1 
ATOM 738  C CE  ? LYS A 1  91 ? -16.751  -0.043  12.499 1.000 98.160 ? 91  LYS A CE  1 
ATOM 739  N NZ  ? LYS A 1  91 ? -17.105   0.104  13.943 1.000 98.160 ? 91  LYS A NZ  1 
ATOM 740  N N   ? LEU A 1  92 ? -15.374   0.905   7.159 1.000 98.080 ? 92  LEU A N   1 
ATOM 741  C CA  ? LEU A 1  92 ? -16.458   1.189   6.225 1.000 98.080 ? 92  LEU A CA  1 
ATOM 742  C C   ? LEU A 1  92 ? -17.747   1.515   6.971 1.000 98.080 ? 92  LEU A C   1 
ATOM 743  C CB  ? LEU A 1  92 ? -16.684   0.000   5.287 1.000 98.080 ? 92  LEU A CB  1 
ATOM 744  O O   ? LEU A 1  92 ? -18.045   0.904   8.000 1.000 98.080 ? 92  LEU A O   1 
ATOM 745  C CG  ? LEU A 1  92 ? -15.480  -0.445   4.455 1.000 98.080 ? 92  LEU A CG  1 
ATOM 746  C CD1 ? LEU A 1  92 ? -15.837  -1.670   3.620 1.000 98.080 ? 92  LEU A CD1 1 
ATOM 747  C CD2 ? LEU A 1  92 ? -14.994   0.693   3.564 1.000 98.080 ? 92  LEU A CD2 1 
ATOM 748  N N   ? ALA A 1  93 ? -18.545   2.532   6.513 1.000 97.430 ? 93  ALA A N   1 
ATOM 749  C CA  ? ALA A 1  93 ? -19.835   2.883   7.100 1.000 97.430 ? 93  ALA A CA  1 
ATOM 750  C C   ? ALA A 1  93 ? -20.833   1.738   6.957 1.000 97.430 ? 93  ALA A C   1 
ATOM 751  C CB  ? ALA A 1  93 ? -20.387   4.151   6.453 1.000 97.430 ? 93  ALA A CB  1 
ATOM 752  O O   ? ALA A 1  93 ? -21.757   1.607   7.763 1.000 97.430 ? 93  ALA A O   1 
ATOM 753  N N   ? SER A 1  94 ? -20.694   0.919   5.919 1.000 96.680 ? 94  SER A N   1 
ATOM 754  C CA  ? SER A 1  94 ? -21.468  -0.293   5.670 1.000 96.680 ? 94  SER A CA  1 
ATOM 755  C C   ? SER A 1  94 ? -20.565  -1.448   5.250 1.000 96.680 ? 94  SER A C   1 
ATOM 756  C CB  ? SER A 1  94 ? -22.524  -0.043   4.592 1.000 96.680 ? 94  SER A CB  1 
ATOM 757  O O   ? SER A 1  94 ? -19.615  -1.256   4.488 1.000 96.680 ? 94  SER A O   1 
ATOM 758  O OG  ? SER A 1  94 ? -23.397   1.005   4.977 1.000 96.680 ? 94  SER A OG  1 
ATOM 759  N N   ? GLN A 1  95 ? -20.953  -2.688   5.837 1.000 96.680 ? 95  GLN A N   1 
ATOM 760  C CA  ? GLN A 1  95 ? -20.121  -3.838   5.498 1.000 96.680 ? 95  GLN A CA  1 
ATOM 761  C C   ? GLN A 1  95 ? -20.108  -4.082   3.992 1.000 96.680 ? 95  GLN A C   1 
ATOM 762  C CB  ? GLN A 1  95 ? -20.609  -5.089   6.229 1.000 96.680 ? 95  GLN A CB  1 
ATOM 763  O O   ? GLN A 1  95 ? -21.108  -3.845   3.311 1.000 96.680 ? 95  GLN A O   1 
ATOM 764  C CG  ? GLN A 1  95 ? -21.978  -5.574   5.771 1.000 96.680 ? 95  GLN A CG  1 
ATOM 765  C CD  ? GLN A 1  95 ? -22.394  -6.873   6.436 1.000 96.680 ? 95  GLN A CD  1 
ATOM 766  N NE2 ? GLN A 1  95 ? -23.696  -7.044   6.640 1.000 96.680 ? 95  GLN A NE2 1 
ATOM 767  O OE1 ? GLN A 1  95 ? -21.552  -7.715   6.764 1.000 96.680 ? 95  GLN A OE1 1 
ATOM 768  N N   ? ALA A 1  96 ? -18.936  -4.570   3.505 1.000 97.540 ? 96  ALA A N   1 
ATOM 769  C CA  ? ALA A 1  96 ? -18.802  -4.967   2.106 1.000 97.540 ? 96  ALA A CA  1 
ATOM 770  C C   ? ALA A 1  96 ? -19.598  -6.237   1.817 1.000 97.540 ? 96  ALA A C   1 
ATOM 771  C CB  ? ALA A 1  96 ? -17.331  -5.173   1.750 1.000 97.540 ? 96  ALA A CB  1 
ATOM 772  O O   ? ALA A 1  96 ? -19.633  -7.155   2.640 1.000 97.540 ? 96  ALA A O   1 
ATOM 773  N N   ? ASP A 1  97 ? -20.339  -6.293   0.686 1.000 96.920 ? 97  ASP A N   1 
ATOM 774  C CA  ? ASP A 1  97 ? -20.979  -7.509   0.193 1.000 96.920 ? 97  ASP A CA  1 
ATOM 775  C C   ? ASP A 1  97 ? -19.973  -8.405  -0.526 1.000 96.920 ? 97  ASP A C   1 
ATOM 776  C CB  ? ASP A 1  97 ? -22.139  -7.163  -0.743 1.000 96.920 ? 97  ASP A CB  1 
ATOM 777  O O   ? ASP A 1  97 ? -19.596  -8.132  -1.668 1.000 96.920 ? 97  ASP A O   1 
ATOM 778  C CG  ? ASP A 1  97 ? -23.265  -6.422  -0.043 1.000 96.920 ? 97  ASP A CG  1 
ATOM 779  O OD1 ? ASP A 1  97 ? -23.516  -6.683   1.153 1.000 96.920 ? 97  ASP A OD1 1 
ATOM 780  O OD2 ? ASP A 1  97 ? -23.909  -5.572  -0.695 1.000 96.920 ? 97  ASP A OD2 1 
ATOM 781  N N   ? ILE A 1  98 ? -19.488  -9.470   0.165 1.000 97.070 ? 98  ILE A N   1 
ATOM 782  C CA  ? ILE A 1  98 ? -18.453 -10.343  -0.379 1.000 97.070 ? 98  ILE A CA  1 
ATOM 783  C C   ? ILE A 1  98 ? -19.050 -11.236  -1.464 1.000 97.070 ? 98  ILE A C   1 
ATOM 784  C CB  ? ILE A 1  98 ? -17.802 -11.204   0.726 1.000 97.070 ? 98  ILE A CB  1 
ATOM 785  O O   ? ILE A 1  98 ? -20.025 -11.951  -1.222 1.000 97.070 ? 98  ILE A O   1 
ATOM 786  C CG1 ? ILE A 1  98 ? -17.282 -10.313   1.860 1.000 97.070 ? 98  ILE A CG1 1 
ATOM 787  C CG2 ? ILE A 1  98 ? -16.677 -12.066   0.147 1.000 97.070 ? 98  ILE A CG2 1 
ATOM 788  C CD1 ? ILE A 1  98 ? -16.268  -9.269   1.412 1.000 97.070 ? 98  ILE A CD1 1 
ATOM 789  N N   ? ASN A 1  99 ? -18.364 -11.209  -2.663 1.000 95.520 ? 99  ASN A N   1 
ATOM 790  C CA  ? ASN A 1  99 ? -18.724 -11.991  -3.841 1.000 95.520 ? 99  ASN A CA  1 
ATOM 791  C C   ? ASN A 1  99 ? -17.546 -12.133  -4.801 1.000 95.520 ? 99  ASN A C   1 
ATOM 792  C CB  ? ASN A 1  99 ? -19.921 -11.363  -4.558 1.000 95.520 ? 99  ASN A CB  1 
ATOM 793  O O   ? ASN A 1  99 ? -16.399 -11.893  -4.422 1.000 95.520 ? 99  ASN A O   1 
ATOM 794  C CG  ? ASN A 1  99 ? -19.655  -9.936  -4.997 1.000 95.520 ? 99  ASN A CG  1 
ATOM 795  N ND2 ? ASN A 1  99 ? -20.636  -9.063  -4.801 1.000 95.520 ? 99  ASN A ND2 1 
ATOM 796  O OD1 ? ASN A 1  99 ? -18.578  -9.622  -5.510 1.000 95.520 ? 99  ASN A OD1 1 
ATOM 797  N N   ? THR A 1 100 ? -17.816 -12.563  -5.991 1.000 94.100 ? 100 THR A N   1 
ATOM 798  C CA  ? THR A 1 100 ? -16.744 -12.862  -6.934 1.000 94.100 ? 100 THR A CA  1 
ATOM 799  C C   ? THR A 1 100 ? -16.021 -11.586  -7.355 1.000 94.100 ? 100 THR A C   1 
ATOM 800  C CB  ? THR A 1 100 ? -17.284 -13.585  -8.182 1.000 94.100 ? 100 THR A CB  1 
ATOM 801  O O   ? THR A 1 100 ? -14.898 -11.640  -7.861 1.000 94.100 ? 100 THR A O   1 
ATOM 802  C CG2 ? THR A 1 100 ? -17.805 -14.975  -7.830 1.000 94.100 ? 100 THR A CG2 1 
ATOM 803  O OG1 ? THR A 1 100 ? -18.352 -12.816  -8.748 1.000 94.100 ? 100 THR A OG1 1 
ATOM 804  N N   ? ARG A 1 101 ? -16.482 -10.359  -7.058 1.000 94.770 ? 101 ARG A N   1 
ATOM 805  C CA  ? ARG A 1 101 ? -15.935  -9.082  -7.505 1.000 94.770 ? 101 ARG A CA  1 
ATOM 806  C C   ? ARG A 1 101 ? -15.407  -8.270  -6.327 1.000 94.770 ? 101 ARG A C   1 
ATOM 807  C CB  ? ARG A 1 101 ? -16.995  -8.279  -8.261 1.000 94.770 ? 101 ARG A CB  1 
ATOM 808  O O   ? ARG A 1 101 ? -14.640  -7.324  -6.513 1.000 94.770 ? 101 ARG A O   1 
ATOM 809  C CG  ? ARG A 1 101 ? -17.453  -8.929  -9.557 1.000 94.770 ? 101 ARG A CG  1 
ATOM 810  C CD  ? ARG A 1 101 ? -18.543  -8.117 -10.242 1.000 94.770 ? 101 ARG A CD  1 
ATOM 811  N NE  ? ARG A 1 101 ? -18.944  -8.716 -11.512 1.000 94.770 ? 101 ARG A NE  1 
ATOM 812  N NH1 ? ARG A 1 101 ? -21.154  -9.016 -10.909 1.000 94.770 ? 101 ARG A NH1 1 
ATOM 813  N NH2 ? ARG A 1 101 ? -20.430  -9.660 -12.986 1.000 94.770 ? 101 ARG A NH2 1 
ATOM 814  C CZ  ? ARG A 1 101 ? -20.175  -9.129 -11.799 1.000 94.770 ? 101 ARG A CZ  1 
ATOM 815  N N   ? VAL A 1 102 ? -15.816  -8.640  -5.065 1.000 97.490 ? 102 VAL A N   1 
ATOM 816  C CA  ? VAL A 1 102 ? -15.367  -8.011  -3.828 1.000 97.490 ? 102 VAL A CA  1 
ATOM 817  C C   ? VAL A 1 102 ? -14.978  -9.084  -2.814 1.000 97.490 ? 102 VAL A C   1 
ATOM 818  C CB  ? VAL A 1 102 ? -16.453  -7.086  -3.235 1.000 97.490 ? 102 VAL A CB  1 
ATOM 819  O O   ? VAL A 1 102 ? -15.836  -9.817  -2.316 1.000 97.490 ? 102 VAL A O   1 
ATOM 820  C CG1 ? VAL A 1 102 ? -15.945  -6.402  -1.966 1.000 97.490 ? 102 VAL A CG1 1 
ATOM 821  C CG2 ? VAL A 1 102 ? -16.890  -6.048  -4.266 1.000 97.490 ? 102 VAL A CG2 1 
ATOM 822  N N   ? ALA A 1 103 ? -13.677  -9.126  -2.585 1.000 97.730 ? 103 ALA A N   1 
ATOM 823  C CA  ? ALA A 1 103 ? -13.185 -10.104  -1.618 1.000 97.730 ? 103 ALA A CA  1 
ATOM 824  C C   ? ALA A 1 103 ? -11.928  -9.597  -0.917 1.000 97.730 ? 103 ALA A C   1 
ATOM 825  C CB  ? ALA A 1 103 ? -12.906 -11.439  -2.305 1.000 97.730 ? 103 ALA A CB  1 
ATOM 826  O O   ? ALA A 1 103 ? -11.090  -8.935  -1.534 1.000 97.730 ? 103 ALA A O   1 
ATOM 827  N N   ? PRO A 1 104 ? -11.923  -9.977   0.459 1.000 98.200 ? 104 PRO A N   1 
ATOM 828  C CA  ? PRO A 1 104 ? -10.710  -9.579   1.177 1.000 98.200 ? 104 PRO A CA  1 
ATOM 829  C C   ? PRO A 1 104 ?  -9.493 -10.416   0.789 1.000 98.200 ? 104 PRO A C   1 
ATOM 830  C CB  ? PRO A 1 104 ? -11.080  -9.802   2.645 1.000 98.200 ? 104 PRO A CB  1 
ATOM 831  O O   ? PRO A 1 104 ?  -9.642 -11.543   0.310 1.000 98.200 ? 104 PRO A O   1 
ATOM 832  C CG  ? PRO A 1 104 ? -12.111 -10.884   2.619 1.000 98.200 ? 104 PRO A CG  1 
ATOM 833  C CD  ? PRO A 1 104 ? -12.893 -10.767   1.342 1.000 98.200 ? 104 PRO A CD  1 
ATOM 834  N N   ? ILE A 1 105 ?  -8.275  -9.835   1.054 1.000 98.440 ? 105 ILE A N   1 
ATOM 835  C CA  ? ILE A 1 105 ?  -7.020 -10.548   0.842 1.000 98.440 ? 105 ILE A CA  1 
ATOM 836  C C   ? ILE A 1 105 ?  -6.325 -10.779   2.181 1.000 98.440 ? 105 ILE A C   1 
ATOM 837  C CB  ? ILE A 1 105 ?  -6.088  -9.779  -0.121 1.000 98.440 ? 105 ILE A CB  1 
ATOM 838  O O   ? ILE A 1 105 ?  -6.348  -9.912   3.057 1.000 98.440 ? 105 ILE A O   1 
ATOM 839  C CG1 ? ILE A 1 105 ?  -4.891 -10.651  -0.516 1.000 98.440 ? 105 ILE A CG1 1 
ATOM 840  C CG2 ? ILE A 1 105 ?  -5.622  -8.465   0.514 1.000 98.440 ? 105 ILE A CG2 1 
ATOM 841  C CD1 ? ILE A 1 105 ?  -4.111 -10.126  -1.714 1.000 98.440 ? 105 ILE A CD1 1 
ATOM 842  N N   ? PRO A 1 106 ?  -5.752 -11.998   2.332 1.000 98.030 ? 106 PRO A N   1 
ATOM 843  C CA  ? PRO A 1 106 ?  -5.034 -12.251   3.583 1.000 98.030 ? 106 PRO A CA  1 
ATOM 844  C C   ? PRO A 1 106 ?  -3.797 -11.369   3.742 1.000 98.030 ? 106 PRO A C   1 
ATOM 845  C CB  ? PRO A 1 106 ?  -4.643 -13.726   3.474 1.000 98.030 ? 106 PRO A CB  1 
ATOM 846  O O   ? PRO A 1 106 ?  -3.124 -11.060   2.756 1.000 98.030 ? 106 PRO A O   1 
ATOM 847  C CG  ? PRO A 1 106 ?  -4.603 -14.003   2.006 1.000 98.030 ? 106 PRO A CG  1 
ATOM 848  C CD  ? PRO A 1 106 ?  -5.604 -13.114   1.325 1.000 98.030 ? 106 PRO A CD  1 
ATOM 849  N N   ? LEU A 1 107 ?  -3.570 -10.957   5.070 1.000 98.250 ? 107 LEU A N   1 
ATOM 850  C CA  ? LEU A 1 107 ?  -2.355 -10.223   5.406 1.000 98.250 ? 107 LEU A CA  1 
ATOM 851  C C   ? LEU A 1 107 ?  -1.170 -11.171   5.555 1.000 98.250 ? 107 LEU A C   1 
ATOM 852  C CB  ? LEU A 1 107 ?  -2.551  -9.426   6.699 1.000 98.250 ? 107 LEU A CB  1 
ATOM 853  O O   ? LEU A 1 107 ?  -1.313 -12.270   6.095 1.000 98.250 ? 107 LEU A O   1 
ATOM 854  C CG  ? LEU A 1 107 ?  -3.693  -8.409   6.702 1.000 98.250 ? 107 LEU A CG  1 
ATOM 855  C CD1 ? LEU A 1 107 ?  -3.772  -7.705   8.053 1.000 98.250 ? 107 LEU A CD1 1 
ATOM 856  C CD2 ? LEU A 1 107 ?  -3.512  -7.397   5.576 1.000 98.250 ? 107 LEU A CD2 1 
ATOM 857  N N   ? ALA A 1 108 ?  -0.038 -10.811   5.025 1.000 96.510 ? 108 ALA A N   1 
ATOM 858  C CA  ? ALA A 1 108 ?   1.169 -11.624   5.147 1.000 96.510 ? 108 ALA A CA  1 
ATOM 859  C C   ? ALA A 1 108 ?   1.579 -11.782   6.608 1.000 96.510 ? 108 ALA A C   1 
ATOM 860  C CB  ? ALA A 1 108 ?   2.310 -11.008   4.341 1.000 96.510 ? 108 ALA A CB  1 
ATOM 861  O O   ? ALA A 1 108 ?   1.610 -10.805   7.360 1.000 96.510 ? 108 ALA A O   1 
ATOM 862  N N   ? SER A 1 109 ?   1.915 -12.999   7.015 1.000 92.500 ? 109 SER A N   1 
ATOM 863  C CA  ? SER A 1 109 ?   2.314 -13.277   8.391 1.000 92.500 ? 109 SER A CA  1 
ATOM 864  C C   ? SER A 1 109 ?   3.821 -13.485   8.498 1.000 92.500 ? 109 SER A C   1 
ATOM 865  C CB  ? SER A 1 109 ?   1.582 -14.510   8.922 1.000 92.500 ? 109 SER A CB  1 
ATOM 866  O O   ? SER A 1 109 ?   4.341 -13.745   9.585 1.000 92.500 ? 109 SER A O   1 
ATOM 867  O OG  ? SER A 1 109 ?   1.834 -15.638   8.102 1.000 92.500 ? 109 SER A OG  1 
ATOM 868  N N   ? TYR A 1 110 ?   4.495 -13.401   7.336 1.000 94.150 ? 110 TYR A N   1 
ATOM 869  C CA  ? TYR A 1 110 ?   5.947 -13.534   7.292 1.000 94.150 ? 110 TYR A CA  1 
ATOM 870  C C   ? TYR A 1 110 ?   6.556 -12.542   6.309 1.000 94.150 ? 110 TYR A C   1 
ATOM 871  C CB  ? TYR A 1 110 ?   6.344 -14.962   6.906 1.000 94.150 ? 110 TYR A CB  1 
ATOM 872  O O   ? TYR A 1 110 ?   5.855 -11.997   5.452 1.000 94.150 ? 110 TYR A O   1 
ATOM 873  C CG  ? TYR A 1 110 ?   5.805 -15.401   5.566 1.000 94.150 ? 110 TYR A CG  1 
ATOM 874  C CD1 ? TYR A 1 110 ?   4.559 -16.016   5.462 1.000 94.150 ? 110 TYR A CD1 1 
ATOM 875  C CD2 ? TYR A 1 110 ?   6.540 -15.202   4.402 1.000 94.150 ? 110 TYR A CD2 1 
ATOM 876  C CE1 ? TYR A 1 110 ?   4.059 -16.424   4.229 1.000 94.150 ? 110 TYR A CE1 1 
ATOM 877  C CE2 ? TYR A 1 110 ?   6.050 -15.606   3.164 1.000 94.150 ? 110 TYR A CE2 1 
ATOM 878  O OH  ? TYR A 1 110 ?   4.320 -16.616   1.865 1.000 94.150 ? 110 TYR A OH  1 
ATOM 879  C CZ  ? TYR A 1 110 ?   4.810 -16.214   3.088 1.000 94.150 ? 110 TYR A CZ  1 
ATOM 880  N N   ? LEU A 1 111 ?   7.914 -12.435   6.510 1.000 92.840 ? 111 LEU A N   1 
ATOM 881  C CA  ? LEU A 1 111 ?   8.676 -11.589   5.597 1.000 92.840 ? 111 LEU A CA  1 
ATOM 882  C C   ? LEU A 1 111 ?   8.804 -12.246   4.227 1.000 92.840 ? 111 LEU A C   1 
ATOM 883  C CB  ? LEU A 1 111 ?  10.066 -11.300   6.170 1.000 92.840 ? 111 LEU A CB  1 
ATOM 884  O O   ? LEU A 1 111 ?   9.075 -13.445   4.131 1.000 92.840 ? 111 LEU A O   1 
ATOM 885  C CG  ? LEU A 1 111 ?  10.112 -10.460   7.447 1.000 92.840 ? 111 LEU A CG  1 
ATOM 886  C CD1 ? LEU A 1 111 ?  11.539 -10.383   7.980 1.000 92.840 ? 111 LEU A CD1 1 
ATOM 887  C CD2 ? LEU A 1 111 ?   9.555  -9.064   7.190 1.000 92.840 ? 111 LEU A CD2 1 
ATOM 888  N N   ? VAL A 1 112 ?   8.516 -11.459   3.209 1.000 95.360 ? 112 VAL A N   1 
ATOM 889  C CA  ? VAL A 1 112 ?   8.626 -11.963   1.844 1.000 95.360 ? 112 VAL A CA  1 
ATOM 890  C C   ? VAL A 1 112 ?  10.095 -12.031   1.434 1.000 95.360 ? 112 VAL A C   1 
ATOM 891  C CB  ? VAL A 1 112 ?   7.835 -11.085   0.849 1.000 95.360 ? 112 VAL A CB  1 
ATOM 892  O O   ? VAL A 1 112 ?  10.888 -11.159   1.798 1.000 95.360 ? 112 VAL A O   1 
ATOM 893  C CG1 ? VAL A 1 112 ?   8.452  -9.691   0.750 1.000 95.360 ? 112 VAL A CG1 1 
ATOM 894  C CG2 ? VAL A 1 112 ?   7.785 -11.749  -0.526 1.000 95.360 ? 112 VAL A CG2 1 
ATOM 895  N N   ? ALA A 1 113 ?  10.541 -13.142   0.835 1.000 95.180 ? 113 ALA A N   1 
ATOM 896  C CA  ? ALA A 1 113 ?  11.924 -13.320   0.399 1.000 95.180 ? 113 ALA A CA  1 
ATOM 897  C C   ? ALA A 1 113 ?  12.306 -12.278  -0.649 1.000 95.180 ? 113 ALA A C   1 
ATOM 898  C CB  ? ALA A 1 113 ?  12.131 -14.728  -0.154 1.000 95.180 ? 113 ALA A CB  1 
ATOM 899  O O   ? ALA A 1 113 ?  11.453 -11.805  -1.402 1.000 95.180 ? 113 ALA A O   1 
ATOM 900  N N   ? ASP A 1 114 ?  13.599 -11.996  -0.683 1.000 94.670 ? 114 ASP A N   1 
ATOM 901  C CA  ? ASP A 1 114 ?  14.120 -11.160  -1.760 1.000 94.670 ? 114 ASP A CA  1 
ATOM 902  C C   ? ASP A 1 114 ?  13.891 -11.813  -3.121 1.000 94.670 ? 114 ASP A C   1 
ATOM 903  C CB  ? ASP A 1 114 ?  15.610 -10.885  -1.553 1.000 94.670 ? 114 ASP A CB  1 
ATOM 904  O O   ? ASP A 1 114 ?  13.819 -13.039  -3.223 1.000 94.670 ? 114 ASP A O   1 
ATOM 905  C CG  ? ASP A 1 114 ?  15.900 -10.117  -0.275 1.000 94.670 ? 114 ASP A CG  1 
ATOM 906  O OD1 ? ASP A 1 114 ?  14.962  -9.535   0.312 1.000 94.670 ? 114 ASP A OD1 1 
ATOM 907  O OD2 ? ASP A 1 114 ?  17.076 -10.091   0.147 1.000 94.670 ? 114 ASP A OD2 1 
ATOM 908  N N   ? ASN A 1 115 ?  13.727 -11.010  -4.162 1.000 95.390 ? 115 ASN A N   1 
ATOM 909  C CA  ? ASN A 1 115 ?  13.597 -11.446  -5.548 1.000 95.390 ? 115 ASN A CA  1 
ATOM 910  C C   ? ASN A 1 115 ?  12.314 -12.242  -5.767 1.000 95.390 ? 115 ASN A C   1 
ATOM 911  C CB  ? ASN A 1 115 ?  14.814 -12.275  -5.966 1.000 95.390 ? 115 ASN A CB  1 
ATOM 912  O O   ? ASN A 1 115 ?  12.270 -13.137  -6.613 1.000 95.390 ? 115 ASN A O   1 
ATOM 913  C CG  ? ASN A 1 115 ?  16.094 -11.463  -5.988 1.000 95.390 ? 115 ASN A CG  1 
ATOM 914  N ND2 ? ASN A 1 115 ?  17.108 -11.935  -5.273 1.000 95.390 ? 115 ASN A ND2 1 
ATOM 915  O OD1 ? ASN A 1 115 ?  16.171 -10.420  -6.642 1.000 95.390 ? 115 ASN A OD1 1 
ATOM 916  N N   ? THR A 1 116 ?  11.387 -11.981  -4.926 1.000 96.890 ? 116 THR A N   1 
ATOM 917  C CA  ? THR A 1 116 ?  10.054 -12.558  -5.060 1.000 96.890 ? 116 THR A CA  1 
ATOM 918  C C   ? THR A 1 116 ?   9.205 -11.739  -6.028 1.000 96.890 ? 116 THR A C   1 
ATOM 919  C CB  ? THR A 1 116 ?   9.343 -12.645  -3.697 1.000 96.890 ? 116 THR A CB  1 
ATOM 920  O O   ? THR A 1 116 ?   9.163 -10.510  -5.938 1.000 96.890 ? 116 THR A O   1 
ATOM 921  C CG2 ? THR A 1 116 ?   7.953 -13.258  -3.839 1.000 96.890 ? 116 THR A CG2 1 
ATOM 922  O OG1 ? THR A 1 116 ?  10.122 -13.456  -2.809 1.000 96.890 ? 116 THR A OG1 1 
ATOM 923  N N   ? GLU A 1 117 ?   8.566 -12.423  -6.940 1.000 96.400 ? 117 GLU A N   1 
ATOM 924  C CA  ? GLU A 1 117 ?   7.643 -11.776  -7.868 1.000 96.400 ? 117 GLU A CA  1 
ATOM 925  C C   ? GLU A 1 117 ?   6.343 -11.385  -7.171 1.000 96.400 ? 117 GLU A C   1 
ATOM 926  C CB  ? GLU A 1 117 ?   7.348 -12.691  -9.059 1.000 96.400 ? 117 GLU A CB  1 
ATOM 927  O O   ? GLU A 1 117 ?   5.716 -12.213  -6.506 1.000 96.400 ? 117 GLU A O   1 
ATOM 928  C CG  ? GLU A 1 117 ?   6.619 -11.998 -10.201 1.000 96.400 ? 117 GLU A CG  1 
ATOM 929  C CD  ? GLU A 1 117 ?   6.394 -12.899 -11.404 1.000 96.400 ? 117 GLU A CD  1 
ATOM 930  O OE1 ? GLU A 1 117 ?   6.191 -12.378 -12.524 1.000 96.400 ? 117 GLU A OE1 1 
ATOM 931  O OE2 ? GLU A 1 117 ?   6.421 -14.138 -11.225 1.000 96.400 ? 117 GLU A OE2 1 
ATOM 932  N N   ? CYS A 1 118 ?   5.972 -10.183  -7.395 1.000 96.900 ? 118 CYS A N   1 
ATOM 933  C CA  ? CYS A 1 118 ?   4.786  -9.632  -6.749 1.000 96.900 ? 118 CYS A CA  1 
ATOM 934  C C   ? CYS A 1 118 ?   3.910  -8.894  -7.754 1.000 96.900 ? 118 CYS A C   1 
ATOM 935  C CB  ? CYS A 1 118 ?   5.183  -8.689  -5.614 1.000 96.900 ? 118 CYS A CB  1 
ATOM 936  O O   ? CYS A 1 118 ?   4.401  -8.417  -8.779 1.000 96.900 ? 118 CYS A O   1 
ATOM 937  S SG  ? CYS A 1 118 ?   6.227  -9.459  -4.358 1.000 96.900 ? 118 CYS A SG  1 
ATOM 938  N N   ? LEU A 1 119 ?   2.655  -8.850  -7.404 1.000 96.580 ? 119 LEU A N   1 
ATOM 939  C CA  ? LEU A 1 119 ?   1.688  -8.144  -8.238 1.000 96.580 ? 119 LEU A CA  1 
ATOM 940  C C   ? LEU A 1 119 ?   1.289  -6.817  -7.603 1.000 96.580 ? 119 LEU A C   1 
ATOM 941  C CB  ? LEU A 1 119 ?   0.445  -9.009  -8.465 1.000 96.580 ? 119 LEU A CB  1 
ATOM 942  O O   ? LEU A 1 119 ?   0.863  -6.780  -6.446 1.000 96.580 ? 119 LEU A O   1 
ATOM 943  C CG  ? LEU A 1 119 ?  -0.655  -8.399  -9.336 1.000 96.580 ? 119 LEU A CG  1 
ATOM 944  C CD1 ? LEU A 1 119 ?  -0.265  -8.470 -10.809 1.000 96.580 ? 119 LEU A CD1 1 
ATOM 945  C CD2 ? LEU A 1 119 ?  -1.983  -9.107  -9.094 1.000 96.580 ? 119 LEU A CD2 1 
ATOM 946  N N   ? ALA A 1 120 ?   1.475  -5.735  -8.365 1.000 96.180 ? 120 ALA A N   1 
ATOM 947  C CA  ? ALA A 1 120 ?   0.954  -4.421  -7.998 1.000 96.180 ? 120 ALA A CA  1 
ATOM 948  C C   ? ALA A 1 120 ?  -0.211  -4.022  -8.900 1.000 96.180 ? 120 ALA A C   1 
ATOM 949  C CB  ? ALA A 1 120 ?   2.060  -3.371  -8.068 1.000 96.180 ? 120 ALA A CB  1 
ATOM 950  O O   ? ALA A 1 120 ?  -0.188  -4.278 -10.106 1.000 96.180 ? 120 ALA A O   1 
ATOM 951  N N   ? SER A 1 121 ?  -1.238  -3.443  -8.333 1.000 95.750 ? 121 SER A N   1 
ATOM 952  C CA  ? SER A 1 121 ?  -2.409  -3.036  -9.103 1.000 95.750 ? 121 SER A CA  1 
ATOM 953  C C   ? SER A 1 121 ?  -2.926  -1.676  -8.647 1.000 95.750 ? 121 SER A C   1 
ATOM 954  C CB  ? SER A 1 121 ?  -3.520  -4.080  -8.982 1.000 95.750 ? 121 SER A CB  1 
ATOM 955  O O   ? SER A 1 121 ?  -2.730  -1.286  -7.493 1.000 95.750 ? 121 SER A O   1 
ATOM 956  O OG  ? SER A 1 121 ?  -3.907  -4.248  -7.629 1.000 95.750 ? 121 SER A OG  1 
ATOM 957  N N   ? GLY A 1 122 ?  -3.540  -0.914  -9.634 1.000 94.730 ? 122 GLY A N   1 
ATOM 958  C CA  ? GLY A 1 122 ?  -4.080   0.384  -9.262 1.000 94.730 ? 122 GLY A CA  1 
ATOM 959  C C   ? GLY A 1 122 ?  -4.513   1.215 -10.455 1.000 94.730 ? 122 GLY A C   1 
ATOM 960  O O   ? GLY A 1 122 ?  -4.413   0.767 -11.599 1.000 94.730 ? 122 GLY A O   1 
ATOM 961  N N   ? TRP A 1 123 ?  -5.109   2.437 -10.177 1.000 92.810 ? 123 TRP A N   1 
ATOM 962  C CA  ? TRP A 1 123 ?  -5.606   3.370 -11.184 1.000 92.810 ? 123 TRP A CA  1 
ATOM 963  C C   ? TRP A 1 123 ?  -4.739   4.623 -11.239 1.000 92.810 ? 123 TRP A C   1 
ATOM 964  C CB  ? TRP A 1 123 ?  -7.060   3.752 -10.893 1.000 92.810 ? 123 TRP A CB  1 
ATOM 965  O O   ? TRP A 1 123 ?  -5.206   5.691 -11.642 1.000 92.810 ? 123 TRP A O   1 
ATOM 966  C CG  ? TRP A 1 123 ?  -8.037   2.635 -11.105 1.000 92.810 ? 123 TRP A CG  1 
ATOM 967  C CD1 ? TRP A 1 123 ?  -8.630   2.272 -12.282 1.000 92.810 ? 123 TRP A CD1 1 
ATOM 968  C CD2 ? TRP A 1 123 ?  -8.539   1.739 -10.109 1.000 92.810 ? 123 TRP A CD2 1 
ATOM 969  C CE2 ? TRP A 1 123 ?  -9.433   0.856 -10.754 1.000 92.810 ? 123 TRP A CE2 1 
ATOM 970  C CE3 ? TRP A 1 123 ?  -8.318   1.595  -8.733 1.000 92.810 ? 123 TRP A CE3 1 
ATOM 971  N NE1 ? TRP A 1 123 ?  -9.471   1.202 -12.078 1.000 92.810 ? 123 TRP A NE1 1 
ATOM 972  C CH2 ? TRP A 1 123 ?  -9.873  -0.276  -8.723 1.000 92.810 ? 123 TRP A CH2 1 
ATOM 973  C CZ2 ? TRP A 1 123 ? -10.107  -0.158 -10.068 1.000 92.810 ? 123 TRP A CZ2 1 
ATOM 974  C CZ3 ? TRP A 1 123 ?  -8.990   0.586  -8.052 1.000 92.810 ? 123 TRP A CZ3 1 
ATOM 975  N N   ? GLY A 1 124 ?  -3.527   4.533 -10.645 1.000 85.800 ? 124 GLY A N   1 
ATOM 976  C CA  ? GLY A 1 124 ?  -2.599   5.652 -10.698 1.000 85.800 ? 124 GLY A CA  1 
ATOM 977  C C   ? GLY A 1 124 ?  -2.092   5.940 -12.098 1.000 85.800 ? 124 GLY A C   1 
ATOM 978  O O   ? GLY A 1 124 ?  -2.530   5.313 -13.065 1.000 85.800 ? 124 GLY A O   1 
ATOM 979  N N   ? SER A 1 125 ?  -1.173   7.017 -12.309 1.000 84.380 ? 125 SER A N   1 
ATOM 980  C CA  ? SER A 1 125 ?  -0.662   7.456 -13.603 1.000 84.380 ? 125 SER A CA  1 
ATOM 981  C C   ? SER A 1 125 ?   0.104   6.339 -14.303 1.000 84.380 ? 125 SER A C   1 
ATOM 982  C CB  ? SER A 1 125 ?   0.243   8.678 -13.435 1.000 84.380 ? 125 SER A CB  1 
ATOM 983  O O   ? SER A 1 125 ?   0.844   5.590 -13.662 1.000 84.380 ? 125 SER A O   1 
ATOM 984  O OG  ? SER A 1 125 ?   0.832   9.041 -14.672 1.000 84.380 ? 125 SER A OG  1 
ATOM 985  N N   ? THR A 1 126 ?  -0.037   6.189 -15.643 1.000 84.020 ? 126 THR A N   1 
ATOM 986  C CA  ? THR A 1 126 ?   0.639   5.177 -16.447 1.000 84.020 ? 126 THR A CA  1 
ATOM 987  C C   ? THR A 1 126 ?   1.826   5.782 -17.192 1.000 84.020 ? 126 THR A C   1 
ATOM 988  C CB  ? THR A 1 126 ?  -0.326   4.527 -17.454 1.000 84.020 ? 126 THR A CB  1 
ATOM 989  O O   ? THR A 1 126 ?   2.544   5.076 -17.903 1.000 84.020 ? 126 THR A O   1 
ATOM 990  C CG2 ? THR A 1 126 ?  -1.421   3.742 -16.739 1.000 84.020 ? 126 THR A CG2 1 
ATOM 991  O OG1 ? THR A 1 126 ?  -0.932   5.549 -18.255 1.000 84.020 ? 126 THR A OG1 1 
ATOM 992  N N   ? THR A 1 127 ?   1.972   7.146 -17.097 1.000 80.880 ? 127 THR A N   1 
ATOM 993  C CA  ? THR A 1 127 ?   3.104   7.859 -17.679 1.000 80.880 ? 127 THR A CA  1 
ATOM 994  C C   ? THR A 1 127 ?   3.830   8.680 -16.617 1.000 80.880 ? 127 THR A C   1 
ATOM 995  C CB  ? THR A 1 127 ?   2.651   8.784 -18.825 1.000 80.880 ? 127 THR A CB  1 
ATOM 996  O O   ? THR A 1 127 ?   3.255   9.006 -15.576 1.000 80.880 ? 127 THR A O   1 
ATOM 997  C CG2 ? THR A 1 127 ?   2.015   7.985 -19.958 1.000 80.880 ? 127 THR A CG2 1 
ATOM 998  O OG1 ? THR A 1 127 ?   1.694   9.724 -18.323 1.000 80.880 ? 127 THR A OG1 1 
ATOM 999  N N   ? SER A 1 128 ?   5.117   8.952 -16.803 1.000 82.430 ? 128 SER A N   1 
ATOM 1000 C CA  ? SER A 1 128 ?   5.970   9.790 -15.966 1.000 82.430 ? 128 SER A CA  1 
ATOM 1001 C C   ? SER A 1 128 ?   6.988  10.554 -16.805 1.000 82.430 ? 128 SER A C   1 
ATOM 1002 C CB  ? SER A 1 128 ?   6.694   8.942 -14.919 1.000 82.430 ? 128 SER A CB  1 
ATOM 1003 O O   ? SER A 1 128 ?   7.654   9.973 -17.665 1.000 82.430 ? 128 SER A O   1 
ATOM 1004 O OG  ? SER A 1 128 ?   7.581   9.738 -14.153 1.000 82.430 ? 128 SER A OG  1 
ATOM 1005 N N   ? PRO A 1 129 ?   7.100  11.836 -16.699 1.000 79.200 ? 129 PRO A N   1 
ATOM 1006 C CA  ? PRO A 1 129 ?   6.535  12.691 -15.651 1.000 79.200 ? 129 PRO A CA  1 
ATOM 1007 C C   ? PRO A 1 129 ?   5.120  13.164 -15.976 1.000 79.200 ? 129 PRO A C   1 
ATOM 1008 C CB  ? PRO A 1 129 ?   7.507  13.872 -15.597 1.000 79.200 ? 129 PRO A CB  1 
ATOM 1009 O O   ? PRO A 1 129 ?   4.427  13.695 -15.104 1.000 79.200 ? 129 PRO A O   1 
ATOM 1010 C CG  ? PRO A 1 129 ?   8.038  13.994 -16.989 1.000 79.200 ? 129 PRO A CG  1 
ATOM 1011 C CD  ? PRO A 1 129 ?   8.092  12.623 -17.601 1.000 79.200 ? 129 PRO A CD  1 
ATOM 1012 N N   ? GLN A 1 130 ?   4.687  12.993 -17.302 1.000 80.700 ? 130 GLN A N   1 
ATOM 1013 C CA  ? GLN A 1 130 ?   3.328  13.300 -17.736 1.000 80.700 ? 130 GLN A CA  1 
ATOM 1014 C C   ? GLN A 1 130 ?   2.333  12.278 -17.192 1.000 80.700 ? 130 GLN A C   1 
ATOM 1015 C CB  ? GLN A 1 130 ?   3.248  13.348 -19.263 1.000 80.700 ? 130 GLN A CB  1 
ATOM 1016 O O   ? GLN A 1 130 ?   2.572  11.071 -17.264 1.000 80.700 ? 130 GLN A O   1 
ATOM 1017 C CG  ? GLN A 1 130 ?   3.976  14.535 -19.879 1.000 80.700 ? 130 GLN A CG  1 
ATOM 1018 C CD  ? GLN A 1 130 ?   5.477  14.327 -19.958 1.000 80.700 ? 130 GLN A CD  1 
ATOM 1019 N NE2 ? GLN A 1 130 ?   6.218  15.416 -20.135 1.000 80.700 ? 130 GLN A NE2 1 
ATOM 1020 O OE1 ? GLN A 1 130 ?   5.966  13.198 -19.859 1.000 80.700 ? 130 GLN A OE1 1 
ATOM 1021 N N   ? GLU A 1 131 ?   1.221  12.815 -16.492 1.000 82.440 ? 131 GLU A N   1 
ATOM 1022 C CA  ? GLU A 1 131 ?   0.292  11.932 -15.792 1.000 82.440 ? 131 GLU A CA  1 
ATOM 1023 C C   ? GLU A 1 131 ?  -0.910  11.592 -16.668 1.000 82.440 ? 131 GLU A C   1 
ATOM 1024 C CB  ? GLU A 1 131 ?  -0.175  12.572 -14.483 1.000 82.440 ? 131 GLU A CB  1 
ATOM 1025 O O   ? GLU A 1 131 ?  -1.615  12.486 -17.139 1.000 82.440 ? 131 GLU A O   1 
ATOM 1026 C CG  ? GLU A 1 131 ?   0.953  12.862 -13.503 1.000 82.440 ? 131 GLU A CG  1 
ATOM 1027 C CD  ? GLU A 1 131 ?   0.487  13.586 -12.250 1.000 82.440 ? 131 GLU A CD  1 
ATOM 1028 O OE1 ? GLU A 1 131 ?   1.324  13.856 -11.358 1.000 82.440 ? 131 GLU A OE1 1 
ATOM 1029 O OE2 ? GLU A 1 131 ?  -0.724  13.886 -12.158 1.000 82.440 ? 131 GLU A OE2 1 
ATOM 1030 N N   ? THR A 1 132 ?  -0.992  10.330 -17.040 1.000 83.910 ? 132 THR A N   1 
ATOM 1031 C CA  ? THR A 1 132 ?  -2.175   9.751 -17.668 1.000 83.910 ? 132 THR A CA  1 
ATOM 1032 C C   ? THR A 1 132 ?  -2.829   8.727 -16.745 1.000 83.910 ? 132 THR A C   1 
ATOM 1033 C CB  ? THR A 1 132 ?  -1.825   9.086 -19.012 1.000 83.910 ? 132 THR A CB  1 
ATOM 1034 O O   ? THR A 1 132 ?  -2.182   7.773 -16.309 1.000 83.910 ? 132 THR A O   1 
ATOM 1035 C CG2 ? THR A 1 132 ?  -3.080   8.591 -19.723 1.000 83.910 ? 132 THR A CG2 1 
ATOM 1036 O OG1 ? THR A 1 132 ?  -1.158  10.038 -19.850 1.000 83.910 ? 132 THR A OG1 1 
ATOM 1037 N N   ? TYR A 1 133 ?  -4.156   9.044 -16.427 1.000 85.880 ? 133 TYR A N   1 
ATOM 1038 C CA  ? TYR A 1 133 ?  -4.889   8.168 -15.520 1.000 85.880 ? 133 TYR A CA  1 
ATOM 1039 C C   ? TYR A 1 133 ?  -5.816   7.237 -16.292 1.000 85.880 ? 133 TYR A C   1 
ATOM 1040 C CB  ? TYR A 1 133 ?  -5.696   8.991 -14.512 1.000 85.880 ? 133 TYR A CB  1 
ATOM 1041 O O   ? TYR A 1 133 ?  -6.717   7.694 -16.999 1.000 85.880 ? 133 TYR A O   1 
ATOM 1042 C CG  ? TYR A 1 133 ?  -4.845   9.854 -13.613 1.000 85.880 ? 133 TYR A CG  1 
ATOM 1043 C CD1 ? TYR A 1 133 ?  -4.247   9.326 -12.471 1.000 85.880 ? 133 TYR A CD1 1 
ATOM 1044 C CD2 ? TYR A 1 133 ?  -4.637  11.199 -13.903 1.000 85.880 ? 133 TYR A CD2 1 
ATOM 1045 C CE1 ? TYR A 1 133 ?  -3.463  10.118 -11.638 1.000 85.880 ? 133 TYR A CE1 1 
ATOM 1046 C CE2 ? TYR A 1 133 ?  -3.855  12.000 -13.077 1.000 85.880 ? 133 TYR A CE2 1 
ATOM 1047 O OH  ? TYR A 1 133 ?  -2.498  12.240 -11.128 1.000 85.880 ? 133 TYR A OH  1 
ATOM 1048 C CZ  ? TYR A 1 133 ?  -3.273  11.451 -11.949 1.000 85.880 ? 133 TYR A CZ  1 
ATOM 1049 N N   ? PRO A 1 134 ?  -5.557   5.953 -16.188 1.000 89.140 ? 134 PRO A N   1 
ATOM 1050 C CA  ? PRO A 1 134 ?  -6.414   4.994 -16.890 1.000 89.140 ? 134 PRO A CA  1 
ATOM 1051 C C   ? PRO A 1 134 ?  -7.783   4.835 -16.234 1.000 89.140 ? 134 PRO A C   1 
ATOM 1052 C CB  ? PRO A 1 134 ?  -5.617   3.689 -16.814 1.000 89.140 ? 134 PRO A CB  1 
ATOM 1053 O O   ? PRO A 1 134 ?  -7.913   5.005 -15.019 1.000 89.140 ? 134 PRO A O   1 
ATOM 1054 C CG  ? PRO A 1 134 ?  -4.861   3.778 -15.527 1.000 89.140 ? 134 PRO A CG  1 
ATOM 1055 C CD  ? PRO A 1 134 ?  -4.439   5.204 -15.319 1.000 89.140 ? 134 PRO A CD  1 
ATOM 1056 N N   ? ASP A 1 135 ?  -8.805   4.535 -17.094 1.000 90.580 ? 135 ASP A N   1 
ATOM 1057 C CA  ? ASP A 1 135 ? -10.122   4.222 -16.549 1.000 90.580 ? 135 ASP A CA  1 
ATOM 1058 C C   ? ASP A 1 135 ? -10.180   2.781 -16.047 1.000 90.580 ? 135 ASP A C   1 
ATOM 1059 C CB  ? ASP A 1 135 ? -11.208   4.457 -17.601 1.000 90.580 ? 135 ASP A CB  1 
ATOM 1060 O O   ? ASP A 1 135 ? -10.853   2.491 -15.056 1.000 90.580 ? 135 ASP A O   1 
ATOM 1061 C CG  ? ASP A 1 135 ? -11.423   5.927 -17.915 1.000 90.580 ? 135 ASP A CG  1 
ATOM 1062 O OD1 ? ASP A 1 135 ? -11.131   6.783 -17.052 1.000 90.580 ? 135 ASP A OD1 1 
ATOM 1063 O OD2 ? ASP A 1 135 ? -11.891   6.232 -19.033 1.000 90.580 ? 135 ASP A OD2 1 
ATOM 1064 N N   ? ASN A 1 136 ?  -9.459   1.890 -16.699 1.000 94.090 ? 136 ASN A N   1 
ATOM 1065 C CA  ? ASN A 1 136 ?  -9.401   0.482 -16.321 1.000 94.090 ? 136 ASN A CA  1 
ATOM 1066 C C   ? ASN A 1 136 ?  -8.265   0.211 -15.339 1.000 94.090 ? 136 ASN A C   1 
ATOM 1067 C CB  ? ASN A 1 136 ?  -9.252  -0.401 -17.562 1.000 94.090 ? 136 ASN A CB  1 
ATOM 1068 O O   ? ASN A 1 136 ?  -7.213   0.848 -15.409 1.000 94.090 ? 136 ASN A O   1 
ATOM 1069 C CG  ? ASN A 1 136 ? -10.403  -0.239 -18.536 1.000 94.090 ? 136 ASN A CG  1 
ATOM 1070 N ND2 ? ASN A 1 136 ? -10.081  -0.116 -19.818 1.000 94.090 ? 136 ASN A ND2 1 
ATOM 1071 O OD1 ? ASN A 1 136 ? -11.571  -0.223 -18.139 1.000 94.090 ? 136 ASN A OD1 1 
ATOM 1072 N N   ? LEU A 1 137 ?  -8.496  -0.766 -14.463 1.000 94.690 ? 137 LEU A N   1 
ATOM 1073 C CA  ? LEU A 1 137 ?  -7.498  -1.216 -13.499 1.000 94.690 ? 137 LEU A CA  1 
ATOM 1074 C C   ? LEU A 1 137 ?  -6.271  -1.779 -14.208 1.000 94.690 ? 137 LEU A C   1 
ATOM 1075 C CB  ? LEU A 1 137 ?  -8.093  -2.275 -12.567 1.000 94.690 ? 137 LEU A CB  1 
ATOM 1076 O O   ? LEU A 1 137 ?  -6.397  -2.613 -15.108 1.000 94.690 ? 137 LEU A O   1 
ATOM 1077 C CG  ? LEU A 1 137 ?  -7.237  -2.678 -11.365 1.000 94.690 ? 137 LEU A CG  1 
ATOM 1078 C CD1 ? LEU A 1 137 ?  -7.052  -1.492 -10.424 1.000 94.690 ? 137 LEU A CD1 1 
ATOM 1079 C CD2 ? LEU A 1 137 ?  -7.868  -3.856 -10.630 1.000 94.690 ? 137 LEU A CD2 1 
ATOM 1080 N N   ? LYS A 1 138 ?  -5.076  -1.260 -13.757 1.000 95.620 ? 138 LYS A N   1 
ATOM 1081 C CA  ? LYS A 1 138 ?  -3.815  -1.720 -14.331 1.000 95.620 ? 138 LYS A CA  1 
ATOM 1082 C C   ? LYS A 1 138 ?  -3.074  -2.640 -13.364 1.000 95.620 ? 138 LYS A C   1 
ATOM 1083 C CB  ? LYS A 1 138 ?  -2.929  -0.531 -14.705 1.000 95.620 ? 138 LYS A CB  1 
ATOM 1084 O O   ? LYS A 1 138 ?  -3.150  -2.461 -12.147 1.000 95.620 ? 138 LYS A O   1 
ATOM 1085 C CG  ? LYS A 1 138 ?  -3.550   0.404 -15.732 1.000 95.620 ? 138 LYS A CG  1 
ATOM 1086 C CD  ? LYS A 1 138 ?  -3.669  -0.264 -17.096 1.000 95.620 ? 138 LYS A CD  1 
ATOM 1087 C CE  ? LYS A 1 138 ?  -4.087   0.730 -18.172 1.000 95.620 ? 138 LYS A CE  1 
ATOM 1088 N NZ  ? LYS A 1 138 ?  -4.125   0.098 -19.524 1.000 95.620 ? 138 LYS A NZ  1 
ATOM 1089 N N   ? CYS A 1 139 ?  -2.264  -3.662 -13.965 1.000 95.240 ? 139 CYS A N   1 
ATOM 1090 C CA  ? CYS A 1 139 ?  -1.445  -4.585 -13.188 1.000 95.240 ? 139 CYS A CA  1 
ATOM 1091 C C   ? CYS A 1 139 ?  -0.027  -4.655 -13.742 1.000 95.240 ? 139 CYS A C   1 
ATOM 1092 C CB  ? CYS A 1 139 ?  -2.069  -5.980 -13.179 1.000 95.240 ? 139 CYS A CB  1 
ATOM 1093 O O   ? CYS A 1 139 ?   0.171  -4.611 -14.958 1.000 95.240 ? 139 CYS A O   1 
ATOM 1094 S SG  ? CYS A 1 139 ?  -3.671  -6.056 -12.348 1.000 95.240 ? 139 CYS A SG  1 
ATOM 1095 N N   ? VAL A 1 140 ?   0.865  -4.829 -12.745 1.000 94.090 ? 140 VAL A N   1 
ATOM 1096 C CA  ? VAL A 1 140 ?   2.259  -4.986 -13.147 1.000 94.090 ? 140 VAL A CA  1 
ATOM 1097 C C   ? VAL A 1 140 ?   2.965  -5.951 -12.198 1.000 94.090 ? 140 VAL A C   1 
ATOM 1098 C CB  ? VAL A 1 140 ?   2.999  -3.630 -13.176 1.000 94.090 ? 140 VAL A CB  1 
ATOM 1099 O O   ? VAL A 1 140 ?   2.713  -5.940 -10.990 1.000 94.090 ? 140 VAL A O   1 
ATOM 1100 C CG1 ? VAL A 1 140 ?   3.056  -3.016 -11.778 1.000 94.090 ? 140 VAL A CG1 1 
ATOM 1101 C CG2 ? VAL A 1 140 ?   4.406  -3.802 -13.745 1.000 94.090 ? 140 VAL A CG2 1 
ATOM 1102 N N   ? ASN A 1 141 ?   3.749  -6.808 -12.839 1.000 93.790 ? 141 ASN A N   1 
ATOM 1103 C CA  ? ASN A 1 141 ?   4.602  -7.679 -12.039 1.000 93.790 ? 141 ASN A CA  1 
ATOM 1104 C C   ? ASN A 1 141 ?   5.938  -7.014 -11.719 1.000 93.790 ? 141 ASN A C   1 
ATOM 1105 C CB  ? ASN A 1 141 ?   4.831  -9.012 -12.753 1.000 93.790 ? 141 ASN A CB  1 
ATOM 1106 O O   ? ASN A 1 141 ?   6.633  -6.542 -12.620 1.000 93.790 ? 141 ASN A O   1 
ATOM 1107 C CG  ? ASN A 1 141 ?   3.589  -9.882 -12.779 1.000 93.790 ? 141 ASN A CG  1 
ATOM 1108 N ND2 ? ASN A 1 141 ?   3.420 -10.644 -13.853 1.000 93.790 ? 141 ASN A ND2 1 
ATOM 1109 O OD1 ? ASN A 1 141 ?   2.787  -9.868 -11.841 1.000 93.790 ? 141 ASN A OD1 1 
ATOM 1110 N N   ? ILE A 1 142 ?   6.183  -6.964 -10.336 1.000 94.520 ? 142 ILE A N   1 
ATOM 1111 C CA  ? ILE A 1 142 ?   7.456  -6.408  -9.890 1.000 94.520 ? 142 ILE A CA  1 
ATOM 1112 C C   ? ILE A 1 142 ?   8.111  -7.357  -8.889 1.000 94.520 ? 142 ILE A C   1 
ATOM 1113 C CB  ? ILE A 1 142 ?   7.272  -5.009  -9.260 1.000 94.520 ? 142 ILE A CB  1 
ATOM 1114 O O   ? ILE A 1 142 ?   7.477  -8.303  -8.415 1.000 94.520 ? 142 ILE A O   1 
ATOM 1115 C CG1 ? ILE A 1 142 ?   6.295  -5.078  -8.081 1.000 94.520 ? 142 ILE A CG1 1 
ATOM 1116 C CG2 ? ILE A 1 142 ?   6.792  -4.003 -10.311 1.000 94.520 ? 142 ILE A CG2 1 
ATOM 1117 C CD1 ? ILE A 1 142 ?   6.103  -3.752  -7.357 1.000 94.520 ? 142 ILE A CD1 1 
ATOM 1118 N N   ? THR A 1 143 ?   9.444  -7.104  -8.662 1.000 95.290 ? 143 THR A N   1 
ATOM 1119 C CA  ? THR A 1 143 ?  10.185  -8.013  -7.794 1.000 95.290 ? 143 THR A CA  1 
ATOM 1120 C C   ? THR A 1 143 ?  10.701  -7.280  -6.559 1.000 95.290 ? 143 THR A C   1 
ATOM 1121 C CB  ? THR A 1 143 ?  11.366  -8.659  -8.541 1.000 95.290 ? 143 THR A CB  1 
ATOM 1122 O O   ? THR A 1 143 ?  11.079  -6.109  -6.638 1.000 95.290 ? 143 THR A O   1 
ATOM 1123 C CG2 ? THR A 1 143 ?  10.876  -9.579  -9.655 1.000 95.290 ? 143 THR A CG2 1 
ATOM 1124 O OG1 ? THR A 1 143 ?  12.184  -7.631  -9.112 1.000 95.290 ? 143 THR A OG1 1 
ATOM 1125 N N   ? THR A 1 144 ?  10.594  -7.999  -5.450 1.000 96.630 ? 144 THR A N   1 
ATOM 1126 C CA  ? THR A 1 144 ?  11.147  -7.443  -4.219 1.000 96.630 ? 144 THR A CA  1 
ATOM 1127 C C   ? THR A 1 144 ?  12.669  -7.376  -4.292 1.000 96.630 ? 144 THR A C   1 
ATOM 1128 C CB  ? THR A 1 144 ?  10.725  -8.273  -2.993 1.000 96.630 ? 144 THR A CB  1 
ATOM 1129 O O   ? THR A 1 144 ?  13.299  -8.186  -4.976 1.000 96.630 ? 144 THR A O   1 
ATOM 1130 C CG2 ? THR A 1 144 ?   9.208  -8.282  -2.830 1.000 96.630 ? 144 THR A CG2 1 
ATOM 1131 O OG1 ? THR A 1 144 ?  11.185  -9.620  -3.153 1.000 96.630 ? 144 THR A OG1 1 
ATOM 1132 N N   ? VAL A 1 145 ?  13.206  -6.332  -3.556 1.000 94.620 ? 145 VAL A N   1 
ATOM 1133 C CA  ? VAL A 1 145 ?  14.652  -6.165  -3.462 1.000 94.620 ? 145 VAL A CA  1 
ATOM 1134 C C   ? VAL A 1 145 ?  15.071  -6.102  -1.994 1.000 94.620 ? 145 VAL A C   1 
ATOM 1135 C CB  ? VAL A 1 145 ?  15.127  -4.897  -4.206 1.000 94.620 ? 145 VAL A CB  1 
ATOM 1136 O O   ? VAL A 1 145 ?  14.272  -5.735  -1.130 1.000 94.620 ? 145 VAL A O   1 
ATOM 1137 C CG1 ? VAL A 1 145 ?  14.822  -5.003  -5.700 1.000 94.620 ? 145 VAL A CG1 1 
ATOM 1138 C CG2 ? VAL A 1 145 ?  14.472  -3.653  -3.611 1.000 94.620 ? 145 VAL A CG2 1 
ATOM 1139 N N   ? SER A 1 146 ?  16.321  -6.471  -1.772 1.000 93.460 ? 146 SER A N   1 
ATOM 1140 C CA  ? SER A 1 146 ?  16.828  -6.469  -0.404 1.000 93.460 ? 146 SER A CA  1 
ATOM 1141 C C   ? SER A 1 146 ?  16.874  -5.056   0.167 1.000 93.460 ? 146 SER A C   1 
ATOM 1142 C CB  ? SER A 1 146 ?  18.222  -7.096  -0.348 1.000 93.460 ? 146 SER A CB  1 
ATOM 1143 O O   ? SER A 1 146 ?  17.007  -4.083  -0.579 1.000 93.460 ? 146 SER A O   1 
ATOM 1144 O OG  ? SER A 1 146 ?  19.175  -6.262  -0.985 1.000 93.460 ? 146 SER A OG  1 
ATOM 1145 N N   ? ASN A 1 147 ?  16.825  -4.962   1.466 1.000 91.480 ? 147 ASN A N   1 
ATOM 1146 C CA  ? ASN A 1 147 ?  16.936  -3.687   2.165 1.000 91.480 ? 147 ASN A CA  1 
ATOM 1147 C C   ? ASN A 1 147 ?  18.259  -2.992   1.858 1.000 91.480 ? 147 ASN A C   1 
ATOM 1148 C CB  ? ASN A 1 147 ?  16.779  -3.887   3.674 1.000 91.480 ? 147 ASN A CB  1 
ATOM 1149 O O   ? ASN A 1 147 ?  18.304  -1.769   1.710 1.000 91.480 ? 147 ASN A O   1 
ATOM 1150 C CG  ? ASN A 1 147 ?  16.578  -2.581   4.418 1.000 91.480 ? 147 ASN A CG  1 
ATOM 1151 N ND2 ? ASN A 1 147 ?  15.371  -2.370   4.929 1.000 91.480 ? 147 ASN A ND2 1 
ATOM 1152 O OD1 ? ASN A 1 147 ?  17.500  -1.769   4.533 1.000 91.480 ? 147 ASN A OD1 1 
ATOM 1153 N N   ? SER A 1 148 ?  19.332  -3.774   1.784 1.000 92.320 ? 148 SER A N   1 
ATOM 1154 C CA  ? SER A 1 148 ?  20.649  -3.226   1.478 1.000 92.320 ? 148 SER A CA  1 
ATOM 1155 C C   ? SER A 1 148 ?  20.666  -2.560   0.106 1.000 92.320 ? 148 SER A C   1 
ATOM 1156 C CB  ? SER A 1 148 ?  21.713  -4.324   1.533 1.000 92.320 ? 148 SER A CB  1 
ATOM 1157 O O   ? SER A 1 148 ?  21.229  -1.476  -0.057 1.000 92.320 ? 148 SER A O   1 
ATOM 1158 O OG  ? SER A 1 148 ?  21.456  -5.322   0.561 1.000 92.320 ? 148 SER A OG  1 
ATOM 1159 N N   ? VAL A 1 149 ?  20.095  -3.248  -0.860 1.000 93.020 ? 149 VAL A N   1 
ATOM 1160 C CA  ? VAL A 1 149 ?  20.001  -2.699  -2.209 1.000 93.020 ? 149 VAL A CA  1 
ATOM 1161 C C   ? VAL A 1 149 ?  19.146  -1.434  -2.194 1.000 93.020 ? 149 VAL A C   1 
ATOM 1162 C CB  ? VAL A 1 149 ?  19.413  -3.728  -3.201 1.000 93.020 ? 149 VAL A CB  1 
ATOM 1163 O O   ? VAL A 1 149 ?  19.493  -0.435  -2.828 1.000 93.020 ? 149 VAL A O   1 
ATOM 1164 C CG1 ? VAL A 1 149 ?  19.123  -3.073  -4.550 1.000 93.020 ? 149 VAL A CG1 1 
ATOM 1165 C CG2 ? VAL A 1 149 ?  20.366  -4.910  -3.370 1.000 93.020 ? 149 VAL A CG2 1 
ATOM 1166 N N   ? CYS A 1 150 ?  18.084  -1.457  -1.457 1.000 93.550 ? 150 CYS A N   1 
ATOM 1167 C CA  ? CYS A 1 150 ?  17.184  -0.315  -1.348 1.000 93.550 ? 150 CYS A CA  1 
ATOM 1168 C C   ? CYS A 1 150 ?  17.891   0.878  -0.714 1.000 93.550 ? 150 CYS A C   1 
ATOM 1169 C CB  ? CYS A 1 150 ?  15.948  -0.682  -0.527 1.000 93.550 ? 150 CYS A CB  1 
ATOM 1170 O O   ? CYS A 1 150 ?  17.762   2.006  -1.191 1.000 93.550 ? 150 CYS A O   1 
ATOM 1171 S SG  ? CYS A 1 150 ?  14.570   0.468  -0.731 1.000 93.550 ? 150 CYS A SG  1 
ATOM 1172 N N   ? GLN A 1 151 ?  18.616   0.651   0.258 1.000 93.420 ? 151 GLN A N   1 
ATOM 1173 C CA  ? GLN A 1 151 ?  19.368   1.685   0.961 1.000 93.420 ? 151 GLN A CA  1 
ATOM 1174 C C   ? GLN A 1 151 ?  20.411   2.324   0.049 1.000 93.420 ? 151 GLN A C   1 
ATOM 1175 C CB  ? GLN A 1 151 ?  20.043   1.105   2.205 1.000 93.420 ? 151 GLN A CB  1 
ATOM 1176 O O   ? GLN A 1 151 ?  20.678   3.523   0.147 1.000 93.420 ? 151 GLN A O   1 
ATOM 1177 C CG  ? GLN A 1 151 ?  20.739   2.147   3.070 1.000 93.420 ? 151 GLN A CG  1 
ATOM 1178 C CD  ? GLN A 1 151 ?  19.763   3.079   3.765 1.000 93.420 ? 151 GLN A CD  1 
ATOM 1179 N NE2 ? GLN A 1 151 ?  20.210   4.297   4.054 1.000 93.420 ? 151 GLN A NE2 1 
ATOM 1180 O OE1 ? GLN A 1 151 ?  18.618   2.707   4.040 1.000 93.420 ? 151 GLN A OE1 1 
ATOM 1181 N N   ? ALA A 1 152 ?  20.988   1.461  -0.798 1.000 93.780 ? 152 ALA A N   1 
ATOM 1182 C CA  ? ALA A 1 152 ?  21.972   1.970  -1.750 1.000 93.780 ? 152 ALA A CA  1 
ATOM 1183 C C   ? ALA A 1 152 ?  21.324   2.919  -2.753 1.000 93.780 ? 152 ALA A C   1 
ATOM 1184 C CB  ? ALA A 1 152 ?  22.653   0.814  -2.479 1.000 93.780 ? 152 ALA A CB  1 
ATOM 1185 O O   ? ALA A 1 152 ?  21.959   3.869  -3.218 1.000 93.780 ? 152 ALA A O   1 
ATOM 1186 N N   ? CYS A 1 153 ?  20.047   2.637  -3.029 1.000 92.060 ? 153 CYS A N   1 
ATOM 1187 C CA  ? CYS A 1 153 ?  19.326   3.450  -4.002 1.000 92.060 ? 153 CYS A CA  1 
ATOM 1188 C C   ? CYS A 1 153 ?  18.804   4.731  -3.361 1.000 92.060 ? 153 CYS A C   1 
ATOM 1189 C CB  ? CYS A 1 153 ?  18.165   2.661  -4.605 1.000 92.060 ? 153 CYS A CB  1 
ATOM 1190 O O   ? CYS A 1 153 ?  18.677   5.758  -4.030 1.000 92.060 ? 153 CYS A O   1 
ATOM 1191 S SG  ? CYS A 1 153 ?  18.685   1.237  -5.587 1.000 92.060 ? 153 CYS A SG  1 
ATOM 1192 N N   ? TYR A 1 154 ?  18.376   4.654  -2.121 1.000 92.460 ? 154 TYR A N   1 
ATOM 1193 C CA  ? TYR A 1 154 ?  17.838   5.754  -1.327 1.000 92.460 ? 154 TYR A CA  1 
ATOM 1194 C C   ? TYR A 1 154 ?  18.608   5.912  -0.022 1.000 92.460 ? 154 TYR A C   1 
ATOM 1195 C CB  ? TYR A 1 154 ?  16.352   5.528  -1.033 1.000 92.460 ? 154 TYR A CB  1 
ATOM 1196 O O   ? TYR A 1 154 ?  18.148   5.471   1.035 1.000 92.460 ? 154 TYR A O   1 
ATOM 1197 C CG  ? TYR A 1 154 ?  15.511   5.332  -2.271 1.000 92.460 ? 154 TYR A CG  1 
ATOM 1198 C CD1 ? TYR A 1 154 ?  15.106   6.420  -3.041 1.000 92.460 ? 154 TYR A CD1 1 
ATOM 1199 C CD2 ? TYR A 1 154 ?  15.120   4.059  -2.673 1.000 92.460 ? 154 TYR A CD2 1 
ATOM 1200 C CE1 ? TYR A 1 154 ?  14.329   6.244  -4.182 1.000 92.460 ? 154 TYR A CE1 1 
ATOM 1201 C CE2 ? TYR A 1 154 ?  14.343   3.872  -3.812 1.000 92.460 ? 154 TYR A CE2 1 
ATOM 1202 O OH  ? TYR A 1 154 ?  13.185   4.789  -5.687 1.000 92.460 ? 154 TYR A OH  1 
ATOM 1203 C CZ  ? TYR A 1 154 ?  13.954   4.969  -4.559 1.000 92.460 ? 154 TYR A CZ  1 
ATOM 1204 N N   ? PRO A 1 155 ?  19.769   6.636   0.030 1.000 90.040 ? 155 PRO A N   1 
ATOM 1205 C CA  ? PRO A 1 155 ?  20.606   6.679   1.232 1.000 90.040 ? 155 PRO A CA  1 
ATOM 1206 C C   ? PRO A 1 155 ?  19.968   7.478   2.366 1.000 90.040 ? 155 PRO A C   1 
ATOM 1207 C CB  ? PRO A 1 155 ?  21.890   7.354   0.744 1.000 90.040 ? 155 PRO A CB  1 
ATOM 1208 O O   ? PRO A 1 155 ?  19.390   8.542   2.128 1.000 90.040 ? 155 PRO A O   1 
ATOM 1209 C CG  ? PRO A 1 155 ?  21.484   8.105  -0.482 1.000 90.040 ? 155 PRO A CG  1 
ATOM 1210 C CD  ? PRO A 1 155 ?  20.273   7.441  -1.071 1.000 90.040 ? 155 PRO A CD  1 
ATOM 1211 N N   ? ASP A 1 156 ?  19.878   6.849   3.656 1.000 86.370 ? 156 ASP A N   1 
ATOM 1212 C CA  ? ASP A 1 156 ?  19.598   7.539   4.911 1.000 86.370 ? 156 ASP A CA  1 
ATOM 1213 C C   ? ASP A 1 156 ?  18.111   7.855   5.045 1.000 86.370 ? 156 ASP A C   1 
ATOM 1214 C CB  ? ASP A 1 156 ?  20.421   8.826   5.011 1.000 86.370 ? 156 ASP A CB  1 
ATOM 1215 O O   ? ASP A 1 156 ?  17.725   8.735   5.818 1.000 86.370 ? 156 ASP A O   1 
ATOM 1216 C CG  ? ASP A 1 156 ?  21.917   8.572   5.045 1.000 86.370 ? 156 ASP A CG  1 
ATOM 1217 O OD1 ? ASP A 1 156 ?  22.356   7.593   5.687 1.000 86.370 ? 156 ASP A OD1 1 
ATOM 1218 O OD2 ? ASP A 1 156 ?  22.666   9.360   4.427 1.000 86.370 ? 156 ASP A OD2 1 
ATOM 1219 N N   ? ILE A 1 157 ?  17.216   7.125   4.250 1.000 89.810 ? 157 ILE A N   1 
ATOM 1220 C CA  ? ILE A 1 157 ?  15.795   7.436   4.356 1.000 89.810 ? 157 ILE A CA  1 
ATOM 1221 C C   ? ILE A 1 157 ?  14.985   6.143   4.395 1.000 89.810 ? 157 ILE A C   1 
ATOM 1222 C CB  ? ILE A 1 157 ?  15.323   8.330   3.187 1.000 89.810 ? 157 ILE A CB  1 
ATOM 1223 O O   ? ILE A 1 157 ?  13.821   6.143   4.803 1.000 89.810 ? 157 ILE A O   1 
ATOM 1224 C CG1 ? ILE A 1 157 ?  15.639   7.662   1.844 1.000 89.810 ? 157 ILE A CG1 1 
ATOM 1225 C CG2 ? ILE A 1 157 ?  15.966   9.717   3.274 1.000 89.810 ? 157 ILE A CG2 1 
ATOM 1226 C CD1 ? ILE A 1 157 ?  15.003   8.352   0.645 1.000 89.810 ? 157 ILE A CD1 1 
ATOM 1227 N N   ? ILE A 1 158 ?  15.658   4.905   4.007 1.000 93.970 ? 158 ILE A N   1 
ATOM 1228 C CA  ? ILE A 1 158 ?  15.022   3.592   4.034 1.000 93.970 ? 158 ILE A CA  1 
ATOM 1229 C C   ? ILE A 1 158 ?  15.051   3.034   5.455 1.000 93.970 ? 158 ILE A C   1 
ATOM 1230 C CB  ? ILE A 1 158 ?  15.709   2.611   3.058 1.000 93.970 ? 158 ILE A CB  1 
ATOM 1231 O O   ? ILE A 1 158 ?  16.118   2.915   6.060 1.000 93.970 ? 158 ILE A O   1 
ATOM 1232 C CG1 ? ILE A 1 158 ?  15.664   3.161   1.628 1.000 93.970 ? 158 ILE A CG1 1 
ATOM 1233 C CG2 ? ILE A 1 158 ?  15.056   1.228   3.134 1.000 93.970 ? 158 ILE A CG2 1 
ATOM 1234 C CD1 ? ILE A 1 158 ?  14.259   3.465   1.125 1.000 93.970 ? 158 ILE A CD1 1 
ATOM 1235 N N   ? THR A 1 159 ?  13.817   2.669   6.014 1.000 94.710 ? 159 THR A N   1 
ATOM 1236 C CA  ? THR A 1 159 ?  13.683   2.110   7.355 1.000 94.710 ? 159 THR A CA  1 
ATOM 1237 C C   ? THR A 1 159 ?  13.249   0.649   7.291 1.000 94.710 ? 159 THR A C   1 
ATOM 1238 C CB  ? THR A 1 159 ?  12.672   2.912   8.196 1.000 94.710 ? 159 THR A CB  1 
ATOM 1239 O O   ? THR A 1 159 ?  12.960   0.129   6.211 1.000 94.710 ? 159 THR A O   1 
ATOM 1240 C CG2 ? THR A 1 159 ?  12.941   4.410   8.098 1.000 94.710 ? 159 THR A CG2 1 
ATOM 1241 O OG1 ? THR A 1 159 ?  11.346   2.644   7.723 1.000 94.710 ? 159 THR A OG1 1 
ATOM 1242 N N   ? ASP A 1 160 ?  13.184  -0.037   8.515 1.000 94.780 ? 160 ASP A N   1 
ATOM 1243 C CA  ? ASP A 1 160 ?  12.769  -1.432   8.624 1.000 94.780 ? 160 ASP A CA  1 
ATOM 1244 C C   ? ASP A 1 160 ?  11.272  -1.581   8.363 1.000 94.780 ? 160 ASP A C   1 
ATOM 1245 C CB  ? ASP A 1 160 ?  13.121  -1.991  10.004 1.000 94.780 ? 160 ASP A CB  1 
ATOM 1246 O O   ? ASP A 1 160 ?  10.766  -2.699   8.237 1.000 94.780 ? 160 ASP A O   1 
ATOM 1247 C CG  ? ASP A 1 160 ?  14.605  -2.262  10.174 1.000 94.780 ? 160 ASP A CG  1 
ATOM 1248 O OD1 ? ASP A 1 160 ?  15.327  -2.362   9.158 1.000 94.780 ? 160 ASP A OD1 1 
ATOM 1249 O OD2 ? ASP A 1 160 ?  15.057  -2.378  11.333 1.000 94.780 ? 160 ASP A OD2 1 
ATOM 1250 N N   ? ASN A 1 161 ?  10.560  -0.466   8.271 1.000 96.530 ? 161 ASN A N   1 
ATOM 1251 C CA  ? ASN A 1 161 ?   9.122  -0.480   8.029 1.000 96.530 ? 161 ASN A CA  1 
ATOM 1252 C C   ? ASN A 1 161 ?   8.802  -0.343   6.543 1.000 96.530 ? 161 ASN A C   1 
ATOM 1253 C CB  ? ASN A 1 161 ?   8.432   0.631   8.825 1.000 96.530 ? 161 ASN A CB  1 
ATOM 1254 O O   ? ASN A 1 161 ?   7.639  -0.192   6.166 1.000 96.530 ? 161 ASN A O   1 
ATOM 1255 C CG  ? ASN A 1 161 ?   8.463   0.383  10.320 1.000 96.530 ? 161 ASN A CG  1 
ATOM 1256 N ND2 ? ASN A 1 161 ?   8.714   1.435  11.091 1.000 96.530 ? 161 ASN A ND2 1 
ATOM 1257 O OD1 ? ASN A 1 161 ?   8.264  -0.745  10.779 1.000 96.530 ? 161 ASN A OD1 1 
ATOM 1258 N N   ? MET A 1 162 ?   9.870  -0.387   5.704 1.000 96.790 ? 162 MET A N   1 
ATOM 1259 C CA  ? MET A 1 162 ?   9.682  -0.190   4.270 1.000 96.790 ? 162 MET A CA  1 
ATOM 1260 C C   ? MET A 1 162 ?  10.128  -1.421   3.488 1.000 96.790 ? 162 MET A C   1 
ATOM 1261 C CB  ? MET A 1 162 ?  10.452   1.041   3.790 1.000 96.790 ? 162 MET A CB  1 
ATOM 1262 O O   ? MET A 1 162 ?  11.061  -2.115   3.894 1.000 96.790 ? 162 MET A O   1 
ATOM 1263 C CG  ? MET A 1 162 ?   9.951   2.348   4.385 1.000 96.790 ? 162 MET A CG  1 
ATOM 1264 S SD  ? MET A 1 162 ?  10.977   3.785   3.888 1.000 96.790 ? 162 MET A SD  1 
ATOM 1265 C CE  ? MET A 1 162 ?  10.114   5.115   4.770 1.000 96.790 ? 162 MET A CE  1 
ATOM 1266 N N   ? LEU A 1 163 ?   9.330  -1.696   2.435 1.000 96.270 ? 163 LEU A N   1 
ATOM 1267 C CA  ? LEU A 1 163 ?   9.566  -2.781   1.489 1.000 96.270 ? 163 LEU A CA  1 
ATOM 1268 C C   ? LEU A 1 163 ?   9.808  -2.235   0.086 1.000 96.270 ? 163 LEU A C   1 
ATOM 1269 C CB  ? LEU A 1 163 ?   8.379  -3.748   1.476 1.000 96.270 ? 163 LEU A CB  1 
ATOM 1270 O O   ? LEU A 1 163 ?   9.023  -1.427  -0.414 1.000 96.270 ? 163 LEU A O   1 
ATOM 1271 C CG  ? LEU A 1 163 ?   8.461  -4.907   0.480 1.000 96.270 ? 163 LEU A CG  1 
ATOM 1272 C CD1 ? LEU A 1 163 ?   9.510  -5.918   0.929 1.000 96.270 ? 163 LEU A CD1 1 
ATOM 1273 C CD2 ? LEU A 1 163 ?   7.099  -5.575   0.325 1.000 96.270 ? 163 LEU A CD2 1 
ATOM 1274 N N   ? CYS A 1 164 ?  10.933  -2.696  -0.551 1.000 95.300 ? 164 CYS A N   1 
ATOM 1275 C CA  ? CYS A 1 164 ?  11.298  -2.225  -1.883 1.000 95.300 ? 164 CYS A CA  1 
ATOM 1276 C C   ? CYS A 1 164 ?  10.937  -3.257  -2.944 1.000 95.300 ? 164 CYS A C   1 
ATOM 1277 C CB  ? CYS A 1 164 ?  12.792  -1.912  -1.950 1.000 95.300 ? 164 CYS A CB  1 
ATOM 1278 O O   ? CYS A 1 164 ?  11.222  -4.445  -2.783 1.000 95.300 ? 164 CYS A O   1 
ATOM 1279 S SG  ? CYS A 1 164 ?  13.298  -0.543  -0.885 1.000 95.300 ? 164 CYS A SG  1 
ATOM 1280 N N   ? ALA A 1 165 ?  10.352  -2.754  -4.005 1.000 95.180 ? 165 ALA A N   1 
ATOM 1281 C CA  ? ALA A 1 165 ?  10.004  -3.631  -5.120 1.000 95.180 ? 165 ALA A CA  1 
ATOM 1282 C C   ? ALA A 1 165 ?   9.967  -2.858  -6.435 1.000 95.180 ? 165 ALA A C   1 
ATOM 1283 C CB  ? ALA A 1 165 ?   8.659  -4.307  -4.866 1.000 95.180 ? 165 ALA A CB  1 
ATOM 1284 O O   ? ALA A 1 165 ?   9.565  -1.693  -6.466 1.000 95.180 ? 165 ALA A O   1 
ATOM 1285 N N   ? GLY A 1 166 ?  10.424  -3.430  -7.376 1.000 92.070 ? 166 GLY A N   1 
ATOM 1286 C CA  ? GLY A 1 166 ?  10.459  -2.854  -8.711 1.000 92.070 ? 166 GLY A CA  1 
ATOM 1287 C C   ? GLY A 1 166 ?  11.465  -3.528  -9.625 1.000 92.070 ? 166 GLY A C   1 
ATOM 1288 O O   ? GLY A 1 166 ?  12.229  -4.391  -9.187 1.000 92.070 ? 166 GLY A O   1 
ATOM 1289 N N   ? ASN A 1 167 ?  11.418  -3.237 -10.911 1.000 89.220 ? 167 ASN A N   1 
ATOM 1290 C CA  ? ASN A 1 167 ?  12.399  -3.697 -11.888 1.000 89.220 ? 167 ASN A CA  1 
ATOM 1291 C C   ? ASN A 1 167 ?  13.642  -2.811 -11.894 1.000 89.220 ? 167 ASN A C   1 
ATOM 1292 C CB  ? ASN A 1 167 ?  11.780  -3.752 -13.286 1.000 89.220 ? 167 ASN A CB  1 
ATOM 1293 O O   ? ASN A 1 167 ?  13.572  -1.640 -12.270 1.000 89.220 ? 167 ASN A O   1 
ATOM 1294 C CG  ? ASN A 1 167 ?  12.665  -4.465 -14.289 1.000 89.220 ? 167 ASN A CG  1 
ATOM 1295 N ND2 ? ASN A 1 167 ?  12.052  -5.047 -15.313 1.000 89.220 ? 167 ASN A ND2 1 
ATOM 1296 O OD1 ? ASN A 1 167 ?  13.890  -4.493 -14.145 1.000 89.220 ? 167 ASN A OD1 1 
ATOM 1297 N N   ? MET A 1 168 ?  14.717  -3.471 -11.453 1.000 87.480 ? 168 MET A N   1 
ATOM 1298 C CA  ? MET A 1 168 ?  15.951  -2.712 -11.270 1.000 87.480 ? 168 MET A CA  1 
ATOM 1299 C C   ? MET A 1 168 ?  16.443  -2.144 -12.597 1.000 87.480 ? 168 MET A C   1 
ATOM 1300 C CB  ? MET A 1 168 ?  17.036  -3.591 -10.643 1.000 87.480 ? 168 MET A CB  1 
ATOM 1301 O O   ? MET A 1 168 ?  17.176  -1.154 -12.620 1.000 87.480 ? 168 MET A O   1 
ATOM 1302 C CG  ? MET A 1 168 ?  16.722  -4.032  -9.223 1.000 87.480 ? 168 MET A CG  1 
ATOM 1303 S SD  ? MET A 1 168 ?  16.314  -2.621  -8.122 1.000 87.480 ? 168 MET A SD  1 
ATOM 1304 C CE  ? MET A 1 168 ?  17.925  -1.790  -8.057 1.000 87.480 ? 168 MET A CE  1 
ATOM 1305 N N   ? ALA A 1 169 ?  16.104  -2.764 -13.673 1.000 87.510 ? 169 ALA A N   1 
ATOM 1306 C CA  ? ALA A 1 169 ?  16.445  -2.292 -15.012 1.000 87.510 ? 169 ALA A CA  1 
ATOM 1307 C C   ? ALA A 1 169 ?  15.574  -1.106 -15.415 1.000 87.510 ? 169 ALA A C   1 
ATOM 1308 C CB  ? ALA A 1 169 ?  16.300  -3.423 -16.028 1.000 87.510 ? 169 ALA A CB  1 
ATOM 1309 O O   ? ALA A 1 169 ?  15.867  -0.416 -16.394 1.000 87.510 ? 169 ALA A O   1 
ATOM 1310 N N   ? GLY A 1 170 ?  14.530  -0.845 -14.637 1.000 86.620 ? 170 GLY A N   1 
ATOM 1311 C CA  ? GLY A 1 170 ?  13.600   0.231 -14.940 1.000 86.620 ? 170 GLY A CA  1 
ATOM 1312 C C   ? GLY A 1 170 ?  12.463  -0.202 -15.847 1.000 86.620 ? 170 GLY A C   1 
ATOM 1313 O O   ? GLY A 1 170 ?  12.336  -1.384 -16.172 1.000 86.620 ? 170 GLY A O   1 
ATOM 1314 N N   ? GLY A 1 171 ?  11.520   0.706 -16.069 1.000 79.530 ? 171 GLY A N   1 
ATOM 1315 C CA  ? GLY A 1 171 ?  10.508   0.379 -17.061 1.000 79.530 ? 171 GLY A CA  1 
ATOM 1316 C C   ? GLY A 1 171 ?   9.219  -0.137 -16.450 1.000 79.530 ? 171 GLY A C   1 
ATOM 1317 O O   ? GLY A 1 171 ?   8.165  -0.101 -17.089 1.000 79.530 ? 171 GLY A O   1 
ATOM 1318 N N   ? GLU A 1 172 ?   9.266  -0.573 -15.236 1.000 81.260 ? 172 GLU A N   1 
ATOM 1319 C CA  ? GLU A 1 172 ?   8.074  -0.960 -14.487 1.000 81.260 ? 172 GLU A CA  1 
ATOM 1320 C C   ? GLU A 1 172 ?   8.077  -0.348 -13.089 1.000 81.260 ? 172 GLU A C   1 
ATOM 1321 C CB  ? GLU A 1 172 ?   7.969  -2.485 -14.394 1.000 81.260 ? 172 GLU A CB  1 
ATOM 1322 O O   ? GLU A 1 172 ?   9.071  -0.445 -12.366 1.000 81.260 ? 172 GLU A O   1 
ATOM 1323 C CG  ? GLU A 1 172 ?   7.818  -3.174 -15.742 1.000 81.260 ? 172 GLU A CG  1 
ATOM 1324 C CD  ? GLU A 1 172 ?   7.958  -4.686 -15.662 1.000 81.260 ? 172 GLU A CD  1 
ATOM 1325 O OE1 ? GLU A 1 172 ?   7.543  -5.386 -16.614 1.000 81.260 ? 172 GLU A OE1 1 
ATOM 1326 O OE2 ? GLU A 1 172 ?   8.486  -5.175 -14.638 1.000 81.260 ? 172 GLU A OE2 1 
ATOM 1327 N N   ? ASP A 1 173 ?   6.948   0.172 -12.554 1.000 81.020 ? 173 ASP A N   1 
ATOM 1328 C CA  ? ASP A 1 173 ?   6.909   0.872 -11.273 1.000 81.020 ? 173 ASP A CA  1 
ATOM 1329 C C   ? ASP A 1 173 ?   5.483   1.282 -10.913 1.000 81.020 ? 173 ASP A C   1 
ATOM 1330 C CB  ? ASP A 1 173 ?   7.818   2.103 -11.306 1.000 81.020 ? 173 ASP A CB  1 
ATOM 1331 O O   ? ASP A 1 173 ?   4.574   1.174 -11.739 1.000 81.020 ? 173 ASP A O   1 
ATOM 1332 C CG  ? ASP A 1 173 ?   8.295   2.525  -9.928 1.000 81.020 ? 173 ASP A CG  1 
ATOM 1333 O OD1 ? ASP A 1 173 ?   7.843   1.941  -8.920 1.000 81.020 ? 173 ASP A OD1 1 
ATOM 1334 O OD2 ? ASP A 1 173 ?   9.130   3.452  -9.849 1.000 81.020 ? 173 ASP A OD2 1 
ATOM 1335 N N   ? THR A 1 174 ?   5.229   1.561  -9.610 1.000 80.010 ? 174 THR A N   1 
ATOM 1336 C CA  ? THR A 1 174 ?   4.020   2.254  -9.181 1.000 80.010 ? 174 THR A CA  1 
ATOM 1337 C C   ? THR A 1 174 ?   4.187   3.765  -9.314 1.000 80.010 ? 174 THR A C   1 
ATOM 1338 C CB  ? THR A 1 174 ?   3.659   1.901  -7.727 1.000 80.010 ? 174 THR A CB  1 
ATOM 1339 O O   ? THR A 1 174 ?   5.295   4.287  -9.176 1.000 80.010 ? 174 THR A O   1 
ATOM 1340 C CG2 ? THR A 1 174 ?   3.417   0.404  -7.568 1.000 80.010 ? 174 THR A CG2 1 
ATOM 1341 O OG1 ? THR A 1 174 ?   4.735   2.293  -6.865 1.000 80.010 ? 174 THR A OG1 1 
ATOM 1342 N N   ? CYS A 1 175 ?   3.219   4.398  -9.672 1.000 81.890 ? 175 CYS A N   1 
ATOM 1343 C CA  ? CYS A 1 175 ?   3.323   5.828  -9.941 1.000 81.890 ? 175 CYS A CA  1 
ATOM 1344 C C   ? CYS A 1 175 ?   2.237   6.602  -9.202 1.000 81.890 ? 175 CYS A C   1 
ATOM 1345 C CB  ? CYS A 1 175 ?   3.224   6.100 -11.441 1.000 81.890 ? 175 CYS A CB  1 
ATOM 1346 O O   ? CYS A 1 175 ?   1.484   6.026  -8.416 1.000 81.890 ? 175 CYS A O   1 
ATOM 1347 S SG  ? CYS A 1 175 ?   4.047   7.621 -11.961 1.000 81.890 ? 175 CYS A SG  1 
ATOM 1348 N N   ? VAL A 1 176 ?   2.231   7.891  -9.431 1.000 81.510 ? 176 VAL A N   1 
ATOM 1349 C CA  ? VAL A 1 176 ?   1.334   8.812  -8.741 1.000 81.510 ? 176 VAL A CA  1 
ATOM 1350 C C   ? VAL A 1 176 ?  -0.109   8.334  -8.883 1.000 81.510 ? 176 VAL A C   1 
ATOM 1351 C CB  ? VAL A 1 176 ?   1.474  10.252  -9.282 1.000 81.510 ? 176 VAL A CB  1 
ATOM 1352 O O   ? VAL A 1 176 ?  -0.530   7.926  -9.968 1.000 81.510 ? 176 VAL A O   1 
ATOM 1353 C CG1 ? VAL A 1 176 ?   0.436  11.173  -8.643 1.000 81.510 ? 176 VAL A CG1 1 
ATOM 1354 C CG2 ? VAL A 1 176 ?   2.886  10.781  -9.034 1.000 81.510 ? 176 VAL A CG2 1 
ATOM 1355 N N   ? GLY A 1 177 ?  -0.806   8.411  -7.682 1.000 78.110 ? 177 GLY A N   1 
ATOM 1356 C CA  ? GLY A 1 177 ?  -2.200   7.997  -7.719 1.000 78.110 ? 177 GLY A CA  1 
ATOM 1357 C C   ? GLY A 1 177 ?  -2.406   6.557  -7.289 1.000 78.110 ? 177 GLY A C   1 
ATOM 1358 O O   ? GLY A 1 177 ?  -3.521   6.162  -6.941 1.000 78.110 ? 177 GLY A O   1 
ATOM 1359 N N   ? ASP A 1 178 ?  -1.376   5.819  -7.123 1.000 89.140 ? 178 ASP A N   1 
ATOM 1360 C CA  ? ASP A 1 178 ?  -1.469   4.421  -6.711 1.000 89.140 ? 178 ASP A CA  1 
ATOM 1361 C C   ? ASP A 1 178 ?  -1.238   4.275  -5.209 1.000 89.140 ? 178 ASP A C   1 
ATOM 1362 C CB  ? ASP A 1 178 ?  -0.464   3.566  -7.484 1.000 89.140 ? 178 ASP A CB  1 
ATOM 1363 O O   ? ASP A 1 178 ?  -1.156   3.158  -4.694 1.000 89.140 ? 178 ASP A O   1 
ATOM 1364 C CG  ? ASP A 1 178 ?  -0.904   3.274  -8.908 1.000 89.140 ? 178 ASP A CG  1 
ATOM 1365 O OD1 ? ASP A 1 178 ?  -2.124   3.175  -9.161 1.000 89.140 ? 178 ASP A OD1 1 
ATOM 1366 O OD2 ? ASP A 1 178 ?  -0.023   3.138  -9.784 1.000 89.140 ? 178 ASP A OD2 1 
ATOM 1367 N N   ? SER A 1 179 ?  -0.972   5.440  -4.605 1.000 94.900 ? 179 SER A N   1 
ATOM 1368 C CA  ? SER A 1 179 ?  -0.796   5.384  -3.158 1.000 94.900 ? 179 SER A CA  1 
ATOM 1369 C C   ? SER A 1 179 ?  -1.917   4.590  -2.495 1.000 94.900 ? 179 SER A C   1 
ATOM 1370 C CB  ? SER A 1 179 ?  -0.741   6.794  -2.569 1.000 94.900 ? 179 SER A CB  1 
ATOM 1371 O O   ? SER A 1 179 ?  -3.085   4.731  -2.861 1.000 94.900 ? 179 SER A O   1 
ATOM 1372 O OG  ? SER A 1 179 ?   0.418   7.479  -3.011 1.000 94.900 ? 179 SER A OG  1 
ATOM 1373 N N   ? GLY A 1 180 ?  -1.407   3.663  -1.596 1.000 96.460 ? 180 GLY A N   1 
ATOM 1374 C CA  ? GLY A 1 180 ?  -2.410   2.915  -0.856 1.000 96.460 ? 180 GLY A CA  1 
ATOM 1375 C C   ? GLY A 1 180 ?  -2.808   1.617  -1.534 1.000 96.460 ? 180 GLY A C   1 
ATOM 1376 O O   ? GLY A 1 180 ?  -3.480   0.777  -0.933 1.000 96.460 ? 180 GLY A O   1 
ATOM 1377 N N   ? GLY A 1 181 ?  -2.420   1.441  -2.733 1.000 96.110 ? 181 GLY A N   1 
ATOM 1378 C CA  ? GLY A 1 181 ?  -2.671   0.224  -3.489 1.000 96.110 ? 181 GLY A CA  1 
ATOM 1379 C C   ? GLY A 1 181 ?  -1.833  -0.951  -3.022 1.000 96.110 ? 181 GLY A C   1 
ATOM 1380 O O   ? GLY A 1 181 ?  -0.838  -0.770  -2.317 1.000 96.110 ? 181 GLY A O   1 
ATOM 1381 N N   ? PRO A 1 182 ?  -2.152  -2.197  -3.513 1.000 97.330 ? 182 PRO A N   1 
ATOM 1382 C CA  ? PRO A 1 182 ?  -1.596  -3.429  -2.948 1.000 97.330 ? 182 PRO A CA  1 
ATOM 1383 C C   ? PRO A 1 182 ?  -0.327  -3.886  -3.665 1.000 97.330 ? 182 PRO A C   1 
ATOM 1384 C CB  ? PRO A 1 182 ?  -2.725  -4.445  -3.135 1.000 97.330 ? 182 PRO A CB  1 
ATOM 1385 O O   ? PRO A 1 182 ?  -0.206  -3.716  -4.881 1.000 97.330 ? 182 PRO A O   1 
ATOM 1386 C CG  ? PRO A 1 182 ?  -3.425  -4.012  -4.383 1.000 97.330 ? 182 PRO A CG  1 
ATOM 1387 C CD  ? PRO A 1 182 ?  -3.441  -2.511  -4.425 1.000 97.330 ? 182 PRO A CD  1 
ATOM 1388 N N   ? LEU A 1 183 ?   0.615  -4.393  -2.921 1.000 97.530 ? 183 LEU A N   1 
ATOM 1389 C CA  ? LEU A 1 183 ?   1.691  -5.274  -3.365 1.000 97.530 ? 183 LEU A CA  1 
ATOM 1390 C C   ? LEU A 1 183 ?   1.459  -6.701  -2.880 1.000 97.530 ? 183 LEU A C   1 
ATOM 1391 C CB  ? LEU A 1 183 ?   3.043  -4.764  -2.861 1.000 97.530 ? 183 LEU A CB  1 
ATOM 1392 O O   ? LEU A 1 183 ?   1.716  -7.015  -1.716 1.000 97.530 ? 183 LEU A O   1 
ATOM 1393 C CG  ? LEU A 1 183 ?   4.284  -5.427  -3.461 1.000 97.530 ? 183 LEU A CG  1 
ATOM 1394 C CD1 ? LEU A 1 183 ?   4.479  -4.977  -4.905 1.000 97.530 ? 183 LEU A CD1 1 
ATOM 1395 C CD2 ? LEU A 1 183 ?   5.519  -5.108  -2.625 1.000 97.530 ? 183 LEU A CD2 1 
ATOM 1396 N N   ? VAL A 1 184 ?   1.015  -7.594  -3.812 1.000 97.990 ? 184 VAL A N   1 
ATOM 1397 C CA  ? VAL A 1 184 ?   0.590  -8.949  -3.477 1.000 97.990 ? 184 VAL A CA  1 
ATOM 1398 C C   ? VAL A 1 184 ?   1.652  -9.950  -3.927 1.000 97.990 ? 184 VAL A C   1 
ATOM 1399 C CB  ? VAL A 1 184 ?  -0.773  -9.292  -4.120 1.000 97.990 ? 184 VAL A CB  1 
ATOM 1400 O O   ? VAL A 1 184 ?   1.990 -10.015  -5.111 1.000 97.990 ? 184 VAL A O   1 
ATOM 1401 C CG1 ? VAL A 1 184 ?  -1.175 -10.731  -3.798 1.000 97.990 ? 184 VAL A CG1 1 
ATOM 1402 C CG2 ? VAL A 1 184 ?  -1.847  -8.315  -3.645 1.000 97.990 ? 184 VAL A CG2 1 
ATOM 1403 N N   ? CYS A 1 185 ?   2.148 -10.700  -2.974 1.000 97.660 ? 185 CYS A N   1 
ATOM 1404 C CA  ? CYS A 1 185 ?   3.142 -11.745  -3.193 1.000 97.660 ? 185 CYS A CA  1 
ATOM 1405 C C   ? CYS A 1 185 ?   2.642 -13.089  -2.678 1.000 97.660 ? 185 CYS A C   1 
ATOM 1406 C CB  ? CYS A 1 185 ?   4.460 -11.384  -2.508 1.000 97.660 ? 185 CYS A CB  1 
ATOM 1407 O O   ? CYS A 1 185 ?   2.207 -13.196  -1.530 1.000 97.660 ? 185 CYS A O   1 
ATOM 1408 S SG  ? CYS A 1 185 ?   5.019  -9.700  -2.847 1.000 97.660 ? 185 CYS A SG  1 
ATOM 1409 N N   ? ASN A 1 186 ?   2.661 -14.114  -3.606 1.000 96.020 ? 186 ASN A N   1 
ATOM 1410 C CA  ? ASN A 1 186 ?   2.241 -15.460  -3.231 1.000 96.020 ? 186 ASN A CA  1 
ATOM 1411 C C   ? ASN A 1 186 ?   0.843 -15.461  -2.621 1.000 96.020 ? 186 ASN A C   1 
ATOM 1412 C CB  ? ASN A 1 186 ?   3.245 -16.085  -2.260 1.000 96.020 ? 186 ASN A CB  1 
ATOM 1413 O O   ? ASN A 1 186 ?   0.603 -16.122  -1.609 1.000 96.020 ? 186 ASN A O   1 
ATOM 1414 C CG  ? ASN A 1 186 ?   4.632 -16.215  -2.857 1.000 96.020 ? 186 ASN A CG  1 
ATOM 1415 N ND2 ? ASN A 1 186 ?   5.654 -16.042  -2.027 1.000 96.020 ? 186 ASN A ND2 1 
ATOM 1416 O OD1 ? ASN A 1 186 ?   4.785 -16.469  -4.054 1.000 96.020 ? 186 ASN A OD1 1 
ATOM 1417 N N   ? GLY A 1 187 ?  -0.017 -14.545  -3.077 1.000 96.230 ? 187 GLY A N   1 
ATOM 1418 C CA  ? GLY A 1 187 ?  -1.422 -14.554  -2.704 1.000 96.230 ? 187 GLY A CA  1 
ATOM 1419 C C   ? GLY A 1 187 ?  -1.703 -13.804  -1.415 1.000 96.230 ? 187 GLY A C   1 
ATOM 1420 O O   ? GLY A 1 187 ?  -2.806 -13.885  -0.872 1.000 96.230 ? 187 GLY A O   1 
ATOM 1421 N N   ? GLU A 1 188 ?  -0.723 -13.141  -0.825 1.000 98.140 ? 188 GLU A N   1 
ATOM 1422 C CA  ? GLU A 1 188 ?  -0.871 -12.375   0.408 1.000 98.140 ? 188 GLU A CA  1 
ATOM 1423 C C   ? GLU A 1 188 ?  -0.460 -10.919   0.207 1.000 98.140 ? 188 GLU A C   1 
ATOM 1424 C CB  ? GLU A 1 188 ?  -0.046 -13.004   1.534 1.000 98.140 ? 188 GLU A CB  1 
ATOM 1425 O O   ? GLU A 1 188 ?   0.393 -10.620  -0.632 1.000 98.140 ? 188 GLU A O   1 
ATOM 1426 C CG  ? GLU A 1 188 ?  -0.475 -14.419   1.895 1.000 98.140 ? 188 GLU A CG  1 
ATOM 1427 C CD  ? GLU A 1 188 ?   0.400 -15.057   2.962 1.000 98.140 ? 188 GLU A CD  1 
ATOM 1428 O OE1 ? GLU A 1 188 ?  -0.105 -15.901   3.736 1.000 98.140 ? 188 GLU A OE1 1 
ATOM 1429 O OE2 ? GLU A 1 188 ?   1.600 -14.709   3.026 1.000 98.140 ? 188 GLU A OE2 1 
ATOM 1430 N N   ? LEU A 1 189 ?  -1.030 -10.062   1.048 1.000 98.430 ? 189 LEU A N   1 
ATOM 1431 C CA  ? LEU A 1 189 ?  -0.706  -8.640   1.027 1.000 98.430 ? 189 LEU A CA  1 
ATOM 1432 C C   ? LEU A 1 189 ?   0.592  -8.368   1.780 1.000 98.430 ? 189 LEU A C   1 
ATOM 1433 C CB  ? LEU A 1 189 ?  -1.845  -7.821   1.639 1.000 98.430 ? 189 LEU A CB  1 
ATOM 1434 O O   ? LEU A 1 189 ?   0.650  -8.520   3.003 1.000 98.430 ? 189 LEU A O   1 
ATOM 1435 C CG  ? LEU A 1 189 ?  -1.642  -6.306   1.687 1.000 98.430 ? 189 LEU A CG  1 
ATOM 1436 C CD1 ? LEU A 1 189 ?  -1.568  -5.737   0.274 1.000 98.430 ? 189 LEU A CD1 1 
ATOM 1437 C CD2 ? LEU A 1 189 ?  -2.763  -5.641   2.479 1.000 98.430 ? 189 LEU A CD2 1 
ATOM 1438 N N   ? HIS A 1 190 ?   1.618  -7.944   1.084 1.000 98.330 ? 190 HIS A N   1 
ATOM 1439 C CA  ? HIS A 1 190 ?   2.927  -7.737   1.694 1.000 98.330 ? 190 HIS A CA  1 
ATOM 1440 C C   ? HIS A 1 190 ?   3.272  -6.253   1.767 1.000 98.330 ? 190 HIS A C   1 
ATOM 1441 C CB  ? HIS A 1 190 ?   4.006  -8.490   0.914 1.000 98.330 ? 190 HIS A CB  1 
ATOM 1442 O O   ? HIS A 1 190 ?   4.094  -5.843   2.589 1.000 98.330 ? 190 HIS A O   1 
ATOM 1443 C CG  ? HIS A 1 190 ?   4.119  -9.934   1.288 1.000 98.330 ? 190 HIS A CG  1 
ATOM 1444 C CD2 ? HIS A 1 190 ?   3.403 -11.013   0.893 1.000 98.330 ? 190 HIS A CD2 1 
ATOM 1445 N ND1 ? HIS A 1 190 ?   5.063 -10.400   2.177 1.000 98.330 ? 190 HIS A ND1 1 
ATOM 1446 C CE1 ? HIS A 1 190 ?   4.922 -11.708   2.312 1.000 98.330 ? 190 HIS A CE1 1 
ATOM 1447 N NE2 ? HIS A 1 190 ?   3.922 -12.105   1.544 1.000 98.330 ? 190 HIS A NE2 1 
ATOM 1448 N N   ? GLY A 1 191 ?   2.629  -5.412   1.003 1.000 97.550 ? 191 GLY A N   1 
ATOM 1449 C CA  ? GLY A 1 191 ?   2.982  -4.001   0.999 1.000 97.550 ? 191 GLY A CA  1 
ATOM 1450 C C   ? GLY A 1 191 ?   1.845  -3.102   0.552 1.000 97.550 ? 191 GLY A C   1 
ATOM 1451 O O   ? GLY A 1 191 ?   0.943  -3.543  -0.163 1.000 97.550 ? 191 GLY A O   1 
ATOM 1452 N N   ? ILE A 1 192 ?   1.934  -1.814   0.996 1.000 98.040 ? 192 ILE A N   1 
ATOM 1453 C CA  ? ILE A 1 192 ?   1.060  -0.731   0.559 1.000 98.040 ? 192 ILE A CA  1 
ATOM 1454 C C   ? ILE A 1 192 ?   1.882   0.340  -0.154 1.000 98.040 ? 192 ILE A C   1 
ATOM 1455 C CB  ? ILE A 1 192 ?   0.290  -0.113   1.748 1.000 98.040 ? 192 ILE A CB  1 
ATOM 1456 O O   ? ILE A 1 192 ?   2.898   0.803   0.370 1.000 98.040 ? 192 ILE A O   1 
ATOM 1457 C CG1 ? ILE A 1 192 ?  -0.568  -1.178   2.441 1.000 98.040 ? 192 ILE A CG1 1 
ATOM 1458 C CG2 ? ILE A 1 192 ?  -0.571   1.064   1.280 1.000 98.040 ? 192 ILE A CG2 1 
ATOM 1459 C CD1 ? ILE A 1 192 ?  -1.653  -1.773   1.553 1.000 98.040 ? 192 ILE A CD1 1 
ATOM 1460 N N   ? THR A 1 193 ?   1.428   0.577  -1.390 1.000 96.920 ? 193 THR A N   1 
ATOM 1461 C CA  ? THR A 1 193 ?   2.151   1.602  -2.136 1.000 96.920 ? 193 THR A CA  1 
ATOM 1462 C C   ? THR A 1 193 ?   2.277   2.881  -1.313 1.000 96.920 ? 193 THR A C   1 
ATOM 1463 C CB  ? THR A 1 193 ?   1.455   1.915  -3.473 1.000 96.920 ? 193 THR A CB  1 
ATOM 1464 O O   ? THR A 1 193 ?   1.271   3.468  -0.910 1.000 96.920 ? 193 THR A O   1 
ATOM 1465 C CG2 ? THR A 1 193 ?   2.244   2.945  -4.275 1.000 96.920 ? 193 THR A CG2 1 
ATOM 1466 O OG1 ? THR A 1 193 ?   1.344   0.710  -4.241 1.000 96.920 ? 193 THR A OG1 1 
ATOM 1467 N N   ? SER A 1 194 ?   3.490   3.364  -1.103 1.000 95.900 ? 194 SER A N   1 
ATOM 1468 C CA  ? SER A 1 194 ?   3.769   4.476  -0.200 1.000 95.900 ? 194 SER A CA  1 
ATOM 1469 C C   ? SER A 1 194 ?   4.408   5.644  -0.943 1.000 95.900 ? 194 SER A C   1 
ATOM 1470 C CB  ? SER A 1 194 ?   4.682   4.025   0.940 1.000 95.900 ? 194 SER A CB  1 
ATOM 1471 O O   ? SER A 1 194 ?   3.795   6.704  -1.090 1.000 95.900 ? 194 SER A O   1 
ATOM 1472 O OG  ? SER A 1 194 ?   4.829   5.055   1.904 1.000 95.900 ? 194 SER A OG  1 
ATOM 1473 N N   ? TRP A 1 195 ?   5.633   5.471  -1.397 1.000 93.820 ? 195 TRP A N   1 
ATOM 1474 C CA  ? TRP A 1 195 ?   6.331   6.567  -2.063 1.000 93.820 ? 195 TRP A CA  1 
ATOM 1475 C C   ? TRP A 1 195 ?   7.405   6.035  -3.005 1.000 93.820 ? 195 TRP A C   1 
ATOM 1476 C CB  ? TRP A 1 195 ?   6.958   7.510  -1.033 1.000 93.820 ? 195 TRP A CB  1 
ATOM 1477 O O   ? TRP A 1 195 ?   7.677   4.832  -3.032 1.000 93.820 ? 195 TRP A O   1 
ATOM 1478 C CG  ? TRP A 1 195 ?   8.044   6.881  -0.213 1.000 93.820 ? 195 TRP A CG  1 
ATOM 1479 C CD1 ? TRP A 1 195 ?   7.890   6.090   0.891 1.000 93.820 ? 195 TRP A CD1 1 
ATOM 1480 C CD2 ? TRP A 1 195 ?   9.454   6.995  -0.432 1.000 93.820 ? 195 TRP A CD2 1 
ATOM 1481 C CE2 ? TRP A 1 195 ?  10.095   6.246   0.580 1.000 93.820 ? 195 TRP A CE2 1 
ATOM 1482 C CE3 ? TRP A 1 195 ?  10.238   7.658  -1.386 1.000 93.820 ? 195 TRP A CE3 1 
ATOM 1483 N NE1 ? TRP A 1 195 ?   9.120   5.705   1.373 1.000 93.820 ? 195 TRP A NE1 1 
ATOM 1484 C CH2 ? TRP A 1 195 ?  12.229   6.800  -0.282 1.000 93.820 ? 195 TRP A CH2 1 
ATOM 1485 C CZ2 ? TRP A 1 195 ?  11.486   6.142   0.663 1.000 93.820 ? 195 TRP A CZ2 1 
ATOM 1486 C CZ3 ? TRP A 1 195 ?  11.621   7.553  -1.301 1.000 93.820 ? 195 TRP A CZ3 1 
ATOM 1487 N N   ? GLY A 1 196 ?   7.957   6.813  -3.790 1.000 88.920 ? 196 GLY A N   1 
ATOM 1488 C CA  ? GLY A 1 196 ?   9.050   6.582  -4.722 1.000 88.920 ? 196 GLY A CA  1 
ATOM 1489 C C   ? GLY A 1 196 ?   9.500   7.842  -5.437 1.000 88.920 ? 196 GLY A C   1 
ATOM 1490 O O   ? GLY A 1 196 ?   9.081   8.946  -5.084 1.000 88.920 ? 196 GLY A O   1 
ATOM 1491 N N   ? ASP A 1 197 ?  10.362   7.711  -6.319 1.000 85.320 ? 197 ASP A N   1 
ATOM 1492 C CA  ? ASP A 1 197 ?  10.842   8.868  -7.068 1.000 85.320 ? 197 ASP A CA  1 
ATOM 1493 C C   ? ASP A 1 197 ?   9.721   9.489  -7.898 1.000 85.320 ? 197 ASP A C   1 
ATOM 1494 C CB  ? ASP A 1 197 ?  12.011   8.473  -7.973 1.000 85.320 ? 197 ASP A CB  1 
ATOM 1495 O O   ? ASP A 1 197 ?   8.816   8.786  -8.353 1.000 85.320 ? 197 ASP A O   1 
ATOM 1496 C CG  ? ASP A 1 197 ?  13.351   8.504  -7.260 1.000 85.320 ? 197 ASP A CG  1 
ATOM 1497 O OD1 ? ASP A 1 197 ?  13.458   9.143  -6.191 1.000 85.320 ? 197 ASP A OD1 1 
ATOM 1498 O OD2 ? ASP A 1 197 ?  14.309   7.887  -7.773 1.000 85.320 ? 197 ASP A OD2 1 
ATOM 1499 N N   ? TYR A 1 198 ?   9.882  10.825  -8.084 1.000 80.210 ? 198 TYR A N   1 
ATOM 1500 C CA  ? TYR A 1 198 ?   8.871  11.545  -8.851 1.000 80.210 ? 198 TYR A CA  1 
ATOM 1501 C C   ? TYR A 1 198 ?   8.737  10.968 -10.255 1.000 80.210 ? 198 TYR A C   1 
ATOM 1502 C CB  ? TYR A 1 198 ?   9.216  13.035  -8.929 1.000 80.210 ? 198 TYR A CB  1 
ATOM 1503 O O   ? TYR A 1 198 ?   7.625  10.782 -10.754 1.000 80.210 ? 198 TYR A O   1 
ATOM 1504 C CG  ? TYR A 1 198 ?   8.250  13.838  -9.766 1.000 80.210 ? 198 TYR A CG  1 
ATOM 1505 C CD1 ? TYR A 1 198 ?   8.598  14.272 -11.043 1.000 80.210 ? 198 TYR A CD1 1 
ATOM 1506 C CD2 ? TYR A 1 198 ?   6.988  14.166  -9.281 1.000 80.210 ? 198 TYR A CD2 1 
ATOM 1507 C CE1 ? TYR A 1 198 ?   7.712  15.014 -11.817 1.000 80.210 ? 198 TYR A CE1 1 
ATOM 1508 C CE2 ? TYR A 1 198 ?   6.094  14.908 -10.046 1.000 80.210 ? 198 TYR A CE2 1 
ATOM 1509 O OH  ? TYR A 1 198 ?   5.583  16.061 -12.073 1.000 80.210 ? 198 TYR A OH  1 
ATOM 1510 C CZ  ? TYR A 1 198 ?   6.464  15.326 -11.311 1.000 80.210 ? 198 TYR A CZ  1 
ATOM 1511 N N   ? VAL A 1 199 ?   9.928  10.693 -10.863 1.000 84.390 ? 199 VAL A N   1 
ATOM 1512 C CA  ? VAL A 1 199 ?   9.921  10.021 -12.158 1.000 84.390 ? 199 VAL A CA  1 
ATOM 1513 C C   ? VAL A 1 199 ?   9.901   8.507 -11.954 1.000 84.390 ? 199 VAL A C   1 
ATOM 1514 C CB  ? VAL A 1 199 ?  11.141  10.427 -13.015 1.000 84.390 ? 199 VAL A CB  1 
ATOM 1515 O O   ? VAL A 1 199 ?  10.860   7.931 -11.435 1.000 84.390 ? 199 VAL A O   1 
ATOM 1516 C CG1 ? VAL A 1 199 ?  11.096   9.738 -14.378 1.000 84.390 ? 199 VAL A CG1 1 
ATOM 1517 C CG2 ? VAL A 1 199 ?  11.194  11.944 -13.181 1.000 84.390 ? 199 VAL A CG2 1 
ATOM 1518 N N   ? CYS A 1 200 ?   8.736   7.952 -12.228 1.000 86.120 ? 200 CYS A N   1 
ATOM 1519 C CA  ? CYS A 1 200 ?   8.561   6.520 -12.011 1.000 86.120 ? 200 CYS A CA  1 
ATOM 1520 C C   ? CYS A 1 200 ?   9.267   5.714 -13.095 1.000 86.120 ? 200 CYS A C   1 
ATOM 1521 C CB  ? CYS A 1 200 ?   7.076   6.160 -11.981 1.000 86.120 ? 200 CYS A CB  1 
ATOM 1522 O O   ? CYS A 1 200 ?   9.503   6.218 -14.195 1.000 86.120 ? 200 CYS A O   1 
ATOM 1523 S SG  ? CYS A 1 200 ?   6.146   7.013 -10.689 1.000 86.120 ? 200 CYS A SG  1 
ATOM 1524 N N   ? GLY A 1 201 ?   9.701   4.501 -12.795 1.000 82.130 ? 201 GLY A N   1 
ATOM 1525 C CA  ? GLY A 1 201 ?  10.218   3.585 -13.800 1.000 82.130 ? 201 GLY A CA  1 
ATOM 1526 C C   ? GLY A 1 201 ?  11.685   3.810 -14.114 1.000 82.130 ? 201 GLY A C   1 
ATOM 1527 O O   ? GLY A 1 201 ?  12.157   3.447 -15.193 1.000 82.130 ? 201 GLY A O   1 
ATOM 1528 N N   ? CYS A 1 202 ?  12.364   4.594 -13.233 1.000 86.720 ? 202 CYS A N   1 
ATOM 1529 C CA  ? CYS A 1 202 ?  13.795   4.848 -13.360 1.000 86.720 ? 202 CYS A CA  1 
ATOM 1530 C C   ? CYS A 1 202 ?  14.604   3.615 -12.975 1.000 86.720 ? 202 CYS A C   1 
ATOM 1531 C CB  ? CYS A 1 202 ?  14.209   6.033 -12.488 1.000 86.720 ? 202 CYS A CB  1 
ATOM 1532 O O   ? CYS A 1 202 ?  14.231   2.884 -12.056 1.000 86.720 ? 202 CYS A O   1 
ATOM 1533 S SG  ? CYS A 1 202 ?  13.501   7.608 -13.017 1.000 86.720 ? 202 CYS A SG  1 
ATOM 1534 N N   ? PRO A 1 203 ?  15.654   3.426 -13.809 1.000 88.310 ? 203 PRO A N   1 
ATOM 1535 C CA  ? PRO A 1 203 ?  16.540   2.336 -13.392 1.000 88.310 ? 203 PRO A CA  1 
ATOM 1536 C C   ? PRO A 1 203 ?  17.087   2.528 -11.979 1.000 88.310 ? 203 PRO A C   1 
ATOM 1537 C CB  ? PRO A 1 203 ?  17.668   2.383 -14.425 1.000 88.310 ? 203 PRO A CB  1 
ATOM 1538 O O   ? PRO A 1 203 ?  17.332   3.661 -11.557 1.000 88.310 ? 203 PRO A O   1 
ATOM 1539 C CG  ? PRO A 1 203 ?  17.065   3.052 -15.619 1.000 88.310 ? 203 PRO A CG  1 
ATOM 1540 C CD  ? PRO A 1 203 ?  16.033   4.034 -15.144 1.000 88.310 ? 203 PRO A CD  1 
ATOM 1541 N N   ? ASN A 1 204 ?  17.197   1.443 -11.228 1.000 89.430 ? 204 ASN A N   1 
ATOM 1542 C CA  ? ASN A 1 204 ?  17.786   1.410  -9.893 1.000 89.430 ? 204 ASN A CA  1 
ATOM 1543 C C   ? ASN A 1 204 ?  16.984   2.254  -8.906 1.000 89.430 ? 204 ASN A C   1 
ATOM 1544 C CB  ? ASN A 1 204 ?  19.240   1.882  -9.937 1.000 89.430 ? 204 ASN A CB  1 
ATOM 1545 O O   ? ASN A 1 204 ?  17.551   2.845  -7.985 1.000 89.430 ? 204 ASN A O   1 
ATOM 1546 C CG  ? ASN A 1 204 ?  20.139   0.936 -10.708 1.000 89.430 ? 204 ASN A CG  1 
ATOM 1547 N ND2 ? ASN A 1 204 ?  21.055   1.493 -11.491 1.000 89.430 ? 204 ASN A ND2 1 
ATOM 1548 O OD1 ? ASN A 1 204 ?  20.009  -0.287 -10.603 1.000 89.430 ? 204 ASN A OD1 1 
ATOM 1549 N N   ? LYS A 1 205 ?  15.712   2.446  -9.229 1.000 90.430 ? 205 LYS A N   1 
ATOM 1550 C CA  ? LYS A 1 205 ?  14.840   3.210  -8.341 1.000 90.430 ? 205 LYS A CA  1 
ATOM 1551 C C   ? LYS A 1 205 ?  13.542   2.458  -8.065 1.000 90.430 ? 205 LYS A C   1 
ATOM 1552 C CB  ? LYS A 1 205 ?  14.534   4.583  -8.941 1.000 90.430 ? 205 LYS A CB  1 
ATOM 1553 O O   ? LYS A 1 205 ?  12.503   2.764  -8.655 1.000 90.430 ? 205 LYS A O   1 
ATOM 1554 C CG  ? LYS A 1 205 ?  15.754   5.478  -9.094 1.000 90.430 ? 205 LYS A CG  1 
ATOM 1555 C CD  ? LYS A 1 205 ?  16.294   5.924  -7.741 1.000 90.430 ? 205 LYS A CD  1 
ATOM 1556 C CE  ? LYS A 1 205 ?  17.404   6.955  -7.893 1.000 90.430 ? 205 LYS A CE  1 
ATOM 1557 N NZ  ? LYS A 1 205 ?  17.938   7.394  -6.569 1.000 90.430 ? 205 LYS A NZ  1 
ATOM 1558 N N   ? PRO A 1 206 ?  13.610   1.421  -7.278 1.000 93.330 ? 206 PRO A N   1 
ATOM 1559 C CA  ? PRO A 1 206 ?  12.376   0.686  -6.987 1.000 93.330 ? 206 PRO A CA  1 
ATOM 1560 C C   ? PRO A 1 206 ?  11.353   1.528  -6.228 1.000 93.330 ? 206 PRO A C   1 
ATOM 1561 C CB  ? PRO A 1 206 ?  12.859  -0.488  -6.132 1.000 93.330 ? 206 PRO A CB  1 
ATOM 1562 O O   ? PRO A 1 206 ?  11.713   2.531  -5.606 1.000 93.330 ? 206 PRO A O   1 
ATOM 1563 C CG  ? PRO A 1 206 ?  14.072   0.026  -5.427 1.000 93.330 ? 206 PRO A CG  1 
ATOM 1564 C CD  ? PRO A 1 206 ?  14.799   0.962  -6.348 1.000 93.330 ? 206 PRO A CD  1 
ATOM 1565 N N   ? GLY A 1 207 ?  10.071   1.137  -6.294 1.000 93.640 ? 207 GLY A N   1 
ATOM 1566 C CA  ? GLY A 1 207 ?   9.042   1.734  -5.459 1.000 93.640 ? 207 GLY A CA  1 
ATOM 1567 C C   ? GLY A 1 207 ?   9.155   1.339  -3.998 1.000 93.640 ? 207 GLY A C   1 
ATOM 1568 O O   ? GLY A 1 207 ?   9.711   0.287  -3.676 1.000 93.640 ? 207 GLY A O   1 
ATOM 1569 N N   ? ILE A 1 208 ?   8.610   2.228  -3.174 1.000 95.800 ? 208 ILE A N   1 
ATOM 1570 C CA  ? ILE A 1 208 ?   8.632   1.974  -1.737 1.000 95.800 ? 208 ILE A CA  1 
ATOM 1571 C C   ? ILE A 1 208 ?   7.216   1.686  -1.243 1.000 95.800 ? 208 ILE A C   1 
ATOM 1572 C CB  ? ILE A 1 208 ?   9.239   3.164  -0.962 1.000 95.800 ? 208 ILE A CB  1 
ATOM 1573 O O   ? ILE A 1 208 ?   6.281   2.430  -1.549 1.000 95.800 ? 208 ILE A O   1 
ATOM 1574 C CG1 ? ILE A 1 208 ?  10.616   3.526  -1.531 1.000 95.800 ? 208 ILE A CG1 1 
ATOM 1575 C CG2 ? ILE A 1 208 ?   9.331   2.844   0.533 1.000 95.800 ? 208 ILE A CG2 1 
ATOM 1576 C CD1 ? ILE A 1 208 ?  11.629   2.391  -1.468 1.000 95.800 ? 208 ILE A CD1 1 
ATOM 1577 N N   ? PHE A 1 209 ?   7.099   0.620  -0.509 1.000 97.310 ? 209 PHE A N   1 
ATOM 1578 C CA  ? PHE A 1 209 ?   5.839   0.170   0.068 1.000 97.310 ? 209 PHE A CA  1 
ATOM 1579 C C   ? PHE A 1 209 ?   5.921   0.137   1.590 1.000 97.310 ? 209 PHE A C   1 
ATOM 1580 C CB  ? PHE A 1 209 ?   5.465  -1.216  -0.467 1.000 97.310 ? 209 PHE A CB  1 
ATOM 1581 O O   ? PHE A 1 209 ?   6.990  -0.109   2.153 1.000 97.310 ? 209 PHE A O   1 
ATOM 1582 C CG  ? PHE A 1 209 ?   5.325  -1.270  -1.964 1.000 97.310 ? 209 PHE A CG  1 
ATOM 1583 C CD1 ? PHE A 1 209 ?   4.069  -1.297  -2.558 1.000 97.310 ? 209 PHE A CD1 1 
ATOM 1584 C CD2 ? PHE A 1 209 ?   6.450  -1.295  -2.778 1.000 97.310 ? 209 PHE A CD2 1 
ATOM 1585 C CE1 ? PHE A 1 209 ?   3.936  -1.348  -3.944 1.000 97.310 ? 209 PHE A CE1 1 
ATOM 1586 C CE2 ? PHE A 1 209 ?   6.325  -1.346  -4.164 1.000 97.310 ? 209 PHE A CE2 1 
ATOM 1587 C CZ  ? PHE A 1 209 ?   5.068  -1.373  -4.745 1.000 97.310 ? 209 PHE A CZ  1 
ATOM 1588 N N   ? ALA A 1 210 ?   4.741   0.521   2.243 1.000 97.480 ? 210 ALA A N   1 
ATOM 1589 C CA  ? ALA A 1 210 ?   4.671   0.211   3.668 1.000 97.480 ? 210 ALA A CA  1 
ATOM 1590 C C   ? ALA A 1 210 ?   4.599  -1.296   3.899 1.000 97.480 ? 210 ALA A C   1 
ATOM 1591 C CB  ? ALA A 1 210 ?   3.467   0.901   4.305 1.000 97.480 ? 210 ALA A CB  1 
ATOM 1592 O O   ? ALA A 1 210 ?   3.759  -1.981   3.311 1.000 97.480 ? 210 ALA A O   1 
ATOM 1593 N N   ? LYS A 1 211 ?   5.563  -1.796   4.703 1.000 97.150 ? 211 LYS A N   1 
ATOM 1594 C CA  ? LYS A 1 211 ?   5.690  -3.223   4.984 1.000 97.150 ? 211 LYS A CA  1 
ATOM 1595 C C   ? LYS A 1 211 ?   4.605  -3.691   5.950 1.000 97.150 ? 211 LYS A C   1 
ATOM 1596 C CB  ? LYS A 1 211 ?   7.073  -3.537   5.557 1.000 97.150 ? 211 LYS A CB  1 
ATOM 1597 O O   ? LYS A 1 211 ?   4.696  -3.452   7.156 1.000 97.150 ? 211 LYS A O   1 
ATOM 1598 C CG  ? LYS A 1 211 ?   7.367  -5.024   5.683 1.000 97.150 ? 211 LYS A CG  1 
ATOM 1599 C CD  ? LYS A 1 211 ?   8.722  -5.272   6.334 1.000 97.150 ? 211 LYS A CD  1 
ATOM 1600 C CE  ? LYS A 1 211 ?   9.867  -4.866   5.416 1.000 97.150 ? 211 LYS A CE  1 
ATOM 1601 N NZ  ? LYS A 1 211 ?  11.195  -5.027   6.081 1.000 97.150 ? 211 LYS A NZ  1 
ATOM 1602 N N   ? VAL A 1 212 ?   3.589  -4.410   5.432 1.000 97.570 ? 212 VAL A N   1 
ATOM 1603 C CA  ? VAL A 1 212 ?   2.377  -4.783   6.155 1.000 97.570 ? 212 VAL A CA  1 
ATOM 1604 C C   ? VAL A 1 212 ?   2.739  -5.660   7.352 1.000 97.570 ? 212 VAL A C   1 
ATOM 1605 C CB  ? VAL A 1 212 ?   1.374  -5.519   5.239 1.000 97.570 ? 212 VAL A CB  1 
ATOM 1606 O O   ? VAL A 1 212 ?   2.189  -5.490   8.443 1.000 97.570 ? 212 VAL A O   1 
ATOM 1607 C CG1 ? VAL A 1 212 ?   0.256  -6.155   6.064 1.000 97.570 ? 212 VAL A CG1 1 
ATOM 1608 C CG2 ? VAL A 1 212 ?   0.796  -4.559   4.202 1.000 97.570 ? 212 VAL A CG2 1 
ATOM 1609 N N   ? PHE A 1 213 ?   3.642  -6.612   7.178 1.000 96.570 ? 213 PHE A N   1 
ATOM 1610 C CA  ? PHE A 1 213 ?   4.044  -7.559   8.211 1.000 96.570 ? 213 PHE A CA  1 
ATOM 1611 C C   ? PHE A 1 213 ?   4.417  -6.832   9.497 1.000 96.570 ? 213 PHE A C   1 
ATOM 1612 C CB  ? PHE A 1 213 ?   5.221  -8.414   7.730 1.000 96.570 ? 213 PHE A CB  1 
ATOM 1613 O O   ? PHE A 1 213 ?   4.082  -7.286  10.593 1.000 96.570 ? 213 PHE A O   1 
ATOM 1614 C CG  ? PHE A 1 213 ?   5.737  -9.374   8.767 1.000 96.570 ? 213 PHE A CG  1 
ATOM 1615 C CD1 ? PHE A 1 213 ?   7.003  -9.212   9.317 1.000 96.570 ? 213 PHE A CD1 1 
ATOM 1616 C CD2 ? PHE A 1 213 ?   4.956 -10.441   9.192 1.000 96.570 ? 213 PHE A CD2 1 
ATOM 1617 C CE1 ? PHE A 1 213 ?   7.483 -10.100  10.277 1.000 96.570 ? 213 PHE A CE1 1 
ATOM 1618 C CE2 ? PHE A 1 213 ?   5.429 -11.333  10.151 1.000 96.570 ? 213 PHE A CE2 1 
ATOM 1619 C CZ  ? PHE A 1 213 ?   6.693 -11.161  10.691 1.000 96.570 ? 213 PHE A CZ  1 
ATOM 1620 N N   ? ASN A 1 214 ?   4.993  -5.666   9.479 1.000 97.130 ? 214 ASN A N   1 
ATOM 1621 C CA  ? ASN A 1 214 ?   5.453  -4.917  10.644 1.000 97.130 ? 214 ASN A CA  1 
ATOM 1622 C C   ? ASN A 1 214 ?   4.296  -4.225  11.358 1.000 97.130 ? 214 ASN A C   1 
ATOM 1623 C CB  ? ASN A 1 214 ?   6.515  -3.893  10.238 1.000 97.130 ? 214 ASN A CB  1 
ATOM 1624 O O   ? ASN A 1 214 ?   4.472  -3.675  12.446 1.000 97.130 ? 214 ASN A O   1 
ATOM 1625 C CG  ? ASN A 1 214 ?   7.876  -4.521  10.010 1.000 97.130 ? 214 ASN A CG  1 
ATOM 1626 N ND2 ? ASN A 1 214 ?   8.793  -3.755   9.433 1.000 97.130 ? 214 ASN A ND2 1 
ATOM 1627 O OD1 ? ASN A 1 214 ?   8.100  -5.686  10.348 1.000 97.130 ? 214 ASN A OD1 1 
ATOM 1628 N N   ? TYR A 1 215 ?   3.054  -4.278  10.778 1.000 97.740 ? 215 TYR A N   1 
ATOM 1629 C CA  ? TYR A 1 215 ?   1.938  -3.524  11.337 1.000 97.740 ? 215 TYR A CA  1 
ATOM 1630 C C   ? TYR A 1 215 ?   0.801  -4.454  11.746 1.000 97.740 ? 215 TYR A C   1 
ATOM 1631 C CB  ? TYR A 1 215 ?   1.429  -2.490  10.328 1.000 97.740 ? 215 TYR A CB  1 
ATOM 1632 O O   ? TYR A 1 215 ?  -0.328  -4.007  11.960 1.000 97.740 ? 215 TYR A O   1 
ATOM 1633 C CG  ? TYR A 1 215 ?   2.450  -1.437   9.971 1.000 97.740 ? 215 TYR A CG  1 
ATOM 1634 C CD1 ? TYR A 1 215 ?   2.640  -0.321  10.783 1.000 97.740 ? 215 TYR A CD1 1 
ATOM 1635 C CD2 ? TYR A 1 215 ?   3.224  -1.555   8.822 1.000 97.740 ? 215 TYR A CD2 1 
ATOM 1636 C CE1 ? TYR A 1 215 ?   3.579   0.653  10.457 1.000 97.740 ? 215 TYR A CE1 1 
ATOM 1637 C CE2 ? TYR A 1 215 ?   4.165  -0.587   8.487 1.000 97.740 ? 215 TYR A CE2 1 
ATOM 1638 O OH  ? TYR A 1 215 ?   5.265   1.473   8.981 1.000 97.740 ? 215 TYR A OH  1 
ATOM 1639 C CZ  ? TYR A 1 215 ?   4.335   0.511   9.309 1.000 97.740 ? 215 TYR A CZ  1 
ATOM 1640 N N   ? LEU A 1 216 ?   1.045  -5.745  11.829 1.000 97.600 ? 216 LEU A N   1 
ATOM 1641 C CA  ? LEU A 1 216 ?  -0.013  -6.709  12.111 1.000 97.600 ? 216 LEU A CA  1 
ATOM 1642 C C   ? LEU A 1 216 ?  -0.621  -6.461  13.488 1.000 97.600 ? 216 LEU A C   1 
ATOM 1643 C CB  ? LEU A 1 216 ?   0.528  -8.139  12.028 1.000 97.600 ? 216 LEU A CB  1 
ATOM 1644 O O   ? LEU A 1 216 ?  -1.841  -6.529  13.654 1.000 97.600 ? 216 LEU A O   1 
ATOM 1645 C CG  ? LEU A 1 216 ?   0.958  -8.622  10.642 1.000 97.600 ? 216 LEU A CG  1 
ATOM 1646 C CD1 ? LEU A 1 216 ?   1.508 -10.042  10.724 1.000 97.600 ? 216 LEU A CD1 1 
ATOM 1647 C CD2 ? LEU A 1 216 ?  -0.211  -8.551   9.665 1.000 97.600 ? 216 LEU A CD2 1 
ATOM 1648 N N   ? ASN A 1 217 ?   0.282  -6.206  14.471 1.000 97.010 ? 217 ASN A N   1 
ATOM 1649 C CA  ? ASN A 1 217 ?  -0.215  -5.934  15.815 1.000 97.010 ? 217 ASN A CA  1 
ATOM 1650 C C   ? ASN A 1 217 ?  -1.061  -4.664  15.855 1.000 97.010 ? 217 ASN A C   1 
ATOM 1651 C CB  ? ASN A 1 217 ?   0.946  -5.829  16.806 1.000 97.010 ? 217 ASN A CB  1 
ATOM 1652 O O   ? ASN A 1 217 ?  -2.124  -4.641  16.479 1.000 97.010 ? 217 ASN A O   1 
ATOM 1653 C CG  ? ASN A 1 217 ?   1.581  -7.172  17.107 1.000 97.010 ? 217 ASN A CG  1 
ATOM 1654 N ND2 ? ASN A 1 217 ?   2.823  -7.150  17.575 1.000 97.010 ? 217 ASN A ND2 1 
ATOM 1655 O OD1 ? ASN A 1 217 ?   0.959  -8.222  16.920 1.000 97.010 ? 217 ASN A OD1 1 
ATOM 1656 N N   ? TRP A 1 218 ?  -0.563  -3.645  15.196 1.000 97.810 ? 218 TRP A N   1 
ATOM 1657 C CA  ? TRP A 1 218 ?  -1.276  -2.374  15.108 1.000 97.810 ? 218 TRP A CA  1 
ATOM 1658 C C   ? TRP A 1 218 ?  -2.632  -2.556  14.434 1.000 97.810 ? 218 TRP A C   1 
ATOM 1659 C CB  ? TRP A 1 218 ?  -0.445  -1.343  14.341 1.000 97.810 ? 218 TRP A CB  1 
ATOM 1660 O O   ? TRP A 1 218 ?  -3.646  -2.050  14.920 1.000 97.810 ? 218 TRP A O   1 
ATOM 1661 C CG  ? TRP A 1 218 ?  -1.156  -0.045  14.099 1.000 97.810 ? 218 TRP A CG  1 
ATOM 1662 C CD1 ? TRP A 1 218 ?  -1.302   0.990  14.980 1.000 97.810 ? 218 TRP A CD1 1 
ATOM 1663 C CD2 ? TRP A 1 218 ?  -1.822   0.353  12.897 1.000 97.810 ? 218 TRP A CD2 1 
ATOM 1664 C CE2 ? TRP A 1 218 ?  -2.350   1.644  13.120 1.000 97.810 ? 218 TRP A CE2 1 
ATOM 1665 C CE3 ? TRP A 1 218 ?  -2.023  -0.257  11.652 1.000 97.810 ? 218 TRP A CE3 1 
ATOM 1666 N NE1 ? TRP A 1 218 ?  -2.019   2.009  14.397 1.000 97.810 ? 218 TRP A NE1 1 
ATOM 1667 C CH2 ? TRP A 1 218 ?  -3.249   1.717  10.932 1.000 97.810 ? 218 TRP A CH2 1 
ATOM 1668 C CZ2 ? TRP A 1 218 ?  -3.067   2.336  12.142 1.000 97.810 ? 218 TRP A CZ2 1 
ATOM 1669 C CZ3 ? TRP A 1 218 ?  -2.736   0.434  10.679 1.000 97.810 ? 218 TRP A CZ3 1 
ATOM 1670 N N   ? ILE A 1 219 ?  -2.680  -3.276  13.336 1.000 97.960 ? 219 ILE A N   1 
ATOM 1671 C CA  ? ILE A 1 219 ?  -3.901  -3.552  12.586 1.000 97.960 ? 219 ILE A CA  1 
ATOM 1672 C C   ? ILE A 1 219 ?  -4.899  -4.287  13.478 1.000 97.960 ? 219 ILE A C   1 
ATOM 1673 C CB  ? ILE A 1 219 ?  -3.609  -4.379  11.314 1.000 97.960 ? 219 ILE A CB  1 
ATOM 1674 O O   ? ILE A 1 219 ?  -6.063  -3.890  13.577 1.000 97.960 ? 219 ILE A O   1 
ATOM 1675 C CG1 ? ILE A 1 219 ?  -2.809  -3.544  10.307 1.000 97.960 ? 219 ILE A CG1 1 
ATOM 1676 C CG2 ? ILE A 1 219 ?  -4.911  -4.889  10.691 1.000 97.960 ? 219 ILE A CG2 1 
ATOM 1677 C CD1 ? ILE A 1 219 ?  -2.227  -4.353   9.157 1.000 97.960 ? 219 ILE A CD1 1 
ATOM 1678 N N   ? SER A 1 220 ?  -4.434  -5.299  14.129 1.000 97.140 ? 220 SER A N   1 
ATOM 1679 C CA  ? SER A 1 220 ?  -5.285  -6.106  14.998 1.000 97.140 ? 220 SER A CA  1 
ATOM 1680 C C   ? SER A 1 220 ?  -5.845  -5.277  16.149 1.000 97.140 ? 220 SER A C   1 
ATOM 1681 C CB  ? SER A 1 220 ?  -4.506  -7.301  15.551 1.000 97.140 ? 220 SER A CB  1 
ATOM 1682 O O   ? SER A 1 220 ?  -7.024  -5.393  16.488 1.000 97.140 ? 220 SER A O   1 
ATOM 1683 O OG  ? SER A 1 220 ?  -5.325  -8.084  16.402 1.000 97.140 ? 220 SER A OG  1 
ATOM 1684 N N   ? ASP A 1 221 ?  -5.056  -4.457  16.740 1.000 96.950 ? 221 ASP A N   1 
ATOM 1685 C CA  ? ASP A 1 221 ?  -5.455  -3.605  17.856 1.000 96.950 ? 221 ASP A CA  1 
ATOM 1686 C C   ? ASP A 1 221 ?  -6.563  -2.640  17.442 1.000 96.950 ? 221 ASP A C   1 
ATOM 1687 C CB  ? ASP A 1 221 ?  -4.252  -2.825  18.392 1.000 96.950 ? 221 ASP A CB  1 
ATOM 1688 O O   ? ASP A 1 221 ?  -7.530  -2.443  18.181 1.000 96.950 ? 221 ASP A O   1 
ATOM 1689 C CG  ? ASP A 1 221 ?  -3.307  -3.684  19.214 1.000 96.950 ? 221 ASP A CG  1 
ATOM 1690 O OD1 ? ASP A 1 221 ?  -3.675  -4.823  19.574 1.000 96.950 ? 221 ASP A OD1 1 
ATOM 1691 O OD2 ? ASP A 1 221 ?  -2.186  -3.216  19.507 1.000 96.950 ? 221 ASP A OD2 1 
ATOM 1692 N N   ? ILE A 1 222 ?  -6.462  -2.005  16.330 1.000 96.610 ? 222 ILE A N   1 
ATOM 1693 C CA  ? ILE A 1 222 ?  -7.449  -1.050  15.838 1.000 96.610 ? 222 ILE A CA  1 
ATOM 1694 C C   ? ILE A 1 222 ?  -8.767  -1.768  15.556 1.000 96.610 ? 222 ILE A C   1 
ATOM 1695 C CB  ? ILE A 1 222 ?  -6.950  -0.326  14.567 1.000 96.610 ? 222 ILE A CB  1 
ATOM 1696 O O   ? ILE A 1 222 ?  -9.836  -1.291  15.944 1.000 96.610 ? 222 ILE A O   1 
ATOM 1697 C CG1 ? ILE A 1 222 ?  -5.736   0.550  14.894 1.000 96.610 ? 222 ILE A CG1 1 
ATOM 1698 C CG2 ? ILE A 1 222 ?  -8.074   0.506  13.944 1.000 96.610 ? 222 ILE A CG2 1 
ATOM 1699 C CD1 ? ILE A 1 222 ?  -6.034   1.687  15.862 1.000 96.610 ? 222 ILE A CD1 1 
ATOM 1700 N N   ? ILE A 1 223 ?  -8.659  -2.942  14.897 1.000 96.250 ? 223 ILE A N   1 
ATOM 1701 C CA  ? ILE A 1 223 ?  -9.850  -3.678  14.491 1.000 96.250 ? 223 ILE A CA  1 
ATOM 1702 C C   ? ILE A 1 223 ? -10.573  -4.211  15.726 1.000 96.250 ? 223 ILE A C   1 
ATOM 1703 C CB  ? ILE A 1 223 ?  -9.499  -4.839  13.534 1.000 96.250 ? 223 ILE A CB  1 
ATOM 1704 O O   ? ILE A 1 223 ? -11.803  -4.164  15.801 1.000 96.250 ? 223 ILE A O   1 
ATOM 1705 C CG1 ? ILE A 1 223 ?  -9.101  -4.295  12.157 1.000 96.250 ? 223 ILE A CG1 1 
ATOM 1706 C CG2 ? ILE A 1 223 ? -10.671  -5.818  13.418 1.000 96.250 ? 223 ILE A CG2 1 
ATOM 1707 C CD1 ? ILE A 1 223 ?  -8.651  -5.366  11.173 1.000 96.250 ? 223 ILE A CD1 1 
ATOM 1708 N N   ? GLN A 1 224 ?  -9.974  -4.723  16.825 1.000 92.020 ? 224 GLN A N   1 
ATOM 1709 C CA  ? GLN A 1 224 ? -10.536  -5.306  18.038 1.000 92.020 ? 224 GLN A CA  1 
ATOM 1710 C C   ? GLN A 1 224 ? -11.157  -4.234  18.928 1.000 92.020 ? 224 GLN A C   1 
ATOM 1711 C CB  ? GLN A 1 224 ?  -9.463  -6.074  18.812 1.000 92.020 ? 224 GLN A CB  1 
ATOM 1712 O O   ? GLN A 1 224 ? -12.102  -4.507  19.671 1.000 92.020 ? 224 GLN A O   1 
ATOM 1713 C CG  ? GLN A 1 224 ?  -9.070  -7.397  18.170 1.000 92.020 ? 224 GLN A CG  1 
ATOM 1714 C CD  ? GLN A 1 224 ?  -7.935  -8.090  18.901 1.000 92.020 ? 224 GLN A CD  1 
ATOM 1715 N NE2 ? GLN A 1 224 ?  -7.531  -9.253  18.402 1.000 92.020 ? 224 GLN A NE2 1 
ATOM 1716 O OE1 ? GLN A 1 224 ?  -7.425  -7.583  19.905 1.000 92.020 ? 224 GLN A OE1 1 
ATOM 1717 N N   ? ASN A 1 225 ? -10.653  -3.026  18.983 1.000 82.670 ? 225 ASN A N   1 
ATOM 1718 C CA  ? ASN A 1 225 ? -11.089  -1.923  19.834 1.000 82.670 ? 225 ASN A CA  1 
ATOM 1719 C C   ? ASN A 1 225 ? -12.247  -1.154  19.205 1.000 82.670 ? 225 ASN A C   1 
ATOM 1720 C CB  ? ASN A 1 225 ?  -9.922  -0.979  20.129 1.000 82.670 ? 225 ASN A CB  1 
ATOM 1721 O O   ? ASN A 1 225 ? -12.671  -0.123  19.731 1.000 82.670 ? 225 ASN A O   1 
ATOM 1722 C CG  ? ASN A 1 225 ?  -8.903  -1.587  21.072 1.000 82.670 ? 225 ASN A CG  1 
ATOM 1723 N ND2 ? ASN A 1 225 ?  -7.651  -1.160  20.948 1.000 82.670 ? 225 ASN A ND2 1 
ATOM 1724 O OD1 ? ASN A 1 225 ?  -9.237  -2.434  21.904 1.000 82.670 ? 225 ASN A OD1 1 
ATOM 1725 N N   ? GLU A 1 226 ? -13.022  -1.767  18.237 1.000 67.820 ? 226 GLU A N   1 
ATOM 1726 C CA  ? GLU A 1 226 ? -14.240  -1.281  17.596 1.000 67.820 ? 226 GLU A CA  1 
ATOM 1727 C C   ? GLU A 1 226 ? -15.477  -1.959  18.177 1.000 67.820 ? 226 GLU A C   1 
ATOM 1728 C CB  ? GLU A 1 226 ? -14.178  -1.506  16.083 1.000 67.820 ? 226 GLU A CB  1 
ATOM 1729 O O   ? GLU A 1 226 ? -15.422  -3.123  18.580 1.000 67.820 ? 226 GLU A O   1 
ATOM 1730 C CG  ? GLU A 1 226 ? -13.267  -0.529  15.353 1.000 67.820 ? 226 GLU A CG  1 
ATOM 1731 C CD  ? GLU A 1 226 ? -14.026   0.568  14.624 1.000 67.820 ? 226 GLU A CD  1 
ATOM 1732 O OE1 ? GLU A 1 226 ? -13.434   1.637  14.351 1.000 67.820 ? 226 GLU A OE1 1 
ATOM 1733 O OE2 ? GLU A 1 226 ? -15.222   0.357  14.324 1.000 67.820 ? 226 GLU A OE2 1 
# 
loop_
_struct_sheet_range.sheet_id 
_struct_sheet_range.id 
_struct_sheet_range.beg_label_comp_id 
_struct_sheet_range.beg_label_asym_id 
_struct_sheet_range.beg_label_seq_id 
_struct_sheet_range.pdbx_beg_PDB_ins_code 
_struct_sheet_range.end_label_comp_id 
_struct_sheet_range.end_label_asym_id 
_struct_sheet_range.end_label_seq_id 
_struct_sheet_range.pdbx_end_PDB_ins_code 
_struct_sheet_range.beg_auth_comp_id 
_struct_sheet_range.beg_auth_asym_id 
_struct_sheet_range.beg_auth_seq_id 
_struct_sheet_range.end_auth_comp_id 
_struct_sheet_range.end_auth_asym_id 
_struct_sheet_range.end_auth_seq_id 
A A ILE A   2 ? ILE A   3 ? ILE A 2   ILE A 3   
A B ASP A 173 ? THR A 174 ? ASP A 173 THR A 174 
B C GLU A   6 ? GLU A   7 ? GLU A 6   GLU A 7   
B D LEU A 107 ? LEU A 107 ? LEU A 107 LEU A 107 
B E GLU A 117 ? GLY A 122 ? GLU A 117 GLY A 122 
B F LYS A 138 ? VAL A 145 ? LYS A 138 VAL A 145 
B G MET A 162 ? ALA A 165 ? MET A 162 ALA A 165 
B H PRO A 182 ? CYS A 185 ? PRO A 182 CYS A 185 
B I GLU A 188 ? TRP A 195 ? GLU A 188 TRP A 195 
B J GLY A 207 ? LYS A 211 ? GLY A 207 LYS A 211 
C K GLN A  16 ? TYR A  21 ? GLN A 16  TYR A 21  
C L ASP A  24 ? LEU A  31 ? ASP A 24  LEU A 31  
C M TRP A  36 ? THR A  39 ? TRP A 36  THR A 39  
C N LEU A  48 ? LEU A  52 ? LEU A 48  LEU A 52  
C O GLN A  65 ? PRO A  74 ? GLN A 65  PRO A 74  
C P MET A  88 ? LEU A  92 ? MET A 88  LEU A 92  
D Q ASN A  56 ? ASN A  56 ? ASN A 56  ASN A 56  
D R ASN A 136 ? ASN A 136 ? ASN A 136 ASN A 136 
# 
loop_
_struct_conf.id 
_struct_conf.conf_type_id 
_struct_conf.beg_label_comp_id 
_struct_conf.beg_label_asym_id 
_struct_conf.beg_label_seq_id 
_struct_conf.pdbx_beg_PDB_ins_code 
_struct_conf.end_label_comp_id 
_struct_conf.end_label_asym_id 
_struct_conf.end_label_seq_id 
_struct_conf.pdbx_end_PDB_ins_code 
_struct_conf.beg_auth_comp_id 
_struct_conf.beg_auth_asym_id 
_struct_conf.beg_auth_seq_id 
_struct_conf.end_auth_comp_id 
_struct_conf.end_auth_asym_id 
_struct_conf.end_auth_seq_id 
STRN1         STRN         ILE A   2 ? ILE A   3 ? ILE A 2   ILE A 3   
TURN_TY1_P1   TURN_TY1_P   GLY A   4 ? GLY A   4 ? GLY A 4   GLY A 4   
STRN2         STRN         GLU A   6 ? GLU A   7 ? GLU A 6   GLU A 7   
HELX_LH_PP_P1 HELX_LH_PP_P CYS A   8 ? VAL A   9 ? CYS A 8   VAL A 9   
TURN_TY1_P2   TURN_TY1_P   PRO A  10 ? HIS A  11 ? PRO A 10  HIS A 11  
BEND1         BEND         SER A  12 ? SER A  12 ? SER A 12  SER A 12  
TURN_TY1_P3   TURN_TY1_P   PRO A  14 ? TRP A  15 ? PRO A 14  TRP A 15  
STRN3         STRN         GLN A  16 ? TYR A  21 ? GLN A 16  TYR A 21  
TURN_TY1_P4   TURN_TY1_P   PHE A  22 ? SER A  23 ? PHE A 22  SER A 23  
STRN4         STRN         ASP A  24 ? LEU A  31 ? ASP A 24  LEU A 31  
BEND2         BEND         ASN A  33 ? TRP A  35 ? ASN A 33  TRP A 35  
STRN5         STRN         TRP A  36 ? THR A  39 ? TRP A 36  THR A 39  
HELX_RH_3T_P1 HELX_RH_3T_P ALA A  41 ? CYS A  43 ? ALA A 41  CYS A 43  
BEND3         BEND         SER A  46 ? ASN A  47 ? SER A 46  ASN A 47  
STRN6         STRN         LEU A  48 ? LEU A  52 ? LEU A 48  LEU A 52  
BEND4         BEND         GLY A  53 ? GLY A  53 ? GLY A 53  GLY A 53  
BEND5         BEND         HIS A  55 ? HIS A  55 ? HIS A 55  HIS A 55  
STRN7         STRN         ASN A  56 ? ASN A  56 ? ASN A 56  ASN A 56  
BEND6         BEND         ARG A  57 ? LYS A  59 ? ARG A 57  LYS A 59  
TURN_TY1_P5   TURN_TY1_P   GLY A  62 ? HIS A  63 ? GLY A 62  HIS A 63  
STRN8         STRN         GLN A  65 ? PRO A  74 ? GLN A 65  PRO A 74  
TURN_TY1_P6   TURN_TY1_P   GLU A  76 ? GLU A  77 ? GLU A 76  GLU A 77  
TURN_TY1_P7   TURN_TY1_P   TRP A  80 ? THR A  82 ? TRP A 80  THR A 82  
TURN_TY1_P8   TURN_TY1_P   ASN A  84 ? ASN A  85 ? ASN A 84  ASN A 85  
STRN9         STRN         MET A  88 ? LEU A  92 ? MET A 88  LEU A 92  
BEND7         BEND         ALA A  93 ? SER A  94 ? ALA A 93  SER A 94  
BEND8         BEND         ASN A  99 ? ARG A 101 ? ASN A 99  ARG A 101 
HELX_LH_PP_P2 HELX_LH_PP_P PRO A 106 ? PRO A 106 ? PRO A 106 PRO A 106 
STRN10        STRN         LEU A 107 ? LEU A 107 ? LEU A 107 LEU A 107 
HELX_LH_PP_P3 HELX_LH_PP_P ALA A 108 ? ALA A 108 ? ALA A 108 ALA A 108 
BEND9         BEND         TYR A 110 ? TYR A 110 ? TYR A 110 TYR A 110 
HELX_LH_PP_P4 HELX_LH_PP_P LEU A 111 ? ALA A 113 ? LEU A 111 ALA A 113 
TURN_TY1_P9   TURN_TY1_P   ASP A 114 ? ASN A 115 ? ASP A 114 ASN A 115 
STRN11        STRN         GLU A 117 ? GLY A 122 ? GLU A 117 GLY A 122 
BEND10        BEND         TRP A 123 ? GLY A 124 ? TRP A 123 GLY A 124 
BEND11        BEND         THR A 126 ? GLN A 130 ? THR A 126 GLN A 130 
BEND12        BEND         ASP A 135 ? ASP A 135 ? ASP A 135 ASP A 135 
STRN12        STRN         ASN A 136 ? ASN A 136 ? ASN A 136 ASN A 136 
STRN13        STRN         LYS A 138 ? VAL A 145 ? LYS A 138 VAL A 145 
HELX_RH_AL_P1 HELX_RH_AL_P ASN A 147 ? CYS A 153 ? ASN A 147 CYS A 153 
BEND13        BEND         TYR A 154 ? TYR A 154 ? TYR A 154 TYR A 154 
TURN_TY1_P10  TURN_TY1_P   PRO A 155 ? ILE A 157 ? PRO A 155 ILE A 157 
TURN_TY1_P11  TURN_TY1_P   ASP A 160 ? ASN A 161 ? ASP A 160 ASN A 161 
STRN14        STRN         MET A 162 ? ALA A 165 ? MET A 162 ALA A 165 
BEND14        BEND         GLY A 166 ? GLY A 166 ? GLY A 166 GLY A 166 
TURN_TY1_P12  TURN_TY1_P   MET A 168 ? ALA A 169 ? MET A 168 ALA A 169 
BEND15        BEND         GLY A 170 ? GLY A 171 ? GLY A 170 GLY A 171 
STRN15        STRN         ASP A 173 ? THR A 174 ? ASP A 173 THR A 174 
TURN_TY1_P13  TURN_TY1_P   VAL A 176 ? GLY A 177 ? VAL A 176 GLY A 177 
TURN_TY1_P14  TURN_TY1_P   SER A 179 ? GLY A 180 ? SER A 179 GLY A 180 
STRN16        STRN         PRO A 182 ? CYS A 185 ? PRO A 182 CYS A 185 
TURN_TY1_P15  TURN_TY1_P   ASN A 186 ? GLY A 187 ? ASN A 186 GLY A 187 
STRN17        STRN         GLU A 188 ? TRP A 195 ? GLU A 188 TRP A 195 
BEND16        BEND         TYR A 198 ? VAL A 199 ? TYR A 198 VAL A 199 
TURN_TY1_P16  TURN_TY1_P   CYS A 200 ? GLY A 201 ? CYS A 200 GLY A 201 
TURN_TY1_P17  TURN_TY1_P   PRO A 203 ? ASN A 204 ? PRO A 203 ASN A 204 
STRN18        STRN         GLY A 207 ? LYS A 211 ? GLY A 207 LYS A 211 
HELX_RH_3T_P2 HELX_RH_3T_P VAL A 212 ? TYR A 215 ? VAL A 212 TYR A 215 
HELX_RH_AL_P2 HELX_RH_AL_P LEU A 216 ? GLN A 224 ? LEU A 216 GLN A 224 
TURN_TY1_P18  TURN_TY1_P   ASN A 225 ? ASN A 225 ? ASN A 225 ASN A 225 
# 
