# Supplementary material for: FlatProt: 2D visualization eases protein structure comparison
Source: BMC Bioinformatics. 2025 Aug 13;26:210. doi: 10.1186/s12859-025-06233-x (PMC12344939; doi:10.1186/s12859-025-06233-x)
Supplement: Supplementary file 1 — Supplementary Material 1 [file 12859_2025_6233_MOESM1_ESM.zip › KLK/structures/Rhincodon_typus_GeneID=109924125.cif]

data_Rhincodon_typus_GeneID=109924125
# 
_entry.id   ? 
# 
_entity.id                         1      
_entity.type                       polymer 
_entity.pdbx_description           polymer-1 
_entity.formula_weight             23948.2 
_entity.pdbx_number_of_molecules        1 
# 
loop_
_struct_sheet.id 
_struct_sheet.number_strands 
A 2 
B 7 
C 6 
D 2 
E 2 
# 
loop_
_struct_conf_type.id 
_struct_conf_type.criteria 
STRN         DSSP 
BEND         DSSP 
HELX_LH_PP_P DSSP 
TURN_TY1_P   DSSP 
HELX_RH_3T_P DSSP 
HELX_RH_AL_P DSSP 
# 
_struct_asym.id          A 
_struct_asym.entity_id   1 
# 
_software.pdbx_ordinal     1 
_software.name             dssp 
_software.version          4.4.10 
_software.date             ? 
_software.classification   'model annotation' 
# 
_entity_poly.entity_id                      1 
_entity_poly.type                           polypeptide(L) 
_entity_poly.nstd_linkage                   n 
_entity_poly.nstd_monomer                   n 
_entity_poly.pdbx_seq_one_letter_code       
;KIVGGYECAKHSVPWIVSLNVGWHMCGGSLISTDWVVSAAHCYKSRIEVRLGEHNIKQNEGTEQFIQSSRVIRHPGYNYY
TLDNDIMLIKLSHPATFNRKVGTIPLPTRCATAGEICLISGWGNTMSNGDDLQCLDAPVLSDAACHNSYPGMITENMMCV
GYLDGGKDSCQGDSGGPVVCNGVLQGIVSWGYGCAEQGYPGVYTKVCNYIPWIHETIASE
;
_entity_poly.pdbx_seq_one_letter_code_can   
;KIVGGYECAKHSVPWIVSLNVGWHMCGGSLISTDWVVSAAHCYKSRIEVRLGEHNIKQNEGTEQFIQSSRVIRHPGYNYY
TLDNDIMLIKLSHPATFNRKVGTIPLPTRCATAGEICLISGWGNTMSNGDDLQCLDAPVLSDAACHNSYPGMITENMMCV
GYLDGGKDSCQGDSGGPVVCNGVLQGIVSWGYGCAEQGYPGVYTKVCNYIPWIHETIASE
;
_entity_poly.pdbx_strand_id                 A 
# 
loop_
_dssp_struct_summary.entry_id 
_dssp_struct_summary.label_comp_id 
_dssp_struct_summary.label_asym_id 
_dssp_struct_summary.label_seq_id 
_dssp_struct_summary.secondary_structure 
_dssp_struct_summary.ss_bridge 
_dssp_struct_summary.helix_3_10 
_dssp_struct_summary.helix_alpha 
_dssp_struct_summary.helix_pi 
_dssp_struct_summary.helix_pp 
_dssp_struct_summary.bend 
_dssp_struct_summary.chirality 
_dssp_struct_summary.sheet 
_dssp_struct_summary.strand 
_dssp_struct_summary.ladder_1 
_dssp_struct_summary.ladder_2 
_dssp_struct_summary.accessibility 
_dssp_struct_summary.TCO 
_dssp_struct_summary.kappa 
_dssp_struct_summary.alpha 
_dssp_struct_summary.phi 
_dssp_struct_summary.psi 
_dssp_struct_summary.x_ca 
_dssp_struct_summary.y_ca 
_dssp_struct_summary.z_ca 
Rhincodon_typus_GeneID=109924125 LYS A 1   . . . . . . . . . . . . ? .      .     .      .      146.0  -6.3  1.3   -12.5 
Rhincodon_typus_GeneID=109924125 ILE A 2   E . . . . . . - A A A . ? -0.917 .     -158.5 -108.0 126.2  -4.7  -2.1  -13.4 
Rhincodon_typus_GeneID=109924125 VAL A 3   E . . . . . S + A A A . ? -0.886 78.2  5.0    -102.1 130.4  -3.2  -2.7  -17.0 
Rhincodon_typus_GeneID=109924125 GLY A 4   S . . . . . S + . . . . ? 0.742  104.8 125.0  74.5   14.8   -2.8  -6.3  -18.3 
Rhincodon_typus_GeneID=109924125 GLY A 5   . . . . . . . - . . . . ? -0.170 55.8  -119.1 -95.0  -170.2 -4.7  -7.7  -15.2 
Rhincodon_typus_GeneID=109924125 TYR A 6   E . . . . . . - B C B . ? -0.923 34.8  -90.5  -128.5 148.7  -7.7  -9.9  -14.7 
Rhincodon_typus_GeneID=109924125 GLU A 7   E . . . . > . - B C B . ? -0.541 50.1  -120.8 -56.8  128.6  -11.0 -9.3  -13.0 
Rhincodon_typus_GeneID=109924125 CYS A 8   P . . . . P . - . . . . ? -0.404 30.8  -95.9  -65.3  142.1  -10.6 -10.4 -9.3  
Rhincodon_typus_GeneID=109924125 ALA A 9   P . > . . P . - . . . . ? -0.433 60.7  -85.8  -55.4  133.1  -12.8 -13.1 -8.0  
Rhincodon_typus_GeneID=109924125 LYS A 10  T . 3 . . < S - . . . . ? -0.259 109.2 -4.5   -47.6  124.6  -15.7 -11.3 -6.3  
Rhincodon_typus_GeneID=109924125 HIS A 11  T . 3 . . . S + . . . . ? 0.647  91.3  129.2  68.1   16.9   -14.7 -10.4 -2.7  
Rhincodon_typus_GeneID=109924125 SER A 12  S . < . . . S + . . . . ? 0.600  73.6  48.8   -76.0  -9.3   -11.4 -12.2 -3.0  
Rhincodon_typus_GeneID=109924125 VAL A 13  . . > . . . . + . . . . ? -0.635 66.0  166.4  -129.7 72.4   -9.6  -9.1  -1.6  
Rhincodon_typus_GeneID=109924125 PRO A 14  T . 3 . . . S + . . . . ? 0.588  72.8  58.8   -72.0  -7.3   -11.7 -8.2  1.5   
Rhincodon_typus_GeneID=109924125 TRP A 15  T . 3 . . . S + . . . . ? 0.551  79.0  104.9  -95.9  -16.9  -9.0  -5.8  2.7   
Rhincodon_typus_GeneID=109924125 ILE A 16  E . < . . . . - C J I . ? -0.483 53.0  -167.3 -71.4  138.6  -9.0  -3.4  -0.3  
Rhincodon_typus_GeneID=109924125 VAL A 17  E . . . . . . - C J I . ? -0.953 19.5  -131.8 -129.1 147.8  -10.7 -0.1  0.2   
Rhincodon_typus_GeneID=109924125 SER A 18  E . . . . . . - C J I J ? -0.895 16.0  -146.6 -94.9  119.5  -11.9 2.7   -2.0  
Rhincodon_typus_GeneID=109924125 LEU A 19  E . . . . . . - C J I J ? -0.840 27.5  -169.1 -85.2  118.0  -10.9 6.2   -0.9  
Rhincodon_typus_GeneID=109924125 ASN A 20  E . . . . . . + C J I J ? -0.894 34.9  162.5  -122.7 132.3  -13.8 8.4   -2.0  
Rhincodon_typus_GeneID=109924125 VAL A 21  S . . . . . S - . . . . ? -0.109 96.9  -48.0  -128.5 42.0   -14.4 12.2  -2.2  
Rhincodon_typus_GeneID=109924125 GLY A 22  S . . . . . S + . . . . ? 0.062  138.3 32.5   106.4  -21.4  -17.4 12.2  -4.5  
Rhincodon_typus_GeneID=109924125 TRP A 23  S . . . . . S - . . . . ? -0.943 105.8 -77.5  -150.4 158.6  -15.6 9.8   -6.8  
Rhincodon_typus_GeneID=109924125 HIS A 24  E . . . . . . + C K I . ? -0.574 54.2  163.1  -61.0  119.1  -13.1 7.0   -6.4  
Rhincodon_typus_GeneID=109924125 MET A 25  E . . . . . . - C K . . ? 0.770  56.5  -13.3  -108.5 -45.1  -9.8  8.8   -5.9  
Rhincodon_typus_GeneID=109924125 CYS A 26  E . . . . . . - C K I . ? -0.940 60.7  -117.4 -147.6 169.5  -7.4  6.2   -4.5  
Rhincodon_typus_GeneID=109924125 GLY A 27  E . . . . . . + C K I . ? -0.531 27.7  175.5  -104.6 177.1  -7.2  2.8   -2.9  
Rhincodon_typus_GeneID=109924125 GLY A 28  E . . . . . . - C K I . ? -0.938 26.2  -108.5 -163.6 -179.7 -6.1  1.5   0.5   
Rhincodon_typus_GeneID=109924125 SER A 29  E . . . . . . - C K I K ? -0.998 19.5  -134.1 -130.2 126.4  -5.8  -1.4  2.8   
Rhincodon_typus_GeneID=109924125 LEU A 30  E . . . . . . + C K . K ? -0.692 29.6  169.2  -73.6  118.9  -7.8  -2.2  5.9   
Rhincodon_typus_GeneID=109924125 ILE A 31  . . . . . . . + . . . . ? 0.526  66.5  3.8    -113.9 -9.6   -5.1  -3.2  8.5   
Rhincodon_typus_GeneID=109924125 SER A 32  S . . . . . S - . . . . ? -0.916 91.9  -81.3  -156.6 180.0  -7.5  -3.2  11.6  
Rhincodon_typus_GeneID=109924125 THR A 33  S . . . . . S + . . . . ? 0.754  129.6 19.1   -64.6  -14.8  -11.2 -2.6  12.5  
Rhincodon_typus_GeneID=109924125 ASP A 34  S . . . . . S + . . . . ? 0.312  109.9 83.2   -138.1 6.6    -10.6 1.1   12.3  
Rhincodon_typus_GeneID=109924125 TRP A 35  E . . . . . . - C L . L ? -0.973 45.2  -173.4 -126.8 138.0  -7.4  1.8   10.4  
Rhincodon_typus_GeneID=109924125 VAL A 36  E . . . . . . - C L K L ? -0.949 13.2  -148.7 -119.4 137.0  -6.6  2.0   6.7   
Rhincodon_typus_GeneID=109924125 VAL A 37  E . . . . . . + C L K L ? -0.923 32.7  145.1  -105.3 136.7  -3.2  2.3   5.1   
Rhincodon_typus_GeneID=109924125 SER A 38  E . . . . . . - C L . L ? -0.841 50.8  -64.1  -152.7 -177.7 -2.8  4.3   1.8   
Rhincodon_typus_GeneID=109924125 ALA A 39  . . > . . . . - . . . . ? -0.657 33.0  -138.5 -81.4  139.7  -0.5  6.6   -0.1  
Rhincodon_typus_GeneID=109924125 ALA A 40  G . > . . . S + . . . . ? 0.784  101.9 66.1   -65.5  -32.0  0.3   10.0  1.3   
Rhincodon_typus_GeneID=109924125 HIS A 41  G . 3 . . . S + . . . . ? 0.624  91.9  65.9   -71.1  -3.7   0.0   11.6  -2.1  
Rhincodon_typus_GeneID=109924125 CYS A 42  G . < . . . S + . . . . ? 0.284  78.0  148.3  -94.9  13.6   -3.7  10.7  -1.9  
Rhincodon_typus_GeneID=109924125 TYR A 43  . . < . . . . + . . . . ? -0.198 16.2  164.6  -67.0  133.8  -4.3  13.1  1.0   
Rhincodon_typus_GeneID=109924125 LYS A 44  . . . . . . . - . . . . ? -0.972 42.8  -129.1 -142.0 145.9  -7.6  14.9  1.5   
Rhincodon_typus_GeneID=109924125 SER A 45  S . . . . . S + . . . . ? 0.816  103.7 31.8   -63.7  -29.4  -9.0  16.7  4.6   
Rhincodon_typus_GeneID=109924125 ARG A 46  S . . . . . S + . . . . ? -0.992 73.3  172.1  -130.7 121.8  -12.3 14.6  4.3   
Rhincodon_typus_GeneID=109924125 ILE A 47  . . . . . . . - . . . . ? -0.998 22.9  -148.4 -134.3 123.0  -12.3 11.0  2.9   
Rhincodon_typus_GeneID=109924125 GLU A 48  E . . . . > . - C M J M ? -0.892 17.9  -147.1 -84.4  125.7  -15.1 8.5   2.8   
Rhincodon_typus_GeneID=109924125 VAL A 49  E . . . . P . - C M J M ? -0.861 10.3  -160.8 -97.2  116.7  -13.8 4.9   3.1   
Rhincodon_typus_GeneID=109924125 ARG A 50  E . . . . < . - C M J M ? -0.913 11.2  -175.2 -102.1 123.7  -15.8 2.4   1.1   
Rhincodon_typus_GeneID=109924125 LEU A 51  E . . . . . . + C M . M ? -0.828 58.8  31.2   -114.6 152.1  -15.4 -1.3  2.0   
Rhincodon_typus_GeneID=109924125 GLY A 52  S . . . . . S + . . . . ? 0.691  78.9  148.2  80.8   18.7   -16.8 -4.5  0.5   
Rhincodon_typus_GeneID=109924125 GLU A 53  . . . . . . . + . . . . ? -0.736 22.1  160.5  -92.9  128.8  -16.9 -3.1  -3.1  
Rhincodon_typus_GeneID=109924125 HIS A 54  S . . . . . S + . . . . ? 0.648  85.7  29.7   -99.5  -44.0  -16.3 -5.4  -6.1  
Rhincodon_typus_GeneID=109924125 ASN A 55  B . > . . . S - D P O . ? -0.980 73.0  -155.8 -114.3 121.4  -17.9 -2.9  -8.5  
Rhincodon_typus_GeneID=109924125 ILE A 56  T . 3 . . . S + . . . . ? 0.682  92.3  47.0   -79.9  -4.7   -17.6 0.7   -7.4  
Rhincodon_typus_GeneID=109924125 LYS A 57  T . 3 . . . S + . . . . ? 0.638  101.8 75.4   -107.8 -14.0  -20.6 1.9   -9.4  
Rhincodon_typus_GeneID=109924125 GLN A 58  S . < . . . S - . . . . ? -0.812 77.1  -130.4 -108.3 134.2  -23.0 -0.8  -8.3  
Rhincodon_typus_GeneID=109924125 ASN A 59  . . . . . . . + . . . . ? -0.797 30.3  174.7  -75.1  107.8  -24.7 -1.1  -5.0  
Rhincodon_typus_GeneID=109924125 GLU A 60  . . . . . . . - . . . . ? 0.393  45.6  -118.1 -101.3 0.3    -23.9 -4.8  -4.2  
Rhincodon_typus_GeneID=109924125 GLY A 61  S . . . . . S + . . . . ? 0.405  101.4 83.1   80.7   -1.9   -25.4 -4.7  -0.7  
Rhincodon_typus_GeneID=109924125 THR A 62  . . . . . . . + . . . . ? 0.437  63.6  118.1  -110.8 -3.6   -22.0 -5.5  0.9   
Rhincodon_typus_GeneID=109924125 GLU A 63  . . . . . . . - . . . . ? -0.383 44.6  -162.7 -81.0  132.9  -20.7 -1.9  1.0   
Rhincodon_typus_GeneID=109924125 GLN A 64  E . . . . . . - C N M . ? -0.989 5.2   -157.9 -106.4 126.8  -19.8 0.0   4.1   
Rhincodon_typus_GeneID=109924125 PHE A 65  E . . . . . . + C N M . ? -0.949 20.5  171.4  -107.5 109.2  -19.5 3.8   3.9   
Rhincodon_typus_GeneID=109924125 ILE A 66  E . . . . . . - C N M . ? -0.983 24.6  -136.5 -125.8 127.9  -17.4 5.1   6.6   
Rhincodon_typus_GeneID=109924125 GLN A 67  E . . . . . . - C N M . ? -0.433 28.8  -107.9 -75.4  153.2  -16.0 8.7   7.1   
Rhincodon_typus_GeneID=109924125 SER A 68  E . . . . . . - C N N . ? -0.638 22.7  -169.6 -76.9  134.4  -12.5 9.4   8.2   
Rhincodon_typus_GeneID=109924125 SER A 69  E . . . . . S + C N . . ? 0.749  79.1  4.1    -85.1  -29.9  -12.1 10.7  11.7  
Rhincodon_typus_GeneID=109924125 ARG A 70  E . . . . . . - C N N . ? -0.985 56.9  -157.4 -153.0 145.1  -8.5  11.5  11.0  
Rhincodon_typus_GeneID=109924125 VAL A 71  E . . . . . . - C N N . ? -0.984 17.2  -169.5 -125.1 118.5  -6.0  11.4  8.1   
Rhincodon_typus_GeneID=109924125 ILE A 72  E . . . . . . - C N N . ? -0.919 5.5   -158.9 -118.3 112.3  -2.3  11.2  9.1   
Rhincodon_typus_GeneID=109924125 ARG A 73  E . . . . . . - C N N . ? -0.597 38.7  -96.5  -81.8  142.6  0.5   11.7  6.5   
Rhincodon_typus_GeneID=109924125 HIS A 74  . . > . . . . - . . . . ? -0.405 32.8  -132.5 -52.5  130.6  3.8   10.3  7.3   
Rhincodon_typus_GeneID=109924125 PRO A 75  T . 3 . . . S + . . . . ? 0.752  105.5 54.2   -61.1  -26.6  5.8   13.4  8.7   
Rhincodon_typus_GeneID=109924125 GLY A 76  T . 3 . . . S + . . . . ? 0.276  76.8  138.2  -90.9  7.5    8.7   12.6  6.5   
Rhincodon_typus_GeneID=109924125 TYR A 77  . . < . . . . - . . . . ? -0.382 39.9  -156.6 -56.9  124.1  6.6   12.6  3.3   
Rhincodon_typus_GeneID=109924125 ASN A 78  . . . > . . . - . . . . ? -0.931 8.0   -162.8 -105.8 118.1  8.5   14.4  0.6   
Rhincodon_typus_GeneID=109924125 TYR A 79  T . . 4 . . S + . . . . ? 0.718  87.6  51.7   -77.6  -20.2  6.3   15.8  -2.2  
Rhincodon_typus_GeneID=109924125 TYR A 80  T . . 4 . . S + . . . . ? 0.907  125.0 22.7   -83.5  -38.7  9.1   16.3  -4.7  
Rhincodon_typus_GeneID=109924125 THR A 81  T . . 4 . . S - . . . . ? 0.584  94.4  -131.2 -105.1 -9.8   10.6  12.8  -4.5  
Rhincodon_typus_GeneID=109924125 LEU A 82  . . > < . . . + . . . . ? 0.687  52.2  158.1  59.8   17.5   7.4   11.0  -3.2  
Rhincodon_typus_GeneID=109924125 ASP A 83  T . 3 . . . . + . . . . ? -0.512 63.7  20.1   -65.9  139.4  9.8   9.5   -0.6  
Rhincodon_typus_GeneID=109924125 ASN A 84  T . 3 . . . S + . . . . ? 0.870  79.4  172.3  67.7   31.5   7.9   8.2   2.5   
Rhincodon_typus_GeneID=109924125 ASP A 85  . . < . . . . + . . . . ? -0.494 31.4  117.5  -71.0  69.3   4.6   8.2   0.5   
Rhincodon_typus_GeneID=109924125 ILE A 86  . . . . . . . + . . . . ? -0.998 36.5  179.3  -142.7 136.6  2.4   6.5   3.2   
Rhincodon_typus_GeneID=109924125 MET A 87  E . . . . . . - C O L N ? -0.987 18.0  -141.1 -139.0 147.2  -0.6  7.7   5.1   
Rhincodon_typus_GeneID=109924125 LEU A 88  E . . . . . . - C O L N ? -0.939 11.5  -160.2 -110.1 136.0  -2.9  6.2   7.9   
Rhincodon_typus_GeneID=109924125 ILE A 89  E . . . . . . - C O L N ? -0.975 6.0   -152.1 -117.7 115.4  -6.7  6.8   7.9   
Rhincodon_typus_GeneID=109924125 LYS A 90  E . . . . . . - C O L N ? -0.783 20.6  -128.6 -84.7  129.7  -8.7  6.4   11.1  
Rhincodon_typus_GeneID=109924125 LEU A 91  E . . . . . . - C O . N ? -0.499 10.5  -128.6 -78.6  141.4  -12.3 5.4   10.6  
Rhincodon_typus_GeneID=109924125 SER A 92  S . . . . . S + . . . . ? 0.788  99.1  8.0    -59.6  -27.6  -15.1 7.5   12.3  
Rhincodon_typus_GeneID=109924125 HIS A 93  S . . . . . S - . . . . ? -0.971 99.5  -85.5  -146.7 152.0  -16.4 4.0   13.6  
Rhincodon_typus_GeneID=109924125 PRO A 94  P . . . . > . - . . . . ? -0.275 46.5  -108.9 -59.6  145.9  -14.9 0.5   13.3  
Rhincodon_typus_GeneID=109924125 ALA A 95  P . . . . P . - . . . . ? -0.397 28.0  -122.1 -65.9  144.4  -15.6 -1.6  10.1  
Rhincodon_typus_GeneID=109924125 THR A 96  P . . . . P . - . . . . ? -0.846 29.8  -134.3 -88.5  118.5  -18.0 -4.5  10.5  
Rhincodon_typus_GeneID=109924125 PHE A 97  P . . . . < . + . . . . ? -0.553 41.3  134.7  -80.0  141.8  -16.3 -7.7  9.5   
Rhincodon_typus_GeneID=109924125 ASN A 98  S . . . . . S - . . . . ? -0.818 72.4  -63.7  -161.9 -171.0 -17.8 -10.4 7.1   
Rhincodon_typus_GeneID=109924125 ARG A 99  S . . . . . S + . . . . ? 0.744  135.5 39.7   -61.4  -13.7  -17.0 -12.5 4.2   
Rhincodon_typus_GeneID=109924125 LYS A 100 S . . . . . S + . . . . ? 0.596  111.9 57.0   -112.9 -18.9  -16.6 -9.3  2.1   
Rhincodon_typus_GeneID=109924125 VAL A 101 . . . . . . . + . . . . ? -0.982 67.3  135.1  -124.9 117.2  -14.8 -7.0  4.6   
Rhincodon_typus_GeneID=109924125 GLY A 102 . . . . . . . - . . . . ? -0.932 44.0  -103.5 -149.8 173.4  -11.5 -8.1  6.2   
Rhincodon_typus_GeneID=109924125 THR A 103 . . . . . . . - . . . . ? -0.650 18.9  -137.8 -102.1 161.2  -8.0  -7.0  7.2   
Rhincodon_typus_GeneID=109924125 ILE A 104 . . . . . . . - . . . . ? -0.953 28.8  -116.2 -114.4 131.4  -4.6  -7.7  5.7   
Rhincodon_typus_GeneID=109924125 PRO A 105 P . . . . > . - . . . . ? -0.390 25.1  -116.4 -66.3  147.4  -1.6  -8.4  8.0   
Rhincodon_typus_GeneID=109924125 LEU A 106 P . . . . P . - . . . . ? -0.590 39.6  -102.0 -77.4  145.1  1.4   -6.1  8.2   
Rhincodon_typus_GeneID=109924125 PRO A 107 P . . . . < . - . . . . ? -0.338 20.9  -163.0 -71.2  147.3  4.7   -7.6  7.1   
Rhincodon_typus_GeneID=109924125 THR A 108 S . . . . . S + . . . . ? 0.437  82.7  25.5   -99.6  -9.0   7.3   -8.9  9.6   
Rhincodon_typus_GeneID=109924125 ARG A 109 S . . . . . S - . . . . ? -0.973 88.6  -98.7  -147.6 162.0  9.9   -8.8  6.7   
Rhincodon_typus_GeneID=109924125 CYS A 110 . . . . . . . - . . . . ? -0.528 45.3  -104.9 -80.6  146.6  10.5  -7.2  3.5   
Rhincodon_typus_GeneID=109924125 ALA A 111 . . . . . . . - . . . . ? -0.356 36.8  -134.0 -62.6  147.1  9.6   -9.0  0.3   
Rhincodon_typus_GeneID=109924125 THR A 112 . . > . . . . - . . . . ? -0.730 30.8  -80.3  -106.0 154.6  12.5  -10.4 -1.6  
Rhincodon_typus_GeneID=109924125 ALA A 113 T . 3 . . . S + . . . . ? -0.228 116.2 24.3   -52.4  132.5  13.2  -10.3 -5.4  
Rhincodon_typus_GeneID=109924125 GLY A 114 T . 3 . . . S + . . . . ? 0.132  83.9  134.9  99.6   -25.1  11.2  -12.8 -7.4  
Rhincodon_typus_GeneID=109924125 GLU A 115 . . < . . . . - . . . . ? -0.421 57.4  -124.5 -55.9  134.9  8.4   -13.1 -4.8  
Rhincodon_typus_GeneID=109924125 ILE A 116 E . . . . . . - B D C . ? -0.740 31.4  -167.8 -88.6  129.5  5.0   -13.0 -6.6  
Rhincodon_typus_GeneID=109924125 CYS A 117 E . . . . . . - B D C D ? -0.865 20.0  -127.8 -120.9 147.9  2.7   -10.3 -5.4  
Rhincodon_typus_GeneID=109924125 LEU A 118 E . . . . . . - B D C D ? -0.855 21.1  -165.8 -93.4  123.5  -1.0  -9.6  -5.9  
Rhincodon_typus_GeneID=109924125 ILE A 119 E . . . . . . - B D C D ? -0.925 10.5  -173.6 -105.9 129.6  -1.8  -6.0  -7.0  
Rhincodon_typus_GeneID=109924125 SER A 120 E . . . . . . + B D C . ? -0.951 15.1  134.7  -129.2 144.4  -5.4  -5.0  -6.8  
Rhincodon_typus_GeneID=109924125 GLY A 121 E . . . . . . - B D C . ? -0.970 49.5  -94.0  -174.5 164.6  -7.3  -1.9  -7.8  
Rhincodon_typus_GeneID=109924125 TRP A 122 E . . . . . . + B D C . ? -0.854 69.2  86.3   -96.6  126.5  -10.4 -0.4  -9.5  
Rhincodon_typus_GeneID=109924125 GLY A 123 . . . . . . . - . . . . ? -0.851 65.4  -70.3  156.4  166.9  -10.2 0.4   -13.4 
Rhincodon_typus_GeneID=109924125 ASN A 124 . . . . . . . - . . . . ? -0.731 7.8   -167.8 -97.4  119.7  -10.6 -0.9  -17.2 
Rhincodon_typus_GeneID=109924125 THR A 125 S . . . . . S - . . . . ? -0.898 92.7  -45.8  -78.6  68.1   -8.5  -3.2  -19.4 
Rhincodon_typus_GeneID=109924125 MET A 126 S . . . . . S + . . . . ? 0.415  128.1 22.1   80.2   46.1   -10.6 -1.9  -22.3 
Rhincodon_typus_GeneID=109924125 SER A 127 S . . . . . S + . . . . ? 0.652  116.2 21.5   142.9  54.2   -14.5 -1.7  -21.6 
Rhincodon_typus_GeneID=109924125 ASN A 128 . . > . . . . + . . . . ? -0.094 55.0  179.4  150.6  59.8   -16.0 -1.6  -18.0 
Rhincodon_typus_GeneID=109924125 GLY A 129 T . 3 . . . . + . . . . ? -0.002 61.6  90.1   -60.5  23.6   -13.3 -0.3  -15.5 
Rhincodon_typus_GeneID=109924125 ASP A 130 T . 3 . . . . + . . . . ? 0.629  66.5  84.9   -107.8 -11.3  -15.7 -0.4  -12.5 
Rhincodon_typus_GeneID=109924125 ASP A 131 B . < . . . S - D Q O . ? -0.600 92.0  -95.2  -87.5  148.9  -14.9 -4.0  -11.4 
Rhincodon_typus_GeneID=109924125 LEU A 132 E . . . . . . - B E . C ? -0.435 43.8  -156.2 -61.6  128.1  -12.0 -4.8  -9.2  
Rhincodon_typus_GeneID=109924125 GLN A 133 E . . . . . . - B E B C ? -0.831 5.6   -158.5 -111.3 151.4  -9.0  -5.9  -11.1 
Rhincodon_typus_GeneID=109924125 CYS A 134 E . . . . . . - B E B C ? -0.941 6.0   -172.1 -130.6 153.1  -5.9  -8.0  -10.1 
Rhincodon_typus_GeneID=109924125 LEU A 135 E . . . . . . - B E . C ? -0.982 14.3  -147.7 -145.3 129.3  -2.4  -8.5  -11.3 
Rhincodon_typus_GeneID=109924125 ASP A 136 E . . . . . . + B E . C ? -0.856 32.2  160.8  -94.8  127.4  0.3   -10.9 -10.3 
Rhincodon_typus_GeneID=109924125 ALA A 137 E . . . . . . - B E . C ? -0.998 34.2  -115.0 -148.3 149.2  3.8   -9.5  -10.5 
Rhincodon_typus_GeneID=109924125 PRO A 138 E . . . . > . - B E . C ? -0.503 29.8  -113.1 -81.3  151.2  7.3   -10.2 -9.3  
Rhincodon_typus_GeneID=109924125 VAL A 139 B . . . . P . - B E E . ? -0.670 37.4  -135.0 -74.1  129.9  9.3   -8.1  -6.9  
Rhincodon_typus_GeneID=109924125 LEU A 140 P . . . . P . - . . . . ? -0.542 21.7  -99.5  -85.3  154.5  12.3  -6.7  -8.8  
Rhincodon_typus_GeneID=109924125 SER A 141 P . . > . < . - . . . . ? -0.316 31.2  -114.3 -63.9  157.9  15.8  -6.6  -7.5  
Rhincodon_typus_GeneID=109924125 ASP A 142 H . . > . . S + . . . . ? 0.892  118.5 53.1   -57.6  -40.7  17.0  -3.3  -6.0  
Rhincodon_typus_GeneID=109924125 ALA A 143 H . . > . . S + . . . . ? 0.922  109.8 46.0   -61.5  -48.2  19.5  -3.1  -8.9  
Rhincodon_typus_GeneID=109924125 ALA A 144 H . . > . . S + . . . . ? 0.896  112.2 51.8   -61.3  -43.0  16.9  -3.5  -11.5 
Rhincodon_typus_GeneID=109924125 CYS A 145 H . . X . . S + . . . . ? 0.944  112.7 45.0   -61.1  -42.9  14.7  -1.0  -9.8  
Rhincodon_typus_GeneID=109924125 HIS A 146 H . . < . . S + . . . . ? 0.858  110.0 55.1   -68.9  -37.7  17.5  1.6   -9.7  
Rhincodon_typus_GeneID=109924125 ASN A 147 H . . < . . S + . . . . ? 0.843  106.1 51.9   -65.5  -32.1  18.4  0.9   -13.2 
Rhincodon_typus_GeneID=109924125 SER A 148 H . . < . . S + . . . . ? 0.821  126.0 23.7   -73.4  -30.4  14.9  1.6   -14.3 
Rhincodon_typus_GeneID=109924125 TYR A 149 S . > X . . S - . . . . ? -0.588 83.7  -154.0 -134.6 71.8   14.9  4.9   -12.5 
Rhincodon_typus_GeneID=109924125 PRO A 150 T . 3 4 . . S - . . . . ? -0.247 78.9  -3.2   -58.9  120.1  18.6  6.2   -12.0 
Rhincodon_typus_GeneID=109924125 GLY A 151 T . 3 4 . . S + . . . . ? 0.444  119.5 81.9   85.0   4.2    18.9  8.6   -9.0  
Rhincodon_typus_GeneID=109924125 MET A 152 T . < 4 . . . + . . . . ? 0.632  65.2  88.8   -115.1 -24.5  15.2  8.5   -8.2  
Rhincodon_typus_GeneID=109924125 ILE A 153 . . . < . . . - . . . . ? -0.721 56.7  -169.4 -84.9  125.9  14.8  5.2   -6.2  
Rhincodon_typus_GeneID=109924125 THR A 154 . . > . . . . - . . . . ? -0.527 40.1  -100.0 -102.7 177.1  15.2  5.5   -2.4  
Rhincodon_typus_GeneID=109924125 GLU A 155 T . 3 . . . S + . . . . ? 0.618  121.3 62.1   -70.9  -10.7  15.5  2.7   0.3   
Rhincodon_typus_GeneID=109924125 ASN A 156 T . 3 . . . S + . . . . ? 0.308  95.9  78.5   -96.6  6.1    11.8  3.3   1.1   
Rhincodon_typus_GeneID=109924125 MET A 157 E . < . . . . - B F . F ? -0.852 54.6  -171.2 -120.6 154.2  10.8  2.2   -2.4  
Rhincodon_typus_GeneID=109924125 MET A 158 E . . . . . . - B F . F ? -0.970 17.8  -132.7 -138.7 150.2  10.3  -1.1  -4.2  
Rhincodon_typus_GeneID=109924125 CYS A 159 E . . . . . . + B F . F ? -0.928 21.4  179.6  -107.3 129.3  9.6   -2.1  -7.8  
Rhincodon_typus_GeneID=109924125 VAL A 160 E . . . . . . + B F E F ? -0.999 42.2  47.0   -126.1 123.4  6.9   -4.6  -8.7  
Rhincodon_typus_GeneID=109924125 GLY A 161 S . . . . . S - . . . . ? -0.946 83.0  -48.4  148.0  -165.3 6.2   -5.5  -12.2 
Rhincodon_typus_GeneID=109924125 TYR A 162 . . > . . . . - . . . . ? -0.925 25.8  -150.0 -113.1 133.5  7.7   -6.6  -15.5 
Rhincodon_typus_GeneID=109924125 LEU A 163 T . 3 . . . S + . . . . ? 0.773  99.9  61.9   -71.0  -28.3  10.6  -4.9  -17.3 
Rhincodon_typus_GeneID=109924125 ASP A 164 T . 3 . . . S - . . . . ? 0.583  105.3 -140.5 -73.8  -7.4   9.2   -5.9  -20.6 
Rhincodon_typus_GeneID=109924125 GLY A 165 . . < . . . . + . . . . ? -0.349 64.2  115.5  78.5   -175.1 6.1   -3.8  -19.8 
Rhincodon_typus_GeneID=109924125 GLY A 166 S . . . . . S + . . . . ? 0.114  74.4  65.6   99.3   -16.6  2.5   -4.7  -20.6 
Rhincodon_typus_GeneID=109924125 LYS A 167 . . . . . . . + . . . . ? -0.993 59.7  119.6  -143.5 134.4  1.3   -4.9  -17.0 
Rhincodon_typus_GeneID=109924125 ASP A 168 E . . . . . . - A B A . ? -0.983 56.7  -96.0  -177.4 154.9  1.1   -2.3  -14.2 
Rhincodon_typus_GeneID=109924125 SER A 169 E . . . . . . - A B A . ? -0.769 50.9  -169.6 -77.3  145.4  -1.0  -0.4  -11.8 
Rhincodon_typus_GeneID=109924125 CYS A 170 . . > . . . . - . . . . ? -0.599 31.3  -36.4  -131.0 -175.9 -2.0  2.9   -13.2 
Rhincodon_typus_GeneID=109924125 GLN A 171 T . 3 . . . S + . . . . ? -0.214 121.3 29.2   -52.2  130.8  -3.6  6.3   -12.4 
Rhincodon_typus_GeneID=109924125 GLY A 172 T . 3 . . . S + . . . . ? 0.105  100.5 80.3   104.9  -12.4  -6.4  5.9   -9.9  
Rhincodon_typus_GeneID=109924125 ASP A 173 . . X . . . . + . . . . ? 0.224  59.1  139.0  -106.7 2.9    -5.1  2.9   -8.0  
Rhincodon_typus_GeneID=109924125 SER A 174 T . 3 . . . S + . . . . ? -0.293 70.6  24.5   -45.7  137.9  -2.7  5.0   -6.0  
Rhincodon_typus_GeneID=109924125 GLY A 175 T . 3 . . . S + . . . . ? 0.278  92.8  136.4  89.4   -14.1  -2.7  3.8   -2.4  
Rhincodon_typus_GeneID=109924125 GLY A 176 . . < . . . . - . . . . ? -0.259 57.2  -91.9  -66.6  164.1  -3.8  0.3   -3.5  
Rhincodon_typus_GeneID=109924125 PRO A 177 E . . . . . . - B G . G ? -0.460 20.5  -160.2 -91.5  140.4  -2.2  -2.8  -2.0  
Rhincodon_typus_GeneID=109924125 VAL A 178 E . . . . . . - B G D G ? -0.989 24.1  -168.9 -103.7 114.3  0.7   -5.0  -3.1  
Rhincodon_typus_GeneID=109924125 VAL A 179 E . . . . . . - B G D G ? -0.925 11.1  -176.4 -115.7 121.7  0.2   -8.3  -1.3  
Rhincodon_typus_GeneID=109924125 CYS A 180 E . > . . . S - B G D G ? -0.976 74.2  -14.8  -117.0 125.1  2.9   -11.0 -1.2  
Rhincodon_typus_GeneID=109924125 ASN A 181 T . 3 . . . S - . . . . ? 0.884  130.1 -52.4  52.8   32.8   2.2   -14.4 0.5   
Rhincodon_typus_GeneID=109924125 GLY A 182 T . 3 . . . S + . . . . ? 0.597  117.9 99.9   88.0   10.3   -0.9  -13.0 2.1   
Rhincodon_typus_GeneID=109924125 VAL A 183 E . < . . . S - B H G . ? -0.957 79.4  -100.4 -128.5 153.9  0.8   -9.9  3.7   
Rhincodon_typus_GeneID=109924125 LEU A 184 E . . . . . . + B H G . ? -0.574 46.6  158.7  -74.0  116.6  0.9   -6.1  2.8   
Rhincodon_typus_GeneID=109924125 GLN A 185 E . . . . . . + B H . . ? 0.689  57.0  15.7   -113.2 -27.4  4.3   -5.4  1.1   
Rhincodon_typus_GeneID=109924125 GLY A 186 E . . . . . . - B H G H ? -0.975 52.3  -140.6 -150.0 160.7  3.7   -2.3  -0.9  
Rhincodon_typus_GeneID=109924125 ILE A 187 E . . . . . . - B H G H ? -0.994 40.2  -109.2 -123.0 121.0  1.5   0.8   -1.6  
Rhincodon_typus_GeneID=109924125 VAL A 188 E . . . . . . + B H . H ? -0.361 55.0  155.1  -49.8  125.0  1.0   1.9   -5.1  
Rhincodon_typus_GeneID=109924125 SER A 189 E . . . . . . - B H . . ? 0.749  46.0  -38.7  -124.0 -65.3  3.0   5.1   -5.3  
Rhincodon_typus_GeneID=109924125 TRP A 190 E . . . . . . + B H . H ? -0.941 44.8  166.6  -160.4 173.7  4.3   6.3   -8.7  
Rhincodon_typus_GeneID=109924125 GLY A 191 . . . . . . . - . . . . ? -0.927 43.9  -91.6  177.6  163.3  5.9   5.3   -12.1 
Rhincodon_typus_GeneID=109924125 TYR A 192 S . . . . . S - . . . . ? -0.890 89.8  -34.2  -89.7  112.1  6.6   6.7   -15.5 
Rhincodon_typus_GeneID=109924125 GLY A 193 S . . . . . S - . . . . ? 0.045  87.4  -67.4  66.8   173.2  3.7   5.8   -17.8 
Rhincodon_typus_GeneID=109924125 CYS A 194 S . . . . . S - . . . . ? -0.954 105.7 -19.3  -111.4 120.5  1.5   2.7   -17.5 
Rhincodon_typus_GeneID=109924125 ALA A 195 S . . . . . S + . . . . ? 0.797  89.6  167.2  65.0   23.5   3.0   -0.7  -18.3 
Rhincodon_typus_GeneID=109924125 GLU A 196 B . > . . . . - E R P . ? -0.621 44.3  -100.2 -73.3  138.0  5.8   1.0   -20.2 
Rhincodon_typus_GeneID=109924125 GLN A 197 T . 3 . . . S + . . . . ? -0.357 107.7 12.7   -58.2  129.5  8.7   -1.1  -21.2 
Rhincodon_typus_GeneID=109924125 GLY A 198 T . 3 . . . S + . . . . ? 0.384  111.5 90.1   86.6   -1.4   11.7  -0.6  -18.8 
Rhincodon_typus_GeneID=109924125 TYR A 199 B . < . . . . - E S P . ? -0.726 55.0  -179.4 -132.7 81.8   9.5   1.3   -16.3 
Rhincodon_typus_GeneID=109924125 PRO A 200 . . . . . . . - . . . . ? -0.179 40.6  -80.0  -67.9  170.2  7.8   -0.9  -13.7 
Rhincodon_typus_GeneID=109924125 GLY A 201 E . . . . . . - B I F . ? -0.477 39.9  -138.6 -70.1  148.1  5.5   0.4   -11.0 
Rhincodon_typus_GeneID=109924125 VAL A 202 E . . . . . . - B I F H ? -0.921 22.4  -172.8 -111.1 133.9  7.0   2.0   -7.9  
Rhincodon_typus_GeneID=109924125 TYR A 203 E . . . . . . - B I F H ? -0.885 32.4  -105.6 -128.3 144.3  5.6   1.2   -4.5  
Rhincodon_typus_GeneID=109924125 THR A 204 E . . . . . . - B I F H ? -0.665 39.6  -124.8 -65.5  125.8  6.0   2.4   -1.0  
Rhincodon_typus_GeneID=109924125 LYS A 205 E . > . . . . - B I . H ? -0.675 25.3  -167.6 -77.7  100.7  8.0   -0.3  0.9   
Rhincodon_typus_GeneID=109924125 VAL A 206 G . > . . . S + . . . . ? 0.823  78.0  67.5   -65.4  -38.7  5.6   -1.0  3.9   
Rhincodon_typus_GeneID=109924125 CYS A 207 G . > . . . S + . . . . ? 0.810  95.6  59.7   -56.2  -24.0  8.1   -3.2  5.9   
Rhincodon_typus_GeneID=109924125 ASN A 208 G . < . . . S + . . . . ? 0.573  107.1 46.3   -79.1  -6.1   10.2  0.0   6.4   
Rhincodon_typus_GeneID=109924125 TYR A 209 G . < > . . S + . . . . ? 0.221  75.1  107.1  -122.9 13.0   7.2   1.8   8.1   
Rhincodon_typus_GeneID=109924125 ILE A 210 H . < > . . S + . . . . ? 0.944  82.2  49.0   -63.0  -48.2  6.0   -0.9  10.6  
Rhincodon_typus_GeneID=109924125 PRO A 211 H . . > . . S + . . . . ? 0.931  113.3 47.4   -56.8  -44.7  7.4   0.9   13.6  
Rhincodon_typus_GeneID=109924125 TRP A 212 H . . > . . S + . . . . ? 0.912  110.9 51.7   -61.6  -45.3  5.8   4.2   12.5  
Rhincodon_typus_GeneID=109924125 ILE A 213 H . . X . . S + . . . . ? 0.949  112.5 45.3   -57.8  -48.5  2.5   2.5   11.8  
Rhincodon_typus_GeneID=109924125 HIS A 214 H . . X . . S + . . . . ? 0.910  114.1 48.5   -63.4  -45.1  2.4   0.9   15.2  
Rhincodon_typus_GeneID=109924125 GLU A 215 H . . X . . S + . . . . ? 0.899  112.4 47.6   -63.1  -45.8  3.4   4.1   17.0  
Rhincodon_typus_GeneID=109924125 THR A 216 H . . < . . S + . . . . ? 0.924  112.6 48.3   -63.1  -46.1  0.8   6.2   15.2  
Rhincodon_typus_GeneID=109924125 ILE A 217 H . > < . . S + . . . . ? 0.904  112.0 50.3   -64.2  -39.3  -2.0  3.8   15.8  
Rhincodon_typus_GeneID=109924125 ALA A 218 H . 3 < . . S + . . . . ? 0.802  103.7 58.5   -69.0  -31.0  -1.1  3.5   19.6  
Rhincodon_typus_GeneID=109924125 SER A 219 T . 3 < . . . . . . . . ? 0.597  .     .      -81.7  -6.4   -1.0  7.3   20.0  
Rhincodon_typus_GeneID=109924125 GLU A 220 . . < . . . . . . . . . ? -0.697 .     .      -105.8 .      -4.7  7.7   18.9  
# 
loop_
_dssp_struct_ladder.id 
_dssp_struct_ladder.sheet_id 
_dssp_struct_ladder.range_id_1 
_dssp_struct_ladder.range_id_2 
_dssp_struct_ladder.type 
_dssp_struct_ladder.beg_1_label_comp_id 
_dssp_struct_ladder.beg_1_label_asym_id 
_dssp_struct_ladder.beg_1_label_seq_id 
_dssp_struct_ladder.pdbx_beg_1_PDB_ins_code 
_dssp_struct_ladder.end_1_label_comp_id 
_dssp_struct_ladder.end_1_label_asym_id 
_dssp_struct_ladder.end_1_label_seq_id 
_dssp_struct_ladder.pdbx_end_1_PDB_ins_code 
_dssp_struct_ladder.beg_1_auth_comp_id 
_dssp_struct_ladder.beg_1_auth_asym_id 
_dssp_struct_ladder.beg_1_auth_seq_id 
_dssp_struct_ladder.end_1_auth_comp_id 
_dssp_struct_ladder.end_1_auth_asym_id 
_dssp_struct_ladder.end_1_auth_seq_id 
_dssp_struct_ladder.beg_2_label_comp_id 
_dssp_struct_ladder.beg_2_label_asym_id 
_dssp_struct_ladder.beg_2_label_seq_id 
_dssp_struct_ladder.pdbx_beg_2_PDB_ins_code 
_dssp_struct_ladder.end_2_label_comp_id 
_dssp_struct_ladder.end_2_label_asym_id 
_dssp_struct_ladder.end_2_label_seq_id 
_dssp_struct_ladder.pdbx_end_2_PDB_ins_code 
_dssp_struct_ladder.beg_2_auth_comp_id 
_dssp_struct_ladder.beg_2_auth_asym_id 
_dssp_struct_ladder.beg_2_auth_seq_id 
_dssp_struct_ladder.end_2_auth_comp_id 
_dssp_struct_ladder.end_2_auth_asym_id 
_dssp_struct_ladder.end_2_auth_seq_id 
A A A B anti-parallel ILE A 2   ? VAL A 3   ? ILE A 2   VAL A 3   SER A 169 ? ASP A 168 ? SER A 169 ASP A 168 
B B C E anti-parallel TYR A 6   ? GLU A 7   ? TYR A 6   GLU A 7   CYS A 134 ? GLN A 133 ? CYS A 134 GLN A 133 
C B D E anti-parallel ILE A 116 ? TRP A 122 ? ILE A 116 TRP A 122 PRO A 138 ? LEU A 132 ? PRO A 138 LEU A 132 
D B D G anti-parallel CYS A 117 ? ILE A 119 ? CYS A 117 ILE A 119 CYS A 180 ? VAL A 178 ? CYS A 180 VAL A 178 
E B E F anti-parallel VAL A 139 ? VAL A 139 ? VAL A 139 VAL A 139 VAL A 160 ? VAL A 160 ? VAL A 160 VAL A 160 
F B F I anti-parallel MET A 157 ? VAL A 160 ? MET A 157 VAL A 160 THR A 204 ? GLY A 201 ? THR A 204 GLY A 201 
G B G H anti-parallel PRO A 177 ? CYS A 180 ? PRO A 177 CYS A 180 ILE A 187 ? VAL A 183 ? ILE A 187 VAL A 183 
H B H I anti-parallel GLY A 186 ? TRP A 190 ? GLY A 186 TRP A 190 LYS A 205 ? VAL A 202 ? LYS A 205 VAL A 202 
I C J K anti-parallel ILE A 16  ? ASN A 20  ? ILE A 16  ASN A 20  SER A 29  ? HIS A 24  ? SER A 29  HIS A 24  
J C J M anti-parallel SER A 18  ? ASN A 20  ? SER A 18  ASN A 20  ARG A 50  ? GLU A 48  ? ARG A 50  GLU A 48  
K C K L anti-parallel SER A 29  ? LEU A 30  ? SER A 29  LEU A 30  VAL A 37  ? VAL A 36  ? VAL A 37  VAL A 36  
L C L O anti-parallel TRP A 35  ? SER A 38  ? TRP A 35  SER A 38  LYS A 90  ? MET A 87  ? LYS A 90  MET A 87  
M C M N anti-parallel GLU A 48  ? LEU A 51  ? GLU A 48  LEU A 51  GLN A 67  ? GLN A 64  ? GLN A 67  GLN A 64  
N C N O anti-parallel SER A 68  ? ARG A 73  ? SER A 68  ARG A 73  LEU A 91  ? MET A 87  ? LEU A 91  MET A 87  
O D P Q anti-parallel ASN A 55  ? ASN A 55  ? ASN A 55  ASN A 55  ASP A 131 ? ASP A 131 ? ASP A 131 ASP A 131 
P E R S anti-parallel GLU A 196 ? GLU A 196 ? GLU A 196 GLU A 196 TYR A 199 ? TYR A 199 ? TYR A 199 TYR A 199 
# 
loop_
_dssp_struct_bridge_pairs.id 
_dssp_struct_bridge_pairs.label_comp_id 
_dssp_struct_bridge_pairs.label_seq_id 
_dssp_struct_bridge_pairs.label_asym_id 
_dssp_struct_bridge_pairs.auth_seq_id 
_dssp_struct_bridge_pairs.auth_asym_id 
_dssp_struct_bridge_pairs.pdbx_PDB_ins_code 
_dssp_struct_bridge_pairs.acceptor_1_label_comp_id 
_dssp_struct_bridge_pairs.acceptor_1_label_seq_id 
_dssp_struct_bridge_pairs.acceptor_1_label_asym_id 
_dssp_struct_bridge_pairs.acceptor_1_auth_seq_id 
_dssp_struct_bridge_pairs.acceptor_1_auth_asym_id 
_dssp_struct_bridge_pairs.acceptor_1_pdbx_PDB_ins_code 
_dssp_struct_bridge_pairs.acceptor_1_energy 
_dssp_struct_bridge_pairs.acceptor_2_label_comp_id 
_dssp_struct_bridge_pairs.acceptor_2_label_seq_id 
_dssp_struct_bridge_pairs.acceptor_2_label_asym_id 
_dssp_struct_bridge_pairs.acceptor_2_auth_seq_id 
_dssp_struct_bridge_pairs.acceptor_2_auth_asym_id 
_dssp_struct_bridge_pairs.acceptor_2_pdbx_PDB_ins_code 
_dssp_struct_bridge_pairs.acceptor_2_energy 
_dssp_struct_bridge_pairs.donor_1_label_comp_id 
_dssp_struct_bridge_pairs.donor_1_label_seq_id 
_dssp_struct_bridge_pairs.donor_1_label_asym_id 
_dssp_struct_bridge_pairs.donor_1_auth_seq_id 
_dssp_struct_bridge_pairs.donor_1_auth_asym_id 
_dssp_struct_bridge_pairs.donor_1_pdbx_PDB_ins_code 
_dssp_struct_bridge_pairs.donor_1_energy 
_dssp_struct_bridge_pairs.donor_2_label_comp_id 
_dssp_struct_bridge_pairs.donor_2_label_seq_id 
_dssp_struct_bridge_pairs.donor_2_label_asym_id 
_dssp_struct_bridge_pairs.donor_2_auth_seq_id 
_dssp_struct_bridge_pairs.donor_2_auth_asym_id 
_dssp_struct_bridge_pairs.donor_2_pdbx_PDB_ins_code 
_dssp_struct_bridge_pairs.donor_2_energy 
1   LYS 1   A 1   A ? ?   ?   ? ?   ? ? ?    ?   ?   ? ?   ? ? ?    CYS 170 A 170 A ? -5.2 VAL 3   A 3   A ? -0.5 
2   ILE 2   A 2   A ? SER 169 A 169 A ? -0.3 GLY 121 A 121 A ? -0.1 GLY 4   A 4   A ? -0.4 GLY 5   A 5   A ? -0.4 
3   VAL 3   A 3   A ? ASP 168 A 168 A ? -3.5 LYS 1   A 1   A ? -0.5 ASP 168 A 168 A ? -1.8 THR 125 A 125 A ? -0.1 
4   GLY 4   A 4   A ? ILE 2   A 2   A ? -0.4 LYS 167 A 167 A ? -0.2 VAL 3   A 3   A ? -0.2 TYR 6   A 6   A ? -0.1 
5   GLY 5   A 5   A ? ILE 2   A 2   A ? -0.4 ASP 168 A 168 A ? -0.1 GLU 7   A 7   A ? -0.3 LEU 135 A 135 A ? -0.2 
6   TYR 6   A 6   A ? CYS 134 A 134 A ? -2.9 GLY 4   A 4   A ? -0.1 CYS 134 A 134 A ? -3.6 CYS 8   A 8   A ? -0.3 
7   GLU 7   A 7   A ? GLY 5   A 5   A ? -0.3 GLN 133 A 133 A ? -0.2 GLN 133 A 133 A ? -0.3 LYS 10  A 10  A ? -0.1 
8   CYS 8   A 8   A ? LEU 132 A 132 A ? -2.0 TYR 6   A 6   A ? -0.3 LEU 132 A 132 A ? -0.1 HIS 11  A 11  A ? -0.1 
9   ALA 9   A 9   A ? LYS 10  A 10  A ? -0.1 HIS 11  A 11  A ? -0.1 SER 12  A 12  A ? -2.2 VAL 13  A 13  A ? -0.3 
10  LYS 10  A 10  A ? HIS 11  A 11  A ? -0.3 SER 12  A 12  A ? -0.1 ALA 9   A 9   A ? -0.1 HIS 54  A 54  A ? -0.1 
11  HIS 11  A 11  A ? VAL 13  A 13  A ? -0.1 SER 12  A 12  A ? -0.1 LYS 10  A 10  A ? -0.3 ALA 9   A 9   A ? -0.1 
12  SER 12  A 12  A ? ALA 9   A 9   A ? -2.2 VAL 13  A 13  A ? -0.2 HIS 11  A 11  A ? -0.1 LYS 10  A 10  A ? -0.1 
13  VAL 13  A 13  A ? ALA 9   A 9   A ? -0.3 PRO 14  A 14  A ? -0.1 ILE 16  A 16  A ? -1.5 SER 12  A 12  A ? -0.2 
14  PRO 14  A 14  A ? ?   ?   ? ?   ? ? ?    ?   ?   ? ?   ? ? ?    GLY 102 A 102 A ? -2.3 GLY 52  A 52  A ? -0.3 
15  TRP 15  A 15  A ? VAL 101 A 101 A ? -0.2 THR 103 A 103 A ? -0.1 LEU 30  A 30  A ? -2.8 ILE 104 A 104 A ? -0.2 
16  ILE 16  A 16  A ? VAL 13  A 13  A ? -1.5 SER 29  A 29  A ? -0.2 GLY 52  A 52  A ? -0.5 SER 18  A 18  A ? -0.3 
17  VAL 17  A 17  A ? GLY 28  A 28  A ? -2.1 TRP 15  A 15  A ? -0.1 GLY 28  A 28  A ? -1.3 LEU 19  A 19  A ? -0.6 
18  SER 18  A 18  A ? ARG 50  A 50  A ? -2.3 ILE 16  A 16  A ? -0.3 ARG 50  A 50  A ? -2.8 ASN 20  A 20  A ? -0.7 
19  LEU 19  A 19  A ? CYS 26  A 26  A ? -3.5 VAL 17  A 17  A ? -0.6 MET 25  A 25  A ? -3.1 CYS 26  A 26  A ? -1.4 
20  ASN 20  A 20  A ? GLU 48  A 48  A ? -3.3 SER 18  A 18  A ? -0.7 GLU 48  A 48  A ? -2.9 HIS 24  A 24  A ? -0.2 
21  VAL 21  A 21  A ? TRP 23  A 23  A ? -1.9 LEU 19  A 19  A ? -0.4 HIS 24  A 24  A ? -0.1 ASN 20  A 20  A ? -0.1 
22  GLY 22  A 22  A ? TRP 23  A 23  A ? -0.2 GLU 48  A 48  A ? -0.1 HIS 24  A 24  A ? -0.3 ASN 20  A 20  A ? -0.1 
23  TRP 23  A 23  A ? LEU 19  A 19  A ? -0.1 ?   ?   ? ?   ? ? ?    VAL 21  A 21  A ? -1.9 MET 25  A 25  A ? -0.5 
24  HIS 24  A 24  A ? GLY 22  A 22  A ? -0.3 ASN 20  A 20  A ? -0.2 ASN 20  A 20  A ? -0.2 GLY 27  A 27  A ? -0.1 
25  MET 25  A 25  A ? LEU 19  A 19  A ? -3.1 TRP 23  A 23  A ? -0.5 GLY 27  A 27  A ? -0.3 SER 174 A 174 A ? -0.3 
26  CYS 26  A 26  A ? LEU 19  A 19  A ? -1.4 ASP 173 A 173 A ? -0.1 LEU 19  A 19  A ? -3.5 MET 25  A 25  A ? -0.4 
27  GLY 27  A 27  A ? SER 174 A 174 A ? -3.5 MET 25  A 25  A ? -0.3 ALA 39  A 39  A ? -0.5 SER 29  A 29  A ? -0.3 
28  GLY 28  A 28  A ? VAL 17  A 17  A ? -1.3 CYS 26  A 26  A ? -0.2 VAL 17  A 17  A ? -2.1 LEU 30  A 30  A ? -0.4 
29  SER 29  A 29  A ? VAL 37  A 37  A ? -2.4 GLY 27  A 27  A ? -0.3 VAL 37  A 37  A ? -3.0 ILE 31  A 31  A ? -0.6 
30  LEU 30  A 30  A ? TRP 15  A 15  A ? -2.8 GLY 28  A 28  A ? -0.4 ILE 104 A 104 A ? -2.1 VAL 36  A 36  A ? -0.2 
31  ILE 31  A 31  A ? TRP 35  A 35  A ? -2.3 SER 29  A 29  A ? -0.6 THR 33  A 33  A ? -0.2 LEU 106 A 106 A ? -0.2 
32  SER 32  A 32  A ? TRP 35  A 35  A ? -1.3 GLY 102 A 102 A ? -0.1 TRP 35  A 35  A ? -0.4 ILE 31  A 31  A ? -0.2 
33  THR 33  A 33  A ? ILE 31  A 31  A ? -0.2 ASP 34  A 34  A ? -0.2 ALA 95  A 95  A ? -3.7 HIS 93  A 93  A ? -0.1 
34  ASP 34  A 34  A ? PRO 94  A 94  A ? -0.2 TRP 35  A 35  A ? -0.1 LEU 91  A 91  A ? -2.9 VAL 36  A 36  A ? -0.4 
35  TRP 35  A 35  A ? SER 32  A 32  A ? -0.4 LYS 90  A 90  A ? -0.2 ILE 31  A 31  A ? -2.3 SER 32  A 32  A ? -1.3 
36  VAL 36  A 36  A ? ILE 89  A 89  A ? -2.2 ASP 34  A 34  A ? -0.4 ILE 89  A 89  A ? -2.8 SER 38  A 38  A ? -0.4 
37  VAL 37  A 37  A ? SER 29  A 29  A ? -3.0 TRP 35  A 35  A ? -0.4 SER 29  A 29  A ? -2.4 ALA 39  A 39  A ? -0.2 
38  SER 38  A 38  A ? MET 87  A 87  A ? -2.5 VAL 36  A 36  A ? -0.4 MET 87  A 87  A ? -2.8 ALA 40  A 40  A ? -0.3 
39  ALA 39  A 39  A ? GLY 27  A 27  A ? -0.5 ILE 86  A 86  A ? -0.2 CYS 42  A 42  A ? -1.5 ILE 86  A 86  A ? -0.3 
40  ALA 40  A 40  A ? SER 38  A 38  A ? -0.3 HIS 41  A 41  A ? -0.3 TYR 43  A 43  A ? -1.5 ALA 39  A 39  A ? -0.1 
41  HIS 41  A 41  A ? CYS 42  A 42  A ? -0.3 LEU 82  A 82  A ? -0.1 ALA 40  A 40  A ? -0.3 SER 174 A 174 A ? -0.0 
42  CYS 42  A 42  A ? ALA 39  A 39  A ? -1.5 GLY 27  A 27  A ? -0.1 HIS 41  A 41  A ? -0.3 ALA 40  A 40  A ? -0.2 
43  TYR 43  A 43  A ? ALA 40  A 40  A ? -1.5 SER 45  A 45  A ? -0.0 SER 45  A 45  A ? -0.3 ALA 40  A 40  A ? -0.1 
44  LYS 44  A 44  A ? SER 45  A 45  A ? -0.0 ILE 47  A 47  A ? -0.0 ILE 47  A 47  A ? -0.1 CYS 42  A 42  A ? -0.0 
45  SER 45  A 45  A ? TYR 43  A 43  A ? -0.3 ARG 46  A 46  A ? -0.2 ILE 47  A 47  A ? -0.4 VAL 71  A 71  A ? -0.1 
46  ARG 46  A 46  A ? ARG 70  A 70  A ? -0.0 GLU 48  A 48  A ? -0.0 GLU 48  A 48  A ? -0.4 SER 45  A 45  A ? -0.2 
47  ILE 47  A 47  A ? SER 45  A 45  A ? -0.4 LYS 44  A 44  A ? -0.1 SER 68  A 68  A ? -1.9 VAL 49  A 49  A ? -0.6 
48  GLU 48  A 48  A ? ASN 20  A 20  A ? -2.9 ARG 46  A 46  A ? -0.4 ASN 20  A 20  A ? -3.3 ARG 50  A 50  A ? -0.6 
49  VAL 49  A 49  A ? ILE 66  A 66  A ? -4.0 ILE 47  A 47  A ? -0.6 ILE 66  A 66  A ? -2.7 LEU 51  A 51  A ? -0.5 
50  ARG 50  A 50  A ? SER 18  A 18  A ? -2.8 GLU 48  A 48  A ? -0.6 SER 18  A 18  A ? -2.3 GLY 52  A 52  A ? -0.3 
51  LEU 51  A 51  A ? GLN 64  A 64  A ? -2.2 VAL 49  A 49  A ? -0.5 GLN 64  A 64  A ? -1.9 VAL 17  A 17  A ? -0.1 
52  GLY 52  A 52  A ? ILE 16  A 16  A ? -0.5 LYS 100 A 100 A ? -0.4 HIS 54  A 54  A ? -0.4 THR 62  A 62  A ? -0.2 
53  GLU 53  A 53  A ? ILE 16  A 16  A ? -0.3 ARG 50  A 50  A ? -0.2 GLY 52  A 52  A ? -0.3 ILE 56  A 56  A ? -0.2 
54  HIS 54  A 54  A ? GLY 52  A 52  A ? -0.4 ASN 55  A 55  A ? -0.3 LEU 132 A 132 A ? -2.3 ILE 56  A 56  A ? -0.5 
55  ASN 55  A 55  A ? ASP 131 A 131 A ? -0.2 GLN 58  A 58  A ? -0.2 GLN 58  A 58  A ? -0.8 HIS 54  A 54  A ? -0.3 
56  ILE 56  A 56  A ? ASP 130 A 130 A ? -2.2 HIS 54  A 54  A ? -0.5 ASP 131 A 131 A ? -0.1 ASN 55  A 55  A ? -0.1 
57  LYS 57  A 57  A ? ASP 130 A 130 A ? -0.2 ASN 59  A 59  A ? -0.0 ASN 59  A 59  A ? -0.4 ILE 56  A 56  A ? -0.3 
58  GLN 58  A 58  A ? ASN 55  A 55  A ? -0.8 ASP 130 A 130 A ? -0.2 GLU 60  A 60  A ? -0.9 ASN 55  A 55  A ? -0.2 
59  ASN 59  A 59  A ? LYS 57  A 57  A ? -0.4 GLU 60  A 60  A ? -0.1 ILE 56  A 56  A ? -0.1 GLU 53  A 53  A ? -0.0 
60  GLU 60  A 60  A ? GLN 58  A 58  A ? -0.9 ASN 55  A 55  A ? -0.2 ASN 59  A 59  A ? -0.1 ILE 56  A 56  A ? -0.0 
61  GLY 61  A 61  A ? THR 62  A 62  A ? -0.1 GLN 58  A 58  A ? -0.0 ASN 59  A 59  A ? -0.1 GLY 52  A 52  A ? -0.0 
62  THR 62  A 62  A ? GLY 52  A 52  A ? -0.2 LYS 100 A 100 A ? -0.0 GLN 64  A 64  A ? -0.1 GLU 53  A 53  A ? -0.1 
63  GLU 63  A 63  A ? GLY 52  A 52  A ? -0.1 ARG 50  A 50  A ? -0.1 PHE 65  A 65  A ? -0.5 GLY 52  A 52  A ? -0.2 
64  GLN 64  A 64  A ? LEU 51  A 51  A ? -1.9 THR 62  A 62  A ? -0.1 LEU 51  A 51  A ? -2.2 ILE 66  A 66  A ? -0.6 
65  PHE 65  A 65  A ? GLU 63  A 63  A ? -0.5 ARG 50  A 50  A ? -0.2 GLN 67  A 67  A ? -0.4 ARG 50  A 50  A ? -0.2 
66  ILE 66  A 66  A ? VAL 49  A 49  A ? -2.7 GLN 64  A 64  A ? -0.6 VAL 49  A 49  A ? -4.0 SER 68  A 68  A ? -0.1 
67  GLN 67  A 67  A ? PHE 65  A 65  A ? -0.4 GLU 48  A 48  A ? -0.2 SER 92  A 92  A ? -3.3 HIS 93  A 93  A ? -0.3 
68  SER 68  A 68  A ? ILE 47  A 47  A ? -1.9 LEU 91  A 91  A ? -0.2 LEU 91  A 91  A ? -0.2 VAL 71  A 71  A ? -0.1 
69  SER 69  A 69  A ? LYS 90  A 90  A ? -3.2 ARG 70  A 70  A ? -0.4 VAL 71  A 71  A ? -0.3 LEU 91  A 91  A ? -0.2 
70  ARG 70  A 70  A ? LYS 90  A 90  A ? -1.3 GLN 67  A 67  A ? -0.1 LYS 90  A 90  A ? -2.4 ILE 72  A 72  A ? -0.4 
71  VAL 71  A 71  A ? SER 69  A 69  A ? -0.3 ILE 89  A 89  A ? -0.2 ARG 73  A 73  A ? -0.6 ILE 89  A 89  A ? -0.2 
72  ILE 72  A 72  A ? LEU 88  A 88  A ? -3.4 ARG 70  A 70  A ? -0.4 LEU 88  A 88  A ? -2.7 HIS 74  A 74  A ? -0.2 
73  ARG 73  A 73  A ? VAL 71  A 71  A ? -0.6 MET 87  A 87  A ? -0.2 MET 87  A 87  A ? -0.2 ASP 85  A 85  A ? -0.1 
74  HIS 74  A 74  A ? ILE 86  A 86  A ? -2.3 ASN 84  A 84  A ? -0.3 TYR 77  A 77  A ? -2.0 ARG 73  A 73  A ? -0.1 
75  PRO 75  A 75  A ? ?   ?   ? ?   ? ? ?    ?   ?   ? ?   ? ? ?    HIS 74  A 74  A ? -0.2 ARG 73  A 73  A ? -0.0 
76  GLY 76  A 76  A ? ASN 84  A 84  A ? -0.1 ASN 78  A 78  A ? -0.1 ASN 78  A 78  A ? -0.1 HIS 74  A 74  A ? -0.1 
77  TYR 77  A 77  A ? HIS 74  A 74  A ? -2.0 ILE 86  A 86  A ? -0.1 TYR 79  A 79  A ? -0.6 ASN 84  A 84  A ? -0.2 
78  ASN 78  A 78  A ? ASP 83  A 83  A ? -2.6 TYR 79  A 79  A ? -0.1 LEU 82  A 82  A ? -2.3 ASP 83  A 83  A ? -0.5 
79  TYR 79  A 79  A ? TYR 77  A 77  A ? -0.6 TYR 80  A 80  A ? -0.2 ASN 78  A 78  A ? -0.1 TYR 77  A 77  A ? -0.0 
80  TYR 80  A 80  A ? THR 81  A 81  A ? -0.1 ASP 83  A 83  A ? -0.1 TYR 79  A 79  A ? -0.2 ASN 78  A 78  A ? -0.0 
81  THR 81  A 81  A ? ASP 83  A 83  A ? -0.1 ASN 78  A 78  A ? -0.1 TYR 79  A 79  A ? -0.2 TYR 80  A 80  A ? -0.1 
82  LEU 82  A 82  A ? ASN 78  A 78  A ? -2.3 ASP 83  A 83  A ? -0.2 ASP 85  A 85  A ? -0.8 TYR 79  A 79  A ? -0.2 
83  ASP 83  A 83  A ? ASN 78  A 78  A ? -0.5 ASN 84  A 84  A ? -0.2 ASN 78  A 78  A ? -2.6 LEU 82  A 82  A ? -0.2 
84  ASN 84  A 84  A ? TYR 77  A 77  A ? -0.2 ASP 85  A 85  A ? -0.2 ILE 86  A 86  A ? -2.0 HIS 74  A 74  A ? -0.3 
85  ASP 85  A 85  A ? LEU 82  A 82  A ? -0.8 ASN 156 A 156 A ? -0.1 MET 87  A 87  A ? -0.3 THR 204 A 204 A ? -0.2 
86  ILE 86  A 86  A ? ASN 84  A 84  A ? -2.0 ALA 39  A 39  A ? -0.3 HIS 74  A 74  A ? -2.3 LEU 88  A 88  A ? -0.3 
87  MET 87  A 87  A ? SER 38  A 38  A ? -2.8 ASP 85  A 85  A ? -0.3 SER 38  A 38  A ? -2.5 ILE 89  A 89  A ? -0.4 
88  LEU 88  A 88  A ? ILE 72  A 72  A ? -2.7 ILE 86  A 86  A ? -0.3 ILE 72  A 72  A ? -3.4 LYS 90  A 90  A ? -0.5 
89  ILE 89  A 89  A ? VAL 36  A 36  A ? -2.8 MET 87  A 87  A ? -0.4 VAL 36  A 36  A ? -2.2 LEU 91  A 91  A ? -0.5 
90  LYS 90  A 90  A ? ARG 70  A 70  A ? -2.4 LEU 88  A 88  A ? -0.5 SER 69  A 69  A ? -3.2 ARG 70  A 70  A ? -1.3 
91  LEU 91  A 91  A ? ASP 34  A 34  A ? -2.9 ILE 89  A 89  A ? -0.5 SER 68  A 68  A ? -0.2 GLN 67  A 67  A ? -0.1 
92  SER 92  A 92  A ? GLN 67  A 67  A ? -3.3 LYS 90  A 90  A ? -0.2 LEU 91  A 91  A ? -0.1 SER 68  A 68  A ? -0.1 
93  HIS 93  A 93  A ? GLN 67  A 67  A ? -0.3 THR 33  A 33  A ? -0.1 SER 92  A 92  A ? -0.2 SER 69  A 69  A ? -0.0 
94  PRO 94  A 94  A ? ?   ?   ? ?   ? ? ?    ?   ?   ? ?   ? ? ?    ASP 34  A 34  A ? -0.2 THR 33  A 33  A ? -0.1 
95  ALA 95  A 95  A ? THR 33  A 33  A ? -3.7 SER 32  A 32  A ? -0.2 PHE 97  A 97  A ? -0.6 TRP 35  A 35  A ? -0.0 
96  THR 96  A 96  A ? PRO 94  A 94  A ? -0.1 GLY 102 A 102 A ? -0.0 ASN 98  A 98  A ? -0.2 ALA 95  A 95  A ? -0.1 
97  PHE 97  A 97  A ? ALA 95  A 95  A ? -0.6 LYS 100 A 100 A ? -0.1 ARG 99  A 99  A ? -0.2 GLY 102 A 102 A ? -0.2 
98  ASN 98  A 98  A ? VAL 101 A 101 A ? -1.7 THR 96  A 96  A ? -0.2 VAL 101 A 101 A ? -0.4 GLY 52  A 52  A ? -0.1 
99  ARG 99  A 99  A ? PHE 97  A 97  A ? -0.2 LYS 100 A 100 A ? -0.2 GLY 102 A 102 A ? -0.1 PHE 97  A 97  A ? -0.1 
100 LYS 100 A 100 A ? VAL 101 A 101 A ? -0.2 THR 62  A 62  A ? -0.1 GLY 102 A 102 A ? -0.5 GLY 52  A 52  A ? -0.4 
101 VAL 101 A 101 A ? ASN 98  A 98  A ? -0.4 LEU 51  A 51  A ? -0.1 ASN 98  A 98  A ? -1.7 THR 103 A 103 A ? -0.3 
102 GLY 102 A 102 A ? PRO 14  A 14  A ? -2.3 LYS 100 A 100 A ? -0.5 LEU 30  A 30  A ? -0.3 ILE 104 A 104 A ? -0.2 
103 THR 103 A 103 A ? VAL 101 A 101 A ? -0.3 ILE 31  A 31  A ? -0.1 ILE 31  A 31  A ? -0.2 TRP 15  A 15  A ? -0.1 
104 ILE 104 A 104 A ? LEU 30  A 30  A ? -2.1 GLY 102 A 102 A ? -0.2 VAL 183 A 183 A ? -0.1 LEU 106 A 106 A ? -0.0 
105 PRO 105 A 105 A ? ?   ?   ? ?   ? ? ?    ?   ?   ? ?   ? ? ?    LEU 184 A 184 A ? -2.4 SER 32  A 32  A ? -0.1 
106 LEU 106 A 106 A ? VAL 183 A 183 A ? -0.2 ILE 31  A 31  A ? -0.2 GLN 185 A 185 A ? -0.1 THR 108 A 108 A ? -0.1 
107 PRO 107 A 107 A ? ?   ?   ? ?   ? ? ?    ?   ?   ? ?   ? ? ?    LEU 106 A 106 A ? -0.1 CYS 110 A 110 A ? -0.1 
108 THR 108 A 108 A ? ARG 109 A 109 A ? -0.2 LEU 106 A 106 A ? -0.1 CYS 110 A 110 A ? -0.3 LEU 106 A 106 A ? -0.0 
109 ARG 109 A 109 A ? THR 112 A 112 A ? -0.0 ?   ?   ? ?   ? ? ?    ALA 111 A 111 A ? -0.2 THR 108 A 108 A ? -0.2 
110 CYS 110 A 110 A ? THR 108 A 108 A ? -0.3 ALA 111 A 111 A ? -0.1 GLN 185 A 185 A ? -0.1 THR 112 A 112 A ? -0.1 
111 ALA 111 A 111 A ? ARG 109 A 109 A ? -0.2 GLN 185 A 185 A ? -0.2 ALA 113 A 113 A ? -0.3 CYS 110 A 110 A ? -0.1 
112 THR 112 A 112 A ? ALA 113 A 113 A ? -0.1 ARG 109 A 109 A ? -0.1 GLU 115 A 115 A ? -2.0 VAL 139 A 139 A ? -0.4 
113 ALA 113 A 113 A ? ALA 111 A 111 A ? -0.3 GLY 114 A 114 A ? -0.2 LEU 140 A 140 A ? -0.2 THR 112 A 112 A ? -0.1 
114 GLY 114 A 114 A ? VAL 139 A 139 A ? -3.1 GLU 115 A 115 A ? -0.3 ALA 113 A 113 A ? -0.2 ILE 116 A 116 A ? -0.1 
115 GLU 115 A 115 A ? THR 112 A 112 A ? -2.0 VAL 139 A 139 A ? -0.1 VAL 139 A 139 A ? -2.0 CYS 117 A 117 A ? -0.5 
116 ILE 116 A 116 A ? PRO 138 A 138 A ? -0.2 ALA 113 A 113 A ? -0.1 ASN 181 A 181 A ? -0.6 LEU 118 A 118 A ? -0.3 
117 CYS 117 A 117 A ? ALA 137 A 137 A ? -3.2 GLU 115 A 115 A ? -0.5 ALA 137 A 137 A ? -2.6 ILE 119 A 119 A ? -0.6 
118 LEU 118 A 118 A ? VAL 179 A 179 A ? -3.8 ILE 116 A 116 A ? -0.3 VAL 179 A 179 A ? -3.1 SER 120 A 120 A ? -0.5 
119 ILE 119 A 119 A ? LEU 135 A 135 A ? -3.2 CYS 117 A 117 A ? -0.6 LEU 135 A 135 A ? -2.0 GLY 121 A 121 A ? -0.4 
120 SER 120 A 120 A ? PRO 177 A 177 A ? -1.5 LEU 118 A 118 A ? -0.5 TRP 122 A 122 A ? -0.3 CYS 134 A 134 A ? -0.2 
121 GLY 121 A 121 A ? GLN 133 A 133 A ? -2.1 ILE 119 A 119 A ? -0.4 GLN 133 A 133 A ? -3.6 GLY 123 A 123 A ? -0.4 
122 TRP 122 A 122 A ? SER 120 A 120 A ? -0.3 GLY 172 A 172 A ? -0.2 ASN 124 A 124 A ? -0.2 LEU 132 A 132 A ? -0.2 
123 GLY 123 A 123 A ? ASP 131 A 131 A ? -1.0 GLY 121 A 121 A ? -0.4 THR 125 A 125 A ? -0.3 ASP 131 A 131 A ? -0.1 
124 ASN 124 A 124 A ? GLY 129 A 129 A ? -0.2 TRP 122 A 122 A ? -0.2 MET 126 A 126 A ? -0.7 GLY 129 A 129 A ? -0.1 
125 THR 125 A 125 A ? GLY 123 A 123 A ? -0.3 VAL 3   A 3   A ? -0.1 SER 127 A 127 A ? -1.7 ASN 128 A 128 A ? -0.5 
126 MET 126 A 126 A ? ASN 124 A 124 A ? -0.7 SER 127 A 127 A ? -0.3 ASN 124 A 124 A ? -0.1 GLY 129 A 129 A ? -0.0 
127 SER 127 A 127 A ? THR 125 A 125 A ? -1.7 ASN 128 A 128 A ? -0.0 MET 126 A 126 A ? -0.3 ASN 124 A 124 A ? -0.1 
128 ASN 128 A 128 A ? THR 125 A 125 A ? -0.5 ASP 131 A 131 A ? -0.1 ASP 131 A 131 A ? -1.1 ASP 130 A 130 A ? -0.9 
129 GLY 129 A 129 A ? ASP 130 A 130 A ? -0.3 TRP 122 A 122 A ? -0.1 ASN 124 A 124 A ? -0.2 GLN 133 A 133 A ? -0.1 
130 ASP 130 A 130 A ? ASN 128 A 128 A ? -0.9 TRP 122 A 122 A ? -0.1 ILE 56  A 56  A ? -2.2 GLY 129 A 129 A ? -0.3 
131 ASP 131 A 131 A ? ASN 128 A 128 A ? -1.1 ASN 55  A 55  A ? -0.2 GLY 123 A 123 A ? -1.0 ASN 55  A 55  A ? -0.2 
132 LEU 132 A 132 A ? HIS 54  A 54  A ? -2.3 ASP 130 A 130 A ? -0.3 CYS 8   A 8   A ? -2.0 CYS 134 A 134 A ? -0.3 
133 GLN 133 A 133 A ? GLY 121 A 121 A ? -3.6 GLU 7   A 7   A ? -0.3 GLY 121 A 121 A ? -2.1 LEU 135 A 135 A ? -0.3 
134 CYS 134 A 134 A ? TYR 6   A 6   A ? -3.6 LEU 132 A 132 A ? -0.3 TYR 6   A 6   A ? -2.9 ASP 136 A 136 A ? -0.3 
135 LEU 135 A 135 A ? ILE 119 A 119 A ? -2.0 GLN 133 A 133 A ? -0.3 ILE 119 A 119 A ? -3.2 ALA 137 A 137 A ? -0.6 
136 ASP 136 A 136 A ? CYS 134 A 134 A ? -0.3 LEU 118 A 118 A ? -0.2 LEU 118 A 118 A ? -0.2 ILE 116 A 116 A ? -0.1 
137 ALA 137 A 137 A ? CYS 117 A 117 A ? -2.6 LEU 135 A 135 A ? -0.6 CYS 117 A 117 A ? -3.2 VAL 139 A 139 A ? -0.2 
138 PRO 138 A 138 A ? ?   ?   ? ?   ? ? ?    ?   ?   ? ?   ? ? ?    GLY 161 A 161 A ? -2.4 LEU 140 A 140 A ? -0.4 
139 VAL 139 A 139 A ? GLU 115 A 115 A ? -2.0 THR 112 A 112 A ? -0.4 GLY 114 A 114 A ? -3.1 VAL 160 A 160 A ? -0.2 
140 LEU 140 A 140 A ? CYS 159 A 159 A ? -2.9 PRO 138 A 138 A ? -0.4 CYS 159 A 159 A ? -0.4 GLU 115 A 115 A ? -0.1 
141 SER 141 A 141 A ? VAL 139 A 139 A ? -0.2 ASP 142 A 142 A ? -0.1 CYS 145 A 145 A ? -2.6 HIS 146 A 146 A ? -0.2 
142 ASP 142 A 142 A ? ALA 143 A 143 A ? -0.2 ALA 144 A 144 A ? -0.2 HIS 146 A 146 A ? -2.7 ASN 147 A 147 A ? -0.2 
143 ALA 143 A 143 A ? ALA 144 A 144 A ? -0.2 CYS 145 A 145 A ? -0.2 ASN 147 A 147 A ? -2.5 ASP 142 A 142 A ? -0.2 
144 ALA 144 A 144 A ? HIS 146 A 146 A ? -0.2 CYS 145 A 145 A ? -0.2 SER 148 A 148 A ? -1.8 ALA 143 A 143 A ? -0.2 
145 CYS 145 A 145 A ? SER 141 A 141 A ? -2.6 HIS 146 A 146 A ? -0.2 TYR 149 A 149 A ? -1.3 ALA 143 A 143 A ? -0.2 
146 HIS 146 A 146 A ? ASP 142 A 142 A ? -2.7 ASN 147 A 147 A ? -0.2 MET 152 A 152 A ? -0.2 ALA 144 A 144 A ? -0.2 
147 ASN 147 A 147 A ? ALA 143 A 143 A ? -2.5 SER 148 A 148 A ? -0.2 HIS 146 A 146 A ? -0.2 CYS 145 A 145 A ? -0.2 
148 SER 148 A 148 A ? ALA 144 A 144 A ? -1.8 TYR 149 A 149 A ? -0.3 ASN 147 A 147 A ? -0.2 HIS 146 A 146 A ? -0.2 
149 TYR 149 A 149 A ? CYS 145 A 145 A ? -1.3 ALA 144 A 144 A ? -0.1 MET 152 A 152 A ? -2.1 ILE 153 A 153 A ? -0.9 
150 PRO 150 A 150 A ? ?   ?   ? ?   ? ? ?    ?   ?   ? ?   ? ? ?    ASN 147 A 147 A ? -0.1 HIS 146 A 146 A ? -0.1 
151 GLY 151 A 151 A ? ILE 153 A 153 A ? -0.2 MET 152 A 152 A ? -0.1 ASN 147 A 147 A ? -0.1 HIS 146 A 146 A ? -0.1 
152 MET 152 A 152 A ? TYR 149 A 149 A ? -2.1 HIS 146 A 146 A ? -0.2 THR 154 A 154 A ? -0.5 GLY 151 A 151 A ? -0.1 
153 ILE 153 A 153 A ? TYR 149 A 149 A ? -0.9 HIS 146 A 146 A ? -0.1 GLU 155 A 155 A ? -0.2 GLY 151 A 151 A ? -0.2 
154 THR 154 A 154 A ? MET 152 A 152 A ? -0.5 THR 81  A 81  A ? -0.1 MET 157 A 157 A ? -1.6 MET 152 A 152 A ? -0.1 
155 GLU 155 A 155 A ? ASN 156 A 156 A ? -0.3 ILE 153 A 153 A ? -0.2 ASN 208 A 208 A ? -0.1 ILE 153 A 153 A ? -0.0 
156 ASN 156 A 156 A ? THR 204 A 204 A ? -0.0 CYS 207 A 207 A ? -0.0 LYS 205 A 205 A ? -2.6 MET 158 A 158 A ? -0.3 
157 MET 157 A 157 A ? THR 154 A 154 A ? -1.6 THR 204 A 204 A ? -0.2 CYS 159 A 159 A ? -0.3 THR 204 A 204 A ? -0.2 
158 MET 158 A 158 A ? TYR 203 A 203 A ? -2.3 ASN 156 A 156 A ? -0.3 TYR 203 A 203 A ? -3.1 VAL 160 A 160 A ? -0.5 
159 CYS 159 A 159 A ? LEU 140 A 140 A ? -0.4 MET 157 A 157 A ? -0.3 LEU 140 A 140 A ? -2.9 GLY 161 A 161 A ? -0.4 
160 VAL 160 A 160 A ? GLY 201 A 201 A ? -1.7 MET 158 A 158 A ? -0.5 GLY 201 A 201 A ? -1.2 TYR 162 A 162 A ? -0.3 
161 GLY 161 A 161 A ? PRO 138 A 138 A ? -2.4 CYS 159 A 159 A ? -0.4 LEU 163 A 163 A ? -0.4 ASP 168 A 168 A ? -0.1 
162 TYR 162 A 162 A ? LYS 167 A 167 A ? -0.6 VAL 160 A 160 A ? -0.3 GLY 165 A 165 A ? -1.3 TYR 199 A 199 A ? -0.2 
163 LEU 163 A 163 A ? GLY 161 A 161 A ? -0.4 ASP 164 A 164 A ? -0.3 GLY 198 A 198 A ? -3.0 TYR 199 A 199 A ? -0.2 
164 ASP 164 A 164 A ? GLY 165 A 165 A ? -0.2 GLN 197 A 197 A ? -0.2 LEU 163 A 163 A ? -0.3 GLN 197 A 197 A ? -0.2 
165 GLY 165 A 165 A ? TYR 162 A 162 A ? -1.3 GLU 196 A 196 A ? -0.3 ASP 164 A 164 A ? -0.2 GLU 196 A 196 A ? -0.2 
166 GLY 166 A 166 A ? ALA 195 A 195 A ? -2.7 CYS 194 A 194 A ? -0.1 ASP 168 A 168 A ? -0.4 GLU 196 A 196 A ? -0.1 
167 LYS 167 A 167 A ? TYR 162 A 162 A ? -0.2 GLU 196 A 196 A ? -0.1 TYR 162 A 162 A ? -0.6 SER 169 A 169 A ? -0.3 
168 ASP 168 A 168 A ? VAL 3   A 3   A ? -1.8 GLY 166 A 166 A ? -0.4 VAL 3   A 3   A ? -3.5 CYS 170 A 170 A ? -0.4 
169 SER 169 A 169 A ? LYS 167 A 167 A ? -0.3 ILE 2   A 2   A ? -0.2 ILE 2   A 2   A ? -0.3 ALA 195 A 195 A ? -0.2 
170 CYS 170 A 170 A ? LYS 1   A 1   A ? -5.2 ASP 168 A 168 A ? -0.4 ASP 173 A 173 A ? -2.0 SER 174 A 174 A ? -0.1 
171 GLN 171 A 171 A ? GLY 172 A 172 A ? -0.3 SER 169 A 169 A ? -0.2 CYS 170 A 170 A ? -0.2 CYS 26  A 26  A ? -0.1 
172 GLY 172 A 172 A ? MET 25  A 25  A ? -0.2 SER 169 A 169 A ? -0.1 GLN 171 A 171 A ? -0.3 TRP 122 A 122 A ? -0.2 
173 ASP 173 A 173 A ? CYS 170 A 170 A ? -2.0 LYS 1   A 1   A ? -0.2 GLY 176 A 176 A ? -2.5 VAL 188 A 188 A ? -0.3 
174 SER 174 A 174 A ? MET 25  A 25  A ? -0.3 GLY 175 A 175 A ? -0.2 GLY 27  A 27  A ? -3.5 SER 189 A 189 A ? -0.2 
175 GLY 175 A 175 A ? VAL 188 A 188 A ? -2.6 GLY 176 A 176 A ? -0.3 SER 174 A 174 A ? -0.2 SER 189 A 189 A ? -0.1 
176 GLY 176 A 176 A ? ASP 173 A 173 A ? -2.5 PRO 177 A 177 A ? -0.1 VAL 188 A 188 A ? -2.5 GLY 175 A 175 A ? -0.3 
177 PRO 177 A 177 A ? ?   ?   ? ?   ? ? ?    ?   ?   ? ?   ? ? ?    SER 120 A 120 A ? -1.5 VAL 179 A 179 A ? -0.5 
178 VAL 178 A 178 A ? GLY 186 A 186 A ? -2.3 ILE 119 A 119 A ? -0.2 GLN 185 A 185 A ? -3.5 GLY 186 A 186 A ? -1.7 
179 VAL 179 A 179 A ? LEU 118 A 118 A ? -3.1 PRO 177 A 177 A ? -0.5 LEU 118 A 118 A ? -3.8 ASN 181 A 181 A ? -0.5 
180 CYS 180 A 180 A ? VAL 183 A 183 A ? -2.2 VAL 178 A 178 A ? -0.5 VAL 183 A 183 A ? -1.5 CYS 117 A 117 A ? -0.2 
181 ASN 181 A 181 A ? ILE 116 A 116 A ? -0.6 VAL 179 A 179 A ? -0.5 CYS 180 A 180 A ? -0.2 LEU 184 A 184 A ? -0.1 
182 GLY 182 A 182 A ? VAL 183 A 183 A ? -0.2 VAL 179 A 179 A ? -0.1 LEU 184 A 184 A ? -0.3 ASN 181 A 181 A ? -0.3 
183 VAL 183 A 183 A ? CYS 180 A 180 A ? -1.5 ILE 104 A 104 A ? -0.1 CYS 180 A 180 A ? -2.2 GLN 185 A 185 A ? -0.5 
184 LEU 184 A 184 A ? PRO 105 A 105 A ? -2.4 GLY 182 A 182 A ? -0.3 VAL 179 A 179 A ? -0.2 ILE 187 A 187 A ? -0.1 
185 GLN 185 A 185 A ? VAL 178 A 178 A ? -3.5 VAL 183 A 183 A ? -0.5 VAL 206 A 206 A ? -1.4 CYS 207 A 207 A ? -0.5 
186 GLY 186 A 186 A ? VAL 178 A 178 A ? -1.7 LYS 205 A 205 A ? -0.2 VAL 178 A 178 A ? -2.3 VAL 188 A 188 A ? -0.4 
187 ILE 187 A 187 A ? THR 204 A 204 A ? -1.3 GLN 185 A 185 A ? -0.3 THR 204 A 204 A ? -2.7 SER 189 A 189 A ? -0.1 
188 VAL 188 A 188 A ? GLY 176 A 176 A ? -2.5 GLY 186 A 186 A ? -0.4 GLY 175 A 175 A ? -2.6 TYR 203 A 203 A ? -0.2 
189 SER 189 A 189 A ? VAL 202 A 202 A ? -2.2 TRP 190 A 190 A ? -0.4 GLY 191 A 191 A ? -0.3 TYR 203 A 203 A ? -0.2 
190 TRP 190 A 190 A ? VAL 202 A 202 A ? -1.9 GLN 171 A 171 A ? -0.0 VAL 202 A 202 A ? -2.9 SER 189 A 189 A ? -0.4 
191 GLY 191 A 191 A ? SER 189 A 189 A ? -0.3 GLY 201 A 201 A ? -0.2 GLY 193 A 193 A ? -0.7 GLY 201 A 201 A ? -0.1 
192 TYR 192 A 192 A ? PRO 200 A 200 A ? -0.4 TRP 190 A 190 A ? -0.3 GLU 196 A 196 A ? -0.4 TYR 199 A 199 A ? -0.1 
193 GLY 193 A 193 A ? GLY 191 A 191 A ? -0.7 ALA 195 A 195 A ? -0.1 ALA 195 A 195 A ? -0.6 GLU 196 A 196 A ? -0.1 
194 CYS 194 A 194 A ? ALA 195 A 195 A ? -0.2 ASP 168 A 168 A ? -0.1 GLY 166 A 166 A ? -0.1 GLN 197 A 197 A ? -0.1 
195 ALA 195 A 195 A ? GLY 193 A 193 A ? -0.6 SER 169 A 169 A ? -0.2 GLY 166 A 166 A ? -2.7 GLN 197 A 197 A ? -0.3 
196 GLU 196 A 196 A ? TYR 199 A 199 A ? -0.5 TYR 192 A 192 A ? -0.4 TYR 199 A 199 A ? -2.2 GLY 165 A 165 A ? -0.3 
197 GLN 197 A 197 A ? ALA 195 A 195 A ? -0.3 GLY 198 A 198 A ? -0.3 ASP 164 A 164 A ? -0.2 LEU 163 A 163 A ? -0.1 
198 GLY 198 A 198 A ? LEU 163 A 163 A ? -3.0 TYR 162 A 162 A ? -0.2 GLN 197 A 197 A ? -0.3 LEU 163 A 163 A ? -0.1 
199 TYR 199 A 199 A ? GLU 196 A 196 A ? -2.2 TYR 162 A 162 A ? -0.2 GLU 196 A 196 A ? -0.5 ALA 195 A 195 A ? -0.2 
200 PRO 200 A 200 A ? ?   ?   ? ?   ? ? ?    ?   ?   ? ?   ? ? ?    TYR 192 A 192 A ? -0.4 GLY 161 A 161 A ? -0.2 
201 GLY 201 A 201 A ? VAL 160 A 160 A ? -1.2 GLY 191 A 191 A ? -0.1 VAL 160 A 160 A ? -1.7 TYR 203 A 203 A ? -0.4 
202 VAL 202 A 202 A ? TRP 190 A 190 A ? -2.9 CYS 159 A 159 A ? -0.2 SER 189 A 189 A ? -2.2 TRP 190 A 190 A ? -1.9 
203 TYR 203 A 203 A ? MET 158 A 158 A ? -3.1 GLY 201 A 201 A ? -0.4 MET 158 A 158 A ? -2.3 LYS 205 A 205 A ? -0.4 
204 THR 204 A 204 A ? ILE 187 A 187 A ? -2.7 VAL 202 A 202 A ? -0.3 ILE 187 A 187 A ? -1.3 VAL 206 A 206 A ? -1.0 
205 LYS 205 A 205 A ? ASN 156 A 156 A ? -2.6 TYR 203 A 203 A ? -0.4 ASN 208 A 208 A ? -1.4 GLY 186 A 186 A ? -0.2 
206 VAL 206 A 206 A ? GLN 185 A 185 A ? -1.4 THR 204 A 204 A ? -1.0 TYR 209 A 209 A ? -2.9 ILE 210 A 210 A ? -0.3 
207 CYS 207 A 207 A ? GLN 185 A 185 A ? -0.5 ASN 208 A 208 A ? -0.3 ILE 210 A 210 A ? -0.8 VAL 206 A 206 A ? -0.3 
208 ASN 208 A 208 A ? LYS 205 A 205 A ? -1.4 TYR 209 A 209 A ? -0.2 CYS 207 A 207 A ? -0.3 VAL 206 A 206 A ? -0.2 
209 TYR 209 A 209 A ? VAL 206 A 206 A ? -2.9 LYS 205 A 205 A ? -0.2 ILE 213 A 213 A ? -2.8 ASN 208 A 208 A ? -0.2 
210 ILE 210 A 210 A ? CYS 207 A 207 A ? -0.8 VAL 206 A 206 A ? -0.3 HIS 214 A 214 A ? -2.6 GLU 215 A 215 A ? -0.3 
211 PRO 211 A 211 A ? ?   ?   ? ?   ? ? ?    ?   ?   ? ?   ? ? ?    GLU 215 A 215 A ? -2.5 ILE 210 A 210 A ? -0.2 
212 TRP 212 A 212 A ? HIS 214 A 214 A ? -0.2 ILE 213 A 213 A ? -0.2 THR 216 A 216 A ? -2.6 ILE 217 A 217 A ? -0.2 
213 ILE 213 A 213 A ? TYR 209 A 209 A ? -2.8 GLU 215 A 215 A ? -0.2 ILE 217 A 217 A ? -2.4 ALA 218 A 218 A ? -0.2 
214 HIS 214 A 214 A ? ILE 210 A 210 A ? -2.6 GLU 215 A 215 A ? -0.2 ALA 218 A 218 A ? -2.1 TRP 212 A 212 A ? -0.2 
215 GLU 215 A 215 A ? PRO 211 A 211 A ? -2.5 ILE 210 A 210 A ? -0.3 SER 219 A 219 A ? -1.4 HIS 214 A 214 A ? -0.2 
216 THR 216 A 216 A ? TRP 212 A 212 A ? -2.6 PRO 211 A 211 A ? -0.2 GLU 220 A 220 A ? -0.5 HIS 214 A 214 A ? -0.2 
217 ILE 217 A 217 A ? ILE 213 A 213 A ? -2.4 TRP 212 A 212 A ? -0.2 GLU 220 A 220 A ? -1.0 GLU 215 A 215 A ? -0.2 
218 ALA 218 A 218 A ? HIS 214 A 214 A ? -2.1 SER 219 A 219 A ? -0.2 ILE 217 A 217 A ? -0.2 THR 216 A 216 A ? -0.2 
219 SER 219 A 219 A ? GLU 215 A 215 A ? -1.4 HIS 214 A 214 A ? -0.2 ALA 218 A 218 A ? -0.2 ILE 217 A 217 A ? -0.2 
220 GLU 220 A 220 A ? ILE 217 A 217 A ? -1.0 THR 216 A 216 A ? -0.5 ?   ?   ? ?   ? ? ?    ?   ?   ? ?   ? ? ?    
# 
loop_
_dssp_statistics_histogram.entry_id 
_dssp_statistics_histogram.type 
_dssp_statistics_histogram.1 
_dssp_statistics_histogram.2 
_dssp_statistics_histogram.3 
_dssp_statistics_histogram.4 
_dssp_statistics_histogram.5 
_dssp_statistics_histogram.6 
_dssp_statistics_histogram.7 
_dssp_statistics_histogram.8 
_dssp_statistics_histogram.9 
_dssp_statistics_histogram.10 
_dssp_statistics_histogram.11 
_dssp_statistics_histogram.12 
_dssp_statistics_histogram.13 
_dssp_statistics_histogram.14 
_dssp_statistics_histogram.15 
_dssp_statistics_histogram.16 
_dssp_statistics_histogram.17 
_dssp_statistics_histogram.18 
_dssp_statistics_histogram.19 
_dssp_statistics_histogram.20 
_dssp_statistics_histogram.21 
_dssp_statistics_histogram.22 
_dssp_statistics_histogram.23 
_dssp_statistics_histogram.24 
_dssp_statistics_histogram.25 
_dssp_statistics_histogram.26 
_dssp_statistics_histogram.27 
_dssp_statistics_histogram.28 
_dssp_statistics_histogram.29 
_dssp_statistics_histogram.30 
Rhincodon_typus_GeneID=109924125 residues_per_alpha_helix        0 0 0 0 0 0 1 0 1 0 0 0 0 0 0 0 0 0 0 0 0 0 0 0 0 0 0 0 0 0 
Rhincodon_typus_GeneID=109924125 parallel_bridges_per_ladder     0 0 0 0 0 0 0 0 0 0 0 0 0 0 0 0 0 0 0 0 0 0 0 0 0 0 0 0 0 0 
Rhincodon_typus_GeneID=109924125 antiparallel_bridges_per_ladder 3 3 2 5 2 0 1 0 0 0 0 0 0 0 0 0 0 0 0 0 0 0 0 0 0 0 0 0 0 0 
Rhincodon_typus_GeneID=109924125 ladders_per_sheet               1 0 0 0 0 1 1 0 0 0 0 0 0 0 0 0 0 0 0 0 0 0 0 0 0 0 0 0 0 0 
# 
loop_
_dssp_statistics_hbond.entry_id 
_dssp_statistics_hbond.type 
_dssp_statistics_hbond.count 
_dssp_statistics_hbond.count_per_100 
Rhincodon_typus_GeneID=109924125 O(I)-->H-N(J)          139 63.2 
Rhincodon_typus_GeneID=109924125 'PARALLEL BRIDGES'     0   0.0  
Rhincodon_typus_GeneID=109924125 'ANTIPARALLEL BRIDGES' 70  31.8 
Rhincodon_typus_GeneID=109924125 O(I)-->H-N(I-5)        2   0.9  
Rhincodon_typus_GeneID=109924125 O(I)-->H-N(I-4)        1   0.5  
Rhincodon_typus_GeneID=109924125 O(I)-->H-N(I-3)        4   1.8  
Rhincodon_typus_GeneID=109924125 O(I)-->H-N(I-2)        1   0.5  
Rhincodon_typus_GeneID=109924125 O(I)-->H-N(I-1)        0   0.0  
Rhincodon_typus_GeneID=109924125 O(I)-->H-N(I+0)        0   0.0  
Rhincodon_typus_GeneID=109924125 O(I)-->H-N(I+1)        0   0.0  
Rhincodon_typus_GeneID=109924125 O(I)-->H-N(I+2)        22  10.0 
Rhincodon_typus_GeneID=109924125 O(I)-->H-N(I+3)        20  9.1  
Rhincodon_typus_GeneID=109924125 O(I)-->H-N(I+4)        14  6.4  
Rhincodon_typus_GeneID=109924125 O(I)-->H-N(I+5)        0   0.0  
# 
_dssp_statistics.entry_id                       Rhincodon_typus_GeneID=109924125 
_dssp_statistics.nr_of_residues                 220 
_dssp_statistics.nr_of_chains                   1 
_dssp_statistics.nr_of_ss_bridges_total         0 
_dssp_statistics.nr_of_ss_bridges_intra_chain   0 
_dssp_statistics.nr_of_ss_bridges_inter_chain   0 
# 
loop_
_chem_comp.id 
_chem_comp.type 
_chem_comp.mon_nstd_flag 
_chem_comp.name 
_chem_comp.formula 
_chem_comp.formula_weight 
ALA 'L-PEPTIDE LINKING' y ALANINE         'C3 H7 N O2'     89.093 
ARG 'L-PEPTIDE LINKING' y ARGININE        'C6 H15 N4 O2'  175.209 
ASN 'L-PEPTIDE LINKING' y ASPARAGINE      'C4 H8 N2 O3'   132.118 
ASP 'L-PEPTIDE LINKING' y 'ASPARTIC ACID' 'C4 H7 N O4'    133.103 
CYS 'L-PEPTIDE LINKING' y CYSTEINE        'C3 H7 N O2 S'  121.158 
GLN 'L-PEPTIDE LINKING' y GLUTAMINE       'C5 H10 N2 O3'  146.144 
GLU 'L-PEPTIDE LINKING' y 'GLUTAMIC ACID' 'C5 H9 N O4'    147.129 
GLY 'PEPTIDE LINKING'   y GLYCINE         'C2 H5 N O2'     75.067 
HIS 'L-PEPTIDE LINKING' y HISTIDINE       'C6 H10 N3 O2'  156.162 
ILE 'L-PEPTIDE LINKING' y ISOLEUCINE      'C6 H13 N O2'   131.173 
LEU 'L-PEPTIDE LINKING' y LEUCINE         'C6 H13 N O2'   131.173 
LYS 'L-PEPTIDE LINKING' y LYSINE          'C6 H15 N2 O2'  147.195 
MET 'L-PEPTIDE LINKING' y METHIONINE      'C5 H11 N O2 S' 149.211 
PHE 'L-PEPTIDE LINKING' y PHENYLALANINE   'C9 H11 N O2'   165.189 
PRO 'L-PEPTIDE LINKING' y PROLINE         'C5 H9 N O2'     115.13 
SER 'L-PEPTIDE LINKING' y SERINE          'C3 H7 N O3'    105.093 
THR 'L-PEPTIDE LINKING' y THREONINE       'C4 H9 N O3'    119.119 
TRP 'L-PEPTIDE LINKING' y TRYPTOPHAN      'C11 H12 N2 O2' 204.225 
TYR 'L-PEPTIDE LINKING' y TYROSINE        'C9 H11 N O3'   181.189 
VAL 'L-PEPTIDE LINKING' y VALINE          'C5 H11 N O2'   117.146 
# 
loop_
_atom_type.symbol 
N 
C 
O 
S 
# 
loop_
_entity_poly_seq.entity_id 
_entity_poly_seq.num 
_entity_poly_seq.mon_id 
_entity_poly_seq.hetero 
1   1 LYS n 
1   2 ILE n 
1   3 VAL n 
1   4 GLY n 
1   5 GLY n 
1   6 TYR n 
1   7 GLU n 
1   8 CYS n 
1   9 ALA n 
1  10 LYS n 
1  11 HIS n 
1  12 SER n 
1  13 VAL n 
1  14 PRO n 
1  15 TRP n 
1  16 ILE n 
1  17 VAL n 
1  18 SER n 
1  19 LEU n 
1  20 ASN n 
1  21 VAL n 
1  22 GLY n 
1  23 TRP n 
1  24 HIS n 
1  25 MET n 
1  26 CYS n 
1  27 GLY n 
1  28 GLY n 
1  29 SER n 
1  30 LEU n 
1  31 ILE n 
1  32 SER n 
1  33 THR n 
1  34 ASP n 
1  35 TRP n 
1  36 VAL n 
1  37 VAL n 
1  38 SER n 
1  39 ALA n 
1  40 ALA n 
1  41 HIS n 
1  42 CYS n 
1  43 TYR n 
1  44 LYS n 
1  45 SER n 
1  46 ARG n 
1  47 ILE n 
1  48 GLU n 
1  49 VAL n 
1  50 ARG n 
1  51 LEU n 
1  52 GLY n 
1  53 GLU n 
1  54 HIS n 
1  55 ASN n 
1  56 ILE n 
1  57 LYS n 
1  58 GLN n 
1  59 ASN n 
1  60 GLU n 
1  61 GLY n 
1  62 THR n 
1  63 GLU n 
1  64 GLN n 
1  65 PHE n 
1  66 ILE n 
1  67 GLN n 
1  68 SER n 
1  69 SER n 
1  70 ARG n 
1  71 VAL n 
1  72 ILE n 
1  73 ARG n 
1  74 HIS n 
1  75 PRO n 
1  76 GLY n 
1  77 TYR n 
1  78 ASN n 
1  79 TYR n 
1  80 TYR n 
1  81 THR n 
1  82 LEU n 
1  83 ASP n 
1  84 ASN n 
1  85 ASP n 
1  86 ILE n 
1  87 MET n 
1  88 LEU n 
1  89 ILE n 
1  90 LYS n 
1  91 LEU n 
1  92 SER n 
1  93 HIS n 
1  94 PRO n 
1  95 ALA n 
1  96 THR n 
1  97 PHE n 
1  98 ASN n 
1  99 ARG n 
1 100 LYS n 
1 101 VAL n 
1 102 GLY n 
1 103 THR n 
1 104 ILE n 
1 105 PRO n 
1 106 LEU n 
1 107 PRO n 
1 108 THR n 
1 109 ARG n 
1 110 CYS n 
1 111 ALA n 
1 112 THR n 
1 113 ALA n 
1 114 GLY n 
1 115 GLU n 
1 116 ILE n 
1 117 CYS n 
1 118 LEU n 
1 119 ILE n 
1 120 SER n 
1 121 GLY n 
1 122 TRP n 
1 123 GLY n 
1 124 ASN n 
1 125 THR n 
1 126 MET n 
1 127 SER n 
1 128 ASN n 
1 129 GLY n 
1 130 ASP n 
1 131 ASP n 
1 132 LEU n 
1 133 GLN n 
1 134 CYS n 
1 135 LEU n 
1 136 ASP n 
1 137 ALA n 
1 138 PRO n 
1 139 VAL n 
1 140 LEU n 
1 141 SER n 
1 142 ASP n 
1 143 ALA n 
1 144 ALA n 
1 145 CYS n 
1 146 HIS n 
1 147 ASN n 
1 148 SER n 
1 149 TYR n 
1 150 PRO n 
1 151 GLY n 
1 152 MET n 
1 153 ILE n 
1 154 THR n 
1 155 GLU n 
1 156 ASN n 
1 157 MET n 
1 158 MET n 
1 159 CYS n 
1 160 VAL n 
1 161 GLY n 
1 162 TYR n 
1 163 LEU n 
1 164 ASP n 
1 165 GLY n 
1 166 GLY n 
1 167 LYS n 
1 168 ASP n 
1 169 SER n 
1 170 CYS n 
1 171 GLN n 
1 172 GLY n 
1 173 ASP n 
1 174 SER n 
1 175 GLY n 
1 176 GLY n 
1 177 PRO n 
1 178 VAL n 
1 179 VAL n 
1 180 CYS n 
1 181 ASN n 
1 182 GLY n 
1 183 VAL n 
1 184 LEU n 
1 185 GLN n 
1 186 GLY n 
1 187 ILE n 
1 188 VAL n 
1 189 SER n 
1 190 TRP n 
1 191 GLY n 
1 192 TYR n 
1 193 GLY n 
1 194 CYS n 
1 195 ALA n 
1 196 GLU n 
1 197 GLN n 
1 198 GLY n 
1 199 TYR n 
1 200 PRO n 
1 201 GLY n 
1 202 VAL n 
1 203 TYR n 
1 204 THR n 
1 205 LYS n 
1 206 VAL n 
1 207 CYS n 
1 208 ASN n 
1 209 TYR n 
1 210 ILE n 
1 211 PRO n 
1 212 TRP n 
1 213 ILE n 
1 214 HIS n 
1 215 GLU n 
1 216 THR n 
1 217 ILE n 
1 218 ALA n 
1 219 SER n 
1 220 GLU n 
# 
loop_
_pdbx_poly_seq_scheme.asym_id 
_pdbx_poly_seq_scheme.entity_id 
_pdbx_poly_seq_scheme.seq_id 
_pdbx_poly_seq_scheme.mon_id 
_pdbx_poly_seq_scheme.ndb_seq_num 
_pdbx_poly_seq_scheme.pdb_seq_num 
_pdbx_poly_seq_scheme.auth_seq_num 
_pdbx_poly_seq_scheme.pdb_mon_id 
_pdbx_poly_seq_scheme.auth_mon_id 
_pdbx_poly_seq_scheme.pdb_strand_id 
_pdbx_poly_seq_scheme.pdb_ins_code 
_pdbx_poly_seq_scheme.hetero 
A 1   1 LYS   1 1   1   LYS LYS A ? n 
A 1   2 ILE   2 2   2   ILE ILE A ? n 
A 1   3 VAL   3 3   3   VAL VAL A ? n 
A 1   4 GLY   4 4   4   GLY GLY A ? n 
A 1   5 GLY   5 5   5   GLY GLY A ? n 
A 1   6 TYR   6 6   6   TYR TYR A ? n 
A 1   7 GLU   7 7   7   GLU GLU A ? n 
A 1   8 CYS   8 8   8   CYS CYS A ? n 
A 1   9 ALA   9 9   9   ALA ALA A ? n 
A 1  10 LYS  10 10  10  LYS LYS A ? n 
A 1  11 HIS  11 11  11  HIS HIS A ? n 
A 1  12 SER  12 12  12  SER SER A ? n 
A 1  13 VAL  13 13  13  VAL VAL A ? n 
A 1  14 PRO  14 14  14  PRO PRO A ? n 
A 1  15 TRP  15 15  15  TRP TRP A ? n 
A 1  16 ILE  16 16  16  ILE ILE A ? n 
A 1  17 VAL  17 17  17  VAL VAL A ? n 
A 1  18 SER  18 18  18  SER SER A ? n 
A 1  19 LEU  19 19  19  LEU LEU A ? n 
A 1  20 ASN  20 20  20  ASN ASN A ? n 
A 1  21 VAL  21 21  21  VAL VAL A ? n 
A 1  22 GLY  22 22  22  GLY GLY A ? n 
A 1  23 TRP  23 23  23  TRP TRP A ? n 
A 1  24 HIS  24 24  24  HIS HIS A ? n 
A 1  25 MET  25 25  25  MET MET A ? n 
A 1  26 CYS  26 26  26  CYS CYS A ? n 
A 1  27 GLY  27 27  27  GLY GLY A ? n 
A 1  28 GLY  28 28  28  GLY GLY A ? n 
A 1  29 SER  29 29  29  SER SER A ? n 
A 1  30 LEU  30 30  30  LEU LEU A ? n 
A 1  31 ILE  31 31  31  ILE ILE A ? n 
A 1  32 SER  32 32  32  SER SER A ? n 
A 1  33 THR  33 33  33  THR THR A ? n 
A 1  34 ASP  34 34  34  ASP ASP A ? n 
A 1  35 TRP  35 35  35  TRP TRP A ? n 
A 1  36 VAL  36 36  36  VAL VAL A ? n 
A 1  37 VAL  37 37  37  VAL VAL A ? n 
A 1  38 SER  38 38  38  SER SER A ? n 
A 1  39 ALA  39 39  39  ALA ALA A ? n 
A 1  40 ALA  40 40  40  ALA ALA A ? n 
A 1  41 HIS  41 41  41  HIS HIS A ? n 
A 1  42 CYS  42 42  42  CYS CYS A ? n 
A 1  43 TYR  43 43  43  TYR TYR A ? n 
A 1  44 LYS  44 44  44  LYS LYS A ? n 
A 1  45 SER  45 45  45  SER SER A ? n 
A 1  46 ARG  46 46  46  ARG ARG A ? n 
A 1  47 ILE  47 47  47  ILE ILE A ? n 
A 1  48 GLU  48 48  48  GLU GLU A ? n 
A 1  49 VAL  49 49  49  VAL VAL A ? n 
A 1  50 ARG  50 50  50  ARG ARG A ? n 
A 1  51 LEU  51 51  51  LEU LEU A ? n 
A 1  52 GLY  52 52  52  GLY GLY A ? n 
A 1  53 GLU  53 53  53  GLU GLU A ? n 
A 1  54 HIS  54 54  54  HIS HIS A ? n 
A 1  55 ASN  55 55  55  ASN ASN A ? n 
A 1  56 ILE  56 56  56  ILE ILE A ? n 
A 1  57 LYS  57 57  57  LYS LYS A ? n 
A 1  58 GLN  58 58  58  GLN GLN A ? n 
A 1  59 ASN  59 59  59  ASN ASN A ? n 
A 1  60 GLU  60 60  60  GLU GLU A ? n 
A 1  61 GLY  61 61  61  GLY GLY A ? n 
A 1  62 THR  62 62  62  THR THR A ? n 
A 1  63 GLU  63 63  63  GLU GLU A ? n 
A 1  64 GLN  64 64  64  GLN GLN A ? n 
A 1  65 PHE  65 65  65  PHE PHE A ? n 
A 1  66 ILE  66 66  66  ILE ILE A ? n 
A 1  67 GLN  67 67  67  GLN GLN A ? n 
A 1  68 SER  68 68  68  SER SER A ? n 
A 1  69 SER  69 69  69  SER SER A ? n 
A 1  70 ARG  70 70  70  ARG ARG A ? n 
A 1  71 VAL  71 71  71  VAL VAL A ? n 
A 1  72 ILE  72 72  72  ILE ILE A ? n 
A 1  73 ARG  73 73  73  ARG ARG A ? n 
A 1  74 HIS  74 74  74  HIS HIS A ? n 
A 1  75 PRO  75 75  75  PRO PRO A ? n 
A 1  76 GLY  76 76  76  GLY GLY A ? n 
A 1  77 TYR  77 77  77  TYR TYR A ? n 
A 1  78 ASN  78 78  78  ASN ASN A ? n 
A 1  79 TYR  79 79  79  TYR TYR A ? n 
A 1  80 TYR  80 80  80  TYR TYR A ? n 
A 1  81 THR  81 81  81  THR THR A ? n 
A 1  82 LEU  82 82  82  LEU LEU A ? n 
A 1  83 ASP  83 83  83  ASP ASP A ? n 
A 1  84 ASN  84 84  84  ASN ASN A ? n 
A 1  85 ASP  85 85  85  ASP ASP A ? n 
A 1  86 ILE  86 86  86  ILE ILE A ? n 
A 1  87 MET  87 87  87  MET MET A ? n 
A 1  88 LEU  88 88  88  LEU LEU A ? n 
A 1  89 ILE  89 89  89  ILE ILE A ? n 
A 1  90 LYS  90 90  90  LYS LYS A ? n 
A 1  91 LEU  91 91  91  LEU LEU A ? n 
A 1  92 SER  92 92  92  SER SER A ? n 
A 1  93 HIS  93 93  93  HIS HIS A ? n 
A 1  94 PRO  94 94  94  PRO PRO A ? n 
A 1  95 ALA  95 95  95  ALA ALA A ? n 
A 1  96 THR  96 96  96  THR THR A ? n 
A 1  97 PHE  97 97  97  PHE PHE A ? n 
A 1  98 ASN  98 98  98  ASN ASN A ? n 
A 1  99 ARG  99 99  99  ARG ARG A ? n 
A 1 100 LYS 100 100 100 LYS LYS A ? n 
A 1 101 VAL 101 101 101 VAL VAL A ? n 
A 1 102 GLY 102 102 102 GLY GLY A ? n 
A 1 103 THR 103 103 103 THR THR A ? n 
A 1 104 ILE 104 104 104 ILE ILE A ? n 
A 1 105 PRO 105 105 105 PRO PRO A ? n 
A 1 106 LEU 106 106 106 LEU LEU A ? n 
A 1 107 PRO 107 107 107 PRO PRO A ? n 
A 1 108 THR 108 108 108 THR THR A ? n 
A 1 109 ARG 109 109 109 ARG ARG A ? n 
A 1 110 CYS 110 110 110 CYS CYS A ? n 
A 1 111 ALA 111 111 111 ALA ALA A ? n 
A 1 112 THR 112 112 112 THR THR A ? n 
A 1 113 ALA 113 113 113 ALA ALA A ? n 
A 1 114 GLY 114 114 114 GLY GLY A ? n 
A 1 115 GLU 115 115 115 GLU GLU A ? n 
A 1 116 ILE 116 116 116 ILE ILE A ? n 
A 1 117 CYS 117 117 117 CYS CYS A ? n 
A 1 118 LEU 118 118 118 LEU LEU A ? n 
A 1 119 ILE 119 119 119 ILE ILE A ? n 
A 1 120 SER 120 120 120 SER SER A ? n 
A 1 121 GLY 121 121 121 GLY GLY A ? n 
A 1 122 TRP 122 122 122 TRP TRP A ? n 
A 1 123 GLY 123 123 123 GLY GLY A ? n 
A 1 124 ASN 124 124 124 ASN ASN A ? n 
A 1 125 THR 125 125 125 THR THR A ? n 
A 1 126 MET 126 126 126 MET MET A ? n 
A 1 127 SER 127 127 127 SER SER A ? n 
A 1 128 ASN 128 128 128 ASN ASN A ? n 
A 1 129 GLY 129 129 129 GLY GLY A ? n 
A 1 130 ASP 130 130 130 ASP ASP A ? n 
A 1 131 ASP 131 131 131 ASP ASP A ? n 
A 1 132 LEU 132 132 132 LEU LEU A ? n 
A 1 133 GLN 133 133 133 GLN GLN A ? n 
A 1 134 CYS 134 134 134 CYS CYS A ? n 
A 1 135 LEU 135 135 135 LEU LEU A ? n 
A 1 136 ASP 136 136 136 ASP ASP A ? n 
A 1 137 ALA 137 137 137 ALA ALA A ? n 
A 1 138 PRO 138 138 138 PRO PRO A ? n 
A 1 139 VAL 139 139 139 VAL VAL A ? n 
A 1 140 LEU 140 140 140 LEU LEU A ? n 
A 1 141 SER 141 141 141 SER SER A ? n 
A 1 142 ASP 142 142 142 ASP ASP A ? n 
A 1 143 ALA 143 143 143 ALA ALA A ? n 
A 1 144 ALA 144 144 144 ALA ALA A ? n 
A 1 145 CYS 145 145 145 CYS CYS A ? n 
A 1 146 HIS 146 146 146 HIS HIS A ? n 
A 1 147 ASN 147 147 147 ASN ASN A ? n 
A 1 148 SER 148 148 148 SER SER A ? n 
A 1 149 TYR 149 149 149 TYR TYR A ? n 
A 1 150 PRO 150 150 150 PRO PRO A ? n 
A 1 151 GLY 151 151 151 GLY GLY A ? n 
A 1 152 MET 152 152 152 MET MET A ? n 
A 1 153 ILE 153 153 153 ILE ILE A ? n 
A 1 154 THR 154 154 154 THR THR A ? n 
A 1 155 GLU 155 155 155 GLU GLU A ? n 
A 1 156 ASN 156 156 156 ASN ASN A ? n 
A 1 157 MET 157 157 157 MET MET A ? n 
A 1 158 MET 158 158 158 MET MET A ? n 
A 1 159 CYS 159 159 159 CYS CYS A ? n 
A 1 160 VAL 160 160 160 VAL VAL A ? n 
A 1 161 GLY 161 161 161 GLY GLY A ? n 
A 1 162 TYR 162 162 162 TYR TYR A ? n 
A 1 163 LEU 163 163 163 LEU LEU A ? n 
A 1 164 ASP 164 164 164 ASP ASP A ? n 
A 1 165 GLY 165 165 165 GLY GLY A ? n 
A 1 166 GLY 166 166 166 GLY GLY A ? n 
A 1 167 LYS 167 167 167 LYS LYS A ? n 
A 1 168 ASP 168 168 168 ASP ASP A ? n 
A 1 169 SER 169 169 169 SER SER A ? n 
A 1 170 CYS 170 170 170 CYS CYS A ? n 
A 1 171 GLN 171 171 171 GLN GLN A ? n 
A 1 172 GLY 172 172 172 GLY GLY A ? n 
A 1 173 ASP 173 173 173 ASP ASP A ? n 
A 1 174 SER 174 174 174 SER SER A ? n 
A 1 175 GLY 175 175 175 GLY GLY A ? n 
A 1 176 GLY 176 176 176 GLY GLY A ? n 
A 1 177 PRO 177 177 177 PRO PRO A ? n 
A 1 178 VAL 178 178 178 VAL VAL A ? n 
A 1 179 VAL 179 179 179 VAL VAL A ? n 
A 1 180 CYS 180 180 180 CYS CYS A ? n 
A 1 181 ASN 181 181 181 ASN ASN A ? n 
A 1 182 GLY 182 182 182 GLY GLY A ? n 
A 1 183 VAL 183 183 183 VAL VAL A ? n 
A 1 184 LEU 184 184 184 LEU LEU A ? n 
A 1 185 GLN 185 185 185 GLN GLN A ? n 
A 1 186 GLY 186 186 186 GLY GLY A ? n 
A 1 187 ILE 187 187 187 ILE ILE A ? n 
A 1 188 VAL 188 188 188 VAL VAL A ? n 
A 1 189 SER 189 189 189 SER SER A ? n 
A 1 190 TRP 190 190 190 TRP TRP A ? n 
A 1 191 GLY 191 191 191 GLY GLY A ? n 
A 1 192 TYR 192 192 192 TYR TYR A ? n 
A 1 193 GLY 193 193 193 GLY GLY A ? n 
A 1 194 CYS 194 194 194 CYS CYS A ? n 
A 1 195 ALA 195 195 195 ALA ALA A ? n 
A 1 196 GLU 196 196 196 GLU GLU A ? n 
A 1 197 GLN 197 197 197 GLN GLN A ? n 
A 1 198 GLY 198 198 198 GLY GLY A ? n 
A 1 199 TYR 199 199 199 TYR TYR A ? n 
A 1 200 PRO 200 200 200 PRO PRO A ? n 
A 1 201 GLY 201 201 201 GLY GLY A ? n 
A 1 202 VAL 202 202 202 VAL VAL A ? n 
A 1 203 TYR 203 203 203 TYR TYR A ? n 
A 1 204 THR 204 204 204 THR THR A ? n 
A 1 205 LYS 205 205 205 LYS LYS A ? n 
A 1 206 VAL 206 206 206 VAL VAL A ? n 
A 1 207 CYS 207 207 207 CYS CYS A ? n 
A 1 208 ASN 208 208 208 ASN ASN A ? n 
A 1 209 TYR 209 209 209 TYR TYR A ? n 
A 1 210 ILE 210 210 210 ILE ILE A ? n 
A 1 211 PRO 211 211 211 PRO PRO A ? n 
A 1 212 TRP 212 212 212 TRP TRP A ? n 
A 1 213 ILE 213 213 213 ILE ILE A ? n 
A 1 214 HIS 214 214 214 HIS HIS A ? n 
A 1 215 GLU 215 215 215 GLU GLU A ? n 
A 1 216 THR 216 216 216 THR THR A ? n 
A 1 217 ILE 217 217 217 ILE ILE A ? n 
A 1 218 ALA 218 218 218 ALA ALA A ? n 
A 1 219 SER 219 219 219 SER SER A ? n 
A 1 220 GLU 220 220 220 GLU GLU A ? n 
# 
loop_
_atom_site.group_PDB 
_atom_site.id 
_atom_site.type_symbol 
_atom_site.label_atom_id 
_atom_site.label_alt_id 
_atom_site.label_comp_id 
_atom_site.label_asym_id 
_atom_site.label_entity_id 
_atom_site.label_seq_id 
_atom_site.pdbx_PDB_ins_code 
_atom_site.Cartn_x 
_atom_site.Cartn_y 
_atom_site.Cartn_z 
_atom_site.occupancy 
_atom_site.B_iso_or_equiv 
_atom_site.pdbx_formal_charge 
_atom_site.auth_seq_id 
_atom_site.auth_comp_id 
_atom_site.auth_asym_id 
_atom_site.auth_atom_id 
_atom_site.pdbx_PDB_model_num 
ATOM 1    N N   ? LYS A 1   1 ?  -5.867   2.184 -11.474 1.000 79.360 ? 1   LYS A N   1 
ATOM 2    C CA  ? LYS A 1   1 ?  -6.252   1.274 -12.549 1.000 79.360 ? 1   LYS A CA  1 
ATOM 3    C C   ? LYS A 1   1 ?  -5.166   0.233 -12.804 1.000 79.360 ? 1   LYS A C   1 
ATOM 4    C CB  ? LYS A 1   1 ?  -6.543   2.053 -13.833 1.000 79.360 ? 1   LYS A CB  1 
ATOM 5    O O   ? LYS A 1   1 ?  -3.978   0.514 -12.635 1.000 79.360 ? 1   LYS A O   1 
ATOM 6    C CG  ? LYS A 1   1 ?  -7.734   2.994 -13.730 1.000 79.360 ? 1   LYS A CG  1 
ATOM 7    C CD  ? LYS A 1   1 ?  -8.019   3.683 -15.058 1.000 79.360 ? 1   LYS A CD  1 
ATOM 8    C CE  ? LYS A 1   1 ?  -9.215   4.620 -14.958 1.000 79.360 ? 1   LYS A CE  1 
ATOM 9    N NZ  ? LYS A 1   1 ?  -9.458   5.347 -16.240 1.000 79.360 ? 1   LYS A NZ  1 
ATOM 10   N N   ? ILE A 1   2 ?  -5.660  -1.000 -13.184 1.000 86.080 ? 2   ILE A N   1 
ATOM 11   C CA  ? ILE A 1   2 ?  -4.741  -2.103 -13.442 1.000 86.080 ? 2   ILE A CA  1 
ATOM 12   C C   ? ILE A 1   2 ?  -4.680  -2.384 -14.942 1.000 86.080 ? 2   ILE A C   1 
ATOM 13   C CB  ? ILE A 1   2 ?  -5.158  -3.378 -12.675 1.000 86.080 ? 2   ILE A CB  1 
ATOM 14   O O   ? ILE A 1   2 ?  -5.712  -2.594 -15.583 1.000 86.080 ? 2   ILE A O   1 
ATOM 15   C CG1 ? ILE A 1   2 ?  -5.225  -3.097 -11.170 1.000 86.080 ? 2   ILE A CG1 1 
ATOM 16   C CG2 ? ILE A 1   2 ?  -4.194  -4.529 -12.976 1.000 86.080 ? 2   ILE A CG2 1 
ATOM 17   C CD1 ? ILE A 1   2 ?  -3.894  -2.681 -10.558 1.000 86.080 ? 2   ILE A CD1 1 
ATOM 18   N N   ? VAL A 1   3 ?  -3.470  -2.404 -15.588 1.000 87.350 ? 3   VAL A N   1 
ATOM 19   C CA  ? VAL A 1   3 ?  -3.218  -2.718 -16.991 1.000 87.350 ? 3   VAL A CA  1 
ATOM 20   C C   ? VAL A 1   3 ?  -2.680  -4.142 -17.113 1.000 87.350 ? 3   VAL A C   1 
ATOM 21   C CB  ? VAL A 1   3 ?  -2.227  -1.717 -17.628 1.000 87.350 ? 3   VAL A CB  1 
ATOM 22   O O   ? VAL A 1   3 ?  -1.728  -4.514 -16.422 1.000 87.350 ? 3   VAL A O   1 
ATOM 23   C CG1 ? VAL A 1   3 ?  -1.951  -2.084 -19.085 1.000 87.350 ? 3   VAL A CG1 1 
ATOM 24   C CG2 ? VAL A 1   3 ?  -2.769  -0.293 -17.525 1.000 87.350 ? 3   VAL A CG2 1 
ATOM 25   N N   ? GLY A 1   4 ?  -3.350  -4.969 -18.097 1.000 86.300 ? 4   GLY A N   1 
ATOM 26   C CA  ? GLY A 1   4 ?  -2.837  -6.308 -18.338 1.000 86.300 ? 4   GLY A CA  1 
ATOM 27   C C   ? GLY A 1   4 ?  -3.170  -7.283 -17.225 1.000 86.300 ? 4   GLY A C   1 
ATOM 28   O O   ? GLY A 1   4 ?  -2.498  -8.305 -17.066 1.000 86.300 ? 4   GLY A O   1 
ATOM 29   N N   ? GLY A 1   5 ?  -4.214  -6.835 -16.283 1.000 88.410 ? 5   GLY A N   1 
ATOM 30   C CA  ? GLY A 1   5 ?  -4.669  -7.692 -15.200 1.000 88.410 ? 5   GLY A CA  1 
ATOM 31   C C   ? GLY A 1   5 ?  -5.912  -8.488 -15.550 1.000 88.410 ? 5   GLY A C   1 
ATOM 32   O O   ? GLY A 1   5 ?  -6.247  -8.639 -16.727 1.000 88.410 ? 5   GLY A O   1 
ATOM 33   N N   ? TYR A 1   6 ?  -6.473  -9.110 -14.576 1.000 91.480 ? 6   TYR A N   1 
ATOM 34   C CA  ? TYR A 1   6 ?  -7.702  -9.889 -14.681 1.000 91.480 ? 6   TYR A CA  1 
ATOM 35   C C   ? TYR A 1   6 ?  -8.710  -9.464 -13.619 1.000 91.480 ? 6   TYR A C   1 
ATOM 36   C CB  ? TYR A 1   6 ?  -7.404 -11.385 -14.547 1.000 91.480 ? 6   TYR A CB  1 
ATOM 37   O O   ? TYR A 1   6 ?  -8.339  -8.859 -12.610 1.000 91.480 ? 6   TYR A O   1 
ATOM 38   C CG  ? TYR A 1   6 ?  -6.730 -11.756 -13.248 1.000 91.480 ? 6   TYR A CG  1 
ATOM 39   C CD1 ? TYR A 1   6 ?  -5.342 -11.766 -13.138 1.000 91.480 ? 6   TYR A CD1 1 
ATOM 40   C CD2 ? TYR A 1   6 ?  -7.481 -12.099 -12.128 1.000 91.480 ? 6   TYR A CD2 1 
ATOM 41   C CE1 ? TYR A 1   6 ?  -4.717 -12.109 -11.944 1.000 91.480 ? 6   TYR A CE1 1 
ATOM 42   C CE2 ? TYR A 1   6 ?  -6.867 -12.444 -10.929 1.000 91.480 ? 6   TYR A CE2 1 
ATOM 43   O OH  ? TYR A 1   6 ?  -4.873 -12.786  -9.661 1.000 91.480 ? 6   TYR A OH  1 
ATOM 44   C CZ  ? TYR A 1   6 ?  -5.486 -12.445 -10.846 1.000 91.480 ? 6   TYR A CZ  1 
ATOM 45   N N   ? GLU A 1   7 ?  -9.985  -9.594 -14.009 1.000 91.810 ? 7   GLU A N   1 
ATOM 46   C CA  ? GLU A 1   7 ? -10.971  -9.312 -12.970 1.000 91.810 ? 7   GLU A CA  1 
ATOM 47   C C   ? GLU A 1   7 ? -10.753 -10.198 -11.747 1.000 91.810 ? 7   GLU A C   1 
ATOM 48   C CB  ? GLU A 1   7 ? -12.391  -9.501 -13.510 1.000 91.810 ? 7   GLU A CB  1 
ATOM 49   O O   ? GLU A 1   7 ? -10.640 -11.420 -11.871 1.000 91.810 ? 7   GLU A O   1 
ATOM 50   C CG  ? GLU A 1   7 ? -13.482  -9.143 -12.511 1.000 91.810 ? 7   GLU A CG  1 
ATOM 51   C CD  ? GLU A 1   7 ? -14.885  -9.284 -13.079 1.000 91.810 ? 7   GLU A CD  1 
ATOM 52   O OE1 ? GLU A 1   7 ? -15.867  -9.132 -12.316 1.000 91.810 ? 7   GLU A OE1 1 
ATOM 53   O OE2 ? GLU A 1   7 ? -15.004  -9.550 -14.296 1.000 91.810 ? 7   GLU A OE2 1 
ATOM 54   N N   ? CYS A 1   8 ? -10.677  -9.648 -10.605 1.000 92.060 ? 8   CYS A N   1 
ATOM 55   C CA  ? CYS A 1   8 ? -10.576 -10.378  -9.347 1.000 92.060 ? 8   CYS A CA  1 
ATOM 56   C C   ? CYS A 1   8 ? -11.842 -11.183  -9.079 1.000 92.060 ? 8   CYS A C   1 
ATOM 57   C CB  ? CYS A 1   8 ? -10.318  -9.416  -8.188 1.000 92.060 ? 8   CYS A CB  1 
ATOM 58   O O   ? CYS A 1   8 ? -12.943 -10.748  -9.422 1.000 92.060 ? 8   CYS A O   1 
ATOM 59   S SG  ? CYS A 1   8 ?  -8.742  -8.541  -8.304 1.000 92.060 ? 8   CYS A SG  1 
ATOM 60   N N   ? ALA A 1   9 ? -11.600 -12.392  -8.514 1.000 92.260 ? 9   ALA A N   1 
ATOM 61   C CA  ? ALA A 1   9 ? -12.791 -13.066  -8.004 1.000 92.260 ? 9   ALA A CA  1 
ATOM 62   C C   ? ALA A 1   9 ? -13.541 -12.180  -7.014 1.000 92.260 ? 9   ALA A C   1 
ATOM 63   C CB  ? ALA A 1   9 ? -12.411 -14.391  -7.347 1.000 92.260 ? 9   ALA A CB  1 
ATOM 64   O O   ? ALA A 1   9 ? -12.926 -11.492  -6.197 1.000 92.260 ? 9   ALA A O   1 
ATOM 65   N N   ? LYS A 1  10 ? -14.863 -12.100  -7.198 1.000 90.300 ? 10  LYS A N   1 
ATOM 66   C CA  ? LYS A 1  10 ? -15.665 -11.272  -6.301 1.000 90.300 ? 10  LYS A CA  1 
ATOM 67   C C   ? LYS A 1  10 ? -15.313 -11.543  -4.841 1.000 90.300 ? 10  LYS A C   1 
ATOM 68   C CB  ? LYS A 1  10 ? -17.157 -11.517  -6.535 1.000 90.300 ? 10  LYS A CB  1 
ATOM 69   O O   ? LYS A 1  10 ? -15.209 -12.699  -4.427 1.000 90.300 ? 10  LYS A O   1 
ATOM 70   C CG  ? LYS A 1  10 ? -17.686 -10.919  -7.830 1.000 90.300 ? 10  LYS A CG  1 
ATOM 71   C CD  ? LYS A 1  10 ? -19.202 -11.042  -7.924 1.000 90.300 ? 10  LYS A CD  1 
ATOM 72   C CE  ? LYS A 1  10 ? -19.732 -10.458  -9.227 1.000 90.300 ? 10  LYS A CE  1 
ATOM 73   N NZ  ? LYS A 1  10 ? -21.211 -10.625  -9.347 1.000 90.300 ? 10  LYS A NZ  1 
ATOM 74   N N   ? HIS A 1  11 ? -14.939 -10.417  -4.115 1.000 88.040 ? 11  HIS A N   1 
ATOM 75   C CA  ? HIS A 1  11 ? -14.725 -10.385  -2.673 1.000 88.040 ? 11  HIS A CA  1 
ATOM 76   C C   ? HIS A 1  11 ? -13.492 -11.193  -2.281 1.000 88.040 ? 11  HIS A C   1 
ATOM 77   C CB  ? HIS A 1  11 ? -15.956 -10.916  -1.936 1.000 88.040 ? 11  HIS A CB  1 
ATOM 78   O O   ? HIS A 1  11 ? -13.364 -11.620  -1.132 1.000 88.040 ? 11  HIS A O   1 
ATOM 79   C CG  ? HIS A 1  11 ? -17.222 -10.205  -2.294 1.000 88.040 ? 11  HIS A CG  1 
ATOM 80   C CD2 ? HIS A 1  11 ? -18.414 -10.677  -2.731 1.000 88.040 ? 11  HIS A CD2 1 
ATOM 81   N ND1 ? HIS A 1  11 ? -17.352  -8.835  -2.220 1.000 88.040 ? 11  HIS A ND1 1 
ATOM 82   C CE1 ? HIS A 1  11 ? -18.574  -8.494  -2.597 1.000 88.040 ? 11  HIS A CE1 1 
ATOM 83   N NE2 ? HIS A 1  11 ? -19.238  -9.593  -2.912 1.000 88.040 ? 11  HIS A NE2 1 
ATOM 84   N N   ? SER A 1  12 ? -12.605 -11.521  -3.182 1.000 93.630 ? 12  SER A N   1 
ATOM 85   C CA  ? SER A 1  12 ? -11.352 -12.239  -2.969 1.000 93.630 ? 12  SER A CA  1 
ATOM 86   C C   ? SER A 1  12 ? -10.295 -11.334  -2.346 1.000 93.630 ? 12  SER A C   1 
ATOM 87   C CB  ? SER A 1  12 ? -10.831 -12.812  -4.288 1.000 93.630 ? 12  SER A CB  1 
ATOM 88   O O   ? SER A 1  12 ?  -9.276 -11.813  -1.845 1.000 93.630 ? 12  SER A O   1 
ATOM 89   O OG  ? SER A 1  12 ? -10.527 -11.773  -5.202 1.000 93.630 ? 12  SER A OG  1 
ATOM 90   N N   ? VAL A 1  13 ? -10.487 -10.072  -2.234 1.000 95.360 ? 13  VAL A N   1 
ATOM 91   C CA  ? VAL A 1  13 ?  -9.610  -9.084  -1.617 1.000 95.360 ? 13  VAL A CA  1 
ATOM 92   C C   ? VAL A 1  13 ? -10.403  -8.235  -0.626 1.000 95.360 ? 13  VAL A C   1 
ATOM 93   C CB  ? VAL A 1  13 ?  -8.939  -8.180  -2.676 1.000 95.360 ? 13  VAL A CB  1 
ATOM 94   O O   ? VAL A 1  13 ? -10.671  -7.059  -0.882 1.000 95.360 ? 13  VAL A O   1 
ATOM 95   C CG1 ? VAL A 1  13 ?  -7.974  -8.987  -3.542 1.000 95.360 ? 13  VAL A CG1 1 
ATOM 96   C CG2 ? VAL A 1  13 ?  -9.998  -7.499  -3.542 1.000 95.360 ? 13  VAL A CG2 1 
ATOM 97   N N   ? PRO A 1  14 ? -10.765  -8.823   0.511 1.000 96.260 ? 14  PRO A N   1 
ATOM 98   C CA  ? PRO A 1  14 ? -11.699  -8.220   1.465 1.000 96.260 ? 14  PRO A CA  1 
ATOM 99   C C   ? PRO A 1  14 ? -11.091  -7.040   2.220 1.000 96.260 ? 14  PRO A C   1 
ATOM 100  C CB  ? PRO A 1  14 ? -12.020  -9.373   2.420 1.000 96.260 ? 14  PRO A CB  1 
ATOM 101  O O   ? PRO A 1  14 ? -11.810  -6.297   2.893 1.000 96.260 ? 14  PRO A O   1 
ATOM 102  C CG  ? PRO A 1  14 ? -10.818 -10.259   2.367 1.000 96.260 ? 14  PRO A CG  1 
ATOM 103  C CD  ? PRO A 1  14 ? -10.278 -10.247   0.965 1.000 96.260 ? 14  PRO A CD  1 
ATOM 104  N N   ? TRP A 1  15 ?  -9.719  -6.810   2.021 1.000 97.690 ? 15  TRP A N   1 
ATOM 105  C CA  ? TRP A 1  15 ?  -9.000  -5.754   2.725 1.000 97.690 ? 15  TRP A CA  1 
ATOM 106  C C   ? TRP A 1  15 ?  -8.911  -4.493   1.872 1.000 97.690 ? 15  TRP A C   1 
ATOM 107  C CB  ? TRP A 1  15 ?  -7.594  -6.224   3.110 1.000 97.690 ? 15  TRP A CB  1 
ATOM 108  O O   ? TRP A 1  15 ?  -8.521  -3.430   2.362 1.000 97.690 ? 15  TRP A O   1 
ATOM 109  C CG  ? TRP A 1  15 ?  -6.829  -6.845   1.980 1.000 97.690 ? 15  TRP A CG  1 
ATOM 110  C CD1 ? TRP A 1  15 ?  -6.084  -6.196   1.035 1.000 97.690 ? 15  TRP A CD1 1 
ATOM 111  C CD2 ? TRP A 1  15 ?  -6.738  -8.240   1.674 1.000 97.690 ? 15  TRP A CD2 1 
ATOM 112  C CE2 ? TRP A 1  15 ?  -5.920  -8.364   0.529 1.000 97.690 ? 15  TRP A CE2 1 
ATOM 113  C CE3 ? TRP A 1  15 ?  -7.269  -9.398   2.258 1.000 97.690 ? 15  TRP A CE3 1 
ATOM 114  N NE1 ? TRP A 1  15 ?  -5.535  -7.104   0.160 1.000 97.690 ? 15  TRP A NE1 1 
ATOM 115  C CH2 ? TRP A 1  15 ?  -6.153 -10.719   0.548 1.000 97.690 ? 15  TRP A CH2 1 
ATOM 116  C CZ2 ? TRP A 1  15 ?  -5.621  -9.603  -0.043 1.000 97.690 ? 15  TRP A CZ2 1 
ATOM 117  C CZ3 ? TRP A 1  15 ?  -6.970 -10.629   1.687 1.000 97.690 ? 15  TRP A CZ3 1 
ATOM 118  N N   ? ILE A 1  16 ?  -9.149  -4.584   0.546 1.000 96.080 ? 16  ILE A N   1 
ATOM 119  C CA  ? ILE A 1  16 ?  -8.985  -3.440  -0.344 1.000 96.080 ? 16  ILE A CA  1 
ATOM 120  C C   ? ILE A 1  16 ? -10.100  -2.427  -0.094 1.000 96.080 ? 16  ILE A C   1 
ATOM 121  C CB  ? ILE A 1  16 ?  -8.976  -3.873  -1.827 1.000 96.080 ? 16  ILE A CB  1 
ATOM 122  O O   ? ILE A 1  16 ? -11.249  -2.807   0.144 1.000 96.080 ? 16  ILE A O   1 
ATOM 123  C CG1 ? ILE A 1  16 ?  -8.532  -2.710  -2.721 1.000 96.080 ? 16  ILE A CG1 1 
ATOM 124  C CG2 ? ILE A 1  16 ? -10.356  -4.390  -2.246 1.000 96.080 ? 16  ILE A CG2 1 
ATOM 125  C CD1 ? ILE A 1  16 ?  -8.163  -3.125  -4.138 1.000 96.080 ? 16  ILE A CD1 1 
ATOM 126  N N   ? VAL A 1  17 ?  -9.752  -1.127  -0.085 1.000 96.380 ? 17  VAL A N   1 
ATOM 127  C CA  ? VAL A 1  17 ? -10.740  -0.088   0.185 1.000 96.380 ? 17  VAL A CA  1 
ATOM 128  C C   ? VAL A 1  17 ? -10.676   0.982  -0.904 1.000 96.380 ? 17  VAL A C   1 
ATOM 129  C CB  ? VAL A 1  17 ? -10.524   0.553   1.574 1.000 96.380 ? 17  VAL A CB  1 
ATOM 130  O O   ? VAL A 1  17 ?  -9.614   1.224  -1.483 1.000 96.380 ? 17  VAL A O   1 
ATOM 131  C CG1 ? VAL A 1  17 ? -10.536  -0.513   2.668 1.000 96.380 ? 17  VAL A CG1 1 
ATOM 132  C CG2 ? VAL A 1  17 ?  -9.214   1.337   1.603 1.000 96.380 ? 17  VAL A CG2 1 
ATOM 133  N N   ? SER A 1  18 ? -11.837   1.561  -1.182 1.000 95.750 ? 18  SER A N   1 
ATOM 134  C CA  ? SER A 1  18 ? -11.937   2.731  -2.047 1.000 95.750 ? 18  SER A CA  1 
ATOM 135  C C   ? SER A 1  18 ? -11.943   4.021  -1.234 1.000 95.750 ? 18  SER A C   1 
ATOM 136  C CB  ? SER A 1  18 ? -13.198   2.656  -2.908 1.000 95.750 ? 18  SER A CB  1 
ATOM 137  O O   ? SER A 1  18 ? -12.785   4.201  -0.351 1.000 95.750 ? 18  SER A O   1 
ATOM 138  O OG  ? SER A 1  18 ? -13.365   3.844  -3.662 1.000 95.750 ? 18  SER A OG  1 
ATOM 139  N N   ? LEU A 1  19 ? -10.928   4.860  -1.506 1.000 96.230 ? 19  LEU A N   1 
ATOM 140  C CA  ? LEU A 1  19 ? -10.948   6.203  -0.935 1.000 96.230 ? 19  LEU A CA  1 
ATOM 141  C C   ? LEU A 1  19 ? -11.758   7.153  -1.811 1.000 96.230 ? 19  LEU A C   1 
ATOM 142  C CB  ? LEU A 1  19 ?  -9.522   6.735  -0.767 1.000 96.230 ? 19  LEU A CB  1 
ATOM 143  O O   ? LEU A 1  19 ? -11.374   7.435  -2.948 1.000 96.230 ? 19  LEU A O   1 
ATOM 144  C CG  ? LEU A 1  19 ?  -8.550   5.838   0.001 1.000 96.230 ? 19  LEU A CG  1 
ATOM 145  C CD1 ? LEU A 1  19 ?  -7.228   6.563   0.229 1.000 96.230 ? 19  LEU A CD1 1 
ATOM 146  C CD2 ? LEU A 1  19 ?  -9.160   5.398   1.327 1.000 96.230 ? 19  LEU A CD2 1 
ATOM 147  N N   ? ASN A 1  20 ? -12.829   7.672  -1.210 1.000 94.670 ? 20  ASN A N   1 
ATOM 148  C CA  ? ASN A 1  20 ? -13.841   8.366  -1.999 1.000 94.670 ? 20  ASN A CA  1 
ATOM 149  C C   ? ASN A 1  20 ? -14.049   9.797  -1.510 1.000 94.670 ? 20  ASN A C   1 
ATOM 150  C CB  ? ASN A 1  20 ? -15.164   7.598  -1.972 1.000 94.670 ? 20  ASN A CB  1 
ATOM 151  O O   ? ASN A 1  20 ? -14.202  10.030  -0.309 1.000 94.670 ? 20  ASN A O   1 
ATOM 152  C CG  ? ASN A 1  20 ? -16.148   8.091  -3.014 1.000 94.670 ? 20  ASN A CG  1 
ATOM 153  N ND2 ? ASN A 1  20 ? -16.472   7.235  -3.975 1.000 94.670 ? 20  ASN A ND2 1 
ATOM 154  O OD1 ? ASN A 1  20 ? -16.611   9.233  -2.957 1.000 94.670 ? 20  ASN A OD1 1 
ATOM 155  N N   ? VAL A 1  21 ? -14.067  10.831  -2.468 1.000 94.080 ? 21  VAL A N   1 
ATOM 156  C CA  ? VAL A 1  21 ? -14.405  12.225  -2.201 1.000 94.080 ? 21  VAL A CA  1 
ATOM 157  C C   ? VAL A 1  21 ? -15.473  12.696  -3.185 1.000 94.080 ? 21  VAL A C   1 
ATOM 158  C CB  ? VAL A 1  21 ? -13.160  13.137  -2.289 1.000 94.080 ? 21  VAL A CB  1 
ATOM 159  O O   ? VAL A 1  21 ? -15.510  13.872  -3.556 1.000 94.080 ? 21  VAL A O   1 
ATOM 160  C CG1 ? VAL A 1  21 ? -12.176  12.818  -1.165 1.000 94.080 ? 21  VAL A CG1 1 
ATOM 161  C CG2 ? VAL A 1  21 ? -12.486  12.989  -3.652 1.000 94.080 ? 21  VAL A CG2 1 
ATOM 162  N N   ? GLY A 1  22 ? -16.383  11.971  -3.448 1.000 91.380 ? 22  GLY A N   1 
ATOM 163  C CA  ? GLY A 1  22 ? -17.377  12.189  -4.487 1.000 91.380 ? 22  GLY A CA  1 
ATOM 164  C C   ? GLY A 1  22 ? -17.188  11.287  -5.692 1.000 91.380 ? 22  GLY A C   1 
ATOM 165  O O   ? GLY A 1  22 ? -18.117  11.090  -6.478 1.000 91.380 ? 22  GLY A O   1 
ATOM 166  N N   ? TRP A 1  23 ? -16.040  10.823  -5.818 1.000 90.660 ? 23  TRP A N   1 
ATOM 167  C CA  ? TRP A 1  23 ? -15.605   9.820  -6.784 1.000 90.660 ? 23  TRP A CA  1 
ATOM 168  C C   ? TRP A 1  23 ? -14.448   8.996  -6.230 1.000 90.660 ? 23  TRP A C   1 
ATOM 169  C CB  ? TRP A 1  23 ? -15.190  10.485  -8.100 1.000 90.660 ? 23  TRP A CB  1 
ATOM 170  O O   ? TRP A 1  23 ? -13.827   9.376  -5.234 1.000 90.660 ? 23  TRP A O   1 
ATOM 171  C CG  ? TRP A 1  23 ? -14.081  11.483  -7.954 1.000 90.660 ? 23  TRP A CG  1 
ATOM 172  C CD1 ? TRP A 1  23 ? -14.202  12.813  -7.664 1.000 90.660 ? 23  TRP A CD1 1 
ATOM 173  C CD2 ? TRP A 1  23 ? -12.680  11.229  -8.098 1.000 90.660 ? 23  TRP A CD2 1 
ATOM 174  C CE2 ? TRP A 1  23 ? -12.009  12.453  -7.880 1.000 90.660 ? 23  TRP A CE2 1 
ATOM 175  C CE3 ? TRP A 1  23 ? -11.926  10.084  -8.389 1.000 90.660 ? 23  TRP A CE3 1 
ATOM 176  N NE1 ? TRP A 1  23 ? -12.960  13.403  -7.618 1.000 90.660 ? 23  TRP A NE1 1 
ATOM 177  C CH2 ? TRP A 1  23 ?  -9.904  11.429  -8.231 1.000 90.660 ? 23  TRP A CH2 1 
ATOM 178  C CZ2 ? TRP A 1  23 ? -10.618  12.564  -7.945 1.000 90.660 ? 23  TRP A CZ2 1 
ATOM 179  C CZ3 ? TRP A 1  23 ? -10.542  10.197  -8.452 1.000 90.660 ? 23  TRP A CZ3 1 
ATOM 180  N N   ? HIS A 1  24 ? -14.274   7.826  -6.798 1.000 91.590 ? 24  HIS A N   1 
ATOM 181  C CA  ? HIS A 1  24 ? -13.109   7.036  -6.415 1.000 91.590 ? 24  HIS A CA  1 
ATOM 182  C C   ? HIS A 1  24 ? -11.814   7.773  -6.739 1.000 91.590 ? 24  HIS A C   1 
ATOM 183  C CB  ? HIS A 1  24 ? -13.130   5.677  -7.115 1.000 91.590 ? 24  HIS A CB  1 
ATOM 184  O O   ? HIS A 1  24 ? -11.544   8.081  -7.902 1.000 91.590 ? 24  HIS A O   1 
ATOM 185  C CG  ? HIS A 1  24 ? -11.896   4.863  -6.882 1.000 91.590 ? 24  HIS A CG  1 
ATOM 186  C CD2 ? HIS A 1  24 ? -10.808   4.656  -7.660 1.000 91.590 ? 24  HIS A CD2 1 
ATOM 187  N ND1 ? HIS A 1  24 ? -11.688   4.142  -5.727 1.000 91.590 ? 24  HIS A ND1 1 
ATOM 188  C CE1 ? HIS A 1  24 ? -10.521   3.525  -5.804 1.000 91.590 ? 24  HIS A CE1 1 
ATOM 189  N NE2 ? HIS A 1  24 ?  -9.967   3.821  -6.968 1.000 91.590 ? 24  HIS A NE2 1 
ATOM 190  N N   ? MET A 1  25 ? -11.014   8.051  -5.682 1.000 92.540 ? 25  MET A N   1 
ATOM 191  C CA  ? MET A 1  25 ?  -9.787   8.812  -5.898 1.000 92.540 ? 25  MET A CA  1 
ATOM 192  C C   ? MET A 1  25 ?  -8.559   7.920  -5.747 1.000 92.540 ? 25  MET A C   1 
ATOM 193  C CB  ? MET A 1  25 ?  -9.703   9.987  -4.923 1.000 92.540 ? 25  MET A CB  1 
ATOM 194  O O   ? MET A 1  25 ?  -7.586   8.065  -6.488 1.000 92.540 ? 25  MET A O   1 
ATOM 195  C CG  ? MET A 1  25 ?  -9.332   9.581  -3.505 1.000 92.540 ? 25  MET A CG  1 
ATOM 196  S SD  ? MET A 1  25 ?  -9.313  11.005  -2.349 1.000 92.540 ? 25  MET A SD  1 
ATOM 197  C CE  ? MET A 1  25 ?  -7.784  11.826  -2.878 1.000 92.540 ? 25  MET A CE  1 
ATOM 198  N N   ? CYS A 1  26 ?  -8.482   7.119  -4.780 1.000 95.270 ? 26  CYS A N   1 
ATOM 199  C CA  ? CYS A 1  26 ?  -7.377   6.221  -4.466 1.000 95.270 ? 26  CYS A CA  1 
ATOM 200  C C   ? CYS A 1  26 ?  -7.883   4.941  -3.812 1.000 95.270 ? 26  CYS A C   1 
ATOM 201  C CB  ? CYS A 1  26 ?  -6.371   6.911  -3.545 1.000 95.270 ? 26  CYS A CB  1 
ATOM 202  O O   ? CYS A 1  26 ?  -9.055   4.848  -3.444 1.000 95.270 ? 26  CYS A O   1 
ATOM 203  S SG  ? CYS A 1  26 ?  -5.298   8.091  -4.393 1.000 95.270 ? 26  CYS A SG  1 
ATOM 204  N N   ? GLY A 1  27 ?  -6.967   4.035  -3.717 1.000 95.850 ? 27  GLY A N   1 
ATOM 205  C CA  ? GLY A 1  27 ?  -7.227   2.832  -2.942 1.000 95.850 ? 27  GLY A CA  1 
ATOM 206  C C   ? GLY A 1  27 ?  -6.526   2.826  -1.596 1.000 95.850 ? 27  GLY A C   1 
ATOM 207  O O   ? GLY A 1  27 ?  -5.808   3.770  -1.260 1.000 95.850 ? 27  GLY A O   1 
ATOM 208  N N   ? GLY A 1  28 ?  -6.743   1.814  -0.798 1.000 97.540 ? 28  GLY A N   1 
ATOM 209  C CA  ? GLY A 1  28 ?  -6.109   1.550   0.484 1.000 97.540 ? 28  GLY A CA  1 
ATOM 210  C C   ? GLY A 1  28 ?  -6.290   0.120   0.956 1.000 97.540 ? 28  GLY A C   1 
ATOM 211  O O   ? GLY A 1  28 ?  -6.846  -0.712   0.235 1.000 97.540 ? 28  GLY A O   1 
ATOM 212  N N   ? SER A 1  29 ?  -5.685  -0.100   2.176 1.000 98.390 ? 29  SER A N   1 
ATOM 213  C CA  ? SER A 1  29 ?  -5.788  -1.418   2.795 1.000 98.390 ? 29  SER A CA  1 
ATOM 214  C C   ? SER A 1  29 ?  -6.240  -1.312   4.248 1.000 98.390 ? 29  SER A C   1 
ATOM 215  C CB  ? SER A 1  29 ?  -4.449  -2.152   2.721 1.000 98.390 ? 29  SER A CB  1 
ATOM 216  O O   ? SER A 1  29 ?  -5.673  -0.541   5.025 1.000 98.390 ? 29  SER A O   1 
ATOM 217  O OG  ? SER A 1  29 ?  -3.972  -2.196   1.387 1.000 98.390 ? 29  SER A OG  1 
ATOM 218  N N   ? LEU A 1  30 ?  -7.309  -2.068   4.502 1.000 98.530 ? 30  LEU A N   1 
ATOM 219  C CA  ? LEU A 1  30 ?  -7.755  -2.162   5.887 1.000 98.530 ? 30  LEU A CA  1 
ATOM 220  C C   ? LEU A 1  30 ?  -6.811  -3.037   6.705 1.000 98.530 ? 30  LEU A C   1 
ATOM 221  C CB  ? LEU A 1  30 ?  -9.178  -2.724   5.955 1.000 98.530 ? 30  LEU A CB  1 
ATOM 222  O O   ? LEU A 1  30 ?  -6.656  -4.226   6.418 1.000 98.530 ? 30  LEU A O   1 
ATOM 223  C CG  ? LEU A 1  30 ?  -9.853  -2.696   7.328 1.000 98.530 ? 30  LEU A CG  1 
ATOM 224  C CD1 ? LEU A 1  30 ? -10.011  -1.258   7.811 1.000 98.530 ? 30  LEU A CD1 1 
ATOM 225  C CD2 ? LEU A 1  30 ? -11.205  -3.399   7.273 1.000 98.530 ? 30  LEU A CD2 1 
ATOM 226  N N   ? ILE A 1  31 ?  -6.150  -2.486   7.779 1.000 98.440 ? 31  ILE A N   1 
ATOM 227  C CA  ? ILE A 1  31 ?  -5.113  -3.215   8.502 1.000 98.440 ? 31  ILE A CA  1 
ATOM 228  C C   ? ILE A 1  31 ?  -5.584  -3.507   9.925 1.000 98.440 ? 31  ILE A C   1 
ATOM 229  C CB  ? ILE A 1  31 ?  -3.784  -2.428   8.528 1.000 98.440 ? 31  ILE A CB  1 
ATOM 230  O O   ? ILE A 1  31 ?  -4.946  -4.272  10.652 1.000 98.440 ? 31  ILE A O   1 
ATOM 231  C CG1 ? ILE A 1  31 ?  -3.995  -1.043   9.151 1.000 98.440 ? 31  ILE A CG1 1 
ATOM 232  C CG2 ? ILE A 1  31 ?  -3.198  -2.310   7.118 1.000 98.440 ? 31  ILE A CG2 1 
ATOM 233  C CD1 ? ILE A 1  31 ?  -2.703  -0.312   9.487 1.000 98.440 ? 31  ILE A CD1 1 
ATOM 234  N N   ? SER A 1  32 ?  -6.734  -2.917  10.388 1.000 97.670 ? 32  SER A N   1 
ATOM 235  C CA  ? SER A 1  32 ?  -7.478  -3.164  11.619 1.000 97.670 ? 32  SER A CA  1 
ATOM 236  C C   ? SER A 1  32 ?  -8.935  -2.738  11.478 1.000 97.670 ? 32  SER A C   1 
ATOM 237  C CB  ? SER A 1  32 ?  -6.833  -2.426  12.792 1.000 97.670 ? 32  SER A CB  1 
ATOM 238  O O   ? SER A 1  32 ?  -9.353  -2.277  10.414 1.000 97.670 ? 32  SER A O   1 
ATOM 239  O OG  ? SER A 1  32 ?  -7.121  -1.039  12.733 1.000 97.670 ? 32  SER A OG  1 
ATOM 240  N N   ? THR A 1  33 ?  -9.737  -2.917  12.558 1.000 97.280 ? 33  THR A N   1 
ATOM 241  C CA  ? THR A 1  33 ? -11.158  -2.601  12.458 1.000 97.280 ? 33  THR A CA  1 
ATOM 242  C C   ? THR A 1  33 ? -11.364  -1.108  12.217 1.000 97.280 ? 33  THR A C   1 
ATOM 243  C CB  ? THR A 1  33 ? -11.916  -3.028  13.729 1.000 97.280 ? 33  THR A CB  1 
ATOM 244  O O   ? THR A 1  33 ? -12.420  -0.693  11.735 1.000 97.280 ? 33  THR A O   1 
ATOM 245  C CG2 ? THR A 1  33 ? -11.940  -4.547  13.870 1.000 97.280 ? 33  THR A CG2 1 
ATOM 246  O OG1 ? THR A 1  33 ? -11.270  -2.463  14.876 1.000 97.280 ? 33  THR A OG1 1 
ATOM 247  N N   ? ASP A 1  34 ? -10.323  -0.298  12.434 1.000 97.960 ? 34  ASP A N   1 
ATOM 248  C CA  ? ASP A 1  34 ? -10.596   1.133  12.341 1.000 97.960 ? 34  ASP A CA  1 
ATOM 249  C C   ? ASP A 1  34 ?  -9.474   1.859  11.603 1.000 97.960 ? 34  ASP A C   1 
ATOM 250  C CB  ? ASP A 1  34 ? -10.784   1.735  13.736 1.000 97.960 ? 34  ASP A CB  1 
ATOM 251  O O   ? ASP A 1  34 ?  -9.431   3.091  11.585 1.000 97.960 ? 34  ASP A O   1 
ATOM 252  C CG  ? ASP A 1  34 ?  -9.612   1.461  14.662 1.000 97.960 ? 34  ASP A CG  1 
ATOM 253  O OD1 ? ASP A 1  34 ?  -8.644   0.791  14.241 1.000 97.960 ? 34  ASP A OD1 1 
ATOM 254  O OD2 ? ASP A 1  34 ?  -9.658   1.916  15.825 1.000 97.960 ? 34  ASP A OD2 1 
ATOM 255  N N   ? TRP A 1  35 ?  -8.485   1.082  11.029 1.000 98.520 ? 35  TRP A N   1 
ATOM 256  C CA  ? TRP A 1  35 ?  -7.370   1.772  10.389 1.000 98.520 ? 35  TRP A CA  1 
ATOM 257  C C   ? TRP A 1  35 ?  -7.175   1.282   8.958 1.000 98.520 ? 35  TRP A C   1 
ATOM 258  C CB  ? TRP A 1  35 ?  -6.081   1.571  11.191 1.000 98.520 ? 35  TRP A CB  1 
ATOM 259  O O   ? TRP A 1  35 ?  -7.245   0.080   8.692 1.000 98.520 ? 35  TRP A O   1 
ATOM 260  C CG  ? TRP A 1  35 ?  -6.016   2.377  12.453 1.000 98.520 ? 35  TRP A CG  1 
ATOM 261  C CD1 ? TRP A 1  35 ?  -6.316   1.953  13.718 1.000 98.520 ? 35  TRP A CD1 1 
ATOM 262  C CD2 ? TRP A 1  35 ?  -5.632   3.750  12.571 1.000 98.520 ? 35  TRP A CD2 1 
ATOM 263  C CE2 ? TRP A 1  35 ?  -5.721   4.094  13.938 1.000 98.520 ? 35  TRP A CE2 1 
ATOM 264  C CE3 ? TRP A 1  35 ?  -5.219   4.725  11.652 1.000 98.520 ? 35  TRP A CE3 1 
ATOM 265  N NE1 ? TRP A 1  35 ?  -6.140   2.981  14.616 1.000 98.520 ? 35  TRP A NE1 1 
ATOM 266  C CH2 ? TRP A 1  35 ?  -5.011   6.306  13.488 1.000 98.520 ? 35  TRP A CH2 1 
ATOM 267  C CZ2 ? TRP A 1  35 ?  -5.412   5.372  14.408 1.000 98.520 ? 35  TRP A CZ2 1 
ATOM 268  C CZ3 ? TRP A 1  35 ?  -4.912   5.996  12.122 1.000 98.520 ? 35  TRP A CZ3 1 
ATOM 269  N N   ? VAL A 1  36 ?  -6.922   2.238   8.081 1.000 98.650 ? 36  VAL A N   1 
ATOM 270  C CA  ? VAL A 1  36 ?  -6.593   2.027   6.675 1.000 98.650 ? 36  VAL A CA  1 
ATOM 271  C C   ? VAL A 1  36 ?  -5.207   2.595   6.377 1.000 98.650 ? 36  VAL A C   1 
ATOM 272  C CB  ? VAL A 1  36 ?  -7.644   2.671   5.743 1.000 98.650 ? 36  VAL A CB  1 
ATOM 273  O O   ? VAL A 1  36 ?  -4.847   3.664   6.877 1.000 98.650 ? 36  VAL A O   1 
ATOM 274  C CG1 ? VAL A 1  36 ?  -7.212   2.559   4.282 1.000 98.650 ? 36  VAL A CG1 1 
ATOM 275  C CG2 ? VAL A 1  36 ?  -9.011   2.021   5.951 1.000 98.650 ? 36  VAL A CG2 1 
ATOM 276  N N   ? VAL A 1  37 ?  -4.449   1.828   5.621 1.000 98.570 ? 37  VAL A N   1 
ATOM 277  C CA  ? VAL A 1  37 ?  -3.173   2.333   5.126 1.000 98.570 ? 37  VAL A CA  1 
ATOM 278  C C   ? VAL A 1  37 ?  -3.292   2.672   3.641 1.000 98.570 ? 37  VAL A C   1 
ATOM 279  C CB  ? VAL A 1  37 ?  -2.033   1.314   5.350 1.000 98.570 ? 37  VAL A CB  1 
ATOM 280  O O   ? VAL A 1  37 ?  -3.900   1.922   2.874 1.000 98.570 ? 37  VAL A O   1 
ATOM 281  C CG1 ? VAL A 1  37 ?  -2.249   0.067   4.495 1.000 98.570 ? 37  VAL A CG1 1 
ATOM 282  C CG2 ? VAL A 1  37 ?  -0.680   1.951   5.040 1.000 98.570 ? 37  VAL A CG2 1 
ATOM 283  N N   ? SER A 1  38 ?  -2.734   3.839   3.181 1.000 98.440 ? 38  SER A N   1 
ATOM 284  C CA  ? SER A 1  38 ?  -2.779   4.314   1.802 1.000 98.440 ? 38  SER A CA  1 
ATOM 285  C C   ? SER A 1  38 ?  -1.583   5.204   1.485 1.000 98.440 ? 38  SER A C   1 
ATOM 286  C CB  ? SER A 1  38 ?  -4.078   5.077   1.539 1.000 98.440 ? 38  SER A CB  1 
ATOM 287  O O   ? SER A 1  38 ?  -0.666   5.334   2.298 1.000 98.440 ? 38  SER A O   1 
ATOM 288  O OG  ? SER A 1  38 ?  -4.261   5.294   0.151 1.000 98.440 ? 38  SER A OG  1 
ATOM 289  N N   ? ALA A 1  39 ?  -1.570   5.700   0.307 1.000 98.310 ? 39  ALA A N   1 
ATOM 290  C CA  ? ALA A 1  39 ?  -0.479   6.576  -0.114 1.000 98.310 ? 39  ALA A CA  1 
ATOM 291  C C   ? ALA A 1  39 ?  -0.698   8.002   0.383 1.000 98.310 ? 39  ALA A C   1 
ATOM 292  C CB  ? ALA A 1  39 ?  -0.342   6.561  -1.635 1.000 98.310 ? 39  ALA A CB  1 
ATOM 293  O O   ? ALA A 1  39 ?  -1.817   8.518   0.334 1.000 98.310 ? 39  ALA A O   1 
ATOM 294  N N   ? ALA A 1  40 ?   0.343   8.634   0.817 1.000 98.240 ? 40  ALA A N   1 
ATOM 295  C CA  ? ALA A 1  40 ?   0.300  10.001   1.331 1.000 98.240 ? 40  ALA A CA  1 
ATOM 296  C C   ? ALA A 1  40 ?  -0.076  10.989   0.230 1.000 98.240 ? 40  ALA A C   1 
ATOM 297  C CB  ? ALA A 1  40 ?   1.645  10.381   1.946 1.000 98.240 ? 40  ALA A CB  1 
ATOM 298  O O   ? ALA A 1  40 ?  -0.672  12.034   0.502 1.000 98.240 ? 40  ALA A O   1 
ATOM 299  N N   ? HIS A 1  41 ?   0.303  10.719  -0.998 1.000 97.100 ? 41  HIS A N   1 
ATOM 300  C CA  ? HIS A 1  41 ?   0.017  11.629  -2.101 1.000 97.100 ? 41  HIS A CA  1 
ATOM 301  C C   ? HIS A 1  41 ?  -1.468  11.626  -2.448 1.000 97.100 ? 41  HIS A C   1 
ATOM 302  C CB  ? HIS A 1  41 ?   0.844  11.255  -3.332 1.000 97.100 ? 41  HIS A CB  1 
ATOM 303  O O   ? HIS A 1  41 ?  -1.932  12.470  -3.218 1.000 97.100 ? 41  HIS A O   1 
ATOM 304  C CG  ? HIS A 1  41 ?   0.349  10.034  -4.039 1.000 97.100 ? 41  HIS A CG  1 
ATOM 305  C CD2 ? HIS A 1  41 ?  -0.654   9.870  -4.934 1.000 97.100 ? 41  HIS A CD2 1 
ATOM 306  N ND1 ? HIS A 1  41 ?   0.905   8.787  -3.849 1.000 97.100 ? 41  HIS A ND1 1 
ATOM 307  C CE1 ? HIS A 1  41 ?   0.264   7.907  -4.600 1.000 97.100 ? 41  HIS A CE1 1 
ATOM 308  N NE2 ? HIS A 1  41 ?  -0.687   8.538  -5.268 1.000 97.100 ? 41  HIS A NE2 1 
ATOM 309  N N   ? CYS A 1  42 ?  -2.260  10.754  -1.764 1.000 96.660 ? 42  CYS A N   1 
ATOM 310  C CA  ? CYS A 1  42 ?  -3.706  10.677  -1.941 1.000 96.660 ? 42  CYS A CA  1 
ATOM 311  C C   ? CYS A 1  42 ?  -4.429  11.522  -0.900 1.000 96.660 ? 42  CYS A C   1 
ATOM 312  C CB  ? CYS A 1  42 ?  -4.181   9.227  -1.853 1.000 96.660 ? 42  CYS A CB  1 
ATOM 313  O O   ? CYS A 1  42 ?  -5.655  11.462  -0.787 1.000 96.660 ? 42  CYS A O   1 
ATOM 314  S SG  ? CYS A 1  42 ?  -3.680   8.210  -3.259 1.000 96.660 ? 42  CYS A SG  1 
ATOM 315  N N   ? TYR A 1  43 ?  -3.812  12.382  -0.183 1.000 96.920 ? 43  TYR A N   1 
ATOM 316  C CA  ? TYR A 1  43 ?  -4.328  13.077   0.991 1.000 96.920 ? 43  TYR A CA  1 
ATOM 317  C C   ? TYR A 1  43 ?  -5.454  14.030   0.609 1.000 96.920 ? 43  TYR A C   1 
ATOM 318  C CB  ? TYR A 1  43 ?  -3.208  13.849   1.695 1.000 96.920 ? 43  TYR A CB  1 
ATOM 319  O O   ? TYR A 1  43 ?  -5.334  14.788  -0.357 1.000 96.920 ? 43  TYR A O   1 
ATOM 320  C CG  ? TYR A 1  43 ?  -3.689  14.712   2.835 1.000 96.920 ? 43  TYR A CG  1 
ATOM 321  C CD1 ? TYR A 1  43 ?  -4.050  16.041   2.625 1.000 96.920 ? 43  TYR A CD1 1 
ATOM 322  C CD2 ? TYR A 1  43 ?  -3.784  14.201   4.125 1.000 96.920 ? 43  TYR A CD2 1 
ATOM 323  C CE1 ? TYR A 1  43 ?  -4.492  16.841   3.673 1.000 96.920 ? 43  TYR A CE1 1 
ATOM 324  C CE2 ? TYR A 1  43 ?  -4.225  14.992   5.181 1.000 96.920 ? 43  TYR A CE2 1 
ATOM 325  O OH  ? TYR A 1  43 ?  -5.014  17.095   5.988 1.000 96.920 ? 43  TYR A OH  1 
ATOM 326  C CZ  ? TYR A 1  43 ?  -4.577  16.308   4.946 1.000 96.920 ? 43  TYR A CZ  1 
ATOM 327  N N   ? LYS A 1  44 ?  -6.524  13.918   1.448 1.000 96.070 ? 44  LYS A N   1 
ATOM 328  C CA  ? LYS A 1  44 ?  -7.641  14.856   1.512 1.000 96.070 ? 44  LYS A CA  1 
ATOM 329  C C   ? LYS A 1  44 ?  -8.108  15.058   2.950 1.000 96.070 ? 44  LYS A C   1 
ATOM 330  C CB  ? LYS A 1  44 ?  -8.803  14.367   0.647 1.000 96.070 ? 44  LYS A CB  1 
ATOM 331  O O   ? LYS A 1  44 ?  -8.047  14.133   3.764 1.000 96.070 ? 44  LYS A O   1 
ATOM 332  C CG  ? LYS A 1  44 ?  -8.463  14.235  -0.831 1.000 96.070 ? 44  LYS A CG  1 
ATOM 333  C CD  ? LYS A 1  44 ?  -8.291  15.599  -1.488 1.000 96.070 ? 44  LYS A CD  1 
ATOM 334  C CE  ? LYS A 1  44 ?  -8.108  15.475  -2.994 1.000 96.070 ? 44  LYS A CE  1 
ATOM 335  N NZ  ? LYS A 1  44 ?  -7.916  16.808  -3.641 1.000 96.070 ? 44  LYS A NZ  1 
ATOM 336  N N   ? SER A 1  45 ?  -8.574  16.341   3.267 1.000 91.020 ? 45  SER A N   1 
ATOM 337  C CA  ? SER A 1  45 ?  -8.996  16.671   4.624 1.000 91.020 ? 45  SER A CA  1 
ATOM 338  C C   ? SER A 1  45 ? -10.210  15.848   5.041 1.000 91.020 ? 45  SER A C   1 
ATOM 339  C CB  ? SER A 1  45 ?  -9.316  18.162   4.738 1.000 91.020 ? 45  SER A CB  1 
ATOM 340  O O   ? SER A 1  45 ? -10.378  15.534   6.222 1.000 91.020 ? 45  SER A O   1 
ATOM 341  O OG  ? SER A 1  45 ? -10.344  18.526   3.833 1.000 91.020 ? 45  SER A OG  1 
ATOM 342  N N   ? ARG A 1  46 ? -11.121  15.414   4.106 1.000 93.120 ? 46  ARG A N   1 
ATOM 343  C CA  ? ARG A 1  46 ? -12.288  14.558   4.298 1.000 93.120 ? 46  ARG A CA  1 
ATOM 344  C C   ? ARG A 1  46 ? -12.311  13.426   3.277 1.000 93.120 ? 46  ARG A C   1 
ATOM 345  C CB  ? ARG A 1  46 ? -13.577  15.377   4.201 1.000 93.120 ? 46  ARG A CB  1 
ATOM 346  O O   ? ARG A 1  46 ? -12.281  13.671   2.070 1.000 93.120 ? 46  ARG A O   1 
ATOM 347  C CG  ? ARG A 1  46 ? -13.740  16.403   5.312 1.000 93.120 ? 46  ARG A CG  1 
ATOM 348  C CD  ? ARG A 1  46 ? -15.069  17.138   5.210 1.000 93.120 ? 46  ARG A CD  1 
ATOM 349  N NE  ? ARG A 1  46 ? -15.189  18.179   6.227 1.000 93.120 ? 46  ARG A NE  1 
ATOM 350  N NH1 ? ARG A 1  46 ? -17.499  18.183   6.247 1.000 93.120 ? 46  ARG A NH1 1 
ATOM 351  N NH2 ? ARG A 1  46 ? -16.334  19.599   7.622 1.000 93.120 ? 46  ARG A NH2 1 
ATOM 352  C CZ  ? ARG A 1  46 ? -16.340  18.651   6.696 1.000 93.120 ? 46  ARG A CZ  1 
ATOM 353  N N   ? ILE A 1  47 ? -12.322  12.197   3.791 1.000 96.800 ? 47  ILE A N   1 
ATOM 354  C CA  ? ILE A 1  47 ? -12.292  11.027   2.921 1.000 96.800 ? 47  ILE A CA  1 
ATOM 355  C C   ? ILE A 1  47 ? -13.332  10.010   3.389 1.000 96.800 ? 47  ILE A C   1 
ATOM 356  C CB  ? ILE A 1  47 ? -10.888  10.381   2.889 1.000 96.800 ? 47  ILE A CB  1 
ATOM 357  O O   ? ILE A 1  47 ? -13.421   9.707   4.581 1.000 96.800 ? 47  ILE A O   1 
ATOM 358  C CG1 ? ILE A 1  47 ?  -9.864  11.361   2.305 1.000 96.800 ? 47  ILE A CG1 1 
ATOM 359  C CG2 ? ILE A 1  47 ? -10.913   9.074   2.092 1.000 96.800 ? 47  ILE A CG2 1 
ATOM 360  C CD1 ? ILE A 1  47 ?  -8.419  10.898   2.438 1.000 96.800 ? 47  ILE A CD1 1 
ATOM 361  N N   ? GLU A 1  48 ? -14.249   9.620   2.539 1.000 97.590 ? 48  GLU A N   1 
ATOM 362  C CA  ? GLU A 1  48 ? -15.109   8.466   2.785 1.000 97.590 ? 48  GLU A CA  1 
ATOM 363  C C   ? GLU A 1  48 ? -14.425   7.169   2.365 1.000 97.590 ? 48  GLU A C   1 
ATOM 364  C CB  ? GLU A 1  48 ? -16.441   8.621   2.047 1.000 97.590 ? 48  GLU A CB  1 
ATOM 365  O O   ? GLU A 1  48 ? -13.956   7.046   1.232 1.000 97.590 ? 48  GLU A O   1 
ATOM 366  C CG  ? GLU A 1  48 ? -17.429   7.496   2.319 1.000 97.590 ? 48  GLU A CG  1 
ATOM 367  C CD  ? GLU A 1  48 ? -18.716   7.621   1.518 1.000 97.590 ? 48  GLU A CD  1 
ATOM 368  O OE1 ? GLU A 1  48 ? -18.703   7.334   0.300 1.000 97.590 ? 48  GLU A OE1 1 
ATOM 369  O OE2 ? GLU A 1  48 ? -19.745   8.011   2.114 1.000 97.590 ? 48  GLU A OE2 1 
ATOM 370  N N   ? VAL A 1  49 ? -14.362   6.238   3.308 1.000 97.590 ? 49  VAL A N   1 
ATOM 371  C CA  ? VAL A 1  49 ? -13.773   4.926   3.058 1.000 97.590 ? 49  VAL A CA  1 
ATOM 372  C C   ? VAL A 1  49 ? -14.873   3.918   2.735 1.000 97.590 ? 49  VAL A C   1 
ATOM 373  C CB  ? VAL A 1  49 ? -12.940   4.439   4.265 1.000 97.590 ? 49  VAL A CB  1 
ATOM 374  O O   ? VAL A 1  49 ? -15.797   3.722   3.529 1.000 97.590 ? 49  VAL A O   1 
ATOM 375  C CG1 ? VAL A 1  49 ? -12.382   3.041   4.006 1.000 97.590 ? 49  VAL A CG1 1 
ATOM 376  C CG2 ? VAL A 1  49 ? -11.810   5.422   4.565 1.000 97.590 ? 49  VAL A CG2 1 
ATOM 377  N N   ? ARG A 1  50 ? -14.830   3.382   1.499 1.000 96.400 ? 50  ARG A N   1 
ATOM 378  C CA  ? ARG A 1  50 ? -15.812   2.387   1.079 1.000 96.400 ? 50  ARG A CA  1 
ATOM 379  C C   ? ARG A 1  50 ? -15.221   0.982   1.122 1.000 96.400 ? 50  ARG A C   1 
ATOM 380  C CB  ? ARG A 1  50 ? -16.322   2.697  -0.330 1.000 96.400 ? 50  ARG A CB  1 
ATOM 381  O O   ? ARG A 1  50 ? -14.166   0.728   0.537 1.000 96.400 ? 50  ARG A O   1 
ATOM 382  C CG  ? ARG A 1  50 ? -16.962   4.070  -0.465 1.000 96.400 ? 50  ARG A CG  1 
ATOM 383  C CD  ? ARG A 1  50 ? -17.588   4.268  -1.839 1.000 96.400 ? 50  ARG A CD  1 
ATOM 384  N NE  ? ARG A 1  50 ? -18.176   5.597  -1.977 1.000 96.400 ? 50  ARG A NE  1 
ATOM 385  N NH1 ? ARG A 1  50 ? -19.138   5.184  -4.036 1.000 96.400 ? 50  ARG A NH1 1 
ATOM 386  N NH2 ? ARG A 1  50 ? -19.386   7.234  -3.040 1.000 96.400 ? 50  ARG A NH2 1 
ATOM 387  C CZ  ? ARG A 1  50 ? -18.898   6.002  -3.017 1.000 96.400 ? 50  ARG A CZ  1 
ATOM 388  N N   ? LEU A 1  51 ? -15.852   0.060   1.865 1.000 96.530 ? 51  LEU A N   1 
ATOM 389  C CA  ? LEU A 1  51 ? -15.432  -1.327   2.032 1.000 96.530 ? 51  LEU A CA  1 
ATOM 390  C C   ? LEU A 1  51 ? -16.454  -2.281   1.422 1.000 96.530 ? 51  LEU A C   1 
ATOM 391  C CB  ? LEU A 1  51 ? -15.235  -1.652   3.515 1.000 96.530 ? 51  LEU A CB  1 
ATOM 392  O O   ? LEU A 1  51 ? -17.633  -1.939   1.300 1.000 96.530 ? 51  LEU A O   1 
ATOM 393  C CG  ? LEU A 1  51 ? -14.206  -0.804   4.264 1.000 96.530 ? 51  LEU A CG  1 
ATOM 394  C CD1 ? LEU A 1  51 ? -14.678  -0.534   5.689 1.000 96.530 ? 51  LEU A CD1 1 
ATOM 395  C CD2 ? LEU A 1  51 ? -12.845  -1.492   4.267 1.000 96.530 ? 51  LEU A CD2 1 
ATOM 396  N N   ? GLY A 1  52 ? -15.925  -3.475   0.987 1.000 94.630 ? 52  GLY A N   1 
ATOM 397  C CA  ? GLY A 1  52 ? -16.824  -4.522   0.529 1.000 94.630 ? 52  GLY A CA  1 
ATOM 398  C C   ? GLY A 1  52 ? -17.296  -4.321  -0.899 1.000 94.630 ? 52  GLY A C   1 
ATOM 399  O O   ? GLY A 1  52 ? -18.310  -4.889  -1.309 1.000 94.630 ? 52  GLY A O   1 
ATOM 400  N N   ? GLU A 1  53 ? -16.505  -3.437  -1.674 1.000 91.670 ? 53  GLU A N   1 
ATOM 401  C CA  ? GLU A 1  53 ? -16.884  -3.144  -3.053 1.000 91.670 ? 53  GLU A CA  1 
ATOM 402  C C   ? GLU A 1  53 ? -16.186  -4.086  -4.030 1.000 91.670 ? 53  GLU A C   1 
ATOM 403  C CB  ? GLU A 1  53 ? -16.560  -1.689  -3.403 1.000 91.670 ? 53  GLU A CB  1 
ATOM 404  O O   ? GLU A 1  53 ? -14.989  -4.349  -3.898 1.000 91.670 ? 53  GLU A O   1 
ATOM 405  C CG  ? GLU A 1  53 ? -17.340  -0.671  -2.583 1.000 91.670 ? 53  GLU A CG  1 
ATOM 406  C CD  ? GLU A 1  53 ? -18.730  -0.395  -3.134 1.000 91.670 ? 53  GLU A CD  1 
ATOM 407  O OE1 ? GLU A 1  53 ? -19.461   0.435  -2.548 1.000 91.670 ? 53  GLU A OE1 1 
ATOM 408  O OE2 ? GLU A 1  53 ? -19.091  -1.014  -4.160 1.000 91.670 ? 53  GLU A OE2 1 
ATOM 409  N N   ? HIS A 1  54 ? -16.919  -4.719  -4.916 1.000 92.200 ? 54  HIS A N   1 
ATOM 410  C CA  ? HIS A 1  54 ? -16.342  -5.369  -6.087 1.000 92.200 ? 54  HIS A CA  1 
ATOM 411  C C   ? HIS A 1  54 ? -16.482  -4.493  -7.328 1.000 92.200 ? 54  HIS A C   1 
ATOM 412  C CB  ? HIS A 1  54 ? -17.004  -6.727  -6.326 1.000 92.200 ? 54  HIS A CB  1 
ATOM 413  O O   ? HIS A 1  54 ? -15.548  -4.387  -8.126 1.000 92.200 ? 54  HIS A O   1 
ATOM 414  C CG  ? HIS A 1  54 ? -16.407  -7.494  -7.463 1.000 92.200 ? 54  HIS A CG  1 
ATOM 415  C CD2 ? HIS A 1  54 ? -16.860  -7.718  -8.719 1.000 92.200 ? 54  HIS A CD2 1 
ATOM 416  N ND1 ? HIS A 1  54 ? -15.194  -8.141  -7.369 1.000 92.200 ? 54  HIS A ND1 1 
ATOM 417  C CE1 ? HIS A 1  54 ? -14.926  -8.731  -8.522 1.000 92.200 ? 54  HIS A CE1 1 
ATOM 418  N NE2 ? HIS A 1  54 ? -15.921  -8.489  -9.358 1.000 92.200 ? 54  HIS A NE2 1 
ATOM 419  N N   ? ASN A 1  55 ? -17.653  -3.914  -7.497 1.000 91.150 ? 55  ASN A N   1 
ATOM 420  C CA  ? ASN A 1  55 ? -17.941  -2.891  -8.497 1.000 91.150 ? 55  ASN A CA  1 
ATOM 421  C C   ? ASN A 1  55 ? -18.270  -1.550  -7.848 1.000 91.150 ? 55  ASN A C   1 
ATOM 422  C CB  ? ASN A 1  55 ? -19.088  -3.336  -9.406 1.000 91.150 ? 55  ASN A CB  1 
ATOM 423  O O   ? ASN A 1  55 ? -19.263  -1.431  -7.127 1.000 91.150 ? 55  ASN A O   1 
ATOM 424  C CG  ? ASN A 1  55 ? -19.307  -2.395 -10.574 1.000 91.150 ? 55  ASN A CG  1 
ATOM 425  N ND2 ? ASN A 1  55 ? -19.347  -2.946 -11.781 1.000 91.150 ? 55  ASN A ND2 1 
ATOM 426  O OD1 ? ASN A 1  55 ? -19.439  -1.181 -10.393 1.000 91.150 ? 55  ASN A OD1 1 
ATOM 427  N N   ? ILE A 1  56 ? -17.491  -0.526  -8.184 1.000 88.370 ? 56  ILE A N   1 
ATOM 428  C CA  ? ILE A 1  56 ? -17.561   0.729  -7.444 1.000 88.370 ? 56  ILE A CA  1 
ATOM 429  C C   ? ILE A 1  56 ? -18.761   1.543  -7.921 1.000 88.370 ? 56  ILE A C   1 
ATOM 430  C CB  ? ILE A 1  56 ? -16.261   1.549  -7.599 1.000 88.370 ? 56  ILE A CB  1 
ATOM 431  O O   ? ILE A 1  56 ? -19.198   2.473  -7.239 1.000 88.370 ? 56  ILE A O   1 
ATOM 432  C CG1 ? ILE A 1  56 ? -15.940   1.766  -9.083 1.000 88.370 ? 56  ILE A CG1 1 
ATOM 433  C CG2 ? ILE A 1  56 ? -15.097   0.858  -6.882 1.000 88.370 ? 56  ILE A CG2 1 
ATOM 434  C CD1 ? ILE A 1  56 ? -14.837   2.785  -9.335 1.000 88.370 ? 56  ILE A CD1 1 
ATOM 435  N N   ? LYS A 1  57 ? -19.500   1.188  -8.886 1.000 87.430 ? 57  LYS A N   1 
ATOM 436  C CA  ? LYS A 1  57 ? -20.650   1.915  -9.416 1.000 87.430 ? 57  LYS A CA  1 
ATOM 437  C C   ? LYS A 1  57 ? -21.957   1.219  -9.048 1.000 87.430 ? 57  LYS A C   1 
ATOM 438  C CB  ? LYS A 1  57 ? -20.542   2.057 -10.935 1.000 87.430 ? 57  LYS A CB  1 
ATOM 439  O O   ? LYS A 1  57 ? -23.031   1.819  -9.131 1.000 87.430 ? 57  LYS A O   1 
ATOM 440  C CG  ? LYS A 1  57 ? -19.457   3.022 -11.391 1.000 87.430 ? 57  LYS A CG  1 
ATOM 441  C CD  ? LYS A 1  57 ? -19.624   3.398 -12.857 1.000 87.430 ? 57  LYS A CD  1 
ATOM 442  C CE  ? LYS A 1  57 ? -18.636   4.479 -13.274 1.000 87.430 ? 57  LYS A CE  1 
ATOM 443  N NZ  ? LYS A 1  57 ? -18.782   4.836 -14.717 1.000 87.430 ? 57  LYS A NZ  1 
ATOM 444  N N   ? GLN A 1  58 ? -21.819  -0.016  -8.597 1.000 88.070 ? 58  GLN A N   1 
ATOM 445  C CA  ? GLN A 1  58 ? -23.016  -0.791  -8.287 1.000 88.070 ? 58  GLN A CA  1 
ATOM 446  C C   ? GLN A 1  58 ? -23.185  -0.962  -6.780 1.000 88.070 ? 58  GLN A C   1 
ATOM 447  C CB  ? GLN A 1  58 ? -22.961  -2.159  -8.968 1.000 88.070 ? 58  GLN A CB  1 
ATOM 448  O O   ? GLN A 1  58 ? -22.206  -1.167  -6.059 1.000 88.070 ? 58  GLN A O   1 
ATOM 449  C CG  ? GLN A 1  58 ? -23.027  -2.093 -10.488 1.000 88.070 ? 58  GLN A CG  1 
ATOM 450  C CD  ? GLN A 1  58 ? -23.125  -3.463 -11.132 1.000 88.070 ? 58  GLN A CD  1 
ATOM 451  N NE2 ? GLN A 1  58 ? -22.976  -3.510 -12.451 1.000 88.070 ? 58  GLN A NE2 1 
ATOM 452  O OE1 ? GLN A 1  58 ? -23.331  -4.471 -10.449 1.000 88.070 ? 58  GLN A OE1 1 
ATOM 453  N N   ? ASN A 1  59 ? -24.382  -0.746  -6.326 1.000 88.260 ? 59  ASN A N   1 
ATOM 454  C CA  ? ASN A 1  59 ? -24.729  -1.148  -4.968 1.000 88.260 ? 59  ASN A CA  1 
ATOM 455  C C   ? ASN A 1  59 ? -24.921  -2.658  -4.862 1.000 88.260 ? 59  ASN A C   1 
ATOM 456  C CB  ? ASN A 1  59 ? -25.989  -0.418  -4.496 1.000 88.260 ? 59  ASN A CB  1 
ATOM 457  O O   ? ASN A 1  59 ? -25.932  -3.193  -5.322 1.000 88.260 ? 59  ASN A O   1 
ATOM 458  C CG  ? ASN A 1  59 ? -26.269  -0.630  -3.022 1.000 88.260 ? 59  ASN A CG  1 
ATOM 459  N ND2 ? ASN A 1  59 ? -27.332  -0.008  -2.525 1.000 88.260 ? 59  ASN A ND2 1 
ATOM 460  O OD1 ? ASN A 1  59 ? -25.536  -1.345  -2.334 1.000 88.260 ? 59  ASN A OD1 1 
ATOM 461  N N   ? GLU A 1  60 ? -23.943  -3.302  -4.211 1.000 88.490 ? 60  GLU A N   1 
ATOM 462  C CA  ? GLU A 1  60 ? -23.895  -4.761  -4.179 1.000 88.490 ? 60  GLU A CA  1 
ATOM 463  C C   ? GLU A 1  60 ? -24.418  -5.302  -2.852 1.000 88.490 ? 60  GLU A C   1 
ATOM 464  C CB  ? GLU A 1  60 ? -22.468  -5.258  -4.424 1.000 88.490 ? 60  GLU A CB  1 
ATOM 465  O O   ? GLU A 1  60 ? -24.461  -6.516  -2.644 1.000 88.490 ? 60  GLU A O   1 
ATOM 466  C CG  ? GLU A 1  60 ? -21.918  -4.899  -5.797 1.000 88.490 ? 60  GLU A CG  1 
ATOM 467  C CD  ? GLU A 1  60 ? -20.444  -5.234  -5.960 1.000 88.490 ? 60  GLU A CD  1 
ATOM 468  O OE1 ? GLU A 1  60 ? -20.081  -5.914  -6.946 1.000 88.490 ? 60  GLU A OE1 1 
ATOM 469  O OE2 ? GLU A 1  60 ? -19.646  -4.812  -5.093 1.000 88.490 ? 60  GLU A OE2 1 
ATOM 470  N N   ? GLY A 1  61 ? -24.847  -4.314  -1.929 1.000 88.150 ? 61  GLY A N   1 
ATOM 471  C CA  ? GLY A 1  61 ? -25.432  -4.723  -0.662 1.000 88.150 ? 61  GLY A CA  1 
ATOM 472  C C   ? GLY A 1  61 ? -24.396  -5.105   0.378 1.000 88.150 ? 61  GLY A C   1 
ATOM 473  O O   ? GLY A 1  61 ? -24.739  -5.404   1.524 1.000 88.150 ? 61  GLY A O   1 
ATOM 474  N N   ? THR A 1  62 ? -23.116  -5.080   0.069 1.000 85.940 ? 62  THR A N   1 
ATOM 475  C CA  ? THR A 1  62 ? -22.013  -5.489   0.932 1.000 85.940 ? 62  THR A CA  1 
ATOM 476  C C   ? THR A 1  62 ? -21.185  -4.281   1.360 1.000 85.940 ? 62  THR A C   1 
ATOM 477  C CB  ? THR A 1  62 ? -21.105  -6.515   0.229 1.000 85.940 ? 62  THR A CB  1 
ATOM 478  O O   ? THR A 1  62 ? -20.273  -4.406   2.180 1.000 85.940 ? 62  THR A O   1 
ATOM 479  C CG2 ? THR A 1  62 ? -21.876  -7.782  -0.124 1.000 85.940 ? 62  THR A CG2 1 
ATOM 480  O OG1 ? THR A 1  62 ? -20.581  -5.936  -0.973 1.000 85.940 ? 62  THR A OG1 1 
ATOM 481  N N   ? GLU A 1  63 ? -21.508  -3.060   0.855 1.000 91.990 ? 63  GLU A N   1 
ATOM 482  C CA  ? GLU A 1  63 ? -20.681  -1.864   0.986 1.000 91.990 ? 63  GLU A CA  1 
ATOM 483  C C   ? GLU A 1  63 ? -20.874  -1.205   2.349 1.000 91.990 ? 63  GLU A C   1 
ATOM 484  C CB  ? GLU A 1  63 ? -20.998  -0.866  -0.130 1.000 91.990 ? 63  GLU A CB  1 
ATOM 485  O O   ? GLU A 1  63 ? -21.987  -1.180   2.880 1.000 91.990 ? 63  GLU A O   1 
ATOM 486  C CG  ? GLU A 1  63 ? -20.689  -1.385  -1.527 1.000 91.990 ? 63  GLU A CG  1 
ATOM 487  C CD  ? GLU A 1  63 ? -21.828  -2.189  -2.134 1.000 91.990 ? 63  GLU A CD  1 
ATOM 488  O OE1 ? GLU A 1  63 ? -21.724  -2.591  -3.315 1.000 91.990 ? 63  GLU A OE1 1 
ATOM 489  O OE2 ? GLU A 1  63 ? -22.832  -2.417  -1.423 1.000 91.990 ? 63  GLU A OE2 1 
ATOM 490  N N   ? GLN A 1  64 ? -19.846  -0.875   2.969 1.000 96.320 ? 64  GLN A N   1 
ATOM 491  C CA  ? GLN A 1  64 ? -19.787   0.016   4.123 1.000 96.320 ? 64  GLN A CA  1 
ATOM 492  C C   ? GLN A 1  64 ? -19.206   1.375   3.740 1.000 96.320 ? 64  GLN A C   1 
ATOM 493  C CB  ? GLN A 1  64 ? -18.958  -0.611   5.245 1.000 96.320 ? 64  GLN A CB  1 
ATOM 494  O O   ? GLN A 1  64 ? -18.169   1.448   3.078 1.000 96.320 ? 64  GLN A O   1 
ATOM 495  C CG  ? GLN A 1  64 ? -19.476  -1.966   5.708 1.000 96.320 ? 64  GLN A CG  1 
ATOM 496  C CD  ? GLN A 1  64 ? -18.630  -2.572   6.812 1.000 96.320 ? 64  GLN A CD  1 
ATOM 497  N NE2 ? GLN A 1  64 ? -18.305  -3.853   6.675 1.000 96.320 ? 64  GLN A NE2 1 
ATOM 498  O OE1 ? GLN A 1  64 ? -18.272  -1.894   7.781 1.000 96.320 ? 64  GLN A OE1 1 
ATOM 499  N N   ? PHE A 1  65 ? -19.954   2.415   4.079 1.000 96.680 ? 65  PHE A N   1 
ATOM 500  C CA  ? PHE A 1  65 ? -19.490   3.780   3.865 1.000 96.680 ? 65  PHE A CA  1 
ATOM 501  C C   ? PHE A 1  65 ? -19.120   4.440   5.188 1.000 96.680 ? 65  PHE A C   1 
ATOM 502  C CB  ? PHE A 1  65 ? -20.562   4.607   3.148 1.000 96.680 ? 65  PHE A CB  1 
ATOM 503  O O   ? PHE A 1  65 ? -19.984   4.667   6.038 1.000 96.680 ? 65  PHE A O   1 
ATOM 504  C CG  ? PHE A 1  65 ? -21.032   4.000   1.854 1.000 96.680 ? 65  PHE A CG  1 
ATOM 505  C CD1 ? PHE A 1  65 ? -20.417   4.329   0.651 1.000 96.680 ? 65  PHE A CD1 1 
ATOM 506  C CD2 ? PHE A 1  65 ? -22.088   3.099   1.839 1.000 96.680 ? 65  PHE A CD2 1 
ATOM 507  C CE1 ? PHE A 1  65 ? -20.850   3.769  -0.548 1.000 96.680 ? 65  PHE A CE1 1 
ATOM 508  C CE2 ? PHE A 1  65 ? -22.526   2.534   0.645 1.000 96.680 ? 65  PHE A CE2 1 
ATOM 509  C CZ  ? PHE A 1  65 ? -21.907   2.871  -0.548 1.000 96.680 ? 65  PHE A CZ  1 
ATOM 510  N N   ? ILE A 1  66 ? -17.843   4.631   5.368 1.000 98.040 ? 66  ILE A N   1 
ATOM 511  C CA  ? ILE A 1  66 ? -17.362   5.137   6.649 1.000 98.040 ? 66  ILE A CA  1 
ATOM 512  C C   ? ILE A 1  66 ? -16.510   6.384   6.425 1.000 98.040 ? 66  ILE A C   1 
ATOM 513  C CB  ? ILE A 1  66 ? -16.552   4.065   7.412 1.000 98.040 ? 66  ILE A CB  1 
ATOM 514  O O   ? ILE A 1  66 ? -15.563   6.362   5.635 1.000 98.040 ? 66  ILE A O   1 
ATOM 515  C CG1 ? ILE A 1  66 ? -17.376   2.781   7.564 1.000 98.040 ? 66  ILE A CG1 1 
ATOM 516  C CG2 ? ILE A 1  66 ? -16.107   4.595   8.778 1.000 98.040 ? 66  ILE A CG2 1 
ATOM 517  C CD1 ? ILE A 1  66 ? -16.606   1.620   8.180 1.000 98.040 ? 66  ILE A CD1 1 
ATOM 518  N N   ? GLN A 1  67 ? -16.856   7.508   7.171 1.000 98.110 ? 67  GLN A N   1 
ATOM 519  C CA  ? GLN A 1  67 ? -16.042   8.716   7.087 1.000 98.110 ? 67  GLN A CA  1 
ATOM 520  C C   ? GLN A 1  67 ? -14.738   8.556   7.863 1.000 98.110 ? 67  GLN A C   1 
ATOM 521  C CB  ? GLN A 1  67 ? -16.820   9.925   7.610 1.000 98.110 ? 67  GLN A CB  1 
ATOM 522  O O   ? GLN A 1  67 ? -14.665   7.766   8.807 1.000 98.110 ? 67  GLN A O   1 
ATOM 523  C CG  ? GLN A 1  67 ? -18.074  10.244   6.807 1.000 98.110 ? 67  GLN A CG  1 
ATOM 524  C CD  ? GLN A 1  67 ? -17.770  10.624   5.370 1.000 98.110 ? 67  GLN A CD  1 
ATOM 525  N NE2 ? GLN A 1  67 ? -18.566  10.109   4.439 1.000 98.110 ? 67  GLN A NE2 1 
ATOM 526  O OE1 ? GLN A 1  67 ? -16.828  11.376   5.099 1.000 98.110 ? 67  GLN A OE1 1 
ATOM 527  N N   ? SER A 1  68 ? -13.743   9.338   7.376 1.000 97.800 ? 68  SER A N   1 
ATOM 528  C CA  ? SER A 1  68 ? -12.510   9.396   8.156 1.000 97.800 ? 68  SER A CA  1 
ATOM 529  C C   ? SER A 1  68 ? -12.670  10.295   9.377 1.000 97.800 ? 68  SER A C   1 
ATOM 530  C CB  ? SER A 1  68 ? -11.352   9.897   7.292 1.000 97.800 ? 68  SER A CB  1 
ATOM 531  O O   ? SER A 1  68 ? -13.277  11.365   9.292 1.000 97.800 ? 68  SER A O   1 
ATOM 532  O OG  ? SER A 1  68 ? -11.562  11.243   6.902 1.000 97.800 ? 68  SER A OG  1 
ATOM 533  N N   ? SER A 1  69 ? -12.191   9.803  10.545 1.000 97.290 ? 69  SER A N   1 
ATOM 534  C CA  ? SER A 1  69 ? -12.117  10.688  11.702 1.000 97.290 ? 69  SER A CA  1 
ATOM 535  C C   ? SER A 1  69 ? -10.824  11.496  11.698 1.000 97.290 ? 69  SER A C   1 
ATOM 536  C CB  ? SER A 1  69 ? -12.221   9.885  12.999 1.000 97.290 ? 69  SER A CB  1 
ATOM 537  O O   ? SER A 1  69 ? -10.787  12.621  12.201 1.000 97.290 ? 69  SER A O   1 
ATOM 538  O OG  ? SER A 1  69 ? -11.130   8.989  13.125 1.000 97.290 ? 69  SER A OG  1 
ATOM 539  N N   ? ARG A 1  70 ?  -9.791  10.857  11.105 1.000 96.660 ? 70  ARG A N   1 
ATOM 540  C CA  ? ARG A 1  70 ?  -8.474  11.472  10.979 1.000 96.660 ? 70  ARG A CA  1 
ATOM 541  C C   ? ARG A 1  70 ?  -7.722  10.915   9.776 1.000 96.660 ? 70  ARG A C   1 
ATOM 542  C CB  ? ARG A 1  70 ?  -7.656  11.257  12.254 1.000 96.660 ? 70  ARG A CB  1 
ATOM 543  O O   ? ARG A 1  70 ?  -7.825   9.726   9.468 1.000 96.660 ? 70  ARG A O   1 
ATOM 544  C CG  ? ARG A 1  70 ?  -6.413  12.129  12.343 1.000 96.660 ? 70  ARG A CG  1 
ATOM 545  C CD  ? ARG A 1  70 ?  -5.835  12.144  13.751 1.000 96.660 ? 70  ARG A CD  1 
ATOM 546  N NE  ? ARG A 1  70 ?  -4.680  13.033  13.850 1.000 96.660 ? 70  ARG A NE  1 
ATOM 547  N NH1 ? ARG A 1  70 ?  -4.189  12.490  16.041 1.000 96.660 ? 70  ARG A NH1 1 
ATOM 548  N NH2 ? ARG A 1  70 ?  -2.897  14.013  14.916 1.000 96.660 ? 70  ARG A NH2 1 
ATOM 549  C CZ  ? ARG A 1  70 ?  -3.925  13.176  14.935 1.000 96.660 ? 70  ARG A CZ  1 
ATOM 550  N N   ? VAL A 1  71 ?  -6.944  11.783   9.139 1.000 97.620 ? 71  VAL A N   1 
ATOM 551  C CA  ? VAL A 1  71 ?  -6.020  11.387   8.081 1.000 97.620 ? 71  VAL A CA  1 
ATOM 552  C C   ? VAL A 1  71 ?  -4.610  11.864   8.421 1.000 97.620 ? 71  VAL A C   1 
ATOM 553  C CB  ? VAL A 1  71 ?  -6.456  11.947   6.708 1.000 97.620 ? 71  VAL A CB  1 
ATOM 554  O O   ? VAL A 1  71 ?  -4.370  13.066   8.556 1.000 97.620 ? 71  VAL A O   1 
ATOM 555  C CG1 ? VAL A 1  71 ?  -5.553  11.414   5.597 1.000 97.620 ? 71  VAL A CG1 1 
ATOM 556  C CG2 ? VAL A 1  71 ?  -7.916  11.596   6.429 1.000 97.620 ? 71  VAL A CG2 1 
ATOM 557  N N   ? ILE A 1  72 ?  -3.680  10.892   8.568 1.000 97.800 ? 72  ILE A N   1 
ATOM 558  C CA  ? ILE A 1  72 ?  -2.339  11.206   9.050 1.000 97.800 ? 72  ILE A CA  1 
ATOM 559  C C   ? ILE A 1  72 ?  -1.309  10.848   7.981 1.000 97.800 ? 72  ILE A C   1 
ATOM 560  C CB  ? ILE A 1  72 ?  -2.024  10.463  10.368 1.000 97.800 ? 72  ILE A CB  1 
ATOM 561  O O   ? ILE A 1  72 ?  -1.071   9.669   7.709 1.000 97.800 ? 72  ILE A O   1 
ATOM 562  C CG1 ? ILE A 1  72 ?  -3.116  10.736  11.409 1.000 97.800 ? 72  ILE A CG1 1 
ATOM 563  C CG2 ? ILE A 1  72 ?  -0.646  10.868  10.900 1.000 97.800 ? 72  ILE A CG2 1 
ATOM 564  C CD1 ? ILE A 1  72 ?  -3.047   9.829  12.630 1.000 97.800 ? 72  ILE A CD1 1 
ATOM 565  N N   ? ARG A 1  73 ?  -0.639  11.937   7.398 1.000 97.820 ? 73  ARG A N   1 
ATOM 566  C CA  ? ARG A 1  73 ?   0.479  11.692   6.493 1.000 97.820 ? 73  ARG A CA  1 
ATOM 567  C C   ? ARG A 1  73 ?   1.766  11.435   7.270 1.000 97.820 ? 73  ARG A C   1 
ATOM 568  C CB  ? ARG A 1  73 ?   0.670  12.874   5.540 1.000 97.820 ? 73  ARG A CB  1 
ATOM 569  O O   ? ARG A 1  73 ?   1.969  11.997   8.348 1.000 97.820 ? 73  ARG A O   1 
ATOM 570  C CG  ? ARG A 1  73 ?  -0.424  13.003   4.493 1.000 97.820 ? 73  ARG A CG  1 
ATOM 571  C CD  ? ARG A 1  73 ?  -0.100  14.083   3.469 1.000 97.820 ? 73  ARG A CD  1 
ATOM 572  N NE  ? ARG A 1  73 ?   0.010  15.399   4.091 1.000 97.820 ? 73  ARG A NE  1 
ATOM 573  N NH1 ? ARG A 1  73 ?   0.821  16.452   2.201 1.000 97.820 ? 73  ARG A NH1 1 
ATOM 574  N NH2 ? ARG A 1  73 ?   0.505  17.642   4.136 1.000 97.820 ? 73  ARG A NH2 1 
ATOM 575  C CZ  ? ARG A 1  73 ?   0.445  16.495   3.475 1.000 97.820 ? 73  ARG A CZ  1 
ATOM 576  N N   ? HIS A 1  74 ?   2.515  10.503   6.685 1.000 98.330 ? 74  HIS A N   1 
ATOM 577  C CA  ? HIS A 1  74 ?   3.833  10.349   7.290 1.000 98.330 ? 74  HIS A CA  1 
ATOM 578  C C   ? HIS A 1  74 ?   4.556  11.689   7.384 1.000 98.330 ? 74  HIS A C   1 
ATOM 579  C CB  ? HIS A 1  74 ?   4.676   9.353   6.492 1.000 98.330 ? 74  HIS A CB  1 
ATOM 580  O O   ? HIS A 1  74 ?   4.601  12.445   6.411 1.000 98.330 ? 74  HIS A O   1 
ATOM 581  C CG  ? HIS A 1  74 ?   5.894   8.880   7.219 1.000 98.330 ? 74  HIS A CG  1 
ATOM 582  C CD2 ? HIS A 1  74 ?   6.158   7.707   7.841 1.000 98.330 ? 74  HIS A CD2 1 
ATOM 583  N ND1 ? HIS A 1  74 ?   7.022   9.658   7.367 1.000 98.330 ? 74  HIS A ND1 1 
ATOM 584  C CE1 ? HIS A 1  74 ?   7.930   8.981   8.051 1.000 98.330 ? 74  HIS A CE1 1 
ATOM 585  N NE2 ? HIS A 1  74 ?   7.430   7.794   8.351 1.000 98.330 ? 74  HIS A NE2 1 
ATOM 586  N N   ? PRO A 1  75 ?   5.114  12.071   8.531 1.000 97.490 ? 75  PRO A N   1 
ATOM 587  C CA  ? PRO A 1  75 ?   5.759  13.370   8.739 1.000 97.490 ? 75  PRO A CA  1 
ATOM 588  C C   ? PRO A 1  75 ?   6.954  13.590   7.814 1.000 97.490 ? 75  PRO A C   1 
ATOM 589  C CB  ? PRO A 1  75 ?   6.204  13.313  10.202 1.000 97.490 ? 75  PRO A CB  1 
ATOM 590  O O   ? PRO A 1  75 ?   7.328  14.734   7.545 1.000 97.490 ? 75  PRO A O   1 
ATOM 591  C CG  ? PRO A 1  75 ?   5.335  12.269  10.826 1.000 97.490 ? 75  PRO A CG  1 
ATOM 592  C CD  ? PRO A 1  75 ?   4.946  11.277   9.767 1.000 97.490 ? 75  PRO A CD  1 
ATOM 593  N N   ? GLY A 1  76 ?   7.575  12.514   7.390 1.000 97.900 ? 76  GLY A N   1 
ATOM 594  C CA  ? GLY A 1  76 ?   8.731  12.606   6.513 1.000 97.900 ? 76  GLY A CA  1 
ATOM 595  C C   ? GLY A 1  76 ?   8.366  12.575   5.040 1.000 97.900 ? 76  GLY A C   1 
ATOM 596  O O   ? GLY A 1  76 ?   9.242  12.453   4.181 1.000 97.900 ? 76  GLY A O   1 
ATOM 597  N N   ? TYR A 1  77 ?   7.048  12.625   4.687 1.000 98.260 ? 77  TYR A N   1 
ATOM 598  C CA  ? TYR A 1  77 ?   6.626  12.623   3.291 1.000 98.260 ? 77  TYR A CA  1 
ATOM 599  C C   ? TYR A 1  77 ?   7.261  13.779   2.527 1.000 98.260 ? 77  TYR A C   1 
ATOM 600  C CB  ? TYR A 1  77 ?   5.100  12.705   3.189 1.000 98.260 ? 77  TYR A CB  1 
ATOM 601  O O   ? TYR A 1  77 ?   7.177  14.933   2.953 1.000 98.260 ? 77  TYR A O   1 
ATOM 602  C CG  ? TYR A 1  77 ?   4.594  12.866   1.776 1.000 98.260 ? 77  TYR A CG  1 
ATOM 603  C CD1 ? TYR A 1  77 ?   3.812  13.961   1.416 1.000 98.260 ? 77  TYR A CD1 1 
ATOM 604  C CD2 ? TYR A 1  77 ?   4.894  11.923   0.800 1.000 98.260 ? 77  TYR A CD2 1 
ATOM 605  C CE1 ? TYR A 1  77 ?   3.341  14.112   0.116 1.000 98.260 ? 77  TYR A CE1 1 
ATOM 606  C CE2 ? TYR A 1  77 ?   4.429  12.064  -0.504 1.000 98.260 ? 77  TYR A CE2 1 
ATOM 607  O OH  ? TYR A 1  77 ?   3.191  13.305  -2.124 1.000 98.260 ? 77  TYR A OH  1 
ATOM 608  C CZ  ? TYR A 1  77 ?   3.655  13.160  -0.835 1.000 98.260 ? 77  TYR A CZ  1 
ATOM 609  N N   ? ASN A 1  78 ?   7.937  13.454   1.479 1.000 97.840 ? 78  ASN A N   1 
ATOM 610  C CA  ? ASN A 1  78 ?   8.533  14.423   0.565 1.000 97.840 ? 78  ASN A CA  1 
ATOM 611  C C   ? ASN A 1  78 ?   7.753  14.512  -0.744 1.000 97.840 ? 78  ASN A C   1 
ATOM 612  C CB  ? ASN A 1  78 ?   9.996  14.070   0.288 1.000 97.840 ? 78  ASN A CB  1 
ATOM 613  O O   ? ASN A 1  78 ?   7.799  13.593  -1.563 1.000 97.840 ? 78  ASN A O   1 
ATOM 614  C CG  ? ASN A 1  78 ?  10.705  15.126  -0.536 1.000 97.840 ? 78  ASN A CG  1 
ATOM 615  N ND2 ? ASN A 1  78 ?  11.930  15.458  -0.145 1.000 97.840 ? 78  ASN A ND2 1 
ATOM 616  O OD1 ? ASN A 1  78 ?  10.157  15.640  -1.514 1.000 97.840 ? 78  ASN A OD1 1 
ATOM 617  N N   ? TYR A 1  79 ?   7.193  15.680  -1.062 1.000 96.040 ? 79  TYR A N   1 
ATOM 618  C CA  ? TYR A 1  79 ?   6.272  15.829  -2.183 1.000 96.040 ? 79  TYR A CA  1 
ATOM 619  C C   ? TYR A 1  79 ?   7.026  15.870  -3.507 1.000 96.040 ? 79  TYR A C   1 
ATOM 620  C CB  ? TYR A 1  79 ?   5.430  17.098  -2.022 1.000 96.040 ? 79  TYR A CB  1 
ATOM 621  O O   ? TYR A 1  79 ?   6.452  15.597  -4.564 1.000 96.040 ? 79  TYR A O   1 
ATOM 622  C CG  ? TYR A 1  79 ?   6.197  18.372  -2.279 1.000 96.040 ? 79  TYR A CG  1 
ATOM 623  C CD1 ? TYR A 1  79 ?   6.895  19.007  -1.254 1.000 96.040 ? 79  TYR A CD1 1 
ATOM 624  C CD2 ? TYR A 1  79 ?   6.226  18.944  -3.546 1.000 96.040 ? 79  TYR A CD2 1 
ATOM 625  C CE1 ? TYR A 1  79 ?   7.602  20.182  -1.485 1.000 96.040 ? 79  TYR A CE1 1 
ATOM 626  C CE2 ? TYR A 1  79 ?   6.929  20.119  -3.789 1.000 96.040 ? 79  TYR A CE2 1 
ATOM 627  O OH  ? TYR A 1  79 ?   8.312  21.893  -2.989 1.000 96.040 ? 79  TYR A OH  1 
ATOM 628  C CZ  ? TYR A 1  79 ?   7.614  20.730  -2.754 1.000 96.040 ? 79  TYR A CZ  1 
ATOM 629  N N   ? TYR A 1  80 ?   8.295  16.178  -3.449 1.000 95.380 ? 80  TYR A N   1 
ATOM 630  C CA  ? TYR A 1  80 ?   9.092  16.275  -4.667 1.000 95.380 ? 80  TYR A CA  1 
ATOM 631  C C   ? TYR A 1  80 ?   9.587  14.902  -5.105 1.000 95.380 ? 80  TYR A C   1 
ATOM 632  C CB  ? TYR A 1  80 ?  10.282  17.217  -4.457 1.000 95.380 ? 80  TYR A CB  1 
ATOM 633  O O   ? TYR A 1  80 ?   9.525  14.562  -6.289 1.000 95.380 ? 80  TYR A O   1 
ATOM 634  C CG  ? TYR A 1  80 ?   9.885  18.656  -4.234 1.000 95.380 ? 80  TYR A CG  1 
ATOM 635  C CD1 ? TYR A 1  80 ?   9.462  19.455  -5.294 1.000 95.380 ? 80  TYR A CD1 1 
ATOM 636  C CD2 ? TYR A 1  80 ?   9.933  19.220  -2.963 1.000 95.380 ? 80  TYR A CD2 1 
ATOM 637  C CE1 ? TYR A 1  80 ?   9.097  20.782  -5.093 1.000 95.380 ? 80  TYR A CE1 1 
ATOM 638  C CE2 ? TYR A 1  80 ?   9.571  20.546  -2.751 1.000 95.380 ? 80  TYR A CE2 1 
ATOM 639  O OH  ? TYR A 1  80 ?   8.794  22.631  -3.615 1.000 95.380 ? 80  TYR A OH  1 
ATOM 640  C CZ  ? TYR A 1  80 ?   9.154  21.318  -3.820 1.000 95.380 ? 80  TYR A CZ  1 
ATOM 641  N N   ? THR A 1  81 ?   9.954  14.103  -4.161 1.000 95.940 ? 81  THR A N   1 
ATOM 642  C CA  ? THR A 1  81 ?  10.552  12.817  -4.499 1.000 95.940 ? 81  THR A CA  1 
ATOM 643  C C   ? THR A 1  81 ?   9.559  11.681  -4.267 1.000 95.940 ? 81  THR A C   1 
ATOM 644  C CB  ? THR A 1  81 ?  11.830  12.561  -3.678 1.000 95.940 ? 81  THR A CB  1 
ATOM 645  O O   ? THR A 1  81 ?   9.787  10.551  -4.705 1.000 95.940 ? 81  THR A O   1 
ATOM 646  C CG2 ? THR A 1  81 ?  12.832  13.697  -3.853 1.000 95.940 ? 81  THR A CG2 1 
ATOM 647  O OG1 ? THR A 1  81 ?  11.485  12.452  -2.291 1.000 95.940 ? 81  THR A OG1 1 
ATOM 648  N N   ? LEU A 1  82 ?   8.466  12.000  -3.642 1.000 97.230 ? 82  LEU A N   1 
ATOM 649  C CA  ? LEU A 1  82 ?   7.442  11.049  -3.224 1.000 97.230 ? 82  LEU A CA  1 
ATOM 650  C C   ? LEU A 1  82 ?   8.021  10.013  -2.267 1.000 97.230 ? 82  LEU A C   1 
ATOM 651  C CB  ? LEU A 1  82 ?   6.830  10.350  -4.442 1.000 97.230 ? 82  LEU A CB  1 
ATOM 652  O O   ? LEU A 1  82 ?   7.469   8.920  -2.121 1.000 97.230 ? 82  LEU A O   1 
ATOM 653  C CG  ? LEU A 1  82 ?   6.023  11.233  -5.395 1.000 97.230 ? 82  LEU A CG  1 
ATOM 654  C CD1 ? LEU A 1  82 ?   5.413  10.389  -6.509 1.000 97.230 ? 82  LEU A CD1 1 
ATOM 655  C CD2 ? LEU A 1  82 ?   4.939  11.990  -4.635 1.000 97.230 ? 82  LEU A CD2 1 
ATOM 656  N N   ? ASP A 1  83 ?   9.206  10.300  -1.668 1.000 98.010 ? 83  ASP A N   1 
ATOM 657  C CA  ? ASP A 1  83 ?   9.775   9.480  -0.602 1.000 98.010 ? 83  ASP A CA  1 
ATOM 658  C C   ? ASP A 1  83 ?   8.909   9.535   0.654 1.000 98.010 ? 83  ASP A C   1 
ATOM 659  C CB  ? ASP A 1  83 ?  11.200   9.934  -0.279 1.000 98.010 ? 83  ASP A CB  1 
ATOM 660  O O   ? ASP A 1  83 ?   8.338  10.579   0.976 1.000 98.010 ? 83  ASP A O   1 
ATOM 661  C CG  ? ASP A 1  83 ?  12.025   8.857   0.402 1.000 98.010 ? 83  ASP A CG  1 
ATOM 662  O OD1 ? ASP A 1  83 ?  11.744   7.655   0.201 1.000 98.010 ? 83  ASP A OD1 1 
ATOM 663  O OD2 ? ASP A 1  83 ?  12.963   9.212   1.148 1.000 98.010 ? 83  ASP A OD2 1 
ATOM 664  N N   ? ASN A 1  84 ?   8.723   8.383   1.342 1.000 98.320 ? 84  ASN A N   1 
ATOM 665  C CA  ? ASN A 1  84 ?   7.870   8.244   2.518 1.000 98.320 ? 84  ASN A CA  1 
ATOM 666  C C   ? ASN A 1  84 ?   6.395   8.415   2.164 1.000 98.320 ? 84  ASN A C   1 
ATOM 667  C CB  ? ASN A 1  84 ?   8.276   9.248   3.598 1.000 98.320 ? 84  ASN A CB  1 
ATOM 668  O O   ? ASN A 1  84 ?   5.641   9.037   2.913 1.000 98.320 ? 84  ASN A O   1 
ATOM 669  C CG  ? ASN A 1  84 ?   9.685   9.018   4.108 1.000 98.320 ? 84  ASN A CG  1 
ATOM 670  N ND2 ? ASN A 1  84 ?  10.442  10.098   4.268 1.000 98.320 ? 84  ASN A ND2 1 
ATOM 671  O OD1 ? ASN A 1  84 ?  10.091   7.880   4.356 1.000 98.320 ? 84  ASN A OD1 1 
ATOM 672  N N   ? ASP A 1  85 ?   5.930   8.056   0.990 1.000 98.550 ? 85  ASP A N   1 
ATOM 673  C CA  ? ASP A 1  85 ?   4.569   8.178   0.479 1.000 98.550 ? 85  ASP A CA  1 
ATOM 674  C C   ? ASP A 1  85 ?   3.630   7.195   1.176 1.000 98.550 ? 85  ASP A C   1 
ATOM 675  C CB  ? ASP A 1  85 ?   4.541   7.948  -1.034 1.000 98.550 ? 85  ASP A CB  1 
ATOM 676  O O   ? ASP A 1  85 ?   3.213   6.199   0.583 1.000 98.550 ? 85  ASP A O   1 
ATOM 677  C CG  ? ASP A 1  85 ?   3.219   8.343  -1.669 1.000 98.550 ? 85  ASP A CG  1 
ATOM 678  O OD1 ? ASP A 1  85 ?   2.440   9.092  -1.041 1.000 98.550 ? 85  ASP A OD1 1 
ATOM 679  O OD2 ? ASP A 1  85 ?   2.954   7.900  -2.808 1.000 98.550 ? 85  ASP A OD2 1 
ATOM 680  N N   ? ILE A 1  86 ?   3.298   7.328   2.424 1.000 98.660 ? 86  ILE A N   1 
ATOM 681  C CA  ? ILE A 1  86 ?   2.449   6.458   3.230 1.000 98.660 ? 86  ILE A CA  1 
ATOM 682  C C   ? ILE A 1  86 ?   1.603   7.300   4.182 1.000 98.660 ? 86  ILE A C   1 
ATOM 683  C CB  ? ILE A 1  86 ?   3.284   5.429   4.024 1.000 98.660 ? 86  ILE A CB  1 
ATOM 684  O O   ? ILE A 1  86 ?   2.072   8.310   4.711 1.000 98.660 ? 86  ILE A O   1 
ATOM 685  C CG1 ? ILE A 1  86 ?   2.364   4.448   4.760 1.000 98.660 ? 86  ILE A CG1 1 
ATOM 686  C CG2 ? ILE A 1  86 ?   4.226   6.137   5.002 1.000 98.660 ? 86  ILE A CG2 1 
ATOM 687  C CD1 ? ILE A 1  86 ?   3.081   3.223   5.313 1.000 98.660 ? 86  ILE A CD1 1 
ATOM 688  N N   ? MET A 1  87 ?   0.352   6.963   4.295 1.000 98.360 ? 87  MET A N   1 
ATOM 689  C CA  ? MET A 1  87 ?  -0.603   7.668   5.145 1.000 98.360 ? 87  MET A CA  1 
ATOM 690  C C   ? MET A 1  87 ?  -1.516   6.686   5.870 1.000 98.360 ? 87  MET A C   1 
ATOM 691  C CB  ? MET A 1  87 ?  -1.439   8.647   4.318 1.000 98.360 ? 87  MET A CB  1 
ATOM 692  O O   ? MET A 1  87 ?  -1.799   5.601   5.358 1.000 98.360 ? 87  MET A O   1 
ATOM 693  C CG  ? MET A 1  87 ?  -2.477   7.972   3.435 1.000 98.360 ? 87  MET A CG  1 
ATOM 694  S SD  ? MET A 1  87 ?  -3.575   9.178   2.594 1.000 98.360 ? 87  MET A SD  1 
ATOM 695  C CE  ? MET A 1  87 ?  -4.600   8.047   1.613 1.000 98.360 ? 87  MET A CE  1 
ATOM 696  N N   ? LEU A 1  88 ?  -1.955   7.006   7.102 1.000 98.560 ? 88  LEU A N   1 
ATOM 697  C CA  ? LEU A 1  88 ?  -2.937   6.245   7.867 1.000 98.560 ? 88  LEU A CA  1 
ATOM 698  C C   ? LEU A 1  88 ?  -4.250   7.011   7.980 1.000 98.560 ? 88  LEU A C   1 
ATOM 699  C CB  ? LEU A 1  88 ?  -2.397   5.926   9.264 1.000 98.560 ? 88  LEU A CB  1 
ATOM 700  O O   ? LEU A 1  88 ?  -4.249   8.225   8.194 1.000 98.560 ? 88  LEU A O   1 
ATOM 701  C CG  ? LEU A 1  88 ?  -1.208   4.966   9.329 1.000 98.560 ? 88  LEU A CG  1 
ATOM 702  C CD1 ? LEU A 1  88 ?  -0.689   4.862  10.759 1.000 98.560 ? 88  LEU A CD1 1 
ATOM 703  C CD2 ? LEU A 1  88 ?  -1.599   3.593   8.794 1.000 98.560 ? 88  LEU A CD2 1 
ATOM 704  N N   ? ILE A 1  89 ?  -5.330   6.281   7.779 1.000 98.550 ? 89  ILE A N   1 
ATOM 705  C CA  ? ILE A 1  89 ?  -6.677   6.833   7.871 1.000 98.550 ? 89  ILE A CA  1 
ATOM 706  C C   ? ILE A 1  89 ?  -7.444   6.139   8.994 1.000 98.550 ? 89  ILE A C   1 
ATOM 707  C CB  ? ILE A 1  89 ?  -7.439   6.691   6.534 1.000 98.550 ? 89  ILE A CB  1 
ATOM 708  O O   ? ILE A 1  89 ?  -7.667   4.927   8.945 1.000 98.550 ? 89  ILE A O   1 
ATOM 709  C CG1 ? ILE A 1  89 ?  -6.633   7.319   5.391 1.000 98.550 ? 89  ILE A CG1 1 
ATOM 710  C CG2 ? ILE A 1  89 ?  -8.830   7.323   6.635 1.000 98.550 ? 89  ILE A CG2 1 
ATOM 711  C CD1 ? ILE A 1  89 ?  -7.025   6.815   4.008 1.000 98.550 ? 89  ILE A CD1 1 
ATOM 712  N N   ? LYS A 1  90 ?  -7.824   6.900  10.073 1.000 98.170 ? 90  LYS A N   1 
ATOM 713  C CA  ? LYS A 1  90 ?  -8.687   6.377  11.128 1.000 98.170 ? 90  LYS A CA  1 
ATOM 714  C C   ? LYS A 1  90 ? -10.159   6.506  10.749 1.000 98.170 ? 90  LYS A C   1 
ATOM 715  C CB  ? LYS A 1  90 ?  -8.420   7.101  12.449 1.000 98.170 ? 90  LYS A CB  1 
ATOM 716  O O   ? LYS A 1  90 ? -10.616   7.588  10.374 1.000 98.170 ? 90  LYS A O   1 
ATOM 717  C CG  ? LYS A 1  90 ?  -9.164   6.512  13.639 1.000 98.170 ? 90  LYS A CG  1 
ATOM 718  C CD  ? LYS A 1  90 ?  -8.719   7.151  14.948 1.000 98.170 ? 90  LYS A CD  1 
ATOM 719  C CE  ? LYS A 1  90 ?  -9.395   6.500  16.147 1.000 98.170 ? 90  LYS A CE  1 
ATOM 720  N NZ  ? LYS A 1  90 ?  -8.929   7.094  17.436 1.000 98.170 ? 90  LYS A NZ  1 
ATOM 721  N N   ? LEU A 1  91 ? -10.862   5.397  10.888 1.000 98.360 ? 91  LEU A N   1 
ATOM 722  C CA  ? LEU A 1  91 ? -12.283   5.399  10.555 1.000 98.360 ? 91  LEU A CA  1 
ATOM 723  C C   ? LEU A 1  91 ? -13.103   6.031  11.675 1.000 98.360 ? 91  LEU A C   1 
ATOM 724  C CB  ? LEU A 1  91 ? -12.773   3.973  10.291 1.000 98.360 ? 91  LEU A CB  1 
ATOM 725  O O   ? LEU A 1  91 ? -12.776   5.876  12.853 1.000 98.360 ? 91  LEU A O   1 
ATOM 726  C CG  ? LEU A 1  91 ? -12.027   3.188   9.211 1.000 98.360 ? 91  LEU A CG  1 
ATOM 727  C CD1 ? LEU A 1  91 ? -12.648   1.807   9.034 1.000 98.360 ? 91  LEU A CD1 1 
ATOM 728  C CD2 ? LEU A 1  91 ? -12.033   3.955   7.892 1.000 98.360 ? 91  LEU A CD2 1 
ATOM 729  N N   ? SER A 1  92 ? -14.206   6.858  11.337 1.000 97.920 ? 92  SER A N   1 
ATOM 730  C CA  ? SER A 1  92 ? -15.068   7.488  12.332 1.000 97.920 ? 92  SER A CA  1 
ATOM 731  C C   ? SER A 1  92 ? -15.737   6.447  13.223 1.000 97.920 ? 92  SER A C   1 
ATOM 732  C CB  ? SER A 1  92 ? -16.133   8.349  11.651 1.000 97.920 ? 92  SER A CB  1 
ATOM 733  O O   ? SER A 1  92 ? -16.080   6.734  14.372 1.000 97.920 ? 92  SER A O   1 
ATOM 734  O OG  ? SER A 1  92 ? -16.933   7.564  10.783 1.000 97.920 ? 92  SER A OG  1 
ATOM 735  N N   ? HIS A 1  93 ? -15.990   5.228  12.827 1.000 97.770 ? 93  HIS A N   1 
ATOM 736  C CA  ? HIS A 1  93 ? -16.383   4.026  13.554 1.000 97.770 ? 93  HIS A CA  1 
ATOM 737  C C   ? HIS A 1  93 ? -15.801   2.775  12.906 1.000 97.770 ? 93  HIS A C   1 
ATOM 738  C CB  ? HIS A 1  93 ? -17.907   3.919  13.628 1.000 97.770 ? 93  HIS A CB  1 
ATOM 739  O O   ? HIS A 1  93 ? -15.468   2.783  11.719 1.000 97.770 ? 93  HIS A O   1 
ATOM 740  C CG  ? HIS A 1  93 ? -18.566   3.797  12.290 1.000 97.770 ? 93  HIS A CG  1 
ATOM 741  C CD2 ? HIS A 1  93 ? -19.219   4.711  11.535 1.000 97.770 ? 93  HIS A CD2 1 
ATOM 742  N ND1 ? HIS A 1  93 ? -18.598   2.616  11.582 1.000 97.770 ? 93  HIS A ND1 1 
ATOM 743  C CE1 ? HIS A 1  93 ? -19.244   2.810  10.444 1.000 97.770 ? 93  HIS A CE1 1 
ATOM 744  N NE2 ? HIS A 1  93 ? -19.631   4.073  10.391 1.000 97.770 ? 93  HIS A NE2 1 
ATOM 745  N N   ? PRO A 1  94 ? -15.581   1.677  13.844 1.000 97.920 ? 94  PRO A N   1 
ATOM 746  C CA  ? PRO A 1  94 ? -14.941   0.465  13.328 1.000 97.920 ? 94  PRO A CA  1 
ATOM 747  C C   ? PRO A 1  94 ? -15.733  -0.184  12.195 1.000 97.920 ? 94  PRO A C   1 
ATOM 748  C CB  ? PRO A 1  94 ? -14.887  -0.453  14.552 1.000 97.920 ? 94  PRO A CB  1 
ATOM 749  O O   ? PRO A 1  94 ? -16.966  -0.151  12.201 1.000 97.920 ? 94  PRO A O   1 
ATOM 750  C CG  ? PRO A 1  94 ? -14.965   0.470  15.725 1.000 97.920 ? 94  PRO A CG  1 
ATOM 751  C CD  ? PRO A 1  94 ? -15.802   1.657  15.343 1.000 97.920 ? 94  PRO A CD  1 
ATOM 752  N N   ? ALA A 1  95 ? -14.982  -0.803  11.199 1.000 97.910 ? 95  ALA A N   1 
ATOM 753  C CA  ? ALA A 1  95 ? -15.601  -1.595  10.139 1.000 97.910 ? 95  ALA A CA  1 
ATOM 754  C C   ? ALA A 1  95 ? -16.258  -2.851  10.705 1.000 97.910 ? 95  ALA A C   1 
ATOM 755  C CB  ? ALA A 1  95 ? -14.565  -1.970   9.082 1.000 97.910 ? 95  ALA A CB  1 
ATOM 756  O O   ? ALA A 1  95 ? -15.778  -3.421  11.688 1.000 97.910 ? 95  ALA A O   1 
ATOM 757  N N   ? THR A 1  96 ? -17.378  -3.268  10.145 1.000 97.080 ? 96  THR A N   1 
ATOM 758  C CA  ? THR A 1  96 ? -18.023  -4.532  10.484 1.000 97.080 ? 96  THR A CA  1 
ATOM 759  C C   ? THR A 1  96 ? -17.482  -5.665   9.617 1.000 97.080 ? 96  THR A C   1 
ATOM 760  C CB  ? THR A 1  96 ? -19.551  -4.442  10.321 1.000 97.080 ? 96  THR A CB  1 
ATOM 761  O O   ? THR A 1  96 ? -17.610  -5.630   8.391 1.000 97.080 ? 96  THR A O   1 
ATOM 762  C CG2 ? THR A 1  96 ? -20.231  -5.725  10.788 1.000 97.080 ? 96  THR A CG2 1 
ATOM 763  O OG1 ? THR A 1  96 ? -20.044  -3.343  11.098 1.000 97.080 ? 96  THR A OG1 1 
ATOM 764  N N   ? PHE A 1  97 ? -16.889  -6.644  10.182 1.000 95.780 ? 97  PHE A N   1 
ATOM 765  C CA  ? PHE A 1  97 ? -16.263  -7.742   9.456 1.000 95.780 ? 97  PHE A CA  1 
ATOM 766  C C   ? PHE A 1  97 ? -17.306  -8.758   9.007 1.000 95.780 ? 97  PHE A C   1 
ATOM 767  C CB  ? PHE A 1  97 ? -15.203  -8.427  10.324 1.000 95.780 ? 97  PHE A CB  1 
ATOM 768  O O   ? PHE A 1  97 ? -18.199  -9.120   9.776 1.000 95.780 ? 97  PHE A O   1 
ATOM 769  C CG  ? PHE A 1  97 ? -13.929  -7.637  10.462 1.000 95.780 ? 97  PHE A CG  1 
ATOM 770  C CD1 ? PHE A 1  97 ? -13.851  -6.330   9.996 1.000 95.780 ? 97  PHE A CD1 1 
ATOM 771  C CD2 ? PHE A 1  97 ? -12.809  -8.201  11.059 1.000 95.780 ? 97  PHE A CD2 1 
ATOM 772  C CE1 ? PHE A 1  97 ? -12.674  -5.597  10.123 1.000 95.780 ? 97  PHE A CE1 1 
ATOM 773  C CE2 ? PHE A 1  97 ? -11.629  -7.474  11.189 1.000 95.780 ? 97  PHE A CE2 1 
ATOM 774  C CZ  ? PHE A 1  97 ? -11.563  -6.173  10.719 1.000 95.780 ? 97  PHE A CZ  1 
ATOM 775  N N   ? ASN A 1  98 ? -17.099  -9.293   7.790 1.000 93.770 ? 98  ASN A N   1 
ATOM 776  C CA  ? ASN A 1  98 ? -17.839 -10.371   7.144 1.000 93.770 ? 98  ASN A CA  1 
ATOM 777  C C   ? ASN A 1  98 ? -17.048 -10.981   5.990 1.000 93.770 ? 98  ASN A C   1 
ATOM 778  C CB  ? ASN A 1  98 ? -19.197  -9.869   6.649 1.000 93.770 ? 98  ASN A CB  1 
ATOM 779  O O   ? ASN A 1  98 ? -15.839 -10.767   5.879 1.000 93.770 ? 98  ASN A O   1 
ATOM 780  C CG  ? ASN A 1  98 ? -19.073  -8.717   5.672 1.000 93.770 ? 98  ASN A CG  1 
ATOM 781  N ND2 ? ASN A 1  98 ? -19.897  -7.692   5.856 1.000 93.770 ? 98  ASN A ND2 1 
ATOM 782  O OD1 ? ASN A 1  98 ? -18.244  -8.748   4.759 1.000 93.770 ? 98  ASN A OD1 1 
ATOM 783  N N   ? ARG A 1  99 ? -17.722 -11.834   5.238 1.000 92.970 ? 99  ARG A N   1 
ATOM 784  C CA  ? ARG A 1  99 ? -17.020 -12.528   4.163 1.000 92.970 ? 99  ARG A CA  1 
ATOM 785  C C   ? ARG A 1  99 ? -16.472 -11.540   3.139 1.000 92.970 ? 99  ARG A C   1 
ATOM 786  C CB  ? ARG A 1  99 ? -17.948 -13.533   3.477 1.000 92.970 ? 99  ARG A CB  1 
ATOM 787  O O   ? ARG A 1  99 ? -15.549 -11.863   2.389 1.000 92.970 ? 99  ARG A O   1 
ATOM 788  C CG  ? ARG A 1  99 ? -19.095 -12.891   2.713 1.000 92.970 ? 99  ARG A CG  1 
ATOM 789  C CD  ? ARG A 1  99 ? -20.021 -13.935   2.103 1.000 92.970 ? 99  ARG A CD  1 
ATOM 790  N NE  ? ARG A 1  99 ? -21.073 -13.318   1.301 1.000 92.970 ? 99  ARG A NE  1 
ATOM 791  N NH1 ? ARG A 1  99 ? -22.540 -15.094   1.487 1.000 92.970 ? 99  ARG A NH1 1 
ATOM 792  N NH2 ? ARG A 1  99 ? -23.132 -13.233   0.286 1.000 92.970 ? 99  ARG A NH2 1 
ATOM 793  C CZ  ? ARG A 1  99 ? -22.246 -13.883   1.026 1.000 92.970 ? 99  ARG A CZ  1 
ATOM 794  N N   ? LYS A 1 100 ? -16.873 -10.275   3.127 1.000 94.570 ? 100 LYS A N   1 
ATOM 795  C CA  ? LYS A 1 100 ? -16.552  -9.297   2.092 1.000 94.570 ? 100 LYS A CA  1 
ATOM 796  C C   ? LYS A 1 100 ? -15.645  -8.197   2.636 1.000 94.570 ? 100 LYS A C   1 
ATOM 797  C CB  ? LYS A 1 100 ? -17.831  -8.684   1.517 1.000 94.570 ? 100 LYS A CB  1 
ATOM 798  O O   ? LYS A 1 100 ? -15.029  -7.456   1.867 1.000 94.570 ? 100 LYS A O   1 
ATOM 799  C CG  ? LYS A 1 100 ? -18.762  -9.695   0.865 1.000 94.570 ? 100 LYS A CG  1 
ATOM 800  C CD  ? LYS A 1 100 ? -20.218  -9.255   0.957 1.000 94.570 ? 100 LYS A CD  1 
ATOM 801  C CE  ? LYS A 1 100 ? -21.165 -10.354   0.494 1.000 94.570 ? 100 LYS A CE  1 
ATOM 802  N NZ  ? LYS A 1 100 ? -22.596  -9.959   0.663 1.000 94.570 ? 100 LYS A NZ  1 
ATOM 803  N N   ? VAL A 1 101 ? -15.602  -8.049   3.971 1.000 97.200 ? 101 VAL A N   1 
ATOM 804  C CA  ? VAL A 1 101 ? -14.776  -7.043   4.629 1.000 97.200 ? 101 VAL A CA  1 
ATOM 805  C C   ? VAL A 1 101 ? -13.861  -7.715   5.652 1.000 97.200 ? 101 VAL A C   1 
ATOM 806  C CB  ? VAL A 1 101 ? -15.638  -5.961   5.316 1.000 97.200 ? 101 VAL A CB  1 
ATOM 807  O O   ? VAL A 1 101 ? -14.336  -8.364   6.587 1.000 97.200 ? 101 VAL A O   1 
ATOM 808  C CG1 ? VAL A 1 101 ? -14.754  -4.918   5.998 1.000 97.200 ? 101 VAL A CG1 1 
ATOM 809  C CG2 ? VAL A 1 101 ? -16.567  -5.296   4.301 1.000 97.200 ? 101 VAL A CG2 1 
ATOM 810  N N   ? GLY A 1 102 ? -12.527  -7.571   5.366 1.000 97.440 ? 102 GLY A N   1 
ATOM 811  C CA  ? GLY A 1 102 ? -11.503  -8.114   6.245 1.000 97.440 ? 102 GLY A CA  1 
ATOM 812  C C   ? GLY A 1 102 ? -10.215  -7.312   6.228 1.000 97.440 ? 102 GLY A C   1 
ATOM 813  O O   ? GLY A 1 102 ? -10.068  -6.381   5.434 1.000 97.440 ? 102 GLY A O   1 
ATOM 814  N N   ? THR A 1 103 ?  -9.270  -7.711   7.153 1.000 98.210 ? 103 THR A N   1 
ATOM 815  C CA  ? THR A 1 103 ?  -7.996  -7.003   7.227 1.000 98.210 ? 103 THR A CA  1 
ATOM 816  C C   ? THR A 1 103 ?  -6.893  -7.803   6.539 1.000 98.210 ? 103 THR A C   1 
ATOM 817  C CB  ? THR A 1 103 ?  -7.597  -6.722   8.687 1.000 98.210 ? 103 THR A CB  1 
ATOM 818  O O   ? THR A 1 103 ?  -7.027  -9.012   6.340 1.000 98.210 ? 103 THR A O   1 
ATOM 819  C CG2 ? THR A 1 103 ?  -8.692  -5.954   9.419 1.000 98.210 ? 103 THR A CG2 1 
ATOM 820  O OG1 ? THR A 1 103 ?  -7.368  -7.966   9.362 1.000 98.210 ? 103 THR A OG1 1 
ATOM 821  N N   ? ILE A 1 104 ?  -5.788  -7.042   6.208 1.000 98.440 ? 104 ILE A N   1 
ATOM 822  C CA  ? ILE A 1 104 ?  -4.563  -7.655   5.705 1.000 98.440 ? 104 ILE A CA  1 
ATOM 823  C C   ? ILE A 1 104 ?  -3.433  -7.451   6.711 1.000 98.440 ? 104 ILE A C   1 
ATOM 824  C CB  ? ILE A 1 104 ?  -4.166  -7.075   4.328 1.000 98.440 ? 104 ILE A CB  1 
ATOM 825  O O   ? ILE A 1 104 ?  -3.279  -6.361   7.268 1.000 98.440 ? 104 ILE A O   1 
ATOM 826  C CG1 ? ILE A 1 104 ?  -2.962  -7.834   3.757 1.000 98.440 ? 104 ILE A CG1 1 
ATOM 827  C CG2 ? ILE A 1 104 ?  -3.867  -5.577   4.439 1.000 98.440 ? 104 ILE A CG2 1 
ATOM 828  C CD1 ? ILE A 1 104 ?  -3.293  -9.232   3.254 1.000 98.440 ? 104 ILE A CD1 1 
ATOM 829  N N   ? PRO A 1 105 ?  -2.710  -8.558   7.028 1.000 98.330 ? 105 PRO A N   1 
ATOM 830  C CA  ? PRO A 1 105 ?  -1.631  -8.427   8.010 1.000 98.330 ? 105 PRO A CA  1 
ATOM 831  C C   ? PRO A 1 105 ?  -0.483  -7.552   7.512 1.000 98.330 ? 105 PRO A C   1 
ATOM 832  C CB  ? PRO A 1 105 ?  -1.167  -9.871   8.219 1.000 98.330 ? 105 PRO A CB  1 
ATOM 833  O O   ? PRO A 1 105 ?  -0.200  -7.523   6.312 1.000 98.330 ? 105 PRO A O   1 
ATOM 834  C CG  ? PRO A 1 105 ?  -2.253 -10.711   7.626 1.000 98.330 ? 105 PRO A CG  1 
ATOM 835  C CD  ? PRO A 1 105 ?  -2.994  -9.886   6.613 1.000 98.330 ? 105 PRO A CD  1 
ATOM 836  N N   ? LEU A 1 106 ?   0.165  -6.819   8.514 1.000 98.420 ? 106 LEU A N   1 
ATOM 837  C CA  ? LEU A 1 106 ?   1.390  -6.079   8.230 1.000 98.420 ? 106 LEU A CA  1 
ATOM 838  C C   ? LEU A 1 106 ?   2.589  -7.019   8.161 1.000 98.420 ? 106 LEU A C   1 
ATOM 839  C CB  ? LEU A 1 106 ?   1.628  -5.007   9.296 1.000 98.420 ? 106 LEU A CB  1 
ATOM 840  O O   ? LEU A 1 106 ?   2.655  -8.003   8.900 1.000 98.420 ? 106 LEU A O   1 
ATOM 841  C CG  ? LEU A 1 106 ?   0.624  -3.853   9.333 1.000 98.420 ? 106 LEU A CG  1 
ATOM 842  C CD1 ? LEU A 1 106 ?   0.820  -3.020  10.596 1.000 98.420 ? 106 LEU A CD1 1 
ATOM 843  C CD2 ? LEU A 1 106 ?   0.761  -2.985   8.087 1.000 98.420 ? 106 LEU A CD2 1 
ATOM 844  N N   ? PRO A 1 107 ?   3.525  -6.699   7.280 1.000 97.970 ? 107 PRO A N   1 
ATOM 845  C CA  ? PRO A 1 107 ?   4.657  -7.606   7.074 1.000 97.970 ? 107 PRO A CA  1 
ATOM 846  C C   ? PRO A 1 107 ?   5.624  -7.620   8.257 1.000 97.970 ? 107 PRO A C   1 
ATOM 847  C CB  ? PRO A 1 107 ?   5.335  -7.045   5.822 1.000 97.970 ? 107 PRO A CB  1 
ATOM 848  O O   ? PRO A 1 107 ?   5.819  -6.593   8.912 1.000 97.970 ? 107 PRO A O   1 
ATOM 849  C CG  ? PRO A 1 107 ?   5.020  -5.584   5.838 1.000 97.970 ? 107 PRO A CG  1 
ATOM 850  C CD  ? PRO A 1 107 ?   3.643  -5.400   6.408 1.000 97.970 ? 107 PRO A CD  1 
ATOM 851  N N   ? THR A 1 108 ?   6.281  -8.731   8.577 1.000 97.230 ? 108 THR A N   1 
ATOM 852  C CA  ? THR A 1 108 ?   7.329  -8.873   9.581 1.000 97.230 ? 108 THR A CA  1 
ATOM 853  C C   ? THR A 1 108 ?   8.708  -8.862   8.929 1.000 97.230 ? 108 THR A C   1 
ATOM 854  C CB  ? THR A 1 108 ?   7.152 -10.170  10.393 1.000 97.230 ? 108 THR A CB  1 
ATOM 855  O O   ? THR A 1 108 ?   9.728  -8.850   9.622 1.000 97.230 ? 108 THR A O   1 
ATOM 856  C CG2 ? THR A 1 108 ?   5.861 -10.140  11.203 1.000 97.230 ? 108 THR A CG2 1 
ATOM 857  O OG1 ? THR A 1 108 ?   7.115 -11.287   9.496 1.000 97.230 ? 108 THR A OG1 1 
ATOM 858  N N   ? ARG A 1 109 ?   8.671  -8.922   7.548 1.000 97.540 ? 109 ARG A N   1 
ATOM 859  C CA  ? ARG A 1 109 ?   9.866  -8.816   6.718 1.000 97.540 ? 109 ARG A CA  1 
ATOM 860  C C   ? ARG A 1 109 ?   9.552  -8.139   5.388 1.000 97.540 ? 109 ARG A C   1 
ATOM 861  C CB  ? ARG A 1 109 ?  10.474 -10.198   6.472 1.000 97.540 ? 109 ARG A CB  1 
ATOM 862  O O   ? ARG A 1 109 ?   8.401  -8.130   4.947 1.000 97.540 ? 109 ARG A O   1 
ATOM 863  C CG  ? ARG A 1 109 ?   9.612 -11.105   5.608 1.000 97.540 ? 109 ARG A CG  1 
ATOM 864  C CD  ? ARG A 1 109 ?  10.308 -12.425   5.306 1.000 97.540 ? 109 ARG A CD  1 
ATOM 865  N NE  ? ARG A 1 109 ?   9.453 -13.321   4.533 1.000 97.540 ? 109 ARG A NE  1 
ATOM 866  N NH1 ? ARG A 1 109 ?  10.028 -12.432   2.479 1.000 97.540 ? 109 ARG A NH1 1 
ATOM 867  N NH2 ? ARG A 1 109 ?   8.532 -14.164   2.606 1.000 97.540 ? 109 ARG A NH2 1 
ATOM 868  C CZ  ? ARG A 1 109 ?   9.340 -13.303   3.208 1.000 97.540 ? 109 ARG A CZ  1 
ATOM 869  N N   ? CYS A 1 110 ?  10.704  -7.713   4.846 1.000 98.100 ? 110 CYS A N   1 
ATOM 870  C CA  ? CYS A 1 110 ?  10.524  -7.160   3.508 1.000 98.100 ? 110 CYS A CA  1 
ATOM 871  C C   ? CYS A 1 110 ?  10.439  -8.270   2.467 1.000 98.100 ? 110 CYS A C   1 
ATOM 872  C CB  ? CYS A 1 110 ?  11.671  -6.211   3.162 1.000 98.100 ? 110 CYS A CB  1 
ATOM 873  O O   ? CYS A 1 110 ?  11.070  -9.317   2.616 1.000 98.100 ? 110 CYS A O   1 
ATOM 874  S SG  ? CYS A 1 110 ?  11.740  -4.741   4.210 1.000 98.100 ? 110 CYS A SG  1 
ATOM 875  N N   ? ALA A 1 111 ?   9.626  -8.036   1.400 1.000 97.640 ? 111 ALA A N   1 
ATOM 876  C CA  ? ALA A 1 111 ?   9.554  -8.968   0.278 1.000 97.640 ? 111 ALA A CA  1 
ATOM 877  C C   ? ALA A 1 111 ?  10.903  -9.083  -0.427 1.000 97.640 ? 111 ALA A C   1 
ATOM 878  C CB  ? ALA A 1 111 ?   8.476  -8.530  -0.710 1.000 97.640 ? 111 ALA A CB  1 
ATOM 879  O O   ? ALA A 1 111 ?  11.665  -8.115  -0.484 1.000 97.640 ? 111 ALA A O   1 
ATOM 880  N N   ? THR A 1 112 ?  11.209 -10.206  -0.939 1.000 97.030 ? 112 THR A N   1 
ATOM 881  C CA  ? THR A 1 112 ?  12.463 -10.443  -1.645 1.000 97.030 ? 112 THR A CA  1 
ATOM 882  C C   ? THR A 1 112 ?  12.229 -10.528  -3.151 1.000 97.030 ? 112 THR A C   1 
ATOM 883  C CB  ? THR A 1 112 ?  13.145 -11.734  -1.155 1.000 97.030 ? 112 THR A CB  1 
ATOM 884  O O   ? THR A 1 112 ?  11.119 -10.827  -3.595 1.000 97.030 ? 112 THR A O   1 
ATOM 885  C CG2 ? THR A 1 112 ?  13.466 -11.655   0.334 1.000 97.030 ? 112 THR A CG2 1 
ATOM 886  O OG1 ? THR A 1 112 ?  12.271 -12.846  -1.386 1.000 97.030 ? 112 THR A OG1 1 
ATOM 887  N N   ? ALA A 1 113 ?  13.290 -10.212  -3.903 1.000 97.930 ? 113 ALA A N   1 
ATOM 888  C CA  ? ALA A 1 113 ?  13.220 -10.265  -5.361 1.000 97.930 ? 113 ALA A CA  1 
ATOM 889  C C   ? ALA A 1 113 ?  12.702 -11.619  -5.836 1.000 97.930 ? 113 ALA A C   1 
ATOM 890  C CB  ? ALA A 1 113 ?  14.591  -9.979  -5.969 1.000 97.930 ? 113 ALA A CB  1 
ATOM 891  O O   ? ALA A 1 113 ?  13.076 -12.660  -5.291 1.000 97.930 ? 113 ALA A O   1 
ATOM 892  N N   ? GLY A 1 114 ?  11.731 -11.574  -6.766 1.000 97.790 ? 114 GLY A N   1 
ATOM 893  C CA  ? GLY A 1 114 ?  11.200 -12.791  -7.360 1.000 97.790 ? 114 GLY A CA  1 
ATOM 894  C C   ? GLY A 1 114 ?   9.886 -13.231  -6.743 1.000 97.790 ? 114 GLY A C   1 
ATOM 895  O O   ? GLY A 1 114 ?   9.140 -14.007  -7.345 1.000 97.790 ? 114 GLY A O   1 
ATOM 896  N N   ? GLU A 1 115 ?   9.641 -12.820  -5.451 1.000 98.160 ? 115 GLU A N   1 
ATOM 897  C CA  ? GLU A 1 115 ?   8.351 -13.114  -4.835 1.000 98.160 ? 115 GLU A CA  1 
ATOM 898  C C   ? GLU A 1 115 ?   7.201 -12.568  -5.676 1.000 98.160 ? 115 GLU A C   1 
ATOM 899  C CB  ? GLU A 1 115 ?   8.287 -12.538  -3.418 1.000 98.160 ? 115 GLU A CB  1 
ATOM 900  O O   ? GLU A 1 115 ?   7.254 -11.430  -6.145 1.000 98.160 ? 115 GLU A O   1 
ATOM 901  C CG  ? GLU A 1 115 ?   9.168 -13.270  -2.417 1.000 98.160 ? 115 GLU A CG  1 
ATOM 902  C CD  ? GLU A 1 115 ?   8.936 -12.830  -0.980 1.000 98.160 ? 115 GLU A CD  1 
ATOM 903  O OE1 ? GLU A 1 115 ?   9.824 -13.051  -0.126 1.000 98.160 ? 115 GLU A OE1 1 
ATOM 904  O OE2 ? GLU A 1 115 ?   7.856 -12.261  -0.705 1.000 98.160 ? 115 GLU A OE2 1 
ATOM 905  N N   ? ILE A 1 116 ?   6.196 -13.397  -5.844 1.000 97.870 ? 116 ILE A N   1 
ATOM 906  C CA  ? ILE A 1 116 ?   5.043 -12.995  -6.641 1.000 97.870 ? 116 ILE A CA  1 
ATOM 907  C C   ? ILE A 1 116 ?   4.018 -12.296  -5.750 1.000 97.870 ? 116 ILE A C   1 
ATOM 908  C CB  ? ILE A 1 116 ?   4.397 -14.206  -7.352 1.000 97.870 ? 116 ILE A CB  1 
ATOM 909  O O   ? ILE A 1 116 ?   3.603 -12.842  -4.725 1.000 97.870 ? 116 ILE A O   1 
ATOM 910  C CG1 ? ILE A 1 116 ?   5.420 -14.899  -8.260 1.000 97.870 ? 116 ILE A CG1 1 
ATOM 911  C CG2 ? ILE A 1 116 ?   3.164 -13.770  -8.148 1.000 97.870 ? 116 ILE A CG2 1 
ATOM 912  C CD1 ? ILE A 1 116 ?   6.010 -13.993  -9.332 1.000 97.870 ? 116 ILE A CD1 1 
ATOM 913  N N   ? CYS A 1 117 ?   3.596 -11.149  -6.192 1.000 98.160 ? 117 CYS A N   1 
ATOM 914  C CA  ? CYS A 1 117 ?   2.680 -10.331  -5.404 1.000 98.160 ? 117 CYS A CA  1 
ATOM 915  C C   ? CYS A 1 117 ?   1.387 -10.072  -6.166 1.000 98.160 ? 117 CYS A C   1 
ATOM 916  C CB  ? CYS A 1 117 ?   3.337  -9.003  -5.027 1.000 98.160 ? 117 CYS A CB  1 
ATOM 917  O O   ? CYS A 1 117 ?   1.394  -9.977  -7.395 1.000 98.160 ? 117 CYS A O   1 
ATOM 918  S SG  ? CYS A 1 117 ?   4.821  -9.186  -4.015 1.000 98.160 ? 117 CYS A SG  1 
ATOM 919  N N   ? LEU A 1 118 ?   0.333  -9.968  -5.382 1.000 97.570 ? 118 LEU A N   1 
ATOM 920  C CA  ? LEU A 1 118 ?  -0.963  -9.569  -5.920 1.000 97.570 ? 118 LEU A CA  1 
ATOM 921  C C   ? LEU A 1 118 ?  -1.162  -8.062  -5.797 1.000 97.570 ? 118 LEU A C   1 
ATOM 922  C CB  ? LEU A 1 118 ?  -2.094 -10.305  -5.196 1.000 97.570 ? 118 LEU A CB  1 
ATOM 923  O O   ? LEU A 1 118 ?  -1.089  -7.510  -4.697 1.000 97.570 ? 118 LEU A O   1 
ATOM 924  C CG  ? LEU A 1 118 ?  -3.513 -10.023  -5.691 1.000 97.570 ? 118 LEU A CG  1 
ATOM 925  C CD1 ? LEU A 1 118 ?  -3.757 -10.720  -7.026 1.000 97.570 ? 118 LEU A CD1 1 
ATOM 926  C CD2 ? LEU A 1 118 ?  -4.539 -10.466  -4.655 1.000 97.570 ? 118 LEU A CD2 1 
ATOM 927  N N   ? ILE A 1 119 ?  -1.425  -7.421  -6.968 1.000 96.290 ? 119 ILE A N   1 
ATOM 928  C CA  ? ILE A 1 119 ?  -1.793  -6.011  -7.025 1.000 96.290 ? 119 ILE A CA  1 
ATOM 929  C C   ? ILE A 1 119 ?  -3.285  -5.878  -7.326 1.000 96.290 ? 119 ILE A C   1 
ATOM 930  C CB  ? ILE A 1 119 ?  -0.963  -5.252  -8.084 1.000 96.290 ? 119 ILE A CB  1 
ATOM 931  O O   ? ILE A 1 119 ?  -3.796  -6.512  -8.253 1.000 96.290 ? 119 ILE A O   1 
ATOM 932  C CG1 ? ILE A 1 119 ?   0.536  -5.454  -7.832 1.000 96.290 ? 119 ILE A CG1 1 
ATOM 933  C CG2 ? ILE A 1 119 ?  -1.322  -3.763  -8.086 1.000 96.290 ? 119 ILE A CG2 1 
ATOM 934  C CD1 ? ILE A 1 119 ?   1.416  -5.110  -9.027 1.000 96.290 ? 119 ILE A CD1 1 
ATOM 935  N N   ? SER A 1 120 ?  -3.948  -5.115  -6.554 1.000 94.800 ? 120 SER A N   1 
ATOM 936  C CA  ? SER A 1 120 ?  -5.388  -4.984  -6.753 1.000 94.800 ? 120 SER A CA  1 
ATOM 937  C C   ? SER A 1 120 ?  -5.805  -3.519  -6.824 1.000 94.800 ? 120 SER A C   1 
ATOM 938  C CB  ? SER A 1 120 ?  -6.151  -5.687  -5.630 1.000 94.800 ? 120 SER A CB  1 
ATOM 939  O O   ? SER A 1 120 ?  -5.186  -2.661  -6.192 1.000 94.800 ? 120 SER A O   1 
ATOM 940  O OG  ? SER A 1 120 ?  -5.708  -5.236  -4.362 1.000 94.800 ? 120 SER A OG  1 
ATOM 941  N N   ? GLY A 1 121 ?  -6.789  -3.192  -7.651 1.000 92.450 ? 121 GLY A N   1 
ATOM 942  C CA  ? GLY A 1 121 ?  -7.328  -1.856  -7.847 1.000 92.450 ? 121 GLY A CA  1 
ATOM 943  C C   ? GLY A 1 121 ?  -8.537  -1.828  -8.763 1.000 92.450 ? 121 GLY A C   1 
ATOM 944  O O   ? GLY A 1 121 ?  -8.909  -2.852  -9.340 1.000 92.450 ? 121 GLY A O   1 
ATOM 945  N N   ? TRP A 1 122 ?  -9.242  -0.633  -8.675 1.000 88.190 ? 122 TRP A N   1 
ATOM 946  C CA  ? TRP A 1 122 ? -10.422  -0.426  -9.509 1.000 88.190 ? 122 TRP A CA  1 
ATOM 947  C C   ? TRP A 1 122 ? -10.067   0.355 -10.770 1.000 88.190 ? 122 TRP A C   1 
ATOM 948  C CB  ? TRP A 1 122 ? -11.511   0.313  -8.726 1.000 88.190 ? 122 TRP A CB  1 
ATOM 949  O O   ? TRP A 1 122 ?  -9.292   1.312 -10.718 1.000 88.190 ? 122 TRP A O   1 
ATOM 950  C CG  ? TRP A 1 122 ? -12.144  -0.507  -7.643 1.000 88.190 ? 122 TRP A CG  1 
ATOM 951  C CD1 ? TRP A 1 122 ? -13.233  -1.327  -7.759 1.000 88.190 ? 122 TRP A CD1 1 
ATOM 952  C CD2 ? TRP A 1 122 ? -11.730  -0.583  -6.275 1.000 88.190 ? 122 TRP A CD2 1 
ATOM 953  C CE2 ? TRP A 1 122 ? -12.612  -1.469  -5.619 1.000 88.190 ? 122 TRP A CE2 1 
ATOM 954  C CE3 ? TRP A 1 122 ? -10.695   0.013  -5.541 1.000 88.190 ? 122 TRP A CE3 1 
ATOM 955  N NE1 ? TRP A 1 122 ? -13.519  -1.908  -6.546 1.000 88.190 ? 122 TRP A NE1 1 
ATOM 956  C CH2 ? TRP A 1 122 ? -11.472  -1.177  -3.566 1.000 88.190 ? 122 TRP A CH2 1 
ATOM 957  C CZ2 ? TRP A 1 122 ? -12.492  -1.774  -4.261 1.000 88.190 ? 122 TRP A CZ2 1 
ATOM 958  C CZ3 ? TRP A 1 122 ? -10.577  -0.292  -4.190 1.000 88.190 ? 122 TRP A CZ3 1 
ATOM 959  N N   ? GLY A 1 123 ? -10.440  -0.208 -12.080 1.000 68.130 ? 123 GLY A N   1 
ATOM 960  C CA  ? GLY A 1 123 ? -10.228   0.427 -13.371 1.000 68.130 ? 123 GLY A CA  1 
ATOM 961  C C   ? GLY A 1 123 ? -10.173  -0.562 -14.520 1.000 68.130 ? 123 GLY A C   1 
ATOM 962  O O   ? GLY A 1 123 ? -10.373  -1.762 -14.323 1.000 68.130 ? 123 GLY A O   1 
ATOM 963  N N   ? ASN A 1 124 ? -10.250  -0.151 -15.969 1.000 54.680 ? 124 ASN A N   1 
ATOM 964  C CA  ? ASN A 1 124 ? -10.592  -0.866 -17.194 1.000 54.680 ? 124 ASN A CA  1 
ATOM 965  C C   ? ASN A 1 124 ?  -9.345  -1.341 -17.933 1.000 54.680 ? 124 ASN A C   1 
ATOM 966  C CB  ? ASN A 1 124 ? -11.448   0.014 -18.108 1.000 54.680 ? 124 ASN A CB  1 
ATOM 967  O O   ? ASN A 1 124 ?  -8.369  -0.599 -18.053 1.000 54.680 ? 124 ASN A O   1 
ATOM 968  C CG  ? ASN A 1 124 ? -12.111  -0.772 -19.222 1.000 54.680 ? 124 ASN A CG  1 
ATOM 969  N ND2 ? ASN A 1 124 ? -12.926  -0.095 -20.022 1.000 54.680 ? 124 ASN A ND2 1 
ATOM 970  O OD1 ? ASN A 1 124 ? -11.893  -1.979 -19.362 1.000 54.680 ? 124 ASN A OD1 1 
ATOM 971  N N   ? THR A 1 125 ?  -9.136  -2.664 -18.164 1.000 50.880 ? 125 THR A N   1 
ATOM 972  C CA  ? THR A 1 125 ?  -8.535  -3.203 -19.379 1.000 50.880 ? 125 THR A CA  1 
ATOM 973  C C   ? THR A 1 125 ?  -9.553  -3.241 -20.515 1.000 50.880 ? 125 THR A C   1 
ATOM 974  C CB  ? THR A 1 125 ?  -7.971  -4.616 -19.144 1.000 50.880 ? 125 THR A CB  1 
ATOM 975  O O   ? THR A 1 125 ? -10.741  -3.479 -20.283 1.000 50.880 ? 125 THR A O   1 
ATOM 976  C CG2 ? THR A 1 125 ?  -6.761  -4.578 -18.216 1.000 50.880 ? 125 THR A CG2 1 
ATOM 977  O OG1 ? THR A 1 125 ?  -8.986  -5.438 -18.555 1.000 50.880 ? 125 THR A OG1 1 
ATOM 978  N N   ? MET A 1 126 ? -10.000  -2.017 -21.041 1.000 45.940 ? 126 MET A N   1 
ATOM 979  C CA  ? MET A 1 126 ? -10.631  -1.875 -22.349 1.000 45.940 ? 126 MET A CA  1 
ATOM 980  C C   ? MET A 1 126 ? -12.103  -2.270 -22.289 1.000 45.940 ? 126 MET A C   1 
ATOM 981  C CB  ? MET A 1 126 ?  -9.904  -2.723 -23.394 1.000 45.940 ? 126 MET A CB  1 
ATOM 982  O O   ? MET A 1 126 ? -12.877  -1.936 -23.188 1.000 45.940 ? 126 MET A O   1 
ATOM 983  C CG  ? MET A 1 126 ?  -8.567  -2.146 -23.829 1.000 45.940 ? 126 MET A CG  1 
ATOM 984  S SD  ? MET A 1 126 ?  -8.125  -2.616 -25.547 1.000 45.940 ? 126 MET A SD  1 
ATOM 985  C CE  ? MET A 1 126 ?  -7.805  -4.388 -25.322 1.000 45.940 ? 126 MET A CE  1 
ATOM 986  N N   ? SER A 1 127 ? -13.077  -1.875 -21.294 1.000 40.940 ? 127 SER A N   1 
ATOM 987  C CA  ? SER A 1 127 ? -14.500  -1.730 -21.579 1.000 40.940 ? 127 SER A CA  1 
ATOM 988  C C   ? SER A 1 127 ? -15.350  -2.202 -20.404 1.000 40.940 ? 127 SER A C   1 
ATOM 989  C CB  ? SER A 1 127 ? -14.877  -2.510 -22.839 1.000 40.940 ? 127 SER A CB  1 
ATOM 990  O O   ? SER A 1 127 ? -16.562  -1.976 -20.378 1.000 40.940 ? 127 SER A O   1 
ATOM 991  O OG  ? SER A 1 127 ? -14.574  -3.886 -22.688 1.000 40.940 ? 127 SER A OG  1 
ATOM 992  N N   ? ASN A 1 128 ? -15.116  -1.666 -19.171 1.000 53.110 ? 128 ASN A N   1 
ATOM 993  C CA  ? ASN A 1 128 ? -16.005  -1.584 -18.017 1.000 53.110 ? 128 ASN A CA  1 
ATOM 994  C C   ? ASN A 1 128 ? -15.223  -1.599 -16.706 1.000 53.110 ? 128 ASN A C   1 
ATOM 995  C CB  ? ASN A 1 128 ? -17.023  -2.726 -18.041 1.000 53.110 ? 128 ASN A CB  1 
ATOM 996  O O   ? ASN A 1 128 ? -15.272  -2.579 -15.960 1.000 53.110 ? 128 ASN A O   1 
ATOM 997  C CG  ? ASN A 1 128 ? -18.259  -2.388 -18.851 1.000 53.110 ? 128 ASN A CG  1 
ATOM 998  N ND2 ? ASN A 1 128 ? -19.089  -3.391 -19.112 1.000 53.110 ? 128 ASN A ND2 1 
ATOM 999  O OD1 ? ASN A 1 128 ? -18.467  -1.236 -19.239 1.000 53.110 ? 128 ASN A OD1 1 
ATOM 1000 N N   ? GLY A 1 129 ? -14.327  -0.621 -16.496 1.000 61.940 ? 129 GLY A N   1 
ATOM 1001 C CA  ? GLY A 1 129 ? -13.303  -0.252 -15.532 1.000 61.940 ? 129 GLY A CA  1 
ATOM 1002 C C   ? GLY A 1 129 ? -13.849  -0.047 -14.132 1.000 61.940 ? 129 GLY A C   1 
ATOM 1003 O O   ? GLY A 1 129 ? -13.192   0.566 -13.287 1.000 61.940 ? 129 GLY A O   1 
ATOM 1004 N N   ? ASP A 1 130 ? -15.085  -0.731 -13.860 1.000 80.080 ? 130 ASP A N   1 
ATOM 1005 C CA  ? ASP A 1 130 ? -15.660  -0.446 -12.549 1.000 80.080 ? 130 ASP A CA  1 
ATOM 1006 C C   ? ASP A 1 130 ? -15.517  -1.645 -11.614 1.000 80.080 ? 130 ASP A C   1 
ATOM 1007 C CB  ? ASP A 1 130 ? -17.133  -0.055 -12.682 1.000 80.080 ? 130 ASP A CB  1 
ATOM 1008 O O   ? ASP A 1 130 ? -15.727  -1.525 -10.405 1.000 80.080 ? 130 ASP A O   1 
ATOM 1009 C CG  ? ASP A 1 130 ? -17.335   1.247 -13.437 1.000 80.080 ? 130 ASP A CG  1 
ATOM 1010 O OD1 ? ASP A 1 130 ? -16.541   2.193 -13.245 1.000 80.080 ? 130 ASP A OD1 1 
ATOM 1011 O OD2 ? ASP A 1 130 ? -18.299   1.329 -14.229 1.000 80.080 ? 130 ASP A OD2 1 
ATOM 1012 N N   ? ASP A 1 131 ? -15.121  -2.796 -12.237 1.000 89.340 ? 131 ASP A N   1 
ATOM 1013 C CA  ? ASP A 1 131 ? -14.894  -3.989 -11.427 1.000 89.340 ? 131 ASP A CA  1 
ATOM 1014 C C   ? ASP A 1 131 ? -13.462  -4.030 -10.899 1.000 89.340 ? 131 ASP A C   1 
ATOM 1015 C CB  ? ASP A 1 131 ? -15.193  -5.252 -12.237 1.000 89.340 ? 131 ASP A CB  1 
ATOM 1016 O O   ? ASP A 1 131 ? -12.542  -3.522 -11.544 1.000 89.340 ? 131 ASP A O   1 
ATOM 1017 C CG  ? ASP A 1 131 ? -16.651  -5.363 -12.646 1.000 89.340 ? 131 ASP A CG  1 
ATOM 1018 O OD1 ? ASP A 1 131 ? -17.536  -4.935 -11.873 1.000 89.340 ? 131 ASP A OD1 1 
ATOM 1019 O OD2 ? ASP A 1 131 ? -16.918  -5.885 -13.750 1.000 89.340 ? 131 ASP A OD2 1 
ATOM 1020 N N   ? LEU A 1 132 ? -13.349  -4.591  -9.799 1.000 91.760 ? 132 LEU A N   1 
ATOM 1021 C CA  ? LEU A 1 132 ? -12.043  -4.803  -9.185 1.000 91.760 ? 132 LEU A CA  1 
ATOM 1022 C C   ? LEU A 1 132 ? -11.168  -5.693 -10.062 1.000 91.760 ? 132 LEU A C   1 
ATOM 1023 C CB  ? LEU A 1 132 ? -12.199  -5.429  -7.797 1.000 91.760 ? 132 LEU A CB  1 
ATOM 1024 O O   ? LEU A 1 132 ? -11.604  -6.760 -10.500 1.000 91.760 ? 132 LEU A O   1 
ATOM 1025 C CG  ? LEU A 1 132 ? -10.935  -5.499  -6.939 1.000 91.760 ? 132 LEU A CG  1 
ATOM 1026 C CD1 ? LEU A 1 132 ? -10.405  -4.096  -6.661 1.000 91.760 ? 132 LEU A CD1 1 
ATOM 1027 C CD2 ? LEU A 1 132 ? -11.213  -6.239  -5.635 1.000 91.760 ? 132 LEU A CD2 1 
ATOM 1028 N N   ? GLN A 1 133 ?  -9.939  -5.158 -10.319 1.000 93.320 ? 133 GLN A N   1 
ATOM 1029 C CA  ? GLN A 1 133 ?  -8.953  -5.862 -11.132 1.000 93.320 ? 133 GLN A CA  1 
ATOM 1030 C C   ? GLN A 1 133 ?  -7.768  -6.319 -10.286 1.000 93.320 ? 133 GLN A C   1 
ATOM 1031 C CB  ? GLN A 1 133 ?  -8.468  -4.973 -12.278 1.000 93.320 ? 133 GLN A CB  1 
ATOM 1032 O O   ? GLN A 1 133 ?  -7.432  -5.683  -9.284 1.000 93.320 ? 133 GLN A O   1 
ATOM 1033 C CG  ? GLN A 1 133 ?  -9.587  -4.458 -13.173 1.000 93.320 ? 133 GLN A CG  1 
ATOM 1034 C CD  ? GLN A 1 133 ? -10.273  -5.566 -13.951 1.000 93.320 ? 133 GLN A CD  1 
ATOM 1035 N NE2 ? GLN A 1 133 ? -11.600  -5.598 -13.891 1.000 93.320 ? 133 GLN A NE2 1 
ATOM 1036 O OE1 ? GLN A 1 133 ?  -9.615  -6.384 -14.601 1.000 93.320 ? 133 GLN A OE1 1 
ATOM 1037 N N   ? CYS A 1 134 ?  -7.112  -7.477 -10.749 1.000 94.220 ? 134 CYS A N   1 
ATOM 1038 C CA  ? CYS A 1 134 ?  -5.932  -8.015 -10.083 1.000 94.220 ? 134 CYS A CA  1 
ATOM 1039 C C   ? CYS A 1 134 ?  -4.817  -8.291 -11.085 1.000 94.220 ? 134 CYS A C   1 
ATOM 1040 C CB  ? CYS A 1 134 ?  -6.280  -9.298  -9.328 1.000 94.220 ? 134 CYS A CB  1 
ATOM 1041 O O   ? CYS A 1 134 ?  -5.083  -8.548 -12.260 1.000 94.220 ? 134 CYS A O   1 
ATOM 1042 S SG  ? CYS A 1 134 ?  -7.424  -9.046  -7.954 1.000 94.220 ? 134 CYS A SG  1 
ATOM 1043 N N   ? LEU A 1 135 ?  -3.598  -8.208 -10.460 1.000 94.160 ? 135 LEU A N   1 
ATOM 1044 C CA  ? LEU A 1 135 ?  -2.400  -8.467 -11.251 1.000 94.160 ? 135 LEU A CA  1 
ATOM 1045 C C   ? LEU A 1 135 ?  -1.332  -9.160 -10.411 1.000 94.160 ? 135 LEU A C   1 
ATOM 1046 C CB  ? LEU A 1 135 ?  -1.845  -7.162 -11.827 1.000 94.160 ? 135 LEU A CB  1 
ATOM 1047 O O   ? LEU A 1 135 ?  -1.000  -8.696  -9.317 1.000 94.160 ? 135 LEU A O   1 
ATOM 1048 C CG  ? LEU A 1 135 ?  -0.440  -7.229 -12.428 1.000 94.160 ? 135 LEU A CG  1 
ATOM 1049 C CD1 ? LEU A 1 135 ?  -0.435  -8.118 -13.667 1.000 94.160 ? 135 LEU A CD1 1 
ATOM 1050 C CD2 ? LEU A 1 135 ?   0.065  -5.830 -12.766 1.000 94.160 ? 135 LEU A CD2 1 
ATOM 1051 N N   ? ASP A 1 136 ?  -0.844 -10.229 -10.964 1.000 96.010 ? 136 ASP A N   1 
ATOM 1052 C CA  ? ASP A 1 136 ?   0.299 -10.890 -10.340 1.000 96.010 ? 136 ASP A CA  1 
ATOM 1053 C C   ? ASP A 1 136 ?   1.612 -10.419 -10.962 1.000 96.010 ? 136 ASP A C   1 
ATOM 1054 C CB  ? ASP A 1 136 ?   0.173 -12.410 -10.464 1.000 96.010 ? 136 ASP A CB  1 
ATOM 1055 O O   ? ASP A 1 136 ?   1.780 -10.468 -12.182 1.000 96.010 ? 136 ASP A O   1 
ATOM 1056 C CG  ? ASP A 1 136 ?  -0.996 -12.974  -9.676 1.000 96.010 ? 136 ASP A CG  1 
ATOM 1057 O OD1 ? ASP A 1 136 ?  -1.046 -12.788  -8.441 1.000 96.010 ? 136 ASP A OD1 1 
ATOM 1058 O OD2 ? ASP A 1 136 ?  -1.873 -13.614 -10.296 1.000 96.010 ? 136 ASP A OD2 1 
ATOM 1059 N N   ? ALA A 1 137 ?   2.476  -9.997 -10.050 1.000 96.800 ? 137 ALA A N   1 
ATOM 1060 C CA  ? ALA A 1 137 ?   3.754  -9.490 -10.545 1.000 96.800 ? 137 ALA A CA  1 
ATOM 1061 C C   ? ALA A 1 137 ?   4.876  -9.767  -9.549 1.000 96.800 ? 137 ALA A C   1 
ATOM 1062 C CB  ? ALA A 1 137 ?   3.657  -7.993 -10.830 1.000 96.800 ? 137 ALA A CB  1 
ATOM 1063 O O   ? ALA A 1 137 ?   4.651  -9.774  -8.336 1.000 96.800 ? 137 ALA A O   1 
ATOM 1064 N N   ? PRO A 1 138 ?   6.121  -9.959 -10.132 1.000 97.810 ? 138 PRO A N   1 
ATOM 1065 C CA  ? PRO A 1 138 ?   7.268 -10.208  -9.255 1.000 97.810 ? 138 PRO A CA  1 
ATOM 1066 C C   ? PRO A 1 138 ?   7.846  -8.925  -8.662 1.000 97.810 ? 138 PRO A C   1 
ATOM 1067 C CB  ? PRO A 1 138 ?   8.280 -10.885 -10.183 1.000 97.810 ? 138 PRO A CB  1 
ATOM 1068 O O   ? PRO A 1 138 ?   7.794  -7.869  -9.297 1.000 97.810 ? 138 PRO A O   1 
ATOM 1069 C CG  ? PRO A 1 138 ?   8.028 -10.283 -11.527 1.000 97.810 ? 138 PRO A CG  1 
ATOM 1070 C CD  ? PRO A 1 138 ?   6.550 -10.069 -11.685 1.000 97.810 ? 138 PRO A CD  1 
ATOM 1071 N N   ? VAL A 1 139 ?   8.417  -9.135  -7.471 1.000 98.350 ? 139 VAL A N   1 
ATOM 1072 C CA  ? VAL A 1 139 ?   9.262  -8.076  -6.930 1.000 98.350 ? 139 VAL A CA  1 
ATOM 1073 C C   ? VAL A 1 139 ?  10.590  -8.039  -7.683 1.000 98.350 ? 139 VAL A C   1 
ATOM 1074 C CB  ? VAL A 1 139 ?   9.512  -8.267  -5.417 1.000 98.350 ? 139 VAL A CB  1 
ATOM 1075 O O   ? VAL A 1 139 ?  11.248  -9.070  -7.845 1.000 98.350 ? 139 VAL A O   1 
ATOM 1076 C CG1 ? VAL A 1 139 ?  10.422  -7.166  -4.877 1.000 98.350 ? 139 VAL A CG1 1 
ATOM 1077 C CG2 ? VAL A 1 139 ?   8.187  -8.291  -4.657 1.000 98.350 ? 139 VAL A CG2 1 
ATOM 1078 N N   ? LEU A 1 140 ?  10.990  -6.833  -8.147 1.000 98.050 ? 140 LEU A N   1 
ATOM 1079 C CA  ? LEU A 1 140 ?  12.271  -6.685  -8.831 1.000 98.050 ? 140 LEU A CA  1 
ATOM 1080 C C   ? LEU A 1 140 ?  13.401  -6.475  -7.829 1.000 98.050 ? 140 LEU A C   1 
ATOM 1081 C CB  ? LEU A 1 140 ?  12.221  -5.513  -9.815 1.000 98.050 ? 140 LEU A CB  1 
ATOM 1082 O O   ? LEU A 1 140 ?  13.169  -5.998  -6.716 1.000 98.050 ? 140 LEU A O   1 
ATOM 1083 C CG  ? LEU A 1 140 ?  11.176  -5.606 -10.928 1.000 98.050 ? 140 LEU A CG  1 
ATOM 1084 C CD1 ? LEU A 1 140 ?  11.288  -4.405 -11.861 1.000 98.050 ? 140 LEU A CD1 1 
ATOM 1085 C CD2 ? LEU A 1 140 ?  11.335  -6.909 -11.704 1.000 98.050 ? 140 LEU A CD2 1 
ATOM 1086 N N   ? SER A 1 141 ?  14.597  -6.882  -8.337 1.000 97.820 ? 141 SER A N   1 
ATOM 1087 C CA  ? SER A 1 141 ?  15.761  -6.605  -7.501 1.000 97.820 ? 141 SER A CA  1 
ATOM 1088 C C   ? SER A 1 141 ?  15.972  -5.104  -7.328 1.000 97.820 ? 141 SER A C   1 
ATOM 1089 C CB  ? SER A 1 141 ?  17.016  -7.238  -8.102 1.000 97.820 ? 141 SER A CB  1 
ATOM 1090 O O   ? SER A 1 141 ?  15.568  -4.313  -8.182 1.000 97.820 ? 141 SER A O   1 
ATOM 1091 O OG  ? SER A 1 141 ?  17.381  -6.588  -9.307 1.000 97.820 ? 141 SER A OG  1 
ATOM 1092 N N   ? ASP A 1 142 ?  16.693  -4.702  -6.247 1.000 96.280 ? 142 ASP A N   1 
ATOM 1093 C CA  ? ASP A 1 142 ?  17.031  -3.299  -6.026 1.000 96.280 ? 142 ASP A CA  1 
ATOM 1094 C C   ? ASP A 1 142 ?  17.809  -2.729  -7.209 1.000 96.280 ? 142 ASP A C   1 
ATOM 1095 C CB  ? ASP A 1 142 ?  17.840  -3.139  -4.737 1.000 96.280 ? 142 ASP A CB  1 
ATOM 1096 O O   ? ASP A 1 142 ?  17.565  -1.597  -7.632 1.000 96.280 ? 142 ASP A O   1 
ATOM 1097 C CG  ? ASP A 1 142 ?  16.992  -3.269  -3.484 1.000 96.280 ? 142 ASP A CG  1 
ATOM 1098 O OD1 ? ASP A 1 142 ?  15.747  -3.220  -3.583 1.000 96.280 ? 142 ASP A OD1 1 
ATOM 1099 O OD2 ? ASP A 1 142 ?  17.574  -3.419  -2.388 1.000 96.280 ? 142 ASP A OD2 1 
ATOM 1100 N N   ? ALA A 1 143 ?  18.713  -3.542  -7.715 1.000 97.230 ? 143 ALA A N   1 
ATOM 1101 C CA  ? ALA A 1 143 ?  19.523  -3.117  -8.853 1.000 97.230 ? 143 ALA A CA  1 
ATOM 1102 C C   ? ALA A 1 143 ?  18.649  -2.823 -10.069 1.000 97.230 ? 143 ALA A C   1 
ATOM 1103 C CB  ? ALA A 1 143 ?  20.563  -4.182  -9.194 1.000 97.230 ? 143 ALA A CB  1 
ATOM 1104 O O   ? ALA A 1 143 ?  18.819  -1.795 -10.729 1.000 97.230 ? 143 ALA A O   1 
ATOM 1105 N N   ? ALA A 1 144 ?  17.777  -3.742 -10.340 1.000 97.230 ? 144 ALA A N   1 
ATOM 1106 C CA  ? ALA A 1 144 ?  16.875  -3.548 -11.473 1.000 97.230 ? 144 ALA A CA  1 
ATOM 1107 C C   ? ALA A 1 144 ?  16.005  -2.310 -11.275 1.000 97.230 ? 144 ALA A C   1 
ATOM 1108 C CB  ? ALA A 1 144 ?  15.999  -4.783 -11.673 1.000 97.230 ? 144 ALA A CB  1 
ATOM 1109 O O   ? ALA A 1 144 ?  15.770  -1.551 -12.219 1.000 97.230 ? 144 ALA A O   1 
ATOM 1110 N N   ? CYS A 1 145 ?  15.508  -2.154 -10.078 1.000 96.900 ? 145 CYS A N   1 
ATOM 1111 C CA  ? CYS A 1 145 ?  14.668  -1.005  -9.759 1.000 96.900 ? 145 CYS A CA  1 
ATOM 1112 C C   ? CYS A 1 145 ?  15.433   0.300  -9.949 1.000 96.900 ? 145 CYS A C   1 
ATOM 1113 C CB  ? CYS A 1 145 ?  14.152  -1.100  -8.324 1.000 96.900 ? 145 CYS A CB  1 
ATOM 1114 O O   ? CYS A 1 145 ?  14.946   1.219 -10.610 1.000 96.900 ? 145 CYS A O   1 
ATOM 1115 S SG  ? CYS A 1 145 ?  12.773   0.012  -7.971 1.000 96.900 ? 145 CYS A SG  1 
ATOM 1116 N N   ? HIS A 1 146 ?  16.652   0.385  -9.532 1.000 97.000 ? 146 HIS A N   1 
ATOM 1117 C CA  ? HIS A 1 146 ?  17.505   1.561  -9.663 1.000 97.000 ? 146 HIS A CA  1 
ATOM 1118 C C   ? HIS A 1 146 ?  17.878   1.811 -11.121 1.000 97.000 ? 146 HIS A C   1 
ATOM 1119 C CB  ? HIS A 1 146 ?  18.770   1.403  -8.818 1.000 97.000 ? 146 HIS A CB  1 
ATOM 1120 O O   ? HIS A 1 146 ?  17.962   2.962 -11.555 1.000 97.000 ? 146 HIS A O   1 
ATOM 1121 C CG  ? HIS A 1 146 ?  18.605   1.855  -7.402 1.000 97.000 ? 146 HIS A CG  1 
ATOM 1122 C CD2 ? HIS A 1 146 ?  18.132   1.208  -6.311 1.000 97.000 ? 146 HIS A CD2 1 
ATOM 1123 N ND1 ? HIS A 1 146 ?  18.948   3.122  -6.981 1.000 97.000 ? 146 HIS A ND1 1 
ATOM 1124 C CE1 ? HIS A 1 146 ?  18.691   3.234  -5.688 1.000 97.000 ? 146 HIS A CE1 1 
ATOM 1125 N NE2 ? HIS A 1 146 ?  18.196   2.087  -5.258 1.000 97.000 ? 146 HIS A NE2 1 
ATOM 1126 N N   ? ASN A 1 147 ?  18.098   0.729 -11.816 1.000 97.070 ? 147 ASN A N   1 
ATOM 1127 C CA  ? ASN A 1 147 ?  18.449   0.851 -13.227 1.000 97.070 ? 147 ASN A CA  1 
ATOM 1128 C C   ? ASN A 1 147 ?  17.298   1.432 -14.043 1.000 97.070 ? 147 ASN A C   1 
ATOM 1129 C CB  ? ASN A 1 147 ?  18.870  -0.506 -13.794 1.000 97.070 ? 147 ASN A CB  1 
ATOM 1130 O O   ? ASN A 1 147 ?  17.523   2.164 -15.009 1.000 97.070 ? 147 ASN A O   1 
ATOM 1131 C CG  ? ASN A 1 147 ?  20.254  -0.926 -13.338 1.000 97.070 ? 147 ASN A CG  1 
ATOM 1132 N ND2 ? ASN A 1 147 ?  20.545  -2.217 -13.438 1.000 97.070 ? 147 ASN A ND2 1 
ATOM 1133 O OD1 ? ASN A 1 147 ?  21.054  -0.096 -12.899 1.000 97.070 ? 147 ASN A OD1 1 
ATOM 1134 N N   ? SER A 1 148 ?  16.121   1.098 -13.576 1.000 96.290 ? 148 SER A N   1 
ATOM 1135 C CA  ? SER A 1 148 ?  14.944   1.581 -14.292 1.000 96.290 ? 148 SER A CA  1 
ATOM 1136 C C   ? SER A 1 148 ?  14.728   3.072 -14.057 1.000 96.290 ? 148 SER A C   1 
ATOM 1137 C CB  ? SER A 1 148 ?  13.699   0.804 -13.863 1.000 96.290 ? 148 SER A CB  1 
ATOM 1138 O O   ? SER A 1 148 ?  14.222   3.777 -14.933 1.000 96.290 ? 148 SER A O   1 
ATOM 1139 O OG  ? SER A 1 148 ?  13.753  -0.532 -14.333 1.000 96.290 ? 148 SER A OG  1 
ATOM 1140 N N   ? TYR A 1 149 ?  15.129   3.559 -12.891 1.000 96.070 ? 149 TYR A N   1 
ATOM 1141 C CA  ? TYR A 1 149 ?  14.950   4.946 -12.476 1.000 96.070 ? 149 TYR A CA  1 
ATOM 1142 C C   ? TYR A 1 149 ?  16.229   5.500 -11.860 1.000 96.070 ? 149 TYR A C   1 
ATOM 1143 C CB  ? TYR A 1 149 ?  13.796   5.064 -11.476 1.000 96.070 ? 149 TYR A CB  1 
ATOM 1144 O O   ? TYR A 1 149 ?  16.282   5.765 -10.657 1.000 96.070 ? 149 TYR A O   1 
ATOM 1145 C CG  ? TYR A 1 149 ?  12.503   4.459 -11.968 1.000 96.070 ? 149 TYR A CG  1 
ATOM 1146 C CD1 ? TYR A 1 149 ?  11.721   5.115 -12.916 1.000 96.070 ? 149 TYR A CD1 1 
ATOM 1147 C CD2 ? TYR A 1 149 ?  12.061   3.232 -11.486 1.000 96.070 ? 149 TYR A CD2 1 
ATOM 1148 C CE1 ? TYR A 1 149 ?  10.528   4.562 -13.371 1.000 96.070 ? 149 TYR A CE1 1 
ATOM 1149 C CE2 ? TYR A 1 149 ?  10.870   2.670 -11.933 1.000 96.070 ? 149 TYR A CE2 1 
ATOM 1150 O OH  ? TYR A 1 149 ?   8.932   2.790 -13.321 1.000 96.070 ? 149 TYR A OH  1 
ATOM 1151 C CZ  ? TYR A 1 149 ?  10.112   3.342 -12.875 1.000 96.070 ? 149 TYR A CZ  1 
ATOM 1152 N N   ? PRO A 1 150 ?  17.302   5.774 -12.618 1.000 95.590 ? 150 PRO A N   1 
ATOM 1153 C CA  ? PRO A 1 150 ?  18.576   6.217 -12.047 1.000 95.590 ? 150 PRO A CA  1 
ATOM 1154 C C   ? PRO A 1 150 ?  18.445   7.507 -11.240 1.000 95.590 ? 150 PRO A C   1 
ATOM 1155 C CB  ? PRO A 1 150 ?  19.459   6.432 -13.280 1.000 95.590 ? 150 PRO A CB  1 
ATOM 1156 O O   ? PRO A 1 150 ?  17.940   8.510 -11.751 1.000 95.590 ? 150 PRO A O   1 
ATOM 1157 C CG  ? PRO A 1 150 ?  18.827   5.603 -14.351 1.000 95.590 ? 150 PRO A CG  1 
ATOM 1158 C CD  ? PRO A 1 150 ?  17.347   5.551 -14.103 1.000 95.590 ? 150 PRO A CD  1 
ATOM 1159 N N   ? GLY A 1 151 ?  18.827   7.425  -9.824 1.000 95.260 ? 151 GLY A N   1 
ATOM 1160 C CA  ? GLY A 1 151 ?  18.884   8.599  -8.968 1.000 95.260 ? 151 GLY A CA  1 
ATOM 1161 C C   ? GLY A 1 151 ?  17.541   8.961  -8.362 1.000 95.260 ? 151 GLY A C   1 
ATOM 1162 O O   ? GLY A 1 151 ?  17.429   9.949  -7.634 1.000 95.260 ? 151 GLY A O   1 
ATOM 1163 N N   ? MET A 1 152 ?  16.534   8.114  -8.624 1.000 96.340 ? 152 MET A N   1 
ATOM 1164 C CA  ? MET A 1 152 ?  15.184   8.472  -8.199 1.000 96.340 ? 152 MET A CA  1 
ATOM 1165 C C   ? MET A 1 152 ?  14.671   7.500  -7.142 1.000 96.340 ? 152 MET A C   1 
ATOM 1166 C CB  ? MET A 1 152 ?  14.231   8.494  -9.395 1.000 96.340 ? 152 MET A CB  1 
ATOM 1167 O O   ? MET A 1 152 ?  13.741   7.818  -6.399 1.000 96.340 ? 152 MET A O   1 
ATOM 1168 C CG  ? MET A 1 152 ?  14.578   9.547 -10.436 1.000 96.340 ? 152 MET A CG  1 
ATOM 1169 S SD  ? MET A 1 152 ?  13.501   9.450 -11.919 1.000 96.340 ? 152 MET A SD  1 
ATOM 1170 C CE  ? MET A 1 152 ?  11.933  10.029 -11.214 1.000 96.340 ? 152 MET A CE  1 
ATOM 1171 N N   ? ILE A 1 153 ?  15.228   6.232  -7.123 1.000 97.270 ? 153 ILE A N   1 
ATOM 1172 C CA  ? ILE A 1 153 ?  14.778   5.184  -6.213 1.000 97.270 ? 153 ILE A CA  1 
ATOM 1173 C C   ? ILE A 1 153 ?  15.488   5.328  -4.868 1.000 97.270 ? 153 ILE A C   1 
ATOM 1174 C CB  ? ILE A 1 153 ?  15.028   3.778  -6.803 1.000 97.270 ? 153 ILE A CB  1 
ATOM 1175 O O   ? ILE A 1 153 ?  16.719   5.343  -4.808 1.000 97.270 ? 153 ILE A O   1 
ATOM 1176 C CG1 ? ILE A 1 153 ?  14.314   3.630  -8.151 1.000 97.270 ? 153 ILE A CG1 1 
ATOM 1177 C CG2 ? ILE A 1 153 ?  14.575   2.692  -5.822 1.000 97.270 ? 153 ILE A CG2 1 
ATOM 1178 C CD1 ? ILE A 1 153 ?  12.810   3.856  -8.084 1.000 97.270 ? 153 ILE A CD1 1 
ATOM 1179 N N   ? THR A 1 154 ?  14.682   5.408  -3.734 1.000 97.250 ? 154 THR A N   1 
ATOM 1180 C CA  ? THR A 1 154 ?  15.228   5.452  -2.382 1.000 97.250 ? 154 THR A CA  1 
ATOM 1181 C C   ? THR A 1 154 ?  15.091   4.094  -1.700 1.000 97.250 ? 154 THR A C   1 
ATOM 1182 C CB  ? THR A 1 154 ?  14.529   6.529  -1.532 1.000 97.250 ? 154 THR A CB  1 
ATOM 1183 O O   ? THR A 1 154 ?  14.478   3.176  -2.249 1.000 97.250 ? 154 THR A O   1 
ATOM 1184 C CG2 ? THR A 1 154 ?  14.449   7.855  -2.282 1.000 97.250 ? 154 THR A CG2 1 
ATOM 1185 O OG1 ? THR A 1 154 ?  13.202   6.092  -1.215 1.000 97.250 ? 154 THR A OG1 1 
ATOM 1186 N N   ? GLU A 1 155 ?  15.621   3.977  -0.443 1.000 97.290 ? 155 GLU A N   1 
ATOM 1187 C CA  ? GLU A 1 155 ?  15.548   2.740   0.330 1.000 97.290 ? 155 GLU A CA  1 
ATOM 1188 C C   ? GLU A 1 155 ?  14.123   2.468   0.803 1.000 97.290 ? 155 GLU A C   1 
ATOM 1189 C CB  ? GLU A 1 155 ?  16.498   2.798   1.528 1.000 97.290 ? 155 GLU A CB  1 
ATOM 1190 O O   ? GLU A 1 155 ?  13.817   1.369   1.271 1.000 97.290 ? 155 GLU A O   1 
ATOM 1191 C CG  ? GLU A 1 155 ?  16.119   3.848   2.563 1.000 97.290 ? 155 GLU A CG  1 
ATOM 1192 C CD  ? GLU A 1 155 ?  17.094   3.920   3.729 1.000 97.290 ? 155 GLU A CD  1 
ATOM 1193 O OE1 ? GLU A 1 155 ?  16.899   4.766   4.631 1.000 97.290 ? 155 GLU A OE1 1 
ATOM 1194 O OE2 ? GLU A 1 155 ?  18.060   3.125   3.739 1.000 97.290 ? 155 GLU A OE2 1 
ATOM 1195 N N   ? ASN A 1 156 ?  13.230   3.446   0.657 1.000 98.250 ? 156 ASN A N   1 
ATOM 1196 C CA  ? ASN A 1 156 ?  11.848   3.329   1.110 1.000 98.250 ? 156 ASN A CA  1 
ATOM 1197 C C   ? ASN A 1 156 ?  10.918   2.912  -0.026 1.000 98.250 ? 156 ASN A C   1 
ATOM 1198 C CB  ? ASN A 1 156 ?  11.373   4.645   1.729 1.000 98.250 ? 156 ASN A CB  1 
ATOM 1199 O O   ? ASN A 1 156 ?   9.697   2.897   0.139 1.000 98.250 ? 156 ASN A O   1 
ATOM 1200 C CG  ? ASN A 1 156 ?  12.103   4.983   3.014 1.000 98.250 ? 156 ASN A CG  1 
ATOM 1201 N ND2 ? ASN A 1 156 ?  12.419   6.259   3.199 1.000 98.250 ? 156 ASN A ND2 1 
ATOM 1202 O OD1 ? ASN A 1 156 ?  12.380   4.104   3.835 1.000 98.250 ? 156 ASN A OD1 1 
ATOM 1203 N N   ? MET A 1 157 ?  11.554   2.605  -1.189 1.000 98.380 ? 157 MET A N   1 
ATOM 1204 C CA  ? MET A 1 157 ?  10.767   2.250  -2.367 1.000 98.380 ? 157 MET A CA  1 
ATOM 1205 C C   ? MET A 1 157 ?  11.121   0.849  -2.855 1.000 98.380 ? 157 MET A C   1 
ATOM 1206 C CB  ? MET A 1 157 ?  10.989   3.266  -3.489 1.000 98.380 ? 157 MET A CB  1 
ATOM 1207 O O   ? MET A 1 157 ?  12.221   0.357  -2.598 1.000 98.380 ? 157 MET A O   1 
ATOM 1208 C CG  ? MET A 1 157 ?  10.541   4.675  -3.137 1.000 98.380 ? 157 MET A CG  1 
ATOM 1209 S SD  ? MET A 1 157 ?  10.997   5.900  -4.425 1.000 98.380 ? 157 MET A SD  1 
ATOM 1210 C CE  ? MET A 1 157 ?  10.497   7.435  -3.598 1.000 98.380 ? 157 MET A CE  1 
ATOM 1211 N N   ? MET A 1 158 ?  10.106   0.241  -3.545 1.000 98.050 ? 158 MET A N   1 
ATOM 1212 C CA  ? MET A 1 158 ?  10.270  -1.060  -4.188 1.000 98.050 ? 158 MET A CA  1 
ATOM 1213 C C   ? MET A 1 158 ?   9.599  -1.078  -5.557 1.000 98.050 ? 158 MET A C   1 
ATOM 1214 C CB  ? MET A 1 158 ?   9.696  -2.171  -3.309 1.000 98.050 ? 158 MET A CB  1 
ATOM 1215 O O   ? MET A 1 158 ?   8.654  -0.326  -5.800 1.000 98.050 ? 158 MET A O   1 
ATOM 1216 C CG  ? MET A 1 158 ?   8.185  -2.109  -3.150 1.000 98.050 ? 158 MET A CG  1 
ATOM 1217 S SD  ? MET A 1 158 ?   7.541  -3.414  -2.032 1.000 98.050 ? 158 MET A SD  1 
ATOM 1218 C CE  ? MET A 1 158 ?   7.748  -4.873  -3.090 1.000 98.050 ? 158 MET A CE  1 
ATOM 1219 N N   ? CYS A 1 159 ?  10.174  -1.918  -6.496 1.000 97.690 ? 159 CYS A N   1 
ATOM 1220 C CA  ? CYS A 1 159 ?   9.573  -2.073  -7.816 1.000 97.690 ? 159 CYS A CA  1 
ATOM 1221 C C   ? CYS A 1 159 ?   8.904  -3.435  -7.954 1.000 97.690 ? 159 CYS A C   1 
ATOM 1222 C CB  ? CYS A 1 159 ?  10.627  -1.899  -8.909 1.000 97.690 ? 159 CYS A CB  1 
ATOM 1223 O O   ? CYS A 1 159 ?   9.488  -4.458  -7.592 1.000 97.690 ? 159 CYS A O   1 
ATOM 1224 S SG  ? CYS A 1 159 ?  11.300  -0.226  -9.011 1.000 97.690 ? 159 CYS A SG  1 
ATOM 1225 N N   ? VAL A 1 160 ?   7.673  -3.373  -8.391 1.000 97.350 ? 160 VAL A N   1 
ATOM 1226 C CA  ? VAL A 1 160 ?   6.888  -4.571  -8.672 1.000 97.350 ? 160 VAL A CA  1 
ATOM 1227 C C   ? VAL A 1 160 ?   6.344  -4.509 -10.097 1.000 97.350 ? 160 VAL A C   1 
ATOM 1228 C CB  ? VAL A 1 160 ?   5.729  -4.740  -7.665 1.000 97.350 ? 160 VAL A CB  1 
ATOM 1229 O O   ? VAL A 1 160 ?   5.749  -3.506 -10.498 1.000 97.350 ? 160 VAL A O   1 
ATOM 1230 C CG1 ? VAL A 1 160 ?   4.953  -6.025  -7.946 1.000 97.350 ? 160 VAL A CG1 1 
ATOM 1231 C CG2 ? VAL A 1 160 ?   6.261  -4.735  -6.233 1.000 97.350 ? 160 VAL A CG2 1 
ATOM 1232 N N   ? GLY A 1 161 ?   6.688  -5.540 -10.845 1.000 95.600 ? 161 GLY A N   1 
ATOM 1233 C CA  ? GLY A 1 161 ?   6.191  -5.545 -12.212 1.000 95.600 ? 161 GLY A CA  1 
ATOM 1234 C C   ? GLY A 1 161 ?   7.137  -6.215 -13.189 1.000 95.600 ? 161 GLY A C   1 
ATOM 1235 O O   ? GLY A 1 161 ?   8.038  -6.952 -12.783 1.000 95.600 ? 161 GLY A O   1 
ATOM 1236 N N   ? TYR A 1 162 ?   6.908  -6.000 -14.446 1.000 94.560 ? 162 TYR A N   1 
ATOM 1237 C CA  ? TYR A 1 162 ?   7.664  -6.619 -15.529 1.000 94.560 ? 162 TYR A CA  1 
ATOM 1238 C C   ? TYR A 1 162 ?   8.476  -5.578 -16.290 1.000 94.560 ? 162 TYR A C   1 
ATOM 1239 C CB  ? TYR A 1 162 ?   6.724  -7.353 -16.490 1.000 94.560 ? 162 TYR A CB  1 
ATOM 1240 O O   ? TYR A 1 162 ?   7.946  -4.540 -16.692 1.000 94.560 ? 162 TYR A O   1 
ATOM 1241 C CG  ? TYR A 1 162 ?   5.895  -8.426 -15.827 1.000 94.560 ? 162 TYR A CG  1 
ATOM 1242 C CD1 ? TYR A 1 162 ?   6.410  -9.703 -15.618 1.000 94.560 ? 162 TYR A CD1 1 
ATOM 1243 C CD2 ? TYR A 1 162 ?   4.594  -8.165 -15.409 1.000 94.560 ? 162 TYR A CD2 1 
ATOM 1244 C CE1 ? TYR A 1 162 ?   5.649 -10.695 -15.009 1.000 94.560 ? 162 TYR A CE1 1 
ATOM 1245 C CE2 ? TYR A 1 162 ?   3.824  -9.149 -14.799 1.000 94.560 ? 162 TYR A CE2 1 
ATOM 1246 O OH  ? TYR A 1 162 ?   3.601 -11.388 -14.001 1.000 94.560 ? 162 TYR A OH  1 
ATOM 1247 C CZ  ? TYR A 1 162 ?   4.359 -10.409 -14.604 1.000 94.560 ? 162 TYR A CZ  1 
ATOM 1248 N N   ? LEU A 1 163 ?   9.716  -5.858 -16.548 1.000 94.330 ? 163 LEU A N   1 
ATOM 1249 C CA  ? LEU A 1 163 ?  10.570  -4.929 -17.280 1.000 94.330 ? 163 LEU A CA  1 
ATOM 1250 C C   ? LEU A 1 163 ?  10.164  -4.859 -18.748 1.000 94.330 ? 163 LEU A C   1 
ATOM 1251 C CB  ? LEU A 1 163 ?  12.039  -5.345 -17.164 1.000 94.330 ? 163 LEU A CB  1 
ATOM 1252 O O   ? LEU A 1 163 ?  10.418  -3.857 -19.420 1.000 94.330 ? 163 LEU A O   1 
ATOM 1253 C CG  ? LEU A 1 163 ?  12.679  -5.194 -15.783 1.000 94.330 ? 163 LEU A CG  1 
ATOM 1254 C CD1 ? LEU A 1 163 ?  14.107  -5.730 -15.800 1.000 94.330 ? 163 LEU A CD1 1 
ATOM 1255 C CD2 ? LEU A 1 163 ?  12.655  -3.735 -15.340 1.000 94.330 ? 163 LEU A CD2 1 
ATOM 1256 N N   ? ASP A 1 164 ?   9.617  -5.903 -19.257 1.000 93.690 ? 164 ASP A N   1 
ATOM 1257 C CA  ? ASP A 1 164 ?   9.181  -5.940 -20.650 1.000 93.690 ? 164 ASP A CA  1 
ATOM 1258 C C   ? ASP A 1 164 ?   7.911  -5.116 -20.849 1.000 93.690 ? 164 ASP A C   1 
ATOM 1259 C CB  ? ASP A 1 164 ?   8.948  -7.383 -21.102 1.000 93.690 ? 164 ASP A CB  1 
ATOM 1260 O O   ? ASP A 1 164 ?   7.486  -4.885 -21.983 1.000 93.690 ? 164 ASP A O   1 
ATOM 1261 C CG  ? ASP A 1 164 ?  10.237  -8.170 -21.258 1.000 93.690 ? 164 ASP A CG  1 
ATOM 1262 O OD1 ? ASP A 1 164 ?  11.311  -7.555 -21.431 1.000 93.690 ? 164 ASP A OD1 1 
ATOM 1263 O OD2 ? ASP A 1 164 ?  10.178  -9.418 -21.211 1.000 93.690 ? 164 ASP A OD2 1 
ATOM 1264 N N   ? GLY A 1 165 ?   7.303  -4.621 -19.736 1.000 91.120 ? 165 GLY A N   1 
ATOM 1265 C CA  ? GLY A 1 165 ?   6.092  -3.819 -19.812 1.000 91.120 ? 165 GLY A CA  1 
ATOM 1266 C C   ? GLY A 1 165 ?   4.840  -4.647 -20.030 1.000 91.120 ? 165 GLY A C   1 
ATOM 1267 O O   ? GLY A 1 165 ?   4.846  -5.860 -19.812 1.000 91.120 ? 165 GLY A O   1 
ATOM 1268 N N   ? GLY A 1 166 ?   3.671  -3.940 -20.217 1.000 86.180 ? 166 GLY A N   1 
ATOM 1269 C CA  ? GLY A 1 166 ?   2.458  -4.659 -20.570 1.000 86.180 ? 166 GLY A CA  1 
ATOM 1270 C C   ? GLY A 1 166 ?   1.544  -4.906 -19.385 1.000 86.180 ? 166 GLY A C   1 
ATOM 1271 O O   ? GLY A 1 166 ?   0.336  -5.085 -19.553 1.000 86.180 ? 166 GLY A O   1 
ATOM 1272 N N   ? LYS A 1 167 ?   2.107  -4.758 -18.213 1.000 87.950 ? 167 LYS A N   1 
ATOM 1273 C CA  ? LYS A 1 167 ?   1.335  -4.928 -16.986 1.000 87.950 ? 167 LYS A CA  1 
ATOM 1274 C C   ? LYS A 1 167 ?   1.781  -3.938 -15.914 1.000 87.950 ? 167 LYS A C   1 
ATOM 1275 C CB  ? LYS A 1 167 ?   1.465  -6.359 -16.463 1.000 87.950 ? 167 LYS A CB  1 
ATOM 1276 O O   ? LYS A 1 167 ?   2.973  -3.828 -15.620 1.000 87.950 ? 167 LYS A O   1 
ATOM 1277 C CG  ? LYS A 1 167 ?   0.996  -7.422 -17.445 1.000 87.950 ? 167 LYS A CG  1 
ATOM 1278 C CD  ? LYS A 1 167 ?   1.166  -8.825 -16.875 1.000 87.950 ? 167 LYS A CD  1 
ATOM 1279 C CE  ? LYS A 1 167 ?   0.690  -9.889 -17.855 1.000 87.950 ? 167 LYS A CE  1 
ATOM 1280 N NZ  ? LYS A 1 167 ?   0.816 -11.263 -17.285 1.000 87.950 ? 167 LYS A NZ  1 
ATOM 1281 N N   ? ASP A 1 168 ?   0.759  -3.294 -15.245 1.000 85.460 ? 168 ASP A N   1 
ATOM 1282 C CA  ? ASP A 1 168 ?   1.100  -2.297 -14.235 1.000 85.460 ? 168 ASP A CA  1 
ATOM 1283 C C   ? ASP A 1 168 ?  -0.155  -1.743 -13.564 1.000 85.460 ? 168 ASP A C   1 
ATOM 1284 C CB  ? ASP A 1 168 ?   1.909  -1.157 -14.858 1.000 85.460 ? 168 ASP A CB  1 
ATOM 1285 O O   ? ASP A 1 168 ?  -1.269  -1.952 -14.050 1.000 85.460 ? 168 ASP A O   1 
ATOM 1286 C CG  ? ASP A 1 168 ?   2.773  -0.423 -13.848 1.000 85.460 ? 168 ASP A CG  1 
ATOM 1287 O OD1 ? ASP A 1 168 ?   2.745  -0.776 -12.649 1.000 85.460 ? 168 ASP A OD1 1 
ATOM 1288 O OD2 ? ASP A 1 168 ?   3.487   0.520 -14.254 1.000 85.460 ? 168 ASP A OD2 1 
ATOM 1289 N N   ? SER A 1 169 ?   0.025  -1.246 -12.304 1.000 83.710 ? 169 SER A N   1 
ATOM 1290 C CA  ? SER A 1 169 ?  -1.004  -0.370 -11.753 1.000 83.710 ? 169 SER A CA  1 
ATOM 1291 C C   ? SER A 1 169 ?  -0.904   1.036 -12.335 1.000 83.710 ? 169 SER A C   1 
ATOM 1292 C CB  ? SER A 1 169 ?  -0.895  -0.308 -10.228 1.000 83.710 ? 169 SER A CB  1 
ATOM 1293 O O   ? SER A 1 169 ?   0.192   1.509 -12.645 1.000 83.710 ? 169 SER A O   1 
ATOM 1294 O OG  ? SER A 1 169 ?   0.351   0.242  -9.835 1.000 83.710 ? 169 SER A OG  1 
ATOM 1295 N N   ? CYS A 1 170 ?  -1.978   1.604 -12.491 1.000 85.060 ? 170 CYS A N   1 
ATOM 1296 C CA  ? CYS A 1 170 ?  -2.007   2.899 -13.161 1.000 85.060 ? 170 CYS A CA  1 
ATOM 1297 C C   ? CYS A 1 170 ?  -2.822   3.909 -12.362 1.000 85.060 ? 170 CYS A C   1 
ATOM 1298 C CB  ? CYS A 1 170 ?  -2.587   2.762 -14.569 1.000 85.060 ? 170 CYS A CB  1 
ATOM 1299 O O   ? CYS A 1 170 ?  -3.213   3.637 -11.226 1.000 85.060 ? 170 CYS A O   1 
ATOM 1300 S SG  ? CYS A 1 170 ?  -1.969   3.995 -15.734 1.000 85.060 ? 170 CYS A SG  1 
ATOM 1301 N N   ? GLN A 1 171 ?  -2.931   5.140 -13.055 1.000 79.800 ? 171 GLN A N   1 
ATOM 1302 C CA  ? GLN A 1 171 ?  -3.580   6.258 -12.377 1.000 79.800 ? 171 GLN A CA  1 
ATOM 1303 C C   ? GLN A 1 171 ?  -4.949   5.854 -11.838 1.000 79.800 ? 171 GLN A C   1 
ATOM 1304 C CB  ? GLN A 1 171 ?  -3.719   7.452 -13.322 1.000 79.800 ? 171 GLN A CB  1 
ATOM 1305 O O   ? GLN A 1 171 ?  -5.741   5.229 -12.546 1.000 79.800 ? 171 GLN A O   1 
ATOM 1306 C CG  ? GLN A 1 171 ?  -2.410   8.185 -13.584 1.000 79.800 ? 171 GLN A CG  1 
ATOM 1307 C CD  ? GLN A 1 171 ?  -1.471   7.406 -14.485 1.000 79.800 ? 171 GLN A CD  1 
ATOM 1308 N NE2 ? GLN A 1 171 ?  -0.170   7.564 -14.265 1.000 79.800 ? 171 GLN A NE2 1 
ATOM 1309 O OE1 ? GLN A 1 171 ?  -1.911   6.666 -15.371 1.000 79.800 ? 171 GLN A OE1 1 
ATOM 1310 N N   ? GLY A 1 172 ?  -5.089   6.237 -10.495 1.000 74.830 ? 172 GLY A N   1 
ATOM 1311 C CA  ? GLY A 1 172 ?  -6.361   5.933  -9.859 1.000 74.830 ? 172 GLY A CA  1 
ATOM 1312 C C   ? GLY A 1 172 ?  -6.284   4.759  -8.901 1.000 74.830 ? 172 GLY A C   1 
ATOM 1313 O O   ? GLY A 1 172 ?  -7.143   4.605  -8.030 1.000 74.830 ? 172 GLY A O   1 
ATOM 1314 N N   ? ASP A 1 173 ?  -5.243   4.017  -8.914 1.000 86.070 ? 173 ASP A N   1 
ATOM 1315 C CA  ? ASP A 1 173 ?  -5.057   2.897  -7.996 1.000 86.070 ? 173 ASP A CA  1 
ATOM 1316 C C   ? ASP A 1 173 ?  -4.019   3.230  -6.927 1.000 86.070 ? 173 ASP A C   1 
ATOM 1317 C CB  ? ASP A 1 173 ?  -4.639   1.639  -8.762 1.000 86.070 ? 173 ASP A CB  1 
ATOM 1318 O O   ? ASP A 1 173 ?  -3.540   2.340  -6.221 1.000 86.070 ? 173 ASP A O   1 
ATOM 1319 C CG  ? ASP A 1 173 ?  -5.769   1.041  -9.581 1.000 86.070 ? 173 ASP A CG  1 
ATOM 1320 O OD1 ? ASP A 1 173 ?  -6.951   1.244  -9.229 1.000 86.070 ? 173 ASP A OD1 1 
ATOM 1321 O OD2 ? ASP A 1 173 ?  -5.474   0.357 -10.585 1.000 86.070 ? 173 ASP A OD2 1 
ATOM 1322 N N   ? SER A 1 174 ?  -3.543   4.584  -7.060 1.000 93.780 ? 174 SER A N   1 
ATOM 1323 C CA  ? SER A 1 174 ?  -2.652   4.999  -5.981 1.000 93.780 ? 174 SER A CA  1 
ATOM 1324 C C   ? SER A 1 174 ?  -3.208   4.595  -4.619 1.000 93.780 ? 174 SER A C   1 
ATOM 1325 C CB  ? SER A 1 174 ?  -2.430   6.512  -6.021 1.000 93.780 ? 174 SER A CB  1 
ATOM 1326 O O   ? SER A 1 174 ?  -4.422   4.609  -4.409 1.000 93.780 ? 174 SER A O   1 
ATOM 1327 O OG  ? SER A 1 174 ?  -1.706   6.883  -7.182 1.000 93.780 ? 174 SER A OG  1 
ATOM 1328 N N   ? GLY A 1 175 ?  -2.227   4.091  -3.777 1.000 96.090 ? 175 GLY A N   1 
ATOM 1329 C CA  ? GLY A 1 175 ?  -2.665   3.758  -2.431 1.000 96.090 ? 175 GLY A CA  1 
ATOM 1330 C C   ? GLY A 1 175 ?  -3.163   2.331  -2.302 1.000 96.090 ? 175 GLY A C   1 
ATOM 1331 O O   ? GLY A 1 175 ?  -3.325   1.822  -1.190 1.000 96.090 ? 175 GLY A O   1 
ATOM 1332 N N   ? GLY A 1 176 ?  -3.397   1.723  -3.439 1.000 95.210 ? 176 GLY A N   1 
ATOM 1333 C CA  ? GLY A 1 176 ?  -3.813   0.330  -3.462 1.000 95.210 ? 176 GLY A CA  1 
ATOM 1334 C C   ? GLY A 1 176 ?  -2.737  -0.622  -2.975 1.000 95.210 ? 176 GLY A C   1 
ATOM 1335 O O   ? GLY A 1 176 ?  -1.549  -0.293  -3.006 1.000 95.210 ? 176 GLY A O   1 
ATOM 1336 N N   ? PRO A 1 177 ?  -3.141  -1.878  -2.649 1.000 97.270 ? 177 PRO A N   1 
ATOM 1337 C CA  ? PRO A 1 177 ?  -2.243  -2.804  -1.955 1.000 97.270 ? 177 PRO A CA  1 
ATOM 1338 C C   ? PRO A 1 177 ?  -1.437  -3.675  -2.916 1.000 97.270 ? 177 PRO A C   1 
ATOM 1339 C CB  ? PRO A 1 177 ?  -3.196  -3.657  -1.114 1.000 97.270 ? 177 PRO A CB  1 
ATOM 1340 O O   ? PRO A 1 177 ?  -1.944  -4.071  -3.969 1.000 97.270 ? 177 PRO A O   1 
ATOM 1341 C CG  ? PRO A 1 177 ?  -4.459  -3.717  -1.911 1.000 97.270 ? 177 PRO A CG  1 
ATOM 1342 C CD  ? PRO A 1 177 ?  -4.671  -2.384  -2.569 1.000 97.270 ? 177 PRO A CD  1 
ATOM 1343 N N   ? VAL A 1 178 ?  -0.122  -3.913  -2.587 1.000 97.950 ? 178 VAL A N   1 
ATOM 1344 C CA  ? VAL A 1 178 ?   0.713  -5.006  -3.072 1.000 97.950 ? 178 VAL A CA  1 
ATOM 1345 C C   ? VAL A 1 178 ?   0.858  -6.068  -1.984 1.000 97.950 ? 178 VAL A C   1 
ATOM 1346 C CB  ? VAL A 1 178 ?   2.105  -4.504  -3.516 1.000 97.950 ? 178 VAL A CB  1 
ATOM 1347 O O   ? VAL A 1 178 ?   1.468  -5.818  -0.942 1.000 97.950 ? 178 VAL A O   1 
ATOM 1348 C CG1 ? VAL A 1 178 ?   2.968  -5.666  -4.006 1.000 97.950 ? 178 VAL A CG1 1 
ATOM 1349 C CG2 ? VAL A 1 178 ?   1.967  -3.441  -4.604 1.000 97.950 ? 178 VAL A CG2 1 
ATOM 1350 N N   ? VAL A 1 179 ?   0.284  -7.260  -2.292 1.000 98.420 ? 179 VAL A N   1 
ATOM 1351 C CA  ? VAL A 1 179 ?   0.231  -8.321  -1.291 1.000 98.420 ? 179 VAL A CA  1 
ATOM 1352 C C   ? VAL A 1 179 ?   1.065  -9.512  -1.756 1.000 98.420 ? 179 VAL A C   1 
ATOM 1353 C CB  ? VAL A 1 179 ?  -1.223  -8.765  -1.011 1.000 98.420 ? 179 VAL A CB  1 
ATOM 1354 O O   ? VAL A 1 179 ?   0.822 -10.067  -2.830 1.000 98.420 ? 179 VAL A O   1 
ATOM 1355 C CG1 ? VAL A 1 179 ?  -1.254  -9.883   0.029 1.000 98.420 ? 179 VAL A CG1 1 
ATOM 1356 C CG2 ? VAL A 1 179 ?  -2.063  -7.576  -0.549 1.000 98.420 ? 179 VAL A CG2 1 
ATOM 1357 N N   ? CYS A 1 180 ?   2.034  -9.868  -0.952 1.000 98.190 ? 180 CYS A N   1 
ATOM 1358 C CA  ? CYS A 1 180 ?   2.882 -11.032  -1.181 1.000 98.190 ? 180 CYS A CA  1 
ATOM 1359 C C   ? CYS A 1 180 ?   2.715 -12.057  -0.066 1.000 98.190 ? 180 CYS A C   1 
ATOM 1360 C CB  ? CYS A 1 180 ?   4.349 -10.614  -1.286 1.000 98.190 ? 180 CYS A CB  1 
ATOM 1361 O O   ? CYS A 1 180 ?   2.858 -11.728   1.113 1.000 98.190 ? 180 CYS A O   1 
ATOM 1362 S SG  ? CYS A 1 180 ?   4.645  -9.295  -2.484 1.000 98.190 ? 180 CYS A SG  1 
ATOM 1363 N N   ? ASN A 1 181 ?   2.371 -13.340  -0.487 1.000 96.330 ? 181 ASN A N   1 
ATOM 1364 C CA  ? ASN A 1 181 ?   2.192 -14.417   0.480 1.000 96.330 ? 181 ASN A CA  1 
ATOM 1365 C C   ? ASN A 1 181 ?   1.212 -14.025   1.582 1.000 96.330 ? 181 ASN A C   1 
ATOM 1366 C CB  ? ASN A 1 181 ?   3.537 -14.824   1.086 1.000 96.330 ? 181 ASN A CB  1 
ATOM 1367 O O   ? ASN A 1 181 ?   1.462 -14.281   2.761 1.000 96.330 ? 181 ASN A O   1 
ATOM 1368 C CG  ? ASN A 1 181 ?   4.507 -15.358   0.050 1.000 96.330 ? 181 ASN A CG  1 
ATOM 1369 N ND2 ? ASN A 1 181 ?   5.766 -14.947   0.149 1.000 96.330 ? 181 ASN A ND2 1 
ATOM 1370 O OD1 ? ASN A 1 181 ?   4.128 -16.133  -0.831 1.000 96.330 ? 181 ASN A OD1 1 
ATOM 1371 N N   ? GLY A 1 182 ?   0.253 -13.240   1.259 1.000 97.030 ? 182 GLY A N   1 
ATOM 1372 C CA  ? GLY A 1 182 ?  -0.862 -12.951   2.146 1.000 97.030 ? 182 GLY A CA  1 
ATOM 1373 C C   ? GLY A 1 182 ?  -0.597 -11.783   3.077 1.000 97.030 ? 182 GLY A C   1 
ATOM 1374 O O   ? GLY A 1 182 ?  -1.330 -11.577   4.047 1.000 97.030 ? 182 GLY A O   1 
ATOM 1375 N N   ? VAL A 1 183 ?   0.472 -11.024   2.881 1.000 98.280 ? 183 VAL A N   1 
ATOM 1376 C CA  ? VAL A 1 183 ?   0.763  -9.884   3.744 1.000 98.280 ? 183 VAL A CA  1 
ATOM 1377 C C   ? VAL A 1 183 ?   1.004  -8.640   2.892 1.000 98.280 ? 183 VAL A C   1 
ATOM 1378 C CB  ? VAL A 1 183 ?   1.985 -10.155   4.650 1.000 98.280 ? 183 VAL A CB  1 
ATOM 1379 O O   ? VAL A 1 183 ?   1.440  -8.741   1.743 1.000 98.280 ? 183 VAL A O   1 
ATOM 1380 C CG1 ? VAL A 1 183 ?   1.706 -11.317   5.601 1.000 98.280 ? 183 VAL A CG1 1 
ATOM 1381 C CG2 ? VAL A 1 183 ?   3.224 -10.439   3.803 1.000 98.280 ? 183 VAL A CG2 1 
ATOM 1382 N N   ? LEU A 1 184 ?   0.768  -7.433   3.420 1.000 98.590 ? 184 LEU A N   1 
ATOM 1383 C CA  ? LEU A 1 184 ?   0.926  -6.145   2.754 1.000 98.590 ? 184 LEU A CA  1 
ATOM 1384 C C   ? LEU A 1 184 ?   2.400  -5.783   2.612 1.000 98.590 ? 184 LEU A C   1 
ATOM 1385 C CB  ? LEU A 1 184 ?   0.191  -5.048   3.528 1.000 98.590 ? 184 LEU A CB  1 
ATOM 1386 O O   ? LEU A 1 184 ?   3.085  -5.551   3.611 1.000 98.590 ? 184 LEU A O   1 
ATOM 1387 C CG  ? LEU A 1 184 ?   0.255  -3.640   2.934 1.000 98.590 ? 184 LEU A CG  1 
ATOM 1388 C CD1 ? LEU A 1 184 ?  -0.372  -3.621   1.545 1.000 98.590 ? 184 LEU A CD1 1 
ATOM 1389 C CD2 ? LEU A 1 184 ?  -0.438  -2.639   3.853 1.000 98.590 ? 184 LEU A CD2 1 
ATOM 1390 N N   ? GLN A 1 185 ?   2.875  -5.677   1.368 1.000 98.580 ? 185 GLN A N   1 
ATOM 1391 C CA  ? GLN A 1 185 ?   4.294  -5.433   1.131 1.000 98.580 ? 185 GLN A CA  1 
ATOM 1392 C C   ? GLN A 1 185 ?   4.521  -4.055   0.516 1.000 98.580 ? 185 GLN A C   1 
ATOM 1393 C CB  ? GLN A 1 185 ?   4.880  -6.516   0.223 1.000 98.580 ? 185 GLN A CB  1 
ATOM 1394 O O   ? GLN A 1 185 ?   5.583  -3.456   0.697 1.000 98.580 ? 185 GLN A O   1 
ATOM 1395 C CG  ? GLN A 1 185 ?   4.987  -7.883   0.886 1.000 98.580 ? 185 GLN A CG  1 
ATOM 1396 C CD  ? GLN A 1 185 ?   6.075  -7.940   1.942 1.000 98.580 ? 185 GLN A CD  1 
ATOM 1397 N NE2 ? GLN A 1 185 ?   6.004  -8.940   2.813 1.000 98.580 ? 185 GLN A NE2 1 
ATOM 1398 O OE1 ? GLN A 1 185 ?   6.973  -7.093   1.973 1.000 98.580 ? 185 GLN A OE1 1 
ATOM 1399 N N   ? GLY A 1 186 ?   3.554  -3.548  -0.193 1.000 98.230 ? 186 GLY A N   1 
ATOM 1400 C CA  ? GLY A 1 186 ?   3.723  -2.279  -0.884 1.000 98.230 ? 186 GLY A CA  1 
ATOM 1401 C C   ? GLY A 1 186 ?   2.429  -1.501  -1.029 1.000 98.230 ? 186 GLY A C   1 
ATOM 1402 O O   ? GLY A 1 186 ?   1.341  -2.073  -0.937 1.000 98.230 ? 186 GLY A O   1 
ATOM 1403 N N   ? ILE A 1 187 ?   2.603  -0.170  -1.283 1.000 98.430 ? 187 ILE A N   1 
ATOM 1404 C CA  ? ILE A 1 187 ?   1.526   0.767  -1.587 1.000 98.430 ? 187 ILE A CA  1 
ATOM 1405 C C   ? ILE A 1 187 ?   1.791   1.438  -2.933 1.000 98.430 ? 187 ILE A C   1 
ATOM 1406 C CB  ? ILE A 1 187 ?   1.374   1.832  -0.478 1.000 98.430 ? 187 ILE A CB  1 
ATOM 1407 O O   ? ILE A 1 187 ?   2.875   1.981  -3.160 1.000 98.430 ? 187 ILE A O   1 
ATOM 1408 C CG1 ? ILE A 1 187 ?   1.056   1.163   0.865 1.000 98.430 ? 187 ILE A CG1 1 
ATOM 1409 C CG2 ? ILE A 1 187 ?   0.292   2.850  -0.852 1.000 98.430 ? 187 ILE A CG2 1 
ATOM 1410 C CD1 ? ILE A 1 187 ?   1.243   2.074   2.070 1.000 98.430 ? 187 ILE A CD1 1 
ATOM 1411 N N   ? VAL A 1 188 ?   0.851   1.247  -3.812 1.000 97.140 ? 188 VAL A N   1 
ATOM 1412 C CA  ? VAL A 1 188 ?   1.027   1.873  -5.118 1.000 97.140 ? 188 VAL A CA  1 
ATOM 1413 C C   ? VAL A 1 188 ?   1.380   3.348  -4.941 1.000 97.140 ? 188 VAL A C   1 
ATOM 1414 C CB  ? VAL A 1 188 ?  -0.239   1.728  -5.992 1.000 97.140 ? 188 VAL A CB  1 
ATOM 1415 O O   ? VAL A 1 188 ?   0.623   4.104  -4.329 1.000 97.140 ? 188 VAL A O   1 
ATOM 1416 C CG1 ? VAL A 1 188 ?  -0.031   2.386  -7.355 1.000 97.140 ? 188 VAL A CG1 1 
ATOM 1417 C CG2 ? VAL A 1 188 ?  -0.607   0.255  -6.157 1.000 97.140 ? 188 VAL A CG2 1 
ATOM 1418 N N   ? SER A 1 189 ?   2.504   3.785  -5.533 1.000 96.620 ? 189 SER A N   1 
ATOM 1419 C CA  ? SER A 1 189 ?   3.013   5.128  -5.278 1.000 96.620 ? 189 SER A CA  1 
ATOM 1420 C C   ? SER A 1 189 ?   3.179   5.912  -6.575 1.000 96.620 ? 189 SER A C   1 
ATOM 1421 C CB  ? SER A 1 189 ?   4.349   5.064  -4.537 1.000 96.620 ? 189 SER A CB  1 
ATOM 1422 O O   ? SER A 1 189 ?   2.478   6.901  -6.803 1.000 96.620 ? 189 SER A O   1 
ATOM 1423 O OG  ? SER A 1 189 ?   4.752   6.355  -4.114 1.000 96.620 ? 189 SER A OG  1 
ATOM 1424 N N   ? TRP A 1 190 ?   4.069   5.499  -7.446 1.000 95.200 ? 190 TRP A N   1 
ATOM 1425 C CA  ? TRP A 1 190 ?   4.315   6.269  -8.662 1.000 95.200 ? 190 TRP A CA  1 
ATOM 1426 C C   ? TRP A 1 190 ?   4.989   5.408  -9.724 1.000 95.200 ? 190 TRP A C   1 
ATOM 1427 C CB  ? TRP A 1 190 ?   5.180   7.495  -8.357 1.000 95.200 ? 190 TRP A CB  1 
ATOM 1428 O O   ? TRP A 1 190 ?   5.306   4.241  -9.478 1.000 95.200 ? 190 TRP A O   1 
ATOM 1429 C CG  ? TRP A 1 190 ?   6.548   7.163  -7.843 1.000 95.200 ? 190 TRP A CG  1 
ATOM 1430 C CD1 ? TRP A 1 190 ?   6.896   6.869  -6.554 1.000 95.200 ? 190 TRP A CD1 1 
ATOM 1431 C CD2 ? TRP A 1 190 ?   7.755   7.095  -8.610 1.000 95.200 ? 190 TRP A CD2 1 
ATOM 1432 C CE2 ? TRP A 1 190 ?   8.797   6.754  -7.719 1.000 95.200 ? 190 TRP A CE2 1 
ATOM 1433 C CE3 ? TRP A 1 190 ?   8.056   7.289  -9.964 1.000 95.200 ? 190 TRP A CE3 1 
ATOM 1434 N NE1 ? TRP A 1 190 ?   8.247   6.622  -6.473 1.000 95.200 ? 190 TRP A NE1 1 
ATOM 1435 C CH2 ? TRP A 1 190 ?  10.387   6.798  -9.472 1.000 95.200 ? 190 TRP A CH2 1 
ATOM 1436 C CZ2 ? TRP A 1 190 ?  10.120   6.603  -8.141 1.000 95.200 ? 190 TRP A CZ2 1 
ATOM 1437 C CZ3 ? TRP A 1 190 ?   9.373   7.138 -10.382 1.000 95.200 ? 190 TRP A CZ3 1 
ATOM 1438 N N   ? GLY A 1 191 ?   5.171   5.908 -10.928 1.000 90.900 ? 191 GLY A N   1 
ATOM 1439 C CA  ? GLY A 1 191 ?   5.870   5.343 -12.071 1.000 90.900 ? 191 GLY A CA  1 
ATOM 1440 C C   ? GLY A 1 191 ?   5.803   6.223 -13.305 1.000 90.900 ? 191 GLY A C   1 
ATOM 1441 O O   ? GLY A 1 191 ?   5.110   7.242 -13.310 1.000 90.900 ? 191 GLY A O   1 
ATOM 1442 N N   ? TYR A 1 192 ?   6.708   5.942 -14.278 1.000 88.570 ? 192 TYR A N   1 
ATOM 1443 C CA  ? TYR A 1 192 ?   6.622   6.661 -15.544 1.000 88.570 ? 192 TYR A CA  1 
ATOM 1444 C C   ? TYR A 1 192 ?   5.719   5.926 -16.528 1.000 88.570 ? 192 TYR A C   1 
ATOM 1445 C CB  ? TYR A 1 192 ?   8.015   6.847 -16.153 1.000 88.570 ? 192 TYR A CB  1 
ATOM 1446 O O   ? TYR A 1 192 ?   6.018   4.800 -16.932 1.000 88.570 ? 192 TYR A O   1 
ATOM 1447 C CG  ? TYR A 1 192 ?   8.868   7.855 -15.422 1.000 88.570 ? 192 TYR A CG  1 
ATOM 1448 C CD1 ? TYR A 1 192 ?   8.306   8.729 -14.494 1.000 88.570 ? 192 TYR A CD1 1 
ATOM 1449 C CD2 ? TYR A 1 192 ?  10.236   7.937 -15.658 1.000 88.570 ? 192 TYR A CD2 1 
ATOM 1450 C CE1 ? TYR A 1 192 ?   9.087   9.662 -13.819 1.000 88.570 ? 192 TYR A CE1 1 
ATOM 1451 C CE2 ? TYR A 1 192 ?  11.027   8.866 -14.989 1.000 88.570 ? 192 TYR A CE2 1 
ATOM 1452 O OH  ? TYR A 1 192 ?  11.222  10.643 -13.407 1.000 88.570 ? 192 TYR A OH  1 
ATOM 1453 C CZ  ? TYR A 1 192 ?  10.444   9.722 -14.072 1.000 88.570 ? 192 TYR A CZ  1 
ATOM 1454 N N   ? GLY A 1 193 ?   4.575   6.494 -16.853 1.000 84.940 ? 193 GLY A N   1 
ATOM 1455 C CA  ? GLY A 1 193 ?   3.678   5.787 -17.753 1.000 84.940 ? 193 GLY A CA  1 
ATOM 1456 C C   ? GLY A 1 193 ?   3.104   4.520 -17.150 1.000 84.940 ? 193 GLY A C   1 
ATOM 1457 O O   ? GLY A 1 193 ?   3.451   4.148 -16.027 1.000 84.940 ? 193 GLY A O   1 
ATOM 1458 N N   ? CYS A 1 194 ?   2.127   3.928 -17.961 1.000 84.840 ? 194 CYS A N   1 
ATOM 1459 C CA  ? CYS A 1 194 ?   1.534   2.675 -17.506 1.000 84.840 ? 194 CYS A CA  1 
ATOM 1460 C C   ? CYS A 1 194 ?   1.956   1.516 -18.400 1.000 84.840 ? 194 CYS A C   1 
ATOM 1461 C CB  ? CYS A 1 194 ?   0.010   2.782 -17.480 1.000 84.840 ? 194 CYS A CB  1 
ATOM 1462 O O   ? CYS A 1 194 ?   1.761   1.560 -19.616 1.000 84.840 ? 194 CYS A O   1 
ATOM 1463 S SG  ? CYS A 1 194 ?  -0.625   3.818 -16.143 1.000 84.840 ? 194 CYS A SG  1 
ATOM 1464 N N   ? ALA A 1 195 ?   2.635   0.541 -17.625 1.000 84.310 ? 195 ALA A N   1 
ATOM 1465 C CA  ? ALA A 1 195 ?   2.979  -0.703 -18.309 1.000 84.310 ? 195 ALA A CA  1 
ATOM 1466 C C   ? ALA A 1 195 ?   3.990  -0.454 -19.424 1.000 84.310 ? 195 ALA A C   1 
ATOM 1467 C CB  ? ALA A 1 195 ?   1.723  -1.365 -18.871 1.000 84.310 ? 195 ALA A CB  1 
ATOM 1468 O O   ? ALA A 1 195 ?   3.981  -1.147 -20.444 1.000 84.310 ? 195 ALA A O   1 
ATOM 1469 N N   ? GLU A 1 196 ?   4.746   0.675 -19.279 1.000 89.900 ? 196 GLU A N   1 
ATOM 1470 C CA  ? GLU A 1 196 ?   5.800   1.011 -20.232 1.000 89.900 ? 196 GLU A CA  1 
ATOM 1471 C C   ? GLU A 1 196 ?   7.013   0.102 -20.057 1.000 89.900 ? 196 GLU A C   1 
ATOM 1472 C CB  ? GLU A 1 196 ?   6.215   2.477 -20.080 1.000 89.900 ? 196 GLU A CB  1 
ATOM 1473 O O   ? GLU A 1 196 ?   7.412  -0.199 -18.930 1.000 89.900 ? 196 GLU A O   1 
ATOM 1474 C CG  ? GLU A 1 196 ?   5.171   3.466 -20.577 1.000 89.900 ? 196 GLU A CG  1 
ATOM 1475 C CD  ? GLU A 1 196 ?   5.690   4.893 -20.664 1.000 89.900 ? 196 GLU A CD  1 
ATOM 1476 O OE1 ? GLU A 1 196 ?   4.907   5.803 -21.016 1.000 89.900 ? 196 GLU A OE1 1 
ATOM 1477 O OE2 ? GLU A 1 196 ?   6.890   5.101 -20.378 1.000 89.900 ? 196 GLU A OE2 1 
ATOM 1478 N N   ? GLN A 1 197 ?   7.533  -0.303 -21.210 1.000 93.640 ? 197 GLN A N   1 
ATOM 1479 C CA  ? GLN A 1 197 ?   8.742  -1.119 -21.184 1.000 93.640 ? 197 GLN A CA  1 
ATOM 1480 C C   ? GLN A 1 197 ?   9.880  -0.395 -20.471 1.000 93.640 ? 197 GLN A C   1 
ATOM 1481 C CB  ? GLN A 1 197 ?   9.167  -1.495 -22.604 1.000 93.640 ? 197 GLN A CB  1 
ATOM 1482 O O   ? GLN A 1 197 ?  10.127   0.786 -20.725 1.000 93.640 ? 197 GLN A O   1 
ATOM 1483 C CG  ? GLN A 1 197 ?  10.365  -2.433 -22.660 1.000 93.640 ? 197 GLN A CG  1 
ATOM 1484 C CD  ? GLN A 1 197 ?  10.733  -2.833 -24.077 1.000 93.640 ? 197 GLN A CD  1 
ATOM 1485 N NE2 ? GLN A 1 197 ?  11.810  -3.599 -24.216 1.000 93.640 ? 197 GLN A NE2 1 
ATOM 1486 O OE1 ? GLN A 1 197 ?  10.055  -2.456 -25.038 1.000 93.640 ? 197 GLN A OE1 1 
ATOM 1487 N N   ? GLY A 1 198 ?  10.495  -1.143 -19.497 1.000 94.130 ? 198 GLY A N   1 
ATOM 1488 C CA  ? GLY A 1 198 ?  11.656  -0.607 -18.805 1.000 94.130 ? 198 GLY A CA  1 
ATOM 1489 C C   ? GLY A 1 198 ?  11.294   0.247 -17.605 1.000 94.130 ? 198 GLY A C   1 
ATOM 1490 O O   ? GLY A 1 198 ?  12.174   0.713 -16.879 1.000 94.130 ? 198 GLY A O   1 
ATOM 1491 N N   ? TYR A 1 199 ?   9.938   0.394 -17.394 1.000 94.190 ? 199 TYR A N   1 
ATOM 1492 C CA  ? TYR A 1 199 ?   9.486   1.251 -16.304 1.000 94.190 ? 199 TYR A CA  1 
ATOM 1493 C C   ? TYR A 1 199 ?   8.412   0.558 -15.474 1.000 94.190 ? 199 TYR A C   1 
ATOM 1494 C CB  ? TYR A 1 199 ?   8.949   2.577 -16.850 1.000 94.190 ? 199 TYR A CB  1 
ATOM 1495 O O   ? TYR A 1 199 ?   7.217   0.777 -15.687 1.000 94.190 ? 199 TYR A O   1 
ATOM 1496 C CG  ? TYR A 1 199 ?  10.009   3.448 -17.480 1.000 94.190 ? 199 TYR A CG  1 
ATOM 1497 C CD1 ? TYR A 1 199 ?  10.859   4.223 -16.694 1.000 94.190 ? 199 TYR A CD1 1 
ATOM 1498 C CD2 ? TYR A 1 199 ?  10.161   3.500 -18.861 1.000 94.190 ? 199 TYR A CD2 1 
ATOM 1499 C CE1 ? TYR A 1 199 ?  11.836   5.028 -17.269 1.000 94.190 ? 199 TYR A CE1 1 
ATOM 1500 C CE2 ? TYR A 1 199 ?  11.135   4.302 -19.448 1.000 94.190 ? 199 TYR A CE2 1 
ATOM 1501 O OH  ? TYR A 1 199 ?  12.932   5.856 -19.220 1.000 94.190 ? 199 TYR A OH  1 
ATOM 1502 C CZ  ? TYR A 1 199 ?  11.966   5.061 -18.645 1.000 94.190 ? 199 TYR A CZ  1 
ATOM 1503 N N   ? PRO A 1 200 ?   8.785  -0.294 -14.555 1.000 95.140 ? 200 PRO A N   1 
ATOM 1504 C CA  ? PRO A 1 200 ?   7.810  -0.933 -13.668 1.000 95.140 ? 200 PRO A CA  1 
ATOM 1505 C C   ? PRO A 1 200 ?   7.159   0.052 -12.699 1.000 95.140 ? 200 PRO A C   1 
ATOM 1506 C CB  ? PRO A 1 200 ?   8.646  -1.969 -12.913 1.000 95.140 ? 200 PRO A CB  1 
ATOM 1507 O O   ? PRO A 1 200 ?   7.583   1.207 -12.610 1.000 95.140 ? 200 PRO A O   1 
ATOM 1508 C CG  ? PRO A 1 200 ?  10.003  -1.353 -12.795 1.000 95.140 ? 200 PRO A CG  1 
ATOM 1509 C CD  ? PRO A 1 200 ?  10.300  -0.607 -14.065 1.000 95.140 ? 200 PRO A CD  1 
ATOM 1510 N N   ? GLY A 1 201 ?   6.113  -0.429 -12.004 1.000 95.830 ? 201 GLY A N   1 
ATOM 1511 C CA  ? GLY A 1 201 ?   5.519   0.382 -10.953 1.000 95.830 ? 201 GLY A CA  1 
ATOM 1512 C C   ? GLY A 1 201 ?   6.412   0.530  -9.736 1.000 95.830 ? 201 GLY A C   1 
ATOM 1513 O O   ? GLY A 1 201 ?   7.148  -0.395  -9.384 1.000 95.830 ? 201 GLY A O   1 
ATOM 1514 N N   ? VAL A 1 202 ?   6.292   1.685  -9.085 1.000 97.420 ? 202 VAL A N   1 
ATOM 1515 C CA  ? VAL A 1 202 ?   7.024   1.967  -7.854 1.000 97.420 ? 202 VAL A CA  1 
ATOM 1516 C C   ? VAL A 1 202 ?   6.054   2.026  -6.677 1.000 97.420 ? 202 VAL A C   1 
ATOM 1517 C CB  ? VAL A 1 202 ?   7.819   3.288  -7.956 1.000 97.420 ? 202 VAL A CB  1 
ATOM 1518 O O   ? VAL A 1 202 ?   5.013   2.683  -6.755 1.000 97.420 ? 202 VAL A O   1 
ATOM 1519 C CG1 ? VAL A 1 202 ?   8.557   3.576  -6.650 1.000 97.420 ? 202 VAL A CG1 1 
ATOM 1520 C CG2 ? VAL A 1 202 ?   8.800   3.231  -9.126 1.000 97.420 ? 202 VAL A CG2 1 
ATOM 1521 N N   ? TYR A 1 203 ?   6.431   1.383  -5.645 1.000 98.150 ? 203 TYR A N   1 
ATOM 1522 C CA  ? TYR A 1 203 ?   5.577   1.232  -4.472 1.000 98.150 ? 203 TYR A CA  1 
ATOM 1523 C C   ? TYR A 1 203 ?   6.313   1.645  -3.204 1.000 98.150 ? 203 TYR A C   1 
ATOM 1524 C CB  ? TYR A 1 203 ?   5.089  -0.215  -4.345 1.000 98.150 ? 203 TYR A CB  1 
ATOM 1525 O O   ? TYR A 1 203 ?   7.541   1.548  -3.132 1.000 98.150 ? 203 TYR A O   1 
ATOM 1526 C CG  ? TYR A 1 203 ?   4.406  -0.736  -5.586 1.000 98.150 ? 203 TYR A CG  1 
ATOM 1527 C CD1 ? TYR A 1 203 ?   3.017  -0.819  -5.657 1.000 98.150 ? 203 TYR A CD1 1 
ATOM 1528 C CD2 ? TYR A 1 203 ?   5.147  -1.148  -6.689 1.000 98.150 ? 203 TYR A CD2 1 
ATOM 1529 C CE1 ? TYR A 1 203 ?   2.383  -1.301  -6.798 1.000 98.150 ? 203 TYR A CE1 1 
ATOM 1530 C CE2 ? TYR A 1 203 ?   4.524  -1.631  -7.834 1.000 98.150 ? 203 TYR A CE2 1 
ATOM 1531 O OH  ? TYR A 1 203 ?   2.521  -2.181  -9.011 1.000 98.150 ? 203 TYR A OH  1 
ATOM 1532 C CZ  ? TYR A 1 203 ?   3.144  -1.703  -7.880 1.000 98.150 ? 203 TYR A CZ  1 
ATOM 1533 N N   ? THR A 1 204 ?   5.490   2.258  -2.299 1.000 98.510 ? 204 THR A N   1 
ATOM 1534 C CA  ? THR A 1 204 ?   6.042   2.447  -0.962 1.000 98.510 ? 204 THR A CA  1 
ATOM 1535 C C   ? THR A 1 204 ?   6.282   1.103  -0.281 1.000 98.510 ? 204 THR A C   1 
ATOM 1536 C CB  ? THR A 1 204 ?   5.111   3.309  -0.090 1.000 98.510 ? 204 THR A CB  1 
ATOM 1537 O O   ? THR A 1 204 ?   5.389   0.253  -0.243 1.000 98.510 ? 204 THR A O   1 
ATOM 1538 C CG2 ? THR A 1 204 ?   5.672   3.472   1.319 1.000 98.510 ? 204 THR A CG2 1 
ATOM 1539 O OG1 ? THR A 1 204 ?   4.968   4.603  -0.688 1.000 98.510 ? 204 THR A OG1 1 
ATOM 1540 N N   ? LYS A 1 205 ?   7.564   0.899   0.194 1.000 98.380 ? 205 LYS A N   1 
ATOM 1541 C CA  ? LYS A 1 205 ?   7.975  -0.326   0.874 1.000 98.380 ? 205 LYS A CA  1 
ATOM 1542 C C   ? LYS A 1 205 ?   7.485  -0.344   2.319 1.000 98.380 ? 205 LYS A C   1 
ATOM 1543 C CB  ? LYS A 1 205 ?   9.496  -0.478   0.834 1.000 98.380 ? 205 LYS A CB  1 
ATOM 1544 O O   ? LYS A 1 205 ?   8.120   0.236   3.202 1.000 98.380 ? 205 LYS A O   1 
ATOM 1545 C CG  ? LYS A 1 205 ?   9.993  -1.850   1.265 1.000 98.380 ? 205 LYS A CG  1 
ATOM 1546 C CD  ? LYS A 1 205 ?  11.504  -1.970   1.115 1.000 98.380 ? 205 LYS A CD  1 
ATOM 1547 C CE  ? LYS A 1 205 ?  11.889  -3.189   0.287 1.000 98.380 ? 205 LYS A CE  1 
ATOM 1548 N NZ  ? LYS A 1 205 ?  13.361  -3.249   0.042 1.000 98.380 ? 205 LYS A NZ  1 
ATOM 1549 N N   ? VAL A 1 206 ?   6.371  -1.080   2.611 1.000 98.600 ? 206 VAL A N   1 
ATOM 1550 C CA  ? VAL A 1 206 ?   5.623  -1.018   3.862 1.000 98.600 ? 206 VAL A CA  1 
ATOM 1551 C C   ? VAL A 1 206 ?   6.492  -1.528   5.010 1.000 98.600 ? 206 VAL A C   1 
ATOM 1552 C CB  ? VAL A 1 206 ?   4.313  -1.834   3.782 1.000 98.600 ? 206 VAL A CB  1 
ATOM 1553 O O   ? VAL A 1 206 ?   6.433  -1.000   6.123 1.000 98.600 ? 206 VAL A O   1 
ATOM 1554 C CG1 ? VAL A 1 206 ?   3.653  -1.932   5.156 1.000 98.600 ? 206 VAL A CG1 1 
ATOM 1555 C CG2 ? VAL A 1 206 ?   3.357  -1.208   2.769 1.000 98.600 ? 206 VAL A CG2 1 
ATOM 1556 N N   ? CYS A 1 207 ?   7.324  -2.581   4.850 1.000 98.480 ? 207 CYS A N   1 
ATOM 1557 C CA  ? CYS A 1 207 ?   8.123  -3.165   5.921 1.000 98.480 ? 207 CYS A CA  1 
ATOM 1558 C C   ? CYS A 1 207 ?   9.014  -2.113   6.572 1.000 98.480 ? 207 CYS A C   1 
ATOM 1559 C CB  ? CYS A 1 207 ?   8.979  -4.313   5.388 1.000 98.480 ? 207 CYS A CB  1 
ATOM 1560 O O   ? CYS A 1 207 ?   9.356  -2.226   7.750 1.000 98.480 ? 207 CYS A O   1 
ATOM 1561 S SG  ? CYS A 1 207 ?  10.281  -3.784   4.253 1.000 98.480 ? 207 CYS A SG  1 
ATOM 1562 N N   ? ASN A 1 208 ?   9.343  -1.016   5.840 1.000 98.400 ? 208 ASN A N   1 
ATOM 1563 C CA  ? ASN A 1 208 ?  10.194   0.039   6.380 1.000 98.400 ? 208 ASN A CA  1 
ATOM 1564 C C   ? ASN A 1 208 ?   9.413   0.971   7.302 1.000 98.400 ? 208 ASN A C   1 
ATOM 1565 C CB  ? ASN A 1 208 ?  10.845   0.836   5.247 1.000 98.400 ? 208 ASN A CB  1 
ATOM 1566 O O   ? ASN A 1 208 ?   9.997   1.838   7.954 1.000 98.400 ? 208 ASN A O   1 
ATOM 1567 C CG  ? ASN A 1 208 ?  11.998   0.095   4.599 1.000 98.400 ? 208 ASN A CG  1 
ATOM 1568 N ND2 ? ASN A 1 208 ?  12.471   0.607   3.469 1.000 98.400 ? 208 ASN A ND2 1 
ATOM 1569 O OD1 ? ASN A 1 208 ?  12.458  -0.929   5.110 1.000 98.400 ? 208 ASN A OD1 1 
ATOM 1570 N N   ? TYR A 1 209 ?   8.064   0.796   7.398 1.000 98.570 ? 209 TYR A N   1 
ATOM 1571 C CA  ? TYR A 1 209 ?   7.249   1.774   8.111 1.000 98.570 ? 209 TYR A CA  1 
ATOM 1572 C C   ? TYR A 1 209 ?   6.462   1.111   9.235 1.000 98.570 ? 209 TYR A C   1 
ATOM 1573 C CB  ? TYR A 1 209 ?   6.290   2.480   7.149 1.000 98.570 ? 209 TYR A CB  1 
ATOM 1574 O O   ? TYR A 1 209 ?   5.534   1.707   9.788 1.000 98.570 ? 209 TYR A O   1 
ATOM 1575 C CG  ? TYR A 1 209 ?   6.986   3.329   6.112 1.000 98.570 ? 209 TYR A CG  1 
ATOM 1576 C CD1 ? TYR A 1 209 ?   7.327   4.652   6.382 1.000 98.570 ? 209 TYR A CD1 1 
ATOM 1577 C CD2 ? TYR A 1 209 ?   7.303   2.810   4.862 1.000 98.570 ? 209 TYR A CD2 1 
ATOM 1578 C CE1 ? TYR A 1 209 ?   7.967   5.439   5.430 1.000 98.570 ? 209 TYR A CE1 1 
ATOM 1579 C CE2 ? TYR A 1 209 ?   7.943   3.587   3.902 1.000 98.570 ? 209 TYR A CE2 1 
ATOM 1580 O OH  ? TYR A 1 209 ?   8.904   5.672   3.248 1.000 98.570 ? 209 TYR A OH  1 
ATOM 1581 C CZ  ? TYR A 1 209 ?   8.271   4.898   4.195 1.000 98.570 ? 209 TYR A CZ  1 
ATOM 1582 N N   ? ILE A 1 210 ?   6.799  -0.114   9.578 1.000 98.460 ? 210 ILE A N   1 
ATOM 1583 C CA  ? ILE A 1 210 ?   6.045  -0.860  10.580 1.000 98.460 ? 210 ILE A CA  1 
ATOM 1584 C C   ? ILE A 1 210 ?   6.136  -0.149  11.929 1.000 98.460 ? 210 ILE A C   1 
ATOM 1585 C CB  ? ILE A 1 210 ?   6.554  -2.313  10.704 1.000 98.460 ? 210 ILE A CB  1 
ATOM 1586 O O   ? ILE A 1 210 ?   5.121   0.061  12.596 1.000 98.460 ? 210 ILE A O   1 
ATOM 1587 C CG1 ? ILE A 1 210 ?   6.206  -3.110   9.441 1.000 98.460 ? 210 ILE A CG1 1 
ATOM 1588 C CG2 ? ILE A 1 210 ?   5.973  -2.984  11.952 1.000 98.460 ? 210 ILE A CG2 1 
ATOM 1589 C CD1 ? ILE A 1 210 ?   4.713  -3.202   9.159 1.000 98.460 ? 210 ILE A CD1 1 
ATOM 1590 N N   ? PRO A 1 211 ?   7.318   0.225  12.337 1.000 97.990 ? 211 PRO A N   1 
ATOM 1591 C CA  ? PRO A 1 211 ?   7.406   0.948  13.608 1.000 97.990 ? 211 PRO A CA  1 
ATOM 1592 C C   ? PRO A 1 211 ?   6.550   2.212  13.628 1.000 97.990 ? 211 PRO A C   1 
ATOM 1593 C CB  ? PRO A 1 211 ?   8.893   1.295  13.714 1.000 97.990 ? 211 PRO A CB  1 
ATOM 1594 O O   ? PRO A 1 211 ?   5.859   2.478  14.615 1.000 97.990 ? 211 PRO A O   1 
ATOM 1595 C CG  ? PRO A 1 211 ?   9.595   0.195  12.983 1.000 97.990 ? 211 PRO A CG  1 
ATOM 1596 C CD  ? PRO A 1 211 ?   8.770  -0.184  11.787 1.000 97.990 ? 211 PRO A CD  1 
ATOM 1597 N N   ? TRP A 1 212 ?   6.597   2.988  12.570 1.000 98.350 ? 212 TRP A N   1 
ATOM 1598 C CA  ? TRP A 1 212 ?   5.800   4.206  12.473 1.000 98.350 ? 212 TRP A CA  1 
ATOM 1599 C C   ? TRP A 1 212 ?   4.310   3.889  12.531 1.000 98.350 ? 212 TRP A C   1 
ATOM 1600 C CB  ? TRP A 1 212 ?   6.125   4.960  11.180 1.000 98.350 ? 212 TRP A CB  1 
ATOM 1601 O O   ? TRP A 1 212 ?   3.549   4.573  13.219 1.000 98.350 ? 212 TRP A O   1 
ATOM 1602 C CG  ? TRP A 1 212 ?   5.244   6.146  10.929 1.000 98.350 ? 212 TRP A CG  1 
ATOM 1603 C CD1 ? TRP A 1 212 ?   5.340   7.381  11.507 1.000 98.350 ? 212 TRP A CD1 1 
ATOM 1604 C CD2 ? TRP A 1 212 ?   4.128   6.207  10.035 1.000 98.350 ? 212 TRP A CD2 1 
ATOM 1605 C CE2 ? TRP A 1 212 ?   3.594   7.512  10.122 1.000 98.350 ? 212 TRP A CE2 1 
ATOM 1606 C CE3 ? TRP A 1 212 ?   3.528   5.285   9.168 1.000 98.350 ? 212 TRP A CE3 1 
ATOM 1607 N NE1 ? TRP A 1 212 ?   4.350   8.207  11.026 1.000 98.350 ? 212 TRP A NE1 1 
ATOM 1608 C CH2 ? TRP A 1 212 ?   1.918   6.995   8.533 1.000 98.350 ? 212 TRP A CH2 1 
ATOM 1609 C CZ2 ? TRP A 1 212 ?   2.486   7.917   9.373 1.000 98.350 ? 212 TRP A CZ2 1 
ATOM 1610 C CZ3 ? TRP A 1 212 ?   2.426   5.689   8.423 1.000 98.350 ? 212 TRP A CZ3 1 
ATOM 1611 N N   ? ILE A 1 213 ?   3.875   2.890  11.802 1.000 98.390 ? 213 ILE A N   1 
ATOM 1612 C CA  ? ILE A 1 213 ?   2.474   2.485  11.786 1.000 98.390 ? 213 ILE A CA  1 
ATOM 1613 C C   ? ILE A 1 213 ?   2.021   2.134  13.201 1.000 98.390 ? 213 ILE A C   1 
ATOM 1614 C CB  ? ILE A 1 213 ?   2.242   1.288  10.837 1.000 98.390 ? 213 ILE A CB  1 
ATOM 1615 O O   ? ILE A 1 213 ?   0.992   2.626  13.671 1.000 98.390 ? 213 ILE A O   1 
ATOM 1616 C CG1 ? ILE A 1 213 ?   2.437   1.717   9.378 1.000 98.390 ? 213 ILE A CG1 1 
ATOM 1617 C CG2 ? ILE A 1 213 ?   0.848   0.691  11.051 1.000 98.390 ? 213 ILE A CG2 1 
ATOM 1618 C CD1 ? ILE A 1 213 ?   2.463   0.559   8.390 1.000 98.390 ? 213 ILE A CD1 1 
ATOM 1619 N N   ? HIS A 1 214 ?   2.754   1.351  13.900 1.000 97.970 ? 214 HIS A N   1 
ATOM 1620 C CA  ? HIS A 1 214 ?   2.406   0.913  15.247 1.000 97.970 ? 214 HIS A CA  1 
ATOM 1621 C C   ? HIS A 1 214 ?   2.348   2.092  16.212 1.000 97.970 ? 214 HIS A C   1 
ATOM 1622 C CB  ? HIS A 1 214 ?   3.410  -0.127  15.748 1.000 97.970 ? 214 HIS A CB  1 
ATOM 1623 O O   ? HIS A 1 214 ?   1.421   2.195  17.019 1.000 97.970 ? 214 HIS A O   1 
ATOM 1624 C CG  ? HIS A 1 214 ?   3.220  -1.483  15.148 1.000 97.970 ? 214 HIS A CG  1 
ATOM 1625 C CD2 ? HIS A 1 214 ?   4.093  -2.313  14.531 1.000 97.970 ? 214 HIS A CD2 1 
ATOM 1626 N ND1 ? HIS A 1 214 ?   2.002  -2.129  15.141 1.000 97.970 ? 214 HIS A ND1 1 
ATOM 1627 C CE1 ? HIS A 1 214 ?   2.137  -3.302  14.545 1.000 97.970 ? 214 HIS A CE1 1 
ATOM 1628 N NE2 ? HIS A 1 214 ?   3.396  -3.438  14.166 1.000 97.970 ? 214 HIS A NE2 1 
ATOM 1629 N N   ? GLU A 1 215 ?   3.343   2.932  16.113 1.000 97.810 ? 215 GLU A N   1 
ATOM 1630 C CA  ? GLU A 1 215 ?   3.409   4.105  16.979 1.000 97.810 ? 215 GLU A CA  1 
ATOM 1631 C C   ? GLU A 1 215 ?   2.232   5.043  16.729 1.000 97.810 ? 215 GLU A C   1 
ATOM 1632 C CB  ? GLU A 1 215 ?   4.730   4.851  16.775 1.000 97.810 ? 215 GLU A CB  1 
ATOM 1633 O O   ? GLU A 1 215 ?   1.638   5.569  17.673 1.000 97.810 ? 215 GLU A O   1 
ATOM 1634 C CG  ? GLU A 1 215 ?   4.923   6.030  17.718 1.000 97.810 ? 215 GLU A CG  1 
ATOM 1635 C CD  ? GLU A 1 215 ?   6.271   6.713  17.555 1.000 97.810 ? 215 GLU A CD  1 
ATOM 1636 O OE1 ? GLU A 1 215 ?   6.565   7.664  18.315 1.000 97.810 ? 215 GLU A OE1 1 
ATOM 1637 O OE2 ? GLU A 1 215 ?   7.040   6.295  16.661 1.000 97.810 ? 215 GLU A OE2 1 
ATOM 1638 N N   ? THR A 1 216 ?   1.921   5.317  15.539 1.000 97.390 ? 216 THR A N   1 
ATOM 1639 C CA  ? THR A 1 216 ?   0.843   6.227  15.167 1.000 97.390 ? 216 THR A CA  1 
ATOM 1640 C C   ? THR A 1 216 ?  -0.505   5.693  15.643 1.000 97.390 ? 216 THR A C   1 
ATOM 1641 C CB  ? THR A 1 216 ?   0.801   6.450  13.644 1.000 97.390 ? 216 THR A CB  1 
ATOM 1642 O O   ? THR A 1 216 ?  -1.307   6.437  16.212 1.000 97.390 ? 216 THR A O   1 
ATOM 1643 C CG2 ? THR A 1 216 ?  -0.311   7.421  13.260 1.000 97.390 ? 216 THR A CG2 1 
ATOM 1644 O OG1 ? THR A 1 216 ?   2.058   6.986  13.210 1.000 97.390 ? 216 THR A OG1 1 
ATOM 1645 N N   ? ILE A 1 217 ?  -0.759   4.385  15.406 1.000 96.850 ? 217 ILE A N   1 
ATOM 1646 C CA  ? ILE A 1 217 ?  -2.018   3.768  15.808 1.000 96.850 ? 217 ILE A CA  1 
ATOM 1647 C C   ? ILE A 1 217 ?  -2.141   3.788  17.330 1.000 96.850 ? 217 ILE A C   1 
ATOM 1648 C CB  ? ILE A 1 217 ?  -2.132   2.321  15.279 1.000 96.850 ? 217 ILE A CB  1 
ATOM 1649 O O   ? ILE A 1 217 ?  -3.215   4.065  17.869 1.000 96.850 ? 217 ILE A O   1 
ATOM 1650 C CG1 ? ILE A 1 217 ?  -2.343   2.321  13.761 1.000 96.850 ? 217 ILE A CG1 1 
ATOM 1651 C CG2 ? ILE A 1 217 ?  -3.265   1.574  15.989 1.000 96.850 ? 217 ILE A CG2 1 
ATOM 1652 C CD1 ? ILE A 1 217 ?  -2.309   0.936  13.130 1.000 96.850 ? 217 ILE A CD1 1 
ATOM 1653 N N   ? ALA A 1 218 ?  -1.109   3.560  18.103 1.000 95.390 ? 218 ALA A N   1 
ATOM 1654 C CA  ? ALA A 1 218 ?  -1.085   3.518  19.563 1.000 95.390 ? 218 ALA A CA  1 
ATOM 1655 C C   ? ALA A 1 218 ?  -1.313   4.906  20.156 1.000 95.390 ? 218 ALA A C   1 
ATOM 1656 C CB  ? ALA A 1 218 ?   0.241   2.944  20.057 1.000 95.390 ? 218 ALA A CB  1 
ATOM 1657 O O   ? ALA A 1 218 ?  -1.866   5.037  21.251 1.000 95.390 ? 218 ALA A O   1 
ATOM 1658 N N   ? SER A 1 219 ?  -0.929   5.936  19.543 1.000 91.090 ? 219 SER A N   1 
ATOM 1659 C CA  ? SER A 1 219 ?  -0.992   7.311  20.029 1.000 91.090 ? 219 SER A CA  1 
ATOM 1660 C C   ? SER A 1 219 ?  -2.380   7.907  19.822 1.000 91.090 ? 219 SER A C   1 
ATOM 1661 C CB  ? SER A 1 219 ?   0.054   8.177  19.326 1.000 91.090 ? 219 SER A CB  1 
ATOM 1662 O O   ? SER A 1 219 ?  -2.693   8.968  20.366 1.000 91.090 ? 219 SER A O   1 
ATOM 1663 O OG  ? SER A 1 219 ?  -0.311   8.410  17.977 1.000 91.090 ? 219 SER A OG  1 
ATOM 1664 N N   ? GLU A 1 220 ?  -3.367   7.223  19.122 1.000 80.850 ? 220 GLU A N   1 
ATOM 1665 C CA  ? GLU A 1 220 ?  -4.731   7.680  18.872 1.000 80.850 ? 220 GLU A CA  1 
ATOM 1666 C C   ? GLU A 1 220 ?  -5.733   6.931  19.745 1.000 80.850 ? 220 GLU A C   1 
ATOM 1667 C CB  ? GLU A 1 220 ?  -5.092   7.512  17.394 1.000 80.850 ? 220 GLU A CB  1 
ATOM 1668 O O   ? GLU A 1 220 ?  -5.480   5.797  20.156 1.000 80.850 ? 220 GLU A O   1 
ATOM 1669 C CG  ? GLU A 1 220 ?  -4.313   8.428  16.462 1.000 80.850 ? 220 GLU A CG  1 
ATOM 1670 C CD  ? GLU A 1 220 ?  -4.647   9.900  16.649 1.000 80.850 ? 220 GLU A CD  1 
ATOM 1671 O OE1 ? GLU A 1 220 ?  -3.712  10.729  16.730 1.000 80.850 ? 220 GLU A OE1 1 
ATOM 1672 O OE2 ? GLU A 1 220 ?  -5.853  10.226  16.717 1.000 80.850 ? 220 GLU A OE2 1 
# 
loop_
_struct_sheet_range.sheet_id 
_struct_sheet_range.id 
_struct_sheet_range.beg_label_comp_id 
_struct_sheet_range.beg_label_asym_id 
_struct_sheet_range.beg_label_seq_id 
_struct_sheet_range.pdbx_beg_PDB_ins_code 
_struct_sheet_range.end_label_comp_id 
_struct_sheet_range.end_label_asym_id 
_struct_sheet_range.end_label_seq_id 
_struct_sheet_range.pdbx_end_PDB_ins_code 
_struct_sheet_range.beg_auth_comp_id 
_struct_sheet_range.beg_auth_asym_id 
_struct_sheet_range.beg_auth_seq_id 
_struct_sheet_range.end_auth_comp_id 
_struct_sheet_range.end_auth_asym_id 
_struct_sheet_range.end_auth_seq_id 
A A ILE A   2 ? VAL A   3 ? ILE A 2   VAL A 3   
A B ASP A 168 ? SER A 169 ? ASP A 168 SER A 169 
B C TYR A   6 ? GLU A   7 ? TYR A 6   GLU A 7   
B D ILE A 116 ? TRP A 122 ? ILE A 116 TRP A 122 
B E LEU A 132 ? VAL A 139 ? LEU A 132 VAL A 139 
B F MET A 157 ? VAL A 160 ? MET A 157 VAL A 160 
B G PRO A 177 ? CYS A 180 ? PRO A 177 CYS A 180 
B H VAL A 183 ? TRP A 190 ? VAL A 183 TRP A 190 
B I GLY A 201 ? LYS A 205 ? GLY A 201 LYS A 205 
C J ILE A  16 ? ASN A  20 ? ILE A 16  ASN A 20  
C K HIS A  24 ? LEU A  30 ? HIS A 24  LEU A 30  
C L TRP A  35 ? SER A  38 ? TRP A 35  SER A 38  
C M GLU A  48 ? LEU A  51 ? GLU A 48  LEU A 51  
C N GLN A  64 ? ARG A  73 ? GLN A 64  ARG A 73  
C O MET A  87 ? LEU A  91 ? MET A 87  LEU A 91  
D P ASN A  55 ? ASN A  55 ? ASN A 55  ASN A 55  
D Q ASP A 131 ? ASP A 131 ? ASP A 131 ASP A 131 
E R GLU A 196 ? GLU A 196 ? GLU A 196 GLU A 196 
E S TYR A 199 ? TYR A 199 ? TYR A 199 TYR A 199 
# 
loop_
_struct_conf.id 
_struct_conf.conf_type_id 
_struct_conf.beg_label_comp_id 
_struct_conf.beg_label_asym_id 
_struct_conf.beg_label_seq_id 
_struct_conf.pdbx_beg_PDB_ins_code 
_struct_conf.end_label_comp_id 
_struct_conf.end_label_asym_id 
_struct_conf.end_label_seq_id 
_struct_conf.pdbx_end_PDB_ins_code 
_struct_conf.beg_auth_comp_id 
_struct_conf.beg_auth_asym_id 
_struct_conf.beg_auth_seq_id 
_struct_conf.end_auth_comp_id 
_struct_conf.end_auth_asym_id 
_struct_conf.end_auth_seq_id 
STRN1         STRN         ILE A   2 ? VAL A   3 ? ILE A 2   VAL A 3   
BEND1         BEND         GLY A   4 ? GLY A   4 ? GLY A 4   GLY A 4   
STRN2         STRN         TYR A   6 ? GLU A   7 ? TYR A 6   GLU A 7   
HELX_LH_PP_P1 HELX_LH_PP_P CYS A   8 ? ALA A   9 ? CYS A 8   ALA A 9   
TURN_TY1_P1   TURN_TY1_P   LYS A  10 ? HIS A  11 ? LYS A 10  HIS A 11  
BEND2         BEND         SER A  12 ? SER A  12 ? SER A 12  SER A 12  
TURN_TY1_P2   TURN_TY1_P   PRO A  14 ? TRP A  15 ? PRO A 14  TRP A 15  
STRN3         STRN         ILE A  16 ? ASN A  20 ? ILE A 16  ASN A 20  
BEND3         BEND         VAL A  21 ? TRP A  23 ? VAL A 21  TRP A 23  
STRN4         STRN         HIS A  24 ? LEU A  30 ? HIS A 24  LEU A 30  
BEND4         BEND         SER A  32 ? ASP A  34 ? SER A 32  ASP A 34  
STRN5         STRN         TRP A  35 ? SER A  38 ? TRP A 35  SER A 38  
HELX_RH_3T_P1 HELX_RH_3T_P ALA A  40 ? CYS A  42 ? ALA A 40  CYS A 42  
BEND5         BEND         SER A  45 ? ARG A  46 ? SER A 45  ARG A 46  
STRN6         STRN         GLU A  48 ? LEU A  51 ? GLU A 48  LEU A 51  
BEND6         BEND         GLY A  52 ? GLY A  52 ? GLY A 52  GLY A 52  
BEND7         BEND         HIS A  54 ? HIS A  54 ? HIS A 54  HIS A 54  
STRN7         STRN         ASN A  55 ? ASN A  55 ? ASN A 55  ASN A 55  
TURN_TY1_P3   TURN_TY1_P   ILE A  56 ? LYS A  57 ? ILE A 56  LYS A 57  
BEND8         BEND         GLN A  58 ? GLN A  58 ? GLN A 58  GLN A 58  
BEND9         BEND         GLY A  61 ? GLY A  61 ? GLY A 61  GLY A 61  
STRN8         STRN         GLN A  64 ? ARG A  73 ? GLN A 64  ARG A 73  
TURN_TY1_P4   TURN_TY1_P   PRO A  75 ? GLY A  76 ? PRO A 75  GLY A 76  
TURN_TY1_P5   TURN_TY1_P   TYR A  79 ? THR A  81 ? TYR A 79  THR A 81  
TURN_TY1_P6   TURN_TY1_P   ASP A  83 ? ASN A  84 ? ASP A 83  ASN A 84  
STRN9         STRN         MET A  87 ? LEU A  91 ? MET A 87  LEU A 91  
BEND10        BEND         SER A  92 ? HIS A  93 ? SER A 92  HIS A 93  
HELX_LH_PP_P2 HELX_LH_PP_P PRO A  94 ? PHE A  97 ? PRO A 94  PHE A 97  
BEND11        BEND         ASN A  98 ? LYS A 100 ? ASN A 98  LYS A 100 
HELX_LH_PP_P3 HELX_LH_PP_P PRO A 105 ? PRO A 107 ? PRO A 105 PRO A 107 
BEND12        BEND         THR A 108 ? ARG A 109 ? THR A 108 ARG A 109 
TURN_TY1_P7   TURN_TY1_P   ALA A 113 ? GLY A 114 ? ALA A 113 GLY A 114 
STRN10        STRN         ILE A 116 ? TRP A 122 ? ILE A 116 TRP A 122 
BEND13        BEND         THR A 125 ? SER A 127 ? THR A 125 SER A 127 
TURN_TY1_P8   TURN_TY1_P   GLY A 129 ? ASP A 130 ? GLY A 129 ASP A 130 
STRN11        STRN         ASP A 131 ? ASP A 131 ? ASP A 131 ASP A 131 
STRN12        STRN         LEU A 132 ? PRO A 138 ? LEU A 132 PRO A 138 
STRN13        STRN         VAL A 139 ? VAL A 139 ? VAL A 139 VAL A 139 
HELX_LH_PP_P4 HELX_LH_PP_P LEU A 140 ? SER A 141 ? LEU A 140 SER A 141 
HELX_RH_AL_P1 HELX_RH_AL_P ASP A 142 ? SER A 148 ? ASP A 142 SER A 148 
BEND14        BEND         TYR A 149 ? TYR A 149 ? TYR A 149 TYR A 149 
TURN_TY1_P9   TURN_TY1_P   PRO A 150 ? MET A 152 ? PRO A 150 MET A 152 
TURN_TY1_P10  TURN_TY1_P   GLU A 155 ? ASN A 156 ? GLU A 155 ASN A 156 
STRN14        STRN         MET A 157 ? VAL A 160 ? MET A 157 VAL A 160 
BEND15        BEND         GLY A 161 ? GLY A 161 ? GLY A 161 GLY A 161 
TURN_TY1_P11  TURN_TY1_P   LEU A 163 ? ASP A 164 ? LEU A 163 ASP A 164 
BEND16        BEND         GLY A 166 ? GLY A 166 ? GLY A 166 GLY A 166 
STRN15        STRN         ASP A 168 ? SER A 169 ? ASP A 168 SER A 169 
TURN_TY1_P12  TURN_TY1_P   GLN A 171 ? GLY A 172 ? GLN A 171 GLY A 172 
TURN_TY1_P13  TURN_TY1_P   SER A 174 ? GLY A 175 ? SER A 174 GLY A 175 
STRN16        STRN         PRO A 177 ? CYS A 180 ? PRO A 177 CYS A 180 
TURN_TY1_P14  TURN_TY1_P   ASN A 181 ? GLY A 182 ? ASN A 181 GLY A 182 
STRN17        STRN         VAL A 183 ? TRP A 190 ? VAL A 183 TRP A 190 
BEND17        BEND         TYR A 192 ? ALA A 195 ? TYR A 192 ALA A 195 
STRN18        STRN         GLU A 196 ? GLU A 196 ? GLU A 196 GLU A 196 
TURN_TY1_P15  TURN_TY1_P   GLN A 197 ? GLY A 198 ? GLN A 197 GLY A 198 
STRN19        STRN         TYR A 199 ? TYR A 199 ? TYR A 199 TYR A 199 
STRN20        STRN         GLY A 201 ? LYS A 205 ? GLY A 201 LYS A 205 
HELX_RH_3T_P2 HELX_RH_3T_P VAL A 206 ? TYR A 209 ? VAL A 206 TYR A 209 
HELX_RH_AL_P2 HELX_RH_AL_P ILE A 210 ? ALA A 218 ? ILE A 210 ALA A 218 
TURN_TY1_P16  TURN_TY1_P   SER A 219 ? SER A 219 ? SER A 219 SER A 219 
# 
