# Supplementary material for: FlatProt: 2D visualization eases protein structure comparison
Source: BMC Bioinformatics. 2025 Aug 13;26:210. doi: 10.1186/s12859-025-06233-x (PMC12344939; doi:10.1186/s12859-025-06233-x)
Supplement: Supplementary file 1 — Supplementary Material 1 [file 12859_2025_6233_MOESM1_ESM.zip › KLK/structures/prtn3_Xenopus_tropicalis_GeneID=448597.cif]

data_prtn3_Xenopus_tropicalis_GeneID=448597
# 
_entry.id   ? 
# 
_entity.id                         1      
_entity.type                       polymer 
_entity.pdbx_description           polymer-1 
_entity.formula_weight             23307.6 
_entity.pdbx_number_of_molecules        1 
# 
loop_
_struct_sheet.id 
_struct_sheet.number_strands 
A 2 
B 8 
C 6 
D 2 
E 2 
F 2 
# 
loop_
_struct_conf_type.id 
_struct_conf_type.criteria 
STRN         DSSP 
TURN_TY1_P   DSSP 
HELX_LH_PP_P DSSP 
BEND         DSSP 
HELX_RH_3T_P DSSP 
HELX_RH_AL_P DSSP 
# 
_struct_asym.id          A 
_struct_asym.entity_id   1 
# 
_software.pdbx_ordinal     1 
_software.name             dssp 
_software.version          4.4.10 
_software.date             ? 
_software.classification   'model annotation' 
# 
_entity_poly.entity_id                      1 
_entity_poly.type                           polypeptide(L) 
_entity_poly.nstd_linkage                   n 
_entity_poly.nstd_monomer                   n 
_entity_poly.pdbx_seq_one_letter_code       
;QIVGGREATPNSHPYIASLQLRGRHFCGGSLIAPQFLMTAAHCMSNLVTVVLGAHSLRANEATKQRFRVNQVFENGFNPL
TLQNDIVILKLDRPVSLNGKVQVVSLPSEDVPAGTQCVTAGWGRLSTEGQIPDRLQELNVTVTRQNLCRPNNICTGVFMQ
QAGICFGDSGGPLVCNGVIQGITSFIIRSCGNGVTPDFFSRVSLFRRFIDDAINS
;
_entity_poly.pdbx_seq_one_letter_code_can   
;QIVGGREATPNSHPYIASLQLRGRHFCGGSLIAPQFLMTAAHCMSNLVTVVLGAHSLRANEATKQRFRVNQVFENGFNPL
TLQNDIVILKLDRPVSLNGKVQVVSLPSEDVPAGTQCVTAGWGRLSTEGQIPDRLQELNVTVTRQNLCRPNNICTGVFMQ
QAGICFGDSGGPLVCNGVIQGITSFIIRSCGNGVTPDFFSRVSLFRRFIDDAINS
;
_entity_poly.pdbx_strand_id                 A 
# 
loop_
_dssp_struct_summary.entry_id 
_dssp_struct_summary.label_comp_id 
_dssp_struct_summary.label_asym_id 
_dssp_struct_summary.label_seq_id 
_dssp_struct_summary.secondary_structure 
_dssp_struct_summary.ss_bridge 
_dssp_struct_summary.helix_3_10 
_dssp_struct_summary.helix_alpha 
_dssp_struct_summary.helix_pi 
_dssp_struct_summary.helix_pp 
_dssp_struct_summary.bend 
_dssp_struct_summary.chirality 
_dssp_struct_summary.sheet 
_dssp_struct_summary.strand 
_dssp_struct_summary.ladder_1 
_dssp_struct_summary.ladder_2 
_dssp_struct_summary.accessibility 
_dssp_struct_summary.TCO 
_dssp_struct_summary.kappa 
_dssp_struct_summary.alpha 
_dssp_struct_summary.phi 
_dssp_struct_summary.psi 
_dssp_struct_summary.x_ca 
_dssp_struct_summary.y_ca 
_dssp_struct_summary.z_ca 
prtn3_Xenopus_tropicalis_GeneID=448597 GLN A 1   . . . . . . . . . . . . ? .      .     .      .      137.1  -4.5  5.0   -12.0 
prtn3_Xenopus_tropicalis_GeneID=448597 ILE A 2   . . > . . . . - . . . . ? -0.832 .     -138.3 -78.0  97.2   -2.3  2.2   -13.2 
prtn3_Xenopus_tropicalis_GeneID=448597 VAL A 3   B . 3 . . . S + A A A . ? -0.677 86.7  7.4    -64.0  125.2  -0.9  3.8   -16.4 
prtn3_Xenopus_tropicalis_GeneID=448597 GLY A 4   T . 3 . . . S + . . . . ? 0.647  109.3 120.7  78.3   8.1    -0.9  1.2   -19.2 
prtn3_Xenopus_tropicalis_GeneID=448597 GLY A 5   . . < . . . . - . . . . ? -0.120 56.5  -119.4 -90.7  -170.4 -2.8  -1.3  -16.9 
prtn3_Xenopus_tropicalis_GeneID=448597 ARG A 6   E . . . . . . - B C B . ? -0.918 34.3  -83.5  -130.7 155.6  -6.1  -3.0  -17.4 
prtn3_Xenopus_tropicalis_GeneID=448597 GLU A 7   E . . . . > . - B C B . ? -0.440 53.8  -118.3 -54.9  135.4  -9.3  -3.1  -15.5 
prtn3_Xenopus_tropicalis_GeneID=448597 ALA A 8   P . . . . P . - . . . . ? -0.455 26.4  -100.9 -75.6  144.6  -9.1  -5.7  -12.7 
prtn3_Xenopus_tropicalis_GeneID=448597 THR A 9   P . > . . P . - . . . . ? -0.512 59.6  -87.3  -59.2  129.6  -11.2 -8.7  -12.5 
prtn3_Xenopus_tropicalis_GeneID=448597 PRO A 10  T . 3 . . < S - . . . . ? -0.206 107.8 -3.7   -46.7  125.6  -14.0 -7.8  -9.9  
prtn3_Xenopus_tropicalis_GeneID=448597 ASN A 11  T . 3 . . . S + . . . . ? 0.639  88.9  130.2  69.5   14.4   -12.9 -8.6  -6.4  
prtn3_Xenopus_tropicalis_GeneID=448597 SER A 12  S . < . . . S + . . . . ? 0.627  75.6  46.8   -71.7  -9.9   -9.6  -10.1 -7.6  
prtn3_Xenopus_tropicalis_GeneID=448597 HIS A 13  . . > . . . . + . . . . ? -0.626 68.6  170.3  -130.4 71.7   -7.8  -7.9  -4.9  
prtn3_Xenopus_tropicalis_GeneID=448597 PRO A 14  T . 3 . . . S + . . . . ? 0.469  73.2  57.2   -73.7  3.4    -9.9  -8.4  -1.8  
prtn3_Xenopus_tropicalis_GeneID=448597 TYR A 15  T . 3 . . . S + . . . . ? 0.480  80.1  108.2  -106.1 -11.7  -7.4  -6.6  0.4   
prtn3_Xenopus_tropicalis_GeneID=448597 ILE A 16  E . < . . . . - C K J . ? -0.500 50.2  -164.0 -79.4  138.7  -7.3  -3.3  -1.4  
prtn3_Xenopus_tropicalis_GeneID=448597 ALA A 17  E . . . . . . - C K J K ? -0.927 15.6  -136.8 -121.8 149.1  -9.0  -0.2  0.2   
prtn3_Xenopus_tropicalis_GeneID=448597 SER A 18  E . . . . . . - C K J K ? -0.936 14.2  -152.2 -101.9 119.3  -10.1 3.1   -1.0  
prtn3_Xenopus_tropicalis_GeneID=448597 LEU A 19  E . . . . . . - C K J K ? -0.847 22.7  -163.9 -87.5  129.8  -9.3  6.1   1.2   
prtn3_Xenopus_tropicalis_GeneID=448597 GLN A 20  E . . . . . . - C K J K ? -0.887 24.1  -163.4 -126.0 140.2  -11.9 8.8   0.7   
prtn3_Xenopus_tropicalis_GeneID=448597 LEU A 21  E . > . . . S - C K J . ? -0.994 89.9  -16.7  -112.6 117.8  -12.3 12.5  1.4   
prtn3_Xenopus_tropicalis_GeneID=448597 ARG A 22  T . 3 . . . S - . . . . ? 0.881  131.7 -51.0  54.0   37.7   -15.9 13.7  1.2   
prtn3_Xenopus_tropicalis_GeneID=448597 GLY A 23  T . 3 . . . S + . . . . ? 0.454  115.5 115.9  85.7   3.0    -16.8 10.5  -0.7  
prtn3_Xenopus_tropicalis_GeneID=448597 ARG A 24  E . < . . . . - C L J . ? -0.905 67.3  -119.8 -112.5 136.9  -14.0 10.9  -3.2  
prtn3_Xenopus_tropicalis_GeneID=448597 HIS A 25  E . . . . . . + C L J . ? -0.427 43.4  151.0  -68.6  136.0  -11.1 8.6   -3.7  
prtn3_Xenopus_tropicalis_GeneID=448597 PHE A 26  E . . . . . . + C L . . ? 0.523  64.0  12.6   -137.4 -22.6  -7.7  10.1  -3.1  
prtn3_Xenopus_tropicalis_GeneID=448597 CYS A 27  E . . . . . . - C L J . ? -0.976 63.7  -128.1 -149.3 163.7  -5.4  7.2   -1.9  
prtn3_Xenopus_tropicalis_GeneID=448597 GLY A 28  E . . . . . . - C L J . ? -0.484 21.4  -178.6 -105.1 176.7  -5.3  3.4   -1.6  
prtn3_Xenopus_tropicalis_GeneID=448597 GLY A 29  E . . . . . . - C L J . ? -0.960 19.9  -122.4 -162.0 173.6  -4.6  0.9   1.3   
prtn3_Xenopus_tropicalis_GeneID=448597 SER A 30  E . . . . . . - C L J L ? -0.998 19.5  -126.8 -134.1 132.3  -4.3  -2.7  2.3   
prtn3_Xenopus_tropicalis_GeneID=448597 LEU A 31  E . . . . . . + C L . L ? -0.656 33.8  166.2  -73.3  121.1  -6.1  -4.7  4.9   
prtn3_Xenopus_tropicalis_GeneID=448597 ILE A 32  E . . . . . . + C L . . ? 0.497  64.1  7.4    -120.5 -9.2   -3.4  -6.4  7.0   
prtn3_Xenopus_tropicalis_GeneID=448597 ALA A 33  E . > . . . S - C L . L ? -0.951 98.6  -70.8  -163.1 160.6  -5.5  -7.6  10.1  
prtn3_Xenopus_tropicalis_GeneID=448597 PRO A 34  T . 3 . . . S + . . . . ? -0.406 129.8 1.0    -61.1  75.7   -9.3  -7.8  11.2  
prtn3_Xenopus_tropicalis_GeneID=448597 GLN A 35  T . 3 . . . S + . . . . ? 0.566  111.9 103.6  129.6  3.0    -9.6  -3.9  11.6  
prtn3_Xenopus_tropicalis_GeneID=448597 PHE A 36  E . < . . . . - C M L M ? -0.989 44.6  -174.1 -121.4 131.9  -6.1  -2.8  10.6  
prtn3_Xenopus_tropicalis_GeneID=448597 LEU A 37  E . . . . . . - C M L M ? -0.917 13.9  -146.3 -120.7 144.1  -5.1  -1.2  7.3   
prtn3_Xenopus_tropicalis_GeneID=448597 MET A 38  E . . . . . . + C M L M ? -0.931 31.7  146.4  -109.6 135.2  -1.9  -0.2  6.0   
prtn3_Xenopus_tropicalis_GeneID=448597 THR A 39  E . . . . . . - C M . M ? -0.856 52.1  -65.9  -149.7 -179.5 -1.4  2.9   3.7   
prtn3_Xenopus_tropicalis_GeneID=448597 ALA A 40  . . > . . . . - . . . . ? -0.651 35.1  -137.7 -77.3  136.6  1.1   5.7   2.8   
prtn3_Xenopus_tropicalis_GeneID=448597 ALA A 41  G . > . . . S + . . . . ? 0.840  104.6 61.9   -60.7  -33.2  1.8   8.2   5.6   
prtn3_Xenopus_tropicalis_GeneID=448597 HIS A 42  G . 3 . . . S + . . . . ? 0.614  95.7  64.2   -73.0  -1.9   1.6   11.0  3.1   
prtn3_Xenopus_tropicalis_GeneID=448597 CYS A 43  G . < . . . S + . . . . ? 0.559  77.0  118.7  -93.5  -7.0   -2.0  10.0  2.5   
prtn3_Xenopus_tropicalis_GeneID=448597 MET A 44  . . < . . . . + . . . . ? -0.413 31.1  160.5  -79.5  136.1  -3.2  10.8  6.0   
prtn3_Xenopus_tropicalis_GeneID=448597 SER A 45  . . . . . . . - . . . . ? -0.920 48.8  -113.1 -141.3 159.0  -5.9  13.4  6.7   
prtn3_Xenopus_tropicalis_GeneID=448597 ASN A 46  S . . . . . S + . . . . ? 0.760  110.8 50.3   -70.3  -12.4  -8.3  14.2  9.7   
prtn3_Xenopus_tropicalis_GeneID=448597 LEU A 47  S . . . . . S + . . . . ? -0.531 75.1  149.0  -131.0 70.9   -11.4 13.2  7.6   
prtn3_Xenopus_tropicalis_GeneID=448597 VAL A 48  . . . . . . . - . . . . ? -0.860 25.5  -168.0 -114.7 125.3  -10.8 9.9   6.0   
prtn3_Xenopus_tropicalis_GeneID=448597 THR A 49  E . . . . . . - C N K N ? -0.943 16.0  -142.8 -100.1 138.8  -13.4 7.2   5.2   
prtn3_Xenopus_tropicalis_GeneID=448597 VAL A 50  E . . . . . . - C N K N ? -0.917 12.7  -166.7 -107.3 128.7  -12.2 3.7   4.3   
prtn3_Xenopus_tropicalis_GeneID=448597 VAL A 51  E . . . . . . + C N K N ? -0.970 9.6   177.4  -116.6 126.1  -14.0 1.7   1.6   
prtn3_Xenopus_tropicalis_GeneID=448597 LEU A 52  E . . . . . . + C N K N ? -0.848 58.5  32.4   -118.6 157.0  -13.4 -2.1  1.1   
prtn3_Xenopus_tropicalis_GeneID=448597 GLY A 53  S . . . . . S + . . . . ? 0.619  81.3  137.4  80.2   12.1   -14.9 -4.7  -1.2  
prtn3_Xenopus_tropicalis_GeneID=448597 ALA A 54  . . . . . . . + . . . . ? -0.823 28.6  168.6  -99.6  125.1  -15.4 -2.2  -4.0  
prtn3_Xenopus_tropicalis_GeneID=448597 HIS A 55  S . . . . . S + . . . . ? 0.752  84.4  37.4   -85.3  -43.6  -14.7 -3.0  -7.7  
prtn3_Xenopus_tropicalis_GeneID=448597 SER A 56  B . . . . . . - D Q P . ? -0.944 69.0  -153.8 -109.5 133.7  -16.6 0.2   -8.7  
prtn3_Xenopus_tropicalis_GeneID=448597 LEU A 57  S . . . . . S + . . . . ? 0.747  98.6  38.9   -78.0  -13.2  -16.4 3.4   -6.7  
prtn3_Xenopus_tropicalis_GeneID=448597 ARG A 58  S . . . . . S + . . . . ? 0.758  96.5  91.6   -108.0 -24.6  -19.8 4.6   -8.0  
prtn3_Xenopus_tropicalis_GeneID=448597 ALA A 59  S . . . . . S - . . . . ? -0.379 78.8  -124.1 -78.2  140.6  -21.8 1.3   -8.0  
prtn3_Xenopus_tropicalis_GeneID=448597 ASN A 60  . . . . . . . - . . . . ? -0.729 41.6  -176.4 -77.4  83.3   -23.8 0.2   -5.0  
prtn3_Xenopus_tropicalis_GeneID=448597 GLU A 61  . . > . . . . - . . . . ? -0.715 31.8  -139.0 -89.2  130.9  -22.0 -3.2  -4.5  
prtn3_Xenopus_tropicalis_GeneID=448597 ALA A 62  T . 3 . . . S + . . . . ? 0.767  104.8 59.8   -57.7  -20.5  -23.3 -5.6  -1.8  
prtn3_Xenopus_tropicalis_GeneID=448597 THR A 63  T . 3 . . . S + . . . . ? 0.615  79.6  111.8  -84.0  -18.8  -19.6 -6.3  -1.1  
prtn3_Xenopus_tropicalis_GeneID=448597 LYS A 64  . . < . . . . - . . . . ? -0.438 45.1  -173.1 -67.5  127.5  -18.7 -2.6  -0.2  
prtn3_Xenopus_tropicalis_GeneID=448597 GLN A 65  E . . . . . . - C O N . ? -0.996 7.6   -153.9 -120.4 136.5  -17.9 -1.9  3.4   
prtn3_Xenopus_tropicalis_GeneID=448597 ARG A 66  E . . . . . . + C O N . ? -0.914 15.3  178.4  -116.5 139.6  -17.4 1.6   4.9   
prtn3_Xenopus_tropicalis_GeneID=448597 PHE A 67  E . . . . . . - C O N . ? -0.967 22.8  -134.9 -139.5 148.5  -15.3 2.4   7.9   
prtn3_Xenopus_tropicalis_GeneID=448597 ARG A 68  E . . . . . . - C O N . ? -0.728 33.6  -111.5 -92.8  153.2  -14.1 5.4   10.0  
prtn3_Xenopus_tropicalis_GeneID=448597 VAL A 69  E . . . . . . + C O O . ? -0.770 35.0  176.0  -87.3  122.6  -10.7 5.7   11.1  
prtn3_Xenopus_tropicalis_GeneID=448597 ASN A 70  E . . . . . . + C O . . ? 0.829  66.1  8.6    -88.3  -45.2  -10.4 5.3   14.9  
prtn3_Xenopus_tropicalis_GeneID=448597 GLN A 71  E . . . . . . - C O O . ? -0.997 59.4  -149.7 -144.4 145.1  -6.7  5.4   15.5  
prtn3_Xenopus_tropicalis_GeneID=448597 VAL A 72  E . . . . . . - C O O . ? -0.976 8.1   -162.9 -120.0 125.3  -3.6  6.3   13.4  
prtn3_Xenopus_tropicalis_GeneID=448597 PHE A 73  E . . . . . . - C O O . ? -0.951 15.2  -178.3 -106.7 120.5  -0.1  4.7   14.1  
prtn3_Xenopus_tropicalis_GeneID=448597 GLU A 74  E . . . . . . - C O O . ? -0.889 24.0  -151.3 -122.0 150.3  2.9   6.5   12.6  
prtn3_Xenopus_tropicalis_GeneID=448597 ASN A 75  . . . . . . . - . . . . ? -0.552 68.6  -65.9  -121.4 62.6   6.6   5.8   12.6  
prtn3_Xenopus_tropicalis_GeneID=448597 GLY A 76  . . . . . . . - . . . . ? 0.860  65.3  -163.1 71.9   36.0   8.4   9.1   12.4  
prtn3_Xenopus_tropicalis_GeneID=448597 PHE A 77  . . . . . . . - . . . . ? -0.332 6.0   -153.1 -55.3  127.9  7.2   10.1  8.8   
prtn3_Xenopus_tropicalis_GeneID=448597 ASN A 78  B . . > > . . - E S Q . ? -0.935 5.4   -164.6 -105.0 112.5  9.3   12.9  7.2   
prtn3_Xenopus_tropicalis_GeneID=448597 PRO A 79  T . . 4 5 . S + . . . . ? 0.709  86.0  55.6   -75.0  -14.7  7.3   14.8  4.6   
prtn3_Xenopus_tropicalis_GeneID=448597 LEU A 80  T . . 4 5 . S + . . . . ? 0.913  124.4 20.3   -83.0  -39.1  10.4  16.4  3.1   
prtn3_Xenopus_tropicalis_GeneID=448597 THR A 81  T . . 4 5 . S - . . . . ? 0.526  97.8  -127.7 -106.6 -8.1   12.2  13.2  2.3   
prtn3_Xenopus_tropicalis_GeneID=448597 LEU A 82  T . > < 5 . . + . . . . ? 0.754  51.8  162.7  60.4   25.6   9.2   10.9  2.4   
prtn3_Xenopus_tropicalis_GeneID=448597 GLN A 83  B . 3 . < . . + E T Q . ? -0.537 60.7  14.5   -72.2  140.1  11.1  8.7   4.8   
prtn3_Xenopus_tropicalis_GeneID=448597 ASN A 84  T . 3 . . . S + . . . . ? 0.908  77.1  174.8  61.1   41.6   9.1   6.2   6.8   
prtn3_Xenopus_tropicalis_GeneID=448597 ASP A 85  . . < . . . . + . . . . ? -0.421 39.2  103.0  -80.6  53.6   6.1   6.6   4.5   
prtn3_Xenopus_tropicalis_GeneID=448597 ILE A 86  . . . . . . . + . . . . ? -0.987 43.3  179.2  -134.0 131.9  4.0   3.9   6.1   
prtn3_Xenopus_tropicalis_GeneID=448597 VAL A 87  E . . . . . . - C P M O ? -0.984 18.9  -141.0 -132.3 144.5  1.0   4.4   8.5   
prtn3_Xenopus_tropicalis_GeneID=448597 ILE A 88  E . . . . . . - C P M O ? -0.944 15.6  -157.0 -106.5 127.7  -1.3  1.8   10.2  
prtn3_Xenopus_tropicalis_GeneID=448597 LEU A 89  E . . . . . . - C P M O ? -0.907 5.9   -151.7 -105.7 127.4  -5.0  2.7   10.5  
prtn3_Xenopus_tropicalis_GeneID=448597 LYS A 90  E . . . . . . - C P M O ? -0.911 21.5  -138.3 -93.0  120.1  -7.2  1.1   13.1  
prtn3_Xenopus_tropicalis_GeneID=448597 LEU A 91  E . . . . . . - C P . O ? -0.368 21.1  -113.3 -75.9  156.5  -10.8 1.0   11.8  
prtn3_Xenopus_tropicalis_GeneID=448597 ASP A 92  S . . . . . S + . . . . ? 0.715  99.7  7.2    -66.9  -15.5  -13.7 1.9   14.2  
prtn3_Xenopus_tropicalis_GeneID=448597 ARG A 93  S . . . . . S - . . . . ? -0.978 92.3  -82.9  -157.6 160.5  -14.8 -1.8  13.9  
prtn3_Xenopus_tropicalis_GeneID=448597 PRO A 94  . . . . . . . - . . . . ? -0.386 47.0  -114.6 -67.6  150.6  -13.6 -5.1  12.5  
prtn3_Xenopus_tropicalis_GeneID=448597 VAL A 95  . . . . . . . - . . . . ? -0.413 24.1  -113.6 -78.0  150.9  -14.2 -5.9  8.8   
prtn3_Xenopus_tropicalis_GeneID=448597 SER A 96  . . . . . . . - . . . . ? -0.805 36.9  -144.1 -81.1  102.4  -16.5 -8.7  7.7   
prtn3_Xenopus_tropicalis_GeneID=448597 LEU A 97  . . . . . . . + . . . . ? -0.566 39.6  128.3  -73.8  138.5  -14.1 -11.2 6.0   
prtn3_Xenopus_tropicalis_GeneID=448597 ASN A 98  B . > . . . S - F U R . ? -0.862 74.7  -59.3  -166.1 -173.6 -15.3 -13.2 2.9   
prtn3_Xenopus_tropicalis_GeneID=448597 GLY A 99  T . 3 . . . S + . . . . ? 0.693  135.4 41.6   -59.1  -3.4   -14.5 -14.1 -0.7  
prtn3_Xenopus_tropicalis_GeneID=448597 LYS A 100 T . 3 . . . S + . . . . ? 0.583  115.5 45.5   -123.1 -18.0  -14.5 -10.3 -1.5  
prtn3_Xenopus_tropicalis_GeneID=448597 VAL A 101 B . < . . . S + F V R . ? -0.957 72.3  154.7  -131.5 115.7  -12.7 -8.8  1.6   
prtn3_Xenopus_tropicalis_GeneID=448597 GLN A 102 . . . . . . . - . . . . ? -0.947 42.5  -106.5 -141.9 161.2  -9.5  -10.5 2.8   
prtn3_Xenopus_tropicalis_GeneID=448597 VAL A 103 P . . . . > . - . . . . ? -0.659 32.5  -135.0 -85.5  137.3  -6.3  -9.9  4.7   
prtn3_Xenopus_tropicalis_GeneID=448597 VAL A 104 P . . . . P . - . . . . ? -0.732 26.2  -107.8 -91.7  145.0  -3.1  -9.7  2.7   
prtn3_Xenopus_tropicalis_GeneID=448597 SER A 105 B . . . . P . - B D C . ? -0.415 27.7  -129.0 -73.3  143.7  -0.0  -11.6 4.0   
prtn3_Xenopus_tropicalis_GeneID=448597 LEU A 106 P . . . . P . - . . . . ? -0.696 26.7  -110.8 -92.0  142.8  2.9   -9.6  5.5   
prtn3_Xenopus_tropicalis_GeneID=448597 PRO A 107 P . . . . < . - . . . . ? -0.451 18.0  -164.7 -74.2  147.1  6.4   -10.3 4.2   
prtn3_Xenopus_tropicalis_GeneID=448597 SER A 108 S . . . . . S + . . . . ? 0.621  76.7  13.0   -97.8  -20.9  9.1   -12.0 6.4   
prtn3_Xenopus_tropicalis_GeneID=448597 GLU A 109 S . . . . . S - . . . . ? -0.909 91.9  -71.8  -144.5 176.8  12.0  -11.0 4.0   
prtn3_Xenopus_tropicalis_GeneID=448597 ASP A 110 P . . . . > . - . . . . ? -0.276 44.9  -117.1 -73.3  155.4  12.9  -8.7  1.2   
prtn3_Xenopus_tropicalis_GeneID=448597 VAL A 111 P . . . . P . - . . . . ? -0.778 31.7  -123.3 -95.0  127.1  11.7  -9.4  -2.4  
prtn3_Xenopus_tropicalis_GeneID=448597 PRO A 112 P . > . . P . - . . . . ? -0.421 30.9  -94.2  -68.5  154.8  14.5  -10.2 -4.9  
prtn3_Xenopus_tropicalis_GeneID=448597 ALA A 113 T . 3 . . < S + . . . . ? -0.283 110.5 36.1   -59.1  146.3  15.0  -8.1  -8.1  
prtn3_Xenopus_tropicalis_GeneID=448597 GLY A 114 T . 3 . . . S + . . . . ? 0.318  82.6  140.5  92.0   -11.6  13.3  -9.6  -11.1 
prtn3_Xenopus_tropicalis_GeneID=448597 THR A 115 . . < . . . . - . . . . ? -0.478 52.2  -125.9 -66.5  135.4  10.3  -10.8 -9.1  
prtn3_Xenopus_tropicalis_GeneID=448597 GLN A 116 E . . . . . . + B E D . ? -0.718 37.8  171.6  -84.1  132.5  7.0   -10.3 -10.9 
prtn3_Xenopus_tropicalis_GeneID=448597 CYS A 117 E . . . . . . - B E D . ? -0.813 24.9  -133.9 -135.7 168.8  4.4   -8.4  -8.9  
prtn3_Xenopus_tropicalis_GeneID=448597 VAL A 118 E . . . . . . - B E D E ? -0.974 14.7  -173.7 -128.0 138.7  1.0   -6.9  -9.1  
prtn3_Xenopus_tropicalis_GeneID=448597 THR A 119 E . . . . . . - B E D E ? -0.962 6.5   -171.4 -125.0 152.3  -0.3  -3.5  -8.0  
prtn3_Xenopus_tropicalis_GeneID=448597 ALA A 120 E . . . . . . + B E D . ? -0.985 15.9  130.5  -144.3 148.7  -3.8  -2.2  -8.1  
prtn3_Xenopus_tropicalis_GeneID=448597 GLY A 121 E . . . . . . - B E D . ? -0.984 54.5  -111.6 179.2  174.8  -5.6  1.1   -7.5  
prtn3_Xenopus_tropicalis_GeneID=448597 TRP A 122 . . . . . . . + . . . . ? -0.138 68.5  128.6  -112.3 23.1   -8.1  3.8   -8.5  
prtn3_Xenopus_tropicalis_GeneID=448597 GLY A 123 . . . . . . . - . . . . ? -0.042 69.0  -57.2  -67.4  -173.4 -5.5  6.5   -9.1  
prtn3_Xenopus_tropicalis_GeneID=448597 ARG A 124 . . . . . . . - . . . . ? -0.319 34.8  -136.1 -67.8  153.4  -5.3  8.7   -12.4 
prtn3_Xenopus_tropicalis_GeneID=448597 LEU A 125 S . . . . . S - . . . . ? 0.525  89.4  -0.1   -88.4  -5.7   -4.9  7.1   -15.9 
prtn3_Xenopus_tropicalis_GeneID=448597 SER A 126 S . > . . . S - . . . . ? -0.944 93.3  -81.3  -167.0 170.2  -2.2  9.7   -16.7 
prtn3_Xenopus_tropicalis_GeneID=448597 THR A 127 T . 3 . . . S + . . . . ? 0.892  133.1 16.5   -52.2  -36.6  -0.4  12.7  -15.1 
prtn3_Xenopus_tropicalis_GeneID=448597 GLU A 128 T . 3 . . . S + . . . . ? 0.093  108.6 116.8  -121.8 19.4   -3.4  14.9  -15.9 
prtn3_Xenopus_tropicalis_GeneID=448597 GLY A 129 . . < . . . . - . . . . ? -0.095 66.9  -82.9  -88.9  -179.1 -5.9  12.2  -16.6 
prtn3_Xenopus_tropicalis_GeneID=448597 GLN A 130 P . . . . > . - . . . . ? -0.457 38.2  -109.7 -83.5  154.6  -9.3  11.1  -15.0 
prtn3_Xenopus_tropicalis_GeneID=448597 ILE A 131 P . . . . P . - . . . . ? -0.793 40.4  -123.9 -80.1  120.4  -9.8  8.9   -12.0 
prtn3_Xenopus_tropicalis_GeneID=448597 PRO A 132 P . . . . < . - . . . . ? -0.341 5.5   -144.2 -65.6  150.4  -11.2 5.6   -13.2 
prtn3_Xenopus_tropicalis_GeneID=448597 ASP A 133 S . . . . . S + . . . . ? 0.847  84.0  57.6   -78.5  -35.6  -14.5 4.3   -11.7 
prtn3_Xenopus_tropicalis_GeneID=448597 ARG A 134 B . . . . . S - D R P . ? -0.716 99.6  -91.7  -102.8 146.3  -13.4 0.6   -11.8 
prtn3_Xenopus_tropicalis_GeneID=448597 LEU A 135 . . . . . . . - . . . . ? -0.284 41.2  -153.7 -58.8  133.8  -10.3 -0.9  -10.2 
prtn3_Xenopus_tropicalis_GeneID=448597 GLN A 136 E . . . . . . - B F B D ? -0.806 8.0   -163.5 -110.3 152.4  -7.2  -1.0  -12.3 
prtn3_Xenopus_tropicalis_GeneID=448597 GLU A 137 E . . . . . . - B F B D ? -0.973 3.9   -169.9 -135.5 157.1  -4.2  -3.5  -12.1 
prtn3_Xenopus_tropicalis_GeneID=448597 LEU A 138 E . . . . . . - B F . D ? -0.994 19.8  -133.6 -148.7 132.6  -0.7  -3.6  -13.4 
prtn3_Xenopus_tropicalis_GeneID=448597 ASN A 139 E . . . . . . + B F . D ? -0.742 34.3  175.7  -83.3  132.4  2.1   -6.1  -13.7 
prtn3_Xenopus_tropicalis_GeneID=448597 VAL A 140 E . . . . . . - B F . D ? -0.875 24.0  -132.9 -134.2 162.6  5.5   -4.8  -12.6 
prtn3_Xenopus_tropicalis_GeneID=448597 THR A 141 E . . . . . . - B F F D ? -0.969 24.4  -118.9 -119.3 133.9  9.0   -6.1  -12.1 
prtn3_Xenopus_tropicalis_GeneID=448597 VAL A 142 E . . . . . . - B F F . ? -0.517 37.6  -165.6 -67.5  134.3  11.2  -5.4  -9.1  
prtn3_Xenopus_tropicalis_GeneID=448597 THR A 143 E . . . . . . - B F F . ? -0.901 31.0  -149.4 -128.7 152.3  14.3  -3.6  -10.1 
prtn3_Xenopus_tropicalis_GeneID=448597 ARG A 144 . . . . . . . + . . . . ? 0.249  39.9  164.5  -95.7  17.9   17.7  -2.8  -8.5  
prtn3_Xenopus_tropicalis_GeneID=448597 GLN A 145 . . > . . . . - . . . . ? 0.149  49.5  -123.8 -50.4  121.4  18.0  0.4   -10.4 
prtn3_Xenopus_tropicalis_GeneID=448597 ASN A 146 T . 3 . . . S + . . . . ? 0.563  111.1 71.1   -37.3  -3.0   20.8  2.7   -8.8  
prtn3_Xenopus_tropicalis_GeneID=448597 LEU A 147 T . 3 . . . S + . . . . ? 0.503  73.8  103.6  -99.9  -6.1   17.9  5.2   -8.6  
prtn3_Xenopus_tropicalis_GeneID=448597 CYS A 148 S . < . . . S - . . . . ? -0.633 71.7  -128.6 -82.7  127.7  16.1  3.2   -5.8  
prtn3_Xenopus_tropicalis_GeneID=448597 ARG A 149 . . > . . . . - . . . . ? -0.439 26.6  -109.6 -67.0  148.8  16.3  4.7   -2.3  
prtn3_Xenopus_tropicalis_GeneID=448597 PRO A 150 T . 3 . . . S + . . . . ? 0.826  117.6 46.4   -56.3  -25.8  17.5  2.2   0.5   
prtn3_Xenopus_tropicalis_GeneID=448597 ASN A 151 T . 3 . . . S + . . . . ? 0.356  105.9 80.3   -102.7 10.6   14.0  2.1   2.2   
prtn3_Xenopus_tropicalis_GeneID=448597 ASN A 152 E . < . . . . - B G . G ? -0.835 66.5  -140.8 -121.2 154.4  12.1  1.6   -1.1  
prtn3_Xenopus_tropicalis_GeneID=448597 ILE A 153 E . . . . . . - B G . G ? -0.928 25.3  -152.3 -99.3  134.7  11.3  -1.0  -3.5  
prtn3_Xenopus_tropicalis_GeneID=448597 CYS A 154 E . . . . . . - B G F G ? -0.896 14.0  -177.6 -113.2 138.0  11.5  0.1   -7.1  
prtn3_Xenopus_tropicalis_GeneID=448597 THR A 155 E . . . . . . - B G F G ? -0.894 2.4   -179.3 -129.9 155.7  9.5   -1.4  -9.9  
prtn3_Xenopus_tropicalis_GeneID=448597 GLY A 156 E . . . . . . - B G F . ? -0.982 33.0  -141.9 -148.8 153.0  9.2   -0.9  -13.6 
prtn3_Xenopus_tropicalis_GeneID=448597 VAL A 157 . . > . . . . - . . . . ? -0.871 41.1  -151.9 -106.1 79.0   7.4   -2.0  -16.8 
prtn3_Xenopus_tropicalis_GeneID=448597 PHE A 158 T . 3 . . . S + . . . . ? -0.344 74.3  20.3   -69.3  109.0  10.6  -1.8  -18.8 
prtn3_Xenopus_tropicalis_GeneID=448597 MET A 159 T . 3 . . . S + . . . . ? 0.471  112.3 80.0   116.9  1.2    9.7   -1.1  -22.5 
prtn3_Xenopus_tropicalis_GeneID=448597 GLN A 160 S . < . . . S - . . . . ? -0.963 82.9  -120.6 -131.6 145.5  6.3   0.3   -21.9 
prtn3_Xenopus_tropicalis_GeneID=448597 GLN A 161 S . . . . . S + . . . . ? -0.624 72.1  125.6  -80.4  74.0   5.0   3.7   -20.8 
prtn3_Xenopus_tropicalis_GeneID=448597 ALA A 162 . . . . . . . + . . . . ? -0.968 20.4  102.5  -138.4 151.6  3.3   2.1   -17.8 
prtn3_Xenopus_tropicalis_GeneID=448597 GLY A 163 B . . . . . . - A B A . ? -0.982 61.4  -44.0  167.1  -171.1 3.2   2.6   -14.0 
prtn3_Xenopus_tropicalis_GeneID=448597 ILE A 164 . . . . . . . - . . . . ? -0.505 50.6  -167.6 -81.9  162.8  1.4   4.0   -11.0 
prtn3_Xenopus_tropicalis_GeneID=448597 CYS A 165 . . > . . . . - . . . . ? -0.834 35.7  -48.7  -144.5 175.9  -0.1  7.3   -10.9 
prtn3_Xenopus_tropicalis_GeneID=448597 PHE A 166 T . 3 . . . S + . . . . ? -0.235 120.8 29.3   -53.8  136.1  -1.6  10.0  -8.5  
prtn3_Xenopus_tropicalis_GeneID=448597 GLY A 167 T . 3 . . . S + . . . . ? 0.079  95.7  91.0   98.2   -16.3  -4.2  8.5   -6.2  
prtn3_Xenopus_tropicalis_GeneID=448597 ASP A 168 . . X . . . . + . . . . ? 0.509  55.7  128.5  -87.6  -9.8   -2.6  5.1   -6.1  
prtn3_Xenopus_tropicalis_GeneID=448597 SER A 169 T . 3 . . . S + . . . . ? -0.218 71.4  21.0   -47.3  137.2  -0.5  6.2   -3.1  
prtn3_Xenopus_tropicalis_GeneID=448597 GLY A 170 T . 3 . . . S + . . . . ? 0.194  93.4  129.7  89.1   -18.6  -0.8  3.7   -0.3  
prtn3_Xenopus_tropicalis_GeneID=448597 GLY A 171 . . < . . . . - . . . . ? -0.242 60.8  -89.2  -67.7  167.7  -1.9  0.9   -2.5  
prtn3_Xenopus_tropicalis_GeneID=448597 PRO A 172 E . . . . . . - B H . H ? -0.413 17.2  -156.2 -91.6  143.1  -0.3  -2.6  -2.4  
prtn3_Xenopus_tropicalis_GeneID=448597 LEU A 173 E . . . . . . - B H E H ? -0.969 28.7  -169.7 -100.4 107.8  2.7   -4.1  -4.2  
prtn3_Xenopus_tropicalis_GeneID=448597 VAL A 174 E . . . . . . - B H E H ? -0.888 13.3  -178.8 -113.5 126.6  1.9   -7.8  -4.0  
prtn3_Xenopus_tropicalis_GeneID=448597 CYS A 175 E . > . . . S - B H . H ? -0.991 74.6  -16.7  -124.4 121.6  4.4   -10.6 -5.0  
prtn3_Xenopus_tropicalis_GeneID=448597 ASN A 176 T . 3 . . . S - . . . . ? 0.887  130.8 -50.1  54.2   34.7   3.5   -14.3 -4.8  
prtn3_Xenopus_tropicalis_GeneID=448597 GLY A 177 T . 3 . . . S + . . . . ? 0.566  118.5 108.0  86.8   7.7    0.5   -13.3 -2.5  
prtn3_Xenopus_tropicalis_GeneID=448597 VAL A 178 E . < . . . S - B I C H ? -0.959 71.9  -121.2 -122.7 139.4  2.6   -11.2 -0.1  
prtn3_Xenopus_tropicalis_GeneID=448597 ILE A 179 E . . . . . . + B I . H ? -0.690 35.0  168.0  -81.8  117.0  2.6   -7.5  0.3   
prtn3_Xenopus_tropicalis_GeneID=448597 GLN A 180 E . . . . . . - B I . . ? 0.668  60.6  -0.4   -103.0 -20.4  6.1   -6.3  -0.4  
prtn3_Xenopus_tropicalis_GeneID=448597 GLY A 181 E . . . . . . - B I I H ? -0.977 56.1  -127.1 -161.5 165.9  5.5   -2.6  -0.6  
prtn3_Xenopus_tropicalis_GeneID=448597 ILE A 182 E . . . . . . - B I I H ? -0.969 44.6  -98.3  -123.1 135.8  3.1   0.4   -0.6  
prtn3_Xenopus_tropicalis_GeneID=448597 THR A 183 E . . . . . . + B I I . ? -0.415 53.6  161.7  -53.7  121.8  2.9   2.9   -3.3  
prtn3_Xenopus_tropicalis_GeneID=448597 SER A 184 E . . . . . . - B I . . ? 0.791  47.2  -29.6  -112.5 -69.3  4.9   5.9   -2.1  
prtn3_Xenopus_tropicalis_GeneID=448597 PHE A 185 E . . . . . . - B I I . ? -0.930 38.4  -137.2 -150.0 166.8  6.0   8.4   -4.8  
prtn3_Xenopus_tropicalis_GeneID=448597 ILE A 186 . . . . . . . - . . . . ? -0.936 14.5  -144.2 -122.9 147.7  7.0   8.9   -8.6  
prtn3_Xenopus_tropicalis_GeneID=448597 ILE A 187 S . . . . . S - . . . . ? 0.854  78.8  -10.1  -87.6  -29.5  10.0  11.1  -9.7  
prtn3_Xenopus_tropicalis_GeneID=448597 ARG A 188 S . . . . . S - . . . . ? 0.026  110.3 -12.1  -135.2 -129.7 8.3   12.5  -12.9 
prtn3_Xenopus_tropicalis_GeneID=448597 SER A 189 S . > . . . S - . . . . ? -0.548 78.0  -90.4  -83.8  150.8  5.2   11.9  -15.0 
prtn3_Xenopus_tropicalis_GeneID=448597 CYS A 190 T . 3 . . . S + . . . . ? -0.342 104.8 0.8    -57.9  138.1  3.1   8.9   -14.5 
prtn3_Xenopus_tropicalis_GeneID=448597 GLY A 191 T . 3 . . . S + . . . . ? 0.815  74.6  155.9  63.3   34.2   4.1   5.8   -16.7 
prtn3_Xenopus_tropicalis_GeneID=448597 ASN A 192 . . < . . . . - . . . . ? 0.668  46.6  -137.3 -75.7  -10.9  7.1   7.5   -18.4 
prtn3_Xenopus_tropicalis_GeneID=448597 GLY A 193 S . . . . . S + . . . . ? 0.435  89.0  69.5   78.0   -4.6   8.6   4.1   -19.0 
prtn3_Xenopus_tropicalis_GeneID=448597 VAL A 194 S . . . . . S + . . . . ? 0.726  88.8  57.4   -115.4 -37.4  12.1  5.3   -18.0 
prtn3_Xenopus_tropicalis_GeneID=448597 THR A 195 S . . . . > S - . . . . ? -0.737 81.4  -121.4 -103.7 138.5  11.9  5.9   -14.2 
prtn3_Xenopus_tropicalis_GeneID=448597 PRO A 196 P . . . . P . - . . . . ? -0.285 23.8  -113.7 -70.3  163.4  10.9  3.3   -11.7 
prtn3_Xenopus_tropicalis_GeneID=448597 ASP A 197 E . . . . < . - B J G . ? -0.747 30.5  -128.8 -88.9  149.4  8.0   3.5   -9.3  
prtn3_Xenopus_tropicalis_GeneID=448597 PHE A 198 E . . . . . . - B J G I ? -0.878 23.6  -178.0 -113.1 133.8  8.7   3.7   -5.6  
prtn3_Xenopus_tropicalis_GeneID=448597 PHE A 199 E . . . . . . - B J G I ? -0.984 33.3  -115.1 -127.1 129.8  7.2   1.6   -2.9  
prtn3_Xenopus_tropicalis_GeneID=448597 SER A 200 E . . . . . . - B J G I ? -0.521 40.8  -115.2 -60.6  128.5  7.8   1.9   0.9   
prtn3_Xenopus_tropicalis_GeneID=448597 ARG A 201 E . > . . . . - B J . I ? -0.608 25.8  -164.3 -74.6  109.1  9.5   -1.4  1.8   
prtn3_Xenopus_tropicalis_GeneID=448597 VAL A 202 G . > . . . S + . . . . ? 0.861  83.2  63.7   -66.9  -38.3  7.1   -3.2  4.2   
prtn3_Xenopus_tropicalis_GeneID=448597 SER A 203 G . > . . . S + . . . . ? 0.837  97.8  57.6   -58.5  -29.2  9.8   -5.7  5.5   
prtn3_Xenopus_tropicalis_GeneID=448597 LEU A 204 G . < . . . S + . . . . ? 0.693  109.7 44.9   -73.6  -18.5  11.7  -2.8  7.0   
prtn3_Xenopus_tropicalis_GeneID=448597 PHE A 205 G . < > . . S + . . . . ? 0.107  76.0  113.2  -114.7 19.0   8.6   -1.8  9.1   
prtn3_Xenopus_tropicalis_GeneID=448597 ARG A 206 H . < > . . S + . . . . ? 0.901  77.4  51.0   -60.4  -47.1  7.5   -5.2  10.3  
prtn3_Xenopus_tropicalis_GeneID=448597 ARG A 207 H . . > . . S + . . . . ? 0.934  111.9 47.3   -57.9  -48.8  8.3   -4.4  13.9  
prtn3_Xenopus_tropicalis_GeneID=448597 PHE A 208 H . . > . . S + . . . . ? 0.918  112.5 50.7   -55.8  -45.3  6.2   -1.2  13.7  
prtn3_Xenopus_tropicalis_GeneID=448597 ILE A 209 H . . X . . S + . . . . ? 0.939  110.8 47.8   -64.0  -44.9  3.4   -3.0  12.0  
prtn3_Xenopus_tropicalis_GeneID=448597 ASP A 210 H . . X . . S + . . . . ? 0.900  111.1 50.4   -65.1  -43.1  3.3   -5.7  14.6  
prtn3_Xenopus_tropicalis_GeneID=448597 ASP A 211 H . . X . . S + . . . . ? 0.893  110.1 50.9   -61.4  -42.9  3.4   -3.3  17.5  
prtn3_Xenopus_tropicalis_GeneID=448597 ALA A 212 H . > < . . S + . . . . ? 0.931  110.6 48.0   -61.8  -44.6  0.6   -1.3  16.1  
prtn3_Xenopus_tropicalis_GeneID=448597 ILE A 213 H . 3 < . . S + . . . . ? 0.865  114.8 46.1   -68.5  -29.2  -1.6  -4.4  15.6  
prtn3_Xenopus_tropicalis_GeneID=448597 ASN A 214 H . 3 < . . . . . . . . ? 0.503  .     .      -94.1  -10.7  -1.0  -5.6  19.1  
prtn3_Xenopus_tropicalis_GeneID=448597 SER A 215 . . < < . . . . . . . . ? -0.374 .     .      -71.6  .      -1.6  -2.2  20.9  
# 
loop_
_dssp_struct_ladder.id 
_dssp_struct_ladder.sheet_id 
_dssp_struct_ladder.range_id_1 
_dssp_struct_ladder.range_id_2 
_dssp_struct_ladder.type 
_dssp_struct_ladder.beg_1_label_comp_id 
_dssp_struct_ladder.beg_1_label_asym_id 
_dssp_struct_ladder.beg_1_label_seq_id 
_dssp_struct_ladder.pdbx_beg_1_PDB_ins_code 
_dssp_struct_ladder.end_1_label_comp_id 
_dssp_struct_ladder.end_1_label_asym_id 
_dssp_struct_ladder.end_1_label_seq_id 
_dssp_struct_ladder.pdbx_end_1_PDB_ins_code 
_dssp_struct_ladder.beg_1_auth_comp_id 
_dssp_struct_ladder.beg_1_auth_asym_id 
_dssp_struct_ladder.beg_1_auth_seq_id 
_dssp_struct_ladder.end_1_auth_comp_id 
_dssp_struct_ladder.end_1_auth_asym_id 
_dssp_struct_ladder.end_1_auth_seq_id 
_dssp_struct_ladder.beg_2_label_comp_id 
_dssp_struct_ladder.beg_2_label_asym_id 
_dssp_struct_ladder.beg_2_label_seq_id 
_dssp_struct_ladder.pdbx_beg_2_PDB_ins_code 
_dssp_struct_ladder.end_2_label_comp_id 
_dssp_struct_ladder.end_2_label_asym_id 
_dssp_struct_ladder.end_2_label_seq_id 
_dssp_struct_ladder.pdbx_end_2_PDB_ins_code 
_dssp_struct_ladder.beg_2_auth_comp_id 
_dssp_struct_ladder.beg_2_auth_asym_id 
_dssp_struct_ladder.beg_2_auth_seq_id 
_dssp_struct_ladder.end_2_auth_comp_id 
_dssp_struct_ladder.end_2_auth_asym_id 
_dssp_struct_ladder.end_2_auth_seq_id 
A A A B anti-parallel VAL A 3   ? VAL A 3   ? VAL A 3   VAL A 3   GLY A 163 ? GLY A 163 ? GLY A 163 GLY A 163 
B B C F anti-parallel ARG A 6   ? GLU A 7   ? ARG A 6   GLU A 7   GLU A 137 ? GLN A 136 ? GLU A 137 GLN A 136 
C B D I parallel      SER A 105 ? SER A 105 ? SER A 105 SER A 105 VAL A 178 ? VAL A 178 ? VAL A 178 VAL A 178 
D B E F anti-parallel GLN A 116 ? GLY A 121 ? GLN A 116 GLY A 121 THR A 141 ? GLN A 136 ? THR A 141 GLN A 136 
E B E H anti-parallel VAL A 118 ? THR A 119 ? VAL A 118 THR A 119 VAL A 174 ? LEU A 173 ? VAL A 174 LEU A 173 
F B F G anti-parallel THR A 141 ? THR A 143 ? THR A 141 THR A 143 GLY A 156 ? CYS A 154 ? GLY A 156 CYS A 154 
G B G J anti-parallel ASN A 152 ? THR A 155 ? ASN A 152 THR A 155 SER A 200 ? ASP A 197 ? SER A 200 ASP A 197 
H B H I anti-parallel PRO A 172 ? CYS A 175 ? PRO A 172 CYS A 175 ILE A 182 ? VAL A 178 ? ILE A 182 VAL A 178 
I B I J anti-parallel GLY A 181 ? PHE A 185 ? GLY A 181 PHE A 185 ARG A 201 ? PHE A 198 ? ARG A 201 PHE A 198 
J C K L anti-parallel ILE A 16  ? LEU A 21  ? ILE A 16  LEU A 21  SER A 30  ? ARG A 24  ? SER A 30  ARG A 24  
K C K N anti-parallel ALA A 17  ? GLN A 20  ? ALA A 17  GLN A 20  LEU A 52  ? THR A 49  ? LEU A 52  THR A 49  
L C L M anti-parallel SER A 30  ? ALA A 33  ? SER A 30  ALA A 33  MET A 38  ? PHE A 36  ? MET A 38  PHE A 36  
M C M P anti-parallel PHE A 36  ? THR A 39  ? PHE A 36  THR A 39  LYS A 90  ? VAL A 87  ? LYS A 90  VAL A 87  
N C N O anti-parallel THR A 49  ? LEU A 52  ? THR A 49  LEU A 52  ARG A 68  ? GLN A 65  ? ARG A 68  GLN A 65  
O C O P anti-parallel VAL A 69  ? GLU A 74  ? VAL A 69  GLU A 74  LEU A 91  ? VAL A 87  ? LEU A 91  VAL A 87  
P D Q R anti-parallel SER A 56  ? SER A 56  ? SER A 56  SER A 56  ARG A 134 ? ARG A 134 ? ARG A 134 ARG A 134 
Q E S T anti-parallel ASN A 78  ? ASN A 78  ? ASN A 78  ASN A 78  GLN A 83  ? GLN A 83  ? GLN A 83  GLN A 83  
R F U V anti-parallel ASN A 98  ? ASN A 98  ? ASN A 98  ASN A 98  VAL A 101 ? VAL A 101 ? VAL A 101 VAL A 101 
# 
loop_
_dssp_struct_bridge_pairs.id 
_dssp_struct_bridge_pairs.label_comp_id 
_dssp_struct_bridge_pairs.label_seq_id 
_dssp_struct_bridge_pairs.label_asym_id 
_dssp_struct_bridge_pairs.auth_seq_id 
_dssp_struct_bridge_pairs.auth_asym_id 
_dssp_struct_bridge_pairs.pdbx_PDB_ins_code 
_dssp_struct_bridge_pairs.acceptor_1_label_comp_id 
_dssp_struct_bridge_pairs.acceptor_1_label_seq_id 
_dssp_struct_bridge_pairs.acceptor_1_label_asym_id 
_dssp_struct_bridge_pairs.acceptor_1_auth_seq_id 
_dssp_struct_bridge_pairs.acceptor_1_auth_asym_id 
_dssp_struct_bridge_pairs.acceptor_1_pdbx_PDB_ins_code 
_dssp_struct_bridge_pairs.acceptor_1_energy 
_dssp_struct_bridge_pairs.acceptor_2_label_comp_id 
_dssp_struct_bridge_pairs.acceptor_2_label_seq_id 
_dssp_struct_bridge_pairs.acceptor_2_label_asym_id 
_dssp_struct_bridge_pairs.acceptor_2_auth_seq_id 
_dssp_struct_bridge_pairs.acceptor_2_auth_asym_id 
_dssp_struct_bridge_pairs.acceptor_2_pdbx_PDB_ins_code 
_dssp_struct_bridge_pairs.acceptor_2_energy 
_dssp_struct_bridge_pairs.donor_1_label_comp_id 
_dssp_struct_bridge_pairs.donor_1_label_seq_id 
_dssp_struct_bridge_pairs.donor_1_label_asym_id 
_dssp_struct_bridge_pairs.donor_1_auth_seq_id 
_dssp_struct_bridge_pairs.donor_1_auth_asym_id 
_dssp_struct_bridge_pairs.donor_1_pdbx_PDB_ins_code 
_dssp_struct_bridge_pairs.donor_1_energy 
_dssp_struct_bridge_pairs.donor_2_label_comp_id 
_dssp_struct_bridge_pairs.donor_2_label_seq_id 
_dssp_struct_bridge_pairs.donor_2_label_asym_id 
_dssp_struct_bridge_pairs.donor_2_auth_seq_id 
_dssp_struct_bridge_pairs.donor_2_auth_asym_id 
_dssp_struct_bridge_pairs.donor_2_pdbx_PDB_ins_code 
_dssp_struct_bridge_pairs.donor_2_energy 
1   GLN 1   A 1   A ? ?   ?   ? ?   ? ? ?    ?   ?   ? ?   ? ? ?    VAL 3   A 3   A ? -0.8 CYS 165 A 165 A ? -0.4 
2   ILE 2   A 2   A ? GLY 121 A 121 A ? -0.4 GLY 123 A 123 A ? -0.3 GLY 5   A 5   A ? -1.5 GLY 4   A 4   A ? -0.4 
3   VAL 3   A 3   A ? GLY 163 A 163 A ? -3.5 GLN 1   A 1   A ? -0.8 GLY 163 A 163 A ? -1.9 SER 126 A 126 A ? -0.1 
4   GLY 4   A 4   A ? ILE 2   A 2   A ? -0.4 LEU 125 A 125 A ? -0.3 VAL 3   A 3   A ? -0.3 ALA 162 A 162 A ? -0.1 
5   GLY 5   A 5   A ? ILE 2   A 2   A ? -1.5 GLY 163 A 163 A ? -0.2 GLU 7   A 7   A ? -0.3 LEU 138 A 138 A ? -0.2 
6   ARG 6   A 6   A ? GLU 137 A 137 A ? -2.3 VAL 3   A 3   A ? -0.1 GLU 137 A 137 A ? -3.0 ALA 8   A 8   A ? -0.1 
7   GLU 7   A 7   A ? GLY 5   A 5   A ? -0.3 GLN 136 A 136 A ? -0.2 GLN 136 A 136 A ? -0.3 THR 9   A 9   A ? -0.1 
8   ALA 8   A 8   A ? LEU 135 A 135 A ? -3.0 ARG 6   A 6   A ? -0.1 LEU 135 A 135 A ? -0.1 ASN 11  A 11  A ? -0.1 
9   THR 9   A 9   A ? PRO 10  A 10  A ? -0.1 GLU 7   A 7   A ? -0.1 SER 12  A 12  A ? -2.2 HIS 13  A 13  A ? -0.3 
10  PRO 10  A 10  A ? ?   ?   ? ?   ? ? ?    ?   ?   ? ?   ? ? ?    THR 9   A 9   A ? -0.1 HIS 55  A 55  A ? -0.1 
11  ASN 11  A 11  A ? HIS 13  A 13  A ? -0.1 SER 12  A 12  A ? -0.1 HIS 55  A 55  A ? -0.1 THR 9   A 9   A ? -0.1 
12  SER 12  A 12  A ? THR 9   A 9   A ? -2.2 HIS 13  A 13  A ? -0.2 ASN 11  A 11  A ? -0.1 HIS 55  A 55  A ? -0.0 
13  HIS 13  A 13  A ? THR 9   A 9   A ? -0.3 PRO 14  A 14  A ? -0.1 ILE 16  A 16  A ? -1.7 SER 12  A 12  A ? -0.2 
14  PRO 14  A 14  A ? ?   ?   ? ?   ? ? ?    ?   ?   ? ?   ? ? ?    GLN 102 A 102 A ? -2.1 GLY 53  A 53  A ? -0.1 
15  TYR 15  A 15  A ? VAL 101 A 101 A ? -0.2 VAL 103 A 103 A ? -0.1 LEU 31  A 31  A ? -2.5 ALA 17  A 17  A ? -0.2 
16  ILE 16  A 16  A ? HIS 13  A 13  A ? -1.7 SER 30  A 30  A ? -0.2 GLY 53  A 53  A ? -0.6 SER 18  A 18  A ? -0.3 
17  ALA 17  A 17  A ? GLY 29  A 29  A ? -2.7 TYR 15  A 15  A ? -0.2 GLY 29  A 29  A ? -1.3 LEU 19  A 19  A ? -0.6 
18  SER 18  A 18  A ? VAL 51  A 51  A ? -3.2 ILE 16  A 16  A ? -0.3 VAL 51  A 51  A ? -2.8 GLN 20  A 20  A ? -0.5 
19  LEU 19  A 19  A ? CYS 27  A 27  A ? -3.2 ALA 17  A 17  A ? -0.6 PHE 26  A 26  A ? -2.5 CYS 27  A 27  A ? -1.4 
20  GLN 20  A 20  A ? THR 49  A 49  A ? -3.5 SER 18  A 18  A ? -0.5 THR 49  A 49  A ? -2.3 ARG 22  A 22  A ? -0.5 
21  LEU 21  A 21  A ? ARG 24  A 24  A ? -2.5 LEU 19  A 19  A ? -0.4 ARG 24  A 24  A ? -1.6 VAL 48  A 48  A ? -0.1 
22  ARG 22  A 22  A ? GLN 20  A 20  A ? -0.5 LEU 47  A 47  A ? -0.4 LEU 21  A 21  A ? -0.1 HIS 25  A 25  A ? -0.1 
23  GLY 23  A 23  A ? ARG 24  A 24  A ? -0.2 GLN 20  A 20  A ? -0.0 HIS 25  A 25  A ? -0.4 ARG 22  A 22  A ? -0.3 
24  ARG 24  A 24  A ? LEU 21  A 21  A ? -1.6 SER 18  A 18  A ? -0.0 LEU 21  A 21  A ? -2.5 GLY 23  A 23  A ? -0.2 
25  HIS 25  A 25  A ? GLY 23  A 23  A ? -0.4 GLN 20  A 20  A ? -0.2 GLN 20  A 20  A ? -0.2 GLY 28  A 28  A ? -0.1 
26  PHE 26  A 26  A ? LEU 19  A 19  A ? -2.5 CYS 27  A 27  A ? -0.5 SER 169 A 169 A ? -0.3 GLY 28  A 28  A ? -0.3 
27  CYS 27  A 27  A ? LEU 19  A 19  A ? -1.4 ASP 168 A 168 A ? -0.1 LEU 19  A 19  A ? -3.2 PHE 26  A 26  A ? -0.5 
28  GLY 28  A 28  A ? SER 169 A 169 A ? -3.8 PHE 26  A 26  A ? -0.3 ALA 40  A 40  A ? -0.5 SER 30  A 30  A ? -0.3 
29  GLY 29  A 29  A ? ALA 17  A 17  A ? -1.3 CYS 27  A 27  A ? -0.2 ALA 17  A 17  A ? -2.7 LEU 31  A 31  A ? -0.4 
30  SER 30  A 30  A ? MET 38  A 38  A ? -2.9 GLY 28  A 28  A ? -0.3 MET 38  A 38  A ? -3.5 ILE 32  A 32  A ? -0.5 
31  LEU 31  A 31  A ? TYR 15  A 15  A ? -2.5 GLY 29  A 29  A ? -0.4 VAL 104 A 104 A ? -2.7 LEU 37  A 37  A ? -0.2 
32  ILE 32  A 32  A ? PHE 36  A 36  A ? -2.4 SER 30  A 30  A ? -0.5 LEU 37  A 37  A ? -0.2 LEU 31  A 31  A ? -0.1 
33  ALA 33  A 33  A ? PHE 36  A 36  A ? -1.4 GLN 102 A 102 A ? -0.1 PHE 36  A 36  A ? -2.9 GLN 35  A 35  A ? -0.8 
34  PRO 34  A 34  A ? ?   ?   ? ?   ? ? ?    ?   ?   ? ?   ? ? ?    LEU 37  A 37  A ? -0.1 SER 96  A 96  A ? -0.0 
35  GLN 35  A 35  A ? ALA 33  A 33  A ? -0.8 PHE 36  A 36  A ? -0.2 LEU 91  A 91  A ? -2.7 LEU 37  A 37  A ? -0.5 
36  PHE 36  A 36  A ? ALA 33  A 33  A ? -2.9 LYS 90  A 90  A ? -0.2 ILE 32  A 32  A ? -2.4 ALA 33  A 33  A ? -1.4 
37  LEU 37  A 37  A ? LEU 89  A 89  A ? -2.6 GLN 35  A 35  A ? -0.5 LEU 89  A 89  A ? -3.3 THR 39  A 39  A ? -0.4 
38  MET 38  A 38  A ? SER 30  A 30  A ? -3.5 PHE 36  A 36  A ? -0.4 SER 30  A 30  A ? -2.9 ALA 40  A 40  A ? -0.2 
39  THR 39  A 39  A ? VAL 87  A 87  A ? -2.2 LEU 37  A 37  A ? -0.4 VAL 87  A 87  A ? -2.3 ALA 41  A 41  A ? -0.3 
40  ALA 40  A 40  A ? GLY 28  A 28  A ? -0.5 MET 38  A 38  A ? -0.2 CYS 43  A 43  A ? -1.7 MET 44  A 44  A ? -0.2 
41  ALA 41  A 41  A ? THR 39  A 39  A ? -0.3 HIS 42  A 42  A ? -0.3 MET 44  A 44  A ? -1.7 ALA 40  A 40  A ? -0.1 
42  HIS 42  A 42  A ? CYS 43  A 43  A ? -0.3 LEU 82  A 82  A ? -0.1 ALA 41  A 41  A ? -0.3 SER 169 A 169 A ? -0.0 
43  CYS 43  A 43  A ? ALA 40  A 40  A ? -1.7 GLY 28  A 28  A ? -0.1 HIS 42  A 42  A ? -0.3 ALA 41  A 41  A ? -0.2 
44  MET 44  A 44  A ? ALA 41  A 41  A ? -1.7 ALA 40  A 40  A ? -0.2 ASN 46  A 46  A ? -0.2 ALA 41  A 41  A ? -0.0 
45  SER 45  A 45  A ? CYS 43  A 43  A ? -0.1 ASN 46  A 46  A ? -0.0 VAL 48  A 48  A ? -0.4 CYS 43  A 43  A ? -0.0 
46  ASN 46  A 46  A ? MET 44  A 44  A ? -0.2 LEU 47  A 47  A ? -0.2 VAL 48  A 48  A ? -0.5 VAL 69  A 69  A ? -0.1 
47  LEU 47  A 47  A ? ARG 68  A 68  A ? -0.0 THR 49  A 49  A ? -0.0 THR 49  A 49  A ? -0.5 ARG 22  A 22  A ? -0.4 
48  VAL 48  A 48  A ? ASN 46  A 46  A ? -0.5 SER 45  A 45  A ? -0.4 VAL 69  A 69  A ? -0.9 VAL 50  A 50  A ? -0.4 
49  THR 49  A 49  A ? GLN 20  A 20  A ? -2.3 LEU 47  A 47  A ? -0.5 GLN 20  A 20  A ? -3.5 VAL 51  A 51  A ? -0.5 
50  VAL 50  A 50  A ? PHE 67  A 67  A ? -3.3 VAL 48  A 48  A ? -0.4 PHE 67  A 67  A ? -2.8 LEU 52  A 52  A ? -0.5 
51  VAL 51  A 51  A ? SER 18  A 18  A ? -2.8 THR 49  A 49  A ? -0.5 SER 18  A 18  A ? -3.2 GLY 53  A 53  A ? -0.3 
52  LEU 52  A 52  A ? GLN 65  A 65  A ? -2.6 VAL 50  A 50  A ? -0.5 GLN 65  A 65  A ? -2.7 ALA 17  A 17  A ? -0.1 
53  GLY 53  A 53  A ? ILE 16  A 16  A ? -0.6 VAL 51  A 51  A ? -0.3 HIS 55  A 55  A ? -0.5 THR 63  A 63  A ? -0.2 
54  ALA 54  A 54  A ? ILE 16  A 16  A ? -0.3 HIS 55  A 55  A ? -0.2 GLY 53  A 53  A ? -0.2 LEU 57  A 57  A ? -0.1 
55  HIS 55  A 55  A ? GLY 53  A 53  A ? -0.5 SER 56  A 56  A ? -0.3 LEU 135 A 135 A ? -2.2 LEU 57  A 57  A ? -0.4 
56  SER 56  A 56  A ? ARG 134 A 134 A ? -0.2 LEU 57  A 57  A ? -0.1 HIS 55  A 55  A ? -0.3 GLU 61  A 61  A ? -0.3 
57  LEU 57  A 57  A ? ASP 133 A 133 A ? -2.3 HIS 55  A 55  A ? -0.4 SER 56  A 56  A ? -0.1 ARG 134 A 134 A ? -0.1 
58  ARG 58  A 58  A ? ASP 133 A 133 A ? -0.2 ASN 60  A 60  A ? -0.1 LEU 57  A 57  A ? -0.2 ASN 60  A 60  A ? -0.1 
59  ALA 59  A 59  A ? ASP 133 A 133 A ? -0.1 ASN 60  A 60  A ? -0.1 GLU 61  A 61  A ? -1.4 SER 56  A 56  A ? -0.1 
60  ASN 60  A 60  A ? ARG 58  A 58  A ? -0.1 ALA 54  A 54  A ? -0.0 ALA 62  A 62  A ? -0.4 ALA 59  A 59  A ? -0.1 
61  GLU 61  A 61  A ? ALA 59  A 59  A ? -1.4 SER 56  A 56  A ? -0.3 LYS 64  A 64  A ? -1.7 ALA 54  A 54  A ? -0.0 
62  ALA 62  A 62  A ? ASN 60  A 60  A ? -0.4 THR 63  A 63  A ? -0.3 GLU 61  A 61  A ? -0.1 ALA 54  A 54  A ? -0.1 
63  THR 63  A 63  A ? GLY 53  A 53  A ? -0.2 GLN 65  A 65  A ? -0.0 ALA 62  A 62  A ? -0.3 GLN 65  A 65  A ? -0.1 
64  LYS 64  A 64  A ? GLU 61  A 61  A ? -1.7 GLY 53  A 53  A ? -0.1 ARG 66  A 66  A ? -0.4 GLY 53  A 53  A ? -0.2 
65  GLN 65  A 65  A ? LEU 52  A 52  A ? -2.7 THR 63  A 63  A ? -0.1 LEU 52  A 52  A ? -2.6 PHE 67  A 67  A ? -0.4 
66  ARG 66  A 66  A ? LYS 64  A 64  A ? -0.4 VAL 51  A 51  A ? -0.2 ARG 68  A 68  A ? -0.3 VAL 51  A 51  A ? -0.2 
67  PHE 67  A 67  A ? VAL 50  A 50  A ? -2.8 GLN 65  A 65  A ? -0.4 VAL 50  A 50  A ? -3.3 VAL 69  A 69  A ? -0.3 
68  ARG 68  A 68  A ? ARG 66  A 66  A ? -0.3 THR 49  A 49  A ? -0.2 ASP 92  A 92  A ? -2.4 ASN 70  A 70  A ? -0.6 
69  VAL 69  A 69  A ? VAL 48  A 48  A ? -0.9 PHE 67  A 67  A ? -0.3 LEU 91  A 91  A ? -0.2 VAL 72  A 72  A ? -0.1 
70  ASN 70  A 70  A ? LYS 90  A 90  A ? -2.9 ARG 68  A 68  A ? -0.6 VAL 72  A 72  A ? -0.3 LEU 91  A 91  A ? -0.2 
71  GLN 71  A 71  A ? LYS 90  A 90  A ? -1.6 PHE 73  A 73  A ? -0.0 LYS 90  A 90  A ? -3.3 PHE 73  A 73  A ? -0.4 
72  VAL 72  A 72  A ? ASN 70  A 70  A ? -0.3 LEU 89  A 89  A ? -0.2 GLU 74  A 74  A ? -0.5 LEU 89  A 89  A ? -0.2 
73  PHE 73  A 73  A ? ILE 88  A 88  A ? -3.1 GLN 71  A 71  A ? -0.4 ILE 88  A 88  A ? -2.5 ASN 75  A 75  A ? -0.3 
74  GLU 74  A 74  A ? VAL 72  A 72  A ? -0.5 VAL 87  A 87  A ? -0.2 GLY 76  A 76  A ? -0.2 VAL 87  A 87  A ? -0.1 
75  ASN 75  A 75  A ? ILE 86  A 86  A ? -0.7 ASN 84  A 84  A ? -0.4 ILE 86  A 86  A ? -0.1 PHE 208 A 208 A ? -0.0 
76  GLY 76  A 76  A ? GLU 74  A 74  A ? -0.2 PHE 77  A 77  A ? -0.2 ASP 85  A 85  A ? -0.1 GLN 83  A 83  A ? -0.1 
77  PHE 77  A 77  A ? ILE 86  A 86  A ? -0.1 ASN 84  A 84  A ? -0.1 ASN 84  A 84  A ? -0.2 GLY 76  A 76  A ? -0.2 
78  ASN 78  A 78  A ? GLN 83  A 83  A ? -2.2 PRO 79  A 79  A ? -0.1 LEU 82  A 82  A ? -2.3 GLN 83  A 83  A ? -0.8 
79  PRO 79  A 79  A ? ?   ?   ? ?   ? ? ?    ?   ?   ? ?   ? ? ?    ASN 78  A 78  A ? -0.1 PHE 77  A 77  A ? -0.0 
80  LEU 80  A 80  A ? THR 81  A 81  A ? -0.1 GLN 83  A 83  A ? -0.1 ASN 78  A 78  A ? -0.0 ?   ?   ? ?   ? ? ?    
81  THR 81  A 81  A ? ASN 78  A 78  A ? -0.1 GLN 83  A 83  A ? -0.1 LEU 80  A 80  A ? -0.1 ASN 84  A 84  A ? -0.1 
82  LEU 82  A 82  A ? ASN 78  A 78  A ? -2.3 GLN 83  A 83  A ? -0.2 ASP 85  A 85  A ? -0.7 ASN 84  A 84  A ? -0.2 
83  GLN 83  A 83  A ? ASN 78  A 78  A ? -0.8 ASN 84  A 84  A ? -0.2 ASN 78  A 78  A ? -2.2 LEU 82  A 82  A ? -0.2 
84  ASN 84  A 84  A ? PHE 77  A 77  A ? -0.2 LEU 82  A 82  A ? -0.2 ILE 86  A 86  A ? -2.0 ASN 75  A 75  A ? -0.4 
85  ASP 85  A 85  A ? LEU 82  A 82  A ? -0.7 PHE 77  A 77  A ? -0.1 VAL 87  A 87  A ? -0.3 SER 200 A 200 A ? -0.2 
86  ILE 86  A 86  A ? ASN 84  A 84  A ? -2.0 ALA 40  A 40  A ? -0.2 ASN 75  A 75  A ? -0.7 ILE 88  A 88  A ? -0.3 
87  VAL 87  A 87  A ? THR 39  A 39  A ? -2.3 ASP 85  A 85  A ? -0.3 THR 39  A 39  A ? -2.2 LEU 89  A 89  A ? -0.5 
88  ILE 88  A 88  A ? PHE 73  A 73  A ? -2.5 ILE 86  A 86  A ? -0.3 PHE 73  A 73  A ? -3.1 LYS 90  A 90  A ? -0.5 
89  LEU 89  A 89  A ? LEU 37  A 37  A ? -3.3 VAL 87  A 87  A ? -0.5 LEU 37  A 37  A ? -2.6 LEU 91  A 91  A ? -0.6 
90  LYS 90  A 90  A ? GLN 71  A 71  A ? -3.3 ILE 88  A 88  A ? -0.5 ASN 70  A 70  A ? -2.9 GLN 71  A 71  A ? -1.6 
91  LEU 91  A 91  A ? GLN 35  A 35  A ? -2.7 LEU 89  A 89  A ? -0.6 VAL 69  A 69  A ? -0.2 PHE 67  A 67  A ? -0.0 
92  ASP 92  A 92  A ? ARG 68  A 68  A ? -2.4 ARG 93  A 93  A ? -0.1 LEU 91  A 91  A ? -0.1 VAL 69  A 69  A ? -0.1 
93  ARG 93  A 93  A ? ARG 68  A 68  A ? -0.3 GLN 35  A 35  A ? -0.0 ASP 92  A 92  A ? -0.1 GLN 35  A 35  A ? -0.1 
94  PRO 94  A 94  A ? ?   ?   ? ?   ? ? ?    ?   ?   ? ?   ? ? ?    SER 96  A 96  A ? -0.1 ASP 92  A 92  A ? -0.0 
95  VAL 95  A 95  A ? ALA 33  A 33  A ? -0.1 SER 96  A 96  A ? -0.1 LEU 97  A 97  A ? -0.9 PHE 36  A 36  A ? -0.0 
96  SER 96  A 96  A ? PRO 94  A 94  A ? -0.1 PRO 34  A 34  A ? -0.0 ASN 98  A 98  A ? -0.2 VAL 95  A 95  A ? -0.1 
97  LEU 97  A 97  A ? VAL 95  A 95  A ? -0.9 LYS 100 A 100 A ? -0.1 GLY 99  A 99  A ? -0.2 GLN 102 A 102 A ? -0.2 
98  ASN 98  A 98  A ? VAL 101 A 101 A ? -2.2 SER 96  A 96  A ? -0.2 VAL 101 A 101 A ? -0.5 LEU 97  A 97  A ? -0.0 
99  GLY 99  A 99  A ? LYS 100 A 100 A ? -0.2 LEU 97  A 97  A ? -0.2 GLN 102 A 102 A ? -0.1 LEU 97  A 97  A ? -0.1 
100 LYS 100 A 100 A ? VAL 101 A 101 A ? -0.3 PRO 14  A 14  A ? -0.1 GLN 102 A 102 A ? -0.4 GLY 53  A 53  A ? -0.2 
101 VAL 101 A 101 A ? ASN 98  A 98  A ? -0.5 LEU 52  A 52  A ? -0.1 ASN 98  A 98  A ? -2.2 VAL 103 A 103 A ? -0.3 
102 GLN 102 A 102 A ? PRO 14  A 14  A ? -2.1 LYS 100 A 100 A ? -0.4 VAL 104 A 104 A ? -0.3 LEU 31  A 31  A ? -0.3 
103 VAL 103 A 103 A ? VAL 101 A 101 A ? -0.3 ILE 32  A 32  A ? -0.1 SER 105 A 105 A ? -0.3 ILE 32  A 32  A ? -0.2 
104 VAL 104 A 104 A ? LEU 31  A 31  A ? -2.7 GLN 102 A 102 A ? -0.3 VAL 178 A 178 A ? -0.1 LEU 106 A 106 A ? -0.1 
105 SER 105 A 105 A ? GLY 177 A 177 A ? -0.8 VAL 103 A 103 A ? -0.3 ILE 179 A 179 A ? -2.7 VAL 104 A 104 A ? -0.1 
106 LEU 106 A 106 A ? VAL 178 A 178 A ? -0.2 ILE 32  A 32  A ? -0.1 SER 108 A 108 A ? -0.1 GLN 180 A 180 A ? -0.1 
107 PRO 107 A 107 A ? ?   ?   ? ?   ? ? ?    ?   ?   ? ?   ? ? ?    ASP 110 A 110 A ? -0.1 LEU 106 A 106 A ? -0.1 
108 SER 108 A 108 A ? GLU 109 A 109 A ? -0.1 LEU 106 A 106 A ? -0.1 ASP 110 A 110 A ? -0.3 ARG 206 A 206 A ? -0.0 
109 GLU 109 A 109 A ? ASP 110 A 110 A ? -0.0 LEU 204 A 204 A ? -0.0 SER 108 A 108 A ? -0.1 SER 203 A 203 A ? -0.1 
110 ASP 110 A 110 A ? SER 108 A 108 A ? -0.3 VAL 111 A 111 A ? -0.1 SER 108 A 108 A ? -0.1 GLN 180 A 180 A ? -0.0 
111 VAL 111 A 111 A ? GLN 180 A 180 A ? -0.1 PRO 107 A 107 A ? -0.0 ASP 110 A 110 A ? -0.1 ALA 113 A 113 A ? -0.1 
112 PRO 112 A 112 A ? ?   ?   ? ?   ? ? ?    ?   ?   ? ?   ? ? ?    THR 115 A 115 A ? -1.4 VAL 142 A 142 A ? -0.2 
113 ALA 113 A 113 A ? GLY 114 A 114 A ? -0.2 VAL 111 A 111 A ? -0.1 THR 143 A 143 A ? -0.2 GLN 116 A 116 A ? -0.1 
114 GLY 114 A 114 A ? VAL 142 A 142 A ? -3.0 THR 115 A 115 A ? -0.3 ALA 113 A 113 A ? -0.2 GLN 116 A 116 A ? -0.2 
115 THR 115 A 115 A ? PRO 112 A 112 A ? -1.4 GLN 116 A 116 A ? -0.1 VAL 142 A 142 A ? -2.3 CYS 117 A 117 A ? -0.4 
116 GLN 116 A 116 A ? THR 141 A 141 A ? -0.2 GLY 114 A 114 A ? -0.2 ASN 176 A 176 A ? -0.4 VAL 118 A 118 A ? -0.3 
117 CYS 117 A 117 A ? VAL 140 A 140 A ? -2.9 THR 115 A 115 A ? -0.4 VAL 140 A 140 A ? -2.3 THR 119 A 119 A ? -0.4 
118 VAL 118 A 118 A ? VAL 174 A 174 A ? -2.8 GLN 116 A 116 A ? -0.3 VAL 174 A 174 A ? -3.0 ALA 120 A 120 A ? -0.3 
119 THR 119 A 119 A ? LEU 138 A 138 A ? -2.1 CYS 117 A 117 A ? -0.4 LEU 138 A 138 A ? -2.5 GLY 121 A 121 A ? -0.3 
120 ALA 120 A 120 A ? PRO 172 A 172 A ? -0.7 VAL 118 A 118 A ? -0.3 TRP 122 A 122 A ? -0.3 GLU 137 A 137 A ? -0.2 
121 GLY 121 A 121 A ? GLN 136 A 136 A ? -2.2 THR 119 A 119 A ? -0.3 GLN 136 A 136 A ? -2.2 ILE 2   A 2   A ? -0.4 
122 TRP 122 A 122 A ? GLY 167 A 167 A ? -0.3 ALA 120 A 120 A ? -0.3 LEU 125 A 125 A ? -0.1 ASP 168 A 168 A ? -0.1 
123 GLY 123 A 123 A ? ARG 124 A 124 A ? -0.2 ILE 131 A 131 A ? -0.1 GLY 167 A 167 A ? -0.3 ILE 2   A 2   A ? -0.3 
124 ARG 124 A 124 A ? PHE 166 A 166 A ? -3.6 GLN 1   A 1   A ? -0.3 ILE 131 A 131 A ? -0.2 GLY 123 A 123 A ? -0.2 
125 LEU 125 A 125 A ? GLN 130 A 130 A ? -1.7 TRP 122 A 122 A ? -0.1 GLY 4   A 4   A ? -0.3 THR 127 A 127 A ? -0.3 
126 SER 126 A 126 A ? GLN 130 A 130 A ? -0.2 PHE 166 A 166 A ? -0.1 GLY 129 A 129 A ? -1.2 PHE 166 A 166 A ? -0.1 
127 THR 127 A 127 A ? CYS 190 A 190 A ? -0.3 GLU 128 A 128 A ? -0.3 ARG 124 A 124 A ? -0.1 SER 126 A 126 A ? -0.1 
128 GLU 128 A 128 A ? LEU 125 A 125 A ? -0.0 GLN 130 A 130 A ? -0.0 THR 127 A 127 A ? -0.3 LEU 125 A 125 A ? -0.0 
129 GLY 129 A 129 A ? SER 126 A 126 A ? -1.2 GLN 130 A 130 A ? -0.1 ILE 131 A 131 A ? -0.1 ARG 124 A 124 A ? -0.1 
130 GLN 130 A 130 A ? ARG 124 A 124 A ? -0.1 ILE 131 A 131 A ? -0.1 LEU 125 A 125 A ? -1.7 SER 126 A 126 A ? -0.2 
131 ILE 131 A 131 A ? ARG 124 A 124 A ? -0.2 GLY 129 A 129 A ? -0.1 ARG 124 A 124 A ? -0.2 GLY 123 A 123 A ? -0.1 
132 PRO 132 A 132 A ? ?   ?   ? ?   ? ? ?    ?   ?   ? ?   ? ? ?    LEU 57  A 57  A ? -0.1 GLN 136 A 136 A ? -0.1 
133 ASP 133 A 133 A ? SER 56  A 56  A ? -0.1 LEU 135 A 135 A ? -0.1 LEU 57  A 57  A ? -2.3 LEU 135 A 135 A ? -0.3 
134 ARG 134 A 134 A ? SER 56  A 56  A ? -0.2 LEU 57  A 57  A ? -0.1 SER 56  A 56  A ? -0.2 GLY 121 A 121 A ? -0.1 
135 LEU 135 A 135 A ? HIS 55  A 55  A ? -2.2 ASP 133 A 133 A ? -0.3 ALA 8   A 8   A ? -3.0 GLU 137 A 137 A ? -0.3 
136 GLN 136 A 136 A ? GLY 121 A 121 A ? -2.2 GLU 7   A 7   A ? -0.3 GLY 121 A 121 A ? -2.2 LEU 138 A 138 A ? -0.3 
137 GLU 137 A 137 A ? ARG 6   A 6   A ? -3.0 LEU 135 A 135 A ? -0.3 ARG 6   A 6   A ? -2.3 ASN 139 A 139 A ? -0.3 
138 LEU 138 A 138 A ? THR 119 A 119 A ? -2.5 GLN 136 A 136 A ? -0.3 THR 119 A 119 A ? -2.1 VAL 140 A 140 A ? -0.4 
139 ASN 139 A 139 A ? GLU 137 A 137 A ? -0.3 VAL 118 A 118 A ? -0.2 THR 141 A 141 A ? -0.3 VAL 118 A 118 A ? -0.2 
140 VAL 140 A 140 A ? CYS 117 A 117 A ? -2.3 LEU 138 A 138 A ? -0.4 CYS 117 A 117 A ? -2.9 VAL 142 A 142 A ? -0.4 
141 THR 141 A 141 A ? GLY 156 A 156 A ? -2.2 ASN 139 A 139 A ? -0.3 GLY 156 A 156 A ? -1.9 THR 143 A 143 A ? -0.2 
142 VAL 142 A 142 A ? THR 115 A 115 A ? -2.3 VAL 140 A 140 A ? -0.4 GLY 114 A 114 A ? -3.0 ARG 144 A 144 A ? -0.3 
143 THR 143 A 143 A ? CYS 154 A 154 A ? -3.3 THR 141 A 141 A ? -0.2 CYS 154 A 154 A ? -0.6 VAL 142 A 142 A ? -0.0 
144 ARG 144 A 144 A ? VAL 142 A 142 A ? -0.3 ILE 153 A 153 A ? -0.1 CYS 148 A 148 A ? -0.2 THR 143 A 143 A ? -0.1 
145 GLN 145 A 145 A ? ASN 146 A 146 A ? -0.2 LEU 147 A 147 A ? -0.1 CYS 148 A 148 A ? -2.6 THR 143 A 143 A ? -0.1 
146 ASN 146 A 146 A ? LEU 147 A 147 A ? -0.3 ?   ?   ? ?   ? ? ?    GLN 145 A 145 A ? -0.2 ARG 144 A 144 A ? -0.0 
147 LEU 147 A 147 A ? ARG 149 A 149 A ? -0.1 CYS 154 A 154 A ? -0.0 ARG 149 A 149 A ? -0.4 ASN 146 A 146 A ? -0.3 
148 CYS 148 A 148 A ? GLN 145 A 145 A ? -2.6 ARG 144 A 144 A ? -0.2 CYS 154 A 154 A ? -0.1 PHE 198 A 198 A ? -0.0 
149 ARG 149 A 149 A ? LEU 147 A 147 A ? -0.4 PRO 150 A 150 A ? -0.1 ASN 152 A 152 A ? -1.9 LEU 147 A 147 A ? -0.1 
150 PRO 150 A 150 A ? ?   ?   ? ?   ? ? ?    ?   ?   ? ?   ? ? ?    ARG 149 A 149 A ? -0.1 CYS 148 A 148 A ? -0.0 
151 ASN 151 A 151 A ? ILE 153 A 153 A ? -0.0 SER 200 A 200 A ? -0.0 ARG 201 A 201 A ? -2.4 ILE 153 A 153 A ? -0.3 
152 ASN 152 A 152 A ? ARG 149 A 149 A ? -1.9 SER 200 A 200 A ? -0.2 CYS 154 A 154 A ? -0.4 SER 200 A 200 A ? -0.2 
153 ILE 153 A 153 A ? PHE 199 A 199 A ? -3.0 ASN 151 A 151 A ? -0.3 PHE 199 A 199 A ? -2.4 THR 155 A 155 A ? -0.4 
154 CYS 154 A 154 A ? THR 143 A 143 A ? -0.6 ASN 152 A 152 A ? -0.4 THR 143 A 143 A ? -3.3 GLY 156 A 156 A ? -0.3 
155 THR 155 A 155 A ? ASP 197 A 197 A ? -2.0 ILE 153 A 153 A ? -0.4 ASP 197 A 197 A ? -2.7 VAL 157 A 157 A ? -0.3 
156 GLY 156 A 156 A ? THR 141 A 141 A ? -1.9 CYS 154 A 154 A ? -0.3 THR 141 A 141 A ? -2.2 PHE 158 A 158 A ? -0.5 
157 VAL 157 A 157 A ? ALA 162 A 162 A ? -0.5 THR 155 A 155 A ? -0.3 GLN 160 A 160 A ? -1.8 ALA 162 A 162 A ? -0.4 
158 PHE 158 A 158 A ? GLY 156 A 156 A ? -0.5 MET 159 A 159 A ? -0.2 VAL 194 A 194 A ? -0.1 GLN 161 A 161 A ? -0.1 
159 MET 159 A 159 A ? GLY 193 A 193 A ? -0.6 GLN 160 A 160 A ? -0.2 GLN 161 A 161 A ? -0.3 PHE 158 A 158 A ? -0.2 
160 GLN 160 A 160 A ? VAL 157 A 157 A ? -1.8 GLY 193 A 193 A ? -0.1 ALA 162 A 162 A ? -1.6 VAL 157 A 157 A ? -0.3 
161 GLN 161 A 161 A ? MET 159 A 159 A ? -0.3 ASN 192 A 192 A ? -0.1 GLY 163 A 163 A ? -0.3 ASN 192 A 192 A ? -0.1 
162 ALA 162 A 162 A ? GLN 160 A 160 A ? -1.6 VAL 157 A 157 A ? -0.4 VAL 157 A 157 A ? -0.5 GLY 193 A 193 A ? -0.3 
163 GLY 163 A 163 A ? VAL 3   A 3   A ? -1.9 GLN 161 A 161 A ? -0.3 VAL 3   A 3   A ? -3.5 CYS 165 A 165 A ? -0.2 
164 ILE 164 A 164 A ? ALA 162 A 162 A ? -0.3 ILE 2   A 2   A ? -0.3 GLY 191 A 191 A ? -0.6 PHE 166 A 166 A ? -0.3 
165 CYS 165 A 165 A ? GLN 1   A 1   A ? -0.4 GLY 163 A 163 A ? -0.2 ASP 168 A 168 A ? -2.1 SER 169 A 169 A ? -0.2 
166 PHE 166 A 166 A ? ILE 164 A 164 A ? -0.3 GLY 167 A 167 A ? -0.3 ARG 124 A 124 A ? -3.6 SER 126 A 126 A ? -0.1 
167 GLY 167 A 167 A ? GLY 123 A 123 A ? -0.3 PHE 26  A 26  A ? -0.2 TRP 122 A 122 A ? -0.3 PHE 166 A 166 A ? -0.3 
168 ASP 168 A 168 A ? CYS 165 A 165 A ? -2.1 CYS 27  A 27  A ? -0.2 GLY 171 A 171 A ? -2.3 THR 183 A 183 A ? -0.3 
169 SER 169 A 169 A ? PHE 26  A 26  A ? -0.3 GLY 170 A 170 A ? -0.3 GLY 28  A 28  A ? -3.8 SER 184 A 184 A ? -0.2 
170 GLY 170 A 170 A ? THR 183 A 183 A ? -3.1 GLY 171 A 171 A ? -0.3 SER 169 A 169 A ? -0.3 SER 184 A 184 A ? -0.1 
171 GLY 171 A 171 A ? ASP 168 A 168 A ? -2.3 PRO 172 A 172 A ? -0.1 THR 183 A 183 A ? -2.8 GLY 170 A 170 A ? -0.3 
172 PRO 172 A 172 A ? ?   ?   ? ?   ? ? ?    ?   ?   ? ?   ? ? ?    ALA 120 A 120 A ? -0.7 VAL 174 A 174 A ? -0.5 
173 LEU 173 A 173 A ? GLY 181 A 181 A ? -2.3 THR 119 A 119 A ? -0.2 GLN 180 A 180 A ? -3.1 GLY 181 A 181 A ? -1.2 
174 VAL 174 A 174 A ? VAL 118 A 118 A ? -3.0 PRO 172 A 172 A ? -0.5 VAL 118 A 118 A ? -2.8 ASN 176 A 176 A ? -0.4 
175 CYS 175 A 175 A ? VAL 178 A 178 A ? -2.9 LEU 173 A 173 A ? -0.5 VAL 178 A 178 A ? -1.6 CYS 117 A 117 A ? -0.2 
176 ASN 176 A 176 A ? VAL 174 A 174 A ? -0.4 GLN 116 A 116 A ? -0.4 CYS 175 A 175 A ? -0.1 ILE 179 A 179 A ? -0.1 
177 GLY 177 A 177 A ? VAL 178 A 178 A ? -0.2 VAL 174 A 174 A ? -0.1 SER 105 A 105 A ? -0.8 ILE 179 A 179 A ? -0.4 
178 VAL 178 A 178 A ? CYS 175 A 175 A ? -1.6 VAL 104 A 104 A ? -0.1 CYS 175 A 175 A ? -2.9 GLN 180 A 180 A ? -0.7 
179 ILE 179 A 179 A ? SER 105 A 105 A ? -2.7 GLY 177 A 177 A ? -0.4 VAL 174 A 174 A ? -0.2 ILE 182 A 182 A ? -0.1 
180 GLN 180 A 180 A ? LEU 173 A 173 A ? -3.1 VAL 178 A 178 A ? -0.7 VAL 202 A 202 A ? -1.5 SER 203 A 203 A ? -0.5 
181 GLY 181 A 181 A ? LEU 173 A 173 A ? -1.2 ARG 201 A 201 A ? -0.2 LEU 173 A 173 A ? -2.3 THR 183 A 183 A ? -0.4 
182 ILE 182 A 182 A ? SER 200 A 200 A ? -1.3 GLN 180 A 180 A ? -0.3 SER 200 A 200 A ? -2.5 SER 184 A 184 A ? -0.2 
183 THR 183 A 183 A ? GLY 171 A 171 A ? -2.8 GLY 181 A 181 A ? -0.4 GLY 170 A 170 A ? -3.1 PHE 199 A 199 A ? -0.3 
184 SER 184 A 184 A ? PHE 198 A 198 A ? -2.8 PHE 185 A 185 A ? -0.3 ILE 186 A 186 A ? -0.3 PHE 199 A 199 A ? -0.2 
185 PHE 185 A 185 A ? PHE 198 A 198 A ? -0.6 SER 169 A 169 A ? -0.0 PHE 198 A 198 A ? -1.8 SER 184 A 184 A ? -0.3 
186 ILE 186 A 186 A ? SER 184 A 184 A ? -0.3 ASP 197 A 197 A ? -0.2 ASP 197 A 197 A ? -0.1 CYS 190 A 190 A ? -0.1 
187 ILE 187 A 187 A ? PRO 196 A 196 A ? -0.4 PHE 185 A 185 A ? -0.3 ILE 186 A 186 A ? -0.1 CYS 190 A 190 A ? -0.1 
188 ARG 188 A 188 A ? SER 189 A 189 A ? -0.4 THR 195 A 195 A ? -0.0 CYS 190 A 190 A ? -0.2 ILE 186 A 186 A ? -0.1 
189 SER 189 A 189 A ? CYS 190 A 190 A ? -0.1 ILE 187 A 187 A ? -0.1 ASN 192 A 192 A ? -1.0 ARG 188 A 188 A ? -0.4 
190 CYS 190 A 190 A ? GLY 191 A 191 A ? -0.2 ARG 188 A 188 A ? -0.2 THR 127 A 127 A ? -0.3 CYS 165 A 165 A ? -0.1 
191 GLY 191 A 191 A ? ILE 164 A 164 A ? -0.6 ASN 192 A 192 A ? -0.1 CYS 190 A 190 A ? -0.2 GLY 163 A 163 A ? -0.1 
192 ASN 192 A 192 A ? SER 189 A 189 A ? -1.0 THR 195 A 195 A ? -0.2 GLY 191 A 191 A ? -0.1 CYS 190 A 190 A ? -0.1 
193 GLY 193 A 193 A ? THR 195 A 195 A ? -0.3 ALA 162 A 162 A ? -0.3 MET 159 A 159 A ? -0.6 GLN 160 A 160 A ? -0.1 
194 VAL 194 A 194 A ? THR 195 A 195 A ? -0.2 PHE 158 A 158 A ? -0.1 GLY 193 A 193 A ? -0.1 GLN 161 A 161 A ? -0.0 
195 THR 195 A 195 A ? SER 189 A 189 A ? -0.2 PRO 196 A 196 A ? -0.1 GLY 193 A 193 A ? -0.3 VAL 194 A 194 A ? -0.2 
196 PRO 196 A 196 A ? ?   ?   ? ?   ? ? ?    ?   ?   ? ?   ? ? ?    ILE 187 A 187 A ? -0.4 PHE 198 A 198 A ? -0.3 
197 ASP 197 A 197 A ? THR 155 A 155 A ? -2.7 ILE 186 A 186 A ? -0.1 THR 155 A 155 A ? -2.0 PHE 199 A 199 A ? -0.5 
198 PHE 198 A 198 A ? PHE 185 A 185 A ? -1.8 PRO 196 A 196 A ? -0.3 SER 184 A 184 A ? -2.8 PHE 185 A 185 A ? -0.6 
199 PHE 199 A 199 A ? ILE 153 A 153 A ? -2.4 ASP 197 A 197 A ? -0.5 ILE 153 A 153 A ? -3.0 ARG 201 A 201 A ? -0.3 
200 SER 200 A 200 A ? ILE 182 A 182 A ? -2.5 PHE 198 A 198 A ? -0.4 ILE 182 A 182 A ? -1.3 VAL 202 A 202 A ? -0.7 
201 ARG 201 A 201 A ? ASN 151 A 151 A ? -2.4 PHE 199 A 199 A ? -0.3 LEU 204 A 204 A ? -0.7 PHE 205 A 205 A ? -0.3 
202 VAL 202 A 202 A ? GLN 180 A 180 A ? -1.5 SER 200 A 200 A ? -0.7 PHE 205 A 205 A ? -2.1 ILE 209 A 209 A ? -0.2 
203 SER 203 A 203 A ? GLN 180 A 180 A ? -0.5 LEU 204 A 204 A ? -0.3 ARG 206 A 206 A ? -1.0 ARG 207 A 207 A ? -0.2 
204 LEU 204 A 204 A ? ARG 201 A 201 A ? -0.7 PHE 205 A 205 A ? -0.2 SER 203 A 203 A ? -0.3 VAL 202 A 202 A ? -0.2 
205 PHE 205 A 205 A ? VAL 202 A 202 A ? -2.1 ARG 201 A 201 A ? -0.3 ILE 209 A 209 A ? -2.6 LEU 204 A 204 A ? -0.2 
206 ARG 206 A 206 A ? SER 203 A 203 A ? -1.0 ARG 207 A 207 A ? -0.2 ASP 210 A 210 A ? -2.7 ASP 211 A 211 A ? -0.2 
207 ARG 207 A 207 A ? SER 203 A 203 A ? -0.2 ILE 209 A 209 A ? -0.2 ASP 211 A 211 A ? -2.2 ARG 206 A 206 A ? -0.2 
208 PHE 208 A 208 A ? ASP 210 A 210 A ? -0.2 ILE 209 A 209 A ? -0.2 ALA 212 A 212 A ? -2.2 ARG 206 A 206 A ? -0.2 
209 ILE 209 A 209 A ? PHE 205 A 205 A ? -2.6 ASP 210 A 210 A ? -0.2 ILE 213 A 213 A ? -2.2 ARG 207 A 207 A ? -0.2 
210 ASP 210 A 210 A ? ARG 206 A 206 A ? -2.7 ASP 211 A 211 A ? -0.2 ASN 214 A 214 A ? -1.9 ILE 209 A 209 A ? -0.2 
211 ASP 211 A 211 A ? ARG 207 A 207 A ? -2.2 ARG 206 A 206 A ? -0.2 SER 215 A 215 A ? -0.8 ASP 210 A 210 A ? -0.2 
212 ALA 212 A 212 A ? PHE 208 A 208 A ? -2.2 ARG 207 A 207 A ? -0.2 SER 215 A 215 A ? -0.8 ASP 210 A 210 A ? -0.2 
213 ILE 213 A 213 A ? ILE 209 A 209 A ? -2.2 ASN 214 A 214 A ? -0.3 ASP 211 A 211 A ? -0.2 ALA 212 A 212 A ? -0.2 
214 ASN 214 A 214 A ? ASP 210 A 210 A ? -1.9 ILE 209 A 209 A ? -0.2 ILE 213 A 213 A ? -0.3 ALA 212 A 212 A ? -0.2 
215 SER 215 A 215 A ? ASP 211 A 211 A ? -0.8 ALA 212 A 212 A ? -0.8 ALA 212 A 212 A ? -0.0 ASP 211 A 211 A ? -0.0 
# 
loop_
_dssp_statistics_histogram.entry_id 
_dssp_statistics_histogram.type 
_dssp_statistics_histogram.1 
_dssp_statistics_histogram.2 
_dssp_statistics_histogram.3 
_dssp_statistics_histogram.4 
_dssp_statistics_histogram.5 
_dssp_statistics_histogram.6 
_dssp_statistics_histogram.7 
_dssp_statistics_histogram.8 
_dssp_statistics_histogram.9 
_dssp_statistics_histogram.10 
_dssp_statistics_histogram.11 
_dssp_statistics_histogram.12 
_dssp_statistics_histogram.13 
_dssp_statistics_histogram.14 
_dssp_statistics_histogram.15 
_dssp_statistics_histogram.16 
_dssp_statistics_histogram.17 
_dssp_statistics_histogram.18 
_dssp_statistics_histogram.19 
_dssp_statistics_histogram.20 
_dssp_statistics_histogram.21 
_dssp_statistics_histogram.22 
_dssp_statistics_histogram.23 
_dssp_statistics_histogram.24 
_dssp_statistics_histogram.25 
_dssp_statistics_histogram.26 
_dssp_statistics_histogram.27 
_dssp_statistics_histogram.28 
_dssp_statistics_histogram.29 
_dssp_statistics_histogram.30 
prtn3_Xenopus_tropicalis_GeneID=448597 residues_per_alpha_helix        0 0 0 0 0 0 0 0 1 0 0 0 0 0 0 0 0 0 0 0 0 0 0 0 0 0 0 0 0 0 
prtn3_Xenopus_tropicalis_GeneID=448597 parallel_bridges_per_ladder     1 0 0 0 0 0 0 0 0 0 0 0 0 0 0 0 0 0 0 0 0 0 0 0 0 0 0 0 0 0 
prtn3_Xenopus_tropicalis_GeneID=448597 antiparallel_bridges_per_ladder 4 2 2 6 1 2 0 0 0 0 0 0 0 0 0 0 0 0 0 0 0 0 0 0 0 0 0 0 0 0 
prtn3_Xenopus_tropicalis_GeneID=448597 ladders_per_sheet               0 0 0 0 0 1 0 1 0 0 0 0 0 0 0 0 0 0 0 0 0 0 0 0 0 0 0 0 0 0 
# 
loop_
_dssp_statistics_hbond.entry_id 
_dssp_statistics_hbond.type 
_dssp_statistics_hbond.count 
_dssp_statistics_hbond.count_per_100 
prtn3_Xenopus_tropicalis_GeneID=448597 O(I)-->H-N(J)          131 60.9 
prtn3_Xenopus_tropicalis_GeneID=448597 'PARALLEL BRIDGES'     2   0.9  
prtn3_Xenopus_tropicalis_GeneID=448597 'ANTIPARALLEL BRIDGES' 75  34.9 
prtn3_Xenopus_tropicalis_GeneID=448597 O(I)-->H-N(I-5)        2   0.9  
prtn3_Xenopus_tropicalis_GeneID=448597 O(I)-->H-N(I-4)        1   0.5  
prtn3_Xenopus_tropicalis_GeneID=448597 O(I)-->H-N(I-3)        4   1.9  
prtn3_Xenopus_tropicalis_GeneID=448597 O(I)-->H-N(I-2)        0   0.0  
prtn3_Xenopus_tropicalis_GeneID=448597 O(I)-->H-N(I-1)        0   0.0  
prtn3_Xenopus_tropicalis_GeneID=448597 O(I)-->H-N(I+0)        0   0.0  
prtn3_Xenopus_tropicalis_GeneID=448597 O(I)-->H-N(I+1)        0   0.0  
prtn3_Xenopus_tropicalis_GeneID=448597 O(I)-->H-N(I+2)        16  7.4  
prtn3_Xenopus_tropicalis_GeneID=448597 O(I)-->H-N(I+3)        23  10.7 
prtn3_Xenopus_tropicalis_GeneID=448597 O(I)-->H-N(I+4)        8   3.7  
prtn3_Xenopus_tropicalis_GeneID=448597 O(I)-->H-N(I+5)        1   0.5  
# 
_dssp_statistics.entry_id                       prtn3_Xenopus_tropicalis_GeneID=448597 
_dssp_statistics.nr_of_residues                 215 
_dssp_statistics.nr_of_chains                   1 
_dssp_statistics.nr_of_ss_bridges_total         0 
_dssp_statistics.nr_of_ss_bridges_intra_chain   0 
_dssp_statistics.nr_of_ss_bridges_inter_chain   0 
# 
loop_
_chem_comp.id 
_chem_comp.type 
_chem_comp.mon_nstd_flag 
_chem_comp.name 
_chem_comp.formula 
_chem_comp.formula_weight 
ALA 'L-PEPTIDE LINKING' y ALANINE         'C3 H7 N O2'     89.093 
ARG 'L-PEPTIDE LINKING' y ARGININE        'C6 H15 N4 O2'  175.209 
ASN 'L-PEPTIDE LINKING' y ASPARAGINE      'C4 H8 N2 O3'   132.118 
ASP 'L-PEPTIDE LINKING' y 'ASPARTIC ACID' 'C4 H7 N O4'    133.103 
CYS 'L-PEPTIDE LINKING' y CYSTEINE        'C3 H7 N O2 S'  121.158 
GLN 'L-PEPTIDE LINKING' y GLUTAMINE       'C5 H10 N2 O3'  146.144 
GLU 'L-PEPTIDE LINKING' y 'GLUTAMIC ACID' 'C5 H9 N O4'    147.129 
GLY 'PEPTIDE LINKING'   y GLYCINE         'C2 H5 N O2'     75.067 
HIS 'L-PEPTIDE LINKING' y HISTIDINE       'C6 H10 N3 O2'  156.162 
ILE 'L-PEPTIDE LINKING' y ISOLEUCINE      'C6 H13 N O2'   131.173 
LEU 'L-PEPTIDE LINKING' y LEUCINE         'C6 H13 N O2'   131.173 
LYS 'L-PEPTIDE LINKING' y LYSINE          'C6 H15 N2 O2'  147.195 
MET 'L-PEPTIDE LINKING' y METHIONINE      'C5 H11 N O2 S' 149.211 
PHE 'L-PEPTIDE LINKING' y PHENYLALANINE   'C9 H11 N O2'   165.189 
PRO 'L-PEPTIDE LINKING' y PROLINE         'C5 H9 N O2'     115.13 
SER 'L-PEPTIDE LINKING' y SERINE          'C3 H7 N O3'    105.093 
THR 'L-PEPTIDE LINKING' y THREONINE       'C4 H9 N O3'    119.119 
TRP 'L-PEPTIDE LINKING' y TRYPTOPHAN      'C11 H12 N2 O2' 204.225 
TYR 'L-PEPTIDE LINKING' y TYROSINE        'C9 H11 N O3'   181.189 
VAL 'L-PEPTIDE LINKING' y VALINE          'C5 H11 N O2'   117.146 
# 
loop_
_atom_type.symbol 
N 
C 
O 
S 
# 
loop_
_entity_poly_seq.entity_id 
_entity_poly_seq.num 
_entity_poly_seq.mon_id 
_entity_poly_seq.hetero 
1   1 GLN n 
1   2 ILE n 
1   3 VAL n 
1   4 GLY n 
1   5 GLY n 
1   6 ARG n 
1   7 GLU n 
1   8 ALA n 
1   9 THR n 
1  10 PRO n 
1  11 ASN n 
1  12 SER n 
1  13 HIS n 
1  14 PRO n 
1  15 TYR n 
1  16 ILE n 
1  17 ALA n 
1  18 SER n 
1  19 LEU n 
1  20 GLN n 
1  21 LEU n 
1  22 ARG n 
1  23 GLY n 
1  24 ARG n 
1  25 HIS n 
1  26 PHE n 
1  27 CYS n 
1  28 GLY n 
1  29 GLY n 
1  30 SER n 
1  31 LEU n 
1  32 ILE n 
1  33 ALA n 
1  34 PRO n 
1  35 GLN n 
1  36 PHE n 
1  37 LEU n 
1  38 MET n 
1  39 THR n 
1  40 ALA n 
1  41 ALA n 
1  42 HIS n 
1  43 CYS n 
1  44 MET n 
1  45 SER n 
1  46 ASN n 
1  47 LEU n 
1  48 VAL n 
1  49 THR n 
1  50 VAL n 
1  51 VAL n 
1  52 LEU n 
1  53 GLY n 
1  54 ALA n 
1  55 HIS n 
1  56 SER n 
1  57 LEU n 
1  58 ARG n 
1  59 ALA n 
1  60 ASN n 
1  61 GLU n 
1  62 ALA n 
1  63 THR n 
1  64 LYS n 
1  65 GLN n 
1  66 ARG n 
1  67 PHE n 
1  68 ARG n 
1  69 VAL n 
1  70 ASN n 
1  71 GLN n 
1  72 VAL n 
1  73 PHE n 
1  74 GLU n 
1  75 ASN n 
1  76 GLY n 
1  77 PHE n 
1  78 ASN n 
1  79 PRO n 
1  80 LEU n 
1  81 THR n 
1  82 LEU n 
1  83 GLN n 
1  84 ASN n 
1  85 ASP n 
1  86 ILE n 
1  87 VAL n 
1  88 ILE n 
1  89 LEU n 
1  90 LYS n 
1  91 LEU n 
1  92 ASP n 
1  93 ARG n 
1  94 PRO n 
1  95 VAL n 
1  96 SER n 
1  97 LEU n 
1  98 ASN n 
1  99 GLY n 
1 100 LYS n 
1 101 VAL n 
1 102 GLN n 
1 103 VAL n 
1 104 VAL n 
1 105 SER n 
1 106 LEU n 
1 107 PRO n 
1 108 SER n 
1 109 GLU n 
1 110 ASP n 
1 111 VAL n 
1 112 PRO n 
1 113 ALA n 
1 114 GLY n 
1 115 THR n 
1 116 GLN n 
1 117 CYS n 
1 118 VAL n 
1 119 THR n 
1 120 ALA n 
1 121 GLY n 
1 122 TRP n 
1 123 GLY n 
1 124 ARG n 
1 125 LEU n 
1 126 SER n 
1 127 THR n 
1 128 GLU n 
1 129 GLY n 
1 130 GLN n 
1 131 ILE n 
1 132 PRO n 
1 133 ASP n 
1 134 ARG n 
1 135 LEU n 
1 136 GLN n 
1 137 GLU n 
1 138 LEU n 
1 139 ASN n 
1 140 VAL n 
1 141 THR n 
1 142 VAL n 
1 143 THR n 
1 144 ARG n 
1 145 GLN n 
1 146 ASN n 
1 147 LEU n 
1 148 CYS n 
1 149 ARG n 
1 150 PRO n 
1 151 ASN n 
1 152 ASN n 
1 153 ILE n 
1 154 CYS n 
1 155 THR n 
1 156 GLY n 
1 157 VAL n 
1 158 PHE n 
1 159 MET n 
1 160 GLN n 
1 161 GLN n 
1 162 ALA n 
1 163 GLY n 
1 164 ILE n 
1 165 CYS n 
1 166 PHE n 
1 167 GLY n 
1 168 ASP n 
1 169 SER n 
1 170 GLY n 
1 171 GLY n 
1 172 PRO n 
1 173 LEU n 
1 174 VAL n 
1 175 CYS n 
1 176 ASN n 
1 177 GLY n 
1 178 VAL n 
1 179 ILE n 
1 180 GLN n 
1 181 GLY n 
1 182 ILE n 
1 183 THR n 
1 184 SER n 
1 185 PHE n 
1 186 ILE n 
1 187 ILE n 
1 188 ARG n 
1 189 SER n 
1 190 CYS n 
1 191 GLY n 
1 192 ASN n 
1 193 GLY n 
1 194 VAL n 
1 195 THR n 
1 196 PRO n 
1 197 ASP n 
1 198 PHE n 
1 199 PHE n 
1 200 SER n 
1 201 ARG n 
1 202 VAL n 
1 203 SER n 
1 204 LEU n 
1 205 PHE n 
1 206 ARG n 
1 207 ARG n 
1 208 PHE n 
1 209 ILE n 
1 210 ASP n 
1 211 ASP n 
1 212 ALA n 
1 213 ILE n 
1 214 ASN n 
1 215 SER n 
# 
loop_
_pdbx_poly_seq_scheme.asym_id 
_pdbx_poly_seq_scheme.entity_id 
_pdbx_poly_seq_scheme.seq_id 
_pdbx_poly_seq_scheme.mon_id 
_pdbx_poly_seq_scheme.ndb_seq_num 
_pdbx_poly_seq_scheme.pdb_seq_num 
_pdbx_poly_seq_scheme.auth_seq_num 
_pdbx_poly_seq_scheme.pdb_mon_id 
_pdbx_poly_seq_scheme.auth_mon_id 
_pdbx_poly_seq_scheme.pdb_strand_id 
_pdbx_poly_seq_scheme.pdb_ins_code 
_pdbx_poly_seq_scheme.hetero 
A 1   1 GLN   1 1   1   GLN GLN A ? n 
A 1   2 ILE   2 2   2   ILE ILE A ? n 
A 1   3 VAL   3 3   3   VAL VAL A ? n 
A 1   4 GLY   4 4   4   GLY GLY A ? n 
A 1   5 GLY   5 5   5   GLY GLY A ? n 
A 1   6 ARG   6 6   6   ARG ARG A ? n 
A 1   7 GLU   7 7   7   GLU GLU A ? n 
A 1   8 ALA   8 8   8   ALA ALA A ? n 
A 1   9 THR   9 9   9   THR THR A ? n 
A 1  10 PRO  10 10  10  PRO PRO A ? n 
A 1  11 ASN  11 11  11  ASN ASN A ? n 
A 1  12 SER  12 12  12  SER SER A ? n 
A 1  13 HIS  13 13  13  HIS HIS A ? n 
A 1  14 PRO  14 14  14  PRO PRO A ? n 
A 1  15 TYR  15 15  15  TYR TYR A ? n 
A 1  16 ILE  16 16  16  ILE ILE A ? n 
A 1  17 ALA  17 17  17  ALA ALA A ? n 
A 1  18 SER  18 18  18  SER SER A ? n 
A 1  19 LEU  19 19  19  LEU LEU A ? n 
A 1  20 GLN  20 20  20  GLN GLN A ? n 
A 1  21 LEU  21 21  21  LEU LEU A ? n 
A 1  22 ARG  22 22  22  ARG ARG A ? n 
A 1  23 GLY  23 23  23  GLY GLY A ? n 
A 1  24 ARG  24 24  24  ARG ARG A ? n 
A 1  25 HIS  25 25  25  HIS HIS A ? n 
A 1  26 PHE  26 26  26  PHE PHE A ? n 
A 1  27 CYS  27 27  27  CYS CYS A ? n 
A 1  28 GLY  28 28  28  GLY GLY A ? n 
A 1  29 GLY  29 29  29  GLY GLY A ? n 
A 1  30 SER  30 30  30  SER SER A ? n 
A 1  31 LEU  31 31  31  LEU LEU A ? n 
A 1  32 ILE  32 32  32  ILE ILE A ? n 
A 1  33 ALA  33 33  33  ALA ALA A ? n 
A 1  34 PRO  34 34  34  PRO PRO A ? n 
A 1  35 GLN  35 35  35  GLN GLN A ? n 
A 1  36 PHE  36 36  36  PHE PHE A ? n 
A 1  37 LEU  37 37  37  LEU LEU A ? n 
A 1  38 MET  38 38  38  MET MET A ? n 
A 1  39 THR  39 39  39  THR THR A ? n 
A 1  40 ALA  40 40  40  ALA ALA A ? n 
A 1  41 ALA  41 41  41  ALA ALA A ? n 
A 1  42 HIS  42 42  42  HIS HIS A ? n 
A 1  43 CYS  43 43  43  CYS CYS A ? n 
A 1  44 MET  44 44  44  MET MET A ? n 
A 1  45 SER  45 45  45  SER SER A ? n 
A 1  46 ASN  46 46  46  ASN ASN A ? n 
A 1  47 LEU  47 47  47  LEU LEU A ? n 
A 1  48 VAL  48 48  48  VAL VAL A ? n 
A 1  49 THR  49 49  49  THR THR A ? n 
A 1  50 VAL  50 50  50  VAL VAL A ? n 
A 1  51 VAL  51 51  51  VAL VAL A ? n 
A 1  52 LEU  52 52  52  LEU LEU A ? n 
A 1  53 GLY  53 53  53  GLY GLY A ? n 
A 1  54 ALA  54 54  54  ALA ALA A ? n 
A 1  55 HIS  55 55  55  HIS HIS A ? n 
A 1  56 SER  56 56  56  SER SER A ? n 
A 1  57 LEU  57 57  57  LEU LEU A ? n 
A 1  58 ARG  58 58  58  ARG ARG A ? n 
A 1  59 ALA  59 59  59  ALA ALA A ? n 
A 1  60 ASN  60 60  60  ASN ASN A ? n 
A 1  61 GLU  61 61  61  GLU GLU A ? n 
A 1  62 ALA  62 62  62  ALA ALA A ? n 
A 1  63 THR  63 63  63  THR THR A ? n 
A 1  64 LYS  64 64  64  LYS LYS A ? n 
A 1  65 GLN  65 65  65  GLN GLN A ? n 
A 1  66 ARG  66 66  66  ARG ARG A ? n 
A 1  67 PHE  67 67  67  PHE PHE A ? n 
A 1  68 ARG  68 68  68  ARG ARG A ? n 
A 1  69 VAL  69 69  69  VAL VAL A ? n 
A 1  70 ASN  70 70  70  ASN ASN A ? n 
A 1  71 GLN  71 71  71  GLN GLN A ? n 
A 1  72 VAL  72 72  72  VAL VAL A ? n 
A 1  73 PHE  73 73  73  PHE PHE A ? n 
A 1  74 GLU  74 74  74  GLU GLU A ? n 
A 1  75 ASN  75 75  75  ASN ASN A ? n 
A 1  76 GLY  76 76  76  GLY GLY A ? n 
A 1  77 PHE  77 77  77  PHE PHE A ? n 
A 1  78 ASN  78 78  78  ASN ASN A ? n 
A 1  79 PRO  79 79  79  PRO PRO A ? n 
A 1  80 LEU  80 80  80  LEU LEU A ? n 
A 1  81 THR  81 81  81  THR THR A ? n 
A 1  82 LEU  82 82  82  LEU LEU A ? n 
A 1  83 GLN  83 83  83  GLN GLN A ? n 
A 1  84 ASN  84 84  84  ASN ASN A ? n 
A 1  85 ASP  85 85  85  ASP ASP A ? n 
A 1  86 ILE  86 86  86  ILE ILE A ? n 
A 1  87 VAL  87 87  87  VAL VAL A ? n 
A 1  88 ILE  88 88  88  ILE ILE A ? n 
A 1  89 LEU  89 89  89  LEU LEU A ? n 
A 1  90 LYS  90 90  90  LYS LYS A ? n 
A 1  91 LEU  91 91  91  LEU LEU A ? n 
A 1  92 ASP  92 92  92  ASP ASP A ? n 
A 1  93 ARG  93 93  93  ARG ARG A ? n 
A 1  94 PRO  94 94  94  PRO PRO A ? n 
A 1  95 VAL  95 95  95  VAL VAL A ? n 
A 1  96 SER  96 96  96  SER SER A ? n 
A 1  97 LEU  97 97  97  LEU LEU A ? n 
A 1  98 ASN  98 98  98  ASN ASN A ? n 
A 1  99 GLY  99 99  99  GLY GLY A ? n 
A 1 100 LYS 100 100 100 LYS LYS A ? n 
A 1 101 VAL 101 101 101 VAL VAL A ? n 
A 1 102 GLN 102 102 102 GLN GLN A ? n 
A 1 103 VAL 103 103 103 VAL VAL A ? n 
A 1 104 VAL 104 104 104 VAL VAL A ? n 
A 1 105 SER 105 105 105 SER SER A ? n 
A 1 106 LEU 106 106 106 LEU LEU A ? n 
A 1 107 PRO 107 107 107 PRO PRO A ? n 
A 1 108 SER 108 108 108 SER SER A ? n 
A 1 109 GLU 109 109 109 GLU GLU A ? n 
A 1 110 ASP 110 110 110 ASP ASP A ? n 
A 1 111 VAL 111 111 111 VAL VAL A ? n 
A 1 112 PRO 112 112 112 PRO PRO A ? n 
A 1 113 ALA 113 113 113 ALA ALA A ? n 
A 1 114 GLY 114 114 114 GLY GLY A ? n 
A 1 115 THR 115 115 115 THR THR A ? n 
A 1 116 GLN 116 116 116 GLN GLN A ? n 
A 1 117 CYS 117 117 117 CYS CYS A ? n 
A 1 118 VAL 118 118 118 VAL VAL A ? n 
A 1 119 THR 119 119 119 THR THR A ? n 
A 1 120 ALA 120 120 120 ALA ALA A ? n 
A 1 121 GLY 121 121 121 GLY GLY A ? n 
A 1 122 TRP 122 122 122 TRP TRP A ? n 
A 1 123 GLY 123 123 123 GLY GLY A ? n 
A 1 124 ARG 124 124 124 ARG ARG A ? n 
A 1 125 LEU 125 125 125 LEU LEU A ? n 
A 1 126 SER 126 126 126 SER SER A ? n 
A 1 127 THR 127 127 127 THR THR A ? n 
A 1 128 GLU 128 128 128 GLU GLU A ? n 
A 1 129 GLY 129 129 129 GLY GLY A ? n 
A 1 130 GLN 130 130 130 GLN GLN A ? n 
A 1 131 ILE 131 131 131 ILE ILE A ? n 
A 1 132 PRO 132 132 132 PRO PRO A ? n 
A 1 133 ASP 133 133 133 ASP ASP A ? n 
A 1 134 ARG 134 134 134 ARG ARG A ? n 
A 1 135 LEU 135 135 135 LEU LEU A ? n 
A 1 136 GLN 136 136 136 GLN GLN A ? n 
A 1 137 GLU 137 137 137 GLU GLU A ? n 
A 1 138 LEU 138 138 138 LEU LEU A ? n 
A 1 139 ASN 139 139 139 ASN ASN A ? n 
A 1 140 VAL 140 140 140 VAL VAL A ? n 
A 1 141 THR 141 141 141 THR THR A ? n 
A 1 142 VAL 142 142 142 VAL VAL A ? n 
A 1 143 THR 143 143 143 THR THR A ? n 
A 1 144 ARG 144 144 144 ARG ARG A ? n 
A 1 145 GLN 145 145 145 GLN GLN A ? n 
A 1 146 ASN 146 146 146 ASN ASN A ? n 
A 1 147 LEU 147 147 147 LEU LEU A ? n 
A 1 148 CYS 148 148 148 CYS CYS A ? n 
A 1 149 ARG 149 149 149 ARG ARG A ? n 
A 1 150 PRO 150 150 150 PRO PRO A ? n 
A 1 151 ASN 151 151 151 ASN ASN A ? n 
A 1 152 ASN 152 152 152 ASN ASN A ? n 
A 1 153 ILE 153 153 153 ILE ILE A ? n 
A 1 154 CYS 154 154 154 CYS CYS A ? n 
A 1 155 THR 155 155 155 THR THR A ? n 
A 1 156 GLY 156 156 156 GLY GLY A ? n 
A 1 157 VAL 157 157 157 VAL VAL A ? n 
A 1 158 PHE 158 158 158 PHE PHE A ? n 
A 1 159 MET 159 159 159 MET MET A ? n 
A 1 160 GLN 160 160 160 GLN GLN A ? n 
A 1 161 GLN 161 161 161 GLN GLN A ? n 
A 1 162 ALA 162 162 162 ALA ALA A ? n 
A 1 163 GLY 163 163 163 GLY GLY A ? n 
A 1 164 ILE 164 164 164 ILE ILE A ? n 
A 1 165 CYS 165 165 165 CYS CYS A ? n 
A 1 166 PHE 166 166 166 PHE PHE A ? n 
A 1 167 GLY 167 167 167 GLY GLY A ? n 
A 1 168 ASP 168 168 168 ASP ASP A ? n 
A 1 169 SER 169 169 169 SER SER A ? n 
A 1 170 GLY 170 170 170 GLY GLY A ? n 
A 1 171 GLY 171 171 171 GLY GLY A ? n 
A 1 172 PRO 172 172 172 PRO PRO A ? n 
A 1 173 LEU 173 173 173 LEU LEU A ? n 
A 1 174 VAL 174 174 174 VAL VAL A ? n 
A 1 175 CYS 175 175 175 CYS CYS A ? n 
A 1 176 ASN 176 176 176 ASN ASN A ? n 
A 1 177 GLY 177 177 177 GLY GLY A ? n 
A 1 178 VAL 178 178 178 VAL VAL A ? n 
A 1 179 ILE 179 179 179 ILE ILE A ? n 
A 1 180 GLN 180 180 180 GLN GLN A ? n 
A 1 181 GLY 181 181 181 GLY GLY A ? n 
A 1 182 ILE 182 182 182 ILE ILE A ? n 
A 1 183 THR 183 183 183 THR THR A ? n 
A 1 184 SER 184 184 184 SER SER A ? n 
A 1 185 PHE 185 185 185 PHE PHE A ? n 
A 1 186 ILE 186 186 186 ILE ILE A ? n 
A 1 187 ILE 187 187 187 ILE ILE A ? n 
A 1 188 ARG 188 188 188 ARG ARG A ? n 
A 1 189 SER 189 189 189 SER SER A ? n 
A 1 190 CYS 190 190 190 CYS CYS A ? n 
A 1 191 GLY 191 191 191 GLY GLY A ? n 
A 1 192 ASN 192 192 192 ASN ASN A ? n 
A 1 193 GLY 193 193 193 GLY GLY A ? n 
A 1 194 VAL 194 194 194 VAL VAL A ? n 
A 1 195 THR 195 195 195 THR THR A ? n 
A 1 196 PRO 196 196 196 PRO PRO A ? n 
A 1 197 ASP 197 197 197 ASP ASP A ? n 
A 1 198 PHE 198 198 198 PHE PHE A ? n 
A 1 199 PHE 199 199 199 PHE PHE A ? n 
A 1 200 SER 200 200 200 SER SER A ? n 
A 1 201 ARG 201 201 201 ARG ARG A ? n 
A 1 202 VAL 202 202 202 VAL VAL A ? n 
A 1 203 SER 203 203 203 SER SER A ? n 
A 1 204 LEU 204 204 204 LEU LEU A ? n 
A 1 205 PHE 205 205 205 PHE PHE A ? n 
A 1 206 ARG 206 206 206 ARG ARG A ? n 
A 1 207 ARG 207 207 207 ARG ARG A ? n 
A 1 208 PHE 208 208 208 PHE PHE A ? n 
A 1 209 ILE 209 209 209 ILE ILE A ? n 
A 1 210 ASP 210 210 210 ASP ASP A ? n 
A 1 211 ASP 211 211 211 ASP ASP A ? n 
A 1 212 ALA 212 212 212 ALA ALA A ? n 
A 1 213 ILE 213 213 213 ILE ILE A ? n 
A 1 214 ASN 214 214 214 ASN ASN A ? n 
A 1 215 SER 215 215 215 SER SER A ? n 
# 
loop_
_atom_site.group_PDB 
_atom_site.id 
_atom_site.type_symbol 
_atom_site.label_atom_id 
_atom_site.label_alt_id 
_atom_site.label_comp_id 
_atom_site.label_asym_id 
_atom_site.label_entity_id 
_atom_site.label_seq_id 
_atom_site.pdbx_PDB_ins_code 
_atom_site.Cartn_x 
_atom_site.Cartn_y 
_atom_site.Cartn_z 
_atom_site.occupancy 
_atom_site.B_iso_or_equiv 
_atom_site.pdbx_formal_charge 
_atom_site.auth_seq_id 
_atom_site.auth_comp_id 
_atom_site.auth_asym_id 
_atom_site.auth_atom_id 
_atom_site.pdbx_PDB_model_num 
ATOM 1    N N   ? GLN A 1   1 ?  -4.414   5.835 -10.814 1.000 64.770 ? 1   GLN A N   1 
ATOM 2    C CA  ? GLN A 1   1 ?  -4.527   5.005 -12.009 1.000 64.770 ? 1   GLN A CA  1 
ATOM 3    C C   ? GLN A 1   1 ?  -3.220   4.272 -12.296 1.000 64.770 ? 1   GLN A C   1 
ATOM 4    C CB  ? GLN A 1   1 ?  -4.929   5.854 -13.216 1.000 64.770 ? 1   GLN A CB  1 
ATOM 5    O O   ? GLN A 1   1 ?  -2.136   4.829 -12.109 1.000 64.770 ? 1   GLN A O   1 
ATOM 6    C CG  ? GLN A 1   1 ?  -5.247   5.039 -14.462 1.000 64.770 ? 1   GLN A CG  1 
ATOM 7    C CD  ? GLN A 1   1 ?  -5.606   5.906 -15.654 1.000 64.770 ? 1   GLN A CD  1 
ATOM 8    N NE2 ? GLN A 1   1 ?  -6.014   5.271 -16.748 1.000 64.770 ? 1   GLN A NE2 1 
ATOM 9    O OE1 ? GLN A 1   1 ?  -5.519   7.137 -15.593 1.000 64.770 ? 1   GLN A OE1 1 
ATOM 10   N N   ? ILE A 1   2 ?  -3.354   3.031 -12.641 1.000 85.450 ? 2   ILE A N   1 
ATOM 11   C CA  ? ILE A 1   2 ?  -2.299   2.213 -13.229 1.000 85.450 ? 2   ILE A CA  1 
ATOM 12   C C   ? ILE A 1   2 ?  -2.144   2.556 -14.709 1.000 85.450 ? 2   ILE A C   1 
ATOM 13   C CB  ? ILE A 1   2 ?  -2.591   0.705 -13.056 1.000 85.450 ? 2   ILE A CB  1 
ATOM 14   O O   ? ILE A 1   2 ?  -3.063   2.340 -15.502 1.000 85.450 ? 2   ILE A O   1 
ATOM 15   C CG1 ? ILE A 1   2 ?  -2.776   0.364 -11.573 1.000 85.450 ? 2   ILE A CG1 1 
ATOM 16   C CG2 ? ILE A 1   2 ?  -1.471  -0.136 -13.676 1.000 85.450 ? 2   ILE A CG2 1 
ATOM 17   C CD1 ? ILE A 1   2 ?  -1.520   0.551 -10.733 1.000 85.450 ? 2   ILE A CD1 1 
ATOM 18   N N   ? VAL A 1   3 ?  -1.202   3.402 -15.058 1.000 87.310 ? 3   VAL A N   1 
ATOM 19   C CA  ? VAL A 1   3 ?  -0.931   3.777 -16.442 1.000 87.310 ? 3   VAL A CA  1 
ATOM 20   C C   ? VAL A 1   3 ?  -0.460   2.555 -17.227 1.000 87.310 ? 3   VAL A C   1 
ATOM 21   C CB  ? VAL A 1   3 ?   0.122   4.905 -16.529 1.000 87.310 ? 3   VAL A CB  1 
ATOM 22   O O   ? VAL A 1   3 ?   0.457   1.851 -16.800 1.000 87.310 ? 3   VAL A O   1 
ATOM 23   C CG1 ? VAL A 1   3 ?   0.396   5.276 -17.985 1.000 87.310 ? 3   VAL A CG1 1 
ATOM 24   C CG2 ? VAL A 1   3 ?  -0.341   6.128 -15.740 1.000 87.310 ? 3   VAL A CG2 1 
ATOM 25   N N   ? GLY A 1   4 ?  -1.264   2.363 -18.367 1.000 88.050 ? 4   GLY A N   1 
ATOM 26   C CA  ? GLY A 1   4 ?  -0.853   1.244 -19.199 1.000 88.050 ? 4   GLY A CA  1 
ATOM 27   C C   ? GLY A 1   4 ?  -1.287  -0.101 -18.648 1.000 88.050 ? 4   GLY A C   1 
ATOM 28   O O   ? GLY A 1   4 ?  -0.808  -1.145 -19.095 1.000 88.050 ? 4   GLY A O   1 
ATOM 29   N N   ? GLY A 1   5 ?  -2.173  -0.090 -17.517 1.000 91.760 ? 5   GLY A N   1 
ATOM 30   C CA  ? GLY A 1   5 ?  -2.763  -1.283 -16.930 1.000 91.760 ? 5   GLY A CA  1 
ATOM 31   C C   ? GLY A 1   5 ?  -4.107  -1.644 -17.534 1.000 91.760 ? 5   GLY A C   1 
ATOM 32   O O   ? GLY A 1   5 ?  -4.455  -1.166 -18.616 1.000 91.760 ? 5   GLY A O   1 
ATOM 33   N N   ? ARG A 1   6 ?  -4.756  -2.574 -16.921 1.000 94.960 ? 6   ARG A N   1 
ATOM 34   C CA  ? ARG A 1   6 ?  -6.069  -3.032 -17.364 1.000 94.960 ? 6   ARG A CA  1 
ATOM 35   C C   ? ARG A 1   6 ?  -7.056  -3.070 -16.202 1.000 94.960 ? 6   ARG A C   1 
ATOM 36   C CB  ? ARG A 1   6 ?  -5.967  -4.415 -18.010 1.000 94.960 ? 6   ARG A CB  1 
ATOM 37   O O   ? ARG A 1   6 ?  -6.652  -3.058 -15.037 1.000 94.960 ? 6   ARG A O   1 
ATOM 38   C CG  ? ARG A 1   6 ?  -5.532  -5.512 -17.052 1.000 94.960 ? 6   ARG A CG  1 
ATOM 39   C CD  ? ARG A 1   6 ?  -5.391  -6.854 -17.758 1.000 94.960 ? 6   ARG A CD  1 
ATOM 40   N NE  ? ARG A 1   6 ?  -4.976  -7.907 -16.835 1.000 94.960 ? 6   ARG A NE  1 
ATOM 41   N NH1 ? ARG A 1   6 ?  -3.909  -9.179 -18.441 1.000 94.960 ? 6   ARG A NH1 1 
ATOM 42   N NH2 ? ARG A 1   6 ?  -3.958  -9.883 -16.260 1.000 94.960 ? 6   ARG A NH2 1 
ATOM 43   C CZ  ? ARG A 1   6 ?  -4.282  -8.988 -17.181 1.000 94.960 ? 6   ARG A CZ  1 
ATOM 44   N N   ? GLU A 1   7 ?  -8.325  -2.972 -16.568 1.000 96.950 ? 7   GLU A N   1 
ATOM 45   C CA  ? GLU A 1   7 ?  -9.327  -3.148 -15.521 1.000 96.950 ? 7   GLU A CA  1 
ATOM 46   C C   ? GLU A 1   7 ?  -9.137  -4.475 -14.792 1.000 96.950 ? 7   GLU A C   1 
ATOM 47   C CB  ? GLU A 1   7 ? -10.738  -3.069 -16.109 1.000 96.950 ? 7   GLU A CB  1 
ATOM 48   O O   ? GLU A 1   7 ?  -8.938  -5.514 -15.424 1.000 96.950 ? 7   GLU A O   1 
ATOM 49   C CG  ? GLU A 1   7 ? -11.845  -3.193 -15.072 1.000 96.950 ? 7   GLU A CG  1 
ATOM 50   C CD  ? GLU A 1   7 ? -13.240  -3.106 -15.669 1.000 96.950 ? 7   GLU A CD  1 
ATOM 51   O OE1 ? GLU A 1   7 ? -14.183  -3.698 -15.098 1.000 96.950 ? 7   GLU A OE1 1 
ATOM 52   O OE2 ? GLU A 1   7 ? -13.391  -2.441 -16.719 1.000 96.950 ? 7   GLU A OE2 1 
ATOM 53   N N   ? ALA A 1   8 ?  -9.212  -4.485 -13.474 1.000 97.070 ? 8   ALA A N   1 
ATOM 54   C CA  ? ALA A 1   8 ?  -9.087  -5.689 -12.657 1.000 97.070 ? 8   ALA A CA  1 
ATOM 55   C C   ? ALA A 1   8 ? -10.358  -6.531 -12.722 1.000 97.070 ? 8   ALA A C   1 
ATOM 56   C CB  ? ALA A 1   8 ?  -8.771  -5.319 -11.209 1.000 97.070 ? 8   ALA A CB  1 
ATOM 57   O O   ? ALA A 1   8 ? -11.459  -5.994 -12.858 1.000 97.070 ? 8   ALA A O   1 
ATOM 58   N N   ? THR A 1   9 ? -10.089  -7.848 -12.685 1.000 96.580 ? 9   THR A N   1 
ATOM 59   C CA  ? THR A 1   9 ? -11.249  -8.704 -12.469 1.000 96.580 ? 9   THR A CA  1 
ATOM 60   C C   ? THR A 1   9 ? -11.937  -8.362 -11.150 1.000 96.580 ? 9   THR A C   1 
ATOM 61   C CB  ? THR A 1   9 ? -10.853 -10.193 -12.473 1.000 96.580 ? 9   THR A CB  1 
ATOM 62   O O   ? THR A 1   9 ? -11.274  -8.192 -10.125 1.000 96.580 ? 9   THR A O   1 
ATOM 63   C CG2 ? THR A 1   9 ? -12.078 -11.088 -12.318 1.000 96.580 ? 9   THR A CG2 1 
ATOM 64   O OG1 ? THR A 1   9 ? -10.201 -10.504 -13.710 1.000 96.580 ? 9   THR A OG1 1 
ATOM 65   N N   ? PRO A 1  10 ? -13.277  -8.153 -11.184 1.000 96.180 ? 10  PRO A N   1 
ATOM 66   C CA  ? PRO A 1  10 ? -13.975  -7.801  -9.946 1.000 96.180 ? 10  PRO A CA  1 
ATOM 67   C C   ? PRO A 1  10 ? -13.581  -8.694  -8.772 1.000 96.180 ? 10  PRO A C   1 
ATOM 68   C CB  ? PRO A 1  10 ? -15.451  -7.991 -10.306 1.000 96.180 ? 10  PRO A CB  1 
ATOM 69   O O   ? PRO A 1  10 ? -13.515  -9.918  -8.918 1.000 96.180 ? 10  PRO A O   1 
ATOM 70   C CG  ? PRO A 1  10 ? -15.521  -7.736 -11.777 1.000 96.180 ? 10  PRO A CG  1 
ATOM 71   C CD  ? PRO A 1  10 ? -14.285  -8.300 -12.418 1.000 96.180 ? 10  PRO A CD  1 
ATOM 72   N N   ? ASN A 1  11 ? -13.142  -7.999  -7.667 1.000 93.830 ? 11  ASN A N   1 
ATOM 73   C CA  ? ASN A 1  11 ? -12.866  -8.606  -6.369 1.000 93.830 ? 11  ASN A CA  1 
ATOM 74   C C   ? ASN A 1  11 ? -11.627  -9.496  -6.418 1.000 93.830 ? 11  ASN A C   1 
ATOM 75   C CB  ? ASN A 1  11 ? -14.076  -9.405  -5.882 1.000 93.830 ? 11  ASN A CB  1 
ATOM 76   O O   ? ASN A 1  11 ? -11.460 -10.381  -5.577 1.000 93.830 ? 11  ASN A O   1 
ATOM 77   C CG  ? ASN A 1  11 ? -15.309  -8.544  -5.697 1.000 93.830 ? 11  ASN A CG  1 
ATOM 78   N ND2 ? ASN A 1  11 ? -15.252  -7.624  -4.741 1.000 93.830 ? 11  ASN A ND2 1 
ATOM 79   O OD1 ? ASN A 1  11 ? -16.306  -8.704  -6.406 1.000 93.830 ? 11  ASN A OD1 1 
ATOM 80   N N   ? SER A 1  12 ? -10.836  -9.402  -7.427 1.000 96.130 ? 12  SER A N   1 
ATOM 81   C CA  ? SER A 1  12 ?  -9.582 -10.135  -7.563 1.000 96.130 ? 12  SER A CA  1 
ATOM 82   C C   ? SER A 1  12 ?  -8.520  -9.597  -6.610 1.000 96.130 ? 12  SER A C   1 
ATOM 83   C CB  ? SER A 1  12 ?  -9.071 -10.061  -9.002 1.000 96.130 ? 12  SER A CB  1 
ATOM 84   O O   ? SER A 1  12 ?  -7.504 -10.253  -6.370 1.000 96.130 ? 12  SER A O   1 
ATOM 85   O OG  ? SER A 1  12 ?  -8.862  -8.714  -9.393 1.000 96.130 ? 12  SER A OG  1 
ATOM 86   N N   ? HIS A 1  13 ?  -8.656  -8.509  -5.928 1.000 96.990 ? 13  HIS A N   1 
ATOM 87   C CA  ? HIS A 1  13 ?  -7.790  -7.887  -4.932 1.000 96.990 ? 13  HIS A CA  1 
ATOM 88   C C   ? HIS A 1  13 ?  -8.572  -7.518  -3.676 1.000 96.990 ? 13  HIS A C   1 
ATOM 89   C CB  ? HIS A 1  13 ?  -7.112  -6.645  -5.513 1.000 96.990 ? 13  HIS A CB  1 
ATOM 90   O O   ? HIS A 1  13 ?  -8.809  -6.337  -3.412 1.000 96.990 ? 13  HIS A O   1 
ATOM 91   C CG  ? HIS A 1  13 ?  -6.398  -6.899  -6.802 1.000 96.990 ? 13  HIS A CG  1 
ATOM 92   C CD2 ? HIS A 1  13 ?  -6.654  -6.469  -8.060 1.000 96.990 ? 13  HIS A CD2 1 
ATOM 93   N ND1 ? HIS A 1  13 ?  -5.271  -7.687  -6.886 1.000 96.990 ? 13  HIS A ND1 1 
ATOM 94   C CE1 ? HIS A 1  13 ?  -4.863  -7.731  -8.143 1.000 96.990 ? 13  HIS A CE1 1 
ATOM 95   N NE2 ? HIS A 1  13 ?  -5.685  -7.000  -8.876 1.000 96.990 ? 13  HIS A NE2 1 
ATOM 96   N N   ? PRO A 1  14 ?  -8.970  -8.562  -2.887 1.000 97.460 ? 14  PRO A N   1 
ATOM 97   C CA  ? PRO A 1  14 ?  -9.933  -8.439  -1.790 1.000 97.460 ? 14  PRO A CA  1 
ATOM 98   C C   ? PRO A 1  14 ?  -9.347  -7.740  -0.566 1.000 97.460 ? 14  PRO A C   1 
ATOM 99   C CB  ? PRO A 1  14 ? -10.291  -9.892  -1.470 1.000 97.460 ? 14  PRO A CB  1 
ATOM 100  O O   ? PRO A 1  14 ? -10.060  -7.497   0.411 1.000 97.460 ? 14  PRO A O   1 
ATOM 101  C CG  ? PRO A 1  14 ?  -9.067 -10.674  -1.823 1.000 97.460 ? 14  PRO A CG  1 
ATOM 102  C CD  ? PRO A 1  14 ?  -8.432 -10.046  -3.031 1.000 97.460 ? 14  PRO A CD  1 
ATOM 103  N N   ? TYR A 1  15 ?  -8.067  -7.263  -0.655 1.000 98.000 ? 15  TYR A N   1 
ATOM 104  C CA  ? TYR A 1  15 ?  -7.376  -6.597   0.443 1.000 98.000 ? 15  TYR A CA  1 
ATOM 105  C C   ? TYR A 1  15 ?  -7.277  -5.096   0.195 1.000 98.000 ? 15  TYR A C   1 
ATOM 106  C CB  ? TYR A 1  15 ?  -5.977  -7.188   0.635 1.000 98.000 ? 15  TYR A CB  1 
ATOM 107  O O   ? TYR A 1  15 ?  -6.845  -4.343   1.071 1.000 98.000 ? 15  TYR A O   1 
ATOM 108  C CG  ? TYR A 1  15 ?  -5.237  -7.429  -0.658 1.000 98.000 ? 15  TYR A CG  1 
ATOM 109  C CD1 ? TYR A 1  15 ?  -5.167  -8.704  -1.216 1.000 98.000 ? 15  TYR A CD1 1 
ATOM 110  C CD2 ? TYR A 1  15 ?  -4.606  -6.384  -1.324 1.000 98.000 ? 15  TYR A CD2 1 
ATOM 111  C CE1 ? TYR A 1  15 ?  -4.484  -8.931  -2.407 1.000 98.000 ? 15  TYR A CE1 1 
ATOM 112  C CE2 ? TYR A 1  15 ?  -3.920  -6.600  -2.515 1.000 98.000 ? 15  TYR A CE2 1 
ATOM 113  O OH  ? TYR A 1  15 ?  -3.189  -8.094  -4.227 1.000 98.000 ? 15  TYR A OH  1 
ATOM 114  C CZ  ? TYR A 1  15 ?  -3.866  -7.875  -3.048 1.000 98.000 ? 15  TYR A CZ  1 
ATOM 115  N N   ? ILE A 1  16 ?  -7.582  -4.696  -0.994 1.000 97.430 ? 16  ILE A N   1 
ATOM 116  C CA  ? ILE A 1  16 ?  -7.338  -3.315  -1.398 1.000 97.430 ? 16  ILE A CA  1 
ATOM 117  C C   ? ILE A 1  16 ?  -8.443  -2.415  -0.849 1.000 97.430 ? 16  ILE A C   1 
ATOM 118  C CB  ? ILE A 1  16 ?  -7.254  -3.183  -2.935 1.000 97.430 ? 16  ILE A CB  1 
ATOM 119  O O   ? ILE A 1  16 ?  -9.609  -2.811  -0.801 1.000 97.430 ? 16  ILE A O   1 
ATOM 120  C CG1 ? ILE A 1  16 ?  -6.655  -1.825  -3.322 1.000 97.430 ? 16  ILE A CG1 1 
ATOM 121  C CG2 ? ILE A 1  16 ?  -8.634  -3.374  -3.570 1.000 97.430 ? 16  ILE A CG2 1 
ATOM 122  C CD1 ? ILE A 1  16 ?  -6.228  -1.730  -4.780 1.000 97.430 ? 16  ILE A CD1 1 
ATOM 123  N N   ? ALA A 1  17 ?  -8.065  -1.228  -0.354 1.000 97.870 ? 17  ALA A N   1 
ATOM 124  C CA  ? ALA A 1  17 ?  -8.989  -0.248   0.210 1.000 97.870 ? 17  ALA A CA  1 
ATOM 125  C C   ? ALA A 1  17 ?  -8.898   1.082  -0.532 1.000 97.870 ? 17  ALA A C   1 
ATOM 126  C CB  ? ALA A 1  17 ?  -8.707  -0.045   1.697 1.000 97.870 ? 17  ALA A CB  1 
ATOM 127  O O   ? ALA A 1  17 ?  -7.835   1.446  -1.039 1.000 97.870 ? 17  ALA A O   1 
ATOM 128  N N   ? SER A 1  18 ? -10.078   1.754  -0.549 1.000 97.830 ? 18  SER A N   1 
ATOM 129  C CA  ? SER A 1  18 ? -10.141   3.140  -1.001 1.000 97.830 ? 18  SER A CA  1 
ATOM 130  C C   ? SER A 1  18 ? -10.225   4.103   0.179 1.000 97.830 ? 18  SER A C   1 
ATOM 131  C CB  ? SER A 1  18 ? -11.341   3.349  -1.926 1.000 97.830 ? 18  SER A CB  1 
ATOM 132  O O   ? SER A 1  18 ? -11.141   4.011   0.999 1.000 97.830 ? 18  SER A O   1 
ATOM 133  O OG  ? SER A 1  18 ? -11.415   4.697  -2.357 1.000 97.830 ? 18  SER A OG  1 
ATOM 134  N N   ? LEU A 1  19 ?  -9.220   4.955   0.250 1.000 97.960 ? 19  LEU A N   1 
ATOM 135  C CA  ? LEU A 1  19 ?  -9.320   6.061   1.195 1.000 97.960 ? 19  LEU A CA  1 
ATOM 136  C C   ? LEU A 1  19 ? -10.023   7.256   0.561 1.000 97.960 ? 19  LEU A C   1 
ATOM 137  C CB  ? LEU A 1  19 ?  -7.930   6.474   1.686 1.000 97.960 ? 19  LEU A CB  1 
ATOM 138  O O   ? LEU A 1  19 ?  -9.620   7.725  -0.506 1.000 97.960 ? 19  LEU A O   1 
ATOM 139  C CG  ? LEU A 1  19 ?  -7.336   5.639   2.822 1.000 97.960 ? 19  LEU A CG  1 
ATOM 140  C CD1 ? LEU A 1  19 ?  -7.169   4.188   2.381 1.000 97.960 ? 19  LEU A CD1 1 
ATOM 141  C CD2 ? LEU A 1  19 ?  -6.002   6.222   3.274 1.000 97.960 ? 19  LEU A CD2 1 
ATOM 142  N N   ? GLN A 1  20 ? -11.046   7.751   1.337 1.000 97.140 ? 20  GLN A N   1 
ATOM 143  C CA  ? GLN A 1  20 ? -11.886   8.757   0.696 1.000 97.140 ? 20  GLN A CA  1 
ATOM 144  C C   ? GLN A 1  20 ? -11.965  10.026   1.540 1.000 97.140 ? 20  GLN A C   1 
ATOM 145  C CB  ? GLN A 1  20 ? -13.291   8.204   0.447 1.000 97.140 ? 20  GLN A CB  1 
ATOM 146  O O   ? GLN A 1  20 ? -11.977   9.960   2.771 1.000 97.140 ? 20  GLN A O   1 
ATOM 147  C CG  ? GLN A 1  20 ? -13.336   7.079  -0.579 1.000 97.140 ? 20  GLN A CG  1 
ATOM 148  C CD  ? GLN A 1  20 ? -14.746   6.595  -0.857 1.000 97.140 ? 20  GLN A CD  1 
ATOM 149  N NE2 ? GLN A 1  20 ? -14.864   5.545  -1.663 1.000 97.140 ? 20  GLN A NE2 1 
ATOM 150  O OE1 ? GLN A 1  20 ? -15.722   7.159  -0.351 1.000 97.140 ? 20  GLN A OE1 1 
ATOM 151  N N   ? LEU A 1  21 ? -11.932  11.175   0.891 1.000 95.290 ? 21  LEU A N   1 
ATOM 152  C CA  ? LEU A 1  21 ? -12.276  12.483   1.438 1.000 95.290 ? 21  LEU A CA  1 
ATOM 153  C C   ? LEU A 1  21 ? -13.543  13.028   0.788 1.000 95.290 ? 21  LEU A C   1 
ATOM 154  C CB  ? LEU A 1  21 ? -11.122  13.469   1.239 1.000 95.290 ? 21  LEU A CB  1 
ATOM 155  O O   ? LEU A 1  21 ? -13.589  13.217  -0.430 1.000 95.290 ? 21  LEU A O   1 
ATOM 156  C CG  ? LEU A 1  21 ?  -9.851  13.197   2.046 1.000 95.290 ? 21  LEU A CG  1 
ATOM 157  C CD1 ? LEU A 1  21 ?  -8.745  14.162   1.634 1.000 95.290 ? 21  LEU A CD1 1 
ATOM 158  C CD2 ? LEU A 1  21 ? -10.134  13.306   3.541 1.000 95.290 ? 21  LEU A CD2 1 
ATOM 159  N N   ? ARG A 1  22 ? -14.587  13.215   1.700 1.000 93.170 ? 22  ARG A N   1 
ATOM 160  C CA  ? ARG A 1  22 ? -15.880  13.700   1.229 1.000 93.170 ? 22  ARG A CA  1 
ATOM 161  C C   ? ARG A 1  22 ? -16.415  12.827   0.099 1.000 93.170 ? 22  ARG A C   1 
ATOM 162  C CB  ? ARG A 1  22 ? -15.772  15.153   0.761 1.000 93.170 ? 22  ARG A CB  1 
ATOM 163  O O   ? ARG A 1  22 ? -16.920  13.338  -0.903 1.000 93.170 ? 22  ARG A O   1 
ATOM 164  C CG  ? ARG A 1  22 ? -15.384  16.128   1.862 1.000 93.170 ? 22  ARG A CG  1 
ATOM 165  C CD  ? ARG A 1  22 ? -15.333  17.562   1.354 1.000 93.170 ? 22  ARG A CD  1 
ATOM 166  N NE  ? ARG A 1  22 ? -14.959  18.496   2.412 1.000 93.170 ? 22  ARG A NE  1 
ATOM 167  N NH1 ? ARG A 1  22 ? -14.751  20.321   1.012 1.000 93.170 ? 22  ARG A NH1 1 
ATOM 168  N NH2 ? ARG A 1  22 ? -14.361  20.545   3.259 1.000 93.170 ? 22  ARG A NH2 1 
ATOM 169  C CZ  ? ARG A 1  22 ? -14.691  19.785   2.225 1.000 93.170 ? 22  ARG A CZ  1 
ATOM 170  N N   ? GLY A 1  23 ? -16.193  11.447   0.188 1.000 92.810 ? 23  GLY A N   1 
ATOM 171  C CA  ? GLY A 1  23 ? -16.802  10.487  -0.719 1.000 92.810 ? 23  GLY A CA  1 
ATOM 172  C C   ? GLY A 1  23 ? -16.011  10.291  -1.999 1.000 92.810 ? 23  GLY A C   1 
ATOM 173  O O   ? GLY A 1  23 ? -16.418   9.524  -2.874 1.000 92.810 ? 23  GLY A O   1 
ATOM 174  N N   ? ARG A 1  24 ? -14.844  10.995  -2.046 1.000 95.110 ? 24  ARG A N   1 
ATOM 175  C CA  ? ARG A 1  24 ? -13.999  10.899  -3.233 1.000 95.110 ? 24  ARG A CA  1 
ATOM 176  C C   ? ARG A 1  24 ? -12.689  10.186  -2.916 1.000 95.110 ? 24  ARG A C   1 
ATOM 177  C CB  ? ARG A 1  24 ? -13.714  12.289  -3.804 1.000 95.110 ? 24  ARG A CB  1 
ATOM 178  O O   ? ARG A 1  24 ? -12.034  10.493  -1.918 1.000 95.110 ? 24  ARG A O   1 
ATOM 179  C CG  ? ARG A 1  24 ? -14.945  12.995  -4.350 1.000 95.110 ? 24  ARG A CG  1 
ATOM 180  C CD  ? ARG A 1  24 ? -14.582  14.282  -5.077 1.000 95.110 ? 24  ARG A CD  1 
ATOM 181  N NE  ? ARG A 1  24 ? -15.767  14.970  -5.582 1.000 95.110 ? 24  ARG A NE  1 
ATOM 182  N NH1 ? ARG A 1  24 ? -14.608  16.332  -7.044 1.000 95.110 ? 24  ARG A NH1 1 
ATOM 183  N NH2 ? ARG A 1  24 ? -16.890  16.486  -6.891 1.000 95.110 ? 24  ARG A NH2 1 
ATOM 184  C CZ  ? ARG A 1  24 ? -15.752  15.928  -6.504 1.000 95.110 ? 24  ARG A CZ  1 
ATOM 185  N N   ? HIS A 1  25 ? -12.348   9.333  -3.822 1.000 95.980 ? 25  HIS A N   1 
ATOM 186  C CA  ? HIS A 1  25 ? -11.106   8.580  -3.686 1.000 95.980 ? 25  HIS A CA  1 
ATOM 187  C C   ? HIS A 1  25 ?  -9.891   9.490  -3.837 1.000 95.980 ? 25  HIS A C   1 
ATOM 188  C CB  ? HIS A 1  25 ? -11.048   7.452  -4.717 1.000 95.980 ? 25  HIS A CB  1 
ATOM 189  O O   ? HIS A 1  25 ?  -9.815  10.280  -4.781 1.000 95.980 ? 25  HIS A O   1 
ATOM 190  C CG  ? HIS A 1  25 ?  -9.748   6.713  -4.725 1.000 95.980 ? 25  HIS A CG  1 
ATOM 191  C CD2 ? HIS A 1  25 ?  -8.650   6.854  -5.505 1.000 95.980 ? 25  HIS A CD2 1 
ATOM 192  N ND1 ? HIS A 1  25 ?  -9.471   5.684  -3.852 1.000 95.980 ? 25  HIS A ND1 1 
ATOM 193  C CE1 ? HIS A 1  25 ?  -8.255   5.223  -4.094 1.000 95.980 ? 25  HIS A CE1 1 
ATOM 194  N NE2 ? HIS A 1  25 ?  -7.735   5.917  -5.093 1.000 95.980 ? 25  HIS A NE2 1 
ATOM 195  N N   ? PHE A 1  26 ?  -8.885   9.308  -2.943 1.000 95.770 ? 26  PHE A N   1 
ATOM 196  C CA  ? PHE A 1  26 ?  -7.668  10.086  -3.141 1.000 95.770 ? 26  PHE A CA  1 
ATOM 197  C C   ? PHE A 1  26 ?  -6.431   9.225  -2.915 1.000 95.770 ? 26  PHE A C   1 
ATOM 198  C CB  ? PHE A 1  26 ?  -7.644  11.296  -2.201 1.000 95.770 ? 26  PHE A CB  1 
ATOM 199  O O   ? PHE A 1  26 ?  -5.345   9.549  -3.399 1.000 95.770 ? 26  PHE A O   1 
ATOM 200  C CG  ? PHE A 1  26 ?  -7.344  10.946  -0.769 1.000 95.770 ? 26  PHE A CG  1 
ATOM 201  C CD1 ? PHE A 1  26 ?  -8.358  10.532   0.087 1.000 95.770 ? 26  PHE A CD1 1 
ATOM 202  C CD2 ? PHE A 1  26 ?  -6.048  11.031  -0.277 1.000 95.770 ? 26  PHE A CD2 1 
ATOM 203  C CE1 ? PHE A 1  26 ?  -8.083  10.208   1.414 1.000 95.770 ? 26  PHE A CE1 1 
ATOM 204  C CE2 ? PHE A 1  26 ?  -5.766  10.708   1.047 1.000 95.770 ? 26  PHE A CE2 1 
ATOM 205  C CZ  ? PHE A 1  26 ?  -6.785  10.298   1.891 1.000 95.770 ? 26  PHE A CZ  1 
ATOM 206  N N   ? CYS A 1  27 ?  -6.541   8.104  -2.153 1.000 97.420 ? 27  CYS A N   1 
ATOM 207  C CA  ? CYS A 1  27 ?  -5.438   7.179  -1.912 1.000 97.420 ? 27  CYS A CA  1 
ATOM 208  C C   ? CYS A 1  27 ?  -5.951   5.757  -1.720 1.000 97.420 ? 27  CYS A C   1 
ATOM 209  C CB  ? CYS A 1  27 ?  -4.635   7.611  -0.685 1.000 97.420 ? 27  CYS A CB  1 
ATOM 210  O O   ? CYS A 1  27 ?  -7.138   5.550  -1.460 1.000 97.420 ? 27  CYS A O   1 
ATOM 211  S SG  ? CYS A 1  27 ?  -3.360   8.838  -1.046 1.000 97.420 ? 27  CYS A SG  1 
ATOM 212  N N   ? GLY A 1  28 ?  -5.027   4.806  -1.833 1.000 97.210 ? 28  GLY A N   1 
ATOM 213  C CA  ? GLY A 1  28 ?  -5.349   3.412  -1.572 1.000 97.210 ? 28  GLY A CA  1 
ATOM 214  C C   ? GLY A 1  28 ?  -4.808   2.914  -0.245 1.000 97.210 ? 28  GLY A C   1 
ATOM 215  O O   ? GLY A 1  28 ?  -4.159   3.663   0.488 1.000 97.210 ? 28  GLY A O   1 
ATOM 216  N N   ? GLY A 1  29 ?  -5.095   1.662   0.144 1.000 97.800 ? 29  GLY A N   1 
ATOM 217  C CA  ? GLY A 1  29 ?  -4.620   0.946   1.318 1.000 97.800 ? 29  GLY A CA  1 
ATOM 218  C C   ? GLY A 1  29 ?  -4.798  -0.557   1.212 1.000 97.800 ? 29  GLY A C   1 
ATOM 219  O O   ? GLY A 1  29 ?  -5.382  -1.052   0.246 1.000 97.800 ? 29  GLY A O   1 
ATOM 220  N N   ? SER A 1  30 ?  -4.219  -1.221   2.261 1.000 98.200 ? 30  SER A N   1 
ATOM 221  C CA  ? SER A 1  30 ?  -4.317  -2.677   2.288 1.000 98.200 ? 30  SER A CA  1 
ATOM 222  C C   ? SER A 1  30 ?  -4.719  -3.178   3.671 1.000 98.200 ? 30  SER A C   1 
ATOM 223  C CB  ? SER A 1  30 ?  -2.990  -3.311   1.872 1.000 98.200 ? 30  SER A CB  1 
ATOM 224  O O   ? SER A 1  30 ?  -4.166  -2.738   4.681 1.000 98.200 ? 30  SER A O   1 
ATOM 225  O OG  ? SER A 1  30 ?  -2.585  -2.842   0.597 1.000 98.200 ? 30  SER A OG  1 
ATOM 226  N N   ? LEU A 1  31 ?  -5.697  -4.067   3.663 1.000 98.520 ? 31  LEU A N   1 
ATOM 227  C CA  ? LEU A 1  31 ?  -6.118  -4.719   4.899 1.000 98.520 ? 31  LEU A CA  1 
ATOM 228  C C   ? LEU A 1  31 ?  -5.085  -5.745   5.351 1.000 98.520 ? 31  LEU A C   1 
ATOM 229  C CB  ? LEU A 1  31 ?  -7.478  -5.396   4.711 1.000 98.520 ? 31  LEU A CB  1 
ATOM 230  O O   ? LEU A 1  31 ?  -4.820  -6.720   4.644 1.000 98.520 ? 31  LEU A O   1 
ATOM 231  C CG  ? LEU A 1  31 ?  -8.138  -5.953   5.973 1.000 98.520 ? 31  LEU A CG  1 
ATOM 232  C CD1 ? LEU A 1  31 ?  -8.498  -4.820   6.928 1.000 98.520 ? 31  LEU A CD1 1 
ATOM 233  C CD2 ? LEU A 1  31 ?  -9.375  -6.770   5.613 1.000 98.520 ? 31  LEU A CD2 1 
ATOM 234  N N   ? ILE A 1  32 ?  -4.510  -5.569   6.627 1.000 98.200 ? 32  ILE A N   1 
ATOM 235  C CA  ? ILE A 1  32 ?  -3.378  -6.386   7.049 1.000 98.200 ? 32  ILE A CA  1 
ATOM 236  C C   ? ILE A 1  32 ?  -3.746  -7.169   8.307 1.000 98.200 ? 32  ILE A C   1 
ATOM 237  C CB  ? ILE A 1  32 ?  -2.122  -5.523   7.303 1.000 98.200 ? 32  ILE A CB  1 
ATOM 238  O O   ? ILE A 1  32 ?  -3.001  -8.053   8.736 1.000 98.200 ? 32  ILE A O   1 
ATOM 239  C CG1 ? ILE A 1  32 ?  -2.425  -4.430   8.335 1.000 98.200 ? 32  ILE A CG1 1 
ATOM 240  C CG2 ? ILE A 1  32 ?  -1.611  -4.913   5.994 1.000 98.200 ? 32  ILE A CG2 1 
ATOM 241  C CD1 ? ILE A 1  32 ?  -1.187  -3.719   8.865 1.000 98.200 ? 32  ILE A CD1 1 
ATOM 242  N N   ? ALA A 1  33 ?  -4.892  -6.927   8.985 1.000 97.970 ? 33  ALA A N   1 
ATOM 243  C CA  ? ALA A 1  33 ?  -5.538  -7.605  10.107 1.000 97.970 ? 33  ALA A CA  1 
ATOM 244  C C   ? ALA A 1  33 ?  -7.001  -7.189  10.230 1.000 97.970 ? 33  ALA A C   1 
ATOM 245  C CB  ? ALA A 1  33 ?  -4.793  -7.310  11.407 1.000 97.970 ? 33  ALA A CB  1 
ATOM 246  O O   ? ALA A 1  33 ?  -7.408  -6.159   9.689 1.000 97.970 ? 33  ALA A O   1 
ATOM 247  N N   ? PRO A 1  34 ?  -7.851  -8.157  11.038 1.000 95.370 ? 34  PRO A N   1 
ATOM 248  C CA  ? PRO A 1  34 ?  -9.274  -7.846  11.194 1.000 95.370 ? 34  PRO A CA  1 
ATOM 249  C C   ? PRO A 1  34 ?  -9.513  -6.520  11.912 1.000 95.370 ? 34  PRO A C   1 
ATOM 250  C CB  ? PRO A 1  34 ?  -9.803  -9.019  12.023 1.000 95.370 ? 34  PRO A CB  1 
ATOM 251  O O   ? PRO A 1  34 ?  -9.094  -6.351  13.060 1.000 95.370 ? 34  PRO A O   1 
ATOM 252  C CG  ? PRO A 1  34 ?  -8.872 -10.149  11.723 1.000 95.370 ? 34  PRO A CG  1 
ATOM 253  C CD  ? PRO A 1  34 ?  -7.486  -9.595  11.561 1.000 95.370 ? 34  PRO A CD  1 
ATOM 254  N N   ? GLN A 1  35 ?  -9.293  -5.288  11.157 1.000 97.820 ? 35  GLN A N   1 
ATOM 255  C CA  ? GLN A 1  35 ?  -9.576  -3.933  11.618 1.000 97.820 ? 35  GLN A CA  1 
ATOM 256  C C   ? GLN A 1  35 ?  -8.371  -3.019  11.413 1.000 97.820 ? 35  GLN A C   1 
ATOM 257  C CB  ? GLN A 1  35 ?  -9.985  -3.940  13.092 1.000 97.820 ? 35  GLN A CB  1 
ATOM 258  O O   ? GLN A 1  35 ?  -8.311  -1.926  11.980 1.000 97.820 ? 35  GLN A O   1 
ATOM 259  C CG  ? GLN A 1  35 ? -10.552  -2.614  13.579 1.000 97.820 ? 35  GLN A CG  1 
ATOM 260  C CD  ? GLN A 1  35 ? -10.945  -2.647  15.044 1.000 97.820 ? 35  GLN A CD  1 
ATOM 261  N NE2 ? GLN A 1  35 ? -11.345  -1.497  15.577 1.000 97.820 ? 35  GLN A NE2 1 
ATOM 262  O OE1 ? GLN A 1  35 ? -10.890  -3.697  15.692 1.000 97.820 ? 35  GLN A OE1 1 
ATOM 263  N N   ? PHE A 1  36 ?  -7.357  -3.576  10.825 1.000 98.450 ? 36  PHE A N   1 
ATOM 264  C CA  ? PHE A 1  36 ?  -6.148  -2.784  10.632 1.000 98.450 ? 36  PHE A CA  1 
ATOM 265  C C   ? PHE A 1  36 ?  -5.790  -2.693   9.154 1.000 98.450 ? 36  PHE A C   1 
ATOM 266  C CB  ? PHE A 1  36 ?  -4.980  -3.384  11.420 1.000 98.450 ? 36  PHE A CB  1 
ATOM 267  O O   ? PHE A 1  36 ?  -5.760  -3.707   8.454 1.000 98.450 ? 36  PHE A O   1 
ATOM 268  C CG  ? PHE A 1  36 ?  -5.128  -3.264  12.913 1.000 98.450 ? 36  PHE A CG  1 
ATOM 269  C CD1 ? PHE A 1  36 ?  -4.549  -2.204  13.600 1.000 98.450 ? 36  PHE A CD1 1 
ATOM 270  C CD2 ? PHE A 1  36 ?  -5.849  -4.211  13.629 1.000 98.450 ? 36  PHE A CD2 1 
ATOM 271  C CE1 ? PHE A 1  36 ?  -4.685  -2.091  14.982 1.000 98.450 ? 36  PHE A CE1 1 
ATOM 272  C CE2 ? PHE A 1  36 ?  -5.989  -4.104  15.010 1.000 98.450 ? 36  PHE A CE2 1 
ATOM 273  C CZ  ? PHE A 1  36 ?  -5.405  -3.044  15.684 1.000 98.450 ? 36  PHE A CZ  1 
ATOM 274  N N   ? LEU A 1  37 ?  -5.518  -1.487   8.718 1.000 98.080 ? 37  LEU A N   1 
ATOM 275  C CA  ? LEU A 1  37 ?  -5.143  -1.174   7.343 1.000 98.080 ? 37  LEU A CA  1 
ATOM 276  C C   ? LEU A 1  37 ?  -3.768  -0.517   7.291 1.000 98.080 ? 37  LEU A C   1 
ATOM 277  C CB  ? LEU A 1  37 ?  -6.186  -0.257   6.699 1.000 98.080 ? 37  LEU A CB  1 
ATOM 278  O O   ? LEU A 1  37 ?  -3.408   0.251   8.187 1.000 98.080 ? 37  LEU A O   1 
ATOM 279  C CG  ? LEU A 1  37 ?  -7.357  -0.948   5.999 1.000 98.080 ? 37  LEU A CG  1 
ATOM 280  C CD1 ? LEU A 1  37 ?  -8.656  -0.199   6.275 1.000 98.080 ? 37  LEU A CD1 1 
ATOM 281  C CD2 ? LEU A 1  37 ?  -7.100  -1.048   4.499 1.000 98.080 ? 37  LEU A CD2 1 
ATOM 282  N N   ? MET A 1  38 ?  -3.135  -0.870   6.285 1.000 98.240 ? 38  MET A N   1 
ATOM 283  C CA  ? MET A 1  38 ?  -1.860  -0.217   6.003 1.000 98.240 ? 38  MET A CA  1 
ATOM 284  C C   ? MET A 1  38 ?  -1.971   0.686   4.779 1.000 98.240 ? 38  MET A C   1 
ATOM 285  C CB  ? MET A 1  38 ?  -0.759  -1.257   5.788 1.000 98.240 ? 38  MET A CB  1 
ATOM 286  O O   ? MET A 1  38 ?  -2.559   0.298   3.767 1.000 98.240 ? 38  MET A O   1 
ATOM 287  C CG  ? MET A 1  38 ?   0.608  -0.653   5.512 1.000 98.240 ? 38  MET A CG  1 
ATOM 288  S SD  ? MET A 1  38 ?   1.930  -1.923   5.413 1.000 98.240 ? 38  MET A SD  1 
ATOM 289  C CE  ? MET A 1  38 ?   1.349  -2.879   3.985 1.000 98.240 ? 38  MET A CE  1 
ATOM 290  N N   ? THR A 1  39 ?  -1.410   1.988   4.810 1.000 98.200 ? 39  THR A N   1 
ATOM 291  C CA  ? THR A 1  39 ?  -1.386   2.927   3.695 1.000 98.200 ? 39  THR A CA  1 
ATOM 292  C C   ? THR A 1  39 ?  -0.159   3.831   3.776 1.000 98.200 ? 39  THR A C   1 
ATOM 293  C CB  ? THR A 1  39 ?  -2.661   3.790   3.663 1.000 98.200 ? 39  THR A CB  1 
ATOM 294  O O   ? THR A 1  39 ?   0.706   3.637   4.634 1.000 98.200 ? 39  THR A O   1 
ATOM 295  C CG2 ? THR A 1  39 ?  -2.682   4.783   4.821 1.000 98.200 ? 39  THR A CG2 1 
ATOM 296  O OG1 ? THR A 1  39 ?  -2.710   4.514   2.427 1.000 98.200 ? 39  THR A OG1 1 
ATOM 297  N N   ? ALA A 1  40 ?  -0.040   4.738   2.810 1.000 97.620 ? 40  ALA A N   1 
ATOM 298  C CA  ? ALA A 1  40 ?   1.073   5.684   2.841 1.000 97.620 ? 40  ALA A CA  1 
ATOM 299  C C   ? ALA A 1  40 ?   0.819   6.796   3.855 1.000 97.620 ? 40  ALA A C   1 
ATOM 300  C CB  ? ALA A 1  40 ?   1.307   6.276   1.454 1.000 97.620 ? 40  ALA A CB  1 
ATOM 301  O O   ? ALA A 1  40 ?  -0.290   7.327   3.939 1.000 97.620 ? 40  ALA A O   1 
ATOM 302  N N   ? ALA A 1  41 ?   1.869   7.132   4.631 1.000 97.140 ? 41  ALA A N   1 
ATOM 303  C CA  ? ALA A 1  41 ?   1.759   8.177   5.645 1.000 97.140 ? 41  ALA A CA  1 
ATOM 304  C C   ? ALA A 1  41 ?   1.397   9.518   5.012 1.000 97.140 ? 41  ALA A C   1 
ATOM 305  C CB  ? ALA A 1  41 ?   3.063   8.297   6.429 1.000 97.140 ? 41  ALA A CB  1 
ATOM 306  O O   ? ALA A 1  41 ?   0.674  10.318   5.610 1.000 97.140 ? 41  ALA A O   1 
ATOM 307  N N   ? HIS A 1  42 ?   1.871   9.761   3.796 1.000 96.000 ? 42  HIS A N   1 
ATOM 308  C CA  ? HIS A 1  42 ?   1.606  11.035   3.137 1.000 96.000 ? 42  HIS A CA  1 
ATOM 309  C C   ? HIS A 1  42 ?   0.156  11.125   2.675 1.000 96.000 ? 42  HIS A C   1 
ATOM 310  C CB  ? HIS A 1  42 ?   2.549  11.229   1.948 1.000 96.000 ? 42  HIS A CB  1 
ATOM 311  O O   ? HIS A 1  42 ?  -0.302  12.191   2.257 1.000 96.000 ? 42  HIS A O   1 
ATOM 312  C CG  ? HIS A 1  42 ?   2.194  10.395   0.758 1.000 96.000 ? 42  HIS A CG  1 
ATOM 313  C CD2 ? HIS A 1  42 ?   1.292  10.596  -0.232 1.000 96.000 ? 42  HIS A CD2 1 
ATOM 314  N ND1 ? HIS A 1  42 ?   2.799   9.187   0.489 1.000 96.000 ? 42  HIS A ND1 1 
ATOM 315  C CE1 ? HIS A 1  42 ?   2.284   8.680  -0.619 1.000 96.000 ? 42  HIS A CE1 1 
ATOM 316  N NE2 ? HIS A 1  42 ?   1.368   9.516  -1.076 1.000 96.000 ? 42  HIS A NE2 1 
ATOM 317  N N   ? CYS A 1  43 ?  -0.606  10.047   2.901 1.000 96.060 ? 43  CYS A N   1 
ATOM 318  C CA  ? CYS A 1  43 ?  -2.012   9.983   2.517 1.000 96.060 ? 43  CYS A CA  1 
ATOM 319  C C   ? CYS A 1  43 ?  -2.913  10.404   3.671 1.000 96.060 ? 43  CYS A C   1 
ATOM 320  C CB  ? CYS A 1  43 ?  -2.379   8.571   2.060 1.000 96.060 ? 43  CYS A CB  1 
ATOM 321  O O   ? CYS A 1  43 ?  -4.113  10.612   3.484 1.000 96.060 ? 43  CYS A O   1 
ATOM 322  S SG  ? CYS A 1  43 ?  -1.772   8.159   0.410 1.000 96.060 ? 43  CYS A SG  1 
ATOM 323  N N   ? MET A 1  44 ?  -2.355  10.619   4.851 1.000 93.760 ? 44  MET A N   1 
ATOM 324  C CA  ? MET A 1  44 ?  -3.194  10.794   6.033 1.000 93.760 ? 44  MET A CA  1 
ATOM 325  C C   ? MET A 1  44 ?  -3.759  12.209   6.095 1.000 93.760 ? 44  MET A C   1 
ATOM 326  C CB  ? MET A 1  44 ?  -2.401  10.490   7.305 1.000 93.760 ? 44  MET A CB  1 
ATOM 327  O O   ? MET A 1  44 ?  -3.034  13.181   5.877 1.000 93.760 ? 44  MET A O   1 
ATOM 328  C CG  ? MET A 1  44 ?  -2.020   9.027   7.456 1.000 93.760 ? 44  MET A CG  1 
ATOM 329  S SD  ? MET A 1  44 ?  -3.465   7.905   7.307 1.000 93.760 ? 44  MET A SD  1 
ATOM 330  C CE  ? MET A 1  44 ?  -4.533   8.585   8.607 1.000 93.760 ? 44  MET A CE  1 
ATOM 331  N N   ? SER A 1  45 ?  -5.103  12.246   6.436 1.000 89.660 ? 45  SER A N   1 
ATOM 332  C CA  ? SER A 1  45 ?  -5.909  13.433   6.699 1.000 89.660 ? 45  SER A CA  1 
ATOM 333  C C   ? SER A 1  45 ?  -6.882  13.197   7.850 1.000 89.660 ? 45  SER A C   1 
ATOM 334  C CB  ? SER A 1  45 ?  -6.681  13.845   5.445 1.000 89.660 ? 45  SER A CB  1 
ATOM 335  O O   ? SER A 1  45 ?  -7.166  12.051   8.205 1.000 89.660 ? 45  SER A O   1 
ATOM 336  O OG  ? SER A 1  45 ?  -7.537  14.942   5.719 1.000 89.660 ? 45  SER A OG  1 
ATOM 337  N N   ? ASN A 1  46 ?  -7.438  14.272   8.569 1.000 80.100 ? 46  ASN A N   1 
ATOM 338  C CA  ? ASN A 1  46 ?  -8.335  14.207   9.718 1.000 80.100 ? 46  ASN A CA  1 
ATOM 339  C C   ? ASN A 1  46 ?  -9.721  13.710   9.320 1.000 80.100 ? 46  ASN A C   1 
ATOM 340  C CB  ? ASN A 1  46 ?  -8.436  15.575  10.398 1.000 80.100 ? 46  ASN A CB  1 
ATOM 341  O O   ? ASN A 1  46 ? -10.438  13.135  10.141 1.000 80.100 ? 46  ASN A O   1 
ATOM 342  C CG  ? ASN A 1  46 ?  -7.162  16.387  10.269 1.000 80.100 ? 46  ASN A CG  1 
ATOM 343  N ND2 ? ASN A 1  46 ?  -7.284  17.704  10.386 1.000 80.100 ? 46  ASN A ND2 1 
ATOM 344  O OD1 ? ASN A 1  46 ?  -6.078  15.835  10.064 1.000 80.100 ? 46  ASN A OD1 1 
ATOM 345  N N   ? LEU A 1  47 ? -10.113  13.613   8.069 1.000 86.840 ? 47  LEU A N   1 
ATOM 346  C CA  ? LEU A 1  47 ? -11.444  13.234   7.607 1.000 86.840 ? 47  LEU A CA  1 
ATOM 347  C C   ? LEU A 1  47 ? -11.360  12.153   6.535 1.000 86.840 ? 47  LEU A C   1 
ATOM 348  C CB  ? LEU A 1  47 ? -12.189  14.455   7.060 1.000 86.840 ? 47  LEU A CB  1 
ATOM 349  O O   ? LEU A 1  47 ? -11.737  12.383   5.384 1.000 86.840 ? 47  LEU A O   1 
ATOM 350  C CG  ? LEU A 1  47 ? -12.466  15.582   8.056 1.000 86.840 ? 47  LEU A CG  1 
ATOM 351  C CD1 ? LEU A 1  47 ? -13.035  16.799   7.333 1.000 86.840 ? 47  LEU A CD1 1 
ATOM 352  C CD2 ? LEU A 1  47 ? -13.419  15.109   9.148 1.000 86.840 ? 47  LEU A CD2 1 
ATOM 353  N N   ? VAL A 1  48 ? -10.972  10.924   7.015 1.000 94.650 ? 48  VAL A N   1 
ATOM 354  C CA  ? VAL A 1  48 ? -10.782   9.856   6.039 1.000 94.650 ? 48  VAL A CA  1 
ATOM 355  C C   ? VAL A 1  48 ? -11.817   8.757   6.267 1.000 94.650 ? 48  VAL A C   1 
ATOM 356  C CB  ? VAL A 1  48 ?  -9.355   9.268   6.111 1.000 94.650 ? 48  VAL A CB  1 
ATOM 357  O O   ? VAL A 1  48 ? -12.072   8.363   7.408 1.000 94.650 ? 48  VAL A O   1 
ATOM 358  C CG1 ? VAL A 1  48 ?  -9.215   8.074   5.169 1.000 94.650 ? 48  VAL A CG1 1 
ATOM 359  C CG2 ? VAL A 1  48 ?  -8.319  10.340   5.778 1.000 94.650 ? 48  VAL A CG2 1 
ATOM 360  N N   ? THR A 1  49 ? -12.565   8.409   5.258 1.000 97.070 ? 49  THR A N   1 
ATOM 361  C CA  ? THR A 1  49 ? -13.388   7.205   5.216 1.000 97.070 ? 49  THR A CA  1 
ATOM 362  C C   ? THR A 1  49 ? -12.695   6.103   4.421 1.000 97.070 ? 49  THR A C   1 
ATOM 363  C CB  ? THR A 1  49 ? -14.770   7.495   4.600 1.000 97.070 ? 49  THR A CB  1 
ATOM 364  O O   ? THR A 1  49 ? -12.061   6.373   3.399 1.000 97.070 ? 49  THR A O   1 
ATOM 365  C CG2 ? THR A 1  49 ? -15.638   6.241   4.585 1.000 97.070 ? 49  THR A CG2 1 
ATOM 366  O OG1 ? THR A 1  49 ? -15.427   8.508   5.371 1.000 97.070 ? 49  THR A OG1 1 
ATOM 367  N N   ? VAL A 1  50 ? -12.805   4.861   4.965 1.000 98.050 ? 50  VAL A N   1 
ATOM 368  C CA  ? VAL A 1  50 ? -12.201   3.714   4.295 1.000 98.050 ? 50  VAL A CA  1 
ATOM 369  C C   ? VAL A 1  50 ? -13.292   2.847   3.669 1.000 98.050 ? 50  VAL A C   1 
ATOM 370  C CB  ? VAL A 1  50 ? -11.346   2.873   5.269 1.000 98.050 ? 50  VAL A CB  1 
ATOM 371  O O   ? VAL A 1  50 ? -14.269   2.493   4.333 1.000 98.050 ? 50  VAL A O   1 
ATOM 372  C CG1 ? VAL A 1  50 ? -10.808   1.624   4.575 1.000 98.050 ? 50  VAL A CG1 1 
ATOM 373  C CG2 ? VAL A 1  50 ? -10.200   3.712   5.832 1.000 98.050 ? 50  VAL A CG2 1 
ATOM 374  N N   ? VAL A 1  51 ? -13.069   2.560   2.345 1.000 97.950 ? 51  VAL A N   1 
ATOM 375  C CA  ? VAL A 1  51 ? -14.002   1.698   1.627 1.000 97.950 ? 51  VAL A CA  1 
ATOM 376  C C   ? VAL A 1  51 ? -13.288   0.424   1.179 1.000 97.950 ? 51  VAL A C   1 
ATOM 377  C CB  ? VAL A 1  51 ? -14.619   2.419   0.409 1.000 97.950 ? 51  VAL A CB  1 
ATOM 378  O O   ? VAL A 1  51 ? -12.238   0.487   0.536 1.000 97.950 ? 51  VAL A O   1 
ATOM 379  C CG1 ? VAL A 1  51 ? -15.538   1.478  -0.368 1.000 97.950 ? 51  VAL A CG1 1 
ATOM 380  C CG2 ? VAL A 1  51 ? -15.381   3.665   0.857 1.000 97.950 ? 51  VAL A CG2 1 
ATOM 381  N N   ? LEU A 1  52 ? -13.862  -0.765   1.549 1.000 97.900 ? 52  LEU A N   1 
ATOM 382  C CA  ? LEU A 1  52 ? -13.376  -2.077   1.138 1.000 97.900 ? 52  LEU A CA  1 
ATOM 383  C C   ? LEU A 1  52 ? -14.435  -2.821   0.331 1.000 97.900 ? 52  LEU A C   1 
ATOM 384  C CB  ? LEU A 1  52 ? -12.974  -2.907   2.361 1.000 97.900 ? 52  LEU A CB  1 
ATOM 385  O O   ? LEU A 1  52 ? -15.624  -2.510   0.424 1.000 97.900 ? 52  LEU A O   1 
ATOM 386  C CG  ? LEU A 1  52 ? -11.705  -2.467   3.091 1.000 97.900 ? 52  LEU A CG  1 
ATOM 387  C CD1 ? LEU A 1  52 ? -11.815  -2.778   4.580 1.000 97.900 ? 52  LEU A CD1 1 
ATOM 388  C CD2 ? LEU A 1  52 ? -10.478  -3.143   2.488 1.000 97.900 ? 52  LEU A CD2 1 
ATOM 389  N N   ? GLY A 1  53 ? -13.923  -3.796  -0.492 1.000 97.000 ? 53  GLY A N   1 
ATOM 390  C CA  ? GLY A 1  53 ? -14.852  -4.693  -1.161 1.000 97.000 ? 53  GLY A CA  1 
ATOM 391  C C   ? GLY A 1  53 ? -15.482  -4.085  -2.399 1.000 97.000 ? 53  GLY A C   1 
ATOM 392  O O   ? GLY A 1  53 ? -16.455  -4.620  -2.934 1.000 97.000 ? 53  GLY A O   1 
ATOM 393  N N   ? ALA A 1  54 ? -14.907  -2.907  -2.858 1.000 96.500 ? 54  ALA A N   1 
ATOM 394  C CA  ? ALA A 1  54 ? -15.443  -2.208  -4.023 1.000 96.500 ? 54  ALA A CA  1 
ATOM 395  C C   ? ALA A 1  54 ? -14.626  -2.519  -5.274 1.000 96.500 ? 54  ALA A C   1 
ATOM 396  C CB  ? ALA A 1  54 ? -15.473  -0.702  -3.773 1.000 96.500 ? 54  ALA A CB  1 
ATOM 397  O O   ? ALA A 1  54 ? -13.395  -2.438  -5.255 1.000 96.500 ? 54  ALA A O   1 
ATOM 398  N N   ? HIS A 1  55 ? -15.281  -2.997  -6.330 1.000 97.400 ? 55  HIS A N   1 
ATOM 399  C CA  ? HIS A 1  55 ? -14.695  -2.998  -7.666 1.000 97.400 ? 55  HIS A CA  1 
ATOM 400  C C   ? HIS A 1  55 ? -14.925  -1.665  -8.369 1.000 97.400 ? 55  HIS A C   1 
ATOM 401  C CB  ? HIS A 1  55 ? -15.272  -4.140  -8.503 1.000 97.400 ? 55  HIS A CB  1 
ATOM 402  O O   ? HIS A 1  55 ? -14.020  -1.138  -9.021 1.000 97.400 ? 55  HIS A O   1 
ATOM 403  C CG  ? HIS A 1  55 ? -14.765  -4.169  -9.910 1.000 97.400 ? 55  HIS A CG  1 
ATOM 404  C CD2 ? HIS A 1  55 ? -15.402  -3.976 -11.089 1.000 97.400 ? 55  HIS A CD2 1 
ATOM 405  N ND1 ? HIS A 1  55 ? -13.447  -4.426 -10.220 1.000 97.400 ? 55  HIS A ND1 1 
ATOM 406  C CE1 ? HIS A 1  55 ? -13.295  -4.388 -11.534 1.000 97.400 ? 55  HIS A CE1 1 
ATOM 407  N NE2 ? HIS A 1  55 ? -14.466  -4.117 -12.084 1.000 97.400 ? 55  HIS A NE2 1 
ATOM 408  N N   ? SER A 1  56 ? -16.176  -1.143  -8.244 1.000 97.050 ? 56  SER A N   1 
ATOM 409  C CA  ? SER A 1  56 ? -16.578   0.167  -8.746 1.000 97.050 ? 56  SER A CA  1 
ATOM 410  C C   ? SER A 1  56 ? -16.822   1.146  -7.603 1.000 97.050 ? 56  SER A C   1 
ATOM 411  C CB  ? SER A 1  56 ? -17.838   0.049  -9.605 1.000 97.050 ? 56  SER A CB  1 
ATOM 412  O O   ? SER A 1  56 ? -17.539   0.831  -6.651 1.000 97.050 ? 56  SER A O   1 
ATOM 413  O OG  ? SER A 1  56 ? -18.337   1.331  -9.946 1.000 97.050 ? 56  SER A OG  1 
ATOM 414  N N   ? LEU A 1  57 ? -16.242   2.433  -7.754 1.000 95.170 ? 57  LEU A N   1 
ATOM 415  C CA  ? LEU A 1  57 ? -16.406   3.437  -6.708 1.000 95.170 ? 57  LEU A CA  1 
ATOM 416  C C   ? LEU A 1  57 ? -17.790   4.072  -6.776 1.000 95.170 ? 57  LEU A C   1 
ATOM 417  C CB  ? LEU A 1  57 ? -15.329   4.518  -6.830 1.000 95.170 ? 57  LEU A CB  1 
ATOM 418  O O   ? LEU A 1  57 ? -18.283   4.604  -5.779 1.000 95.170 ? 57  LEU A O   1 
ATOM 419  C CG  ? LEU A 1  57 ? -13.893   4.082  -6.536 1.000 95.170 ? 57  LEU A CG  1 
ATOM 420  C CD1 ? LEU A 1  57 ? -12.929   5.240  -6.767 1.000 95.170 ? 57  LEU A CD1 1 
ATOM 421  C CD2 ? LEU A 1  57 ? -13.775   3.558  -5.109 1.000 95.170 ? 57  LEU A CD2 1 
ATOM 422  N N   ? ARG A 1  58 ? -18.558   3.895  -7.836 1.000 94.550 ? 58  ARG A N   1 
ATOM 423  C CA  ? ARG A 1  58 ? -19.839   4.571  -8.017 1.000 94.550 ? 58  ARG A CA  1 
ATOM 424  C C   ? ARG A 1  58 ? -21.000   3.599  -7.845 1.000 94.550 ? 58  ARG A C   1 
ATOM 425  C CB  ? ARG A 1  58 ? -19.908   5.232  -9.396 1.000 94.550 ? 58  ARG A CB  1 
ATOM 426  O O   ? ARG A 1  58 ? -22.096   3.996  -7.443 1.000 94.550 ? 58  ARG A O   1 
ATOM 427  C CG  ? ARG A 1  58 ? -19.001   6.443  -9.545 1.000 94.550 ? 58  ARG A CG  1 
ATOM 428  C CD  ? ARG A 1  58 ? -19.129   7.077 -10.923 1.000 94.550 ? 58  ARG A CD  1 
ATOM 429  N NE  ? ARG A 1  58 ? -18.207   8.197 -11.089 1.000 94.550 ? 58  ARG A NE  1 
ATOM 430  N NH1 ? ARG A 1  58 ? -18.648   8.497 -13.336 1.000 94.550 ? 58  ARG A NH1 1 
ATOM 431  N NH2 ? ARG A 1  58 ? -17.137   9.851 -12.270 1.000 94.550 ? 58  ARG A NH2 1 
ATOM 432  C CZ  ? ARG A 1  58 ? -18.000   8.846 -12.231 1.000 94.550 ? 58  ARG A CZ  1 
ATOM 433  N N   ? ALA A 1  59 ? -20.697   2.284  -8.086 1.000 95.450 ? 59  ALA A N   1 
ATOM 434  C CA  ? ALA A 1  59 ? -21.757   1.281  -8.030 1.000 95.450 ? 59  ALA A CA  1 
ATOM 435  C C   ? ALA A 1  59 ? -22.096   0.921  -6.586 1.000 95.450 ? 59  ALA A C   1 
ATOM 436  C CB  ? ALA A 1  59 ? -21.350   0.031  -8.805 1.000 95.450 ? 59  ALA A CB  1 
ATOM 437  O O   ? ALA A 1  59 ? -21.230   0.970  -5.708 1.000 95.450 ? 59  ALA A O   1 
ATOM 438  N N   ? ASN A 1  60 ? -23.375   0.732  -6.279 1.000 94.130 ? 60  ASN A N   1 
ATOM 439  C CA  ? ASN A 1  60 ? -23.807   0.188  -4.996 1.000 94.130 ? 60  ASN A CA  1 
ATOM 440  C C   ? ASN A 1  60 ? -23.614  -1.324  -4.934 1.000 94.130 ? 60  ASN A C   1 
ATOM 441  C CB  ? ASN A 1  60 ? -25.270   0.547  -4.726 1.000 94.130 ? 60  ASN A CB  1 
ATOM 442  O O   ? ASN A 1  60 ? -24.530  -2.085  -5.251 1.000 94.130 ? 60  ASN A O   1 
ATOM 443  C CG  ? ASN A 1  60 ? -25.680   0.286  -3.290 1.000 94.130 ? 60  ASN A CG  1 
ATOM 444  N ND2 ? ASN A 1  60 ? -26.982   0.172  -3.057 1.000 94.130 ? 60  ASN A ND2 1 
ATOM 445  O OD1 ? ASN A 1  60 ? -24.834   0.189  -2.398 1.000 94.130 ? 60  ASN A OD1 1 
ATOM 446  N N   ? GLU A 1  61 ? -22.381  -1.805  -4.601 1.000 95.350 ? 61  GLU A N   1 
ATOM 447  C CA  ? GLU A 1  61 ? -22.030  -3.220  -4.538 1.000 95.350 ? 61  GLU A CA  1 
ATOM 448  C C   ? GLU A 1  61 ? -22.300  -3.794  -3.150 1.000 95.350 ? 61  GLU A C   1 
ATOM 449  C CB  ? GLU A 1  61 ? -20.562  -3.428  -4.917 1.000 95.350 ? 61  GLU A CB  1 
ATOM 450  O O   ? GLU A 1  61 ? -21.992  -3.159  -2.139 1.000 95.350 ? 61  GLU A O   1 
ATOM 451  C CG  ? GLU A 1  61 ? -20.217  -2.961  -6.324 1.000 95.350 ? 61  GLU A CG  1 
ATOM 452  C CD  ? GLU A 1  61 ? -18.734  -3.059  -6.642 1.000 95.350 ? 61  GLU A CD  1 
ATOM 453  O OE1 ? GLU A 1  61 ? -18.344  -2.795  -7.802 1.000 95.350 ? 61  GLU A OE1 1 
ATOM 454  O OE2 ? GLU A 1  61 ? -17.956  -3.404  -5.725 1.000 95.350 ? 61  GLU A OE2 1 
ATOM 455  N N   ? ALA A 1  62 ? -22.972  -4.910  -3.108 1.000 95.090 ? 62  ALA A N   1 
ATOM 456  C CA  ? ALA A 1  62 ? -23.291  -5.558  -1.838 1.000 95.090 ? 62  ALA A CA  1 
ATOM 457  C C   ? ALA A 1  62 ? -22.024  -5.867  -1.046 1.000 95.090 ? 62  ALA A C   1 
ATOM 458  C CB  ? ALA A 1  62 ? -24.089  -6.837  -2.079 1.000 95.090 ? 62  ALA A CB  1 
ATOM 459  O O   ? ALA A 1  62 ? -22.062  -5.968   0.182 1.000 95.090 ? 62  ALA A O   1 
ATOM 460  N N   ? THR A 1  63 ? -20.898  -5.928  -1.668 1.000 95.290 ? 63  THR A N   1 
ATOM 461  C CA  ? THR A 1  63 ? -19.624  -6.307  -1.068 1.000 95.290 ? 63  THR A CA  1 
ATOM 462  C C   ? THR A 1  63 ? -18.968  -5.108  -0.390 1.000 95.290 ? 63  THR A C   1 
ATOM 463  C CB  ? THR A 1  63 ? -18.664  -6.895  -2.118 1.000 95.290 ? 63  THR A CB  1 
ATOM 464  O O   ? THR A 1  63 ? -18.024  -5.267   0.387 1.000 95.290 ? 63  THR A O   1 
ATOM 465  C CG2 ? THR A 1  63 ? -19.225  -8.180  -2.718 1.000 95.290 ? 63  THR A CG2 1 
ATOM 466  O OG1 ? THR A 1  63 ? -18.467  -5.937  -3.166 1.000 95.290 ? 63  THR A OG1 1 
ATOM 467  N N   ? LYS A 1  64 ? -19.367  -3.816  -0.724 1.000 96.610 ? 64  LYS A N   1 
ATOM 468  C CA  ? LYS A 1  64 ? -18.747  -2.598  -0.211 1.000 96.610 ? 64  LYS A CA  1 
ATOM 469  C C   ? LYS A 1  64 ? -19.004  -2.438   1.285 1.000 96.610 ? 64  LYS A C   1 
ATOM 470  C CB  ? LYS A 1  64 ? -19.266  -1.373  -0.966 1.000 96.610 ? 64  LYS A CB  1 
ATOM 471  O O   ? LYS A 1  64 ? -20.127  -2.639   1.752 1.000 96.610 ? 64  LYS A O   1 
ATOM 472  C CG  ? LYS A 1  64 ? -18.712  -1.235  -2.376 1.000 96.610 ? 64  LYS A CG  1 
ATOM 473  C CD  ? LYS A 1  64 ? -19.174   0.059  -3.034 1.000 96.610 ? 64  LYS A CD  1 
ATOM 474  C CE  ? LYS A 1  64 ? -18.728   0.139  -4.487 1.000 96.610 ? 64  LYS A CE  1 
ATOM 475  N NZ  ? LYS A 1  64 ? -19.252   1.365  -5.161 1.000 96.610 ? 64  LYS A NZ  1 
ATOM 476  N N   ? GLN A 1  65 ? -17.901  -2.243   1.989 1.000 97.570 ? 65  GLN A N   1 
ATOM 477  C CA  ? GLN A 1  65 ? -17.934  -1.931   3.414 1.000 97.570 ? 65  GLN A CA  1 
ATOM 478  C C   ? GLN A 1  65 ? -17.270  -0.587   3.699 1.000 97.570 ? 65  GLN A C   1 
ATOM 479  C CB  ? GLN A 1  65 ? -17.252  -3.036   4.223 1.000 97.570 ? 65  GLN A CB  1 
ATOM 480  O O   ? GLN A 1  65 ? -16.191  -0.299   3.176 1.000 97.570 ? 65  GLN A O   1 
ATOM 481  C CG  ? GLN A 1  65 ? -17.798  -4.429   3.943 1.000 97.570 ? 65  GLN A CG  1 
ATOM 482  C CD  ? GLN A 1  65 ? -17.098  -5.507   4.748 1.000 97.570 ? 65  GLN A CD  1 
ATOM 483  N NE2 ? GLN A 1  65 ? -16.919  -6.677   4.145 1.000 97.570 ? 65  GLN A NE2 1 
ATOM 484  O OE1 ? GLN A 1  65 ? -16.719  -5.290   5.904 1.000 97.570 ? 65  GLN A OE1 1 
ATOM 485  N N   ? ARG A 1  66 ? -17.899   0.237   4.563 1.000 97.610 ? 66  ARG A N   1 
ATOM 486  C CA  ? ARG A 1  66 ? -17.378   1.564   4.876 1.000 97.610 ? 66  ARG A CA  1 
ATOM 487  C C   ? ARG A 1  66 ? -16.996   1.669   6.349 1.000 97.610 ? 66  ARG A C   1 
ATOM 488  C CB  ? ARG A 1  66 ? -18.404   2.642   4.523 1.000 97.610 ? 66  ARG A CB  1 
ATOM 489  O O   ? ARG A 1  66 ? -17.741   1.219   7.222 1.000 97.610 ? 66  ARG A O   1 
ATOM 490  C CG  ? ARG A 1  66 ? -18.621   2.820   3.028 1.000 97.610 ? 66  ARG A CG  1 
ATOM 491  C CD  ? ARG A 1  66 ? -19.632   3.918   2.732 1.000 97.610 ? 66  ARG A CD  1 
ATOM 492  N NE  ? ARG A 1  66 ? -20.000   3.945   1.319 1.000 97.610 ? 66  ARG A NE  1 
ATOM 493  N NH1 ? ARG A 1  66 ? -18.193   5.225   0.660 1.000 97.610 ? 66  ARG A NH1 1 
ATOM 494  N NH2 ? ARG A 1  66 ? -19.734   4.526  -0.887 1.000 97.610 ? 66  ARG A NH2 1 
ATOM 495  C CZ  ? ARG A 1  66 ? -19.308   4.565   0.367 1.000 97.610 ? 66  ARG A CZ  1 
ATOM 496  N N   ? PHE A 1  67 ? -15.848   2.353   6.540 1.000 98.070 ? 67  PHE A N   1 
ATOM 497  C CA  ? PHE A 1  67 ? -15.320   2.445   7.896 1.000 98.070 ? 67  PHE A CA  1 
ATOM 498  C C   ? PHE A 1  67 ? -14.773   3.841   8.170 1.000 98.070 ? 67  PHE A C   1 
ATOM 499  C CB  ? PHE A 1  67 ? -14.225   1.398   8.120 1.000 98.070 ? 67  PHE A CB  1 
ATOM 500  O O   ? PHE A 1  67 ? -14.263   4.503   7.264 1.000 98.070 ? 67  PHE A O   1 
ATOM 501  C CG  ? PHE A 1  67 ? -14.693  -0.020   7.930 1.000 98.070 ? 67  PHE A CG  1 
ATOM 502  C CD1 ? PHE A 1  67 ? -15.096  -0.785   9.017 1.000 98.070 ? 67  PHE A CD1 1 
ATOM 503  C CD2 ? PHE A 1  67 ? -14.729  -0.587   6.663 1.000 98.070 ? 67  PHE A CD2 1 
ATOM 504  C CE1 ? PHE A 1  67 ? -15.530  -2.098   8.844 1.000 98.070 ? 67  PHE A CE1 1 
ATOM 505  C CE2 ? PHE A 1  67 ? -15.161  -1.898   6.482 1.000 98.070 ? 67  PHE A CE2 1 
ATOM 506  C CZ  ? PHE A 1  67 ? -15.560  -2.652   7.574 1.000 98.070 ? 67  PHE A CZ  1 
ATOM 507  N N   ? ARG A 1  68 ? -14.898   4.237   9.493 1.000 96.950 ? 68  ARG A N   1 
ATOM 508  C CA  ? ARG A 1  68 ? -14.146   5.384   9.992 1.000 96.950 ? 68  ARG A CA  1 
ATOM 509  C C   ? ARG A 1  68 ? -12.818   4.946  10.600 1.000 96.950 ? 68  ARG A C   1 
ATOM 510  C CB  ? ARG A 1  68 ? -14.967   6.156  11.028 1.000 96.950 ? 68  ARG A CB  1 
ATOM 511  O O   ? ARG A 1  68 ? -12.687   3.813  11.067 1.000 96.950 ? 68  ARG A O   1 
ATOM 512  C CG  ? ARG A 1  68 ? -16.261   6.735  10.480 1.000 96.950 ? 68  ARG A CG  1 
ATOM 513  C CD  ? ARG A 1  68 ? -17.052   7.466  11.557 1.000 96.950 ? 68  ARG A CD  1 
ATOM 514  N NE  ? ARG A 1  68 ? -18.260   8.080  11.014 1.000 96.950 ? 68  ARG A NE  1 
ATOM 515  N NH1 ? ARG A 1  68 ? -19.372   8.171  13.038 1.000 96.950 ? 68  ARG A NH1 1 
ATOM 516  N NH2 ? ARG A 1  68 ? -20.380   8.956  11.135 1.000 96.950 ? 68  ARG A NH2 1 
ATOM 517  C CZ  ? ARG A 1  68 ? -19.335   8.401  11.730 1.000 96.950 ? 68  ARG A CZ  1 
ATOM 518  N N   ? VAL A 1  69 ? -11.949   5.984  10.492 1.000 96.900 ? 69  VAL A N   1 
ATOM 519  C CA  ? VAL A 1  69 ? -10.659   5.718  11.120 1.000 96.900 ? 69  VAL A CA  1 
ATOM 520  C C   ? VAL A 1  69 ? -10.715   6.101  12.597 1.000 96.900 ? 69  VAL A C   1 
ATOM 521  C CB  ? VAL A 1  69 ?  -9.516   6.480  10.414 1.000 96.900 ? 69  VAL A CB  1 
ATOM 522  O O   ? VAL A 1  69 ? -11.058   7.235  12.938 1.000 96.900 ? 69  VAL A O   1 
ATOM 523  C CG1 ? VAL A 1  69 ?  -8.197   6.287  11.160 1.000 96.900 ? 69  VAL A CG1 1 
ATOM 524  C CG2 ? VAL A 1  69 ?  -9.385   6.020   8.963 1.000 96.900 ? 69  VAL A CG2 1 
ATOM 525  N N   ? ASN A 1  70 ? -10.415   5.094  13.490 1.000 95.640 ? 70  ASN A N   1 
ATOM 526  C CA  ? ASN A 1  70 ? -10.446   5.273  14.938 1.000 95.640 ? 70  ASN A CA  1 
ATOM 527  C C   ? ASN A 1  70 ?  -9.106   5.772  15.470 1.000 95.640 ? 70  ASN A C   1 
ATOM 528  C CB  ? ASN A 1  70 ? -10.840   3.967  15.632 1.000 95.640 ? 70  ASN A CB  1 
ATOM 529  O O   ? ASN A 1  70 ?  -9.065   6.630  16.354 1.000 95.640 ? 70  ASN A O   1 
ATOM 530  C CG  ? ASN A 1  70 ? -10.963   4.119  17.135 1.000 95.640 ? 70  ASN A CG  1 
ATOM 531  N ND2 ? ASN A 1  70 ? -12.136   3.799  17.669 1.000 95.640 ? 70  ASN A ND2 1 
ATOM 532  O OD1 ? ASN A 1  70 ? -10.013   4.521  17.811 1.000 95.640 ? 70  ASN A OD1 1 
ATOM 533  N N   ? GLN A 1  71 ?  -8.083   5.155  14.988 1.000 96.400 ? 71  GLN A N   1 
ATOM 534  C CA  ? GLN A 1  71 ?  -6.737   5.449  15.469 1.000 96.400 ? 71  GLN A CA  1 
ATOM 535  C C   ? GLN A 1  71 ?  -5.717   5.362  14.338 1.000 96.400 ? 71  GLN A C   1 
ATOM 536  C CB  ? GLN A 1  71 ?  -6.351   4.493  16.600 1.000 96.400 ? 71  GLN A CB  1 
ATOM 537  O O   ? GLN A 1  71 ?  -5.844   4.523  13.443 1.000 96.400 ? 71  GLN A O   1 
ATOM 538  C CG  ? GLN A 1  71 ?  -5.062   4.877  17.315 1.000 96.400 ? 71  GLN A CG  1 
ATOM 539  C CD  ? GLN A 1  71 ?  -4.787   4.012  18.531 1.000 96.400 ? 71  GLN A CD  1 
ATOM 540  N NE2 ? GLN A 1  71 ?  -3.622   4.200  19.141 1.000 96.400 ? 71  GLN A NE2 1 
ATOM 541  O OE1 ? GLN A 1  71 ?  -5.615   3.183  18.920 1.000 96.400 ? 71  GLN A OE1 1 
ATOM 542  N N   ? VAL A 1  72 ?  -4.642   6.275  14.394 1.000 96.680 ? 72  VAL A N   1 
ATOM 543  C CA  ? VAL A 1  72 ?  -3.556   6.289  13.420 1.000 96.680 ? 72  VAL A CA  1 
ATOM 544  C C   ? VAL A 1  72 ?  -2.225   6.046  14.127 1.000 96.680 ? 72  VAL A C   1 
ATOM 545  C CB  ? VAL A 1  72 ?  -3.510   7.622  12.640 1.000 96.680 ? 72  VAL A CB  1 
ATOM 546  O O   ? VAL A 1  72 ?  -1.909   6.713  15.115 1.000 96.680 ? 72  VAL A O   1 
ATOM 547  C CG1 ? VAL A 1  72 ?  -2.342   7.631  11.655 1.000 96.680 ? 72  VAL A CG1 1 
ATOM 548  C CG2 ? VAL A 1  72 ?  -4.831   7.859  11.911 1.000 96.680 ? 72  VAL A CG2 1 
ATOM 549  N N   ? PHE A 1  73 ?  -1.484   5.007  13.634 1.000 97.380 ? 73  PHE A N   1 
ATOM 550  C CA  ? PHE A 1  73 ?  -0.146   4.704  14.128 1.000 97.380 ? 73  PHE A CA  1 
ATOM 551  C C   ? PHE A 1  73 ?   0.912   5.106  13.108 1.000 97.380 ? 73  PHE A C   1 
ATOM 552  C CB  ? PHE A 1  73 ?  -0.018   3.213  14.457 1.000 97.380 ? 73  PHE A CB  1 
ATOM 553  O O   ? PHE A 1  73 ?   0.909   4.616  11.976 1.000 97.380 ? 73  PHE A O   1 
ATOM 554  C CG  ? PHE A 1  73 ?  -1.062   2.712  15.418 1.000 97.380 ? 73  PHE A CG  1 
ATOM 555  C CD1 ? PHE A 1  73 ?  -0.803   2.658  16.782 1.000 97.380 ? 73  PHE A CD1 1 
ATOM 556  C CD2 ? PHE A 1  73 ?  -2.303   2.293  14.956 1.000 97.380 ? 73  PHE A CD2 1 
ATOM 557  C CE1 ? PHE A 1  73 ?  -1.768   2.195  17.674 1.000 97.380 ? 73  PHE A CE1 1 
ATOM 558  C CE2 ? PHE A 1  73 ?  -3.272   1.829  15.841 1.000 97.380 ? 73  PHE A CE2 1 
ATOM 559  C CZ  ? PHE A 1  73 ?  -3.002   1.780  17.199 1.000 97.380 ? 73  PHE A CZ  1 
ATOM 560  N N   ? GLU A 1  74 ?   1.848   6.025  13.500 1.000 95.190 ? 74  GLU A N   1 
ATOM 561  C CA  ? GLU A 1  74 ?   2.890   6.512  12.600 1.000 95.190 ? 74  GLU A CA  1 
ATOM 562  C C   ? GLU A 1  74 ?   4.280   6.243  13.168 1.000 95.190 ? 74  GLU A C   1 
ATOM 563  C CB  ? GLU A 1  74 ?   2.712   8.009  12.331 1.000 95.190 ? 74  GLU A CB  1 
ATOM 564  O O   ? GLU A 1  74 ?   4.459   6.187  14.387 1.000 95.190 ? 74  GLU A O   1 
ATOM 565  C CG  ? GLU A 1  74 ?   2.948   8.885  13.553 1.000 95.190 ? 74  GLU A CG  1 
ATOM 566  C CD  ? GLU A 1  74 ?   2.823  10.371  13.258 1.000 95.190 ? 74  GLU A CD  1 
ATOM 567  O OE1 ? GLU A 1  74 ?   3.191  11.195  14.126 1.000 95.190 ? 74  GLU A OE1 1 
ATOM 568  O OE2 ? GLU A 1  74 ?   2.353  10.715  12.151 1.000 95.190 ? 74  GLU A OE2 1 
ATOM 569  N N   ? ASN A 1  75 ?   5.189   6.068  12.196 1.000 94.900 ? 75  ASN A N   1 
ATOM 570  C CA  ? ASN A 1  75 ?   6.551   5.765  12.622 1.000 94.900 ? 75  ASN A CA  1 
ATOM 571  C C   ? ASN A 1  75 ?   7.544   6.802  12.105 1.000 94.900 ? 75  ASN A C   1 
ATOM 572  C CB  ? ASN A 1  75 ?   6.958   4.364  12.160 1.000 94.900 ? 75  ASN A CB  1 
ATOM 573  O O   ? ASN A 1  75 ?   8.401   6.488  11.276 1.000 94.900 ? 75  ASN A O   1 
ATOM 574  C CG  ? ASN A 1  75 ?   8.342   3.970  12.638 1.000 94.900 ? 75  ASN A CG  1 
ATOM 575  N ND2 ? ASN A 1  75 ?   8.978   3.052  11.920 1.000 94.900 ? 75  ASN A ND2 1 
ATOM 576  O OD1 ? ASN A 1  75 ?   8.834   4.485  13.645 1.000 94.900 ? 75  ASN A OD1 1 
ATOM 577  N N   ? GLY A 1  76 ?   7.339   8.126  12.579 1.000 94.930 ? 76  GLY A N   1 
ATOM 578  C CA  ? GLY A 1  76 ?   8.365   9.132  12.353 1.000 94.930 ? 76  GLY A CA  1 
ATOM 579  C C   ? GLY A 1  76 ?   8.459   9.575  10.906 1.000 94.930 ? 76  GLY A C   1 
ATOM 580  O O   ? GLY A 1  76 ?   9.556   9.784  10.385 1.000 94.930 ? 76  GLY A O   1 
ATOM 581  N N   ? PHE A 1  77 ?   7.302   9.669  10.163 1.000 95.900 ? 77  PHE A N   1 
ATOM 582  C CA  ? PHE A 1  77 ?   7.210  10.100   8.773 1.000 95.900 ? 77  PHE A CA  1 
ATOM 583  C C   ? PHE A 1  77 ?   7.843  11.474   8.589 1.000 95.900 ? 77  PHE A C   1 
ATOM 584  C CB  ? PHE A 1  77 ?   5.750  10.128   8.312 1.000 95.900 ? 77  PHE A CB  1 
ATOM 585  O O   ? PHE A 1  77 ?   7.575  12.395   9.363 1.000 95.900 ? 77  PHE A O   1 
ATOM 586  C CG  ? PHE A 1  77 ?   5.555  10.735   6.949 1.000 95.900 ? 77  PHE A CG  1 
ATOM 587  C CD1 ? PHE A 1  77 ?   4.719  11.831   6.773 1.000 95.900 ? 77  PHE A CD1 1 
ATOM 588  C CD2 ? PHE A 1  77 ?   6.208  10.209   5.842 1.000 95.900 ? 77  PHE A CD2 1 
ATOM 589  C CE1 ? PHE A 1  77 ?   4.537  12.394   5.513 1.000 95.900 ? 77  PHE A CE1 1 
ATOM 590  C CE2 ? PHE A 1  77 ?   6.031  10.767   4.579 1.000 95.900 ? 77  PHE A CE2 1 
ATOM 591  C CZ  ? PHE A 1  77 ?   5.194  11.859   4.416 1.000 95.900 ? 77  PHE A CZ  1 
ATOM 592  N N   ? ASN A 1  78 ?   8.745  11.591   7.634 1.000 95.220 ? 78  ASN A N   1 
ATOM 593  C CA  ? ASN A 1  78 ?   9.325  12.859   7.203 1.000 95.220 ? 78  ASN A CA  1 
ATOM 594  C C   ? ASN A 1  78 ?   8.752  13.310   5.862 1.000 95.220 ? 78  ASN A C   1 
ATOM 595  C CB  ? ASN A 1  78 ?  10.849  12.750   7.119 1.000 95.220 ? 78  ASN A CB  1 
ATOM 596  O O   ? ASN A 1  78 ?   9.077  12.740   4.820 1.000 95.220 ? 78  ASN A O   1 
ATOM 597  C CG  ? ASN A 1  78 ?  11.513  14.079   6.816 1.000 95.220 ? 78  ASN A CG  1 
ATOM 598  N ND2 ? ASN A 1  78 ?  12.698  14.292   7.377 1.000 95.220 ? 78  ASN A ND2 1 
ATOM 599  O OD1 ? ASN A 1  78 ?  10.966  14.908   6.084 1.000 95.220 ? 78  ASN A OD1 1 
ATOM 600  N N   ? PRO A 1  79 ?   7.993  14.389   5.841 1.000 93.380 ? 79  PRO A N   1 
ATOM 601  C CA  ? PRO A 1  79 ?   7.263  14.807   4.642 1.000 93.380 ? 79  PRO A CA  1 
ATOM 602  C C   ? PRO A 1  79 ?   8.171  15.434   3.587 1.000 93.380 ? 79  PRO A C   1 
ATOM 603  C CB  ? PRO A 1  79 ?   6.261  15.832   5.179 1.000 93.380 ? 79  PRO A CB  1 
ATOM 604  O O   ? PRO A 1  79 ?   7.808  15.491   2.409 1.000 93.380 ? 79  PRO A O   1 
ATOM 605  C CG  ? PRO A 1  79 ?   6.868  16.330   6.451 1.000 93.380 ? 79  PRO A CG  1 
ATOM 606  C CD  ? PRO A 1  79 ?   7.597  15.194   7.108 1.000 93.380 ? 79  PRO A CD  1 
ATOM 607  N N   ? LEU A 1  80 ?   9.442  15.795   4.051 1.000 92.320 ? 80  LEU A N   1 
ATOM 608  C CA  ? LEU A 1  80 ?  10.385  16.386   3.108 1.000 92.320 ? 80  LEU A CA  1 
ATOM 609  C C   ? LEU A 1  80 ?  11.103  15.306   2.306 1.000 92.320 ? 80  LEU A C   1 
ATOM 610  C CB  ? LEU A 1  80 ?  11.408  17.254   3.846 1.000 92.320 ? 80  LEU A CB  1 
ATOM 611  O O   ? LEU A 1  80 ?  11.249  15.425   1.088 1.000 92.320 ? 80  LEU A O   1 
ATOM 612  C CG  ? LEU A 1  80 ?  10.867  18.519   4.515 1.000 92.320 ? 80  LEU A CG  1 
ATOM 613  C CD1 ? LEU A 1  80 ?  11.964  19.200   5.326 1.000 92.320 ? 80  LEU A CD1 1 
ATOM 614  C CD2 ? LEU A 1  80 ?  10.297  19.473   3.471 1.000 92.320 ? 80  LEU A CD2 1 
ATOM 615  N N   ? THR A 1  81 ?  11.415  14.278   2.964 1.000 91.720 ? 81  THR A N   1 
ATOM 616  C CA  ? THR A 1  81 ?  12.218  13.245   2.319 1.000 91.720 ? 81  THR A CA  1 
ATOM 617  C C   ? THR A 1  81 ?  11.366  12.021   1.996 1.000 91.720 ? 81  THR A C   1 
ATOM 618  C CB  ? THR A 1  81 ?  13.407  12.827   3.204 1.000 91.720 ? 81  THR A CB  1 
ATOM 619  O O   ? THR A 1  81 ?  11.820  11.107   1.305 1.000 91.720 ? 81  THR A O   1 
ATOM 620  C CG2 ? THR A 1  81 ?  14.296  14.022   3.532 1.000 91.720 ? 81  THR A CG2 1 
ATOM 621  O OG1 ? THR A 1  81 ?  12.911  12.266   4.426 1.000 91.720 ? 81  THR A OG1 1 
ATOM 622  N N   ? LEU A 1  82 ?  10.086  12.007   2.495 1.000 93.310 ? 82  LEU A N   1 
ATOM 623  C CA  ? LEU A 1  82 ?   9.161  10.886   2.367 1.000 93.310 ? 82  LEU A CA  1 
ATOM 624  C C   ? LEU A 1  82 ?   9.726   9.636   3.034 1.000 93.310 ? 82  LEU A C   1 
ATOM 625  C CB  ? LEU A 1  82 ?   8.864  10.601   0.893 1.000 93.310 ? 82  LEU A CB  1 
ATOM 626  O O   ? LEU A 1  82 ?   9.396   8.515   2.642 1.000 93.310 ? 82  LEU A O   1 
ATOM 627  C CG  ? LEU A 1  82 ?   8.063  11.668   0.145 1.000 93.310 ? 82  LEU A CG  1 
ATOM 628  C CD1 ? LEU A 1  82 ?   7.893  11.274  -1.319 1.000 93.310 ? 82  LEU A CD1 1 
ATOM 629  C CD2 ? LEU A 1  82 ?   6.706  11.881   0.807 1.000 93.310 ? 82  LEU A CD2 1 
ATOM 630  N N   ? GLN A 1  83 ?  10.586   9.797   4.001 1.000 93.560 ? 83  GLN A N   1 
ATOM 631  C CA  ? GLN A 1  83 ?  11.133   8.711   4.808 1.000 93.560 ? 83  GLN A CA  1 
ATOM 632  C C   ? GLN A 1  83 ?  10.084   8.158   5.769 1.000 93.560 ? 83  GLN A C   1 
ATOM 633  C CB  ? GLN A 1  83 ?  12.360   9.186   5.587 1.000 93.560 ? 83  GLN A CB  1 
ATOM 634  O O   ? GLN A 1  83 ?   9.300   8.915   6.344 1.000 93.560 ? 83  GLN A O   1 
ATOM 635  C CG  ? GLN A 1  83 ?  13.054   8.083   6.374 1.000 93.560 ? 83  GLN A CG  1 
ATOM 636  C CD  ? GLN A 1  83 ?  14.288   8.573   7.108 1.000 93.560 ? 83  GLN A CD  1 
ATOM 637  N NE2 ? GLN A 1  83 ?  15.213   7.660   7.389 1.000 93.560 ? 83  GLN A NE2 1 
ATOM 638  O OE1 ? GLN A 1  83 ?  14.410   9.762   7.420 1.000 93.560 ? 83  GLN A OE1 1 
ATOM 639  N N   ? ASN A 1  84 ?  10.020   6.834   5.973 1.000 95.350 ? 84  ASN A N   1 
ATOM 640  C CA  ? ASN A 1  84 ?   9.062   6.150   6.834 1.000 95.350 ? 84  ASN A CA  1 
ATOM 641  C C   ? ASN A 1  84 ?   7.626   6.381   6.370 1.000 95.350 ? 84  ASN A C   1 
ATOM 642  C CB  ? ASN A 1  84 ?   9.228   6.601   8.287 1.000 95.350 ? 84  ASN A CB  1 
ATOM 643  O O   ? ASN A 1  84 ?   6.747   6.675   7.181 1.000 95.350 ? 84  ASN A O   1 
ATOM 644  C CG  ? ASN A 1  84 ?  10.610   6.304   8.836 1.000 95.350 ? 84  ASN A CG  1 
ATOM 645  N ND2 ? ASN A 1  84 ?  11.150   7.232   9.617 1.000 95.350 ? 84  ASN A ND2 1 
ATOM 646  O OD1 ? ASN A 1  84 ?  11.188   5.250   8.559 1.000 95.350 ? 84  ASN A OD1 1 
ATOM 647  N N   ? ASP A 1  85 ?   7.411   6.337   5.128 1.000 96.680 ? 85  ASP A N   1 
ATOM 648  C CA  ? ASP A 1  85 ?   6.137   6.642   4.483 1.000 96.680 ? 85  ASP A CA  1 
ATOM 649  C C   ? ASP A 1  85 ?   5.184   5.452   4.562 1.000 96.680 ? 85  ASP A C   1 
ATOM 650  C CB  ? ASP A 1  85 ?   6.357   7.044   3.023 1.000 96.680 ? 85  ASP A CB  1 
ATOM 651  O O   ? ASP A 1  85 ?   4.780   4.903   3.534 1.000 96.680 ? 85  ASP A O   1 
ATOM 652  C CG  ? ASP A 1  85 ?   5.135   7.692   2.397 1.000 96.680 ? 85  ASP A CG  1 
ATOM 653  O OD1 ? ASP A 1  85 ?   4.220   8.112   3.137 1.000 96.680 ? 85  ASP A OD1 1 
ATOM 654  O OD2 ? ASP A 1  85 ?   5.085   7.780   1.151 1.000 96.680 ? 85  ASP A OD2 1 
ATOM 655  N N   ? ILE A 1  86 ?   4.919   4.895   5.776 1.000 96.540 ? 86  ILE A N   1 
ATOM 656  C CA  ? ILE A 1  86 ?   3.959   3.854   6.125 1.000 96.540 ? 86  ILE A CA  1 
ATOM 657  C C   ? ILE A 1  86 ?   3.186   4.264   7.377 1.000 96.540 ? 86  ILE A C   1 
ATOM 658  C CB  ? ILE A 1  86 ?   4.656   2.493   6.348 1.000 96.540 ? 86  ILE A CB  1 
ATOM 659  O O   ? ILE A 1  86 ?   3.773   4.763   8.340 1.000 96.540 ? 86  ILE A O   1 
ATOM 660  C CG1 ? ILE A 1  86 ?   5.166   1.931   5.016 1.000 96.540 ? 86  ILE A CG1 1 
ATOM 661  C CG2 ? ILE A 1  86 ?   3.706   1.506   7.032 1.000 96.540 ? 86  ILE A CG2 1 
ATOM 662  C CD1 ? ILE A 1  86 ?   5.880   0.592   5.143 1.000 96.540 ? 86  ILE A CD1 1 
ATOM 663  N N   ? VAL A 1  87 ?   1.886   4.146   7.343 1.000 97.610 ? 87  VAL A N   1 
ATOM 664  C CA  ? VAL A 1  87 ?   1.027   4.387   8.499 1.000 97.610 ? 87  VAL A CA  1 
ATOM 665  C C   ? VAL A 1  87 ?   0.031   3.240   8.651 1.000 97.610 ? 87  VAL A C   1 
ATOM 666  C CB  ? VAL A 1  87 ?   0.277   5.732   8.377 1.000 97.610 ? 87  VAL A CB  1 
ATOM 667  O O   ? VAL A 1  87 ?  -0.373   2.624   7.661 1.000 97.610 ? 87  VAL A O   1 
ATOM 668  C CG1 ? VAL A 1  87 ?  -0.748   5.678   7.246 1.000 97.610 ? 87  VAL A CG1 1 
ATOM 669  C CG2 ? VAL A 1  87 ?  -0.400   6.086   9.700 1.000 97.610 ? 87  VAL A CG2 1 
ATOM 670  N N   ? ILE A 1  88 ?  -0.308   2.865   9.927 1.000 98.260 ? 88  ILE A N   1 
ATOM 671  C CA  ? ILE A 1  88 ?  -1.308   1.844  10.222 1.000 98.260 ? 88  ILE A CA  1 
ATOM 672  C C   ? ILE A 1  88 ?  -2.580   2.505  10.750 1.000 98.260 ? 88  ILE A C   1 
ATOM 673  C CB  ? ILE A 1  88 ?  -0.778   0.811  11.241 1.000 98.260 ? 88  ILE A CB  1 
ATOM 674  O O   ? ILE A 1  88 ?  -2.524   3.331  11.665 1.000 98.260 ? 88  ILE A O   1 
ATOM 675  C CG1 ? ILE A 1  88 ?   0.535   0.196  10.743 1.000 98.260 ? 88  ILE A CG1 1 
ATOM 676  C CG2 ? ILE A 1  88 ?  -1.826  -0.274  11.505 1.000 98.260 ? 88  ILE A CG2 1 
ATOM 677  C CD1 ? ILE A 1  88 ?   0.428  -0.469   9.378 1.000 98.260 ? 88  ILE A CD1 1 
ATOM 678  N N   ? LEU A 1  89 ?  -3.652   2.151  10.124 1.000 97.890 ? 89  LEU A N   1 
ATOM 679  C CA  ? LEU A 1  89 ?  -4.955   2.663  10.534 1.000 97.890 ? 89  LEU A CA  1 
ATOM 680  C C   ? LEU A 1  89 ?  -5.758   1.589  11.260 1.000 97.890 ? 89  LEU A C   1 
ATOM 681  C CB  ? LEU A 1  89 ?  -5.738   3.170   9.321 1.000 97.890 ? 89  LEU A CB  1 
ATOM 682  O O   ? LEU A 1  89 ?  -5.866   0.458  10.779 1.000 97.890 ? 89  LEU A O   1 
ATOM 683  C CG  ? LEU A 1  89 ?  -4.986   4.102   8.369 1.000 97.890 ? 89  LEU A CG  1 
ATOM 684  C CD1 ? LEU A 1  89 ?  -5.876   4.490   7.193 1.000 97.890 ? 89  LEU A CD1 1 
ATOM 685  C CD2 ? LEU A 1  89 ?  -4.499   5.343   9.110 1.000 97.890 ? 89  LEU A CD2 1 
ATOM 686  N N   ? LYS A 1  90 ?  -6.232   1.968  12.462 1.000 97.940 ? 90  LYS A N   1 
ATOM 687  C CA  ? LYS A 1  90 ?  -7.225   1.133  13.131 1.000 97.940 ? 90  LYS A CA  1 
ATOM 688  C C   ? LYS A 1  90 ?  -8.642   1.592  12.800 1.000 97.940 ? 90  LYS A C   1 
ATOM 689  C CB  ? LYS A 1  90 ?  -7.009   1.149  14.645 1.000 97.940 ? 90  LYS A CB  1 
ATOM 690  O O   ? LYS A 1  90 ?  -9.003   2.743  13.054 1.000 97.940 ? 90  LYS A O   1 
ATOM 691  C CG  ? LYS A 1  90 ?  -7.893   0.173  15.408 1.000 97.940 ? 90  LYS A CG  1 
ATOM 692  C CD  ? LYS A 1  90 ?  -7.590   0.194  16.900 1.000 97.940 ? 90  LYS A CD  1 
ATOM 693  C CE  ? LYS A 1  90 ?  -8.445  -0.813  17.659 1.000 97.940 ? 90  LYS A CE  1 
ATOM 694  N NZ  ? LYS A 1  90 ?  -8.139  -0.809  19.121 1.000 97.940 ? 90  LYS A NZ  1 
ATOM 695  N N   ? LEU A 1  91 ?  -9.409   0.693  12.206 1.000 97.930 ? 91  LEU A N   1 
ATOM 696  C CA  ? LEU A 1  91 ? -10.783   1.018  11.839 1.000 97.930 ? 91  LEU A CA  1 
ATOM 697  C C   ? LEU A 1  91 ? -11.689   1.014  13.065 1.000 97.930 ? 91  LEU A C   1 
ATOM 698  C CB  ? LEU A 1  91 ? -11.309   0.027  10.797 1.000 97.930 ? 91  LEU A CB  1 
ATOM 699  O O   ? LEU A 1  91 ? -11.357   0.406  14.086 1.000 97.930 ? 91  LEU A O   1 
ATOM 700  C CG  ? LEU A 1  91 ? -10.456  -0.151   9.540 1.000 97.930 ? 91  LEU A CG  1 
ATOM 701  C CD1 ? LEU A 1  91 ? -11.069  -1.211   8.631 1.000 97.930 ? 91  LEU A CD1 1 
ATOM 702  C CD2 ? LEU A 1  91 ? -10.309   1.174   8.801 1.000 97.930 ? 91  LEU A CD2 1 
ATOM 703  N N   ? ASP A 1  92 ? -12.838   1.739  13.018 1.000 97.400 ? 92  ASP A N   1 
ATOM 704  C CA  ? ASP A 1  92 ? -13.725   1.923  14.162 1.000 97.400 ? 92  ASP A CA  1 
ATOM 705  C C   ? ASP A 1  92 ? -14.383   0.606  14.566 1.000 97.400 ? 92  ASP A C   1 
ATOM 706  C CB  ? ASP A 1  92 ? -14.795   2.971  13.849 1.000 97.400 ? 92  ASP A CB  1 
ATOM 707  O O   ? ASP A 1  92 ? -14.851   0.460  15.697 1.000 97.400 ? 92  ASP A O   1 
ATOM 708  C CG  ? ASP A 1  92 ? -15.640   2.613  12.639 1.000 97.400 ? 92  ASP A CG  1 
ATOM 709  O OD1 ? ASP A 1  92 ? -15.239   1.723  11.857 1.000 97.400 ? 92  ASP A OD1 1 
ATOM 710  O OD2 ? ASP A 1  92 ? -16.714   3.228  12.463 1.000 97.400 ? 92  ASP A OD2 1 
ATOM 711  N N   ? ARG A 1  93 ? -14.326  -0.422  13.651 1.000 97.760 ? 93  ARG A N   1 
ATOM 712  C CA  ? ARG A 1  93 ? -14.802  -1.779  13.902 1.000 97.760 ? 93  ARG A CA  1 
ATOM 713  C C   ? ARG A 1  93 ? -14.129  -2.777  12.965 1.000 97.760 ? 93  ARG A C   1 
ATOM 714  C CB  ? ARG A 1  93 ? -16.322  -1.855  13.743 1.000 97.760 ? 93  ARG A CB  1 
ATOM 715  O O   ? ARG A 1  93 ? -13.601  -2.395  11.918 1.000 97.760 ? 93  ARG A O   1 
ATOM 716  C CG  ? ARG A 1  93 ? -16.805  -1.624  12.320 1.000 97.760 ? 93  ARG A CG  1 
ATOM 717  C CD  ? ARG A 1  93 ? -18.323  -1.555  12.244 1.000 97.760 ? 93  ARG A CD  1 
ATOM 718  N NE  ? ARG A 1  93 ? -18.788  -1.402  10.868 1.000 97.760 ? 93  ARG A NE  1 
ATOM 719  N NH1 ? ARG A 1  93 ? -18.387   0.871  10.766 1.000 97.760 ? 93  ARG A NH1 1 
ATOM 720  N NH2 ? ARG A 1  93 ? -19.250  -0.228   8.949 1.000 97.760 ? 93  ARG A NH2 1 
ATOM 721  C CZ  ? ARG A 1  93 ? -18.807  -0.253  10.197 1.000 97.760 ? 93  ARG A CZ  1 
ATOM 722  N N   ? PRO A 1  94 ? -14.190  -4.128  13.412 1.000 97.830 ? 94  PRO A N   1 
ATOM 723  C CA  ? PRO A 1  94 ? -13.597  -5.118  12.511 1.000 97.830 ? 94  PRO A CA  1 
ATOM 724  C C   ? PRO A 1  94 ? -14.377  -5.271  11.207 1.000 97.830 ? 94  PRO A C   1 
ATOM 725  C CB  ? PRO A 1  94 ? -13.642  -6.412  13.328 1.000 97.830 ? 94  PRO A CB  1 
ATOM 726  O O   ? PRO A 1  94 ? -15.603  -5.138  11.198 1.000 97.830 ? 94  PRO A O   1 
ATOM 727  C CG  ? PRO A 1  94 ? -13.745  -5.961  14.750 1.000 97.830 ? 94  PRO A CG  1 
ATOM 728  C CD  ? PRO A 1  94 ? -14.497  -4.662  14.785 1.000 97.830 ? 94  PRO A CD  1 
ATOM 729  N N   ? VAL A 1  95 ? -13.594  -5.653  10.088 1.000 97.900 ? 95  VAL A N   1 
ATOM 730  C CA  ? VAL A 1  95 ? -14.211  -5.900   8.789 1.000 97.900 ? 95  VAL A CA  1 
ATOM 731  C C   ? VAL A 1  95 ? -14.873  -7.276   8.784 1.000 97.900 ? 95  VAL A C   1 
ATOM 732  C CB  ? VAL A 1  95 ? -13.180  -5.800   7.643 1.000 97.900 ? 95  VAL A CB  1 
ATOM 733  O O   ? VAL A 1  95 ? -14.463  -8.171   9.526 1.000 97.900 ? 95  VAL A O   1 
ATOM 734  C CG1 ? VAL A 1  95 ? -12.531  -4.417   7.618 1.000 97.900 ? 95  VAL A CG1 1 
ATOM 735  C CG2 ? VAL A 1  95 ? -12.118  -6.889   7.785 1.000 97.900 ? 95  VAL A CG2 1 
ATOM 736  N N   ? SER A 1  96 ? -15.964  -7.432   7.964 1.000 97.460 ? 96  SER A N   1 
ATOM 737  C CA  ? SER A 1  96 ? -16.539  -8.745   7.691 1.000 97.460 ? 96  SER A CA  1 
ATOM 738  C C   ? SER A 1  96 ? -15.753  -9.478   6.609 1.000 97.460 ? 96  SER A C   1 
ATOM 739  C CB  ? SER A 1  96 ? -18.002  -8.612   7.268 1.000 97.460 ? 96  SER A CB  1 
ATOM 740  O O   ? SER A 1  96 ? -15.826  -9.121   5.431 1.000 97.460 ? 96  SER A O   1 
ATOM 741  O OG  ? SER A 1  96 ? -18.773  -8.024   8.302 1.000 97.460 ? 96  SER A OG  1 
ATOM 742  N N   ? LEU A 1  97 ? -14.906 -10.447   7.010 1.000 97.530 ? 97  LEU A N   1 
ATOM 743  C CA  ? LEU A 1  97 ? -14.098 -11.190   6.049 1.000 97.530 ? 97  LEU A CA  1 
ATOM 744  C C   ? LEU A 1  97 ? -14.957 -12.180   5.269 1.000 97.530 ? 97  LEU A C   1 
ATOM 745  C CB  ? LEU A 1  97 ? -12.964 -11.932   6.762 1.000 97.530 ? 97  LEU A CB  1 
ATOM 746  O O   ? LEU A 1  97 ? -15.808 -12.860   5.846 1.000 97.530 ? 97  LEU A O   1 
ATOM 747  C CG  ? LEU A 1  97 ? -11.932 -11.061   7.480 1.000 97.530 ? 97  LEU A CG  1 
ATOM 748  C CD1 ? LEU A 1  97 ? -10.939 -11.935   8.241 1.000 97.530 ? 97  LEU A CD1 1 
ATOM 749  C CD2 ? LEU A 1  97 ? -11.207 -10.160   6.486 1.000 97.530 ? 97  LEU A CD2 1 
ATOM 750  N N   ? ASN A 1  98 ? -14.691 -12.285   3.857 1.000 95.780 ? 98  ASN A N   1 
ATOM 751  C CA  ? ASN A 1  98 ? -15.338 -13.183   2.907 1.000 95.780 ? 98  ASN A CA  1 
ATOM 752  C C   ? ASN A 1  98 ? -14.572 -13.253   1.590 1.000 95.780 ? 98  ASN A C   1 
ATOM 753  C CB  ? ASN A 1  98 ? -16.784 -12.749   2.658 1.000 95.780 ? 98  ASN A CB  1 
ATOM 754  O O   ? ASN A 1  98 ? -13.413 -12.838   1.518 1.000 95.780 ? 98  ASN A O   1 
ATOM 755  C CG  ? ASN A 1  98 ? -16.885 -11.336   2.120 1.000 95.780 ? 98  ASN A CG  1 
ATOM 756  N ND2 ? ASN A 1  98 ? -17.903 -10.605   2.560 1.000 95.780 ? 98  ASN A ND2 1 
ATOM 757  O OD1 ? ASN A 1  98 ? -16.056 -10.904   1.315 1.000 95.780 ? 98  ASN A OD1 1 
ATOM 758  N N   ? GLY A 1  99 ? -15.149 -13.948   0.592 1.000 95.380 ? 99  GLY A N   1 
ATOM 759  C CA  ? GLY A 1  99 ? -14.482 -14.087  -0.693 1.000 95.380 ? 99  GLY A CA  1 
ATOM 760  C C   ? GLY A 1  99 ? -14.193 -12.757  -1.362 1.000 95.380 ? 99  GLY A C   1 
ATOM 761  O O   ? GLY A 1  99 ? -13.368 -12.681  -2.275 1.000 95.380 ? 99  GLY A O   1 
ATOM 762  N N   ? LYS A 1 100 ? -14.594 -11.634  -0.821 1.000 96.100 ? 100 LYS A N   1 
ATOM 763  C CA  ? LYS A 1 100 ? -14.489 -10.326  -1.460 1.000 96.100 ? 100 LYS A CA  1 
ATOM 764  C C   ? LYS A 1 100 ? -13.699  -9.351  -0.592 1.000 96.100 ? 100 LYS A C   1 
ATOM 765  C CB  ? LYS A 1 100 ? -15.879  -9.759  -1.753 1.000 96.100 ? 100 LYS A CB  1 
ATOM 766  O O   ? LYS A 1 100 ? -13.251  -8.307  -1.071 1.000 96.100 ? 100 LYS A O   1 
ATOM 767  C CG  ? LYS A 1 100 ? -16.773 -10.693  -2.555 1.000 96.100 ? 100 LYS A CG  1 
ATOM 768  C CD  ? LYS A 1 100 ? -16.177 -10.999  -3.923 1.000 96.100 ? 100 LYS A CD  1 
ATOM 769  C CE  ? LYS A 1 100 ? -17.081 -11.915  -4.736 1.000 96.100 ? 100 LYS A CE  1 
ATOM 770  N NZ  ? LYS A 1 100 ? -16.372 -12.485  -5.921 1.000 96.100 ? 100 LYS A NZ  1 
ATOM 771  N N   ? VAL A 1 101 ? -13.509  -9.568   0.660 1.000 98.000 ? 101 VAL A N   1 
ATOM 772  C CA  ? VAL A 1 101 ? -12.687  -8.828   1.612 1.000 98.000 ? 101 VAL A CA  1 
ATOM 773  C C   ? VAL A 1 101 ? -11.812  -9.798   2.403 1.000 98.000 ? 101 VAL A C   1 
ATOM 774  C CB  ? VAL A 1 101 ? -13.553  -7.984   2.575 1.000 98.000 ? 101 VAL A CB  1 
ATOM 775  O O   ? VAL A 1 101 ? -12.322 -10.623   3.165 1.000 98.000 ? 101 VAL A O   1 
ATOM 776  C CG1 ? VAL A 1 101 ? -12.673  -7.207   3.552 1.000 98.000 ? 101 VAL A CG1 1 
ATOM 777  C CG2 ? VAL A 1 101 ? -14.452  -7.033   1.787 1.000 98.000 ? 101 VAL A CG2 1 
ATOM 778  N N   ? GLN A 1 102 ? -10.456  -9.612   2.168 1.000 97.910 ? 102 GLN A N   1 
ATOM 779  C CA  ? GLN A 1 102 ?  -9.504 -10.492   2.836 1.000 97.910 ? 102 GLN A CA  1 
ATOM 780  C C   ? GLN A 1 102 ?  -8.257  -9.726   3.270 1.000 97.910 ? 102 GLN A C   1 
ATOM 781  C CB  ? GLN A 1 102 ?  -9.114 -11.655   1.922 1.000 97.910 ? 102 GLN A CB  1 
ATOM 782  O O   ? GLN A 1 102 ?  -7.965  -8.653   2.738 1.000 97.910 ? 102 GLN A O   1 
ATOM 783  C CG  ? GLN A 1 102 ? -10.278 -12.564   1.553 1.000 97.910 ? 102 GLN A CG  1 
ATOM 784  C CD  ? GLN A 1 102 ?  -9.847 -13.766   0.734 1.000 97.910 ? 102 GLN A CD  1 
ATOM 785  N NE2 ? GLN A 1 102 ? -10.751 -14.272  -0.098 1.000 97.910 ? 102 GLN A NE2 1 
ATOM 786  O OE1 ? GLN A 1 102 ?  -8.711 -14.237   0.848 1.000 97.910 ? 102 GLN A OE1 1 
ATOM 787  N N   ? VAL A 1 103 ?  -7.540 -10.406   4.250 1.000 98.120 ? 103 VAL A N   1 
ATOM 788  C CA  ? VAL A 1 103 ?  -6.270  -9.872   4.729 1.000 98.120 ? 103 VAL A CA  1 
ATOM 789  C C   ? VAL A 1 103 ?  -5.138 -10.329   3.812 1.000 98.120 ? 103 VAL A C   1 
ATOM 790  C CB  ? VAL A 1 103 ?  -5.985 -10.305   6.184 1.000 98.120 ? 103 VAL A CB  1 
ATOM 791  O O   ? VAL A 1 103 ?  -5.108 -11.484   3.381 1.000 98.120 ? 103 VAL A O   1 
ATOM 792  C CG1 ? VAL A 1 103 ?  -4.605  -9.825   6.630 1.000 98.120 ? 103 VAL A CG1 1 
ATOM 793  C CG2 ? VAL A 1 103 ?  -7.067  -9.772   7.121 1.000 98.120 ? 103 VAL A CG2 1 
ATOM 794  N N   ? VAL A 1 104 ?  -4.237  -9.363   3.519 1.000 97.860 ? 104 VAL A N   1 
ATOM 795  C CA  ? VAL A 1 104 ?  -3.070  -9.722   2.720 1.000 97.860 ? 104 VAL A CA  1 
ATOM 796  C C   ? VAL A 1 104 ?  -1.918 -10.122   3.639 1.000 97.860 ? 104 VAL A C   1 
ATOM 797  C CB  ? VAL A 1 104 ?  -2.636  -8.563   1.795 1.000 97.860 ? 104 VAL A CB  1 
ATOM 798  O O   ? VAL A 1 104 ?  -1.756  -9.558   4.724 1.000 97.860 ? 104 VAL A O   1 
ATOM 799  C CG1 ? VAL A 1 104 ?  -2.199  -7.351   2.617 1.000 97.860 ? 104 VAL A CG1 1 
ATOM 800  C CG2 ? VAL A 1 104 ?  -1.512  -9.016   0.865 1.000 97.860 ? 104 VAL A CG2 1 
ATOM 801  N N   ? SER A 1 105 ?  -1.122 -11.089   3.197 1.000 97.550 ? 105 SER A N   1 
ATOM 802  C CA  ? SER A 1 105 ?  -0.015 -11.590   4.005 1.000 97.550 ? 105 SER A CA  1 
ATOM 803  C C   ? SER A 1 105 ?   1.131 -10.585   4.056 1.000 97.550 ? 105 SER A C   1 
ATOM 804  C CB  ? SER A 1 105 ?   0.490 -12.924   3.453 1.000 97.550 ? 105 SER A CB  1 
ATOM 805  O O   ? SER A 1 105 ?   1.398  -9.890   3.074 1.000 97.550 ? 105 SER A O   1 
ATOM 806  O OG  ? SER A 1 105 ?  -0.516 -13.918   3.541 1.000 97.550 ? 105 SER A OG  1 
ATOM 807  N N   ? LEU A 1 106 ?   1.787 -10.524   5.255 1.000 97.690 ? 106 LEU A N   1 
ATOM 808  C CA  ? LEU A 1 106 ?   2.933  -9.644   5.455 1.000 97.690 ? 106 LEU A CA  1 
ATOM 809  C C   ? LEU A 1 106 ?   4.238 -10.372   5.152 1.000 97.690 ? 106 LEU A C   1 
ATOM 810  C CB  ? LEU A 1 106 ?   2.954  -9.110   6.890 1.000 97.690 ? 106 LEU A CB  1 
ATOM 811  O O   ? LEU A 1 106 ?   4.360 -11.571   5.414 1.000 97.690 ? 106 LEU A O   1 
ATOM 812  C CG  ? LEU A 1 106 ?   1.807  -8.178   7.283 1.000 97.690 ? 106 LEU A CG  1 
ATOM 813  C CD1 ? LEU A 1 106 ?   1.822  -7.924   8.787 1.000 97.690 ? 106 LEU A CD1 1 
ATOM 814  C CD2 ? LEU A 1 106 ?   1.896  -6.865   6.513 1.000 97.690 ? 106 LEU A CD2 1 
ATOM 815  N N   ? PRO A 1 107 ?   5.151  -9.682   4.582 1.000 96.920 ? 107 PRO A N   1 
ATOM 816  C CA  ? PRO A 1 107 ?   6.414 -10.326   4.211 1.000 96.920 ? 107 PRO A CA  1 
ATOM 817  C C   ? PRO A 1 107 ?   7.311 -10.602   5.415 1.000 96.920 ? 107 PRO A C   1 
ATOM 818  C CB  ? PRO A 1 107 ?   7.063  -9.311   3.267 1.000 96.920 ? 107 PRO A CB  1 
ATOM 819  O O   ? PRO A 1 107 ?   7.328  -9.820   6.369 1.000 96.920 ? 107 PRO A O   1 
ATOM 820  C CG  ? PRO A 1 107 ?   6.600  -7.979   3.762 1.000 96.920 ? 107 PRO A CG  1 
ATOM 821  C CD  ? PRO A 1 107 ?   5.185  -8.116   4.248 1.000 96.920 ? 107 PRO A CD  1 
ATOM 822  N N   ? SER A 1 108 ?   8.077 -11.689   5.358 1.000 93.600 ? 108 SER A N   1 
ATOM 823  C CA  ? SER A 1 108 ?   9.076 -12.015   6.371 1.000 93.600 ? 108 SER A CA  1 
ATOM 824  C C   ? SER A 1 108 ?  10.470 -11.577   5.934 1.000 93.600 ? 108 SER A C   1 
ATOM 825  C CB  ? SER A 1 108 ?   9.073 -13.516   6.664 1.000 93.600 ? 108 SER A CB  1 
ATOM 826  O O   ? SER A 1 108 ?  11.362 -11.405   6.767 1.000 93.600 ? 108 SER A O   1 
ATOM 827  O OG  ? SER A 1 108 ?   9.295 -14.260   5.479 1.000 93.600 ? 108 SER A OG  1 
ATOM 828  N N   ? GLU A 1 109 ?  10.686 -11.384   4.626 1.000 93.460 ? 109 GLU A N   1 
ATOM 829  C CA  ? GLU A 1 109 ?  11.959 -10.963   4.048 1.000 93.460 ? 109 GLU A CA  1 
ATOM 830  C C   ? GLU A 1 109 ?  11.743 -10.041   2.852 1.000 93.460 ? 109 GLU A C   1 
ATOM 831  C CB  ? GLU A 1 109 ?  12.790 -12.179   3.632 1.000 93.460 ? 109 GLU A CB  1 
ATOM 832  O O   ? GLU A 1 109 ?  10.619  -9.896   2.368 1.000 93.460 ? 109 GLU A O   1 
ATOM 833  C CG  ? GLU A 1 109 ?  12.108 -13.065   2.599 1.000 93.460 ? 109 GLU A CG  1 
ATOM 834  C CD  ? GLU A 1 109 ?  12.859 -14.359   2.329 1.000 93.460 ? 109 GLU A CD  1 
ATOM 835  O OE1 ? GLU A 1 109 ?  12.319 -15.237   1.619 1.000 93.460 ? 109 GLU A OE1 1 
ATOM 836  O OE2 ? GLU A 1 109 ?  13.997 -14.496   2.833 1.000 93.460 ? 109 GLU A OE2 1 
ATOM 837  N N   ? ASP A 1 110 ?  12.946  -9.588   2.351 1.000 92.420 ? 110 ASP A N   1 
ATOM 838  C CA  ? ASP A 1 110 ?  12.931  -8.734   1.167 1.000 92.420 ? 110 ASP A CA  1 
ATOM 839  C C   ? ASP A 1 110 ?  12.600  -9.540  -0.087 1.000 92.420 ? 110 ASP A C   1 
ATOM 840  C CB  ? ASP A 1 110 ?  14.277  -8.026   0.999 1.000 92.420 ? 110 ASP A CB  1 
ATOM 841  O O   ? ASP A 1 110 ?  12.838 -10.748  -0.135 1.000 92.420 ? 110 ASP A O   1 
ATOM 842  C CG  ? ASP A 1 110 ?  14.507  -6.935   2.029 1.000 92.420 ? 110 ASP A CG  1 
ATOM 843  O OD1 ? ASP A 1 110 ?  13.539  -6.517   2.701 1.000 92.420 ? 110 ASP A OD1 1 
ATOM 844  O OD2 ? ASP A 1 110 ?  15.665  -6.487   2.169 1.000 92.420 ? 110 ASP A OD2 1 
ATOM 845  N N   ? VAL A 1 111 ?  12.056  -8.791  -1.093 1.000 94.490 ? 111 VAL A N   1 
ATOM 846  C CA  ? VAL A 1 111 ?  11.725  -9.386  -2.384 1.000 94.490 ? 111 VAL A CA  1 
ATOM 847  C C   ? VAL A 1 111 ?  12.879  -9.175  -3.361 1.000 94.490 ? 111 VAL A C   1 
ATOM 848  C CB  ? VAL A 1 111 ?  10.421  -8.793  -2.963 1.000 94.490 ? 111 VAL A CB  1 
ATOM 849  O O   ? VAL A 1 111 ?  13.445  -8.083  -3.437 1.000 94.490 ? 111 VAL A O   1 
ATOM 850  C CG1 ? VAL A 1 111 ?  10.573  -7.294  -3.213 1.000 94.490 ? 111 VAL A CG1 1 
ATOM 851  C CG2 ? VAL A 1 111 ?  10.033  -9.517  -4.252 1.000 94.490 ? 111 VAL A CG2 1 
ATOM 852  N N   ? PRO A 1 112 ?  13.386 -10.297  -4.012 1.000 93.470 ? 112 PRO A N   1 
ATOM 853  C CA  ? PRO A 1 112 ?  14.523 -10.156  -4.924 1.000 93.470 ? 112 PRO A CA  1 
ATOM 854  C C   ? PRO A 1 112 ?  14.169  -9.387  -6.194 1.000 93.470 ? 112 PRO A C   1 
ATOM 855  C CB  ? PRO A 1 112 ?  14.896 -11.605  -5.249 1.000 93.470 ? 112 PRO A CB  1 
ATOM 856  O O   ? PRO A 1 112 ?  13.014  -9.405  -6.630 1.000 93.470 ? 112 PRO A O   1 
ATOM 857  C CG  ? PRO A 1 112 ?  14.164 -12.424  -4.235 1.000 93.470 ? 112 PRO A CG  1 
ATOM 858  C CD  ? PRO A 1 112 ?  13.005 -11.622  -3.720 1.000 93.470 ? 112 PRO A CD  1 
ATOM 859  N N   ? ALA A 1 113 ?  15.204  -8.776  -6.791 1.000 93.520 ? 113 ALA A N   1 
ATOM 860  C CA  ? ALA A 1 113 ?  15.049  -8.145  -8.099 1.000 93.520 ? 113 ALA A CA  1 
ATOM 861  C C   ? ALA A 1 113 ?  14.595  -9.158  -9.146 1.000 93.520 ? 113 ALA A C   1 
ATOM 862  C CB  ? ALA A 1 113 ?  16.357  -7.487  -8.531 1.000 93.520 ? 113 ALA A CB  1 
ATOM 863  O O   ? ALA A 1 113 ?  14.961 -10.334  -9.080 1.000 93.520 ? 113 ALA A O   1 
ATOM 864  N N   ? GLY A 1 114 ?  13.813  -8.716 -10.072 1.000 94.030 ? 114 GLY A N   1 
ATOM 865  C CA  ? GLY A 1 114 ?  13.347  -9.577 -11.147 1.000 94.030 ? 114 GLY A CA  1 
ATOM 866  C C   ? GLY A 1 114 ?  12.023 -10.250 -10.842 1.000 94.030 ? 114 GLY A C   1 
ATOM 867  O O   ? GLY A 1 114 ?  11.432 -10.894 -11.712 1.000 94.030 ? 114 GLY A O   1 
ATOM 868  N N   ? THR A 1 115 ?  11.598 -10.164  -9.579 1.000 96.480 ? 115 THR A N   1 
ATOM 869  C CA  ? THR A 1 115 ?  10.337 -10.759  -9.149 1.000 96.480 ? 115 THR A CA  1 
ATOM 870  C C   ? THR A 1 115 ?   9.154 -10.052  -9.804 1.000 96.480 ? 115 THR A C   1 
ATOM 871  C CB  ? THR A 1 115 ?  10.187 -10.705  -7.618 1.000 96.480 ? 115 THR A CB  1 
ATOM 872  O O   ? THR A 1 115 ?   9.108  -8.821  -9.848 1.000 96.480 ? 115 THR A O   1 
ATOM 873  C CG2 ? THR A 1 115 ?   8.897 -11.383  -7.167 1.000 96.480 ? 115 THR A CG2 1 
ATOM 874  O OG1 ? THR A 1 115 ?  11.301 -11.372  -7.010 1.000 96.480 ? 115 THR A OG1 1 
ATOM 875  N N   ? GLN A 1 116 ?   8.201 -10.848 -10.291 1.000 96.340 ? 116 GLN A N   1 
ATOM 876  C CA  ? GLN A 1 116 ?   6.969 -10.311 -10.857 1.000 96.340 ? 116 GLN A CA  1 
ATOM 877  C C   ? GLN A 1 116 ?   5.941 -10.025  -9.766 1.000 96.340 ? 116 GLN A C   1 
ATOM 878  C CB  ? GLN A 1 116 ?   6.385 -11.278 -11.888 1.000 96.340 ? 116 GLN A CB  1 
ATOM 879  O O   ? GLN A 1 116 ?   5.643 -10.894  -8.943 1.000 96.340 ? 116 GLN A O   1 
ATOM 880  C CG  ? GLN A 1 116 ?   7.299 -11.533 -13.079 1.000 96.340 ? 116 GLN A CG  1 
ATOM 881  C CD  ? GLN A 1 116 ?   7.537 -10.288 -13.913 1.000 96.340 ? 116 GLN A CD  1 
ATOM 882  N NE2 ? GLN A 1 116 ?   8.785 -10.075 -14.317 1.000 96.340 ? 116 GLN A NE2 1 
ATOM 883  O OE1 ? GLN A 1 116 ?   6.607  -9.525 -14.193 1.000 96.340 ? 116 GLN A OE1 1 
ATOM 884  N N   ? CYS A 1 117 ?   5.393  -8.870  -9.863 1.000 97.420 ? 117 CYS A N   1 
ATOM 885  C CA  ? CYS A 1 117 ?   4.439  -8.426  -8.853 1.000 97.420 ? 117 CYS A CA  1 
ATOM 886  C C   ? CYS A 1 117 ?   3.222  -7.776  -9.501 1.000 97.420 ? 117 CYS A C   1 
ATOM 887  C CB  ? CYS A 1 117 ?   5.100  -7.444  -7.887 1.000 97.420 ? 117 CYS A CB  1 
ATOM 888  O O   ? CYS A 1 117 ?   3.229  -7.491 -10.700 1.000 97.420 ? 117 CYS A O   1 
ATOM 889  S SG  ? CYS A 1 117 ?   6.554  -8.113  -7.050 1.000 97.420 ? 117 CYS A SG  1 
ATOM 890  N N   ? VAL A 1 118 ?   2.223  -7.560  -8.684 1.000 97.240 ? 118 VAL A N   1 
ATOM 891  C CA  ? VAL A 1 118 ?   1.013  -6.886  -9.141 1.000 97.240 ? 118 VAL A CA  1 
ATOM 892  C C   ? VAL A 1 118 ?   0.685  -5.722  -8.208 1.000 97.240 ? 118 VAL A C   1 
ATOM 893  C CB  ? VAL A 1 118 ?  -0.185  -7.859  -9.220 1.000 97.240 ? 118 VAL A CB  1 
ATOM 894  O O   ? VAL A 1 118 ?   0.885  -5.816  -6.995 1.000 97.240 ? 118 VAL A O   1 
ATOM 895  C CG1 ? VAL A 1 118 ?  -1.470  -7.108  -9.564 1.000 97.240 ? 118 VAL A CG1 1 
ATOM 896  C CG2 ? VAL A 1 118 ?   0.088  -8.957 -10.246 1.000 97.240 ? 118 VAL A CG2 1 
ATOM 897  N N   ? THR A 1 119 ?   0.285  -4.629  -8.784 1.000 97.010 ? 119 THR A N   1 
ATOM 898  C CA  ? THR A 1 119 ?  -0.272  -3.507  -8.037 1.000 97.010 ? 119 THR A CA  1 
ATOM 899  C C   ? THR A 1 119 ?  -1.649  -3.129  -8.575 1.000 97.010 ? 119 THR A C   1 
ATOM 900  C CB  ? THR A 1 119 ?   0.659  -2.281  -8.096 1.000 97.010 ? 119 THR A CB  1 
ATOM 901  O O   ? THR A 1 119 ?  -1.947  -3.358  -9.749 1.000 97.010 ? 119 THR A O   1 
ATOM 902  C CG2 ? THR A 1 119 ?   0.740  -1.719  -9.511 1.000 97.010 ? 119 THR A CG2 1 
ATOM 903  O OG1 ? THR A 1 119 ?   0.157  -1.265  -7.219 1.000 97.010 ? 119 THR A OG1 1 
ATOM 904  N N   ? ALA A 1 120 ?  -2.447  -2.593  -7.748 1.000 96.990 ? 120 ALA A N   1 
ATOM 905  C CA  ? ALA A 1 120 ?  -3.816  -2.233  -8.107 1.000 96.990 ? 120 ALA A CA  1 
ATOM 906  C C   ? ALA A 1 120 ?  -4.246  -0.946  -7.408 1.000 96.990 ? 120 ALA A C   1 
ATOM 907  C CB  ? ALA A 1 120 ?  -4.774  -3.369  -7.758 1.000 96.990 ? 120 ALA A CB  1 
ATOM 908  O O   ? ALA A 1 120 ?  -3.766  -0.635  -6.315 1.000 96.990 ? 120 ALA A O   1 
ATOM 909  N N   ? GLY A 1 121 ?  -5.165  -0.180  -8.156 1.000 96.670 ? 121 GLY A N   1 
ATOM 910  C CA  ? GLY A 1 121 ?  -5.631   1.051  -7.539 1.000 96.670 ? 121 GLY A CA  1 
ATOM 911  C C   ? GLY A 1 121 ?  -6.600   1.827  -8.412 1.000 96.670 ? 121 GLY A C   1 
ATOM 912  O O   ? GLY A 1 121 ?  -6.882   1.425  -9.543 1.000 96.670 ? 121 GLY A O   1 
ATOM 913  N N   ? TRP A 1 122 ?  -7.156   2.941  -7.833 1.000 96.220 ? 122 TRP A N   1 
ATOM 914  C CA  ? TRP A 1 122 ?  -8.115   3.816  -8.501 1.000 96.220 ? 122 TRP A CA  1 
ATOM 915  C C   ? TRP A 1 122 ?  -7.506   5.188  -8.770 1.000 96.220 ? 122 TRP A C   1 
ATOM 916  C CB  ? TRP A 1 122 ?  -9.385   3.964  -7.658 1.000 96.220 ? 122 TRP A CB  1 
ATOM 917  O O   ? TRP A 1 122 ?  -8.212   6.199  -8.768 1.000 96.220 ? 122 TRP A O   1 
ATOM 918  C CG  ? TRP A 1 122 ? -10.225   2.723  -7.599 1.000 96.220 ? 122 TRP A CG  1 
ATOM 919  C CD1 ? TRP A 1 122 ? -11.221   2.361  -8.462 1.000 96.220 ? 122 TRP A CD1 1 
ATOM 920  C CD2 ? TRP A 1 122 ? -10.144   1.683  -6.620 1.000 96.220 ? 122 TRP A CD2 1 
ATOM 921  C CE2 ? TRP A 1 122 ? -11.121   0.719  -6.953 1.000 96.220 ? 122 TRP A CE2 1 
ATOM 922  C CE3 ? TRP A 1 122 ?  -9.337   1.471  -5.494 1.000 96.220 ? 122 TRP A CE3 1 
ATOM 923  N NE1 ? TRP A 1 122 ? -11.764   1.156  -8.079 1.000 96.220 ? 122 TRP A NE1 1 
ATOM 924  C CH2 ? TRP A 1 122 ? -10.512  -0.623  -5.100 1.000 96.220 ? 122 TRP A CH2 1 
ATOM 925  C CZ2 ? TRP A 1 122 ? -11.314  -0.440  -6.197 1.000 96.220 ? 122 TRP A CZ2 1 
ATOM 926  C CZ3 ? TRP A 1 122 ?  -9.531   0.317  -4.744 1.000 96.220 ? 122 TRP A CZ3 1 
ATOM 927  N N   ? GLY A 1 123 ?  -6.125   5.252  -8.830 1.000 94.200 ? 123 GLY A N   1 
ATOM 928  C CA  ? GLY A 1 123 ?  -5.485   6.521  -9.138 1.000 94.200 ? 123 GLY A CA  1 
ATOM 929  C C   ? GLY A 1 123 ?  -5.745   6.991 -10.557 1.000 94.200 ? 123 GLY A C   1 
ATOM 930  O O   ? GLY A 1 123 ?  -6.531   6.381 -11.285 1.000 94.200 ? 123 GLY A O   1 
ATOM 931  N N   ? ARG A 1 124 ?  -5.098   8.094 -11.023 1.000 93.640 ? 124 ARG A N   1 
ATOM 932  C CA  ? ARG A 1 124 ?  -5.255   8.676 -12.351 1.000 93.640 ? 124 ARG A CA  1 
ATOM 933  C C   ? ARG A 1 124 ?  -4.694   7.750 -13.425 1.000 93.640 ? 124 ARG A C   1 
ATOM 934  C CB  ? ARG A 1 124 ?  -4.566  10.041 -12.425 1.000 93.640 ? 124 ARG A CB  1 
ATOM 935  O O   ? ARG A 1 124 ?  -3.734   7.016 -13.180 1.000 93.640 ? 124 ARG A O   1 
ATOM 936  C CG  ? ARG A 1 124 ?  -5.244  11.118 -11.593 1.000 93.640 ? 124 ARG A CG  1 
ATOM 937  C CD  ? ARG A 1 124 ?  -4.546  12.463 -11.737 1.000 93.640 ? 124 ARG A CD  1 
ATOM 938  N NE  ? ARG A 1 124 ?  -5.160  13.482 -10.889 1.000 93.640 ? 124 ARG A NE  1 
ATOM 939  N NH1 ? ARG A 1 124 ?  -3.996  15.249 -11.816 1.000 93.640 ? 124 ARG A NH1 1 
ATOM 940  N NH2 ? ARG A 1 124 ?  -5.502  15.622 -10.128 1.000 93.640 ? 124 ARG A NH2 1 
ATOM 941  C CZ  ? ARG A 1 124 ?  -4.885  14.782 -10.946 1.000 93.640 ? 124 ARG A CZ  1 
ATOM 942  N N   ? LEU A 1 125 ?  -5.297   7.890 -14.751 1.000 90.380 ? 125 LEU A N   1 
ATOM 943  C CA  ? LEU A 1 125 ?  -4.885   7.070 -15.886 1.000 90.380 ? 125 LEU A CA  1 
ATOM 944  C C   ? LEU A 1 125 ?  -3.722   7.717 -16.630 1.000 90.380 ? 125 LEU A C   1 
ATOM 945  C CB  ? LEU A 1 125 ?  -6.060   6.851 -16.843 1.000 90.380 ? 125 LEU A CB  1 
ATOM 946  O O   ? LEU A 1 125 ?  -3.132   7.103 -17.522 1.000 90.380 ? 125 LEU A O   1 
ATOM 947  C CG  ? LEU A 1 125 ?  -7.258   6.083 -16.282 1.000 90.380 ? 125 LEU A CG  1 
ATOM 948  C CD1 ? LEU A 1 125 ?  -8.359   5.977 -17.332 1.000 90.380 ? 125 LEU A CD1 1 
ATOM 949  C CD2 ? LEU A 1 125 ?  -6.830   4.698 -15.807 1.000 90.380 ? 125 LEU A CD2 1 
ATOM 950  N N   ? SER A 1 126 ?  -3.368   8.880 -16.245 1.000 91.550 ? 126 SER A N   1 
ATOM 951  C CA  ? SER A 1 126 ?  -2.236   9.673 -16.711 1.000 91.550 ? 126 SER A CA  1 
ATOM 952  C C   ? SER A 1 126 ?  -1.972  10.857 -15.787 1.000 91.550 ? 126 SER A C   1 
ATOM 953  C CB  ? SER A 1 126 ?  -2.481  10.173 -18.135 1.000 91.550 ? 126 SER A CB  1 
ATOM 954  O O   ? SER A 1 126 ?  -2.729  11.096 -14.844 1.000 91.550 ? 126 SER A O   1 
ATOM 955  O OG  ? SER A 1 126 ?  -3.554  11.099 -18.165 1.000 91.550 ? 126 SER A OG  1 
ATOM 956  N N   ? THR A 1 127 ?  -0.859  11.568 -15.954 1.000 89.350 ? 127 THR A N   1 
ATOM 957  C CA  ? THR A 1 127 ?  -0.448  12.680 -15.105 1.000 89.350 ? 127 THR A CA  1 
ATOM 958  C C   ? THR A 1 127 ?  -1.572  13.704 -14.972 1.000 89.350 ? 127 THR A C   1 
ATOM 959  C CB  ? THR A 1 127 ?   0.814  13.368 -15.657 1.000 89.350 ? 127 THR A CB  1 
ATOM 960  O O   ? THR A 1 127 ?  -1.841  14.200 -13.876 1.000 89.350 ? 127 THR A O   1 
ATOM 961  C CG2 ? THR A 1 127 ?   1.229  14.543 -14.778 1.000 89.350 ? 127 THR A CG2 1 
ATOM 962  O OG1 ? THR A 1 127 ?   1.887  12.419 -15.703 1.000 89.350 ? 127 THR A OG1 1 
ATOM 963  N N   ? GLU A 1 128 ?  -2.328  13.959 -15.956 1.000 88.740 ? 128 GLU A N   1 
ATOM 964  C CA  ? GLU A 1 128 ?  -3.426  14.921 -15.944 1.000 88.740 ? 128 GLU A CA  1 
ATOM 965  C C   ? GLU A 1 128 ?  -4.750  14.252 -16.299 1.000 88.740 ? 128 GLU A C   1 
ATOM 966  C CB  ? GLU A 1 128 ?  -3.143  16.073 -16.912 1.000 88.740 ? 128 GLU A CB  1 
ATOM 967  O O   ? GLU A 1 128 ?  -5.701  14.922 -16.707 1.000 88.740 ? 128 GLU A O   1 
ATOM 968  C CG  ? GLU A 1 128 ?  -1.884  16.861 -16.579 1.000 88.740 ? 128 GLU A CG  1 
ATOM 969  C CD  ? GLU A 1 128 ?  -1.948  17.551 -15.225 1.000 88.740 ? 128 GLU A CD  1 
ATOM 970  O OE1 ? GLU A 1 128 ?  -0.891  17.703 -14.571 1.000 88.740 ? 128 GLU A OE1 1 
ATOM 971  O OE2 ? GLU A 1 128 ?  -3.063  17.941 -14.816 1.000 88.740 ? 128 GLU A OE2 1 
ATOM 972  N N   ? GLY A 1 129 ?  -4.799  13.002 -16.173 1.000 89.000 ? 129 GLY A N   1 
ATOM 973  C CA  ? GLY A 1 129 ?  -5.946  12.229 -16.621 1.000 89.000 ? 129 GLY A CA  1 
ATOM 974  C C   ? GLY A 1 129 ?  -7.019  12.084 -15.558 1.000 89.000 ? 129 GLY A C   1 
ATOM 975  O O   ? GLY A 1 129 ?  -6.916  12.671 -14.479 1.000 89.000 ? 129 GLY A O   1 
ATOM 976  N N   ? GLN A 1 130 ?  -8.128  11.352 -15.890 1.000 89.850 ? 130 GLN A N   1 
ATOM 977  C CA  ? GLN A 1 130 ?  -9.275  11.136 -15.014 1.000 89.850 ? 130 GLN A CA  1 
ATOM 978  C C   ? GLN A 1 130 ?  -9.023   9.978 -14.053 1.000 89.850 ? 130 GLN A C   1 
ATOM 979  C CB  ? GLN A 1 130 ? -10.537  10.870 -15.837 1.000 89.850 ? 130 GLN A CB  1 
ATOM 980  O O   ? GLN A 1 130 ?  -8.175   9.123 -14.312 1.000 89.850 ? 130 GLN A O   1 
ATOM 981  C CG  ? GLN A 1 130 ? -10.846  11.956 -16.859 1.000 89.850 ? 130 GLN A CG  1 
ATOM 982  C CD  ? GLN A 1 130 ? -12.137  11.702 -17.613 1.000 89.850 ? 130 GLN A CD  1 
ATOM 983  N NE2 ? GLN A 1 130 ? -12.701  12.756 -18.195 1.000 89.850 ? 130 GLN A NE2 1 
ATOM 984  O OE1 ? GLN A 1 130 ? -12.624  10.569 -17.674 1.000 89.850 ? 130 GLN A OE1 1 
ATOM 985  N N   ? ILE A 1 131 ?  -9.716  10.022 -12.911 1.000 92.580 ? 131 ILE A N   1 
ATOM 986  C CA  ? ILE A 1 131 ?  -9.755   8.902 -11.977 1.000 92.580 ? 131 ILE A CA  1 
ATOM 987  C C   ? ILE A 1 131 ? -10.755   7.857 -12.465 1.000 92.580 ? 131 ILE A C   1 
ATOM 988  C CB  ? ILE A 1 131 ? -10.120   9.369 -10.550 1.000 92.580 ? 131 ILE A CB  1 
ATOM 989  O O   ? ILE A 1 131 ? -11.930   8.165 -12.679 1.000 92.580 ? 131 ILE A O   1 
ATOM 990  C CG1 ? ILE A 1 131 ?  -9.089  10.381 -10.038 1.000 92.580 ? 131 ILE A CG1 1 
ATOM 991  C CG2 ? ILE A 1 131 ? -10.231   8.172  -9.601 1.000 92.580 ? 131 ILE A CG2 1 
ATOM 992  C CD1 ? ILE A 1 131 ?  -9.456  11.019  -8.706 1.000 92.580 ? 131 ILE A CD1 1 
ATOM 993  N N   ? PRO A 1 132 ? -10.280   6.588 -12.721 1.000 94.290 ? 132 PRO A N   1 
ATOM 994  C CA  ? PRO A 1 132 ? -11.207   5.558 -13.194 1.000 94.290 ? 132 PRO A CA  1 
ATOM 995  C C   ? PRO A 1 132 ? -12.263   5.191 -12.154 1.000 94.290 ? 132 PRO A C   1 
ATOM 996  C CB  ? PRO A 1 132 ? -10.291   4.367 -13.487 1.000 94.290 ? 132 PRO A CB  1 
ATOM 997  O O   ? PRO A 1 132 ? -12.012   5.299 -10.950 1.000 94.290 ? 132 PRO A O   1 
ATOM 998  C CG  ? PRO A 1 132 ?  -9.169   4.498 -12.508 1.000 94.290 ? 132 PRO A CG  1 
ATOM 999  C CD  ? PRO A 1 132 ?  -8.869   5.958 -12.320 1.000 94.290 ? 132 PRO A CD  1 
ATOM 1000 N N   ? ASP A 1 133 ? -13.431   4.784 -12.614 1.000 94.770 ? 133 ASP A N   1 
ATOM 1001 C CA  ? ASP A 1 133 ? -14.476   4.299 -11.719 1.000 94.770 ? 133 ASP A CA  1 
ATOM 1002 C C   ? ASP A 1 133 ? -14.200   2.863 -11.279 1.000 94.770 ? 133 ASP A C   1 
ATOM 1003 C CB  ? ASP A 1 133 ? -15.846   4.387 -12.395 1.000 94.770 ? 133 ASP A CB  1 
ATOM 1004 O O   ? ASP A 1 133 ? -14.443   2.504 -10.125 1.000 94.770 ? 133 ASP A O   1 
ATOM 1005 C CG  ? ASP A 1 133 ? -16.984   3.955 -11.487 1.000 94.770 ? 133 ASP A CG  1 
ATOM 1006 O OD1 ? ASP A 1 133 ? -17.139   4.530 -10.388 1.000 94.770 ? 133 ASP A OD1 1 
ATOM 1007 O OD2 ? ASP A 1 133 ? -17.731   3.030 -11.873 1.000 94.770 ? 133 ASP A OD2 1 
ATOM 1008 N N   ? ARG A 1 134 ? -13.659   2.039 -12.106 1.000 96.890 ? 134 ARG A N   1 
ATOM 1009 C CA  ? ARG A 1 134 ? -13.395   0.631 -11.826 1.000 96.890 ? 134 ARG A CA  1 
ATOM 1010 C C   ? ARG A 1 134 ? -11.919   0.401 -11.519 1.000 96.890 ? 134 ARG A C   1 
ATOM 1011 C CB  ? ARG A 1 134 ? -13.827  -0.242 -13.006 1.000 96.890 ? 134 ARG A CB  1 
ATOM 1012 O O   ? ARG A 1 134 ? -11.052   1.085 -12.066 1.000 96.890 ? 134 ARG A O   1 
ATOM 1013 C CG  ? ARG A 1 134 ? -15.315  -0.174 -13.311 1.000 96.890 ? 134 ARG A CG  1 
ATOM 1014 C CD  ? ARG A 1 134 ? -15.709  -1.139 -14.420 1.000 96.890 ? 134 ARG A CD  1 
ATOM 1015 N NE  ? ARG A 1 134 ? -17.154  -1.170 -14.621 1.000 96.890 ? 134 ARG A NE  1 
ATOM 1016 N NH1 ? ARG A 1 134 ? -17.072  -2.484 -16.519 1.000 96.890 ? 134 ARG A NH1 1 
ATOM 1017 N NH2 ? ARG A 1 134 ? -19.090  -1.770 -15.701 1.000 96.890 ? 134 ARG A NH2 1 
ATOM 1018 C CZ  ? ARG A 1 134 ? -17.769  -1.808 -15.613 1.000 96.890 ? 134 ARG A CZ  1 
ATOM 1019 N N   ? LEU A 1 135 ? -11.653  -0.577 -10.607 1.000 97.380 ? 135 LEU A N   1 
ATOM 1020 C CA  ? LEU A 1 135 ? -10.309  -0.917 -10.152 1.000 97.380 ? 135 LEU A CA  1 
ATOM 1021 C C   ? LEU A 1 135 ?  -9.428  -1.335 -11.325 1.000 97.380 ? 135 LEU A C   1 
ATOM 1022 C CB  ? LEU A 1 135 ? -10.362  -2.039  -9.113 1.000 97.380 ? 135 LEU A CB  1 
ATOM 1023 O O   ? LEU A 1 135 ?  -9.856  -2.110 -12.183 1.000 97.380 ? 135 LEU A O   1 
ATOM 1024 C CG  ? LEU A 1 135 ?  -9.065  -2.321  -8.352 1.000 97.380 ? 135 LEU A CG  1 
ATOM 1025 C CD1 ? LEU A 1 135 ?  -8.682  -1.120  -7.494 1.000 97.380 ? 135 LEU A CD1 1 
ATOM 1026 C CD2 ? LEU A 1 135 ?  -9.209  -3.573  -7.494 1.000 97.380 ? 135 LEU A CD2 1 
ATOM 1027 N N   ? GLN A 1 136 ?  -8.210  -0.718 -11.258 1.000 97.580 ? 136 GLN A N   1 
ATOM 1028 C CA  ? GLN A 1 136 ?  -7.223  -1.034 -12.285 1.000 97.580 ? 136 GLN A CA  1 
ATOM 1029 C C   ? GLN A 1 136 ?  -6.065  -1.843 -11.706 1.000 97.580 ? 136 GLN A C   1 
ATOM 1030 C CB  ? GLN A 1 136 ?  -6.696   0.246 -12.936 1.000 97.580 ? 136 GLN A CB  1 
ATOM 1031 O O   ? GLN A 1 136 ?  -5.769  -1.746 -10.514 1.000 97.580 ? 136 GLN A O   1 
ATOM 1032 C CG  ? GLN A 1 136 ?  -7.788   1.138 -13.510 1.000 97.580 ? 136 GLN A CG  1 
ATOM 1033 C CD  ? GLN A 1 136 ?  -8.558   0.473 -14.636 1.000 97.580 ? 136 GLN A CD  1 
ATOM 1034 N NE2 ? GLN A 1 136 ?  -9.883   0.506 -14.547 1.000 97.580 ? 136 GLN A NE2 1 
ATOM 1035 O OE1 ? GLN A 1 136 ?  -7.967  -0.064 -15.578 1.000 97.580 ? 136 GLN A OE1 1 
ATOM 1036 N N   ? GLU A 1 137 ?  -5.391  -2.692 -12.563 1.000 97.020 ? 137 GLU A N   1 
ATOM 1037 C CA  ? GLU A 1 137 ?  -4.225  -3.451 -12.119 1.000 97.020 ? 137 GLU A CA  1 
ATOM 1038 C C   ? GLU A 1 137 ?  -3.103  -3.395 -13.152 1.000 97.020 ? 137 GLU A C   1 
ATOM 1039 C CB  ? GLU A 1 137 ?  -4.607  -4.906 -11.836 1.000 97.020 ? 137 GLU A CB  1 
ATOM 1040 O O   ? GLU A 1 137 ?  -3.358  -3.209 -14.343 1.000 97.020 ? 137 GLU A O   1 
ATOM 1041 C CG  ? GLU A 1 137 ?  -5.009  -5.689 -13.078 1.000 97.020 ? 137 GLU A CG  1 
ATOM 1042 C CD  ? GLU A 1 137 ?  -5.414  -7.123 -12.777 1.000 97.020 ? 137 GLU A CD  1 
ATOM 1043 O OE1 ? GLU A 1 137 ?  -5.570  -7.922 -13.729 1.000 97.020 ? 137 GLU A OE1 1 
ATOM 1044 O OE2 ? GLU A 1 137 ?  -5.578  -7.451 -11.581 1.000 97.020 ? 137 GLU A OE2 1 
ATOM 1045 N N   ? LEU A 1 138 ?  -1.865  -3.640 -12.600 1.000 95.670 ? 138 LEU A N   1 
ATOM 1046 C CA  ? LEU A 1 138 ?  -0.673  -3.569 -13.439 1.000 95.670 ? 138 LEU A CA  1 
ATOM 1047 C C   ? LEU A 1 138 ?   0.394  -4.544 -12.953 1.000 95.670 ? 138 LEU A C   1 
ATOM 1048 C CB  ? LEU A 1 138 ?  -0.112  -2.145 -13.453 1.000 95.670 ? 138 LEU A CB  1 
ATOM 1049 O O   ? LEU A 1 138 ?   0.688  -4.602 -11.757 1.000 95.670 ? 138 LEU A O   1 
ATOM 1050 C CG  ? LEU A 1 138 ?   1.165  -1.927 -14.267 1.000 95.670 ? 138 LEU A CG  1 
ATOM 1051 C CD1 ? LEU A 1 138 ?   0.892  -2.148 -15.751 1.000 95.670 ? 138 LEU A CD1 1 
ATOM 1052 C CD2 ? LEU A 1 138 ?   1.723  -0.529 -14.023 1.000 95.670 ? 138 LEU A CD2 1 
ATOM 1053 N N   ? ASN A 1 139 ?   0.919  -5.270 -13.953 1.000 95.390 ? 139 ASN A N   1 
ATOM 1054 C CA  ? ASN A 1 139 ?   2.083  -6.098 -13.657 1.000 95.390 ? 139 ASN A CA  1 
ATOM 1055 C C   ? ASN A 1 139 ?   3.376  -5.290 -13.719 1.000 95.390 ? 139 ASN A C   1 
ATOM 1056 C CB  ? ASN A 1 139 ?   2.154  -7.287 -14.618 1.000 95.390 ? 139 ASN A CB  1 
ATOM 1057 O O   ? ASN A 1 139 ?   3.613  -4.562 -14.684 1.000 95.390 ? 139 ASN A O   1 
ATOM 1058 C CG  ? ASN A 1 139 ?   1.005  -8.258 -14.430 1.000 95.390 ? 139 ASN A CG  1 
ATOM 1059 N ND2 ? ASN A 1 139 ?   0.456  -8.748 -15.535 1.000 95.390 ? 139 ASN A ND2 1 
ATOM 1060 O OD1 ? ASN A 1 139 ?   0.614  -8.565 -13.301 1.000 95.390 ? 139 ASN A OD1 1 
ATOM 1061 N N   ? VAL A 1 140 ?   4.181  -5.499 -12.647 1.000 95.610 ? 140 VAL A N   1 
ATOM 1062 C CA  ? VAL A 1 140 ?   5.451  -4.784 -12.579 1.000 95.610 ? 140 VAL A CA  1 
ATOM 1063 C C   ? VAL A 1 140 ?   6.565  -5.748 -12.177 1.000 95.610 ? 140 VAL A C   1 
ATOM 1064 C CB  ? VAL A 1 140 ?   5.384  -3.602 -11.587 1.000 95.610 ? 140 VAL A CB  1 
ATOM 1065 O O   ? VAL A 1 140 ?   6.297  -6.852 -11.698 1.000 95.610 ? 140 VAL A O   1 
ATOM 1066 C CG1 ? VAL A 1 140 ?   4.367  -2.562 -12.052 1.000 95.610 ? 140 VAL A CG1 1 
ATOM 1067 C CG2 ? VAL A 1 140 ?   5.039  -4.101 -10.185 1.000 95.610 ? 140 VAL A CG2 1 
ATOM 1068 N N   ? THR A 1 141 ?   7.799  -5.289 -12.442 1.000 94.750 ? 141 THR A N   1 
ATOM 1069 C CA  ? THR A 1 141 ?   8.969  -6.075 -12.066 1.000 94.750 ? 141 THR A CA  1 
ATOM 1070 C C   ? THR A 1 141 ?   9.845  -5.303 -11.083 1.000 94.750 ? 141 THR A C   1 
ATOM 1071 C CB  ? THR A 1 141 ?   9.800  -6.466 -13.301 1.000 94.750 ? 141 THR A CB  1 
ATOM 1072 O O   ? THR A 1 141 ?  10.095  -4.110 -11.271 1.000 94.750 ? 141 THR A O   1 
ATOM 1073 C CG2 ? THR A 1 141 ?  10.988  -7.340 -12.911 1.000 94.750 ? 141 THR A CG2 1 
ATOM 1074 O OG1 ? THR A 1 141 ?   8.970  -7.189 -14.219 1.000 94.750 ? 141 THR A OG1 1 
ATOM 1075 N N   ? VAL A 1 142 ?  10.245  -6.028 -10.039 1.000 95.180 ? 142 VAL A N   1 
ATOM 1076 C CA  ? VAL A 1 142 ?  11.154  -5.424  -9.070 1.000 95.180 ? 142 VAL A CA  1 
ATOM 1077 C C   ? VAL A 1 142 ?  12.515  -5.182  -9.720 1.000 95.180 ? 142 VAL A C   1 
ATOM 1078 C CB  ? VAL A 1 142 ?  11.314  -6.309  -7.814 1.000 95.180 ? 142 VAL A CB  1 
ATOM 1079 O O   ? VAL A 1 142 ?  13.050  -6.060 -10.401 1.000 95.180 ? 142 VAL A O   1 
ATOM 1080 C CG1 ? VAL A 1 142 ?  12.369  -5.728  -6.875 1.000 95.180 ? 142 VAL A CG1 1 
ATOM 1081 C CG2 ? VAL A 1 142 ?   9.975  -6.457  -7.093 1.000 95.180 ? 142 VAL A CG2 1 
ATOM 1082 N N   ? THR A 1 143 ?  13.074  -3.898  -9.462 1.000 90.440 ? 143 THR A N   1 
ATOM 1083 C CA  ? THR A 1 143 ?  14.347  -3.570 -10.095 1.000 90.440 ? 143 THR A CA  1 
ATOM 1084 C C   ? THR A 1 143 ?  15.348  -3.057  -9.063 1.000 90.440 ? 143 THR A C   1 
ATOM 1085 C CB  ? THR A 1 143 ?  14.165  -2.518 -11.204 1.000 90.440 ? 143 THR A CB  1 
ATOM 1086 O O   ? THR A 1 143 ?  14.957  -2.553  -8.009 1.000 90.440 ? 143 THR A O   1 
ATOM 1087 C CG2 ? THR A 1 143 ?  13.539  -1.241 -10.654 1.000 90.440 ? 143 THR A CG2 1 
ATOM 1088 O OG1 ? THR A 1 143 ?  15.442  -2.205 -11.772 1.000 90.440 ? 143 THR A OG1 1 
ATOM 1089 N N   ? ARG A 1 144 ?  16.602  -3.248  -9.323 1.000 79.180 ? 144 ARG A N   1 
ATOM 1090 C CA  ? ARG A 1 144 ?  17.717  -2.811  -8.489 1.000 79.180 ? 144 ARG A CA  1 
ATOM 1091 C C   ? ARG A 1 144 ?  18.269  -1.473  -8.969 1.000 79.180 ? 144 ARG A C   1 
ATOM 1092 C CB  ? ARG A 1 144 ?  18.827  -3.863  -8.480 1.000 79.180 ? 144 ARG A CB  1 
ATOM 1093 O O   ? ARG A 1 144 ?  19.286  -0.997  -8.461 1.000 79.180 ? 144 ARG A O   1 
ATOM 1094 C CG  ? ARG A 1 144 ?  18.473  -5.126  -7.710 1.000 79.180 ? 144 ARG A CG  1 
ATOM 1095 C CD  ? ARG A 1 144 ?  19.687  -6.021  -7.506 1.000 79.180 ? 144 ARG A CD  1 
ATOM 1096 N NE  ? ARG A 1 144 ?  19.342  -7.242  -6.783 1.000 79.180 ? 144 ARG A NE  1 
ATOM 1097 N NH1 ? ARG A 1 144 ?  21.249  -8.391  -7.396 1.000 79.180 ? 144 ARG A NH1 1 
ATOM 1098 N NH2 ? ARG A 1 144 ?  19.681  -9.394  -6.058 1.000 79.180 ? 144 ARG A NH2 1 
ATOM 1099 C CZ  ? ARG A 1 144 ?  20.091  -8.340  -6.747 1.000 79.180 ? 144 ARG A CZ  1 
ATOM 1100 N N   ? GLN A 1 145 ?  17.522  -0.765  -9.742 1.000 67.480 ? 145 GLN A N   1 
ATOM 1101 C CA  ? GLN A 1 145 ?  18.016   0.442 -10.396 1.000 67.480 ? 145 GLN A CA  1 
ATOM 1102 C C   ? GLN A 1 145 ?  18.691   1.374  -9.394 1.000 67.480 ? 145 GLN A C   1 
ATOM 1103 C CB  ? GLN A 1 145 ?  16.876   1.173 -11.107 1.000 67.480 ? 145 GLN A CB  1 
ATOM 1104 O O   ? GLN A 1 145 ?  18.309   1.416  -8.222 1.000 67.480 ? 145 GLN A O   1 
ATOM 1105 C CG  ? GLN A 1 145 ?  16.379   0.466 -12.361 1.000 67.480 ? 145 GLN A CG  1 
ATOM 1106 C CD  ? GLN A 1 145 ?  15.436   1.324 -13.183 1.000 67.480 ? 145 GLN A CD  1 
ATOM 1107 N NE2 ? GLN A 1 145 ?  15.192   0.914 -14.423 1.000 67.480 ? 145 GLN A NE2 1 
ATOM 1108 O OE1 ? GLN A 1 145 ?  14.931   2.345 -12.708 1.000 67.480 ? 145 GLN A OE1 1 
ATOM 1109 N N   ? ASN A 1 146 ?  20.003   1.764  -9.533 1.000 68.940 ? 146 ASN A N   1 
ATOM 1110 C CA  ? ASN A 1 146 ?  20.812   2.746  -8.818 1.000 68.940 ? 146 ASN A CA  1 
ATOM 1111 C C   ? ASN A 1 146 ?  19.998   3.984  -8.452 1.000 68.940 ? 146 ASN A C   1 
ATOM 1112 C CB  ? ASN A 1 146 ?  22.035   3.141  -9.648 1.000 68.940 ? 146 ASN A CB  1 
ATOM 1113 O O   ? ASN A 1 146 ?  20.418   4.783  -7.613 1.000 68.940 ? 146 ASN A O   1 
ATOM 1114 C CG  ? ASN A 1 146 ?  23.047   2.018  -9.767 1.000 68.940 ? 146 ASN A CG  1 
ATOM 1115 N ND2 ? ASN A 1 146 ?  23.942   2.128 -10.742 1.000 68.940 ? 146 ASN A ND2 1 
ATOM 1116 O OD1 ? ASN A 1 146 ?  23.023   1.059  -8.991 1.000 68.940 ? 146 ASN A OD1 1 
ATOM 1117 N N   ? LEU A 1 147 ?  18.707   4.022  -8.883 1.000 78.060 ? 147 LEU A N   1 
ATOM 1118 C CA  ? LEU A 1 147 ?  17.864   5.182  -8.616 1.000 78.060 ? 147 LEU A CA  1 
ATOM 1119 C C   ? LEU A 1 147 ?  16.944   4.923  -7.428 1.000 78.060 ? 147 LEU A C   1 
ATOM 1120 C CB  ? LEU A 1 147 ?  17.033   5.536  -9.852 1.000 78.060 ? 147 LEU A CB  1 
ATOM 1121 O O   ? LEU A 1 147 ?  16.210   5.817  -7.000 1.000 78.060 ? 147 LEU A O   1 
ATOM 1122 C CG  ? LEU A 1 147 ?  17.811   6.021 -11.076 1.000 78.060 ? 147 LEU A CG  1 
ATOM 1123 C CD1 ? LEU A 1 147 ?  16.887   6.121 -12.286 1.000 78.060 ? 147 LEU A CD1 1 
ATOM 1124 C CD2 ? LEU A 1 147 ?  18.473   7.365 -10.791 1.000 78.060 ? 147 LEU A CD2 1 
ATOM 1125 N N   ? CYS A 1 148 ?  16.978   3.608  -6.914 1.000 88.470 ? 148 CYS A N   1 
ATOM 1126 C CA  ? CYS A 1 148 ?  16.089   3.241  -5.818 1.000 88.470 ? 148 CYS A CA  1 
ATOM 1127 C C   ? CYS A 1 148 ?  16.676   3.660  -4.476 1.000 88.470 ? 148 CYS A C   1 
ATOM 1128 C CB  ? CYS A 1 148 ?  15.826   1.735  -5.822 1.000 88.470 ? 148 CYS A CB  1 
ATOM 1129 O O   ? CYS A 1 148 ?  17.855   3.423  -4.207 1.000 88.470 ? 148 CYS A O   1 
ATOM 1130 S SG  ? CYS A 1 148 ?  14.409   1.241  -4.816 1.000 88.470 ? 148 CYS A SG  1 
ATOM 1131 N N   ? ARG A 1 149 ?  15.947   4.366  -3.673 1.000 89.080 ? 149 ARG A N   1 
ATOM 1132 C CA  ? ARG A 1 149 ?  16.339   4.707  -2.309 1.000 89.080 ? 149 ARG A CA  1 
ATOM 1133 C C   ? ARG A 1 149 ?  16.387   3.464  -1.426 1.000 89.080 ? 149 ARG A C   1 
ATOM 1134 C CB  ? ARG A 1 149 ?  15.377   5.736  -1.714 1.000 89.080 ? 149 ARG A CB  1 
ATOM 1135 O O   ? ARG A 1 149 ?  15.683   2.485  -1.685 1.000 89.080 ? 149 ARG A O   1 
ATOM 1136 C CG  ? ARG A 1 149 ?  15.385   7.076  -2.433 1.000 89.080 ? 149 ARG A CG  1 
ATOM 1137 C CD  ? ARG A 1 149 ?  14.462   8.083  -1.762 1.000 89.080 ? 149 ARG A CD  1 
ATOM 1138 N NE  ? ARG A 1 149 ?  14.497   9.378  -2.434 1.000 89.080 ? 149 ARG A NE  1 
ATOM 1139 N NH1 ? ARG A 1 149 ?  13.033  10.408  -0.973 1.000 89.080 ? 149 ARG A NH1 1 
ATOM 1140 N NH2 ? ARG A 1 149 ?  13.923  11.582  -2.729 1.000 89.080 ? 149 ARG A NH2 1 
ATOM 1141 C CZ  ? ARG A 1 149 ?  13.817  10.453  -2.044 1.000 89.080 ? 149 ARG A CZ  1 
ATOM 1142 N N   ? PRO A 1 150 ?  17.295   3.396  -0.372 1.000 86.200 ? 150 PRO A N   1 
ATOM 1143 C CA  ? PRO A 1 150 ?  17.543   2.241   0.494 1.000 86.200 ? 150 PRO A CA  1 
ATOM 1144 C C   ? PRO A 1 150 ?  16.278   1.740   1.187 1.000 86.200 ? 150 PRO A C   1 
ATOM 1145 C CB  ? PRO A 1 150 ?  18.550   2.777   1.515 1.000 86.200 ? 150 PRO A CB  1 
ATOM 1146 O O   ? PRO A 1 150 ?  16.107   0.532   1.368 1.000 86.200 ? 150 PRO A O   1 
ATOM 1147 C CG  ? PRO A 1 150 ?  19.280   3.866   0.797 1.000 86.200 ? 150 PRO A CG  1 
ATOM 1148 C CD  ? PRO A 1 150 ?  18.327   4.532  -0.154 1.000 86.200 ? 150 PRO A CD  1 
ATOM 1149 N N   ? ASN A 1 151 ?  15.171   2.540   1.457 1.000 90.850 ? 151 ASN A N   1 
ATOM 1150 C CA  ? ASN A 1 151 ?  13.966   2.128   2.169 1.000 90.850 ? 151 ASN A CA  1 
ATOM 1151 C C   ? ASN A 1 151 ?  12.809   1.866   1.208 1.000 90.850 ? 151 ASN A C   1 
ATOM 1152 C CB  ? ASN A 1 151 ?  13.567   3.182   3.204 1.000 90.850 ? 151 ASN A CB  1 
ATOM 1153 O O   ? ASN A 1 151 ?  11.677   1.643   1.640 1.000 90.850 ? 151 ASN A O   1 
ATOM 1154 C CG  ? ASN A 1 151 ?  14.575   3.305   4.330 1.000 90.850 ? 151 ASN A CG  1 
ATOM 1155 N ND2 ? ASN A 1 151 ?  14.509   4.407   5.068 1.000 90.850 ? 151 ASN A ND2 1 
ATOM 1156 O OD1 ? ASN A 1 151 ?  15.407   2.417   4.535 1.000 90.850 ? 151 ASN A OD1 1 
ATOM 1157 N N   ? ASN A 1 152 ?  13.183   1.843  -0.082 1.000 94.380 ? 152 ASN A N   1 
ATOM 1158 C CA  ? ASN A 1 152 ?  12.140   1.632  -1.081 1.000 94.380 ? 152 ASN A CA  1 
ATOM 1159 C C   ? ASN A 1 152 ?  12.417   0.393  -1.927 1.000 94.380 ? 152 ASN A C   1 
ATOM 1160 C CB  ? ASN A 1 152 ?  11.996   2.865  -1.975 1.000 94.380 ? 152 ASN A CB  1 
ATOM 1161 O O   ? ASN A 1 152 ?  13.567  -0.026  -2.064 1.000 94.380 ? 152 ASN A O   1 
ATOM 1162 C CG  ? ASN A 1 152 ?  11.478   4.075  -1.223 1.000 94.380 ? 152 ASN A CG  1 
ATOM 1163 N ND2 ? ASN A 1 152 ?  10.159   4.211  -1.157 1.000 94.380 ? 152 ASN A ND2 1 
ATOM 1164 O OD1 ? ASN A 1 152 ?  12.256   4.881  -0.707 1.000 94.380 ? 152 ASN A OD1 1 
ATOM 1165 N N   ? ILE A 1 153 ?  11.284  -0.088  -2.407 1.000 95.380 ? 153 ILE A N   1 
ATOM 1166 C CA  ? ILE A 1 153 ?  11.268  -1.026  -3.524 1.000 95.380 ? 153 ILE A CA  1 
ATOM 1167 C C   ? ILE A 1 153 ?  10.955  -0.281  -4.819 1.000 95.380 ? 153 ILE A C   1 
ATOM 1168 C CB  ? ILE A 1 153 ?  10.242  -2.159  -3.295 1.000 95.380 ? 153 ILE A CB  1 
ATOM 1169 O O   ? ILE A 1 153 ?  10.011   0.510  -4.876 1.000 95.380 ? 153 ILE A O   1 
ATOM 1170 C CG1 ? ILE A 1 153 ?  10.547  -2.901  -1.989 1.000 95.380 ? 153 ILE A CG1 1 
ATOM 1171 C CG2 ? ILE A 1 153 ?  10.230  -3.124  -4.484 1.000 95.380 ? 153 ILE A CG2 1 
ATOM 1172 C CD1 ? ILE A 1 153 ?   9.458  -3.875  -1.561 1.000 95.380 ? 153 ILE A CD1 1 
ATOM 1173 N N   ? CYS A 1 154 ?  11.701  -0.578  -5.843 1.000 94.670 ? 154 CYS A N   1 
ATOM 1174 C CA  ? CYS A 1 154 ?  11.457   0.054  -7.135 1.000 94.670 ? 154 CYS A CA  1 
ATOM 1175 C C   ? CYS A 1 154 ?  10.971  -0.966  -8.158 1.000 94.670 ? 154 CYS A C   1 
ATOM 1176 C CB  ? CYS A 1 154 ?  12.724   0.738  -7.646 1.000 94.670 ? 154 CYS A CB  1 
ATOM 1177 O O   ? CYS A 1 154 ?  11.476  -2.089  -8.209 1.000 94.670 ? 154 CYS A O   1 
ATOM 1178 S SG  ? CYS A 1 154 ?  13.233   2.160  -6.656 1.000 94.670 ? 154 CYS A SG  1 
ATOM 1179 N N   ? THR A 1 155 ?  10.017  -0.515  -8.882 1.000 94.150 ? 155 THR A N   1 
ATOM 1180 C CA  ? THR A 1 155 ?   9.466  -1.381  -9.917 1.000 94.150 ? 155 THR A CA  1 
ATOM 1181 C C   ? THR A 1 155 ?   9.401  -0.651 -11.256 1.000 94.150 ? 155 THR A C   1 
ATOM 1182 C CB  ? THR A 1 155 ?   8.062  -1.885  -9.536 1.000 94.150 ? 155 THR A CB  1 
ATOM 1183 O O   ? THR A 1 155 ?   9.444   0.581 -11.299 1.000 94.150 ? 155 THR A O   1 
ATOM 1184 C CG2 ? THR A 1 155 ?   8.079  -2.590  -8.183 1.000 94.150 ? 155 THR A CG2 1 
ATOM 1185 O OG1 ? THR A 1 155 ?   7.162  -0.771  -9.470 1.000 94.150 ? 155 THR A OG1 1 
ATOM 1186 N N   ? GLY A 1 156 ?   9.408  -1.412 -12.267 1.000 91.310 ? 156 GLY A N   1 
ATOM 1187 C CA  ? GLY A 1 156 ?   9.239  -0.881 -13.610 1.000 91.310 ? 156 GLY A CA  1 
ATOM 1188 C C   ? GLY A 1 156 ?   8.545  -1.848 -14.551 1.000 91.310 ? 156 GLY A C   1 
ATOM 1189 O O   ? GLY A 1 156 ?   8.475  -3.048 -14.275 1.000 91.310 ? 156 GLY A O   1 
ATOM 1190 N N   ? VAL A 1 157 ?   7.856  -1.333 -15.578 1.000 89.250 ? 157 VAL A N   1 
ATOM 1191 C CA  ? VAL A 1 157 ?   7.411  -2.037 -16.776 1.000 89.250 ? 157 VAL A CA  1 
ATOM 1192 C C   ? VAL A 1 157 ?   8.272  -1.626 -17.968 1.000 89.250 ? 157 VAL A C   1 
ATOM 1193 C CB  ? VAL A 1 157 ?   5.920  -1.762 -17.074 1.000 89.250 ? 157 VAL A CB  1 
ATOM 1194 O O   ? VAL A 1 157 ?   7.951  -0.664 -18.671 1.000 89.250 ? 157 VAL A O   1 
ATOM 1195 C CG1 ? VAL A 1 157 ?   5.419  -2.665 -18.200 1.000 89.250 ? 157 VAL A CG1 1 
ATOM 1196 C CG2 ? VAL A 1 157 ?   5.079  -1.956 -15.814 1.000 89.250 ? 157 VAL A CG2 1 
ATOM 1197 N N   ? PHE A 1 158 ?   9.474  -2.283 -17.951 1.000 77.960 ? 158 PHE A N   1 
ATOM 1198 C CA  ? PHE A 1 158 ?  10.571  -1.835 -18.801 1.000 77.960 ? 158 PHE A CA  1 
ATOM 1199 C C   ? PHE A 1 158 ?  10.262  -2.102 -20.269 1.000 77.960 ? 158 PHE A C   1 
ATOM 1200 C CB  ? PHE A 1 158 ?  11.878  -2.530 -18.405 1.000 77.960 ? 158 PHE A CB  1 
ATOM 1201 O O   ? PHE A 1 158 ?   9.625  -3.103 -20.603 1.000 77.960 ? 158 PHE A O   1 
ATOM 1202 C CG  ? PHE A 1 158 ?  12.294  -2.274 -16.982 1.000 77.960 ? 158 PHE A CG  1 
ATOM 1203 C CD1 ? PHE A 1 158 ?  12.721  -1.013 -16.584 1.000 77.960 ? 158 PHE A CD1 1 
ATOM 1204 C CD2 ? PHE A 1 158 ?  12.259  -3.295 -16.041 1.000 77.960 ? 158 PHE A CD2 1 
ATOM 1205 C CE1 ? PHE A 1 158 ?  13.107  -0.773 -15.267 1.000 77.960 ? 158 PHE A CE1 1 
ATOM 1206 C CE2 ? PHE A 1 158 ?  12.644  -3.063 -14.723 1.000 77.960 ? 158 PHE A CE2 1 
ATOM 1207 C CZ  ? PHE A 1 158 ?  13.068  -1.801 -14.339 1.000 77.960 ? 158 PHE A CZ  1 
ATOM 1208 N N   ? MET A 1 159 ?   9.992  -1.052 -21.082 1.000 80.970 ? 159 MET A N   1 
ATOM 1209 C CA  ? MET A 1 159 ?   9.748  -1.107 -22.521 1.000 80.970 ? 159 MET A CA  1 
ATOM 1210 C C   ? MET A 1 159 ?   8.335  -0.640 -22.852 1.000 80.970 ? 159 MET A C   1 
ATOM 1211 C CB  ? MET A 1 159 ?   9.968  -2.526 -23.049 1.000 80.970 ? 159 MET A CB  1 
ATOM 1212 O O   ? MET A 1 159 ?   7.912  -0.700 -24.007 1.000 80.970 ? 159 MET A O   1 
ATOM 1213 C CG  ? MET A 1 159 ?  11.399  -3.017 -22.910 1.000 80.970 ? 159 MET A CG  1 
ATOM 1214 S SD  ? MET A 1 159 ?  11.711  -4.552 -23.866 1.000 80.970 ? 159 MET A SD  1 
ATOM 1215 C CE  ? MET A 1 159 ?  11.025  -5.785 -22.725 1.000 80.970 ? 159 MET A CE  1 
ATOM 1216 N N   ? GLN A 1 160 ?   7.602  -0.251 -21.812 1.000 86.130 ? 160 GLN A N   1 
ATOM 1217 C CA  ? GLN A 1 160 ?   6.260   0.310 -21.928 1.000 86.130 ? 160 GLN A CA  1 
ATOM 1218 C C   ? GLN A 1 160 ?   6.125   1.588 -21.106 1.000 86.130 ? 160 GLN A C   1 
ATOM 1219 C CB  ? GLN A 1 160 ?   5.211  -0.712 -21.486 1.000 86.130 ? 160 GLN A CB  1 
ATOM 1220 O O   ? GLN A 1 160 ?   6.822   1.765 -20.104 1.000 86.130 ? 160 GLN A O   1 
ATOM 1221 C CG  ? GLN A 1 160 ?   5.154  -1.954 -22.365 1.000 86.130 ? 160 GLN A CG  1 
ATOM 1222 C CD  ? GLN A 1 160 ?   4.107  -2.951 -21.905 1.000 86.130 ? 160 GLN A CD  1 
ATOM 1223 N NE2 ? GLN A 1 160 ?   4.325  -4.225 -22.214 1.000 86.130 ? 160 GLN A NE2 1 
ATOM 1224 O OE1 ? GLN A 1 160 ?   3.110  -2.580 -21.277 1.000 86.130 ? 160 GLN A OE1 1 
ATOM 1225 N N   ? GLN A 1 161 ?   5.374   2.478 -21.594 1.000 87.720 ? 161 GLN A N   1 
ATOM 1226 C CA  ? GLN A 1 161 ?   5.007   3.654 -20.812 1.000 87.720 ? 161 GLN A CA  1 
ATOM 1227 C C   ? GLN A 1 161 ?   3.873   3.337 -19.841 1.000 87.720 ? 161 GLN A C   1 
ATOM 1228 C CB  ? GLN A 1 161 ?   4.604   4.807 -21.732 1.000 87.720 ? 161 GLN A CB  1 
ATOM 1229 O O   ? GLN A 1 161 ?   2.729   3.738 -20.063 1.000 87.720 ? 161 GLN A O   1 
ATOM 1230 C CG  ? GLN A 1 161 ?   5.742   5.329 -22.599 1.000 87.720 ? 161 GLN A CG  1 
ATOM 1231 C CD  ? GLN A 1 161 ?   5.336   6.519 -23.447 1.000 87.720 ? 161 GLN A CD  1 
ATOM 1232 N NE2 ? GLN A 1 161 ?   6.077   6.761 -24.523 1.000 87.720 ? 161 GLN A NE2 1 
ATOM 1233 O OE1 ? GLN A 1 161 ?   4.363   7.215 -23.139 1.000 87.720 ? 161 GLN A OE1 1 
ATOM 1234 N N   ? ALA A 1 162 ?   4.232   2.594 -18.758 1.000 90.970 ? 162 ALA A N   1 
ATOM 1235 C CA  ? ALA A 1 162 ?   3.258   2.126 -17.775 1.000 90.970 ? 162 ALA A CA  1 
ATOM 1236 C C   ? ALA A 1 162 ?   3.799   2.271 -16.355 1.000 90.970 ? 162 ALA A C   1 
ATOM 1237 C CB  ? ALA A 1 162 ?   2.881   0.673 -18.051 1.000 90.970 ? 162 ALA A CB  1 
ATOM 1238 O O   ? ALA A 1 162 ?   5.007   2.174 -16.131 1.000 90.970 ? 162 ALA A O   1 
ATOM 1239 N N   ? GLY A 1 163 ?   2.829   2.451 -15.419 1.000 93.040 ? 163 GLY A N   1 
ATOM 1240 C CA  ? GLY A 1 163 ?   3.196   2.595 -14.019 1.000 93.040 ? 163 GLY A CA  1 
ATOM 1241 C C   ? GLY A 1 163 ?   2.055   3.093 -13.152 1.000 93.040 ? 163 GLY A C   1 
ATOM 1242 O O   ? GLY A 1 163 ?   0.894   3.062 -13.566 1.000 93.040 ? 163 GLY A O   1 
ATOM 1243 N N   ? ILE A 1 164 ?   2.397   3.417 -11.896 1.000 94.250 ? 164 ILE A N   1 
ATOM 1244 C CA  ? ILE A 1 164 ?   1.414   3.960 -10.964 1.000 94.250 ? 164 ILE A CA  1 
ATOM 1245 C C   ? ILE A 1 164 ?   1.246   5.458 -11.206 1.000 94.250 ? 164 ILE A C   1 
ATOM 1246 C CB  ? ILE A 1 164 ?   1.821   3.696  -9.497 1.000 94.250 ? 164 ILE A CB  1 
ATOM 1247 O O   ? ILE A 1 164 ?   2.108   6.096 -11.815 1.000 94.250 ? 164 ILE A O   1 
ATOM 1248 C CG1 ? ILE A 1 164 ?   3.145   4.399  -9.175 1.000 94.250 ? 164 ILE A CG1 1 
ATOM 1249 C CG2 ? ILE A 1 164 ?   1.919   2.192  -9.225 1.000 94.250 ? 164 ILE A CG2 1 
ATOM 1250 C CD1 ? ILE A 1 164 ?   3.546   4.324  -7.708 1.000 94.250 ? 164 ILE A CD1 1 
ATOM 1251 N N   ? CYS A 1 165 ?   0.176   5.931 -10.687 1.000 94.410 ? 165 CYS A N   1 
ATOM 1252 C CA  ? CYS A 1 165 ?  -0.120   7.349 -10.859 1.000 94.410 ? 165 CYS A CA  1 
ATOM 1253 C C   ? CYS A 1 165 ?  -0.794   7.920  -9.617 1.000 94.410 ? 165 CYS A C   1 
ATOM 1254 C CB  ? CYS A 1 165 ?  -1.013   7.566 -12.080 1.000 94.410 ? 165 CYS A CB  1 
ATOM 1255 O O   ? CYS A 1 165 ?  -1.047   7.194  -8.654 1.000 94.410 ? 165 CYS A O   1 
ATOM 1256 S SG  ? CYS A 1 165 ?  -0.920   9.235 -12.763 1.000 94.410 ? 165 CYS A SG  1 
ATOM 1257 N N   ? PHE A 1 166 ?  -1.017   9.272  -9.684 1.000 93.300 ? 166 PHE A N   1 
ATOM 1258 C CA  ? PHE A 1 166 ?  -1.610   9.966  -8.547 1.000 93.300 ? 166 PHE A CA  1 
ATOM 1259 C C   ? PHE A 1 166 ?  -2.918   9.304  -8.130 1.000 93.300 ? 166 PHE A C   1 
ATOM 1260 C CB  ? PHE A 1 166 ?  -1.853  11.441  -8.883 1.000 93.300 ? 166 PHE A CB  1 
ATOM 1261 O O   ? PHE A 1 166 ?  -3.742   8.956  -8.979 1.000 93.300 ? 166 PHE A O   1 
ATOM 1262 C CG  ? PHE A 1 166 ?  -0.599  12.200  -9.224 1.000 93.300 ? 166 PHE A CG  1 
ATOM 1263 C CD1 ? PHE A 1 166 ?   0.314  12.542  -8.233 1.000 93.300 ? 166 PHE A CD1 1 
ATOM 1264 C CD2 ? PHE A 1 166 ?  -0.333  12.573 -10.535 1.000 93.300 ? 166 PHE A CD2 1 
ATOM 1265 C CE1 ? PHE A 1 166 ?   1.475  13.245  -8.546 1.000 93.300 ? 166 PHE A CE1 1 
ATOM 1266 C CE2 ? PHE A 1 166 ?   0.825  13.275 -10.855 1.000 93.300 ? 166 PHE A CE2 1 
ATOM 1267 C CZ  ? PHE A 1 166 ?   1.728  13.611  -9.859 1.000 93.300 ? 166 PHE A CZ  1 
ATOM 1268 N N   ? GLY A 1 167 ?  -3.001   9.175  -6.709 1.000 92.900 ? 167 GLY A N   1 
ATOM 1269 C CA  ? GLY A 1 167 ?  -4.185   8.518  -6.179 1.000 92.900 ? 167 GLY A CA  1 
ATOM 1270 C C   ? GLY A 1 167 ?  -3.959   7.055  -5.850 1.000 92.900 ? 167 GLY A C   1 
ATOM 1271 O O   ? GLY A 1 167 ?  -4.689   6.474  -5.044 1.000 92.900 ? 167 GLY A O   1 
ATOM 1272 N N   ? ASP A 1 168 ?  -2.902   6.516  -6.372 1.000 95.000 ? 168 ASP A N   1 
ATOM 1273 C CA  ? ASP A 1 168 ?  -2.580   5.121  -6.088 1.000 95.000 ? 168 ASP A CA  1 
ATOM 1274 C C   ? ASP A 1 168 ?  -1.742   4.998  -4.817 1.000 95.000 ? 168 ASP A C   1 
ATOM 1275 C CB  ? ASP A 1 168 ?  -1.839   4.490  -7.269 1.000 95.000 ? 168 ASP A CB  1 
ATOM 1276 O O   ? ASP A 1 168 ?  -1.433   3.890  -4.376 1.000 95.000 ? 168 ASP A O   1 
ATOM 1277 C CG  ? ASP A 1 168 ?  -2.735   4.248  -8.471 1.000 95.000 ? 168 ASP A CG  1 
ATOM 1278 O OD1 ? ASP A 1 168 ?  -3.938   3.960  -8.287 1.000 95.000 ? 168 ASP A OD1 1 
ATOM 1279 O OD2 ? ASP A 1 168 ?  -2.234   4.342  -9.612 1.000 95.000 ? 168 ASP A OD2 1 
ATOM 1280 N N   ? SER A 1 169 ?  -1.321   6.170  -4.373 1.000 96.140 ? 169 SER A N   1 
ATOM 1281 C CA  ? SER A 1 169 ?  -0.546   6.158  -3.137 1.000 96.140 ? 169 SER A CA  1 
ATOM 1282 C C   ? SER A 1 169 ?  -1.219   5.302  -2.070 1.000 96.140 ? 169 SER A C   1 
ATOM 1283 C CB  ? SER A 1 169 ?  -0.351   7.581  -2.612 1.000 96.140 ? 169 SER A CB  1 
ATOM 1284 O O   ? SER A 1 169 ?  -2.445   5.310  -1.943 1.000 96.140 ? 169 SER A O   1 
ATOM 1285 O OG  ? SER A 1 169 ?   0.486   8.327  -3.479 1.000 96.140 ? 169 SER A OG  1 
ATOM 1286 N N   ? GLY A 1 170 ?  -0.266   4.502  -1.391 1.000 96.890 ? 170 GLY A N   1 
ATOM 1287 C CA  ? GLY A 1 170 ?  -0.807   3.717  -0.292 1.000 96.890 ? 170 GLY A CA  1 
ATOM 1288 C C   ? GLY A 1 170 ?  -1.305   2.351  -0.724 1.000 96.890 ? 170 GLY A C   1 
ATOM 1289 O O   ? GLY A 1 170 ?  -1.465   1.452   0.105 1.000 96.890 ? 170 GLY A O   1 
ATOM 1290 N N   ? GLY A 1 171 ?  -1.542   2.177  -1.963 1.000 96.270 ? 171 GLY A N   1 
ATOM 1291 C CA  ? GLY A 1 171 ?  -1.937   0.890  -2.511 1.000 96.270 ? 171 GLY A CA  1 
ATOM 1292 C C   ? GLY A 1 171 ?  -0.835  -0.150  -2.448 1.000 96.270 ? 171 GLY A C   1 
ATOM 1293 O O   ? GLY A 1 171 ?   0.340   0.192  -2.295 1.000 96.270 ? 171 GLY A O   1 
ATOM 1294 N N   ? PRO A 1 172 ?  -1.169  -1.463  -2.696 1.000 97.220 ? 172 PRO A N   1 
ATOM 1295 C CA  ? PRO A 1 172 ?  -0.258  -2.573  -2.409 1.000 97.220 ? 172 PRO A CA  1 
ATOM 1296 C C   ? PRO A 1 172 ?   0.621  -2.939  -3.603 1.000 97.220 ? 172 PRO A C   1 
ATOM 1297 C CB  ? PRO A 1 172 ?  -1.203  -3.723  -2.054 1.000 97.220 ? 172 PRO A CB  1 
ATOM 1298 O O   ? PRO A 1 172 ?   0.196  -2.800  -4.753 1.000 97.220 ? 172 PRO A O   1 
ATOM 1299 C CG  ? PRO A 1 172 ?  -2.411  -3.502  -2.906 1.000 97.220 ? 172 PRO A CG  1 
ATOM 1300 C CD  ? PRO A 1 172 ?  -2.675  -2.025  -2.985 1.000 97.220 ? 172 PRO A CD  1 
ATOM 1301 N N   ? LEU A 1 173 ?   1.829  -3.296  -3.392 1.000 97.870 ? 173 LEU A N   1 
ATOM 1302 C CA  ? LEU A 1 173 ?   2.690  -4.108  -4.246 1.000 97.870 ? 173 LEU A CA  1 
ATOM 1303 C C   ? LEU A 1 173 ?   2.747  -5.548  -3.749 1.000 97.870 ? 173 LEU A C   1 
ATOM 1304 C CB  ? LEU A 1 173 ?   4.101  -3.518  -4.300 1.000 97.870 ? 173 LEU A CB  1 
ATOM 1305 O O   ? LEU A 1 173 ?   3.399  -5.836  -2.743 1.000 97.870 ? 173 LEU A O   1 
ATOM 1306 C CG  ? LEU A 1 173 ?   5.081  -4.189  -5.264 1.000 97.870 ? 173 LEU A CG  1 
ATOM 1307 C CD1 ? LEU A 1 173 ?   4.711  -3.864  -6.707 1.000 97.870 ? 173 LEU A CD1 1 
ATOM 1308 C CD2 ? LEU A 1 173 ?   6.511  -3.755  -4.962 1.000 97.870 ? 173 LEU A CD2 1 
ATOM 1309 N N   ? VAL A 1 174 ?   2.093  -6.446  -4.498 1.000 98.050 ? 174 VAL A N   1 
ATOM 1310 C CA  ? VAL A 1 174 ?   1.946  -7.822  -4.034 1.000 98.050 ? 174 VAL A CA  1 
ATOM 1311 C C   ? VAL A 1 174 ?   2.733  -8.761  -4.944 1.000 98.050 ? 174 VAL A C   1 
ATOM 1312 C CB  ? VAL A 1 174 ?   0.461  -8.248  -3.984 1.000 98.050 ? 174 VAL A CB  1 
ATOM 1313 O O   ? VAL A 1 174 ?   2.544  -8.758  -6.163 1.000 98.050 ? 174 VAL A O   1 
ATOM 1314 C CG1 ? VAL A 1 174 ?   0.333  -9.705  -3.542 1.000 98.050 ? 174 VAL A CG1 1 
ATOM 1315 C CG2 ? VAL A 1 174 ?  -0.325  -7.331  -3.049 1.000 98.050 ? 174 VAL A CG2 1 
ATOM 1316 N N   ? CYS A 1 175 ?   3.581  -9.550  -4.327 1.000 97.790 ? 175 CYS A N   1 
ATOM 1317 C CA  ? CYS A 1 175 ?   4.382 -10.570  -4.995 1.000 97.790 ? 175 CYS A CA  1 
ATOM 1318 C C   ? CYS A 1 175 ?   4.154 -11.940  -4.368 1.000 97.790 ? 175 CYS A C   1 
ATOM 1319 C CB  ? CYS A 1 175 ?   5.867 -10.211  -4.931 1.000 97.790 ? 175 CYS A CB  1 
ATOM 1320 O O   ? CYS A 1 175 ?   4.311 -12.108  -3.157 1.000 97.790 ? 175 CYS A O   1 
ATOM 1321 S SG  ? CYS A 1 175 ?   6.219  -8.491  -5.354 1.000 97.790 ? 175 CYS A SG  1 
ATOM 1322 N N   ? ASN A 1 176 ?   3.686 -12.896  -5.271 1.000 95.120 ? 176 ASN A N   1 
ATOM 1323 C CA  ? ASN A 1 176 ?   3.461 -14.254  -4.786 1.000 95.120 ? 176 ASN A CA  1 
ATOM 1324 C C   ? ASN A 1 176 ?   2.537 -14.269  -3.572 1.000 95.120 ? 176 ASN A C   1 
ATOM 1325 C CB  ? ASN A 1 176 ?   4.790 -14.932  -4.451 1.000 95.120 ? 176 ASN A CB  1 
ATOM 1326 O O   ? ASN A 1 176 ?   2.806 -14.965  -2.591 1.000 95.120 ? 176 ASN A O   1 
ATOM 1327 C CG  ? ASN A 1 176 ?   5.724 -15.010  -5.643 1.000 95.120 ? 176 ASN A CG  1 
ATOM 1328 N ND2 ? ASN A 1 176 ?   7.011 -14.791  -5.404 1.000 95.120 ? 176 ASN A ND2 1 
ATOM 1329 O OD1 ? ASN A 1 176 ?   5.291 -15.264  -6.770 1.000 95.120 ? 176 ASN A OD1 1 
ATOM 1330 N N   ? GLY A 1 177 ?   1.555 -13.345  -3.550 1.000 94.860 ? 177 GLY A N   1 
ATOM 1331 C CA  ? GLY A 1 177 ?   0.512 -13.345  -2.536 1.000 94.860 ? 177 GLY A CA  1 
ATOM 1332 C C   ? GLY A 1 177 ?   0.902 -12.592  -1.278 1.000 94.860 ? 177 GLY A C   1 
ATOM 1333 O O   ? GLY A 1 177 ?   0.207 -12.666  -0.263 1.000 94.860 ? 177 GLY A O   1 
ATOM 1334 N N   ? VAL A 1 178 ?   2.040 -11.910  -1.313 1.000 97.850 ? 178 VAL A N   1 
ATOM 1335 C CA  ? VAL A 1 178 ?   2.564 -11.210  -0.145 1.000 97.850 ? 178 VAL A CA  1 
ATOM 1336 C C   ? VAL A 1 178 ?   2.756  -9.731  -0.471 1.000 97.850 ? 178 VAL A C   1 
ATOM 1337 C CB  ? VAL A 1 178 ?   3.896 -11.827   0.336 1.000 97.850 ? 178 VAL A CB  1 
ATOM 1338 O O   ? VAL A 1 178 ?   3.235  -9.385  -1.554 1.000 97.850 ? 178 VAL A O   1 
ATOM 1339 C CG1 ? VAL A 1 178 ?   4.456 -11.044   1.522 1.000 97.850 ? 178 VAL A CG1 1 
ATOM 1340 C CG2 ? VAL A 1 178 ?   3.700 -13.296   0.706 1.000 97.850 ? 178 VAL A CG2 1 
ATOM 1341 N N   ? ILE A 1 179 ?   2.410  -8.887   0.477 1.000 97.780 ? 179 ILE A N   1 
ATOM 1342 C CA  ? ILE A 1 179 ?   2.592  -7.455   0.264 1.000 97.780 ? 179 ILE A CA  1 
ATOM 1343 C C   ? ILE A 1 179 ?   4.041  -7.070   0.554 1.000 97.780 ? 179 ILE A C   1 
ATOM 1344 C CB  ? ILE A 1 179 ?   1.631  -6.626   1.146 1.000 97.780 ? 179 ILE A CB  1 
ATOM 1345 O O   ? ILE A 1 179 ?   4.489  -7.134   1.701 1.000 97.780 ? 179 ILE A O   1 
ATOM 1346 C CG1 ? ILE A 1 179 ?   1.745  -5.136   0.805 1.000 97.780 ? 179 ILE A CG1 1 
ATOM 1347 C CG2 ? ILE A 1 179 ?   1.913  -6.871   2.631 1.000 97.780 ? 179 ILE A CG2 1 
ATOM 1348 C CD1 ? ILE A 1 179 ?   0.568  -4.299   1.287 1.000 97.780 ? 179 ILE A CD1 1 
ATOM 1349 N N   ? GLN A 1 180 ?   4.724  -6.593  -0.477 1.000 97.940 ? 180 GLN A N   1 
ATOM 1350 C CA  ? GLN A 1 180 ?   6.149  -6.292  -0.385 1.000 97.940 ? 180 GLN A CA  1 
ATOM 1351 C C   ? GLN A 1 180 ?   6.386  -4.790  -0.255 1.000 97.940 ? 180 GLN A C   1 
ATOM 1352 C CB  ? GLN A 1 180 ?   6.893  -6.837  -1.604 1.000 97.940 ? 180 GLN A CB  1 
ATOM 1353 O O   ? GLN A 1 180 ?   7.428  -4.362   0.247 1.000 97.940 ? 180 GLN A O   1 
ATOM 1354 C CG  ? GLN A 1 180 ?   6.863  -8.355  -1.715 1.000 97.940 ? 180 GLN A CG  1 
ATOM 1355 C CD  ? GLN A 1 180 ?   7.708  -9.038  -0.656 1.000 97.940 ? 180 GLN A CD  1 
ATOM 1356 N NE2 ? GLN A 1 180 ?   7.464 -10.326  -0.442 1.000 97.940 ? 180 GLN A NE2 1 
ATOM 1357 O OE1 ? GLN A 1 180 ?   8.575  -8.413  -0.036 1.000 97.940 ? 180 GLN A OE1 1 
ATOM 1358 N N   ? GLY A 1 181 ?   5.389  -4.009  -0.661 1.000 97.360 ? 181 GLY A N   1 
ATOM 1359 C CA  ? GLY A 1 181 ?   5.533  -2.562  -0.640 1.000 97.360 ? 181 GLY A CA  1 
ATOM 1360 C C   ? GLY A 1 181 ?   4.207  -1.829  -0.699 1.000 97.360 ? 181 GLY A C   1 
ATOM 1361 O O   ? GLY A 1 181 ?   3.173  -2.428  -1.002 1.000 97.360 ? 181 GLY A O   1 
ATOM 1362 N N   ? ILE A 1 182 ?   4.245  -0.513  -0.388 1.000 97.230 ? 182 ILE A N   1 
ATOM 1363 C CA  ? ILE A 1 182 ?   3.104   0.380  -0.560 1.000 97.230 ? 182 ILE A CA  1 
ATOM 1364 C C   ? ILE A 1 182 ?   3.494   1.547  -1.464 1.000 97.230 ? 182 ILE A C   1 
ATOM 1365 C CB  ? ILE A 1 182 ?   2.587   0.904   0.799 1.000 97.230 ? 182 ILE A CB  1 
ATOM 1366 O O   ? ILE A 1 182 ?   4.633   2.019  -1.423 1.000 97.230 ? 182 ILE A O   1 
ATOM 1367 C CG1 ? ILE A 1 182 ?   3.673   1.725   1.503 1.000 97.230 ? 182 ILE A CG1 1 
ATOM 1368 C CG2 ? ILE A 1 182 ?   2.118  -0.257   1.681 1.000 97.230 ? 182 ILE A CG2 1 
ATOM 1369 C CD1 ? ILE A 1 182 ?   3.172   2.508   2.709 1.000 97.230 ? 182 ILE A CD1 1 
ATOM 1370 N N   ? THR A 1 183 ?   2.599   1.839  -2.371 1.000 96.900 ? 183 THR A N   1 
ATOM 1371 C CA  ? THR A 1 183 ?   2.879   2.924  -3.305 1.000 96.900 ? 183 THR A CA  1 
ATOM 1372 C C   ? THR A 1 183 ?   3.241   4.203  -2.554 1.000 96.900 ? 183 THR A C   1 
ATOM 1373 C CB  ? THR A 1 183 ?   1.675   3.191  -4.228 1.000 96.900 ? 183 THR A CB  1 
ATOM 1374 O O   ? THR A 1 183 ?   2.450   4.705  -1.754 1.000 96.900 ? 183 THR A O   1 
ATOM 1375 C CG2 ? THR A 1 183 ?   2.012   4.241  -5.281 1.000 96.900 ? 183 THR A CG2 1 
ATOM 1376 O OG1 ? THR A 1 183 ?   1.305   1.973  -4.885 1.000 96.900 ? 183 THR A OG1 1 
ATOM 1377 N N   ? SER A 1 184 ?   4.429   4.728  -2.830 1.000 95.060 ? 184 SER A N   1 
ATOM 1378 C CA  ? SER A 1 184 ?   4.945   5.883  -2.102 1.000 95.060 ? 184 SER A CA  1 
ATOM 1379 C C   ? SER A 1 184 ?   5.034   7.109  -3.004 1.000 95.060 ? 184 SER A C   1 
ATOM 1380 C CB  ? SER A 1 184 ?   6.321   5.573  -1.511 1.000 95.060 ? 184 SER A CB  1 
ATOM 1381 O O   ? SER A 1 184 ?   4.235   8.039  -2.877 1.000 95.060 ? 184 SER A O   1 
ATOM 1382 O OG  ? SER A 1 184 ?   6.714   6.583  -0.597 1.000 95.060 ? 184 SER A OG  1 
ATOM 1383 N N   ? PHE A 1 185 ?   5.927   7.189  -4.003 1.000 92.740 ? 185 PHE A N   1 
ATOM 1384 C CA  ? PHE A 1 185 ?   6.044   8.376  -4.842 1.000 92.740 ? 185 PHE A CA  1 
ATOM 1385 C C   ? PHE A 1 185 ?   6.513   8.005  -6.244 1.000 92.740 ? 185 PHE A C   1 
ATOM 1386 C CB  ? PHE A 1 185 ?   7.010   9.386  -4.215 1.000 92.740 ? 185 PHE A CB  1 
ATOM 1387 O O   ? PHE A 1 185 ?   6.919   6.867  -6.487 1.000 92.740 ? 185 PHE A O   1 
ATOM 1388 C CG  ? PHE A 1 185 ?   8.420   8.876  -4.083 1.000 92.740 ? 185 PHE A CG  1 
ATOM 1389 C CD1 ? PHE A 1 185 ?   8.803   8.128  -2.976 1.000 92.740 ? 185 PHE A CD1 1 
ATOM 1390 C CD2 ? PHE A 1 185 ?   9.363   9.144  -5.067 1.000 92.740 ? 185 PHE A CD2 1 
ATOM 1391 C CE1 ? PHE A 1 185 ?  10.107   7.655  -2.851 1.000 92.740 ? 185 PHE A CE1 1 
ATOM 1392 C CE2 ? PHE A 1 185 ?  10.668   8.675  -4.949 1.000 92.740 ? 185 PHE A CE2 1 
ATOM 1393 C CZ  ? PHE A 1 185 ?  11.038   7.931  -3.840 1.000 92.740 ? 185 PHE A CZ  1 
ATOM 1394 N N   ? ILE A 1 186 ?   6.414   8.942  -7.219 1.000 89.930 ? 186 ILE A N   1 
ATOM 1395 C CA  ? ILE A 1 186 ?   6.980   8.880  -8.562 1.000 89.930 ? 186 ILE A CA  1 
ATOM 1396 C C   ? ILE A 1 186 ?   7.889  10.085  -8.796 1.000 89.930 ? 186 ILE A C   1 
ATOM 1397 C CB  ? ILE A 1 186 ?   5.873   8.826  -9.639 1.000 89.930 ? 186 ILE A CB  1 
ATOM 1398 O O   ? ILE A 1 186 ?   7.705  11.137  -8.180 1.000 89.930 ? 186 ILE A O   1 
ATOM 1399 C CG1 ? ILE A 1 186 ?   4.966  10.058  -9.534 1.000 89.930 ? 186 ILE A CG1 1 
ATOM 1400 C CG2 ? ILE A 1 186 ?   5.060   7.535  -9.514 1.000 89.930 ? 186 ILE A CG2 1 
ATOM 1401 C CD1 ? ILE A 1 186 ?   3.902  10.137 -10.621 1.000 89.930 ? 186 ILE A CD1 1 
ATOM 1402 N N   ? ILE A 1 187 ?   8.910  10.057  -9.519 1.000 84.200 ? 187 ILE A N   1 
ATOM 1403 C CA  ? ILE A 1 187 ?   9.953  11.065  -9.678 1.000 84.200 ? 187 ILE A CA  1 
ATOM 1404 C C   ? ILE A 1 187 ?   9.551  12.056 -10.768 1.000 84.200 ? 187 ILE A C   1 
ATOM 1405 C CB  ? ILE A 1 187 ?  11.316  10.420 -10.016 1.000 84.200 ? 187 ILE A CB  1 
ATOM 1406 O O   ? ILE A 1 187 ?   9.792  13.259 -10.642 1.000 84.200 ? 187 ILE A O   1 
ATOM 1407 C CG1 ? ILE A 1 187 ?  11.804   9.560  -8.845 1.000 84.200 ? 187 ILE A CG1 1 
ATOM 1408 C CG2 ? ILE A 1 187 ?  12.347  11.494 -10.374 1.000 84.200 ? 187 ILE A CG2 1 
ATOM 1409 C CD1 ? ILE A 1 187 ?  13.047   8.738  -9.158 1.000 84.200 ? 187 ILE A CD1 1 
ATOM 1410 N N   ? ARG A 1 188 ?   8.718  11.638 -11.849 1.000 83.240 ? 188 ARG A N   1 
ATOM 1411 C CA  ? ARG A 1 188 ?   8.310  12.507 -12.948 1.000 83.240 ? 188 ARG A CA  1 
ATOM 1412 C C   ? ARG A 1 188 ?   6.824  12.346 -13.250 1.000 83.240 ? 188 ARG A C   1 
ATOM 1413 C CB  ? ARG A 1 188 ?   9.134  12.211 -14.203 1.000 83.240 ? 188 ARG A CB  1 
ATOM 1414 O O   ? ARG A 1 188 ?   5.987  12.452 -12.351 1.000 83.240 ? 188 ARG A O   1 
ATOM 1415 C CG  ? ARG A 1 188 ?  10.608  12.560 -14.067 1.000 83.240 ? 188 ARG A CG  1 
ATOM 1416 C CD  ? ARG A 1 188 ?  11.321  12.529 -15.412 1.000 83.240 ? 188 ARG A CD  1 
ATOM 1417 N NE  ? ARG A 1 188 ?  12.718  12.936 -15.292 1.000 83.240 ? 188 ARG A NE  1 
ATOM 1418 N NH1 ? ARG A 1 188 ?  12.564  14.659 -16.823 1.000 83.240 ? 188 ARG A NH1 1 
ATOM 1419 N NH2 ? ARG A 1 188 ?  14.557  14.223 -15.778 1.000 83.240 ? 188 ARG A NH2 1 
ATOM 1420 C CZ  ? ARG A 1 188 ?  13.276  13.938 -15.964 1.000 83.240 ? 188 ARG A CZ  1 
ATOM 1421 N N   ? SER A 1 189 ?   6.604  12.141 -14.534 1.000 88.120 ? 189 SER A N   1 
ATOM 1422 C CA  ? SER A 1 189 ?   5.248  11.851 -14.989 1.000 88.120 ? 189 SER A CA  1 
ATOM 1423 C C   ? SER A 1 189 ?   4.918  10.371 -14.836 1.000 88.120 ? 189 SER A C   1 
ATOM 1424 C CB  ? SER A 1 189 ?   5.071  12.273 -16.448 1.000 88.120 ? 189 SER A CB  1 
ATOM 1425 O O   ? SER A 1 189 ?   5.816   9.526 -14.827 1.000 88.120 ? 189 SER A O   1 
ATOM 1426 O OG  ? SER A 1 189 ?   5.965  11.564 -17.289 1.000 88.120 ? 189 SER A OG  1 
ATOM 1427 N N   ? CYS A 1 190 ?   3.587  10.256 -14.635 1.000 90.010 ? 190 CYS A N   1 
ATOM 1428 C CA  ? CYS A 1 190 ?   3.141   8.872 -14.516 1.000 90.010 ? 190 CYS A CA  1 
ATOM 1429 C C   ? CYS A 1 190 ?   3.509   8.072 -15.760 1.000 90.010 ? 190 CYS A C   1 
ATOM 1430 C CB  ? CYS A 1 190 ?   1.631   8.813 -14.288 1.000 90.010 ? 190 CYS A CB  1 
ATOM 1431 O O   ? CYS A 1 190 ?   3.420   8.581 -16.879 1.000 90.010 ? 190 CYS A O   1 
ATOM 1432 S SG  ? CYS A 1 190 ?   1.084   9.690 -12.807 1.000 90.010 ? 190 CYS A SG  1 
ATOM 1433 N N   ? GLY A 1 191 ?   4.007   6.762 -15.560 1.000 84.680 ? 191 GLY A N   1 
ATOM 1434 C CA  ? GLY A 1 191 ?   4.103   5.809 -16.654 1.000 84.680 ? 191 GLY A CA  1 
ATOM 1435 C C   ? GLY A 1 191 ?   5.062   6.247 -17.745 1.000 84.680 ? 191 GLY A C   1 
ATOM 1436 O O   ? GLY A 1 191 ?   4.803   6.029 -18.930 1.000 84.680 ? 191 GLY A O   1 
ATOM 1437 N N   ? ASN A 1 192 ?   6.167   6.944 -17.403 1.000 84.980 ? 192 ASN A N   1 
ATOM 1438 C CA  ? ASN A 1 192 ?   7.112   7.497 -18.367 1.000 84.980 ? 192 ASN A CA  1 
ATOM 1439 C C   ? ASN A 1 192 ?   8.007   6.413 -18.961 1.000 84.980 ? 192 ASN A C   1 
ATOM 1440 C CB  ? ASN A 1 192 ?   7.962   8.592 -17.718 1.000 84.980 ? 192 ASN A CB  1 
ATOM 1441 O O   ? ASN A 1 192 ?   8.642   6.625 -19.995 1.000 84.980 ? 192 ASN A O   1 
ATOM 1442 C CG  ? ASN A 1 192 ?   8.870   8.057 -16.628 1.000 84.980 ? 192 ASN A CG  1 
ATOM 1443 N ND2 ? ASN A 1 192 ?   9.156   8.889 -15.634 1.000 84.980 ? 192 ASN A ND2 1 
ATOM 1444 O OD1 ? ASN A 1 192 ?   9.310   6.905 -16.680 1.000 84.980 ? 192 ASN A OD1 1 
ATOM 1445 N N   ? GLY A 1 193 ?   7.969   5.243 -18.397 1.000 82.050 ? 193 GLY A N   1 
ATOM 1446 C CA  ? GLY A 1 193 ?   8.623   4.092 -18.999 1.000 82.050 ? 193 GLY A CA  1 
ATOM 1447 C C   ? GLY A 1 193 ?  10.125   4.078 -18.784 1.000 82.050 ? 193 GLY A C   1 
ATOM 1448 O O   ? GLY A 1 193 ?  10.808   3.138 -19.196 1.000 82.050 ? 193 GLY A O   1 
ATOM 1449 N N   ? VAL A 1 194 ?  10.678   5.153 -18.163 1.000 80.790 ? 194 VAL A N   1 
ATOM 1450 C CA  ? VAL A 1 194 ?  12.119   5.303 -17.992 1.000 80.790 ? 194 VAL A CA  1 
ATOM 1451 C C   ? VAL A 1 194 ?  12.470   5.273 -16.506 1.000 80.790 ? 194 VAL A C   1 
ATOM 1452 C CB  ? VAL A 1 194 ?  12.633   6.610 -18.635 1.000 80.790 ? 194 VAL A CB  1 
ATOM 1453 O O   ? VAL A 1 194 ?  13.442   4.629 -16.105 1.000 80.790 ? 194 VAL A O   1 
ATOM 1454 C CG1 ? VAL A 1 194 ?  14.134   6.775 -18.398 1.000 80.790 ? 194 VAL A CG1 1 
ATOM 1455 C CG2 ? VAL A 1 194 ?  12.320   6.628 -20.130 1.000 80.790 ? 194 VAL A CG2 1 
ATOM 1456 N N   ? THR A 1 195 ?  11.663   5.843 -15.665 1.000 84.880 ? 195 THR A N   1 
ATOM 1457 C CA  ? THR A 1 195 ?  11.907   5.902 -14.228 1.000 84.880 ? 195 THR A CA  1 
ATOM 1458 C C   ? THR A 1 195 ?  11.033   4.894 -13.488 1.000 84.880 ? 195 THR A C   1 
ATOM 1459 C CB  ? THR A 1 195 ?  11.646   7.315 -13.675 1.000 84.880 ? 195 THR A CB  1 
ATOM 1460 O O   ? THR A 1 195 ?   9.884   4.662 -13.871 1.000 84.880 ? 195 THR A O   1 
ATOM 1461 C CG2 ? THR A 1 195 ?  12.616   8.329 -14.273 1.000 84.880 ? 195 THR A CG2 1 
ATOM 1462 O OG1 ? THR A 1 195 ?  10.305   7.707 -13.996 1.000 84.880 ? 195 THR A OG1 1 
ATOM 1463 N N   ? PRO A 1 196 ?  11.701   4.233 -12.476 1.000 90.170 ? 196 PRO A N   1 
ATOM 1464 C CA  ? PRO A 1 196 ?  10.908   3.258 -11.724 1.000 90.170 ? 196 PRO A CA  1 
ATOM 1465 C C   ? PRO A 1 196 ?   9.855   3.915 -10.835 1.000 90.170 ? 196 PRO A C   1 
ATOM 1466 C CB  ? PRO A 1 196 ?  11.956   2.527 -10.881 1.000 90.170 ? 196 PRO A CB  1 
ATOM 1467 O O   ? PRO A 1 196 ?   9.909   5.124 -10.597 1.000 90.170 ? 196 PRO A O   1 
ATOM 1468 C CG  ? PRO A 1 196 ?  13.022   3.544 -10.630 1.000 90.170 ? 196 PRO A CG  1 
ATOM 1469 C CD  ? PRO A 1 196 ?  13.148   4.414 -11.847 1.000 90.170 ? 196 PRO A CD  1 
ATOM 1470 N N   ? ASP A 1 197 ?   8.893   3.166 -10.386 1.000 93.190 ? 197 ASP A N   1 
ATOM 1471 C CA  ? ASP A 1 197 ?   7.957   3.528  -9.326 1.000 93.190 ? 197 ASP A CA  1 
ATOM 1472 C C   ? ASP A 1 197 ?   8.500   3.135  -7.955 1.000 93.190 ? 197 ASP A C   1 
ATOM 1473 C CB  ? ASP A 1 197 ?   6.597   2.867  -9.563 1.000 93.190 ? 197 ASP A CB  1 
ATOM 1474 O O   ? ASP A 1 197 ?   9.214   2.138  -7.826 1.000 93.190 ? 197 ASP A O   1 
ATOM 1475 C CG  ? ASP A 1 197 ?   5.962   3.272 -10.882 1.000 93.190 ? 197 ASP A CG  1 
ATOM 1476 O OD1 ? ASP A 1 197 ?   5.926   4.482 -11.195 1.000 93.190 ? 197 ASP A OD1 1 
ATOM 1477 O OD2 ? ASP A 1 197 ?   5.491   2.374 -11.613 1.000 93.190 ? 197 ASP A OD2 1 
ATOM 1478 N N   ? PHE A 1 198 ?   8.105   3.926  -6.971 1.000 95.020 ? 198 PHE A N   1 
ATOM 1479 C CA  ? PHE A 1 198 ?   8.670   3.735  -5.640 1.000 95.020 ? 198 PHE A CA  1 
ATOM 1480 C C   ? PHE A 1 198 ?   7.606   3.247  -4.665 1.000 95.020 ? 198 PHE A C   1 
ATOM 1481 C CB  ? PHE A 1 198 ?   9.295   5.036  -5.128 1.000 95.020 ? 198 PHE A CB  1 
ATOM 1482 O O   ? PHE A 1 198 ?   6.511   3.809  -4.601 1.000 95.020 ? 198 PHE A O   1 
ATOM 1483 C CG  ? PHE A 1 198 ?  10.564   5.422  -5.840 1.000 95.020 ? 198 PHE A CG  1 
ATOM 1484 C CD1 ? PHE A 1 198 ?  11.801   5.230  -5.236 1.000 95.020 ? 198 PHE A CD1 1 
ATOM 1485 C CD2 ? PHE A 1 198 ?  10.519   5.975  -7.112 1.000 95.020 ? 198 PHE A CD2 1 
ATOM 1486 C CE1 ? PHE A 1 198 ?  12.977   5.586  -5.893 1.000 95.020 ? 198 PHE A CE1 1 
ATOM 1487 C CE2 ? PHE A 1 198 ?  11.690   6.333  -7.774 1.000 95.020 ? 198 PHE A CE2 1 
ATOM 1488 C CZ  ? PHE A 1 198 ?  12.918   6.139  -7.162 1.000 95.020 ? 198 PHE A CZ  1 
ATOM 1489 N N   ? PHE A 1 199 ?   8.000   2.231  -3.910 1.000 96.690 ? 199 PHE A N   1 
ATOM 1490 C CA  ? PHE A 1 199 ?   7.168   1.621  -2.880 1.000 96.690 ? 199 PHE A CA  1 
ATOM 1491 C C   ? PHE A 1 199 ?   7.906   1.573  -1.547 1.000 96.690 ? 199 PHE A C   1 
ATOM 1492 C CB  ? PHE A 1 199 ?   6.742   0.210  -3.296 1.000 96.690 ? 199 PHE A CB  1 
ATOM 1493 O O   ? PHE A 1 199 ?   9.073   1.180  -1.491 1.000 96.690 ? 199 PHE A O   1 
ATOM 1494 C CG  ? PHE A 1 199 ?   5.966   0.166  -4.584 1.000 96.690 ? 199 PHE A CG  1 
ATOM 1495 C CD1 ? PHE A 1 199 ?   4.585   0.010  -4.575 1.000 96.690 ? 199 PHE A CD1 1 
ATOM 1496 C CD2 ? PHE A 1 199 ?   6.617   0.280  -5.805 1.000 96.690 ? 199 PHE A CD2 1 
ATOM 1497 C CE1 ? PHE A 1 199 ?   3.864  -0.032  -5.766 1.000 96.690 ? 199 PHE A CE1 1 
ATOM 1498 C CE2 ? PHE A 1 199 ?   5.903   0.239  -7.000 1.000 96.690 ? 199 PHE A CE2 1 
ATOM 1499 C CZ  ? PHE A 1 199 ?   4.527   0.082  -6.978 1.000 96.690 ? 199 PHE A CZ  1 
ATOM 1500 N N   ? SER A 1 200 ?   7.198   2.073  -0.457 1.000 96.410 ? 200 SER A N   1 
ATOM 1501 C CA  ? SER A 1 200 ?   7.787   1.871   0.863 1.000 96.410 ? 200 SER A CA  1 
ATOM 1502 C C   ? SER A 1 200 ?   7.949   0.387   1.174 1.000 96.410 ? 200 SER A C   1 
ATOM 1503 C CB  ? SER A 1 200 ?   6.929   2.536   1.940 1.000 96.410 ? 200 SER A CB  1 
ATOM 1504 O O   ? SER A 1 200 ?   7.016  -0.397   0.990 1.000 96.410 ? 200 SER A O   1 
ATOM 1505 O OG  ? SER A 1 200 ?   6.923   3.944   1.780 1.000 96.410 ? 200 SER A OG  1 
ATOM 1506 N N   ? ARG A 1 201 ?   9.130  -0.031   1.575 1.000 96.070 ? 201 ARG A N   1 
ATOM 1507 C CA  ? ARG A 1 201 ?   9.502  -1.416   1.839 1.000 96.070 ? 201 ARG A CA  1 
ATOM 1508 C C   ? ARG A 1 201 ?   8.900  -1.904   3.152 1.000 96.070 ? 201 ARG A C   1 
ATOM 1509 C CB  ? ARG A 1 201 ?  11.025  -1.567   1.874 1.000 96.070 ? 201 ARG A CB  1 
ATOM 1510 O O   ? ARG A 1 201 ?   9.340  -1.502   4.231 1.000 96.070 ? 201 ARG A O   1 
ATOM 1511 C CG  ? ARG A 1 201 ?  11.498  -3.003   2.031 1.000 96.070 ? 201 ARG A CG  1 
ATOM 1512 C CD  ? ARG A 1 201 ?  13.016  -3.091   2.114 1.000 96.070 ? 201 ARG A CD  1 
ATOM 1513 N NE  ? ARG A 1 201 ?  13.649  -2.662   0.870 1.000 96.070 ? 201 ARG A NE  1 
ATOM 1514 N NH1 ? ARG A 1 201 ?  15.613  -1.967   1.868 1.000 96.070 ? 201 ARG A NH1 1 
ATOM 1515 N NH2 ? ARG A 1 201 ?  15.347  -1.782  -0.401 1.000 96.070 ? 201 ARG A NH2 1 
ATOM 1516 C CZ  ? ARG A 1 201 ?  14.868  -2.138   0.782 1.000 96.070 ? 201 ARG A CZ  1 
ATOM 1517 N N   ? VAL A 1 202 ?   7.909  -2.799   3.038 1.000 97.320 ? 202 VAL A N   1 
ATOM 1518 C CA  ? VAL A 1 202 ?   7.115  -3.250   4.176 1.000 97.320 ? 202 VAL A CA  1 
ATOM 1519 C C   ? VAL A 1 202 ?   7.993  -4.054   5.133 1.000 97.320 ? 202 VAL A C   1 
ATOM 1520 C CB  ? VAL A 1 202 ?   5.905  -4.097   3.723 1.000 97.320 ? 202 VAL A CB  1 
ATOM 1521 O O   ? VAL A 1 202 ?   7.865  -3.933   6.353 1.000 97.320 ? 202 VAL A O   1 
ATOM 1522 C CG1 ? VAL A 1 202 ?   5.223  -4.750   4.924 1.000 97.320 ? 202 VAL A CG1 1 
ATOM 1523 C CG2 ? VAL A 1 202 ?   4.912  -3.236   2.945 1.000 97.320 ? 202 VAL A CG2 1 
ATOM 1524 N N   ? SER A 1 203 ?   8.913  -4.871   4.667 1.000 96.650 ? 203 SER A N   1 
ATOM 1525 C CA  ? SER A 1 203 ?   9.762  -5.716   5.501 1.000 96.650 ? 203 SER A CA  1 
ATOM 1526 C C   ? SER A 1 203 ?  10.572  -4.882   6.489 1.000 96.650 ? 203 SER A C   1 
ATOM 1527 C CB  ? SER A 1 203 ?  10.704  -6.552   4.635 1.000 96.650 ? 203 SER A CB  1 
ATOM 1528 O O   ? SER A 1 203 ?  10.848  -5.327   7.605 1.000 96.650 ? 203 SER A O   1 
ATOM 1529 O OG  ? SER A 1 203 ?  11.530  -5.718   3.840 1.000 96.650 ? 203 SER A OG  1 
ATOM 1530 N N   ? LEU A 1 204 ?  10.898  -3.667   6.161 1.000 95.420 ? 204 LEU A N   1 
ATOM 1531 C CA  ? LEU A 1 204 ?  11.686  -2.785   7.015 1.000 95.420 ? 204 LEU A CA  1 
ATOM 1532 C C   ? LEU A 1 204 ?  10.855  -2.283   8.191 1.000 95.420 ? 204 LEU A C   1 
ATOM 1533 C CB  ? LEU A 1 204 ?  12.223  -1.599   6.210 1.000 95.420 ? 204 LEU A CB  1 
ATOM 1534 O O   ? LEU A 1 204 ?  11.405  -1.810   9.188 1.000 95.420 ? 204 LEU A O   1 
ATOM 1535 C CG  ? LEU A 1 204 ?  13.298  -1.916   5.170 1.000 95.420 ? 204 LEU A CG  1 
ATOM 1536 C CD1 ? LEU A 1 204 ?  13.757  -0.638   4.476 1.000 95.420 ? 204 LEU A CD1 1 
ATOM 1537 C CD2 ? LEU A 1 204 ?  14.477  -2.631   5.820 1.000 95.420 ? 204 LEU A CD2 1 
ATOM 1538 N N   ? PHE A 1 205 ?   9.488  -2.382   8.067 1.000 96.120 ? 205 PHE A N   1 
ATOM 1539 C CA  ? PHE A 1 205 ?   8.600  -1.791   9.061 1.000 96.120 ? 205 PHE A CA  1 
ATOM 1540 C C   ? PHE A 1 205 ?   7.817  -2.871   9.798 1.000 96.120 ? 205 PHE A C   1 
ATOM 1541 C CB  ? PHE A 1 205 ?   7.634  -0.802   8.400 1.000 96.120 ? 205 PHE A CB  1 
ATOM 1542 O O   ? PHE A 1 205 ?   6.779  -2.591  10.401 1.000 96.120 ? 205 PHE A O   1 
ATOM 1543 C CG  ? PHE A 1 205 ?   8.319   0.353   7.720 1.000 96.120 ? 205 PHE A CG  1 
ATOM 1544 C CD1 ? PHE A 1 205 ?   8.698   1.478   8.442 1.000 96.120 ? 205 PHE A CD1 1 
ATOM 1545 C CD2 ? PHE A 1 205 ?   8.584   0.313   6.357 1.000 96.120 ? 205 PHE A CD2 1 
ATOM 1546 C CE1 ? PHE A 1 205 ?   9.333   2.548   7.815 1.000 96.120 ? 205 PHE A CE1 1 
ATOM 1547 C CE2 ? PHE A 1 205 ?   9.217   1.379   5.724 1.000 96.120 ? 205 PHE A CE2 1 
ATOM 1548 C CZ  ? PHE A 1 205 ?   9.590   2.495   6.454 1.000 96.120 ? 205 PHE A CZ  1 
ATOM 1549 N N   ? ARG A 1 206 ?   8.255  -4.065   9.761 1.000 96.340 ? 206 ARG A N   1 
ATOM 1550 C CA  ? ARG A 1 206 ?   7.536  -5.195  10.340 1.000 96.340 ? 206 ARG A CA  1 
ATOM 1551 C C   ? ARG A 1 206 ?   7.335  -5.006  11.840 1.000 96.340 ? 206 ARG A C   1 
ATOM 1552 C CB  ? ARG A 1 206 ?   8.284  -6.503  10.072 1.000 96.340 ? 206 ARG A CB  1 
ATOM 1553 O O   ? ARG A 1 206 ?   6.250  -5.267  12.364 1.000 96.340 ? 206 ARG A O   1 
ATOM 1554 C CG  ? ARG A 1 206 ?   8.084  -7.050   8.668 1.000 96.340 ? 206 ARG A CG  1 
ATOM 1555 C CD  ? ARG A 1 206 ?   6.609  -7.121   8.295 1.000 96.340 ? 206 ARG A CD  1 
ATOM 1556 N NE  ? ARG A 1 206 ?   5.929  -8.208   8.993 1.000 96.340 ? 206 ARG A NE  1 
ATOM 1557 N NH1 ? ARG A 1 206 ?   3.922  -7.944   7.878 1.000 96.340 ? 206 ARG A NH1 1 
ATOM 1558 N NH2 ? ARG A 1 206 ?   4.148  -9.578   9.470 1.000 96.340 ? 206 ARG A NH2 1 
ATOM 1559 C CZ  ? ARG A 1 206 ?   4.668  -8.575   8.779 1.000 96.340 ? 206 ARG A CZ  1 
ATOM 1560 N N   ? ARG A 1 207 ?   8.406  -4.637  12.452 1.000 96.280 ? 207 ARG A N   1 
ATOM 1561 C CA  ? ARG A 1 207 ?   8.294  -4.423  13.891 1.000 96.280 ? 207 ARG A CA  1 
ATOM 1562 C C   ? ARG A 1 207 ?   7.232  -3.375  14.208 1.000 96.280 ? 207 ARG A C   1 
ATOM 1563 C CB  ? ARG A 1 207 ?   9.641  -3.997  14.478 1.000 96.280 ? 207 ARG A CB  1 
ATOM 1564 O O   ? ARG A 1 207 ?   6.401  -3.574  15.096 1.000 96.280 ? 207 ARG A O   1 
ATOM 1565 C CG  ? ARG A 1 207 ?   9.645  -3.884  15.995 1.000 96.280 ? 207 ARG A CG  1 
ATOM 1566 C CD  ? ARG A 1 207 ?  11.030  -3.555  16.532 1.000 96.280 ? 207 ARG A CD  1 
ATOM 1567 N NE  ? ARG A 1 207 ?  11.042  -3.495  17.991 1.000 96.280 ? 207 ARG A NE  1 
ATOM 1568 N NH1 ? ARG A 1 207 ?  13.273  -2.920  18.156 1.000 96.280 ? 207 ARG A NH1 1 
ATOM 1569 N NH2 ? ARG A 1 207 ?  12.006  -3.169  20.050 1.000 96.280 ? 207 ARG A NH2 1 
ATOM 1570 C CZ  ? ARG A 1 207 ?  12.107  -3.195  18.729 1.000 96.280 ? 207 ARG A CZ  1 
ATOM 1571 N N   ? PHE A 1 208 ?   7.226  -2.241  13.577 1.000 97.200 ? 208 PHE A N   1 
ATOM 1572 C CA  ? PHE A 1 208 ?   6.246  -1.171  13.722 1.000 97.200 ? 208 PHE A CA  1 
ATOM 1573 C C   ? PHE A 1 208 ?   4.836  -1.689  13.464 1.000 97.200 ? 208 PHE A C   1 
ATOM 1574 C CB  ? PHE A 1 208 ?   6.564  -0.016  12.767 1.000 97.200 ? 208 PHE A CB  1 
ATOM 1575 O O   ? PHE A 1 208 ?   3.916  -1.410  14.236 1.000 97.200 ? 208 PHE A O   1 
ATOM 1576 C CG  ? PHE A 1 208 ?   5.418   0.938  12.565 1.000 97.200 ? 208 PHE A CG  1 
ATOM 1577 C CD1 ? PHE A 1 208 ?   4.794   1.045  11.329 1.000 97.200 ? 208 PHE A CD1 1 
ATOM 1578 C CD2 ? PHE A 1 208 ?   4.966   1.729  13.613 1.000 97.200 ? 208 PHE A CD2 1 
ATOM 1579 C CE1 ? PHE A 1 208 ?   3.733   1.927  11.139 1.000 97.200 ? 208 PHE A CE1 1 
ATOM 1580 C CE2 ? PHE A 1 208 ?   3.906   2.613  13.432 1.000 97.200 ? 208 PHE A CE2 1 
ATOM 1581 C CZ  ? PHE A 1 208 ?   3.292   2.712  12.194 1.000 97.200 ? 208 PHE A CZ  1 
ATOM 1582 N N   ? ILE A 1 209 ?   4.669  -2.456  12.423 1.000 97.680 ? 209 ILE A N   1 
ATOM 1583 C CA  ? ILE A 1 209 ?   3.367  -2.991  12.040 1.000 97.680 ? 209 ILE A CA  1 
ATOM 1584 C C   ? ILE A 1 209 ?   2.855  -3.931  13.130 1.000 97.680 ? 209 ILE A C   1 
ATOM 1585 C CB  ? ILE A 1 209 ?   3.436  -3.730  10.685 1.000 97.680 ? 209 ILE A CB  1 
ATOM 1586 O O   ? ILE A 1 209 ?   1.710  -3.811  13.573 1.000 97.680 ? 209 ILE A O   1 
ATOM 1587 C CG1 ? ILE A 1 209 ?   3.773  -2.747   9.558 1.000 97.680 ? 209 ILE A CG1 1 
ATOM 1588 C CG2 ? ILE A 1 209 ?   2.120  -4.460  10.400 1.000 97.680 ? 209 ILE A CG2 1 
ATOM 1589 C CD1 ? ILE A 1 209 ?   4.162  -3.418   8.247 1.000 97.680 ? 209 ILE A CD1 1 
ATOM 1590 N N   ? ASP A 1 210 ?   3.668  -4.767  13.616 1.000 97.300 ? 210 ASP A N   1 
ATOM 1591 C CA  ? ASP A 1 210 ?   3.284  -5.732  14.642 1.000 97.300 ? 210 ASP A CA  1 
ATOM 1592 C C   ? ASP A 1 210 ?   2.905  -5.028  15.943 1.000 97.300 ? 210 ASP A C   1 
ATOM 1593 C CB  ? ASP A 1 210 ?   4.418  -6.728  14.893 1.000 97.300 ? 210 ASP A CB  1 
ATOM 1594 O O   ? ASP A 1 210 ?   1.923  -5.395  16.590 1.000 97.300 ? 210 ASP A O   1 
ATOM 1595 C CG  ? ASP A 1 210 ?   4.600  -7.718  13.756 1.000 97.300 ? 210 ASP A CG  1 
ATOM 1596 O OD1 ? ASP A 1 210 ?   3.644  -7.939  12.981 1.000 97.300 ? 210 ASP A OD1 1 
ATOM 1597 O OD2 ? ASP A 1 210 ?   5.707  -8.285  13.637 1.000 97.300 ? 210 ASP A OD2 1 
ATOM 1598 N N   ? ASP A 1 211 ?   3.650  -4.061  16.335 1.000 97.250 ? 211 ASP A N   1 
ATOM 1599 C CA  ? ASP A 1 211 ?   3.378  -3.291  17.545 1.000 97.250 ? 211 ASP A CA  1 
ATOM 1600 C C   ? ASP A 1 211 ?   2.031  -2.578  17.451 1.000 97.250 ? 211 ASP A C   1 
ATOM 1601 C CB  ? ASP A 1 211 ?   4.494  -2.276  17.798 1.000 97.250 ? 211 ASP A CB  1 
ATOM 1602 O O   ? ASP A 1 211 ?   1.275  -2.535  18.424 1.000 97.250 ? 211 ASP A O   1 
ATOM 1603 C CG  ? ASP A 1 211 ?   5.788  -2.921  18.262 1.000 97.250 ? 211 ASP A CG  1 
ATOM 1604 O OD1 ? ASP A 1 211 ?   5.778  -4.116  18.627 1.000 97.250 ? 211 ASP A OD1 1 
ATOM 1605 O OD2 ? ASP A 1 211 ?   6.828  -2.227  18.265 1.000 97.250 ? 211 ASP A OD2 1 
ATOM 1606 N N   ? ALA A 1 212 ?   1.821  -2.026  16.287 1.000 97.090 ? 212 ALA A N   1 
ATOM 1607 C CA  ? ALA A 1 212 ?   0.555  -1.330  16.071 1.000 97.090 ? 212 ALA A CA  1 
ATOM 1608 C C   ? ALA A 1 212 ?  -0.627  -2.285  16.204 1.000 97.090 ? 212 ALA A C   1 
ATOM 1609 C CB  ? ALA A 1 212 ?   0.544  -0.662  14.697 1.000 97.090 ? 212 ALA A CB  1 
ATOM 1610 O O   ? ALA A 1 212 ?  -1.610  -1.976  16.881 1.000 97.090 ? 212 ALA A O   1 
ATOM 1611 N N   ? ILE A 1 213 ?  -0.550  -3.463  15.622 1.000 96.620 ? 213 ILE A N   1 
ATOM 1612 C CA  ? ILE A 1 213 ?  -1.639  -4.434  15.603 1.000 96.620 ? 213 ILE A CA  1 
ATOM 1613 C C   ? ILE A 1 213 ?  -1.870  -4.977  17.011 1.000 96.620 ? 213 ILE A C   1 
ATOM 1614 C CB  ? ILE A 1 213 ?  -1.346  -5.593  14.623 1.000 96.620 ? 213 ILE A CB  1 
ATOM 1615 O O   ? ILE A 1 213 ?  -3.011  -5.224  17.409 1.000 96.620 ? 213 ILE A O   1 
ATOM 1616 C CG1 ? ILE A 1 213 ?  -1.396  -5.092  13.175 1.000 96.620 ? 213 ILE A CG1 1 
ATOM 1617 C CG2 ? ILE A 1 213 ?  -2.332  -6.745  14.839 1.000 96.620 ? 213 ILE A CG2 1 
ATOM 1618 C CD1 ? ILE A 1 213 ?  -0.890  -6.102  12.154 1.000 96.620 ? 213 ILE A CD1 1 
ATOM 1619 N N   ? ASN A 1 214 ?  -0.897  -5.032  17.813 1.000 94.590 ? 214 ASN A N   1 
ATOM 1620 C CA  ? ASN A 1 214 ?  -0.977  -5.639  19.138 1.000 94.590 ? 214 ASN A CA  1 
ATOM 1621 C C   ? ASN A 1 214 ?  -1.291  -4.602  20.212 1.000 94.590 ? 214 ASN A C   1 
ATOM 1622 C CB  ? ASN A 1 214 ?   0.324  -6.372  19.472 1.000 94.590 ? 214 ASN A CB  1 
ATOM 1623 O O   ? ASN A 1 214 ?  -1.479  -4.948  21.379 1.000 94.590 ? 214 ASN A O   1 
ATOM 1624 C CG  ? ASN A 1 214 ?   0.524  -7.619  18.634 1.000 94.590 ? 214 ASN A CG  1 
ATOM 1625 N ND2 ? ASN A 1 214 ?   1.772  -7.906  18.284 1.000 94.590 ? 214 ASN A ND2 1 
ATOM 1626 O OD1 ? ASN A 1 214 ?  -0.437  -8.320  18.302 1.000 94.590 ? 214 ASN A OD1 1 
ATOM 1627 N N   ? SER A 1 215 ?  -1.262  -3.320  19.990 1.000 87.690 ? 215 SER A N   1 
ATOM 1628 C CA  ? SER A 1 215 ?  -1.551  -2.231  20.917 1.000 87.690 ? 215 SER A CA  1 
ATOM 1629 C C   ? SER A 1 215 ?  -3.042  -2.150  21.228 1.000 87.690 ? 215 SER A C   1 
ATOM 1630 C CB  ? SER A 1 215 ?  -1.068  -0.897  20.345 1.000 87.690 ? 215 SER A CB  1 
ATOM 1631 O O   ? SER A 1 215 ?  -3.869  -2.647  20.461 1.000 87.690 ? 215 SER A O   1 
ATOM 1632 O OG  ? SER A 1 215 ?  -1.849  -0.519  19.224 1.000 87.690 ? 215 SER A OG  1 
# 
loop_
_struct_sheet_range.sheet_id 
_struct_sheet_range.id 
_struct_sheet_range.beg_label_comp_id 
_struct_sheet_range.beg_label_asym_id 
_struct_sheet_range.beg_label_seq_id 
_struct_sheet_range.pdbx_beg_PDB_ins_code 
_struct_sheet_range.end_label_comp_id 
_struct_sheet_range.end_label_asym_id 
_struct_sheet_range.end_label_seq_id 
_struct_sheet_range.pdbx_end_PDB_ins_code 
_struct_sheet_range.beg_auth_comp_id 
_struct_sheet_range.beg_auth_asym_id 
_struct_sheet_range.beg_auth_seq_id 
_struct_sheet_range.end_auth_comp_id 
_struct_sheet_range.end_auth_asym_id 
_struct_sheet_range.end_auth_seq_id 
A A VAL A   3 ? VAL A   3 ? VAL A 3   VAL A 3   
A B GLY A 163 ? GLY A 163 ? GLY A 163 GLY A 163 
B C ARG A   6 ? GLU A   7 ? ARG A 6   GLU A 7   
B D SER A 105 ? SER A 105 ? SER A 105 SER A 105 
B E GLN A 116 ? GLY A 121 ? GLN A 116 GLY A 121 
B F GLN A 136 ? THR A 143 ? GLN A 136 THR A 143 
B G ASN A 152 ? GLY A 156 ? ASN A 152 GLY A 156 
B H PRO A 172 ? CYS A 175 ? PRO A 172 CYS A 175 
B I VAL A 178 ? PHE A 185 ? VAL A 178 PHE A 185 
B J ASP A 197 ? ARG A 201 ? ASP A 197 ARG A 201 
C K ILE A  16 ? LEU A  21 ? ILE A 16  LEU A 21  
C L ARG A  24 ? ALA A  33 ? ARG A 24  ALA A 33  
C M PHE A  36 ? THR A  39 ? PHE A 36  THR A 39  
C N THR A  49 ? LEU A  52 ? THR A 49  LEU A 52  
C O GLN A  65 ? GLU A  74 ? GLN A 65  GLU A 74  
C P VAL A  87 ? LEU A  91 ? VAL A 87  LEU A 91  
D Q SER A  56 ? SER A  56 ? SER A 56  SER A 56  
D R ARG A 134 ? ARG A 134 ? ARG A 134 ARG A 134 
E S ASN A  78 ? ASN A  78 ? ASN A 78  ASN A 78  
E T GLN A  83 ? GLN A  83 ? GLN A 83  GLN A 83  
F U ASN A  98 ? ASN A  98 ? ASN A 98  ASN A 98  
F V VAL A 101 ? VAL A 101 ? VAL A 101 VAL A 101 
# 
loop_
_struct_conf.id 
_struct_conf.conf_type_id 
_struct_conf.beg_label_comp_id 
_struct_conf.beg_label_asym_id 
_struct_conf.beg_label_seq_id 
_struct_conf.pdbx_beg_PDB_ins_code 
_struct_conf.end_label_comp_id 
_struct_conf.end_label_asym_id 
_struct_conf.end_label_seq_id 
_struct_conf.pdbx_end_PDB_ins_code 
_struct_conf.beg_auth_comp_id 
_struct_conf.beg_auth_asym_id 
_struct_conf.beg_auth_seq_id 
_struct_conf.end_auth_comp_id 
_struct_conf.end_auth_asym_id 
_struct_conf.end_auth_seq_id 
STRN1         STRN         VAL A   3 ? VAL A   3 ? VAL A 3   VAL A 3   
TURN_TY1_P1   TURN_TY1_P   GLY A   4 ? GLY A   4 ? GLY A 4   GLY A 4   
STRN2         STRN         ARG A   6 ? GLU A   7 ? ARG A 6   GLU A 7   
HELX_LH_PP_P1 HELX_LH_PP_P ALA A   8 ? THR A   9 ? ALA A 8   THR A 9   
TURN_TY1_P2   TURN_TY1_P   PRO A  10 ? ASN A  11 ? PRO A 10  ASN A 11  
BEND1         BEND         SER A  12 ? SER A  12 ? SER A 12  SER A 12  
TURN_TY1_P3   TURN_TY1_P   PRO A  14 ? TYR A  15 ? PRO A 14  TYR A 15  
STRN3         STRN         ILE A  16 ? LEU A  21 ? ILE A 16  LEU A 21  
TURN_TY1_P4   TURN_TY1_P   ARG A  22 ? GLY A  23 ? ARG A 22  GLY A 23  
STRN4         STRN         ARG A  24 ? ALA A  33 ? ARG A 24  ALA A 33  
TURN_TY1_P5   TURN_TY1_P   PRO A  34 ? GLN A  35 ? PRO A 34  GLN A 35  
STRN5         STRN         PHE A  36 ? THR A  39 ? PHE A 36  THR A 39  
HELX_RH_3T_P1 HELX_RH_3T_P ALA A  41 ? CYS A  43 ? ALA A 41  CYS A 43  
BEND2         BEND         ASN A  46 ? LEU A  47 ? ASN A 46  LEU A 47  
STRN6         STRN         THR A  49 ? LEU A  52 ? THR A 49  LEU A 52  
BEND3         BEND         GLY A  53 ? GLY A  53 ? GLY A 53  GLY A 53  
BEND4         BEND         HIS A  55 ? HIS A  55 ? HIS A 55  HIS A 55  
STRN7         STRN         SER A  56 ? SER A  56 ? SER A 56  SER A 56  
BEND5         BEND         LEU A  57 ? ALA A  59 ? LEU A 57  ALA A 59  
TURN_TY1_P6   TURN_TY1_P   ALA A  62 ? THR A  63 ? ALA A 62  THR A 63  
STRN8         STRN         GLN A  65 ? GLU A  74 ? GLN A 65  GLU A 74  
STRN9         STRN         ASN A  78 ? ASN A  78 ? ASN A 78  ASN A 78  
TURN_TY1_P7   TURN_TY1_P   PRO A  79 ? LEU A  82 ? PRO A 79  LEU A 82  
STRN10        STRN         GLN A  83 ? GLN A  83 ? GLN A 83  GLN A 83  
TURN_TY1_P8   TURN_TY1_P   ASN A  84 ? ASN A  84 ? ASN A 84  ASN A 84  
STRN11        STRN         VAL A  87 ? LEU A  91 ? VAL A 87  LEU A 91  
BEND6         BEND         ASP A  92 ? ARG A  93 ? ASP A 92  ARG A 93  
STRN12        STRN         ASN A  98 ? ASN A  98 ? ASN A 98  ASN A 98  
TURN_TY1_P9   TURN_TY1_P   GLY A  99 ? LYS A 100 ? GLY A 99  LYS A 100 
STRN13        STRN         VAL A 101 ? VAL A 101 ? VAL A 101 VAL A 101 
HELX_LH_PP_P2 HELX_LH_PP_P VAL A 103 ? VAL A 104 ? VAL A 103 VAL A 104 
STRN14        STRN         SER A 105 ? SER A 105 ? SER A 105 SER A 105 
HELX_LH_PP_P3 HELX_LH_PP_P LEU A 106 ? PRO A 107 ? LEU A 106 PRO A 107 
BEND7         BEND         SER A 108 ? GLU A 109 ? SER A 108 GLU A 109 
HELX_LH_PP_P4 HELX_LH_PP_P ASP A 110 ? PRO A 112 ? ASP A 110 PRO A 112 
TURN_TY1_P10  TURN_TY1_P   ALA A 113 ? GLY A 114 ? ALA A 113 GLY A 114 
STRN15        STRN         GLN A 116 ? GLY A 121 ? GLN A 116 GLY A 121 
BEND8         BEND         LEU A 125 ? SER A 126 ? LEU A 125 SER A 126 
TURN_TY1_P11  TURN_TY1_P   THR A 127 ? GLU A 128 ? THR A 127 GLU A 128 
HELX_LH_PP_P5 HELX_LH_PP_P GLN A 130 ? PRO A 132 ? GLN A 130 PRO A 132 
BEND9         BEND         ASP A 133 ? ASP A 133 ? ASP A 133 ASP A 133 
STRN16        STRN         ARG A 134 ? ARG A 134 ? ARG A 134 ARG A 134 
STRN17        STRN         GLN A 136 ? THR A 143 ? GLN A 136 THR A 143 
TURN_TY1_P12  TURN_TY1_P   ASN A 146 ? LEU A 147 ? ASN A 146 LEU A 147 
BEND10        BEND         CYS A 148 ? CYS A 148 ? CYS A 148 CYS A 148 
TURN_TY1_P13  TURN_TY1_P   PRO A 150 ? ASN A 151 ? PRO A 150 ASN A 151 
STRN18        STRN         ASN A 152 ? GLY A 156 ? ASN A 152 GLY A 156 
TURN_TY1_P14  TURN_TY1_P   PHE A 158 ? MET A 159 ? PHE A 158 MET A 159 
BEND11        BEND         GLN A 160 ? GLN A 161 ? GLN A 160 GLN A 161 
STRN19        STRN         GLY A 163 ? GLY A 163 ? GLY A 163 GLY A 163 
TURN_TY1_P15  TURN_TY1_P   PHE A 166 ? GLY A 167 ? PHE A 166 GLY A 167 
TURN_TY1_P16  TURN_TY1_P   SER A 169 ? GLY A 170 ? SER A 169 GLY A 170 
STRN20        STRN         PRO A 172 ? CYS A 175 ? PRO A 172 CYS A 175 
TURN_TY1_P17  TURN_TY1_P   ASN A 176 ? GLY A 177 ? ASN A 176 GLY A 177 
STRN21        STRN         VAL A 178 ? PHE A 185 ? VAL A 178 PHE A 185 
BEND12        BEND         ILE A 187 ? SER A 189 ? ILE A 187 SER A 189 
TURN_TY1_P18  TURN_TY1_P   CYS A 190 ? GLY A 191 ? CYS A 190 GLY A 191 
BEND13        BEND         GLY A 193 ? THR A 195 ? GLY A 193 THR A 195 
HELX_LH_PP_P6 HELX_LH_PP_P PRO A 196 ? PRO A 196 ? PRO A 196 PRO A 196 
STRN22        STRN         ASP A 197 ? ARG A 201 ? ASP A 197 ARG A 201 
HELX_RH_3T_P2 HELX_RH_3T_P VAL A 202 ? PHE A 205 ? VAL A 202 PHE A 205 
HELX_RH_AL_P1 HELX_RH_AL_P ARG A 206 ? ASN A 214 ? ARG A 206 ASN A 214 
# 
