# Supplementary material for: FlatProt: 2D visualization eases protein structure comparison
Source: BMC Bioinformatics. 2025 Aug 13;26:210. doi: 10.1186/s12859-025-06233-x (PMC12344939; doi:10.1186/s12859-025-06233-x)
Supplement: Supplementary file 1 — Supplementary Material 1 [file 12859_2025_6233_MOESM1_ESM.zip › KLK/structures/Euma3.cif]

data_Euma3
# 
_entry.id   Euma3 
# 
_entity.id                         1      
_entity.type                       polymer 
_entity.pdbx_description           polymer-1 
_entity.formula_weight             24962.5 
_entity.pdbx_number_of_molecules        1 
# 
loop_
_struct_sheet.id 
_struct_sheet.number_strands 
A 2 
B 8 
C 6 
D 2 
# 
loop_
_struct_conf_type.id 
_struct_conf_type.criteria 
STRN         DSSP 
TURN_TY1_P   DSSP 
HELX_LH_PP_P DSSP 
BEND         DSSP 
HELX_RH_3T_P DSSP 
HELX_RH_AL_P DSSP 
# 
_struct_asym.id          A 
_struct_asym.entity_id   1 
# 
_software.pdbx_ordinal     1 
_software.name             dssp 
_software.version          4.4.10 
_software.date             ? 
_software.classification   'model annotation' 
# 
_entity_poly.entity_id                      1 
_entity_poly.type                           polypeptide(L) 
_entity_poly.nstd_linkage                   n 
_entity_poly.nstd_monomer                   n 
_entity_poly.pdbx_seq_one_letter_code       
;RIVGGTTCIKNSQPWHVALYDSNRFYCSGTLLNRQWVLTAAHCKMPTTYIRLGVTDMAASESNEQQRRAMTFVAHPNYDP
VSKDNDIMMIKLSSLVDINDRVQPINVANECAAPGTRCLVTGWGTVTSPKPTIPEKLQCAYLNIVSQGECERVYPDAITN
NMLCAGEREGNVDSCQGDSGAPLLCDEKIQGIVSWGPEVCGQPGKPGIYTKVCNYVGWIQQTMRRM
;
_entity_poly.pdbx_seq_one_letter_code_can   
;RIVGGTTCIKNSQPWHVALYDSNRFYCSGTLLNRQWVLTAAHCKMPTTYIRLGVTDMAASESNEQQRRAMTFVAHPNYDP
VSKDNDIMMIKLSSLVDINDRVQPINVANECAAPGTRCLVTGWGTVTSPKPTIPEKLQCAYLNIVSQGECERVYPDAITN
NMLCAGEREGNVDSCQGDSGAPLLCDEKIQGIVSWGPEVCGQPGKPGIYTKVCNYVGWIQQTMRRM
;
_entity_poly.pdbx_strand_id                 A 
# 
loop_
_dssp_struct_summary.entry_id 
_dssp_struct_summary.label_comp_id 
_dssp_struct_summary.label_asym_id 
_dssp_struct_summary.label_seq_id 
_dssp_struct_summary.secondary_structure 
_dssp_struct_summary.ss_bridge 
_dssp_struct_summary.helix_3_10 
_dssp_struct_summary.helix_alpha 
_dssp_struct_summary.helix_pi 
_dssp_struct_summary.helix_pp 
_dssp_struct_summary.bend 
_dssp_struct_summary.chirality 
_dssp_struct_summary.sheet 
_dssp_struct_summary.strand 
_dssp_struct_summary.ladder_1 
_dssp_struct_summary.ladder_2 
_dssp_struct_summary.accessibility 
_dssp_struct_summary.TCO 
_dssp_struct_summary.kappa 
_dssp_struct_summary.alpha 
_dssp_struct_summary.phi 
_dssp_struct_summary.psi 
_dssp_struct_summary.x_ca 
_dssp_struct_summary.y_ca 
_dssp_struct_summary.z_ca 
Euma3 ARG A 1   . . . . . . . . . . . . ? .      .     .      .      129.1  1.6   2.3   -11.6 
Euma3 ILE A 2   E . > . . . . - A A A . ? -0.956 .     -165.3 -106.2 95.4   2.3   -1.3  -11.9 
Euma3 VAL A 3   E . 3 . . . S + A A A . ? -0.806 75.2  10.5   -77.4  127.6  5.3   -1.1  -14.4 
Euma3 GLY A 4   T . 3 . . . S + . . . . ? 0.678  104.4 125.8  79.7   10.9   6.1   -4.5  -16.0 
Euma3 GLY A 5   . . < . . . . - . . . . ? -0.234 51.6  -126.8 -91.5  -179.0 2.8   -6.1  -14.5 
Euma3 THR A 6   E . . . . . . - B C B . ? -0.887 34.8  -80.8  -125.7 158.6  0.0   -7.9  -16.2 
Euma3 THR A 7   E . . . . > . - B C B . ? -0.479 55.2  -116.8 -58.4  127.3  -3.7  -7.6  -16.4 
Euma3 CYS A 8   P . . . . P . - . . . . ? -0.381 32.3  -96.1  -63.5  148.8  -5.1  -9.2  -13.2 
Euma3 ILE A 9   P . > . . P . - . . . . ? -0.485 57.3  -89.9  -62.4  132.1  -7.3  -12.2 -13.6 
Euma3 LYS A 10  T . 3 . . < S - . . . . ? -0.225 107.2 -2.3   -49.9  127.3  -10.9 -10.9 -13.5 
Euma3 ASN A 11  T . 3 . . . S + . . . . ? 0.573  94.4  122.3  70.3   7.5    -12.4 -10.8 -9.9  
Euma3 SER A 12  S . < . . . S + . . . . ? 0.658  74.4  46.7   -73.3  -12.7  -9.1  -12.3 -8.5  
Euma3 GLN A 13  . . > . . . . + . . . . ? -0.534 62.9  160.5  -129.4 69.7   -8.7  -9.2  -6.2  
Euma3 PRO A 14  T . 3 . . . S + . . . . ? 0.587  73.1  58.3   -75.9  -4.8   -12.1 -8.6  -4.6  
Euma3 TRP A 15  T . 3 . . . S + . . . . ? 0.578  81.0  104.7  -95.8  -21.0  -10.6 -6.5  -1.7  
Euma3 HIS A 16  E . < . . . . - C K J . ? -0.492 53.2  -168.6 -68.0  135.6  -9.1  -3.8  -4.1  
Euma3 VAL A 17  E . . . . . . - C K J K ? -0.929 17.6  -134.9 -129.6 151.9  -11.0 -0.5  -4.2  
Euma3 ALA A 18  E . . . . . . - C K J K ? -0.910 14.4  -148.1 -104.1 125.7  -10.9 2.6   -6.4  
Euma3 LEU A 19  E . . . . . . - C K J K ? -0.873 23.6  -173.4 -93.5  131.0  -11.0 6.0   -4.8  
Euma3 TYR A 20  E . . . . . . - C K J K ? -0.895 21.2  -169.9 -130.5 144.8  -12.7 8.7   -6.9  
Euma3 ASP A 21  E . > . . . S - C K J . ? -0.986 81.2  -20.8  -129.6 131.7  -13.4 12.4  -6.9  
Euma3 SER A 22  T . 3 . . . S - . . . . ? 0.886  131.1 -49.7  41.4   30.2   -15.9 14.2  -9.4  
Euma3 ASN A 23  T . 3 . . . S + . . . . ? 0.587  114.3 118.4  95.7   12.7   -15.5 11.0  -11.6 
Euma3 ARG A 24  E . < . . . . - C L J . ? -0.969 61.5  -132.6 -115.7 125.5  -11.8 10.9  -11.6 
Euma3 PHE A 25  E . . . . . . + C L J . ? -0.539 37.5  155.1  -65.7  133.5  -9.7  8.1   -10.2 
Euma3 TYR A 26  E . . . . . . + C L . . ? 0.542  57.0  7.9    -137.3 -20.1  -6.9  9.4   -7.9  
Euma3 CYS A 27  E . . . . . . - C L J . ? -0.961 58.8  -126.8 -153.8 168.7  -6.0  6.6   -5.4  
Euma3 SER A 28  E . . . . . . + C L J . ? -0.661 23.3  177.5  -113.3 171.2  -6.4  3.0   -4.5  
Euma3 GLY A 29  E . . . . . . - C L J . ? -0.915 24.0  -114.3 -158.3 -178.6 -7.4  1.3   -1.2  
Euma3 THR A 30  E . . . . . . - C L J L ? -0.995 21.4  -129.4 -134.0 128.1  -8.2  -2.0  0.5   
Euma3 LEU A 31  E . . . . . . + C L . L ? -0.641 25.8  174.7  -75.1  123.8  -11.5 -3.3  2.0   
Euma3 LEU A 32  . . . . . . . - . . . . ? 0.720  66.3  -22.3  -101.7 -30.6  -10.9 -4.6  5.6   
Euma3 ASN A 33  S . . . . . S - . . . . ? -0.835 91.8  -59.8  -156.3 -162.7 -14.6 -5.3  6.5   
Euma3 ARG A 34  S . . . . . S + . . . . ? 0.620  132.4 18.4   -70.7  0.2    -18.1 -4.3  5.5   
Euma3 GLN A 35  S . . . . . S + . . . . ? 0.512  106.3 81.6   -148.4 -6.0   -17.4 -0.7  6.3   
Euma3 TRP A 36  E . . . . . . - C M . M ? -0.916 45.8  -169.6 -123.7 135.9  -13.7 0.1   6.5   
Euma3 VAL A 37  E . . . . . . - C M L M ? -0.955 13.4  -146.4 -118.1 133.2  -11.2 0.9   3.7   
Euma3 LEU A 38  E . . . . . . + C M L M ? -0.879 35.6  139.2  -98.3  132.9  -7.4  1.0   4.3   
Euma3 THR A 39  E . . . . . . - C M . M ? -0.888 53.4  -66.9  -157.6 178.3  -5.4  3.6   2.2   
Euma3 ALA A 40  . . > . . . . - . . . . ? -0.613 35.8  -132.7 -76.2  144.9  -2.5  6.1   2.3   
Euma3 ALA A 41  G . > . . . S + . . . . ? 0.820  105.4 63.6   -66.9  -30.5  -3.0  9.2   4.3   
Euma3 HIS A 42  G . 3 . . . S + . . . . ? 0.552  87.8  74.1   -75.5  2.2    -1.7  11.4  1.5   
Euma3 CYS A 43  G . < . . . . + . . . . ? 0.416  66.5  131.9  -92.8  0.4    -4.8  10.2  -0.6  
Euma3 LYS A 44  . . < . . . . + . . . . ? -0.361 31.0  177.4  -64.3  128.9  -7.2  12.4  1.4   
Euma3 MET A 45  . . . . . . . - . . . . ? -0.927 41.8  -116.1 -127.3 154.3  -9.6  14.5  -0.8  
Euma3 PRO A 46  S . . . . . S + . . . . ? 0.855  108.8 27.0   -55.8  -40.4  -12.5 16.8  0.1   
Euma3 THR A 47  S . . . . . S - . . . . ? -0.998 75.9  -178.7 -125.6 127.4  -14.9 14.4  -1.7  
Euma3 THR A 48  . . . . . . . - . . . . ? -0.984 9.6   -171.9 -136.0 121.3  -14.2 10.7  -2.0  
Euma3 TYR A 49  E . . . . . . - C N K N ? -0.875 15.6  -146.7 -100.4 143.8  -16.3 7.9   -3.6  
Euma3 ILE A 50  E . . . . . . - C N K N ? -0.960 7.4   -162.7 -115.4 118.1  -15.3 4.3   -3.2  
Euma3 ARG A 51  E . . . . . . - C N K N ? -0.927 11.6  -171.6 -99.7  123.8  -15.9 1.8   -6.0  
Euma3 LEU A 52  E . . . . . . + C N K N ? -0.886 63.5  23.9   -114.9 145.3  -15.8 -1.9  -5.1  
Euma3 GLY A 53  S . . . . . S + . . . . ? 0.652  82.5  143.3  81.4   14.6   -15.9 -5.0  -7.3  
Euma3 VAL A 54  . . . . . . . + . . . . ? -0.796 16.5  158.4  -95.0  127.5  -14.5 -3.1  -10.3 
Euma3 THR A 55  S . . . . . S + . . . . ? 0.546  75.0  39.7   -115.9 -22.8  -12.0 -4.9  -12.7 
Euma3 ASP A 56  B . > . . . . - D Q P . ? -0.931 63.4  -162.4 -134.0 111.5  -12.5 -2.7  -15.8 
Euma3 MET A 57  T . 3 . . . S + . . . . ? 0.676  93.9  52.2   -69.6  -12.8  -12.8 1.1   -15.2 
Euma3 ALA A 58  T . 3 . . . S + . . . . ? 0.592  102.5 71.2   -98.4  -10.9  -14.3 1.5   -18.8 
Euma3 ALA A 59  S . < . . . S - . . . . ? -0.799 78.4  -127.1 -114.4 139.1  -17.0 -1.2  -18.3 
Euma3 SER A 60  . . . . . . . - . . . . ? -0.836 35.9  -159.7 -75.8  114.3  -20.2 -1.3  -16.2 
Euma3 GLU A 61  . . > . . . . - . . . . ? -0.840 19.8  -111.0 -106.1 134.8  -19.8 -4.5  -14.2 
Euma3 SER A 62  T . 3 . . . S + . . . . ? -0.427 102.5 18.0   -60.5  123.2  -22.7 -6.4  -12.6 
Euma3 ASN A 63  T . 3 . . . S + . . . . ? 0.661  82.8  151.1  93.2   5.5    -22.5 -6.2  -8.7  
Euma3 GLU A 64  . . < . . . . - . . . . ? -0.590 33.2  -150.2 -60.4  136.3  -20.1 -3.1  -8.6  
Euma3 GLN A 65  E . . . . . . - C O N . ? -0.972 10.8  -161.5 -117.5 133.1  -20.8 -1.2  -5.5  
Euma3 GLN A 66  E . . . . . . + C O N . ? -0.979 14.1  176.6  -114.1 128.3  -20.4 2.5   -5.0  
Euma3 ARG A 67  E . . . . . . - C O N . ? -0.957 25.6  -124.6 -126.8 152.6  -20.1 4.1   -1.5  
Euma3 ARG A 68  E . . . . . . - C O N . ? -0.732 29.7  -114.9 -92.5  140.0  -19.5 7.5   -0.1  
Euma3 ALA A 69  E . . . . . . + C O O . ? -0.615 34.3  176.4  -71.4  130.6  -16.7 8.2   2.3   
Euma3 MET A 70  E . . . . . . + C O . . ? 0.832  62.8  15.8   -98.3  -49.2  -18.1 9.3   5.7   
Euma3 THR A 71  E . . . . . . - C O O . ? -0.997 57.6  -154.7 -136.0 139.4  -15.1 9.6   7.8   
Euma3 PHE A 72  E . . . . . . - C O O . ? -0.957 9.8   -174.0 -110.6 128.1  -11.4 9.9   7.3   
Euma3 VAL A 73  E . . . . . . - C O O . ? -0.849 6.0   -170.7 -124.4 94.8   -9.0  8.8   10.0  
Euma3 ALA A 74  E . . . . . . - C O O . ? -0.579 41.8  -91.6  -79.6  143.6  -5.3  9.6   9.3   
Euma3 HIS A 75  . . > . . . . - . . . . ? -0.335 37.4  -127.0 -49.8  134.8  -2.7  8.1   11.6  
Euma3 PRO A 76  T . 3 . . . S + . . . . ? 0.748  108.0 48.9   -61.9  -23.1  -2.2  10.9  14.3  
Euma3 ASN A 77  T . 3 . . . S + . . . . ? 0.151  77.1  140.8  -105.0 15.8   1.6   10.8  13.7  
Euma3 TYR A 78  . . < . . . . - . . . . ? -0.455 37.6  -157.1 -58.5  126.0  1.4   11.1  9.9   
Euma3 ASP A 79  . . . > . . . - . . . . ? -0.926 7.9   -161.1 -107.2 115.7  4.1   13.5  8.7   
Euma3 PRO A 80  T . . 4 . . S + . . . . ? 0.694  89.7  51.0   -75.2  -16.7  3.4   15.1  5.2   
Euma3 VAL A 81  T . . 4 . . S + . . . . ? 0.949  123.8 23.9   -84.2  -54.1  7.1   15.9  4.7   
Euma3 SER A 82  T . . 4 . . S - . . . . ? 0.657  95.4  -133.3 -85.5  -11.1  8.7   12.6  5.4   
Euma3 LYS A 83  . . > < . . . + . . . . ? 0.688  49.5  160.2  59.0   17.5   5.5   10.6  4.6   
Euma3 ASP A 84  T . 3 . . . . + . . . . ? -0.510 65.9  14.6   -64.0  135.9  6.3   8.7   7.8   
Euma3 ASN A 85  T . 3 . . . S + . . . . ? 0.872  80.0  173.1  66.4   32.6   3.1   6.9   9.1   
Euma3 ASP A 86  . . < . . . . + . . . . ? -0.508 31.2  119.6  -71.7  72.0   1.3   7.5   5.7   
Euma3 ILE A 87  . . . . . . . + . . . . ? -0.998 35.0  178.4  -143.9 136.8  -1.8  5.3   6.6   
Euma3 MET A 88  E . . . . . . - C P M O ? -0.998 18.9  -143.6 -141.6 141.6  -5.5  6.3   6.7   
Euma3 MET A 89  E . . . . . . - C P M O ? -0.913 14.4  -156.9 -103.8 132.9  -8.8  4.5   7.5   
Euma3 ILE A 90  E . . . . . . - C P M O ? -0.971 4.2   -151.0 -112.2 121.6  -11.9 5.4   5.6   
Euma3 LYS A 91  E . . . . . . - C P M O ? -0.805 20.2  -131.7 -87.7  129.7  -15.4 4.7   7.0   
Euma3 LEU A 92  E . . . . . . - C P . O ? -0.486 11.5  -126.3 -82.0  149.4  -18.0 4.2   4.4   
Euma3 SER A 93  S . . . . . S + . . . . ? 0.714  95.2  14.8   -66.2  -21.1  -21.4 6.0   4.6   
Euma3 SER A 94  S . . . . . S - . . . . ? -0.982 92.5  -87.9  -151.4 155.7  -23.1 2.4   4.3   
Euma3 LEU A 95  . . . . . . . - . . . . ? -0.362 40.4  -124.6 -65.8  144.6  -22.2 -1.3  4.6   
Euma3 VAL A 96  . . . . . . . - . . . . ? -0.623 19.6  -120.1 -85.8  144.7  -20.9 -3.2  1.6   
Euma3 ASP A 97  . . . . . . . - . . . . ? -0.807 29.0  -135.2 -81.4  112.5  -22.7 -6.4  0.4   
Euma3 ILE A 98  . . . . . . . + . . . . ? -0.621 44.9  136.7  -73.5  129.3  -20.1 -9.2  0.5   
Euma3 ASN A 99  S . . . . . S - . . . . ? -0.758 70.2  -62.4  -153.4 -168.2 -20.1 -11.4 -2.6  
Euma3 ASP A 100 S . . . . . S + . . . . ? 0.713  133.9 37.0   -64.8  -8.0   -17.9 -13.1 -5.2  
Euma3 ARG A 101 S . . . . . S + . . . . ? 0.575  114.5 53.2   -122.5 -14.7  -16.5 -9.7  -6.3  
Euma3 VAL A 102 . . . . . . . + . . . . ? -0.937 66.6  151.1  -129.4 105.0  -16.3 -7.8  -3.0  
Euma3 GLN A 103 . . . . . . . - . . . . ? -0.999 38.4  -123.9 -138.3 138.0  -14.5 -9.4  -0.2  
Euma3 PRO A 104 . . . . . . . - . . . . ? -0.361 22.9  -150.6 -74.5  157.4  -12.5 -8.1  2.8   
Euma3 ILE A 105 . . . . . . . - . . . . ? -0.932 15.3  -113.1 -125.0 156.9  -8.9  -9.1  3.4   
Euma3 ASN A 106 P . . . . > . - . . . . ? -0.491 21.3  -118.5 -90.0  157.1  -6.9  -9.4  6.6   
Euma3 VAL A 107 B . . . . P . - B D C . ? -0.653 38.5  -104.3 -86.4  141.3  -4.0  -7.3  7.9   
Euma3 ALA A 108 P . . . . < . - . . . . ? -0.455 20.9  -156.3 -65.4  130.3  -0.7  -9.2  8.5   
Euma3 ASN A 109 S . . . . . S + . . . . ? 0.639  80.4  35.5   -82.6  -14.3  -0.1  -9.9  12.1  
Euma3 GLU A 110 S . . . . . S - . . . . ? -0.981 91.4  -101.9 -139.0 154.9  3.6   -10.1 11.4  
Euma3 CYS A 111 P . . . . > . - . . . . ? -0.449 38.1  -114.8 -79.1  141.8  6.0   -8.4  9.1   
Euma3 ALA A 112 P . . . . P . - . . . . ? -0.421 31.3  -118.1 -68.4  143.8  7.2   -10.2 6.0   
Euma3 ALA A 113 P . > . . P . - . . . . ? -0.506 39.6  -82.4  -79.5  153.2  10.8  -11.2 5.7   
Euma3 PRO A 114 T . 3 . . < S + . . . . ? -0.298 117.9 31.5   -53.0  138.3  13.2  -9.8  3.0   
Euma3 GLY A 115 T . 3 . . . S + . . . . ? 0.280  82.1  142.2  95.8   -14.0  12.8  -11.9 -0.2  
Euma3 THR A 116 . . < . . . . - . . . . ? -0.497 53.4  -125.4 -61.3  129.2  9.1   -12.6 0.4   
Euma3 ARG A 117 E . . . . . . - B E D . ? -0.694 35.7  -175.6 -80.4  126.5  7.2   -12.5 -2.9  
Euma3 CYS A 118 E . . . . . . - B E D . ? -0.890 22.5  -127.9 -131.6 150.5  4.2   -10.1 -2.7  
Euma3 LEU A 119 E . . . . . . - B E D E ? -0.849 20.0  -170.7 -100.1 128.2  1.4   -9.1  -4.9  
Euma3 VAL A 120 E . . . . . . - B E D E ? -0.947 4.9   -172.3 -115.8 137.3  0.6   -5.4  -5.7  
Euma3 THR A 121 E . . . . . . + B E D . ? -0.963 17.7  131.4  -126.3 147.8  -2.5  -4.3  -7.5  
Euma3 GLY A 122 E . . . . . . - B E D . ? -0.983 53.8  -124.6 179.7  170.3  -3.6  -0.9  -8.8  
Euma3 TRP A 123 . . . . . . . + . . . . ? 0.008  70.0  120.8  -113.2 10.6   -5.0  1.4   -11.6 
Euma3 GLY A 124 S . . . . . S - . . . . ? -0.040 77.8  -54.7  -66.0  -179.7 -2.0  3.7   -11.6 
Euma3 THR A 125 . . . . . . . - . . . . ? -0.297 38.5  -159.7 -61.4  145.8  0.2   4.4   -14.7 
Euma3 VAL A 126 S . . . . . S + . . . . ? 0.432  74.0  56.1   -106.9 -7.9   1.7   1.3   -16.5 
Euma3 THR A 127 S . . . . . S - . . . . ? -0.903 78.3  -122.9 -122.3 155.0  4.4   3.2   -18.4 
Euma3 SER A 128 S . . . . . S + . . . . ? -0.982 82.2  0.5    -144.4 135.7  7.3   5.6   -17.1 
Euma3 PRO A 129 S . . . . . S + . . . . ? -0.997 131.8 52.2   -88.1  -16.7  8.2   8.4   -17.6 
Euma3 LYS A 130 S . . . . . S - . . . . ? -0.759 92.6  -132.6 -83.5  108.4  5.2   8.9   -20.1 
Euma3 PRO A 131 . . . . . . . - . . . . ? -0.362 24.5  -174.4 -73.0  128.9  2.1   7.8   -18.1 
Euma3 THR A 132 . . . . . . . - . . . . ? -0.999 17.5  -143.0 -115.4 127.4  -0.5  5.4   -19.6 
Euma3 ILE A 133 . . . . . . . - . . . . ? -0.811 17.8  -137.2 -91.9  118.1  -3.6  4.7   -17.5 
Euma3 PRO A 134 . . . . . . . - . . . . ? -0.422 6.6   -151.1 -73.2  147.4  -4.8  1.1   -17.8 
Euma3 GLU A 135 S . . . . . S + . . . . ? 0.790  82.9  57.6   -80.7  -32.1  -8.5  0.4   -18.2 
Euma3 LYS A 136 B . . . . . S - D R P . ? -0.742 100.8 -92.8  -103.3 146.0  -8.1  -3.0  -16.5 
Euma3 LEU A 137 . . . . . . . - . . . . ? -0.327 44.2  -140.8 -56.2  134.8  -6.8  -3.7  -13.0 
Euma3 GLN A 138 E . . . . . . - B F B D ? -0.772 14.4  -163.1 -106.1 150.0  -3.1  -4.4  -13.1 
Euma3 CYS A 139 E . . . . . . + B F B D ? -0.985 10.7  170.3  -132.1 142.1  -1.0  -7.0  -11.0 
Euma3 ALA A 140 E . . . . . . - B F . D ? -0.991 26.4  -131.4 -150.5 143.2  2.7   -7.3  -10.3 
Euma3 TYR A 141 E . . . . . . + B F . D ? -0.815 28.4  179.6  -96.9  132.6  4.8   -9.4  -8.1  
Euma3 LEU A 142 E . . . . . . - B F . D ? -0.925 21.7  -128.6 -127.1 154.3  7.5   -7.7  -5.9  
Euma3 ASN A 143 E . . . . > . - B F F D ? -0.823 28.2  -112.7 -100.1 143.1  10.1  -8.9  -3.4  
Euma3 ILE A 144 E . . . . P . - B F F . ? -0.540 31.9  -144.9 -69.2  134.1  10.5  -7.4  -0.1  
Euma3 VAL A 145 E . . . . P . - B F F . ? -0.817 21.6  -105.3 -102.1 140.7  13.8  -5.6  0.2   
Euma3 SER A 146 P . . > . < . - . . . . ? -0.241 24.8  -119.0 -61.9  154.0  15.7  -5.5  3.4   
Euma3 GLN A 147 H . . > . . S + . . . . ? 0.884  113.0 52.4   -58.1  -47.4  15.7  -2.4  5.6   
Euma3 GLY A 148 H . . > . . S + . . . . ? 0.908  109.9 47.1   -55.5  -49.3  19.5  -2.0  5.2   
Euma3 GLU A 149 H . . > . . S + . . . . ? 0.892  111.0 52.8   -62.1  -40.6  19.4  -2.2  1.5   
Euma3 CYS A 150 H . . X . . S + . . . . ? 0.916  108.1 50.1   -63.1  -40.6  16.5  0.3   1.4   
Euma3 GLU A 151 H . . < . . S + . . . . ? 0.823  106.4 56.0   -66.8  -35.4  18.4  2.8   3.5   
Euma3 ARG A 152 H . . < . . S + . . . . ? 0.870  112.5 42.6   -65.2  -33.4  21.4  2.5   1.2   
Euma3 VAL A 153 H . . < . . S + . . . . ? 0.883  127.1 29.9   -79.5  -43.6  19.3  3.4   -1.7  
Euma3 TYR A 154 S . > X . . S - . . . . ? -0.637 84.4  -158.6 -115.9 75.4   17.4  6.2   0.1   
Euma3 PRO A 155 T . 3 4 . . S - . . . . ? -0.280 73.6  -3.9   -65.9  127.1  19.8  7.7   2.7   
Euma3 ASP A 156 T . 3 4 . . S + . . . . ? 0.591  119.8 82.4   75.8   8.6    18.1  9.7   5.7   
Euma3 ALA A 157 T . < 4 . . . + . . . . ? 0.591  69.3  84.4   -114.7 -20.1  14.7  9.2   4.1   
Euma3 ILE A 158 . . . < . . . - . . . . ? -0.733 55.6  -174.4 -94.9  127.0  13.7  5.6   5.3   
Euma3 THR A 159 . . > . . . . - . . . . ? -0.606 42.8  -100.9 -108.5 174.1  12.1  5.0   8.7   
Euma3 ASN A 160 T . 3 . . . S + . . . . ? 0.558  121.3 61.9   -70.5  -6.2   11.2  1.8   10.8  
Euma3 ASN A 161 T . 3 . . . S + . . . . ? 0.290  93.7  81.0   -100.5 6.0    7.6   2.4   9.6   
Euma3 MET A 162 E . < . . . . - B G . G ? -0.878 57.9  -164.7 -117.6 146.0  8.5   2.0   5.9   
Euma3 LEU A 163 E . . . . . . - B G . G ? -0.972 12.5  -139.3 -127.0 144.7  9.1   -1.1  3.8   
Euma3 CYS A 164 E . . . . . . + B G F G ? -0.873 21.7  174.7  -103.5 136.4  10.8  -1.5  0.4   
Euma3 ALA A 165 E . . . . . . + B G F G ? -0.997 23.6  97.4   -142.6 134.4  9.5   -3.7  -2.4  
Euma3 GLY A 166 E . . . . . . - B G F . ? -0.937 64.7  -77.3  170.4  175.0  10.7  -4.1  -5.9  
Euma3 GLU A 167 . . > . . . . - . . . . ? -0.840 29.0  -137.5 -100.8 133.6  12.8  -6.2  -8.3  
Euma3 ARG A 168 T . 3 . . . S + . . . . ? 0.865  105.8 48.2   -55.5  -42.4  16.6  -5.7  -8.3  
Euma3 GLU A 169 T . 3 . . . S - . . . . ? 0.587  107.4 -139.1 -78.0  -7.4   16.7  -5.8  -12.1 
Euma3 GLY A 170 . . < . . . . + . . . . ? -0.567 65.3  113.2  78.9   -174.7 14.0  -3.3  -12.3 
Euma3 ASN A 171 S . . . . . S + . . . . ? 0.183  73.2  70.8   99.2   -20.1  11.1  -3.5  -14.8 
Euma3 VAL A 172 . . . . . . . + . . . . ? -0.992 62.2  125.3  -130.0 126.1  8.5   -4.1  -12.3 
Euma3 ASP A 173 E . . . . . . - A B A . ? -0.986 57.5  -98.4  -166.9 155.0  7.3   -1.4  -9.8  
Euma3 SER A 174 E . . . . . . - A B A . ? -0.703 49.7  -176.6 -77.9  143.0  4.3   0.5   -8.4  
Euma3 CYS A 175 . . > . . . . - . . . . ? -0.599 32.8  -35.9  -129.1 -169.1 4.0   4.0   -10.0 
Euma3 GLN A 176 T . 3 . . . S + . . . . ? -0.244 120.2 28.4   -57.8  135.2  2.0   7.2   -9.9  
Euma3 GLY A 177 T . 3 . . . S + . . . . ? 0.227  94.7  91.1   98.8   -7.4   -1.6  6.8   -9.2  
Euma3 ASP A 178 . . X . . . . + . . . . ? 0.161  51.5  144.9  -100.9 4.8    -1.4  3.6   -7.2  
Euma3 SER A 179 T . 3 . . . S + . . . . ? -0.357 72.1  18.7   -45.0  129.8  -1.1  5.6   -4.0  
Euma3 GLY A 180 T . 3 . . . S + . . . . ? 0.326  91.0  143.2  90.6   -8.9   -2.8  3.6   -1.3  
Euma3 ALA A 181 . . < . . . . - . . . . ? -0.343 52.5  -106.2 -66.6  150.3  -2.7  0.3   -3.3  
Euma3 PRO A 182 E . . . . . . - B H . H ? -0.508 17.2  -154.0 -85.6  140.1  -2.2  -2.9  -1.3  
Euma3 LEU A 183 E . . . . . . - B H E H ? -0.971 23.6  -161.7 -103.3 112.2  1.0   -5.0  -1.1  
Euma3 LEU A 184 E . . . . . . - B H E H ? -0.829 16.4  -178.0 -107.3 126.6  -0.1  -8.6  -0.3  
Euma3 CYS A 185 E . > . . . S - B H . H ? -0.996 81.9  -11.1  -118.5 121.9  2.1   -11.3 1.0   
Euma3 ASP A 186 T . 3 . . . S - . . . . ? 0.920  130.5 -57.2  55.4   35.4   0.5   -14.7 1.6   
Euma3 GLU A 187 T . 3 . . . S + . . . . ? 0.716  116.7 108.7  72.6   20.1   -2.9  -13.0 1.0   
Euma3 LYS A 188 E . < . . . S - B I . H ? -0.988 77.9  -104.5 -122.6 149.7  -2.5  -10.5 3.8   
Euma3 ILE A 189 E . . . . . . + B I C H ? -0.532 44.0  161.0  -77.2  123.9  -1.8  -6.8  3.6   
Euma3 GLN A 190 E . . . . . . + B I . . ? 0.595  61.6  13.8   -112.5 -22.4  1.8   -6.1  4.3   
Euma3 GLY A 191 E . . . . . . - B I I H ? -0.984 53.4  -139.4 -156.2 160.1  2.1   -2.6  2.8   
Euma3 ILE A 192 E . . . . . . - B I I H ? -0.997 39.6  -110.6 -124.0 123.1  0.5   0.5   1.3   
Euma3 VAL A 193 E . . . . . . + B I I . ? -0.382 52.7  156.7  -52.6  124.2  1.9   2.2   -1.7  
Euma3 SER A 194 E . . . . . . - B I . . ? 0.773  51.5  -30.2  -118.8 -63.6  3.3   5.5   -0.3  
Euma3 TRP A 195 E . . . . . . + B I I . ? -0.933 54.7  157.6  -156.5 168.0  6.1   7.1   -2.4  
Euma3 GLY A 196 . . . . . . . - . . . . ? -0.978 47.4  -37.6  -177.2 -176.9 9.0   6.2   -4.7  
Euma3 PRO A 197 . . . . . . . - . . . . ? -0.218 50.4  -117.5 -59.9  160.3  11.2  7.5   -7.4  
Euma3 GLU A 198 S . . . . . S + . . . . ? 0.856  108.6 52.5   -64.7  -36.4  9.9   9.8   -10.2 
Euma3 VAL A 199 S . > . . . S - . . . . ? -0.912 86.9  -146.6 -105.3 117.3  10.8  7.1   -12.7 
Euma3 CYS A 200 T . 3 . . . S + . . . . ? -0.435 73.7  31.4   -78.8  151.4  9.3   3.7   -11.8 
Euma3 GLY A 201 T . 3 . . . S + . . . . ? 0.763  76.0  155.8  81.7   17.3   10.9  0.4   -12.6 
Euma3 GLN A 202 . . X . . . . - . . . . ? -0.679 51.1  -103.1 -76.5  134.9  14.5  1.6   -12.2 
Euma3 PRO A 203 T . 3 . . . S + . . . . ? -0.380 105.0 9.7    -56.7  133.1  17.0  -1.0  -11.4 
Euma3 GLY A 204 T . 3 . . . S + . . . . ? 0.576  104.9 104.0  79.4   4.7    18.0  -0.9  -7.8  
Euma3 LYS A 205 . . < . . . . - . . . . ? -0.795 52.4  -171.6 -123.2 88.2   15.2  1.6   -6.9  
Euma3 PRO A 206 . . . . . . . - . . . . ? -0.325 26.5  -103.0 -74.2  159.6  12.4  -0.1  -5.1  
Euma3 GLY A 207 E . . . . . . - B J G . ? -0.455 32.4  -122.5 -73.9  156.2  9.0   1.5   -4.2  
Euma3 ILE A 208 E . . . . . . - B J G I ? -0.899 29.6  -176.1 -107.7 132.4  8.2   2.6   -0.7  
Euma3 TYR A 209 E . . . . . . - B J G I ? -0.875 34.6  -106.6 -123.5 145.5  5.3   1.3   1.2   
Euma3 THR A 210 E . . . . . . - B J G I ? -0.696 40.4  -122.2 -67.3  126.7  3.8   2.0   4.6   
Euma3 LYS A 211 E . > . . . . - B J . I ? -0.646 30.2  -172.6 -75.9  97.6   4.7   -1.0  6.8   
Euma3 VAL A 212 G . > . . . S + . . . . ? 0.807  74.1  69.5   -68.4  -37.1  1.2   -2.2  7.8   
Euma3 CYS A 213 G . > . . . S + . . . . ? 0.773  94.2  60.4   -57.6  -20.0  2.3   -4.8  10.4  
Euma3 ASN A 214 G . < . . . S + . . . . ? 0.580  106.7 46.2   -80.4  -7.6   3.5   -1.9  12.6  
Euma3 TYR A 215 G . < > . . S + . . . . ? 0.091  70.3  112.8  -125.3 17.9   -0.1  -0.5  12.7  
Euma3 VAL A 216 H . < > . . S + . . . . ? 0.937  83.1  48.8   -58.4  -46.3  -2.2  -3.6  13.5  
Euma3 GLY A 217 H . . > . . S + . . . . ? 0.918  112.5 46.9   -58.0  -48.1  -3.1  -2.2  16.9  
Euma3 TRP A 218 H . . > . . S + . . . . ? 0.901  111.6 51.9   -60.3  -43.1  -4.0  1.2   15.5  
Euma3 ILE A 219 H . . X . . S + . . . . ? 0.934  112.1 45.3   -62.3  -47.0  -6.1  -0.4  12.8  
Euma3 GLN A 220 H . . X . . S + . . . . ? 0.909  113.5 49.5   -64.1  -44.5  -8.1  -2.5  15.2  
Euma3 GLN A 221 H . . X . . S + . . . . ? 0.889  110.1 50.9   -62.5  -42.6  -8.6  0.4   17.6  
Euma3 THR A 222 H . . < . . S + . . . . ? 0.902  108.4 51.5   -62.9  -41.3  -9.8  2.6   14.8  
Euma3 MET A 223 H . . < . . S + . . . . ? 0.847  113.0 46.4   -68.2  -26.4  -12.3 0.1   13.6  
Euma3 ARG A 224 H . . < . . S + . . . . ? 0.770  93.7  76.4   -83.5  -35.0  -13.8 -0.3  17.2  
Euma3 ARG A 225 . . . < . . . . . . . . ? 0.667  .     .      -75.5  20.9   -14.0 3.5   18.0  
Euma3 MET A 226 . . . . . . . . . . . . ? -0.968 .     .      -166.7 .      -17.2 4.0   15.9  
# 
loop_
_dssp_struct_ladder.id 
_dssp_struct_ladder.sheet_id 
_dssp_struct_ladder.range_id_1 
_dssp_struct_ladder.range_id_2 
_dssp_struct_ladder.type 
_dssp_struct_ladder.beg_1_label_comp_id 
_dssp_struct_ladder.beg_1_label_asym_id 
_dssp_struct_ladder.beg_1_label_seq_id 
_dssp_struct_ladder.pdbx_beg_1_PDB_ins_code 
_dssp_struct_ladder.end_1_label_comp_id 
_dssp_struct_ladder.end_1_label_asym_id 
_dssp_struct_ladder.end_1_label_seq_id 
_dssp_struct_ladder.pdbx_end_1_PDB_ins_code 
_dssp_struct_ladder.beg_1_auth_comp_id 
_dssp_struct_ladder.beg_1_auth_asym_id 
_dssp_struct_ladder.beg_1_auth_seq_id 
_dssp_struct_ladder.end_1_auth_comp_id 
_dssp_struct_ladder.end_1_auth_asym_id 
_dssp_struct_ladder.end_1_auth_seq_id 
_dssp_struct_ladder.beg_2_label_comp_id 
_dssp_struct_ladder.beg_2_label_asym_id 
_dssp_struct_ladder.beg_2_label_seq_id 
_dssp_struct_ladder.pdbx_beg_2_PDB_ins_code 
_dssp_struct_ladder.end_2_label_comp_id 
_dssp_struct_ladder.end_2_label_asym_id 
_dssp_struct_ladder.end_2_label_seq_id 
_dssp_struct_ladder.pdbx_end_2_PDB_ins_code 
_dssp_struct_ladder.beg_2_auth_comp_id 
_dssp_struct_ladder.beg_2_auth_asym_id 
_dssp_struct_ladder.beg_2_auth_seq_id 
_dssp_struct_ladder.end_2_auth_comp_id 
_dssp_struct_ladder.end_2_auth_asym_id 
_dssp_struct_ladder.end_2_auth_seq_id 
A A A B anti-parallel ILE A 2   ? VAL A 3   ? ILE A 2   VAL A 3   SER A 174 ? ASP A 173 ? SER A 174 ASP A 173 
B B C F anti-parallel THR A 6   ? THR A 7   ? THR A 6   THR A 7   CYS A 139 ? GLN A 138 ? CYS A 139 GLN A 138 
C B D I parallel      VAL A 107 ? VAL A 107 ? VAL A 107 VAL A 107 ILE A 189 ? ILE A 189 ? ILE A 189 ILE A 189 
D B E F anti-parallel ARG A 117 ? GLY A 122 ? ARG A 117 GLY A 122 ASN A 143 ? GLN A 138 ? ASN A 143 GLN A 138 
E B E H anti-parallel LEU A 119 ? VAL A 120 ? LEU A 119 VAL A 120 LEU A 184 ? LEU A 183 ? LEU A 184 LEU A 183 
F B F G anti-parallel ASN A 143 ? VAL A 145 ? ASN A 143 VAL A 145 GLY A 166 ? CYS A 164 ? GLY A 166 CYS A 164 
G B G J anti-parallel MET A 162 ? ALA A 165 ? MET A 162 ALA A 165 THR A 210 ? GLY A 207 ? THR A 210 GLY A 207 
H B H I anti-parallel PRO A 182 ? CYS A 185 ? PRO A 182 CYS A 185 ILE A 192 ? LYS A 188 ? ILE A 192 LYS A 188 
I B I J anti-parallel GLY A 191 ? TRP A 195 ? GLY A 191 TRP A 195 LYS A 211 ? ILE A 208 ? LYS A 211 ILE A 208 
J C K L anti-parallel HIS A 16  ? ASP A 21  ? HIS A 16  ASP A 21  THR A 30  ? ARG A 24  ? THR A 30  ARG A 24  
K C K N anti-parallel VAL A 17  ? TYR A 20  ? VAL A 17  TYR A 20  LEU A 52  ? TYR A 49  ? LEU A 52  TYR A 49  
L C L M anti-parallel THR A 30  ? LEU A 31  ? THR A 30  LEU A 31  LEU A 38  ? VAL A 37  ? LEU A 38  VAL A 37  
M C M P anti-parallel TRP A 36  ? THR A 39  ? TRP A 36  THR A 39  LYS A 91  ? MET A 88  ? LYS A 91  MET A 88  
N C N O anti-parallel TYR A 49  ? LEU A 52  ? TYR A 49  LEU A 52  ARG A 68  ? GLN A 65  ? ARG A 68  GLN A 65  
O C O P anti-parallel ALA A 69  ? ALA A 74  ? ALA A 69  ALA A 74  LEU A 92  ? MET A 88  ? LEU A 92  MET A 88  
P D Q R anti-parallel ASP A 56  ? ASP A 56  ? ASP A 56  ASP A 56  LYS A 136 ? LYS A 136 ? LYS A 136 LYS A 136 
# 
loop_
_dssp_struct_bridge_pairs.id 
_dssp_struct_bridge_pairs.label_comp_id 
_dssp_struct_bridge_pairs.label_seq_id 
_dssp_struct_bridge_pairs.label_asym_id 
_dssp_struct_bridge_pairs.auth_seq_id 
_dssp_struct_bridge_pairs.auth_asym_id 
_dssp_struct_bridge_pairs.pdbx_PDB_ins_code 
_dssp_struct_bridge_pairs.acceptor_1_label_comp_id 
_dssp_struct_bridge_pairs.acceptor_1_label_seq_id 
_dssp_struct_bridge_pairs.acceptor_1_label_asym_id 
_dssp_struct_bridge_pairs.acceptor_1_auth_seq_id 
_dssp_struct_bridge_pairs.acceptor_1_auth_asym_id 
_dssp_struct_bridge_pairs.acceptor_1_pdbx_PDB_ins_code 
_dssp_struct_bridge_pairs.acceptor_1_energy 
_dssp_struct_bridge_pairs.acceptor_2_label_comp_id 
_dssp_struct_bridge_pairs.acceptor_2_label_seq_id 
_dssp_struct_bridge_pairs.acceptor_2_label_asym_id 
_dssp_struct_bridge_pairs.acceptor_2_auth_seq_id 
_dssp_struct_bridge_pairs.acceptor_2_auth_asym_id 
_dssp_struct_bridge_pairs.acceptor_2_pdbx_PDB_ins_code 
_dssp_struct_bridge_pairs.acceptor_2_energy 
_dssp_struct_bridge_pairs.donor_1_label_comp_id 
_dssp_struct_bridge_pairs.donor_1_label_seq_id 
_dssp_struct_bridge_pairs.donor_1_label_asym_id 
_dssp_struct_bridge_pairs.donor_1_auth_seq_id 
_dssp_struct_bridge_pairs.donor_1_auth_asym_id 
_dssp_struct_bridge_pairs.donor_1_pdbx_PDB_ins_code 
_dssp_struct_bridge_pairs.donor_1_energy 
_dssp_struct_bridge_pairs.donor_2_label_comp_id 
_dssp_struct_bridge_pairs.donor_2_label_seq_id 
_dssp_struct_bridge_pairs.donor_2_label_asym_id 
_dssp_struct_bridge_pairs.donor_2_auth_seq_id 
_dssp_struct_bridge_pairs.donor_2_auth_asym_id 
_dssp_struct_bridge_pairs.donor_2_pdbx_PDB_ins_code 
_dssp_struct_bridge_pairs.donor_2_energy 
1   ARG 1   A 1   A ? ?   ?   ? ?   ? ? ?    ?   ?   ? ?   ? ? ?    CYS 175 A 175 A ? -1.7 VAL 3   A 3   A ? -0.6 
2   ILE 2   A 2   A ? THR 125 A 125 A ? -0.5 GLY 124 A 124 A ? -0.4 GLY 5   A 5   A ? -0.8 GLY 4   A 4   A ? -0.4 
3   VAL 3   A 3   A ? ASP 173 A 173 A ? -3.3 ARG 1   A 1   A ? -0.6 ASP 173 A 173 A ? -1.6 THR 127 A 127 A ? -0.1 
4   GLY 4   A 4   A ? VAL 126 A 126 A ? -0.6 ILE 2   A 2   A ? -0.4 VAL 3   A 3   A ? -0.2 THR 6   A 6   A ? -0.1 
5   GLY 5   A 5   A ? ILE 2   A 2   A ? -0.8 ASP 173 A 173 A ? -0.1 THR 7   A 7   A ? -0.3 ALA 140 A 140 A ? -0.2 
6   THR 6   A 6   A ? CYS 139 A 139 A ? -2.8 GLY 4   A 4   A ? -0.1 CYS 139 A 139 A ? -3.3 CYS 8   A 8   A ? -0.2 
7   THR 7   A 7   A ? GLY 5   A 5   A ? -0.3 GLN 138 A 138 A ? -0.2 GLN 138 A 138 A ? -0.2 LEU 137 A 137 A ? -0.1 
8   CYS 8   A 8   A ? LEU 137 A 137 A ? -2.8 THR 6   A 6   A ? -0.2 LYS 10  A 10  A ? -0.2 LEU 137 A 137 A ? -0.1 
9   ILE 9   A 9   A ? LYS 10  A 10  A ? -0.1 ASN 11  A 11  A ? -0.1 SER 12  A 12  A ? -2.2 GLN 13  A 13  A ? -0.3 
10  LYS 10  A 10  A ? ASN 11  A 11  A ? -0.3 CYS 8   A 8   A ? -0.2 ILE 9   A 9   A ? -0.1 THR 55  A 55  A ? -0.0 
11  ASN 11  A 11  A ? GLN 13  A 13  A ? -0.1 SER 12  A 12  A ? -0.1 LYS 10  A 10  A ? -0.3 ILE 9   A 9   A ? -0.1 
12  SER 12  A 12  A ? ILE 9   A 9   A ? -2.2 GLN 13  A 13  A ? -0.2 LYS 10  A 10  A ? -0.1 ASN 11  A 11  A ? -0.1 
13  GLN 13  A 13  A ? ILE 9   A 9   A ? -0.3 PRO 14  A 14  A ? -0.1 HIS 16  A 16  A ? -1.4 SER 12  A 12  A ? -0.2 
14  PRO 14  A 14  A ? ?   ?   ? ?   ? ? ?    ?   ?   ? ?   ? ? ?    GLN 103 A 103 A ? -1.3 GLY 53  A 53  A ? -0.2 
15  TRP 15  A 15  A ? VAL 102 A 102 A ? -0.2 PRO 104 A 104 A ? -0.1 LEU 31  A 31  A ? -3.0 VAL 17  A 17  A ? -0.2 
16  HIS 16  A 16  A ? GLN 13  A 13  A ? -1.4 THR 30  A 30  A ? -0.2 GLY 53  A 53  A ? -0.6 ALA 18  A 18  A ? -0.3 
17  VAL 17  A 17  A ? GLY 29  A 29  A ? -2.2 TRP 15  A 15  A ? -0.2 GLY 29  A 29  A ? -1.7 LEU 19  A 19  A ? -0.5 
18  ALA 18  A 18  A ? ARG 51  A 51  A ? -2.3 HIS 16  A 16  A ? -0.3 ARG 51  A 51  A ? -2.7 TYR 20  A 20  A ? -0.5 
19  LEU 19  A 19  A ? CYS 27  A 27  A ? -2.9 VAL 17  A 17  A ? -0.5 TYR 26  A 26  A ? -2.4 CYS 27  A 27  A ? -1.3 
20  TYR 20  A 20  A ? TYR 49  A 49  A ? -3.2 ALA 18  A 18  A ? -0.5 TYR 49  A 49  A ? -3.0 SER 22  A 22  A ? -0.3 
21  ASP 21  A 21  A ? ARG 24  A 24  A ? -2.4 LEU 19  A 19  A ? -0.3 ARG 24  A 24  A ? -2.3 THR 48  A 48  A ? -0.1 
22  SER 22  A 22  A ? TYR 20  A 20  A ? -0.3 ASN 23  A 23  A ? -0.3 PHE 25  A 25  A ? -0.1 ASP 21  A 21  A ? -0.1 
23  ASN 23  A 23  A ? ARG 24  A 24  A ? -0.2 ?   ?   ? ?   ? ? ?    PHE 25  A 25  A ? -0.5 SER 22  A 22  A ? -0.3 
24  ARG 24  A 24  A ? ASP 21  A 21  A ? -2.3 ?   ?   ? ?   ? ? ?    ASP 21  A 21  A ? -2.4 TYR 26  A 26  A ? -0.2 
25  PHE 25  A 25  A ? ASN 23  A 23  A ? -0.5 TYR 20  A 20  A ? -0.2 TYR 20  A 20  A ? -0.2 SER 28  A 28  A ? -0.1 
26  TYR 26  A 26  A ? LEU 19  A 19  A ? -2.4 CYS 27  A 27  A ? -0.5 SER 28  A 28  A ? -0.3 SER 179 A 179 A ? -0.3 
27  CYS 27  A 27  A ? LEU 19  A 19  A ? -1.3 ASP 178 A 178 A ? -0.1 LEU 19  A 19  A ? -2.9 TYR 26  A 26  A ? -0.5 
28  SER 28  A 28  A ? SER 179 A 179 A ? -3.3 TYR 26  A 26  A ? -0.3 ALA 40  A 40  A ? -0.4 THR 30  A 30  A ? -0.3 
29  GLY 29  A 29  A ? VAL 17  A 17  A ? -1.7 CYS 27  A 27  A ? -0.2 VAL 17  A 17  A ? -2.2 LEU 31  A 31  A ? -0.4 
30  THR 30  A 30  A ? LEU 38  A 38  A ? -2.2 SER 28  A 28  A ? -0.3 LEU 38  A 38  A ? -3.5 LEU 32  A 32  A ? -0.4 
31  LEU 31  A 31  A ? TRP 15  A 15  A ? -3.0 GLY 29  A 29  A ? -0.4 ILE 105 A 105 A ? -2.0 VAL 37  A 37  A ? -0.2 
32  LEU 32  A 32  A ? TRP 36  A 36  A ? -3.0 THR 30  A 30  A ? -0.4 ARG 34  A 34  A ? -0.2 VAL 37  A 37  A ? -0.2 
33  ASN 33  A 33  A ? TRP 36  A 36  A ? -1.1 PRO 104 A 104 A ? -0.1 LEU 32  A 32  A ? -0.2 VAL 96  A 96  A ? -0.1 
34  ARG 34  A 34  A ? LEU 32  A 32  A ? -0.2 GLN 35  A 35  A ? -0.2 VAL 96  A 96  A ? -2.6 SER 94  A 94  A ? -0.1 
35  GLN 35  A 35  A ? LEU 95  A 95  A ? -0.2 TRP 36  A 36  A ? -0.1 LEU 92  A 92  A ? -2.7 VAL 37  A 37  A ? -0.4 
36  TRP 36  A 36  A ? LYS 91  A 91  A ? -0.2 MET 89  A 89  A ? -0.0 LEU 32  A 32  A ? -3.0 ASN 33  A 33  A ? -1.1 
37  VAL 37  A 37  A ? ILE 90  A 90  A ? -2.4 GLN 35  A 35  A ? -0.4 ILE 90  A 90  A ? -3.0 THR 39  A 39  A ? -0.4 
38  LEU 38  A 38  A ? THR 30  A 30  A ? -3.5 TRP 36  A 36  A ? -0.4 THR 30  A 30  A ? -2.2 ALA 40  A 40  A ? -0.3 
39  THR 39  A 39  A ? MET 88  A 88  A ? -2.6 VAL 37  A 37  A ? -0.4 MET 88  A 88  A ? -2.8 ALA 41  A 41  A ? -0.3 
40  ALA 40  A 40  A ? SER 28  A 28  A ? -0.4 LEU 38  A 38  A ? -0.3 CYS 43  A 43  A ? -1.5 ILE 87  A 87  A ? -0.3 
41  ALA 41  A 41  A ? HIS 42  A 42  A ? -0.3 THR 39  A 39  A ? -0.3 LYS 44  A 44  A ? -1.4 ALA 40  A 40  A ? -0.1 
42  HIS 42  A 42  A ? CYS 43  A 43  A ? -0.3 LYS 83  A 83  A ? -0.1 ALA 41  A 41  A ? -0.3 SER 179 A 179 A ? -0.1 
43  CYS 43  A 43  A ? ALA 40  A 40  A ? -1.5 SER 28  A 28  A ? -0.1 HIS 42  A 42  A ? -0.3 ALA 41  A 41  A ? -0.2 
44  LYS 44  A 44  A ? ALA 41  A 41  A ? -1.4 ALA 40  A 40  A ? -0.0 ALA 41  A 41  A ? -0.0 THR 47  A 47  A ? -0.0 
45  MET 45  A 45  A ? CYS 43  A 43  A ? -0.1 TYR 20  A 20  A ? -0.1 THR 48  A 48  A ? -0.1 CYS 43  A 43  A ? -0.0 
46  PRO 46  A 46  A ? ?   ?   ? ?   ? ? ?    ?   ?   ? ?   ? ? ?    THR 48  A 48  A ? -0.4 MET 45  A 45  A ? -0.1 
47  THR 47  A 47  A ? TYR 49  A 49  A ? -0.0 LYS 44  A 44  A ? -0.0 TYR 49  A 49  A ? -0.4 ARG 68  A 68  A ? -0.0 
48  THR 48  A 48  A ? PRO 46  A 46  A ? -0.4 ALA 69  A 69  A ? -0.2 ALA 69  A 69  A ? -2.6 ILE 50  A 50  A ? -0.3 
49  TYR 49  A 49  A ? TYR 20  A 20  A ? -3.0 THR 47  A 47  A ? -0.4 TYR 20  A 20  A ? -3.2 ARG 51  A 51  A ? -0.5 
50  ILE 50  A 50  A ? ARG 67  A 67  A ? -3.6 THR 48  A 48  A ? -0.3 ARG 67  A 67  A ? -2.5 LEU 52  A 52  A ? -0.5 
51  ARG 51  A 51  A ? ALA 18  A 18  A ? -2.7 TYR 49  A 49  A ? -0.5 ALA 18  A 18  A ? -2.3 GLY 53  A 53  A ? -0.3 
52  LEU 52  A 52  A ? GLN 65  A 65  A ? -3.1 ILE 50  A 50  A ? -0.5 GLN 65  A 65  A ? -2.4 VAL 17  A 17  A ? -0.1 
53  GLY 53  A 53  A ? HIS 16  A 16  A ? -0.6 ARG 101 A 101 A ? -0.3 THR 55  A 55  A ? -0.4 LEU 52  A 52  A ? -0.1 
54  VAL 54  A 54  A ? HIS 16  A 16  A ? -0.3 ARG 51  A 51  A ? -0.2 GLY 53  A 53  A ? -0.3 MET 57  A 57  A ? -0.1 
55  THR 55  A 55  A ? GLY 53  A 53  A ? -0.4 ASP 56  A 56  A ? -0.3 LEU 137 A 137 A ? -2.2 MET 57  A 57  A ? -0.4 
56  ASP 56  A 56  A ? LYS 136 A 136 A ? -0.2 ALA 59  A 59  A ? -0.2 ALA 59  A 59  A ? -1.4 THR 55  A 55  A ? -0.3 
57  MET 57  A 57  A ? GLU 135 A 135 A ? -2.7 THR 55  A 55  A ? -0.4 LYS 136 A 136 A ? -0.1 ASP 56  A 56  A ? -0.1 
58  ALA 58  A 58  A ? GLU 135 A 135 A ? -0.4 SER 60  A 60  A ? -0.0 SER 60  A 60  A ? -0.3 MET 57  A 57  A ? -0.3 
59  ALA 59  A 59  A ? ASP 56  A 56  A ? -1.4 GLU 135 A 135 A ? -0.2 GLU 61  A 61  A ? -0.7 ASP 56  A 56  A ? -0.2 
60  SER 60  A 60  A ? ALA 58  A 58  A ? -0.3 VAL 54  A 54  A ? -0.1 SER 62  A 62  A ? -0.4 MET 57  A 57  A ? -0.1 
61  GLU 61  A 61  A ? ALA 59  A 59  A ? -0.7 ASP 56  A 56  A ? -0.1 GLU 64  A 64  A ? -1.4 ASN 63  A 63  A ? -0.1 
62  SER 62  A 62  A ? SER 60  A 60  A ? -0.4 ASN 63  A 63  A ? -0.2 GLN 65  A 65  A ? -0.1 GLU 61  A 61  A ? -0.0 
63  ASN 63  A 63  A ? GLU 64  A 64  A ? -0.3 GLU 61  A 61  A ? -0.1 GLN 65  A 65  A ? -0.2 SER 62  A 62  A ? -0.2 
64  GLU 64  A 64  A ? GLU 61  A 61  A ? -1.4 ARG 51  A 51  A ? -0.0 GLN 66  A 66  A ? -0.4 ASN 63  A 63  A ? -0.3 
65  GLN 65  A 65  A ? LEU 52  A 52  A ? -2.4 ASN 63  A 63  A ? -0.2 LEU 52  A 52  A ? -3.1 ARG 67  A 67  A ? -0.5 
66  GLN 66  A 66  A ? GLU 64  A 64  A ? -0.4 ARG 51  A 51  A ? -0.2 ARG 68  A 68  A ? -0.3 ARG 51  A 51  A ? -0.2 
67  ARG 67  A 67  A ? ILE 50  A 50  A ? -2.5 GLN 65  A 65  A ? -0.5 ILE 50  A 50  A ? -3.6 ALA 69  A 69  A ? -0.3 
68  ARG 68  A 68  A ? GLN 66  A 66  A ? -0.3 TYR 49  A 49  A ? -0.2 SER 93  A 93  A ? -3.2 MET 70  A 70  A ? -0.4 
69  ALA 69  A 69  A ? THR 48  A 48  A ? -2.6 ARG 67  A 67  A ? -0.3 THR 48  A 48  A ? -0.2 LEU 92  A 92  A ? -0.2 
70  MET 70  A 70  A ? LYS 91  A 91  A ? -3.4 ARG 68  A 68  A ? -0.4 PHE 72  A 72  A ? -0.4 LEU 92  A 92  A ? -0.2 
71  THR 71  A 71  A ? LYS 91  A 91  A ? -1.5 VAL 73  A 73  A ? -0.0 LYS 91  A 91  A ? -2.6 VAL 73  A 73  A ? -0.5 
72  PHE 72  A 72  A ? MET 70  A 70  A ? -0.4 ILE 90  A 90  A ? -0.2 ALA 74  A 74  A ? -0.5 ILE 90  A 90  A ? -0.2 
73  VAL 73  A 73  A ? MET 89  A 89  A ? -3.0 THR 71  A 71  A ? -0.5 MET 89  A 89  A ? -2.3 HIS 75  A 75  A ? -0.2 
74  ALA 74  A 74  A ? PHE 72  A 72  A ? -0.5 MET 88  A 88  A ? -0.2 MET 88  A 88  A ? -0.2 ASP 86  A 86  A ? -0.1 
75  HIS 75  A 75  A ? ILE 87  A 87  A ? -2.6 ASN 85  A 85  A ? -0.3 TYR 78  A 78  A ? -2.2 ALA 74  A 74  A ? -0.1 
76  PRO 76  A 76  A ? ?   ?   ? ?   ? ? ?    ?   ?   ? ?   ? ? ?    HIS 75  A 75  A ? -0.1 ALA 74  A 74  A ? -0.1 
77  ASN 77  A 77  A ? ASN 85  A 85  A ? -0.1 ASP 79  A 79  A ? -0.1 ASP 79  A 79  A ? -0.2 HIS 75  A 75  A ? -0.1 
78  TYR 78  A 78  A ? HIS 75  A 75  A ? -2.2 ILE 87  A 87  A ? -0.1 ASN 85  A 85  A ? -0.2 ASP 86  A 86  A ? -0.1 
79  ASP 79  A 79  A ? ASP 84  A 84  A ? -2.4 ASN 77  A 77  A ? -0.2 LYS 83  A 83  A ? -2.1 ASP 84  A 84  A ? -0.4 
80  PRO 80  A 80  A ? ?   ?   ? ?   ? ? ?    ?   ?   ? ?   ? ? ?    ASP 79  A 79  A ? -0.1 TYR 78  A 78  A ? -0.0 
81  VAL 81  A 81  A ? SER 82  A 82  A ? -0.1 ASP 84  A 84  A ? -0.1 ASP 79  A 79  A ? -0.0 ?   ?   ? ?   ? ? ?    
82  SER 82  A 82  A ? ASP 84  A 84  A ? -0.1 LYS 83  A 83  A ? -0.0 ASN 85  A 85  A ? -0.1 THR 159 A 159 A ? -0.1 
83  LYS 83  A 83  A ? ASP 79  A 79  A ? -2.1 ASP 84  A 84  A ? -0.2 ASP 86  A 86  A ? -0.9 ASN 85  A 85  A ? -0.2 
84  ASP 84  A 84  A ? ASP 79  A 79  A ? -0.4 ASN 85  A 85  A ? -0.2 ASP 79  A 79  A ? -2.4 LYS 83  A 83  A ? -0.2 
85  ASN 85  A 85  A ? TYR 78  A 78  A ? -0.2 ASP 86  A 86  A ? -0.2 ILE 87  A 87  A ? -2.0 HIS 75  A 75  A ? -0.3 
86  ASP 86  A 86  A ? LYS 83  A 83  A ? -0.9 ASN 161 A 161 A ? -0.1 MET 88  A 88  A ? -0.3 THR 210 A 210 A ? -0.2 
87  ILE 87  A 87  A ? ASN 85  A 85  A ? -2.0 ALA 40  A 40  A ? -0.3 HIS 75  A 75  A ? -2.6 MET 89  A 89  A ? -0.3 
88  MET 88  A 88  A ? THR 39  A 39  A ? -2.8 ASP 86  A 86  A ? -0.3 THR 39  A 39  A ? -2.6 ILE 90  A 90  A ? -0.4 
89  MET 89  A 89  A ? VAL 73  A 73  A ? -2.3 ILE 87  A 87  A ? -0.3 VAL 73  A 73  A ? -3.0 LYS 91  A 91  A ? -0.5 
90  ILE 90  A 90  A ? VAL 37  A 37  A ? -3.0 MET 88  A 88  A ? -0.4 VAL 37  A 37  A ? -2.4 LEU 92  A 92  A ? -0.5 
91  LYS 91  A 91  A ? THR 71  A 71  A ? -2.6 MET 89  A 89  A ? -0.5 MET 70  A 70  A ? -3.4 THR 71  A 71  A ? -1.5 
92  LEU 92  A 92  A ? GLN 35  A 35  A ? -2.7 ILE 90  A 90  A ? -0.5 ALA 69  A 69  A ? -0.2 LEU 95  A 95  A ? -0.0 
93  SER 93  A 93  A ? ARG 68  A 68  A ? -3.2 LYS 91  A 91  A ? -0.2 LEU 95  A 95  A ? -0.3 LEU 92  A 92  A ? -0.1 
94  SER 94  A 94  A ? ARG 68  A 68  A ? -0.3 ARG 34  A 34  A ? -0.1 SER 93  A 93  A ? -0.1 VAL 96  A 96  A ? -0.1 
95  LEU 95  A 95  A ? SER 93  A 93  A ? -0.3 VAL 96  A 96  A ? -0.1 ASP 97  A 97  A ? -0.2 GLN 35  A 35  A ? -0.2 
96  VAL 96  A 96  A ? ARG 34  A 34  A ? -2.6 ASN 33  A 33  A ? -0.1 ILE 98  A 98  A ? -0.7 LEU 95  A 95  A ? -0.1 
97  ASP 97  A 97  A ? LEU 95  A 95  A ? -0.2 GLN 103 A 103 A ? -0.0 ASN 99  A 99  A ? -0.4 VAL 102 A 102 A ? -0.1 
98  ILE 98  A 98  A ? VAL 96  A 96  A ? -0.7 ARG 101 A 101 A ? -0.1 ASP 100 A 100 A ? -0.2 GLN 103 A 103 A ? -0.2 
99  ASN 99  A 99  A ? VAL 102 A 102 A ? -1.7 ASP 97  A 97  A ? -0.4 VAL 102 A 102 A ? -0.4 GLY 53  A 53  A ? -0.0 
100 ASP 100 A 100 A ? ARG 101 A 101 A ? -0.2 ILE 98  A 98  A ? -0.2 GLN 103 A 103 A ? -0.1 ILE 98  A 98  A ? -0.1 
101 ARG 101 A 101 A ? VAL 102 A 102 A ? -0.2 ASN 63  A 63  A ? -0.1 GLN 103 A 103 A ? -0.5 GLY 53  A 53  A ? -0.3 
102 VAL 102 A 102 A ? ASN 99  A 99  A ? -0.4 LEU 52  A 52  A ? -0.1 ASN 99  A 99  A ? -1.7 ARG 101 A 101 A ? -0.2 
103 GLN 103 A 103 A ? PRO 14  A 14  A ? -1.3 ARG 101 A 101 A ? -0.5 LEU 31  A 31  A ? -0.2 GLY 53  A 53  A ? -0.1 
104 PRO 104 A 104 A ? ?   ?   ? ?   ? ? ?    ?   ?   ? ?   ? ? ?    ASN 106 A 106 A ? -0.3 LEU 32  A 32  A ? -0.2 
105 ILE 105 A 105 A ? LEU 31  A 31  A ? -2.0 TRP 15  A 15  A ? -0.2 VAL 107 A 107 A ? -0.2 LYS 188 A 188 A ? -0.1 
106 ASN 106 A 106 A ? GLU 187 A 187 A ? -0.5 PRO 104 A 104 A ? -0.3 ILE 189 A 189 A ? -2.3 ALA 108 A 108 A ? -0.3 
107 VAL 107 A 107 A ? LYS 188 A 188 A ? -0.2 ILE 105 A 105 A ? -0.2 ASN 109 A 109 A ? -0.2 GLN 190 A 190 A ? -0.1 
108 ALA 108 A 108 A ? ILE 189 A 189 A ? -2.1 ASN 106 A 106 A ? -0.3 VAL 216 A 216 A ? -0.1 VAL 107 A 107 A ? -0.1 
109 ASN 109 A 109 A ? VAL 107 A 107 A ? -0.2 GLU 110 A 110 A ? -0.1 CYS 111 A 111 A ? -0.3 ALA 108 A 108 A ? -0.2 
110 GLU 110 A 110 A ? ASN 214 A 214 A ? -0.0 VAL 107 A 107 A ? -0.0 ALA 112 A 112 A ? -0.2 ASN 109 A 109 A ? -0.1 
111 CYS 111 A 111 A ? ASN 109 A 109 A ? -0.3 CYS 213 A 213 A ? -0.1 ALA 113 A 113 A ? -0.1 GLN 190 A 190 A ? -0.1 
112 ALA 112 A 112 A ? GLU 110 A 110 A ? -0.2 GLN 190 A 190 A ? -0.1 CYS 111 A 111 A ? -0.1 GLY 115 A 115 A ? -0.1 
113 ALA 113 A 113 A ? PRO 114 A 114 A ? -0.1 CYS 111 A 111 A ? -0.1 THR 116 A 116 A ? -1.9 ILE 144 A 144 A ? -0.3 
114 PRO 114 A 114 A ? ?   ?   ? ?   ? ? ?    ?   ?   ? ?   ? ? ?    VAL 145 A 145 A ? -0.2 ALA 113 A 113 A ? -0.1 
115 GLY 115 A 115 A ? ILE 144 A 144 A ? -2.9 THR 116 A 116 A ? -0.3 ARG 117 A 117 A ? -0.2 VAL 145 A 145 A ? -0.1 
116 THR 116 A 116 A ? ALA 113 A 113 A ? -1.9 ARG 117 A 117 A ? -0.1 ILE 144 A 144 A ? -2.0 CYS 118 A 118 A ? -0.5 
117 ARG 117 A 117 A ? GLY 115 A 115 A ? -0.2 ASN 143 A 143 A ? -0.2 ASP 186 A 186 A ? -0.5 LEU 119 A 119 A ? -0.3 
118 CYS 118 A 118 A ? LEU 142 A 142 A ? -3.8 THR 116 A 116 A ? -0.5 LEU 142 A 142 A ? -3.1 VAL 120 A 120 A ? -0.5 
119 LEU 119 A 119 A ? LEU 184 A 184 A ? -3.5 ARG 117 A 117 A ? -0.3 LEU 184 A 184 A ? -3.9 THR 121 A 121 A ? -0.4 
120 VAL 120 A 120 A ? ALA 140 A 140 A ? -2.9 CYS 118 A 118 A ? -0.5 ALA 140 A 140 A ? -2.1 GLY 122 A 122 A ? -0.3 
121 THR 121 A 121 A ? PRO 182 A 182 A ? -1.2 LEU 119 A 119 A ? -0.4 TRP 123 A 123 A ? -0.3 CYS 139 A 139 A ? -0.2 
122 GLY 122 A 122 A ? GLN 138 A 138 A ? -1.8 VAL 120 A 120 A ? -0.3 GLN 138 A 138 A ? -2.0 ASP 178 A 178 A ? -0.1 
123 TRP 123 A 123 A ? GLY 177 A 177 A ? -0.3 THR 121 A 121 A ? -0.3 VAL 126 A 126 A ? -0.1 ASP 178 A 178 A ? -0.1 
124 GLY 124 A 124 A ? THR 125 A 125 A ? -0.2 ILE 133 A 133 A ? -0.1 ILE 2   A 2   A ? -0.4 GLY 177 A 177 A ? -0.3 
125 THR 125 A 125 A ? GLN 176 A 176 A ? -2.6 ARG 1   A 1   A ? -0.2 ILE 2   A 2   A ? -0.5 ILE 133 A 133 A ? -0.2 
126 VAL 126 A 126 A ? THR 132 A 132 A ? -2.5 ARG 1   A 1   A ? -0.2 GLY 4   A 4   A ? -0.6 SER 128 A 128 A ? -0.3 
127 THR 127 A 127 A ? THR 132 A 132 A ? -0.4 VAL 3   A 3   A ? -0.1 THR 132 A 132 A ? -0.3 CYS 200 A 200 A ? -0.1 
128 SER 128 A 128 A ? VAL 126 A 126 A ? -0.3 PRO 131 A 131 A ? -0.1 VAL 199 A 199 A ? -0.1 GLU 198 A 198 A ? -0.0 
129 PRO 129 A 129 A ? ?   ?   ? ?   ? ? ?    ?   ?   ? ?   ? ? ?    THR 127 A 127 A ? -0.1 SER 128 A 128 A ? -0.1 
130 LYS 130 A 130 A ? PRO 131 A 131 A ? -0.0 THR 125 A 125 A ? -0.0 THR 132 A 132 A ? -0.1 THR 127 A 127 A ? -0.0 
131 PRO 131 A 131 A ? ?   ?   ? ?   ? ? ?    ?   ?   ? ?   ? ? ?    ILE 133 A 133 A ? -0.4 SER 128 A 128 A ? -0.1 
132 THR 132 A 132 A ? THR 127 A 127 A ? -0.3 LYS 130 A 130 A ? -0.1 VAL 126 A 126 A ? -2.5 THR 127 A 127 A ? -0.4 
133 ILE 133 A 133 A ? PRO 131 A 131 A ? -0.4 THR 125 A 125 A ? -0.2 THR 125 A 125 A ? -0.2 GLU 135 A 135 A ? -0.1 
134 PRO 134 A 134 A ? ?   ?   ? ?   ? ? ?    ?   ?   ? ?   ? ? ?    MET 57  A 57  A ? -0.1 GLN 138 A 138 A ? -0.1 
135 GLU 135 A 135 A ? ILE 133 A 133 A ? -0.1 ASP 56  A 56  A ? -0.1 MET 57  A 57  A ? -2.7 ALA 58  A 58  A ? -0.4 
136 LYS 136 A 136 A ? ASP 56  A 56  A ? -0.2 MET 57  A 57  A ? -0.1 ASP 56  A 56  A ? -0.2 THR 55  A 55  A ? -0.1 
137 LEU 137 A 137 A ? THR 55  A 55  A ? -2.2 GLU 135 A 135 A ? -0.3 CYS 8   A 8   A ? -2.8 CYS 139 A 139 A ? -0.3 
138 GLN 138 A 138 A ? GLY 122 A 122 A ? -2.0 THR 7   A 7   A ? -0.2 GLY 122 A 122 A ? -1.8 ALA 140 A 140 A ? -0.3 
139 CYS 139 A 139 A ? THR 6   A 6   A ? -3.3 LEU 137 A 137 A ? -0.3 THR 6   A 6   A ? -2.8 TYR 141 A 141 A ? -0.3 
140 ALA 140 A 140 A ? VAL 120 A 120 A ? -2.1 GLN 138 A 138 A ? -0.3 VAL 120 A 120 A ? -2.9 LEU 142 A 142 A ? -0.5 
141 TYR 141 A 141 A ? CYS 139 A 139 A ? -0.3 LEU 119 A 119 A ? -0.2 ASN 143 A 143 A ? -0.3 LEU 119 A 119 A ? -0.2 
142 LEU 142 A 142 A ? CYS 118 A 118 A ? -3.1 ALA 140 A 140 A ? -0.5 CYS 118 A 118 A ? -3.8 ILE 144 A 144 A ? -0.4 
143 ASN 143 A 143 A ? GLY 166 A 166 A ? -0.6 TYR 141 A 141 A ? -0.3 GLY 166 A 166 A ? -2.2 VAL 145 A 145 A ? -0.3 
144 ILE 144 A 144 A ? THR 116 A 116 A ? -2.0 LEU 142 A 142 A ? -0.4 GLY 115 A 115 A ? -2.9 SER 146 A 146 A ? -0.4 
145 VAL 145 A 145 A ? CYS 164 A 164 A ? -3.3 ASN 143 A 143 A ? -0.3 CYS 164 A 164 A ? -0.7 ILE 144 A 144 A ? -0.0 
146 SER 146 A 146 A ? ILE 144 A 144 A ? -0.4 GLN 147 A 147 A ? -0.1 CYS 150 A 150 A ? -2.2 GLU 151 A 151 A ? -0.2 
147 GLN 147 A 147 A ? GLY 148 A 148 A ? -0.2 GLU 149 A 149 A ? -0.2 GLU 151 A 151 A ? -2.2 ARG 152 A 152 A ? -0.2 
148 GLY 148 A 148 A ? CYS 150 A 150 A ? -0.2 GLU 149 A 149 A ? -0.2 ARG 152 A 152 A ? -1.6 GLN 147 A 147 A ? -0.2 
149 GLU 149 A 149 A ? GLU 151 A 151 A ? -0.2 CYS 150 A 150 A ? -0.2 VAL 153 A 153 A ? -1.6 GLY 148 A 148 A ? -0.2 
150 CYS 150 A 150 A ? SER 146 A 146 A ? -2.2 GLU 151 A 151 A ? -0.2 TYR 154 A 154 A ? -2.6 GLY 148 A 148 A ? -0.2 
151 GLU 151 A 151 A ? GLN 147 A 147 A ? -2.2 ARG 152 A 152 A ? -0.2 CYS 150 A 150 A ? -0.2 GLU 149 A 149 A ? -0.2 
152 ARG 152 A 152 A ? GLY 148 A 148 A ? -1.6 VAL 153 A 153 A ? -0.2 GLU 151 A 151 A ? -0.2 CYS 150 A 150 A ? -0.2 
153 VAL 153 A 153 A ? GLU 149 A 149 A ? -1.6 TYR 154 A 154 A ? -0.3 GLU 151 A 151 A ? -0.2 ARG 152 A 152 A ? -0.2 
154 TYR 154 A 154 A ? CYS 150 A 150 A ? -2.6 GLU 149 A 149 A ? -0.1 ALA 157 A 157 A ? -1.7 ILE 158 A 158 A ? -0.9 
155 PRO 155 A 155 A ? ?   ?   ? ?   ? ? ?    ?   ?   ? ?   ? ? ?    ARG 152 A 152 A ? -0.1 GLU 151 A 151 A ? -0.1 
156 ASP 156 A 156 A ? ILE 158 A 158 A ? -0.2 ALA 157 A 157 A ? -0.1 GLU 151 A 151 A ? -0.1 THR 159 A 159 A ? -0.0 
157 ALA 157 A 157 A ? TYR 154 A 154 A ? -1.7 GLU 151 A 151 A ? -0.2 THR 159 A 159 A ? -0.4 ASP 156 A 156 A ? -0.1 
158 ILE 158 A 158 A ? TYR 154 A 154 A ? -0.9 GLU 151 A 151 A ? -0.1 ASN 160 A 160 A ? -0.2 ASP 156 A 156 A ? -0.2 
159 THR 159 A 159 A ? ALA 157 A 157 A ? -0.4 SER 82  A 82  A ? -0.1 MET 162 A 162 A ? -1.6 ALA 157 A 157 A ? -0.0 
160 ASN 160 A 160 A ? ASN 161 A 161 A ? -0.3 ILE 158 A 158 A ? -0.2 ASN 214 A 214 A ? -0.0 ILE 158 A 158 A ? -0.0 
161 ASN 161 A 161 A ? THR 210 A 210 A ? -0.0 LEU 163 A 163 A ? -0.0 LYS 211 A 211 A ? -2.5 LEU 163 A 163 A ? -0.3 
162 MET 162 A 162 A ? THR 159 A 159 A ? -1.6 THR 210 A 210 A ? -0.2 CYS 164 A 164 A ? -0.3 THR 210 A 210 A ? -0.2 
163 LEU 163 A 163 A ? TYR 209 A 209 A ? -2.4 ASN 161 A 161 A ? -0.3 TYR 209 A 209 A ? -2.9 ALA 165 A 165 A ? -0.4 
164 CYS 164 A 164 A ? VAL 145 A 145 A ? -0.7 MET 162 A 162 A ? -0.3 VAL 145 A 145 A ? -3.3 GLY 166 A 166 A ? -0.4 
165 ALA 165 A 165 A ? GLY 207 A 207 A ? -2.0 LEU 163 A 163 A ? -0.4 GLY 207 A 207 A ? -2.2 GLU 167 A 167 A ? -0.3 
166 GLY 166 A 166 A ? ASN 143 A 143 A ? -2.2 CYS 164 A 164 A ? -0.4 ASN 143 A 143 A ? -0.6 ARG 168 A 168 A ? -0.4 
167 GLU 167 A 167 A ? VAL 172 A 172 A ? -0.9 ALA 165 A 165 A ? -0.3 GLY 170 A 170 A ? -1.2 GLY 204 A 204 A ? -0.5 
168 ARG 168 A 168 A ? GLY 166 A 166 A ? -0.4 GLU 169 A 169 A ? -0.3 GLY 204 A 204 A ? -1.1 GLU 167 A 167 A ? -0.1 
169 GLU 169 A 169 A ? GLY 170 A 170 A ? -0.3 PRO 203 A 203 A ? -0.2 ARG 168 A 168 A ? -0.3 ASN 171 A 171 A ? -0.2 
170 GLY 170 A 170 A ? GLU 167 A 167 A ? -1.2 GLN 202 A 202 A ? -0.2 GLU 169 A 169 A ? -0.3 GLN 202 A 202 A ? -0.2 
171 ASN 171 A 171 A ? GLY 201 A 201 A ? -1.9 GLU 169 A 169 A ? -0.2 ASP 173 A 173 A ? -0.4 GLN 202 A 202 A ? -0.1 
172 VAL 172 A 172 A ? GLU 167 A 167 A ? -0.2 GLY 170 A 170 A ? -0.1 GLU 167 A 167 A ? -0.9 SER 174 A 174 A ? -0.3 
173 ASP 173 A 173 A ? VAL 3   A 3   A ? -1.6 ASN 171 A 171 A ? -0.4 VAL 3   A 3   A ? -3.3 CYS 175 A 175 A ? -0.3 
174 SER 174 A 174 A ? VAL 172 A 172 A ? -0.3 ILE 2   A 2   A ? -0.3 ILE 2   A 2   A ? -0.3 GLY 201 A 201 A ? -0.2 
175 CYS 175 A 175 A ? ARG 1   A 1   A ? -1.7 ASP 173 A 173 A ? -0.3 ASP 178 A 178 A ? -1.7 GLY 124 A 124 A ? -0.1 
176 GLN 176 A 176 A ? GLY 177 A 177 A ? -0.2 SER 174 A 174 A ? -0.2 THR 125 A 125 A ? -2.6 CYS 175 A 175 A ? -0.2 
177 GLY 177 A 177 A ? GLY 124 A 124 A ? -0.3 TYR 26  A 26  A ? -0.1 TRP 123 A 123 A ? -0.3 GLN 176 A 176 A ? -0.2 
178 ASP 178 A 178 A ? CYS 175 A 175 A ? -1.7 GLY 122 A 122 A ? -0.1 ALA 181 A 181 A ? -2.8 VAL 193 A 193 A ? -0.3 
179 SER 179 A 179 A ? TYR 26  A 26  A ? -0.3 GLY 180 A 180 A ? -0.3 SER 28  A 28  A ? -3.3 SER 194 A 194 A ? -0.2 
180 GLY 180 A 180 A ? VAL 193 A 193 A ? -2.8 ALA 181 A 181 A ? -0.3 SER 179 A 179 A ? -0.3 SER 194 A 194 A ? -0.1 
181 ALA 181 A 181 A ? ASP 178 A 178 A ? -2.8 VAL 193 A 193 A ? -0.1 VAL 193 A 193 A ? -2.7 GLY 180 A 180 A ? -0.3 
182 PRO 182 A 182 A ? ?   ?   ? ?   ? ? ?    ?   ?   ? ?   ? ? ?    THR 121 A 121 A ? -1.2 LEU 184 A 184 A ? -0.5 
183 LEU 183 A 183 A ? GLY 191 A 191 A ? -2.4 ALA 181 A 181 A ? -0.2 GLN 190 A 190 A ? -3.2 GLY 191 A 191 A ? -1.4 
184 LEU 184 A 184 A ? LEU 119 A 119 A ? -3.9 PRO 182 A 182 A ? -0.5 LEU 119 A 119 A ? -3.5 ASP 186 A 186 A ? -0.4 
185 CYS 185 A 185 A ? LYS 188 A 188 A ? -2.5 LEU 183 A 183 A ? -0.5 LYS 188 A 188 A ? -1.0 CYS 118 A 118 A ? -0.1 
186 ASP 186 A 186 A ? ARG 117 A 117 A ? -0.5 LEU 184 A 184 A ? -0.4 CYS 185 A 185 A ? -0.2 ILE 189 A 189 A ? -0.1 
187 GLU 187 A 187 A ? LYS 188 A 188 A ? -0.2 LEU 184 A 184 A ? -0.1 ASN 106 A 106 A ? -0.5 ILE 189 A 189 A ? -0.4 
188 LYS 188 A 188 A ? CYS 185 A 185 A ? -1.0 ILE 105 A 105 A ? -0.1 CYS 185 A 185 A ? -2.5 GLN 190 A 190 A ? -0.4 
189 ILE 189 A 189 A ? ASN 106 A 106 A ? -2.3 GLU 187 A 187 A ? -0.4 ALA 108 A 108 A ? -2.1 LEU 184 A 184 A ? -0.2 
190 GLN 190 A 190 A ? LEU 183 A 183 A ? -3.2 LYS 188 A 188 A ? -0.4 VAL 212 A 212 A ? -1.4 CYS 213 A 213 A ? -0.6 
191 GLY 191 A 191 A ? LEU 183 A 183 A ? -1.4 LYS 211 A 211 A ? -0.2 LEU 183 A 183 A ? -2.4 VAL 193 A 193 A ? -0.4 
192 ILE 192 A 192 A ? THR 210 A 210 A ? -1.2 GLN 190 A 190 A ? -0.3 THR 210 A 210 A ? -2.8 SER 194 A 194 A ? -0.2 
193 VAL 193 A 193 A ? ALA 181 A 181 A ? -2.7 GLY 191 A 191 A ? -0.4 GLY 180 A 180 A ? -2.8 TYR 209 A 209 A ? -0.2 
194 SER 194 A 194 A ? ILE 208 A 208 A ? -2.4 TRP 195 A 195 A ? -0.4 GLY 196 A 196 A ? -0.3 TYR 209 A 209 A ? -0.2 
195 TRP 195 A 195 A ? ILE 208 A 208 A ? -1.4 SER 179 A 179 A ? -0.0 ILE 208 A 208 A ? -2.7 SER 194 A 194 A ? -0.4 
196 GLY 196 A 196 A ? SER 194 A 194 A ? -0.3 GLY 207 A 207 A ? -0.2 GLY 207 A 207 A ? -0.1 CYS 200 A 200 A ? -0.1 
197 PRO 197 A 197 A ? ?   ?   ? ?   ? ? ?    ?   ?   ? ?   ? ? ?    GLY 201 A 201 A ? -0.0 ILE 208 A 208 A ? -0.0 
198 GLU 198 A 198 A ? VAL 199 A 199 A ? -0.1 CYS 175 A 175 A ? -0.1 CYS 200 A 200 A ? -0.6 GLN 176 A 176 A ? -0.2 
199 VAL 199 A 199 A ? SER 128 A 128 A ? -0.1 CYS 175 A 175 A ? -0.1 GLN 202 A 202 A ? -0.5 GLU 198 A 198 A ? -0.1 
200 CYS 200 A 200 A ? GLU 198 A 198 A ? -0.6 GLY 201 A 201 A ? -0.2 CYS 175 A 175 A ? -0.1 ASN 171 A 171 A ? -0.1 
201 GLY 201 A 201 A ? LYS 205 A 205 A ? -0.3 GLN 202 A 202 A ? -0.3 ASN 171 A 171 A ? -1.9 CYS 200 A 200 A ? -0.2 
202 GLN 202 A 202 A ? VAL 199 A 199 A ? -0.5 LYS 205 A 205 A ? -0.4 LYS 205 A 205 A ? -2.0 GLY 201 A 201 A ? -0.3 
203 PRO 203 A 203 A ? ?   ?   ? ?   ? ? ?    ?   ?   ? ?   ? ? ?    GLU 169 A 169 A ? -0.2 ARG 168 A 168 A ? -0.1 
204 GLY 204 A 204 A ? ARG 168 A 168 A ? -1.1 GLU 167 A 167 A ? -0.5 ARG 168 A 168 A ? -0.1 GLU 169 A 169 A ? -0.1 
205 LYS 205 A 205 A ? GLN 202 A 202 A ? -2.0 GLU 167 A 167 A ? -0.3 GLN 202 A 202 A ? -0.4 GLY 201 A 201 A ? -0.3 
206 PRO 206 A 206 A ? ?   ?   ? ?   ? ? ?    ?   ?   ? ?   ? ? ?    GLY 166 A 166 A ? -0.2 ILE 208 A 208 A ? -0.1 
207 GLY 207 A 207 A ? ALA 165 A 165 A ? -2.2 GLY 196 A 196 A ? -0.1 ALA 165 A 165 A ? -2.0 TYR 209 A 209 A ? -0.5 
208 ILE 208 A 208 A ? TRP 195 A 195 A ? -2.7 CYS 164 A 164 A ? -0.2 SER 194 A 194 A ? -2.4 TRP 195 A 195 A ? -1.4 
209 TYR 209 A 209 A ? LEU 163 A 163 A ? -2.9 GLY 207 A 207 A ? -0.5 LEU 163 A 163 A ? -2.4 LYS 211 A 211 A ? -0.5 
210 THR 210 A 210 A ? ILE 192 A 192 A ? -2.8 ILE 208 A 208 A ? -0.3 ILE 192 A 192 A ? -1.2 VAL 212 A 212 A ? -1.1 
211 LYS 211 A 211 A ? ASN 161 A 161 A ? -2.5 TYR 209 A 209 A ? -0.5 ASN 214 A 214 A ? -1.2 GLY 191 A 191 A ? -0.2 
212 VAL 212 A 212 A ? GLN 190 A 190 A ? -1.4 THR 210 A 210 A ? -1.1 TYR 215 A 215 A ? -2.9 LYS 211 A 211 A ? -0.2 
213 CYS 213 A 213 A ? GLN 190 A 190 A ? -0.6 ASN 214 A 214 A ? -0.3 VAL 216 A 216 A ? -0.7 VAL 212 A 212 A ? -0.3 
214 ASN 214 A 214 A ? LYS 211 A 211 A ? -1.2 TYR 215 A 215 A ? -0.2 CYS 213 A 213 A ? -0.3 VAL 212 A 212 A ? -0.2 
215 TYR 215 A 215 A ? VAL 212 A 212 A ? -2.9 LYS 211 A 211 A ? -0.1 ILE 219 A 219 A ? -2.7 ASN 214 A 214 A ? -0.2 
216 VAL 216 A 216 A ? CYS 213 A 213 A ? -0.7 GLY 217 A 217 A ? -0.2 GLN 220 A 220 A ? -2.5 GLN 221 A 221 A ? -0.2 
217 GLY 217 A 217 A ? TRP 218 A 218 A ? -0.2 CYS 213 A 213 A ? -0.2 GLN 221 A 221 A ? -2.5 VAL 216 A 216 A ? -0.2 
218 TRP 218 A 218 A ? GLN 220 A 220 A ? -0.2 ILE 219 A 219 A ? -0.2 THR 222 A 222 A ? -2.5 GLY 217 A 217 A ? -0.2 
219 ILE 219 A 219 A ? TYR 215 A 215 A ? -2.7 GLN 221 A 221 A ? -0.2 MET 223 A 223 A ? -2.1 GLY 217 A 217 A ? -0.2 
220 GLN 220 A 220 A ? VAL 216 A 216 A ? -2.5 GLN 221 A 221 A ? -0.2 ARG 224 A 224 A ? -1.5 ILE 219 A 219 A ? -0.2 
221 GLN 221 A 221 A ? GLY 217 A 217 A ? -2.5 VAL 216 A 216 A ? -0.2 ARG 225 A 225 A ? -1.4 GLN 220 A 220 A ? -0.2 
222 THR 222 A 222 A ? TRP 218 A 218 A ? -2.5 MET 223 A 223 A ? -0.2 MET 226 A 226 A ? -0.3 GLN 220 A 220 A ? -0.2 
223 MET 223 A 223 A ? ILE 219 A 219 A ? -2.1 ARG 224 A 224 A ? -0.2 MET 226 A 226 A ? -0.4 THR 222 A 222 A ? -0.2 
224 ARG 224 A 224 A ? GLN 220 A 220 A ? -1.5 ARG 225 A 225 A ? -0.2 MET 223 A 223 A ? -0.2 THR 222 A 222 A ? -0.2 
225 ARG 225 A 225 A ? GLN 221 A 221 A ? -1.4 THR 222 A 222 A ? -0.2 ARG 224 A 224 A ? -0.2 MET 223 A 223 A ? -0.2 
226 MET 226 A 226 A ? MET 223 A 223 A ? -0.4 THR 222 A 222 A ? -0.3 ARG 225 A 225 A ? -0.1 ?   ?   ? ?   ? ? ?    
# 
loop_
_dssp_statistics_histogram.entry_id 
_dssp_statistics_histogram.type 
_dssp_statistics_histogram.1 
_dssp_statistics_histogram.2 
_dssp_statistics_histogram.3 
_dssp_statistics_histogram.4 
_dssp_statistics_histogram.5 
_dssp_statistics_histogram.6 
_dssp_statistics_histogram.7 
_dssp_statistics_histogram.8 
_dssp_statistics_histogram.9 
_dssp_statistics_histogram.10 
_dssp_statistics_histogram.11 
_dssp_statistics_histogram.12 
_dssp_statistics_histogram.13 
_dssp_statistics_histogram.14 
_dssp_statistics_histogram.15 
_dssp_statistics_histogram.16 
_dssp_statistics_histogram.17 
_dssp_statistics_histogram.18 
_dssp_statistics_histogram.19 
_dssp_statistics_histogram.20 
_dssp_statistics_histogram.21 
_dssp_statistics_histogram.22 
_dssp_statistics_histogram.23 
_dssp_statistics_histogram.24 
_dssp_statistics_histogram.25 
_dssp_statistics_histogram.26 
_dssp_statistics_histogram.27 
_dssp_statistics_histogram.28 
_dssp_statistics_histogram.29 
_dssp_statistics_histogram.30 
Euma3 residues_per_alpha_helix        0 0 0 0 0 0 1 0 1 0 0 0 0 0 0 0 0 0 0 0 0 0 0 0 0 0 0 0 0 0 
Euma3 parallel_bridges_per_ladder     1 0 0 0 0 0 0 0 0 0 0 0 0 0 0 0 0 0 0 0 0 0 0 0 0 0 0 0 0 0 
Euma3 antiparallel_bridges_per_ladder 1 4 1 6 1 2 0 0 0 0 0 0 0 0 0 0 0 0 0 0 0 0 0 0 0 0 0 0 0 0 
Euma3 ladders_per_sheet               1 0 0 0 0 1 0 1 0 0 0 0 0 0 0 0 0 0 0 0 0 0 0 0 0 0 0 0 0 0 
# 
loop_
_dssp_statistics_hbond.entry_id 
_dssp_statistics_hbond.type 
_dssp_statistics_hbond.count 
_dssp_statistics_hbond.count_per_100 
Euma3 O(I)-->H-N(J)          137 60.6 
Euma3 'PARALLEL BRIDGES'     2   0.9  
Euma3 'ANTIPARALLEL BRIDGES' 70  31.0 
Euma3 O(I)-->H-N(I-5)        2   0.9  
Euma3 O(I)-->H-N(I-4)        1   0.4  
Euma3 O(I)-->H-N(I-3)        4   1.8  
Euma3 O(I)-->H-N(I-2)        0   0.0  
Euma3 O(I)-->H-N(I-1)        0   0.0  
Euma3 O(I)-->H-N(I+0)        0   0.0  
Euma3 O(I)-->H-N(I+1)        0   0.0  
Euma3 O(I)-->H-N(I+2)        12  5.3  
Euma3 O(I)-->H-N(I+3)        22  9.7  
Euma3 O(I)-->H-N(I+4)        14  6.2  
Euma3 O(I)-->H-N(I+5)        0   0.0  
# 
_dssp_statistics.entry_id                       Euma3 
_dssp_statistics.nr_of_residues                 226 
_dssp_statistics.nr_of_chains                   1 
_dssp_statistics.nr_of_ss_bridges_total         0 
_dssp_statistics.nr_of_ss_bridges_intra_chain   0 
_dssp_statistics.nr_of_ss_bridges_inter_chain   0 
# 
loop_
_chem_comp.id 
_chem_comp.type 
_chem_comp.mon_nstd_flag 
_chem_comp.name 
_chem_comp.formula 
_chem_comp.formula_weight 
ALA 'L-PEPTIDE LINKING' y ALANINE         'C3 H7 N O2'     89.093 
ARG 'L-PEPTIDE LINKING' y ARGININE        'C6 H15 N4 O2'  175.209 
ASN 'L-PEPTIDE LINKING' y ASPARAGINE      'C4 H8 N2 O3'   132.118 
ASP 'L-PEPTIDE LINKING' y 'ASPARTIC ACID' 'C4 H7 N O4'    133.103 
CYS 'L-PEPTIDE LINKING' y CYSTEINE        'C3 H7 N O2 S'  121.158 
GLN 'L-PEPTIDE LINKING' y GLUTAMINE       'C5 H10 N2 O3'  146.144 
GLU 'L-PEPTIDE LINKING' y 'GLUTAMIC ACID' 'C5 H9 N O4'    147.129 
GLY 'PEPTIDE LINKING'   y GLYCINE         'C2 H5 N O2'     75.067 
HIS 'L-PEPTIDE LINKING' y HISTIDINE       'C6 H10 N3 O2'  156.162 
ILE 'L-PEPTIDE LINKING' y ISOLEUCINE      'C6 H13 N O2'   131.173 
LEU 'L-PEPTIDE LINKING' y LEUCINE         'C6 H13 N O2'   131.173 
LYS 'L-PEPTIDE LINKING' y LYSINE          'C6 H15 N2 O2'  147.195 
MET 'L-PEPTIDE LINKING' y METHIONINE      'C5 H11 N O2 S' 149.211 
PHE 'L-PEPTIDE LINKING' y PHENYLALANINE   'C9 H11 N O2'   165.189 
PRO 'L-PEPTIDE LINKING' y PROLINE         'C5 H9 N O2'     115.13 
SER 'L-PEPTIDE LINKING' y SERINE          'C3 H7 N O3'    105.093 
THR 'L-PEPTIDE LINKING' y THREONINE       'C4 H9 N O3'    119.119 
TRP 'L-PEPTIDE LINKING' y TRYPTOPHAN      'C11 H12 N2 O2' 204.225 
TYR 'L-PEPTIDE LINKING' y TYROSINE        'C9 H11 N O3'   181.189 
VAL 'L-PEPTIDE LINKING' y VALINE          'C5 H11 N O2'   117.146 
# 
loop_
_atom_type.symbol 
N 
C 
O 
S 
# 
loop_
_entity_poly_seq.entity_id 
_entity_poly_seq.num 
_entity_poly_seq.mon_id 
_entity_poly_seq.hetero 
1   1 ARG n 
1   2 ILE n 
1   3 VAL n 
1   4 GLY n 
1   5 GLY n 
1   6 THR n 
1   7 THR n 
1   8 CYS n 
1   9 ILE n 
1  10 LYS n 
1  11 ASN n 
1  12 SER n 
1  13 GLN n 
1  14 PRO n 
1  15 TRP n 
1  16 HIS n 
1  17 VAL n 
1  18 ALA n 
1  19 LEU n 
1  20 TYR n 
1  21 ASP n 
1  22 SER n 
1  23 ASN n 
1  24 ARG n 
1  25 PHE n 
1  26 TYR n 
1  27 CYS n 
1  28 SER n 
1  29 GLY n 
1  30 THR n 
1  31 LEU n 
1  32 LEU n 
1  33 ASN n 
1  34 ARG n 
1  35 GLN n 
1  36 TRP n 
1  37 VAL n 
1  38 LEU n 
1  39 THR n 
1  40 ALA n 
1  41 ALA n 
1  42 HIS n 
1  43 CYS n 
1  44 LYS n 
1  45 MET n 
1  46 PRO n 
1  47 THR n 
1  48 THR n 
1  49 TYR n 
1  50 ILE n 
1  51 ARG n 
1  52 LEU n 
1  53 GLY n 
1  54 VAL n 
1  55 THR n 
1  56 ASP n 
1  57 MET n 
1  58 ALA n 
1  59 ALA n 
1  60 SER n 
1  61 GLU n 
1  62 SER n 
1  63 ASN n 
1  64 GLU n 
1  65 GLN n 
1  66 GLN n 
1  67 ARG n 
1  68 ARG n 
1  69 ALA n 
1  70 MET n 
1  71 THR n 
1  72 PHE n 
1  73 VAL n 
1  74 ALA n 
1  75 HIS n 
1  76 PRO n 
1  77 ASN n 
1  78 TYR n 
1  79 ASP n 
1  80 PRO n 
1  81 VAL n 
1  82 SER n 
1  83 LYS n 
1  84 ASP n 
1  85 ASN n 
1  86 ASP n 
1  87 ILE n 
1  88 MET n 
1  89 MET n 
1  90 ILE n 
1  91 LYS n 
1  92 LEU n 
1  93 SER n 
1  94 SER n 
1  95 LEU n 
1  96 VAL n 
1  97 ASP n 
1  98 ILE n 
1  99 ASN n 
1 100 ASP n 
1 101 ARG n 
1 102 VAL n 
1 103 GLN n 
1 104 PRO n 
1 105 ILE n 
1 106 ASN n 
1 107 VAL n 
1 108 ALA n 
1 109 ASN n 
1 110 GLU n 
1 111 CYS n 
1 112 ALA n 
1 113 ALA n 
1 114 PRO n 
1 115 GLY n 
1 116 THR n 
1 117 ARG n 
1 118 CYS n 
1 119 LEU n 
1 120 VAL n 
1 121 THR n 
1 122 GLY n 
1 123 TRP n 
1 124 GLY n 
1 125 THR n 
1 126 VAL n 
1 127 THR n 
1 128 SER n 
1 129 PRO n 
1 130 LYS n 
1 131 PRO n 
1 132 THR n 
1 133 ILE n 
1 134 PRO n 
1 135 GLU n 
1 136 LYS n 
1 137 LEU n 
1 138 GLN n 
1 139 CYS n 
1 140 ALA n 
1 141 TYR n 
1 142 LEU n 
1 143 ASN n 
1 144 ILE n 
1 145 VAL n 
1 146 SER n 
1 147 GLN n 
1 148 GLY n 
1 149 GLU n 
1 150 CYS n 
1 151 GLU n 
1 152 ARG n 
1 153 VAL n 
1 154 TYR n 
1 155 PRO n 
1 156 ASP n 
1 157 ALA n 
1 158 ILE n 
1 159 THR n 
1 160 ASN n 
1 161 ASN n 
1 162 MET n 
1 163 LEU n 
1 164 CYS n 
1 165 ALA n 
1 166 GLY n 
1 167 GLU n 
1 168 ARG n 
1 169 GLU n 
1 170 GLY n 
1 171 ASN n 
1 172 VAL n 
1 173 ASP n 
1 174 SER n 
1 175 CYS n 
1 176 GLN n 
1 177 GLY n 
1 178 ASP n 
1 179 SER n 
1 180 GLY n 
1 181 ALA n 
1 182 PRO n 
1 183 LEU n 
1 184 LEU n 
1 185 CYS n 
1 186 ASP n 
1 187 GLU n 
1 188 LYS n 
1 189 ILE n 
1 190 GLN n 
1 191 GLY n 
1 192 ILE n 
1 193 VAL n 
1 194 SER n 
1 195 TRP n 
1 196 GLY n 
1 197 PRO n 
1 198 GLU n 
1 199 VAL n 
1 200 CYS n 
1 201 GLY n 
1 202 GLN n 
1 203 PRO n 
1 204 GLY n 
1 205 LYS n 
1 206 PRO n 
1 207 GLY n 
1 208 ILE n 
1 209 TYR n 
1 210 THR n 
1 211 LYS n 
1 212 VAL n 
1 213 CYS n 
1 214 ASN n 
1 215 TYR n 
1 216 VAL n 
1 217 GLY n 
1 218 TRP n 
1 219 ILE n 
1 220 GLN n 
1 221 GLN n 
1 222 THR n 
1 223 MET n 
1 224 ARG n 
1 225 ARG n 
1 226 MET n 
# 
loop_
_pdbx_poly_seq_scheme.asym_id 
_pdbx_poly_seq_scheme.entity_id 
_pdbx_poly_seq_scheme.seq_id 
_pdbx_poly_seq_scheme.mon_id 
_pdbx_poly_seq_scheme.ndb_seq_num 
_pdbx_poly_seq_scheme.pdb_seq_num 
_pdbx_poly_seq_scheme.auth_seq_num 
_pdbx_poly_seq_scheme.pdb_mon_id 
_pdbx_poly_seq_scheme.auth_mon_id 
_pdbx_poly_seq_scheme.pdb_strand_id 
_pdbx_poly_seq_scheme.pdb_ins_code 
_pdbx_poly_seq_scheme.hetero 
A 1   1 ARG   1 1   1   ARG ARG A ? n 
A 1   2 ILE   2 2   2   ILE ILE A ? n 
A 1   3 VAL   3 3   3   VAL VAL A ? n 
A 1   4 GLY   4 4   4   GLY GLY A ? n 
A 1   5 GLY   5 5   5   GLY GLY A ? n 
A 1   6 THR   6 6   6   THR THR A ? n 
A 1   7 THR   7 7   7   THR THR A ? n 
A 1   8 CYS   8 8   8   CYS CYS A ? n 
A 1   9 ILE   9 9   9   ILE ILE A ? n 
A 1  10 LYS  10 10  10  LYS LYS A ? n 
A 1  11 ASN  11 11  11  ASN ASN A ? n 
A 1  12 SER  12 12  12  SER SER A ? n 
A 1  13 GLN  13 13  13  GLN GLN A ? n 
A 1  14 PRO  14 14  14  PRO PRO A ? n 
A 1  15 TRP  15 15  15  TRP TRP A ? n 
A 1  16 HIS  16 16  16  HIS HIS A ? n 
A 1  17 VAL  17 17  17  VAL VAL A ? n 
A 1  18 ALA  18 18  18  ALA ALA A ? n 
A 1  19 LEU  19 19  19  LEU LEU A ? n 
A 1  20 TYR  20 20  20  TYR TYR A ? n 
A 1  21 ASP  21 21  21  ASP ASP A ? n 
A 1  22 SER  22 22  22  SER SER A ? n 
A 1  23 ASN  23 23  23  ASN ASN A ? n 
A 1  24 ARG  24 24  24  ARG ARG A ? n 
A 1  25 PHE  25 25  25  PHE PHE A ? n 
A 1  26 TYR  26 26  26  TYR TYR A ? n 
A 1  27 CYS  27 27  27  CYS CYS A ? n 
A 1  28 SER  28 28  28  SER SER A ? n 
A 1  29 GLY  29 29  29  GLY GLY A ? n 
A 1  30 THR  30 30  30  THR THR A ? n 
A 1  31 LEU  31 31  31  LEU LEU A ? n 
A 1  32 LEU  32 32  32  LEU LEU A ? n 
A 1  33 ASN  33 33  33  ASN ASN A ? n 
A 1  34 ARG  34 34  34  ARG ARG A ? n 
A 1  35 GLN  35 35  35  GLN GLN A ? n 
A 1  36 TRP  36 36  36  TRP TRP A ? n 
A 1  37 VAL  37 37  37  VAL VAL A ? n 
A 1  38 LEU  38 38  38  LEU LEU A ? n 
A 1  39 THR  39 39  39  THR THR A ? n 
A 1  40 ALA  40 40  40  ALA ALA A ? n 
A 1  41 ALA  41 41  41  ALA ALA A ? n 
A 1  42 HIS  42 42  42  HIS HIS A ? n 
A 1  43 CYS  43 43  43  CYS CYS A ? n 
A 1  44 LYS  44 44  44  LYS LYS A ? n 
A 1  45 MET  45 45  45  MET MET A ? n 
A 1  46 PRO  46 46  46  PRO PRO A ? n 
A 1  47 THR  47 47  47  THR THR A ? n 
A 1  48 THR  48 48  48  THR THR A ? n 
A 1  49 TYR  49 49  49  TYR TYR A ? n 
A 1  50 ILE  50 50  50  ILE ILE A ? n 
A 1  51 ARG  51 51  51  ARG ARG A ? n 
A 1  52 LEU  52 52  52  LEU LEU A ? n 
A 1  53 GLY  53 53  53  GLY GLY A ? n 
A 1  54 VAL  54 54  54  VAL VAL A ? n 
A 1  55 THR  55 55  55  THR THR A ? n 
A 1  56 ASP  56 56  56  ASP ASP A ? n 
A 1  57 MET  57 57  57  MET MET A ? n 
A 1  58 ALA  58 58  58  ALA ALA A ? n 
A 1  59 ALA  59 59  59  ALA ALA A ? n 
A 1  60 SER  60 60  60  SER SER A ? n 
A 1  61 GLU  61 61  61  GLU GLU A ? n 
A 1  62 SER  62 62  62  SER SER A ? n 
A 1  63 ASN  63 63  63  ASN ASN A ? n 
A 1  64 GLU  64 64  64  GLU GLU A ? n 
A 1  65 GLN  65 65  65  GLN GLN A ? n 
A 1  66 GLN  66 66  66  GLN GLN A ? n 
A 1  67 ARG  67 67  67  ARG ARG A ? n 
A 1  68 ARG  68 68  68  ARG ARG A ? n 
A 1  69 ALA  69 69  69  ALA ALA A ? n 
A 1  70 MET  70 70  70  MET MET A ? n 
A 1  71 THR  71 71  71  THR THR A ? n 
A 1  72 PHE  72 72  72  PHE PHE A ? n 
A 1  73 VAL  73 73  73  VAL VAL A ? n 
A 1  74 ALA  74 74  74  ALA ALA A ? n 
A 1  75 HIS  75 75  75  HIS HIS A ? n 
A 1  76 PRO  76 76  76  PRO PRO A ? n 
A 1  77 ASN  77 77  77  ASN ASN A ? n 
A 1  78 TYR  78 78  78  TYR TYR A ? n 
A 1  79 ASP  79 79  79  ASP ASP A ? n 
A 1  80 PRO  80 80  80  PRO PRO A ? n 
A 1  81 VAL  81 81  81  VAL VAL A ? n 
A 1  82 SER  82 82  82  SER SER A ? n 
A 1  83 LYS  83 83  83  LYS LYS A ? n 
A 1  84 ASP  84 84  84  ASP ASP A ? n 
A 1  85 ASN  85 85  85  ASN ASN A ? n 
A 1  86 ASP  86 86  86  ASP ASP A ? n 
A 1  87 ILE  87 87  87  ILE ILE A ? n 
A 1  88 MET  88 88  88  MET MET A ? n 
A 1  89 MET  89 89  89  MET MET A ? n 
A 1  90 ILE  90 90  90  ILE ILE A ? n 
A 1  91 LYS  91 91  91  LYS LYS A ? n 
A 1  92 LEU  92 92  92  LEU LEU A ? n 
A 1  93 SER  93 93  93  SER SER A ? n 
A 1  94 SER  94 94  94  SER SER A ? n 
A 1  95 LEU  95 95  95  LEU LEU A ? n 
A 1  96 VAL  96 96  96  VAL VAL A ? n 
A 1  97 ASP  97 97  97  ASP ASP A ? n 
A 1  98 ILE  98 98  98  ILE ILE A ? n 
A 1  99 ASN  99 99  99  ASN ASN A ? n 
A 1 100 ASP 100 100 100 ASP ASP A ? n 
A 1 101 ARG 101 101 101 ARG ARG A ? n 
A 1 102 VAL 102 102 102 VAL VAL A ? n 
A 1 103 GLN 103 103 103 GLN GLN A ? n 
A 1 104 PRO 104 104 104 PRO PRO A ? n 
A 1 105 ILE 105 105 105 ILE ILE A ? n 
A 1 106 ASN 106 106 106 ASN ASN A ? n 
A 1 107 VAL 107 107 107 VAL VAL A ? n 
A 1 108 ALA 108 108 108 ALA ALA A ? n 
A 1 109 ASN 109 109 109 ASN ASN A ? n 
A 1 110 GLU 110 110 110 GLU GLU A ? n 
A 1 111 CYS 111 111 111 CYS CYS A ? n 
A 1 112 ALA 112 112 112 ALA ALA A ? n 
A 1 113 ALA 113 113 113 ALA ALA A ? n 
A 1 114 PRO 114 114 114 PRO PRO A ? n 
A 1 115 GLY 115 115 115 GLY GLY A ? n 
A 1 116 THR 116 116 116 THR THR A ? n 
A 1 117 ARG 117 117 117 ARG ARG A ? n 
A 1 118 CYS 118 118 118 CYS CYS A ? n 
A 1 119 LEU 119 119 119 LEU LEU A ? n 
A 1 120 VAL 120 120 120 VAL VAL A ? n 
A 1 121 THR 121 121 121 THR THR A ? n 
A 1 122 GLY 122 122 122 GLY GLY A ? n 
A 1 123 TRP 123 123 123 TRP TRP A ? n 
A 1 124 GLY 124 124 124 GLY GLY A ? n 
A 1 125 THR 125 125 125 THR THR A ? n 
A 1 126 VAL 126 126 126 VAL VAL A ? n 
A 1 127 THR 127 127 127 THR THR A ? n 
A 1 128 SER 128 128 128 SER SER A ? n 
A 1 129 PRO 129 129 129 PRO PRO A ? n 
A 1 130 LYS 130 130 130 LYS LYS A ? n 
A 1 131 PRO 131 131 131 PRO PRO A ? n 
A 1 132 THR 132 132 132 THR THR A ? n 
A 1 133 ILE 133 133 133 ILE ILE A ? n 
A 1 134 PRO 134 134 134 PRO PRO A ? n 
A 1 135 GLU 135 135 135 GLU GLU A ? n 
A 1 136 LYS 136 136 136 LYS LYS A ? n 
A 1 137 LEU 137 137 137 LEU LEU A ? n 
A 1 138 GLN 138 138 138 GLN GLN A ? n 
A 1 139 CYS 139 139 139 CYS CYS A ? n 
A 1 140 ALA 140 140 140 ALA ALA A ? n 
A 1 141 TYR 141 141 141 TYR TYR A ? n 
A 1 142 LEU 142 142 142 LEU LEU A ? n 
A 1 143 ASN 143 143 143 ASN ASN A ? n 
A 1 144 ILE 144 144 144 ILE ILE A ? n 
A 1 145 VAL 145 145 145 VAL VAL A ? n 
A 1 146 SER 146 146 146 SER SER A ? n 
A 1 147 GLN 147 147 147 GLN GLN A ? n 
A 1 148 GLY 148 148 148 GLY GLY A ? n 
A 1 149 GLU 149 149 149 GLU GLU A ? n 
A 1 150 CYS 150 150 150 CYS CYS A ? n 
A 1 151 GLU 151 151 151 GLU GLU A ? n 
A 1 152 ARG 152 152 152 ARG ARG A ? n 
A 1 153 VAL 153 153 153 VAL VAL A ? n 
A 1 154 TYR 154 154 154 TYR TYR A ? n 
A 1 155 PRO 155 155 155 PRO PRO A ? n 
A 1 156 ASP 156 156 156 ASP ASP A ? n 
A 1 157 ALA 157 157 157 ALA ALA A ? n 
A 1 158 ILE 158 158 158 ILE ILE A ? n 
A 1 159 THR 159 159 159 THR THR A ? n 
A 1 160 ASN 160 160 160 ASN ASN A ? n 
A 1 161 ASN 161 161 161 ASN ASN A ? n 
A 1 162 MET 162 162 162 MET MET A ? n 
A 1 163 LEU 163 163 163 LEU LEU A ? n 
A 1 164 CYS 164 164 164 CYS CYS A ? n 
A 1 165 ALA 165 165 165 ALA ALA A ? n 
A 1 166 GLY 166 166 166 GLY GLY A ? n 
A 1 167 GLU 167 167 167 GLU GLU A ? n 
A 1 168 ARG 168 168 168 ARG ARG A ? n 
A 1 169 GLU 169 169 169 GLU GLU A ? n 
A 1 170 GLY 170 170 170 GLY GLY A ? n 
A 1 171 ASN 171 171 171 ASN ASN A ? n 
A 1 172 VAL 172 172 172 VAL VAL A ? n 
A 1 173 ASP 173 173 173 ASP ASP A ? n 
A 1 174 SER 174 174 174 SER SER A ? n 
A 1 175 CYS 175 175 175 CYS CYS A ? n 
A 1 176 GLN 176 176 176 GLN GLN A ? n 
A 1 177 GLY 177 177 177 GLY GLY A ? n 
A 1 178 ASP 178 178 178 ASP ASP A ? n 
A 1 179 SER 179 179 179 SER SER A ? n 
A 1 180 GLY 180 180 180 GLY GLY A ? n 
A 1 181 ALA 181 181 181 ALA ALA A ? n 
A 1 182 PRO 182 182 182 PRO PRO A ? n 
A 1 183 LEU 183 183 183 LEU LEU A ? n 
A 1 184 LEU 184 184 184 LEU LEU A ? n 
A 1 185 CYS 185 185 185 CYS CYS A ? n 
A 1 186 ASP 186 186 186 ASP ASP A ? n 
A 1 187 GLU 187 187 187 GLU GLU A ? n 
A 1 188 LYS 188 188 188 LYS LYS A ? n 
A 1 189 ILE 189 189 189 ILE ILE A ? n 
A 1 190 GLN 190 190 190 GLN GLN A ? n 
A 1 191 GLY 191 191 191 GLY GLY A ? n 
A 1 192 ILE 192 192 192 ILE ILE A ? n 
A 1 193 VAL 193 193 193 VAL VAL A ? n 
A 1 194 SER 194 194 194 SER SER A ? n 
A 1 195 TRP 195 195 195 TRP TRP A ? n 
A 1 196 GLY 196 196 196 GLY GLY A ? n 
A 1 197 PRO 197 197 197 PRO PRO A ? n 
A 1 198 GLU 198 198 198 GLU GLU A ? n 
A 1 199 VAL 199 199 199 VAL VAL A ? n 
A 1 200 CYS 200 200 200 CYS CYS A ? n 
A 1 201 GLY 201 201 201 GLY GLY A ? n 
A 1 202 GLN 202 202 202 GLN GLN A ? n 
A 1 203 PRO 203 203 203 PRO PRO A ? n 
A 1 204 GLY 204 204 204 GLY GLY A ? n 
A 1 205 LYS 205 205 205 LYS LYS A ? n 
A 1 206 PRO 206 206 206 PRO PRO A ? n 
A 1 207 GLY 207 207 207 GLY GLY A ? n 
A 1 208 ILE 208 208 208 ILE ILE A ? n 
A 1 209 TYR 209 209 209 TYR TYR A ? n 
A 1 210 THR 210 210 210 THR THR A ? n 
A 1 211 LYS 211 211 211 LYS LYS A ? n 
A 1 212 VAL 212 212 212 VAL VAL A ? n 
A 1 213 CYS 213 213 213 CYS CYS A ? n 
A 1 214 ASN 214 214 214 ASN ASN A ? n 
A 1 215 TYR 215 215 215 TYR TYR A ? n 
A 1 216 VAL 216 216 216 VAL VAL A ? n 
A 1 217 GLY 217 217 217 GLY GLY A ? n 
A 1 218 TRP 218 218 218 TRP TRP A ? n 
A 1 219 ILE 219 219 219 ILE ILE A ? n 
A 1 220 GLN 220 220 220 GLN GLN A ? n 
A 1 221 GLN 221 221 221 GLN GLN A ? n 
A 1 222 THR 222 222 222 THR THR A ? n 
A 1 223 MET 223 223 223 MET MET A ? n 
A 1 224 ARG 224 224 224 ARG ARG A ? n 
A 1 225 ARG 225 225 225 ARG ARG A ? n 
A 1 226 MET 226 226 226 MET MET A ? n 
# 
loop_
_atom_site.group_PDB 
_atom_site.id 
_atom_site.type_symbol 
_atom_site.label_atom_id 
_atom_site.label_alt_id 
_atom_site.label_comp_id 
_atom_site.label_asym_id 
_atom_site.label_entity_id 
_atom_site.label_seq_id 
_atom_site.pdbx_PDB_ins_code 
_atom_site.Cartn_x 
_atom_site.Cartn_y 
_atom_site.Cartn_z 
_atom_site.occupancy 
_atom_site.B_iso_or_equiv 
_atom_site.pdbx_formal_charge 
_atom_site.auth_seq_id 
_atom_site.auth_comp_id 
_atom_site.auth_asym_id 
_atom_site.auth_atom_id 
_atom_site.pdbx_PDB_model_num 
ATOM 1    N N   ? ARG A 1   1 ?   1.005   3.028 -10.548 1.000 59.800 ? 1   ARG A N   1 
ATOM 2    C CA  ? ARG A 1   1 ?   1.611   2.275 -11.641 1.000 59.800 ? 1   ARG A CA  1 
ATOM 3    C C   ? ARG A 1   1 ?   1.968   0.860 -11.199 1.000 59.800 ? 1   ARG A C   1 
ATOM 4    C CB  ? ARG A 1   1 ?   2.859   2.992 -12.161 1.000 59.800 ? 1   ARG A CB  1 
ATOM 5    O O   ? ARG A 1   1 ?   2.515   0.663 -10.112 1.000 59.800 ? 1   ARG A O   1 
ATOM 6    C CG  ? ARG A 1   1 ?   3.494   2.324 -13.371 1.000 59.800 ? 1   ARG A CG  1 
ATOM 7    C CD  ? ARG A 1   1 ?   4.709   3.095 -13.867 1.000 59.800 ? 1   ARG A CD  1 
ATOM 8    N NE  ? ARG A 1   1 ?   5.434   2.354 -14.896 1.000 59.800 ? 1   ARG A NE  1 
ATOM 9    N NH1 ? ARG A 1   1 ?   6.997   4.011 -15.280 1.000 59.800 ? 1   ARG A NH1 1 
ATOM 10   N NH2 ? ARG A 1   1 ?   7.086   2.049 -16.461 1.000 59.800 ? 1   ARG A NH2 1 
ATOM 11   C CZ  ? ARG A 1   1 ?   6.504   2.807 -15.543 1.000 59.800 ? 1   ARG A CZ  1 
ATOM 12   N N   ? ILE A 1   2 ?   1.559  -0.041 -11.931 1.000 74.170 ? 2   ILE A N   1 
ATOM 13   C CA  ? ILE A 1   2 ?   2.330  -1.279 -11.924 1.000 74.170 ? 2   ILE A CA  1 
ATOM 14   C C   ? ILE A 1   2 ?   3.131  -1.395 -13.219 1.000 74.170 ? 2   ILE A C   1 
ATOM 15   C CB  ? ILE A 1   2 ?   1.417  -2.513 -11.746 1.000 74.170 ? 2   ILE A CB  1 
ATOM 16   O O   ? ILE A 1   2 ?   2.557  -1.562 -14.298 1.000 74.170 ? 2   ILE A O   1 
ATOM 17   C CG1 ? ILE A 1   2 ?   0.557  -2.364 -10.486 1.000 74.170 ? 2   ILE A CG1 1 
ATOM 18   C CG2 ? ILE A 1   2 ?   2.250  -3.797 -11.692 1.000 74.170 ? 2   ILE A CG2 1 
ATOM 19   C CD1 ? ILE A 1   2 ?   1.354  -2.367  -9.189 1.000 74.170 ? 2   ILE A CD1 1 
ATOM 20   N N   ? VAL A 1   3 ?   4.381  -1.003 -13.279 1.000 78.680 ? 3   VAL A N   1 
ATOM 21   C CA  ? VAL A 1   3 ?   5.287  -1.134 -14.416 1.000 78.680 ? 3   VAL A CA  1 
ATOM 22   C C   ? VAL A 1   3 ?   5.796  -2.571 -14.507 1.000 78.680 ? 3   VAL A C   1 
ATOM 23   C CB  ? VAL A 1   3 ?   6.476  -0.153 -14.311 1.000 78.680 ? 3   VAL A CB  1 
ATOM 24   O O   ? VAL A 1   3 ?   6.218  -3.152 -13.505 1.000 78.680 ? 3   VAL A O   1 
ATOM 25   C CG1 ? VAL A 1   3 ?   7.434  -0.338 -15.486 1.000 78.680 ? 3   VAL A CG1 1 
ATOM 26   C CG2 ? VAL A 1   3 ?   5.973   1.289 -14.249 1.000 78.680 ? 3   VAL A CG2 1 
ATOM 27   N N   ? GLY A 1   4 ?   5.605  -3.119 -15.781 1.000 77.910 ? 4   GLY A N   1 
ATOM 28   C CA  ? GLY A 1   4 ?   6.130  -4.463 -15.967 1.000 77.910 ? 4   GLY A CA  1 
ATOM 29   C C   ? GLY A 1   4 ?   5.225  -5.541 -15.401 1.000 77.910 ? 4   GLY A C   1 
ATOM 30   O O   ? GLY A 1   4 ?   5.651  -6.682 -15.215 1.000 77.910 ? 4   GLY A O   1 
ATOM 31   N N   ? GLY A 1   5 ?   3.863  -5.134 -14.979 1.000 85.090 ? 5   GLY A N   1 
ATOM 32   C CA  ? GLY A 1   5 ?   2.839  -6.052 -14.506 1.000 85.090 ? 5   GLY A CA  1 
ATOM 33   C C   ? GLY A 1   5 ?   1.941  -6.566 -15.616 1.000 85.090 ? 5   GLY A C   1 
ATOM 34   O O   ? GLY A 1   5 ?   2.216  -6.344 -16.797 1.000 85.090 ? 5   GLY A O   1 
ATOM 35   N N   ? THR A 1   6 ?   1.000  -7.362 -15.302 1.000 91.470 ? 6   THR A N   1 
ATOM 36   C CA  ? THR A 1   6 ?   0.019  -7.919 -16.226 1.000 91.470 ? 6   THR A CA  1 
ATOM 37   C C   ? THR A 1   6 ?  -1.401  -7.636 -15.744 1.000 91.470 ? 6   THR A C   1 
ATOM 38   C CB  ? THR A 1   6 ?   0.213  -9.438 -16.397 1.000 91.470 ? 6   THR A CB  1 
ATOM 39   O O   ? THR A 1   6 ?  -1.607  -7.275 -14.583 1.000 91.470 ? 6   THR A O   1 
ATOM 40   C CG2 ? THR A 1   6 ?   1.610  -9.759 -16.916 1.000 91.470 ? 6   THR A CG2 1 
ATOM 41   O OG1 ? THR A 1   6 ?   0.025 -10.083 -15.132 1.000 91.470 ? 6   THR A OG1 1 
ATOM 42   N N   ? THR A 1   7 ?  -2.291  -7.709 -16.743 1.000 93.640 ? 7   THR A N   1 
ATOM 43   C CA  ? THR A 1   7 ?  -3.697  -7.603 -16.369 1.000 93.640 ? 7   THR A CA  1 
ATOM 44   C C   ? THR A 1   7 ?  -4.076  -8.697 -15.376 1.000 93.640 ? 7   THR A C   1 
ATOM 45   C CB  ? THR A 1   7 ?  -4.611  -7.688 -17.605 1.000 93.640 ? 7   THR A CB  1 
ATOM 46   O O   ? THR A 1   7 ?  -3.753  -9.869 -15.582 1.000 93.640 ? 7   THR A O   1 
ATOM 47   C CG2 ? THR A 1   7 ?  -6.081  -7.594 -17.210 1.000 93.640 ? 7   THR A CG2 1 
ATOM 48   O OG1 ? THR A 1   7 ?  -4.299  -6.611 -18.498 1.000 93.640 ? 7   THR A OG1 1 
ATOM 49   N N   ? CYS A 1   8 ?  -4.681  -8.241 -14.231 1.000 93.790 ? 8   CYS A N   1 
ATOM 50   C CA  ? CYS A 1   8 ?  -5.144  -9.205 -13.239 1.000 93.790 ? 8   CYS A CA  1 
ATOM 51   C C   ? CYS A 1   8 ?  -6.243 -10.091 -13.812 1.000 93.790 ? 8   CYS A C   1 
ATOM 52   C CB  ? CYS A 1   8 ?  -5.655  -8.486 -11.991 1.000 93.790 ? 8   CYS A CB  1 
ATOM 53   O O   ? CYS A 1   8 ?  -7.012  -9.658 -14.672 1.000 93.790 ? 8   CYS A O   1 
ATOM 54   S SG  ? CYS A 1   8 ?  -4.393  -7.510 -11.144 1.000 93.790 ? 8   CYS A SG  1 
ATOM 55   N N   ? ILE A 1   9 ?  -6.216 -11.319 -13.264 1.000 92.720 ? 9   ILE A N   1 
ATOM 56   C CA  ? ILE A 1   9 ?  -7.346 -12.182 -13.589 1.000 92.720 ? 9   ILE A CA  1 
ATOM 57   C C   ? ILE A 1   9 ?  -8.638 -11.563 -13.060 1.000 92.720 ? 9   ILE A C   1 
ATOM 58   C CB  ? ILE A 1   9 ?  -7.157 -13.603 -13.012 1.000 92.720 ? 9   ILE A CB  1 
ATOM 59   O O   ? ILE A 1   9 ?  -8.685 -11.089 -11.923 1.000 92.720 ? 9   ILE A O   1 
ATOM 60   C CG1 ? ILE A 1   9 ?  -5.906 -14.259 -13.608 1.000 92.720 ? 9   ILE A CG1 1 
ATOM 61   C CG2 ? ILE A 1   9 ?  -8.400 -14.460 -13.267 1.000 92.720 ? 9   ILE A CG2 1 
ATOM 62   C CD1 ? ILE A 1   9 ?  -5.473 -15.531 -12.891 1.000 92.720 ? 9   ILE A CD1 1 
ATOM 63   N N   ? LYS A 1  10 ?  -9.647 -11.522 -13.923 1.000 89.400 ? 10  LYS A N   1 
ATOM 64   C CA  ? LYS A 1  10 ? -10.928 -10.934 -13.541 1.000 89.400 ? 10  LYS A CA  1 
ATOM 65   C C   ? LYS A 1  10 ? -11.418 -11.499 -12.211 1.000 89.400 ? 10  LYS A C   1 
ATOM 66   C CB  ? LYS A 1  10 ? -11.974 -11.176 -14.630 1.000 89.400 ? 10  LYS A CB  1 
ATOM 67   O O   ? LYS A 1  10 ? -11.404 -12.714 -12.004 1.000 89.400 ? 10  LYS A O   1 
ATOM 68   C CG  ? LYS A 1  10 ? -13.278 -10.421 -14.415 1.000 89.400 ? 10  LYS A CG  1 
ATOM 69   C CD  ? LYS A 1  10 ? -14.242 -10.628 -15.575 1.000 89.400 ? 10  LYS A CD  1 
ATOM 70   C CE  ? LYS A 1  10 ? -15.548  -9.875 -15.359 1.000 89.400 ? 10  LYS A CE  1 
ATOM 71   N NZ  ? LYS A 1  10 ? -16.479 -10.038 -16.516 1.000 89.400 ? 10  LYS A NZ  1 
ATOM 72   N N   ? ASN A 1  11 ? -11.758 -10.537 -11.227 1.000 86.970 ? 11  ASN A N   1 
ATOM 73   C CA  ? ASN A 1  11 ? -12.358 -10.821  -9.928 1.000 86.970 ? 11  ASN A CA  1 
ATOM 74   C C   ? ASN A 1  11 ? -11.371 -11.515  -8.994 1.000 86.970 ? 11  ASN A C   1 
ATOM 75   C CB  ? ASN A 1  11 ? -13.620 -11.670 -10.093 1.000 86.970 ? 11  ASN A CB  1 
ATOM 76   O O   ? ASN A 1  11 ? -11.765 -12.060  -7.962 1.000 86.970 ? 11  ASN A O   1 
ATOM 77   C CG  ? ASN A 1  11 ? -14.712 -10.950 -10.860 1.000 86.970 ? 11  ASN A CG  1 
ATOM 78   N ND2 ? ASN A 1  11 ? -15.524 -11.708 -11.587 1.000 86.970 ? 11  ASN A ND2 1 
ATOM 79   O OD1 ? ASN A 1  11 ? -14.824  -9.723 -10.799 1.000 86.970 ? 11  ASN A OD1 1 
ATOM 80   N N   ? SER A 1  12 ? -10.112 -11.648  -9.350 1.000 92.580 ? 12  SER A N   1 
ATOM 81   C CA  ? SER A 1  12 ?  -9.083 -12.283  -8.534 1.000 92.580 ? 12  SER A CA  1 
ATOM 82   C C   ? SER A 1  12 ?  -8.681 -11.395  -7.361 1.000 92.580 ? 12  SER A C   1 
ATOM 83   C CB  ? SER A 1  12 ?  -7.853 -12.611  -9.382 1.000 92.580 ? 12  SER A CB  1 
ATOM 84   O O   ? SER A 1  12 ?  -8.061 -11.865  -6.405 1.000 92.580 ? 12  SER A O   1 
ATOM 85   O OG  ? SER A 1  12 ?  -7.274 -11.428  -9.906 1.000 92.580 ? 12  SER A OG  1 
ATOM 86   N N   ? GLN A 1  13 ?  -9.030 -10.141  -7.285 1.000 95.420 ? 13  GLN A N   1 
ATOM 87   C CA  ? GLN A 1  13 ?  -8.690  -9.177  -6.244 1.000 95.420 ? 13  GLN A CA  1 
ATOM 88   C C   ? GLN A 1  13 ?  -9.935  -8.461  -5.728 1.000 95.420 ? 13  GLN A C   1 
ATOM 89   C CB  ? GLN A 1  13 ?  -7.677  -8.157  -6.767 1.000 95.420 ? 13  GLN A CB  1 
ATOM 90   O O   ? GLN A 1  13 ? -10.072  -7.247  -5.891 1.000 95.420 ? 13  GLN A O   1 
ATOM 91   C CG  ? GLN A 1  13 ?  -6.403  -8.782  -7.318 1.000 95.420 ? 13  GLN A CG  1 
ATOM 92   C CD  ? GLN A 1  13 ?  -6.647 -10.124  -7.982 1.000 95.420 ? 13  GLN A CD  1 
ATOM 93   N NE2 ? GLN A 1  13 ?  -5.609 -10.679  -8.598 1.000 95.420 ? 13  GLN A NE2 1 
ATOM 94   O OE1 ? GLN A 1  13 ?  -7.760 -10.659  -7.940 1.000 95.420 ? 13  GLN A OE1 1 
ATOM 95   N N   ? PRO A 1  14 ? -10.830  -9.132  -5.005 1.000 95.640 ? 14  PRO A N   1 
ATOM 96   C CA  ? PRO A 1  14 ? -12.139  -8.618  -4.595 1.000 95.640 ? 14  PRO A CA  1 
ATOM 97   C C   ? PRO A 1  14 ? -12.047  -7.620  -3.444 1.000 95.640 ? 14  PRO A C   1 
ATOM 98   C CB  ? PRO A 1  14 ? -12.894  -9.879  -4.166 1.000 95.640 ? 14  PRO A CB  1 
ATOM 99   O O   ? PRO A 1  14 ? -13.033  -6.952  -3.121 1.000 95.640 ? 14  PRO A O   1 
ATOM 100  C CG  ? PRO A 1  14 ? -11.829 -10.828  -3.720 1.000 95.640 ? 14  PRO A CG  1 
ATOM 101  C CD  ? PRO A 1  14 ? -10.631 -10.652  -4.608 1.000 95.640 ? 14  PRO A CD  1 
ATOM 102  N N   ? TRP A 1  15 ? -10.883  -7.367  -2.852 1.000 96.920 ? 15  TRP A N   1 
ATOM 103  C CA  ? TRP A 1  15 ? -10.635  -6.465  -1.732 1.000 96.920 ? 15  TRP A CA  1 
ATOM 104  C C   ? TRP A 1  15 ? -10.173  -5.098  -2.226 1.000 96.920 ? 15  TRP A C   1 
ATOM 105  C CB  ? TRP A 1  15 ?  -9.589  -7.060  -0.784 1.000 96.920 ? 15  TRP A CB  1 
ATOM 106  O O   ? TRP A 1  15 ? -10.158  -4.129  -1.464 1.000 96.920 ? 15  TRP A O   1 
ATOM 107  C CG  ? TRP A 1  15 ?  -8.385  -7.619  -1.479 1.000 96.920 ? 15  TRP A CG  1 
ATOM 108  C CD1 ? TRP A 1  15 ?  -7.238  -6.952  -1.807 1.000 96.920 ? 15  TRP A CD1 1 
ATOM 109  C CD2 ? TRP A 1  15 ?  -8.211  -8.964  -1.938 1.000 96.920 ? 15  TRP A CD2 1 
ATOM 110  C CE2 ? TRP A 1  15 ?  -6.933  -9.040  -2.534 1.000 96.920 ? 15  TRP A CE2 1 
ATOM 111  C CE3 ? TRP A 1  15 ?  -9.013 -10.112  -1.901 1.000 96.920 ? 15  TRP A CE3 1 
ATOM 112  N NE1 ? TRP A 1  15 ?  -6.360  -7.801  -2.441 1.000 96.920 ? 15  TRP A NE1 1 
ATOM 113  C CH2 ? TRP A 1  15 ?  -7.243 -11.331  -3.041 1.000 96.920 ? 15  TRP A CH2 1 
ATOM 114  C CZ2 ? TRP A 1  15 ?  -6.438 -10.222  -3.090 1.000 96.920 ? 15  TRP A CZ2 1 
ATOM 115  C CZ3 ? TRP A 1  15 ?  -8.519 -11.288  -2.455 1.000 96.920 ? 15  TRP A CZ3 1 
ATOM 116  N N   ? HIS A 1  16 ?  -9.640  -5.047  -3.505 1.000 96.800 ? 16  HIS A N   1 
ATOM 117  C CA  ? HIS A 1  16 ?  -9.090  -3.826  -4.082 1.000 96.800 ? 16  HIS A CA  1 
ATOM 118  C C   ? HIS A 1  16 ? -10.185  -2.794  -4.334 1.000 96.800 ? 16  HIS A C   1 
ATOM 119  C CB  ? HIS A 1  16 ?  -8.349  -4.134  -5.384 1.000 96.800 ? 16  HIS A CB  1 
ATOM 120  O O   ? HIS A 1  16 ? -11.243  -3.125  -4.874 1.000 96.800 ? 16  HIS A O   1 
ATOM 121  C CG  ? HIS A 1  16 ?  -7.568  -2.977  -5.919 1.000 96.800 ? 16  HIS A CG  1 
ATOM 122  C CD2 ? HIS A 1  16 ?  -7.937  -1.947  -6.717 1.000 96.800 ? 16  HIS A CD2 1 
ATOM 123  N ND1 ? HIS A 1  16 ?  -6.231  -2.790  -5.642 1.000 96.800 ? 16  HIS A ND1 1 
ATOM 124  C CE1 ? HIS A 1  16 ?  -5.811  -1.692  -6.248 1.000 96.800 ? 16  HIS A CE1 1 
ATOM 125  N NE2 ? HIS A 1  16 ?  -6.827  -1.162  -6.907 1.000 96.800 ? 16  HIS A NE2 1 
ATOM 126  N N   ? VAL A 1  17 ?  -9.953  -1.537  -3.988 1.000 96.080 ? 17  VAL A N   1 
ATOM 127  C CA  ? VAL A 1  17 ? -10.979  -0.522  -4.199 1.000 96.080 ? 17  VAL A CA  1 
ATOM 128  C C   ? VAL A 1  17 ? -10.379   0.676  -4.931 1.000 96.080 ? 17  VAL A C   1 
ATOM 129  C CB  ? VAL A 1  17 ? -11.611  -0.068  -2.863 1.000 96.080 ? 17  VAL A CB  1 
ATOM 130  O O   ? VAL A 1  17 ?  -9.178   0.936  -4.829 1.000 96.080 ? 17  VAL A O   1 
ATOM 131  C CG1 ? VAL A 1  17 ? -12.196  -1.261  -2.110 1.000 96.080 ? 17  VAL A CG1 1 
ATOM 132  C CG2 ? VAL A 1  17 ? -10.577   0.656  -2.003 1.000 96.080 ? 17  VAL A CG2 1 
ATOM 133  N N   ? ALA A 1  18 ? -11.248   1.360  -5.678 1.000 95.290 ? 18  ALA A N   1 
ATOM 134  C CA  ? ALA A 1  18 ? -10.891   2.589  -6.380 1.000 95.290 ? 18  ALA A CA  1 
ATOM 135  C C   ? ALA A 1  18 ? -11.450   3.814  -5.662 1.000 95.290 ? 18  ALA A C   1 
ATOM 136  C CB  ? ALA A 1  18 ? -11.395   2.545  -7.821 1.000 95.290 ? 18  ALA A CB  1 
ATOM 137  O O   ? ALA A 1  18 ? -12.640   3.863  -5.341 1.000 95.290 ? 18  ALA A O   1 
ATOM 138  N N   ? LEU A 1  19 ? -10.560   4.752  -5.353 1.000 95.830 ? 19  LEU A N   1 
ATOM 139  C CA  ? LEU A 1  19 ? -10.973   6.034  -4.793 1.000 95.830 ? 19  LEU A CA  1 
ATOM 140  C C   ? LEU A 1  19 ? -11.155   7.075  -5.893 1.000 95.830 ? 19  LEU A C   1 
ATOM 141  C CB  ? LEU A 1  19 ?  -9.946   6.529  -3.771 1.000 95.830 ? 19  LEU A CB  1 
ATOM 142  O O   ? LEU A 1  19 ? -10.247   7.299  -6.697 1.000 95.830 ? 19  LEU A O   1 
ATOM 143  C CG  ? LEU A 1  19 ? -10.014   5.896  -2.381 1.000 95.830 ? 19  LEU A CG  1 
ATOM 144  C CD1 ? LEU A 1  19 ?  -9.835   4.385  -2.477 1.000 95.830 ? 19  LEU A CD1 1 
ATOM 145  C CD2 ? LEU A 1  19 ?  -8.960   6.507  -1.463 1.000 95.830 ? 19  LEU A CD2 1 
ATOM 146  N N   ? TYR A 1  20 ? -12.332   7.781  -5.850 1.000 92.920 ? 20  TYR A N   1 
ATOM 147  C CA  ? TYR A 1  20 ? -12.734   8.702  -6.907 1.000 92.920 ? 20  TYR A CA  1 
ATOM 148  C C   ? TYR A 1  20 ? -13.159  10.046  -6.327 1.000 92.920 ? 20  TYR A C   1 
ATOM 149  C CB  ? TYR A 1  20 ? -13.877   8.106  -7.734 1.000 92.920 ? 20  TYR A CB  1 
ATOM 150  O O   ? TYR A 1  20 ? -13.690  10.109  -5.215 1.000 92.920 ? 20  TYR A O   1 
ATOM 151  C CG  ? TYR A 1  20 ? -13.443   6.993  -8.656 1.000 92.920 ? 20  TYR A CG  1 
ATOM 152  C CD1 ? TYR A 1  20 ? -13.295   7.213 -10.024 1.000 92.920 ? 20  TYR A CD1 1 
ATOM 153  C CD2 ? TYR A 1  20 ? -13.180   5.719  -8.163 1.000 92.920 ? 20  TYR A CD2 1 
ATOM 154  C CE1 ? TYR A 1  20 ? -12.897   6.190 -10.878 1.000 92.920 ? 20  TYR A CE1 1 
ATOM 155  C CE2 ? TYR A 1  20 ? -12.781   4.689  -9.008 1.000 92.920 ? 20  TYR A CE2 1 
ATOM 156  O OH  ? TYR A 1  20 ? -12.247   3.917 -11.203 1.000 92.920 ? 20  TYR A OH  1 
ATOM 157  C CZ  ? TYR A 1  20 ? -12.642   4.934 -10.362 1.000 92.920 ? 20  TYR A CZ  1 
ATOM 158  N N   ? ASP A 1  21 ? -12.808  11.077  -7.137 1.000 91.010 ? 21  ASP A N   1 
ATOM 159  C CA  ? ASP A 1  21 ? -13.375  12.405  -6.922 1.000 91.010 ? 21  ASP A CA  1 
ATOM 160  C C   ? ASP A 1  21 ? -13.943  12.977  -8.219 1.000 91.010 ? 21  ASP A C   1 
ATOM 161  C CB  ? ASP A 1  21 ? -12.321  13.352  -6.346 1.000 91.010 ? 21  ASP A CB  1 
ATOM 162  O O   ? ASP A 1  21 ? -13.254  13.012  -9.241 1.000 91.010 ? 21  ASP A O   1 
ATOM 163  C CG  ? ASP A 1  21 ? -12.865  14.742  -6.062 1.000 91.010 ? 21  ASP A CG  1 
ATOM 164  O OD1 ? ASP A 1  21 ? -13.984  14.859  -5.519 1.000 91.010 ? 21  ASP A OD1 1 
ATOM 165  O OD2 ? ASP A 1  21 ? -12.168  15.728  -6.386 1.000 91.010 ? 21  ASP A OD2 1 
ATOM 166  N N   ? SER A 1  22 ? -15.235  13.544  -8.249 1.000 82.760 ? 22  SER A N   1 
ATOM 167  C CA  ? SER A 1  22 ? -15.893  14.153  -9.400 1.000 82.760 ? 22  SER A CA  1 
ATOM 168  C C   ? SER A 1  22 ? -15.644  13.346 -10.670 1.000 82.760 ? 22  SER A C   1 
ATOM 169  C CB  ? SER A 1  22 ? -15.408  15.590  -9.597 1.000 82.760 ? 22  SER A CB  1 
ATOM 170  O O   ? SER A 1  22 ? -15.234  13.898 -11.693 1.000 82.760 ? 22  SER A O   1 
ATOM 171  O OG  ? SER A 1  22 ? -15.714  16.384  -8.463 1.000 82.760 ? 22  SER A OG  1 
ATOM 172  N N   ? ASN A 1  23 ? -15.464  11.967 -10.539 1.000 80.260 ? 23  ASN A N   1 
ATOM 173  C CA  ? ASN A 1  23 ? -15.461  10.966 -11.600 1.000 80.260 ? 23  ASN A CA  1 
ATOM 174  C C   ? ASN A 1  23 ? -14.044  10.648 -12.067 1.000 80.260 ? 23  ASN A C   1 
ATOM 175  C CB  ? ASN A 1  23 ? -16.317  11.432 -12.780 1.000 80.260 ? 23  ASN A CB  1 
ATOM 176  O O   ? ASN A 1  23 ? -13.852  10.103 -13.156 1.000 80.260 ? 23  ASN A O   1 
ATOM 177  C CG  ? ASN A 1  23 ? -17.796  11.472 -12.449 1.000 80.260 ? 23  ASN A CG  1 
ATOM 178  N ND2 ? ASN A 1  23 ? -18.490  12.484 -12.958 1.000 80.260 ? 23  ASN A ND2 1 
ATOM 179  O OD1 ? ASN A 1  23 ? -18.310  10.602 -11.741 1.000 80.260 ? 23  ASN A OD1 1 
ATOM 180  N N   ? ARG A 1  24 ? -13.147  11.132 -11.244 1.000 88.540 ? 24  ARG A N   1 
ATOM 181  C CA  ? ARG A 1  24 ? -11.753  10.882 -11.596 1.000 88.540 ? 24  ARG A CA  1 
ATOM 182  C C   ? ARG A 1  24 ? -11.074  10.002 -10.552 1.000 88.540 ? 24  ARG A C   1 
ATOM 183  C CB  ? ARG A 1  24 ? -10.991  12.201 -11.745 1.000 88.540 ? 24  ARG A CB  1 
ATOM 184  O O   ? ARG A 1  24 ? -11.140  10.287  -9.354 1.000 88.540 ? 24  ARG A O   1 
ATOM 185  C CG  ? ARG A 1  24 ?  -9.552  12.032 -12.206 1.000 88.540 ? 24  ARG A CG  1 
ATOM 186  C CD  ? ARG A 1  24 ?  -8.832  13.370 -12.309 1.000 88.540 ? 24  ARG A CD  1 
ATOM 187  N NE  ? ARG A 1  24 ?  -7.408  13.196 -12.580 1.000 88.540 ? 24  ARG A NE  1 
ATOM 188  N NH1 ? ARG A 1  24 ?  -6.885  15.437 -12.381 1.000 88.540 ? 24  ARG A NH1 1 
ATOM 189  N NH2 ? ARG A 1  24 ?  -5.244  13.911 -12.866 1.000 88.540 ? 24  ARG A NH2 1 
ATOM 190  C CZ  ? ARG A 1  24 ?  -6.515  14.182 -12.609 1.000 88.540 ? 24  ARG A CZ  1 
ATOM 191  N N   ? PHE A 1  25 ? -10.520   8.943 -11.030 1.000 90.810 ? 25  PHE A N   1 
ATOM 192  C CA  ? PHE A 1  25 ?  -9.707   8.071 -10.190 1.000 90.810 ? 25  PHE A CA  1 
ATOM 193  C C   ? PHE A 1  25 ?  -8.446   8.790  -9.725 1.000 90.810 ? 25  PHE A C   1 
ATOM 194  C CB  ? PHE A 1  25 ?  -9.334   6.791 -10.945 1.000 90.810 ? 25  PHE A CB  1 
ATOM 195  O O   ? PHE A 1  25 ?  -7.761   9.433 -10.524 1.000 90.810 ? 25  PHE A O   1 
ATOM 196  C CG  ? PHE A 1  25 ?  -8.277   5.968 -10.259 1.000 90.810 ? 25  PHE A CG  1 
ATOM 197  C CD1 ? PHE A 1  25 ?  -6.944   6.064 -10.642 1.000 90.810 ? 25  PHE A CD1 1 
ATOM 198  C CD2 ? PHE A 1  25 ?  -8.616   5.099  -9.231 1.000 90.810 ? 25  PHE A CD2 1 
ATOM 199  C CE1 ? PHE A 1  25 ?  -5.964   5.303 -10.009 1.000 90.810 ? 25  PHE A CE1 1 
ATOM 200  C CE2 ? PHE A 1  25 ?  -7.642   4.335  -8.594 1.000 90.810 ? 25  PHE A CE2 1 
ATOM 201  C CZ  ? PHE A 1  25 ?  -6.317   4.438  -8.985 1.000 90.810 ? 25  PHE A CZ  1 
ATOM 202  N N   ? TYR A 1  26 ?  -8.124   8.677  -8.358 1.000 91.710 ? 26  TYR A N   1 
ATOM 203  C CA  ? TYR A 1  26 ?  -6.903   9.361  -7.947 1.000 91.710 ? 26  TYR A CA  1 
ATOM 204  C C   ? TYR A 1  26 ?  -6.086   8.493  -6.997 1.000 91.710 ? 26  TYR A C   1 
ATOM 205  C CB  ? TYR A 1  26 ?  -7.236  10.698  -7.277 1.000 91.710 ? 26  TYR A CB  1 
ATOM 206  O O   ? TYR A 1  26 ?  -4.886   8.717  -6.820 1.000 91.710 ? 26  TYR A O   1 
ATOM 207  C CG  ? TYR A 1  26 ?  -7.979  10.554  -5.972 1.000 91.710 ? 26  TYR A CG  1 
ATOM 208  C CD1 ? TYR A 1  26 ?  -9.369  10.631  -5.927 1.000 91.710 ? 26  TYR A CD1 1 
ATOM 209  C CD2 ? TYR A 1  26 ?  -7.293  10.343  -4.780 1.000 91.710 ? 26  TYR A CD2 1 
ATOM 210  C CE1 ? TYR A 1  26 ? -10.058  10.501  -4.726 1.000 91.710 ? 26  TYR A CE1 1 
ATOM 211  C CE2 ? TYR A 1  26 ?  -7.972  10.212  -3.573 1.000 91.710 ? 26  TYR A CE2 1 
ATOM 212  O OH  ? TYR A 1  26 ? -10.029  10.163  -2.364 1.000 91.710 ? 26  TYR A OH  1 
ATOM 213  C CZ  ? TYR A 1  26 ?  -9.352  10.292  -3.556 1.000 91.710 ? 26  TYR A CZ  1 
ATOM 214  N N   ? CYS A 1  27 ?  -6.660   7.486  -6.333 1.000 95.330 ? 27  CYS A N   1 
ATOM 215  C CA  ? CYS A 1  27 ?  -5.953   6.577  -5.437 1.000 95.330 ? 27  CYS A CA  1 
ATOM 216  C C   ? CYS A 1  27 ?  -6.663   5.231  -5.354 1.000 95.330 ? 27  CYS A C   1 
ATOM 217  C CB  ? CYS A 1  27 ?  -5.833   7.187  -4.041 1.000 95.330 ? 27  CYS A CB  1 
ATOM 218  O O   ? CYS A 1  27 ?  -7.778   5.080  -5.857 1.000 95.330 ? 27  CYS A O   1 
ATOM 219  S SG  ? CYS A 1  27 ?  -4.430   8.310  -3.855 1.000 95.330 ? 27  CYS A SG  1 
ATOM 220  N N   ? SER A 1  28 ?  -5.892   4.375  -4.749 1.000 95.580 ? 28  SER A N   1 
ATOM 221  C CA  ? SER A 1  28 ?  -6.432   3.049  -4.462 1.000 95.580 ? 28  SER A CA  1 
ATOM 222  C C   ? SER A 1  28 ?  -6.582   2.826  -2.961 1.000 95.580 ? 28  SER A C   1 
ATOM 223  C CB  ? SER A 1  28 ?  -5.535   1.965  -5.060 1.000 95.580 ? 28  SER A CB  1 
ATOM 224  O O   ? SER A 1  28 ?  -6.156   3.660  -2.159 1.000 95.580 ? 28  SER A O   1 
ATOM 225  O OG  ? SER A 1  28 ?  -5.418   2.125  -6.463 1.000 95.580 ? 28  SER A OG  1 
ATOM 226  N N   ? GLY A 1  29 ?  -7.256   1.686  -2.591 1.000 97.150 ? 29  GLY A N   1 
ATOM 227  C CA  ? GLY A 1  29 ?  -7.430   1.251  -1.215 1.000 97.150 ? 29  GLY A CA  1 
ATOM 228  C C   ? GLY A 1  29 ?  -7.725  -0.231  -1.090 1.000 97.150 ? 29  GLY A C   1 
ATOM 229  O O   ? GLY A 1  29 ?  -7.692  -0.962  -2.082 1.000 97.150 ? 29  GLY A O   1 
ATOM 230  N N   ? THR A 1  30 ?  -7.917  -0.629   0.191 1.000 98.120 ? 30  THR A N   1 
ATOM 231  C CA  ? THR A 1  30 ?  -8.187  -2.032   0.484 1.000 98.120 ? 30  THR A CA  1 
ATOM 232  C C   ? THR A 1  30 ?  -9.351  -2.166   1.463 1.000 98.120 ? 30  THR A C   1 
ATOM 233  C CB  ? THR A 1  30 ?  -6.943  -2.731   1.063 1.000 98.120 ? 30  THR A CB  1 
ATOM 234  O O   ? THR A 1  30 ?  -9.356  -1.531   2.520 1.000 98.120 ? 30  THR A O   1 
ATOM 235  C CG2 ? THR A 1  30 ?  -7.205  -4.216   1.295 1.000 98.120 ? 30  THR A CG2 1 
ATOM 236  O OG1 ? THR A 1  30 ?  -5.851  -2.587   0.147 1.000 98.120 ? 30  THR A OG1 1 
ATOM 237  N N   ? LEU A 1  31 ? -10.322  -2.992   1.076 1.000 98.280 ? 31  LEU A N   1 
ATOM 238  C CA  ? LEU A 1  31 ? -11.455  -3.273   1.951 1.000 98.280 ? 31  LEU A CA  1 
ATOM 239  C C   ? LEU A 1  31 ? -11.049  -4.217   3.078 1.000 98.280 ? 31  LEU A C   1 
ATOM 240  C CB  ? LEU A 1  31 ? -12.612  -3.880   1.153 1.000 98.280 ? 31  LEU A CB  1 
ATOM 241  O O   ? LEU A 1  31 ? -10.574  -5.326   2.824 1.000 98.280 ? 31  LEU A O   1 
ATOM 242  C CG  ? LEU A 1  31 ? -13.892  -4.177   1.935 1.000 98.280 ? 31  LEU A CG  1 
ATOM 243  C CD1 ? LEU A 1  31 ? -14.547  -2.879   2.394 1.000 98.280 ? 31  LEU A CD1 1 
ATOM 244  C CD2 ? LEU A 1  31 ? -14.857  -5.000   1.088 1.000 98.280 ? 31  LEU A CD2 1 
ATOM 245  N N   ? LEU A 1  32 ? -11.278  -3.764   4.412 1.000 97.680 ? 32  LEU A N   1 
ATOM 246  C CA  ? LEU A 1  32 ? -10.862  -4.555   5.565 1.000 97.680 ? 32  LEU A CA  1 
ATOM 247  C C   ? LEU A 1  32 ? -12.050  -5.289   6.178 1.000 97.680 ? 32  LEU A C   1 
ATOM 248  C CB  ? LEU A 1  32 ? -10.201  -3.661   6.618 1.000 97.680 ? 32  LEU A CB  1 
ATOM 249  O O   ? LEU A 1  32 ? -11.882  -6.345   6.792 1.000 97.680 ? 32  LEU A O   1 
ATOM 250  C CG  ? LEU A 1  32 ?  -8.876  -3.010   6.219 1.000 97.680 ? 32  LEU A CG  1 
ATOM 251  C CD1 ? LEU A 1  32 ?  -8.284  -2.247   7.400 1.000 97.680 ? 32  LEU A CD1 1 
ATOM 252  C CD2 ? LEU A 1  32 ?  -7.895  -4.061   5.710 1.000 97.680 ? 32  LEU A CD2 1 
ATOM 253  N N   ? ASN A 1  33 ? -13.278  -4.706   6.083 1.000 96.840 ? 33  ASN A N   1 
ATOM 254  C CA  ? ASN A 1  33 ? -14.568  -5.277   6.455 1.000 96.840 ? 33  ASN A CA  1 
ATOM 255  C C   ? ASN A 1  33 ? -15.715  -4.610   5.701 1.000 96.840 ? 33  ASN A C   1 
ATOM 256  C CB  ? ASN A 1  33 ? -14.789  -5.166   7.965 1.000 96.840 ? 33  ASN A CB  1 
ATOM 257  O O   ? ASN A 1  33 ? -15.498  -3.975   4.668 1.000 96.840 ? 33  ASN A O   1 
ATOM 258  C CG  ? ASN A 1  33 ? -14.959  -3.732   8.426 1.000 96.840 ? 33  ASN A CG  1 
ATOM 259  N ND2 ? ASN A 1  33 ? -14.842  -3.510   9.730 1.000 96.840 ? 33  ASN A ND2 1 
ATOM 260  O OD1 ? ASN A 1  33 ? -15.194  -2.830   7.617 1.000 96.840 ? 33  ASN A OD1 1 
ATOM 261  N N   ? ARG A 1  34 ? -16.971  -4.796   6.221 1.000 97.020 ? 34  ARG A N   1 
ATOM 262  C CA  ? ARG A 1  34 ? -18.123  -4.319   5.462 1.000 97.020 ? 34  ARG A CA  1 
ATOM 263  C C   ? ARG A 1  34 ? -18.186  -2.796   5.463 1.000 97.020 ? 34  ARG A C   1 
ATOM 264  C CB  ? ARG A 1  34 ? -19.420  -4.898   6.032 1.000 97.020 ? 34  ARG A CB  1 
ATOM 265  O O   ? ARG A 1  34 ? -18.995  -2.202   4.747 1.000 97.020 ? 34  ARG A O   1 
ATOM 266  C CG  ? ARG A 1  34 ? -19.549  -6.403   5.863 1.000 97.020 ? 34  ARG A CG  1 
ATOM 267  C CD  ? ARG A 1  34 ? -20.888  -6.915   6.376 1.000 97.020 ? 34  ARG A CD  1 
ATOM 268  N NE  ? ARG A 1  34 ? -21.889  -6.963   5.314 1.000 97.020 ? 34  ARG A NE  1 
ATOM 269  N NH1 ? ARG A 1  34 ? -23.623  -6.189   6.630 1.000 97.020 ? 34  ARG A NH1 1 
ATOM 270  N NH2 ? ARG A 1  34 ? -23.991  -6.700   4.426 1.000 97.020 ? 34  ARG A NH2 1 
ATOM 271  C CZ  ? ARG A 1  34 ? -23.165  -6.617   5.459 1.000 97.020 ? 34  ARG A CZ  1 
ATOM 272  N N   ? GLN A 1  35 ? -17.202  -2.104   6.137 1.000 96.820 ? 35  GLN A N   1 
ATOM 273  C CA  ? GLN A 1  35 ? -17.443  -0.674   6.298 1.000 96.820 ? 35  GLN A CA  1 
ATOM 274  C C   ? GLN A 1  35 ? -16.133   0.108   6.305 1.000 96.820 ? 35  GLN A C   1 
ATOM 275  C CB  ? GLN A 1  35 ? -18.224  -0.403   7.586 1.000 96.820 ? 35  GLN A CB  1 
ATOM 276  O O   ? GLN A 1  35 ? -16.139   1.339   6.247 1.000 96.820 ? 35  GLN A O   1 
ATOM 277  C CG  ? GLN A 1  35 ? -18.797   1.005   7.672 1.000 96.820 ? 35  GLN A CG  1 
ATOM 278  C CD  ? GLN A 1  35 ? -19.669   1.210   8.896 1.000 96.820 ? 35  GLN A CD  1 
ATOM 279  N NE2 ? GLN A 1  35 ? -20.844   1.797   8.696 1.000 96.820 ? 35  GLN A NE2 1 
ATOM 280  O OE1 ? GLN A 1  35 ? -19.290   0.842  10.013 1.000 96.820 ? 35  GLN A OE1 1 
ATOM 281  N N   ? TRP A 1  36 ? -14.991  -0.615   6.293 1.000 97.980 ? 36  TRP A N   1 
ATOM 282  C CA  ? TRP A 1  36 ? -13.732   0.104   6.452 1.000 97.980 ? 36  TRP A CA  1 
ATOM 283  C C   ? TRP A 1  36 ? -12.793  -0.176   5.283 1.000 97.980 ? 36  TRP A C   1 
ATOM 284  C CB  ? TRP A 1  36 ? -13.055  -0.281   7.770 1.000 97.980 ? 36  TRP A CB  1 
ATOM 285  O O   ? TRP A 1  36 ? -12.642  -1.326   4.863 1.000 97.980 ? 36  TRP A O   1 
ATOM 286  C CG  ? TRP A 1  36 ? -13.722   0.287   8.987 1.000 97.980 ? 36  TRP A CG  1 
ATOM 287  C CD1 ? TRP A 1  36 ? -14.587  -0.355   9.828 1.000 97.980 ? 36  TRP A CD1 1 
ATOM 288  C CD2 ? TRP A 1  36 ? -13.582   1.618   9.495 1.000 97.980 ? 36  TRP A CD2 1 
ATOM 289  C CE2 ? TRP A 1  36 ? -14.391   1.712  10.648 1.000 97.980 ? 36  TRP A CE2 1 
ATOM 290  C CE3 ? TRP A 1  36 ? -12.849   2.740   9.086 1.000 97.980 ? 36  TRP A CE3 1 
ATOM 291  N NE1 ? TRP A 1  36 ? -14.993   0.496  10.830 1.000 97.980 ? 36  TRP A NE1 1 
ATOM 292  C CH2 ? TRP A 1  36 ? -13.761   3.969  10.978 1.000 97.980 ? 36  TRP A CH2 1 
ATOM 293  C CZ2 ? TRP A 1  36 ? -14.488   2.886  11.399 1.000 97.980 ? 36  TRP A CZ2 1 
ATOM 294  C CZ3 ? TRP A 1  36 ? -12.947   3.908   9.835 1.000 97.980 ? 36  TRP A CZ3 1 
ATOM 295  N N   ? VAL A 1  37 ? -12.163   0.902   4.782 1.000 98.370 ? 37  VAL A N   1 
ATOM 296  C CA  ? VAL A 1  37 ? -11.162   0.863   3.721 1.000 98.370 ? 37  VAL A CA  1 
ATOM 297  C C   ? VAL A 1  37 ?  -9.830   1.391   4.247 1.000 98.370 ? 37  VAL A C   1 
ATOM 298  C CB  ? VAL A 1  37 ? -11.610   1.681   2.489 1.000 98.370 ? 37  VAL A CB  1 
ATOM 299  O O   ? VAL A 1  37 ?  -9.790   2.403   4.952 1.000 98.370 ? 37  VAL A O   1 
ATOM 300  C CG1 ? VAL A 1  37 ? -10.468   1.813   1.484 1.000 98.370 ? 37  VAL A CG1 1 
ATOM 301  C CG2 ? VAL A 1  37 ? -12.829   1.033   1.834 1.000 98.370 ? 37  VAL A CG2 1 
ATOM 302  N N   ? LEU A 1  38 ?  -8.796   0.651   3.944 1.000 98.490 ? 38  LEU A N   1 
ATOM 303  C CA  ? LEU A 1  38 ?  -7.428   1.038   4.271 1.000 98.490 ? 38  LEU A CA  1 
ATOM 304  C C   ? LEU A 1  38 ?  -6.738   1.669   3.066 1.000 98.490 ? 38  LEU A C   1 
ATOM 305  C CB  ? LEU A 1  38 ?  -6.629  -0.176   4.754 1.000 98.490 ? 38  LEU A CB  1 
ATOM 306  O O   ? LEU A 1  38 ?  -6.778   1.117   1.964 1.000 98.490 ? 38  LEU A O   1 
ATOM 307  C CG  ? LEU A 1  38 ?  -5.253   0.114   5.355 1.000 98.490 ? 38  LEU A CG  1 
ATOM 308  C CD1 ? LEU A 1  38 ?  -5.400   0.815   6.702 1.000 98.490 ? 38  LEU A CD1 1 
ATOM 309  C CD2 ? LEU A 1  38 ?  -4.451  -1.175   5.502 1.000 98.490 ? 38  LEU A CD2 1 
ATOM 310  N N   ? THR A 1  39 ?  -6.039   2.858   3.267 1.000 98.350 ? 39  THR A N   1 
ATOM 311  C CA  ? THR A 1  39 ?  -5.360   3.552   2.179 1.000 98.350 ? 39  THR A CA  1 
ATOM 312  C C   ? THR A 1  39 ?  -4.261   4.461   2.720 1.000 98.350 ? 39  THR A C   1 
ATOM 313  C CB  ? THR A 1  39 ?  -6.350   4.382   1.341 1.000 98.350 ? 39  THR A CB  1 
ATOM 314  O O   ? THR A 1  39 ?  -4.001   4.481   3.925 1.000 98.350 ? 39  THR A O   1 
ATOM 315  C CG2 ? THR A 1  39 ?  -6.862   5.585   2.126 1.000 98.350 ? 39  THR A CG2 1 
ATOM 316  O OG1 ? THR A 1  39 ?  -5.693   4.844   0.154 1.000 98.350 ? 39  THR A OG1 1 
ATOM 317  N N   ? ALA A 1  40 ?  -3.558   5.109   1.854 1.000 98.110 ? 40  ALA A N   1 
ATOM 318  C CA  ? ALA A 1  40 ?  -2.526   6.057   2.266 1.000 98.110 ? 40  ALA A CA  1 
ATOM 319  C C   ? ALA A 1  40 ?  -3.144   7.366   2.748 1.000 98.110 ? 40  ALA A C   1 
ATOM 320  C CB  ? ALA A 1  40 ?  -1.557   6.320   1.117 1.000 98.110 ? 40  ALA A CB  1 
ATOM 321  O O   ? ALA A 1  40 ?  -4.129   7.841   2.179 1.000 98.110 ? 40  ALA A O   1 
ATOM 322  N N   ? ALA A 1  41 ?  -2.534   7.998   3.749 1.000 97.900 ? 41  ALA A N   1 
ATOM 323  C CA  ? ALA A 1  41 ?  -3.022   9.250   4.320 1.000 97.900 ? 41  ALA A CA  1 
ATOM 324  C C   ? ALA A 1  41 ?  -2.915  10.391   3.312 1.000 97.900 ? 41  ALA A C   1 
ATOM 325  C CB  ? ALA A 1  41 ?  -2.249   9.593   5.591 1.000 97.900 ? 41  ALA A CB  1 
ATOM 326  O O   ? ALA A 1  41 ?  -3.739  11.308   3.313 1.000 97.900 ? 41  ALA A O   1 
ATOM 327  N N   ? HIS A 1  42 ?  -1.944  10.323   2.441 1.000 96.100 ? 42  HIS A N   1 
ATOM 328  C CA  ? HIS A 1  42 ?  -1.736  11.391   1.470 1.000 96.100 ? 42  HIS A CA  1 
ATOM 329  C C   ? HIS A 1  42 ?  -2.773  11.331   0.354 1.000 96.100 ? 42  HIS A C   1 
ATOM 330  C CB  ? HIS A 1  42 ?  -0.326  11.313   0.882 1.000 96.100 ? 42  HIS A CB  1 
ATOM 331  O O   ? HIS A 1  42 ?  -2.814  12.210  -0.510 1.000 96.100 ? 42  HIS A O   1 
ATOM 332  C CG  ? HIS A 1  42 ?  -0.147  10.201  -0.102 1.000 96.100 ? 42  HIS A CG  1 
ATOM 333  C CD2 ? HIS A 1  42 ?  -0.378  10.147  -1.434 1.000 96.100 ? 42  HIS A CD2 1 
ATOM 334  N ND1 ? HIS A 1  42 ?   0.322   8.957   0.260 1.000 96.100 ? 42  HIS A ND1 1 
ATOM 335  C CE1 ? HIS A 1  42 ?   0.373   8.184  -0.812 1.000 96.100 ? 42  HIS A CE1 1 
ATOM 336  N NE2 ? HIS A 1  42 ?  -0.047   8.882  -1.853 1.000 96.100 ? 42  HIS A NE2 1 
ATOM 337  N N   ? CYS A 1  43 ?  -3.719  10.392   0.422 1.000 95.850 ? 43  CYS A N   1 
ATOM 338  C CA  ? CYS A 1  43 ?  -4.750  10.200  -0.592 1.000 95.850 ? 43  CYS A CA  1 
ATOM 339  C C   ? CYS A 1  43 ?  -6.011  10.981  -0.241 1.000 95.850 ? 43  CYS A C   1 
ATOM 340  C CB  ? CYS A 1  43 ?  -5.084   8.717  -0.744 1.000 95.850 ? 43  CYS A CB  1 
ATOM 341  O O   ? CYS A 1  43 ?  -7.000  10.932  -0.975 1.000 95.850 ? 43  CYS A O   1 
ATOM 342  S SG  ? CYS A 1  43 ?  -3.847   7.784  -1.673 1.000 95.850 ? 43  CYS A SG  1 
ATOM 343  N N   ? LYS A 1  44 ?  -6.004  11.705   0.881 1.000 94.630 ? 44  LYS A N   1 
ATOM 344  C CA  ? LYS A 1  44 ?  -7.200  12.397   1.352 1.000 94.630 ? 44  LYS A CA  1 
ATOM 345  C C   ? LYS A 1  44 ?  -7.629  13.484   0.370 1.000 94.630 ? 44  LYS A C   1 
ATOM 346  C CB  ? LYS A 1  44 ?  -6.960  13.005   2.734 1.000 94.630 ? 44  LYS A CB  1 
ATOM 347  O O   ? LYS A 1  44 ?  -6.816  14.318  -0.034 1.000 94.630 ? 44  LYS A O   1 
ATOM 348  C CG  ? LYS A 1  44 ?  -8.182  13.686   3.332 1.000 94.630 ? 44  LYS A CG  1 
ATOM 349  C CD  ? LYS A 1  44 ?  -7.886  14.255   4.714 1.000 94.630 ? 44  LYS A CD  1 
ATOM 350  C CE  ? LYS A 1  44 ?  -9.098  14.967   5.298 1.000 94.630 ? 44  LYS A CE  1 
ATOM 351  N NZ  ? LYS A 1  44 ?  -8.804  15.551   6.641 1.000 94.630 ? 44  LYS A NZ  1 
ATOM 352  N N   ? MET A 1  45 ?  -8.934  13.450  -0.012 1.000 91.900 ? 45  MET A N   1 
ATOM 353  C CA  ? MET A 1  45 ?  -9.592  14.458  -0.838 1.000 91.900 ? 45  MET A CA  1 
ATOM 354  C C   ? MET A 1  45 ? -10.864  14.966  -0.167 1.000 91.900 ? 45  MET A C   1 
ATOM 355  C CB  ? MET A 1  45 ?  -9.920  13.891  -2.220 1.000 91.900 ? 45  MET A CB  1 
ATOM 356  O O   ? MET A 1  45 ? -11.469  14.259   0.640 1.000 91.900 ? 45  MET A O   1 
ATOM 357  C CG  ? MET A 1  45 ?  -8.694  13.492  -3.026 1.000 91.900 ? 45  MET A CG  1 
ATOM 358  S SD  ? MET A 1  45 ?  -7.663  14.935  -3.498 1.000 91.900 ? 45  MET A SD  1 
ATOM 359  C CE  ? MET A 1  45 ?  -8.054  15.043  -5.267 1.000 91.900 ? 45  MET A CE  1 
ATOM 360  N N   ? PRO A 1  46 ? -11.261  16.245  -0.530 1.000 87.620 ? 46  PRO A N   1 
ATOM 361  C CA  ? PRO A 1  46 ? -12.467  16.838   0.051 1.000 87.620 ? 46  PRO A CA  1 
ATOM 362  C C   ? PRO A 1  46 ? -13.709  15.975  -0.159 1.000 87.620 ? 46  PRO A C   1 
ATOM 363  C CB  ? PRO A 1  46 ? -12.597  18.171  -0.691 1.000 87.620 ? 46  PRO A CB  1 
ATOM 364  O O   ? PRO A 1  46 ? -14.557  15.879   0.732 1.000 87.620 ? 46  PRO A O   1 
ATOM 365  C CG  ? PRO A 1  46 ? -11.197  18.539  -1.062 1.000 87.620 ? 46  PRO A CG  1 
ATOM 366  C CD  ? PRO A 1  46 ? -10.439  17.280  -1.372 1.000 87.620 ? 46  PRO A CD  1 
ATOM 367  N N   ? THR A 1  47 ? -13.854  15.385  -1.332 1.000 91.430 ? 47  THR A N   1 
ATOM 368  C CA  ? THR A 1  47 ? -14.910  14.440  -1.678 1.000 91.430 ? 47  THR A CA  1 
ATOM 369  C C   ? THR A 1  47 ? -14.317  13.139  -2.212 1.000 91.430 ? 47  THR A C   1 
ATOM 370  C CB  ? THR A 1  47 ? -15.872  15.036  -2.722 1.000 91.430 ? 47  THR A CB  1 
ATOM 371  O O   ? THR A 1  47 ? -13.483  13.158  -3.120 1.000 91.430 ? 47  THR A O   1 
ATOM 372  C CG2 ? THR A 1  47 ? -17.043  14.095  -2.991 1.000 91.430 ? 47  THR A CG2 1 
ATOM 373  O OG1 ? THR A 1  47 ? -16.380  16.285  -2.237 1.000 91.430 ? 47  THR A OG1 1 
ATOM 374  N N   ? THR A 1  48 ? -14.791  12.014  -1.556 1.000 94.630 ? 48  THR A N   1 
ATOM 375  C CA  ? THR A 1  48 ? -14.246  10.731  -1.985 1.000 94.630 ? 48  THR A CA  1 
ATOM 376  C C   ? THR A 1  48 ? -15.355   9.690  -2.120 1.000 94.630 ? 48  THR A C   1 
ATOM 377  C CB  ? THR A 1  48 ? -13.178  10.221  -1.000 1.000 94.630 ? 48  THR A CB  1 
ATOM 378  O O   ? THR A 1  48 ? -16.119   9.464  -1.179 1.000 94.630 ? 48  THR A O   1 
ATOM 379  C CG2 ? THR A 1  48 ? -12.644   8.857  -1.425 1.000 94.630 ? 48  THR A CG2 1 
ATOM 380  O OG1 ? THR A 1  48 ? -12.091  11.155  -0.958 1.000 94.630 ? 48  THR A OG1 1 
ATOM 381  N N   ? TYR A 1  49 ? -15.491   9.117  -3.384 1.000 95.280 ? 49  TYR A N   1 
ATOM 382  C CA  ? TYR A 1  49 ? -16.293   7.928  -3.649 1.000 95.280 ? 49  TYR A CA  1 
ATOM 383  C C   ? TYR A 1  49 ? -15.412   6.688  -3.750 1.000 95.280 ? 49  TYR A C   1 
ATOM 384  C CB  ? TYR A 1  49 ? -17.101   8.100  -4.938 1.000 95.280 ? 49  TYR A CB  1 
ATOM 385  O O   ? TYR A 1  49 ? -14.276   6.762  -4.224 1.000 95.280 ? 49  TYR A O   1 
ATOM 386  C CG  ? TYR A 1  49 ? -18.142   9.191  -4.861 1.000 95.280 ? 49  TYR A CG  1 
ATOM 387  C CD1 ? TYR A 1  49 ? -19.410   8.935  -4.344 1.000 95.280 ? 49  TYR A CD1 1 
ATOM 388  C CD2 ? TYR A 1  49 ? -17.860  10.478  -5.304 1.000 95.280 ? 49  TYR A CD2 1 
ATOM 389  C CE1 ? TYR A 1  49 ? -20.373   9.936  -4.273 1.000 95.280 ? 49  TYR A CE1 1 
ATOM 390  C CE2 ? TYR A 1  49 ? -18.815  11.487  -5.238 1.000 95.280 ? 49  TYR A CE2 1 
ATOM 391  O OH  ? TYR A 1  49 ? -21.016  12.202  -4.652 1.000 95.280 ? 49  TYR A OH  1 
ATOM 392  C CZ  ? TYR A 1  49 ? -20.067  11.207  -4.721 1.000 95.280 ? 49  TYR A CZ  1 
ATOM 393  N N   ? ILE A 1  50 ? -16.039   5.552  -3.206 1.000 96.250 ? 50  ILE A N   1 
ATOM 394  C CA  ? ILE A 1  50 ? -15.306   4.291  -3.228 1.000 96.250 ? 50  ILE A CA  1 
ATOM 395  C C   ? ILE A 1  50 ? -16.030   3.288  -4.123 1.000 96.250 ? 50  ILE A C   1 
ATOM 396  C CB  ? ILE A 1  50 ? -15.132   3.714  -1.806 1.000 96.250 ? 50  ILE A CB  1 
ATOM 397  O O   ? ILE A 1  50 ? -17.224   3.037  -3.944 1.000 96.250 ? 50  ILE A O   1 
ATOM 398  C CG1 ? ILE A 1  50 ? -14.314   4.674  -0.935 1.000 96.250 ? 50  ILE A CG1 1 
ATOM 399  C CG2 ? ILE A 1  50 ? -14.476   2.331  -1.861 1.000 96.250 ? 50  ILE A CG2 1 
ATOM 400  C CD1 ? ILE A 1  50 ? -15.154   5.700  -0.188 1.000 96.250 ? 50  ILE A CD1 1 
ATOM 401  N N   ? ARG A 1  51 ? -15.358   2.872  -5.164 1.000 95.290 ? 51  ARG A N   1 
ATOM 402  C CA  ? ARG A 1  51 ? -15.901   1.844  -6.046 1.000 95.290 ? 51  ARG A CA  1 
ATOM 403  C C   ? ARG A 1  51 ? -15.304   0.478  -5.726 1.000 95.290 ? 51  ARG A C   1 
ATOM 404  C CB  ? ARG A 1  51 ? -15.641   2.200  -7.511 1.000 95.290 ? 51  ARG A CB  1 
ATOM 405  O O   ? ARG A 1  51 ? -14.082   0.328  -5.662 1.000 95.290 ? 51  ARG A O   1 
ATOM 406  C CG  ? ARG A 1  51 ? -16.403   3.424  -7.992 1.000 95.290 ? 51  ARG A CG  1 
ATOM 407  C CD  ? ARG A 1  51 ? -16.069   3.764  -9.438 1.000 95.290 ? 51  ARG A CD  1 
ATOM 408  N NE  ? ARG A 1  51 ? -16.618   2.778 -10.364 1.000 95.290 ? 51  ARG A NE  1 
ATOM 409  N NH1 ? ARG A 1  51 ? -15.575   3.648 -12.233 1.000 95.290 ? 51  ARG A NH1 1 
ATOM 410  N NH2 ? ARG A 1  51 ? -16.923   1.804 -12.422 1.000 95.290 ? 51  ARG A NH2 1 
ATOM 411  C CZ  ? ARG A 1  51 ? -16.371   2.746 -11.671 1.000 95.290 ? 51  ARG A CZ  1 
ATOM 412  N N   ? LEU A 1  52 ? -16.189  -0.571  -5.418 1.000 95.600 ? 52  LEU A N   1 
ATOM 413  C CA  ? LEU A 1  52 ? -15.814  -1.942  -5.092 1.000 95.600 ? 52  LEU A CA  1 
ATOM 414  C C   ? LEU A 1  52 ? -16.316  -2.911  -6.157 1.000 95.600 ? 52  LEU A C   1 
ATOM 415  C CB  ? LEU A 1  52 ? -16.369  -2.339  -3.722 1.000 95.600 ? 52  LEU A CB  1 
ATOM 416  O O   ? LEU A 1  52 ? -17.358  -2.676  -6.775 1.000 95.600 ? 52  LEU A O   1 
ATOM 417  C CG  ? LEU A 1  52 ? -15.964  -1.453  -2.543 1.000 95.600 ? 52  LEU A CG  1 
ATOM 418  C CD1 ? LEU A 1  52 ? -17.094  -0.493  -2.189 1.000 95.600 ? 52  LEU A CD1 1 
ATOM 419  C CD2 ? LEU A 1  52 ? -15.581  -2.306  -1.339 1.000 95.600 ? 52  LEU A CD2 1 
ATOM 420  N N   ? GLY A 1  53 ? -15.445  -3.989  -6.378 1.000 93.600 ? 53  GLY A N   1 
ATOM 421  C CA  ? GLY A 1  53 ? -15.881  -5.022  -7.305 1.000 93.600 ? 53  GLY A CA  1 
ATOM 422  C C   ? GLY A 1  53 ? -15.651  -4.654  -8.759 1.000 93.600 ? 53  GLY A C   1 
ATOM 423  O O   ? GLY A 1  53 ? -16.210  -5.283  -9.660 1.000 93.600 ? 53  GLY A O   1 
ATOM 424  N N   ? VAL A 1  54 ? -14.782  -3.555  -8.999 1.000 91.250 ? 54  VAL A N   1 
ATOM 425  C CA  ? VAL A 1  54 ? -14.474  -3.064 -10.338 1.000 91.250 ? 54  VAL A CA  1 
ATOM 426  C C   ? VAL A 1  54 ? -13.177  -3.698 -10.835 1.000 91.250 ? 54  VAL A C   1 
ATOM 427  C CB  ? VAL A 1  54 ? -14.359  -1.523 -10.366 1.000 91.250 ? 54  VAL A CB  1 
ATOM 428  O O   ? VAL A 1  54 ? -12.161  -3.678 -10.136 1.000 91.250 ? 54  VAL A O   1 
ATOM 429  C CG1 ? VAL A 1  54 ? -14.098  -1.027 -11.787 1.000 91.250 ? 54  VAL A CG1 1 
ATOM 430  C CG2 ? VAL A 1  54 ? -15.625  -0.884  -9.797 1.000 91.250 ? 54  VAL A CG2 1 
ATOM 431  N N   ? THR A 1  55 ? -13.188  -4.315 -12.050 1.000 91.730 ? 55  THR A N   1 
ATOM 432  C CA  ? THR A 1  55 ? -12.008  -4.905 -12.672 1.000 91.730 ? 55  THR A CA  1 
ATOM 433  C C   ? THR A 1  55 ? -11.655  -4.174 -13.964 1.000 91.730 ? 55  THR A C   1 
ATOM 434  C CB  ? THR A 1  55 ? -12.220  -6.401 -12.966 1.000 91.730 ? 55  THR A CB  1 
ATOM 435  O O   ? THR A 1  55 ? -10.516  -4.240 -14.430 1.000 91.730 ? 55  THR A O   1 
ATOM 436  C CG2 ? THR A 1  55 ? -12.365  -7.201 -11.676 1.000 91.730 ? 55  THR A CG2 1 
ATOM 437  O OG1 ? THR A 1  55 ? -13.407  -6.564 -13.752 1.000 91.730 ? 55  THR A OG1 1 
ATOM 438  N N   ? ASP A 1  56 ? -12.613  -3.503 -14.573 1.000 91.930 ? 56  ASP A N   1 
ATOM 439  C CA  ? ASP A 1  56 ? -12.487  -2.686 -15.776 1.000 91.930 ? 56  ASP A CA  1 
ATOM 440  C C   ? ASP A 1  56 ? -13.199  -1.345 -15.606 1.000 91.930 ? 56  ASP A C   1 
ATOM 441  C CB  ? ASP A 1  56 ? -13.048  -3.428 -16.990 1.000 91.930 ? 56  ASP A CB  1 
ATOM 442  O O   ? ASP A 1  56 ? -14.430  -1.288 -15.590 1.000 91.930 ? 56  ASP A O   1 
ATOM 443  C CG  ? ASP A 1  56 ? -12.763  -2.719 -18.303 1.000 91.930 ? 56  ASP A CG  1 
ATOM 444  O OD1 ? ASP A 1  56 ? -12.501  -1.497 -18.291 1.000 91.930 ? 56  ASP A OD1 1 
ATOM 445  O OD2 ? ASP A 1  56 ? -12.804  -3.388 -19.358 1.000 91.930 ? 56  ASP A OD2 1 
ATOM 446  N N   ? MET A 1  57 ? -12.322  -0.232 -15.548 1.000 88.930 ? 57  MET A N   1 
ATOM 447  C CA  ? MET A 1  57 ? -12.833   1.099 -15.235 1.000 88.930 ? 57  MET A CA  1 
ATOM 448  C C   ? MET A 1  57 ? -13.685   1.638 -16.379 1.000 88.930 ? 57  MET A C   1 
ATOM 449  C CB  ? MET A 1  57 ? -11.681   2.062 -14.943 1.000 88.930 ? 57  MET A CB  1 
ATOM 450  O O   ? MET A 1  57 ? -14.474   2.566 -16.187 1.000 88.930 ? 57  MET A O   1 
ATOM 451  C CG  ? MET A 1  57 ? -10.941   1.759 -13.650 1.000 88.930 ? 57  MET A CG  1 
ATOM 452  S SD  ? MET A 1  57 ? -11.903   2.233 -12.161 1.000 88.930 ? 57  MET A SD  1 
ATOM 453  C CE  ? MET A 1  57 ? -10.646   1.985 -10.876 1.000 88.930 ? 57  MET A CE  1 
ATOM 454  N N   ? ALA A 1  58 ? -13.636   0.987 -17.569 1.000 88.040 ? 58  ALA A N   1 
ATOM 455  C CA  ? ALA A 1  58 ? -14.330   1.465 -18.762 1.000 88.040 ? 58  ALA A CA  1 
ATOM 456  C C   ? ALA A 1  58 ? -15.655   0.734 -18.955 1.000 88.040 ? 58  ALA A C   1 
ATOM 457  C CB  ? ALA A 1  58 ? -13.447   1.295 -19.995 1.000 88.040 ? 58  ALA A CB  1 
ATOM 458  O O   ? ALA A 1  58 ? -16.494   1.157 -19.755 1.000 88.040 ? 58  ALA A O   1 
ATOM 459  N N   ? ALA A 1  59 ? -15.821  -0.373 -18.130 1.000 87.550 ? 59  ALA A N   1 
ATOM 460  C CA  ? ALA A 1  59 ? -17.008  -1.206 -18.297 1.000 87.550 ? 59  ALA A CA  1 
ATOM 461  C C   ? ALA A 1  59 ? -17.906  -1.134 -17.066 1.000 87.550 ? 59  ALA A C   1 
ATOM 462  C CB  ? ALA A 1  59 ? -16.609  -2.652 -18.577 1.000 87.550 ? 59  ALA A CB  1 
ATOM 463  O O   ? ALA A 1  59 ? -17.423  -0.938 -15.948 1.000 87.550 ? 59  ALA A O   1 
ATOM 464  N N   ? SER A 1  60 ? -19.217  -1.069 -17.343 1.000 82.950 ? 60  SER A N   1 
ATOM 465  C CA  ? SER A 1  60 ? -20.158  -1.280 -16.248 1.000 82.950 ? 60  SER A CA  1 
ATOM 466  C C   ? SER A 1  60 ? -20.259  -2.757 -15.883 1.000 82.950 ? 60  SER A C   1 
ATOM 467  C CB  ? SER A 1  60 ? -21.541  -0.742 -16.618 1.000 82.950 ? 60  SER A CB  1 
ATOM 468  O O   ? SER A 1  60 ? -20.599  -3.589 -16.727 1.000 82.950 ? 60  SER A O   1 
ATOM 469  O OG  ? SER A 1  60 ? -22.425  -0.826 -15.514 1.000 82.950 ? 60  SER A OG  1 
ATOM 470  N N   ? GLU A 1  61 ? -19.808  -3.078 -14.661 1.000 83.520 ? 61  GLU A N   1 
ATOM 471  C CA  ? GLU A 1  61 ? -19.791  -4.475 -14.237 1.000 83.520 ? 61  GLU A CA  1 
ATOM 472  C C   ? GLU A 1  61 ? -20.898  -4.759 -13.226 1.000 83.520 ? 61  GLU A C   1 
ATOM 473  C CB  ? GLU A 1  61 ? -18.429  -4.841 -13.643 1.000 83.520 ? 61  GLU A CB  1 
ATOM 474  O O   ? GLU A 1  61 ? -21.253  -3.890 -12.426 1.000 83.520 ? 61  GLU A O   1 
ATOM 475  C CG  ? GLU A 1  61 ? -17.278  -4.737 -14.633 1.000 83.520 ? 61  GLU A CG  1 
ATOM 476  C CD  ? GLU A 1  61 ? -15.947  -5.192 -14.056 1.000 83.520 ? 61  GLU A CD  1 
ATOM 477  O OE1 ? GLU A 1  61 ? -15.437  -6.256 -14.473 1.000 83.520 ? 61  GLU A OE1 1 
ATOM 478  O OE2 ? GLU A 1  61 ? -15.410  -4.479 -13.179 1.000 83.520 ? 61  GLU A OE2 1 
ATOM 479  N N   ? SER A 1  62 ? -21.612  -5.927 -13.465 1.000 81.420 ? 62  SER A N   1 
ATOM 480  C CA  ? SER A 1  62 ? -22.678  -6.372 -12.572 1.000 81.420 ? 62  SER A CA  1 
ATOM 481  C C   ? SER A 1  62 ? -22.150  -6.621 -11.163 1.000 81.420 ? 62  SER A C   1 
ATOM 482  C CB  ? SER A 1  62 ? -23.333  -7.644 -13.112 1.000 81.420 ? 62  SER A CB  1 
ATOM 483  O O   ? SER A 1  62 ? -21.013  -7.063 -10.989 1.000 81.420 ? 62  SER A O   1 
ATOM 484  O OG  ? SER A 1  62 ? -22.396  -8.705 -13.177 1.000 81.420 ? 62  SER A OG  1 
ATOM 485  N N   ? ASN A 1  63 ? -22.788  -5.887 -10.117 1.000 83.210 ? 63  ASN A N   1 
ATOM 486  C CA  ? ASN A 1  63 ? -22.510  -6.156  -8.710 1.000 83.210 ? 63  ASN A CA  1 
ATOM 487  C C   ? ASN A 1  63 ? -21.404  -5.252  -8.174 1.000 83.210 ? 63  ASN A C   1 
ATOM 488  C CB  ? ASN A 1  63 ? -22.140  -7.626  -8.507 1.000 83.210 ? 63  ASN A CB  1 
ATOM 489  O O   ? ASN A 1  63 ? -20.795  -5.552  -7.145 1.000 83.210 ? 63  ASN A O   1 
ATOM 490  C CG  ? ASN A 1  63 ? -23.306  -8.562  -8.760 1.000 83.210 ? 63  ASN A CG  1 
ATOM 491  N ND2 ? ASN A 1  63 ? -23.029  -9.695  -9.395 1.000 83.210 ? 63  ASN A ND2 1 
ATOM 492  O OD1 ? ASN A 1  63 ? -24.445  -8.269  -8.390 1.000 83.210 ? 63  ASN A OD1 1 
ATOM 493  N N   ? GLU A 1  64 ? -20.931  -4.231  -9.097 1.000 90.890 ? 64  GLU A N   1 
ATOM 494  C CA  ? GLU A 1  64 ? -20.126  -3.120  -8.598 1.000 90.890 ? 64  GLU A CA  1 
ATOM 495  C C   ? GLU A 1  64 ? -20.892  -2.306  -7.559 1.000 90.890 ? 64  GLU A C   1 
ATOM 496  C CB  ? GLU A 1  64 ? -19.683  -2.216  -9.752 1.000 90.890 ? 64  GLU A CB  1 
ATOM 497  O O   ? GLU A 1  64 ? -22.110  -2.147  -7.663 1.000 90.890 ? 64  GLU A O   1 
ATOM 498  C CG  ? GLU A 1  64 ? -19.021  -0.923  -9.301 1.000 90.890 ? 64  GLU A CG  1 
ATOM 499  C CD  ? GLU A 1  64 ? -18.717   0.028 -10.448 1.000 90.890 ? 64  GLU A CD  1 
ATOM 500  O OE1 ? GLU A 1  64 ? -18.324   1.187 -10.187 1.000 90.890 ? 64  GLU A OE1 1 
ATOM 501  O OE2 ? GLU A 1  64 ? -18.874  -0.391 -11.617 1.000 90.890 ? 64  GLU A OE2 1 
ATOM 502  N N   ? GLN A 1  65 ? -20.191  -1.990  -6.535 1.000 94.540 ? 65  GLN A N   1 
ATOM 503  C CA  ? GLN A 1  65 ? -20.793  -1.199  -5.467 1.000 94.540 ? 65  GLN A CA  1 
ATOM 504  C C   ? GLN A 1  65 ? -20.085   0.144  -5.312 1.000 94.540 ? 65  GLN A C   1 
ATOM 505  C CB  ? GLN A 1  65 ? -20.759  -1.966  -4.144 1.000 94.540 ? 65  GLN A CB  1 
ATOM 506  O O   ? GLN A 1  65 ? -18.857   0.216  -5.382 1.000 94.540 ? 65  GLN A O   1 
ATOM 507  C CG  ? GLN A 1  65 ? -21.438  -3.328  -4.206 1.000 94.540 ? 65  GLN A CG  1 
ATOM 508  C CD  ? GLN A 1  65 ? -21.341  -4.092  -2.899 1.000 94.540 ? 65  GLN A CD  1 
ATOM 509  N NE2 ? GLN A 1  65 ? -20.843  -5.322  -2.966 1.000 94.540 ? 65  GLN A NE2 1 
ATOM 510  O OE1 ? GLN A 1  65 ? -21.710  -3.580  -1.837 1.000 94.540 ? 65  GLN A OE1 1 
ATOM 511  N N   ? GLN A 1  66 ? -20.877   1.180  -5.222 1.000 94.410 ? 66  GLN A N   1 
ATOM 512  C CA  ? GLN A 1  66 ? -20.352   2.516  -4.959 1.000 94.410 ? 66  GLN A CA  1 
ATOM 513  C C   ? GLN A 1  66 ? -20.814   3.031  -3.599 1.000 94.410 ? 66  GLN A C   1 
ATOM 514  C CB  ? GLN A 1  66 ? -20.778   3.487  -6.061 1.000 94.410 ? 66  GLN A CB  1 
ATOM 515  O O   ? GLN A 1  66 ? -22.002   2.969  -3.277 1.000 94.410 ? 66  GLN A O   1 
ATOM 516  C CG  ? GLN A 1  66 ? -20.165   4.875  -5.928 1.000 94.410 ? 66  GLN A CG  1 
ATOM 517  C CD  ? GLN A 1  66 ? -20.426   5.750  -7.139 1.000 94.410 ? 66  GLN A CD  1 
ATOM 518  N NE2 ? GLN A 1  66 ? -20.951   6.948  -6.903 1.000 94.410 ? 66  GLN A NE2 1 
ATOM 519  O OE1 ? GLN A 1  66 ? -20.158   5.354  -8.278 1.000 94.410 ? 66  GLN A OE1 1 
ATOM 520  N N   ? ARG A 1  67 ? -19.825   3.481  -2.800 1.000 95.700 ? 67  ARG A N   1 
ATOM 521  C CA  ? ARG A 1  67 ? -20.098   4.063  -1.490 1.000 95.700 ? 67  ARG A CA  1 
ATOM 522  C C   ? ARG A 1  67 ? -19.449   5.437  -1.355 1.000 95.700 ? 67  ARG A C   1 
ATOM 523  C CB  ? ARG A 1  67 ? -19.601   3.138  -0.376 1.000 95.700 ? 67  ARG A CB  1 
ATOM 524  O O   ? ARG A 1  67 ? -18.399   5.694  -1.947 1.000 95.700 ? 67  ARG A O   1 
ATOM 525  C CG  ? ARG A 1  67 ? -20.263   1.769  -0.372 1.000 95.700 ? 67  ARG A CG  1 
ATOM 526  C CD  ? ARG A 1  67 ? -21.736   1.856   0.004 1.000 95.700 ? 67  ARG A CD  1 
ATOM 527  N NE  ? ARG A 1  67 ? -22.341   0.533   0.121 1.000 95.700 ? 67  ARG A NE  1 
ATOM 528  N NH1 ? ARG A 1  67 ? -22.737   0.286  -2.141 1.000 95.700 ? 67  ARG A NH1 1 
ATOM 529  N NH2 ? ARG A 1  67 ? -23.334  -1.376  -0.680 1.000 95.700 ? 67  ARG A NH2 1 
ATOM 530  C CZ  ? ARG A 1  67 ? -22.803  -0.183  -0.900 1.000 95.700 ? 67  ARG A CZ  1 
ATOM 531  N N   ? ARG A 1  68 ? -20.096   6.260  -0.489 1.000 95.400 ? 68  ARG A N   1 
ATOM 532  C CA  ? ARG A 1  68 ? -19.507   7.545  -0.129 1.000 95.400 ? 68  ARG A CA  1 
ATOM 533  C C   ? ARG A 1  68 ? -18.658   7.425   1.131 1.000 95.400 ? 68  ARG A C   1 
ATOM 534  C CB  ? ARG A 1  68 ? -20.597   8.600   0.072 1.000 95.400 ? 68  ARG A CB  1 
ATOM 535  O O   ? ARG A 1  68 ? -19.015   6.697   2.060 1.000 95.400 ? 68  ARG A O   1 
ATOM 536  C CG  ? ARG A 1  68 ? -20.062  10.007   0.285 1.000 95.400 ? 68  ARG A CG  1 
ATOM 537  C CD  ? ARG A 1  68 ? -21.186  11.025   0.413 1.000 95.400 ? 68  ARG A CD  1 
ATOM 538  N NE  ? ARG A 1  68 ? -20.679  12.345   0.777 1.000 95.400 ? 68  ARG A NE  1 
ATOM 539  N NH1 ? ARG A 1  68 ? -22.739  13.195   1.388 1.000 95.400 ? 68  ARG A NH1 1 
ATOM 540  N NH2 ? ARG A 1  68 ? -20.864  14.506   1.533 1.000 95.400 ? 68  ARG A NH2 1 
ATOM 541  C CZ  ? ARG A 1  68 ? -21.428  13.346   1.232 1.000 95.400 ? 68  ARG A CZ  1 
ATOM 542  N N   ? ALA A 1  69 ? -17.498   8.154   1.068 1.000 96.020 ? 69  ALA A N   1 
ATOM 543  C CA  ? ALA A 1  69 ? -16.697   8.221   2.288 1.000 96.020 ? 69  ALA A CA  1 
ATOM 544  C C   ? ALA A 1  69 ? -17.375   9.092   3.342 1.000 96.020 ? 69  ALA A C   1 
ATOM 545  C CB  ? ALA A 1  69 ? -15.301   8.756   1.980 1.000 96.020 ? 69  ALA A CB  1 
ATOM 546  O O   ? ALA A 1  69 ? -17.801  10.212   3.050 1.000 96.020 ? 69  ALA A O   1 
ATOM 547  N N   ? MET A 1  70 ? -17.479   8.554   4.580 1.000 94.900 ? 70  MET A N   1 
ATOM 548  C CA  ? MET A 1  70 ? -18.124   9.277   5.673 1.000 94.900 ? 70  MET A CA  1 
ATOM 549  C C   ? MET A 1  70 ? -17.088   9.960   6.559 1.000 94.900 ? 70  MET A C   1 
ATOM 550  C CB  ? MET A 1  70 ? -18.986   8.331   6.509 1.000 94.900 ? 70  MET A CB  1 
ATOM 551  O O   ? MET A 1  70 ? -17.254  11.123   6.932 1.000 94.900 ? 70  MET A O   1 
ATOM 552  C CG  ? MET A 1  70 ? -19.769   9.027   7.610 1.000 94.900 ? 70  MET A CG  1 
ATOM 553  S SD  ? MET A 1  70 ? -20.873   7.880   8.523 1.000 94.900 ? 70  MET A SD  1 
ATOM 554  C CE  ? MET A 1  70 ? -21.939   9.073   9.378 1.000 94.900 ? 70  MET A CE  1 
ATOM 555  N N   ? THR A 1  71 ? -16.127   9.144   6.910 1.000 95.570 ? 71  THR A N   1 
ATOM 556  C CA  ? THR A 1  71 ? -15.106   9.634   7.830 1.000 95.570 ? 71  THR A CA  1 
ATOM 557  C C   ? THR A 1  71 ? -13.715   9.213   7.367 1.000 95.570 ? 71  THR A C   1 
ATOM 558  C CB  ? THR A 1  71 ? -15.351   9.120   9.261 1.000 95.570 ? 71  THR A CB  1 
ATOM 559  O O   ? THR A 1  71 ? -13.523   8.088   6.902 1.000 95.570 ? 71  THR A O   1 
ATOM 560  C CG2 ? THR A 1  71 ? -14.323   9.689  10.233 1.000 95.570 ? 71  THR A CG2 1 
ATOM 561  O OG1 ? THR A 1  71 ? -16.662   9.513   9.686 1.000 95.570 ? 71  THR A OG1 1 
ATOM 562  N N   ? PHE A 1  72 ? -12.800  10.194   7.525 1.000 96.820 ? 72  PHE A N   1 
ATOM 563  C CA  ? PHE A 1  72 ? -11.390   9.920   7.279 1.000 96.820 ? 72  PHE A CA  1 
ATOM 564  C C   ? PHE A 1  72 ? -10.598   9.943   8.581 1.000 96.820 ? 72  PHE A C   1 
ATOM 565  C CB  ? PHE A 1  72 ? -10.807  10.936   6.292 1.000 96.820 ? 72  PHE A CB  1 
ATOM 566  O O   ? PHE A 1  72 ? -10.684  10.904   9.348 1.000 96.820 ? 72  PHE A O   1 
ATOM 567  C CG  ? PHE A 1  72 ? -11.499  10.949   4.955 1.000 96.820 ? 72  PHE A CG  1 
ATOM 568  C CD1 ? PHE A 1  72 ? -11.030  10.169   3.906 1.000 96.820 ? 72  PHE A CD1 1 
ATOM 569  C CD2 ? PHE A 1  72 ? -12.620  11.743   4.748 1.000 96.820 ? 72  PHE A CD2 1 
ATOM 570  C CE1 ? PHE A 1  72 ? -11.668  10.179   2.668 1.000 96.820 ? 72  PHE A CE1 1 
ATOM 571  C CE2 ? PHE A 1  72 ? -13.263  11.759   3.514 1.000 96.820 ? 72  PHE A CE2 1 
ATOM 572  C CZ  ? PHE A 1  72 ? -12.785  10.977   2.475 1.000 96.820 ? 72  PHE A CZ  1 
ATOM 573  N N   ? VAL A 1  73 ?  -9.836   8.880   8.820 1.000 97.540 ? 73  VAL A N   1 
ATOM 574  C CA  ? VAL A 1  73 ?  -9.027   8.828  10.033 1.000 97.540 ? 73  VAL A CA  1 
ATOM 575  C C   ? VAL A 1  73 ?  -7.563   8.592   9.669 1.000 97.540 ? 73  VAL A C   1 
ATOM 576  C CB  ? VAL A 1  73 ?  -9.521   7.727  10.998 1.000 97.540 ? 73  VAL A CB  1 
ATOM 577  O O   ? VAL A 1  73 ?  -7.145   7.450   9.464 1.000 97.540 ? 73  VAL A O   1 
ATOM 578  C CG1 ? VAL A 1  73 ?  -8.765   7.792  12.324 1.000 97.540 ? 73  VAL A CG1 1 
ATOM 579  C CG2 ? VAL A 1  73 ? -11.025   7.856  11.230 1.000 97.540 ? 73  VAL A CG2 1 
ATOM 580  N N   ? ALA A 1  74 ?  -6.748   9.716   9.551 1.000 97.980 ? 74  ALA A N   1 
ATOM 581  C CA  ? ALA A 1  74 ?  -5.313   9.576   9.317 1.000 97.980 ? 74  ALA A CA  1 
ATOM 582  C C   ? ALA A 1  74 ?  -4.575   9.250  10.613 1.000 97.980 ? 74  ALA A C   1 
ATOM 583  C CB  ? ALA A 1  74 ?  -4.749  10.851   8.694 1.000 97.980 ? 74  ALA A CB  1 
ATOM 584  O O   ? ALA A 1  74 ?  -4.989   9.675  11.694 1.000 97.980 ? 74  ALA A O   1 
ATOM 585  N N   ? HIS A 1  75 ?  -3.531   8.384  10.417 1.000 98.200 ? 75  HIS A N   1 
ATOM 586  C CA  ? HIS A 1  75 ?  -2.719   8.145  11.604 1.000 98.200 ? 75  HIS A CA  1 
ATOM 587  C C   ? HIS A 1  75 ?  -2.307   9.457  12.264 1.000 98.200 ? 75  HIS A C   1 
ATOM 588  C CB  ? HIS A 1  75 ?  -1.478   7.325  11.248 1.000 98.200 ? 75  HIS A CB  1 
ATOM 589  O O   ? HIS A 1  75 ?  -1.893  10.397  11.581 1.000 98.200 ? 75  HIS A O   1 
ATOM 590  C CG  ? HIS A 1  75 ?  -0.791   6.729  12.435 1.000 98.200 ? 75  HIS A CG  1 
ATOM 591  C CD2 ? HIS A 1  75 ?  -0.820   5.474  12.942 1.000 98.200 ? 75  HIS A CD2 1 
ATOM 592  N ND1 ? HIS A 1  75 ?   0.045   7.457  13.254 1.000 98.200 ? 75  HIS A ND1 1 
ATOM 593  C CE1 ? HIS A 1  75 ?   0.502   6.673  14.216 1.000 98.200 ? 75  HIS A CE1 1 
ATOM 594  N NE2 ? HIS A 1  75 ?  -0.008   5.464  14.049 1.000 98.200 ? 75  HIS A NE2 1 
ATOM 595  N N   ? PRO A 1  76 ?  -2.399   9.608  13.586 1.000 97.260 ? 76  PRO A N   1 
ATOM 596  C CA  ? PRO A 1  76 ?  -2.155  10.863  14.300 1.000 97.260 ? 76  PRO A CA  1 
ATOM 597  C C   ? PRO A 1  76 ?  -0.725  11.372  14.130 1.000 97.260 ? 76  PRO A C   1 
ATOM 598  C CB  ? PRO A 1  76 ?  -2.435  10.498  15.760 1.000 97.260 ? 76  PRO A CB  1 
ATOM 599  O O   ? PRO A 1  76 ?  -0.472  12.571  14.267 1.000 97.260 ? 76  PRO A O   1 
ATOM 600  C CG  ? PRO A 1  76 ?  -3.323   9.298  15.691 1.000 97.260 ? 76  PRO A CG  1 
ATOM 601  C CD  ? PRO A 1  76 ?  -3.021   8.554  14.422 1.000 97.260 ? 76  PRO A CD  1 
ATOM 602  N N   ? ASN A 1  77 ?   0.156  10.447  13.815 1.000 97.880 ? 77  ASN A N   1 
ATOM 603  C CA  ? ASN A 1  77 ?   1.556  10.842  13.696 1.000 97.880 ? 77  ASN A CA  1 
ATOM 604  C C   ? ASN A 1  77 ?   1.994  10.919  12.236 1.000 97.880 ? 77  ASN A C   1 
ATOM 605  C CB  ? ASN A 1  77 ?   2.455   9.874  14.469 1.000 97.880 ? 77  ASN A CB  1 
ATOM 606  O O   ? ASN A 1  77 ?   3.190  10.892  11.940 1.000 97.880 ? 77  ASN A O   1 
ATOM 607  C CG  ? ASN A 1  77 ?   2.229   9.939  15.967 1.000 97.880 ? 77  ASN A CG  1 
ATOM 608  N ND2 ? ASN A 1  77 ?   2.385   8.804  16.639 1.000 97.880 ? 77  ASN A ND2 1 
ATOM 609  O OD1 ? ASN A 1  77 ?   1.917  10.999  16.515 1.000 97.880 ? 77  ASN A OD1 1 
ATOM 610  N N   ? TYR A 1  78 ?   1.018  10.951  11.313 1.000 98.120 ? 78  TYR A N   1 
ATOM 611  C CA  ? TYR A 1  78 ?   1.356  11.123   9.904 1.000 98.120 ? 78  TYR A CA  1 
ATOM 612  C C   ? TYR A 1  78 ?   2.123  12.422   9.683 1.000 98.120 ? 78  TYR A C   1 
ATOM 613  C CB  ? TYR A 1  78 ?   0.091  11.110   9.042 1.000 98.120 ? 78  TYR A CB  1 
ATOM 614  O O   ? TYR A 1  78 ?   1.669  13.495  10.087 1.000 98.120 ? 78  TYR A O   1 
ATOM 615  C CG  ? TYR A 1  78 ?   0.328  11.524   7.610 1.000 98.120 ? 78  TYR A CG  1 
ATOM 616  C CD1 ? TYR A 1  78 ?  -0.406  12.557   7.031 1.000 98.120 ? 78  TYR A CD1 1 
ATOM 617  C CD2 ? TYR A 1  78 ?   1.285  10.882   6.832 1.000 98.120 ? 78  TYR A CD2 1 
ATOM 618  C CE1 ? TYR A 1  78 ?  -0.192  12.940   5.711 1.000 98.120 ? 78  TYR A CE1 1 
ATOM 619  C CE2 ? TYR A 1  78 ?   1.508  11.256   5.511 1.000 98.120 ? 78  TYR A CE2 1 
ATOM 620  O OH  ? TYR A 1  78 ?   0.981  12.660   3.653 1.000 98.120 ? 78  TYR A OH  1 
ATOM 621  C CZ  ? TYR A 1  78 ?   0.765  12.285   4.960 1.000 98.120 ? 78  TYR A CZ  1 
ATOM 622  N N   ? ASP A 1  79 ?   3.289  12.344   9.059 1.000 97.610 ? 79  ASP A N   1 
ATOM 623  C CA  ? ASP A 1  79 ?   4.142  13.465   8.677 1.000 97.610 ? 79  ASP A CA  1 
ATOM 624  C C   ? ASP A 1  79 ?   4.106  13.694   7.168 1.000 97.610 ? 79  ASP A C   1 
ATOM 625  C CB  ? ASP A 1  79 ?   5.582  13.224   9.138 1.000 97.610 ? 79  ASP A CB  1 
ATOM 626  O O   ? ASP A 1  79 ?   4.665  12.907   6.401 1.000 97.610 ? 79  ASP A O   1 
ATOM 627  C CG  ? ASP A 1  79 ?   6.497  14.404   8.861 1.000 97.610 ? 79  ASP A CG  1 
ATOM 628  O OD1 ? ASP A 1  79 ?   6.202  15.204   7.948 1.000 97.610 ? 79  ASP A OD1 1 
ATOM 629  O OD2 ? ASP A 1  79 ?   7.525  14.532   9.562 1.000 97.610 ? 79  ASP A OD2 1 
ATOM 630  N N   ? PRO A 1  80 ?   3.611  14.822   6.634 1.000 95.400 ? 80  PRO A N   1 
ATOM 631  C CA  ? PRO A 1  80 ?   3.395  15.060   5.205 1.000 95.400 ? 80  PRO A CA  1 
ATOM 632  C C   ? PRO A 1  80 ?   4.694  15.330   4.448 1.000 95.400 ? 80  PRO A C   1 
ATOM 633  C CB  ? PRO A 1  80 ?   2.486  16.291   5.186 1.000 95.400 ? 80  PRO A CB  1 
ATOM 634  O O   ? PRO A 1  80 ?   4.734  15.213   3.221 1.000 95.400 ? 80  PRO A O   1 
ATOM 635  C CG  ? PRO A 1  80 ?   2.732  16.969   6.495 1.000 95.400 ? 80  PRO A CG  1 
ATOM 636  C CD  ? PRO A 1  80 ?   2.991  15.917   7.535 1.000 95.400 ? 80  PRO A CD  1 
ATOM 637  N N   ? VAL A 1  81 ?   5.759  15.662   5.292 1.000 94.370 ? 81  VAL A N   1 
ATOM 638  C CA  ? VAL A 1  81 ?   7.052  15.914   4.663 1.000 94.370 ? 81  VAL A CA  1 
ATOM 639  C C   ? VAL A 1  81 ?   7.783  14.593   4.437 1.000 94.370 ? 81  VAL A C   1 
ATOM 640  C CB  ? VAL A 1  81 ?   7.921  16.866   5.515 1.000 94.370 ? 81  VAL A CB  1 
ATOM 641  O O   ? VAL A 1  81 ?   8.135  14.256   3.304 1.000 94.370 ? 81  VAL A O   1 
ATOM 642  C CG1 ? VAL A 1  81 ?   9.305  17.037   4.890 1.000 94.370 ? 81  VAL A CG1 1 
ATOM 643  C CG2 ? VAL A 1  81 ?   7.231  18.219   5.673 1.000 94.370 ? 81  VAL A CG2 1 
ATOM 644  N N   ? SER A 1  82 ?   7.946  13.816   5.458 1.000 95.250 ? 82  SER A N   1 
ATOM 645  C CA  ? SER A 1  82 ?   8.692  12.564   5.371 1.000 95.250 ? 82  SER A CA  1 
ATOM 646  C C   ? SER A 1  82 ?   7.800  11.421   4.898 1.000 95.250 ? 82  SER A C   1 
ATOM 647  C CB  ? SER A 1  82 ?   9.310  12.213   6.725 1.000 95.250 ? 82  SER A CB  1 
ATOM 648  O O   ? SER A 1  82 ?   8.296  10.371   4.483 1.000 95.250 ? 82  SER A O   1 
ATOM 649  O OG  ? SER A 1  82 ?   8.308  11.838   7.654 1.000 95.250 ? 82  SER A OG  1 
ATOM 650  N N   ? LYS A 1  83 ?   6.576  11.612   4.855 1.000 96.560 ? 83  LYS A N   1 
ATOM 651  C CA  ? LYS A 1  83 ?   5.547  10.618   4.561 1.000 96.560 ? 83  LYS A CA  1 
ATOM 652  C C   ? LYS A 1  83 ?   5.595   9.466   5.560 1.000 96.560 ? 83  LYS A C   1 
ATOM 653  C CB  ? LYS A 1  83 ?   5.708  10.084   3.136 1.000 96.560 ? 83  LYS A CB  1 
ATOM 654  O O   ? LYS A 1  83 ?   5.126   8.364   5.267 1.000 96.560 ? 83  LYS A O   1 
ATOM 655  C CG  ? LYS A 1  83 ?   5.574  11.149   2.057 1.000 96.560 ? 83  LYS A CG  1 
ATOM 656  C CD  ? LYS A 1  83 ?   4.177  11.756   2.042 1.000 96.560 ? 83  LYS A CD  1 
ATOM 657  C CE  ? LYS A 1  83 ?   4.005  12.736   0.890 1.000 96.560 ? 83  LYS A CE  1 
ATOM 658  N NZ  ? LYS A 1  83 ?   2.700  13.458   0.967 1.000 96.560 ? 83  LYS A NZ  1 
ATOM 659  N N   ? ASP A 1  84 ?   6.268   9.669   6.733 1.000 97.740 ? 84  ASP A N   1 
ATOM 660  C CA  ? ASP A 1  84 ?   6.252   8.694   7.819 1.000 97.740 ? 84  ASP A CA  1 
ATOM 661  C C   ? ASP A 1  84 ?   4.844   8.522   8.382 1.000 97.740 ? 84  ASP A C   1 
ATOM 662  C CB  ? ASP A 1  84 ?   7.216   9.114   8.931 1.000 97.740 ? 84  ASP A CB  1 
ATOM 663  O O   ? ASP A 1  84 ?   4.107   9.498   8.536 1.000 97.740 ? 84  ASP A O   1 
ATOM 664  C CG  ? ASP A 1  84 ?   7.631   7.957   9.823 1.000 97.740 ? 84  ASP A CG  1 
ATOM 665  O OD1 ? ASP A 1  84 ?   7.542   6.789   9.389 1.000 97.740 ? 84  ASP A OD1 1 
ATOM 666  O OD2 ? ASP A 1  84 ?   8.049   8.217  10.973 1.000 97.740 ? 84  ASP A OD2 1 
ATOM 667  N N   ? ASN A 1  85 ?   4.417   7.278   8.626 1.000 98.100 ? 85  ASN A N   1 
ATOM 668  C CA  ? ASN A 1  85 ?   3.087   6.938   9.120 1.000 98.100 ? 85  ASN A CA  1 
ATOM 669  C C   ? ASN A 1  85 ?   2.007   7.266   8.094 1.000 98.100 ? 85  ASN A C   1 
ATOM 670  C CB  ? ASN A 1  85 ?   2.804   7.661  10.439 1.000 98.100 ? 85  ASN A CB  1 
ATOM 671  O O   ? ASN A 1  85 ?   0.934   7.757   8.450 1.000 98.100 ? 85  ASN A O   1 
ATOM 672  C CG  ? ASN A 1  85 ?   3.800   7.307  11.525 1.000 98.100 ? 85  ASN A CG  1 
ATOM 673  N ND2 ? ASN A 1  85 ?   4.460   8.318  12.077 1.000 98.100 ? 85  ASN A ND2 1 
ATOM 674  O OD1 ? ASN A 1  85 ?   3.977   6.134  11.864 1.000 98.100 ? 85  ASN A OD1 1 
ATOM 675  N N   ? ASP A 1  86 ?   2.248   7.174   6.824 1.000 98.250 ? 86  ASP A N   1 
ATOM 676  C CA  ? ASP A 1  86 ?   1.339   7.465   5.719 1.000 98.250 ? 86  ASP A CA  1 
ATOM 677  C C   ? ASP A 1  86 ?   0.251   6.399   5.607 1.000 98.250 ? 86  ASP A C   1 
ATOM 678  C CB  ? ASP A 1  86 ?   2.111   7.570   4.402 1.000 98.250 ? 86  ASP A CB  1 
ATOM 679  O O   ? ASP A 1  86 ?   0.287   5.562   4.703 1.000 98.250 ? 86  ASP A O   1 
ATOM 680  C CG  ? ASP A 1  86 ?   1.274   8.134   3.268 1.000 98.250 ? 86  ASP A CG  1 
ATOM 681  O OD1 ? ASP A 1  86 ?   0.207   8.729   3.534 1.000 98.250 ? 86  ASP A OD1 1 
ATOM 682  O OD2 ? ASP A 1  86 ?   1.683   7.979   2.097 1.000 98.250 ? 86  ASP A OD2 1 
ATOM 683  N N   ? ILE A 1  87 ?  -0.741   6.333   6.522 1.000 98.520 ? 87  ILE A N   1 
ATOM 684  C CA  ? ILE A 1  87 ?  -1.814   5.346   6.577 1.000 98.520 ? 87  ILE A CA  1 
ATOM 685  C C   ? ILE A 1  87 ?  -3.102   6.011   7.058 1.000 98.520 ? 87  ILE A C   1 
ATOM 686  C CB  ? ILE A 1  87 ?  -1.446   4.162   7.499 1.000 98.520 ? 87  ILE A CB  1 
ATOM 687  O O   ? ILE A 1  87 ?  -3.072   6.867   7.945 1.000 98.520 ? 87  ILE A O   1 
ATOM 688  C CG1 ? ILE A 1  87 ?  -2.540   3.090   7.454 1.000 98.520 ? 87  ILE A CG1 1 
ATOM 689  C CG2 ? ILE A 1  87 ?  -1.211   4.646   8.933 1.000 98.520 ? 87  ILE A CG2 1 
ATOM 690  C CD1 ? ILE A 1  87 ?  -2.154   1.782   8.130 1.000 98.520 ? 87  ILE A CD1 1 
ATOM 691  N N   ? MET A 1  88 ?  -4.197   5.698   6.431 1.000 98.250 ? 88  MET A N   1 
ATOM 692  C CA  ? MET A 1  88 ?  -5.504   6.266   6.746 1.000 98.250 ? 88  MET A CA  1 
ATOM 693  C C   ? MET A 1  88 ?  -6.599   5.211   6.632 1.000 98.250 ? 88  MET A C   1 
ATOM 694  C CB  ? MET A 1  88 ?  -5.816   7.445   5.823 1.000 98.250 ? 88  MET A CB  1 
ATOM 695  O O   ? MET A 1  88 ?  -6.544   4.346   5.755 1.000 98.250 ? 88  MET A O   1 
ATOM 696  C CG  ? MET A 1  88 ?  -7.167   8.090   6.086 1.000 98.250 ? 88  MET A CG  1 
ATOM 697  S SD  ? MET A 1  88 ?  -7.497   9.512   4.974 1.000 98.250 ? 88  MET A SD  1 
ATOM 698  C CE  ? MET A 1  88 ?  -7.699   8.642   3.394 1.000 98.250 ? 88  MET A CE  1 
ATOM 699  N N   ? MET A 1  89 ?  -7.579   5.247   7.537 1.000 98.090 ? 89  MET A N   1 
ATOM 700  C CA  ? MET A 1  89 ?  -8.806   4.459   7.466 1.000 98.090 ? 89  MET A CA  1 
ATOM 701  C C   ? MET A 1  89 ?  -9.983   5.323   7.026 1.000 98.090 ? 89  MET A C   1 
ATOM 702  C CB  ? MET A 1  89 ?  -9.110   3.812   8.818 1.000 98.090 ? 89  MET A CB  1 
ATOM 703  O O   ? MET A 1  89 ? -10.126   6.462   7.476 1.000 98.090 ? 89  MET A O   1 
ATOM 704  C CG  ? MET A 1  89 ?  -8.015   2.879   9.310 1.000 98.090 ? 89  MET A CG  1 
ATOM 705  S SD  ? MET A 1  89 ?  -8.032   1.259   8.447 1.000 98.090 ? 89  MET A SD  1 
ATOM 706  C CE  ? MET A 1  89 ?  -9.669   0.651   8.939 1.000 98.090 ? 89  MET A CE  1 
ATOM 707  N N   ? ILE A 1  90 ? -10.710   4.747   6.062 1.000 97.900 ? 90  ILE A N   1 
ATOM 708  C CA  ? ILE A 1  90 ? -11.907   5.422   5.574 1.000 97.900 ? 90  ILE A CA  1 
ATOM 709  C C   ? ILE A 1  90 ? -13.148   4.628   5.977 1.000 97.900 ? 90  ILE A C   1 
ATOM 710  C CB  ? ILE A 1  90 ? -11.865   5.608   4.040 1.000 97.900 ? 90  ILE A CB  1 
ATOM 711  O O   ? ILE A 1  90 ? -13.275   3.449   5.639 1.000 97.900 ? 90  ILE A O   1 
ATOM 712  C CG1 ? ILE A 1  90 ? -10.607   6.383   3.631 1.000 97.900 ? 90  ILE A CG1 1 
ATOM 713  C CG2 ? ILE A 1  90 ? -13.129   6.318   3.548 1.000 97.900 ? 90  ILE A CG2 1 
ATOM 714  C CD1 ? ILE A 1  90 ? -10.379   6.443   2.127 1.000 97.900 ? 90  ILE A CD1 1 
ATOM 715  N N   ? LYS A 1  91 ? -14.063   5.297   6.737 1.000 97.370 ? 91  LYS A N   1 
ATOM 716  C CA  ? LYS A 1  91 ? -15.363   4.702   7.036 1.000 97.370 ? 91  LYS A CA  1 
ATOM 717  C C   ? LYS A 1  91 ? -16.378   5.025   5.944 1.000 97.370 ? 91  LYS A C   1 
ATOM 718  C CB  ? LYS A 1  91 ? -15.878   5.190   8.391 1.000 97.370 ? 91  LYS A CB  1 
ATOM 719  O O   ? LYS A 1  91 ? -16.550   6.188   5.572 1.000 97.370 ? 91  LYS A O   1 
ATOM 720  C CG  ? LYS A 1  91 ? -17.108   4.446   8.889 1.000 97.370 ? 91  LYS A CG  1 
ATOM 721  C CD  ? LYS A 1  91 ? -17.499   4.890  10.293 1.000 97.370 ? 91  LYS A CD  1 
ATOM 722  C CE  ? LYS A 1  91 ? -18.656   4.065  10.839 1.000 97.370 ? 91  LYS A CE  1 
ATOM 723  N NZ  ? LYS A 1  91 ? -19.030   4.484  12.223 1.000 97.370 ? 91  LYS A NZ  1 
ATOM 724  N N   ? LEU A 1  92 ? -17.030   3.978   5.477 1.000 97.230 ? 92  LEU A N   1 
ATOM 725  C CA  ? LEU A 1  92 ? -18.006   4.154   4.407 1.000 97.230 ? 92  LEU A CA  1 
ATOM 726  C C   ? LEU A 1  92 ? -19.347   4.619   4.964 1.000 97.230 ? 92  LEU A C   1 
ATOM 727  C CB  ? LEU A 1  92 ? -18.188   2.848   3.628 1.000 97.230 ? 92  LEU A CB  1 
ATOM 728  O O   ? LEU A 1  92 ? -19.696   4.296   6.102 1.000 97.230 ? 92  LEU A O   1 
ATOM 729  C CG  ? LEU A 1  92 ? -16.921   2.225   3.041 1.000 97.230 ? 92  LEU A CG  1 
ATOM 730  C CD1 ? LEU A 1  92 ? -17.248   0.904   2.354 1.000 97.230 ? 92  LEU A CD1 1 
ATOM 731  C CD2 ? LEU A 1  92 ? -16.253   3.190   2.067 1.000 97.230 ? 92  LEU A CD2 1 
ATOM 732  N N   ? SER A 1  93 ? -20.134   5.417   4.168 1.000 95.720 ? 93  SER A N   1 
ATOM 733  C CA  ? SER A 1  93 ? -21.429   5.959   4.568 1.000 95.720 ? 93  SER A CA  1 
ATOM 734  C C   ? SER A 1  93 ? -22.459   4.850   4.753 1.000 95.720 ? 93  SER A C   1 
ATOM 735  C CB  ? SER A 1  93 ? -21.932   6.967   3.534 1.000 95.720 ? 93  SER A CB  1 
ATOM 736  O O   ? SER A 1  93 ? -23.458   5.033   5.452 1.000 95.720 ? 93  SER A O   1 
ATOM 737  O OG  ? SER A 1  93 ? -22.050   6.361   2.258 1.000 95.720 ? 93  SER A OG  1 
ATOM 738  N N   ? SER A 1  94 ? -22.303   3.623   4.169 1.000 96.140 ? 94  SER A N   1 
ATOM 739  C CA  ? SER A 1  94 ? -23.148   2.440   4.288 1.000 96.140 ? 94  SER A CA  1 
ATOM 740  C C   ? SER A 1  94 ? -22.338   1.161   4.102 1.000 96.140 ? 94  SER A C   1 
ATOM 741  C CB  ? SER A 1  94 ? -24.284   2.487   3.266 1.000 96.140 ? 94  SER A CB  1 
ATOM 742  O O   ? SER A 1  94 ? -21.269   1.181   3.489 1.000 96.140 ? 94  SER A O   1 
ATOM 743  O OG  ? SER A 1  94 ? -23.773   2.478   1.945 1.000 96.140 ? 94  SER A OG  1 
ATOM 744  N N   ? LEU A 1  95 ? -22.895  -0.001   4.709 1.000 96.800 ? 95  LEU A N   1 
ATOM 745  C CA  ? LEU A 1  95 ? -22.228  -1.296   4.627 1.000 96.800 ? 95  LEU A CA  1 
ATOM 746  C C   ? LEU A 1  95 ? -22.194  -1.800   3.188 1.000 96.800 ? 95  LEU A C   1 
ATOM 747  C CB  ? LEU A 1  95 ? -22.932  -2.319   5.522 1.000 96.800 ? 95  LEU A CB  1 
ATOM 748  O O   ? LEU A 1  95 ? -23.146  -1.595   2.431 1.000 96.800 ? 95  LEU A O   1 
ATOM 749  C CG  ? LEU A 1  95 ? -23.004  -1.981   7.012 1.000 96.800 ? 95  LEU A CG  1 
ATOM 750  C CD1 ? LEU A 1  95 ? -23.769  -3.064   7.765 1.000 96.800 ? 95  LEU A CD1 1 
ATOM 751  C CD2 ? LEU A 1  95 ? -21.603  -1.808   7.590 1.000 96.800 ? 95  LEU A CD2 1 
ATOM 752  N N   ? VAL A 1  96 ? -21.029  -2.507   2.857 1.000 96.910 ? 96  VAL A N   1 
ATOM 753  C CA  ? VAL A 1  96 ? -20.918  -3.154   1.553 1.000 96.910 ? 96  VAL A CA  1 
ATOM 754  C C   ? VAL A 1  96 ? -21.546  -4.545   1.611 1.000 96.910 ? 96  VAL A C   1 
ATOM 755  C CB  ? VAL A 1  96 ? -19.447  -3.252   1.091 1.000 96.910 ? 96  VAL A CB  1 
ATOM 756  O O   ? VAL A 1  96 ? -21.522  -5.201   2.655 1.000 96.910 ? 96  VAL A O   1 
ATOM 757  C CG1 ? VAL A 1  96 ? -18.829  -1.862   0.960 1.000 96.910 ? 96  VAL A CG1 1 
ATOM 758  C CG2 ? VAL A 1  96 ? -18.640  -4.110   2.063 1.000 96.910 ? 96  VAL A CG2 1 
ATOM 759  N N   ? ASP A 1  97 ? -22.196  -4.994   0.501 1.000 96.350 ? 97  ASP A N   1 
ATOM 760  C CA  ? ASP A 1  97 ? -22.671  -6.367   0.361 1.000 96.350 ? 97  ASP A CA  1 
ATOM 761  C C   ? ASP A 1  97 ? -21.540  -7.298  -0.071 1.000 96.350 ? 97  ASP A C   1 
ATOM 762  C CB  ? ASP A 1  97 ? -23.823  -6.437  -0.644 1.000 96.350 ? 97  ASP A CB  1 
ATOM 763  O O   ? ASP A 1  97 ? -20.992  -7.150  -1.165 1.000 96.350 ? 97  ASP A O   1 
ATOM 764  C CG  ? ASP A 1  97 ? -25.049  -5.663  -0.194 1.000 96.350 ? 97  ASP A CG  1 
ATOM 765  O OD1 ? ASP A 1  97 ? -25.369  -5.674   1.014 1.000 96.350 ? 97  ASP A OD1 1 
ATOM 766  O OD2 ? ASP A 1  97 ? -25.704  -5.039  -1.057 1.000 96.350 ? 97  ASP A OD2 1 
ATOM 767  N N   ? ILE A 1  98 ? -21.133  -8.217   0.821 1.000 95.880 ? 98  ILE A N   1 
ATOM 768  C CA  ? ILE A 1  98 ? -20.077  -9.168   0.493 1.000 95.880 ? 98  ILE A CA  1 
ATOM 769  C C   ? ILE A 1  98 ? -20.613 -10.221  -0.474 1.000 95.880 ? 98  ILE A C   1 
ATOM 770  C CB  ? ILE A 1  98 ? -19.511  -9.844   1.762 1.000 95.880 ? 98  ILE A CB  1 
ATOM 771  O O   ? ILE A 1  98 ? -21.641 -10.849  -0.211 1.000 95.880 ? 98  ILE A O   1 
ATOM 772  C CG1 ? ILE A 1  98 ? -18.977  -8.789   2.737 1.000 95.880 ? 98  ILE A CG1 1 
ATOM 773  C CG2 ? ILE A 1  98 ? -18.419 -10.853   1.395 1.000 95.880 ? 98  ILE A CG2 1 
ATOM 774  C CD1 ? ILE A 1  98 ? -17.878  -7.910   2.156 1.000 95.880 ? 98  ILE A CD1 1 
ATOM 775  N N   ? ASN A 1  99 ? -19.813 -10.387  -1.579 1.000 93.220 ? 99  ASN A N   1 
ATOM 776  C CA  ? ASN A 1  99 ? -20.114 -11.367  -2.617 1.000 93.220 ? 99  ASN A CA  1 
ATOM 777  C C   ? ASN A 1  99 ? -18.851 -11.823  -3.341 1.000 93.220 ? 99  ASN A C   1 
ATOM 778  C CB  ? ASN A 1  99 ? -21.122 -10.796  -3.618 1.000 93.220 ? 99  ASN A CB  1 
ATOM 779  O O   ? ASN A 1  99 ? -17.739 -11.606  -2.855 1.000 93.220 ? 99  ASN A O   1 
ATOM 780  C CG  ? ASN A 1  99 ? -20.619  -9.540  -4.301 1.000 93.220 ? 99  ASN A CG  1 
ATOM 781  N ND2 ? ASN A 1  99 ? -21.501  -8.561  -4.465 1.000 93.220 ? 99  ASN A ND2 1 
ATOM 782  O OD1 ? ASN A 1  99 ? -19.448  -9.450  -4.680 1.000 93.220 ? 99  ASN A OD1 1 
ATOM 783  N N   ? ASP A 1 100 ? -19.018 -12.516  -4.443 1.000 91.580 ? 100 ASP A N   1 
ATOM 784  C CA  ? ASP A 1 100 ? -17.901 -13.117  -5.165 1.000 91.580 ? 100 ASP A CA  1 
ATOM 785  C C   ? ASP A 1 100 ? -16.966 -12.045  -5.721 1.000 91.580 ? 100 ASP A C   1 
ATOM 786  C CB  ? ASP A 1 100 ? -18.412 -14.008  -6.299 1.000 91.580 ? 100 ASP A CB  1 
ATOM 787  O O   ? ASP A 1 100 ? -15.804 -12.324  -6.025 1.000 91.580 ? 100 ASP A O   1 
ATOM 788  C CG  ? ASP A 1 100 ? -19.107 -15.262  -5.799 1.000 91.580 ? 100 ASP A CG  1 
ATOM 789  O OD1 ? ASP A 1 100 ? -18.916 -15.639  -4.623 1.000 91.580 ? 100 ASP A OD1 1 
ATOM 790  O OD2 ? ASP A 1 100 ? -19.851 -15.882  -6.590 1.000 91.580 ? 100 ASP A OD2 1 
ATOM 791  N N   ? ARG A 1 101 ? -17.312 -10.743  -5.656 1.000 91.760 ? 101 ARG A N   1 
ATOM 792  C CA  ? ARG A 1 101 ? -16.531  -9.678  -6.277 1.000 91.760 ? 101 ARG A CA  1 
ATOM 793  C C   ? ARG A 1 101 ? -16.100  -8.642  -5.243 1.000 91.760 ? 101 ARG A C   1 
ATOM 794  C CB  ? ARG A 1 101 ? -17.333  -9.003  -7.392 1.000 91.760 ? 101 ARG A CB  1 
ATOM 795  O O   ? ARG A 1 101 ? -15.220  -7.821  -5.509 1.000 91.760 ? 101 ARG A O   1 
ATOM 796  C CG  ? ARG A 1 101 ? -17.644  -9.917  -8.566 1.000 91.760 ? 101 ARG A CG  1 
ATOM 797  C CD  ? ARG A 1 101 ? -18.334  -9.167  -9.697 1.000 91.760 ? 101 ARG A CD  1 
ATOM 798  N NE  ? ARG A 1 101 ? -18.437  -9.985 -10.902 1.000 91.760 ? 101 ARG A NE  1 
ATOM 799  N NH1 ? ARG A 1 101 ? -19.914  -8.575 -11.983 1.000 91.760 ? 101 ARG A NH1 1 
ATOM 800  N NH2 ? ARG A 1 101 ? -19.206 -10.501 -13.004 1.000 91.760 ? 101 ARG A NH2 1 
ATOM 801  C CZ  ? ARG A 1 101 ? -19.186  -9.685 -11.960 1.000 91.760 ? 101 ARG A CZ  1 
ATOM 802  N N   ? VAL A 1 102 ? -16.684  -8.663  -4.105 1.000 96.030 ? 102 VAL A N   1 
ATOM 803  C CA  ? VAL A 1 102 ? -16.348  -7.771  -3.000 1.000 96.030 ? 102 VAL A CA  1 
ATOM 804  C C   ? VAL A 1 102 ? -16.127  -8.584  -1.727 1.000 96.030 ? 102 VAL A C   1 
ATOM 805  C CB  ? VAL A 1 102 ? -17.450  -6.712  -2.771 1.000 96.030 ? 102 VAL A CB  1 
ATOM 806  O O   ? VAL A 1 102 ? -17.079  -9.111  -1.146 1.000 96.030 ? 102 VAL A O   1 
ATOM 807  C CG1 ? VAL A 1 102 ? -17.067  -5.773  -1.628 1.000 96.030 ? 102 VAL A CG1 1 
ATOM 808  C CG2 ? VAL A 1 102 ? -17.705  -5.922  -4.053 1.000 96.030 ? 102 VAL A CG2 1 
ATOM 809  N N   ? GLN A 1 103 ? -14.821  -8.694  -1.404 1.000 96.550 ? 103 GLN A N   1 
ATOM 810  C CA  ? GLN A 1 103 ? -14.451  -9.438  -0.204 1.000 96.550 ? 103 GLN A CA  1 
ATOM 811  C C   ? GLN A 1 103 ? -13.346  -8.722   0.567 1.000 96.550 ? 103 GLN A C   1 
ATOM 812  C CB  ? GLN A 1 103 ? -14.005 -10.855  -0.567 1.000 96.550 ? 103 GLN A CB  1 
ATOM 813  O O   ? GLN A 1 103 ? -12.371  -8.256  -0.025 1.000 96.550 ? 103 GLN A O   1 
ATOM 814  C CG  ? GLN A 1 103 ? -15.106 -11.708  -1.182 1.000 96.550 ? 103 GLN A CG  1 
ATOM 815  C CD  ? GLN A 1 103 ? -14.690 -13.154  -1.375 1.000 96.550 ? 103 GLN A CD  1 
ATOM 816  N NE2 ? GLN A 1 103 ? -15.449 -13.887  -2.183 1.000 96.550 ? 103 GLN A NE2 1 
ATOM 817  O OE1 ? GLN A 1 103 ? -13.694 -13.609  -0.803 1.000 96.550 ? 103 GLN A OE1 1 
ATOM 818  N N   ? PRO A 1 104 ? -13.565  -8.737   1.951 1.000 97.700 ? 104 PRO A N   1 
ATOM 819  C CA  ? PRO A 1 104 ? -12.492  -8.143   2.753 1.000 97.700 ? 104 PRO A CA  1 
ATOM 820  C C   ? PRO A 1 104 ? -11.259  -9.040   2.845 1.000 97.700 ? 104 PRO A C   1 
ATOM 821  C CB  ? PRO A 1 104 ? -13.139  -7.961   4.128 1.000 97.700 ? 104 PRO A CB  1 
ATOM 822  O O   ? PRO A 1 104 ? -11.359 -10.254   2.652 1.000 97.700 ? 104 PRO A O   1 
ATOM 823  C CG  ? PRO A 1 104 ? -14.217  -8.995   4.183 1.000 97.700 ? 104 PRO A CG  1 
ATOM 824  C CD  ? PRO A 1 104 ? -14.688  -9.268   2.784 1.000 97.700 ? 104 PRO A CD  1 
ATOM 825  N N   ? ILE A 1 105 ? -10.134  -8.362   3.136 1.000 97.750 ? 105 ILE A N   1 
ATOM 826  C CA  ? ILE A 1 105 ?  -8.888  -9.088   3.359 1.000 97.750 ? 105 ILE A CA  1 
ATOM 827  C C   ? ILE A 1 105 ?  -8.306  -8.709   4.718 1.000 97.750 ? 105 ILE A C   1 
ATOM 828  C CB  ? ILE A 1 105 ?  -7.861  -8.807   2.239 1.000 97.750 ? 105 ILE A CB  1 
ATOM 829  O O   ? ILE A 1 105 ?  -8.533  -7.601   5.211 1.000 97.750 ? 105 ILE A O   1 
ATOM 830  C CG1 ? ILE A 1 105 ?  -6.716  -9.824   2.296 1.000 97.750 ? 105 ILE A CG1 1 
ATOM 831  C CG2 ? ILE A 1 105 ?  -7.328  -7.375   2.343 1.000 97.750 ? 105 ILE A CG2 1 
ATOM 832  C CD1 ? ILE A 1 105 ?  -5.854  -9.856   1.041 1.000 97.750 ? 105 ILE A CD1 1 
ATOM 833  N N   ? ASN A 1 106 ?  -7.469  -9.625   5.244 1.000 97.270 ? 106 ASN A N   1 
ATOM 834  C CA  ? ASN A 1 106 ?  -6.905  -9.408   6.572 1.000 97.270 ? 106 ASN A CA  1 
ATOM 835  C C   ? ASN A 1 106 ?  -5.583  -8.649   6.503 1.000 97.270 ? 106 ASN A C   1 
ATOM 836  C CB  ? ASN A 1 106 ?  -6.714 -10.741   7.299 1.000 97.270 ? 106 ASN A CB  1 
ATOM 837  O O   ? ASN A 1 106 ?  -4.867  -8.731   5.503 1.000 97.270 ? 106 ASN A O   1 
ATOM 838  C CG  ? ASN A 1 106 ?  -8.029 -11.413   7.641 1.000 97.270 ? 106 ASN A CG  1 
ATOM 839  N ND2 ? ASN A 1 106 ?  -8.067 -12.735   7.527 1.000 97.270 ? 106 ASN A ND2 1 
ATOM 840  O OD1 ? ASN A 1 106 ?  -9.004 -10.749   8.005 1.000 97.270 ? 106 ASN A OD1 1 
ATOM 841  N N   ? VAL A 1 107 ?  -5.277  -7.984   7.708 1.000 96.850 ? 107 VAL A N   1 
ATOM 842  C CA  ? VAL A 1 107 ?  -3.980  -7.347   7.907 1.000 96.850 ? 107 VAL A CA  1 
ATOM 843  C C   ? VAL A 1 107 ?  -2.978  -8.370   8.438 1.000 96.850 ? 107 VAL A C   1 
ATOM 844  C CB  ? VAL A 1 107 ?  -4.080  -6.147   8.875 1.000 96.850 ? 107 VAL A CB  1 
ATOM 845  O O   ? VAL A 1 107 ?  -3.329  -9.229   9.250 1.000 96.850 ? 107 VAL A O   1 
ATOM 846  C CG1 ? VAL A 1 107 ?  -2.712  -5.493   9.069 1.000 96.850 ? 107 VAL A CG1 1 
ATOM 847  C CG2 ? VAL A 1 107 ?  -5.094  -5.128   8.358 1.000 96.850 ? 107 VAL A CG2 1 
ATOM 848  N N   ? ALA A 1 108 ?  -1.753  -8.293   7.977 1.000 95.020 ? 108 ALA A N   1 
ATOM 849  C CA  ? ALA A 1 108 ?  -0.714  -9.201   8.456 1.000 95.020 ? 108 ALA A CA  1 
ATOM 850  C C   ? ALA A 1 108 ?  -0.416  -8.963   9.934 1.000 95.020 ? 108 ALA A C   1 
ATOM 851  C CB  ? ALA A 1 108 ?   0.558  -9.039   7.627 1.000 95.020 ? 108 ALA A CB  1 
ATOM 852  O O   ? ALA A 1 108 ?  -0.250  -7.820  10.363 1.000 95.020 ? 108 ALA A O   1 
ATOM 853  N N   ? ASN A 1 109 ?  -0.398  -9.949  10.704 1.000 92.300 ? 109 ASN A N   1 
ATOM 854  C CA  ? ASN A 1 109 ?  -0.109  -9.861  12.132 1.000 92.300 ? 109 ASN A CA  1 
ATOM 855  C C   ? ASN A 1 109 ?   1.393  -9.830  12.398 1.000 92.300 ? 109 ASN A C   1 
ATOM 856  C CB  ? ASN A 1 109 ?  -0.758 -11.024  12.884 1.000 92.300 ? 109 ASN A CB  1 
ATOM 857  O O   ? ASN A 1 109 ?   1.827  -9.453  13.488 1.000 92.300 ? 109 ASN A O   1 
ATOM 858  C CG  ? ASN A 1 109 ?  -2.270 -10.922  12.926 1.000 92.300 ? 109 ASN A CG  1 
ATOM 859  N ND2 ? ASN A 1 109 ?  -2.948 -12.021  12.615 1.000 92.300 ? 109 ASN A ND2 1 
ATOM 860  O OD1 ? ASN A 1 109 ?  -2.825  -9.864  13.234 1.000 92.300 ? 109 ASN A OD1 1 
ATOM 861  N N   ? GLU A 1 110 ?   2.162 -10.171  11.399 1.000 95.920 ? 110 GLU A N   1 
ATOM 862  C CA  ? GLU A 1 110 ?   3.620 -10.106  11.428 1.000 95.920 ? 110 GLU A CA  1 
ATOM 863  C C   ? GLU A 1 110 ?   4.175  -9.577  10.108 1.000 95.920 ? 110 GLU A C   1 
ATOM 864  C CB  ? GLU A 1 110 ?   4.215 -11.482  11.735 1.000 95.920 ? 110 GLU A CB  1 
ATOM 865  O O   ? GLU A 1 110 ?   3.577  -9.784   9.050 1.000 95.920 ? 110 GLU A O   1 
ATOM 866  C CG  ? GLU A 1 110 ?   3.802 -12.043  13.088 1.000 95.920 ? 110 GLU A CG  1 
ATOM 867  C CD  ? GLU A 1 110 ?   4.356 -13.433  13.356 1.000 95.920 ? 110 GLU A CD  1 
ATOM 868  O OE1 ? GLU A 1 110 ?   4.114 -13.982  14.455 1.000 95.920 ? 110 GLU A OE1 1 
ATOM 869  O OE2 ? GLU A 1 110 ?   5.038 -13.978  12.460 1.000 95.920 ? 110 GLU A OE2 1 
ATOM 870  N N   ? CYS A 1 111 ?   5.424  -8.991  10.296 1.000 97.050 ? 111 CYS A N   1 
ATOM 871  C CA  ? CYS A 1 111 ?   6.029  -8.407   9.105 1.000 97.050 ? 111 CYS A CA  1 
ATOM 872  C C   ? CYS A 1 111 ?   6.658  -9.483   8.229 1.000 97.050 ? 111 CYS A C   1 
ATOM 873  C CB  ? CYS A 1 111 ?   7.084  -7.371   9.493 1.000 97.050 ? 111 CYS A CB  1 
ATOM 874  O O   ? CYS A 1 111 ?   7.232 -10.447   8.738 1.000 97.050 ? 111 CYS A O   1 
ATOM 875  S SG  ? CYS A 1 111 ?   6.414  -5.943  10.372 1.000 97.050 ? 111 CYS A SG  1 
ATOM 876  N N   ? ALA A 1 112 ?   6.532  -9.322   6.920 1.000 96.690 ? 112 ALA A N   1 
ATOM 877  C CA  ? ALA A 1 112 ?   7.156 -10.221   5.952 1.000 96.690 ? 112 ALA A CA  1 
ATOM 878  C C   ? ALA A 1 112 ?   8.675 -10.078   5.970 1.000 96.690 ? 112 ALA A C   1 
ATOM 879  C CB  ? ALA A 1 112 ?   6.616  -9.950   4.550 1.000 96.690 ? 112 ALA A CB  1 
ATOM 880  O O   ? ALA A 1 112 ?   9.199  -8.985   6.194 1.000 96.690 ? 112 ALA A O   1 
ATOM 881  N N   ? ALA A 1 113 ?   9.373 -11.165   5.786 1.000 96.520 ? 113 ALA A N   1 
ATOM 882  C CA  ? ALA A 1 113 ?  10.832 -11.162   5.711 1.000 96.520 ? 113 ALA A CA  1 
ATOM 883  C C   ? ALA A 1 113 ?  11.309 -10.716   4.332 1.000 96.520 ? 113 ALA A C   1 
ATOM 884  C CB  ? ALA A 1 113 ?  11.385 -12.546   6.040 1.000 96.520 ? 113 ALA A CB  1 
ATOM 885  O O   ? ALA A 1 113 ?  10.593 -10.873   3.340 1.000 96.520 ? 113 ALA A O   1 
ATOM 886  N N   ? PRO A 1 114 ?  12.586 -10.123   4.318 1.000 96.520 ? 114 PRO A N   1 
ATOM 887  C CA  ? PRO A 1 114 ?  13.163  -9.825   3.005 1.000 96.520 ? 114 PRO A CA  1 
ATOM 888  C C   ? PRO A 1 114 ?  13.177 -11.038   2.077 1.000 96.520 ? 114 PRO A C   1 
ATOM 889  C CB  ? PRO A 1 114 ?  14.588  -9.378   3.341 1.000 96.520 ? 114 PRO A CB  1 
ATOM 890  O O   ? PRO A 1 114 ?  13.438 -12.158   2.523 1.000 96.520 ? 114 PRO A O   1 
ATOM 891  C CG  ? PRO A 1 114 ?  14.502  -8.840   4.732 1.000 96.520 ? 114 PRO A CG  1 
ATOM 892  C CD  ? PRO A 1 114 ?  13.516  -9.669   5.504 1.000 96.520 ? 114 PRO A CD  1 
ATOM 893  N N   ? GLY A 1 115 ?  12.824 -10.793   0.760 1.000 95.650 ? 115 GLY A N   1 
ATOM 894  C CA  ? GLY A 1 115 ?  12.796 -11.854  -0.234 1.000 95.650 ? 115 GLY A CA  1 
ATOM 895  C C   ? GLY A 1 115 ?  11.416 -12.451  -0.431 1.000 95.650 ? 115 GLY A C   1 
ATOM 896  O O   ? GLY A 1 115 ?  11.203 -13.246  -1.349 1.000 95.650 ? 115 GLY A O   1 
ATOM 897  N N   ? THR A 1 116 ?  10.527 -12.147   0.497 1.000 97.020 ? 116 THR A N   1 
ATOM 898  C CA  ? THR A 1 116 ?   9.148 -12.603   0.362 1.000 97.020 ? 116 THR A CA  1 
ATOM 899  C C   ? THR A 1 116 ?   8.509 -12.028  -0.899 1.000 97.020 ? 116 THR A C   1 
ATOM 900  C CB  ? THR A 1 116 ?   8.307 -12.211   1.591 1.000 97.020 ? 116 THR A CB  1 
ATOM 901  O O   ? THR A 1 116 ?   8.573 -10.820  -1.137 1.000 97.020 ? 116 THR A O   1 
ATOM 902  C CG2 ? THR A 1 116 ?   6.882 -12.742   1.475 1.000 97.020 ? 116 THR A CG2 1 
ATOM 903  O OG1 ? THR A 1 116 ?   8.913 -12.755   2.771 1.000 97.020 ? 116 THR A OG1 1 
ATOM 904  N N   ? ARG A 1 117 ?   7.918 -12.898  -1.691 1.000 95.890 ? 117 ARG A N   1 
ATOM 905  C CA  ? ARG A 1 117 ?   7.213 -12.505  -2.907 1.000 95.890 ? 117 ARG A CA  1 
ATOM 906  C C   ? ARG A 1 117 ?   5.814 -11.991  -2.587 1.000 95.890 ? 117 ARG A C   1 
ATOM 907  C CB  ? ARG A 1 117 ?   7.129 -13.681  -3.883 1.000 95.890 ? 117 ARG A CB  1 
ATOM 908  O O   ? ARG A 1 117 ?   5.007 -12.703  -1.987 1.000 95.890 ? 117 ARG A O   1 
ATOM 909  C CG  ? ARG A 1 117 ?   6.692 -13.288  -5.285 1.000 95.890 ? 117 ARG A CG  1 
ATOM 910  C CD  ? ARG A 1 117 ?   6.848 -14.439  -6.268 1.000 95.890 ? 117 ARG A CD  1 
ATOM 911  N NE  ? ARG A 1 117 ?   6.462 -14.049  -7.621 1.000 95.890 ? 117 ARG A NE  1 
ATOM 912  N NH1 ? ARG A 1 117 ?   6.493 -16.196  -8.473 1.000 95.890 ? 117 ARG A NH1 1 
ATOM 913  N NH2 ? ARG A 1 117 ?   5.949 -14.429  -9.828 1.000 95.890 ? 117 ARG A NH2 1 
ATOM 914  C CZ  ? ARG A 1 117 ?   6.303 -14.892  -8.637 1.000 95.890 ? 117 ARG A CZ  1 
ATOM 915  N N   ? CYS A 1 118 ?   5.494 -10.771  -3.073 1.000 96.680 ? 118 CYS A N   1 
ATOM 916  C CA  ? CYS A 1 118 ?   4.247 -10.102  -2.719 1.000 96.680 ? 118 CYS A CA  1 
ATOM 917  C C   ? CYS A 1 118 ?   3.539  -9.575  -3.962 1.000 96.680 ? 118 CYS A C   1 
ATOM 918  C CB  ? CYS A 1 118 ?   4.511  -8.954  -1.746 1.000 96.680 ? 118 CYS A CB  1 
ATOM 919  O O   ? CYS A 1 118 ?   4.186  -9.251  -4.959 1.000 96.680 ? 118 CYS A O   1 
ATOM 920  S SG  ? CYS A 1 118 ?   5.299  -9.471  -0.206 1.000 96.680 ? 118 CYS A SG  1 
ATOM 921  N N   ? LEU A 1 119 ?   2.225  -9.536  -3.830 1.000 95.860 ? 119 LEU A N   1 
ATOM 922  C CA  ? LEU A 1 119 ?   1.372  -9.065  -4.916 1.000 95.860 ? 119 LEU A CA  1 
ATOM 923  C C   ? LEU A 1 119 ?   0.940  -7.621  -4.682 1.000 95.860 ? 119 LEU A C   1 
ATOM 924  C CB  ? LEU A 1 119 ?   0.139  -9.962  -5.056 1.000 95.860 ? 119 LEU A CB  1 
ATOM 925  O O   ? LEU A 1 119 ?   0.431  -7.287  -3.609 1.000 95.860 ? 119 LEU A O   1 
ATOM 926  C CG  ? LEU A 1 119 ?  -0.907  -9.522  -6.082 1.000 95.860 ? 119 LEU A CG  1 
ATOM 927  C CD1 ? LEU A 1 119 ?  -0.373  -9.714  -7.498 1.000 95.860 ? 119 LEU A CD1 1 
ATOM 928  C CD2 ? LEU A 1 119 ?  -2.207 -10.294  -5.886 1.000 95.860 ? 119 LEU A CD2 1 
ATOM 929  N N   ? VAL A 1 120 ?   1.163  -6.785  -5.716 1.000 95.710 ? 120 VAL A N   1 
ATOM 930  C CA  ? VAL A 1 120 ?   0.647  -5.420  -5.688 1.000 95.710 ? 120 VAL A CA  1 
ATOM 931  C C   ? VAL A 1 120 ?  -0.379  -5.232  -6.802 1.000 95.710 ? 120 VAL A C   1 
ATOM 932  C CB  ? VAL A 1 120 ?   1.783  -4.382  -5.828 1.000 95.710 ? 120 VAL A CB  1 
ATOM 933  O O   ? VAL A 1 120 ?  -0.216  -5.766  -7.902 1.000 95.710 ? 120 VAL A O   1 
ATOM 934  C CG1 ? VAL A 1 120 ?   2.490  -4.533  -7.174 1.000 95.710 ? 120 VAL A CG1 1 
ATOM 935  C CG2 ? VAL A 1 120 ?   1.233  -2.966  -5.667 1.000 95.710 ? 120 VAL A CG2 1 
ATOM 936  N N   ? THR A 1 121 ?  -1.451  -4.578  -6.485 1.000 94.830 ? 121 THR A N   1 
ATOM 937  C CA  ? THR A 1 121 ?  -2.508  -4.313  -7.454 1.000 94.830 ? 121 THR A CA  1 
ATOM 938  C C   ? THR A 1 121 ?  -2.827  -2.822  -7.513 1.000 94.830 ? 121 THR A C   1 
ATOM 939  C CB  ? THR A 1 121 ?  -3.787  -5.101  -7.116 1.000 94.830 ? 121 THR A CB  1 
ATOM 940  O O   ? THR A 1 121 ?  -2.717  -2.118  -6.507 1.000 94.830 ? 121 THR A O   1 
ATOM 941  C CG2 ? THR A 1 121 ?  -3.520  -6.603  -7.104 1.000 94.830 ? 121 THR A CG2 1 
ATOM 942  O OG1 ? THR A 1 121 ?  -4.260  -4.701  -5.824 1.000 94.830 ? 121 THR A OG1 1 
ATOM 943  N N   ? GLY A 1 122 ?  -3.231  -2.331  -8.739 1.000 93.150 ? 122 GLY A N   1 
ATOM 944  C CA  ? GLY A 1 122 ?  -3.566  -0.917  -8.808 1.000 93.150 ? 122 GLY A CA  1 
ATOM 945  C C   ? GLY A 1 122 ?  -3.991  -0.472 -10.194 1.000 93.150 ? 122 GLY A C   1 
ATOM 946  O O   ? GLY A 1 122 ?  -3.885  -1.235 -11.157 1.000 93.150 ? 122 GLY A O   1 
ATOM 947  N N   ? TRP A 1 123 ?  -4.522   0.793 -10.317 1.000 89.770 ? 123 TRP A N   1 
ATOM 948  C CA  ? TRP A 1 123 ?  -4.983   1.409 -11.557 1.000 89.770 ? 123 TRP A CA  1 
ATOM 949  C C   ? TRP A 1 123 ?  -4.094   2.587 -11.943 1.000 89.770 ? 123 TRP A C   1 
ATOM 950  C CB  ? TRP A 1 123 ?  -6.435   1.874 -11.419 1.000 89.770 ? 123 TRP A CB  1 
ATOM 951  O O   ? TRP A 1 123 ?  -4.512   3.467 -12.699 1.000 89.770 ? 123 TRP A O   1 
ATOM 952  C CG  ? TRP A 1 123 ?  -7.434   0.756 -11.418 1.000 89.770 ? 123 TRP A CG  1 
ATOM 953  C CD1 ? TRP A 1 123 ?  -7.904   0.070 -12.504 1.000 89.770 ? 123 TRP A CD1 1 
ATOM 954  C CD2 ? TRP A 1 123 ?  -8.090   0.197 -10.276 1.000 89.770 ? 123 TRP A CD2 1 
ATOM 955  C CE2 ? TRP A 1 123 ?  -8.945  -0.825 -10.743 1.000 89.770 ? 123 TRP A CE2 1 
ATOM 956  C CE3 ? TRP A 1 123 ?  -8.037   0.462  -8.901 1.000 89.770 ? 123 TRP A CE3 1 
ATOM 957  N NE1 ? TRP A 1 123 ?  -8.813  -0.883 -12.104 1.000 89.770 ? 123 TRP A NE1 1 
ATOM 958  C CH2 ? TRP A 1 123 ?  -9.670  -1.304  -8.541 1.000 89.770 ? 123 TRP A CH2 1 
ATOM 959  C CZ2 ? TRP A 1 123 ?  -9.741  -1.584  -9.881 1.000 89.770 ? 123 TRP A CZ2 1 
ATOM 960  C CZ3 ? TRP A 1 123 ?  -8.830  -0.294  -8.045 1.000 89.770 ? 123 TRP A CZ3 1 
ATOM 961  N N   ? GLY A 1 124 ?  -2.959   2.681 -11.215 1.000 82.080 ? 124 GLY A N   1 
ATOM 962  C CA  ? GLY A 1 124 ?  -2.008   3.727 -11.557 1.000 82.080 ? 124 GLY A CA  1 
ATOM 963  C C   ? GLY A 1 124 ?  -1.377   3.536 -12.923 1.000 82.080 ? 124 GLY A C   1 
ATOM 964  O O   ? GLY A 1 124 ?  -1.766   2.638 -13.673 1.000 82.080 ? 124 GLY A O   1 
ATOM 965  N N   ? THR A 1 125 ?  -0.463   4.399 -13.419 1.000 80.730 ? 125 THR A N   1 
ATOM 966  C CA  ? THR A 1 125 ?   0.162   4.363 -14.736 1.000 80.730 ? 125 THR A CA  1 
ATOM 967  C C   ? THR A 1 125 ?   0.959   3.075 -14.921 1.000 80.730 ? 125 THR A C   1 
ATOM 968  C CB  ? THR A 1 125 ?   1.085   5.576 -14.950 1.000 80.730 ? 125 THR A CB  1 
ATOM 969  O O   ? THR A 1 125 ?   1.508   2.535 -13.958 1.000 80.730 ? 125 THR A O   1 
ATOM 970  C CG2 ? THR A 1 125 ?   0.319   6.885 -14.791 1.000 80.730 ? 125 THR A CG2 1 
ATOM 971  O OG1 ? THR A 1 125 ?   2.147   5.537 -13.989 1.000 80.730 ? 125 THR A OG1 1 
ATOM 972  N N   ? VAL A 1 126 ?   0.992   2.520 -16.214 1.000 82.290 ? 126 VAL A N   1 
ATOM 973  C CA  ? VAL A 1 126 ?   1.669   1.263 -16.515 1.000 82.290 ? 126 VAL A CA  1 
ATOM 974  C C   ? VAL A 1 126 ?   2.957   1.541 -17.288 1.000 82.290 ? 126 VAL A C   1 
ATOM 975  C CB  ? VAL A 1 126 ?   0.761   0.307 -17.321 1.000 82.290 ? 126 VAL A CB  1 
ATOM 976  O O   ? VAL A 1 126 ?   3.734   0.623 -17.563 1.000 82.290 ? 126 VAL A O   1 
ATOM 977  C CG1 ? VAL A 1 126 ?  -0.417  -0.164 -16.469 1.000 82.290 ? 126 VAL A CG1 1 
ATOM 978  C CG2 ? VAL A 1 126 ?   0.264   0.991 -18.593 1.000 82.290 ? 126 VAL A CG2 1 
ATOM 979  N N   ? THR A 1 127 ?   3.175   2.822 -17.704 1.000 78.780 ? 127 THR A N   1 
ATOM 980  C CA  ? THR A 1 127 ?   4.414   3.227 -18.357 1.000 78.780 ? 127 THR A CA  1 
ATOM 981  C C   ? THR A 1 127 ?   5.089   4.356 -17.585 1.000 78.780 ? 127 THR A C   1 
ATOM 982  C CB  ? THR A 1 127 ?   4.160   3.674 -19.809 1.000 78.780 ? 127 THR A CB  1 
ATOM 983  O O   ? THR A 1 127 ?   4.435   5.071 -16.822 1.000 78.780 ? 127 THR A O   1 
ATOM 984  C CG2 ? THR A 1 127 ?   3.639   2.519 -20.657 1.000 78.780 ? 127 THR A CG2 1 
ATOM 985  O OG1 ? THR A 1 127 ?   3.193   4.731 -19.814 1.000 78.780 ? 127 THR A OG1 1 
ATOM 986  N N   ? SER A 1 128 ?   6.415   4.534 -17.691 1.000 80.640 ? 128 SER A N   1 
ATOM 987  C CA  ? SER A 1 128 ?   7.258   5.593 -17.147 1.000 80.640 ? 128 SER A CA  1 
ATOM 988  C C   ? SER A 1 128 ?   8.392   5.944 -18.105 1.000 80.640 ? 128 SER A C   1 
ATOM 989  C CB  ? SER A 1 128 ?   7.834   5.178 -15.793 1.000 80.640 ? 128 SER A CB  1 
ATOM 990  O O   ? SER A 1 128 ?   8.995   5.057 -18.713 1.000 80.640 ? 128 SER A O   1 
ATOM 991  O OG  ? SER A 1 128 ?   8.690   6.185 -15.281 1.000 80.640 ? 128 SER A OG  1 
ATOM 992  N N   ? PRO A 1 129 ?   8.669   7.237 -18.323 1.000 78.660 ? 129 PRO A N   1 
ATOM 993  C CA  ? PRO A 1 129 ?   8.184   8.426 -17.619 1.000 78.660 ? 129 PRO A CA  1 
ATOM 994  C C   ? PRO A 1 129 ?   6.875   8.960 -18.196 1.000 78.660 ? 129 PRO A C   1 
ATOM 995  C CB  ? PRO A 1 129 ?   9.317   9.437 -17.811 1.000 78.660 ? 129 PRO A CB  1 
ATOM 996  O O   ? PRO A 1 129 ?   6.203   9.776 -17.560 1.000 78.660 ? 129 PRO A O   1 
ATOM 997  C CG  ? PRO A 1 129 ?   9.941   9.068 -19.119 1.000 78.660 ? 129 PRO A CG  1 
ATOM 998  C CD  ? PRO A 1 129 ?   9.804   7.584 -19.310 1.000 78.660 ? 129 PRO A CD  1 
ATOM 999  N N   ? LYS A 1 130 ?   6.451   8.547 -19.487 1.000 81.100 ? 130 LYS A N   1 
ATOM 1000 C CA  ? LYS A 1 130 ?   5.187   8.932 -20.106 1.000 81.100 ? 130 LYS A CA  1 
ATOM 1001 C C   ? LYS A 1 130 ?   4.048   8.029 -19.640 1.000 81.100 ? 130 LYS A C   1 
ATOM 1002 C CB  ? LYS A 1 130 ?   5.299   8.888 -21.631 1.000 81.100 ? 130 LYS A CB  1 
ATOM 1003 O O   ? LYS A 1 130 ?   3.994   6.853 -20.003 1.000 81.100 ? 130 LYS A O   1 
ATOM 1004 C CG  ? LYS A 1 130 ?   6.206   9.961 -22.216 1.000 81.100 ? 130 LYS A CG  1 
ATOM 1005 C CD  ? LYS A 1 130 ?   6.267   9.873 -23.736 1.000 81.100 ? 130 LYS A CD  1 
ATOM 1006 C CE  ? LYS A 1 130 ?   7.305  10.828 -24.310 1.000 81.100 ? 130 LYS A CE  1 
ATOM 1007 N NZ  ? LYS A 1 130 ?   7.430  10.684 -25.792 1.000 81.100 ? 130 LYS A NZ  1 
ATOM 1008 N N   ? PRO A 1 131 ?   3.133   8.620 -18.779 1.000 81.660 ? 131 PRO A N   1 
ATOM 1009 C CA  ? PRO A 1 131 ?   2.120   7.827 -18.080 1.000 81.660 ? 131 PRO A CA  1 
ATOM 1010 C C   ? PRO A 1 131 ?   1.005   7.345 -19.005 1.000 81.660 ? 131 PRO A C   1 
ATOM 1011 C CB  ? PRO A 1 131 ?   1.576   8.798 -17.029 1.000 81.660 ? 131 PRO A CB  1 
ATOM 1012 O O   ? PRO A 1 131 ?   0.542   8.100 -19.865 1.000 81.660 ? 131 PRO A O   1 
ATOM 1013 C CG  ? PRO A 1 131 ?   1.868  10.157 -17.576 1.000 81.660 ? 131 PRO A CG  1 
ATOM 1014 C CD  ? PRO A 1 131 ?   3.087  10.068 -18.450 1.000 81.660 ? 131 PRO A CD  1 
ATOM 1015 N N   ? THR A 1 132 ?   0.697   6.047 -18.987 1.000 84.390 ? 132 THR A N   1 
ATOM 1016 C CA  ? THR A 1 132 ?  -0.502   5.447 -19.561 1.000 84.390 ? 132 THR A CA  1 
ATOM 1017 C C   ? THR A 1 132 ?  -1.375   4.834 -18.469 1.000 84.390 ? 132 THR A C   1 
ATOM 1018 C CB  ? THR A 1 132 ?  -0.145   4.370 -20.602 1.000 84.390 ? 132 THR A CB  1 
ATOM 1019 O O   ? THR A 1 132 ?  -0.890   4.063 -17.639 1.000 84.390 ? 132 THR A O   1 
ATOM 1020 C CG2 ? THR A 1 132 ?  -1.394   3.845 -21.301 1.000 84.390 ? 132 THR A CG2 1 
ATOM 1021 O OG1 ? THR A 1 132 ?   0.736   4.934 -21.581 1.000 84.390 ? 132 THR A OG1 1 
ATOM 1022 N N   ? ILE A 1 133 ?  -2.664   5.243 -18.485 1.000 84.380 ? 133 ILE A N   1 
ATOM 1023 C CA  ? ILE A 1 133 ?  -3.616   4.745 -17.499 1.000 84.380 ? 133 ILE A CA  1 
ATOM 1024 C C   ? ILE A 1 133 ?  -4.323   3.506 -18.044 1.000 84.380 ? 133 ILE A C   1 
ATOM 1025 C CB  ? ILE A 1 133 ?  -4.650   5.827 -17.115 1.000 84.380 ? 133 ILE A CB  1 
ATOM 1026 O O   ? ILE A 1 133 ?  -4.991   3.570 -19.079 1.000 84.380 ? 133 ILE A O   1 
ATOM 1027 C CG1 ? ILE A 1 133 ?  -3.944   7.059 -16.536 1.000 84.380 ? 133 ILE A CG1 1 
ATOM 1028 C CG2 ? ILE A 1 133 ?  -5.675   5.268 -16.125 1.000 84.380 ? 133 ILE A CG2 1 
ATOM 1029 C CD1 ? ILE A 1 133 ?  -4.875   8.232 -16.258 1.000 84.380 ? 133 ILE A CD1 1 
ATOM 1030 N N   ? PRO A 1 134 ?  -4.134   2.361 -17.345 1.000 88.690 ? 134 PRO A N   1 
ATOM 1031 C CA  ? PRO A 1 134 ?  -4.790   1.142 -17.823 1.000 88.690 ? 134 PRO A CA  1 
ATOM 1032 C C   ? PRO A 1 134 ?  -6.296   1.143 -17.569 1.000 88.690 ? 134 PRO A C   1 
ATOM 1033 C CB  ? PRO A 1 134 ?  -4.102   0.034 -17.021 1.000 88.690 ? 134 PRO A CB  1 
ATOM 1034 O O   ? PRO A 1 134 ?  -6.763   1.761 -16.608 1.000 88.690 ? 134 PRO A O   1 
ATOM 1035 C CG  ? PRO A 1 134 ?  -3.769   0.664 -15.707 1.000 88.690 ? 134 PRO A CG  1 
ATOM 1036 C CD  ? PRO A 1 134 ?  -3.378   2.094 -15.949 1.000 88.690 ? 134 PRO A CD  1 
ATOM 1037 N N   ? GLU A 1 135 ?  -7.073   0.525 -18.444 1.000 90.310 ? 135 GLU A N   1 
ATOM 1038 C CA  ? GLU A 1 135 ?  -8.507   0.355 -18.227 1.000 90.310 ? 135 GLU A CA  1 
ATOM 1039 C C   ? GLU A 1 135 ?  -8.788  -0.821 -17.296 1.000 90.310 ? 135 GLU A C   1 
ATOM 1040 C CB  ? GLU A 1 135 ?  -9.232   0.155 -19.560 1.000 90.310 ? 135 GLU A CB  1 
ATOM 1041 O O   ? GLU A 1 135 ?  -9.755  -0.796 -16.531 1.000 90.310 ? 135 GLU A O   1 
ATOM 1042 C CG  ? GLU A 1 135 ?  -9.235   1.389 -20.450 1.000 90.310 ? 135 GLU A CG  1 
ATOM 1043 C CD  ? GLU A 1 135 ?  -9.940   1.169 -21.779 1.000 90.310 ? 135 GLU A CD  1 
ATOM 1044 O OE1 ? GLU A 1 135 ? -10.094   2.142 -22.553 1.000 90.310 ? 135 GLU A OE1 1 
ATOM 1045 O OE2 ? GLU A 1 135 ? -10.341   0.015 -22.049 1.000 90.310 ? 135 GLU A OE2 1 
ATOM 1046 N N   ? LYS A 1 136 ?  -7.967  -1.822 -17.342 1.000 93.340 ? 136 LYS A N   1 
ATOM 1047 C CA  ? LYS A 1 136 ?  -8.109  -3.033 -16.538 1.000 93.340 ? 136 LYS A CA  1 
ATOM 1048 C C   ? LYS A 1 136 ?  -7.130  -3.033 -15.367 1.000 93.340 ? 136 LYS A C   1 
ATOM 1049 C CB  ? LYS A 1 136 ?  -7.896  -4.278 -17.400 1.000 93.340 ? 136 LYS A CB  1 
ATOM 1050 O O   ? LYS A 1 136 ?  -6.031  -2.484 -15.470 1.000 93.340 ? 136 LYS A O   1 
ATOM 1051 C CG  ? LYS A 1 136 ?  -8.935  -4.457 -18.497 1.000 93.340 ? 136 LYS A CG  1 
ATOM 1052 C CD  ? LYS A 1 136 ?  -8.725  -5.760 -19.258 1.000 93.340 ? 136 LYS A CD  1 
ATOM 1053 C CE  ? LYS A 1 136 ?  -9.797  -5.967 -20.319 1.000 93.340 ? 136 LYS A CE  1 
ATOM 1054 N NZ  ? LYS A 1 136 ?  -9.603  -7.250 -21.060 1.000 93.340 ? 136 LYS A NZ  1 
ATOM 1055 N N   ? LEU A 1 137 ?  -7.576  -3.618 -14.237 1.000 94.270 ? 137 LEU A N   1 
ATOM 1056 C CA  ? LEU A 1 137 ?  -6.753  -3.734 -13.038 1.000 94.270 ? 137 LEU A CA  1 
ATOM 1057 C C   ? LEU A 1 137 ?  -5.444  -4.454 -13.345 1.000 94.270 ? 137 LEU A C   1 
ATOM 1058 C CB  ? LEU A 1 137 ?  -7.512  -4.478 -11.937 1.000 94.270 ? 137 LEU A CB  1 
ATOM 1059 O O   ? LEU A 1 137 ?  -5.442  -5.490 -14.014 1.000 94.270 ? 137 LEU A O   1 
ATOM 1060 C CG  ? LEU A 1 137 ?  -6.824  -4.557 -10.573 1.000 94.270 ? 137 LEU A CG  1 
ATOM 1061 C CD1 ? LEU A 1 137 ?  -6.643  -3.160  -9.989 1.000 94.270 ? 137 LEU A CD1 1 
ATOM 1062 C CD2 ? LEU A 1 137 ?  -7.622  -5.441  -9.621 1.000 94.270 ? 137 LEU A CD2 1 
ATOM 1063 N N   ? GLN A 1 138 ?  -4.409  -3.870 -12.821 1.000 95.170 ? 138 GLN A N   1 
ATOM 1064 C CA  ? GLN A 1 138 ?  -3.082  -4.424 -13.068 1.000 95.170 ? 138 GLN A CA  1 
ATOM 1065 C C   ? GLN A 1 138 ?  -2.542  -5.131 -11.828 1.000 95.170 ? 138 GLN A C   1 
ATOM 1066 C CB  ? GLN A 1 138 ?  -2.114  -3.324 -13.508 1.000 95.170 ? 138 GLN A CB  1 
ATOM 1067 O O   ? GLN A 1 138 ?  -2.832  -4.727 -10.701 1.000 95.170 ? 138 GLN A O   1 
ATOM 1068 C CG  ? GLN A 1 138 ?  -2.547  -2.594 -14.773 1.000 95.170 ? 138 GLN A CG  1 
ATOM 1069 C CD  ? GLN A 1 138 ?  -2.644  -3.513 -15.976 1.000 95.170 ? 138 GLN A CD  1 
ATOM 1070 N NE2 ? GLN A 1 138 ?  -3.794  -3.498 -16.642 1.000 95.170 ? 138 GLN A NE2 1 
ATOM 1071 O OE1 ? GLN A 1 138 ?  -1.694  -4.230 -16.306 1.000 95.170 ? 138 GLN A OE1 1 
ATOM 1072 N N   ? CYS A 1 139 ?  -1.645  -6.237 -12.076 1.000 94.480 ? 139 CYS A N   1 
ATOM 1073 C CA  ? CYS A 1 139 ?  -0.992  -7.013 -11.028 1.000 94.480 ? 139 CYS A CA  1 
ATOM 1074 C C   ? CYS A 1 139 ?   0.496  -7.174 -11.315 1.000 94.480 ? 139 CYS A C   1 
ATOM 1075 C CB  ? CYS A 1 139 ?  -1.646  -8.388 -10.894 1.000 94.480 ? 139 CYS A CB  1 
ATOM 1076 O O   ? CYS A 1 139 ?   0.892  -7.391 -12.462 1.000 94.480 ? 139 CYS A O   1 
ATOM 1077 S SG  ? CYS A 1 139 ?  -3.371  -8.325 -10.362 1.000 94.480 ? 139 CYS A SG  1 
ATOM 1078 N N   ? ALA A 1 140 ?   1.213  -7.101 -10.190 1.000 92.980 ? 140 ALA A N   1 
ATOM 1079 C CA  ? ALA A 1 140 ?   2.650  -7.336 -10.303 1.000 92.980 ? 140 ALA A CA  1 
ATOM 1080 C C   ? ALA A 1 140 ?   3.211  -7.931  -9.014 1.000 92.980 ? 140 ALA A C   1 
ATOM 1081 C CB  ? ALA A 1 140 ?   3.377  -6.038 -10.646 1.000 92.980 ? 140 ALA A CB  1 
ATOM 1082 O O   ? ALA A 1 140 ?   2.793  -7.556  -7.916 1.000 92.980 ? 140 ALA A O   1 
ATOM 1083 N N   ? TYR A 1 141 ?   4.155  -8.820  -9.241 1.000 92.750 ? 141 TYR A N   1 
ATOM 1084 C CA  ? TYR A 1 141 ?   4.827  -9.404  -8.085 1.000 92.750 ? 141 TYR A CA  1 
ATOM 1085 C C   ? TYR A 1 141 ?   6.139  -8.685  -7.796 1.000 92.750 ? 141 TYR A C   1 
ATOM 1086 C CB  ? TYR A 1 141 ?   5.088 -10.896  -8.313 1.000 92.750 ? 141 TYR A CB  1 
ATOM 1087 O O   ? TYR A 1 141 ?   6.933  -8.439  -8.707 1.000 92.750 ? 141 TYR A O   1 
ATOM 1088 C CG  ? TYR A 1 141 ?   3.855 -11.756  -8.178 1.000 92.750 ? 141 TYR A CG  1 
ATOM 1089 C CD1 ? TYR A 1 141 ?   3.414 -12.184  -6.928 1.000 92.750 ? 141 TYR A CD1 1 
ATOM 1090 C CD2 ? TYR A 1 141 ?   3.130 -12.143  -9.300 1.000 92.750 ? 141 TYR A CD2 1 
ATOM 1091 C CE1 ? TYR A 1 141 ?   2.279 -12.978  -6.799 1.000 92.750 ? 141 TYR A CE1 1 
ATOM 1092 C CE2 ? TYR A 1 141 ?   1.994 -12.937  -9.183 1.000 92.750 ? 141 TYR A CE2 1 
ATOM 1093 O OH  ? TYR A 1 141 ?   0.453 -14.135  -7.809 1.000 92.750 ? 141 TYR A OH  1 
ATOM 1094 C CZ  ? TYR A 1 141 ?   1.577 -13.349  -7.930 1.000 92.750 ? 141 TYR A CZ  1 
ATOM 1095 N N   ? LEU A 1 142 ?   6.283  -8.360  -6.442 1.000 94.310 ? 142 LEU A N   1 
ATOM 1096 C CA  ? LEU A 1 142 ?   7.495  -7.718  -5.945 1.000 94.310 ? 142 LEU A CA  1 
ATOM 1097 C C   ? LEU A 1 142 ?   8.078  -8.496  -4.770 1.000 94.310 ? 142 LEU A C   1 
ATOM 1098 C CB  ? LEU A 1 142 ?   7.203  -6.276  -5.522 1.000 94.310 ? 142 LEU A CB  1 
ATOM 1099 O O   ? LEU A 1 142 ?   7.348  -9.176  -4.046 1.000 94.310 ? 142 LEU A O   1 
ATOM 1100 C CG  ? LEU A 1 142 ?   6.513  -5.391  -6.562 1.000 94.310 ? 142 LEU A CG  1 
ATOM 1101 C CD1 ? LEU A 1 142 ?   6.126  -4.051  -5.945 1.000 94.310 ? 142 LEU A CD1 1 
ATOM 1102 C CD2 ? LEU A 1 142 ?   7.415  -5.187  -7.774 1.000 94.310 ? 142 LEU A CD2 1 
ATOM 1103 N N   ? ASN A 1 143 ?   9.447  -8.303  -4.629 1.000 95.320 ? 143 ASN A N   1 
ATOM 1104 C CA  ? ASN A 1 143 ?  10.096  -8.865  -3.449 1.000 95.320 ? 143 ASN A CA  1 
ATOM 1105 C C   ? ASN A 1 143 ?  10.325  -7.804  -2.376 1.000 95.320 ? 143 ASN A C   1 
ATOM 1106 C CB  ? ASN A 1 143 ?  11.421  -9.530  -3.831 1.000 95.320 ? 143 ASN A CB  1 
ATOM 1107 O O   ? ASN A 1 143 ?  10.661  -6.661  -2.690 1.000 95.320 ? 143 ASN A O   1 
ATOM 1108 C CG  ? ASN A 1 143 ?  11.228 -10.772  -4.678 1.000 95.320 ? 143 ASN A CG  1 
ATOM 1109 N ND2 ? ASN A 1 143 ?  12.002 -10.884  -5.751 1.000 95.320 ? 143 ASN A ND2 1 
ATOM 1110 O OD1 ? ASN A 1 143 ?  10.390 -11.624  -4.371 1.000 95.320 ? 143 ASN A OD1 1 
ATOM 1111 N N   ? ILE A 1 144 ?  10.147  -8.303  -1.176 1.000 96.500 ? 144 ILE A N   1 
ATOM 1112 C CA  ? ILE A 1 144 ?  10.503  -7.424  -0.067 1.000 96.500 ? 144 ILE A CA  1 
ATOM 1113 C C   ? ILE A 1 144 ?  12.018  -7.236  -0.023 1.000 96.500 ? 144 ILE A C   1 
ATOM 1114 C CB  ? ILE A 1 144 ?   9.993  -7.980   1.281 1.000 96.500 ? 144 ILE A CB  1 
ATOM 1115 O O   ? ILE A 1 144 ?  12.774  -8.205  -0.126 1.000 96.500 ? 144 ILE A O   1 
ATOM 1116 C CG1 ? ILE A 1 144 ?   8.464  -8.093   1.269 1.000 96.500 ? 144 ILE A CG1 1 
ATOM 1117 C CG2 ? ILE A 1 144 ?  10.468  -7.101   2.442 1.000 96.500 ? 144 ILE A CG2 1 
ATOM 1118 C CD1 ? ILE A 1 144 ?   7.746  -6.758   1.122 1.000 96.500 ? 144 ILE A CD1 1 
ATOM 1119 N N   ? VAL A 1 145 ?  12.368  -5.949   0.143 1.000 95.490 ? 145 VAL A N   1 
ATOM 1120 C CA  ? VAL A 1 145 ?  13.771  -5.565   0.250 1.000 95.490 ? 145 VAL A CA  1 
ATOM 1121 C C   ? VAL A 1 145 ?  14.125  -5.304   1.713 1.000 95.490 ? 145 VAL A C   1 
ATOM 1122 C CB  ? VAL A 1 145 ?  14.085  -4.316  -0.605 1.000 95.490 ? 145 VAL A CB  1 
ATOM 1123 O O   ? VAL A 1 145 ?  13.333  -4.718   2.455 1.000 95.490 ? 145 VAL A O   1 
ATOM 1124 C CG1 ? VAL A 1 145 ?  15.555  -3.926  -0.471 1.000 95.490 ? 145 VAL A CG1 1 
ATOM 1125 C CG2 ? VAL A 1 145 ?  13.726  -4.569  -2.068 1.000 95.490 ? 145 VAL A CG2 1 
ATOM 1126 N N   ? SER A 1 146 ?  15.303  -5.742   2.034 1.000 95.730 ? 146 SER A N   1 
ATOM 1127 C CA  ? SER A 1 146 ?  15.710  -5.544   3.421 1.000 95.730 ? 146 SER A CA  1 
ATOM 1128 C C   ? SER A 1 146 ?  15.774  -4.062   3.772 1.000 95.730 ? 146 SER A C   1 
ATOM 1129 C CB  ? SER A 1 146 ?  17.068  -6.197   3.680 1.000 95.730 ? 146 SER A CB  1 
ATOM 1130 O O   ? SER A 1 146 ?  16.047  -3.225   2.909 1.000 95.730 ? 146 SER A O   1 
ATOM 1131 O OG  ? SER A 1 146 ?  18.105  -5.471   3.041 1.000 95.730 ? 146 SER A OG  1 
ATOM 1132 N N   ? GLN A 1 147 ?  15.598  -3.741   5.086 1.000 94.890 ? 147 GLN A N   1 
ATOM 1133 C CA  ? GLN A 1 147 ?  15.694  -2.373   5.584 1.000 94.890 ? 147 GLN A CA  1 
ATOM 1134 C C   ? GLN A 1 147 ?  17.059  -1.768   5.272 1.000 94.890 ? 147 GLN A C   1 
ATOM 1135 C CB  ? GLN A 1 147 ?  15.431  -2.330   7.090 1.000 94.890 ? 147 GLN A CB  1 
ATOM 1136 O O   ? GLN A 1 147 ?  17.153  -0.605   4.873 1.000 94.890 ? 147 GLN A O   1 
ATOM 1137 C CG  ? GLN A 1 147 ?  15.428  -0.923   7.673 1.000 94.890 ? 147 GLN A CG  1 
ATOM 1138 C CD  ? GLN A 1 147 ?  14.138  -0.175   7.395 1.000 94.890 ? 147 GLN A CD  1 
ATOM 1139 N NE2 ? GLN A 1 147 ?  13.999   1.008   7.984 1.000 94.890 ? 147 GLN A NE2 1 
ATOM 1140 O OE1 ? GLN A 1 147 ?  13.273  -0.656   6.656 1.000 94.890 ? 147 GLN A OE1 1 
ATOM 1141 N N   ? GLY A 1 148 ?  18.126  -2.418   5.512 1.000 95.130 ? 148 GLY A N   1 
ATOM 1142 C CA  ? GLY A 1 148 ?  19.480  -1.963   5.243 1.000 95.130 ? 148 GLY A CA  1 
ATOM 1143 C C   ? GLY A 1 148 ?  19.701  -1.569   3.795 1.000 95.130 ? 148 GLY A C   1 
ATOM 1144 O O   ? GLY A 1 148 ?  20.295  -0.526   3.514 1.000 95.130 ? 148 GLY A O   1 
ATOM 1145 N N   ? GLU A 1 149 ?  19.283  -2.461   2.923 1.000 94.230 ? 149 GLU A N   1 
ATOM 1146 C CA  ? GLU A 1 149 ?  19.398  -2.166   1.498 1.000 94.230 ? 149 GLU A CA  1 
ATOM 1147 C C   ? GLU A 1 149 ?  18.569  -0.942   1.119 1.000 94.230 ? 149 GLU A C   1 
ATOM 1148 C CB  ? GLU A 1 149 ?  18.965  -3.373   0.662 1.000 94.230 ? 149 GLU A CB  1 
ATOM 1149 O O   ? GLU A 1 149 ?  19.010  -0.108   0.326 1.000 94.230 ? 149 GLU A O   1 
ATOM 1150 C CG  ? GLU A 1 149 ?  19.161  -3.186  -0.836 1.000 94.230 ? 149 GLU A CG  1 
ATOM 1151 C CD  ? GLU A 1 149 ?  18.781  -4.413  -1.648 1.000 94.230 ? 149 GLU A CD  1 
ATOM 1152 O OE1 ? GLU A 1 149 ?  18.612  -4.295  -2.883 1.000 94.230 ? 149 GLU A OE1 1 
ATOM 1153 O OE2 ? GLU A 1 149 ?  18.649  -5.502  -1.045 1.000 94.230 ? 149 GLU A OE2 1 
ATOM 1154 N N   ? CYS A 1 150 ?  17.412  -0.830   1.660 1.000 94.250 ? 150 CYS A N   1 
ATOM 1155 C CA  ? CYS A 1 150 ?  16.528   0.296   1.384 1.000 94.250 ? 150 CYS A CA  1 
ATOM 1156 C C   ? CYS A 1 150 ?  17.151   1.607   1.850 1.000 94.250 ? 150 CYS A C   1 
ATOM 1157 C CB  ? CYS A 1 150 ?  15.174   0.094   2.064 1.000 94.250 ? 150 CYS A CB  1 
ATOM 1158 O O   ? CYS A 1 150 ?  17.119   2.606   1.129 1.000 94.250 ? 150 CYS A O   1 
ATOM 1159 S SG  ? CYS A 1 150 ?  13.872   1.173   1.429 1.000 94.250 ? 150 CYS A SG  1 
ATOM 1160 N N   ? GLU A 1 151 ?  17.757   1.628   2.930 1.000 95.040 ? 151 GLU A N   1 
ATOM 1161 C CA  ? GLU A 1 151 ?  18.416   2.801   3.495 1.000 95.040 ? 151 GLU A CA  1 
ATOM 1162 C C   ? GLU A 1 151 ?  19.615   3.221   2.650 1.000 95.040 ? 151 GLU A C   1 
ATOM 1163 C CB  ? GLU A 1 151 ?  18.859   2.527   4.935 1.000 95.040 ? 151 GLU A CB  1 
ATOM 1164 O O   ? GLU A 1 151 ?  19.925   4.410   2.550 1.000 95.040 ? 151 GLU A O   1 
ATOM 1165 C CG  ? GLU A 1 151 ?  17.715   2.521   5.939 1.000 95.040 ? 151 GLU A CG  1 
ATOM 1166 C CD  ? GLU A 1 151 ?  18.137   2.067   7.327 1.000 95.040 ? 151 GLU A CD  1 
ATOM 1167 O OE1 ? GLU A 1 151 ?  17.275   2.000   8.232 1.000 95.040 ? 151 GLU A OE1 1 
ATOM 1168 O OE2 ? GLU A 1 151 ?  19.341   1.776   7.511 1.000 95.040 ? 151 GLU A OE2 1 
ATOM 1169 N N   ? ARG A 1 152 ?  20.287   2.205   2.103 1.000 94.650 ? 152 ARG A N   1 
ATOM 1170 C CA  ? ARG A 1 152 ?  21.428   2.491   1.239 1.000 94.650 ? 152 ARG A CA  1 
ATOM 1171 C C   ? ARG A 1 152 ?  20.987   3.216  -0.028 1.000 94.650 ? 152 ARG A C   1 
ATOM 1172 C CB  ? ARG A 1 152 ?  22.164   1.200   0.875 1.000 94.650 ? 152 ARG A CB  1 
ATOM 1173 O O   ? ARG A 1 152 ?  21.688   4.104  -0.518 1.000 94.650 ? 152 ARG A O   1 
ATOM 1174 C CG  ? ARG A 1 152 ?  22.985   0.617   2.014 1.000 94.650 ? 152 ARG A CG  1 
ATOM 1175 C CD  ? ARG A 1 152 ?  23.792  -0.594   1.566 1.000 94.650 ? 152 ARG A CD  1 
ATOM 1176 N NE  ? ARG A 1 152 ?  24.298  -1.356   2.704 1.000 94.650 ? 152 ARG A NE  1 
ATOM 1177 N NH1 ? ARG A 1 152 ?  23.252  -3.329   2.113 1.000 94.650 ? 152 ARG A NH1 1 
ATOM 1178 N NH2 ? ARG A 1 152 ?  24.543  -3.233   4.004 1.000 94.650 ? 152 ARG A NH2 1 
ATOM 1179 C CZ  ? ARG A 1 152 ?  24.030  -2.638   2.938 1.000 94.650 ? 152 ARG A CZ  1 
ATOM 1180 N N   ? VAL A 1 153 ?  19.801   2.843  -0.432 1.000 92.620 ? 153 VAL A N   1 
ATOM 1181 C CA  ? VAL A 1 153 ?  19.265   3.415  -1.663 1.000 92.620 ? 153 VAL A CA  1 
ATOM 1182 C C   ? VAL A 1 153 ?  18.710   4.810  -1.386 1.000 92.620 ? 153 VAL A C   1 
ATOM 1183 C CB  ? VAL A 1 153 ?  18.168   2.516  -2.276 1.000 92.620 ? 153 VAL A CB  1 
ATOM 1184 O O   ? VAL A 1 153 ?  18.901   5.731  -2.184 1.000 92.620 ? 153 VAL A O   1 
ATOM 1185 C CG1 ? VAL A 1 153 ?  17.525   3.196  -3.484 1.000 92.620 ? 153 VAL A CG1 1 
ATOM 1186 C CG2 ? VAL A 1 153 ?  18.748   1.159  -2.668 1.000 92.620 ? 153 VAL A CG2 1 
ATOM 1187 N N   ? TYR A 1 154 ?  17.986   4.983  -0.299 1.000 93.640 ? 154 TYR A N   1 
ATOM 1188 C CA  ? TYR A 1 154 ?  17.354   6.231   0.112 1.000 93.640 ? 154 TYR A CA  1 
ATOM 1189 C C   ? TYR A 1 154 ?  17.945   6.736   1.423 1.000 93.640 ? 154 TYR A C   1 
ATOM 1190 C CB  ? TYR A 1 154 ?  15.841   6.045   0.259 1.000 93.640 ? 154 TYR A CB  1 
ATOM 1191 O O   ? TYR A 1 154 ?  17.276   6.720   2.460 1.000 93.640 ? 154 TYR A O   1 
ATOM 1192 C CG  ? TYR A 1 154 ?  15.170   5.521  -0.988 1.000 93.640 ? 154 TYR A CG  1 
ATOM 1193 C CD1 ? TYR A 1 154 ?  15.020   6.329  -2.113 1.000 93.640 ? 154 TYR A CD1 1 
ATOM 1194 C CD2 ? TYR A 1 154 ?  14.684   4.220  -1.043 1.000 93.640 ? 154 TYR A CD2 1 
ATOM 1195 C CE1 ? TYR A 1 154 ?  14.401   5.852  -3.263 1.000 93.640 ? 154 TYR A CE1 1 
ATOM 1196 C CE2 ? TYR A 1 154 ?  14.063   3.732  -2.189 1.000 93.640 ? 154 TYR A CE2 1 
ATOM 1197 O OH  ? TYR A 1 154 ?  13.313   4.077  -4.428 1.000 93.640 ? 154 TYR A OH  1 
ATOM 1198 C CZ  ? TYR A 1 154 ?  13.927   4.554  -3.292 1.000 93.640 ? 154 TYR A CZ  1 
ATOM 1199 N N   ? PRO A 1 155 ?  19.133   7.303   1.481 1.000 93.340 ? 155 PRO A N   1 
ATOM 1200 C CA  ? PRO A 1 155 ?  19.767   7.719   2.734 1.000 93.340 ? 155 PRO A CA  1 
ATOM 1201 C C   ? PRO A 1 155 ?  19.017   8.856   3.425 1.000 93.340 ? 155 PRO A C   1 
ATOM 1202 C CB  ? PRO A 1 155 ?  21.160   8.173   2.291 1.000 93.340 ? 155 PRO A CB  1 
ATOM 1203 O O   ? PRO A 1 155 ?  18.618   9.824   2.772 1.000 93.340 ? 155 PRO A O   1 
ATOM 1204 C CG  ? PRO A 1 155 ?  21.007   8.522   0.846 1.000 93.340 ? 155 PRO A CG  1 
ATOM 1205 C CD  ? PRO A 1 155 ?  19.902   7.685   0.268 1.000 93.340 ? 155 PRO A CD  1 
ATOM 1206 N N   ? ASP A 1 156 ?  18.652   8.653   4.814 1.000 91.480 ? 156 ASP A N   1 
ATOM 1207 C CA  ? ASP A 1 156 ?  18.080   9.675   5.686 1.000 91.480 ? 156 ASP A CA  1 
ATOM 1208 C C   ? ASP A 1 156 ?  16.607   9.911   5.362 1.000 91.480 ? 156 ASP A C   1 
ATOM 1209 C CB  ? ASP A 1 156 ?  18.862  10.984   5.564 1.000 91.480 ? 156 ASP A CB  1 
ATOM 1210 O O   ? ASP A 1 156 ?  16.018  10.898   5.808 1.000 91.480 ? 156 ASP A O   1 
ATOM 1211 C CG  ? ASP A 1 156 ?  20.309  10.854   6.006 1.000 91.480 ? 156 ASP A CG  1 
ATOM 1212 O OD1 ? ASP A 1 156 ?  20.579  10.174   7.019 1.000 91.480 ? 156 ASP A OD1 1 
ATOM 1213 O OD2 ? ASP A 1 156 ?  21.187  11.440   5.336 1.000 91.480 ? 156 ASP A OD2 1 
ATOM 1214 N N   ? ALA A 1 157 ?  16.046   9.023   4.472 1.000 93.090 ? 157 ALA A N   1 
ATOM 1215 C CA  ? ALA A 1 157 ?  14.654   9.183   4.059 1.000 93.090 ? 157 ALA A CA  1 
ATOM 1216 C C   ? ALA A 1 157 ?  13.801   8.014   4.541 1.000 93.090 ? 157 ALA A C   1 
ATOM 1217 C CB  ? ALA A 1 157 ?  14.562   9.315   2.540 1.000 93.090 ? 157 ALA A CB  1 
ATOM 1218 O O   ? ALA A 1 157 ?  12.580   8.139   4.668 1.000 93.090 ? 157 ALA A O   1 
ATOM 1219 N N   ? ILE A 1 158 ?  14.426   6.794   4.894 1.000 94.970 ? 158 ILE A N   1 
ATOM 1220 C CA  ? ILE A 1 158 ?  13.749   5.557   5.269 1.000 94.970 ? 158 ILE A CA  1 
ATOM 1221 C C   ? ILE A 1 158 ?  13.637   5.471   6.789 1.000 94.970 ? 158 ILE A C   1 
ATOM 1222 C CB  ? ILE A 1 158 ?  14.488   4.318   4.715 1.000 94.970 ? 158 ILE A CB  1 
ATOM 1223 O O   ? ILE A 1 158 ?  14.637   5.596   7.500 1.000 94.970 ? 158 ILE A O   1 
ATOM 1224 C CG1 ? ILE A 1 158 ?  14.599   4.401   3.188 1.000 94.970 ? 158 ILE A CG1 1 
ATOM 1225 C CG2 ? ILE A 1 158 ?  13.778   3.030   5.144 1.000 94.970 ? 158 ILE A CG2 1 
ATOM 1226 C CD1 ? ILE A 1 158 ?  13.258   4.501   2.474 1.000 94.970 ? 158 ILE A CD1 1 
ATOM 1227 N N   ? THR A 1 159 ?  12.376   5.245   7.330 1.000 96.210 ? 159 THR A N   1 
ATOM 1228 C CA  ? THR A 1 159 ?  12.112   5.027   8.748 1.000 96.210 ? 159 THR A CA  1 
ATOM 1229 C C   ? THR A 1 159 ?  11.736   3.571   9.010 1.000 96.210 ? 159 THR A C   1 
ATOM 1230 C CB  ? THR A 1 159 ?  10.989   5.949   9.256 1.000 96.210 ? 159 THR A CB  1 
ATOM 1231 O O   ? THR A 1 159 ?  11.580   2.786   8.072 1.000 96.210 ? 159 THR A O   1 
ATOM 1232 C CG2 ? THR A 1 159 ?  11.205   7.386   8.790 1.000 96.210 ? 159 THR A CG2 1 
ATOM 1233 O OG1 ? THR A 1 159 ?   9.731   5.481   8.755 1.000 96.210 ? 159 THR A OG1 1 
ATOM 1234 N N   ? ASN A 1 160 ?  11.580   3.199  10.365 1.000 96.490 ? 160 ASN A N   1 
ATOM 1235 C CA  ? ASN A 1 160 ?  11.193   1.848  10.756 1.000 96.490 ? 160 ASN A CA  1 
ATOM 1236 C C   ? ASN A 1 160 ?   9.738   1.557  10.400 1.000 96.490 ? 160 ASN A C   1 
ATOM 1237 C CB  ? ASN A 1 160 ?  11.426   1.635  12.254 1.000 96.490 ? 160 ASN A CB  1 
ATOM 1238 O O   ? ASN A 1 160 ?   9.279   0.420  10.524 1.000 96.490 ? 160 ASN A O   1 
ATOM 1239 C CG  ? ASN A 1 160 ?  12.894   1.489  12.601 1.000 96.490 ? 160 ASN A CG  1 
ATOM 1240 N ND2 ? ASN A 1 160 ?  13.256   1.870  13.821 1.000 96.490 ? 160 ASN A ND2 1 
ATOM 1241 O OD1 ? ASN A 1 160 ?  13.697   1.040  11.779 1.000 96.490 ? 160 ASN A OD1 1 
ATOM 1242 N N   ? ASN A 1 161 ?   9.009   2.560   9.926 1.000 97.600 ? 161 ASN A N   1 
ATOM 1243 C CA  ? ASN A 1 161 ?   7.602   2.414   9.571 1.000 97.600 ? 161 ASN A CA  1 
ATOM 1244 C C   ? ASN A 1 161 ?   7.417   2.257   8.065 1.000 97.600 ? 161 ASN A C   1 
ATOM 1245 C CB  ? ASN A 1 161 ?   6.792   3.608  10.084 1.000 97.600 ? 161 ASN A CB  1 
ATOM 1246 O O   ? ASN A 1 161 ?   6.289   2.271   7.569 1.000 97.600 ? 161 ASN A O   1 
ATOM 1247 C CG  ? ASN A 1 161 ?   6.726   3.661  11.597 1.000 97.600 ? 161 ASN A CG  1 
ATOM 1248 N ND2 ? ASN A 1 161 ?   6.800   4.866  12.152 1.000 97.600 ? 161 ASN A ND2 1 
ATOM 1249 O OD1 ? ASN A 1 161 ?   6.609   2.629  12.263 1.000 97.600 ? 161 ASN A OD1 1 
ATOM 1250 N N   ? MET A 1 162 ?   8.578   2.156   7.385 1.000 97.620 ? 162 MET A N   1 
ATOM 1251 C CA  ? MET A 1 162 ?   8.546   2.017   5.932 1.000 97.620 ? 162 MET A CA  1 
ATOM 1252 C C   ? MET A 1 162 ?   9.155   0.687   5.499 1.000 97.620 ? 162 MET A C   1 
ATOM 1253 C CB  ? MET A 1 162 ?   9.289   3.175   5.263 1.000 97.620 ? 162 MET A CB  1 
ATOM 1254 O O   ? MET A 1 162 ?  10.030   0.150   6.180 1.000 97.620 ? 162 MET A O   1 
ATOM 1255 C CG  ? MET A 1 162 ?   8.625   4.527   5.464 1.000 97.620 ? 162 MET A CG  1 
ATOM 1256 S SD  ? MET A 1 162 ?   9.599   5.904   4.742 1.000 97.620 ? 162 MET A SD  1 
ATOM 1257 C CE  ? MET A 1 162 ?   8.515   7.304   5.134 1.000 97.620 ? 162 MET A CE  1 
ATOM 1258 N N   ? LEU A 1 163 ?   8.588   0.113   4.396 1.000 95.890 ? 163 LEU A N   1 
ATOM 1259 C CA  ? LEU A 1 163 ?   9.113  -1.101   3.781 1.000 95.890 ? 163 LEU A CA  1 
ATOM 1260 C C   ? LEU A 1 163 ?   9.357  -0.894   2.290 1.000 95.890 ? 163 LEU A C   1 
ATOM 1261 C CB  ? LEU A 1 163 ?   8.148  -2.270   3.994 1.000 95.890 ? 163 LEU A CB  1 
ATOM 1262 O O   ? LEU A 1 163 ?   8.648  -0.120   1.642 1.000 95.890 ? 163 LEU A O   1 
ATOM 1263 C CG  ? LEU A 1 163 ?   6.844  -2.227   3.196 1.000 95.890 ? 163 LEU A CG  1 
ATOM 1264 C CD1 ? LEU A 1 163 ?   6.785  -3.392   2.214 1.000 95.890 ? 163 LEU A CD1 1 
ATOM 1265 C CD2 ? LEU A 1 163 ?   5.642  -2.250   4.134 1.000 95.890 ? 163 LEU A CD2 1 
ATOM 1266 N N   ? CYS A 1 164 ?  10.419  -1.526   1.761 1.000 95.400 ? 164 CYS A N   1 
ATOM 1267 C CA  ? CYS A 1 164 ?  10.800  -1.460   0.355 1.000 95.400 ? 164 CYS A CA  1 
ATOM 1268 C C   ? CYS A 1 164 ?  10.411  -2.739  -0.376 1.000 95.400 ? 164 CYS A C   1 
ATOM 1269 C CB  ? CYS A 1 164 ?  12.303  -1.220   0.217 1.000 95.400 ? 164 CYS A CB  1 
ATOM 1270 O O   ? CYS A 1 164 ?  10.607  -3.840   0.142 1.000 95.400 ? 164 CYS A O   1 
ATOM 1271 S SG  ? CYS A 1 164 ?  12.848   0.375   0.866 1.000 95.400 ? 164 CYS A SG  1 
ATOM 1272 N N   ? ALA A 1 165 ?   9.867  -2.525  -1.555 1.000 94.960 ? 165 ALA A N   1 
ATOM 1273 C CA  ? ALA A 1 165 ?   9.532  -3.668  -2.400 1.000 94.960 ? 165 ALA A CA  1 
ATOM 1274 C C   ? ALA A 1 165 ?   9.802  -3.361  -3.871 1.000 94.960 ? 165 ALA A C   1 
ATOM 1275 C CB  ? ALA A 1 165 ?   8.071  -4.066  -2.203 1.000 94.960 ? 165 ALA A CB  1 
ATOM 1276 O O   ? ALA A 1 165 ?   9.514  -2.259  -4.344 1.000 94.960 ? 165 ALA A O   1 
ATOM 1277 N N   ? GLY A 1 166 ?  10.384  -4.228  -4.488 1.000 92.240 ? 166 GLY A N   1 
ATOM 1278 C CA  ? GLY A 1 166 ?  10.707  -4.088  -5.899 1.000 92.240 ? 166 GLY A CA  1 
ATOM 1279 C C   ? GLY A 1 166 ?  11.631  -5.176  -6.411 1.000 92.240 ? 166 GLY A C   1 
ATOM 1280 O O   ? GLY A 1 166 ?  12.098  -6.015  -5.638 1.000 92.240 ? 166 GLY A O   1 
ATOM 1281 N N   ? GLU A 1 167 ?  11.908  -5.209  -7.680 1.000 87.840 ? 167 GLU A N   1 
ATOM 1282 C CA  ? GLU A 1 167 ?  12.822  -6.156  -8.311 1.000 87.840 ? 167 GLU A CA  1 
ATOM 1283 C C   ? GLU A 1 167 ?  14.182  -5.516  -8.578 1.000 87.840 ? 167 GLU A C   1 
ATOM 1284 C CB  ? GLU A 1 167 ?  12.227  -6.690  -9.616 1.000 87.840 ? 167 GLU A CB  1 
ATOM 1285 O O   ? GLU A 1 167 ?  14.257  -4.373  -9.035 1.000 87.840 ? 167 GLU A O   1 
ATOM 1286 C CG  ? GLU A 1 167 ?  10.929  -7.463  -9.428 1.000 87.840 ? 167 GLU A CG  1 
ATOM 1287 C CD  ? GLU A 1 167 ?  11.117  -8.781  -8.693 1.000 87.840 ? 167 GLU A CD  1 
ATOM 1288 O OE1 ? GLU A 1 167 ?  10.285  -9.111  -7.817 1.000 87.840 ? 167 GLU A OE1 1 
ATOM 1289 O OE2 ? GLU A 1 167 ?  12.104  -9.488  -8.993 1.000 87.840 ? 167 GLU A OE2 1 
ATOM 1290 N N   ? ARG A 1 168 ?  15.183  -6.226  -8.232 1.000 80.540 ? 168 ARG A N   1 
ATOM 1291 C CA  ? ARG A 1 168 ?  16.559  -5.748  -8.321 1.000 80.540 ? 168 ARG A CA  1 
ATOM 1292 C C   ? ARG A 1 168 ?  16.889  -5.289  -9.738 1.000 80.540 ? 168 ARG A C   1 
ATOM 1293 C CB  ? ARG A 1 168 ?  17.537  -6.841  -7.884 1.000 80.540 ? 168 ARG A CB  1 
ATOM 1294 O O   ? ARG A 1 168 ?  17.535  -4.256  -9.927 1.000 80.540 ? 168 ARG A O   1 
ATOM 1295 C CG  ? ARG A 1 168 ?  18.964  -6.350  -7.694 1.000 80.540 ? 168 ARG A CG  1 
ATOM 1296 C CD  ? ARG A 1 168 ?  19.858  -7.431  -7.102 1.000 80.540 ? 168 ARG A CD  1 
ATOM 1297 N NE  ? ARG A 1 168 ?  21.231  -6.964  -6.936 1.000 80.540 ? 168 ARG A NE  1 
ATOM 1298 N NH1 ? ARG A 1 168 ?  22.041  -8.980  -6.152 1.000 80.540 ? 168 ARG A NH1 1 
ATOM 1299 N NH2 ? ARG A 1 168 ?  23.447  -7.184  -6.376 1.000 80.540 ? 168 ARG A NH2 1 
ATOM 1300 C CZ  ? ARG A 1 168 ?  22.237  -7.710  -6.488 1.000 80.540 ? 168 ARG A CZ  1 
ATOM 1301 N N   ? GLU A 1 169 ?  16.440  -6.072 -10.711 1.000 80.130 ? 169 GLU A N   1 
ATOM 1302 C CA  ? GLU A 1 169 ?  16.731  -5.799 -12.115 1.000 80.130 ? 169 GLU A CA  1 
ATOM 1303 C C   ? GLU A 1 169 ?  15.842  -4.683 -12.657 1.000 80.130 ? 169 GLU A C   1 
ATOM 1304 C CB  ? GLU A 1 169 ?  16.555  -7.066 -12.956 1.000 80.130 ? 169 GLU A CB  1 
ATOM 1305 O O   ? GLU A 1 169 ?  16.080  -4.169 -13.751 1.000 80.130 ? 169 GLU A O   1 
ATOM 1306 C CG  ? GLU A 1 169 ?  17.592  -8.143 -12.670 1.000 80.130 ? 169 GLU A CG  1 
ATOM 1307 C CD  ? GLU A 1 169 ?  17.248  -9.002 -11.465 1.000 80.130 ? 169 GLU A CD  1 
ATOM 1308 O OE1 ? GLU A 1 169 ?  18.117  -9.777 -11.004 1.000 80.130 ? 169 GLU A OE1 1 
ATOM 1309 O OE2 ? GLU A 1 169 ?  16.100  -8.901 -10.978 1.000 80.130 ? 169 GLU A OE2 1 
ATOM 1310 N N   ? GLY A 1 170 ?  14.932  -4.326 -11.827 1.000 79.080 ? 170 GLY A N   1 
ATOM 1311 C CA  ? GLY A 1 170 ?  13.980  -3.328 -12.288 1.000 79.080 ? 170 GLY A CA  1 
ATOM 1312 C C   ? GLY A 1 170 ?  12.898  -3.904 -13.181 1.000 79.080 ? 170 GLY A C   1 
ATOM 1313 O O   ? GLY A 1 170 ?  12.507  -5.062 -13.024 1.000 79.080 ? 170 GLY A O   1 
ATOM 1314 N N   ? ASN A 1 171 ?  12.031  -3.058 -13.751 1.000 71.220 ? 171 ASN A N   1 
ATOM 1315 C CA  ? ASN A 1 171 ?  11.112  -3.458 -14.812 1.000 71.220 ? 171 ASN A CA  1 
ATOM 1316 C C   ? ASN A 1 171 ?   9.715  -3.738 -14.266 1.000 71.220 ? 171 ASN A C   1 
ATOM 1317 C CB  ? ASN A 1 171 ?  11.649  -4.685 -15.552 1.000 71.220 ? 171 ASN A CB  1 
ATOM 1318 O O   ? ASN A 1 171 ?   8.740  -3.751 -15.021 1.000 71.220 ? 171 ASN A O   1 
ATOM 1319 C CG  ? ASN A 1 171 ?  12.896  -4.381 -16.359 1.000 71.220 ? 171 ASN A CG  1 
ATOM 1320 N ND2 ? ASN A 1 171 ?  13.830  -5.325 -16.385 1.000 71.220 ? 171 ASN A ND2 1 
ATOM 1321 O OD1 ? ASN A 1 171 ?  13.019  -3.307 -16.953 1.000 71.220 ? 171 ASN A OD1 1 
ATOM 1322 N N   ? VAL A 1 172 ?   9.749  -3.975 -12.964 1.000 75.680 ? 172 VAL A N   1 
ATOM 1323 C CA  ? VAL A 1 172 ?   8.454  -4.133 -12.311 1.000 75.680 ? 172 VAL A CA  1 
ATOM 1324 C C   ? VAL A 1 172 ?   8.387  -3.243 -11.072 1.000 75.680 ? 172 VAL A C   1 
ATOM 1325 C CB  ? VAL A 1 172 ?   8.189  -5.606 -11.925 1.000 75.680 ? 172 VAL A CB  1 
ATOM 1326 O O   ? VAL A 1 172 ?   9.269  -3.300 -10.211 1.000 75.680 ? 172 VAL A O   1 
ATOM 1327 C CG1 ? VAL A 1 172 ?   6.819  -5.752 -11.264 1.000 75.680 ? 172 VAL A CG1 1 
ATOM 1328 C CG2 ? VAL A 1 172 ?   8.292  -6.506 -13.154 1.000 75.680 ? 172 VAL A CG2 1 
ATOM 1329 N N   ? ASP A 1 173 ?   7.395  -2.382 -10.910 1.000 76.650 ? 173 ASP A N   1 
ATOM 1330 C CA  ? ASP A 1 173 ?   7.281  -1.442  -9.799 1.000 76.650 ? 173 ASP A CA  1 
ATOM 1331 C C   ? ASP A 1 173 ?   5.883  -0.830  -9.739 1.000 76.650 ? 173 ASP A C   1 
ATOM 1332 C CB  ? ASP A 1 173 ?   8.333  -0.338  -9.920 1.000 76.650 ? 173 ASP A CB  1 
ATOM 1333 O O   ? ASP A 1 173 ?   5.131  -0.889 -10.714 1.000 76.650 ? 173 ASP A O   1 
ATOM 1334 C CG  ? ASP A 1 173 ?   8.644   0.333  -8.593 1.000 76.650 ? 173 ASP A CG  1 
ATOM 1335 O OD1 ? ASP A 1 173 ?   8.062  -0.061  -7.559 1.000 76.650 ? 173 ASP A OD1 1 
ATOM 1336 O OD2 ? ASP A 1 173 ?   9.476   1.265  -8.582 1.000 76.650 ? 173 ASP A OD2 1 
ATOM 1337 N N   ? SER A 1 174 ?   5.462  -0.363  -8.475 1.000 74.530 ? 174 SER A N   1 
ATOM 1338 C CA  ? SER A 1 174 ?   4.294   0.508  -8.391 1.000 74.530 ? 174 SER A CA  1 
ATOM 1339 C C   ? SER A 1 174 ?   4.641   1.938  -8.794 1.000 74.530 ? 174 SER A C   1 
ATOM 1340 C CB  ? SER A 1 174 ?   3.715   0.495  -6.976 1.000 74.530 ? 174 SER A CB  1 
ATOM 1341 O O   ? SER A 1 174 ?   5.772   2.386  -8.598 1.000 74.530 ? 174 SER A O   1 
ATOM 1342 O OG  ? SER A 1 174 ?   4.653   1.004  -6.044 1.000 74.530 ? 174 SER A OG  1 
ATOM 1343 N N   ? CYS A 1 175 ?   3.738   2.619  -9.469 1.000 73.220 ? 175 CYS A N   1 
ATOM 1344 C CA  ? CYS A 1 175 ?   3.992   3.955  -9.997 1.000 73.220 ? 175 CYS A CA  1 
ATOM 1345 C C   ? CYS A 1 175 ?   2.885   4.921  -9.591 1.000 73.220 ? 175 CYS A C   1 
ATOM 1346 C CB  ? CYS A 1 175 ?   4.114   3.916 -11.520 1.000 73.220 ? 175 CYS A CB  1 
ATOM 1347 O O   ? CYS A 1 175 ?   2.059   4.601  -8.734 1.000 73.220 ? 175 CYS A O   1 
ATOM 1348 S SG  ? CYS A 1 175 ?   5.137   5.239 -12.202 1.000 73.220 ? 175 CYS A SG  1 
ATOM 1349 N N   ? GLN A 1 176 ?   2.955   6.128 -10.261 1.000 70.360 ? 176 GLN A N   1 
ATOM 1350 C CA  ? GLN A 1 176 ?   2.026   7.207  -9.941 1.000 70.360 ? 176 GLN A CA  1 
ATOM 1351 C C   ? GLN A 1 176 ?   0.579   6.760 -10.126 1.000 70.360 ? 176 GLN A C   1 
ATOM 1352 C CB  ? GLN A 1 176 ?   2.312   8.436 -10.805 1.000 70.360 ? 176 GLN A CB  1 
ATOM 1353 O O   ? GLN A 1 176 ?   0.247   6.111 -11.121 1.000 70.360 ? 176 GLN A O   1 
ATOM 1354 C CG  ? GLN A 1 176 ?   3.599   9.161 -10.437 1.000 70.360 ? 176 GLN A CG  1 
ATOM 1355 C CD  ? GLN A 1 176 ?   4.836   8.483 -10.995 1.000 70.360 ? 176 GLN A CD  1 
ATOM 1356 N NE2 ? GLN A 1 176 ?   5.998   8.828 -10.452 1.000 70.360 ? 176 GLN A NE2 1 
ATOM 1357 O OE1 ? GLN A 1 176 ?   4.747   7.654 -11.907 1.000 70.360 ? 176 GLN A OE1 1 
ATOM 1358 N N   ? GLY A 1 177 ?  -0.220   7.126  -9.130 1.000 70.250 ? 177 GLY A N   1 
ATOM 1359 C CA  ? GLY A 1 177 ?  -1.635   6.811  -9.248 1.000 70.250 ? 177 GLY A CA  1 
ATOM 1360 C C   ? GLY A 1 177 ?  -2.033   5.561  -8.486 1.000 70.250 ? 177 GLY A C   1 
ATOM 1361 O O   ? GLY A 1 177 ?  -3.220   5.309  -8.273 1.000 70.250 ? 177 GLY A O   1 
ATOM 1362 N N   ? ASP A 1 178 ?  -1.093   4.817  -7.937 1.000 85.500 ? 178 ASP A N   1 
ATOM 1363 C CA  ? ASP A 1 178 ?  -1.369   3.613  -7.159 1.000 85.500 ? 178 ASP A CA  1 
ATOM 1364 C C   ? ASP A 1 178 ?  -1.281   3.895  -5.661 1.000 85.500 ? 178 ASP A C   1 
ATOM 1365 C CB  ? ASP A 1 178 ?  -0.400   2.493  -7.542 1.000 85.500 ? 178 ASP A CB  1 
ATOM 1366 O O   ? ASP A 1 178 ?  -1.146   2.971  -4.857 1.000 85.500 ? 178 ASP A O   1 
ATOM 1367 C CG  ? ASP A 1 178 ?  -0.706   1.882  -8.898 1.000 85.500 ? 178 ASP A CG  1 
ATOM 1368 O OD1 ? ASP A 1 178 ?  -1.897   1.719  -9.240 1.000 85.500 ? 178 ASP A OD1 1 
ATOM 1369 O OD2 ? ASP A 1 178 ?   0.254   1.557  -9.630 1.000 85.500 ? 178 ASP A OD2 1 
ATOM 1370 N N   ? SER A 1 179 ?  -1.069   5.226  -5.387 1.000 93.320 ? 179 SER A N   1 
ATOM 1371 C CA  ? SER A 1 179 ?  -1.065   5.556  -3.965 1.000 93.320 ? 179 SER A CA  1 
ATOM 1372 C C   ? SER A 1 179 ?  -2.222   4.881  -3.238 1.000 93.320 ? 179 SER A C   1 
ATOM 1373 C CB  ? SER A 1 179 ?  -1.140   7.070  -3.765 1.000 93.320 ? 179 SER A CB  1 
ATOM 1374 O O   ? SER A 1 179 ?  -3.353   4.875  -3.730 1.000 93.320 ? 179 SER A O   1 
ATOM 1375 O OG  ? SER A 1 179 ?   0.042   7.698  -4.231 1.000 93.320 ? 179 SER A OG  1 
ATOM 1376 N N   ? GLY A 1 180 ?  -1.773   4.201  -2.087 1.000 96.070 ? 180 GLY A N   1 
ATOM 1377 C CA  ? GLY A 1 180 ?  -2.833   3.591  -1.300 1.000 96.070 ? 180 GLY A CA  1 
ATOM 1378 C C   ? GLY A 1 180 ?  -3.134   2.161  -1.710 1.000 96.070 ? 180 GLY A C   1 
ATOM 1379 O O   ? GLY A 1 180 ?  -3.869   1.453  -1.019 1.000 96.070 ? 180 GLY A O   1 
ATOM 1380 N N   ? ALA A 1 181 ?  -2.566   1.714  -2.793 1.000 95.470 ? 181 ALA A N   1 
ATOM 1381 C CA  ? ALA A 1 181 ?  -2.746   0.345  -3.268 1.000 95.470 ? 181 ALA A CA  1 
ATOM 1382 C C   ? ALA A 1 181 ?  -2.115  -0.658  -2.306 1.000 95.470 ? 181 ALA A C   1 
ATOM 1383 C CB  ? ALA A 1 181 ?  -2.151   0.184  -4.665 1.000 95.470 ? 181 ALA A CB  1 
ATOM 1384 O O   ? ALA A 1 181 ?  -1.095  -0.366  -1.677 1.000 95.470 ? 181 ALA A O   1 
ATOM 1385 N N   ? PRO A 1 182 ?  -2.680  -1.878  -2.240 1.000 96.670 ? 182 PRO A N   1 
ATOM 1386 C CA  ? PRO A 1 182 ?  -2.204  -2.880  -1.283 1.000 96.670 ? 182 PRO A CA  1 
ATOM 1387 C C   ? PRO A 1 182 ?  -1.023  -3.689  -1.815 1.000 96.670 ? 182 PRO A C   1 
ATOM 1388 C CB  ? PRO A 1 182 ?  -3.427  -3.775  -1.070 1.000 96.670 ? 182 PRO A CB  1 
ATOM 1389 O O   ? PRO A 1 182 ?  -0.959  -3.981  -3.012 1.000 96.670 ? 182 PRO A O   1 
ATOM 1390 C CG  ? PRO A 1 182 ?  -4.158  -3.739  -2.374 1.000 96.670 ? 182 PRO A CG  1 
ATOM 1391 C CD  ? PRO A 1 182 ?  -4.035  -2.359  -2.952 1.000 96.670 ? 182 PRO A CD  1 
ATOM 1392 N N   ? LEU A 1 183 ?  -0.056  -3.972  -0.969 1.000 97.140 ? 183 LEU A N   1 
ATOM 1393 C CA  ? LEU A 1 183 ?   0.977  -4.985  -1.150 1.000 97.140 ? 183 LEU A CA  1 
ATOM 1394 C C   ? LEU A 1 183 ?   0.678  -6.223  -0.311 1.000 97.140 ? 183 LEU A C   1 
ATOM 1395 C CB  ? LEU A 1 183 ?   2.351  -4.422  -0.778 1.000 97.140 ? 183 LEU A CB  1 
ATOM 1396 O O   ? LEU A 1 183 ?   0.769  -6.181   0.918 1.000 97.140 ? 183 LEU A O   1 
ATOM 1397 C CG  ? LEU A 1 183 ?   3.560  -5.283  -1.149 1.000 97.140 ? 183 LEU A CG  1 
ATOM 1398 C CD1 ? LEU A 1 183 ?   3.822  -5.211  -2.649 1.000 97.140 ? 183 LEU A CD1 1 
ATOM 1399 C CD2 ? LEU A 1 183 ?   4.791  -4.843  -0.364 1.000 97.140 ? 183 LEU A CD2 1 
ATOM 1400 N N   ? LEU A 1 184 ?   0.361  -7.351  -0.987 1.000 97.400 ? 184 LEU A N   1 
ATOM 1401 C CA  ? LEU A 1 184 ?  -0.102  -8.560  -0.315 1.000 97.400 ? 184 LEU A CA  1 
ATOM 1402 C C   ? LEU A 1 184 ?   0.979  -9.636  -0.324 1.000 97.400 ? 184 LEU A C   1 
ATOM 1403 C CB  ? LEU A 1 184 ?  -1.373  -9.091  -0.983 1.000 97.400 ? 184 LEU A CB  1 
ATOM 1404 O O   ? LEU A 1 184 ?   1.531  -9.957  -1.379 1.000 97.400 ? 184 LEU A O   1 
ATOM 1405 C CG  ? LEU A 1 184 ?  -2.565  -8.135  -1.029 1.000 97.400 ? 184 LEU A CG  1 
ATOM 1406 C CD1 ? LEU A 1 184 ?  -3.729  -8.774  -1.780 1.000 97.400 ? 184 LEU A CD1 1 
ATOM 1407 C CD2 ? LEU A 1 184 ?  -2.986  -7.737   0.381 1.000 97.400 ? 184 LEU A CD2 1 
ATOM 1408 N N   ? CYS A 1 185 ?   1.272 -10.123   0.816 1.000 97.080 ? 185 CYS A N   1 
ATOM 1409 C CA  ? CYS A 1 185 ?   2.103 -11.304   1.016 1.000 97.080 ? 185 CYS A CA  1 
ATOM 1410 C C   ? CYS A 1 185 ?   1.321 -12.410   1.715 1.000 97.080 ? 185 CYS A C   1 
ATOM 1411 C CB  ? CYS A 1 185 ?   3.347 -10.953   1.831 1.000 97.080 ? 185 CYS A CB  1 
ATOM 1412 O O   ? CYS A 1 185 ?   0.751 -12.191   2.786 1.000 97.080 ? 185 CYS A O   1 
ATOM 1413 S SG  ? CYS A 1 185 ?   4.285  -9.561   1.165 1.000 97.080 ? 185 CYS A SG  1 
ATOM 1414 N N   ? ASP A 1 186 ?   1.254 -13.622   0.991 1.000 94.270 ? 186 ASP A N   1 
ATOM 1415 C CA  ? ASP A 1 186 ?   0.483 -14.725   1.557 1.000 94.270 ? 186 ASP A CA  1 
ATOM 1416 C C   ? ASP A 1 186 ?  -0.952 -14.296   1.853 1.000 94.270 ? 186 ASP A C   1 
ATOM 1417 C CB  ? ASP A 1 186 ?   1.149 -15.246   2.832 1.000 94.270 ? 186 ASP A CB  1 
ATOM 1418 O O   ? ASP A 1 186 ?  -1.477 -14.568   2.935 1.000 94.270 ? 186 ASP A O   1 
ATOM 1419 C CG  ? ASP A 1 186 ?   2.520 -15.849   2.581 1.000 94.270 ? 186 ASP A CG  1 
ATOM 1420 O OD1 ? ASP A 1 186 ?   2.728 -16.470   1.516 1.000 94.270 ? 186 ASP A OD1 1 
ATOM 1421 O OD2 ? ASP A 1 186 ?   3.400 -15.704   3.457 1.000 94.270 ? 186 ASP A OD2 1 
ATOM 1422 N N   ? GLU A 1 187 ?  -1.543 -13.417   1.009 1.000 92.930 ? 187 GLU A N   1 
ATOM 1423 C CA  ? GLU A 1 187 ?  -2.945 -13.011   0.997 1.000 92.930 ? 187 GLU A CA  1 
ATOM 1424 C C   ? GLU A 1 187 ?  -3.266 -12.099   2.178 1.000 92.930 ? 187 GLU A C   1 
ATOM 1425 C CB  ? GLU A 1 187 ?  -3.861 -14.238   1.016 1.000 92.930 ? 187 GLU A CB  1 
ATOM 1426 O O   ? GLU A 1 187 ?  -4.407 -12.054   2.642 1.000 92.930 ? 187 GLU A O   1 
ATOM 1427 C CG  ? GLU A 1 187 ?  -3.760 -15.099  -0.235 1.000 92.930 ? 187 GLU A CG  1 
ATOM 1428 C CD  ? GLU A 1 187 ?  -4.795 -16.212  -0.281 1.000 92.930 ? 187 GLU A CD  1 
ATOM 1429 O OE1 ? GLU A 1 187 ?  -5.138 -16.676  -1.392 1.000 92.930 ? 187 GLU A OE1 1 
ATOM 1430 O OE2 ? GLU A 1 187 ?  -5.267 -16.623   0.802 1.000 92.930 ? 187 GLU A OE2 1 
ATOM 1431 N N   ? LYS A 1 188 ?  -2.301 -11.511   2.745 1.000 97.500 ? 188 LYS A N   1 
ATOM 1432 C CA  ? LYS A 1 188 ?  -2.461 -10.502   3.788 1.000 97.500 ? 188 LYS A CA  1 
ATOM 1433 C C   ? LYS A 1 188 ?  -1.790  -9.190   3.390 1.000 97.500 ? 188 LYS A C   1 
ATOM 1434 C CB  ? LYS A 1 188 ?  -1.888 -11.003   5.114 1.000 97.500 ? 188 LYS A CB  1 
ATOM 1435 O O   ? LYS A 1 188 ?  -0.731  -9.195   2.759 1.000 97.500 ? 188 LYS A O   1 
ATOM 1436 C CG  ? LYS A 1 188 ?  -2.602 -12.224   5.674 1.000 97.500 ? 188 LYS A CG  1 
ATOM 1437 C CD  ? LYS A 1 188 ?  -2.006 -12.656   7.009 1.000 97.500 ? 188 LYS A CD  1 
ATOM 1438 C CE  ? LYS A 1 188 ?  -2.745 -13.854   7.590 1.000 97.500 ? 188 LYS A CE  1 
ATOM 1439 N NZ  ? LYS A 1 188 ?  -2.148 -14.298   8.885 1.000 97.500 ? 188 LYS A NZ  1 
ATOM 1440 N N   ? ILE A 1 189 ?  -2.383  -8.147   3.900 1.000 97.800 ? 189 ILE A N   1 
ATOM 1441 C CA  ? ILE A 1 189 ?  -1.831  -6.840   3.561 1.000 97.800 ? 189 ILE A CA  1 
ATOM 1442 C C   ? ILE A 1 189 ?  -0.568  -6.585   4.381 1.000 97.800 ? 189 ILE A C   1 
ATOM 1443 C CB  ? ILE A 1 189 ?  -2.861  -5.713   3.800 1.000 97.800 ? 189 ILE A CB  1 
ATOM 1444 O O   ? ILE A 1 189 ?  -0.598  -6.640   5.612 1.000 97.800 ? 189 ILE A O   1 
ATOM 1445 C CG1 ? ILE A 1 189 ?  -4.207  -6.076   3.164 1.000 97.800 ? 189 ILE A CG1 1 
ATOM 1446 C CG2 ? ILE A 1 189 ?  -2.339  -4.380   3.254 1.000 97.800 ? 189 ILE A CG2 1 
ATOM 1447 C CD1 ? ILE A 1 189 ?  -5.349  -5.150   3.561 1.000 97.800 ? 189 ILE A CD1 1 
ATOM 1448 N N   ? GLN A 1 190 ?   0.539  -6.308   3.698 1.000 98.020 ? 190 GLN A N   1 
ATOM 1449 C CA  ? GLN A 1 190 ?   1.837  -6.064   4.317 1.000 98.020 ? 190 GLN A CA  1 
ATOM 1450 C C   ? GLN A 1 190 ?   2.271  -4.613   4.130 1.000 98.020 ? 190 GLN A C   1 
ATOM 1451 C CB  ? GLN A 1 190 ?   2.894  -7.006   3.739 1.000 98.020 ? 190 GLN A CB  1 
ATOM 1452 O O   ? GLN A 1 190 ?   3.076  -4.095   4.907 1.000 98.020 ? 190 GLN A O   1 
ATOM 1453 C CG  ? GLN A 1 190 ?   2.684  -8.468   4.112 1.000 98.020 ? 190 GLN A CG  1 
ATOM 1454 C CD  ? GLN A 1 190 ?   3.097  -8.775   5.539 1.000 98.020 ? 190 GLN A CD  1 
ATOM 1455 N NE2 ? GLN A 1 190 ?   2.603  -9.887   6.073 1.000 98.020 ? 190 GLN A NE2 1 
ATOM 1456 O OE1 ? GLN A 1 190 ?   3.854  -8.019   6.157 1.000 98.020 ? 190 GLN A OE1 1 
ATOM 1457 N N   ? GLY A 1 191 ?   1.713  -3.969   3.119 1.000 97.560 ? 191 GLY A N   1 
ATOM 1458 C CA  ? GLY A 1 191 ?   2.135  -2.618   2.785 1.000 97.560 ? 191 GLY A CA  1 
ATOM 1459 C C   ? GLY A 1 191 ?   1.077  -1.830   2.037 1.000 97.560 ? 191 GLY A C   1 
ATOM 1460 O O   ? GLY A 1 191 ?   0.166  -2.411   1.443 1.000 97.560 ? 191 GLY A O   1 
ATOM 1461 N N   ? ILE A 1 192 ?   1.257  -0.457   2.089 1.000 97.960 ? 192 ILE A N   1 
ATOM 1462 C CA  ? ILE A 1 192 ?   0.461   0.504   1.334 1.000 97.960 ? 192 ILE A CA  1 
ATOM 1463 C C   ? ILE A 1 192 ?   1.379   1.379   0.483 1.000 97.960 ? 192 ILE A C   1 
ATOM 1464 C CB  ? ILE A 1 192 ?  -0.401   1.382   2.268 1.000 97.960 ? 192 ILE A CB  1 
ATOM 1465 O O   ? ILE A 1 192 ?   2.345   1.954   0.991 1.000 97.960 ? 192 ILE A O   1 
ATOM 1466 C CG1 ? ILE A 1 192 ?  -1.364   0.509   3.082 1.000 97.960 ? 192 ILE A CG1 1 
ATOM 1467 C CG2 ? ILE A 1 192 ?  -1.165   2.438   1.464 1.000 97.960 ? 192 ILE A CG2 1 
ATOM 1468 C CD1 ? ILE A 1 192 ?  -2.037   1.240   4.236 1.000 97.960 ? 192 ILE A CD1 1 
ATOM 1469 N N   ? VAL A 1 193 ?   1.086   1.337  -0.800 1.000 96.570 ? 193 VAL A N   1 
ATOM 1470 C CA  ? VAL A 1 193 ?   1.916   2.167  -1.667 1.000 96.570 ? 193 VAL A CA  1 
ATOM 1471 C C   ? VAL A 1 193 ?   1.938   3.601  -1.143 1.000 96.570 ? 193 VAL A C   1 
ATOM 1472 C CB  ? VAL A 1 193 ?   1.413   2.141  -3.128 1.000 96.570 ? 193 VAL A CB  1 
ATOM 1473 O O   ? VAL A 1 193 ?   0.890   4.238  -1.014 1.000 96.570 ? 193 VAL A O   1 
ATOM 1474 C CG1 ? VAL A 1 193 ?   2.225   3.102  -3.995 1.000 96.570 ? 193 VAL A CG1 1 
ATOM 1475 C CG2 ? VAL A 1 193 ?   1.481   0.722  -3.690 1.000 96.570 ? 193 VAL A CG2 1 
ATOM 1476 N N   ? SER A 1 194 ?   3.118   4.171  -0.878 1.000 95.670 ? 194 SER A N   1 
ATOM 1477 C CA  ? SER A 1 194 ?   3.270   5.481  -0.252 1.000 95.670 ? 194 SER A CA  1 
ATOM 1478 C C   ? SER A 1 194 ?   4.001   6.452  -1.173 1.000 95.670 ? 194 SER A C   1 
ATOM 1479 C CB  ? SER A 1 194 ?   4.023   5.357   1.073 1.000 95.670 ? 194 SER A CB  1 
ATOM 1480 O O   ? SER A 1 194 ?   3.414   7.426  -1.648 1.000 95.670 ? 194 SER A O   1 
ATOM 1481 O OG  ? SER A 1 194 ?   4.011   6.588   1.776 1.000 95.670 ? 194 SER A OG  1 
ATOM 1482 N N   ? TRP A 1 195 ?   5.288   6.165  -1.509 1.000 93.650 ? 195 TRP A N   1 
ATOM 1483 C CA  ? TRP A 1 195 ?   6.069   7.058  -2.358 1.000 93.650 ? 195 TRP A CA  1 
ATOM 1484 C C   ? TRP A 1 195 ?   7.199   6.302  -3.049 1.000 93.650 ? 195 TRP A C   1 
ATOM 1485 C CB  ? TRP A 1 195 ?   6.641   8.217  -1.537 1.000 93.650 ? 195 TRP A CB  1 
ATOM 1486 O O   ? TRP A 1 195 ?   7.432   5.125  -2.764 1.000 93.650 ? 195 TRP A O   1 
ATOM 1487 C CG  ? TRP A 1 195 ?   7.565   7.787  -0.437 1.000 93.650 ? 195 TRP A CG  1 
ATOM 1488 C CD1 ? TRP A 1 195 ?   7.221   7.440   0.840 1.000 93.650 ? 195 TRP A CD1 1 
ATOM 1489 C CD2 ? TRP A 1 195 ?   8.988   7.664  -0.517 1.000 93.650 ? 195 TRP A CD2 1 
ATOM 1490 C CE2 ? TRP A 1 195 ?   9.442   7.236   0.750 1.000 93.650 ? 195 TRP A CE2 1 
ATOM 1491 C CE3 ? TRP A 1 195 ?   9.925   7.873  -1.538 1.000 93.650 ? 195 TRP A CE3 1 
ATOM 1492 N NE1 ? TRP A 1 195 ?   8.345   7.107   1.559 1.000 93.650 ? 195 TRP A NE1 1 
ATOM 1493 C CH2 ? TRP A 1 195 ?  11.689   7.225   0.006 1.000 93.650 ? 195 TRP A CH2 1 
ATOM 1494 C CZ2 ? TRP A 1 195 ?  10.794   7.013   1.023 1.000 93.650 ? 195 TRP A CZ2 1 
ATOM 1495 C CZ3 ? TRP A 1 195 ?  11.269   7.650  -1.265 1.000 93.650 ? 195 TRP A CZ3 1 
ATOM 1496 N N   ? GLY A 1 196 ?   7.839   6.831  -3.983 1.000 87.940 ? 196 GLY A N   1 
ATOM 1497 C CA  ? GLY A 1 196 ?   8.956   6.235  -4.700 1.000 87.940 ? 196 GLY A CA  1 
ATOM 1498 C C   ? GLY A 1 196 ?   9.561   7.162  -5.737 1.000 87.940 ? 196 GLY A C   1 
ATOM 1499 O O   ? GLY A 1 196 ?   9.239   8.351  -5.778 1.000 87.940 ? 196 GLY A O   1 
ATOM 1500 N N   ? PRO A 1 197 ?  10.507   6.635  -6.426 1.000 84.040 ? 197 PRO A N   1 
ATOM 1501 C CA  ? PRO A 1 197 ?  11.192   7.491  -7.397 1.000 84.040 ? 197 PRO A CA  1 
ATOM 1502 C C   ? PRO A 1 197 ?  10.249   8.050  -8.460 1.000 84.040 ? 197 PRO A C   1 
ATOM 1503 C CB  ? PRO A 1 197 ?  12.228   6.555  -8.024 1.000 84.040 ? 197 PRO A CB  1 
ATOM 1504 O O   ? PRO A 1 197 ?   9.187   7.475  -8.711 1.000 84.040 ? 197 PRO A O   1 
ATOM 1505 C CG  ? PRO A 1 197 ?  11.633   5.189  -7.899 1.000 84.040 ? 197 PRO A CG  1 
ATOM 1506 C CD  ? PRO A 1 197 ?  10.806   5.143  -6.646 1.000 84.040 ? 197 PRO A CD  1 
ATOM 1507 N N   ? GLU A 1 198 ?  10.689   9.146  -9.126 1.000 79.840 ? 198 GLU A N   1 
ATOM 1508 C CA  ? GLU A 1 198 ?   9.914   9.817 -10.165 1.000 79.840 ? 198 GLU A CA  1 
ATOM 1509 C C   ? GLU A 1 198 ?   9.710   8.909 -11.374 1.000 79.840 ? 198 GLU A C   1 
ATOM 1510 C CB  ? GLU A 1 198 ?  10.599  11.117 -10.593 1.000 79.840 ? 198 GLU A CB  1 
ATOM 1511 O O   ? GLU A 1 198 ?   8.633   8.897 -11.974 1.000 79.840 ? 198 GLU A O   1 
ATOM 1512 C CG  ? GLU A 1 198 ?  10.486  12.238  -9.569 1.000 79.840 ? 198 GLU A CG  1 
ATOM 1513 C CD  ? GLU A 1 198 ?  11.144  13.532 -10.021 1.000 79.840 ? 198 GLU A CD  1 
ATOM 1514 O OE1 ? GLU A 1 198 ?  11.127  14.522  -9.254 1.000 79.840 ? 198 GLU A OE1 1 
ATOM 1515 O OE2 ? GLU A 1 198 ?  11.680  13.557 -11.151 1.000 79.840 ? 198 GLU A OE2 1 
ATOM 1516 N N   ? VAL A 1 199 ?  10.847   8.090 -11.638 1.000 83.110 ? 199 VAL A N   1 
ATOM 1517 C CA  ? VAL A 1 199 ?  10.784   7.090 -12.699 1.000 83.110 ? 199 VAL A CA  1 
ATOM 1518 C C   ? VAL A 1 199 ?  10.656   5.696 -12.089 1.000 83.110 ? 199 VAL A C   1 
ATOM 1519 C CB  ? VAL A 1 199 ?  12.026   7.157 -13.616 1.000 83.110 ? 199 VAL A CB  1 
ATOM 1520 O O   ? VAL A 1 199 ?  11.524   5.262 -11.327 1.000 83.110 ? 199 VAL A O   1 
ATOM 1521 C CG1 ? VAL A 1 199 ?  11.935   6.112 -14.726 1.000 83.110 ? 199 VAL A CG1 1 
ATOM 1522 C CG2 ? VAL A 1 199 ?  12.175   8.558 -14.208 1.000 83.110 ? 199 VAL A CG2 1 
ATOM 1523 N N   ? CYS A 1 200 ?   9.530   5.029 -12.382 1.000 84.700 ? 200 CYS A N   1 
ATOM 1524 C CA  ? CYS A 1 200 ?   9.267   3.707 -11.824 1.000 84.700 ? 200 CYS A CA  1 
ATOM 1525 C C   ? CYS A 1 200 ?  10.045   2.634 -12.577 1.000 84.700 ? 200 CYS A C   1 
ATOM 1526 C CB  ? CYS A 1 200 ?   7.772   3.393 -11.871 1.000 84.700 ? 200 CYS A CB  1 
ATOM 1527 O O   ? CYS A 1 200 ?  10.399   2.820 -13.742 1.000 84.700 ? 200 CYS A O   1 
ATOM 1528 S SG  ? CYS A 1 200 ?   6.759   4.532 -10.902 1.000 84.700 ? 200 CYS A SG  1 
ATOM 1529 N N   ? GLY A 1 201 ?  10.381   1.543 -11.885 1.000 78.550 ? 201 GLY A N   1 
ATOM 1530 C CA  ? GLY A 1 201 ?  10.932   0.384 -12.568 1.000 78.550 ? 201 GLY A CA  1 
ATOM 1531 C C   ? GLY A 1 201 ?  12.418   0.507 -12.850 1.000 78.550 ? 201 GLY A C   1 
ATOM 1532 O O   ? GLY A 1 201 ?  12.930  -0.108 -13.787 1.000 78.550 ? 201 GLY A O   1 
ATOM 1533 N N   ? GLN A 1 202 ?  13.046   1.453 -12.126 1.000 83.330 ? 202 GLN A N   1 
ATOM 1534 C CA  ? GLN A 1 202 ?  14.493   1.612 -12.220 1.000 83.330 ? 202 GLN A CA  1 
ATOM 1535 C C   ? GLN A 1 202 ?  15.219   0.520 -11.440 1.000 83.330 ? 202 GLN A C   1 
ATOM 1536 C CB  ? GLN A 1 202 ?  14.917   2.991 -11.711 1.000 83.330 ? 202 GLN A CB  1 
ATOM 1537 O O   ? GLN A 1 202 ?  14.813   0.168 -10.331 1.000 83.330 ? 202 GLN A O   1 
ATOM 1538 C CG  ? GLN A 1 202 ?  14.392   4.146 -12.553 1.000 83.330 ? 202 GLN A CG  1 
ATOM 1539 C CD  ? GLN A 1 202 ?  14.838   5.500 -12.035 1.000 83.330 ? 202 GLN A CD  1 
ATOM 1540 N NE2 ? GLN A 1 202 ?  13.876   6.349 -11.690 1.000 83.330 ? 202 GLN A NE2 1 
ATOM 1541 O OE1 ? GLN A 1 202 ?  16.037   5.781 -11.945 1.000 83.330 ? 202 GLN A OE1 1 
ATOM 1542 N N   ? PRO A 1 203 ?  16.234  -0.011 -12.112 1.000 84.180 ? 203 PRO A N   1 
ATOM 1543 C CA  ? PRO A 1 203 ?  17.024  -0.994 -11.367 1.000 84.180 ? 203 PRO A CA  1 
ATOM 1544 C C   ? PRO A 1 203 ?  17.590  -0.431 -10.065 1.000 84.180 ? 203 PRO A C   1 
ATOM 1545 C CB  ? PRO A 1 203 ?  18.149  -1.353 -12.341 1.000 84.180 ? 203 PRO A CB  1 
ATOM 1546 O O   ? PRO A 1 203 ?  18.096   0.694 -10.043 1.000 84.180 ? 203 PRO A O   1 
ATOM 1547 C CG  ? PRO A 1 203 ?  17.609  -1.008 -13.692 1.000 84.180 ? 203 PRO A CG  1 
ATOM 1548 C CD  ? PRO A 1 203 ?  16.674   0.158 -13.548 1.000 84.180 ? 203 PRO A CD  1 
ATOM 1549 N N   ? GLY A 1 204 ?  17.405  -1.244  -9.021 1.000 84.010 ? 204 GLY A N   1 
ATOM 1550 C CA  ? GLY A 1 204 ?  18.045  -0.883  -7.766 1.000 84.010 ? 204 GLY A CA  1 
ATOM 1551 C C   ? GLY A 1 204 ?  17.295   0.190  -7.001 1.000 84.010 ? 204 GLY A C   1 
ATOM 1552 O O   ? GLY A 1 204 ?  17.801   0.722  -6.010 1.000 84.010 ? 204 GLY A O   1 
ATOM 1553 N N   ? LYS A 1 205 ?  16.053   0.610  -7.543 1.000 88.660 ? 205 LYS A N   1 
ATOM 1554 C CA  ? LYS A 1 205 ?  15.247   1.631  -6.881 1.000 88.660 ? 205 LYS A CA  1 
ATOM 1555 C C   ? LYS A 1 205 ?  13.847   1.109  -6.569 1.000 88.660 ? 205 LYS A C   1 
ATOM 1556 C CB  ? LYS A 1 205 ?  15.156   2.889  -7.747 1.000 88.660 ? 205 LYS A CB  1 
ATOM 1557 O O   ? LYS A 1 205 ?  12.936   1.232  -7.390 1.000 88.660 ? 205 LYS A O   1 
ATOM 1558 C CG  ? LYS A 1 205 ?  16.495   3.565  -7.999 1.000 88.660 ? 205 LYS A CG  1 
ATOM 1559 C CD  ? LYS A 1 205 ?  16.960   4.356  -6.784 1.000 88.660 ? 205 LYS A CD  1 
ATOM 1560 C CE  ? LYS A 1 205 ?  18.190   5.197  -7.099 1.000 88.660 ? 205 LYS A CE  1 
ATOM 1561 N NZ  ? LYS A 1 205 ?  18.670   5.948  -5.901 1.000 88.660 ? 205 LYS A NZ  1 
ATOM 1562 N N   ? PRO A 1 206 ?  13.667   0.482  -5.407 1.000 92.740 ? 206 PRO A N   1 
ATOM 1563 C CA  ? PRO A 1 206 ?  12.358  -0.072  -5.054 1.000 92.740 ? 206 PRO A CA  1 
ATOM 1564 C C   ? PRO A 1 206 ?  11.348   1.005  -4.664 1.000 92.740 ? 206 PRO A C   1 
ATOM 1565 C CB  ? PRO A 1 206 ?  12.671  -0.984  -3.865 1.000 92.740 ? 206 PRO A CB  1 
ATOM 1566 O O   ? PRO A 1 206 ?  11.735   2.126  -4.324 1.000 92.740 ? 206 PRO A O   1 
ATOM 1567 C CG  ? PRO A 1 206 ?  13.857  -0.359  -3.205 1.000 92.740 ? 206 PRO A CG  1 
ATOM 1568 C CD  ? PRO A 1 206 ?  14.728   0.250  -4.267 1.000 92.740 ? 206 PRO A CD  1 
ATOM 1569 N N   ? GLY A 1 207 ?  10.050   0.646  -4.743 1.000 93.540 ? 207 GLY A N   1 
ATOM 1570 C CA  ? GLY A 1 207 ?   9.000   1.490  -4.196 1.000 93.540 ? 207 GLY A CA  1 
ATOM 1571 C C   ? GLY A 1 207 ?   8.939   1.460  -2.680 1.000 93.540 ? 207 GLY A C   1 
ATOM 1572 O O   ? GLY A 1 207 ?   9.389   0.497  -2.055 1.000 93.540 ? 207 GLY A O   1 
ATOM 1573 N N   ? ILE A 1 208 ?   8.377   2.536  -2.132 1.000 95.710 ? 208 ILE A N   1 
ATOM 1574 C CA  ? ILE A 1 208 ?   8.244   2.646  -0.684 1.000 95.710 ? 208 ILE A CA  1 
ATOM 1575 C C   ? ILE A 1 208 ?   6.781   2.470  -0.285 1.000 95.710 ? 208 ILE A C   1 
ATOM 1576 C CB  ? ILE A 1 208 ?   8.782   3.999  -0.168 1.000 95.710 ? 208 ILE A CB  1 
ATOM 1577 O O   ? ILE A 1 208 ?   5.893   3.097  -0.867 1.000 95.710 ? 208 ILE A O   1 
ATOM 1578 C CG1 ? ILE A 1 208 ?  10.223   4.217  -0.641 1.000 95.710 ? 208 ILE A CG1 1 
ATOM 1579 C CG2 ? ILE A 1 208 ?   8.691   4.069   1.360 1.000 95.710 ? 208 ILE A CG2 1 
ATOM 1580 C CD1 ? ILE A 1 208 ?  11.193   3.133  -0.192 1.000 95.710 ? 208 ILE A CD1 1 
ATOM 1581 N N   ? TYR A 1 209 ?   6.599   1.639   0.703 1.000 97.520 ? 209 TYR A N   1 
ATOM 1582 C CA  ? TYR A 1 209 ?   5.284   1.308   1.242 1.000 97.520 ? 209 TYR A CA  1 
ATOM 1583 C C   ? TYR A 1 209 ?   5.218   1.600   2.736 1.000 97.520 ? 209 TYR A C   1 
ATOM 1584 C CB  ? TYR A 1 209 ?   4.951  -0.164   0.982 1.000 97.520 ? 209 TYR A CB  1 
ATOM 1585 O O   ? TYR A 1 209 ?   6.238   1.564   3.428 1.000 97.520 ? 209 TYR A O   1 
ATOM 1586 C CG  ? TYR A 1 209 ?   4.952  -0.538  -0.480 1.000 97.520 ? 209 TYR A CG  1 
ATOM 1587 C CD1 ? TYR A 1 209 ?   3.758  -0.764  -1.162 1.000 97.520 ? 209 TYR A CD1 1 
ATOM 1588 C CD2 ? TYR A 1 209 ?   6.145  -0.666  -1.183 1.000 97.520 ? 209 TYR A CD2 1 
ATOM 1589 C CE1 ? TYR A 1 209 ?   3.754  -1.110  -2.509 1.000 97.520 ? 209 TYR A CE1 1 
ATOM 1590 C CE2 ? TYR A 1 209 ?   6.153  -1.012  -2.530 1.000 97.520 ? 209 TYR A CE2 1 
ATOM 1591 O OH  ? TYR A 1 209 ?   4.956  -1.574  -4.518 1.000 97.520 ? 209 TYR A OH  1 
ATOM 1592 C CZ  ? TYR A 1 209 ?   4.954  -1.231  -3.184 1.000 97.520 ? 209 TYR A CZ  1 
ATOM 1593 N N   ? THR A 1 210 ?   3.986   2.035   3.135 1.000 97.980 ? 210 THR A N   1 
ATOM 1594 C CA  ? THR A 1 210 ?   3.766   2.031   4.577 1.000 97.980 ? 210 THR A CA  1 
ATOM 1595 C C   ? THR A 1 210 ?   3.735   0.603   5.115 1.000 97.980 ? 210 THR A C   1 
ATOM 1596 C CB  ? THR A 1 210 ?   2.454   2.748   4.944 1.000 97.980 ? 210 THR A CB  1 
ATOM 1597 O O   ? THR A 1 210 ?   3.034  -0.255   4.574 1.000 97.980 ? 210 THR A O   1 
ATOM 1598 C CG2 ? THR A 1 210 ?   2.219   2.729   6.451 1.000 97.980 ? 210 THR A CG2 1 
ATOM 1599 O OG1 ? THR A 1 210 ?   2.520   4.109   4.500 1.000 97.980 ? 210 THR A OG1 1 
ATOM 1600 N N   ? LYS A 1 211 ?   4.588   0.312   6.168 1.000 97.800 ? 211 LYS A N   1 
ATOM 1601 C CA  ? LYS A 1 211 ?   4.701  -1.003   6.793 1.000 97.800 ? 211 LYS A CA  1 
ATOM 1602 C C   ? LYS A 1 211 ?   3.513  -1.280   7.709 1.000 97.800 ? 211 LYS A C   1 
ATOM 1603 C CB  ? LYS A 1 211 ?   6.007  -1.112   7.581 1.000 97.800 ? 211 LYS A CB  1 
ATOM 1604 O O   ? LYS A 1 211 ?   3.504  -0.859   8.868 1.000 97.800 ? 211 LYS A O   1 
ATOM 1605 C CG  ? LYS A 1 211 ?   6.351  -2.528   8.018 1.000 97.800 ? 211 LYS A CG  1 
ATOM 1606 C CD  ? LYS A 1 211 ?   7.715  -2.590   8.692 1.000 97.800 ? 211 LYS A CD  1 
ATOM 1607 C CE  ? LYS A 1 211 ?   8.382  -3.944   8.483 1.000 97.800 ? 211 LYS A CE  1 
ATOM 1608 N NZ  ? LYS A 1 211 ?   9.746  -3.988   9.089 1.000 97.800 ? 211 LYS A NZ  1 
ATOM 1609 N N   ? VAL A 1 212 ?   2.516  -2.012   7.204 1.000 98.060 ? 212 VAL A N   1 
ATOM 1610 C CA  ? VAL A 1 212 ?   1.199  -2.167   7.813 1.000 98.060 ? 212 VAL A CA  1 
ATOM 1611 C C   ? VAL A 1 212 ?   1.318  -2.971   9.105 1.000 98.060 ? 212 VAL A C   1 
ATOM 1612 C CB  ? VAL A 1 212 ?   0.205  -2.853   6.848 1.000 98.060 ? 212 VAL A CB  1 
ATOM 1613 O O   ? VAL A 1 212 ?   0.589  -2.722  10.069 1.000 98.060 ? 212 VAL A O   1 
ATOM 1614 C CG1 ? VAL A 1 212 ?  -1.062  -3.275   7.589 1.000 98.060 ? 212 VAL A CG1 1 
ATOM 1615 C CG2 ? VAL A 1 212 ?  -0.137  -1.923   5.686 1.000 98.060 ? 212 VAL A CG2 1 
ATOM 1616 N N   ? CYS A 1 213 ?   2.183  -3.983   9.183 1.000 97.470 ? 213 CYS A N   1 
ATOM 1617 C CA  ? CYS A 1 213 ?   2.311  -4.834  10.360 1.000 97.470 ? 213 CYS A CA  1 
ATOM 1618 C C   ? CYS A 1 213 ?   2.643  -4.008  11.597 1.000 97.470 ? 213 CYS A C   1 
ATOM 1619 C CB  ? CYS A 1 213 ?   3.390  -5.894  10.139 1.000 97.470 ? 213 CYS A CB  1 
ATOM 1620 O O   ? CYS A 1 213 ?   2.374  -4.432  12.722 1.000 97.470 ? 213 CYS A O   1 
ATOM 1621 S SG  ? CYS A 1 213 ?   5.059  -5.216   9.999 1.000 97.470 ? 213 CYS A SG  1 
ATOM 1622 N N   ? ASN A 1 214 ?   3.155  -2.804  11.449 1.000 97.590 ? 214 ASN A N   1 
ATOM 1623 C CA  ? ASN A 1 214 ?   3.474  -1.924  12.569 1.000 97.590 ? 214 ASN A CA  1 
ATOM 1624 C C   ? ASN A 1 214 ?   2.230  -1.211  13.092 1.000 97.590 ? 214 ASN A C   1 
ATOM 1625 C CB  ? ASN A 1 214 ?   4.540  -0.904  12.163 1.000 97.590 ? 214 ASN A CB  1 
ATOM 1626 O O   ? ASN A 1 214 ?   2.278  -0.555  14.134 1.000 97.590 ? 214 ASN A O   1 
ATOM 1627 C CG  ? ASN A 1 214 ?   5.932  -1.503  12.116 1.000 97.590 ? 214 ASN A CG  1 
ATOM 1628 N ND2 ? ASN A 1 214 ?   6.882  -0.752  11.570 1.000 97.590 ? 214 ASN A ND2 1 
ATOM 1629 O OD1 ? ASN A 1 214 ?   6.152  -2.630  12.566 1.000 97.590 ? 214 ASN A OD1 1 
ATOM 1630 N N   ? TYR A 1 215 ?   1.081  -1.344  12.394 1.000 97.870 ? 215 TYR A N   1 
ATOM 1631 C CA  ? TYR A 1 215 ?  -0.080  -0.528  12.730 1.000 97.870 ? 215 TYR A CA  1 
ATOM 1632 C C   ? TYR A 1 215 ?  -1.301  -1.400  12.998 1.000 97.870 ? 215 TYR A C   1 
ATOM 1633 C CB  ? TYR A 1 215 ?  -0.384   0.464  11.604 1.000 97.870 ? 215 TYR A CB  1 
ATOM 1634 O O   ? TYR A 1 215 ?  -2.439  -0.936  12.891 1.000 97.870 ? 215 TYR A O   1 
ATOM 1635 C CG  ? TYR A 1 215 ?   0.756   1.406  11.300 1.000 97.870 ? 215 TYR A CG  1 
ATOM 1636 C CD1 ? TYR A 1 215 ?   0.994   2.523  12.098 1.000 97.870 ? 215 TYR A CD1 1 
ATOM 1637 C CD2 ? TYR A 1 215 ?   1.597   1.181  10.216 1.000 97.870 ? 215 TYR A CD2 1 
ATOM 1638 C CE1 ? TYR A 1 215 ?   2.042   3.395  11.821 1.000 97.870 ? 215 TYR A CE1 1 
ATOM 1639 C CE2 ? TYR A 1 215 ?   2.648   2.045   9.929 1.000 97.870 ? 215 TYR A CE2 1 
ATOM 1640 O OH  ? TYR A 1 215 ?   3.902   4.007  10.457 1.000 97.870 ? 215 TYR A OH  1 
ATOM 1641 C CZ  ? TYR A 1 215 ?   2.863   3.148  10.736 1.000 97.870 ? 215 TYR A CZ  1 
ATOM 1642 N N   ? VAL A 1 216 ?  -1.119  -2.662  13.252 1.000 97.310 ? 216 VAL A N   1 
ATOM 1643 C CA  ? VAL A 1 216 ?  -2.236  -3.574  13.473 1.000 97.310 ? 216 VAL A CA  1 
ATOM 1644 C C   ? VAL A 1 216 ?  -3.080  -3.084  14.647 1.000 97.310 ? 216 VAL A C   1 
ATOM 1645 C CB  ? VAL A 1 216 ?  -1.748  -5.017  13.732 1.000 97.310 ? 216 VAL A CB  1 
ATOM 1646 O O   ? VAL A 1 216 ?  -4.310  -3.049  14.564 1.000 97.310 ? 216 VAL A O   1 
ATOM 1647 C CG1 ? VAL A 1 216 ?  -2.921  -5.929  14.085 1.000 97.310 ? 216 VAL A CG1 1 
ATOM 1648 C CG2 ? VAL A 1 216 ?  -0.998  -5.553  12.514 1.000 97.310 ? 216 VAL A CG2 1 
ATOM 1649 N N   ? GLY A 1 217 ?  -2.385  -2.714  15.747 1.000 96.680 ? 217 GLY A N   1 
ATOM 1650 C CA  ? GLY A 1 217 ?  -3.085  -2.186  16.907 1.000 96.680 ? 217 GLY A CA  1 
ATOM 1651 C C   ? GLY A 1 217 ?  -3.911  -0.952  16.596 1.000 96.680 ? 217 GLY A C   1 
ATOM 1652 O O   ? GLY A 1 217 ?  -5.070  -0.855  17.004 1.000 96.680 ? 217 GLY A O   1 
ATOM 1653 N N   ? TRP A 1 218 ?  -3.321  -0.032  15.926 1.000 97.530 ? 218 TRP A N   1 
ATOM 1654 C CA  ? TRP A 1 218 ?  -3.984   1.208  15.536 1.000 97.530 ? 218 TRP A CA  1 
ATOM 1655 C C   ? TRP A 1 218 ?  -5.194   0.924  14.652 1.000 97.530 ? 218 TRP A C   1 
ATOM 1656 C CB  ? TRP A 1 218 ?  -3.008   2.133  14.803 1.000 97.530 ? 218 TRP A CB  1 
ATOM 1657 O O   ? TRP A 1 218 ?  -6.260   1.514  14.840 1.000 97.530 ? 218 TRP A O   1 
ATOM 1658 C CG  ? TRP A 1 218 ?  -3.638   3.386  14.273 1.000 97.530 ? 218 TRP A CG  1 
ATOM 1659 C CD1 ? TRP A 1 218 ?  -3.895   4.536  14.966 1.000 97.530 ? 218 TRP A CD1 1 
ATOM 1660 C CD2 ? TRP A 1 218 ?  -4.095   3.612  12.936 1.000 97.530 ? 218 TRP A CD2 1 
ATOM 1661 C CE2 ? TRP A 1 218 ?  -4.618   4.923  12.889 1.000 97.530 ? 218 TRP A CE2 1 
ATOM 1662 C CE3 ? TRP A 1 218 ?  -4.113   2.832  11.772 1.000 97.530 ? 218 TRP A CE3 1 
ATOM 1663 N NE1 ? TRP A 1 218 ?  -4.484   5.465  14.139 1.000 97.530 ? 218 TRP A NE1 1 
ATOM 1664 C CH2 ? TRP A 1 218 ?  -5.158   4.688  10.597 1.000 97.530 ? 218 TRP A CH2 1 
ATOM 1665 C CZ2 ? TRP A 1 218 ?  -5.153   5.472  11.721 1.000 97.530 ? 218 TRP A CZ2 1 
ATOM 1666 C CZ3 ? TRP A 1 218 ?  -4.646   3.380  10.611 1.000 97.530 ? 218 TRP A CZ3 1 
ATOM 1667 N N   ? ILE A 1 219 ?  -5.038   0.004  13.700 1.000 97.480 ? 219 ILE A N   1 
ATOM 1668 C CA  ? ILE A 1 219 ?  -6.100  -0.359  12.768 1.000 97.480 ? 219 ILE A CA  1 
ATOM 1669 C C   ? ILE A 1 219 ?  -7.282  -0.946  13.537 1.000 97.480 ? 219 ILE A C   1 
ATOM 1670 C CB  ? ILE A 1 219 ?  -5.601  -1.361  11.704 1.000 97.480 ? 219 ILE A CB  1 
ATOM 1671 O O   ? ILE A 1 219 ?  -8.429  -0.545  13.326 1.000 97.480 ? 219 ILE A O   1 
ATOM 1672 C CG1 ? ILE A 1 219 ?  -4.617  -0.679  10.747 1.000 97.480 ? 219 ILE A CG1 1 
ATOM 1673 C CG2 ? ILE A 1 219 ?  -6.780  -1.967  10.937 1.000 97.480 ? 219 ILE A CG2 1 
ATOM 1674 C CD1 ? ILE A 1 219 ?  -3.830  -1.646   9.874 1.000 97.480 ? 219 ILE A CD1 1 
ATOM 1675 N N   ? GLN A 1 220 ?  -7.046  -1.846  14.436 1.000 96.500 ? 220 GLN A N   1 
ATOM 1676 C CA  ? GLN A 1 220 ?  -8.091  -2.497  15.220 1.000 96.500 ? 220 GLN A CA  1 
ATOM 1677 C C   ? GLN A 1 220 ?  -8.818  -1.493  16.110 1.000 96.500 ? 220 GLN A C   1 
ATOM 1678 C CB  ? GLN A 1 220 ?  -7.501  -3.623  16.071 1.000 96.500 ? 220 GLN A CB  1 
ATOM 1679 O O   ? GLN A 1 220 ? -10.047  -1.513  16.202 1.000 96.500 ? 220 GLN A O   1 
ATOM 1680 C CG  ? GLN A 1 220 ?  -7.051  -4.833  15.264 1.000 96.500 ? 220 GLN A CG  1 
ATOM 1681 C CD  ? GLN A 1 220 ?  -6.327  -5.865  16.108 1.000 96.500 ? 220 GLN A CD  1 
ATOM 1682 N NE2 ? GLN A 1 220 ?  -6.254  -7.094  15.609 1.000 96.500 ? 220 GLN A NE2 1 
ATOM 1683 O OE1 ? GLN A 1 220 ?  -5.836  -5.559  17.200 1.000 96.500 ? 220 GLN A OE1 1 
ATOM 1684 N N   ? GLN A 1 221 ?  -8.014  -0.666  16.733 1.000 96.280 ? 221 GLN A N   1 
ATOM 1685 C CA  ? GLN A 1 221 ?  -8.584   0.359  17.601 1.000 96.280 ? 221 GLN A CA  1 
ATOM 1686 C C   ? GLN A 1 221 ?  -9.464   1.323  16.810 1.000 96.280 ? 221 GLN A C   1 
ATOM 1687 C CB  ? GLN A 1 221 ?  -7.477   1.131  18.321 1.000 96.280 ? 221 GLN A CB  1 
ATOM 1688 O O   ? GLN A 1 221 ? -10.534   1.719  17.276 1.000 96.280 ? 221 GLN A O   1 
ATOM 1689 C CG  ? GLN A 1 221 ?  -7.993   2.155  19.323 1.000 96.280 ? 221 GLN A CG  1 
ATOM 1690 C CD  ? GLN A 1 221 ?  -6.876   2.860  20.069 1.000 96.280 ? 221 GLN A CD  1 
ATOM 1691 N NE2 ? GLN A 1 221 ?  -7.099   3.136  21.350 1.000 96.280 ? 221 GLN A NE2 1 
ATOM 1692 O OE1 ? GLN A 1 221 ?  -5.820   3.153  19.500 1.000 96.280 ? 221 GLN A OE1 1 
ATOM 1693 N N   ? THR A 1 222 ?  -9.024   1.729  15.652 1.000 95.840 ? 222 THR A N   1 
ATOM 1694 C CA  ? THR A 1 222 ?  -9.775   2.646  14.801 1.000 95.840 ? 222 THR A CA  1 
ATOM 1695 C C   ? THR A 1 222 ? -11.097   2.020  14.366 1.000 95.840 ? 222 THR A C   1 
ATOM 1696 C CB  ? THR A 1 222 ?  -8.960   3.048  13.558 1.000 95.840 ? 222 THR A CB  1 
ATOM 1697 O O   ? THR A 1 222 ? -12.133   2.688  14.360 1.000 95.840 ? 222 THR A O   1 
ATOM 1698 C CG2 ? THR A 1 222 ?  -9.746   4.011  12.674 1.000 95.840 ? 222 THR A CG2 1 
ATOM 1699 O OG1 ? THR A 1 222 ?  -7.745   3.684  13.976 1.000 95.840 ? 222 THR A OG1 1 
ATOM 1700 N N   ? MET A 1 223 ? -11.129   0.745  14.013 1.000 94.780 ? 223 MET A N   1 
ATOM 1701 C CA  ? MET A 1 223 ? -12.338   0.064  13.558 1.000 94.780 ? 223 MET A CA  1 
ATOM 1702 C C   ? MET A 1 223 ? -13.342  -0.081  14.697 1.000 94.780 ? 223 MET A C   1 
ATOM 1703 C CB  ? MET A 1 223 ? -11.997  -1.312  12.983 1.000 94.780 ? 223 MET A CB  1 
ATOM 1704 O O   ? MET A 1 223 ? -14.552  -0.035  14.473 1.000 94.780 ? 223 MET A O   1 
ATOM 1705 C CG  ? MET A 1 223 ? -11.383  -1.260  11.593 1.000 94.780 ? 223 MET A CG  1 
ATOM 1706 S SD  ? MET A 1 223 ? -11.209  -2.924  10.840 1.000 94.780 ? 223 MET A SD  1 
ATOM 1707 C CE  ? MET A 1 223 ?  -9.874  -3.602  11.864 1.000 94.780 ? 223 MET A CE  1 
ATOM 1708 N N   ? ARG A 1 224 ? -12.935  -0.121  15.988 1.000 92.010 ? 224 ARG A N   1 
ATOM 1709 C CA  ? ARG A 1 224 ? -13.784  -0.312  17.159 1.000 92.010 ? 224 ARG A CA  1 
ATOM 1710 C C   ? ARG A 1 224 ? -14.410   1.006  17.602 1.000 92.010 ? 224 ARG A C   1 
ATOM 1711 C CB  ? ARG A 1 224 ? -12.983  -0.924  18.310 1.000 92.010 ? 224 ARG A CB  1 
ATOM 1712 O O   ? ARG A 1 224 ? -15.487   1.017  18.203 1.000 92.010 ? 224 ARG A O   1 
ATOM 1713 C CG  ? ARG A 1 224 ? -12.658  -2.397  18.120 1.000 92.010 ? 224 ARG A CG  1 
ATOM 1714 C CD  ? ARG A 1 224 ? -12.067  -3.012  19.380 1.000 92.010 ? 224 ARG A CD  1 
ATOM 1715 N NE  ? ARG A 1 224 ? -10.683  -2.593  19.587 1.000 92.010 ? 224 ARG A NE  1 
ATOM 1716 N NH1 ? ARG A 1 224 ? -10.181  -4.273  21.091 1.000 92.010 ? 224 ARG A NH1 1 
ATOM 1717 N NH2 ? ARG A 1 224 ?  -8.584  -2.736  20.508 1.000 92.010 ? 224 ARG A NH2 1 
ATOM 1718 C CZ  ? ARG A 1 224 ?  -9.820  -3.201  20.395 1.000 92.010 ? 224 ARG A CZ  1 
ATOM 1719 N N   ? ARG A 1 225 ? -13.774   2.154  17.504 1.000 76.680 ? 225 ARG A N   1 
ATOM 1720 C CA  ? ARG A 1 225 ? -14.039   3.492  18.020 1.000 76.680 ? 225 ARG A CA  1 
ATOM 1721 C C   ? ARG A 1 225 ? -15.151   4.174  17.230 1.000 76.680 ? 225 ARG A C   1 
ATOM 1722 C CB  ? ARG A 1 225 ? -12.770   4.346  17.982 1.000 76.680 ? 225 ARG A CB  1 
ATOM 1723 O O   ? ARG A 1 225 ? -15.804   5.092  17.731 1.000 76.680 ? 225 ARG A O   1 
ATOM 1724 C CG  ? ARG A 1 225 ? -11.788   4.041  19.102 1.000 76.680 ? 225 ARG A CG  1 
ATOM 1725 C CD  ? ARG A 1 225 ? -10.654   5.055  19.150 1.000 76.680 ? 225 ARG A CD  1 
ATOM 1726 N NE  ? ARG A 1 225 ?  -9.724   4.772  20.240 1.000 76.680 ? 225 ARG A NE  1 
ATOM 1727 N NH1 ? ARG A 1 225 ?  -8.333   6.562  19.792 1.000 76.680 ? 225 ARG A NH1 1 
ATOM 1728 N NH2 ? ARG A 1 225 ?  -7.865   5.148  21.535 1.000 76.680 ? 225 ARG A NH2 1 
ATOM 1729 C CZ  ? ARG A 1 225 ?  -8.643   5.495  20.520 1.000 76.680 ? 225 ARG A CZ  1 
ATOM 1730 N N   ? MET A 1 226 ? -16.042   3.323  16.485 1.000 58.910 ? 226 MET A N   1 
ATOM 1731 C CA  ? MET A 1 226 ? -17.197   3.960  15.859 1.000 58.910 ? 226 MET A CA  1 
ATOM 1732 C C   ? MET A 1 226 ? -18.208   2.916  15.396 1.000 58.910 ? 226 MET A C   1 
ATOM 1733 C CB  ? MET A 1 226 ? -16.760   4.826  14.677 1.000 58.910 ? 226 MET A CB  1 
ATOM 1734 O O   ? MET A 1 226 ? -17.834   1.907  14.796 1.000 58.910 ? 226 MET A O   1 
ATOM 1735 C CG  ? MET A 1 226 ? -15.915   6.025  15.075 1.000 58.910 ? 226 MET A CG  1 
ATOM 1736 S SD  ? MET A 1 226 ? -15.590   7.155  13.666 1.000 58.910 ? 226 MET A SD  1 
ATOM 1737 C CE  ? MET A 1 226 ? -14.699   8.485  14.521 1.000 58.910 ? 226 MET A CE  1 
# 
loop_
_struct_sheet_range.sheet_id 
_struct_sheet_range.id 
_struct_sheet_range.beg_label_comp_id 
_struct_sheet_range.beg_label_asym_id 
_struct_sheet_range.beg_label_seq_id 
_struct_sheet_range.pdbx_beg_PDB_ins_code 
_struct_sheet_range.end_label_comp_id 
_struct_sheet_range.end_label_asym_id 
_struct_sheet_range.end_label_seq_id 
_struct_sheet_range.pdbx_end_PDB_ins_code 
_struct_sheet_range.beg_auth_comp_id 
_struct_sheet_range.beg_auth_asym_id 
_struct_sheet_range.beg_auth_seq_id 
_struct_sheet_range.end_auth_comp_id 
_struct_sheet_range.end_auth_asym_id 
_struct_sheet_range.end_auth_seq_id 
A A ILE A   2 ? VAL A   3 ? ILE A 2   VAL A 3   
A B ASP A 173 ? SER A 174 ? ASP A 173 SER A 174 
B C THR A   6 ? THR A   7 ? THR A 6   THR A 7   
B D VAL A 107 ? VAL A 107 ? VAL A 107 VAL A 107 
B E ARG A 117 ? GLY A 122 ? ARG A 117 GLY A 122 
B F GLN A 138 ? VAL A 145 ? GLN A 138 VAL A 145 
B G MET A 162 ? GLY A 166 ? MET A 162 GLY A 166 
B H PRO A 182 ? CYS A 185 ? PRO A 182 CYS A 185 
B I LYS A 188 ? TRP A 195 ? LYS A 188 TRP A 195 
B J GLY A 207 ? LYS A 211 ? GLY A 207 LYS A 211 
C K HIS A  16 ? ASP A  21 ? HIS A 16  ASP A 21  
C L ARG A  24 ? LEU A  31 ? ARG A 24  LEU A 31  
C M TRP A  36 ? THR A  39 ? TRP A 36  THR A 39  
C N TYR A  49 ? LEU A  52 ? TYR A 49  LEU A 52  
C O GLN A  65 ? ALA A  74 ? GLN A 65  ALA A 74  
C P MET A  88 ? LEU A  92 ? MET A 88  LEU A 92  
D Q ASP A  56 ? ASP A  56 ? ASP A 56  ASP A 56  
D R LYS A 136 ? LYS A 136 ? LYS A 136 LYS A 136 
# 
loop_
_struct_conf.id 
_struct_conf.conf_type_id 
_struct_conf.beg_label_comp_id 
_struct_conf.beg_label_asym_id 
_struct_conf.beg_label_seq_id 
_struct_conf.pdbx_beg_PDB_ins_code 
_struct_conf.end_label_comp_id 
_struct_conf.end_label_asym_id 
_struct_conf.end_label_seq_id 
_struct_conf.pdbx_end_PDB_ins_code 
_struct_conf.beg_auth_comp_id 
_struct_conf.beg_auth_asym_id 
_struct_conf.beg_auth_seq_id 
_struct_conf.end_auth_comp_id 
_struct_conf.end_auth_asym_id 
_struct_conf.end_auth_seq_id 
STRN1         STRN         ILE A   2 ? VAL A   3 ? ILE A 2   VAL A 3   
TURN_TY1_P1   TURN_TY1_P   GLY A   4 ? GLY A   4 ? GLY A 4   GLY A 4   
STRN2         STRN         THR A   6 ? THR A   7 ? THR A 6   THR A 7   
HELX_LH_PP_P1 HELX_LH_PP_P CYS A   8 ? ILE A   9 ? CYS A 8   ILE A 9   
TURN_TY1_P2   TURN_TY1_P   LYS A  10 ? ASN A  11 ? LYS A 10  ASN A 11  
BEND1         BEND         SER A  12 ? SER A  12 ? SER A 12  SER A 12  
TURN_TY1_P3   TURN_TY1_P   PRO A  14 ? TRP A  15 ? PRO A 14  TRP A 15  
STRN3         STRN         HIS A  16 ? ASP A  21 ? HIS A 16  ASP A 21  
TURN_TY1_P4   TURN_TY1_P   SER A  22 ? ASN A  23 ? SER A 22  ASN A 23  
STRN4         STRN         ARG A  24 ? LEU A  31 ? ARG A 24  LEU A 31  
BEND2         BEND         ASN A  33 ? GLN A  35 ? ASN A 33  GLN A 35  
STRN5         STRN         TRP A  36 ? THR A  39 ? TRP A 36  THR A 39  
HELX_RH_3T_P1 HELX_RH_3T_P ALA A  41 ? CYS A  43 ? ALA A 41  CYS A 43  
BEND3         BEND         PRO A  46 ? THR A  47 ? PRO A 46  THR A 47  
STRN6         STRN         TYR A  49 ? LEU A  52 ? TYR A 49  LEU A 52  
BEND4         BEND         GLY A  53 ? GLY A  53 ? GLY A 53  GLY A 53  
BEND5         BEND         THR A  55 ? THR A  55 ? THR A 55  THR A 55  
STRN7         STRN         ASP A  56 ? ASP A  56 ? ASP A 56  ASP A 56  
TURN_TY1_P5   TURN_TY1_P   MET A  57 ? ALA A  58 ? MET A 57  ALA A 58  
BEND6         BEND         ALA A  59 ? ALA A  59 ? ALA A 59  ALA A 59  
TURN_TY1_P6   TURN_TY1_P   SER A  62 ? ASN A  63 ? SER A 62  ASN A 63  
STRN8         STRN         GLN A  65 ? ALA A  74 ? GLN A 65  ALA A 74  
TURN_TY1_P7   TURN_TY1_P   PRO A  76 ? ASN A  77 ? PRO A 76  ASN A 77  
TURN_TY1_P8   TURN_TY1_P   PRO A  80 ? SER A  82 ? PRO A 80  SER A 82  
TURN_TY1_P9   TURN_TY1_P   ASP A  84 ? ASN A  85 ? ASP A 84  ASN A 85  
STRN9         STRN         MET A  88 ? LEU A  92 ? MET A 88  LEU A 92  
BEND7         BEND         SER A  93 ? SER A  94 ? SER A 93  SER A 94  
BEND8         BEND         ASN A  99 ? ARG A 101 ? ASN A 99  ARG A 101 
HELX_LH_PP_P2 HELX_LH_PP_P ASN A 106 ? ASN A 106 ? ASN A 106 ASN A 106 
STRN10        STRN         VAL A 107 ? VAL A 107 ? VAL A 107 VAL A 107 
HELX_LH_PP_P3 HELX_LH_PP_P ALA A 108 ? ALA A 108 ? ALA A 108 ALA A 108 
BEND9         BEND         ASN A 109 ? GLU A 110 ? ASN A 109 GLU A 110 
HELX_LH_PP_P4 HELX_LH_PP_P CYS A 111 ? ALA A 113 ? CYS A 111 ALA A 113 
TURN_TY1_P10  TURN_TY1_P   PRO A 114 ? GLY A 115 ? PRO A 114 GLY A 115 
STRN11        STRN         ARG A 117 ? GLY A 122 ? ARG A 117 GLY A 122 
BEND10        BEND         GLY A 124 ? GLY A 124 ? GLY A 124 GLY A 124 
BEND11        BEND         VAL A 126 ? LYS A 130 ? VAL A 126 LYS A 130 
BEND12        BEND         GLU A 135 ? GLU A 135 ? GLU A 135 GLU A 135 
STRN12        STRN         LYS A 136 ? LYS A 136 ? LYS A 136 LYS A 136 
STRN13        STRN         GLN A 138 ? VAL A 145 ? GLN A 138 VAL A 145 
HELX_LH_PP_P5 HELX_LH_PP_P SER A 146 ? SER A 146 ? SER A 146 SER A 146 
HELX_RH_AL_P1 HELX_RH_AL_P GLN A 147 ? VAL A 153 ? GLN A 147 VAL A 153 
BEND13        BEND         TYR A 154 ? TYR A 154 ? TYR A 154 TYR A 154 
TURN_TY1_P11  TURN_TY1_P   PRO A 155 ? ALA A 157 ? PRO A 155 ALA A 157 
TURN_TY1_P12  TURN_TY1_P   ASN A 160 ? ASN A 161 ? ASN A 160 ASN A 161 
STRN14        STRN         MET A 162 ? GLY A 166 ? MET A 162 GLY A 166 
TURN_TY1_P13  TURN_TY1_P   ARG A 168 ? GLU A 169 ? ARG A 168 GLU A 169 
BEND14        BEND         ASN A 171 ? ASN A 171 ? ASN A 171 ASN A 171 
STRN15        STRN         ASP A 173 ? SER A 174 ? ASP A 173 SER A 174 
TURN_TY1_P14  TURN_TY1_P   GLN A 176 ? GLY A 177 ? GLN A 176 GLY A 177 
TURN_TY1_P15  TURN_TY1_P   SER A 179 ? GLY A 180 ? SER A 179 GLY A 180 
STRN16        STRN         PRO A 182 ? CYS A 185 ? PRO A 182 CYS A 185 
TURN_TY1_P16  TURN_TY1_P   ASP A 186 ? GLU A 187 ? ASP A 186 GLU A 187 
STRN17        STRN         LYS A 188 ? TRP A 195 ? LYS A 188 TRP A 195 
BEND15        BEND         GLU A 198 ? VAL A 199 ? GLU A 198 VAL A 199 
TURN_TY1_P17  TURN_TY1_P   CYS A 200 ? GLY A 201 ? CYS A 200 GLY A 201 
TURN_TY1_P18  TURN_TY1_P   PRO A 203 ? GLY A 204 ? PRO A 203 GLY A 204 
STRN18        STRN         GLY A 207 ? LYS A 211 ? GLY A 207 LYS A 211 
HELX_RH_3T_P2 HELX_RH_3T_P VAL A 212 ? TYR A 215 ? VAL A 212 TYR A 215 
HELX_RH_AL_P2 HELX_RH_AL_P VAL A 216 ? ARG A 224 ? VAL A 216 ARG A 224 
# 
