# Supplementary material for: FlatProt: 2D visualization eases protein structure comparison
Source: BMC Bioinformatics. 2025 Aug 13;26:210. doi: 10.1186/s12859-025-06233-x (PMC12344939; doi:10.1186/s12859-025-06233-x)
Supplement: Supplementary file 1 — Supplementary Material 1 [file 12859_2025_6233_MOESM1_ESM.zip › KLK/structures/Euma2.cif]

data_Euma2
# 
_entry.id   Euma2 
# 
_entity.id                         1      
_entity.type                       polymer 
_entity.pdbx_description           polymer-1 
_entity.formula_weight             22741.2 
_entity.pdbx_number_of_molecules        1 
# 
loop_
_struct_sheet.id 
_struct_sheet.number_strands 
A 2 
B 8 
C 5 
D 2 
E 2 
# 
loop_
_struct_conf_type.id 
_struct_conf_type.criteria 
STRN         DSSP 
TURN_TY1_P   DSSP 
HELX_LH_PP_P DSSP 
BEND         DSSP 
HELX_RH_3T_P DSSP 
HELX_RH_AL_P DSSP 
# 
_struct_asym.id          A 
_struct_asym.entity_id   1 
# 
_software.pdbx_ordinal     1 
_software.name             dssp 
_software.version          4.4.10 
_software.date             ? 
_software.classification   'model annotation' 
# 
_entity_poly.entity_id                      1 
_entity_poly.type                           polypeptide(L) 
_entity_poly.nstd_linkage                   n 
_entity_poly.nstd_monomer                   n 
_entity_poly.pdbx_seq_one_letter_code       
;RIIGGGECRPHSQPWQVFLYDATQIFCGGVLIDKYWVVTAGHCHGRKGAQVTRALQVIRHAAFEPVVLNNDIMLLRLNRP
AILGETVKTIPLATQCAPVGTKCIVTGWGTTTFPEVNHARNLQCTEVTILPPKVCQDAYGSTFVDSEICAGAMEGGRDSC
QGDSGGAMVCNGVLHGLVSWGNEHCAAKNKPGVYTEICKFRGWIIKSMTD
;
_entity_poly.pdbx_seq_one_letter_code_can   
;RIIGGGECRPHSQPWQVFLYDATQIFCGGVLIDKYWVVTAGHCHGRKGAQVTRALQVIRHAAFEPVVLNNDIMLLRLNRP
AILGETVKTIPLATQCAPVGTKCIVTGWGTTTFPEVNHARNLQCTEVTILPPKVCQDAYGSTFVDSEICAGAMEGGRDSC
QGDSGGAMVCNGVLHGLVSWGNEHCAAKNKPGVYTEICKFRGWIIKSMTD
;
_entity_poly.pdbx_strand_id                 A 
# 
loop_
_dssp_struct_summary.entry_id 
_dssp_struct_summary.label_comp_id 
_dssp_struct_summary.label_asym_id 
_dssp_struct_summary.label_seq_id 
_dssp_struct_summary.secondary_structure 
_dssp_struct_summary.ss_bridge 
_dssp_struct_summary.helix_3_10 
_dssp_struct_summary.helix_alpha 
_dssp_struct_summary.helix_pi 
_dssp_struct_summary.helix_pp 
_dssp_struct_summary.bend 
_dssp_struct_summary.chirality 
_dssp_struct_summary.sheet 
_dssp_struct_summary.strand 
_dssp_struct_summary.ladder_1 
_dssp_struct_summary.ladder_2 
_dssp_struct_summary.accessibility 
_dssp_struct_summary.TCO 
_dssp_struct_summary.kappa 
_dssp_struct_summary.alpha 
_dssp_struct_summary.phi 
_dssp_struct_summary.psi 
_dssp_struct_summary.x_ca 
_dssp_struct_summary.y_ca 
_dssp_struct_summary.z_ca 
Euma2 ARG A 1   . . . . . . . . . . . . ? .      .     .      .      138.2  -3.9  4.7   -14.2 
Euma2 ILE A 2   E . > . . . . - A A A . ? -0.865 .     -133.4 -72.9  107.9  -2.3  1.4   -13.7 
Euma2 ILE A 3   E . 3 . . . S + A A A . ? -0.737 86.3  11.3   -72.7  124.6  0.2   1.5   -16.7 
Euma2 GLY A 4   T . 3 . . . S + . . . . ? 0.601  111.5 105.7  85.8   7.8    0.1   -1.8  -18.7 
Euma2 GLY A 5   . . < . . . . - . . . . ? -0.390 54.0  -144.1 -111.6 -175.8 -3.0  -3.1  -16.8 
Euma2 GLY A 6   E . . . . . . - B C B . ? -0.901 40.9  -57.2  -142.5 169.5  -6.7  -3.5  -17.5 
Euma2 GLU A 7   E . . . . > . - B C B . ? -0.310 59.6  -120.6 -51.2  130.4  -10.1 -3.3  -16.0 
Euma2 CYS A 8   P . . . . P . - . . . . ? -0.474 32.2  -95.0  -67.2  146.9  -10.4 -5.5  -12.9 
Euma2 ARG A 9   P . > . . P . - . . . . ? -0.491 60.0  -89.7  -57.8  129.3  -13.0 -8.2  -12.8 
Euma2 PRO A 10  T . 3 . . < S + . . . . ? -0.231 108.3 0.3    -46.9  128.6  -15.9 -6.7  -11.0 
Euma2 HIS A 11  T . 3 . . . S + . . . . ? 0.552  92.6  122.0  72.4   4.4    -15.6 -7.3  -7.2  
Euma2 SER A 12  S . < . . . S + . . . . ? 0.671  82.3  38.6   -69.7  -17.2  -12.3 -9.2  -7.6  
Euma2 GLN A 13  S . > . . . S + . . . . ? -0.552 71.4  162.4  -129.0 68.5   -10.8 -6.5  -5.2  
Euma2 PRO A 14  T . 3 . . . . + . . . . ? 0.566  69.7  63.1   -76.4  -3.5   -13.6 -6.0  -2.7  
Euma2 TRP A 15  T . 3 . . . S + . . . . ? 0.511  75.9  111.6  -94.1  -13.6  -11.2 -4.4  -0.1  
Euma2 GLN A 16  E . < . . . . - C K J . ? -0.516 52.0  -160.7 -68.5  130.9  -10.3 -1.4  -2.5  
Euma2 VAL A 17  E . . . . . . - C K J . ? -0.937 12.6  -139.7 -118.0 133.4  -11.6 2.0   -1.2  
Euma2 PHE A 18  E . . . . . . - C K J . ? -0.868 20.3  -165.1 -90.6  117.0  -12.2 5.1   -3.2  
Euma2 LEU A 19  E . . . . . . + C K J . ? -0.916 12.1  171.6  -104.9 129.8  -11.1 8.2   -1.2  
Euma2 TYR A 20  E . . . . . . - C K J . ? -0.980 16.3  -153.2 -137.2 137.2  -12.2 11.7  -2.4  
Euma2 ASP A 21  . . > . . . . - . . . . ? -0.687 41.3  -97.5  -105.0 166.8  -12.0 15.2  -0.9  
Euma2 ALA A 22  T . 3 . . . S + . . . . ? 0.684  128.8 56.9   -51.6  -17.8  -14.2 18.2  -1.4  
Euma2 THR A 23  T . 3 . . . S - . . . . ? 0.300  118.9 -115.5 -100.9 10.2   -11.4 19.3  -3.9  
Euma2 GLN A 24  . . < . . . . + . . . . ? 0.798  57.4  163.0  65.0   19.4   -11.9 16.0  -5.8  
Euma2 ILE A 25  . . . . . . . - . . . . ? -0.783 31.0  -141.0 -71.2  125.6  -8.3  14.9  -4.9  
Euma2 PHE A 26  E . . . . . . + C L J . ? -0.819 31.6  158.1  -103.7 117.4  -8.4  11.2  -5.5  
Euma2 CYS A 27  E . . . . . . - C L J . ? -0.956 29.3  -131.0 -126.8 161.0  -6.7  8.6   -3.3  
Euma2 GLY A 28  E . . . . . . - C L J . ? -0.544 22.5  -173.4 -95.0  166.5  -7.2  4.9   -2.8  
Euma2 GLY A 29  E . . . . . . - C L J . ? -0.951 19.3  -125.0 -150.2 169.1  -7.5  3.0   0.4   
Euma2 VAL A 30  E . . . . . . - C L J K ? -0.990 15.8  -135.1 -127.6 125.6  -7.7  -0.4  1.8   
Euma2 LEU A 31  E . . . . . . + C L . K ? -0.684 31.5  165.0  -76.0  113.9  -10.4 -1.8  4.0   
Euma2 ILE A 32  . . . . . . . + . . . . ? 0.512  68.8  1.0    -113.5 -10.7  -8.5  -3.8  6.8   
Euma2 ASP A 33  S . . . . . S - . . . . ? -0.937 88.3  -85.6  -161.6 176.5  -11.6 -4.1  9.1   
Euma2 LYS A 34  S . . . . . S + . . . . ? 0.732  129.0 25.0   -64.7  -11.2  -15.3 -3.0  9.3   
Euma2 TYR A 35  S . . . . . S + . . . . ? 0.493  110.5 79.3   -123.3 -10.8  -14.1 0.4   10.7  
Euma2 TRP A 36  E . . . . . . - C M . L ? -0.911 44.9  -177.1 -124.3 136.5  -10.7 0.9   9.5   
Euma2 VAL A 37  E . . . . . . - C M K L ? -0.962 13.9  -152.0 -120.3 133.0  -9.1  1.9   6.2   
Euma2 VAL A 38  E . . . . . . + C M K L ? -0.909 28.3  153.8  -104.3 136.7  -5.4  2.1   5.6   
Euma2 THR A 39  E . . . . . . - C M . L ? -0.858 47.7  -69.4  -147.9 174.8  -4.0  4.6   3.0   
Euma2 ALA A 40  . . > . . . . - . . . . ? -0.592 35.8  -133.1 -72.8  143.2  -1.0  6.6   2.1   
Euma2 GLY A 41  G . > . . . S + . . . . ? 0.790  106.4 58.3   -63.4  -29.2  0.0   9.5   4.4   
Euma2 HIS A 42  G . 3 . . . S + . . . . ? 0.547  80.4  87.9   -81.5  -10.9  0.5   11.8  1.6   
Euma2 CYS A 43  G . < . . . . + . . . . ? 0.698  68.0  96.5   -66.6  -1.5   -3.1  11.2  0.4   
Euma2 HIS A 44  . . < . . . . - . . . . ? -0.702 66.7  -156.7 -98.9  103.7  -3.9  14.1  2.8   
Euma2 GLY A 45  . . . . . . . - . . . . ? -0.598 47.0  -64.1  -70.9  91.8   -4.1  17.5  0.8   
Euma2 ARG A 46  S . . . . . S - . . . . ? 0.155  74.4  -67.6  39.3   92.7   -3.5  20.6  3.1   
Euma2 LYS A 47  S . . . . . S + . . . . ? -0.000 84.4  105.1  23.0   89.5   -5.9  21.6  6.0   
Euma2 GLY A 48  . . . . . . . - . . . . ? 0.456  59.6  -23.1  157.2  94.5   -9.3  22.7  4.9   
Euma2 ALA A 49  . . . . . . . - . . . . ? 0.951  52.6  -94.8  102.0  101.8  -12.8 21.4  4.7   
Euma2 GLN A 50  . . . . . . . + . . . . ? 0.651  30.2  145.3  54.8   138.2  -15.1 18.1  4.7   
Euma2 VAL A 51  S . . . . . S + . . . . ? 0.766  75.4  15.4   159.7  106.8  -17.1 15.3  3.3   
Euma2 THR A 52  S . . . . . S - . . . . ? 0.223  86.5  -118.1 -171.1 109.7  -17.6 11.7  4.5   
Euma2 ARG A 53  . . . . . . . - . . . . ? -0.332 17.5  -160.0 -66.3  74.3   -16.2 11.7  8.2   
Euma2 ALA A 54  E . . . . . . - C N M . ? -0.875 23.6  -142.1 -40.5  110.1  -13.4 9.5   8.8   
Euma2 LEU A 55  E . . . . . S + C N . . ? 0.798  83.8  16.2   -51.1  -20.0  -14.2 9.6   12.6  
Euma2 GLN A 56  E . . . . . . - C N M . ? -0.992 63.1  -159.6 -163.7 131.8  -10.6 9.7   13.0  
Euma2 VAL A 57  E . . . . . . - C N M . ? -0.989 14.0  -175.3 -115.7 117.2  -7.5  10.4  10.9  
Euma2 ILE A 58  E . . . . . . - C N M . ? -0.915 2.6   -172.1 -117.4 102.4  -4.2  8.9   12.2  
Euma2 ARG A 59  E . . . . . . - C N M . ? -0.758 41.2  -94.1  -91.0  139.7  -1.1  9.8   10.3  
Euma2 HIS A 60  . . > . . . . - . . . . ? -0.300 32.7  -137.3 -51.9  129.6  2.1   8.2   11.2  
Euma2 ALA A 61  T . 3 . . . S + . . . . ? 0.777  102.4 50.2   -62.9  -29.7  3.8   10.6  13.7  
Euma2 ALA A 62  T . 3 . . . S + . . . . ? 0.121  78.0  143.3  -98.2  15.5   7.2   10.1  12.0  
Euma2 PHE A 63  . . < . . . . - . . . . ? -0.458 37.6  -155.5 -58.1  126.6  5.9   10.8  8.4   
Euma2 GLU A 64  B . . > > . . - D P N . ? -0.922 2.7   -158.8 -107.0 114.3  8.5   12.8  6.4   
Euma2 PRO A 65  T . . 4 5 . S + . . . . ? 0.694  84.4  52.2   -77.3  -13.7  6.9   14.9  3.6   
Euma2 VAL A 66  T . . 4 5 . S + . . . . ? 0.961  125.4 19.7   -89.1  -51.2  10.0  15.2  1.5   
Euma2 VAL A 67  T . . 4 5 . S - . . . . ? 0.472  101.6 -125.8 -98.6  -1.2   11.2  11.7  1.1   
Euma2 LEU A 68  T . > < 5 . . + . . . . ? 0.844  44.9  174.3  58.0   31.9   7.7   10.3  2.0   
Euma2 ASN A 69  B . 3 . < . . + D Q N . ? -0.565 67.4  11.7   -64.3  136.7  9.3   8.2   4.8   
Euma2 ASN A 70  T . 3 . . . S + . . . . ? 0.891  81.8  179.3  59.4   40.1   6.7   6.4   6.9   
Euma2 ASP A 71  . . < . . . . + . . . . ? -0.525 32.9  119.0  -73.8  71.5   4.0   7.4   4.2   
Euma2 ILE A 72  . . . . . . . + . . . . ? -0.998 34.7  177.5  -146.0 143.5  1.0   5.6   6.0   
Euma2 MET A 73  E . . . . . . - C O L M ? -0.996 17.1  -142.2 -149.2 145.5  -2.3  6.7   7.5   
Euma2 LEU A 74  E . . . . . . - C O L M ? -0.910 9.7   -162.9 -111.1 136.7  -5.4  5.2   9.1   
Euma2 LEU A 75  E . . . . . . - C O L M ? -0.987 8.1   -150.5 -116.3 124.9  -8.9  6.3   8.7   
Euma2 ARG A 76  E . . . . . . - C O L M ? -0.886 19.7  -132.4 -93.0  125.5  -11.6 5.3   11.1  
Euma2 LEU A 77  E . . . . . . - C O . M ? -0.465 5.0   -138.4 -73.4  140.0  -15.0 5.0   9.5   
Euma2 ASN A 78  S . . . . . S + . . . . ? 0.783  94.8  28.2   -67.5  -28.4  -17.9 6.7   11.3  
Euma2 ARG A 79  S . . . . . S - . . . . ? -0.984 97.5  -100.5 -129.8 146.9  -20.0 3.6   10.4  
Euma2 PRO A 80  . . . . . . . - . . . . ? -0.325 40.5  -107.2 -66.4  143.1  -18.9 0.1   9.9   
Euma2 ALA A 81  . . . . . . . - . . . . ? -0.410 31.9  -117.7 -59.4  141.7  -18.6 -1.2  6.4   
Euma2 ILE A 82  . . . . . . . - . . . . ? -0.816 33.6  -145.5 -85.7  102.0  -21.4 -3.6  5.4   
Euma2 LEU A 83  . . . . . . . + . . . . ? -0.518 40.2  120.0  -76.4  138.8  -19.5 -6.7  4.7   
Euma2 GLY A 84  S . . . . . S - . . . . ? -0.838 75.8  -49.9  -165.0 -157.1 -20.8 -9.1  1.8   
Euma2 GLU A 85  S . . . . . S + . . . . ? 0.776  136.0 35.0   -69.9  -18.3  -19.8 -10.7 -1.4  
Euma2 THR A 86  S . . . . . S + . . . . ? 0.535  115.6 55.5   -118.5 -11.1  -18.7 -7.4  -2.9  
Euma2 VAL A 87  . . . . . . . + . . . . ? -0.966 68.3  152.2  -129.1 115.8  -17.2 -5.7  0.2   
Euma2 LYS A 88  . . . . . . . - . . . . ? -0.920 38.1  -117.8 -139.7 161.9  -14.5 -7.5  2.2   
Euma2 THR A 89  . . . . . . . - . . . . ? -0.630 23.6  -143.1 -93.0  160.3  -11.5 -7.0  4.4   
Euma2 ILE A 90  . . . . . . . - . . . . ? -0.964 19.0  -113.6 -125.0 140.0  -8.0  -8.0  3.6   
Euma2 PRO A 91  P . . . . > . - . . . . ? -0.424 29.3  -118.0 -70.6  148.3  -5.3  -9.4  5.9   
Euma2 LEU A 92  B . . . . P . - B D C . ? -0.615 34.8  -102.9 -80.6  140.3  -2.2  -7.4  6.7   
Euma2 ALA A 93  P . . . . < . - . . . . ? -0.429 26.9  -166.9 -61.3  134.6  1.1   -8.9  5.7   
Euma2 THR A 94  S . . . . . S + . . . . ? 0.727  75.4  32.0   -93.0  -28.9  3.0   -10.4 8.7   
Euma2 GLN A 95  S . . . . . S - . . . . ? -0.947 92.8  -97.6  -127.8 156.5  6.2   -10.7 6.8   
Euma2 CYS A 96  P . . . . > . - . . . . ? -0.410 45.5  -108.0 -73.5  141.6  7.8   -8.8  4.0   
Euma2 ALA A 97  P . . . . P . - . . . . ? -0.446 35.2  -118.4 -66.1  133.8  7.3   -10.2 0.5   
Euma2 PRO A 98  P . > . . P . - . . . . ? -0.393 38.2  -84.5  -67.5  157.3  10.3  -11.8 -1.0  
Euma2 VAL A 99  T . 3 . . < S + . . . . ? -0.299 116.5 32.5   -58.1  137.0  11.9  -10.5 -4.2  
Euma2 GLY A 100 T . 3 . . . S + . . . . ? 0.302  81.3  142.9  98.9   -13.0  10.2  -12.0 -7.2  
Euma2 THR A 101 . . < . . . . - . . . . ? -0.451 48.5  -129.5 -61.4  134.4  6.8   -12.2 -5.6  
Euma2 LYS A 102 E . . . . . . - B E D . ? -0.749 31.6  -178.2 -89.4  134.1  3.9   -11.4 -8.0  
Euma2 CYS A 103 E . . . . . . - B E D . ? -0.923 25.5  -130.5 -134.8 151.2  1.4   -8.8  -6.9  
Euma2 ILE A 104 E . . . . . . - B E D E ? -0.898 20.8  -163.6 -100.3 129.7  -1.7  -7.2  -8.0  
Euma2 VAL A 105 E . . . . . . - B E D E ? -0.928 9.3   -172.2 -111.9 139.2  -2.0  -3.4  -7.8  
Euma2 THR A 106 E . . . . . . + B E D . ? -0.917 16.3  128.1  -131.7 153.2  -5.3  -1.7  -8.1  
Euma2 GLY A 107 E . . . . . . - B E D . ? -0.968 52.9  -121.1 174.2  172.0  -6.5  1.9   -8.4  
Euma2 TRP A 108 . . . . . . . + . . . . ? -0.006 66.9  130.0  -114.0 12.2   -8.7  4.6   -10.2 
Euma2 GLY A 109 . . . . . . . - . . . . ? 0.080  70.0  -52.3  -64.8  178.7  -5.7  6.9   -11.0 
Euma2 THR A 110 B . . . . . . - E R O . ? -0.305 39.9  -162.6 -62.0  140.6  -4.9  8.4   -14.6 
Euma2 THR A 111 . . . . . . . + . . . . ? 0.407  69.8  48.4   -103.4 -5.3   -4.8  5.9   -17.4 
Euma2 THR A 112 S . . . . . S - . . . . ? -0.958 76.3  -117.1 -141.4 144.7  -2.9  8.2   -19.9 
Euma2 PHE A 113 S . . . . . S + . . . . ? -0.992 94.8  0.8    -122.1 133.7  0.2   10.5  -20.0 
Euma2 PRO A 114 S . . . . . S + . . . . ? -0.999 124.9 69.9   -88.3  -12.3  0.3   13.5  -20.5 
Euma2 GLU A 115 S . . . . . S - . . . . ? -0.526 79.8  -136.5 -78.7  118.7  -3.7  13.5  -20.8 
Euma2 VAL A 116 . . . . . . . + . . . . ? -0.842 32.5  167.7  -82.0  97.6   -5.3  12.9  -17.3 
Euma2 ASN A 117 . . . . . . . - . . . . ? -0.960 24.4  -146.8 -112.4 116.0  -8.2  10.4  -17.9 
Euma2 HIS A 118 B . . . . . . - E S O . ? -0.666 20.8  -120.3 -81.3  132.2  -9.6  8.9   -14.7 
Euma2 ALA A 119 . . . . . . . - . . . . ? -0.495 10.6  -154.0 -69.2  136.7  -10.9 5.3   -15.1 
Euma2 ARG A 120 S . . . . . S + . . . . ? 0.757  82.7  52.2   -77.6  -27.3  -14.6 4.8   -14.3 
Euma2 ASN A 121 S . . . . . S - . . . . ? -0.814 102.9 -89.6  -111.9 151.9  -13.9 1.2   -13.4 
Euma2 LEU A 122 . . . . . . . - . . . . ? -0.357 44.6  -145.7 -58.6  132.8  -11.3 -0.3  -11.1 
Euma2 GLN A 123 E . . . . . . - B F B D ? -0.800 14.2  -167.4 -105.8 149.2  -8.0  -0.9  -12.8 
Euma2 CYS A 124 E . . . . . . + B F B D ? -0.982 10.6  167.3  -136.6 143.3  -5.5  -3.9  -12.2 
Euma2 THR A 125 E . . . . . . - B F . D ? -0.982 31.2  -118.4 -146.7 154.0  -2.0  -4.7  -13.1 
Euma2 GLU A 126 E . . . . . . - B F . D ? -0.764 30.4  -178.6 -92.5  136.5  0.5   -7.2  -12.0 
Euma2 VAL A 127 E . . . . . . - B F . D ? -0.912 17.9  -136.9 -129.2 156.3  3.9   -6.1  -10.6 
Euma2 THR A 128 E . . . . . . - B F . D ? -0.956 24.8  -114.6 -114.8 134.7  6.9   -8.0  -9.4  
Euma2 ILE A 129 E . . . . . . - B F F . ? -0.496 37.2  -157.7 -65.7  132.1  8.8   -7.2  -6.2  
Euma2 LEU A 130 E . . . . . . - B F F . ? -0.697 26.7  -86.6  -110.5 159.2  12.3  -6.0  -7.1  
Euma2 PRO A 131 . . > > . . . - . . . . ? -0.385 37.3  -122.4 -59.9  141.4  15.5  -6.0  -5.1  
Euma2 PRO A 132 H . 3 > . . S + . . . . ? 0.824  110.1 67.2   -53.8  -32.6  15.9  -2.8  -3.0  
Euma2 LYS A 133 H . 3 > . . S + . . . . ? 0.830  90.8  62.9   -59.1  -33.5  19.1  -2.0  -4.8  
Euma2 VAL A 134 H . < > . . S + . . . . ? 0.939  109.8 38.1   -57.9  -49.4  17.2  -1.5  -8.1  
Euma2 CYS A 135 H . . X . . S + . . . . ? 0.846  113.2 56.7   -74.7  -32.2  15.3  1.5   -6.5  
Euma2 GLN A 136 H . . X . . S + . . . . ? 0.908  109.0 46.6   -62.7  -42.2  18.3  2.7   -4.7  
Euma2 ASP A 137 H . . < . . S + . . . . ? 0.870  119.2 42.2   -65.0  -34.4  20.1  2.9   -8.0  
Euma2 ALA A 138 H . . < . . S + . . . . ? 0.884  131.6 18.9   -81.6  -34.7  17.2  4.6   -9.6  
Euma2 TYR A 139 H . > < . . S - . . . . ? 0.504  83.6  -159.8 -124.4 -4.1   16.3  7.0   -6.8  
Euma2 GLY A 140 G . > < . . S - . . . . ? -0.362 71.7  -5.6   60.5   -137.2 19.3  7.3   -4.5  
Euma2 SER A 141 G . 3 . . . S + . . . . ? 0.545  122.1 76.9   -71.0  -6.0   18.9  8.6   -1.0  
Euma2 THR A 142 G . < . . . S + . . . . ? 0.746  78.7  80.0   -76.5  -26.3  15.2  9.3   -1.8  
Euma2 PHE A 143 S . < . . . S - . . . . ? -0.751 71.5  -169.2 -79.7  120.2  14.4  5.5   -1.5  
Euma2 VAL A 144 . . > . . . . - . . . . ? -0.627 35.0  -102.2 -116.9 170.0  14.1  4.7   2.2   
Euma2 ASP A 145 T . 3 . . . S + . . . . ? 0.686  113.9 65.0   -72.6  -14.4  13.9  1.4   4.4   
Euma2 SER A 146 T . 3 . . . S + . . . . ? 0.325  93.9  84.4   -90.9  13.3   10.1  1.7   4.9   
Euma2 GLU A 147 E . < . . . . - B G . G ? -0.802 62.2  -148.5 -121.5 154.6  9.5   1.2   1.1   
Euma2 ILE A 148 E . . . . . . - B G . G ? -0.961 14.4  -136.9 -122.7 144.1  9.2   -1.7  -1.3  
Euma2 CYS A 149 E . . . . . . + B G F G ? -0.858 32.9  155.1  -104.2 128.9  10.2  -1.7  -4.9  
Euma2 ALA A 150 E . . . . . . + B G F G ? -0.997 17.9  75.8   -153.9 149.6  8.0   -3.2  -7.6  
Euma2 GLY A 151 S . . . . . S - . . . . ? -0.928 75.5  -50.7  145.1  -171.8 7.3   -3.0  -11.3 
Euma2 ALA A 152 . . > . . . . - . . . . ? -0.937 33.7  -152.7 -101.6 124.0  8.6   -4.0  -14.7 
Euma2 MET A 153 T . 3 . . . S + . . . . ? 0.786  98.9  54.6   -65.6  -30.8  12.2  -3.1  -15.4 
Euma2 GLU A 154 T . 3 . . . S - . . . . ? 0.566  114.8 -125.3 -75.3  -5.3   11.6  -2.9  -19.1 
Euma2 GLY A 155 S . < . . . S + . . . . ? -0.313 75.7  105.3  83.8   170.6  8.8   -0.5  -18.3 
Euma2 GLY A 156 S . . . . . S + . . . . ? 0.315  72.5  72.0   103.0  -7.5   5.3   -0.7  -19.3 
Euma2 ARG A 157 . . . . . . . + . . . . ? -0.934 59.2  103.7  -143.5 124.5  3.7   -1.7  -16.0 
Euma2 ASP A 158 E . . . . . . - A B A . ? -0.980 62.1  -89.2  179.4  159.9  3.2   0.5   -12.8 
Euma2 SER A 159 E . . . . . . - A B A . ? -0.654 46.3  -164.9 -78.1  154.0  0.8   2.5   -10.7 
Euma2 CYS A 160 . . > . . . . - . . . . ? -0.666 33.1  -41.7  -132.6 -176.5 0.4   6.1   -11.6 
Euma2 GLN A 161 T . 3 . . . S + . . . . ? -0.232 121.1 29.6   -54.1  134.9  -0.9  9.4   -10.3 
Euma2 GLY A 162 T . 3 . . . S + . . . . ? 0.220  95.3  90.2   99.7   -9.9   -4.2  9.1   -8.5  
Euma2 ASP A 163 . . X . . . . + . . . . ? 0.271  54.3  142.4  -99.4  4.0    -3.6  5.6   -7.2  
Euma2 SER A 164 T . 3 . . . S + . . . . ? -0.264 72.5  15.9   -50.2  128.2  -2.0  6.9   -4.1  
Euma2 GLY A 165 T . 3 . . . S + . . . . ? 0.314  95.2  140.3  92.1   -12.5  -2.9  4.8   -1.2  
Euma2 GLY A 166 . . < . . . . - . . . . ? -0.218 55.4  -89.5  -63.8  166.2  -4.1  2.0   -3.5  
Euma2 ALA A 167 E . . . . . . - B H . H ? -0.522 23.9  -166.7 -92.9  132.7  -3.5  -1.7  -2.7  
Euma2 MET A 168 E . . . . . . - B H E H ? -0.959 24.8  -171.8 -104.8 105.1  -0.5  -3.9  -3.7  
Euma2 VAL A 169 E . . . . . . - B H E H ? -0.886 12.0  -175.2 -110.9 126.5  -1.8  -7.4  -2.9  
Euma2 CYS A 170 E . > . . . S - B H . H ? -0.989 72.9  -16.7  -122.0 122.8  0.3   -10.6 -3.0  
Euma2 ASN A 171 T . 3 . . . S - . . . . ? 0.880  129.2 -51.2  53.7   34.7   -1.1  -14.0 -2.4  
Euma2 GLY A 172 T . 3 . . . S + . . . . ? 0.646  117.8 106.6  84.7   12.6   -4.3  -12.6 -0.9  
Euma2 VAL A 173 E . < . . . S - B I . H ? -0.967 75.5  -111.9 -127.6 147.4  -2.4  -10.3 1.6   
Euma2 LEU A 174 E . . . . . . + B I C H ? -0.660 43.8  158.9  -79.3  113.5  -1.8  -6.6  1.7   
Euma2 HIS A 175 E . . . . . . + B I . . ? 0.670  57.7  6.6    -109.2 -21.5  1.9   -6.0  1.2   
Euma2 GLY A 176 E . . . . . . - B I I H ? -0.992 52.2  -134.2 -159.8 161.2  2.1   -2.4  0.1   
Euma2 LEU A 177 E . . . . . . - B I I H ? -0.975 41.1  -105.4 -118.7 133.2  0.4   0.9   -0.6  
Euma2 VAL A 178 E . . . . . . + B I I . ? -0.408 55.2  155.5  -55.2  125.3  0.9   2.9   -3.7  
Euma2 SER A 179 E . . . . . . - B I . . ? 0.733  47.7  -33.3  -121.8 -69.8  3.2   5.8   -2.6  
Euma2 TRP A 180 E . . . . . . + B I I . ? -0.948 49.7  157.2  -155.9 165.6  5.4   7.4   -5.2  
Euma2 GLY A 181 . . . . . . . - . . . . ? -0.955 52.3  -38.3  -170.9 -173.9 7.3   7.0   -8.3  
Euma2 ASN A 182 . . . . . . . - . . . . ? -0.306 52.4  -116.4 -60.7  152.0  8.7   8.8   -11.3 
Euma2 GLU A 183 S . . . . . S + . . . . ? 0.850  115.5 57.4   -56.8  -34.8  6.6   11.6  -12.9 
Euma2 HIS A 184 S . > . . . S - . . . . ? -0.847 94.1  -147.2 -98.3  86.5   6.6   9.3   -15.9 
Euma2 CYS A 185 T . 3 . . . S + . . . . ? -0.255 76.3  18.8   -50.9  148.2  5.0   6.1   -14.5 
Euma2 ALA A 186 T . 3 . . . S + . . . . ? 0.757  86.4  160.2  69.1   16.1   6.2   2.7   -16.0 
Euma2 ALA A 187 . . X . . . . - . . . . ? -0.539 53.6  -85.9  -64.2  145.4  9.4   4.3   -17.4 
Euma2 LYS A 188 T . 3 . . . S + . . . . ? -0.302 113.5 4.4    -52.8  130.4  12.2  2.0   -18.2 
Euma2 ASN A 189 T . 3 . . . S + . . . . ? 0.710  108.0 104.2  68.5   17.2   14.4  1.4   -15.1 
Euma2 LYS A 190 . . < . . . . - . . . . ? -0.677 52.1  -177.1 -127.7 77.1   12.0  3.4   -13.0 
Euma2 PRO A 191 . . . . . . . - . . . . ? -0.253 31.0  -96.7  -70.1  163.2  9.9   1.0   -10.9 
Euma2 GLY A 192 E . . . . . . - B J G . ? -0.452 30.9  -135.7 -75.6  155.3  7.1   2.1   -8.5  
Euma2 VAL A 193 E . . . . . . - B J G I ? -0.950 20.9  -170.3 -117.6 132.6  7.6   2.6   -4.8  
Euma2 TYR A 194 E . . . . . . - B J G I ? -0.897 32.0  -108.8 -124.2 143.6  5.2   1.4   -2.2  
Euma2 THR A 195 E . . . . . . - B J G I ? -0.665 42.5  -125.6 -66.1  125.6  4.7   1.8   1.5   
Euma2 GLU A 196 E . > . . . . - B J . I ? -0.683 19.7  -163.7 -85.2  109.1  5.8   -1.7  3.0   
Euma2 ILE A 197 G . > > . . S + . . . . ? 0.839  82.3  63.8   -64.5  -41.6  2.9   -2.9  5.2   
Euma2 CYS A 198 G . 3 4 . . S + . . . . ? 0.833  101.1 54.3   -56.8  -26.6  4.9   -5.6  7.1   
Euma2 LYS A 199 G . < 4 . . S + . . . . ? 0.658  116.1 37.4   -80.6  -16.2  7.1   -2.8  8.6   
Euma2 PHE A 200 T . < > . . S + . . . . ? 0.297  83.5  103.5  -117.4 4.1    4.0   -0.9  9.9   
Euma2 ARG A 201 H . . X . . S + . . . . ? 0.923  82.5  48.7   -55.5  -51.5  1.9   -3.8  10.9  
Euma2 GLY A 202 H . . > . . S + . . . . ? 0.905  112.3 48.9   -53.4  -46.6  2.6   -3.3  14.6  
Euma2 TRP A 203 H . . > . . S + . . . . ? 0.895  110.8 51.2   -60.5  -42.2  1.8   0.4   14.3  
Euma2 ILE A 204 H . . X . . S + . . . . ? 0.950  112.6 44.3   -63.6  -48.6  -1.5  -0.3  12.5  
Euma2 ILE A 205 H . . X . . S + . . . . ? 0.916  114.5 49.2   -64.7  -46.5  -2.7  -2.8  15.1  
Euma2 LYS A 206 H . . X . . S + . . . . ? 0.904  110.3 50.7   -60.1  -44.0  -1.7  -0.6  18.0  
Euma2 SER A 207 H . . < . . S + . . . . ? 0.855  108.3 52.8   -65.1  -34.7  -3.4  2.4   16.5  
Euma2 MET A 208 H . . < . . S + . . . . ? 0.809  110.4 47.5   -72.0  -29.8  -6.7  0.5   15.9  
Euma2 THR A 209 H . . < . . . . . . . . ? 0.724  .     .      -86.9  -22.8  -6.8  -0.7  19.5  
Euma2 ASP A 210 . . . < . . . . . . . . ? 0.841  .     .      -80.1  .      -6.1  2.8   21.1  
# 
loop_
_dssp_struct_ladder.id 
_dssp_struct_ladder.sheet_id 
_dssp_struct_ladder.range_id_1 
_dssp_struct_ladder.range_id_2 
_dssp_struct_ladder.type 
_dssp_struct_ladder.beg_1_label_comp_id 
_dssp_struct_ladder.beg_1_label_asym_id 
_dssp_struct_ladder.beg_1_label_seq_id 
_dssp_struct_ladder.pdbx_beg_1_PDB_ins_code 
_dssp_struct_ladder.end_1_label_comp_id 
_dssp_struct_ladder.end_1_label_asym_id 
_dssp_struct_ladder.end_1_label_seq_id 
_dssp_struct_ladder.pdbx_end_1_PDB_ins_code 
_dssp_struct_ladder.beg_1_auth_comp_id 
_dssp_struct_ladder.beg_1_auth_asym_id 
_dssp_struct_ladder.beg_1_auth_seq_id 
_dssp_struct_ladder.end_1_auth_comp_id 
_dssp_struct_ladder.end_1_auth_asym_id 
_dssp_struct_ladder.end_1_auth_seq_id 
_dssp_struct_ladder.beg_2_label_comp_id 
_dssp_struct_ladder.beg_2_label_asym_id 
_dssp_struct_ladder.beg_2_label_seq_id 
_dssp_struct_ladder.pdbx_beg_2_PDB_ins_code 
_dssp_struct_ladder.end_2_label_comp_id 
_dssp_struct_ladder.end_2_label_asym_id 
_dssp_struct_ladder.end_2_label_seq_id 
_dssp_struct_ladder.pdbx_end_2_PDB_ins_code 
_dssp_struct_ladder.beg_2_auth_comp_id 
_dssp_struct_ladder.beg_2_auth_asym_id 
_dssp_struct_ladder.beg_2_auth_seq_id 
_dssp_struct_ladder.end_2_auth_comp_id 
_dssp_struct_ladder.end_2_auth_asym_id 
_dssp_struct_ladder.end_2_auth_seq_id 
A A A B anti-parallel ILE A 2   ? ILE A 3   ? ILE A 2   ILE A 3   SER A 159 ? ASP A 158 ? SER A 159 ASP A 158 
B B C F anti-parallel GLY A 6   ? GLU A 7   ? GLY A 6   GLU A 7   CYS A 124 ? GLN A 123 ? CYS A 124 GLN A 123 
C B D I parallel      LEU A 92  ? LEU A 92  ? LEU A 92  LEU A 92  LEU A 174 ? LEU A 174 ? LEU A 174 LEU A 174 
D B E F anti-parallel LYS A 102 ? GLY A 107 ? LYS A 102 GLY A 107 THR A 128 ? GLN A 123 ? THR A 128 GLN A 123 
E B E H anti-parallel ILE A 104 ? VAL A 105 ? ILE A 104 VAL A 105 VAL A 169 ? MET A 168 ? VAL A 169 MET A 168 
F B F G anti-parallel ILE A 129 ? LEU A 130 ? ILE A 129 LEU A 130 ALA A 150 ? CYS A 149 ? ALA A 150 CYS A 149 
G B G J anti-parallel GLU A 147 ? ALA A 150 ? GLU A 147 ALA A 150 THR A 195 ? GLY A 192 ? THR A 195 GLY A 192 
H B H I anti-parallel ALA A 167 ? CYS A 170 ? ALA A 167 CYS A 170 LEU A 177 ? VAL A 173 ? LEU A 177 VAL A 173 
I B I J anti-parallel GLY A 176 ? TRP A 180 ? GLY A 176 TRP A 180 GLU A 196 ? VAL A 193 ? GLU A 196 VAL A 193 
J C K L anti-parallel GLN A 16  ? TYR A 20  ? GLN A 16  TYR A 20  VAL A 30  ? PHE A 26  ? VAL A 30  PHE A 26  
K C L M anti-parallel VAL A 30  ? LEU A 31  ? VAL A 30  LEU A 31  VAL A 38  ? VAL A 37  ? VAL A 38  VAL A 37  
L C M O anti-parallel TRP A 36  ? THR A 39  ? TRP A 36  THR A 39  ARG A 76  ? MET A 73  ? ARG A 76  MET A 73  
M C N O anti-parallel ALA A 54  ? ARG A 59  ? ALA A 54  ARG A 59  LEU A 77  ? MET A 73  ? LEU A 77  MET A 73  
N D P Q anti-parallel GLU A 64  ? GLU A 64  ? GLU A 64  GLU A 64  ASN A 69  ? ASN A 69  ? ASN A 69  ASN A 69  
O E R S anti-parallel THR A 110 ? THR A 110 ? THR A 110 THR A 110 HIS A 118 ? HIS A 118 ? HIS A 118 HIS A 118 
# 
loop_
_dssp_struct_bridge_pairs.id 
_dssp_struct_bridge_pairs.label_comp_id 
_dssp_struct_bridge_pairs.label_seq_id 
_dssp_struct_bridge_pairs.label_asym_id 
_dssp_struct_bridge_pairs.auth_seq_id 
_dssp_struct_bridge_pairs.auth_asym_id 
_dssp_struct_bridge_pairs.pdbx_PDB_ins_code 
_dssp_struct_bridge_pairs.acceptor_1_label_comp_id 
_dssp_struct_bridge_pairs.acceptor_1_label_seq_id 
_dssp_struct_bridge_pairs.acceptor_1_label_asym_id 
_dssp_struct_bridge_pairs.acceptor_1_auth_seq_id 
_dssp_struct_bridge_pairs.acceptor_1_auth_asym_id 
_dssp_struct_bridge_pairs.acceptor_1_pdbx_PDB_ins_code 
_dssp_struct_bridge_pairs.acceptor_1_energy 
_dssp_struct_bridge_pairs.acceptor_2_label_comp_id 
_dssp_struct_bridge_pairs.acceptor_2_label_seq_id 
_dssp_struct_bridge_pairs.acceptor_2_label_asym_id 
_dssp_struct_bridge_pairs.acceptor_2_auth_seq_id 
_dssp_struct_bridge_pairs.acceptor_2_auth_asym_id 
_dssp_struct_bridge_pairs.acceptor_2_pdbx_PDB_ins_code 
_dssp_struct_bridge_pairs.acceptor_2_energy 
_dssp_struct_bridge_pairs.donor_1_label_comp_id 
_dssp_struct_bridge_pairs.donor_1_label_seq_id 
_dssp_struct_bridge_pairs.donor_1_label_asym_id 
_dssp_struct_bridge_pairs.donor_1_auth_seq_id 
_dssp_struct_bridge_pairs.donor_1_auth_asym_id 
_dssp_struct_bridge_pairs.donor_1_pdbx_PDB_ins_code 
_dssp_struct_bridge_pairs.donor_1_energy 
_dssp_struct_bridge_pairs.donor_2_label_comp_id 
_dssp_struct_bridge_pairs.donor_2_label_seq_id 
_dssp_struct_bridge_pairs.donor_2_label_asym_id 
_dssp_struct_bridge_pairs.donor_2_auth_seq_id 
_dssp_struct_bridge_pairs.donor_2_auth_asym_id 
_dssp_struct_bridge_pairs.donor_2_pdbx_PDB_ins_code 
_dssp_struct_bridge_pairs.donor_2_energy 
1   ARG 1   A 1   A ? ?   ?   ? ?   ? ? ?    ?   ?   ? ?   ? ? ?    ILE 3   A 3   A ? -0.7 CYS 160 A 160 A ? -0.6 
2   ILE 2   A 2   A ? GLY 109 A 109 A ? -0.3 GLY 107 A 107 A ? -0.2 GLY 5   A 5   A ? -1.1 GLY 4   A 4   A ? -0.4 
3   ILE 3   A 3   A ? ASP 158 A 158 A ? -3.4 ARG 1   A 1   A ? -0.7 ASP 158 A 158 A ? -1.8 GLY 6   A 6   A ? -0.1 
4   GLY 4   A 4   A ? ILE 2   A 2   A ? -0.4 GLY 5   A 5   A ? -0.3 GLU 126 A 126 A ? -0.2 ILE 3   A 3   A ? -0.2 
5   GLY 5   A 5   A ? ILE 2   A 2   A ? -1.1 ASP 158 A 158 A ? -0.1 GLY 4   A 4   A ? -0.3 GLU 7   A 7   A ? -0.3 
6   GLY 6   A 6   A ? CYS 124 A 124 A ? -2.4 GLY 4   A 4   A ? -0.1 CYS 124 A 124 A ? -3.3 ILE 2   A 2   A ? -0.0 
7   GLU 7   A 7   A ? GLY 5   A 5   A ? -0.3 GLN 123 A 123 A ? -0.2 GLN 123 A 123 A ? -0.3 ARG 9   A 9   A ? -0.1 
8   CYS 8   A 8   A ? LEU 122 A 122 A ? -3.0 ARG 9   A 9   A ? -0.1 LEU 122 A 122 A ? -0.1 GLU 7   A 7   A ? -0.1 
9   ARG 9   A 9   A ? GLU 7   A 7   A ? -0.1 PRO 10  A 10  A ? -0.1 SER 12  A 12  A ? -2.3 GLN 13  A 13  A ? -0.3 
10  PRO 10  A 10  A ? ?   ?   ? ?   ? ? ?    ?   ?   ? ?   ? ? ?    ARG 9   A 9   A ? -0.1 ASN 121 A 121 A ? -0.0 
11  HIS 11  A 11  A ? GLN 13  A 13  A ? -0.2 SER 12  A 12  A ? -0.1 ARG 9   A 9   A ? -0.1 TRP 15  A 15  A ? -0.0 
12  SER 12  A 12  A ? ARG 9   A 9   A ? -2.3 GLN 13  A 13  A ? -0.3 HIS 11  A 11  A ? -0.1 TRP 15  A 15  A ? -0.1 
13  GLN 13  A 13  A ? ARG 9   A 9   A ? -0.3 THR 86  A 86  A ? -0.1 GLN 16  A 16  A ? -1.7 SER 12  A 12  A ? -0.3 
14  PRO 14  A 14  A ? ?   ?   ? ?   ? ? ?    ?   ?   ? ?   ? ? ?    LYS 88  A 88  A ? -0.9 GLN 13  A 13  A ? -0.1 
15  TRP 15  A 15  A ? VAL 87  A 87  A ? -0.2 THR 89  A 89  A ? -0.1 LEU 31  A 31  A ? -2.8 VAL 17  A 17  A ? -0.2 
16  GLN 16  A 16  A ? GLN 13  A 13  A ? -1.7 VAL 30  A 30  A ? -0.2 PHE 18  A 18  A ? -0.4 VAL 30  A 30  A ? -0.2 
17  VAL 17  A 17  A ? GLY 29  A 29  A ? -3.1 TRP 15  A 15  A ? -0.2 GLY 29  A 29  A ? -1.6 LEU 19  A 19  A ? -0.6 
18  PHE 18  A 18  A ? GLN 16  A 16  A ? -0.4 GLY 28  A 28  A ? -0.2 TYR 20  A 20  A ? -0.5 GLY 28  A 28  A ? -0.2 
19  LEU 19  A 19  A ? CYS 27  A 27  A ? -3.4 VAL 17  A 17  A ? -0.6 CYS 27  A 27  A ? -2.2 ASP 21  A 21  A ? -0.3 
20  TYR 20  A 20  A ? PHE 18  A 18  A ? -0.5 PHE 26  A 26  A ? -0.2 ALA 22  A 22  A ? -0.2 PHE 26  A 26  A ? -0.2 
21  ASP 21  A 21  A ? ILE 25  A 25  A ? -1.0 LEU 19  A 19  A ? -0.3 GLN 24  A 24  A ? -3.2 GLN 50  A 50  A ? -0.1 
22  ALA 22  A 22  A ? ALA 49  A 49  A ? -0.5 THR 23  A 23  A ? -0.3 GLN 50  A 50  A ? -0.1 VAL 51  A 51  A ? -0.1 
23  THR 23  A 23  A ? ILE 25  A 25  A ? -0.1 ALA 49  A 49  A ? -0.1 ALA 22  A 22  A ? -0.3 PHE 26  A 26  A ? -0.1 
24  GLN 24  A 24  A ? ASP 21  A 21  A ? -3.2 ILE 25  A 25  A ? -0.3 PHE 26  A 26  A ? -0.5 ALA 22  A 22  A ? -0.1 
25  ILE 25  A 25  A ? CYS 43  A 43  A ? -0.0 GLY 45  A 45  A ? -0.0 ASP 21  A 21  A ? -1.0 CYS 27  A 27  A ? -0.5 
26  PHE 26  A 26  A ? GLN 24  A 24  A ? -0.5 TYR 20  A 20  A ? -0.2 SER 164 A 164 A ? -0.3 GLY 28  A 28  A ? -0.3 
27  CYS 27  A 27  A ? LEU 19  A 19  A ? -2.2 ILE 25  A 25  A ? -0.5 LEU 19  A 19  A ? -3.4 GLY 29  A 29  A ? -0.2 
28  GLY 28  A 28  A ? SER 164 A 164 A ? -4.0 PHE 26  A 26  A ? -0.3 ALA 40  A 40  A ? -0.4 VAL 30  A 30  A ? -0.3 
29  GLY 29  A 29  A ? VAL 17  A 17  A ? -1.6 CYS 27  A 27  A ? -0.2 VAL 17  A 17  A ? -3.1 LEU 31  A 31  A ? -0.4 
30  VAL 30  A 30  A ? VAL 38  A 38  A ? -2.7 GLY 28  A 28  A ? -0.3 VAL 38  A 38  A ? -2.9 ILE 32  A 32  A ? -0.7 
31  LEU 31  A 31  A ? TRP 15  A 15  A ? -2.8 GLY 29  A 29  A ? -0.4 ILE 90  A 90  A ? -1.5 VAL 37  A 37  A ? -0.2 
32  ILE 32  A 32  A ? TRP 36  A 36  A ? -2.1 VAL 30  A 30  A ? -0.7 LYS 34  A 34  A ? -0.2 VAL 37  A 37  A ? -0.2 
33  ASP 33  A 33  A ? TRP 36  A 36  A ? -1.4 LYS 88  A 88  A ? -0.1 TRP 36  A 36  A ? -0.3 ILE 32  A 32  A ? -0.3 
34  LYS 34  A 34  A ? ILE 32  A 32  A ? -0.2 TYR 35  A 35  A ? -0.2 ALA 81  A 81  A ? -3.5 ARG 79  A 79  A ? -0.1 
35  TYR 35  A 35  A ? PRO 80  A 80  A ? -0.2 TRP 36  A 36  A ? -0.1 LEU 77  A 77  A ? -3.6 VAL 37  A 37  A ? -0.5 
36  TRP 36  A 36  A ? ASP 33  A 33  A ? -0.3 ARG 76  A 76  A ? -0.2 ILE 32  A 32  A ? -2.1 ASP 33  A 33  A ? -1.4 
37  VAL 37  A 37  A ? LEU 75  A 75  A ? -2.7 TYR 35  A 35  A ? -0.5 LEU 75  A 75  A ? -3.0 THR 39  A 39  A ? -0.4 
38  VAL 38  A 38  A ? VAL 30  A 30  A ? -2.9 TRP 36  A 36  A ? -0.4 VAL 30  A 30  A ? -2.7 ALA 40  A 40  A ? -0.2 
39  THR 39  A 39  A ? MET 73  A 73  A ? -2.6 VAL 37  A 37  A ? -0.4 MET 73  A 73  A ? -2.4 GLY 41  A 41  A ? -0.3 
40  ALA 40  A 40  A ? GLY 28  A 28  A ? -0.4 VAL 38  A 38  A ? -0.2 CYS 43  A 43  A ? -1.3 ILE 72  A 72  A ? -0.3 
41  GLY 41  A 41  A ? HIS 42  A 42  A ? -0.3 THR 39  A 39  A ? -0.3 HIS 44  A 44  A ? -1.0 ALA 40  A 40  A ? -0.1 
42  HIS 42  A 42  A ? CYS 43  A 43  A ? -0.2 LEU 68  A 68  A ? -0.1 GLY 41  A 41  A ? -0.3 SER 164 A 164 A ? -0.1 
43  CYS 43  A 43  A ? ALA 40  A 40  A ? -1.3 GLY 28  A 28  A ? -0.1 GLY 45  A 45  A ? -0.6 HIS 42  A 42  A ? -0.2 
44  HIS 44  A 44  A ? GLY 41  A 41  A ? -1.0 ALA 40  A 40  A ? -0.2 ARG 46  A 46  A ? -0.3 LYS 47  A 47  A ? -0.1 
45  GLY 45  A 45  A ? CYS 43  A 43  A ? -0.6 ARG 46  A 46  A ? -0.2 GLY 48  A 48  A ? -0.1 CYS 43  A 43  A ? -0.0 
46  ARG 46  A 46  A ? HIS 44  A 44  A ? -0.3 LYS 47  A 47  A ? -0.1 GLY 45  A 45  A ? -0.2 ?   ?   ? ?   ? ? ?    
47  LYS 47  A 47  A ? HIS 44  A 44  A ? -0.1 ?   ?   ? ?   ? ? ?    ARG 46  A 46  A ? -0.1 HIS 44  A 44  A ? -0.0 
48  GLY 48  A 48  A ? GLY 45  A 45  A ? -0.1 ?   ?   ? ?   ? ? ?    GLY 45  A 45  A ? -0.1 ?   ?   ? ?   ? ? ?    
49  ALA 49  A 49  A ? ASP 21  A 21  A ? -0.1 ALA 22  A 22  A ? -0.1 ALA 22  A 22  A ? -0.5 THR 23  A 23  A ? -0.1 
50  GLN 50  A 50  A ? ASP 21  A 21  A ? -0.1 ALA 22  A 22  A ? -0.1 ALA 22  A 22  A ? -0.1 ARG 53  A 53  A ? -0.0 
51  VAL 51  A 51  A ? ASP 21  A 21  A ? -0.1 ALA 22  A 22  A ? -0.1 TYR 20  A 20  A ? -0.0 ARG 53  A 53  A ? -0.0 
52  THR 52  A 52  A ? ALA 54  A 54  A ? -0.0 ASP 21  A 21  A ? -0.0 ALA 54  A 54  A ? -0.3 TYR 20  A 20  A ? -0.1 
53  ARG 53  A 53  A ? LEU 55  A 55  A ? -0.1 GLN 50  A 50  A ? -0.0 ASN 78  A 78  A ? -0.9 LEU 55  A 55  A ? -0.8 
54  ALA 54  A 54  A ? THR 52  A 52  A ? -0.3 LEU 77  A 77  A ? -0.2 LEU 77  A 77  A ? -0.3 VAL 57  A 57  A ? -0.2 
55  LEU 55  A 55  A ? ARG 76  A 76  A ? -3.2 ARG 53  A 53  A ? -0.8 VAL 57  A 57  A ? -0.3 LEU 77  A 77  A ? -0.2 
56  GLN 56  A 56  A ? ARG 76  A 76  A ? -1.1 ARG 53  A 53  A ? -0.1 ARG 76  A 76  A ? -3.2 ILE 58  A 58  A ? -0.5 
57  VAL 57  A 57  A ? LEU 55  A 55  A ? -0.3 LEU 75  A 75  A ? -0.2 ARG 59  A 59  A ? -0.6 LEU 75  A 75  A ? -0.2 
58  ILE 58  A 58  A ? LEU 74  A 74  A ? -2.9 GLN 56  A 56  A ? -0.5 LEU 74  A 74  A ? -2.8 HIS 60  A 60  A ? -0.4 
59  ARG 59  A 59  A ? VAL 57  A 57  A ? -0.6 MET 73  A 73  A ? -0.2 MET 73  A 73  A ? -0.2 ASP 71  A 71  A ? -0.1 
60  HIS 60  A 60  A ? ILE 72  A 72  A ? -2.3 ILE 58  A 58  A ? -0.4 PHE 63  A 63  A ? -1.9 ARG 59  A 59  A ? -0.1 
61  ALA 61  A 61  A ? ALA 62  A 62  A ? -0.3 GLU 64  A 64  A ? -0.0 HIS 60  A 60  A ? -0.2 ARG 59  A 59  A ? -0.0 
62  ALA 62  A 62  A ? ASN 70  A 70  A ? -0.1 GLU 64  A 64  A ? -0.1 ALA 61  A 61  A ? -0.3 GLU 64  A 64  A ? -0.2 
63  PHE 63  A 63  A ? HIS 60  A 60  A ? -1.9 ILE 72  A 72  A ? -0.1 ASN 70  A 70  A ? -0.2 ASP 71  A 71  A ? -0.1 
64  GLU 64  A 64  A ? ASN 69  A 69  A ? -2.5 ALA 62  A 62  A ? -0.2 LEU 68  A 68  A ? -1.7 ASN 69  A 69  A ? -0.9 
65  PRO 65  A 65  A ? ?   ?   ? ?   ? ? ?    ?   ?   ? ?   ? ? ?    GLU 64  A 64  A ? -0.1 PHE 63  A 63  A ? -0.0 
66  VAL 66  A 66  A ? VAL 67  A 67  A ? -0.1 ASN 69  A 69  A ? -0.0 GLU 64  A 64  A ? -0.0 THR 142 A 142 A ? -0.0 
67  VAL 67  A 67  A ? ASN 69  A 69  A ? -0.1 PHE 143 A 143 A ? -0.0 VAL 144 A 144 A ? -0.2 VAL 66  A 66  A ? -0.1 
68  LEU 68  A 68  A ? GLU 64  A 64  A ? -1.7 ASN 69  A 69  A ? -0.2 ASP 71  A 71  A ? -0.9 ASN 70  A 70  A ? -0.2 
69  ASN 69  A 69  A ? GLU 64  A 64  A ? -0.9 ASN 70  A 70  A ? -0.2 GLU 64  A 64  A ? -2.5 LEU 68  A 68  A ? -0.2 
70  ASN 70  A 70  A ? LEU 68  A 68  A ? -0.2 PHE 63  A 63  A ? -0.2 ILE 72  A 72  A ? -1.8 ASN 69  A 69  A ? -0.2 
71  ASP 71  A 71  A ? LEU 68  A 68  A ? -0.9 VAL 67  A 67  A ? -0.1 MET 73  A 73  A ? -0.3 ASN 70  A 70  A ? -0.2 
72  ILE 72  A 72  A ? ASN 70  A 70  A ? -1.8 ALA 40  A 40  A ? -0.3 HIS 60  A 60  A ? -2.3 LEU 74  A 74  A ? -0.3 
73  MET 73  A 73  A ? THR 39  A 39  A ? -2.4 ASP 71  A 71  A ? -0.3 THR 39  A 39  A ? -2.6 LEU 75  A 75  A ? -0.4 
74  LEU 74  A 74  A ? ILE 58  A 58  A ? -2.8 ILE 72  A 72  A ? -0.3 ILE 58  A 58  A ? -2.9 ARG 76  A 76  A ? -0.5 
75  LEU 75  A 75  A ? VAL 37  A 37  A ? -3.0 MET 73  A 73  A ? -0.4 VAL 37  A 37  A ? -2.7 LEU 77  A 77  A ? -0.6 
76  ARG 76  A 76  A ? GLN 56  A 56  A ? -3.2 LEU 74  A 74  A ? -0.5 LEU 55  A 55  A ? -3.2 GLN 56  A 56  A ? -1.1 
77  LEU 77  A 77  A ? TYR 35  A 35  A ? -3.6 LEU 75  A 75  A ? -0.6 ALA 54  A 54  A ? -0.2 ARG 53  A 53  A ? -0.0 
78  ASN 78  A 78  A ? ARG 53  A 53  A ? -0.9 ARG 76  A 76  A ? -0.2 LEU 77  A 77  A ? -0.1 ALA 54  A 54  A ? -0.1 
79  ARG 79  A 79  A ? LYS 34  A 34  A ? -0.1 TYR 35  A 35  A ? -0.1 ASN 78  A 78  A ? -0.2 ILE 82  A 82  A ? -0.1 
80  PRO 80  A 80  A ? ?   ?   ? ?   ? ? ?    ?   ?   ? ?   ? ? ?    TYR 35  A 35  A ? -0.2 LYS 34  A 34  A ? -0.1 
81  ALA 81  A 81  A ? LYS 34  A 34  A ? -3.5 ASP 33  A 33  A ? -0.1 LEU 83  A 83  A ? -0.9 TRP 36  A 36  A ? -0.0 
82  ILE 82  A 82  A ? ARG 79  A 79  A ? -0.1 PRO 80  A 80  A ? -0.1 GLY 84  A 84  A ? -0.2 ALA 81  A 81  A ? -0.1 
83  LEU 83  A 83  A ? ALA 81  A 81  A ? -0.9 THR 86  A 86  A ? -0.1 GLU 85  A 85  A ? -0.2 LYS 88  A 88  A ? -0.2 
84  GLY 84  A 84  A ? VAL 87  A 87  A ? -2.4 ILE 82  A 82  A ? -0.2 VAL 87  A 87  A ? -0.1 LEU 83  A 83  A ? -0.0 
85  GLU 85  A 85  A ? LEU 83  A 83  A ? -0.2 THR 86  A 86  A ? -0.2 LYS 88  A 88  A ? -0.1 LEU 83  A 83  A ? -0.1 
86  THR 86  A 86  A ? VAL 87  A 87  A ? -0.2 GLN 13  A 13  A ? -0.1 LYS 88  A 88  A ? -0.4 GLU 85  A 85  A ? -0.2 
87  VAL 87  A 87  A ? GLY 84  A 84  A ? -0.1 ILE 82  A 82  A ? -0.1 GLY 84  A 84  A ? -2.4 THR 89  A 89  A ? -0.3 
88  LYS 88  A 88  A ? PRO 14  A 14  A ? -0.9 THR 86  A 86  A ? -0.4 ILE 90  A 90  A ? -0.2 LEU 31  A 31  A ? -0.2 
89  THR 89  A 89  A ? VAL 87  A 87  A ? -0.3 ILE 32  A 32  A ? -0.1 ILE 32  A 32  A ? -0.2 TRP 15  A 15  A ? -0.1 
90  ILE 90  A 90  A ? LEU 31  A 31  A ? -1.5 LYS 88  A 88  A ? -0.2 VAL 173 A 173 A ? -0.1 LEU 92  A 92  A ? -0.1 
91  PRO 91  A 91  A ? ?   ?   ? ?   ? ? ?    ?   ?   ? ?   ? ? ?    LEU 174 A 174 A ? -2.9 ALA 93  A 93  A ? -0.3 
92  LEU 92  A 92  A ? VAL 173 A 173 A ? -0.2 ILE 32  A 32  A ? -0.1 THR 94  A 94  A ? -0.2 HIS 175 A 175 A ? -0.1 
93  ALA 93  A 93  A ? LEU 174 A 174 A ? -2.0 PRO 91  A 91  A ? -0.3 ARG 201 A 201 A ? -0.1 LEU 92  A 92  A ? -0.1 
94  THR 94  A 94  A ? GLN 95  A 95  A ? -0.2 LEU 92  A 92  A ? -0.2 CYS 96  A 96  A ? -0.3 ALA 93  A 93  A ? -0.2 
95  GLN 95  A 95  A ? PRO 98  A 98  A ? -0.0 LYS 199 A 199 A ? -0.0 THR 94  A 94  A ? -0.2 ALA 97  A 97  A ? -0.1 
96  CYS 96  A 96  A ? THR 94  A 94  A ? -0.3 ALA 97  A 97  A ? -0.1 THR 94  A 94  A ? -0.0 HIS 175 A 175 A ? -0.0 
97  ALA 97  A 97  A ? HIS 175 A 175 A ? -0.1 GLN 95  A 95  A ? -0.1 CYS 96  A 96  A ? -0.1 GLY 100 A 100 A ? -0.1 
98  PRO 98  A 98  A ? ?   ?   ? ?   ? ? ?    ?   ?   ? ?   ? ? ?    THR 101 A 101 A ? -1.7 ILE 129 A 129 A ? -0.2 
99  VAL 99  A 99  A ? GLY 100 A 100 A ? -0.2 THR 128 A 128 A ? -0.1 LEU 130 A 130 A ? -0.2 LYS 102 A 102 A ? -0.1 
100 GLY 100 A 100 A ? ILE 129 A 129 A ? -2.5 THR 101 A 101 A ? -0.3 VAL 99  A 99  A ? -0.2 LYS 102 A 102 A ? -0.1 
101 THR 101 A 101 A ? PRO 98  A 98  A ? -1.7 THR 128 A 128 A ? -0.1 ILE 129 A 129 A ? -2.4 CYS 103 A 103 A ? -0.4 
102 LYS 102 A 102 A ? THR 128 A 128 A ? -0.2 GLY 100 A 100 A ? -0.1 ASN 171 A 171 A ? -0.4 ILE 104 A 104 A ? -0.3 
103 CYS 103 A 103 A ? VAL 127 A 127 A ? -3.4 THR 101 A 101 A ? -0.4 VAL 127 A 127 A ? -3.0 VAL 105 A 105 A ? -0.5 
104 ILE 104 A 104 A ? VAL 169 A 169 A ? -3.3 LYS 102 A 102 A ? -0.3 VAL 169 A 169 A ? -3.1 THR 106 A 106 A ? -0.4 
105 VAL 105 A 105 A ? THR 125 A 125 A ? -3.2 CYS 103 A 103 A ? -0.5 THR 125 A 125 A ? -1.9 GLY 107 A 107 A ? -0.3 
106 THR 106 A 106 A ? ALA 167 A 167 A ? -1.9 ILE 104 A 104 A ? -0.4 TRP 108 A 108 A ? -0.3 CYS 124 A 124 A ? -0.2 
107 GLY 107 A 107 A ? GLN 123 A 123 A ? -1.7 VAL 105 A 105 A ? -0.3 GLN 123 A 123 A ? -2.2 ILE 2   A 2   A ? -0.2 
108 TRP 108 A 108 A ? GLY 162 A 162 A ? -0.4 THR 106 A 106 A ? -0.3 ALA 119 A 119 A ? -0.4 ASP 163 A 163 A ? -0.1 
109 GLY 109 A 109 A ? THR 110 A 110 A ? -0.2 HIS 118 A 118 A ? -0.1 ALA 119 A 119 A ? -0.9 GLY 162 A 162 A ? -0.3 
110 THR 110 A 110 A ? GLN 161 A 161 A ? -2.6 ARG 1   A 1   A ? -0.3 HIS 118 A 118 A ? -0.2 GLY 109 A 109 A ? -0.2 
111 THR 111 A 111 A ? ASN 117 A 117 A ? -1.9 ARG 1   A 1   A ? -0.2 PHE 113 A 113 A ? -0.3 THR 110 A 110 A ? -0.1 
112 THR 112 A 112 A ? GLU 115 A 115 A ? -0.3 ASN 117 A 117 A ? -0.2 ASN 117 A 117 A ? -0.3 THR 111 A 111 A ? -0.0 
113 PHE 113 A 113 A ? THR 111 A 111 A ? -0.3 PRO 114 A 114 A ? -0.1 VAL 116 A 116 A ? -0.1 HIS 184 A 184 A ? -0.0 
114 PRO 114 A 114 A ? ?   ?   ? ?   ? ? ?    ?   ?   ? ?   ? ? ?    VAL 116 A 116 A ? -0.2 PHE 113 A 113 A ? -0.1 
115 GLU 115 A 115 A ? THR 111 A 111 A ? -0.1 VAL 116 A 116 A ? -0.1 ASN 117 A 117 A ? -0.8 THR 112 A 112 A ? -0.3 
116 VAL 116 A 116 A ? PRO 114 A 114 A ? -0.2 THR 111 A 111 A ? -0.1 HIS 118 A 118 A ? -0.5 PHE 113 A 113 A ? -0.1 
117 ASN 117 A 117 A ? GLU 115 A 115 A ? -0.8 THR 112 A 112 A ? -0.3 THR 111 A 111 A ? -1.9 ALA 119 A 119 A ? -0.4 
118 HIS 118 A 118 A ? VAL 116 A 116 A ? -0.5 THR 110 A 110 A ? -0.2 ARG 120 A 120 A ? -0.2 THR 110 A 110 A ? -0.2 
119 ALA 119 A 119 A ? GLY 109 A 109 A ? -0.9 TRP 108 A 108 A ? -0.4 GLN 123 A 123 A ? -0.1 HIS 118 A 118 A ? -0.1 
120 ARG 120 A 120 A ? HIS 118 A 118 A ? -0.2 LEU 122 A 122 A ? -0.1 LEU 122 A 122 A ? -0.3 ALA 119 A 119 A ? -0.1 
121 ASN 121 A 121 A ? LEU 122 A 122 A ? -0.1 GLY 107 A 107 A ? -0.0 GLN 123 A 123 A ? -0.1 ALA 119 A 119 A ? -0.1 
122 LEU 122 A 122 A ? ARG 120 A 120 A ? -0.3 CYS 8   A 8   A ? -0.1 CYS 8   A 8   A ? -3.0 CYS 124 A 124 A ? -0.3 
123 GLN 123 A 123 A ? GLY 107 A 107 A ? -2.2 GLU 7   A 7   A ? -0.3 GLY 107 A 107 A ? -1.7 THR 125 A 125 A ? -0.3 
124 CYS 124 A 124 A ? GLY 6   A 6   A ? -3.3 LEU 122 A 122 A ? -0.3 GLY 6   A 6   A ? -2.4 GLU 126 A 126 A ? -0.3 
125 THR 125 A 125 A ? VAL 105 A 105 A ? -1.9 GLN 123 A 123 A ? -0.3 VAL 105 A 105 A ? -3.2 VAL 127 A 127 A ? -0.4 
126 GLU 126 A 126 A ? CYS 124 A 124 A ? -0.3 GLY 4   A 4   A ? -0.2 THR 128 A 128 A ? -0.3 ILE 104 A 104 A ? -0.2 
127 VAL 127 A 127 A ? CYS 103 A 103 A ? -3.0 THR 125 A 125 A ? -0.4 CYS 103 A 103 A ? -3.4 ILE 129 A 129 A ? -0.4 
128 THR 128 A 128 A ? GLY 151 A 151 A ? -0.5 GLU 126 A 126 A ? -0.3 GLY 151 A 151 A ? -1.8 LEU 130 A 130 A ? -0.2 
129 ILE 129 A 129 A ? THR 101 A 101 A ? -2.4 VAL 127 A 127 A ? -0.4 GLY 100 A 100 A ? -2.5 ALA 150 A 150 A ? -0.3 
130 LEU 130 A 130 A ? CYS 149 A 149 A ? -3.4 THR 128 A 128 A ? -0.2 CYS 149 A 149 A ? -0.5 CYS 135 A 135 A ? -0.0 
131 PRO 131 A 131 A ? ?   ?   ? ?   ? ? ?    ?   ?   ? ?   ? ? ?    VAL 134 A 134 A ? -1.6 CYS 135 A 135 A ? -0.7 
132 PRO 132 A 132 A ? ?   ?   ? ?   ? ? ?    ?   ?   ? ?   ? ? ?    GLN 136 A 136 A ? -2.3 CYS 135 A 135 A ? -0.4 
133 LYS 133 A 133 A ? VAL 134 A 134 A ? -0.2 CYS 135 A 135 A ? -0.2 ASP 137 A 137 A ? -2.6 ALA 138 A 138 A ? -0.2 
134 VAL 134 A 134 A ? PRO 131 A 131 A ? -1.6 GLN 136 A 136 A ? -0.2 ALA 138 A 138 A ? -1.6 LYS 133 A 133 A ? -0.2 
135 CYS 135 A 135 A ? PRO 131 A 131 A ? -0.7 PRO 132 A 132 A ? -0.4 TYR 139 A 139 A ? -3.7 GLY 140 A 140 A ? -0.4 
136 GLN 136 A 136 A ? PRO 132 A 132 A ? -2.3 ALA 138 A 138 A ? -0.2 GLY 140 A 140 A ? -2.1 CYS 135 A 135 A ? -0.2 
137 ASP 137 A 137 A ? LYS 133 A 133 A ? -2.6 PRO 132 A 132 A ? -0.2 CYS 135 A 135 A ? -0.2 GLN 136 A 136 A ? -0.2 
138 ALA 138 A 138 A ? VAL 134 A 134 A ? -1.6 LYS 133 A 133 A ? -0.2 GLN 136 A 136 A ? -0.2 ASP 137 A 137 A ? -0.2 
139 TYR 139 A 139 A ? CYS 135 A 135 A ? -3.7 GLY 140 A 140 A ? -0.2 THR 142 A 142 A ? -1.5 GLN 136 A 136 A ? -0.2 
140 GLY 140 A 140 A ? GLN 136 A 136 A ? -2.1 CYS 135 A 135 A ? -0.4 PHE 143 A 143 A ? -1.5 TYR 139 A 139 A ? -0.2 
141 SER 141 A 141 A ? THR 142 A 142 A ? -0.3 TYR 139 A 139 A ? -0.0 GLY 140 A 140 A ? -0.2 GLN 136 A 136 A ? -0.1 
142 THR 142 A 142 A ? TYR 139 A 139 A ? -1.5 GLN 136 A 136 A ? -0.1 VAL 144 A 144 A ? -0.6 SER 141 A 141 A ? -0.3 
143 PHE 143 A 143 A ? GLY 140 A 140 A ? -1.5 CYS 135 A 135 A ? -0.2 ASP 145 A 145 A ? -0.2 LEU 68  A 68  A ? -0.1 
144 VAL 144 A 144 A ? THR 142 A 142 A ? -0.6 VAL 67  A 67  A ? -0.2 GLU 147 A 147 A ? -1.4 THR 142 A 142 A ? -0.1 
145 ASP 145 A 145 A ? SER 146 A 146 A ? -0.3 PHE 143 A 143 A ? -0.2 VAL 144 A 144 A ? -0.1 PHE 143 A 143 A ? -0.0 
146 SER 146 A 146 A ? THR 195 A 195 A ? -0.0 ILE 148 A 148 A ? -0.0 GLU 196 A 196 A ? -2.2 ILE 148 A 148 A ? -0.3 
147 GLU 147 A 147 A ? VAL 144 A 144 A ? -1.4 THR 195 A 195 A ? -0.2 CYS 149 A 149 A ? -0.4 THR 195 A 195 A ? -0.2 
148 ILE 148 A 148 A ? TYR 194 A 194 A ? -2.7 SER 146 A 146 A ? -0.3 TYR 194 A 194 A ? -2.8 ALA 150 A 150 A ? -0.5 
149 CYS 149 A 149 A ? LEU 130 A 130 A ? -0.5 GLU 147 A 147 A ? -0.4 LEU 130 A 130 A ? -3.4 GLY 151 A 151 A ? -0.3 
150 ALA 150 A 150 A ? GLY 192 A 192 A ? -2.2 ILE 148 A 148 A ? -0.5 GLY 192 A 192 A ? -1.8 ALA 152 A 152 A ? -0.3 
151 GLY 151 A 151 A ? THR 128 A 128 A ? -1.8 CYS 149 A 149 A ? -0.3 MET 153 A 153 A ? -0.5 THR 128 A 128 A ? -0.5 
152 ALA 152 A 152 A ? ARG 157 A 157 A ? -1.2 ALA 150 A 150 A ? -0.3 GLY 155 A 155 A ? -1.6 LYS 190 A 190 A ? -0.3 
153 MET 153 A 153 A ? GLY 151 A 151 A ? -0.5 GLU 154 A 154 A ? -0.3 ASN 189 A 189 A ? -2.2 LYS 190 A 190 A ? -0.1 
154 GLU 154 A 154 A ? GLY 155 A 155 A ? -0.3 LYS 188 A 188 A ? -0.2 MET 153 A 153 A ? -0.3 LYS 188 A 188 A ? -0.2 
155 GLY 155 A 155 A ? ALA 152 A 152 A ? -1.6 ALA 187 A 187 A ? -0.3 GLU 154 A 154 A ? -0.3 ALA 187 A 187 A ? -0.2 
156 GLY 156 A 156 A ? ALA 186 A 186 A ? -2.5 CYS 185 A 185 A ? -0.1 ASP 158 A 158 A ? -0.3 ALA 187 A 187 A ? -0.1 
157 ARG 157 A 157 A ? ALA 152 A 152 A ? -0.3 ALA 187 A 187 A ? -0.1 ALA 152 A 152 A ? -1.2 SER 159 A 159 A ? -0.3 
158 ASP 158 A 158 A ? ILE 3   A 3   A ? -1.8 GLY 156 A 156 A ? -0.3 ILE 3   A 3   A ? -3.4 CYS 160 A 160 A ? -0.3 
159 SER 159 A 159 A ? ARG 157 A 157 A ? -0.3 ILE 2   A 2   A ? -0.3 ALA 186 A 186 A ? -0.3 ILE 2   A 2   A ? -0.2 
160 CYS 160 A 160 A ? ARG 1   A 1   A ? -0.6 ASP 158 A 158 A ? -0.3 ASP 163 A 163 A ? -1.9 GLY 109 A 109 A ? -0.1 
161 GLN 161 A 161 A ? GLY 162 A 162 A ? -0.3 SER 159 A 159 A ? -0.2 THR 110 A 110 A ? -2.6 CYS 160 A 160 A ? -0.1 
162 GLY 162 A 162 A ? GLY 109 A 109 A ? -0.3 PHE 26  A 26  A ? -0.1 TRP 108 A 108 A ? -0.4 GLN 161 A 161 A ? -0.3 
163 ASP 163 A 163 A ? CYS 160 A 160 A ? -1.9 ARG 1   A 1   A ? -0.2 GLY 166 A 166 A ? -2.8 VAL 178 A 178 A ? -0.3 
164 SER 164 A 164 A ? PHE 26  A 26  A ? -0.3 GLY 165 A 165 A ? -0.3 GLY 28  A 28  A ? -4.0 SER 179 A 179 A ? -0.2 
165 GLY 165 A 165 A ? VAL 178 A 178 A ? -3.3 GLY 166 A 166 A ? -0.3 SER 164 A 164 A ? -0.3 SER 179 A 179 A ? -0.1 
166 GLY 166 A 166 A ? ASP 163 A 163 A ? -2.8 GLY 28  A 28  A ? -0.1 VAL 178 A 178 A ? -2.8 GLY 165 A 165 A ? -0.3 
167 ALA 167 A 167 A ? GLY 29  A 29  A ? -0.3 LEU 177 A 177 A ? -0.2 THR 106 A 106 A ? -1.9 VAL 169 A 169 A ? -0.5 
168 MET 168 A 168 A ? GLY 176 A 176 A ? -2.5 GLY 166 A 166 A ? -0.3 HIS 175 A 175 A ? -2.4 GLY 176 A 176 A ? -1.6 
169 VAL 169 A 169 A ? ILE 104 A 104 A ? -3.1 ALA 167 A 167 A ? -0.5 ILE 104 A 104 A ? -3.3 ASN 171 A 171 A ? -0.4 
170 CYS 170 A 170 A ? VAL 173 A 173 A ? -2.5 MET 168 A 168 A ? -0.5 VAL 173 A 173 A ? -1.5 CYS 103 A 103 A ? -0.2 
171 ASN 171 A 171 A ? LYS 102 A 102 A ? -0.4 VAL 169 A 169 A ? -0.4 CYS 170 A 170 A ? -0.1 LEU 174 A 174 A ? -0.1 
172 GLY 172 A 172 A ? VAL 173 A 173 A ? -0.2 VAL 169 A 169 A ? -0.1 LEU 174 A 174 A ? -0.4 ASN 171 A 171 A ? -0.3 
173 VAL 173 A 173 A ? CYS 170 A 170 A ? -1.5 ILE 90  A 90  A ? -0.1 CYS 170 A 170 A ? -2.5 HIS 175 A 175 A ? -0.7 
174 LEU 174 A 174 A ? PRO 91  A 91  A ? -2.9 GLY 172 A 172 A ? -0.4 ALA 93  A 93  A ? -2.0 VAL 169 A 169 A ? -0.2 
175 HIS 175 A 175 A ? MET 168 A 168 A ? -2.4 VAL 173 A 173 A ? -0.7 ILE 197 A 197 A ? -1.8 CYS 198 A 198 A ? -0.4 
176 GLY 176 A 176 A ? MET 168 A 168 A ? -1.6 GLU 196 A 196 A ? -0.2 MET 168 A 168 A ? -2.5 VAL 178 A 178 A ? -0.4 
177 LEU 177 A 177 A ? THR 195 A 195 A ? -1.5 HIS 175 A 175 A ? -0.3 THR 195 A 195 A ? -2.6 ALA 167 A 167 A ? -0.2 
178 VAL 178 A 178 A ? GLY 166 A 166 A ? -2.8 GLY 176 A 176 A ? -0.4 GLY 165 A 165 A ? -3.3 TYR 194 A 194 A ? -0.2 
179 SER 179 A 179 A ? VAL 193 A 193 A ? -1.8 TRP 180 A 180 A ? -0.4 GLY 181 A 181 A ? -0.3 TYR 194 A 194 A ? -0.2 
180 TRP 180 A 180 A ? VAL 193 A 193 A ? -1.7 GLN 161 A 161 A ? -0.0 VAL 193 A 193 A ? -2.6 SER 179 A 179 A ? -0.4 
181 GLY 181 A 181 A ? SER 179 A 179 A ? -0.3 GLY 192 A 192 A ? -0.2 GLY 192 A 192 A ? -0.1 CYS 185 A 185 A ? -0.1 
182 ASN 182 A 182 A ? PRO 191 A 191 A ? -0.3 TRP 180 A 180 A ? -0.3 ALA 186 A 186 A ? -0.1 VAL 193 A 193 A ? -0.0 
183 GLU 183 A 183 A ? HIS 184 A 184 A ? -0.2 CYS 185 A 185 A ? -0.1 CYS 185 A 185 A ? -1.0 GLN 161 A 161 A ? -0.2 
184 HIS 184 A 184 A ? CYS 160 A 160 A ? -0.1 PHE 113 A 113 A ? -0.0 ALA 187 A 187 A ? -1.0 GLU 183 A 183 A ? -0.2 
185 CYS 185 A 185 A ? GLU 183 A 183 A ? -1.0 ALA 186 A 186 A ? -0.2 GLY 156 A 156 A ? -0.1 CYS 160 A 160 A ? -0.1 
186 ALA 186 A 186 A ? LYS 190 A 190 A ? -0.3 SER 159 A 159 A ? -0.3 GLY 156 A 156 A ? -2.5 CYS 185 A 185 A ? -0.2 
187 ALA 187 A 187 A ? HIS 184 A 184 A ? -1.0 LYS 190 A 190 A ? -0.5 LYS 190 A 190 A ? -2.0 GLY 155 A 155 A ? -0.3 
188 LYS 188 A 188 A ? ASN 189 A 189 A ? -0.3 GLU 154 A 154 A ? -0.2 GLU 154 A 154 A ? -0.2 ALA 187 A 187 A ? -0.1 
189 ASN 189 A 189 A ? MET 153 A 153 A ? -2.2 ALA 152 A 152 A ? -0.2 LYS 188 A 188 A ? -0.3 MET 153 A 153 A ? -0.1 
190 LYS 190 A 190 A ? ALA 187 A 187 A ? -2.0 ALA 152 A 152 A ? -0.3 ALA 187 A 187 A ? -0.5 ALA 186 A 186 A ? -0.3 
191 PRO 191 A 191 A ? ?   ?   ? ?   ? ? ?    ?   ?   ? ?   ? ? ?    ASN 182 A 182 A ? -0.3 GLY 151 A 151 A ? -0.2 
192 GLY 192 A 192 A ? ALA 150 A 150 A ? -1.8 GLY 181 A 181 A ? -0.1 ALA 150 A 150 A ? -2.2 TYR 194 A 194 A ? -0.4 
193 VAL 193 A 193 A ? TRP 180 A 180 A ? -2.6 CYS 149 A 149 A ? -0.2 SER 179 A 179 A ? -1.8 TRP 180 A 180 A ? -1.7 
194 TYR 194 A 194 A ? ILE 148 A 148 A ? -2.8 GLY 192 A 192 A ? -0.4 ILE 148 A 148 A ? -2.7 GLU 196 A 196 A ? -0.4 
195 THR 195 A 195 A ? LEU 177 A 177 A ? -2.6 VAL 193 A 193 A ? -0.3 LEU 177 A 177 A ? -1.5 ILE 197 A 197 A ? -0.8 
196 GLU 196 A 196 A ? SER 146 A 146 A ? -2.2 TYR 194 A 194 A ? -0.4 LYS 199 A 199 A ? -1.1 PHE 200 A 200 A ? -0.4 
197 ILE 197 A 197 A ? HIS 175 A 175 A ? -1.8 THR 195 A 195 A ? -0.8 PHE 200 A 200 A ? -2.1 ARG 201 A 201 A ? -0.9 
198 CYS 198 A 198 A ? HIS 175 A 175 A ? -0.4 LYS 199 A 199 A ? -0.3 GLY 202 A 202 A ? -0.3 ARG 201 A 201 A ? -0.3 
199 LYS 199 A 199 A ? GLU 196 A 196 A ? -1.1 PHE 200 A 200 A ? -0.2 CYS 198 A 198 A ? -0.3 ILE 197 A 197 A ? -0.2 
200 PHE 200 A 200 A ? ILE 197 A 197 A ? -2.1 GLU 196 A 196 A ? -0.4 ILE 204 A 204 A ? -2.8 LYS 199 A 199 A ? -0.2 
201 ARG 201 A 201 A ? ILE 197 A 197 A ? -0.9 CYS 198 A 198 A ? -0.3 ILE 205 A 205 A ? -2.6 LYS 206 A 206 A ? -0.2 
202 GLY 202 A 202 A ? CYS 198 A 198 A ? -0.3 TRP 203 A 203 A ? -0.2 LYS 206 A 206 A ? -2.4 ARG 201 A 201 A ? -0.2 
203 TRP 203 A 203 A ? ILE 205 A 205 A ? -0.2 ILE 204 A 204 A ? -0.2 SER 207 A 207 A ? -2.3 GLY 202 A 202 A ? -0.2 
204 ILE 204 A 204 A ? PHE 200 A 200 A ? -2.8 LYS 206 A 206 A ? -0.2 MET 208 A 208 A ? -1.9 GLY 202 A 202 A ? -0.2 
205 ILE 205 A 205 A ? ARG 201 A 201 A ? -2.6 LYS 206 A 206 A ? -0.2 THR 209 A 209 A ? -1.4 TRP 203 A 203 A ? -0.2 
206 LYS 206 A 206 A ? GLY 202 A 202 A ? -2.4 ARG 201 A 201 A ? -0.2 ASP 210 A 210 A ? -1.3 THR 209 A 209 A ? -0.3 
207 SER 207 A 207 A ? TRP 203 A 203 A ? -2.3 MET 208 A 208 A ? -0.2 LYS 206 A 206 A ? -0.2 ILE 205 A 205 A ? -0.2 
208 MET 208 A 208 A ? ILE 204 A 204 A ? -1.9 THR 209 A 209 A ? -0.2 SER 207 A 207 A ? -0.2 LYS 206 A 206 A ? -0.2 
209 THR 209 A 209 A ? ILE 205 A 205 A ? -1.4 LYS 206 A 206 A ? -0.3 MET 208 A 208 A ? -0.2 SER 207 A 207 A ? -0.2 
210 ASP 210 A 210 A ? LYS 206 A 206 A ? -1.3 ILE 205 A 205 A ? -0.2 MET 208 A 208 A ? -0.2 THR 209 A 209 A ? -0.2 
# 
loop_
_dssp_statistics_histogram.entry_id 
_dssp_statistics_histogram.type 
_dssp_statistics_histogram.1 
_dssp_statistics_histogram.2 
_dssp_statistics_histogram.3 
_dssp_statistics_histogram.4 
_dssp_statistics_histogram.5 
_dssp_statistics_histogram.6 
_dssp_statistics_histogram.7 
_dssp_statistics_histogram.8 
_dssp_statistics_histogram.9 
_dssp_statistics_histogram.10 
_dssp_statistics_histogram.11 
_dssp_statistics_histogram.12 
_dssp_statistics_histogram.13 
_dssp_statistics_histogram.14 
_dssp_statistics_histogram.15 
_dssp_statistics_histogram.16 
_dssp_statistics_histogram.17 
_dssp_statistics_histogram.18 
_dssp_statistics_histogram.19 
_dssp_statistics_histogram.20 
_dssp_statistics_histogram.21 
_dssp_statistics_histogram.22 
_dssp_statistics_histogram.23 
_dssp_statistics_histogram.24 
_dssp_statistics_histogram.25 
_dssp_statistics_histogram.26 
_dssp_statistics_histogram.27 
_dssp_statistics_histogram.28 
_dssp_statistics_histogram.29 
_dssp_statistics_histogram.30 
Euma2 residues_per_alpha_helix        0 0 0 0 0 0 0 1 1 0 0 0 0 0 0 0 0 0 0 0 0 0 0 0 0 0 0 0 0 0 
Euma2 parallel_bridges_per_ladder     1 0 0 0 0 0 0 0 0 0 0 0 0 0 0 0 0 0 0 0 0 0 0 0 0 0 0 0 0 0 
Euma2 antiparallel_bridges_per_ladder 2 5 0 4 2 1 0 0 0 0 0 0 0 0 0 0 0 0 0 0 0 0 0 0 0 0 0 0 0 0 
Euma2 ladders_per_sheet               1 0 0 1 0 0 0 1 0 0 0 0 0 0 0 0 0 0 0 0 0 0 0 0 0 0 0 0 0 0 
# 
loop_
_dssp_statistics_hbond.entry_id 
_dssp_statistics_hbond.type 
_dssp_statistics_hbond.count 
_dssp_statistics_hbond.count_per_100 
Euma2 O(I)-->H-N(J)          127 60.5 
Euma2 'PARALLEL BRIDGES'     2   1.0  
Euma2 'ANTIPARALLEL BRIDGES' 60  28.6 
Euma2 O(I)-->H-N(I-5)        2   1.0  
Euma2 O(I)-->H-N(I-4)        2   1.0  
Euma2 O(I)-->H-N(I-3)        3   1.4  
Euma2 O(I)-->H-N(I-2)        0   0.0  
Euma2 O(I)-->H-N(I-1)        0   0.0  
Euma2 O(I)-->H-N(I+0)        0   0.0  
Euma2 O(I)-->H-N(I+1)        0   0.0  
Euma2 O(I)-->H-N(I+2)        17  8.1  
Euma2 O(I)-->H-N(I+3)        21  10.0 
Euma2 O(I)-->H-N(I+4)        15  7.1  
Euma2 O(I)-->H-N(I+5)        1   0.5  
# 
_dssp_statistics.entry_id                       Euma2 
_dssp_statistics.nr_of_residues                 210 
_dssp_statistics.nr_of_chains                   1 
_dssp_statistics.nr_of_ss_bridges_total         0 
_dssp_statistics.nr_of_ss_bridges_intra_chain   0 
_dssp_statistics.nr_of_ss_bridges_inter_chain   0 
# 
loop_
_chem_comp.id 
_chem_comp.type 
_chem_comp.mon_nstd_flag 
_chem_comp.name 
_chem_comp.formula 
_chem_comp.formula_weight 
ALA 'L-PEPTIDE LINKING' y ALANINE         'C3 H7 N O2'     89.093 
ARG 'L-PEPTIDE LINKING' y ARGININE        'C6 H15 N4 O2'  175.209 
ASN 'L-PEPTIDE LINKING' y ASPARAGINE      'C4 H8 N2 O3'   132.118 
ASP 'L-PEPTIDE LINKING' y 'ASPARTIC ACID' 'C4 H7 N O4'    133.103 
CYS 'L-PEPTIDE LINKING' y CYSTEINE        'C3 H7 N O2 S'  121.158 
GLN 'L-PEPTIDE LINKING' y GLUTAMINE       'C5 H10 N2 O3'  146.144 
GLU 'L-PEPTIDE LINKING' y 'GLUTAMIC ACID' 'C5 H9 N O4'    147.129 
GLY 'PEPTIDE LINKING'   y GLYCINE         'C2 H5 N O2'     75.067 
HIS 'L-PEPTIDE LINKING' y HISTIDINE       'C6 H10 N3 O2'  156.162 
ILE 'L-PEPTIDE LINKING' y ISOLEUCINE      'C6 H13 N O2'   131.173 
LEU 'L-PEPTIDE LINKING' y LEUCINE         'C6 H13 N O2'   131.173 
LYS 'L-PEPTIDE LINKING' y LYSINE          'C6 H15 N2 O2'  147.195 
MET 'L-PEPTIDE LINKING' y METHIONINE      'C5 H11 N O2 S' 149.211 
PHE 'L-PEPTIDE LINKING' y PHENYLALANINE   'C9 H11 N O2'   165.189 
PRO 'L-PEPTIDE LINKING' y PROLINE         'C5 H9 N O2'     115.13 
SER 'L-PEPTIDE LINKING' y SERINE          'C3 H7 N O3'    105.093 
THR 'L-PEPTIDE LINKING' y THREONINE       'C4 H9 N O3'    119.119 
TRP 'L-PEPTIDE LINKING' y TRYPTOPHAN      'C11 H12 N2 O2' 204.225 
TYR 'L-PEPTIDE LINKING' y TYROSINE        'C9 H11 N O3'   181.189 
VAL 'L-PEPTIDE LINKING' y VALINE          'C5 H11 N O2'   117.146 
# 
loop_
_atom_type.symbol 
N 
C 
O 
S 
# 
loop_
_entity_poly_seq.entity_id 
_entity_poly_seq.num 
_entity_poly_seq.mon_id 
_entity_poly_seq.hetero 
1   1 ARG n 
1   2 ILE n 
1   3 ILE n 
1   4 GLY n 
1   5 GLY n 
1   6 GLY n 
1   7 GLU n 
1   8 CYS n 
1   9 ARG n 
1  10 PRO n 
1  11 HIS n 
1  12 SER n 
1  13 GLN n 
1  14 PRO n 
1  15 TRP n 
1  16 GLN n 
1  17 VAL n 
1  18 PHE n 
1  19 LEU n 
1  20 TYR n 
1  21 ASP n 
1  22 ALA n 
1  23 THR n 
1  24 GLN n 
1  25 ILE n 
1  26 PHE n 
1  27 CYS n 
1  28 GLY n 
1  29 GLY n 
1  30 VAL n 
1  31 LEU n 
1  32 ILE n 
1  33 ASP n 
1  34 LYS n 
1  35 TYR n 
1  36 TRP n 
1  37 VAL n 
1  38 VAL n 
1  39 THR n 
1  40 ALA n 
1  41 GLY n 
1  42 HIS n 
1  43 CYS n 
1  44 HIS n 
1  45 GLY n 
1  46 ARG n 
1  47 LYS n 
1  48 GLY n 
1  49 ALA n 
1  50 GLN n 
1  51 VAL n 
1  52 THR n 
1  53 ARG n 
1  54 ALA n 
1  55 LEU n 
1  56 GLN n 
1  57 VAL n 
1  58 ILE n 
1  59 ARG n 
1  60 HIS n 
1  61 ALA n 
1  62 ALA n 
1  63 PHE n 
1  64 GLU n 
1  65 PRO n 
1  66 VAL n 
1  67 VAL n 
1  68 LEU n 
1  69 ASN n 
1  70 ASN n 
1  71 ASP n 
1  72 ILE n 
1  73 MET n 
1  74 LEU n 
1  75 LEU n 
1  76 ARG n 
1  77 LEU n 
1  78 ASN n 
1  79 ARG n 
1  80 PRO n 
1  81 ALA n 
1  82 ILE n 
1  83 LEU n 
1  84 GLY n 
1  85 GLU n 
1  86 THR n 
1  87 VAL n 
1  88 LYS n 
1  89 THR n 
1  90 ILE n 
1  91 PRO n 
1  92 LEU n 
1  93 ALA n 
1  94 THR n 
1  95 GLN n 
1  96 CYS n 
1  97 ALA n 
1  98 PRO n 
1  99 VAL n 
1 100 GLY n 
1 101 THR n 
1 102 LYS n 
1 103 CYS n 
1 104 ILE n 
1 105 VAL n 
1 106 THR n 
1 107 GLY n 
1 108 TRP n 
1 109 GLY n 
1 110 THR n 
1 111 THR n 
1 112 THR n 
1 113 PHE n 
1 114 PRO n 
1 115 GLU n 
1 116 VAL n 
1 117 ASN n 
1 118 HIS n 
1 119 ALA n 
1 120 ARG n 
1 121 ASN n 
1 122 LEU n 
1 123 GLN n 
1 124 CYS n 
1 125 THR n 
1 126 GLU n 
1 127 VAL n 
1 128 THR n 
1 129 ILE n 
1 130 LEU n 
1 131 PRO n 
1 132 PRO n 
1 133 LYS n 
1 134 VAL n 
1 135 CYS n 
1 136 GLN n 
1 137 ASP n 
1 138 ALA n 
1 139 TYR n 
1 140 GLY n 
1 141 SER n 
1 142 THR n 
1 143 PHE n 
1 144 VAL n 
1 145 ASP n 
1 146 SER n 
1 147 GLU n 
1 148 ILE n 
1 149 CYS n 
1 150 ALA n 
1 151 GLY n 
1 152 ALA n 
1 153 MET n 
1 154 GLU n 
1 155 GLY n 
1 156 GLY n 
1 157 ARG n 
1 158 ASP n 
1 159 SER n 
1 160 CYS n 
1 161 GLN n 
1 162 GLY n 
1 163 ASP n 
1 164 SER n 
1 165 GLY n 
1 166 GLY n 
1 167 ALA n 
1 168 MET n 
1 169 VAL n 
1 170 CYS n 
1 171 ASN n 
1 172 GLY n 
1 173 VAL n 
1 174 LEU n 
1 175 HIS n 
1 176 GLY n 
1 177 LEU n 
1 178 VAL n 
1 179 SER n 
1 180 TRP n 
1 181 GLY n 
1 182 ASN n 
1 183 GLU n 
1 184 HIS n 
1 185 CYS n 
1 186 ALA n 
1 187 ALA n 
1 188 LYS n 
1 189 ASN n 
1 190 LYS n 
1 191 PRO n 
1 192 GLY n 
1 193 VAL n 
1 194 TYR n 
1 195 THR n 
1 196 GLU n 
1 197 ILE n 
1 198 CYS n 
1 199 LYS n 
1 200 PHE n 
1 201 ARG n 
1 202 GLY n 
1 203 TRP n 
1 204 ILE n 
1 205 ILE n 
1 206 LYS n 
1 207 SER n 
1 208 MET n 
1 209 THR n 
1 210 ASP n 
# 
loop_
_pdbx_poly_seq_scheme.asym_id 
_pdbx_poly_seq_scheme.entity_id 
_pdbx_poly_seq_scheme.seq_id 
_pdbx_poly_seq_scheme.mon_id 
_pdbx_poly_seq_scheme.ndb_seq_num 
_pdbx_poly_seq_scheme.pdb_seq_num 
_pdbx_poly_seq_scheme.auth_seq_num 
_pdbx_poly_seq_scheme.pdb_mon_id 
_pdbx_poly_seq_scheme.auth_mon_id 
_pdbx_poly_seq_scheme.pdb_strand_id 
_pdbx_poly_seq_scheme.pdb_ins_code 
_pdbx_poly_seq_scheme.hetero 
A 1   1 ARG   1 1   1   ARG ARG A ? n 
A 1   2 ILE   2 2   2   ILE ILE A ? n 
A 1   3 ILE   3 3   3   ILE ILE A ? n 
A 1   4 GLY   4 4   4   GLY GLY A ? n 
A 1   5 GLY   5 5   5   GLY GLY A ? n 
A 1   6 GLY   6 6   6   GLY GLY A ? n 
A 1   7 GLU   7 7   7   GLU GLU A ? n 
A 1   8 CYS   8 8   8   CYS CYS A ? n 
A 1   9 ARG   9 9   9   ARG ARG A ? n 
A 1  10 PRO  10 10  10  PRO PRO A ? n 
A 1  11 HIS  11 11  11  HIS HIS A ? n 
A 1  12 SER  12 12  12  SER SER A ? n 
A 1  13 GLN  13 13  13  GLN GLN A ? n 
A 1  14 PRO  14 14  14  PRO PRO A ? n 
A 1  15 TRP  15 15  15  TRP TRP A ? n 
A 1  16 GLN  16 16  16  GLN GLN A ? n 
A 1  17 VAL  17 17  17  VAL VAL A ? n 
A 1  18 PHE  18 18  18  PHE PHE A ? n 
A 1  19 LEU  19 19  19  LEU LEU A ? n 
A 1  20 TYR  20 20  20  TYR TYR A ? n 
A 1  21 ASP  21 21  21  ASP ASP A ? n 
A 1  22 ALA  22 22  22  ALA ALA A ? n 
A 1  23 THR  23 23  23  THR THR A ? n 
A 1  24 GLN  24 24  24  GLN GLN A ? n 
A 1  25 ILE  25 25  25  ILE ILE A ? n 
A 1  26 PHE  26 26  26  PHE PHE A ? n 
A 1  27 CYS  27 27  27  CYS CYS A ? n 
A 1  28 GLY  28 28  28  GLY GLY A ? n 
A 1  29 GLY  29 29  29  GLY GLY A ? n 
A 1  30 VAL  30 30  30  VAL VAL A ? n 
A 1  31 LEU  31 31  31  LEU LEU A ? n 
A 1  32 ILE  32 32  32  ILE ILE A ? n 
A 1  33 ASP  33 33  33  ASP ASP A ? n 
A 1  34 LYS  34 34  34  LYS LYS A ? n 
A 1  35 TYR  35 35  35  TYR TYR A ? n 
A 1  36 TRP  36 36  36  TRP TRP A ? n 
A 1  37 VAL  37 37  37  VAL VAL A ? n 
A 1  38 VAL  38 38  38  VAL VAL A ? n 
A 1  39 THR  39 39  39  THR THR A ? n 
A 1  40 ALA  40 40  40  ALA ALA A ? n 
A 1  41 GLY  41 41  41  GLY GLY A ? n 
A 1  42 HIS  42 42  42  HIS HIS A ? n 
A 1  43 CYS  43 43  43  CYS CYS A ? n 
A 1  44 HIS  44 44  44  HIS HIS A ? n 
A 1  45 GLY  45 45  45  GLY GLY A ? n 
A 1  46 ARG  46 46  46  ARG ARG A ? n 
A 1  47 LYS  47 47  47  LYS LYS A ? n 
A 1  48 GLY  48 48  48  GLY GLY A ? n 
A 1  49 ALA  49 49  49  ALA ALA A ? n 
A 1  50 GLN  50 50  50  GLN GLN A ? n 
A 1  51 VAL  51 51  51  VAL VAL A ? n 
A 1  52 THR  52 52  52  THR THR A ? n 
A 1  53 ARG  53 53  53  ARG ARG A ? n 
A 1  54 ALA  54 54  54  ALA ALA A ? n 
A 1  55 LEU  55 55  55  LEU LEU A ? n 
A 1  56 GLN  56 56  56  GLN GLN A ? n 
A 1  57 VAL  57 57  57  VAL VAL A ? n 
A 1  58 ILE  58 58  58  ILE ILE A ? n 
A 1  59 ARG  59 59  59  ARG ARG A ? n 
A 1  60 HIS  60 60  60  HIS HIS A ? n 
A 1  61 ALA  61 61  61  ALA ALA A ? n 
A 1  62 ALA  62 62  62  ALA ALA A ? n 
A 1  63 PHE  63 63  63  PHE PHE A ? n 
A 1  64 GLU  64 64  64  GLU GLU A ? n 
A 1  65 PRO  65 65  65  PRO PRO A ? n 
A 1  66 VAL  66 66  66  VAL VAL A ? n 
A 1  67 VAL  67 67  67  VAL VAL A ? n 
A 1  68 LEU  68 68  68  LEU LEU A ? n 
A 1  69 ASN  69 69  69  ASN ASN A ? n 
A 1  70 ASN  70 70  70  ASN ASN A ? n 
A 1  71 ASP  71 71  71  ASP ASP A ? n 
A 1  72 ILE  72 72  72  ILE ILE A ? n 
A 1  73 MET  73 73  73  MET MET A ? n 
A 1  74 LEU  74 74  74  LEU LEU A ? n 
A 1  75 LEU  75 75  75  LEU LEU A ? n 
A 1  76 ARG  76 76  76  ARG ARG A ? n 
A 1  77 LEU  77 77  77  LEU LEU A ? n 
A 1  78 ASN  78 78  78  ASN ASN A ? n 
A 1  79 ARG  79 79  79  ARG ARG A ? n 
A 1  80 PRO  80 80  80  PRO PRO A ? n 
A 1  81 ALA  81 81  81  ALA ALA A ? n 
A 1  82 ILE  82 82  82  ILE ILE A ? n 
A 1  83 LEU  83 83  83  LEU LEU A ? n 
A 1  84 GLY  84 84  84  GLY GLY A ? n 
A 1  85 GLU  85 85  85  GLU GLU A ? n 
A 1  86 THR  86 86  86  THR THR A ? n 
A 1  87 VAL  87 87  87  VAL VAL A ? n 
A 1  88 LYS  88 88  88  LYS LYS A ? n 
A 1  89 THR  89 89  89  THR THR A ? n 
A 1  90 ILE  90 90  90  ILE ILE A ? n 
A 1  91 PRO  91 91  91  PRO PRO A ? n 
A 1  92 LEU  92 92  92  LEU LEU A ? n 
A 1  93 ALA  93 93  93  ALA ALA A ? n 
A 1  94 THR  94 94  94  THR THR A ? n 
A 1  95 GLN  95 95  95  GLN GLN A ? n 
A 1  96 CYS  96 96  96  CYS CYS A ? n 
A 1  97 ALA  97 97  97  ALA ALA A ? n 
A 1  98 PRO  98 98  98  PRO PRO A ? n 
A 1  99 VAL  99 99  99  VAL VAL A ? n 
A 1 100 GLY 100 100 100 GLY GLY A ? n 
A 1 101 THR 101 101 101 THR THR A ? n 
A 1 102 LYS 102 102 102 LYS LYS A ? n 
A 1 103 CYS 103 103 103 CYS CYS A ? n 
A 1 104 ILE 104 104 104 ILE ILE A ? n 
A 1 105 VAL 105 105 105 VAL VAL A ? n 
A 1 106 THR 106 106 106 THR THR A ? n 
A 1 107 GLY 107 107 107 GLY GLY A ? n 
A 1 108 TRP 108 108 108 TRP TRP A ? n 
A 1 109 GLY 109 109 109 GLY GLY A ? n 
A 1 110 THR 110 110 110 THR THR A ? n 
A 1 111 THR 111 111 111 THR THR A ? n 
A 1 112 THR 112 112 112 THR THR A ? n 
A 1 113 PHE 113 113 113 PHE PHE A ? n 
A 1 114 PRO 114 114 114 PRO PRO A ? n 
A 1 115 GLU 115 115 115 GLU GLU A ? n 
A 1 116 VAL 116 116 116 VAL VAL A ? n 
A 1 117 ASN 117 117 117 ASN ASN A ? n 
A 1 118 HIS 118 118 118 HIS HIS A ? n 
A 1 119 ALA 119 119 119 ALA ALA A ? n 
A 1 120 ARG 120 120 120 ARG ARG A ? n 
A 1 121 ASN 121 121 121 ASN ASN A ? n 
A 1 122 LEU 122 122 122 LEU LEU A ? n 
A 1 123 GLN 123 123 123 GLN GLN A ? n 
A 1 124 CYS 124 124 124 CYS CYS A ? n 
A 1 125 THR 125 125 125 THR THR A ? n 
A 1 126 GLU 126 126 126 GLU GLU A ? n 
A 1 127 VAL 127 127 127 VAL VAL A ? n 
A 1 128 THR 128 128 128 THR THR A ? n 
A 1 129 ILE 129 129 129 ILE ILE A ? n 
A 1 130 LEU 130 130 130 LEU LEU A ? n 
A 1 131 PRO 131 131 131 PRO PRO A ? n 
A 1 132 PRO 132 132 132 PRO PRO A ? n 
A 1 133 LYS 133 133 133 LYS LYS A ? n 
A 1 134 VAL 134 134 134 VAL VAL A ? n 
A 1 135 CYS 135 135 135 CYS CYS A ? n 
A 1 136 GLN 136 136 136 GLN GLN A ? n 
A 1 137 ASP 137 137 137 ASP ASP A ? n 
A 1 138 ALA 138 138 138 ALA ALA A ? n 
A 1 139 TYR 139 139 139 TYR TYR A ? n 
A 1 140 GLY 140 140 140 GLY GLY A ? n 
A 1 141 SER 141 141 141 SER SER A ? n 
A 1 142 THR 142 142 142 THR THR A ? n 
A 1 143 PHE 143 143 143 PHE PHE A ? n 
A 1 144 VAL 144 144 144 VAL VAL A ? n 
A 1 145 ASP 145 145 145 ASP ASP A ? n 
A 1 146 SER 146 146 146 SER SER A ? n 
A 1 147 GLU 147 147 147 GLU GLU A ? n 
A 1 148 ILE 148 148 148 ILE ILE A ? n 
A 1 149 CYS 149 149 149 CYS CYS A ? n 
A 1 150 ALA 150 150 150 ALA ALA A ? n 
A 1 151 GLY 151 151 151 GLY GLY A ? n 
A 1 152 ALA 152 152 152 ALA ALA A ? n 
A 1 153 MET 153 153 153 MET MET A ? n 
A 1 154 GLU 154 154 154 GLU GLU A ? n 
A 1 155 GLY 155 155 155 GLY GLY A ? n 
A 1 156 GLY 156 156 156 GLY GLY A ? n 
A 1 157 ARG 157 157 157 ARG ARG A ? n 
A 1 158 ASP 158 158 158 ASP ASP A ? n 
A 1 159 SER 159 159 159 SER SER A ? n 
A 1 160 CYS 160 160 160 CYS CYS A ? n 
A 1 161 GLN 161 161 161 GLN GLN A ? n 
A 1 162 GLY 162 162 162 GLY GLY A ? n 
A 1 163 ASP 163 163 163 ASP ASP A ? n 
A 1 164 SER 164 164 164 SER SER A ? n 
A 1 165 GLY 165 165 165 GLY GLY A ? n 
A 1 166 GLY 166 166 166 GLY GLY A ? n 
A 1 167 ALA 167 167 167 ALA ALA A ? n 
A 1 168 MET 168 168 168 MET MET A ? n 
A 1 169 VAL 169 169 169 VAL VAL A ? n 
A 1 170 CYS 170 170 170 CYS CYS A ? n 
A 1 171 ASN 171 171 171 ASN ASN A ? n 
A 1 172 GLY 172 172 172 GLY GLY A ? n 
A 1 173 VAL 173 173 173 VAL VAL A ? n 
A 1 174 LEU 174 174 174 LEU LEU A ? n 
A 1 175 HIS 175 175 175 HIS HIS A ? n 
A 1 176 GLY 176 176 176 GLY GLY A ? n 
A 1 177 LEU 177 177 177 LEU LEU A ? n 
A 1 178 VAL 178 178 178 VAL VAL A ? n 
A 1 179 SER 179 179 179 SER SER A ? n 
A 1 180 TRP 180 180 180 TRP TRP A ? n 
A 1 181 GLY 181 181 181 GLY GLY A ? n 
A 1 182 ASN 182 182 182 ASN ASN A ? n 
A 1 183 GLU 183 183 183 GLU GLU A ? n 
A 1 184 HIS 184 184 184 HIS HIS A ? n 
A 1 185 CYS 185 185 185 CYS CYS A ? n 
A 1 186 ALA 186 186 186 ALA ALA A ? n 
A 1 187 ALA 187 187 187 ALA ALA A ? n 
A 1 188 LYS 188 188 188 LYS LYS A ? n 
A 1 189 ASN 189 189 189 ASN ASN A ? n 
A 1 190 LYS 190 190 190 LYS LYS A ? n 
A 1 191 PRO 191 191 191 PRO PRO A ? n 
A 1 192 GLY 192 192 192 GLY GLY A ? n 
A 1 193 VAL 193 193 193 VAL VAL A ? n 
A 1 194 TYR 194 194 194 TYR TYR A ? n 
A 1 195 THR 195 195 195 THR THR A ? n 
A 1 196 GLU 196 196 196 GLU GLU A ? n 
A 1 197 ILE 197 197 197 ILE ILE A ? n 
A 1 198 CYS 198 198 198 CYS CYS A ? n 
A 1 199 LYS 199 199 199 LYS LYS A ? n 
A 1 200 PHE 200 200 200 PHE PHE A ? n 
A 1 201 ARG 201 201 201 ARG ARG A ? n 
A 1 202 GLY 202 202 202 GLY GLY A ? n 
A 1 203 TRP 203 203 203 TRP TRP A ? n 
A 1 204 ILE 204 204 204 ILE ILE A ? n 
A 1 205 ILE 205 205 205 ILE ILE A ? n 
A 1 206 LYS 206 206 206 LYS LYS A ? n 
A 1 207 SER 207 207 207 SER SER A ? n 
A 1 208 MET 208 208 208 MET MET A ? n 
A 1 209 THR 209 209 209 THR THR A ? n 
A 1 210 ASP 210 210 210 ASP ASP A ? n 
# 
loop_
_atom_site.group_PDB 
_atom_site.id 
_atom_site.type_symbol 
_atom_site.label_atom_id 
_atom_site.label_alt_id 
_atom_site.label_comp_id 
_atom_site.label_asym_id 
_atom_site.label_entity_id 
_atom_site.label_seq_id 
_atom_site.pdbx_PDB_ins_code 
_atom_site.Cartn_x 
_atom_site.Cartn_y 
_atom_site.Cartn_z 
_atom_site.occupancy 
_atom_site.B_iso_or_equiv 
_atom_site.pdbx_formal_charge 
_atom_site.auth_seq_id 
_atom_site.auth_comp_id 
_atom_site.auth_asym_id 
_atom_site.auth_atom_id 
_atom_site.pdbx_PDB_model_num 
ATOM 1    N N   ? ARG A 1   1 ?  -3.898   5.945 -13.437 1.000 59.650 ? 1   ARG A N   1 
ATOM 2    C CA  ? ARG A 1   1 ?  -3.903   4.707 -14.208 1.000 59.650 ? 1   ARG A CA  1 
ATOM 3    C C   ? ARG A 1   1 ?  -2.856   3.730 -13.683 1.000 59.650 ? 1   ARG A C   1 
ATOM 4    C CB  ? ARG A 1   1 ?  -3.653   4.995 -15.690 1.000 59.650 ? 1   ARG A CB  1 
ATOM 5    O O   ? ARG A 1   1 ?  -1.778   4.141 -13.251 1.000 59.650 ? 1   ARG A O   1 
ATOM 6    C CG  ? ARG A 1   1 ?  -3.682   3.757 -16.572 1.000 59.650 ? 1   ARG A CG  1 
ATOM 7    C CD  ? ARG A 1   1 ?  -3.479   4.106 -18.040 1.000 59.650 ? 1   ARG A CD  1 
ATOM 8    N NE  ? ARG A 1   1 ?  -3.334   2.908 -18.864 1.000 59.650 ? 1   ARG A NE  1 
ATOM 9    N NH1 ? ARG A 1   1 ?  -3.774   3.979 -20.863 1.000 59.650 ? 1   ARG A NH1 1 
ATOM 10   N NH2 ? ARG A 1   1 ?  -3.324   1.731 -20.836 1.000 59.650 ? 1   ARG A NH2 1 
ATOM 11   C CZ  ? ARG A 1   1 ?  -3.478   2.876 -20.185 1.000 59.650 ? 1   ARG A CZ  1 
ATOM 12   N N   ? ILE A 1   2 ?  -3.231   2.481 -13.608 1.000 71.370 ? 2   ILE A N   1 
ATOM 13   C CA  ? ILE A 1   2 ?  -2.277   1.378 -13.654 1.000 71.370 ? 2   ILE A CA  1 
ATOM 14   C C   ? ILE A 1   2 ?  -1.742   1.217 -15.075 1.000 71.370 ? 2   ILE A C   1 
ATOM 15   C CB  ? ILE A 1   2 ?  -2.917   0.058 -13.169 1.000 71.370 ? 2   ILE A CB  1 
ATOM 16   O O   ? ILE A 1   2 ?  -2.514   1.038 -16.019 1.000 71.370 ? 2   ILE A O   1 
ATOM 17   C CG1 ? ILE A 1   2 ?  -3.418   0.204 -11.728 1.000 71.370 ? 2   ILE A CG1 1 
ATOM 18   C CG2 ? ILE A 1   2 ?  -1.922  -1.100 -13.289 1.000 71.370 ? 2   ILE A CG2 1 
ATOM 19   C CD1 ? ILE A 1   2 ?  -2.308   0.398 -10.704 1.000 71.370 ? 2   ILE A CD1 1 
ATOM 20   N N   ? ILE A 1   3 ?  -0.466   1.576 -15.377 1.000 74.880 ? 3   ILE A N   1 
ATOM 21   C CA  ? ILE A 1   3 ?   0.168   1.459 -16.686 1.000 74.880 ? 3   ILE A CA  1 
ATOM 22   C C   ? ILE A 1   3 ?   0.463  -0.009 -16.987 1.000 74.880 ? 3   ILE A C   1 
ATOM 23   C CB  ? ILE A 1   3 ?   1.467   2.293 -16.761 1.000 74.880 ? 3   ILE A CB  1 
ATOM 24   O O   ? ILE A 1   3 ?   1.085  -0.702 -16.178 1.000 74.880 ? 3   ILE A O   1 
ATOM 25   C CG1 ? ILE A 1   3 ?   1.186   3.753 -16.388 1.000 74.880 ? 3   ILE A CG1 1 
ATOM 26   C CG2 ? ILE A 1   3 ?   2.093   2.194 -18.155 1.000 74.880 ? 3   ILE A CG2 1 
ATOM 27   C CD1 ? ILE A 1   3 ?   0.300   4.487 -17.386 1.000 74.880 ? 3   ILE A CD1 1 
ATOM 28   N N   ? GLY A 1   4 ?  -0.153  -0.455 -18.297 1.000 74.590 ? 4   GLY A N   1 
ATOM 29   C CA  ? GLY A 1   4 ?   0.148  -1.828 -18.667 1.000 74.590 ? 4   GLY A CA  1 
ATOM 30   C C   ? GLY A 1   4 ?  -0.807  -2.835 -18.054 1.000 74.590 ? 4   GLY A C   1 
ATOM 31   O O   ? GLY A 1   4 ?  -0.578  -4.044 -18.135 1.000 74.590 ? 4   GLY A O   1 
ATOM 32   N N   ? GLY A 1   5 ?  -1.943  -2.279 -17.362 1.000 81.580 ? 5   GLY A N   1 
ATOM 33   C CA  ? GLY A 1   5 ?  -3.000  -3.086 -16.774 1.000 81.580 ? 5   GLY A CA  1 
ATOM 34   C C   ? GLY A 1   5 ?  -4.330  -2.943 -17.491 1.000 81.580 ? 5   GLY A C   1 
ATOM 35   O O   ? GLY A 1   5 ?  -4.391  -2.391 -18.591 1.000 81.580 ? 5   GLY A O   1 
ATOM 36   N N   ? GLY A 1   6 ?  -5.376  -3.546 -17.019 1.000 86.620 ? 6   GLY A N   1 
ATOM 37   C CA  ? GLY A 1   6 ?  -6.735  -3.529 -17.536 1.000 86.620 ? 6   GLY A CA  1 
ATOM 38   C C   ? GLY A 1   6 ?  -7.788  -3.509 -16.445 1.000 86.620 ? 6   GLY A C   1 
ATOM 39   O O   ? GLY A 1   6 ?  -7.462  -3.589 -15.259 1.000 86.620 ? 6   GLY A O   1 
ATOM 40   N N   ? GLU A 1   7 ?  -9.028  -3.265 -16.929 1.000 89.040 ? 7   GLU A N   1 
ATOM 41   C CA  ? GLU A 1   7 ? -10.134  -3.273 -15.976 1.000 89.040 ? 7   GLU A CA  1 
ATOM 42   C C   ? GLU A 1   7 ? -10.127  -4.545 -15.133 1.000 89.040 ? 7   GLU A C   1 
ATOM 43   C CB  ? GLU A 1   7 ? -11.473  -3.132 -16.704 1.000 89.040 ? 7   GLU A CB  1 
ATOM 44   O O   ? GLU A 1   7 ?  -9.931  -5.643 -15.658 1.000 89.040 ? 7   GLU A O   1 
ATOM 45   C CG  ? GLU A 1   7 ? -12.668  -2.992 -15.773 1.000 89.040 ? 7   GLU A CG  1 
ATOM 46   C CD  ? GLU A 1   7 ? -13.982  -2.782 -16.510 1.000 89.040 ? 7   GLU A CD  1 
ATOM 47   O OE1 ? GLU A 1   7 ? -15.011  -3.360 -16.091 1.000 89.040 ? 7   GLU A OE1 1 
ATOM 48   O OE2 ? GLU A 1   7 ? -13.981  -2.036 -17.514 1.000 89.040 ? 7   GLU A OE2 1 
ATOM 49   N N   ? CYS A 1   8 ? -10.228  -4.377 -13.813 1.000 90.450 ? 8   CYS A N   1 
ATOM 50   C CA  ? CYS A 1   8 ? -10.382  -5.513 -12.911 1.000 90.450 ? 8   CYS A CA  1 
ATOM 51   C C   ? CYS A 1   8 ? -11.730  -6.193 -13.115 1.000 90.450 ? 8   CYS A C   1 
ATOM 52   C CB  ? CYS A 1   8 ? -10.241  -5.065 -11.456 1.000 90.450 ? 8   CYS A CB  1 
ATOM 53   O O   ? CYS A 1   8 ? -12.711  -5.540 -13.476 1.000 90.450 ? 8   CYS A O   1 
ATOM 54   S SG  ? CYS A 1   8 ?  -8.604  -4.421 -11.047 1.000 90.450 ? 8   CYS A SG  1 
ATOM 55   N N   ? ARG A 1   9 ? -11.676  -7.577 -12.900 1.000 90.270 ? 9   ARG A N   1 
ATOM 56   C CA  ? ARG A 1   9 ? -12.978  -8.228 -12.802 1.000 90.270 ? 9   ARG A CA  1 
ATOM 57   C C   ? ARG A 1   9 ? -13.812  -7.619 -11.680 1.000 90.270 ? 9   ARG A C   1 
ATOM 58   C CB  ? ARG A 1   9 ? -12.812  -9.732 -12.574 1.000 90.270 ? 9   ARG A CB  1 
ATOM 59   O O   ? ARG A 1   9 ? -13.309  -7.396 -10.577 1.000 90.270 ? 9   ARG A O   1 
ATOM 60   C CG  ? ARG A 1   9 ? -14.111 -10.517 -12.666 1.000 90.270 ? 9   ARG A CG  1 
ATOM 61   C CD  ? ARG A 1   9 ? -13.887 -12.006 -12.441 1.000 90.270 ? 9   ARG A CD  1 
ATOM 62   N NE  ? ARG A 1   9 ? -15.151 -12.730 -12.332 1.000 90.270 ? 9   ARG A NE  1 
ATOM 63   N NH1 ? ARG A 1   9 ? -14.178 -14.819 -12.178 1.000 90.270 ? 9   ARG A NH1 1 
ATOM 64   N NH2 ? ARG A 1   9 ? -16.459 -14.605 -12.118 1.000 90.270 ? 9   ARG A NH2 1 
ATOM 65   C CZ  ? ARG A 1   9 ? -15.260 -14.050 -12.210 1.000 90.270 ? 9   ARG A CZ  1 
ATOM 66   N N   ? PRO A 1  10 ? -15.065  -7.248 -12.026 1.000 86.880 ? 10  PRO A N   1 
ATOM 67   C CA  ? PRO A 1  10 ? -15.915  -6.683 -10.975 1.000 86.880 ? 10  PRO A CA  1 
ATOM 68   C C   ? PRO A 1  10 ? -15.884  -7.502  -9.687 1.000 86.880 ? 10  PRO A C   1 
ATOM 69   C CB  ? PRO A 1  10 ? -17.311  -6.703 -11.602 1.000 86.880 ? 10  PRO A CB  1 
ATOM 70   O O   ? PRO A 1  10 ? -15.936  -8.734  -9.733 1.000 86.880 ? 10  PRO A O   1 
ATOM 71   C CG  ? PRO A 1  10 ? -17.070  -6.624 -13.075 1.000 86.880 ? 10  PRO A CG  1 
ATOM 72   C CD  ? PRO A 1  10 ? -15.823  -7.398 -13.397 1.000 86.880 ? 10  PRO A CD  1 
ATOM 73   N N   ? HIS A 1  11 ? -15.602  -6.710  -8.509 1.000 87.040 ? 11  HIS A N   1 
ATOM 74   C CA  ? HIS A 1  11 ? -15.649  -7.253  -7.155 1.000 87.040 ? 11  HIS A CA  1 
ATOM 75   C C   ? HIS A 1  11 ? -14.465  -8.177  -6.891 1.000 87.040 ? 11  HIS A C   1 
ATOM 76   C CB  ? HIS A 1  11 ? -16.962  -8.002  -6.924 1.000 87.040 ? 11  HIS A CB  1 
ATOM 77   O O   ? HIS A 1  11 ? -14.445  -8.897  -5.891 1.000 87.040 ? 11  HIS A O   1 
ATOM 78   C CG  ? HIS A 1  11 ? -18.179  -7.190  -7.234 1.000 87.040 ? 11  HIS A CG  1 
ATOM 79   C CD2 ? HIS A 1  11 ? -19.213  -7.424  -8.077 1.000 87.040 ? 11  HIS A CD2 1 
ATOM 80   N ND1 ? HIS A 1  11 ? -18.431  -5.971  -6.644 1.000 87.040 ? 11  HIS A ND1 1 
ATOM 81   C CE1 ? HIS A 1  11 ? -19.570  -5.489  -7.111 1.000 87.040 ? 11  HIS A CE1 1 
ATOM 82   N NE2 ? HIS A 1  11 ? -20.065  -6.352  -7.982 1.000 87.040 ? 11  HIS A NE2 1 
ATOM 83   N N   ? SER A 1  12 ? -13.533  -8.343  -7.753 1.000 92.390 ? 12  SER A N   1 
ATOM 84   C CA  ? SER A 1  12 ? -12.333  -9.152  -7.573 1.000 92.390 ? 12  SER A CA  1 
ATOM 85   C C   ? SER A 1  12 ? -11.385  -8.517  -6.560 1.000 92.390 ? 12  SER A C   1 
ATOM 86   C CB  ? SER A 1  12 ? -11.611  -9.345  -8.907 1.000 92.390 ? 12  SER A CB  1 
ATOM 87   O O   ? SER A 1  12 ? -10.489  -9.184  -6.039 1.000 92.390 ? 12  SER A O   1 
ATOM 88   O OG  ? SER A 1  12 ? -11.189  -8.099  -9.436 1.000 92.390 ? 12  SER A OG  1 
ATOM 89   N N   ? GLN A 1  13 ? -11.515  -7.293  -6.244 1.000 95.000 ? 13  GLN A N   1 
ATOM 90   C CA  ? GLN A 1  13 ? -10.769  -6.538  -5.243 1.000 95.000 ? 13  GLN A CA  1 
ATOM 91   C C   ? GLN A 1  13 ? -11.710  -5.798  -4.297 1.000 95.000 ? 13  GLN A C   1 
ATOM 92   C CB  ? GLN A 1  13 ?  -9.815  -5.549  -5.915 1.000 95.000 ? 13  GLN A CB  1 
ATOM 93   O O   ? GLN A 1  13 ? -11.738  -4.565  -4.280 1.000 95.000 ? 13  GLN A O   1 
ATOM 94   C CG  ? GLN A 1  13 ?  -8.938  -6.176  -6.991 1.000 95.000 ? 13  GLN A CG  1 
ATOM 95   C CD  ? GLN A 1  13 ?  -8.118  -7.343  -6.474 1.000 95.000 ? 13  GLN A CD  1 
ATOM 96   N NE2 ? GLN A 1  13 ?  -8.131  -8.449  -7.210 1.000 95.000 ? 13  GLN A NE2 1 
ATOM 97   O OE1 ? GLN A 1  13 ?  -7.477  -7.250  -5.423 1.000 95.000 ? 13  GLN A OE1 1 
ATOM 98   N N   ? PRO A 1  14 ? -12.451  -6.517  -3.456 1.000 94.200 ? 14  PRO A N   1 
ATOM 99   C CA  ? PRO A 1  14 ? -13.561  -5.970  -2.672 1.000 94.200 ? 14  PRO A CA  1 
ATOM 100  C C   ? PRO A 1  14 ? -13.089  -5.153  -1.471 1.000 94.200 ? 14  PRO A C   1 
ATOM 101  C CB  ? PRO A 1  14 ? -14.321  -7.219  -2.219 1.000 94.200 ? 14  PRO A CB  1 
ATOM 102  O O   ? PRO A 1  14 ? -13.895  -4.482  -0.821 1.000 94.200 ? 14  PRO A O   1 
ATOM 103  C CG  ? PRO A 1  14 ? -13.288  -8.297  -2.165 1.000 94.200 ? 14  PRO A CG  1 
ATOM 104  C CD  ? PRO A 1  14 ? -12.307  -8.073  -3.280 1.000 94.200 ? 14  PRO A CD  1 
ATOM 105  N N   ? TRP A 1  15 ? -11.761  -5.104  -1.251 1.000 96.080 ? 15  TRP A N   1 
ATOM 106  C CA  ? TRP A 1  15 ? -11.162  -4.362  -0.147 1.000 96.080 ? 15  TRP A CA  1 
ATOM 107  C C   ? TRP A 1  15 ? -10.752  -2.962  -0.591 1.000 96.080 ? 15  TRP A C   1 
ATOM 108  C CB  ? TRP A 1  15 ?  -9.947  -5.111   0.409 1.000 96.080 ? 15  TRP A CB  1 
ATOM 109  O O   ? TRP A 1  15 ? -10.361  -2.132   0.233 1.000 96.080 ? 15  TRP A O   1 
ATOM 110  C CG  ? TRP A 1  15 ?  -9.052  -5.686  -0.647 1.000 96.080 ? 15  TRP A CG  1 
ATOM 111  C CD1 ? TRP A 1  15 ?  -8.012  -5.060  -1.277 1.000 96.080 ? 15  TRP A CD1 1 
ATOM 112  C CD2 ? TRP A 1  15 ?  -9.121  -7.004  -1.200 1.000 96.080 ? 15  TRP A CD2 1 
ATOM 113  C CE2 ? TRP A 1  15 ?  -8.091  -7.109  -2.161 1.000 96.080 ? 15  TRP A CE2 1 
ATOM 114  C CE3 ? TRP A 1  15 ?  -9.954  -8.108  -0.976 1.000 96.080 ? 15  TRP A CE3 1 
ATOM 115  N NE1 ? TRP A 1  15 ?  -7.430  -5.910  -2.189 1.000 96.080 ? 15  TRP A NE1 1 
ATOM 116  C CH2 ? TRP A 1  15 ?  -8.701  -9.341  -2.658 1.000 96.080 ? 15  TRP A CH2 1 
ATOM 117  C CZ2 ? TRP A 1  15 ?  -7.872  -8.276  -2.897 1.000 96.080 ? 15  TRP A CZ2 1 
ATOM 118  C CZ3 ? TRP A 1  15 ?  -9.735  -9.268  -1.709 1.000 96.080 ? 15  TRP A CZ3 1 
ATOM 119  N N   ? GLN A 1  16 ? -10.711  -2.675  -1.914 1.000 93.600 ? 16  GLN A N   1 
ATOM 120  C CA  ? GLN A 1  16 ? -10.299  -1.383  -2.454 1.000 93.600 ? 16  GLN A CA  1 
ATOM 121  C C   ? GLN A 1  16 ? -11.319  -0.298  -2.119 1.000 93.600 ? 16  GLN A C   1 
ATOM 122  C CB  ? GLN A 1  16 ? -10.103  -1.471  -3.968 1.000 93.600 ? 16  GLN A CB  1 
ATOM 123  O O   ? GLN A 1  16 ? -12.522  -0.490  -2.306 1.000 93.600 ? 16  GLN A O   1 
ATOM 124  C CG  ? GLN A 1  16 ?  -9.574  -0.188  -4.595 1.000 93.600 ? 16  GLN A CG  1 
ATOM 125  C CD  ? GLN A 1  16 ?  -8.083  -0.003  -4.382 1.000 93.600 ? 16  GLN A CD  1 
ATOM 126  N NE2 ? GLN A 1  16 ?  -7.570   1.163  -4.760 1.000 93.600 ? 16  GLN A NE2 1 
ATOM 127  O OE1 ? GLN A 1  16 ?  -7.398  -0.900  -3.881 1.000 93.600 ? 16  GLN A OE1 1 
ATOM 128  N N   ? VAL A 1  17 ? -10.800   0.860  -1.583 1.000 89.850 ? 17  VAL A N   1 
ATOM 129  C CA  ? VAL A 1  17 ? -11.649   1.979  -1.186 1.000 89.850 ? 17  VAL A CA  1 
ATOM 130  C C   ? VAL A 1  17 ? -11.300   3.212  -2.016 1.000 89.850 ? 17  VAL A C   1 
ATOM 131  C CB  ? VAL A 1  17 ? -11.508   2.293   0.320 1.000 89.850 ? 17  VAL A CB  1 
ATOM 132  O O   ? VAL A 1  17 ? -10.124   3.494  -2.256 1.000 89.850 ? 17  VAL A O   1 
ATOM 133  C CG1 ? VAL A 1  17 ? -12.384   3.482   0.708 1.000 89.850 ? 17  VAL A CG1 1 
ATOM 134  C CG2 ? VAL A 1  17 ? -11.866   1.065   1.156 1.000 89.850 ? 17  VAL A CG2 1 
ATOM 135  N N   ? PHE A 1  18 ? -12.300   3.846  -2.505 1.000 84.780 ? 18  PHE A N   1 
ATOM 136  C CA  ? PHE A 1  18 ? -12.164   5.122  -3.198 1.000 84.780 ? 18  PHE A CA  1 
ATOM 137  C C   ? PHE A 1  18 ? -12.296   6.285  -2.222 1.000 84.780 ? 18  PHE A C   1 
ATOM 138  C CB  ? PHE A 1  18 ? -13.212   5.247  -4.308 1.000 84.780 ? 18  PHE A CB  1 
ATOM 139  O O   ? PHE A 1  18 ? -13.304   6.402  -1.521 1.000 84.780 ? 18  PHE A O   1 
ATOM 140  C CG  ? PHE A 1  18 ? -13.104   6.518  -5.105 1.000 84.780 ? 18  PHE A CG  1 
ATOM 141  C CD1 ? PHE A 1  18 ? -13.964   7.583  -4.863 1.000 84.780 ? 18  PHE A CD1 1 
ATOM 142  C CD2 ? PHE A 1  18 ? -12.141   6.650  -6.098 1.000 84.780 ? 18  PHE A CD2 1 
ATOM 143  C CE1 ? PHE A 1  18 ? -13.865   8.761  -5.599 1.000 84.780 ? 18  PHE A CE1 1 
ATOM 144  C CE2 ? PHE A 1  18 ? -12.037   7.824  -6.837 1.000 84.780 ? 18  PHE A CE2 1 
ATOM 145  C CZ  ? PHE A 1  18 ? -12.901   8.878  -6.587 1.000 84.780 ? 18  PHE A CZ  1 
ATOM 146  N N   ? LEU A 1  19 ? -11.142   7.069  -2.119 1.000 81.060 ? 19  LEU A N   1 
ATOM 147  C CA  ? LEU A 1  19 ? -11.133   8.232  -1.238 1.000 81.060 ? 19  LEU A CA  1 
ATOM 148  C C   ? LEU A 1  19 ? -11.227   9.524  -2.043 1.000 81.060 ? 19  LEU A C   1 
ATOM 149  C CB  ? LEU A 1  19 ?  -9.867   8.244  -0.378 1.000 81.060 ? 19  LEU A CB  1 
ATOM 150  O O   ? LEU A 1  19 ? -10.514   9.697  -3.034 1.000 81.060 ? 19  LEU A O   1 
ATOM 151  C CG  ? LEU A 1  19 ?  -9.594   6.984   0.445 1.000 81.060 ? 19  LEU A CG  1 
ATOM 152  C CD1 ? LEU A 1  19 ?  -8.262   7.106   1.177 1.000 81.060 ? 19  LEU A CD1 1 
ATOM 153  C CD2 ? LEU A 1  19 ? -10.731   6.732   1.430 1.000 81.060 ? 19  LEU A CD2 1 
ATOM 154  N N   ? TYR A 1  20 ? -12.080  10.400  -1.739 1.000 72.420 ? 20  TYR A N   1 
ATOM 155  C CA  ? TYR A 1  20 ? -12.207  11.685  -2.418 1.000 72.420 ? 20  TYR A CA  1 
ATOM 156  C C   ? TYR A 1  20 ? -12.420  12.812  -1.415 1.000 72.420 ? 20  TYR A C   1 
ATOM 157  C CB  ? TYR A 1  20 ? -13.366  11.651  -3.419 1.000 72.420 ? 20  TYR A CB  1 
ATOM 158  O O   ? TYR A 1  20 ? -12.921  12.584  -0.312 1.000 72.420 ? 20  TYR A O   1 
ATOM 159  C CG  ? TYR A 1  20 ? -14.725  11.543  -2.772 1.000 72.420 ? 20  TYR A CG  1 
ATOM 160  C CD1 ? TYR A 1  20 ? -15.264  10.302  -2.441 1.000 72.420 ? 20  TYR A CD1 1 
ATOM 161  C CD2 ? TYR A 1  20 ? -15.473  12.682  -2.491 1.000 72.420 ? 20  TYR A CD2 1 
ATOM 162  C CE1 ? TYR A 1  20 ? -16.517  10.198  -1.846 1.000 72.420 ? 20  TYR A CE1 1 
ATOM 163  C CE2 ? TYR A 1  20 ? -16.727  12.589  -1.896 1.000 72.420 ? 20  TYR A CE2 1 
ATOM 164  O OH  ? TYR A 1  20 ? -18.481  11.248  -0.988 1.000 72.420 ? 20  TYR A OH  1 
ATOM 165  C CZ  ? TYR A 1  20 ? -17.240  11.345  -1.577 1.000 72.420 ? 20  TYR A CZ  1 
ATOM 166  N N   ? ASP A 1  21 ? -11.680  13.987  -1.672 1.000 64.170 ? 21  ASP A N   1 
ATOM 167  C CA  ? ASP A 1  21 ? -11.959  15.165  -0.856 1.000 64.170 ? 21  ASP A CA  1 
ATOM 168  C C   ? ASP A 1  21 ? -12.762  16.200  -1.641 1.000 64.170 ? 21  ASP A C   1 
ATOM 169  C CB  ? ASP A 1  21 ? -10.656  15.786  -0.347 1.000 64.170 ? 21  ASP A CB  1 
ATOM 170  O O   ? ASP A 1  21 ? -13.120  15.968  -2.798 1.000 64.170 ? 21  ASP A O   1 
ATOM 171  C CG  ? ASP A 1  21 ?  -9.839  16.437  -1.449 1.000 64.170 ? 21  ASP A CG  1 
ATOM 172  O OD1 ? ASP A 1  21 ? -10.371  16.646  -2.561 1.000 64.170 ? 21  ASP A OD1 1 
ATOM 173  O OD2 ? ASP A 1  21 ?  -8.651  16.740  -1.205 1.000 64.170 ? 21  ASP A OD2 1 
ATOM 174  N N   ? ALA A 1  22 ? -13.306  17.187  -0.931 1.000 56.440 ? 22  ALA A N   1 
ATOM 175  C CA  ? ALA A 1  22 ? -14.186  18.245  -1.420 1.000 56.440 ? 22  ALA A CA  1 
ATOM 176  C C   ? ALA A 1  22 ? -13.580  18.947  -2.632 1.000 56.440 ? 22  ALA A C   1 
ATOM 177  C CB  ? ALA A 1  22 ? -14.471  19.256  -0.311 1.000 56.440 ? 22  ALA A CB  1 
ATOM 178  O O   ? ALA A 1  22 ? -14.298  19.553  -3.430 1.000 56.440 ? 22  ALA A O   1 
ATOM 179  N N   ? THR A 1  23 ? -12.131  18.714  -2.777 1.000 53.530 ? 23  THR A N   1 
ATOM 180  C CA  ? THR A 1  23 ? -11.412  19.321  -3.892 1.000 53.530 ? 23  THR A CA  1 
ATOM 181  C C   ? THR A 1  23 ? -11.176  18.301  -5.003 1.000 53.530 ? 23  THR A C   1 
ATOM 182  C CB  ? THR A 1  23 ? -10.064  19.907  -3.435 1.000 53.530 ? 23  THR A CB  1 
ATOM 183  O O   ? THR A 1  23 ? -10.482  18.589  -5.980 1.000 53.530 ? 23  THR A O   1 
ATOM 184  C CG2 ? THR A 1  23 ? -10.263  20.969  -2.359 1.000 53.530 ? 23  THR A CG2 1 
ATOM 185  O OG1 ? THR A 1  23 ?  -9.246  18.855  -2.907 1.000 53.530 ? 23  THR A OG1 1 
ATOM 186  N N   ? GLN A 1  24 ? -11.898  17.077  -4.813 1.000 57.500 ? 24  GLN A N   1 
ATOM 187  C CA  ? GLN A 1  24 ? -11.899  16.008  -5.806 1.000 57.500 ? 24  GLN A CA  1 
ATOM 188  C C   ? GLN A 1  24 ? -10.505  15.411  -5.972 1.000 57.500 ? 24  GLN A C   1 
ATOM 189  C CB  ? GLN A 1  24 ? -12.412  16.525  -7.151 1.000 57.500 ? 24  GLN A CB  1 
ATOM 190  O O   ? GLN A 1  24 ? -10.129  14.993  -7.070 1.000 57.500 ? 24  GLN A O   1 
ATOM 191  C CG  ? GLN A 1  24 ? -13.892  16.886  -7.148 1.000 57.500 ? 24  GLN A CG  1 
ATOM 192  C CD  ? GLN A 1  24 ? -14.439  17.132  -8.541 1.000 57.500 ? 24  GLN A CD  1 
ATOM 193  N NE2 ? GLN A 1  24 ? -15.761  17.094  -8.674 1.000 57.500 ? 24  GLN A NE2 1 
ATOM 194  O OE1 ? GLN A 1  24 ? -13.681  17.355  -9.490 1.000 57.500 ? 24  GLN A OE1 1 
ATOM 195  N N   ? ILE A 1  25 ?  -9.589  15.656  -4.888 1.000 61.740 ? 25  ILE A N   1 
ATOM 196  C CA  ? ILE A 1  25 ?  -8.325  14.929  -4.856 1.000 61.740 ? 25  ILE A CA  1 
ATOM 197  C C   ? ILE A 1  25 ?  -8.581  13.463  -4.515 1.000 61.740 ? 25  ILE A C   1 
ATOM 198  C CB  ? ILE A 1  25 ?  -7.340  15.551  -3.841 1.000 61.740 ? 25  ILE A CB  1 
ATOM 199  O O   ? ILE A 1  25 ?  -9.298  13.157  -3.559 1.000 61.740 ? 25  ILE A O   1 
ATOM 200  C CG1 ? ILE A 1  25 ?  -6.993  16.988  -4.246 1.000 61.740 ? 25  ILE A CG1 1 
ATOM 201  C CG2 ? ILE A 1  25 ?  -6.076  14.695  -3.721 1.000 61.740 ? 25  ILE A CG2 1 
ATOM 202  C CD1 ? ILE A 1  25 ?  -6.115  17.720  -3.240 1.000 61.740 ? 25  ILE A CD1 1 
ATOM 203  N N   ? PHE A 1  26 ?  -8.057  12.643  -5.419 1.000 75.460 ? 26  PHE A N   1 
ATOM 204  C CA  ? PHE A 1  26 ?  -8.377  11.222  -5.498 1.000 75.460 ? 26  PHE A CA  1 
ATOM 205  C C   ? PHE A 1  26 ?  -7.242  10.380  -4.928 1.000 75.460 ? 26  PHE A C   1 
ATOM 206  C CB  ? PHE A 1  26 ?  -8.658  10.813  -6.947 1.000 75.460 ? 26  PHE A CB  1 
ATOM 207  O O   ? PHE A 1  26 ?  -6.081  10.557  -5.304 1.000 75.460 ? 26  PHE A O   1 
ATOM 208  C CG  ? PHE A 1  26 ?  -9.843  11.513  -7.556 1.000 75.460 ? 26  PHE A CG  1 
ATOM 209  C CD1 ? PHE A 1  26 ? -11.136  11.198  -7.156 1.000 75.460 ? 26  PHE A CD1 1 
ATOM 210  C CD2 ? PHE A 1  26 ?  -9.663  12.487  -8.530 1.000 75.460 ? 26  PHE A CD2 1 
ATOM 211  C CE1 ? PHE A 1  26 ? -12.234  11.844  -7.718 1.000 75.460 ? 26  PHE A CE1 1 
ATOM 212  C CE2 ? PHE A 1  26 ? -10.756  13.137  -9.096 1.000 75.460 ? 26  PHE A CE2 1 
ATOM 213  C CZ  ? PHE A 1  26 ? -12.041  12.814  -8.690 1.000 75.460 ? 26  PHE A CZ  1 
ATOM 214  N N   ? CYS A 1  27 ?  -7.593   9.614  -3.793 1.000 87.140 ? 27  CYS A N   1 
ATOM 215  C CA  ? CYS A 1  27 ?  -6.694   8.556  -3.344 1.000 87.140 ? 27  CYS A CA  1 
ATOM 216  C C   ? CYS A 1  27 ?  -7.435   7.231  -3.210 1.000 87.140 ? 27  CYS A C   1 
ATOM 217  C CB  ? CYS A 1  27 ?  -6.053   8.929  -2.007 1.000 87.140 ? 27  CYS A CB  1 
ATOM 218  O O   ? CYS A 1  27 ?  -8.666   7.206  -3.158 1.000 87.140 ? 27  CYS A O   1 
ATOM 219  S SG  ? CYS A 1  27 ?  -4.779  10.202  -2.141 1.000 87.140 ? 27  CYS A SG  1 
ATOM 220  N N   ? GLY A 1  28 ?  -6.654   6.227  -3.201 1.000 89.060 ? 28  GLY A N   1 
ATOM 221  C CA  ? GLY A 1  28 ?  -7.181   4.920  -2.842 1.000 89.060 ? 28  GLY A CA  1 
ATOM 222  C C   ? GLY A 1  28 ?  -6.986   4.580  -1.376 1.000 89.060 ? 28  GLY A C   1 
ATOM 223  O O   ? GLY A 1  28 ?  -6.299   5.303  -0.652 1.000 89.060 ? 28  GLY A O   1 
ATOM 224  N N   ? GLY A 1  29 ?  -7.601   3.623  -0.884 1.000 92.610 ? 29  GLY A N   1 
ATOM 225  C CA  ? GLY A 1  29 ?  -7.475   3.023   0.434 1.000 92.610 ? 29  GLY A CA  1 
ATOM 226  C C   ? GLY A 1  29 ?  -7.807   1.543   0.451 1.000 92.610 ? 29  GLY A C   1 
ATOM 227  O O   ? GLY A 1  29 ?  -8.288   0.998  -0.545 1.000 92.610 ? 29  GLY A O   1 
ATOM 228  N N   ? VAL A 1  30 ?  -7.449   0.984   1.629 1.000 96.420 ? 30  VAL A N   1 
ATOM 229  C CA  ? VAL A 1  30 ?  -7.679  -0.450   1.766 1.000 96.420 ? 30  VAL A CA  1 
ATOM 230  C C   ? VAL A 1  30 ?  -8.473  -0.726   3.041 1.000 96.420 ? 30  VAL A C   1 
ATOM 231  C CB  ? VAL A 1  30 ?  -6.351  -1.239   1.784 1.000 96.420 ? 30  VAL A CB  1 
ATOM 232  O O   ? VAL A 1  30 ?  -8.082  -0.294   4.129 1.000 96.420 ? 30  VAL A O   1 
ATOM 233  C CG1 ? VAL A 1  30 ?  -6.615  -2.743   1.769 1.000 96.420 ? 30  VAL A CG1 1 
ATOM 234  C CG2 ? VAL A 1  30 ?  -5.475  -0.835   0.599 1.000 96.420 ? 30  VAL A CG2 1 
ATOM 235  N N   ? LEU A 1  31 ?  -9.600  -1.429   2.902 1.000 96.460 ? 31  LEU A N   1 
ATOM 236  C CA  ? LEU A 1  31 ? -10.412  -1.846   4.040 1.000 96.460 ? 31  LEU A CA  1 
ATOM 237  C C   ? LEU A 1  31 ?  -9.769  -3.024   4.764 1.000 96.460 ? 31  LEU A C   1 
ATOM 238  C CB  ? LEU A 1  31 ? -11.824  -2.223   3.582 1.000 96.460 ? 31  LEU A CB  1 
ATOM 239  O O   ? LEU A 1  31 ?  -9.695  -4.128   4.219 1.000 96.460 ? 31  LEU A O   1 
ATOM 240  C CG  ? LEU A 1  31 ? -12.842  -2.507   4.688 1.000 96.460 ? 31  LEU A CG  1 
ATOM 241  C CD1 ? LEU A 1  31 ? -13.073  -1.257   5.530 1.000 96.460 ? 31  LEU A CD1 1 
ATOM 242  C CD2 ? LEU A 1  31 ? -14.153  -3.007   4.091 1.000 96.460 ? 31  LEU A CD2 1 
ATOM 243  N N   ? ILE A 1  32 ?  -9.313  -2.820   6.049 1.000 97.400 ? 32  ILE A N   1 
ATOM 244  C CA  ? ILE A 1  32 ?  -8.544  -3.831   6.766 1.000 97.400 ? 32  ILE A CA  1 
ATOM 245  C C   ? ILE A 1  32 ?  -9.355  -4.351   7.951 1.000 97.400 ? 32  ILE A C   1 
ATOM 246  C CB  ? ILE A 1  32 ?  -7.187  -3.273   7.248 1.000 97.400 ? 32  ILE A CB  1 
ATOM 247  O O   ? ILE A 1  32 ?  -8.978  -5.342   8.581 1.000 97.400 ? 32  ILE A O   1 
ATOM 248  C CG1 ? ILE A 1  32 ?  -7.396  -1.993   8.065 1.000 97.400 ? 32  ILE A CG1 1 
ATOM 249  C CG2 ? ILE A 1  32 ?  -6.255  -3.018   6.059 1.000 97.400 ? 32  ILE A CG2 1 
ATOM 250  C CD1 ? ILE A 1  32 ?  -6.145  -1.506   8.783 1.000 97.400 ? 32  ILE A CD1 1 
ATOM 251  N N   ? ASP A 1  33 ? -10.479  -3.657   8.251 1.000 95.460 ? 33  ASP A N   1 
ATOM 252  C CA  ? ASP A 1  33 ? -11.554  -4.081   9.143 1.000 95.460 ? 33  ASP A CA  1 
ATOM 253  C C   ? ASP A 1  33 ? -12.827  -3.277   8.889 1.000 95.460 ? 33  ASP A C   1 
ATOM 254  C CB  ? ASP A 1  33 ? -11.126  -3.939  10.605 1.000 95.460 ? 33  ASP A CB  1 
ATOM 255  O O   ? ASP A 1  33 ? -12.850  -2.397   8.026 1.000 95.460 ? 33  ASP A O   1 
ATOM 256  C CG  ? ASP A 1  33 ? -12.195  -4.395  11.583 1.000 95.460 ? 33  ASP A CG  1 
ATOM 257  O OD1 ? ASP A 1  33 ? -12.865  -5.417  11.321 1.000 95.460 ? 33  ASP A OD1 1 
ATOM 258  O OD2 ? ASP A 1  33 ? -12.371  -3.723  12.622 1.000 95.460 ? 33  ASP A OD2 1 
ATOM 259  N N   ? LYS A 1  34 ? -13.998  -3.655   9.659 1.000 94.530 ? 34  LYS A N   1 
ATOM 260  C CA  ? LYS A 1  34 ? -15.283  -3.039   9.339 1.000 94.530 ? 34  LYS A CA  1 
ATOM 261  C C   ? LYS A 1  34 ? -15.258  -1.538   9.612 1.000 94.530 ? 34  LYS A C   1 
ATOM 262  C CB  ? LYS A 1  34 ? -16.408  -3.698  10.139 1.000 94.530 ? 34  LYS A CB  1 
ATOM 263  O O   ? LYS A 1  34 ? -16.099  -0.795   9.103 1.000 94.530 ? 34  LYS A O   1 
ATOM 264  C CG  ? LYS A 1  34 ? -16.289  -3.511  11.644 1.000 94.530 ? 34  LYS A CG  1 
ATOM 265  C CD  ? LYS A 1  34 ? -17.420  -4.212  12.386 1.000 94.530 ? 34  LYS A CD  1 
ATOM 266  C CE  ? LYS A 1  34 ? -17.290  -4.043  13.893 1.000 94.530 ? 34  LYS A CE  1 
ATOM 267  N NZ  ? LYS A 1  34 ? -18.407  -4.713  14.624 1.000 94.530 ? 34  LYS A NZ  1 
ATOM 268  N N   ? TYR A 1  35 ? -14.176  -1.022  10.319 1.000 93.690 ? 35  TYR A N   1 
ATOM 269  C CA  ? TYR A 1  35 ? -14.137   0.385  10.701 1.000 93.690 ? 35  TYR A CA  1 
ATOM 270  C C   ? TYR A 1  35 ? -12.884   1.063  10.159 1.000 93.690 ? 35  TYR A C   1 
ATOM 271  C CB  ? TYR A 1  35 ? -14.193   0.531  12.224 1.000 93.690 ? 35  TYR A CB  1 
ATOM 272  O O   ? TYR A 1  35 ? -12.746   2.286  10.245 1.000 93.690 ? 35  TYR A O   1 
ATOM 273  C CG  ? TYR A 1  35 ? -15.550   0.231  12.814 1.000 93.690 ? 35  TYR A CG  1 
ATOM 274  C CD1 ? TYR A 1  35 ? -16.576   1.172  12.763 1.000 93.690 ? 35  TYR A CD1 1 
ATOM 275  C CD2 ? TYR A 1  35 ? -15.808  -0.992  13.423 1.000 93.690 ? 35  TYR A CD2 1 
ATOM 276  C CE1 ? TYR A 1  35 ? -17.827   0.901  13.307 1.000 93.690 ? 35  TYR A CE1 1 
ATOM 277  C CE2 ? TYR A 1  35 ? -17.056  -1.274  13.970 1.000 93.690 ? 35  TYR A CE2 1 
ATOM 278  O OH  ? TYR A 1  35 ? -19.294  -0.596  14.446 1.000 93.690 ? 35  TYR A OH  1 
ATOM 279  C CZ  ? TYR A 1  35 ? -18.057  -0.323  13.907 1.000 93.690 ? 35  TYR A CZ  1 
ATOM 280  N N   ? TRP A 1  36 ? -11.996   0.260   9.668 1.000 95.470 ? 36  TRP A N   1 
ATOM 281  C CA  ? TRP A 1  36 ? -10.687   0.869   9.461 1.000 95.470 ? 36  TRP A CA  1 
ATOM 282  C C   ? TRP A 1  36 ? -10.236   0.713   8.013 1.000 95.470 ? 36  TRP A C   1 
ATOM 283  C CB  ? TRP A 1  36 ?  -9.650   0.248  10.401 1.000 95.470 ? 36  TRP A CB  1 
ATOM 284  O O   ? TRP A 1  36 ? -10.369  -0.364   7.427 1.000 95.470 ? 36  TRP A O   1 
ATOM 285  C CG  ? TRP A 1  36 ?  -9.819   0.641  11.839 1.000 95.470 ? 36  TRP A CG  1 
ATOM 286  C CD1 ? TRP A 1  36 ? -10.426  -0.085  12.825 1.000 95.470 ? 36  TRP A CD1 1 
ATOM 287  C CD2 ? TRP A 1  36 ?  -9.378   1.858  12.449 1.000 95.470 ? 36  TRP A CD2 1 
ATOM 288  C CE2 ? TRP A 1  36 ?  -9.751   1.802  13.810 1.000 95.470 ? 36  TRP A CE2 1 
ATOM 289  C CE3 ? TRP A 1  36 ?  -8.702   2.991  11.977 1.000 95.470 ? 36  TRP A CE3 1 
ATOM 290  N NE1 ? TRP A 1  36 ? -10.388   0.607  14.013 1.000 95.470 ? 36  TRP A NE1 1 
ATOM 291  C CH2 ? TRP A 1  36 ?  -8.808   3.934  14.217 1.000 95.470 ? 36  TRP A CH2 1 
ATOM 292  C CZ2 ? TRP A 1  36 ?  -9.471   2.837  14.704 1.000 95.470 ? 36  TRP A CZ2 1 
ATOM 293  C CZ3 ? TRP A 1  36 ?  -8.424   4.020  12.868 1.000 95.470 ? 36  TRP A CZ3 1 
ATOM 294  N N   ? VAL A 1  37 ?  -9.694   1.849   7.517 1.000 94.970 ? 37  VAL A N   1 
ATOM 295  C CA  ? VAL A 1  37 ?  -9.078   1.946   6.197 1.000 94.970 ? 37  VAL A CA  1 
ATOM 296  C C   ? VAL A 1  37 ?  -7.618   2.372   6.338 1.000 94.970 ? 37  VAL A C   1 
ATOM 297  C CB  ? VAL A 1  37 ?  -9.837   2.939   5.288 1.000 94.970 ? 37  VAL A CB  1 
ATOM 298  O O   ? VAL A 1  37 ?  -7.298   3.258   7.134 1.000 94.970 ? 37  VAL A O   1 
ATOM 299  C CG1 ? VAL A 1  37 ?  -9.098   3.133   3.966 1.000 94.970 ? 37  VAL A CG1 1 
ATOM 300  C CG2 ? VAL A 1  37 ? -11.263   2.451   5.040 1.000 94.970 ? 37  VAL A CG2 1 
ATOM 301  N N   ? VAL A 1  38 ?  -6.779   1.654   5.625 1.000 95.860 ? 38  VAL A N   1 
ATOM 302  C CA  ? VAL A 1  38 ?  -5.386   2.082   5.554 1.000 95.860 ? 38  VAL A CA  1 
ATOM 303  C C   ? VAL A 1  38 ?  -5.111   2.727   4.198 1.000 95.860 ? 38  VAL A C   1 
ATOM 304  C CB  ? VAL A 1  38 ?  -4.417   0.901   5.789 1.000 95.860 ? 38  VAL A CB  1 
ATOM 305  O O   ? VAL A 1  38 ?  -5.623   2.272   3.172 1.000 95.860 ? 38  VAL A O   1 
ATOM 306  C CG1 ? VAL A 1  38 ?  -4.554  -0.139   4.678 1.000 95.860 ? 38  VAL A CG1 1 
ATOM 307  C CG2 ? VAL A 1  38 ?  -2.977   1.403   5.880 1.000 95.860 ? 38  VAL A CG2 1 
ATOM 308  N N   ? THR A 1  39 ?  -4.373   3.873   4.184 1.000 94.710 ? 39  THR A N   1 
ATOM 309  C CA  ? THR A 1  39 ?  -4.041   4.610   2.969 1.000 94.710 ? 39  THR A CA  1 
ATOM 310  C C   ? THR A 1  39 ?  -2.681   5.288   3.102 1.000 94.710 ? 39  THR A C   1 
ATOM 311  C CB  ? THR A 1  39 ?  -5.115   5.665   2.646 1.000 94.710 ? 39  THR A CB  1 
ATOM 312  O O   ? THR A 1  39 ?  -1.988   5.111   4.107 1.000 94.710 ? 39  THR A O   1 
ATOM 313  C CG2 ? THR A 1  39 ?  -5.090   6.804   3.660 1.000 94.710 ? 39  THR A CG2 1 
ATOM 314  O OG1 ? THR A 1  39 ?  -4.873   6.200   1.338 1.000 94.710 ? 39  THR A OG1 1 
ATOM 315  N N   ? ALA A 1  40 ?  -2.231   5.894   2.028 1.000 93.500 ? 40  ALA A N   1 
ATOM 316  C CA  ? ALA A 1  40 ?  -0.953   6.599   2.079 1.000 93.500 ? 40  ALA A CA  1 
ATOM 317  C C   ? ALA A 1  40 ?  -1.073   7.894   2.877 1.000 93.500 ? 40  ALA A C   1 
ATOM 318  C CB  ? ALA A 1  40 ?  -0.451   6.893   0.667 1.000 93.500 ? 40  ALA A CB  1 
ATOM 319  O O   ? ALA A 1  40 ?  -2.094   8.583   2.806 1.000 93.500 ? 40  ALA A O   1 
ATOM 320  N N   ? GLY A 1  41 ?  -0.055   8.247   3.627 1.000 90.650 ? 41  GLY A N   1 
ATOM 321  C CA  ? GLY A 1  41 ?   0.009   9.451   4.441 1.000 90.650 ? 41  GLY A CA  1 
ATOM 322  C C   ? GLY A 1  41 ?  -0.046  10.727   3.623 1.000 90.650 ? 41  GLY A C   1 
ATOM 323  O O   ? GLY A 1  41 ?  -0.568  11.745   4.084 1.000 90.650 ? 41  GLY A O   1 
ATOM 324  N N   ? HIS A 1  42 ?   0.440  10.638   2.425 1.000 88.540 ? 42  HIS A N   1 
ATOM 325  C CA  ? HIS A 1  42 ?   0.525  11.812   1.563 1.000 88.540 ? 42  HIS A CA  1 
ATOM 326  C C   ? HIS A 1  42 ?  -0.813  12.098   0.888 1.000 88.540 ? 42  HIS A C   1 
ATOM 327  C CB  ? HIS A 1  42 ?   1.616  11.624   0.508 1.000 88.540 ? 42  HIS A CB  1 
ATOM 328  O O   ? HIS A 1  42 ?  -0.974  13.129   0.232 1.000 88.540 ? 42  HIS A O   1 
ATOM 329  C CG  ? HIS A 1  42 ?   1.237  10.675  -0.584 1.000 88.540 ? 42  HIS A CG  1 
ATOM 330  C CD2 ? HIS A 1  42 ?   0.544  10.870  -1.731 1.000 88.540 ? 42  HIS A CD2 1 
ATOM 331  N ND1 ? HIS A 1  42 ?   1.578   9.340  -0.562 1.000 88.540 ? 42  HIS A ND1 1 
ATOM 332  C CE1 ? HIS A 1  42 ?   1.110   8.754  -1.651 1.000 88.540 ? 42  HIS A CE1 1 
ATOM 333  N NE2 ? HIS A 1  42 ?   0.478   9.661  -2.377 1.000 88.540 ? 42  HIS A NE2 1 
ATOM 334  N N   ? CYS A 1  43 ?  -1.779  11.117   0.997 1.000 81.070 ? 43  CYS A N   1 
ATOM 335  C CA  ? CYS A 1  43 ?  -3.122  11.249   0.444 1.000 81.070 ? 43  CYS A CA  1 
ATOM 336  C C   ? CYS A 1  43 ?  -3.904  12.341   1.164 1.000 81.070 ? 43  CYS A C   1 
ATOM 337  C CB  ? CYS A 1  43 ?  -3.875   9.922   0.542 1.000 81.070 ? 43  CYS A CB  1 
ATOM 338  O O   ? CYS A 1  43 ?  -4.876  12.874   0.624 1.000 81.070 ? 43  CYS A O   1 
ATOM 339  S SG  ? CYS A 1  43 ?  -3.394   8.719  -0.716 1.000 81.070 ? 43  CYS A SG  1 
ATOM 340  N N   ? HIS A 1  44 ?  -3.302  12.945   2.138 1.000 70.110 ? 44  HIS A N   1 
ATOM 341  C CA  ? HIS A 1  44 ?  -3.902  14.089   2.816 1.000 70.110 ? 44  HIS A CA  1 
ATOM 342  C C   ? HIS A 1  44 ?  -3.337  15.402   2.284 1.000 70.110 ? 44  HIS A C   1 
ATOM 343  C CB  ? HIS A 1  44 ?  -3.677  13.994   4.326 1.000 70.110 ? 44  HIS A CB  1 
ATOM 344  O O   ? HIS A 1  44 ?  -2.120  15.594   2.259 1.000 70.110 ? 44  HIS A O   1 
ATOM 345  C CG  ? HIS A 1  44 ?  -4.434  15.018   5.110 1.000 70.110 ? 44  HIS A CG  1 
ATOM 346  C CD2 ? HIS A 1  44 ?  -4.007  16.087   5.823 1.000 70.110 ? 44  HIS A CD2 1 
ATOM 347  N ND1 ? HIS A 1  44 ?  -5.808  15.002   5.224 1.000 70.110 ? 44  HIS A ND1 1 
ATOM 348  C CE1 ? HIS A 1  44 ?  -6.193  16.022   5.974 1.000 70.110 ? 44  HIS A CE1 1 
ATOM 349  N NE2 ? HIS A 1  44 ?  -5.119  16.695   6.350 1.000 70.110 ? 44  HIS A NE2 1 
ATOM 350  N N   ? GLY A 1  45 ?  -4.068  16.148   1.445 1.000 53.650 ? 45  GLY A N   1 
ATOM 351  C CA  ? GLY A 1  45 ?  -4.121  17.467   0.834 1.000 53.650 ? 45  GLY A CA  1 
ATOM 352  C C   ? GLY A 1  45 ?  -4.474  18.567   1.817 1.000 53.650 ? 45  GLY A C   1 
ATOM 353  O O   ? GLY A 1  45 ?  -5.161  18.321   2.811 1.000 53.650 ? 45  GLY A O   1 
ATOM 354  N N   ? ARG A 1  46 ?  -3.528  19.295   2.515 1.000 40.100 ? 46  ARG A N   1 
ATOM 355  C CA  ? ARG A 1  46 ?  -3.470  20.640   3.078 1.000 40.100 ? 46  ARG A CA  1 
ATOM 356  C C   ? ARG A 1  46 ?  -4.804  21.029   3.706 1.000 40.100 ? 46  ARG A C   1 
ATOM 357  C CB  ? ARG A 1  46 ?  -3.080  21.657   2.004 1.000 40.100 ? 46  ARG A CB  1 
ATOM 358  O O   ? ARG A 1  46 ?  -5.865  20.754   3.142 1.000 40.100 ? 46  ARG A O   1 
ATOM 359  C CG  ? ARG A 1  46 ?  -1.607  21.622   1.627 1.000 40.100 ? 46  ARG A CG  1 
ATOM 360  C CD  ? ARG A 1  46 ?  -1.216  22.815   0.767 1.000 40.100 ? 46  ARG A CD  1 
ATOM 361  N NE  ? ARG A 1  46 ?   0.224  22.863   0.535 1.000 40.100 ? 46  ARG A NE  1 
ATOM 362  N NH1 ? ARG A 1  46 ?   0.293  25.138   0.137 1.000 40.100 ? 46  ARG A NH1 1 
ATOM 363  N NH2 ? ARG A 1  46 ?   2.217  23.895   0.049 1.000 40.100 ? 46  ARG A NH2 1 
ATOM 364  C CZ  ? ARG A 1  46 ?   0.908  23.965   0.241 1.000 40.100 ? 46  ARG A CZ  1 
ATOM 365  N N   ? LYS A 1  47 ?  -5.048  20.810   5.049 1.000 34.570 ? 47  LYS A N   1 
ATOM 366  C CA  ? LYS A 1  47 ?  -5.856  21.584   5.987 1.000 34.570 ? 47  LYS A CA  1 
ATOM 367  C C   ? LYS A 1  47 ?  -6.906  22.413   5.253 1.000 34.570 ? 47  LYS A C   1 
ATOM 368  C CB  ? LYS A 1  47 ?  -4.968  22.494   6.836 1.000 34.570 ? 47  LYS A CB  1 
ATOM 369  O O   ? LYS A 1  47 ?  -6.586  23.129   4.302 1.000 34.570 ? 47  LYS A O   1 
ATOM 370  C CG  ? LYS A 1  47 ?  -4.311  21.793   8.016 1.000 34.570 ? 47  LYS A CG  1 
ATOM 371  C CD  ? LYS A 1  47 ?  -3.682  22.791   8.979 1.000 34.570 ? 47  LYS A CD  1 
ATOM 372  C CE  ? LYS A 1  47 ?  -2.994  22.088  10.142 1.000 34.570 ? 47  LYS A CE  1 
ATOM 373  N NZ  ? LYS A 1  47 ?  -2.407  23.064  11.110 1.000 34.570 ? 47  LYS A NZ  1 
ATOM 374  N N   ? GLY A 1  48 ?  -8.123  21.870   5.008 1.000 31.540 ? 48  GLY A N   1 
ATOM 375  C CA  ? GLY A 1  48 ?  -9.313  22.691   4.855 1.000 31.540 ? 48  GLY A CA  1 
ATOM 376  C C   ? GLY A 1  48 ? -10.415  22.004   4.071 1.000 31.540 ? 48  GLY A C   1 
ATOM 377  O O   ? GLY A 1  48 ? -10.167  21.442   3.002 1.000 31.540 ? 48  GLY A O   1 
ATOM 378  N N   ? ALA A 1  49 ? -11.382  21.337   4.731 1.000 31.840 ? 49  ALA A N   1 
ATOM 379  C CA  ? ALA A 1  49 ? -12.841  21.381   4.715 1.000 31.840 ? 49  ALA A CA  1 
ATOM 380  C C   ? ALA A 1  49 ? -13.416  20.218   3.910 1.000 31.840 ? 49  ALA A C   1 
ATOM 381  C CB  ? ALA A 1  49 ? -13.328  22.711   4.144 1.000 31.840 ? 49  ALA A CB  1 
ATOM 382  O O   ? ALA A 1  49 ? -13.040  20.010   2.754 1.000 31.840 ? 49  ALA A O   1 
ATOM 383  N N   ? GLN A 1  50 ? -13.958  19.065   4.517 1.000 31.280 ? 50  GLN A N   1 
ATOM 384  C CA  ? GLN A 1  50 ? -15.069  18.129   4.655 1.000 31.280 ? 50  GLN A CA  1 
ATOM 385  C C   ? GLN A 1  50 ? -15.466  17.544   3.303 1.000 31.280 ? 50  GLN A C   1 
ATOM 386  C CB  ? GLN A 1  50 ? -16.272  18.814   5.305 1.000 31.280 ? 50  GLN A CB  1 
ATOM 387  O O   ? GLN A 1  50 ? -15.517  18.260   2.302 1.000 31.280 ? 50  GLN A O   1 
ATOM 388  C CG  ? GLN A 1  50 ? -16.598  18.294   6.698 1.000 31.280 ? 50  GLN A CG  1 
ATOM 389  C CD  ? GLN A 1  50 ? -17.880  18.880   7.259 1.000 31.280 ? 50  GLN A CD  1 
ATOM 390  N NE2 ? GLN A 1  50 ? -18.245  18.464   8.467 1.000 31.280 ? 50  GLN A NE2 1 
ATOM 391  O OE1 ? GLN A 1  50 ? -18.538  19.702   6.611 1.000 31.280 ? 50  GLN A OE1 1 
ATOM 392  N N   ? VAL A 1  51 ? -15.817  15.967   3.184 1.000 43.100 ? 51  VAL A N   1 
ATOM 393  C CA  ? VAL A 1  51 ? -17.089  15.270   3.344 1.000 43.100 ? 51  VAL A CA  1 
ATOM 394  C C   ? VAL A 1  51 ? -17.021  13.907   2.659 1.000 43.100 ? 51  VAL A C   1 
ATOM 395  C CB  ? VAL A 1  51 ? -18.264  16.096   2.774 1.000 43.100 ? 51  VAL A CB  1 
ATOM 396  O O   ? VAL A 1  51 ? -16.918  13.826   1.433 1.000 43.100 ? 51  VAL A O   1 
ATOM 397  C CG1 ? VAL A 1  51 ? -19.593  15.386   3.024 1.000 43.100 ? 51  VAL A CG1 1 
ATOM 398  C CG2 ? VAL A 1  51 ? -18.279  17.495   3.386 1.000 43.100 ? 51  VAL A CG2 1 
ATOM 399  N N   ? THR A 1  52 ? -16.931  12.795   3.728 1.000 45.170 ? 52  THR A N   1 
ATOM 400  C CA  ? THR A 1  52 ? -17.583  11.720   4.467 1.000 45.170 ? 52  THR A CA  1 
ATOM 401  C C   ? THR A 1  52 ? -16.689  11.222   5.599 1.000 45.170 ? 52  THR A C   1 
ATOM 402  C CB  ? THR A 1  52 ? -17.945  10.544   3.540 1.000 45.170 ? 52  THR A CB  1 
ATOM 403  O O   ? THR A 1  52 ? -15.473  11.109   5.432 1.000 45.170 ? 52  THR A O   1 
ATOM 404  C CG2 ? THR A 1  52 ? -17.772  10.926   2.074 1.000 45.170 ? 52  THR A CG2 1 
ATOM 405  O OG1 ? THR A 1  52 ? -17.094   9.431   3.836 1.000 45.170 ? 52  THR A OG1 1 
ATOM 406  N N   ? ARG A 1  53 ? -16.910  11.414   6.911 1.000 53.150 ? 53  ARG A N   1 
ATOM 407  C CA  ? ARG A 1  53 ? -16.204  11.679   8.160 1.000 53.150 ? 53  ARG A CA  1 
ATOM 408  C C   ? ARG A 1  53 ? -15.326  10.497   8.555 1.000 53.150 ? 53  ARG A C   1 
ATOM 409  C CB  ? ARG A 1  53 ? -17.196  11.993   9.282 1.000 53.150 ? 53  ARG A CB  1 
ATOM 410  O O   ? ARG A 1  53 ? -15.820   9.382   8.733 1.000 53.150 ? 53  ARG A O   1 
ATOM 411  C CG  ? ARG A 1  53 ? -17.229  13.459   9.684 1.000 53.150 ? 53  ARG A CG  1 
ATOM 412  C CD  ? ARG A 1  53 ? -18.221  13.714  10.810 1.000 53.150 ? 53  ARG A CD  1 
ATOM 413  N NE  ? ARG A 1  53 ? -18.038  15.036  11.401 1.000 53.150 ? 53  ARG A NE  1 
ATOM 414  N NH1 ? ARG A 1  53 ? -19.937  14.940  12.713 1.000 53.150 ? 53  ARG A NH1 1 
ATOM 415  N NH2 ? ARG A 1  53 ? -18.595  16.799  12.764 1.000 53.150 ? 53  ARG A NH2 1 
ATOM 416  C CZ  ? ARG A 1  53 ? -18.857  15.589  12.291 1.000 53.150 ? 53  ARG A CZ  1 
ATOM 417  N N   ? ALA A 1  54 ? -14.244  10.282   7.928 1.000 57.800 ? 54  ALA A N   1 
ATOM 418  C CA  ? ALA A 1  54 ? -13.388   9.519   8.832 1.000 57.800 ? 54  ALA A CA  1 
ATOM 419  C C   ? ALA A 1  54 ? -13.491  10.045  10.260 1.000 57.800 ? 54  ALA A C   1 
ATOM 420  C CB  ? ALA A 1  54 ? -11.938   9.563   8.355 1.000 57.800 ? 54  ALA A CB  1 
ATOM 421  O O   ? ALA A 1  54 ? -13.451  11.257  10.487 1.000 57.800 ? 54  ALA A O   1 
ATOM 422  N N   ? LEU A 1  55 ? -14.115   9.276  11.208 1.000 69.450 ? 55  LEU A N   1 
ATOM 423  C CA  ? LEU A 1  55 ? -14.240   9.594  12.627 1.000 69.450 ? 55  LEU A CA  1 
ATOM 424  C C   ? LEU A 1  55 ? -12.883   9.950  13.226 1.000 69.450 ? 55  LEU A C   1 
ATOM 425  C CB  ? LEU A 1  55 ? -14.854   8.416  13.388 1.000 69.450 ? 55  LEU A CB  1 
ATOM 426  O O   ? LEU A 1  55 ? -12.800  10.778  14.135 1.000 69.450 ? 55  LEU A O   1 
ATOM 427  C CG  ? LEU A 1  55 ? -16.349   8.174  13.173 1.000 69.450 ? 55  LEU A CG  1 
ATOM 428  C CD1 ? LEU A 1  55 ? -16.782   6.884  13.861 1.000 69.450 ? 55  LEU A CD1 1 
ATOM 429  C CD2 ? LEU A 1  55 ? -17.161   9.359  13.686 1.000 69.450 ? 55  LEU A CD2 1 
ATOM 430  N N   ? GLN A 1  56 ? -11.932   9.510  12.514 1.000 80.790 ? 56  GLN A N   1 
ATOM 431  C CA  ? GLN A 1  56 ? -10.564   9.661  12.997 1.000 80.790 ? 56  GLN A CA  1 
ATOM 432  C C   ? GLN A 1  56 ?  -9.556   9.453  11.870 1.000 80.790 ? 56  GLN A C   1 
ATOM 433  C CB  ? GLN A 1  56 ? -10.285   8.681  14.138 1.000 80.790 ? 56  GLN A CB  1 
ATOM 434  O O   ? GLN A 1  56 ?  -9.693   8.524  11.071 1.000 80.790 ? 56  GLN A O   1 
ATOM 435  C CG  ? GLN A 1  56 ?  -8.942   8.897  14.821 1.000 80.790 ? 56  GLN A CG  1 
ATOM 436  C CD  ? GLN A 1  56 ?  -8.698   7.923  15.958 1.000 80.790 ? 56  GLN A CD  1 
ATOM 437  N NE2 ? GLN A 1  56 ?  -7.676   8.195  16.763 1.000 80.790 ? 56  GLN A NE2 1 
ATOM 438  O OE1 ? GLN A 1  56 ?  -9.421   6.934  16.112 1.000 80.790 ? 56  GLN A OE1 1 
ATOM 439  N N   ? VAL A 1  57 ?  -8.603  10.439  11.816 1.000 86.890 ? 57  VAL A N   1 
ATOM 440  C CA  ? VAL A 1  57 ?  -7.469  10.351  10.902 1.000 86.890 ? 57  VAL A CA  1 
ATOM 441  C C   ? VAL A 1  57 ?  -6.170  10.253  11.698 1.000 86.890 ? 57  VAL A C   1 
ATOM 442  C CB  ? VAL A 1  57 ?  -7.417  11.562   9.944 1.000 86.890 ? 57  VAL A CB  1 
ATOM 443  O O   ? VAL A 1  57 ?  -5.855  11.138  12.496 1.000 86.890 ? 57  VAL A O   1 
ATOM 444  C CG1 ? VAL A 1  57 ?  -6.238  11.439   8.981 1.000 86.890 ? 57  VAL A CG1 1 
ATOM 445  C CG2 ? VAL A 1  57 ?  -8.730  11.689   9.173 1.000 86.890 ? 57  VAL A CG2 1 
ATOM 446  N N   ? ILE A 1  58 ?  -5.482   9.128  11.527 1.000 91.070 ? 58  ILE A N   1 
ATOM 447  C CA  ? ILE A 1  58 ?  -4.229   8.909  12.241 1.000 91.070 ? 58  ILE A CA  1 
ATOM 448  C C   ? ILE A 1  58 ?  -3.082   8.780  11.242 1.000 91.070 ? 58  ILE A C   1 
ATOM 449  C CB  ? ILE A 1  58 ?  -4.303   7.653  13.138 1.000 91.070 ? 58  ILE A CB  1 
ATOM 450  O O   ? ILE A 1  58 ?  -2.933   7.745  10.588 1.000 91.070 ? 58  ILE A O   1 
ATOM 451  C CG1 ? ILE A 1  58 ?  -5.533   7.719  14.051 1.000 91.070 ? 58  ILE A CG1 1 
ATOM 452  C CG2 ? ILE A 1  58 ?  -3.019   7.500  13.960 1.000 91.070 ? 58  ILE A CG2 1 
ATOM 453  C CD1 ? ILE A 1  58 ?  -5.814   6.428  14.806 1.000 91.070 ? 58  ILE A CD1 1 
ATOM 454  N N   ? ARG A 1  59 ?  -2.318   9.872  11.125 1.000 92.080 ? 59  ARG A N   1 
ATOM 455  C CA  ? ARG A 1  59 ?  -1.112   9.830  10.305 1.000 92.080 ? 59  ARG A CA  1 
ATOM 456  C C   ? ARG A 1  59 ?   0.102   9.430  11.136 1.000 92.080 ? 59  ARG A C   1 
ATOM 457  C CB  ? ARG A 1  59 ?  -0.866  11.185   9.638 1.000 92.080 ? 59  ARG A CB  1 
ATOM 458  O O   ? ARG A 1  59 ?   0.226   9.829  12.296 1.000 92.080 ? 59  ARG A O   1 
ATOM 459  C CG  ? ARG A 1  59 ?   0.254  11.173   8.610 1.000 92.080 ? 59  ARG A CG  1 
ATOM 460  C CD  ? ARG A 1  59 ?   0.402  12.522   7.921 1.000 92.080 ? 59  ARG A CD  1 
ATOM 461  N NE  ? ARG A 1  59 ?  -0.848  12.950   7.301 1.000 92.080 ? 59  ARG A NE  1 
ATOM 462  N NH1 ? ARG A 1  59 ?   0.151  13.841   5.418 1.000 92.080 ? 59  ARG A NH1 1 
ATOM 463  N NH2 ? ARG A 1  59 ?  -2.128  13.913   5.655 1.000 92.080 ? 59  ARG A NH2 1 
ATOM 464  C CZ  ? ARG A 1  59 ?  -0.939  13.567   6.126 1.000 92.080 ? 59  ARG A CZ  1 
ATOM 465  N N   ? HIS A 1  60 ?   0.925   8.572  10.451 1.000 94.450 ? 60  HIS A N   1 
ATOM 466  C CA  ? HIS A 1  60 ?   2.120   8.163  11.182 1.000 94.450 ? 60  HIS A CA  1 
ATOM 467  C C   ? HIS A 1  60 ?   2.878   9.373  11.718 1.000 94.450 ? 60  HIS A C   1 
ATOM 468  C CB  ? HIS A 1  60 ?   3.035   7.325  10.287 1.000 94.450 ? 60  HIS A CB  1 
ATOM 469  O O   ? HIS A 1  60 ?   3.166  10.311  10.972 1.000 94.450 ? 60  HIS A O   1 
ATOM 470  C CG  ? HIS A 1  60 ?   4.049   6.529  11.045 1.000 94.450 ? 60  HIS A CG  1 
ATOM 471  C CD2 ? HIS A 1  60 ?   4.141   5.199  11.280 1.000 94.450 ? 60  HIS A CD2 1 
ATOM 472  N ND1 ? HIS A 1  60 ?   5.133   7.107  11.669 1.000 94.450 ? 60  HIS A ND1 1 
ATOM 473  C CE1 ? HIS A 1  60 ?   5.850   6.164  12.257 1.000 94.450 ? 60  HIS A CE1 1 
ATOM 474  N NE2 ? HIS A 1  60 ?   5.269   4.997  12.036 1.000 94.450 ? 60  HIS A NE2 1 
ATOM 475  N N   ? ALA A 1  61 ?   3.234   9.411  12.986 1.000 93.670 ? 61  ALA A N   1 
ATOM 476  C CA  ? ALA A 1  61 ?   3.835  10.550  13.676 1.000 93.670 ? 61  ALA A CA  1 
ATOM 477  C C   ? ALA A 1  61 ?   5.193  10.901  13.075 1.000 93.670 ? 61  ALA A C   1 
ATOM 478  C CB  ? ALA A 1  61 ?   3.976  10.254  15.167 1.000 93.670 ? 61  ALA A CB  1 
ATOM 479  O O   ? ALA A 1  61 ?   5.614  12.059  13.111 1.000 93.670 ? 61  ALA A O   1 
ATOM 480  N N   ? ALA A 1  62 ?   5.900   9.901  12.532 1.000 95.000 ? 62  ALA A N   1 
ATOM 481  C CA  ? ALA A 1  62 ?   7.246  10.103  12.001 1.000 95.000 ? 62  ALA A CA  1 
ATOM 482  C C   ? ALA A 1  62 ?   7.216  10.284  10.486 1.000 95.000 ? 62  ALA A C   1 
ATOM 483  C CB  ? ALA A 1  62 ?   8.148   8.931  12.377 1.000 95.000 ? 62  ALA A CB  1 
ATOM 484  O O   ? ALA A 1  62 ?   8.232  10.094   9.812 1.000 95.000 ? 62  ALA A O   1 
ATOM 485  N N   ? PHE A 1  63 ?   5.983  10.567   9.869 1.000 93.310 ? 63  PHE A N   1 
ATOM 486  C CA  ? PHE A 1  63 ?   5.888  10.818   8.436 1.000 93.310 ? 63  PHE A CA  1 
ATOM 487  C C   ? PHE A 1  63 ?   6.769  11.995   8.033 1.000 93.310 ? 63  PHE A C   1 
ATOM 488  C CB  ? PHE A 1  63 ?   4.436  11.086   8.030 1.000 93.310 ? 63  PHE A CB  1 
ATOM 489  O O   ? PHE A 1  63 ?   6.673  13.077   8.617 1.000 93.310 ? 63  PHE A O   1 
ATOM 490  C CG  ? PHE A 1  63 ?   4.273  11.494   6.591 1.000 93.310 ? 63  PHE A CG  1 
ATOM 491  C CD1 ? PHE A 1  63 ?   3.668  12.701   6.261 1.000 93.310 ? 63  PHE A CD1 1 
ATOM 492  C CD2 ? PHE A 1  63 ?   4.724  10.671   5.568 1.000 93.310 ? 63  PHE A CD2 1 
ATOM 493  C CE1 ? PHE A 1  63 ?   3.516  13.082   4.929 1.000 93.310 ? 63  PHE A CE1 1 
ATOM 494  C CE2 ? PHE A 1  63 ?   4.576  11.044   4.235 1.000 93.310 ? 63  PHE A CE2 1 
ATOM 495  C CZ  ? PHE A 1  63 ?   3.971  12.250   3.918 1.000 93.310 ? 63  PHE A CZ  1 
ATOM 496  N N   ? GLU A 1  64 ?   7.656  11.785   7.031 1.000 92.890 ? 64  GLU A N   1 
ATOM 497  C CA  ? GLU A 1  64 ?   8.533  12.793   6.444 1.000 92.890 ? 64  GLU A CA  1 
ATOM 498  C C   ? GLU A 1  64 ?   8.060  13.192   5.049 1.000 92.890 ? 64  GLU A C   1 
ATOM 499  C CB  ? GLU A 1  64 ?   9.975  12.283   6.385 1.000 92.890 ? 64  GLU A CB  1 
ATOM 500  O O   ? GLU A 1  64 ?   8.205  12.424   4.096 1.000 92.890 ? 64  GLU A O   1 
ATOM 501  C CG  ? GLU A 1  64 ?  10.749  12.474   7.682 1.000 92.890 ? 64  GLU A CG  1 
ATOM 502  C CD  ? GLU A 1  64 ?  10.376  13.749   8.421 1.000 92.890 ? 64  GLU A CD  1 
ATOM 503  O OE1 ? GLU A 1  64 ?  10.954  14.017   9.499 1.000 92.890 ? 64  GLU A OE1 1 
ATOM 504  O OE2 ? GLU A 1  64 ?   9.498  14.486   7.919 1.000 92.890 ? 64  GLU A OE2 1 
ATOM 505  N N   ? PRO A 1  65 ?   7.609  14.431   4.771 1.000 87.020 ? 65  PRO A N   1 
ATOM 506  C CA  ? PRO A 1  65 ?   6.859  14.857   3.587 1.000 87.020 ? 65  PRO A CA  1 
ATOM 507  C C   ? PRO A 1  65 ?   7.746  15.023   2.355 1.000 87.020 ? 65  PRO A C   1 
ATOM 508  C CB  ? PRO A 1  65 ?   6.260  16.199   4.013 1.000 87.020 ? 65  PRO A CB  1 
ATOM 509  O O   ? PRO A 1  65 ?   7.257  14.961   1.224 1.000 87.020 ? 65  PRO A O   1 
ATOM 510  C CG  ? PRO A 1  65 ?   7.080  16.629   5.186 1.000 87.020 ? 65  PRO A CG  1 
ATOM 511  C CD  ? PRO A 1  65 ?   7.568  15.402   5.902 1.000 87.020 ? 65  PRO A CD  1 
ATOM 512  N N   ? VAL A 1  66 ?   9.064  15.041   2.612 1.000 86.440 ? 66  VAL A N   1 
ATOM 513  C CA  ? VAL A 1  66 ?   9.958  15.241   1.477 1.000 86.440 ? 66  VAL A CA  1 
ATOM 514  C C   ? VAL A 1  66 ?  10.317  13.892   0.857 1.000 86.440 ? 66  VAL A C   1 
ATOM 515  C CB  ? VAL A 1  66 ?  11.241  15.995   1.891 1.000 86.440 ? 66  VAL A CB  1 
ATOM 516  O O   ? VAL A 1  66 ?  10.133  13.685  -0.344 1.000 86.440 ? 66  VAL A O   1 
ATOM 517  C CG1 ? VAL A 1  66 ?  12.234  16.050   0.731 1.000 86.440 ? 66  VAL A CG1 1 
ATOM 518  C CG2 ? VAL A 1  66 ?  10.899  17.403   2.373 1.000 86.440 ? 66  VAL A CG2 1 
ATOM 519  N N   ? VAL A 1  67 ?  10.733  13.028   1.632 1.000 89.020 ? 67  VAL A N   1 
ATOM 520  C CA  ? VAL A 1  67 ?  11.191  11.745   1.110 1.000 89.020 ? 67  VAL A CA  1 
ATOM 521  C C   ? VAL A 1  67 ?  10.083  10.704   1.249 1.000 89.020 ? 67  VAL A C   1 
ATOM 522  C CB  ? VAL A 1  67 ?  12.469  11.262   1.833 1.000 89.020 ? 67  VAL A CB  1 
ATOM 523  O O   ? VAL A 1  67 ?  10.243   9.557   0.825 1.000 89.020 ? 67  VAL A O   1 
ATOM 524  C CG1 ? VAL A 1  67 ?  13.639  12.203   1.548 1.000 89.020 ? 67  VAL A CG1 1 
ATOM 525  C CG2 ? VAL A 1  67 ?  12.221  11.152   3.336 1.000 89.020 ? 67  VAL A CG2 1 
ATOM 526  N N   ? LEU A 1  68 ?   8.931  11.131   1.832 1.000 92.110 ? 68  LEU A N   1 
ATOM 527  C CA  ? LEU A 1  68 ?   7.727  10.331   2.028 1.000 92.110 ? 68  LEU A CA  1 
ATOM 528  C C   ? LEU A 1  68 ?   8.029   9.086   2.853 1.000 92.110 ? 68  LEU A C   1 
ATOM 529  C CB  ? LEU A 1  68 ?   7.125   9.930   0.678 1.000 92.110 ? 68  LEU A CB  1 
ATOM 530  O O   ? LEU A 1  68 ?   7.516   8.003   2.562 1.000 92.110 ? 68  LEU A O   1 
ATOM 531  C CG  ? LEU A 1  68 ?   6.676  11.075  -0.231 1.000 92.110 ? 68  LEU A CG  1 
ATOM 532  C CD1 ? LEU A 1  68 ?   5.951  10.526  -1.456 1.000 92.110 ? 68  LEU A CD1 1 
ATOM 533  C CD2 ? LEU A 1  68 ?   5.783  12.047   0.533 1.000 92.110 ? 68  LEU A CD2 1 
ATOM 534  N N   ? ASN A 1  69 ?   9.014   9.260   3.764 1.000 93.850 ? 69  ASN A N   1 
ATOM 535  C CA  ? ASN A 1  69 ?   9.288   8.236   4.766 1.000 93.850 ? 69  ASN A CA  1 
ATOM 536  C C   ? ASN A 1  69 ?   8.108   8.051   5.715 1.000 93.850 ? 69  ASN A C   1 
ATOM 537  C CB  ? ASN A 1  69 ?  10.554   8.580   5.553 1.000 93.850 ? 69  ASN A CB  1 
ATOM 538  O O   ? ASN A 1  69 ?   7.484   9.027   6.134 1.000 93.850 ? 69  ASN A O   1 
ATOM 539  C CG  ? ASN A 1  69 ?  11.060   7.416   6.383 1.000 93.850 ? 69  ASN A CG  1 
ATOM 540  N ND2 ? ASN A 1  69 ?  11.704   7.723   7.503 1.000 93.850 ? 69  ASN A ND2 1 
ATOM 541  O OD1 ? ASN A 1  69 ?  10.874   6.252   6.020 1.000 93.850 ? 69  ASN A OD1 1 
ATOM 542  N N   ? ASN A 1  70 ?   7.798   6.744   6.000 1.000 95.380 ? 70  ASN A N   1 
ATOM 543  C CA  ? ASN A 1  70 ?   6.662   6.423   6.858 1.000 95.380 ? 70  ASN A CA  1 
ATOM 544  C C   ? ASN A 1  70 ?   5.355   6.964   6.283 1.000 95.380 ? 70  ASN A C   1 
ATOM 545  C CB  ? ASN A 1  70 ?   6.886   6.967   8.271 1.000 95.380 ? 70  ASN A CB  1 
ATOM 546  O O   ? ASN A 1  70 ?   4.526   7.504   7.017 1.000 95.380 ? 70  ASN A O   1 
ATOM 547  C CG  ? ASN A 1  70 ?   8.162   6.447   8.901 1.000 95.380 ? 70  ASN A CG  1 
ATOM 548  N ND2 ? ASN A 1  70 ?   8.892   7.327   9.576 1.000 95.380 ? 70  ASN A ND2 1 
ATOM 549  O OD1 ? ASN A 1  70 ?   8.490   5.263   8.782 1.000 95.380 ? 70  ASN A OD1 1 
ATOM 550  N N   ? ASP A 1  71 ?   5.137   6.895   5.015 1.000 95.110 ? 71  ASP A N   1 
ATOM 551  C CA  ? ASP A 1  71 ?   3.988   7.357   4.241 1.000 95.110 ? 71  ASP A CA  1 
ATOM 552  C C   ? ASP A 1  71 ?   2.781   6.446   4.454 1.000 95.110 ? 71  ASP A C   1 
ATOM 553  C CB  ? ASP A 1  71 ?   4.337   7.429   2.753 1.000 95.110 ? 71  ASP A CB  1 
ATOM 554  O O   ? ASP A 1  71 ?   2.447   5.636   3.586 1.000 95.110 ? 71  ASP A O   1 
ATOM 555  C CG  ? ASP A 1  71 ?   3.256   8.099   1.923 1.000 95.110 ? 71  ASP A CG  1 
ATOM 556  O OD1 ? ASP A 1  71 ?   2.410   8.821   2.492 1.000 95.110 ? 71  ASP A OD1 1 
ATOM 557  O OD2 ? ASP A 1  71 ?   3.250   7.901   0.689 1.000 95.110 ? 71  ASP A OD2 1 
ATOM 558  N N   ? ILE A 1  72 ?   2.127   6.470   5.650 1.000 95.970 ? 72  ILE A N   1 
ATOM 559  C CA  ? ILE A 1  72 ?   1.021   5.593   6.018 1.000 95.970 ? 72  ILE A CA  1 
ATOM 560  C C   ? ILE A 1  72 ?   0.043   6.346   6.918 1.000 95.970 ? 72  ILE A C   1 
ATOM 561  C CB  ? ILE A 1  72 ?   1.524   4.314   6.724 1.000 95.970 ? 72  ILE A CB  1 
ATOM 562  O O   ? ILE A 1  72 ?   0.455   7.158   7.749 1.000 95.970 ? 72  ILE A O   1 
ATOM 563  C CG1 ? ILE A 1  72 ?   0.373   3.317   6.907 1.000 95.970 ? 72  ILE A CG1 1 
ATOM 564  C CG2 ? ILE A 1  72 ?   2.169   4.658   8.070 1.000 95.970 ? 72  ILE A CG2 1 
ATOM 565  C CD1 ? ILE A 1  72 ?   0.825   1.910   7.272 1.000 95.970 ? 72  ILE A CD1 1 
ATOM 566  N N   ? MET A 1  73 ?  -1.232   6.060   6.735 1.000 94.270 ? 73  MET A N   1 
ATOM 567  C CA  ? MET A 1  73 ?  -2.297   6.734   7.473 1.000 94.270 ? 73  MET A CA  1 
ATOM 568  C C   ? MET A 1  73 ?  -3.489   5.805   7.678 1.000 94.270 ? 73  MET A C   1 
ATOM 569  C CB  ? MET A 1  73 ?  -2.741   8.001   6.740 1.000 94.270 ? 73  MET A CB  1 
ATOM 570  O O   ? MET A 1  73 ?  -3.801   4.987   6.810 1.000 94.270 ? 73  MET A O   1 
ATOM 571  C CG  ? MET A 1  73 ?  -3.854   8.758   7.445 1.000 94.270 ? 73  MET A CG  1 
ATOM 572  S SD  ? MET A 1  73 ?  -4.362  10.269   6.536 1.000 94.270 ? 73  MET A SD  1 
ATOM 573  C CE  ? MET A 1  73 ?  -5.238   9.519   5.135 1.000 94.270 ? 73  MET A CE  1 
ATOM 574  N N   ? LEU A 1  74 ?  -4.176   5.944   8.844 1.000 93.740 ? 74  LEU A N   1 
ATOM 575  C CA  ? LEU A 1  74 ?  -5.395   5.202   9.149 1.000 93.740 ? 74  LEU A CA  1 
ATOM 576  C C   ? LEU A 1  74 ?  -6.605   6.131   9.173 1.000 93.740 ? 74  LEU A C   1 
ATOM 577  C CB  ? LEU A 1  74 ?  -5.262   4.482  10.493 1.000 93.740 ? 74  LEU A CB  1 
ATOM 578  O O   ? LEU A 1  74 ?  -6.521   7.252   9.679 1.000 93.740 ? 74  LEU A O   1 
ATOM 579  C CG  ? LEU A 1  74 ?  -4.320   3.277  10.527 1.000 93.740 ? 74  LEU A CG  1 
ATOM 580  C CD1 ? LEU A 1  74 ?  -4.191   2.745  11.950 1.000 93.740 ? 74  LEU A CD1 1 
ATOM 581  C CD2 ? LEU A 1  74 ?  -4.815   2.185   9.585 1.000 93.740 ? 74  LEU A CD2 1 
ATOM 582  N N   ? LEU A 1  75 ?  -7.599   5.619   8.579 1.000 91.490 ? 75  LEU A N   1 
ATOM 583  C CA  ? LEU A 1  75 ?  -8.896   6.283   8.654 1.000 91.490 ? 75  LEU A CA  1 
ATOM 584  C C   ? LEU A 1  75 ?  -9.914   5.406   9.375 1.000 91.490 ? 75  LEU A C   1 
ATOM 585  C CB  ? LEU A 1  75 ?  -9.404   6.628   7.252 1.000 91.490 ? 75  LEU A CB  1 
ATOM 586  O O   ? LEU A 1  75 ? -10.072   4.229   9.043 1.000 91.490 ? 75  LEU A O   1 
ATOM 587  C CG  ? LEU A 1  75 ?  -8.432   7.386   6.346 1.000 91.490 ? 75  LEU A CG  1 
ATOM 588  C CD1 ? LEU A 1  75 ?  -9.012   7.522   4.942 1.000 91.490 ? 75  LEU A CD1 1 
ATOM 589  C CD2 ? LEU A 1  75 ?  -8.112   8.756   6.933 1.000 91.490 ? 75  LEU A CD2 1 
ATOM 590  N N   ? ARG A 1  76 ? -10.531   5.994  10.450 1.000 90.430 ? 76  ARG A N   1 
ATOM 591  C CA  ? ARG A 1  76 ? -11.644   5.294  11.082 1.000 90.430 ? 76  ARG A CA  1 
ATOM 592  C C   ? ARG A 1  76 ? -12.978   5.739  10.491 1.000 90.430 ? 76  ARG A C   1 
ATOM 593  C CB  ? ARG A 1  76 ? -11.638   5.529  12.595 1.000 90.430 ? 76  ARG A CB  1 
ATOM 594  O O   ? ARG A 1  76 ? -13.279   6.933  10.455 1.000 90.430 ? 76  ARG A O   1 
ATOM 595  C CG  ? ARG A 1  76 ? -12.669   4.706  13.350 1.000 90.430 ? 76  ARG A CG  1 
ATOM 596  C CD  ? ARG A 1  76 ? -12.582   4.935  14.853 1.000 90.430 ? 76  ARG A CD  1 
ATOM 597  N NE  ? ARG A 1  76 ? -13.551   4.119  15.579 1.000 90.430 ? 76  ARG A NE  1 
ATOM 598  N NH1 ? ARG A 1  76 ? -13.005   4.956  17.662 1.000 90.430 ? 76  ARG A NH1 1 
ATOM 599  N NH2 ? ARG A 1  76 ? -14.639   3.362  17.455 1.000 90.430 ? 76  ARG A NH2 1 
ATOM 600  C CZ  ? ARG A 1  76 ? -13.730   4.148  16.897 1.000 90.430 ? 76  ARG A CZ  1 
ATOM 601  N N   ? LEU A 1  77 ? -13.721   4.739  10.036 1.000 88.020 ? 77  LEU A N   1 
ATOM 602  C CA  ? LEU A 1  77 ? -15.033   5.018   9.463 1.000 88.020 ? 77  LEU A CA  1 
ATOM 603  C C   ? LEU A 1  77 ? -16.036   5.380  10.552 1.000 88.020 ? 77  LEU A C   1 
ATOM 604  C CB  ? LEU A 1  77 ? -15.538   3.810   8.669 1.000 88.020 ? 77  LEU A CB  1 
ATOM 605  O O   ? LEU A 1  77 ? -15.984   4.835  11.657 1.000 88.020 ? 77  LEU A O   1 
ATOM 606  C CG  ? LEU A 1  77 ? -14.619   3.295   7.560 1.000 88.020 ? 77  LEU A CG  1 
ATOM 607  C CD1 ? LEU A 1  77 ? -15.224   2.060   6.901 1.000 88.020 ? 77  LEU A CD1 1 
ATOM 608  C CD2 ? LEU A 1  77 ? -14.361   4.387   6.528 1.000 88.020 ? 77  LEU A CD2 1 
ATOM 609  N N   ? ASN A 1  78 ? -16.881   6.329  10.323 1.000 82.900 ? 78  ASN A N   1 
ATOM 610  C CA  ? ASN A 1  78 ? -17.922   6.744  11.258 1.000 82.900 ? 78  ASN A CA  1 
ATOM 611  C C   ? ASN A 1  78 ? -18.982   5.660  11.434 1.000 82.900 ? 78  ASN A C   1 
ATOM 612  C CB  ? ASN A 1  78 ? -18.571   8.050  10.795 1.000 82.900 ? 78  ASN A CB  1 
ATOM 613  O O   ? ASN A 1  78 ? -19.606   5.561  12.492 1.000 82.900 ? 78  ASN A O   1 
ATOM 614  C CG  ? ASN A 1  78 ? -19.383   7.881   9.526 1.000 82.900 ? 78  ASN A CG  1 
ATOM 615  N ND2 ? ASN A 1  78 ? -20.065   8.942   9.113 1.000 82.900 ? 78  ASN A ND2 1 
ATOM 616  O OD1 ? ASN A 1  78 ? -19.398   6.805   8.923 1.000 82.900 ? 78  ASN A OD1 1 
ATOM 617  N N   ? ARG A 1  79 ? -19.206   4.819  10.414 1.000 86.410 ? 79  ARG A N   1 
ATOM 618  C CA  ? ARG A 1  79 ? -20.026   3.612  10.413 1.000 86.410 ? 79  ARG A CA  1 
ATOM 619  C C   ? ARG A 1  79 ? -19.257   2.429   9.833 1.000 86.410 ? 79  ARG A C   1 
ATOM 620  C CB  ? ARG A 1  79 ? -21.315   3.838   9.620 1.000 86.410 ? 79  ARG A CB  1 
ATOM 621  O O   ? ARG A 1  79 ? -18.466   2.593   8.902 1.000 86.410 ? 79  ARG A O   1 
ATOM 622  C CG  ? ARG A 1  79 ? -22.227   4.898  10.217 1.000 86.410 ? 79  ARG A CG  1 
ATOM 623  C CD  ? ARG A 1  79 ? -23.547   4.994   9.465 1.000 86.410 ? 79  ARG A CD  1 
ATOM 624  N NE  ? ARG A 1  79 ? -24.393   6.060   9.996 1.000 86.410 ? 79  ARG A NE  1 
ATOM 625  N NH1 ? ARG A 1  79 ? -26.173   5.630   8.588 1.000 86.410 ? 79  ARG A NH1 1 
ATOM 626  N NH2 ? ARG A 1  79 ? -26.302   7.330  10.120 1.000 86.410 ? 79  ARG A NH2 1 
ATOM 627  C CZ  ? ARG A 1  79 ? -25.621   6.338   9.567 1.000 86.410 ? 79  ARG A CZ  1 
ATOM 628  N N   ? PRO A 1  80 ? -19.626   1.207  10.449 1.000 92.740 ? 80  PRO A N   1 
ATOM 629  C CA  ? PRO A 1  80 ? -18.914   0.052   9.898 1.000 92.740 ? 80  PRO A CA  1 
ATOM 630  C C   ? PRO A 1  80 ? -19.285  -0.233   8.445 1.000 92.740 ? 80  PRO A C   1 
ATOM 631  C CB  ? PRO A 1  80 ? -19.350  -1.099  10.809 1.000 92.740 ? 80  PRO A CB  1 
ATOM 632  O O   ? PRO A 1  80 ? -20.430  -0.012   8.042 1.000 92.740 ? 80  PRO A O   1 
ATOM 633  C CG  ? PRO A 1  80 ? -20.728  -0.730  11.256 1.000 92.740 ? 80  PRO A CG  1 
ATOM 634  C CD  ? PRO A 1  80 ? -20.787   0.759  11.440 1.000 92.740 ? 80  PRO A CD  1 
ATOM 635  N N   ? ALA A 1  81 ? -18.271  -0.645   7.717 1.000 91.110 ? 81  ALA A N   1 
ATOM 636  C CA  ? ALA A 1  81 ? -18.568  -1.164   6.385 1.000 91.110 ? 81  ALA A CA  1 
ATOM 637  C C   ? ALA A 1  81 ? -19.509  -2.364   6.461 1.000 91.110 ? 81  ALA A C   1 
ATOM 638  C CB  ? ALA A 1  81 ? -17.278  -1.549   5.664 1.000 91.110 ? 81  ALA A CB  1 
ATOM 639  O O   ? ALA A 1  81 ? -19.450  -3.147   7.411 1.000 91.110 ? 81  ALA A O   1 
ATOM 640  N N   ? ILE A 1  82 ? -20.504  -2.482   5.469 1.000 93.400 ? 82  ILE A N   1 
ATOM 641  C CA  ? ILE A 1  82 ? -21.397  -3.631   5.371 1.000 93.400 ? 82  ILE A CA  1 
ATOM 642  C C   ? ILE A 1  82 ? -20.728  -4.738   4.559 1.000 93.400 ? 82  ILE A C   1 
ATOM 643  C CB  ? ILE A 1  82 ? -22.750  -3.242   4.734 1.000 93.400 ? 82  ILE A CB  1 
ATOM 644  O O   ? ILE A 1  82 ? -20.593  -4.625   3.338 1.000 93.400 ? 82  ILE A O   1 
ATOM 645  C CG1 ? ILE A 1  82 ? -23.417  -2.121   5.539 1.000 93.400 ? 82  ILE A CG1 1 
ATOM 646  C CG2 ? ILE A 1  82 ? -23.669  -4.463   4.631 1.000 93.400 ? 82  ILE A CG2 1 
ATOM 647  C CD1 ? ILE A 1  82 ? -24.679  -1.563   4.896 1.000 93.400 ? 82  ILE A CD1 1 
ATOM 648  N N   ? LEU A 1  83 ? -20.254  -5.677   5.315 1.000 94.010 ? 83  LEU A N   1 
ATOM 649  C CA  ? LEU A 1  83 ? -19.507  -6.743   4.657 1.000 94.010 ? 83  LEU A CA  1 
ATOM 650  C C   ? LEU A 1  83 ? -20.449  -7.714   3.954 1.000 94.010 ? 83  LEU A C   1 
ATOM 651  C CB  ? LEU A 1  83 ? -18.642  -7.497   5.671 1.000 94.010 ? 83  LEU A CB  1 
ATOM 652  O O   ? LEU A 1  83 ? -21.541  -7.998   4.453 1.000 94.010 ? 83  LEU A O   1 
ATOM 653  C CG  ? LEU A 1  83 ? -17.681  -6.650   6.506 1.000 94.010 ? 83  LEU A CG  1 
ATOM 654  C CD1 ? LEU A 1  83 ? -16.844  -7.540   7.418 1.000 94.010 ? 83  LEU A CD1 1 
ATOM 655  C CD2 ? LEU A 1  83 ? -16.785  -5.810   5.601 1.000 94.010 ? 83  LEU A CD2 1 
ATOM 656  N N   ? GLY A 1  84 ? -20.053  -8.170   2.682 1.000 93.330 ? 84  GLY A N   1 
ATOM 657  C CA  ? GLY A 1  84 ? -20.754  -9.103   1.815 1.000 93.330 ? 84  GLY A CA  1 
ATOM 658  C C   ? GLY A 1  84 ? -19.886  -9.646   0.696 1.000 93.330 ? 84  GLY A C   1 
ATOM 659  O O   ? GLY A 1  84 ? -18.659  -9.671   0.812 1.000 93.330 ? 84  GLY A O   1 
ATOM 660  N N   ? GLU A 1  85 ? -20.517 -10.074  -0.313 1.000 89.290 ? 85  GLU A N   1 
ATOM 661  C CA  ? GLU A 1  85 ? -19.839 -10.695  -1.446 1.000 89.290 ? 85  GLU A CA  1 
ATOM 662  C C   ? GLU A 1  85 ? -19.030  -9.670  -2.235 1.000 89.290 ? 85  GLU A C   1 
ATOM 663  C CB  ? GLU A 1  85 ? -20.850 -11.388  -2.364 1.000 89.290 ? 85  GLU A CB  1 
ATOM 664  O O   ? GLU A 1  85 ? -18.017 -10.011  -2.850 1.000 89.290 ? 85  GLU A O   1 
ATOM 665  C CG  ? GLU A 1  85 ? -21.450 -12.655  -1.774 1.000 89.290 ? 85  GLU A CG  1 
ATOM 666  C CD  ? GLU A 1  85 ? -22.359 -13.396  -2.741 1.000 89.290 ? 85  GLU A CD  1 
ATOM 667  O OE1 ? GLU A 1  85 ? -22.847 -14.495  -2.395 1.000 89.290 ? 85  GLU A OE1 1 
ATOM 668  O OE2 ? GLU A 1  85 ? -22.584 -12.873  -3.856 1.000 89.290 ? 85  GLU A OE2 1 
ATOM 669  N N   ? THR A 1  86 ? -19.312  -8.421  -2.069 1.000 90.510 ? 86  THR A N   1 
ATOM 670  C CA  ? THR A 1  86 ? -18.707  -7.388  -2.902 1.000 90.510 ? 86  THR A CA  1 
ATOM 671  C C   ? THR A 1  86 ? -17.883  -6.423  -2.055 1.000 90.510 ? 86  THR A C   1 
ATOM 672  C CB  ? THR A 1  86 ? -19.776  -6.604  -3.685 1.000 90.510 ? 86  THR A CB  1 
ATOM 673  O O   ? THR A 1  86 ? -17.130  -5.607  -2.589 1.000 90.510 ? 86  THR A O   1 
ATOM 674  C CG2 ? THR A 1  86 ? -20.532  -7.516  -4.646 1.000 90.510 ? 86  THR A CG2 1 
ATOM 675  O OG1 ? THR A 1  86 ? -20.706  -6.024  -2.763 1.000 90.510 ? 86  THR A OG1 1 
ATOM 676  N N   ? VAL A 1  87 ? -17.991  -6.480  -0.723 1.000 93.300 ? 87  VAL A N   1 
ATOM 677  C CA  ? VAL A 1  87 ? -17.208  -5.700   0.230 1.000 93.300 ? 87  VAL A CA  1 
ATOM 678  C C   ? VAL A 1  87 ? -16.602  -6.626   1.282 1.000 93.300 ? 87  VAL A C   1 
ATOM 679  C CB  ? VAL A 1  87 ? -18.064  -4.608   0.910 1.000 93.300 ? 87  VAL A CB  1 
ATOM 680  O O   ? VAL A 1  87 ? -17.327  -7.241   2.067 1.000 93.300 ? 87  VAL A O   1 
ATOM 681  C CG1 ? VAL A 1  87 ? -17.220  -3.788   1.883 1.000 93.300 ? 87  VAL A CG1 1 
ATOM 682  C CG2 ? VAL A 1  87 ? -18.706  -3.703  -0.140 1.000 93.300 ? 87  VAL A CG2 1 
ATOM 683  N N   ? LYS A 1  88 ? -15.191  -6.650   1.242 1.000 96.060 ? 88  LYS A N   1 
ATOM 684  C CA  ? LYS A 1  88 ? -14.472  -7.514   2.174 1.000 96.060 ? 88  LYS A CA  1 
ATOM 685  C C   ? LYS A 1  88 ? -13.228  -6.818   2.720 1.000 96.060 ? 88  LYS A C   1 
ATOM 686  C CB  ? LYS A 1  88 ? -14.083  -8.828   1.496 1.000 96.060 ? 88  LYS A CB  1 
ATOM 687  O O   ? LYS A 1  88 ? -12.757  -5.835   2.144 1.000 96.060 ? 88  LYS A O   1 
ATOM 688  C CG  ? LYS A 1  88 ? -15.269  -9.666   1.043 1.000 96.060 ? 88  LYS A CG  1 
ATOM 689  C CD  ? LYS A 1  88 ? -14.820 -10.986   0.430 1.000 96.060 ? 88  LYS A CD  1 
ATOM 690  C CE  ? LYS A 1  88 ? -16.007 -11.836  -0.003 1.000 96.060 ? 88  LYS A CE  1 
ATOM 691  N NZ  ? LYS A 1  88 ? -15.572 -13.137  -0.593 1.000 96.060 ? 88  LYS A NZ  1 
ATOM 692  N N   ? THR A 1  89 ? -12.756  -7.410   3.865 1.000 97.370 ? 89  THR A N   1 
ATOM 693  C CA  ? THR A 1  89 ? -11.473  -6.978   4.408 1.000 97.370 ? 89  THR A CA  1 
ATOM 694  C C   ? THR A 1  89 ? -10.340  -7.853   3.881 1.000 97.370 ? 89  THR A C   1 
ATOM 695  C CB  ? THR A 1  89 ? -11.479  -7.013   5.948 1.000 97.370 ? 89  THR A CB  1 
ATOM 696  O O   ? THR A 1  89 ? -10.574  -8.977   3.433 1.000 97.370 ? 89  THR A O   1 
ATOM 697  C CG2 ? THR A 1  89 ? -12.632  -6.191   6.513 1.000 97.370 ? 89  THR A CG2 1 
ATOM 698  O OG1 ? THR A 1  89 ? -11.613  -8.370   6.388 1.000 97.370 ? 89  THR A OG1 1 
ATOM 699  N N   ? ILE A 1  90 ?  -9.137  -7.259   4.000 1.000 98.140 ? 90  ILE A N   1 
ATOM 700  C CA  ? ILE A 1  90 ?  -7.954  -8.002   3.581 1.000 98.140 ? 90  ILE A CA  1 
ATOM 701  C C   ? ILE A 1  90 ?  -6.950  -8.064   4.730 1.000 98.140 ? 90  ILE A C   1 
ATOM 702  C CB  ? ILE A 1  90 ?  -7.300  -7.368   2.333 1.000 98.140 ? 90  ILE A CB  1 
ATOM 703  O O   ? ILE A 1  90 ?  -6.780  -7.090   5.467 1.000 98.140 ? 90  ILE A O   1 
ATOM 704  C CG1 ? ILE A 1  90 ?  -6.263  -8.322   1.730 1.000 98.140 ? 90  ILE A CG1 1 
ATOM 705  C CG2 ? ILE A 1  90 ?  -6.666  -6.018   2.682 1.000 98.140 ? 90  ILE A CG2 1 
ATOM 706  C CD1 ? ILE A 1  90 ?  -5.905  -8.013   0.283 1.000 98.140 ? 90  ILE A CD1 1 
ATOM 707  N N   ? PRO A 1  91 ?  -6.310  -9.263   4.876 1.000 98.000 ? 91  PRO A N   1 
ATOM 708  C CA  ? PRO A 1  91 ?  -5.316  -9.364   5.948 1.000 98.000 ? 91  PRO A CA  1 
ATOM 709  C C   ? PRO A 1  91 ?  -4.053  -8.556   5.658 1.000 98.000 ? 91  PRO A C   1 
ATOM 710  C CB  ? PRO A 1  91 ?  -5.006 -10.862   6.001 1.000 98.000 ? 91  PRO A CB  1 
ATOM 711  O O   ? PRO A 1  91 ?  -3.663  -8.408   4.497 1.000 98.000 ? 91  PRO A O   1 
ATOM 712  C CG  ? PRO A 1  91 ?  -5.271 -11.357   4.616 1.000 98.000 ? 91  PRO A CG  1 
ATOM 713  C CD  ? PRO A 1  91 ?  -6.395 -10.552   4.029 1.000 98.000 ? 91  PRO A CD  1 
ATOM 714  N N   ? LEU A 1  92 ?  -3.455  -8.058   6.804 1.000 98.240 ? 92  LEU A N   1 
ATOM 715  C CA  ? LEU A 1  92 ?  -2.176  -7.361   6.720 1.000 98.240 ? 92  LEU A CA  1 
ATOM 716  C C   ? LEU A 1  92 ?  -1.021  -8.353   6.636 1.000 98.240 ? 92  LEU A C   1 
ATOM 717  C CB  ? LEU A 1  92 ?  -1.987  -6.440   7.929 1.000 98.240 ? 92  LEU A CB  1 
ATOM 718  O O   ? LEU A 1  92 ?  -1.037  -9.389   7.304 1.000 98.240 ? 92  LEU A O   1 
ATOM 719  C CG  ? LEU A 1  92 ?  -3.031  -5.337   8.111 1.000 98.240 ? 92  LEU A CG  1 
ATOM 720  C CD1 ? LEU A 1  92 ?  -2.823  -4.626   9.444 1.000 98.240 ? 92  LEU A CD1 1 
ATOM 721  C CD2 ? LEU A 1  92 ?  -2.969  -4.346   6.954 1.000 98.240 ? 92  LEU A CD2 1 
ATOM 722  N N   ? ALA A 1  93 ?  -0.054  -8.049   5.830 1.000 97.850 ? 93  ALA A N   1 
ATOM 723  C CA  ? ALA A 1  93 ?   1.135  -8.892   5.738 1.000 97.850 ? 93  ALA A CA  1 
ATOM 724  C C   ? ALA A 1  93 ?   1.862  -8.961   7.078 1.000 97.850 ? 93  ALA A C   1 
ATOM 725  C CB  ? ALA A 1  93 ?   2.073  -8.372   4.652 1.000 97.850 ? 93  ALA A CB  1 
ATOM 726  O O   ? ALA A 1  93 ?   2.121  -7.931   7.705 1.000 97.850 ? 93  ALA A O   1 
ATOM 727  N N   ? THR A 1  94 ?   2.244 -10.149   7.457 1.000 96.840 ? 94  THR A N   1 
ATOM 728  C CA  ? THR A 1  94 ?   2.990 -10.357   8.693 1.000 96.840 ? 94  THR A CA  1 
ATOM 729  C C   ? THR A 1  94 ?   4.493 -10.340   8.427 1.000 96.840 ? 94  THR A C   1 
ATOM 730  C CB  ? THR A 1  94 ?   2.600 -11.687   9.363 1.000 96.840 ? 94  THR A CB  1 
ATOM 731  O O   ? THR A 1  94 ?   5.281 -10.005   9.313 1.000 96.840 ? 94  THR A O   1 
ATOM 732  C CG2 ? THR A 1  94 ?   1.148 -11.663   9.831 1.000 96.840 ? 94  THR A CG2 1 
ATOM 733  O OG1 ? THR A 1  94 ?   2.770 -12.757   8.425 1.000 96.840 ? 94  THR A OG1 1 
ATOM 734  N N   ? GLN A 1  95 ?   4.816 -10.739   7.235 1.000 96.980 ? 95  GLN A N   1 
ATOM 735  C CA  ? GLN A 1  95 ?   6.195 -10.700   6.760 1.000 96.980 ? 95  GLN A CA  1 
ATOM 736  C C   ? GLN A 1  95 ?   6.295  -9.974   5.422 1.000 96.980 ? 95  GLN A C   1 
ATOM 737  C CB  ? GLN A 1  95 ?   6.759 -12.116   6.632 1.000 96.980 ? 95  GLN A CB  1 
ATOM 738  O O   ? GLN A 1  95 ?   5.339  -9.961   4.643 1.000 96.980 ? 95  GLN A O   1 
ATOM 739  C CG  ? GLN A 1  95 ?   5.993 -12.997   5.653 1.000 96.980 ? 95  GLN A CG  1 
ATOM 740  C CD  ? GLN A 1  95 ?   6.471 -14.437   5.663 1.000 96.980 ? 95  GLN A CD  1 
ATOM 741  N NE2 ? GLN A 1  95 ?   5.940 -15.244   4.751 1.000 96.980 ? 95  GLN A NE2 1 
ATOM 742  O OE1 ? GLN A 1  95 ?   7.311 -14.821   6.483 1.000 96.980 ? 95  GLN A OE1 1 
ATOM 743  N N   ? CYS A 1  96 ?   7.607  -9.482   5.256 1.000 96.360 ? 96  CYS A N   1 
ATOM 744  C CA  ? CYS A 1  96 ?   7.822  -8.792   3.989 1.000 96.360 ? 96  CYS A CA  1 
ATOM 745  C C   ? CYS A 1  96 ?   7.886  -9.783   2.833 1.000 96.360 ? 96  CYS A C   1 
ATOM 746  C CB  ? CYS A 1  96 ?   9.108  -7.968   4.038 1.000 96.360 ? 96  CYS A CB  1 
ATOM 747  O O   ? CYS A 1  96 ?   8.396 -10.894   2.989 1.000 96.360 ? 96  CYS A O   1 
ATOM 748  S SG  ? CYS A 1  96 ?   9.074  -6.637   5.259 1.000 96.360 ? 96  CYS A SG  1 
ATOM 749  N N   ? ALA A 1  97 ?   7.305  -9.370   1.718 1.000 95.340 ? 97  ALA A N   1 
ATOM 750  C CA  ? ALA A 1  97 ?   7.288 -10.218   0.529 1.000 95.340 ? 97  ALA A CA  1 
ATOM 751  C C   ? ALA A 1  97 ?   8.696 -10.418  -0.022 1.000 95.340 ? 97  ALA A C   1 
ATOM 752  C CB  ? ALA A 1  97 ?   6.381  -9.615  -0.541 1.000 95.340 ? 97  ALA A CB  1 
ATOM 753  O O   ? ALA A 1  97 ?   9.473  -9.465  -0.119 1.000 95.340 ? 97  ALA A O   1 
ATOM 754  N N   ? PRO A 1  98 ?   9.041 -11.610  -0.339 1.000 95.980 ? 98  PRO A N   1 
ATOM 755  C CA  ? PRO A 1  98 ?  10.338 -11.834  -0.981 1.000 95.980 ? 98  PRO A CA  1 
ATOM 756  C C   ? PRO A 1  98 ?  10.411 -11.245  -2.387 1.000 95.980 ? 98  PRO A C   1 
ATOM 757  C CB  ? PRO A 1  98 ?  10.452 -13.360  -1.021 1.000 95.980 ? 98  PRO A CB  1 
ATOM 758  O O   ? PRO A 1  98 ?   9.384 -11.103  -3.055 1.000 95.980 ? 98  PRO A O   1 
ATOM 759  C CG  ? PRO A 1  98 ?   9.357 -13.849  -0.129 1.000 95.980 ? 98  PRO A CG  1 
ATOM 760  C CD  ? PRO A 1  98 ?   8.325 -12.766  -0.004 1.000 95.980 ? 98  PRO A CD  1 
ATOM 761  N N   ? VAL A 1  99 ?  11.699 -10.988  -2.830 1.000 96.770 ? 99  VAL A N   1 
ATOM 762  C CA  ? VAL A 1  99 ?  11.929 -10.549  -4.202 1.000 96.770 ? 99  VAL A CA  1 
ATOM 763  C C   ? VAL A 1  99 ?  11.375 -11.584  -5.177 1.000 96.770 ? 99  VAL A C   1 
ATOM 764  C CB  ? VAL A 1  99 ?  13.431 -10.309  -4.476 1.000 96.770 ? 99  VAL A CB  1 
ATOM 765  O O   ? VAL A 1  99 ?  11.506 -12.790  -4.953 1.000 96.770 ? 99  VAL A O   1 
ATOM 766  C CG1 ? VAL A 1  99 ?  13.687 -10.143  -5.973 1.000 96.770 ? 99  VAL A CG1 1 
ATOM 767  C CG2 ? VAL A 1  99 ?  13.925  -9.085  -3.708 1.000 96.770 ? 99  VAL A CG2 1 
ATOM 768  N N   ? GLY A 1 100 ?  10.721 -11.104  -6.194 1.000 96.780 ? 100 GLY A N   1 
ATOM 769  C CA  ? GLY A 1 100 ?  10.194 -11.992  -7.219 1.000 96.780 ? 100 GLY A CA  1 
ATOM 770  C C   ? GLY A 1 100 ?   8.719 -12.299  -7.041 1.000 96.780 ? 100 GLY A C   1 
ATOM 771  O O   ? GLY A 1 100 ?   8.097 -12.909  -7.913 1.000 96.780 ? 100 GLY A O   1 
ATOM 772  N N   ? THR A 1 101 ?   8.205 -11.973  -5.916 1.000 97.190 ? 101 THR A N   1 
ATOM 773  C CA  ? THR A 1 101 ?   6.788 -12.179  -5.639 1.000 97.190 ? 101 THR A CA  1 
ATOM 774  C C   ? THR A 1 101 ?   5.925 -11.375  -6.607 1.000 97.190 ? 101 THR A C   1 
ATOM 775  C CB  ? THR A 1 101 ?   6.439 -11.790  -4.191 1.000 97.190 ? 101 THR A CB  1 
ATOM 776  O O   ? THR A 1 101 ?   6.175 -10.188  -6.830 1.000 97.190 ? 101 THR A O   1 
ATOM 777  C CG2 ? THR A 1 101 ?   4.969 -12.060  -3.887 1.000 97.190 ? 101 THR A CG2 1 
ATOM 778  O OG1 ? THR A 1 101 ?   7.250 -12.554  -3.289 1.000 97.190 ? 101 THR A OG1 1 
ATOM 779  N N   ? LYS A 1 102 ?   4.867 -12.027  -7.166 1.000 96.390 ? 102 LYS A N   1 
ATOM 780  C CA  ? LYS A 1 102 ?   3.912 -11.364  -8.049 1.000 96.390 ? 102 LYS A CA  1 
ATOM 781  C C   ? LYS A 1 102 ?   2.756 -10.762  -7.255 1.000 96.390 ? 102 LYS A C   1 
ATOM 782  C CB  ? LYS A 1 102 ?   3.375 -12.345  -9.093 1.000 96.390 ? 102 LYS A CB  1 
ATOM 783  O O   ? LYS A 1 102 ?   2.151 -11.437  -6.420 1.000 96.390 ? 102 LYS A O   1 
ATOM 784  C CG  ? LYS A 1 102 ?   4.450 -12.949  -9.985 1.000 96.390 ? 102 LYS A CG  1 
ATOM 785  C CD  ? LYS A 1 102 ?   5.074 -11.900 -10.896 1.000 96.390 ? 102 LYS A CD  1 
ATOM 786  C CE  ? LYS A 1 102 ?   6.058 -12.524 -11.877 1.000 96.390 ? 102 LYS A CE  1 
ATOM 787  N NZ  ? LYS A 1 102 ?   6.800 -11.486 -12.653 1.000 96.390 ? 102 LYS A NZ  1 
ATOM 788  N N   ? CYS A 1 103 ?   2.458  -9.549  -7.607 1.000 96.650 ? 103 CYS A N   1 
ATOM 789  C CA  ? CYS A 1 103 ?   1.434  -8.827  -6.860 1.000 96.650 ? 103 CYS A CA  1 
ATOM 790  C C   ? CYS A 1 103 ?   0.471  -8.116  -7.802 1.000 96.650 ? 103 CYS A C   1 
ATOM 791  C CB  ? CYS A 1 103 ?   2.077  -7.813  -5.913 1.000 96.650 ? 103 CYS A CB  1 
ATOM 792  O O   ? CYS A 1 103 ?   0.842  -7.756  -8.921 1.000 96.650 ? 103 CYS A O   1 
ATOM 793  S SG  ? CYS A 1 103 ?   3.300  -8.534  -4.796 1.000 96.650 ? 103 CYS A SG  1 
ATOM 794  N N   ? ILE A 1 104 ?  -0.709  -7.982  -7.300 1.000 95.550 ? 104 ILE A N   1 
ATOM 795  C CA  ? ILE A 1 104 ?  -1.714  -7.205  -8.016 1.000 95.550 ? 104 ILE A CA  1 
ATOM 796  C C   ? ILE A 1 104 ?  -1.819  -5.809  -7.404 1.000 95.550 ? 104 ILE A C   1 
ATOM 797  C CB  ? ILE A 1 104 ?  -3.091  -7.905  -7.993 1.000 95.550 ? 104 ILE A CB  1 
ATOM 798  O O   ? ILE A 1 104 ?  -1.972  -5.667  -6.189 1.000 95.550 ? 104 ILE A O   1 
ATOM 799  C CG1 ? ILE A 1 104 ?  -3.002  -9.280  -8.665 1.000 95.550 ? 104 ILE A CG1 1 
ATOM 800  C CG2 ? ILE A 1 104 ?  -4.152  -7.032  -8.671 1.000 95.550 ? 104 ILE A CG2 1 
ATOM 801  C CD1 ? ILE A 1 104 ?  -2.670  -9.223 -10.150 1.000 95.550 ? 104 ILE A CD1 1 
ATOM 802  N N   ? VAL A 1 105 ?  -1.751  -4.810  -8.270 1.000 94.880 ? 105 VAL A N   1 
ATOM 803  C CA  ? VAL A 1 105 ?  -1.955  -3.428  -7.849 1.000 94.880 ? 105 VAL A CA  1 
ATOM 804  C C   ? VAL A 1 105 ?  -3.256  -2.893  -8.445 1.000 94.880 ? 105 VAL A C   1 
ATOM 805  C CB  ? VAL A 1 105 ?  -0.770  -2.528  -8.264 1.000 94.880 ? 105 VAL A CB  1 
ATOM 806  O O   ? VAL A 1 105 ?  -3.556  -3.137  -9.616 1.000 94.880 ? 105 VAL A O   1 
ATOM 807  C CG1 ? VAL A 1 105 ?  -0.985  -1.095  -7.779 1.000 94.880 ? 105 VAL A CG1 1 
ATOM 808  C CG2 ? VAL A 1 105 ?   0.542  -3.089  -7.718 1.000 94.880 ? 105 VAL A CG2 1 
ATOM 809  N N   ? THR A 1 106 ?  -3.975  -2.153  -7.634 1.000 92.870 ? 106 THR A N   1 
ATOM 810  C CA  ? THR A 1 106 ?  -5.277  -1.674  -8.085 1.000 92.870 ? 106 THR A CA  1 
ATOM 811  C C   ? THR A 1 106 ?  -5.427  -0.180  -7.814 1.000 92.870 ? 106 THR A C   1 
ATOM 812  C CB  ? THR A 1 106 ?  -6.423  -2.440  -7.398 1.000 92.870 ? 106 THR A CB  1 
ATOM 813  O O   ? THR A 1 106 ?  -4.804   0.356  -6.896 1.000 92.870 ? 106 THR A O   1 
ATOM 814  C CG2 ? THR A 1 106 ?  -6.375  -3.925  -7.742 1.000 92.870 ? 106 THR A CG2 1 
ATOM 815  O OG1 ? THR A 1 106 ?  -6.308  -2.287  -5.978 1.000 92.870 ? 106 THR A OG1 1 
ATOM 816  N N   ? GLY A 1 107 ?  -6.243   0.507  -8.598 1.000 88.630 ? 107 GLY A N   1 
ATOM 817  C CA  ? GLY A 1 107 ?  -6.502   1.921  -8.381 1.000 88.630 ? 107 GLY A CA  1 
ATOM 818  C C   ? GLY A 1 107 ?  -7.353   2.546  -9.471 1.000 88.630 ? 107 GLY A C   1 
ATOM 819  O O   ? GLY A 1 107 ?  -7.698   1.884 -10.452 1.000 88.630 ? 107 GLY A O   1 
ATOM 820  N N   ? TRP A 1 108 ?  -7.791   3.850  -9.256 1.000 82.760 ? 108 TRP A N   1 
ATOM 821  C CA  ? TRP A 1 108 ?  -8.654   4.598 -10.164 1.000 82.760 ? 108 TRP A CA  1 
ATOM 822  C C   ? TRP A 1 108 ?  -7.911   5.787 -10.765 1.000 82.760 ? 108 TRP A C   1 
ATOM 823  C CB  ? TRP A 1 108 ?  -9.911   5.081  -9.436 1.000 82.760 ? 108 TRP A CB  1 
ATOM 824  O O   ? TRP A 1 108 ?  -8.532   6.762 -11.195 1.000 82.760 ? 108 TRP A O   1 
ATOM 825  C CG  ? TRP A 1 108 ? -10.879   3.987  -9.100 1.000 82.760 ? 108 TRP A CG  1 
ATOM 826  C CD1 ? TRP A 1 108 ? -11.916   3.539  -9.869 1.000 82.760 ? 108 TRP A CD1 1 
ATOM 827  C CD2 ? TRP A 1 108 ? -10.900   3.205  -7.902 1.000 82.760 ? 108 TRP A CD2 1 
ATOM 828  C CE2 ? TRP A 1 108 ? -11.979   2.299  -8.013 1.000 82.760 ? 108 TRP A CE2 1 
ATOM 829  C CE3 ? TRP A 1 108 ? -10.111   3.181  -6.744 1.000 82.760 ? 108 TRP A CE3 1 
ATOM 830  N NE1 ? TRP A 1 108 ? -12.582   2.524  -9.221 1.000 82.760 ? 108 TRP A NE1 1 
ATOM 831  C CH2 ? TRP A 1 108 ? -11.501   1.377  -5.887 1.000 82.760 ? 108 TRP A CH2 1 
ATOM 832  C CZ2 ? TRP A 1 108 ? -12.288   1.379  -7.008 1.000 82.760 ? 108 TRP A CZ2 1 
ATOM 833  C CZ3 ? TRP A 1 108 ? -10.421   2.264  -5.746 1.000 82.760 ? 108 TRP A CZ3 1 
ATOM 834  N N   ? GLY A 1 109 ?  -6.505   5.787 -10.561 1.000 71.350 ? 109 GLY A N   1 
ATOM 835  C CA  ? GLY A 1 109 ?  -5.666   6.880 -11.026 1.000 71.350 ? 109 GLY A CA  1 
ATOM 836  C C   ? GLY A 1 109 ?  -5.641   7.011 -12.537 1.000 71.350 ? 109 GLY A C   1 
ATOM 837  O O   ? GLY A 1 109 ?  -6.403   6.341 -13.237 1.000 71.350 ? 109 GLY A O   1 
ATOM 838  N N   ? THR A 1 110 ?  -4.909   8.023 -13.144 1.000 67.080 ? 110 THR A N   1 
ATOM 839  C CA  ? THR A 1 110 ?  -4.903   8.361 -14.563 1.000 67.080 ? 110 THR A CA  1 
ATOM 840  C C   ? THR A 1 110 ?  -4.385   7.192 -15.396 1.000 67.080 ? 110 THR A C   1 
ATOM 841  C CB  ? THR A 1 110 ?  -4.044   9.610 -14.836 1.000 67.080 ? 110 THR A CB  1 
ATOM 842  O O   ? THR A 1 110 ?  -3.525   6.434 -14.944 1.000 67.080 ? 110 THR A O   1 
ATOM 843  C CG2 ? THR A 1 110 ?  -4.502  10.789 -13.983 1.000 67.080 ? 110 THR A CG2 1 
ATOM 844  O OG1 ? THR A 1 110 ?  -2.675   9.317 -14.531 1.000 67.080 ? 110 THR A OG1 1 
ATOM 845  N N   ? THR A 1 111 ?  -5.033   7.003 -16.549 1.000 61.260 ? 111 THR A N   1 
ATOM 846  C CA  ? THR A 1 111 ?  -4.776   5.881 -17.445 1.000 61.260 ? 111 THR A CA  1 
ATOM 847  C C   ? THR A 1 111 ?  -3.950   6.327 -18.648 1.000 61.260 ? 111 THR A C   1 
ATOM 848  C CB  ? THR A 1 111 ?  -6.091   5.242 -17.930 1.000 61.260 ? 111 THR A CB  1 
ATOM 849  O O   ? THR A 1 111 ?  -3.532   5.501 -19.462 1.000 61.260 ? 111 THR A O   1 
ATOM 850  C CG2 ? THR A 1 111 ?  -6.871   4.637 -16.768 1.000 61.260 ? 111 THR A CG2 1 
ATOM 851  O OG1 ? THR A 1 111 ?  -6.898   6.244 -18.562 1.000 61.260 ? 111 THR A OG1 1 
ATOM 852  N N   ? THR A 1 112 ?  -3.680   7.616 -18.785 1.000 58.360 ? 112 THR A N   1 
ATOM 853  C CA  ? THR A 1 112 ?  -2.917   8.160 -19.904 1.000 58.360 ? 112 THR A CA  1 
ATOM 854  C C   ? THR A 1 112 ?  -1.991   9.278 -19.434 1.000 58.360 ? 112 THR A C   1 
ATOM 855  C CB  ? THR A 1 112 ?  -3.848   8.690 -21.009 1.000 58.360 ? 112 THR A CB  1 
ATOM 856  O O   ? THR A 1 112 ?  -2.230   9.893 -18.393 1.000 58.360 ? 112 THR A O   1 
ATOM 857  C CG2 ? THR A 1 112 ?  -4.712   7.573 -21.584 1.000 58.360 ? 112 THR A CG2 1 
ATOM 858  O OG1 ? THR A 1 112 ?  -4.699   9.705 -20.462 1.000 58.360 ? 112 THR A OG1 1 
ATOM 859  N N   ? PHE A 1 113 ?  -0.725   9.336 -20.128 1.000 59.560 ? 113 PHE A N   1 
ATOM 860  C CA  ? PHE A 1 113 ?   0.186  10.469 -20.021 1.000 59.560 ? 113 PHE A CA  1 
ATOM 861  C C   ? PHE A 1 113 ?   0.467  11.069 -21.394 1.000 59.560 ? 113 PHE A C   1 
ATOM 862  C CB  ? PHE A 1 113 ?   1.499  10.045 -19.356 1.000 59.560 ? 113 PHE A CB  1 
ATOM 863  O O   ? PHE A 1 113 ?   0.774  10.344 -22.343 1.000 59.560 ? 113 PHE A O   1 
ATOM 864  C CG  ? PHE A 1 113 ?   2.416  11.194 -19.034 1.000 59.560 ? 113 PHE A CG  1 
ATOM 865  C CD1 ? PHE A 1 113 ?   3.425  11.563 -19.915 1.000 59.560 ? 113 PHE A CD1 1 
ATOM 866  C CD2 ? PHE A 1 113 ?   2.268  11.905 -17.851 1.000 59.560 ? 113 PHE A CD2 1 
ATOM 867  C CE1 ? PHE A 1 113 ?   4.276  12.626 -19.620 1.000 59.560 ? 113 PHE A CE1 1 
ATOM 868  C CE2 ? PHE A 1 113 ?   3.114  12.969 -17.549 1.000 59.560 ? 113 PHE A CE2 1 
ATOM 869  C CZ  ? PHE A 1 113 ?   4.118  13.327 -18.435 1.000 59.560 ? 113 PHE A CZ  1 
ATOM 870  N N   ? PRO A 1 114 ?   0.387  12.379 -21.436 1.000 58.170 ? 114 PRO A N   1 
ATOM 871  C CA  ? PRO A 1 114 ?   0.259  13.507 -20.509 1.000 58.170 ? 114 PRO A CA  1 
ATOM 872  C C   ? PRO A 1 114 ?  -1.196  13.845 -20.190 1.000 58.170 ? 114 PRO A C   1 
ATOM 873  C CB  ? PRO A 1 114 ?   0.935  14.657 -21.258 1.000 58.170 ? 114 PRO A CB  1 
ATOM 874  O O   ? PRO A 1 114 ?  -1.466  14.601 -19.254 1.000 58.170 ? 114 PRO A O   1 
ATOM 875  C CG  ? PRO A 1 114 ?   0.739  14.339 -22.706 1.000 58.170 ? 114 PRO A CG  1 
ATOM 876  C CD  ? PRO A 1 114 ?   0.683  12.847 -22.862 1.000 58.170 ? 114 PRO A CD  1 
ATOM 877  N N   ? GLU A 1 115 ?  -2.224  13.289 -20.947 1.000 59.870 ? 115 GLU A N   1 
ATOM 878  C CA  ? GLU A 1 115 ?  -3.653  13.540 -20.787 1.000 59.870 ? 115 GLU A CA  1 
ATOM 879  C C   ? GLU A 1 115 ?  -4.225  12.745 -19.617 1.000 59.870 ? 115 GLU A C   1 
ATOM 880  C CB  ? GLU A 1 115 ?  -4.407  13.198 -22.074 1.000 59.870 ? 115 GLU A CB  1 
ATOM 881  O O   ? GLU A 1 115 ?  -3.884  11.575 -19.428 1.000 59.870 ? 115 GLU A O   1 
ATOM 882  C CG  ? GLU A 1 115 ?  -4.064  14.105 -23.247 1.000 59.870 ? 115 GLU A CG  1 
ATOM 883  C CD  ? GLU A 1 115 ?  -4.251  13.434 -24.599 1.000 59.870 ? 115 GLU A CD  1 
ATOM 884  O OE1 ? GLU A 1 115 ?  -3.878  14.036 -25.631 1.000 59.870 ? 115 GLU A OE1 1 
ATOM 885  O OE2 ? GLU A 1 115 ?  -4.775  12.298 -24.625 1.000 59.870 ? 115 GLU A OE2 1 
ATOM 886  N N   ? VAL A 1 116 ?  -4.776  13.432 -18.576 1.000 64.160 ? 116 VAL A N   1 
ATOM 887  C CA  ? VAL A 1 116 ?  -5.306  12.867 -17.340 1.000 64.160 ? 116 VAL A CA  1 
ATOM 888  C C   ? VAL A 1 116 ?  -6.731  12.368 -17.569 1.000 64.160 ? 116 VAL A C   1 
ATOM 889  C CB  ? VAL A 1 116 ?  -5.281  13.897 -16.188 1.000 64.160 ? 116 VAL A CB  1 
ATOM 890  O O   ? VAL A 1 116 ?  -7.618  13.147 -17.928 1.000 64.160 ? 116 VAL A O   1 
ATOM 891  C CG1 ? VAL A 1 116 ?  -5.846  13.288 -14.906 1.000 64.160 ? 116 VAL A CG1 1 
ATOM 892  C CG2 ? VAL A 1 116 ?  -3.859  14.407 -15.960 1.000 64.160 ? 116 VAL A CG2 1 
ATOM 893  N N   ? ASN A 1 117 ?  -6.871  11.020 -17.821 1.000 65.230 ? 117 ASN A N   1 
ATOM 894  C CA  ? ASN A 1 117 ?  -8.190  10.398 -17.854 1.000 65.230 ? 117 ASN A CA  1 
ATOM 895  C C   ? ASN A 1 117 ?  -8.383   9.431 -16.689 1.000 65.230 ? 117 ASN A C   1 
ATOM 896  C CB  ? ASN A 1 117 ?  -8.411   9.675 -19.185 1.000 65.230 ? 117 ASN A CB  1 
ATOM 897  O O   ? ASN A 1 117 ?  -7.651   8.448 -16.564 1.000 65.230 ? 117 ASN A O   1 
ATOM 898  C CG  ? ASN A 1 117 ?  -8.528  10.631 -20.356 1.000 65.230 ? 117 ASN A CG  1 
ATOM 899  N ND2 ? ASN A 1 117 ?  -8.019  10.218 -21.511 1.000 65.230 ? 117 ASN A ND2 1 
ATOM 900  O OD1 ? ASN A 1 117 ?  -9.070  11.731 -20.223 1.000 65.230 ? 117 ASN A OD1 1 
ATOM 901  N N   ? HIS A 1 118 ?  -9.360   9.791 -15.818 1.000 70.110 ? 118 HIS A N   1 
ATOM 902  C CA  ? HIS A 1 118 ?  -9.636   8.887 -14.707 1.000 70.110 ? 118 HIS A CA  1 
ATOM 903  C C   ? HIS A 1 118 ? -10.536   7.736 -15.144 1.000 70.110 ? 118 HIS A C   1 
ATOM 904  C CB  ? HIS A 1 118 ? -10.280   9.646 -13.546 1.000 70.110 ? 118 HIS A CB  1 
ATOM 905  O O   ? HIS A 1 118 ? -11.512   7.947 -15.867 1.000 70.110 ? 118 HIS A O   1 
ATOM 906  C CG  ? HIS A 1 118 ?  -9.420  10.736 -12.991 1.000 70.110 ? 118 HIS A CG  1 
ATOM 907  C CD2 ? HIS A 1 118 ?  -9.517  12.083 -13.090 1.000 70.110 ? 118 HIS A CD2 1 
ATOM 908  N ND1 ? HIS A 1 118 ?  -8.298  10.485 -12.231 1.000 70.110 ? 118 HIS A ND1 1 
ATOM 909  C CE1 ? HIS A 1 118 ?  -7.742  11.634 -11.885 1.000 70.110 ? 118 HIS A CE1 1 
ATOM 910  N NE2 ? HIS A 1 118 ?  -8.462  12.619 -12.393 1.000 70.110 ? 118 HIS A NE2 1 
ATOM 911  N N   ? ALA A 1 119 ? -10.097   6.480 -14.745 1.000 72.840 ? 119 ALA A N   1 
ATOM 912  C CA  ? ALA A 1 119 ? -10.895   5.305 -15.086 1.000 72.840 ? 119 ALA A CA  1 
ATOM 913  C C   ? ALA A 1 119 ? -12.206   5.286 -14.305 1.000 72.840 ? 119 ALA A C   1 
ATOM 914  C CB  ? ALA A 1 119 ? -10.102   4.028 -14.819 1.000 72.840 ? 119 ALA A CB  1 
ATOM 915  O O   ? ALA A 1 119 ? -12.236   5.634 -13.122 1.000 72.840 ? 119 ALA A O   1 
ATOM 916  N N   ? ARG A 1 120 ? -13.282   4.969 -14.943 1.000 76.810 ? 120 ARG A N   1 
ATOM 917  C CA  ? ARG A 1 120 ? -14.590   4.843 -14.309 1.000 76.810 ? 120 ARG A CA  1 
ATOM 918  C C   ? ARG A 1 120 ? -14.708   3.524 -13.553 1.000 76.810 ? 120 ARG A C   1 
ATOM 919  C CB  ? ARG A 1 120 ? -15.706   4.951 -15.351 1.000 76.810 ? 120 ARG A CB  1 
ATOM 920  O O   ? ARG A 1 120 ? -15.447   3.430 -12.570 1.000 76.810 ? 120 ARG A O   1 
ATOM 921  C CG  ? ARG A 1 120 ? -15.899   6.354 -15.903 1.000 76.810 ? 120 ARG A CG  1 
ATOM 922  C CD  ? ARG A 1 120 ? -17.091   6.430 -16.847 1.000 76.810 ? 120 ARG A CD  1 
ATOM 923  N NE  ? ARG A 1 120 ? -17.203   7.746 -17.469 1.000 76.810 ? 120 ARG A NE  1 
ATOM 924  N NH1 ? ARG A 1 120 ? -19.164   7.274 -18.597 1.000 76.810 ? 120 ARG A NH1 1 
ATOM 925  N NH2 ? ARG A 1 120 ? -18.190   9.340 -18.796 1.000 76.810 ? 120 ARG A NH2 1 
ATOM 926  C CZ  ? ARG A 1 120 ? -18.186   8.117 -18.286 1.000 76.810 ? 120 ARG A CZ  1 
ATOM 927  N N   ? ASN A 1 121 ? -13.929   2.553 -14.058 1.000 83.720 ? 121 ASN A N   1 
ATOM 928  C CA  ? ASN A 1 121 ? -13.865   1.238 -13.429 1.000 83.720 ? 121 ASN A CA  1 
ATOM 929  C C   ? ASN A 1 121 ? -12.497   0.983 -12.802 1.000 83.720 ? 121 ASN A C   1 
ATOM 930  C CB  ? ASN A 1 121 ? -14.198   0.141 -14.442 1.000 83.720 ? 121 ASN A CB  1 
ATOM 931  O O   ? ASN A 1 121 ? -11.491   1.534 -13.252 1.000 83.720 ? 121 ASN A O   1 
ATOM 932  C CG  ? ASN A 1 121 ? -15.603   0.265 -14.996 1.000 83.720 ? 121 ASN A CG  1 
ATOM 933  N ND2 ? ASN A 1 121 ? -15.752   0.029 -16.294 1.000 83.720 ? 121 ASN A ND2 1 
ATOM 934  O OD1 ? ASN A 1 121 ? -16.548   0.570 -14.263 1.000 83.720 ? 121 ASN A OD1 1 
ATOM 935  N N   ? LEU A 1 122 ? -12.536   0.118 -11.725 1.000 87.740 ? 122 LEU A N   1 
ATOM 936  C CA  ? LEU A 1 122 ? -11.294  -0.254 -11.057 1.000 87.740 ? 122 LEU A CA  1 
ATOM 937  C C   ? LEU A 1 122 ? -10.326  -0.912 -12.035 1.000 87.740 ? 122 LEU A C   1 
ATOM 938  C CB  ? LEU A 1 122 ? -11.577  -1.200  -9.887 1.000 87.740 ? 122 LEU A CB  1 
ATOM 939  O O   ? LEU A 1 122 ? -10.713  -1.808 -12.790 1.000 87.740 ? 122 LEU A O   1 
ATOM 940  C CG  ? LEU A 1 122 ? -10.388  -1.539  -8.986 1.000 87.740 ? 122 LEU A CG  1 
ATOM 941  C CD1 ? LEU A 1 122 ?  -9.892  -0.288  -8.270 1.000 87.740 ? 122 LEU A CD1 1 
ATOM 942  C CD2 ? LEU A 1 122 ? -10.769  -2.621  -7.981 1.000 87.740 ? 122 LEU A CD2 1 
ATOM 943  N N   ? GLN A 1 123 ?  -9.086  -0.406 -11.941 1.000 91.180 ? 123 GLN A N   1 
ATOM 944  C CA  ? GLN A 1 123 ?  -8.037  -0.947 -12.798 1.000 91.180 ? 123 GLN A CA  1 
ATOM 945  C C   ? GLN A 1 123 ?  -7.080  -1.832 -12.005 1.000 91.180 ? 123 GLN A C   1 
ATOM 946  C CB  ? GLN A 1 123 ?  -7.264   0.184 -13.479 1.000 91.180 ? 123 GLN A CB  1 
ATOM 947  O O   ? GLN A 1 123 ?  -6.823  -1.578 -10.827 1.000 91.180 ? 123 GLN A O   1 
ATOM 948  C CG  ? GLN A 1 123 ?  -8.144   1.140 -14.272 1.000 91.180 ? 123 GLN A CG  1 
ATOM 949  C CD  ? GLN A 1 123 ?  -8.822   0.471 -15.453 1.000 91.180 ? 123 GLN A CD  1 
ATOM 950  N NE2 ? GLN A 1 123 ? -10.133   0.654 -15.566 1.000 91.180 ? 123 GLN A NE2 1 
ATOM 951  O OE1 ? GLN A 1 123 ?  -8.172  -0.203 -16.259 1.000 91.180 ? 123 GLN A OE1 1 
ATOM 952  N N   ? CYS A 1 124 ?  -6.475  -2.943 -12.787 1.000 92.120 ? 124 CYS A N   1 
ATOM 953  C CA  ? CYS A 1 124 ?  -5.527  -3.856 -12.159 1.000 92.120 ? 124 CYS A CA  1 
ATOM 954  C C   ? CYS A 1 124 ?  -4.341  -4.126 -13.077 1.000 92.120 ? 124 CYS A C   1 
ATOM 955  C CB  ? CYS A 1 124 ?  -6.212  -5.173 -11.794 1.000 92.120 ? 124 CYS A CB  1 
ATOM 956  O O   ? CYS A 1 124 ?  -4.495  -4.177 -14.299 1.000 92.120 ? 124 CYS A O   1 
ATOM 957  S SG  ? CYS A 1 124 ?  -7.635  -4.975 -10.700 1.000 92.120 ? 124 CYS A SG  1 
ATOM 958  N N   ? THR A 1 125 ?  -3.224  -4.235 -12.412 1.000 92.200 ? 125 THR A N   1 
ATOM 959  C CA  ? THR A 1 125 ?  -2.037  -4.713 -13.113 1.000 92.200 ? 125 THR A CA  1 
ATOM 960  C C   ? THR A 1 125 ?  -1.148  -5.528 -12.178 1.000 92.200 ? 125 THR A C   1 
ATOM 961  C CB  ? THR A 1 125 ?  -1.229  -3.543 -13.703 1.000 92.200 ? 125 THR A CB  1 
ATOM 962  O O   ? THR A 1 125 ?  -1.192  -5.349 -10.959 1.000 92.200 ? 125 THR A O   1 
ATOM 963  C CG2 ? THR A 1 125 ?  -0.587  -2.706 -12.601 1.000 92.200 ? 125 THR A CG2 1 
ATOM 964  O OG1 ? THR A 1 125 ?  -0.200  -4.062 -14.554 1.000 92.200 ? 125 THR A OG1 1 
ATOM 965  N N   ? GLU A 1 126 ?  -0.400  -6.405 -12.808 1.000 92.500 ? 126 GLU A N   1 
ATOM 966  C CA  ? GLU A 1 126 ?   0.537  -7.216 -12.036 1.000 92.500 ? 126 GLU A CA  1 
ATOM 967  C C   ? GLU A 1 126 ?   1.915  -6.562 -11.980 1.000 92.500 ? 126 GLU A C   1 
ATOM 968  C CB  ? GLU A 1 126 ?   0.646  -8.623 -12.629 1.000 92.500 ? 126 GLU A CB  1 
ATOM 969  O O   ? GLU A 1 126 ?   2.409  -6.055 -12.989 1.000 92.500 ? 126 GLU A O   1 
ATOM 970  C CG  ? GLU A 1 126 ?   1.481  -9.580 -11.791 1.000 92.500 ? 126 GLU A CG  1 
ATOM 971  C CD  ? GLU A 1 126 ?   1.557 -10.981 -12.377 1.000 92.500 ? 126 GLU A CD  1 
ATOM 972  O OE1 ? GLU A 1 126 ?   2.367 -11.208 -13.304 1.000 92.500 ? 126 GLU A OE1 1 
ATOM 973  O OE2 ? GLU A 1 126 ?   0.798 -11.858 -11.907 1.000 92.500 ? 126 GLU A OE2 1 
ATOM 974  N N   ? VAL A 1 127 ?   2.495  -6.591 -10.762 1.000 94.430 ? 127 VAL A N   1 
ATOM 975  C CA  ? VAL A 1 127 ?   3.864  -6.124 -10.570 1.000 94.430 ? 127 VAL A CA  1 
ATOM 976  C C   ? VAL A 1 127 ?   4.671  -7.182  -9.822 1.000 94.430 ? 127 VAL A C   1 
ATOM 977  C CB  ? VAL A 1 127 ?   3.904  -4.783  -9.804 1.000 94.430 ? 127 VAL A CB  1 
ATOM 978  O O   ? VAL A 1 127 ?   4.101  -8.058  -9.166 1.000 94.430 ? 127 VAL A O   1 
ATOM 979  C CG1 ? VAL A 1 127 ?   3.210  -3.682 -10.606 1.000 94.430 ? 127 VAL A CG1 1 
ATOM 980  C CG2 ? VAL A 1 127 ?   3.257  -4.935  -8.429 1.000 94.430 ? 127 VAL A CG2 1 
ATOM 981  N N   ? THR A 1 128 ?   5.990  -7.081 -10.040 1.000 95.980 ? 128 THR A N   1 
ATOM 982  C CA  ? THR A 1 128 ?   6.895  -7.997  -9.356 1.000 95.980 ? 128 THR A CA  1 
ATOM 983  C C   ? THR A 1 128 ?   7.797  -7.241  -8.384 1.000 95.980 ? 128 THR A C   1 
ATOM 984  C CB  ? THR A 1 128 ?   7.761  -8.780 -10.360 1.000 95.980 ? 128 THR A CB  1 
ATOM 985  O O   ? THR A 1 128 ?   8.337  -6.186  -8.723 1.000 95.980 ? 128 THR A O   1 
ATOM 986  C CG2 ? THR A 1 128 ?   8.672  -9.772  -9.644 1.000 95.980 ? 128 THR A CG2 1 
ATOM 987  O OG1 ? THR A 1 128 ?   6.908  -9.497 -11.261 1.000 95.980 ? 128 THR A OG1 1 
ATOM 988  N N   ? ILE A 1 129 ?   7.903  -7.803  -7.227 1.000 97.030 ? 129 ILE A N   1 
ATOM 989  C CA  ? ILE A 1 129 ?   8.798  -7.211  -6.239 1.000 97.030 ? 129 ILE A CA  1 
ATOM 990  C C   ? ILE A 1 129 ?  10.242  -7.316  -6.724 1.000 97.030 ? 129 ILE A C   1 
ATOM 991  C CB  ? ILE A 1 129 ?   8.645  -7.890  -4.859 1.000 97.030 ? 129 ILE A CB  1 
ATOM 992  O O   ? ILE A 1 129 ?  10.691  -8.391  -7.129 1.000 97.030 ? 129 ILE A O   1 
ATOM 993  C CG1 ? ILE A 1 129 ?   7.243  -7.639  -4.293 1.000 97.030 ? 129 ILE A CG1 1 
ATOM 994  C CG2 ? ILE A 1 129 ?   9.724  -7.394  -3.891 1.000 97.030 ? 129 ILE A CG2 1 
ATOM 995  C CD1 ? ILE A 1 129 ?   7.021  -8.227  -2.906 1.000 97.030 ? 129 ILE A CD1 1 
ATOM 996  N N   ? LEU A 1 130 ?  10.927  -6.141  -6.612 1.000 96.790 ? 130 LEU A N   1 
ATOM 997  C CA  ? LEU A 1 130 ?  12.312  -6.046  -7.060 1.000 96.790 ? 130 LEU A CA  1 
ATOM 998  C C   ? LEU A 1 130 ?  13.257  -5.890  -5.874 1.000 96.790 ? 130 LEU A C   1 
ATOM 999  C CB  ? LEU A 1 130 ?  12.484  -4.868  -8.023 1.000 96.790 ? 130 LEU A CB  1 
ATOM 1000 O O   ? LEU A 1 130 ?  12.835  -5.490  -4.787 1.000 96.790 ? 130 LEU A O   1 
ATOM 1001 C CG  ? LEU A 1 130 ?  11.574  -4.859  -9.253 1.000 96.790 ? 130 LEU A CG  1 
ATOM 1002 C CD1 ? LEU A 1 130 ?  11.672  -3.519  -9.975 1.000 96.790 ? 130 LEU A CD1 1 
ATOM 1003 C CD2 ? LEU A 1 130 ?  11.932  -6.005 -10.192 1.000 96.790 ? 130 LEU A CD2 1 
ATOM 1004 N N   ? PRO A 1 131 ?  14.535  -6.238  -6.158 1.000 96.360 ? 131 PRO A N   1 
ATOM 1005 C CA  ? PRO A 1 131 ?  15.517  -5.963  -5.107 1.000 96.360 ? 131 PRO A CA  1 
ATOM 1006 C C   ? PRO A 1 131 ?  15.598  -4.481  -4.748 1.000 96.360 ? 131 PRO A C   1 
ATOM 1007 C CB  ? PRO A 1 131 ?  16.834  -6.449  -5.719 1.000 96.360 ? 131 PRO A CB  1 
ATOM 1008 O O   ? PRO A 1 131 ?  15.525  -3.623  -5.631 1.000 96.360 ? 131 PRO A O   1 
ATOM 1009 C CG  ? PRO A 1 131 ?  16.426  -7.414  -6.784 1.000 96.360 ? 131 PRO A CG  1 
ATOM 1010 C CD  ? PRO A 1 131 ?  15.110  -6.969  -7.353 1.000 96.360 ? 131 PRO A CD  1 
ATOM 1011 N N   ? PRO A 1 132 ?  15.764  -4.158  -3.427 1.000 94.640 ? 132 PRO A N   1 
ATOM 1012 C CA  ? PRO A 1 132 ?  15.867  -2.761  -2.998 1.000 94.640 ? 132 PRO A CA  1 
ATOM 1013 C C   ? PRO A 1 132 ?  16.954  -1.993  -3.747 1.000 94.640 ? 132 PRO A C   1 
ATOM 1014 C CB  ? PRO A 1 132 ?  16.206  -2.873  -1.509 1.000 94.640 ? 132 PRO A CB  1 
ATOM 1015 O O   ? PRO A 1 132 ?  16.810  -0.791  -3.988 1.000 94.640 ? 132 PRO A O   1 
ATOM 1016 C CG  ? PRO A 1 132 ?  15.618  -4.179  -1.081 1.000 94.640 ? 132 PRO A CG  1 
ATOM 1017 C CD  ? PRO A 1 132 ?  15.742  -5.153  -2.218 1.000 94.640 ? 132 PRO A CD  1 
ATOM 1018 N N   ? LYS A 1 133 ?  18.000  -2.639  -4.115 1.000 94.870 ? 133 LYS A N   1 
ATOM 1019 C CA  ? LYS A 1 133 ?  19.123  -2.014  -4.808 1.000 94.870 ? 133 LYS A CA  1 
ATOM 1020 C C   ? LYS A 1 133 ?  18.674  -1.377  -6.120 1.000 94.870 ? 133 LYS A C   1 
ATOM 1021 C CB  ? LYS A 1 133 ?  20.228  -3.038  -5.074 1.000 94.870 ? 133 LYS A CB  1 
ATOM 1022 O O   ? LYS A 1 133 ?  19.209  -0.345  -6.530 1.000 94.870 ? 133 LYS A O   1 
ATOM 1023 C CG  ? LYS A 1 133 ?  21.505  -2.438  -5.641 1.000 94.870 ? 133 LYS A CG  1 
ATOM 1024 C CD  ? LYS A 1 133 ?  22.593  -3.491  -5.805 1.000 94.870 ? 133 LYS A CD  1 
ATOM 1025 C CE  ? LYS A 1 133 ?  23.879  -2.888  -6.354 1.000 94.870 ? 133 LYS A CE  1 
ATOM 1026 N NZ  ? LYS A 1 133 ?  24.784  -3.932  -6.920 1.000 94.870 ? 133 LYS A NZ  1 
ATOM 1027 N N   ? VAL A 1 134 ?  17.679  -1.975  -6.798 1.000 94.670 ? 134 VAL A N   1 
ATOM 1028 C CA  ? VAL A 1 134 ?  17.151  -1.450  -8.053 1.000 94.670 ? 134 VAL A CA  1 
ATOM 1029 C C   ? VAL A 1 134 ?  16.641  -0.026  -7.844 1.000 94.670 ? 134 VAL A C   1 
ATOM 1030 C CB  ? VAL A 1 134 ?  16.021  -2.344  -8.611 1.000 94.670 ? 134 VAL A CB  1 
ATOM 1031 O O   ? VAL A 1 134 ?  16.973   0.879  -8.614 1.000 94.670 ? 134 VAL A O   1 
ATOM 1032 C CG1 ? VAL A 1 134 ?  15.332  -1.667  -9.795 1.000 94.670 ? 134 VAL A CG1 1 
ATOM 1033 C CG2 ? VAL A 1 134 ?  16.573  -3.708  -9.019 1.000 94.670 ? 134 VAL A CG2 1 
ATOM 1034 N N   ? CYS A 1 135 ?  15.838   0.215  -6.834 1.000 94.670 ? 135 CYS A N   1 
ATOM 1035 C CA  ? CYS A 1 135 ?  15.269   1.526  -6.545 1.000 94.670 ? 135 CYS A CA  1 
ATOM 1036 C C   ? CYS A 1 135 ?  16.318   2.455  -5.945 1.000 94.670 ? 135 CYS A C   1 
ATOM 1037 C CB  ? CYS A 1 135 ?  14.083   1.397  -5.590 1.000 94.670 ? 135 CYS A CB  1 
ATOM 1038 O O   ? CYS A 1 135 ?  16.307   3.660  -6.204 1.000 94.670 ? 135 CYS A O   1 
ATOM 1039 S SG  ? CYS A 1 135 ?  12.585   0.760  -6.372 1.000 94.670 ? 135 CYS A SG  1 
ATOM 1040 N N   ? GLN A 1 136 ?  17.208   1.903  -5.228 1.000 95.040 ? 136 GLN A N   1 
ATOM 1041 C CA  ? GLN A 1 136 ?  18.309   2.712  -4.716 1.000 95.040 ? 136 GLN A CA  1 
ATOM 1042 C C   ? GLN A 1 136 ?  19.149   3.282  -5.856 1.000 95.040 ? 136 GLN A C   1 
ATOM 1043 C CB  ? GLN A 1 136 ?  19.190   1.888  -3.776 1.000 95.040 ? 136 GLN A CB  1 
ATOM 1044 O O   ? GLN A 1 136 ?  19.565   4.441  -5.808 1.000 95.040 ? 136 GLN A O   1 
ATOM 1045 C CG  ? GLN A 1 136 ?  18.571   1.648  -2.406 1.000 95.040 ? 136 GLN A CG  1 
ATOM 1046 C CD  ? GLN A 1 136 ?  19.371   0.673  -1.563 1.000 95.040 ? 136 GLN A CD  1 
ATOM 1047 N NE2 ? GLN A 1 136 ?  18.764   0.181  -0.488 1.000 95.040 ? 136 GLN A NE2 1 
ATOM 1048 O OE1 ? GLN A 1 136 ?  20.525   0.363  -1.876 1.000 95.040 ? 136 GLN A OE1 1 
ATOM 1049 N N   ? ASP A 1 137 ?  19.404   2.436  -6.855 1.000 94.730 ? 137 ASP A N   1 
ATOM 1050 C CA  ? ASP A 1 137 ?  20.144   2.869  -8.036 1.000 94.730 ? 137 ASP A CA  1 
ATOM 1051 C C   ? ASP A 1 137 ?  19.363   3.924  -8.818 1.000 94.730 ? 137 ASP A C   1 
ATOM 1052 C CB  ? ASP A 1 137 ?  20.462   1.675  -8.938 1.000 94.730 ? 137 ASP A CB  1 
ATOM 1053 O O   ? ASP A 1 137 ?  19.947   4.876  -9.340 1.000 94.730 ? 137 ASP A O   1 
ATOM 1054 C CG  ? ASP A 1 137 ?  21.506   0.745  -8.344 1.000 94.730 ? 137 ASP A CG  1 
ATOM 1055 O OD1 ? ASP A 1 137 ?  22.189   1.136  -7.373 1.000 94.730 ? 137 ASP A OD1 1 
ATOM 1056 O OD2 ? ASP A 1 137 ?  21.648  -0.387  -8.854 1.000 94.730 ? 137 ASP A OD2 1 
ATOM 1057 N N   ? ALA A 1 138 ?  18.071   3.751  -8.791 1.000 92.550 ? 138 ALA A N   1 
ATOM 1058 C CA  ? ALA A 1 138 ?  17.205   4.631  -9.572 1.000 92.550 ? 138 ALA A CA  1 
ATOM 1059 C C   ? ALA A 1 138 ?  16.952   5.945  -8.838 1.000 92.550 ? 138 ALA A C   1 
ATOM 1060 C CB  ? ALA A 1 138 ?  15.882   3.936  -9.883 1.000 92.550 ? 138 ALA A CB  1 
ATOM 1061 O O   ? ALA A 1 138 ?  16.961   7.016  -9.449 1.000 92.550 ? 138 ALA A O   1 
ATOM 1062 N N   ? TYR A 1 139 ?  16.872   5.849  -7.500 1.000 93.360 ? 139 TYR A N   1 
ATOM 1063 C CA  ? TYR A 1 139 ?  16.332   7.017  -6.813 1.000 93.360 ? 139 TYR A CA  1 
ATOM 1064 C C   ? TYR A 1 139 ?  17.303   7.525  -5.754 1.000 93.360 ? 139 TYR A C   1 
ATOM 1065 C CB  ? TYR A 1 139 ?  14.983   6.684  -6.167 1.000 93.360 ? 139 TYR A CB  1 
ATOM 1066 O O   ? TYR A 1 139 ?  17.085   8.582  -5.158 1.000 93.360 ? 139 TYR A O   1 
ATOM 1067 C CG  ? TYR A 1 139 ?  13.926   6.258  -7.156 1.000 93.360 ? 139 TYR A CG  1 
ATOM 1068 C CD1 ? TYR A 1 139 ?  13.488   7.125  -8.154 1.000 93.360 ? 139 TYR A CD1 1 
ATOM 1069 C CD2 ? TYR A 1 139 ?  13.361   4.988  -7.093 1.000 93.360 ? 139 TYR A CD2 1 
ATOM 1070 C CE1 ? TYR A 1 139 ?  12.512   6.738  -9.066 1.000 93.360 ? 139 TYR A CE1 1 
ATOM 1071 C CE2 ? TYR A 1 139 ?  12.385   4.590  -8.000 1.000 93.360 ? 139 TYR A CE2 1 
ATOM 1072 O OH  ? TYR A 1 139 ?  11.001   5.081  -9.882 1.000 93.360 ? 139 TYR A OH  1 
ATOM 1073 C CZ  ? TYR A 1 139 ?  11.967   5.470  -8.982 1.000 93.360 ? 139 TYR A CZ  1 
ATOM 1074 N N   ? GLY A 1 140 ?  18.360   6.930  -5.499 1.000 94.090 ? 140 GLY A N   1 
ATOM 1075 C CA  ? GLY A 1 140 ?  19.343   7.349  -4.514 1.000 94.090 ? 140 GLY A CA  1 
ATOM 1076 C C   ? GLY A 1 140 ?  18.786   7.413  -3.104 1.000 94.090 ? 140 GLY A C   1 
ATOM 1077 O O   ? GLY A 1 140 ?  18.080   6.501  -2.668 1.000 94.090 ? 140 GLY A O   1 
ATOM 1078 N N   ? SER A 1 141 ?  19.155   8.479  -2.398 1.000 92.570 ? 141 SER A N   1 
ATOM 1079 C CA  ? SER A 1 141 ?  18.851   8.629  -0.978 1.000 92.570 ? 141 SER A CA  1 
ATOM 1080 C C   ? SER A 1 141 ?  17.363   8.883  -0.756 1.000 92.570 ? 141 SER A C   1 
ATOM 1081 C CB  ? SER A 1 141 ?  19.667   9.771  -0.372 1.000 92.570 ? 141 SER A CB  1 
ATOM 1082 O O   ? SER A 1 141 ?  16.892   8.884   0.383 1.000 92.570 ? 141 SER A O   1 
ATOM 1083 O OG  ? SER A 1 141 ?  19.388  10.994  -1.031 1.000 92.570 ? 141 SER A OG  1 
ATOM 1084 N N   ? THR A 1 142 ?  16.614   9.052  -1.854 1.000 92.500 ? 142 THR A N   1 
ATOM 1085 C CA  ? THR A 1 142 ?  15.180   9.304  -1.773 1.000 92.500 ? 142 THR A CA  1 
ATOM 1086 C C   ? THR A 1 142 ?  14.423   8.018  -1.455 1.000 92.500 ? 142 THR A C   1 
ATOM 1087 C CB  ? THR A 1 142 ?  14.643   9.907  -3.084 1.000 92.500 ? 142 THR A CB  1 
ATOM 1088 O O   ? THR A 1 142 ?  13.313   8.061  -0.919 1.000 92.500 ? 142 THR A O   1 
ATOM 1089 C CG2 ? THR A 1 142 ?  13.166  10.265  -2.961 1.000 92.500 ? 142 THR A CG2 1 
ATOM 1090 O OG1 ? THR A 1 142 ?  15.386  11.092  -3.397 1.000 92.500 ? 142 THR A OG1 1 
ATOM 1091 N N   ? PHE A 1 143 ?  14.945   6.802  -1.801 1.000 94.540 ? 143 PHE A N   1 
ATOM 1092 C CA  ? PHE A 1 143 ?  14.399   5.497  -1.450 1.000 94.540 ? 143 PHE A CA  1 
ATOM 1093 C C   ? PHE A 1 143 ?  14.772   5.120  -0.021 1.000 94.540 ? 143 PHE A C   1 
ATOM 1094 C CB  ? PHE A 1 143 ?  14.899   4.424  -2.423 1.000 94.540 ? 143 PHE A CB  1 
ATOM 1095 O O   ? PHE A 1 143 ?  15.955   5.009   0.308 1.000 94.540 ? 143 PHE A O   1 
ATOM 1096 C CG  ? PHE A 1 143 ?  14.300   3.064  -2.187 1.000 94.540 ? 143 PHE A CG  1 
ATOM 1097 C CD1 ? PHE A 1 143 ?  15.056   2.045  -1.620 1.000 94.540 ? 143 PHE A CD1 1 
ATOM 1098 C CD2 ? PHE A 1 143 ?  12.980   2.804  -2.533 1.000 94.540 ? 143 PHE A CD2 1 
ATOM 1099 C CE1 ? PHE A 1 143 ?  14.504   0.785  -1.401 1.000 94.540 ? 143 PHE A CE1 1 
ATOM 1100 C CE2 ? PHE A 1 143 ?  12.422   1.548  -2.317 1.000 94.540 ? 143 PHE A CE2 1 
ATOM 1101 C CZ  ? PHE A 1 143 ?  13.186   0.539  -1.751 1.000 94.540 ? 143 PHE A CZ  1 
ATOM 1102 N N   ? VAL A 1 144 ?  13.839   4.903   0.831 1.000 94.750 ? 144 VAL A N   1 
ATOM 1103 C CA  ? VAL A 1 144 ?  14.097   4.686   2.250 1.000 94.750 ? 144 VAL A CA  1 
ATOM 1104 C C   ? VAL A 1 144 ?  13.652   3.281   2.648 1.000 94.750 ? 144 VAL A C   1 
ATOM 1105 C CB  ? VAL A 1 144 ?  13.382   5.740   3.125 1.000 94.750 ? 144 VAL A CB  1 
ATOM 1106 O O   ? VAL A 1 144 ?  12.998   2.586   1.866 1.000 94.750 ? 144 VAL A O   1 
ATOM 1107 C CG1 ? VAL A 1 144 ?  13.937   7.136   2.852 1.000 94.750 ? 144 VAL A CG1 1 
ATOM 1108 C CG2 ? VAL A 1 144 ?  11.875   5.702   2.878 1.000 94.750 ? 144 VAL A CG2 1 
ATOM 1109 N N   ? ASP A 1 145 ?  13.989   2.788   3.888 1.000 92.970 ? 145 ASP A N   1 
ATOM 1110 C CA  ? ASP A 1 145 ?  13.880   1.414   4.370 1.000 92.970 ? 145 ASP A CA  1 
ATOM 1111 C C   ? ASP A 1 145 ?  12.422   1.033   4.617 1.000 92.970 ? 145 ASP A C   1 
ATOM 1112 C CB  ? ASP A 1 145 ?  14.697   1.228   5.651 1.000 92.970 ? 145 ASP A CB  1 
ATOM 1113 O O   ? ASP A 1 145 ?  12.077  -0.150   4.623 1.000 92.970 ? 145 ASP A O   1 
ATOM 1114 C CG  ? ASP A 1 145 ?  14.794  -0.223   6.086 1.000 92.970 ? 145 ASP A CG  1 
ATOM 1115 O OD1 ? ASP A 1 145 ?  14.965  -1.110   5.222 1.000 92.970 ? 145 ASP A OD1 1 
ATOM 1116 O OD2 ? ASP A 1 145 ?  14.695  -0.483   7.305 1.000 92.970 ? 145 ASP A OD2 1 
ATOM 1117 N N   ? SER A 1 146 ?  11.509   1.968   4.668 1.000 95.250 ? 146 SER A N   1 
ATOM 1118 C CA  ? SER A 1 146 ?  10.095   1.692   4.898 1.000 95.250 ? 146 SER A CA  1 
ATOM 1119 C C   ? SER A 1 146 ?   9.350   1.487   3.583 1.000 95.250 ? 146 SER A C   1 
ATOM 1120 C CB  ? SER A 1 146 ?   9.448   2.830   5.688 1.000 95.250 ? 146 SER A CB  1 
ATOM 1121 O O   ? SER A 1 146 ?   8.119   1.429   3.563 1.000 95.250 ? 146 SER A O   1 
ATOM 1122 O OG  ? SER A 1 146 ?   9.575   4.060   4.995 1.000 95.250 ? 146 SER A OG  1 
ATOM 1123 N N   ? GLU A 1 147 ?  10.101   1.310   2.469 1.000 96.550 ? 147 GLU A N   1 
ATOM 1124 C CA  ? GLU A 1 147 ?   9.502   1.224   1.140 1.000 96.550 ? 147 GLU A CA  1 
ATOM 1125 C C   ? GLU A 1 147 ?   9.850  -0.098   0.462 1.000 96.550 ? 147 GLU A C   1 
ATOM 1126 C CB  ? GLU A 1 147 ?   9.957   2.398   0.269 1.000 96.550 ? 147 GLU A CB  1 
ATOM 1127 O O   ? GLU A 1 147 ?  10.864  -0.720   0.786 1.000 96.550 ? 147 GLU A O   1 
ATOM 1128 C CG  ? GLU A 1 147 ?   9.514   3.758   0.789 1.000 96.550 ? 147 GLU A CG  1 
ATOM 1129 C CD  ? GLU A 1 147 ?  10.116   4.921   0.016 1.000 96.550 ? 147 GLU A CD  1 
ATOM 1130 O OE1 ? GLU A 1 147 ?   9.571   6.045   0.090 1.000 96.550 ? 147 GLU A OE1 1 
ATOM 1131 O OE2 ? GLU A 1 147 ?  11.140   4.705  -0.669 1.000 96.550 ? 147 GLU A OE2 1 
ATOM 1132 N N   ? ILE A 1 148 ?   8.967  -0.482  -0.452 1.000 96.120 ? 148 ILE A N   1 
ATOM 1133 C CA  ? ILE A 1 148 ?   9.180  -1.653  -1.296 1.000 96.120 ? 148 ILE A CA  1 
ATOM 1134 C C   ? ILE A 1 148 ?   9.124  -1.246  -2.767 1.000 96.120 ? 148 ILE A C   1 
ATOM 1135 C CB  ? ILE A 1 148 ?   8.138  -2.757  -1.005 1.000 96.120 ? 148 ILE A CB  1 
ATOM 1136 O O   ? ILE A 1 148 ?   8.340  -0.373  -3.146 1.000 96.120 ? 148 ILE A O   1 
ATOM 1137 C CG1 ? ILE A 1 148 ?   8.440  -4.008  -1.837 1.000 96.120 ? 148 ILE A CG1 1 
ATOM 1138 C CG2 ? ILE A 1 148 ?   6.720  -2.246  -1.277 1.000 96.120 ? 148 ILE A CG2 1 
ATOM 1139 C CD1 ? ILE A 1 148 ?   7.604  -5.222  -1.455 1.000 96.120 ? 148 ILE A CD1 1 
ATOM 1140 N N   ? CYS A 1 149 ?   9.998  -1.949  -3.511 1.000 95.180 ? 149 CYS A N   1 
ATOM 1141 C CA  ? CYS A 1 149 ?  10.189  -1.681  -4.932 1.000 95.180 ? 149 CYS A CA  1 
ATOM 1142 C C   ? CYS A 1 149 ?   9.507  -2.744  -5.784 1.000 95.180 ? 149 CYS A C   1 
ATOM 1143 C CB  ? CYS A 1 149 ?  11.678  -1.621  -5.271 1.000 95.180 ? 149 CYS A CB  1 
ATOM 1144 O O   ? CYS A 1 149 ?   9.755  -3.939  -5.610 1.000 95.180 ? 149 CYS A O   1 
ATOM 1145 S SG  ? CYS A 1 149 ?  12.023  -0.989  -6.928 1.000 95.180 ? 149 CYS A SG  1 
ATOM 1146 N N   ? ALA A 1 150 ?   8.672  -2.270  -6.774 1.000 95.720 ? 150 ALA A N   1 
ATOM 1147 C CA  ? ALA A 1 150 ?   7.964  -3.238  -7.607 1.000 95.720 ? 150 ALA A CA  1 
ATOM 1148 C C   ? ALA A 1 150 ?   7.632  -2.646  -8.974 1.000 95.720 ? 150 ALA A C   1 
ATOM 1149 C CB  ? ALA A 1 150 ?   6.690  -3.709  -6.911 1.000 95.720 ? 150 ALA A CB  1 
ATOM 1150 O O   ? ALA A 1 150 ?   7.462  -1.431  -9.106 1.000 95.720 ? 150 ALA A O   1 
ATOM 1151 N N   ? GLY A 1 151 ?   7.578  -3.411  -9.939 1.000 91.970 ? 151 GLY A N   1 
ATOM 1152 C CA  ? GLY A 1 151 ?   7.261  -3.017 -11.302 1.000 91.970 ? 151 GLY A CA  1 
ATOM 1153 C C   ? GLY A 1 151 ?   8.019  -3.815 -12.346 1.000 91.970 ? 151 GLY A C   1 
ATOM 1154 O O   ? GLY A 1 151 ?   8.590  -4.864 -12.039 1.000 91.970 ? 151 GLY A O   1 
ATOM 1155 N N   ? ALA A 1 152 ?   7.905  -3.393 -13.613 1.000 87.870 ? 152 ALA A N   1 
ATOM 1156 C CA  ? ALA A 1 152 ?   8.638  -3.988 -14.728 1.000 87.870 ? 152 ALA A CA  1 
ATOM 1157 C C   ? ALA A 1 152 ?   9.835  -3.126 -15.120 1.000 87.870 ? 152 ALA A C   1 
ATOM 1158 C CB  ? ALA A 1 152 ?   7.714  -4.185 -15.927 1.000 87.870 ? 152 ALA A CB  1 
ATOM 1159 O O   ? ALA A 1 152 ?   9.680  -1.943 -15.434 1.000 87.870 ? 152 ALA A O   1 
ATOM 1160 N N   ? MET A 1 153 ?  10.999  -3.818 -15.084 1.000 86.130 ? 153 MET A N   1 
ATOM 1161 C CA  ? MET A 1 153 ?  12.220  -3.069 -15.367 1.000 86.130 ? 153 MET A CA  1 
ATOM 1162 C C   ? MET A 1 153 ?  12.234  -2.575 -16.809 1.000 86.130 ? 153 MET A C   1 
ATOM 1163 C CB  ? MET A 1 153 ?  13.455  -3.932 -15.097 1.000 86.130 ? 153 MET A CB  1 
ATOM 1164 O O   ? MET A 1 153 ?  12.867  -1.564 -17.118 1.000 86.130 ? 153 MET A O   1 
ATOM 1165 C CG  ? MET A 1 153 ?  13.676  -4.242 -13.626 1.000 86.130 ? 153 MET A CG  1 
ATOM 1166 S SD  ? MET A 1 153 ?  13.685  -2.733 -12.582 1.000 86.130 ? 153 MET A SD  1 
ATOM 1167 C CE  ? MET A 1 153 ?  15.174  -1.913 -13.218 1.000 86.130 ? 153 MET A CE  1 
ATOM 1168 N N   ? GLU A 1 154 ?  11.649  -3.269 -17.667 1.000 87.130 ? 154 GLU A N   1 
ATOM 1169 C CA  ? GLU A 1 154 ?  11.570  -2.870 -19.069 1.000 87.130 ? 154 GLU A CA  1 
ATOM 1170 C C   ? GLU A 1 154 ?  10.554  -1.749 -19.267 1.000 87.130 ? 154 GLU A C   1 
ATOM 1171 C CB  ? GLU A 1 154 ?  11.209  -4.068 -19.950 1.000 87.130 ? 154 GLU A CB  1 
ATOM 1172 O O   ? GLU A 1 154 ?  10.461  -1.172 -20.353 1.000 87.130 ? 154 GLU A O   1 
ATOM 1173 C CG  ? GLU A 1 154 ?   9.814  -4.620 -19.697 1.000 87.130 ? 154 GLU A CG  1 
ATOM 1174 C CD  ? GLU A 1 154 ?   9.753  -5.582 -18.522 1.000 87.130 ? 154 GLU A CD  1 
ATOM 1175 O OE1 ? GLU A 1 154 ?   8.705  -6.241 -18.331 1.000 87.130 ? 154 GLU A OE1 1 
ATOM 1176 O OE2 ? GLU A 1 154 ?  10.760  -5.677 -17.785 1.000 87.130 ? 154 GLU A OE2 1 
ATOM 1177 N N   ? GLY A 1 155 ?   9.876  -1.435 -18.193 1.000 85.850 ? 155 GLY A N   1 
ATOM 1178 C CA  ? GLY A 1 155 ?   8.809  -0.452 -18.293 1.000 85.850 ? 155 GLY A CA  1 
ATOM 1179 C C   ? GLY A 1 155 ?   7.492  -1.045 -18.758 1.000 85.850 ? 155 GLY A C   1 
ATOM 1180 O O   ? GLY A 1 155 ?   7.386  -2.257 -18.955 1.000 85.850 ? 155 GLY A O   1 
ATOM 1181 N N   ? GLY A 1 156 ?   6.491  -0.227 -18.667 1.000 82.130 ? 156 GLY A N   1 
ATOM 1182 C CA  ? GLY A 1 156 ?   5.266  -0.683 -19.306 1.000 82.130 ? 156 GLY A CA  1 
ATOM 1183 C C   ? GLY A 1 156 ?   4.236  -1.202 -18.320 1.000 82.130 ? 156 GLY A C   1 
ATOM 1184 O O   ? GLY A 1 156 ?   3.082  -1.436 -18.686 1.000 82.130 ? 156 GLY A O   1 
ATOM 1185 N N   ? ARG A 1 157 ?   4.659  -1.314 -17.027 1.000 82.120 ? 157 ARG A N   1 
ATOM 1186 C CA  ? ARG A 1 157 ?   3.718  -1.697 -15.980 1.000 82.120 ? 157 ARG A CA  1 
ATOM 1187 C C   ? ARG A 1 157 ?   4.017  -0.960 -14.678 1.000 82.120 ? 157 ARG A C   1 
ATOM 1188 C CB  ? ARG A 1 157 ?   3.759  -3.209 -15.747 1.000 82.120 ? 157 ARG A CB  1 
ATOM 1189 O O   ? ARG A 1 157 ?   5.097  -1.116 -14.105 1.000 82.120 ? 157 ARG A O   1 
ATOM 1190 C CG  ? ARG A 1 157 ?   3.237  -4.027 -16.918 1.000 82.120 ? 157 ARG A CG  1 
ATOM 1191 C CD  ? ARG A 1 157 ?   3.284  -5.520 -16.628 1.000 82.120 ? 157 ARG A CD  1 
ATOM 1192 N NE  ? ARG A 1 157 ?   3.090  -6.311 -17.840 1.000 82.120 ? 157 ARG A NE  1 
ATOM 1193 N NH1 ? ARG A 1 157 ?   4.456  -8.050 -17.174 1.000 82.120 ? 157 ARG A NH1 1 
ATOM 1194 N NH2 ? ARG A 1 157 ?   3.405  -8.128 -19.209 1.000 82.120 ? 157 ARG A NH2 1 
ATOM 1195 C CZ  ? ARG A 1 157 ?   3.651  -7.494 -18.072 1.000 82.120 ? 157 ARG A CZ  1 
ATOM 1196 N N   ? ASP A 1 158 ?   3.048  -0.231 -14.083 1.000 81.530 ? 158 ASP A N   1 
ATOM 1197 C CA  ? ASP A 1 158 ?   3.249   0.520 -12.848 1.000 81.530 ? 158 ASP A CA  1 
ATOM 1198 C C   ? ASP A 1 158 ?   1.974   1.251 -12.435 1.000 81.530 ? 158 ASP A C   1 
ATOM 1199 C CB  ? ASP A 1 158 ?   4.399   1.518 -13.007 1.000 81.530 ? 158 ASP A CB  1 
ATOM 1200 O O   ? ASP A 1 158 ?   1.006   1.300 -13.196 1.000 81.530 ? 158 ASP A O   1 
ATOM 1201 C CG  ? ASP A 1 158 ?   5.041   1.899 -11.685 1.000 81.530 ? 158 ASP A CG  1 
ATOM 1202 O OD1 ? ASP A 1 158 ?   4.595   1.407 -10.626 1.000 81.530 ? 158 ASP A OD1 1 
ATOM 1203 O OD2 ? ASP A 1 158 ?   5.999   2.702 -11.702 1.000 81.530 ? 158 ASP A OD2 1 
ATOM 1204 N N   ? SER A 1 159 ?   1.896   1.623 -11.127 1.000 80.740 ? 159 SER A N   1 
ATOM 1205 C CA  ? SER A 1 159 ?   0.849   2.541 -10.688 1.000 80.740 ? 159 SER A CA  1 
ATOM 1206 C C   ? SER A 1 159 ?   1.189   3.982 -11.054 1.000 80.740 ? 159 SER A C   1 
ATOM 1207 C CB  ? SER A 1 159 ?   0.633   2.427  -9.179 1.000 80.740 ? 159 SER A CB  1 
ATOM 1208 O O   ? SER A 1 159 ?   2.362   4.326 -11.217 1.000 80.740 ? 159 SER A O   1 
ATOM 1209 O OG  ? SER A 1 159 ?   1.799   2.815  -8.473 1.000 80.740 ? 159 SER A OG  1 
ATOM 1210 N N   ? CYS A 1 160 ?   0.206   4.718 -11.189 1.000 79.450 ? 160 CYS A N   1 
ATOM 1211 C CA  ? CYS A 1 160 ?   0.417   6.102 -11.597 1.000 79.450 ? 160 CYS A CA  1 
ATOM 1212 C C   ? CYS A 1 160 ?  -0.379   7.058 -10.717 1.000 79.450 ? 160 CYS A C   1 
ATOM 1213 C CB  ? CYS A 1 160 ?   0.023   6.295 -13.061 1.000 79.450 ? 160 CYS A CB  1 
ATOM 1214 O O   ? CYS A 1 160 ?  -0.982   6.641  -9.727 1.000 79.450 ? 160 CYS A O   1 
ATOM 1215 S SG  ? CYS A 1 160 ?   0.856   7.683 -13.863 1.000 79.450 ? 160 CYS A SG  1 
ATOM 1216 N N   ? GLN A 1 161 ?  -0.274   8.361 -11.109 1.000 71.610 ? 161 GLN A N   1 
ATOM 1217 C CA  ? GLN A 1 161 ?  -0.907   9.412 -10.319 1.000 71.610 ? 161 GLN A CA  1 
ATOM 1218 C C   ? GLN A 1 161 ?  -2.391   9.123 -10.109 1.000 71.610 ? 161 GLN A C   1 
ATOM 1219 C CB  ? GLN A 1 161 ?  -0.727  10.773 -10.992 1.000 71.610 ? 161 GLN A CB  1 
ATOM 1220 O O   ? GLN A 1 161 ?  -3.095   8.751 -11.050 1.000 71.610 ? 161 GLN A O   1 
ATOM 1221 C CG  ? GLN A 1 161 ?   0.696  11.310 -10.923 1.000 71.610 ? 161 GLN A CG  1 
ATOM 1222 C CD  ? GLN A 1 161 ?   1.631  10.621 -11.900 1.000 71.610 ? 161 GLN A CD  1 
ATOM 1223 N NE2 ? GLN A 1 161 ?   2.916  10.952 -11.824 1.000 71.610 ? 161 GLN A NE2 1 
ATOM 1224 O OE1 ? GLN A 1 161 ?   1.202   9.798 -12.715 1.000 71.610 ? 161 GLN A OE1 1 
ATOM 1225 N N   ? GLY A 1 162 ?  -2.759   9.342  -8.786 1.000 69.910 ? 162 GLY A N   1 
ATOM 1226 C CA  ? GLY A 1 162 ?  -4.169   9.120  -8.507 1.000 69.910 ? 162 GLY A CA  1 
ATOM 1227 C C   ? GLY A 1 162 ?  -4.446   7.769  -7.875 1.000 69.910 ? 162 GLY A C   1 
ATOM 1228 O O   ? GLY A 1 162 ?  -5.529   7.542  -7.331 1.000 69.910 ? 162 GLY A O   1 
ATOM 1229 N N   ? ASP A 1 163 ?  -3.433   6.902  -7.847 1.000 82.810 ? 163 ASP A N   1 
ATOM 1230 C CA  ? ASP A 1 163 ?  -3.566   5.582  -7.239 1.000 82.810 ? 163 ASP A CA  1 
ATOM 1231 C C   ? ASP A 1 163 ?  -2.978   5.563  -5.830 1.000 82.810 ? 163 ASP A C   1 
ATOM 1232 C CB  ? ASP A 1 163 ?  -2.886   4.520  -8.107 1.000 82.810 ? 163 ASP A CB  1 
ATOM 1233 O O   ? ASP A 1 163 ?  -2.832   4.498  -5.227 1.000 82.810 ? 163 ASP A O   1 
ATOM 1234 C CG  ? ASP A 1 163 ?  -3.602   4.285  -9.425 1.000 82.810 ? 163 ASP A CG  1 
ATOM 1235 O OD1 ? ASP A 1 163 ?  -4.851   4.332  -9.459 1.000 82.810 ? 163 ASP A OD1 1 
ATOM 1236 O OD2 ? ASP A 1 163 ?  -2.911   4.047 -10.440 1.000 82.810 ? 163 ASP A OD2 1 
ATOM 1237 N N   ? SER A 1 164 ?  -2.533   6.822  -5.417 1.000 88.510 ? 164 SER A N   1 
ATOM 1238 C CA  ? SER A 1 164 ?  -1.951   6.916  -4.082 1.000 88.510 ? 164 SER A CA  1 
ATOM 1239 C C   ? SER A 1 164 ?  -2.858   6.273  -3.037 1.000 88.510 ? 164 SER A C   1 
ATOM 1240 C CB  ? SER A 1 164 ?  -1.690   8.377  -3.712 1.000 88.510 ? 164 SER A CB  1 
ATOM 1241 O O   ? SER A 1 164 ?  -4.074   6.473  -3.055 1.000 88.510 ? 164 SER A O   1 
ATOM 1242 O OG  ? SER A 1 164 ?  -0.675   8.929  -4.532 1.000 88.510 ? 164 SER A OG  1 
ATOM 1243 N N   ? GLY A 1 165 ?  -2.138   5.383  -2.301 1.000 91.110 ? 165 GLY A N   1 
ATOM 1244 C CA  ? GLY A 1 165 ?  -2.922   4.775  -1.238 1.000 91.110 ? 165 GLY A CA  1 
ATOM 1245 C C   ? GLY A 1 165 ?  -3.584   3.475  -1.654 1.000 91.110 ? 165 GLY A C   1 
ATOM 1246 O O   ? GLY A 1 165 ?  -4.109   2.743  -0.812 1.000 91.110 ? 165 GLY A O   1 
ATOM 1247 N N   ? GLY A 1 166 ?  -3.593   3.200  -2.901 1.000 92.410 ? 166 GLY A N   1 
ATOM 1248 C CA  ? GLY A 1 166 ?  -4.122   1.963  -3.452 1.000 92.410 ? 166 GLY A CA  1 
ATOM 1249 C C   ? GLY A 1 166 ?  -3.356   0.733  -3.002 1.000 92.410 ? 166 GLY A C   1 
ATOM 1250 O O   ? GLY A 1 166 ?  -2.200   0.833  -2.588 1.000 92.410 ? 166 GLY A O   1 
ATOM 1251 N N   ? ALA A 1 167 ?  -3.984  -0.466  -3.248 1.000 95.780 ? 167 ALA A N   1 
ATOM 1252 C CA  ? ALA A 1 167 ?  -3.515  -1.718  -2.659 1.000 95.780 ? 167 ALA A CA  1 
ATOM 1253 C C   ? ALA A 1 167 ?  -2.547  -2.436  -3.594 1.000 95.780 ? 167 ALA A C   1 
ATOM 1254 C CB  ? ALA A 1 167 ?  -4.698  -2.624  -2.324 1.000 95.780 ? 167 ALA A CB  1 
ATOM 1255 O O   ? ALA A 1 167 ?  -2.793  -2.529  -4.799 1.000 95.780 ? 167 ALA A O   1 
ATOM 1256 N N   ? MET A 1 168 ?  -1.400  -2.902  -3.077 1.000 97.180 ? 168 MET A N   1 
ATOM 1257 C CA  ? MET A 1 168 ?  -0.548  -3.940  -3.651 1.000 97.180 ? 168 MET A CA  1 
ATOM 1258 C C   ? MET A 1 168 ?  -0.703  -5.253  -2.891 1.000 97.180 ? 168 MET A C   1 
ATOM 1259 C CB  ? MET A 1 168 ?   0.917  -3.500  -3.641 1.000 97.180 ? 168 MET A CB  1 
ATOM 1260 O O   ? MET A 1 168 ?  -0.206  -5.390  -1.772 1.000 97.180 ? 168 MET A O   1 
ATOM 1261 C CG  ? MET A 1 168 ?   1.857  -4.483  -4.322 1.000 97.180 ? 168 MET A CG  1 
ATOM 1262 S SD  ? MET A 1 168 ?   3.614  -3.967  -4.211 1.000 97.180 ? 168 MET A SD  1 
ATOM 1263 C CE  ? MET A 1 168 ?   3.907  -4.208  -2.436 1.000 97.180 ? 168 MET A CE  1 
ATOM 1264 N N   ? VAL A 1 169 ?  -1.419  -6.190  -3.521 1.000 97.700 ? 169 VAL A N   1 
ATOM 1265 C CA  ? VAL A 1 169 ?  -1.814  -7.436  -2.872 1.000 97.700 ? 169 VAL A CA  1 
ATOM 1266 C C   ? VAL A 1 169 ?  -1.057  -8.606  -3.496 1.000 97.700 ? 169 VAL A C   1 
ATOM 1267 C CB  ? VAL A 1 169 ?  -3.337  -7.671  -2.974 1.000 97.700 ? 169 VAL A CB  1 
ATOM 1268 O O   ? VAL A 1 169 ?  -1.061  -8.776  -4.717 1.000 97.700 ? 169 VAL A O   1 
ATOM 1269 C CG1 ? VAL A 1 169 ?  -3.719  -9.012  -2.350 1.000 97.700 ? 169 VAL A CG1 1 
ATOM 1270 C CG2 ? VAL A 1 169 ?  -4.099  -6.530  -2.304 1.000 97.700 ? 169 VAL A CG2 1 
ATOM 1271 N N   ? CYS A 1 170 ?  -0.420  -9.349  -2.623 1.000 97.090 ? 170 CYS A N   1 
ATOM 1272 C CA  ? CYS A 1 170 ?   0.320 -10.552  -2.987 1.000 97.090 ? 170 CYS A CA  1 
ATOM 1273 C C   ? CYS A 1 170 ?  -0.212 -11.767  -2.237 1.000 97.090 ? 170 CYS A C   1 
ATOM 1274 C CB  ? CYS A 1 170 ?   1.809 -10.374  -2.697 1.000 97.090 ? 170 CYS A CB  1 
ATOM 1275 O O   ? CYS A 1 170 ?  -0.302 -11.753  -1.008 1.000 97.090 ? 170 CYS A O   1 
ATOM 1276 S SG  ? CYS A 1 170 ?   2.482  -8.802  -3.279 1.000 97.090 ? 170 CYS A SG  1 
ATOM 1277 N N   ? ASN A 1 171 ?  -0.637 -12.806  -3.041 1.000 95.450 ? 171 ASN A N   1 
ATOM 1278 C CA  ? ASN A 1 171 ?  -1.121 -14.046  -2.445 1.000 95.450 ? 171 ASN A CA  1 
ATOM 1279 C C   ? ASN A 1 171 ?  -2.234 -13.785  -1.434 1.000 95.450 ? 171 ASN A C   1 
ATOM 1280 C CB  ? ASN A 1 171 ?   0.029 -14.808  -1.783 1.000 95.450 ? 171 ASN A CB  1 
ATOM 1281 O O   ? ASN A 1 171 ?  -2.230 -14.352  -0.340 1.000 95.450 ? 171 ASN A O   1 
ATOM 1282 C CG  ? ASN A 1 171 ?   1.123 -15.181  -2.764 1.000 95.450 ? 171 ASN A CG  1 
ATOM 1283 N ND2 ? ASN A 1 171 ?   2.374 -15.026  -2.345 1.000 95.450 ? 171 ASN A ND2 1 
ATOM 1284 O OD1 ? ASN A 1 171 ?   0.847 -15.604  -3.889 1.000 95.450 ? 171 ASN A OD1 1 
ATOM 1285 N N   ? GLY A 1 172 ?  -3.056 -12.799  -1.690 1.000 96.150 ? 172 GLY A N   1 
ATOM 1286 C CA  ? GLY A 1 172 ?  -4.257 -12.559  -0.905 1.000 96.150 ? 172 GLY A CA  1 
ATOM 1287 C C   ? GLY A 1 172 ?  -3.999 -11.738   0.344 1.000 96.150 ? 172 GLY A C   1 
ATOM 1288 O O   ? GLY A 1 172 ?  -4.826 -11.711   1.258 1.000 96.150 ? 172 GLY A O   1 
ATOM 1289 N N   ? VAL A 1 173 ?  -2.807 -11.142   0.411 1.000 97.790 ? 173 VAL A N   1 
ATOM 1290 C CA  ? VAL A 1 173 ?  -2.430 -10.349   1.575 1.000 97.790 ? 173 VAL A CA  1 
ATOM 1291 C C   ? VAL A 1 173 ?  -1.956  -8.968   1.129 1.000 97.790 ? 173 VAL A C   1 
ATOM 1292 C CB  ? VAL A 1 173 ?  -1.329 -11.047   2.405 1.000 97.790 ? 173 VAL A CB  1 
ATOM 1293 O O   ? VAL A 1 173 ?  -1.349  -8.827   0.064 1.000 97.790 ? 173 VAL A O   1 
ATOM 1294 C CG1 ? VAL A 1 173 ?  -0.924 -10.185   3.600 1.000 97.790 ? 173 VAL A CG1 1 
ATOM 1295 C CG2 ? VAL A 1 173 ?  -1.804 -12.422   2.871 1.000 97.790 ? 173 VAL A CG2 1 
ATOM 1296 N N   ? LEU A 1 174 ?  -2.245  -7.985   2.018 1.000 98.260 ? 174 LEU A N   1 
ATOM 1297 C CA  ? LEU A 1 174 ?  -1.836  -6.613   1.737 1.000 98.260 ? 174 LEU A CA  1 
ATOM 1298 C C   ? LEU A 1 174 ?  -0.358  -6.411   2.053 1.000 98.260 ? 174 LEU A C   1 
ATOM 1299 C CB  ? LEU A 1 174 ?  -2.682  -5.626   2.544 1.000 98.260 ? 174 LEU A CB  1 
ATOM 1300 O O   ? LEU A 1 174 ?   0.038  -6.418   3.221 1.000 98.260 ? 174 LEU A O   1 
ATOM 1301 C CG  ? LEU A 1 174 ?  -2.357  -4.143   2.357 1.000 98.260 ? 174 LEU A CG  1 
ATOM 1302 C CD1 ? LEU A 1 174 ?  -2.620  -3.721   0.915 1.000 98.260 ? 174 LEU A CD1 1 
ATOM 1303 C CD2 ? LEU A 1 174 ?  -3.169  -3.290   3.326 1.000 98.260 ? 174 LEU A CD2 1 
ATOM 1304 N N   ? HIS A 1 175 ?   0.476  -6.156   0.993 1.000 98.190 ? 175 HIS A N   1 
ATOM 1305 C CA  ? HIS A 1 175 ?   1.919  -6.034   1.167 1.000 98.190 ? 175 HIS A CA  1 
ATOM 1306 C C   ? HIS A 1 175 ?   2.376  -4.590   0.983 1.000 98.190 ? 175 HIS A C   1 
ATOM 1307 C CB  ? HIS A 1 175 ?   2.656  -6.946   0.185 1.000 98.190 ? 175 HIS A CB  1 
ATOM 1308 O O   ? HIS A 1 175 ?   3.422  -4.195   1.503 1.000 98.190 ? 175 HIS A O   1 
ATOM 1309 C CG  ? HIS A 1 175 ?   2.798  -8.355   0.666 1.000 98.190 ? 175 HIS A CG  1 
ATOM 1310 C CD2 ? HIS A 1 175 ?   2.003  -9.437   0.496 1.000 98.190 ? 175 HIS A CD2 1 
ATOM 1311 N ND1 ? HIS A 1 175 ?   3.867  -8.777   1.427 1.000 98.190 ? 175 HIS A ND1 1 
ATOM 1312 C CE1 ? HIS A 1 175 ?   3.722 -10.063   1.704 1.000 98.190 ? 175 HIS A CE1 1 
ATOM 1313 N NE2 ? HIS A 1 175 ?   2.599 -10.487   1.150 1.000 98.190 ? 175 HIS A NE2 1 
ATOM 1314 N N   ? GLY A 1 176 ?   1.600  -3.788   0.310 1.000 97.330 ? 176 GLY A N   1 
ATOM 1315 C CA  ? GLY A 1 176 ?   2.056  -2.432   0.050 1.000 97.330 ? 176 GLY A CA  1 
ATOM 1316 C C   ? GLY A 1 176 ?   0.927  -1.477  -0.288 1.000 97.330 ? 176 GLY A C   1 
ATOM 1317 O O   ? GLY A 1 176 ?  -0.165  -1.907  -0.665 1.000 97.330 ? 176 GLY A O   1 
ATOM 1318 N N   ? LEU A 1 177 ?   1.237  -0.177  -0.144 1.000 97.210 ? 177 LEU A N   1 
ATOM 1319 C CA  ? LEU A 1 177 ?   0.381   0.920  -0.580 1.000 97.210 ? 177 LEU A CA  1 
ATOM 1320 C C   ? LEU A 1 177 ?   1.082   1.771  -1.634 1.000 97.210 ? 177 LEU A C   1 
ATOM 1321 C CB  ? LEU A 1 177 ?  -0.022   1.793   0.611 1.000 97.210 ? 177 LEU A CB  1 
ATOM 1322 O O   ? LEU A 1 177 ?   2.263   2.093  -1.492 1.000 97.210 ? 177 LEU A O   1 
ATOM 1323 C CG  ? LEU A 1 177 ?  -0.835   1.107   1.710 1.000 97.210 ? 177 LEU A CG  1 
ATOM 1324 C CD1 ? LEU A 1 177 ?  -0.848   1.962   2.973 1.000 97.210 ? 177 LEU A CD1 1 
ATOM 1325 C CD2 ? LEU A 1 177 ?  -2.256   0.830   1.231 1.000 97.210 ? 177 LEU A CD2 1 
ATOM 1326 N N   ? VAL A 1 178 ?   0.340   2.037  -2.657 1.000 94.930 ? 178 VAL A N   1 
ATOM 1327 C CA  ? VAL A 1 178 ?   0.903   2.909  -3.683 1.000 94.930 ? 178 VAL A CA  1 
ATOM 1328 C C   ? VAL A 1 178 ?   1.359   4.223  -3.051 1.000 94.930 ? 178 VAL A C   1 
ATOM 1329 C CB  ? VAL A 1 178 ?  -0.114   3.187  -4.812 1.000 94.930 ? 178 VAL A CB  1 
ATOM 1330 O O   ? VAL A 1 178 ?   0.567   4.920  -2.413 1.000 94.930 ? 178 VAL A O   1 
ATOM 1331 C CG1 ? VAL A 1 178 ?   0.477   4.141  -5.849 1.000 94.930 ? 178 VAL A CG1 1 
ATOM 1332 C CG2 ? VAL A 1 178 ?  -0.548   1.879  -5.472 1.000 94.930 ? 178 VAL A CG2 1 
ATOM 1333 N N   ? SER A 1 179 ?   2.628   4.615  -3.241 1.000 93.290 ? 179 SER A N   1 
ATOM 1334 C CA  ? SER A 1 179 ?   3.200   5.780  -2.575 1.000 93.290 ? 179 SER A CA  1 
ATOM 1335 C C   ? SER A 1 179 ?   3.717   6.797  -3.587 1.000 93.290 ? 179 SER A C   1 
ATOM 1336 C CB  ? SER A 1 179 ?   4.333   5.360  -1.638 1.000 93.290 ? 179 SER A CB  1 
ATOM 1337 O O   ? SER A 1 179 ?   3.147   7.881  -3.732 1.000 93.290 ? 179 SER A O   1 
ATOM 1338 O OG  ? SER A 1 179 ?   4.716   6.435  -0.797 1.000 93.290 ? 179 SER A OG  1 
ATOM 1339 N N   ? TRP A 1 180 ?   4.766   6.464  -4.258 1.000 91.900 ? 180 TRP A N   1 
ATOM 1340 C CA  ? TRP A 1 180 ?   5.351   7.443  -5.168 1.000 91.900 ? 180 TRP A CA  1 
ATOM 1341 C C   ? TRP A 1 180 ?   6.153   6.754  -6.267 1.000 91.900 ? 180 TRP A C   1 
ATOM 1342 C CB  ? TRP A 1 180 ?   6.246   8.422  -4.403 1.000 91.900 ? 180 TRP A CB  1 
ATOM 1343 O O   ? TRP A 1 180 ?   6.361   5.539  -6.223 1.000 91.900 ? 180 TRP A O   1 
ATOM 1344 C CG  ? TRP A 1 180 ?   7.417   7.774  -3.727 1.000 91.900 ? 180 TRP A CG  1 
ATOM 1345 C CD1 ? TRP A 1 180 ?   7.420   7.133  -2.520 1.000 91.900 ? 180 TRP A CD1 1 
ATOM 1346 C CD2 ? TRP A 1 180 ?   8.759   7.710  -4.219 1.000 91.900 ? 180 TRP A CD2 1 
ATOM 1347 C CE2 ? TRP A 1 180 ?   9.524   7.014  -3.257 1.000 91.900 ? 180 TRP A CE2 1 
ATOM 1348 C CE3 ? TRP A 1 180 ?   9.390   8.174  -5.381 1.000 91.900 ? 180 TRP A CE3 1 
ATOM 1349 N NE1 ? TRP A 1 180 ?   8.685   6.673  -2.231 1.000 91.900 ? 180 TRP A NE1 1 
ATOM 1350 C CH2 ? TRP A 1 180 ?  11.482   7.235  -4.569 1.000 91.900 ? 180 TRP A CH2 1 
ATOM 1351 C CZ2 ? TRP A 1 180 ?  10.890   6.770  -3.423 1.000 91.900 ? 180 TRP A CZ2 1 
ATOM 1352 C CZ3 ? TRP A 1 180 ?  10.749   7.930  -5.545 1.000 91.900 ? 180 TRP A CZ3 1 
ATOM 1353 N N   ? GLY A 1 181 ?   6.474   7.375  -7.224 1.000 87.260 ? 181 GLY A N   1 
ATOM 1354 C CA  ? GLY A 1 181 ?   7.316   6.956  -8.333 1.000 87.260 ? 181 GLY A CA  1 
ATOM 1355 C C   ? GLY A 1 181 ?   7.682   8.094  -9.267 1.000 87.260 ? 181 GLY A C   1 
ATOM 1356 O O   ? GLY A 1 181 ?   7.467   9.264  -8.943 1.000 87.260 ? 181 GLY A O   1 
ATOM 1357 N N   ? ASN A 1 182 ?   8.290   7.760 -10.272 1.000 84.140 ? 182 ASN A N   1 
ATOM 1358 C CA  ? ASN A 1 182 ?   8.656   8.772 -11.258 1.000 84.140 ? 182 ASN A CA  1 
ATOM 1359 C C   ? ASN A 1 182 ?   7.424   9.466 -11.832 1.000 84.140 ? 182 ASN A C   1 
ATOM 1360 C CB  ? ASN A 1 182 ?   9.487   8.150 -12.383 1.000 84.140 ? 182 ASN A CB  1 
ATOM 1361 O O   ? ASN A 1 182 ?   6.340   8.882 -11.875 1.000 84.140 ? 182 ASN A O   1 
ATOM 1362 C CG  ? ASN A 1 182 ?  10.298   9.178 -13.147 1.000 84.140 ? 182 ASN A CG  1 
ATOM 1363 N ND2 ? ASN A 1 182 ?  11.563   8.866 -13.400 1.000 84.140 ? 182 ASN A ND2 1 
ATOM 1364 O OD1 ? ASN A 1 182 ?   9.791  10.244 -13.506 1.000 84.140 ? 182 ASN A OD1 1 
ATOM 1365 N N   ? GLU A 1 183 ?   7.664  10.766 -12.258 1.000 76.050 ? 183 GLU A N   1 
ATOM 1366 C CA  ? GLU A 1 183 ?   6.591  11.552 -12.861 1.000 76.050 ? 183 GLU A CA  1 
ATOM 1367 C C   ? GLU A 1 183 ?   6.002  10.840 -14.076 1.000 76.050 ? 183 GLU A C   1 
ATOM 1368 C CB  ? GLU A 1 183 ?   7.099  12.940 -13.259 1.000 76.050 ? 183 GLU A CB  1 
ATOM 1369 O O   ? GLU A 1 183 ?   4.792  10.892 -14.306 1.000 76.050 ? 183 GLU A O   1 
ATOM 1370 C CG  ? GLU A 1 183 ?   6.003  13.883 -13.733 1.000 76.050 ? 183 GLU A CG  1 
ATOM 1371 C CD  ? GLU A 1 183 ?   6.521  15.260 -14.115 1.000 76.050 ? 183 GLU A CD  1 
ATOM 1372 O OE1 ? GLU A 1 183 ?   5.715  16.112 -14.554 1.000 76.050 ? 183 GLU A OE1 1 
ATOM 1373 O OE2 ? GLU A 1 183 ?   7.744  15.490 -13.976 1.000 76.050 ? 183 GLU A OE2 1 
ATOM 1374 N N   ? HIS A 1 184 ?   6.968  10.118 -14.800 1.000 79.020 ? 184 HIS A N   1 
ATOM 1375 C CA  ? HIS A 1 184 ?   6.555   9.279 -15.919 1.000 79.020 ? 184 HIS A CA  1 
ATOM 1376 C C   ? HIS A 1 184 ?   6.436   7.818 -15.497 1.000 79.020 ? 184 HIS A C   1 
ATOM 1377 C CB  ? HIS A 1 184 ?   7.541   9.411 -17.081 1.000 79.020 ? 184 HIS A CB  1 
ATOM 1378 O O   ? HIS A 1 184 ?   7.445   7.122 -15.363 1.000 79.020 ? 184 HIS A O   1 
ATOM 1379 C CG  ? HIS A 1 184 ?   7.664  10.805 -17.608 1.000 79.020 ? 184 HIS A CG  1 
ATOM 1380 C CD2 ? HIS A 1 184 ?   6.875  11.508 -18.455 1.000 79.020 ? 184 HIS A CD2 1 
ATOM 1381 N ND1 ? HIS A 1 184 ?   8.705  11.641 -17.267 1.000 79.020 ? 184 HIS A ND1 1 
ATOM 1382 C CE1 ? HIS A 1 184 ?   8.550  12.801 -17.883 1.000 79.020 ? 184 HIS A CE1 1 
ATOM 1383 N NE2 ? HIS A 1 184 ?   7.448  12.746 -18.610 1.000 79.020 ? 184 HIS A NE2 1 
ATOM 1384 N N   ? CYS A 1 185 ?   5.214   7.494 -14.970 1.000 80.750 ? 185 CYS A N   1 
ATOM 1385 C CA  ? CYS A 1 185 ?   5.011   6.133 -14.486 1.000 80.750 ? 185 CYS A CA  1 
ATOM 1386 C C   ? CYS A 1 185 ?   5.424   5.112 -15.539 1.000 80.750 ? 185 CYS A C   1 
ATOM 1387 C CB  ? CYS A 1 185 ?   3.548   5.915 -14.098 1.000 80.750 ? 185 CYS A CB  1 
ATOM 1388 O O   ? CYS A 1 185 ?   5.399   5.403 -16.736 1.000 80.750 ? 185 CYS A O   1 
ATOM 1389 S SG  ? CYS A 1 185 ?   2.943   7.079 -12.856 1.000 80.750 ? 185 CYS A SG  1 
ATOM 1390 N N   ? ALA A 1 186 ?   5.927   3.921 -15.145 1.000 80.410 ? 186 ALA A N   1 
ATOM 1391 C CA  ? ALA A 1 186 ?   6.192   2.735 -15.955 1.000 80.410 ? 186 ALA A CA  1 
ATOM 1392 C C   ? ALA A 1 186 ?   7.354   2.974 -16.914 1.000 80.410 ? 186 ALA A C   1 
ATOM 1393 C CB  ? ALA A 1 186 ?   4.941   2.331 -16.732 1.000 80.410 ? 186 ALA A CB  1 
ATOM 1394 O O   ? ALA A 1 186 ?   7.387   2.414 -18.012 1.000 80.410 ? 186 ALA A O   1 
ATOM 1395 N N   ? ALA A 1 187 ?   8.146   4.052 -16.642 1.000 85.470 ? 187 ALA A N   1 
ATOM 1396 C CA  ? ALA A 1 187 ?   9.361   4.315 -17.409 1.000 85.470 ? 187 ALA A CA  1 
ATOM 1397 C C   ? ALA A 1 187 ?  10.386   3.202 -17.211 1.000 85.470 ? 187 ALA A C   1 
ATOM 1398 C CB  ? ALA A 1 187 ?   9.959   5.662 -17.012 1.000 85.470 ? 187 ALA A CB  1 
ATOM 1399 O O   ? ALA A 1 187 ?  10.440   2.582 -16.146 1.000 85.470 ? 187 ALA A O   1 
ATOM 1400 N N   ? LYS A 1 188 ?  11.075   2.989 -18.309 1.000 88.060 ? 188 LYS A N   1 
ATOM 1401 C CA  ? LYS A 1 188 ?  12.157   2.011 -18.229 1.000 88.060 ? 188 LYS A CA  1 
ATOM 1402 C C   ? LYS A 1 188 ?  13.103   2.331 -17.076 1.000 88.060 ? 188 LYS A C   1 
ATOM 1403 C CB  ? LYS A 1 188 ?  12.933   1.961 -19.546 1.000 88.060 ? 188 LYS A CB  1 
ATOM 1404 O O   ? LYS A 1 188 ?  13.443   3.494 -16.848 1.000 88.060 ? 188 LYS A O   1 
ATOM 1405 C CG  ? LYS A 1 188 ?  13.972   0.851 -19.611 1.000 88.060 ? 188 LYS A CG  1 
ATOM 1406 C CD  ? LYS A 1 188 ?  14.680   0.825 -20.959 1.000 88.060 ? 188 LYS A CD  1 
ATOM 1407 C CE  ? LYS A 1 188 ?  15.755  -0.251 -21.007 1.000 88.060 ? 188 LYS A CE  1 
ATOM 1408 N NZ  ? LYS A 1 188 ?  16.444  -0.288 -22.331 1.000 88.060 ? 188 LYS A NZ  1 
ATOM 1409 N N   ? ASN A 1 189 ?  13.401   1.308 -16.237 1.000 88.880 ? 189 ASN A N   1 
ATOM 1410 C CA  ? ASN A 1 189 ?  14.368   1.367 -15.147 1.000 88.880 ? 189 ASN A CA  1 
ATOM 1411 C C   ? ASN A 1 189 ?  13.892   2.283 -14.023 1.000 88.880 ? 189 ASN A C   1 
ATOM 1412 C CB  ? ASN A 1 189 ?  15.733   1.827 -15.665 1.000 88.880 ? 189 ASN A CB  1 
ATOM 1413 O O   ? ASN A 1 189 ?  14.704   2.825 -13.272 1.000 88.880 ? 189 ASN A O   1 
ATOM 1414 C CG  ? ASN A 1 189 ?  16.384   0.810 -16.581 1.000 88.880 ? 189 ASN A CG  1 
ATOM 1415 N ND2 ? ASN A 1 189 ?  17.039   1.291 -17.631 1.000 88.880 ? 189 ASN A ND2 1 
ATOM 1416 O OD1 ? ASN A 1 189 ?  16.297  -0.399 -16.348 1.000 88.880 ? 189 ASN A OD1 1 
ATOM 1417 N N   ? LYS A 1 190 ?  12.592   2.550 -14.067 1.000 90.120 ? 190 LYS A N   1 
ATOM 1418 C CA  ? LYS A 1 190 ?  12.000   3.394 -13.033 1.000 90.120 ? 190 LYS A CA  1 
ATOM 1419 C C   ? LYS A 1 190 ?  10.789   2.717 -12.398 1.000 90.120 ? 190 LYS A C   1 
ATOM 1420 C CB  ? LYS A 1 190 ?  11.599   4.751 -13.611 1.000 90.120 ? 190 LYS A CB  1 
ATOM 1421 O O   ? LYS A 1 190 ?   9.647   3.019 -12.751 1.000 90.120 ? 190 LYS A O   1 
ATOM 1422 C CG  ? LYS A 1 190 ?  12.764   5.556 -14.168 1.000 90.120 ? 190 LYS A CG  1 
ATOM 1423 C CD  ? LYS A 1 190 ?  13.680   6.054 -13.058 1.000 90.120 ? 190 LYS A CD  1 
ATOM 1424 C CE  ? LYS A 1 190 ?  14.738   7.011 -13.593 1.000 90.120 ? 190 LYS A CE  1 
ATOM 1425 N NZ  ? LYS A 1 190 ?  15.644   7.496 -12.509 1.000 90.120 ? 190 LYS A NZ  1 
ATOM 1426 N N   ? PRO A 1 191 ?  10.975   1.741 -11.502 1.000 93.080 ? 191 PRO A N   1 
ATOM 1427 C CA  ? PRO A 1 191 ?   9.853   1.037 -10.876 1.000 93.080 ? 191 PRO A CA  1 
ATOM 1428 C C   ? PRO A 1 191 ?   9.076   1.916  -9.898 1.000 93.080 ? 191 PRO A C   1 
ATOM 1429 C CB  ? PRO A 1 191 ?  10.531  -0.125 -10.145 1.000 93.080 ? 191 PRO A CB  1 
ATOM 1430 O O   ? PRO A 1 191 ?   9.566   2.973  -9.490 1.000 93.080 ? 191 PRO A O   1 
ATOM 1431 C CG  ? PRO A 1 191 ?  11.899   0.376  -9.815 1.000 93.080 ? 191 PRO A CG  1 
ATOM 1432 C CD  ? PRO A 1 191 ?  12.352   1.287 -10.920 1.000 93.080 ? 191 PRO A CD  1 
ATOM 1433 N N   ? GLY A 1 192 ?   7.845   1.483  -9.548 1.000 93.490 ? 192 GLY A N   1 
ATOM 1434 C CA  ? GLY A 1 192 ?   7.054   2.144  -8.522 1.000 93.490 ? 192 GLY A CA  1 
ATOM 1435 C C   ? GLY A 1 192 ?   7.533   1.846  -7.114 1.000 93.490 ? 192 GLY A C   1 
ATOM 1436 O O   ? GLY A 1 192 ?   8.158   0.812  -6.872 1.000 93.490 ? 192 GLY A O   1 
ATOM 1437 N N   ? VAL A 1 193 ?   7.226   2.762  -6.206 1.000 95.770 ? 193 VAL A N   1 
ATOM 1438 C CA  ? VAL A 1 193 ?   7.591   2.642  -4.798 1.000 95.770 ? 193 VAL A CA  1 
ATOM 1439 C C   ? VAL A 1 193 ?   6.329   2.584  -3.940 1.000 95.770 ? 193 VAL A C   1 
ATOM 1440 C CB  ? VAL A 1 193 ?   8.492   3.812  -4.343 1.000 95.770 ? 193 VAL A CB  1 
ATOM 1441 O O   ? VAL A 1 193 ?   5.402   3.375  -4.133 1.000 95.770 ? 193 VAL A O   1 
ATOM 1442 C CG1 ? VAL A 1 193 ?   8.844   3.678  -2.863 1.000 95.770 ? 193 VAL A CG1 1 
ATOM 1443 C CG2 ? VAL A 1 193 ?   9.759   3.871  -5.194 1.000 95.770 ? 193 VAL A CG2 1 
ATOM 1444 N N   ? TYR A 1 194 ?   6.331   1.653  -3.069 1.000 97.070 ? 194 TYR A N   1 
ATOM 1445 C CA  ? TYR A 1 194 ?   5.175   1.384  -2.220 1.000 97.070 ? 194 TYR A CA  1 
ATOM 1446 C C   ? TYR A 1 194 ?   5.556   1.439  -0.746 1.000 97.070 ? 194 TYR A C   1 
ATOM 1447 C CB  ? TYR A 1 194 ?   4.571   0.016  -2.552 1.000 97.070 ? 194 TYR A CB  1 
ATOM 1448 O O   ? TYR A 1 194 ?   6.696   1.138  -0.381 1.000 97.070 ? 194 TYR A O   1 
ATOM 1449 C CG  ? TYR A 1 194 ?   4.229  -0.158  -4.012 1.000 97.070 ? 194 TYR A CG  1 
ATOM 1450 C CD1 ? TYR A 1 194 ?   2.911  -0.062  -4.455 1.000 97.070 ? 194 TYR A CD1 1 
ATOM 1451 C CD2 ? TYR A 1 194 ?   5.221  -0.420  -4.951 1.000 97.070 ? 194 TYR A CD2 1 
ATOM 1452 C CE1 ? TYR A 1 194 ?   2.591  -0.224  -5.799 1.000 97.070 ? 194 TYR A CE1 1 
ATOM 1453 C CE2 ? TYR A 1 194 ?   4.912  -0.583  -6.297 1.000 97.070 ? 194 TYR A CE2 1 
ATOM 1454 O OH  ? TYR A 1 194 ?   3.286  -0.644  -8.043 1.000 97.070 ? 194 TYR A OH  1 
ATOM 1455 C CZ  ? TYR A 1 194 ?   3.597  -0.483  -6.711 1.000 97.070 ? 194 TYR A CZ  1 
ATOM 1456 N N   ? THR A 1 195 ?   4.569   1.978   0.056 1.000 97.280 ? 195 THR A N   1 
ATOM 1457 C CA  ? THR A 1 195 ?   4.739   1.836   1.497 1.000 97.280 ? 195 THR A CA  1 
ATOM 1458 C C   ? THR A 1 195 ?   4.653   0.370   1.910 1.000 97.280 ? 195 THR A C   1 
ATOM 1459 C CB  ? THR A 1 195 ?   3.684   2.652   2.268 1.000 97.280 ? 195 THR A CB  1 
ATOM 1460 O O   ? THR A 1 195 ?   3.691  -0.322   1.569 1.000 97.280 ? 195 THR A O   1 
ATOM 1461 C CG2 ? THR A 1 195 ?   3.850   2.482   3.774 1.000 97.280 ? 195 THR A CG2 1 
ATOM 1462 O OG1 ? THR A 1 195 ?   3.824   4.038   1.936 1.000 97.280 ? 195 THR A OG1 1 
ATOM 1463 N N   ? GLU A 1 196 ?   5.676  -0.259   2.656 1.000 97.210 ? 196 GLU A N   1 
ATOM 1464 C CA  ? GLU A 1 196 ?   5.780  -1.669   3.018 1.000 97.210 ? 196 GLU A CA  1 
ATOM 1465 C C   ? GLU A 1 196 ?   5.000  -1.970   4.294 1.000 97.210 ? 196 GLU A C   1 
ATOM 1466 C CB  ? GLU A 1 196 ?   7.246  -2.074   3.189 1.000 97.210 ? 196 GLU A CB  1 
ATOM 1467 O O   ? GLU A 1 196 ?   5.437  -1.618   5.392 1.000 97.210 ? 196 GLU A O   1 
ATOM 1468 C CG  ? GLU A 1 196 ?   7.463  -3.579   3.270 1.000 97.210 ? 196 GLU A CG  1 
ATOM 1469 C CD  ? GLU A 1 196 ?   8.926  -3.980   3.170 1.000 97.210 ? 196 GLU A CD  1 
ATOM 1470 O OE1 ? GLU A 1 196 ?   9.224  -5.046   2.584 1.000 97.210 ? 196 GLU A OE1 1 
ATOM 1471 O OE2 ? GLU A 1 196 ?   9.780  -3.224   3.683 1.000 97.210 ? 196 GLU A OE2 1 
ATOM 1472 N N   ? ILE A 1 197 ?   3.924  -2.671   4.107 1.000 97.860 ? 197 ILE A N   1 
ATOM 1473 C CA  ? ILE A 1 197 ?   2.941  -2.882   5.164 1.000 97.860 ? 197 ILE A CA  1 
ATOM 1474 C C   ? ILE A 1 197 ?   3.569  -3.688   6.299 1.000 97.860 ? 197 ILE A C   1 
ATOM 1475 C CB  ? ILE A 1 197 ?   1.682  -3.601   4.629 1.000 97.860 ? 197 ILE A CB  1 
ATOM 1476 O O   ? ILE A 1 197 ?   3.315  -3.418   7.475 1.000 97.860 ? 197 ILE A O   1 
ATOM 1477 C CG1 ? ILE A 1 197 ?   0.910  -2.684   3.673 1.000 97.860 ? 197 ILE A CG1 1 
ATOM 1478 C CG2 ? ILE A 1 197 ?   0.790  -4.060   5.786 1.000 97.860 ? 197 ILE A CG2 1 
ATOM 1479 C CD1 ? ILE A 1 197 ?   0.464  -1.370   4.299 1.000 97.860 ? 197 ILE A CD1 1 
ATOM 1480 N N   ? CYS A 1 198 ?   4.355  -4.709   6.051 1.000 97.370 ? 198 CYS A N   1 
ATOM 1481 C CA  ? CYS A 1 198 ?   4.922  -5.565   7.088 1.000 97.370 ? 198 CYS A CA  1 
ATOM 1482 C C   ? CYS A 1 198 ?   5.725  -4.747   8.092 1.000 97.370 ? 198 CYS A C   1 
ATOM 1483 C CB  ? CYS A 1 198 ?   5.810  -6.642   6.467 1.000 97.370 ? 198 CYS A CB  1 
ATOM 1484 O O   ? CYS A 1 198 ?   5.806  -5.106   9.268 1.000 97.370 ? 198 CYS A O   1 
ATOM 1485 S SG  ? CYS A 1 198 ?   7.357  -6.006   5.785 1.000 97.370 ? 198 CYS A SG  1 
ATOM 1486 N N   ? LYS A 1 199 ?   6.265  -3.601   7.688 1.000 97.140 ? 199 LYS A N   1 
ATOM 1487 C CA  ? LYS A 1 199 ?   7.079  -2.761   8.562 1.000 97.140 ? 199 LYS A CA  1 
ATOM 1488 C C   ? LYS A 1 199 ?   6.203  -1.908   9.476 1.000 97.140 ? 199 LYS A C   1 
ATOM 1489 C CB  ? LYS A 1 199 ?   8.004  -1.865   7.737 1.000 97.140 ? 199 LYS A CB  1 
ATOM 1490 O O   ? LYS A 1 199 ?   6.687  -1.349  10.463 1.000 97.140 ? 199 LYS A O   1 
ATOM 1491 C CG  ? LYS A 1 199 ?   9.091  -2.621   6.987 1.000 97.140 ? 199 LYS A CG  1 
ATOM 1492 C CD  ? LYS A 1 199 ?  10.168  -1.679   6.465 1.000 97.140 ? 199 LYS A CD  1 
ATOM 1493 C CE  ? LYS A 1 199 ?  11.339  -2.445   5.866 1.000 97.140 ? 199 LYS A CE  1 
ATOM 1494 N NZ  ? LYS A 1 199 ?  12.463  -1.536   5.490 1.000 97.140 ? 199 LYS A NZ  1 
ATOM 1495 N N   ? PHE A 1 200 ?   4.858  -1.775   9.136 1.000 97.780 ? 200 PHE A N   1 
ATOM 1496 C CA  ? PHE A 1 200 ?   3.956  -0.895   9.868 1.000 97.780 ? 200 PHE A CA  1 
ATOM 1497 C C   ? PHE A 1 200 ?   2.837  -1.692  10.527 1.000 97.780 ? 200 PHE A C   1 
ATOM 1498 C CB  ? PHE A 1 200 ?   3.365   0.168   8.936 1.000 97.780 ? 200 PHE A CB  1 
ATOM 1499 O O   ? PHE A 1 200 ?   1.916  -1.116  11.109 1.000 97.780 ? 200 PHE A O   1 
ATOM 1500 C CG  ? PHE A 1 200 ?   4.381   1.146   8.410 1.000 97.780 ? 200 PHE A CG  1 
ATOM 1501 C CD1 ? PHE A 1 200 ?   4.736   2.267   9.149 1.000 97.780 ? 200 PHE A CD1 1 
ATOM 1502 C CD2 ? PHE A 1 200 ?   4.981   0.943   7.174 1.000 97.780 ? 200 PHE A CD2 1 
ATOM 1503 C CE1 ? PHE A 1 200 ?   5.675   3.174   8.664 1.000 97.780 ? 200 PHE A CE1 1 
ATOM 1504 C CE2 ? PHE A 1 200 ?   5.921   1.844   6.682 1.000 97.780 ? 200 PHE A CE2 1 
ATOM 1505 C CZ  ? PHE A 1 200 ?   6.266   2.959   7.428 1.000 97.780 ? 200 PHE A CZ  1 
ATOM 1506 N N   ? ARG A 1 201 ?   2.937  -2.954  10.394 1.000 97.150 ? 201 ARG A N   1 
ATOM 1507 C CA  ? ARG A 1 201 ?   1.861  -3.789  10.918 1.000 97.150 ? 201 ARG A CA  1 
ATOM 1508 C C   ? ARG A 1 201 ?   1.621  -3.508  12.398 1.000 97.150 ? 201 ARG A C   1 
ATOM 1509 C CB  ? ARG A 1 201 ?   2.180  -5.271  10.710 1.000 97.150 ? 201 ARG A CB  1 
ATOM 1510 O O   ? ARG A 1 201 ?   0.478  -3.333  12.824 1.000 97.150 ? 201 ARG A O   1 
ATOM 1511 C CG  ? ARG A 1 201 ?   1.081  -6.209  11.183 1.000 97.150 ? 201 ARG A CG  1 
ATOM 1512 C CD  ? ARG A 1 201 ?   1.422  -7.665  10.896 1.000 97.150 ? 201 ARG A CD  1 
ATOM 1513 N NE  ? ARG A 1 201 ?   0.396  -8.569  11.408 1.000 97.150 ? 201 ARG A NE  1 
ATOM 1514 N NH1 ? ARG A 1 201 ?   0.149  -7.478  13.429 1.000 97.150 ? 201 ARG A NH1 1 
ATOM 1515 N NH2 ? ARG A 1 201 ?  -1.107  -9.338  12.965 1.000 97.150 ? 201 ARG A NH2 1 
ATOM 1516 C CZ  ? ARG A 1 201 ?  -0.185  -8.460  12.600 1.000 97.150 ? 201 ARG A CZ  1 
ATOM 1517 N N   ? GLY A 1 202 ?   2.690  -3.552  13.173 1.000 97.140 ? 202 GLY A N   1 
ATOM 1518 C CA  ? GLY A 1 202 ?   2.589  -3.260  14.594 1.000 97.140 ? 202 GLY A CA  1 
ATOM 1519 C C   ? GLY A 1 202 ?   1.927  -1.927  14.884 1.000 97.140 ? 202 GLY A C   1 
ATOM 1520 O O   ? GLY A 1 202 ?   1.064  -1.833  15.760 1.000 97.140 ? 202 GLY A O   1 
ATOM 1521 N N   ? TRP A 1 203 ?   2.339  -0.923  14.189 1.000 97.440 ? 203 TRP A N   1 
ATOM 1522 C CA  ? TRP A 1 203 ?   1.784   0.421  14.322 1.000 97.440 ? 203 TRP A CA  1 
ATOM 1523 C C   ? TRP A 1 203 ?   0.296   0.431  13.990 1.000 97.440 ? 203 TRP A C   1 
ATOM 1524 C CB  ? TRP A 1 203 ?   2.530   1.403  13.414 1.000 97.440 ? 203 TRP A CB  1 
ATOM 1525 O O   ? TRP A 1 203 ?  -0.499   1.060  14.693 1.000 97.440 ? 203 TRP A O   1 
ATOM 1526 C CG  ? TRP A 1 203 ?   1.935   2.779  13.386 1.000 97.440 ? 203 TRP A CG  1 
ATOM 1527 C CD1 ? TRP A 1 203 ?   2.172   3.796  14.268 1.000 97.440 ? 203 TRP A CD1 1 
ATOM 1528 C CD2 ? TRP A 1 203 ?   0.999   3.286  12.430 1.000 97.440 ? 203 TRP A CD2 1 
ATOM 1529 C CE2 ? TRP A 1 203 ?   0.712   4.620  12.794 1.000 97.440 ? 203 TRP A CE2 1 
ATOM 1530 C CE3 ? TRP A 1 203 ?   0.376   2.741  11.300 1.000 97.440 ? 203 TRP A CE3 1 
ATOM 1531 N NE1 ? TRP A 1 203 ?   1.440   4.907  13.917 1.000 97.440 ? 203 TRP A NE1 1 
ATOM 1532 C CH2 ? TRP A 1 203 ?  -0.769   4.862  10.964 1.000 97.440 ? 203 TRP A CH2 1 
ATOM 1533 C CZ2 ? TRP A 1 203 ?  -0.173   5.419  12.065 1.000 97.440 ? 203 TRP A CZ2 1 
ATOM 1534 C CZ3 ? TRP A 1 203 ?  -0.505   3.538  10.576 1.000 97.440 ? 203 TRP A CZ3 1 
ATOM 1535 N N   ? ILE A 1 204 ?  -0.091  -0.273  12.947 1.000 97.440 ? 204 ILE A N   1 
ATOM 1536 C CA  ? ILE A 1 204 ?  -1.479  -0.329  12.500 1.000 97.440 ? 204 ILE A CA  1 
ATOM 1537 C C   ? ILE A 1 204 ?  -2.344  -0.975  13.580 1.000 97.440 ? 204 ILE A C   1 
ATOM 1538 C CB  ? ILE A 1 204 ?  -1.613  -1.104  11.170 1.000 97.440 ? 204 ILE A CB  1 
ATOM 1539 O O   ? ILE A 1 204 ?  -3.370  -0.418  13.977 1.000 97.440 ? 204 ILE A O   1 
ATOM 1540 C CG1 ? ILE A 1 204 ?  -0.928  -0.338  10.033 1.000 97.440 ? 204 ILE A CG1 1 
ATOM 1541 C CG2 ? ILE A 1 204 ?  -3.087  -1.367  10.844 1.000 97.440 ? 204 ILE A CG2 1 
ATOM 1542 C CD1 ? ILE A 1 204 ?  -0.769  -1.143   8.751 1.000 97.440 ? 204 ILE A CD1 1 
ATOM 1543 N N   ? ILE A 1 205 ?  -1.926  -2.079  14.090 1.000 96.940 ? 205 ILE A N   1 
ATOM 1544 C CA  ? ILE A 1 205 ?  -2.690  -2.827  15.083 1.000 96.940 ? 205 ILE A CA  1 
ATOM 1545 C C   ? ILE A 1 205 ?  -2.815  -2.006  16.364 1.000 96.940 ? 205 ILE A C   1 
ATOM 1546 C CB  ? ILE A 1 205 ?  -2.037  -4.195  15.385 1.000 96.940 ? 205 ILE A CB  1 
ATOM 1547 O O   ? ILE A 1 205 ?  -3.898  -1.916  16.947 1.000 96.940 ? 205 ILE A O   1 
ATOM 1548 C CG1 ? ILE A 1 205 ?  -2.149  -5.120  14.168 1.000 96.940 ? 205 ILE A CG1 1 
ATOM 1549 C CG2 ? ILE A 1 205 ?  -2.675  -4.836  16.621 1.000 96.940 ? 205 ILE A CG2 1 
ATOM 1550 C CD1 ? ILE A 1 205 ?  -1.333  -6.400  14.286 1.000 96.940 ? 205 ILE A CD1 1 
ATOM 1551 N N   ? LYS A 1 206 ?  -1.721  -1.461  16.781 1.000 96.490 ? 206 LYS A N   1 
ATOM 1552 C CA  ? LYS A 1 206 ?  -1.695  -0.634  17.983 1.000 96.490 ? 206 LYS A CA  1 
ATOM 1553 C C   ? LYS A 1 206 ?  -2.619   0.572  17.842 1.000 96.490 ? 206 LYS A C   1 
ATOM 1554 C CB  ? LYS A 1 206 ?  -0.269  -0.168  18.284 1.000 96.490 ? 206 LYS A CB  1 
ATOM 1555 O O   ? LYS A 1 206 ?  -3.361   0.904  18.768 1.000 96.490 ? 206 LYS A O   1 
ATOM 1556 C CG  ? LYS A 1 206 ?  -0.143   0.660  19.554 1.000 96.490 ? 206 LYS A CG  1 
ATOM 1557 C CD  ? LYS A 1 206 ?   1.301   1.068  19.815 1.000 96.490 ? 206 LYS A CD  1 
ATOM 1558 C CE  ? LYS A 1 206 ?   1.427   1.902  21.083 1.000 96.490 ? 206 LYS A CE  1 
ATOM 1559 N NZ  ? LYS A 1 206 ?   2.701   2.681  21.109 1.000 96.490 ? 206 LYS A NZ  1 
ATOM 1560 N N   ? SER A 1 207 ?  -2.621   1.245  16.745 1.000 94.550 ? 207 SER A N   1 
ATOM 1561 C CA  ? SER A 1 207 ?  -3.431   2.431  16.484 1.000 94.550 ? 207 SER A CA  1 
ATOM 1562 C C   ? SER A 1 207 ?  -4.918   2.094  16.477 1.000 94.550 ? 207 SER A C   1 
ATOM 1563 C CB  ? SER A 1 207 ?  -3.037   3.065  15.149 1.000 94.550 ? 207 SER A CB  1 
ATOM 1564 O O   ? SER A 1 207 ?  -5.742   2.889  16.935 1.000 94.550 ? 207 SER A O   1 
ATOM 1565 O OG  ? SER A 1 207 ?  -1.711   3.561  15.199 1.000 94.550 ? 207 SER A OG  1 
ATOM 1566 N N   ? MET A 1 208 ?  -5.311   0.901  16.001 1.000 94.080 ? 208 MET A N   1 
ATOM 1567 C CA  ? MET A 1 208 ?  -6.707   0.478  15.927 1.000 94.080 ? 208 MET A CA  1 
ATOM 1568 C C   ? MET A 1 208 ?  -7.259   0.177  17.317 1.000 94.080 ? 208 MET A C   1 
ATOM 1569 C CB  ? MET A 1 208 ?  -6.850  -0.753  15.030 1.000 94.080 ? 208 MET A CB  1 
ATOM 1570 O O   ? MET A 1 208 ?  -8.455   0.342  17.563 1.000 94.080 ? 208 MET A O   1 
ATOM 1571 C CG  ? MET A 1 208 ?  -6.611  -0.468  13.556 1.000 94.080 ? 208 MET A CG  1 
ATOM 1572 S SD  ? MET A 1 208 ?  -6.496  -2.001  12.554 1.000 94.080 ? 208 MET A SD  1 
ATOM 1573 C CE  ? MET A 1 208 ?  -8.122  -2.730  12.897 1.000 94.080 ? 208 MET A CE  1 
ATOM 1574 N N   ? THR A 1 209 ?  -6.403  -0.252  18.199 1.000 90.120 ? 209 THR A N   1 
ATOM 1575 C CA  ? THR A 1 209 ?  -6.813  -0.669  19.535 1.000 90.120 ? 209 THR A CA  1 
ATOM 1576 C C   ? THR A 1 209 ?  -6.856   0.525  20.484 1.000 90.120 ? 209 THR A C   1 
ATOM 1577 C CB  ? THR A 1 209 ?  -5.867  -1.744  20.100 1.000 90.120 ? 209 THR A CB  1 
ATOM 1578 O O   ? THR A 1 209 ?  -7.572   0.502  21.488 1.000 90.120 ? 209 THR A O   1 
ATOM 1579 C CG2 ? THR A 1 209 ?  -5.984  -3.047  19.316 1.000 90.120 ? 209 THR A CG2 1 
ATOM 1580 O OG1 ? THR A 1 209 ?  -4.516  -1.272  20.023 1.000 90.120 ? 209 THR A OG1 1 
ATOM 1581 N N   ? ASP A 1 210 ?  -6.168   1.590  20.241 1.000 77.630 ? 210 ASP A N   1 
ATOM 1582 C CA  ? ASP A 1 210 ?  -6.117   2.793  21.066 1.000 77.630 ? 210 ASP A CA  1 
ATOM 1583 C C   ? ASP A 1 210 ?  -7.336   3.680  20.820 1.000 77.630 ? 210 ASP A C   1 
ATOM 1584 C CB  ? ASP A 1 210 ?  -4.832   3.577  20.794 1.000 77.630 ? 210 ASP A CB  1 
ATOM 1585 O O   ? ASP A 1 210 ?  -7.844   4.316  21.746 1.000 77.630 ? 210 ASP A O   1 
ATOM 1586 C CG  ? ASP A 1 210 ?  -3.595   2.904  21.361 1.000 77.630 ? 210 ASP A CG  1 
ATOM 1587 O OD1 ? ASP A 1 210 ?  -3.730   1.964  22.173 1.000 77.630 ? 210 ASP A OD1 1 
ATOM 1588 O OD2 ? ASP A 1 210 ?  -2.474   3.318  20.993 1.000 77.630 ? 210 ASP A OD2 1 
# 
loop_
_struct_sheet_range.sheet_id 
_struct_sheet_range.id 
_struct_sheet_range.beg_label_comp_id 
_struct_sheet_range.beg_label_asym_id 
_struct_sheet_range.beg_label_seq_id 
_struct_sheet_range.pdbx_beg_PDB_ins_code 
_struct_sheet_range.end_label_comp_id 
_struct_sheet_range.end_label_asym_id 
_struct_sheet_range.end_label_seq_id 
_struct_sheet_range.pdbx_end_PDB_ins_code 
_struct_sheet_range.beg_auth_comp_id 
_struct_sheet_range.beg_auth_asym_id 
_struct_sheet_range.beg_auth_seq_id 
_struct_sheet_range.end_auth_comp_id 
_struct_sheet_range.end_auth_asym_id 
_struct_sheet_range.end_auth_seq_id 
A A ILE A   2 ? ILE A   3 ? ILE A 2   ILE A 3   
A B ASP A 158 ? SER A 159 ? ASP A 158 SER A 159 
B C GLY A   6 ? GLU A   7 ? GLY A 6   GLU A 7   
B D LEU A  92 ? LEU A  92 ? LEU A 92  LEU A 92  
B E LYS A 102 ? GLY A 107 ? LYS A 102 GLY A 107 
B F GLN A 123 ? LEU A 130 ? GLN A 123 LEU A 130 
B G GLU A 147 ? ALA A 150 ? GLU A 147 ALA A 150 
B H ALA A 167 ? CYS A 170 ? ALA A 167 CYS A 170 
B I VAL A 173 ? TRP A 180 ? VAL A 173 TRP A 180 
B J GLY A 192 ? GLU A 196 ? GLY A 192 GLU A 196 
C K GLN A  16 ? TYR A  20 ? GLN A 16  TYR A 20  
C L PHE A  26 ? LEU A  31 ? PHE A 26  LEU A 31  
C M TRP A  36 ? THR A  39 ? TRP A 36  THR A 39  
C N ALA A  54 ? ARG A  59 ? ALA A 54  ARG A 59  
C O MET A  73 ? LEU A  77 ? MET A 73  LEU A 77  
D P GLU A  64 ? GLU A  64 ? GLU A 64  GLU A 64  
D Q ASN A  69 ? ASN A  69 ? ASN A 69  ASN A 69  
E R THR A 110 ? THR A 110 ? THR A 110 THR A 110 
E S HIS A 118 ? HIS A 118 ? HIS A 118 HIS A 118 
# 
loop_
_struct_conf.id 
_struct_conf.conf_type_id 
_struct_conf.beg_label_comp_id 
_struct_conf.beg_label_asym_id 
_struct_conf.beg_label_seq_id 
_struct_conf.pdbx_beg_PDB_ins_code 
_struct_conf.end_label_comp_id 
_struct_conf.end_label_asym_id 
_struct_conf.end_label_seq_id 
_struct_conf.pdbx_end_PDB_ins_code 
_struct_conf.beg_auth_comp_id 
_struct_conf.beg_auth_asym_id 
_struct_conf.beg_auth_seq_id 
_struct_conf.end_auth_comp_id 
_struct_conf.end_auth_asym_id 
_struct_conf.end_auth_seq_id 
STRN1         STRN         ILE A   2 ? ILE A   3 ? ILE A 2   ILE A 3   
TURN_TY1_P1   TURN_TY1_P   GLY A   4 ? GLY A   4 ? GLY A 4   GLY A 4   
STRN2         STRN         GLY A   6 ? GLU A   7 ? GLY A 6   GLU A 7   
HELX_LH_PP_P1 HELX_LH_PP_P CYS A   8 ? ARG A   9 ? CYS A 8   ARG A 9   
TURN_TY1_P2   TURN_TY1_P   PRO A  10 ? HIS A  11 ? PRO A 10  HIS A 11  
BEND1         BEND         SER A  12 ? GLN A  13 ? SER A 12  GLN A 13  
TURN_TY1_P3   TURN_TY1_P   PRO A  14 ? TRP A  15 ? PRO A 14  TRP A 15  
STRN3         STRN         GLN A  16 ? TYR A  20 ? GLN A 16  TYR A 20  
TURN_TY1_P4   TURN_TY1_P   ALA A  22 ? THR A  23 ? ALA A 22  THR A 23  
STRN4         STRN         PHE A  26 ? LEU A  31 ? PHE A 26  LEU A 31  
BEND2         BEND         ASP A  33 ? TYR A  35 ? ASP A 33  TYR A 35  
STRN5         STRN         TRP A  36 ? THR A  39 ? TRP A 36  THR A 39  
HELX_RH_3T_P1 HELX_RH_3T_P GLY A  41 ? CYS A  43 ? GLY A 41  CYS A 43  
BEND3         BEND         ARG A  46 ? LYS A  47 ? ARG A 46  LYS A 47  
BEND4         BEND         VAL A  51 ? THR A  52 ? VAL A 51  THR A 52  
STRN6         STRN         ALA A  54 ? ARG A  59 ? ALA A 54  ARG A 59  
TURN_TY1_P5   TURN_TY1_P   ALA A  61 ? ALA A  62 ? ALA A 61  ALA A 62  
STRN7         STRN         GLU A  64 ? GLU A  64 ? GLU A 64  GLU A 64  
TURN_TY1_P6   TURN_TY1_P   PRO A  65 ? LEU A  68 ? PRO A 65  LEU A 68  
STRN8         STRN         ASN A  69 ? ASN A  69 ? ASN A 69  ASN A 69  
TURN_TY1_P7   TURN_TY1_P   ASN A  70 ? ASN A  70 ? ASN A 70  ASN A 70  
STRN9         STRN         MET A  73 ? LEU A  77 ? MET A 73  LEU A 77  
BEND5         BEND         ASN A  78 ? ARG A  79 ? ASN A 78  ARG A 79  
BEND6         BEND         GLY A  84 ? THR A  86 ? GLY A 84  THR A 86  
HELX_LH_PP_P2 HELX_LH_PP_P PRO A  91 ? PRO A  91 ? PRO A 91  PRO A 91  
STRN10        STRN         LEU A  92 ? LEU A  92 ? LEU A 92  LEU A 92  
HELX_LH_PP_P3 HELX_LH_PP_P ALA A  93 ? ALA A  93 ? ALA A 93  ALA A 93  
BEND7         BEND         THR A  94 ? GLN A  95 ? THR A 94  GLN A 95  
HELX_LH_PP_P4 HELX_LH_PP_P CYS A  96 ? PRO A  98 ? CYS A 96  PRO A 98  
TURN_TY1_P8   TURN_TY1_P   VAL A  99 ? GLY A 100 ? VAL A 99  GLY A 100 
STRN11        STRN         LYS A 102 ? GLY A 107 ? LYS A 102 GLY A 107 
STRN12        STRN         THR A 110 ? THR A 110 ? THR A 110 THR A 110 
BEND8         BEND         THR A 112 ? GLU A 115 ? THR A 112 GLU A 115 
STRN13        STRN         HIS A 118 ? HIS A 118 ? HIS A 118 HIS A 118 
BEND9         BEND         ARG A 120 ? ASN A 121 ? ARG A 120 ASN A 121 
STRN14        STRN         GLN A 123 ? LEU A 130 ? GLN A 123 LEU A 130 
HELX_RH_AL_P1 HELX_RH_AL_P PRO A 132 ? TYR A 139 ? PRO A 132 TYR A 139 
HELX_RH_3T_P2 HELX_RH_3T_P GLY A 140 ? THR A 142 ? GLY A 140 THR A 142 
BEND10        BEND         PHE A 143 ? PHE A 143 ? PHE A 143 PHE A 143 
TURN_TY1_P9   TURN_TY1_P   ASP A 145 ? SER A 146 ? ASP A 145 SER A 146 
STRN15        STRN         GLU A 147 ? ALA A 150 ? GLU A 147 ALA A 150 
BEND11        BEND         GLY A 151 ? GLY A 151 ? GLY A 151 GLY A 151 
TURN_TY1_P10  TURN_TY1_P   MET A 153 ? GLU A 154 ? MET A 153 GLU A 154 
BEND12        BEND         GLY A 155 ? GLY A 156 ? GLY A 155 GLY A 156 
STRN16        STRN         ASP A 158 ? SER A 159 ? ASP A 158 SER A 159 
TURN_TY1_P11  TURN_TY1_P   GLN A 161 ? GLY A 162 ? GLN A 161 GLY A 162 
TURN_TY1_P12  TURN_TY1_P   SER A 164 ? GLY A 165 ? SER A 164 GLY A 165 
STRN17        STRN         ALA A 167 ? CYS A 170 ? ALA A 167 CYS A 170 
TURN_TY1_P13  TURN_TY1_P   ASN A 171 ? GLY A 172 ? ASN A 171 GLY A 172 
STRN18        STRN         VAL A 173 ? TRP A 180 ? VAL A 173 TRP A 180 
BEND13        BEND         GLU A 183 ? HIS A 184 ? GLU A 183 HIS A 184 
TURN_TY1_P14  TURN_TY1_P   CYS A 185 ? ALA A 186 ? CYS A 185 ALA A 186 
TURN_TY1_P15  TURN_TY1_P   LYS A 188 ? ASN A 189 ? LYS A 188 ASN A 189 
STRN19        STRN         GLY A 192 ? GLU A 196 ? GLY A 192 GLU A 196 
HELX_RH_3T_P3 HELX_RH_3T_P ILE A 197 ? LYS A 199 ? ILE A 197 LYS A 199 
TURN_TY1_P16  TURN_TY1_P   PHE A 200 ? PHE A 200 ? PHE A 200 PHE A 200 
HELX_RH_AL_P2 HELX_RH_AL_P ARG A 201 ? THR A 209 ? ARG A 201 THR A 209 
# 
