# Supplementary material for: FlatProt: 2D visualization eases protein structure comparison
Source: BMC Bioinformatics. 2025 Aug 13;26:210. doi: 10.1186/s12859-025-06233-x (PMC12344939; doi:10.1186/s12859-025-06233-x)
Supplement: Supplementary file 1 — Supplementary Material 1 [file 12859_2025_6233_MOESM1_ESM.zip › KLK/structures/Erinaceus_europaeus_GeneID=103126467.cif]

data_Erinaceus_europaeus_GeneID=103126467
# 
_entry.id   ? 
# 
_entity.id                         1      
_entity.type                       polymer 
_entity.pdbx_description           polymer-1 
_entity.formula_weight             16881.7 
_entity.pdbx_number_of_molecules        1 
# 
loop_
_struct_sheet.id 
_struct_sheet.number_strands 
A 6 
B 3 
C 2 
# 
loop_
_struct_conf_type.id 
_struct_conf_type.criteria 
TURN_TY1_P   DSSP 
HELX_LH_PP_P DSSP 
BEND         DSSP 
STRN         DSSP 
HELX_RH_3T_P DSSP 
HELX_RH_AL_P DSSP 
# 
_struct_asym.id          A 
_struct_asym.entity_id   1 
# 
_software.pdbx_ordinal     1 
_software.name             dssp 
_software.version          4.4.10 
_software.date             ? 
_software.classification   'model annotation' 
# 
_entity_poly.entity_id                      1 
_entity_poly.type                           polypeptide(L) 
_entity_poly.nstd_linkage                   n 
_entity_poly.nstd_monomer                   n 
_entity_poly.pdbx_seq_one_letter_code       
;EILGGHEARPHSRPYMACLKIVSECFCGGFLIREDVVLTAARLLGSSITVILGAHNISKTESTQQVIPVSRAIPYLNYNV
HNDIMLLKLERKAKLTSAVQLLRLPTAQGDSGGALVCNGVAHGIVSYGDVCGEKLGVYTRISSYMLWIKEILQAH
;
_entity_poly.pdbx_seq_one_letter_code_can   
;EILGGHEARPHSRPYMACLKIVSECFCGGFLIREDVVLTAARLLGSSITVILGAHNISKTESTQQVIPVSRAIPYLNYNV
HNDIMLLKLERKAKLTSAVQLLRLPTAQGDSGGALVCNGVAHGIVSYGDVCGEKLGVYTRISSYMLWIKEILQAH
;
_entity_poly.pdbx_strand_id                 A 
# 
loop_
_dssp_struct_summary.entry_id 
_dssp_struct_summary.label_comp_id 
_dssp_struct_summary.label_asym_id 
_dssp_struct_summary.label_seq_id 
_dssp_struct_summary.secondary_structure 
_dssp_struct_summary.ss_bridge 
_dssp_struct_summary.helix_3_10 
_dssp_struct_summary.helix_alpha 
_dssp_struct_summary.helix_pi 
_dssp_struct_summary.helix_pp 
_dssp_struct_summary.bend 
_dssp_struct_summary.chirality 
_dssp_struct_summary.sheet 
_dssp_struct_summary.strand 
_dssp_struct_summary.ladder_1 
_dssp_struct_summary.ladder_2 
_dssp_struct_summary.accessibility 
_dssp_struct_summary.TCO 
_dssp_struct_summary.kappa 
_dssp_struct_summary.alpha 
_dssp_struct_summary.phi 
_dssp_struct_summary.psi 
_dssp_struct_summary.x_ca 
_dssp_struct_summary.y_ca 
_dssp_struct_summary.z_ca 
Erinaceus_europaeus_GeneID=103126467 GLU A 1   . . . . . . . . . . . . ? .      .     .      .      104.4  -6.3  9.9   -13.8 
Erinaceus_europaeus_GeneID=103126467 ILE A 2   . . > . . . . - . . . . ? -0.831 .     -116.1 -65.0  103.9  -6.3  11.9  -10.6 
Erinaceus_europaeus_GeneID=103126467 LEU A 3   T . 3 . . . S - . . . . ? -0.578 96.7  -0.7   -43.4  103.2  -8.5  14.9  -11.6 
Erinaceus_europaeus_GeneID=103126467 GLY A 4   T . 3 . . . S + . . . . ? 0.533  104.5 124.3  95.5   2.3    -6.1  17.8  -11.4 
Erinaceus_europaeus_GeneID=103126467 GLY A 5   . . < . . . . - . . . . ? -0.427 52.9  -132.8 -98.9  154.8  -3.0  16.0  -10.2 
Erinaceus_europaeus_GeneID=103126467 HIS A 6   . . . . . . . - . . . . ? -0.912 40.3  -91.0  -100.7 137.2  0.6   15.8  -11.7 
Erinaceus_europaeus_GeneID=103126467 GLU A 7   . . . . . . . - . . . . ? -0.355 50.8  -111.2 -40.3  130.5  2.4   12.5  -12.1 
Erinaceus_europaeus_GeneID=103126467 ALA A 8   P . . . . > . - . . . . ? -0.409 36.2  -94.1  -67.0  144.3  4.4   11.7  -8.9  
Erinaceus_europaeus_GeneID=103126467 ARG A 9   P . > . . P . - . . . . ? -0.445 60.9  -86.2  -53.2  130.8  8.2   11.8  -9.1  
Erinaceus_europaeus_GeneID=103126467 PRO A 10  T . 3 . . < S - . . . . ? -0.243 106.9 -4.7   -48.8  125.8  9.3   8.3   -9.7  
Erinaceus_europaeus_GeneID=103126467 HIS A 11  T . 3 . . . S + . . . . ? 0.678  89.1  130.8  67.7   21.2   9.7   6.3   -6.5  
Erinaceus_europaeus_GeneID=103126467 SER A 12  S . < . . . S + . . . . ? 0.659  75.9  44.8   -78.8  -13.4  9.0   9.3   -4.3  
Erinaceus_europaeus_GeneID=103126467 ARG A 13  . . > . . . . + . . . . ? -0.684 68.9  169.2  -126.8 73.8   6.5   7.2   -2.4  
Erinaceus_europaeus_GeneID=103126467 PRO A 14  T . 3 . . . S + . . . . ? 0.566  73.1  62.8   -74.3  -0.9   8.4   3.9   -1.9  
Erinaceus_europaeus_GeneID=103126467 TYR A 15  T . 3 . . . S + . . . . ? 0.523  77.5  112.8  -96.3  -10.3  5.8   2.6   0.6   
Erinaceus_europaeus_GeneID=103126467 MET A 16  E . < . . . . - A A A . ? -0.478 50.0  -163.7 -70.7  131.2  3.0   2.6   -2.1  
Erinaceus_europaeus_GeneID=103126467 ALA A 17  E . . . . . . - A A A B ? -0.944 12.1  -147.1 -116.2 137.3  1.7   -0.8  -3.0  
Erinaceus_europaeus_GeneID=103126467 CYS A 18  E . . . . . . - A A A B ? -0.937 13.9  -150.4 -99.1  123.5  -0.3  -1.8  -6.1  
Erinaceus_europaeus_GeneID=103126467 LEU A 19  E . . . . . . - A A A B ? -0.880 5.2   -158.1 -98.9  112.6  -2.7  -4.6  -5.5  
Erinaceus_europaeus_GeneID=103126467 LYS A 20  E . . . . . . - A A A B ? -0.886 9.3   -168.4 -92.3  115.1  -3.4  -6.7  -8.5  
Erinaceus_europaeus_GeneID=103126467 ILE A 21  E . > . . . . - A A . B ? -0.854 32.0  -122.9 -108.2 126.2  -6.7  -8.6  -8.2  
Erinaceus_europaeus_GeneID=103126467 VAL A 22  T . 3 . . . S + . . . . ? 0.838  108.4 73.0   -37.7  -24.0  -7.5  -11.4 -10.7 
Erinaceus_europaeus_GeneID=103126467 SER A 23  T . 3 . . . S - . . . . ? 0.505  117.5 -106.0 -92.7  33.4   -10.8 -9.3  -11.5 
Erinaceus_europaeus_GeneID=103126467 GLU A 24  S . < . . . S + . . . . ? 0.586  81.8  127.0  61.6   12.9   -8.7  -6.5  -13.5 
Erinaceus_europaeus_GeneID=103126467 CYS A 25  . . . . . . . - . . . . ? -0.815 47.5  -153.2 -102.5 126.7  -9.1  -4.0  -10.5 
Erinaceus_europaeus_GeneID=103126467 PHE A 26  E . . . . . . - A B A . ? -0.932 14.9  -176.4 -94.2  126.6  -6.0  -2.3  -9.1  
Erinaceus_europaeus_GeneID=103126467 CYS A 27  E . . . . . . - A B A . ? -0.851 19.4  -122.8 -115.0 159.3  -6.2  -1.2  -5.5  
Erinaceus_europaeus_GeneID=103126467 GLY A 28  E . . . . . . + A B A . ? -0.723 31.4  163.0  -102.8 152.6  -3.7  0.7   -3.5  
Erinaceus_europaeus_GeneID=103126467 GLY A 29  E . . . . . . - A B A . ? -0.914 29.6  -113.1 -150.7 -179.3 -2.0  -0.2  -0.2  
Erinaceus_europaeus_GeneID=103126467 PHE A 30  E . . . . . . - A B A C ? -0.997 17.7  -131.8 -130.0 130.1  0.9   0.7   2.1   
Erinaceus_europaeus_GeneID=103126467 LEU A 31  E . . . . . . + A B . C ? -0.697 34.9  162.1  -74.8  115.9  3.8   -1.4  3.0   
Erinaceus_europaeus_GeneID=103126467 ILE A 32  E . . . . . . + A B . . ? 0.551  69.6  17.4   -116.0 -10.2  4.0   -1.1  6.8   
Erinaceus_europaeus_GeneID=103126467 ARG A 33  E . > . . . S - A B . C ? -0.957 89.3  -100.3 -152.3 156.7  6.3   -4.2  7.4   
Erinaceus_europaeus_GeneID=103126467 GLU A 34  T . 3 . . . S + . . . . ? 0.764  126.7 24.7   -58.4  -13.4  8.6   -6.2  5.1   
Erinaceus_europaeus_GeneID=103126467 ASP A 35  T . 3 . . . S + . . . . ? 0.149  112.8 77.8   -134.4 12.6   5.8   -8.8  4.9   
Erinaceus_europaeus_GeneID=103126467 VAL A 36  E . < . . . . - A C C D ? -0.990 50.7  -167.6 -134.1 133.6  2.7   -6.8  5.7   
Erinaceus_europaeus_GeneID=103126467 VAL A 37  E . . . . . . - A C C D ? -0.947 14.4  -143.6 -118.4 131.2  0.5   -4.4  3.6   
Erinaceus_europaeus_GeneID=103126467 LEU A 38  E . . . . . . + A C C D ? -0.842 39.9  138.1  -91.0  129.5  -2.1  -2.2  4.9   
Erinaceus_europaeus_GeneID=103126467 THR A 39  E . . . . . . - A C . D ? -0.822 53.8  -62.7  -154.4 -174.4 -5.2  -1.8  2.7   
Erinaceus_europaeus_GeneID=103126467 ALA A 40  . . > . . . . - . . . . ? -0.654 37.0  -132.8 -85.4  143.4  -8.9  -1.6  2.5   
Erinaceus_europaeus_GeneID=103126467 ALA A 41  G . > . . . S + . . . . ? 0.614  92.1  86.0   -73.9  -8.7   -11.1 -4.7  3.7   
Erinaceus_europaeus_GeneID=103126467 ARG A 42  G . 3 . . . S + . . . . ? 0.706  75.4  71.8   -70.0  -8.9   -13.3 -4.6  0.5   
Erinaceus_europaeus_GeneID=103126467 LEU A 43  G . X . . . . + . . . . ? 0.448  69.8  131.8  -89.1  7.3    -10.7 -6.6  -1.3  
Erinaceus_europaeus_GeneID=103126467 LEU A 44  T . < . . . . + . . . . ? -0.264 62.8  27.5   -66.8  134.5  -11.6 -9.8  0.7   
Erinaceus_europaeus_GeneID=103126467 GLY A 45  T . 3 . . . S + . . . . ? 0.270  95.1  107.2  100.9  -1.5   -12.1 -13.0 -1.3  
Erinaceus_europaeus_GeneID=103126467 SER A 46  S . < . . . S - . . . . ? -0.733 77.2  -111.9 -110.8 138.3  -9.8  -12.2 -4.2  
Erinaceus_europaeus_GeneID=103126467 SER A 47  . . . . . . . - . . . . ? -0.744 45.4  -159.8 -61.4  118.8  -6.5  -13.7 -5.1  
Erinaceus_europaeus_GeneID=103126467 ILE A 48  E . . . . . . - A D B . ? -0.913 18.8  -170.3 -114.8 131.2  -4.2  -10.7 -4.5  
Erinaceus_europaeus_GeneID=103126467 THR A 49  E . . . . . . - A D B E ? -0.989 17.8  -143.1 -111.7 132.9  -0.7  -10.0 -5.8  
Erinaceus_europaeus_GeneID=103126467 VAL A 50  E . . . . . . - A D B E ? -0.841 9.1   -161.5 -99.9  127.5  1.2   -7.1  -4.4  
Erinaceus_europaeus_GeneID=103126467 ILE A 51  E . . . . . . - A D B E ? -0.959 13.0  -177.7 -107.0 123.0  3.4   -5.0  -6.6  
Erinaceus_europaeus_GeneID=103126467 LEU A 52  E . . . . . . + A D B E ? -0.806 59.0  27.0   -116.6 149.1  6.1   -2.8  -4.9  
Erinaceus_europaeus_GeneID=103126467 GLY A 53  S . . . . . S + . . . . ? 0.705  81.4  143.5  80.2   19.2   8.6   -0.4  -6.3  
Erinaceus_europaeus_GeneID=103126467 ALA A 54  . . . . . . . + . . . . ? -0.814 28.6  170.3  -98.2  130.8  6.6   0.4   -9.4  
Erinaceus_europaeus_GeneID=103126467 HIS A 55  S . . . . . S + . . . . ? 0.757  90.0  24.2   -90.1  -44.8  6.5   3.9   -11.0 
Erinaceus_europaeus_GeneID=103126467 ASN A 56  . . > . . . . - . . . . ? -0.950 67.7  -167.6 -121.9 108.3  4.6   2.6   -14.0 
Erinaceus_europaeus_GeneID=103126467 ILE A 57  T . 3 . . . S + . . . . ? 0.669  87.7  63.9   -74.2  -13.6  2.7   -0.6  -13.4 
Erinaceus_europaeus_GeneID=103126467 SER A 58  T . 3 . . . S + . . . . ? 0.582  100.7 64.2   -83.5  -9.2   2.3   -1.1  -17.1 
Erinaceus_europaeus_GeneID=103126467 LYS A 59  S . < . . . S - . . . . ? -0.884 88.0  -115.7 -118.1 143.7  6.0   -1.5  -17.5 
Erinaceus_europaeus_GeneID=103126467 THR A 60  . . . . . . . - . . . . ? -0.714 39.4  -172.8 -75.5  119.5  8.4   -3.9  -16.3 
Erinaceus_europaeus_GeneID=103126467 GLU A 61  . . > . . . . - . . . . ? -0.932 31.3  -134.8 -116.8 141.3  10.8  -2.1  -13.9 
Erinaceus_europaeus_GeneID=103126467 SER A 62  T . 3 . . . S + . . . . ? 0.739  107.7 58.4   -63.1  -20.0  13.9  -3.5  -12.3 
Erinaceus_europaeus_GeneID=103126467 THR A 63  T . 3 . . . S + . . . . ? 0.598  84.8  111.5  -86.2  -10.4  12.8  -2.0  -9.0  
Erinaceus_europaeus_GeneID=103126467 GLN A 64  . . < . . . . - . . . . ? -0.390 47.0  -166.5 -76.7  136.8  9.5   -4.0  -9.0  
Erinaceus_europaeus_GeneID=103126467 GLN A 65  E . . . . . . - A E E . ? -0.999 3.3   -162.3 -118.6 121.7  8.7   -6.7  -6.5  
Erinaceus_europaeus_GeneID=103126467 VAL A 66  E . . . . . . + A E E . ? -0.935 17.8  172.0  -107.9 114.0  5.8   -8.9  -7.2  
Erinaceus_europaeus_GeneID=103126467 ILE A 67  E . . . . . . - A E E . ? -0.972 26.4  -132.7 -130.0 123.6  4.7   -10.8 -4.2  
Erinaceus_europaeus_GeneID=103126467 PRO A 68  E . . . . . . - A E E . ? -0.337 28.1  -113.5 -68.4  152.3  1.6   -13.0 -3.7  
Erinaceus_europaeus_GeneID=103126467 VAL A 69  E . . . . . . - A E F . ? -0.748 25.8  -172.6 -87.2  129.5  -0.5  -12.5 -0.7  
Erinaceus_europaeus_GeneID=103126467 SER A 70  E . . . . . S + A E . . ? 0.827  70.1  7.7    -86.7  -36.3  -0.5  -15.5 1.8   
Erinaceus_europaeus_GeneID=103126467 ARG A 71  E . . . . . . - A E F . ? -0.998 57.0  -148.8 -152.4 141.7  -3.1  -14.3 4.1   
Erinaceus_europaeus_GeneID=103126467 ALA A 72  E . . . . . . - A E F . ? -0.943 11.5  -169.9 -110.5 130.5  -5.7  -11.5 4.5   
Erinaceus_europaeus_GeneID=103126467 ILE A 73  E . . . . . . - A E F . ? -0.843 9.2   -170.1 -123.7 87.1   -6.6  -10.3 7.9   
Erinaceus_europaeus_GeneID=103126467 PRO A 74  E . . . . . . - A E F . ? -0.456 38.2  -100.6 -73.9  148.0  -9.6  -8.0  7.9   
Erinaceus_europaeus_GeneID=103126467 TYR A 75  . . . . . . . - . . . . ? -0.686 35.9  -151.6 -65.5  111.3  -10.7 -6.0  10.9  
Erinaceus_europaeus_GeneID=103126467 LEU A 76  S . . . . . S + . . . . ? 0.725  82.2  77.8   -73.6  -19.9  -13.7 -8.3  12.1  
Erinaceus_europaeus_GeneID=103126467 ASN A 77  S . . . . . S + . . . . ? -0.028 73.0  174.5  -90.7  54.2   -15.7 -5.5  13.9  
Erinaceus_europaeus_GeneID=103126467 TYR A 78  . . . . . . . + . . . . ? -0.152 14.0  162.8  -61.7  90.1   -17.0 -4.4  10.4  
Erinaceus_europaeus_GeneID=103126467 ASN A 79  . . > . . . . - . . . . ? -0.858 65.1  -90.2  -100.6 139.0  -19.6 -1.6  10.4  
Erinaceus_europaeus_GeneID=103126467 VAL A 80  T . 3 . . . S + . . . . ? 0.696  128.7 62.6   -14.8  -2.8   -20.0 0.2   7.0   
Erinaceus_europaeus_GeneID=103126467 HIS A 81  T . 3 . . . S + . . . . ? 0.558  82.8  76.1   -115.7 -1.9   -17.3 2.4   8.5   
Erinaceus_europaeus_GeneID=103126467 ASN A 82  . . < . . . . + . . . . ? -0.628 43.6  159.5  -119.7 83.5   -14.4 0.1   9.0   
Erinaceus_europaeus_GeneID=103126467 ASP A 83  . . . . . . . + . . . . ? -0.629 32.8  124.6  -102.3 60.5   -12.6 -0.6  5.7   
Erinaceus_europaeus_GeneID=103126467 ILE A 84  . . . . . . . + . . . . ? -0.998 26.8  164.5  -126.2 141.1  -9.2  -1.7  7.0   
Erinaceus_europaeus_GeneID=103126467 MET A 85  E . . . . . . - A F D F ? -0.989 26.5  -138.7 -149.6 143.1  -7.3  -5.0  6.3   
Erinaceus_europaeus_GeneID=103126467 LEU A 86  E . . . . . . - A F D F ? -0.932 16.6  -153.2 -102.9 133.1  -3.7  -6.3  6.7   
Erinaceus_europaeus_GeneID=103126467 LEU A 87  E . . . . . . - A F D F ? -0.945 5.1   -146.9 -106.8 123.9  -2.2  -8.4  4.0   
Erinaceus_europaeus_GeneID=103126467 LYS A 88  E . . . . . . - A F D F ? -0.798 18.1  -138.4 -86.9  128.0  0.4   -11.0 4.8   
Erinaceus_europaeus_GeneID=103126467 LEU A 89  E . . . . . . - A F . F ? -0.512 13.7  -127.1 -86.0  149.5  2.9   -11.4 2.0   
Erinaceus_europaeus_GeneID=103126467 GLU A 90  S . . . . . S + . . . . ? 0.772  96.7  12.5   -63.2  -26.2  4.3   -14.9 1.0   
Erinaceus_europaeus_GeneID=103126467 ARG A 91  S . . . . . S - . . . . ? -0.974 93.1  -89.0  -148.0 157.9  7.8   -13.5 1.4   
Erinaceus_europaeus_GeneID=103126467 LYS A 92  P . . . . > . - . . . . ? -0.433 43.2  -117.3 -66.9  139.3  9.4   -10.4 2.9   
Erinaceus_europaeus_GeneID=103126467 ALA A 93  P . . . . P . - . . . . ? -0.536 24.7  -121.3 -72.1  139.4  9.8   -7.4  0.7   
Erinaceus_europaeus_GeneID=103126467 LYS A 94  P . . . . P . - . . . . ? -0.800 28.2  -128.7 -80.4  118.1  13.4  -6.4  -0.0  
Erinaceus_europaeus_GeneID=103126467 LEU A 95  P . . . . < . + . . . . ? -0.550 43.7  150.6  -75.1  129.3  13.8  -2.8  1.1   
Erinaceus_europaeus_GeneID=103126467 THR A 96  . . . . . . . - . . . . ? -0.736 64.4  -81.7  -139.4 -177.8 15.4  -0.5  -1.5  
Erinaceus_europaeus_GeneID=103126467 SER A 97  S . . . . . S + . . . . ? 0.763  134.3 42.1   -63.8  -18.8  15.3  3.1   -2.5  
Erinaceus_europaeus_GeneID=103126467 ALA A 98  S . . . . . S + . . . . ? 0.536  114.6 53.6   -103.4 -13.7  12.1  2.3   -4.4  
Erinaceus_europaeus_GeneID=103126467 VAL A 99  . . . . . . . + . . . . ? -0.950 68.4  149.4  -128.3 109.5  10.6  0.1   -1.6  
Erinaceus_europaeus_GeneID=103126467 GLN A 100 . . . . . . . - . . . . ? -0.920 43.1  -100.0 -136.1 162.4  10.3  1.5   1.9   
Erinaceus_europaeus_GeneID=103126467 LEU A 101 P . . . . > . - . . . . ? -0.568 28.5  -126.0 -82.6  142.3  8.0   1.1   4.9   
Erinaceus_europaeus_GeneID=103126467 LEU A 102 P . . . . P . - . . . . ? -0.805 25.5  -128.0 -82.0  130.3  5.4   3.5   5.8   
Erinaceus_europaeus_GeneID=103126467 ARG A 103 B . . . . P . - B G G . ? -0.656 21.8  -137.6 -77.8  125.8  5.7   4.8   9.3   
Erinaceus_europaeus_GeneID=103126467 LEU A 104 P . . . . P . - . . . . ? -0.600 29.3  -96.4  -81.9  140.8  2.5   4.4   11.3  
Erinaceus_europaeus_GeneID=103126467 PRO A 105 P . . . . P . - . . . . ? -0.265 40.6  -107.5 -53.4  136.6  1.3   7.2   13.6  
Erinaceus_europaeus_GeneID=103126467 THR A 106 P . > . . < . - . . . . ? -0.523 41.0  -99.6  -66.6  123.0  2.3   6.9   17.3  
Erinaceus_europaeus_GeneID=103126467 ALA A 107 T . 3 . . . S + . . . . ? 0.677  115.7 57.4   -18.7  4.6    -0.9  6.1   19.5  
Erinaceus_europaeus_GeneID=103126467 GLN A 108 T . 3 . . . S + . . . . ? 0.524  70.3  103.8  -139.8 32.3   -1.1  9.8   20.4  
Erinaceus_europaeus_GeneID=103126467 GLY A 109 . . < . . . . - . . . . ? -0.764 50.9  -156.8 -129.5 85.1   -1.4  12.0  17.5  
Erinaceus_europaeus_GeneID=103126467 ASP A 110 . . . . . . . + . . . . ? 0.058  41.9  136.0  -16.4  62.5   -5.0  13.4  16.8  
Erinaceus_europaeus_GeneID=103126467 SER A 111 . . . . . . . - . . . . ? -0.701 38.8  -148.2 -152.9 79.6   -4.8  14.2  13.1  
Erinaceus_europaeus_GeneID=103126467 GLY A 112 . . . . . . . + . . . . ? 0.411  40.9  39.9   43.3   103.0  -7.5  13.3  10.7  
Erinaceus_europaeus_GeneID=103126467 GLY A 113 S . . . . . S - . . . . ? 0.945  79.2  -70.6  110.5  108.8  -7.7  12.3  7.1   
Erinaceus_europaeus_GeneID=103126467 ALA A 114 S . . . . . S + . . . . ? -0.243 79.6  115.7  7.1    80.0   -6.1  10.2  4.3   
Erinaceus_europaeus_GeneID=103126467 LEU A 115 . . . . . . . - . . . . ? -0.533 65.8  -133.4 -167.1 86.0   -2.9  12.1  3.6   
Erinaceus_europaeus_GeneID=103126467 VAL A 116 E . . . . . . - B H H . ? -0.865 36.8  -172.2 -35.5  95.4   0.6   10.7  4.1   
Erinaceus_europaeus_GeneID=103126467 CYS A 117 E . > . . . . - B H H . ? -0.998 68.4  -12.4  -94.8  116.6  1.7   14.0  5.9   
Erinaceus_europaeus_GeneID=103126467 ASN A 118 T . 3 . . . S - . . . . ? 0.850  131.7 -51.7  66.0   29.1   5.5   13.9  6.5   
Erinaceus_europaeus_GeneID=103126467 GLY A 119 T . 3 . . . S + . . . . ? 0.643  111.8 117.0  90.5   6.4    5.8   10.2  5.6   
Erinaceus_europaeus_GeneID=103126467 VAL A 120 E . < . . . . - B I G H ? -0.969 62.0  -133.2 -115.7 126.0  3.0   9.0   8.0   
Erinaceus_europaeus_GeneID=103126467 ALA A 121 E . . . . . . + B I . H ? -0.691 30.4  166.9  -77.7  123.8  -0.2  7.3   6.8   
Erinaceus_europaeus_GeneID=103126467 HIS A 122 . . . . . . . + . . . . ? 0.566  58.9  24.8   -113.7 -14.0  -3.3  8.8   8.4   
Erinaceus_europaeus_GeneID=103126467 GLY A 123 E . . . . . . - C J I . ? -0.990 51.8  -146.2 -159.3 148.3  -6.1  7.3   6.1   
Erinaceus_europaeus_GeneID=103126467 ILE A 124 E . . . . . . - C J I . ? -0.979 38.4  -113.9 -107.3 128.4  -7.3  4.5   3.7   
Erinaceus_europaeus_GeneID=103126467 VAL A 125 E . . . . . . + C J I . ? -0.568 43.0  168.2  -61.7  119.9  -9.6  5.4   0.9   
Erinaceus_europaeus_GeneID=103126467 SER A 126 . . . . . . . + . . . . ? 0.750  54.1  32.7   -107.0 -22.0  -12.9 3.6   1.8   
Erinaceus_europaeus_GeneID=103126467 TYR A 127 . . . . . . . + . . . . ? -0.982 53.0  107.5  -162.9 118.9  -15.6 5.2   -0.7  
Erinaceus_europaeus_GeneID=103126467 GLY A 128 . . . . . . . - . . . . ? -0.431 62.9  -111.9 -171.9 82.3   -16.2 6.7   -4.3  
Erinaceus_europaeus_GeneID=103126467 ASP A 129 S . . > > . S - . . . . ? -0.480 89.9  -13.5  1.3    94.6   -18.2 4.6   -7.0  
Erinaceus_europaeus_GeneID=103126467 VAL A 130 T . > 4 5 . S - . . . . ? 0.680  126.5 -33.4  65.6   75.9   -15.6 3.8   -9.6  
Erinaceus_europaeus_GeneID=103126467 CYS A 131 T . 3 4 5 . S - . . . . ? 0.318  123.9 -18.4  60.3   55.0   -12.5 5.7   -9.4  
Erinaceus_europaeus_GeneID=103126467 GLY A 132 T . 3 4 5 . S + . . . . ? 0.593  90.8  108.9  106.4  28.2   -13.2 9.1   -8.2  
Erinaceus_europaeus_GeneID=103126467 GLU A 133 T . < < 5 . S + . . . . ? 0.812  73.2  53.6   -119.4 3.5    -16.8 10.2  -8.5  
Erinaceus_europaeus_GeneID=103126467 LYS A 134 S . . . < . S - . . . . ? -0.826 100.1 -84.2  -139.1 136.2  -17.9 10.3  -4.8  
Erinaceus_europaeus_GeneID=103126467 LEU A 135 . . . . . . . - . . . . ? -0.113 54.2  -122.1 -28.4  85.6   -16.4 12.0  -1.6  
Erinaceus_europaeus_GeneID=103126467 GLY A 136 . . . . . . . - . . . . ? -0.582 17.9  -143.6 -37.8  100.5  -13.8 9.3   -0.5  
Erinaceus_europaeus_GeneID=103126467 VAL A 137 . . . . . . . - . . . . ? -0.951 21.3  -151.5 -67.6  114.5  -14.6 8.2   3.1   
Erinaceus_europaeus_GeneID=103126467 TYR A 138 E . . . . > . - C K I . ? -0.852 8.2   -133.3 -93.4  129.1  -11.2 7.7   4.6   
Erinaceus_europaeus_GeneID=103126467 THR A 139 E . . . . P . - C K I . ? -0.881 24.1  -126.8 -80.3  122.3  -10.6 5.2   7.3   
Erinaceus_europaeus_GeneID=103126467 ARG A 140 E . > . . < . - C K I . ? -0.678 14.4  -159.2 -69.1  116.9  -8.5  6.8   10.1  
Erinaceus_europaeus_GeneID=103126467 ILE A 141 G . > . . . S + . . . . ? 0.887  87.8  66.3   -65.6  -34.4  -5.5  4.5   10.7  
Erinaceus_europaeus_GeneID=103126467 SER A 142 G . > . . . S + . . . . ? 0.810  93.0  60.5   -60.1  -29.2  -5.0  6.0   14.2  
Erinaceus_europaeus_GeneID=103126467 SER A 143 G . < . . . S + . . . . ? 0.654  110.4 42.0   -73.2  -7.7   -8.3  4.5   15.3  
Erinaceus_europaeus_GeneID=103126467 TYR A 144 G . < > . . S + . . . . ? 0.159  77.6  108.9  -124.9 13.9   -6.9  1.1   14.5  
Erinaceus_europaeus_GeneID=103126467 MET A 145 H . < > . . S + . . . . ? 0.883  80.1  51.4   -63.1  -40.4  -3.4  1.4   15.9  
Erinaceus_europaeus_GeneID=103126467 LEU A 146 H . . > . . S + . . . . ? 0.944  114.1 44.7   -62.3  -41.1  -4.1  -1.0  18.8  
Erinaceus_europaeus_GeneID=103126467 TRP A 147 H . . > . . S + . . . . ? 0.927  112.2 51.0   -65.9  -45.8  -5.5  -3.5  16.4  
Erinaceus_europaeus_GeneID=103126467 ILE A 148 H . . X . . S + . . . . ? 0.934  111.6 47.9   -60.4  -43.4  -2.7  -3.1  14.0  
Erinaceus_europaeus_GeneID=103126467 LYS A 149 H . . X . . S + . . . . ? 0.899  109.9 52.6   -65.3  -42.2  -0.1  -3.6  16.7  
Erinaceus_europaeus_GeneID=103126467 GLU A 150 H . . X . . S + . . . . ? 0.914  112.2 44.0   -60.9  -44.0  -1.8  -6.6  18.0  
Erinaceus_europaeus_GeneID=103126467 ILE A 151 H . . X . . S + . . . . ? 0.917  111.8 52.9   -68.4  -42.3  -1.9  -8.3  14.7  
Erinaceus_europaeus_GeneID=103126467 LEU A 152 H . . < . . S + . . . . ? 0.848  110.7 48.5   -64.1  -32.3  1.7   -7.3  13.9  
Erinaceus_europaeus_GeneID=103126467 GLN A 153 H . . < . . S + . . . . ? 0.832  108.7 53.3   -75.3  -31.4  2.9   -8.8  17.2  
Erinaceus_europaeus_GeneID=103126467 ALA A 154 H . . < . . . . . . . . ? 0.755  .     .      -78.9  -18.7  1.0   -12.0 16.7  
Erinaceus_europaeus_GeneID=103126467 HIS A 155 . . . < . . . . . . . . ? 0.749  .     .      -122.9 .      2.5   -12.6 13.3  
# 
loop_
_dssp_struct_ladder.id 
_dssp_struct_ladder.sheet_id 
_dssp_struct_ladder.range_id_1 
_dssp_struct_ladder.range_id_2 
_dssp_struct_ladder.type 
_dssp_struct_ladder.beg_1_label_comp_id 
_dssp_struct_ladder.beg_1_label_asym_id 
_dssp_struct_ladder.beg_1_label_seq_id 
_dssp_struct_ladder.pdbx_beg_1_PDB_ins_code 
_dssp_struct_ladder.end_1_label_comp_id 
_dssp_struct_ladder.end_1_label_asym_id 
_dssp_struct_ladder.end_1_label_seq_id 
_dssp_struct_ladder.pdbx_end_1_PDB_ins_code 
_dssp_struct_ladder.beg_1_auth_comp_id 
_dssp_struct_ladder.beg_1_auth_asym_id 
_dssp_struct_ladder.beg_1_auth_seq_id 
_dssp_struct_ladder.end_1_auth_comp_id 
_dssp_struct_ladder.end_1_auth_asym_id 
_dssp_struct_ladder.end_1_auth_seq_id 
_dssp_struct_ladder.beg_2_label_comp_id 
_dssp_struct_ladder.beg_2_label_asym_id 
_dssp_struct_ladder.beg_2_label_seq_id 
_dssp_struct_ladder.pdbx_beg_2_PDB_ins_code 
_dssp_struct_ladder.end_2_label_comp_id 
_dssp_struct_ladder.end_2_label_asym_id 
_dssp_struct_ladder.end_2_label_seq_id 
_dssp_struct_ladder.pdbx_end_2_PDB_ins_code 
_dssp_struct_ladder.beg_2_auth_comp_id 
_dssp_struct_ladder.beg_2_auth_asym_id 
_dssp_struct_ladder.beg_2_auth_seq_id 
_dssp_struct_ladder.end_2_auth_comp_id 
_dssp_struct_ladder.end_2_auth_asym_id 
_dssp_struct_ladder.end_2_auth_seq_id 
A A A B anti-parallel MET A 16  ? LYS A 20  ? MET A 16  LYS A 20  PHE A 30  ? PHE A 26  ? PHE A 30  PHE A 26  
B A A D anti-parallel ALA A 17  ? ILE A 21  ? ALA A 17  ILE A 21  LEU A 52  ? ILE A 48  ? LEU A 52  ILE A 48  
C A B C anti-parallel PHE A 30  ? ARG A 33  ? PHE A 30  ARG A 33  LEU A 38  ? VAL A 36  ? LEU A 38  VAL A 36  
D A C F anti-parallel VAL A 36  ? THR A 39  ? VAL A 36  THR A 39  LYS A 88  ? MET A 85  ? LYS A 88  MET A 85  
E A D E anti-parallel THR A 49  ? LEU A 52  ? THR A 49  LEU A 52  PRO A 68  ? GLN A 65  ? PRO A 68  GLN A 65  
F A E F anti-parallel VAL A 69  ? PRO A 74  ? VAL A 69  PRO A 74  LEU A 89  ? MET A 85  ? LEU A 89  MET A 85  
G B G I parallel      ARG A 103 ? ARG A 103 ? ARG A 103 ARG A 103 VAL A 120 ? VAL A 120 ? VAL A 120 VAL A 120 
H B H I anti-parallel VAL A 116 ? CYS A 117 ? VAL A 116 CYS A 117 ALA A 121 ? VAL A 120 ? ALA A 121 VAL A 120 
I C J K anti-parallel GLY A 123 ? VAL A 125 ? GLY A 123 VAL A 125 ARG A 140 ? TYR A 138 ? ARG A 140 TYR A 138 
# 
loop_
_dssp_struct_bridge_pairs.id 
_dssp_struct_bridge_pairs.label_comp_id 
_dssp_struct_bridge_pairs.label_seq_id 
_dssp_struct_bridge_pairs.label_asym_id 
_dssp_struct_bridge_pairs.auth_seq_id 
_dssp_struct_bridge_pairs.auth_asym_id 
_dssp_struct_bridge_pairs.pdbx_PDB_ins_code 
_dssp_struct_bridge_pairs.acceptor_1_label_comp_id 
_dssp_struct_bridge_pairs.acceptor_1_label_seq_id 
_dssp_struct_bridge_pairs.acceptor_1_label_asym_id 
_dssp_struct_bridge_pairs.acceptor_1_auth_seq_id 
_dssp_struct_bridge_pairs.acceptor_1_auth_asym_id 
_dssp_struct_bridge_pairs.acceptor_1_pdbx_PDB_ins_code 
_dssp_struct_bridge_pairs.acceptor_1_energy 
_dssp_struct_bridge_pairs.acceptor_2_label_comp_id 
_dssp_struct_bridge_pairs.acceptor_2_label_seq_id 
_dssp_struct_bridge_pairs.acceptor_2_label_asym_id 
_dssp_struct_bridge_pairs.acceptor_2_auth_seq_id 
_dssp_struct_bridge_pairs.acceptor_2_auth_asym_id 
_dssp_struct_bridge_pairs.acceptor_2_pdbx_PDB_ins_code 
_dssp_struct_bridge_pairs.acceptor_2_energy 
_dssp_struct_bridge_pairs.donor_1_label_comp_id 
_dssp_struct_bridge_pairs.donor_1_label_seq_id 
_dssp_struct_bridge_pairs.donor_1_label_asym_id 
_dssp_struct_bridge_pairs.donor_1_auth_seq_id 
_dssp_struct_bridge_pairs.donor_1_auth_asym_id 
_dssp_struct_bridge_pairs.donor_1_pdbx_PDB_ins_code 
_dssp_struct_bridge_pairs.donor_1_energy 
_dssp_struct_bridge_pairs.donor_2_label_comp_id 
_dssp_struct_bridge_pairs.donor_2_label_seq_id 
_dssp_struct_bridge_pairs.donor_2_label_asym_id 
_dssp_struct_bridge_pairs.donor_2_auth_seq_id 
_dssp_struct_bridge_pairs.donor_2_auth_asym_id 
_dssp_struct_bridge_pairs.donor_2_pdbx_PDB_ins_code 
_dssp_struct_bridge_pairs.donor_2_energy 
1   GLU 1   A 1   A ? ?   ?   ? ?   ? ? ?    ?   ?   ? ?   ? ? ?    LEU 3   A 3   A ? -0.7 ?   ?   ? ?   ? ? ?    
2   ILE 2   A 2   A ? GLY 5   A 5   A ? -0.0 LEU 3   A 3   A ? -0.0 GLY 5   A 5   A ? -1.6 GLY 4   A 4   A ? -0.3 
3   LEU 3   A 3   A ? GLU 1   A 1   A ? -0.7 GLY 4   A 4   A ? -0.2 GLY 132 A 132 A ? -0.0 ILE 2   A 2   A ? -0.0 
4   GLY 4   A 4   A ? ILE 2   A 2   A ? -0.3 GLY 5   A 5   A ? -0.2 LEU 3   A 3   A ? -0.2 HIS 6   A 6   A ? -0.1 
5   GLY 5   A 5   A ? ILE 2   A 2   A ? -1.6 ALA 8   A 8   A ? -0.0 GLU 7   A 7   A ? -0.4 GLY 4   A 4   A ? -0.2 
6   HIS 6   A 6   A ? GLY 4   A 4   A ? -0.1 ARG 9   A 9   A ? -0.0 ARG 9   A 9   A ? -0.1 ?   ?   ? ?   ? ? ?    
7   GLU 7   A 7   A ? GLY 5   A 5   A ? -0.4 ALA 8   A 8   A ? -0.1 ARG 9   A 9   A ? -0.1 HIS 6   A 6   A ? -0.0 
8   ALA 8   A 8   A ? ARG 9   A 9   A ? -0.1 HIS 55  A 55  A ? -0.1 HIS 11  A 11  A ? -0.1 GLU 7   A 7   A ? -0.1 
9   ARG 9   A 9   A ? PRO 10  A 10  A ? -0.1 HIS 6   A 6   A ? -0.1 SER 12  A 12  A ? -2.0 ARG 13  A 13  A ? -0.3 
10  PRO 10  A 10  A ? ?   ?   ? ?   ? ? ?    ?   ?   ? ?   ? ? ?    ARG 9   A 9   A ? -0.1 HIS 55  A 55  A ? -0.1 
11  HIS 11  A 11  A ? ARG 13  A 13  A ? -0.1 ALA 54  A 54  A ? -0.1 HIS 55  A 55  A ? -0.1 ARG 9   A 9   A ? -0.1 
12  SER 12  A 12  A ? ARG 9   A 9   A ? -2.0 ARG 13  A 13  A ? -0.3 HIS 11  A 11  A ? -0.1 TYR 15  A 15  A ? -0.1 
13  ARG 13  A 13  A ? ARG 9   A 9   A ? -0.3 PRO 14  A 14  A ? -0.1 MET 16  A 16  A ? -1.9 SER 12  A 12  A ? -0.3 
14  PRO 14  A 14  A ? ?   ?   ? ?   ? ? ?    ?   ?   ? ?   ? ? ?    GLN 100 A 100 A ? -1.8 GLY 53  A 53  A ? -0.3 
15  TYR 15  A 15  A ? VAL 99  A 99  A ? -0.2 LEU 101 A 101 A ? -0.1 LEU 31  A 31  A ? -2.9 LEU 102 A 102 A ? -0.2 
16  MET 16  A 16  A ? ARG 13  A 13  A ? -1.9 PHE 30  A 30  A ? -0.2 GLY 53  A 53  A ? -0.6 CYS 18  A 18  A ? -0.4 
17  ALA 17  A 17  A ? GLY 29  A 29  A ? -2.7 TYR 15  A 15  A ? -0.2 GLY 29  A 29  A ? -1.9 LEU 19  A 19  A ? -0.6 
18  CYS 18  A 18  A ? ILE 51  A 51  A ? -2.6 MET 16  A 16  A ? -0.4 ILE 51  A 51  A ? -3.2 LYS 20  A 20  A ? -0.7 
19  LEU 19  A 19  A ? CYS 27  A 27  A ? -3.6 ALA 17  A 17  A ? -0.6 CYS 27  A 27  A ? -1.8 ILE 21  A 21  A ? -0.7 
20  LYS 20  A 20  A ? THR 49  A 49  A ? -3.4 CYS 18  A 18  A ? -0.7 THR 49  A 49  A ? -2.2 VAL 22  A 22  A ? -0.4 
21  ILE 21  A 21  A ? CYS 25  A 25  A ? -1.7 LEU 19  A 19  A ? -0.7 GLU 24  A 24  A ? -2.2 CYS 25  A 25  A ? -0.5 
22  VAL 22  A 22  A ? SER 47  A 47  A ? -1.3 LYS 20  A 20  A ? -0.4 ILE 21  A 21  A ? -0.1 ILE 48  A 48  A ? -0.1 
23  SER 23  A 23  A ? SER 47  A 47  A ? -0.2 GLU 24  A 24  A ? -0.1 VAL 22  A 22  A ? -0.3 PHE 26  A 26  A ? -0.1 
24  GLU 24  A 24  A ? ILE 21  A 21  A ? -2.2 CYS 25  A 25  A ? -0.3 PHE 26  A 26  A ? -0.4 VAL 22  A 22  A ? -0.1 
25  CYS 25  A 25  A ? ILE 21  A 21  A ? -0.5 CYS 27  A 27  A ? -0.0 ILE 21  A 21  A ? -1.7 CYS 27  A 27  A ? -0.5 
26  PHE 26  A 26  A ? GLU 24  A 24  A ? -0.4 LYS 20  A 20  A ? -0.2 GLY 28  A 28  A ? -0.3 LYS 20  A 20  A ? -0.2 
27  CYS 27  A 27  A ? LEU 19  A 19  A ? -1.8 CYS 25  A 25  A ? -0.5 LEU 19  A 19  A ? -3.6 GLY 29  A 29  A ? -0.3 
28  GLY 28  A 28  A ? PHE 26  A 26  A ? -0.3 CYS 18  A 18  A ? -0.2 ALA 40  A 40  A ? -0.5 PHE 30  A 30  A ? -0.3 
29  GLY 29  A 29  A ? ALA 17  A 17  A ? -1.9 CYS 27  A 27  A ? -0.3 ALA 17  A 17  A ? -2.7 LEU 31  A 31  A ? -0.4 
30  PHE 30  A 30  A ? LEU 38  A 38  A ? -2.5 GLY 28  A 28  A ? -0.3 LEU 38  A 38  A ? -3.4 ILE 32  A 32  A ? -0.7 
31  LEU 31  A 31  A ? TYR 15  A 15  A ? -2.9 GLY 29  A 29  A ? -0.4 LEU 102 A 102 A ? -3.6 VAL 37  A 37  A ? -0.2 
32  ILE 32  A 32  A ? VAL 36  A 36  A ? -2.0 PHE 30  A 30  A ? -0.7 GLU 34  A 34  A ? -0.3 VAL 37  A 37  A ? -0.2 
33  ARG 33  A 33  A ? VAL 36  A 36  A ? -1.6 GLN 100 A 100 A ? -0.1 VAL 36  A 36  A ? -2.0 ILE 32  A 32  A ? -0.3 
34  GLU 34  A 34  A ? ASP 35  A 35  A ? -0.3 ILE 32  A 32  A ? -0.3 ALA 93  A 93  A ? -5.2 ARG 91  A 91  A ? -0.1 
35  ASP 35  A 35  A ? LYS 92  A 92  A ? -0.2 VAL 36  A 36  A ? -0.1 LEU 89  A 89  A ? -2.8 VAL 37  A 37  A ? -0.4 
36  VAL 36  A 36  A ? ARG 33  A 33  A ? -2.0 LYS 88  A 88  A ? -0.2 ILE 32  A 32  A ? -2.0 ARG 33  A 33  A ? -1.6 
37  VAL 37  A 37  A ? LEU 87  A 87  A ? -2.5 ASP 35  A 35  A ? -0.4 LEU 87  A 87  A ? -3.4 THR 39  A 39  A ? -0.5 
38  LEU 38  A 38  A ? PHE 30  A 30  A ? -3.4 VAL 36  A 36  A ? -0.4 PHE 30  A 30  A ? -2.5 ALA 40  A 40  A ? -0.2 
39  THR 39  A 39  A ? MET 85  A 85  A ? -3.0 VAL 37  A 37  A ? -0.5 MET 85  A 85  A ? -2.6 ALA 41  A 41  A ? -0.3 
40  ALA 40  A 40  A ? GLY 28  A 28  A ? -0.5 LEU 38  A 38  A ? -0.2 LEU 43  A 43  A ? -1.0 ILE 84  A 84  A ? -0.2 
41  ALA 41  A 41  A ? THR 39  A 39  A ? -0.3 ARG 42  A 42  A ? -0.2 LEU 44  A 44  A ? -1.8 ALA 40  A 40  A ? -0.1 
42  ARG 42  A 42  A ? LEU 43  A 43  A ? -0.3 MET 85  A 85  A ? -0.0 ALA 41  A 41  A ? -0.2 ASP 83  A 83  A ? -0.0 
43  LEU 43  A 43  A ? ALA 40  A 40  A ? -1.0 GLY 45  A 45  A ? -0.1 SER 46  A 46  A ? -1.3 ARG 42  A 42  A ? -0.3 
44  LEU 44  A 44  A ? ALA 41  A 41  A ? -1.8 GLY 45  A 45  A ? -0.2 SER 47  A 47  A ? -0.1 ALA 41  A 41  A ? -0.0 
45  GLY 45  A 45  A ? SER 46  A 46  A ? -0.3 ILE 48  A 48  A ? -0.0 SER 47  A 47  A ? -0.3 LEU 44  A 44  A ? -0.2 
46  SER 46  A 46  A ? LEU 43  A 43  A ? -1.3 VAL 22  A 22  A ? -0.0 ILE 48  A 48  A ? -0.6 GLY 45  A 45  A ? -0.3 
47  SER 47  A 47  A ? GLY 45  A 45  A ? -0.3 LEU 44  A 44  A ? -0.1 VAL 22  A 22  A ? -1.3 THR 49  A 49  A ? -0.4 
48  ILE 48  A 48  A ? SER 46  A 46  A ? -0.6 VAL 69  A 69  A ? -0.2 VAL 69  A 69  A ? -2.3 VAL 50  A 50  A ? -0.4 
49  THR 49  A 49  A ? LYS 20  A 20  A ? -2.2 SER 47  A 47  A ? -0.4 LYS 20  A 20  A ? -3.4 ILE 51  A 51  A ? -0.5 
50  VAL 50  A 50  A ? ILE 67  A 67  A ? -3.2 ILE 48  A 48  A ? -0.4 ILE 67  A 67  A ? -3.3 LEU 52  A 52  A ? -0.5 
51  ILE 51  A 51  A ? CYS 18  A 18  A ? -3.2 THR 49  A 49  A ? -0.5 CYS 18  A 18  A ? -2.6 GLY 53  A 53  A ? -0.3 
52  LEU 52  A 52  A ? GLN 65  A 65  A ? -2.9 VAL 50  A 50  A ? -0.5 GLN 65  A 65  A ? -2.4 VAL 99  A 99  A ? -0.1 
53  GLY 53  A 53  A ? MET 16  A 16  A ? -0.6 ALA 98  A 98  A ? -0.5 HIS 55  A 55  A ? -0.5 THR 63  A 63  A ? -0.2 
54  ALA 54  A 54  A ? MET 16  A 16  A ? -0.3 ILE 51  A 51  A ? -0.2 GLY 53  A 53  A ? -0.2 ILE 57  A 57  A ? -0.2 
55  HIS 55  A 55  A ? GLY 53  A 53  A ? -0.5 ASN 56  A 56  A ? -0.3 ILE 57  A 57  A ? -0.5 ALA 54  A 54  A ? -0.2 
56  ASN 56  A 56  A ? LYS 59  A 59  A ? -0.2 ILE 57  A 57  A ? -0.1 LYS 59  A 59  A ? -1.7 HIS 55  A 55  A ? -0.3 
57  ILE 57  A 57  A ? HIS 55  A 55  A ? -0.5 SER 58  A 58  A ? -0.3 ASN 56  A 56  A ? -0.1 GLU 61  A 61  A ? -0.1 
58  SER 58  A 58  A ? THR 60  A 60  A ? -0.1 HIS 55  A 55  A ? -0.0 THR 60  A 60  A ? -0.4 ILE 57  A 57  A ? -0.3 
59  LYS 59  A 59  A ? ASN 56  A 56  A ? -1.7 ?   ?   ? ?   ? ? ?    GLU 61  A 61  A ? -0.6 ASN 56  A 56  A ? -0.2 
60  THR 60  A 60  A ? SER 58  A 58  A ? -0.4 ALA 54  A 54  A ? -0.1 SER 62  A 62  A ? -0.4 ILE 57  A 57  A ? -0.1 
61  GLU 61  A 61  A ? LYS 59  A 59  A ? -0.6 SER 62  A 62  A ? -0.1 GLN 64  A 64  A ? -1.5 ALA 54  A 54  A ? -0.0 
62  SER 62  A 62  A ? THR 60  A 60  A ? -0.4 THR 63  A 63  A ? -0.3 GLU 61  A 61  A ? -0.1 ALA 54  A 54  A ? -0.1 
63  THR 63  A 63  A ? GLY 53  A 53  A ? -0.2 GLN 65  A 65  A ? -0.0 SER 62  A 62  A ? -0.3 ALA 54  A 54  A ? -0.1 
64  GLN 64  A 64  A ? GLU 61  A 61  A ? -1.5 ILE 51  A 51  A ? -0.1 VAL 66  A 66  A ? -0.5 GLY 53  A 53  A ? -0.2 
65  GLN 65  A 65  A ? LEU 52  A 52  A ? -2.4 THR 63  A 63  A ? -0.1 LEU 52  A 52  A ? -2.9 ILE 67  A 67  A ? -0.6 
66  VAL 66  A 66  A ? GLN 64  A 64  A ? -0.5 ILE 51  A 51  A ? -0.2 ILE 51  A 51  A ? -0.2 GLN 64  A 64  A ? -0.0 
67  ILE 67  A 67  A ? VAL 50  A 50  A ? -3.3 GLN 65  A 65  A ? -0.6 VAL 50  A 50  A ? -3.2 GLN 65  A 65  A ? -0.0 
68  PRO 68  A 68  A ? ?   ?   ? ?   ? ? ?    ?   ?   ? ?   ? ? ?    GLU 90  A 90  A ? -2.8 SER 70  A 70  A ? -0.4 
69  VAL 69  A 69  A ? ILE 48  A 48  A ? -2.3 LEU 89  A 89  A ? -0.2 LEU 89  A 89  A ? -0.3 ILE 48  A 48  A ? -0.2 
70  SER 70  A 70  A ? LYS 88  A 88  A ? -3.1 PRO 68  A 68  A ? -0.4 ALA 72  A 72  A ? -0.3 LEU 89  A 89  A ? -0.2 
71  ARG 71  A 71  A ? LYS 88  A 88  A ? -1.7 ILE 73  A 73  A ? -0.0 LYS 88  A 88  A ? -3.8 ILE 73  A 73  A ? -0.4 
72  ALA 72  A 72  A ? SER 70  A 70  A ? -0.3 LEU 87  A 87  A ? -0.2 LEU 87  A 87  A ? -0.2 ALA 41  A 41  A ? -0.0 
73  ILE 73  A 73  A ? LEU 86  A 86  A ? -3.3 ARG 71  A 71  A ? -0.4 LEU 86  A 86  A ? -2.2 TYR 75  A 75  A ? -0.1 
74  PRO 74  A 74  A ? ?   ?   ? ?   ? ? ?    ?   ?   ? ?   ? ? ?    LEU 76  A 76  A ? -0.6 MET 85  A 85  A ? -0.2 
75  TYR 75  A 75  A ? ILE 84  A 84  A ? -2.0 ASN 82  A 82  A ? -0.1 TYR 78  A 78  A ? -0.3 ILE 84  A 84  A ? -0.2 
76  LEU 76  A 76  A ? PRO 74  A 74  A ? -0.6 ASN 77  A 77  A ? -0.2 TYR 78  A 78  A ? -0.9 TYR 75  A 75  A ? -0.1 
77  ASN 77  A 77  A ? PRO 74  A 74  A ? -0.0 ASN 79  A 79  A ? -0.0 LEU 76  A 76  A ? -0.2 TYR 75  A 75  A ? -0.1 
78  TYR 78  A 78  A ? LEU 76  A 76  A ? -0.9 TYR 75  A 75  A ? -0.3 VAL 80  A 80  A ? -0.4 ASP 83  A 83  A ? -0.1 
79  ASN 79  A 79  A ? ?   ?   ? ?   ? ? ?    ?   ?   ? ?   ? ? ?    ASN 82  A 82  A ? -3.3 ASN 77  A 77  A ? -0.0 
80  VAL 80  A 80  A ? TYR 78  A 78  A ? -0.4 HIS 81  A 81  A ? -0.3 ASP 83  A 83  A ? -0.1 TYR 78  A 78  A ? -0.1 
81  HIS 81  A 81  A ? ASN 82  A 82  A ? -0.2 THR 139 A 139 A ? -0.0 ASP 83  A 83  A ? -0.7 VAL 80  A 80  A ? -0.3 
82  ASN 82  A 82  A ? ASN 79  A 79  A ? -3.3 THR 139 A 139 A ? -0.1 ILE 84  A 84  A ? -1.2 HIS 81  A 81  A ? -0.2 
83  ASP 83  A 83  A ? HIS 81  A 81  A ? -0.7 ILE 124 A 124 A ? -0.1 MET 85  A 85  A ? -0.4 THR 139 A 139 A ? -0.2 
84  ILE 84  A 84  A ? ASN 82  A 82  A ? -1.2 ALA 40  A 40  A ? -0.2 TYR 75  A 75  A ? -2.0 LEU 86  A 86  A ? -0.3 
85  MET 85  A 85  A ? THR 39  A 39  A ? -2.6 ASP 83  A 83  A ? -0.4 THR 39  A 39  A ? -3.0 LEU 87  A 87  A ? -0.5 
86  LEU 86  A 86  A ? ILE 73  A 73  A ? -2.2 ILE 84  A 84  A ? -0.3 ILE 73  A 73  A ? -3.3 LYS 88  A 88  A ? -0.5 
87  LEU 87  A 87  A ? VAL 37  A 37  A ? -3.4 MET 85  A 85  A ? -0.5 VAL 37  A 37  A ? -2.5 LEU 89  A 89  A ? -0.5 
88  LYS 88  A 88  A ? ARG 71  A 71  A ? -3.8 LEU 86  A 86  A ? -0.5 SER 70  A 70  A ? -3.1 ARG 71  A 71  A ? -1.7 
89  LEU 89  A 89  A ? ASP 35  A 35  A ? -2.8 LEU 87  A 87  A ? -0.5 VAL 69  A 69  A ? -0.2 LYS 92  A 92  A ? -0.1 
90  GLU 90  A 90  A ? PRO 68  A 68  A ? -2.8 LYS 88  A 88  A ? -0.2 LYS 92  A 92  A ? -0.3 VAL 69  A 69  A ? -0.1 
91  ARG 91  A 91  A ? PRO 68  A 68  A ? -0.3 GLU 34  A 34  A ? -0.1 GLU 90  A 90  A ? -0.1 ALA 93  A 93  A ? -0.1 
92  LYS 92  A 92  A ? GLU 90  A 90  A ? -0.3 ALA 93  A 93  A ? -0.1 ASP 35  A 35  A ? -0.2 LYS 94  A 94  A ? -0.2 
93  ALA 93  A 93  A ? GLU 34  A 34  A ? -5.2 ARG 33  A 33  A ? -0.1 LEU 95  A 95  A ? -0.7 LYS 92  A 92  A ? -0.1 
94  LYS 94  A 94  A ? LYS 92  A 92  A ? -0.2 GLN 100 A 100 A ? -0.0 THR 96  A 96  A ? -0.3 ALA 93  A 93  A ? -0.1 
95  LEU 95  A 95  A ? ALA 93  A 93  A ? -0.7 ALA 98  A 98  A ? -0.1 SER 97  A 97  A ? -0.2 GLN 100 A 100 A ? -0.2 
96  THR 96  A 96  A ? VAL 99  A 99  A ? -1.8 LYS 94  A 94  A ? -0.3 VAL 99  A 99  A ? -0.4 GLY 53  A 53  A ? -0.1 
97  SER 97  A 97  A ? ALA 98  A 98  A ? -0.2 LEU 95  A 95  A ? -0.2 GLN 100 A 100 A ? -0.1 LEU 95  A 95  A ? -0.1 
98  ALA 98  A 98  A ? VAL 99  A 99  A ? -0.2 THR 63  A 63  A ? -0.1 GLY 53  A 53  A ? -0.5 GLN 100 A 100 A ? -0.5 
99  VAL 99  A 99  A ? THR 96  A 96  A ? -0.4 LEU 52  A 52  A ? -0.1 THR 96  A 96  A ? -1.8 LEU 101 A 101 A ? -0.3 
100 GLN 100 A 100 A ? PRO 14  A 14  A ? -1.8 ALA 98  A 98  A ? -0.5 LEU 31  A 31  A ? -0.3 LEU 102 A 102 A ? -0.2 
101 LEU 101 A 101 A ? VAL 99  A 99  A ? -0.3 ILE 32  A 32  A ? -0.1 ARG 103 A 103 A ? -0.5 ILE 32  A 32  A ? -0.2 
102 LEU 102 A 102 A ? LEU 31  A 31  A ? -3.6 GLN 100 A 100 A ? -0.2 LEU 104 A 104 A ? -0.4 VAL 120 A 120 A ? -0.1 
103 ARG 103 A 103 A ? GLY 119 A 119 A ? -1.2 LEU 101 A 101 A ? -0.5 ALA 121 A 121 A ? -1.2 THR 106 A 106 A ? -0.1 
104 LEU 104 A 104 A ? LEU 102 A 102 A ? -0.4 VAL 120 A 120 A ? -0.2 HIS 122 A 122 A ? -0.1 ARG 103 A 103 A ? -0.0 
105 PRO 105 A 105 A ? ?   ?   ? ?   ? ? ?    ?   ?   ? ?   ? ? ?    ALA 107 A 107 A ? -0.2 LEU 104 A 104 A ? -0.1 
106 THR 106 A 106 A ? ALA 107 A 107 A ? -0.1 ARG 103 A 103 A ? -0.1 GLY 109 A 109 A ? -1.8 MET 145 A 145 A ? -0.1 
107 ALA 107 A 107 A ? GLN 108 A 108 A ? -0.2 PRO 105 A 105 A ? -0.2 THR 106 A 106 A ? -0.1 LEU 146 A 146 A ? -0.1 
108 GLN 108 A 108 A ? ASP 110 A 110 A ? -0.0 ?   ?   ? ?   ? ? ?    ASP 110 A 110 A ? -0.7 ALA 107 A 107 A ? -0.2 
109 GLY 109 A 109 A ? THR 106 A 106 A ? -1.8 ASP 110 A 110 A ? -0.2 SER 111 A 111 A ? -0.4 SER 142 A 142 A ? -0.1 
110 ASP 110 A 110 A ? GLN 108 A 108 A ? -0.7 SER 142 A 142 A ? -0.0 GLY 112 A 112 A ? -0.7 GLY 109 A 109 A ? -0.2 
111 SER 111 A 111 A ? GLY 109 A 109 A ? -0.4 GLY 112 A 112 A ? -0.0 SER 142 A 142 A ? -0.2 GLY 109 A 109 A ? -0.1 
112 GLY 112 A 112 A ? ASP 110 A 110 A ? -0.7 ARG 140 A 140 A ? -0.1 GLY 123 A 123 A ? -0.1 SER 111 A 111 A ? -0.0 
113 GLY 113 A 113 A ? HIS 122 A 122 A ? -0.1 TYR 138 A 138 A ? -0.1 GLY 123 A 123 A ? -0.2 HIS 122 A 122 A ? -0.2 
114 ALA 114 A 114 A ? HIS 122 A 122 A ? -0.3 ILE 124 A 124 A ? -0.1 VAL 116 A 116 A ? -0.1 ILE 124 A 124 A ? -0.1 
115 LEU 115 A 115 A ? GLY 123 A 123 A ? -0.2 VAL 120 A 120 A ? -0.1 CYS 117 A 117 A ? -1.1 HIS 122 A 122 A ? -0.5 
116 VAL 116 A 116 A ? ALA 121 A 121 A ? -0.2 ALA 114 A 114 A ? -0.1 ASN 118 A 118 A ? -0.5 ALA 121 A 121 A ? -0.2 
117 CYS 117 A 117 A ? VAL 120 A 120 A ? -1.7 LEU 115 A 115 A ? -1.1 VAL 120 A 120 A ? -1.2 LEU 115 A 115 A ? -0.1 
118 ASN 118 A 118 A ? VAL 116 A 116 A ? -0.5 GLY 119 A 119 A ? -0.3 CYS 117 A 117 A ? -0.1 ALA 121 A 121 A ? -0.1 
119 GLY 119 A 119 A ? VAL 120 A 120 A ? -0.2 LEU 102 A 102 A ? -0.0 ARG 103 A 103 A ? -1.2 ALA 121 A 121 A ? -0.4 
120 VAL 120 A 120 A ? CYS 117 A 117 A ? -1.2 LEU 102 A 102 A ? -0.1 CYS 117 A 117 A ? -1.7 HIS 122 A 122 A ? -0.5 
121 ALA 121 A 121 A ? ARG 103 A 103 A ? -1.2 GLY 119 A 119 A ? -0.4 VAL 116 A 116 A ? -0.2 ALA 114 A 114 A ? -0.1 
122 HIS 122 A 122 A ? LEU 115 A 115 A ? -0.5 VAL 120 A 120 A ? -0.5 ILE 141 A 141 A ? -1.4 SER 142 A 142 A ? -0.4 
123 GLY 123 A 123 A ? ARG 140 A 140 A ? -0.2 GLY 113 A 113 A ? -0.2 VAL 125 A 125 A ? -0.4 LEU 115 A 115 A ? -0.2 
124 ILE 124 A 124 A ? THR 139 A 139 A ? -1.4 HIS 122 A 122 A ? -0.3 THR 139 A 139 A ? -2.5 SER 126 A 126 A ? -0.4 
125 VAL 125 A 125 A ? GLY 123 A 123 A ? -0.4 TYR 138 A 138 A ? -0.2 TYR 138 A 138 A ? -0.3 GLY 28  A 28  A ? -0.1 
126 SER 126 A 126 A ? VAL 137 A 137 A ? -4.0 ILE 124 A 124 A ? -0.4 GLY 128 A 128 A ? -0.3 TYR 138 A 138 A ? -0.2 
127 TYR 127 A 127 A ? VAL 137 A 137 A ? -0.9 LYS 134 A 134 A ? -0.1 VAL 137 A 137 A ? -0.4 SER 126 A 126 A ? -0.2 
128 GLY 128 A 128 A ? SER 126 A 126 A ? -0.3 GLY 136 A 136 A ? -0.2 GLY 132 A 132 A ? -0.2 LEU 135 A 135 A ? -0.1 
129 ASP 129 A 129 A ? VAL 130 A 130 A ? -0.1 TYR 127 A 127 A ? -0.1 GLU 133 A 133 A ? -1.5 LYS 134 A 134 A ? -0.5 
130 VAL 130 A 130 A ? CYS 131 A 131 A ? -0.2 GLY 132 A 132 A ? -0.2 GLU 133 A 133 A ? -1.0 LYS 134 A 134 A ? -0.2 
131 CYS 131 A 131 A ? GLY 132 A 132 A ? -0.3 GLU 133 A 133 A ? -0.1 VAL 130 A 130 A ? -0.2 ASP 129 A 129 A ? -0.1 
132 GLY 132 A 132 A ? GLY 128 A 128 A ? -0.2 LYS 134 A 134 A ? -0.2 CYS 131 A 131 A ? -0.3 VAL 130 A 130 A ? -0.2 
133 GLU 133 A 133 A ? ASP 129 A 129 A ? -1.5 VAL 130 A 130 A ? -1.0 LEU 135 A 135 A ? -0.3 VAL 130 A 130 A ? -0.1 
134 LYS 134 A 134 A ? ASP 129 A 129 A ? -0.5 VAL 130 A 130 A ? -0.2 GLY 132 A 132 A ? -0.2 VAL 137 A 137 A ? -0.1 
135 LEU 135 A 135 A ? GLU 133 A 133 A ? -0.3 GLY 136 A 136 A ? -0.1 VAL 137 A 137 A ? -0.2 LYS 134 A 134 A ? -0.1 
136 GLY 136 A 136 A ? GLY 132 A 132 A ? -0.1 SER 126 A 126 A ? -0.1 TYR 138 A 138 A ? -0.6 GLY 128 A 128 A ? -0.2 
137 VAL 137 A 137 A ? TYR 127 A 127 A ? -0.4 LEU 135 A 135 A ? -0.2 SER 126 A 126 A ? -4.0 TYR 127 A 127 A ? -0.9 
138 TYR 138 A 138 A ? GLY 136 A 136 A ? -0.6 VAL 125 A 125 A ? -0.3 ARG 140 A 140 A ? -0.6 VAL 125 A 125 A ? -0.2 
139 THR 139 A 139 A ? ILE 124 A 124 A ? -2.5 VAL 137 A 137 A ? -0.4 ILE 124 A 124 A ? -1.4 ILE 141 A 141 A ? -0.7 
140 ARG 140 A 140 A ? TYR 138 A 138 A ? -0.6 GLY 123 A 123 A ? -0.2 SER 143 A 143 A ? -0.8 TYR 144 A 144 A ? -0.3 
141 ILE 141 A 141 A ? HIS 122 A 122 A ? -1.4 THR 139 A 139 A ? -0.7 TYR 144 A 144 A ? -2.7 ILE 148 A 148 A ? -0.2 
142 SER 142 A 142 A ? HIS 122 A 122 A ? -0.4 SER 143 A 143 A ? -0.3 MET 145 A 145 A ? -1.2 LEU 146 A 146 A ? -0.3 
143 SER 143 A 143 A ? ARG 140 A 140 A ? -0.8 TYR 144 A 144 A ? -0.2 SER 142 A 142 A ? -0.3 ILE 141 A 141 A ? -0.2 
144 TYR 144 A 144 A ? ILE 141 A 141 A ? -2.7 ARG 140 A 140 A ? -0.3 ILE 148 A 148 A ? -3.2 SER 143 A 143 A ? -0.2 
145 MET 145 A 145 A ? SER 142 A 142 A ? -1.2 TRP 147 A 147 A ? -0.2 LYS 149 A 149 A ? -2.8 GLU 150 A 150 A ? -0.2 
146 LEU 146 A 146 A ? SER 142 A 142 A ? -0.3 ILE 148 A 148 A ? -0.2 GLU 150 A 150 A ? -2.4 MET 145 A 145 A ? -0.2 
147 TRP 147 A 147 A ? LYS 149 A 149 A ? -0.2 ILE 148 A 148 A ? -0.2 ILE 151 A 151 A ? -2.4 MET 145 A 145 A ? -0.2 
148 ILE 148 A 148 A ? TYR 144 A 144 A ? -3.2 LYS 149 A 149 A ? -0.2 LEU 152 A 152 A ? -2.7 LEU 146 A 146 A ? -0.2 
149 LYS 149 A 149 A ? MET 145 A 145 A ? -2.8 GLU 150 A 150 A ? -0.2 GLN 153 A 153 A ? -2.2 ILE 148 A 148 A ? -0.2 
150 GLU 150 A 150 A ? LEU 146 A 146 A ? -2.4 MET 145 A 145 A ? -0.2 ALA 154 A 154 A ? -1.6 LYS 149 A 149 A ? -0.2 
151 ILE 151 A 151 A ? TRP 147 A 147 A ? -2.4 LEU 152 A 152 A ? -0.2 HIS 155 A 155 A ? -1.3 LYS 149 A 149 A ? -0.2 
152 LEU 152 A 152 A ? ILE 148 A 148 A ? -2.7 GLN 153 A 153 A ? -0.2 ILE 151 A 151 A ? -0.2 GLU 150 A 150 A ? -0.2 
153 GLN 153 A 153 A ? LYS 149 A 149 A ? -2.2 ILE 148 A 148 A ? -0.2 LEU 152 A 152 A ? -0.2 ILE 151 A 151 A ? -0.2 
154 ALA 154 A 154 A ? GLU 150 A 150 A ? -1.6 LYS 149 A 149 A ? -0.2 LEU 152 A 152 A ? -0.2 GLN 153 A 153 A ? -0.2 
155 HIS 155 A 155 A ? ILE 151 A 151 A ? -1.3 GLU 150 A 150 A ? -0.1 GLN 153 A 153 A ? -0.2 LEU 152 A 152 A ? -0.2 
# 
loop_
_dssp_statistics_histogram.entry_id 
_dssp_statistics_histogram.type 
_dssp_statistics_histogram.1 
_dssp_statistics_histogram.2 
_dssp_statistics_histogram.3 
_dssp_statistics_histogram.4 
_dssp_statistics_histogram.5 
_dssp_statistics_histogram.6 
_dssp_statistics_histogram.7 
_dssp_statistics_histogram.8 
_dssp_statistics_histogram.9 
_dssp_statistics_histogram.10 
_dssp_statistics_histogram.11 
_dssp_statistics_histogram.12 
_dssp_statistics_histogram.13 
_dssp_statistics_histogram.14 
_dssp_statistics_histogram.15 
_dssp_statistics_histogram.16 
_dssp_statistics_histogram.17 
_dssp_statistics_histogram.18 
_dssp_statistics_histogram.19 
_dssp_statistics_histogram.20 
_dssp_statistics_histogram.21 
_dssp_statistics_histogram.22 
_dssp_statistics_histogram.23 
_dssp_statistics_histogram.24 
_dssp_statistics_histogram.25 
_dssp_statistics_histogram.26 
_dssp_statistics_histogram.27 
_dssp_statistics_histogram.28 
_dssp_statistics_histogram.29 
_dssp_statistics_histogram.30 
Erinaceus_europaeus_GeneID=103126467 residues_per_alpha_helix        0 0 0 0 0 0 0 0 0 1 0 0 0 0 0 0 0 0 0 0 0 0 0 0 0 0 0 0 0 0 
Erinaceus_europaeus_GeneID=103126467 parallel_bridges_per_ladder     1 0 0 0 0 0 0 0 0 0 0 0 0 0 0 0 0 0 0 0 0 0 0 0 0 0 0 0 0 0 
Erinaceus_europaeus_GeneID=103126467 antiparallel_bridges_per_ladder 0 1 2 2 3 0 0 0 0 0 0 0 0 0 0 0 0 0 0 0 0 0 0 0 0 0 0 0 0 0 
Erinaceus_europaeus_GeneID=103126467 ladders_per_sheet               1 1 0 0 0 1 0 0 0 0 0 0 0 0 0 0 0 0 0 0 0 0 0 0 0 0 0 0 0 0 
# 
loop_
_dssp_statistics_hbond.entry_id 
_dssp_statistics_hbond.type 
_dssp_statistics_hbond.count 
_dssp_statistics_hbond.count_per_100 
Erinaceus_europaeus_GeneID=103126467 O(I)-->H-N(J)          99 63.9 
Erinaceus_europaeus_GeneID=103126467 'PARALLEL BRIDGES'     2  1.3  
Erinaceus_europaeus_GeneID=103126467 'ANTIPARALLEL BRIDGES' 41 26.5 
Erinaceus_europaeus_GeneID=103126467 O(I)-->H-N(I-5)        0  0.0  
Erinaceus_europaeus_GeneID=103126467 O(I)-->H-N(I-4)        2  1.3  
Erinaceus_europaeus_GeneID=103126467 O(I)-->H-N(I-3)        3  1.9  
Erinaceus_europaeus_GeneID=103126467 O(I)-->H-N(I-2)        0  0.0  
Erinaceus_europaeus_GeneID=103126467 O(I)-->H-N(I-1)        0  0.0  
Erinaceus_europaeus_GeneID=103126467 O(I)-->H-N(I+0)        0  0.0  
Erinaceus_europaeus_GeneID=103126467 O(I)-->H-N(I+1)        0  0.0  
Erinaceus_europaeus_GeneID=103126467 O(I)-->H-N(I+2)        26 16.8 
Erinaceus_europaeus_GeneID=103126467 O(I)-->H-N(I+3)        17 11.0 
Erinaceus_europaeus_GeneID=103126467 O(I)-->H-N(I+4)        9  5.8  
Erinaceus_europaeus_GeneID=103126467 O(I)-->H-N(I+5)        1  0.6  
# 
_dssp_statistics.entry_id                       Erinaceus_europaeus_GeneID=103126467 
_dssp_statistics.nr_of_residues                 155 
_dssp_statistics.nr_of_chains                   1 
_dssp_statistics.nr_of_ss_bridges_total         0 
_dssp_statistics.nr_of_ss_bridges_intra_chain   0 
_dssp_statistics.nr_of_ss_bridges_inter_chain   0 
# 
loop_
_chem_comp.id 
_chem_comp.type 
_chem_comp.mon_nstd_flag 
_chem_comp.name 
_chem_comp.formula 
_chem_comp.formula_weight 
ALA 'L-PEPTIDE LINKING' y ALANINE         'C3 H7 N O2'     89.093 
ARG 'L-PEPTIDE LINKING' y ARGININE        'C6 H15 N4 O2'  175.209 
ASN 'L-PEPTIDE LINKING' y ASPARAGINE      'C4 H8 N2 O3'   132.118 
ASP 'L-PEPTIDE LINKING' y 'ASPARTIC ACID' 'C4 H7 N O4'    133.103 
CYS 'L-PEPTIDE LINKING' y CYSTEINE        'C3 H7 N O2 S'  121.158 
GLN 'L-PEPTIDE LINKING' y GLUTAMINE       'C5 H10 N2 O3'  146.144 
GLU 'L-PEPTIDE LINKING' y 'GLUTAMIC ACID' 'C5 H9 N O4'    147.129 
GLY 'PEPTIDE LINKING'   y GLYCINE         'C2 H5 N O2'     75.067 
HIS 'L-PEPTIDE LINKING' y HISTIDINE       'C6 H10 N3 O2'  156.162 
ILE 'L-PEPTIDE LINKING' y ISOLEUCINE      'C6 H13 N O2'   131.173 
LEU 'L-PEPTIDE LINKING' y LEUCINE         'C6 H13 N O2'   131.173 
LYS 'L-PEPTIDE LINKING' y LYSINE          'C6 H15 N2 O2'  147.195 
MET 'L-PEPTIDE LINKING' y METHIONINE      'C5 H11 N O2 S' 149.211 
PHE 'L-PEPTIDE LINKING' y PHENYLALANINE   'C9 H11 N O2'   165.189 
PRO 'L-PEPTIDE LINKING' y PROLINE         'C5 H9 N O2'     115.13 
SER 'L-PEPTIDE LINKING' y SERINE          'C3 H7 N O3'    105.093 
THR 'L-PEPTIDE LINKING' y THREONINE       'C4 H9 N O3'    119.119 
TRP 'L-PEPTIDE LINKING' y TRYPTOPHAN      'C11 H12 N2 O2' 204.225 
TYR 'L-PEPTIDE LINKING' y TYROSINE        'C9 H11 N O3'   181.189 
VAL 'L-PEPTIDE LINKING' y VALINE          'C5 H11 N O2'   117.146 
# 
loop_
_atom_type.symbol 
N 
C 
O 
S 
# 
loop_
_entity_poly_seq.entity_id 
_entity_poly_seq.num 
_entity_poly_seq.mon_id 
_entity_poly_seq.hetero 
1   1 GLU n 
1   2 ILE n 
1   3 LEU n 
1   4 GLY n 
1   5 GLY n 
1   6 HIS n 
1   7 GLU n 
1   8 ALA n 
1   9 ARG n 
1  10 PRO n 
1  11 HIS n 
1  12 SER n 
1  13 ARG n 
1  14 PRO n 
1  15 TYR n 
1  16 MET n 
1  17 ALA n 
1  18 CYS n 
1  19 LEU n 
1  20 LYS n 
1  21 ILE n 
1  22 VAL n 
1  23 SER n 
1  24 GLU n 
1  25 CYS n 
1  26 PHE n 
1  27 CYS n 
1  28 GLY n 
1  29 GLY n 
1  30 PHE n 
1  31 LEU n 
1  32 ILE n 
1  33 ARG n 
1  34 GLU n 
1  35 ASP n 
1  36 VAL n 
1  37 VAL n 
1  38 LEU n 
1  39 THR n 
1  40 ALA n 
1  41 ALA n 
1  42 ARG n 
1  43 LEU n 
1  44 LEU n 
1  45 GLY n 
1  46 SER n 
1  47 SER n 
1  48 ILE n 
1  49 THR n 
1  50 VAL n 
1  51 ILE n 
1  52 LEU n 
1  53 GLY n 
1  54 ALA n 
1  55 HIS n 
1  56 ASN n 
1  57 ILE n 
1  58 SER n 
1  59 LYS n 
1  60 THR n 
1  61 GLU n 
1  62 SER n 
1  63 THR n 
1  64 GLN n 
1  65 GLN n 
1  66 VAL n 
1  67 ILE n 
1  68 PRO n 
1  69 VAL n 
1  70 SER n 
1  71 ARG n 
1  72 ALA n 
1  73 ILE n 
1  74 PRO n 
1  75 TYR n 
1  76 LEU n 
1  77 ASN n 
1  78 TYR n 
1  79 ASN n 
1  80 VAL n 
1  81 HIS n 
1  82 ASN n 
1  83 ASP n 
1  84 ILE n 
1  85 MET n 
1  86 LEU n 
1  87 LEU n 
1  88 LYS n 
1  89 LEU n 
1  90 GLU n 
1  91 ARG n 
1  92 LYS n 
1  93 ALA n 
1  94 LYS n 
1  95 LEU n 
1  96 THR n 
1  97 SER n 
1  98 ALA n 
1  99 VAL n 
1 100 GLN n 
1 101 LEU n 
1 102 LEU n 
1 103 ARG n 
1 104 LEU n 
1 105 PRO n 
1 106 THR n 
1 107 ALA n 
1 108 GLN n 
1 109 GLY n 
1 110 ASP n 
1 111 SER n 
1 112 GLY n 
1 113 GLY n 
1 114 ALA n 
1 115 LEU n 
1 116 VAL n 
1 117 CYS n 
1 118 ASN n 
1 119 GLY n 
1 120 VAL n 
1 121 ALA n 
1 122 HIS n 
1 123 GLY n 
1 124 ILE n 
1 125 VAL n 
1 126 SER n 
1 127 TYR n 
1 128 GLY n 
1 129 ASP n 
1 130 VAL n 
1 131 CYS n 
1 132 GLY n 
1 133 GLU n 
1 134 LYS n 
1 135 LEU n 
1 136 GLY n 
1 137 VAL n 
1 138 TYR n 
1 139 THR n 
1 140 ARG n 
1 141 ILE n 
1 142 SER n 
1 143 SER n 
1 144 TYR n 
1 145 MET n 
1 146 LEU n 
1 147 TRP n 
1 148 ILE n 
1 149 LYS n 
1 150 GLU n 
1 151 ILE n 
1 152 LEU n 
1 153 GLN n 
1 154 ALA n 
1 155 HIS n 
# 
loop_
_pdbx_poly_seq_scheme.asym_id 
_pdbx_poly_seq_scheme.entity_id 
_pdbx_poly_seq_scheme.seq_id 
_pdbx_poly_seq_scheme.mon_id 
_pdbx_poly_seq_scheme.ndb_seq_num 
_pdbx_poly_seq_scheme.pdb_seq_num 
_pdbx_poly_seq_scheme.auth_seq_num 
_pdbx_poly_seq_scheme.pdb_mon_id 
_pdbx_poly_seq_scheme.auth_mon_id 
_pdbx_poly_seq_scheme.pdb_strand_id 
_pdbx_poly_seq_scheme.pdb_ins_code 
_pdbx_poly_seq_scheme.hetero 
A 1   1 GLU   1 1   1   GLU GLU A ? n 
A 1   2 ILE   2 2   2   ILE ILE A ? n 
A 1   3 LEU   3 3   3   LEU LEU A ? n 
A 1   4 GLY   4 4   4   GLY GLY A ? n 
A 1   5 GLY   5 5   5   GLY GLY A ? n 
A 1   6 HIS   6 6   6   HIS HIS A ? n 
A 1   7 GLU   7 7   7   GLU GLU A ? n 
A 1   8 ALA   8 8   8   ALA ALA A ? n 
A 1   9 ARG   9 9   9   ARG ARG A ? n 
A 1  10 PRO  10 10  10  PRO PRO A ? n 
A 1  11 HIS  11 11  11  HIS HIS A ? n 
A 1  12 SER  12 12  12  SER SER A ? n 
A 1  13 ARG  13 13  13  ARG ARG A ? n 
A 1  14 PRO  14 14  14  PRO PRO A ? n 
A 1  15 TYR  15 15  15  TYR TYR A ? n 
A 1  16 MET  16 16  16  MET MET A ? n 
A 1  17 ALA  17 17  17  ALA ALA A ? n 
A 1  18 CYS  18 18  18  CYS CYS A ? n 
A 1  19 LEU  19 19  19  LEU LEU A ? n 
A 1  20 LYS  20 20  20  LYS LYS A ? n 
A 1  21 ILE  21 21  21  ILE ILE A ? n 
A 1  22 VAL  22 22  22  VAL VAL A ? n 
A 1  23 SER  23 23  23  SER SER A ? n 
A 1  24 GLU  24 24  24  GLU GLU A ? n 
A 1  25 CYS  25 25  25  CYS CYS A ? n 
A 1  26 PHE  26 26  26  PHE PHE A ? n 
A 1  27 CYS  27 27  27  CYS CYS A ? n 
A 1  28 GLY  28 28  28  GLY GLY A ? n 
A 1  29 GLY  29 29  29  GLY GLY A ? n 
A 1  30 PHE  30 30  30  PHE PHE A ? n 
A 1  31 LEU  31 31  31  LEU LEU A ? n 
A 1  32 ILE  32 32  32  ILE ILE A ? n 
A 1  33 ARG  33 33  33  ARG ARG A ? n 
A 1  34 GLU  34 34  34  GLU GLU A ? n 
A 1  35 ASP  35 35  35  ASP ASP A ? n 
A 1  36 VAL  36 36  36  VAL VAL A ? n 
A 1  37 VAL  37 37  37  VAL VAL A ? n 
A 1  38 LEU  38 38  38  LEU LEU A ? n 
A 1  39 THR  39 39  39  THR THR A ? n 
A 1  40 ALA  40 40  40  ALA ALA A ? n 
A 1  41 ALA  41 41  41  ALA ALA A ? n 
A 1  42 ARG  42 42  42  ARG ARG A ? n 
A 1  43 LEU  43 43  43  LEU LEU A ? n 
A 1  44 LEU  44 44  44  LEU LEU A ? n 
A 1  45 GLY  45 45  45  GLY GLY A ? n 
A 1  46 SER  46 46  46  SER SER A ? n 
A 1  47 SER  47 47  47  SER SER A ? n 
A 1  48 ILE  48 48  48  ILE ILE A ? n 
A 1  49 THR  49 49  49  THR THR A ? n 
A 1  50 VAL  50 50  50  VAL VAL A ? n 
A 1  51 ILE  51 51  51  ILE ILE A ? n 
A 1  52 LEU  52 52  52  LEU LEU A ? n 
A 1  53 GLY  53 53  53  GLY GLY A ? n 
A 1  54 ALA  54 54  54  ALA ALA A ? n 
A 1  55 HIS  55 55  55  HIS HIS A ? n 
A 1  56 ASN  56 56  56  ASN ASN A ? n 
A 1  57 ILE  57 57  57  ILE ILE A ? n 
A 1  58 SER  58 58  58  SER SER A ? n 
A 1  59 LYS  59 59  59  LYS LYS A ? n 
A 1  60 THR  60 60  60  THR THR A ? n 
A 1  61 GLU  61 61  61  GLU GLU A ? n 
A 1  62 SER  62 62  62  SER SER A ? n 
A 1  63 THR  63 63  63  THR THR A ? n 
A 1  64 GLN  64 64  64  GLN GLN A ? n 
A 1  65 GLN  65 65  65  GLN GLN A ? n 
A 1  66 VAL  66 66  66  VAL VAL A ? n 
A 1  67 ILE  67 67  67  ILE ILE A ? n 
A 1  68 PRO  68 68  68  PRO PRO A ? n 
A 1  69 VAL  69 69  69  VAL VAL A ? n 
A 1  70 SER  70 70  70  SER SER A ? n 
A 1  71 ARG  71 71  71  ARG ARG A ? n 
A 1  72 ALA  72 72  72  ALA ALA A ? n 
A 1  73 ILE  73 73  73  ILE ILE A ? n 
A 1  74 PRO  74 74  74  PRO PRO A ? n 
A 1  75 TYR  75 75  75  TYR TYR A ? n 
A 1  76 LEU  76 76  76  LEU LEU A ? n 
A 1  77 ASN  77 77  77  ASN ASN A ? n 
A 1  78 TYR  78 78  78  TYR TYR A ? n 
A 1  79 ASN  79 79  79  ASN ASN A ? n 
A 1  80 VAL  80 80  80  VAL VAL A ? n 
A 1  81 HIS  81 81  81  HIS HIS A ? n 
A 1  82 ASN  82 82  82  ASN ASN A ? n 
A 1  83 ASP  83 83  83  ASP ASP A ? n 
A 1  84 ILE  84 84  84  ILE ILE A ? n 
A 1  85 MET  85 85  85  MET MET A ? n 
A 1  86 LEU  86 86  86  LEU LEU A ? n 
A 1  87 LEU  87 87  87  LEU LEU A ? n 
A 1  88 LYS  88 88  88  LYS LYS A ? n 
A 1  89 LEU  89 89  89  LEU LEU A ? n 
A 1  90 GLU  90 90  90  GLU GLU A ? n 
A 1  91 ARG  91 91  91  ARG ARG A ? n 
A 1  92 LYS  92 92  92  LYS LYS A ? n 
A 1  93 ALA  93 93  93  ALA ALA A ? n 
A 1  94 LYS  94 94  94  LYS LYS A ? n 
A 1  95 LEU  95 95  95  LEU LEU A ? n 
A 1  96 THR  96 96  96  THR THR A ? n 
A 1  97 SER  97 97  97  SER SER A ? n 
A 1  98 ALA  98 98  98  ALA ALA A ? n 
A 1  99 VAL  99 99  99  VAL VAL A ? n 
A 1 100 GLN 100 100 100 GLN GLN A ? n 
A 1 101 LEU 101 101 101 LEU LEU A ? n 
A 1 102 LEU 102 102 102 LEU LEU A ? n 
A 1 103 ARG 103 103 103 ARG ARG A ? n 
A 1 104 LEU 104 104 104 LEU LEU A ? n 
A 1 105 PRO 105 105 105 PRO PRO A ? n 
A 1 106 THR 106 106 106 THR THR A ? n 
A 1 107 ALA 107 107 107 ALA ALA A ? n 
A 1 108 GLN 108 108 108 GLN GLN A ? n 
A 1 109 GLY 109 109 109 GLY GLY A ? n 
A 1 110 ASP 110 110 110 ASP ASP A ? n 
A 1 111 SER 111 111 111 SER SER A ? n 
A 1 112 GLY 112 112 112 GLY GLY A ? n 
A 1 113 GLY 113 113 113 GLY GLY A ? n 
A 1 114 ALA 114 114 114 ALA ALA A ? n 
A 1 115 LEU 115 115 115 LEU LEU A ? n 
A 1 116 VAL 116 116 116 VAL VAL A ? n 
A 1 117 CYS 117 117 117 CYS CYS A ? n 
A 1 118 ASN 118 118 118 ASN ASN A ? n 
A 1 119 GLY 119 119 119 GLY GLY A ? n 
A 1 120 VAL 120 120 120 VAL VAL A ? n 
A 1 121 ALA 121 121 121 ALA ALA A ? n 
A 1 122 HIS 122 122 122 HIS HIS A ? n 
A 1 123 GLY 123 123 123 GLY GLY A ? n 
A 1 124 ILE 124 124 124 ILE ILE A ? n 
A 1 125 VAL 125 125 125 VAL VAL A ? n 
A 1 126 SER 126 126 126 SER SER A ? n 
A 1 127 TYR 127 127 127 TYR TYR A ? n 
A 1 128 GLY 128 128 128 GLY GLY A ? n 
A 1 129 ASP 129 129 129 ASP ASP A ? n 
A 1 130 VAL 130 130 130 VAL VAL A ? n 
A 1 131 CYS 131 131 131 CYS CYS A ? n 
A 1 132 GLY 132 132 132 GLY GLY A ? n 
A 1 133 GLU 133 133 133 GLU GLU A ? n 
A 1 134 LYS 134 134 134 LYS LYS A ? n 
A 1 135 LEU 135 135 135 LEU LEU A ? n 
A 1 136 GLY 136 136 136 GLY GLY A ? n 
A 1 137 VAL 137 137 137 VAL VAL A ? n 
A 1 138 TYR 138 138 138 TYR TYR A ? n 
A 1 139 THR 139 139 139 THR THR A ? n 
A 1 140 ARG 140 140 140 ARG ARG A ? n 
A 1 141 ILE 141 141 141 ILE ILE A ? n 
A 1 142 SER 142 142 142 SER SER A ? n 
A 1 143 SER 143 143 143 SER SER A ? n 
A 1 144 TYR 144 144 144 TYR TYR A ? n 
A 1 145 MET 145 145 145 MET MET A ? n 
A 1 146 LEU 146 146 146 LEU LEU A ? n 
A 1 147 TRP 147 147 147 TRP TRP A ? n 
A 1 148 ILE 148 148 148 ILE ILE A ? n 
A 1 149 LYS 149 149 149 LYS LYS A ? n 
A 1 150 GLU 150 150 150 GLU GLU A ? n 
A 1 151 ILE 151 151 151 ILE ILE A ? n 
A 1 152 LEU 152 152 152 LEU LEU A ? n 
A 1 153 GLN 153 153 153 GLN GLN A ? n 
A 1 154 ALA 154 154 154 ALA ALA A ? n 
A 1 155 HIS 155 155 155 HIS HIS A ? n 
# 
loop_
_atom_site.group_PDB 
_atom_site.id 
_atom_site.type_symbol 
_atom_site.label_atom_id 
_atom_site.label_alt_id 
_atom_site.label_comp_id 
_atom_site.label_asym_id 
_atom_site.label_entity_id 
_atom_site.label_seq_id 
_atom_site.pdbx_PDB_ins_code 
_atom_site.Cartn_x 
_atom_site.Cartn_y 
_atom_site.Cartn_z 
_atom_site.occupancy 
_atom_site.B_iso_or_equiv 
_atom_site.pdbx_formal_charge 
_atom_site.auth_seq_id 
_atom_site.auth_comp_id 
_atom_site.auth_asym_id 
_atom_site.auth_atom_id 
_atom_site.pdbx_PDB_model_num 
ATOM 1    N N   ? GLU A 1   1 ?  -6.543   8.486 -13.673 1.000 37.400 ? 1   GLU A N   1 
ATOM 2    C CA  ? GLU A 1   1 ?  -6.295   9.920 -13.782 1.000 37.400 ? 1   GLU A CA  1 
ATOM 3    C C   ? GLU A 1   1 ?  -6.873  10.672 -12.586 1.000 37.400 ? 1   GLU A C   1 
ATOM 4    C CB  ? GLU A 1   1 ?  -6.884  10.470 -15.083 1.000 37.400 ? 1   GLU A CB  1 
ATOM 5    O O   ? GLU A 1   1 ?  -8.012  10.427 -12.183 1.000 37.400 ? 1   GLU A O   1 
ATOM 6    C CG  ? GLU A 1   1 ?  -6.367  11.852 -15.457 1.000 37.400 ? 1   GLU A CG  1 
ATOM 7    C CD  ? GLU A 1   1 ?  -6.935  12.371 -16.768 1.000 37.400 ? 1   GLU A CD  1 
ATOM 8    O OE1 ? GLU A 1   1 ?  -6.730  13.564 -17.088 1.000 37.400 ? 1   GLU A OE1 1 
ATOM 9    O OE2 ? GLU A 1   1 ?  -7.593  11.579 -17.479 1.000 37.400 ? 1   GLU A OE2 1 
ATOM 10   N N   ? ILE A 1   2 ?  -5.935  11.059 -11.712 1.000 50.770 ? 2   ILE A N   1 
ATOM 11   C CA  ? ILE A 1   2 ?  -6.306  11.937 -10.608 1.000 50.770 ? 2   ILE A CA  1 
ATOM 12   C C   ? ILE A 1   2 ?  -6.752  13.292 -11.154 1.000 50.770 ? 2   ILE A C   1 
ATOM 13   C CB  ? ILE A 1   2 ?  -5.137  12.119  -9.613 1.000 50.770 ? 2   ILE A CB  1 
ATOM 14   O O   ? ILE A 1   2 ?  -6.066  13.888 -11.987 1.000 50.770 ? 2   ILE A O   1 
ATOM 15   C CG1 ? ILE A 1   2 ?  -4.657  10.756  -9.099 1.000 50.770 ? 2   ILE A CG1 1 
ATOM 16   C CG2 ? ILE A 1   2 ?  -5.552  13.027  -8.452 1.000 50.770 ? 2   ILE A CG2 1 
ATOM 17   C CD1 ? ILE A 1   2 ?  -3.528  10.842  -8.081 1.000 50.770 ? 2   ILE A CD1 1 
ATOM 18   N N   ? LEU A 1   3 ?  -8.008  13.594 -11.193 1.000 41.390 ? 3   LEU A N   1 
ATOM 19   C CA  ? LEU A 1   3 ?  -8.510  14.902 -11.598 1.000 41.390 ? 3   LEU A CA  1 
ATOM 20   C C   ? LEU A 1   3 ?  -7.682  16.019 -10.973 1.000 41.390 ? 3   LEU A C   1 
ATOM 21   C CB  ? LEU A 1   3 ?  -9.981  15.058 -11.203 1.000 41.390 ? 3   LEU A CB  1 
ATOM 22   O O   ? LEU A 1   3 ?  -7.525  16.072  -9.751 1.000 41.390 ? 3   LEU A O   1 
ATOM 23   C CG  ? LEU A 1   3 ? -10.984  14.190 -11.965 1.000 41.390 ? 3   LEU A CG  1 
ATOM 24   C CD1 ? LEU A 1   3 ? -12.339  14.207 -11.265 1.000 41.390 ? 3   LEU A CD1 1 
ATOM 25   C CD2 ? LEU A 1   3 ? -11.115  14.666 -13.407 1.000 41.390 ? 3   LEU A CD2 1 
ATOM 26   N N   ? GLY A 1   4 ?  -6.783  16.646 -11.786 1.000 59.790 ? 4   GLY A N   1 
ATOM 27   C CA  ? GLY A 1   4 ?  -6.057  17.830 -11.352 1.000 59.790 ? 4   GLY A CA  1 
ATOM 28   C C   ? GLY A 1   4 ?  -4.683  17.516 -10.791 1.000 59.790 ? 4   GLY A C   1 
ATOM 29   O O   ? GLY A 1   4 ?  -4.011  18.397 -10.253 1.000 59.790 ? 4   GLY A O   1 
ATOM 30   N N   ? GLY A 1   5 ?  -4.250  16.330 -10.773 1.000 67.650 ? 5   GLY A N   1 
ATOM 31   C CA  ? GLY A 1   5 ?  -2.951  15.972 -10.226 1.000 67.650 ? 5   GLY A CA  1 
ATOM 32   C C   ? GLY A 1   5 ?  -1.880  15.810 -11.289 1.000 67.650 ? 5   GLY A C   1 
ATOM 33   O O   ? GLY A 1   5 ?  -2.144  16.002 -12.478 1.000 67.650 ? 5   GLY A O   1 
ATOM 34   N N   ? HIS A 1   6 ?  -0.608  16.010 -10.855 1.000 79.210 ? 6   HIS A N   1 
ATOM 35   C CA  ? HIS A 1   6 ?   0.577  15.754 -11.665 1.000 79.210 ? 6   HIS A CA  1 
ATOM 36   C C   ? HIS A 1   6 ?   1.222  14.423 -11.292 1.000 79.210 ? 6   HIS A C   1 
ATOM 37   C CB  ? HIS A 1   6 ?   1.590  16.890 -11.508 1.000 79.210 ? 6   HIS A CB  1 
ATOM 38   O O   ? HIS A 1   6 ?   1.060  13.943 -10.168 1.000 79.210 ? 6   HIS A O   1 
ATOM 39   C CG  ? HIS A 1   6 ?   1.019  18.244 -11.786 1.000 79.210 ? 6   HIS A CG  1 
ATOM 40   C CD2 ? HIS A 1   6 ?   0.607  19.224 -10.948 1.000 79.210 ? 6   HIS A CD2 1 
ATOM 41   N ND1 ? HIS A 1   6 ?   0.816  18.718 -13.064 1.000 79.210 ? 6   HIS A ND1 1 
ATOM 42   C CE1 ? HIS A 1   6 ?   0.303  19.935 -13.000 1.000 79.210 ? 6   HIS A CE1 1 
ATOM 43   N NE2 ? HIS A 1   6 ?   0.166  20.266 -11.727 1.000 79.210 ? 6   HIS A NE2 1 
ATOM 44   N N   ? GLU A 1   7 ?   1.610  13.710 -12.314 1.000 83.440 ? 7   GLU A N   1 
ATOM 45   C CA  ? GLU A 1   7 ?   2.367  12.482 -12.090 1.000 83.440 ? 7   GLU A CA  1 
ATOM 46   C C   ? GLU A 1   7 ?   3.388  12.658 -10.970 1.000 83.440 ? 7   GLU A C   1 
ATOM 47   C CB  ? GLU A 1   7 ?   3.070  12.042 -13.377 1.000 83.440 ? 7   GLU A CB  1 
ATOM 48   O O   ? GLU A 1   7 ?   4.090  13.671 -10.916 1.000 83.440 ? 7   GLU A O   1 
ATOM 49   C CG  ? GLU A 1   7 ?   3.822  10.725 -13.248 1.000 83.440 ? 7   GLU A CG  1 
ATOM 50   C CD  ? GLU A 1   7 ?   4.416  10.242 -14.562 1.000 83.440 ? 7   GLU A CD  1 
ATOM 51   O OE1 ? GLU A 1   7 ?   5.050   9.162 -14.580 1.000 83.440 ? 7   GLU A OE1 1 
ATOM 52   O OE2 ? GLU A 1   7 ?   4.246  10.948 -15.580 1.000 83.440 ? 7   GLU A OE2 1 
ATOM 53   N N   ? ALA A 1   8 ?   3.429  11.716  -9.976 1.000 83.820 ? 8   ALA A N   1 
ATOM 54   C CA  ? ALA A 1   8 ?   4.412  11.739  -8.895 1.000 83.820 ? 8   ALA A CA  1 
ATOM 55   C C   ? ALA A 1   8 ?   5.819  11.481  -9.427 1.000 83.820 ? 8   ALA A C   1 
ATOM 56   C CB  ? ALA A 1   8 ?   4.053  10.709  -7.827 1.000 83.820 ? 8   ALA A CB  1 
ATOM 57   O O   ? ALA A 1   8 ?   5.990  10.802 -10.442 1.000 83.820 ? 8   ALA A O   1 
ATOM 58   N N   ? ARG A 1   9 ?   6.796  12.180  -8.787 1.000 89.670 ? 9   ARG A N   1 
ATOM 59   C CA  ? ARG A 1   9 ?   8.187  11.846  -9.078 1.000 89.670 ? 9   ARG A CA  1 
ATOM 60   C C   ? ARG A 1   9 ?   8.444  10.355  -8.888 1.000 89.670 ? 9   ARG A C   1 
ATOM 61   C CB  ? ARG A 1   9 ?   9.132  12.658  -8.189 1.000 89.670 ? 9   ARG A CB  1 
ATOM 62   O O   ? ARG A 1   9 ?   8.001   9.764  -7.900 1.000 89.670 ? 9   ARG A O   1 
ATOM 63   C CG  ? ARG A 1   9 ?   9.128  14.149  -8.486 1.000 89.670 ? 9   ARG A CG  1 
ATOM 64   C CD  ? ARG A 1   9 ?  10.124  14.900  -7.614 1.000 89.670 ? 9   ARG A CD  1 
ATOM 65   N NE  ? ARG A 1   9 ?  10.060  16.341  -7.841 1.000 89.670 ? 9   ARG A NE  1 
ATOM 66   N NH1 ? ARG A 1   9 ?  11.880  16.841  -6.509 1.000 89.670 ? 9   ARG A NH1 1 
ATOM 67   N NH2 ? ARG A 1   9 ?  10.747  18.518  -7.585 1.000 89.670 ? 9   ARG A NH2 1 
ATOM 68   C CZ  ? ARG A 1   9 ?  10.896  17.230  -7.311 1.000 89.670 ? 9   ARG A CZ  1 
ATOM 69   N N   ? PRO A 1  10 ?   9.061   9.739  -9.860 1.000 91.480 ? 10  PRO A N   1 
ATOM 70   C CA  ? PRO A 1  10 ?   9.325   8.304  -9.731 1.000 91.480 ? 10  PRO A CA  1 
ATOM 71   C C   ? PRO A 1  10 ?   9.954   7.938  -8.389 1.000 91.480 ? 10  PRO A C   1 
ATOM 72   C CB  ? PRO A 1  10 ?  10.293   8.019 -10.883 1.000 91.480 ? 10  PRO A CB  1 
ATOM 73   O O   ? PRO A 1  10 ?  10.901   8.593  -7.947 1.000 91.480 ? 10  PRO A O   1 
ATOM 74   C CG  ? PRO A 1  10 ?   9.976   9.054 -11.913 1.000 91.480 ? 10  PRO A CG  1 
ATOM 75   C CD  ? PRO A 1  10 ?   9.601  10.328 -11.210 1.000 91.480 ? 10  PRO A CD  1 
ATOM 76   N N   ? HIS A 1  11 ?   9.230   6.955  -7.740 1.000 90.430 ? 11  HIS A N   1 
ATOM 77   C CA  ? HIS A 1  11 ?   9.725   6.296  -6.537 1.000 90.430 ? 11  HIS A CA  1 
ATOM 78   C C   ? HIS A 1  11 ?   9.779   7.264  -5.361 1.000 90.430 ? 11  HIS A C   1 
ATOM 79   C CB  ? HIS A 1  11 ?  11.111   5.696  -6.787 1.000 90.430 ? 11  HIS A CB  1 
ATOM 80   O O   ? HIS A 1  11 ?  10.564   7.074  -4.429 1.000 90.430 ? 11  HIS A O   1 
ATOM 81   C CG  ? HIS A 1  11 ?  11.160   4.767  -7.958 1.000 90.430 ? 11  HIS A CG  1 
ATOM 82   C CD2 ? HIS A 1  11 ?  11.890   4.809  -9.097 1.000 90.430 ? 11  HIS A CD2 1 
ATOM 83   N ND1 ? HIS A 1  11 ?  10.385   3.629  -8.037 1.000 90.430 ? 11  HIS A ND1 1 
ATOM 84   C CE1 ? HIS A 1  11 ?  10.639   3.011  -9.178 1.000 90.430 ? 11  HIS A CE1 1 
ATOM 85   N NE2 ? HIS A 1  11 ?  11.548   3.706  -9.840 1.000 90.430 ? 11  HIS A NE2 1 
ATOM 86   N N   ? SER A 1  12 ?   9.047   8.327  -5.401 1.000 90.990 ? 12  SER A N   1 
ATOM 87   C CA  ? SER A 1  12 ?   8.974   9.305  -4.320 1.000 90.990 ? 12  SER A CA  1 
ATOM 88   C C   ? SER A 1  12 ?   8.068   8.818  -3.194 1.000 90.990 ? 12  SER A C   1 
ATOM 89   C CB  ? SER A 1  12 ?   8.468  10.649  -4.847 1.000 90.990 ? 12  SER A CB  1 
ATOM 90   O O   ? SER A 1  12 ?   8.136   9.325  -2.072 1.000 90.990 ? 12  SER A O   1 
ATOM 91   O OG  ? SER A 1  12 ?   7.186  10.509  -5.433 1.000 90.990 ? 12  SER A OG  1 
ATOM 92   N N   ? ARG A 1  13 ?   7.328   7.853  -3.388 1.000 93.040 ? 13  ARG A N   1 
ATOM 93   C CA  ? ARG A 1  13 ?   6.478   7.193  -2.402 1.000 93.040 ? 13  ARG A CA  1 
ATOM 94   C C   ? ARG A 1  13 ?   6.745   5.692  -2.366 1.000 93.040 ? 13  ARG A C   1 
ATOM 95   C CB  ? ARG A 1  13 ?   5.001   7.455  -2.705 1.000 93.040 ? 13  ARG A CB  1 
ATOM 96   O O   ? ARG A 1  13 ?   5.956   4.903  -2.888 1.000 93.040 ? 13  ARG A O   1 
ATOM 97   C CG  ? ARG A 1  13 ?   4.627   8.929  -2.722 1.000 93.040 ? 13  ARG A CG  1 
ATOM 98   C CD  ? ARG A 1  13 ?   4.699   9.545  -1.332 1.000 93.040 ? 13  ARG A CD  1 
ATOM 99   N NE  ? ARG A 1  13 ?   4.203  10.918  -1.325 1.000 93.040 ? 13  ARG A NE  1 
ATOM 100  N NH1 ? ARG A 1  13 ?   6.152  11.846  -2.147 1.000 93.040 ? 13  ARG A NH1 1 
ATOM 101  N NH2 ? ARG A 1  13 ?   4.355  13.184  -1.665 1.000 93.040 ? 13  ARG A NH2 1 
ATOM 102  C CZ  ? ARG A 1  13 ?   4.905  11.980  -1.712 1.000 93.040 ? 13  ARG A CZ  1 
ATOM 103  N N   ? PRO A 1  14 ?   7.892   5.277  -1.785 1.000 95.680 ? 14  PRO A N   1 
ATOM 104  C CA  ? PRO A 1  14 ?   8.386   3.901  -1.881 1.000 95.680 ? 14  PRO A CA  1 
ATOM 105  C C   ? PRO A 1  14 ?   7.596   2.929  -1.009 1.000 95.680 ? 14  PRO A C   1 
ATOM 106  C CB  ? PRO A 1  14 ?   9.835   4.013  -1.401 1.000 95.680 ? 14  PRO A CB  1 
ATOM 107  O O   ? PRO A 1  14 ?   7.785   1.713  -1.106 1.000 95.680 ? 14  PRO A O   1 
ATOM 108  C CG  ? PRO A 1  14 ?   9.848   5.205  -0.499 1.000 95.680 ? 14  PRO A CG  1 
ATOM 109  C CD  ? PRO A 1  14 ?   8.869   6.214  -1.028 1.000 95.680 ? 14  PRO A CD  1 
ATOM 110  N N   ? TYR A 1  15 ?   6.590   3.451  -0.273 1.000 94.580 ? 15  TYR A N   1 
ATOM 111  C CA  ? TYR A 1  15 ?   5.766   2.612   0.590 1.000 94.580 ? 15  TYR A CA  1 
ATOM 112  C C   ? TYR A 1  15 ?   4.479   2.204  -0.116 1.000 94.580 ? 15  TYR A C   1 
ATOM 113  C CB  ? TYR A 1  15 ?   5.437   3.343   1.895 1.000 94.580 ? 15  TYR A CB  1 
ATOM 114  O O   ? TYR A 1  15 ?   3.712   1.388   0.402 1.000 94.580 ? 15  TYR A O   1 
ATOM 115  C CG  ? TYR A 1  15 ?   5.100   4.802   1.706 1.000 94.580 ? 15  TYR A CG  1 
ATOM 116  C CD1 ? TYR A 1  15 ?   6.048   5.793   1.948 1.000 94.580 ? 15  TYR A CD1 1 
ATOM 117  C CD2 ? TYR A 1  15 ?   3.833   5.192   1.286 1.000 94.580 ? 15  TYR A CD2 1 
ATOM 118  C CE1 ? TYR A 1  15 ?   5.741   7.139   1.777 1.000 94.580 ? 15  TYR A CE1 1 
ATOM 119  C CE2 ? TYR A 1  15 ?   3.514   6.535   1.111 1.000 94.580 ? 15  TYR A CE2 1 
ATOM 120  O OH  ? TYR A 1  15 ?   4.164   8.830   1.187 1.000 94.580 ? 15  TYR A OH  1 
ATOM 121  C CZ  ? TYR A 1  15 ?   4.474   7.499   1.358 1.000 94.580 ? 15  TYR A CZ  1 
ATOM 122  N N   ? MET A 1  16 ?   4.208   2.870  -1.339 1.000 94.690 ? 16  MET A N   1 
ATOM 123  C CA  ? MET A 1  16 ?   2.976   2.619  -2.082 1.000 94.690 ? 16  MET A CA  1 
ATOM 124  C C   ? MET A 1  16 ?   2.990   1.227  -2.705 1.000 94.690 ? 16  MET A C   1 
ATOM 125  C CB  ? MET A 1  16 ?   2.777   3.676  -3.169 1.000 94.690 ? 16  MET A CB  1 
ATOM 126  O O   ? MET A 1  16 ?   3.998   0.808  -3.275 1.000 94.690 ? 16  MET A O   1 
ATOM 127  C CG  ? MET A 1  16 ?   1.420   3.607  -3.850 1.000 94.690 ? 16  MET A CG  1 
ATOM 128  S SD  ? MET A 1  16 ?   0.060   4.200  -2.771 1.000 94.690 ? 16  MET A SD  1 
ATOM 129  C CE  ? MET A 1  16 ?  -0.391   5.730  -3.635 1.000 94.690 ? 16  MET A CE  1 
ATOM 130  N N   ? ALA A 1  17 ?   1.881   0.526  -2.480 1.000 94.490 ? 17  ALA A N   1 
ATOM 131  C CA  ? ALA A 1  17 ?   1.701  -0.807  -3.049 1.000 94.490 ? 17  ALA A CA  1 
ATOM 132  C C   ? ALA A 1  17 ?   0.531  -0.832  -4.029 1.000 94.490 ? 17  ALA A C   1 
ATOM 133  C CB  ? ALA A 1  17 ?   1.485  -1.834  -1.941 1.000 94.490 ? 17  ALA A CB  1 
ATOM 134  O O   ? ALA A 1  17 ?  -0.491  -0.181  -3.801 1.000 94.490 ? 17  ALA A O   1 
ATOM 135  N N   ? CYS A 1  18 ?   0.748  -1.494  -5.126 1.000 92.630 ? 18  CYS A N   1 
ATOM 136  C CA  ? CYS A 1  18 ?  -0.327  -1.794  -6.066 1.000 92.630 ? 18  CYS A CA  1 
ATOM 137  C C   ? CYS A 1  18 ?  -0.837  -3.217  -5.875 1.000 92.630 ? 18  CYS A C   1 
ATOM 138  C CB  ? CYS A 1  18 ?   0.151  -1.603  -7.505 1.000 92.630 ? 18  CYS A CB  1 
ATOM 139  O O   ? CYS A 1  18 ?  -0.057  -4.170  -5.902 1.000 92.630 ? 18  CYS A O   1 
ATOM 140  S SG  ? CYS A 1  18 ?  -1.118  -1.942  -8.745 1.000 92.630 ? 18  CYS A SG  1 
ATOM 141  N N   ? LEU A 1  19 ?  -2.114  -3.323  -5.634 1.000 91.650 ? 19  LEU A N   1 
ATOM 142  C CA  ? LEU A 1  19 ?  -2.745  -4.626  -5.458 1.000 91.650 ? 19  LEU A CA  1 
ATOM 143  C C   ? LEU A 1  19 ?  -3.431  -5.075  -6.744 1.000 91.650 ? 19  LEU A C   1 
ATOM 144  C CB  ? LEU A 1  19 ?  -3.761  -4.580  -4.314 1.000 91.650 ? 19  LEU A CB  1 
ATOM 145  O O   ? LEU A 1  19 ?  -4.335  -4.398  -7.240 1.000 91.650 ? 19  LEU A O   1 
ATOM 146  C CG  ? LEU A 1  19 ?  -3.266  -3.992  -2.991 1.000 91.650 ? 19  LEU A CG  1 
ATOM 147  C CD1 ? LEU A 1  19 ?  -4.384  -4.004  -1.954 1.000 91.650 ? 19  LEU A CD1 1 
ATOM 148  C CD2 ? LEU A 1  19 ?  -2.051  -4.762  -2.485 1.000 91.650 ? 19  LEU A CD2 1 
ATOM 149  N N   ? LYS A 1  20 ?  -2.861  -6.123  -7.306 1.000 89.470 ? 20  LYS A N   1 
ATOM 150  C CA  ? LYS A 1  20 ?  -3.432  -6.745  -8.497 1.000 89.470 ? 20  LYS A CA  1 
ATOM 151  C C   ? LYS A 1  20 ?  -4.381  -7.880  -8.124 1.000 89.470 ? 20  LYS A C   1 
ATOM 152  C CB  ? LYS A 1  20 ?  -2.324  -7.268  -9.413 1.000 89.470 ? 20  LYS A CB  1 
ATOM 153  O O   ? LYS A 1  20 ?  -3.958  -8.887  -7.551 1.000 89.470 ? 20  LYS A O   1 
ATOM 154  C CG  ? LYS A 1  20 ?  -2.818  -7.749 -10.770 1.000 89.470 ? 20  LYS A CG  1 
ATOM 155  C CD  ? LYS A 1  20 ?  -1.664  -8.184 -11.663 1.000 89.470 ? 20  LYS A CD  1 
ATOM 156  C CE  ? LYS A 1  20 ?  -2.157  -8.668 -13.020 1.000 89.470 ? 20  LYS A CE  1 
ATOM 157  N NZ  ? LYS A 1  20 ?  -1.027  -9.075 -13.907 1.000 89.470 ? 20  LYS A NZ  1 
ATOM 158  N N   ? ILE A 1  21 ?  -5.665  -7.635  -8.476 1.000 83.950 ? 21  ILE A N   1 
ATOM 159  C CA  ? ILE A 1  21 ?  -6.717  -8.596  -8.163 1.000 83.950 ? 21  ILE A CA  1 
ATOM 160  C C   ? ILE A 1  21 ?  -7.182  -9.287  -9.443 1.000 83.950 ? 21  ILE A C   1 
ATOM 161  C CB  ? ILE A 1  21 ?  -7.911  -7.917  -7.456 1.000 83.950 ? 21  ILE A CB  1 
ATOM 162  O O   ? ILE A 1  21 ?  -7.313  -8.647 -10.489 1.000 83.950 ? 21  ILE A O   1 
ATOM 163  C CG1 ? ILE A 1  21 ?  -7.426  -7.104  -6.251 1.000 83.950 ? 21  ILE A CG1 1 
ATOM 164  C CG2 ? ILE A 1  21 ?  -8.951  -8.959  -7.032 1.000 83.950 ? 21  ILE A CG2 1 
ATOM 165  C CD1 ? ILE A 1  21 ?  -8.475  -6.160  -5.678 1.000 83.950 ? 21  ILE A CD1 1 
ATOM 166  N N   ? VAL A 1  22 ?  -7.193 -10.573  -9.520 1.000 76.550 ? 22  VAL A N   1 
ATOM 167  C CA  ? VAL A 1  22 ?  -7.542 -11.392 -10.677 1.000 76.550 ? 22  VAL A CA  1 
ATOM 168  C C   ? VAL A 1  22 ?  -8.701 -10.749 -11.434 1.000 76.550 ? 22  VAL A C   1 
ATOM 169  C CB  ? VAL A 1  22 ?  -7.911 -12.834 -10.261 1.000 76.550 ? 22  VAL A CB  1 
ATOM 170  O O   ? VAL A 1  22 ?  -8.738 -10.779 -12.667 1.000 76.550 ? 22  VAL A O   1 
ATOM 171  C CG1 ? VAL A 1  22 ?  -8.488 -13.606 -11.446 1.000 76.550 ? 22  VAL A CG1 1 
ATOM 172  C CG2 ? VAL A 1  22 ?  -6.689 -13.554  -9.694 1.000 76.550 ? 22  VAL A CG2 1 
ATOM 173  N N   ? SER A 1  23 ?  -9.585  -9.888 -10.822 1.000 67.070 ? 23  SER A N   1 
ATOM 174  C CA  ? SER A 1  23 ? -10.762  -9.324 -11.474 1.000 67.070 ? 23  SER A CA  1 
ATOM 175  C C   ? SER A 1  23 ? -10.450  -7.971 -12.104 1.000 67.070 ? 23  SER A C   1 
ATOM 176  C CB  ? SER A 1  23 ? -11.910  -9.179 -10.475 1.000 67.070 ? 23  SER A CB  1 
ATOM 177  O O   ? SER A 1  23 ? -11.321  -7.350 -12.716 1.000 67.070 ? 23  SER A O   1 
ATOM 178  O OG  ? SER A 1  23 ? -11.590  -8.225  -9.476 1.000 67.070 ? 23  SER A OG  1 
ATOM 179  N N   ? GLU A 1  24 ?  -9.168  -7.665 -12.666 1.000 61.770 ? 24  GLU A N   1 
ATOM 180  C CA  ? GLU A 1  24 ?  -8.679  -6.537 -13.452 1.000 61.770 ? 24  GLU A CA  1 
ATOM 181  C C   ? GLU A 1  24 ?  -8.787  -5.231 -12.670 1.000 61.770 ? 24  GLU A C   1 
ATOM 182  C CB  ? GLU A 1  24 ?  -9.448  -6.426 -14.771 1.000 61.770 ? 24  GLU A CB  1 
ATOM 183  O O   ? GLU A 1  24 ?  -8.637  -4.147 -13.238 1.000 61.770 ? 24  GLU A O   1 
ATOM 184  C CG  ? GLU A 1  24 ?  -9.165  -7.560 -15.745 1.000 61.770 ? 24  GLU A CG  1 
ATOM 185  C CD  ? GLU A 1  24 ?  -9.439  -7.189 -17.194 1.000 61.770 ? 24  GLU A CD  1 
ATOM 186  O OE1 ? GLU A 1  24 ?  -9.121  -7.995 -18.098 1.000 61.770 ? 24  GLU A OE1 1 
ATOM 187  O OE2 ? GLU A 1  24 ?  -9.975  -6.083 -17.427 1.000 61.770 ? 24  GLU A OE2 1 
ATOM 188  N N   ? CYS A 1  25 ?  -9.037  -5.194 -11.324 1.000 66.490 ? 25  CYS A N   1 
ATOM 189  C CA  ? CYS A 1  25 ?  -9.063  -3.970 -10.531 1.000 66.490 ? 25  CYS A CA  1 
ATOM 190  C C   ? CYS A 1  25 ?  -7.778  -3.815  -9.726 1.000 66.490 ? 25  CYS A C   1 
ATOM 191  C CB  ? CYS A 1  25 ? -10.268  -3.966  -9.591 1.000 66.490 ? 25  CYS A CB  1 
ATOM 192  O O   ? CYS A 1  25 ?  -7.194  -4.806  -9.284 1.000 66.490 ? 25  CYS A O   1 
ATOM 193  S SG  ? CYS A 1  25 ? -10.493  -2.409  -8.703 1.000 66.490 ? 25  CYS A SG  1 
ATOM 194  N N   ? PHE A 1  26 ?  -7.169  -2.678  -9.891 1.000 77.910 ? 26  PHE A N   1 
ATOM 195  C CA  ? PHE A 1  26 ?  -6.027  -2.296  -9.069 1.000 77.910 ? 26  PHE A CA  1 
ATOM 196  C C   ? PHE A 1  26 ?  -6.473  -1.457  -7.878 1.000 77.910 ? 26  PHE A C   1 
ATOM 197  C CB  ? PHE A 1  26 ?  -4.999  -1.522  -9.901 1.000 77.910 ? 26  PHE A CB  1 
ATOM 198  O O   ? PHE A 1  26 ?  -7.356  -0.606  -8.007 1.000 77.910 ? 26  PHE A O   1 
ATOM 199  C CG  ? PHE A 1  26 ?  -4.335  -2.350 -10.968 1.000 77.910 ? 26  PHE A CG  1 
ATOM 200  C CD1 ? PHE A 1  26 ?  -3.255  -3.169 -10.661 1.000 77.910 ? 26  PHE A CD1 1 
ATOM 201  C CD2 ? PHE A 1  26 ?  -4.791  -2.309 -12.280 1.000 77.910 ? 26  PHE A CD2 1 
ATOM 202  C CE1 ? PHE A 1  26 ?  -2.638  -3.936 -11.647 1.000 77.910 ? 26  PHE A CE1 1 
ATOM 203  C CE2 ? PHE A 1  26 ?  -4.180  -3.073 -13.270 1.000 77.910 ? 26  PHE A CE2 1 
ATOM 204  C CZ  ? PHE A 1  26 ?  -3.103  -3.885 -12.952 1.000 77.910 ? 26  PHE A CZ  1 
ATOM 205  N N   ? CYS A 1  27 ?  -6.059  -1.920  -6.774 1.000 86.560 ? 27  CYS A N   1 
ATOM 206  C CA  ? CYS A 1  27 ?  -6.227  -1.160  -5.541 1.000 86.560 ? 27  CYS A CA  1 
ATOM 207  C C   ? CYS A 1  27 ?  -4.877  -0.751  -4.964 1.000 86.560 ? 27  CYS A C   1 
ATOM 208  C CB  ? CYS A 1  27 ?  -7.007  -1.976  -4.510 1.000 86.560 ? 27  CYS A CB  1 
ATOM 209  O O   ? CYS A 1  27 ?  -3.837  -1.256  -5.390 1.000 86.560 ? 27  CYS A O   1 
ATOM 210  S SG  ? CYS A 1  27 ?  -8.727  -2.277  -4.970 1.000 86.560 ? 27  CYS A SG  1 
ATOM 211  N N   ? GLY A 1  28 ?  -4.941   0.230  -4.160 1.000 88.160 ? 28  GLY A N   1 
ATOM 212  C CA  ? GLY A 1  28 ?  -3.725   0.705  -3.519 1.000 88.160 ? 28  GLY A CA  1 
ATOM 213  C C   ? GLY A 1  28 ?  -3.598   0.257  -2.075 1.000 88.160 ? 28  GLY A C   1 
ATOM 214  O O   ? GLY A 1  28 ?  -4.587  -0.132  -1.451 1.000 88.160 ? 28  GLY A O   1 
ATOM 215  N N   ? GLY A 1  29 ?  -2.380   0.137  -1.592 1.000 91.760 ? 29  GLY A N   1 
ATOM 216  C CA  ? GLY A 1  29 ?  -2.038  -0.155  -0.209 1.000 91.760 ? 29  GLY A CA  1 
ATOM 217  C C   ? GLY A 1  29 ?  -0.705   0.433   0.214 1.000 91.760 ? 29  GLY A C   1 
ATOM 218  O O   ? GLY A 1  29 ?  -0.071   1.161  -0.553 1.000 91.760 ? 29  GLY A O   1 
ATOM 219  N N   ? PHE A 1  30 ?  -0.387   0.140   1.510 1.000 94.640 ? 30  PHE A N   1 
ATOM 220  C CA  ? PHE A 1  30 ?   0.855   0.660   2.069 1.000 94.640 ? 30  PHE A CA  1 
ATOM 221  C C   ? PHE A 1  30 ?   1.653  -0.451   2.743 1.000 94.640 ? 30  PHE A C   1 
ATOM 222  C CB  ? PHE A 1  30 ?   0.567   1.782   3.071 1.000 94.640 ? 30  PHE A CB  1 
ATOM 223  O O   ? PHE A 1  30 ?   1.107  -1.219   3.537 1.000 94.640 ? 30  PHE A O   1 
ATOM 224  C CG  ? PHE A 1  30 ?  -0.322   2.867   2.528 1.000 94.640 ? 30  PHE A CG  1 
ATOM 225  C CD1 ? PHE A 1  30 ?   0.187   3.844   1.681 1.000 94.640 ? 30  PHE A CD1 1 
ATOM 226  C CD2 ? PHE A 1  30 ?  -1.669   2.910   2.864 1.000 94.640 ? 30  PHE A CD2 1 
ATOM 227  C CE1 ? PHE A 1  30 ?  -0.634   4.850   1.177 1.000 94.640 ? 30  PHE A CE1 1 
ATOM 228  C CE2 ? PHE A 1  30 ?  -2.496   3.912   2.364 1.000 94.640 ? 30  PHE A CE2 1 
ATOM 229  C CZ  ? PHE A 1  30 ?  -1.976   4.882   1.521 1.000 94.640 ? 30  PHE A CZ  1 
ATOM 230  N N   ? LEU A 1  31 ?   2.921  -0.485   2.354 1.000 96.680 ? 31  LEU A N   1 
ATOM 231  C CA  ? LEU A 1  31 ?   3.827  -1.401   3.039 1.000 96.680 ? 31  LEU A CA  1 
ATOM 232  C C   ? LEU A 1  31 ?   4.189  -0.873   4.423 1.000 96.680 ? 31  LEU A C   1 
ATOM 233  C CB  ? LEU A 1  31 ?   5.097  -1.617   2.213 1.000 96.680 ? 31  LEU A CB  1 
ATOM 234  O O   ? LEU A 1  31 ?   4.867   0.151   4.544 1.000 96.680 ? 31  LEU A O   1 
ATOM 235  C CG  ? LEU A 1  31 ?   6.053  -2.702   2.711 1.000 96.680 ? 31  LEU A CG  1 
ATOM 236  C CD1 ? LEU A 1  31 ?   5.394  -4.074   2.615 1.000 96.680 ? 31  LEU A CD1 1 
ATOM 237  C CD2 ? LEU A 1  31 ?   7.356  -2.672   1.919 1.000 96.680 ? 31  LEU A CD2 1 
ATOM 238  N N   ? ILE A 1  32 ?   3.786  -1.609   5.499 1.000 95.900 ? 32  ILE A N   1 
ATOM 239  C CA  ? ILE A 1  32 ?   3.995  -1.088   6.845 1.000 95.900 ? 32  ILE A CA  1 
ATOM 240  C C   ? ILE A 1  32 ?   4.962  -1.995   7.604 1.000 95.900 ? 32  ILE A C   1 
ATOM 241  C CB  ? ILE A 1  32 ?   2.662  -0.962   7.616 1.000 95.900 ? 32  ILE A CB  1 
ATOM 242  O O   ? ILE A 1  32 ?   5.455  -1.629   8.674 1.000 95.900 ? 32  ILE A O   1 
ATOM 243  C CG1 ? ILE A 1  32 ?   1.967  -2.325   7.709 1.000 95.900 ? 32  ILE A CG1 1 
ATOM 244  C CG2 ? ILE A 1  32 ?   1.750   0.073   6.951 1.000 95.900 ? 32  ILE A CG2 1 
ATOM 245  C CD1 ? ILE A 1  32 ?   0.810  -2.364   8.698 1.000 95.900 ? 32  ILE A CD1 1 
ATOM 246  N N   ? ARG A 1  33 ?   5.276  -3.167   7.041 1.000 96.120 ? 33  ARG A N   1 
ATOM 247  C CA  ? ARG A 1  33 ?   6.275  -4.153   7.443 1.000 96.120 ? 33  ARG A CA  1 
ATOM 248  C C   ? ARG A 1  33 ?   6.771  -4.950   6.241 1.000 96.120 ? 33  ARG A C   1 
ATOM 249  C CB  ? ARG A 1  33 ?   5.702  -5.100   8.499 1.000 96.120 ? 33  ARG A CB  1 
ATOM 250  O O   ? ARG A 1  33 ?   6.104  -5.003   5.206 1.000 96.120 ? 33  ARG A O   1 
ATOM 251  C CG  ? ARG A 1  33 ?   6.746  -5.976   9.172 1.000 96.120 ? 33  ARG A CG  1 
ATOM 252  C CD  ? ARG A 1  33 ?   6.180  -6.693  10.390 1.000 96.120 ? 33  ARG A CD  1 
ATOM 253  N NE  ? ARG A 1  33 ?   5.132  -7.639  10.020 1.000 96.120 ? 33  ARG A NE  1 
ATOM 254  N NH1 ? ARG A 1  33 ?   4.594  -8.211  12.193 1.000 96.120 ? 33  ARG A NH1 1 
ATOM 255  N NH2 ? ARG A 1  33 ?   3.474  -9.172  10.440 1.000 96.120 ? 33  ARG A NH2 1 
ATOM 256  C CZ  ? ARG A 1  33 ?   4.402  -8.339  10.885 1.000 96.120 ? 33  ARG A CZ  1 
ATOM 257  N N   ? GLU A 1  34 ?   8.000  -5.590   6.224 1.000 97.580 ? 34  GLU A N   1 
ATOM 258  C CA  ? GLU A 1  34 ?   8.600  -6.222   5.053 1.000 97.580 ? 34  GLU A CA  1 
ATOM 259  C C   ? GLU A 1  34 ?   7.693  -7.312   4.489 1.000 97.580 ? 34  GLU A C   1 
ATOM 260  C CB  ? GLU A 1  34 ?   9.971  -6.808   5.402 1.000 97.580 ? 34  GLU A CB  1 
ATOM 261  O O   ? GLU A 1  34 ?   7.803  -7.673   3.316 1.000 97.580 ? 34  GLU A O   1 
ATOM 262  C CG  ? GLU A 1  34 ?  11.050  -5.757   5.622 1.000 97.580 ? 34  GLU A CG  1 
ATOM 263  C CD  ? GLU A 1  34 ?  12.090  -6.173   6.650 1.000 97.580 ? 34  GLU A CD  1 
ATOM 264  O OE1 ? GLU A 1  34 ?  13.210  -5.612   6.641 1.000 97.580 ? 34  GLU A OE1 1 
ATOM 265  O OE2 ? GLU A 1  34 ?  11.784  -7.067   7.470 1.000 97.580 ? 34  GLU A OE2 1 
ATOM 266  N N   ? ASP A 1  35 ?   6.686  -7.651   5.352 1.000 97.670 ? 35  ASP A N   1 
ATOM 267  C CA  ? ASP A 1  35 ?   5.840  -8.751   4.900 1.000 97.670 ? 35  ASP A CA  1 
ATOM 268  C C   ? ASP A 1  35 ?   4.362  -8.427   5.102 1.000 97.670 ? 35  ASP A C   1 
ATOM 269  C CB  ? ASP A 1  35 ?   6.201 -10.043   5.636 1.000 97.670 ? 35  ASP A CB  1 
ATOM 270  O O   ? ASP A 1  35 ?   3.519  -9.326   5.107 1.000 97.670 ? 35  ASP A O   1 
ATOM 271  C CG  ? ASP A 1  35 ?   5.989  -9.949   7.137 1.000 97.670 ? 35  ASP A CG  1 
ATOM 272  O OD1 ? ASP A 1  35 ?   5.880  -8.823   7.668 1.000 97.670 ? 35  ASP A OD1 1 
ATOM 273  O OD2 ? ASP A 1  35 ?   5.933 -11.011   7.794 1.000 97.670 ? 35  ASP A OD2 1 
ATOM 274  N N   ? VAL A 1  36 ?   4.074  -7.146   5.391 1.000 97.280 ? 36  VAL A N   1 
ATOM 275  C CA  ? VAL A 1  36 ?   2.690  -6.792   5.689 1.000 97.280 ? 36  VAL A CA  1 
ATOM 276  C C   ? VAL A 1  36 ?   2.305  -5.527   4.927 1.000 97.280 ? 36  VAL A C   1 
ATOM 277  C CB  ? VAL A 1  36 ?   2.470  -6.590   7.205 1.000 97.280 ? 36  VAL A CB  1 
ATOM 278  O O   ? VAL A 1  36 ?   3.020  -4.523   4.975 1.000 97.280 ? 36  VAL A O   1 
ATOM 279  C CG1 ? VAL A 1  36 ?   1.035  -6.148   7.487 1.000 97.280 ? 36  VAL A CG1 1 
ATOM 280  C CG2 ? VAL A 1  36 ?   2.798  -7.872   7.967 1.000 97.280 ? 36  VAL A CG2 1 
ATOM 281  N N   ? VAL A 1  37 ?   1.117  -5.568   4.290 1.000 96.430 ? 37  VAL A N   1 
ATOM 282  C CA  ? VAL A 1  37 ?   0.549  -4.430   3.574 1.000 96.430 ? 37  VAL A CA  1 
ATOM 283  C C   ? VAL A 1  37 ?  -0.778  -4.028   4.212 1.000 96.430 ? 37  VAL A C   1 
ATOM 284  C CB  ? VAL A 1  37 ?   0.345  -4.747   2.075 1.000 96.430 ? 37  VAL A CB  1 
ATOM 285  O O   ? VAL A 1  37 ?  -1.613  -4.883   4.517 1.000 96.430 ? 37  VAL A O   1 
ATOM 286  C CG1 ? VAL A 1  37 ?  -0.469  -3.647   1.396 1.000 96.430 ? 37  VAL A CG1 1 
ATOM 287  C CG2 ? VAL A 1  37 ?   1.693  -4.926   1.380 1.000 96.430 ? 37  VAL A CG2 1 
ATOM 288  N N   ? LEU A 1  38 ?  -0.905  -2.755   4.464 1.000 93.550 ? 38  LEU A N   1 
ATOM 289  C CA  ? LEU A 1  38 ?  -2.146  -2.162   4.949 1.000 93.550 ? 38  LEU A CA  1 
ATOM 290  C C   ? LEU A 1  38 ?  -3.017  -1.695   3.788 1.000 93.550 ? 38  LEU A C   1 
ATOM 291  C CB  ? LEU A 1  38 ?  -1.849  -0.987   5.884 1.000 93.550 ? 38  LEU A CB  1 
ATOM 292  O O   ? LEU A 1  38 ?  -2.548  -0.969   2.908 1.000 93.550 ? 38  LEU A O   1 
ATOM 293  C CG  ? LEU A 1  38 ?  -3.061  -0.294   6.509 1.000 93.550 ? 38  LEU A CG  1 
ATOM 294  C CD1 ? LEU A 1  38 ?  -3.746  -1.222   7.508 1.000 93.550 ? 38  LEU A CD1 1 
ATOM 295  C CD2 ? LEU A 1  38 ?  -2.645   1.010   7.181 1.000 93.550 ? 38  LEU A CD2 1 
ATOM 296  N N   ? THR A 1  39 ?  -4.278  -2.102   3.812 1.000 91.230 ? 39  THR A N   1 
ATOM 297  C CA  ? THR A 1  39 ?  -5.180  -1.759   2.718 1.000 91.230 ? 39  THR A CA  1 
ATOM 298  C C   ? THR A 1  39 ?  -6.629  -1.747   3.194 1.000 91.230 ? 39  THR A C   1 
ATOM 299  C CB  ? THR A 1  39 ?  -5.031  -2.743   1.543 1.000 91.230 ? 39  THR A CB  1 
ATOM 300  O O   ? THR A 1  39 ?  -6.894  -1.842   4.394 1.000 91.230 ? 39  THR A O   1 
ATOM 301  C CG2 ? THR A 1  39 ?  -5.568  -4.123   1.909 1.000 91.230 ? 39  THR A CG2 1 
ATOM 302  O OG1 ? THR A 1  39 ?  -5.758  -2.244   0.414 1.000 91.230 ? 39  THR A OG1 1 
ATOM 303  N N   ? ALA A 1  40 ?  -7.508  -1.560   2.236 1.000 85.900 ? 40  ALA A N   1 
ATOM 304  C CA  ? ALA A 1  40 ?  -8.938  -1.568   2.534 1.000 85.900 ? 40  ALA A CA  1 
ATOM 305  C C   ? ALA A 1  40 ?  -9.494  -2.989   2.520 1.000 85.900 ? 40  ALA A C   1 
ATOM 306  C CB  ? ALA A 1  40 ?  -9.695  -0.694   1.538 1.000 85.900 ? 40  ALA A CB  1 
ATOM 307  O O   ? ALA A 1  40 ?  -9.062  -3.823   1.720 1.000 85.900 ? 40  ALA A O   1 
ATOM 308  N N   ? ALA A 1  41 ? -10.507  -3.382   3.447 1.000 82.440 ? 41  ALA A N   1 
ATOM 309  C CA  ? ALA A 1  41 ? -11.072  -4.713   3.653 1.000 82.440 ? 41  ALA A CA  1 
ATOM 310  C C   ? ALA A 1  41 ? -12.008  -5.095   2.510 1.000 82.440 ? 41  ALA A C   1 
ATOM 311  C CB  ? ALA A 1  41 ? -11.812  -4.776   4.987 1.000 82.440 ? 41  ALA A CB  1 
ATOM 312  O O   ? ALA A 1  41 ? -12.373  -6.264   2.363 1.000 82.440 ? 41  ALA A O   1 
ATOM 313  N N   ? ARG A 1  42 ? -12.371  -4.275   1.603 1.000 74.550 ? 42  ARG A N   1 
ATOM 314  C CA  ? ARG A 1  42 ? -13.301  -4.564   0.516 1.000 74.550 ? 42  ARG A CA  1 
ATOM 315  C C   ? ARG A 1  42 ? -12.682  -5.524  -0.494 1.000 74.550 ? 42  ARG A C   1 
ATOM 316  C CB  ? ARG A 1  42 ? -13.729  -3.272  -0.184 1.000 74.550 ? 42  ARG A CB  1 
ATOM 317  O O   ? ARG A 1  42 ? -13.390  -6.118  -1.309 1.000 74.550 ? 42  ARG A O   1 
ATOM 318  C CG  ? ARG A 1  42 ? -12.628  -2.625  -1.010 1.000 74.550 ? 42  ARG A CG  1 
ATOM 319  C CD  ? ARG A 1  42 ? -13.124  -1.382  -1.734 1.000 74.550 ? 42  ARG A CD  1 
ATOM 320  N NE  ? ARG A 1  42 ? -13.075  -0.202  -0.875 1.000 74.550 ? 42  ARG A NE  1 
ATOM 321  N NH1 ? ARG A 1  42 ? -11.603   0.969  -2.217 1.000 74.550 ? 42  ARG A NH1 1 
ATOM 322  N NH2 ? ARG A 1  42 ? -12.384   1.904  -0.274 1.000 74.550 ? 42  ARG A NH2 1 
ATOM 323  C CZ  ? ARG A 1  42 ? -12.354   0.888  -1.124 1.000 74.550 ? 42  ARG A CZ  1 
ATOM 324  N N   ? LEU A 1  43 ? -11.389  -5.774  -0.324 1.000 72.890 ? 43  LEU A N   1 
ATOM 325  C CA  ? LEU A 1  43 ? -10.674  -6.635  -1.259 1.000 72.890 ? 43  LEU A CA  1 
ATOM 326  C C   ? LEU A 1  43 ? -10.751  -8.094  -0.822 1.000 72.890 ? 43  LEU A C   1 
ATOM 327  C CB  ? LEU A 1  43 ?  -9.210  -6.202  -1.376 1.000 72.890 ? 43  LEU A CB  1 
ATOM 328  O O   ? LEU A 1  43 ? -10.205  -8.976  -1.489 1.000 72.890 ? 43  LEU A O   1 
ATOM 329  C CG  ? LEU A 1  43 ?  -8.961  -4.802  -1.940 1.000 72.890 ? 43  LEU A CG  1 
ATOM 330  C CD1 ? LEU A 1  43 ?  -7.479  -4.453  -1.854 1.000 72.890 ? 43  LEU A CD1 1 
ATOM 331  C CD2 ? LEU A 1  43 ?  -9.455  -4.710  -3.380 1.000 72.890 ? 43  LEU A CD2 1 
ATOM 332  N N   ? LEU A 1  44 ? -11.532  -8.418   0.199 1.000 72.510 ? 44  LEU A N   1 
ATOM 333  C CA  ? LEU A 1  44 ? -11.615  -9.774   0.733 1.000 72.510 ? 44  LEU A CA  1 
ATOM 334  C C   ? LEU A 1  44 ? -12.250 -10.719  -0.282 1.000 72.510 ? 44  LEU A C   1 
ATOM 335  C CB  ? LEU A 1  44 ? -12.419  -9.789   2.035 1.000 72.510 ? 44  LEU A CB  1 
ATOM 336  O O   ? LEU A 1  44 ? -13.220 -10.358  -0.951 1.000 72.510 ? 44  LEU A O   1 
ATOM 337  C CG  ? LEU A 1  44 ? -12.395 -11.094   2.832 1.000 72.510 ? 44  LEU A CG  1 
ATOM 338  C CD1 ? LEU A 1  44 ? -11.002 -11.341   3.402 1.000 72.510 ? 44  LEU A CD1 1 
ATOM 339  C CD2 ? LEU A 1  44 ? -13.436 -11.061   3.945 1.000 72.510 ? 44  LEU A CD2 1 
ATOM 340  N N   ? GLY A 1  45 ? -11.626 -11.949  -0.471 1.000 73.950 ? 45  GLY A N   1 
ATOM 341  C CA  ? GLY A 1  45 ? -12.143 -13.015  -1.315 1.000 73.950 ? 45  GLY A CA  1 
ATOM 342  C C   ? GLY A 1  45 ? -11.461 -13.089  -2.668 1.000 73.950 ? 45  GLY A C   1 
ATOM 343  O O   ? GLY A 1  45 ? -11.699 -14.021  -3.438 1.000 73.950 ? 45  GLY A O   1 
ATOM 344  N N   ? SER A 1  46 ? -10.538 -12.211  -2.951 1.000 76.470 ? 46  SER A N   1 
ATOM 345  C CA  ? SER A 1  46 ?  -9.848 -12.205  -4.237 1.000 76.470 ? 46  SER A CA  1 
ATOM 346  C C   ? SER A 1  46 ?  -8.388 -12.620  -4.083 1.000 76.470 ? 46  SER A C   1 
ATOM 347  C CB  ? SER A 1  46 ?  -9.928 -10.821  -4.882 1.000 76.470 ? 46  SER A CB  1 
ATOM 348  O O   ? SER A 1  46 ?  -7.803 -12.462  -3.009 1.000 76.470 ? 46  SER A O   1 
ATOM 349  O OG  ? SER A 1  46 ? -11.277 -10.412  -5.029 1.000 76.470 ? 46  SER A OG  1 
ATOM 350  N N   ? SER A 1  47 ?  -7.902 -13.451  -5.026 1.000 86.610 ? 47  SER A N   1 
ATOM 351  C CA  ? SER A 1  47 ?  -6.459 -13.661  -5.084 1.000 86.610 ? 47  SER A CA  1 
ATOM 352  C C   ? SER A 1  47 ?  -5.721 -12.357  -5.370 1.000 86.610 ? 47  SER A C   1 
ATOM 353  C CB  ? SER A 1  47 ?  -6.110 -14.699  -6.152 1.000 86.610 ? 47  SER A CB  1 
ATOM 354  O O   ? SER A 1  47 ?  -5.989 -11.694  -6.374 1.000 86.610 ? 47  SER A O   1 
ATOM 355  O OG  ? SER A 1  47 ?  -4.727 -15.008  -6.120 1.000 86.610 ? 47  SER A OG  1 
ATOM 356  N N   ? ILE A 1  48 ?  -4.866 -11.975  -4.405 1.000 91.730 ? 48  ILE A N   1 
ATOM 357  C CA  ? ILE A 1  48 ?  -4.209 -10.675  -4.491 1.000 91.730 ? 48  ILE A CA  1 
ATOM 358  C C   ? ILE A 1  48 ?  -2.704 -10.868  -4.662 1.000 91.730 ? 48  ILE A C   1 
ATOM 359  C CB  ? ILE A 1  48 ?  -4.500  -9.811  -3.243 1.000 91.730 ? 48  ILE A CB  1 
ATOM 360  O O   ? ILE A 1  48 ?  -2.101 -11.715  -4.000 1.000 91.730 ? 48  ILE A O   1 
ATOM 361  C CG1 ? ILE A 1  48 ?  -6.011  -9.632  -3.058 1.000 91.730 ? 48  ILE A CG1 1 
ATOM 362  C CG2 ? ILE A 1  48 ?  -3.796  -8.455  -3.348 1.000 91.730 ? 48  ILE A CG2 1 
ATOM 363  C CD1 ? ILE A 1  48 ?  -6.405  -9.057  -1.704 1.000 91.730 ? 48  ILE A CD1 1 
ATOM 364  N N   ? THR A 1  49 ?  -2.133 -10.161  -5.648 1.000 93.910 ? 49  THR A N   1 
ATOM 365  C CA  ? THR A 1  49 ?  -0.692  -9.986  -5.791 1.000 93.910 ? 49  THR A CA  1 
ATOM 366  C C   ? THR A 1  49 ?  -0.295  -8.536  -5.527 1.000 93.910 ? 49  THR A C   1 
ATOM 367  C CB  ? THR A 1  49 ?  -0.215 -10.405  -7.194 1.000 93.910 ? 49  THR A CB  1 
ATOM 368  O O   ? THR A 1  49 ?  -0.939  -7.610  -6.025 1.000 93.910 ? 49  THR A O   1 
ATOM 369  C CG2 ? THR A 1  49 ?   1.298 -10.261  -7.325 1.000 93.910 ? 49  THR A CG2 1 
ATOM 370  O OG1 ? THR A 1  49 ?  -0.576 -11.772  -7.426 1.000 93.910 ? 49  THR A OG1 1 
ATOM 371  N N   ? VAL A 1  50 ?   0.738  -8.416  -4.718 1.000 95.710 ? 50  VAL A N   1 
ATOM 372  C CA  ? VAL A 1  50 ?   1.197  -7.074  -4.376 1.000 95.710 ? 50  VAL A CA  1 
ATOM 373  C C   ? VAL A 1  50 ?   2.411  -6.710  -5.227 1.000 95.710 ? 50  VAL A C   1 
ATOM 374  C CB  ? VAL A 1  50 ?   1.545  -6.959  -2.875 1.000 95.710 ? 50  VAL A CB  1 
ATOM 375  O O   ? VAL A 1  50 ?   3.356  -7.494  -5.339 1.000 95.710 ? 50  VAL A O   1 
ATOM 376  C CG1 ? VAL A 1  50 ?   2.204  -5.614  -2.575 1.000 95.710 ? 50  VAL A CG1 1 
ATOM 377  C CG2 ? VAL A 1  50 ?   0.292  -7.145  -2.021 1.000 95.710 ? 50  VAL A CG2 1 
ATOM 378  N N   ? ILE A 1  51 ?   2.300  -5.564  -5.864 1.000 95.900 ? 51  ILE A N   1 
ATOM 379  C CA  ? ILE A 1  51 ?   3.427  -5.019  -6.612 1.000 95.900 ? 51  ILE A CA  1 
ATOM 380  C C   ? ILE A 1  51 ?   4.017  -3.827  -5.860 1.000 95.900 ? 51  ILE A C   1 
ATOM 381  C CB  ? ILE A 1  51 ?   3.009  -4.599  -8.039 1.000 95.900 ? 51  ILE A CB  1 
ATOM 382  O O   ? ILE A 1  51 ?   3.318  -2.849  -5.588 1.000 95.900 ? 51  ILE A O   1 
ATOM 383  C CG1 ? ILE A 1  51 ?   2.341  -5.771  -8.766 1.000 95.900 ? 51  ILE A CG1 1 
ATOM 384  C CG2 ? ILE A 1  51 ?   4.217  -4.082  -8.826 1.000 95.900 ? 51  ILE A CG2 1 
ATOM 385  C CD1 ? ILE A 1  51 ?   1.684  -5.388 -10.085 1.000 95.900 ? 51  ILE A CD1 1 
ATOM 386  N N   ? LEU A 1  52 ?   5.324  -3.893  -5.541 1.000 97.650 ? 52  LEU A N   1 
ATOM 387  C CA  ? LEU A 1  52 ?   6.077  -2.834  -4.877 1.000 97.650 ? 52  LEU A CA  1 
ATOM 388  C C   ? LEU A 1  52 ?   7.184  -2.305  -5.782 1.000 97.650 ? 52  LEU A C   1 
ATOM 389  C CB  ? LEU A 1  52 ?   6.676  -3.345  -3.564 1.000 97.650 ? 52  LEU A CB  1 
ATOM 390  O O   ? LEU A 1  52 ?   7.613  -2.992  -6.712 1.000 97.650 ? 52  LEU A O   1 
ATOM 391  C CG  ? LEU A 1  52 ?   5.682  -3.851  -2.517 1.000 97.650 ? 52  LEU A CG  1 
ATOM 392  C CD1 ? LEU A 1  52 ?   6.398  -4.705  -1.476 1.000 97.650 ? 52  LEU A CD1 1 
ATOM 393  C CD2 ? LEU A 1  52 ?   4.961  -2.683  -1.854 1.000 97.650 ? 52  LEU A CD2 1 
ATOM 394  N N   ? GLY A 1  53 ?   7.519  -0.963  -5.617 1.000 96.810 ? 53  GLY A N   1 
ATOM 395  C CA  ? GLY A 1  53 ?   8.649  -0.376  -6.319 1.000 96.810 ? 53  GLY A CA  1 
ATOM 396  C C   ? GLY A 1  53 ?   8.334  -0.009  -7.756 1.000 96.810 ? 53  GLY A C   1 
ATOM 397  O O   ? GLY A 1  53 ?   9.239   0.117  -8.583 1.000 96.810 ? 53  GLY A O   1 
ATOM 398  N N   ? ALA A 1  54 ?   7.007   0.109  -8.041 1.000 94.380 ? 54  ALA A N   1 
ATOM 399  C CA  ? ALA A 1  54 ?   6.608   0.442  -9.406 1.000 94.380 ? 54  ALA A CA  1 
ATOM 400  C C   ? ALA A 1  54 ?   6.317   1.933  -9.545 1.000 94.380 ? 54  ALA A C   1 
ATOM 401  C CB  ? ALA A 1  54 ?   5.386  -0.376  -9.817 1.000 94.380 ? 54  ALA A CB  1 
ATOM 402  O O   ? ALA A 1  54 ?   5.642   2.522  -8.697 1.000 94.380 ? 54  ALA A O   1 
ATOM 403  N N   ? HIS A 1  55 ?   6.894   2.557 -10.563 1.000 92.200 ? 55  HIS A N   1 
ATOM 404  C CA  ? HIS A 1  55 ?   6.461   3.885 -10.985 1.000 92.200 ? 55  HIS A CA  1 
ATOM 405  C C   ? HIS A 1  55 ?   5.361   3.796 -12.038 1.000 92.200 ? 55  HIS A C   1 
ATOM 406  C CB  ? HIS A 1  55 ?   7.644   4.687 -11.529 1.000 92.200 ? 55  HIS A CB  1 
ATOM 407  O O   ? HIS A 1  55 ?   4.376   4.536 -11.977 1.000 92.200 ? 55  HIS A O   1 
ATOM 408  C CG  ? HIS A 1  55 ?   7.260   6.019 -12.089 1.000 92.200 ? 55  HIS A CG  1 
ATOM 409  C CD2 ? HIS A 1  55 ?   7.384   6.528 -13.338 1.000 92.200 ? 55  HIS A CD2 1 
ATOM 410  N ND1 ? HIS A 1  55 ?   6.670   7.005 -11.328 1.000 92.200 ? 55  HIS A ND1 1 
ATOM 411  C CE1 ? HIS A 1  55 ?   6.447   8.065 -12.086 1.000 92.200 ? 55  HIS A CE1 1 
ATOM 412  N NE2 ? HIS A 1  55 ?   6.871   7.801 -13.310 1.000 92.200 ? 55  HIS A NE2 1 
ATOM 413  N N   ? ASN A 1  56 ?   5.602   2.924 -12.959 1.000 90.580 ? 56  ASN A N   1 
ATOM 414  C CA  ? ASN A 1  56 ?   4.649   2.583 -14.011 1.000 90.580 ? 56  ASN A CA  1 
ATOM 415  C C   ? ASN A 1  56 ?   4.311   1.095 -14.000 1.000 90.580 ? 56  ASN A C   1 
ATOM 416  C CB  ? ASN A 1  56 ?   5.191   2.995 -15.381 1.000 90.580 ? 56  ASN A CB  1 
ATOM 417  O O   ? ASN A 1  56 ?   5.130   0.266 -14.401 1.000 90.580 ? 56  ASN A O   1 
ATOM 418  C CG  ? ASN A 1  56 ?   4.153   2.877 -16.479 1.000 90.580 ? 56  ASN A CG  1 
ATOM 419  N ND2 ? ASN A 1  56 ?   4.315   3.666 -17.535 1.000 90.580 ? 56  ASN A ND2 1 
ATOM 420  O OD1 ? ASN A 1  56 ?   3.213   2.085 -16.379 1.000 90.580 ? 56  ASN A OD1 1 
ATOM 421  N N   ? ILE A 1  57 ?   3.100   0.773 -13.577 1.000 87.440 ? 57  ILE A N   1 
ATOM 422  C CA  ? ILE A 1  57 ?   2.737  -0.623 -13.358 1.000 87.440 ? 57  ILE A CA  1 
ATOM 423  C C   ? ILE A 1  57 ?   2.535  -1.321 -14.701 1.000 87.440 ? 57  ILE A C   1 
ATOM 424  C CB  ? ILE A 1  57 ?   1.463  -0.746 -12.493 1.000 87.440 ? 57  ILE A CB  1 
ATOM 425  O O   ? ILE A 1  57 ?   2.498  -2.551 -14.769 1.000 87.440 ? 57  ILE A O   1 
ATOM 426  C CG1 ? ILE A 1  57 ?   0.308   0.036 -13.129 1.000 87.440 ? 57  ILE A CG1 1 
ATOM 427  C CG2 ? ILE A 1  57 ?   1.730  -0.263 -11.065 1.000 87.440 ? 57  ILE A CG2 1 
ATOM 428  C CD1 ? ILE A 1  57 ?  -1.041  -0.203 -12.465 1.000 87.440 ? 57  ILE A CD1 1 
ATOM 429  N N   ? SER A 1  58 ?   2.435  -0.553 -15.776 1.000 87.540 ? 58  SER A N   1 
ATOM 430  C CA  ? SER A 1  58 ?   2.257  -1.103 -17.116 1.000 87.540 ? 58  SER A CA  1 
ATOM 431  C C   ? SER A 1  58 ?   3.593  -1.510 -17.728 1.000 87.540 ? 58  SER A C   1 
ATOM 432  C CB  ? SER A 1  58 ?   1.559  -0.090 -18.023 1.000 87.540 ? 58  SER A CB  1 
ATOM 433  O O   ? SER A 1  58 ?   3.630  -2.173 -18.767 1.000 87.540 ? 58  SER A O   1 
ATOM 434  O OG  ? SER A 1  58 ?   0.284   0.252 -17.508 1.000 87.540 ? 58  SER A OG  1 
ATOM 435  N N   ? LYS A 1  59 ?   4.686  -1.137 -17.060 1.000 90.620 ? 59  LYS A N   1 
ATOM 436  C CA  ? LYS A 1  59 ?   6.032  -1.456 -17.525 1.000 90.620 ? 59  LYS A CA  1 
ATOM 437  C C   ? LYS A 1  59 ?   6.768  -2.335 -16.518 1.000 90.620 ? 59  LYS A C   1 
ATOM 438  C CB  ? LYS A 1  59 ?   6.828  -0.176 -17.785 1.000 90.620 ? 59  LYS A CB  1 
ATOM 439  O O   ? LYS A 1  59 ?   6.557  -2.213 -15.309 1.000 90.620 ? 59  LYS A O   1 
ATOM 440  C CG  ? LYS A 1  59 ?   6.248   0.702 -18.884 1.000 90.620 ? 59  LYS A CG  1 
ATOM 441  C CD  ? LYS A 1  59 ?   7.134   1.910 -19.160 1.000 90.620 ? 59  LYS A CD  1 
ATOM 442  C CE  ? LYS A 1  59 ?   6.558   2.784 -20.266 1.000 90.620 ? 59  LYS A CE  1 
ATOM 443  N NZ  ? LYS A 1  59 ?   7.430   3.963 -20.550 1.000 90.620 ? 59  LYS A NZ  1 
ATOM 444  N N   ? THR A 1  60 ?   7.520  -3.195 -17.161 1.000 91.860 ? 60  THR A N   1 
ATOM 445  C CA  ? THR A 1  60 ?   8.421  -3.947 -16.295 1.000 91.860 ? 60  THR A CA  1 
ATOM 446  C C   ? THR A 1  60 ?   9.597  -3.080 -15.854 1.000 91.860 ? 60  THR A C   1 
ATOM 447  C CB  ? THR A 1  60 ?   8.949  -5.211 -17.000 1.000 91.860 ? 60  THR A CB  1 
ATOM 448  O O   ? THR A 1  60 ?  10.298  -2.504 -16.688 1.000 91.860 ? 60  THR A O   1 
ATOM 449  C CG2 ? THR A 1  60 ?   9.860  -6.015 -16.079 1.000 91.860 ? 60  THR A CG2 1 
ATOM 450  O OG1 ? THR A 1  60 ?   7.840  -6.030 -17.392 1.000 91.860 ? 60  THR A OG1 1 
ATOM 451  N N   ? GLU A 1  61 ?   9.686  -2.911 -14.501 1.000 95.120 ? 61  GLU A N   1 
ATOM 452  C CA  ? GLU A 1  61 ?  10.770  -2.124 -13.920 1.000 95.120 ? 61  GLU A CA  1 
ATOM 453  C C   ? GLU A 1  61 ?  11.661  -2.984 -13.029 1.000 95.120 ? 61  GLU A C   1 
ATOM 454  C CB  ? GLU A 1  61 ?  10.210  -0.944 -13.122 1.000 95.120 ? 61  GLU A CB  1 
ATOM 455  O O   ? GLU A 1  61 ?  11.182  -3.913 -12.375 1.000 95.120 ? 61  GLU A O   1 
ATOM 456  C CG  ? GLU A 1  61 ?   9.386   0.027 -13.956 1.000 95.120 ? 61  GLU A CG  1 
ATOM 457  C CD  ? GLU A 1  61 ?   8.806   1.174 -13.143 1.000 95.120 ? 61  GLU A CD  1 
ATOM 458  O OE1 ? GLU A 1  61 ?   8.054   1.999 -13.709 1.000 95.120 ? 61  GLU A OE1 1 
ATOM 459  O OE2 ? GLU A 1  61 ?   9.109   1.248 -11.931 1.000 95.120 ? 61  GLU A OE2 1 
ATOM 460  N N   ? SER A 1  62 ?  12.979  -2.754 -13.067 1.000 96.730 ? 62  SER A N   1 
ATOM 461  C CA  ? SER A 1  62 ?  13.930  -3.538 -12.284 1.000 96.730 ? 62  SER A CA  1 
ATOM 462  C C   ? SER A 1  62 ?  13.690  -3.364 -10.788 1.000 96.730 ? 62  SER A C   1 
ATOM 463  C CB  ? SER A 1  62 ?  15.365  -3.140 -12.629 1.000 96.730 ? 62  SER A CB  1 
ATOM 464  O O   ? SER A 1  62 ?  14.086  -4.214  -9.988 1.000 96.730 ? 62  SER A O   1 
ATOM 465  O OG  ? SER A 1  62 ?  15.582  -1.764 -12.367 1.000 96.730 ? 62  SER A OG  1 
ATOM 466  N N   ? THR A 1  63 ?  13.035  -2.346 -10.380 1.000 97.350 ? 63  THR A N   1 
ATOM 467  C CA  ? THR A 1  63 ?  12.802  -2.010  -8.980 1.000 97.350 ? 63  THR A CA  1 
ATOM 468  C C   ? THR A 1  63 ?  11.564  -2.728  -8.451 1.000 97.350 ? 63  THR A C   1 
ATOM 469  C CB  ? THR A 1  63 ?  12.637  -0.491  -8.791 1.000 97.350 ? 63  THR A CB  1 
ATOM 470  O O   ? THR A 1  63 ?  11.332  -2.766  -7.241 1.000 97.350 ? 63  THR A O   1 
ATOM 471  C CG2 ? THR A 1  63 ?  13.938   0.246  -9.095 1.000 97.350 ? 63  THR A CG2 1 
ATOM 472  O OG1 ? THR A 1  63 ?  11.613  -0.013  -9.672 1.000 97.350 ? 63  THR A OG1 1 
ATOM 473  N N   ? GLN A 1  64 ?  10.732  -3.385  -9.368 1.000 97.420 ? 64  GLN A N   1 
ATOM 474  C CA  ? GLN A 1  64 ?   9.456  -3.979  -8.986 1.000 97.420 ? 64  GLN A CA  1 
ATOM 475  C C   ? GLN A 1  64 ?   9.662  -5.303  -8.255 1.000 97.420 ? 64  GLN A C   1 
ATOM 476  C CB  ? GLN A 1  64 ?   8.571  -4.191 -10.215 1.000 97.420 ? 64  GLN A CB  1 
ATOM 477  O O   ? GLN A 1  64 ?  10.563  -6.073  -8.596 1.000 97.420 ? 64  GLN A O   1 
ATOM 478  C CG  ? GLN A 1  64 ?   7.995  -2.903 -10.787 1.000 97.420 ? 64  GLN A CG  1 
ATOM 479  C CD  ? GLN A 1  64 ?   7.060  -3.146 -11.957 1.000 97.420 ? 64  GLN A CD  1 
ATOM 480  N NE2 ? GLN A 1  64 ?   6.392  -2.092 -12.412 1.000 97.420 ? 64  GLN A NE2 1 
ATOM 481  O OE1 ? GLN A 1  64 ?   6.939  -4.273 -12.448 1.000 97.420 ? 64  GLN A OE1 1 
ATOM 482  N N   ? GLN A 1  65 ?   8.910  -5.415  -7.247 1.000 97.970 ? 65  GLN A N   1 
ATOM 483  C CA  ? GLN A 1  65 ?   8.735  -6.681  -6.543 1.000 97.970 ? 65  GLN A CA  1 
ATOM 484  C C   ? GLN A 1  65 ?   7.280  -7.139  -6.589 1.000 97.970 ? 65  GLN A C   1 
ATOM 485  C CB  ? GLN A 1  65 ?   9.201  -6.558  -5.092 1.000 97.970 ? 65  GLN A CB  1 
ATOM 486  O O   ? GLN A 1  65 ?   6.377  -6.398  -6.194 1.000 97.970 ? 65  GLN A O   1 
ATOM 487  C CG  ? GLN A 1  65 ?  10.663  -6.157  -4.947 1.000 97.970 ? 65  GLN A CG  1 
ATOM 488  C CD  ? GLN A 1  65 ?  11.105  -6.060  -3.499 1.000 97.970 ? 65  GLN A CD  1 
ATOM 489  N NE2 ? GLN A 1  65 ?  11.741  -4.949  -3.146 1.000 97.970 ? 65  GLN A NE2 1 
ATOM 490  O OE1 ? GLN A 1  65 ?  10.876  -6.977  -2.704 1.000 97.970 ? 65  GLN A OE1 1 
ATOM 491  N N   ? VAL A 1  66 ?   7.117  -8.348  -7.151 1.000 96.580 ? 66  VAL A N   1 
ATOM 492  C CA  ? VAL A 1  66 ?   5.784  -8.935  -7.238 1.000 96.580 ? 66  VAL A CA  1 
ATOM 493  C C   ? VAL A 1  66 ?   5.662 -10.091  -6.247 1.000 96.580 ? 66  VAL A C   1 
ATOM 494  C CB  ? VAL A 1  66 ?   5.472  -9.426  -8.670 1.000 96.580 ? 66  VAL A CB  1 
ATOM 495  O O   ? VAL A 1  66 ?   6.330 -11.117  -6.395 1.000 96.580 ? 66  VAL A O   1 
ATOM 496  C CG1 ? VAL A 1  66 ?   4.038  -9.943  -8.763 1.000 96.580 ? 66  VAL A CG1 1 
ATOM 497  C CG2 ? VAL A 1  66 ?   5.706  -8.304  -9.680 1.000 96.580 ? 66  VAL A CG2 1 
ATOM 498  N N   ? ILE A 1  67 ?   4.767  -9.833  -5.261 1.000 97.630 ? 67  ILE A N   1 
ATOM 499  C CA  ? ILE A 1  67 ?   4.689 -10.804  -4.176 1.000 97.630 ? 67  ILE A CA  1 
ATOM 500  C C   ? ILE A 1  67 ?   3.233 -11.198  -3.940 1.000 97.630 ? 67  ILE A C   1 
ATOM 501  C CB  ? ILE A 1  67 ?   5.313 -10.250  -2.875 1.000 97.630 ? 67  ILE A CB  1 
ATOM 502  O O   ? ILE A 1  67 ?   2.395 -10.347  -3.633 1.000 97.630 ? 67  ILE A O   1 
ATOM 503  C CG1 ? ILE A 1  67 ?   6.730  -9.729  -3.142 1.000 97.630 ? 67  ILE A CG1 1 
ATOM 504  C CG2 ? ILE A 1  67 ?   5.320 -11.321  -1.781 1.000 97.630 ? 67  ILE A CG2 1 
ATOM 505  C CD1 ? ILE A 1  67 ?   7.352  -8.996  -1.962 1.000 97.630 ? 67  ILE A CD1 1 
ATOM 506  N N   ? PRO A 1  68 ?   2.978 -12.548  -4.029 1.000 96.480 ? 68  PRO A N   1 
ATOM 507  C CA  ? PRO A 1  68 ?   1.618 -12.975  -3.691 1.000 96.480 ? 68  PRO A CA  1 
ATOM 508  C C   ? PRO A 1  68 ?   1.298 -12.805  -2.207 1.000 96.480 ? 68  PRO A C   1 
ATOM 509  C CB  ? PRO A 1  68 ?   1.605 -14.454  -4.086 1.000 96.480 ? 68  PRO A CB  1 
ATOM 510  O O   ? PRO A 1  68 ?   2.205 -12.816  -1.371 1.000 96.480 ? 68  PRO A O   1 
ATOM 511  C CG  ? PRO A 1  68 ?   2.736 -14.601  -5.052 1.000 96.480 ? 68  PRO A CG  1 
ATOM 512  C CD  ? PRO A 1  68 ?   3.819 -13.634  -4.669 1.000 96.480 ? 68  PRO A CD  1 
ATOM 513  N N   ? VAL A 1  69 ?   0.003 -12.618  -2.028 1.000 95.660 ? 69  VAL A N   1 
ATOM 514  C CA  ? VAL A 1  69 ?  -0.486 -12.504  -0.658 1.000 95.660 ? 69  VAL A CA  1 
ATOM 515  C C   ? VAL A 1  69 ?  -0.792 -13.892  -0.101 1.000 95.660 ? 69  VAL A C   1 
ATOM 516  C CB  ? VAL A 1  69 ?  -1.742 -11.608  -0.576 1.000 95.660 ? 69  VAL A CB  1 
ATOM 517  O O   ? VAL A 1  69 ?  -1.449 -14.701  -0.760 1.000 95.660 ? 69  VAL A O   1 
ATOM 518  C CG1 ? VAL A 1  69 ?  -2.383 -11.702   0.807 1.000 95.660 ? 69  VAL A CG1 1 
ATOM 519  C CG2 ? VAL A 1  69 ?  -1.386 -10.160  -0.906 1.000 95.660 ? 69  VAL A CG2 1 
ATOM 520  N N   ? SER A 1  70 ?  -0.243 -14.199   1.137 1.000 94.930 ? 70  SER A N   1 
ATOM 521  C CA  ? SER A 1  70 ?  -0.466 -15.486   1.787 1.000 94.930 ? 70  SER A CA  1 
ATOM 522  C C   ? SER A 1  70 ?  -1.750 -15.474   2.610 1.000 94.930 ? 70  SER A C   1 
ATOM 523  C CB  ? SER A 1  70 ?   0.719 -15.847   2.683 1.000 94.930 ? 70  SER A CB  1 
ATOM 524  O O   ? SER A 1  70 ?  -2.478 -16.468   2.648 1.000 94.930 ? 70  SER A O   1 
ATOM 525  O OG  ? SER A 1  70 ?   0.858 -14.909   3.736 1.000 94.930 ? 70  SER A OG  1 
ATOM 526  N N   ? ARG A 1  71 ?  -1.967 -14.331   3.190 1.000 93.830 ? 71  ARG A N   1 
ATOM 527  C CA  ? ARG A 1  71 ?  -3.114 -14.264   4.089 1.000 93.830 ? 71  ARG A CA  1 
ATOM 528  C C   ? ARG A 1  71 ?  -3.668 -12.845   4.164 1.000 93.830 ? 71  ARG A C   1 
ATOM 529  C CB  ? ARG A 1  71 ?  -2.730 -14.751   5.488 1.000 93.830 ? 71  ARG A CB  1 
ATOM 530  O O   ? ARG A 1  71 ?  -2.907 -11.876   4.188 1.000 93.830 ? 71  ARG A O   1 
ATOM 531  C CG  ? ARG A 1  71 ?  -3.913 -14.916   6.429 1.000 93.830 ? 71  ARG A CG  1 
ATOM 532  C CD  ? ARG A 1  71 ?  -3.493 -15.517   7.763 1.000 93.830 ? 71  ARG A CD  1 
ATOM 533  N NE  ? ARG A 1  71 ?  -4.620 -15.619   8.686 1.000 93.830 ? 71  ARG A NE  1 
ATOM 534  N NH1 ? ARG A 1  71 ?  -3.444 -16.754  10.319 1.000 93.830 ? 71  ARG A NH1 1 
ATOM 535  N NH2 ? ARG A 1  71 ?  -5.656 -16.242  10.639 1.000 93.830 ? 71  ARG A NH2 1 
ATOM 536  C CZ  ? ARG A 1  71 ?  -4.571 -16.205   9.879 1.000 93.830 ? 71  ARG A CZ  1 
ATOM 537  N N   ? ALA A 1  72 ?  -5.005 -12.744   4.228 1.000 92.540 ? 72  ALA A N   1 
ATOM 538  C CA  ? ALA A 1  72 ?  -5.703 -11.480   4.451 1.000 92.540 ? 72  ALA A CA  1 
ATOM 539  C C   ? ALA A 1  72 ?  -6.356 -11.450   5.830 1.000 92.540 ? 72  ALA A C   1 
ATOM 540  C CB  ? ALA A 1  72 ?  -6.752 -11.253   3.364 1.000 92.540 ? 72  ALA A CB  1 
ATOM 541  O O   ? ALA A 1  72 ?  -7.051 -12.392   6.215 1.000 92.540 ? 72  ALA A O   1 
ATOM 542  N N   ? ILE A 1  73 ?  -6.128 -10.385   6.572 1.000 92.630 ? 73  ILE A N   1 
ATOM 543  C CA  ? ILE A 1  73 ?  -6.630 -10.257   7.936 1.000 92.630 ? 73  ILE A CA  1 
ATOM 544  C C   ? ILE A 1  73 ?  -7.469  -8.988   8.060 1.000 92.630 ? 73  ILE A C   1 
ATOM 545  C CB  ? ILE A 1  73 ?  -5.476 -10.239   8.964 1.000 92.630 ? 73  ILE A CB  1 
ATOM 546  O O   ? ILE A 1  73 ?  -6.938  -7.909   8.333 1.000 92.630 ? 73  ILE A O   1 
ATOM 547  C CG1 ? ILE A 1  73 ?  -4.520 -11.412   8.714 1.000 92.630 ? 73  ILE A CG1 1 
ATOM 548  C CG2 ? ILE A 1  73 ?  -6.025 -10.276  10.393 1.000 92.630 ? 73  ILE A CG2 1 
ATOM 549  C CD1 ? ILE A 1  73 ?  -3.184 -11.286   9.434 1.000 92.630 ? 73  ILE A CD1 1 
ATOM 550  N N   ? PRO A 1  74 ?  -8.779  -9.133   7.736 1.000 90.310 ? 74  PRO A N   1 
ATOM 551  C CA  ? PRO A 1  74 ?  -9.643  -7.957   7.865 1.000 90.310 ? 74  PRO A CA  1 
ATOM 552  C C   ? PRO A 1  74 ?  -9.964  -7.617   9.318 1.000 90.310 ? 74  PRO A C   1 
ATOM 553  C CB  ? PRO A 1  74 ? -10.909  -8.366   7.107 1.000 90.310 ? 74  PRO A CB  1 
ATOM 554  O O   ? PRO A 1  74 ?  -9.930  -8.496  10.184 1.000 90.310 ? 74  PRO A O   1 
ATOM 555  C CG  ? PRO A 1  74 ? -11.000  -9.848   7.287 1.000 90.310 ? 74  PRO A CG  1 
ATOM 556  C CD  ? PRO A 1  74 ?  -9.609 -10.413   7.301 1.000 90.310 ? 74  PRO A CD  1 
ATOM 557  N N   ? TYR A 1  75 ? -10.131  -6.416   9.615 1.000 86.380 ? 75  TYR A N   1 
ATOM 558  C CA  ? TYR A 1  75 ? -10.681  -6.016  10.906 1.000 86.380 ? 75  TYR A CA  1 
ATOM 559  C C   ? TYR A 1  75 ? -12.127  -6.477  11.049 1.000 86.380 ? 75  TYR A C   1 
ATOM 560  C CB  ? TYR A 1  75 ? -10.598  -4.497  11.079 1.000 86.380 ? 75  TYR A CB  1 
ATOM 561  O O   ? TYR A 1  75 ? -12.980  -6.129  10.230 1.000 86.380 ? 75  TYR A O   1 
ATOM 562  C CG  ? TYR A 1  75 ? -11.023  -4.017  12.446 1.000 86.380 ? 75  TYR A CG  1 
ATOM 563  C CD1 ? TYR A 1  75 ? -12.193  -3.281  12.615 1.000 86.380 ? 75  TYR A CD1 1 
ATOM 564  C CD2 ? TYR A 1  75 ? -10.254  -4.299  13.570 1.000 86.380 ? 75  TYR A CD2 1 
ATOM 565  C CE1 ? TYR A 1  75 ? -12.587  -2.835  13.872 1.000 86.380 ? 75  TYR A CE1 1 
ATOM 566  C CE2 ? TYR A 1  75 ? -10.639  -3.859  14.833 1.000 86.380 ? 75  TYR A CE2 1 
ATOM 567  O OH  ? TYR A 1  75 ? -12.190  -2.690  16.220 1.000 86.380 ? 75  TYR A OH  1 
ATOM 568  C CZ  ? TYR A 1  75 ? -11.805  -3.129  14.973 1.000 86.380 ? 75  TYR A CZ  1 
ATOM 569  N N   ? LEU A 1  76 ? -12.474  -7.498  11.982 1.000 72.440 ? 76  LEU A N   1 
ATOM 570  C CA  ? LEU A 1  76 ? -13.659  -8.337  12.132 1.000 72.440 ? 76  LEU A CA  1 
ATOM 571  C C   ? LEU A 1  76 ? -14.828  -7.531  12.688 1.000 72.440 ? 76  LEU A C   1 
ATOM 572  C CB  ? LEU A 1  76 ? -13.362  -9.526  13.049 1.000 72.440 ? 76  LEU A CB  1 
ATOM 573  O O   ? LEU A 1  76 ? -15.989  -7.847  12.418 1.000 72.440 ? 76  LEU A O   1 
ATOM 574  C CG  ? LEU A 1  76 ? -12.433 -10.602  12.485 1.000 72.440 ? 76  LEU A CG  1 
ATOM 575  C CD1 ? LEU A 1  76 ? -12.108 -11.637  13.556 1.000 72.440 ? 76  LEU A CD1 1 
ATOM 576  C CD2 ? LEU A 1  76 ? -13.062 -11.266  11.265 1.000 72.440 ? 76  LEU A CD2 1 
ATOM 577  N N   ? ASN A 1  77 ? -14.581  -6.267  13.394 1.000 66.960 ? 77  ASN A N   1 
ATOM 578  C CA  ? ASN A 1  77 ? -15.747  -5.538  13.883 1.000 66.960 ? 77  ASN A CA  1 
ATOM 579  C C   ? ASN A 1  77 ? -16.260  -4.543  12.846 1.000 66.960 ? 77  ASN A C   1 
ATOM 580  C CB  ? ASN A 1  77 ? -15.420  -4.818  15.193 1.000 66.960 ? 77  ASN A CB  1 
ATOM 581  O O   ? ASN A 1  77 ? -16.610  -3.411  13.185 1.000 66.960 ? 77  ASN A O   1 
ATOM 582  C CG  ? ASN A 1  77 ? -15.504  -5.733  16.399 1.000 66.960 ? 77  ASN A CG  1 
ATOM 583  N ND2 ? ASN A 1  77 ? -14.881  -5.325  17.498 1.000 66.960 ? 77  ASN A ND2 1 
ATOM 584  O OD1 ? ASN A 1  77 ? -16.123  -6.799  16.342 1.000 66.960 ? 77  ASN A OD1 1 
ATOM 585  N N   ? TYR A 1  78 ? -16.532  -5.014  11.653 1.000 53.430 ? 78  TYR A N   1 
ATOM 586  C CA  ? TYR A 1  78 ? -16.957  -4.418  10.391 1.000 53.430 ? 78  TYR A CA  1 
ATOM 587  C C   ? TYR A 1  78 ? -18.312  -3.736  10.539 1.000 53.430 ? 78  TYR A C   1 
ATOM 588  C CB  ? TYR A 1  78 ? -17.025  -5.481   9.291 1.000 53.430 ? 78  TYR A CB  1 
ATOM 589  O O   ? TYR A 1  78 ? -19.289  -4.366  10.952 1.000 53.430 ? 78  TYR A O   1 
ATOM 590  C CG  ? TYR A 1  78 ? -17.385  -4.927   7.934 1.000 53.430 ? 78  TYR A CG  1 
ATOM 591  C CD1 ? TYR A 1  78 ? -18.684  -5.033   7.439 1.000 53.430 ? 78  TYR A CD1 1 
ATOM 592  C CD2 ? TYR A 1  78 ? -16.430  -4.299   7.143 1.000 53.430 ? 78  TYR A CD2 1 
ATOM 593  C CE1 ? TYR A 1  78 ? -19.020  -4.526   6.188 1.000 53.430 ? 78  TYR A CE1 1 
ATOM 594  C CE2 ? TYR A 1  78 ? -16.755  -3.788   5.890 1.000 53.430 ? 78  TYR A CE2 1 
ATOM 595  O OH  ? TYR A 1  78 ? -18.379  -3.402   4.184 1.000 53.430 ? 78  TYR A OH  1 
ATOM 596  C CZ  ? TYR A 1  78 ? -18.051  -3.906   5.423 1.000 53.430 ? 78  TYR A CZ  1 
ATOM 597  N N   ? ASN A 1  79 ? -18.450  -2.406  10.901 1.000 56.980 ? 79  ASN A N   1 
ATOM 598  C CA  ? ASN A 1  79 ? -19.607  -1.643  10.445 1.000 56.980 ? 79  ASN A CA  1 
ATOM 599  C C   ? ASN A 1  79 ? -19.259  -0.755   9.254 1.000 56.980 ? 79  ASN A C   1 
ATOM 600  C CB  ? ASN A 1  79 ? -20.179  -0.800  11.587 1.000 56.980 ? 79  ASN A CB  1 
ATOM 601  O O   ? ASN A 1  79 ? -18.120  -0.760   8.782 1.000 56.980 ? 79  ASN A O   1 
ATOM 602  C CG  ? ASN A 1  79 ? -19.220   0.276  12.055 1.000 56.980 ? 79  ASN A CG  1 
ATOM 603  N ND2 ? ASN A 1  79 ? -19.458   0.805  13.249 1.000 56.980 ? 79  ASN A ND2 1 
ATOM 604  O OD1 ? ASN A 1  79 ? -18.273   0.631  11.348 1.000 56.980 ? 79  ASN A OD1 1 
ATOM 605  N N   ? VAL A 1  80 ? -20.080  -0.614   8.224 1.000 58.410 ? 80  VAL A N   1 
ATOM 606  C CA  ? VAL A 1  80 ? -20.016   0.184   7.004 1.000 58.410 ? 80  VAL A CA  1 
ATOM 607  C C   ? VAL A 1  80 ? -18.929   1.248   7.139 1.000 58.410 ? 80  VAL A C   1 
ATOM 608  C CB  ? VAL A 1  80 ? -21.375   0.848   6.688 1.000 58.410 ? 80  VAL A CB  1 
ATOM 609  O O   ? VAL A 1  80 ? -18.413   1.747   6.136 1.000 58.410 ? 80  VAL A O   1 
ATOM 610  C CG1 ? VAL A 1  80 ? -22.379  -0.190   6.187 1.000 58.410 ? 80  VAL A CG1 1 
ATOM 611  C CG2 ? VAL A 1  80 ? -21.917   1.568   7.921 1.000 58.410 ? 80  VAL A CG2 1 
ATOM 612  N N   ? HIS A 1  81 ? -18.277   1.326   8.306 1.000 56.890 ? 81  HIS A N   1 
ATOM 613  C CA  ? HIS A 1  81 ? -17.340   2.424   8.511 1.000 56.890 ? 81  HIS A CA  1 
ATOM 614  C C   ? HIS A 1  81 ? -15.914   1.908   8.673 1.000 56.890 ? 81  HIS A C   1 
ATOM 615  C CB  ? HIS A 1  81 ? -17.742   3.250   9.734 1.000 56.890 ? 81  HIS A CB  1 
ATOM 616  O O   ? HIS A 1  81 ? -14.965   2.695   8.707 1.000 56.890 ? 81  HIS A O   1 
ATOM 617  C CG  ? HIS A 1  81 ? -19.066   3.931   9.590 1.000 56.890 ? 81  HIS A CG  1 
ATOM 618  C CD2 ? HIS A 1  81 ? -19.860   4.533  10.506 1.000 56.890 ? 81  HIS A CD2 1 
ATOM 619  N ND1 ? HIS A 1  81 ? -19.717   4.042   8.381 1.000 56.890 ? 81  HIS A ND1 1 
ATOM 620  C CE1 ? HIS A 1  81 ? -20.858   4.686   8.560 1.000 56.890 ? 81  HIS A CE1 1 
ATOM 621  N NE2 ? HIS A 1  81 ? -20.969   4.995   9.841 1.000 56.890 ? 81  HIS A NE2 1 
ATOM 622  N N   ? ASN A 1  82 ? -15.730   0.600   8.648 1.000 67.550 ? 82  ASN A N   1 
ATOM 623  C CA  ? ASN A 1  82 ? -14.390   0.138   8.994 1.000 67.550 ? 82  ASN A CA  1 
ATOM 624  C C   ? ASN A 1  82 ? -13.750  -0.637   7.846 1.000 67.550 ? 82  ASN A C   1 
ATOM 625  C CB  ? ASN A 1  82 ? -14.429  -0.722  10.259 1.000 67.550 ? 82  ASN A CB  1 
ATOM 626  O O   ? ASN A 1  82 ? -13.734  -1.869   7.856 1.000 67.550 ? 82  ASN A O   1 
ATOM 627  C CG  ? ASN A 1  82 ? -14.918   0.045  11.472 1.000 67.550 ? 82  ASN A CG  1 
ATOM 628  N ND2 ? ASN A 1  82 ? -15.692  -0.621  12.321 1.000 67.550 ? 82  ASN A ND2 1 
ATOM 629  O OD1 ? ASN A 1  82 ? -14.604   1.225  11.643 1.000 67.550 ? 82  ASN A OD1 1 
ATOM 630  N N   ? ASP A 1  83 ? -13.148   0.027   6.882 1.000 77.720 ? 83  ASP A N   1 
ATOM 631  C CA  ? ASP A 1  83 ? -12.608  -0.585   5.672 1.000 77.720 ? 83  ASP A CA  1 
ATOM 632  C C   ? ASP A 1  83 ? -11.090  -0.725   5.757 1.000 77.720 ? 83  ASP A C   1 
ATOM 633  C CB  ? ASP A 1  83 ? -12.993   0.234   4.439 1.000 77.720 ? 83  ASP A CB  1 
ATOM 634  O O   ? ASP A 1  83 ? -10.354   0.056   5.149 1.000 77.720 ? 83  ASP A O   1 
ATOM 635  C CG  ? ASP A 1  83 ? -12.734  -0.499   3.135 1.000 77.720 ? 83  ASP A CG  1 
ATOM 636  O OD1 ? ASP A 1  83 ? -12.458  -1.718   3.165 1.000 77.720 ? 83  ASP A OD1 1 
ATOM 637  O OD2 ? ASP A 1  83 ? -12.802   0.148   2.067 1.000 77.720 ? 83  ASP A OD2 1 
ATOM 638  N N   ? ILE A 1  84 ? -10.607  -1.549   6.850 1.000 86.440 ? 84  ILE A N   1 
ATOM 639  C CA  ? ILE A 1  84 ?  -9.164  -1.713   6.981 1.000 86.440 ? 84  ILE A CA  1 
ATOM 640  C C   ? ILE A 1  84 ?  -8.815  -3.199   7.022 1.000 86.440 ? 84  ILE A C   1 
ATOM 641  C CB  ? ILE A 1  84 ?  -8.626  -1.002   8.243 1.000 86.440 ? 84  ILE A CB  1 
ATOM 642  O O   ? ILE A 1  84 ?  -9.574  -4.007   7.561 1.000 86.440 ? 84  ILE A O   1 
ATOM 643  C CG1 ? ILE A 1  84 ?  -7.093  -1.017   8.252 1.000 86.440 ? 84  ILE A CG1 1 
ATOM 644  C CG2 ? ILE A 1  84 ?  -9.188  -1.652   9.510 1.000 86.440 ? 84  ILE A CG2 1 
ATOM 645  C CD1 ? ILE A 1  84 ?  -6.472  -0.093   9.291 1.000 86.440 ? 84  ILE A CD1 1 
ATOM 646  N N   ? MET A 1  85 ?  -7.740  -3.579   6.392 1.000 90.040 ? 85  MET A N   1 
ATOM 647  C CA  ? MET A 1  85 ?  -7.261  -4.955   6.306 1.000 90.040 ? 85  MET A CA  1 
ATOM 648  C C   ? MET A 1  85 ?  -5.740  -4.996   6.199 1.000 90.040 ? 85  MET A C   1 
ATOM 649  C CB  ? MET A 1  85 ?  -7.889  -5.671   5.109 1.000 90.040 ? 85  MET A CB  1 
ATOM 650  O O   ? MET A 1  85 ?  -5.129  -4.089   5.632 1.000 90.040 ? 85  MET A O   1 
ATOM 651  C CG  ? MET A 1  85 ?  -7.433  -7.112   4.949 1.000 90.040 ? 85  MET A CG  1 
ATOM 652  S SD  ? MET A 1  85 ?  -8.319  -7.983   3.598 1.000 90.040 ? 85  MET A SD  1 
ATOM 653  C CE  ? MET A 1  85 ?  -7.624  -7.128   2.156 1.000 90.040 ? 85  MET A CE  1 
ATOM 654  N N   ? LEU A 1  86 ?  -5.132  -6.025   6.860 1.000 94.080 ? 86  LEU A N   1 
ATOM 655  C CA  ? LEU A 1  86 ?  -3.714  -6.323   6.688 1.000 94.080 ? 86  LEU A CA  1 
ATOM 656  C C   ? LEU A 1  86 ?  -3.519  -7.532   5.779 1.000 94.080 ? 86  LEU A C   1 
ATOM 657  C CB  ? LEU A 1  86 ?  -3.051  -6.576   8.044 1.000 94.080 ? 86  LEU A CB  1 
ATOM 658  O O   ? LEU A 1  86 ?  -4.225  -8.534   5.913 1.000 94.080 ? 86  LEU A O   1 
ATOM 659  C CG  ? LEU A 1  86 ?  -3.067  -5.411   9.035 1.000 94.080 ? 86  LEU A CG  1 
ATOM 660  C CD1 ? LEU A 1  86 ?  -2.513  -5.855  10.384 1.000 94.080 ? 86  LEU A CD1 1 
ATOM 661  C CD2 ? LEU A 1  86 ?  -2.271  -4.232   8.486 1.000 94.080 ? 86  LEU A CD2 1 
ATOM 662  N N   ? LEU A 1  87 ?  -2.611  -7.326   4.864 1.000 95.230 ? 87  LEU A N   1 
ATOM 663  C CA  ? LEU A 1  87 ?  -2.244  -8.426   3.979 1.000 95.230 ? 87  LEU A CA  1 
ATOM 664  C C   ? LEU A 1  87 ?  -0.866  -8.973   4.336 1.000 95.230 ? 87  LEU A C   1 
ATOM 665  C CB  ? LEU A 1  87 ?  -2.261  -7.968   2.518 1.000 95.230 ? 87  LEU A CB  1 
ATOM 666  O O   ? LEU A 1  87 ?   0.116  -8.227   4.361 1.000 95.230 ? 87  LEU A O   1 
ATOM 667  C CG  ? LEU A 1  87 ?  -3.588  -7.412   1.998 1.000 95.230 ? 87  LEU A CG  1 
ATOM 668  C CD1 ? LEU A 1  87 ?  -3.424  -6.898   0.572 1.000 95.230 ? 87  LEU A CD1 1 
ATOM 669  C CD2 ? LEU A 1  87 ?  -4.678  -8.477   2.067 1.000 95.230 ? 87  LEU A CD2 1 
ATOM 670  N N   ? LYS A 1  88 ?  -0.835 -10.310   4.610 1.000 96.910 ? 88  LYS A N   1 
ATOM 671  C CA  ? LYS A 1  88 ?   0.445 -10.990   4.786 1.000 96.910 ? 88  LYS A CA  1 
ATOM 672  C C   ? LYS A 1  88 ?   1.004 -11.465   3.447 1.000 96.910 ? 88  LYS A C   1 
ATOM 673  C CB  ? LYS A 1  88 ?   0.296 -12.175   5.741 1.000 96.910 ? 88  LYS A CB  1 
ATOM 674  O O   ? LYS A 1  88 ?   0.325 -12.173   2.701 1.000 96.910 ? 88  LYS A O   1 
ATOM 675  C CG  ? LYS A 1  88 ?   1.603 -12.892   6.047 1.000 96.910 ? 88  LYS A CG  1 
ATOM 676  C CD  ? LYS A 1  88 ?   2.509 -12.047   6.933 1.000 96.910 ? 88  LYS A CD  1 
ATOM 677  C CE  ? LYS A 1  88 ?   3.719 -12.837   7.412 1.000 96.910 ? 88  LYS A CE  1 
ATOM 678  N NZ  ? LYS A 1  88 ?   4.776 -11.945   7.977 1.000 96.910 ? 88  LYS A NZ  1 
ATOM 679  N N   ? LEU A 1  89 ?   2.287 -11.049   3.261 1.000 97.660 ? 89  LEU A N   1 
ATOM 680  C CA  ? LEU A 1  89 ?   2.941 -11.426   2.012 1.000 97.660 ? 89  LEU A CA  1 
ATOM 681  C C   ? LEU A 1  89 ?   3.578 -12.806   2.127 1.000 97.660 ? 89  LEU A C   1 
ATOM 682  C CB  ? LEU A 1  89 ?   4.002 -10.391   1.630 1.000 97.660 ? 89  LEU A CB  1 
ATOM 683  O O   ? LEU A 1  89 ?   3.963 -13.228   3.219 1.000 97.660 ? 89  LEU A O   1 
ATOM 684  C CG  ? LEU A 1  89 ?   3.526  -8.942   1.514 1.000 97.660 ? 89  LEU A CG  1 
ATOM 685  C CD1 ? LEU A 1  89 ?   4.693  -8.027   1.159 1.000 97.660 ? 89  LEU A CD1 1 
ATOM 686  C CD2 ? LEU A 1  89 ?   2.415  -8.826   0.476 1.000 97.660 ? 89  LEU A CD2 1 
ATOM 687  N N   ? GLU A 1  90 ?   3.668 -13.590   1.007 1.000 97.480 ? 90  GLU A N   1 
ATOM 688  C CA  ? GLU A 1  90 ?   4.263 -14.922   0.969 1.000 97.480 ? 90  GLU A CA  1 
ATOM 689  C C   ? GLU A 1  90 ?   5.749 -14.873   1.314 1.000 97.480 ? 90  GLU A C   1 
ATOM 690  C CB  ? GLU A 1  90 ?   4.064 -15.561  -0.408 1.000 97.480 ? 90  GLU A CB  1 
ATOM 691  O O   ? GLU A 1  90 ?   6.308 -15.852   1.813 1.000 97.480 ? 90  GLU A O   1 
ATOM 692  C CG  ? GLU A 1  90 ?   2.647 -16.056  -0.657 1.000 97.480 ? 90  GLU A CG  1 
ATOM 693  C CD  ? GLU A 1  90 ?   2.520 -16.906  -1.911 1.000 97.480 ? 90  GLU A CD  1 
ATOM 694  O OE1 ? GLU A 1  90 ?   1.398 -17.367  -2.221 1.000 97.480 ? 90  GLU A OE1 1 
ATOM 695  O OE2 ? GLU A 1  90 ?   3.551 -17.113  -2.590 1.000 97.480 ? 90  GLU A OE2 1 
ATOM 696  N N   ? ARG A 1  91 ?   6.369 -13.699   1.050 1.000 97.920 ? 91  ARG A N   1 
ATOM 697  C CA  ? ARG A 1  91 ?   7.759 -13.458   1.425 1.000 97.920 ? 91  ARG A CA  1 
ATOM 698  C C   ? ARG A 1  91 ?   7.988 -11.989   1.762 1.000 97.920 ? 91  ARG A C   1 
ATOM 699  C CB  ? ARG A 1  91 ?   8.702 -13.891   0.300 1.000 97.920 ? 91  ARG A CB  1 
ATOM 700  O O   ? ARG A 1  91 ?   7.198 -11.127   1.373 1.000 97.920 ? 91  ARG A O   1 
ATOM 701  C CG  ? ARG A 1  91 ?   8.582 -13.052  -0.962 1.000 97.920 ? 91  ARG A CG  1 
ATOM 702  C CD  ? ARG A 1  91 ?   9.532 -13.530  -2.050 1.000 97.920 ? 91  ARG A CD  1 
ATOM 703  N NE  ? ARG A 1  91 ?   9.485 -12.666  -3.226 1.000 97.920 ? 91  ARG A NE  1 
ATOM 704  N NH1 ? ARG A 1  91 ?   7.544 -13.585  -4.080 1.000 97.920 ? 91  ARG A NH1 1 
ATOM 705  N NH2 ? ARG A 1  91 ?   8.595 -11.877  -5.191 1.000 97.920 ? 91  ARG A NH2 1 
ATOM 706  C CZ  ? ARG A 1  91 ?   8.542 -12.711  -4.163 1.000 97.920 ? 91  ARG A CZ  1 
ATOM 707  N N   ? LYS A 1  92 ?   9.070 -11.777   2.546 1.000 98.300 ? 92  LYS A N   1 
ATOM 708  C CA  ? LYS A 1  92 ?   9.405 -10.403   2.907 1.000 98.300 ? 92  LYS A CA  1 
ATOM 709  C C   ? LYS A 1  92 ?   9.846  -9.605   1.684 1.000 98.300 ? 92  LYS A C   1 
ATOM 710  C CB  ? LYS A 1  92 ?  10.504 -10.381   3.971 1.000 98.300 ? 92  LYS A CB  1 
ATOM 711  O O   ? LYS A 1  92 ?  10.537 -10.130   0.809 1.000 98.300 ? 92  LYS A O   1 
ATOM 712  C CG  ? LYS A 1  92 ?  10.068 -10.925   5.323 1.000 98.300 ? 92  LYS A CG  1 
ATOM 713  C CD  ? LYS A 1  92 ?  11.184 -10.823   6.354 1.000 98.300 ? 92  LYS A CD  1 
ATOM 714  C CE  ? LYS A 1  92 ?  10.721 -11.284   7.729 1.000 98.300 ? 92  LYS A CE  1 
ATOM 715  N NZ  ? LYS A 1  92 ?  11.820 -11.210   8.738 1.000 98.300 ? 92  LYS A NZ  1 
ATOM 716  N N   ? ALA A 1  93 ?   9.346  -8.340   1.686 1.000 98.160 ? 93  ALA A N   1 
ATOM 717  C CA  ? ALA A 1  93 ?   9.827  -7.421   0.657 1.000 98.160 ? 93  ALA A CA  1 
ATOM 718  C C   ? ALA A 1  93 ?  11.267  -6.997   0.931 1.000 98.160 ? 93  ALA A C   1 
ATOM 719  C CB  ? ALA A 1  93 ?   8.921  -6.195   0.572 1.000 98.160 ? 93  ALA A CB  1 
ATOM 720  O O   ? ALA A 1  93 ?  11.667  -6.847   2.088 1.000 98.160 ? 93  ALA A O   1 
ATOM 721  N N   ? LYS A 1  94 ?  12.055  -6.926  -0.127 1.000 98.360 ? 94  LYS A N   1 
ATOM 722  C CA  ? LYS A 1  94 ?  13.403  -6.375  -0.018 1.000 98.360 ? 94  LYS A CA  1 
ATOM 723  C C   ? LYS A 1  94 ?  13.376  -4.849  -0.031 1.000 98.360 ? 94  LYS A C   1 
ATOM 724  C CB  ? LYS A 1  94 ?  14.288  -6.893  -1.153 1.000 98.360 ? 94  LYS A CB  1 
ATOM 725  O O   ? LYS A 1  94 ?  12.946  -4.239  -1.012 1.000 98.360 ? 94  LYS A O   1 
ATOM 726  C CG  ? LYS A 1  94 ?  15.751  -6.493  -1.029 1.000 98.360 ? 94  LYS A CG  1 
ATOM 727  C CD  ? LYS A 1  94 ?  16.586  -7.070  -2.166 1.000 98.360 ? 94  LYS A CD  1 
ATOM 728  C CE  ? LYS A 1  94 ?  18.041  -6.633  -2.068 1.000 98.360 ? 94  LYS A CE  1 
ATOM 729  N NZ  ? LYS A 1  94 ?  18.867  -7.207  -3.173 1.000 98.360 ? 94  LYS A NZ  1 
ATOM 730  N N   ? LEU A 1  95 ?  13.836  -4.289   1.053 1.000 98.280 ? 95  LEU A N   1 
ATOM 731  C CA  ? LEU A 1  95 ?  13.810  -2.832   1.129 1.000 98.280 ? 95  LEU A CA  1 
ATOM 732  C C   ? LEU A 1  95 ?  14.909  -2.224   0.263 1.000 98.280 ? 95  LEU A C   1 
ATOM 733  C CB  ? LEU A 1  95 ?  13.971  -2.368   2.579 1.000 98.280 ? 95  LEU A CB  1 
ATOM 734  O O   ? LEU A 1  95 ?  16.071  -2.624   0.356 1.000 98.280 ? 95  LEU A O   1 
ATOM 735  C CG  ? LEU A 1  95 ?  12.930  -2.882   3.575 1.000 98.280 ? 95  LEU A CG  1 
ATOM 736  C CD1 ? LEU A 1  95 ?  13.173  -2.278   4.954 1.000 98.280 ? 95  LEU A CD1 1 
ATOM 737  C CD2 ? LEU A 1  95 ?  11.521  -2.564   3.087 1.000 98.280 ? 95  LEU A CD2 1 
ATOM 738  N N   ? THR A 1  96 ?  14.504  -1.240  -0.606 1.000 97.940 ? 96  THR A N   1 
ATOM 739  C CA  ? THR A 1  96 ?  15.358  -0.484  -1.515 1.000 97.940 ? 96  THR A CA  1 
ATOM 740  C C   ? THR A 1  96 ?  14.947   0.985  -1.547 1.000 97.940 ? 96  THR A C   1 
ATOM 741  C CB  ? THR A 1  96 ?  15.309  -1.065  -2.940 1.000 97.940 ? 96  THR A CB  1 
ATOM 742  O O   ? THR A 1  96 ?  14.070   1.407  -0.791 1.000 97.940 ? 96  THR A O   1 
ATOM 743  C CG2 ? THR A 1  96 ?  15.538  -2.573  -2.928 1.000 97.940 ? 96  THR A CG2 1 
ATOM 744  O OG1 ? THR A 1  96 ?  14.026  -0.792  -3.517 1.000 97.940 ? 96  THR A OG1 1 
ATOM 745  N N   ? SER A 1  97 ?  15.659   1.695  -2.387 1.000 96.810 ? 97  SER A N   1 
ATOM 746  C CA  ? SER A 1  97 ?  15.304   3.103  -2.537 1.000 96.810 ? 97  SER A CA  1 
ATOM 747  C C   ? SER A 1  97 ?  13.902   3.261  -3.115 1.000 96.810 ? 97  SER A C   1 
ATOM 748  C CB  ? SER A 1  97 ?  16.317   3.819  -3.431 1.000 96.810 ? 97  SER A CB  1 
ATOM 749  O O   ? SER A 1  97 ?  13.252   4.288  -2.909 1.000 96.810 ? 97  SER A O   1 
ATOM 750  O OG  ? SER A 1  97 ?  16.362   3.225  -4.717 1.000 96.810 ? 97  SER A OG  1 
ATOM 751  N N   ? ALA A 1  98 ?  13.412   2.228  -3.717 1.000 97.230 ? 98  ALA A N   1 
ATOM 752  C CA  ? ALA A 1  98 ?  12.101   2.272  -4.358 1.000 97.230 ? 98  ALA A CA  1 
ATOM 753  C C   ? ALA A 1  98 ?  11.050   1.564  -3.508 1.000 97.230 ? 98  ALA A C   1 
ATOM 754  C CB  ? ALA A 1  98 ?  12.167   1.645  -5.748 1.000 97.230 ? 98  ALA A CB  1 
ATOM 755  O O   ? ALA A 1  98 ?   9.852   1.655  -3.787 1.000 97.230 ? 98  ALA A O   1 
ATOM 756  N N   ? VAL A 1  99 ?  11.482   0.806  -2.524 1.000 98.100 ? 99  VAL A N   1 
ATOM 757  C CA  ? VAL A 1  99 ?  10.584   0.079  -1.632 1.000 98.100 ? 99  VAL A CA  1 
ATOM 758  C C   ? VAL A 1  99 ?  10.940   0.383  -0.179 1.000 98.100 ? 99  VAL A C   1 
ATOM 759  C CB  ? VAL A 1  99 ?  10.641  -1.444  -1.887 1.000 98.100 ? 99  VAL A CB  1 
ATOM 760  O O   ? VAL A 1  99 ?  12.005  -0.012   0.302 1.000 98.100 ? 99  VAL A O   1 
ATOM 761  C CG1 ? VAL A 1  99 ?   9.669  -2.182  -0.968 1.000 98.100 ? 99  VAL A CG1 1 
ATOM 762  C CG2 ? VAL A 1  99 ?  10.333  -1.751  -3.352 1.000 98.100 ? 99  VAL A CG2 1 
ATOM 763  N N   ? GLN A 1 100 ?  10.075   1.129   0.495 1.000 97.490 ? 100 GLN A N   1 
ATOM 764  C CA  ? GLN A 1 100 ?  10.269   1.468   1.900 1.000 97.490 ? 100 GLN A CA  1 
ATOM 765  C C   ? GLN A 1 100 ?   8.971   1.315   2.687 1.000 97.490 ? 100 GLN A C   1 
ATOM 766  C CB  ? GLN A 1 100 ?  10.803   2.895   2.041 1.000 97.490 ? 100 GLN A CB  1 
ATOM 767  O O   ? GLN A 1 100 ?   7.890   1.229   2.101 1.000 97.490 ? 100 GLN A O   1 
ATOM 768  C CG  ? GLN A 1 100 ?  12.180   3.099   1.423 1.000 97.490 ? 100 GLN A CG  1 
ATOM 769  C CD  ? GLN A 1 100 ?  13.293   2.487   2.253 1.000 97.490 ? 100 GLN A CD  1 
ATOM 770  N NE2 ? GLN A 1 100 ?  14.340   2.016   1.584 1.000 97.490 ? 100 GLN A NE2 1 
ATOM 771  O OE1 ? GLN A 1 100 ?  13.212   2.438   3.484 1.000 97.490 ? 100 GLN A OE1 1 
ATOM 772  N N   ? LEU A 1 101 ?   9.174   1.247   4.003 1.000 96.140 ? 101 LEU A N   1 
ATOM 773  C CA  ? LEU A 1 101 ?   8.028   1.121   4.897 1.000 96.140 ? 101 LEU A CA  1 
ATOM 774  C C   ? LEU A 1 101 ?   7.400   2.484   5.171 1.000 96.140 ? 101 LEU A C   1 
ATOM 775  C CB  ? LEU A 1 101 ?   8.446   0.465   6.215 1.000 96.140 ? 101 LEU A CB  1 
ATOM 776  O O   ? LEU A 1 101 ?   8.100   3.499   5.204 1.000 96.140 ? 101 LEU A O   1 
ATOM 777  C CG  ? LEU A 1 101 ?   9.224  -0.847   6.102 1.000 96.140 ? 101 LEU A CG  1 
ATOM 778  C CD1 ? LEU A 1 101 ?   9.615  -1.352   7.487 1.000 96.140 ? 101 LEU A CD1 1 
ATOM 779  C CD2 ? LEU A 1 101 ?   8.403  -1.894   5.357 1.000 96.140 ? 101 LEU A CD2 1 
ATOM 780  N N   ? LEU A 1 102 ?   6.065   2.356   5.229 1.000 91.680 ? 102 LEU A N   1 
ATOM 781  C CA  ? LEU A 1 102 ?   5.373   3.525   5.760 1.000 91.680 ? 102 LEU A CA  1 
ATOM 782  C C   ? LEU A 1 102 ?   5.396   3.524   7.285 1.000 91.680 ? 102 LEU A C   1 
ATOM 783  C CB  ? LEU A 1 102 ?   3.926   3.565   5.260 1.000 91.680 ? 102 LEU A CB  1 
ATOM 784  O O   ? LEU A 1 102 ?   5.090   2.508   7.914 1.000 91.680 ? 102 LEU A O   1 
ATOM 785  C CG  ? LEU A 1 102 ?   3.109   4.798   5.648 1.000 91.680 ? 102 LEU A CG  1 
ATOM 786  C CD1 ? LEU A 1 102 ?   3.601   6.022   4.883 1.000 91.680 ? 102 LEU A CD1 1 
ATOM 787  C CD2 ? LEU A 1 102 ?   1.625   4.560   5.388 1.000 91.680 ? 102 LEU A CD2 1 
ATOM 788  N N   ? ARG A 1 103 ?   5.790   4.657   7.851 1.000 86.760 ? 103 ARG A N   1 
ATOM 789  C CA  ? ARG A 1 103 ?   5.741   4.789   9.303 1.000 86.760 ? 103 ARG A CA  1 
ATOM 790  C C   ? ARG A 1 103 ?   4.317   5.054   9.781 1.000 86.760 ? 103 ARG A C   1 
ATOM 791  C CB  ? ARG A 1 103 ?   6.668   5.912   9.773 1.000 86.760 ? 103 ARG A CB  1 
ATOM 792  O O   ? ARG A 1 103 ?   3.616   5.901   9.221 1.000 86.760 ? 103 ARG A O   1 
ATOM 793  C CG  ? ARG A 1 103 ?   8.144   5.627   9.546 1.000 86.760 ? 103 ARG A CG  1 
ATOM 794  C CD  ? ARG A 1 103 ?   9.021   6.778  10.020 1.000 86.760 ? 103 ARG A CD  1 
ATOM 795  N NE  ? ARG A 1 103 ?  10.439   6.490   9.830 1.000 86.760 ? 103 ARG A NE  1 
ATOM 796  N NH1 ? ARG A 1 103 ?  11.142   8.659  10.201 1.000 86.760 ? 103 ARG A NH1 1 
ATOM 797  N NH2 ? ARG A 1 103 ?  12.672   7.018   9.729 1.000 86.760 ? 103 ARG A NH2 1 
ATOM 798  C CZ  ? ARG A 1 103 ?  11.415   7.390   9.920 1.000 86.760 ? 103 ARG A CZ  1 
ATOM 799  N N   ? LEU A 1 104 ?   3.790   4.224  10.735 1.000 81.160 ? 104 LEU A N   1 
ATOM 800  C CA  ? LEU A 1 104 ?   2.454   4.393  11.295 1.000 81.160 ? 104 LEU A CA  1 
ATOM 801  C C   ? LEU A 1 104 ?   2.456   5.445  12.399 1.000 81.160 ? 104 LEU A C   1 
ATOM 802  C CB  ? LEU A 1 104 ?   1.931   3.062  11.843 1.000 81.160 ? 104 LEU A CB  1 
ATOM 803  O O   ? LEU A 1 104 ?   3.472   5.650  13.066 1.000 81.160 ? 104 LEU A O   1 
ATOM 804  C CG  ? LEU A 1 104 ?   1.751   1.934  10.827 1.000 81.160 ? 104 LEU A CG  1 
ATOM 805  C CD1 ? LEU A 1 104 ?   1.338   0.646  11.532 1.000 81.160 ? 104 LEU A CD1 1 
ATOM 806  C CD2 ? LEU A 1 104 ?   0.723   2.324   9.770 1.000 81.160 ? 104 LEU A CD2 1 
ATOM 807  N N   ? PRO A 1 105 ?   1.434   6.263  12.467 1.000 75.020 ? 105 PRO A N   1 
ATOM 808  C CA  ? PRO A 1 105 ?   1.337   7.243  13.551 1.000 75.020 ? 105 PRO A CA  1 
ATOM 809  C C   ? PRO A 1 105 ?   1.464   6.608  14.934 1.000 75.020 ? 105 PRO A C   1 
ATOM 810  C CB  ? PRO A 1 105 ?  -0.054   7.850  13.354 1.000 75.020 ? 105 PRO A CB  1 
ATOM 811  O O   ? PRO A 1 105 ?   1.204   5.413  15.094 1.000 75.020 ? 105 PRO A O   1 
ATOM 812  C CG  ? PRO A 1 105 ?  -0.786   6.861  12.505 1.000 75.020 ? 105 PRO A CG  1 
ATOM 813  C CD  ? PRO A 1 105 ?   0.223   5.999  11.801 1.000 75.020 ? 105 PRO A CD  1 
ATOM 814  N N   ? THR A 1 106 ?   2.245   7.254  15.836 1.000 65.510 ? 106 THR A N   1 
ATOM 815  C CA  ? THR A 1 106 ?   2.280   6.919  17.255 1.000 65.510 ? 106 THR A CA  1 
ATOM 816  C C   ? THR A 1 106 ?   0.945   7.239  17.920 1.000 65.510 ? 106 THR A C   1 
ATOM 817  C CB  ? THR A 1 106 ?   3.411   7.674  17.979 1.000 65.510 ? 106 THR A CB  1 
ATOM 818  O O   ? THR A 1 106 ?   0.145   8.006  17.380 1.000 65.510 ? 106 THR A O   1 
ATOM 819  C CG2 ? THR A 1 106 ?   4.778   7.265  17.440 1.000 65.510 ? 106 THR A CG2 1 
ATOM 820  O OG1 ? THR A 1 106 ?   3.236   9.083  17.786 1.000 65.510 ? 106 THR A OG1 1 
ATOM 821  N N   ? ALA A 1 107 ?   0.242   6.208  18.595 1.000 55.020 ? 107 ALA A N   1 
ATOM 822  C CA  ? ALA A 1 107 ?  -0.924   6.080  19.465 1.000 55.020 ? 107 ALA A CA  1 
ATOM 823  C C   ? ALA A 1 107 ?  -1.291   7.422  20.091 1.000 55.020 ? 107 ALA A C   1 
ATOM 824  C CB  ? ALA A 1 107 ?  -0.664   5.041  20.553 1.000 55.020 ? 107 ALA A CB  1 
ATOM 825  O O   ? ALA A 1 107 ?  -2.469   7.702  20.327 1.000 55.020 ? 107 ALA A O   1 
ATOM 826  N N   ? GLN A 1 108 ?  -0.663   8.575  19.783 1.000 49.990 ? 108 GLN A N   1 
ATOM 827  C CA  ? GLN A 1 108 ?  -1.146   9.783  20.444 1.000 49.990 ? 108 GLN A CA  1 
ATOM 828  C C   ? GLN A 1 108 ?  -1.174  10.965  19.479 1.000 49.990 ? 108 GLN A C   1 
ATOM 829  C CB  ? GLN A 1 108 ?  -0.276  10.116  21.657 1.000 49.990 ? 108 GLN A CB  1 
ATOM 830  O O   ? GLN A 1 108 ?  -1.506  12.085  19.872 1.000 49.990 ? 108 GLN A O   1 
ATOM 831  C CG  ? GLN A 1 108 ?  -0.716   9.423  22.939 1.000 49.990 ? 108 GLN A CG  1 
ATOM 832  C CD  ? GLN A 1 108 ?   0.048   9.904  24.159 1.000 49.990 ? 108 GLN A CD  1 
ATOM 833  N NE2 ? GLN A 1 108 ?  -0.485   9.619  25.342 1.000 49.990 ? 108 GLN A NE2 1 
ATOM 834  O OE1 ? GLN A 1 108 ?   1.108  10.526  24.038 1.000 49.990 ? 108 GLN A OE1 1 
ATOM 835  N N   ? GLY A 1 109 ?  -1.420  10.749  18.223 1.000 47.240 ? 109 GLY A N   1 
ATOM 836  C CA  ? GLY A 1 109 ?  -1.443  11.995  17.473 1.000 47.240 ? 109 GLY A CA  1 
ATOM 837  C C   ? GLY A 1 109 ?  -2.682  12.150  16.612 1.000 47.240 ? 109 GLY A C   1 
ATOM 838  O O   ? GLY A 1 109 ?  -3.160  11.179  16.022 1.000 47.240 ? 109 GLY A O   1 
ATOM 839  N N   ? ASP A 1 110 ?  -3.820  12.662  17.175 1.000 38.360 ? 110 ASP A N   1 
ATOM 840  C CA  ? ASP A 1 110 ?  -5.000  13.424  16.780 1.000 38.360 ? 110 ASP A CA  1 
ATOM 841  C C   ? ASP A 1 110 ?  -4.791  14.097  15.425 1.000 38.360 ? 110 ASP A C   1 
ATOM 842  C CB  ? ASP A 1 110 ?  -5.343  14.471  17.841 1.000 38.360 ? 110 ASP A CB  1 
ATOM 843  O O   ? ASP A 1 110 ?  -5.692  14.762  14.911 1.000 38.360 ? 110 ASP A O   1 
ATOM 844  C CG  ? ASP A 1 110 ?  -6.174  13.910  18.982 1.000 38.360 ? 110 ASP A CG  1 
ATOM 845  O OD1 ? ASP A 1 110 ?  -6.704  12.785  18.854 1.000 38.360 ? 110 ASP A OD1 1 
ATOM 846  O OD2 ? ASP A 1 110 ?  -6.302  14.600  20.016 1.000 38.360 ? 110 ASP A OD2 1 
ATOM 847  N N   ? SER A 1 111 ?  -4.571  13.348  14.242 1.000 39.210 ? 111 SER A N   1 
ATOM 848  C CA  ? SER A 1 111 ?  -4.772  14.184  13.063 1.000 39.210 ? 111 SER A CA  1 
ATOM 849  C C   ? SER A 1 111 ?  -5.200  13.351  11.860 1.000 39.210 ? 111 SER A C   1 
ATOM 850  C CB  ? SER A 1 111 ?  -3.496  14.957  12.730 1.000 39.210 ? 111 SER A CB  1 
ATOM 851  O O   ? SER A 1 111 ?  -4.531  12.379  11.501 1.000 39.210 ? 111 SER A O   1 
ATOM 852  O OG  ? SER A 1 111 ?  -3.291  16.013  13.653 1.000 39.210 ? 111 SER A OG  1 
ATOM 853  N N   ? GLY A 1 112 ?  -6.479  12.963  11.751 1.000 32.310 ? 112 GLY A N   1 
ATOM 854  C CA  ? GLY A 1 112 ?  -7.454  13.339  10.740 1.000 32.310 ? 112 GLY A CA  1 
ATOM 855  C C   ? GLY A 1 112 ?  -6.887  13.334   9.333 1.000 32.310 ? 112 GLY A C   1 
ATOM 856  O O   ? GLY A 1 112 ?  -5.696  13.584   9.137 1.000 32.310 ? 112 GLY A O   1 
ATOM 857  N N   ? GLY A 1 113 ?  -7.123  12.386   8.489 1.000 27.480 ? 113 GLY A N   1 
ATOM 858  C CA  ? GLY A 1 113 ?  -7.663  12.333   7.140 1.000 27.480 ? 113 GLY A CA  1 
ATOM 859  C C   ? GLY A 1 113 ?  -6.627  11.959   6.096 1.000 27.480 ? 113 GLY A C   1 
ATOM 860  O O   ? GLY A 1 113 ?  -5.428  12.158   6.305 1.000 27.480 ? 113 GLY A O   1 
ATOM 861  N N   ? ALA A 1 114 ?  -6.637  10.814   5.507 1.000 37.440 ? 114 ALA A N   1 
ATOM 862  C CA  ? ALA A 1 114 ?  -6.094  10.231   4.283 1.000 37.440 ? 114 ALA A CA  1 
ATOM 863  C C   ? ALA A 1 114 ?  -5.158  11.209   3.578 1.000 37.440 ? 114 ALA A C   1 
ATOM 864  C CB  ? ALA A 1 114 ?  -7.224   9.811   3.347 1.000 37.440 ? 114 ALA A CB  1 
ATOM 865  O O   ? ALA A 1 114 ?  -5.576  12.297   3.175 1.000 37.440 ? 114 ALA A O   1 
ATOM 866  N N   ? LEU A 1 115 ?  -3.917  11.247   4.124 1.000 47.090 ? 115 LEU A N   1 
ATOM 867  C CA  ? LEU A 1 115 ?  -2.861  12.090   3.575 1.000 47.090 ? 115 LEU A CA  1 
ATOM 868  C C   ? LEU A 1 115 ?  -1.505  11.714   4.163 1.000 47.090 ? 115 LEU A C   1 
ATOM 869  C CB  ? LEU A 1 115 ?  -3.157  13.567   3.848 1.000 47.090 ? 115 LEU A CB  1 
ATOM 870  O O   ? LEU A 1 115 ?  -1.394  11.457   5.364 1.000 47.090 ? 115 LEU A O   1 
ATOM 871  C CG  ? LEU A 1 115 ?  -2.658  14.563   2.801 1.000 47.090 ? 115 LEU A CG  1 
ATOM 872  C CD1 ? LEU A 1 115 ?  -3.825  15.093   1.975 1.000 47.090 ? 115 LEU A CD1 1 
ATOM 873  C CD2 ? LEU A 1 115 ?  -1.905  15.709   3.468 1.000 47.090 ? 115 LEU A CD2 1 
ATOM 874  N N   ? VAL A 1 116 ?  -0.808  10.753   3.613 1.000 48.430 ? 116 VAL A N   1 
ATOM 875  C CA  ? VAL A 1 116 ?   0.574  10.735   4.081 1.000 48.430 ? 116 VAL A CA  1 
ATOM 876  C C   ? VAL A 1 116 ?   1.060  12.165   4.309 1.000 48.430 ? 116 VAL A C   1 
ATOM 877  C CB  ? VAL A 1 116 ?   1.502  10.009   3.082 1.000 48.430 ? 116 VAL A CB  1 
ATOM 878  O O   ? VAL A 1 116 ?   1.035  12.989   3.392 1.000 48.430 ? 116 VAL A O   1 
ATOM 879  C CG1 ? VAL A 1 116 ?   2.939   9.987   3.599 1.000 48.430 ? 116 VAL A CG1 1 
ATOM 880  C CG2 ? VAL A 1 116 ?   1.002   8.588   2.826 1.000 48.430 ? 116 VAL A CG2 1 
ATOM 881  N N   ? CYS A 1 117 ?   1.026  12.737   5.461 1.000 42.400 ? 117 CYS A N   1 
ATOM 882  C CA  ? CYS A 1 117 ?   1.706  13.966   5.854 1.000 42.400 ? 117 CYS A CA  1 
ATOM 883  C C   ? CYS A 1 117 ?   3.044  13.660   6.518 1.000 42.400 ? 117 CYS A C   1 
ATOM 884  C CB  ? CYS A 1 117 ?   0.831  14.784   6.803 1.000 42.400 ? 117 CYS A CB  1 
ATOM 885  O O   ? CYS A 1 117 ?   3.103  12.892   7.480 1.000 42.400 ? 117 CYS A O   1 
ATOM 886  S SG  ? CYS A 1 117 ?  -0.250  15.962   5.963 1.000 42.400 ? 117 CYS A SG  1 
ATOM 887  N N   ? ASN A 1 118 ?   4.137  14.058   5.964 1.000 53.180 ? 118 ASN A N   1 
ATOM 888  C CA  ? ASN A 1 118 ?   5.493  13.919   6.487 1.000 53.180 ? 118 ASN A CA  1 
ATOM 889  C C   ? ASN A 1 118 ?   5.919  12.456   6.557 1.000 53.180 ? 118 ASN A C   1 
ATOM 890  C CB  ? ASN A 1 118 ?   5.606  14.572   7.866 1.000 53.180 ? 118 ASN A CB  1 
ATOM 891  O O   ? ASN A 1 118 ?   6.557  12.036   7.525 1.000 53.180 ? 118 ASN A O   1 
ATOM 892  C CG  ? ASN A 1 118 ?   5.556  16.086   7.801 1.000 53.180 ? 118 ASN A CG  1 
ATOM 893  N ND2 ? ASN A 1 118 ?   5.245  16.718   8.926 1.000 53.180 ? 118 ASN A ND2 1 
ATOM 894  O OD1 ? ASN A 1 118 ?   5.794  16.683   6.747 1.000 53.180 ? 118 ASN A OD1 1 
ATOM 895  N N   ? GLY A 1 119 ?   5.381  11.541   5.646 1.000 50.420 ? 119 GLY A N   1 
ATOM 896  C CA  ? GLY A 1 119 ?   5.834  10.159   5.642 1.000 50.420 ? 119 GLY A CA  1 
ATOM 897  C C   ? GLY A 1 119 ?   5.016   9.260   6.550 1.000 50.420 ? 119 GLY A C   1 
ATOM 898  O O   ? GLY A 1 119 ?   5.399   8.118   6.811 1.000 50.420 ? 119 GLY A O   1 
ATOM 899  N N   ? VAL A 1 120 ?   3.909   9.742   7.155 1.000 50.910 ? 120 VAL A N   1 
ATOM 900  C CA  ? VAL A 1 120 ?   3.020   8.999   8.042 1.000 50.910 ? 120 VAL A CA  1 
ATOM 901  C C   ? VAL A 1 120 ?   1.636   8.881   7.406 1.000 50.910 ? 120 VAL A C   1 
ATOM 902  C CB  ? VAL A 1 120 ?   2.913   9.668   9.430 1.000 50.910 ? 120 VAL A CB  1 
ATOM 903  O O   ? VAL A 1 120 ?   1.071   9.875   6.946 1.000 50.910 ? 120 VAL A O   1 
ATOM 904  C CG1 ? VAL A 1 120 ?   1.984   8.870  10.344 1.000 50.910 ? 120 VAL A CG1 1 
ATOM 905  C CG2 ? VAL A 1 120 ?   4.296   9.810  10.061 1.000 50.910 ? 120 VAL A CG2 1 
ATOM 906  N N   ? ALA A 1 121 ?   1.168   7.610   7.309 1.000 53.140 ? 121 ALA A N   1 
ATOM 907  C CA  ? ALA A 1 121 ?  -0.153   7.299   6.768 1.000 53.140 ? 121 ALA A CA  1 
ATOM 908  C C   ? ALA A 1 121 ?  -1.246   7.581   7.795 1.000 53.140 ? 121 ALA A C   1 
ATOM 909  C CB  ? ALA A 1 121 ?  -0.215   5.842   6.317 1.000 53.140 ? 121 ALA A CB  1 
ATOM 910  O O   ? ALA A 1 121 ?  -1.200   7.069   8.916 1.000 53.140 ? 121 ALA A O   1 
ATOM 911  N N   ? HIS A 1 122 ?  -2.229   8.416   7.458 1.000 54.020 ? 122 HIS A N   1 
ATOM 912  C CA  ? HIS A 1 122 ?  -3.294   8.818   8.370 1.000 54.020 ? 122 HIS A CA  1 
ATOM 913  C C   ? HIS A 1 122 ?  -4.646   8.286   7.907 1.000 54.020 ? 122 HIS A C   1 
ATOM 914  C CB  ? HIS A 1 122 ?  -3.344  10.342   8.496 1.000 54.020 ? 122 HIS A CB  1 
ATOM 915  O O   ? HIS A 1 122 ?  -5.597   8.233   8.690 1.000 54.020 ? 122 HIS A O   1 
ATOM 916  C CG  ? HIS A 1 122 ?  -2.186  10.921   9.244 1.000 54.020 ? 122 HIS A CG  1 
ATOM 917  C CD2 ? HIS A 1 122 ?  -0.986  11.375   8.811 1.000 54.020 ? 122 HIS A CD2 1 
ATOM 918  N ND1 ? HIS A 1 122 ?  -2.189  11.082  10.613 1.000 54.020 ? 122 HIS A ND1 1 
ATOM 919  C CE1 ? HIS A 1 122 ?  -1.037  11.612  10.990 1.000 54.020 ? 122 HIS A CE1 1 
ATOM 920  N NE2 ? HIS A 1 122 ?  -0.290  11.800   9.916 1.000 54.020 ? 122 HIS A NE2 1 
ATOM 921  N N   ? GLY A 1 123 ?  -4.801   7.761   6.565 1.000 50.430 ? 123 GLY A N   1 
ATOM 922  C CA  ? GLY A 1 123 ?  -6.111   7.338   6.096 1.000 50.430 ? 123 GLY A CA  1 
ATOM 923  C C   ? GLY A 1 123 ?  -6.043   6.383   4.919 1.000 50.430 ? 123 GLY A C   1 
ATOM 924  O O   ? GLY A 1 123 ?  -5.021   6.306   4.233 1.000 50.430 ? 123 GLY A O   1 
ATOM 925  N N   ? ILE A 1 124 ?  -7.041   5.423   4.799 1.000 55.180 ? 124 ILE A N   1 
ATOM 926  C CA  ? ILE A 1 124 ?  -7.302   4.526   3.678 1.000 55.180 ? 124 ILE A CA  1 
ATOM 927  C C   ? ILE A 1 124 ?  -8.560   4.977   2.939 1.000 55.180 ? 124 ILE A C   1 
ATOM 928  C CB  ? ILE A 1 124 ?  -7.452   3.062   4.148 1.000 55.180 ? 124 ILE A CB  1 
ATOM 929  O O   ? ILE A 1 124 ?  -9.572   5.301   3.564 1.000 55.180 ? 124 ILE A O   1 
ATOM 930  C CG1 ? ILE A 1 124 ?  -6.195   2.611   4.900 1.000 55.180 ? 124 ILE A CG1 1 
ATOM 931  C CG2 ? ILE A 1 124 ?  -7.739   2.140   2.959 1.000 55.180 ? 124 ILE A CG2 1 
ATOM 932  C CD1 ? ILE A 1 124 ?  -6.353   1.286   5.633 1.000 55.180 ? 124 ILE A CD1 1 
ATOM 933  N N   ? VAL A 1 125 ?  -8.433   5.125   1.633 1.000 56.770 ? 125 VAL A N   1 
ATOM 934  C CA  ? VAL A 1 125 ?  -9.628   5.450   0.862 1.000 56.770 ? 125 VAL A CA  1 
ATOM 935  C C   ? VAL A 1 125 ? -10.653   4.327   0.998 1.000 56.770 ? 125 VAL A C   1 
ATOM 936  C CB  ? VAL A 1 125 ?  -9.294   5.691  -0.628 1.000 56.770 ? 125 VAL A CB  1 
ATOM 937  O O   ? VAL A 1 125 ? -10.358   3.168   0.693 1.000 56.770 ? 125 VAL A O   1 
ATOM 938  C CG1 ? VAL A 1 125 ? -10.563   5.995  -1.423 1.000 56.770 ? 125 VAL A CG1 1 
ATOM 939  C CG2 ? VAL A 1 125 ?  -8.285   6.828  -0.771 1.000 56.770 ? 125 VAL A CG2 1 
ATOM 940  N N   ? SER A 1 126 ? -11.894   4.550   1.524 1.000 48.990 ? 126 SER A N   1 
ATOM 941  C CA  ? SER A 1 126 ? -12.936   3.570   1.816 1.000 48.990 ? 126 SER A CA  1 
ATOM 942  C C   ? SER A 1 126 ? -14.079   3.664   0.811 1.000 48.990 ? 126 SER A C   1 
ATOM 943  C CB  ? SER A 1 126 ? -13.475   3.767   3.233 1.000 48.990 ? 126 SER A CB  1 
ATOM 944  O O   ? SER A 1 126 ? -14.638   2.644   0.402 1.000 48.990 ? 126 SER A O   1 
ATOM 945  O OG  ? SER A 1 126 ? -14.394   2.742   3.568 1.000 48.990 ? 126 SER A OG  1 
ATOM 946  N N   ? TYR A 1 127 ? -14.371   4.937  -0.031 1.000 42.640 ? 127 TYR A N   1 
ATOM 947  C CA  ? TYR A 1 127 ? -15.633   5.177  -0.724 1.000 42.640 ? 127 TYR A CA  1 
ATOM 948  C C   ? TYR A 1 127 ? -15.477   6.266  -1.779 1.000 42.640 ? 127 TYR A C   1 
ATOM 949  C CB  ? TYR A 1 127 ? -16.728   5.569   0.273 1.000 42.640 ? 127 TYR A CB  1 
ATOM 950  O O   ? TYR A 1 127 ? -14.777   7.257  -1.558 1.000 42.640 ? 127 TYR A O   1 
ATOM 951  C CG  ? TYR A 1 127 ? -18.100   5.677  -0.345 1.000 42.640 ? 127 TYR A CG  1 
ATOM 952  C CD1 ? TYR A 1 127 ? -18.651   6.920  -0.652 1.000 42.640 ? 127 TYR A CD1 1 
ATOM 953  C CD2 ? TYR A 1 127 ? -18.850   4.539  -0.622 1.000 42.640 ? 127 TYR A CD2 1 
ATOM 954  C CE1 ? TYR A 1 127 ? -19.917   7.025  -1.219 1.000 42.640 ? 127 TYR A CE1 1 
ATOM 955  C CE2 ? TYR A 1 127 ? -20.116   4.632  -1.189 1.000 42.640 ? 127 TYR A CE2 1 
ATOM 956  O OH  ? TYR A 1 127 ? -21.894   5.976  -2.046 1.000 42.640 ? 127 TYR A OH  1 
ATOM 957  C CZ  ? TYR A 1 127 ? -20.640   5.878  -1.484 1.000 42.640 ? 127 TYR A CZ  1 
ATOM 958  N N   ? GLY A 1 128 ? -15.737   5.939  -3.231 1.000 40.510 ? 128 GLY A N   1 
ATOM 959  C CA  ? GLY A 1 128 ? -16.234   6.726  -4.349 1.000 40.510 ? 128 GLY A CA  1 
ATOM 960  C C   ? GLY A 1 128 ? -16.509   5.895  -5.588 1.000 40.510 ? 128 GLY A C   1 
ATOM 961  O O   ? GLY A 1 128 ? -15.895   4.844  -5.785 1.000 40.510 ? 128 GLY A O   1 
ATOM 962  N N   ? ASP A 1 129 ? -17.670   5.198  -5.747 1.000 38.960 ? 129 ASP A N   1 
ATOM 963  C CA  ? ASP A 1 129 ? -18.185   4.649  -6.998 1.000 38.960 ? 129 ASP A CA  1 
ATOM 964  C C   ? ASP A 1 129 ? -17.226   4.925  -8.155 1.000 38.960 ? 129 ASP A C   1 
ATOM 965  C CB  ? ASP A 1 129 ? -19.566   5.229  -7.310 1.000 38.960 ? 129 ASP A CB  1 
ATOM 966  O O   ? ASP A 1 129 ? -16.609   5.990  -8.215 1.000 38.960 ? 129 ASP A O   1 
ATOM 967  C CG  ? ASP A 1 129 ? -20.533   4.195  -7.861 1.000 38.960 ? 129 ASP A CG  1 
ATOM 968  O OD1 ? ASP A 1 129 ? -20.144   3.017  -8.015 1.000 38.960 ? 129 ASP A OD1 1 
ATOM 969  O OD2 ? ASP A 1 129 ? -21.693   4.562  -8.145 1.000 38.960 ? 129 ASP A OD2 1 
ATOM 970  N N   ? VAL A 1 130 ? -16.404   3.989  -8.411 1.000 39.190 ? 130 VAL A N   1 
ATOM 971  C CA  ? VAL A 1 130 ? -15.638   3.763  -9.632 1.000 39.190 ? 130 VAL A CA  1 
ATOM 972  C C   ? VAL A 1 130 ? -14.632   4.895  -9.828 1.000 39.190 ? 130 VAL A C   1 
ATOM 973  C CB  ? VAL A 1 130 ? -16.558   3.648 -10.868 1.000 39.190 ? 130 VAL A CB  1 
ATOM 974  O O   ? VAL A 1 130 ? -14.946   6.062  -9.581 1.000 39.190 ? 130 VAL A O   1 
ATOM 975  C CG1 ? VAL A 1 130 ? -16.183   2.430 -11.709 1.000 39.190 ? 130 VAL A CG1 1 
ATOM 976  C CG2 ? VAL A 1 130 ? -18.022   3.573 -10.437 1.000 39.190 ? 130 VAL A CG2 1 
ATOM 977  N N   ? CYS A 1 131 ? -13.631   4.858  -9.107 1.000 41.290 ? 131 CYS A N   1 
ATOM 978  C CA  ? CYS A 1 131 ? -12.456   5.664  -9.420 1.000 41.290 ? 131 CYS A CA  1 
ATOM 979  C C   ? CYS A 1 131 ? -12.800   7.149  -9.427 1.000 41.290 ? 131 CYS A C   1 
ATOM 980  C CB  ? CYS A 1 131 ? -11.873   5.260 -10.773 1.000 41.290 ? 131 CYS A CB  1 
ATOM 981  O O   ? CYS A 1 131 ? -12.853   7.773 -10.488 1.000 41.290 ? 131 CYS A O   1 
ATOM 982  S SG  ? CYS A 1 131 ? -10.606   3.977 -10.666 1.000 41.290 ? 131 CYS A SG  1 
ATOM 983  N N   ? GLY A 1 132 ? -13.368   7.616  -8.312 1.000 39.180 ? 132 GLY A N   1 
ATOM 984  C CA  ? GLY A 1 132 ? -13.164   9.051  -8.196 1.000 39.180 ? 132 GLY A CA  1 
ATOM 985  C C   ? GLY A 1 132 ? -14.418   9.857  -8.478 1.000 39.180 ? 132 GLY A C   1 
ATOM 986  O O   ? GLY A 1 132 ? -14.359  11.081  -8.609 1.000 39.180 ? 132 GLY A O   1 
ATOM 987  N N   ? GLU A 1 133 ? -15.657   9.332  -8.243 1.000 35.590 ? 133 GLU A N   1 
ATOM 988  C CA  ? GLU A 1 133 ? -16.774  10.245  -8.462 1.000 35.590 ? 133 GLU A CA  1 
ATOM 989  C C   ? GLU A 1 133 ? -17.576  10.455  -7.180 1.000 35.590 ? 133 GLU A C   1 
ATOM 990  C CB  ? GLU A 1 133 ? -17.688   9.721  -9.573 1.000 35.590 ? 133 GLU A CB  1 
ATOM 991  O O   ? GLU A 1 133 ? -18.178  11.512  -6.985 1.000 35.590 ? 133 GLU A O   1 
ATOM 992  C CG  ? GLU A 1 133 ? -17.257  10.139 -10.972 1.000 35.590 ? 133 GLU A CG  1 
ATOM 993  C CD  ? GLU A 1 133 ? -18.247   9.731 -12.051 1.000 35.590 ? 133 GLU A CD  1 
ATOM 994  O OE1 ? GLU A 1 133 ? -18.066  10.131 -13.224 1.000 35.590 ? 133 GLU A OE1 1 
ATOM 995  O OE2 ? GLU A 1 133 ? -19.212   9.006 -11.722 1.000 35.590 ? 133 GLU A OE2 1 
ATOM 996  N N   ? LYS A 1 134 ? -17.235   9.929  -6.035 1.000 34.690 ? 134 LYS A N   1 
ATOM 997  C CA  ? LYS A 1 134 ? -17.938  10.272  -4.802 1.000 34.690 ? 134 LYS A CA  1 
ATOM 998  C C   ? LYS A 1 134 ? -16.962  10.442  -3.641 1.000 34.690 ? 134 LYS A C   1 
ATOM 999  C CB  ? LYS A 1 134 ? -18.976   9.202  -4.461 1.000 34.690 ? 134 LYS A CB  1 
ATOM 1000 O O   ? LYS A 1 134 ? -15.863   9.884  -3.660 1.000 34.690 ? 134 LYS A O   1 
ATOM 1001 C CG  ? LYS A 1 134 ? -20.394   9.560  -4.881 1.000 34.690 ? 134 LYS A CG  1 
ATOM 1002 C CD  ? LYS A 1 134 ? -21.381   8.460  -4.510 1.000 34.690 ? 134 LYS A CD  1 
ATOM 1003 C CE  ? LYS A 1 134 ? -22.793   8.796  -4.971 1.000 34.690 ? 134 LYS A CE  1 
ATOM 1004 N NZ  ? LYS A 1 134 ? -23.760   7.711  -4.630 1.000 34.690 ? 134 LYS A NZ  1 
ATOM 1005 N N   ? LEU A 1 135 ? -17.130  11.518  -2.783 1.000 37.480 ? 135 LEU A N   1 
ATOM 1006 C CA  ? LEU A 1 135 ? -16.438  11.974  -1.583 1.000 37.480 ? 135 LEU A CA  1 
ATOM 1007 C C   ? LEU A 1 135 ? -15.815  10.800  -0.835 1.000 37.480 ? 135 LEU A C   1 
ATOM 1008 C CB  ? LEU A 1 135 ? -17.401  12.728  -0.662 1.000 37.480 ? 135 LEU A CB  1 
ATOM 1009 O O   ? LEU A 1 135 ? -16.480   9.791  -0.592 1.000 37.480 ? 135 LEU A O   1 
ATOM 1010 C CG  ? LEU A 1 135 ? -17.940  14.059  -1.189 1.000 37.480 ? 135 LEU A CG  1 
ATOM 1011 C CD1 ? LEU A 1 135 ? -19.042  14.584  -0.274 1.000 37.480 ? 135 LEU A CD1 1 
ATOM 1012 C CD2 ? LEU A 1 135 ? -16.814  15.080  -1.318 1.000 37.480 ? 135 LEU A CD2 1 
ATOM 1013 N N   ? GLY A 1 136 ? -14.637  10.366  -1.164 1.000 45.400 ? 136 GLY A N   1 
ATOM 1014 C CA  ? GLY A 1 136 ? -13.825   9.335  -0.538 1.000 45.400 ? 136 GLY A CA  1 
ATOM 1015 C C   ? GLY A 1 136 ? -13.922   9.336   0.976 1.000 45.400 ? 136 GLY A C   1 
ATOM 1016 O O   ? GLY A 1 136 ? -13.976  10.399   1.599 1.000 45.400 ? 136 GLY A O   1 
ATOM 1017 N N   ? VAL A 1 137 ? -14.701   8.459   1.634 1.000 50.330 ? 137 VAL A N   1 
ATOM 1018 C CA  ? VAL A 1 137 ? -14.624   8.178   3.064 1.000 50.330 ? 137 VAL A CA  1 
ATOM 1019 C C   ? VAL A 1 137 ? -13.305   7.479   3.383 1.000 50.330 ? 137 VAL A C   1 
ATOM 1020 C CB  ? VAL A 1 137 ? -15.814   7.314   3.538 1.000 50.330 ? 137 VAL A CB  1 
ATOM 1021 O O   ? VAL A 1 137 ? -12.900   6.551   2.678 1.000 50.330 ? 137 VAL A O   1 
ATOM 1022 C CG1 ? VAL A 1 137 ? -15.721   7.044   5.038 1.000 50.330 ? 137 VAL A CG1 1 
ATOM 1023 C CG2 ? VAL A 1 137 ? -17.137   7.996   3.195 1.000 50.330 ? 137 VAL A CG2 1 
ATOM 1024 N N   ? TYR A 1 138 ? -12.496   8.135   4.117 1.000 59.340 ? 138 TYR A N   1 
ATOM 1025 C CA  ? TYR A 1 138 ? -11.194   7.666   4.579 1.000 59.340 ? 138 TYR A CA  1 
ATOM 1026 C C   ? TYR A 1 138 ? -11.305   7.015   5.953 1.000 59.340 ? 138 TYR A C   1 
ATOM 1027 C CB  ? TYR A 1 138 ? -10.192   8.824   4.629 1.000 59.340 ? 138 TYR A CB  1 
ATOM 1028 O O   ? TYR A 1 138 ? -12.124   7.428   6.778 1.000 59.340 ? 138 TYR A O   1 
ATOM 1029 C CG  ? TYR A 1 138 ?  -9.947   9.473   3.289 1.000 59.340 ? 138 TYR A CG  1 
ATOM 1030 C CD1 ? TYR A 1 138 ?  -8.930   9.023   2.450 1.000 59.340 ? 138 TYR A CD1 1 
ATOM 1031 C CD2 ? TYR A 1 138 ? -10.732  10.538   2.858 1.000 59.340 ? 138 TYR A CD2 1 
ATOM 1032 C CE1 ? TYR A 1 138 ?  -8.699   9.619   1.215 1.000 59.340 ? 138 TYR A CE1 1 
ATOM 1033 C CE2 ? TYR A 1 138 ? -10.510  11.142   1.625 1.000 59.340 ? 138 TYR A CE2 1 
ATOM 1034 O OH  ? TYR A 1 138 ?  -9.270  11.270  -0.410 1.000 59.340 ? 138 TYR A OH  1 
ATOM 1035 C CZ  ? TYR A 1 138 ?  -9.494  10.676   0.811 1.000 59.340 ? 138 TYR A CZ  1 
ATOM 1036 N N   ? THR A 1 139 ? -10.744   5.814   6.012 1.000 62.370 ? 139 THR A N   1 
ATOM 1037 C CA  ? THR A 1 139 ? -10.582   5.188   7.319 1.000 62.370 ? 139 THR A CA  1 
ATOM 1038 C C   ? THR A 1 139 ?  -9.356   5.745   8.037 1.000 62.370 ? 139 THR A C   1 
ATOM 1039 C CB  ? THR A 1 139 ? -10.455   3.658   7.194 1.000 62.370 ? 139 THR A CB  1 
ATOM 1040 O O   ? THR A 1 139 ?  -8.268   5.808   7.461 1.000 62.370 ? 139 THR A O   1 
ATOM 1041 C CG2 ? THR A 1 139 ? -10.357   3.001   8.567 1.000 62.370 ? 139 THR A CG2 1 
ATOM 1042 O OG1 ? THR A 1 139 ? -11.605   3.144   6.511 1.000 62.370 ? 139 THR A OG1 1 
ATOM 1043 N N   ? ARG A 1 140 ?  -9.597   6.302   9.239 1.000 69.450 ? 140 ARG A N   1 
ATOM 1044 C CA  ? ARG A 1 140 ?  -8.506   6.796  10.071 1.000 69.450 ? 140 ARG A CA  1 
ATOM 1045 C C   ? ARG A 1 140 ?  -7.658   5.645  10.603 1.000 69.450 ? 140 ARG A C   1 
ATOM 1046 C CB  ? ARG A 1 140 ?  -9.051   7.627  11.235 1.000 69.450 ? 140 ARG A CB  1 
ATOM 1047 O O   ? ARG A 1 140 ?  -8.127   4.847  11.418 1.000 69.450 ? 140 ARG A O   1 
ATOM 1048 C CG  ? ARG A 1 140 ?  -7.974   8.329  12.048 1.000 69.450 ? 140 ARG A CG  1 
ATOM 1049 C CD  ? ARG A 1 140 ?  -8.572   9.187  13.154 1.000 69.450 ? 140 ARG A CD  1 
ATOM 1050 N NE  ? ARG A 1 140 ?  -7.547   9.953  13.856 1.000 69.450 ? 140 ARG A NE  1 
ATOM 1051 N NH1 ? ARG A 1 140 ?  -8.961  10.722  15.513 1.000 69.450 ? 140 ARG A NH1 1 
ATOM 1052 N NH2 ? ARG A 1 140 ?  -6.750  11.325  15.517 1.000 69.450 ? 140 ARG A NH2 1 
ATOM 1053 C CZ  ? ARG A 1 140 ?  -7.755  10.665  14.960 1.000 69.450 ? 140 ARG A CZ  1 
ATOM 1054 N N   ? ILE A 1 141 ?  -6.402   5.575  10.242 1.000 74.220 ? 141 ILE A N   1 
ATOM 1055 C CA  ? ILE A 1 141 ?  -5.499   4.509  10.662 1.000 74.220 ? 141 ILE A CA  1 
ATOM 1056 C C   ? ILE A 1 141 ?  -5.277   4.584  12.170 1.000 74.220 ? 141 ILE A C   1 
ATOM 1057 C CB  ? ILE A 1 141 ?  -4.147   4.588   9.916 1.000 74.220 ? 141 ILE A CB  1 
ATOM 1058 O O   ? ILE A 1 141 ?  -5.224   3.556  12.848 1.000 74.220 ? 141 ILE A O   1 
ATOM 1059 C CG1 ? ILE A 1 141 ?  -4.346   4.319   8.420 1.000 74.220 ? 141 ILE A CG1 1 
ATOM 1060 C CG2 ? ILE A 1 141 ?  -3.140   3.605  10.520 1.000 74.220 ? 141 ILE A CG2 1 
ATOM 1061 C CD1 ? ILE A 1 141 ?  -3.092   4.527   7.582 1.000 74.220 ? 141 ILE A CD1 1 
ATOM 1062 N N   ? SER A 1 142 ?  -5.253   5.841  12.756 1.000 75.520 ? 142 SER A N   1 
ATOM 1063 C CA  ? SER A 1 142 ?  -4.982   6.042  14.175 1.000 75.520 ? 142 SER A CA  1 
ATOM 1064 C C   ? SER A 1 142 ?  -6.013   5.328  15.042 1.000 75.520 ? 142 SER A C   1 
ATOM 1065 C CB  ? SER A 1 142 ?  -4.966   7.534  14.512 1.000 75.520 ? 142 SER A CB  1 
ATOM 1066 O O   ? SER A 1 142 ?  -5.699   4.875  16.144 1.000 75.520 ? 142 SER A O   1 
ATOM 1067 O OG  ? SER A 1 142 ?  -6.187   8.147  14.137 1.000 75.520 ? 142 SER A OG  1 
ATOM 1068 N N   ? SER A 1 143 ?  -7.221   5.176  14.541 1.000 80.050 ? 143 SER A N   1 
ATOM 1069 C CA  ? SER A 1 143 ?  -8.295   4.530  15.290 1.000 80.050 ? 143 SER A CA  1 
ATOM 1070 C C   ? SER A 1 143 ?  -8.081   3.023  15.374 1.000 80.050 ? 143 SER A C   1 
ATOM 1071 C CB  ? SER A 1 143 ?  -9.650   4.826  14.646 1.000 80.050 ? 143 SER A CB  1 
ATOM 1072 O O   ? SER A 1 143 ?  -8.722   2.344  16.179 1.000 80.050 ? 143 SER A O   1 
ATOM 1073 O OG  ? SER A 1 143 ?  -9.934   6.214  14.686 1.000 80.050 ? 143 SER A OG  1 
ATOM 1074 N N   ? TYR A 1 144 ?  -7.032   2.530  14.604 1.000 82.290 ? 144 TYR A N   1 
ATOM 1075 C CA  ? TYR A 1 144 ?  -6.874   1.083  14.520 1.000 82.290 ? 144 TYR A CA  1 
ATOM 1076 C C   ? TYR A 1 144 ?  -5.471   0.662  14.941 1.000 82.290 ? 144 TYR A C   1 
ATOM 1077 C CB  ? TYR A 1 144 ?  -7.161   0.592  13.098 1.000 82.290 ? 144 TYR A CB  1 
ATOM 1078 O O   ? TYR A 1 144 ?  -5.036  -0.454  14.647 1.000 82.290 ? 144 TYR A O   1 
ATOM 1079 C CG  ? TYR A 1 144 ?  -8.578   0.843  12.643 1.000 82.290 ? 144 TYR A CG  1 
ATOM 1080 C CD1 ? TYR A 1 144 ?  -9.591  -0.073  12.919 1.000 82.290 ? 144 TYR A CD1 1 
ATOM 1081 C CD2 ? TYR A 1 144 ?  -8.907   1.995  11.937 1.000 82.290 ? 144 TYR A CD2 1 
ATOM 1082 C CE1 ? TYR A 1 144 ? -10.898   0.153  12.501 1.000 82.290 ? 144 TYR A CE1 1 
ATOM 1083 C CE2 ? TYR A 1 144 ? -10.211   2.231  11.514 1.000 82.290 ? 144 TYR A CE2 1 
ATOM 1084 O OH  ? TYR A 1 144 ? -12.491   1.534  11.384 1.000 82.290 ? 144 TYR A OH  1 
ATOM 1085 C CZ  ? TYR A 1 144 ? -11.198   1.306  11.801 1.000 82.290 ? 144 TYR A CZ  1 
ATOM 1086 N N   ? MET A 1 145 ?  -4.763   1.602  15.568 1.000 84.990 ? 145 MET A N   1 
ATOM 1087 C CA  ? MET A 1 145 ?  -3.359   1.359  15.887 1.000 84.990 ? 145 MET A CA  1 
ATOM 1088 C C   ? MET A 1 145 ?  -3.215   0.193  16.858 1.000 84.990 ? 145 MET A C   1 
ATOM 1089 C CB  ? MET A 1 145 ?  -2.716   2.615  16.479 1.000 84.990 ? 145 MET A CB  1 
ATOM 1090 O O   ? MET A 1 145 ?  -2.295  -0.617  16.731 1.000 84.990 ? 145 MET A O   1 
ATOM 1091 C CG  ? MET A 1 145 ?  -2.393   3.683  15.447 1.000 84.990 ? 145 MET A CG  1 
ATOM 1092 S SD  ? MET A 1 145 ?  -1.353   3.046  14.077 1.000 84.990 ? 145 MET A SD  1 
ATOM 1093 C CE  ? MET A 1 145 ?   0.134   2.566  15.000 1.000 84.990 ? 145 MET A CE  1 
ATOM 1094 N N   ? LEU A 1 146 ?  -4.150   0.155  17.852 1.000 84.030 ? 146 LEU A N   1 
ATOM 1095 C CA  ? LEU A 1 146 ?  -4.066  -0.956  18.793 1.000 84.030 ? 146 LEU A CA  1 
ATOM 1096 C C   ? LEU A 1 146 ?  -4.266  -2.289  18.080 1.000 84.030 ? 146 LEU A C   1 
ATOM 1097 C CB  ? LEU A 1 146 ?  -5.106  -0.797  19.905 1.000 84.030 ? 146 LEU A CB  1 
ATOM 1098 O O   ? LEU A 1 146 ?  -3.511  -3.238  18.306 1.000 84.030 ? 146 LEU A O   1 
ATOM 1099 C CG  ? LEU A 1 146 ?  -4.814   0.272  20.959 1.000 84.030 ? 146 LEU A CG  1 
ATOM 1100 C CD1 ? LEU A 1 146 ?  -5.978   0.382  21.939 1.000 84.030 ? 146 LEU A CD1 1 
ATOM 1101 C CD2 ? LEU A 1 146 ?  -3.517  -0.043  21.695 1.000 84.030 ? 146 LEU A CD2 1 
ATOM 1102 N N   ? TRP A 1 147 ?  -5.167  -2.293  17.207 1.000 88.610 ? 147 TRP A N   1 
ATOM 1103 C CA  ? TRP A 1 147 ?  -5.453  -3.496  16.432 1.000 88.610 ? 147 TRP A CA  1 
ATOM 1104 C C   ? TRP A 1 147 ?  -4.275  -3.858  15.533 1.000 88.610 ? 147 TRP A C   1 
ATOM 1105 C CB  ? TRP A 1 147 ?  -6.716  -3.305  15.588 1.000 88.610 ? 147 TRP A CB  1 
ATOM 1106 O O   ? TRP A 1 147 ?  -3.849  -5.014  15.492 1.000 88.610 ? 147 TRP A O   1 
ATOM 1107 C CG  ? TRP A 1 147 ?  -6.930  -4.377  14.562 1.000 88.610 ? 147 TRP A CG  1 
ATOM 1108 C CD1 ? TRP A 1 147 ?  -7.385  -5.648  14.780 1.000 88.610 ? 147 TRP A CD1 1 
ATOM 1109 C CD2 ? TRP A 1 147 ?  -6.694  -4.271  13.155 1.000 88.610 ? 147 TRP A CD2 1 
ATOM 1110 C CE2 ? TRP A 1 147 ?  -7.027  -5.518  12.580 1.000 88.610 ? 147 TRP A CE2 1 
ATOM 1111 C CE3 ? TRP A 1 147 ?  -6.232  -3.242  12.323 1.000 88.610 ? 147 TRP A CE3 1 
ATOM 1112 N NE1 ? TRP A 1 147 ?  -7.446  -6.339  13.592 1.000 88.610 ? 147 TRP A NE1 1 
ATOM 1113 C CH2 ? TRP A 1 147 ?  -6.460  -4.739  10.418 1.000 88.610 ? 147 TRP A CH2 1 
ATOM 1114 C CZ2 ? TRP A 1 147 ?  -6.914  -5.762  11.209 1.000 88.610 ? 147 TRP A CZ2 1 
ATOM 1115 C CZ3 ? TRP A 1 147 ?  -6.120  -3.488  10.959 1.000 88.610 ? 147 TRP A CZ3 1 
ATOM 1116 N N   ? ILE A 1 148 ?  -3.770  -2.885  14.885 1.000 88.550 ? 148 ILE A N   1 
ATOM 1117 C CA  ? ILE A 1 148 ?  -2.652  -3.097  13.972 1.000 88.550 ? 148 ILE A CA  1 
ATOM 1118 C C   ? ILE A 1 148 ?  -1.457  -3.659  14.739 1.000 88.550 ? 148 ILE A C   1 
ATOM 1119 C CB  ? ILE A 1 148 ?  -2.258  -1.789  13.249 1.000 88.550 ? 148 ILE A CB  1 
ATOM 1120 O O   ? ILE A 1 148 ?  -0.854  -4.650  14.321 1.000 88.550 ? 148 ILE A O   1 
ATOM 1121 C CG1 ? ILE A 1 148 ?  -3.367  -1.358  12.282 1.000 88.550 ? 148 ILE A CG1 1 
ATOM 1122 C CG2 ? ILE A 1 148 ?  -0.926  -1.960  12.512 1.000 88.550 ? 148 ILE A CG2 1 
ATOM 1123 C CD1 ? ILE A 1 148 ?  -3.170   0.034  11.696 1.000 88.550 ? 148 ILE A CD1 1 
ATOM 1124 N N   ? LYS A 1 149 ?  -1.192  -3.116  15.888 1.000 87.930 ? 149 LYS A N   1 
ATOM 1125 C CA  ? LYS A 1 149 ?  -0.057  -3.559  16.693 1.000 87.930 ? 149 LYS A CA  1 
ATOM 1126 C C   ? LYS A 1 149 ?  -0.248  -4.998  17.165 1.000 87.930 ? 149 LYS A C   1 
ATOM 1127 C CB  ? LYS A 1 149 ?   0.143  -2.635  17.895 1.000 87.930 ? 149 LYS A CB  1 
ATOM 1128 O O   ? LYS A 1 149 ?   0.693  -5.794  17.141 1.000 87.930 ? 149 LYS A O   1 
ATOM 1129 C CG  ? LYS A 1 149 ?   0.756  -1.287  17.543 1.000 87.930 ? 149 LYS A CG  1 
ATOM 1130 C CD  ? LYS A 1 149 ?   1.001  -0.444  18.788 1.000 87.930 ? 149 LYS A CD  1 
ATOM 1131 C CE  ? LYS A 1 149 ?   1.587   0.917  18.435 1.000 87.930 ? 149 LYS A CE  1 
ATOM 1132 N NZ  ? LYS A 1 149 ?   1.761   1.775  19.645 1.000 87.930 ? 149 LYS A NZ  1 
ATOM 1133 N N   ? GLU A 1 150 ?  -1.472  -5.242  17.570 1.000 87.750 ? 150 GLU A N   1 
ATOM 1134 C CA  ? GLU A 1 150 ?  -1.776  -6.588  18.047 1.000 87.750 ? 150 GLU A CA  1 
ATOM 1135 C C   ? GLU A 1 150 ?  -1.552  -7.625  16.951 1.000 87.750 ? 150 GLU A C   1 
ATOM 1136 C CB  ? GLU A 1 150 ?  -3.217  -6.665  18.559 1.000 87.750 ? 150 GLU A CB  1 
ATOM 1137 O O   ? GLU A 1 150 ?  -0.961  -8.679  17.197 1.000 87.750 ? 150 GLU A O   1 
ATOM 1138 C CG  ? GLU A 1 150 ?  -3.425  -6.000  19.911 1.000 87.750 ? 150 GLU A CG  1 
ATOM 1139 C CD  ? GLU A 1 150 ?  -4.876  -6.007  20.366 1.000 87.750 ? 150 GLU A CD  1 
ATOM 1140 O OE1 ? GLU A 1 150 ?  -5.157  -5.576  21.508 1.000 87.750 ? 150 GLU A OE1 1 
ATOM 1141 O OE2 ? GLU A 1 150 ?  -5.739  -6.448  19.574 1.000 87.750 ? 150 GLU A OE2 1 
ATOM 1142 N N   ? ILE A 1 151 ?  -1.988  -7.323  15.813 1.000 88.970 ? 151 ILE A N   1 
ATOM 1143 C CA  ? ILE A 1 151 ?  -1.867  -8.269  14.709 1.000 88.970 ? 151 ILE A CA  1 
ATOM 1144 C C   ? ILE A 1 151 ?  -0.399  -8.428  14.324 1.000 88.970 ? 151 ILE A C   1 
ATOM 1145 C CB  ? ILE A 1 151 ?  -2.697  -7.819  13.486 1.000 88.970 ? 151 ILE A CB  1 
ATOM 1146 O O   ? ILE A 1 151 ?   0.070  -9.544  14.086 1.000 88.970 ? 151 ILE A O   1 
ATOM 1147 C CG1 ? ILE A 1 151 ?  -4.194  -7.851  13.815 1.000 88.970 ? 151 ILE A CG1 1 
ATOM 1148 C CG2 ? ILE A 1 151 ?  -2.385  -8.696  12.270 1.000 88.970 ? 151 ILE A CG2 1 
ATOM 1149 C CD1 ? ILE A 1 151 ?  -4.720  -9.234  14.175 1.000 88.970 ? 151 ILE A CD1 1 
ATOM 1150 N N   ? LEU A 1 152 ?   0.332  -7.267  14.283 1.000 87.940 ? 152 LEU A N   1 
ATOM 1151 C CA  ? LEU A 1 152 ?   1.740  -7.313  13.905 1.000 87.940 ? 152 LEU A CA  1 
ATOM 1152 C C   ? LEU A 1 152 ?   2.550  -8.109  14.922 1.000 87.940 ? 152 LEU A C   1 
ATOM 1153 C CB  ? LEU A 1 152 ?   2.308  -5.896  13.780 1.000 87.940 ? 152 LEU A CB  1 
ATOM 1154 O O   ? LEU A 1 152 ?   3.520  -8.780  14.562 1.000 87.940 ? 152 LEU A O   1 
ATOM 1155 C CG  ? LEU A 1 152 ?   1.786  -5.057  12.612 1.000 87.940 ? 152 LEU A CG  1 
ATOM 1156 C CD1 ? LEU A 1 152 ?   2.468  -3.694  12.593 1.000 87.940 ? 152 LEU A CD1 1 
ATOM 1157 C CD2 ? LEU A 1 152 ?   2.000  -5.788  11.291 1.000 87.940 ? 152 LEU A CD2 1 
ATOM 1158 N N   ? GLN A 1 153 ?   2.205  -8.101  16.171 1.000 88.440 ? 153 GLN A N   1 
ATOM 1159 C CA  ? GLN A 1 153 ?   2.889  -8.840  17.227 1.000 88.440 ? 153 GLN A CA  1 
ATOM 1160 C C   ? GLN A 1 153 ?   2.556 -10.328  17.162 1.000 88.440 ? 153 GLN A C   1 
ATOM 1161 C CB  ? GLN A 1 153 ?   2.520  -8.279  18.601 1.000 88.440 ? 153 GLN A CB  1 
ATOM 1162 O O   ? GLN A 1 153 ?   3.395 -11.172  17.484 1.000 88.440 ? 153 GLN A O   1 
ATOM 1163 C CG  ? GLN A 1 153 ?   3.150  -6.925  18.902 1.000 88.440 ? 153 GLN A CG  1 
ATOM 1164 C CD  ? GLN A 1 153 ?   2.722  -6.364  20.245 1.000 88.440 ? 153 GLN A CD  1 
ATOM 1165 N NE2 ? GLN A 1 153 ?   3.455  -5.369  20.733 1.000 88.440 ? 153 GLN A NE2 1 
ATOM 1166 O OE1 ? GLN A 1 153 ?   1.740  -6.821  20.839 1.000 88.440 ? 153 GLN A OE1 1 
ATOM 1167 N N   ? ALA A 1 154 ?   1.425 -10.663  16.740 1.000 86.140 ? 154 ALA A N   1 
ATOM 1168 C CA  ? ALA A 1 154 ?   0.968 -12.049  16.674 1.000 86.140 ? 154 ALA A CA  1 
ATOM 1169 C C   ? ALA A 1 154 ?   1.552 -12.762  15.458 1.000 86.140 ? 154 ALA A C   1 
ATOM 1170 C CB  ? ALA A 1 154 ?  -0.557 -12.105  16.639 1.000 86.140 ? 154 ALA A CB  1 
ATOM 1171 O O   ? ALA A 1 154 ?   1.688 -13.988  15.455 1.000 86.140 ? 154 ALA A O   1 
ATOM 1172 N N   ? HIS A 1 155 ?   2.006 -12.046  14.518 1.000 73.960 ? 155 HIS A N   1 
ATOM 1173 C CA  ? HIS A 1 155 ?   2.517 -12.645  13.290 1.000 73.960 ? 155 HIS A CA  1 
ATOM 1174 C C   ? HIS A 1 155 ?   3.961 -12.227  13.032 1.000 73.960 ? 155 HIS A C   1 
ATOM 1175 C CB  ? HIS A 1 155 ?   1.638 -12.257  12.099 1.000 73.960 ? 155 HIS A CB  1 
ATOM 1176 O O   ? HIS A 1 155 ?   4.801 -13.062  12.690 1.000 73.960 ? 155 HIS A O   1 
ATOM 1177 C CG  ? HIS A 1 155 ?   0.266 -12.851  12.148 1.000 73.960 ? 155 HIS A CG  1 
ATOM 1178 C CD2 ? HIS A 1 155 ?  -0.294 -13.854  11.432 1.000 73.960 ? 155 HIS A CD2 1 
ATOM 1179 N ND1 ? HIS A 1 155 ?  -0.707 -12.404  13.015 1.000 73.960 ? 155 HIS A ND1 1 
ATOM 1180 C CE1 ? HIS A 1 155 ?  -1.810 -13.111  12.831 1.000 73.960 ? 155 HIS A CE1 1 
ATOM 1181 N NE2 ? HIS A 1 155 ?  -1.586 -13.997  11.876 1.000 73.960 ? 155 HIS A NE2 1 
# 
loop_
_struct_sheet_range.sheet_id 
_struct_sheet_range.id 
_struct_sheet_range.beg_label_comp_id 
_struct_sheet_range.beg_label_asym_id 
_struct_sheet_range.beg_label_seq_id 
_struct_sheet_range.pdbx_beg_PDB_ins_code 
_struct_sheet_range.end_label_comp_id 
_struct_sheet_range.end_label_asym_id 
_struct_sheet_range.end_label_seq_id 
_struct_sheet_range.pdbx_end_PDB_ins_code 
_struct_sheet_range.beg_auth_comp_id 
_struct_sheet_range.beg_auth_asym_id 
_struct_sheet_range.beg_auth_seq_id 
_struct_sheet_range.end_auth_comp_id 
_struct_sheet_range.end_auth_asym_id 
_struct_sheet_range.end_auth_seq_id 
A A MET A  16 ? ILE A  21 ? MET A 16  ILE A 21  
A B PHE A  26 ? ARG A  33 ? PHE A 26  ARG A 33  
A C VAL A  36 ? THR A  39 ? VAL A 36  THR A 39  
A D ILE A  48 ? LEU A  52 ? ILE A 48  LEU A 52  
A E GLN A  65 ? PRO A  74 ? GLN A 65  PRO A 74  
A F MET A  85 ? LEU A  89 ? MET A 85  LEU A 89  
B G ARG A 103 ? ARG A 103 ? ARG A 103 ARG A 103 
B H VAL A 116 ? CYS A 117 ? VAL A 116 CYS A 117 
B I VAL A 120 ? ALA A 121 ? VAL A 120 ALA A 121 
C J GLY A 123 ? VAL A 125 ? GLY A 123 VAL A 125 
C K TYR A 138 ? ARG A 140 ? TYR A 138 ARG A 140 
# 
loop_
_struct_conf.id 
_struct_conf.conf_type_id 
_struct_conf.beg_label_comp_id 
_struct_conf.beg_label_asym_id 
_struct_conf.beg_label_seq_id 
_struct_conf.pdbx_beg_PDB_ins_code 
_struct_conf.end_label_comp_id 
_struct_conf.end_label_asym_id 
_struct_conf.end_label_seq_id 
_struct_conf.pdbx_end_PDB_ins_code 
_struct_conf.beg_auth_comp_id 
_struct_conf.beg_auth_asym_id 
_struct_conf.beg_auth_seq_id 
_struct_conf.end_auth_comp_id 
_struct_conf.end_auth_asym_id 
_struct_conf.end_auth_seq_id 
TURN_TY1_P1   TURN_TY1_P   LEU A   3 ? GLY A   4 ? LEU A 3   GLY A 4   
HELX_LH_PP_P1 HELX_LH_PP_P ALA A   8 ? ARG A   9 ? ALA A 8   ARG A 9   
TURN_TY1_P2   TURN_TY1_P   PRO A  10 ? HIS A  11 ? PRO A 10  HIS A 11  
BEND1         BEND         SER A  12 ? SER A  12 ? SER A 12  SER A 12  
TURN_TY1_P3   TURN_TY1_P   PRO A  14 ? TYR A  15 ? PRO A 14  TYR A 15  
STRN1         STRN         MET A  16 ? ILE A  21 ? MET A 16  ILE A 21  
TURN_TY1_P4   TURN_TY1_P   VAL A  22 ? SER A  23 ? VAL A 22  SER A 23  
BEND2         BEND         GLU A  24 ? GLU A  24 ? GLU A 24  GLU A 24  
STRN2         STRN         PHE A  26 ? ARG A  33 ? PHE A 26  ARG A 33  
TURN_TY1_P5   TURN_TY1_P   GLU A  34 ? ASP A  35 ? GLU A 34  ASP A 35  
STRN3         STRN         VAL A  36 ? THR A  39 ? VAL A 36  THR A 39  
HELX_RH_3T_P1 HELX_RH_3T_P ALA A  41 ? LEU A  43 ? ALA A 41  LEU A 43  
TURN_TY1_P6   TURN_TY1_P   LEU A  44 ? GLY A  45 ? LEU A 44  GLY A 45  
BEND3         BEND         SER A  46 ? SER A  46 ? SER A 46  SER A 46  
STRN4         STRN         ILE A  48 ? LEU A  52 ? ILE A 48  LEU A 52  
BEND4         BEND         GLY A  53 ? GLY A  53 ? GLY A 53  GLY A 53  
BEND5         BEND         HIS A  55 ? HIS A  55 ? HIS A 55  HIS A 55  
TURN_TY1_P7   TURN_TY1_P   ILE A  57 ? SER A  58 ? ILE A 57  SER A 58  
BEND6         BEND         LYS A  59 ? LYS A  59 ? LYS A 59  LYS A 59  
TURN_TY1_P8   TURN_TY1_P   SER A  62 ? THR A  63 ? SER A 62  THR A 63  
STRN5         STRN         GLN A  65 ? PRO A  74 ? GLN A 65  PRO A 74  
BEND7         BEND         LEU A  76 ? ASN A  77 ? LEU A 76  ASN A 77  
TURN_TY1_P9   TURN_TY1_P   VAL A  80 ? HIS A  81 ? VAL A 80  HIS A 81  
STRN6         STRN         MET A  85 ? LEU A  89 ? MET A 85  LEU A 89  
BEND8         BEND         GLU A  90 ? ARG A  91 ? GLU A 90  ARG A 91  
HELX_LH_PP_P2 HELX_LH_PP_P LYS A  92 ? LEU A  95 ? LYS A 92  LEU A 95  
BEND9         BEND         SER A  97 ? ALA A  98 ? SER A 97  ALA A 98  
HELX_LH_PP_P3 HELX_LH_PP_P LEU A 101 ? LEU A 102 ? LEU A 101 LEU A 102 
STRN7         STRN         ARG A 103 ? ARG A 103 ? ARG A 103 ARG A 103 
HELX_LH_PP_P4 HELX_LH_PP_P LEU A 104 ? THR A 106 ? LEU A 104 THR A 106 
TURN_TY1_P10  TURN_TY1_P   ALA A 107 ? GLN A 108 ? ALA A 107 GLN A 108 
BEND10        BEND         GLY A 113 ? ALA A 114 ? GLY A 113 ALA A 114 
STRN8         STRN         VAL A 116 ? CYS A 117 ? VAL A 116 CYS A 117 
TURN_TY1_P11  TURN_TY1_P   ASN A 118 ? GLY A 119 ? ASN A 118 GLY A 119 
STRN9         STRN         VAL A 120 ? ALA A 121 ? VAL A 120 ALA A 121 
STRN10        STRN         GLY A 123 ? VAL A 125 ? GLY A 123 VAL A 125 
BEND11        BEND         ASP A 129 ? ASP A 129 ? ASP A 129 ASP A 129 
TURN_TY1_P12  TURN_TY1_P   VAL A 130 ? GLU A 133 ? VAL A 130 GLU A 133 
BEND12        BEND         LYS A 134 ? LYS A 134 ? LYS A 134 LYS A 134 
STRN11        STRN         TYR A 138 ? ARG A 140 ? TYR A 138 ARG A 140 
HELX_RH_3T_P2 HELX_RH_3T_P ILE A 141 ? TYR A 144 ? ILE A 141 TYR A 144 
HELX_RH_AL_P1 HELX_RH_AL_P MET A 145 ? ALA A 154 ? MET A 145 ALA A 154 
# 
