# Supplementary material for: FlatProt: 2D visualization eases protein structure comparison
Source: BMC Bioinformatics. 2025 Aug 13;26:210. doi: 10.1186/s12859-025-06233-x (PMC12344939; doi:10.1186/s12859-025-06233-x)
Supplement: Supplementary file 1 — Supplementary Material 1 [file 12859_2025_6233_MOESM1_ESM.zip › KLK/structures/Rhincodon_typus_GeneID=109924126_isoform=X1.cif]

data_Rhincodon_typus_GeneID=109924126_isoform=X1
# 
_entry.id   ? 
# 
_entity.id                         1    
_entity.type                       polymer 
_entity.pdbx_description           polymer-1 
_entity.formula_weight             23720 
_entity.pdbx_number_of_molecules      1 
# 
loop_
_struct_sheet.id 
_struct_sheet.number_strands 
A 2 
B 7 
C 6 
D 2 
# 
loop_
_struct_conf_type.id 
_struct_conf_type.criteria 
STRN         DSSP 
TURN_TY1_P   DSSP 
HELX_LH_PP_P DSSP 
BEND         DSSP 
HELX_RH_3T_P DSSP 
HELX_RH_AL_P DSSP 
# 
_struct_asym.id          A 
_struct_asym.entity_id   1 
# 
_software.pdbx_ordinal     1 
_software.name             dssp 
_software.version          4.4.10 
_software.date             ? 
_software.classification   'model annotation' 
# 
_entity_poly.entity_id                      1 
_entity_poly.type                           polypeptide(L) 
_entity_poly.nstd_linkage                   n 
_entity_poly.nstd_monomer                   n 
_entity_poly.pdbx_seq_one_letter_code       
;KIVGGYECAKHSVPWIVSLNVGWHMCGGSLISTDWVVSAAHYYNSRIEVRLGEHNIKQNEGTEQFIQSSRVIRHPKYNYY
TLDNDIMLIKLSHPATFNRNVGTIPLPICCATAGEICLISGWGNTMNNAVSGDELQCLDAPVLLSYPGMITENMMCVGYL
DGGKDSCQGDSGGPVVCNGVLQGIVSWGYGCAEQGYPGVYTKVCNYIPWIHETIASE
;
_entity_poly.pdbx_seq_one_letter_code_can   
;KIVGGYECAKHSVPWIVSLNVGWHMCGGSLISTDWVVSAAHYYNSRIEVRLGEHNIKQNEGTEQFIQSSRVIRHPKYNYY
TLDNDIMLIKLSHPATFNRNVGTIPLPICCATAGEICLISGWGNTMNNAVSGDELQCLDAPVLLSYPGMITENMMCVGYL
DGGKDSCQGDSGGPVVCNGVLQGIVSWGYGCAEQGYPGVYTKVCNYIPWIHETIASE
;
_entity_poly.pdbx_strand_id                 A 
# 
loop_
_dssp_struct_summary.entry_id 
_dssp_struct_summary.label_comp_id 
_dssp_struct_summary.label_asym_id 
_dssp_struct_summary.label_seq_id 
_dssp_struct_summary.secondary_structure 
_dssp_struct_summary.ss_bridge 
_dssp_struct_summary.helix_3_10 
_dssp_struct_summary.helix_alpha 
_dssp_struct_summary.helix_pi 
_dssp_struct_summary.helix_pp 
_dssp_struct_summary.bend 
_dssp_struct_summary.chirality 
_dssp_struct_summary.sheet 
_dssp_struct_summary.strand 
_dssp_struct_summary.ladder_1 
_dssp_struct_summary.ladder_2 
_dssp_struct_summary.accessibility 
_dssp_struct_summary.TCO 
_dssp_struct_summary.kappa 
_dssp_struct_summary.alpha 
_dssp_struct_summary.phi 
_dssp_struct_summary.psi 
_dssp_struct_summary.x_ca 
_dssp_struct_summary.y_ca 
_dssp_struct_summary.z_ca 
Rhincodon_typus_GeneID=109924126_isoform=X1 LYS A 1   . . . . . . . . . . . . ? .      .     .      .      127.4  -4.0  -4.3  -13.3 
Rhincodon_typus_GeneID=109924126_isoform=X1 ILE A 2   E . > . . . . - A A A . ? -0.955 .     -161.8 -108.6 104.1  -1.3  -6.9  -12.6 
Rhincodon_typus_GeneID=109924126_isoform=X1 VAL A 3   E . 3 . . . S + A A A . ? -0.793 75.4  6.4    -89.0  128.8  0.4   -7.8  -16.0 
Rhincodon_typus_GeneID=109924126_isoform=X1 GLY A 4   T . 3 . . . S + . . . . ? 0.711  105.4 127.9  76.2   11.8   2.4   -11.0 -16.1 
Rhincodon_typus_GeneID=109924126_isoform=X1 GLY A 5   . . < . . . . - . . . . ? -0.169 51.1  -128.2 -90.7  -171.8 1.2   -11.9 -12.5 
Rhincodon_typus_GeneID=109924126_isoform=X1 TYR A 6   E . . . . . . - B C B . ? -0.935 31.3  -89.6  -135.0 151.5  -0.5  -14.9 -11.0 
Rhincodon_typus_GeneID=109924126_isoform=X1 GLU A 7   E . . . . > . - B C B . ? -0.558 50.9  -120.8 -59.7  128.3  -3.5  -15.5 -8.9  
Rhincodon_typus_GeneID=109924126_isoform=X1 CYS A 8   P . . . . P . - . . . . ? -0.400 29.5  -97.5  -65.2  142.3  -2.5  -15.3 -5.3  
Rhincodon_typus_GeneID=109924126_isoform=X1 ALA A 9   P . > . . P . - . . . . ? -0.438 56.4  -88.7  -57.6  136.5  -3.0  -18.2 -3.1  
Rhincodon_typus_GeneID=109924126_isoform=X1 LYS A 10  T . 3 . . < S + . . . . ? -0.270 110.0 1.9    -49.8  129.3  -6.3  -17.7 -1.2  
Rhincodon_typus_GeneID=109924126_isoform=X1 HIS A 11  T . 3 . . . S + . . . . ? 0.572  92.8  122.2  73.4   10.2   -5.7  -15.8 2.1   
Rhincodon_typus_GeneID=109924126_isoform=X1 SER A 12  S . < . . . S + . . . . ? 0.644  76.6  44.2   -79.7  -10.1  -2.0  -15.4 1.4   
Rhincodon_typus_GeneID=109924126_isoform=X1 VAL A 13  . . > . . . . + . . . . ? -0.595 65.7  163.0  -132.8 70.2   -2.3  -11.6 1.6   
Rhincodon_typus_GeneID=109924126_isoform=X1 PRO A 14  T . 3 . . . S + . . . . ? 0.621  72.5  58.5   -72.8  -9.0   -4.5  -11.0 4.7   
Rhincodon_typus_GeneID=109924126_isoform=X1 TRP A 15  T . 3 . . . S + . . . . ? 0.593  80.4  103.1  -93.0  -19.2  -3.4  -7.3  4.9   
Rhincodon_typus_GeneID=109924126_isoform=X1 ILE A 16  E . < . . . . - C J I . ? -0.469 54.0  -167.9 -70.7  138.8  -4.7  -6.3  1.4   
Rhincodon_typus_GeneID=109924126_isoform=X1 VAL A 17  E . . . . . . - C J I J ? -0.954 20.1  -131.0 -129.1 149.4  -8.0  -4.4  1.4   
Rhincodon_typus_GeneID=109924126_isoform=X1 SER A 18  E . . . . . . - C J I J ? -0.898 17.5  -147.3 -95.8  119.6  -10.5 -3.4  -1.2  
Rhincodon_typus_GeneID=109924126_isoform=X1 LEU A 19  E . . . . . . - C J I J ? -0.834 24.8  -169.0 -88.0  122.3  -11.5 0.3   -1.1  
Rhincodon_typus_GeneID=109924126_isoform=X1 ASN A 20  E . . . . . . + C J I J ? -0.920 34.6  164.5  -125.8 131.9  -15.1 0.4   -2.3  
Rhincodon_typus_GeneID=109924126_isoform=X1 VAL A 21  S . . . . . S - . . . . ? -0.087 97.1  -48.3  -124.9 39.1   -17.5 3.3   -3.2  
Rhincodon_typus_GeneID=109924126_isoform=X1 GLY A 22  S . . . . . S + . . . . ? 0.043  138.1 32.1   110.0  -22.7  -20.1 1.2   -4.9  
Rhincodon_typus_GeneID=109924126_isoform=X1 TRP A 23  S . . . . . S - . . . . ? -0.940 107.5 -75.0  -149.7 157.5  -17.5 -0.6  -6.9  
Rhincodon_typus_GeneID=109924126_isoform=X1 HIS A 24  E . . . . . . + C K I . ? -0.536 53.3  166.1  -57.4  121.9  -13.9 -1.6  -6.3  
Rhincodon_typus_GeneID=109924126_isoform=X1 MET A 25  E . . . . . . - C K . . ? 0.803  55.7  -19.6  -107.6 -47.1  -11.9 1.7   -6.7  
Rhincodon_typus_GeneID=109924126_isoform=X1 CYS A 26  E . . . . . . - C K I . ? -0.941 59.9  -109.9 -155.2 165.3  -8.4  1.0   -5.2  
Rhincodon_typus_GeneID=109924126_isoform=X1 GLY A 27  E . . . . . . + C K I . ? -0.492 31.3  176.7  -93.0  175.6  -6.5  -1.3  -3.0  
Rhincodon_typus_GeneID=109924126_isoform=X1 GLY A 28  E . . . . . . - C K I . ? -0.932 25.4  -110.4 -161.6 178.7  -4.9  -0.6  0.5   
Rhincodon_typus_GeneID=109924126_isoform=X1 SER A 29  E . . . . . . - C K I K ? -0.997 18.1  -134.8 -129.9 126.7  -3.0  -2.1  3.4   
Rhincodon_typus_GeneID=109924126_isoform=X1 LEU A 30  E . . . . . . + C K . K ? -0.693 29.4  169.0  -74.2  119.8  -4.3  -2.8  6.8   
Rhincodon_typus_GeneID=109924126_isoform=X1 ILE A 31  . . . . . . . + . . . . ? 0.519  65.8  3.5    -115.1 -8.7   -1.4  -1.5  9.1   
Rhincodon_typus_GeneID=109924126_isoform=X1 SER A 32  S . . . . . S - . . . . ? -0.919 91.3  -80.6  -158.3 -179.8 -3.4  -1.8  12.5  
Rhincodon_typus_GeneID=109924126_isoform=X1 THR A 33  S . . . . . S + . . . . ? 0.762  129.8 18.4   -64.1  -15.2  -6.8  -2.9  13.9  
Rhincodon_typus_GeneID=109924126_isoform=X1 ASP A 34  S . . . . . S + . . . . ? 0.321  110.0 83.7   -137.7 6.0    -8.3  0.3   12.7  
Rhincodon_typus_GeneID=109924126_isoform=X1 TRP A 35  E . . . . . . - C L . L ? -0.965 44.4  -174.1 -126.7 138.8  -6.0  1.9   10.1  
Rhincodon_typus_GeneID=109924126_isoform=X1 VAL A 36  E . . . . . . - C L K L ? -0.949 13.0  -149.1 -120.6 138.7  -5.5  1.4   6.4   
Rhincodon_typus_GeneID=109924126_isoform=X1 VAL A 37  E . . . . . . + C L K L ? -0.928 31.3  145.8  -108.6 139.3  -2.8  2.9   4.2   
Rhincodon_typus_GeneID=109924126_isoform=X1 SER A 38  E . . . . . . - C L . L ? -0.855 50.5  -63.7  -154.0 -178.6 -3.5  3.7   0.5   
Rhincodon_typus_GeneID=109924126_isoform=X1 ALA A 39  . . > . . . . - . . . . ? -0.652 32.9  -143.2 -80.3  140.8  -2.8  6.1   -2.4  
Rhincodon_typus_GeneID=109924126_isoform=X1 ALA A 40  G . > . . . S + . . . . ? 0.732  94.1  71.7   -74.8  -26.8  -3.9  9.7   -1.9  
Rhincodon_typus_GeneID=109924126_isoform=X1 HIS A 41  G . 3 . . . S + . . . . ? 0.607  94.5  56.6   -73.7  -1.8   -4.9  10.1  -5.6  
Rhincodon_typus_GeneID=109924126_isoform=X1 TYR A 42  G . < . . . S + . . . . ? -0.019 82.0  158.9  -112.3 32.5   -7.8  7.9   -5.0  
Rhincodon_typus_GeneID=109924126_isoform=X1 TYR A 43  . . < . . . . + . . . . ? -0.310 12.0  170.6  -67.5  131.5  -9.3  10.0  -2.2  
Rhincodon_typus_GeneID=109924126_isoform=X1 ASN A 44  . . . . . . . - . . . . ? -0.981 35.1  -142.1 -140.6 138.4  -12.9 9.7   -1.2  
Rhincodon_typus_GeneID=109924126_isoform=X1 SER A 45  S . . . . . S + . . . . ? 0.749  98.2  39.6   -70.7  -23.0  -14.7 11.3  1.8   
Rhincodon_typus_GeneID=109924126_isoform=X1 ARG A 46  S . . . . . S + . . . . ? -0.972 74.2  163.4  -127.9 115.5  -16.9 8.0   2.2   
Rhincodon_typus_GeneID=109924126_isoform=X1 ILE A 47  . . . . . . . - . . . . ? -0.996 29.8  -144.7 -138.1 127.2  -15.2 4.7   1.6   
Rhincodon_typus_GeneID=109924126_isoform=X1 GLU A 48  E . . . . . . - C M J M ? -0.894 18.6  -147.6 -85.9  125.4  -16.2 1.2   2.5   
Rhincodon_typus_GeneID=109924126_isoform=X1 VAL A 49  E . . . . . . - C M J M ? -0.866 10.1  -160.9 -96.2  115.4  -13.2 -0.9  3.4   
Rhincodon_typus_GeneID=109924126_isoform=X1 ARG A 50  E . . . . . . - C M J M ? -0.905 11.0  -172.7 -101.1 119.7  -13.6 -4.6  2.5   
Rhincodon_typus_GeneID=109924126_isoform=X1 LEU A 51  E . . . . . . + C M J M ? -0.791 59.9  30.0   -109.8 150.5  -11.3 -7.1  4.3   
Rhincodon_typus_GeneID=109924126_isoform=X1 GLY A 52  S . . . . . S + . . . . ? 0.693  79.1  152.5  81.5   18.6   -10.7 -10.9 3.7   
Rhincodon_typus_GeneID=109924126_isoform=X1 GLU A 53  . . . . . . . + . . . . ? -0.680 20.3  155.7  -88.4  128.8  -11.5 -10.7 -0.0  
Rhincodon_typus_GeneID=109924126_isoform=X1 HIS A 54  S . . . . . S + . . . . ? 0.599  84.5  28.9   -103.2 -46.4  -10.0 -13.2 -2.5  
Rhincodon_typus_GeneID=109924126_isoform=X1 ASN A 55  B . > . . . . - D P O . ? -0.967 69.8  -161.3 -113.6 117.2  -12.7 -12.8 -5.1  
Rhincodon_typus_GeneID=109924126_isoform=X1 ILE A 56  T . 3 . . . S + . . . . ? 0.669  89.2  52.9   -81.4  -4.0   -14.4 -9.4  -5.1  
Rhincodon_typus_GeneID=109924126_isoform=X1 LYS A 57  T . 3 . . . S + . . . . ? 0.637  104.0 65.6   -101.2 -13.6  -17.5 -10.6 -7.0  
Rhincodon_typus_GeneID=109924126_isoform=X1 GLN A 58  S . < . . . S - . . . . ? -0.884 78.4  -129.7 -117.1 137.5  -18.2 -13.4 -4.7  
Rhincodon_typus_GeneID=109924126_isoform=X1 ASN A 59  . . . . . . . + . . . . ? -0.813 28.9  177.8  -77.3  105.9  -19.2 -13.5 -1.1  
Rhincodon_typus_GeneID=109924126_isoform=X1 GLU A 60  . . . . . . . - . . . . ? 0.411  44.2  -116.7 -96.4  0.1    -16.7 -16.0 0.2   
Rhincodon_typus_GeneID=109924126_isoform=X1 GLY A 61  S . . . . . S + . . . . ? 0.358  101.5 83.2   84.2   -3.8   -17.9 -15.7 3.9   
Rhincodon_typus_GeneID=109924126_isoform=X1 THR A 62  . . . . . . . + . . . . ? 0.469  65.0  115.6  -107.3 -4.7   -14.6 -14.3 5.1   
Rhincodon_typus_GeneID=109924126_isoform=X1 GLU A 63  . . . . . . . - . . . . ? -0.375 46.1  -161.6 -81.6  137.8  -15.3 -10.6 4.2   
Rhincodon_typus_GeneID=109924126_isoform=X1 GLN A 64  E . . . . . . - C N M . ? -0.989 6.1   -156.7 -109.8 126.9  -15.6 -7.7  6.6   
Rhincodon_typus_GeneID=109924126_isoform=X1 PHE A 65  E . . . . . . + C N M . ? -0.945 20.9  171.4  -107.7 110.1  -17.3 -4.6  5.4   
Rhincodon_typus_GeneID=109924126_isoform=X1 ILE A 66  E . . . . . . - C N M . ? -0.983 24.7  -135.8 -126.6 129.0  -16.3 -1.5  7.4   
Rhincodon_typus_GeneID=109924126_isoform=X1 GLN A 67  E . . . . . . - C N M . ? -0.447 28.5  -108.1 -77.0  153.9  -17.0 2.1   6.7   
Rhincodon_typus_GeneID=109924126_isoform=X1 SER A 68  E . . . . . . - C N N . ? -0.619 23.0  -170.3 -77.5  135.2  -14.4 4.8   7.0   
Rhincodon_typus_GeneID=109924126_isoform=X1 SER A 69  E . . . . . S + C N . . ? 0.727  78.3  4.4    -87.1  -28.8  -14.7 7.1   10.0  
Rhincodon_typus_GeneID=109924126_isoform=X1 ARG A 70  E . . . . . . - C N N . ? -0.982 57.0  -157.6 -155.2 145.1  -12.0 9.4   8.6   
Rhincodon_typus_GeneID=109924126_isoform=X1 VAL A 71  E . . . . . . - C N N . ? -0.989 16.0  -168.6 -126.5 121.1  -9.9  9.7   5.5   
Rhincodon_typus_GeneID=109924126_isoform=X1 ILE A 72  E . . . . . . - C N N . ? -0.931 4.8   -158.5 -119.0 115.9  -6.7  11.7  5.8   
Rhincodon_typus_GeneID=109924126_isoform=X1 ARG A 73  E . . . . . . - C N N . ? -0.615 38.6  -96.3  -84.0  144.6  -4.6  12.8  2.8   
Rhincodon_typus_GeneID=109924126_isoform=X1 HIS A 74  . . > . . . . - . . . . ? -0.409 34.5  -131.6 -54.6  132.6  -1.0  13.7  3.2   
Rhincodon_typus_GeneID=109924126_isoform=X1 PRO A 75  T . 3 . . . S + . . . . ? 0.751  104.9 49.2   -63.0  -25.3  -1.0  17.5  3.6   
Rhincodon_typus_GeneID=109924126_isoform=X1 LYS A 76  T . 3 . . . S + . . . . ? 0.149  77.2  143.1  -102.5 15.8   1.8   17.9  1.1   
Rhincodon_typus_GeneID=109924126_isoform=X1 TYR A 77  . . < . . . . - . . . . ? -0.429 38.2  -153.7 -56.7  124.6  0.2   15.7  -1.6  
Rhincodon_typus_GeneID=109924126_isoform=X1 ASN A 78  . . . > . . . - . . . . ? -0.921 9.0   -164.0 -105.2 118.2  0.9   17.3  -5.0  
Rhincodon_typus_GeneID=109924126_isoform=X1 TYR A 79  T . . 4 . . S + . . . . ? 0.716  87.9  51.2   -78.2  -20.1  -1.7  16.4  -7.7  
Rhincodon_typus_GeneID=109924126_isoform=X1 TYR A 80  T . . 4 . . S + . . . . ? 0.919  124.8 23.3   -83.2  -41.1  0.5   17.5  -10.5 
Rhincodon_typus_GeneID=109924126_isoform=X1 THR A 81  T . . 4 . . S - . . . . ? 0.584  94.8  -132.1 -101.6 -9.3   3.6   15.5  -9.7  
Rhincodon_typus_GeneID=109924126_isoform=X1 LEU A 82  . . > < . . . + . . . . ? 0.686  52.1  157.5  58.9   17.3   1.8   12.9  -7.6  
Rhincodon_typus_GeneID=109924126_isoform=X1 ASP A 83  T . 3 . . . . + . . . . ? -0.514 62.8  20.5   -65.9  140.7  4.5   13.5  -5.0  
Rhincodon_typus_GeneID=109924126_isoform=X1 ASN A 84  T . 3 . . . S + . . . . ? 0.860  79.2  171.4  66.6   30.7   3.5   12.5  -1.4  
Rhincodon_typus_GeneID=109924126_isoform=X1 ASP A 85  . . < . . . . + . . . . ? -0.500 31.2  116.1  -71.6  70.3   0.7   10.2  -2.8  
Rhincodon_typus_GeneID=109924126_isoform=X1 ILE A 86  . . . . . . . - . . . . ? -0.997 37.4  -179.4 -145.3 137.6  -0.2  8.6   0.5   
Rhincodon_typus_GeneID=109924126_isoform=X1 MET A 87  E . . . . . . - C O L N ? -0.986 17.5  -139.9 -140.0 149.7  -3.4  8.6   2.5   
Rhincodon_typus_GeneID=109924126_isoform=X1 LEU A 88  E . . . . . . - C O L N ? -0.933 11.5  -160.8 -111.4 136.3  -4.6  7.1   5.9   
Rhincodon_typus_GeneID=109924126_isoform=X1 ILE A 89  E . . . . . . - C O L N ? -0.974 6.2   -152.3 -118.9 115.7  -8.1  5.6   6.4   
Rhincodon_typus_GeneID=109924126_isoform=X1 LYS A 90  E . . . . . . - C O L N ? -0.777 20.6  -128.1 -85.6  131.0  -9.5  5.2   9.9   
Rhincodon_typus_GeneID=109924126_isoform=X1 LEU A 91  E . . . . . . - C O . N ? -0.499 10.1  -129.7 -79.2  140.8  -12.1 2.4   10.2  
Rhincodon_typus_GeneID=109924126_isoform=X1 SER A 92  S . . . . . S + . . . . ? 0.787  98.6  8.2    -59.5  -27.8  -15.5 3.2   11.9  
Rhincodon_typus_GeneID=109924126_isoform=X1 HIS A 93  S . . . . . S - . . . . ? -0.972 99.1  -85.8  -146.8 152.7  -14.8 0.1   14.1  
Rhincodon_typus_GeneID=109924126_isoform=X1 PRO A 94  P . . . . > . - . . . . ? -0.267 45.6  -109.4 -61.2  146.8  -11.7 -2.1  14.5  
Rhincodon_typus_GeneID=109924126_isoform=X1 ALA A 95  P . . . . P . - . . . . ? -0.397 26.4  -124.0 -67.4  145.3  -11.1 -5.1  12.1  
Rhincodon_typus_GeneID=109924126_isoform=X1 THR A 96  P . . . . P . - . . . . ? -0.868 28.7  -134.4 -91.4  117.6  -11.6 -8.6  13.6  
Rhincodon_typus_GeneID=109924126_isoform=X1 PHE A 97  P . . . . < . + . . . . ? -0.542 42.0  132.8  -79.4  140.6  -8.4  -10.6 13.0  
Rhincodon_typus_GeneID=109924126_isoform=X1 ASN A 98  S . . . . . S - . . . . ? -0.807 73.8  -61.2  -161.6 -167.8 -8.4  -14.2 11.7  
Rhincodon_typus_GeneID=109924126_isoform=X1 ARG A 99  S . . . . . S + . . . . ? 0.752  135.5 39.1   -63.3  -15.2  -6.8  -16.4 9.1   
Rhincodon_typus_GeneID=109924126_isoform=X1 ASN A 100 S . . . . . S + . . . . ? 0.611  112.0 57.5   -111.2 -17.4  -8.1  -14.0 6.3   
Rhincodon_typus_GeneID=109924126_isoform=X1 VAL A 101 . . . . . . . + . . . . ? -0.977 66.7  136.5  -126.8 115.7  -7.7  -10.6 7.9   
Rhincodon_typus_GeneID=109924126_isoform=X1 GLY A 102 . . . . . . . - . . . . ? -0.940 42.8  -107.0 -148.0 171.4  -4.3  -9.4  9.2   
Rhincodon_typus_GeneID=109924126_isoform=X1 THR A 103 . . . . . . . - . . . . ? -0.647 18.7  -137.4 -101.3 161.5  -1.9  -6.5  9.3   
Rhincodon_typus_GeneID=109924126_isoform=X1 ILE A 104 . . . . . . . - . . . . ? -0.949 28.7  -115.2 -114.1 131.5  1.4   -5.8  7.5   
Rhincodon_typus_GeneID=109924126_isoform=X1 PRO A 105 P . . . . > . - . . . . ? -0.397 25.5  -118.4 -65.8  145.6  4.3   -4.3  9.4   
Rhincodon_typus_GeneID=109924126_isoform=X1 LEU A 106 P . . . . P . - . . . . ? -0.593 38.9  -101.3 -78.0  145.0  5.6   -0.8  8.6   
Rhincodon_typus_GeneID=109924126_isoform=X1 PRO A 107 P . . . . < . - . . . . ? -0.352 21.2  -163.2 -70.4  145.3  9.2   -0.7  7.3   
Rhincodon_typus_GeneID=109924126_isoform=X1 ILE A 108 S . . . . . S + . . . . ? 0.635  83.4  18.4   -93.9  -23.6  12.1  0.4   9.7   
Rhincodon_typus_GeneID=109924126_isoform=X1 CYS A 109 S . . . . . S - . . . . ? -0.952 91.0  -94.0  -142.0 161.3  14.3  1.0   6.6   
Rhincodon_typus_GeneID=109924126_isoform=X1 CYS A 110 P . . . . > . - . . . . ? -0.451 45.1  -103.1 -76.2  148.9  13.9  1.5   2.9   
Rhincodon_typus_GeneID=109924126_isoform=X1 ALA A 111 P . . . . P . - . . . . ? -0.341 37.4  -128.4 -61.9  148.9  14.1  -1.5  0.5   
Rhincodon_typus_GeneID=109924126_isoform=X1 THR A 112 P . > . . P . - . . . . ? -0.687 32.1  -83.3  -101.4 153.4  17.3  -1.8  -1.5  
Rhincodon_typus_GeneID=109924126_isoform=X1 ALA A 113 T . 3 . . < S + . . . . ? -0.265 115.1 25.7   -53.5  135.0  17.7  -2.2  -5.2  
Rhincodon_typus_GeneID=109924126_isoform=X1 GLY A 114 T . 3 . . . S + . . . . ? 0.158  83.9  135.8  97.6   -24.3  17.3  -5.8  -6.4  
Rhincodon_typus_GeneID=109924126_isoform=X1 GLU A 115 . . < . . . . - . . . . ? -0.412 57.5  -123.2 -55.6  137.6  15.1  -6.8  -3.4  
Rhincodon_typus_GeneID=109924126_isoform=X1 ILE A 116 E . . . . . . - B D C . ? -0.749 32.9  -168.9 -89.4  127.1  12.2  -8.9  -4.7  
Rhincodon_typus_GeneID=109924126_isoform=X1 CYS A 117 E . . . . . . - B D C D ? -0.855 20.4  -126.4 -119.7 148.4  8.9   -7.5  -3.7  
Rhincodon_typus_GeneID=109924126_isoform=X1 LEU A 118 E . . . . . . - B D C D ? -0.842 21.2  -165.7 -93.6  124.5  5.3   -8.8  -3.8  
Rhincodon_typus_GeneID=109924126_isoform=X1 ILE A 119 E . . . . . . - B D C D ? -0.931 11.4  -177.0 -107.1 131.3  2.8   -6.7  -5.5  
Rhincodon_typus_GeneID=109924126_isoform=X1 SER A 120 E . . . . . . + B D C . ? -0.968 14.5  124.4  -133.4 146.8  -0.9  -7.5  -4.9  
Rhincodon_typus_GeneID=109924126_isoform=X1 GLY A 121 E . . . . . . - B D C . ? -0.977 54.4  -117.9 176.8  169.2  -4.2  -6.1  -6.3  
Rhincodon_typus_GeneID=109924126_isoform=X1 TRP A 122 . . . . . . . + . . . . ? 0.012  64.8  133.4  -111.2 23.3   -7.6  -6.7  -8.0  
Rhincodon_typus_GeneID=109924126_isoform=X1 GLY A 123 S . . . . . S - . . . . ? -0.070 72.2  -68.2  -74.2  162.6  -7.0  -4.4  -11.0 
Rhincodon_typus_GeneID=109924126_isoform=X1 ASN A 124 . . . . . . . - . . . . ? -0.435 43.0  -157.8 -52.3  124.5  -7.7  -5.4  -14.8 
Rhincodon_typus_GeneID=109924126_isoform=X1 THR A 125 . . . . . . . - . . . . ? 0.465  18.9  -137.9 -106.0 20.8   -5.1  -8.3  -15.8 
Rhincodon_typus_GeneID=109924126_isoform=X1 MET A 126 S . . . . . S + . . . . ? 0.459  81.7  104.6  31.0   -3.5   -5.2  -7.7  -19.7 
Rhincodon_typus_GeneID=109924126_isoform=X1 ASN A 127 . . > . . . . - . . . . ? -0.917 59.5  -166.7 -101.6 102.5  -5.3  -11.5 -19.5 
Rhincodon_typus_GeneID=109924126_isoform=X1 ASN A 128 T . 3 . . . S + . . . . ? 0.634  87.8  68.4   -60.1  -14.9  -8.9  -12.7 -20.2 
Rhincodon_typus_GeneID=109924126_isoform=X1 ALA A 129 T . 3 . . . S + . . . . ? 0.670  96.1  60.2   -81.5  -13.5  -7.7  -16.2 -18.8 
Rhincodon_typus_GeneID=109924126_isoform=X1 VAL A 130 S . < . . . S - . . . . ? -0.947 91.3  -124.2 -120.5 116.7  -7.4  -14.6 -15.3 
Rhincodon_typus_GeneID=109924126_isoform=X1 SER A 131 . . > . . . . - . . . . ? -0.542 9.7   -145.3 -59.0  112.6  -10.5 -13.2 -13.7 
Rhincodon_typus_GeneID=109924126_isoform=X1 GLY A 132 T . 3 . . . S + . . . . ? 0.565  97.9  69.9   -53.1  -1.5   -9.8  -9.6  -12.8 
Rhincodon_typus_GeneID=109924126_isoform=X1 ASP A 133 T . 3 . . . S + . . . . ? 0.684  84.6  75.5   -93.9  -26.7  -12.0 -10.4 -9.9  
Rhincodon_typus_GeneID=109924126_isoform=X1 GLU A 134 B . < . . . S - D Q O . ? -0.690 98.7  -93.1  -87.3  144.3  -9.6  -12.7 -8.2  
Rhincodon_typus_GeneID=109924126_isoform=X1 LEU A 135 . . . . . . . - . . . . ? -0.358 43.7  -153.4 -58.5  130.4  -6.7  -11.3 -6.3  
Rhincodon_typus_GeneID=109924126_isoform=X1 GLN A 136 E . . . . . . - B E B C ? -0.825 8.0   -162.2 -111.4 149.9  -3.5  -11.1 -8.4  
Rhincodon_typus_GeneID=109924126_isoform=X1 CYS A 137 E . . . . . . - B E B C ? -0.940 6.0   -174.2 -132.0 153.4  0.2   -11.2 -7.4  
Rhincodon_typus_GeneID=109924126_isoform=X1 LEU A 138 E . . . . . . - B E . C ? -0.979 15.5  -146.9 -147.2 131.5  3.5   -10.2 -8.9  
Rhincodon_typus_GeneID=109924126_isoform=X1 ASP A 139 E . . . . . . + B E . C ? -0.867 32.3  161.2  -96.5  128.4  7.0   -10.6 -7.9  
Rhincodon_typus_GeneID=109924126_isoform=X1 ALA A 140 E . . . . . . - B E . C ? -0.997 34.1  -114.7 -149.0 149.5  9.3   -7.8  -9.0  
Rhincodon_typus_GeneID=109924126_isoform=X1 PRO A 141 E . . . . . . - B E . C ? -0.502 30.8  -112.5 -81.8  150.1  12.7  -6.3  -8.1  
Rhincodon_typus_GeneID=109924126_isoform=X1 VAL A 142 E . . . . . . - B E E . ? -0.625 37.2  -141.3 -72.1  137.4  13.3  -2.8  -6.7  
Rhincodon_typus_GeneID=109924126_isoform=X1 LEU A 143 E . . . . . . - B E E . ? -0.709 13.3  -141.7 -107.7 153.5  15.0  -0.7  -9.3  
Rhincodon_typus_GeneID=109924126_isoform=X1 LEU A 144 S . . . . . S + . . . . ? 0.775  84.8  13.5   -80.5  -25.2  17.8  1.9   -8.8  
Rhincodon_typus_GeneID=109924126_isoform=X1 SER A 145 . . . . . . . - . . . . ? -0.961 60.3  -143.9 -154.8 148.0  16.5  4.2   -11.4 
Rhincodon_typus_GeneID=109924126_isoform=X1 TYR A 146 . . . . . . . - . . . . ? -0.991 36.1  -111.3 -110.0 129.0  13.4  5.0   -13.6 
Rhincodon_typus_GeneID=109924126_isoform=X1 PRO A 147 S . . . . . S + . . . . ? -0.562 98.7  32.5   -61.3  101.0  13.6  6.4   -17.2 
Rhincodon_typus_GeneID=109924126_isoform=X1 GLY A 148 S . . . . . S - . . . . ? -0.534 108.3 -61.3  122.9  166.3  12.1  9.9   -16.1 
Rhincodon_typus_GeneID=109924126_isoform=X1 MET A 149 . . . . . . . + . . . . ? -0.844 51.9  172.1  -87.5  96.9   12.3  12.2  -13.1 
Rhincodon_typus_GeneID=109924126_isoform=X1 ILE A 150 . . . . . . . - . . . . ? -0.927 32.5  -119.8 -95.1  141.6  10.7  10.5  -9.8  
Rhincodon_typus_GeneID=109924126_isoform=X1 THR A 151 . . > . . . . - . . . . ? -0.266 30.6  -96.1  -69.3  172.1  11.2  12.4  -6.5  
Rhincodon_typus_GeneID=109924126_isoform=X1 GLU A 152 T . 3 . . . S + . . . . ? 0.602  123.3 65.4   -66.6  -10.5  13.0  11.1  -3.4  
Rhincodon_typus_GeneID=109924126_isoform=X1 ASN A 153 T . 3 . . . S + . . . . ? 0.323  95.0  74.5   -94.8  6.8    9.5   10.1  -2.1  
Rhincodon_typus_GeneID=109924126_isoform=X1 MET A 154 E . < . . . . - B F . F ? -0.848 58.8  -164.1 -124.0 154.3  9.0   7.6   -4.9  
Rhincodon_typus_GeneID=109924126_isoform=X1 MET A 155 E . . . . . . - B F . F ? -0.970 15.1  -132.0 -135.8 154.2  10.4  4.1   -5.8  
Rhincodon_typus_GeneID=109924126_isoform=X1 CYS A 156 E . . . . . . + B F E F ? -0.902 22.4  176.0  -109.2 132.3  10.5  1.9   -8.9  
Rhincodon_typus_GeneID=109924126_isoform=X1 VAL A 157 E . . . . . . + B F E F ? -0.998 38.5  56.8   -134.2 123.5  9.4   -1.7  -8.9  
Rhincodon_typus_GeneID=109924126_isoform=X1 GLY A 158 S . . . . . S - . . . . ? -0.949 79.6  -54.4  153.7  -170.3 9.3   -3.9  -11.9 
Rhincodon_typus_GeneID=109924126_isoform=X1 TYR A 159 . . > . . . . - . . . . ? -0.926 25.2  -154.2 -109.5 129.7  11.2  -5.3  -14.9 
Rhincodon_typus_GeneID=109924126_isoform=X1 LEU A 160 T . 3 . . . S + . . . . ? 0.776  97.5  61.1   -71.1  -28.7  13.0  -3.1  -17.4 
Rhincodon_typus_GeneID=109924126_isoform=X1 ASP A 161 T . 3 . . . S - . . . . ? 0.538  107.5 -136.4 -75.1  -4.2   12.6  -5.7  -20.1 
Rhincodon_typus_GeneID=109924126_isoform=X1 GLY A 162 . . < . . . . + . . . . ? -0.283 68.7  110.6  78.0   -179.6 8.8   -5.2  -19.7 
Rhincodon_typus_GeneID=109924126_isoform=X1 GLY A 163 S . . . . . S + . . . . ? 0.099  77.4  62.8   99.8   -18.6  6.2   -8.0  -19.6 
Rhincodon_typus_GeneID=109924126_isoform=X1 LYS A 164 . . . . . . . + . . . . ? -0.989 60.4  122.3  -144.1 131.3  5.4   -7.6  -15.9 
Rhincodon_typus_GeneID=109924126_isoform=X1 ASP A 165 E . . . . . . - A B A . ? -0.983 52.8  -107.2 -172.3 156.3  3.9   -4.6  -14.0 
Rhincodon_typus_GeneID=109924126_isoform=X1 SER A 166 E . . . . . . + A B A . ? -0.890 48.2  175.8  -89.2  137.4  1.1   -3.2  -11.8 
Rhincodon_typus_GeneID=109924126_isoform=X1 CYS A 167 . . > . . . . - . . . . ? -0.602 35.7  -27.1  -130.0 -168.8 -1.3  -1.0  -13.7 
Rhincodon_typus_GeneID=109924126_isoform=X1 GLN A 168 T . 3 . . . S + . . . . ? -0.127 119.3 36.2   -49.6  130.2  -4.4  1.1   -13.5 
Rhincodon_typus_GeneID=109924126_isoform=X1 GLY A 169 T . 3 . . . S + . . . . ? 0.221  100.2 75.3   107.7  -4.5   -6.8  -0.3  -10.9 
Rhincodon_typus_GeneID=109924126_isoform=X1 ASP A 170 . . X . . . . + . . . . ? 0.178  61.5  142.0  -115.9 4.0    -4.3  -1.4  -8.3  
Rhincodon_typus_GeneID=109924126_isoform=X1 SER A 171 T . 3 . . . S + . . . . ? -0.301 71.3  22.1   -48.3  134.8  -3.6  2.1   -7.1  
Rhincodon_typus_GeneID=109924126_isoform=X1 GLY A 172 T . 3 . . . S + . . . . ? 0.234  93.3  134.5  91.9   -15.9  -3.1  2.0   -3.4  
Rhincodon_typus_GeneID=109924126_isoform=X1 GLY A 173 . . < . . . . - . . . . ? -0.295 58.8  -93.7  -66.8  160.3  -2.2  -1.6  -3.4  
Rhincodon_typus_GeneID=109924126_isoform=X1 PRO A 174 E . . . . . . - B G . G ? -0.456 19.8  -158.0 -89.2  139.3  0.7   -2.9  -1.4  
Rhincodon_typus_GeneID=109924126_isoform=X1 VAL A 175 E . . . . . . - B G D G ? -0.986 24.6  -168.8 -101.3 114.5  4.4   -3.5  -2.4  
Rhincodon_typus_GeneID=109924126_isoform=X1 VAL A 176 E . . . . . . - B G D G ? -0.927 11.9  -176.8 -116.4 121.7  5.8   -5.9  0.2   
Rhincodon_typus_GeneID=109924126_isoform=X1 CYS A 177 E . > . . . S - B G D G ? -0.977 74.2  -15.2  -117.3 124.4  9.4   -6.8  0.5   
Rhincodon_typus_GeneID=109924126_isoform=X1 ASN A 178 T . 3 . . . S - . . . . ? 0.883  129.9 -52.2  53.3   32.6   10.6  -9.5  3.0   
Rhincodon_typus_GeneID=109924126_isoform=X1 GLY A 179 T . 3 . . . S + . . . . ? 0.609  118.0 101.5  87.6   11.2   7.3   -9.3  4.8   
Rhincodon_typus_GeneID=109924126_isoform=X1 VAL A 180 E . < . . . S - B H G . ? -0.963 78.4  -101.6 -128.9 152.7  7.1   -5.5  5.3   
Rhincodon_typus_GeneID=109924126_isoform=X1 LEU A 181 E . . . . . . + B H G . ? -0.557 45.8  159.1  -73.4  119.0  5.3   -2.7  3.4   
Rhincodon_typus_GeneID=109924126_isoform=X1 GLN A 182 E . . . . . . + B H . . ? 0.670  57.2  12.4   -115.3 -25.1  7.7   -0.8  1.1   
Rhincodon_typus_GeneID=109924126_isoform=X1 GLY A 183 E . . . . . . - B H G H ? -0.984 51.8  -137.7 -154.2 160.1  5.5   0.9   -1.4  
Rhincodon_typus_GeneID=109924126_isoform=X1 ILE A 184 E . . . . . . - B H G H ? -0.993 41.2  -109.8 -120.3 121.9  2.0   2.0   -2.5  
Rhincodon_typus_GeneID=109924126_isoform=X1 VAL A 185 E . . . . . . + B H . H ? -0.356 54.0  155.8  -52.1  125.7  1.1   1.6   -6.1  
Rhincodon_typus_GeneID=109924126_isoform=X1 SER A 186 E . . . . . . - B H . . ? 0.742  47.2  -34.6  -121.3 -71.6  1.0   5.1   -7.4  
Rhincodon_typus_GeneID=109924126_isoform=X1 TRP A 187 E . . . . . . + B H . H ? -0.925 45.2  179.3  -152.6 172.4  1.5   5.7   -11.2 
Rhincodon_typus_GeneID=109924126_isoform=X1 GLY A 188 E . . . . . . - B H . H ? -0.960 27.2  -120.6 -172.8 156.0  3.3   4.5   -14.3 
Rhincodon_typus_GeneID=109924126_isoform=X1 TYR A 189 S . . . . . S - . . . . ? -0.977 86.3  -4.3   -103.5 121.5  3.7   5.1   -18.1 
Rhincodon_typus_GeneID=109924126_isoform=X1 GLY A 190 S . . . . . S - . . . . ? 0.603  84.9  -105.8 65.7   112.7  2.9   2.2   -20.3 
Rhincodon_typus_GeneID=109924126_isoform=X1 CYS A 191 S . . . . . S - . . . . ? -0.814 92.1  -18.8  -80.4  122.8  2.0   -1.1  -18.5 
Rhincodon_typus_GeneID=109924126_isoform=X1 ALA A 192 S . . . . . S + . . . . ? 0.689  99.1  148.9  63.1   10.2   4.6   -3.8  -18.7 
Rhincodon_typus_GeneID=109924126_isoform=X1 GLU A 193 . . > . . . . - . . . . ? -0.629 59.8  -89.5  -74.6  145.5  6.2   -1.9  -21.6 
Rhincodon_typus_GeneID=109924126_isoform=X1 GLN A 194 T . 3 . . . S + . . . . ? -0.329 112.6 11.6   -55.8  127.4  9.9   -2.1  -22.0 
Rhincodon_typus_GeneID=109924126_isoform=X1 GLY A 195 T . 3 . . . S + . . . . ? 0.461  106.6 98.5   86.2   4.0    11.7  0.7   -20.0 
Rhincodon_typus_GeneID=109924126_isoform=X1 TYR A 196 . . < . . . . + . . . . ? -0.685 47.9  172.8  -130.0 77.6   8.5   1.6   -18.1 
Rhincodon_typus_GeneID=109924126_isoform=X1 PRO A 197 . . . . . . . - . . . . ? -0.250 40.3  -87.8  -71.6  169.9  8.4   0.1   -14.6 
Rhincodon_typus_GeneID=109924126_isoform=X1 GLY A 198 E . . . . . . - B I F H ? -0.507 35.2  -137.1 -75.6  152.3  5.7   1.0   -12.0 
Rhincodon_typus_GeneID=109924126_isoform=X1 VAL A 199 E . . . . . . - B I F H ? -0.933 22.5  -172.0 -112.7 135.7  6.1   3.9   -9.6  
Rhincodon_typus_GeneID=109924126_isoform=X1 TYR A 200 E . . . . . . - B I F H ? -0.881 32.6  -104.7 -129.0 145.1  5.2   3.6   -6.0  
Rhincodon_typus_GeneID=109924126_isoform=X1 THR A 201 E . . . . . . - B I F H ? -0.665 40.5  -125.3 -65.0  125.6  5.0   5.8   -3.0  
Rhincodon_typus_GeneID=109924126_isoform=X1 LYS A 202 E . > . . . . - B I . H ? -0.678 24.9  -167.9 -78.2  101.4  8.1   5.1   -0.9  
Rhincodon_typus_GeneID=109924126_isoform=X1 VAL A 203 G . > . . . S + . . . . ? 0.820  77.9  67.6   -65.8  -38.8  6.5   4.2   2.5   
Rhincodon_typus_GeneID=109924126_isoform=X1 CYS A 204 G . > . . . S + . . . . ? 0.810  95.8  59.0   -56.2  -24.6  9.7   4.3   4.6   
Rhincodon_typus_GeneID=109924126_isoform=X1 ASN A 205 G . < . . . S + . . . . ? 0.575  107.2 46.7   -79.1  -6.5   9.8   8.1   3.9   
Rhincodon_typus_GeneID=109924126_isoform=X1 TYR A 206 G . < > . . S + . . . . ? 0.220  75.3  106.7  -122.7 13.5   6.4   8.6   5.6   
Rhincodon_typus_GeneID=109924126_isoform=X1 ILE A 207 H . < > . . S + . . . . ? 0.944  82.6  48.6   -63.5  -47.6  6.8   6.5   8.8   
Rhincodon_typus_GeneID=109924126_isoform=X1 PRO A 208 H . . > . . S + . . . . ? 0.932  113.4 47.5   -57.1  -44.7  7.1   9.6   11.0  
Rhincodon_typus_GeneID=109924126_isoform=X1 TRP A 209 H . . > . . S + . . . . ? 0.913  111.1 51.4   -61.7  -44.8  4.0   11.1  9.4   
Rhincodon_typus_GeneID=109924126_isoform=X1 ILE A 210 H . . X . . S + . . . . ? 0.947  112.7 45.2   -58.6  -48.0  2.0   7.8   9.7   
Rhincodon_typus_GeneID=109924126_isoform=X1 HIS A 211 H . . X . . S + . . . . ? 0.909  114.1 48.7   -64.3  -44.8  2.8   7.5   13.4  
Rhincodon_typus_GeneID=109924126_isoform=X1 GLU A 212 H . . X . . S + . . . . ? 0.899  112.5 47.4   -63.2  -45.2  2.1   11.1  14.1  
Rhincodon_typus_GeneID=109924126_isoform=X1 THR A 213 H . . < . . S + . . . . ? 0.923  112.7 48.3   -63.7  -45.1  -1.3  11.1  12.3  
Rhincodon_typus_GeneID=109924126_isoform=X1 ILE A 214 H . > < . . S + . . . . ? 0.897  112.2 49.8   -65.9  -38.2  -2.4  7.8   13.9  
Rhincodon_typus_GeneID=109924126_isoform=X1 ALA A 215 H . 3 < . . S + . . . . ? 0.809  104.7 57.5   -69.4  -32.8  -1.5  9.2   17.5  
Rhincodon_typus_GeneID=109924126_isoform=X1 SER A 216 T . 3 < . . . . . . . . ? 0.567  .     .      -82.3  -4.4   -3.3  12.5  17.0  
Rhincodon_typus_GeneID=109924126_isoform=X1 GLU A 217 . . < . . . . . . . . . ? -0.692 .     .      -104.9 .      -6.7  10.6  16.3  
# 
loop_
_dssp_struct_ladder.id 
_dssp_struct_ladder.sheet_id 
_dssp_struct_ladder.range_id_1 
_dssp_struct_ladder.range_id_2 
_dssp_struct_ladder.type 
_dssp_struct_ladder.beg_1_label_comp_id 
_dssp_struct_ladder.beg_1_label_asym_id 
_dssp_struct_ladder.beg_1_label_seq_id 
_dssp_struct_ladder.pdbx_beg_1_PDB_ins_code 
_dssp_struct_ladder.end_1_label_comp_id 
_dssp_struct_ladder.end_1_label_asym_id 
_dssp_struct_ladder.end_1_label_seq_id 
_dssp_struct_ladder.pdbx_end_1_PDB_ins_code 
_dssp_struct_ladder.beg_1_auth_comp_id 
_dssp_struct_ladder.beg_1_auth_asym_id 
_dssp_struct_ladder.beg_1_auth_seq_id 
_dssp_struct_ladder.end_1_auth_comp_id 
_dssp_struct_ladder.end_1_auth_asym_id 
_dssp_struct_ladder.end_1_auth_seq_id 
_dssp_struct_ladder.beg_2_label_comp_id 
_dssp_struct_ladder.beg_2_label_asym_id 
_dssp_struct_ladder.beg_2_label_seq_id 
_dssp_struct_ladder.pdbx_beg_2_PDB_ins_code 
_dssp_struct_ladder.end_2_label_comp_id 
_dssp_struct_ladder.end_2_label_asym_id 
_dssp_struct_ladder.end_2_label_seq_id 
_dssp_struct_ladder.pdbx_end_2_PDB_ins_code 
_dssp_struct_ladder.beg_2_auth_comp_id 
_dssp_struct_ladder.beg_2_auth_asym_id 
_dssp_struct_ladder.beg_2_auth_seq_id 
_dssp_struct_ladder.end_2_auth_comp_id 
_dssp_struct_ladder.end_2_auth_asym_id 
_dssp_struct_ladder.end_2_auth_seq_id 
A A A B anti-parallel ILE A 2   ? VAL A 3   ? ILE A 2   VAL A 3   SER A 166 ? ASP A 165 ? SER A 166 ASP A 165 
B B C E anti-parallel TYR A 6   ? GLU A 7   ? TYR A 6   GLU A 7   CYS A 137 ? GLN A 136 ? CYS A 137 GLN A 136 
C B D E anti-parallel ILE A 116 ? GLY A 121 ? ILE A 116 GLY A 121 PRO A 141 ? GLN A 136 ? PRO A 141 GLN A 136 
D B D G anti-parallel CYS A 117 ? ILE A 119 ? CYS A 117 ILE A 119 CYS A 177 ? VAL A 175 ? CYS A 177 VAL A 175 
E B E F anti-parallel VAL A 142 ? LEU A 143 ? VAL A 142 LEU A 143 VAL A 157 ? CYS A 156 ? VAL A 157 CYS A 156 
F B F I anti-parallel MET A 154 ? VAL A 157 ? MET A 154 VAL A 157 THR A 201 ? GLY A 198 ? THR A 201 GLY A 198 
G B G H anti-parallel PRO A 174 ? CYS A 177 ? PRO A 174 CYS A 177 ILE A 184 ? VAL A 180 ? ILE A 184 VAL A 180 
H B H I anti-parallel GLY A 183 ? GLY A 188 ? GLY A 183 GLY A 188 LYS A 202 ? GLY A 198 ? LYS A 202 GLY A 198 
I C J K anti-parallel ILE A 16  ? ASN A 20  ? ILE A 16  ASN A 20  SER A 29  ? HIS A 24  ? SER A 29  HIS A 24  
J C J M anti-parallel VAL A 17  ? ASN A 20  ? VAL A 17  ASN A 20  LEU A 51  ? GLU A 48  ? LEU A 51  GLU A 48  
K C K L anti-parallel SER A 29  ? LEU A 30  ? SER A 29  LEU A 30  VAL A 37  ? VAL A 36  ? VAL A 37  VAL A 36  
L C L O anti-parallel TRP A 35  ? SER A 38  ? TRP A 35  SER A 38  LYS A 90  ? MET A 87  ? LYS A 90  MET A 87  
M C M N anti-parallel GLU A 48  ? LEU A 51  ? GLU A 48  LEU A 51  GLN A 67  ? GLN A 64  ? GLN A 67  GLN A 64  
N C N O anti-parallel SER A 68  ? ARG A 73  ? SER A 68  ARG A 73  LEU A 91  ? MET A 87  ? LEU A 91  MET A 87  
O D P Q anti-parallel ASN A 55  ? ASN A 55  ? ASN A 55  ASN A 55  GLU A 134 ? GLU A 134 ? GLU A 134 GLU A 134 
# 
loop_
_dssp_struct_bridge_pairs.id 
_dssp_struct_bridge_pairs.label_comp_id 
_dssp_struct_bridge_pairs.label_seq_id 
_dssp_struct_bridge_pairs.label_asym_id 
_dssp_struct_bridge_pairs.auth_seq_id 
_dssp_struct_bridge_pairs.auth_asym_id 
_dssp_struct_bridge_pairs.pdbx_PDB_ins_code 
_dssp_struct_bridge_pairs.acceptor_1_label_comp_id 
_dssp_struct_bridge_pairs.acceptor_1_label_seq_id 
_dssp_struct_bridge_pairs.acceptor_1_label_asym_id 
_dssp_struct_bridge_pairs.acceptor_1_auth_seq_id 
_dssp_struct_bridge_pairs.acceptor_1_auth_asym_id 
_dssp_struct_bridge_pairs.acceptor_1_pdbx_PDB_ins_code 
_dssp_struct_bridge_pairs.acceptor_1_energy 
_dssp_struct_bridge_pairs.acceptor_2_label_comp_id 
_dssp_struct_bridge_pairs.acceptor_2_label_seq_id 
_dssp_struct_bridge_pairs.acceptor_2_label_asym_id 
_dssp_struct_bridge_pairs.acceptor_2_auth_seq_id 
_dssp_struct_bridge_pairs.acceptor_2_auth_asym_id 
_dssp_struct_bridge_pairs.acceptor_2_pdbx_PDB_ins_code 
_dssp_struct_bridge_pairs.acceptor_2_energy 
_dssp_struct_bridge_pairs.donor_1_label_comp_id 
_dssp_struct_bridge_pairs.donor_1_label_seq_id 
_dssp_struct_bridge_pairs.donor_1_label_asym_id 
_dssp_struct_bridge_pairs.donor_1_auth_seq_id 
_dssp_struct_bridge_pairs.donor_1_auth_asym_id 
_dssp_struct_bridge_pairs.donor_1_pdbx_PDB_ins_code 
_dssp_struct_bridge_pairs.donor_1_energy 
_dssp_struct_bridge_pairs.donor_2_label_comp_id 
_dssp_struct_bridge_pairs.donor_2_label_seq_id 
_dssp_struct_bridge_pairs.donor_2_label_asym_id 
_dssp_struct_bridge_pairs.donor_2_auth_seq_id 
_dssp_struct_bridge_pairs.donor_2_auth_asym_id 
_dssp_struct_bridge_pairs.donor_2_pdbx_PDB_ins_code 
_dssp_struct_bridge_pairs.donor_2_energy 
1   LYS 1   A 1   A ? ?   ?   ? ?   ? ? ?    ?   ?   ? ?   ? ? ?    CYS 167 A 167 A ? -4.8 VAL 3   A 3   A ? -0.5 
2   ILE 2   A 2   A ? GLY 123 A 123 A ? -0.4 SER 166 A 166 A ? -0.3 GLY 5   A 5   A ? -0.7 GLY 4   A 4   A ? -0.4 
3   VAL 3   A 3   A ? ASP 165 A 165 A ? -3.2 LYS 1   A 1   A ? -0.5 ASP 165 A 165 A ? -1.7 MET 126 A 126 A ? -0.1 
4   GLY 4   A 4   A ? ILE 2   A 2   A ? -0.4 THR 125 A 125 A ? -0.3 VAL 3   A 3   A ? -0.2 TYR 6   A 6   A ? -0.1 
5   GLY 5   A 5   A ? ILE 2   A 2   A ? -0.7 THR 125 A 125 A ? -0.1 GLU 7   A 7   A ? -0.3 LEU 138 A 138 A ? -0.2 
6   TYR 6   A 6   A ? CYS 137 A 137 A ? -2.8 VAL 3   A 3   A ? -0.1 CYS 137 A 137 A ? -3.6 CYS 8   A 8   A ? -0.4 
7   GLU 7   A 7   A ? GLY 5   A 5   A ? -0.3 GLN 136 A 136 A ? -0.2 GLN 136 A 136 A ? -0.3 LEU 135 A 135 A ? -0.1 
8   CYS 8   A 8   A ? LEU 135 A 135 A ? -2.0 TYR 6   A 6   A ? -0.4 LEU 135 A 135 A ? -0.1 LYS 10  A 10  A ? -0.1 
9   ALA 9   A 9   A ? LYS 10  A 10  A ? -0.1 HIS 11  A 11  A ? -0.1 SER 12  A 12  A ? -2.0 VAL 13  A 13  A ? -0.3 
10  LYS 10  A 10  A ? HIS 11  A 11  A ? -0.3 SER 12  A 12  A ? -0.1 ALA 9   A 9   A ? -0.1 HIS 54  A 54  A ? -0.1 
11  HIS 11  A 11  A ? VAL 13  A 13  A ? -0.1 SER 12  A 12  A ? -0.1 LYS 10  A 10  A ? -0.3 ALA 9   A 9   A ? -0.1 
12  SER 12  A 12  A ? ALA 9   A 9   A ? -2.0 VAL 13  A 13  A ? -0.3 LYS 10  A 10  A ? -0.1 HIS 11  A 11  A ? -0.1 
13  VAL 13  A 13  A ? ALA 9   A 9   A ? -0.3 PRO 14  A 14  A ? -0.1 ILE 16  A 16  A ? -1.4 SER 12  A 12  A ? -0.3 
14  PRO 14  A 14  A ? ?   ?   ? ?   ? ? ?    ?   ?   ? ?   ? ? ?    GLY 102 A 102 A ? -2.2 GLY 52  A 52  A ? -0.3 
15  TRP 15  A 15  A ? VAL 101 A 101 A ? -0.2 THR 103 A 103 A ? -0.1 LEU 30  A 30  A ? -2.9 ILE 104 A 104 A ? -0.2 
16  ILE 16  A 16  A ? VAL 13  A 13  A ? -1.4 SER 29  A 29  A ? -0.2 GLY 52  A 52  A ? -0.5 SER 18  A 18  A ? -0.3 
17  VAL 17  A 17  A ? GLY 28  A 28  A ? -2.0 TRP 15  A 15  A ? -0.1 GLY 28  A 28  A ? -1.3 LEU 19  A 19  A ? -0.6 
18  SER 18  A 18  A ? ARG 50  A 50  A ? -2.4 ILE 16  A 16  A ? -0.3 ARG 50  A 50  A ? -2.9 ASN 20  A 20  A ? -0.6 
19  LEU 19  A 19  A ? CYS 26  A 26  A ? -3.3 VAL 17  A 17  A ? -0.6 MET 25  A 25  A ? -3.2 CYS 26  A 26  A ? -1.3 
20  ASN 20  A 20  A ? GLU 48  A 48  A ? -3.2 SER 18  A 18  A ? -0.6 GLU 48  A 48  A ? -3.0 HIS 24  A 24  A ? -0.2 
21  VAL 21  A 21  A ? TRP 23  A 23  A ? -1.8 LEU 19  A 19  A ? -0.4 HIS 24  A 24  A ? -0.1 ASN 20  A 20  A ? -0.1 
22  GLY 22  A 22  A ? TRP 23  A 23  A ? -0.2 GLU 48  A 48  A ? -0.1 HIS 24  A 24  A ? -0.3 ASN 20  A 20  A ? -0.1 
23  TRP 23  A 23  A ? LEU 19  A 19  A ? -0.1 ?   ?   ? ?   ? ? ?    VAL 21  A 21  A ? -1.8 MET 25  A 25  A ? -0.3 
24  HIS 24  A 24  A ? GLY 22  A 22  A ? -0.3 ASN 20  A 20  A ? -0.2 ASN 20  A 20  A ? -0.2 GLY 27  A 27  A ? -0.1 
25  MET 25  A 25  A ? LEU 19  A 19  A ? -3.2 CYS 26  A 26  A ? -0.4 GLY 27  A 27  A ? -0.3 SER 171 A 171 A ? -0.2 
26  CYS 26  A 26  A ? LEU 19  A 19  A ? -1.3 ASP 170 A 170 A ? -0.1 LEU 19  A 19  A ? -3.3 MET 25  A 25  A ? -0.4 
27  GLY 27  A 27  A ? SER 171 A 171 A ? -2.7 MET 25  A 25  A ? -0.3 ALA 39  A 39  A ? -0.4 SER 29  A 29  A ? -0.3 
28  GLY 28  A 28  A ? VAL 17  A 17  A ? -1.3 CYS 26  A 26  A ? -0.2 VAL 17  A 17  A ? -2.0 LEU 30  A 30  A ? -0.4 
29  SER 29  A 29  A ? VAL 37  A 37  A ? -2.4 GLY 27  A 27  A ? -0.3 VAL 37  A 37  A ? -2.9 ILE 31  A 31  A ? -0.6 
30  LEU 30  A 30  A ? TRP 15  A 15  A ? -2.9 GLY 28  A 28  A ? -0.4 ILE 104 A 104 A ? -2.0 VAL 36  A 36  A ? -0.2 
31  ILE 31  A 31  A ? TRP 35  A 35  A ? -2.3 SER 29  A 29  A ? -0.6 THR 33  A 33  A ? -0.2 LEU 106 A 106 A ? -0.2 
32  SER 32  A 32  A ? TRP 35  A 35  A ? -1.3 GLY 102 A 102 A ? -0.1 TRP 35  A 35  A ? -0.4 ILE 31  A 31  A ? -0.2 
33  THR 33  A 33  A ? ILE 31  A 31  A ? -0.2 ASP 34  A 34  A ? -0.2 ALA 95  A 95  A ? -3.6 HIS 93  A 93  A ? -0.1 
34  ASP 34  A 34  A ? PRO 94  A 94  A ? -0.2 TRP 35  A 35  A ? -0.1 LEU 91  A 91  A ? -3.0 VAL 36  A 36  A ? -0.4 
35  TRP 35  A 35  A ? SER 32  A 32  A ? -0.4 LYS 90  A 90  A ? -0.2 ILE 31  A 31  A ? -2.3 SER 32  A 32  A ? -1.3 
36  VAL 36  A 36  A ? ILE 89  A 89  A ? -2.2 ASP 34  A 34  A ? -0.4 ILE 89  A 89  A ? -2.9 SER 38  A 38  A ? -0.4 
37  VAL 37  A 37  A ? SER 29  A 29  A ? -2.9 TRP 35  A 35  A ? -0.4 SER 29  A 29  A ? -2.4 ALA 39  A 39  A ? -0.2 
38  SER 38  A 38  A ? MET 87  A 87  A ? -2.4 VAL 36  A 36  A ? -0.4 MET 87  A 87  A ? -2.6 ALA 40  A 40  A ? -0.3 
39  ALA 39  A 39  A ? GLY 27  A 27  A ? -0.4 VAL 37  A 37  A ? -0.2 TYR 42  A 42  A ? -1.0 ILE 86  A 86  A ? -0.3 
40  ALA 40  A 40  A ? SER 38  A 38  A ? -0.3 HIS 41  A 41  A ? -0.3 TYR 43  A 43  A ? -1.5 ALA 39  A 39  A ? -0.1 
41  HIS 41  A 41  A ? TYR 42  A 42  A ? -0.3 LEU 82  A 82  A ? -0.1 ALA 40  A 40  A ? -0.3 ASP 85  A 85  A ? -0.0 
42  TYR 42  A 42  A ? ALA 39  A 39  A ? -1.0 ASN 44  A 44  A ? -0.0 HIS 41  A 41  A ? -0.3 ALA 40  A 40  A ? -0.1 
43  TYR 43  A 43  A ? ALA 40  A 40  A ? -1.5 SER 38  A 38  A ? -0.0 SER 45  A 45  A ? -0.3 ALA 40  A 40  A ? -0.1 
44  ASN 44  A 44  A ? SER 45  A 45  A ? -0.1 TYR 42  A 42  A ? -0.0 ILE 47  A 47  A ? -0.1 TYR 42  A 42  A ? -0.0 
45  SER 45  A 45  A ? TYR 43  A 43  A ? -0.3 ARG 46  A 46  A ? -0.2 ILE 47  A 47  A ? -0.4 VAL 71  A 71  A ? -0.1 
46  ARG 46  A 46  A ? ARG 70  A 70  A ? -0.0 GLU 48  A 48  A ? -0.0 GLU 48  A 48  A ? -0.4 SER 45  A 45  A ? -0.2 
47  ILE 47  A 47  A ? SER 45  A 45  A ? -0.4 ASN 44  A 44  A ? -0.1 SER 68  A 68  A ? -2.0 VAL 49  A 49  A ? -0.6 
48  GLU 48  A 48  A ? ASN 20  A 20  A ? -3.0 ARG 46  A 46  A ? -0.4 ASN 20  A 20  A ? -3.2 ARG 50  A 50  A ? -0.6 
49  VAL 49  A 49  A ? ILE 66  A 66  A ? -4.0 ILE 47  A 47  A ? -0.6 ILE 66  A 66  A ? -2.7 LEU 51  A 51  A ? -0.6 
50  ARG 50  A 50  A ? SER 18  A 18  A ? -2.9 GLU 48  A 48  A ? -0.6 SER 18  A 18  A ? -2.4 GLU 53  A 53  A ? -0.3 
51  LEU 51  A 51  A ? GLN 64  A 64  A ? -2.5 VAL 49  A 49  A ? -0.6 GLN 64  A 64  A ? -1.9 VAL 101 A 101 A ? -0.1 
52  GLY 52  A 52  A ? ILE 16  A 16  A ? -0.5 ASN 100 A 100 A ? -0.4 HIS 54  A 54  A ? -0.4 THR 62  A 62  A ? -0.2 
53  GLU 53  A 53  A ? ILE 16  A 16  A ? -0.3 ARG 50  A 50  A ? -0.3 GLY 52  A 52  A ? -0.3 ILE 56  A 56  A ? -0.1 
54  HIS 54  A 54  A ? GLY 52  A 52  A ? -0.4 ASN 55  A 55  A ? -0.3 LEU 135 A 135 A ? -2.5 ILE 56  A 56  A ? -0.5 
55  ASN 55  A 55  A ? GLU 134 A 134 A ? -0.2 GLN 58  A 58  A ? -0.2 GLN 58  A 58  A ? -1.1 HIS 54  A 54  A ? -0.3 
56  ILE 56  A 56  A ? ASP 133 A 133 A ? -2.5 HIS 54  A 54  A ? -0.5 GLU 134 A 134 A ? -0.1 ASN 55  A 55  A ? -0.1 
57  LYS 57  A 57  A ? ASP 133 A 133 A ? -0.2 ASN 59  A 59  A ? -0.0 ASN 59  A 59  A ? -0.4 ILE 56  A 56  A ? -0.3 
58  GLN 58  A 58  A ? ASN 55  A 55  A ? -1.1 ASP 133 A 133 A ? -0.2 GLU 60  A 60  A ? -1.0 ASN 55  A 55  A ? -0.2 
59  ASN 59  A 59  A ? LYS 57  A 57  A ? -0.4 GLU 60  A 60  A ? -0.1 ILE 56  A 56  A ? -0.1 GLU 53  A 53  A ? -0.0 
60  GLU 60  A 60  A ? GLN 58  A 58  A ? -1.0 ASN 55  A 55  A ? -0.2 ASN 59  A 59  A ? -0.1 ILE 56  A 56  A ? -0.0 
61  GLY 61  A 61  A ? THR 62  A 62  A ? -0.1 GLN 58  A 58  A ? -0.0 ASN 59  A 59  A ? -0.1 GLY 52  A 52  A ? -0.0 
62  THR 62  A 62  A ? GLY 52  A 52  A ? -0.2 ASN 100 A 100 A ? -0.0 GLN 64  A 64  A ? -0.1 GLU 53  A 53  A ? -0.1 
63  GLU 63  A 63  A ? GLY 52  A 52  A ? -0.1 ARG 50  A 50  A ? -0.1 PHE 65  A 65  A ? -0.4 GLY 52  A 52  A ? -0.2 
64  GLN 64  A 64  A ? LEU 51  A 51  A ? -1.9 THR 62  A 62  A ? -0.1 LEU 51  A 51  A ? -2.5 ILE 66  A 66  A ? -0.6 
65  PHE 65  A 65  A ? GLU 63  A 63  A ? -0.4 ARG 50  A 50  A ? -0.2 GLN 67  A 67  A ? -0.4 ARG 50  A 50  A ? -0.2 
66  ILE 66  A 66  A ? VAL 49  A 49  A ? -2.7 GLN 64  A 64  A ? -0.6 VAL 49  A 49  A ? -4.0 SER 68  A 68  A ? -0.1 
67  GLN 67  A 67  A ? PHE 65  A 65  A ? -0.4 GLU 48  A 48  A ? -0.2 SER 92  A 92  A ? -3.4 HIS 93  A 93  A ? -0.3 
68  SER 68  A 68  A ? ILE 47  A 47  A ? -2.0 LEU 91  A 91  A ? -0.2 LEU 91  A 91  A ? -0.2 VAL 71  A 71  A ? -0.1 
69  SER 69  A 69  A ? LYS 90  A 90  A ? -3.2 ARG 70  A 70  A ? -0.4 VAL 71  A 71  A ? -0.3 LEU 91  A 91  A ? -0.2 
70  ARG 70  A 70  A ? LYS 90  A 90  A ? -1.3 GLN 67  A 67  A ? -0.1 LYS 90  A 90  A ? -2.6 ILE 72  A 72  A ? -0.4 
71  VAL 71  A 71  A ? SER 69  A 69  A ? -0.3 ILE 89  A 89  A ? -0.2 ARG 73  A 73  A ? -0.5 ILE 89  A 89  A ? -0.2 
72  ILE 72  A 72  A ? LEU 88  A 88  A ? -3.5 ARG 70  A 70  A ? -0.4 LEU 88  A 88  A ? -2.8 HIS 74  A 74  A ? -0.2 
73  ARG 73  A 73  A ? VAL 71  A 71  A ? -0.5 MET 87  A 87  A ? -0.2 MET 87  A 87  A ? -0.2 ASP 85  A 85  A ? -0.1 
74  HIS 74  A 74  A ? ILE 86  A 86  A ? -2.2 ASN 84  A 84  A ? -0.3 TYR 77  A 77  A ? -1.9 ARG 73  A 73  A ? -0.1 
75  PRO 75  A 75  A ? ?   ?   ? ?   ? ? ?    ?   ?   ? ?   ? ? ?    HIS 74  A 74  A ? -0.1 ARG 73  A 73  A ? -0.0 
76  LYS 76  A 76  A ? ASN 84  A 84  A ? -0.1 ASN 78  A 78  A ? -0.1 ASN 78  A 78  A ? -0.2 HIS 74  A 74  A ? -0.1 
77  TYR 77  A 77  A ? HIS 74  A 74  A ? -1.9 ILE 86  A 86  A ? -0.1 TYR 79  A 79  A ? -0.6 ASN 84  A 84  A ? -0.2 
78  ASN 78  A 78  A ? ASP 83  A 83  A ? -2.6 LYS 76  A 76  A ? -0.2 LEU 82  A 82  A ? -2.2 ASP 83  A 83  A ? -0.5 
79  TYR 79  A 79  A ? TYR 77  A 77  A ? -0.6 TYR 80  A 80  A ? -0.2 ASN 78  A 78  A ? -0.1 TYR 77  A 77  A ? -0.0 
80  TYR 80  A 80  A ? THR 81  A 81  A ? -0.1 ASP 83  A 83  A ? -0.1 TYR 79  A 79  A ? -0.2 ASN 78  A 78  A ? -0.0 
81  THR 81  A 81  A ? ASP 83  A 83  A ? -0.1 ILE 150 A 150 A ? -0.0 TYR 79  A 79  A ? -0.2 THR 151 A 151 A ? -0.2 
82  LEU 82  A 82  A ? ASN 78  A 78  A ? -2.2 ASP 83  A 83  A ? -0.2 ASP 85  A 85  A ? -0.8 TYR 79  A 79  A ? -0.2 
83  ASP 83  A 83  A ? ASN 78  A 78  A ? -0.5 ASN 84  A 84  A ? -0.2 ASN 78  A 78  A ? -2.6 LEU 82  A 82  A ? -0.2 
84  ASN 84  A 84  A ? TYR 77  A 77  A ? -0.2 ASP 85  A 85  A ? -0.2 ILE 86  A 86  A ? -2.0 HIS 74  A 74  A ? -0.3 
85  ASP 85  A 85  A ? LEU 82  A 82  A ? -0.8 ASN 153 A 153 A ? -0.1 MET 87  A 87  A ? -0.3 ASN 84  A 84  A ? -0.2 
86  ILE 86  A 86  A ? ASN 84  A 84  A ? -2.0 ALA 39  A 39  A ? -0.3 HIS 74  A 74  A ? -2.2 LEU 88  A 88  A ? -0.3 
87  MET 87  A 87  A ? SER 38  A 38  A ? -2.6 ASP 85  A 85  A ? -0.3 SER 38  A 38  A ? -2.4 ILE 89  A 89  A ? -0.4 
88  LEU 88  A 88  A ? ILE 72  A 72  A ? -2.8 ILE 86  A 86  A ? -0.3 ILE 72  A 72  A ? -3.5 LYS 90  A 90  A ? -0.5 
89  ILE 89  A 89  A ? VAL 36  A 36  A ? -2.9 MET 87  A 87  A ? -0.4 VAL 36  A 36  A ? -2.2 LEU 91  A 91  A ? -0.5 
90  LYS 90  A 90  A ? ARG 70  A 70  A ? -2.6 LEU 88  A 88  A ? -0.5 SER 69  A 69  A ? -3.2 ARG 70  A 70  A ? -1.3 
91  LEU 91  A 91  A ? ASP 34  A 34  A ? -3.0 ILE 89  A 89  A ? -0.5 SER 68  A 68  A ? -0.2 GLN 67  A 67  A ? -0.1 
92  SER 92  A 92  A ? GLN 67  A 67  A ? -3.4 LYS 90  A 90  A ? -0.2 LEU 91  A 91  A ? -0.1 SER 68  A 68  A ? -0.1 
93  HIS 93  A 93  A ? GLN 67  A 67  A ? -0.3 THR 33  A 33  A ? -0.1 SER 92  A 92  A ? -0.2 SER 69  A 69  A ? -0.0 
94  PRO 94  A 94  A ? ?   ?   ? ?   ? ? ?    ?   ?   ? ?   ? ? ?    ASP 34  A 34  A ? -0.2 THR 33  A 33  A ? -0.1 
95  ALA 95  A 95  A ? THR 33  A 33  A ? -3.6 SER 32  A 32  A ? -0.1 PHE 97  A 97  A ? -0.6 TRP 35  A 35  A ? -0.0 
96  THR 96  A 96  A ? PRO 94  A 94  A ? -0.1 GLY 102 A 102 A ? -0.0 ASN 98  A 98  A ? -0.2 VAL 101 A 101 A ? -0.1 
97  PHE 97  A 97  A ? ALA 95  A 95  A ? -0.6 ASN 100 A 100 A ? -0.1 ARG 99  A 99  A ? -0.2 GLY 102 A 102 A ? -0.2 
98  ASN 98  A 98  A ? VAL 101 A 101 A ? -1.7 THR 96  A 96  A ? -0.2 VAL 101 A 101 A ? -0.3 GLY 52  A 52  A ? -0.1 
99  ARG 99  A 99  A ? PHE 97  A 97  A ? -0.2 ASN 100 A 100 A ? -0.2 GLY 102 A 102 A ? -0.1 PHE 97  A 97  A ? -0.1 
100 ASN 100 A 100 A ? VAL 101 A 101 A ? -0.2 THR 62  A 62  A ? -0.1 GLY 102 A 102 A ? -0.5 GLY 52  A 52  A ? -0.4 
101 VAL 101 A 101 A ? ASN 98  A 98  A ? -0.3 LEU 51  A 51  A ? -0.1 ASN 98  A 98  A ? -1.7 THR 103 A 103 A ? -0.3 
102 GLY 102 A 102 A ? PRO 14  A 14  A ? -2.2 ASN 100 A 100 A ? -0.5 LEU 30  A 30  A ? -0.3 ILE 104 A 104 A ? -0.2 
103 THR 103 A 103 A ? VAL 101 A 101 A ? -0.3 ILE 31  A 31  A ? -0.1 ILE 31  A 31  A ? -0.2 TRP 15  A 15  A ? -0.1 
104 ILE 104 A 104 A ? LEU 30  A 30  A ? -2.0 GLY 102 A 102 A ? -0.2 VAL 180 A 180 A ? -0.1 LEU 106 A 106 A ? -0.0 
105 PRO 105 A 105 A ? ?   ?   ? ?   ? ? ?    ?   ?   ? ?   ? ? ?    LEU 181 A 181 A ? -2.5 SER 32  A 32  A ? -0.1 
106 LEU 106 A 106 A ? VAL 180 A 180 A ? -0.2 ILE 31  A 31  A ? -0.2 GLN 182 A 182 A ? -0.1 ILE 108 A 108 A ? -0.1 
107 PRO 107 A 107 A ? ?   ?   ? ?   ? ? ?    ?   ?   ? ?   ? ? ?    CYS 110 A 110 A ? -0.1 LEU 106 A 106 A ? -0.1 
108 ILE 108 A 108 A ? CYS 109 A 109 A ? -0.2 LEU 106 A 106 A ? -0.1 CYS 110 A 110 A ? -0.3 LEU 106 A 106 A ? -0.0 
109 CYS 109 A 109 A ? ASN 205 A 205 A ? -0.0 ?   ?   ? ?   ? ? ?    ILE 108 A 108 A ? -0.2 ALA 111 A 111 A ? -0.1 
110 CYS 110 A 110 A ? ILE 108 A 108 A ? -0.3 ALA 111 A 111 A ? -0.1 GLN 182 A 182 A ? -0.1 THR 112 A 112 A ? -0.0 
111 ALA 111 A 111 A ? CYS 109 A 109 A ? -0.1 GLN 182 A 182 A ? -0.1 ALA 113 A 113 A ? -0.3 CYS 110 A 110 A ? -0.1 
112 THR 112 A 112 A ? ALA 113 A 113 A ? -0.1 CYS 110 A 110 A ? -0.0 GLU 115 A 115 A ? -2.0 VAL 142 A 142 A ? -0.3 
113 ALA 113 A 113 A ? ALA 111 A 111 A ? -0.3 GLY 114 A 114 A ? -0.2 LEU 143 A 143 A ? -0.2 THR 112 A 112 A ? -0.1 
114 GLY 114 A 114 A ? VAL 142 A 142 A ? -3.1 GLU 115 A 115 A ? -0.3 ALA 113 A 113 A ? -0.2 LEU 143 A 143 A ? -0.1 
115 GLU 115 A 115 A ? THR 112 A 112 A ? -2.0 PRO 141 A 141 A ? -0.1 VAL 142 A 142 A ? -2.0 CYS 117 A 117 A ? -0.5 
116 ILE 116 A 116 A ? PRO 141 A 141 A ? -0.2 ALA 113 A 113 A ? -0.1 ASN 178 A 178 A ? -0.6 LEU 118 A 118 A ? -0.3 
117 CYS 117 A 117 A ? ALA 140 A 140 A ? -3.2 GLU 115 A 115 A ? -0.5 ALA 140 A 140 A ? -2.7 ILE 119 A 119 A ? -0.5 
118 LEU 118 A 118 A ? VAL 176 A 176 A ? -4.0 ILE 116 A 116 A ? -0.3 VAL 176 A 176 A ? -3.3 SER 120 A 120 A ? -0.4 
119 ILE 119 A 119 A ? LEU 138 A 138 A ? -3.2 CYS 117 A 117 A ? -0.5 LEU 138 A 138 A ? -2.0 GLY 121 A 121 A ? -0.3 
120 SER 120 A 120 A ? PRO 174 A 174 A ? -1.6 LEU 118 A 118 A ? -0.4 TRP 122 A 122 A ? -0.3 CYS 137 A 137 A ? -0.2 
121 GLY 121 A 121 A ? GLN 136 A 136 A ? -2.0 ILE 119 A 119 A ? -0.3 GLN 136 A 136 A ? -3.0 ASP 170 A 170 A ? -0.1 
122 TRP 122 A 122 A ? GLY 169 A 169 A ? -0.4 SER 120 A 120 A ? -0.3 ASP 170 A 170 A ? -0.1 THR 125 A 125 A ? -0.1 
123 GLY 123 A 123 A ? ASN 124 A 124 A ? -0.1 GLN 136 A 136 A ? -0.1 ILE 2   A 2   A ? -0.4 GLY 169 A 169 A ? -0.2 
124 ASN 124 A 124 A ? GLN 168 A 168 A ? -0.6 LYS 1   A 1   A ? -0.2 CYS 167 A 167 A ? -0.2 GLY 123 A 123 A ? -0.1 
125 THR 125 A 125 A ? VAL 130 A 130 A ? -0.3 LYS 1   A 1   A ? -0.3 GLY 4   A 4   A ? -0.3 ASN 124 A 124 A ? -0.1 
126 MET 126 A 126 A ? ASN 127 A 127 A ? -0.2 VAL 3   A 3   A ? -0.1 ASN 128 A 128 A ? -0.7 VAL 3   A 3   A ? -0.1 
127 ASN 127 A 127 A ? VAL 130 A 130 A ? -0.1 ASN 128 A 128 A ? -0.1 VAL 130 A 130 A ? -1.5 THR 125 A 125 A ? -0.2 
128 ASN 128 A 128 A ? MET 126 A 126 A ? -0.7 ALA 129 A 129 A ? -0.2 ASN 127 A 127 A ? -0.1 GLY 132 A 132 A ? -0.1 
129 ALA 129 A 129 A ? THR 125 A 125 A ? -0.1 SER 131 A 131 A ? -0.1 SER 131 A 131 A ? -0.5 ASN 128 A 128 A ? -0.2 
130 VAL 130 A 130 A ? ASN 127 A 127 A ? -1.5 TYR 6   A 6   A ? -0.0 GLY 132 A 132 A ? -0.3 THR 125 A 125 A ? -0.3 
131 SER 131 A 131 A ? ALA 129 A 129 A ? -0.5 GLY 132 A 132 A ? -0.2 GLU 134 A 134 A ? -1.3 ASN 128 A 128 A ? -0.1 
132 GLY 132 A 132 A ? VAL 130 A 130 A ? -0.3 ASP 133 A 133 A ? -0.2 SER 131 A 131 A ? -0.2 GLN 136 A 136 A ? -0.1 
133 ASP 133 A 133 A ? LEU 135 A 135 A ? -0.1 ASN 55  A 55  A ? -0.1 ILE 56  A 56  A ? -2.5 LEU 135 A 135 A ? -0.3 
134 GLU 134 A 134 A ? SER 131 A 131 A ? -1.3 ASN 55  A 55  A ? -0.2 ASN 55  A 55  A ? -0.2 GLN 136 A 136 A ? -0.1 
135 LEU 135 A 135 A ? HIS 54  A 54  A ? -2.5 ASP 133 A 133 A ? -0.3 CYS 8   A 8   A ? -2.0 CYS 137 A 137 A ? -0.3 
136 GLN 136 A 136 A ? GLY 121 A 121 A ? -3.0 GLU 7   A 7   A ? -0.3 GLY 121 A 121 A ? -2.0 LEU 138 A 138 A ? -0.3 
137 CYS 137 A 137 A ? TYR 6   A 6   A ? -3.6 LEU 135 A 135 A ? -0.3 TYR 6   A 6   A ? -2.8 ASP 139 A 139 A ? -0.3 
138 LEU 138 A 138 A ? ILE 119 A 119 A ? -2.0 GLN 136 A 136 A ? -0.3 ILE 119 A 119 A ? -3.2 ALA 140 A 140 A ? -0.6 
139 ASP 139 A 139 A ? CYS 137 A 137 A ? -0.3 LEU 118 A 118 A ? -0.2 LEU 118 A 118 A ? -0.2 ILE 116 A 116 A ? -0.1 
140 ALA 140 A 140 A ? CYS 117 A 117 A ? -2.7 LEU 138 A 138 A ? -0.6 CYS 117 A 117 A ? -3.2 VAL 142 A 142 A ? -0.2 
141 PRO 141 A 141 A ? ?   ?   ? ?   ? ? ?    ?   ?   ? ?   ? ? ?    GLY 158 A 158 A ? -2.4 LEU 143 A 143 A ? -0.3 
142 VAL 142 A 142 A ? GLU 115 A 115 A ? -2.0 THR 112 A 112 A ? -0.3 GLY 114 A 114 A ? -3.1 LEU 144 A 144 A ? -0.3 
143 LEU 143 A 143 A ? CYS 156 A 156 A ? -2.9 PRO 141 A 141 A ? -0.3 CYS 156 A 156 A ? -0.6 TYR 146 A 146 A ? -0.1 
144 LEU 144 A 144 A ? VAL 142 A 142 A ? -0.3 SER 145 A 145 A ? -0.2 TYR 146 A 146 A ? -0.3 LEU 143 A 143 A ? -0.1 
145 SER 145 A 145 A ? MET 155 A 155 A ? -0.0 CYS 156 A 156 A ? -0.0 LEU 144 A 144 A ? -0.2 MET 155 A 155 A ? -0.0 
146 TYR 146 A 146 A ? GLY 148 A 148 A ? -0.3 LEU 144 A 144 A ? -0.3 GLY 148 A 148 A ? -0.5 ILE 150 A 150 A ? -0.2 
147 PRO 147 A 147 A ? ?   ?   ? ?   ? ? ?    ?   ?   ? ?   ? ? ?    MET 149 A 149 A ? -0.1 SER 145 A 145 A ? -0.0 
148 GLY 148 A 148 A ? TYR 146 A 146 A ? -0.5 ILE 150 A 150 A ? -0.1 ILE 150 A 150 A ? -0.7 TYR 146 A 146 A ? -0.3 
149 MET 149 A 149 A ? PRO 147 A 147 A ? -0.1 ?   ?   ? ?   ? ? ?    THR 151 A 151 A ? -0.4 ?   ?   ? ?   ? ? ?    
150 ILE 150 A 150 A ? GLY 148 A 148 A ? -0.7 TYR 146 A 146 A ? -0.2 TYR 146 A 146 A ? -0.1 GLY 148 A 148 A ? -0.1 
151 THR 151 A 151 A ? MET 149 A 149 A ? -0.4 THR 81  A 81  A ? -0.2 MET 154 A 154 A ? -1.5 ILE 150 A 150 A ? -0.0 
152 GLU 152 A 152 A ? ASN 153 A 153 A ? -0.3 ILE 150 A 150 A ? -0.0 THR 151 A 151 A ? -0.1 ASN 205 A 205 A ? -0.1 
153 ASN 153 A 153 A ? CYS 204 A 204 A ? -0.0 THR 201 A 201 A ? -0.0 LYS 202 A 202 A ? -2.6 MET 155 A 155 A ? -0.3 
154 MET 154 A 154 A ? THR 151 A 151 A ? -1.5 THR 201 A 201 A ? -0.2 CYS 156 A 156 A ? -0.3 THR 201 A 201 A ? -0.2 
155 MET 155 A 155 A ? TYR 200 A 200 A ? -2.5 ASN 153 A 153 A ? -0.3 TYR 200 A 200 A ? -3.1 VAL 157 A 157 A ? -0.5 
156 CYS 156 A 156 A ? LEU 143 A 143 A ? -0.6 MET 154 A 154 A ? -0.3 LEU 143 A 143 A ? -2.9 GLY 158 A 158 A ? -0.4 
157 VAL 157 A 157 A ? GLY 198 A 198 A ? -1.7 MET 155 A 155 A ? -0.5 GLY 198 A 198 A ? -1.4 TYR 159 A 159 A ? -0.3 
158 GLY 158 A 158 A ? PRO 141 A 141 A ? -2.4 CYS 156 A 156 A ? -0.4 LEU 160 A 160 A ? -0.5 ASP 165 A 165 A ? -0.1 
159 TYR 159 A 159 A ? LYS 164 A 164 A ? -0.9 VAL 157 A 157 A ? -0.3 GLY 162 A 162 A ? -1.3 TYR 196 A 196 A ? -0.3 
160 LEU 160 A 160 A ? GLY 158 A 158 A ? -0.5 ASP 161 A 161 A ? -0.3 GLY 195 A 195 A ? -2.5 TYR 196 A 196 A ? -0.2 
161 ASP 161 A 161 A ? GLY 162 A 162 A ? -0.2 GLN 194 A 194 A ? -0.2 GLN 194 A 194 A ? -0.3 LEU 160 A 160 A ? -0.3 
162 GLY 162 A 162 A ? TYR 159 A 159 A ? -1.3 GLU 193 A 193 A ? -0.3 ASP 161 A 161 A ? -0.2 GLU 193 A 193 A ? -0.2 
163 GLY 163 A 163 A ? ALA 192 A 192 A ? -3.9 CYS 191 A 191 A ? -0.1 ASP 165 A 165 A ? -0.3 GLU 193 A 193 A ? -0.1 
164 LYS 164 A 164 A ? TYR 159 A 159 A ? -0.2 GLU 193 A 193 A ? -0.1 TYR 159 A 159 A ? -0.9 SER 166 A 166 A ? -0.3 
165 ASP 165 A 165 A ? VAL 3   A 3   A ? -1.7 GLY 163 A 163 A ? -0.3 VAL 3   A 3   A ? -3.2 CYS 167 A 167 A ? -0.4 
166 SER 166 A 166 A ? LYS 164 A 164 A ? -0.3 ILE 2   A 2   A ? -0.3 ILE 2   A 2   A ? -0.3 GLN 168 A 168 A ? -0.2 
167 CYS 167 A 167 A ? LYS 1   A 1   A ? -4.8 ASP 165 A 165 A ? -0.4 ASP 170 A 170 A ? -1.6 GLY 123 A 123 A ? -0.1 
168 GLN 168 A 168 A ? GLY 169 A 169 A ? -0.2 SER 166 A 166 A ? -0.2 ASN 124 A 124 A ? -0.6 CYS 167 A 167 A ? -0.2 
169 GLY 169 A 169 A ? GLY 123 A 123 A ? -0.2 MET 25  A 25  A ? -0.1 TRP 122 A 122 A ? -0.4 GLN 168 A 168 A ? -0.2 
170 ASP 170 A 170 A ? CYS 167 A 167 A ? -1.6 LYS 1   A 1   A ? -0.2 GLY 173 A 173 A ? -2.6 VAL 185 A 185 A ? -0.3 
171 SER 171 A 171 A ? GLY 172 A 172 A ? -0.3 MET 25  A 25  A ? -0.2 GLY 27  A 27  A ? -2.7 SER 186 A 186 A ? -0.2 
172 GLY 172 A 172 A ? VAL 185 A 185 A ? -2.8 GLY 173 A 173 A ? -0.3 SER 171 A 171 A ? -0.3 SER 186 A 186 A ? -0.1 
173 GLY 173 A 173 A ? ASP 170 A 170 A ? -2.6 PRO 174 A 174 A ? -0.1 VAL 185 A 185 A ? -2.7 GLY 172 A 172 A ? -0.3 
174 PRO 174 A 174 A ? ?   ?   ? ?   ? ? ?    ?   ?   ? ?   ? ? ?    SER 120 A 120 A ? -1.6 VAL 176 A 176 A ? -0.5 
175 VAL 175 A 175 A ? GLY 183 A 183 A ? -2.5 ILE 119 A 119 A ? -0.2 GLN 182 A 182 A ? -3.6 GLY 183 A 183 A ? -1.7 
176 VAL 176 A 176 A ? LEU 118 A 118 A ? -3.3 PRO 174 A 174 A ? -0.5 LEU 118 A 118 A ? -4.0 ASN 178 A 178 A ? -0.5 
177 CYS 177 A 177 A ? VAL 180 A 180 A ? -2.3 VAL 175 A 175 A ? -0.5 VAL 180 A 180 A ? -1.6 CYS 117 A 117 A ? -0.2 
178 ASN 178 A 178 A ? ILE 116 A 116 A ? -0.6 VAL 176 A 176 A ? -0.5 CYS 177 A 177 A ? -0.2 LEU 181 A 181 A ? -0.1 
179 GLY 179 A 179 A ? VAL 180 A 180 A ? -0.2 VAL 176 A 176 A ? -0.1 LEU 181 A 181 A ? -0.3 ASN 178 A 178 A ? -0.3 
180 VAL 180 A 180 A ? CYS 177 A 177 A ? -1.6 ILE 104 A 104 A ? -0.1 CYS 177 A 177 A ? -2.3 GLN 182 A 182 A ? -0.5 
181 LEU 181 A 181 A ? PRO 105 A 105 A ? -2.5 GLY 179 A 179 A ? -0.3 VAL 176 A 176 A ? -0.2 ILE 184 A 184 A ? -0.1 
182 GLN 182 A 182 A ? VAL 175 A 175 A ? -3.6 VAL 180 A 180 A ? -0.5 VAL 203 A 203 A ? -1.3 CYS 204 A 204 A ? -0.5 
183 GLY 183 A 183 A ? VAL 175 A 175 A ? -1.7 LYS 202 A 202 A ? -0.2 VAL 175 A 175 A ? -2.5 VAL 185 A 185 A ? -0.4 
184 ILE 184 A 184 A ? THR 201 A 201 A ? -1.4 GLN 182 A 182 A ? -0.3 THR 201 A 201 A ? -2.9 SER 186 A 186 A ? -0.1 
185 VAL 185 A 185 A ? GLY 173 A 173 A ? -2.7 GLY 183 A 183 A ? -0.4 GLY 172 A 172 A ? -2.8 TYR 200 A 200 A ? -0.2 
186 SER 186 A 186 A ? VAL 199 A 199 A ? -2.0 TRP 187 A 187 A ? -0.4 GLY 188 A 188 A ? -0.3 TYR 200 A 200 A ? -0.2 
187 TRP 187 A 187 A ? VAL 199 A 199 A ? -1.7 GLN 168 A 168 A ? -0.0 VAL 199 A 199 A ? -3.0 SER 186 A 186 A ? -0.4 
188 GLY 188 A 188 A ? SER 186 A 186 A ? -0.3 GLY 198 A 198 A ? -0.2 GLY 190 A 190 A ? -0.5 GLY 198 A 198 A ? -0.1 
189 TYR 189 A 189 A ? PRO 197 A 197 A ? -0.5 GLY 190 A 190 A ? -0.3 GLU 193 A 193 A ? -0.2 ALA 192 A 192 A ? -0.1 
190 GLY 190 A 190 A ? GLY 188 A 188 A ? -0.5 CYS 191 A 191 A ? -0.1 ALA 192 A 192 A ? -0.6 TYR 189 A 189 A ? -0.3 
191 CYS 191 A 191 A ? ALA 192 A 192 A ? -0.2 GLY 188 A 188 A ? -0.1 GLY 163 A 163 A ? -0.1 GLN 194 A 194 A ? -0.1 
192 ALA 192 A 192 A ? GLY 190 A 190 A ? -0.6 TYR 196 A 196 A ? -0.4 GLY 163 A 163 A ? -3.9 GLN 194 A 194 A ? -0.2 
193 GLU 193 A 193 A ? TYR 196 A 196 A ? -0.4 GLY 190 A 190 A ? -0.3 TYR 196 A 196 A ? -2.1 GLY 162 A 162 A ? -0.3 
194 GLN 194 A 194 A ? ASP 161 A 161 A ? -0.3 GLY 195 A 195 A ? -0.2 ASP 161 A 161 A ? -0.2 LEU 160 A 160 A ? -0.1 
195 GLY 195 A 195 A ? LEU 160 A 160 A ? -2.5 TYR 159 A 159 A ? -0.2 GLN 194 A 194 A ? -0.2 LEU 160 A 160 A ? -0.1 
196 TYR 196 A 196 A ? GLU 193 A 193 A ? -2.1 TYR 159 A 159 A ? -0.3 GLU 193 A 193 A ? -0.4 ALA 192 A 192 A ? -0.4 
197 PRO 197 A 197 A ? ?   ?   ? ?   ? ? ?    ?   ?   ? ?   ? ? ?    TYR 189 A 189 A ? -0.5 GLY 158 A 158 A ? -0.2 
198 GLY 198 A 198 A ? VAL 157 A 157 A ? -1.4 GLY 188 A 188 A ? -0.1 VAL 157 A 157 A ? -1.7 TYR 200 A 200 A ? -0.4 
199 VAL 199 A 199 A ? TRP 187 A 187 A ? -3.0 CYS 156 A 156 A ? -0.2 SER 186 A 186 A ? -2.0 TRP 187 A 187 A ? -1.7 
200 TYR 200 A 200 A ? MET 155 A 155 A ? -3.1 GLY 198 A 198 A ? -0.4 MET 155 A 155 A ? -2.5 LYS 202 A 202 A ? -0.4 
201 THR 201 A 201 A ? ILE 184 A 184 A ? -2.9 VAL 199 A 199 A ? -0.3 ILE 184 A 184 A ? -1.4 VAL 203 A 203 A ? -1.0 
202 LYS 202 A 202 A ? ASN 153 A 153 A ? -2.6 TYR 200 A 200 A ? -0.4 ASN 205 A 205 A ? -1.3 GLY 183 A 183 A ? -0.2 
203 VAL 203 A 203 A ? GLN 182 A 182 A ? -1.3 THR 201 A 201 A ? -1.0 TYR 206 A 206 A ? -2.8 ILE 207 A 207 A ? -0.2 
204 CYS 204 A 204 A ? GLN 182 A 182 A ? -0.5 ASN 205 A 205 A ? -0.3 ILE 207 A 207 A ? -0.8 VAL 203 A 203 A ? -0.3 
205 ASN 205 A 205 A ? LYS 202 A 202 A ? -1.3 TYR 206 A 206 A ? -0.2 CYS 204 A 204 A ? -0.3 VAL 203 A 203 A ? -0.2 
206 TYR 206 A 206 A ? VAL 203 A 203 A ? -2.8 LYS 202 A 202 A ? -0.2 ILE 210 A 210 A ? -2.8 ASN 205 A 205 A ? -0.2 
207 ILE 207 A 207 A ? CYS 204 A 204 A ? -0.8 VAL 203 A 203 A ? -0.2 HIS 211 A 211 A ? -2.6 GLU 212 A 212 A ? -0.3 
208 PRO 208 A 208 A ? ?   ?   ? ?   ? ? ?    ?   ?   ? ?   ? ? ?    GLU 212 A 212 A ? -2.5 ILE 207 A 207 A ? -0.2 
209 TRP 209 A 209 A ? HIS 211 A 211 A ? -0.2 ILE 210 A 210 A ? -0.2 THR 213 A 213 A ? -2.5 ILE 214 A 214 A ? -0.2 
210 ILE 210 A 210 A ? TYR 206 A 206 A ? -2.8 HIS 211 A 211 A ? -0.2 ILE 214 A 214 A ? -2.3 ALA 215 A 215 A ? -0.2 
211 HIS 211 A 211 A ? ILE 207 A 207 A ? -2.6 GLU 212 A 212 A ? -0.2 ALA 215 A 215 A ? -2.0 ILE 210 A 210 A ? -0.2 
212 GLU 212 A 212 A ? PRO 208 A 208 A ? -2.5 ILE 207 A 207 A ? -0.3 SER 216 A 216 A ? -1.5 HIS 211 A 211 A ? -0.2 
213 THR 213 A 213 A ? TRP 209 A 209 A ? -2.5 PRO 208 A 208 A ? -0.2 GLU 217 A 217 A ? -0.5 HIS 211 A 211 A ? -0.2 
214 ILE 214 A 214 A ? ILE 210 A 210 A ? -2.3 TRP 209 A 209 A ? -0.2 GLU 217 A 217 A ? -0.9 GLU 212 A 212 A ? -0.2 
215 ALA 215 A 215 A ? HIS 211 A 211 A ? -2.0 SER 216 A 216 A ? -0.2 ILE 214 A 214 A ? -0.2 THR 213 A 213 A ? -0.2 
216 SER 216 A 216 A ? GLU 212 A 212 A ? -1.5 HIS 211 A 211 A ? -0.2 ALA 215 A 215 A ? -0.2 ILE 214 A 214 A ? -0.2 
217 GLU 217 A 217 A ? ILE 214 A 214 A ? -0.9 THR 213 A 213 A ? -0.5 ?   ?   ? ?   ? ? ?    ?   ?   ? ?   ? ? ?    
# 
loop_
_dssp_statistics_histogram.entry_id 
_dssp_statistics_histogram.type 
_dssp_statistics_histogram.1 
_dssp_statistics_histogram.2 
_dssp_statistics_histogram.3 
_dssp_statistics_histogram.4 
_dssp_statistics_histogram.5 
_dssp_statistics_histogram.6 
_dssp_statistics_histogram.7 
_dssp_statistics_histogram.8 
_dssp_statistics_histogram.9 
_dssp_statistics_histogram.10 
_dssp_statistics_histogram.11 
_dssp_statistics_histogram.12 
_dssp_statistics_histogram.13 
_dssp_statistics_histogram.14 
_dssp_statistics_histogram.15 
_dssp_statistics_histogram.16 
_dssp_statistics_histogram.17 
_dssp_statistics_histogram.18 
_dssp_statistics_histogram.19 
_dssp_statistics_histogram.20 
_dssp_statistics_histogram.21 
_dssp_statistics_histogram.22 
_dssp_statistics_histogram.23 
_dssp_statistics_histogram.24 
_dssp_statistics_histogram.25 
_dssp_statistics_histogram.26 
_dssp_statistics_histogram.27 
_dssp_statistics_histogram.28 
_dssp_statistics_histogram.29 
_dssp_statistics_histogram.30 
Rhincodon_typus_GeneID=109924126_isoform=X1 residues_per_alpha_helix        0 0 0 0 0 0 0 0 1 0 0 0 0 0 0 0 0 0 0 0 0 0 0 0 0 0 0 0 
0 0 
Rhincodon_typus_GeneID=109924126_isoform=X1 parallel_bridges_per_ladder     0 0 0 0 0 0 0 0 0 0 0 0 0 0 0 0 0 0 0 0 0 0 0 0 0 0 0 0 
0 0 
Rhincodon_typus_GeneID=109924126_isoform=X1 antiparallel_bridges_per_ladder 1 4 1 5 3 1 0 0 0 0 0 0 0 0 0 0 0 0 0 0 0 0 0 0 0 0 0 0 
0 0 
Rhincodon_typus_GeneID=109924126_isoform=X1 ladders_per_sheet               1 0 0 0 0 1 1 0 0 0 0 0 0 0 0 0 0 0 0 0 0 0 0 0 0 0 0 0 
0 0 
# 
loop_
_dssp_statistics_hbond.entry_id 
_dssp_statistics_hbond.type 
_dssp_statistics_hbond.count 
_dssp_statistics_hbond.count_per_100 
Rhincodon_typus_GeneID=109924126_isoform=X1 O(I)-->H-N(J)          137 63.1 
Rhincodon_typus_GeneID=109924126_isoform=X1 'PARALLEL BRIDGES'     0   0.0  
Rhincodon_typus_GeneID=109924126_isoform=X1 'ANTIPARALLEL BRIDGES' 70  32.3 
Rhincodon_typus_GeneID=109924126_isoform=X1 O(I)-->H-N(I-5)        2   0.9  
Rhincodon_typus_GeneID=109924126_isoform=X1 O(I)-->H-N(I-4)        1   0.5  
Rhincodon_typus_GeneID=109924126_isoform=X1 O(I)-->H-N(I-3)        3   1.4  
Rhincodon_typus_GeneID=109924126_isoform=X1 O(I)-->H-N(I-2)        1   0.5  
Rhincodon_typus_GeneID=109924126_isoform=X1 O(I)-->H-N(I-1)        0   0.0  
Rhincodon_typus_GeneID=109924126_isoform=X1 O(I)-->H-N(I+0)        0   0.0  
Rhincodon_typus_GeneID=109924126_isoform=X1 O(I)-->H-N(I+1)        0   0.0  
Rhincodon_typus_GeneID=109924126_isoform=X1 O(I)-->H-N(I+2)        23  10.6 
Rhincodon_typus_GeneID=109924126_isoform=X1 O(I)-->H-N(I+3)        21  9.7  
Rhincodon_typus_GeneID=109924126_isoform=X1 O(I)-->H-N(I+4)        8   3.7  
Rhincodon_typus_GeneID=109924126_isoform=X1 O(I)-->H-N(I+5)        0   0.0  
# 
_dssp_statistics.entry_id                       Rhincodon_typus_GeneID=109924126_isoform=X1 
_dssp_statistics.nr_of_residues                 217 
_dssp_statistics.nr_of_chains                   1 
_dssp_statistics.nr_of_ss_bridges_total         0 
_dssp_statistics.nr_of_ss_bridges_intra_chain   0 
_dssp_statistics.nr_of_ss_bridges_inter_chain   0 
# 
loop_
_chem_comp.id 
_chem_comp.type 
_chem_comp.mon_nstd_flag 
_chem_comp.name 
_chem_comp.formula 
_chem_comp.formula_weight 
ALA 'L-PEPTIDE LINKING' y ALANINE         'C3 H7 N O2'     89.093 
ARG 'L-PEPTIDE LINKING' y ARGININE        'C6 H15 N4 O2'  175.209 
ASN 'L-PEPTIDE LINKING' y ASPARAGINE      'C4 H8 N2 O3'   132.118 
ASP 'L-PEPTIDE LINKING' y 'ASPARTIC ACID' 'C4 H7 N O4'    133.103 
CYS 'L-PEPTIDE LINKING' y CYSTEINE        'C3 H7 N O2 S'  121.158 
GLN 'L-PEPTIDE LINKING' y GLUTAMINE       'C5 H10 N2 O3'  146.144 
GLU 'L-PEPTIDE LINKING' y 'GLUTAMIC ACID' 'C5 H9 N O4'    147.129 
GLY 'PEPTIDE LINKING'   y GLYCINE         'C2 H5 N O2'     75.067 
HIS 'L-PEPTIDE LINKING' y HISTIDINE       'C6 H10 N3 O2'  156.162 
ILE 'L-PEPTIDE LINKING' y ISOLEUCINE      'C6 H13 N O2'   131.173 
LEU 'L-PEPTIDE LINKING' y LEUCINE         'C6 H13 N O2'   131.173 
LYS 'L-PEPTIDE LINKING' y LYSINE          'C6 H15 N2 O2'  147.195 
MET 'L-PEPTIDE LINKING' y METHIONINE      'C5 H11 N O2 S' 149.211 
PHE 'L-PEPTIDE LINKING' y PHENYLALANINE   'C9 H11 N O2'   165.189 
PRO 'L-PEPTIDE LINKING' y PROLINE         'C5 H9 N O2'     115.13 
SER 'L-PEPTIDE LINKING' y SERINE          'C3 H7 N O3'    105.093 
THR 'L-PEPTIDE LINKING' y THREONINE       'C4 H9 N O3'    119.119 
TRP 'L-PEPTIDE LINKING' y TRYPTOPHAN      'C11 H12 N2 O2' 204.225 
TYR 'L-PEPTIDE LINKING' y TYROSINE        'C9 H11 N O3'   181.189 
VAL 'L-PEPTIDE LINKING' y VALINE          'C5 H11 N O2'   117.146 
# 
loop_
_atom_type.symbol 
N 
C 
O 
S 
# 
loop_
_entity_poly_seq.entity_id 
_entity_poly_seq.num 
_entity_poly_seq.mon_id 
_entity_poly_seq.hetero 
1   1 LYS n 
1   2 ILE n 
1   3 VAL n 
1   4 GLY n 
1   5 GLY n 
1   6 TYR n 
1   7 GLU n 
1   8 CYS n 
1   9 ALA n 
1  10 LYS n 
1  11 HIS n 
1  12 SER n 
1  13 VAL n 
1  14 PRO n 
1  15 TRP n 
1  16 ILE n 
1  17 VAL n 
1  18 SER n 
1  19 LEU n 
1  20 ASN n 
1  21 VAL n 
1  22 GLY n 
1  23 TRP n 
1  24 HIS n 
1  25 MET n 
1  26 CYS n 
1  27 GLY n 
1  28 GLY n 
1  29 SER n 
1  30 LEU n 
1  31 ILE n 
1  32 SER n 
1  33 THR n 
1  34 ASP n 
1  35 TRP n 
1  36 VAL n 
1  37 VAL n 
1  38 SER n 
1  39 ALA n 
1  40 ALA n 
1  41 HIS n 
1  42 TYR n 
1  43 TYR n 
1  44 ASN n 
1  45 SER n 
1  46 ARG n 
1  47 ILE n 
1  48 GLU n 
1  49 VAL n 
1  50 ARG n 
1  51 LEU n 
1  52 GLY n 
1  53 GLU n 
1  54 HIS n 
1  55 ASN n 
1  56 ILE n 
1  57 LYS n 
1  58 GLN n 
1  59 ASN n 
1  60 GLU n 
1  61 GLY n 
1  62 THR n 
1  63 GLU n 
1  64 GLN n 
1  65 PHE n 
1  66 ILE n 
1  67 GLN n 
1  68 SER n 
1  69 SER n 
1  70 ARG n 
1  71 VAL n 
1  72 ILE n 
1  73 ARG n 
1  74 HIS n 
1  75 PRO n 
1  76 LYS n 
1  77 TYR n 
1  78 ASN n 
1  79 TYR n 
1  80 TYR n 
1  81 THR n 
1  82 LEU n 
1  83 ASP n 
1  84 ASN n 
1  85 ASP n 
1  86 ILE n 
1  87 MET n 
1  88 LEU n 
1  89 ILE n 
1  90 LYS n 
1  91 LEU n 
1  92 SER n 
1  93 HIS n 
1  94 PRO n 
1  95 ALA n 
1  96 THR n 
1  97 PHE n 
1  98 ASN n 
1  99 ARG n 
1 100 ASN n 
1 101 VAL n 
1 102 GLY n 
1 103 THR n 
1 104 ILE n 
1 105 PRO n 
1 106 LEU n 
1 107 PRO n 
1 108 ILE n 
1 109 CYS n 
1 110 CYS n 
1 111 ALA n 
1 112 THR n 
1 113 ALA n 
1 114 GLY n 
1 115 GLU n 
1 116 ILE n 
1 117 CYS n 
1 118 LEU n 
1 119 ILE n 
1 120 SER n 
1 121 GLY n 
1 122 TRP n 
1 123 GLY n 
1 124 ASN n 
1 125 THR n 
1 126 MET n 
1 127 ASN n 
1 128 ASN n 
1 129 ALA n 
1 130 VAL n 
1 131 SER n 
1 132 GLY n 
1 133 ASP n 
1 134 GLU n 
1 135 LEU n 
1 136 GLN n 
1 137 CYS n 
1 138 LEU n 
1 139 ASP n 
1 140 ALA n 
1 141 PRO n 
1 142 VAL n 
1 143 LEU n 
1 144 LEU n 
1 145 SER n 
1 146 TYR n 
1 147 PRO n 
1 148 GLY n 
1 149 MET n 
1 150 ILE n 
1 151 THR n 
1 152 GLU n 
1 153 ASN n 
1 154 MET n 
1 155 MET n 
1 156 CYS n 
1 157 VAL n 
1 158 GLY n 
1 159 TYR n 
1 160 LEU n 
1 161 ASP n 
1 162 GLY n 
1 163 GLY n 
1 164 LYS n 
1 165 ASP n 
1 166 SER n 
1 167 CYS n 
1 168 GLN n 
1 169 GLY n 
1 170 ASP n 
1 171 SER n 
1 172 GLY n 
1 173 GLY n 
1 174 PRO n 
1 175 VAL n 
1 176 VAL n 
1 177 CYS n 
1 178 ASN n 
1 179 GLY n 
1 180 VAL n 
1 181 LEU n 
1 182 GLN n 
1 183 GLY n 
1 184 ILE n 
1 185 VAL n 
1 186 SER n 
1 187 TRP n 
1 188 GLY n 
1 189 TYR n 
1 190 GLY n 
1 191 CYS n 
1 192 ALA n 
1 193 GLU n 
1 194 GLN n 
1 195 GLY n 
1 196 TYR n 
1 197 PRO n 
1 198 GLY n 
1 199 VAL n 
1 200 TYR n 
1 201 THR n 
1 202 LYS n 
1 203 VAL n 
1 204 CYS n 
1 205 ASN n 
1 206 TYR n 
1 207 ILE n 
1 208 PRO n 
1 209 TRP n 
1 210 ILE n 
1 211 HIS n 
1 212 GLU n 
1 213 THR n 
1 214 ILE n 
1 215 ALA n 
1 216 SER n 
1 217 GLU n 
# 
loop_
_pdbx_poly_seq_scheme.asym_id 
_pdbx_poly_seq_scheme.entity_id 
_pdbx_poly_seq_scheme.seq_id 
_pdbx_poly_seq_scheme.mon_id 
_pdbx_poly_seq_scheme.ndb_seq_num 
_pdbx_poly_seq_scheme.pdb_seq_num 
_pdbx_poly_seq_scheme.auth_seq_num 
_pdbx_poly_seq_scheme.pdb_mon_id 
_pdbx_poly_seq_scheme.auth_mon_id 
_pdbx_poly_seq_scheme.pdb_strand_id 
_pdbx_poly_seq_scheme.pdb_ins_code 
_pdbx_poly_seq_scheme.hetero 
A 1   1 LYS   1 1   1   LYS LYS A ? n 
A 1   2 ILE   2 2   2   ILE ILE A ? n 
A 1   3 VAL   3 3   3   VAL VAL A ? n 
A 1   4 GLY   4 4   4   GLY GLY A ? n 
A 1   5 GLY   5 5   5   GLY GLY A ? n 
A 1   6 TYR   6 6   6   TYR TYR A ? n 
A 1   7 GLU   7 7   7   GLU GLU A ? n 
A 1   8 CYS   8 8   8   CYS CYS A ? n 
A 1   9 ALA   9 9   9   ALA ALA A ? n 
A 1  10 LYS  10 10  10  LYS LYS A ? n 
A 1  11 HIS  11 11  11  HIS HIS A ? n 
A 1  12 SER  12 12  12  SER SER A ? n 
A 1  13 VAL  13 13  13  VAL VAL A ? n 
A 1  14 PRO  14 14  14  PRO PRO A ? n 
A 1  15 TRP  15 15  15  TRP TRP A ? n 
A 1  16 ILE  16 16  16  ILE ILE A ? n 
A 1  17 VAL  17 17  17  VAL VAL A ? n 
A 1  18 SER  18 18  18  SER SER A ? n 
A 1  19 LEU  19 19  19  LEU LEU A ? n 
A 1  20 ASN  20 20  20  ASN ASN A ? n 
A 1  21 VAL  21 21  21  VAL VAL A ? n 
A 1  22 GLY  22 22  22  GLY GLY A ? n 
A 1  23 TRP  23 23  23  TRP TRP A ? n 
A 1  24 HIS  24 24  24  HIS HIS A ? n 
A 1  25 MET  25 25  25  MET MET A ? n 
A 1  26 CYS  26 26  26  CYS CYS A ? n 
A 1  27 GLY  27 27  27  GLY GLY A ? n 
A 1  28 GLY  28 28  28  GLY GLY A ? n 
A 1  29 SER  29 29  29  SER SER A ? n 
A 1  30 LEU  30 30  30  LEU LEU A ? n 
A 1  31 ILE  31 31  31  ILE ILE A ? n 
A 1  32 SER  32 32  32  SER SER A ? n 
A 1  33 THR  33 33  33  THR THR A ? n 
A 1  34 ASP  34 34  34  ASP ASP A ? n 
A 1  35 TRP  35 35  35  TRP TRP A ? n 
A 1  36 VAL  36 36  36  VAL VAL A ? n 
A 1  37 VAL  37 37  37  VAL VAL A ? n 
A 1  38 SER  38 38  38  SER SER A ? n 
A 1  39 ALA  39 39  39  ALA ALA A ? n 
A 1  40 ALA  40 40  40  ALA ALA A ? n 
A 1  41 HIS  41 41  41  HIS HIS A ? n 
A 1  42 TYR  42 42  42  TYR TYR A ? n 
A 1  43 TYR  43 43  43  TYR TYR A ? n 
A 1  44 ASN  44 44  44  ASN ASN A ? n 
A 1  45 SER  45 45  45  SER SER A ? n 
A 1  46 ARG  46 46  46  ARG ARG A ? n 
A 1  47 ILE  47 47  47  ILE ILE A ? n 
A 1  48 GLU  48 48  48  GLU GLU A ? n 
A 1  49 VAL  49 49  49  VAL VAL A ? n 
A 1  50 ARG  50 50  50  ARG ARG A ? n 
A 1  51 LEU  51 51  51  LEU LEU A ? n 
A 1  52 GLY  52 52  52  GLY GLY A ? n 
A 1  53 GLU  53 53  53  GLU GLU A ? n 
A 1  54 HIS  54 54  54  HIS HIS A ? n 
A 1  55 ASN  55 55  55  ASN ASN A ? n 
A 1  56 ILE  56 56  56  ILE ILE A ? n 
A 1  57 LYS  57 57  57  LYS LYS A ? n 
A 1  58 GLN  58 58  58  GLN GLN A ? n 
A 1  59 ASN  59 59  59  ASN ASN A ? n 
A 1  60 GLU  60 60  60  GLU GLU A ? n 
A 1  61 GLY  61 61  61  GLY GLY A ? n 
A 1  62 THR  62 62  62  THR THR A ? n 
A 1  63 GLU  63 63  63  GLU GLU A ? n 
A 1  64 GLN  64 64  64  GLN GLN A ? n 
A 1  65 PHE  65 65  65  PHE PHE A ? n 
A 1  66 ILE  66 66  66  ILE ILE A ? n 
A 1  67 GLN  67 67  67  GLN GLN A ? n 
A 1  68 SER  68 68  68  SER SER A ? n 
A 1  69 SER  69 69  69  SER SER A ? n 
A 1  70 ARG  70 70  70  ARG ARG A ? n 
A 1  71 VAL  71 71  71  VAL VAL A ? n 
A 1  72 ILE  72 72  72  ILE ILE A ? n 
A 1  73 ARG  73 73  73  ARG ARG A ? n 
A 1  74 HIS  74 74  74  HIS HIS A ? n 
A 1  75 PRO  75 75  75  PRO PRO A ? n 
A 1  76 LYS  76 76  76  LYS LYS A ? n 
A 1  77 TYR  77 77  77  TYR TYR A ? n 
A 1  78 ASN  78 78  78  ASN ASN A ? n 
A 1  79 TYR  79 79  79  TYR TYR A ? n 
A 1  80 TYR  80 80  80  TYR TYR A ? n 
A 1  81 THR  81 81  81  THR THR A ? n 
A 1  82 LEU  82 82  82  LEU LEU A ? n 
A 1  83 ASP  83 83  83  ASP ASP A ? n 
A 1  84 ASN  84 84  84  ASN ASN A ? n 
A 1  85 ASP  85 85  85  ASP ASP A ? n 
A 1  86 ILE  86 86  86  ILE ILE A ? n 
A 1  87 MET  87 87  87  MET MET A ? n 
A 1  88 LEU  88 88  88  LEU LEU A ? n 
A 1  89 ILE  89 89  89  ILE ILE A ? n 
A 1  90 LYS  90 90  90  LYS LYS A ? n 
A 1  91 LEU  91 91  91  LEU LEU A ? n 
A 1  92 SER  92 92  92  SER SER A ? n 
A 1  93 HIS  93 93  93  HIS HIS A ? n 
A 1  94 PRO  94 94  94  PRO PRO A ? n 
A 1  95 ALA  95 95  95  ALA ALA A ? n 
A 1  96 THR  96 96  96  THR THR A ? n 
A 1  97 PHE  97 97  97  PHE PHE A ? n 
A 1  98 ASN  98 98  98  ASN ASN A ? n 
A 1  99 ARG  99 99  99  ARG ARG A ? n 
A 1 100 ASN 100 100 100 ASN ASN A ? n 
A 1 101 VAL 101 101 101 VAL VAL A ? n 
A 1 102 GLY 102 102 102 GLY GLY A ? n 
A 1 103 THR 103 103 103 THR THR A ? n 
A 1 104 ILE 104 104 104 ILE ILE A ? n 
A 1 105 PRO 105 105 105 PRO PRO A ? n 
A 1 106 LEU 106 106 106 LEU LEU A ? n 
A 1 107 PRO 107 107 107 PRO PRO A ? n 
A 1 108 ILE 108 108 108 ILE ILE A ? n 
A 1 109 CYS 109 109 109 CYS CYS A ? n 
A 1 110 CYS 110 110 110 CYS CYS A ? n 
A 1 111 ALA 111 111 111 ALA ALA A ? n 
A 1 112 THR 112 112 112 THR THR A ? n 
A 1 113 ALA 113 113 113 ALA ALA A ? n 
A 1 114 GLY 114 114 114 GLY GLY A ? n 
A 1 115 GLU 115 115 115 GLU GLU A ? n 
A 1 116 ILE 116 116 116 ILE ILE A ? n 
A 1 117 CYS 117 117 117 CYS CYS A ? n 
A 1 118 LEU 118 118 118 LEU LEU A ? n 
A 1 119 ILE 119 119 119 ILE ILE A ? n 
A 1 120 SER 120 120 120 SER SER A ? n 
A 1 121 GLY 121 121 121 GLY GLY A ? n 
A 1 122 TRP 122 122 122 TRP TRP A ? n 
A 1 123 GLY 123 123 123 GLY GLY A ? n 
A 1 124 ASN 124 124 124 ASN ASN A ? n 
A 1 125 THR 125 125 125 THR THR A ? n 
A 1 126 MET 126 126 126 MET MET A ? n 
A 1 127 ASN 127 127 127 ASN ASN A ? n 
A 1 128 ASN 128 128 128 ASN ASN A ? n 
A 1 129 ALA 129 129 129 ALA ALA A ? n 
A 1 130 VAL 130 130 130 VAL VAL A ? n 
A 1 131 SER 131 131 131 SER SER A ? n 
A 1 132 GLY 132 132 132 GLY GLY A ? n 
A 1 133 ASP 133 133 133 ASP ASP A ? n 
A 1 134 GLU 134 134 134 GLU GLU A ? n 
A 1 135 LEU 135 135 135 LEU LEU A ? n 
A 1 136 GLN 136 136 136 GLN GLN A ? n 
A 1 137 CYS 137 137 137 CYS CYS A ? n 
A 1 138 LEU 138 138 138 LEU LEU A ? n 
A 1 139 ASP 139 139 139 ASP ASP A ? n 
A 1 140 ALA 140 140 140 ALA ALA A ? n 
A 1 141 PRO 141 141 141 PRO PRO A ? n 
A 1 142 VAL 142 142 142 VAL VAL A ? n 
A 1 143 LEU 143 143 143 LEU LEU A ? n 
A 1 144 LEU 144 144 144 LEU LEU A ? n 
A 1 145 SER 145 145 145 SER SER A ? n 
A 1 146 TYR 146 146 146 TYR TYR A ? n 
A 1 147 PRO 147 147 147 PRO PRO A ? n 
A 1 148 GLY 148 148 148 GLY GLY A ? n 
A 1 149 MET 149 149 149 MET MET A ? n 
A 1 150 ILE 150 150 150 ILE ILE A ? n 
A 1 151 THR 151 151 151 THR THR A ? n 
A 1 152 GLU 152 152 152 GLU GLU A ? n 
A 1 153 ASN 153 153 153 ASN ASN A ? n 
A 1 154 MET 154 154 154 MET MET A ? n 
A 1 155 MET 155 155 155 MET MET A ? n 
A 1 156 CYS 156 156 156 CYS CYS A ? n 
A 1 157 VAL 157 157 157 VAL VAL A ? n 
A 1 158 GLY 158 158 158 GLY GLY A ? n 
A 1 159 TYR 159 159 159 TYR TYR A ? n 
A 1 160 LEU 160 160 160 LEU LEU A ? n 
A 1 161 ASP 161 161 161 ASP ASP A ? n 
A 1 162 GLY 162 162 162 GLY GLY A ? n 
A 1 163 GLY 163 163 163 GLY GLY A ? n 
A 1 164 LYS 164 164 164 LYS LYS A ? n 
A 1 165 ASP 165 165 165 ASP ASP A ? n 
A 1 166 SER 166 166 166 SER SER A ? n 
A 1 167 CYS 167 167 167 CYS CYS A ? n 
A 1 168 GLN 168 168 168 GLN GLN A ? n 
A 1 169 GLY 169 169 169 GLY GLY A ? n 
A 1 170 ASP 170 170 170 ASP ASP A ? n 
A 1 171 SER 171 171 171 SER SER A ? n 
A 1 172 GLY 172 172 172 GLY GLY A ? n 
A 1 173 GLY 173 173 173 GLY GLY A ? n 
A 1 174 PRO 174 174 174 PRO PRO A ? n 
A 1 175 VAL 175 175 175 VAL VAL A ? n 
A 1 176 VAL 176 176 176 VAL VAL A ? n 
A 1 177 CYS 177 177 177 CYS CYS A ? n 
A 1 178 ASN 178 178 178 ASN ASN A ? n 
A 1 179 GLY 179 179 179 GLY GLY A ? n 
A 1 180 VAL 180 180 180 VAL VAL A ? n 
A 1 181 LEU 181 181 181 LEU LEU A ? n 
A 1 182 GLN 182 182 182 GLN GLN A ? n 
A 1 183 GLY 183 183 183 GLY GLY A ? n 
A 1 184 ILE 184 184 184 ILE ILE A ? n 
A 1 185 VAL 185 185 185 VAL VAL A ? n 
A 1 186 SER 186 186 186 SER SER A ? n 
A 1 187 TRP 187 187 187 TRP TRP A ? n 
A 1 188 GLY 188 188 188 GLY GLY A ? n 
A 1 189 TYR 189 189 189 TYR TYR A ? n 
A 1 190 GLY 190 190 190 GLY GLY A ? n 
A 1 191 CYS 191 191 191 CYS CYS A ? n 
A 1 192 ALA 192 192 192 ALA ALA A ? n 
A 1 193 GLU 193 193 193 GLU GLU A ? n 
A 1 194 GLN 194 194 194 GLN GLN A ? n 
A 1 195 GLY 195 195 195 GLY GLY A ? n 
A 1 196 TYR 196 196 196 TYR TYR A ? n 
A 1 197 PRO 197 197 197 PRO PRO A ? n 
A 1 198 GLY 198 198 198 GLY GLY A ? n 
A 1 199 VAL 199 199 199 VAL VAL A ? n 
A 1 200 TYR 200 200 200 TYR TYR A ? n 
A 1 201 THR 201 201 201 THR THR A ? n 
A 1 202 LYS 202 202 202 LYS LYS A ? n 
A 1 203 VAL 203 203 203 VAL VAL A ? n 
A 1 204 CYS 204 204 204 CYS CYS A ? n 
A 1 205 ASN 205 205 205 ASN ASN A ? n 
A 1 206 TYR 206 206 206 TYR TYR A ? n 
A 1 207 ILE 207 207 207 ILE ILE A ? n 
A 1 208 PRO 208 208 208 PRO PRO A ? n 
A 1 209 TRP 209 209 209 TRP TRP A ? n 
A 1 210 ILE 210 210 210 ILE ILE A ? n 
A 1 211 HIS 211 211 211 HIS HIS A ? n 
A 1 212 GLU 212 212 212 GLU GLU A ? n 
A 1 213 THR 213 213 213 THR THR A ? n 
A 1 214 ILE 214 214 214 ILE ILE A ? n 
A 1 215 ALA 215 215 215 ALA ALA A ? n 
A 1 216 SER 216 216 216 SER SER A ? n 
A 1 217 GLU 217 217 217 GLU GLU A ? n 
# 
loop_
_atom_site.group_PDB 
_atom_site.id 
_atom_site.type_symbol 
_atom_site.label_atom_id 
_atom_site.label_alt_id 
_atom_site.label_comp_id 
_atom_site.label_asym_id 
_atom_site.label_entity_id 
_atom_site.label_seq_id 
_atom_site.pdbx_PDB_ins_code 
_atom_site.Cartn_x 
_atom_site.Cartn_y 
_atom_site.Cartn_z 
_atom_site.occupancy 
_atom_site.B_iso_or_equiv 
_atom_site.pdbx_formal_charge 
_atom_site.auth_seq_id 
_atom_site.auth_comp_id 
_atom_site.auth_asym_id 
_atom_site.auth_atom_id 
_atom_site.pdbx_PDB_model_num 
ATOM 1    N N   ? LYS A 1   1 ?  -4.414  -3.233 -12.370 1.000 72.830 ? 1   LYS A N   1 
ATOM 2    C CA  ? LYS A 1   1 ?  -3.978  -4.265 -13.306 1.000 72.830 ? 1   LYS A CA  1 
ATOM 3    C C   ? LYS A 1   1 ?  -2.629  -4.846 -12.894 1.000 72.830 ? 1   LYS A C   1 
ATOM 4    C CB  ? LYS A 1   1 ?  -3.894  -3.702 -14.725 1.000 72.830 ? 1   LYS A CB  1 
ATOM 5    O O   ? LYS A 1   1 ?  -1.717  -4.107 -12.518 1.000 72.830 ? 1   LYS A O   1 
ATOM 6    C CG  ? LYS A 1   1 ?  -3.387  -4.698 -15.758 1.000 72.830 ? 1   LYS A CG  1 
ATOM 7    C CD  ? LYS A 1   1 ?  -3.286  -4.068 -17.141 1.000 72.830 ? 1   LYS A CD  1 
ATOM 8    C CE  ? LYS A 1   1 ?  -2.682  -5.032 -18.153 1.000 72.830 ? 1   LYS A CE  1 
ATOM 9    N NZ  ? LYS A 1   1 ?  -2.567  -4.413 -19.507 1.000 72.830 ? 1   LYS A NZ  1 
ATOM 10   N N   ? ILE A 1   2 ?  -2.527  -6.176 -12.777 1.000 81.940 ? 2   ILE A N   1 
ATOM 11   C CA  ? ILE A 1   2 ?  -1.258  -6.875 -12.612 1.000 81.940 ? 2   ILE A CA  1 
ATOM 12   C C   ? ILE A 1   2 ?  -0.916  -7.633 -13.892 1.000 81.940 ? 2   ILE A C   1 
ATOM 13   C CB  ? ILE A 1   2 ?  -1.298  -7.844 -11.409 1.000 81.940 ? 2   ILE A CB  1 
ATOM 14   O O   ? ILE A 1   2 ?  -1.565  -8.628 -14.224 1.000 81.940 ? 2   ILE A O   1 
ATOM 15   C CG1 ? ILE A 1   2 ?  -1.696  -7.094 -10.133 1.000 81.940 ? 2   ILE A CG1 1 
ATOM 16   C CG2 ? ILE A 1   2 ?   0.052  -8.545 -11.235 1.000 81.940 ? 2   ILE A CG2 1 
ATOM 17   C CD1 ? ILE A 1   2 ?  -0.668  -6.070  -9.671 1.000 81.940 ? 2   ILE A CD1 1 
ATOM 18   N N   ? VAL A 1   3 ?  -0.003  -7.198 -14.734 1.000 83.270 ? 3   VAL A N   1 
ATOM 19   C CA  ? VAL A 1   3 ?   0.427  -7.812 -15.986 1.000 83.270 ? 3   VAL A CA  1 
ATOM 20   C C   ? VAL A 1   3 ?   1.570  -8.789 -15.717 1.000 83.270 ? 3   VAL A C   1 
ATOM 21   C CB  ? VAL A 1   3 ?   0.867  -6.749 -17.018 1.000 83.270 ? 3   VAL A CB  1 
ATOM 22   O O   ? VAL A 1   3 ?   2.554  -8.437 -15.062 1.000 83.270 ? 3   VAL A O   1 
ATOM 23   C CG1 ? VAL A 1   3 ?   1.299  -7.412 -18.325 1.000 83.270 ? 3   VAL A CG1 1 
ATOM 24   C CG2 ? VAL A 1   3 ?  -0.262  -5.751 -17.269 1.000 83.270 ? 3   VAL A CG2 1 
ATOM 25   N N   ? GLY A 1   4 ?   1.352 -10.071 -16.278 1.000 83.430 ? 4   GLY A N   1 
ATOM 26   C CA  ? GLY A 1   4 ?   2.416 -11.048 -16.107 1.000 83.430 ? 4   GLY A CA  1 
ATOM 27   C C   ? GLY A 1   4 ?   2.467 -11.635 -14.709 1.000 83.430 ? 4   GLY A C   1 
ATOM 28   O O   ? GLY A 1   4 ?   3.491 -12.187 -14.299 1.000 83.430 ? 4   GLY A O   1 
ATOM 29   N N   ? GLY A 1   5 ?   1.295 -11.336 -13.862 1.000 86.510 ? 5   GLY A N   1 
ATOM 30   C CA  ? GLY A 1   5 ?   1.196 -11.878 -12.517 1.000 86.510 ? 5   GLY A CA  1 
ATOM 31   C C   ? GLY A 1   5 ?   0.491 -13.220 -12.465 1.000 86.510 ? 5   GLY A C   1 
ATOM 32   O O   ? GLY A 1   5 ?   0.303 -13.869 -13.496 1.000 86.510 ? 5   GLY A O   1 
ATOM 33   N N   ? TYR A 1   6 ?   0.232 -13.664 -11.299 1.000 90.100 ? 6   TYR A N   1 
ATOM 34   C CA  ? TYR A 1   6 ?  -0.458 -14.918 -11.021 1.000 90.100 ? 6   TYR A CA  1 
ATOM 35   C C   ? TYR A 1   6 ?  -1.517 -14.730  -9.941 1.000 90.100 ? 6   TYR A C   1 
ATOM 36   C CB  ? TYR A 1   6 ?   0.540 -15.997 -10.591 1.000 90.100 ? 6   TYR A CB  1 
ATOM 37   O O   ? TYR A 1   6 ?  -1.472 -13.759  -9.181 1.000 90.100 ? 6   TYR A O   1 
ATOM 38   C CG  ? TYR A 1   6 ?   1.337 -15.632  -9.362 1.000 90.100 ? 6   TYR A CG  1 
ATOM 39   C CD1 ? TYR A 1   6 ?   2.549 -14.955  -9.470 1.000 90.100 ? 6   TYR A CD1 1 
ATOM 40   C CD2 ? TYR A 1   6 ?   0.880 -15.964  -8.091 1.000 90.100 ? 6   TYR A CD2 1 
ATOM 41   C CE1 ? TYR A 1   6 ?   3.288 -14.618  -8.341 1.000 90.100 ? 6   TYR A CE1 1 
ATOM 42   C CE2 ? TYR A 1   6 ?   1.610 -15.633  -6.955 1.000 90.100 ? 6   TYR A CE2 1 
ATOM 43   O OH  ? TYR A 1   6 ?   3.538 -14.630  -5.968 1.000 90.100 ? 6   TYR A OH  1 
ATOM 44   C CZ  ? TYR A 1   6 ?   2.811 -14.960  -7.090 1.000 90.100 ? 6   TYR A CZ  1 
ATOM 45   N N   ? GLU A 1   7 ?  -2.586 -15.611 -10.045 1.000 91.820 ? 7   GLU A N   1 
ATOM 46   C CA  ? GLU A 1   7 ?  -3.545 -15.549  -8.946 1.000 91.820 ? 7   GLU A CA  1 
ATOM 47   C C   ? GLU A 1   7 ?  -2.876 -15.861  -7.611 1.000 91.820 ? 7   GLU A C   1 
ATOM 48   C CB  ? GLU A 1   7 ?  -4.707 -16.514  -9.191 1.000 91.820 ? 7   GLU A CB  1 
ATOM 49   O O   ? GLU A 1   7 ?  -2.178 -16.869  -7.481 1.000 91.820 ? 7   GLU A O   1 
ATOM 50   C CG  ? GLU A 1   7 ?  -5.779 -16.474  -8.111 1.000 91.820 ? 7   GLU A CG  1 
ATOM 51   C CD  ? GLU A 1   7 ?  -6.925 -17.439  -8.367 1.000 91.820 ? 7   GLU A CD  1 
ATOM 52   O OE1 ? GLU A 1   7 ?  -7.777 -17.622  -7.468 1.000 91.820 ? 7   GLU A OE1 1 
ATOM 53   O OE2 ? GLU A 1   7 ?  -6.972 -18.018  -9.476 1.000 91.820 ? 7   GLU A OE2 1 
ATOM 54   N N   ? CYS A 1   8 ?  -3.036 -15.063  -6.676 1.000 92.460 ? 8   CYS A N   1 
ATOM 55   C CA  ? CYS A 1   8 ?  -2.539 -15.287  -5.324 1.000 92.460 ? 8   CYS A CA  1 
ATOM 56   C C   ? CYS A 1   8 ?  -3.233 -16.481  -4.679 1.000 92.460 ? 8   CYS A C   1 
ATOM 57   C CB  ? CYS A 1   8 ?  -2.745 -14.041  -4.463 1.000 92.460 ? 8   CYS A CB  1 
ATOM 58   O O   ? CYS A 1   8 ?  -4.414 -16.728  -4.929 1.000 92.460 ? 8   CYS A O   1 
ATOM 59   S SG  ? CYS A 1   8 ?  -1.779 -12.614  -5.006 1.000 92.460 ? 8   CYS A SG  1 
ATOM 60   N N   ? ALA A 1   9 ?  -2.389 -17.220  -3.911 1.000 93.260 ? 9   ALA A N   1 
ATOM 61   C CA  ? ALA A 1   9 ?  -3.048 -18.234  -3.092 1.000 93.260 ? 9   ALA A CA  1 
ATOM 62   C C   ? ALA A 1   9 ?  -4.088 -17.604  -2.170 1.000 93.260 ? 9   ALA A C   1 
ATOM 63   C CB  ? ALA A 1   9 ?  -2.018 -19.010  -2.275 1.000 93.260 ? 9   ALA A CB  1 
ATOM 64   O O   ? ALA A 1   9 ?  -3.867 -16.522  -1.623 1.000 93.260 ? 9   ALA A O   1 
ATOM 65   N N   ? LYS A 1  10 ?  -5.278 -18.262  -2.082 1.000 92.010 ? 10  LYS A N   1 
ATOM 66   C CA  ? LYS A 1  10 ?  -6.309 -17.749  -1.184 1.000 92.010 ? 10  LYS A CA  1 
ATOM 67   C C   ? LYS A 1  10 ?  -5.743 -17.480   0.207 1.000 92.010 ? 10  LYS A C   1 
ATOM 68   C CB  ? LYS A 1  10 ?  -7.479 -18.731  -1.094 1.000 92.010 ? 10  LYS A CB  1 
ATOM 69   O O   ? LYS A 1  10 ?  -4.972 -18.284   0.735 1.000 92.010 ? 10  LYS A O   1 
ATOM 70   C CG  ? LYS A 1  10 ?  -8.328 -18.800  -2.354 1.000 92.010 ? 10  LYS A CG  1 
ATOM 71   C CD  ? LYS A 1  10 ?  -9.556 -19.679  -2.154 1.000 92.010 ? 10  LYS A CD  1 
ATOM 72   C CE  ? LYS A 1  10 ? -10.390 -19.775  -3.424 1.000 92.010 ? 10  LYS A CE  1 
ATOM 73   N NZ  ? LYS A 1  10 ? -11.572 -20.670  -3.245 1.000 92.010 ? 10  LYS A NZ  1 
ATOM 74   N N   ? HIS A 1  11 ?  -6.013 -16.233   0.726 1.000 89.510 ? 11  HIS A N   1 
ATOM 75   C CA  ? HIS A 1  11 ?  -5.720 -15.824   2.095 1.000 89.510 ? 11  HIS A CA  1 
ATOM 76   C C   ? HIS A 1  11 ?  -4.224 -15.607   2.296 1.000 89.510 ? 11  HIS A C   1 
ATOM 77   C CB  ? HIS A 1  11 ?  -6.238 -16.866   3.088 1.000 89.510 ? 11  HIS A CB  1 
ATOM 78   O O   ? HIS A 1  11 ?  -3.756 -15.494   3.432 1.000 89.510 ? 11  HIS A O   1 
ATOM 79   C CG  ? HIS A 1  11 ?  -7.687 -17.193   2.914 1.000 89.510 ? 11  HIS A CG  1 
ATOM 80   C CD2 ? HIS A 1  11 ?  -8.714 -16.452   2.434 1.000 89.510 ? 11  HIS A CD2 1 
ATOM 81   N ND1 ? HIS A 1  11 ?  -8.220 -18.416   3.258 1.000 89.510 ? 11  HIS A ND1 1 
ATOM 82   C CE1 ? HIS A 1  11 ?  -9.517 -18.414   2.996 1.000 89.510 ? 11  HIS A CE1 1 
ATOM 83   N NE2 ? HIS A 1  11 ?  -9.841 -17.234   2.495 1.000 89.510 ? 11  HIS A NE2 1 
ATOM 84   N N   ? SER A 1  12 ?  -3.410 -15.591   1.294 1.000 94.480 ? 12  SER A N   1 
ATOM 85   C CA  ? SER A 1  12 ?  -1.961 -15.425   1.359 1.000 94.480 ? 12  SER A CA  1 
ATOM 86   C C   ? SER A 1  12 ?  -1.580 -13.959   1.534 1.000 94.480 ? 12  SER A C   1 
ATOM 87   C CB  ? SER A 1  12 ?  -1.301 -15.986   0.099 1.000 94.480 ? 12  SER A CB  1 
ATOM 88   O O   ? SER A 1  12 ?  -0.444 -13.647   1.897 1.000 94.480 ? 12  SER A O   1 
ATOM 89   O OG  ? SER A 1  12 ?  -1.708 -15.260  -1.048 1.000 94.480 ? 12  SER A OG  1 
ATOM 90   N N   ? VAL A 1  13 ?  -2.489 -13.025   1.409 1.000 96.080 ? 13  VAL A N   1 
ATOM 91   C CA  ? VAL A 1  13 ?  -2.290 -11.589   1.574 1.000 96.080 ? 13  VAL A CA  1 
ATOM 92   C C   ? VAL A 1  13 ?  -3.393 -11.013   2.459 1.000 96.080 ? 13  VAL A C   1 
ATOM 93   C CB  ? VAL A 1  13 ?  -2.264 -10.860   0.212 1.000 96.080 ? 13  VAL A CB  1 
ATOM 94   O O   ? VAL A 1  13 ?  -4.246 -10.258   1.987 1.000 96.080 ? 13  VAL A O   1 
ATOM 95   C CG1 ? VAL A 1  13 ?  -1.704  -9.447   0.367 1.000 96.080 ? 13  VAL A CG1 1 
ATOM 96   C CG2 ? VAL A 1  13 ?  -1.445 -11.654  -0.802 1.000 96.080 ? 13  VAL A CG2 1 
ATOM 97   N N   ? PRO A 1  14 ?  -3.362 -11.343   3.747 1.000 96.810 ? 14  PRO A N   1 
ATOM 98   C CA  ? PRO A 1  14 ?  -4.460 -11.034   4.666 1.000 96.810 ? 14  PRO A CA  1 
ATOM 99   C C   ? PRO A 1  14 ?  -4.539  -9.549   5.013 1.000 96.810 ? 14  PRO A C   1 
ATOM 100  C CB  ? PRO A 1  14 ?  -4.129 -11.868   5.906 1.000 96.810 ? 14  PRO A CB  1 
ATOM 101  O O   ? PRO A 1  14 ?  -5.545  -9.092   5.562 1.000 96.810 ? 14  PRO A O   1 
ATOM 102  C CG  ? PRO A 1  14 ?  -2.644 -12.037   5.866 1.000 96.810 ? 14  PRO A CG  1 
ATOM 103  C CD  ? PRO A 1  14 ?  -2.217 -12.166   4.433 1.000 96.810 ? 14  PRO A CD  1 
ATOM 104  N N   ? TRP A 1  15 ?  -3.495  -8.748   4.596 1.000 97.830 ? 15  TRP A N   1 
ATOM 105  C CA  ? TRP A 1  15 ?  -3.422  -7.323   4.901 1.000 97.830 ? 15  TRP A CA  1 
ATOM 106  C C   ? TRP A 1  15 ?  -4.035  -6.493   3.778 1.000 97.830 ? 15  TRP A C   1 
ATOM 107  C CB  ? TRP A 1  15 ?  -1.970  -6.897   5.134 1.000 97.830 ? 15  TRP A CB  1 
ATOM 108  O O   ? TRP A 1  15 ?  -4.295  -5.300   3.951 1.000 97.830 ? 15  TRP A O   1 
ATOM 109  C CG  ? TRP A 1  15 ?  -1.026  -7.334   4.054 1.000 97.830 ? 15  TRP A CG  1 
ATOM 110  C CD1 ? TRP A 1  15 ?  -0.763  -6.688   2.878 1.000 97.830 ? 15  TRP A CD1 1 
ATOM 111  C CD2 ? TRP A 1  15 ?  -0.223  -8.518   4.050 1.000 97.830 ? 15  TRP A CD2 1 
ATOM 112  C CE2 ? TRP A 1  15 ?   0.504  -8.525   2.839 1.000 97.830 ? 15  TRP A CE2 1 
ATOM 113  C CE3 ? TRP A 1  15 ?  -0.046  -9.574   4.954 1.000 97.830 ? 15  TRP A CE3 1 
ATOM 114  N NE1 ? TRP A 1  15 ?   0.156  -7.399   2.143 1.000 97.830 ? 15  TRP A NE1 1 
ATOM 115  C CH2 ? TRP A 1  15 ?   1.549 -10.571   3.411 1.000 97.830 ? 15  TRP A CH2 1 
ATOM 116  C CZ2 ? TRP A 1  15 ?   1.394  -9.550   2.509 1.000 97.830 ? 15  TRP A CZ2 1 
ATOM 117  C CZ3 ? TRP A 1  15 ?   0.841 -10.592   4.624 1.000 97.830 ? 15  TRP A CZ3 1 
ATOM 118  N N   ? ILE A 1  16 ?  -4.171  -7.079   2.561 1.000 96.370 ? 16  ILE A N   1 
ATOM 119  C CA  ? ILE A 1  16 ?  -4.663  -6.325   1.413 1.000 96.370 ? 16  ILE A CA  1 
ATOM 120  C C   ? ILE A 1  16 ?  -6.149  -6.024   1.592 1.000 96.370 ? 16  ILE A C   1 
ATOM 121  C CB  ? ILE A 1  16 ?  -4.426  -7.090   0.091 1.000 96.370 ? 16  ILE A CB  1 
ATOM 122  O O   ? ILE A 1  16 ?  -6.901  -6.860   2.099 1.000 96.370 ? 16  ILE A O   1 
ATOM 123  C CG1 ? ILE A 1  16 ?  -4.689  -6.174  -1.110 1.000 96.370 ? 16  ILE A CG1 1 
ATOM 124  C CG2 ? ILE A 1  16 ?  -5.305  -8.342   0.027 1.000 96.370 ? 16  ILE A CG2 1 
ATOM 125  C CD1 ? ILE A 1  16 ?  -3.982  -6.608  -2.386 1.000 96.370 ? 16  ILE A CD1 1 
ATOM 126  N N   ? VAL A 1  17 ?  -6.577  -4.780   1.234 1.000 96.180 ? 17  VAL A N   1 
ATOM 127  C CA  ? VAL A 1  17 ?  -7.978  -4.399   1.386 1.000 96.180 ? 17  VAL A CA  1 
ATOM 128  C C   ? VAL A 1  17 ?  -8.499  -3.812   0.077 1.000 96.180 ? 17  VAL A C   1 
ATOM 129  C CB  ? VAL A 1  17 ?  -8.169  -3.387   2.538 1.000 96.180 ? 17  VAL A CB  1 
ATOM 130  O O   ? VAL A 1  17 ?  -7.735  -3.234  -0.699 1.000 96.180 ? 17  VAL A O   1 
ATOM 131  C CG1 ? VAL A 1  17 ?  -7.626  -3.952   3.849 1.000 96.180 ? 17  VAL A CG1 1 
ATOM 132  C CG2 ? VAL A 1  17 ?  -7.488  -2.062   2.201 1.000 96.180 ? 17  VAL A CG2 1 
ATOM 133  N N   ? SER A 1  18 ?  -9.788  -4.013  -0.146 1.000 95.290 ? 18  SER A N   1 
ATOM 134  C CA  ? SER A 1  18 ? -10.497  -3.369  -1.247 1.000 95.290 ? 18  SER A CA  1 
ATOM 135  C C   ? SER A 1  18 ? -11.203  -2.099  -0.782 1.000 95.290 ? 18  SER A C   1 
ATOM 136  C CB  ? SER A 1  18 ? -11.513  -4.329  -1.866 1.000 95.290 ? 18  SER A CB  1 
ATOM 137  O O   ? SER A 1  18 ? -12.033  -2.142   0.128 1.000 95.290 ? 18  SER A O   1 
ATOM 138  O OG  ? SER A 1  18 ? -12.287  -3.674  -2.855 1.000 95.290 ? 18  SER A OG  1 
ATOM 139  N N   ? LEU A 1  19 ? -10.807  -0.986  -1.391 1.000 95.090 ? 19  LEU A N   1 
ATOM 140  C CA  ? LEU A 1  19 ? -11.520   0.262  -1.140 1.000 95.090 ? 19  LEU A CA  1 
ATOM 141  C C   ? LEU A 1  19 ? -12.694   0.421  -2.101 1.000 95.090 ? 19  LEU A C   1 
ATOM 142  C CB  ? LEU A 1  19 ? -10.572   1.457  -1.273 1.000 95.090 ? 19  LEU A CB  1 
ATOM 143  O O   ? LEU A 1  19 ? -12.504   0.459  -3.319 1.000 95.090 ? 19  LEU A O   1 
ATOM 144  C CG  ? LEU A 1  19 ?  -9.290   1.401  -0.440 1.000 95.090 ? 19  LEU A CG  1 
ATOM 145  C CD1 ? LEU A 1  19 ?  -8.493   2.691  -0.606 1.000 95.090 ? 19  LEU A CD1 1 
ATOM 146  C CD2 ? LEU A 1  19 ?  -9.617   1.155   1.029 1.000 95.090 ? 19  LEU A CD2 1 
ATOM 147  N N   ? ASN A 1  20 ? -13.882   0.564  -1.473 1.000 93.610 ? 20  ASN A N   1 
ATOM 148  C CA  ? ASN A 1  20 ? -15.109   0.445  -2.254 1.000 93.610 ? 20  ASN A CA  1 
ATOM 149  C C   ? ASN A 1  20 ? -16.004   1.669  -2.080 1.000 93.610 ? 20  ASN A C   1 
ATOM 150  C CB  ? ASN A 1  20 ? -15.868  -0.827  -1.872 1.000 93.610 ? 20  ASN A CB  1 
ATOM 151  O O   ? ASN A 1  20 ? -16.245   2.113  -0.956 1.000 93.610 ? 20  ASN A O   1 
ATOM 152  C CG  ? ASN A 1  20 ? -16.963  -1.173  -2.862 1.000 93.610 ? 20  ASN A CG  1 
ATOM 153  N ND2 ? ASN A 1  20 ? -16.852  -2.341  -3.484 1.000 93.610 ? 20  ASN A ND2 1 
ATOM 154  O OD1 ? ASN A 1  20 ? -17.900  -0.397  -3.066 1.000 93.610 ? 20  ASN A OD1 1 
ATOM 155  N N   ? VAL A 1  21 ? -16.537   2.277  -3.243 1.000 91.900 ? 21  VAL A N   1 
ATOM 156  C CA  ? VAL A 1  21 ? -17.534   3.342  -3.239 1.000 91.900 ? 21  VAL A CA  1 
ATOM 157  C C   ? VAL A 1  21 ? -18.736   2.927  -4.086 1.000 91.900 ? 21  VAL A C   1 
ATOM 158  C CB  ? VAL A 1  21 ? -16.947   4.672  -3.763 1.000 91.900 ? 21  VAL A CB  1 
ATOM 159  O O   ? VAL A 1  21 ? -19.405   3.774  -4.682 1.000 91.900 ? 21  VAL A O   1 
ATOM 160  C CG1 ? VAL A 1  21 ? -15.882   5.206  -2.807 1.000 91.900 ? 21  VAL A CG1 1 
ATOM 161  C CG2 ? VAL A 1  21 ? -16.367   4.484  -5.164 1.000 91.900 ? 21  VAL A CG2 1 
ATOM 162  N N   ? GLY A 1  22 ? -19.139   1.769  -4.051 1.000 89.670 ? 22  GLY A N   1 
ATOM 163  C CA  ? GLY A 1  22 ? -20.145   1.170  -4.914 1.000 89.670 ? 22  GLY A CA  1 
ATOM 164  C C   ? GLY A 1  22 ? -19.569   0.158  -5.886 1.000 89.670 ? 22  GLY A C   1 
ATOM 165  O O   ? GLY A 1  22 ? -20.293  -0.698  -6.399 1.000 89.670 ? 22  GLY A O   1 
ATOM 166  N N   ? TRP A 1  23 ? -18.362   0.286  -6.132 1.000 88.570 ? 23  TRP A N   1 
ATOM 167  C CA  ? TRP A 1  23 ? -17.510  -0.622  -6.892 1.000 88.570 ? 23  TRP A CA  1 
ATOM 168  C C   ? TRP A 1  23 ? -16.071  -0.569  -6.387 1.000 88.570 ? 23  TRP A C   1 
ATOM 169  C CB  ? TRP A 1  23 ? -17.553  -0.280  -8.384 1.000 88.570 ? 23  TRP A CB  1 
ATOM 170  O O   ? TRP A 1  23 ? -15.701   0.342  -5.643 1.000 88.570 ? 23  TRP A O   1 
ATOM 171  C CG  ? TRP A 1  23 ? -17.126   1.122  -8.699 1.000 88.570 ? 23  TRP A CG  1 
ATOM 172  C CD1 ? TRP A 1  23 ? -17.909   2.242  -8.697 1.000 88.570 ? 23  TRP A CD1 1 
ATOM 173  C CD2 ? TRP A 1  23 ? -15.812   1.551  -9.070 1.000 88.570 ? 23  TRP A CD2 1 
ATOM 174  C CE2 ? TRP A 1  23 ? -15.872   2.947  -9.276 1.000 88.570 ? 23  TRP A CE2 1 
ATOM 175  C CE3 ? TRP A 1  23 ? -14.589   0.891  -9.246 1.000 88.570 ? 23  TRP A CE3 1 
ATOM 176  N NE1 ? TRP A 1  23 ? -17.161   3.344  -9.043 1.000 88.570 ? 23  TRP A NE1 1 
ATOM 177  C CH2 ? TRP A 1  23 ? -13.569   3.024  -9.817 1.000 88.570 ? 23  TRP A CH2 1 
ATOM 178  C CZ2 ? TRP A 1  23 ? -14.753   3.695  -9.651 1.000 88.570 ? 23  TRP A CZ2 1 
ATOM 179  C CZ3 ? TRP A 1  23 ? -13.477   1.636  -9.619 1.000 88.570 ? 23  TRP A CZ3 1 
ATOM 180  N N   ? HIS A 1  24 ? -15.329  -1.609  -6.642 1.000 89.800 ? 24  HIS A N   1 
ATOM 181  C CA  ? HIS A 1  24 ? -13.914  -1.580  -6.292 1.000 89.800 ? 24  HIS A CA  1 
ATOM 182  C C   ? HIS A 1  24 ? -13.204  -0.410  -6.964 1.000 89.800 ? 24  HIS A C   1 
ATOM 183  C CB  ? HIS A 1  24 ? -13.239  -2.897  -6.680 1.000 89.800 ? 24  HIS A CB  1 
ATOM 184  O O   ? HIS A 1  24 ? -13.203  -0.302  -8.192 1.000 89.800 ? 24  HIS A O   1 
ATOM 185  C CG  ? HIS A 1  24 ? -11.755  -2.889  -6.493 1.000 89.800 ? 24  HIS A CG  1 
ATOM 186  C CD2 ? HIS A 1  24 ? -10.747  -2.769  -7.389 1.000 89.800 ? 24  HIS A CD2 1 
ATOM 187  N ND1 ? HIS A 1  24 ? -11.160  -3.019  -5.257 1.000 89.800 ? 24  HIS A ND1 1 
ATOM 188  C CE1 ? HIS A 1  24 ?  -9.846  -2.978  -5.402 1.000 89.800 ? 24  HIS A CE1 1 
ATOM 189  N NE2 ? HIS A 1  24 ?  -9.570  -2.827  -6.686 1.000 89.800 ? 24  HIS A NE2 1 
ATOM 190  N N   ? MET A 1  25 ? -12.580   0.479  -6.125 1.000 89.040 ? 25  MET A N   1 
ATOM 191  C CA  ? MET A 1  25 ? -11.930   1.669  -6.667 1.000 89.040 ? 25  MET A CA  1 
ATOM 192  C C   ? MET A 1  25 ? -10.412   1.538  -6.600 1.000 89.040 ? 25  MET A C   1 
ATOM 193  C CB  ? MET A 1  25 ? -12.381   2.920  -5.911 1.000 89.040 ? 25  MET A CB  1 
ATOM 194  O O   ? MET A 1  25 ?  -9.714   1.855  -7.565 1.000 89.040 ? 25  MET A O   1 
ATOM 195  C CG  ? MET A 1  25 ? -11.740   4.204  -6.412 1.000 89.040 ? 25  MET A CG  1 
ATOM 196  S SD  ? MET A 1  25 ? -12.211   5.665  -5.407 1.000 89.040 ? 25  MET A SD  1 
ATOM 197  C CE  ? MET A 1  25 ? -11.394   5.252  -3.840 1.000 89.040 ? 25  MET A CE  1 
ATOM 198  N N   ? CYS A 1  26 ?  -9.884   1.121  -5.465 1.000 91.520 ? 26  CYS A N   1 
ATOM 199  C CA  ? CYS A 1  26 ?  -8.450   0.996  -5.230 1.000 91.520 ? 26  CYS A CA  1 
ATOM 200  C C   ? CYS A 1  26 ?  -8.164  -0.032  -4.142 1.000 91.520 ? 26  CYS A C   1 
ATOM 201  C CB  ? CYS A 1  26 ?  -7.851   2.346  -4.839 1.000 91.520 ? 26  CYS A CB  1 
ATOM 202  O O   ? CYS A 1  26 ?  -9.086  -0.525  -3.490 1.000 91.520 ? 26  CYS A O   1 
ATOM 203  S SG  ? CYS A 1  26 ?  -8.442   2.972  -3.251 1.000 91.520 ? 26  CYS A SG  1 
ATOM 204  N N   ? GLY A 1  27 ?  -6.919  -0.421  -4.082 1.000 94.290 ? 27  GLY A N   1 
ATOM 205  C CA  ? GLY A 1  27 ?  -6.483  -1.266  -2.982 1.000 94.290 ? 27  GLY A CA  1 
ATOM 206  C C   ? GLY A 1  27 ?  -5.919  -0.479  -1.813 1.000 94.290 ? 27  GLY A C   1 
ATOM 207  O O   ? GLY A 1  27 ?  -5.810   0.747  -1.878 1.000 94.290 ? 27  GLY A O   1 
ATOM 208  N N   ? GLY A 1  28 ?  -5.574  -1.119  -0.732 1.000 96.680 ? 28  GLY A N   1 
ATOM 209  C CA  ? GLY A 1  28 ?  -4.917  -0.617   0.464 1.000 96.680 ? 28  GLY A CA  1 
ATOM 210  C C   ? GLY A 1  28 ?  -4.292  -1.714   1.305 1.000 96.680 ? 28  GLY A C   1 
ATOM 211  O O   ? GLY A 1  28 ?  -4.320  -2.887   0.926 1.000 96.680 ? 28  GLY A O   1 
ATOM 212  N N   ? SER A 1  29 ?  -3.651  -1.198   2.421 1.000 98.160 ? 29  SER A N   1 
ATOM 213  C CA  ? SER A 1  29 ?  -3.026  -2.130   3.354 1.000 98.160 ? 29  SER A CA  1 
ATOM 214  C C   ? SER A 1  29 ?  -3.453  -1.843   4.790 1.000 98.160 ? 29  SER A C   1 
ATOM 215  C CB  ? SER A 1  29 ?  -1.502  -2.059   3.243 1.000 98.160 ? 29  SER A CB  1 
ATOM 216  O O   ? SER A 1  29 ?  -3.379  -0.702   5.249 1.000 98.160 ? 29  SER A O   1 
ATOM 217  O OG  ? SER A 1  29 ?  -1.085  -2.274   1.905 1.000 98.160 ? 29  SER A OG  1 
ATOM 218  N N   ? LEU A 1  30 ?  -3.941  -2.934   5.387 1.000 98.470 ? 30  LEU A N   1 
ATOM 219  C CA  ? LEU A 1  30 ?  -4.254  -2.824   6.808 1.000 98.470 ? 30  LEU A CA  1 
ATOM 220  C C   ? LEU A 1  30 ?  -2.981  -2.812   7.646 1.000 98.470 ? 30  LEU A C   1 
ATOM 221  C CB  ? LEU A 1  30 ?  -5.158  -3.979   7.248 1.000 98.470 ? 30  LEU A CB  1 
ATOM 222  O O   ? LEU A 1  30 ?  -2.216  -3.780   7.635 1.000 98.470 ? 30  LEU A O   1 
ATOM 223  C CG  ? LEU A 1  30 ?  -5.733  -3.888   8.662 1.000 98.470 ? 30  LEU A CG  1 
ATOM 224  C CD1 ? LEU A 1  30 ?  -6.642  -2.670   8.788 1.000 98.470 ? 30  LEU A CD1 1 
ATOM 225  C CD2 ? LEU A 1  30 ?  -6.490  -5.165   9.015 1.000 98.470 ? 30  LEU A CD2 1 
ATOM 226  N N   ? ILE A 1  31 ?  -2.715  -1.704   8.447 1.000 98.380 ? 31  ILE A N   1 
ATOM 227  C CA  ? ILE A 1  31 ?  -1.438  -1.549   9.137 1.000 98.380 ? 31  ILE A CA  1 
ATOM 228  C C   ? ILE A 1  31 ?  -1.659  -1.595  10.647 1.000 98.380 ? 31  ILE A C   1 
ATOM 229  C CB  ? ILE A 1  31 ?  -0.737  -0.231   8.737 1.000 98.380 ? 31  ILE A CB  1 
ATOM 230  O O   ? ILE A 1  31 ?  -0.699  -1.662  11.419 1.000 98.380 ? 31  ILE A O   1 
ATOM 231  C CG1 ? ILE A 1  31 ?  -1.651   0.967   9.019 1.000 98.380 ? 31  ILE A CG1 1 
ATOM 232  C CG2 ? ILE A 1  31 ?  -0.319  -0.267   7.264 1.000 98.380 ? 31  ILE A CG2 1 
ATOM 233  C CD1 ? ILE A 1  31 ?  -0.949   2.315   8.929 1.000 98.380 ? 31  ILE A CD1 1 
ATOM 234  N N   ? SER A 1  32 ?  -2.953  -1.581  11.127 1.000 97.660 ? 32  SER A N   1 
ATOM 235  C CA  ? SER A 1  32 ?  -3.421  -1.783  12.494 1.000 97.660 ? 32  SER A CA  1 
ATOM 236  C C   ? SER A 1  32 ?  -4.884  -2.213  12.519 1.000 97.660 ? 32  SER A C   1 
ATOM 237  C CB  ? SER A 1  32 ?  -3.242  -0.507  13.316 1.000 97.660 ? 32  SER A CB  1 
ATOM 238  O O   ? SER A 1  32 ?  -5.506  -2.378  11.468 1.000 97.660 ? 32  SER A O   1 
ATOM 239  O OG  ? SER A 1  32 ?  -4.216   0.460  12.962 1.000 97.660 ? 32  SER A OG  1 
ATOM 240  N N   ? THR A 1  33 ?  -5.434  -2.429  13.759 1.000 97.260 ? 33  THR A N   1 
ATOM 241  C CA  ? THR A 1  33 ?  -6.804  -2.921  13.853 1.000 97.260 ? 33  THR A CA  1 
ATOM 242  C C   ? THR A 1  33 ?  -7.785  -1.900  13.284 1.000 97.260 ? 33  THR A C   1 
ATOM 243  C CB  ? THR A 1  33 ?  -7.182  -3.243  15.311 1.000 97.260 ? 33  THR A CB  1 
ATOM 244  O O   ? THR A 1  33 ?  -8.902  -2.253  12.898 1.000 97.260 ? 33  THR A O   1 
ATOM 245  C CG2 ? THR A 1  33 ?  -6.396  -4.442  15.831 1.000 97.260 ? 33  THR A CG2 1 
ATOM 246  O OG1 ? THR A 1  33 ?  -6.898  -2.105  16.135 1.000 97.260 ? 33  THR A OG1 1 
ATOM 247  N N   ? ASP A 1  34 ?  -7.329  -0.647  13.095 1.000 97.890 ? 34  ASP A N   1 
ATOM 248  C CA  ? ASP A 1  34 ?  -8.325   0.343  12.694 1.000 97.890 ? 34  ASP A CA  1 
ATOM 249  C C   ? ASP A 1  34 ?  -7.781   1.256  11.598 1.000 97.890 ? 34  ASP A C   1 
ATOM 250  C CB  ? ASP A 1  34 ?  -8.770   1.175  13.899 1.000 97.890 ? 34  ASP A CB  1 
ATOM 251  O O   ? ASP A 1  34 ?  -8.412   2.255  11.246 1.000 97.890 ? 34  ASP A O   1 
ATOM 252  C CG  ? ASP A 1  34 ?  -7.610   1.832  14.627 1.000 97.890 ? 34  ASP A CG  1 
ATOM 253  O OD1 ? ASP A 1  34 ?  -6.446   1.648  14.210 1.000 97.890 ? 34  ASP A OD1 1 
ATOM 254  O OD2 ? ASP A 1  34 ?  -7.863   2.538  15.627 1.000 97.890 ? 34  ASP A OD2 1 
ATOM 255  N N   ? TRP A 1  35 ?  -6.546   0.961  11.069 1.000 98.470 ? 35  TRP A N   1 
ATOM 256  C CA  ? TRP A 1  35 ?  -5.984   1.893  10.098 1.000 98.470 ? 35  TRP A CA  1 
ATOM 257  C C   ? TRP A 1  35 ?  -5.584   1.169   8.816 1.000 98.470 ? 35  TRP A C   1 
ATOM 258  C CB  ? TRP A 1  35 ?  -4.771   2.619  10.688 1.000 98.470 ? 35  TRP A CB  1 
ATOM 259  O O   ? TRP A 1  35 ?  -5.023   0.072   8.865 1.000 98.470 ? 35  TRP A O   1 
ATOM 260  C CG  ? TRP A 1  35 ?  -5.124   3.676  11.691 1.000 98.470 ? 35  TRP A CG  1 
ATOM 261  C CD1 ? TRP A 1  35 ?  -5.133   3.551  13.052 1.000 98.470 ? 35  TRP A CD1 1 
ATOM 262  C CD2 ? TRP A 1  35 ?  -5.524   5.021  11.409 1.000 98.470 ? 35  TRP A CD2 1 
ATOM 263  C CE2 ? TRP A 1  35 ?  -5.759   5.655  12.649 1.000 98.470 ? 35  TRP A CE2 1 
ATOM 264  C CE3 ? TRP A 1  35 ?  -5.705   5.752  10.227 1.000 98.470 ? 35  TRP A CE3 1 
ATOM 265  N NE1 ? TRP A 1  35 ?  -5.514   4.738  13.634 1.000 98.470 ? 35  TRP A NE1 1 
ATOM 266  C CH2 ? TRP A 1  35 ?  -6.337   7.680  11.569 1.000 98.470 ? 35  TRP A CH2 1 
ATOM 267  C CZ2 ? TRP A 1  35 ?  -6.167   6.988  12.740 1.000 98.470 ? 35  TRP A CZ2 1 
ATOM 268  C CZ3 ? TRP A 1  35 ?  -6.111   7.078  10.320 1.000 98.470 ? 35  TRP A CZ3 1 
ATOM 269  N N   ? VAL A 1  36 ?  -5.882   1.819   7.703 1.000 98.520 ? 36  VAL A N   1 
ATOM 270  C CA  ? VAL A 1  36 ?  -5.513   1.400   6.354 1.000 98.520 ? 36  VAL A CA  1 
ATOM 271  C C   ? VAL A 1  36 ?  -4.660   2.480   5.693 1.000 98.520 ? 36  VAL A C   1 
ATOM 272  C CB  ? VAL A 1  36 ?  -6.760   1.103   5.491 1.000 98.520 ? 36  VAL A CB  1 
ATOM 273  O O   ? VAL A 1  36 ?  -4.913   3.675   5.869 1.000 98.520 ? 36  VAL A O   1 
ATOM 274  C CG1 ? VAL A 1  36 ?  -6.357   0.788   4.052 1.000 98.520 ? 36  VAL A CG1 1 
ATOM 275  C CG2 ? VAL A 1  36 ?  -7.560  -0.052   6.091 1.000 98.520 ? 36  VAL A CG2 1 
ATOM 276  N N   ? VAL A 1  37 ?  -3.620   2.014   4.983 1.000 98.350 ? 37  VAL A N   1 
ATOM 277  C CA  ? VAL A 1  37 ?  -2.833   2.941   4.177 1.000 98.350 ? 37  VAL A CA  1 
ATOM 278  C C   ? VAL A 1  37 ?  -3.110   2.700   2.694 1.000 98.350 ? 37  VAL A C   1 
ATOM 279  C CB  ? VAL A 1  37 ?  -1.322   2.804   4.466 1.000 98.350 ? 37  VAL A CB  1 
ATOM 280  O O   ? VAL A 1  37 ?  -3.246   1.554   2.260 1.000 98.350 ? 37  VAL A O   1 
ATOM 281  C CG1 ? VAL A 1  37 ?  -0.817   1.422   4.054 1.000 98.350 ? 37  VAL A CG1 1 
ATOM 282  C CG2 ? VAL A 1  37 ?  -0.539   3.899   3.744 1.000 98.350 ? 37  VAL A CG2 1 
ATOM 283  N N   ? SER A 1  38 ?  -3.231   3.809   1.879 1.000 97.610 ? 38  SER A N   1 
ATOM 284  C CA  ? SER A 1  38 ?  -3.532   3.744   0.453 1.000 97.610 ? 38  SER A CA  1 
ATOM 285  C C   ? SER A 1  38 ?  -2.995   4.967  -0.283 1.000 97.610 ? 38  SER A C   1 
ATOM 286  C CB  ? SER A 1  38 ?  -5.040   3.625   0.228 1.000 97.610 ? 38  SER A CB  1 
ATOM 287  O O   ? SER A 1  38 ?  -2.297   5.795   0.307 1.000 97.610 ? 38  SER A O   1 
ATOM 288  O OG  ? SER A 1  38 ?  -5.323   3.296  -1.121 1.000 97.610 ? 38  SER A OG  1 
ATOM 289  N N   ? ALA A 1  39 ?  -3.236   5.017  -1.548 1.000 97.010 ? 39  ALA A N   1 
ATOM 290  C CA  ? ALA A 1  39 ?  -2.788   6.144  -2.362 1.000 97.010 ? 39  ALA A CA  1 
ATOM 291  C C   ? ALA A 1  39 ?  -3.732   7.335  -2.217 1.000 97.010 ? 39  ALA A C   1 
ATOM 292  C CB  ? ALA A 1  39 ?  -2.679   5.732  -3.828 1.000 97.010 ? 39  ALA A CB  1 
ATOM 293  O O   ? ALA A 1  39 ?  -4.954   7.171  -2.222 1.000 97.010 ? 39  ALA A O   1 
ATOM 294  N N   ? ALA A 1  40 ?  -3.193   8.504  -2.169 1.000 97.030 ? 40  ALA A N   1 
ATOM 295  C CA  ? ALA A 1  40 ?  -3.945   9.736  -1.946 1.000 97.030 ? 40  ALA A CA  1 
ATOM 296  C C   ? ALA A 1  40 ?  -4.722  10.139  -3.196 1.000 97.030 ? 40  ALA A C   1 
ATOM 297  C CB  ? ALA A 1  40 ?  -3.007  10.863  -1.520 1.000 97.030 ? 40  ALA A CB  1 
ATOM 298  O O   ? ALA A 1  40 ?  -5.728  10.847  -3.108 1.000 97.030 ? 40  ALA A O   1 
ATOM 299  N N   ? HIS A 1  41 ?  -4.226   9.731  -4.354 1.000 94.250 ? 41  HIS A N   1 
ATOM 300  C CA  ? HIS A 1  41 ?  -4.853  10.148  -5.603 1.000 94.250 ? 41  HIS A CA  1 
ATOM 301  C C   ? HIS A 1  41 ?  -6.171   9.416  -5.829 1.000 94.250 ? 41  HIS A C   1 
ATOM 302  C CB  ? HIS A 1  41 ?  -3.909   9.908  -6.783 1.000 94.250 ? 41  HIS A CB  1 
ATOM 303  O O   ? HIS A 1  41 ?  -6.927   9.758  -6.741 1.000 94.250 ? 41  HIS A O   1 
ATOM 304  C CG  ? HIS A 1  41 ?  -3.714   8.462  -7.110 1.000 94.250 ? 41  HIS A CG  1 
ATOM 305  C CD2 ? HIS A 1  41 ?  -4.410   7.632  -7.922 1.000 94.250 ? 41  HIS A CD2 1 
ATOM 306  N ND1 ? HIS A 1  41 ?  -2.696   7.707  -6.568 1.000 94.250 ? 41  HIS A ND1 1 
ATOM 307  C CE1 ? HIS A 1  41 ?  -2.775   6.472  -7.036 1.000 94.250 ? 41  HIS A CE1 1 
ATOM 308  N NE2 ? HIS A 1  41 ?  -3.807   6.401  -7.859 1.000 94.250 ? 41  HIS A NE2 1 
ATOM 309  N N   ? TYR A 1  42 ?  -6.515   8.539  -4.939 1.000 91.940 ? 42  TYR A N   1 
ATOM 310  C CA  ? TYR A 1  42 ?  -7.804   7.856  -4.970 1.000 91.940 ? 42  TYR A CA  1 
ATOM 311  C C   ? TYR A 1  42 ?  -8.676   8.284  -3.796 1.000 91.940 ? 42  TYR A C   1 
ATOM 312  C CB  ? TYR A 1  42 ?  -7.607   6.337  -4.948 1.000 91.940 ? 42  TYR A CB  1 
ATOM 313  O O   ? TYR A 1  42 ?  -9.532   7.522  -3.340 1.000 91.940 ? 42  TYR A O   1 
ATOM 314  C CG  ? TYR A 1  42 ?  -7.440   5.726  -6.318 1.000 91.940 ? 42  TYR A CG  1 
ATOM 315  C CD1 ? TYR A 1  42 ?  -8.547   5.431  -7.110 1.000 91.940 ? 42  TYR A CD1 1 
ATOM 316  C CD2 ? TYR A 1  42 ?  -6.176   5.443  -6.823 1.000 91.940 ? 42  TYR A CD2 1 
ATOM 317  C CE1 ? TYR A 1  42 ?  -8.398   4.866  -8.373 1.000 91.940 ? 42  TYR A CE1 1 
ATOM 318  C CE2 ? TYR A 1  42 ?  -6.015   4.879  -8.084 1.000 91.940 ? 42  TYR A CE2 1 
ATOM 319  O OH  ? TYR A 1  42 ?  -6.976   4.036 -10.099 1.000 91.940 ? 42  TYR A OH  1 
ATOM 320  C CZ  ? TYR A 1  42 ?  -7.130   4.595  -8.850 1.000 91.940 ? 42  TYR A CZ  1 
ATOM 321  N N   ? TYR A 1  43 ?  -8.573   9.505  -3.338 1.000 93.500 ? 43  TYR A N   1 
ATOM 322  C CA  ? TYR A 1  43 ?  -9.256  10.046  -2.168 1.000 93.500 ? 43  TYR A CA  1 
ATOM 323  C C   ? TYR A 1  43 ? -10.759  10.136  -2.407 1.000 93.500 ? 43  TYR A C   1 
ATOM 324  C CB  ? TYR A 1  43 ?  -8.701  11.428  -1.813 1.000 93.500 ? 43  TYR A CB  1 
ATOM 325  O O   ? TYR A 1  43 ? -11.200  10.627  -3.449 1.000 93.500 ? 43  TYR A O   1 
ATOM 326  C CG  ? TYR A 1  43 ?  -9.489  12.142  -0.742 1.000 93.500 ? 43  TYR A CG  1 
ATOM 327  C CD1 ? TYR A 1  43 ? -10.543  12.991  -1.073 1.000 93.500 ? 43  TYR A CD1 1 
ATOM 328  C CD2 ? TYR A 1  43 ?  -9.181  11.971   0.604 1.000 93.500 ? 43  TYR A CD2 1 
ATOM 329  C CE1 ? TYR A 1  43 ? -11.271  13.652  -0.090 1.000 93.500 ? 43  TYR A CE1 1 
ATOM 330  C CE2 ? TYR A 1  43 ?  -9.902  12.627   1.596 1.000 93.500 ? 43  TYR A CE2 1 
ATOM 331  O OH  ? TYR A 1  43 ? -11.661  14.116   2.218 1.000 93.500 ? 43  TYR A OH  1 
ATOM 332  C CZ  ? TYR A 1  43 ? -10.944  13.464   1.240 1.000 93.500 ? 43  TYR A CZ  1 
ATOM 333  N N   ? ASN A 1  44 ? -11.473   9.602  -1.371 1.000 93.220 ? 44  ASN A N   1 
ATOM 334  C CA  ? ASN A 1  44 ? -12.917   9.749  -1.224 1.000 93.220 ? 44  ASN A CA  1 
ATOM 335  C C   ? ASN A 1  44 ? -13.312   9.971   0.233 1.000 93.220 ? 44  ASN A C   1 
ATOM 336  C CB  ? ASN A 1  44 ? -13.641   8.526  -1.790 1.000 93.220 ? 44  ASN A CB  1 
ATOM 337  O O   ? ASN A 1  44 ? -12.792   9.304   1.130 1.000 93.220 ? 44  ASN A O   1 
ATOM 338  C CG  ? ASN A 1  44 ? -15.083   8.820  -2.158 1.000 93.220 ? 44  ASN A CG  1 
ATOM 339  N ND2 ? ASN A 1  44 ? -15.407   8.686  -3.438 1.000 93.220 ? 44  ASN A ND2 1 
ATOM 340  O OD1 ? ASN A 1  44 ? -15.898   9.164  -1.298 1.000 93.220 ? 44  ASN A OD1 1 
ATOM 341  N N   ? SER A 1  45 ? -14.309  10.944   0.427 1.000 89.910 ? 45  SER A N   1 
ATOM 342  C CA  ? SER A 1  45 ? -14.703  11.322   1.780 1.000 89.910 ? 45  SER A CA  1 
ATOM 343  C C   ? SER A 1  45 ? -15.479  10.200   2.463 1.000 89.910 ? 45  SER A C   1 
ATOM 344  C CB  ? SER A 1  45 ? -15.548  12.596   1.756 1.000 89.910 ? 45  SER A CB  1 
ATOM 345  O O   ? SER A 1  45 ? -15.513  10.121   3.692 1.000 89.910 ? 45  SER A O   1 
ATOM 346  O OG  ? SER A 1  45 ? -16.711  12.414   0.967 1.000 89.910 ? 45  SER A OG  1 
ATOM 347  N N   ? ARG A 1  46 ? -16.140   9.230   1.687 1.000 92.000 ? 46  ARG A N   1 
ATOM 348  C CA  ? ARG A 1  46 ? -16.851   8.044   2.153 1.000 92.000 ? 46  ARG A CA  1 
ATOM 349  C C   ? ARG A 1  46 ? -16.358   6.792   1.435 1.000 92.000 ? 46  ARG A C   1 
ATOM 350  C CB  ? ARG A 1  46 ? -18.359   8.206   1.950 1.000 92.000 ? 46  ARG A CB  1 
ATOM 351  O O   ? ARG A 1  46 ? -16.527   6.660   0.221 1.000 92.000 ? 46  ARG A O   1 
ATOM 352  C CG  ? ARG A 1  46 ? -18.979   9.310   2.791 1.000 92.000 ? 46  ARG A CG  1 
ATOM 353  C CD  ? ARG A 1  46 ? -20.484   9.400   2.583 1.000 92.000 ? 46  ARG A CD  1 
ATOM 354  N NE  ? ARG A 1  46 ? -21.059  10.540   3.292 1.000 92.000 ? 46  ARG A NE  1 
ATOM 355  N NH1 ? ARG A 1  46 ? -23.226   9.740   3.244 1.000 92.000 ? 46  ARG A NH1 1 
ATOM 356  N NH2 ? ARG A 1  46 ? -22.764  11.753   4.238 1.000 92.000 ? 46  ARG A NH2 1 
ATOM 357  C CZ  ? ARG A 1  46 ? -22.348  10.675   3.589 1.000 92.000 ? 46  ARG A CZ  1 
ATOM 358  N N   ? ILE A 1  47 ? -15.769   5.911   2.212 1.000 95.430 ? 47  ILE A N   1 
ATOM 359  C CA  ? ILE A 1  47 ? -15.181   4.718   1.613 1.000 95.430 ? 47  ILE A CA  1 
ATOM 360  C C   ? ILE A 1  47 ? -15.498   3.498   2.476 1.000 95.430 ? 47  ILE A C   1 
ATOM 361  C CB  ? ILE A 1  47 ? -13.653   4.867   1.438 1.000 95.430 ? 47  ILE A CB  1 
ATOM 362  O O   ? ILE A 1  47 ? -15.415   3.561   3.705 1.000 95.430 ? 47  ILE A O   1 
ATOM 363  C CG1 ? ILE A 1  47 ? -13.335   6.044   0.508 1.000 95.430 ? 47  ILE A CG1 1 
ATOM 364  C CG2 ? ILE A 1  47 ? -13.041   3.568   0.908 1.000 95.430 ? 47  ILE A CG2 1 
ATOM 365  C CD1 ? ILE A 1  47 ? -11.866   6.444   0.496 1.000 95.430 ? 47  ILE A CD1 1 
ATOM 366  N N   ? GLU A 1  48 ? -16.054   2.459   1.863 1.000 96.970 ? 48  GLU A N   1 
ATOM 367  C CA  ? GLU A 1  48 ? -16.164   1.158   2.517 1.000 96.970 ? 48  GLU A CA  1 
ATOM 368  C C   ? GLU A 1  48 ? -14.894   0.335   2.326 1.000 96.970 ? 48  GLU A C   1 
ATOM 369  C CB  ? GLU A 1  48 ? -17.375   0.389   1.983 1.000 96.970 ? 48  GLU A CB  1 
ATOM 370  O O   ? GLU A 1  48 ? -14.432   0.149   1.198 1.000 96.970 ? 48  GLU A O   1 
ATOM 371  C CG  ? GLU A 1  48 ? -17.610  -0.946   2.675 1.000 96.970 ? 48  GLU A CG  1 
ATOM 372  C CD  ? GLU A 1  48 ? -18.771  -1.731   2.087 1.000 96.970 ? 48  GLU A CD  1 
ATOM 373  O OE1 ? GLU A 1  48 ? -18.614  -2.323   0.995 1.000 96.970 ? 48  GLU A OE1 1 
ATOM 374  O OE2 ? GLU A 1  48 ? -19.849  -1.753   2.723 1.000 96.970 ? 48  GLU A OE2 1 
ATOM 375  N N   ? VAL A 1  49 ? -14.350  -0.097   3.453 1.000 97.350 ? 49  VAL A N   1 
ATOM 376  C CA  ? VAL A 1  49 ? -13.161  -0.942   3.440 1.000 97.350 ? 49  VAL A CA  1 
ATOM 377  C C   ? VAL A 1  49 ? -13.568  -2.409   3.545 1.000 97.350 ? 49  VAL A C   1 
ATOM 378  C CB  ? VAL A 1  49 ? -12.192  -0.574   4.586 1.000 97.350 ? 49  VAL A CB  1 
ATOM 379  O O   ? VAL A 1  49 ? -14.217  -2.813   4.513 1.000 97.350 ? 49  VAL A O   1 
ATOM 380  C CG1 ? VAL A 1  49 ? -10.956  -1.472   4.557 1.000 97.350 ? 49  VAL A CG1 1 
ATOM 381  C CG2 ? VAL A 1  49 ? -11.790   0.897   4.494 1.000 97.350 ? 49  VAL A CG2 1 
ATOM 382  N N   ? ARG A 1  50 ? -13.279  -3.185   2.467 1.000 96.560 ? 50  ARG A N   1 
ATOM 383  C CA  ? ARG A 1  50 ? -13.603  -4.607   2.452 1.000 96.560 ? 50  ARG A CA  1 
ATOM 384  C C   ? ARG A 1  50 ? -12.368  -5.454   2.740 1.000 96.560 ? 50  ARG A C   1 
ATOM 385  C CB  ? ARG A 1  50 ? -14.210  -5.007   1.105 1.000 96.560 ? 50  ARG A CB  1 
ATOM 386  O O   ? ARG A 1  50 ? -11.363  -5.356   2.032 1.000 96.560 ? 50  ARG A O   1 
ATOM 387  C CG  ? ARG A 1  50 ? -15.463  -4.228   0.739 1.000 96.560 ? 50  ARG A CG  1 
ATOM 388  C CD  ? ARG A 1  50 ? -16.105  -4.759  -0.535 1.000 96.560 ? 50  ARG A CD  1 
ATOM 389  N NE  ? ARG A 1  50 ? -17.293  -3.993  -0.900 1.000 96.560 ? 50  ARG A NE  1 
ATOM 390  N NH1 ? ARG A 1  50 ? -17.914  -5.389  -2.633 1.000 96.560 ? 50  ARG A NH1 1 
ATOM 391  N NH2 ? ARG A 1  50 ? -19.178  -3.543  -2.133 1.000 96.560 ? 50  ARG A NH2 1 
ATOM 392  C CZ  ? ARG A 1  50 ? -18.126  -4.310  -1.888 1.000 96.560 ? 50  ARG A CZ  1 
ATOM 393  N N   ? LEU A 1  51 ? -12.378  -6.260   3.815 1.000 97.040 ? 51  LEU A N   1 
ATOM 394  C CA  ? LEU A 1  51 ? -11.283  -7.119   4.254 1.000 97.040 ? 51  LEU A CA  1 
ATOM 395  C C   ? LEU A 1  51 ? -11.625  -8.589   4.036 1.000 97.040 ? 51  LEU A C   1 
ATOM 396  C CB  ? LEU A 1  51 ? -10.967  -6.870   5.731 1.000 97.040 ? 51  LEU A CB  1 
ATOM 397  O O   ? LEU A 1  51 ? -12.800  -8.961   4.015 1.000 97.040 ? 51  LEU A O   1 
ATOM 398  C CG  ? LEU A 1  51 ? -10.579  -5.440   6.111 1.000 97.040 ? 51  LEU A CG  1 
ATOM 399  C CD1 ? LEU A 1  51 ? -11.143  -5.085   7.483 1.000 97.040 ? 51  LEU A CD1 1 
ATOM 400  C CD2 ? LEU A 1  51 ?  -9.064  -5.273   6.090 1.000 97.040 ? 51  LEU A CD2 1 
ATOM 401  N N   ? GLY A 1  52 ? -10.514  -9.416   3.795 1.000 95.470 ? 52  GLY A N   1 
ATOM 402  C CA  ? GLY A 1  52 ? -10.705 -10.855   3.711 1.000 95.470 ? 52  GLY A CA  1 
ATOM 403  C C   ? GLY A 1  52 ? -11.200 -11.313   2.352 1.000 95.470 ? 52  GLY A C   1 
ATOM 404  O O   ? GLY A 1  52 ? -11.746 -12.410   2.221 1.000 95.470 ? 52  GLY A O   1 
ATOM 405  N N   ? GLU A 1  53 ? -11.004 -10.389   1.311 1.000 92.960 ? 53  GLU A N   1 
ATOM 406  C CA  ? GLU A 1  53 ? -11.475 -10.694  -0.036 1.000 92.960 ? 53  GLU A CA  1 
ATOM 407  C C   ? GLU A 1  53 ? -10.416 -11.450  -0.834 1.000 92.960 ? 53  GLU A C   1 
ATOM 408  C CB  ? GLU A 1  53 ? -11.871  -9.411  -0.771 1.000 92.960 ? 53  GLU A CB  1 
ATOM 409  O O   ? GLU A 1  53 ?  -9.234 -11.102  -0.791 1.000 92.960 ? 53  GLU A O   1 
ATOM 410  C CG  ? GLU A 1  53 ? -13.011  -8.650  -0.110 1.000 92.960 ? 53  GLU A CG  1 
ATOM 411  C CD  ? GLU A 1  53 ? -14.383  -9.205  -0.458 1.000 92.960 ? 53  GLU A CD  1 
ATOM 412  O OE1 ? GLU A 1  53 ? -15.398  -8.675   0.048 1.000 92.960 ? 53  GLU A OE1 1 
ATOM 413  O OE2 ? GLU A 1  53 ? -14.444 -10.178  -1.242 1.000 92.960 ? 53  GLU A OE2 1 
ATOM 414  N N   ? HIS A 1  54 ? -10.759 -12.574  -1.444 1.000 93.750 ? 54  HIS A N   1 
ATOM 415  C CA  ? HIS A 1  54 ?  -9.959 -13.173  -2.506 1.000 93.750 ? 54  HIS A CA  1 
ATOM 416  C C   ? HIS A 1  54 ? -10.578 -12.915  -3.875 1.000 93.750 ? 54  HIS A C   1 
ATOM 417  C CB  ? HIS A 1  54 ?  -9.803 -14.678  -2.275 1.000 93.750 ? 54  HIS A CB  1 
ATOM 418  O O   ? HIS A 1  54 ?  -9.869 -12.589  -4.830 1.000 93.750 ? 54  HIS A O   1 
ATOM 419  C CG  ? HIS A 1  54 ?  -8.975 -15.361  -3.316 1.000 93.750 ? 54  HIS A CG  1 
ATOM 420  C CD2 ? HIS A 1  54 ?  -9.324 -16.196  -4.323 1.000 93.750 ? 54  HIS A CD2 1 
ATOM 421  N ND1 ? HIS A 1  54 ?  -7.606 -15.217  -3.392 1.000 93.750 ? 54  HIS A ND1 1 
ATOM 422  C CE1 ? HIS A 1  54 ?  -7.149 -15.935  -4.404 1.000 93.750 ? 54  HIS A CE1 1 
ATOM 423  N NE2 ? HIS A 1  54 ?  -8.171 -16.539  -4.985 1.000 93.750 ? 54  HIS A NE2 1 
ATOM 424  N N   ? ASN A 1  55 ? -11.887 -13.129  -3.979 1.000 92.560 ? 55  ASN A N   1 
ATOM 425  C CA  ? ASN A 1  55 ? -12.713 -12.797  -5.136 1.000 92.560 ? 55  ASN A CA  1 
ATOM 426  C C   ? ASN A 1  55 ? -13.720 -11.698  -4.809 1.000 92.560 ? 55  ASN A C   1 
ATOM 427  C CB  ? ASN A 1  55 ? -13.435 -14.042  -5.655 1.000 92.560 ? 55  ASN A CB  1 
ATOM 428  O O   ? ASN A 1  55 ? -14.662 -11.921  -4.046 1.000 92.560 ? 55  ASN A O   1 
ATOM 429  C CG  ? ASN A 1  55 ? -14.159 -13.794  -6.963 1.000 92.560 ? 55  ASN A CG  1 
ATOM 430  N ND2 ? ASN A 1  55 ? -14.213 -14.812  -7.814 1.000 92.560 ? 55  ASN A ND2 1 
ATOM 431  O OD1 ? ASN A 1  55 ? -14.666 -12.696  -7.208 1.000 92.560 ? 55  ASN A OD1 1 
ATOM 432  N N   ? ILE A 1  56 ? -13.583 -10.551  -5.500 1.000 90.100 ? 56  ILE A N   1 
ATOM 433  C CA  ? ILE A 1  56 ? -14.353  -9.378  -5.099 1.000 90.100 ? 56  ILE A CA  1 
ATOM 434  C C   ? ILE A 1  56 ? -15.768  -9.471  -5.664 1.000 90.100 ? 56  ILE A C   1 
ATOM 435  C CB  ? ILE A 1  56 ? -13.674  -8.070  -5.564 1.000 90.100 ? 56  ILE A CB  1 
ATOM 436  O O   ? ILE A 1  56 ? -16.666  -8.747  -5.229 1.000 90.100 ? 56  ILE A O   1 
ATOM 437  C CG1 ? ILE A 1  56 ? -13.414  -8.112  -7.074 1.000 90.100 ? 56  ILE A CG1 1 
ATOM 438  C CG2 ? ILE A 1  56 ? -12.374  -7.832  -4.790 1.000 90.100 ? 56  ILE A CG2 1 
ATOM 439  C CD1 ? ILE A 1  56 ? -12.916  -6.794  -7.653 1.000 90.100 ? 56  ILE A CD1 1 
ATOM 440  N N   ? LYS A 1  57 ? -16.152 -10.418  -6.441 1.000 88.920 ? 57  LYS A N   1 
ATOM 441  C CA  ? LYS A 1  57 ? -17.480 -10.584  -7.026 1.000 88.920 ? 57  LYS A CA  1 
ATOM 442  C C   ? LYS A 1  57 ? -18.290 -11.628  -6.262 1.000 88.920 ? 57  LYS A C   1 
ATOM 443  C CB  ? LYS A 1  57 ? -17.371 -10.981  -8.499 1.000 88.920 ? 57  LYS A CB  1 
ATOM 444  O O   ? LYS A 1  57 ? -19.510 -11.710  -6.418 1.000 88.920 ? 57  LYS A O   1 
ATOM 445  C CG  ? LYS A 1  57 ? -17.009  -9.829  -9.425 1.000 88.920 ? 57  LYS A CG  1 
ATOM 446  C CD  ? LYS A 1  57 ? -17.358 -10.146 -10.874 1.000 88.920 ? 57  LYS A CD  1 
ATOM 447  C CE  ? LYS A 1  57 ? -17.160  -8.934 -11.775 1.000 88.920 ? 57  LYS A CE  1 
ATOM 448  N NZ  ? LYS A 1  57 ? -17.506  -9.238 -13.195 1.000 88.920 ? 57  LYS A NZ  1 
ATOM 449  N N   ? GLN A 1  58 ? -17.544 -12.370  -5.423 1.000 90.360 ? 58  GLN A N   1 
ATOM 450  C CA  ? GLN A 1  58 ? -18.214 -13.440  -4.691 1.000 90.360 ? 58  GLN A CA  1 
ATOM 451  C C   ? GLN A 1  58 ? -18.163 -13.192  -3.186 1.000 90.360 ? 58  GLN A C   1 
ATOM 452  C CB  ? GLN A 1  58 ? -17.585 -14.794  -5.023 1.000 90.360 ? 58  GLN A CB  1 
ATOM 453  O O   ? GLN A 1  58 ? -17.161 -12.694  -2.668 1.000 90.360 ? 58  GLN A O   1 
ATOM 454  C CG  ? GLN A 1  58 ? -17.726 -15.196  -6.484 1.000 90.360 ? 58  GLN A CG  1 
ATOM 455  C CD  ? GLN A 1  58 ? -17.203 -16.593  -6.762 1.000 90.360 ? 58  GLN A CD  1 
ATOM 456  N NE2 ? GLN A 1  58 ? -17.095 -16.943  -8.039 1.000 90.360 ? 58  GLN A NE2 1 
ATOM 457  O OE1 ? GLN A 1  58 ? -16.898 -17.351  -5.836 1.000 90.360 ? 58  GLN A OE1 1 
ATOM 458  N N   ? ASN A 1  59 ? -19.255 -13.431  -2.529 1.000 90.130 ? 59  ASN A N   1 
ATOM 459  C CA  ? ASN A 1  59 ? -19.250 -13.522  -1.073 1.000 90.130 ? 59  ASN A CA  1 
ATOM 460  C C   ? ASN A 1  59 ? -18.696 -14.862  -0.597 1.000 90.130 ? 59  ASN A C   1 
ATOM 461  C CB  ? ASN A 1  59 ? -20.658 -13.302  -0.516 1.000 90.130 ? 59  ASN A CB  1 
ATOM 462  O O   ? ASN A 1  59 ? -19.377 -15.885  -0.680 1.000 90.130 ? 59  ASN A O   1 
ATOM 463  C CG  ? ASN A 1  59 ? -20.671 -13.139   0.991 1.000 90.130 ? 59  ASN A CG  1 
ATOM 464  N ND2 ? ASN A 1  59 ? -21.823 -12.768   1.537 1.000 90.130 ? 59  ASN A ND2 1 
ATOM 465  O OD1 ? ASN A 1  59 ? -19.654 -13.345   1.659 1.000 90.130 ? 59  ASN A OD1 1 
ATOM 466  N N   ? GLU A 1  60 ? -17.451 -14.756  -0.085 1.000 91.130 ? 60  GLU A N   1 
ATOM 467  C CA  ? GLU A 1  60 ? -16.711 -15.972   0.238 1.000 91.130 ? 60  GLU A CA  1 
ATOM 468  C C   ? GLU A 1  60 ? -16.848 -16.326   1.716 1.000 91.130 ? 60  GLU A C   1 
ATOM 469  C CB  ? GLU A 1  60 ? -15.233 -15.817  -0.130 1.000 91.130 ? 60  GLU A CB  1 
ATOM 470  O O   ? GLU A 1  60 ? -16.305 -17.335   2.172 1.000 91.130 ? 60  GLU A O   1 
ATOM 471  C CG  ? GLU A 1  60 ? -14.988 -15.614  -1.618 1.000 91.130 ? 60  GLU A CG  1 
ATOM 472  C CD  ? GLU A 1  60 ? -13.538 -15.297  -1.950 1.000 91.130 ? 60  GLU A CD  1 
ATOM 473  O OE1 ? GLU A 1  60 ? -12.923 -16.036  -2.751 1.000 91.130 ? 60  GLU A OE1 1 
ATOM 474  O OE2 ? GLU A 1  60 ? -13.014 -14.301  -1.403 1.000 91.130 ? 60  GLU A OE2 1 
ATOM 475  N N   ? GLY A 1  61 ? -17.640 -15.454   2.505 1.000 92.500 ? 61  GLY A N   1 
ATOM 476  C CA  ? GLY A 1  61 ? -17.905 -15.737   3.907 1.000 92.500 ? 61  GLY A CA  1 
ATOM 477  C C   ? GLY A 1  61 ? -16.799 -15.262   4.831 1.000 92.500 ? 61  GLY A C   1 
ATOM 478  O O   ? GLY A 1  61 ? -16.937 -15.323   6.054 1.000 92.500 ? 61  GLY A O   1 
ATOM 479  N N   ? THR A 1  62 ? -15.714 -14.734   4.347 1.000 90.890 ? 62  THR A N   1 
ATOM 480  C CA  ? THR A 1  62 ? -14.557 -14.286   5.114 1.000 90.890 ? 62  THR A CA  1 
ATOM 481  C C   ? THR A 1  62 ? -14.490 -12.762   5.150 1.000 90.890 ? 62  THR A C   1 
ATOM 482  C CB  ? THR A 1  62 ? -13.248 -14.846   4.529 1.000 90.890 ? 62  THR A CB  1 
ATOM 483  O O   ? THR A 1  62 ? -13.657 -12.189   5.855 1.000 90.890 ? 62  THR A O   1 
ATOM 484  C CG2 ? THR A 1  62 ? -13.237 -16.371   4.565 1.000 90.890 ? 62  THR A CG2 1 
ATOM 485  O OG1 ? THR A 1  62 ? -13.114 -14.411   3.170 1.000 90.890 ? 62  THR A OG1 1 
ATOM 486  N N   ? GLU A 1  63 ? -15.375 -12.045   4.443 1.000 94.370 ? 63  GLU A N   1 
ATOM 487  C CA  ? GLU A 1  63 ? -15.291 -10.611   4.184 1.000 94.370 ? 63  GLU A CA  1 
ATOM 488  C C   ? GLU A 1  63 ? -15.813  -9.804   5.370 1.000 94.370 ? 63  GLU A C   1 
ATOM 489  C CB  ? GLU A 1  63 ? -16.070 -10.247   2.917 1.000 94.370 ? 63  GLU A CB  1 
ATOM 490  O O   ? GLU A 1  63 ? -16.775 -10.207   6.026 1.000 94.370 ? 63  GLU A O   1 
ATOM 491  C CG  ? GLU A 1  63 ? -15.518 -10.887   1.651 1.000 94.370 ? 63  GLU A CG  1 
ATOM 492  C CD  ? GLU A 1  63 ? -16.068 -12.282   1.395 1.000 94.370 ? 63  GLU A CD  1 
ATOM 493  O OE1 ? GLU A 1  63 ? -15.744 -12.878   0.343 1.000 94.370 ? 63  GLU A OE1 1 
ATOM 494  O OE2 ? GLU A 1  63 ? -16.828 -12.782   2.254 1.000 94.370 ? 63  GLU A OE2 1 
ATOM 495  N N   ? GLN A 1  64 ? -15.179  -8.780   5.728 1.000 97.120 ? 64  GLN A N   1 
ATOM 496  C CA  ? GLN A 1  64 ? -15.608  -7.703   6.613 1.000 97.120 ? 64  GLN A CA  1 
ATOM 497  C C   ? GLN A 1  64 ? -15.833  -6.409   5.837 1.000 97.120 ? 64  GLN A C   1 
ATOM 498  C CB  ? GLN A 1  64 ? -14.579  -7.477   7.722 1.000 97.120 ? 64  GLN A CB  1 
ATOM 499  O O   ? GLN A 1  64 ? -14.987  -6.003   5.037 1.000 97.120 ? 64  GLN A O   1 
ATOM 500  C CG  ? GLN A 1  64 ? -14.308  -8.712   8.571 1.000 97.120 ? 64  GLN A CG  1 
ATOM 501  C CD  ? GLN A 1  64 ? -13.292  -8.459   9.669 1.000 97.120 ? 64  GLN A CD  1 
ATOM 502  N NE2 ? GLN A 1  64 ? -12.360  -9.390   9.840 1.000 97.120 ? 64  GLN A NE2 1 
ATOM 503  O OE1 ? GLN A 1  64 ? -13.344  -7.435  10.357 1.000 97.120 ? 64  GLN A OE1 1 
ATOM 504  N N   ? PHE A 1  65 ? -17.009  -5.853   6.019 1.000 97.000 ? 65  PHE A N   1 
ATOM 505  C CA  ? PHE A 1  65 ? -17.339  -4.573   5.405 1.000 97.000 ? 65  PHE A CA  1 
ATOM 506  C C   ? PHE A 1  65 ? -17.379  -3.465   6.452 1.000 97.000 ? 65  PHE A C   1 
ATOM 507  C CB  ? PHE A 1  65 ? -18.684  -4.655   4.677 1.000 97.000 ? 65  PHE A CB  1 
ATOM 508  O O   ? PHE A 1  65 ? -18.238  -3.471   7.336 1.000 97.000 ? 65  PHE A O   1 
ATOM 509  C CG  ? PHE A 1  65 ? -18.771  -5.788   3.690 1.000 97.000 ? 65  PHE A CG  1 
ATOM 510  C CD1 ? PHE A 1  65 ? -18.321  -5.627   2.385 1.000 97.000 ? 65  PHE A CD1 1 
ATOM 511  C CD2 ? PHE A 1  65 ? -19.303  -7.014   4.067 1.000 97.000 ? 65  PHE A CD2 1 
ATOM 512  C CE1 ? PHE A 1  65 ? -18.400  -6.674   1.469 1.000 97.000 ? 65  PHE A CE1 1 
ATOM 513  C CE2 ? PHE A 1  65 ? -19.386  -8.064   3.158 1.000 97.000 ? 65  PHE A CE2 1 
ATOM 514  C CZ  ? PHE A 1  65 ? -18.935  -7.892   1.859 1.000 97.000 ? 65  PHE A CZ  1 
ATOM 515  N N   ? ILE A 1  66 ? -16.410  -2.583   6.387 1.000 98.060 ? 66  ILE A N   1 
ATOM 516  C CA  ? ILE A 1  66 ? -16.266  -1.550   7.406 1.000 98.060 ? 66  ILE A CA  1 
ATOM 517  C C   ? ILE A 1  66 ? -16.207  -0.175   6.744 1.000 98.060 ? 66  ILE A C   1 
ATOM 518  C CB  ? ILE A 1  66 ? -15.007  -1.782   8.272 1.000 98.060 ? 66  ILE A CB  1 
ATOM 519  O O   ? ILE A 1  66 ? -15.408   0.047   5.830 1.000 98.060 ? 66  ILE A O   1 
ATOM 520  C CG1 ? ILE A 1  66 ? -15.020  -3.196   8.865 1.000 98.060 ? 66  ILE A CG1 1 
ATOM 521  C CG2 ? ILE A 1  66 ? -14.909  -0.725   9.376 1.000 98.060 ? 66  ILE A CG2 1 
ATOM 522  C CD1 ? ILE A 1  66 ? -13.752  -3.560   9.625 1.000 98.060 ? 66  ILE A CD1 1 
ATOM 523  N N   ? GLN A 1  67 ? -17.088   0.773   7.264 1.000 97.920 ? 67  GLN A N   1 
ATOM 524  C CA  ? GLN A 1  67 ? -17.041   2.136   6.745 1.000 97.920 ? 67  GLN A CA  1 
ATOM 525  C C   ? GLN A 1  67 ? -15.853   2.902   7.319 1.000 97.920 ? 67  GLN A C   1 
ATOM 526  C CB  ? GLN A 1  67 ? -18.343   2.875   7.057 1.000 97.920 ? 67  GLN A CB  1 
ATOM 527  O O   ? GLN A 1  67 ? -15.370   2.584   8.408 1.000 97.920 ? 67  GLN A O   1 
ATOM 528  C CG  ? GLN A 1  67 ? -19.574   2.250   6.414 1.000 97.920 ? 67  GLN A CG  1 
ATOM 529  C CD  ? GLN A 1  67 ? -19.514   2.263   4.898 1.000 97.920 ? 67  GLN A CD  1 
ATOM 530  N NE2 ? GLN A 1  67 ? -19.895   1.150   4.281 1.000 97.920 ? 67  GLN A NE2 1 
ATOM 531  O OE1 ? GLN A 1  67 ? -19.129   3.265   4.287 1.000 97.920 ? 67  GLN A OE1 1 
ATOM 532  N N   ? SER A 1  68 ? -15.435   3.905   6.496 1.000 97.490 ? 68  SER A N   1 
ATOM 533  C CA  ? SER A 1  68 ? -14.414   4.804   7.022 1.000 97.490 ? 68  SER A CA  1 
ATOM 534  C C   ? SER A 1  68 ? -15.014   5.815   7.993 1.000 97.490 ? 68  SER A C   1 
ATOM 535  C CB  ? SER A 1  68 ? -13.706   5.538   5.882 1.000 97.490 ? 68  SER A CB  1 
ATOM 536  O O   ? SER A 1  68 ? -16.113   6.326   7.765 1.000 97.490 ? 68  SER A O   1 
ATOM 537  O OG  ? SER A 1  68 ? -14.597   6.423   5.224 1.000 97.490 ? 68  SER A OG  1 
ATOM 538  N N   ? SER A 1  69 ? -14.332   6.022   9.142 1.000 96.990 ? 69  SER A N   1 
ATOM 539  C CA  ? SER A 1  69 ? -14.729   7.115  10.024 1.000 96.990 ? 69  SER A CA  1 
ATOM 540  C C   ? SER A 1  69 ? -14.046   8.420   9.628 1.000 96.990 ? 69  SER A C   1 
ATOM 541  C CB  ? SER A 1  69 ? -14.398   6.778  11.478 1.000 96.990 ? 69  SER A CB  1 
ATOM 542  O O   ? SER A 1  69 ? -14.594   9.503   9.845 1.000 96.990 ? 69  SER A O   1 
ATOM 543  O OG  ? SER A 1  69 ? -13.002   6.601  11.648 1.000 96.990 ? 69  SER A OG  1 
ATOM 544  N N   ? ARG A 1  70 ? -12.844   8.238   9.038 1.000 96.290 ? 70  ARG A N   1 
ATOM 545  C CA  ? ARG A 1  70 ? -12.048   9.373   8.584 1.000 96.290 ? 70  ARG A CA  1 
ATOM 546  C C   ? ARG A 1  70 ? -11.099   8.963   7.463 1.000 96.290 ? 70  ARG A C   1 
ATOM 547  C CB  ? ARG A 1  70 ? -11.256   9.974   9.748 1.000 96.290 ? 70  ARG A CB  1 
ATOM 548  O O   ? ARG A 1  70 ? -10.554   7.858   7.477 1.000 96.290 ? 70  ARG A O   1 
ATOM 549  C CG  ? ARG A 1  70 ? -10.652  11.336   9.444 1.000 96.290 ? 70  ARG A CG  1 
ATOM 550  C CD  ? ARG A 1  70 ? -10.190  12.043  10.710 1.000 96.290 ? 70  ARG A CD  1 
ATOM 551  N NE  ? ARG A 1  70 ?  -9.716  13.396  10.430 1.000 96.290 ? 70  ARG A NE  1 
ATOM 552  N NH1 ? ARG A 1  70 ?  -9.015  13.820  12.590 1.000 96.290 ? 70  ARG A NH1 1 
ATOM 553  N NH2 ? ARG A 1  70 ?  -8.773  15.420  10.966 1.000 96.290 ? 70  ARG A NH2 1 
ATOM 554  C CZ  ? ARG A 1  70 ?  -9.169  14.209  11.329 1.000 96.290 ? 70  ARG A CZ  1 
ATOM 555  N N   ? VAL A 1  71 ? -10.891   9.907   6.522 1.000 97.310 ? 71  VAL A N   1 
ATOM 556  C CA  ? VAL A 1  71 ?  -9.902   9.743   5.462 1.000 97.310 ? 71  VAL A CA  1 
ATOM 557  C C   ? VAL A 1  71 ?  -8.960  10.944   5.443 1.000 97.310 ? 71  VAL A C   1 
ATOM 558  C CB  ? VAL A 1  71 ? -10.574   9.570   4.081 1.000 97.310 ? 71  VAL A CB  1 
ATOM 559  O O   ? VAL A 1  71 ?  -9.401  12.084   5.280 1.000 97.310 ? 71  VAL A O   1 
ATOM 560  C CG1 ? VAL A 1  71 ?  -9.528   9.289   3.003 1.000 97.310 ? 71  VAL A CG1 1 
ATOM 561  C CG2 ? VAL A 1  71 ? -11.611   8.450   4.129 1.000 97.310 ? 71  VAL A CG2 1 
ATOM 562  N N   ? ILE A 1  72 ?  -7.645  10.648   5.623 1.000 97.360 ? 72  ILE A N   1 
ATOM 563  C CA  ? ILE A 1  72 ?  -6.664  11.718   5.770 1.000 97.360 ? 72  ILE A CA  1 
ATOM 564  C C   ? ILE A 1  72 ?  -5.638  11.635   4.642 1.000 97.360 ? 72  ILE A C   1 
ATOM 565  C CB  ? ILE A 1  72 ?  -5.959  11.654   7.143 1.000 97.360 ? 72  ILE A CB  1 
ATOM 566  O O   ? ILE A 1  72 ?  -4.849  10.689   4.581 1.000 97.360 ? 72  ILE A O   1 
ATOM 567  C CG1 ? ILE A 1  72 ?  -6.993  11.616   8.274 1.000 97.360 ? 72  ILE A CG1 1 
ATOM 568  C CG2 ? ILE A 1  72 ?  -5.003  12.838   7.315 1.000 97.360 ? 72  ILE A CG2 1 
ATOM 569  C CD1 ? ILE A 1  72 ?  -6.406  11.286   9.639 1.000 97.360 ? 72  ILE A CD1 1 
ATOM 570  N N   ? ARG A 1  73 ?  -5.619  12.733   3.754 1.000 97.240 ? 73  ARG A N   1 
ATOM 571  C CA  ? ARG A 1  73 ?  -4.565  12.847   2.751 1.000 97.240 ? 73  ARG A CA  1 
ATOM 572  C C   ? ARG A 1  73 ?  -3.315  13.490   3.341 1.000 97.240 ? 73  ARG A C   1 
ATOM 573  C CB  ? ARG A 1  73 ?  -5.053  13.657   1.548 1.000 97.240 ? 73  ARG A CB  1 
ATOM 574  O O   ? ARG A 1  73 ?  -3.408  14.344   4.225 1.000 97.240 ? 73  ARG A O   1 
ATOM 575  C CG  ? ARG A 1  73 ?  -6.032  12.908   0.658 1.000 97.240 ? 73  ARG A CG  1 
ATOM 576  C CD  ? ARG A 1  73 ?  -6.304  13.660  -0.638 1.000 97.240 ? 73  ARG A CD  1 
ATOM 577  N NE  ? ARG A 1  73 ?  -6.903  14.968  -0.388 1.000 97.240 ? 73  ARG A NE  1 
ATOM 578  N NH1 ? ARG A 1  73 ?  -6.928  15.611  -2.607 1.000 97.240 ? 73  ARG A NH1 1 
ATOM 579  N NH2 ? ARG A 1  73 ?  -7.729  17.024  -0.989 1.000 97.240 ? 73  ARG A NH2 1 
ATOM 580  C CZ  ? ARG A 1  73 ?  -7.185  15.865  -1.328 1.000 97.240 ? 73  ARG A CZ  1 
ATOM 581  N N   ? HIS A 1  74 ?  -2.220  12.944   2.799 1.000 98.020 ? 74  HIS A N   1 
ATOM 582  C CA  ? HIS A 1  74 ?  -1.010  13.655   3.194 1.000 98.020 ? 74  HIS A CA  1 
ATOM 583  C C   ? HIS A 1  74 ?  -1.114  15.142   2.870 1.000 98.020 ? 74  HIS A C   1 
ATOM 584  C CB  ? HIS A 1  74 ?   0.215  13.052   2.504 1.000 98.020 ? 74  HIS A CB  1 
ATOM 585  O O   ? HIS A 1  74 ?  -1.516  15.514   1.765 1.000 98.020 ? 74  HIS A O   1 
ATOM 586  C CG  ? HIS A 1  74 ?   1.514  13.464   3.121 1.000 98.020 ? 74  HIS A CG  1 
ATOM 587  C CD2 ? HIS A 1  74 ?   2.372  12.788   3.921 1.000 98.020 ? 74  HIS A CD2 1 
ATOM 588  N ND1 ? HIS A 1  74 ?   2.061  14.716   2.939 1.000 98.020 ? 74  HIS A ND1 1 
ATOM 589  C CE1 ? HIS A 1  74 ?   3.203  14.792   3.601 1.000 98.020 ? 74  HIS A CE1 1 
ATOM 590  N NE2 ? HIS A 1  74 ?   3.415  13.635   4.206 1.000 98.020 ? 74  HIS A NE2 1 
ATOM 591  N N   ? PRO A 1  75 ?  -0.784  16.045   3.772 1.000 97.040 ? 75  PRO A N   1 
ATOM 592  C CA  ? PRO A 1  75 ?  -0.965  17.490   3.611 1.000 97.040 ? 75  PRO A CA  1 
ATOM 593  C C   ? PRO A 1  75 ?  -0.143  18.063   2.459 1.000 97.040 ? 75  PRO A C   1 
ATOM 594  C CB  ? PRO A 1  75 ?  -0.493  18.056   4.953 1.000 97.040 ? 75  PRO A CB  1 
ATOM 595  O O   ? PRO A 1  75 ?  -0.494  19.108   1.905 1.000 97.040 ? 75  PRO A O   1 
ATOM 596  C CG  ? PRO A 1  75 ?  -0.619  16.918   5.914 1.000 97.040 ? 75  PRO A CG  1 
ATOM 597  C CD  ? PRO A 1  75 ?  -0.431  15.633   5.158 1.000 97.040 ? 75  PRO A CD  1 
ATOM 598  N N   ? LYS A 1  76 ?   0.938  17.383   2.132 1.000 97.690 ? 76  LYS A N   1 
ATOM 599  C CA  ? LYS A 1  76 ?   1.806  17.904   1.081 1.000 97.690 ? 76  LYS A CA  1 
ATOM 600  C C   ? LYS A 1  76 ?   1.590  17.156  -0.232 1.000 97.690 ? 76  LYS A C   1 
ATOM 601  C CB  ? LYS A 1  76 ?   3.273  17.813   1.501 1.000 97.690 ? 76  LYS A CB  1 
ATOM 602  O O   ? LYS A 1  76 ?   2.445  17.190  -1.119 1.000 97.690 ? 76  LYS A O   1 
ATOM 603  C CG  ? LYS A 1  76 ?   3.638  18.708   2.676 1.000 97.690 ? 76  LYS A CG  1 
ATOM 604  C CD  ? LYS A 1  76 ?   5.124  18.629   3.000 1.000 97.690 ? 76  LYS A CD  1 
ATOM 605  C CE  ? LYS A 1  76 ?   5.495  19.548   4.156 1.000 97.690 ? 76  LYS A CE  1 
ATOM 606  N NZ  ? LYS A 1  76 ?   6.949  19.462   4.487 1.000 97.690 ? 76  LYS A NZ  1 
ATOM 607  N N   ? TYR A 1  77 ?   0.481  16.407  -0.351 1.000 97.650 ? 77  TYR A N   1 
ATOM 608  C CA  ? TYR A 1  77 ?   0.168  15.735  -1.608 1.000 97.650 ? 77  TYR A CA  1 
ATOM 609  C C   ? TYR A 1  77 ?   0.094  16.734  -2.756 1.000 97.650 ? 77  TYR A C   1 
ATOM 610  C CB  ? TYR A 1  77 ?  -1.155  14.972  -1.494 1.000 97.650 ? 77  TYR A CB  1 
ATOM 611  O O   ? TYR A 1  77 ?  -0.621  17.735  -2.672 1.000 97.650 ? 77  TYR A O   1 
ATOM 612  C CG  ? TYR A 1  77 ?  -1.636  14.394  -2.803 1.000 97.650 ? 77  TYR A CG  1 
ATOM 613  C CD1 ? TYR A 1  77 ?  -2.866  14.767  -3.341 1.000 97.650 ? 77  TYR A CD1 1 
ATOM 614  C CD2 ? TYR A 1  77 ?  -0.864  13.473  -3.502 1.000 97.650 ? 77  TYR A CD2 1 
ATOM 615  C CE1 ? TYR A 1  77 ?  -3.314  14.235  -4.546 1.000 97.650 ? 77  TYR A CE1 1 
ATOM 616  C CE2 ? TYR A 1  77 ?  -1.303  12.934  -4.708 1.000 97.650 ? 77  TYR A CE2 1 
ATOM 617  O OH  ? TYR A 1  77 ?  -2.966  12.792  -6.414 1.000 97.650 ? 77  TYR A OH  1 
ATOM 618  C CZ  ? TYR A 1  77 ?  -2.527  13.322  -5.221 1.000 97.650 ? 77  TYR A CZ  1 
ATOM 619  N N   ? ASN A 1  78 ?   0.876  16.470  -3.768 1.000 96.570 ? 78  ASN A N   1 
ATOM 620  C CA  ? ASN A 1  78 ?   0.896  17.266  -4.991 1.000 96.570 ? 78  ASN A CA  1 
ATOM 621  C C   ? ASN A 1  78 ?   0.198  16.545  -6.141 1.000 96.570 ? 78  ASN A C   1 
ATOM 622  C CB  ? ASN A 1  78 ?   2.334  17.618  -5.379 1.000 96.570 ? 78  ASN A CB  1 
ATOM 623  O O   ? ASN A 1  78 ?   0.723  15.566  -6.675 1.000 96.570 ? 78  ASN A O   1 
ATOM 624  C CG  ? ASN A 1  78 ?   2.404  18.579  -6.550 1.000 96.570 ? 78  ASN A CG  1 
ATOM 625  N ND2 ? ASN A 1  78 ?   3.295  19.559  -6.459 1.000 96.570 ? 78  ASN A ND2 1 
ATOM 626  O OD1 ? ASN A 1  78 ?   1.663  18.442  -7.527 1.000 96.570 ? 78  ASN A OD1 1 
ATOM 627  N N   ? TYR A 1  79 ?  -0.898  17.115  -6.696 1.000 94.570 ? 79  TYR A N   1 
ATOM 628  C CA  ? TYR A 1  79 ?  -1.742  16.426  -7.666 1.000 94.570 ? 79  TYR A CA  1 
ATOM 629  C C   ? TYR A 1  79 ?  -1.101  16.434  -9.049 1.000 94.570 ? 79  TYR A C   1 
ATOM 630  C CB  ? TYR A 1  79 ?  -3.128  17.074  -7.729 1.000 94.570 ? 79  TYR A CB  1 
ATOM 631  O O   ? TYR A 1  79 ?  -1.436  15.607  -9.900 1.000 94.570 ? 79  TYR A O   1 
ATOM 632  C CG  ? TYR A 1  79 ?  -3.139  18.419  -8.413 1.000 94.570 ? 79  TYR A CG  1 
ATOM 633  C CD1 ? TYR A 1  79 ?  -2.919  19.591  -7.693 1.000 94.570 ? 79  TYR A CD1 1 
ATOM 634  C CD2 ? TYR A 1  79 ?  -3.369  18.522  -9.781 1.000 94.570 ? 79  TYR A CD2 1 
ATOM 635  C CE1 ? TYR A 1  79 ?  -2.930  20.833  -8.319 1.000 94.570 ? 79  TYR A CE1 1 
ATOM 636  C CE2 ? TYR A 1  79 ?  -3.382  19.759 -10.418 1.000 94.570 ? 79  TYR A CE2 1 
ATOM 637  O OH  ? TYR A 1  79 ?  -3.173  22.134 -10.304 1.000 94.570 ? 79  TYR A OH  1 
ATOM 638  C CZ  ? TYR A 1  79 ?  -3.161  20.907  -9.679 1.000 94.570 ? 79  TYR A CZ  1 
ATOM 639  N N   ? TYR A 1  80 ?  -0.181  17.361  -9.233 1.000 92.420 ? 80  TYR A N   1 
ATOM 640  C CA  ? TYR A 1  80 ?   0.462  17.467 -10.538 1.000 92.420 ? 80  TYR A CA  1 
ATOM 641  C C   ? TYR A 1  80 ?   1.607  16.470 -10.665 1.000 92.420 ? 80  TYR A C   1 
ATOM 642  C CB  ? TYR A 1  80 ?   0.981  18.890 -10.768 1.000 92.420 ? 80  TYR A CB  1 
ATOM 643  O O   ? TYR A 1  80 ?   1.723  15.774 -11.676 1.000 92.420 ? 80  TYR A O   1 
ATOM 644  C CG  ? TYR A 1  80 ?  -0.113  19.923 -10.886 1.000 92.420 ? 80  TYR A CG  1 
ATOM 645  C CD1 ? TYR A 1  80 ?  -0.859  20.045 -12.057 1.000 92.420 ? 80  TYR A CD1 1 
ATOM 646  C CD2 ? TYR A 1  80 ?  -0.402  20.781  -9.830 1.000 92.420 ? 80  TYR A CD2 1 
ATOM 647  C CE1 ? TYR A 1  80 ?  -1.867  20.997 -12.171 1.000 92.420 ? 80  TYR A CE1 1 
ATOM 648  C CE2 ? TYR A 1  80 ?  -1.407  21.736  -9.934 1.000 92.420 ? 80  TYR A CE2 1 
ATOM 649  O OH  ? TYR A 1  80 ?  -3.130  22.781 -11.214 1.000 92.420 ? 80  TYR A OH  1 
ATOM 650  C CZ  ? TYR A 1  80 ?  -2.133  21.837 -11.106 1.000 92.420 ? 80  TYR A CZ  1 
ATOM 651  N N   ? THR A 1  81 ?   2.373  16.324  -9.604 1.000 92.830 ? 81  THR A N   1 
ATOM 652  C CA  ? THR A 1  81 ?   3.562  15.481  -9.670 1.000 92.830 ? 81  THR A CA  1 
ATOM 653  C C   ? THR A 1  81 ?   3.300  14.125  -9.022 1.000 92.830 ? 81  THR A C   1 
ATOM 654  C CB  ? THR A 1  81 ?   4.764  16.157  -8.986 1.000 92.830 ? 81  THR A CB  1 
ATOM 655  O O   ? THR A 1  81 ?   4.097  13.196  -9.169 1.000 92.830 ? 81  THR A O   1 
ATOM 656  C CG2 ? THR A 1  81 ?   5.048  17.525  -9.597 1.000 92.830 ? 81  THR A CG2 1 
ATOM 657  O OG1 ? THR A 1  81 ?   4.483  16.319  -7.590 1.000 92.830 ? 81  THR A OG1 1 
ATOM 658  N N   ? LEU A 1  82 ?   2.150  14.037  -8.367 1.000 94.200 ? 82  LEU A N   1 
ATOM 659  C CA  ? LEU A 1  82 ?   1.765  12.868  -7.584 1.000 94.200 ? 82  LEU A CA  1 
ATOM 660  C C   ? LEU A 1  82 ?   2.782  12.593  -6.481 1.000 94.200 ? 82  LEU A C   1 
ATOM 661  C CB  ? LEU A 1  82 ?   1.629  11.639  -8.486 1.000 94.200 ? 82  LEU A CB  1 
ATOM 662  O O   ? LEU A 1  82 ?   2.873  11.470  -5.980 1.000 94.200 ? 82  LEU A O   1 
ATOM 663  C CG  ? LEU A 1  82 ?   0.489  11.669  -9.505 1.000 94.200 ? 82  LEU A CG  1 
ATOM 664  C CD1 ? LEU A 1  82 ?   0.449  10.364 -10.294 1.000 94.200 ? 82  LEU A CD1 1 
ATOM 665  C CD2 ? LEU A 1  82 ?  -0.844  11.920  -8.809 1.000 94.200 ? 82  LEU A CD2 1 
ATOM 666  N N   ? ASP A 1  83 ?   3.628  13.566  -6.138 1.000 95.880 ? 83  ASP A N   1 
ATOM 667  C CA  ? ASP A 1  83 ?   4.515  13.498  -4.981 1.000 95.880 ? 83  ASP A CA  1 
ATOM 668  C C   ? ASP A 1  83 ?   3.719  13.485  -3.678 1.000 95.880 ? 83  ASP A C   1 
ATOM 669  C CB  ? ASP A 1  83 ?   5.496  14.672  -4.987 1.000 95.880 ? 83  ASP A CB  1 
ATOM 670  O O   ? ASP A 1  83 ?   2.683  14.144  -3.571 1.000 95.880 ? 83  ASP A O   1 
ATOM 671  C CG  ? ASP A 1  83 ?   6.758  14.395  -4.189 1.000 95.880 ? 83  ASP A CG  1 
ATOM 672  O OD1 ? ASP A 1  83 ?   7.137  13.213  -4.039 1.000 95.880 ? 83  ASP A OD1 1 
ATOM 673  O OD2 ? ASP A 1  83 ?   7.376  15.366  -3.703 1.000 95.880 ? 83  ASP A OD2 1 
ATOM 674  N N   ? ASN A 1  84 ?   4.151  12.673  -2.663 1.000 97.410 ? 84  ASN A N   1 
ATOM 675  C CA  ? ASN A 1  84 ?   3.465  12.496  -1.388 1.000 97.410 ? 84  ASN A CA  1 
ATOM 676  C C   ? ASN A 1  84 ?   2.120  11.797  -1.567 1.000 97.410 ? 84  ASN A C   1 
ATOM 677  C CB  ? ASN A 1  84 ?   3.274  13.844  -0.689 1.000 97.410 ? 84  ASN A CB  1 
ATOM 678  O O   ? ASN A 1  84 ?   1.144  12.137  -0.895 1.000 97.410 ? 84  ASN A O   1 
ATOM 679  C CG  ? ASN A 1  84 ?   4.587  14.543  -0.401 1.000 97.410 ? 84  ASN A CG  1 
ATOM 680  N ND2 ? ASN A 1  84 ?   4.704  15.790  -0.842 1.000 97.410 ? 84  ASN A ND2 1 
ATOM 681  O OD1 ? ASN A 1  84 ?   5.490  13.967   0.213 1.000 97.410 ? 84  ASN A OD1 1 
ATOM 682  N N   ? ASP A 1  85 ?   1.941  10.948  -2.514 1.000 97.590 ? 85  ASP A N   1 
ATOM 683  C CA  ? ASP A 1  85 ?   0.722  10.216  -2.847 1.000 97.590 ? 85  ASP A CA  1 
ATOM 684  C C   ? ASP A 1  85 ?   0.426   9.140  -1.805 1.000 97.590 ? 85  ASP A C   1 
ATOM 685  C CB  ? ASP A 1  85 ?   0.838   9.585  -4.236 1.000 97.590 ? 85  ASP A CB  1 
ATOM 686  O O   ? ASP A 1  85 ?   0.610   7.949  -2.066 1.000 97.590 ? 85  ASP A O   1 
ATOM 687  C CG  ? ASP A 1  85 ?  -0.477   9.022  -4.744 1.000 97.590 ? 85  ASP A CG  1 
ATOM 688  O OD1 ? ASP A 1  85 ?  -1.544   9.374  -4.194 1.000 97.590 ? 85  ASP A OD1 1 
ATOM 689  O OD2 ? ASP A 1  85 ?  -0.448   8.217  -5.700 1.000 97.590 ? 85  ASP A OD2 1 
ATOM 690  N N   ? ILE A 1  86 ?   0.041   9.456  -0.612 1.000 98.250 ? 86  ILE A N   1 
ATOM 691  C CA  ? ILE A 1  86 ?  -0.231   8.550   0.499 1.000 98.250 ? 86  ILE A CA  1 
ATOM 692  C C   ? ILE A 1  86 ?  -1.382   9.097   1.340 1.000 98.250 ? 86  ILE A C   1 
ATOM 693  C CB  ? ILE A 1  86 ?   1.022   8.340   1.377 1.000 98.250 ? 86  ILE A CB  1 
ATOM 694  O O   ? ILE A 1  86 ?  -1.500  10.310   1.528 1.000 98.250 ? 86  ILE A O   1 
ATOM 695  C CG1 ? ILE A 1  86 ?   0.743   7.296   2.465 1.000 98.250 ? 86  ILE A CG1 1 
ATOM 696  C CG2 ? ILE A 1  86 ?   1.478   9.665   1.995 1.000 98.250 ? 86  ILE A CG2 1 
ATOM 697  C CD1 ? ILE A 1  86 ?   1.992   6.799   3.181 1.000 98.250 ? 86  ILE A CD1 1 
ATOM 698  N N   ? MET A 1  87 ?  -2.265   8.196   1.728 1.000 97.910 ? 87  MET A N   1 
ATOM 699  C CA  ? MET A 1  87 ?  -3.415   8.561   2.550 1.000 97.910 ? 87  MET A CA  1 
ATOM 700  C C   ? MET A 1  87 ?  -3.682   7.502   3.614 1.000 97.910 ? 87  MET A C   1 
ATOM 701  C CB  ? MET A 1  87 ?  -4.659   8.754   1.681 1.000 97.910 ? 87  MET A CB  1 
ATOM 702  O O   ? MET A 1  87 ?  -3.361   6.328   3.421 1.000 97.910 ? 87  MET A O   1 
ATOM 703  C CG  ? MET A 1  87 ?  -5.199   7.462   1.089 1.000 97.910 ? 87  MET A CG  1 
ATOM 704  S SD  ? MET A 1  87 ?  -6.765   7.712   0.166 1.000 97.910 ? 87  MET A SD  1 
ATOM 705  C CE  ? MET A 1  87 ?  -7.127   6.002  -0.320 1.000 97.910 ? 87  MET A CE  1 
ATOM 706  N N   ? LEU A 1  88 ?  -4.237   7.936   4.791 1.000 98.300 ? 88  LEU A N   1 
ATOM 707  C CA  ? LEU A 1  88 ?  -4.644   7.051   5.878 1.000 98.300 ? 88  LEU A CA  1 
ATOM 708  C C   ? LEU A 1  88 ?  -6.162   7.033   6.025 1.000 98.300 ? 88  LEU A C   1 
ATOM 709  C CB  ? LEU A 1  88 ?  -3.997   7.487   7.195 1.000 98.300 ? 88  LEU A CB  1 
ATOM 710  O O   ? LEU A 1  88 ?  -6.811   8.078   5.938 1.000 98.300 ? 88  LEU A O   1 
ATOM 711  C CG  ? LEU A 1  88 ?  -2.478   7.331   7.289 1.000 98.300 ? 88  LEU A CG  1 
ATOM 712  C CD1 ? LEU A 1  88 ?  -1.958   7.967   8.574 1.000 98.300 ? 88  LEU A CD1 1 
ATOM 713  C CD2 ? LEU A 1  88 ?  -2.087   5.858   7.219 1.000 98.300 ? 88  LEU A CD2 1 
ATOM 714  N N   ? ILE A 1  89 ?  -6.658   5.831   6.202 1.000 98.360 ? 89  ILE A N   1 
ATOM 715  C CA  ? ILE A 1  89 ?  -8.091   5.615   6.370 1.000 98.360 ? 89  ILE A CA  1 
ATOM 716  C C   ? ILE A 1  89 ?  -8.362   4.988   7.735 1.000 98.360 ? 89  ILE A C   1 
ATOM 717  C CB  ? ILE A 1  89 ?  -8.663   4.722   5.246 1.000 98.360 ? 89  ILE A CB  1 
ATOM 718  O O   ? ILE A 1  89 ?  -7.908   3.876   8.016 1.000 98.360 ? 89  ILE A O   1 
ATOM 719  C CG1 ? ILE A 1  89 ?  -8.340   5.319   3.872 1.000 98.360 ? 89  ILE A CG1 1 
ATOM 720  C CG2 ? ILE A 1  89 ? -10.173   4.535   5.421 1.000 98.360 ? 89  ILE A CG2 1 
ATOM 721  C CD1 ? ILE A 1  89 ?  -8.339   4.302   2.739 1.000 98.360 ? 89  ILE A CD1 1 
ATOM 722  N N   ? LYS A 1  90 ?  -9.094   5.730   8.636 1.000 98.050 ? 90  LYS A N   1 
ATOM 723  C CA  ? LYS A 1  90 ?  -9.527   5.178   9.916 1.000 98.050 ? 90  LYS A CA  1 
ATOM 724  C C   ? LYS A 1  90 ? -10.844   4.420   9.771 1.000 98.050 ? 90  LYS A C   1 
ATOM 725  C CB  ? LYS A 1  90 ?  -9.673   6.288  10.958 1.000 98.050 ? 90  LYS A CB  1 
ATOM 726  O O   ? LYS A 1  90 ? -11.812   4.948   9.220 1.000 98.050 ? 90  LYS A O   1 
ATOM 727  C CG  ? LYS A 1  90 ?  -9.954   5.783  12.366 1.000 98.050 ? 90  LYS A CG  1 
ATOM 728  C CD  ? LYS A 1  90 ?  -9.918   6.916  13.384 1.000 98.050 ? 90  LYS A CD  1 
ATOM 729  C CE  ? LYS A 1  90 ? -10.096   6.398  14.804 1.000 98.050 ? 90  LYS A CE  1 
ATOM 730  N NZ  ? LYS A 1  90 ? -10.028   7.501  15.809 1.000 98.050 ? 90  LYS A NZ  1 
ATOM 731  N N   ? LEU A 1  91 ? -10.847   3.205  10.320 1.000 98.270 ? 91  LEU A N   1 
ATOM 732  C CA  ? LEU A 1  91 ? -12.050   2.383  10.242 1.000 98.270 ? 91  LEU A CA  1 
ATOM 733  C C   ? LEU A 1  91 ? -13.074   2.817  11.286 1.000 98.270 ? 91  LEU A C   1 
ATOM 734  C CB  ? LEU A 1  91 ? -11.703   0.905  10.434 1.000 98.270 ? 91  LEU A CB  1 
ATOM 735  O O   ? LEU A 1  91 ? -12.707   3.212  12.395 1.000 98.270 ? 91  LEU A O   1 
ATOM 736  C CG  ? LEU A 1  91 ? -10.661   0.323   9.477 1.000 98.270 ? 91  LEU A CG  1 
ATOM 737  C CD1 ? LEU A 1  91 ? -10.447  -1.160   9.764 1.000 98.270 ? 91  LEU A CD1 1 
ATOM 738  C CD2 ? LEU A 1  91 ? -11.087   0.536   8.029 1.000 98.270 ? 91  LEU A CD2 1 
ATOM 739  N N   ? SER A 1  92 ? -14.432   2.828  10.930 1.000 97.850 ? 92  SER A N   1 
ATOM 740  C CA  ? SER A 1  92 ? -15.490   3.197  11.864 1.000 97.850 ? 92  SER A CA  1 
ATOM 741  C C   ? SER A 1  92 ? -15.499   2.278  13.081 1.000 97.850 ? 92  SER A C   1 
ATOM 742  C CB  ? SER A 1  92 ? -16.854   3.154  11.173 1.000 97.850 ? 92  SER A CB  1 
ATOM 743  O O   ? SER A 1  92 ? -15.936   2.677  14.163 1.000 97.850 ? 92  SER A O   1 
ATOM 744  O OG  ? SER A 1  92 ? -17.117   1.860  10.659 1.000 97.850 ? 92  SER A OG  1 
ATOM 745  N N   ? HIS A 1  93 ? -15.068   1.041  13.028 1.000 97.710 ? 93  HIS A N   1 
ATOM 746  C CA  ? HIS A 1  93 ? -14.766   0.082  14.085 1.000 97.710 ? 93  HIS A CA  1 
ATOM 747  C C   ? HIS A 1  93 ? -13.613  -0.833  13.687 1.000 97.710 ? 93  HIS A C   1 
ATOM 748  C CB  ? HIS A 1  93 ? -16.004  -0.750  14.423 1.000 97.710 ? 93  HIS A CB  1 
ATOM 749  O O   ? HIS A 1  93 ? -13.341  -1.014  12.497 1.000 97.710 ? 93  HIS A O   1 
ATOM 750  C CG  ? HIS A 1  93 ? -16.492  -1.589  13.285 1.000 97.710 ? 93  HIS A CG  1 
ATOM 751  C CD2 ? HIS A 1  93 ? -17.555  -1.438  12.461 1.000 97.710 ? 93  HIS A CD2 1 
ATOM 752  N ND1 ? HIS A 1  93 ? -15.858  -2.747  12.889 1.000 97.710 ? 93  HIS A ND1 1 
ATOM 753  C CE1 ? HIS A 1  93 ? -16.512  -3.272  11.867 1.000 97.710 ? 93  HIS A CE1 1 
ATOM 754  N NE2 ? HIS A 1  93 ? -17.546  -2.497  11.587 1.000 97.710 ? 93  HIS A NE2 1 
ATOM 755  N N   ? PRO A 1  94 ? -12.865  -1.343  14.813 1.000 98.000 ? 94  PRO A N   1 
ATOM 756  C CA  ? PRO A 1  94 ? -11.672  -2.145  14.528 1.000 98.000 ? 94  PRO A CA  1 
ATOM 757  C C   ? PRO A 1  94 ? -11.989  -3.415  13.742 1.000 98.000 ? 94  PRO A C   1 
ATOM 758  C CB  ? PRO A 1  94 ? -11.135  -2.484  15.921 1.000 98.000 ? 94  PRO A CB  1 
ATOM 759  O O   ? PRO A 1  94 ? -13.050  -4.014  13.932 1.000 98.000 ? 94  PRO A O   1 
ATOM 760  C CG  ? PRO A 1  94 ? -11.702  -1.430  16.816 1.000 98.000 ? 94  PRO A CG  1 
ATOM 761  C CD  ? PRO A 1  94 ? -13.045  -1.022  16.282 1.000 98.000 ? 94  PRO A CD  1 
ATOM 762  N N   ? ALA A 1  95 ? -11.022  -3.829  12.858 1.000 98.030 ? 95  ALA A N   1 
ATOM 763  C CA  ? ALA A 1  95 ? -11.113  -5.099  12.142 1.000 98.030 ? 95  ALA A CA  1 
ATOM 764  C C   ? ALA A 1  95 ? -10.984  -6.279  13.101 1.000 98.030 ? 95  ALA A C   1 
ATOM 765  C CB  ? ALA A 1  95 ? -10.041  -5.177  11.058 1.000 98.030 ? 95  ALA A CB  1 
ATOM 766  O O   ? ALA A 1  95 ? -10.283  -6.192  14.112 1.000 98.030 ? 95  ALA A O   1 
ATOM 767  N N   ? THR A 1  96 ? -11.696  -7.362  12.824 1.000 97.530 ? 96  THR A N   1 
ATOM 768  C CA  ? THR A 1  96 ? -11.556  -8.613  13.561 1.000 97.530 ? 96  THR A CA  1 
ATOM 769  C C   ? THR A 1  96 ? -10.522  -9.518  12.898 1.000 97.530 ? 96  THR A C   1 
ATOM 770  C CB  ? THR A 1  96 ? -12.901  -9.354  13.665 1.000 97.530 ? 96  THR A CB  1 
ATOM 771  O O   ? THR A 1  96 ? -10.699  -9.934  11.751 1.000 97.530 ? 96  THR A O   1 
ATOM 772  C CG2 ? THR A 1  96 ? -12.773 -10.609  14.522 1.000 97.530 ? 96  THR A CG2 1 
ATOM 773  O OG1 ? THR A 1  96 ? -13.876  -8.484  14.253 1.000 97.530 ? 96  THR A OG1 1 
ATOM 774  N N   ? PHE A 1  97 ?  -9.470  -9.837  13.548 1.000 96.600 ? 97  PHE A N   1 
ATOM 775  C CA  ? PHE A 1  97 ?  -8.375 -10.623  12.992 1.000 96.600 ? 97  PHE A CA  1 
ATOM 776  C C   ? PHE A 1  97 ?  -8.720 -12.107  12.990 1.000 96.600 ? 97  PHE A C   1 
ATOM 777  C CB  ? PHE A 1  97 ?  -7.085 -10.385  13.783 1.000 96.600 ? 97  PHE A CB  1 
ATOM 778  O O   ? PHE A 1  97 ?  -9.238 -12.631  13.979 1.000 96.600 ? 97  PHE A O   1 
ATOM 779  C CG  ? PHE A 1  97 ?  -6.488  -9.019  13.574 1.000 96.600 ? 97  PHE A CG  1 
ATOM 780  C CD1 ? PHE A 1  97 ?  -7.069  -8.119  12.690 1.000 96.600 ? 97  PHE A CD1 1 
ATOM 781  C CD2 ? PHE A 1  97 ?  -5.344  -8.636  14.263 1.000 96.600 ? 97  PHE A CD2 1 
ATOM 782  C CE1 ? PHE A 1  97 ?  -6.519  -6.854  12.494 1.000 96.600 ? 97  PHE A CE1 1 
ATOM 783  C CE2 ? PHE A 1  97 ?  -4.789  -7.374  14.073 1.000 96.600 ? 97  PHE A CE2 1 
ATOM 784  C CZ  ? PHE A 1  97 ?  -5.377  -6.485  13.188 1.000 96.600 ? 97  PHE A CZ  1 
ATOM 785  N N   ? ASN A 1  98 ?  -8.315 -12.777  11.897 1.000 94.740 ? 98  ASN A N   1 
ATOM 786  C CA  ? ASN A 1  98 ?  -8.410 -14.213  11.659 1.000 94.740 ? 98  ASN A CA  1 
ATOM 787  C C   ? ASN A 1  98 ?  -7.468 -14.661  10.545 1.000 94.740 ? 98  ASN A C   1 
ATOM 788  C CB  ? ASN A 1  98 ?  -9.850 -14.609  11.328 1.000 94.740 ? 98  ASN A CB  1 
ATOM 789  O O   ? ASN A 1  98 ?  -6.548 -13.930  10.174 1.000 94.740 ? 98  ASN A O   1 
ATOM 790  C CG  ? ASN A 1  98 ? -10.385 -13.892  10.104 1.000 94.740 ? 98  ASN A CG  1 
ATOM 791  N ND2 ? ASN A 1  98 ? -11.611 -13.390  10.200 1.000 94.740 ? 98  ASN A ND2 1 
ATOM 792  O OD1 ? ASN A 1  98 ?  -9.704 -13.792   9.080 1.000 94.740 ? 98  ASN A OD1 1 
ATOM 793  N N   ? ARG A 1  99 ?  -7.672 -15.867  10.110 1.000 94.710 ? 99  ARG A N   1 
ATOM 794  C CA  ? ARG A 1  99 ?  -6.763 -16.409   9.105 1.000 94.710 ? 99  ARG A CA  1 
ATOM 795  C C   ? ARG A 1  99 ?  -6.837 -15.607   7.810 1.000 94.710 ? 99  ARG A C   1 
ATOM 796  C CB  ? ARG A 1  99 ?  -7.083 -17.880   8.829 1.000 94.710 ? 99  ARG A CB  1 
ATOM 797  O O   ? ARG A 1  99 ?  -5.902 -15.628   7.007 1.000 94.710 ? 99  ARG A O   1 
ATOM 798  C CG  ? ARG A 1  99 ?  -8.415 -18.101   8.131 1.000 94.710 ? 99  ARG A CG  1 
ATOM 799  C CD  ? ARG A 1  99 ?  -8.664 -19.575   7.844 1.000 94.710 ? 99  ARG A CD  1 
ATOM 800  N NE  ? ARG A 1  99 ?  -9.930 -19.781   7.146 1.000 94.710 ? 99  ARG A NE  1 
ATOM 801  N NH1 ? ARG A 1  99 ?  -9.702 -22.075   6.982 1.000 94.710 ? 99  ARG A NH1 1 
ATOM 802  N NH2 ? ARG A 1  99 ? -11.559 -21.038   6.125 1.000 94.710 ? 99  ARG A NH2 1 
ATOM 803  C CZ  ? ARG A 1  99 ? -10.394 -20.964   6.753 1.000 94.710 ? 99  ARG A CZ  1 
ATOM 804  N N   ? ASN A 1 100 ?  -7.886 -14.726   7.565 1.000 95.600 ? 100 ASN A N   1 
ATOM 805  C CA  ? ASN A 1 100 ?  -8.130 -14.029   6.307 1.000 95.600 ? 100 ASN A CA  1 
ATOM 806  C C   ? ASN A 1 100 ?  -7.888 -12.528   6.442 1.000 95.600 ? 100 ASN A C   1 
ATOM 807  C CB  ? ASN A 1 100 ?  -9.553 -14.294   5.813 1.000 95.600 ? 100 ASN A CB  1 
ATOM 808  O O   ? ASN A 1 100 ?  -7.740 -11.826   5.440 1.000 95.600 ? 100 ASN A O   1 
ATOM 809  C CG  ? ASN A 1 100 ?  -9.865 -15.774   5.699 1.000 95.600 ? 100 ASN A CG  1 
ATOM 810  N ND2 ? ASN A 1 100 ? -10.087 -16.240   4.476 1.000 95.600 ? 100 ASN A ND2 1 
ATOM 811  O OD1 ? ASN A 1 100 ?  -9.908 -16.491   6.702 1.000 95.600 ? 100 ASN A OD1 1 
ATOM 812  N N   ? VAL A 1 101 ?  -7.864 -12.068   7.686 1.000 97.780 ? 101 VAL A N   1 
ATOM 813  C CA  ? VAL A 1 101 ?  -7.678 -10.645   7.950 1.000 97.780 ? 101 VAL A CA  1 
ATOM 814  C C   ? VAL A 1 101 ?  -6.520 -10.447   8.925 1.000 97.780 ? 101 VAL A C   1 
ATOM 815  C CB  ? VAL A 1 101 ?  -8.965  -9.999   8.512 1.000 97.780 ? 101 VAL A CB  1 
ATOM 816  O O   ? VAL A 1 101 ?  -6.557 -10.944  10.053 1.000 97.780 ? 101 VAL A O   1 
ATOM 817  C CG1 ? VAL A 1 101 ?  -8.749  -8.511   8.780 1.000 97.780 ? 101 VAL A CG1 1 
ATOM 818  C CG2 ? VAL A 1 101 ? -10.131 -10.208   7.549 1.000 97.780 ? 101 VAL A CG2 1 
ATOM 819  N N   ? GLY A 1 102 ?  -5.454  -9.762   8.366 1.000 97.750 ? 102 GLY A N   1 
ATOM 820  C CA  ? GLY A 1 102 ?  -4.276  -9.447   9.159 1.000 97.750 ? 102 GLY A CA  1 
ATOM 821  C C   ? GLY A 1 102 ?  -3.609  -8.148   8.749 1.000 97.750 ? 102 GLY A C   1 
ATOM 822  O O   ? GLY A 1 102 ?  -3.973  -7.551   7.733 1.000 97.750 ? 102 GLY A O   1 
ATOM 823  N N   ? THR A 1 103 ?  -2.601  -7.733   9.606 1.000 98.230 ? 103 THR A N   1 
ATOM 824  C CA  ? THR A 1 103 ?  -1.888  -6.497   9.301 1.000 98.230 ? 103 THR A CA  1 
ATOM 825  C C   ? THR A 1 103 ?  -0.532  -6.796   8.668 1.000 98.230 ? 103 THR A C   1 
ATOM 826  C CB  ? THR A 1 103 ?  -1.690  -5.640  10.565 1.000 98.230 ? 103 THR A CB  1 
ATOM 827  O O   ? THR A 1 103 ?  -0.013  -7.907   8.797 1.000 98.230 ? 103 THR A O   1 
ATOM 828  C CG2 ? THR A 1 103 ?  -3.024  -5.335  11.238 1.000 98.230 ? 103 THR A CG2 1 
ATOM 829  O OG1 ? THR A 1 103 ?  -0.852  -6.347  11.487 1.000 98.230 ? 103 THR A OG1 1 
ATOM 830  N N   ? ILE A 1 104 ?   0.013  -5.724   7.996 1.000 98.360 ? 104 ILE A N   1 
ATOM 831  C CA  ? ILE A 1 104 ?   1.372  -5.764   7.466 1.000 98.360 ? 104 ILE A CA  1 
ATOM 832  C C   ? ILE A 1 104 ?   2.245  -4.753   8.206 1.000 98.360 ? 104 ILE A C   1 
ATOM 833  C CB  ? ILE A 1 104 ?   1.394  -5.480   5.947 1.000 98.360 ? 104 ILE A CB  1 
ATOM 834  O O   ? ILE A 1 104 ?   1.819  -3.624   8.461 1.000 98.360 ? 104 ILE A O   1 
ATOM 835  C CG1 ? ILE A 1 104 ?   2.805  -5.686   5.385 1.000 98.360 ? 104 ILE A CG1 1 
ATOM 836  C CG2 ? ILE A 1 104 ?   0.891  -4.063   5.655 1.000 98.360 ? 104 ILE A CG2 1 
ATOM 837  C CD1 ? ILE A 1 104 ?   3.215  -7.148   5.264 1.000 98.360 ? 104 ILE A CD1 1 
ATOM 838  N N   ? PRO A 1 105 ?   3.451  -5.211   8.661 1.000 98.220 ? 105 PRO A N   1 
ATOM 839  C CA  ? PRO A 1 105 ?   4.318  -4.284   9.392 1.000 98.220 ? 105 PRO A CA  1 
ATOM 840  C C   ? PRO A 1 105 ?   4.825  -3.138   8.519 1.000 98.220 ? 105 PRO A C   1 
ATOM 841  C CB  ? PRO A 1 105 ?   5.476  -5.174   9.852 1.000 98.220 ? 105 PRO A CB  1 
ATOM 842  O O   ? PRO A 1 105 ?   5.041  -3.320   7.319 1.000 98.220 ? 105 PRO A O   1 
ATOM 843  C CG  ? PRO A 1 105 ?   4.982  -6.572   9.664 1.000 98.220 ? 105 PRO A CG  1 
ATOM 844  C CD  ? PRO A 1 105 ?   3.889  -6.557   8.634 1.000 98.220 ? 105 PRO A CD  1 
ATOM 845  N N   ? LEU A 1 106 ?   4.967  -1.922   9.208 1.000 98.310 ? 106 LEU A N   1 
ATOM 846  C CA  ? LEU A 1 106 ?   5.600  -0.781   8.556 1.000 98.310 ? 106 LEU A CA  1 
ATOM 847  C C   ? LEU A 1 106 ?   7.117  -0.933   8.545 1.000 98.310 ? 106 LEU A C   1 
ATOM 848  C CB  ? LEU A 1 106 ?   5.211   0.522   9.259 1.000 98.310 ? 106 LEU A CB  1 
ATOM 849  O O   ? LEU A 1 106 ?   7.697  -1.484   9.484 1.000 98.310 ? 106 LEU A O   1 
ATOM 850  C CG  ? LEU A 1 106 ?   3.740   0.930   9.166 1.000 98.310 ? 106 LEU A CG  1 
ATOM 851  C CD1 ? LEU A 1 106 ?   3.454   2.099  10.103 1.000 98.310 ? 106 LEU A CD1 1 
ATOM 852  C CD2 ? LEU A 1 106 ?   3.374   1.287   7.730 1.000 98.310 ? 106 LEU A CD2 1 
ATOM 853  N N   ? PRO A 1 107 ?   7.774  -0.468   7.484 1.000 97.640 ? 107 PRO A N   1 
ATOM 854  C CA  ? PRO A 1 107 ?   9.219  -0.657   7.340 1.000 97.640 ? 107 PRO A CA  1 
ATOM 855  C C   ? PRO A 1 107 ?  10.026   0.182   8.328 1.000 97.640 ? 107 PRO A C   1 
ATOM 856  C CB  ? PRO A 1 107 ?   9.491  -0.216   5.899 1.000 97.640 ? 107 PRO A CB  1 
ATOM 857  O O   ? PRO A 1 107 ?   9.629   1.302   8.660 1.000 97.640 ? 107 PRO A O   1 
ATOM 858  C CG  ? PRO A 1 107 ?   8.422   0.784   5.598 1.000 97.640 ? 107 PRO A CG  1 
ATOM 859  C CD  ? PRO A 1 107 ?   7.169   0.375   6.319 1.000 97.640 ? 107 PRO A CD  1 
ATOM 860  N N   ? ILE A 1 108 ?  11.153  -0.321   8.816 1.000 96.460 ? 108 ILE A N   1 
ATOM 861  C CA  ? ILE A 1 108 ?  12.104   0.398   9.656 1.000 96.460 ? 108 ILE A CA  1 
ATOM 862  C C   ? ILE A 1 108 ?  13.200   1.010   8.787 1.000 96.460 ? 108 ILE A C   1 
ATOM 863  C CB  ? ILE A 1 108 ?  12.724  -0.528  10.727 1.000 96.460 ? 108 ILE A CB  1 
ATOM 864  O O   ? ILE A 1 108 ?  13.845   1.983   9.185 1.000 96.460 ? 108 ILE A O   1 
ATOM 865  C CG1 ? ILE A 1 108 ?  11.623  -1.175  11.576 1.000 96.460 ? 108 ILE A CG1 1 
ATOM 866  C CG2 ? ILE A 1 108 ?  13.709   0.248  11.607 1.000 96.460 ? 108 ILE A CG2 1 
ATOM 867  C CD1 ? ILE A 1 108 ?  12.102  -2.345  12.423 1.000 96.460 ? 108 ILE A CD1 1 
ATOM 868  N N   ? CYS A 1 109 ?  13.428   0.453   7.604 1.000 96.640 ? 109 CYS A N   1 
ATOM 869  C CA  ? CYS A 1 109 ?  14.332   0.961   6.578 1.000 96.640 ? 109 CYS A CA  1 
ATOM 870  C C   ? CYS A 1 109 ?  13.748   0.753   5.185 1.000 96.640 ? 109 CYS A C   1 
ATOM 871  C CB  ? CYS A 1 109 ?  15.694   0.275   6.677 1.000 96.640 ? 109 CYS A CB  1 
ATOM 872  O O   ? CYS A 1 109 ?  12.836  -0.055   5.004 1.000 96.640 ? 109 CYS A O   1 
ATOM 873  S SG  ? CYS A 1 109 ?  15.627  -1.515   6.450 1.000 96.640 ? 109 CYS A SG  1 
ATOM 874  N N   ? CYS A 1 110 ?  14.373   1.581   4.263 1.000 96.890 ? 110 CYS A N   1 
ATOM 875  C CA  ? CYS A 1 110 ?  13.897   1.467   2.889 1.000 96.890 ? 110 CYS A CA  1 
ATOM 876  C C   ? CYS A 1 110 ?  14.437   0.205   2.228 1.000 96.890 ? 110 CYS A C   1 
ATOM 877  C CB  ? CYS A 1 110 ?  14.307   2.695   2.076 1.000 96.890 ? 110 CYS A CB  1 
ATOM 878  O O   ? CYS A 1 110 ?  15.531  -0.256   2.560 1.000 96.890 ? 110 CYS A O   1 
ATOM 879  S SG  ? CYS A 1 110 ?  13.581   4.238   2.672 1.000 96.890 ? 110 CYS A SG  1 
ATOM 880  N N   ? ALA A 1 111 ?  13.631  -0.346   1.303 1.000 96.260 ? 111 ALA A N   1 
ATOM 881  C CA  ? ALA A 1 111 ?  14.075  -1.475   0.490 1.000 96.260 ? 111 ALA A CA  1 
ATOM 882  C C   ? ALA A 1 111 ?  15.280  -1.095  -0.365 1.000 96.260 ? 111 ALA A C   1 
ATOM 883  C CB  ? ALA A 1 111 ?  12.935  -1.975  -0.394 1.000 96.260 ? 111 ALA A CB  1 
ATOM 884  O O   ? ALA A 1 111 ?  15.417   0.059  -0.776 1.000 96.260 ? 111 ALA A O   1 
ATOM 885  N N   ? THR A 1 112 ?  16.131  -2.013  -0.639 1.000 94.460 ? 112 THR A N   1 
ATOM 886  C CA  ? THR A 1 112 ?  17.313  -1.797  -1.465 1.000 94.460 ? 112 THR A CA  1 
ATOM 887  C C   ? THR A 1 112 ?  17.090  -2.329  -2.878 1.000 94.460 ? 112 THR A C   1 
ATOM 888  C CB  ? THR A 1 112 ?  18.555  -2.468  -0.851 1.000 94.460 ? 112 THR A CB  1 
ATOM 889  O O   ? THR A 1 112 ?  16.255  -3.210  -3.090 1.000 94.460 ? 112 THR A O   1 
ATOM 890  C CG2 ? THR A 1 112 ?  18.840  -1.925   0.545 1.000 94.460 ? 112 THR A CG2 1 
ATOM 891  O OG1 ? THR A 1 112 ?  18.334  -3.881  -0.765 1.000 94.460 ? 112 THR A OG1 1 
ATOM 892  N N   ? ALA A 1 113 ?  17.798  -1.737  -3.803 1.000 94.700 ? 113 ALA A N   1 
ATOM 893  C CA  ? ALA A 1 113 ?  17.715  -2.173  -5.194 1.000 94.700 ? 113 ALA A CA  1 
ATOM 894  C C   ? ALA A 1 113 ?  17.977  -3.672  -5.316 1.000 94.700 ? 113 ALA A C   1 
ATOM 895  C CB  ? ALA A 1 113 ?  18.703  -1.392  -6.057 1.000 94.700 ? 113 ALA A CB  1 
ATOM 896  O O   ? ALA A 1 113 ?  18.857  -4.211  -4.642 1.000 94.700 ? 113 ALA A O   1 
ATOM 897  N N   ? GLY A 1 114 ?  17.144  -4.337  -6.100 1.000 95.290 ? 114 GLY A N   1 
ATOM 898  C CA  ? GLY A 1 114 ?  17.327  -5.757  -6.355 1.000 95.290 ? 114 GLY A CA  1 
ATOM 899  C C   ? GLY A 1 114 ?  16.461  -6.638  -5.474 1.000 95.290 ? 114 GLY A C   1 
ATOM 900  O O   ? GLY A 1 114 ?  16.249  -7.813  -5.780 1.000 95.290 ? 114 GLY A O   1 
ATOM 901  N N   ? GLU A 1 115 ?  16.064  -6.075  -4.282 1.000 96.860 ? 115 GLU A N   1 
ATOM 902  C CA  ? GLU A 1 115 ?  15.140  -6.824  -3.435 1.000 96.860 ? 115 GLU A CA  1 
ATOM 903  C C   ? GLU A 1 115 ?  13.871  -7.196  -4.196 1.000 96.860 ? 115 GLU A C   1 
ATOM 904  C CB  ? GLU A 1 115 ?  14.785  -6.018  -2.183 1.000 96.860 ? 115 GLU A CB  1 
ATOM 905  O O   ? GLU A 1 115 ?  13.315  -6.373  -4.926 1.000 96.860 ? 115 GLU A O   1 
ATOM 906  C CG  ? GLU A 1 115 ?  14.066  -6.828  -1.114 1.000 96.860 ? 115 GLU A CG  1 
ATOM 907  C CD  ? GLU A 1 115 ?  14.041  -6.142   0.243 1.000 96.860 ? 115 GLU A CD  1 
ATOM 908  O OE1 ? GLU A 1 115 ?  13.315  -6.613   1.148 1.000 96.860 ? 115 GLU A OE1 1 
ATOM 909  O OE2 ? GLU A 1 115 ?  14.752  -5.125   0.402 1.000 96.860 ? 115 GLU A OE2 1 
ATOM 910  N N   ? ILE A 1 116 ?  13.416  -8.453  -3.991 1.000 96.860 ? 116 ILE A N   1 
ATOM 911  C CA  ? ILE A 1 116 ?  12.210  -8.925  -4.662 1.000 96.860 ? 116 ILE A CA  1 
ATOM 912  C C   ? ILE A 1 116 ?  10.986  -8.610  -3.805 1.000 96.860 ? 116 ILE A C   1 
ATOM 913  C CB  ? ILE A 1 116 ?  12.282 -10.440  -4.956 1.000 96.860 ? 116 ILE A CB  1 
ATOM 914  O O   ? ILE A 1 116 ?  10.917  -9.007  -2.640 1.000 96.860 ? 116 ILE A O   1 
ATOM 915  C CG1 ? ILE A 1 116 ?  13.506 -10.758  -5.822 1.000 96.860 ? 116 ILE A CG1 1 
ATOM 916  C CG2 ? ILE A 1 116 ?  10.994 -10.921  -5.631 1.000 96.860 ? 116 ILE A CG2 1 
ATOM 917  C CD1 ? ILE A 1 116 ?  13.520 -10.038  -7.163 1.000 96.860 ? 116 ILE A CD1 1 
ATOM 918  N N   ? CYS A 1 117 ?  10.048  -7.975  -4.393 1.000 97.370 ? 117 CYS A N   1 
ATOM 919  C CA  ? CYS A 1 117 ?   8.858  -7.531  -3.676 1.000 97.370 ? 117 CYS A CA  1 
ATOM 920  C C   ? CYS A 1 117 ?   7.600  -8.156  -4.267 1.000 97.370 ? 117 CYS A C   1 
ATOM 921  C CB  ? CYS A 1 117 ?   8.747  -6.007  -3.714 1.000 97.370 ? 117 CYS A CB  1 
ATOM 922  O O   ? CYS A 1 117 ?   7.534  -8.408  -5.472 1.000 97.370 ? 117 CYS A O   1 
ATOM 923  S SG  ? CYS A 1 117 ?  10.141  -5.156  -2.942 1.000 97.370 ? 117 CYS A SG  1 
ATOM 924  N N   ? LEU A 1 118 ?   6.653  -8.359  -3.363 1.000 96.910 ? 118 LEU A N   1 
ATOM 925  C CA  ? LEU A 1 118 ?   5.331  -8.825  -3.765 1.000 96.910 ? 118 LEU A CA  1 
ATOM 926  C C   ? LEU A 1 118 ?   4.382  -7.650  -3.976 1.000 96.910 ? 118 LEU A C   1 
ATOM 927  C CB  ? LEU A 1 118 ?   4.755  -9.778  -2.714 1.000 96.910 ? 118 LEU A CB  1 
ATOM 928  O O   ? LEU A 1 118 ?   4.194  -6.829  -3.076 1.000 96.910 ? 118 LEU A O   1 
ATOM 929  C CG  ? LEU A 1 118 ?   3.374 -10.363  -3.013 1.000 96.910 ? 118 LEU A CG  1 
ATOM 930  C CD1 ? LEU A 1 118 ?   3.478 -11.449  -4.078 1.000 96.910 ? 118 LEU A CD1 1 
ATOM 931  C CD2 ? LEU A 1 118 ?   2.740 -10.914  -1.740 1.000 96.910 ? 118 LEU A CD2 1 
ATOM 932  N N   ? ILE A 1 119 ?   3.805  -7.617  -5.195 1.000 95.190 ? 119 ILE A N   1 
ATOM 933  C CA  ? ILE A 1 119 ?   2.755  -6.661  -5.528 1.000 95.190 ? 119 ILE A CA  1 
ATOM 934  C C   ? ILE A 1 119 ?   1.410  -7.379  -5.611 1.000 95.190 ? 119 ILE A C   1 
ATOM 935  C CB  ? ILE A 1 119 ?   3.055  -5.931  -6.857 1.000 95.190 ? 119 ILE A CB  1 
ATOM 936  O O   ? ILE A 1 119 ?   1.297  -8.427  -6.252 1.000 95.190 ? 119 ILE A O   1 
ATOM 937  C CG1 ? ILE A 1 119 ?   4.441  -5.278  -6.805 1.000 95.190 ? 119 ILE A CG1 1 
ATOM 938  C CG2 ? ILE A 1 119 ?   1.971  -4.893  -7.159 1.000 95.190 ? 119 ILE A CG2 1 
ATOM 939  C CD1 ? ILE A 1 119 ?   5.038  -4.984  -8.175 1.000 95.190 ? 119 ILE A CD1 1 
ATOM 940  N N   ? SER A 1 120 ?   0.407  -6.816  -4.944 1.000 94.110 ? 120 SER A N   1 
ATOM 941  C CA  ? SER A 1 120 ?  -0.896  -7.472  -4.946 1.000 94.110 ? 120 SER A CA  1 
ATOM 942  C C   ? SER A 1 120 ?  -2.016  -6.477  -5.232 1.000 94.110 ? 120 SER A C   1 
ATOM 943  C CB  ? SER A 1 120 ?  -1.149  -8.166  -3.607 1.000 94.110 ? 120 SER A CB  1 
ATOM 944  O O   ? SER A 1 120 ?  -1.915  -5.301  -4.874 1.000 94.110 ? 120 SER A O   1 
ATOM 945  O OG  ? SER A 1 120 ?  -0.964  -7.263  -2.530 1.000 94.110 ? 120 SER A OG  1 
ATOM 946  N N   ? GLY A 1 121 ?  -3.089  -6.985  -5.937 1.000 92.090 ? 121 GLY A N   1 
ATOM 947  C CA  ? GLY A 1 121 ?  -4.221  -6.128  -6.251 1.000 92.090 ? 121 GLY A CA  1 
ATOM 948  C C   ? GLY A 1 121 ?  -5.276  -6.819  -7.094 1.000 92.090 ? 121 GLY A C   1 
ATOM 949  O O   ? GLY A 1 121 ?  -5.113  -7.980  -7.473 1.000 92.090 ? 121 GLY A O   1 
ATOM 950  N N   ? TRP A 1 122 ?  -6.480  -6.161  -7.244 1.000 87.790 ? 122 TRP A N   1 
ATOM 951  C CA  ? TRP A 1 122 ?  -7.634  -6.686  -7.968 1.000 87.790 ? 122 TRP A CA  1 
ATOM 952  C C   ? TRP A 1 122 ?  -7.881  -5.892  -9.247 1.000 87.790 ? 122 TRP A C   1 
ATOM 953  C CB  ? TRP A 1 122 ?  -8.883  -6.656  -7.084 1.000 87.790 ? 122 TRP A CB  1 
ATOM 954  O O   ? TRP A 1 122 ?  -8.994  -5.890  -9.778 1.000 87.790 ? 122 TRP A O   1 
ATOM 955  C CG  ? TRP A 1 122 ?  -8.848  -7.632  -5.946 1.000 87.790 ? 122 TRP A CG  1 
ATOM 956  C CD1 ? TRP A 1 122 ?  -9.211  -8.949  -5.980 1.000 87.790 ? 122 TRP A CD1 1 
ATOM 957  C CD2 ? TRP A 1 122 ?  -8.430  -7.364  -4.604 1.000 87.790 ? 122 TRP A CD2 1 
ATOM 958  C CE2 ? TRP A 1 122 ?  -8.565  -8.568  -3.877 1.000 87.790 ? 122 TRP A CE2 1 
ATOM 959  C CE3 ? TRP A 1 122 ?  -7.952  -6.223  -3.946 1.000 87.790 ? 122 TRP A CE3 1 
ATOM 960  N NE1 ? TRP A 1 122 ?  -9.043  -9.518  -4.738 1.000 87.790 ? 122 TRP A NE1 1 
ATOM 961  C CH2 ? TRP A 1 122 ?  -7.775  -7.530  -1.902 1.000 87.790 ? 122 TRP A CH2 1 
ATOM 962  C CZ2 ? TRP A 1 122 ?  -8.239  -8.661  -2.522 1.000 87.790 ? 122 TRP A CZ2 1 
ATOM 963  C CZ3 ? TRP A 1 122 ?  -7.629  -6.319  -2.597 1.000 87.790 ? 122 TRP A CZ3 1 
ATOM 964  N N   ? GLY A 1 123 ?  -6.841  -5.231  -9.764 1.000 69.150 ? 123 GLY A N   1 
ATOM 965  C CA  ? GLY A 1 123 ?  -6.960  -4.436 -10.975 1.000 69.150 ? 123 GLY A CA  1 
ATOM 966  C C   ? GLY A 1 123 ?  -7.059  -5.277 -12.234 1.000 69.150 ? 123 GLY A C   1 
ATOM 967  O O   ? GLY A 1 123 ?  -6.995  -6.507 -12.172 1.000 69.150 ? 123 GLY A O   1 
ATOM 968  N N   ? ASN A 1 124 ?  -7.531  -4.750 -13.446 1.000 61.820 ? 124 ASN A N   1 
ATOM 969  C CA  ? ASN A 1 124 ?  -7.677  -5.370 -14.759 1.000 61.820 ? 124 ASN A CA  1 
ATOM 970  C C   ? ASN A 1 124 ?  -6.381  -6.035 -15.213 1.000 61.820 ? 124 ASN A C   1 
ATOM 971  C CB  ? ASN A 1 124 ?  -8.134  -4.337 -15.792 1.000 61.820 ? 124 ASN A CB  1 
ATOM 972  O O   ? ASN A 1 124 ?  -5.307  -5.437 -15.125 1.000 61.820 ? 124 ASN A O   1 
ATOM 973  C CG  ? ASN A 1 124 ?  -8.625  -4.974 -17.077 1.000 61.820 ? 124 ASN A CG  1 
ATOM 974  N ND2 ? ASN A 1 124 ?  -9.364  -4.210 -17.873 1.000 61.820 ? 124 ASN A ND2 1 
ATOM 975  O OD1 ? ASN A 1 124 ?  -8.344  -6.144 -17.352 1.000 61.820 ? 124 ASN A OD1 1 
ATOM 976  N N   ? THR A 1 125 ?  -6.266  -7.364 -15.587 1.000 56.640 ? 125 THR A N   1 
ATOM 977  C CA  ? THR A 1 125 ?  -5.133  -8.264 -15.776 1.000 56.640 ? 125 THR A CA  1 
ATOM 978  C C   ? THR A 1 125 ?  -4.880  -8.509 -17.261 1.000 56.640 ? 125 THR A C   1 
ATOM 979  C CB  ? THR A 1 125 ?  -5.363  -9.609 -15.063 1.000 56.640 ? 125 THR A CB  1 
ATOM 980  O O   ? THR A 1 125 ?  -3.864  -9.099 -17.633 1.000 56.640 ? 125 THR A O   1 
ATOM 981  C CG2 ? THR A 1 125 ?  -5.535  -9.412 -13.560 1.000 56.640 ? 125 THR A CG2 1 
ATOM 982  O OG1 ? THR A 1 125 ?  -6.542 -10.228 -15.590 1.000 56.640 ? 125 THR A OG1 1 
ATOM 983  N N   ? MET A 1 126 ?  -5.365  -7.607 -18.233 1.000 53.220 ? 126 MET A N   1 
ATOM 984  C CA  ? MET A 1 126 ?  -5.220  -7.713 -19.682 1.000 53.220 ? 126 MET A CA  1 
ATOM 985  C C   ? MET A 1 126 ?  -5.177  -9.173 -20.119 1.000 53.220 ? 126 MET A C   1 
ATOM 986  C CB  ? MET A 1 126 ?  -3.957  -6.989 -20.151 1.000 53.220 ? 126 MET A CB  1 
ATOM 987  O O   ? MET A 1 126 ?  -5.099  -9.466 -21.314 1.000 53.220 ? 126 MET A O   1 
ATOM 988  C CG  ? MET A 1 126 ?  -4.065  -5.474 -20.104 1.000 53.220 ? 126 MET A CG  1 
ATOM 989  S SD  ? MET A 1 126 ?  -2.996  -4.653 -21.348 1.000 53.220 ? 126 MET A SD  1 
ATOM 990  C CE  ? MET A 1 126 ?  -1.374  -4.859 -20.562 1.000 53.220 ? 126 MET A CE  1 
ATOM 991  N N   ? ASN A 1 127 ?  -5.199 -10.107 -19.203 1.000 52.440 ? 127 ASN A N   1 
ATOM 992  C CA  ? ASN A 1 127 ?  -5.317 -11.537 -19.467 1.000 52.440 ? 127 ASN A CA  1 
ATOM 993  C C   ? ASN A 1 127 ?  -6.737 -12.038 -19.218 1.000 52.440 ? 127 ASN A C   1 
ATOM 994  C CB  ? ASN A 1 127 ?  -4.319 -12.325 -18.616 1.000 52.440 ? 127 ASN A CB  1 
ATOM 995  O O   ? ASN A 1 127 ?  -7.198 -12.066 -18.076 1.000 52.440 ? 127 ASN A O   1 
ATOM 996  C CG  ? ASN A 1 127 ?  -4.210 -13.777 -19.037 1.000 52.440 ? 127 ASN A CG  1 
ATOM 997  N ND2 ? ASN A 1 127 ?  -3.168 -14.454 -18.570 1.000 52.440 ? 127 ASN A ND2 1 
ATOM 998  O OD1 ? ASN A 1 127 ?  -5.056 -14.286 -19.777 1.000 52.440 ? 127 ASN A OD1 1 
ATOM 999  N N   ? ASN A 1 128 ?  -7.512 -12.251 -20.316 1.000 53.510 ? 128 ASN A N   1 
ATOM 1000 C CA  ? ASN A 1 128 ?  -8.891 -12.718 -20.219 1.000 53.510 ? 128 ASN A CA  1 
ATOM 1001 C C   ? ASN A 1 128 ?  -8.976 -14.075 -19.526 1.000 53.510 ? 128 ASN A C   1 
ATOM 1002 C CB  ? ASN A 1 128 ?  -9.533 -12.789 -21.606 1.000 53.510 ? 128 ASN A CB  1 
ATOM 1003 O O   ? ASN A 1 128 ? -10.060 -14.508 -19.132 1.000 53.510 ? 128 ASN A O   1 
ATOM 1004 C CG  ? ASN A 1 128 ?  -9.729 -11.421 -22.229 1.000 53.510 ? 128 ASN A CG  1 
ATOM 1005 N ND2 ? ASN A 1 128 ?  -9.869 -11.385 -23.549 1.000 53.510 ? 128 ASN A ND2 1 
ATOM 1006 O OD1 ? ASN A 1 128 ?  -9.755 -10.404 -21.530 1.000 53.510 ? 128 ASN A OD1 1 
ATOM 1007 N N   ? ALA A 1 129 ?  -7.733 -14.818 -19.389 1.000 49.960 ? 129 ALA A N   1 
ATOM 1008 C CA  ? ALA A 1 129 ?  -7.670 -16.153 -18.800 1.000 49.960 ? 129 ALA A CA  1 
ATOM 1009 C C   ? ALA A 1 129 ?  -7.654 -16.080 -17.276 1.000 49.960 ? 129 ALA A C   1 
ATOM 1010 C CB  ? ALA A 1 129 ?  -6.439 -16.901 -19.306 1.000 49.960 ? 129 ALA A CB  1 
ATOM 1011 O O   ? ALA A 1 129 ?  -7.953 -17.066 -16.598 1.000 49.960 ? 129 ALA A O   1 
ATOM 1012 N N   ? VAL A 1 130 ?  -7.413 -14.854 -16.717 1.000 57.450 ? 130 VAL A N   1 
ATOM 1013 C CA  ? VAL A 1 130 ?  -7.406 -14.594 -15.282 1.000 57.450 ? 130 VAL A CA  1 
ATOM 1014 C C   ? VAL A 1 130 ?  -8.462 -13.544 -14.942 1.000 57.450 ? 130 VAL A C   1 
ATOM 1015 C CB  ? VAL A 1 130 ?  -6.015 -14.128 -14.796 1.000 57.450 ? 130 VAL A CB  1 
ATOM 1016 O O   ? VAL A 1 130 ?  -8.564 -12.517 -15.616 1.000 57.450 ? 130 VAL A O   1 
ATOM 1017 C CG1 ? VAL A 1 130 ?  -6.000 -13.966 -13.277 1.000 57.450 ? 130 VAL A CG1 1 
ATOM 1018 C CG2 ? VAL A 1 130 ?  -4.937 -15.113 -15.242 1.000 57.450 ? 130 VAL A CG2 1 
ATOM 1019 N N   ? SER A 1 131 ?  -9.444 -14.048 -14.121 1.000 63.060 ? 131 SER A N   1 
ATOM 1020 C CA  ? SER A 1 131 ? -10.528 -13.167 -13.701 1.000 63.060 ? 131 SER A CA  1 
ATOM 1021 C C   ? SER A 1 131 ?  -9.994 -11.954 -12.946 1.000 63.060 ? 131 SER A C   1 
ATOM 1022 C CB  ? SER A 1 131 ? -11.525 -13.924 -12.823 1.000 63.060 ? 131 SER A CB  1 
ATOM 1023 O O   ? SER A 1 131 ?  -9.148 -12.091 -12.060 1.000 63.060 ? 131 SER A O   1 
ATOM 1024 O OG  ? SER A 1 131 ? -12.472 -13.036 -12.255 1.000 63.060 ? 131 SER A OG  1 
ATOM 1025 N N   ? GLY A 1 132 ? -10.108 -10.852 -13.476 1.000 69.870 ? 132 GLY A N   1 
ATOM 1026 C CA  ? GLY A 1 132 ?  -9.765  -9.597 -12.828 1.000 69.870 ? 132 GLY A CA  1 
ATOM 1027 C C   ? GLY A 1 132 ? -10.436  -9.418 -11.479 1.000 69.870 ? 132 GLY A C   1 
ATOM 1028 O O   ? GLY A 1 132 ? -10.076  -8.521 -10.715 1.000 69.870 ? 132 GLY A O   1 
ATOM 1029 N N   ? ASP A 1 133 ? -11.255 -10.443 -11.142 1.000 83.610 ? 133 ASP A N   1 
ATOM 1030 C CA  ? ASP A 1 133 ? -12.029 -10.397  -9.906 1.000 83.610 ? 133 ASP A CA  1 
ATOM 1031 C C   ? ASP A 1 133 ? -11.288 -11.094  -8.767 1.000 83.610 ? 133 ASP A C   1 
ATOM 1032 C CB  ? ASP A 1 133 ? -13.404 -11.038 -10.108 1.000 83.610 ? 133 ASP A CB  1 
ATOM 1033 O O   ? ASP A 1 133 ? -11.554 -10.829  -7.593 1.000 83.610 ? 133 ASP A O   1 
ATOM 1034 C CG  ? ASP A 1 133 ? -14.254 -10.307 -11.133 1.000 83.610 ? 133 ASP A CG  1 
ATOM 1035 O OD1 ? ASP A 1 133 ? -14.249  -9.057 -11.150 1.000 83.610 ? 133 ASP A OD1 1 
ATOM 1036 O OD2 ? ASP A 1 133 ? -14.937 -10.987 -11.929 1.000 83.610 ? 133 ASP A OD2 1 
ATOM 1037 N N   ? GLU A 1 134 ? -10.429 -12.058  -9.165 1.000 90.390 ? 134 GLU A N   1 
ATOM 1038 C CA  ? GLU A 1 134 ?  -9.609 -12.744  -8.171 1.000 90.390 ? 134 GLU A CA  1 
ATOM 1039 C C   ? GLU A 1 134 ?  -8.308 -11.989  -7.914 1.000 90.390 ? 134 GLU A C   1 
ATOM 1040 C CB  ? GLU A 1 134 ?  -9.306 -14.176  -8.619 1.000 90.390 ? 134 GLU A CB  1 
ATOM 1041 O O   ? GLU A 1 134 ?  -7.756 -11.365  -8.822 1.000 90.390 ? 134 GLU A O   1 
ATOM 1042 C CG  ? GLU A 1 134 ? -10.542 -15.056  -8.743 1.000 90.390 ? 134 GLU A CG  1 
ATOM 1043 C CD  ? GLU A 1 134 ? -10.249 -16.418  -9.350 1.000 90.390 ? 134 GLU A CD  1 
ATOM 1044 O OE1 ? GLU A 1 134 ? -11.062 -17.353  -9.164 1.000 90.390 ? 134 GLU A OE1 1 
ATOM 1045 O OE2 ? GLU A 1 134 ?  -9.199 -16.553 -10.017 1.000 90.390 ? 134 GLU A OE2 1 
ATOM 1046 N N   ? LEU A 1 135 ?  -7.876 -12.009  -6.721 1.000 92.070 ? 135 LEU A N   1 
ATOM 1047 C CA  ? LEU A 1 135 ?  -6.657 -11.324  -6.303 1.000 92.070 ? 135 LEU A CA  1 
ATOM 1048 C C   ? LEU A 1 135 ?  -5.453 -11.825  -7.094 1.000 92.070 ? 135 LEU A C   1 
ATOM 1049 C CB  ? LEU A 1 135 ?  -6.417 -11.524  -4.804 1.000 92.070 ? 135 LEU A CB  1 
ATOM 1050 O O   ? LEU A 1 135 ?  -5.226 -13.033  -7.187 1.000 92.070 ? 135 LEU A O   1 
ATOM 1051 C CG  ? LEU A 1 135 ?  -5.246 -10.751  -4.196 1.000 92.070 ? 135 LEU A CG  1 
ATOM 1052 C CD1 ? LEU A 1 135 ?  -5.466  -9.249  -4.348 1.000 92.070 ? 135 LEU A CD1 1 
ATOM 1053 C CD2 ? LEU A 1 135 ?  -5.063 -11.124  -2.729 1.000 92.070 ? 135 LEU A CD2 1 
ATOM 1054 N N   ? GLN A 1 136 ?  -4.698 -10.803  -7.624 1.000 92.580 ? 136 GLN A N   1 
ATOM 1055 C CA  ? GLN A 1 136 ?  -3.507 -11.098  -8.414 1.000 92.580 ? 136 GLN A CA  1 
ATOM 1056 C C   ? GLN A 1 136 ?  -2.240 -10.674  -7.678 1.000 92.580 ? 136 GLN A C   1 
ATOM 1057 C CB  ? GLN A 1 136 ?  -3.581 -10.405  -9.776 1.000 92.580 ? 136 GLN A CB  1 
ATOM 1058 O O   ? GLN A 1 136 ?  -2.249  -9.696  -6.928 1.000 92.580 ? 136 GLN A O   1 
ATOM 1059 C CG  ? GLN A 1 136 ?  -4.826 -10.757 -10.579 1.000 92.580 ? 136 GLN A CG  1 
ATOM 1060 C CD  ? GLN A 1 136 ?  -4.886 -12.226 -10.955 1.000 92.580 ? 136 GLN A CD  1 
ATOM 1061 N NE2 ? GLN A 1 136 ?  -5.975 -12.889 -10.582 1.000 92.580 ? 136 GLN A NE2 1 
ATOM 1062 O OE1 ? GLN A 1 136 ?  -3.961 -12.759 -11.577 1.000 92.580 ? 136 GLN A OE1 1 
ATOM 1063 N N   ? CYS A 1 137 ?  -1.089 -11.457  -7.974 1.000 93.350 ? 137 CYS A N   1 
ATOM 1064 C CA  ? CYS A 1 137 ?   0.209 -11.153  -7.383 1.000 93.350 ? 137 CYS A CA  1 
ATOM 1065 C C   ? CYS A 1 137 ?   1.302 -11.139  -8.445 1.000 93.350 ? 137 CYS A C   1 
ATOM 1066 C CB  ? CYS A 1 137 ?   0.555 -12.171  -6.296 1.000 93.350 ? 137 CYS A CB  1 
ATOM 1067 O O   ? CYS A 1 137 ?   1.186 -11.813  -9.470 1.000 93.350 ? 137 CYS A O   1 
ATOM 1068 S SG  ? CYS A 1 137 ?  -0.537 -12.100  -4.859 1.000 93.350 ? 137 CYS A SG  1 
ATOM 1069 N N   ? LEU A 1 138 ?   2.313 -10.315  -8.030 1.000 92.900 ? 138 LEU A N   1 
ATOM 1070 C CA  ? LEU A 1 138 ?   3.479 -10.203  -8.900 1.000 92.900 ? 138 LEU A CA  1 
ATOM 1071 C C   ? LEU A 1 138 ?   4.749  -9.990  -8.083 1.000 92.900 ? 138 LEU A C   1 
ATOM 1072 C CB  ? LEU A 1 138 ?   3.298  -9.052  -9.893 1.000 92.900 ? 138 LEU A CB  1 
ATOM 1073 O O   ? LEU A 1 138 ?   4.789  -9.125  -7.205 1.000 92.900 ? 138 LEU A O   1 
ATOM 1074 C CG  ? LEU A 1 138 ?   4.535  -8.653 -10.701 1.000 92.900 ? 138 LEU A CG  1 
ATOM 1075 C CD1 ? LEU A 1 138 ?   4.932  -9.777 -11.651 1.000 92.900 ? 138 LEU A CD1 1 
ATOM 1076 C CD2 ? LEU A 1 138 ?   4.278  -7.361 -11.469 1.000 92.900 ? 138 LEU A CD2 1 
ATOM 1077 N N   ? ASP A 1 139 ?   5.707 -10.786  -8.441 1.000 94.730 ? 139 ASP A N   1 
ATOM 1078 C CA  ? ASP A 1 139 ?   7.028 -10.568  -7.861 1.000 94.730 ? 139 ASP A CA  1 
ATOM 1079 C C   ? ASP A 1 139 ?   7.908  -9.740  -8.795 1.000 94.730 ? 139 ASP A C   1 
ATOM 1080 C CB  ? ASP A 1 139 ?   7.705 -11.904  -7.548 1.000 94.730 ? 139 ASP A CB  1 
ATOM 1081 O O   ? ASP A 1 139 ?   8.065 -10.079  -9.970 1.000 94.730 ? 139 ASP A O   1 
ATOM 1082 C CG  ? ASP A 1 139 ?   6.996 -12.686  -6.456 1.000 94.730 ? 139 ASP A CG  1 
ATOM 1083 O OD1 ? ASP A 1 139 ?   6.911 -12.194  -5.310 1.000 94.730 ? 139 ASP A OD1 1 
ATOM 1084 O OD2 ? ASP A 1 139 ?   6.520 -13.806  -6.743 1.000 94.730 ? 139 ASP A OD2 1 
ATOM 1085 N N   ? ALA A 1 140 ?   8.439  -8.697  -8.138 1.000 94.930 ? 140 ALA A N   1 
ATOM 1086 C CA  ? ALA A 1 140 ?   9.268  -7.811  -8.953 1.000 94.930 ? 140 ALA A CA  1 
ATOM 1087 C C   ? ALA A 1 140 ?  10.380  -7.181  -8.120 1.000 94.930 ? 140 ALA A C   1 
ATOM 1088 C CB  ? ALA A 1 140 ?   8.410  -6.725  -9.598 1.000 94.930 ? 140 ALA A CB  1 
ATOM 1089 O O   ? ALA A 1 140 ?  10.202  -6.926  -6.926 1.000 94.930 ? 140 ALA A O   1 
ATOM 1090 N N   ? PRO A 1 141 ?  11.556  -6.897  -8.834 1.000 95.860 ? 141 PRO A N   1 
ATOM 1091 C CA  ? PRO A 1 141 ?  12.679  -6.283  -8.122 1.000 95.860 ? 141 PRO A CA  1 
ATOM 1092 C C   ? PRO A 1 141 ?  12.530  -4.770  -7.977 1.000 95.860 ? 141 PRO A C   1 
ATOM 1093 C CB  ? PRO A 1 141 ?  13.885  -6.632  -8.997 1.000 95.860 ? 141 PRO A CB  1 
ATOM 1094 O O   ? PRO A 1 141 ?  11.942  -4.118  -8.844 1.000 95.860 ? 141 PRO A O   1 
ATOM 1095 C CG  ? PRO A 1 141 ?  13.345  -6.680 -10.390 1.000 95.860 ? 141 PRO A CG  1 
ATOM 1096 C CD  ? PRO A 1 141 ?  11.954  -7.245 -10.343 1.000 95.860 ? 141 PRO A CD  1 
ATOM 1097 N N   ? VAL A 1 142 ?  13.111  -4.284  -6.880 1.000 95.570 ? 142 VAL A N   1 
ATOM 1098 C CA  ? VAL A 1 142 ?  13.294  -2.843  -6.744 1.000 95.570 ? 142 VAL A CA  1 
ATOM 1099 C C   ? VAL A 1 142 ?  14.392  -2.370  -7.694 1.000 95.570 ? 142 VAL A C   1 
ATOM 1100 C CB  ? VAL A 1 142 ?  13.640  -2.449  -5.291 1.000 95.570 ? 142 VAL A CB  1 
ATOM 1101 O O   ? VAL A 1 142 ?  15.454  -2.990  -7.783 1.000 95.570 ? 142 VAL A O   1 
ATOM 1102 C CG1 ? VAL A 1 142 ?  13.879  -0.944  -5.181 1.000 95.570 ? 142 VAL A CG1 1 
ATOM 1103 C CG2 ? VAL A 1 142 ?  12.526  -2.887  -4.340 1.000 95.570 ? 142 VAL A CG2 1 
ATOM 1104 N N   ? LEU A 1 143 ?  14.102  -1.239  -8.324 1.000 92.740 ? 143 LEU A N   1 
ATOM 1105 C CA  ? LEU A 1 143 ?  15.049  -0.727  -9.308 1.000 92.740 ? 143 LEU A CA  1 
ATOM 1106 C C   ? LEU A 1 143 ?  15.773   0.505  -8.776 1.000 92.740 ? 143 LEU A C   1 
ATOM 1107 C CB  ? LEU A 1 143 ?  14.331  -0.387 -10.617 1.000 92.740 ? 143 LEU A CB  1 
ATOM 1108 O O   ? LEU A 1 143 ?  15.246   1.218  -7.919 1.000 92.740 ? 143 LEU A O   1 
ATOM 1109 C CG  ? LEU A 1 143 ?  13.525  -1.515 -11.262 1.000 92.740 ? 143 LEU A CG  1 
ATOM 1110 C CD1 ? LEU A 1 143 ?  12.768  -0.997 -12.480 1.000 92.740 ? 143 LEU A CD1 1 
ATOM 1111 C CD2 ? LEU A 1 143 ?  14.440  -2.673 -11.648 1.000 92.740 ? 143 LEU A CD2 1 
ATOM 1112 N N   ? LEU A 1 144 ?  16.996   0.754  -9.277 1.000 83.110 ? 144 LEU A N   1 
ATOM 1113 C CA  ? LEU A 1 144 ?  17.835   1.868  -8.847 1.000 83.110 ? 144 LEU A CA  1 
ATOM 1114 C C   ? LEU A 1 144 ?  17.407   3.164  -9.528 1.000 83.110 ? 144 LEU A C   1 
ATOM 1115 C CB  ? LEU A 1 144 ?  19.307   1.579  -9.151 1.000 83.110 ? 144 LEU A CB  1 
ATOM 1116 O O   ? LEU A 1 144 ?  17.561   4.248  -8.960 1.000 83.110 ? 144 LEU A O   1 
ATOM 1117 C CG  ? LEU A 1 144 ?  19.988   0.529  -8.272 1.000 83.110 ? 144 LEU A CG  1 
ATOM 1118 C CD1 ? LEU A 1 144 ?  21.367   0.188  -8.826 1.000 83.110 ? 144 LEU A CD1 1 
ATOM 1119 C CD2 ? LEU A 1 144 ?  20.091   1.022  -6.833 1.000 83.110 ? 144 LEU A CD2 1 
ATOM 1120 N N   ? SER A 1 145 ?  16.783   3.035 -10.697 1.000 75.420 ? 145 SER A N   1 
ATOM 1121 C CA  ? SER A 1 145 ?  16.455   4.245 -11.444 1.000 75.420 ? 145 SER A CA  1 
ATOM 1122 C C   ? SER A 1 145 ?  15.267   4.017 -12.373 1.000 75.420 ? 145 SER A C   1 
ATOM 1123 C CB  ? SER A 1 145 ?  17.663   4.718 -12.255 1.000 75.420 ? 145 SER A CB  1 
ATOM 1124 O O   ? SER A 1 145 ?  14.914   2.873 -12.667 1.000 75.420 ? 145 SER A O   1 
ATOM 1125 O OG  ? SER A 1 145 ?  17.931   3.826 -13.324 1.000 75.420 ? 145 SER A OG  1 
ATOM 1126 N N   ? TYR A 1 146 ?  14.480   4.956 -12.620 1.000 76.390 ? 146 TYR A N   1 
ATOM 1127 C CA  ? TYR A 1 146 ?  13.369   5.023 -13.562 1.000 76.390 ? 146 TYR A CA  1 
ATOM 1128 C C   ? TYR A 1 146 ?  13.694   5.953 -14.725 1.000 76.390 ? 146 TYR A C   1 
ATOM 1129 C CB  ? TYR A 1 146 ?  12.094   5.494 -12.857 1.000 76.390 ? 146 TYR A CB  1 
ATOM 1130 O O   ? TYR A 1 146 ?  14.187   7.065 -14.519 1.000 76.390 ? 146 TYR A O   1 
ATOM 1131 C CG  ? TYR A 1 146 ?  10.840   5.294 -13.673 1.000 76.390 ? 146 TYR A CG  1 
ATOM 1132 C CD1 ? TYR A 1 146 ?  10.349   6.309 -14.492 1.000 76.390 ? 146 TYR A CD1 1 
ATOM 1133 C CD2 ? TYR A 1 146 ?  10.142   4.092 -13.626 1.000 76.390 ? 146 TYR A CD2 1 
ATOM 1134 C CE1 ? TYR A 1 146 ?   9.192   6.130 -15.244 1.000 76.390 ? 146 TYR A CE1 1 
ATOM 1135 C CE2 ? TYR A 1 146 ?   8.985   3.902 -14.373 1.000 76.390 ? 146 TYR A CE2 1 
ATOM 1136 O OH  ? TYR A 1 146 ?   7.373   4.742 -15.921 1.000 76.390 ? 146 TYR A OH  1 
ATOM 1137 C CZ  ? TYR A 1 146 ?   8.519   4.925 -15.178 1.000 76.390 ? 146 TYR A CZ  1 
ATOM 1138 N N   ? PRO A 1 147 ?  13.472   5.382 -16.079 1.000 66.350 ? 147 PRO A N   1 
ATOM 1139 C CA  ? PRO A 1 147 ?  13.583   6.360 -17.164 1.000 66.350 ? 147 PRO A CA  1 
ATOM 1140 C C   ? PRO A 1 147 ?  12.554   7.483 -17.053 1.000 66.350 ? 147 PRO A C   1 
ATOM 1141 C CB  ? PRO A 1 147 ?  13.342   5.521 -18.421 1.000 66.350 ? 147 PRO A CB  1 
ATOM 1142 O O   ? PRO A 1 147 ?  11.358   7.217 -16.907 1.000 66.350 ? 147 PRO A O   1 
ATOM 1143 C CG  ? PRO A 1 147 ?  13.350   4.105 -17.943 1.000 66.350 ? 147 PRO A CG  1 
ATOM 1144 C CD  ? PRO A 1 147 ?  13.186   4.105 -16.450 1.000 66.350 ? 147 PRO A CD  1 
ATOM 1145 N N   ? GLY A 1 148 ?  12.904   8.764 -16.538 1.000 71.180 ? 148 GLY A N   1 
ATOM 1146 C CA  ? GLY A 1 148 ?  12.137   9.928 -16.126 1.000 71.180 ? 148 GLY A CA  1 
ATOM 1147 C C   ? GLY A 1 148 ?  12.408  10.346 -14.693 1.000 71.180 ? 148 GLY A C   1 
ATOM 1148 O O   ? GLY A 1 148 ?  13.291   9.790 -14.036 1.000 71.180 ? 148 GLY A O   1 
ATOM 1149 N N   ? MET A 1 149 ?  11.966  11.558 -14.334 1.000 71.030 ? 149 MET A N   1 
ATOM 1150 C CA  ? MET A 1 149 ?  12.280  12.189 -13.055 1.000 71.030 ? 149 MET A CA  1 
ATOM 1151 C C   ? MET A 1 149 ?  11.272  11.782 -11.985 1.000 71.030 ? 149 MET A C   1 
ATOM 1152 C CB  ? MET A 1 149 ?  12.304  13.712 -13.199 1.000 71.030 ? 149 MET A CB  1 
ATOM 1153 O O   ? MET A 1 149 ?  10.067  11.965 -12.160 1.000 71.030 ? 149 MET A O   1 
ATOM 1154 C CG  ? MET A 1 149 ?  13.505  14.237 -13.968 1.000 71.030 ? 149 MET A CG  1 
ATOM 1155 S SD  ? MET A 1 149 ?  13.634  16.066 -13.908 1.000 71.030 ? 149 MET A SD  1 
ATOM 1156 C CE  ? MET A 1 149 ?  12.397  16.432 -12.633 1.000 71.030 ? 149 MET A CE  1 
ATOM 1157 N N   ? ILE A 1 150 ?  11.484  10.732 -11.039 1.000 88.010 ? 150 ILE A N   1 
ATOM 1158 C CA  ? ILE A 1 150 ?  10.693  10.501  -9.835 1.000 88.010 ? 150 ILE A CA  1 
ATOM 1159 C C   ? ILE A 1 150 ?  11.370  11.165  -8.638 1.000 88.010 ? 150 ILE A C   1 
ATOM 1160 C CB  ? ILE A 1 150 ?  10.496   8.991  -9.569 1.000 88.010 ? 150 ILE A CB  1 
ATOM 1161 O O   ? ILE A 1 150 ?  12.578  11.412  -8.658 1.000 88.010 ? 150 ILE A O   1 
ATOM 1162 C CG1 ? ILE A 1 150 ?  11.850   8.307  -9.350 1.000 88.010 ? 150 ILE A CG1 1 
ATOM 1163 C CG2 ? ILE A 1 150 ?   9.731   8.335 -10.722 1.000 88.010 ? 150 ILE A CG2 1 
ATOM 1164 C CD1 ? ILE A 1 150 ?  11.745   6.854  -8.906 1.000 88.010 ? 150 ILE A CD1 1 
ATOM 1165 N N   ? THR A 1 151 ?  10.664  11.751  -7.721 1.000 92.050 ? 151 THR A N   1 
ATOM 1166 C CA  ? THR A 1 151 ?  11.165  12.429  -6.531 1.000 92.050 ? 151 THR A CA  1 
ATOM 1167 C C   ? THR A 1 151 ?  11.757  11.425  -5.546 1.000 92.050 ? 151 THR A C   1 
ATOM 1168 C CB  ? THR A 1 151 ?  10.052  13.237  -5.838 1.000 92.050 ? 151 THR A CB  1 
ATOM 1169 O O   ? THR A 1 151 ?  11.667  10.214  -5.756 1.000 92.050 ? 151 THR A O   1 
ATOM 1170 C CG2 ? THR A 1 151 ?   9.293  14.099  -6.840 1.000 92.050 ? 151 THR A CG2 1 
ATOM 1171 O OG1 ? THR A 1 151 ?   9.134  12.334  -5.209 1.000 92.050 ? 151 THR A OG1 1 
ATOM 1172 N N   ? GLU A 1 152 ?  12.399  11.882  -4.485 1.000 93.510 ? 152 GLU A N   1 
ATOM 1173 C CA  ? GLU A 1 152 ?  12.989  11.058  -3.434 1.000 93.510 ? 152 GLU A CA  1 
ATOM 1174 C C   ? GLU A 1 152 ?  11.913  10.322  -2.641 1.000 93.510 ? 152 GLU A C   1 
ATOM 1175 C CB  ? GLU A 1 152 ?  13.842  11.914  -2.494 1.000 93.510 ? 152 GLU A CB  1 
ATOM 1176 O O   ? GLU A 1 152 ?  12.217   9.410  -1.869 1.000 93.510 ? 152 GLU A O   1 
ATOM 1177 C CG  ? GLU A 1 152 ?  13.044  12.940  -1.703 1.000 93.510 ? 152 GLU A CG  1 
ATOM 1178 C CD  ? GLU A 1 152 ?  13.910  13.812  -0.808 1.000 93.510 ? 152 GLU A CD  1 
ATOM 1179 O OE1 ? GLU A 1 152 ?  13.377  14.755  -0.180 1.000 93.510 ? 152 GLU A OE1 1 
ATOM 1180 O OE2 ? GLU A 1 152 ?  15.131  13.551  -0.734 1.000 93.510 ? 152 GLU A OE2 1 
ATOM 1181 N N   ? ASN A 1 153 ?  10.632  10.683  -2.851 1.000 95.720 ? 153 ASN A N   1 
ATOM 1182 C CA  ? ASN A 1 153 ?   9.511  10.072  -2.144 1.000 95.720 ? 153 ASN A CA  1 
ATOM 1183 C C   ? ASN A 1 153 ?   8.896   8.931  -2.949 1.000 95.720 ? 153 ASN A C   1 
ATOM 1184 C CB  ? ASN A 1 153 ?   8.449  11.122  -1.813 1.000 95.720 ? 153 ASN A CB  1 
ATOM 1185 O O   ? ASN A 1 153 ?   7.866   8.377  -2.562 1.000 95.720 ? 153 ASN A O   1 
ATOM 1186 C CG  ? ASN A 1 153 ?   8.935  12.148  -0.809 1.000 95.720 ? 153 ASN A CG  1 
ATOM 1187 N ND2 ? ASN A 1 153 ?   8.583  13.409  -1.033 1.000 95.720 ? 153 ASN A ND2 1 
ATOM 1188 O OD1 ? ASN A 1 153 ?   9.621  11.811   0.159 1.000 95.720 ? 153 ASN A OD1 1 
ATOM 1189 N N   ? MET A 1 154 ?   9.534   8.612  -4.023 1.000 95.400 ? 154 MET A N   1 
ATOM 1190 C CA  ? MET A 1 154 ?   9.027   7.575  -4.917 1.000 95.400 ? 154 MET A CA  1 
ATOM 1191 C C   ? MET A 1 154 ?  10.069   6.482  -5.130 1.000 95.400 ? 154 MET A C   1 
ATOM 1192 C CB  ? MET A 1 154 ?   8.619   8.177  -6.263 1.000 95.400 ? 154 MET A CB  1 
ATOM 1193 O O   ? MET A 1 154 ?  11.265   6.714  -4.943 1.000 95.400 ? 154 MET A O   1 
ATOM 1194 C CG  ? MET A 1 154 ?   7.490   9.190  -6.164 1.000 95.400 ? 154 MET A CG  1 
ATOM 1195 S SD  ? MET A 1 154 ?   7.136  10.007  -7.769 1.000 95.400 ? 154 MET A SD  1 
ATOM 1196 C CE  ? MET A 1 154 ?   5.865  11.193  -7.251 1.000 95.400 ? 154 MET A CE  1 
ATOM 1197 N N   ? MET A 1 155 ?   9.511   5.221  -5.473 1.000 94.750 ? 155 MET A N   1 
ATOM 1198 C CA  ? MET A 1 155 ?  10.356   4.072  -5.782 1.000 94.750 ? 155 MET A CA  1 
ATOM 1199 C C   ? MET A 1 155 ?   9.842   3.333  -7.013 1.000 94.750 ? 155 MET A C   1 
ATOM 1200 C CB  ? MET A 1 155 ?  10.424   3.116  -4.590 1.000 94.750 ? 155 MET A CB  1 
ATOM 1201 O O   ? MET A 1 155 ?   8.648   3.379  -7.316 1.000 94.750 ? 155 MET A O   1 
ATOM 1202 C CG  ? MET A 1 155 ?   9.100   2.439  -4.272 1.000 94.750 ? 155 MET A CG  1 
ATOM 1203 S SD  ? MET A 1 155 ?   9.205   1.349  -2.799 1.000 94.750 ? 155 MET A SD  1 
ATOM 1204 C CE  ? MET A 1 155 ?  10.202  -0.008  -3.476 1.000 94.750 ? 155 MET A CE  1 
ATOM 1205 N N   ? CYS A 1 156 ?  10.802   2.638  -7.689 1.000 93.540 ? 156 CYS A N   1 
ATOM 1206 C CA  ? CYS A 1 156 ?  10.452   1.865  -8.875 1.000 93.540 ? 156 CYS A CA  1 
ATOM 1207 C C   ? CYS A 1 156 ?  10.533   0.369  -8.595 1.000 93.540 ? 156 CYS A C   1 
ATOM 1208 C CB  ? CYS A 1 156 ?  11.371   2.225 -10.041 1.000 93.540 ? 156 CYS A CB  1 
ATOM 1209 O O   ? CYS A 1 156 ?  11.518  -0.109  -8.030 1.000 93.540 ? 156 CYS A O   1 
ATOM 1210 S SG  ? CYS A 1 156 ?  11.220   3.941 -10.584 1.000 93.540 ? 156 CYS A SG  1 
ATOM 1211 N N   ? VAL A 1 157 ?   9.514  -0.290  -8.995 1.000 93.250 ? 157 VAL A N   1 
ATOM 1212 C CA  ? VAL A 1 157 ?   9.444  -1.742  -8.865 1.000 93.250 ? 157 VAL A CA  1 
ATOM 1213 C C   ? VAL A 1 157 ?   8.944  -2.354 -10.171 1.000 93.250 ? 157 VAL A C   1 
ATOM 1214 C CB  ? VAL A 1 157 ?   8.528  -2.163  -7.694 1.000 93.250 ? 157 VAL A CB  1 
ATOM 1215 O O   ? VAL A 1 157 ?   7.920  -1.929 -10.711 1.000 93.250 ? 157 VAL A O   1 
ATOM 1216 C CG1 ? VAL A 1 157 ?   8.514  -3.683  -7.538 1.000 93.250 ? 157 VAL A CG1 1 
ATOM 1217 C CG2 ? VAL A 1 157 ?   8.979  -1.494  -6.397 1.000 93.250 ? 157 VAL A CG2 1 
ATOM 1218 N N   ? GLY A 1 158 ?   9.737  -3.231 -10.683 1.000 92.080 ? 158 GLY A N   1 
ATOM 1219 C CA  ? GLY A 1 158 ?   9.325  -3.862 -11.927 1.000 92.080 ? 158 GLY A CA  1 
ATOM 1220 C C   ? GLY A 1 158 ?  10.493  -4.353 -12.761 1.000 92.080 ? 158 GLY A C   1 
ATOM 1221 O O   ? GLY A 1 158 ?  11.627  -4.406 -12.280 1.000 92.080 ? 158 GLY A O   1 
ATOM 1222 N N   ? TYR A 1 159 ?  10.217  -4.764 -14.009 1.000 90.020 ? 159 TYR A N   1 
ATOM 1223 C CA  ? TYR A 1 159 ?  11.204  -5.282 -14.949 1.000 90.020 ? 159 TYR A CA  1 
ATOM 1224 C C   ? TYR A 1 159 ?  11.449  -4.293 -16.082 1.000 90.020 ? 159 TYR A C   1 
ATOM 1225 C CB  ? TYR A 1 159 ?  10.748  -6.628 -15.520 1.000 90.020 ? 159 TYR A CB  1 
ATOM 1226 O O   ? TYR A 1 159 ?  10.505  -3.838 -16.733 1.000 90.020 ? 159 TYR A O   1 
ATOM 1227 C CG  ? TYR A 1 159 ?  10.613  -7.714 -14.481 1.000 90.020 ? 159 TYR A CG  1 
ATOM 1228 C CD1 ? TYR A 1 159 ?  11.709  -8.488 -14.107 1.000 90.020 ? 159 TYR A CD1 1 
ATOM 1229 C CD2 ? TYR A 1 159 ?   9.389  -7.968 -13.871 1.000 90.020 ? 159 TYR A CD2 1 
ATOM 1230 C CE1 ? TYR A 1 159 ?  11.589  -9.491 -13.151 1.000 90.020 ? 159 TYR A CE1 1 
ATOM 1231 C CE2 ? TYR A 1 159 ?   9.257  -8.969 -12.913 1.000 90.020 ? 159 TYR A CE2 1 
ATOM 1232 O OH  ? TYR A 1 159 ?  10.236 -10.715 -11.613 1.000 90.020 ? 159 TYR A OH  1 
ATOM 1233 C CZ  ? TYR A 1 159 ?  10.361  -9.723 -12.560 1.000 90.020 ? 159 TYR A CZ  1 
ATOM 1234 N N   ? LEU A 1 160 ?  12.698  -4.007 -16.331 1.000 87.690 ? 160 LEU A N   1 
ATOM 1235 C CA  ? LEU A 1 160 ?  13.032  -3.058 -17.388 1.000 87.690 ? 160 LEU A CA  1 
ATOM 1236 C C   ? LEU A 1 160 ?  12.762  -3.659 -18.763 1.000 87.690 ? 160 LEU A C   1 
ATOM 1237 C CB  ? LEU A 1 160 ?  14.499  -2.634 -17.282 1.000 87.690 ? 160 LEU A CB  1 
ATOM 1238 O O   ? LEU A 1 160 ?  12.529  -2.929 -19.729 1.000 87.690 ? 160 LEU A O   1 
ATOM 1239 C CG  ? LEU A 1 160 ?  14.870  -1.771 -16.075 1.000 87.690 ? 160 LEU A CG  1 
ATOM 1240 C CD1 ? LEU A 1 160 ?  16.362  -1.455 -16.087 1.000 87.690 ? 160 LEU A CD1 1 
ATOM 1241 C CD2 ? LEU A 1 160 ?  14.047  -0.488 -16.061 1.000 87.690 ? 160 LEU A CD2 1 
ATOM 1242 N N   ? ASP A 1 161 ?  12.859  -4.972 -18.882 1.000 88.000 ? 161 ASP A N   1 
ATOM 1243 C CA  ? ASP A 1 161 ?  12.629  -5.663 -20.146 1.000 88.000 ? 161 ASP A CA  1 
ATOM 1244 C C   ? ASP A 1 161 ?  11.138  -5.729 -20.473 1.000 88.000 ? 161 ASP A C   1 
ATOM 1245 C CB  ? ASP A 1 161 ?  13.220  -7.074 -20.103 1.000 88.000 ? 161 ASP A CB  1 
ATOM 1246 O O   ? ASP A 1 161 ?  10.754  -6.168 -21.559 1.000 88.000 ? 161 ASP A O   1 
ATOM 1247 C CG  ? ASP A 1 161 ?  14.739  -7.080 -20.098 1.000 88.000 ? 161 ASP A CG  1 
ATOM 1248 O OD1 ? ASP A 1 161 ?  15.354  -6.091 -20.551 1.000 88.000 ? 161 ASP A OD1 1 
ATOM 1249 O OD2 ? ASP A 1 161 ?  15.325  -8.085 -19.639 1.000 88.000 ? 161 ASP A OD2 1 
ATOM 1250 N N   ? GLY A 1 162 ?  10.282  -5.224 -19.507 1.000 86.780 ? 162 GLY A N   1 
ATOM 1251 C CA  ? GLY A 1 162 ?   8.842  -5.226 -19.715 1.000 86.780 ? 162 GLY A CA  1 
ATOM 1252 C C   ? GLY A 1 162 ?   8.209  -6.586 -19.486 1.000 86.780 ? 162 GLY A C   1 
ATOM 1253 O O   ? GLY A 1 162 ?   8.850  -7.493 -18.950 1.000 86.780 ? 162 GLY A O   1 
ATOM 1254 N N   ? GLY A 1 163 ?   6.871  -6.673 -19.669 1.000 82.070 ? 163 GLY A N   1 
ATOM 1255 C CA  ? GLY A 1 163 ?   6.220  -7.972 -19.597 1.000 82.070 ? 163 GLY A CA  1 
ATOM 1256 C C   ? GLY A 1 163 ?   5.547  -8.229 -18.262 1.000 82.070 ? 163 GLY A C   1 
ATOM 1257 O O   ? GLY A 1 163 ?   4.601  -9.015 -18.179 1.000 82.070 ? 163 GLY A O   1 
ATOM 1258 N N   ? LYS A 1 164 ?   5.964  -7.444 -17.249 1.000 82.830 ? 164 LYS A N   1 
ATOM 1259 C CA  ? LYS A 1 164 ?   5.364  -7.556 -15.923 1.000 82.830 ? 164 LYS A CA  1 
ATOM 1260 C C   ? LYS A 1 164 ?   5.264  -6.191 -15.248 1.000 82.830 ? 164 LYS A C   1 
ATOM 1261 C CB  ? LYS A 1 164 ?   6.173  -8.515 -15.047 1.000 82.830 ? 164 LYS A CB  1 
ATOM 1262 O O   ? LYS A 1 164 ?   6.252  -5.459 -15.166 1.000 82.830 ? 164 LYS A O   1 
ATOM 1263 C CG  ? LYS A 1 164 ?   6.249  -9.934 -15.591 1.000 82.830 ? 164 LYS A CG  1 
ATOM 1264 C CD  ? LYS A 1 164 ?   7.053 -10.843 -14.671 1.000 82.830 ? 164 LYS A CD  1 
ATOM 1265 C CE  ? LYS A 1 164 ?   7.123 -12.266 -15.210 1.000 82.830 ? 164 LYS A CE  1 
ATOM 1266 N NZ  ? LYS A 1 164 ?   7.880 -13.169 -14.292 1.000 82.830 ? 164 LYS A NZ  1 
ATOM 1267 N N   ? ASP A 1 165 ?   4.049  -5.862 -14.692 1.000 78.720 ? 165 ASP A N   1 
ATOM 1268 C CA  ? ASP A 1 165 ?   3.859  -4.578 -14.025 1.000 78.720 ? 165 ASP A CA  1 
ATOM 1269 C C   ? ASP A 1 165 ?   2.502  -4.516 -13.328 1.000 78.720 ? 165 ASP A C   1 
ATOM 1270 C CB  ? ASP A 1 165 ?   3.990  -3.428 -15.026 1.000 78.720 ? 165 ASP A CB  1 
ATOM 1271 O O   ? ASP A 1 165 ?   1.651  -5.383 -13.537 1.000 78.720 ? 165 ASP A O   1 
ATOM 1272 C CG  ? ASP A 1 165 ?   4.388  -2.116 -14.374 1.000 78.720 ? 165 ASP A CG  1 
ATOM 1273 O OD1 ? ASP A 1 165 ?   4.552  -2.076 -13.135 1.000 78.720 ? 165 ASP A OD1 1 
ATOM 1274 O OD2 ? ASP A 1 165 ?   4.537  -1.113 -15.104 1.000 78.720 ? 165 ASP A OD2 1 
ATOM 1275 N N   ? SER A 1 166 ?   2.374  -3.634 -12.281 1.000 76.850 ? 166 SER A N   1 
ATOM 1276 C CA  ? SER A 1 166 ?   1.058  -3.227 -11.797 1.000 76.850 ? 166 SER A CA  1 
ATOM 1277 C C   ? SER A 1 166 ?   0.551  -1.998 -12.544 1.000 76.850 ? 166 SER A C   1 
ATOM 1278 C CB  ? SER A 1 166 ?   1.104  -2.939 -10.296 1.000 76.850 ? 166 SER A CB  1 
ATOM 1279 O O   ? SER A 1 166 ?   1.335  -1.120 -12.910 1.000 76.850 ? 166 SER A O   1 
ATOM 1280 O OG  ? SER A 1 166 ?   1.975  -1.856 -10.018 1.000 76.850 ? 166 SER A OG  1 
ATOM 1281 N N   ? CYS A 1 167 ?  -0.672  -2.047 -12.868 1.000 74.550 ? 167 CYS A N   1 
ATOM 1282 C CA  ? CYS A 1 167 ?  -1.252  -0.977 -13.673 1.000 74.550 ? 167 CYS A CA  1 
ATOM 1283 C C   ? CYS A 1 167 ?  -2.542  -0.461 -13.046 1.000 74.550 ? 167 CYS A C   1 
ATOM 1284 C CB  ? CYS A 1 167 ?  -1.525  -1.464 -15.095 1.000 74.550 ? 167 CYS A CB  1 
ATOM 1285 O O   ? CYS A 1 167 ?  -2.836  -0.757 -11.886 1.000 74.550 ? 167 CYS A O   1 
ATOM 1286 S SG  ? CYS A 1 167 ?  -0.029  -1.807 -16.047 1.000 74.550 ? 167 CYS A SG  1 
ATOM 1287 N N   ? GLN A 1 168 ?  -3.204   0.361 -13.930 1.000 68.310 ? 168 GLN A N   1 
ATOM 1288 C CA  ? GLN A 1 168 ?  -4.409   1.059 -13.494 1.000 68.310 ? 168 GLN A CA  1 
ATOM 1289 C C   ? GLN A 1 168 ?  -5.388   0.101 -12.822 1.000 68.310 ? 168 GLN A C   1 
ATOM 1290 C CB  ? GLN A 1 168 ?  -5.084   1.756 -14.677 1.000 68.310 ? 168 GLN A CB  1 
ATOM 1291 O O   ? GLN A 1 168 ?  -5.642  -0.993 -13.332 1.000 68.310 ? 168 GLN A O   1 
ATOM 1292 C CG  ? GLN A 1 168 ?  -4.316   2.962 -15.200 1.000 68.310 ? 168 GLN A CG  1 
ATOM 1293 C CD  ? GLN A 1 168 ?  -3.117   2.573 -16.044 1.000 68.310 ? 168 GLN A CD  1 
ATOM 1294 N NE2 ? GLN A 1 168 ?  -2.144   3.472 -16.142 1.000 68.310 ? 168 GLN A NE2 1 
ATOM 1295 O OE1 ? GLN A 1 168 ?  -3.065   1.473 -16.603 1.000 68.310 ? 168 GLN A OE1 1 
ATOM 1296 N N   ? GLY A 1 169 ?  -5.875   0.481 -11.629 1.000 66.350 ? 169 GLY A N   1 
ATOM 1297 C CA  ? GLY A 1 169 ?  -6.846  -0.330 -10.912 1.000 66.350 ? 169 GLY A CA  1 
ATOM 1298 C C   ? GLY A 1 169 ?  -6.262  -1.023  -9.695 1.000 66.350 ? 169 GLY A C   1 
ATOM 1299 O O   ? GLY A 1 169 ?  -7.000  -1.548  -8.859 1.000 66.350 ? 169 GLY A O   1 
ATOM 1300 N N   ? ASP A 1 170 ?  -4.981  -0.888  -9.497 1.000 80.310 ? 170 ASP A N   1 
ATOM 1301 C CA  ? ASP A 1 170 ?  -4.304  -1.445  -8.330 1.000 80.310 ? 170 ASP A CA  1 
ATOM 1302 C C   ? ASP A 1 170 ?  -3.722  -0.339  -7.452 1.000 80.310 ? 170 ASP A C   1 
ATOM 1303 C CB  ? ASP A 1 170 ?  -3.198  -2.411  -8.761 1.000 80.310 ? 170 ASP A CB  1 
ATOM 1304 O O   ? ASP A 1 170 ?  -2.902  -0.605  -6.571 1.000 80.310 ? 170 ASP A O   1 
ATOM 1305 C CG  ? ASP A 1 170 ?  -3.736  -3.693  -9.371 1.000 80.310 ? 170 ASP A CG  1 
ATOM 1306 O OD1 ? ASP A 1 170 ?  -4.772  -4.207  -8.896 1.000 80.310 ? 170 ASP A OD1 1 
ATOM 1307 O OD2 ? ASP A 1 170 ?  -3.116  -4.197 -10.332 1.000 80.310 ? 170 ASP A OD2 1 
ATOM 1308 N N   ? SER A 1 171 ?  -4.071   0.963  -7.953 1.000 89.370 ? 171 SER A N   1 
ATOM 1309 C CA  ? SER A 1 171 ?  -3.605   2.073  -7.128 1.000 89.370 ? 171 SER A CA  1 
ATOM 1310 C C   ? SER A 1 171 ?  -3.945   1.850  -5.658 1.000 89.370 ? 171 SER A C   1 
ATOM 1311 C CB  ? SER A 1 171 ?  -4.215   3.391  -7.607 1.000 89.370 ? 171 SER A CB  1 
ATOM 1312 O O   ? SER A 1 171 ?  -5.017   1.335  -5.335 1.000 89.370 ? 171 SER A O   1 
ATOM 1313 O OG  ? SER A 1 171 ?  -3.694   3.756  -8.873 1.000 89.370 ? 171 SER A OG  1 
ATOM 1314 N N   ? GLY A 1 172 ?  -2.862   2.145  -4.854 1.000 92.820 ? 172 GLY A N   1 
ATOM 1315 C CA  ? GLY A 1 172 ?  -3.127   2.021  -3.430 1.000 92.820 ? 172 GLY A CA  1 
ATOM 1316 C C   ? GLY A 1 172 ?  -2.796   0.647  -2.879 1.000 92.820 ? 172 GLY A C   1 
ATOM 1317 O O   ? GLY A 1 172 ?  -2.677   0.472  -1.664 1.000 92.820 ? 172 GLY A O   1 
ATOM 1318 N N   ? GLY A 1 173 ?  -2.642  -0.297  -3.764 1.000 93.400 ? 173 GLY A N   1 
ATOM 1319 C CA  ? GLY A 1 173 ?  -2.240  -1.644  -3.390 1.000 93.400 ? 173 GLY A CA  1 
ATOM 1320 C C   ? GLY A 1 173 ?  -0.825  -1.715  -2.847 1.000 93.400 ? 173 GLY A C   1 
ATOM 1321 O O   ? GLY A 1 173 ?   0.015  -0.876  -3.178 1.000 93.400 ? 173 GLY A O   1 
ATOM 1322 N N   ? PRO A 1 174 ?  -0.512  -2.814  -2.104 1.000 96.470 ? 174 PRO A N   1 
ATOM 1323 C CA  ? PRO A 1 174 ?   0.749  -2.891  -1.364 1.000 96.470 ? 174 PRO A CA  1 
ATOM 1324 C C   ? PRO A 1 174 ?   1.885  -3.485  -2.193 1.000 96.470 ? 174 PRO A C   1 
ATOM 1325 C CB  ? PRO A 1 174 ?   0.407  -3.797  -0.178 1.000 96.470 ? 174 PRO A CB  1 
ATOM 1326 O O   ? PRO A 1 174 ?   1.660  -4.401  -2.989 1.000 96.470 ? 174 PRO A O   1 
ATOM 1327 C CG  ? PRO A 1 174 ?  -0.650  -4.719  -0.695 1.000 96.470 ? 174 PRO A CG  1 
ATOM 1328 C CD  ? PRO A 1 174 ?  -1.533  -3.952  -1.637 1.000 96.470 ? 174 PRO A CD  1 
ATOM 1329 N N   ? VAL A 1 175 ?   3.130  -2.886  -2.060 1.000 97.140 ? 175 VAL A N   1 
ATOM 1330 C CA  ? VAL A 1 175 ?   4.412  -3.496  -2.396 1.000 97.140 ? 175 VAL A CA  1 
ATOM 1331 C C   ? VAL A 1 175 ?   5.102  -3.983  -1.124 1.000 97.140 ? 175 VAL A C   1 
ATOM 1332 C CB  ? VAL A 1 175 ?   5.328  -2.509  -3.155 1.000 97.140 ? 175 VAL A CB  1 
ATOM 1333 O O   ? VAL A 1 175 ?   5.492  -3.178  -0.274 1.000 97.140 ? 175 VAL A O   1 
ATOM 1334 C CG1 ? VAL A 1 175 ?   6.676  -3.156  -3.468 1.000 97.140 ? 175 VAL A CG1 1 
ATOM 1335 C CG2 ? VAL A 1 175 ?   4.650  -2.031  -4.437 1.000 97.140 ? 175 VAL A CG2 1 
ATOM 1336 N N   ? VAL A 1 176 ?   5.242  -5.339  -1.055 1.000 98.140 ? 176 VAL A N   1 
ATOM 1337 C CA  ? VAL A 1 176 ?   5.756  -5.950   0.166 1.000 98.140 ? 176 VAL A CA  1 
ATOM 1338 C C   ? VAL A 1 176 ?   7.086  -6.643  -0.123 1.000 98.140 ? 176 VAL A C   1 
ATOM 1339 C CB  ? VAL A 1 176 ?   4.749  -6.958   0.764 1.000 98.140 ? 176 VAL A CB  1 
ATOM 1340 O O   ? VAL A 1 176 ?   7.161  -7.521  -0.985 1.000 98.140 ? 176 VAL A O   1 
ATOM 1341 C CG1 ? VAL A 1 176 ?   5.308  -7.587   2.039 1.000 98.140 ? 176 VAL A CG1 1 
ATOM 1342 C CG2 ? VAL A 1 176 ?   3.413  -6.273   1.045 1.000 98.140 ? 176 VAL A CG2 1 
ATOM 1343 N N   ? CYS A 1 177 ?   8.086  -6.208   0.593 1.000 97.760 ? 177 CYS A N   1 
ATOM 1344 C CA  ? CYS A 1 177 ?   9.416  -6.803   0.519 1.000 97.760 ? 177 CYS A CA  1 
ATOM 1345 C C   ? CYS A 1 177 ?   9.818  -7.407   1.859 1.000 97.760 ? 177 CYS A C   1 
ATOM 1346 C CB  ? CYS A 1 177 ?  10.447  -5.760   0.089 1.000 97.760 ? 177 CYS A CB  1 
ATOM 1347 O O   ? CYS A 1 177 ?   9.779  -6.729   2.887 1.000 97.760 ? 177 CYS A O   1 
ATOM 1348 S SG  ? CYS A 1 177 ?   9.992  -4.862  -1.410 1.000 97.760 ? 177 CYS A SG  1 
ATOM 1349 N N   ? ASN A 1 178 ?  10.180  -8.762   1.833 1.000 96.010 ? 178 ASN A N   1 
ATOM 1350 C CA  ? ASN A 1 178 ?  10.599  -9.451   3.048 1.000 96.010 ? 178 ASN A CA  1 
ATOM 1351 C C   ? ASN A 1 178 ?   9.571  -9.294   4.165 1.000 96.010 ? 178 ASN A C   1 
ATOM 1352 C CB  ? ASN A 1 178 ?  11.966  -8.941   3.510 1.000 96.010 ? 178 ASN A CB  1 
ATOM 1353 O O   ? ASN A 1 178 ?   9.932  -9.040   5.315 1.000 96.010 ? 178 ASN A O   1 
ATOM 1354 C CG  ? ASN A 1 178 ?  13.063  -9.214   2.500 1.000 96.010 ? 178 ASN A CG  1 
ATOM 1355 N ND2 ? ASN A 1 178 ?  13.958  -8.250   2.321 1.000 96.010 ? 178 ASN A ND2 1 
ATOM 1356 O OD1 ? ASN A 1 178 ?  13.105 -10.283   1.884 1.000 96.010 ? 178 ASN A OD1 1 
ATOM 1357 N N   ? GLY A 1 179 ?   8.348  -9.219   3.805 1.000 96.620 ? 179 GLY A N   1 
ATOM 1358 C CA  ? GLY A 1 179 ?   7.257  -9.283   4.764 1.000 96.620 ? 179 GLY A CA  1 
ATOM 1359 C C   ? GLY A 1 179 ?   6.891  -7.929   5.342 1.000 96.620 ? 179 GLY A C   1 
ATOM 1360 O O   ? GLY A 1 179 ?   6.185  -7.849   6.350 1.000 96.620 ? 179 GLY A O   1 
ATOM 1361 N N   ? VAL A 1 180 ?   7.420  -6.824   4.763 1.000 98.100 ? 180 VAL A N   1 
ATOM 1362 C CA  ? VAL A 1 180 ?   7.103  -5.492   5.269 1.000 98.100 ? 180 VAL A CA  1 
ATOM 1363 C C   ? VAL A 1 180 ?   6.642  -4.599   4.120 1.000 98.100 ? 180 VAL A C   1 
ATOM 1364 C CB  ? VAL A 1 180 ?   8.314  -4.854   5.987 1.000 98.100 ? 180 VAL A CB  1 
ATOM 1365 O O   ? VAL A 1 180 ?   7.060  -4.785   2.974 1.000 98.100 ? 180 VAL A O   1 
ATOM 1366 C CG1 ? VAL A 1 180 ?   8.706  -5.673   7.216 1.000 98.100 ? 180 VAL A CG1 1 
ATOM 1367 C CG2 ? VAL A 1 180 ?   9.495  -4.726   5.027 1.000 98.100 ? 180 VAL A CG2 1 
ATOM 1368 N N   ? LEU A 1 181 ?   5.818  -3.599   4.409 1.000 98.390 ? 181 LEU A N   1 
ATOM 1369 C CA  ? LEU A 1 181 ?   5.271  -2.660   3.436 1.000 98.390 ? 181 LEU A CA  1 
ATOM 1370 C C   ? LEU A 1 181 ?   6.339  -1.676   2.970 1.000 98.390 ? 181 LEU A C   1 
ATOM 1371 C CB  ? LEU A 1 181 ?   4.085  -1.898   4.033 1.000 98.390 ? 181 LEU A CB  1 
ATOM 1372 O O   ? LEU A 1 181 ?   6.843  -0.878   3.763 1.000 98.390 ? 181 LEU A O   1 
ATOM 1373 C CG  ? LEU A 1 181 ?   3.391  -0.894   3.112 1.000 98.390 ? 181 LEU A CG  1 
ATOM 1374 C CD1 ? LEU A 1 181 ?   2.792  -1.609   1.905 1.000 98.390 ? 181 LEU A CD1 1 
ATOM 1375 C CD2 ? LEU A 1 181 ?   2.315  -0.126   3.872 1.000 98.390 ? 181 LEU A CD2 1 
ATOM 1376 N N   ? GLN A 1 182 ?   6.631  -1.684   1.666 1.000 98.230 ? 182 GLN A N   1 
ATOM 1377 C CA  ? GLN A 1 182 ?   7.700  -0.839   1.145 1.000 98.230 ? 182 GLN A CA  1 
ATOM 1378 C C   ? GLN A 1 182 ?   7.150   0.219   0.192 1.000 98.230 ? 182 GLN A C   1 
ATOM 1379 C CB  ? GLN A 1 182 ?   8.757  -1.687   0.435 1.000 98.230 ? 182 GLN A CB  1 
ATOM 1380 O O   ? GLN A 1 182 ?   7.749   1.283   0.025 1.000 98.230 ? 182 GLN A O   1 
ATOM 1381 C CG  ? GLN A 1 182 ?   9.585  -2.551   1.375 1.000 98.230 ? 182 GLN A CG  1 
ATOM 1382 C CD  ? GLN A 1 182 ?  10.522  -1.737   2.248 1.000 98.230 ? 182 GLN A CD  1 
ATOM 1383 N NE2 ? GLN A 1 182 ?  10.865  -2.276   3.413 1.000 98.230 ? 182 GLN A NE2 1 
ATOM 1384 O OE1 ? GLN A 1 182 ?  10.934  -0.633   1.878 1.000 98.230 ? 182 GLN A OE1 1 
ATOM 1385 N N   ? GLY A 1 183 ?   6.039  -0.049  -0.398 1.000 97.380 ? 183 GLY A N   1 
ATOM 1386 C CA  ? GLY A 1 183 ?   5.505   0.879  -1.382 1.000 97.380 ? 183 GLY A CA  1 
ATOM 1387 C C   ? GLY A 1 183 ?   3.997   0.793  -1.527 1.000 97.380 ? 183 GLY A C   1 
ATOM 1388 O O   ? GLY A 1 183 ?   3.389  -0.210  -1.149 1.000 97.380 ? 183 GLY A O   1 
ATOM 1389 N N   ? ILE A 1 184 ?   3.425   1.892  -2.090 1.000 97.230 ? 184 ILE A N   1 
ATOM 1390 C CA  ? ILE A 1 184 ?   2.022   1.993  -2.477 1.000 97.230 ? 184 ILE A CA  1 
ATOM 1391 C C   ? ILE A 1 184 ?   1.920   2.275  -3.975 1.000 97.230 ? 184 ILE A C   1 
ATOM 1392 C CB  ? ILE A 1 184 ?   1.291   3.091  -1.674 1.000 97.230 ? 184 ILE A CB  1 
ATOM 1393 O O   ? ILE A 1 184 ?   2.544   3.210  -4.481 1.000 97.230 ? 184 ILE A O   1 
ATOM 1394 C CG1 ? ILE A 1 184 ?   1.342   2.779  -0.174 1.000 97.230 ? 184 ILE A CG1 1 
ATOM 1395 C CG2 ? ILE A 1 184 ?  -0.156   3.239  -2.153 1.000 97.230 ? 184 ILE A CG2 1 
ATOM 1396 C CD1 ? ILE A 1 184 ?   0.960   3.954   0.717 1.000 97.230 ? 184 ILE A CD1 1 
ATOM 1397 N N   ? VAL A 1 185 ?   1.232   1.370  -4.611 1.000 94.640 ? 185 VAL A N   1 
ATOM 1398 C CA  ? VAL A 1 185 ?   1.099   1.557  -6.052 1.000 94.640 ? 185 VAL A CA  1 
ATOM 1399 C C   ? VAL A 1 185 ?   0.585   2.965  -6.345 1.000 94.640 ? 185 VAL A C   1 
ATOM 1400 C CB  ? VAL A 1 185 ?   0.156   0.504  -6.676 1.000 94.640 ? 185 VAL A CB  1 
ATOM 1401 O O   ? VAL A 1 185 ?  -0.477   3.359  -5.856 1.000 94.640 ? 185 VAL A O   1 
ATOM 1402 C CG1 ? VAL A 1 185 ?   0.023   0.724  -8.182 1.000 94.640 ? 185 VAL A CG1 1 
ATOM 1403 C CG2 ? VAL A 1 185 ?   0.662  -0.906  -6.381 1.000 94.640 ? 185 VAL A CG2 1 
ATOM 1404 N N   ? SER A 1 186 ?   1.296   3.735  -7.186 1.000 93.460 ? 186 SER A N   1 
ATOM 1405 C CA  ? SER A 1 186 ?   0.980   5.140  -7.424 1.000 93.460 ? 186 SER A CA  1 
ATOM 1406 C C   ? SER A 1 186 ?   0.692   5.399  -8.899 1.000 93.460 ? 186 SER A C   1 
ATOM 1407 C CB  ? SER A 1 186 ?   2.127   6.035  -6.955 1.000 93.460 ? 186 SER A CB  1 
ATOM 1408 O O   ? SER A 1 186 ?  -0.454   5.647  -9.280 1.000 93.460 ? 186 SER A O   1 
ATOM 1409 O OG  ? SER A 1 186 ?   1.743   7.399  -6.978 1.000 93.460 ? 186 SER A OG  1 
ATOM 1410 N N   ? TRP A 1 187 ?   1.709   5.363  -9.764 1.000 90.290 ? 187 TRP A N   1 
ATOM 1411 C CA  ? TRP A 1 187 ?   1.496   5.677 -11.173 1.000 90.290 ? 187 TRP A CA  1 
ATOM 1412 C C   ? TRP A 1 187 ?   2.518   4.962 -12.050 1.000 90.290 ? 187 TRP A C   1 
ATOM 1413 C CB  ? TRP A 1 187 ?   1.572   7.188 -11.405 1.000 90.290 ? 187 TRP A CB  1 
ATOM 1414 O O   ? TRP A 1 187 ?   3.436   4.314 -11.542 1.000 90.290 ? 187 TRP A O   1 
ATOM 1415 C CG  ? TRP A 1 187 ?   2.890   7.797 -11.028 1.000 90.290 ? 187 TRP A CG  1 
ATOM 1416 C CD1 ? TRP A 1 187 ?   3.261   8.259  -9.796 1.000 90.290 ? 187 TRP A CD1 1 
ATOM 1417 C CD2 ? TRP A 1 187 ?   4.009   8.013 -11.893 1.000 90.290 ? 187 TRP A CD2 1 
ATOM 1418 C CE2 ? TRP A 1 187 ?   5.027   8.611 -11.117 1.000 90.290 ? 187 TRP A CE2 1 
ATOM 1419 C CE3 ? TRP A 1 187 ?   4.251   7.759 -13.249 1.000 90.290 ? 187 TRP A CE3 1 
ATOM 1420 N NE1 ? TRP A 1 187 ?   4.546   8.750  -9.843 1.000 90.290 ? 187 TRP A NE1 1 
ATOM 1421 C CH2 ? TRP A 1 187 ?   6.479   8.698 -12.984 1.000 90.290 ? 187 TRP A CH2 1 
ATOM 1422 C CZ2 ? TRP A 1 187 ?   6.269   8.958 -11.654 1.000 90.290 ? 187 TRP A CZ2 1 
ATOM 1423 C CZ3 ? TRP A 1 187 ?   5.487   8.105 -13.782 1.000 90.290 ? 187 TRP A CZ3 1 
ATOM 1424 N N   ? GLY A 1 188 ?   2.390   5.007 -13.306 1.000 84.900 ? 188 GLY A N   1 
ATOM 1425 C CA  ? GLY A 1 188 ?   3.313   4.485 -14.302 1.000 84.900 ? 188 GLY A CA  1 
ATOM 1426 C C   ? GLY A 1 188 ?   2.934   4.863 -15.721 1.000 84.900 ? 188 GLY A C   1 
ATOM 1427 O O   ? GLY A 1 188 ?   1.840   5.379 -15.961 1.000 84.900 ? 188 GLY A O   1 
ATOM 1428 N N   ? TYR A 1 189 ?   3.967   4.869 -16.635 1.000 80.780 ? 189 TYR A N   1 
ATOM 1429 C CA  ? TYR A 1 189 ?   3.743   5.082 -18.061 1.000 80.780 ? 189 TYR A CA  1 
ATOM 1430 C C   ? TYR A 1 189 ?   3.834   3.770 -18.830 1.000 80.780 ? 189 TYR A C   1 
ATOM 1431 C CB  ? TYR A 1 189 ?   4.755   6.086 -18.620 1.000 80.780 ? 189 TYR A CB  1 
ATOM 1432 O O   ? TYR A 1 189 ?   4.829   3.049 -18.724 1.000 80.780 ? 189 TYR A O   1 
ATOM 1433 C CG  ? TYR A 1 189 ?   4.640   7.465 -18.016 1.000 80.780 ? 189 TYR A CG  1 
ATOM 1434 C CD1 ? TYR A 1 189 ?   3.563   8.293 -18.322 1.000 80.780 ? 189 TYR A CD1 1 
ATOM 1435 C CD2 ? TYR A 1 189 ?   5.609   7.942 -17.140 1.000 80.780 ? 189 TYR A CD2 1 
ATOM 1436 C CE1 ? TYR A 1 189 ?   3.454   9.565 -17.769 1.000 80.780 ? 189 TYR A CE1 1 
ATOM 1437 C CE2 ? TYR A 1 189 ?   5.510   9.212 -16.581 1.000 80.780 ? 189 TYR A CE2 1 
ATOM 1438 O OH  ? TYR A 1 189 ?   4.327  11.273 -16.351 1.000 80.780 ? 189 TYR A OH  1 
ATOM 1439 C CZ  ? TYR A 1 189 ?   4.430  10.015 -16.901 1.000 80.780 ? 189 TYR A CZ  1 
ATOM 1440 N N   ? GLY A 1 190 ?   2.780   3.418 -19.513 1.000 75.540 ? 190 GLY A N   1 
ATOM 1441 C CA  ? GLY A 1 190 ?   2.898   2.177 -20.261 1.000 75.540 ? 190 GLY A CA  1 
ATOM 1442 C C   ? GLY A 1 190 ?   3.048   0.956 -19.373 1.000 75.540 ? 190 GLY A C   1 
ATOM 1443 O O   ? GLY A 1 190 ?   3.866   0.950 -18.452 1.000 75.540 ? 190 GLY A O   1 
ATOM 1444 N N   ? CYS A 1 191 ?   1.955   0.066 -19.404 1.000 78.020 ? 191 CYS A N   1 
ATOM 1445 C CA  ? CYS A 1 191 ?   1.951  -1.115 -18.548 1.000 78.020 ? 191 CYS A CA  1 
ATOM 1446 C C   ? CYS A 1 191 ?   2.791  -2.232 -19.155 1.000 78.020 ? 191 CYS A C   1 
ATOM 1447 C CB  ? CYS A 1 191 ?   0.522  -1.606 -18.319 1.000 78.020 ? 191 CYS A CB  1 
ATOM 1448 O O   ? CYS A 1 191 ?   2.563  -2.636 -20.297 1.000 78.020 ? 191 CYS A O   1 
ATOM 1449 S SG  ? CYS A 1 191 ?   0.379  -2.851 -17.018 1.000 78.020 ? 191 CYS A SG  1 
ATOM 1450 N N   ? ALA A 1 192 ?   3.806  -2.658 -18.306 1.000 77.970 ? 192 ALA A N   1 
ATOM 1451 C CA  ? ALA A 1 192 ?   4.601  -3.829 -18.665 1.000 77.970 ? 192 ALA A CA  1 
ATOM 1452 C C   ? ALA A 1 192 ?   5.384  -3.588 -19.953 1.000 77.970 ? 192 ALA A C   1 
ATOM 1453 C CB  ? ALA A 1 192 ?   3.703  -5.056 -18.814 1.000 77.970 ? 192 ALA A CB  1 
ATOM 1454 O O   ? ALA A 1 192 ?   5.805  -4.537 -20.618 1.000 77.970 ? 192 ALA A O   1 
ATOM 1455 N N   ? GLU A 1 193 ?   5.399  -2.300 -20.431 1.000 85.200 ? 193 GLU A N   1 
ATOM 1456 C CA  ? GLU A 1 193 ?   6.214  -1.912 -21.578 1.000 85.200 ? 193 GLU A CA  1 
ATOM 1457 C C   ? GLU A 1 193 ?   7.690  -1.820 -21.199 1.000 85.200 ? 193 GLU A C   1 
ATOM 1458 C CB  ? GLU A 1 193 ?   5.734  -0.577 -22.152 1.000 85.200 ? 193 GLU A CB  1 
ATOM 1459 O O   ? GLU A 1 193 ?   8.025  -1.456 -20.070 1.000 85.200 ? 193 GLU A O   1 
ATOM 1460 C CG  ? GLU A 1 193 ?   4.352  -0.642 -22.786 1.000 85.200 ? 193 GLU A CG  1 
ATOM 1461 C CD  ? GLU A 1 193 ?   3.930   0.664 -23.439 1.000 85.200 ? 193 GLU A CD  1 
ATOM 1462 O OE1 ? GLU A 1 193 ?   2.793   0.744 -23.957 1.000 85.200 ? 193 GLU A OE1 1 
ATOM 1463 O OE2 ? GLU A 1 193 ?   4.743   1.615 -23.434 1.000 85.200 ? 193 GLU A OE2 1 
ATOM 1464 N N   ? GLN A 1 194 ?   8.485  -2.194 -22.186 1.000 87.470 ? 194 GLN A N   1 
ATOM 1465 C CA  ? GLN A 1 194 ?   9.929  -2.104 -21.998 1.000 87.470 ? 194 GLN A CA  1 
ATOM 1466 C C   ? GLN A 1 194 ?  10.347  -0.687 -21.614 1.000 87.470 ? 194 GLN A C   1 
ATOM 1467 C CB  ? GLN A 1 194 ?  10.664  -2.543 -23.266 1.000 87.470 ? 194 GLN A CB  1 
ATOM 1468 O O   ? GLN A 1 194 ?   9.918   0.283 -22.242 1.000 87.470 ? 194 GLN A O   1 
ATOM 1469 C CG  ? GLN A 1 194 ?  12.178  -2.596 -23.112 1.000 87.470 ? 194 GLN A CG  1 
ATOM 1470 C CD  ? GLN A 1 194 ?  12.878  -3.087 -24.365 1.000 87.470 ? 194 GLN A CD  1 
ATOM 1471 N NE2 ? GLN A 1 194 ?  14.204  -2.999 -24.376 1.000 87.470 ? 194 GLN A NE2 1 
ATOM 1472 O OE1 ? GLN A 1 194 ?  12.233  -3.541 -25.315 1.000 87.470 ? 194 GLN A OE1 1 
ATOM 1473 N N   ? GLY A 1 195 ?  11.147  -0.603 -20.438 1.000 85.730 ? 195 GLY A N   1 
ATOM 1474 C CA  ? GLY A 1 195 ?  11.711   0.674 -20.031 1.000 85.730 ? 195 GLY A CA  1 
ATOM 1475 C C   ? GLY A 1 195 ?  10.764   1.501 -19.182 1.000 85.730 ? 195 GLY A C   1 
ATOM 1476 O O   ? GLY A 1 195 ?  11.093   2.623 -18.789 1.000 85.730 ? 195 GLY A O   1 
ATOM 1477 N N   ? TYR A 1 196 ?   9.538   0.902 -18.839 1.000 86.350 ? 196 TYR A N   1 
ATOM 1478 C CA  ? TYR A 1 196 ?   8.535   1.648 -18.087 1.000 86.350 ? 196 TYR A CA  1 
ATOM 1479 C C   ? TYR A 1 196 ?   8.040   0.843 -16.891 1.000 86.350 ? 196 TYR A C   1 
ATOM 1480 C CB  ? TYR A 1 196 ?   7.354   2.021 -18.989 1.000 86.350 ? 196 TYR A CB  1 
ATOM 1481 O O   ? TYR A 1 196 ?   6.962   0.247 -16.939 1.000 86.350 ? 196 TYR A O   1 
ATOM 1482 C CG  ? TYR A 1 196 ?   7.696   3.047 -20.042 1.000 86.350 ? 196 TYR A CG  1 
ATOM 1483 C CD1 ? TYR A 1 196 ?   7.692   4.408 -19.744 1.000 86.350 ? 196 TYR A CD1 1 
ATOM 1484 C CD2 ? TYR A 1 196 ?   8.023   2.658 -21.337 1.000 86.350 ? 196 TYR A CD2 1 
ATOM 1485 C CE1 ? TYR A 1 196 ?   8.004   5.357 -20.712 1.000 86.350 ? 196 TYR A CE1 1 
ATOM 1486 C CE2 ? TYR A 1 196 ?   8.337   3.599 -22.312 1.000 86.350 ? 196 TYR A CE2 1 
ATOM 1487 O OH  ? TYR A 1 196 ?   8.635   5.879 -22.953 1.000 86.350 ? 196 TYR A OH  1 
ATOM 1488 C CZ  ? TYR A 1 196 ?   8.325   4.944 -21.991 1.000 86.350 ? 196 TYR A CZ  1 
ATOM 1489 N N   ? PRO A 1 197 ?   8.836   0.791 -15.818 1.000 88.670 ? 197 PRO A N   1 
ATOM 1490 C CA  ? PRO A 1 197 ?   8.356   0.132 -14.601 1.000 88.670 ? 197 PRO A CA  1 
ATOM 1491 C C   ? PRO A 1 197 ?   7.274   0.934 -13.882 1.000 88.670 ? 197 PRO A C   1 
ATOM 1492 C CB  ? PRO A 1 197 ?   9.617   0.021 -13.739 1.000 88.670 ? 197 PRO A CB  1 
ATOM 1493 O O   ? PRO A 1 197 ?   7.008   2.083 -14.246 1.000 88.670 ? 197 PRO A O   1 
ATOM 1494 C CG  ? PRO A 1 197 ?  10.421   1.233 -14.082 1.000 88.670 ? 197 PRO A CG  1 
ATOM 1495 C CD  ? PRO A 1 197 ?  10.252   1.520 -15.546 1.000 88.670 ? 197 PRO A CD  1 
ATOM 1496 N N   ? GLY A 1 198 ?   6.636   0.273 -12.863 1.000 90.780 ? 198 GLY A N   1 
ATOM 1497 C CA  ? GLY A 1 198 ?   5.697   1.002 -12.025 1.000 90.780 ? 198 GLY A CA  1 
ATOM 1498 C C   ? GLY A 1 198 ?   6.377   1.917 -11.024 1.000 90.780 ? 198 GLY A C   1 
ATOM 1499 O O   ? GLY A 1 198 ?   7.496   1.644 -10.585 1.000 90.780 ? 198 GLY A O   1 
ATOM 1500 N N   ? VAL A 1 199 ?   5.677   2.971 -10.659 1.000 93.230 ? 199 VAL A N   1 
ATOM 1501 C CA  ? VAL A 1 199 ?   6.144   3.910  -9.645 1.000 93.230 ? 199 VAL A CA  1 
ATOM 1502 C C   ? VAL A 1 199 ?   5.252   3.821  -8.408 1.000 93.230 ? 199 VAL A C   1 
ATOM 1503 C CB  ? VAL A 1 199 ?   6.169   5.359 -10.180 1.000 93.230 ? 199 VAL A CB  1 
ATOM 1504 O O   ? VAL A 1 199 ?   4.024   3.798  -8.522 1.000 93.230 ? 199 VAL A O   1 
ATOM 1505 C CG1 ? VAL A 1 199 ?   6.580   6.335  -9.079 1.000 93.230 ? 199 VAL A CG1 1 
ATOM 1506 C CG2 ? VAL A 1 199 ?   7.114   5.469 -11.376 1.000 93.230 ? 199 VAL A CG2 1 
ATOM 1507 N N   ? TYR A 1 200 ?   5.922   3.805  -7.290 1.000 95.200 ? 200 TYR A N   1 
ATOM 1508 C CA  ? TYR A 1 200 ?   5.243   3.600  -6.015 1.000 95.200 ? 200 TYR A CA  1 
ATOM 1509 C C   ? TYR A 1 200 ?   5.632   4.677  -5.010 1.000 95.200 ? 200 TYR A C   1 
ATOM 1510 C CB  ? TYR A 1 200 ?   5.570   2.215  -5.449 1.000 95.200 ? 200 TYR A CB  1 
ATOM 1511 O O   ? TYR A 1 200 ?   6.721   5.250  -5.096 1.000 95.200 ? 200 TYR A O   1 
ATOM 1512 C CG  ? TYR A 1 200 ?   5.322   1.087  -6.421 1.000 95.200 ? 200 TYR A CG  1 
ATOM 1513 C CD1 ? TYR A 1 200 ?   4.196   0.275  -6.304 1.000 95.200 ? 200 TYR A CD1 1 
ATOM 1514 C CD2 ? TYR A 1 200 ?   6.213   0.831  -7.458 1.000 95.200 ? 200 TYR A CD2 1 
ATOM 1515 C CE1 ? TYR A 1 200 ?   3.965  -0.767  -7.197 1.000 95.200 ? 200 TYR A CE1 1 
ATOM 1516 C CE2 ? TYR A 1 200 ?   5.992  -0.208  -8.357 1.000 95.200 ? 200 TYR A CE2 1 
ATOM 1517 O OH  ? TYR A 1 200 ?   4.643  -2.029  -9.105 1.000 95.200 ? 200 TYR A OH  1 
ATOM 1518 C CZ  ? TYR A 1 200 ?   4.867  -0.999  -8.218 1.000 95.200 ? 200 TYR A CZ  1 
ATOM 1519 N N   ? THR A 1 201 ?   4.591   5.014  -4.188 1.000 97.070 ? 201 THR A N   1 
ATOM 1520 C CA  ? THR A 1 201 ?   4.957   5.837  -3.041 1.000 97.070 ? 201 THR A CA  1 
ATOM 1521 C C   ? THR A 1 201 ?   5.876   5.069  -2.095 1.000 97.070 ? 201 THR A C   1 
ATOM 1522 C CB  ? THR A 1 201 ?   3.710   6.314  -2.274 1.000 97.070 ? 201 THR A CB  1 
ATOM 1523 O O   ? THR A 1 201 ?   5.573   3.938  -1.709 1.000 97.070 ? 201 THR A O   1 
ATOM 1524 C CG2 ? THR A 1 201 ?   4.097   7.153  -1.061 1.000 97.070 ? 201 THR A CG2 1 
ATOM 1525 O OG1 ? THR A 1 201 ?   2.894   7.105  -3.147 1.000 97.070 ? 201 THR A OG1 1 
ATOM 1526 N N   ? LYS A 1 202 ?   7.069   5.681  -1.787 1.000 97.320 ? 202 LYS A N   1 
ATOM 1527 C CA  ? LYS A 1 202 ?   8.067   5.087  -0.901 1.000 97.320 ? 202 LYS A CA  1 
ATOM 1528 C C   ? LYS A 1 202 ?   7.669   5.253   0.563 1.000 97.320 ? 202 LYS A C   1 
ATOM 1529 C CB  ? LYS A 1 202 ?   9.441   5.712  -1.145 1.000 97.320 ? 202 LYS A CB  1 
ATOM 1530 O O   ? LYS A 1 202 ?   7.905   6.305   1.160 1.000 97.320 ? 202 LYS A O   1 
ATOM 1531 C CG  ? LYS A 1 202 ?  10.590   4.953  -0.496 1.000 97.320 ? 202 LYS A CG  1 
ATOM 1532 C CD  ? LYS A 1 202 ?  11.938   5.564  -0.856 1.000 97.320 ? 202 LYS A CD  1 
ATOM 1533 C CE  ? LYS A 1 202 ?  13.092   4.699  -0.371 1.000 97.320 ? 202 LYS A CE  1 
ATOM 1534 N NZ  ? LYS A 1 202 ?  14.414   5.253  -0.790 1.000 97.320 ? 202 LYS A NZ  1 
ATOM 1535 N N   ? VAL A 1 203 ?   7.128   4.180   1.191 1.000 98.220 ? 203 VAL A N   1 
ATOM 1536 C CA  ? VAL A 1 203 ?   6.469   4.216   2.492 1.000 98.220 ? 203 VAL A CA  1 
ATOM 1537 C C   ? VAL A 1 203 ?   7.484   4.573   3.576 1.000 98.220 ? 203 VAL A C   1 
ATOM 1538 C CB  ? VAL A 1 203 ?   5.789   2.868   2.821 1.000 98.220 ? 203 VAL A CB  1 
ATOM 1539 O O   ? VAL A 1 203 ?   7.161   5.292   4.524 1.000 98.220 ? 203 VAL A O   1 
ATOM 1540 C CG1 ? VAL A 1 203 ?   5.297   2.850   4.267 1.000 98.220 ? 203 VAL A CG1 1 
ATOM 1541 C CG2 ? VAL A 1 203 ?   4.635   2.603   1.856 1.000 98.220 ? 203 VAL A CG2 1 
ATOM 1542 N N   ? CYS A 1 204 ?   8.739   4.083   3.536 1.000 98.060 ? 204 CYS A N   1 
ATOM 1543 C CA  ? CYS A 1 204 ?   9.739   4.317   4.571 1.000 98.060 ? 204 CYS A CA  1 
ATOM 1544 C C   ? CYS A 1 204 ?   9.952   5.809   4.796 1.000 98.060 ? 204 CYS A C   1 
ATOM 1545 C CB  ? CYS A 1 204 ?  11.064   3.654   4.196 1.000 98.060 ? 204 CYS A CB  1 
ATOM 1546 O O   ? CYS A 1 204 ?  10.311   6.231   5.897 1.000 98.060 ? 204 CYS A O   1 
ATOM 1547 S SG  ? CYS A 1 204 ?  11.852   4.376   2.740 1.000 98.060 ? 204 CYS A SG  1 
ATOM 1548 N N   ? ASN A 1 205 ?   9.666   6.662   3.796 1.000 97.860 ? 205 ASN A N   1 
ATOM 1549 C CA  ? ASN A 1 205 ?   9.840   8.105   3.920 1.000 97.860 ? 205 ASN A CA  1 
ATOM 1550 C C   ? ASN A 1 205 ?   8.690   8.744   4.692 1.000 97.860 ? 205 ASN A C   1 
ATOM 1551 C CB  ? ASN A 1 205 ?   9.975   8.750   2.539 1.000 97.860 ? 205 ASN A CB  1 
ATOM 1552 O O   ? ASN A 1 205 ?   8.737   9.933   5.014 1.000 97.860 ? 205 ASN A O   1 
ATOM 1553 C CG  ? ASN A 1 205 ?  11.347   8.541   1.928 1.000 97.860 ? 205 ASN A CG  1 
ATOM 1554 N ND2 ? ASN A 1 205 ?  11.486   8.881   0.652 1.000 97.860 ? 205 ASN A ND2 1 
ATOM 1555 O OD1 ? ASN A 1 205 ?  12.273   8.077   2.597 1.000 97.860 ? 205 ASN A OD1 1 
ATOM 1556 N N   ? TYR A 1 206 ?   7.640   7.954   5.022 1.000 98.350 ? 206 TYR A N   1 
ATOM 1557 C CA  ? TYR A 1 206 ?   6.436   8.551   5.590 1.000 98.350 ? 206 TYR A CA  1 
ATOM 1558 C C   ? TYR A 1 206 ?   6.113   7.939   6.948 1.000 98.350 ? 206 TYR A C   1 
ATOM 1559 C CB  ? TYR A 1 206 ?   5.248   8.371   4.640 1.000 98.350 ? 206 TYR A CB  1 
ATOM 1560 O O   ? TYR A 1 206 ?   5.011   8.122   7.471 1.000 98.350 ? 206 TYR A O   1 
ATOM 1561 C CG  ? TYR A 1 206 ?   5.403   9.105   3.330 1.000 98.350 ? 206 TYR A CG  1 
ATOM 1562 C CD1 ? TYR A 1 206 ?   5.030  10.442   3.210 1.000 98.350 ? 206 TYR A CD1 1 
ATOM 1563 C CD2 ? TYR A 1 206 ?   5.919   8.463   2.209 1.000 98.350 ? 206 TYR A CD2 1 
ATOM 1564 C CE1 ? TYR A 1 206 ?   5.169  11.122   2.004 1.000 98.350 ? 206 TYR A CE1 1 
ATOM 1565 C CE2 ? TYR A 1 206 ?   6.062   9.133   0.999 1.000 98.350 ? 206 TYR A CE2 1 
ATOM 1566 O OH  ? TYR A 1 206 ?   5.824  11.129  -0.290 1.000 98.350 ? 206 TYR A OH  1 
ATOM 1567 C CZ  ? TYR A 1 206 ?   5.685  10.461   0.906 1.000 98.350 ? 206 TYR A CZ  1 
ATOM 1568 N N   ? ILE A 1 207 ?   7.078   7.206   7.517 1.000 98.290 ? 207 ILE A N   1 
ATOM 1569 C CA  ? ILE A 1 207 ?   6.829   6.516   8.779 1.000 98.290 ? 207 ILE A CA  1 
ATOM 1570 C C   ? ILE A 1 207 ?   6.548   7.538   9.878 1.000 98.290 ? 207 ILE A C   1 
ATOM 1571 C CB  ? ILE A 1 207 ?   8.021   5.616   9.175 1.000 98.290 ? 207 ILE A CB  1 
ATOM 1572 O O   ? ILE A 1 207 ?   5.578   7.401  10.628 1.000 98.290 ? 207 ILE A O   1 
ATOM 1573 C CG1 ? ILE A 1 207 ?   8.130   4.423   8.219 1.000 98.290 ? 207 ILE A CG1 1 
ATOM 1574 C CG2 ? ILE A 1 207 ?   7.883   5.145  10.626 1.000 98.290 ? 207 ILE A CG2 1 
ATOM 1575 C CD1 ? ILE A 1 207 ?   6.894   3.535   8.194 1.000 98.290 ? 207 ILE A CD1 1 
ATOM 1576 N N   ? PRO A 1 208 ?   7.361   8.554   9.981 1.000 97.770 ? 208 PRO A N   1 
ATOM 1577 C CA  ? PRO A 1 208 ?   7.071   9.562  11.004 1.000 97.770 ? 208 PRO A CA  1 
ATOM 1578 C C   ? PRO A 1 208 ?   5.681  10.176  10.850 1.000 97.770 ? 208 PRO A C   1 
ATOM 1579 C CB  ? PRO A 1 208 ?   8.160  10.614  10.780 1.000 97.770 ? 208 PRO A CB  1 
ATOM 1580 O O   ? PRO A 1 208 ?   4.961  10.337  11.839 1.000 97.770 ? 208 PRO A O   1 
ATOM 1581 C CG  ? PRO A 1 208 ?   9.329   9.847  10.251 1.000 97.770 ? 208 PRO A CG  1 
ATOM 1582 C CD  ? PRO A 1 208 ?   8.818   8.768   9.339 1.000 97.770 ? 208 PRO A CD  1 
ATOM 1583 N N   ? TRP A 1 209 ?   5.307  10.522   9.636 1.000 98.140 ? 209 TRP A N   1 
ATOM 1584 C CA  ? TRP A 1 209 ?   3.991  11.094   9.372 1.000 98.140 ? 209 TRP A CA  1 
ATOM 1585 C C   ? TRP A 1 209 ?   2.885  10.112   9.744 1.000 98.140 ? 209 TRP A C   1 
ATOM 1586 C CB  ? TRP A 1 209 ?   3.863  11.491   7.898 1.000 98.140 ? 209 TRP A CB  1 
ATOM 1587 O O   ? TRP A 1 209 ?   1.888  10.495  10.360 1.000 98.140 ? 209 TRP A O   1 
ATOM 1588 C CG  ? TRP A 1 209 ?   2.485  11.931   7.504 1.000 98.140 ? 209 TRP A CG  1 
ATOM 1589 C CD1 ? TRP A 1 209 ?   1.911  13.150   7.733 1.000 98.140 ? 209 TRP A CD1 1 
ATOM 1590 C CD2 ? TRP A 1 209 ?   1.505  11.150   6.813 1.000 98.140 ? 209 TRP A CD2 1 
ATOM 1591 C CE2 ? TRP A 1 209 ?   0.359  11.961   6.656 1.000 98.140 ? 209 TRP A CE2 1 
ATOM 1592 C CE3 ? TRP A 1 209 ?   1.485   9.842   6.309 1.000 98.140 ? 209 TRP A CE3 1 
ATOM 1593 N NE1 ? TRP A 1 209 ?   0.633  13.175   7.226 1.000 98.140 ? 209 TRP A NE1 1 
ATOM 1594 C CH2 ? TRP A 1 209 ?  -0.789  10.222   5.534 1.000 98.140 ? 209 TRP A CH2 1 
ATOM 1595 C CZ2 ? TRP A 1 209 ?  -0.796  11.506   6.016 1.000 98.140 ? 209 TRP A CZ2 1 
ATOM 1596 C CZ3 ? TRP A 1 209 ?   0.334   9.391   5.673 1.000 98.140 ? 209 TRP A CZ3 1 
ATOM 1597 N N   ? ILE A 1 210 ?   3.012   8.854   9.378 1.000 98.240 ? 210 ILE A N   1 
ATOM 1598 C CA  ? ILE A 1 210 ?   2.028   7.821   9.681 1.000 98.240 ? 210 ILE A CA  1 
ATOM 1599 C C   ? ILE A 1 210 ?   1.838   7.715  11.192 1.000 98.240 ? 210 ILE A C   1 
ATOM 1600 C CB  ? ILE A 1 210 ?   2.447   6.453   9.096 1.000 98.240 ? 210 ILE A CB  1 
ATOM 1601 O O   ? ILE A 1 210 ?   0.708   7.741  11.685 1.000 98.240 ? 210 ILE A O   1 
ATOM 1602 C CG1 ? ILE A 1 210 ?   2.378   6.482   7.565 1.000 98.240 ? 210 ILE A CG1 1 
ATOM 1603 C CG2 ? ILE A 1 210 ?   1.570   5.332   9.663 1.000 98.240 ? 210 ILE A CG2 1 
ATOM 1604 C CD1 ? ILE A 1 210 ?   2.997   5.264   6.894 1.000 98.240 ? 210 ILE A CD1 1 
ATOM 1605 N N   ? HIS A 1 211 ?   2.884   7.650  11.925 1.000 97.800 ? 211 HIS A N   1 
ATOM 1606 C CA  ? HIS A 1 211 ?   2.825   7.506  13.375 1.000 97.800 ? 211 HIS A CA  1 
ATOM 1607 C C   ? HIS A 1 211 ?   2.178   8.724  14.025 1.000 97.800 ? 211 HIS A C   1 
ATOM 1608 C CB  ? HIS A 1 211 ?   4.226   7.287  13.949 1.000 97.800 ? 211 HIS A CB  1 
ATOM 1609 O O   ? HIS A 1 211 ?   1.343   8.585  14.922 1.000 97.800 ? 211 HIS A O   1 
ATOM 1610 C CG  ? HIS A 1 211 ?   4.758   5.907  13.726 1.000 97.800 ? 211 HIS A CG  1 
ATOM 1611 C CD2 ? HIS A 1 211 ?   5.947   5.481  13.239 1.000 97.800 ? 211 HIS A CD2 1 
ATOM 1612 N ND1 ? HIS A 1 211 ?   4.029   4.774  14.014 1.000 97.800 ? 211 HIS A ND1 1 
ATOM 1613 C CE1 ? HIS A 1 211 ?   4.750   3.706  13.714 1.000 97.800 ? 211 HIS A CE1 1 
ATOM 1614 N NE2 ? HIS A 1 211 ?   5.918   4.108  13.241 1.000 97.800 ? 211 HIS A NE2 1 
ATOM 1615 N N   ? GLU A 1 212 ?   2.595   9.891  13.565 1.000 97.640 ? 212 GLU A N   1 
ATOM 1616 C CA  ? GLU A 1 212 ?   2.052  11.135  14.102 1.000 97.640 ? 212 GLU A CA  1 
ATOM 1617 C C   ? GLU A 1 212 ?   0.556  11.250  13.823 1.000 97.640 ? 212 GLU A C   1 
ATOM 1618 C CB  ? GLU A 1 212 ?   2.790  12.341  13.517 1.000 97.640 ? 212 GLU A CB  1 
ATOM 1619 O O   ? GLU A 1 212 ?  -0.214  11.660  14.695 1.000 97.640 ? 212 GLU A O   1 
ATOM 1620 C CG  ? GLU A 1 212 ?   2.358  13.674  14.111 1.000 97.640 ? 212 GLU A CG  1 
ATOM 1621 C CD  ? GLU A 1 212 ?   3.161  14.854  13.585 1.000 97.640 ? 212 GLU A CD  1 
ATOM 1622 O OE1 ? GLU A 1 212 ?   2.950  15.992  14.062 1.000 97.640 ? 212 GLU A OE1 1 
ATOM 1623 O OE2 ? GLU A 1 212 ?   4.006  14.638  12.688 1.000 97.640 ? 212 GLU A OE2 1 
ATOM 1624 N N   ? THR A 1 213 ?   0.120  10.971  12.676 1.000 97.270 ? 213 THR A N   1 
ATOM 1625 C CA  ? THR A 1 213 ?  -1.277  11.075  12.272 1.000 97.270 ? 213 THR A CA  1 
ATOM 1626 C C   ? THR A 1 213 ?  -2.145  10.107  13.071 1.000 97.270 ? 213 THR A C   1 
ATOM 1627 C CB  ? THR A 1 213 ?  -1.445  10.796  10.767 1.000 97.270 ? 213 THR A CB  1 
ATOM 1628 O O   ? THR A 1 213 ?  -3.212  10.482  13.562 1.000 97.270 ? 213 THR A O   1 
ATOM 1629 C CG2 ? THR A 1 213 ?  -2.903  10.936  10.341 1.000 97.270 ? 213 THR A CG2 1 
ATOM 1630 O OG1 ? THR A 1 213 ?  -0.650  11.727  10.022 1.000 97.270 ? 213 THR A OG1 1 
ATOM 1631 N N   ? ILE A 1 214 ?  -1.678   8.845  13.220 1.000 96.730 ? 214 ILE A N   1 
ATOM 1632 C CA  ? ILE A 1 214 ?  -2.428   7.826  13.946 1.000 96.730 ? 214 ILE A CA  1 
ATOM 1633 C C   ? ILE A 1 214 ?  -2.521   8.206  15.422 1.000 96.730 ? 214 ILE A C   1 
ATOM 1634 C CB  ? ILE A 1 214 ?  -1.782   6.431  13.791 1.000 96.730 ? 214 ILE A CB  1 
ATOM 1635 O O   ? ILE A 1 214 ?  -3.571   8.039  16.047 1.000 96.730 ? 214 ILE A O   1 
ATOM 1636 C CG1 ? ILE A 1 214 ?  -1.990   5.900  12.368 1.000 96.730 ? 214 ILE A CG1 1 
ATOM 1637 C CG2 ? ILE A 1 214 ?  -2.348   5.456  14.828 1.000 96.730 ? 214 ILE A CG2 1 
ATOM 1638 C CD1 ? ILE A 1 214 ?  -1.259   4.596  12.081 1.000 96.730 ? 214 ILE A CD1 1 
ATOM 1639 N N   ? ALA A 1 215 ?  -1.517   8.761  16.044 1.000 95.320 ? 215 ALA A N   1 
ATOM 1640 C CA  ? ALA A 1 215 ?  -1.458   9.152  17.451 1.000 95.320 ? 215 ALA A CA  1 
ATOM 1641 C C   ? ALA A 1 215 ?  -2.375  10.339  17.729 1.000 95.320 ? 215 ALA A C   1 
ATOM 1642 C CB  ? ALA A 1 215 ?  -0.023   9.487  17.850 1.000 95.320 ? 215 ALA A CB  1 
ATOM 1643 O O   ? ALA A 1 215 ?  -2.912  10.471  18.832 1.000 95.320 ? 215 ALA A O   1 
ATOM 1644 N N   ? SER A 1 216 ?  -2.558  11.217  16.824 1.000 90.010 ? 216 SER A N   1 
ATOM 1645 C CA  ? SER A 1 216 ?  -3.315  12.456  16.979 1.000 90.010 ? 216 SER A CA  1 
ATOM 1646 C C   ? SER A 1 216 ?  -4.811  12.214  16.810 1.000 90.010 ? 216 SER A C   1 
ATOM 1647 C CB  ? SER A 1 216 ?  -2.842  13.503  15.970 1.000 90.010 ? 216 SER A CB  1 
ATOM 1648 O O   ? SER A 1 216 ?  -5.623  13.098  17.091 1.000 90.010 ? 216 SER A O   1 
ATOM 1649 O OG  ? SER A 1 216 ?  -3.189  13.121  14.650 1.000 90.010 ? 216 SER A OG  1 
ATOM 1650 N N   ? GLU A 1 217 ?  -5.309  10.982  16.458 1.000 80.570 ? 217 GLU A N   1 
ATOM 1651 C CA  ? GLU A 1 217 ?  -6.714  10.617  16.303 1.000 80.570 ? 217 GLU A CA  1 
ATOM 1652 C C   ? GLU A 1 217 ?  -7.201   9.781  17.483 1.000 80.570 ? 217 GLU A C   1 
ATOM 1653 C CB  ? GLU A 1 217 ?  -6.931   9.855  14.993 1.000 80.570 ? 217 GLU A CB  1 
ATOM 1654 O O   ? GLU A 1 217 ?  -6.407   9.111  18.146 1.000 80.570 ? 217 GLU A O   1 
ATOM 1655 C CG  ? GLU A 1 217 ?  -6.785  10.717  13.748 1.000 80.570 ? 217 GLU A CG  1 
ATOM 1656 C CD  ? GLU A 1 217 ?  -7.862  11.784  13.628 1.000 80.570 ? 217 GLU A CD  1 
ATOM 1657 O OE1 ? GLU A 1 217 ?  -7.519  12.983  13.516 1.000 80.570 ? 217 GLU A OE1 1 
ATOM 1658 O OE2 ? GLU A 1 217 ?  -9.058  11.418  13.647 1.000 80.570 ? 217 GLU A OE2 1 
# 
loop_
_struct_sheet_range.sheet_id 
_struct_sheet_range.id 
_struct_sheet_range.beg_label_comp_id 
_struct_sheet_range.beg_label_asym_id 
_struct_sheet_range.beg_label_seq_id 
_struct_sheet_range.pdbx_beg_PDB_ins_code 
_struct_sheet_range.end_label_comp_id 
_struct_sheet_range.end_label_asym_id 
_struct_sheet_range.end_label_seq_id 
_struct_sheet_range.pdbx_end_PDB_ins_code 
_struct_sheet_range.beg_auth_comp_id 
_struct_sheet_range.beg_auth_asym_id 
_struct_sheet_range.beg_auth_seq_id 
_struct_sheet_range.end_auth_comp_id 
_struct_sheet_range.end_auth_asym_id 
_struct_sheet_range.end_auth_seq_id 
A A ILE A   2 ? VAL A   3 ? ILE A 2   VAL A 3   
A B ASP A 165 ? SER A 166 ? ASP A 165 SER A 166 
B C TYR A   6 ? GLU A   7 ? TYR A 6   GLU A 7   
B D ILE A 116 ? GLY A 121 ? ILE A 116 GLY A 121 
B E GLN A 136 ? LEU A 143 ? GLN A 136 LEU A 143 
B F MET A 154 ? VAL A 157 ? MET A 154 VAL A 157 
B G PRO A 174 ? CYS A 177 ? PRO A 174 CYS A 177 
B H VAL A 180 ? GLY A 188 ? VAL A 180 GLY A 188 
B I GLY A 198 ? LYS A 202 ? GLY A 198 LYS A 202 
C J ILE A  16 ? ASN A  20 ? ILE A 16  ASN A 20  
C K HIS A  24 ? LEU A  30 ? HIS A 24  LEU A 30  
C L TRP A  35 ? SER A  38 ? TRP A 35  SER A 38  
C M GLU A  48 ? LEU A  51 ? GLU A 48  LEU A 51  
C N GLN A  64 ? ARG A  73 ? GLN A 64  ARG A 73  
C O MET A  87 ? LEU A  91 ? MET A 87  LEU A 91  
D P ASN A  55 ? ASN A  55 ? ASN A 55  ASN A 55  
D Q GLU A 134 ? GLU A 134 ? GLU A 134 GLU A 134 
# 
loop_
_struct_conf.id 
_struct_conf.conf_type_id 
_struct_conf.beg_label_comp_id 
_struct_conf.beg_label_asym_id 
_struct_conf.beg_label_seq_id 
_struct_conf.pdbx_beg_PDB_ins_code 
_struct_conf.end_label_comp_id 
_struct_conf.end_label_asym_id 
_struct_conf.end_label_seq_id 
_struct_conf.pdbx_end_PDB_ins_code 
_struct_conf.beg_auth_comp_id 
_struct_conf.beg_auth_asym_id 
_struct_conf.beg_auth_seq_id 
_struct_conf.end_auth_comp_id 
_struct_conf.end_auth_asym_id 
_struct_conf.end_auth_seq_id 
STRN1         STRN         ILE A   2 ? VAL A   3 ? ILE A 2   VAL A 3   
TURN_TY1_P1   TURN_TY1_P   GLY A   4 ? GLY A   4 ? GLY A 4   GLY A 4   
STRN2         STRN         TYR A   6 ? GLU A   7 ? TYR A 6   GLU A 7   
HELX_LH_PP_P1 HELX_LH_PP_P CYS A   8 ? ALA A   9 ? CYS A 8   ALA A 9   
TURN_TY1_P2   TURN_TY1_P   LYS A  10 ? HIS A  11 ? LYS A 10  HIS A 11  
BEND1         BEND         SER A  12 ? SER A  12 ? SER A 12  SER A 12  
TURN_TY1_P3   TURN_TY1_P   PRO A  14 ? TRP A  15 ? PRO A 14  TRP A 15  
STRN3         STRN         ILE A  16 ? ASN A  20 ? ILE A 16  ASN A 20  
BEND2         BEND         VAL A  21 ? TRP A  23 ? VAL A 21  TRP A 23  
STRN4         STRN         HIS A  24 ? LEU A  30 ? HIS A 24  LEU A 30  
BEND3         BEND         SER A  32 ? ASP A  34 ? SER A 32  ASP A 34  
STRN5         STRN         TRP A  35 ? SER A  38 ? TRP A 35  SER A 38  
HELX_RH_3T_P1 HELX_RH_3T_P ALA A  40 ? TYR A  42 ? ALA A 40  TYR A 42  
BEND4         BEND         SER A  45 ? ARG A  46 ? SER A 45  ARG A 46  
STRN6         STRN         GLU A  48 ? LEU A  51 ? GLU A 48  LEU A 51  
BEND5         BEND         GLY A  52 ? GLY A  52 ? GLY A 52  GLY A 52  
BEND6         BEND         HIS A  54 ? HIS A  54 ? HIS A 54  HIS A 54  
STRN7         STRN         ASN A  55 ? ASN A  55 ? ASN A 55  ASN A 55  
TURN_TY1_P4   TURN_TY1_P   ILE A  56 ? LYS A  57 ? ILE A 56  LYS A 57  
BEND7         BEND         GLN A  58 ? GLN A  58 ? GLN A 58  GLN A 58  
BEND8         BEND         GLY A  61 ? GLY A  61 ? GLY A 61  GLY A 61  
STRN8         STRN         GLN A  64 ? ARG A  73 ? GLN A 64  ARG A 73  
TURN_TY1_P5   TURN_TY1_P   PRO A  75 ? LYS A  76 ? PRO A 75  LYS A 76  
TURN_TY1_P6   TURN_TY1_P   TYR A  79 ? THR A  81 ? TYR A 79  THR A 81  
TURN_TY1_P7   TURN_TY1_P   ASP A  83 ? ASN A  84 ? ASP A 83  ASN A 84  
STRN9         STRN         MET A  87 ? LEU A  91 ? MET A 87  LEU A 91  
BEND9         BEND         SER A  92 ? HIS A  93 ? SER A 92  HIS A 93  
HELX_LH_PP_P2 HELX_LH_PP_P PRO A  94 ? PHE A  97 ? PRO A 94  PHE A 97  
BEND10        BEND         ASN A  98 ? ASN A 100 ? ASN A 98  ASN A 100 
HELX_LH_PP_P3 HELX_LH_PP_P PRO A 105 ? PRO A 107 ? PRO A 105 PRO A 107 
BEND11        BEND         ILE A 108 ? CYS A 109 ? ILE A 108 CYS A 109 
HELX_LH_PP_P4 HELX_LH_PP_P CYS A 110 ? THR A 112 ? CYS A 110 THR A 112 
TURN_TY1_P8   TURN_TY1_P   ALA A 113 ? GLY A 114 ? ALA A 113 GLY A 114 
STRN10        STRN         ILE A 116 ? GLY A 121 ? ILE A 116 GLY A 121 
BEND12        BEND         GLY A 123 ? GLY A 123 ? GLY A 123 GLY A 123 
BEND13        BEND         MET A 126 ? MET A 126 ? MET A 126 MET A 126 
TURN_TY1_P9   TURN_TY1_P   ASN A 128 ? ALA A 129 ? ASN A 128 ALA A 129 
BEND14        BEND         VAL A 130 ? VAL A 130 ? VAL A 130 VAL A 130 
TURN_TY1_P10  TURN_TY1_P   GLY A 132 ? ASP A 133 ? GLY A 132 ASP A 133 
STRN11        STRN         GLU A 134 ? GLU A 134 ? GLU A 134 GLU A 134 
STRN12        STRN         GLN A 136 ? LEU A 143 ? GLN A 136 LEU A 143 
BEND15        BEND         LEU A 144 ? LEU A 144 ? LEU A 144 LEU A 144 
BEND16        BEND         PRO A 147 ? GLY A 148 ? PRO A 147 GLY A 148 
TURN_TY1_P11  TURN_TY1_P   GLU A 152 ? ASN A 153 ? GLU A 152 ASN A 153 
STRN13        STRN         MET A 154 ? VAL A 157 ? MET A 154 VAL A 157 
BEND17        BEND         GLY A 158 ? GLY A 158 ? GLY A 158 GLY A 158 
TURN_TY1_P12  TURN_TY1_P   LEU A 160 ? ASP A 161 ? LEU A 160 ASP A 161 
BEND18        BEND         GLY A 163 ? GLY A 163 ? GLY A 163 GLY A 163 
STRN14        STRN         ASP A 165 ? SER A 166 ? ASP A 165 SER A 166 
TURN_TY1_P13  TURN_TY1_P   GLN A 168 ? GLY A 169 ? GLN A 168 GLY A 169 
TURN_TY1_P14  TURN_TY1_P   SER A 171 ? GLY A 172 ? SER A 171 GLY A 172 
STRN15        STRN         PRO A 174 ? CYS A 177 ? PRO A 174 CYS A 177 
TURN_TY1_P15  TURN_TY1_P   ASN A 178 ? GLY A 179 ? ASN A 178 GLY A 179 
STRN16        STRN         VAL A 180 ? GLY A 188 ? VAL A 180 GLY A 188 
BEND19        BEND         TYR A 189 ? ALA A 192 ? TYR A 189 ALA A 192 
TURN_TY1_P16  TURN_TY1_P   GLN A 194 ? GLY A 195 ? GLN A 194 GLY A 195 
STRN17        STRN         GLY A 198 ? LYS A 202 ? GLY A 198 LYS A 202 
HELX_RH_3T_P2 HELX_RH_3T_P VAL A 203 ? TYR A 206 ? VAL A 203 TYR A 206 
HELX_RH_AL_P1 HELX_RH_AL_P ILE A 207 ? ALA A 215 ? ILE A 207 ALA A 215 
TURN_TY1_P17  TURN_TY1_P   SER A 216 ? SER A 216 ? SER A 216 SER A 216 
# 
