# Supplementary material for: FlatProt: 2D visualization eases protein structure comparison
Source: BMC Bioinformatics. 2025 Aug 13;26:210. doi: 10.1186/s12859-025-06233-x (PMC12344939; doi:10.1186/s12859-025-06233-x)
Supplement: Supplementary file 1 — Supplementary Material 1 [file 12859_2025_6233_MOESM1_ESM.zip › KLK/structures/Protobothrops_mucrosquamatus_GeneID=107286910.cif]

data_Protobothrops_mucrosquamatus_GeneID=107286910
# 
_entry.id   ? 
# 
_entity.id                         1      
_entity.type                       polymer 
_entity.pdbx_description           polymer-1 
_entity.formula_weight             24170.6 
_entity.pdbx_number_of_molecules        1 
# 
loop_
_struct_sheet.id 
_struct_sheet.number_strands 
A 2 
B 8 
C 6 
D 2 
E 2 
F 2 
# 
loop_
_struct_conf_type.id 
_struct_conf_type.criteria 
STRN         DSSP 
TURN_TY1_P   DSSP 
HELX_LH_PP_P DSSP 
BEND         DSSP 
HELX_RH_3T_P DSSP 
HELX_RH_AL_P DSSP 
# 
_struct_asym.id          A 
_struct_asym.entity_id   1 
# 
_software.pdbx_ordinal     1 
_software.name             dssp 
_software.version          4.4.10 
_software.date             ? 
_software.classification   'model annotation' 
# 
_entity_poly.entity_id                      1 
_entity_poly.type                           polypeptide(L) 
_entity_poly.nstd_linkage                   n 
_entity_poly.nstd_monomer                   n 
_entity_poly.pdbx_seq_one_letter_code       
;KIVGGYTCQKHSVPYQVSLNVGQHICGGSILNNQWIVSAAHCSRSRIQVRLGEHSLTKDDGSEQYIDAVKIILHPKYNPR
TLDNDIMLIKLSKPATLNSHVSAIHLPSSCPSTGAVCLVSGWGNTLSSGIHYPDLLQCLDVPVLSQSECIGSYKGKITNN
MFCAGYLEGGKDSCQCDSGGPVVCNGELQGIVSWGRGCALKGFPGVYTKVCNYVSWIQETIRSN
;
_entity_poly.pdbx_seq_one_letter_code_can   
;KIVGGYTCQKHSVPYQVSLNVGQHICGGSILNNQWIVSAAHCSRSRIQVRLGEHSLTKDDGSEQYIDAVKIILHPKYNPR
TLDNDIMLIKLSKPATLNSHVSAIHLPSSCPSTGAVCLVSGWGNTLSSGIHYPDLLQCLDVPVLSQSECIGSYKGKITNN
MFCAGYLEGGKDSCQCDSGGPVVCNGELQGIVSWGRGCALKGFPGVYTKVCNYVSWIQETIRSN
;
_entity_poly.pdbx_strand_id                 A 
# 
loop_
_dssp_struct_summary.entry_id 
_dssp_struct_summary.label_comp_id 
_dssp_struct_summary.label_asym_id 
_dssp_struct_summary.label_seq_id 
_dssp_struct_summary.secondary_structure 
_dssp_struct_summary.ss_bridge 
_dssp_struct_summary.helix_3_10 
_dssp_struct_summary.helix_alpha 
_dssp_struct_summary.helix_pi 
_dssp_struct_summary.helix_pp 
_dssp_struct_summary.bend 
_dssp_struct_summary.chirality 
_dssp_struct_summary.sheet 
_dssp_struct_summary.strand 
_dssp_struct_summary.ladder_1 
_dssp_struct_summary.ladder_2 
_dssp_struct_summary.accessibility 
_dssp_struct_summary.TCO 
_dssp_struct_summary.kappa 
_dssp_struct_summary.alpha 
_dssp_struct_summary.phi 
_dssp_struct_summary.psi 
_dssp_struct_summary.x_ca 
_dssp_struct_summary.y_ca 
_dssp_struct_summary.z_ca 
Protobothrops_mucrosquamatus_GeneID=107286910 LYS A 1   . . . . . . . . . . . . ? .      .     .      .      125.3  4.6   10.1  
-0.9  
Protobothrops_mucrosquamatus_GeneID=107286910 ILE A 2   E . > . . . . - A A A . ? -0.936 .     -155.9 -111.5 105.7  4.4   10.6  
-4.7  
Protobothrops_mucrosquamatus_GeneID=107286910 VAL A 3   E . 3 . . . S + A A A . ? -0.812 83.5  7.8    -78.2  127.3  7.3   12.5  
-6.4  
Protobothrops_mucrosquamatus_GeneID=107286910 GLY A 4   T . 3 . . . S + . . . . ? 0.710  108.0 120.1  76.7   15.6   6.3   14.1  
-9.7  
Protobothrops_mucrosquamatus_GeneID=107286910 GLY A 5   . . < . . . . - . . . . ? -0.014 55.3  -118.5 -98.0  -161.6 2.5   13.2  
-9.1  
Protobothrops_mucrosquamatus_GeneID=107286910 TYR A 6   E . . . . . . - B C B . ? -0.938 32.2  -86.8  -138.7 157.9  -0.7  15.1  
-8.8  
Protobothrops_mucrosquamatus_GeneID=107286910 THR A 7   E . . . . > . - B C B . ? -0.621 52.9  -119.9 -65.7  126.0  -3.5  15.7  
-6.3  
Protobothrops_mucrosquamatus_GeneID=107286910 CYS A 8   P . . . . P . - . . . . ? -0.360 28.4  -100.5 -65.2  143.4  -6.0  12.9  
-6.7  
Protobothrops_mucrosquamatus_GeneID=107286910 GLN A 9   P . > . . P . - . . . . ? -0.433 54.9  -86.7  -61.1  136.9  -9.5  13.8  
-7.6  
Protobothrops_mucrosquamatus_GeneID=107286910 LYS A 10  T . 3 . . < S - . . . . ? -0.247 109.7 -1.9   -49.0  125.6  -11.7 13.7  
-4.5  
Protobothrops_mucrosquamatus_GeneID=107286910 HIS A 11  T . 3 . . . S + . . . . ? 0.583  93.8  122.5  69.5   14.1   -13.0 10.1  
-3.9  
Protobothrops_mucrosquamatus_GeneID=107286910 SER A 12  S . < . . . S + . . . . ? 0.638  77.3  42.9   -77.2  -12.5  -11.3 8.8   
-7.0  
Protobothrops_mucrosquamatus_GeneID=107286910 VAL A 13  . . > . . . . + . . . . ? -0.586 65.9  162.4  -132.8 70.2   -9.4  6.2   
-4.9  
Protobothrops_mucrosquamatus_GeneID=107286910 PRO A 14  T . 3 . . . S + . . . . ? 0.615  73.5  59.0   -74.7  -8.1   -12.1 4.8   
-2.4  
Protobothrops_mucrosquamatus_GeneID=107286910 TYR A 15  T . 3 . . . S + . . . . ? 0.541  80.8  104.0  -93.1  -18.0  -9.9  1.7   
-1.6  
Protobothrops_mucrosquamatus_GeneID=107286910 GLN A 16  E . < . . . . - C K J . ? -0.563 52.9  -171.2 -67.4  133.1  -6.9  3.8   
-0.3  
Protobothrops_mucrosquamatus_GeneID=107286910 VAL A 17  E . . . . . . - C K J . ? -0.918 20.8  -131.7 -129.4 151.9  -6.5  3.8   
3.4   
Protobothrops_mucrosquamatus_GeneID=107286910 SER A 18  E . . . . . . - C K J K ? -0.908 13.9  -148.1 -98.9  119.8  -4.4  5.6   
6.0   
Protobothrops_mucrosquamatus_GeneID=107286910 LEU A 19  E . . . . . . - C K J K ? -0.857 26.8  -167.6 -85.2  121.9  -2.7  3.6   
8.6   
Protobothrops_mucrosquamatus_GeneID=107286910 ASN A 20  E . . . . . . + C K J K ? -0.914 35.1  167.1  -125.5 129.5  -2.6  5.8   
11.7  
Protobothrops_mucrosquamatus_GeneID=107286910 VAL A 21  S . . . . . S - . . . . ? -0.135 97.6  -49.2  -121.6 46.3   -0.7  5.7   
15.1  
Protobothrops_mucrosquamatus_GeneID=107286910 GLY A 22  S . . . . . S + . . . . ? 0.002  139.8 30.8   101.0  -23.2  -1.4  9.2   
16.0  
Protobothrops_mucrosquamatus_GeneID=107286910 GLN A 23  S . . . . . S - . . . . ? -0.956 105.4 -76.8  -151.7 160.8  -0.2  10.2  
12.7  
Protobothrops_mucrosquamatus_GeneID=107286910 HIS A 24  E . . . . . . + C L J . ? -0.415 50.6  160.1  -60.8  130.7  -0.2  8.8   
9.2   
Protobothrops_mucrosquamatus_GeneID=107286910 ILE A 25  E . . . . . . - C L . . ? 0.607  59.5  -7.5   -126.9 -27.4  2.5   6.1   
9.0   
Protobothrops_mucrosquamatus_GeneID=107286910 CYS A 26  E . . . . . . - C L J . ? -0.973 61.4  -115.7 -157.8 169.2  1.6   3.9   
5.9   
Protobothrops_mucrosquamatus_GeneID=107286910 GLY A 27  E . . . . . . + C L J . ? -0.457 26.9  178.4  -103.3 177.0  -1.1  3.2   
3.4   
Protobothrops_mucrosquamatus_GeneID=107286910 GLY A 28  E . . . . . . - C L J . ? -0.944 22.1  -115.9 -161.5 178.2  -3.3  0.2   
2.7   
Protobothrops_mucrosquamatus_GeneID=107286910 SER A 29  E . . . . . . - C L J L ? -0.997 22.9  -121.5 -132.8 139.4  -6.0  -1.2  
0.5   
Protobothrops_mucrosquamatus_GeneID=107286910 ILE A 30  E . . . . . . + C L . L ? -0.659 27.1  175.1  -77.4  121.1  -9.5  -2.3  
1.3   
Protobothrops_mucrosquamatus_GeneID=107286910 LEU A 31  S . . . . . S - . . . . ? 0.789  70.2  -28.1  -93.1  -37.0  -10.0 -6.0  
0.3   
Protobothrops_mucrosquamatus_GeneID=107286910 ASN A 32  S . . . . . S - . . . . ? -0.856 85.7  -67.6  -156.9 -168.6 -13.6 -6.3  
1.7   
Protobothrops_mucrosquamatus_GeneID=107286910 ASN A 33  S . . . . . S + . . . . ? 0.574  132.4 30.3   -73.3  0.7    -15.7 -4.7  
4.5   
Protobothrops_mucrosquamatus_GeneID=107286910 GLN A 34  S . . . . . S + . . . . ? 0.465  109.1 67.4   -132.1 -7.6   -13.5 -6.3  
7.1   
Protobothrops_mucrosquamatus_GeneID=107286910 TRP A 35  E . . . . . . - C M . M ? -0.964 47.7  -171.1 -132.1 139.4  -10.0 -6.7  
5.7   
Protobothrops_mucrosquamatus_GeneID=107286910 ILE A 36  E . . . . . . - C M L M ? -0.932 12.5  -149.2 -118.7 144.0  -7.1  -4.4  
4.7   
Protobothrops_mucrosquamatus_GeneID=107286910 VAL A 37  E . . . . . . + C M L M ? -0.941 31.0  145.0  -114.5 137.9  -3.9  -5.3  
2.9   
Protobothrops_mucrosquamatus_GeneID=107286910 SER A 38  E . . . . . . - C M . M ? -0.845 51.4  -63.3  -152.4 -178.3 -0.6  -3.4  
3.5   
Protobothrops_mucrosquamatus_GeneID=107286910 ALA A 39  . . > . . . . - . . . . ? -0.664 35.0  -137.2 -80.5  139.0  3.1   -3.8  
3.7   
Protobothrops_mucrosquamatus_GeneID=107286910 ALA A 40  G . > . . . S + . . . . ? 0.840  102.2 64.3   -63.3  -34.4  4.5   -6.0  
6.5   
Protobothrops_mucrosquamatus_GeneID=107286910 HIS A 41  G . 3 . . . S + . . . . ? 0.604  93.1  65.5   -71.6  -1.5   7.2   -3.5  
7.3   
Protobothrops_mucrosquamatus_GeneID=107286910 CYS A 42  G . < . . . S + . . . . ? 0.410  74.3  134.5  -96.2  0.5    4.5   -1.1  
8.3   
Protobothrops_mucrosquamatus_GeneID=107286910 SER A 43  . . < . . . . + . . . . ? -0.255 27.4  174.1  -63.7  135.2  3.4   -3.2  
11.3  
Protobothrops_mucrosquamatus_GeneID=107286910 ARG A 44  . . . . . . . - . . . . ? -0.921 43.4  -114.3 -135.7 160.1  2.8   -1.5  
14.6  
Protobothrops_mucrosquamatus_GeneID=107286910 SER A 45  S . . . . . S + . . . . ? 0.837  107.6 25.4   -65.0  -33.3  1.4   -2.6  
18.1  
Protobothrops_mucrosquamatus_GeneID=107286910 ARG A 46  S . . . . . S + . . . . ? -0.995 72.0  177.1  -134.4 124.2  -1.7  -0.3  
17.6  
Protobothrops_mucrosquamatus_GeneID=107286910 ILE A 47  . . . . . . . - . . . . ? -0.996 15.7  -158.9 -133.4 121.6  -3.1  0.8   
14.3  
Protobothrops_mucrosquamatus_GeneID=107286910 GLN A 48  E . . . . > . - C N K N ? -0.929 18.4  -143.7 -92.0  126.1  -6.2  3.0   
13.5  
Protobothrops_mucrosquamatus_GeneID=107286910 VAL A 49  E . . . . P . - C N K N ? -0.840 11.1  -161.2 -94.5  117.1  -7.5  2.5   
10.0  
Protobothrops_mucrosquamatus_GeneID=107286910 ARG A 50  E . . . . < . - C N K N ? -0.918 12.4  -174.0 -101.8 118.4  -8.8  5.7   
8.4   
Protobothrops_mucrosquamatus_GeneID=107286910 LEU A 51  E . . . . . . + C N . N ? -0.778 60.5  27.5   -110.4 151.3  -11.2 5.1   
5.3   
Protobothrops_mucrosquamatus_GeneID=107286910 GLY A 52  S . . . . . S + . . . . ? 0.690  81.1  155.1  78.0   16.3   -12.8 7.5   
2.9   
Protobothrops_mucrosquamatus_GeneID=107286910 GLU A 53  . . . . . . . + . . . . ? -0.622 22.3  155.7  -82.7  130.0  -10.0 10.1  
3.4   
Protobothrops_mucrosquamatus_GeneID=107286910 HIS A 54  S . . . . . S + . . . . ? 0.524  81.8  32.4   -106.9 -33.9  -9.2  12.7  
0.7   
Protobothrops_mucrosquamatus_GeneID=107286910 SER A 55  B . . . . . . - D Q P . ? -0.992 66.1  -153.8 -123.4 134.1  -7.6  15.1  
3.3   
Protobothrops_mucrosquamatus_GeneID=107286910 LEU A 56  S . . . . . S + . . . . ? 0.710  99.3  36.9   -78.7  -10.5  -5.8  13.9  
6.4   
Protobothrops_mucrosquamatus_GeneID=107286910 THR A 57  S . . . . . S + . . . . ? 0.578  106.9 71.6   -119.7 -10.9  -6.6  17.2  
8.3   
Protobothrops_mucrosquamatus_GeneID=107286910 LYS A 58  . . . . . . . - . . . . ? -0.920 66.1  -144.2 -116.2 132.1  -10.1 17.9  
7.0   
Protobothrops_mucrosquamatus_GeneID=107286910 ASP A 59  . . . . . . . + . . . . ? -0.837 22.4  171.2  -86.9  116.2  -13.3 16.1  
7.9   
Protobothrops_mucrosquamatus_GeneID=107286910 ASP A 60  . . . . . . . - . . . . ? 0.294  55.9  -104.4 -111.7 7.7    -15.5 16.0  
4.9   
Protobothrops_mucrosquamatus_GeneID=107286910 GLY A 61  S . . . . . S + . . . . ? 0.321  104.5 87.7   93.8   -2.8   -18.1 13.6  
6.3   
Protobothrops_mucrosquamatus_GeneID=107286910 SER A 62  . . . . . . . + . . . . ? 0.492  62.2  113.2  -105.5 -3.3   -17.0 10.5  
4.4   
Protobothrops_mucrosquamatus_GeneID=107286910 GLU A 63  . . . . . . . - . . . . ? -0.413 43.9  -166.7 -85.3  139.7  -14.3 9.2   
6.9   
Protobothrops_mucrosquamatus_GeneID=107286910 GLN A 64  E . . . . . . - C O N . ? -0.993 5.7   -157.9 -120.2 130.0  -14.5 6.1   
8.9   
Protobothrops_mucrosquamatus_GeneID=107286910 TYR A 65  E . . . . . . + C O N . ? -0.961 20.8  168.0  -110.9 115.5  -12.1 5.4   
11.8  
Protobothrops_mucrosquamatus_GeneID=107286910 ILE A 66  E . . . . . . - C O N . ? -0.993 27.5  -130.9 -134.9 130.5  -11.7 1.8   
12.7  
Protobothrops_mucrosquamatus_GeneID=107286910 ASP A 67  E . . . . . . - C O N . ? -0.452 25.9  -113.3 -76.5  150.6  -9.2  0.1   
15.0  
Protobothrops_mucrosquamatus_GeneID=107286910 ALA A 68  E . . . . . . - C O O . ? -0.678 28.0  -178.7 -78.0  132.3  -7.2  -2.9  
14.0  
Protobothrops_mucrosquamatus_GeneID=107286910 VAL A 69  E . . . . . S + C O . . ? 0.663  72.8  20.5   -102.3 -20.3  -8.2  -6.0  
16.0  
Protobothrops_mucrosquamatus_GeneID=107286910 LYS A 70  E . . . . . . - C O O . ? -0.989 57.5  -165.8 -151.1 136.0  -5.7  -8.2  
14.3  
Protobothrops_mucrosquamatus_GeneID=107286910 ILE A 71  E . . . . . . - C O O . ? -0.989 12.4  -170.2 -121.5 120.1  -2.5  -7.8  
12.3  
Protobothrops_mucrosquamatus_GeneID=107286910 ILE A 72  E . . . . . . - C O O . ? -0.938 4.6   -159.9 -117.3 112.6  -1.2  -10.7 
10.4  
Protobothrops_mucrosquamatus_GeneID=107286910 LEU A 73  E . . . . . . - C O O . ? -0.625 37.6  -94.6  -85.3  145.0  2.3   -10.7 
8.8   
Protobothrops_mucrosquamatus_GeneID=107286910 HIS A 74  . . > . . . . - . . . . ? -0.396 35.3  -129.9 -53.0  133.4  3.1   -13.0 
6.0   
Protobothrops_mucrosquamatus_GeneID=107286910 PRO A 75  T . 3 . . . S + . . . . ? 0.750  106.9 48.0   -62.6  -25.1  4.9   -16.0 
7.7   
Protobothrops_mucrosquamatus_GeneID=107286910 LYS A 76  T . 3 . . . S + . . . . ? 0.168  78.7  140.5  -102.8 13.6   7.8   -15.9 
5.3   
Protobothrops_mucrosquamatus_GeneID=107286910 TYR A 77  . . < . . . . - . . . . ? -0.444 37.2  -158.6 -56.9  126.1  8.3   -12.1 
5.7   
Protobothrops_mucrosquamatus_GeneID=107286910 ASN A 78  B . . > > . . - E S Q . ? -0.933 9.8   -163.7 -110.8 111.6  12.1  -11.4 
5.7   
Protobothrops_mucrosquamatus_GeneID=107286910 PRO A 79  T . . 4 5 . S + . . . . ? 0.689  88.4  55.6   -73.9  -13.2  13.0  -8.0  
7.3   
Protobothrops_mucrosquamatus_GeneID=107286910 ARG A 80  T . . 4 5 . S + . . . . ? 0.913  124.0 20.4   -83.7  -40.1  16.5  -8.2  
5.8   
Protobothrops_mucrosquamatus_GeneID=107286910 THR A 81  T . . 4 5 . S - . . . . ? 0.585  94.1  -131.9 -105.1 -10.2  15.4  -8.6  
2.2   
Protobothrops_mucrosquamatus_GeneID=107286910 LEU A 82  T . > < 5 . . + . . . . ? 0.681  52.4  156.6  59.0   15.9   11.9  -7.3  
2.5   
Protobothrops_mucrosquamatus_GeneID=107286910 ASP A 83  B . 3 . < . . + E T Q . ? -0.527 65.3  18.7   -65.0  138.3  10.9  -10.4 
0.6   
Protobothrops_mucrosquamatus_GeneID=107286910 ASN A 84  T . 3 . . . S + . . . . ? 0.870  80.8  172.1  66.4   31.5   7.2   -11.3 
1.3   
Protobothrops_mucrosquamatus_GeneID=107286910 ASP A 85  . . < . . . . + . . . . ? -0.511 31.5  116.8  -70.9  70.7   6.6   -7.8  
2.6   
Protobothrops_mucrosquamatus_GeneID=107286910 ILE A 86  . . . . . . . + . . . . ? -0.997 36.8  179.0  -144.7 137.8  2.7   -8.1  
2.9   
Protobothrops_mucrosquamatus_GeneID=107286910 MET A 87  E . . . . . . - C P M O ? -0.987 18.5  -139.1 -140.9 150.6  0.4   -8.0  
5.8   
Protobothrops_mucrosquamatus_GeneID=107286910 LEU A 88  E . . . . . . - C P M O ? -0.911 12.1  -158.0 -110.1 138.1  -3.4  -8.3  
6.5   
Protobothrops_mucrosquamatus_GeneID=107286910 ILE A 89  E . . . . . . - C P M O ? -0.983 5.2   -152.0 -117.7 118.8  -5.3  -6.1  
8.9   
Protobothrops_mucrosquamatus_GeneID=107286910 LYS A 90  E . . . . . . - C P M O ? -0.831 20.4  -130.7 -88.9  128.6  -8.6  -7.3  
10.5  
Protobothrops_mucrosquamatus_GeneID=107286910 LEU A 91  E . . . . . . - C P . O ? -0.484 9.9   -129.5 -79.5  144.5  -10.9 -4.4  
11.4  
Protobothrops_mucrosquamatus_GeneID=107286910 SER A 92  S . . . . . S + . . . . ? 0.766  97.8  13.4   -62.2  -27.3  -12.6 -4.3  
14.9  
Protobothrops_mucrosquamatus_GeneID=107286910 LYS A 93  S . . . . . S - . . . . ? -0.980 98.1  -88.2  -144.5 151.5  -15.9 -3.7  
13.1  
Protobothrops_mucrosquamatus_GeneID=107286910 PRO A 94  . . . . . . . - . . . . ? -0.331 43.8  -119.7 -62.2  140.8  -17.0 -4.0  
9.4   
Protobothrops_mucrosquamatus_GeneID=107286910 ALA A 95  . . . . . . . - . . . . ? -0.451 22.9  -116.1 -70.2  145.9  -16.5 -0.9  
7.2   
Protobothrops_mucrosquamatus_GeneID=107286910 THR A 96  . . . . . . . - . . . . ? -0.817 32.4  -145.4 -83.2  103.8  -19.6 0.7   
5.7   
Protobothrops_mucrosquamatus_GeneID=107286910 LEU A 97  . . . . . . . + . . . . ? -0.643 39.7  129.3  -76.9  132.0  -18.9 0.3   
1.9   
Protobothrops_mucrosquamatus_GeneID=107286910 ASN A 98  S . . . . . S - . . . . ? -0.778 75.2  -56.2  -157.8 -164.1 -20.3 3.2   
-0.3  
Protobothrops_mucrosquamatus_GeneID=107286910 SER A 99  S . . . . . S + . . . . ? 0.706  136.8 38.8   -67.4  -9.5   -19.2 5.6   
-3.1  
Protobothrops_mucrosquamatus_GeneID=107286910 HIS A 100 S . . . . . S + . . . . ? 0.633  119.2 45.5   -110.9 -23.5  -16.3 6.9   
-0.8  
Protobothrops_mucrosquamatus_GeneID=107286910 VAL A 101 S . . . . . S + . . . . ? -0.948 74.6  153.9  -128.6 105.1  -15.2 3.5   
0.8   
Protobothrops_mucrosquamatus_GeneID=107286910 SER A 102 . . . . . . . - . . . . ? -0.988 40.0  -113.4 -139.8 151.2  -14.9 0.6   
-1.6  
Protobothrops_mucrosquamatus_GeneID=107286910 ALA A 103 P . . . . > . - . . . . ? -0.462 25.5  -137.3 -77.7  148.2  -13.1 -2.7  
-1.9  
Protobothrops_mucrosquamatus_GeneID=107286910 ILE A 104 P . . . . P . - . . . . ? -0.810 24.2  -112.1 -101.9 148.0  -10.4 -3.3  
-4.6  
Protobothrops_mucrosquamatus_GeneID=107286910 HIS A 105 B . . . . P . - B D C . ? -0.548 23.6  -119.5 -80.8  141.6  -10.2 -6.5  
-6.6  
Protobothrops_mucrosquamatus_GeneID=107286910 LEU A 106 P . . . . P . - . . . . ? -0.539 41.6  -101.9 -71.3  141.4  -7.4  -9.0  
-6.2  
Protobothrops_mucrosquamatus_GeneID=107286910 PRO A 107 P . . . . < . - . . . . ? -0.382 17.9  -153.9 -68.3  145.8  -5.6  -9.5  
-9.4  
Protobothrops_mucrosquamatus_GeneID=107286910 SER A 108 S . . . . . S + . . . . ? 0.613  82.9  15.4   -88.7  -17.5  -6.2  -12.7 
-11.5 
Protobothrops_mucrosquamatus_GeneID=107286910 SER A 109 S . . . . . S - . . . . ? -0.955 92.0  -85.2  -149.0 165.4  -2.7  -12.4 
-13.0 
Protobothrops_mucrosquamatus_GeneID=107286910 CYS A 110 P . . . . > . - . . . . ? -0.323 59.7  -83.8  -72.0  155.5  0.6   -10.6 
-12.5 
Protobothrops_mucrosquamatus_GeneID=107286910 PRO A 111 P . . . . P . - . . . . ? -0.311 44.5  -122.9 -60.9  142.0  1.1   -7.1  
-13.9 
Protobothrops_mucrosquamatus_GeneID=107286910 SER A 112 P . > . . P . - . . . . ? -0.634 29.8  -99.9  -85.5  139.8  2.1   -6.9  
-17.5 
Protobothrops_mucrosquamatus_GeneID=107286910 THR A 113 T . 3 . . < S + . . . . ? -0.336 110.5 18.8   -53.4  131.8  5.3   -5.1  
-18.5 
Protobothrops_mucrosquamatus_GeneID=107286910 GLY A 114 T . 3 . . . S + . . . . ? 0.277  87.9  141.1  90.9   -17.7  4.5   -1.6  
-19.8 
Protobothrops_mucrosquamatus_GeneID=107286910 ALA A 115 . . < . . . . - . . . . ? -0.387 53.4  -125.5 -54.6  139.2  1.0   -1.5  
-18.1 
Protobothrops_mucrosquamatus_GeneID=107286910 VAL A 116 E . . . . . . - B E D . ? -0.831 33.7  -173.5 -91.9  126.3  0.2   1.9   
-16.7 
Protobothrops_mucrosquamatus_GeneID=107286910 CYS A 117 E . . . . . . - B E D . ? -0.838 22.6  -123.8 -122.3 152.5  -0.7  1.7   
-13.0 
Protobothrops_mucrosquamatus_GeneID=107286910 LEU A 118 E . . . . . . - B E D E ? -0.866 21.0  -168.1 -97.4  125.1  -2.0  4.2   
-10.5 
Protobothrops_mucrosquamatus_GeneID=107286910 VAL A 119 E . . . . . . - B E D E ? -0.929 12.3  -178.7 -107.4 133.6  -0.0  4.7   
-7.3  
Protobothrops_mucrosquamatus_GeneID=107286910 SER A 120 E . . . . . . + B E D . ? -0.968 15.3  113.4  -136.3 149.0  -1.7  6.6   
-4.5  
Protobothrops_mucrosquamatus_GeneID=107286910 GLY A 121 E . . . . . . - B E D . ? -0.976 59.0  -107.0 171.4  178.3  -0.7  7.8   
-0.9  
Protobothrops_mucrosquamatus_GeneID=107286910 TRP A 122 S . . . . . S + . . . . ? -0.071 70.6  126.2  -116.5 21.4   0.0   10.6  
1.6   
Protobothrops_mucrosquamatus_GeneID=107286910 GLY A 123 S . . . . . S - . . . . ? -0.050 72.7  -52.1  -74.5  -179.5 3.8   10.0  
1.8   
Protobothrops_mucrosquamatus_GeneID=107286910 ASN A 124 . . . . . . . - . . . . ? -0.376 43.5  -162.0 -56.8  129.6  6.8   12.6  
1.3   
Protobothrops_mucrosquamatus_GeneID=107286910 THR A 125 . . . . . . . + . . . . ? 0.313  62.7  82.9   -101.1 2.5    6.4   14.4  
-2.0  
Protobothrops_mucrosquamatus_GeneID=107286910 LEU A 126 S . . . . . S - . . . . ? -0.861 70.5  -141.8 -108.0 145.4  10.0  15.6  
-2.3  
Protobothrops_mucrosquamatus_GeneID=107286910 SER A 127 S . . . . . S + . . . . ? 0.740  100.6 19.0   -70.3  -26.4  13.1  13.8  
-3.5  
Protobothrops_mucrosquamatus_GeneID=107286910 SER A 128 S . . . . . S + . . . . ? -0.969 116.5 19.0   -141.5 138.7  15.0  15.5  
-0.6  
Protobothrops_mucrosquamatus_GeneID=107286910 GLY A 129 S . . . . . S - . . . . ? -0.453 91.5  -60.1  98.7   -168.5 13.5  17.1  
2.5   
Protobothrops_mucrosquamatus_GeneID=107286910 ILE A 130 . . . . . . . + . . . . ? -0.987 53.4  150.7  -128.2 111.5  10.1  16.8  
4.2   
Protobothrops_mucrosquamatus_GeneID=107286910 HIS A 131 . . . . . . . - . . . . ? -0.739 14.2  -179.3 -135.6 101.6  6.8   17.6  
2.5   
Protobothrops_mucrosquamatus_GeneID=107286910 TYR A 132 . . . . . . . - . . . . ? -0.843 22.5  -144.0 -101.2 96.5   3.8   15.5  
3.8   
Protobothrops_mucrosquamatus_GeneID=107286910 PRO A 133 . . . . . . . - . . . . ? -0.286 9.2   -147.5 -61.4  148.2  0.7   16.6  
1.8   
Protobothrops_mucrosquamatus_GeneID=107286910 ASP A 134 S . . . . . S + . . . . ? 0.801  82.5  69.5   -78.8  -31.9  -2.6  16.8  
3.5   
Protobothrops_mucrosquamatus_GeneID=107286910 LEU A 135 B . . . . . S - D R P . ? -0.628 98.7  -95.2  -91.4  147.0  -4.4  15.9  
0.2   
Protobothrops_mucrosquamatus_GeneID=107286910 LEU A 136 . . . . . . . - . . . . ? -0.362 41.0  -147.3 -61.2  132.5  -4.2  12.4  
-1.4  
Protobothrops_mucrosquamatus_GeneID=107286910 GLN A 137 E . . . . . . - B F B D ? -0.787 12.2  -165.2 -108.0 150.1  -1.5  12.2  
-4.1  
Protobothrops_mucrosquamatus_GeneID=107286910 CYS A 138 E . . . . . . - B F B D ? -0.939 6.7   -176.0 -134.6 153.0  -1.5  10.1  
-7.3  
Protobothrops_mucrosquamatus_GeneID=107286910 LEU A 139 E . . . . . . - B F . D ? -0.957 19.2  -142.0 -149.8 129.2  1.0   8.9   
-9.9  
Protobothrops_mucrosquamatus_GeneID=107286910 ASP A 140 E . . . . . . + B F . D ? -0.797 31.5  175.6  -87.3  126.7  0.8   7.0   
-13.1 
Protobothrops_mucrosquamatus_GeneID=107286910 VAL A 141 E . . . . . . - B F . D ? -0.979 26.7  -125.1 -135.7 143.0  3.7   4.6   
-13.5 
Protobothrops_mucrosquamatus_GeneID=107286910 PRO A 142 E . . . . > . - B F . D ? -0.637 29.0  -116.6 -81.3  145.0  4.7   2.0   
-16.1 
Protobothrops_mucrosquamatus_GeneID=107286910 VAL A 143 B . . . . P . - B F F . ? -0.665 32.1  -139.3 -76.8  131.1  5.5   -1.5  
-15.0 
Protobothrops_mucrosquamatus_GeneID=107286910 LEU A 144 P . . . . P . - . . . . ? -0.576 21.7  -99.4  -88.7  155.3  9.1   -2.4  
-15.8 
Protobothrops_mucrosquamatus_GeneID=107286910 SER A 145 P . . > . < . - . . . . ? -0.327 32.6  -112.7 -64.9  158.5  10.4  -5.7  
-17.1 
Protobothrops_mucrosquamatus_GeneID=107286910 GLN A 146 H . . > . . S + . . . . ? 0.894  118.4 52.0   -57.9  -43.4  11.8  -8.2  
-14.6 
Protobothrops_mucrosquamatus_GeneID=107286910 SER A 147 H . . > . . S + . . . . ? 0.902  109.9 48.4   -60.5  -46.1  15.3  -7.7  
-16.2 
Protobothrops_mucrosquamatus_GeneID=107286910 GLU A 148 H . . > . . S + . . . . ? 0.902  111.7 50.2   -60.3  -43.9  15.1  -4.0  
-15.9 
Protobothrops_mucrosquamatus_GeneID=107286910 CYS A 149 H . . X . . S + . . . . ? 0.949  113.3 44.4   -61.2  -46.2  14.0  -4.3  
-12.3 
Protobothrops_mucrosquamatus_GeneID=107286910 ILE A 150 H . > < > . S + . . . . ? 0.884  109.9 56.8   -65.4  -41.3  16.9  -6.7  
-11.5 
Protobothrops_mucrosquamatus_GeneID=107286910 GLY A 151 H . 3 < 5 . S + . . . . ? 0.812  102.6 56.0   -61.5  -28.0  19.3  -4.5  
-13.3 
Protobothrops_mucrosquamatus_GeneID=107286910 SER A 152 H . 3 < 5 . S + . . . . ? 0.786  117.5 31.7   -77.9  -24.4  18.4  -1.5  
-11.2 
Protobothrops_mucrosquamatus_GeneID=107286910 TYR A 153 T . X < 5 . S - . . . . ? 0.080  98.6  -124.8 -132.7 32.1   19.2  -3.2  
-7.9  
Protobothrops_mucrosquamatus_GeneID=107286910 LYS A 154 T . 3 . 5 . S - . . . . ? 0.801  84.3  -30.9  32.2   48.0   22.1  -5.7  
-8.7  
Protobothrops_mucrosquamatus_GeneID=107286910 GLY A 155 T . 3 . < . S + . . . . ? 0.553  110.1 107.0  104.4  9.2    20.4  -9.0  
-7.4  
Protobothrops_mucrosquamatus_GeneID=107286910 LYS A 156 . . < . . . . + . . . . ? 0.545  56.7  95.6   -93.7  -7.1   18.2  -7.6  
-4.6  
Protobothrops_mucrosquamatus_GeneID=107286910 ILE A 157 . . . . . . . - . . . . ? -0.740 59.5  -166.4 -89.7  123.5  15.0  -8.1  
-6.6  
Protobothrops_mucrosquamatus_GeneID=107286910 THR A 158 . . > . . . . - . . . . ? -0.436 38.4  -99.1  -98.6  178.0  13.2  -11.4 
-5.9  
Protobothrops_mucrosquamatus_GeneID=107286910 ASN A 159 T . 3 . . . S + . . . . ? 0.580  122.1 61.8   -72.5  -8.1   10.3  -13.2 
-7.8  
Protobothrops_mucrosquamatus_GeneID=107286910 ASN A 160 T . 3 . . . S + . . . . ? 0.249  99.7  70.4   -99.4  9.2    7.9   -11.8 
-5.2  
Protobothrops_mucrosquamatus_GeneID=107286910 MET A 161 E . < . . . . - B G . G ? -0.929 54.4  -175.5 -128.5 152.0  8.8   -8.2  
-6.3  
Protobothrops_mucrosquamatus_GeneID=107286910 PHE A 162 E . . . . . . - B G . G ? -0.964 19.2  -128.9 -140.0 159.8  8.3   -5.9  
-9.3  
Protobothrops_mucrosquamatus_GeneID=107286910 CYS A 163 E . . . . . . + B G . G ? -0.859 21.2  178.8  -109.3 141.3  9.4   -2.4  
-10.3 
Protobothrops_mucrosquamatus_GeneID=107286910 ALA A 164 E . . . . . . + B G F G ? -0.994 38.6  57.1   -137.6 137.5  7.2   0.5   
-11.5 
Protobothrops_mucrosquamatus_GeneID=107286910 GLY A 165 S . . . . . S - . . . . ? -0.907 83.6  -47.1  140.8  -167.7 8.3   3.9   
-12.5 
Protobothrops_mucrosquamatus_GeneID=107286910 TYR A 166 . . > . . . . - . . . . ? -0.920 30.0  -150.8 -108.2 125.0  10.6  5.8   
-14.8 
Protobothrops_mucrosquamatus_GeneID=107286910 LEU A 167 T . 3 . . . S + . . . . ? 0.782  99.4  61.9   -63.9  -29.1  14.2  4.8   
-15.2 
Protobothrops_mucrosquamatus_GeneID=107286910 GLU A 168 T . 3 . . . S - . . . . ? 0.652  106.9 -138.0 -70.3  -12.1  15.1  8.4   
-16.0 
Protobothrops_mucrosquamatus_GeneID=107286910 GLY A 169 . . < . . . . + . . . . ? -0.398 66.4  114.6  82.8   -176.4 13.8  9.3   
-12.5 
Protobothrops_mucrosquamatus_GeneID=107286910 GLY A 170 S . . . . . S + . . . . ? 0.172  75.4  63.8   98.8   -15.7  11.7  12.2  
-11.5 
Protobothrops_mucrosquamatus_GeneID=107286910 LYS A 171 . . . . . . . + . . . . ? -0.988 60.0  117.2  -144.3 136.6  8.7   10.2  
-10.4 
Protobothrops_mucrosquamatus_GeneID=107286910 ASP A 172 E . . . . . . - A B A . ? -0.982 58.4  -88.9  179.1  155.8  8.2   7.7   
-7.6  
Protobothrops_mucrosquamatus_GeneID=107286910 SER A 173 E . . . . . . - A B A . ? -0.664 52.1  -169.7 -72.2  150.6  6.4   6.7   
-4.4  
Protobothrops_mucrosquamatus_GeneID=107286910 CYS A 174 . . > . . . . - . . . . ? -0.614 30.9  -28.8  -134.3 -170.0 8.3   7.9   
-1.4  
Protobothrops_mucrosquamatus_GeneID=107286910 GLN A 175 T . 3 . . . S + . . . . ? -0.097 121.9 18.8   -52.3  136.5  8.5   7.6   
2.4   
Protobothrops_mucrosquamatus_GeneID=107286910 CYS A 176 T . 3 . . . S + . . . . ? 0.314  98.6  95.0   84.0   1.2    5.2   6.9   
4.3   
Protobothrops_mucrosquamatus_GeneID=107286910 ASP A 177 . . X . . . . + . . . . ? 0.425  53.9  130.9  -91.8  -5.3   3.6   5.6   
1.1   
Protobothrops_mucrosquamatus_GeneID=107286910 SER A 178 T . 3 . . . S + . . . . ? -0.224 70.9  20.8   -47.3  136.9  4.6   2.1   
2.2   
Protobothrops_mucrosquamatus_GeneID=107286910 GLY A 179 T . 3 . . . S + . . . . ? 0.232  94.1  133.8  88.1   -16.0  1.7   -0.3  
2.0   
Protobothrops_mucrosquamatus_GeneID=107286910 GLY A 180 . . < . . . . - . . . . ? -0.241 59.4  -91.0  -66.3  164.4  -0.2  1.9   
-0.4  
Protobothrops_mucrosquamatus_GeneID=107286910 PRO A 181 E . . . . . . - B H . H ? -0.461 21.5  -162.1 -89.4  139.6  -1.8  0.5   
-3.5  
Protobothrops_mucrosquamatus_GeneID=107286910 VAL A 182 E . . . . . . - B H E H ? -0.986 25.8  -169.7 -105.5 112.4  -0.5  0.1   
-7.1  
Protobothrops_mucrosquamatus_GeneID=107286910 VAL A 183 E . . . . . . - B H E H ? -0.916 14.0  -179.6 -116.8 126.6  -3.6  -0.4  
-9.2  
Protobothrops_mucrosquamatus_GeneID=107286910 CYS A 184 E . > . . . S - B H . H ? -0.992 74.5  -13.0  -123.5 127.2  -3.7  -1.5  
-12.9 
Protobothrops_mucrosquamatus_GeneID=107286910 ASN A 185 T . 3 . . . S - . . . . ? 0.886  130.0 -53.4  52.9   32.3   -7.0  -1.9  
-14.9 
Protobothrops_mucrosquamatus_GeneID=107286910 GLY A 186 T . 3 . . . S + . . . . ? 0.560  116.1 108.3  87.1   7.1    -8.9  -1.7  
-11.6 
Protobothrops_mucrosquamatus_GeneID=107286910 GLU A 187 E . < . . . S - B I C H ? -0.925 76.6  -108.9 -119.3 148.3  -7.0  -4.5  
-9.8  
Protobothrops_mucrosquamatus_GeneID=107286910 LEU A 188 E . . . . . . + B I . H ? -0.625 44.5  163.4  -73.0  106.4  -4.5  -4.4  
-6.9  
Protobothrops_mucrosquamatus_GeneID=107286910 GLN A 189 E . . . . . . + B I . . ? 0.734  56.2  9.2    -100.4 -26.1  -1.2  -5.3  
-8.6  
Protobothrops_mucrosquamatus_GeneID=107286910 GLY A 190 E . . . . . . - B I I H ? -0.974 52.5  -135.5 -153.7 162.2  1.3   -4.1  
-6.0  
Protobothrops_mucrosquamatus_GeneID=107286910 ILE A 191 E . . . . . . - B I I H ? -0.994 40.6  -111.6 -119.7 120.1  2.0   -2.9  
-2.5  
Protobothrops_mucrosquamatus_GeneID=107286910 VAL A 192 E . . . . . . + B I I . ? -0.398 54.2  155.5  -51.8  126.2  4.5   -0.1  
-2.1  
Protobothrops_mucrosquamatus_GeneID=107286910 SER A 193 E . . . . . . - B I . . ? 0.747  44.4  -38.8  -124.3 -66.1  7.4   -1.7  
-0.4  
Protobothrops_mucrosquamatus_GeneID=107286910 TRP A 194 E . . . . . . + B I I . ? -0.918 44.3  166.8  -159.6 174.6  10.9  -0.2  
-0.9  
Protobothrops_mucrosquamatus_GeneID=107286910 GLY A 195 . . . . . . . - . . . . ? -0.940 46.5  -85.6  179.0  168.3  13.5  1.5   
-3.1  
Protobothrops_mucrosquamatus_GeneID=107286910 ARG A 196 S . . . . . S - . . . . ? -0.888 92.2  -44.2  -89.8  103.3  16.8  3.4   
-3.3  
Protobothrops_mucrosquamatus_GeneID=107286910 GLY A 197 S . . . . . S - . . . . ? 0.028  85.0  -67.6  64.2   177.9  15.8  7.0   
-2.7  
Protobothrops_mucrosquamatus_GeneID=107286910 CYS A 198 S . . . . . S - . . . . ? -0.955 105.5 -12.5  -112.6 129.1  12.8  8.7   
-4.4  
Protobothrops_mucrosquamatus_GeneID=107286910 ALA A 199 S . . . . . S + . . . . ? 0.777  88.7  161.9  64.1   20.6   12.6  9.4   
-8.0  
Protobothrops_mucrosquamatus_GeneID=107286910 LEU A 200 B . > . . . . - F U R . ? -0.653 48.5  -100.1 -74.1  138.5  16.3  8.7   
-8.4  
Protobothrops_mucrosquamatus_GeneID=107286910 LYS A 201 T . 3 . . . S + . . . . ? -0.377 108.2 10.5   -58.6  127.7  17.6  8.0   
-11.9 
Protobothrops_mucrosquamatus_GeneID=107286910 GLY A 202 T . 3 . . . S + . . . . ? 0.383  111.7 91.9   87.1   -1.3   18.0  4.3   
-12.4 
Protobothrops_mucrosquamatus_GeneID=107286910 PHE A 203 B . < . . . . + F V R . ? -0.674 53.2  177.6  -132.7 78.0   16.1  3.4   
-9.2  
Protobothrops_mucrosquamatus_GeneID=107286910 PRO A 204 . . . . . . . - . . . . ? -0.164 41.3  -79.9  -67.1  169.8  12.4  2.9   
-9.6  
Protobothrops_mucrosquamatus_GeneID=107286910 GLY A 205 E . . . . . . - B J G . ? -0.424 39.9  -136.6 -69.2  151.5  10.0  1.9   
-6.8  
Protobothrops_mucrosquamatus_GeneID=107286910 VAL A 206 E . . . . . . - B J G I ? -0.919 22.0  -170.0 -112.8 135.3  9.8   -1.6  
-5.7  
Protobothrops_mucrosquamatus_GeneID=107286910 TYR A 207 E . . . . . . - B J G I ? -0.899 30.7  -108.2 -128.2 142.4  6.5   -3.3  
-4.9  
Protobothrops_mucrosquamatus_GeneID=107286910 THR A 208 E . . . . . . - B J G I ? -0.648 38.8  -124.7 -64.4  126.5  5.2   -6.4  
-3.4  
Protobothrops_mucrosquamatus_GeneID=107286910 LYS A 209 E . > . . . . - B J . I ? -0.677 26.4  -168.9 -78.7  97.4   3.9   -8.5  
-6.3  
Protobothrops_mucrosquamatus_GeneID=107286910 VAL A 210 G . > . . . S + . . . . ? 0.813  76.7  69.5   -64.3  -37.6  0.3   -9.2  
-5.1  
Protobothrops_mucrosquamatus_GeneID=107286910 CYS A 211 G . > . . . S + . . . . ? 0.800  95.5  58.4   -55.2  -23.2  -0.7  -11.9 
-7.7  
Protobothrops_mucrosquamatus_GeneID=107286910 ASN A 212 G . < . . . S + . . . . ? 0.561  110.1 42.6   -80.7  -6.6   1.9   -14.1 
-6.0  
Protobothrops_mucrosquamatus_GeneID=107286910 TYR A 213 G . < > . . S + . . . . ? 0.250  76.6  104.9  -125.1 9.1    -0.1  -13.9 
-2.7  
Protobothrops_mucrosquamatus_GeneID=107286910 VAL A 214 H . < > . . S + . . . . ? 0.936  85.1  48.1   -60.1  -46.3  -3.7  -14.2 
-3.7  
Protobothrops_mucrosquamatus_GeneID=107286910 SER A 215 H . . > . . S + . . . . ? 0.926  113.4 47.7   -59.9  -45.4  -3.9  -17.7 
-2.4  
Protobothrops_mucrosquamatus_GeneID=107286910 TRP A 216 H . . > . . S + . . . . ? 0.915  111.0 51.5   -61.6  -45.7  -2.3  -16.7 
0.9   
Protobothrops_mucrosquamatus_GeneID=107286910 ILE A 217 H . . X . . S + . . . . ? 0.950  112.9 44.5   -57.3  -50.3  -4.6  -13.7 
1.3   
Protobothrops_mucrosquamatus_GeneID=107286910 GLN A 218 H . . X . . S + . . . . ? 0.905  114.0 48.7   -65.1  -45.6  -7.7  -15.7 
0.8   
Protobothrops_mucrosquamatus_GeneID=107286910 GLU A 219 H . . X . . S + . . . . ? 0.897  111.8 49.4   -61.8  -44.2  -6.7  -18.6 
3.0   
Protobothrops_mucrosquamatus_GeneID=107286910 THR A 220 H . . X . . S + . . . . ? 0.917  111.1 49.3   -62.6  -45.0  -5.7  -16.2 
5.8   
Protobothrops_mucrosquamatus_GeneID=107286910 ILE A 221 H . > < . . S + . . . . ? 0.932  111.6 49.7   -61.1  -45.4  -9.0  -14.3 
5.6   
Protobothrops_mucrosquamatus_GeneID=107286910 ARG A 222 H . 3 < . . S + . . . . ? 0.871  108.3 53.2   -62.2  -35.9  -11.0 -17.7 
5.7   
Protobothrops_mucrosquamatus_GeneID=107286910 SER A 223 H . 3 < . . . . . . . . ? 0.579  .     .      -80.3  -8.6   -9.1  -18.9 
8.7   
Protobothrops_mucrosquamatus_GeneID=107286910 ASN A 224 . . < < . . . . . . . . ? 0.612  .     .      -128.4 .      -9.9  -15.7 
10.7  
# 
loop_
_dssp_struct_ladder.id 
_dssp_struct_ladder.sheet_id 
_dssp_struct_ladder.range_id_1 
_dssp_struct_ladder.range_id_2 
_dssp_struct_ladder.type 
_dssp_struct_ladder.beg_1_label_comp_id 
_dssp_struct_ladder.beg_1_label_asym_id 
_dssp_struct_ladder.beg_1_label_seq_id 
_dssp_struct_ladder.pdbx_beg_1_PDB_ins_code 
_dssp_struct_ladder.end_1_label_comp_id 
_dssp_struct_ladder.end_1_label_asym_id 
_dssp_struct_ladder.end_1_label_seq_id 
_dssp_struct_ladder.pdbx_end_1_PDB_ins_code 
_dssp_struct_ladder.beg_1_auth_comp_id 
_dssp_struct_ladder.beg_1_auth_asym_id 
_dssp_struct_ladder.beg_1_auth_seq_id 
_dssp_struct_ladder.end_1_auth_comp_id 
_dssp_struct_ladder.end_1_auth_asym_id 
_dssp_struct_ladder.end_1_auth_seq_id 
_dssp_struct_ladder.beg_2_label_comp_id 
_dssp_struct_ladder.beg_2_label_asym_id 
_dssp_struct_ladder.beg_2_label_seq_id 
_dssp_struct_ladder.pdbx_beg_2_PDB_ins_code 
_dssp_struct_ladder.end_2_label_comp_id 
_dssp_struct_ladder.end_2_label_asym_id 
_dssp_struct_ladder.end_2_label_seq_id 
_dssp_struct_ladder.pdbx_end_2_PDB_ins_code 
_dssp_struct_ladder.beg_2_auth_comp_id 
_dssp_struct_ladder.beg_2_auth_asym_id 
_dssp_struct_ladder.beg_2_auth_seq_id 
_dssp_struct_ladder.end_2_auth_comp_id 
_dssp_struct_ladder.end_2_auth_asym_id 
_dssp_struct_ladder.end_2_auth_seq_id 
A A A B anti-parallel ILE A 2   ? VAL A 3   ? ILE A 2   VAL A 3   SER A 173 ? ASP A 172 ? SER A 173 ASP A 172 
B B C F anti-parallel TYR A 6   ? THR A 7   ? TYR A 6   THR A 7   CYS A 138 ? GLN A 137 ? CYS A 138 GLN A 137 
C B D I parallel      HIS A 105 ? HIS A 105 ? HIS A 105 HIS A 105 GLU A 187 ? GLU A 187 ? GLU A 187 GLU A 187 
D B E F anti-parallel VAL A 116 ? GLY A 121 ? VAL A 116 GLY A 121 PRO A 142 ? GLN A 137 ? PRO A 142 GLN A 137 
E B E H anti-parallel LEU A 118 ? VAL A 119 ? LEU A 118 VAL A 119 VAL A 183 ? VAL A 182 ? VAL A 183 VAL A 182 
F B F G anti-parallel VAL A 143 ? VAL A 143 ? VAL A 143 VAL A 143 ALA A 164 ? ALA A 164 ? ALA A 164 ALA A 164 
G B G J anti-parallel MET A 161 ? ALA A 164 ? MET A 161 ALA A 164 THR A 208 ? GLY A 205 ? THR A 208 GLY A 205 
H B H I anti-parallel PRO A 181 ? CYS A 184 ? PRO A 181 CYS A 184 ILE A 191 ? GLU A 187 ? ILE A 191 GLU A 187 
I B I J anti-parallel GLY A 190 ? TRP A 194 ? GLY A 190 TRP A 194 LYS A 209 ? VAL A 206 ? LYS A 209 VAL A 206 
J C K L anti-parallel GLN A 16  ? ASN A 20  ? GLN A 16  ASN A 20  SER A 29  ? HIS A 24  ? SER A 29  HIS A 24  
K C K N anti-parallel SER A 18  ? ASN A 20  ? SER A 18  ASN A 20  ARG A 50  ? GLN A 48  ? ARG A 50  GLN A 48  
L C L M anti-parallel SER A 29  ? ILE A 30  ? SER A 29  ILE A 30  VAL A 37  ? ILE A 36  ? VAL A 37  ILE A 36  
M C M P anti-parallel TRP A 35  ? SER A 38  ? TRP A 35  SER A 38  LYS A 90  ? MET A 87  ? LYS A 90  MET A 87  
N C N O anti-parallel GLN A 48  ? LEU A 51  ? GLN A 48  LEU A 51  ASP A 67  ? GLN A 64  ? ASP A 67  GLN A 64  
O C O P anti-parallel ALA A 68  ? LEU A 73  ? ALA A 68  LEU A 73  LEU A 91  ? MET A 87  ? LEU A 91  MET A 87  
P D Q R anti-parallel SER A 55  ? SER A 55  ? SER A 55  SER A 55  LEU A 135 ? LEU A 135 ? LEU A 135 LEU A 135 
Q E S T anti-parallel ASN A 78  ? ASN A 78  ? ASN A 78  ASN A 78  ASP A 83  ? ASP A 83  ? ASP A 83  ASP A 83  
R F U V anti-parallel LEU A 200 ? LEU A 200 ? LEU A 200 LEU A 200 PHE A 203 ? PHE A 203 ? PHE A 203 PHE A 203 
# 
loop_
_dssp_struct_bridge_pairs.id 
_dssp_struct_bridge_pairs.label_comp_id 
_dssp_struct_bridge_pairs.label_seq_id 
_dssp_struct_bridge_pairs.label_asym_id 
_dssp_struct_bridge_pairs.auth_seq_id 
_dssp_struct_bridge_pairs.auth_asym_id 
_dssp_struct_bridge_pairs.pdbx_PDB_ins_code 
_dssp_struct_bridge_pairs.acceptor_1_label_comp_id 
_dssp_struct_bridge_pairs.acceptor_1_label_seq_id 
_dssp_struct_bridge_pairs.acceptor_1_label_asym_id 
_dssp_struct_bridge_pairs.acceptor_1_auth_seq_id 
_dssp_struct_bridge_pairs.acceptor_1_auth_asym_id 
_dssp_struct_bridge_pairs.acceptor_1_pdbx_PDB_ins_code 
_dssp_struct_bridge_pairs.acceptor_1_energy 
_dssp_struct_bridge_pairs.acceptor_2_label_comp_id 
_dssp_struct_bridge_pairs.acceptor_2_label_seq_id 
_dssp_struct_bridge_pairs.acceptor_2_label_asym_id 
_dssp_struct_bridge_pairs.acceptor_2_auth_seq_id 
_dssp_struct_bridge_pairs.acceptor_2_auth_asym_id 
_dssp_struct_bridge_pairs.acceptor_2_pdbx_PDB_ins_code 
_dssp_struct_bridge_pairs.acceptor_2_energy 
_dssp_struct_bridge_pairs.donor_1_label_comp_id 
_dssp_struct_bridge_pairs.donor_1_label_seq_id 
_dssp_struct_bridge_pairs.donor_1_label_asym_id 
_dssp_struct_bridge_pairs.donor_1_auth_seq_id 
_dssp_struct_bridge_pairs.donor_1_auth_asym_id 
_dssp_struct_bridge_pairs.donor_1_pdbx_PDB_ins_code 
_dssp_struct_bridge_pairs.donor_1_energy 
_dssp_struct_bridge_pairs.donor_2_label_comp_id 
_dssp_struct_bridge_pairs.donor_2_label_seq_id 
_dssp_struct_bridge_pairs.donor_2_label_asym_id 
_dssp_struct_bridge_pairs.donor_2_auth_seq_id 
_dssp_struct_bridge_pairs.donor_2_auth_asym_id 
_dssp_struct_bridge_pairs.donor_2_pdbx_PDB_ins_code 
_dssp_struct_bridge_pairs.donor_2_energy 
1   LYS 1   A 1   A ? ?   ?   ? ?   ? ? ?    ?   ?   ? ?   ? ? ?    CYS 174 A 174 A ? -4.0 VAL 3   A 3   A ? -0.6 
2   ILE 2   A 2   A ? GLY 123 A 123 A ? -0.5 SER 173 A 173 A ? -0.3 GLY 5   A 5   A ? -0.8 GLY 4   A 4   A ? -0.4 
3   VAL 3   A 3   A ? ASP 172 A 172 A ? -3.5 LYS 1   A 1   A ? -0.6 ASP 172 A 172 A ? -1.6 LEU 126 A 126 A ? -0.1 
4   GLY 4   A 4   A ? ILE 2   A 2   A ? -0.4 THR 125 A 125 A ? -0.4 VAL 3   A 3   A ? -0.2 LYS 171 A 171 A ? -0.1 
5   GLY 5   A 5   A ? ILE 2   A 2   A ? -0.8 ASP 172 A 172 A ? -0.1 THR 7   A 7   A ? -0.3 LEU 139 A 139 A ? -0.2 
6   TYR 6   A 6   A ? CYS 138 A 138 A ? -2.7 VAL 3   A 3   A ? -0.1 CYS 138 A 138 A ? -3.5 CYS 8   A 8   A ? -0.4 
7   THR 7   A 7   A ? GLY 5   A 5   A ? -0.3 GLN 137 A 137 A ? -0.2 GLN 137 A 137 A ? -0.2 LEU 136 A 136 A ? -0.1 
8   CYS 8   A 8   A ? LEU 136 A 136 A ? -2.6 TYR 6   A 6   A ? -0.4 LYS 10  A 10  A ? -0.1 LEU 136 A 136 A ? -0.1 
9   GLN 9   A 9   A ? LYS 10  A 10  A ? -0.1 HIS 11  A 11  A ? -0.1 SER 12  A 12  A ? -2.1 VAL 13  A 13  A ? -0.3 
10  LYS 10  A 10  A ? HIS 11  A 11  A ? -0.3 SER 12  A 12  A ? -0.1 GLN 9   A 9   A ? -0.1 HIS 54  A 54  A ? -0.1 
11  HIS 11  A 11  A ? VAL 13  A 13  A ? -0.1 SER 12  A 12  A ? -0.1 LYS 10  A 10  A ? -0.3 GLN 9   A 9   A ? -0.1 
12  SER 12  A 12  A ? GLN 9   A 9   A ? -2.1 VAL 13  A 13  A ? -0.2 LYS 10  A 10  A ? -0.1 HIS 11  A 11  A ? -0.1 
13  VAL 13  A 13  A ? GLN 9   A 9   A ? -0.3 PRO 14  A 14  A ? -0.1 GLN 16  A 16  A ? -1.4 SER 12  A 12  A ? -0.2 
14  PRO 14  A 14  A ? ?   ?   ? ?   ? ? ?    ?   ?   ? ?   ? ? ?    SER 102 A 102 A ? -1.2 GLY 52  A 52  A ? -0.3 
15  TYR 15  A 15  A ? VAL 101 A 101 A ? -0.2 ALA 103 A 103 A ? -0.1 ILE 30  A 30  A ? -1.6 VAL 17  A 17  A ? -0.3 
16  GLN 16  A 16  A ? VAL 13  A 13  A ? -1.4 SER 29  A 29  A ? -0.2 GLY 52  A 52  A ? -0.5 GLU 53  A 53  A ? -0.4 
17  VAL 17  A 17  A ? GLY 28  A 28  A ? -2.0 TYR 15  A 15  A ? -0.3 GLY 28  A 28  A ? -1.1 LEU 19  A 19  A ? -0.6 
18  SER 18  A 18  A ? ARG 50  A 50  A ? -2.2 GLN 16  A 16  A ? -0.3 ARG 50  A 50  A ? -2.7 ASN 20  A 20  A ? -0.7 
19  LEU 19  A 19  A ? CYS 26  A 26  A ? -3.4 VAL 17  A 17  A ? -0.6 ILE 25  A 25  A ? -3.1 CYS 26  A 26  A ? -1.3 
20  ASN 20  A 20  A ? GLN 48  A 48  A ? -3.0 SER 18  A 18  A ? -0.7 GLN 48  A 48  A ? -3.1 HIS 24  A 24  A ? -0.2 
21  VAL 21  A 21  A ? GLN 23  A 23  A ? -2.2 LEU 19  A 19  A ? -0.4 HIS 24  A 24  A ? -0.1 ASN 20  A 20  A ? -0.1 
22  GLY 22  A 22  A ? GLN 48  A 48  A ? -0.1 GLN 23  A 23  A ? -0.1 HIS 24  A 24  A ? -0.3 ASN 20  A 20  A ? -0.1 
23  GLN 23  A 23  A ? LEU 19  A 19  A ? -0.1 ?   ?   ? ?   ? ? ?    VAL 21  A 21  A ? -2.2 ILE 25  A 25  A ? -0.2 
24  HIS 24  A 24  A ? GLY 22  A 22  A ? -0.3 ASN 20  A 20  A ? -0.2 ASN 20  A 20  A ? -0.2 GLY 27  A 27  A ? -0.1 
25  ILE 25  A 25  A ? LEU 19  A 19  A ? -3.1 CYS 26  A 26  A ? -0.5 GLY 27  A 27  A ? -0.3 SER 178 A 178 A ? -0.2 
26  CYS 26  A 26  A ? LEU 19  A 19  A ? -1.3 ASP 177 A 177 A ? -0.1 LEU 19  A 19  A ? -3.4 ILE 25  A 25  A ? -0.5 
27  GLY 27  A 27  A ? SER 178 A 178 A ? -3.4 ILE 25  A 25  A ? -0.3 ALA 39  A 39  A ? -0.4 SER 29  A 29  A ? -0.3 
28  GLY 28  A 28  A ? VAL 17  A 17  A ? -1.1 CYS 26  A 26  A ? -0.2 VAL 17  A 17  A ? -2.0 ILE 30  A 30  A ? -0.4 
29  SER 29  A 29  A ? VAL 37  A 37  A ? -2.3 GLY 27  A 27  A ? -0.3 VAL 37  A 37  A ? -2.8 LEU 31  A 31  A ? -0.5 
30  ILE 30  A 30  A ? TYR 15  A 15  A ? -1.6 GLY 28  A 28  A ? -0.4 ILE 104 A 104 A ? -3.0 ILE 36  A 36  A ? -0.2 
31  LEU 31  A 31  A ? TRP 35  A 35  A ? -2.6 SER 29  A 29  A ? -0.5 ASN 33  A 33  A ? -0.2 ILE 36  A 36  A ? -0.2 
32  ASN 32  A 32  A ? TRP 35  A 35  A ? -1.3 SER 102 A 102 A ? -0.1 TRP 35  A 35  A ? -0.3 LEU 31  A 31  A ? -0.3 
33  ASN 33  A 33  A ? LEU 31  A 31  A ? -0.2 GLN 34  A 34  A ? -0.2 ALA 95  A 95  A ? -4.0 LYS 93  A 93  A ? -0.1 
34  GLN 34  A 34  A ? PRO 94  A 94  A ? -0.2 TRP 35  A 35  A ? -0.1 LEU 91  A 91  A ? -2.2 ILE 36  A 36  A ? -0.4 
35  TRP 35  A 35  A ? ASN 32  A 32  A ? -0.3 LYS 90  A 90  A ? -0.2 LEU 31  A 31  A ? -2.6 ASN 32  A 32  A ? -1.3 
36  ILE 36  A 36  A ? ILE 89  A 89  A ? -2.4 GLN 34  A 34  A ? -0.4 ILE 89  A 89  A ? -2.8 SER 38  A 38  A ? -0.4 
37  VAL 37  A 37  A ? SER 29  A 29  A ? -2.8 TRP 35  A 35  A ? -0.3 SER 29  A 29  A ? -2.3 ALA 39  A 39  A ? -0.2 
38  SER 38  A 38  A ? MET 87  A 87  A ? -2.5 ILE 36  A 36  A ? -0.4 MET 87  A 87  A ? -2.8 ALA 40  A 40  A ? -0.3 
39  ALA 39  A 39  A ? GLY 27  A 27  A ? -0.4 ILE 86  A 86  A ? -0.2 CYS 42  A 42  A ? -1.5 ILE 86  A 86  A ? -0.3 
40  ALA 40  A 40  A ? SER 38  A 38  A ? -0.3 HIS 41  A 41  A ? -0.3 SER 43  A 43  A ? -1.9 ALA 39  A 39  A ? -0.1 
41  HIS 41  A 41  A ? CYS 42  A 42  A ? -0.3 LEU 82  A 82  A ? -0.1 ALA 40  A 40  A ? -0.3 SER 178 A 178 A ? -0.0 
42  CYS 42  A 42  A ? ALA 39  A 39  A ? -1.5 GLY 27  A 27  A ? -0.1 HIS 41  A 41  A ? -0.3 ALA 40  A 40  A ? -0.2 
43  SER 43  A 43  A ? ALA 40  A 40  A ? -1.9 ALA 39  A 39  A ? -0.1 SER 45  A 45  A ? -0.3 ALA 40  A 40  A ? -0.0 
44  ARG 44  A 44  A ? SER 45  A 45  A ? -0.1 ?   ?   ? ?   ? ? ?    ILE 47  A 47  A ? -0.1 CYS 42  A 42  A ? -0.0 
45  SER 45  A 45  A ? SER 43  A 43  A ? -0.3 ARG 46  A 46  A ? -0.2 ILE 47  A 47  A ? -0.4 ARG 44  A 44  A ? -0.1 
46  ARG 46  A 46  A ? GLN 48  A 48  A ? -0.0 ASP 67  A 67  A ? -0.0 GLN 48  A 48  A ? -0.4 SER 45  A 45  A ? -0.2 
47  ILE 47  A 47  A ? SER 45  A 45  A ? -0.4 ALA 68  A 68  A ? -0.2 ALA 68  A 68  A ? -2.6 VAL 49  A 49  A ? -0.5 
48  GLN 48  A 48  A ? ASN 20  A 20  A ? -3.1 ARG 46  A 46  A ? -0.4 ASN 20  A 20  A ? -3.0 ARG 50  A 50  A ? -0.6 
49  VAL 49  A 49  A ? ILE 66  A 66  A ? -3.7 ILE 47  A 47  A ? -0.5 ILE 66  A 66  A ? -2.8 LEU 51  A 51  A ? -0.6 
50  ARG 50  A 50  A ? SER 18  A 18  A ? -2.7 GLN 48  A 48  A ? -0.6 SER 18  A 18  A ? -2.2 GLU 53  A 53  A ? -0.3 
51  LEU 51  A 51  A ? GLN 64  A 64  A ? -2.7 VAL 49  A 49  A ? -0.6 GLN 64  A 64  A ? -2.0 VAL 17  A 17  A ? -0.1 
52  GLY 52  A 52  A ? GLN 16  A 16  A ? -0.5 PRO 14  A 14  A ? -0.3 HIS 54  A 54  A ? -0.3 SER 62  A 62  A ? -0.2 
53  GLU 53  A 53  A ? GLN 16  A 16  A ? -0.4 ARG 50  A 50  A ? -0.3 GLY 52  A 52  A ? -0.2 LEU 56  A 56  A ? -0.1 
54  HIS 54  A 54  A ? SER 55  A 55  A ? -0.4 GLY 52  A 52  A ? -0.3 LEU 136 A 136 A ? -2.3 LEU 56  A 56  A ? -0.4 
55  SER 55  A 55  A ? LYS 58  A 58  A ? -0.4 LEU 135 A 135 A ? -0.2 HIS 54  A 54  A ? -0.4 LEU 135 A 135 A ? -0.2 
56  LEU 56  A 56  A ? ASP 134 A 134 A ? -2.4 HIS 54  A 54  A ? -0.4 LEU 135 A 135 A ? -0.1 SER 55  A 55  A ? -0.1 
57  THR 57  A 57  A ? ASP 134 A 134 A ? -0.2 LYS 58  A 58  A ? -0.1 ASP 59  A 59  A ? -0.4 LEU 56  A 56  A ? -0.2 
58  LYS 58  A 58  A ? ASP 134 A 134 A ? -0.2 ASP 60  A 60  A ? -0.0 ASP 60  A 60  A ? -0.7 SER 55  A 55  A ? -0.4 
59  ASP 59  A 59  A ? THR 57  A 57  A ? -0.4 ASP 60  A 60  A ? -0.1 LEU 56  A 56  A ? -0.1 GLU 53  A 53  A ? -0.1 
60  ASP 60  A 60  A ? LYS 58  A 58  A ? -0.7 SER 55  A 55  A ? -0.2 ASP 59  A 59  A ? -0.1 GLU 53  A 53  A ? -0.0 
61  GLY 61  A 61  A ? SER 62  A 62  A ? -0.0 GLU 63  A 63  A ? -0.0 ASP 59  A 59  A ? -0.1 GLY 52  A 52  A ? -0.0 
62  SER 62  A 62  A ? GLY 52  A 52  A ? -0.2 HIS 100 A 100 A ? -0.1 GLN 64  A 64  A ? -0.1 GLU 53  A 53  A ? -0.1 
63  GLU 63  A 63  A ? GLY 52  A 52  A ? -0.1 ARG 50  A 50  A ? -0.0 TYR 65  A 65  A ? -0.4 GLY 52  A 52  A ? -0.2 
64  GLN 64  A 64  A ? LEU 51  A 51  A ? -2.0 SER 62  A 62  A ? -0.1 LEU 51  A 51  A ? -2.7 ILE 66  A 66  A ? -0.6 
65  TYR 65  A 65  A ? GLU 63  A 63  A ? -0.4 ARG 50  A 50  A ? -0.2 ASP 67  A 67  A ? -0.4 ARG 50  A 50  A ? -0.2 
66  ILE 66  A 66  A ? VAL 49  A 49  A ? -2.8 GLN 64  A 64  A ? -0.6 VAL 49  A 49  A ? -3.7 ALA 68  A 68  A ? -0.1 
67  ASP 67  A 67  A ? TYR 65  A 65  A ? -0.4 GLN 48  A 48  A ? -0.2 SER 92  A 92  A ? -2.9 VAL 69  A 69  A ? -0.4 
68  ALA 68  A 68  A ? ILE 47  A 47  A ? -2.6 LEU 91  A 91  A ? -0.2 ILE 47  A 47  A ? -0.2 LEU 91  A 91  A ? -0.2 
69  VAL 69  A 69  A ? LYS 90  A 90  A ? -3.2 ASP 67  A 67  A ? -0.4 ILE 71  A 71  A ? -0.3 LEU 91  A 91  A ? -0.2 
70  LYS 70  A 70  A ? LYS 90  A 90  A ? -1.5 ILE 72  A 72  A ? -0.0 LYS 90  A 90  A ? -2.8 ILE 72  A 72  A ? -0.5 
71  ILE 71  A 71  A ? VAL 69  A 69  A ? -0.3 ILE 89  A 89  A ? -0.2 LEU 73  A 73  A ? -0.6 ILE 89  A 89  A ? -0.2 
72  ILE 72  A 72  A ? LEU 88  A 88  A ? -3.3 LYS 70  A 70  A ? -0.5 LEU 88  A 88  A ? -2.8 HIS 74  A 74  A ? -0.2 
73  LEU 73  A 73  A ? ILE 71  A 71  A ? -0.6 MET 87  A 87  A ? -0.2 MET 87  A 87  A ? -0.2 ASP 85  A 85  A ? -0.1 
74  HIS 74  A 74  A ? ILE 86  A 86  A ? -2.3 ASN 84  A 84  A ? -0.3 TYR 77  A 77  A ? -2.2 LEU 73  A 73  A ? -0.1 
75  PRO 75  A 75  A ? ?   ?   ? ?   ? ? ?    ?   ?   ? ?   ? ? ?    HIS 74  A 74  A ? -0.1 LEU 73  A 73  A ? -0.0 
76  LYS 76  A 76  A ? ASN 84  A 84  A ? -0.1 ASN 78  A 78  A ? -0.1 ASN 78  A 78  A ? -0.2 HIS 74  A 74  A ? -0.1 
77  TYR 77  A 77  A ? HIS 74  A 74  A ? -2.2 ILE 86  A 86  A ? -0.1 ASN 84  A 84  A ? -0.2 ASP 85  A 85  A ? -0.1 
78  ASN 78  A 78  A ? ASP 83  A 83  A ? -2.3 LYS 76  A 76  A ? -0.2 LEU 82  A 82  A ? -2.4 ASP 83  A 83  A ? -0.5 
79  PRO 79  A 79  A ? ?   ?   ? ?   ? ? ?    ?   ?   ? ?   ? ? ?    ASN 78  A 78  A ? -0.1 TYR 77  A 77  A ? -0.0 
80  ARG 80  A 80  A ? THR 81  A 81  A ? -0.1 ASP 83  A 83  A ? -0.1 ASN 78  A 78  A ? -0.0 ?   ?   ? ?   ? ? ?    
81  THR 81  A 81  A ? ASN 78  A 78  A ? -0.2 ASP 83  A 83  A ? -0.1 THR 158 A 158 A ? -0.1 ARG 80  A 80  A ? -0.1 
82  LEU 82  A 82  A ? ASN 78  A 78  A ? -2.4 ASP 83  A 83  A ? -0.2 ASP 85  A 85  A ? -0.9 ASN 84  A 84  A ? -0.2 
83  ASP 83  A 83  A ? ASN 78  A 78  A ? -0.5 ASN 84  A 84  A ? -0.2 ASN 78  A 78  A ? -2.3 LEU 82  A 82  A ? -0.2 
84  ASN 84  A 84  A ? TYR 77  A 77  A ? -0.2 ASP 85  A 85  A ? -0.2 ILE 86  A 86  A ? -2.0 HIS 74  A 74  A ? -0.3 
85  ASP 85  A 85  A ? LEU 82  A 82  A ? -0.9 ASN 160 A 160 A ? -0.1 MET 87  A 87  A ? -0.3 ASN 84  A 84  A ? -0.2 
86  ILE 86  A 86  A ? ASN 84  A 84  A ? -2.0 ALA 39  A 39  A ? -0.3 HIS 74  A 74  A ? -2.3 LEU 88  A 88  A ? -0.3 
87  MET 87  A 87  A ? SER 38  A 38  A ? -2.8 ASP 85  A 85  A ? -0.3 SER 38  A 38  A ? -2.5 ILE 89  A 89  A ? -0.4 
88  LEU 88  A 88  A ? ILE 72  A 72  A ? -2.8 ILE 86  A 86  A ? -0.3 ILE 72  A 72  A ? -3.3 LYS 90  A 90  A ? -0.5 
89  ILE 89  A 89  A ? ILE 36  A 36  A ? -2.8 MET 87  A 87  A ? -0.4 ILE 36  A 36  A ? -2.4 LEU 91  A 91  A ? -0.5 
90  LYS 90  A 90  A ? LYS 70  A 70  A ? -2.8 LEU 88  A 88  A ? -0.5 VAL 69  A 69  A ? -3.2 LYS 70  A 70  A ? -1.5 
91  LEU 91  A 91  A ? GLN 34  A 34  A ? -2.2 ILE 89  A 89  A ? -0.5 ALA 68  A 68  A ? -0.2 ASP 67  A 67  A ? -0.1 
92  SER 92  A 92  A ? ASP 67  A 67  A ? -2.9 LYS 90  A 90  A ? -0.2 LEU 91  A 91  A ? -0.1 ALA 68  A 68  A ? -0.1 
93  LYS 93  A 93  A ? ASP 67  A 67  A ? -0.3 ASN 33  A 33  A ? -0.1 SER 92  A 92  A ? -0.2 VAL 69  A 69  A ? -0.0 
94  PRO 94  A 94  A ? ?   ?   ? ?   ? ? ?    ?   ?   ? ?   ? ? ?    GLN 34  A 34  A ? -0.2 THR 96  A 96  A ? -0.1 
95  ALA 95  A 95  A ? ASN 33  A 33  A ? -4.0 ASN 32  A 32  A ? -0.1 LEU 97  A 97  A ? -0.9 TRP 35  A 35  A ? -0.0 
96  THR 96  A 96  A ? PRO 94  A 94  A ? -0.1 SER 102 A 102 A ? -0.0 ASN 98  A 98  A ? -0.3 VAL 101 A 101 A ? -0.1 
97  LEU 97  A 97  A ? ALA 95  A 95  A ? -0.9 HIS 100 A 100 A ? -0.1 SER 99  A 99  A ? -0.2 SER 102 A 102 A ? -0.2 
98  ASN 98  A 98  A ? VAL 101 A 101 A ? -2.3 THR 96  A 96  A ? -0.3 VAL 101 A 101 A ? -0.3 LEU 97  A 97  A ? -0.0 
99  SER 99  A 99  A ? HIS 100 A 100 A ? -0.2 LEU 97  A 97  A ? -0.2 SER 102 A 102 A ? -0.1 LEU 97  A 97  A ? -0.1 
100 HIS 100 A 100 A ? VAL 101 A 101 A ? -0.3 SER 62  A 62  A ? -0.1 SER 102 A 102 A ? -0.5 GLY 52  A 52  A ? -0.3 
101 VAL 101 A 101 A ? ASN 98  A 98  A ? -0.3 LEU 51  A 51  A ? -0.1 ASN 98  A 98  A ? -2.3 ALA 103 A 103 A ? -0.3 
102 SER 102 A 102 A ? PRO 14  A 14  A ? -1.2 HIS 100 A 100 A ? -0.5 ILE 30  A 30  A ? -0.3 ILE 104 A 104 A ? -0.1 
103 ALA 103 A 103 A ? VAL 101 A 101 A ? -0.3 LEU 31  A 31  A ? -0.1 HIS 105 A 105 A ? -0.3 LEU 31  A 31  A ? -0.2 
104 ILE 104 A 104 A ? ILE 30  A 30  A ? -3.0 TYR 15  A 15  A ? -0.2 LEU 106 A 106 A ? -0.2 GLU 187 A 187 A ? -0.1 
105 HIS 105 A 105 A ? GLY 186 A 186 A ? -0.8 ALA 103 A 103 A ? -0.3 LEU 188 A 188 A ? -2.8 ASN 32  A 32  A ? -0.1 
106 LEU 106 A 106 A ? ILE 104 A 104 A ? -0.2 GLU 187 A 187 A ? -0.2 GLN 189 A 189 A ? -0.1 SER 108 A 108 A ? -0.1 
107 PRO 107 A 107 A ? ?   ?   ? ?   ? ? ?    ?   ?   ? ?   ? ? ?    LEU 106 A 106 A ? -0.1 CYS 110 A 110 A ? -0.1 
108 SER 108 A 108 A ? SER 109 A 109 A ? -0.1 LEU 106 A 106 A ? -0.1 CYS 110 A 110 A ? -0.3 LEU 106 A 106 A ? -0.0 
109 SER 109 A 109 A ? SER 112 A 112 A ? -0.0 ?   ?   ? ?   ? ? ?    SER 108 A 108 A ? -0.1 CYS 211 A 211 A ? -0.1 
110 CYS 110 A 110 A ? SER 108 A 108 A ? -0.3 PRO 111 A 111 A ? -0.1 SER 108 A 108 A ? -0.1 GLN 189 A 189 A ? -0.1 
111 PRO 111 A 111 A ? ?   ?   ? ?   ? ? ?    ?   ?   ? ?   ? ? ?    THR 113 A 113 A ? -0.3 CYS 110 A 110 A ? -0.1 
112 SER 112 A 112 A ? THR 113 A 113 A ? -0.1 SER 109 A 109 A ? -0.1 ALA 115 A 115 A ? -2.2 VAL 143 A 143 A ? -0.3 
113 THR 113 A 113 A ? PRO 111 A 111 A ? -0.3 GLY 114 A 114 A ? -0.2 LEU 144 A 144 A ? -0.2 VAL 116 A 116 A ? -0.1 
114 GLY 114 A 114 A ? VAL 143 A 143 A ? -2.9 ALA 115 A 115 A ? -0.3 THR 113 A 113 A ? -0.2 LEU 144 A 144 A ? -0.1 
115 ALA 115 A 115 A ? SER 112 A 112 A ? -2.2 PRO 142 A 142 A ? -0.1 VAL 143 A 143 A ? -2.0 CYS 117 A 117 A ? -0.6 
116 VAL 116 A 116 A ? PRO 142 A 142 A ? -0.2 THR 113 A 113 A ? -0.1 ASN 185 A 185 A ? -0.5 LEU 118 A 118 A ? -0.3 
117 CYS 117 A 117 A ? VAL 141 A 141 A ? -3.2 ALA 115 A 115 A ? -0.6 VAL 141 A 141 A ? -3.0 VAL 119 A 119 A ? -0.5 
118 LEU 118 A 118 A ? VAL 183 A 183 A ? -3.6 VAL 116 A 116 A ? -0.3 VAL 183 A 183 A ? -3.1 SER 120 A 120 A ? -0.4 
119 VAL 119 A 119 A ? LEU 139 A 139 A ? -2.8 CYS 117 A 117 A ? -0.5 LEU 139 A 139 A ? -1.9 GLY 121 A 121 A ? -0.3 
120 SER 120 A 120 A ? PRO 181 A 181 A ? -1.4 LEU 118 A 118 A ? -0.4 TRP 122 A 122 A ? -0.3 CYS 138 A 138 A ? -0.2 
121 GLY 121 A 121 A ? GLN 137 A 137 A ? -2.1 VAL 119 A 119 A ? -0.3 GLN 137 A 137 A ? -2.6 ILE 2   A 2   A ? -0.2 
122 TRP 122 A 122 A ? CYS 176 A 176 A ? -0.4 SER 120 A 120 A ? -0.3 THR 125 A 125 A ? -0.1 ASP 177 A 177 A ? -0.1 
123 GLY 123 A 123 A ? ASN 124 A 124 A ? -0.2 CYS 174 A 174 A ? -0.1 ILE 2   A 2   A ? -0.5 CYS 176 A 176 A ? -0.3 
124 ASN 124 A 124 A ? GLN 175 A 175 A ? -2.7 LYS 1   A 1   A ? -0.3 TYR 132 A 132 A ? -0.2 GLY 123 A 123 A ? -0.2 
125 THR 125 A 125 A ? HIS 131 A 131 A ? -2.5 LYS 1   A 1   A ? -0.2 GLY 4   A 4   A ? -0.4 SER 127 A 127 A ? -0.3 
126 LEU 126 A 126 A ? HIS 131 A 131 A ? -0.2 GLY 129 A 129 A ? -0.2 HIS 131 A 131 A ? -0.1 GLY 129 A 129 A ? -0.1 
127 SER 127 A 127 A ? THR 125 A 125 A ? -0.3 SER 128 A 128 A ? -0.2 CYS 198 A 198 A ? -0.5 GLY 129 A 129 A ? -0.3 
128 SER 128 A 128 A ? GLY 197 A 197 A ? -0.1 THR 125 A 125 A ? -0.0 SER 127 A 127 A ? -0.2 ILE 130 A 130 A ? -0.1 
129 GLY 129 A 129 A ? SER 127 A 127 A ? -0.3 LEU 126 A 126 A ? -0.1 HIS 131 A 131 A ? -0.5 LEU 126 A 126 A ? -0.2 
130 ILE 130 A 130 A ? SER 128 A 128 A ? -0.1 THR 125 A 125 A ? -0.1 TYR 132 A 132 A ? -0.2 SER 127 A 127 A ? -0.1 
131 HIS 131 A 131 A ? GLY 129 A 129 A ? -0.5 LEU 126 A 126 A ? -0.1 THR 125 A 125 A ? -2.5 LEU 126 A 126 A ? -0.2 
132 TYR 132 A 132 A ? ILE 130 A 130 A ? -0.2 ASN 124 A 124 A ? -0.2 ASN 124 A 124 A ? -0.2 GLY 123 A 123 A ? -0.1 
133 PRO 133 A 133 A ? ?   ?   ? ?   ? ? ?    ?   ?   ? ?   ? ? ?    GLN 137 A 137 A ? -0.1 LEU 56  A 56  A ? -0.1 
134 ASP 134 A 134 A ? SER 55  A 55  A ? -0.1 LEU 136 A 136 A ? -0.1 LEU 56  A 56  A ? -2.4 LEU 136 A 136 A ? -0.3 
135 LEU 135 A 135 A ? SER 55  A 55  A ? -0.2 LEU 56  A 56  A ? -0.1 SER 55  A 55  A ? -0.2 GLN 137 A 137 A ? -0.1 
136 LEU 136 A 136 A ? HIS 54  A 54  A ? -2.3 ASP 134 A 134 A ? -0.3 CYS 8   A 8   A ? -2.6 CYS 138 A 138 A ? -0.3 
137 GLN 137 A 137 A ? GLY 121 A 121 A ? -2.6 THR 7   A 7   A ? -0.2 GLY 121 A 121 A ? -2.1 LEU 139 A 139 A ? -0.3 
138 CYS 138 A 138 A ? TYR 6   A 6   A ? -3.5 LEU 136 A 136 A ? -0.3 TYR 6   A 6   A ? -2.7 ASP 140 A 140 A ? -0.3 
139 LEU 139 A 139 A ? VAL 119 A 119 A ? -1.9 GLN 137 A 137 A ? -0.3 VAL 119 A 119 A ? -2.8 VAL 141 A 141 A ? -0.5 
140 ASP 140 A 140 A ? CYS 138 A 138 A ? -0.3 LEU 118 A 118 A ? -0.2 LEU 118 A 118 A ? -0.2 VAL 116 A 116 A ? -0.1 
141 VAL 141 A 141 A ? CYS 117 A 117 A ? -3.0 LEU 139 A 139 A ? -0.5 CYS 117 A 117 A ? -3.2 VAL 143 A 143 A ? -0.3 
142 PRO 142 A 142 A ? ?   ?   ? ?   ? ? ?    ?   ?   ? ?   ? ? ?    GLY 165 A 165 A ? -2.4 LEU 144 A 144 A ? -0.4 
143 VAL 143 A 143 A ? ALA 115 A 115 A ? -2.0 SER 112 A 112 A ? -0.3 GLY 114 A 114 A ? -2.9 ALA 164 A 164 A ? -0.3 
144 LEU 144 A 144 A ? CYS 163 A 163 A ? -2.7 PRO 142 A 142 A ? -0.4 CYS 163 A 163 A ? -0.3 ALA 115 A 115 A ? -0.1 
145 SER 145 A 145 A ? VAL 143 A 143 A ? -0.2 GLN 146 A 146 A ? -0.1 CYS 149 A 149 A ? -2.5 ILE 150 A 150 A ? -0.2 
146 GLN 146 A 146 A ? SER 147 A 147 A ? -0.2 GLU 148 A 148 A ? -0.2 ILE 150 A 150 A ? -2.7 GLY 151 A 151 A ? -0.2 
147 SER 147 A 147 A ? GLU 148 A 148 A ? -0.2 CYS 149 A 149 A ? -0.2 GLY 151 A 151 A ? -2.6 GLN 146 A 146 A ? -0.2 
148 GLU 148 A 148 A ? ILE 150 A 150 A ? -0.2 CYS 149 A 149 A ? -0.2 SER 152 A 152 A ? -1.5 SER 147 A 147 A ? -0.2 
149 CYS 149 A 149 A ? SER 145 A 145 A ? -2.5 GLY 151 A 151 A ? -0.2 TYR 153 A 153 A ? -0.9 SER 152 A 152 A ? -0.5 
150 ILE 150 A 150 A ? GLN 146 A 146 A ? -2.7 GLY 151 A 151 A ? -0.2 GLY 155 A 155 A ? -0.9 TYR 153 A 153 A ? -0.7 
151 GLY 151 A 151 A ? SER 147 A 147 A ? -2.6 SER 152 A 152 A ? -0.2 LYS 154 A 154 A ? -0.5 ILE 150 A 150 A ? -0.2 
152 SER 152 A 152 A ? GLU 148 A 148 A ? -1.5 CYS 149 A 149 A ? -0.5 GLY 151 A 151 A ? -0.2 ILE 150 A 150 A ? -0.2 
153 TYR 153 A 153 A ? CYS 149 A 149 A ? -0.9 ILE 150 A 150 A ? -0.7 LYS 156 A 156 A ? -1.5 SER 152 A 152 A ? -0.2 
154 LYS 154 A 154 A ? GLY 151 A 151 A ? -0.5 ILE 150 A 150 A ? -0.4 GLY 151 A 151 A ? -0.2 ILE 150 A 150 A ? -0.1 
155 GLY 155 A 155 A ? ILE 150 A 150 A ? -0.9 THR 158 A 158 A ? -0.0 LYS 154 A 154 A ? -0.3 GLY 151 A 151 A ? -0.1 
156 LYS 156 A 156 A ? TYR 153 A 153 A ? -1.5 ILE 150 A 150 A ? -0.3 THR 158 A 158 A ? -0.5 LYS 154 A 154 A ? -0.1 
157 ILE 157 A 157 A ? ILE 150 A 150 A ? -0.2 GLN 146 A 146 A ? -0.1 ASN 159 A 159 A ? -0.1 ILE 150 A 150 A ? -0.0 
158 THR 158 A 158 A ? LYS 156 A 156 A ? -0.5 THR 81  A 81  A ? -0.1 MET 161 A 161 A ? -1.5 LYS 156 A 156 A ? -0.1 
159 ASN 159 A 159 A ? ASN 160 A 160 A ? -0.3 ILE 157 A 157 A ? -0.1 ASN 212 A 212 A ? -0.1 THR 158 A 158 A ? -0.0 
160 ASN 160 A 160 A ? THR 208 A 208 A ? -0.0 CYS 211 A 211 A ? -0.0 LYS 209 A 209 A ? -2.5 PHE 162 A 162 A ? -0.3 
161 MET 161 A 161 A ? THR 158 A 158 A ? -1.5 THR 208 A 208 A ? -0.2 CYS 163 A 163 A ? -0.3 THR 208 A 208 A ? -0.2 
162 PHE 162 A 162 A ? TYR 207 A 207 A ? -2.1 ASN 160 A 160 A ? -0.3 TYR 207 A 207 A ? -3.0 ALA 164 A 164 A ? -0.4 
163 CYS 163 A 163 A ? LEU 144 A 144 A ? -0.3 MET 161 A 161 A ? -0.3 LEU 144 A 144 A ? -2.7 GLY 165 A 165 A ? -0.4 
164 ALA 164 A 164 A ? GLY 205 A 205 A ? -1.6 PHE 162 A 162 A ? -0.4 GLY 205 A 205 A ? -1.3 TYR 166 A 166 A ? -0.3 
165 GLY 165 A 165 A ? PRO 142 A 142 A ? -2.4 CYS 163 A 163 A ? -0.4 LEU 167 A 167 A ? -0.5 ASP 172 A 172 A ? -0.1 
166 TYR 166 A 166 A ? LYS 171 A 171 A ? -0.7 ALA 164 A 164 A ? -0.3 GLY 169 A 169 A ? -1.7 LYS 171 A 171 A ? -0.3 
167 LEU 167 A 167 A ? GLY 165 A 165 A ? -0.5 GLU 168 A 168 A ? -0.3 GLY 202 A 202 A ? -3.0 PHE 203 A 203 A ? -0.2 
168 GLU 168 A 168 A ? GLY 169 A 169 A ? -0.2 LYS 201 A 201 A ? -0.2 LEU 167 A 167 A ? -0.3 LYS 201 A 201 A ? -0.2 
169 GLY 169 A 169 A ? TYR 166 A 166 A ? -1.7 LEU 200 A 200 A ? -0.2 GLU 168 A 168 A ? -0.2 LEU 200 A 200 A ? -0.2 
170 GLY 170 A 170 A ? ALA 199 A 199 A ? -2.6 GLU 168 A 168 A ? -0.1 ASP 172 A 172 A ? -0.3 LEU 200 A 200 A ? -0.1 
171 LYS 171 A 171 A ? TYR 166 A 166 A ? -0.3 LEU 200 A 200 A ? -0.1 TYR 166 A 166 A ? -0.7 SER 173 A 173 A ? -0.3 
172 ASP 172 A 172 A ? VAL 3   A 3   A ? -1.6 GLY 170 A 170 A ? -0.3 VAL 3   A 3   A ? -3.5 CYS 174 A 174 A ? -0.3 
173 SER 173 A 173 A ? LYS 171 A 171 A ? -0.3 ILE 2   A 2   A ? -0.3 ILE 2   A 2   A ? -0.3 ALA 199 A 199 A ? -0.3 
174 CYS 174 A 174 A ? LYS 1   A 1   A ? -4.0 ASP 172 A 172 A ? -0.3 ASP 177 A 177 A ? -1.9 SER 178 A 178 A ? -0.1 
175 GLN 175 A 175 A ? CYS 176 A 176 A ? -0.2 SER 173 A 173 A ? -0.2 ASN 124 A 124 A ? -2.7 CYS 174 A 174 A ? -0.2 
176 CYS 176 A 176 A ? GLY 123 A 123 A ? -0.3 ILE 25  A 25  A ? -0.2 TRP 122 A 122 A ? -0.4 GLN 175 A 175 A ? -0.2 
177 ASP 177 A 177 A ? CYS 174 A 174 A ? -1.9 LYS 1   A 1   A ? -0.2 GLY 180 A 180 A ? -2.6 VAL 192 A 192 A ? -0.3 
178 SER 178 A 178 A ? GLY 179 A 179 A ? -0.3 ILE 25  A 25  A ? -0.2 GLY 27  A 27  A ? -3.4 SER 193 A 193 A ? -0.2 
179 GLY 179 A 179 A ? VAL 192 A 192 A ? -3.0 GLY 180 A 180 A ? -0.3 SER 178 A 178 A ? -0.3 SER 193 A 193 A ? -0.1 
180 GLY 180 A 180 A ? ASP 177 A 177 A ? -2.6 GLY 27  A 27  A ? -0.1 VAL 192 A 192 A ? -2.6 GLY 179 A 179 A ? -0.3 
181 PRO 181 A 181 A ? ?   ?   ? ?   ? ? ?    ?   ?   ? ?   ? ? ?    SER 120 A 120 A ? -1.4 VAL 183 A 183 A ? -0.5 
182 VAL 182 A 182 A ? GLY 190 A 190 A ? -2.1 VAL 119 A 119 A ? -0.2 GLN 189 A 189 A ? -2.8 GLY 190 A 190 A ? -1.8 
183 VAL 183 A 183 A ? LEU 118 A 118 A ? -3.1 PRO 181 A 181 A ? -0.5 LEU 118 A 118 A ? -3.6 ASN 185 A 185 A ? -0.4 
184 CYS 184 A 184 A ? GLU 187 A 187 A ? -2.2 VAL 182 A 182 A ? -0.5 GLU 187 A 187 A ? -2.0 CYS 117 A 117 A ? -0.1 
185 ASN 185 A 185 A ? VAL 116 A 116 A ? -0.5 VAL 183 A 183 A ? -0.4 CYS 184 A 184 A ? -0.1 LEU 188 A 188 A ? -0.1 
186 GLY 186 A 186 A ? GLU 187 A 187 A ? -0.2 VAL 183 A 183 A ? -0.1 HIS 105 A 105 A ? -0.8 LEU 188 A 188 A ? -0.3 
187 GLU 187 A 187 A ? CYS 184 A 184 A ? -2.0 ILE 104 A 104 A ? -0.1 CYS 184 A 184 A ? -2.2 GLN 189 A 189 A ? -0.8 
188 LEU 188 A 188 A ? HIS 105 A 105 A ? -2.8 GLY 186 A 186 A ? -0.3 VAL 183 A 183 A ? -0.2 ILE 191 A 191 A ? -0.1 
189 GLN 189 A 189 A ? VAL 182 A 182 A ? -2.8 GLU 187 A 187 A ? -0.8 VAL 210 A 210 A ? -1.3 CYS 211 A 211 A ? -0.5 
190 GLY 190 A 190 A ? VAL 182 A 182 A ? -1.8 LYS 209 A 209 A ? -0.2 VAL 182 A 182 A ? -2.1 VAL 192 A 192 A ? -0.4 
191 ILE 191 A 191 A ? THR 208 A 208 A ? -1.2 GLN 189 A 189 A ? -0.3 THR 208 A 208 A ? -2.7 SER 193 A 193 A ? -0.2 
192 VAL 192 A 192 A ? GLY 180 A 180 A ? -2.6 GLY 190 A 190 A ? -0.4 GLY 179 A 179 A ? -3.0 TYR 207 A 207 A ? -0.2 
193 SER 193 A 193 A ? VAL 206 A 206 A ? -2.2 TRP 194 A 194 A ? -0.4 GLY 195 A 195 A ? -0.3 TYR 207 A 207 A ? -0.2 
194 TRP 194 A 194 A ? VAL 206 A 206 A ? -1.6 GLN 175 A 175 A ? -0.0 VAL 206 A 206 A ? -2.9 SER 193 A 193 A ? -0.4 
195 GLY 195 A 195 A ? SER 193 A 193 A ? -0.3 GLY 205 A 205 A ? -0.2 GLY 197 A 197 A ? -0.8 GLY 205 A 205 A ? -0.1 
196 ARG 196 A 196 A ? PRO 204 A 204 A ? -0.4 TRP 194 A 194 A ? -0.3 LEU 200 A 200 A ? -0.4 PHE 203 A 203 A ? -0.1 
197 GLY 197 A 197 A ? GLY 195 A 195 A ? -0.8 ALA 199 A 199 A ? -0.1 ALA 199 A 199 A ? -0.5 LEU 200 A 200 A ? -0.1 
198 CYS 198 A 198 A ? SER 127 A 127 A ? -0.5 ALA 199 A 199 A ? -0.2 LYS 201 A 201 A ? -0.1 GLY 170 A 170 A ? -0.1 
199 ALA 199 A 199 A ? GLY 197 A 197 A ? -0.5 SER 173 A 173 A ? -0.3 GLY 170 A 170 A ? -2.6 LYS 201 A 201 A ? -0.3 
200 LEU 200 A 200 A ? PHE 203 A 203 A ? -0.6 ARG 196 A 196 A ? -0.4 PHE 203 A 203 A ? -2.2 GLY 169 A 169 A ? -0.2 
201 LYS 201 A 201 A ? ALA 199 A 199 A ? -0.3 GLY 202 A 202 A ? -0.3 GLU 168 A 168 A ? -0.2 LEU 167 A 167 A ? -0.1 
202 GLY 202 A 202 A ? LEU 167 A 167 A ? -3.0 TYR 166 A 166 A ? -0.2 LYS 201 A 201 A ? -0.3 LEU 167 A 167 A ? -0.1 
203 PHE 203 A 203 A ? LEU 200 A 200 A ? -2.2 TYR 166 A 166 A ? -0.2 LEU 200 A 200 A ? -0.6 ALA 199 A 199 A ? -0.2 
204 PRO 204 A 204 A ? ?   ?   ? ?   ? ? ?    ?   ?   ? ?   ? ? ?    ARG 196 A 196 A ? -0.4 GLY 165 A 165 A ? -0.2 
205 GLY 205 A 205 A ? ALA 164 A 164 A ? -1.3 GLY 195 A 195 A ? -0.1 ALA 164 A 164 A ? -1.6 TYR 207 A 207 A ? -0.4 
206 VAL 206 A 206 A ? TRP 194 A 194 A ? -2.9 CYS 163 A 163 A ? -0.2 SER 193 A 193 A ? -2.2 TRP 194 A 194 A ? -1.6 
207 TYR 207 A 207 A ? PHE 162 A 162 A ? -3.0 GLY 205 A 205 A ? -0.4 PHE 162 A 162 A ? -2.1 LYS 209 A 209 A ? -0.4 
208 THR 208 A 208 A ? ILE 191 A 191 A ? -2.7 VAL 206 A 206 A ? -0.3 ILE 191 A 191 A ? -1.2 VAL 210 A 210 A ? -1.1 
209 LYS 209 A 209 A ? ASN 160 A 160 A ? -2.5 TYR 207 A 207 A ? -0.4 ASN 212 A 212 A ? -1.5 GLY 190 A 190 A ? -0.2 
210 VAL 210 A 210 A ? GLN 189 A 189 A ? -1.3 THR 208 A 208 A ? -1.1 TYR 213 A 213 A ? -3.2 VAL 214 A 214 A ? -0.4 
211 CYS 211 A 211 A ? GLN 189 A 189 A ? -0.5 ASN 212 A 212 A ? -0.3 VAL 214 A 214 A ? -0.6 SER 215 A 215 A ? -0.3 
212 ASN 212 A 212 A ? LYS 209 A 209 A ? -1.5 TYR 213 A 213 A ? -0.2 CYS 211 A 211 A ? -0.3 VAL 210 A 210 A ? -0.2 
213 TYR 213 A 213 A ? VAL 210 A 210 A ? -3.2 LYS 209 A 209 A ? -0.1 ILE 217 A 217 A ? -2.9 GLN 218 A 218 A ? -0.2 
214 VAL 214 A 214 A ? CYS 211 A 211 A ? -0.6 VAL 210 A 210 A ? -0.4 GLN 218 A 218 A ? -2.5 GLU 219 A 219 A ? -0.2 
215 SER 215 A 215 A ? CYS 211 A 211 A ? -0.3 TRP 216 A 216 A ? -0.2 GLU 219 A 219 A ? -2.4 THR 220 A 220 A ? -0.2 
216 TRP 216 A 216 A ? GLN 218 A 218 A ? -0.2 ILE 217 A 217 A ? -0.2 THR 220 A 220 A ? -2.6 ILE 221 A 221 A ? -0.2 
217 ILE 217 A 217 A ? TYR 213 A 213 A ? -2.9 GLN 218 A 218 A ? -0.2 ILE 221 A 221 A ? -2.4 SER 215 A 215 A ? -0.2 
218 GLN 218 A 218 A ? VAL 214 A 214 A ? -2.5 GLU 219 A 219 A ? -0.2 ARG 222 A 222 A ? -2.3 ILE 217 A 217 A ? -0.2 
219 GLU 219 A 219 A ? SER 215 A 215 A ? -2.4 VAL 214 A 214 A ? -0.2 SER 223 A 223 A ? -1.8 GLN 218 A 218 A ? -0.2 
220 THR 220 A 220 A ? TRP 216 A 216 A ? -2.6 SER 215 A 215 A ? -0.2 ASN 224 A 224 A ? -0.5 GLN 218 A 218 A ? -0.2 
221 ILE 221 A 221 A ? ILE 217 A 217 A ? -2.4 TRP 216 A 216 A ? -0.2 ASN 224 A 224 A ? -1.2 GLU 219 A 219 A ? -0.2 
222 ARG 222 A 222 A ? GLN 218 A 218 A ? -2.3 SER 223 A 223 A ? -0.3 ILE 221 A 221 A ? -0.2 THR 220 A 220 A ? -0.2 
223 SER 223 A 223 A ? GLU 219 A 219 A ? -1.8 GLN 218 A 218 A ? -0.2 ARG 222 A 222 A ? -0.3 ILE 221 A 221 A ? -0.2 
224 ASN 224 A 224 A ? ILE 221 A 221 A ? -1.2 THR 220 A 220 A ? -0.5 ARG 222 A 222 A ? -0.2 SER 223 A 223 A ? -0.2 
# 
loop_
_dssp_statistics_histogram.entry_id 
_dssp_statistics_histogram.type 
_dssp_statistics_histogram.1 
_dssp_statistics_histogram.2 
_dssp_statistics_histogram.3 
_dssp_statistics_histogram.4 
_dssp_statistics_histogram.5 
_dssp_statistics_histogram.6 
_dssp_statistics_histogram.7 
_dssp_statistics_histogram.8 
_dssp_statistics_histogram.9 
_dssp_statistics_histogram.10 
_dssp_statistics_histogram.11 
_dssp_statistics_histogram.12 
_dssp_statistics_histogram.13 
_dssp_statistics_histogram.14 
_dssp_statistics_histogram.15 
_dssp_statistics_histogram.16 
_dssp_statistics_histogram.17 
_dssp_statistics_histogram.18 
_dssp_statistics_histogram.19 
_dssp_statistics_histogram.20 
_dssp_statistics_histogram.21 
_dssp_statistics_histogram.22 
_dssp_statistics_histogram.23 
_dssp_statistics_histogram.24 
_dssp_statistics_histogram.25 
_dssp_statistics_histogram.26 
_dssp_statistics_histogram.27 
_dssp_statistics_histogram.28 
_dssp_statistics_histogram.29 
_dssp_statistics_histogram.30 
Protobothrops_mucrosquamatus_GeneID=107286910 residues_per_alpha_helix        0 0 0 0 0 0 1 0 0 1 0 0 0 0 0 0 0 0 0 0 0 0 0 0 0 0 0 
0 0 0 
Protobothrops_mucrosquamatus_GeneID=107286910 parallel_bridges_per_ladder     1 0 0 0 0 0 0 0 0 0 0 0 0 0 0 0 0 0 0 0 0 0 0 0 0 0 0 
0 0 0 
Protobothrops_mucrosquamatus_GeneID=107286910 antiparallel_bridges_per_ladder 4 4 1 5 2 1 0 0 0 0 0 0 0 0 0 0 0 0 0 0 0 0 0 0 0 0 0 
0 0 0 
Protobothrops_mucrosquamatus_GeneID=107286910 ladders_per_sheet               1 0 0 0 0 1 0 1 0 0 0 0 0 0 0 0 0 0 0 0 0 0 0 0 0 0 0 
0 0 0 
# 
loop_
_dssp_statistics_hbond.entry_id 
_dssp_statistics_hbond.type 
_dssp_statistics_hbond.count 
_dssp_statistics_hbond.count_per_100 
Protobothrops_mucrosquamatus_GeneID=107286910 O(I)-->H-N(J)          139 62.1 
Protobothrops_mucrosquamatus_GeneID=107286910 'PARALLEL BRIDGES'     2   0.9  
Protobothrops_mucrosquamatus_GeneID=107286910 'ANTIPARALLEL BRIDGES' 70  31.2 
Protobothrops_mucrosquamatus_GeneID=107286910 O(I)-->H-N(I-5)        2   0.9  
Protobothrops_mucrosquamatus_GeneID=107286910 O(I)-->H-N(I-4)        1   0.4  
Protobothrops_mucrosquamatus_GeneID=107286910 O(I)-->H-N(I-3)        4   1.8  
Protobothrops_mucrosquamatus_GeneID=107286910 O(I)-->H-N(I-2)        1   0.4  
Protobothrops_mucrosquamatus_GeneID=107286910 O(I)-->H-N(I-1)        0   0.0  
Protobothrops_mucrosquamatus_GeneID=107286910 O(I)-->H-N(I+0)        0   0.0  
Protobothrops_mucrosquamatus_GeneID=107286910 O(I)-->H-N(I+1)        0   0.0  
Protobothrops_mucrosquamatus_GeneID=107286910 O(I)-->H-N(I+2)        19  8.5  
Protobothrops_mucrosquamatus_GeneID=107286910 O(I)-->H-N(I+3)        20  8.9  
Protobothrops_mucrosquamatus_GeneID=107286910 O(I)-->H-N(I+4)        14  6.2  
Protobothrops_mucrosquamatus_GeneID=107286910 O(I)-->H-N(I+5)        2   0.9  
# 
_dssp_statistics.entry_id                       Protobothrops_mucrosquamatus_GeneID=107286910 
_dssp_statistics.nr_of_residues                 224 
_dssp_statistics.nr_of_chains                   1 
_dssp_statistics.nr_of_ss_bridges_total         0 
_dssp_statistics.nr_of_ss_bridges_intra_chain   0 
_dssp_statistics.nr_of_ss_bridges_inter_chain   0 
# 
loop_
_chem_comp.id 
_chem_comp.type 
_chem_comp.mon_nstd_flag 
_chem_comp.name 
_chem_comp.formula 
_chem_comp.formula_weight 
ALA 'L-PEPTIDE LINKING' y ALANINE         'C3 H7 N O2'     89.093 
ARG 'L-PEPTIDE LINKING' y ARGININE        'C6 H15 N4 O2'  175.209 
ASN 'L-PEPTIDE LINKING' y ASPARAGINE      'C4 H8 N2 O3'   132.118 
ASP 'L-PEPTIDE LINKING' y 'ASPARTIC ACID' 'C4 H7 N O4'    133.103 
CYS 'L-PEPTIDE LINKING' y CYSTEINE        'C3 H7 N O2 S'  121.158 
GLN 'L-PEPTIDE LINKING' y GLUTAMINE       'C5 H10 N2 O3'  146.144 
GLU 'L-PEPTIDE LINKING' y 'GLUTAMIC ACID' 'C5 H9 N O4'    147.129 
GLY 'PEPTIDE LINKING'   y GLYCINE         'C2 H5 N O2'     75.067 
HIS 'L-PEPTIDE LINKING' y HISTIDINE       'C6 H10 N3 O2'  156.162 
ILE 'L-PEPTIDE LINKING' y ISOLEUCINE      'C6 H13 N O2'   131.173 
LEU 'L-PEPTIDE LINKING' y LEUCINE         'C6 H13 N O2'   131.173 
LYS 'L-PEPTIDE LINKING' y LYSINE          'C6 H15 N2 O2'  147.195 
MET 'L-PEPTIDE LINKING' y METHIONINE      'C5 H11 N O2 S' 149.211 
PHE 'L-PEPTIDE LINKING' y PHENYLALANINE   'C9 H11 N O2'   165.189 
PRO 'L-PEPTIDE LINKING' y PROLINE         'C5 H9 N O2'     115.13 
SER 'L-PEPTIDE LINKING' y SERINE          'C3 H7 N O3'    105.093 
THR 'L-PEPTIDE LINKING' y THREONINE       'C4 H9 N O3'    119.119 
TRP 'L-PEPTIDE LINKING' y TRYPTOPHAN      'C11 H12 N2 O2' 204.225 
TYR 'L-PEPTIDE LINKING' y TYROSINE        'C9 H11 N O3'   181.189 
VAL 'L-PEPTIDE LINKING' y VALINE          'C5 H11 N O2'   117.146 
# 
loop_
_atom_type.symbol 
N 
C 
O 
S 
# 
loop_
_entity_poly_seq.entity_id 
_entity_poly_seq.num 
_entity_poly_seq.mon_id 
_entity_poly_seq.hetero 
1   1 LYS n 
1   2 ILE n 
1   3 VAL n 
1   4 GLY n 
1   5 GLY n 
1   6 TYR n 
1   7 THR n 
1   8 CYS n 
1   9 GLN n 
1  10 LYS n 
1  11 HIS n 
1  12 SER n 
1  13 VAL n 
1  14 PRO n 
1  15 TYR n 
1  16 GLN n 
1  17 VAL n 
1  18 SER n 
1  19 LEU n 
1  20 ASN n 
1  21 VAL n 
1  22 GLY n 
1  23 GLN n 
1  24 HIS n 
1  25 ILE n 
1  26 CYS n 
1  27 GLY n 
1  28 GLY n 
1  29 SER n 
1  30 ILE n 
1  31 LEU n 
1  32 ASN n 
1  33 ASN n 
1  34 GLN n 
1  35 TRP n 
1  36 ILE n 
1  37 VAL n 
1  38 SER n 
1  39 ALA n 
1  40 ALA n 
1  41 HIS n 
1  42 CYS n 
1  43 SER n 
1  44 ARG n 
1  45 SER n 
1  46 ARG n 
1  47 ILE n 
1  48 GLN n 
1  49 VAL n 
1  50 ARG n 
1  51 LEU n 
1  52 GLY n 
1  53 GLU n 
1  54 HIS n 
1  55 SER n 
1  56 LEU n 
1  57 THR n 
1  58 LYS n 
1  59 ASP n 
1  60 ASP n 
1  61 GLY n 
1  62 SER n 
1  63 GLU n 
1  64 GLN n 
1  65 TYR n 
1  66 ILE n 
1  67 ASP n 
1  68 ALA n 
1  69 VAL n 
1  70 LYS n 
1  71 ILE n 
1  72 ILE n 
1  73 LEU n 
1  74 HIS n 
1  75 PRO n 
1  76 LYS n 
1  77 TYR n 
1  78 ASN n 
1  79 PRO n 
1  80 ARG n 
1  81 THR n 
1  82 LEU n 
1  83 ASP n 
1  84 ASN n 
1  85 ASP n 
1  86 ILE n 
1  87 MET n 
1  88 LEU n 
1  89 ILE n 
1  90 LYS n 
1  91 LEU n 
1  92 SER n 
1  93 LYS n 
1  94 PRO n 
1  95 ALA n 
1  96 THR n 
1  97 LEU n 
1  98 ASN n 
1  99 SER n 
1 100 HIS n 
1 101 VAL n 
1 102 SER n 
1 103 ALA n 
1 104 ILE n 
1 105 HIS n 
1 106 LEU n 
1 107 PRO n 
1 108 SER n 
1 109 SER n 
1 110 CYS n 
1 111 PRO n 
1 112 SER n 
1 113 THR n 
1 114 GLY n 
1 115 ALA n 
1 116 VAL n 
1 117 CYS n 
1 118 LEU n 
1 119 VAL n 
1 120 SER n 
1 121 GLY n 
1 122 TRP n 
1 123 GLY n 
1 124 ASN n 
1 125 THR n 
1 126 LEU n 
1 127 SER n 
1 128 SER n 
1 129 GLY n 
1 130 ILE n 
1 131 HIS n 
1 132 TYR n 
1 133 PRO n 
1 134 ASP n 
1 135 LEU n 
1 136 LEU n 
1 137 GLN n 
1 138 CYS n 
1 139 LEU n 
1 140 ASP n 
1 141 VAL n 
1 142 PRO n 
1 143 VAL n 
1 144 LEU n 
1 145 SER n 
1 146 GLN n 
1 147 SER n 
1 148 GLU n 
1 149 CYS n 
1 150 ILE n 
1 151 GLY n 
1 152 SER n 
1 153 TYR n 
1 154 LYS n 
1 155 GLY n 
1 156 LYS n 
1 157 ILE n 
1 158 THR n 
1 159 ASN n 
1 160 ASN n 
1 161 MET n 
1 162 PHE n 
1 163 CYS n 
1 164 ALA n 
1 165 GLY n 
1 166 TYR n 
1 167 LEU n 
1 168 GLU n 
1 169 GLY n 
1 170 GLY n 
1 171 LYS n 
1 172 ASP n 
1 173 SER n 
1 174 CYS n 
1 175 GLN n 
1 176 CYS n 
1 177 ASP n 
1 178 SER n 
1 179 GLY n 
1 180 GLY n 
1 181 PRO n 
1 182 VAL n 
1 183 VAL n 
1 184 CYS n 
1 185 ASN n 
1 186 GLY n 
1 187 GLU n 
1 188 LEU n 
1 189 GLN n 
1 190 GLY n 
1 191 ILE n 
1 192 VAL n 
1 193 SER n 
1 194 TRP n 
1 195 GLY n 
1 196 ARG n 
1 197 GLY n 
1 198 CYS n 
1 199 ALA n 
1 200 LEU n 
1 201 LYS n 
1 202 GLY n 
1 203 PHE n 
1 204 PRO n 
1 205 GLY n 
1 206 VAL n 
1 207 TYR n 
1 208 THR n 
1 209 LYS n 
1 210 VAL n 
1 211 CYS n 
1 212 ASN n 
1 213 TYR n 
1 214 VAL n 
1 215 SER n 
1 216 TRP n 
1 217 ILE n 
1 218 GLN n 
1 219 GLU n 
1 220 THR n 
1 221 ILE n 
1 222 ARG n 
1 223 SER n 
1 224 ASN n 
# 
loop_
_pdbx_poly_seq_scheme.asym_id 
_pdbx_poly_seq_scheme.entity_id 
_pdbx_poly_seq_scheme.seq_id 
_pdbx_poly_seq_scheme.mon_id 
_pdbx_poly_seq_scheme.ndb_seq_num 
_pdbx_poly_seq_scheme.pdb_seq_num 
_pdbx_poly_seq_scheme.auth_seq_num 
_pdbx_poly_seq_scheme.pdb_mon_id 
_pdbx_poly_seq_scheme.auth_mon_id 
_pdbx_poly_seq_scheme.pdb_strand_id 
_pdbx_poly_seq_scheme.pdb_ins_code 
_pdbx_poly_seq_scheme.hetero 
A 1   1 LYS   1 1   1   LYS LYS A ? n 
A 1   2 ILE   2 2   2   ILE ILE A ? n 
A 1   3 VAL   3 3   3   VAL VAL A ? n 
A 1   4 GLY   4 4   4   GLY GLY A ? n 
A 1   5 GLY   5 5   5   GLY GLY A ? n 
A 1   6 TYR   6 6   6   TYR TYR A ? n 
A 1   7 THR   7 7   7   THR THR A ? n 
A 1   8 CYS   8 8   8   CYS CYS A ? n 
A 1   9 GLN   9 9   9   GLN GLN A ? n 
A 1  10 LYS  10 10  10  LYS LYS A ? n 
A 1  11 HIS  11 11  11  HIS HIS A ? n 
A 1  12 SER  12 12  12  SER SER A ? n 
A 1  13 VAL  13 13  13  VAL VAL A ? n 
A 1  14 PRO  14 14  14  PRO PRO A ? n 
A 1  15 TYR  15 15  15  TYR TYR A ? n 
A 1  16 GLN  16 16  16  GLN GLN A ? n 
A 1  17 VAL  17 17  17  VAL VAL A ? n 
A 1  18 SER  18 18  18  SER SER A ? n 
A 1  19 LEU  19 19  19  LEU LEU A ? n 
A 1  20 ASN  20 20  20  ASN ASN A ? n 
A 1  21 VAL  21 21  21  VAL VAL A ? n 
A 1  22 GLY  22 22  22  GLY GLY A ? n 
A 1  23 GLN  23 23  23  GLN GLN A ? n 
A 1  24 HIS  24 24  24  HIS HIS A ? n 
A 1  25 ILE  25 25  25  ILE ILE A ? n 
A 1  26 CYS  26 26  26  CYS CYS A ? n 
A 1  27 GLY  27 27  27  GLY GLY A ? n 
A 1  28 GLY  28 28  28  GLY GLY A ? n 
A 1  29 SER  29 29  29  SER SER A ? n 
A 1  30 ILE  30 30  30  ILE ILE A ? n 
A 1  31 LEU  31 31  31  LEU LEU A ? n 
A 1  32 ASN  32 32  32  ASN ASN A ? n 
A 1  33 ASN  33 33  33  ASN ASN A ? n 
A 1  34 GLN  34 34  34  GLN GLN A ? n 
A 1  35 TRP  35 35  35  TRP TRP A ? n 
A 1  36 ILE  36 36  36  ILE ILE A ? n 
A 1  37 VAL  37 37  37  VAL VAL A ? n 
A 1  38 SER  38 38  38  SER SER A ? n 
A 1  39 ALA  39 39  39  ALA ALA A ? n 
A 1  40 ALA  40 40  40  ALA ALA A ? n 
A 1  41 HIS  41 41  41  HIS HIS A ? n 
A 1  42 CYS  42 42  42  CYS CYS A ? n 
A 1  43 SER  43 43  43  SER SER A ? n 
A 1  44 ARG  44 44  44  ARG ARG A ? n 
A 1  45 SER  45 45  45  SER SER A ? n 
A 1  46 ARG  46 46  46  ARG ARG A ? n 
A 1  47 ILE  47 47  47  ILE ILE A ? n 
A 1  48 GLN  48 48  48  GLN GLN A ? n 
A 1  49 VAL  49 49  49  VAL VAL A ? n 
A 1  50 ARG  50 50  50  ARG ARG A ? n 
A 1  51 LEU  51 51  51  LEU LEU A ? n 
A 1  52 GLY  52 52  52  GLY GLY A ? n 
A 1  53 GLU  53 53  53  GLU GLU A ? n 
A 1  54 HIS  54 54  54  HIS HIS A ? n 
A 1  55 SER  55 55  55  SER SER A ? n 
A 1  56 LEU  56 56  56  LEU LEU A ? n 
A 1  57 THR  57 57  57  THR THR A ? n 
A 1  58 LYS  58 58  58  LYS LYS A ? n 
A 1  59 ASP  59 59  59  ASP ASP A ? n 
A 1  60 ASP  60 60  60  ASP ASP A ? n 
A 1  61 GLY  61 61  61  GLY GLY A ? n 
A 1  62 SER  62 62  62  SER SER A ? n 
A 1  63 GLU  63 63  63  GLU GLU A ? n 
A 1  64 GLN  64 64  64  GLN GLN A ? n 
A 1  65 TYR  65 65  65  TYR TYR A ? n 
A 1  66 ILE  66 66  66  ILE ILE A ? n 
A 1  67 ASP  67 67  67  ASP ASP A ? n 
A 1  68 ALA  68 68  68  ALA ALA A ? n 
A 1  69 VAL  69 69  69  VAL VAL A ? n 
A 1  70 LYS  70 70  70  LYS LYS A ? n 
A 1  71 ILE  71 71  71  ILE ILE A ? n 
A 1  72 ILE  72 72  72  ILE ILE A ? n 
A 1  73 LEU  73 73  73  LEU LEU A ? n 
A 1  74 HIS  74 74  74  HIS HIS A ? n 
A 1  75 PRO  75 75  75  PRO PRO A ? n 
A 1  76 LYS  76 76  76  LYS LYS A ? n 
A 1  77 TYR  77 77  77  TYR TYR A ? n 
A 1  78 ASN  78 78  78  ASN ASN A ? n 
A 1  79 PRO  79 79  79  PRO PRO A ? n 
A 1  80 ARG  80 80  80  ARG ARG A ? n 
A 1  81 THR  81 81  81  THR THR A ? n 
A 1  82 LEU  82 82  82  LEU LEU A ? n 
A 1  83 ASP  83 83  83  ASP ASP A ? n 
A 1  84 ASN  84 84  84  ASN ASN A ? n 
A 1  85 ASP  85 85  85  ASP ASP A ? n 
A 1  86 ILE  86 86  86  ILE ILE A ? n 
A 1  87 MET  87 87  87  MET MET A ? n 
A 1  88 LEU  88 88  88  LEU LEU A ? n 
A 1  89 ILE  89 89  89  ILE ILE A ? n 
A 1  90 LYS  90 90  90  LYS LYS A ? n 
A 1  91 LEU  91 91  91  LEU LEU A ? n 
A 1  92 SER  92 92  92  SER SER A ? n 
A 1  93 LYS  93 93  93  LYS LYS A ? n 
A 1  94 PRO  94 94  94  PRO PRO A ? n 
A 1  95 ALA  95 95  95  ALA ALA A ? n 
A 1  96 THR  96 96  96  THR THR A ? n 
A 1  97 LEU  97 97  97  LEU LEU A ? n 
A 1  98 ASN  98 98  98  ASN ASN A ? n 
A 1  99 SER  99 99  99  SER SER A ? n 
A 1 100 HIS 100 100 100 HIS HIS A ? n 
A 1 101 VAL 101 101 101 VAL VAL A ? n 
A 1 102 SER 102 102 102 SER SER A ? n 
A 1 103 ALA 103 103 103 ALA ALA A ? n 
A 1 104 ILE 104 104 104 ILE ILE A ? n 
A 1 105 HIS 105 105 105 HIS HIS A ? n 
A 1 106 LEU 106 106 106 LEU LEU A ? n 
A 1 107 PRO 107 107 107 PRO PRO A ? n 
A 1 108 SER 108 108 108 SER SER A ? n 
A 1 109 SER 109 109 109 SER SER A ? n 
A 1 110 CYS 110 110 110 CYS CYS A ? n 
A 1 111 PRO 111 111 111 PRO PRO A ? n 
A 1 112 SER 112 112 112 SER SER A ? n 
A 1 113 THR 113 113 113 THR THR A ? n 
A 1 114 GLY 114 114 114 GLY GLY A ? n 
A 1 115 ALA 115 115 115 ALA ALA A ? n 
A 1 116 VAL 116 116 116 VAL VAL A ? n 
A 1 117 CYS 117 117 117 CYS CYS A ? n 
A 1 118 LEU 118 118 118 LEU LEU A ? n 
A 1 119 VAL 119 119 119 VAL VAL A ? n 
A 1 120 SER 120 120 120 SER SER A ? n 
A 1 121 GLY 121 121 121 GLY GLY A ? n 
A 1 122 TRP 122 122 122 TRP TRP A ? n 
A 1 123 GLY 123 123 123 GLY GLY A ? n 
A 1 124 ASN 124 124 124 ASN ASN A ? n 
A 1 125 THR 125 125 125 THR THR A ? n 
A 1 126 LEU 126 126 126 LEU LEU A ? n 
A 1 127 SER 127 127 127 SER SER A ? n 
A 1 128 SER 128 128 128 SER SER A ? n 
A 1 129 GLY 129 129 129 GLY GLY A ? n 
A 1 130 ILE 130 130 130 ILE ILE A ? n 
A 1 131 HIS 131 131 131 HIS HIS A ? n 
A 1 132 TYR 132 132 132 TYR TYR A ? n 
A 1 133 PRO 133 133 133 PRO PRO A ? n 
A 1 134 ASP 134 134 134 ASP ASP A ? n 
A 1 135 LEU 135 135 135 LEU LEU A ? n 
A 1 136 LEU 136 136 136 LEU LEU A ? n 
A 1 137 GLN 137 137 137 GLN GLN A ? n 
A 1 138 CYS 138 138 138 CYS CYS A ? n 
A 1 139 LEU 139 139 139 LEU LEU A ? n 
A 1 140 ASP 140 140 140 ASP ASP A ? n 
A 1 141 VAL 141 141 141 VAL VAL A ? n 
A 1 142 PRO 142 142 142 PRO PRO A ? n 
A 1 143 VAL 143 143 143 VAL VAL A ? n 
A 1 144 LEU 144 144 144 LEU LEU A ? n 
A 1 145 SER 145 145 145 SER SER A ? n 
A 1 146 GLN 146 146 146 GLN GLN A ? n 
A 1 147 SER 147 147 147 SER SER A ? n 
A 1 148 GLU 148 148 148 GLU GLU A ? n 
A 1 149 CYS 149 149 149 CYS CYS A ? n 
A 1 150 ILE 150 150 150 ILE ILE A ? n 
A 1 151 GLY 151 151 151 GLY GLY A ? n 
A 1 152 SER 152 152 152 SER SER A ? n 
A 1 153 TYR 153 153 153 TYR TYR A ? n 
A 1 154 LYS 154 154 154 LYS LYS A ? n 
A 1 155 GLY 155 155 155 GLY GLY A ? n 
A 1 156 LYS 156 156 156 LYS LYS A ? n 
A 1 157 ILE 157 157 157 ILE ILE A ? n 
A 1 158 THR 158 158 158 THR THR A ? n 
A 1 159 ASN 159 159 159 ASN ASN A ? n 
A 1 160 ASN 160 160 160 ASN ASN A ? n 
A 1 161 MET 161 161 161 MET MET A ? n 
A 1 162 PHE 162 162 162 PHE PHE A ? n 
A 1 163 CYS 163 163 163 CYS CYS A ? n 
A 1 164 ALA 164 164 164 ALA ALA A ? n 
A 1 165 GLY 165 165 165 GLY GLY A ? n 
A 1 166 TYR 166 166 166 TYR TYR A ? n 
A 1 167 LEU 167 167 167 LEU LEU A ? n 
A 1 168 GLU 168 168 168 GLU GLU A ? n 
A 1 169 GLY 169 169 169 GLY GLY A ? n 
A 1 170 GLY 170 170 170 GLY GLY A ? n 
A 1 171 LYS 171 171 171 LYS LYS A ? n 
A 1 172 ASP 172 172 172 ASP ASP A ? n 
A 1 173 SER 173 173 173 SER SER A ? n 
A 1 174 CYS 174 174 174 CYS CYS A ? n 
A 1 175 GLN 175 175 175 GLN GLN A ? n 
A 1 176 CYS 176 176 176 CYS CYS A ? n 
A 1 177 ASP 177 177 177 ASP ASP A ? n 
A 1 178 SER 178 178 178 SER SER A ? n 
A 1 179 GLY 179 179 179 GLY GLY A ? n 
A 1 180 GLY 180 180 180 GLY GLY A ? n 
A 1 181 PRO 181 181 181 PRO PRO A ? n 
A 1 182 VAL 182 182 182 VAL VAL A ? n 
A 1 183 VAL 183 183 183 VAL VAL A ? n 
A 1 184 CYS 184 184 184 CYS CYS A ? n 
A 1 185 ASN 185 185 185 ASN ASN A ? n 
A 1 186 GLY 186 186 186 GLY GLY A ? n 
A 1 187 GLU 187 187 187 GLU GLU A ? n 
A 1 188 LEU 188 188 188 LEU LEU A ? n 
A 1 189 GLN 189 189 189 GLN GLN A ? n 
A 1 190 GLY 190 190 190 GLY GLY A ? n 
A 1 191 ILE 191 191 191 ILE ILE A ? n 
A 1 192 VAL 192 192 192 VAL VAL A ? n 
A 1 193 SER 193 193 193 SER SER A ? n 
A 1 194 TRP 194 194 194 TRP TRP A ? n 
A 1 195 GLY 195 195 195 GLY GLY A ? n 
A 1 196 ARG 196 196 196 ARG ARG A ? n 
A 1 197 GLY 197 197 197 GLY GLY A ? n 
A 1 198 CYS 198 198 198 CYS CYS A ? n 
A 1 199 ALA 199 199 199 ALA ALA A ? n 
A 1 200 LEU 200 200 200 LEU LEU A ? n 
A 1 201 LYS 201 201 201 LYS LYS A ? n 
A 1 202 GLY 202 202 202 GLY GLY A ? n 
A 1 203 PHE 203 203 203 PHE PHE A ? n 
A 1 204 PRO 204 204 204 PRO PRO A ? n 
A 1 205 GLY 205 205 205 GLY GLY A ? n 
A 1 206 VAL 206 206 206 VAL VAL A ? n 
A 1 207 TYR 207 207 207 TYR TYR A ? n 
A 1 208 THR 208 208 208 THR THR A ? n 
A 1 209 LYS 209 209 209 LYS LYS A ? n 
A 1 210 VAL 210 210 210 VAL VAL A ? n 
A 1 211 CYS 211 211 211 CYS CYS A ? n 
A 1 212 ASN 212 212 212 ASN ASN A ? n 
A 1 213 TYR 213 213 213 TYR TYR A ? n 
A 1 214 VAL 214 214 214 VAL VAL A ? n 
A 1 215 SER 215 215 215 SER SER A ? n 
A 1 216 TRP 216 216 216 TRP TRP A ? n 
A 1 217 ILE 217 217 217 ILE ILE A ? n 
A 1 218 GLN 218 218 218 GLN GLN A ? n 
A 1 219 GLU 219 219 219 GLU GLU A ? n 
A 1 220 THR 220 220 220 THR THR A ? n 
A 1 221 ILE 221 221 221 ILE ILE A ? n 
A 1 222 ARG 222 222 222 ARG ARG A ? n 
A 1 223 SER 223 223 223 SER SER A ? n 
A 1 224 ASN 224 224 224 ASN ASN A ? n 
# 
loop_
_atom_site.group_PDB 
_atom_site.id 
_atom_site.type_symbol 
_atom_site.label_atom_id 
_atom_site.label_alt_id 
_atom_site.label_comp_id 
_atom_site.label_asym_id 
_atom_site.label_entity_id 
_atom_site.label_seq_id 
_atom_site.pdbx_PDB_ins_code 
_atom_site.Cartn_x 
_atom_site.Cartn_y 
_atom_site.Cartn_z 
_atom_site.occupancy 
_atom_site.B_iso_or_equiv 
_atom_site.pdbx_formal_charge 
_atom_site.auth_seq_id 
_atom_site.auth_comp_id 
_atom_site.auth_asym_id 
_atom_site.auth_atom_id 
_atom_site.pdbx_PDB_model_num 
ATOM 1    N N   ? LYS A 1   1 ?   4.132   8.876  -0.240 1.000 59.800 ? 1   LYS A N   1 
ATOM 2    C CA  ? LYS A 1   1 ?   4.628  10.092  -0.877 1.000 59.800 ? 1   LYS A CA  1 
ATOM 3    C C   ? LYS A 1   1 ?   4.915   9.859  -2.358 1.000 59.800 ? 1   LYS A C   1 
ATOM 4    C CB  ? LYS A 1   1 ?   5.889  10.593  -0.171 1.000 59.800 ? 1   LYS A CB  1 
ATOM 5    O O   ? LYS A 1   1 ?   5.613   8.909  -2.718 1.000 59.800 ? 1   LYS A O   1 
ATOM 6    C CG  ? LYS A 1   1 ?   6.394  11.933  -0.684 1.000 59.800 ? 1   LYS A CG  1 
ATOM 7    C CD  ? LYS A 1   1 ?   7.665  12.364   0.037 1.000 59.800 ? 1   LYS A CD  1 
ATOM 8    C CE  ? LYS A 1   1 ?   8.244  13.639  -0.561 1.000 59.800 ? 1   LYS A CE  1 
ATOM 9    N NZ  ? LYS A 1   1 ?   9.506  14.050   0.124 1.000 59.800 ? 1   LYS A NZ  1 
ATOM 10   N N   ? ILE A 1   2 ?   4.297  10.708  -3.258 1.000 85.900 ? 2   ILE A N   1 
ATOM 11   C CA  ? ILE A 1   2 ?   4.405  10.565  -4.706 1.000 85.900 ? 2   ILE A CA  1 
ATOM 12   C C   ? ILE A 1   2 ?   5.215  11.725  -5.280 1.000 85.900 ? 2   ILE A C   1 
ATOM 13   C CB  ? ILE A 1   2 ?   3.012  10.502  -5.373 1.000 85.900 ? 2   ILE A CB  1 
ATOM 14   O O   ? ILE A 1   2 ?   4.821  12.887  -5.156 1.000 85.900 ? 2   ILE A O   1 
ATOM 15   C CG1 ? ILE A 1   2 ?   2.206   9.323  -4.816 1.000 85.900 ? 2   ILE A CG1 1 
ATOM 16   C CG2 ? ILE A 1   2 ?   3.147  10.403  -6.895 1.000 85.900 ? 2   ILE A CG2 1 
ATOM 17   C CD1 ? ILE A 1   2 ?   2.771   7.958  -5.184 1.000 85.900 ? 2   ILE A CD1 1 
ATOM 18   N N   ? VAL A 1   3 ?   6.430  11.541  -5.681 1.000 90.270 ? 3   VAL A N   1 
ATOM 19   C CA  ? VAL A 1   3 ?   7.278  12.516  -6.360 1.000 90.270 ? 3   VAL A CA  1 
ATOM 20   C C   ? VAL A 1   3 ?   6.882  12.608  -7.832 1.000 90.270 ? 3   VAL A C   1 
ATOM 21   C CB  ? VAL A 1   3 ?   8.774  12.153  -6.233 1.000 90.270 ? 3   VAL A CB  1 
ATOM 22   O O   ? VAL A 1   3 ?   6.797  11.591  -8.524 1.000 90.270 ? 3   VAL A O   1 
ATOM 23   C CG1 ? VAL A 1   3 ?   9.642  13.181  -6.957 1.000 90.270 ? 3   VAL A CG1 1 
ATOM 24   C CG2 ? VAL A 1   3 ?   9.175  12.052  -4.762 1.000 90.270 ? 3   VAL A CG2 1 
ATOM 25   N N   ? GLY A 1   4 ?   6.618  13.943  -8.258 1.000 89.720 ? 4   GLY A N   1 
ATOM 26   C CA  ? GLY A 1   4 ?   6.298  14.128  -9.664 1.000 89.720 ? 4   GLY A CA  1 
ATOM 27   C C   ? GLY A 1   4 ?   4.880  13.716 -10.012 1.000 89.720 ? 4   GLY A C   1 
ATOM 28   O O   ? GLY A 1   4 ?   4.567  13.476 -11.180 1.000 89.720 ? 4   GLY A O   1 
ATOM 29   N N   ? GLY A 1   5 ?   3.937  13.538  -8.920 1.000 92.900 ? 5   GLY A N   1 
ATOM 30   C CA  ? GLY A 1   5 ?   2.544  13.168  -9.109 1.000 92.900 ? 5   GLY A CA  1 
ATOM 31   C C   ? GLY A 1   5 ?   1.601  14.356  -9.073 1.000 92.900 ? 5   GLY A C   1 
ATOM 32   O O   ? GLY A 1   5 ?   1.996  15.479  -9.392 1.000 92.900 ? 5   GLY A O   1 
ATOM 33   N N   ? TYR A 1   6 ?   0.362  14.082  -8.865 1.000 94.960 ? 6   TYR A N   1 
ATOM 34   C CA  ? TYR A 1   6 ?  -0.694  15.087  -8.810 1.000 94.960 ? 6   TYR A CA  1 
ATOM 35   C C   ? TYR A 1   6 ?  -1.675  14.786  -7.683 1.000 94.960 ? 6   TYR A C   1 
ATOM 36   C CB  ? TYR A 1   6 ?  -1.440  15.156 -10.146 1.000 94.960 ? 6   TYR A CB  1 
ATOM 37   O O   ? TYR A 1   6 ?  -1.693  13.676  -7.147 1.000 94.960 ? 6   TYR A O   1 
ATOM 38   C CG  ? TYR A 1   6 ?  -2.066  13.847 -10.560 1.000 94.960 ? 6   TYR A CG  1 
ATOM 39   C CD1 ? TYR A 1   6 ?  -1.350  12.915 -11.308 1.000 94.960 ? 6   TYR A CD1 1 
ATOM 40   C CD2 ? TYR A 1   6 ?  -3.376  13.539 -10.205 1.000 94.960 ? 6   TYR A CD2 1 
ATOM 41   C CE1 ? TYR A 1   6 ?  -1.924  11.708 -11.693 1.000 94.960 ? 6   TYR A CE1 1 
ATOM 42   C CE2 ? TYR A 1   6 ?  -3.960  12.335 -10.585 1.000 94.960 ? 6   TYR A CE2 1 
ATOM 43   O OH  ? TYR A 1   6 ?  -3.800  10.234 -11.706 1.000 94.960 ? 6   TYR A OH  1 
ATOM 44   C CZ  ? TYR A 1   6 ?  -3.227  11.427 -11.327 1.000 94.960 ? 6   TYR A CZ  1 
ATOM 45   N N   ? THR A 1   7 ?  -2.400  15.900  -7.248 1.000 95.930 ? 7   THR A N   1 
ATOM 46   C CA  ? THR A 1   7 ?  -3.466  15.674  -6.279 1.000 95.930 ? 7   THR A CA  1 
ATOM 47   C C   ? THR A 1   7 ?  -4.589  14.843  -6.895 1.000 95.930 ? 7   THR A C   1 
ATOM 48   C CB  ? THR A 1   7 ?  -4.037  17.004  -5.755 1.000 95.930 ? 7   THR A CB  1 
ATOM 49   O O   ? THR A 1   7 ?  -5.116  15.191  -7.954 1.000 95.930 ? 7   THR A O   1 
ATOM 50   C CG2 ? THR A 1   7 ?  -5.165  16.764  -4.758 1.000 95.930 ? 7   THR A CG2 1 
ATOM 51   O OG1 ? THR A 1   7 ?  -2.993  17.744  -5.110 1.000 95.930 ? 7   THR A OG1 1 
ATOM 52   N N   ? CYS A 1   8 ?  -4.940  13.746  -6.240 1.000 95.180 ? 8   CYS A N   1 
ATOM 53   C CA  ? CYS A 1   8 ?  -6.019  12.882  -6.706 1.000 95.180 ? 8   CYS A CA  1 
ATOM 54   C C   ? CYS A 1   8 ?  -7.358  13.607  -6.654 1.000 95.180 ? 8   CYS A C   1 
ATOM 55   C CB  ? CYS A 1   8 ?  -6.085  11.607  -5.866 1.000 95.180 ? 8   CYS A CB  1 
ATOM 56   O O   ? CYS A 1   8 ?  -7.598  14.413  -5.754 1.000 95.180 ? 8   CYS A O   1 
ATOM 57   S SG  ? CYS A 1   8 ?  -4.623  10.557  -6.019 1.000 95.180 ? 8   CYS A SG  1 
ATOM 58   N N   ? GLN A 1   9 ?  -8.123  13.263  -7.682 1.000 94.910 ? 9   GLN A N   1 
ATOM 59   C CA  ? GLN A 1   9 ?  -9.492  13.761  -7.601 1.000 94.910 ? 9   GLN A CA  1 
ATOM 60   C C   ? GLN A 1   9 ? -10.204  13.214  -6.368 1.000 94.910 ? 9   GLN A C   1 
ATOM 61   C CB  ? GLN A 1   9 ? -10.273  13.394  -8.864 1.000 94.910 ? 9   GLN A CB  1 
ATOM 62   O O   ? GLN A 1   9 ? -10.027  12.048  -6.008 1.000 94.910 ? 9   GLN A O   1 
ATOM 63   C CG  ? GLN A 1   9 ? -11.655  14.028  -8.938 1.000 94.910 ? 9   GLN A CG  1 
ATOM 64   C CD  ? GLN A 1   9 ? -12.434  13.597 -10.167 1.000 94.910 ? 9   GLN A CD  1 
ATOM 65   N NE2 ? GLN A 1   9 ? -13.753  13.510 -10.033 1.000 94.910 ? 9   GLN A NE2 1 
ATOM 66   O OE1 ? GLN A 1   9 ? -11.854  13.346 -11.228 1.000 94.910 ? 9   GLN A OE1 1 
ATOM 67   N N   ? LYS A 1  10 ? -10.934  14.074  -5.684 1.000 93.500 ? 10  LYS A N   1 
ATOM 68   C CA  ? LYS A 1  10 ? -11.682  13.663  -4.500 1.000 93.500 ? 10  LYS A CA  1 
ATOM 69   C C   ? LYS A 1  10 ? -12.499  12.404  -4.776 1.000 93.500 ? 10  LYS A C   1 
ATOM 70   C CB  ? LYS A 1  10 ? -12.601  14.790  -4.026 1.000 93.500 ? 10  LYS A CB  1 
ATOM 71   O O   ? LYS A 1  10 ? -13.170  12.306  -5.805 1.000 93.500 ? 10  LYS A O   1 
ATOM 72   C CG  ? LYS A 1  10 ? -13.176  14.576  -2.634 1.000 93.500 ? 10  LYS A CG  1 
ATOM 73   C CD  ? LYS A 1  10 ? -13.958  15.794  -2.159 1.000 93.500 ? 10  LYS A CD  1 
ATOM 74   C CE  ? LYS A 1  10 ? -14.538  15.580  -0.768 1.000 93.500 ? 10  LYS A CE  1 
ATOM 75   N NZ  ? LYS A 1  10 ? -15.243  16.798  -0.268 1.000 93.500 ? 10  LYS A NZ  1 
ATOM 76   N N   ? HIS A 1  11 ? -12.299  11.333  -3.914 1.000 92.140 ? 11  HIS A N   1 
ATOM 77   C CA  ? HIS A 1  11 ? -13.047  10.082  -3.864 1.000 92.140 ? 11  HIS A CA  1 
ATOM 78   C C   ? HIS A 1  11 ? -12.766   9.224  -5.094 1.000 92.140 ? 11  HIS A C   1 
ATOM 79   C CB  ? HIS A 1  11 ? -14.547  10.358  -3.747 1.000 92.140 ? 11  HIS A CB  1 
ATOM 80   O O   ? HIS A 1  11 ? -13.509   8.282  -5.381 1.000 92.140 ? 11  HIS A O   1 
ATOM 81   C CG  ? HIS A 1  11 ? -14.917  11.162  -2.542 1.000 92.140 ? 11  HIS A CG  1 
ATOM 82   C CD2 ? HIS A 1  11 ? -15.619  12.314  -2.424 1.000 92.140 ? 11  HIS A CD2 1 
ATOM 83   N ND1 ? HIS A 1  11 ? -14.550  10.800  -1.264 1.000 92.140 ? 11  HIS A ND1 1 
ATOM 84   C CE1 ? HIS A 1  11 ? -15.013  11.696  -0.409 1.000 92.140 ? 11  HIS A CE1 1 
ATOM 85   N NE2 ? HIS A 1  11 ? -15.665  12.625  -1.087 1.000 92.140 ? 11  HIS A NE2 1 
ATOM 86   N N   ? SER A 1  12 ? -11.745   9.519  -5.866 1.000 95.090 ? 12  SER A N   1 
ATOM 87   C CA  ? SER A 1  12 ? -11.332   8.754  -7.038 1.000 95.090 ? 12  SER A CA  1 
ATOM 88   C C   ? SER A 1  12 ? -10.584   7.487  -6.636 1.000 95.090 ? 12  SER A C   1 
ATOM 89   C CB  ? SER A 1  12 ? -10.451   9.607  -7.952 1.000 95.090 ? 12  SER A CB  1 
ATOM 90   O O   ? SER A 1  12 ? -10.418   6.574  -7.448 1.000 95.090 ? 12  SER A O   1 
ATOM 91   O OG  ? SER A 1  12 ?  -9.244   9.962  -7.299 1.000 95.090 ? 12  SER A OG  1 
ATOM 92   N N   ? VAL A 1  13 ? -10.169   7.310  -5.413 1.000 96.980 ? 13  VAL A N   1 
ATOM 93   C CA  ? VAL A 1  13 ?  -9.437   6.160  -4.893 1.000 96.980 ? 13  VAL A CA  1 
ATOM 94   C C   ? VAL A 1  13 ? -10.069   5.694  -3.584 1.000 96.980 ? 13  VAL A C   1 
ATOM 95   C CB  ? VAL A 1  13 ?  -7.943   6.489  -4.676 1.000 96.980 ? 13  VAL A CB  1 
ATOM 96   O O   ? VAL A 1  13 ?  -9.469   5.829  -2.515 1.000 96.980 ? 13  VAL A O   1 
ATOM 97   C CG1 ? VAL A 1  13 ?  -7.131   5.209  -4.482 1.000 96.980 ? 13  VAL A CG1 1 
ATOM 98   C CG2 ? VAL A 1  13 ?  -7.398   7.297  -5.853 1.000 96.980 ? 13  VAL A CG2 1 
ATOM 99   N N   ? PRO A 1  14 ? -11.285   5.102  -3.615 1.000 97.390 ? 14  PRO A N   1 
ATOM 100  C CA  ? PRO A 1  14 ? -12.078   4.793  -2.423 1.000 97.390 ? 14  PRO A CA  1 
ATOM 101  C C   ? PRO A 1  14 ? -11.539   3.592  -1.649 1.000 97.390 ? 14  PRO A C   1 
ATOM 102  C CB  ? PRO A 1  14 ? -13.468   4.497  -2.991 1.000 97.390 ? 14  PRO A CB  1 
ATOM 103  O O   ? PRO A 1  14 ? -11.951   3.349  -0.512 1.000 97.390 ? 14  PRO A O   1 
ATOM 104  C CG  ? PRO A 1  14 ? -13.217   4.010  -4.382 1.000 97.390 ? 14  PRO A CG  1 
ATOM 105  C CD  ? PRO A 1  14 ? -12.058   4.776  -4.953 1.000 97.390 ? 14  PRO A CD  1 
ATOM 106  N N   ? TYR A 1  15 ? -10.522   2.881  -2.257 1.000 98.340 ? 15  TYR A N   1 
ATOM 107  C CA  ? TYR A 1  15 ?  -9.928   1.714  -1.616 1.000 98.340 ? 15  TYR A CA  1 
ATOM 108  C C   ? TYR A 1  15 ?  -8.698   2.104  -0.805 1.000 98.340 ? 15  TYR A C   1 
ATOM 109  C CB  ? TYR A 1  15 ?  -9.551   0.659  -2.661 1.000 98.340 ? 15  TYR A CB  1 
ATOM 110  O O   ? TYR A 1  15 ?  -8.154   1.287  -0.058 1.000 98.340 ? 15  TYR A O   1 
ATOM 111  C CG  ? TYR A 1  15 ?  -8.829   1.224  -3.860 1.000 98.340 ? 15  TYR A CG  1 
ATOM 112  C CD1 ? TYR A 1  15 ?  -9.497   1.436  -5.064 1.000 98.340 ? 15  TYR A CD1 1 
ATOM 113  C CD2 ? TYR A 1  15 ?  -7.478   1.546  -3.792 1.000 98.340 ? 15  TYR A CD2 1 
ATOM 114  C CE1 ? TYR A 1  15 ?  -8.835   1.954  -6.172 1.000 98.340 ? 15  TYR A CE1 1 
ATOM 115  C CE2 ? TYR A 1  15 ?  -6.805   2.065  -4.893 1.000 98.340 ? 15  TYR A CE2 1 
ATOM 116  O OH  ? TYR A 1  15 ?  -6.831   2.779  -7.171 1.000 98.340 ? 15  TYR A OH  1 
ATOM 117  C CZ  ? TYR A 1  15 ?  -7.491   2.266  -6.077 1.000 98.340 ? 15  TYR A CZ  1 
ATOM 118  N N   ? GLN A 1  16 ?  -8.091   3.270  -1.028 1.000 97.860 ? 16  GLN A N   1 
ATOM 119  C CA  ? GLN A 1  16 ?  -6.901   3.751  -0.334 1.000 97.860 ? 16  GLN A CA  1 
ATOM 120  C C   ? GLN A 1  16 ?  -7.200   4.044   1.133 1.000 97.860 ? 16  GLN A C   1 
ATOM 121  C CB  ? GLN A 1  16 ?  -6.350   5.004  -1.018 1.000 97.860 ? 16  GLN A CB  1 
ATOM 122  O O   ? GLN A 1  16 ?  -8.171   4.735   1.449 1.000 97.860 ? 16  GLN A O   1 
ATOM 123  C CG  ? GLN A 1  16 ?  -5.156   5.620  -0.302 1.000 97.860 ? 16  GLN A CG  1 
ATOM 124  C CD  ? GLN A 1  16 ?  -3.895   4.790  -0.442 1.000 97.860 ? 16  GLN A CD  1 
ATOM 125  N NE2 ? GLN A 1  16 ?  -2.753   5.460  -0.553 1.000 97.860 ? 16  GLN A NE2 1 
ATOM 126  O OE1 ? GLN A 1  16 ?  -3.945   3.556  -0.450 1.000 97.860 ? 16  GLN A OE1 1 
ATOM 127  N N   ? VAL A 1  17 ?  -6.312   3.555   2.027 1.000 97.710 ? 17  VAL A N   1 
ATOM 128  C CA  ? VAL A 1  17 ?  -6.543   3.787   3.449 1.000 97.710 ? 17  VAL A CA  1 
ATOM 129  C C   ? VAL A 1  17 ?  -5.281   4.356   4.092 1.000 97.710 ? 17  VAL A C   1 
ATOM 130  C CB  ? VAL A 1  17 ?  -6.972   2.491   4.173 1.000 97.710 ? 17  VAL A CB  1 
ATOM 131  O O   ? VAL A 1  17 ?  -4.170   4.115   3.614 1.000 97.710 ? 17  VAL A O   1 
ATOM 132  C CG1 ? VAL A 1  17 ?  -8.245   1.921   3.550 1.000 97.710 ? 17  VAL A CG1 1 
ATOM 133  C CG2 ? VAL A 1  17 ?  -5.846   1.460   4.132 1.000 97.710 ? 17  VAL A CG2 1 
ATOM 134  N N   ? SER A 1  18 ?  -5.488   5.119   5.139 1.000 97.590 ? 18  SER A N   1 
ATOM 135  C CA  ? SER A 1  18 ?  -4.409   5.620   5.985 1.000 97.590 ? 18  SER A CA  1 
ATOM 136  C C   ? SER A 1  18 ?  -4.254   4.772   7.242 1.000 97.590 ? 18  SER A C   1 
ATOM 137  C CB  ? SER A 1  18 ?  -4.663   7.078   6.371 1.000 97.590 ? 18  SER A CB  1 
ATOM 138  O O   ? SER A 1  18 ?  -5.210   4.593   7.999 1.000 97.590 ? 18  SER A O   1 
ATOM 139  O OG  ? SER A 1  18 ?  -3.690   7.530   7.296 1.000 97.590 ? 18  SER A OG  1 
ATOM 140  N N   ? LEU A 1  19 ?  -3.064   4.198   7.374 1.000 97.700 ? 19  LEU A N   1 
ATOM 141  C CA  ? LEU A 1  19 ?  -2.721   3.575   8.647 1.000 97.700 ? 19  LEU A CA  1 
ATOM 142  C C   ? LEU A 1  19 ?  -2.156   4.603   9.621 1.000 97.700 ? 19  LEU A C   1 
ATOM 143  C CB  ? LEU A 1  19 ?  -1.711   2.444   8.436 1.000 97.700 ? 19  LEU A CB  1 
ATOM 144  O O   ? LEU A 1  19 ?  -1.125   5.222   9.348 1.000 97.700 ? 19  LEU A O   1 
ATOM 145  C CG  ? LEU A 1  19 ?  -2.099   1.369   7.421 1.000 97.700 ? 19  LEU A CG  1 
ATOM 146  C CD1 ? LEU A 1  19 ?  -1.091   0.224   7.450 1.000 97.700 ? 19  LEU A CD1 1 
ATOM 147  C CD2 ? LEU A 1  19 ?  -3.508   0.855   7.697 1.000 97.700 ? 19  LEU A CD2 1 
ATOM 148  N N   ? ASN A 1  20 ?  -2.832   4.707  10.767 1.000 96.550 ? 20  ASN A N   1 
ATOM 149  C CA  ? ASN A 1  20 ?  -2.585   5.830  11.664 1.000 96.550 ? 20  ASN A CA  1 
ATOM 150  C C   ? ASN A 1  20 ?  -2.234   5.357  13.072 1.000 96.550 ? 20  ASN A C   1 
ATOM 151  C CB  ? ASN A 1  20 ?  -3.797   6.763  11.704 1.000 96.550 ? 20  ASN A CB  1 
ATOM 152  O O   ? ASN A 1  20 ?  -2.918   4.499  13.632 1.000 96.550 ? 20  ASN A O   1 
ATOM 153  C CG  ? ASN A 1  20 ?  -3.506   8.070  12.415 1.000 96.550 ? 20  ASN A CG  1 
ATOM 154  N ND2 ? ASN A 1  20 ?  -3.504   9.165  11.665 1.000 96.550 ? 20  ASN A ND2 1 
ATOM 155  O OD1 ? ASN A 1  20 ?  -3.283   8.094  13.628 1.000 96.550 ? 20  ASN A OD1 1 
ATOM 156  N N   ? VAL A 1  21 ?  -1.085   5.885  13.681 1.000 95.690 ? 21  VAL A N   1 
ATOM 157  C CA  ? VAL A 1  21 ?  -0.706   5.681  15.075 1.000 95.690 ? 21  VAL A CA  1 
ATOM 158  C C   ? VAL A 1  21 ?  -0.585   7.029  15.781 1.000 95.690 ? 21  VAL A C   1 
ATOM 159  C CB  ? VAL A 1  21 ?   0.619   4.896  15.194 1.000 95.690 ? 21  VAL A CB  1 
ATOM 160  O O   ? VAL A 1  21 ?   0.244   7.194  16.680 1.000 95.690 ? 21  VAL A O   1 
ATOM 161  C CG1 ? VAL A 1  21 ?   0.451   3.470  14.673 1.000 95.690 ? 21  VAL A CG1 1 
ATOM 162  C CG2 ? VAL A 1  21 ?   1.735   5.616  14.439 1.000 95.690 ? 21  VAL A CG2 1 
ATOM 163  N N   ? GLY A 1  22 ?  -1.465   7.858  15.626 1.000 93.540 ? 22  GLY A N   1 
ATOM 164  C CA  ? GLY A 1  22 ?  -1.399   9.249  16.045 1.000 93.540 ? 22  GLY A CA  1 
ATOM 165  C C   ? GLY A 1  22 ?  -1.083  10.201  14.907 1.000 93.540 ? 22  GLY A C   1 
ATOM 166  O O   ? GLY A 1  22 ?  -1.396  11.391  14.980 1.000 93.540 ? 22  GLY A O   1 
ATOM 167  N N   ? GLN A 1  23 ?  -0.499   9.626  13.969 1.000 93.310 ? 23  GLN A N   1 
ATOM 168  C CA  ? GLN A 1  23 ?  -0.223  10.242  12.676 1.000 93.310 ? 23  GLN A CA  1 
ATOM 169  C C   ? GLN A 1  23 ?  -0.162   9.194  11.569 1.000 93.310 ? 23  GLN A C   1 
ATOM 170  C CB  ? GLN A 1  23 ?   1.087  11.030  12.725 1.000 93.310 ? 23  GLN A CB  1 
ATOM 171  O O   ? GLN A 1  23 ?   0.026   8.007  11.840 1.000 93.310 ? 23  GLN A O   1 
ATOM 172  C CG  ? GLN A 1  23 ?   2.322  10.159  12.912 1.000 93.310 ? 23  GLN A CG  1 
ATOM 173  C CD  ? GLN A 1  23 ?   3.510  10.932  13.453 1.000 93.310 ? 23  GLN A CD  1 
ATOM 174  N NE2 ? GLN A 1  23 ?   4.603  10.227  13.725 1.000 93.310 ? 23  GLN A NE2 1 
ATOM 175  O OE1 ? GLN A 1  23 ?   3.446  12.153  13.625 1.000 93.310 ? 23  GLN A OE1 1 
ATOM 176  N N   ? HIS A 1  24 ?  -0.311   9.652  10.351 1.000 94.220 ? 24  HIS A N   1 
ATOM 177  C CA  ? HIS A 1  24 ?  -0.195   8.751   9.210 1.000 94.220 ? 24  HIS A CA  1 
ATOM 178  C C   ? HIS A 1  24 ?   1.189   8.115   9.148 1.000 94.220 ? 24  HIS A C   1 
ATOM 179  C CB  ? HIS A 1  24 ?  -0.488   9.498   7.907 1.000 94.220 ? 24  HIS A CB  1 
ATOM 180  O O   ? HIS A 1  24 ?   2.202   8.816   9.190 1.000 94.220 ? 24  HIS A O   1 
ATOM 181  C CG  ? HIS A 1  24 ?  -0.230   8.685   6.678 1.000 94.220 ? 24  HIS A CG  1 
ATOM 182  C CD2 ? HIS A 1  24 ?   0.837   8.646   5.846 1.000 94.220 ? 24  HIS A CD2 1 
ATOM 183  N ND1 ? HIS A 1  24 ?  -1.141   7.779   6.181 1.000 94.220 ? 24  HIS A ND1 1 
ATOM 184  C CE1 ? HIS A 1  24 ?  -0.643   7.215   5.093 1.000 94.220 ? 24  HIS A CE1 1 
ATOM 185  N NE2 ? HIS A 1  24 ?   0.556   7.724   4.868 1.000 94.220 ? 24  HIS A NE2 1 
ATOM 186  N N   ? ILE A 1  25 ?   1.214   6.770   8.992 1.000 95.040 ? 25  ILE A N   1 
ATOM 187  C CA  ? ILE A 1  25 ?   2.524   6.128   8.958 1.000 95.040 ? 25  ILE A CA  1 
ATOM 188  C C   ? ILE A 1  25 ?   2.643   5.265   7.704 1.000 95.040 ? 25  ILE A C   1 
ATOM 189  C CB  ? ILE A 1  25 ?   2.768   5.274  10.222 1.000 95.040 ? 25  ILE A CB  1 
ATOM 190  O O   ? ILE A 1  25 ?   3.749   5.012   7.220 1.000 95.040 ? 25  ILE A O   1 
ATOM 191  C CG1 ? ILE A 1  25 ?   1.687   4.194  10.353 1.000 95.040 ? 25  ILE A CG1 1 
ATOM 192  C CG2 ? ILE A 1  25 ?   2.813   6.158  11.471 1.000 95.040 ? 25  ILE A CG2 1 
ATOM 193  C CD1 ? ILE A 1  25 ?   2.060   3.057  11.294 1.000 95.040 ? 25  ILE A CD1 1 
ATOM 194  N N   ? CYS A 1  26 ?   1.596   4.751   7.150 1.000 96.880 ? 26  CYS A N   1 
ATOM 195  C CA  ? CYS A 1  26 ?   1.566   3.939   5.939 1.000 96.880 ? 26  CYS A CA  1 
ATOM 196  C C   ? CYS A 1  26 ?   0.185   3.970   5.295 1.000 96.880 ? 26  CYS A C   1 
ATOM 197  C CB  ? CYS A 1  26 ?   1.960   2.495   6.252 1.000 96.880 ? 26  CYS A CB  1 
ATOM 198  O O   ? CYS A 1  26 ?  -0.778   4.438   5.904 1.000 96.880 ? 26  CYS A O   1 
ATOM 199  S SG  ? CYS A 1  26 ?   3.740   2.251   6.439 1.000 96.880 ? 26  CYS A SG  1 
ATOM 200  N N   ? GLY A 1  27 ?   0.195   3.434   4.087 1.000 97.560 ? 27  GLY A N   1 
ATOM 201  C CA  ? GLY A 1  27 ?  -1.070   3.229   3.400 1.000 97.560 ? 27  GLY A CA  1 
ATOM 202  C C   ? GLY A 1  27 ?  -1.531   1.784   3.415 1.000 97.560 ? 27  GLY A C   1 
ATOM 203  O O   ? GLY A 1  27 ?  -0.865   0.921   3.992 1.000 97.560 ? 27  GLY A O   1 
ATOM 204  N N   ? GLY A 1  28 ?  -2.681   1.480   2.883 1.000 98.170 ? 28  GLY A N   1 
ATOM 205  C CA  ? GLY A 1  28 ?  -3.282   0.172   2.675 1.000 98.170 ? 28  GLY A CA  1 
ATOM 206  C C   ? GLY A 1  28 ?  -4.399   0.185   1.648 1.000 98.170 ? 28  GLY A C   1 
ATOM 207  O O   ? GLY A 1  28 ?  -4.691   1.225   1.054 1.000 98.170 ? 28  GLY A O   1 
ATOM 208  N N   ? SER A 1  29 ?  -4.924  -1.072   1.442 1.000 98.550 ? 29  SER A N   1 
ATOM 209  C CA  ? SER A 1  29 ?  -6.028  -1.222   0.499 1.000 98.550 ? 29  SER A CA  1 
ATOM 210  C C   ? SER A 1  29 ?  -7.149  -2.070   1.090 1.000 98.550 ? 29  SER A C   1 
ATOM 211  C CB  ? SER A 1  29 ?  -5.536  -1.851  -0.806 1.000 98.550 ? 29  SER A CB  1 
ATOM 212  O O   ? SER A 1  29 ?  -6.889  -3.067   1.768 1.000 98.550 ? 29  SER A O   1 
ATOM 213  O OG  ? SER A 1  29 ?  -4.435  -1.129  -1.329 1.000 98.550 ? 29  SER A OG  1 
ATOM 214  N N   ? ILE A 1  30 ?  -8.371  -1.622   0.815 1.000 98.710 ? 30  ILE A N   1 
ATOM 215  C CA  ? ILE A 1  30 ?  -9.546  -2.350   1.284 1.000 98.710 ? 30  ILE A CA  1 
ATOM 216  C C   ? ILE A 1  30 ?  -9.784  -3.571   0.398 1.000 98.710 ? 30  ILE A C   1 
ATOM 217  C CB  ? ILE A 1  30 ? -10.800  -1.447   1.301 1.000 98.710 ? 30  ILE A CB  1 
ATOM 218  O O   ? ILE A 1  30 ?  -9.972  -3.439  -0.814 1.000 98.710 ? 30  ILE A O   1 
ATOM 219  C CG1 ? ILE A 1  30 ? -10.524  -0.165   2.095 1.000 98.710 ? 30  ILE A CG1 1 
ATOM 220  C CG2 ? ILE A 1  30 ? -12.000  -2.202   1.880 1.000 98.710 ? 30  ILE A CG2 1 
ATOM 221  C CD1 ? ILE A 1  30 ? -11.622   0.883   1.979 1.000 98.710 ? 30  ILE A CD1 1 
ATOM 222  N N   ? LEU A 1  31 ?  -9.777  -4.801   1.025 1.000 98.440 ? 31  LEU A N   1 
ATOM 223  C CA  ? LEU A 1  31 ? -10.036  -6.025   0.274 1.000 98.440 ? 31  LEU A CA  1 
ATOM 224  C C   ? LEU A 1  31 ? -11.515  -6.393   0.327 1.000 98.440 ? 31  LEU A C   1 
ATOM 225  C CB  ? LEU A 1  31 ?  -9.191  -7.178   0.820 1.000 98.440 ? 31  LEU A CB  1 
ATOM 226  O O   ? LEU A 1  31 ? -12.059  -6.935  -0.637 1.000 98.440 ? 31  LEU A O   1 
ATOM 227  C CG  ? LEU A 1  31 ?  -7.675  -7.044   0.661 1.000 98.440 ? 31  LEU A CG  1 
ATOM 228  C CD1 ? LEU A 1  31 ?  -6.969  -8.253   1.265 1.000 98.440 ? 31  LEU A CD1 1 
ATOM 229  C CD2 ? LEU A 1  31 ?  -7.305  -6.881  -0.810 1.000 98.440 ? 31  LEU A CD2 1 
ATOM 230  N N   ? ASN A 1  32 ? -12.179  -6.180   1.439 1.000 98.060 ? 32  ASN A N   1 
ATOM 231  C CA  ? ASN A 1  32 ? -13.607  -6.257   1.725 1.000 98.060 ? 32  ASN A CA  1 
ATOM 232  C C   ? ASN A 1  32 ? -13.983  -5.411   2.938 1.000 98.060 ? 32  ASN A C   1 
ATOM 233  C CB  ? ASN A 1  32 ? -14.034  -7.711   1.939 1.000 98.060 ? 32  ASN A CB  1 
ATOM 234  O O   ? ASN A 1  32 ? -13.207  -4.556   3.368 1.000 98.060 ? 32  ASN A O   1 
ATOM 235  C CG  ? ASN A 1  32 ? -13.322  -8.362   3.109 1.000 98.060 ? 32  ASN A CG  1 
ATOM 236  N ND2 ? ASN A 1  32 ? -12.878  -9.599   2.919 1.000 98.060 ? 32  ASN A ND2 1 
ATOM 237  O OD1 ? ASN A 1  32 ? -13.172  -7.759   4.174 1.000 98.060 ? 32  ASN A OD1 1 
ATOM 238  N N   ? ASN A 1  33 ? -15.269  -5.594   3.458 1.000 98.140 ? 33  ASN A N   1 
ATOM 239  C CA  ? ASN A 1  33 ? -15.717  -4.668   4.493 1.000 98.140 ? 33  ASN A CA  1 
ATOM 240  C C   ? ASN A 1  33 ? -15.028  -4.941   5.827 1.000 98.140 ? 33  ASN A C   1 
ATOM 241  C CB  ? ASN A 1  33 ? -17.237  -4.741   4.656 1.000 98.140 ? 33  ASN A CB  1 
ATOM 242  O O   ? ASN A 1  33 ? -15.243  -4.217   6.801 1.000 98.140 ? 33  ASN A O   1 
ATOM 243  C CG  ? ASN A 1  33 ? -17.713  -6.114   5.087 1.000 98.140 ? 33  ASN A CG  1 
ATOM 244  N ND2 ? ASN A 1  33 ? -19.021  -6.259   5.265 1.000 98.140 ? 33  ASN A ND2 1 
ATOM 245  O OD1 ? ASN A 1  33 ? -16.912  -7.036   5.259 1.000 98.140 ? 33  ASN A OD1 1 
ATOM 246  N N   ? GLN A 1  34 ? -14.109  -5.973   5.844 1.000 98.280 ? 34  GLN A N   1 
ATOM 247  C CA  ? GLN A 1  34 ? -13.514  -6.325   7.129 1.000 98.280 ? 34  GLN A CA  1 
ATOM 248  C C   ? GLN A 1  34 ? -11.997  -6.450   7.017 1.000 98.280 ? 34  GLN A C   1 
ATOM 249  C CB  ? GLN A 1  34 ? -14.110  -7.630   7.658 1.000 98.280 ? 34  GLN A CB  1 
ATOM 250  O O   ? GLN A 1  34 ? -11.307  -6.623   8.024 1.000 98.280 ? 34  GLN A O   1 
ATOM 251  C CG  ? GLN A 1  34 ? -15.501  -7.472   8.257 1.000 98.280 ? 34  GLN A CG  1 
ATOM 252  C CD  ? GLN A 1  34 ? -15.978  -8.722   8.973 1.000 98.280 ? 34  GLN A CD  1 
ATOM 253  N NE2 ? GLN A 1  34 ? -16.106  -8.638  10.293 1.000 98.280 ? 34  GLN A NE2 1 
ATOM 254  O OE1 ? GLN A 1  34 ? -16.230  -9.755   8.344 1.000 98.280 ? 34  GLN A OE1 1 
ATOM 255  N N   ? TRP A 1  35 ? -11.407  -6.397   5.862 1.000 98.690 ? 35  TRP A N   1 
ATOM 256  C CA  ? TRP A 1  35 ?  -9.986  -6.696   5.723 1.000 98.690 ? 35  TRP A CA  1 
ATOM 257  C C   ? TRP A 1  35 ?  -9.282  -5.625   4.897 1.000 98.690 ? 35  TRP A C   1 
ATOM 258  C CB  ? TRP A 1  35 ?  -9.785  -8.070   5.079 1.000 98.690 ? 35  TRP A CB  1 
ATOM 259  O O   ? TRP A 1  35 ?  -9.818  -5.157   3.890 1.000 98.690 ? 35  TRP A O   1 
ATOM 260  C CG  ? TRP A 1  35 ? -10.158  -9.220   5.966 1.000 98.690 ? 35  TRP A CG  1 
ATOM 261  C CD1 ? TRP A 1  35 ? -11.359  -9.870   6.012 1.000 98.690 ? 35  TRP A CD1 1 
ATOM 262  C CD2 ? TRP A 1  35 ?  -9.322  -9.851   6.941 1.000 98.690 ? 35  TRP A CD2 1 
ATOM 263  C CE2 ? TRP A 1  35 ? -10.083 -10.879   7.541 1.000 98.690 ? 35  TRP A CE2 1 
ATOM 264  C CE3 ? TRP A 1  35 ?  -8.002  -9.648   7.366 1.000 98.690 ? 35  TRP A CE3 1 
ATOM 265  N NE1 ? TRP A 1  35 ? -11.321 -10.870   6.957 1.000 98.690 ? 35  TRP A NE1 1 
ATOM 266  C CH2 ? TRP A 1  35 ?  -8.273 -11.483   8.941 1.000 98.690 ? 35  TRP A CH2 1 
ATOM 267  C CZ2 ? TRP A 1  35 ?  -9.566 -11.703   8.544 1.000 98.690 ? 35  TRP A CZ2 1 
ATOM 268  C CZ3 ? TRP A 1  35 ?  -7.490 -10.469   8.364 1.000 98.690 ? 35  TRP A CZ3 1 
ATOM 269  N N   ? ILE A 1  36 ?  -8.062  -5.292   5.384 1.000 98.680 ? 36  ILE A N   1 
ATOM 270  C CA  ? ILE A 1  36 ?  -7.135  -4.382   4.718 1.000 98.680 ? 36  ILE A CA  1 
ATOM 271  C C   ? ILE A 1  36 ?  -5.843  -5.120   4.378 1.000 98.680 ? 36  ILE A C   1 
ATOM 272  C CB  ? ILE A 1  36 ?  -6.832  -3.145   5.593 1.000 98.680 ? 36  ILE A CB  1 
ATOM 273  O O   ? ILE A 1  36 ?  -5.384  -5.969   5.147 1.000 98.680 ? 36  ILE A O   1 
ATOM 274  C CG1 ? ILE A 1  36 ?  -8.135  -2.448   6.002 1.000 98.680 ? 36  ILE A CG1 1 
ATOM 275  C CG2 ? ILE A 1  36 ?  -5.901  -2.178   4.856 1.000 98.680 ? 36  ILE A CG2 1 
ATOM 276  C CD1 ? ILE A 1  36 ?  -8.983  -1.982   4.827 1.000 98.680 ? 36  ILE A CD1 1 
ATOM 277  N N   ? VAL A 1  37 ?  -5.241  -4.793   3.240 1.000 98.730 ? 37  VAL A N   1 
ATOM 278  C CA  ? VAL A 1  37 ?  -3.922  -5.321   2.907 1.000 98.730 ? 37  VAL A CA  1 
ATOM 279  C C   ? VAL A 1  37 ?  -2.906  -4.182   2.866 1.000 98.730 ? 37  VAL A C   1 
ATOM 280  C CB  ? VAL A 1  37 ?  -3.936  -6.072   1.557 1.000 98.730 ? 37  VAL A CB  1 
ATOM 281  O O   ? VAL A 1  37 ?  -3.215  -3.081   2.404 1.000 98.730 ? 37  VAL A O   1 
ATOM 282  C CG1 ? VAL A 1  37 ?  -4.348  -5.136   0.422 1.000 98.730 ? 37  VAL A CG1 1 
ATOM 283  C CG2 ? VAL A 1  37 ?  -2.566  -6.688   1.276 1.000 98.730 ? 37  VAL A CG2 1 
ATOM 284  N N   ? SER A 1  38 ?  -1.684  -4.390   3.422 1.000 98.620 ? 38  SER A N   1 
ATOM 285  C CA  ? SER A 1  38 ?  -0.613  -3.403   3.517 1.000 98.620 ? 38  SER A CA  1 
ATOM 286  C C   ? SER A 1  38 ?   0.756  -4.074   3.544 1.000 98.620 ? 38  SER A C   1 
ATOM 287  C CB  ? SER A 1  38 ?  -0.791  -2.537   4.764 1.000 98.620 ? 38  SER A CB  1 
ATOM 288  O O   ? SER A 1  38 ?   0.863  -5.288   3.360 1.000 98.620 ? 38  SER A O   1 
ATOM 289  O OG  ? SER A 1  38 ?   0.077  -1.417   4.727 1.000 98.620 ? 38  SER A OG  1 
ATOM 290  N N   ? ALA A 1  39 ?   1.758  -3.280   3.661 1.000 98.480 ? 39  ALA A N   1 
ATOM 291  C CA  ? ALA A 1  39 ?   3.118  -3.807   3.738 1.000 98.480 ? 39  ALA A CA  1 
ATOM 292  C C   ? ALA A 1  39 ?   3.437  -4.296   5.148 1.000 98.480 ? 39  ALA A C   1 
ATOM 293  C CB  ? ALA A 1  39 ?   4.126  -2.744   3.307 1.000 98.480 ? 39  ALA A CB  1 
ATOM 294  O O   ? ALA A 1  39 ?   3.083  -3.645   6.133 1.000 98.480 ? 39  ALA A O   1 
ATOM 295  N N   ? ALA A 1  40 ?   4.109  -5.414   5.235 1.000 98.330 ? 40  ALA A N   1 
ATOM 296  C CA  ? ALA A 1  40 ?   4.474  -6.013   6.516 1.000 98.330 ? 40  ALA A CA  1 
ATOM 297  C C   ? ALA A 1  40 ?   5.414  -5.101   7.299 1.000 98.330 ? 40  ALA A C   1 
ATOM 298  C CB  ? ALA A 1  40 ?   5.121  -7.379   6.300 1.000 98.330 ? 40  ALA A CB  1 
ATOM 299  O O   ? ALA A 1  40 ?   5.346  -5.038   8.529 1.000 98.330 ? 40  ALA A O   1 
ATOM 300  N N   ? HIS A 1  41 ?   6.265  -4.394   6.645 1.000 97.600 ? 41  HIS A N   1 
ATOM 301  C CA  ? HIS A 1  41 ?   7.250  -3.546   7.308 1.000 97.600 ? 41  HIS A CA  1 
ATOM 302  C C   ? HIS A 1  41 ?   6.590  -2.323   7.936 1.000 97.600 ? 41  HIS A C   1 
ATOM 303  C CB  ? HIS A 1  41 ?   8.333  -3.109   6.319 1.000 97.600 ? 41  HIS A CB  1 
ATOM 304  O O   ? HIS A 1  41 ?   7.233  -1.580   8.681 1.000 97.600 ? 41  HIS A O   1 
ATOM 305  C CG  ? HIS A 1  41 ?   7.890  -2.030   5.383 1.000 97.600 ? 41  HIS A CG  1 
ATOM 306  C CD2 ? HIS A 1  41 ?   7.892  -0.682   5.516 1.000 97.600 ? 41  HIS A CD2 1 
ATOM 307  N ND1 ? HIS A 1  41 ?   7.366  -2.294   4.137 1.000 97.600 ? 41  HIS A ND1 1 
ATOM 308  C CE1 ? HIS A 1  41 ?   7.065  -1.153   3.541 1.000 97.600 ? 41  HIS A CE1 1 
ATOM 309  N NE2 ? HIS A 1  41 ?   7.374  -0.159   4.356 1.000 97.600 ? 41  HIS A NE2 1 
ATOM 310  N N   ? CYS A 1  42 ?   5.293  -2.210   7.762 1.000 97.200 ? 42  CYS A N   1 
ATOM 311  C CA  ? CYS A 1  42 ?   4.532  -1.098   8.321 1.000 97.200 ? 42  CYS A CA  1 
ATOM 312  C C   ? CYS A 1  42 ?   3.895  -1.486   9.650 1.000 97.200 ? 42  CYS A C   1 
ATOM 313  C CB  ? CYS A 1  42 ?   3.451  -0.643   7.341 1.000 97.200 ? 42  CYS A CB  1 
ATOM 314  O O   ? CYS A 1  42 ?   3.206  -0.676  10.273 1.000 97.200 ? 42  CYS A O   1 
ATOM 315  S SG  ? CYS A 1  42 ?   4.094   0.271   5.921 1.000 97.200 ? 42  CYS A SG  1 
ATOM 316  N N   ? SER A 1  43 ?   4.093  -2.688  10.120 1.000 97.170 ? 43  SER A N   1 
ATOM 317  C CA  ? SER A 1  43 ?   3.399  -3.227  11.285 1.000 97.170 ? 43  SER A CA  1 
ATOM 318  C C   ? SER A 1  43 ?   3.743  -2.442  12.546 1.000 97.170 ? 43  SER A C   1 
ATOM 319  C CB  ? SER A 1  43 ?   3.749  -4.703  11.482 1.000 97.170 ? 43  SER A CB  1 
ATOM 320  O O   ? SER A 1  43 ?   4.908  -2.109  12.778 1.000 97.170 ? 43  SER A O   1 
ATOM 321  O OG  ? SER A 1  43 ?   3.066  -5.236  12.604 1.000 97.170 ? 43  SER A OG  1 
ATOM 322  N N   ? ARG A 1  44 ?   2.697  -2.156  13.295 1.000 96.590 ? 44  ARG A N   1 
ATOM 323  C CA  ? ARG A 1  44 ?   2.775  -1.505  14.599 1.000 96.590 ? 44  ARG A CA  1 
ATOM 324  C C   ? ARG A 1  44 ?   1.862  -2.190  15.609 1.000 96.590 ? 44  ARG A C   1 
ATOM 325  C CB  ? ARG A 1  44 ?   2.411  -0.023  14.483 1.000 96.590 ? 44  ARG A CB  1 
ATOM 326  O O   ? ARG A 1  44 ?   0.944  -2.920  15.229 1.000 96.590 ? 44  ARG A O   1 
ATOM 327  C CG  ? ARG A 1  44 ?   3.345   0.773  13.586 1.000 96.590 ? 44  ARG A CG  1 
ATOM 328  C CD  ? ARG A 1  44 ?   4.711   0.970  14.229 1.000 96.590 ? 44  ARG A CD  1 
ATOM 329  N NE  ? ARG A 1  44 ?   5.555   1.862  13.439 1.000 96.590 ? 44  ARG A NE  1 
ATOM 330  N NH1 ? ARG A 1  44 ?   6.287   0.221  11.987 1.000 96.590 ? 44  ARG A NH1 1 
ATOM 331  N NH2 ? ARG A 1  44 ?   7.016   2.381  11.745 1.000 96.590 ? 44  ARG A NH2 1 
ATOM 332  C CZ  ? ARG A 1  44 ?   6.284   1.486  12.392 1.000 96.590 ? 44  ARG A CZ  1 
ATOM 333  N N   ? SER A 1  45 ?   2.141  -1.969  16.999 1.000 92.200 ? 45  SER A N   1 
ATOM 334  C CA  ? SER A 1  45 ?   1.371  -2.594  18.069 1.000 92.200 ? 45  SER A CA  1 
ATOM 335  C C   ? SER A 1  45 ?  -0.074  -2.104  18.070 1.000 92.200 ? 45  SER A C   1 
ATOM 336  C CB  ? SER A 1  45 ?   2.014  -2.313  19.428 1.000 92.200 ? 45  SER A CB  1 
ATOM 337  O O   ? SER A 1  45 ?  -0.991  -2.861  18.393 1.000 92.200 ? 45  SER A O   1 
ATOM 338  O OG  ? SER A 1  45 ?   2.088  -0.918  19.670 1.000 92.200 ? 45  SER A OG  1 
ATOM 339  N N   ? ARG A 1  46 ?  -0.387  -0.894  17.719 1.000 94.470 ? 46  ARG A N   1 
ATOM 340  C CA  ? ARG A 1  46 ?  -1.706  -0.279  17.612 1.000 94.470 ? 46  ARG A CA  1 
ATOM 341  C C   ? ARG A 1  46 ?  -1.839   0.509  16.313 1.000 94.470 ? 46  ARG A C   1 
ATOM 342  C CB  ? ARG A 1  46 ?  -1.971   0.636  18.809 1.000 94.470 ? 46  ARG A CB  1 
ATOM 343  O O   ? ARG A 1  46 ?  -0.999   1.357  16.007 1.000 94.470 ? 46  ARG A O   1 
ATOM 344  C CG  ? ARG A 1  46 ?  -2.066  -0.099  20.137 1.000 94.470 ? 46  ARG A CG  1 
ATOM 345  C CD  ? ARG A 1  46 ?  -2.393   0.848  21.283 1.000 94.470 ? 46  ARG A CD  1 
ATOM 346  N NE  ? ARG A 1  46 ?  -2.453   0.145  22.562 1.000 94.470 ? 46  ARG A NE  1 
ATOM 347  N NH1 ? ARG A 1  46 ?  -3.368   1.917  23.728 1.000 94.470 ? 46  ARG A NH1 1 
ATOM 348  N NH2 ? ARG A 1  46 ?  -2.924  -0.060  24.801 1.000 94.470 ? 46  ARG A NH2 1 
ATOM 349  C CZ  ? ARG A 1  46 ?  -2.915   0.669  23.694 1.000 94.470 ? 46  ARG A CZ  1 
ATOM 350  N N   ? ILE A 1  47 ?  -2.890   0.146  15.524 1.000 97.730 ? 47  ILE A N   1 
ATOM 351  C CA  ? ILE A 1  47 ?  -3.112   0.829  14.255 1.000 97.730 ? 47  ILE A CA  1 
ATOM 352  C C   ? ILE A 1  47 ?  -4.586   1.204  14.122 1.000 97.730 ? 47  ILE A C   1 
ATOM 353  C CB  ? ILE A 1  47 ?  -2.671  -0.043  13.058 1.000 97.730 ? 47  ILE A CB  1 
ATOM 354  O O   ? ILE A 1  47 ?  -5.467   0.365  14.321 1.000 97.730 ? 47  ILE A O   1 
ATOM 355  C CG1 ? ILE A 1  47 ?  -1.149  -0.227  13.064 1.000 97.730 ? 47  ILE A CG1 1 
ATOM 356  C CG2 ? ILE A 1  47 ?  -3.143   0.572  11.738 1.000 97.730 ? 47  ILE A CG2 1 
ATOM 357  C CD1 ? ILE A 1  47 ?  -0.645  -1.251  12.056 1.000 97.730 ? 47  ILE A CD1 1 
ATOM 358  N N   ? GLN A 1  48 ?  -4.871   2.494  13.959 1.000 97.870 ? 48  GLN A N   1 
ATOM 359  C CA  ? GLN A 1  48 ?  -6.188   2.957  13.534 1.000 97.870 ? 48  GLN A CA  1 
ATOM 360  C C   ? GLN A 1  48 ?  -6.259   3.098  12.016 1.000 97.870 ? 48  GLN A C   1 
ATOM 361  C CB  ? GLN A 1  48 ?  -6.531   4.290  14.202 1.000 97.870 ? 48  GLN A CB  1 
ATOM 362  O O   ? GLN A 1  48 ?  -5.391   3.726  11.405 1.000 97.870 ? 48  GLN A O   1 
ATOM 363  C CG  ? GLN A 1  48 ?  -7.939   4.784  13.901 1.000 97.870 ? 48  GLN A CG  1 
ATOM 364  C CD  ? GLN A 1  48 ?  -8.220   6.152  14.493 1.000 97.870 ? 48  GLN A CD  1 
ATOM 365  N NE2 ? GLN A 1  48 ?  -8.966   6.181  15.593 1.000 97.870 ? 48  GLN A NE2 1 
ATOM 366  O OE1 ? GLN A 1  48 ?  -7.770   7.175  13.967 1.000 97.870 ? 48  GLN A OE1 1 
ATOM 367  N N   ? VAL A 1  49 ?  -7.288   2.424  11.431 1.000 98.180 ? 49  VAL A N   1 
ATOM 368  C CA  ? VAL A 1  49 ?  -7.482   2.459   9.985 1.000 98.180 ? 49  VAL A CA  1 
ATOM 369  C C   ? VAL A 1  49 ?  -8.478   3.559   9.624 1.000 98.180 ? 49  VAL A C   1 
ATOM 370  C CB  ? VAL A 1  49 ?  -7.972   1.097   9.445 1.000 98.180 ? 49  VAL A CB  1 
ATOM 371  O O   ? VAL A 1  49 ?  -9.611   3.563  10.109 1.000 98.180 ? 49  VAL A O   1 
ATOM 372  C CG1 ? VAL A 1  49 ?  -8.188   1.162   7.934 1.000 98.180 ? 49  VAL A CG1 1 
ATOM 373  C CG2 ? VAL A 1  49 ?  -6.978  -0.006   9.799 1.000 98.180 ? 49  VAL A CG2 1 
ATOM 374  N N   ? ARG A 1  50 ?  -7.989   4.562   8.854 1.000 97.480 ? 50  ARG A N   1 
ATOM 375  C CA  ? ARG A 1  50 ?  -8.845   5.654   8.404 1.000 97.480 ? 50  ARG A CA  1 
ATOM 376  C C   ? ARG A 1  50 ?  -9.261   5.461   6.950 1.000 97.480 ? 50  ARG A C   1 
ATOM 377  C CB  ? ARG A 1  50 ?  -8.135   6.999   8.572 1.000 97.480 ? 50  ARG A CB  1 
ATOM 378  O O   ? ARG A 1  50 ?  -8.410   5.364   6.063 1.000 97.480 ? 50  ARG A O   1 
ATOM 379  C CG  ? ARG A 1  50 ?  -7.706   7.295  10.001 1.000 97.480 ? 50  ARG A CG  1 
ATOM 380  C CD  ? ARG A 1  50 ?  -7.154   8.707  10.143 1.000 97.480 ? 50  ARG A CD  1 
ATOM 381  N NE  ? ARG A 1  50 ?  -6.680   8.966  11.499 1.000 97.480 ? 50  ARG A NE  1 
ATOM 382  N NH1 ? ARG A 1  50 ?  -6.341  11.228  11.170 1.000 97.480 ? 50  ARG A NH1 1 
ATOM 383  N NH2 ? ARG A 1  50 ?  -5.890  10.281  13.209 1.000 97.480 ? 50  ARG A NH2 1 
ATOM 384  C CZ  ? ARG A 1  50 ?  -6.305  10.158  11.956 1.000 97.480 ? 50  ARG A CZ  1 
ATOM 385  N N   ? LEU A 1  51 ? -10.607   5.323   6.655 1.000 97.660 ? 51  LEU A N   1 
ATOM 386  C CA  ? LEU A 1  51 ? -11.186   5.084   5.338 1.000 97.660 ? 51  LEU A CA  1 
ATOM 387  C C   ? LEU A 1  51 ? -11.949   6.310   4.848 1.000 97.660 ? 51  LEU A C   1 
ATOM 388  C CB  ? LEU A 1  51 ? -12.118   3.870   5.374 1.000 97.660 ? 51  LEU A CB  1 
ATOM 389  O O   ? LEU A 1  51 ? -12.408   7.124   5.653 1.000 97.660 ? 51  LEU A O   1 
ATOM 390  C CG  ? LEU A 1  51 ? -11.562   2.607   6.035 1.000 97.660 ? 51  LEU A CG  1 
ATOM 391  C CD1 ? LEU A 1  51 ? -12.121   2.457   7.446 1.000 97.660 ? 51  LEU A CD1 1 
ATOM 392  C CD2 ? LEU A 1  51 ? -11.883   1.377   5.193 1.000 97.660 ? 51  LEU A CD2 1 
ATOM 393  N N   ? GLY A 1  52 ? -11.993   6.452   3.489 1.000 96.450 ? 52  GLY A N   1 
ATOM 394  C CA  ? GLY A 1  52 ? -12.794   7.518   2.907 1.000 96.450 ? 52  GLY A CA  1 
ATOM 395  C C   ? GLY A 1  52 ? -12.126   8.877   2.986 1.000 96.450 ? 52  GLY A C   1 
ATOM 396  O O   ? GLY A 1  52 ? -12.790   9.909   2.867 1.000 96.450 ? 52  GLY A O   1 
ATOM 397  N N   ? GLU A 1  53 ? -10.740   8.832   3.261 1.000 94.940 ? 53  GLU A N   1 
ATOM 398  C CA  ? GLU A 1  53 ?  -9.981  10.070   3.418 1.000 94.940 ? 53  GLU A CA  1 
ATOM 399  C C   ? GLU A 1  53 ?  -9.569  10.640   2.064 1.000 94.940 ? 53  GLU A C   1 
ATOM 400  C CB  ? GLU A 1  53 ?  -8.744   9.836   4.289 1.000 94.940 ? 53  GLU A CB  1 
ATOM 401  O O   ? GLU A 1  53 ?  -9.139   9.899   1.178 1.000 94.940 ? 53  GLU A O   1 
ATOM 402  C CG  ? GLU A 1  53 ?  -9.067   9.434   5.721 1.000 94.940 ? 53  GLU A CG  1 
ATOM 403  C CD  ? GLU A 1  53 ?  -9.437  10.614   6.606 1.000 94.940 ? 53  GLU A CD  1 
ATOM 404  O OE1 ? GLU A 1  53 ?  -9.813  10.397   7.781 1.000 94.940 ? 53  GLU A OE1 1 
ATOM 405  O OE2 ? GLU A 1  53 ?  -9.351  11.764   6.121 1.000 94.940 ? 53  GLU A OE2 1 
ATOM 406  N N   ? HIS A 1  54 ?  -9.800  11.905   1.782 1.000 95.280 ? 54  HIS A N   1 
ATOM 407  C CA  ? HIS A 1  54 ?  -9.151  12.667   0.720 1.000 95.280 ? 54  HIS A CA  1 
ATOM 408  C C   ? HIS A 1  54 ?  -8.146  13.661   1.291 1.000 95.280 ? 54  HIS A C   1 
ATOM 409  C CB  ? HIS A 1  54 ? -10.193  13.400  -0.126 1.000 95.280 ? 54  HIS A CB  1 
ATOM 410  O O   ? HIS A 1  54 ?  -7.107  13.920   0.680 1.000 95.280 ? 54  HIS A O   1 
ATOM 411  C CG  ? HIS A 1  54 ?  -9.605  14.183  -1.257 1.000 95.280 ? 54  HIS A CG  1 
ATOM 412  C CD2 ? HIS A 1  54 ?  -9.647  15.506  -1.539 1.000 95.280 ? 54  HIS A CD2 1 
ATOM 413  N ND1 ? HIS A 1  54 ?  -8.868  13.597  -2.263 1.000 95.280 ? 54  HIS A ND1 1 
ATOM 414  C CE1 ? HIS A 1  54 ?  -8.482  14.529  -3.118 1.000 95.280 ? 54  HIS A CE1 1 
ATOM 415  N NE2 ? HIS A 1  54 ?  -8.942  15.697  -2.701 1.000 95.280 ? 54  HIS A NE2 1 
ATOM 416  N N   ? SER A 1  55 ?  -8.482  14.195   2.485 1.000 94.930 ? 55  SER A N   1 
ATOM 417  C CA  ? SER A 1  55 ?  -7.612  15.057   3.278 1.000 94.930 ? 55  SER A CA  1 
ATOM 418  C C   ? SER A 1  55 ?  -7.396  14.488   4.677 1.000 94.930 ? 55  SER A C   1 
ATOM 419  C CB  ? SER A 1  55 ?  -8.198  16.466   3.377 1.000 94.930 ? 55  SER A CB  1 
ATOM 420  O O   ? SER A 1  55 ?  -8.355  14.121   5.358 1.000 94.930 ? 55  SER A O   1 
ATOM 421  O OG  ? SER A 1  55 ?  -7.460  17.255   4.294 1.000 94.930 ? 55  SER A OG  1 
ATOM 422  N N   ? LEU A 1  56 ?  -6.066  14.494   5.128 1.000 92.890 ? 56  LEU A N   1 
ATOM 423  C CA  ? LEU A 1  56 ?  -5.762  13.948   6.447 1.000 92.890 ? 56  LEU A CA  1 
ATOM 424  C C   ? LEU A 1  56 ?  -6.117  14.946   7.544 1.000 92.890 ? 56  LEU A C   1 
ATOM 425  C CB  ? LEU A 1  56 ?  -4.281  13.571   6.543 1.000 92.890 ? 56  LEU A CB  1 
ATOM 426  O O   ? LEU A 1  56 ?  -6.270  14.567   8.707 1.000 92.890 ? 56  LEU A O   1 
ATOM 427  C CG  ? LEU A 1  56 ?  -3.829  12.380   5.697 1.000 92.890 ? 56  LEU A CG  1 
ATOM 428  C CD1 ? LEU A 1  56 ?  -2.329  12.154   5.859 1.000 92.890 ? 56  LEU A CD1 1 
ATOM 429  C CD2 ? LEU A 1  56 ?  -4.607  11.126   6.080 1.000 92.890 ? 56  LEU A CD2 1 
ATOM 430  N N   ? THR A 1  57 ?  -6.426  16.169   7.245 1.000 92.250 ? 57  THR A N   1 
ATOM 431  C CA  ? THR A 1  57 ?  -6.600  17.196   8.267 1.000 92.250 ? 57  THR A CA  1 
ATOM 432  C C   ? THR A 1  57 ?  -8.014  17.768   8.223 1.000 92.250 ? 57  THR A C   1 
ATOM 433  C CB  ? THR A 1  57 ?  -5.577  18.335   8.094 1.000 92.250 ? 57  THR A CB  1 
ATOM 434  O O   ? THR A 1  57 ?  -8.437  18.463   9.149 1.000 92.250 ? 57  THR A O   1 
ATOM 435  C CG2 ? THR A 1  57 ?  -4.155  17.837   8.331 1.000 92.250 ? 57  THR A CG2 1 
ATOM 436  O OG1 ? THR A 1  57 ?  -5.673  18.857   6.763 1.000 92.250 ? 57  THR A OG1 1 
ATOM 437  N N   ? LYS A 1  58 ?  -8.785  17.423   7.135 1.000 92.790 ? 58  LYS A N   1 
ATOM 438  C CA  ? LYS A 1  58 ? -10.147  17.937   7.015 1.000 92.790 ? 58  LYS A CA  1 
ATOM 439  C C   ? LYS A 1  58 ? -11.168  16.804   7.061 1.000 92.790 ? 58  LYS A C   1 
ATOM 440  C CB  ? LYS A 1  58 ? -10.307  18.735   5.721 1.000 92.790 ? 58  LYS A CB  1 
ATOM 441  O O   ? LYS A 1  58 ? -10.994  15.778   6.401 1.000 92.790 ? 58  LYS A O   1 
ATOM 442  C CG  ? LYS A 1  58 ?  -9.529  20.043   5.699 1.000 92.790 ? 58  LYS A CG  1 
ATOM 443  C CD  ? LYS A 1  58 ?  -9.836  20.856   4.448 1.000 92.790 ? 58  LYS A CD  1 
ATOM 444  C CE  ? LYS A 1  58 ?  -9.022  22.141   4.401 1.000 92.790 ? 58  LYS A CE  1 
ATOM 445  N NZ  ? LYS A 1  58 ?  -9.315  22.939   3.173 1.000 92.790 ? 58  LYS A NZ  1 
ATOM 446  N N   ? ASP A 1  59 ? -12.179  17.010   7.882 1.000 91.100 ? 59  ASP A N   1 
ATOM 447  C CA  ? ASP A 1  59 ? -13.324  16.105   7.907 1.000 91.100 ? 59  ASP A CA  1 
ATOM 448  C C   ? ASP A 1  59 ? -14.368  16.511   6.869 1.000 91.100 ? 59  ASP A C   1 
ATOM 449  C CB  ? ASP A 1  59 ? -13.953  16.074   9.302 1.000 91.100 ? 59  ASP A CB  1 
ATOM 450  O O   ? ASP A 1  59 ? -14.994  17.565   6.991 1.000 91.100 ? 59  ASP A O   1 
ATOM 451  C CG  ? ASP A 1  59 ? -15.034  15.017   9.441 1.000 91.100 ? 59  ASP A CG  1 
ATOM 452  O OD1 ? ASP A 1  59 ? -15.441  14.422   8.420 1.000 91.100 ? 59  ASP A OD1 1 
ATOM 453  O OD2 ? ASP A 1  59 ? -15.487  14.779  10.582 1.000 91.100 ? 59  ASP A OD2 1 
ATOM 454  N N   ? ASP A 1  60 ? -14.580  15.627   5.905 1.000 90.270 ? 60  ASP A N   1 
ATOM 455  C CA  ? ASP A 1  60 ? -15.522  16.019   4.861 1.000 90.270 ? 60  ASP A CA  1 
ATOM 456  C C   ? ASP A 1  60 ? -16.795  15.179   4.926 1.000 90.270 ? 60  ASP A C   1 
ATOM 457  C CB  ? ASP A 1  60 ? -14.876  15.890   3.480 1.000 90.270 ? 60  ASP A CB  1 
ATOM 458  O O   ? ASP A 1  60 ? -17.619  15.219   4.010 1.000 90.270 ? 60  ASP A O   1 
ATOM 459  C CG  ? ASP A 1  60 ? -14.491  14.462   3.137 1.000 90.270 ? 60  ASP A CG  1 
ATOM 460  O OD1 ? ASP A 1  60 ? -14.934  13.526   3.836 1.000 90.270 ? 60  ASP A OD1 1 
ATOM 461  O OD2 ? ASP A 1  60 ? -13.736  14.271   2.159 1.000 90.270 ? 60  ASP A OD2 1 
ATOM 462  N N   ? GLY A 1  61 ? -16.889  14.323   6.066 1.000 91.930 ? 61  GLY A N   1 
ATOM 463  C CA  ? GLY A 1  61 ? -18.131  13.607   6.312 1.000 91.930 ? 61  GLY A CA  1 
ATOM 464  C C   ? GLY A 1  61 ? -18.140  12.208   5.727 1.000 91.930 ? 61  GLY A C   1 
ATOM 465  O O   ? GLY A 1  61 ? -19.058  11.426   5.986 1.000 91.930 ? 61  GLY A O   1 
ATOM 466  N N   ? SER A 1  62 ? -17.107  11.770   5.021 1.000 92.250 ? 62  SER A N   1 
ATOM 467  C CA  ? SER A 1  62 ? -17.010  10.472   4.360 1.000 92.250 ? 62  SER A CA  1 
ATOM 468  C C   ? SER A 1  62 ? -16.078   9.534   5.119 1.000 92.250 ? 62  SER A C   1 
ATOM 469  C CB  ? SER A 1  62 ? -16.519  10.638   2.921 1.000 92.250 ? 62  SER A CB  1 
ATOM 470  O O   ? SER A 1  62 ? -15.977   8.350   4.790 1.000 92.250 ? 62  SER A O   1 
ATOM 471  O OG  ? SER A 1  62 ? -15.189  11.127   2.897 1.000 92.250 ? 62  SER A OG  1 
ATOM 472  N N   ? GLU A 1  63 ? -15.422   9.943   6.190 1.000 95.550 ? 63  GLU A N   1 
ATOM 473  C CA  ? GLU A 1  63 ? -14.340   9.236   6.869 1.000 95.550 ? 63  GLU A CA  1 
ATOM 474  C C   ? GLU A 1  63 ? -14.886   8.229   7.877 1.000 95.550 ? 63  GLU A C   1 
ATOM 475  C CB  ? GLU A 1  63 ? -13.405  10.226   7.568 1.000 95.550 ? 63  GLU A CB  1 
ATOM 476  O O   ? GLU A 1  63 ? -15.893   8.489   8.538 1.000 95.550 ? 63  GLU A O   1 
ATOM 477  C CG  ? GLU A 1  63 ? -12.686  11.170   6.616 1.000 95.550 ? 63  GLU A CG  1 
ATOM 478  C CD  ? GLU A 1  63 ? -13.492  12.416   6.282 1.000 95.550 ? 63  GLU A CD  1 
ATOM 479  O OE1 ? GLU A 1  63 ? -12.957  13.320   5.601 1.000 95.550 ? 63  GLU A OE1 1 
ATOM 480  O OE2 ? GLU A 1  63 ? -14.666  12.488   6.707 1.000 95.550 ? 63  GLU A OE2 1 
ATOM 481  N N   ? GLN A 1  64 ? -14.294   7.111   7.941 1.000 97.580 ? 64  GLN A N   1 
ATOM 482  C CA  ? GLN A 1  64 ? -14.482   6.064   8.939 1.000 97.580 ? 64  GLN A CA  1 
ATOM 483  C C   ? GLN A 1  64 ? -13.182   5.771   9.682 1.000 97.580 ? 64  GLN A C   1 
ATOM 484  C CB  ? GLN A 1  64 ? -15.012   4.787   8.285 1.000 97.580 ? 64  GLN A CB  1 
ATOM 485  O O   ? GLN A 1  64 ? -12.123   5.642   9.064 1.000 97.580 ? 64  GLN A O   1 
ATOM 486  C CG  ? GLN A 1  64 ? -16.301   4.987   7.499 1.000 97.580 ? 64  GLN A CG  1 
ATOM 487  C CD  ? GLN A 1  64 ? -16.807   3.706   6.864 1.000 97.580 ? 64  GLN A CD  1 
ATOM 488  N NE2 ? GLN A 1  64 ? -17.180   3.781   5.591 1.000 97.580 ? 64  GLN A NE2 1 
ATOM 489  O OE1 ? GLN A 1  64 ? -16.861   2.656   7.512 1.000 97.580 ? 64  GLN A OE1 1 
ATOM 490  N N   ? TYR A 1  65 ? -13.274   5.763  10.986 1.000 97.620 ? 65  TYR A N   1 
ATOM 491  C CA  ? TYR A 1  65 ? -12.142   5.415  11.838 1.000 97.620 ? 65  TYR A CA  1 
ATOM 492  C C   ? TYR A 1  65 ? -12.374   4.080  12.535 1.000 97.620 ? 65  TYR A C   1 
ATOM 493  C CB  ? TYR A 1  65 ? -11.896   6.511  12.880 1.000 97.620 ? 65  TYR A CB  1 
ATOM 494  O O   ? TYR A 1  65 ? -13.306   3.941  13.330 1.000 97.620 ? 65  TYR A O   1 
ATOM 495  C CG  ? TYR A 1  65 ? -11.769   7.894  12.288 1.000 97.620 ? 65  TYR A CG  1 
ATOM 496  C CD1 ? TYR A 1  65 ? -10.519   8.430  11.985 1.000 97.620 ? 65  TYR A CD1 1 
ATOM 497  C CD2 ? TYR A 1  65 ? -12.896   8.666  12.031 1.000 97.620 ? 65  TYR A CD2 1 
ATOM 498  C CE1 ? TYR A 1  65 ? -10.397   9.705  11.441 1.000 97.620 ? 65  TYR A CE1 1 
ATOM 499  C CE2 ? TYR A 1  65 ? -12.786   9.942  11.487 1.000 97.620 ? 65  TYR A CE2 1 
ATOM 500  O OH  ? TYR A 1  65 ? -11.418  11.713  10.657 1.000 97.620 ? 65  TYR A OH  1 
ATOM 501  C CZ  ? TYR A 1  65 ? -11.534  10.451  11.195 1.000 97.620 ? 65  TYR A CZ  1 
ATOM 502  N N   ? ILE A 1  66 ? -11.544   3.149  12.191 1.000 98.360 ? 66  ILE A N   1 
ATOM 503  C CA  ? ILE A 1  66 ? -11.744   1.805  12.721 1.000 98.360 ? 66  ILE A CA  1 
ATOM 504  C C   ? ILE A 1  66 ? -10.410   1.236  13.201 1.000 98.360 ? 66  ILE A C   1 
ATOM 505  C CB  ? ILE A 1  66 ? -12.378   0.870  11.667 1.000 98.360 ? 66  ILE A CB  1 
ATOM 506  O O   ? ILE A 1  66 ?  -9.418   1.263  12.469 1.000 98.360 ? 66  ILE A O   1 
ATOM 507  C CG1 ? ILE A 1  66 ? -13.661   1.492  11.104 1.000 98.360 ? 66  ILE A CG1 1 
ATOM 508  C CG2 ? ILE A 1  66 ? -12.656  -0.511  12.268 1.000 98.360 ? 66  ILE A CG2 1 
ATOM 509  C CD1 ? ILE A 1  66 ? -14.277   0.706   9.955 1.000 98.360 ? 66  ILE A CD1 1 
ATOM 510  N N   ? ASP A 1  67 ? -10.433   0.694  14.478 1.000 98.300 ? 67  ASP A N   1 
ATOM 511  C CA  ? ASP A 1  67 ?  -9.211   0.104  15.016 1.000 98.300 ? 67  ASP A CA  1 
ATOM 512  C C   ? ASP A 1  67 ?  -8.952  -1.272  14.408 1.000 98.300 ? 67  ASP A C   1 
ATOM 513  C CB  ? ASP A 1  67 ?  -9.292  -0.001  16.540 1.000 98.300 ? 67  ASP A CB  1 
ATOM 514  O O   ? ASP A 1  67 ?  -9.891  -1.984  14.047 1.000 98.300 ? 67  ASP A O   1 
ATOM 515  C CG  ? ASP A 1  67 ?  -9.265   1.352  17.230 1.000 98.300 ? 67  ASP A CG  1 
ATOM 516  O OD1 ? ASP A 1  67 ?  -8.674   2.306  16.679 1.000 98.300 ? 67  ASP A OD1 1 
ATOM 517  O OD2 ? ASP A 1  67 ?  -9.837   1.464  18.336 1.000 98.300 ? 67  ASP A OD2 1 
ATOM 518  N N   ? ALA A 1  68 ?  -7.628  -1.566  14.351 1.000 98.110 ? 68  ALA A N   1 
ATOM 519  C CA  ? ALA A 1  68 ?  -7.229  -2.928  14.006 1.000 98.110 ? 68  ALA A CA  1 
ATOM 520  C C   ? ALA A 1  68 ?  -7.383  -3.864  15.201 1.000 98.110 ? 68  ALA A C   1 
ATOM 521  C CB  ? ALA A 1  68 ?  -5.788  -2.949  13.500 1.000 98.110 ? 68  ALA A CB  1 
ATOM 522  O O   ? ALA A 1  68 ?  -6.962  -3.536  16.313 1.000 98.110 ? 68  ALA A O   1 
ATOM 523  N N   ? VAL A 1  69 ?  -8.025  -5.032  14.915 1.000 97.540 ? 69  VAL A N   1 
ATOM 524  C CA  ? VAL A 1  69 ?  -8.167  -5.990  16.006 1.000 97.540 ? 69  VAL A CA  1 
ATOM 525  C C   ? VAL A 1  69 ?  -7.139  -7.108  15.850 1.000 97.540 ? 69  VAL A C   1 
ATOM 526  C CB  ? VAL A 1  69 ?  -9.594  -6.581  16.061 1.000 97.540 ? 69  VAL A CB  1 
ATOM 527  O O   ? VAL A 1  69 ?  -6.790  -7.780  16.823 1.000 97.540 ? 69  VAL A O   1 
ATOM 528  C CG1 ? VAL A 1  69 ?  -9.869  -7.442  14.829 1.000 97.540 ? 69  VAL A CG1 1 
ATOM 529  C CG2 ? VAL A 1  69 ?  -9.785  -7.395  17.339 1.000 97.540 ? 69  VAL A CG2 1 
ATOM 530  N N   ? LYS A 1  70 ?  -6.674  -7.205  14.602 1.000 97.500 ? 70  LYS A N   1 
ATOM 531  C CA  ? LYS A 1  70 ?  -5.660  -8.213  14.306 1.000 97.500 ? 70  LYS A CA  1 
ATOM 532  C C   ? LYS A 1  70 ?  -4.764  -7.769  13.154 1.000 97.500 ? 70  LYS A C   1 
ATOM 533  C CB  ? LYS A 1  70 ?  -6.317  -9.553  13.972 1.000 97.500 ? 70  LYS A CB  1 
ATOM 534  O O   ? LYS A 1  70 ?  -5.246  -7.222  12.160 1.000 97.500 ? 70  LYS A O   1 
ATOM 535  C CG  ? LYS A 1  70 ?  -5.354 -10.731  13.972 1.000 97.500 ? 70  LYS A CG  1 
ATOM 536  C CD  ? LYS A 1  70 ?  -6.092 -12.056  13.827 1.000 97.500 ? 70  LYS A CD  1 
ATOM 537  C CE  ? LYS A 1  70 ?  -5.156 -13.242  14.019 1.000 97.500 ? 70  LYS A CE  1 
ATOM 538  N NZ  ? LYS A 1  70 ?  -5.885 -14.543  13.932 1.000 97.500 ? 70  LYS A NZ  1 
ATOM 539  N N   ? ILE A 1  71 ?  -3.438  -7.987  13.346 1.000 98.060 ? 71  ILE A N   1 
ATOM 540  C CA  ? ILE A 1  71 ?  -2.451  -7.751  12.298 1.000 98.060 ? 71  ILE A CA  1 
ATOM 541  C C   ? ILE A 1  71 ?  -1.688  -9.041  12.007 1.000 98.060 ? 71  ILE A C   1 
ATOM 542  C CB  ? ILE A 1  71 ?  -1.469  -6.624  12.690 1.000 98.060 ? 71  ILE A CB  1 
ATOM 543  O O   ? ILE A 1  71 ?  -1.058  -9.612  12.901 1.000 98.060 ? 71  ILE A O   1 
ATOM 544  C CG1 ? ILE A 1  71 ?  -2.224  -5.308  12.907 1.000 98.060 ? 71  ILE A CG1 1 
ATOM 545  C CG2 ? ILE A 1  71 ?  -0.380  -6.462  11.626 1.000 98.060 ? 71  ILE A CG2 1 
ATOM 546  C CD1 ? ILE A 1  71 ?  -1.379  -4.203  13.525 1.000 98.060 ? 71  ILE A CD1 1 
ATOM 547  N N   ? ILE A 1  72 ?  -1.789  -9.478  10.763 1.000 98.390 ? 72  ILE A N   1 
ATOM 548  C CA  ? ILE A 1  72 ?  -1.187 -10.747  10.368 1.000 98.390 ? 72  ILE A CA  1 
ATOM 549  C C   ? ILE A 1  72 ?  -0.113 -10.502   9.312 1.000 98.390 ? 72  ILE A C   1 
ATOM 550  C CB  ? ILE A 1  72 ?  -2.250 -11.734   9.834 1.000 98.390 ? 72  ILE A CB  1 
ATOM 551  O O   ? ILE A 1  72 ?  -0.420 -10.104   8.186 1.000 98.390 ? 72  ILE A O   1 
ATOM 552  C CG1 ? ILE A 1  72 ?  -3.354 -11.945  10.876 1.000 98.390 ? 72  ILE A CG1 1 
ATOM 553  C CG2 ? ILE A 1  72 ?  -1.602 -13.066   9.445 1.000 98.390 ? 72  ILE A CG2 1 
ATOM 554  C CD1 ? ILE A 1  72 ?  -4.555 -12.724  10.356 1.000 98.390 ? 72  ILE A CD1 1 
ATOM 555  N N   ? LEU A 1  73 ?   1.184 -10.764   9.718 1.000 98.470 ? 73  LEU A N   1 
ATOM 556  C CA  ? LEU A 1  73 ?   2.277 -10.672   8.757 1.000 98.470 ? 73  LEU A CA  1 
ATOM 557  C C   ? LEU A 1  73 ?   2.436 -11.979   7.986 1.000 98.470 ? 73  LEU A C   1 
ATOM 558  C CB  ? LEU A 1  73 ?   3.588 -10.323   9.467 1.000 98.470 ? 73  LEU A CB  1 
ATOM 559  O O   ? LEU A 1  73 ?   2.168 -13.056   8.522 1.000 98.470 ? 73  LEU A O   1 
ATOM 560  C CG  ? LEU A 1  73 ?   3.559  -9.093  10.376 1.000 98.470 ? 73  LEU A CG  1 
ATOM 561  C CD1 ? LEU A 1  73 ?   4.944  -8.832  10.959 1.000 98.470 ? 73  LEU A CD1 1 
ATOM 562  C CD2 ? LEU A 1  73 ?   3.058  -7.873   9.610 1.000 98.470 ? 73  LEU A CD2 1 
ATOM 563  N N   ? HIS A 1  74 ?   2.812 -11.810   6.700 1.000 98.540 ? 74  HIS A N   1 
ATOM 564  C CA  ? HIS A 1  74 ?   3.139 -13.035   5.979 1.000 98.540 ? 74  HIS A CA  1 
ATOM 565  C C   ? HIS A 1  74 ?   4.173 -13.862   6.737 1.000 98.540 ? 74  HIS A C   1 
ATOM 566  C CB  ? HIS A 1  74 ?   3.654 -12.710   4.575 1.000 98.540 ? 74  HIS A CB  1 
ATOM 567  O O   ? HIS A 1  74 ?   5.187 -13.329   7.192 1.000 98.540 ? 74  HIS A O   1 
ATOM 568  C CG  ? HIS A 1  74 ?   3.639 -13.880   3.644 1.000 98.540 ? 74  HIS A CG  1 
ATOM 569  C CD2 ? HIS A 1  74 ?   2.809 -14.191   2.620 1.000 98.540 ? 74  HIS A CD2 1 
ATOM 570  N ND1 ? HIS A 1  74 ?   4.561 -14.901   3.717 1.000 98.540 ? 74  HIS A ND1 1 
ATOM 571  C CE1 ? HIS A 1  74 ?   4.299 -15.791   2.775 1.000 98.540 ? 74  HIS A CE1 1 
ATOM 572  N NE2 ? HIS A 1  74 ?   3.241 -15.384   2.096 1.000 98.540 ? 74  HIS A NE2 1 
ATOM 573  N N   ? PRO A 1  75 ?   3.993 -15.178   6.900 1.000 97.960 ? 75  PRO A N   1 
ATOM 574  C CA  ? PRO A 1  75 ?   4.857 -16.031   7.719 1.000 97.960 ? 75  PRO A CA  1 
ATOM 575  C C   ? PRO A 1  75 ?   6.294 -16.083   7.206 1.000 97.960 ? 75  PRO A C   1 
ATOM 576  C CB  ? PRO A 1  75 ?   4.191 -17.406   7.620 1.000 97.960 ? 75  PRO A CB  1 
ATOM 577  O O   ? PRO A 1  75 ?   7.219 -16.359   7.974 1.000 97.960 ? 75  PRO A O   1 
ATOM 578  C CG  ? PRO A 1  75 ?   2.781 -17.119   7.217 1.000 97.960 ? 75  PRO A CG  1 
ATOM 579  C CD  ? PRO A 1  75 ?   2.758 -15.833   6.442 1.000 97.960 ? 75  PRO A CD  1 
ATOM 580  N N   ? LYS A 1  76 ?   6.435 -15.829   5.906 1.000 98.230 ? 76  LYS A N   1 
ATOM 581  C CA  ? LYS A 1  76 ?   7.773 -15.917   5.329 1.000 98.230 ? 76  LYS A CA  1 
ATOM 582  C C   ? LYS A 1  76 ?   8.372 -14.530   5.115 1.000 98.230 ? 76  LYS A C   1 
ATOM 583  C CB  ? LYS A 1  76 ?   7.738 -16.682   4.005 1.000 98.230 ? 76  LYS A CB  1 
ATOM 584  O O   ? LYS A 1  76 ?   9.328 -14.371   4.353 1.000 98.230 ? 76  LYS A O   1 
ATOM 585  C CG  ? LYS A 1  76 ?   7.359 -18.149   4.148 1.000 98.230 ? 76  LYS A CG  1 
ATOM 586  C CD  ? LYS A 1  76 ?   7.404 -18.871   2.807 1.000 98.230 ? 76  LYS A CD  1 
ATOM 587  C CE  ? LYS A 1  76 ?   7.048 -20.344   2.952 1.000 98.230 ? 76  LYS A CE  1 
ATOM 588  N NZ  ? LYS A 1  76 ?   7.079 -21.053   1.638 1.000 98.230 ? 76  LYS A NZ  1 
ATOM 589  N N   ? TYR A 1  77 ?   7.740 -13.489   5.731 1.000 98.330 ? 77  TYR A N   1 
ATOM 590  C CA  ? TYR A 1  77 ?   8.304 -12.145   5.657 1.000 98.330 ? 77  TYR A CA  1 
ATOM 591  C C   ? TYR A 1  77 ?   9.730 -12.122   6.195 1.000 98.330 ? 77  TYR A C   1 
ATOM 592  C CB  ? TYR A 1  77 ?   7.435 -11.154   6.437 1.000 98.330 ? 77  TYR A CB  1 
ATOM 593  O O   ? TYR A 1  77 ?   9.988 -12.587   7.308 1.000 98.330 ? 77  TYR A O   1 
ATOM 594  C CG  ? TYR A 1  77 ?   8.052  -9.783   6.574 1.000 98.330 ? 77  TYR A CG  1 
ATOM 595  C CD1 ? TYR A 1  77 ?   8.239  -9.204   7.827 1.000 98.330 ? 77  TYR A CD1 1 
ATOM 596  C CD2 ? TYR A 1  77 ?   8.448  -9.064   5.451 1.000 98.330 ? 77  TYR A CD2 1 
ATOM 597  C CE1 ? TYR A 1  77 ?   8.805  -7.940   7.957 1.000 98.330 ? 77  TYR A CE1 1 
ATOM 598  C CE2 ? TYR A 1  77 ?   9.015  -7.800   5.570 1.000 98.330 ? 77  TYR A CE2 1 
ATOM 599  O OH  ? TYR A 1  77 ?   9.751  -5.996   6.948 1.000 98.330 ? 77  TYR A OH  1 
ATOM 600  C CZ  ? TYR A 1  77 ?   9.190  -7.247   6.825 1.000 98.330 ? 77  TYR A CZ  1 
ATOM 601  N N   ? ASN A 1  78 ?  10.645 -11.612   5.376 1.000 97.510 ? 78  ASN A N   1 
ATOM 602  C CA  ? ASN A 1  78 ?  12.054 -11.446   5.720 1.000 97.510 ? 78  ASN A CA  1 
ATOM 603  C C   ? ASN A 1  78 ?  12.426  -9.974   5.864 1.000 97.510 ? 78  ASN A C   1 
ATOM 604  C CB  ? ASN A 1  78 ?  12.945 -12.121   4.675 1.000 97.510 ? 78  ASN A CB  1 
ATOM 605  O O   ? ASN A 1  78 ?  12.519  -9.253   4.869 1.000 97.510 ? 78  ASN A O   1 
ATOM 606  C CG  ? ASN A 1  78 ?  14.409 -12.120   5.068 1.000 97.510 ? 78  ASN A CG  1 
ATOM 607  N ND2 ? ASN A 1  78 ?  15.143 -13.133   4.621 1.000 97.510 ? 78  ASN A ND2 1 
ATOM 608  O OD1 ? ASN A 1  78 ?  14.876 -11.219   5.769 1.000 97.510 ? 78  ASN A OD1 1 
ATOM 609  N N   ? PRO A 1  79 ?  12.739  -9.470   7.052 1.000 95.900 ? 79  PRO A N   1 
ATOM 610  C CA  ? PRO A 1  79 ?  12.971  -8.047   7.310 1.000 95.900 ? 79  PRO A CA  1 
ATOM 611  C C   ? PRO A 1  79 ?  14.309  -7.558   6.761 1.000 95.900 ? 79  PRO A C   1 
ATOM 612  C CB  ? PRO A 1  79 ?  12.941  -7.956   8.838 1.000 95.900 ? 79  PRO A CB  1 
ATOM 613  O O   ? PRO A 1  79 ?  14.511  -6.352   6.601 1.000 95.900 ? 79  PRO A O   1 
ATOM 614  C CG  ? PRO A 1  79 ?  13.299  -9.328   9.309 1.000 95.900 ? 79  PRO A CG  1 
ATOM 615  C CD  ? PRO A 1  79 ?  12.733 -10.328   8.342 1.000 95.900 ? 79  PRO A CD  1 
ATOM 616  N N   ? ARG A 1  80 ?  15.165  -8.527   6.392 1.000 94.590 ? 80  ARG A N   1 
ATOM 617  C CA  ? ARG A 1  80 ?  16.452  -8.159   5.810 1.000 94.590 ? 80  ARG A CA  1 
ATOM 618  C C   ? ARG A 1  80 ?  16.319  -7.890   4.314 1.000 94.590 ? 80  ARG A C   1 
ATOM 619  C CB  ? ARG A 1  80 ?  17.487  -9.259   6.054 1.000 94.590 ? 80  ARG A CB  1 
ATOM 620  O O   ? ARG A 1  80 ?  16.840  -6.893   3.809 1.000 94.590 ? 80  ARG A O   1 
ATOM 621  C CG  ? ARG A 1  80 ?  18.894  -8.889   5.613 1.000 94.590 ? 80  ARG A CG  1 
ATOM 622  C CD  ? ARG A 1  80 ?  19.882 -10.018   5.875 1.000 94.590 ? 80  ARG A CD  1 
ATOM 623  N NE  ? ARG A 1  80 ?  21.190  -9.736   5.290 1.000 94.590 ? 80  ARG A NE  1 
ATOM 624  N NH1 ? ARG A 1  80 ?  22.171 -11.694   6.025 1.000 94.590 ? 80  ARG A NH1 1 
ATOM 625  N NH2 ? ARG A 1  80 ?  23.389 -10.184   4.804 1.000 94.590 ? 80  ARG A NH2 1 
ATOM 626  C CZ  ? ARG A 1  80 ?  22.247 -10.539   5.374 1.000 94.590 ? 80  ARG A CZ  1 
ATOM 627  N N   ? THR A 1  81 ?  15.555  -8.679   3.677 1.000 95.210 ? 81  THR A N   1 
ATOM 628  C CA  ? THR A 1  81 ?  15.449  -8.574   2.226 1.000 95.210 ? 81  THR A CA  1 
ATOM 629  C C   ? THR A 1  81 ?  14.127  -7.923   1.827 1.000 95.210 ? 81  THR A C   1 
ATOM 630  C CB  ? THR A 1  81 ?  15.568  -9.954   1.555 1.000 95.210 ? 81  THR A CB  1 
ATOM 631  O O   ? THR A 1  81 ?  13.950  -7.523   0.674 1.000 95.210 ? 81  THR A O   1 
ATOM 632  C CG2 ? THR A 1  81 ?  16.864 -10.651   1.956 1.000 95.210 ? 81  THR A CG2 1 
ATOM 633  O OG1 ? THR A 1  81 ?  14.458 -10.769   1.953 1.000 95.210 ? 81  THR A OG1 1 
ATOM 634  N N   ? LEU A 1  82 ?  13.255  -7.759   2.738 1.000 97.020 ? 82  LEU A N   1 
ATOM 635  C CA  ? LEU A 1  82 ?  11.892  -7.275   2.550 1.000 97.020 ? 82  LEU A CA  1 
ATOM 636  C C   ? LEU A 1  82 ?  11.120  -8.180   1.596 1.000 97.020 ? 82  LEU A C   1 
ATOM 637  C CB  ? LEU A 1  82 ?  11.901  -5.840   2.017 1.000 97.020 ? 82  LEU A CB  1 
ATOM 638  O O   ? LEU A 1  82 ?  10.129  -7.756   0.997 1.000 97.020 ? 82  LEU A O   1 
ATOM 639  C CG  ? LEU A 1  82 ?  12.413  -4.764   2.976 1.000 97.020 ? 82  LEU A CG  1 
ATOM 640  C CD1 ? LEU A 1  82 ?  12.364  -3.393   2.309 1.000 97.020 ? 82  LEU A CD1 1 
ATOM 641  C CD2 ? LEU A 1  82 ?  11.599  -4.765   4.266 1.000 97.020 ? 82  LEU A CD2 1 
ATOM 642  N N   ? ASP A 1  83 ?  11.632  -9.385   1.352 1.000 97.620 ? 83  ASP A N   1 
ATOM 643  C CA  ? ASP A 1  83 ?  10.893 -10.397   0.603 1.000 97.620 ? 83  ASP A CA  1 
ATOM 644  C C   ? ASP A 1  83 ?   9.641 -10.835   1.361 1.000 97.620 ? 83  ASP A C   1 
ATOM 645  C CB  ? ASP A 1  83 ?  11.783 -11.608   0.314 1.000 97.620 ? 83  ASP A CB  1 
ATOM 646  O O   ? ASP A 1  83 ?   9.660 -10.947   2.588 1.000 97.620 ? 83  ASP A O   1 
ATOM 647  C CG  ? ASP A 1  83 ?  11.306 -12.424  -0.875 1.000 97.620 ? 83  ASP A CG  1 
ATOM 648  O OD1 ? ASP A 1  83 ?  10.571 -11.884  -1.730 1.000 97.620 ? 83  ASP A OD1 1 
ATOM 649  O OD2 ? ASP A 1  83 ?  11.665 -13.618  -0.955 1.000 97.620 ? 83  ASP A OD2 1 
ATOM 650  N N   ? ASN A 1  84 ?   8.517 -11.007   0.670 1.000 98.310 ? 84  ASN A N   1 
ATOM 651  C CA  ? ASN A 1  84 ?   7.225 -11.346   1.256 1.000 98.310 ? 84  ASN A CA  1 
ATOM 652  C C   ? ASN A 1  84 ?   6.690 -10.214   2.128 1.000 98.310 ? 84  ASN A C   1 
ATOM 653  C CB  ? ASN A 1  84 ?   7.326 -12.639   2.069 1.000 98.310 ? 84  ASN A CB  1 
ATOM 654  O O   ? ASN A 1  84 ?   6.118 -10.460   3.191 1.000 98.310 ? 84  ASN A O   1 
ATOM 655  C CG  ? ASN A 1  84 ?   7.757 -13.825   1.228 1.000 98.310 ? 84  ASN A CG  1 
ATOM 656  N ND2 ? ASN A 1  84 ?   8.852 -14.464   1.621 1.000 98.310 ? 84  ASN A ND2 1 
ATOM 657  O OD1 ? ASN A 1  84 ?   7.111 -14.163   0.233 1.000 98.310 ? 84  ASN A OD1 1 
ATOM 658  N N   ? ASP A 1  85 ?   6.974  -8.961   1.833 1.000 98.540 ? 85  ASP A N   1 
ATOM 659  C CA  ? ASP A 1  85 ?   6.574  -7.755   2.552 1.000 98.540 ? 85  ASP A CA  1 
ATOM 660  C C   ? ASP A 1  85 ?   5.080  -7.487   2.386 1.000 98.540 ? 85  ASP A C   1 
ATOM 661  C CB  ? ASP A 1  85 ?   7.382  -6.549   2.069 1.000 98.540 ? 85  ASP A CB  1 
ATOM 662  O O   ? ASP A 1  85 ?   4.685  -6.577   1.654 1.000 98.540 ? 85  ASP A O   1 
ATOM 663  C CG  ? ASP A 1  85 ?   7.194  -5.321   2.942 1.000 98.540 ? 85  ASP A CG  1 
ATOM 664  O OD1 ? ASP A 1  85 ?   6.763  -5.461   4.107 1.000 98.540 ? 85  ASP A OD1 1 
ATOM 665  O OD2 ? ASP A 1  85 ?   7.477  -4.203   2.461 1.000 98.540 ? 85  ASP A OD2 1 
ATOM 666  N N   ? ILE A 1  86 ?   4.200  -8.250   2.961 1.000 98.710 ? 86  ILE A N   1 
ATOM 667  C CA  ? ILE A 1  86 ?   2.748  -8.146   2.855 1.000 98.710 ? 86  ILE A CA  1 
ATOM 668  C C   ? ILE A 1  86 ?   2.105  -8.526   4.187 1.000 98.710 ? 86  ILE A C   1 
ATOM 669  C CB  ? ILE A 1  86 ?   2.199  -9.041   1.721 1.000 98.710 ? 86  ILE A CB  1 
ATOM 670  O O   ? ILE A 1  86 ?   2.582  -9.429   4.878 1.000 98.710 ? 86  ILE A O   1 
ATOM 671  C CG1 ? ILE A 1  86 ?   0.690  -8.826   1.554 1.000 98.710 ? 86  ILE A CG1 1 
ATOM 672  C CG2 ? ILE A 1  86 ?   2.515 -10.514   1.994 1.000 98.710 ? 86  ILE A CG2 1 
ATOM 673  C CD1 ? ILE A 1  86 ?   0.117  -9.427   0.278 1.000 98.710 ? 86  ILE A CD1 1 
ATOM 674  N N   ? MET A 1  87 ?   1.108  -7.770   4.584 1.000 98.440 ? 87  MET A N   1 
ATOM 675  C CA  ? MET A 1  87 ?   0.390  -8.015   5.831 1.000 98.440 ? 87  MET A CA  1 
ATOM 676  C C   ? MET A 1  87 ?  -1.104  -7.767   5.657 1.000 98.440 ? 87  MET A C   1 
ATOM 677  C CB  ? MET A 1  87 ?   0.940  -7.130   6.951 1.000 98.440 ? 87  MET A CB  1 
ATOM 678  O O   ? MET A 1  87 ?  -1.511  -6.968   4.812 1.000 98.440 ? 87  MET A O   1 
ATOM 679  C CG  ? MET A 1  87 ?   0.585  -5.659   6.801 1.000 98.440 ? 87  MET A CG  1 
ATOM 680  S SD  ? MET A 1  87 ?   1.155  -4.649   8.223 1.000 98.440 ? 87  MET A SD  1 
ATOM 681  C CE  ? MET A 1  87 ?   0.525  -3.020   7.732 1.000 98.440 ? 87  MET A CE  1 
ATOM 682  N N   ? LEU A 1  88 ?  -1.955  -8.501   6.452 1.000 98.750 ? 88  LEU A N   1 
ATOM 683  C CA  ? LEU A 1  88 ?  -3.400  -8.308   6.511 1.000 98.750 ? 88  LEU A CA  1 
ATOM 684  C C   ? LEU A 1  88 ?  -3.815  -7.710   7.851 1.000 98.750 ? 88  LEU A C   1 
ATOM 685  C CB  ? LEU A 1  88 ?  -4.127  -9.636   6.284 1.000 98.750 ? 88  LEU A CB  1 
ATOM 686  O O   ? LEU A 1  88 ?  -3.250  -8.055   8.891 1.000 98.750 ? 88  LEU A O   1 
ATOM 687  C CG  ? LEU A 1  88 ?  -3.985 -10.258   4.894 1.000 98.750 ? 88  LEU A CG  1 
ATOM 688  C CD1 ? LEU A 1  88 ?  -4.652 -11.630   4.857 1.000 98.750 ? 88  LEU A CD1 1 
ATOM 689  C CD2 ? LEU A 1  88 ?  -4.581  -9.340   3.833 1.000 98.750 ? 88  LEU A CD2 1 
ATOM 690  N N   ? ILE A 1  89 ?  -4.716  -6.784   7.760 1.000 98.690 ? 89  ILE A N   1 
ATOM 691  C CA  ? ILE A 1  89 ?  -5.262  -6.123   8.940 1.000 98.690 ? 89  ILE A CA  1 
ATOM 692  C C   ? ILE A 1  89 ?  -6.761  -6.398   9.039 1.000 98.690 ? 89  ILE A C   1 
ATOM 693  C CB  ? ILE A 1  89 ?  -4.997  -4.601   8.909 1.000 98.690 ? 89  ILE A CB  1 
ATOM 694  O O   ? ILE A 1  89 ?  -7.517  -6.090   8.115 1.000 98.690 ? 89  ILE A O   1 
ATOM 695  C CG1 ? ILE A 1  89 ?  -3.499  -4.323   8.746 1.000 98.690 ? 89  ILE A CG1 1 
ATOM 696  C CG2 ? ILE A 1  89 ?  -5.545  -3.931  10.172 1.000 98.690 ? 89  ILE A CG2 1 
ATOM 697  C CD1 ? ILE A 1  89 ?  -3.174  -2.890   8.349 1.000 98.690 ? 89  ILE A CD1 1 
ATOM 698  N N   ? LYS A 1  90 ?  -7.210  -7.072  10.167 1.000 98.520 ? 90  LYS A N   1 
ATOM 699  C CA  ? LYS A 1  90 ?  -8.629  -7.263  10.451 1.000 98.520 ? 90  LYS A CA  1 
ATOM 700  C C   ? LYS A 1  90 ?  -9.190  -6.096  11.258 1.000 98.520 ? 90  LYS A C   1 
ATOM 701  C CB  ? LYS A 1  90 ?  -8.855  -8.576  11.202 1.000 98.520 ? 90  LYS A CB  1 
ATOM 702  O O   ? LYS A 1  90 ?  -8.632  -5.725  12.293 1.000 98.520 ? 90  LYS A O   1 
ATOM 703  C CG  ? LYS A 1  90 ? -10.320  -8.955  11.359 1.000 98.520 ? 90  LYS A CG  1 
ATOM 704  C CD  ? LYS A 1  90 ? -10.476 -10.345  11.964 1.000 98.520 ? 90  LYS A CD  1 
ATOM 705  C CE  ? LYS A 1  90 ? -11.936 -10.774  12.012 1.000 98.520 ? 90  LYS A CE  1 
ATOM 706  N NZ  ? LYS A 1  90 ? -12.089 -12.161  12.544 1.000 98.520 ? 90  LYS A NZ  1 
ATOM 707  N N   ? LEU A 1  91 ? -10.309  -5.546  10.745 1.000 98.570 ? 91  LEU A N   1 
ATOM 708  C CA  ? LEU A 1  91 ? -10.923  -4.395  11.399 1.000 98.570 ? 91  LEU A CA  1 
ATOM 709  C C   ? LEU A 1  91 ? -11.748  -4.832  12.605 1.000 98.570 ? 91  LEU A C   1 
ATOM 710  C CB  ? LEU A 1  91 ? -11.806  -3.625  10.413 1.000 98.570 ? 91  LEU A CB  1 
ATOM 711  O O   ? LEU A 1  91 ? -12.336  -5.916  12.600 1.000 98.570 ? 91  LEU A O   1 
ATOM 712  C CG  ? LEU A 1  91 ? -11.115  -3.098   9.154 1.000 98.570 ? 91  LEU A CG  1 
ATOM 713  C CD1 ? LEU A 1  91 ? -12.117  -2.366   8.268 1.000 98.570 ? 91  LEU A CD1 1 
ATOM 714  C CD2 ? LEU A 1  91 ?  -9.953  -2.184   9.524 1.000 98.570 ? 91  LEU A CD2 1 
ATOM 715  N N   ? SER A 1  92 ? -11.790  -4.032  13.712 1.000 98.270 ? 92  SER A N   1 
ATOM 716  C CA  ? SER A 1  92 ? -12.554  -4.338  14.917 1.000 98.270 ? 92  SER A CA  1 
ATOM 717  C C   ? SER A 1  92 ? -14.048  -4.411  14.622 1.000 98.270 ? 92  SER A C   1 
ATOM 718  C CB  ? SER A 1  92 ? -12.290  -3.291  16.000 1.000 98.270 ? 92  SER A CB  1 
ATOM 719  O O   ? SER A 1  92 ? -14.795  -5.083  15.336 1.000 98.270 ? 92  SER A O   1 
ATOM 720  O OG  ? SER A 1  92 ? -12.638  -1.995  15.541 1.000 98.270 ? 92  SER A OG  1 
ATOM 721  N N   ? LYS A 1  93 ? -14.542  -3.716  13.618 1.000 98.240 ? 93  LYS A N   1 
ATOM 722  C CA  ? LYS A 1  93 ? -15.890  -3.749  13.058 1.000 98.240 ? 93  LYS A CA  1 
ATOM 723  C C   ? LYS A 1  93 ? -15.862  -3.550  11.545 1.000 98.240 ? 93  LYS A C   1 
ATOM 724  C CB  ? LYS A 1  93 ? -16.769  -2.682  13.711 1.000 98.240 ? 93  LYS A CB  1 
ATOM 725  O O   ? LYS A 1  93 ? -14.951  -2.911  11.015 1.000 98.240 ? 93  LYS A O   1 
ATOM 726  C CG  ? LYS A 1  93 ? -16.266  -1.259  13.513 1.000 98.240 ? 93  LYS A CG  1 
ATOM 727  C CD  ? LYS A 1  93 ? -17.137  -0.251  14.251 1.000 98.240 ? 93  LYS A CD  1 
ATOM 728  C CE  ? LYS A 1  93 ? -16.655   1.176  14.026 1.000 98.240 ? 93  LYS A CE  1 
ATOM 729  N NZ  ? LYS A 1  93 ? -17.507   2.169  14.745 1.000 98.240 ? 93  LYS A NZ  1 
ATOM 730  N N   ? PRO A 1  94 ? -16.977  -4.195  10.856 1.000 98.230 ? 94  PRO A N   1 
ATOM 731  C CA  ? PRO A 1  94 ? -16.984  -4.041   9.399 1.000 98.230 ? 94  PRO A CA  1 
ATOM 732  C C   ? PRO A 1  94 ? -17.106  -2.583   8.961 1.000 98.230 ? 94  PRO A C   1 
ATOM 733  C CB  ? PRO A 1  94 ? -18.212  -4.845   8.966 1.000 98.230 ? 94  PRO A CB  1 
ATOM 734  O O   ? PRO A 1  94 ? -17.845  -1.809   9.575 1.000 98.230 ? 94  PRO A O   1 
ATOM 735  C CG  ? PRO A 1  94 ? -18.468  -5.790  10.096 1.000 98.230 ? 94  PRO A CG  1 
ATOM 736  C CD  ? PRO A 1  94 ? -18.017  -5.140  11.372 1.000 98.230 ? 94  PRO A CD  1 
ATOM 737  N N   ? ALA A 1  95 ? -16.354  -2.208   7.878 1.000 98.160 ? 95  ALA A N   1 
ATOM 738  C CA  ? ALA A 1  95 ? -16.491  -0.900   7.243 1.000 98.160 ? 95  ALA A CA  1 
ATOM 739  C C   ? ALA A 1  95 ? -17.820  -0.786   6.501 1.000 98.160 ? 95  ALA A C   1 
ATOM 740  C CB  ? ALA A 1  95 ? -15.328  -0.648   6.286 1.000 98.160 ? 95  ALA A CB  1 
ATOM 741  O O   ? ALA A 1  95 ? -18.349  -1.785   6.006 1.000 98.160 ? 95  ALA A O   1 
ATOM 742  N N   ? THR A 1  96 ? -18.396   0.403   6.485 1.000 98.030 ? 96  THR A N   1 
ATOM 743  C CA  ? THR A 1  96 ? -19.560   0.680   5.650 1.000 98.030 ? 96  THR A CA  1 
ATOM 744  C C   ? THR A 1  96 ? -19.134   1.022   4.225 1.000 98.030 ? 96  THR A C   1 
ATOM 745  C CB  ? THR A 1  96 ? -20.400   1.835   6.228 1.000 98.030 ? 96  THR A CB  1 
ATOM 746  O O   ? THR A 1  96 ? -18.578   2.094   3.977 1.000 98.030 ? 96  THR A O   1 
ATOM 747  C CG2 ? THR A 1  96 ? -21.668   2.056   5.409 1.000 98.030 ? 96  THR A CG2 1 
ATOM 748  O OG1 ? THR A 1  96 ? -20.765   1.523   7.578 1.000 98.030 ? 96  THR A OG1 1 
ATOM 749  N N   ? LEU A 1  97 ? -19.307   0.051   3.302 1.000 97.770 ? 97  LEU A N   1 
ATOM 750  C CA  ? LEU A 1  97 ? -18.932   0.287   1.913 1.000 97.770 ? 97  LEU A CA  1 
ATOM 751  C C   ? LEU A 1  97 ? -19.972   1.151   1.208 1.000 97.770 ? 97  LEU A C   1 
ATOM 752  C CB  ? LEU A 1  97 ? -18.766  -1.040   1.169 1.000 97.770 ? 97  LEU A CB  1 
ATOM 753  O O   ? LEU A 1  97 ? -21.172   0.882   1.296 1.000 97.770 ? 97  LEU A O   1 
ATOM 754  C CG  ? LEU A 1  97 ? -17.770  -2.034   1.769 1.000 97.770 ? 97  LEU A CG  1 
ATOM 755  C CD1 ? LEU A 1  97 ? -17.609  -3.242   0.853 1.000 97.770 ? 97  LEU A CD1 1 
ATOM 756  C CD2 ? LEU A 1  97 ? -16.425  -1.360   2.016 1.000 97.770 ? 97  LEU A CD2 1 
ATOM 757  N N   ? ASN A 1  98 ? -19.478   2.266   0.446 1.000 96.700 ? 98  ASN A N   1 
ATOM 758  C CA  ? ASN A 1  98 ? -20.261   3.215  -0.339 1.000 96.700 ? 98  ASN A CA  1 
ATOM 759  C C   ? ASN A 1  98 ? -19.410   3.894  -1.408 1.000 96.700 ? 98  ASN A C   1 
ATOM 760  C CB  ? ASN A 1  98 ? -20.905   4.262   0.572 1.000 96.700 ? 98  ASN A CB  1 
ATOM 761  O O   ? ASN A 1  98 ? -18.340   3.398  -1.763 1.000 96.700 ? 98  ASN A O   1 
ATOM 762  C CG  ? ASN A 1  98 ? -19.884   5.043   1.377 1.000 96.700 ? 98  ASN A CG  1 
ATOM 763  N ND2 ? ASN A 1  98 ? -20.179   5.266   2.652 1.000 96.700 ? 98  ASN A ND2 1 
ATOM 764  O OD1 ? ASN A 1  98 ? -18.840   5.443   0.856 1.000 96.700 ? 98  ASN A OD1 1 
ATOM 765  N N   ? SER A 1  99 ? -19.906   4.980  -1.952 1.000 95.470 ? 99  SER A N   1 
ATOM 766  C CA  ? SER A 1  99 ? -19.218   5.613  -3.072 1.000 95.470 ? 99  SER A CA  1 
ATOM 767  C C   ? SER A 1  99 ? -17.881   6.204  -2.637 1.000 95.470 ? 99  SER A C   1 
ATOM 768  C CB  ? SER A 1  99 ? -20.091   6.706  -3.690 1.000 95.470 ? 99  SER A CB  1 
ATOM 769  O O   ? SER A 1  99 ? -17.022   6.493  -3.472 1.000 95.470 ? 99  SER A O   1 
ATOM 770  O OG  ? SER A 1  99 ? -20.422   7.690  -2.726 1.000 95.470 ? 99  SER A OG  1 
ATOM 771  N N   ? HIS A 1 100 ? -17.516   6.291  -1.307 1.000 96.050 ? 100 HIS A N   1 
ATOM 772  C CA  ? HIS A 1 100 ? -16.288   6.868  -0.772 1.000 96.050 ? 100 HIS A CA  1 
ATOM 773  C C   ? HIS A 1 100 ? -15.383   5.790  -0.185 1.000 96.050 ? 100 HIS A C   1 
ATOM 774  C CB  ? HIS A 1 100 ? -16.609   7.920   0.291 1.000 96.050 ? 100 HIS A CB  1 
ATOM 775  O O   ? HIS A 1 100 ? -14.179   6.003  -0.025 1.000 96.050 ? 100 HIS A O   1 
ATOM 776  C CG  ? HIS A 1 100 ? -17.516   9.006  -0.194 1.000 96.050 ? 100 HIS A CG  1 
ATOM 777  C CD2 ? HIS A 1 100 ? -17.309  10.008  -1.080 1.000 96.050 ? 100 HIS A CD2 1 
ATOM 778  N ND1 ? HIS A 1 100 ? -18.815   9.142   0.246 1.000 96.050 ? 100 HIS A ND1 1 
ATOM 779  C CE1 ? HIS A 1 100 ? -19.369  10.184  -0.351 1.000 96.050 ? 100 HIS A CE1 1 
ATOM 780  N NE2 ? HIS A 1 100 ? -18.476  10.727  -1.161 1.000 96.050 ? 100 HIS A NE2 1 
ATOM 781  N N   ? VAL A 1 101 ? -15.921   4.678   0.200 1.000 97.930 ? 101 VAL A N   1 
ATOM 782  C CA  ? VAL A 1 101 ? -15.247   3.521   0.779 1.000 97.930 ? 101 VAL A CA  1 
ATOM 783  C C   ? VAL A 1 101 ? -15.646   2.257   0.019 1.000 97.930 ? 101 VAL A C   1 
ATOM 784  C CB  ? VAL A 1 101 ? -15.576   3.365   2.280 1.000 97.930 ? 101 VAL A CB  1 
ATOM 785  O O   ? VAL A 1 101 ? -16.775   1.779   0.146 1.000 97.930 ? 101 VAL A O   1 
ATOM 786  C CG1 ? VAL A 1 101 ? -14.826   2.175   2.877 1.000 97.930 ? 101 VAL A CG1 1 
ATOM 787  C CG2 ? VAL A 1 101 ? -15.236   4.648   3.036 1.000 97.930 ? 101 VAL A CG2 1 
ATOM 788  N N   ? SER A 1 102 ? -14.621   1.790  -0.838 1.000 97.760 ? 102 SER A N   1 
ATOM 789  C CA  ? SER A 1 102 ? -14.920   0.605  -1.635 1.000 97.760 ? 102 SER A CA  1 
ATOM 790  C C   ? SER A 1 102 ? -13.720  -0.334  -1.700 1.000 97.760 ? 102 SER A C   1 
ATOM 791  C CB  ? SER A 1 102 ? -15.345   1.002  -3.049 1.000 97.760 ? 102 SER A CB  1 
ATOM 792  O O   ? SER A 1 102 ? -12.573   0.111  -1.636 1.000 97.760 ? 102 SER A O   1 
ATOM 793  O OG  ? SER A 1 102 ? -16.529   1.779  -3.019 1.000 97.760 ? 102 SER A OG  1 
ATOM 794  N N   ? ALA A 1 103 ? -14.091  -1.641  -1.854 1.000 98.190 ? 103 ALA A N   1 
ATOM 795  C CA  ? ALA A 1 103 ? -13.057  -2.668  -1.946 1.000 98.190 ? 103 ALA A CA  1 
ATOM 796  C C   ? ALA A 1 103 ? -12.425  -2.687  -3.335 1.000 98.190 ? 103 ALA A C   1 
ATOM 797  C CB  ? ALA A 1 103 ? -13.638  -4.040  -1.610 1.000 98.190 ? 103 ALA A CB  1 
ATOM 798  O O   ? ALA A 1 103 ? -13.093  -2.399  -4.331 1.000 98.190 ? 103 ALA A O   1 
ATOM 799  N N   ? ILE A 1 104 ? -11.091  -3.055  -3.371 1.000 98.310 ? 104 ILE A N   1 
ATOM 800  C CA  ? ILE A 1 104 ? -10.387  -3.274  -4.630 1.000 98.310 ? 104 ILE A CA  1 
ATOM 801  C C   ? ILE A 1 104 ? -10.263  -4.772  -4.898 1.000 98.310 ? 104 ILE A C   1 
ATOM 802  C CB  ? ILE A 1 104 ?  -8.990  -2.614  -4.619 1.000 98.310 ? 104 ILE A CB  1 
ATOM 803  O O   ? ILE A 1 104 ? -10.155  -5.570  -3.964 1.000 98.310 ? 104 ILE A O   1 
ATOM 804  C CG1 ? ILE A 1 104 ?  -8.373  -2.646  -6.023 1.000 98.310 ? 104 ILE A CG1 1 
ATOM 805  C CG2 ? ILE A 1 104 ?  -8.075  -3.304  -3.603 1.000 98.310 ? 104 ILE A CG2 1 
ATOM 806  C CD1 ? ILE A 1 104 ?  -9.021  -1.680  -7.005 1.000 98.310 ? 104 ILE A CD1 1 
ATOM 807  N N   ? HIS A 1 105 ? -10.280  -5.123  -6.192 1.000 97.660 ? 105 HIS A N   1 
ATOM 808  C CA  ? HIS A 1 105 ? -10.205  -6.532  -6.559 1.000 97.660 ? 105 HIS A CA  1 
ATOM 809  C C   ? HIS A 1 105 ?  -8.766  -7.036  -6.519 1.000 97.660 ? 105 HIS A C   1 
ATOM 810  C CB  ? HIS A 1 105 ? -10.801  -6.756  -7.950 1.000 97.660 ? 105 HIS A CB  1 
ATOM 811  O O   ? HIS A 1 105 ?  -7.841  -6.318  -6.905 1.000 97.660 ? 105 HIS A O   1 
ATOM 812  C CG  ? HIS A 1 105 ? -12.270  -6.485  -8.024 1.000 97.660 ? 105 HIS A CG  1 
ATOM 813  C CD2 ? HIS A 1 105 ? -13.249  -6.634  -7.101 1.000 97.660 ? 105 HIS A CD2 1 
ATOM 814  N ND1 ? HIS A 1 105 ? -12.881  -6.003  -9.161 1.000 97.660 ? 105 HIS A ND1 1 
ATOM 815  C CE1 ? HIS A 1 105 ? -14.176  -5.864  -8.932 1.000 97.660 ? 105 HIS A CE1 1 
ATOM 816  N NE2 ? HIS A 1 105 ? -14.425  -6.241  -7.689 1.000 97.660 ? 105 HIS A NE2 1 
ATOM 817  N N   ? LEU A 1 106 ?  -8.658  -8.303  -6.033 1.000 98.290 ? 106 LEU A N   1 
ATOM 818  C CA  ? LEU A 1 106 ?  -7.372  -8.979  -6.165 1.000 98.290 ? 106 LEU A CA  1 
ATOM 819  C C   ? LEU A 1 106 ?  -7.101  -9.353  -7.618 1.000 98.290 ? 106 LEU A C   1 
ATOM 820  C CB  ? LEU A 1 106 ?  -7.334 -10.233  -5.287 1.000 98.290 ? 106 LEU A CB  1 
ATOM 821  O O   ? LEU A 1 106 ?  -8.025  -9.702  -8.357 1.000 98.290 ? 106 LEU A O   1 
ATOM 822  C CG  ? LEU A 1 106 ?  -7.346 -10.003  -3.775 1.000 98.290 ? 106 LEU A CG  1 
ATOM 823  C CD1 ? LEU A 1 106 ?  -7.509 -11.329  -3.039 1.000 98.290 ? 106 LEU A CD1 1 
ATOM 824  C CD2 ? LEU A 1 106 ?  -6.073  -9.291  -3.331 1.000 98.290 ? 106 LEU A CD2 1 
ATOM 825  N N   ? PRO A 1 107 ?  -5.869  -9.215  -8.017 1.000 97.650 ? 107 PRO A N   1 
ATOM 826  C CA  ? PRO A 1 107 ?  -5.559  -9.496  -9.421 1.000 97.650 ? 107 PRO A CA  1 
ATOM 827  C C   ? PRO A 1 107 ?  -5.697 -10.975  -9.771 1.000 97.650 ? 107 PRO A C   1 
ATOM 828  C CB  ? PRO A 1 107 ?  -4.105  -9.035  -9.559 1.000 97.650 ? 107 PRO A CB  1 
ATOM 829  O O   ? PRO A 1 107 ?  -5.404 -11.840  -8.941 1.000 97.650 ? 107 PRO A O   1 
ATOM 830  C CG  ? PRO A 1 107 ?  -3.516  -9.218  -8.198 1.000 97.650 ? 107 PRO A CG  1 
ATOM 831  C CD  ? PRO A 1 107 ?  -4.572  -8.913  -7.175 1.000 97.650 ? 107 PRO A CD  1 
ATOM 832  N N   ? SER A 1 108 ?  -6.124 -11.286 -10.981 1.000 95.580 ? 108 SER A N   1 
ATOM 833  C CA  ? SER A 1 108 ?  -6.234 -12.651 -11.485 1.000 95.580 ? 108 SER A CA  1 
ATOM 834  C C   ? SER A 1 108 ?  -4.933 -13.106 -12.137 1.000 95.580 ? 108 SER A C   1 
ATOM 835  C CB  ? SER A 1 108 ?  -7.383 -12.761 -12.488 1.000 95.580 ? 108 SER A CB  1 
ATOM 836  O O   ? SER A 1 108 ?  -4.718 -14.304 -12.337 1.000 95.580 ? 108 SER A O   1 
ATOM 837  O OG  ? SER A 1 108 ?  -7.205 -11.850 -13.559 1.000 95.580 ? 108 SER A OG  1 
ATOM 838  N N   ? SER A 1 109 ?  -4.056 -12.142 -12.482 1.000 97.150 ? 109 SER A N   1 
ATOM 839  C CA  ? SER A 1 109 ?  -2.727 -12.376 -13.039 1.000 97.150 ? 109 SER A CA  1 
ATOM 840  C C   ? SER A 1 109 ?  -1.754 -11.276 -12.628 1.000 97.150 ? 109 SER A C   1 
ATOM 841  C CB  ? SER A 1 109 ?  -2.792 -12.467 -14.564 1.000 97.150 ? 109 SER A CB  1 
ATOM 842  O O   ? SER A 1 109 ?  -2.170 -10.218 -12.150 1.000 97.150 ? 109 SER A O   1 
ATOM 843  O OG  ? SER A 1 109 ?  -3.238 -11.243 -15.122 1.000 97.150 ? 109 SER A OG  1 
ATOM 844  N N   ? CYS A 1 110 ?  -0.467 -11.608 -12.851 1.000 97.610 ? 110 CYS A N   1 
ATOM 845  C CA  ? CYS A 1 110 ?   0.565 -10.634 -12.513 1.000 97.610 ? 110 CYS A CA  1 
ATOM 846  C C   ? CYS A 1 110 ?   0.559  -9.470 -13.496 1.000 97.610 ? 110 CYS A C   1 
ATOM 847  C CB  ? CYS A 1 110 ?   1.943 -11.295 -12.499 1.000 97.610 ? 110 CYS A CB  1 
ATOM 848  O O   ? CYS A 1 110 ?   0.089  -9.608 -14.627 1.000 97.610 ? 110 CYS A O   1 
ATOM 849  S SG  ? CYS A 1 110 ?   2.162 -12.493 -11.165 1.000 97.610 ? 110 CYS A SG  1 
ATOM 850  N N   ? PRO A 1 111 ?   1.076  -8.276 -13.036 1.000 96.180 ? 111 PRO A N   1 
ATOM 851  C CA  ? PRO A 1 111 ?   1.086  -7.103 -13.912 1.000 96.180 ? 111 PRO A CA  1 
ATOM 852  C C   ? PRO A 1 111 ?   1.910  -7.320 -15.179 1.000 96.180 ? 111 PRO A C   1 
ATOM 853  C CB  ? PRO A 1 111 ?   1.710  -6.014 -13.036 1.000 96.180 ? 111 PRO A CB  1 
ATOM 854  O O   ? PRO A 1 111 ?   2.976  -7.940 -15.128 1.000 96.180 ? 111 PRO A O   1 
ATOM 855  C CG  ? PRO A 1 111 ?   2.552  -6.754 -12.047 1.000 96.180 ? 111 PRO A CG  1 
ATOM 856  C CD  ? PRO A 1 111 ?   1.890  -8.068 -11.747 1.000 96.180 ? 111 PRO A CD  1 
ATOM 857  N N   ? SER A 1 112 ?   1.417  -6.782 -16.276 1.000 95.900 ? 112 SER A N   1 
ATOM 858  C CA  ? SER A 1 112 ?   2.129  -6.864 -17.547 1.000 95.900 ? 112 SER A CA  1 
ATOM 859  C C   ? SER A 1 112 ?   3.149  -5.738 -17.683 1.000 95.900 ? 112 SER A C   1 
ATOM 860  C CB  ? SER A 1 112 ?   1.145  -6.815 -18.717 1.000 95.900 ? 112 SER A CB  1 
ATOM 861  O O   ? SER A 1 112 ?   2.885  -4.602 -17.283 1.000 95.900 ? 112 SER A O   1 
ATOM 862  O OG  ? SER A 1 112 ?   0.208  -7.874 -18.631 1.000 95.900 ? 112 SER A OG  1 
ATOM 863  N N   ? THR A 1 113 ?   4.311  -6.101 -18.232 1.000 97.330 ? 113 THR A N   1 
ATOM 864  C CA  ? THR A 1 113 ?   5.303  -5.075 -18.534 1.000 97.330 ? 113 THR A CA  1 
ATOM 865  C C   ? THR A 1 113 ?   4.692  -3.968 -19.389 1.000 97.330 ? 113 THR A C   1 
ATOM 866  C CB  ? THR A 1 113 ?   6.523  -5.672 -19.258 1.000 97.330 ? 113 THR A CB  1 
ATOM 867  O O   ? THR A 1 113 ?   3.975  -4.245 -20.353 1.000 97.330 ? 113 THR A O   1 
ATOM 868  C CG2 ? THR A 1 113 ?   7.515  -4.584 -19.653 1.000 97.330 ? 113 THR A CG2 1 
ATOM 869  O OG1 ? THR A 1 113 ?   7.177  -6.606 -18.389 1.000 97.330 ? 113 THR A OG1 1 
ATOM 870  N N   ? GLY A 1 114 ?   4.915  -2.720 -19.001 1.000 97.160 ? 114 GLY A N   1 
ATOM 871  C CA  ? GLY A 1 114 ?   4.458  -1.580 -19.779 1.000 97.160 ? 114 GLY A CA  1 
ATOM 872  C C   ? GLY A 1 114 ?   3.075  -1.101 -19.381 1.000 97.160 ? 114 GLY A C   1 
ATOM 873  O O   ? GLY A 1 114 ?   2.639  -0.028 -19.801 1.000 97.160 ? 114 GLY A O   1 
ATOM 874  N N   ? ALA A 1 115 ?   2.285  -1.999 -18.638 1.000 97.180 ? 115 ALA A N   1 
ATOM 875  C CA  ? ALA A 1 115 ?   0.994  -1.542 -18.130 1.000 97.180 ? 115 ALA A CA  1 
ATOM 876  C C   ? ALA A 1 115 ?   1.151  -0.270 -17.301 1.000 97.180 ? 115 ALA A C   1 
ATOM 877  C CB  ? ALA A 1 115 ?   0.330  -2.637 -17.299 1.000 97.180 ? 115 ALA A CB  1 
ATOM 878  O O   ? ALA A 1 115 ?   2.114  -0.130 -16.543 1.000 97.180 ? 115 ALA A O   1 
ATOM 879  N N   ? VAL A 1 116 ?   0.220   0.634 -17.493 1.000 97.420 ? 116 VAL A N   1 
ATOM 880  C CA  ? VAL A 1 116 ?   0.216   1.859 -16.699 1.000 97.420 ? 116 VAL A CA  1 
ATOM 881  C C   ? VAL A 1 116 ?  -0.651   1.666 -15.457 1.000 97.420 ? 116 VAL A C   1 
ATOM 882  C CB  ? VAL A 1 116 ?  -0.289   3.066 -17.520 1.000 97.420 ? 116 VAL A CB  1 
ATOM 883  O O   ? VAL A 1 116 ?  -1.828   1.315 -15.563 1.000 97.420 ? 116 VAL A O   1 
ATOM 884  C CG1 ? VAL A 1 116 ?  -0.368   4.317 -16.647 1.000 97.420 ? 116 VAL A CG1 1 
ATOM 885  C CG2 ? VAL A 1 116 ?   0.619   3.308 -18.725 1.000 97.420 ? 116 VAL A CG2 1 
ATOM 886  N N   ? CYS A 1 117 ?  -0.052   1.946 -14.328 1.000 98.020 ? 117 CYS A N   1 
ATOM 887  C CA  ? CYS A 1 117 ?  -0.710   1.716 -13.047 1.000 98.020 ? 117 CYS A CA  1 
ATOM 888  C C   ? CYS A 1 117 ?  -0.797   3.005 -12.239 1.000 98.020 ? 117 CYS A C   1 
ATOM 889  C CB  ? CYS A 1 117 ?   0.038   0.651 -12.244 1.000 98.020 ? 117 CYS A CB  1 
ATOM 890  O O   ? CYS A 1 117 ?   0.032   3.902 -12.402 1.000 98.020 ? 117 CYS A O   1 
ATOM 891  S SG  ? CYS A 1 117 ?   0.154  -0.944 -13.084 1.000 98.020 ? 117 CYS A SG  1 
ATOM 892  N N   ? LEU A 1 118 ?  -1.794   3.065 -11.402 1.000 97.900 ? 118 LEU A N   1 
ATOM 893  C CA  ? LEU A 1 118 ?  -1.979   4.184 -10.484 1.000 97.900 ? 118 LEU A CA  1 
ATOM 894  C C   ? LEU A 1 118 ?  -1.424   3.851  -9.103 1.000 97.900 ? 118 LEU A C   1 
ATOM 895  C CB  ? LEU A 1 118 ?  -3.462   4.550 -10.376 1.000 97.900 ? 118 LEU A CB  1 
ATOM 896  O O   ? LEU A 1 118 ?  -1.802   2.841  -8.504 1.000 97.900 ? 118 LEU A O   1 
ATOM 897  C CG  ? LEU A 1 118 ?  -3.800   5.758  -9.502 1.000 97.900 ? 118 LEU A CG  1 
ATOM 898  C CD1 ? LEU A 1 118 ?  -3.489   7.053 -10.245 1.000 97.900 ? 118 LEU A CD1 1 
ATOM 899  C CD2 ? LEU A 1 118 ?  -5.264   5.718  -9.077 1.000 97.900 ? 118 LEU A CD2 1 
ATOM 900  N N   ? VAL A 1 119 ?  -0.513   4.733  -8.619 1.000 97.480 ? 119 VAL A N   1 
ATOM 901  C CA  ? VAL A 1 119 ?  -0.004   4.685  -7.252 1.000 97.480 ? 119 VAL A CA  1 
ATOM 902  C C   ? VAL A 1 119 ?  -0.593   5.837  -6.441 1.000 97.480 ? 119 VAL A C   1 
ATOM 903  C CB  ? VAL A 1 119 ?   1.539   4.743  -7.219 1.000 97.480 ? 119 VAL A CB  1 
ATOM 904  O O   ? VAL A 1 119 ?  -0.642   6.975  -6.913 1.000 97.480 ? 119 VAL A O   1 
ATOM 905  C CG1 ? VAL A 1 119 ?   2.055   4.566  -5.792 1.000 97.480 ? 119 VAL A CG1 1 
ATOM 906  C CG2 ? VAL A 1 119 ?   2.133   3.679  -8.140 1.000 97.480 ? 119 VAL A CG2 1 
ATOM 907  N N   ? SER A 1 120 ?  -1.063   5.582  -5.266 1.000 97.210 ? 120 SER A N   1 
ATOM 908  C CA  ? SER A 1 120 ?  -1.679   6.632  -4.461 1.000 97.210 ? 120 SER A CA  1 
ATOM 909  C C   ? SER A 1 120 ?  -1.214   6.559  -3.010 1.000 97.210 ? 120 SER A C   1 
ATOM 910  C CB  ? SER A 1 120 ?  -3.203   6.530  -4.522 1.000 97.210 ? 120 SER A CB  1 
ATOM 911  O O   ? SER A 1 120 ?  -0.859   5.486  -2.519 1.000 97.210 ? 120 SER A O   1 
ATOM 912  O OG  ? SER A 1 120 ?  -3.643   5.272  -4.039 1.000 97.210 ? 120 SER A OG  1 
ATOM 913  N N   ? GLY A 1 121 ?  -1.153   7.765  -2.342 1.000 96.000 ? 121 GLY A N   1 
ATOM 914  C CA  ? GLY A 1 121 ?  -0.748   7.794  -0.946 1.000 96.000 ? 121 GLY A CA  1 
ATOM 915  C C   ? GLY A 1 121 ?  -0.532   9.198  -0.416 1.000 96.000 ? 121 GLY A C   1 
ATOM 916  O O   ? GLY A 1 121 ?  -0.765  10.178  -1.127 1.000 96.000 ? 121 GLY A O   1 
ATOM 917  N N   ? TRP A 1 122 ?  -0.179   9.354   0.914 1.000 94.580 ? 122 TRP A N   1 
ATOM 918  C CA  ? TRP A 1 122 ?   0.034  10.619   1.609 1.000 94.580 ? 122 TRP A CA  1 
ATOM 919  C C   ? TRP A 1 122 ?   1.478  10.746   2.081 1.000 94.580 ? 122 TRP A C   1 
ATOM 920  C CB  ? TRP A 1 122 ?  -0.919  10.745   2.801 1.000 94.580 ? 122 TRP A CB  1 
ATOM 921  O O   ? TRP A 1 122 ?   1.757  11.422   3.074 1.000 94.580 ? 122 TRP A O   1 
ATOM 922  C CG  ? TRP A 1 122 ?  -2.358  10.909   2.416 1.000 94.580 ? 122 TRP A CG  1 
ATOM 923  C CD1 ? TRP A 1 122 ?  -3.009  12.079   2.137 1.000 94.580 ? 122 TRP A CD1 1 
ATOM 924  C CD2 ? TRP A 1 122 ?  -3.328   9.866   2.272 1.000 94.580 ? 122 TRP A CD2 1 
ATOM 925  C CE2 ? TRP A 1 122 ?  -4.547  10.477   1.903 1.000 94.580 ? 122 TRP A CE2 1 
ATOM 926  C CE3 ? TRP A 1 122 ?  -3.284   8.473   2.418 1.000 94.580 ? 122 TRP A CE3 1 
ATOM 927  N NE1 ? TRP A 1 122 ?  -4.325  11.826   1.828 1.000 94.580 ? 122 TRP A NE1 1 
ATOM 928  C CH2 ? TRP A 1 122 ?  -5.642   8.381   1.828 1.000 94.580 ? 122 TRP A CH2 1 
ATOM 929  C CZ2 ? TRP A 1 122 ?  -5.713   9.742   1.678 1.000 94.580 ? 122 TRP A CZ2 1 
ATOM 930  C CZ3 ? TRP A 1 122 ?  -4.445   7.743   2.194 1.000 94.580 ? 122 TRP A CZ3 1 
ATOM 931  N N   ? GLY A 1 123 ?   2.390   9.989   1.456 1.000 87.530 ? 123 GLY A N   1 
ATOM 932  C CA  ? GLY A 1 123 ?   3.795  10.006   1.832 1.000 87.530 ? 123 GLY A CA  1 
ATOM 933  C C   ? GLY A 1 123 ?   4.520  11.257   1.374 1.000 87.530 ? 123 GLY A C   1 
ATOM 934  O O   ? GLY A 1 123 ?   3.900  12.181   0.843 1.000 87.530 ? 123 GLY A O   1 
ATOM 935  N N   ? ASN A 1 124 ?   5.867  11.446   1.632 1.000 85.020 ? 124 ASN A N   1 
ATOM 936  C CA  ? ASN A 1 124 ?   6.751  12.557   1.297 1.000 85.020 ? 124 ASN A CA  1 
ATOM 937  C C   ? ASN A 1 124 ?   6.769  12.825  -0.206 1.000 85.020 ? 124 ASN A C   1 
ATOM 938  C CB  ? ASN A 1 124 ?   8.169  12.288   1.805 1.000 85.020 ? 124 ASN A CB  1 
ATOM 939  O O   ? ASN A 1 124 ?   7.014  11.916  -1.000 1.000 85.020 ? 124 ASN A O   1 
ATOM 940  C CG  ? ASN A 1 124 ?   9.047  13.523   1.769 1.000 85.020 ? 124 ASN A CG  1 
ATOM 941  N ND2 ? ASN A 1 124 ?  10.309  13.364   2.148 1.000 85.020 ? 124 ASN A ND2 1 
ATOM 942  O OD1 ? ASN A 1 124 ?   8.594  14.611   1.404 1.000 85.020 ? 124 ASN A OD1 1 
ATOM 943  N N   ? THR A 1 125 ?   6.561  14.125  -0.626 1.000 84.110 ? 125 THR A N   1 
ATOM 944  C CA  ? THR A 1 125 ?   6.441  14.446  -2.044 1.000 84.110 ? 125 THR A CA  1 
ATOM 945  C C   ? THR A 1 125 ?   7.746  15.029  -2.579 1.000 84.110 ? 125 THR A C   1 
ATOM 946  C CB  ? THR A 1 125 ?   5.291  15.439  -2.297 1.000 84.110 ? 125 THR A CB  1 
ATOM 947  O O   ? THR A 1 125 ?   7.799  15.511  -3.712 1.000 84.110 ? 125 THR A O   1 
ATOM 948  C CG2 ? THR A 1 125 ?   3.946  14.830  -1.917 1.000 84.110 ? 125 THR A CG2 1 
ATOM 949  O OG1 ? THR A 1 125 ?   5.507  16.620  -1.515 1.000 84.110 ? 125 THR A OG1 1 
ATOM 950  N N   ? LEU A 1 126 ?   8.729  15.124  -1.833 1.000 81.280 ? 126 LEU A N   1 
ATOM 951  C CA  ? LEU A 1 126 ?  10.028  15.639  -2.253 1.000 81.280 ? 126 LEU A CA  1 
ATOM 952  C C   ? LEU A 1 126 ?  11.053  14.514  -2.350 1.000 81.280 ? 126 LEU A C   1 
ATOM 953  C CB  ? LEU A 1 126 ?  10.521  16.712  -1.279 1.000 81.280 ? 126 LEU A CB  1 
ATOM 954  O O   ? LEU A 1 126 ?  10.964  13.523  -1.621 1.000 81.280 ? 126 LEU A O   1 
ATOM 955  C CG  ? LEU A 1 126 ?   9.663  17.973  -1.169 1.000 81.280 ? 126 LEU A CG  1 
ATOM 956  C CD1 ? LEU A 1 126 ?  10.198  18.884  -0.069 1.000 81.280 ? 126 LEU A CD1 1 
ATOM 957  C CD2 ? LEU A 1 126 ?   9.618  18.708  -2.504 1.000 81.280 ? 126 LEU A CD2 1 
ATOM 958  N N   ? SER A 1 127 ?  11.971  14.686  -3.367 1.000 75.190 ? 127 SER A N   1 
ATOM 959  C CA  ? SER A 1 127 ?  13.087  13.759  -3.525 1.000 75.190 ? 127 SER A CA  1 
ATOM 960  C C   ? SER A 1 127 ?  14.105  13.923  -2.401 1.000 75.190 ? 127 SER A C   1 
ATOM 961  C CB  ? SER A 1 127 ?  13.770  13.968  -4.877 1.000 75.190 ? 127 SER A CB  1 
ATOM 962  O O   ? SER A 1 127 ?  14.816  12.976  -2.058 1.000 75.190 ? 127 SER A O   1 
ATOM 963  O OG  ? SER A 1 127 ?  14.258  15.293  -4.995 1.000 75.190 ? 127 SER A OG  1 
ATOM 964  N N   ? SER A 1 128 ?  14.202  15.102  -1.787 1.000 78.140 ? 128 SER A N   1 
ATOM 965  C CA  ? SER A 1 128 ?  14.974  15.505  -0.617 1.000 78.140 ? 128 SER A CA  1 
ATOM 966  C C   ? SER A 1 128 ?  14.187  16.475   0.258 1.000 78.140 ? 128 SER A C   1 
ATOM 967  C CB  ? SER A 1 128 ?  16.296  16.146  -1.042 1.000 78.140 ? 128 SER A CB  1 
ATOM 968  O O   ? SER A 1 128 ?  13.323  17.202  -0.236 1.000 78.140 ? 128 SER A O   1 
ATOM 969  O OG  ? SER A 1 128 ?  16.066  17.361  -1.733 1.000 78.140 ? 128 SER A OG  1 
ATOM 970  N N   ? GLY A 1 129 ?  14.251  16.314   1.627 1.000 79.990 ? 129 GLY A N   1 
ATOM 971  C CA  ? GLY A 1 129 ?  13.471  17.128   2.545 1.000 79.990 ? 129 GLY A CA  1 
ATOM 972  C C   ? GLY A 1 129 ?  12.207  16.441   3.025 1.000 79.990 ? 129 GLY A C   1 
ATOM 973  O O   ? GLY A 1 129 ?  12.062  15.225   2.883 1.000 79.990 ? 129 GLY A O   1 
ATOM 974  N N   ? ILE A 1 130 ?  11.365  17.316   3.684 1.000 81.080 ? 130 ILE A N   1 
ATOM 975  C CA  ? ILE A 1 130 ?  10.132  16.758   4.228 1.000 81.080 ? 130 ILE A CA  1 
ATOM 976  C C   ? ILE A 1 130 ?   8.939  17.586   3.756 1.000 81.080 ? 130 ILE A C   1 
ATOM 977  C CB  ? ILE A 1 130 ?  10.169  16.704   5.772 1.000 81.080 ? 130 ILE A CB  1 
ATOM 978  O O   ? ILE A 1 130 ?   8.896  18.801   3.966 1.000 81.080 ? 130 ILE A O   1 
ATOM 979  C CG1 ? ILE A 1 130 ?  11.339  15.835   6.247 1.000 81.080 ? 130 ILE A CG1 1 
ATOM 980  C CG2 ? ILE A 1 130 ?   8.839  16.183   6.326 1.000 81.080 ? 130 ILE A CG2 1 
ATOM 981  C CD1 ? ILE A 1 130 ?  11.590  15.903   7.747 1.000 81.080 ? 130 ILE A CD1 1 
ATOM 982  N N   ? HIS A 1 131 ?   8.090  17.004   2.895 1.000 85.040 ? 131 HIS A N   1 
ATOM 983  C CA  ? HIS A 1 131 ?   6.797  17.570   2.525 1.000 85.040 ? 131 HIS A CA  1 
ATOM 984  C C   ? HIS A 1 131 ?   5.708  16.503   2.527 1.000 85.040 ? 131 HIS A C   1 
ATOM 985  C CB  ? HIS A 1 131 ?   6.878  18.236   1.150 1.000 85.040 ? 131 HIS A CB  1 
ATOM 986  O O   ? HIS A 1 131 ?   5.580  15.739   1.568 1.000 85.040 ? 131 HIS A O   1 
ATOM 987  C CG  ? HIS A 1 131 ?   5.668  19.044   0.803 1.000 85.040 ? 131 HIS A CG  1 
ATOM 988  C CD2 ? HIS A 1 131 ?   5.114  20.121   1.407 1.000 85.040 ? 131 HIS A CD2 1 
ATOM 989  N ND1 ? HIS A 1 131 ?   4.876  18.764  -0.290 1.000 85.040 ? 131 HIS A ND1 1 
ATOM 990  C CE1 ? HIS A 1 131 ?   3.885  19.639  -0.342 1.000 85.040 ? 131 HIS A CE1 1 
ATOM 991  N NE2 ? HIS A 1 131 ?   4.007  20.473   0.676 1.000 85.040 ? 131 HIS A NE2 1 
ATOM 992  N N   ? TYR A 1 132 ?   4.866  16.454   3.597 1.000 86.950 ? 132 TYR A N   1 
ATOM 993  C CA  ? TYR A 1 132 ?   3.755  15.523   3.759 1.000 86.950 ? 132 TYR A CA  1 
ATOM 994  C C   ? TYR A 1 132 ?   2.427  16.197   3.435 1.000 86.950 ? 132 TYR A C   1 
ATOM 995  C CB  ? TYR A 1 132 ?   3.723  14.966   5.185 1.000 86.950 ? 132 TYR A CB  1 
ATOM 996  O O   ? TYR A 1 132 ?   1.877  16.928   4.262 1.000 86.950 ? 132 TYR A O   1 
ATOM 997  C CG  ? TYR A 1 132 ?   4.948  14.163   5.551 1.000 86.950 ? 132 TYR A CG  1 
ATOM 998  C CD1 ? TYR A 1 132 ?   5.177  12.910   4.987 1.000 86.950 ? 132 TYR A CD1 1 
ATOM 999  C CD2 ? TYR A 1 132 ?   5.878  14.655   6.461 1.000 86.950 ? 132 TYR A CD2 1 
ATOM 1000 C CE1 ? TYR A 1 132 ?   6.304  12.166   5.322 1.000 86.950 ? 132 TYR A CE1 1 
ATOM 1001 C CE2 ? TYR A 1 132 ?   7.007  13.919   6.804 1.000 86.950 ? 132 TYR A CE2 1 
ATOM 1002 O OH  ? TYR A 1 132 ?   8.328  11.945   6.565 1.000 86.950 ? 132 TYR A OH  1 
ATOM 1003 C CZ  ? TYR A 1 132 ?   7.212  12.678   6.229 1.000 86.950 ? 132 TYR A CZ  1 
ATOM 1004 N N   ? PRO A 1 133 ?   1.973  15.983   2.143 1.000 89.070 ? 133 PRO A N   1 
ATOM 1005 C CA  ? PRO A 1 133 ?   0.728  16.650   1.756 1.000 89.070 ? 133 PRO A CA  1 
ATOM 1006 C C   ? PRO A 1 133 ?  -0.464  16.213   2.604 1.000 89.070 ? 133 PRO A C   1 
ATOM 1007 C CB  ? PRO A 1 133 ?   0.543  16.229   0.296 1.000 89.070 ? 133 PRO A CB  1 
ATOM 1008 O O   ? PRO A 1 133 ?  -0.517  15.066   3.056 1.000 89.070 ? 133 PRO A O   1 
ATOM 1009 C CG  ? PRO A 1 133 ?   1.189  14.884   0.201 1.000 89.070 ? 133 PRO A CG  1 
ATOM 1010 C CD  ? PRO A 1 133 ?   2.385  14.865   1.109 1.000 89.070 ? 133 PRO A CD  1 
ATOM 1011 N N   ? ASP A 1 134 ?  -1.357  17.159   2.774 1.000 91.360 ? 134 ASP A N   1 
ATOM 1012 C CA  ? ASP A 1 134 ?  -2.603  16.817   3.454 1.000 91.360 ? 134 ASP A CA  1 
ATOM 1013 C C   ? ASP A 1 134 ?  -3.565  16.099   2.511 1.000 91.360 ? 134 ASP A C   1 
ATOM 1014 C CB  ? ASP A 1 134 ?  -3.265  18.073   4.026 1.000 91.360 ? 134 ASP A CB  1 
ATOM 1015 O O   ? ASP A 1 134 ?  -4.339  15.241   2.940 1.000 91.360 ? 134 ASP A O   1 
ATOM 1016 C CG  ? ASP A 1 134 ?  -2.494  18.673   5.188 1.000 91.360 ? 134 ASP A CG  1 
ATOM 1017 O OD1 ? ASP A 1 134 ?  -1.720  17.946   5.847 1.000 91.360 ? 134 ASP A OD1 1 
ATOM 1018 O OD2 ? ASP A 1 134 ?  -2.665  19.883   5.450 1.000 91.360 ? 134 ASP A OD2 1 
ATOM 1019 N N   ? LEU A 1 135 ?  -3.469  16.476   1.242 1.000 95.250 ? 135 LEU A N   1 
ATOM 1020 C CA  ? LEU A 1 135 ?  -4.362  15.899   0.243 1.000 95.250 ? 135 LEU A CA  1 
ATOM 1021 C C   ? LEU A 1 135 ?  -3.739  14.661  -0.393 1.000 95.250 ? 135 LEU A C   1 
ATOM 1022 C CB  ? LEU A 1 135 ?  -4.694  16.931  -0.838 1.000 95.250 ? 135 LEU A CB  1 
ATOM 1023 O O   ? LEU A 1 135 ?  -2.519  14.590  -0.558 1.000 95.250 ? 135 LEU A O   1 
ATOM 1024 C CG  ? LEU A 1 135 ?  -5.444  18.181  -0.375 1.000 95.250 ? 135 LEU A CG  1 
ATOM 1025 C CD1 ? LEU A 1 135 ?  -5.610  19.158  -1.534 1.000 95.250 ? 135 LEU A CD1 1 
ATOM 1026 C CD2 ? LEU A 1 135 ?  -6.800  17.805   0.213 1.000 95.250 ? 135 LEU A CD2 1 
ATOM 1027 N N   ? LEU A 1 136 ?  -4.573  13.691  -0.758 1.000 96.210 ? 136 LEU A N   1 
ATOM 1028 C CA  ? LEU A 1 136 ?  -4.158  12.443  -1.388 1.000 96.210 ? 136 LEU A CA  1 
ATOM 1029 C C   ? LEU A 1 136 ?  -3.469  12.710  -2.722 1.000 96.210 ? 136 LEU A C   1 
ATOM 1030 C CB  ? LEU A 1 136 ?  -5.363  11.523  -1.599 1.000 96.210 ? 136 LEU A CB  1 
ATOM 1031 O O   ? LEU A 1 136 ?  -3.990  13.452  -3.558 1.000 96.210 ? 136 LEU A O   1 
ATOM 1032 C CG  ? LEU A 1 136 ?  -5.060  10.116  -2.118 1.000 96.210 ? 136 LEU A CG  1 
ATOM 1033 C CD1 ? LEU A 1 136 ?  -4.187   9.361  -1.122 1.000 96.210 ? 136 LEU A CD1 1 
ATOM 1034 C CD2 ? LEU A 1 136 ?  -6.353   9.355  -2.388 1.000 96.210 ? 136 LEU A CD2 1 
ATOM 1035 N N   ? GLN A 1 137 ?  -2.302  12.017  -2.848 1.000 97.110 ? 137 GLN A N   1 
ATOM 1036 C CA  ? GLN A 1 137 ?  -1.512  12.171  -4.065 1.000 97.110 ? 137 GLN A CA  1 
ATOM 1037 C C   ? GLN A 1 137 ?  -1.587  10.918  -4.932 1.000 97.110 ? 137 GLN A C   1 
ATOM 1038 C CB  ? GLN A 1 137 ?  -0.055  12.486  -3.724 1.000 97.110 ? 137 GLN A CB  1 
ATOM 1039 O O   ? GLN A 1 137 ?  -1.704   9.805  -4.415 1.000 97.110 ? 137 GLN A O   1 
ATOM 1040 C CG  ? GLN A 1 137 ?   0.122  13.742  -2.881 1.000 97.110 ? 137 GLN A CG  1 
ATOM 1041 C CD  ? GLN A 1 137 ?  -0.371  14.994  -3.582 1.000 97.110 ? 137 GLN A CD  1 
ATOM 1042 N NE2 ? GLN A 1 137 ?  -1.282  15.715  -2.937 1.000 97.110 ? 137 GLN A NE2 1 
ATOM 1043 O OE1 ? GLN A 1 137 ?   0.063  15.311  -4.694 1.000 97.110 ? 137 GLN A OE1 1 
ATOM 1044 N N   ? CYS A 1 138 ?  -1.460  11.143  -6.328 1.000 97.030 ? 138 CYS A N   1 
ATOM 1045 C CA  ? CYS A 1 138 ?  -1.501  10.053  -7.296 1.000 97.030 ? 138 CYS A CA  1 
ATOM 1046 C C   ? CYS A 1 138 ?  -0.387  10.197  -8.327 1.000 97.030 ? 138 CYS A C   1 
ATOM 1047 C CB  ? CYS A 1 138 ?  -2.857  10.013  -8.000 1.000 97.030 ? 138 CYS A CB  1 
ATOM 1048 O O   ? CYS A 1 138 ?   0.078  11.306  -8.593 1.000 97.030 ? 138 CYS A O   1 
ATOM 1049 S SG  ? CYS A 1 138 ?  -4.228   9.565  -6.913 1.000 97.030 ? 138 CYS A SG  1 
ATOM 1050 N N   ? LEU A 1 139 ?  -0.039   8.948  -8.831 1.000 96.580 ? 139 LEU A N   1 
ATOM 1051 C CA  ? LEU A 1 139 ?   0.988   8.912  -9.867 1.000 96.580 ? 139 LEU A CA  1 
ATOM 1052 C C   ? LEU A 1 139 ?   0.767   7.735 -10.810 1.000 96.580 ? 139 LEU A C   1 
ATOM 1053 C CB  ? LEU A 1 139 ?   2.381   8.823  -9.238 1.000 96.580 ? 139 LEU A CB  1 
ATOM 1054 O O   ? LEU A 1 139 ?   0.613   6.596 -10.363 1.000 96.580 ? 139 LEU A O   1 
ATOM 1055 C CG  ? LEU A 1 139 ?   3.545   8.587 -10.201 1.000 96.580 ? 139 LEU A CG  1 
ATOM 1056 C CD1 ? LEU A 1 139 ?   3.695   9.770 -11.151 1.000 96.580 ? 139 LEU A CD1 1 
ATOM 1057 C CD2 ? LEU A 1 139 ?   4.838   8.348  -9.428 1.000 96.580 ? 139 LEU A CD2 1 
ATOM 1058 N N   ? ASP A 1 140 ?   0.768   8.037 -12.078 1.000 96.850 ? 140 ASP A N   1 
ATOM 1059 C CA  ? ASP A 1 140 ?   0.750   6.978 -13.082 1.000 96.850 ? 140 ASP A CA  1 
ATOM 1060 C C   ? ASP A 1 140 ?   2.165   6.512 -13.415 1.000 96.850 ? 140 ASP A C   1 
ATOM 1061 C CB  ? ASP A 1 140 ?   0.041   7.455 -14.352 1.000 96.850 ? 140 ASP A CB  1 
ATOM 1062 O O   ? ASP A 1 140 ?   3.026   7.323 -13.763 1.000 96.850 ? 140 ASP A O   1 
ATOM 1063 C CG  ? ASP A 1 140 ?  -1.435   7.738 -14.136 1.000 96.850 ? 140 ASP A CG  1 
ATOM 1064 O OD1 ? ASP A 1 140 ?  -2.151   6.867 -13.597 1.000 96.850 ? 140 ASP A OD1 1 
ATOM 1065 O OD2 ? ASP A 1 140 ?  -1.887   8.842 -14.512 1.000 96.850 ? 140 ASP A OD2 1 
ATOM 1066 N N   ? VAL A 1 141 ?   2.324   5.169 -13.292 1.000 97.190 ? 141 VAL A N   1 
ATOM 1067 C CA  ? VAL A 1 141 ?   3.666   4.640 -13.515 1.000 97.190 ? 141 VAL A CA  1 
ATOM 1068 C C   ? VAL A 1 141 ?   3.588   3.388 -14.386 1.000 97.190 ? 141 VAL A C   1 
ATOM 1069 C CB  ? VAL A 1 141 ?   4.379   4.319 -12.183 1.000 97.190 ? 141 VAL A CB  1 
ATOM 1070 O O   ? VAL A 1 141 ?   2.643   2.603 -14.274 1.000 97.190 ? 141 VAL A O   1 
ATOM 1071 C CG1 ? VAL A 1 141 ?   4.631   5.596 -11.384 1.000 97.190 ? 141 VAL A CG1 1 
ATOM 1072 C CG2 ? VAL A 1 141 ?   3.556   3.326 -11.364 1.000 97.190 ? 141 VAL A CG2 1 
ATOM 1073 N N   ? PRO A 1 142 ?   4.607   3.212 -15.310 1.000 97.700 ? 142 PRO A N   1 
ATOM 1074 C CA  ? PRO A 1 142 ?   4.687   1.965 -16.074 1.000 97.700 ? 142 PRO A CA  1 
ATOM 1075 C C   ? PRO A 1 142 ?   5.349   0.834 -15.290 1.000 97.700 ? 142 PRO A C   1 
ATOM 1076 C CB  ? PRO A 1 142 ?   5.529   2.351 -17.292 1.000 97.700 ? 142 PRO A CB  1 
ATOM 1077 O O   ? PRO A 1 142 ?   6.265   1.079 -14.500 1.000 97.700 ? 142 PRO A O   1 
ATOM 1078 C CG  ? PRO A 1 142 ?   6.452   3.417 -16.796 1.000 97.700 ? 142 PRO A CG  1 
ATOM 1079 C CD  ? PRO A 1 142 ?   5.713   4.261 -15.798 1.000 97.700 ? 142 PRO A CD  1 
ATOM 1080 N N   ? VAL A 1 143 ?   4.827  -0.319 -15.561 1.000 98.250 ? 143 VAL A N   1 
ATOM 1081 C CA  ? VAL A 1 143 ?   5.482  -1.501 -15.010 1.000 98.250 ? 143 VAL A CA  1 
ATOM 1082 C C   ? VAL A 1 143 ?   6.737  -1.820 -15.819 1.000 98.250 ? 143 VAL A C   1 
ATOM 1083 C CB  ? VAL A 1 143 ?   4.533  -2.720 -14.995 1.000 98.250 ? 143 VAL A CB  1 
ATOM 1084 O O   ? VAL A 1 143 ?   6.701  -1.842 -17.052 1.000 98.250 ? 143 VAL A O   1 
ATOM 1085 C CG1 ? VAL A 1 143 ?   5.270  -3.972 -14.523 1.000 98.250 ? 143 VAL A CG1 1 
ATOM 1086 C CG2 ? VAL A 1 143 ?   3.322  -2.442 -14.106 1.000 98.250 ? 143 VAL A CG2 1 
ATOM 1087 N N   ? LEU A 1 144 ?   7.875  -2.040 -15.107 1.000 97.620 ? 144 LEU A N   1 
ATOM 1088 C CA  ? LEU A 1 144 ?   9.132  -2.393 -15.758 1.000 97.620 ? 144 LEU A CA  1 
ATOM 1089 C C   ? LEU A 1 144 ?   9.251  -3.904 -15.924 1.000 97.620 ? 144 LEU A C   1 
ATOM 1090 C CB  ? LEU A 1 144 ?  10.321  -1.860 -14.955 1.000 97.620 ? 144 LEU A CB  1 
ATOM 1091 O O   ? LEU A 1 144 ?   8.627  -4.666 -15.182 1.000 97.620 ? 144 LEU A O   1 
ATOM 1092 C CG  ? LEU A 1 144 ?  10.356  -0.350 -14.717 1.000 97.620 ? 144 LEU A CG  1 
ATOM 1093 C CD1 ? LEU A 1 144 ?  11.590   0.030 -13.906 1.000 97.620 ? 144 LEU A CD1 1 
ATOM 1094 C CD2 ? LEU A 1 144 ?  10.329   0.402 -16.043 1.000 97.620 ? 144 LEU A CD2 1 
ATOM 1095 N N   ? SER A 1 145 ?  10.072  -4.252 -16.943 1.000 96.690 ? 145 SER A N   1 
ATOM 1096 C CA  ? SER A 1 145 ?  10.362  -5.675 -17.088 1.000 96.690 ? 145 SER A CA  1 
ATOM 1097 C C   ? SER A 1 145 ?  11.141  -6.205 -15.890 1.000 96.690 ? 145 SER A C   1 
ATOM 1098 C CB  ? SER A 1 145 ?  11.148  -5.933 -18.374 1.000 96.690 ? 145 SER A CB  1 
ATOM 1099 O O   ? SER A 1 145 ?  11.827  -5.445 -15.203 1.000 96.690 ? 145 SER A O   1 
ATOM 1100 O OG  ? SER A 1 145 ?  12.467  -5.424 -18.268 1.000 96.690 ? 145 SER A OG  1 
ATOM 1101 N N   ? GLN A 1 146 ?  11.062  -7.527 -15.710 1.000 94.670 ? 146 GLN A N   1 
ATOM 1102 C CA  ? GLN A 1 146 ?  11.817  -8.163 -14.636 1.000 94.670 ? 146 GLN A CA  1 
ATOM 1103 C C   ? GLN A 1 146 ?  13.311  -7.886 -14.776 1.000 94.670 ? 146 GLN A C   1 
ATOM 1104 C CB  ? GLN A 1 146 ?  11.562  -9.671 -14.621 1.000 94.670 ? 146 GLN A CB  1 
ATOM 1105 O O   ? GLN A 1 146 ?  13.991  -7.605 -13.786 1.000 94.670 ? 146 GLN A O   1 
ATOM 1106 C CG  ? GLN A 1 146 ?  12.262 -10.402 -13.482 1.000 94.670 ? 146 GLN A CG  1 
ATOM 1107 C CD  ? GLN A 1 146 ?  11.650 -10.099 -12.127 1.000 94.670 ? 146 GLN A CD  1 
ATOM 1108 N NE2 ? GLN A 1 146 ?  12.460 -10.189 -11.078 1.000 94.670 ? 146 GLN A NE2 1 
ATOM 1109 O OE1 ? GLN A 1 146 ?  10.460  -9.786 -12.025 1.000 94.670 ? 146 GLN A OE1 1 
ATOM 1110 N N   ? SER A 1 147 ?  13.855  -7.971 -15.943 1.000 95.010 ? 147 SER A N   1 
ATOM 1111 C CA  ? SER A 1 147 ?  15.271  -7.731 -16.201 1.000 95.010 ? 147 SER A CA  1 
ATOM 1112 C C   ? SER A 1 147 ?  15.669  -6.310 -15.818 1.000 95.010 ? 147 SER A C   1 
ATOM 1113 C CB  ? SER A 1 147 ?  15.598  -7.982 -17.674 1.000 95.010 ? 147 SER A CB  1 
ATOM 1114 O O   ? SER A 1 147 ?  16.725  -6.095 -15.219 1.000 95.010 ? 147 SER A O   1 
ATOM 1115 O OG  ? SER A 1 147 ?  14.860  -7.106 -18.509 1.000 95.010 ? 147 SER A OG  1 
ATOM 1116 N N   ? GLU A 1 148 ?  14.830  -5.359 -16.245 1.000 95.490 ? 148 GLU A N   1 
ATOM 1117 C CA  ? GLU A 1 148 ?  15.090  -3.972 -15.869 1.000 95.490 ? 148 GLU A CA  1 
ATOM 1118 C C   ? GLU A 1 148 ?  15.077  -3.799 -14.353 1.000 95.490 ? 148 GLU A C   1 
ATOM 1119 C CB  ? GLU A 1 148 ?  14.061  -3.039 -16.514 1.000 95.490 ? 148 GLU A CB  1 
ATOM 1120 O O   ? GLU A 1 148 ?  15.915  -3.086 -13.798 1.000 95.490 ? 148 GLU A O   1 
ATOM 1121 C CG  ? GLU A 1 148 ?  14.248  -2.860 -18.014 1.000 95.490 ? 148 GLU A CG  1 
ATOM 1122 C CD  ? GLU A 1 148 ?  13.084  -2.145 -18.682 1.000 95.490 ? 148 GLU A CD  1 
ATOM 1123 O OE1 ? GLU A 1 148 ?  13.324  -1.294 -19.568 1.000 95.490 ? 148 GLU A OE1 1 
ATOM 1124 O OE2 ? GLU A 1 148 ?  11.924  -2.438 -18.316 1.000 95.490 ? 148 GLU A OE2 1 
ATOM 1125 N N   ? CYS A 1 149 ?  14.143  -4.386 -13.769 1.000 95.530 ? 149 CYS A N   1 
ATOM 1126 C CA  ? CYS A 1 149 ?  14.013  -4.303 -12.319 1.000 95.530 ? 149 CYS A CA  1 
ATOM 1127 C C   ? CYS A 1 149 ?  15.238  -4.891 -11.628 1.000 95.530 ? 149 CYS A C   1 
ATOM 1128 C CB  ? CYS A 1 149 ?  12.754  -5.032 -11.850 1.000 95.530 ? 149 CYS A CB  1 
ATOM 1129 O O   ? CYS A 1 149 ?  15.839  -4.246 -10.766 1.000 95.530 ? 149 CYS A O   1 
ATOM 1130 S SG  ? CYS A 1 149 ?  12.252  -4.610 -10.167 1.000 95.530 ? 149 CYS A SG  1 
ATOM 1131 N N   ? ILE A 1 150 ?  15.680  -6.006 -12.032 1.000 95.120 ? 150 ILE A N   1 
ATOM 1132 C CA  ? ILE A 1 150 ?  16.851  -6.678 -11.480 1.000 95.120 ? 150 ILE A CA  1 
ATOM 1133 C C   ? ILE A 1 150 ?  18.103  -5.851 -11.763 1.000 95.120 ? 150 ILE A C   1 
ATOM 1134 C CB  ? ILE A 1 150 ?  17.008  -8.103 -12.056 1.000 95.120 ? 150 ILE A CB  1 
ATOM 1135 O O   ? ILE A 1 150 ?  18.982  -5.730 -10.907 1.000 95.120 ? 150 ILE A O   1 
ATOM 1136 C CG1 ? ILE A 1 150 ?  15.925  -9.030 -11.493 1.000 95.120 ? 150 ILE A CG1 1 
ATOM 1137 C CG2 ? ILE A 1 150 ?  18.407  -8.653 -11.761 1.000 95.120 ? 150 ILE A CG2 1 
ATOM 1138 C CD1 ? ILE A 1 150 ?  15.851 -10.386 -12.181 1.000 95.120 ? 150 ILE A CD1 1 
ATOM 1139 N N   ? GLY A 1 151 ?  18.161  -5.329 -12.942 1.000 94.940 ? 151 GLY A N   1 
ATOM 1140 C CA  ? GLY A 1 151 ?  19.292  -4.509 -13.349 1.000 94.940 ? 151 GLY A CA  1 
ATOM 1141 C C   ? GLY A 1 151 ?  19.460  -3.261 -12.504 1.000 94.940 ? 151 GLY A C   1 
ATOM 1142 O O   ? GLY A 1 151 ?  20.582  -2.803 -12.279 1.000 94.940 ? 151 GLY A O   1 
ATOM 1143 N N   ? SER A 1 152 ?  18.352  -2.750 -11.944 1.000 94.970 ? 152 SER A N   1 
ATOM 1144 C CA  ? SER A 1 152 ?  18.368  -1.507 -11.179 1.000 94.970 ? 152 SER A CA  1 
ATOM 1145 C C   ? SER A 1 152 ?  18.922  -1.729  -9.775 1.000 94.970 ? 152 SER A C   1 
ATOM 1146 C CB  ? SER A 1 152 ?  16.961  -0.913 -11.092 1.000 94.970 ? 152 SER A CB  1 
ATOM 1147 O O   ? SER A 1 152 ?  19.494  -0.815  -9.177 1.000 94.970 ? 152 SER A O   1 
ATOM 1148 O OG  ? SER A 1 152 ?  16.547  -0.417 -12.354 1.000 94.970 ? 152 SER A OG  1 
ATOM 1149 N N   ? TYR A 1 153 ?  18.827  -3.005  -9.256 1.000 94.280 ? 153 TYR A N   1 
ATOM 1150 C CA  ? TYR A 1 153 ?  19.161  -3.225  -7.854 1.000 94.280 ? 153 TYR A CA  1 
ATOM 1151 C C   ? TYR A 1 153 ?  20.082  -4.429  -7.695 1.000 94.280 ? 153 TYR A C   1 
ATOM 1152 C CB  ? TYR A 1 153 ?  17.890  -3.426  -7.023 1.000 94.280 ? 153 TYR A CB  1 
ATOM 1153 O O   ? TYR A 1 153 ?  20.142  -5.035  -6.622 1.000 94.280 ? 153 TYR A O   1 
ATOM 1154 C CG  ? TYR A 1 153 ?  17.008  -2.203  -6.957 1.000 94.280 ? 153 TYR A CG  1 
ATOM 1155 C CD1 ? TYR A 1 153 ?  17.298  -1.158  -6.082 1.000 94.280 ? 153 TYR A CD1 1 
ATOM 1156 C CD2 ? TYR A 1 153 ?  15.884  -2.090  -7.767 1.000 94.280 ? 153 TYR A CD2 1 
ATOM 1157 C CE1 ? TYR A 1 153 ?  16.487  -0.030  -6.016 1.000 94.280 ? 153 TYR A CE1 1 
ATOM 1158 C CE2 ? TYR A 1 153 ?  15.066  -0.967  -7.709 1.000 94.280 ? 153 TYR A CE2 1 
ATOM 1159 O OH  ? TYR A 1 153 ?  14.569   1.171  -6.772 1.000 94.280 ? 153 TYR A OH  1 
ATOM 1160 C CZ  ? TYR A 1 153 ?  15.375   0.057  -6.833 1.000 94.280 ? 153 TYR A CZ  1 
ATOM 1161 N N   ? LYS A 1 154 ?  21.002  -4.740  -8.699 1.000 87.770 ? 154 LYS A N   1 
ATOM 1162 C CA  ? LYS A 1 154 ?  22.107  -5.694  -8.738 1.000 87.770 ? 154 LYS A CA  1 
ATOM 1163 C C   ? LYS A 1 154 ?  21.800  -6.924  -7.889 1.000 87.770 ? 154 LYS A C   1 
ATOM 1164 C CB  ? LYS A 1 154 ?  23.402  -5.036  -8.259 1.000 87.770 ? 154 LYS A CB  1 
ATOM 1165 O O   ? LYS A 1 154 ?  22.574  -7.278  -6.997 1.000 87.770 ? 154 LYS A O   1 
ATOM 1166 C CG  ? LYS A 1 154 ?  23.880  -3.895  -9.145 1.000 87.770 ? 154 LYS A CG  1 
ATOM 1167 C CD  ? LYS A 1 154 ?  25.215  -3.338  -8.666 1.000 87.770 ? 154 LYS A CD  1 
ATOM 1168 C CE  ? LYS A 1 154 ?  25.683  -2.179  -9.537 1.000 87.770 ? 154 LYS A CE  1 
ATOM 1169 N NZ  ? LYS A 1 154 ?  26.990  -1.628  -9.070 1.000 87.770 ? 154 LYS A NZ  1 
ATOM 1170 N N   ? GLY A 1 155 ?  20.609  -7.641  -7.940 1.000 83.260 ? 155 GLY A N   1 
ATOM 1171 C CA  ? GLY A 1 155 ?  20.355  -8.962  -7.387 1.000 83.260 ? 155 GLY A CA  1 
ATOM 1172 C C   ? GLY A 1 155 ?  19.535  -8.928  -6.111 1.000 83.260 ? 155 GLY A C   1 
ATOM 1173 O O   ? GLY A 1 155 ?  19.379  -9.950  -5.440 1.000 83.260 ? 155 GLY A O   1 
ATOM 1174 N N   ? LYS A 1 156 ?  19.010  -7.778  -5.774 1.000 92.170 ? 156 LYS A N   1 
ATOM 1175 C CA  ? LYS A 1 156 ?  18.219  -7.604  -4.559 1.000 92.170 ? 156 LYS A CA  1 
ATOM 1176 C C   ? LYS A 1 156 ?  16.730  -7.776  -4.843 1.000 92.170 ? 156 LYS A C   1 
ATOM 1177 C CB  ? LYS A 1 156 ?  18.479  -6.230  -3.941 1.000 92.170 ? 156 LYS A CB  1 
ATOM 1178 O O   ? LYS A 1 156 ?  15.920  -7.854  -3.916 1.000 92.170 ? 156 LYS A O   1 
ATOM 1179 C CG  ? LYS A 1 156 ?  19.883  -6.060  -3.378 1.000 92.170 ? 156 LYS A CG  1 
ATOM 1180 C CD  ? LYS A 1 156 ?  20.038  -4.726  -2.658 1.000 92.170 ? 156 LYS A CD  1 
ATOM 1181 C CE  ? LYS A 1 156 ?  21.435  -4.565  -2.073 1.000 92.170 ? 156 LYS A CE  1 
ATOM 1182 N NZ  ? LYS A 1 156 ?  21.575  -3.285  -1.317 1.000 92.170 ? 156 LYS A NZ  1 
ATOM 1183 N N   ? ILE A 1 157 ?  16.402  -7.903  -6.182 1.000 96.220 ? 157 ILE A N   1 
ATOM 1184 C CA  ? ILE A 1 157 ?  15.020  -8.086  -6.612 1.000 96.220 ? 157 ILE A CA  1 
ATOM 1185 C C   ? ILE A 1 157 ?  14.687  -9.576  -6.661 1.000 96.220 ? 157 ILE A C   1 
ATOM 1186 C CB  ? ILE A 1 157 ?  14.766  -7.435  -7.990 1.000 96.220 ? 157 ILE A CB  1 
ATOM 1187 O O   ? ILE A 1 157 ?  15.357 -10.345  -7.354 1.000 96.220 ? 157 ILE A O   1 
ATOM 1188 C CG1 ? ILE A 1 157 ?  15.111  -5.942  -7.947 1.000 96.220 ? 157 ILE A CG1 1 
ATOM 1189 C CG2 ? ILE A 1 157 ?  13.315  -7.649  -8.430 1.000 96.220 ? 157 ILE A CG2 1 
ATOM 1190 C CD1 ? ILE A 1 157 ?  14.322  -5.154  -6.911 1.000 96.220 ? 157 ILE A CD1 1 
ATOM 1191 N N   ? THR A 1 158 ?  13.600 -10.043  -5.908 1.000 96.080 ? 158 THR A N   1 
ATOM 1192 C CA  ? THR A 1 158 ?  13.153 -11.431  -5.895 1.000 96.080 ? 158 THR A CA  1 
ATOM 1193 C C   ? THR A 1 158 ?  11.967 -11.627  -6.836 1.000 96.080 ? 158 THR A C   1 
ATOM 1194 C CB  ? THR A 1 158 ?  12.764 -11.880  -4.474 1.000 96.080 ? 158 THR A CB  1 
ATOM 1195 O O   ? THR A 1 158 ?  11.472 -10.665  -7.426 1.000 96.080 ? 158 THR A O   1 
ATOM 1196 C CG2 ? THR A 1 158 ?  13.824 -11.468  -3.458 1.000 96.080 ? 158 THR A CG2 1 
ATOM 1197 O OG1 ? THR A 1 158 ?  11.514 -11.279  -4.115 1.000 96.080 ? 158 THR A OG1 1 
ATOM 1198 N N   ? ASN A 1 159 ?  11.488 -12.925  -6.933 1.000 96.340 ? 159 ASN A N   1 
ATOM 1199 C CA  ? ASN A 1 159 ?  10.335 -13.249  -7.767 1.000 96.340 ? 159 ASN A CA  1 
ATOM 1200 C C   ? ASN A 1 159 ?   9.036 -12.738  -7.150 1.000 96.340 ? 159 ASN A C   1 
ATOM 1201 C CB  ? ASN A 1 159 ?  10.252 -14.758  -8.005 1.000 96.340 ? 159 ASN A CB  1 
ATOM 1202 O O   ? ASN A 1 159 ?   7.987 -12.759  -7.796 1.000 96.340 ? 159 ASN A O   1 
ATOM 1203 C CG  ? ASN A 1 159 ?  11.303 -15.255  -8.978 1.000 96.340 ? 159 ASN A CG  1 
ATOM 1204 N ND2 ? ASN A 1 159 ?  11.708 -16.510  -8.824 1.000 96.340 ? 159 ASN A ND2 1 
ATOM 1205 O OD1 ? ASN A 1 159 ?  11.749 -14.516  -9.859 1.000 96.340 ? 159 ASN A OD1 1 
ATOM 1206 N N   ? ASN A 1 160 ?   9.092 -12.255  -5.947 1.000 97.870 ? 160 ASN A N   1 
ATOM 1207 C CA  ? ASN A 1 160 ?   7.916 -11.751  -5.245 1.000 97.870 ? 160 ASN A CA  1 
ATOM 1208 C C   ? ASN A 1 160 ?   7.831 -10.229  -5.316 1.000 97.870 ? 160 ASN A C   1 
ATOM 1209 C CB  ? ASN A 1 160 ?   7.922 -12.216  -3.787 1.000 97.870 ? 160 ASN A CB  1 
ATOM 1210 O O   ? ASN A 1 160 ?   7.026  -9.615  -4.613 1.000 97.870 ? 160 ASN A O   1 
ATOM 1211 C CG  ? ASN A 1 160 ?   7.714 -13.711  -3.649 1.000 97.870 ? 160 ASN A CG  1 
ATOM 1212 N ND2 ? ASN A 1 160 ?   8.457 -14.332  -2.741 1.000 97.870 ? 160 ASN A ND2 1 
ATOM 1213 O OD1 ? ASN A 1 160 ?   6.894 -14.304  -4.355 1.000 97.870 ? 160 ASN A OD1 1 
ATOM 1214 N N   ? MET A 1 161 ?   8.736  -9.645  -6.172 1.000 98.180 ? 161 MET A N   1 
ATOM 1215 C CA  ? MET A 1 161 ?   8.795  -8.193  -6.312 1.000 98.180 ? 161 MET A CA  1 
ATOM 1216 C C   ? MET A 1 161 ?   8.725  -7.784  -7.780 1.000 98.180 ? 161 MET A C   1 
ATOM 1217 C CB  ? MET A 1 161 ?  10.073  -7.642  -5.677 1.000 98.180 ? 161 MET A CB  1 
ATOM 1218 O O   ? MET A 1 161 ?   9.127  -8.546  -8.661 1.000 98.180 ? 161 MET A O   1 
ATOM 1219 C CG  ? MET A 1 161 ?  10.187  -7.921  -4.187 1.000 98.180 ? 161 MET A CG  1 
ATOM 1220 S SD  ? MET A 1 161 ?  11.829  -7.464  -3.509 1.000 98.180 ? 161 MET A SD  1 
ATOM 1221 C CE  ? MET A 1 161 ?  11.675  -8.121  -1.825 1.000 98.180 ? 161 MET A CE  1 
ATOM 1222 N N   ? PHE A 1 162 ?   8.189  -6.568  -7.962 1.000 98.220 ? 162 PHE A N   1 
ATOM 1223 C CA  ? PHE A 1 162 ?   8.262  -5.939  -9.275 1.000 98.220 ? 162 PHE A CA  1 
ATOM 1224 C C   ? PHE A 1 162 ?   8.555  -4.449  -9.147 1.000 98.220 ? 162 PHE A C   1 
ATOM 1225 C CB  ? PHE A 1 162 ?   6.956  -6.153 -10.048 1.000 98.220 ? 162 PHE A CB  1 
ATOM 1226 O O   ? PHE A 1 162 ?   8.363  -3.863  -8.080 1.000 98.220 ? 162 PHE A O   1 
ATOM 1227 C CG  ? PHE A 1 162 ?   5.807  -5.326  -9.538 1.000 98.220 ? 162 PHE A CG  1 
ATOM 1228 C CD1 ? PHE A 1 162 ?   5.029  -5.772  -8.477 1.000 98.220 ? 162 PHE A CD1 1 
ATOM 1229 C CD2 ? PHE A 1 162 ?   5.504  -4.102 -10.121 1.000 98.220 ? 162 PHE A CD2 1 
ATOM 1230 C CE1 ? PHE A 1 162 ?   3.964  -5.009  -8.003 1.000 98.220 ? 162 PHE A CE1 1 
ATOM 1231 C CE2 ? PHE A 1 162 ?   4.442  -3.334  -9.653 1.000 98.220 ? 162 PHE A CE2 1 
ATOM 1232 C CZ  ? PHE A 1 162 ?   3.673  -3.790  -8.594 1.000 98.220 ? 162 PHE A CZ  1 
ATOM 1233 N N   ? CYS A 1 163 ?   9.073  -3.831 -10.284 1.000 97.660 ? 163 CYS A N   1 
ATOM 1234 C CA  ? CYS A 1 163 ?   9.390  -2.407 -10.311 1.000 97.660 ? 163 CYS A CA  1 
ATOM 1235 C C   ? CYS A 1 163 ?   8.404  -1.645 -11.188 1.000 97.660 ? 163 CYS A C   1 
ATOM 1236 C CB  ? CYS A 1 163 ?  10.815  -2.186 -10.819 1.000 97.660 ? 163 CYS A CB  1 
ATOM 1237 O O   ? CYS A 1 163 ?   7.948  -2.161 -12.210 1.000 97.660 ? 163 CYS A O   1 
ATOM 1238 S SG  ? CYS A 1 163 ?  12.085  -2.926  -9.771 1.000 97.660 ? 163 CYS A SG  1 
ATOM 1239 N N   ? ALA A 1 164 ?   8.031  -0.466 -10.761 1.000 97.320 ? 164 ALA A N   1 
ATOM 1240 C CA  ? ALA A 1 164 ?   7.218   0.475 -11.527 1.000 97.320 ? 164 ALA A CA  1 
ATOM 1241 C C   ? ALA A 1 164 ?   7.749   1.899 -11.388 1.000 97.320 ? 164 ALA A C   1 
ATOM 1242 C CB  ? ALA A 1 164 ?   5.760   0.408 -11.077 1.000 97.320 ? 164 ALA A CB  1 
ATOM 1243 O O   ? ALA A 1 164 ?   8.222   2.290 -10.318 1.000 97.320 ? 164 ALA A O   1 
ATOM 1244 N N   ? GLY A 1 165 ?   7.769   2.559 -12.466 1.000 95.950 ? 165 GLY A N   1 
ATOM 1245 C CA  ? GLY A 1 165 ?   8.274   3.922 -12.476 1.000 95.950 ? 165 GLY A CA  1 
ATOM 1246 C C   ? GLY A 1 165 ?   9.096   4.246 -13.710 1.000 95.950 ? 165 GLY A C   1 
ATOM 1247 O O   ? GLY A 1 165 ?   9.035   3.526 -14.708 1.000 95.950 ? 165 GLY A O   1 
ATOM 1248 N N   ? TYR A 1 166 ?   9.762   5.322 -13.675 1.000 95.230 ? 166 TYR A N   1 
ATOM 1249 C CA  ? TYR A 1 166 ?  10.552   5.819 -14.795 1.000 95.230 ? 166 TYR A CA  1 
ATOM 1250 C C   ? TYR A 1 166 ?  12.044   5.678 -14.515 1.000 95.230 ? 166 TYR A C   1 
ATOM 1251 C CB  ? TYR A 1 166 ?  10.212   7.284 -15.085 1.000 95.230 ? 166 TYR A CB  1 
ATOM 1252 O O   ? TYR A 1 166 ?  12.540   6.166 -13.497 1.000 95.230 ? 166 TYR A O   1 
ATOM 1253 C CG  ? TYR A 1 166 ?   8.757   7.516 -15.414 1.000 95.230 ? 166 TYR A CG  1 
ATOM 1254 C CD1 ? TYR A 1 166 ?   8.301   7.450 -16.729 1.000 95.230 ? 166 TYR A CD1 1 
ATOM 1255 C CD2 ? TYR A 1 166 ?   7.836   7.802 -14.412 1.000 95.230 ? 166 TYR A CD2 1 
ATOM 1256 C CE1 ? TYR A 1 166 ?   6.962   7.665 -17.037 1.000 95.230 ? 166 TYR A CE1 1 
ATOM 1257 C CE2 ? TYR A 1 166 ?   6.495   8.018 -14.709 1.000 95.230 ? 166 TYR A CE2 1 
ATOM 1258 O OH  ? TYR A 1 166 ?   4.741   8.161 -16.322 1.000 95.230 ? 166 TYR A OH  1 
ATOM 1259 C CZ  ? TYR A 1 166 ?   6.068   7.947 -16.022 1.000 95.230 ? 166 TYR A CZ  1 
ATOM 1260 N N   ? LEU A 1 167 ?  12.752   5.016 -15.403 1.000 94.750 ? 167 LEU A N   1 
ATOM 1261 C CA  ? LEU A 1 167 ?  14.184   4.810 -15.215 1.000 94.750 ? 167 LEU A CA  1 
ATOM 1262 C C   ? LEU A 1 167 ?  14.931   6.139 -15.227 1.000 94.750 ? 167 LEU A C   1 
ATOM 1263 C CB  ? LEU A 1 167 ?  14.740   3.889 -16.305 1.000 94.750 ? 167 LEU A CB  1 
ATOM 1264 O O   ? LEU A 1 167 ?  16.009   6.256 -14.640 1.000 94.750 ? 167 LEU A O   1 
ATOM 1265 C CG  ? LEU A 1 167 ?  14.347   2.414 -16.211 1.000 94.750 ? 167 LEU A CG  1 
ATOM 1266 C CD1 ? LEU A 1 167 ?  14.880   1.646 -17.416 1.000 94.750 ? 167 LEU A CD1 1 
ATOM 1267 C CD2 ? LEU A 1 167 ?  14.861   1.804 -14.912 1.000 94.750 ? 167 LEU A CD2 1 
ATOM 1268 N N   ? GLU A 1 168 ?  14.441   7.106 -15.915 1.000 94.800 ? 168 GLU A N   1 
ATOM 1269 C CA  ? GLU A 1 168 ?  15.068   8.423 -15.982 1.000 94.800 ? 168 GLU A CA  1 
ATOM 1270 C C   ? GLU A 1 168 ?  14.940   9.164 -14.655 1.000 94.800 ? 168 GLU A C   1 
ATOM 1271 C CB  ? GLU A 1 168 ?  14.453   9.255 -17.111 1.000 94.800 ? 168 GLU A CB  1 
ATOM 1272 O O   ? GLU A 1 168 ?  15.626  10.162 -14.426 1.000 94.800 ? 168 GLU A O   1 
ATOM 1273 C CG  ? GLU A 1 168 ?  12.992   9.615 -16.883 1.000 94.800 ? 168 GLU A CG  1 
ATOM 1274 C CD  ? GLU A 1 168 ?  12.030   8.520 -17.315 1.000 94.800 ? 168 GLU A CD  1 
ATOM 1275 O OE1 ? GLU A 1 168 ?  10.804   8.770 -17.354 1.000 94.800 ? 168 GLU A OE1 1 
ATOM 1276 O OE2 ? GLU A 1 168 ?  12.506   7.403 -17.617 1.000 94.800 ? 168 GLU A OE2 1 
ATOM 1277 N N   ? GLY A 1 169 ?  14.072   8.616 -13.749 1.000 93.290 ? 169 GLY A N   1 
ATOM 1278 C CA  ? GLY A 1 169 ?  13.837   9.265 -12.469 1.000 93.290 ? 169 GLY A CA  1 
ATOM 1279 C C   ? GLY A 1 169 ?  12.813  10.382 -12.545 1.000 93.290 ? 169 GLY A C   1 
ATOM 1280 O O   ? GLY A 1 169 ?  12.090  10.501 -13.537 1.000 93.290 ? 169 GLY A O   1 
ATOM 1281 N N   ? GLY A 1 170 ?  12.603  11.069 -11.423 1.000 90.740 ? 170 GLY A N   1 
ATOM 1282 C CA  ? GLY A 1 170 ?  11.730  12.232 -11.452 1.000 90.740 ? 170 GLY A CA  1 
ATOM 1283 C C   ? GLY A 1 170 ?  10.324  11.935 -10.966 1.000 90.740 ? 170 GLY A C   1 
ATOM 1284 O O   ? GLY A 1 170 ?   9.589  12.848 -10.585 1.000 90.740 ? 170 GLY A O   1 
ATOM 1285 N N   ? LYS A 1 171 ?  10.000  10.668 -10.901 1.000 92.120 ? 171 LYS A N   1 
ATOM 1286 C CA  ? LYS A 1 171 ?   8.691  10.245 -10.412 1.000 92.120 ? 171 LYS A CA  1 
ATOM 1287 C C   ? LYS A 1 171 ?   8.794   8.943  -9.622 1.000 92.120 ? 171 LYS A C   1 
ATOM 1288 C CB  ? LYS A 1 171 ?   7.713  10.076 -11.575 1.000 92.120 ? 171 LYS A CB  1 
ATOM 1289 O O   ? LYS A 1 171 ?   9.377   7.967 -10.098 1.000 92.120 ? 171 LYS A O   1 
ATOM 1290 C CG  ? LYS A 1 171 ?   7.486  11.345 -12.383 1.000 92.120 ? 171 LYS A CG  1 
ATOM 1291 C CD  ? LYS A 1 171 ?   6.489  11.119 -13.512 1.000 92.120 ? 171 LYS A CD  1 
ATOM 1292 C CE  ? LYS A 1 171 ?   6.239  12.396 -14.303 1.000 92.120 ? 171 LYS A CE  1 
ATOM 1293 N NZ  ? LYS A 1 171 ?   5.204  12.199 -15.361 1.000 92.120 ? 171 LYS A NZ  1 
ATOM 1294 N N   ? ASP A 1 172 ?   8.078   8.873  -8.453 1.000 92.350 ? 172 ASP A N   1 
ATOM 1295 C CA  ? ASP A 1 172 ?   8.159   7.673  -7.626 1.000 92.350 ? 172 ASP A CA  1 
ATOM 1296 C C   ? ASP A 1 172 ?   7.306   7.815  -6.368 1.000 92.350 ? 172 ASP A C   1 
ATOM 1297 C CB  ? ASP A 1 172 ?   9.612   7.379  -7.247 1.000 92.350 ? 172 ASP A CB  1 
ATOM 1298 O O   ? ASP A 1 172 ?   6.871   8.917  -6.027 1.000 92.350 ? 172 ASP A O   1 
ATOM 1299 C CG  ? ASP A 1 172 ?   9.853   5.918  -6.910 1.000 92.350 ? 172 ASP A CG  1 
ATOM 1300 O OD1 ? ASP A 1 172 ?   8.905   5.108  -6.996 1.000 92.350 ? 172 ASP A OD1 1 
ATOM 1301 O OD2 ? ASP A 1 172 ?  11.001   5.575  -6.553 1.000 92.350 ? 172 ASP A OD2 1 
ATOM 1302 N N   ? SER A 1 173 ?   6.889   6.643  -5.800 1.000 89.990 ? 173 SER A N   1 
ATOM 1303 C CA  ? SER A 1 173 ?   6.395   6.675  -4.428 1.000 89.990 ? 173 SER A CA  1 
ATOM 1304 C C   ? SER A 1 173 ?   7.533   6.891  -3.436 1.000 89.990 ? 173 SER A C   1 
ATOM 1305 C CB  ? SER A 1 173 ?   5.655   5.379  -4.093 1.000 89.990 ? 173 SER A CB  1 
ATOM 1306 O O   ? SER A 1 173 ?   8.674   6.507  -3.699 1.000 89.990 ? 173 SER A O   1 
ATOM 1307 O OG  ? SER A 1 173 ?   6.527   4.265  -4.183 1.000 89.990 ? 173 SER A OG  1 
ATOM 1308 N N   ? CYS A 1 174 ?   7.207   7.508  -2.340 1.000 88.720 ? 174 CYS A N   1 
ATOM 1309 C CA  ? CYS A 1 174 ?   8.251   7.863  -1.385 1.000 88.720 ? 174 CYS A CA  1 
ATOM 1310 C C   ? CYS A 1 174 ?   7.835   7.504   0.036 1.000 88.720 ? 174 CYS A C   1 
ATOM 1311 C CB  ? CYS A 1 174 ?   8.571   9.355  -1.471 1.000 88.720 ? 174 CYS A CB  1 
ATOM 1312 O O   ? CYS A 1 174 ?   6.833   6.815   0.239 1.000 88.720 ? 174 CYS A O   1 
ATOM 1313 S SG  ? CYS A 1 174 ?  10.239   9.775  -0.919 1.000 88.720 ? 174 CYS A SG  1 
ATOM 1314 N N   ? GLN A 1 175 ?   8.683   8.013   0.980 1.000 86.320 ? 175 GLN A N   1 
ATOM 1315 C CA  ? GLN A 1 175 ?   8.505   7.646   2.381 1.000 86.320 ? 175 GLN A CA  1 
ATOM 1316 C C   ? GLN A 1 175 ?   7.069   7.892   2.836 1.000 86.320 ? 175 GLN A C   1 
ATOM 1317 C CB  ? GLN A 1 175 ?   9.478   8.423   3.268 1.000 86.320 ? 175 GLN A CB  1 
ATOM 1318 O O   ? GLN A 1 175 ?   6.453   8.888   2.451 1.000 86.320 ? 175 GLN A O   1 
ATOM 1319 C CG  ? GLN A 1 175 ?  10.939   8.060   3.043 1.000 86.320 ? 175 GLN A CG  1 
ATOM 1320 C CD  ? GLN A 1 175 ?  11.533   8.741   1.824 1.000 86.320 ? 175 GLN A CD  1 
ATOM 1321 N NE2 ? GLN A 1 175 ?  12.744   8.340   1.452 1.000 86.320 ? 175 GLN A NE2 1 
ATOM 1322 O OE1 ? GLN A 1 175 ?  10.907   9.618   1.221 1.000 86.320 ? 175 GLN A OE1 1 
ATOM 1323 N N   ? CYS A 1 176 ?   6.514   6.862   3.616 1.000 87.090 ? 176 CYS A N   1 
ATOM 1324 C CA  ? CYS A 1 176 ?   5.207   6.892   4.262 1.000 87.090 ? 176 CYS A CA  1 
ATOM 1325 C C   ? CYS A 1 176 ?   4.109   6.477   3.291 1.000 87.090 ? 176 CYS A C   1 
ATOM 1326 C CB  ? CYS A 1 176 ?   4.913   8.287   4.812 1.000 87.090 ? 176 CYS A CB  1 
ATOM 1327 O O   ? CYS A 1 176 ?   2.940   6.381   3.672 1.000 87.090 ? 176 CYS A O   1 
ATOM 1328 S SG  ? CYS A 1 176 ?   5.890   8.716   6.270 1.000 87.090 ? 176 CYS A SG  1 
ATOM 1329 N N   ? ASP A 1 177 ?   4.511   6.144   2.066 1.000 92.750 ? 177 ASP A N   1 
ATOM 1330 C CA  ? ASP A 1 177 ?   3.555   5.557   1.132 1.000 92.750 ? 177 ASP A CA  1 
ATOM 1331 C C   ? ASP A 1 177 ?   3.571   4.033   1.215 1.000 92.750 ? 177 ASP A C   1 
ATOM 1332 C CB  ? ASP A 1 177 ?   3.857   6.009  -0.299 1.000 92.750 ? 177 ASP A CB  1 
ATOM 1333 O O   ? ASP A 1 177 ?   2.837   3.359   0.490 1.000 92.750 ? 177 ASP A O   1 
ATOM 1334 C CG  ? ASP A 1 177 ?   3.399   7.430  -0.580 1.000 92.750 ? 177 ASP A CG  1 
ATOM 1335 O OD1 ? ASP A 1 177 ?   2.474   7.920   0.103 1.000 92.750 ? 177 ASP A OD1 1 
ATOM 1336 O OD2 ? ASP A 1 177 ?   3.968   8.064  -1.495 1.000 92.750 ? 177 ASP A OD2 1 
ATOM 1337 N N   ? SER A 1 178 ?   4.526   3.572   2.032 1.000 95.710 ? 178 SER A N   1 
ATOM 1338 C CA  ? SER A 1 178 ?   4.581   2.124   2.211 1.000 95.710 ? 178 SER A CA  1 
ATOM 1339 C C   ? SER A 1 178 ?   3.196   1.550   2.491 1.000 95.710 ? 178 SER A C   1 
ATOM 1340 C CB  ? SER A 1 178 ?   5.533   1.760   3.350 1.000 95.710 ? 178 SER A CB  1 
ATOM 1341 O O   ? SER A 1 178 ?   2.396   2.163   3.201 1.000 95.710 ? 178 SER A O   1 
ATOM 1342 O OG  ? SER A 1 178 ?   6.870   2.090   3.013 1.000 95.710 ? 178 SER A OG  1 
ATOM 1343 N N   ? GLY A 1 179 ?   3.001   0.408   1.783 1.000 97.170 ? 179 GLY A N   1 
ATOM 1344 C CA  ? GLY A 1 179 ?   1.734  -0.254   2.049 1.000 97.170 ? 179 GLY A CA  1 
ATOM 1345 C C   ? GLY A 1 179 ?   0.604   0.243   1.168 1.000 97.170 ? 179 GLY A C   1 
ATOM 1346 O O   ? GLY A 1 179 ?  -0.436  -0.409   1.056 1.000 97.170 ? 179 GLY A O   1 
ATOM 1347 N N   ? GLY A 1 180 ?   0.807   1.360   0.555 1.000 96.730 ? 180 GLY A N   1 
ATOM 1348 C CA  ? GLY A 1 180 ?  -0.164   1.921  -0.370 1.000 96.730 ? 180 GLY A CA  1 
ATOM 1349 C C   ? GLY A 1 180 ?  -0.348   1.086  -1.623 1.000 96.730 ? 180 GLY A C   1 
ATOM 1350 O O   ? GLY A 1 180 ?   0.533   0.305  -1.989 1.000 96.730 ? 180 GLY A O   1 
ATOM 1351 N N   ? PRO A 1 181 ?  -1.465   1.350  -2.388 1.000 97.800 ? 181 PRO A N   1 
ATOM 1352 C CA  ? PRO A 1 181 ?  -1.840   0.487  -3.510 1.000 97.800 ? 181 PRO A CA  1 
ATOM 1353 C C   ? PRO A 1 181 ?  -1.198   0.919  -4.827 1.000 97.800 ? 181 PRO A C   1 
ATOM 1354 C CB  ? PRO A 1 181 ?  -3.362   0.631  -3.572 1.000 97.800 ? 181 PRO A CB  1 
ATOM 1355 O O   ? PRO A 1 181 ?  -1.036   2.117  -5.075 1.000 97.800 ? 181 PRO A O   1 
ATOM 1356 C CG  ? PRO A 1 181 ?  -3.635   2.018  -3.085 1.000 97.800 ? 181 PRO A CG  1 
ATOM 1357 C CD  ? PRO A 1 181 ?  -2.665   2.335  -1.983 1.000 97.800 ? 181 PRO A CD  1 
ATOM 1358 N N   ? VAL A 1 182 ?  -0.727  -0.066  -5.671 1.000 98.080 ? 182 VAL A N   1 
ATOM 1359 C CA  ? VAL A 1 182 ?  -0.480   0.052  -7.104 1.000 98.080 ? 182 VAL A CA  1 
ATOM 1360 C C   ? VAL A 1 182 ?  -1.578  -0.673  -7.879 1.000 98.080 ? 182 VAL A C   1 
ATOM 1361 C CB  ? VAL A 1 182 ?   0.906  -0.512  -7.490 1.000 98.080 ? 182 VAL A CB  1 
ATOM 1362 O O   ? VAL A 1 182 ?  -1.677  -1.901  -7.827 1.000 98.080 ? 182 VAL A O   1 
ATOM 1363 C CG1 ? VAL A 1 182 ?   1.168  -0.324  -8.983 1.000 98.080 ? 182 VAL A CG1 1 
ATOM 1364 C CG2 ? VAL A 1 182 ?   2.002   0.157  -6.663 1.000 98.080 ? 182 VAL A CG2 1 
ATOM 1365 N N   ? VAL A 1 183 ?  -2.401   0.126  -8.601 1.000 98.280 ? 183 VAL A N   1 
ATOM 1366 C CA  ? VAL A 1 183 ?  -3.601  -0.405  -9.239 1.000 98.280 ? 183 VAL A CA  1 
ATOM 1367 C C   ? VAL A 1 183 ?  -3.487  -0.264 -10.755 1.000 98.280 ? 183 VAL A C   1 
ATOM 1368 C CB  ? VAL A 1 183 ?  -4.875   0.307  -8.732 1.000 98.280 ? 183 VAL A CB  1 
ATOM 1369 O O   ? VAL A 1 183 ?  -3.222   0.827 -11.265 1.000 98.280 ? 183 VAL A O   1 
ATOM 1370 C CG1 ? VAL A 1 183 ?  -6.114  -0.232  -9.445 1.000 98.280 ? 183 VAL A CG1 1 
ATOM 1371 C CG2 ? VAL A 1 183 ?  -5.012   0.142  -7.219 1.000 98.280 ? 183 VAL A CG2 1 
ATOM 1372 N N   ? CYS A 1 184 ?  -3.682  -1.404 -11.442 1.000 97.410 ? 184 CYS A N   1 
ATOM 1373 C CA  ? CYS A 1 184 ?  -3.712  -1.475 -12.898 1.000 97.410 ? 184 CYS A CA  1 
ATOM 1374 C C   ? CYS A 1 184 ?  -5.021  -2.085 -13.387 1.000 97.410 ? 184 CYS A C   1 
ATOM 1375 C CB  ? CYS A 1 184 ?  -2.532  -2.295 -13.419 1.000 97.410 ? 184 CYS A CB  1 
ATOM 1376 O O   ? CYS A 1 184 ?  -5.436  -3.141 -12.908 1.000 97.410 ? 184 CYS A O   1 
ATOM 1377 S SG  ? CYS A 1 184 ?  -0.942  -1.811 -12.712 1.000 97.410 ? 184 CYS A SG  1 
ATOM 1378 N N   ? ASN A 1 185 ?  -5.709  -1.358 -14.317 1.000 94.600 ? 185 ASN A N   1 
ATOM 1379 C CA  ? ASN A 1 185 ?  -6.956  -1.858 -14.886 1.000 94.600 ? 185 ASN A CA  1 
ATOM 1380 C C   ? ASN A 1 185 ?  -7.952  -2.248 -13.798 1.000 94.600 ? 185 ASN A C   1 
ATOM 1381 C CB  ? ASN A 1 185 ?  -6.685  -3.048 -15.809 1.000 94.600 ? 185 ASN A CB  1 
ATOM 1382 O O   ? ASN A 1 185 ?  -8.573  -3.310 -13.870 1.000 94.600 ? 185 ASN A O   1 
ATOM 1383 C CG  ? ASN A 1 185 ?  -5.836  -2.675 -17.009 1.000 94.600 ? 185 ASN A CG  1 
ATOM 1384 N ND2 ? ASN A 1 185 ?  -4.948  -3.577 -17.410 1.000 94.600 ? 185 ASN A ND2 1 
ATOM 1385 O OD1 ? ASN A 1 185 ?  -5.977  -1.585 -17.570 1.000 94.600 ? 185 ASN A OD1 1 
ATOM 1386 N N   ? GLY A 1 186 ?  -7.903  -1.532 -12.670 1.000 95.150 ? 186 GLY A N   1 
ATOM 1387 C CA  ? GLY A 1 186 ?  -8.912  -1.669 -11.631 1.000 95.150 ? 186 GLY A CA  1 
ATOM 1388 C C   ? GLY A 1 186 ?  -8.603  -2.776 -10.641 1.000 95.150 ? 186 GLY A C   1 
ATOM 1389 O O   ? GLY A 1 186 ?  -9.450  -3.137  -9.821 1.000 95.150 ? 186 GLY A O   1 
ATOM 1390 N N   ? GLU A 1 187 ?  -7.405  -3.395 -10.728 1.000 97.990 ? 187 GLU A N   1 
ATOM 1391 C CA  ? GLU A 1 187 ?  -7.009  -4.464  -9.817 1.000 97.990 ? 187 GLU A CA  1 
ATOM 1392 C C   ? GLU A 1 187 ?  -5.758  -4.085  -9.030 1.000 97.990 ? 187 GLU A C   1 
ATOM 1393 C CB  ? GLU A 1 187 ?  -6.772  -5.766 -10.587 1.000 97.990 ? 187 GLU A CB  1 
ATOM 1394 O O   ? GLU A 1 187 ?  -4.895  -3.365  -9.536 1.000 97.990 ? 187 GLU A O   1 
ATOM 1395 C CG  ? GLU A 1 187 ?  -8.018  -6.313 -11.269 1.000 97.990 ? 187 GLU A CG  1 
ATOM 1396 C CD  ? GLU A 1 187 ?  -7.768  -7.609 -12.024 1.000 97.990 ? 187 GLU A CD  1 
ATOM 1397 O OE1 ? GLU A 1 187 ?  -8.697  -8.443 -12.122 1.000 97.990 ? 187 GLU A OE1 1 
ATOM 1398 O OE2 ? GLU A 1 187 ?  -6.635  -7.793 -12.520 1.000 97.990 ? 187 GLU A OE2 1 
ATOM 1399 N N   ? LEU A 1 188 ?  -5.664  -4.585  -7.805 1.000 98.520 ? 188 LEU A N   1 
ATOM 1400 C CA  ? LEU A 1 188 ?  -4.503  -4.387  -6.944 1.000 98.520 ? 188 LEU A CA  1 
ATOM 1401 C C   ? LEU A 1 188 ?  -3.320  -5.219  -7.426 1.000 98.520 ? 188 LEU A C   1 
ATOM 1402 C CB  ? LEU A 1 188 ?  -4.842  -4.751  -5.496 1.000 98.520 ? 188 LEU A CB  1 
ATOM 1403 O O   ? LEU A 1 188 ?  -3.292  -6.436  -7.234 1.000 98.520 ? 188 LEU A O   1 
ATOM 1404 C CG  ? LEU A 1 188 ?  -3.724  -4.559  -4.469 1.000 98.520 ? 188 LEU A CG  1 
ATOM 1405 C CD1 ? LEU A 1 188 ?  -3.323  -3.090  -4.392 1.000 98.520 ? 188 LEU A CD1 1 
ATOM 1406 C CD2 ? LEU A 1 188 ?  -4.160  -5.073  -3.101 1.000 98.520 ? 188 LEU A CD2 1 
ATOM 1407 N N   ? GLN A 1 189 ?  -2.349  -4.552  -8.012 1.000 98.520 ? 189 GLN A N   1 
ATOM 1408 C CA  ? GLN A 1 189 ?  -1.226  -5.262  -8.615 1.000 98.520 ? 189 GLN A CA  1 
ATOM 1409 C C   ? GLN A 1 189 ?  -0.007  -5.244  -7.696 1.000 98.520 ? 189 GLN A C   1 
ATOM 1410 C CB  ? GLN A 1 189 ?  -0.870  -4.652  -9.971 1.000 98.520 ? 189 GLN A CB  1 
ATOM 1411 O O   ? GLN A 1 189 ?   0.829  -6.149  -7.747 1.000 98.520 ? 189 GLN A O   1 
ATOM 1412 C CG  ? GLN A 1 189 ?  -1.941  -4.850 -11.035 1.000 98.520 ? 189 GLN A CG  1 
ATOM 1413 C CD  ? GLN A 1 189 ?  -2.043  -6.290 -11.504 1.000 98.520 ? 189 GLN A CD  1 
ATOM 1414 N NE2 ? GLN A 1 189 ?  -3.200  -6.656 -12.045 1.000 98.520 ? 189 GLN A NE2 1 
ATOM 1415 O OE1 ? GLN A 1 189 ?  -1.090  -7.066 -11.381 1.000 98.520 ? 189 GLN A OE1 1 
ATOM 1416 N N   ? GLY A 1 190 ?   0.102  -4.260  -6.844 1.000 98.210 ? 190 GLY A N   1 
ATOM 1417 C CA  ? GLY A 1 190 ?   1.285  -4.141  -6.006 1.000 98.210 ? 190 GLY A CA  1 
ATOM 1418 C C   ? GLY A 1 190 ?   1.023  -3.407  -4.705 1.000 98.210 ? 190 GLY A C   1 
ATOM 1419 O O   ? GLY A 1 190 ?   0.015  -2.711  -4.570 1.000 98.210 ? 190 GLY A O   1 
ATOM 1420 N N   ? ILE A 1 191 ?   1.957  -3.585  -3.731 1.000 98.620 ? 191 ILE A N   1 
ATOM 1421 C CA  ? ILE A 1 191 ?   2.045  -2.873  -2.460 1.000 98.620 ? 191 ILE A CA  1 
ATOM 1422 C C   ? ILE A 1 191 ?   3.377  -2.132  -2.374 1.000 98.620 ? 191 ILE A C   1 
ATOM 1423 C CB  ? ILE A 1 191 ?   1.888  -3.836  -1.262 1.000 98.620 ? 191 ILE A CB  1 
ATOM 1424 O O   ? ILE A 1 191 ?   4.439  -2.727  -2.571 1.000 98.620 ? 191 ILE A O   1 
ATOM 1425 C CG1 ? ILE A 1 191 ?   0.526  -4.537  -1.314 1.000 98.620 ? 191 ILE A CG1 1 
ATOM 1426 C CG2 ? ILE A 1 191 ?   2.068  -3.085   0.061 1.000 98.620 ? 191 ILE A CG2 1 
ATOM 1427 C CD1 ? ILE A 1 191 ?   0.413  -5.740  -0.387 1.000 98.620 ? 191 ILE A CD1 1 
ATOM 1428 N N   ? VAL A 1 192 ?   3.252  -0.832  -2.236 1.000 97.850 ? 192 VAL A N   1 
ATOM 1429 C CA  ? VAL A 1 192 ?   4.486  -0.061  -2.120 1.000 97.850 ? 192 VAL A CA  1 
ATOM 1430 C C   ? VAL A 1 192 ?   5.367  -0.658  -1.026 1.000 97.850 ? 192 VAL A C   1 
ATOM 1431 C CB  ? VAL A 1 192 ?   4.199   1.428  -1.821 1.000 97.850 ? 192 VAL A CB  1 
ATOM 1432 O O   ? VAL A 1 192 ?   4.941  -0.783   0.125 1.000 97.850 ? 192 VAL A O   1 
ATOM 1433 C CG1 ? VAL A 1 192 ?   5.503   2.213  -1.689 1.000 97.850 ? 192 VAL A CG1 1 
ATOM 1434 C CG2 ? VAL A 1 192 ?   3.316   2.030  -2.912 1.000 97.850 ? 192 VAL A CG2 1 
ATOM 1435 N N   ? SER A 1 193 ?   6.610  -0.966  -1.373 1.000 97.150 ? 193 SER A N   1 
ATOM 1436 C CA  ? SER A 1 193 ?   7.448  -1.709  -0.437 1.000 97.150 ? 193 SER A CA  1 
ATOM 1437 C C   ? SER A 1 193 ?   8.747  -0.966  -0.147 1.000 97.150 ? 193 SER A C   1 
ATOM 1438 C CB  ? SER A 1 193 ?   7.760  -3.102  -0.986 1.000 97.150 ? 193 SER A CB  1 
ATOM 1439 O O   ? SER A 1 193 ?   8.961  -0.492   0.971 1.000 97.150 ? 193 SER A O   1 
ATOM 1440 O OG  ? SER A 1 193 ?   8.368  -3.910   0.007 1.000 97.150 ? 193 SER A OG  1 
ATOM 1441 N N   ? TRP A 1 194 ?   9.606  -0.819  -1.139 1.000 96.050 ? 194 TRP A N   1 
ATOM 1442 C CA  ? TRP A 1 194 ?  10.904  -0.215  -0.860 1.000 96.050 ? 194 TRP A CA  1 
ATOM 1443 C C   ? TRP A 1 194 ?  11.539   0.325  -2.137 1.000 96.050 ? 194 TRP A C   1 
ATOM 1444 C CB  ? TRP A 1 194 ?  11.840  -1.231  -0.200 1.000 96.050 ? 194 TRP A CB  1 
ATOM 1445 O O   ? TRP A 1 194 ?  10.969   0.198  -3.223 1.000 96.050 ? 194 TRP A O   1 
ATOM 1446 C CG  ? TRP A 1 194 ?  12.182  -2.401  -1.073 1.000 96.050 ? 194 TRP A CG  1 
ATOM 1447 C CD1 ? TRP A 1 194 ?  11.407  -3.501  -1.318 1.000 96.050 ? 194 TRP A CD1 1 
ATOM 1448 C CD2 ? TRP A 1 194 ?  13.392  -2.589  -1.813 1.000 96.050 ? 194 TRP A CD2 1 
ATOM 1449 C CE2 ? TRP A 1 194 ?  13.282  -3.826  -2.486 1.000 96.050 ? 194 TRP A CE2 1 
ATOM 1450 C CE3 ? TRP A 1 194 ?  14.560  -1.831  -1.973 1.000 96.050 ? 194 TRP A CE3 1 
ATOM 1451 N NE1 ? TRP A 1 194 ?  12.063  -4.362  -2.168 1.000 96.050 ? 194 TRP A NE1 1 
ATOM 1452 C CH2 ? TRP A 1 194 ?  15.429  -3.560  -3.447 1.000 96.050 ? 194 TRP A CH2 1 
ATOM 1453 C CZ2 ? TRP A 1 194 ?  14.298  -4.322  -3.308 1.000 96.050 ? 194 TRP A CZ2 1 
ATOM 1454 C CZ3 ? TRP A 1 194 ?  15.569  -2.326  -2.791 1.000 96.050 ? 194 TRP A CZ3 1 
ATOM 1455 N N   ? GLY A 1 195 ?  12.650   0.991  -2.069 1.000 93.260 ? 195 GLY A N   1 
ATOM 1456 C CA  ? GLY A 1 195 ?  13.496   1.502  -3.136 1.000 93.260 ? 195 GLY A CA  1 
ATOM 1457 C C   ? GLY A 1 195 ?  14.710   2.256  -2.626 1.000 93.260 ? 195 GLY A C   1 
ATOM 1458 O O   ? GLY A 1 195 ?  14.875   2.431  -1.417 1.000 93.260 ? 195 GLY A O   1 
ATOM 1459 N N   ? ARG A 1 196 ?  15.661   2.537  -3.576 1.000 90.760 ? 196 ARG A N   1 
ATOM 1460 C CA  ? ARG A 1 196 ?  16.798   3.393  -3.255 1.000 90.760 ? 196 ARG A CA  1 
ATOM 1461 C C   ? ARG A 1 196 ?  16.478   4.857  -3.537 1.000 90.760 ? 196 ARG A C   1 
ATOM 1462 C CB  ? ARG A 1 196 ?  18.035   2.964  -4.047 1.000 90.760 ? 196 ARG A CB  1 
ATOM 1463 O O   ? ARG A 1 196 ?  16.369   5.261  -4.697 1.000 90.760 ? 196 ARG A O   1 
ATOM 1464 C CG  ? ARG A 1 196 ?  19.302   3.713  -3.665 1.000 90.760 ? 196 ARG A CG  1 
ATOM 1465 C CD  ? ARG A 1 196 ?  20.522   3.162  -4.389 1.000 90.760 ? 196 ARG A CD  1 
ATOM 1466 N NE  ? ARG A 1 196 ?  21.747   3.842  -3.975 1.000 90.760 ? 196 ARG A NE  1 
ATOM 1467 N NH1 ? ARG A 1 196 ?  23.144   2.585  -5.318 1.000 90.760 ? 196 ARG A NH1 1 
ATOM 1468 N NH2 ? ARG A 1 196 ?  24.010   4.233  -3.980 1.000 90.760 ? 196 ARG A NH2 1 
ATOM 1469 C CZ  ? ARG A 1 196 ?  22.964   3.552  -4.425 1.000 90.760 ? 196 ARG A CZ  1 
ATOM 1470 N N   ? GLY A 1 197 ?  16.206   5.609  -2.441 1.000 87.150 ? 197 GLY A N   1 
ATOM 1471 C CA  ? GLY A 1 197 ?  15.791   6.985  -2.668 1.000 87.150 ? 197 GLY A CA  1 
ATOM 1472 C C   ? GLY A 1 197 ?  14.470   7.096  -3.405 1.000 87.150 ? 197 GLY A C   1 
ATOM 1473 O O   ? GLY A 1 197 ?  13.851   6.082  -3.737 1.000 87.150 ? 197 GLY A O   1 
ATOM 1474 N N   ? CYS A 1 198 ?  14.012   8.418  -3.602 1.000 88.340 ? 198 CYS A N   1 
ATOM 1475 C CA  ? CYS A 1 198 ?  12.792   8.672  -4.362 1.000 88.340 ? 198 CYS A CA  1 
ATOM 1476 C C   ? CYS A 1 198 ?  13.105   9.385  -5.672 1.000 88.340 ? 198 CYS A C   1 
ATOM 1477 C CB  ? CYS A 1 198 ?  11.811   9.505  -3.538 1.000 88.340 ? 198 CYS A CB  1 
ATOM 1478 O O   ? CYS A 1 198 ?  13.846  10.369  -5.687 1.000 88.340 ? 198 CYS A O   1 
ATOM 1479 S SG  ? CYS A 1 198 ?  11.277   8.702  -2.011 1.000 88.340 ? 198 CYS A SG  1 
ATOM 1480 N N   ? ALA A 1 199 ?  12.532   8.761  -6.742 1.000 89.980 ? 199 ALA A N   1 
ATOM 1481 C CA  ? ALA A 1 199 ?  12.580   9.429  -8.040 1.000 89.980 ? 199 ALA A CA  1 
ATOM 1482 C C   ? ALA A 1 199 ?  14.019   9.576  -8.528 1.000 89.980 ? 199 ALA A C   1 
ATOM 1483 C CB  ? ALA A 1 199 ?  11.907  10.797  -7.960 1.000 89.980 ? 199 ALA A CB  1 
ATOM 1484 O O   ? ALA A 1 199 ?  14.342  10.522  -9.250 1.000 89.980 ? 199 ALA A O   1 
ATOM 1485 N N   ? LEU A 1 200 ?  14.931   8.719  -7.953 1.000 92.390 ? 200 LEU A N   1 
ATOM 1486 C CA  ? LEU A 1 200 ?  16.322   8.689  -8.391 1.000 92.390 ? 200 LEU A CA  1 
ATOM 1487 C C   ? LEU A 1 200 ?  16.451   8.001  -9.745 1.000 92.390 ? 200 LEU A C   1 
ATOM 1488 C CB  ? LEU A 1 200 ?  17.194   7.972  -7.356 1.000 92.390 ? 200 LEU A CB  1 
ATOM 1489 O O   ? LEU A 1 200 ?  15.802   6.983  -9.994 1.000 92.390 ? 200 LEU A O   1 
ATOM 1490 C CG  ? LEU A 1 200 ?  17.342   8.662  -5.999 1.000 92.390 ? 200 LEU A CG  1 
ATOM 1491 C CD1 ? LEU A 1 200 ?  18.279   7.864  -5.098 1.000 92.390 ? 200 LEU A CD1 1 
ATOM 1492 C CD2 ? LEU A 1 200 ?  17.850  10.089  -6.177 1.000 92.390 ? 200 LEU A CD2 1 
ATOM 1493 N N   ? LYS A 1 201 ?  17.320   8.627 -10.589 1.000 94.240 ? 201 LYS A N   1 
ATOM 1494 C CA  ? LYS A 1 201 ?  17.606   7.998 -11.875 1.000 94.240 ? 201 LYS A CA  1 
ATOM 1495 C C   ? LYS A 1 201 ?  18.181   6.598 -11.686 1.000 94.240 ? 201 LYS A C   1 
ATOM 1496 C CB  ? LYS A 1 201 ?  18.574   8.857 -12.689 1.000 94.240 ? 201 LYS A CB  1 
ATOM 1497 O O   ? LYS A 1 201 ?  19.067   6.392 -10.853 1.000 94.240 ? 201 LYS A O   1 
ATOM 1498 C CG  ? LYS A 1 201 ?  18.852   8.321 -14.086 1.000 94.240 ? 201 LYS A CG  1 
ATOM 1499 C CD  ? LYS A 1 201 ?  19.804   9.229 -14.854 1.000 94.240 ? 201 LYS A CD  1 
ATOM 1500 C CE  ? LYS A 1 201 ?  20.115   8.673 -16.237 1.000 94.240 ? 201 LYS A CE  1 
ATOM 1501 N NZ  ? LYS A 1 201 ?  21.008   9.584 -17.013 1.000 94.240 ? 201 LYS A NZ  1 
ATOM 1502 N N   ? GLY A 1 202 ?  17.478   5.619 -12.433 1.000 94.630 ? 202 GLY A N   1 
ATOM 1503 C CA  ? GLY A 1 202 ?  17.998   4.261 -12.426 1.000 94.630 ? 202 GLY A CA  1 
ATOM 1504 C C   ? GLY A 1 202 ?  17.485   3.431 -11.264 1.000 94.630 ? 202 GLY A C   1 
ATOM 1505 O O   ? GLY A 1 202 ?  17.777   2.237 -11.170 1.000 94.630 ? 202 GLY A O   1 
ATOM 1506 N N   ? PHE A 1 203 ?  16.616   4.132 -10.379 1.000 94.720 ? 203 PHE A N   1 
ATOM 1507 C CA  ? PHE A 1 203 ?  16.140   3.431  -9.192 1.000 94.720 ? 203 PHE A CA  1 
ATOM 1508 C C   ? PHE A 1 203 ?  14.635   3.607  -9.025 1.000 94.720 ? 203 PHE A C   1 
ATOM 1509 C CB  ? PHE A 1 203 ?  16.869   3.932  -7.941 1.000 94.720 ? 203 PHE A CB  1 
ATOM 1510 O O   ? PHE A 1 203 ?  14.187   4.419  -8.213 1.000 94.720 ? 203 PHE A O   1 
ATOM 1511 C CG  ? PHE A 1 203 ?  18.332   3.582  -7.910 1.000 94.720 ? 203 PHE A CG  1 
ATOM 1512 C CD1 ? PHE A 1 203 ?  18.746   2.289  -7.618 1.000 94.720 ? 203 PHE A CD1 1 
ATOM 1513 C CD2 ? PHE A 1 203 ?  19.295   4.548  -8.175 1.000 94.720 ? 203 PHE A CD2 1 
ATOM 1514 C CE1 ? PHE A 1 203 ?  20.100   1.962  -7.588 1.000 94.720 ? 203 PHE A CE1 1 
ATOM 1515 C CE2 ? PHE A 1 203 ?  20.650   4.229  -8.147 1.000 94.720 ? 203 PHE A CE2 1 
ATOM 1516 C CZ  ? PHE A 1 203 ?  21.050   2.936  -7.853 1.000 94.720 ? 203 PHE A CZ  1 
ATOM 1517 N N   ? PRO A 1 204 ?  13.842   2.868  -9.793 1.000 95.700 ? 204 PRO A N   1 
ATOM 1518 C CA  ? PRO A 1 204 ?  12.388   2.921  -9.628 1.000 95.700 ? 204 PRO A CA  1 
ATOM 1519 C C   ? PRO A 1 204 ?  11.923   2.342  -8.293 1.000 95.700 ? 204 PRO A C   1 
ATOM 1520 C CB  ? PRO A 1 204 ?  11.869   2.081 -10.798 1.000 95.700 ? 204 PRO A CB  1 
ATOM 1521 O O   ? PRO A 1 204 ?  12.720   1.746  -7.565 1.000 95.700 ? 204 PRO A O   1 
ATOM 1522 C CG  ? PRO A 1 204 ?  12.916   1.037 -11.012 1.000 95.700 ? 204 PRO A CG  1 
ATOM 1523 C CD  ? PRO A 1 204 ?  14.264   1.661 -10.791 1.000 95.700 ? 204 PRO A CD  1 
ATOM 1524 N N   ? GLY A 1 205 ?  10.609   2.558  -7.985 1.000 96.330 ? 205 GLY A N   1 
ATOM 1525 C CA  ? GLY A 1 205 ?  10.038   1.948  -6.794 1.000 96.330 ? 205 GLY A CA  1 
ATOM 1526 C C   ? GLY A 1 205 ?   9.905   0.441  -6.901 1.000 96.330 ? 205 GLY A C   1 
ATOM 1527 O O   ? GLY A 1 205 ?   9.692  -0.093  -7.991 1.000 96.330 ? 205 GLY A O   1 
ATOM 1528 N N   ? VAL A 1 206 ?   9.969  -0.202  -5.761 1.000 97.630 ? 206 VAL A N   1 
ATOM 1529 C CA  ? VAL A 1 206 ?   9.806  -1.650  -5.672 1.000 97.630 ? 206 VAL A CA  1 
ATOM 1530 C C   ? VAL A 1 206 ?   8.515  -1.979  -4.926 1.000 97.630 ? 206 VAL A C   1 
ATOM 1531 C CB  ? VAL A 1 206 ?  11.011  -2.315  -4.971 1.000 97.630 ? 206 VAL A CB  1 
ATOM 1532 O O   ? VAL A 1 206 ?   8.236  -1.405  -3.871 1.000 97.630 ? 206 VAL A O   1 
ATOM 1533 C CG1 ? VAL A 1 206 ?  10.818  -3.828  -4.883 1.000 97.630 ? 206 VAL A CG1 1 
ATOM 1534 C CG2 ? VAL A 1 206 ?  12.307  -1.981  -5.707 1.000 97.630 ? 206 VAL A CG2 1 
ATOM 1535 N N   ? TYR A 1 207 ?   7.795  -2.906  -5.462 1.000 98.280 ? 207 TYR A N   1 
ATOM 1536 C CA  ? TYR A 1 207 ?   6.475  -3.253  -4.947 1.000 98.280 ? 207 TYR A CA  1 
ATOM 1537 C C   ? TYR A 1 207 ?   6.363  -4.752  -4.698 1.000 98.280 ? 207 TYR A C   1 
ATOM 1538 C CB  ? TYR A 1 207 ?   5.382  -2.803  -5.922 1.000 98.280 ? 207 TYR A CB  1 
ATOM 1539 O O   ? TYR A 1 207 ?   6.996  -5.552  -5.391 1.000 98.280 ? 207 TYR A O   1 
ATOM 1540 C CG  ? TYR A 1 207 ?   5.483  -1.350  -6.318 1.000 98.280 ? 207 TYR A CG  1 
ATOM 1541 C CD1 ? TYR A 1 207 ?   4.737  -0.375  -5.659 1.000 98.280 ? 207 TYR A CD1 1 
ATOM 1542 C CD2 ? TYR A 1 207 ?   6.323  -0.949  -7.351 1.000 98.280 ? 207 TYR A CD2 1 
ATOM 1543 C CE1 ? TYR A 1 207 ?   4.824   0.965  -6.021 1.000 98.280 ? 207 TYR A CE1 1 
ATOM 1544 C CE2 ? TYR A 1 207 ?   6.418   0.388  -7.722 1.000 98.280 ? 207 TYR A CE2 1 
ATOM 1545 O OH  ? TYR A 1 207 ?   5.758   2.662  -7.415 1.000 98.280 ? 207 TYR A OH  1 
ATOM 1546 C CZ  ? TYR A 1 207 ?   5.667   1.336  -7.052 1.000 98.280 ? 207 TYR A CZ  1 
ATOM 1547 N N   ? THR A 1 208 ?   5.640  -5.039  -3.580 1.000 98.460 ? 208 THR A N   1 
ATOM 1548 C CA  ? THR A 1 208 ?   5.245  -6.435  -3.421 1.000 98.460 ? 208 THR A CA  1 
ATOM 1549 C C   ? THR A 1 208 ?   4.292  -6.857  -4.536 1.000 98.460 ? 208 THR A C   1 
ATOM 1550 C CB  ? THR A 1 208 ?   4.578  -6.675  -2.054 1.000 98.460 ? 208 THR A CB  1 
ATOM 1551 O O   ? THR A 1 208 ?   3.303  -6.173  -4.807 1.000 98.460 ? 208 THR A O   1 
ATOM 1552 C CG2 ? THR A 1 208 ?   4.143  -8.129  -1.902 1.000 98.460 ? 208 THR A CG2 1 
ATOM 1553 O OG1 ? THR A 1 208 ?   5.509  -6.355  -1.012 1.000 98.460 ? 208 THR A OG1 1 
ATOM 1554 N N   ? LYS A 1 209 ?   4.654  -7.987  -5.246 1.000 98.210 ? 209 LYS A N   1 
ATOM 1555 C CA  ? LYS A 1 209 ?   3.861  -8.530  -6.345 1.000 98.210 ? 209 LYS A CA  1 
ATOM 1556 C C   ? LYS A 1 209 ?   2.667  -9.324  -5.823 1.000 98.210 ? 209 LYS A C   1 
ATOM 1557 C CB  ? LYS A 1 209 ?   4.726  -9.415  -7.245 1.000 98.210 ? 209 LYS A CB  1 
ATOM 1558 O O   ? LYS A 1 209 ?   2.800 -10.501  -5.481 1.000 98.210 ? 209 LYS A O   1 
ATOM 1559 C CG  ? LYS A 1 209 ?   4.076  -9.767  -8.575 1.000 98.210 ? 209 LYS A CG  1 
ATOM 1560 C CD  ? LYS A 1 209 ?   5.022 -10.564  -9.465 1.000 98.210 ? 209 LYS A CD  1 
ATOM 1561 C CE  ? LYS A 1 209 ?   5.385  -9.793 -10.727 1.000 98.210 ? 209 LYS A CE  1 
ATOM 1562 N NZ  ? LYS A 1 209 ?   6.393 -10.525 -11.551 1.000 98.210 ? 209 LYS A NZ  1 
ATOM 1563 N N   ? VAL A 1 210 ?   1.446  -8.701  -5.757 1.000 98.510 ? 210 VAL A N   1 
ATOM 1564 C CA  ? VAL A 1 210 ?   0.264  -9.195  -5.058 1.000 98.510 ? 210 VAL A CA  1 
ATOM 1565 C C   ? VAL A 1 210 ?  -0.212 -10.495  -5.703 1.000 98.510 ? 210 VAL A C   1 
ATOM 1566 C CB  ? VAL A 1 210 ?  -0.875  -8.151  -5.060 1.000 98.510 ? 210 VAL A CB  1 
ATOM 1567 O O   ? VAL A 1 210 ?  -0.690 -11.399  -5.014 1.000 98.510 ? 210 VAL A O   1 
ATOM 1568 C CG1 ? VAL A 1 210 ?  -2.162  -8.755  -4.502 1.000 98.510 ? 210 VAL A CG1 1 
ATOM 1569 C CG2 ? VAL A 1 210 ?  -0.467  -6.917  -4.257 1.000 98.510 ? 210 VAL A CG2 1 
ATOM 1570 N N   ? CYS A 1 211 ?  -0.159 -10.679  -7.049 1.000 98.360 ? 211 CYS A N   1 
ATOM 1571 C CA  ? CYS A 1 211 ?  -0.651 -11.870  -7.732 1.000 98.360 ? 211 CYS A CA  1 
ATOM 1572 C C   ? CYS A 1 211 ?  -0.007 -13.130  -7.165 1.000 98.360 ? 211 CYS A C   1 
ATOM 1573 C CB  ? CYS A 1 211 ?  -0.379 -11.778  -9.233 1.000 98.360 ? 211 CYS A CB  1 
ATOM 1574 O O   ? CYS A 1 211 ?  -0.592 -14.213  -7.228 1.000 98.360 ? 211 CYS A O   1 
ATOM 1575 S SG  ? CYS A 1 211 ?   1.376 -11.839  -9.659 1.000 98.360 ? 211 CYS A SG  1 
ATOM 1576 N N   ? ASN A 1 212 ?   1.182 -12.993  -6.539 1.000 98.290 ? 212 ASN A N   1 
ATOM 1577 C CA  ? ASN A 1 212 ?   1.863 -14.145  -5.959 1.000 98.290 ? 212 ASN A CA  1 
ATOM 1578 C C   ? ASN A 1 212 ?   1.290 -14.505  -4.591 1.000 98.290 ? 212 ASN A C   1 
ATOM 1579 C CB  ? ASN A 1 212 ?   3.367 -13.882  -5.851 1.000 98.290 ? 212 ASN A CB  1 
ATOM 1580 O O   ? ASN A 1 212 ?   1.659 -15.525  -4.007 1.000 98.290 ? 212 ASN A O   1 
ATOM 1581 C CG  ? ASN A 1 212 ?   4.081 -14.026  -7.181 1.000 98.290 ? 212 ASN A CG  1 
ATOM 1582 N ND2 ? ASN A 1 212 ?   5.331 -13.582  -7.233 1.000 98.290 ? 212 ASN A ND2 1 
ATOM 1583 O OD1 ? ASN A 1 212 ?   3.514 -14.532  -8.153 1.000 98.290 ? 212 ASN A OD1 1 
ATOM 1584 N N   ? TYR A 1 213 ?   0.358 -13.665  -4.037 1.000 98.540 ? 213 TYR A N   1 
ATOM 1585 C CA  ? TYR A 1 213 ?  -0.073 -13.856  -2.657 1.000 98.540 ? 213 TYR A CA  1 
ATOM 1586 C C   ? TYR A 1 213 ?  -1.589 -13.990  -2.572 1.000 98.540 ? 213 TYR A C   1 
ATOM 1587 C CB  ? TYR A 1 213 ?   0.399 -12.692  -1.780 1.000 98.540 ? 213 TYR A CB  1 
ATOM 1588 O O   ? TYR A 1 213 ?  -2.162 -13.945  -1.481 1.000 98.540 ? 213 TYR A O   1 
ATOM 1589 C CG  ? TYR A 1 213 ?   1.900 -12.560  -1.702 1.000 98.540 ? 213 TYR A CG  1 
ATOM 1590 C CD1 ? TYR A 1 213 ?   2.639 -13.321  -0.798 1.000 98.540 ? 213 TYR A CD1 1 
ATOM 1591 C CD2 ? TYR A 1 213 ?   2.583 -11.675  -2.529 1.000 98.540 ? 213 TYR A CD2 1 
ATOM 1592 C CE1 ? TYR A 1 213 ?   4.023 -13.202  -0.721 1.000 98.540 ? 213 TYR A CE1 1 
ATOM 1593 C CE2 ? TYR A 1 213 ?   3.966 -11.548  -2.460 1.000 98.540 ? 213 TYR A CE2 1 
ATOM 1594 O OH  ? TYR A 1 213 ?   6.046 -12.193  -1.482 1.000 98.540 ? 213 TYR A OH  1 
ATOM 1595 C CZ  ? TYR A 1 213 ?   4.676 -12.315  -1.555 1.000 98.540 ? 213 TYR A CZ  1 
ATOM 1596 N N   ? VAL A 1 214 ?  -2.241 -14.102  -3.683 1.000 98.530 ? 214 VAL A N   1 
ATOM 1597 C CA  ? VAL A 1 214 ?  -3.699 -14.157  -3.679 1.000 98.530 ? 214 VAL A CA  1 
ATOM 1598 C C   ? VAL A 1 214 ?  -4.169 -15.361  -2.867 1.000 98.530 ? 214 VAL A C   1 
ATOM 1599 C CB  ? VAL A 1 214 ?  -4.268 -14.227  -5.114 1.000 98.530 ? 214 VAL A CB  1 
ATOM 1600 O O   ? VAL A 1 214 ?  -5.082 -15.246  -2.046 1.000 98.530 ? 214 VAL A O   1 
ATOM 1601 C CG1 ? VAL A 1 214 ?  -5.754 -14.577  -5.089 1.000 98.530 ? 214 VAL A CG1 1 
ATOM 1602 C CG2 ? VAL A 1 214 ?  -4.039 -12.904  -5.844 1.000 98.530 ? 214 VAL A CG2 1 
ATOM 1603 N N   ? SER A 1 215 ?  -3.561 -16.522  -3.097 1.000 98.180 ? 215 SER A N   1 
ATOM 1604 C CA  ? SER A 1 215 ?  -3.934 -17.725  -2.360 1.000 98.180 ? 215 SER A CA  1 
ATOM 1605 C C   ? SER A 1 215 ?  -3.729 -17.540  -0.860 1.000 98.180 ? 215 SER A C   1 
ATOM 1606 C CB  ? SER A 1 215 ?  -3.124 -18.927  -2.849 1.000 98.180 ? 215 SER A CB  1 
ATOM 1607 O O   ? SER A 1 215 ?  -4.597 -17.897  -0.061 1.000 98.180 ? 215 SER A O   1 
ATOM 1608 O OG  ? SER A 1 215 ?  -3.437 -19.229  -4.198 1.000 98.180 ? 215 SER A OG  1 
ATOM 1609 N N   ? TRP A 1 216 ?  -2.617 -16.997  -0.501 1.000 98.480 ? 216 TRP A N   1 
ATOM 1610 C CA  ? TRP A 1 216 ?  -2.317 -16.744   0.904 1.000 98.480 ? 216 TRP A CA  1 
ATOM 1611 C C   ? TRP A 1 216 ?  -3.329 -15.778   1.512 1.000 98.480 ? 216 TRP A C   1 
ATOM 1612 C CB  ? TRP A 1 216 ?  -0.900 -16.183   1.059 1.000 98.480 ? 216 TRP A CB  1 
ATOM 1613 O O   ? TRP A 1 216 ?  -3.817 -15.999   2.622 1.000 98.480 ? 216 TRP A O   1 
ATOM 1614 C CG  ? TRP A 1 216 ?  -0.576 -15.723   2.448 1.000 98.480 ? 216 TRP A CG  1 
ATOM 1615 C CD1 ? TRP A 1 216 ?  -0.189 -16.500   3.504 1.000 98.480 ? 216 TRP A CD1 1 
ATOM 1616 C CD2 ? TRP A 1 216 ?  -0.616 -14.377   2.933 1.000 98.480 ? 216 TRP A CD2 1 
ATOM 1617 C CE2 ? TRP A 1 216 ?  -0.240 -14.412   4.294 1.000 98.480 ? 216 TRP A CE2 1 
ATOM 1618 C CE3 ? TRP A 1 216 ?  -0.933 -13.144   2.348 1.000 98.480 ? 216 TRP A CE3 1 
ATOM 1619 N NE1 ? TRP A 1 216 ?   0.015 -15.717   4.618 1.000 98.480 ? 216 TRP A NE1 1 
ATOM 1620 C CH2 ? TRP A 1 216 ?  -0.488 -12.066   4.482 1.000 98.480 ? 216 TRP A CH2 1 
ATOM 1621 C CZ2 ? TRP A 1 216 ?  -0.173 -13.259   5.080 1.000 98.480 ? 216 TRP A CZ2 1 
ATOM 1622 C CZ3 ? TRP A 1 216 ?  -0.865 -11.998   3.131 1.000 98.480 ? 216 TRP A CZ3 1 
ATOM 1623 N N   ? ILE A 1 217 ?  -3.635 -14.717   0.837 1.000 98.600 ? 217 ILE A N   1 
ATOM 1624 C CA  ? ILE A 1 217 ?  -4.590 -13.717   1.303 1.000 98.600 ? 217 ILE A CA  1 
ATOM 1625 C C   ? ILE A 1 217 ?  -5.939 -14.378   1.573 1.000 98.600 ? 217 ILE A C   1 
ATOM 1626 C CB  ? ILE A 1 217 ?  -4.750 -12.569   0.281 1.000 98.600 ? 217 ILE A CB  1 
ATOM 1627 O O   ? ILE A 1 217 ?  -6.510 -14.220   2.655 1.000 98.600 ? 217 ILE A O   1 
ATOM 1628 C CG1 ? ILE A 1 217 ?  -3.470 -11.728   0.217 1.000 98.600 ? 217 ILE A CG1 1 
ATOM 1629 C CG2 ? ILE A 1 217 ?  -5.961 -11.699   0.631 1.000 98.600 ? 217 ILE A CG2 1 
ATOM 1630 C CD1 ? ILE A 1 217 ?  -3.430 -10.750  -0.950 1.000 98.600 ? 217 ILE A CD1 1 
ATOM 1631 N N   ? GLN A 1 218 ?  -6.396 -15.090   0.673 1.000 98.290 ? 218 GLN A N   1 
ATOM 1632 C CA  ? GLN A 1 218 ?  -7.712 -15.713   0.773 1.000 98.290 ? 218 GLN A CA  1 
ATOM 1633 C C   ? GLN A 1 218 ?  -7.752 -16.738   1.902 1.000 98.290 ? 218 GLN A C   1 
ATOM 1634 C CB  ? GLN A 1 218 ?  -8.095 -16.375  -0.552 1.000 98.290 ? 218 GLN A CB  1 
ATOM 1635 O O   ? GLN A 1 218 ?  -8.712 -16.783   2.674 1.000 98.290 ? 218 GLN A O   1 
ATOM 1636 C CG  ? GLN A 1 218 ?  -8.425 -15.386  -1.661 1.000 98.290 ? 218 GLN A CG  1 
ATOM 1637 C CD  ? GLN A 1 218 ?  -8.668 -16.063  -2.997 1.000 98.290 ? 218 GLN A CD  1 
ATOM 1638 N NE2 ? GLN A 1 218 ?  -9.519 -15.460  -3.821 1.000 98.290 ? 218 GLN A NE2 1 
ATOM 1639 O OE1 ? GLN A 1 218 ?  -8.096 -17.118  -3.287 1.000 98.290 ? 218 GLN A OE1 1 
ATOM 1640 N N   ? GLU A 1 219 ?  -6.744 -17.564   1.977 1.000 98.350 ? 219 GLU A N   1 
ATOM 1641 C CA  ? GLU A 1 219 ?  -6.651 -18.573   3.028 1.000 98.350 ? 219 GLU A CA  1 
ATOM 1642 C C   ? GLU A 1 219 ?  -6.586 -17.926   4.409 1.000 98.350 ? 219 GLU A C   1 
ATOM 1643 C CB  ? GLU A 1 219 ?  -5.429 -19.468   2.808 1.000 98.350 ? 219 GLU A CB  1 
ATOM 1644 O O   ? GLU A 1 219 ?  -7.225 -18.397   5.352 1.000 98.350 ? 219 GLU A O   1 
ATOM 1645 C CG  ? GLU A 1 219 ?  -5.584 -20.448   1.655 1.000 98.350 ? 219 GLU A CG  1 
ATOM 1646 C CD  ? GLU A 1 219 ?  -4.294 -21.172   1.304 1.000 98.350 ? 219 GLU A CD  1 
ATOM 1647 O OE1 ? GLU A 1 219 ?  -4.243 -21.846   0.250 1.000 98.350 ? 219 GLU A OE1 1 
ATOM 1648 O OE2 ? GLU A 1 219 ?  -3.326 -21.064   2.090 1.000 98.350 ? 219 GLU A OE2 1 
ATOM 1649 N N   ? THR A 1 220 ?  -5.809 -16.910   4.551 1.000 98.220 ? 220 THR A N   1 
ATOM 1650 C CA  ? THR A 1 220 ?  -5.667 -16.212   5.824 1.000 98.220 ? 220 THR A CA  1 
ATOM 1651 C C   ? THR A 1 220 ?  -6.996 -15.595   6.253 1.000 98.220 ? 220 THR A C   1 
ATOM 1652 C CB  ? THR A 1 220 ?  -4.591 -15.113   5.742 1.000 98.220 ? 220 THR A CB  1 
ATOM 1653 O O   ? THR A 1 220 ?  -7.384 -15.694   7.419 1.000 98.220 ? 220 THR A O   1 
ATOM 1654 C CG2 ? THR A 1 220 ?  -4.429 -14.401   7.081 1.000 98.220 ? 220 THR A CG2 1 
ATOM 1655 O OG1 ? THR A 1 220 ?  -3.339 -15.706   5.374 1.000 98.220 ? 220 THR A OG1 1 
ATOM 1656 N N   ? ILE A 1 221 ?  -7.703 -14.937   5.313 1.000 97.950 ? 221 ILE A N   1 
ATOM 1657 C CA  ? ILE A 1 221 ?  -9.001 -14.334   5.595 1.000 97.950 ? 221 ILE A CA  1 
ATOM 1658 C C   ? ILE A 1 221 ?  -9.988 -15.416   6.029 1.000 97.950 ? 221 ILE A C   1 
ATOM 1659 C CB  ? ILE A 1 221 ?  -9.548 -13.570   4.369 1.000 97.950 ? 221 ILE A CB  1 
ATOM 1660 O O   ? ILE A 1 221 ? -10.703 -15.251   7.020 1.000 97.950 ? 221 ILE A O   1 
ATOM 1661 C CG1 ? ILE A 1 221 ?  -8.760 -12.272   4.154 1.000 97.950 ? 221 ILE A CG1 1 
ATOM 1662 C CG2 ? ILE A 1 221 ? -11.043 -13.281   4.536 1.000 97.950 ? 221 ILE A CG2 1 
ATOM 1663 C CD1 ? ILE A 1 221 ?  -9.140 -11.521   2.886 1.000 97.950 ? 221 ILE A CD1 1 
ATOM 1664 N N   ? ARG A 1 222 ? -10.086 -16.548   5.388 1.000 97.440 ? 222 ARG A N   1 
ATOM 1665 C CA  ? ARG A 1 222 ? -10.986 -17.658   5.682 1.000 97.440 ? 222 ARG A CA  1 
ATOM 1666 C C   ? ARG A 1 222 ? -10.706 -18.240   7.063 1.000 97.440 ? 222 ARG A C   1 
ATOM 1667 C CB  ? ARG A 1 222 ? -10.858 -18.750   4.617 1.000 97.440 ? 222 ARG A CB  1 
ATOM 1668 O O   ? ARG A 1 222 ? -11.634 -18.600   7.790 1.000 97.440 ? 222 ARG A O   1 
ATOM 1669 C CG  ? ARG A 1 222 ? -11.866 -19.878   4.767 1.000 97.440 ? 222 ARG A CG  1 
ATOM 1670 C CD  ? ARG A 1 222 ? -11.642 -20.976   3.737 1.000 97.440 ? 222 ARG A CD  1 
ATOM 1671 N NE  ? ARG A 1 222 ? -11.721 -20.459   2.373 1.000 97.440 ? 222 ARG A NE  1 
ATOM 1672 N NH1 ? ARG A 1 222 ? -10.039 -21.809   1.544 1.000 97.440 ? 222 ARG A NH1 1 
ATOM 1673 N NH2 ? ARG A 1 222 ? -11.113 -20.328   0.162 1.000 97.440 ? 222 ARG A NH2 1 
ATOM 1674 C CZ  ? ARG A 1 222 ? -10.957 -20.867   1.363 1.000 97.440 ? 222 ARG A CZ  1 
ATOM 1675 N N   ? SER A 1 223 ?  -9.499 -18.285   7.468 1.000 96.730 ? 223 SER A N   1 
ATOM 1676 C CA  ? SER A 1 223 ?  -9.079 -18.902   8.722 1.000 96.730 ? 223 SER A CA  1 
ATOM 1677 C C   ? SER A 1 223 ?  -9.324 -17.972   9.905 1.000 96.730 ? 223 SER A C   1 
ATOM 1678 C CB  ? SER A 1 223 ?  -7.600 -19.286   8.662 1.000 96.730 ? 223 SER A CB  1 
ATOM 1679 O O   ? SER A 1 223 ?  -9.206 -18.385  11.061 1.000 96.730 ? 223 SER A O   1 
ATOM 1680 O OG  ? SER A 1 223 ?  -7.380 -20.293   7.689 1.000 96.730 ? 223 SER A OG  1 
ATOM 1681 N N   ? ASN A 1 224 ?  -9.693 -16.726   9.656 1.000 94.140 ? 224 ASN A N   1 
ATOM 1682 C CA  ? ASN A 1 224 ?  -9.853 -15.737  10.717 1.000 94.140 ? 224 ASN A CA  1 
ATOM 1683 C C   ? ASN A 1 224 ? -11.211 -15.045  10.639 1.000 94.140 ? 224 ASN A C   1 
ATOM 1684 C CB  ? ASN A 1 224 ?  -8.726 -14.704  10.662 1.000 94.140 ? 224 ASN A CB  1 
ATOM 1685 O O   ? ASN A 1 224 ? -11.745 -14.601  11.656 1.000 94.140 ? 224 ASN A O   1 
ATOM 1686 C CG  ? ASN A 1 224 ?  -7.406 -15.251  11.169 1.000 94.140 ? 224 ASN A CG  1 
ATOM 1687 N ND2 ? ASN A 1 224 ?  -6.568 -15.722  10.254 1.000 94.140 ? 224 ASN A ND2 1 
ATOM 1688 O OD1 ? ASN A 1 224 ?  -7.143 -15.251  12.375 1.000 94.140 ? 224 ASN A OD1 1 
# 
loop_
_struct_sheet_range.sheet_id 
_struct_sheet_range.id 
_struct_sheet_range.beg_label_comp_id 
_struct_sheet_range.beg_label_asym_id 
_struct_sheet_range.beg_label_seq_id 
_struct_sheet_range.pdbx_beg_PDB_ins_code 
_struct_sheet_range.end_label_comp_id 
_struct_sheet_range.end_label_asym_id 
_struct_sheet_range.end_label_seq_id 
_struct_sheet_range.pdbx_end_PDB_ins_code 
_struct_sheet_range.beg_auth_comp_id 
_struct_sheet_range.beg_auth_asym_id 
_struct_sheet_range.beg_auth_seq_id 
_struct_sheet_range.end_auth_comp_id 
_struct_sheet_range.end_auth_asym_id 
_struct_sheet_range.end_auth_seq_id 
A A ILE A   2 ? VAL A   3 ? ILE A 2   VAL A 3   
A B ASP A 172 ? SER A 173 ? ASP A 172 SER A 173 
B C TYR A   6 ? THR A   7 ? TYR A 6   THR A 7   
B D HIS A 105 ? HIS A 105 ? HIS A 105 HIS A 105 
B E VAL A 116 ? GLY A 121 ? VAL A 116 GLY A 121 
B F GLN A 137 ? VAL A 143 ? GLN A 137 VAL A 143 
B G MET A 161 ? ALA A 164 ? MET A 161 ALA A 164 
B H PRO A 181 ? CYS A 184 ? PRO A 181 CYS A 184 
B I GLU A 187 ? TRP A 194 ? GLU A 187 TRP A 194 
B J GLY A 205 ? LYS A 209 ? GLY A 205 LYS A 209 
C K GLN A  16 ? ASN A  20 ? GLN A 16  ASN A 20  
C L HIS A  24 ? ILE A  30 ? HIS A 24  ILE A 30  
C M TRP A  35 ? SER A  38 ? TRP A 35  SER A 38  
C N GLN A  48 ? LEU A  51 ? GLN A 48  LEU A 51  
C O GLN A  64 ? LEU A  73 ? GLN A 64  LEU A 73  
C P MET A  87 ? LEU A  91 ? MET A 87  LEU A 91  
D Q SER A  55 ? SER A  55 ? SER A 55  SER A 55  
D R LEU A 135 ? LEU A 135 ? LEU A 135 LEU A 135 
E S ASN A  78 ? ASN A  78 ? ASN A 78  ASN A 78  
E T ASP A  83 ? ASP A  83 ? ASP A 83  ASP A 83  
F U LEU A 200 ? LEU A 200 ? LEU A 200 LEU A 200 
F V PHE A 203 ? PHE A 203 ? PHE A 203 PHE A 203 
# 
loop_
_struct_conf.id 
_struct_conf.conf_type_id 
_struct_conf.beg_label_comp_id 
_struct_conf.beg_label_asym_id 
_struct_conf.beg_label_seq_id 
_struct_conf.pdbx_beg_PDB_ins_code 
_struct_conf.end_label_comp_id 
_struct_conf.end_label_asym_id 
_struct_conf.end_label_seq_id 
_struct_conf.pdbx_end_PDB_ins_code 
_struct_conf.beg_auth_comp_id 
_struct_conf.beg_auth_asym_id 
_struct_conf.beg_auth_seq_id 
_struct_conf.end_auth_comp_id 
_struct_conf.end_auth_asym_id 
_struct_conf.end_auth_seq_id 
STRN1         STRN         ILE A   2 ? VAL A   3 ? ILE A 2   VAL A 3   
TURN_TY1_P1   TURN_TY1_P   GLY A   4 ? GLY A   4 ? GLY A 4   GLY A 4   
STRN2         STRN         TYR A   6 ? THR A   7 ? TYR A 6   THR A 7   
HELX_LH_PP_P1 HELX_LH_PP_P CYS A   8 ? GLN A   9 ? CYS A 8   GLN A 9   
TURN_TY1_P2   TURN_TY1_P   LYS A  10 ? HIS A  11 ? LYS A 10  HIS A 11  
BEND1         BEND         SER A  12 ? SER A  12 ? SER A 12  SER A 12  
TURN_TY1_P3   TURN_TY1_P   PRO A  14 ? TYR A  15 ? PRO A 14  TYR A 15  
STRN3         STRN         GLN A  16 ? ASN A  20 ? GLN A 16  ASN A 20  
BEND2         BEND         VAL A  21 ? GLN A  23 ? VAL A 21  GLN A 23  
STRN4         STRN         HIS A  24 ? ILE A  30 ? HIS A 24  ILE A 30  
BEND3         BEND         LEU A  31 ? GLN A  34 ? LEU A 31  GLN A 34  
STRN5         STRN         TRP A  35 ? SER A  38 ? TRP A 35  SER A 38  
HELX_RH_3T_P1 HELX_RH_3T_P ALA A  40 ? CYS A  42 ? ALA A 40  CYS A 42  
BEND4         BEND         SER A  45 ? ARG A  46 ? SER A 45  ARG A 46  
STRN6         STRN         GLN A  48 ? LEU A  51 ? GLN A 48  LEU A 51  
BEND5         BEND         GLY A  52 ? GLY A  52 ? GLY A 52  GLY A 52  
BEND6         BEND         HIS A  54 ? HIS A  54 ? HIS A 54  HIS A 54  
STRN7         STRN         SER A  55 ? SER A  55 ? SER A 55  SER A 55  
BEND7         BEND         LEU A  56 ? THR A  57 ? LEU A 56  THR A 57  
BEND8         BEND         GLY A  61 ? GLY A  61 ? GLY A 61  GLY A 61  
STRN8         STRN         GLN A  64 ? LEU A  73 ? GLN A 64  LEU A 73  
TURN_TY1_P4   TURN_TY1_P   PRO A  75 ? LYS A  76 ? PRO A 75  LYS A 76  
STRN9         STRN         ASN A  78 ? ASN A  78 ? ASN A 78  ASN A 78  
TURN_TY1_P5   TURN_TY1_P   PRO A  79 ? LEU A  82 ? PRO A 79  LEU A 82  
STRN10        STRN         ASP A  83 ? ASP A  83 ? ASP A 83  ASP A 83  
TURN_TY1_P6   TURN_TY1_P   ASN A  84 ? ASN A  84 ? ASN A 84  ASN A 84  
STRN11        STRN         MET A  87 ? LEU A  91 ? MET A 87  LEU A 91  
BEND9         BEND         SER A  92 ? LYS A  93 ? SER A 92  LYS A 93  
BEND10        BEND         ASN A  98 ? VAL A 101 ? ASN A 98  VAL A 101 
HELX_LH_PP_P2 HELX_LH_PP_P ALA A 103 ? ILE A 104 ? ALA A 103 ILE A 104 
STRN12        STRN         HIS A 105 ? HIS A 105 ? HIS A 105 HIS A 105 
HELX_LH_PP_P3 HELX_LH_PP_P LEU A 106 ? PRO A 107 ? LEU A 106 PRO A 107 
BEND11        BEND         SER A 108 ? SER A 109 ? SER A 108 SER A 109 
HELX_LH_PP_P4 HELX_LH_PP_P CYS A 110 ? SER A 112 ? CYS A 110 SER A 112 
TURN_TY1_P7   TURN_TY1_P   THR A 113 ? GLY A 114 ? THR A 113 GLY A 114 
STRN13        STRN         VAL A 116 ? GLY A 121 ? VAL A 116 GLY A 121 
BEND12        BEND         TRP A 122 ? GLY A 123 ? TRP A 122 GLY A 123 
BEND13        BEND         LEU A 126 ? GLY A 129 ? LEU A 126 GLY A 129 
BEND14        BEND         ASP A 134 ? ASP A 134 ? ASP A 134 ASP A 134 
STRN14        STRN         LEU A 135 ? LEU A 135 ? LEU A 135 LEU A 135 
STRN15        STRN         GLN A 137 ? PRO A 142 ? GLN A 137 PRO A 142 
STRN16        STRN         VAL A 143 ? VAL A 143 ? VAL A 143 VAL A 143 
HELX_LH_PP_P5 HELX_LH_PP_P LEU A 144 ? SER A 145 ? LEU A 144 SER A 145 
HELX_RH_AL_P1 HELX_RH_AL_P GLN A 146 ? SER A 152 ? GLN A 146 SER A 152 
TURN_TY1_P8   TURN_TY1_P   TYR A 153 ? GLY A 155 ? TYR A 153 GLY A 155 
TURN_TY1_P9   TURN_TY1_P   ASN A 159 ? ASN A 160 ? ASN A 159 ASN A 160 
STRN17        STRN         MET A 161 ? ALA A 164 ? MET A 161 ALA A 164 
BEND15        BEND         GLY A 165 ? GLY A 165 ? GLY A 165 GLY A 165 
TURN_TY1_P10  TURN_TY1_P   LEU A 167 ? GLU A 168 ? LEU A 167 GLU A 168 
BEND16        BEND         GLY A 170 ? GLY A 170 ? GLY A 170 GLY A 170 
STRN18        STRN         ASP A 172 ? SER A 173 ? ASP A 172 SER A 173 
TURN_TY1_P11  TURN_TY1_P   GLN A 175 ? CYS A 176 ? GLN A 175 CYS A 176 
TURN_TY1_P12  TURN_TY1_P   SER A 178 ? GLY A 179 ? SER A 178 GLY A 179 
STRN19        STRN         PRO A 181 ? CYS A 184 ? PRO A 181 CYS A 184 
TURN_TY1_P13  TURN_TY1_P   ASN A 185 ? GLY A 186 ? ASN A 185 GLY A 186 
STRN20        STRN         GLU A 187 ? TRP A 194 ? GLU A 187 TRP A 194 
BEND17        BEND         ARG A 196 ? ALA A 199 ? ARG A 196 ALA A 199 
STRN21        STRN         LEU A 200 ? LEU A 200 ? LEU A 200 LEU A 200 
TURN_TY1_P14  TURN_TY1_P   LYS A 201 ? GLY A 202 ? LYS A 201 GLY A 202 
STRN22        STRN         PHE A 203 ? PHE A 203 ? PHE A 203 PHE A 203 
STRN23        STRN         GLY A 205 ? LYS A 209 ? GLY A 205 LYS A 209 
HELX_RH_3T_P2 HELX_RH_3T_P VAL A 210 ? TYR A 213 ? VAL A 210 TYR A 213 
HELX_RH_AL_P2 HELX_RH_AL_P VAL A 214 ? SER A 223 ? VAL A 214 SER A 223 
# 
