# Supplementary material for: FlatProt: 2D visualization eases protein structure comparison
Source: BMC Bioinformatics. 2025 Aug 13;26:210. doi: 10.1186/s12859-025-06233-x (PMC12344939; doi:10.1186/s12859-025-06233-x)
Supplement: Supplementary file 1 — Supplementary Material 1 [file 12859_2025_6233_MOESM1_ESM.zip › KLK/structures/Rhincodon_typus_GeneID=109920168.cif]

data_Rhincodon_typus_GeneID=109920168
# 
_entry.id   ? 
# 
_entity.id                         1      
_entity.type                       polymer 
_entity.pdbx_description           polymer-1 
_entity.formula_weight             24672.5 
_entity.pdbx_number_of_molecules        1 
# 
loop_
_struct_sheet.id 
_struct_sheet.number_strands 
A 2 
B 7 
C 7 
D 2 
E 2 
# 
loop_
_struct_conf_type.id 
_struct_conf_type.criteria 
STRN         DSSP 
TURN_TY1_P   DSSP 
HELX_LH_PP_P DSSP 
BEND         DSSP 
HELX_RH_3T_P DSSP 
HELX_RH_AL_P DSSP 
# 
_struct_asym.id          A 
_struct_asym.entity_id   1 
# 
_software.pdbx_ordinal     1 
_software.name             dssp 
_software.version          4.4.10 
_software.date             ? 
_software.classification   'model annotation' 
# 
_entity_poly.entity_id                      1 
_entity_poly.type                           polypeptide(L) 
_entity_poly.nstd_linkage                   n 
_entity_poly.nstd_monomer                   n 
_entity_poly.pdbx_seq_one_letter_code       
;RIVGGYSVLPHSIKYQVSLRRGGTHYCGGSLIHRRWILTAAHCNAEPMQIVAGEHSLTRYEGTEQLFRPSKIIPHPQYDS
KRKDSDVMLIKLSRPANLNYFVGIVPLPRSSLDAGTLCQVSGWGFVSANGKFIPRILRAVQVPIVSNSKCNDSYNGNITT
NMICAGFTTGGKDSCQGDSGGPLICKGRVHGIVSWGKLCGDGRFPGVYTAVAKFRSWIIRTIKRS
;
_entity_poly.pdbx_seq_one_letter_code_can   
;RIVGGYSVLPHSIKYQVSLRRGGTHYCGGSLIHRRWILTAAHCNAEPMQIVAGEHSLTRYEGTEQLFRPSKIIPHPQYDS
KRKDSDVMLIKLSRPANLNYFVGIVPLPRSSLDAGTLCQVSGWGFVSANGKFIPRILRAVQVPIVSNSKCNDSYNGNITT
NMICAGFTTGGKDSCQGDSGGPLICKGRVHGIVSWGKLCGDGRFPGVYTAVAKFRSWIIRTIKRS
;
_entity_poly.pdbx_strand_id                 A 
# 
loop_
_dssp_struct_summary.entry_id 
_dssp_struct_summary.label_comp_id 
_dssp_struct_summary.label_asym_id 
_dssp_struct_summary.label_seq_id 
_dssp_struct_summary.secondary_structure 
_dssp_struct_summary.ss_bridge 
_dssp_struct_summary.helix_3_10 
_dssp_struct_summary.helix_alpha 
_dssp_struct_summary.helix_pi 
_dssp_struct_summary.helix_pp 
_dssp_struct_summary.bend 
_dssp_struct_summary.chirality 
_dssp_struct_summary.sheet 
_dssp_struct_summary.strand 
_dssp_struct_summary.ladder_1 
_dssp_struct_summary.ladder_2 
_dssp_struct_summary.accessibility 
_dssp_struct_summary.TCO 
_dssp_struct_summary.kappa 
_dssp_struct_summary.alpha 
_dssp_struct_summary.phi 
_dssp_struct_summary.psi 
_dssp_struct_summary.x_ca 
_dssp_struct_summary.y_ca 
_dssp_struct_summary.z_ca 
Rhincodon_typus_GeneID=109920168 ARG A 1   . . . . . . . . . . . . ? .      .     .      .      121.8  -2.1  7.2   -11.6 
Rhincodon_typus_GeneID=109920168 ILE A 2   . . > . . . . - . . . . ? -0.899 .     -134.6 -76.0  99.6   -1.3  3.6   -12.4 
Rhincodon_typus_GeneID=109920168 VAL A 3   B . 3 . . . S + A A A . ? -0.636 86.5  5.4    -61.3  122.8  1.1   4.3   -15.4 
Rhincodon_typus_GeneID=109920168 GLY A 4   T . 3 . . . S + . . . . ? 0.710  107.5 134.0  76.8   14.7   0.3   2.1   -18.3 
Rhincodon_typus_GeneID=109920168 GLY A 5   . . < . . . . - . . . . ? -0.120 47.7  -126.2 -94.1  -175.4 -2.8  0.7   -16.4 
Rhincodon_typus_GeneID=109920168 TYR A 6   E . . . . . . - B C B . ? -0.933 29.2  -93.2  -130.0 153.4  -6.5  0.1   -17.4 
Rhincodon_typus_GeneID=109920168 SER A 7   E . . . . > . - B C B . ? -0.587 48.0  -127.2 -65.3  129.5  -9.9  1.2   -16.0 
Rhincodon_typus_GeneID=109920168 VAL A 8   P . . . . P . - . . . . ? -0.499 23.4  -100.4 -81.1  146.2  -11.1 -1.5  -13.6 
Rhincodon_typus_GeneID=109920168 LEU A 9   P . > . . P . - . . . . ? -0.465 57.1  -87.9  -58.6  132.4  -14.5 -3.2  -14.0 
Rhincodon_typus_GeneID=109920168 PRO A 10  T . 3 . . < S - . . . . ? -0.256 107.5 -1.7   -49.1  128.2  -16.8 -1.6  -11.5 
Rhincodon_typus_GeneID=109920168 HIS A 11  T . 3 . . . S + . . . . ? 0.631  93.9  120.1  69.5   13.5   -16.7 -3.3  -8.0  
Rhincodon_typus_GeneID=109920168 SER A 12  S . < . . . S + . . . . ? 0.642  75.3  49.5   -78.4  -18.8  -14.2 -5.9  -9.3  
Rhincodon_typus_GeneID=109920168 ILE A 13  . . > . . . . + . . . . ? -0.805 69.3  168.2  -117.6 88.9   -11.7 -4.6  -6.5  
Rhincodon_typus_GeneID=109920168 LYS A 14  T . 3 . . . . + . . . . ? 0.595  68.6  58.6   -88.2  -10.4  -13.9 -4.7  -3.4  
Rhincodon_typus_GeneID=109920168 TYR A 15  T . 3 . . . S + . . . . ? 0.545  77.4  109.7  -97.5  -16.4  -11.1 -4.2  -0.8  
Rhincodon_typus_GeneID=109920168 GLN A 16  E . < . . . . - C J I . ? -0.502 49.5  -167.5 -67.3  134.1  -9.8  -0.8  -2.2  
Rhincodon_typus_GeneID=109920168 VAL A 17  E . . . . . . - C J I J ? -0.938 15.7  -136.4 -126.8 144.1  -10.5 2.2   0.0   
Rhincodon_typus_GeneID=109920168 SER A 18  E . . . . . . - C J I J ? -0.903 10.8  -153.6 -99.0  120.0  -10.2 5.9   -0.6  
Rhincodon_typus_GeneID=109920168 LEU A 19  E . . . . . . - C J I J ? -0.860 21.5  -162.6 -89.9  126.2  -8.6  8.0   2.0   
Rhincodon_typus_GeneID=109920168 ARG A 20  E . . . . . . - C J I J ? -0.866 19.6  -168.8 -119.9 140.9  -10.0 11.6  1.8   
Rhincodon_typus_GeneID=109920168 ARG A 21  E . > . . . S - C J I . ? -0.994 85.2  -11.5  -122.6 122.2  -8.9  15.0  3.0   
Rhincodon_typus_GeneID=109920168 GLY A 22  T . 3 . . . S - . . . . ? 0.867  132.2 -54.5  59.3   24.9   -11.4 17.9  2.7   
Rhincodon_typus_GeneID=109920168 GLY A 23  T . 3 . . . S + . . . . ? 0.438  117.0 111.6  90.9   1.1    -13.5 15.6  0.4   
Rhincodon_typus_GeneID=109920168 THR A 24  E . < . . . S - C K I . ? -0.912 72.4  -112.4 -115.5 142.1  -10.6 14.9  -1.9  
Rhincodon_typus_GeneID=109920168 HIS A 25  E . . . . . . + C K I . ? -0.381 44.9  153.1  -65.3  134.4  -8.8  11.6  -2.5  
Rhincodon_typus_GeneID=109920168 TYR A 26  E . . . . . . + C K . . ? 0.555  61.5  9.9    -135.0 -26.3  -5.2  11.7  -1.3  
Rhincodon_typus_GeneID=109920168 CYS A 27  E . . . . . . - C K I . ? -0.969 62.3  -131.8 -148.4 164.0  -4.2  8.1   -0.4  
Rhincodon_typus_GeneID=109920168 GLY A 28  E . . . . . . + C K I . ? -0.563 20.0  176.2  -110.5 176.6  -5.5  4.6   -0.8  
Rhincodon_typus_GeneID=109920168 GLY A 29  E . . . . . . - C K I . ? -0.950 23.0  -117.2 -162.2 176.8  -5.8  1.5   1.5   
Rhincodon_typus_GeneID=109920168 SER A 30  E . . . . . . - C K I K ? -0.998 19.5  -127.7 -131.9 132.1  -7.1  -2.0  1.8   
Rhincodon_typus_GeneID=109920168 LEU A 31  E . . . . . . + C K . K ? -0.703 35.4  163.0  -72.6  119.0  -9.7  -3.5  3.9   
Rhincodon_typus_GeneID=109920168 ILE A 32  E . . . . . S + C K . . ? 0.458  70.1  15.7   -117.6 -5.6   -8.1  -6.5  5.7   
Rhincodon_typus_GeneID=109920168 HIS A 33  E . > . . . S - C K . K ? -0.950 86.9  -99.2  -160.4 160.3  -10.8 -6.8  8.3   
Rhincodon_typus_GeneID=109920168 ARG A 34  T . 3 . . . S + . . . . ? 0.778  126.8 23.8   -60.2  -20.2  -14.4 -5.6  8.9   
Rhincodon_typus_GeneID=109920168 ARG A 35  T . 3 . . . S + . . . . ? 0.321  114.0 78.6   -122.7 1.2    -13.0 -2.9  11.1  
Rhincodon_typus_GeneID=109920168 TRP A 36  E . < . . . . - C L K L ? -0.968 50.1  -166.5 -129.7 136.1  -9.5  -2.5  9.9   
Rhincodon_typus_GeneID=109920168 ILE A 37  E . . . . . . - C L K L ? -0.937 14.2  -145.1 -113.2 134.2  -7.8  -0.8  7.0   
Rhincodon_typus_GeneID=109920168 LEU A 38  E . . . . . . + C L K L ? -0.903 38.2  141.2  -97.2  126.1  -4.2  -1.4  5.9   
Rhincodon_typus_GeneID=109920168 THR A 39  E . . . . . . - C L . L ? -0.872 52.0  -71.2  -152.4 177.7  -2.4  1.7   4.5   
Rhincodon_typus_GeneID=109920168 ALA A 40  . . > . . . . - . . . . ? -0.623 30.3  -137.0 -81.0  142.1  0.9   3.5   4.4   
Rhincodon_typus_GeneID=109920168 ALA A 41  G . > . . . S + . . . . ? 0.821  104.5 63.8   -64.8  -31.7  2.2   5.3   7.5   
Rhincodon_typus_GeneID=109920168 HIS A 42  G . 3 . . . S + . . . . ? 0.588  89.5  71.0   -72.4  -2.0   3.2   8.3   5.4   
Rhincodon_typus_GeneID=109920168 CYS A 43  G . < . . . . + . . . . ? 0.394  65.5  130.4  -89.5  -1.9   -0.4  8.7   4.5   
Rhincodon_typus_GeneID=109920168 ASN A 44  . . < . . . . + . . . . ? -0.478 26.6  149.4  -64.2  105.6  -1.2  9.9   8.0   
Rhincodon_typus_GeneID=109920168 ALA A 45  . . . . . . . - . . . . ? -0.970 36.7  -116.3 -144.5 124.5  -3.2  13.1  7.6   
Rhincodon_typus_GeneID=109920168 GLU A 46  S . . . . . S + . . . . ? -0.880 92.5  39.0   -111.1 142.3  -6.0  14.7  9.9   
Rhincodon_typus_GeneID=109920168 PRO A 47  S . . . . . S + . . . . ? 0.570  85.4  179.5  -76.7  144.5  -8.8  15.2  9.4   
Rhincodon_typus_GeneID=109920168 MET A 48  . . . . . . . - . . . . ? -0.974 16.5  -167.9 -122.5 137.2  -9.4  11.9  7.4   
Rhincodon_typus_GeneID=109920168 GLN A 49  E . . . . . . - C M J . ? -0.933 12.0  -150.0 -113.1 144.1  -12.5 10.4  5.8   
Rhincodon_typus_GeneID=109920168 ILE A 50  E . . . . . . - C M J M ? -0.957 9.4   -170.3 -117.8 131.5  -12.6 6.8   4.5   
Rhincodon_typus_GeneID=109920168 VAL A 51  E . . . . . . - C M J M ? -0.980 3.8   -177.4 -124.8 119.7  -14.7 5.7   1.7   
Rhincodon_typus_GeneID=109920168 ALA A 52  E . . . . . . + C M J M ? -0.809 67.2  34.5   -105.7 151.0  -15.2 2.0   0.8   
Rhincodon_typus_GeneID=109920168 GLY A 53  S . . . . . S + . . . . ? 0.593  80.7  143.6  87.0   10.6   -17.2 0.6   -2.2  
Rhincodon_typus_GeneID=109920168 GLU A 54  . . . . . . . + . . . . ? -0.695 20.8  162.5  -89.1  129.4  -16.2 3.6   -4.5  
Rhincodon_typus_GeneID=109920168 HIS A 55  S . . . . . S + . . . . ? 0.656  75.1  37.7   -106.1 -35.6  -15.5 2.9   -8.2  
Rhincodon_typus_GeneID=109920168 SER A 56  B . . . . . . - D Q O . ? -0.980 62.8  -155.3 -122.4 133.2  -15.7 6.6   -9.3  
Rhincodon_typus_GeneID=109920168 LEU A 57  S . . . . . S + . . . . ? 0.651  96.1  47.4   -78.5  -9.1   -14.4 9.6   -7.3  
Rhincodon_typus_GeneID=109920168 THR A 58  S . . . . . S + . . . . ? 0.632  103.6 67.0   -110.8 -11.7  -16.9 12.1  -9.0  
Rhincodon_typus_GeneID=109920168 ARG A 59  . . . . . . . - . . . . ? -0.913 69.9  -137.7 -123.1 131.2  -20.1 10.1  -8.7  
Rhincodon_typus_GeneID=109920168 TYR A 60  . . . . . . . + . . . . ? -0.825 28.5  177.9  -74.4  106.1  -22.3 9.1   -5.7  
Rhincodon_typus_GeneID=109920168 GLU A 61  . . . . . . . - . . . . ? 0.497  44.0  -117.6 -94.6  -1.3   -23.0 5.5   -6.9  
Rhincodon_typus_GeneID=109920168 GLY A 62  S . . . . . S + . . . . ? 0.479  100.1 90.4   77.2   3.5    -25.0 4.5   -3.9  
Rhincodon_typus_GeneID=109920168 THR A 63  . . . . . . . + . . . . ? 0.529  58.2  113.4  -104.5 -12.9  -22.4 1.8   -3.1  
Rhincodon_typus_GeneID=109920168 GLU A 64  . . . . . . . - . . . . ? -0.360 48.0  -161.2 -72.6  131.5  -20.1 4.0   -0.9  
Rhincodon_typus_GeneID=109920168 GLN A 65  E . . . . . . - C N M . ? -0.994 14.4  -150.7 -107.9 119.7  -19.7 3.3   2.8   
Rhincodon_typus_GeneID=109920168 LEU A 66  E . . . . . . + C N M . ? -0.786 18.7  176.7  -100.2 133.4  -18.3 6.4   4.7   
Rhincodon_typus_GeneID=109920168 PHE A 67  E . . . . . . - C N M . ? -0.954 24.1  -146.0 -132.2 153.4  -16.2 6.1   7.8   
Rhincodon_typus_GeneID=109920168 ARG A 68  . . . . . . . - . . . . ? -0.884 38.0  -106.0 -105.1 147.0  -14.3 8.1   10.3  
Rhincodon_typus_GeneID=109920168 PRO A 69  E . . . . . . - C O N . ? -0.571 29.0  -175.9 -72.4  132.0  -11.2 6.7   11.9  
Rhincodon_typus_GeneID=109920168 SER A 70  E . . . . . S + C O . . ? 0.721  78.3  8.9    -87.8  -27.7  -11.7 5.6   15.5  
Rhincodon_typus_GeneID=109920168 LYS A 71  E . . . . . . - C O N . ? -0.977 60.4  -161.1 -152.5 139.9  -8.0  4.8   15.8  
Rhincodon_typus_GeneID=109920168 ILE A 72  E . . . . . . - C O N . ? -0.986 13.1  -177.1 -124.1 122.4  -4.9  5.4   13.7  
Rhincodon_typus_GeneID=109920168 ILE A 73  E . . . . . . - C O N . ? -0.852 6.1   -166.7 -128.3 96.3   -1.8  3.2   14.5  
Rhincodon_typus_GeneID=109920168 PRO A 74  E . . . . . . - C O N . ? -0.521 43.5  -90.9  -73.6  146.0  1.5   3.7   12.6  
Rhincodon_typus_GeneID=109920168 HIS A 75  . . > . . . . - . . . . ? -0.344 34.5  -128.9 -52.3  137.2  4.0   1.0   12.9  
Rhincodon_typus_GeneID=109920168 PRO A 76  T . 3 . . . S + . . . . ? 0.749  107.1 51.2   -63.3  -25.6  6.3   1.9   15.9  
Rhincodon_typus_GeneID=109920168 GLN A 77  T . 3 . . . S + . . . . ? 0.229  77.9  139.0  -97.9  11.1   9.4   1.4   13.9  
Rhincodon_typus_GeneID=109920168 TYR A 78  . . < . . . . - . . . . ? -0.432 38.4  -159.0 -59.6  125.6  8.3   3.7   11.0  
Rhincodon_typus_GeneID=109920168 ASP A 79  B . . > > . . - E S P . ? -0.934 6.4   -165.8 -107.7 110.0  11.1  5.8   9.8   
Rhincodon_typus_GeneID=109920168 SER A 80  T . . 4 5 . S + . . . . ? 0.773  86.4  53.8   -74.5  -23.9  9.8   8.9   8.0   
Rhincodon_typus_GeneID=109920168 LYS A 81  T . . 4 5 . S + . . . . ? 0.943  123.1 25.5   -75.9  -40.6  13.2  9.8   6.5   
Rhincodon_typus_GeneID=109920168 ARG A 82  T . . 4 5 . S - . . . . ? 0.509  97.3  -132.3 -101.2 -3.7   13.8  6.4   4.9   
Rhincodon_typus_GeneID=109920168 LYS A 83  T . > < 5 . . + . . . . ? 0.827  52.8  157.4  48.9   32.0   10.2  5.5   4.6   
Rhincodon_typus_GeneID=109920168 ASP A 84  B . 3 . < . . + E T P . ? -0.689 61.9  15.3   -83.5  142.3  11.2  2.1   6.2   
Rhincodon_typus_GeneID=109920168 SER A 85  T . 3 . . . S + . . . . ? 0.875  81.7  174.4  58.9   32.4   8.4   0.1   8.0   
Rhincodon_typus_GeneID=109920168 ASP A 86  . . < . . . . + . . . . ? -0.514 27.6  123.8  -70.7  70.4   5.9   2.4   6.2   
Rhincodon_typus_GeneID=109920168 VAL A 87  . . . . . . . + . . . . ? -0.996 32.9  177.5  -139.1 135.4  2.8   0.6   7.4   
Rhincodon_typus_GeneID=109920168 MET A 88  E . . . . . . - C P L N ? -0.998 17.8  -144.4 -141.0 142.4  -0.3  1.9   9.3   
Rhincodon_typus_GeneID=109920168 LEU A 89  E . . . . . . - C P L N ? -0.915 10.0  -160.5 -106.7 134.3  -3.6  0.4   10.6  
Rhincodon_typus_GeneID=109920168 ILE A 90  E . . . . . . - C P L N ? -0.981 8.2   -148.7 -115.2 119.1  -6.8  2.4   10.6  
Rhincodon_typus_GeneID=109920168 LYS A 91  E . . . . . . - C P L N ? -0.778 20.9  -130.2 -84.6  125.5  -9.7  1.2   12.9  
Rhincodon_typus_GeneID=109920168 LEU A 92  E . . . . . . - C P . N ? -0.459 11.2  -127.0 -73.3  146.4  -13.1 2.1   11.4  
Rhincodon_typus_GeneID=109920168 SER A 93  S . . . . . S + . . . . ? 0.774  98.5  13.4   -62.0  -27.5  -15.6 3.9   13.7  
Rhincodon_typus_GeneID=109920168 ARG A 94  S . . . . . S - . . . . ? -0.973 98.1  -87.7  -144.7 153.1  -18.1 1.1   12.7  
Rhincodon_typus_GeneID=109920168 PRO A 95  . . . . . . . - . . . . ? -0.355 46.0  -110.9 -64.7  143.6  -17.7 -2.3  11.0  
Rhincodon_typus_GeneID=109920168 ALA A 96  . . . . . . . - . . . . ? -0.452 26.2  -121.1 -66.7  137.6  -17.8 -2.3  7.1   
Rhincodon_typus_GeneID=109920168 ASN A 97  . . . . . . . - . . . . ? -0.784 26.9  -141.9 -78.5  101.4  -20.9 -4.0  5.6   
Rhincodon_typus_GeneID=109920168 LEU A 98  . . . . . . . + . . . . ? -0.607 46.6  124.4  -70.6  122.8  -19.4 -6.8  3.5   
Rhincodon_typus_GeneID=109920168 ASN A 99  S . . . . . S - . . . . ? -0.734 76.9  -50.5  -154.2 -160.4 -21.5 -7.1  0.2   
Rhincodon_typus_GeneID=109920168 TYR A 100 S . . . . . S + . . . . ? 0.757  136.0 36.2   -62.8  -14.6  -21.3 -7.0  -3.6  
Rhincodon_typus_GeneID=109920168 PHE A 101 S . . . . . S + . . . . ? 0.660  114.1 53.2   -114.3 -23.5  -19.3 -3.7  -3.4  
Rhincodon_typus_GeneID=109920168 VAL A 102 . . . . . . . + . . . . ? -0.984 62.7  154.7  -127.7 126.4  -17.2 -4.1  -0.3  
Rhincodon_typus_GeneID=109920168 GLY A 103 . . . . . . . - . . . . ? -0.886 34.9  -110.4 -142.5 174.8  -14.8 -7.0  0.5   
Rhincodon_typus_GeneID=109920168 ILE A 104 . . . . . . . - . . . . ? -0.825 18.0  -145.6 -109.6 142.8  -11.7 -8.0  2.5   
Rhincodon_typus_GeneID=109920168 VAL A 105 . . . . . . . - . . . . ? -0.926 24.9  -123.5 -107.8 128.1  -8.3  -8.9  1.1   
Rhincodon_typus_GeneID=109920168 PRO A 106 P . . . . > . - . . . . ? -0.362 21.9  -112.4 -70.9  157.8  -6.3  -11.6 2.9   
Rhincodon_typus_GeneID=109920168 LEU A 107 P . . . . P . - . . . . ? -0.534 36.3  -104.4 -82.4  150.5  -2.8  -11.1 4.4   
Rhincodon_typus_GeneID=109920168 PRO A 108 P . . . . < . - . . . . ? -0.397 15.1  -151.2 -73.5  154.1  0.1   -13.0 2.9   
Rhincodon_typus_GeneID=109920168 ARG A 109 S . . . . . S - . . . . ? 0.713  75.6  -0.3   -95.2  -26.1  1.7   -16.0 4.6   
Rhincodon_typus_GeneID=109920168 SER A 110 S . . . . . S - . . . . ? -0.930 86.7  -70.7  -152.5 177.6  5.2   -15.5 3.2   
Rhincodon_typus_GeneID=109920168 SER A 111 P . . . . > . - . . . . ? -0.204 49.2  -112.0 -73.1  166.0  7.4   -13.4 1.0   
Rhincodon_typus_GeneID=109920168 LEU A 112 P . . . . P . - . . . . ? -0.689 20.3  -121.9 -102.3 148.1  7.1   -13.3 -2.8  
Rhincodon_typus_GeneID=109920168 ASP A 113 P . > . . P . - . . . . ? -0.634 38.2  -95.3  -83.3  147.7  9.6   -14.6 -5.4  
Rhincodon_typus_GeneID=109920168 ALA A 114 T . 3 . . < S + . . . . ? -0.281 110.9 33.8   -57.0  139.9  11.0  -12.3 -8.1  
Rhincodon_typus_GeneID=109920168 GLY A 115 T . 3 . . . S + . . . . ? 0.249  79.6  140.1  98.4   -17.7  9.1   -12.4 -11.3 
Rhincodon_typus_GeneID=109920168 THR A 116 . . < . . . . - . . . . ? -0.487 53.7  -125.8 -60.0  128.5  5.7   -12.9 -9.6  
Rhincodon_typus_GeneID=109920168 LEU A 117 E . . . . . . - B D C . ? -0.669 35.1  -178.7 -81.4  131.5  3.1   -10.9 -11.4 
Rhincodon_typus_GeneID=109920168 CYS A 118 E . . . . . . - B D C . ? -0.867 23.3  -127.3 -132.8 156.6  1.1   -8.6  -9.2  
Rhincodon_typus_GeneID=109920168 GLN A 119 E . . . . . . - B D C D ? -0.916 17.6  -170.2 -108.8 129.7  -1.8  -6.1  -9.4  
Rhincodon_typus_GeneID=109920168 VAL A 120 E . . . . . . - B D C D ? -0.955 10.5  -175.2 -114.2 136.2  -1.6  -2.6  -8.1  
Rhincodon_typus_GeneID=109920168 SER A 121 E . . . . . . + B D C . ? -0.946 18.3  110.9  -133.3 150.5  -4.7  -0.5  -8.0  
Rhincodon_typus_GeneID=109920168 GLY A 122 E . . . . . . - B D C . ? -0.982 62.7  -98.8  170.4  -177.3 -5.6  3.1   -7.1  
Rhincodon_typus_GeneID=109920168 TRP A 123 S . . . . . S + . . . . ? -0.058 71.5  129.4  -115.4 20.0   -6.7  6.7   -8.1  
Rhincodon_typus_GeneID=109920168 GLY A 124 . . . . . . . - . . . . ? -0.029 69.7  -55.3  -70.0  179.7  -3.2  8.2   -8.3  
Rhincodon_typus_GeneID=109920168 PHE A 125 . . . . . . . - . . . . ? -0.249 38.4  -143.3 -57.0  148.4  -1.7  10.3  -11.2 
Rhincodon_typus_GeneID=109920168 VAL A 126 S . . . . . S + . . . . ? 0.421  82.6  33.7   -98.9  -1.0   -1.7  8.6   -14.6 
Rhincodon_typus_GeneID=109920168 SER A 127 S . > . . . S - . . . . ? -0.982 83.7  -113.0 -152.3 152.7  1.7   10.1  -15.6 
Rhincodon_typus_GeneID=109920168 ALA A 128 T . 3 . . . S + . . . . ? 0.813  122.9 32.8   -55.2  -27.7  4.9   11.1  -13.9 
Rhincodon_typus_GeneID=109920168 ASN A 129 T . 3 . . . S + . . . . ? 0.147  91.8  140.0  -112.1 12.1   4.2   14.8  -14.6 
Rhincodon_typus_GeneID=109920168 GLY A 130 . . < . . . . - . . . . ? -0.174 37.4  -168.9 -67.1  148.1  0.4   14.5  -14.3 
Rhincodon_typus_GeneID=109920168 LYS A 131 . . . . . . . + . . . . ? 0.392  67.8  72.3   -113.2 1.4    -1.7  17.2  -12.6 
Rhincodon_typus_GeneID=109920168 PHE A 132 . . . . . . . - . . . . ? -0.940 66.9  -143.7 -131.9 135.4  -4.9  15.2  -12.5 
Rhincodon_typus_GeneID=109920168 ILE A 133 . . . . . . . - . . . . ? -0.778 39.0  -110.1 -82.7  123.9  -6.1  12.2  -10.5 
Rhincodon_typus_GeneID=109920168 PRO A 134 . . . . . . . - . . . . ? -0.284 14.0  -140.8 -54.2  151.6  -8.3  9.8   -12.6 
Rhincodon_typus_GeneID=109920168 ARG A 135 S . . . . . S + . . . . ? 0.743  84.4  62.2   -87.5  -20.6  -12.0 9.8   -11.7 
Rhincodon_typus_GeneID=109920168 ILE A 136 B . . . . . S - D R O . ? -0.846 95.8  -102.0 -113.4 135.6  -12.2 6.0   -12.3 
Rhincodon_typus_GeneID=109920168 LEU A 137 . . . . . . . - . . . . ? -0.294 44.7  -163.1 -51.9  138.5  -10.3 3.3   -10.3 
Rhincodon_typus_GeneID=109920168 ARG A 138 E . . . . . . - B E B C ? -0.837 11.4  -166.7 -128.6 160.5  -7.4  2.0   -12.2 
Rhincodon_typus_GeneID=109920168 ALA A 139 E . . . . . . - B E B C ? -0.980 3.0   -172.9 -145.1 156.7  -5.1  -1.1  -12.1 
Rhincodon_typus_GeneID=109920168 VAL A 140 E . . . . . . - B E . C ? -0.993 22.2  -125.8 -147.6 150.6  -1.8  -2.3  -13.6 
Rhincodon_typus_GeneID=109920168 GLN A 141 E . . . . . . + B E . C ? -0.809 32.5  171.1  -98.2  132.3  0.2   -5.5  -13.6 
Rhincodon_typus_GeneID=109920168 VAL A 142 E . . . . . . - B E . C ? -0.992 27.1  -124.6 -139.0 144.1  3.8   -5.4  -12.5 
Rhincodon_typus_GeneID=109920168 PRO A 143 E . . . . . . - B E . C ? -0.624 32.3  -105.0 -83.5  152.4  6.4   -8.1  -11.7 
Rhincodon_typus_GeneID=109920168 ILE A 144 E . . . . . . - B E E . ? -0.541 32.1  -149.1 -73.2  135.6  8.3   -8.4  -8.5  
Rhincodon_typus_GeneID=109920168 VAL A 145 E . . . . . . - B E E . ? -0.884 23.6  -107.3 -105.3 135.7  11.9  -7.2  -8.6  
Rhincodon_typus_GeneID=109920168 SER A 146 . . . > . . . - . . . . ? -0.278 24.6  -121.4 -58.3  149.1  14.5  -8.8  -6.5  
Rhincodon_typus_GeneID=109920168 ASN A 147 H . . > . . S + . . . . ? 0.854  111.9 55.5   -59.2  -38.9  15.7  -6.6  -3.5  
Rhincodon_typus_GeneID=109920168 SER A 148 H . . > . . S + . . . . ? 0.941  111.5 41.7   -60.3  -52.3  19.3  -6.8  -4.9  
Rhincodon_typus_GeneID=109920168 LYS A 149 H . . > . . S + . . . . ? 0.885  116.0 50.7   -61.5  -42.7  18.4  -5.4  -8.3  
Rhincodon_typus_GeneID=109920168 CYS A 150 H . > X . . S + . . . . ? 0.923  107.7 52.1   -61.0  -43.8  16.1  -2.9  -6.7  
Rhincodon_typus_GeneID=109920168 ASN A 151 H . 3 < > . S + . . . . ? 0.797  102.0 60.7   -64.8  -32.7  18.8  -1.8  -4.4  
Rhincodon_typus_GeneID=109920168 ASP A 152 H . > < 5 . S + . . . . ? 0.872  106.8 48.0   -61.3  -31.9  21.2  -1.3  -7.4  
Rhincodon_typus_GeneID=109920168 SER A 153 H . < < 5 . S + . . . . ? 0.773  116.6 41.1   -80.0  -24.1  18.7  1.2   -8.7  
Rhincodon_typus_GeneID=109920168 TYR A 154 T . > < 5 . S - . . . . ? 0.083  108.2 -114.9 -118.7 19.3   18.4  3.1   -5.4  
Rhincodon_typus_GeneID=109920168 ASN A 155 T . < . 5 . S - . . . . ? 0.842  79.5  -44.8  55.1   38.6   22.1  3.1   -4.3  
Rhincodon_typus_GeneID=109920168 GLY A 156 T . 3 . < . S + . . . . ? 0.530  107.7 116.4  94.3   10.2   21.6  0.9   -1.2  
Rhincodon_typus_GeneID=109920168 ASN A 157 . . < . . . . + . . . . ? 0.502  46.4  101.2  -93.4  -0.7   18.4  2.6   0.2   
Rhincodon_typus_GeneID=109920168 ILE A 158 . . . . . . . - . . . . ? -0.749 57.3  -165.5 -88.8  120.7  16.3  -0.6  -0.3  
Rhincodon_typus_GeneID=109920168 THR A 159 . . > . . . . - . . . . ? -0.439 36.7  -104.3 -98.2  175.7  15.8  -2.5  3.1   
Rhincodon_typus_GeneID=109920168 THR A 160 T . 3 . . . S + . . . . ? 0.614  119.1 65.3   -72.5  -15.7  14.5  -6.0  3.8   
Rhincodon_typus_GeneID=109920168 ASN A 161 T . 3 . . . S + . . . . ? 0.318  96.6  77.6   -85.0  6.2    11.2  -4.4  4.9   
Rhincodon_typus_GeneID=109920168 MET A 162 E . < . . . . - B F . F ? -0.882 58.8  -163.9 -121.6 150.4  10.7  -3.3  1.3   
Rhincodon_typus_GeneID=109920168 ILE A 163 E . . . . . . - B F . F ? -0.974 11.9  -147.5 -128.4 144.9  9.6   -4.9  -2.0  
Rhincodon_typus_GeneID=109920168 CYS A 164 E . . . . . . - B F E F ? -0.888 14.4  -179.0 -113.4 145.2  10.0  -3.5  -5.5  
Rhincodon_typus_GeneID=109920168 ALA A 165 E . . . . . . + B F E F ? -0.999 27.1  87.1   -144.0 137.5  7.8   -4.0  -8.5  
Rhincodon_typus_GeneID=109920168 GLY A 166 . . . . . . . - . . . . ? -0.800 64.7  -76.0  155.6  166.4  8.0   -2.8  -12.1 
Rhincodon_typus_GeneID=109920168 PHE A 167 . . > . . . . - . . . . ? -0.712 24.9  -139.5 -90.1  144.4  9.2   -3.5  -15.6 
Rhincodon_typus_GeneID=109920168 THR A 168 T . 3 . . . S + . . . . ? 0.751  108.2 53.6   -69.7  -24.6  12.8  -2.9  -16.6 
Rhincodon_typus_GeneID=109920168 THR A 169 T . 3 . . . S - . . . . ? 0.596  106.8 -143.8 -85.9  -9.1   11.6  -1.4  -19.9 
Rhincodon_typus_GeneID=109920168 GLY A 170 . . < . . . . + . . . . ? -0.310 61.3  114.4  76.4   -178.7 9.4   1.0   -17.9 
Rhincodon_typus_GeneID=109920168 GLY A 171 . . . . . . . + . . . . ? 0.300  69.2  74.7   100.9  -6.9   5.9   2.2   -18.8 
Rhincodon_typus_GeneID=109920168 LYS A 172 . . . . . . . + . . . . ? -0.980 56.5  102.7  -143.1 134.8  4.0   0.7   -16.0 
Rhincodon_typus_GeneID=109920168 ASP A 173 B . . . . . . - A B A . ? -0.981 61.8  -79.8  174.1  164.9  3.8   1.6   -12.3 
Rhincodon_typus_GeneID=109920168 SER A 174 . . . . . . . - . . . . ? -0.638 49.1  -169.3 -77.0  157.2  1.9   3.2   -9.4  
Rhincodon_typus_GeneID=109920168 CYS A 175 . . > . . . . - . . . . ? -0.732 33.8  -38.9  -139.6 -176.5 2.1   6.9   -9.1  
Rhincodon_typus_GeneID=109920168 GLN A 176 T . 3 . . . S + . . . . ? -0.208 122.2 28.4   -53.5  137.6  1.4   9.9   -6.9  
Rhincodon_typus_GeneID=109920168 GLY A 177 T . 3 . . . S + . . . . ? 0.111  97.7  88.6   96.8   -14.6  -1.9  9.5   -5.1  
Rhincodon_typus_GeneID=109920168 ASP A 178 . . X . . . . + . . . . ? 0.366  56.4  136.4  -95.0  -1.3   -1.8  5.7   -5.0  
Rhincodon_typus_GeneID=109920168 SER A 179 T . 3 . . . S + . . . . ? -0.244 71.2  18.8   -48.4  135.8  0.1   5.8   -1.7  
Rhincodon_typus_GeneID=109920168 GLY A 180 T . 3 . . . S + . . . . ? 0.244  95.5  132.3  87.7   -14.9  -1.2  3.3   0.7   
Rhincodon_typus_GeneID=109920168 GLY A 181 . . < . . . . - . . . . ? -0.261 59.7  -92.3  -69.6  166.2  -2.9  1.3   -2.0  
Rhincodon_typus_GeneID=109920168 PRO A 182 E . . . . . . - B G . G ? -0.495 17.9  -156.7 -92.9  137.0  -2.6  -2.5  -2.4  
Rhincodon_typus_GeneID=109920168 LEU A 183 E . . . . . . - B G D G ? -0.967 26.8  -161.1 -97.3  109.0  -0.1  -4.6  -4.4  
Rhincodon_typus_GeneID=109920168 ILE A 184 E . . . . . . + B G D G ? -0.826 15.8  174.5  -106.2 127.7  -2.0  -7.9  -4.8  
Rhincodon_typus_GeneID=109920168 CYS A 185 E . > . . . S - B G . G ? -0.999 72.2  -9.7   -132.0 127.4  -0.3  -11.1 -5.7  
Rhincodon_typus_GeneID=109920168 LYS A 186 T . 3 . . . S - . . . . ? 0.883  131.0 -53.6  53.5   35.9   -1.9  -14.5 -5.9  
Rhincodon_typus_GeneID=109920168 GLY A 187 T . 3 . . . S + . . . . ? 0.578  119.3 96.7   83.1   10.7   -5.1  -13.0 -4.3  
Rhincodon_typus_GeneID=109920168 ARG A 188 E . < . . . S - B H G . ? -0.935 80.7  -105.2 -131.0 158.6  -3.3  -11.5 -1.2  
Rhincodon_typus_GeneID=109920168 VAL A 189 E . . . . . . + B H G . ? -0.701 43.9  160.7  -88.3  103.5  -1.9  -8.0  -0.2  
Rhincodon_typus_GeneID=109920168 HIS A 190 E . . . . . . + B H . . ? 0.625  60.7  29.6   -100.2 -10.2  1.9   -8.4  -0.5  
Rhincodon_typus_GeneID=109920168 GLY A 191 E . . . . . . - B H G H ? -0.981 55.7  -147.8 -151.2 155.4  2.7   -4.7  -0.7  
Rhincodon_typus_GeneID=109920168 ILE A 192 E . . . . . . - B H G H ? -0.995 39.7  -111.6 -120.0 121.8  1.7   -1.2  0.3   
Rhincodon_typus_GeneID=109920168 VAL A 193 E . . . . . . + B H . H ? -0.383 54.9  153.5  -52.9  124.5  2.5   1.6   -2.1  
Rhincodon_typus_GeneID=109920168 SER A 194 E . . . . . . - B H . . ? 0.751  48.3  -33.8  -122.8 -65.6  5.2   3.6   -0.3  
Rhincodon_typus_GeneID=109920168 TRP A 195 E . . . . . . + B H . H ? -0.918 51.5  154.6  -158.6 170.9  7.7   5.5   -2.4  
Rhincodon_typus_GeneID=109920168 GLY A 196 . . . . . . . - . . . . ? -0.951 37.9  -96.8  174.2  171.8  9.7   5.7   -5.6  
Rhincodon_typus_GeneID=109920168 LYS A 197 S . . . . . S - . . . . ? -0.975 87.5  -15.5  -112.7 125.2  11.4  7.8   -8.2  
Rhincodon_typus_GeneID=109920168 LEU A 198 S . > . . . S - . . . . ? 0.850  83.0  -105.6 55.0   112.1  9.7   8.7   -11.4 
Rhincodon_typus_GeneID=109920168 CYS A 199 T . 3 . . . S + . . . . ? -0.430 98.2  5.7    -71.3  126.7  6.6   6.6   -12.1 
Rhincodon_typus_GeneID=109920168 GLY A 200 T . 3 . . . S + . . . . ? 0.647  87.2  144.5  82.9   6.3    6.9   4.0   -14.8 
Rhincodon_typus_GeneID=109920168 ASP A 201 . . X . . . . - . . . . ? -0.788 48.9  -142.7 -80.8  123.8  10.7  4.5   -15.3 
Rhincodon_typus_GeneID=109920168 GLY A 202 T . 3 . . . S + . . . . ? 0.689  99.9  57.0   -63.1  -13.8  12.4  1.2   -16.1 
Rhincodon_typus_GeneID=109920168 ARG A 203 T . 3 . . . S + . . . . ? 0.725  109.3 45.8   -86.3  -25.4  15.4  2.3   -14.0 
Rhincodon_typus_GeneID=109920168 PHE A 204 S . < . . . S - . . . . ? -0.821 74.7  -161.4 -128.1 87.1   13.4  2.9   -10.8 
Rhincodon_typus_GeneID=109920168 PRO A 205 . . . . . . . - . . . . ? -0.315 36.5  -92.2  -58.8  153.0  10.9  0.2   -9.9  
Rhincodon_typus_GeneID=109920168 GLY A 206 E . . . . . . - B I F . ? -0.399 38.9  -132.7 -61.9  146.3  8.1   1.2   -7.4  
Rhincodon_typus_GeneID=109920168 VAL A 207 E . . . . . . - B I F H ? -0.887 25.6  -177.2 -108.8 132.0  8.8   0.6   -3.7  
Rhincodon_typus_GeneID=109920168 TYR A 208 E . . . . . . - B I F H ? -0.882 34.2  -106.9 -126.0 145.3  6.3   -1.0  -1.5  
Rhincodon_typus_GeneID=109920168 THR A 209 E . . . . . . - B I F H ? -0.677 39.5  -122.1 -68.2  127.3  6.1   -1.9  2.1   
Rhincodon_typus_GeneID=109920168 ALA A 210 E . > . . . . - B I . H ? -0.644 25.4  -167.6 -75.5  101.8  6.6   -5.7  2.4   
Rhincodon_typus_GeneID=109920168 VAL A 211 G . > . . . S + . . . . ? 0.844  81.1  64.2   -63.7  -37.1  3.4   -6.8  4.2   
Rhincodon_typus_GeneID=109920168 ALA A 212 G . > . . . S + . . . . ? 0.847  97.8  57.1   -58.5  -29.5  4.6   -10.3 5.0   
Rhincodon_typus_GeneID=109920168 LYS A 213 G . < . . . S + . . . . ? 0.693  114.8 37.5   -73.3  -18.9  7.4   -8.8  7.2   
Rhincodon_typus_GeneID=109920168 PHE A 214 G . < > . . S + . . . . ? 0.178  82.2  106.7  -118.9 12.7   4.7   -7.0  9.3   
Rhincodon_typus_GeneID=109920168 ARG A 215 H . < > . . S + . . . . ? 0.919  79.8  50.9   -59.4  -48.4  2.1   -9.6  9.4   
Rhincodon_typus_GeneID=109920168 SER A 216 H . . > . . S + . . . . ? 0.917  112.4 47.2   -57.3  -45.5  2.7   -10.6 13.0  
Rhincodon_typus_GeneID=109920168 TRP A 217 H . . > . . S + . . . . ? 0.911  111.0 52.1   -61.6  -43.9  2.5   -7.0  14.0  
Rhincodon_typus_GeneID=109920168 ILE A 218 H . . X . . S + . . . . ? 0.946  112.1 44.8   -59.2  -49.4  -0.7  -6.5  12.0  
Rhincodon_typus_GeneID=109920168 ILE A 219 H . . X . . S + . . . . ? 0.911  114.4 48.5   -65.1  -46.2  -2.4  -9.4  13.6  
Rhincodon_typus_GeneID=109920168 ARG A 220 H . . X . . S + . . . . ? 0.889  110.9 50.5   -61.6  -44.4  -1.4  -8.6  17.1  
Rhincodon_typus_GeneID=109920168 THR A 221 H . . X . . S + . . . . ? 0.909  110.2 49.7   -61.9  -43.7  -2.4  -5.0  16.8  
Rhincodon_typus_GeneID=109920168 ILE A 222 H . . < . . S + . . . . ? 0.915  112.2 48.3   -63.8  -40.1  -5.9  -6.0  15.5  
Rhincodon_typus_GeneID=109920168 LYS A 223 H . . < . . S + . . . . ? 0.862  109.2 51.8   -70.5  -37.4  -6.4  -8.5  18.4  
Rhincodon_typus_GeneID=109920168 ARG A 224 H . . < . . . . . . . . ? 0.719  .     .      -78.1  -19.7  -5.4  -6.0  21.2  
Rhincodon_typus_GeneID=109920168 SER A 225 . . . < . . . . . . . . ? -0.534 .     .      -94.9  .      -7.8  -3.2  20.0  
# 
loop_
_dssp_struct_ladder.id 
_dssp_struct_ladder.sheet_id 
_dssp_struct_ladder.range_id_1 
_dssp_struct_ladder.range_id_2 
_dssp_struct_ladder.type 
_dssp_struct_ladder.beg_1_label_comp_id 
_dssp_struct_ladder.beg_1_label_asym_id 
_dssp_struct_ladder.beg_1_label_seq_id 
_dssp_struct_ladder.pdbx_beg_1_PDB_ins_code 
_dssp_struct_ladder.end_1_label_comp_id 
_dssp_struct_ladder.end_1_label_asym_id 
_dssp_struct_ladder.end_1_label_seq_id 
_dssp_struct_ladder.pdbx_end_1_PDB_ins_code 
_dssp_struct_ladder.beg_1_auth_comp_id 
_dssp_struct_ladder.beg_1_auth_asym_id 
_dssp_struct_ladder.beg_1_auth_seq_id 
_dssp_struct_ladder.end_1_auth_comp_id 
_dssp_struct_ladder.end_1_auth_asym_id 
_dssp_struct_ladder.end_1_auth_seq_id 
_dssp_struct_ladder.beg_2_label_comp_id 
_dssp_struct_ladder.beg_2_label_asym_id 
_dssp_struct_ladder.beg_2_label_seq_id 
_dssp_struct_ladder.pdbx_beg_2_PDB_ins_code 
_dssp_struct_ladder.end_2_label_comp_id 
_dssp_struct_ladder.end_2_label_asym_id 
_dssp_struct_ladder.end_2_label_seq_id 
_dssp_struct_ladder.pdbx_end_2_PDB_ins_code 
_dssp_struct_ladder.beg_2_auth_comp_id 
_dssp_struct_ladder.beg_2_auth_asym_id 
_dssp_struct_ladder.beg_2_auth_seq_id 
_dssp_struct_ladder.end_2_auth_comp_id 
_dssp_struct_ladder.end_2_auth_asym_id 
_dssp_struct_ladder.end_2_auth_seq_id 
A A A B anti-parallel VAL A 3   ? VAL A 3   ? VAL A 3   VAL A 3   ASP A 173 ? ASP A 173 ? ASP A 173 ASP A 173 
B B C E anti-parallel TYR A 6   ? SER A 7   ? TYR A 6   SER A 7   ALA A 139 ? ARG A 138 ? ALA A 139 ARG A 138 
C B D E anti-parallel LEU A 117 ? GLY A 122 ? LEU A 117 GLY A 122 PRO A 143 ? ARG A 138 ? PRO A 143 ARG A 138 
D B D G anti-parallel GLN A 119 ? VAL A 120 ? GLN A 119 VAL A 120 ILE A 184 ? LEU A 183 ? ILE A 184 LEU A 183 
E B E F anti-parallel ILE A 144 ? VAL A 145 ? ILE A 144 VAL A 145 ALA A 165 ? CYS A 164 ? ALA A 165 CYS A 164 
F B F I anti-parallel MET A 162 ? ALA A 165 ? MET A 162 ALA A 165 THR A 209 ? GLY A 206 ? THR A 209 GLY A 206 
G B G H anti-parallel PRO A 182 ? CYS A 185 ? PRO A 182 CYS A 185 ILE A 192 ? ARG A 188 ? ILE A 192 ARG A 188 
H B H I anti-parallel GLY A 191 ? TRP A 195 ? GLY A 191 TRP A 195 ALA A 210 ? VAL A 207 ? ALA A 210 VAL A 207 
I C J K anti-parallel GLN A 16  ? ARG A 21  ? GLN A 16  ARG A 21  SER A 30  ? THR A 24  ? SER A 30  THR A 24  
J C J M anti-parallel VAL A 17  ? ARG A 20  ? VAL A 17  ARG A 20  ALA A 52  ? GLN A 49  ? ALA A 52  GLN A 49  
K C K L anti-parallel SER A 30  ? HIS A 33  ? SER A 30  HIS A 33  LEU A 38  ? TRP A 36  ? LEU A 38  TRP A 36  
L C L P anti-parallel TRP A 36  ? THR A 39  ? TRP A 36  THR A 39  LYS A 91  ? MET A 88  ? LYS A 91  MET A 88  
M C M N anti-parallel ILE A 50  ? ALA A 52  ? ILE A 50  ALA A 52  PHE A 67  ? GLN A 65  ? PHE A 67  GLN A 65  
N C O P anti-parallel PRO A 69  ? PRO A 74  ? PRO A 69  PRO A 74  LEU A 92  ? MET A 88  ? LEU A 92  MET A 88  
O D Q R anti-parallel SER A 56  ? SER A 56  ? SER A 56  SER A 56  ILE A 136 ? ILE A 136 ? ILE A 136 ILE A 136 
P E S T anti-parallel ASP A 79  ? ASP A 79  ? ASP A 79  ASP A 79  ASP A 84  ? ASP A 84  ? ASP A 84  ASP A 84  
# 
loop_
_dssp_struct_bridge_pairs.id 
_dssp_struct_bridge_pairs.label_comp_id 
_dssp_struct_bridge_pairs.label_seq_id 
_dssp_struct_bridge_pairs.label_asym_id 
_dssp_struct_bridge_pairs.auth_seq_id 
_dssp_struct_bridge_pairs.auth_asym_id 
_dssp_struct_bridge_pairs.pdbx_PDB_ins_code 
_dssp_struct_bridge_pairs.acceptor_1_label_comp_id 
_dssp_struct_bridge_pairs.acceptor_1_label_seq_id 
_dssp_struct_bridge_pairs.acceptor_1_label_asym_id 
_dssp_struct_bridge_pairs.acceptor_1_auth_seq_id 
_dssp_struct_bridge_pairs.acceptor_1_auth_asym_id 
_dssp_struct_bridge_pairs.acceptor_1_pdbx_PDB_ins_code 
_dssp_struct_bridge_pairs.acceptor_1_energy 
_dssp_struct_bridge_pairs.acceptor_2_label_comp_id 
_dssp_struct_bridge_pairs.acceptor_2_label_seq_id 
_dssp_struct_bridge_pairs.acceptor_2_label_asym_id 
_dssp_struct_bridge_pairs.acceptor_2_auth_seq_id 
_dssp_struct_bridge_pairs.acceptor_2_auth_asym_id 
_dssp_struct_bridge_pairs.acceptor_2_pdbx_PDB_ins_code 
_dssp_struct_bridge_pairs.acceptor_2_energy 
_dssp_struct_bridge_pairs.donor_1_label_comp_id 
_dssp_struct_bridge_pairs.donor_1_label_seq_id 
_dssp_struct_bridge_pairs.donor_1_label_asym_id 
_dssp_struct_bridge_pairs.donor_1_auth_seq_id 
_dssp_struct_bridge_pairs.donor_1_auth_asym_id 
_dssp_struct_bridge_pairs.donor_1_pdbx_PDB_ins_code 
_dssp_struct_bridge_pairs.donor_1_energy 
_dssp_struct_bridge_pairs.donor_2_label_comp_id 
_dssp_struct_bridge_pairs.donor_2_label_seq_id 
_dssp_struct_bridge_pairs.donor_2_label_asym_id 
_dssp_struct_bridge_pairs.donor_2_auth_seq_id 
_dssp_struct_bridge_pairs.donor_2_auth_asym_id 
_dssp_struct_bridge_pairs.donor_2_pdbx_PDB_ins_code 
_dssp_struct_bridge_pairs.donor_2_energy 
1   ARG 1   A 1   A ? ?   ?   ? ?   ? ? ?    ?   ?   ? ?   ? ? ?    VAL 3   A 3   A ? -0.8 CYS 175 A 175 A ? -0.5 
2   ILE 2   A 2   A ? GLY 124 A 124 A ? -0.4 GLY 122 A 122 A ? -0.2 GLY 5   A 5   A ? -1.6 GLY 4   A 4   A ? -0.3 
3   VAL 3   A 3   A ? ASP 173 A 173 A ? -2.9 ARG 1   A 1   A ? -0.8 ASP 173 A 173 A ? -1.6 SER 127 A 127 A ? -0.1 
4   GLY 4   A 4   A ? VAL 126 A 126 A ? -0.4 ILE 2   A 2   A ? -0.3 VAL 3   A 3   A ? -0.3 GLN 141 A 141 A ? -0.2 
5   GLY 5   A 5   A ? ILE 2   A 2   A ? -1.6 ASP 173 A 173 A ? -0.1 SER 7   A 7   A ? -0.3 VAL 140 A 140 A ? -0.2 
6   TYR 6   A 6   A ? ALA 139 A 139 A ? -2.8 VAL 3   A 3   A ? -0.1 ALA 139 A 139 A ? -2.5 VAL 8   A 8   A ? -0.3 
7   SER 7   A 7   A ? GLY 5   A 5   A ? -0.3 ARG 138 A 138 A ? -0.2 ARG 138 A 138 A ? -0.2 LEU 9   A 9   A ? -0.2 
8   VAL 8   A 8   A ? LEU 137 A 137 A ? -2.3 TYR 6   A 6   A ? -0.3 LEU 137 A 137 A ? -0.1 HIS 11  A 11  A ? -0.1 
9   LEU 9   A 9   A ? SER 7   A 7   A ? -0.2 PRO 10  A 10  A ? -0.1 SER 12  A 12  A ? -2.0 ILE 13  A 13  A ? -0.4 
10  PRO 10  A 10  A ? ?   ?   ? ?   ? ? ?    ?   ?   ? ?   ? ? ?    LEU 9   A 9   A ? -0.1 HIS 55  A 55  A ? -0.1 
11  HIS 11  A 11  A ? ILE 13  A 13  A ? -0.2 SER 12  A 12  A ? -0.1 LYS 14  A 14  A ? -0.2 LEU 9   A 9   A ? -0.1 
12  SER 12  A 12  A ? LEU 9   A 9   A ? -2.0 ILE 13  A 13  A ? -0.2 LYS 14  A 14  A ? -0.5 HIS 11  A 11  A ? -0.1 
13  ILE 13  A 13  A ? LEU 9   A 9   A ? -0.4 LYS 14  A 14  A ? -0.1 GLN 16  A 16  A ? -0.6 SER 12  A 12  A ? -0.2 
14  LYS 14  A 14  A ? SER 12  A 12  A ? -0.5 HIS 11  A 11  A ? -0.2 GLY 103 A 103 A ? -2.2 GLY 53  A 53  A ? -0.2 
15  TYR 15  A 15  A ? VAL 102 A 102 A ? -0.2 ILE 104 A 104 A ? -0.1 LEU 31  A 31  A ? -2.4 LYS 14  A 14  A ? -0.2 
16  GLN 16  A 16  A ? ILE 13  A 13  A ? -0.6 SER 30  A 30  A ? -0.2 GLY 53  A 53  A ? -0.7 SER 18  A 18  A ? -0.4 
17  VAL 17  A 17  A ? GLY 29  A 29  A ? -2.4 TYR 15  A 15  A ? -0.2 GLY 29  A 29  A ? -1.2 LEU 19  A 19  A ? -0.6 
18  SER 18  A 18  A ? VAL 51  A 51  A ? -2.9 GLN 16  A 16  A ? -0.4 VAL 51  A 51  A ? -2.6 ARG 20  A 20  A ? -0.6 
19  LEU 19  A 19  A ? CYS 27  A 27  A ? -3.1 VAL 17  A 17  A ? -0.6 TYR 26  A 26  A ? -2.8 CYS 27  A 27  A ? -1.5 
20  ARG 20  A 20  A ? GLN 49  A 49  A ? -3.8 SER 18  A 18  A ? -0.6 GLN 49  A 49  A ? -2.6 GLY 22  A 22  A ? -0.4 
21  ARG 21  A 21  A ? THR 24  A 24  A ? -2.9 LEU 19  A 19  A ? -0.4 THR 24  A 24  A ? -1.6 MET 48  A 48  A ? -0.1 
22  GLY 22  A 22  A ? ARG 20  A 20  A ? -0.4 GLY 23  A 23  A ? -0.2 ARG 21  A 21  A ? -0.1 HIS 25  A 25  A ? -0.1 
23  GLY 23  A 23  A ? THR 24  A 24  A ? -0.2 GLN 49  A 49  A ? -0.0 HIS 25  A 25  A ? -0.4 GLY 22  A 22  A ? -0.2 
24  THR 24  A 24  A ? ARG 21  A 21  A ? -1.6 HIS 25  A 25  A ? -0.0 ARG 21  A 21  A ? -2.9 GLY 23  A 23  A ? -0.2 
25  HIS 25  A 25  A ? GLY 23  A 23  A ? -0.4 ARG 20  A 20  A ? -0.2 ARG 20  A 20  A ? -0.2 GLY 28  A 28  A ? -0.1 
26  TYR 26  A 26  A ? LEU 19  A 19  A ? -2.8 CYS 27  A 27  A ? -0.5 GLY 28  A 28  A ? -0.3 SER 179 A 179 A ? -0.3 
27  CYS 27  A 27  A ? LEU 19  A 19  A ? -1.5 ASP 178 A 178 A ? -0.1 LEU 19  A 19  A ? -3.1 TYR 26  A 26  A ? -0.5 
28  GLY 28  A 28  A ? SER 179 A 179 A ? -4.1 TYR 26  A 26  A ? -0.3 ALA 40  A 40  A ? -0.4 SER 30  A 30  A ? -0.3 
29  GLY 29  A 29  A ? VAL 17  A 17  A ? -1.2 CYS 27  A 27  A ? -0.2 VAL 17  A 17  A ? -2.4 LEU 31  A 31  A ? -0.4 
30  SER 30  A 30  A ? LEU 38  A 38  A ? -2.2 GLY 28  A 28  A ? -0.3 LEU 38  A 38  A ? -3.4 ILE 32  A 32  A ? -0.7 
31  LEU 31  A 31  A ? TYR 15  A 15  A ? -2.4 GLY 29  A 29  A ? -0.4 VAL 105 A 105 A ? -2.7 ILE 37  A 37  A ? -0.2 
32  ILE 32  A 32  A ? TRP 36  A 36  A ? -1.9 SER 30  A 30  A ? -0.7 ARG 34  A 34  A ? -0.2 LEU 107 A 107 A ? -0.2 
33  HIS 33  A 33  A ? TRP 36  A 36  A ? -1.4 GLY 103 A 103 A ? -0.1 TRP 36  A 36  A ? -1.2 ILE 32  A 32  A ? -0.3 
34  ARG 34  A 34  A ? ARG 35  A 35  A ? -0.3 ILE 32  A 32  A ? -0.2 ALA 96  A 96  A ? -3.5 ARG 94  A 94  A ? -0.1 
35  ARG 35  A 35  A ? PRO 95  A 95  A ? -0.2 TRP 36  A 36  A ? -0.1 LEU 92  A 92  A ? -2.8 ILE 37  A 37  A ? -0.4 
36  TRP 36  A 36  A ? HIS 33  A 33  A ? -1.2 LYS 91  A 91  A ? -0.2 ILE 32  A 32  A ? -1.9 HIS 33  A 33  A ? -1.4 
37  ILE 37  A 37  A ? ILE 90  A 90  A ? -2.3 ARG 35  A 35  A ? -0.4 ILE 90  A 90  A ? -2.4 THR 39  A 39  A ? -0.5 
38  LEU 38  A 38  A ? SER 30  A 30  A ? -3.4 TRP 36  A 36  A ? -0.4 SER 30  A 30  A ? -2.2 ALA 40  A 40  A ? -0.2 
39  THR 39  A 39  A ? MET 88  A 88  A ? -2.5 ILE 37  A 37  A ? -0.5 MET 88  A 88  A ? -2.8 ALA 41  A 41  A ? -0.3 
40  ALA 40  A 40  A ? GLY 28  A 28  A ? -0.4 LEU 38  A 38  A ? -0.2 CYS 43  A 43  A ? -1.4 VAL 87  A 87  A ? -0.2 
41  ALA 41  A 41  A ? THR 39  A 39  A ? -0.3 HIS 42  A 42  A ? -0.3 ASN 44  A 44  A ? -1.7 ALA 40  A 40  A ? -0.1 
42  HIS 42  A 42  A ? CYS 43  A 43  A ? -0.3 LYS 83  A 83  A ? -0.1 ALA 41  A 41  A ? -0.3 SER 179 A 179 A ? -0.1 
43  CYS 43  A 43  A ? ALA 40  A 40  A ? -1.4 GLY 28  A 28  A ? -0.1 ALA 45  A 45  A ? -0.6 HIS 42  A 42  A ? -0.3 
44  ASN 44  A 44  A ? ALA 41  A 41  A ? -1.7 MET 48  A 48  A ? -0.0 GLU 46  A 46  A ? -0.3 ALA 41  A 41  A ? -0.0 
45  ALA 45  A 45  A ? CYS 43  A 43  A ? -0.6 ?   ?   ? ?   ? ? ?    CYS 43  A 43  A ? -0.0 HIS 42  A 42  A ? -0.0 
46  GLU 46  A 46  A ? ASN 44  A 44  A ? -0.3 PRO 47  A 47  A ? -0.1 MET 48  A 48  A ? -0.1 ARG 21  A 21  A ? -0.1 
47  PRO 47  A 47  A ? ?   ?   ? ?   ? ? ?    ?   ?   ? ?   ? ? ?    GLN 49  A 49  A ? -0.4 GLY 22  A 22  A ? -0.2 
48  MET 48  A 48  A ? GLU 46  A 46  A ? -0.1 ARG 21  A 21  A ? -0.1 ILE 50  A 50  A ? -0.4 ARG 21  A 21  A ? -0.2 
49  GLN 49  A 49  A ? ARG 20  A 20  A ? -2.6 PRO 47  A 47  A ? -0.4 ARG 20  A 20  A ? -3.8 VAL 51  A 51  A ? -0.5 
50  ILE 50  A 50  A ? PHE 67  A 67  A ? -2.6 MET 48  A 48  A ? -0.4 PHE 67  A 67  A ? -2.7 ALA 52  A 52  A ? -0.5 
51  VAL 51  A 51  A ? SER 18  A 18  A ? -2.6 GLN 49  A 49  A ? -0.5 SER 18  A 18  A ? -2.9 GLY 53  A 53  A ? -0.3 
52  ALA 52  A 52  A ? GLN 65  A 65  A ? -2.3 ILE 50  A 50  A ? -0.5 GLN 65  A 65  A ? -2.6 VAL 17  A 17  A ? -0.1 
53  GLY 53  A 53  A ? GLN 16  A 16  A ? -0.7 VAL 51  A 51  A ? -0.3 HIS 55  A 55  A ? -0.4 THR 63  A 63  A ? -0.1 
54  GLU 54  A 54  A ? GLN 16  A 16  A ? -0.3 VAL 51  A 51  A ? -0.2 GLY 53  A 53  A ? -0.3 LEU 57  A 57  A ? -0.1 
55  HIS 55  A 55  A ? GLY 53  A 53  A ? -0.4 SER 56  A 56  A ? -0.3 LEU 137 A 137 A ? -2.5 LEU 57  A 57  A ? -0.4 
56  SER 56  A 56  A ? ARG 59  A 59  A ? -0.3 ILE 136 A 136 A ? -0.2 HIS 55  A 55  A ? -0.3 ARG 59  A 59  A ? -0.3 
57  LEU 57  A 57  A ? ARG 135 A 135 A ? -3.0 HIS 55  A 55  A ? -0.4 ILE 136 A 136 A ? -0.1 SER 56  A 56  A ? -0.1 
58  THR 58  A 58  A ? ARG 135 A 135 A ? -0.4 ARG 59  A 59  A ? -0.1 TYR 60  A 60  A ? -0.4 LEU 57  A 57  A ? -0.2 
59  ARG 59  A 59  A ? SER 56  A 56  A ? -0.3 ARG 135 A 135 A ? -0.2 GLU 61  A 61  A ? -0.9 SER 56  A 56  A ? -0.3 
60  TYR 60  A 60  A ? THR 58  A 58  A ? -0.4 GLU 61  A 61  A ? -0.1 LEU 57  A 57  A ? -0.1 GLU 54  A 54  A ? -0.0 
61  GLU 61  A 61  A ? ARG 59  A 59  A ? -0.9 SER 56  A 56  A ? -0.2 TYR 60  A 60  A ? -0.1 GLU 54  A 54  A ? -0.0 
62  GLY 62  A 62  A ? ARG 59  A 59  A ? -0.1 THR 63  A 63  A ? -0.0 TYR 60  A 60  A ? -0.1 GLU 54  A 54  A ? -0.1 
63  THR 63  A 63  A ? GLY 53  A 53  A ? -0.1 PHE 101 A 101 A ? -0.1 GLN 65  A 65  A ? -0.1 GLU 54  A 54  A ? -0.1 
64  GLU 64  A 64  A ? VAL 51  A 51  A ? -0.1 GLY 53  A 53  A ? -0.1 LEU 66  A 66  A ? -0.5 GLY 53  A 53  A ? -0.2 
65  GLN 65  A 65  A ? ALA 52  A 52  A ? -2.6 THR 63  A 63  A ? -0.1 ALA 52  A 52  A ? -2.3 PHE 67  A 67  A ? -0.4 
66  LEU 66  A 66  A ? GLU 64  A 64  A ? -0.5 VAL 51  A 51  A ? -0.2 ARG 68  A 68  A ? -0.3 VAL 51  A 51  A ? -0.2 
67  PHE 67  A 67  A ? ILE 50  A 50  A ? -2.7 GLN 65  A 65  A ? -0.4 ILE 50  A 50  A ? -2.6 LEU 92  A 92  A ? -0.0 
68  ARG 68  A 68  A ? LEU 66  A 66  A ? -0.3 GLN 49  A 49  A ? -0.2 SER 93  A 93  A ? -2.1 SER 70  A 70  A ? -0.3 
69  PRO 69  A 69  A ? ?   ?   ? ?   ? ? ?    ?   ?   ? ?   ? ? ?    LEU 92  A 92  A ? -0.2 ILE 72  A 72  A ? -0.1 
70  SER 70  A 70  A ? LYS 91  A 91  A ? -3.2 LYS 71  A 71  A ? -0.4 ILE 72  A 72  A ? -0.3 LEU 92  A 92  A ? -0.2 
71  LYS 71  A 71  A ? LYS 91  A 91  A ? -1.3 ARG 68  A 68  A ? -0.1 LYS 91  A 91  A ? -3.0 ILE 73  A 73  A ? -0.4 
72  ILE 72  A 72  A ? SER 70  A 70  A ? -0.3 ILE 90  A 90  A ? -0.2 ILE 90  A 90  A ? -0.2 ASN 44  A 44  A ? -0.0 
73  ILE 73  A 73  A ? LEU 89  A 89  A ? -3.4 LYS 71  A 71  A ? -0.4 LEU 89  A 89  A ? -2.3 HIS 75  A 75  A ? -0.2 
74  PRO 74  A 74  A ? ?   ?   ? ?   ? ? ?    ?   ?   ? ?   ? ? ?    MET 88  A 88  A ? -0.2 ASP 86  A 86  A ? -0.1 
75  HIS 75  A 75  A ? VAL 87  A 87  A ? -2.9 SER 85  A 85  A ? -0.3 TYR 78  A 78  A ? -2.0 VAL 87  A 87  A ? -0.1 
76  PRO 76  A 76  A ? ?   ?   ? ?   ? ? ?    ?   ?   ? ?   ? ? ?    HIS 75  A 75  A ? -0.1 SER 85  A 85  A ? -0.0 
77  GLN 77  A 77  A ? SER 85  A 85  A ? -0.1 ASP 79  A 79  A ? -0.1 ASP 79  A 79  A ? -0.2 ASP 84  A 84  A ? -0.1 
78  TYR 78  A 78  A ? HIS 75  A 75  A ? -2.0 VAL 87  A 87  A ? -0.1 SER 80  A 80  A ? -0.6 SER 85  A 85  A ? -0.2 
79  ASP 79  A 79  A ? ASP 84  A 84  A ? -2.4 GLN 77  A 77  A ? -0.2 LYS 83  A 83  A ? -1.6 ASP 84  A 84  A ? -1.0 
80  SER 80  A 80  A ? TYR 78  A 78  A ? -0.6 LYS 81  A 81  A ? -0.2 ASP 79  A 79  A ? -0.1 TYR 78  A 78  A ? -0.0 
81  LYS 81  A 81  A ? ARG 82  A 82  A ? -0.2 ASP 84  A 84  A ? -0.1 SER 80  A 80  A ? -0.2 ASP 79  A 79  A ? -0.0 
82  ARG 82  A 82  A ? ASP 84  A 84  A ? -0.1 SER 85  A 85  A ? -0.0 SER 80  A 80  A ? -0.2 LYS 81  A 81  A ? -0.2 
83  LYS 83  A 83  A ? ASP 79  A 79  A ? -1.6 ASP 84  A 84  A ? -0.2 ASP 86  A 86  A ? -0.6 SER 85  A 85  A ? -0.3 
84  ASP 84  A 84  A ? ASP 79  A 79  A ? -1.0 SER 85  A 85  A ? -0.2 ASP 79  A 79  A ? -2.4 LYS 83  A 83  A ? -0.2 
85  SER 85  A 85  A ? LYS 83  A 83  A ? -0.3 TYR 78  A 78  A ? -0.2 VAL 87  A 87  A ? -2.0 HIS 75  A 75  A ? -0.3 
86  ASP 86  A 86  A ? LYS 83  A 83  A ? -0.6 ASN 161 A 161 A ? -0.1 MET 88  A 88  A ? -0.3 THR 209 A 209 A ? -0.2 
87  VAL 87  A 87  A ? SER 85  A 85  A ? -2.0 ALA 40  A 40  A ? -0.2 HIS 75  A 75  A ? -2.9 LEU 89  A 89  A ? -0.3 
88  MET 88  A 88  A ? THR 39  A 39  A ? -2.8 ASP 86  A 86  A ? -0.3 THR 39  A 39  A ? -2.5 ILE 90  A 90  A ? -0.4 
89  LEU 89  A 89  A ? ILE 73  A 73  A ? -2.3 VAL 87  A 87  A ? -0.3 ILE 73  A 73  A ? -3.4 LYS 91  A 91  A ? -0.5 
90  ILE 90  A 90  A ? ILE 37  A 37  A ? -2.4 MET 88  A 88  A ? -0.4 ILE 37  A 37  A ? -2.3 LEU 92  A 92  A ? -0.5 
91  LYS 91  A 91  A ? LYS 71  A 71  A ? -3.0 LEU 89  A 89  A ? -0.5 SER 70  A 70  A ? -3.2 LYS 71  A 71  A ? -1.3 
92  LEU 92  A 92  A ? ARG 35  A 35  A ? -2.8 ILE 90  A 90  A ? -0.5 PHE 67  A 67  A ? -0.0 LYS 91  A 91  A ? -0.0 
93  SER 93  A 93  A ? ARG 68  A 68  A ? -2.1 ARG 94  A 94  A ? -0.1 LEU 92  A 92  A ? -0.1 ARG 35  A 35  A ? -0.1 
94  ARG 94  A 94  A ? ARG 68  A 68  A ? -0.2 ARG 34  A 34  A ? -0.1 SER 93  A 93  A ? -0.1 SER 70  A 70  A ? -0.1 
95  PRO 95  A 95  A ? ?   ?   ? ?   ? ? ?    ?   ?   ? ?   ? ? ?    ARG 35  A 35  A ? -0.2 ASN 97  A 97  A ? -0.1 
96  ALA 96  A 96  A ? ARG 34  A 34  A ? -3.5 HIS 33  A 33  A ? -0.1 LEU 98  A 98  A ? -0.9 TRP 36  A 36  A ? -0.0 
97  ASN 97  A 97  A ? PRO 95  A 95  A ? -0.1 GLY 103 A 103 A ? -0.0 ASN 99  A 99  A ? -0.4 VAL 102 A 102 A ? -0.2 
98  LEU 98  A 98  A ? ALA 96  A 96  A ? -0.9 PHE 101 A 101 A ? -0.1 TYR 100 A 100 A ? -0.2 GLY 103 A 103 A ? -0.2 
99  ASN 99  A 99  A ? VAL 102 A 102 A ? -1.7 ASN 97  A 97  A ? -0.4 VAL 102 A 102 A ? -0.2 LYS 14  A 14  A ? -0.0 
100 TYR 100 A 100 A ? PHE 101 A 101 A ? -0.2 LEU 98  A 98  A ? -0.2 GLY 103 A 103 A ? -0.1 LEU 98  A 98  A ? -0.1 
101 PHE 101 A 101 A ? VAL 102 A 102 A ? -0.2 THR 63  A 63  A ? -0.1 GLY 103 A 103 A ? -0.4 GLY 53  A 53  A ? -0.3 
102 VAL 102 A 102 A ? ASN 99  A 99  A ? -0.2 ASN 97  A 97  A ? -0.2 ASN 99  A 99  A ? -1.7 ILE 104 A 104 A ? -0.2 
103 GLY 103 A 103 A ? LYS 14  A 14  A ? -2.2 PHE 101 A 101 A ? -0.4 VAL 105 A 105 A ? -0.3 LEU 31  A 31  A ? -0.3 
104 ILE 104 A 104 A ? VAL 102 A 102 A ? -0.2 ILE 32  A 32  A ? -0.1 ILE 32  A 32  A ? -0.2 TYR 15  A 15  A ? -0.1 
105 VAL 105 A 105 A ? LEU 31  A 31  A ? -2.7 GLY 103 A 103 A ? -0.3 ARG 188 A 188 A ? -0.1 LEU 107 A 107 A ? -0.1 
106 PRO 106 A 106 A ? ?   ?   ? ?   ? ? ?    ?   ?   ? ?   ? ? ?    VAL 189 A 189 A ? -2.1 HIS 33  A 33  A ? -0.1 
107 LEU 107 A 107 A ? ARG 188 A 188 A ? -0.2 ILE 32  A 32  A ? -0.2 HIS 190 A 190 A ? -0.1 ARG 109 A 109 A ? -0.1 
108 PRO 108 A 108 A ? ?   ?   ? ?   ? ? ?    ?   ?   ? ?   ? ? ?    LEU 107 A 107 A ? -0.1 SER 111 A 111 A ? -0.1 
109 ARG 109 A 109 A ? SER 110 A 110 A ? -0.2 LEU 107 A 107 A ? -0.1 SER 111 A 111 A ? -0.3 LEU 107 A 107 A ? -0.0 
110 SER 110 A 110 A ? SER 111 A 111 A ? -0.0 LYS 213 A 213 A ? -0.0 ARG 109 A 109 A ? -0.2 ALA 212 A 212 A ? -0.1 
111 SER 111 A 111 A ? ARG 109 A 109 A ? -0.3 ALA 212 A 212 A ? -0.1 ASP 113 A 113 A ? -0.3 ARG 109 A 109 A ? -0.1 
112 LEU 112 A 112 A ? HIS 190 A 190 A ? -0.1 THR 116 A 116 A ? -0.0 ALA 114 A 114 A ? -0.3 SER 111 A 111 A ? -0.1 
113 ASP 113 A 113 A ? SER 111 A 111 A ? -0.3 ALA 114 A 114 A ? -0.1 THR 116 A 116 A ? -1.7 ILE 144 A 144 A ? -0.3 
114 ALA 114 A 114 A ? LEU 112 A 112 A ? -0.3 GLY 115 A 115 A ? -0.2 VAL 145 A 145 A ? -0.2 LEU 117 A 117 A ? -0.1 
115 GLY 115 A 115 A ? ILE 144 A 144 A ? -2.8 THR 116 A 116 A ? -0.3 ALA 114 A 114 A ? -0.2 LEU 117 A 117 A ? -0.2 
116 THR 116 A 116 A ? ASP 113 A 113 A ? -1.7 PRO 143 A 143 A ? -0.1 ILE 144 A 144 A ? -1.9 CYS 118 A 118 A ? -0.4 
117 LEU 117 A 117 A ? GLY 115 A 115 A ? -0.2 PRO 143 A 143 A ? -0.2 LYS 186 A 186 A ? -0.5 GLN 119 A 119 A ? -0.3 
118 CYS 118 A 118 A ? VAL 142 A 142 A ? -2.9 THR 116 A 116 A ? -0.4 VAL 142 A 142 A ? -3.0 VAL 120 A 120 A ? -0.5 
119 GLN 119 A 119 A ? ILE 184 A 184 A ? -3.5 LEU 117 A 117 A ? -0.3 ILE 184 A 184 A ? -3.8 SER 121 A 121 A ? -0.4 
120 VAL 120 A 120 A ? VAL 140 A 140 A ? -2.7 CYS 118 A 118 A ? -0.5 VAL 140 A 140 A ? -2.2 GLY 122 A 122 A ? -0.3 
121 SER 121 A 121 A ? PRO 182 A 182 A ? -1.3 GLN 119 A 119 A ? -0.4 TRP 123 A 123 A ? -0.3 ALA 139 A 139 A ? -0.2 
122 GLY 122 A 122 A ? ARG 138 A 138 A ? -2.2 VAL 120 A 120 A ? -0.3 ARG 138 A 138 A ? -2.2 ILE 2   A 2   A ? -0.2 
123 TRP 123 A 123 A ? GLY 177 A 177 A ? -0.4 SER 121 A 121 A ? -0.3 ASP 178 A 178 A ? -0.1 VAL 126 A 126 A ? -0.1 
124 GLY 124 A 124 A ? PHE 125 A 125 A ? -0.2 ILE 133 A 133 A ? -0.2 ILE 2   A 2   A ? -0.4 GLY 177 A 177 A ? -0.3 
125 PHE 125 A 125 A ? GLN 176 A 176 A ? -4.1 ARG 1   A 1   A ? -0.4 GLY 124 A 124 A ? -0.2 ILE 133 A 133 A ? -0.2 
126 VAL 126 A 126 A ? PHE 132 A 132 A ? -0.7 ARG 1   A 1   A ? -0.2 GLY 4   A 4   A ? -0.4 ALA 128 A 128 A ? -0.3 
127 SER 127 A 127 A ? PHE 132 A 132 A ? -0.2 VAL 3   A 3   A ? -0.1 GLY 130 A 130 A ? -1.8 GLN 176 A 176 A ? -0.2 
128 ALA 128 A 128 A ? CYS 199 A 199 A ? -0.3 VAL 126 A 126 A ? -0.3 LEU 198 A 198 A ? -0.1 GLN 176 A 176 A ? -0.1 
129 ASN 129 A 129 A ? CYS 199 A 199 A ? -0.1 LEU 198 A 198 A ? -0.0 ALA 128 A 128 A ? -0.3 VAL 126 A 126 A ? -0.0 
130 GLY 130 A 130 A ? SER 127 A 127 A ? -1.8 LYS 131 A 131 A ? -0.1 PHE 125 A 125 A ? -0.1 ILE 133 A 133 A ? -0.1 
131 LYS 131 A 131 A ? PHE 132 A 132 A ? -0.1 ILE 133 A 133 A ? -0.0 ILE 133 A 133 A ? -0.4 GLY 130 A 130 A ? -0.1 
132 PHE 132 A 132 A ? SER 127 A 127 A ? -0.1 GLY 124 A 124 A ? -0.0 VAL 126 A 126 A ? -0.7 SER 127 A 127 A ? -0.2 
133 ILE 133 A 133 A ? LYS 131 A 131 A ? -0.4 PHE 125 A 125 A ? -0.2 PHE 125 A 125 A ? -0.2 GLY 124 A 124 A ? -0.2 
134 PRO 134 A 134 A ? ?   ?   ? ?   ? ? ?    ?   ?   ? ?   ? ? ?    LEU 57  A 57  A ? -0.1 ARG 138 A 138 A ? -0.1 
135 ARG 135 A 135 A ? SER 56  A 56  A ? -0.1 LEU 57  A 57  A ? -0.1 LEU 57  A 57  A ? -3.0 THR 58  A 58  A ? -0.4 
136 ILE 136 A 136 A ? SER 56  A 56  A ? -0.2 LEU 57  A 57  A ? -0.1 SER 56  A 56  A ? -0.2 GLY 122 A 122 A ? -0.1 
137 LEU 137 A 137 A ? HIS 55  A 55  A ? -2.5 ARG 135 A 135 A ? -0.4 VAL 8   A 8   A ? -2.3 ALA 139 A 139 A ? -0.3 
138 ARG 138 A 138 A ? GLY 122 A 122 A ? -2.2 SER 7   A 7   A ? -0.2 GLY 122 A 122 A ? -2.2 VAL 140 A 140 A ? -0.3 
139 ALA 139 A 139 A ? TYR 6   A 6   A ? -2.5 LEU 137 A 137 A ? -0.3 TYR 6   A 6   A ? -2.8 GLN 141 A 141 A ? -0.3 
140 VAL 140 A 140 A ? VAL 120 A 120 A ? -2.2 ARG 138 A 138 A ? -0.3 VAL 120 A 120 A ? -2.7 VAL 142 A 142 A ? -0.5 
141 GLN 141 A 141 A ? ALA 139 A 139 A ? -0.3 GLY 4   A 4   A ? -0.2 GLN 119 A 119 A ? -0.2 LEU 117 A 117 A ? -0.1 
142 VAL 142 A 142 A ? CYS 118 A 118 A ? -3.0 VAL 140 A 140 A ? -0.5 CYS 118 A 118 A ? -2.9 ILE 144 A 144 A ? -0.2 
143 PRO 143 A 143 A ? ?   ?   ? ?   ? ? ?    ?   ?   ? ?   ? ? ?    GLY 166 A 166 A ? -2.4 VAL 145 A 145 A ? -0.2 
144 ILE 144 A 144 A ? THR 116 A 116 A ? -1.9 ASP 113 A 113 A ? -0.3 GLY 115 A 115 A ? -2.8 SER 146 A 146 A ? -0.4 
145 VAL 145 A 145 A ? CYS 164 A 164 A ? -3.2 PRO 143 A 143 A ? -0.2 CYS 164 A 164 A ? -0.8 PHE 167 A 167 A ? -0.0 
146 SER 146 A 146 A ? ILE 144 A 144 A ? -0.4 ASN 147 A 147 A ? -0.1 CYS 150 A 150 A ? -2.5 ASN 151 A 151 A ? -0.2 
147 ASN 147 A 147 A ? SER 148 A 148 A ? -0.2 LYS 149 A 149 A ? -0.2 ASN 151 A 151 A ? -2.8 ASP 152 A 152 A ? -0.1 
148 SER 148 A 148 A ? CYS 150 A 150 A ? -0.2 LYS 149 A 149 A ? -0.2 ASP 152 A 152 A ? -1.5 ASN 147 A 147 A ? -0.2 
149 LYS 149 A 149 A ? ASN 151 A 151 A ? -0.2 CYS 150 A 150 A ? -0.2 SER 153 A 153 A ? -1.2 ASN 147 A 147 A ? -0.2 
150 CYS 150 A 150 A ? SER 146 A 146 A ? -2.5 ASN 151 A 151 A ? -0.2 TYR 154 A 154 A ? -1.2 SER 153 A 153 A ? -0.6 
151 ASN 151 A 151 A ? ASN 147 A 147 A ? -2.8 ASP 152 A 152 A ? -0.2 GLY 156 A 156 A ? -2.0 ASN 157 A 157 A ? -0.3 
152 ASP 152 A 152 A ? SER 148 A 148 A ? -1.5 SER 153 A 153 A ? -0.2 ASN 155 A 155 A ? -0.6 ASN 151 A 151 A ? -0.2 
153 SER 153 A 153 A ? LYS 149 A 149 A ? -1.2 CYS 150 A 150 A ? -0.6 ASN 151 A 151 A ? -0.2 ASP 152 A 152 A ? -0.2 
154 TYR 154 A 154 A ? CYS 150 A 150 A ? -1.2 LYS 149 A 149 A ? -0.1 ASN 157 A 157 A ? -1.2 SER 153 A 153 A ? -0.2 
155 ASN 155 A 155 A ? ASP 152 A 152 A ? -0.6 GLY 156 A 156 A ? -0.3 ASP 152 A 152 A ? -0.2 ASN 151 A 151 A ? -0.1 
156 GLY 156 A 156 A ? ASN 151 A 151 A ? -2.0 SER 148 A 148 A ? -0.1 ASN 155 A 155 A ? -0.3 ASP 152 A 152 A ? -0.1 
157 ASN 157 A 157 A ? TYR 154 A 154 A ? -1.2 ASN 151 A 151 A ? -0.3 THR 159 A 159 A ? -0.6 ASN 155 A 155 A ? -0.1 
158 ILE 158 A 158 A ? ASN 147 A 147 A ? -0.1 ASN 151 A 151 A ? -0.1 THR 160 A 160 A ? -0.1 ASN 151 A 151 A ? -0.1 
159 THR 159 A 159 A ? ASN 157 A 157 A ? -0.6 THR 160 A 160 A ? -0.1 MET 162 A 162 A ? -1.4 ASN 157 A 157 A ? -0.1 
160 THR 160 A 160 A ? ASN 161 A 161 A ? -0.3 ILE 158 A 158 A ? -0.1 LYS 213 A 213 A ? -0.1 THR 159 A 159 A ? -0.1 
161 ASN 161 A 161 A ? THR 209 A 209 A ? -0.0 ALA 212 A 212 A ? -0.0 ALA 210 A 210 A ? -2.4 ILE 163 A 163 A ? -0.3 
162 MET 162 A 162 A ? THR 159 A 159 A ? -1.4 THR 209 A 209 A ? -0.2 CYS 164 A 164 A ? -0.3 THR 209 A 209 A ? -0.2 
163 ILE 163 A 163 A ? TYR 208 A 208 A ? -2.7 ASN 161 A 161 A ? -0.3 TYR 208 A 208 A ? -3.4 ALA 165 A 165 A ? -0.4 
164 CYS 164 A 164 A ? VAL 145 A 145 A ? -0.8 MET 162 A 162 A ? -0.3 VAL 145 A 145 A ? -3.2 GLY 166 A 166 A ? -0.4 
165 ALA 165 A 165 A ? GLY 206 A 206 A ? -2.1 ILE 163 A 163 A ? -0.4 GLY 206 A 206 A ? -2.0 PHE 167 A 167 A ? -0.2 
166 GLY 166 A 166 A ? PRO 143 A 143 A ? -2.4 CYS 164 A 164 A ? -0.4 THR 168 A 168 A ? -0.3 ASP 173 A 173 A ? -0.1 
167 PHE 167 A 167 A ? LYS 172 A 172 A ? -0.6 ALA 165 A 165 A ? -0.2 GLY 170 A 170 A ? -0.6 LYS 172 A 172 A ? -0.2 
168 THR 168 A 168 A ? GLY 166 A 166 A ? -0.3 THR 169 A 169 A ? -0.2 PHE 167 A 167 A ? -0.1 GLY 202 A 202 A ? -0.1 
169 THR 169 A 169 A ? GLY 170 A 170 A ? -0.2 ASP 201 A 201 A ? -0.1 GLY 202 A 202 A ? -0.3 THR 168 A 168 A ? -0.2 
170 GLY 170 A 170 A ? PHE 167 A 167 A ? -0.6 ASP 201 A 201 A ? -0.2 THR 169 A 169 A ? -0.2 ASP 201 A 201 A ? -0.2 
171 GLY 171 A 171 A ? GLY 200 A 200 A ? -4.7 CYS 199 A 199 A ? -0.1 ASP 173 A 173 A ? -0.3 ASP 201 A 201 A ? -0.1 
172 LYS 172 A 172 A ? PHE 167 A 167 A ? -0.2 GLY 200 A 200 A ? -0.1 PHE 167 A 167 A ? -0.6 SER 174 A 174 A ? -0.3 
173 ASP 173 A 173 A ? VAL 3   A 3   A ? -1.6 GLY 171 A 171 A ? -0.3 VAL 3   A 3   A ? -2.9 CYS 175 A 175 A ? -0.3 
174 SER 174 A 174 A ? LYS 172 A 172 A ? -0.3 ILE 2   A 2   A ? -0.3 GLY 200 A 200 A ? -0.3 ILE 2   A 2   A ? -0.2 
175 CYS 175 A 175 A ? ARG 1   A 1   A ? -0.5 ASP 173 A 173 A ? -0.3 ASP 178 A 178 A ? -2.1 GLY 124 A 124 A ? -0.1 
176 GLN 176 A 176 A ? GLY 177 A 177 A ? -0.3 SER 174 A 174 A ? -0.2 PHE 125 A 125 A ? -4.1 CYS 175 A 175 A ? -0.1 
177 GLY 177 A 177 A ? GLY 124 A 124 A ? -0.3 TYR 26  A 26  A ? -0.2 TRP 123 A 123 A ? -0.4 GLN 176 A 176 A ? -0.3 
178 ASP 178 A 178 A ? CYS 175 A 175 A ? -2.1 ARG 1   A 1   A ? -0.2 GLY 181 A 181 A ? -2.4 VAL 193 A 193 A ? -0.3 
179 SER 179 A 179 A ? TYR 26  A 26  A ? -0.3 GLY 180 A 180 A ? -0.3 GLY 28  A 28  A ? -4.1 SER 194 A 194 A ? -0.2 
180 GLY 180 A 180 A ? VAL 193 A 193 A ? -2.8 GLY 181 A 181 A ? -0.3 SER 179 A 179 A ? -0.3 SER 194 A 194 A ? -0.1 
181 GLY 181 A 181 A ? ASP 178 A 178 A ? -2.4 PRO 182 A 182 A ? -0.1 VAL 193 A 193 A ? -2.6 GLY 180 A 180 A ? -0.3 
182 PRO 182 A 182 A ? ?   ?   ? ?   ? ? ?    ?   ?   ? ?   ? ? ?    SER 121 A 121 A ? -1.3 ILE 184 A 184 A ? -0.6 
183 LEU 183 A 183 A ? GLY 191 A 191 A ? -2.3 GLY 181 A 181 A ? -0.2 HIS 190 A 190 A ? -2.2 GLY 191 A 191 A ? -1.5 
184 ILE 184 A 184 A ? GLN 119 A 119 A ? -3.8 PRO 182 A 182 A ? -0.6 GLN 119 A 119 A ? -3.5 LYS 186 A 186 A ? -0.4 
185 CYS 185 A 185 A ? ARG 188 A 188 A ? -2.5 LEU 183 A 183 A ? -0.5 ARG 188 A 188 A ? -1.4 CYS 118 A 118 A ? -0.1 
186 LYS 186 A 186 A ? LEU 117 A 117 A ? -0.5 ILE 184 A 184 A ? -0.4 CYS 185 A 185 A ? -0.1 VAL 189 A 189 A ? -0.1 
187 GLY 187 A 187 A ? ARG 188 A 188 A ? -0.2 ILE 184 A 184 A ? -0.0 VAL 189 A 189 A ? -0.3 LYS 186 A 186 A ? -0.3 
188 ARG 188 A 188 A ? CYS 185 A 185 A ? -1.4 VAL 105 A 105 A ? -0.1 CYS 185 A 185 A ? -2.5 HIS 190 A 190 A ? -1.0 
189 VAL 189 A 189 A ? PRO 106 A 106 A ? -2.1 GLY 187 A 187 A ? -0.3 ILE 184 A 184 A ? -0.2 ILE 192 A 192 A ? -0.1 
190 HIS 190 A 190 A ? LEU 183 A 183 A ? -2.2 ARG 188 A 188 A ? -1.0 VAL 211 A 211 A ? -1.4 ALA 212 A 212 A ? -0.4 
191 GLY 191 A 191 A ? LEU 183 A 183 A ? -1.5 ALA 210 A 210 A ? -0.2 LEU 183 A 183 A ? -2.3 VAL 193 A 193 A ? -0.4 
192 ILE 192 A 192 A ? THR 209 A 209 A ? -1.1 HIS 190 A 190 A ? -0.3 THR 209 A 209 A ? -2.6 SER 194 A 194 A ? -0.2 
193 VAL 193 A 193 A ? GLY 181 A 181 A ? -2.6 GLY 191 A 191 A ? -0.4 GLY 180 A 180 A ? -2.8 TYR 208 A 208 A ? -0.2 
194 SER 194 A 194 A ? VAL 207 A 207 A ? -2.1 TRP 195 A 195 A ? -0.4 GLY 196 A 196 A ? -0.3 TYR 208 A 208 A ? -0.2 
195 TRP 195 A 195 A ? VAL 207 A 207 A ? -1.5 LYS 83  A 83  A ? -0.1 VAL 207 A 207 A ? -2.5 SER 194 A 194 A ? -0.4 
196 GLY 196 A 196 A ? SER 194 A 194 A ? -0.3 GLY 206 A 206 A ? -0.2 LEU 198 A 198 A ? -0.5 CYS 199 A 199 A ? -0.1 
197 LYS 197 A 197 A ? LEU 198 A 198 A ? -0.3 PRO 205 A 205 A ? -0.3 ASP 201 A 201 A ? -0.4 PHE 204 A 204 A ? -0.1 
198 LEU 198 A 198 A ? GLY 196 A 196 A ? -0.5 CYS 199 A 199 A ? -0.1 ASP 201 A 201 A ? -1.3 LYS 197 A 197 A ? -0.3 
199 CYS 199 A 199 A ? GLY 200 A 200 A ? -0.2 GLY 196 A 196 A ? -0.1 ALA 128 A 128 A ? -0.3 GLY 171 A 171 A ? -0.1 
200 GLY 200 A 200 A ? SER 174 A 174 A ? -0.3 ASP 201 A 201 A ? -0.3 GLY 171 A 171 A ? -4.7 GLY 202 A 202 A ? -0.5 
201 ASP 201 A 201 A ? LEU 198 A 198 A ? -1.3 PHE 204 A 204 A ? -0.4 PHE 204 A 204 A ? -1.5 GLY 200 A 200 A ? -0.3 
202 GLY 202 A 202 A ? GLY 200 A 200 A ? -0.5 THR 169 A 169 A ? -0.3 GLY 170 A 170 A ? -0.2 ASP 201 A 201 A ? -0.1 
203 ARG 203 A 203 A ? PHE 204 A 204 A ? -0.2 THR 169 A 169 A ? -0.1 GLY 202 A 202 A ? -0.3 THR 168 A 168 A ? -0.1 
204 PHE 204 A 204 A ? ASP 201 A 201 A ? -1.5 LEU 198 A 198 A ? -0.2 ASP 201 A 201 A ? -0.4 ARG 203 A 203 A ? -0.2 
205 PRO 205 A 205 A ? ?   ?   ? ?   ? ? ?    ?   ?   ? ?   ? ? ?    LYS 197 A 197 A ? -0.3 GLY 166 A 166 A ? -0.2 
206 GLY 206 A 206 A ? ALA 165 A 165 A ? -2.0 GLY 196 A 196 A ? -0.1 ALA 165 A 165 A ? -2.1 TYR 208 A 208 A ? -0.5 
207 VAL 207 A 207 A ? TRP 195 A 195 A ? -2.5 CYS 164 A 164 A ? -0.2 SER 194 A 194 A ? -2.1 TRP 195 A 195 A ? -1.5 
208 TYR 208 A 208 A ? ILE 163 A 163 A ? -3.4 GLY 206 A 206 A ? -0.5 ILE 163 A 163 A ? -2.7 ALA 210 A 210 A ? -0.4 
209 THR 209 A 209 A ? ILE 192 A 192 A ? -2.6 VAL 207 A 207 A ? -0.3 ILE 192 A 192 A ? -1.1 VAL 211 A 211 A ? -1.0 
210 ALA 210 A 210 A ? ASN 161 A 161 A ? -2.4 TYR 208 A 208 A ? -0.4 LYS 213 A 213 A ? -1.2 PHE 214 A 214 A ? -0.4 
211 VAL 211 A 211 A ? HIS 190 A 190 A ? -1.4 THR 209 A 209 A ? -1.0 PHE 214 A 214 A ? -2.0 ARG 215 A 215 A ? -0.4 
212 ALA 212 A 212 A ? HIS 190 A 190 A ? -0.4 LYS 213 A 213 A ? -0.3 ARG 215 A 215 A ? -0.8 SER 216 A 216 A ? -0.3 
213 LYS 213 A 213 A ? ALA 210 A 210 A ? -1.2 PHE 214 A 214 A ? -0.2 ALA 212 A 212 A ? -0.3 VAL 211 A 211 A ? -0.2 
214 PHE 214 A 214 A ? VAL 211 A 211 A ? -2.0 ALA 210 A 210 A ? -0.4 ILE 218 A 218 A ? -2.6 LYS 213 A 213 A ? -0.2 
215 ARG 215 A 215 A ? ALA 212 A 212 A ? -0.8 VAL 211 A 211 A ? -0.4 ILE 219 A 219 A ? -2.6 ARG 220 A 220 A ? -0.2 
216 SER 216 A 216 A ? ALA 212 A 212 A ? -0.3 TRP 217 A 217 A ? -0.2 ARG 220 A 220 A ? -2.3 ARG 215 A 215 A ? -0.2 
217 TRP 217 A 217 A ? ILE 219 A 219 A ? -0.2 ILE 218 A 218 A ? -0.2 THR 221 A 221 A ? -2.5 SER 216 A 216 A ? -0.2 
218 ILE 218 A 218 A ? PHE 214 A 214 A ? -2.6 ILE 219 A 219 A ? -0.2 ILE 222 A 222 A ? -2.2 SER 216 A 216 A ? -0.2 
219 ILE 219 A 219 A ? ARG 215 A 215 A ? -2.6 ARG 220 A 220 A ? -0.2 LYS 223 A 223 A ? -2.0 ILE 218 A 218 A ? -0.2 
220 ARG 220 A 220 A ? SER 216 A 216 A ? -2.3 ARG 215 A 215 A ? -0.2 ARG 224 A 224 A ? -1.8 ILE 219 A 219 A ? -0.2 
221 THR 221 A 221 A ? TRP 217 A 217 A ? -2.5 SER 216 A 216 A ? -0.2 SER 225 A 225 A ? -1.0 ILE 219 A 219 A ? -0.2 
222 ILE 222 A 222 A ? ILE 218 A 218 A ? -2.2 TRP 217 A 217 A ? -0.2 SER 225 A 225 A ? -0.4 ARG 220 A 220 A ? -0.2 
223 LYS 223 A 223 A ? ILE 219 A 219 A ? -2.0 ARG 224 A 224 A ? -0.2 ILE 222 A 222 A ? -0.2 THR 221 A 221 A ? -0.2 
224 ARG 224 A 224 A ? ARG 220 A 220 A ? -1.8 ILE 219 A 219 A ? -0.2 LYS 223 A 223 A ? -0.2 ILE 222 A 222 A ? -0.2 
225 SER 225 A 225 A ? THR 221 A 221 A ? -1.0 ILE 222 A 222 A ? -0.4 ?   ?   ? ?   ? ? ?    ?   ?   ? ?   ? ? ?    
# 
loop_
_dssp_statistics_histogram.entry_id 
_dssp_statistics_histogram.type 
_dssp_statistics_histogram.1 
_dssp_statistics_histogram.2 
_dssp_statistics_histogram.3 
_dssp_statistics_histogram.4 
_dssp_statistics_histogram.5 
_dssp_statistics_histogram.6 
_dssp_statistics_histogram.7 
_dssp_statistics_histogram.8 
_dssp_statistics_histogram.9 
_dssp_statistics_histogram.10 
_dssp_statistics_histogram.11 
_dssp_statistics_histogram.12 
_dssp_statistics_histogram.13 
_dssp_statistics_histogram.14 
_dssp_statistics_histogram.15 
_dssp_statistics_histogram.16 
_dssp_statistics_histogram.17 
_dssp_statistics_histogram.18 
_dssp_statistics_histogram.19 
_dssp_statistics_histogram.20 
_dssp_statistics_histogram.21 
_dssp_statistics_histogram.22 
_dssp_statistics_histogram.23 
_dssp_statistics_histogram.24 
_dssp_statistics_histogram.25 
_dssp_statistics_histogram.26 
_dssp_statistics_histogram.27 
_dssp_statistics_histogram.28 
_dssp_statistics_histogram.29 
_dssp_statistics_histogram.30 
Rhincodon_typus_GeneID=109920168 residues_per_alpha_helix        0 0 0 0 0 0 1 0 0 1 0 0 0 0 0 0 0 0 0 0 0 0 0 0 0 0 0 0 0 0 
Rhincodon_typus_GeneID=109920168 parallel_bridges_per_ladder     0 0 0 0 0 0 0 0 0 0 0 0 0 0 0 0 0 0 0 0 0 0 0 0 0 0 0 0 0 0 
Rhincodon_typus_GeneID=109920168 antiparallel_bridges_per_ladder 3 3 2 5 1 2 0 0 0 0 0 0 0 0 0 0 0 0 0 0 0 0 0 0 0 0 0 0 0 0 
Rhincodon_typus_GeneID=109920168 ladders_per_sheet               0 0 0 0 0 1 1 0 0 0 0 0 0 0 0 0 0 0 0 0 0 0 0 0 0 0 0 0 0 0 
# 
loop_
_dssp_statistics_hbond.entry_id 
_dssp_statistics_hbond.type 
_dssp_statistics_hbond.count 
_dssp_statistics_hbond.count_per_100 
Rhincodon_typus_GeneID=109920168 O(I)-->H-N(J)          135 60.0 
Rhincodon_typus_GeneID=109920168 'PARALLEL BRIDGES'     0   0.0  
Rhincodon_typus_GeneID=109920168 'ANTIPARALLEL BRIDGES' 71  31.6 
Rhincodon_typus_GeneID=109920168 O(I)-->H-N(I-5)        2   0.9  
Rhincodon_typus_GeneID=109920168 O(I)-->H-N(I-4)        1   0.4  
Rhincodon_typus_GeneID=109920168 O(I)-->H-N(I-3)        4   1.8  
Rhincodon_typus_GeneID=109920168 O(I)-->H-N(I-2)        0   0.0  
Rhincodon_typus_GeneID=109920168 O(I)-->H-N(I-1)        0   0.0  
Rhincodon_typus_GeneID=109920168 O(I)-->H-N(I+0)        0   0.0  
Rhincodon_typus_GeneID=109920168 O(I)-->H-N(I+1)        0   0.0  
Rhincodon_typus_GeneID=109920168 O(I)-->H-N(I+2)        14  6.2  
Rhincodon_typus_GeneID=109920168 O(I)-->H-N(I+3)        24  10.7 
Rhincodon_typus_GeneID=109920168 O(I)-->H-N(I+4)        14  6.2  
Rhincodon_typus_GeneID=109920168 O(I)-->H-N(I+5)        2   0.9  
# 
_dssp_statistics.entry_id                       Rhincodon_typus_GeneID=109920168 
_dssp_statistics.nr_of_residues                 225 
_dssp_statistics.nr_of_chains                   1 
_dssp_statistics.nr_of_ss_bridges_total         0 
_dssp_statistics.nr_of_ss_bridges_intra_chain   0 
_dssp_statistics.nr_of_ss_bridges_inter_chain   0 
# 
loop_
_chem_comp.id 
_chem_comp.type 
_chem_comp.mon_nstd_flag 
_chem_comp.name 
_chem_comp.formula 
_chem_comp.formula_weight 
ALA 'L-PEPTIDE LINKING' y ALANINE         'C3 H7 N O2'     89.093 
ARG 'L-PEPTIDE LINKING' y ARGININE        'C6 H15 N4 O2'  175.209 
ASN 'L-PEPTIDE LINKING' y ASPARAGINE      'C4 H8 N2 O3'   132.118 
ASP 'L-PEPTIDE LINKING' y 'ASPARTIC ACID' 'C4 H7 N O4'    133.103 
CYS 'L-PEPTIDE LINKING' y CYSTEINE        'C3 H7 N O2 S'  121.158 
GLN 'L-PEPTIDE LINKING' y GLUTAMINE       'C5 H10 N2 O3'  146.144 
GLU 'L-PEPTIDE LINKING' y 'GLUTAMIC ACID' 'C5 H9 N O4'    147.129 
GLY 'PEPTIDE LINKING'   y GLYCINE         'C2 H5 N O2'     75.067 
HIS 'L-PEPTIDE LINKING' y HISTIDINE       'C6 H10 N3 O2'  156.162 
ILE 'L-PEPTIDE LINKING' y ISOLEUCINE      'C6 H13 N O2'   131.173 
LEU 'L-PEPTIDE LINKING' y LEUCINE         'C6 H13 N O2'   131.173 
LYS 'L-PEPTIDE LINKING' y LYSINE          'C6 H15 N2 O2'  147.195 
MET 'L-PEPTIDE LINKING' y METHIONINE      'C5 H11 N O2 S' 149.211 
PHE 'L-PEPTIDE LINKING' y PHENYLALANINE   'C9 H11 N O2'   165.189 
PRO 'L-PEPTIDE LINKING' y PROLINE         'C5 H9 N O2'     115.13 
SER 'L-PEPTIDE LINKING' y SERINE          'C3 H7 N O3'    105.093 
THR 'L-PEPTIDE LINKING' y THREONINE       'C4 H9 N O3'    119.119 
TRP 'L-PEPTIDE LINKING' y TRYPTOPHAN      'C11 H12 N2 O2' 204.225 
TYR 'L-PEPTIDE LINKING' y TYROSINE        'C9 H11 N O3'   181.189 
VAL 'L-PEPTIDE LINKING' y VALINE          'C5 H11 N O2'   117.146 
# 
loop_
_atom_type.symbol 
N 
C 
O 
S 
# 
loop_
_entity_poly_seq.entity_id 
_entity_poly_seq.num 
_entity_poly_seq.mon_id 
_entity_poly_seq.hetero 
1   1 ARG n 
1   2 ILE n 
1   3 VAL n 
1   4 GLY n 
1   5 GLY n 
1   6 TYR n 
1   7 SER n 
1   8 VAL n 
1   9 LEU n 
1  10 PRO n 
1  11 HIS n 
1  12 SER n 
1  13 ILE n 
1  14 LYS n 
1  15 TYR n 
1  16 GLN n 
1  17 VAL n 
1  18 SER n 
1  19 LEU n 
1  20 ARG n 
1  21 ARG n 
1  22 GLY n 
1  23 GLY n 
1  24 THR n 
1  25 HIS n 
1  26 TYR n 
1  27 CYS n 
1  28 GLY n 
1  29 GLY n 
1  30 SER n 
1  31 LEU n 
1  32 ILE n 
1  33 HIS n 
1  34 ARG n 
1  35 ARG n 
1  36 TRP n 
1  37 ILE n 
1  38 LEU n 
1  39 THR n 
1  40 ALA n 
1  41 ALA n 
1  42 HIS n 
1  43 CYS n 
1  44 ASN n 
1  45 ALA n 
1  46 GLU n 
1  47 PRO n 
1  48 MET n 
1  49 GLN n 
1  50 ILE n 
1  51 VAL n 
1  52 ALA n 
1  53 GLY n 
1  54 GLU n 
1  55 HIS n 
1  56 SER n 
1  57 LEU n 
1  58 THR n 
1  59 ARG n 
1  60 TYR n 
1  61 GLU n 
1  62 GLY n 
1  63 THR n 
1  64 GLU n 
1  65 GLN n 
1  66 LEU n 
1  67 PHE n 
1  68 ARG n 
1  69 PRO n 
1  70 SER n 
1  71 LYS n 
1  72 ILE n 
1  73 ILE n 
1  74 PRO n 
1  75 HIS n 
1  76 PRO n 
1  77 GLN n 
1  78 TYR n 
1  79 ASP n 
1  80 SER n 
1  81 LYS n 
1  82 ARG n 
1  83 LYS n 
1  84 ASP n 
1  85 SER n 
1  86 ASP n 
1  87 VAL n 
1  88 MET n 
1  89 LEU n 
1  90 ILE n 
1  91 LYS n 
1  92 LEU n 
1  93 SER n 
1  94 ARG n 
1  95 PRO n 
1  96 ALA n 
1  97 ASN n 
1  98 LEU n 
1  99 ASN n 
1 100 TYR n 
1 101 PHE n 
1 102 VAL n 
1 103 GLY n 
1 104 ILE n 
1 105 VAL n 
1 106 PRO n 
1 107 LEU n 
1 108 PRO n 
1 109 ARG n 
1 110 SER n 
1 111 SER n 
1 112 LEU n 
1 113 ASP n 
1 114 ALA n 
1 115 GLY n 
1 116 THR n 
1 117 LEU n 
1 118 CYS n 
1 119 GLN n 
1 120 VAL n 
1 121 SER n 
1 122 GLY n 
1 123 TRP n 
1 124 GLY n 
1 125 PHE n 
1 126 VAL n 
1 127 SER n 
1 128 ALA n 
1 129 ASN n 
1 130 GLY n 
1 131 LYS n 
1 132 PHE n 
1 133 ILE n 
1 134 PRO n 
1 135 ARG n 
1 136 ILE n 
1 137 LEU n 
1 138 ARG n 
1 139 ALA n 
1 140 VAL n 
1 141 GLN n 
1 142 VAL n 
1 143 PRO n 
1 144 ILE n 
1 145 VAL n 
1 146 SER n 
1 147 ASN n 
1 148 SER n 
1 149 LYS n 
1 150 CYS n 
1 151 ASN n 
1 152 ASP n 
1 153 SER n 
1 154 TYR n 
1 155 ASN n 
1 156 GLY n 
1 157 ASN n 
1 158 ILE n 
1 159 THR n 
1 160 THR n 
1 161 ASN n 
1 162 MET n 
1 163 ILE n 
1 164 CYS n 
1 165 ALA n 
1 166 GLY n 
1 167 PHE n 
1 168 THR n 
1 169 THR n 
1 170 GLY n 
1 171 GLY n 
1 172 LYS n 
1 173 ASP n 
1 174 SER n 
1 175 CYS n 
1 176 GLN n 
1 177 GLY n 
1 178 ASP n 
1 179 SER n 
1 180 GLY n 
1 181 GLY n 
1 182 PRO n 
1 183 LEU n 
1 184 ILE n 
1 185 CYS n 
1 186 LYS n 
1 187 GLY n 
1 188 ARG n 
1 189 VAL n 
1 190 HIS n 
1 191 GLY n 
1 192 ILE n 
1 193 VAL n 
1 194 SER n 
1 195 TRP n 
1 196 GLY n 
1 197 LYS n 
1 198 LEU n 
1 199 CYS n 
1 200 GLY n 
1 201 ASP n 
1 202 GLY n 
1 203 ARG n 
1 204 PHE n 
1 205 PRO n 
1 206 GLY n 
1 207 VAL n 
1 208 TYR n 
1 209 THR n 
1 210 ALA n 
1 211 VAL n 
1 212 ALA n 
1 213 LYS n 
1 214 PHE n 
1 215 ARG n 
1 216 SER n 
1 217 TRP n 
1 218 ILE n 
1 219 ILE n 
1 220 ARG n 
1 221 THR n 
1 222 ILE n 
1 223 LYS n 
1 224 ARG n 
1 225 SER n 
# 
loop_
_pdbx_poly_seq_scheme.asym_id 
_pdbx_poly_seq_scheme.entity_id 
_pdbx_poly_seq_scheme.seq_id 
_pdbx_poly_seq_scheme.mon_id 
_pdbx_poly_seq_scheme.ndb_seq_num 
_pdbx_poly_seq_scheme.pdb_seq_num 
_pdbx_poly_seq_scheme.auth_seq_num 
_pdbx_poly_seq_scheme.pdb_mon_id 
_pdbx_poly_seq_scheme.auth_mon_id 
_pdbx_poly_seq_scheme.pdb_strand_id 
_pdbx_poly_seq_scheme.pdb_ins_code 
_pdbx_poly_seq_scheme.hetero 
A 1   1 ARG   1 1   1   ARG ARG A ? n 
A 1   2 ILE   2 2   2   ILE ILE A ? n 
A 1   3 VAL   3 3   3   VAL VAL A ? n 
A 1   4 GLY   4 4   4   GLY GLY A ? n 
A 1   5 GLY   5 5   5   GLY GLY A ? n 
A 1   6 TYR   6 6   6   TYR TYR A ? n 
A 1   7 SER   7 7   7   SER SER A ? n 
A 1   8 VAL   8 8   8   VAL VAL A ? n 
A 1   9 LEU   9 9   9   LEU LEU A ? n 
A 1  10 PRO  10 10  10  PRO PRO A ? n 
A 1  11 HIS  11 11  11  HIS HIS A ? n 
A 1  12 SER  12 12  12  SER SER A ? n 
A 1  13 ILE  13 13  13  ILE ILE A ? n 
A 1  14 LYS  14 14  14  LYS LYS A ? n 
A 1  15 TYR  15 15  15  TYR TYR A ? n 
A 1  16 GLN  16 16  16  GLN GLN A ? n 
A 1  17 VAL  17 17  17  VAL VAL A ? n 
A 1  18 SER  18 18  18  SER SER A ? n 
A 1  19 LEU  19 19  19  LEU LEU A ? n 
A 1  20 ARG  20 20  20  ARG ARG A ? n 
A 1  21 ARG  21 21  21  ARG ARG A ? n 
A 1  22 GLY  22 22  22  GLY GLY A ? n 
A 1  23 GLY  23 23  23  GLY GLY A ? n 
A 1  24 THR  24 24  24  THR THR A ? n 
A 1  25 HIS  25 25  25  HIS HIS A ? n 
A 1  26 TYR  26 26  26  TYR TYR A ? n 
A 1  27 CYS  27 27  27  CYS CYS A ? n 
A 1  28 GLY  28 28  28  GLY GLY A ? n 
A 1  29 GLY  29 29  29  GLY GLY A ? n 
A 1  30 SER  30 30  30  SER SER A ? n 
A 1  31 LEU  31 31  31  LEU LEU A ? n 
A 1  32 ILE  32 32  32  ILE ILE A ? n 
A 1  33 HIS  33 33  33  HIS HIS A ? n 
A 1  34 ARG  34 34  34  ARG ARG A ? n 
A 1  35 ARG  35 35  35  ARG ARG A ? n 
A 1  36 TRP  36 36  36  TRP TRP A ? n 
A 1  37 ILE  37 37  37  ILE ILE A ? n 
A 1  38 LEU  38 38  38  LEU LEU A ? n 
A 1  39 THR  39 39  39  THR THR A ? n 
A 1  40 ALA  40 40  40  ALA ALA A ? n 
A 1  41 ALA  41 41  41  ALA ALA A ? n 
A 1  42 HIS  42 42  42  HIS HIS A ? n 
A 1  43 CYS  43 43  43  CYS CYS A ? n 
A 1  44 ASN  44 44  44  ASN ASN A ? n 
A 1  45 ALA  45 45  45  ALA ALA A ? n 
A 1  46 GLU  46 46  46  GLU GLU A ? n 
A 1  47 PRO  47 47  47  PRO PRO A ? n 
A 1  48 MET  48 48  48  MET MET A ? n 
A 1  49 GLN  49 49  49  GLN GLN A ? n 
A 1  50 ILE  50 50  50  ILE ILE A ? n 
A 1  51 VAL  51 51  51  VAL VAL A ? n 
A 1  52 ALA  52 52  52  ALA ALA A ? n 
A 1  53 GLY  53 53  53  GLY GLY A ? n 
A 1  54 GLU  54 54  54  GLU GLU A ? n 
A 1  55 HIS  55 55  55  HIS HIS A ? n 
A 1  56 SER  56 56  56  SER SER A ? n 
A 1  57 LEU  57 57  57  LEU LEU A ? n 
A 1  58 THR  58 58  58  THR THR A ? n 
A 1  59 ARG  59 59  59  ARG ARG A ? n 
A 1  60 TYR  60 60  60  TYR TYR A ? n 
A 1  61 GLU  61 61  61  GLU GLU A ? n 
A 1  62 GLY  62 62  62  GLY GLY A ? n 
A 1  63 THR  63 63  63  THR THR A ? n 
A 1  64 GLU  64 64  64  GLU GLU A ? n 
A 1  65 GLN  65 65  65  GLN GLN A ? n 
A 1  66 LEU  66 66  66  LEU LEU A ? n 
A 1  67 PHE  67 67  67  PHE PHE A ? n 
A 1  68 ARG  68 68  68  ARG ARG A ? n 
A 1  69 PRO  69 69  69  PRO PRO A ? n 
A 1  70 SER  70 70  70  SER SER A ? n 
A 1  71 LYS  71 71  71  LYS LYS A ? n 
A 1  72 ILE  72 72  72  ILE ILE A ? n 
A 1  73 ILE  73 73  73  ILE ILE A ? n 
A 1  74 PRO  74 74  74  PRO PRO A ? n 
A 1  75 HIS  75 75  75  HIS HIS A ? n 
A 1  76 PRO  76 76  76  PRO PRO A ? n 
A 1  77 GLN  77 77  77  GLN GLN A ? n 
A 1  78 TYR  78 78  78  TYR TYR A ? n 
A 1  79 ASP  79 79  79  ASP ASP A ? n 
A 1  80 SER  80 80  80  SER SER A ? n 
A 1  81 LYS  81 81  81  LYS LYS A ? n 
A 1  82 ARG  82 82  82  ARG ARG A ? n 
A 1  83 LYS  83 83  83  LYS LYS A ? n 
A 1  84 ASP  84 84  84  ASP ASP A ? n 
A 1  85 SER  85 85  85  SER SER A ? n 
A 1  86 ASP  86 86  86  ASP ASP A ? n 
A 1  87 VAL  87 87  87  VAL VAL A ? n 
A 1  88 MET  88 88  88  MET MET A ? n 
A 1  89 LEU  89 89  89  LEU LEU A ? n 
A 1  90 ILE  90 90  90  ILE ILE A ? n 
A 1  91 LYS  91 91  91  LYS LYS A ? n 
A 1  92 LEU  92 92  92  LEU LEU A ? n 
A 1  93 SER  93 93  93  SER SER A ? n 
A 1  94 ARG  94 94  94  ARG ARG A ? n 
A 1  95 PRO  95 95  95  PRO PRO A ? n 
A 1  96 ALA  96 96  96  ALA ALA A ? n 
A 1  97 ASN  97 97  97  ASN ASN A ? n 
A 1  98 LEU  98 98  98  LEU LEU A ? n 
A 1  99 ASN  99 99  99  ASN ASN A ? n 
A 1 100 TYR 100 100 100 TYR TYR A ? n 
A 1 101 PHE 101 101 101 PHE PHE A ? n 
A 1 102 VAL 102 102 102 VAL VAL A ? n 
A 1 103 GLY 103 103 103 GLY GLY A ? n 
A 1 104 ILE 104 104 104 ILE ILE A ? n 
A 1 105 VAL 105 105 105 VAL VAL A ? n 
A 1 106 PRO 106 106 106 PRO PRO A ? n 
A 1 107 LEU 107 107 107 LEU LEU A ? n 
A 1 108 PRO 108 108 108 PRO PRO A ? n 
A 1 109 ARG 109 109 109 ARG ARG A ? n 
A 1 110 SER 110 110 110 SER SER A ? n 
A 1 111 SER 111 111 111 SER SER A ? n 
A 1 112 LEU 112 112 112 LEU LEU A ? n 
A 1 113 ASP 113 113 113 ASP ASP A ? n 
A 1 114 ALA 114 114 114 ALA ALA A ? n 
A 1 115 GLY 115 115 115 GLY GLY A ? n 
A 1 116 THR 116 116 116 THR THR A ? n 
A 1 117 LEU 117 117 117 LEU LEU A ? n 
A 1 118 CYS 118 118 118 CYS CYS A ? n 
A 1 119 GLN 119 119 119 GLN GLN A ? n 
A 1 120 VAL 120 120 120 VAL VAL A ? n 
A 1 121 SER 121 121 121 SER SER A ? n 
A 1 122 GLY 122 122 122 GLY GLY A ? n 
A 1 123 TRP 123 123 123 TRP TRP A ? n 
A 1 124 GLY 124 124 124 GLY GLY A ? n 
A 1 125 PHE 125 125 125 PHE PHE A ? n 
A 1 126 VAL 126 126 126 VAL VAL A ? n 
A 1 127 SER 127 127 127 SER SER A ? n 
A 1 128 ALA 128 128 128 ALA ALA A ? n 
A 1 129 ASN 129 129 129 ASN ASN A ? n 
A 1 130 GLY 130 130 130 GLY GLY A ? n 
A 1 131 LYS 131 131 131 LYS LYS A ? n 
A 1 132 PHE 132 132 132 PHE PHE A ? n 
A 1 133 ILE 133 133 133 ILE ILE A ? n 
A 1 134 PRO 134 134 134 PRO PRO A ? n 
A 1 135 ARG 135 135 135 ARG ARG A ? n 
A 1 136 ILE 136 136 136 ILE ILE A ? n 
A 1 137 LEU 137 137 137 LEU LEU A ? n 
A 1 138 ARG 138 138 138 ARG ARG A ? n 
A 1 139 ALA 139 139 139 ALA ALA A ? n 
A 1 140 VAL 140 140 140 VAL VAL A ? n 
A 1 141 GLN 141 141 141 GLN GLN A ? n 
A 1 142 VAL 142 142 142 VAL VAL A ? n 
A 1 143 PRO 143 143 143 PRO PRO A ? n 
A 1 144 ILE 144 144 144 ILE ILE A ? n 
A 1 145 VAL 145 145 145 VAL VAL A ? n 
A 1 146 SER 146 146 146 SER SER A ? n 
A 1 147 ASN 147 147 147 ASN ASN A ? n 
A 1 148 SER 148 148 148 SER SER A ? n 
A 1 149 LYS 149 149 149 LYS LYS A ? n 
A 1 150 CYS 150 150 150 CYS CYS A ? n 
A 1 151 ASN 151 151 151 ASN ASN A ? n 
A 1 152 ASP 152 152 152 ASP ASP A ? n 
A 1 153 SER 153 153 153 SER SER A ? n 
A 1 154 TYR 154 154 154 TYR TYR A ? n 
A 1 155 ASN 155 155 155 ASN ASN A ? n 
A 1 156 GLY 156 156 156 GLY GLY A ? n 
A 1 157 ASN 157 157 157 ASN ASN A ? n 
A 1 158 ILE 158 158 158 ILE ILE A ? n 
A 1 159 THR 159 159 159 THR THR A ? n 
A 1 160 THR 160 160 160 THR THR A ? n 
A 1 161 ASN 161 161 161 ASN ASN A ? n 
A 1 162 MET 162 162 162 MET MET A ? n 
A 1 163 ILE 163 163 163 ILE ILE A ? n 
A 1 164 CYS 164 164 164 CYS CYS A ? n 
A 1 165 ALA 165 165 165 ALA ALA A ? n 
A 1 166 GLY 166 166 166 GLY GLY A ? n 
A 1 167 PHE 167 167 167 PHE PHE A ? n 
A 1 168 THR 168 168 168 THR THR A ? n 
A 1 169 THR 169 169 169 THR THR A ? n 
A 1 170 GLY 170 170 170 GLY GLY A ? n 
A 1 171 GLY 171 171 171 GLY GLY A ? n 
A 1 172 LYS 172 172 172 LYS LYS A ? n 
A 1 173 ASP 173 173 173 ASP ASP A ? n 
A 1 174 SER 174 174 174 SER SER A ? n 
A 1 175 CYS 175 175 175 CYS CYS A ? n 
A 1 176 GLN 176 176 176 GLN GLN A ? n 
A 1 177 GLY 177 177 177 GLY GLY A ? n 
A 1 178 ASP 178 178 178 ASP ASP A ? n 
A 1 179 SER 179 179 179 SER SER A ? n 
A 1 180 GLY 180 180 180 GLY GLY A ? n 
A 1 181 GLY 181 181 181 GLY GLY A ? n 
A 1 182 PRO 182 182 182 PRO PRO A ? n 
A 1 183 LEU 183 183 183 LEU LEU A ? n 
A 1 184 ILE 184 184 184 ILE ILE A ? n 
A 1 185 CYS 185 185 185 CYS CYS A ? n 
A 1 186 LYS 186 186 186 LYS LYS A ? n 
A 1 187 GLY 187 187 187 GLY GLY A ? n 
A 1 188 ARG 188 188 188 ARG ARG A ? n 
A 1 189 VAL 189 189 189 VAL VAL A ? n 
A 1 190 HIS 190 190 190 HIS HIS A ? n 
A 1 191 GLY 191 191 191 GLY GLY A ? n 
A 1 192 ILE 192 192 192 ILE ILE A ? n 
A 1 193 VAL 193 193 193 VAL VAL A ? n 
A 1 194 SER 194 194 194 SER SER A ? n 
A 1 195 TRP 195 195 195 TRP TRP A ? n 
A 1 196 GLY 196 196 196 GLY GLY A ? n 
A 1 197 LYS 197 197 197 LYS LYS A ? n 
A 1 198 LEU 198 198 198 LEU LEU A ? n 
A 1 199 CYS 199 199 199 CYS CYS A ? n 
A 1 200 GLY 200 200 200 GLY GLY A ? n 
A 1 201 ASP 201 201 201 ASP ASP A ? n 
A 1 202 GLY 202 202 202 GLY GLY A ? n 
A 1 203 ARG 203 203 203 ARG ARG A ? n 
A 1 204 PHE 204 204 204 PHE PHE A ? n 
A 1 205 PRO 205 205 205 PRO PRO A ? n 
A 1 206 GLY 206 206 206 GLY GLY A ? n 
A 1 207 VAL 207 207 207 VAL VAL A ? n 
A 1 208 TYR 208 208 208 TYR TYR A ? n 
A 1 209 THR 209 209 209 THR THR A ? n 
A 1 210 ALA 210 210 210 ALA ALA A ? n 
A 1 211 VAL 211 211 211 VAL VAL A ? n 
A 1 212 ALA 212 212 212 ALA ALA A ? n 
A 1 213 LYS 213 213 213 LYS LYS A ? n 
A 1 214 PHE 214 214 214 PHE PHE A ? n 
A 1 215 ARG 215 215 215 ARG ARG A ? n 
A 1 216 SER 216 216 216 SER SER A ? n 
A 1 217 TRP 217 217 217 TRP TRP A ? n 
A 1 218 ILE 218 218 218 ILE ILE A ? n 
A 1 219 ILE 219 219 219 ILE ILE A ? n 
A 1 220 ARG 220 220 220 ARG ARG A ? n 
A 1 221 THR 221 221 221 THR THR A ? n 
A 1 222 ILE 222 222 222 ILE ILE A ? n 
A 1 223 LYS 223 223 223 LYS LYS A ? n 
A 1 224 ARG 224 224 224 ARG ARG A ? n 
A 1 225 SER 225 225 225 SER SER A ? n 
# 
loop_
_atom_site.group_PDB 
_atom_site.id 
_atom_site.type_symbol 
_atom_site.label_atom_id 
_atom_site.label_alt_id 
_atom_site.label_comp_id 
_atom_site.label_asym_id 
_atom_site.label_entity_id 
_atom_site.label_seq_id 
_atom_site.pdbx_PDB_ins_code 
_atom_site.Cartn_x 
_atom_site.Cartn_y 
_atom_site.Cartn_z 
_atom_site.occupancy 
_atom_site.B_iso_or_equiv 
_atom_site.pdbx_formal_charge 
_atom_site.auth_seq_id 
_atom_site.auth_comp_id 
_atom_site.auth_asym_id 
_atom_site.auth_atom_id 
_atom_site.pdbx_PDB_model_num 
ATOM 1    N N   ? ARG A 1   1 ?  -2.069   7.794 -10.244 1.000 54.010 ? 1   ARG A N   1 
ATOM 2    C CA  ? ARG A 1   1 ?  -2.083   7.193 -11.573 1.000 54.010 ? 1   ARG A CA  1 
ATOM 3    C C   ? ARG A 1   1 ?  -1.259   5.910 -11.603 1.000 54.010 ? 1   ARG A C   1 
ATOM 4    C CB  ? ARG A 1   1 ?  -1.553   8.180 -12.616 1.000 54.010 ? 1   ARG A CB  1 
ATOM 5    O O   ? ARG A 1   1 ?  -0.149   5.866 -11.068 1.000 54.010 ? 1   ARG A O   1 
ATOM 6    C CG  ? ARG A 1   1 ?  -1.695   7.696 -14.050 1.000 54.010 ? 1   ARG A CG  1 
ATOM 7    C CD  ? ARG A 1   1 ?  -1.206   8.737 -15.047 1.000 54.010 ? 1   ARG A CD  1 
ATOM 8    N NE  ? ARG A 1   1 ?  -1.137   8.196 -16.402 1.000 54.010 ? 1   ARG A NE  1 
ATOM 9    N NH1 ? ARG A 1   1 ?  -0.564  10.201 -17.396 1.000 54.010 ? 1   ARG A NH1 1 
ATOM 10   N NH2 ? ARG A 1   1 ?  -0.800   8.311 -18.671 1.000 54.010 ? 1   ARG A NH2 1 
ATOM 11   C CZ  ? ARG A 1   1 ?  -0.834   8.904 -17.486 1.000 54.010 ? 1   ARG A CZ  1 
ATOM 12   N N   ? ILE A 1   2 ?  -2.004   4.822 -11.996 1.000 73.250 ? 2   ILE A N   1 
ATOM 13   C CA  ? ILE A 1   2 ?  -1.322   3.612 -12.443 1.000 73.250 ? 2   ILE A CA  1 
ATOM 14   C C   ? ILE A 1   2 ?  -0.782   3.817 -13.856 1.000 73.250 ? 2   ILE A C   1 
ATOM 15   C CB  ? ILE A 1   2 ?  -2.262   2.386 -12.401 1.000 73.250 ? 2   ILE A CB  1 
ATOM 16   O O   ? ILE A 1   2 ?  -1.551   4.027 -14.797 1.000 73.250 ? 2   ILE A O   1 
ATOM 17   C CG1 ? ILE A 1   2 ?  -2.779   2.158 -10.976 1.000 73.250 ? 2   ILE A CG1 1 
ATOM 18   C CG2 ? ILE A 1   2 ?  -1.546   1.139 -12.929 1.000 73.250 ? 2   ILE A CG2 1 
ATOM 19   C CD1 ? ILE A 1   2 ?  -1.695   1.777  -9.977 1.000 73.250 ? 2   ILE A CD1 1 
ATOM 20   N N   ? VAL A 1   3 ?   0.423   4.105 -14.102 1.000 77.540 ? 3   VAL A N   1 
ATOM 21   C CA  ? VAL A 1   3 ?   1.071   4.299 -15.395 1.000 77.540 ? 3   VAL A CA  1 
ATOM 22   C C   ? VAL A 1   3 ?   0.987   3.012 -16.213 1.000 77.540 ? 3   VAL A C   1 
ATOM 23   C CB  ? VAL A 1   3 ?   2.545   4.731 -15.232 1.000 77.540 ? 3   VAL A CB  1 
ATOM 24   O O   ? VAL A 1   3 ?   1.370   1.941 -15.738 1.000 77.540 ? 3   VAL A O   1 
ATOM 25   C CG1 ? VAL A 1   3 ?   3.210   4.907 -16.596 1.000 77.540 ? 3   VAL A CG1 1 
ATOM 26   C CG2 ? VAL A 1   3 ?   2.635   6.022 -14.420 1.000 77.540 ? 3   VAL A CG2 1 
ATOM 27   N N   ? GLY A 1   4 ?   0.338   3.237 -17.470 1.000 79.450 ? 4   GLY A N   1 
ATOM 28   C CA  ? GLY A 1   4 ?   0.259   2.071 -18.335 1.000 79.450 ? 4   GLY A CA  1 
ATOM 29   C C   ? GLY A 1   4 ?  -0.816   1.088 -17.913 1.000 79.450 ? 4   GLY A C   1 
ATOM 30   O O   ? GLY A 1   4 ?  -0.784  -0.081 -18.304 1.000 79.450 ? 4   GLY A O   1 
ATOM 31   N N   ? GLY A 1   5 ?  -1.800   1.585 -16.957 1.000 86.830 ? 5   GLY A N   1 
ATOM 32   C CA  ? GLY A 1   5 ?  -2.849   0.731 -16.425 1.000 86.830 ? 5   GLY A CA  1 
ATOM 33   C C   ? GLY A 1   5 ?  -4.148   0.826 -17.202 1.000 86.830 ? 5   GLY A C   1 
ATOM 34   O O   ? GLY A 1   5 ?  -4.174   1.354 -18.316 1.000 86.830 ? 5   GLY A O   1 
ATOM 35   N N   ? TYR A 1   6 ?  -5.146   0.173 -16.740 1.000 89.900 ? 6   TYR A N   1 
ATOM 36   C CA  ? TYR A 1   6 ?  -6.467   0.125 -17.357 1.000 89.900 ? 6   TYR A CA  1 
ATOM 37   C C   ? TYR A 1   6 ?  -7.557   0.431 -16.336 1.000 89.900 ? 6   TYR A C   1 
ATOM 38   C CB  ? TYR A 1   6 ?  -6.716  -1.247 -17.991 1.000 89.900 ? 6   TYR A CB  1 
ATOM 39   O O   ? TYR A 1   6 ?  -7.339   0.302 -15.129 1.000 89.900 ? 6   TYR A O   1 
ATOM 40   C CG  ? TYR A 1   6 ?  -6.660  -2.389 -17.006 1.000 89.900 ? 6   TYR A CG  1 
ATOM 41   C CD1 ? TYR A 1   6 ?  -5.457  -3.032 -16.724 1.000 89.900 ? 6   TYR A CD1 1 
ATOM 42   C CD2 ? TYR A 1   6 ?  -7.809  -2.829 -16.358 1.000 89.900 ? 6   TYR A CD2 1 
ATOM 43   C CE1 ? TYR A 1   6 ?  -5.400  -4.087 -15.819 1.000 89.900 ? 6   TYR A CE1 1 
ATOM 44   C CE2 ? TYR A 1   6 ?  -7.764  -3.883 -15.451 1.000 89.900 ? 6   TYR A CE2 1 
ATOM 45   O OH  ? TYR A 1   6 ?  -6.507  -5.548 -14.291 1.000 89.900 ? 6   TYR A OH  1 
ATOM 46   C CZ  ? TYR A 1   6 ?  -6.557  -4.504 -15.188 1.000 89.900 ? 6   TYR A CZ  1 
ATOM 47   N N   ? SER A 1   7 ?  -8.734   0.975 -16.863 1.000 90.940 ? 7   SER A N   1 
ATOM 48   C CA  ? SER A 1   7 ?  -9.897   1.152 -16.000 1.000 90.940 ? 7   SER A CA  1 
ATOM 49   C C   ? SER A 1   7 ? -10.442  -0.190 -15.524 1.000 90.940 ? 7   SER A C   1 
ATOM 50   C CB  ? SER A 1   7 ? -10.994   1.927 -16.731 1.000 90.940 ? 7   SER A CB  1 
ATOM 51   O O   ? SER A 1   7 ? -10.640  -1.105 -16.325 1.000 90.940 ? 7   SER A O   1 
ATOM 52   O OG  ? SER A 1   7 ? -10.570   3.248 -17.019 1.000 90.940 ? 7   SER A OG  1 
ATOM 53   N N   ? VAL A 1   8 ? -10.631  -0.276 -14.216 1.000 91.980 ? 8   VAL A N   1 
ATOM 54   C CA  ? VAL A 1   8 ? -11.102  -1.534 -13.647 1.000 91.980 ? 8   VAL A CA  1 
ATOM 55   C C   ? VAL A 1   8 ? -12.615  -1.644 -13.814 1.000 91.980 ? 8   VAL A C   1 
ATOM 56   C CB  ? VAL A 1   8 ? -10.719  -1.661 -12.155 1.000 91.980 ? 8   VAL A CB  1 
ATOM 57   O O   ? VAL A 1   8 ? -13.317  -0.630 -13.851 1.000 91.980 ? 8   VAL A O   1 
ATOM 58   C CG1 ? VAL A 1   8 ?  -9.201  -1.672 -11.986 1.000 91.980 ? 8   VAL A CG1 1 
ATOM 59   C CG2 ? VAL A 1   8 ? -11.342  -0.523 -11.347 1.000 91.980 ? 8   VAL A CG2 1 
ATOM 60   N N   ? LEU A 1   9 ? -13.025  -2.918 -14.013 1.000 91.470 ? 9   LEU A N   1 
ATOM 61   C CA  ? LEU A 1   9 ? -14.464  -3.160 -13.993 1.000 91.470 ? 9   LEU A CA  1 
ATOM 62   C C   ? LEU A 1   9 ? -15.068  -2.733 -12.659 1.000 91.470 ? 9   LEU A C   1 
ATOM 63   C CB  ? LEU A 1   9 ? -14.763  -4.638 -14.253 1.000 91.470 ? 9   LEU A CB  1 
ATOM 64   O O   ? LEU A 1   9 ? -14.493  -2.994 -11.600 1.000 91.470 ? 9   LEU A O   1 
ATOM 65   C CG  ? LEU A 1   9 ? -14.439  -5.160 -15.654 1.000 91.470 ? 9   LEU A CG  1 
ATOM 66   C CD1 ? LEU A 1   9 ? -14.601  -6.675 -15.705 1.000 91.470 ? 9   LEU A CD1 1 
ATOM 67   C CD2 ? LEU A 1   9 ? -15.328  -4.487 -16.694 1.000 91.470 ? 9   LEU A CD2 1 
ATOM 68   N N   ? PRO A 1  10 ? -16.179  -1.982 -12.734 1.000 91.130 ? 10  PRO A N   1 
ATOM 69   C CA  ? PRO A 1  10 ? -16.812  -1.565 -11.482 1.000 91.130 ? 10  PRO A CA  1 
ATOM 70   C C   ? PRO A 1  10 ? -17.011  -2.723 -10.506 1.000 91.130 ? 10  PRO A C   1 
ATOM 71   C CB  ? PRO A 1  10 ? -18.159  -0.999 -11.939 1.000 91.130 ? 10  PRO A CB  1 
ATOM 72   O O   ? PRO A 1  10 ? -17.437  -3.808 -10.910 1.000 91.130 ? 10  PRO A O   1 
ATOM 73   C CG  ? PRO A 1  10 ? -17.920  -0.526 -13.337 1.000 91.130 ? 10  PRO A CG  1 
ATOM 74   C CD  ? PRO A 1  10 ? -16.954  -1.466 -13.999 1.000 91.130 ? 10  PRO A CD  1 
ATOM 75   N N   ? HIS A 1  11 ? -16.478  -2.441  -9.179 1.000 88.400 ? 11  HIS A N   1 
ATOM 76   C CA  ? HIS A 1  11 ? -16.721  -3.289  -8.017 1.000 88.400 ? 11  HIS A CA  1 
ATOM 77   C C   ? HIS A 1  11 ? -15.994  -4.624  -8.148 1.000 88.400 ? 11  HIS A C   1 
ATOM 78   C CB  ? HIS A 1  11 ? -18.220  -3.524  -7.829 1.000 88.400 ? 11  HIS A CB  1 
ATOM 79   O O   ? HIS A 1  11 ? -16.367  -5.604  -7.499 1.000 88.400 ? 11  HIS A O   1 
ATOM 80   C CG  ? HIS A 1  11 ? -19.025  -2.263  -7.791 1.000 88.400 ? 11  HIS A CG  1 
ATOM 81   C CD2 ? HIS A 1  11 ? -20.074  -1.855  -8.544 1.000 88.400 ? 11  HIS A CD2 1 
ATOM 82   N ND1 ? HIS A 1  11 ? -18.774  -1.247  -6.895 1.000 88.400 ? 11  HIS A ND1 1 
ATOM 83   C CE1 ? HIS A 1  11 ? -19.638  -0.266  -7.098 1.000 88.400 ? 11  HIS A CE1 1 
ATOM 84   N NE2 ? HIS A 1  11 ? -20.437  -0.610  -8.093 1.000 88.400 ? 11  HIS A NE2 1 
ATOM 85   N N   ? SER A 1  12 ? -15.047  -4.721  -9.116 1.000 93.430 ? 12  SER A N   1 
ATOM 86   C CA  ? SER A 1  12 ? -14.178  -5.883  -9.268 1.000 93.430 ? 12  SER A CA  1 
ATOM 87   C C   ? SER A 1  12 ? -13.044  -5.862  -8.250 1.000 93.430 ? 12  SER A C   1 
ATOM 88   C CB  ? SER A 1  12 ? -13.603  -5.941 -10.684 1.000 93.430 ? 12  SER A CB  1 
ATOM 89   O O   ? SER A 1  12 ? -12.440  -6.898  -7.963 1.000 93.430 ? 12  SER A O   1 
ATOM 90   O OG  ? SER A 1  12 ? -12.805  -4.800 -10.950 1.000 93.430 ? 12  SER A OG  1 
ATOM 91   N N   ? ILE A 1  13 ? -12.684  -4.819  -7.634 1.000 95.660 ? 13  ILE A N   1 
ATOM 92   C CA  ? ILE A 1  13 ? -11.728  -4.637  -6.547 1.000 95.660 ? 13  ILE A CA  1 
ATOM 93   C C   ? ILE A 1  13 ? -12.447  -4.100  -5.312 1.000 95.660 ? 13  ILE A C   1 
ATOM 94   C CB  ? ILE A 1  13 ? -10.582  -3.685  -6.956 1.000 95.660 ? 13  ILE A CB  1 
ATOM 95   O O   ? ILE A 1  13 ? -12.498  -2.887  -5.093 1.000 95.660 ? 13  ILE A O   1 
ATOM 96   C CG1 ? ILE A 1  13 ?  -9.886  -4.199  -8.222 1.000 95.660 ? 13  ILE A CG1 1 
ATOM 97   C CG2 ? ILE A 1  13 ?  -9.581  -3.520  -5.809 1.000 95.660 ? 13  ILE A CG2 1 
ATOM 98   C CD1 ? ILE A 1  13 ?  -8.804  -3.271  -8.754 1.000 95.660 ? 13  ILE A CD1 1 
ATOM 99   N N   ? LYS A 1  14 ? -12.964  -4.949  -4.454 1.000 96.810 ? 14  LYS A N   1 
ATOM 100  C CA  ? LYS A 1  14 ? -13.925  -4.666  -3.392 1.000 96.810 ? 14  LYS A CA  1 
ATOM 101  C C   ? LYS A 1  14 ? -13.217  -4.258  -2.104 1.000 96.810 ? 14  LYS A C   1 
ATOM 102  C CB  ? LYS A 1  14 ? -14.819  -5.881  -3.138 1.000 96.810 ? 14  LYS A CB  1 
ATOM 103  O O   ? LYS A 1  14 ? -13.838  -3.703  -1.196 1.000 96.810 ? 14  LYS A O   1 
ATOM 104  C CG  ? LYS A 1  14 ? -15.673  -6.282  -4.331 1.000 96.810 ? 14  LYS A CG  1 
ATOM 105  C CD  ? LYS A 1  14 ? -16.506  -7.521  -4.030 1.000 96.810 ? 14  LYS A CD  1 
ATOM 106  C CE  ? LYS A 1  14 ? -17.267  -7.997  -5.261 1.000 96.810 ? 14  LYS A CE  1 
ATOM 107  N NZ  ? LYS A 1  14 ? -18.070  -9.223  -4.976 1.000 96.810 ? 14  LYS A NZ  1 
ATOM 108  N N   ? TYR A 1  15 ? -11.864  -4.419  -2.039 1.000 97.660 ? 15  TYR A N   1 
ATOM 109  C CA  ? TYR A 1  15 ? -11.091  -4.170  -0.827 1.000 97.660 ? 15  TYR A CA  1 
ATOM 110  C C   ? TYR A 1  15 ? -10.467  -2.780  -0.853 1.000 97.660 ? 15  TYR A C   1 
ATOM 111  C CB  ? TYR A 1  15 ?  -9.997  -5.230  -0.660 1.000 97.660 ? 15  TYR A CB  1 
ATOM 112  O O   ? TYR A 1  15 ?  -9.920  -2.319   0.151 1.000 97.660 ? 15  TYR A O   1 
ATOM 113  C CG  ? TYR A 1  15 ?  -9.251  -5.538  -1.936 1.000 97.660 ? 15  TYR A CG  1 
ATOM 114  C CD1 ? TYR A 1  15 ?  -9.545  -6.679  -2.679 1.000 97.660 ? 15  TYR A CD1 1 
ATOM 115  C CD2 ? TYR A 1  15 ?  -8.252  -4.690  -2.400 1.000 97.660 ? 15  TYR A CD2 1 
ATOM 116  C CE1 ? TYR A 1  15 ?  -8.859  -6.969  -3.854 1.000 97.660 ? 15  TYR A CE1 1 
ATOM 117  C CE2 ? TYR A 1  15 ?  -7.559  -4.969  -3.574 1.000 97.660 ? 15  TYR A CE2 1 
ATOM 118  O OH  ? TYR A 1  15 ?  -7.187  -6.390  -5.455 1.000 97.660 ? 15  TYR A OH  1 
ATOM 119  C CZ  ? TYR A 1  15 ?  -7.870  -6.109  -4.293 1.000 97.660 ? 15  TYR A CZ  1 
ATOM 120  N N   ? GLN A 1  16 ? -10.402  -2.135  -2.041 1.000 97.170 ? 16  GLN A N   1 
ATOM 121  C CA  ? GLN A 1  16 ?  -9.772  -0.829  -2.207 1.000 97.170 ? 16  GLN A CA  1 
ATOM 122  C C   ? GLN A 1  16 ? -10.559   0.257  -1.478 1.000 97.170 ? 16  GLN A C   1 
ATOM 123  C CB  ? GLN A 1  16 ?  -9.643  -0.478  -3.690 1.000 97.170 ? 16  GLN A CB  1 
ATOM 124  O O   ? GLN A 1  16 ? -11.782   0.338  -1.608 1.000 97.170 ? 16  GLN A O   1 
ATOM 125  C CG  ? GLN A 1  16 ?  -8.934   0.844  -3.950 1.000 97.170 ? 16  GLN A CG  1 
ATOM 126  C CD  ? GLN A 1  16 ?  -7.446   0.778  -3.661 1.000 97.170 ? 16  GLN A CD  1 
ATOM 127  N NE2 ? GLN A 1  16 ?  -6.654   1.480  -4.465 1.000 97.170 ? 16  GLN A NE2 1 
ATOM 128  O OE1 ? GLN A 1  16 ?  -7.011   0.102  -2.723 1.000 97.170 ? 16  GLN A OE1 1 
ATOM 129  N N   ? VAL A 1  17 ?  -9.821   1.112  -0.739 1.000 97.330 ? 17  VAL A N   1 
ATOM 130  C CA  ? VAL A 1  17 ? -10.461   2.192   0.004 1.000 97.330 ? 17  VAL A CA  1 
ATOM 131  C C   ? VAL A 1  17 ?  -9.809   3.525  -0.356 1.000 97.330 ? 17  VAL A C   1 
ATOM 132  C CB  ? VAL A 1  17 ? -10.384   1.956   1.529 1.000 97.330 ? 17  VAL A CB  1 
ATOM 133  O O   ? VAL A 1  17 ?  -8.610   3.581  -0.638 1.000 97.330 ? 17  VAL A O   1 
ATOM 134  C CG1 ? VAL A 1  17 ? -11.086   0.654   1.910 1.000 97.330 ? 17  VAL A CG1 1 
ATOM 135  C CG2 ? VAL A 1  17 ?  -8.928   1.937   1.992 1.000 97.330 ? 17  VAL A CG2 1 
ATOM 136  N N   ? SER A 1  18 ? -10.645   4.535  -0.397 1.000 96.900 ? 18  SER A N   1 
ATOM 137  C CA  ? SER A 1  18 ? -10.183   5.900  -0.629 1.000 96.900 ? 18  SER A CA  1 
ATOM 138  C C   ? SER A 1  18 ? -10.065   6.674   0.680 1.000 96.900 ? 18  SER A C   1 
ATOM 139  C CB  ? SER A 1  18 ? -11.131   6.632  -1.579 1.000 96.900 ? 18  SER A CB  1 
ATOM 140  O O   ? SER A 1  18 ? -11.042   6.806   1.420 1.000 96.900 ? 18  SER A O   1 
ATOM 141  O OG  ? SER A 1  18 ? -10.690   7.960  -1.806 1.000 96.900 ? 18  SER A OG  1 
ATOM 142  N N   ? LEU A 1  19 ?  -8.844   7.109   0.927 1.000 96.920 ? 19  LEU A N   1 
ATOM 143  C CA  ? LEU A 1  19 ?  -8.638   8.045   2.027 1.000 96.920 ? 19  LEU A CA  1 
ATOM 144  C C   ? LEU A 1  19 ?  -8.773   9.486   1.547 1.000 96.920 ? 19  LEU A C   1 
ATOM 145  C CB  ? LEU A 1  19 ?  -7.260   7.833   2.660 1.000 96.920 ? 19  LEU A CB  1 
ATOM 146  O O   ? LEU A 1  19 ?  -8.094   9.897   0.604 1.000 96.920 ? 19  LEU A O   1 
ATOM 147  C CG  ? LEU A 1  19 ?  -6.938   6.411   3.123 1.000 96.920 ? 19  LEU A CG  1 
ATOM 148  C CD1 ? LEU A 1  19 ?  -5.596   6.381   3.847 1.000 96.920 ? 19  LEU A CD1 1 
ATOM 149  C CD2 ? LEU A 1  19 ?  -8.049   5.877   4.022 1.000 96.920 ? 19  LEU A CD2 1 
ATOM 150  N N   ? ARG A 1  20 ?  -9.664  10.249   2.241 1.000 95.060 ? 20  ARG A N   1 
ATOM 151  C CA  ? ARG A 1  20 ?  -9.993  11.583   1.750 1.000 95.060 ? 20  ARG A CA  1 
ATOM 152  C C   ? ARG A 1  20 ?  -9.635  12.650   2.779 1.000 95.060 ? 20  ARG A C   1 
ATOM 153  C CB  ? ARG A 1  20 ? -11.479  11.674   1.395 1.000 95.060 ? 20  ARG A CB  1 
ATOM 154  O O   ? ARG A 1  20 ?  -9.762  12.424   3.985 1.000 95.060 ? 20  ARG A O   1 
ATOM 155  C CG  ? ARG A 1  20 ? -11.906  10.730   0.283 1.000 95.060 ? 20  ARG A CG  1 
ATOM 156  C CD  ? ARG A 1  20 ? -13.381  10.889  -0.057 1.000 95.060 ? 20  ARG A CD  1 
ATOM 157  N NE  ? ARG A 1  20 ? -13.765  10.058  -1.194 1.000 95.060 ? 20  ARG A NE  1 
ATOM 158  N NH1 ? ARG A 1  20 ? -15.992  10.672  -1.156 1.000 95.060 ? 20  ARG A NH1 1 
ATOM 159  N NH2 ? ARG A 1  20 ? -15.235   9.186  -2.728 1.000 95.060 ? 20  ARG A NH2 1 
ATOM 160  C CZ  ? ARG A 1  20 ? -14.996   9.974  -1.690 1.000 95.060 ? 20  ARG A CZ  1 
ATOM 161  N N   ? ARG A 1  21 ?  -9.132  13.740   2.279 1.000 93.160 ? 21  ARG A N   1 
ATOM 162  C CA  ? ARG A 1  21 ?  -8.917  14.969   3.035 1.000 93.160 ? 21  ARG A CA  1 
ATOM 163  C C   ? ARG A 1  21 ?  -9.655  16.142   2.398 1.000 93.160 ? 21  ARG A C   1 
ATOM 164  C CB  ? ARG A 1  21 ?  -7.422  15.284   3.136 1.000 93.160 ? 21  ARG A CB  1 
ATOM 165  O O   ? ARG A 1  21 ?  -9.432  16.459   1.228 1.000 93.160 ? 21  ARG A O   1 
ATOM 166  C CG  ? ARG A 1  21 ?  -7.104  16.496   3.997 1.000 93.160 ? 21  ARG A CG  1 
ATOM 167  C CD  ? ARG A 1  21 ?  -5.611  16.787   4.032 1.000 93.160 ? 21  ARG A CD  1 
ATOM 168  N NE  ? ARG A 1  21 ?  -5.318  18.020   4.756 1.000 93.160 ? 21  ARG A NE  1 
ATOM 169  N NH1 ? ARG A 1  21 ?  -3.057  18.005   4.285 1.000 93.160 ? 21  ARG A NH1 1 
ATOM 170  N NH2 ? ARG A 1  21 ?  -3.959  19.696   5.543 1.000 93.160 ? 21  ARG A NH2 1 
ATOM 171  C CZ  ? ARG A 1  21 ?  -4.112  18.571   4.860 1.000 93.160 ? 21  ARG A CZ  1 
ATOM 172  N N   ? GLY A 1  22 ? -10.577  16.778   3.270 1.000 90.460 ? 22  GLY A N   1 
ATOM 173  C CA  ? GLY A 1  22 ? -11.357  17.878   2.725 1.000 90.460 ? 22  GLY A CA  1 
ATOM 174  C C   ? GLY A 1  22 ? -12.205  17.476   1.534 1.000 90.460 ? 22  GLY A C   1 
ATOM 175  O O   ? GLY A 1  22 ? -12.362  18.250   0.587 1.000 90.460 ? 22  GLY A O   1 
ATOM 176  N N   ? GLY A 1  23 ? -12.566  16.082   1.455 1.000 88.410 ? 23  GLY A N   1 
ATOM 177  C CA  ? GLY A 1  23 ? -13.476  15.612   0.423 1.000 88.410 ? 23  GLY A CA  1 
ATOM 178  C C   ? GLY A 1  23 ? -12.765  15.167  -0.841 1.000 88.410 ? 23  GLY A C   1 
ATOM 179  O O   ? GLY A 1  23 ? -13.407  14.727  -1.798 1.000 88.410 ? 23  GLY A O   1 
ATOM 180  N N   ? THR A 1  24 ? -11.431  15.269  -0.760 1.000 91.380 ? 24  THR A N   1 
ATOM 181  C CA  ? THR A 1  24 ? -10.625  14.888  -1.914 1.000 91.380 ? 24  THR A CA  1 
ATOM 182  C C   ? THR A 1  24 ?  -9.749  13.682  -1.588 1.000 91.380 ? 24  THR A C   1 
ATOM 183  C CB  ? THR A 1  24 ?  -9.740  16.056  -2.387 1.000 91.380 ? 24  THR A CB  1 
ATOM 184  O O   ? THR A 1  24 ?  -9.144  13.620  -0.516 1.000 91.380 ? 24  THR A O   1 
ATOM 185  C CG2 ? THR A 1  24 ?  -8.925  15.666  -3.616 1.000 91.380 ? 24  THR A CG2 1 
ATOM 186  O OG1 ? THR A 1  24 ? -10.572  17.176  -2.715 1.000 91.380 ? 24  THR A OG1 1 
ATOM 187  N N   ? HIS A 1  25 ?  -9.627  12.804  -2.620 1.000 93.470 ? 25  HIS A N   1 
ATOM 188  C CA  ? HIS A 1  25 ?  -8.771  11.630  -2.494 1.000 93.470 ? 25  HIS A CA  1 
ATOM 189  C C   ? HIS A 1  25 ?  -7.306  12.029  -2.352 1.000 93.470 ? 25  HIS A C   1 
ATOM 190  C CB  ? HIS A 1  25 ?  -8.949  10.706  -3.701 1.000 93.470 ? 25  HIS A CB  1 
ATOM 191  O O   ? HIS A 1  25 ?  -6.802  12.843  -3.129 1.000 93.470 ? 25  HIS A O   1 
ATOM 192  C CG  ? HIS A 1  25 ?  -8.025   9.530  -3.697 1.000 93.470 ? 25  HIS A CG  1 
ATOM 193  C CD2 ? HIS A 1  25 ?  -6.835   9.332  -4.311 1.000 93.470 ? 25  HIS A CD2 1 
ATOM 194  N ND1 ? HIS A 1  25 ?  -8.295   8.374  -2.996 1.000 93.470 ? 25  HIS A ND1 1 
ATOM 195  C CE1 ? HIS A 1  25 ?  -7.307   7.514  -3.181 1.000 93.470 ? 25  HIS A CE1 1 
ATOM 196  N NE2 ? HIS A 1  25 ?  -6.409   8.071  -3.975 1.000 93.470 ? 25  HIS A NE2 1 
ATOM 197  N N   ? TYR A 1  26 ?  -6.626  11.408  -1.411 1.000 93.840 ? 26  TYR A N   1 
ATOM 198  C CA  ? TYR A 1  26 ?  -5.208  11.736  -1.314 1.000 93.840 ? 26  TYR A CA  1 
ATOM 199  C C   ? TYR A 1  26 ?  -4.367  10.475  -1.153 1.000 93.840 ? 26  TYR A C   1 
ATOM 200  C CB  ? TYR A 1  26 ?  -4.955  12.685  -0.139 1.000 93.840 ? 26  TYR A CB  1 
ATOM 201  O O   ? TYR A 1  26 ?  -3.174  10.473  -1.467 1.000 93.840 ? 26  TYR A O   1 
ATOM 202  C CG  ? TYR A 1  26 ?  -4.938  11.998   1.204 1.000 93.840 ? 26  TYR A CG  1 
ATOM 203  C CD1 ? TYR A 1  26 ?  -6.123  11.730   1.887 1.000 93.840 ? 26  TYR A CD1 1 
ATOM 204  C CD2 ? TYR A 1  26 ?  -3.738  11.616   1.794 1.000 93.840 ? 26  TYR A CD2 1 
ATOM 205  C CE1 ? TYR A 1  26 ?  -6.112  11.099   3.126 1.000 93.840 ? 26  TYR A CE1 1 
ATOM 206  C CE2 ? TYR A 1  26 ?  -3.715  10.984   3.033 1.000 93.840 ? 26  TYR A CE2 1 
ATOM 207  O OH  ? TYR A 1  26 ?  -4.889  10.104   4.917 1.000 93.840 ? 26  TYR A OH  1 
ATOM 208  C CZ  ? TYR A 1  26 ?  -4.905  10.729   3.690 1.000 93.840 ? 26  TYR A CZ  1 
ATOM 209  N N   ? CYS A 1  27 ?  -4.909   9.368  -0.599 1.000 96.240 ? 27  CYS A N   1 
ATOM 210  C CA  ? CYS A 1  27 ?  -4.230   8.086  -0.449 1.000 96.240 ? 27  CYS A CA  1 
ATOM 211  C C   ? CYS A 1  27 ?  -5.219   6.931  -0.542 1.000 96.240 ? 27  CYS A C   1 
ATOM 212  C CB  ? CYS A 1  27 ?  -3.486   8.027   0.885 1.000 96.240 ? 27  CYS A CB  1 
ATOM 213  O O   ? CYS A 1  27 ?  -6.431   7.137  -0.455 1.000 96.240 ? 27  CYS A O   1 
ATOM 214  S SG  ? CYS A 1  27 ?  -1.785   8.626   0.798 1.000 96.240 ? 27  CYS A SG  1 
ATOM 215  N N   ? GLY A 1  28 ?  -4.630   5.763  -0.749 1.000 96.780 ? 28  GLY A N   1 
ATOM 216  C CA  ? GLY A 1  28 ?  -5.453   4.565  -0.766 1.000 96.780 ? 28  GLY A CA  1 
ATOM 217  C C   ? GLY A 1  28 ?  -5.218   3.662   0.430 1.000 96.780 ? 28  GLY A C   1 
ATOM 218  O O   ? GLY A 1  28 ?  -4.397   3.971   1.296 1.000 96.780 ? 28  GLY A O   1 
ATOM 219  N N   ? GLY A 1  29 ?  -5.949   2.583   0.562 1.000 97.910 ? 29  GLY A N   1 
ATOM 220  C CA  ? GLY A 1  29 ?  -5.846   1.519   1.548 1.000 97.910 ? 29  GLY A CA  1 
ATOM 221  C C   ? GLY A 1  29 ?  -6.570   0.252   1.136 1.000 97.910 ? 29  GLY A C   1 
ATOM 222  O O   ? GLY A 1  29 ?  -7.181   0.199   0.066 1.000 97.910 ? 29  GLY A O   1 
ATOM 223  N N   ? SER A 1  30 ?  -6.406  -0.753   2.035 1.000 98.300 ? 30  SER A N   1 
ATOM 224  C CA  ? SER A 1  30 ?  -7.085  -2.023   1.796 1.000 98.300 ? 30  SER A CA  1 
ATOM 225  C C   ? SER A 1  30 ?  -7.811  -2.506   3.047 1.000 98.300 ? 30  SER A C   1 
ATOM 226  C CB  ? SER A 1  30 ?  -6.088  -3.085   1.332 1.000 98.300 ? 30  SER A CB  1 
ATOM 227  O O   ? SER A 1  30 ?  -7.262  -2.451   4.150 1.000 98.300 ? 30  SER A O   1 
ATOM 228  O OG  ? SER A 1  30 ?  -4.760  -2.695   1.637 1.000 98.300 ? 30  SER A OG  1 
ATOM 229  N N   ? LEU A 1  31 ?  -9.010  -2.871   2.807 1.000 98.390 ? 31  LEU A N   1 
ATOM 230  C CA  ? LEU A 1  31 ?  -9.743  -3.514   3.892 1.000 98.390 ? 31  LEU A CA  1 
ATOM 231  C C   ? LEU A 1  31 ?  -9.225  -4.927   4.136 1.000 98.390 ? 31  LEU A C   1 
ATOM 232  C CB  ? LEU A 1  31 ? -11.241  -3.554   3.578 1.000 98.390 ? 31  LEU A CB  1 
ATOM 233  O O   ? LEU A 1  31 ?  -9.332  -5.791   3.263 1.000 98.390 ? 31  LEU A O   1 
ATOM 234  C CG  ? LEU A 1  31 ? -12.175  -3.827   4.758 1.000 98.390 ? 31  LEU A CG  1 
ATOM 235  C CD1 ? LEU A 1  31 ? -12.109  -2.682   5.762 1.000 98.390 ? 31  LEU A CD1 1 
ATOM 236  C CD2 ? LEU A 1  31 ? -13.605  -4.037   4.271 1.000 98.390 ? 31  LEU A CD2 1 
ATOM 237  N N   ? ILE A 1  32 ?  -8.695  -5.208   5.376 1.000 98.380 ? 32  ILE A N   1 
ATOM 238  C CA  ? ILE A 1  32 ?  -8.089  -6.502   5.671 1.000 98.380 ? 32  ILE A CA  1 
ATOM 239  C C   ? ILE A 1  32 ?  -8.875  -7.199   6.779 1.000 98.380 ? 32  ILE A C   1 
ATOM 240  C CB  ? ILE A 1  32 ?  -6.606  -6.352   6.078 1.000 98.380 ? 32  ILE A CB  1 
ATOM 241  O O   ? ILE A 1  32 ?  -8.612  -8.361   7.099 1.000 98.380 ? 32  ILE A O   1 
ATOM 242  C CG1 ? ILE A 1  32 ?  -6.473  -5.393   7.267 1.000 98.380 ? 32  ILE A CG1 1 
ATOM 243  C CG2 ? ILE A 1  32 ?  -5.766  -5.873   4.891 1.000 98.380 ? 32  ILE A CG2 1 
ATOM 244  C CD1 ? ILE A 1  32 ?  -5.118  -5.449   7.959 1.000 98.380 ? 32  ILE A CD1 1 
ATOM 245  N N   ? HIS A 1  33 ?  -9.832  -6.457   7.302 1.000 97.970 ? 33  HIS A N   1 
ATOM 246  C CA  ? HIS A 1  33 ? -10.798  -6.827   8.331 1.000 97.970 ? 33  HIS A CA  1 
ATOM 247  C C   ? HIS A 1  33 ? -12.004  -5.895   8.316 1.000 97.970 ? 33  HIS A C   1 
ATOM 248  C CB  ? HIS A 1  33 ? -10.141  -6.813   9.712 1.000 97.970 ? 33  HIS A CB  1 
ATOM 249  O O   ? HIS A 1  33 ? -11.911  -4.760   7.843 1.000 97.970 ? 33  HIS A O   1 
ATOM 250  C CG  ? HIS A 1  33 ? -10.973  -7.450  10.779 1.000 97.970 ? 33  HIS A CG  1 
ATOM 251  C CD2 ? HIS A 1  33 ? -10.936  -8.695  11.311 1.000 97.970 ? 33  HIS A CD2 1 
ATOM 252  N ND1 ? HIS A 1  33 ? -11.993  -6.785  11.423 1.000 97.970 ? 33  HIS A ND1 1 
ATOM 253  C CE1 ? HIS A 1  33 ? -12.549  -7.595  12.309 1.000 97.970 ? 33  HIS A CE1 1 
ATOM 254  N NE2 ? HIS A 1  33 ? -11.925  -8.760  12.261 1.000 97.970 ? 33  HIS A NE2 1 
ATOM 255  N N   ? ARG A 1  34 ? -13.216  -6.367   8.948 1.000 97.450 ? 34  ARG A N   1 
ATOM 256  C CA  ? ARG A 1  34 ? -14.438  -5.571   8.898 1.000 97.450 ? 34  ARG A CA  1 
ATOM 257  C C   ? ARG A 1  34 ? -14.232  -4.210   9.553 1.000 97.450 ? 34  ARG A C   1 
ATOM 258  C CB  ? ARG A 1  34 ? -15.591  -6.312   9.579 1.000 97.450 ? 34  ARG A CB  1 
ATOM 259  O O   ? ARG A 1  34 ? -14.929  -3.246   9.227 1.000 97.450 ? 34  ARG A O   1 
ATOM 260  C CG  ? ARG A 1  34 ? -16.106  -7.506   8.792 1.000 97.450 ? 34  ARG A CG  1 
ATOM 261  C CD  ? ARG A 1  34 ? -17.267  -8.190   9.501 1.000 97.450 ? 34  ARG A CD  1 
ATOM 262  N NE  ? ARG A 1  34 ? -18.473  -7.367   9.477 1.000 97.450 ? 34  ARG A NE  1 
ATOM 263  N NH1 ? ARG A 1  34 ? -19.600  -8.607  11.067 1.000 97.450 ? 34  ARG A NH1 1 
ATOM 264  N NH2 ? ARG A 1  34 ? -20.597  -6.773  10.120 1.000 97.450 ? 34  ARG A NH2 1 
ATOM 265  C CZ  ? ARG A 1  34 ? -19.554  -7.584  10.221 1.000 97.450 ? 34  ARG A CZ  1 
ATOM 266  N N   ? ARG A 1  35 ? -13.211  -4.112  10.392 1.000 98.040 ? 35  ARG A N   1 
ATOM 267  C CA  ? ARG A 1  35 ? -13.025  -2.863  11.123 1.000 98.040 ? 35  ARG A CA  1 
ATOM 268  C C   ? ARG A 1  35 ? -11.645  -2.271  10.855 1.000 98.040 ? 35  ARG A C   1 
ATOM 269  C CB  ? ARG A 1  35 ? -13.218  -3.084  12.625 1.000 98.040 ? 35  ARG A CB  1 
ATOM 270  O O   ? ARG A 1  35 ? -11.260  -1.277  11.473 1.000 98.040 ? 35  ARG A O   1 
ATOM 271  C CG  ? ARG A 1  35 ? -14.661  -3.339  13.029 1.000 98.040 ? 35  ARG A CG  1 
ATOM 272  C CD  ? ARG A 1  35 ? -14.818  -3.419  14.541 1.000 98.040 ? 35  ARG A CD  1 
ATOM 273  N NE  ? ARG A 1  35 ? -16.223  -3.426  14.938 1.000 98.040 ? 35  ARG A NE  1 
ATOM 274  N NH1 ? ARG A 1  35 ? -16.023  -5.231  16.367 1.000 98.040 ? 35  ARG A NH1 1 
ATOM 275  N NH2 ? ARG A 1  35 ? -18.053  -4.204  16.087 1.000 98.040 ? 35  ARG A NH2 1 
ATOM 276  C CZ  ? ARG A 1  35 ? -16.763  -4.287  15.796 1.000 98.040 ? 35  ARG A CZ  1 
ATOM 277  N N   ? TRP A 1  36 ? -10.843  -2.954   9.994 1.000 98.490 ? 36  TRP A N   1 
ATOM 278  C CA  ? TRP A 1  36 ?  -9.457  -2.507   9.905 1.000 98.490 ? 36  TRP A CA  1 
ATOM 279  C C   ? TRP A 1  36 ?  -9.045  -2.297   8.452 1.000 98.490 ? 36  TRP A C   1 
ATOM 280  C CB  ? TRP A 1  36 ?  -8.521  -3.518  10.573 1.000 98.490 ? 36  TRP A CB  1 
ATOM 281  O O   ? TRP A 1  36 ?  -9.359  -3.117   7.587 1.000 98.490 ? 36  TRP A O   1 
ATOM 282  C CG  ? TRP A 1  36 ?  -8.629  -3.552  12.068 1.000 98.490 ? 36  TRP A CG  1 
ATOM 283  C CD1 ? TRP A 1  36 ?  -9.391  -4.402  12.821 1.000 98.490 ? 36  TRP A CD1 1 
ATOM 284  C CD2 ? TRP A 1  36 ?  -7.954  -2.694  12.993 1.000 98.490 ? 36  TRP A CD2 1 
ATOM 285  C CE2 ? TRP A 1  36 ?  -8.353  -3.081  14.291 1.000 98.490 ? 36  TRP A CE2 1 
ATOM 286  C CE3 ? TRP A 1  36 ?  -7.048  -1.634  12.849 1.000 98.490 ? 36  TRP A CE3 1 
ATOM 287  N NE1 ? TRP A 1  36 ?  -9.229  -4.124  14.158 1.000 98.490 ? 36  TRP A NE1 1 
ATOM 288  C CH2 ? TRP A 1  36 ?  -6.992  -1.411  15.271 1.000 98.490 ? 36  TRP A CH2 1 
ATOM 289  C CZ2 ? TRP A 1  36 ?  -7.877  -2.444  15.440 1.000 98.490 ? 36  TRP A CZ2 1 
ATOM 290  C CZ3 ? TRP A 1  36 ?  -6.575  -1.002  13.993 1.000 98.490 ? 36  TRP A CZ3 1 
ATOM 291  N N   ? ILE A 1  37 ?  -8.354  -1.182   8.238 1.000 98.540 ? 37  ILE A N   1 
ATOM 292  C CA  ? ILE A 1  37 ?  -7.761  -0.814   6.957 1.000 98.540 ? 37  ILE A CA  1 
ATOM 293  C C   ? ILE A 1  37 ?  -6.238  -0.832   7.069 1.000 98.540 ? 37  ILE A C   1 
ATOM 294  C CB  ? ILE A 1  37 ?  -8.248   0.576   6.488 1.000 98.540 ? 37  ILE A CB  1 
ATOM 295  O O   ? ILE A 1  37 ?  -5.677  -0.353   8.058 1.000 98.540 ? 37  ILE A O   1 
ATOM 296  C CG1 ? ILE A 1  37 ?  -9.754   0.547   6.206 1.000 98.540 ? 37  ILE A CG1 1 
ATOM 297  C CG2 ? ILE A 1  37 ?  -7.468   1.032   5.251 1.000 98.540 ? 37  ILE A CG2 1 
ATOM 298  C CD1 ? ILE A 1  37 ? -10.367   1.921   5.971 1.000 98.540 ? 37  ILE A CD1 1 
ATOM 299  N N   ? LEU A 1  38 ?  -5.639  -1.445   6.060 1.000 98.680 ? 38  LEU A N   1 
ATOM 300  C CA  ? LEU A 1  38 ?  -4.189  -1.429   5.900 1.000 98.680 ? 38  LEU A CA  1 
ATOM 301  C C   ? LEU A 1  38 ?  -3.763  -0.343   4.918 1.000 98.680 ? 38  LEU A C   1 
ATOM 302  C CB  ? LEU A 1  38 ?  -3.688  -2.793   5.420 1.000 98.680 ? 38  LEU A CB  1 
ATOM 303  O O   ? LEU A 1  38 ?  -4.240  -0.305   3.782 1.000 98.680 ? 38  LEU A O   1 
ATOM 304  C CG  ? LEU A 1  38 ?  -2.172  -2.955   5.300 1.000 98.680 ? 38  LEU A CG  1 
ATOM 305  C CD1 ? LEU A 1  38 ?  -1.525  -2.928   6.681 1.000 98.680 ? 38  LEU A CD1 1 
ATOM 306  C CD2 ? LEU A 1  38 ?  -1.827  -4.247   4.567 1.000 98.680 ? 38  LEU A CD2 1 
ATOM 307  N N   ? THR A 1  39 ?  -2.817   0.576   5.337 1.000 98.600 ? 39  THR A N   1 
ATOM 308  C CA  ? THR A 1  39 ?  -2.357   1.673   4.494 1.000 98.600 ? 39  THR A CA  1 
ATOM 309  C C   ? THR A 1  39 ?  -0.935   2.083   4.866 1.000 98.600 ? 39  THR A C   1 
ATOM 310  C CB  ? THR A 1  39 ?  -3.291   2.893   4.605 1.000 98.600 ? 39  THR A CB  1 
ATOM 311  O O   ? THR A 1  39 ?  -0.325   1.488   5.757 1.000 98.600 ? 39  THR A O   1 
ATOM 312  C CG2 ? THR A 1  39 ?  -3.164   3.559   5.971 1.000 98.600 ? 39  THR A CG2 1 
ATOM 313  O OG1 ? THR A 1  39 ?  -2.950   3.843   3.589 1.000 98.600 ? 39  THR A OG1 1 
ATOM 314  N N   ? ALA A 1  40 ?  -0.405   3.029   4.141 1.000 98.350 ? 40  ALA A N   1 
ATOM 315  C CA  ? ALA A 1  40 ?   0.950   3.499   4.418 1.000 98.350 ? 40  ALA A CA  1 
ATOM 316  C C   ? ALA A 1  40 ?   0.959   4.495   5.574 1.000 98.350 ? 40  ALA A C   1 
ATOM 317  C CB  ? ALA A 1  40 ?   1.558   4.133   3.169 1.000 98.350 ? 40  ALA A CB  1 
ATOM 318  O O   ? ALA A 1  40 ?   0.064   5.336   5.685 1.000 98.350 ? 40  ALA A O   1 
ATOM 319  N N   ? ALA A 1  41 ?   2.009   4.395   6.402 1.000 98.070 ? 41  ALA A N   1 
ATOM 320  C CA  ? ALA A 1  41 ?   2.156   5.303   7.536 1.000 98.070 ? 41  ALA A CA  1 
ATOM 321  C C   ? ALA A 1  41 ?   2.358   6.740   7.065 1.000 98.070 ? 41  ALA A C   1 
ATOM 322  C CB  ? ALA A 1  41 ?   3.321   4.867   8.420 1.000 98.070 ? 41  ALA A CB  1 
ATOM 323  O O   ? ALA A 1  41 ?   1.934   7.685   7.735 1.000 98.070 ? 41  ALA A O   1 
ATOM 324  N N   ? HIS A 1  42 ?   2.986   6.921   5.930 1.000 96.890 ? 42  HIS A N   1 
ATOM 325  C CA  ? HIS A 1  42 ?   3.245   8.260   5.413 1.000 96.890 ? 42  HIS A CA  1 
ATOM 326  C C   ? HIS A 1  42 ?   1.964   8.911   4.903 1.000 96.890 ? 42  HIS A C   1 
ATOM 327  C CB  ? HIS A 1  42 ?   4.290   8.211   4.296 1.000 96.890 ? 42  HIS A CB  1 
ATOM 328  O O   ? HIS A 1  42 ?   1.958  10.097   4.563 1.000 96.890 ? 42  HIS A O   1 
ATOM 329  C CG  ? HIS A 1  42 ?   3.756   7.695   2.998 1.000 96.890 ? 42  HIS A CG  1 
ATOM 330  C CD2 ? HIS A 1  42 ?   3.118   8.327   1.985 1.000 96.890 ? 42  HIS A CD2 1 
ATOM 331  N ND1 ? HIS A 1  42 ?   3.852   6.371   2.628 1.000 96.890 ? 42  HIS A ND1 1 
ATOM 332  C CE1 ? HIS A 1  42 ?   3.295   6.211   1.439 1.000 96.890 ? 42  HIS A CE1 1 
ATOM 333  N NE2 ? HIS A 1  42 ?   2.842   7.382   1.027 1.000 96.890 ? 42  HIS A NE2 1 
ATOM 334  N N   ? CYS A 1  43 ?   0.854   8.190   4.957 1.000 96.960 ? 43  CYS A N   1 
ATOM 335  C CA  ? CYS A 1  43 ?  -0.446   8.699   4.534 1.000 96.960 ? 43  CYS A CA  1 
ATOM 336  C C   ? CYS A 1  43 ?  -1.170   9.374   5.693 1.000 96.960 ? 43  CYS A C   1 
ATOM 337  C CB  ? CYS A 1  43 ?  -1.307   7.569   3.971 1.000 96.960 ? 43  CYS A CB  1 
ATOM 338  O O   ? CYS A 1  43 ?  -2.305   9.829   5.540 1.000 96.960 ? 43  CYS A O   1 
ATOM 339  S SG  ? CYS A 1  43 ?  -0.824   7.043   2.312 1.000 96.960 ? 43  CYS A SG  1 
ATOM 340  N N   ? ASN A 1  44 ?  -0.576   9.365   6.837 1.000 95.500 ? 44  ASN A N   1 
ATOM 341  C CA  ? ASN A 1  44 ?  -1.202   9.909   8.038 1.000 95.500 ? 44  ASN A CA  1 
ATOM 342  C C   ? ASN A 1  44 ?  -1.436  11.412   7.916 1.000 95.500 ? 44  ASN A C   1 
ATOM 343  C CB  ? ASN A 1  44 ?  -0.351   9.602   9.272 1.000 95.500 ? 44  ASN A CB  1 
ATOM 344  O O   ? ASN A 1  44 ?  -0.489  12.199   7.972 1.000 95.500 ? 44  ASN A O   1 
ATOM 345  C CG  ? ASN A 1  44 ?  -1.051   9.961  10.568 1.000 95.500 ? 44  ASN A CG  1 
ATOM 346  N ND2 ? ASN A 1  44 ?  -0.333   9.852  11.679 1.000 95.500 ? 44  ASN A ND2 1 
ATOM 347  O OD1 ? ASN A 1  44 ?  -2.227  10.332  10.570 1.000 95.500 ? 44  ASN A OD1 1 
ATOM 348  N N   ? ALA A 1  45 ?  -2.765  11.711   7.706 1.000 90.240 ? 45  ALA A N   1 
ATOM 349  C CA  ? ALA A 1  45 ?  -3.180  13.104   7.558 1.000 90.240 ? 45  ALA A CA  1 
ATOM 350  C C   ? ALA A 1  45 ?  -4.553  13.337   8.182 1.000 90.240 ? 45  ALA A C   1 
ATOM 351  C CB  ? ALA A 1  45 ?  -3.195  13.501   6.084 1.000 90.240 ? 45  ALA A CB  1 
ATOM 352  O O   ? ALA A 1  45 ?  -5.520  12.650   7.844 1.000 90.240 ? 45  ALA A O   1 
ATOM 353  N N   ? GLU A 1  46 ?  -4.754  14.370   9.207 1.000 87.870 ? 46  GLU A N   1 
ATOM 354  C CA  ? GLU A 1  46 ?  -6.017  14.705   9.858 1.000 87.870 ? 46  GLU A CA  1 
ATOM 355  C C   ? GLU A 1  46 ?  -6.509  16.085   9.431 1.000 87.870 ? 46  GLU A C   1 
ATOM 356  C CB  ? GLU A 1  46 ?  -5.869  14.647  11.381 1.000 87.870 ? 46  GLU A CB  1 
ATOM 357  O O   ? GLU A 1  46 ?  -5.708  17.002   9.235 1.000 87.870 ? 46  GLU A O   1 
ATOM 358  C CG  ? GLU A 1  46 ?  -5.530  13.263  11.914 1.000 87.870 ? 46  GLU A CG  1 
ATOM 359  C CD  ? GLU A 1  46 ?  -6.714  12.309  11.903 1.000 87.870 ? 46  GLU A CD  1 
ATOM 360  O OE1 ? GLU A 1  46 ?  -6.505  11.080  12.017 1.000 87.870 ? 46  GLU A OE1 1 
ATOM 361  O OE2 ? GLU A 1  46 ?  -7.861  12.795  11.778 1.000 87.870 ? 46  GLU A OE2 1 
ATOM 362  N N   ? PRO A 1  47 ?  -7.770  16.229   9.268 1.000 92.020 ? 47  PRO A N   1 
ATOM 363  C CA  ? PRO A 1  47 ?  -8.840  15.235   9.386 1.000 92.020 ? 47  PRO A CA  1 
ATOM 364  C C   ? PRO A 1  47 ?  -8.915  14.302   8.180 1.000 92.020 ? 47  PRO A C   1 
ATOM 365  C CB  ? PRO A 1  47 ? -10.105  16.091   9.494 1.000 92.020 ? 47  PRO A CB  1 
ATOM 366  O O   ? PRO A 1  47 ?  -8.556  14.696   7.067 1.000 92.020 ? 47  PRO A O   1 
ATOM 367  C CG  ? PRO A 1  47 ?  -9.797  17.327   8.713 1.000 92.020 ? 47  PRO A CG  1 
ATOM 368  C CD  ? PRO A 1  47 ?  -8.331  17.624   8.846 1.000 92.020 ? 47  PRO A CD  1 
ATOM 369  N N   ? MET A 1  48 ?  -9.290  12.933   8.508 1.000 93.720 ? 48  MET A N   1 
ATOM 370  C CA  ? MET A 1  48 ?  -9.367  11.946   7.434 1.000 93.720 ? 48  MET A CA  1 
ATOM 371  C C   ? MET A 1  48 ? -10.756  11.318   7.371 1.000 93.720 ? 48  MET A C   1 
ATOM 372  C CB  ? MET A 1  48 ?  -8.310  10.858   7.627 1.000 93.720 ? 48  MET A CB  1 
ATOM 373  O O   ? MET A 1  48 ? -11.363  11.038   8.406 1.000 93.720 ? 48  MET A O   1 
ATOM 374  C CG  ? MET A 1  48 ?  -8.439   9.699   6.652 1.000 93.720 ? 48  MET A CG  1 
ATOM 375  S SD  ? MET A 1  48 ?  -7.286   8.324   7.037 1.000 93.720 ? 48  MET A SD  1 
ATOM 376  C CE  ? MET A 1  48 ?  -5.709   9.223   7.050 1.000 93.720 ? 48  MET A CE  1 
ATOM 377  N N   ? GLN A 1  49 ? -11.266  11.169   6.081 1.000 95.870 ? 49  GLN A N   1 
ATOM 378  C CA  ? GLN A 1  49 ? -12.458  10.387   5.769 1.000 95.870 ? 49  GLN A CA  1 
ATOM 379  C C   ? GLN A 1  49 ? -12.107   9.155   4.941 1.000 95.870 ? 49  GLN A C   1 
ATOM 380  C CB  ? GLN A 1  49 ? -13.483  11.245   5.025 1.000 95.870 ? 49  GLN A CB  1 
ATOM 381  O O   ? GLN A 1  49 ? -11.186   9.193   4.122 1.000 95.870 ? 49  GLN A O   1 
ATOM 382  C CG  ? GLN A 1  49 ? -14.075  12.366   5.869 1.000 95.870 ? 49  GLN A CG  1 
ATOM 383  C CD  ? GLN A 1  49 ? -15.097  13.193   5.112 1.000 95.870 ? 49  GLN A CD  1 
ATOM 384  N NE2 ? GLN A 1  49 ? -15.988  13.851   5.845 1.000 95.870 ? 49  GLN A NE2 1 
ATOM 385  O OE1 ? GLN A 1  49 ? -15.085  13.242   3.878 1.000 95.870 ? 49  GLN A OE1 1 
ATOM 386  N N   ? ILE A 1  50 ? -12.853   8.094   5.241 1.000 97.330 ? 50  ILE A N   1 
ATOM 387  C CA  ? ILE A 1  50 ? -12.597   6.840   4.541 1.000 97.330 ? 50  ILE A CA  1 
ATOM 388  C C   ? ILE A 1  50 ? -13.832   6.434   3.740 1.000 97.330 ? 50  ILE A C   1 
ATOM 389  C CB  ? ILE A 1  50 ? -12.202   5.715   5.523 1.000 97.330 ? 50  ILE A CB  1 
ATOM 390  O O   ? ILE A 1  50 ? -14.951   6.453   4.260 1.000 97.330 ? 50  ILE A O   1 
ATOM 391  C CG1 ? ILE A 1  50 ? -10.918   6.088   6.274 1.000 97.330 ? 50  ILE A CG1 1 
ATOM 392  C CG2 ? ILE A 1  50 ? -12.036   4.385   4.783 1.000 97.330 ? 50  ILE A CG2 1 
ATOM 393  C CD1 ? ILE A 1  50 ? -10.807   5.465   7.659 1.000 97.330 ? 50  ILE A CD1 1 
ATOM 394  N N   ? VAL A 1  51 ? -13.575   6.101   2.500 1.000 97.260 ? 51  VAL A N   1 
ATOM 395  C CA  ? VAL A 1  51 ? -14.683   5.667   1.656 1.000 97.260 ? 51  VAL A CA  1 
ATOM 396  C C   ? VAL A 1  51 ? -14.378   4.292   1.067 1.000 97.260 ? 51  VAL A C   1 
ATOM 397  C CB  ? VAL A 1  51 ? -14.965   6.681   0.524 1.000 97.260 ? 51  VAL A CB  1 
ATOM 398  O O   ? VAL A 1  51 ? -13.360   4.110   0.394 1.000 97.260 ? 51  VAL A O   1 
ATOM 399  C CG1 ? VAL A 1  51 ? -16.181   6.252  -0.295 1.000 97.260 ? 51  VAL A CG1 1 
ATOM 400  C CG2 ? VAL A 1  51 ? -15.172   8.080   1.102 1.000 97.260 ? 51  VAL A CG2 1 
ATOM 401  N N   ? ALA A 1  52 ? -15.253   3.281   1.384 1.000 97.240 ? 52  ALA A N   1 
ATOM 402  C CA  ? ALA A 1  52 ? -15.222   1.960   0.760 1.000 97.240 ? 52  ALA A CA  1 
ATOM 403  C C   ? ALA A 1  52 ? -16.371   1.795  -0.231 1.000 97.240 ? 52  ALA A C   1 
ATOM 404  C CB  ? ALA A 1  52 ? -15.280   0.867   1.824 1.000 97.240 ? 52  ALA A CB  1 
ATOM 405  O O   ? ALA A 1  52 ? -17.390   2.482  -0.129 1.000 97.240 ? 52  ALA A O   1 
ATOM 406  N N   ? GLY A 1  53 ? -16.130   0.931  -1.296 1.000 95.260 ? 53  GLY A N   1 
ATOM 407  C CA  ? GLY A 1  53 ? -17.207   0.642  -2.229 1.000 95.260 ? 53  GLY A CA  1 
ATOM 408  C C   ? GLY A 1  53 ? -17.302   1.648  -3.361 1.000 95.260 ? 53  GLY A C   1 
ATOM 409  O O   ? GLY A 1  53 ? -18.269   1.640  -4.125 1.000 95.260 ? 53  GLY A O   1 
ATOM 410  N N   ? GLU A 1  54 ? -16.226   2.513  -3.441 1.000 92.680 ? 54  GLU A N   1 
ATOM 411  C CA  ? GLU A 1  54 ? -16.157   3.554  -4.462 1.000 92.680 ? 54  GLU A CA  1 
ATOM 412  C C   ? GLU A 1  54 ? -15.489   3.037  -5.733 1.000 92.680 ? 54  GLU A C   1 
ATOM 413  C CB  ? GLU A 1  54 ? -15.404   4.778  -3.933 1.000 92.680 ? 54  GLU A CB  1 
ATOM 414  O O   ? GLU A 1  54 ? -14.441   2.390  -5.671 1.000 92.680 ? 54  GLU A O   1 
ATOM 415  C CG  ? GLU A 1  54 ? -15.574   6.023  -4.792 1.000 92.680 ? 54  GLU A CG  1 
ATOM 416  C CD  ? GLU A 1  54 ? -16.913   6.714  -4.590 1.000 92.680 ? 54  GLU A CD  1 
ATOM 417  O OE1 ? GLU A 1  54 ? -17.831   6.511  -5.416 1.000 92.680 ? 54  GLU A OE1 1 
ATOM 418  O OE2 ? GLU A 1  54 ? -17.044   7.464  -3.597 1.000 92.680 ? 54  GLU A OE2 1 
ATOM 419  N N   ? HIS A 1  55 ? -16.090   3.219  -6.903 1.000 92.970 ? 55  HIS A N   1 
ATOM 420  C CA  ? HIS A 1  55 ? -15.487   2.942  -8.201 1.000 92.970 ? 55  HIS A CA  1 
ATOM 421  C C   ? HIS A 1  55 ? -15.108   4.233  -8.919 1.000 92.970 ? 55  HIS A C   1 
ATOM 422  C CB  ? HIS A 1  55 ? -16.440   2.119  -9.070 1.000 92.970 ? 55  HIS A CB  1 
ATOM 423  O O   ? HIS A 1  55 ? -14.080   4.291  -9.598 1.000 92.970 ? 55  HIS A O   1 
ATOM 424  C CG  ? HIS A 1  55 ? -15.906   1.827 -10.436 1.000 92.970 ? 55  HIS A CG  1 
ATOM 425  C CD2 ? HIS A 1  55 ? -16.350   2.194 -11.661 1.000 92.970 ? 55  HIS A CD2 1 
ATOM 426  N ND1 ? HIS A 1  55 ? -14.777   1.066 -10.647 1.000 92.970 ? 55  HIS A ND1 1 
ATOM 427  C CE1 ? HIS A 1  55 ? -14.549   0.978 -11.947 1.000 92.970 ? 55  HIS A CE1 1 
ATOM 428  N NE2 ? HIS A 1  55 ? -15.489   1.654 -12.584 1.000 92.970 ? 55  HIS A NE2 1 
ATOM 429  N N   ? SER A 1  56 ? -15.952   5.285  -8.733 1.000 92.650 ? 56  SER A N   1 
ATOM 430  C CA  ? SER A 1  56 ? -15.723   6.613  -9.293 1.000 92.650 ? 56  SER A CA  1 
ATOM 431  C C   ? SER A 1  56 ? -15.677   7.675  -8.199 1.000 92.650 ? 56  SER A C   1 
ATOM 432  C CB  ? SER A 1  56 ? -16.811   6.962 -10.309 1.000 92.650 ? 56  SER A CB  1 
ATOM 433  O O   ? SER A 1  56 ? -16.572   7.740  -7.353 1.000 92.650 ? 56  SER A O   1 
ATOM 434  O OG  ? SER A 1  56 ? -16.677   8.302 -10.751 1.000 92.650 ? 56  SER A OG  1 
ATOM 435  N N   ? LEU A 1  57 ? -14.585   8.609  -8.285 1.000 90.280 ? 57  LEU A N   1 
ATOM 436  C CA  ? LEU A 1  57 ? -14.423   9.644  -7.270 1.000 90.280 ? 57  LEU A CA  1 
ATOM 437  C C   ? LEU A 1  57 ? -15.391  10.797  -7.511 1.000 90.280 ? 57  LEU A C   1 
ATOM 438  C CB  ? LEU A 1  57 ? -12.983  10.165  -7.261 1.000 90.280 ? 57  LEU A CB  1 
ATOM 439  O O   ? LEU A 1  57 ? -15.602  11.631  -6.627 1.000 90.280 ? 57  LEU A O   1 
ATOM 440  C CG  ? LEU A 1  57 ? -11.909   9.182  -6.793 1.000 90.280 ? 57  LEU A CG  1 
ATOM 441  C CD1 ? LEU A 1  57 ? -10.528   9.822  -6.886 1.000 90.280 ? 57  LEU A CD1 1 
ATOM 442  C CD2 ? LEU A 1  57 ? -12.194   8.715  -5.370 1.000 90.280 ? 57  LEU A CD2 1 
ATOM 443  N N   ? THR A 1  58 ? -16.121  10.913  -8.594 1.000 86.420 ? 58  THR A N   1 
ATOM 444  C CA  ? THR A 1  58 ? -16.900  12.086  -8.973 1.000 86.420 ? 58  THR A CA  1 
ATOM 445  C C   ? THR A 1  58 ? -18.395  11.797  -8.876 1.000 86.420 ? 58  THR A C   1 
ATOM 446  C CB  ? THR A 1  58 ? -16.555  12.549 -10.400 1.000 86.420 ? 58  THR A CB  1 
ATOM 447  O O   ? THR A 1  58 ? -19.211  12.721  -8.855 1.000 86.420 ? 58  THR A O   1 
ATOM 448  C CG2 ? THR A 1  58 ? -15.113  13.037 -10.487 1.000 86.420 ? 58  THR A CG2 1 
ATOM 449  O OG1 ? THR A 1  58 ? -16.732  11.454 -11.307 1.000 86.420 ? 58  THR A OG1 1 
ATOM 450  N N   ? ARG A 1  59 ? -18.717  10.453  -8.708 1.000 87.400 ? 59  ARG A N   1 
ATOM 451  C CA  ? ARG A 1  59 ? -20.135  10.107  -8.698 1.000 87.400 ? 59  ARG A CA  1 
ATOM 452  C C   ? ARG A 1  59 ? -20.513   9.383  -7.411 1.000 87.400 ? 59  ARG A C   1 
ATOM 453  C CB  ? ARG A 1  59 ? -20.485   9.239  -9.909 1.000 87.400 ? 59  ARG A CB  1 
ATOM 454  O O   ? ARG A 1  59 ? -19.763   8.532  -6.927 1.000 87.400 ? 59  ARG A O   1 
ATOM 455  C CG  ? ARG A 1  59 ? -21.970   8.949 -10.051 1.000 87.400 ? 59  ARG A CG  1 
ATOM 456  C CD  ? ARG A 1  59 ? -22.277   8.192 -11.335 1.000 87.400 ? 59  ARG A CD  1 
ATOM 457  N NE  ? ARG A 1  59 ? -21.732   6.837 -11.305 1.000 87.400 ? 59  ARG A NE  1 
ATOM 458  N NH1 ? ARG A 1  59 ? -22.263   6.354 -13.501 1.000 87.400 ? 59  ARG A NH1 1 
ATOM 459  N NH2 ? ARG A 1  59 ? -21.215   4.786 -12.198 1.000 87.400 ? 59  ARG A NH2 1 
ATOM 460  C CZ  ? ARG A 1  59 ? -21.738   5.995 -12.335 1.000 87.400 ? 59  ARG A CZ  1 
ATOM 461  N N   ? TYR A 1  60 ? -21.656   9.879  -6.761 1.000 88.360 ? 60  TYR A N   1 
ATOM 462  C CA  ? TYR A 1  60 ? -22.280   9.055  -5.732 1.000 88.360 ? 60  TYR A CA  1 
ATOM 463  C C   ? TYR A 1  60 ? -23.042   7.891  -6.353 1.000 88.360 ? 60  TYR A C   1 
ATOM 464  C CB  ? TYR A 1  60 ? -23.224   9.897  -4.868 1.000 88.360 ? 60  TYR A CB  1 
ATOM 465  O O   ? TYR A 1  60 ? -24.084   8.089  -6.983 1.000 88.360 ? 60  TYR A O   1 
ATOM 466  C CG  ? TYR A 1  60 ? -23.807   9.145  -3.696 1.000 88.360 ? 60  TYR A CG  1 
ATOM 467  C CD1 ? TYR A 1  60 ? -25.127   8.700  -3.716 1.000 88.360 ? 60  TYR A CD1 1 
ATOM 468  C CD2 ? TYR A 1  60 ? -23.041   8.880  -2.567 1.000 88.360 ? 60  TYR A CD2 1 
ATOM 469  C CE1 ? TYR A 1  60 ? -25.669   8.008  -2.638 1.000 88.360 ? 60  TYR A CE1 1 
ATOM 470  C CE2 ? TYR A 1  60 ? -23.572   8.189  -1.483 1.000 88.360 ? 60  TYR A CE2 1 
ATOM 471  O OH  ? TYR A 1  60 ? -25.417   7.074  -0.457 1.000 88.360 ? 60  TYR A OH  1 
ATOM 472  C CZ  ? TYR A 1  60 ? -24.885   7.758  -1.528 1.000 88.360 ? 60  TYR A CZ  1 
ATOM 473  N N   ? GLU A 1  61 ? -22.466   6.657  -6.234 1.000 89.160 ? 61  GLU A N   1 
ATOM 474  C CA  ? GLU A 1  61 ? -22.975   5.485  -6.940 1.000 89.160 ? 61  GLU A CA  1 
ATOM 475  C C   ? GLU A 1  61 ? -23.935   4.687  -6.063 1.000 89.160 ? 61  GLU A C   1 
ATOM 476  C CB  ? GLU A 1  61 ? -21.820   4.593  -7.403 1.000 89.160 ? 61  GLU A CB  1 
ATOM 477  O O   ? GLU A 1  61 ? -24.561   3.732  -6.529 1.000 89.160 ? 61  GLU A O   1 
ATOM 478  C CG  ? GLU A 1  61 ? -20.906   5.251  -8.427 1.000 89.160 ? 61  GLU A CG  1 
ATOM 479  C CD  ? GLU A 1  61 ? -19.673   4.423  -8.751 1.000 89.160 ? 61  GLU A CD  1 
ATOM 480  O OE1 ? GLU A 1  61 ? -19.414   4.163  -9.948 1.000 89.160 ? 61  GLU A OE1 1 
ATOM 481  O OE2 ? GLU A 1  61 ? -18.961   4.030  -7.800 1.000 89.160 ? 61  GLU A OE2 1 
ATOM 482  N N   ? GLY A 1  62 ? -24.125   5.185  -4.781 1.000 91.990 ? 62  GLY A N   1 
ATOM 483  C CA  ? GLY A 1  62 ? -24.998   4.479  -3.856 1.000 91.990 ? 62  GLY A CA  1 
ATOM 484  C C   ? GLY A 1  62 ? -24.354   3.245  -3.253 1.000 91.990 ? 62  GLY A C   1 
ATOM 485  O O   ? GLY A 1  62 ? -24.989   2.522  -2.482 1.000 91.990 ? 62  GLY A O   1 
ATOM 486  N N   ? THR A 1  63 ? -23.093   2.993  -3.562 1.000 93.470 ? 63  THR A N   1 
ATOM 487  C CA  ? THR A 1  63 ? -22.361   1.822  -3.091 1.000 93.470 ? 63  THR A CA  1 
ATOM 488  C C   ? THR A 1  63 ? -21.386   2.203  -1.981 1.000 93.470 ? 63  THR A C   1 
ATOM 489  C CB  ? THR A 1  63 ? -21.594   1.143  -4.241 1.000 93.470 ? 63  THR A CB  1 
ATOM 490  O O   ? THR A 1  63 ? -20.837   1.332  -1.303 1.000 93.470 ? 63  THR A O   1 
ATOM 491  C CG2 ? THR A 1  63 ? -22.542   0.712  -5.355 1.000 93.470 ? 63  THR A CG2 1 
ATOM 492  O OG1 ? THR A 1  63 ? -20.633   2.062  -4.774 1.000 93.470 ? 63  THR A OG1 1 
ATOM 493  N N   ? GLU A 1  64 ? -21.112   3.524  -1.758 1.000 95.300 ? 64  GLU A N   1 
ATOM 494  C CA  ? GLU A 1  64 ? -20.088   4.043  -0.857 1.000 95.300 ? 64  GLU A CA  1 
ATOM 495  C C   ? GLU A 1  64 ? -20.491   3.858   0.603 1.000 95.300 ? 64  GLU A C   1 
ATOM 496  C CB  ? GLU A 1  64 ? -19.819   5.523  -1.144 1.000 95.300 ? 64  GLU A CB  1 
ATOM 497  O O   ? GLU A 1  64 ? -21.661   4.022   0.955 1.000 95.300 ? 64  GLU A O   1 
ATOM 498  C CG  ? GLU A 1  64 ? -19.235   5.785  -2.525 1.000 95.300 ? 64  GLU A CG  1 
ATOM 499  C CD  ? GLU A 1  64 ? -20.293   5.925  -3.607 1.000 95.300 ? 64  GLU A CD  1 
ATOM 500  O OE1 ? GLU A 1  64 ? -19.939   6.255  -4.762 1.000 95.300 ? 64  GLU A OE1 1 
ATOM 501  O OE2 ? GLU A 1  64 ? -21.485   5.705  -3.298 1.000 95.300 ? 64  GLU A OE2 1 
ATOM 502  N N   ? GLN A 1  65 ? -19.612   3.356   1.336 1.000 97.050 ? 65  GLN A N   1 
ATOM 503  C CA  ? GLN A 1  65 ? -19.684   3.341   2.793 1.000 97.050 ? 65  GLN A CA  1 
ATOM 504  C C   ? GLN A 1  65 ? -18.683   4.318   3.403 1.000 97.050 ? 65  GLN A C   1 
ATOM 505  C CB  ? GLN A 1  65 ? -19.436   1.931   3.330 1.000 97.050 ? 65  GLN A CB  1 
ATOM 506  O O   ? GLN A 1  65 ? -17.477   4.202   3.176 1.000 97.050 ? 65  GLN A O   1 
ATOM 507  C CG  ? GLN A 1  65 ? -20.400   0.886   2.784 1.000 97.050 ? 65  GLN A CG  1 
ATOM 508  C CD  ? GLN A 1  65 ? -20.175  -0.490   3.382 1.000 97.050 ? 65  GLN A CD  1 
ATOM 509  N NE2 ? GLN A 1  65 ? -20.265  -1.521   2.549 1.000 97.050 ? 65  GLN A NE2 1 
ATOM 510  O OE1 ? GLN A 1  65 ? -19.921  -0.625   4.583 1.000 97.050 ? 65  GLN A OE1 1 
ATOM 511  N N   ? LEU A 1  66 ? -19.166   5.292   4.151 1.000 96.630 ? 66  LEU A N   1 
ATOM 512  C CA  ? LEU A 1  66 ? -18.344   6.367   4.696 1.000 96.630 ? 66  LEU A CA  1 
ATOM 513  C C   ? LEU A 1  66 ? -18.004   6.103   6.159 1.000 96.630 ? 66  LEU A C   1 
ATOM 514  C CB  ? LEU A 1  66 ? -19.063   7.712   4.561 1.000 96.630 ? 66  LEU A CB  1 
ATOM 515  O O   ? LEU A 1  66 ? -18.881   5.745   6.949 1.000 96.630 ? 66  LEU A O   1 
ATOM 516  C CG  ? LEU A 1  66 ? -19.251   8.241   3.138 1.000 96.630 ? 66  LEU A CG  1 
ATOM 517  C CD1 ? LEU A 1  66 ? -20.720   8.163   2.734 1.000 96.630 ? 66  LEU A CD1 1 
ATOM 518  C CD2 ? LEU A 1  66 ? -18.736   9.671   3.026 1.000 96.630 ? 66  LEU A CD2 1 
ATOM 519  N N   ? PHE A 1  67 ? -16.723   6.294   6.445 1.000 97.310 ? 67  PHE A N   1 
ATOM 520  C CA  ? PHE A 1  67 ? -16.250   6.055   7.804 1.000 97.310 ? 67  PHE A CA  1 
ATOM 521  C C   ? PHE A 1  67 ? -15.395   7.218   8.291 1.000 97.310 ? 67  PHE A C   1 
ATOM 522  C CB  ? PHE A 1  67 ? -15.451   4.750   7.874 1.000 97.310 ? 67  PHE A CB  1 
ATOM 523  O O   ? PHE A 1  67 ? -14.731   7.885   7.494 1.000 97.310 ? 67  PHE A O   1 
ATOM 524  C CG  ? PHE A 1  67 ? -16.203   3.550   7.367 1.000 97.310 ? 67  PHE A CG  1 
ATOM 525  C CD1 ? PHE A 1  67 ? -17.020   2.814   8.216 1.000 97.310 ? 67  PHE A CD1 1 
ATOM 526  C CD2 ? PHE A 1  67 ? -16.093   3.157   6.039 1.000 97.310 ? 67  PHE A CD2 1 
ATOM 527  C CE1 ? PHE A 1  67 ? -17.717   1.702   7.749 1.000 97.310 ? 67  PHE A CE1 1 
ATOM 528  C CE2 ? PHE A 1  67 ? -16.787   2.047   5.565 1.000 97.310 ? 67  PHE A CE2 1 
ATOM 529  C CZ  ? PHE A 1  67 ? -17.598   1.321   6.422 1.000 97.310 ? 67  PHE A CZ  1 
ATOM 530  N N   ? ARG A 1  68 ? -15.390   7.370   9.626 1.000 95.760 ? 68  ARG A N   1 
ATOM 531  C CA  ? ARG A 1  68 ? -14.338   8.082  10.345 1.000 95.760 ? 68  ARG A CA  1 
ATOM 532  C C   ? ARG A 1  68 ? -13.412   7.108  11.065 1.000 95.760 ? 68  ARG A C   1 
ATOM 533  C CB  ? ARG A 1  68 ? -14.944   9.067  11.347 1.000 95.760 ? 68  ARG A CB  1 
ATOM 534  O O   ? ARG A 1  68 ? -13.843   6.036  11.495 1.000 95.760 ? 68  ARG A O   1 
ATOM 535  C CG  ? ARG A 1  68 ? -15.729  10.198  10.701 1.000 95.760 ? 68  ARG A CG  1 
ATOM 536  C CD  ? ARG A 1  68 ? -16.187  11.225  11.728 1.000 95.760 ? 68  ARG A CD  1 
ATOM 537  N NE  ? ARG A 1  68 ? -16.755  12.409  11.089 1.000 95.760 ? 68  ARG A NE  1 
ATOM 538  N NH1 ? ARG A 1  68 ? -18.471  12.662  12.615 1.000 95.760 ? 68  ARG A NH1 1 
ATOM 539  N NH2 ? ARG A 1  68 ? -18.259  14.130  10.868 1.000 95.760 ? 68  ARG A NH2 1 
ATOM 540  C CZ  ? ARG A 1  68 ? -17.827  13.064  11.526 1.000 95.760 ? 68  ARG A CZ  1 
ATOM 541  N N   ? PRO A 1  69 ? -12.098   7.610  11.100 1.000 96.550 ? 69  PRO A N   1 
ATOM 542  C CA  ? PRO A 1  69 ? -11.230   6.724  11.880 1.000 96.550 ? 69  PRO A CA  1 
ATOM 543  C C   ? PRO A 1  69 ? -11.505   6.799  13.380 1.000 96.550 ? 69  PRO A C   1 
ATOM 544  C CB  ? PRO A 1  69 ?  -9.824   7.235  11.557 1.000 96.550 ? 69  PRO A CB  1 
ATOM 545  O O   ? PRO A 1  69 ? -11.661   7.892  13.929 1.000 96.550 ? 69  PRO A O   1 
ATOM 546  C CG  ? PRO A 1  69 ?  -9.993   8.070  10.329 1.000 96.550 ? 69  PRO A CG  1 
ATOM 547  C CD  ? PRO A 1  69 ? -11.390   8.623  10.317 1.000 96.550 ? 69  PRO A CD  1 
ATOM 548  N N   ? SER A 1  70 ? -11.644   5.598  14.069 1.000 96.460 ? 70  SER A N   1 
ATOM 549  C CA  ? SER A 1  70 ? -11.730   5.599  15.525 1.000 96.460 ? 70  SER A CA  1 
ATOM 550  C C   ? SER A 1  70 ? -10.345   5.537  16.161 1.000 96.460 ? 70  SER A C   1 
ATOM 551  C CB  ? SER A 1  70 ? -12.576   4.422  16.013 1.000 96.460 ? 70  SER A CB  1 
ATOM 552  O O   ? SER A 1  70 ? -10.150   6.003  17.285 1.000 96.460 ? 70  SER A O   1 
ATOM 553  O OG  ? SER A 1  70 ? -11.978   3.189  15.655 1.000 96.460 ? 70  SER A OG  1 
ATOM 554  N N   ? LYS A 1  71 ?  -9.416   4.929  15.405 1.000 96.460 ? 71  LYS A N   1 
ATOM 555  C CA  ? LYS A 1  71 ?  -8.022   4.802  15.821 1.000 96.460 ? 71  LYS A CA  1 
ATOM 556  C C   ? LYS A 1  71 ?  -7.094   4.719  14.612 1.000 96.460 ? 71  LYS A C   1 
ATOM 557  C CB  ? LYS A 1  71 ?  -7.837   3.570  16.708 1.000 96.460 ? 71  LYS A CB  1 
ATOM 558  O O   ? LYS A 1  71 ?  -7.413   4.059  13.621 1.000 96.460 ? 71  LYS A O   1 
ATOM 559  C CG  ? LYS A 1  71 ?  -6.508   3.535  17.449 1.000 96.460 ? 71  LYS A CG  1 
ATOM 560  C CD  ? LYS A 1  71 ?  -6.460   2.393  18.456 1.000 96.460 ? 71  LYS A CD  1 
ATOM 561  C CE  ? LYS A 1  71 ?  -5.193   2.443  19.299 1.000 96.460 ? 71  LYS A CE  1 
ATOM 562  N NZ  ? LYS A 1  71 ?  -5.153   1.341  20.306 1.000 96.460 ? 71  LYS A NZ  1 
ATOM 563  N N   ? ILE A 1  72 ?  -5.919   5.408  14.715 1.000 96.930 ? 72  ILE A N   1 
ATOM 564  C CA  ? ILE A 1  72 ?  -4.870   5.354  13.703 1.000 96.930 ? 72  ILE A CA  1 
ATOM 565  C C   ? ILE A 1  72 ?  -3.556   4.913  14.344 1.000 96.930 ? 72  ILE A C   1 
ATOM 566  C CB  ? ILE A 1  72 ?  -4.692   6.718  13.000 1.000 96.930 ? 72  ILE A CB  1 
ATOM 567  O O   ? ILE A 1  72 ?  -3.049   5.574  15.253 1.000 96.930 ? 72  ILE A O   1 
ATOM 568  C CG1 ? ILE A 1  72 ?  -6.001   7.148  12.329 1.000 96.930 ? 72  ILE A CG1 1 
ATOM 569  C CG2 ? ILE A 1  72 ?  -3.549   6.655  11.981 1.000 96.930 ? 72  ILE A CG2 1 
ATOM 570  C CD1 ? ILE A 1  72 ?  -5.975   8.564  11.771 1.000 96.930 ? 72  ILE A CD1 1 
ATOM 571  N N   ? ILE A 1  73 ?  -3.004   3.788  13.794 1.000 97.770 ? 73  ILE A N   1 
ATOM 572  C CA  ? ILE A 1  73 ?  -1.845   3.201  14.458 1.000 97.770 ? 73  ILE A CA  1 
ATOM 573  C C   ? ILE A 1  73 ?  -0.719   2.997  13.446 1.000 97.770 ? 73  ILE A C   1 
ATOM 574  C CB  ? ILE A 1  73 ?  -2.202   1.861  15.139 1.000 97.770 ? 73  ILE A CB  1 
ATOM 575  O O   ? ILE A 1  73 ?  -0.688   1.988  12.738 1.000 97.770 ? 73  ILE A O   1 
ATOM 576  C CG1 ? ILE A 1  73 ?  -3.419   2.035  16.056 1.000 97.770 ? 73  ILE A CG1 1 
ATOM 577  C CG2 ? ILE A 1  73 ?  -1.003   1.315  15.919 1.000 97.770 ? 73  ILE A CG2 1 
ATOM 578  C CD1 ? ILE A 1  73 ?  -3.958   0.730  16.623 1.000 97.770 ? 73  ILE A CD1 1 
ATOM 579  N N   ? PRO A 1  74 ?   0.276   4.001  13.366 1.000 97.950 ? 74  PRO A N   1 
ATOM 580  C CA  ? PRO A 1  74 ?   1.460   3.722  12.550 1.000 97.950 ? 74  PRO A CA  1 
ATOM 581  C C   ? PRO A 1  74 ?   2.409   2.724  13.209 1.000 97.950 ? 74  PRO A C   1 
ATOM 582  C CB  ? PRO A 1  74 ?   2.123   5.095  12.409 1.000 97.950 ? 74  PRO A CB  1 
ATOM 583  O O   ? PRO A 1  74 ?   2.475   2.649  14.439 1.000 97.950 ? 74  PRO A O   1 
ATOM 584  C CG  ? PRO A 1  74 ?   1.072   6.071  12.832 1.000 97.950 ? 74  PRO A CG  1 
ATOM 585  C CD  ? PRO A 1  74 ?   0.136   5.382  13.783 1.000 97.950 ? 74  PRO A CD  1 
ATOM 586  N N   ? HIS A 1  75 ?   3.047   1.913  12.341 1.000 98.150 ? 75  HIS A N   1 
ATOM 587  C CA  ? HIS A 1  75 ?   4.034   1.003  12.911 1.000 98.150 ? 75  HIS A CA  1 
ATOM 588  C C   ? HIS A 1  75 ?   5.039   1.753  13.779 1.000 98.150 ? 75  HIS A C   1 
ATOM 589  C CB  ? HIS A 1  75 ?   4.762   0.241  11.803 1.000 98.150 ? 75  HIS A CB  1 
ATOM 590  O O   ? HIS A 1  75 ?   5.526   2.817  13.393 1.000 98.150 ? 75  HIS A O   1 
ATOM 591  C CG  ? HIS A 1  75 ?   5.487  -0.975  12.287 1.000 98.150 ? 75  HIS A CG  1 
ATOM 592  C CD2 ? HIS A 1  75 ?   5.169  -2.288  12.212 1.000 98.150 ? 75  HIS A CD2 1 
ATOM 593  N ND1 ? HIS A 1  75 ?   6.697  -0.907  12.944 1.000 98.150 ? 75  HIS A ND1 1 
ATOM 594  C CE1 ? HIS A 1  75 ?   7.093  -2.131  13.251 1.000 98.150 ? 75  HIS A CE1 1 
ATOM 595  N NE2 ? HIS A 1  75 ?   6.183  -2.987  12.818 1.000 98.150 ? 75  HIS A NE2 1 
ATOM 596  N N   ? PRO A 1  76 ?   5.409   1.227  14.959 1.000 97.250 ? 76  PRO A N   1 
ATOM 597  C CA  ? PRO A 1  76 ?   6.287   1.909  15.913 1.000 97.250 ? 76  PRO A CA  1 
ATOM 598  C C   ? PRO A 1  76 ?   7.688   2.152  15.356 1.000 97.250 ? 76  PRO A C   1 
ATOM 599  C CB  ? PRO A 1  76 ?   6.331   0.945  17.102 1.000 97.250 ? 76  PRO A CB  1 
ATOM 600  O O   ? PRO A 1  76 ?   8.384   3.066  15.805 1.000 97.250 ? 76  PRO A O   1 
ATOM 601  C CG  ? PRO A 1  76 ?   5.109   0.098  16.953 1.000 97.250 ? 76  PRO A CG  1 
ATOM 602  C CD  ? PRO A 1  76 ?   4.763   0.012  15.494 1.000 97.250 ? 76  PRO A CD  1 
ATOM 603  N N   ? GLN A 1  77 ?   8.089   1.315  14.404 1.000 97.650 ? 77  GLN A N   1 
ATOM 604  C CA  ? GLN A 1  77 ?   9.445   1.432  13.878 1.000 97.650 ? 77  GLN A CA  1 
ATOM 605  C C   ? GLN A 1  77 ?   9.463   2.225  12.574 1.000 97.650 ? 77  GLN A C   1 
ATOM 606  C CB  ? GLN A 1  77 ?  10.058   0.048  13.658 1.000 97.650 ? 77  GLN A CB  1 
ATOM 607  O O   ? GLN A 1  77 ?  10.456   2.208  11.844 1.000 97.650 ? 77  GLN A O   1 
ATOM 608  C CG  ? GLN A 1  77 ?  10.279  -0.738  14.943 1.000 97.650 ? 77  GLN A CG  1 
ATOM 609  C CD  ? GLN A 1  77 ?  10.914  -2.094  14.701 1.000 97.650 ? 77  GLN A CD  1 
ATOM 610  N NE2 ? GLN A 1  77 ?  11.940  -2.417  15.481 1.000 97.650 ? 77  GLN A NE2 1 
ATOM 611  O OE1 ? GLN A 1  77 ?  10.485  -2.846  13.820 1.000 97.650 ? 77  GLN A OE1 1 
ATOM 612  N N   ? TYR A 1  78 ?   8.311   2.875  12.247 1.000 97.880 ? 78  TYR A N   1 
ATOM 613  C CA  ? TYR A 1  78 ?   8.269   3.679  11.030 1.000 97.880 ? 78  TYR A CA  1 
ATOM 614  C C   ? TYR A 1  78 ?   9.313   4.788  11.073 1.000 97.880 ? 78  TYR A C   1 
ATOM 615  C CB  ? TYR A 1  78 ?   6.875   4.283  10.833 1.000 97.880 ? 78  TYR A CB  1 
ATOM 616  O O   ? TYR A 1  78 ?   9.371   5.559  12.034 1.000 97.880 ? 78  TYR A O   1 
ATOM 617  C CG  ? TYR A 1  78 ?   6.794   5.263   9.688 1.000 97.880 ? 78  TYR A CG  1 
ATOM 618  C CD1 ? TYR A 1  78 ?   6.341   6.564   9.890 1.000 97.880 ? 78  TYR A CD1 1 
ATOM 619  C CD2 ? TYR A 1  78 ?   7.170   4.889   8.402 1.000 97.880 ? 78  TYR A CD2 1 
ATOM 620  C CE1 ? TYR A 1  78 ?   6.263   7.471   8.838 1.000 97.880 ? 78  TYR A CE1 1 
ATOM 621  C CE2 ? TYR A 1  78 ?   7.096   5.787   7.342 1.000 97.880 ? 78  TYR A CE2 1 
ATOM 622  O OH  ? TYR A 1  78 ?   6.568   7.966   6.524 1.000 97.880 ? 78  TYR A OH  1 
ATOM 623  C CZ  ? TYR A 1  78 ?   6.643   7.073   7.569 1.000 97.880 ? 78  TYR A CZ  1 
ATOM 624  N N   ? ASP A 1  79 ?  10.123   4.817  10.065 1.000 97.050 ? 79  ASP A N   1 
ATOM 625  C CA  ? ASP A 1  79 ?  11.148   5.829   9.831 1.000 97.050 ? 79  ASP A CA  1 
ATOM 626  C C   ? ASP A 1  79 ?  10.756   6.754   8.680 1.000 97.050 ? 79  ASP A C   1 
ATOM 627  C CB  ? ASP A 1  79 ?  12.497   5.169   9.538 1.000 97.050 ? 79  ASP A CB  1 
ATOM 628  O O   ? ASP A 1  79 ?  10.820   6.363   7.513 1.000 97.050 ? 79  ASP A O   1 
ATOM 629  C CG  ? ASP A 1  79 ?  13.630   6.170   9.399 1.000 97.050 ? 79  ASP A CG  1 
ATOM 630  O OD1 ? ASP A 1  79 ?  13.369   7.343   9.053 1.000 97.050 ? 79  ASP A OD1 1 
ATOM 631  O OD2 ? ASP A 1  79 ?  14.795   5.783   9.634 1.000 97.050 ? 79  ASP A OD2 1 
ATOM 632  N N   ? SER A 1  80 ?  10.432   8.012   8.946 1.000 95.240 ? 80  SER A N   1 
ATOM 633  C CA  ? SER A 1  80 ?   9.847   8.928   7.971 1.000 95.240 ? 80  SER A CA  1 
ATOM 634  C C   ? SER A 1  80 ?  10.890   9.403   6.964 1.000 95.240 ? 80  SER A C   1 
ATOM 635  C CB  ? SER A 1  80 ?   9.221  10.132   8.675 1.000 95.240 ? 80  SER A CB  1 
ATOM 636  O O   ? SER A 1  80 ?  10.554   9.740   5.827 1.000 95.240 ? 80  SER A O   1 
ATOM 637  O OG  ? SER A 1  80 ?  10.201  10.860   9.396 1.000 95.240 ? 80  SER A OG  1 
ATOM 638  N N   ? LYS A 1  81 ?  12.163   9.354   7.378 1.000 94.070 ? 81  LYS A N   1 
ATOM 639  C CA  ? LYS A 1  81 ?  13.234   9.772   6.478 1.000 94.070 ? 81  LYS A CA  1 
ATOM 640  C C   ? LYS A 1  81 ?  13.508   8.709   5.418 1.000 94.070 ? 81  LYS A C   1 
ATOM 641  C CB  ? LYS A 1  81 ?  14.511  10.070   7.264 1.000 94.070 ? 81  LYS A CB  1 
ATOM 642  O O   ? LYS A 1  81 ?  13.583   9.017   4.227 1.000 94.070 ? 81  LYS A O   1 
ATOM 643  C CG  ? LYS A 1  81 ?  15.642  10.636   6.418 1.000 94.070 ? 81  LYS A CG  1 
ATOM 644  C CD  ? LYS A 1  81 ?  16.875  10.936   7.260 1.000 94.070 ? 81  LYS A CD  1 
ATOM 645  C CE  ? LYS A 1  81 ?  18.036  11.419   6.402 1.000 94.070 ? 81  LYS A CE  1 
ATOM 646  N NZ  ? LYS A 1  81 ?  19.261  11.671   7.218 1.000 94.070 ? 81  LYS A NZ  1 
ATOM 647  N N   ? ARG A 1  82 ?  13.492   7.473   5.805 1.000 93.470 ? 82  ARG A N   1 
ATOM 648  C CA  ? ARG A 1  82 ?  13.838   6.369   4.916 1.000 93.470 ? 82  ARG A CA  1 
ATOM 649  C C   ? ARG A 1  82 ?  12.587   5.670   4.397 1.000 93.470 ? 82  ARG A C   1 
ATOM 650  C CB  ? ARG A 1  82 ?  14.741   5.364   5.633 1.000 93.470 ? 82  ARG A CB  1 
ATOM 651  O O   ? ARG A 1  82 ?  12.670   4.799   3.528 1.000 93.470 ? 82  ARG A O   1 
ATOM 652  C CG  ? ARG A 1  82 ?  16.111   5.914   5.995 1.000 93.470 ? 82  ARG A CG  1 
ATOM 653  C CD  ? ARG A 1  82 ?  17.015   4.838   6.581 1.000 93.470 ? 82  ARG A CD  1 
ATOM 654  N NE  ? ARG A 1  82 ?  18.366   5.339   6.818 1.000 93.470 ? 82  ARG A NE  1 
ATOM 655  N NH1 ? ARG A 1  82 ?  18.110   5.548   9.104 1.000 93.470 ? 82  ARG A NH1 1 
ATOM 656  N NH2 ? ARG A 1  82 ?  20.098   6.111   8.113 1.000 93.470 ? 82  ARG A NH2 1 
ATOM 657  C CZ  ? ARG A 1  82 ?  18.855   5.665   8.011 1.000 93.470 ? 82  ARG A CZ  1 
ATOM 658  N N   ? LYS A 1  83 ?  11.470   6.155   4.916 1.000 95.650 ? 83  LYS A N   1 
ATOM 659  C CA  ? LYS A 1  83 ?  10.183   5.528   4.630 1.000 95.650 ? 83  LYS A CA  1 
ATOM 660  C C   ? LYS A 1  83 ?  10.249   4.018   4.841 1.000 95.650 ? 83  LYS A C   1 
ATOM 661  C CB  ? LYS A 1  83 ?   9.741   5.838   3.199 1.000 95.650 ? 83  LYS A CB  1 
ATOM 662  O O   ? LYS A 1  83 ?   9.627   3.255   4.099 1.000 95.650 ? 83  LYS A O   1 
ATOM 663  C CG  ? LYS A 1  83 ?   9.591   7.323   2.906 1.000 95.650 ? 83  LYS A CG  1 
ATOM 664  C CD  ? LYS A 1  83 ?   8.455   7.940   3.712 1.000 95.650 ? 83  LYS A CD  1 
ATOM 665  C CE  ? LYS A 1  83 ?   8.214   9.392   3.320 1.000 95.650 ? 83  LYS A CE  1 
ATOM 666  N NZ  ? LYS A 1  83 ?   7.128  10.013   4.136 1.000 95.650 ? 83  LYS A NZ  1 
ATOM 667  N N   ? ASP A 1  84 ?  11.055   3.523   5.776 1.000 97.260 ? 84  ASP A N   1 
ATOM 668  C CA  ? ASP A 1  84 ?  11.176   2.130   6.196 1.000 97.260 ? 84  ASP A CA  1 
ATOM 669  C C   ? ASP A 1  84 ?  10.104   1.771   7.222 1.000 97.260 ? 84  ASP A C   1 
ATOM 670  C CB  ? ASP A 1  84 ?  12.567   1.862   6.773 1.000 97.260 ? 84  ASP A CB  1 
ATOM 671  O O   ? ASP A 1  84 ?   9.762   2.585   8.082 1.000 97.260 ? 84  ASP A O   1 
ATOM 672  C CG  ? ASP A 1  84 ?  12.892   0.382   6.874 1.000 97.260 ? 84  ASP A CG  1 
ATOM 673  O OD1 ? ASP A 1  84 ?  12.482  -0.395   5.984 1.000 97.260 ? 84  ASP A OD1 1 
ATOM 674  O OD2 ? ASP A 1  84 ?  13.561  -0.012   7.854 1.000 97.260 ? 84  ASP A OD2 1 
ATOM 675  N N   ? SER A 1  85 ?   9.538   0.536   7.165 1.000 97.890 ? 85  SER A N   1 
ATOM 676  C CA  ? SER A 1  85 ?   8.424   0.094   7.997 1.000 97.890 ? 85  SER A CA  1 
ATOM 677  C C   ? SER A 1  85 ?   7.201   0.982   7.799 1.000 97.890 ? 85  SER A C   1 
ATOM 678  C CB  ? SER A 1  85 ?   8.826   0.086   9.472 1.000 97.890 ? 85  SER A CB  1 
ATOM 679  O O   ? SER A 1  85 ?   6.500   1.305   8.761 1.000 97.890 ? 85  SER A O   1 
ATOM 680  O OG  ? SER A 1  85 ?   9.944  -0.759   9.684 1.000 97.890 ? 85  SER A OG  1 
ATOM 681  N N   ? ASP A 1  86 ?   6.996   1.516   6.620 1.000 98.320 ? 86  ASP A N   1 
ATOM 682  C CA  ? ASP A 1  86 ?   5.924   2.419   6.216 1.000 98.320 ? 86  ASP A CA  1 
ATOM 683  C C   ? ASP A 1  86 ?   4.584   1.689   6.154 1.000 98.320 ? 86  ASP A C   1 
ATOM 684  C CB  ? ASP A 1  86 ?   6.240   3.054   4.859 1.000 98.320 ? 86  ASP A CB  1 
ATOM 685  O O   ? ASP A 1  86 ?   4.076   1.403   5.068 1.000 98.320 ? 86  ASP A O   1 
ATOM 686  C CG  ? ASP A 1  86 ?   5.309   4.202   4.511 1.000 98.320 ? 86  ASP A CG  1 
ATOM 687  O OD1 ? ASP A 1  86 ?   4.620   4.724   5.414 1.000 98.320 ? 86  ASP A OD1 1 
ATOM 688  O OD2 ? ASP A 1  86 ?   5.263   4.587   3.323 1.000 98.320 ? 86  ASP A OD2 1 
ATOM 689  N N   ? VAL A 1  87 ?   4.002   1.296   7.289 1.000 98.520 ? 87  VAL A N   1 
ATOM 690  C CA  ? VAL A 1  87 ?   2.751   0.556   7.409 1.000 98.520 ? 87  VAL A CA  1 
ATOM 691  C C   ? VAL A 1  87 ?   1.929   1.113   8.569 1.000 98.520 ? 87  VAL A C   1 
ATOM 692  C CB  ? VAL A 1  87 ?   3.002  -0.956   7.610 1.000 98.520 ? 87  VAL A CB  1 
ATOM 693  O O   ? VAL A 1  87 ?   2.482   1.483   9.608 1.000 98.520 ? 87  VAL A O   1 
ATOM 694  C CG1 ? VAL A 1  87 ?   3.879  -1.198   8.837 1.000 98.520 ? 87  VAL A CG1 1 
ATOM 695  C CG2 ? VAL A 1  87 ?   1.676  -1.703   7.740 1.000 98.520 ? 87  VAL A CG2 1 
ATOM 696  N N   ? MET A 1  88 ?   0.628   1.298   8.334 1.000 98.430 ? 88  MET A N   1 
ATOM 697  C CA  ? MET A 1  88 ?  -0.280   1.855   9.333 1.000 98.430 ? 88  MET A CA  1 
ATOM 698  C C   ? MET A 1  88 ?  -1.631   1.150   9.294 1.000 98.430 ? 88  MET A C   1 
ATOM 699  C CB  ? MET A 1  88 ?  -0.467   3.357   9.112 1.000 98.430 ? 88  MET A CB  1 
ATOM 700  O O   ? MET A 1  88 ?  -2.107   0.769   8.223 1.000 98.430 ? 88  MET A O   1 
ATOM 701  C CG  ? MET A 1  88 ?  -1.394   4.015  10.121 1.000 98.430 ? 88  MET A CG  1 
ATOM 702  S SD  ? MET A 1  88 ?  -1.653   5.799   9.779 1.000 98.430 ? 88  MET A SD  1 
ATOM 703  C CE  ? MET A 1  88 ?  -2.711   5.693   8.309 1.000 98.430 ? 88  MET A CE  1 
ATOM 704  N N   ? LEU A 1  89 ?  -2.247   0.931  10.442 1.000 98.600 ? 89  LEU A N   1 
ATOM 705  C CA  ? LEU A 1  89 ?  -3.598   0.397  10.571 1.000 98.600 ? 89  LEU A CA  1 
ATOM 706  C C   ? LEU A 1  89 ?  -4.575   1.487  10.998 1.000 98.600 ? 89  LEU A C   1 
ATOM 707  C CB  ? LEU A 1  89 ?  -3.626  -0.754  11.580 1.000 98.600 ? 89  LEU A CB  1 
ATOM 708  O O   ? LEU A 1  89 ?  -4.258   2.306  11.863 1.000 98.600 ? 89  LEU A O   1 
ATOM 709  C CG  ? LEU A 1  89 ?  -2.906  -2.038  11.164 1.000 98.600 ? 89  LEU A CG  1 
ATOM 710  C CD1 ? LEU A 1  89 ?  -2.835  -3.009  12.337 1.000 98.600 ? 89  LEU A CD1 1 
ATOM 711  C CD2 ? LEU A 1  89 ?  -3.606  -2.682   9.972 1.000 98.600 ? 89  LEU A CD2 1 
ATOM 712  N N   ? ILE A 1  90 ?  -5.696   1.476  10.293 1.000 98.320 ? 90  ILE A N   1 
ATOM 713  C CA  ? ILE A 1  90 ?  -6.781   2.386  10.647 1.000 98.320 ? 90  ILE A CA  1 
ATOM 714  C C   ? ILE A 1  90 ?  -7.995   1.585  11.111 1.000 98.320 ? 90  ILE A C   1 
ATOM 715  C CB  ? ILE A 1  90 ?  -7.162   3.300   9.461 1.000 98.320 ? 90  ILE A CB  1 
ATOM 716  O O   ? ILE A 1  90 ?  -8.520   0.754  10.367 1.000 98.320 ? 90  ILE A O   1 
ATOM 717  C CG1 ? ILE A 1  90 ?  -5.943   4.101   8.991 1.000 98.320 ? 90  ILE A CG1 1 
ATOM 718  C CG2 ? ILE A 1  90 ?  -8.315   4.231   9.846 1.000 98.320 ? 90  ILE A CG2 1 
ATOM 719  C CD1 ? ILE A 1  90 ?  -6.166   4.862   7.691 1.000 98.320 ? 90  ILE A CD1 1 
ATOM 720  N N   ? LYS A 1  91 ?  -8.427   1.813  12.411 1.000 98.200 ? 91  LYS A N   1 
ATOM 721  C CA  ? LYS A 1  91 ?  -9.663   1.210  12.901 1.000 98.200 ? 91  LYS A CA  1 
ATOM 722  C C   ? LYS A 1  91 ? -10.875   2.057  12.526 1.000 98.200 ? 91  LYS A C   1 
ATOM 723  C CB  ? LYS A 1  91 ?  -9.604   1.022  14.418 1.000 98.200 ? 91  LYS A CB  1 
ATOM 724  O O   ? LYS A 1  91 ? -10.906   3.260  12.794 1.000 98.200 ? 91  LYS A O   1 
ATOM 725  C CG  ? LYS A 1  91 ? -10.741   0.183  14.983 1.000 98.200 ? 91  LYS A CG  1 
ATOM 726  C CD  ? LYS A 1  91 ? -10.561  -0.070  16.474 1.000 98.200 ? 91  LYS A CD  1 
ATOM 727  C CE  ? LYS A 1  91 ? -11.615  -1.030  17.010 1.000 98.200 ? 91  LYS A CE  1 
ATOM 728  N NZ  ? LYS A 1  91 ? -11.416  -1.317  18.462 1.000 98.200 ? 91  LYS A NZ  1 
ATOM 729  N N   ? LEU A 1  92 ? -11.851   1.403  11.855 1.000 97.950 ? 92  LEU A N   1 
ATOM 730  C CA  ? LEU A 1  92 ? -13.062   2.106  11.445 1.000 97.950 ? 92  LEU A CA  1 
ATOM 731  C C   ? LEU A 1  92 ? -13.962   2.383  12.645 1.000 97.950 ? 92  LEU A C   1 
ATOM 732  C CB  ? LEU A 1  92 ? -13.826   1.293  10.397 1.000 97.950 ? 92  LEU A CB  1 
ATOM 733  O O   ? LEU A 1  92 ? -14.006   1.592  13.589 1.000 97.950 ? 92  LEU A O   1 
ATOM 734  C CG  ? LEU A 1  92 ? -13.074   0.981   9.101 1.000 97.950 ? 92  LEU A CG  1 
ATOM 735  C CD1 ? LEU A 1  92 ? -13.943   0.137   8.175 1.000 97.950 ? 92  LEU A CD1 1 
ATOM 736  C CD2 ? LEU A 1  92 ? -12.641   2.270   8.411 1.000 97.950 ? 92  LEU A CD2 1 
ATOM 737  N N   ? SER A 1  93 ? -14.720   3.535  12.673 1.000 96.950 ? 93  SER A N   1 
ATOM 738  C CA  ? SER A 1  93 ? -15.642   3.887  13.747 1.000 96.950 ? 93  SER A CA  1 
ATOM 739  C C   ? SER A 1  93 ? -16.763   2.860  13.872 1.000 96.950 ? 93  SER A C   1 
ATOM 740  C CB  ? SER A 1  93 ? -16.236   5.276  13.510 1.000 96.950 ? 93  SER A CB  1 
ATOM 741  O O   ? SER A 1  93 ? -17.339   2.690  14.949 1.000 96.950 ? 93  SER A O   1 
ATOM 742  O OG  ? SER A 1  93 ? -16.900   5.332  12.259 1.000 96.950 ? 93  SER A OG  1 
ATOM 743  N N   ? ARG A 1  94 ? -17.119   2.186  12.813 1.000 97.410 ? 94  ARG A N   1 
ATOM 744  C CA  ? ARG A 1  94 ? -18.060   1.075  12.716 1.000 97.410 ? 94  ARG A CA  1 
ATOM 745  C C   ? ARG A 1  94 ? -17.608   0.063  11.668 1.000 97.410 ? 94  ARG A C   1 
ATOM 746  C CB  ? ARG A 1  94 ? -19.463   1.586  12.381 1.000 97.410 ? 94  ARG A CB  1 
ATOM 747  O O   ? ARG A 1  94 ? -16.869   0.408  10.744 1.000 97.410 ? 94  ARG A O   1 
ATOM 748  C CG  ? ARG A 1  94 ? -19.556   2.294  11.039 1.000 97.410 ? 94  ARG A CG  1 
ATOM 749  C CD  ? ARG A 1  94 ? -20.957   2.830  10.779 1.000 97.410 ? 94  ARG A CD  1 
ATOM 750  N NE  ? ARG A 1  94 ? -21.017   3.605   9.543 1.000 97.410 ? 94  ARG A NE  1 
ATOM 751  N NH1 ? ARG A 1  94 ? -21.790   1.859   8.243 1.000 97.410 ? 94  ARG A NH1 1 
ATOM 752  N NH2 ? ARG A 1  94 ? -21.428   3.920   7.306 1.000 97.410 ? 94  ARG A NH2 1 
ATOM 753  C CZ  ? ARG A 1  94 ? -21.412   3.126   8.367 1.000 97.410 ? 94  ARG A CZ  1 
ATOM 754  N N   ? PRO A 1  95 ? -18.089  -1.308  11.924 1.000 97.830 ? 95  PRO A N   1 
ATOM 755  C CA  ? PRO A 1  95 ? -17.655  -2.321  10.960 1.000 97.830 ? 95  PRO A CA  1 
ATOM 756  C C   ? PRO A 1  95 ? -18.211  -2.079   9.558 1.000 97.830 ? 95  PRO A C   1 
ATOM 757  C CB  ? PRO A 1  95 ? -18.204  -3.624  11.547 1.000 97.830 ? 95  PRO A CB  1 
ATOM 758  O O   ? PRO A 1  95 ? -19.343  -1.610   9.412 1.000 97.830 ? 95  PRO A O   1 
ATOM 759  C CG  ? PRO A 1  95 ? -18.542  -3.292  12.964 1.000 97.830 ? 95  PRO A CG  1 
ATOM 760  C CD  ? PRO A 1  95 ? -18.824  -1.820  13.055 1.000 97.830 ? 95  PRO A CD  1 
ATOM 761  N N   ? ALA A 1  96 ? -17.353  -2.397   8.520 1.000 97.960 ? 96  ALA A N   1 
ATOM 762  C CA  ? ALA A 1  96 ? -17.803  -2.335   7.131 1.000 97.960 ? 96  ALA A CA  1 
ATOM 763  C C   ? ALA A 1  96 ? -18.863  -3.396   6.851 1.000 97.960 ? 96  ALA A C   1 
ATOM 764  C CB  ? ALA A 1  96 ? -16.620  -2.505   6.181 1.000 97.960 ? 96  ALA A CB  1 
ATOM 765  O O   ? ALA A 1  96 ? -18.785  -4.513   7.368 1.000 97.960 ? 96  ALA A O   1 
ATOM 766  N N   ? ASN A 1  97 ? -19.935  -3.048   6.111 1.000 97.700 ? 97  ASN A N   1 
ATOM 767  C CA  ? ASN A 1  97 ? -20.909  -4.016   5.618 1.000 97.700 ? 97  ASN A CA  1 
ATOM 768  C C   ? ASN A 1  97 ? -20.389  -4.759   4.390 1.000 97.700 ? 97  ASN A C   1 
ATOM 769  C CB  ? ASN A 1  97 ? -22.237  -3.327   5.298 1.000 97.700 ? 97  ASN A CB  1 
ATOM 770  O O   ? ASN A 1  97 ? -20.330  -4.194   3.297 1.000 97.700 ? 97  ASN A O   1 
ATOM 771  C CG  ? ASN A 1  97 ? -22.888  -2.717   6.524 1.000 97.700 ? 97  ASN A CG  1 
ATOM 772  N ND2 ? ASN A 1  97 ? -23.307  -1.462   6.410 1.000 97.700 ? 97  ASN A ND2 1 
ATOM 773  O OD1 ? ASN A 1  97 ? -23.014  -3.368   7.564 1.000 97.700 ? 97  ASN A OD1 1 
ATOM 774  N N   ? LEU A 1  98 ? -19.923  -5.997   4.609 1.000 97.660 ? 98  LEU A N   1 
ATOM 775  C CA  ? LEU A 1  98 ? -19.439  -6.778   3.476 1.000 97.660 ? 98  LEU A CA  1 
ATOM 776  C C   ? LEU A 1  98 ? -20.595  -7.207   2.578 1.000 97.660 ? 98  LEU A C   1 
ATOM 777  C CB  ? LEU A 1  98 ? -18.671  -8.010   3.962 1.000 97.660 ? 98  LEU A CB  1 
ATOM 778  O O   ? LEU A 1  98 ? -21.548  -7.836   3.045 1.000 97.660 ? 98  LEU A O   1 
ATOM 779  C CG  ? LEU A 1  98 ? -17.532  -7.752   4.951 1.000 97.660 ? 98  LEU A CG  1 
ATOM 780  C CD1 ? LEU A 1  98 ? -16.826  -9.058   5.298 1.000 97.660 ? 98  LEU A CD1 1 
ATOM 781  C CD2 ? LEU A 1  98 ? -16.546  -6.739   4.379 1.000 97.660 ? 98  LEU A CD2 1 
ATOM 782  N N   ? ASN A 1  99 ? -20.521  -6.814   1.235 1.000 96.630 ? 99  ASN A N   1 
ATOM 783  C CA  ? ASN A 1  99 ? -21.526  -7.083   0.212 1.000 96.630 ? 99  ASN A CA  1 
ATOM 784  C C   ? ASN A 1  99 ? -20.912  -7.106  -1.185 1.000 96.630 ? 99  ASN A C   1 
ATOM 785  C CB  ? ASN A 1  99 ? -22.652  -6.050   0.280 1.000 96.630 ? 99  ASN A CB  1 
ATOM 786  O O   ? ASN A 1  99 ? -19.700  -7.276  -1.332 1.000 96.630 ? 99  ASN A O   1 
ATOM 787  C CG  ? ASN A 1  99 ? -22.148  -4.627   0.136 1.000 96.630 ? 99  ASN A CG  1 
ATOM 788  N ND2 ? ASN A 1  99 ? -22.779  -3.700   0.847 1.000 96.630 ? 99  ASN A ND2 1 
ATOM 789  O OD1 ? ASN A 1  99 ? -21.201  -4.363  -0.610 1.000 96.630 ? 99  ASN A OD1 1 
ATOM 790  N N   ? TYR A 1 100 ? -21.778  -6.936  -2.188 1.000 95.900 ? 100 TYR A N   1 
ATOM 791  C CA  ? TYR A 1 100 ? -21.316  -7.036  -3.568 1.000 95.900 ? 100 TYR A CA  1 
ATOM 792  C C   ? TYR A 1 100 ? -20.289  -5.953  -3.878 1.000 95.900 ? 100 TYR A C   1 
ATOM 793  C CB  ? TYR A 1 100 ? -22.496  -6.931  -4.539 1.000 95.900 ? 100 TYR A CB  1 
ATOM 794  O O   ? TYR A 1 100 ? -19.472  -6.107  -4.789 1.000 95.900 ? 100 TYR A O   1 
ATOM 795  C CG  ? TYR A 1 100 ? -22.108  -7.107  -5.987 1.000 95.900 ? 100 TYR A CG  1 
ATOM 796  C CD1 ? TYR A 1 100 ? -21.996  -6.009  -6.837 1.000 95.900 ? 100 TYR A CD1 1 
ATOM 797  C CD2 ? TYR A 1 100 ? -21.853  -8.371  -6.508 1.000 95.900 ? 100 TYR A CD2 1 
ATOM 798  C CE1 ? TYR A 1 100 ? -21.640  -6.167  -8.173 1.000 95.900 ? 100 TYR A CE1 1 
ATOM 799  C CE2 ? TYR A 1 100 ? -21.497  -8.541  -7.842 1.000 95.900 ? 100 TYR A CE2 1 
ATOM 800  O OH  ? TYR A 1 100 ? -21.041  -7.597  -9.986 1.000 95.900 ? 100 TYR A OH  1 
ATOM 801  C CZ  ? TYR A 1 100 ? -21.393  -7.435  -8.665 1.000 95.900 ? 100 TYR A CZ  1 
ATOM 802  N N   ? PHE A 1 101 ? -20.138  -4.888  -3.035 1.000 96.050 ? 101 PHE A N   1 
ATOM 803  C CA  ? PHE A 1 101 ? -19.335  -3.714  -3.357 1.000 96.050 ? 101 PHE A CA  1 
ATOM 804  C C   ? PHE A 1 101 ? -18.132  -3.609  -2.427 1.000 96.050 ? 101 PHE A C   1 
ATOM 805  C CB  ? PHE A 1 101 ? -20.182  -2.440  -3.265 1.000 96.050 ? 101 PHE A CB  1 
ATOM 806  O O   ? PHE A 1 101 ? -17.144  -2.949  -2.754 1.000 96.050 ? 101 PHE A O   1 
ATOM 807  C CG  ? PHE A 1 101 ? -21.484  -2.522  -4.014 1.000 96.050 ? 101 PHE A CG  1 
ATOM 808  C CD1 ? PHE A 1 101 ? -21.502  -2.565  -5.403 1.000 96.050 ? 101 PHE A CD1 1 
ATOM 809  C CD2 ? PHE A 1 101 ? -22.692  -2.557  -3.329 1.000 96.050 ? 101 PHE A CD2 1 
ATOM 810  C CE1 ? PHE A 1 101 ? -22.706  -2.640  -6.099 1.000 96.050 ? 101 PHE A CE1 1 
ATOM 811  C CE2 ? PHE A 1 101 ? -23.899  -2.632  -4.017 1.000 96.050 ? 101 PHE A CE2 1 
ATOM 812  C CZ  ? PHE A 1 101 ? -23.904  -2.673  -5.402 1.000 96.050 ? 101 PHE A CZ  1 
ATOM 813  N N   ? VAL A 1 102 ? -18.237  -4.208  -1.279 1.000 97.850 ? 102 VAL A N   1 
ATOM 814  C CA  ? VAL A 1 102 ? -17.191  -4.095  -0.268 1.000 97.850 ? 102 VAL A CA  1 
ATOM 815  C C   ? VAL A 1 102 ? -16.770  -5.487   0.198 1.000 97.850 ? 102 VAL A C   1 
ATOM 816  C CB  ? VAL A 1 102 ? -17.655  -3.247   0.938 1.000 97.850 ? 102 VAL A CB  1 
ATOM 817  O O   ? VAL A 1 102 ? -17.610  -6.292   0.607 1.000 97.850 ? 102 VAL A O   1 
ATOM 818  C CG1 ? VAL A 1 102 ? -16.562  -3.180   2.003 1.000 97.850 ? 102 VAL A CG1 1 
ATOM 819  C CG2 ? VAL A 1 102 ? -18.049  -1.844   0.482 1.000 97.850 ? 102 VAL A CG2 1 
ATOM 820  N N   ? GLY A 1 103 ? -15.373  -5.699   0.096 1.000 97.780 ? 103 GLY A N   1 
ATOM 821  C CA  ? GLY A 1 103 ? -14.811  -6.971   0.519 1.000 97.780 ? 103 GLY A CA  1 
ATOM 822  C C   ? GLY A 1 103 ? -13.465  -6.831   1.204 1.000 97.780 ? 103 GLY A C   1 
ATOM 823  O O   ? GLY A 1 103 ? -12.890  -5.740   1.238 1.000 97.780 ? 103 GLY A O   1 
ATOM 824  N N   ? ILE A 1 104 ? -12.920  -7.978   1.731 1.000 98.140 ? 104 ILE A N   1 
ATOM 825  C CA  ? ILE A 1 104 ? -11.661  -8.022   2.466 1.000 98.140 ? 104 ILE A CA  1 
ATOM 826  C C   ? ILE A 1 104 ? -10.598  -8.729   1.627 1.000 98.140 ? 104 ILE A C   1 
ATOM 827  C CB  ? ILE A 1 104 ? -11.826  -8.730   3.829 1.000 98.140 ? 104 ILE A CB  1 
ATOM 828  O O   ? ILE A 1 104 ? -10.895  -9.700   0.929 1.000 98.140 ? 104 ILE A O   1 
ATOM 829  C CG1 ? ILE A 1 104 ? -12.722  -7.901   4.756 1.000 98.140 ? 104 ILE A CG1 1 
ATOM 830  C CG2 ? ILE A 1 104 ? -10.460  -8.987   4.474 1.000 98.140 ? 104 ILE A CG2 1 
ATOM 831  C CD1 ? ILE A 1 104 ? -13.134  -8.626   6.030 1.000 98.140 ? 104 ILE A CD1 1 
ATOM 832  N N   ? VAL A 1 105 ?  -9.410  -8.238   1.724 1.000 98.050 ? 105 VAL A N   1 
ATOM 833  C CA  ? VAL A 1 105 ?  -8.274  -8.899   1.090 1.000 98.050 ? 105 VAL A CA  1 
ATOM 834  C C   ? VAL A 1 105 ?  -7.395  -9.550   2.155 1.000 98.050 ? 105 VAL A C   1 
ATOM 835  C CB  ? VAL A 1 105 ?  -7.442  -7.911   0.242 1.000 98.050 ? 105 VAL A CB  1 
ATOM 836  O O   ? VAL A 1 105 ?  -7.077  -8.928   3.171 1.000 98.050 ? 105 VAL A O   1 
ATOM 837  C CG1 ? VAL A 1 105 ?  -6.912  -6.770   1.109 1.000 98.050 ? 105 VAL A CG1 1 
ATOM 838  C CG2 ? VAL A 1 105 ?  -6.292  -8.640  -0.450 1.000 98.050 ? 105 VAL A CG2 1 
ATOM 839  N N   ? PRO A 1 106 ?  -7.129 -10.866   1.905 1.000 97.870 ? 106 PRO A N   1 
ATOM 840  C CA  ? PRO A 1 106 ?  -6.348 -11.577   2.920 1.000 97.870 ? 106 PRO A CA  1 
ATOM 841  C C   ? PRO A 1 106 ?  -4.887 -11.134   2.958 1.000 97.870 ? 106 PRO A C   1 
ATOM 842  C CB  ? PRO A 1 106 ?  -6.463 -13.042   2.490 1.000 97.870 ? 106 PRO A CB  1 
ATOM 843  O O   ? PRO A 1 106 ?  -4.359 -10.649   1.954 1.000 97.870 ? 106 PRO A O   1 
ATOM 844  C CG  ? PRO A 1 106 ?  -7.598 -13.067   1.519 1.000 97.870 ? 106 PRO A CG  1 
ATOM 845  C CD  ? PRO A 1 106 ?  -7.741 -11.699   0.916 1.000 97.870 ? 106 PRO A CD  1 
ATOM 846  N N   ? LEU A 1 107 ?  -4.225 -11.395   4.186 1.000 98.020 ? 107 LEU A N   1 
ATOM 847  C CA  ? LEU A 1 107 ?  -2.807 -11.116   4.380 1.000 98.020 ? 107 LEU A CA  1 
ATOM 848  C C   ? LEU A 1 107 ?  -1.949 -12.250   3.827 1.000 98.020 ? 107 LEU A C   1 
ATOM 849  C CB  ? LEU A 1 107 ?  -2.500 -10.906   5.865 1.000 98.020 ? 107 LEU A CB  1 
ATOM 850  O O   ? LEU A 1 107 ?  -2.355 -13.414   3.860 1.000 98.020 ? 107 LEU A O   1 
ATOM 851  C CG  ? LEU A 1 107 ?  -3.165  -9.701   6.531 1.000 98.020 ? 107 LEU A CG  1 
ATOM 852  C CD1 ? LEU A 1 107 ?  -2.960  -9.750   8.041 1.000 98.020 ? 107 LEU A CD1 1 
ATOM 853  C CD2 ? LEU A 1 107 ?  -2.617  -8.400   5.953 1.000 98.020 ? 107 LEU A CD2 1 
ATOM 854  N N   ? PRO A 1 108 ?  -0.778 -11.945   3.392 1.000 97.050 ? 108 PRO A N   1 
ATOM 855  C CA  ? PRO A 1 108 ?   0.119 -12.988   2.891 1.000 97.050 ? 108 PRO A CA  1 
ATOM 856  C C   ? PRO A 1 108 ?   0.706 -13.849   4.007 1.000 97.050 ? 108 PRO A C   1 
ATOM 857  C CB  ? PRO A 1 108 ?   1.218 -12.195   2.178 1.000 97.050 ? 108 PRO A CB  1 
ATOM 858  O O   ? PRO A 1 108 ?   0.900 -13.366   5.126 1.000 97.050 ? 108 PRO A O   1 
ATOM 859  C CG  ? PRO A 1 108 ?   1.314 -10.910   2.935 1.000 97.050 ? 108 PRO A CG  1 
ATOM 860  C CD  ? PRO A 1 108 ?  -0.068 -10.504   3.361 1.000 97.050 ? 108 PRO A CD  1 
ATOM 861  N N   ? ARG A 1 109 ?   1.075 -15.095   3.675 1.000 92.580 ? 109 ARG A N   1 
ATOM 862  C CA  ? ARG A 1 109 ?   1.662 -16.026   4.634 1.000 92.580 ? 109 ARG A CA  1 
ATOM 863  C C   ? ARG A 1 109 ?   3.185 -15.992   4.567 1.000 92.580 ? 109 ARG A C   1 
ATOM 864  C CB  ? ARG A 1 109 ?   1.157 -17.448   4.382 1.000 92.580 ? 109 ARG A CB  1 
ATOM 865  O O   ? ARG A 1 109 ?   3.861 -16.297   5.551 1.000 92.580 ? 109 ARG A O   1 
ATOM 866  C CG  ? ARG A 1 109 ?  -0.322 -17.639   4.679 1.000 92.580 ? 109 ARG A CG  1 
ATOM 867  C CD  ? ARG A 1 109 ?  -0.750 -19.089   4.502 1.000 92.580 ? 109 ARG A CD  1 
ATOM 868  N NE  ? ARG A 1 109 ?  -2.155 -19.282   4.850 1.000 92.580 ? 109 ARG A NE  1 
ATOM 869  N NH1 ? ARG A 1 109 ?  -2.248 -21.474   4.125 1.000 92.580 ? 109 ARG A NH1 1 
ATOM 870  N NH2 ? ARG A 1 109 ?  -4.109 -20.477   5.017 1.000 92.580 ? 109 ARG A NH2 1 
ATOM 871  C CZ  ? ARG A 1 109 ?  -2.834 -20.410   4.663 1.000 92.580 ? 109 ARG A CZ  1 
ATOM 872  N N   ? SER A 1 110 ?   3.715 -15.624   3.431 1.000 94.090 ? 110 SER A N   1 
ATOM 873  C CA  ? SER A 1 110 ?   5.159 -15.549   3.239 1.000 94.090 ? 110 SER A CA  1 
ATOM 874  C C   ? SER A 1 110 ?   5.523 -14.516   2.177 1.000 94.090 ? 110 SER A C   1 
ATOM 875  C CB  ? SER A 1 110 ?   5.720 -16.916   2.844 1.000 94.090 ? 110 SER A CB  1 
ATOM 876  O O   ? SER A 1 110 ?   4.643 -13.957   1.520 1.000 94.090 ? 110 SER A O   1 
ATOM 877  O OG  ? SER A 1 110 ?   5.182 -17.341   1.603 1.000 94.090 ? 110 SER A OG  1 
ATOM 878  N N   ? SER A 1 111 ?   6.861 -14.381   2.008 1.000 92.920 ? 111 SER A N   1 
ATOM 879  C CA  ? SER A 1 111 ?   7.392 -13.442   1.025 1.000 92.920 ? 111 SER A CA  1 
ATOM 880  C C   ? SER A 1 111 ?   7.187 -13.954  -0.396 1.000 92.920 ? 111 SER A C   1 
ATOM 881  C CB  ? SER A 1 111 ?   8.879 -13.188   1.275 1.000 92.920 ? 111 SER A CB  1 
ATOM 882  O O   ? SER A 1 111 ?   6.938 -15.143  -0.603 1.000 92.920 ? 111 SER A O   1 
ATOM 883  O OG  ? SER A 1 111 ?   9.083 -12.609   2.553 1.000 92.920 ? 111 SER A OG  1 
ATOM 884  N N   ? LEU A 1 112 ?   7.362 -13.067  -1.410 1.000 92.260 ? 112 LEU A N   1 
ATOM 885  C CA  ? LEU A 1 112 ?   7.139 -13.346  -2.824 1.000 92.260 ? 112 LEU A CA  1 
ATOM 886  C C   ? LEU A 1 112 ?   8.462 -13.575  -3.548 1.000 92.260 ? 112 LEU A C   1 
ATOM 887  C CB  ? LEU A 1 112 ?   6.376 -12.195  -3.484 1.000 92.260 ? 112 LEU A CB  1 
ATOM 888  O O   ? LEU A 1 112 ?   9.477 -12.967  -3.203 1.000 92.260 ? 112 LEU A O   1 
ATOM 889  C CG  ? LEU A 1 112 ?   4.913 -12.025  -3.070 1.000 92.260 ? 112 LEU A CG  1 
ATOM 890  C CD1 ? LEU A 1 112 ?   4.366 -10.699  -3.587 1.000 92.260 ? 112 LEU A CD1 1 
ATOM 891  C CD2 ? LEU A 1 112 ?   4.074 -13.192  -3.580 1.000 92.260 ? 112 LEU A CD2 1 
ATOM 892  N N   ? ASP A 1 113 ?   8.411 -14.428  -4.558 1.000 93.710 ? 113 ASP A N   1 
ATOM 893  C CA  ? ASP A 1 113 ?   9.563 -14.610  -5.436 1.000 93.710 ? 113 ASP A CA  1 
ATOM 894  C C   ? ASP A 1 113 ?   9.600 -13.538  -6.522 1.000 93.710 ? 113 ASP A C   1 
ATOM 895  C CB  ? ASP A 1 113 ?   9.538 -16.002  -6.071 1.000 93.710 ? 113 ASP A CB  1 
ATOM 896  O O   ? ASP A 1 113 ?   8.555 -13.101  -7.007 1.000 93.710 ? 113 ASP A O   1 
ATOM 897  C CG  ? ASP A 1 113 ?   9.689 -17.120  -5.055 1.000 93.710 ? 113 ASP A CG  1 
ATOM 898  O OD1 ? ASP A 1 113 ?  10.330 -16.907  -4.003 1.000 93.710 ? 113 ASP A OD1 1 
ATOM 899  O OD2 ? ASP A 1 113 ?   9.165 -18.227  -5.309 1.000 93.710 ? 113 ASP A OD2 1 
ATOM 900  N N   ? ALA A 1 114 ?  10.873 -13.158  -6.936 1.000 95.800 ? 114 ALA A N   1 
ATOM 901  C CA  ? ALA A 1 114 ?  11.030 -12.261  -8.078 1.000 95.800 ? 114 ALA A CA  1 
ATOM 902  C C   ? ALA A 1 114 ?  10.361 -12.836  -9.323 1.000 95.800 ? 114 ALA A C   1 
ATOM 903  C CB  ? ALA A 1 114 ?  12.509 -11.997  -8.347 1.000 95.800 ? 114 ALA A CB  1 
ATOM 904  O O   ? ALA A 1 114 ?  10.355 -14.052  -9.527 1.000 95.800 ? 114 ALA A O   1 
ATOM 905  N N   ? GLY A 1 115 ?   9.714 -11.940 -10.072 1.000 96.390 ? 115 GLY A N   1 
ATOM 906  C CA  ? GLY A 1 115 ?   9.076 -12.363 -11.308 1.000 96.390 ? 115 GLY A CA  1 
ATOM 907  C C   ? GLY A 1 115 ?   7.587 -12.608 -11.157 1.000 96.390 ? 115 GLY A C   1 
ATOM 908  O O   ? GLY A 1 115 ?   6.871 -12.749 -12.151 1.000 96.390 ? 115 GLY A O   1 
ATOM 909  N N   ? THR A 1 116 ?   7.128 -12.771  -9.903 1.000 97.240 ? 116 THR A N   1 
ATOM 910  C CA  ? THR A 1 116 ?   5.701 -12.932  -9.650 1.000 97.240 ? 116 THR A CA  1 
ATOM 911  C C   ? THR A 1 116 ?   4.924 -11.713 -10.140 1.000 97.240 ? 116 THR A C   1 
ATOM 912  C CB  ? THR A 1 116 ?   5.420 -13.155  -8.152 1.000 97.240 ? 116 THR A CB  1 
ATOM 913  O O   ? THR A 1 116 ?   5.262 -10.577  -9.799 1.000 97.240 ? 116 THR A O   1 
ATOM 914  C CG2 ? THR A 1 116 ?   3.931 -13.364  -7.897 1.000 97.240 ? 116 THR A CG2 1 
ATOM 915  O OG1 ? THR A 1 116 ?   6.137 -14.313  -7.705 1.000 97.240 ? 116 THR A OG1 1 
ATOM 916  N N   ? LEU A 1 117 ?   3.904 -11.959 -10.925 1.000 96.860 ? 117 LEU A N   1 
ATOM 917  C CA  ? LEU A 1 117 ?   3.063 -10.887 -11.446 1.000 96.860 ? 117 LEU A CA  1 
ATOM 918  C C   ? LEU A 1 117 ?   2.029 -10.456 -10.411 1.000 96.860 ? 117 LEU A C   1 
ATOM 919  C CB  ? LEU A 1 117 ?   2.360 -11.333 -12.731 1.000 96.860 ? 117 LEU A CB  1 
ATOM 920  O O   ? LEU A 1 117 ?   1.286 -11.288  -9.885 1.000 96.860 ? 117 LEU A O   1 
ATOM 921  C CG  ? LEU A 1 117 ?   1.680 -10.234 -13.548 1.000 96.860 ? 117 LEU A CG  1 
ATOM 922  C CD1 ? LEU A 1 117 ?   2.709  -9.217 -14.030 1.000 96.860 ? 117 LEU A CD1 1 
ATOM 923  C CD2 ? LEU A 1 117 ?   0.922 -10.835 -14.728 1.000 96.860 ? 117 LEU A CD2 1 
ATOM 924  N N   ? CYS A 1 118 ?   1.937  -9.174 -10.217 1.000 97.470 ? 118 CYS A N   1 
ATOM 925  C CA  ? CYS A 1 118 ?   1.066  -8.604  -9.195 1.000 97.470 ? 118 CYS A CA  1 
ATOM 926  C C   ? CYS A 1 118 ?   0.242  -7.453  -9.760 1.000 97.470 ? 118 CYS A C   1 
ATOM 927  C CB  ? CYS A 1 118 ?   1.888  -8.117  -8.001 1.000 97.470 ? 118 CYS A CB  1 
ATOM 928  O O   ? CYS A 1 118 ?   0.625  -6.843 -10.760 1.000 97.470 ? 118 CYS A O   1 
ATOM 929  S SG  ? CYS A 1 118 ?   2.901  -9.405  -7.241 1.000 97.470 ? 118 CYS A SG  1 
ATOM 930  N N   ? GLN A 1 119 ?  -0.878  -7.233  -9.067 1.000 97.050 ? 119 GLN A N   1 
ATOM 931  C CA  ? GLN A 1 119 ?  -1.769  -6.141  -9.445 1.000 97.050 ? 119 GLN A CA  1 
ATOM 932  C C   ? GLN A 1 119 ?  -1.716  -5.009  -8.423 1.000 97.050 ? 119 GLN A C   1 
ATOM 933  C CB  ? GLN A 1 119 ?  -3.204  -6.647  -9.596 1.000 97.050 ? 119 GLN A CB  1 
ATOM 934  O O   ? GLN A 1 119 ?  -1.825  -5.248  -7.219 1.000 97.050 ? 119 GLN A O   1 
ATOM 935  C CG  ? GLN A 1 119 ?  -4.187  -5.579 -10.058 1.000 97.050 ? 119 GLN A CG  1 
ATOM 936  C CD  ? GLN A 1 119 ?  -5.600  -6.109 -10.212 1.000 97.050 ? 119 GLN A CD  1 
ATOM 937  N NE2 ? GLN A 1 119 ?  -6.063  -6.211 -11.453 1.000 97.050 ? 119 GLN A NE2 1 
ATOM 938  O OE1 ? GLN A 1 119 ?  -6.270  -6.425  -9.224 1.000 97.050 ? 119 GLN A OE1 1 
ATOM 939  N N   ? VAL A 1 120 ?  -1.522  -3.810  -8.950 1.000 96.220 ? 120 VAL A N   1 
ATOM 940  C CA  ? VAL A 1 120 ?  -1.609  -2.605  -8.131 1.000 96.220 ? 120 VAL A CA  1 
ATOM 941  C C   ? VAL A 1 120 ?  -2.798  -1.759  -8.581 1.000 96.220 ? 120 VAL A C   1 
ATOM 942  C CB  ? VAL A 1 120 ?  -0.308  -1.776  -8.200 1.000 96.220 ? 120 VAL A CB  1 
ATOM 943  O O   ? VAL A 1 120 ?  -3.047  -1.616  -9.780 1.000 96.220 ? 120 VAL A O   1 
ATOM 944  C CG1 ? VAL A 1 120 ?  -0.366  -0.598  -7.229 1.000 96.220 ? 120 VAL A CG1 1 
ATOM 945  C CG2 ? VAL A 1 120 ?   0.903  -2.658  -7.904 1.000 96.220 ? 120 VAL A CG2 1 
ATOM 946  N N   ? SER A 1 121 ?  -3.559  -1.244  -7.645 1.000 95.400 ? 121 SER A N   1 
ATOM 947  C CA  ? SER A 1 121 ?  -4.749  -0.470  -7.986 1.000 95.400 ? 121 SER A CA  1 
ATOM 948  C C   ? SER A 1 121 ?  -4.815   0.824  -7.183 1.000 95.400 ? 121 SER A C   1 
ATOM 949  C CB  ? SER A 1 121 ?  -6.013  -1.295  -7.744 1.000 95.400 ? 121 SER A CB  1 
ATOM 950  O O   ? SER A 1 121 ?  -4.251   0.912  -6.090 1.000 95.400 ? 121 SER A O   1 
ATOM 951  O OG  ? SER A 1 121 ?  -6.107  -1.685  -6.385 1.000 95.400 ? 121 SER A OG  1 
ATOM 952  N N   ? GLY A 1 122 ?  -5.440   1.866  -7.776 1.000 94.680 ? 122 GLY A N   1 
ATOM 953  C CA  ? GLY A 1 122 ?  -5.582   3.137  -7.084 1.000 94.680 ? 122 GLY A CA  1 
ATOM 954  C C   ? GLY A 1 122 ?  -6.097   4.249  -7.979 1.000 94.680 ? 122 GLY A C   1 
ATOM 955  O O   ? GLY A 1 122 ?  -6.493   4.001  -9.120 1.000 94.680 ? 122 GLY A O   1 
ATOM 956  N N   ? TRP A 1 123 ?  -6.205   5.504  -7.407 1.000 92.660 ? 123 TRP A N   1 
ATOM 957  C CA  ? TRP A 1 123 ?  -6.722   6.682  -8.094 1.000 92.660 ? 123 TRP A CA  1 
ATOM 958  C C   ? TRP A 1 123 ?  -5.636   7.741  -8.251 1.000 92.660 ? 123 TRP A C   1 
ATOM 959  C CB  ? TRP A 1 123 ?  -7.917   7.267  -7.336 1.000 92.660 ? 123 TRP A CB  1 
ATOM 960  O O   ? TRP A 1 123 ?  -5.931   8.936  -8.331 1.000 92.660 ? 123 TRP A O   1 
ATOM 961  C CG  ? TRP A 1 123 ?  -9.140   6.400  -7.365 1.000 92.660 ? 123 TRP A CG  1 
ATOM 962  C CD1 ? TRP A 1 123 ? -10.134   6.409  -8.303 1.000 92.660 ? 123 TRP A CD1 1 
ATOM 963  C CD2 ? TRP A 1 123 ?  -9.499   5.399  -6.408 1.000 92.660 ? 123 TRP A CD2 1 
ATOM 964  C CE2 ? TRP A 1 123 ? -10.726   4.839  -6.830 1.000 92.660 ? 123 TRP A CE2 1 
ATOM 965  C CE3 ? TRP A 1 123 ?  -8.902   4.919  -5.235 1.000 92.660 ? 123 TRP A CE3 1 
ATOM 966  N NE1 ? TRP A 1 123 ? -11.091   5.473  -7.987 1.000 92.660 ? 123 TRP A NE1 1 
ATOM 967  C CH2 ? TRP A 1 123 ? -10.761   3.372  -4.973 1.000 92.660 ? 123 TRP A CH2 1 
ATOM 968  C CZ2 ? TRP A 1 123 ? -11.367   3.822  -6.118 1.000 92.660 ? 123 TRP A CZ2 1 
ATOM 969  C CZ3 ? TRP A 1 123 ?  -9.542   3.907  -4.527 1.000 92.660 ? 123 TRP A CZ3 1 
ATOM 970  N N   ? GLY A 1 124 ?  -4.317   7.286  -8.142 1.000 84.240 ? 124 GLY A N   1 
ATOM 971  C CA  ? GLY A 1 124 ?  -3.211   8.224  -8.260 1.000 84.240 ? 124 GLY A CA  1 
ATOM 972  C C   ? GLY A 1 124 ?  -3.031   8.759  -9.668 1.000 84.240 ? 124 GLY A C   1 
ATOM 973  O O   ? GLY A 1 124 ?  -3.832   8.465 -10.557 1.000 84.240 ? 124 GLY A O   1 
ATOM 974  N N   ? PHE A 1 125 ?  -2.014   9.666  -9.911 1.000 79.680 ? 125 PHE A N   1 
ATOM 975  C CA  ? PHE A 1 125 ?  -1.714  10.285 -11.197 1.000 79.680 ? 125 PHE A CA  1 
ATOM 976  C C   ? PHE A 1 125 ?  -1.450   9.225 -12.259 1.000 79.680 ? 125 PHE A C   1 
ATOM 977  C CB  ? PHE A 1 125 ?  -0.507  11.220 -11.076 1.000 79.680 ? 125 PHE A CB  1 
ATOM 978  O O   ? PHE A 1 125 ?  -0.920   8.154 -11.957 1.000 79.680 ? 125 PHE A O   1 
ATOM 979  C CG  ? PHE A 1 125 ?  -0.763  12.436 -10.228 1.000 79.680 ? 125 PHE A CG  1 
ATOM 980  C CD1 ? PHE A 1 125 ?  -2.007  13.054 -10.232 1.000 79.680 ? 125 PHE A CD1 1 
ATOM 981  C CD2 ? PHE A 1 125 ?   0.242  12.962  -9.426 1.000 79.680 ? 125 PHE A CD2 1 
ATOM 982  C CE1 ? PHE A 1 125 ?  -2.247  14.180  -9.448 1.000 79.680 ? 125 PHE A CE1 1 
ATOM 983  C CE2 ? PHE A 1 125 ?   0.009  14.087  -8.640 1.000 79.680 ? 125 PHE A CE2 1 
ATOM 984  C CZ  ? PHE A 1 125 ?  -1.235  14.695  -8.653 1.000 79.680 ? 125 PHE A CZ  1 
ATOM 985  N N   ? VAL A 1 126 ?  -1.809   9.556 -13.513 1.000 71.710 ? 126 VAL A N   1 
ATOM 986  C CA  ? VAL A 1 126 ?  -1.729   8.626 -14.635 1.000 71.710 ? 126 VAL A CA  1 
ATOM 987  C C   ? VAL A 1 126 ?  -0.454   8.888 -15.433 1.000 71.710 ? 126 VAL A C   1 
ATOM 988  C CB  ? VAL A 1 126 ?  -2.966   8.739 -15.555 1.000 71.710 ? 126 VAL A CB  1 
ATOM 989  O O   ? VAL A 1 126 ?  -0.155   8.169 -16.389 1.000 71.710 ? 126 VAL A O   1 
ATOM 990  C CG1 ? VAL A 1 126 ?  -4.225   8.270 -14.827 1.000 71.710 ? 126 VAL A CG1 1 
ATOM 991  C CG2 ? VAL A 1 126 ?  -3.134  10.175 -16.048 1.000 71.710 ? 126 VAL A CG2 1 
ATOM 992  N N   ? SER A 1 127 ?   0.352   9.864 -15.053 1.000 68.440 ? 127 SER A N   1 
ATOM 993  C CA  ? SER A 1 127 ?   1.670  10.135 -15.615 1.000 68.440 ? 127 SER A CA  1 
ATOM 994  C C   ? SER A 1 127 ?   2.579  10.810 -14.594 1.000 68.440 ? 127 SER A C   1 
ATOM 995  C CB  ? SER A 1 127 ?   1.551  11.012 -16.862 1.000 68.440 ? 127 SER A CB  1 
ATOM 996  O O   ? SER A 1 127 ?   2.101  11.380 -13.611 1.000 68.440 ? 127 SER A O   1 
ATOM 997  O OG  ? SER A 1 127 ?   1.106  12.314 -16.521 1.000 68.440 ? 127 SER A OG  1 
ATOM 998  N N   ? ALA A 1 128 ?   3.869  10.593 -14.767 1.000 65.720 ? 128 ALA A N   1 
ATOM 999  C CA  ? ALA A 1 128 ?   4.922  11.072 -13.876 1.000 65.720 ? 128 ALA A CA  1 
ATOM 1000 C C   ? ALA A 1 128 ?   4.839  12.585 -13.692 1.000 65.720 ? 128 ALA A C   1 
ATOM 1001 C CB  ? ALA A 1 128 ?   6.295  10.679 -14.416 1.000 65.720 ? 128 ALA A CB  1 
ATOM 1002 O O   ? ALA A 1 128 ?   5.105  13.099 -12.604 1.000 65.720 ? 128 ALA A O   1 
ATOM 1003 N N   ? ASN A 1 129 ?   4.309  13.347 -14.670 1.000 66.990 ? 129 ASN A N   1 
ATOM 1004 C CA  ? ASN A 1 129 ?   4.164  14.798 -14.607 1.000 66.990 ? 129 ASN A CA  1 
ATOM 1005 C C   ? ASN A 1 129 ?   2.697  15.213 -14.535 1.000 66.990 ? 129 ASN A C   1 
ATOM 1006 C CB  ? ASN A 1 129 ?   4.845  15.458 -15.807 1.000 66.990 ? 129 ASN A CB  1 
ATOM 1007 O O   ? ASN A 1 129 ?   2.362  16.370 -14.794 1.000 66.990 ? 129 ASN A O   1 
ATOM 1008 C CG  ? ASN A 1 129 ?   6.348  15.257 -15.810 1.000 66.990 ? 129 ASN A CG  1 
ATOM 1009 N ND2 ? ASN A 1 129 ?   6.936  15.198 -16.999 1.000 66.990 ? 129 ASN A ND2 1 
ATOM 1010 O OD1 ? ASN A 1 129 ?   6.975  15.155 -14.752 1.000 66.990 ? 129 ASN A OD1 1 
ATOM 1011 N N   ? GLY A 1 130 ?   1.845  14.222 -14.288 1.000 64.030 ? 130 GLY A N   1 
ATOM 1012 C CA  ? GLY A 1 130 ?   0.417  14.492 -14.344 1.000 64.030 ? 130 GLY A CA  1 
ATOM 1013 C C   ? GLY A 1 130 ?  -0.057  15.424 -13.245 1.000 64.030 ? 130 GLY A C   1 
ATOM 1014 O O   ? GLY A 1 130 ?   0.639  15.621 -12.247 1.000 64.030 ? 130 GLY A O   1 
ATOM 1015 N N   ? LYS A 1 131 ?  -1.107  16.250 -13.541 1.000 66.780 ? 131 LYS A N   1 
ATOM 1016 C CA  ? LYS A 1 131 ?  -1.661  17.243 -12.625 1.000 66.780 ? 131 LYS A CA  1 
ATOM 1017 C C   ? LYS A 1 131 ?  -3.080  16.870 -12.204 1.000 66.780 ? 131 LYS A C   1 
ATOM 1018 C CB  ? LYS A 1 131 ?  -1.652  18.631 -13.267 1.000 66.780 ? 131 LYS A CB  1 
ATOM 1019 O O   ? LYS A 1 131 ?  -3.662  17.513 -11.328 1.000 66.780 ? 131 LYS A O   1 
ATOM 1020 C CG  ? LYS A 1 131 ?  -0.259  19.205 -13.480 1.000 66.780 ? 131 LYS A CG  1 
ATOM 1021 C CD  ? LYS A 1 131 ?  -0.318  20.626 -14.027 1.000 66.780 ? 131 LYS A CD  1 
ATOM 1022 C CE  ? LYS A 1 131 ?   1.074  21.180 -14.297 1.000 66.780 ? 131 LYS A CE  1 
ATOM 1023 N NZ  ? LYS A 1 131 ?   1.020  22.553 -14.882 1.000 66.780 ? 131 LYS A NZ  1 
ATOM 1024 N N   ? PHE A 1 132 ?  -3.505  15.526 -12.847 1.000 72.480 ? 132 PHE A N   1 
ATOM 1025 C CA  ? PHE A 1 132 ?  -4.889  15.202 -12.522 1.000 72.480 ? 132 PHE A CA  1 
ATOM 1026 C C   ? PHE A 1 132 ?  -5.009  13.762 -12.039 1.000 72.480 ? 132 PHE A C   1 
ATOM 1027 C CB  ? PHE A 1 132 ?  -5.795  15.426 -13.737 1.000 72.480 ? 132 PHE A CB  1 
ATOM 1028 O O   ? PHE A 1 132 ?  -4.356  12.865 -12.577 1.000 72.480 ? 132 PHE A O   1 
ATOM 1029 C CG  ? PHE A 1 132 ?  -5.850  16.857 -14.198 1.000 72.480 ? 132 PHE A CG  1 
ATOM 1030 C CD1 ? PHE A 1 132 ?  -6.650  17.783 -13.539 1.000 72.480 ? 132 PHE A CD1 1 
ATOM 1031 C CD2 ? PHE A 1 132 ?  -5.103  17.277 -15.290 1.000 72.480 ? 132 PHE A CD2 1 
ATOM 1032 C CE1 ? PHE A 1 132 ?  -6.703  19.109 -13.963 1.000 72.480 ? 132 PHE A CE1 1 
ATOM 1033 C CE2 ? PHE A 1 132 ?  -5.151  18.600 -15.720 1.000 72.480 ? 132 PHE A CE2 1 
ATOM 1034 C CZ  ? PHE A 1 132 ?  -5.953  19.514 -15.056 1.000 72.480 ? 132 PHE A CZ  1 
ATOM 1035 N N   ? ILE A 1 133 ?  -5.754  13.479 -10.964 1.000 78.280 ? 133 ILE A N   1 
ATOM 1036 C CA  ? ILE A 1 133 ?  -6.115  12.154 -10.471 1.000 78.280 ? 133 ILE A CA  1 
ATOM 1037 C C   ? ILE A 1 133 ?  -7.322  11.628 -11.243 1.000 78.280 ? 133 ILE A C   1 
ATOM 1038 C CB  ? ILE A 1 133 ?  -6.416  12.178  -8.956 1.000 78.280 ? 133 ILE A CB  1 
ATOM 1039 O O   ? ILE A 1 133 ?  -8.305  12.347 -11.437 1.000 78.280 ? 133 ILE A O   1 
ATOM 1040 C CG1 ? ILE A 1 133 ?  -5.169  12.596  -8.170 1.000 78.280 ? 133 ILE A CG1 1 
ATOM 1041 C CG2 ? ILE A 1 133 ?  -6.928  10.813  -8.486 1.000 78.280 ? 133 ILE A CG2 1 
ATOM 1042 C CD1 ? ILE A 1 133 ?  -5.421  12.831  -6.687 1.000 78.280 ? 133 ILE A CD1 1 
ATOM 1043 N N   ? PRO A 1 134 ?  -7.164  10.401 -11.875 1.000 81.860 ? 134 PRO A N   1 
ATOM 1044 C CA  ? PRO A 1 134 ?  -8.299   9.828 -12.602 1.000 81.860 ? 134 PRO A CA  1 
ATOM 1045 C C   ? PRO A 1 134 ?  -9.555   9.718 -11.741 1.000 81.860 ? 134 PRO A C   1 
ATOM 1046 C CB  ? PRO A 1 134 ?  -7.793   8.442 -13.010 1.000 81.860 ? 134 PRO A CB  1 
ATOM 1047 O O   ? PRO A 1 134 ?  -9.461   9.576 -10.519 1.000 81.860 ? 134 PRO A O   1 
ATOM 1048 C CG  ? PRO A 1 134 ?  -6.769   8.091 -11.979 1.000 81.860 ? 134 PRO A CG  1 
ATOM 1049 C CD  ? PRO A 1 134 ?  -6.098   9.355 -11.524 1.000 81.860 ? 134 PRO A CD  1 
ATOM 1050 N N   ? ARG A 1 135 ? -10.667   9.785 -12.406 1.000 86.430 ? 135 ARG A N   1 
ATOM 1051 C CA  ? ARG A 1 135 ? -11.952   9.766 -11.714 1.000 86.430 ? 135 ARG A CA  1 
ATOM 1052 C C   ? ARG A 1 135 ? -12.434   8.336 -11.494 1.000 86.430 ? 135 ARG A C   1 
ATOM 1053 C CB  ? ARG A 1 135 ? -12.999  10.557 -12.501 1.000 86.430 ? 135 ARG A CB  1 
ATOM 1054 O O   ? ARG A 1 135 ? -13.171   8.063 -10.544 1.000 86.430 ? 135 ARG A O   1 
ATOM 1055 C CG  ? ARG A 1 135 ? -12.706  12.046 -12.592 1.000 86.430 ? 135 ARG A CG  1 
ATOM 1056 C CD  ? ARG A 1 135 ? -13.767  12.781 -13.399 1.000 86.430 ? 135 ARG A CD  1 
ATOM 1057 N NE  ? ARG A 1 135 ? -13.500  14.215 -13.462 1.000 86.430 ? 135 ARG A NE  1 
ATOM 1058 N NH1 ? ARG A 1 135 ? -15.069  14.646 -15.101 1.000 86.430 ? 135 ARG A NH1 1 
ATOM 1059 N NH2 ? ARG A 1 135 ? -13.802  16.353 -14.244 1.000 86.430 ? 135 ARG A NH2 1 
ATOM 1060 C CZ  ? ARG A 1 135 ? -14.124  15.068 -14.268 1.000 86.430 ? 135 ARG A CZ  1 
ATOM 1061 N N   ? ILE A 1 136 ? -11.852   7.403 -12.339 1.000 91.440 ? 136 ILE A N   1 
ATOM 1062 C CA  ? ILE A 1 136 ? -12.235   5.997 -12.274 1.000 91.440 ? 136 ILE A CA  1 
ATOM 1063 C C   ? ILE A 1 136 ? -11.055   5.163 -11.779 1.000 91.440 ? 136 ILE A C   1 
ATOM 1064 C CB  ? ILE A 1 136 ? -12.719   5.479 -13.647 1.000 91.440 ? 136 ILE A CB  1 
ATOM 1065 O O   ? ILE A 1 136 ?  -9.912   5.394 -12.179 1.000 91.440 ? 136 ILE A O   1 
ATOM 1066 C CG1 ? ILE A 1 136 ? -13.910   6.308 -14.141 1.000 91.440 ? 136 ILE A CG1 1 
ATOM 1067 C CG2 ? ILE A 1 136 ? -13.081   3.993 -13.567 1.000 91.440 ? 136 ILE A CG2 1 
ATOM 1068 C CD1 ? ILE A 1 136 ? -15.155   6.181 -13.273 1.000 91.440 ? 136 ILE A CD1 1 
ATOM 1069 N N   ? LEU A 1 137 ? -11.363   4.233 -10.844 1.000 93.800 ? 137 LEU A N   1 
ATOM 1070 C CA  ? LEU A 1 137 ? -10.347   3.330 -10.316 1.000 93.800 ? 137 LEU A CA  1 
ATOM 1071 C C   ? LEU A 1 137 ?  -9.599   2.632 -11.447 1.000 93.800 ? 137 LEU A C   1 
ATOM 1072 C CB  ? LEU A 1 137 ? -10.983   2.288  -9.392 1.000 93.800 ? 137 LEU A CB  1 
ATOM 1073 O O   ? LEU A 1 137 ? -10.217   2.126 -12.387 1.000 93.800 ? 137 LEU A O   1 
ATOM 1074 C CG  ? LEU A 1 137 ? -10.019   1.373  -8.636 1.000 93.800 ? 137 LEU A CG  1 
ATOM 1075 C CD1 ? LEU A 1 137 ?  -9.143   2.190  -7.692 1.000 93.800 ? 137 LEU A CD1 1 
ATOM 1076 C CD2 ? LEU A 1 137 ? -10.788   0.303  -7.868 1.000 93.800 ? 137 LEU A CD2 1 
ATOM 1077 N N   ? ARG A 1 138 ?  -8.268   2.552 -11.219 1.000 94.810 ? 138 ARG A N   1 
ATOM 1078 C CA  ? ARG A 1 138 ?  -7.410   1.957 -12.239 1.000 94.810 ? 138 ARG A CA  1 
ATOM 1079 C C   ? ARG A 1 138 ?  -6.519   0.874 -11.640 1.000 94.810 ? 138 ARG A C   1 
ATOM 1080 C CB  ? ARG A 1 138 ?  -6.551   3.029 -12.912 1.000 94.810 ? 138 ARG A CB  1 
ATOM 1081 O O   ? ARG A 1 138 ?  -6.284   0.854 -10.430 1.000 94.810 ? 138 ARG A O   1 
ATOM 1082 C CG  ? ARG A 1 138 ?  -7.355   4.145 -13.560 1.000 94.810 ? 138 ARG A CG  1 
ATOM 1083 C CD  ? ARG A 1 138 ?  -6.471   5.074 -14.380 1.000 94.810 ? 138 ARG A CD  1 
ATOM 1084 N NE  ? ARG A 1 138 ?  -6.003   4.430 -15.604 1.000 94.810 ? 138 ARG A NE  1 
ATOM 1085 N NH1 ? ARG A 1 138 ?  -7.664   5.307 -16.948 1.000 94.810 ? 138 ARG A NH1 1 
ATOM 1086 N NH2 ? ARG A 1 138 ?  -6.070   3.925 -17.843 1.000 94.810 ? 138 ARG A NH2 1 
ATOM 1087 C CZ  ? ARG A 1 138 ?  -6.580   4.555 -16.796 1.000 94.810 ? 138 ARG A CZ  1 
ATOM 1088 N N   ? ALA A 1 139 ?  -6.018   0.011 -12.561 1.000 95.040 ? 139 ALA A N   1 
ATOM 1089 C CA  ? ALA A 1 139 ?  -5.110  -1.051 -12.134 1.000 95.040 ? 139 ALA A CA  1 
ATOM 1090 C C   ? ALA A 1 139 ?  -4.049  -1.326 -13.196 1.000 95.040 ? 139 ALA A C   1 
ATOM 1091 C CB  ? ALA A 1 139 ?  -5.892  -2.326 -11.824 1.000 95.040 ? 139 ALA A CB  1 
ATOM 1092 O O   ? ALA A 1 139 ?  -4.266  -1.063 -14.381 1.000 95.040 ? 139 ALA A O   1 
ATOM 1093 N N   ? VAL A 1 140 ?  -2.900  -1.914 -12.679 1.000 94.490 ? 140 VAL A N   1 
ATOM 1094 C CA  ? VAL A 1 140 ?  -1.829  -2.325 -13.580 1.000 94.490 ? 140 VAL A CA  1 
ATOM 1095 C C   ? VAL A 1 140 ?  -1.128  -3.562 -13.021 1.000 94.490 ? 140 VAL A C   1 
ATOM 1096 C CB  ? VAL A 1 140 ?  -0.806  -1.188 -13.803 1.000 94.490 ? 140 VAL A CB  1 
ATOM 1097 O O   ? VAL A 1 140 ?  -1.010  -3.718 -11.804 1.000 94.490 ? 140 VAL A O   1 
ATOM 1098 C CG1 ? VAL A 1 140 ?  -0.095  -0.838 -12.497 1.000 94.490 ? 140 VAL A CG1 1 
ATOM 1099 C CG2 ? VAL A 1 140 ?   0.206  -1.584 -14.876 1.000 94.490 ? 140 VAL A CG2 1 
ATOM 1100 N N   ? GLN A 1 141 ?  -0.605  -4.365 -13.996 1.000 95.380 ? 141 GLN A N   1 
ATOM 1101 C CA  ? GLN A 1 141 ?   0.178  -5.528 -13.592 1.000 95.380 ? 141 GLN A CA  1 
ATOM 1102 C C   ? GLN A 1 141 ?   1.673  -5.233 -13.651 1.000 95.380 ? 141 GLN A C   1 
ATOM 1103 C CB  ? GLN A 1 141 ?  -0.155  -6.733 -14.474 1.000 95.380 ? 141 GLN A CB  1 
ATOM 1104 O O   ? GLN A 1 141 ?   2.164  -4.682 -14.639 1.000 95.380 ? 141 GLN A O   1 
ATOM 1105 C CG  ? GLN A 1 141 ?  -1.564  -7.273 -14.272 1.000 95.380 ? 141 GLN A CG  1 
ATOM 1106 C CD  ? GLN A 1 141 ?  -1.711  -8.713 -14.728 1.000 95.380 ? 141 GLN A CD  1 
ATOM 1107 N NE2 ? GLN A 1 141 ?  -2.916  -9.080 -15.150 1.000 95.380 ? 141 GLN A NE2 1 
ATOM 1108 O OE1 ? GLN A 1 141 ?  -0.750  -9.488 -14.701 1.000 95.380 ? 141 GLN A OE1 1 
ATOM 1109 N N   ? VAL A 1 142 ?   2.323  -5.628 -12.526 1.000 96.280 ? 142 VAL A N   1 
ATOM 1110 C CA  ? VAL A 1 142 ?   3.767  -5.425 -12.481 1.000 96.280 ? 142 VAL A CA  1 
ATOM 1111 C C   ? VAL A 1 142 ?   4.441  -6.641 -11.848 1.000 96.280 ? 142 VAL A C   1 
ATOM 1112 C CB  ? VAL A 1 142 ?   4.137  -4.144 -11.700 1.000 96.280 ? 142 VAL A CB  1 
ATOM 1113 O O   ? VAL A 1 142 ?   3.870  -7.284 -10.963 1.000 96.280 ? 142 VAL A O   1 
ATOM 1114 C CG1 ? VAL A 1 142 ?   3.661  -2.900 -12.448 1.000 96.280 ? 142 VAL A CG1 1 
ATOM 1115 C CG2 ? VAL A 1 142 ?   3.541  -4.187 -10.294 1.000 96.280 ? 142 VAL A CG2 1 
ATOM 1116 N N   ? PRO A 1 143 ?   5.661  -6.990 -12.367 1.000 96.940 ? 143 PRO A N   1 
ATOM 1117 C CA  ? PRO A 1 143 ?   6.402  -8.090 -11.746 1.000 96.940 ? 143 PRO A CA  1 
ATOM 1118 C C   ? PRO A 1 143 ?   7.210  -7.645 -10.529 1.000 96.940 ? 143 PRO A C   1 
ATOM 1119 C CB  ? PRO A 1 143 ?   7.326  -8.571 -12.868 1.000 96.940 ? 143 PRO A CB  1 
ATOM 1120 O O   ? PRO A 1 143 ?   7.672  -6.503 -10.474 1.000 96.940 ? 143 PRO A O   1 
ATOM 1121 C CG  ? PRO A 1 143 ?   7.620  -7.346 -13.672 1.000 96.940 ? 143 PRO A CG  1 
ATOM 1122 C CD  ? PRO A 1 143 ?   6.385  -6.492 -13.709 1.000 96.940 ? 143 PRO A CD  1 
ATOM 1123 N N   ? ILE A 1 144 ?   7.409  -8.624  -9.616 1.000 97.560 ? 144 ILE A N   1 
ATOM 1124 C CA  ? ILE A 1 144 ?   8.288  -8.380  -8.477 1.000 97.560 ? 144 ILE A CA  1 
ATOM 1125 C C   ? ILE A 1 144 ?   9.743  -8.370  -8.940 1.000 97.560 ? 144 ILE A C   1 
ATOM 1126 C CB  ? ILE A 1 144 ?   8.085  -9.438  -7.370 1.000 97.560 ? 144 ILE A CB  1 
ATOM 1127 O O   ? ILE A 1 144 ?  10.154  -9.219  -9.735 1.000 97.560 ? 144 ILE A O   1 
ATOM 1128 C CG1 ? ILE A 1 144 ?   6.649  -9.383  -6.835 1.000 97.560 ? 144 ILE A CG1 1 
ATOM 1129 C CG2 ? ILE A 1 144 ?   9.099  -9.238  -6.239 1.000 97.560 ? 144 ILE A CG2 1 
ATOM 1130 C CD1 ? ILE A 1 144 ?   6.254  -8.030  -6.261 1.000 97.560 ? 144 ILE A CD1 1 
ATOM 1131 N N   ? VAL A 1 145 ?  10.452  -7.327  -8.386 1.000 96.210 ? 145 VAL A N   1 
ATOM 1132 C CA  ? VAL A 1 145 ?  11.882  -7.189  -8.642 1.000 96.210 ? 145 VAL A CA  1 
ATOM 1133 C C   ? VAL A 1 145 ?  12.673  -7.607  -7.405 1.000 96.210 ? 145 VAL A C   1 
ATOM 1134 C CB  ? VAL A 1 145 ?  12.249  -5.743  -9.045 1.000 96.210 ? 145 VAL A CB  1 
ATOM 1135 O O   ? VAL A 1 145 ?  12.313  -7.250  -6.281 1.000 96.210 ? 145 VAL A O   1 
ATOM 1136 C CG1 ? VAL A 1 145 ?  13.740  -5.631  -9.357 1.000 96.210 ? 145 VAL A CG1 1 
ATOM 1137 C CG2 ? VAL A 1 145 ?  11.414  -5.295 -10.243 1.000 96.210 ? 145 VAL A CG2 1 
ATOM 1138 N N   ? SER A 1 146 ?  13.687  -8.349  -7.616 1.000 95.240 ? 146 SER A N   1 
ATOM 1139 C CA  ? SER A 1 146 ?  14.482  -8.754  -6.461 1.000 95.240 ? 146 SER A CA  1 
ATOM 1140 C C   ? SER A 1 146 ?  15.017  -7.542  -5.706 1.000 95.240 ? 146 SER A C   1 
ATOM 1141 C CB  ? SER A 1 146 ?  15.644  -9.648  -6.896 1.000 95.240 ? 146 SER A CB  1 
ATOM 1142 O O   ? SER A 1 146 ?  15.322  -6.513  -6.311 1.000 95.240 ? 146 SER A O   1 
ATOM 1143 O OG  ? SER A 1 146 ?  16.603  -8.905  -7.629 1.000 95.240 ? 146 SER A OG  1 
ATOM 1144 N N   ? ASN A 1 147 ?  15.196  -7.646  -4.381 1.000 93.680 ? 147 ASN A N   1 
ATOM 1145 C CA  ? ASN A 1 147 ?  15.707  -6.569  -3.539 1.000 93.680 ? 147 ASN A CA  1 
ATOM 1146 C C   ? ASN A 1 147 ?  17.097  -6.121  -3.984 1.000 93.680 ? 147 ASN A C   1 
ATOM 1147 C CB  ? ASN A 1 147 ?  15.733  -7.001  -2.071 1.000 93.680 ? 147 ASN A CB  1 
ATOM 1148 O O   ? ASN A 1 147 ?  17.412  -4.931  -3.943 1.000 93.680 ? 147 ASN A O   1 
ATOM 1149 C CG  ? ASN A 1 147 ?  14.396  -6.813  -1.383 1.000 93.680 ? 147 ASN A CG  1 
ATOM 1150 N ND2 ? ASN A 1 147 ?  14.431  -6.474  -0.100 1.000 93.680 ? 147 ASN A ND2 1 
ATOM 1151 O OD1 ? ASN A 1 147 ?  13.339  -6.971  -2.000 1.000 93.680 ? 147 ASN A OD1 1 
ATOM 1152 N N   ? SER A 1 148 ?  17.958  -7.085  -4.392 1.000 94.420 ? 148 SER A N   1 
ATOM 1153 C CA  ? SER A 1 148 ?  19.306  -6.772  -4.853 1.000 94.420 ? 148 SER A CA  1 
ATOM 1154 C C   ? SER A 1 148 ?  19.275  -5.857  -6.072 1.000 94.420 ? 148 SER A C   1 
ATOM 1155 C CB  ? SER A 1 148 ?  20.070  -8.055  -5.187 1.000 94.420 ? 148 SER A CB  1 
ATOM 1156 O O   ? SER A 1 148 ?  19.970  -4.840  -6.110 1.000 94.420 ? 148 SER A O   1 
ATOM 1157 O OG  ? SER A 1 148 ?  21.355  -7.755  -5.703 1.000 94.420 ? 148 SER A OG  1 
ATOM 1158 N N   ? LYS A 1 149 ?  18.530  -6.245  -7.071 1.000 94.140 ? 149 LYS A N   1 
ATOM 1159 C CA  ? LYS A 1 149 ?  18.374  -5.442  -8.280 1.000 94.140 ? 149 LYS A CA  1 
ATOM 1160 C C   ? LYS A 1 149 ?  17.741  -4.090  -7.964 1.000 94.140 ? 149 LYS A C   1 
ATOM 1161 C CB  ? LYS A 1 149 ?  17.530  -6.187  -9.315 1.000 94.140 ? 149 LYS A CB  1 
ATOM 1162 O O   ? LYS A 1 149 ?  18.145  -3.065  -8.516 1.000 94.140 ? 149 LYS A O   1 
ATOM 1163 C CG  ? LYS A 1 149 ?  17.435  -5.483 -10.660 1.000 94.140 ? 149 LYS A CG  1 
ATOM 1164 C CD  ? LYS A 1 149 ?  16.702  -6.336 -11.688 1.000 94.140 ? 149 LYS A CD  1 
ATOM 1165 C CE  ? LYS A 1 149 ?  16.583  -5.621 -13.027 1.000 94.140 ? 149 LYS A CE  1 
ATOM 1166 N NZ  ? LYS A 1 149 ?  15.889  -6.465 -14.045 1.000 94.140 ? 149 LYS A NZ  1 
ATOM 1167 N N   ? CYS A 1 150 ?  16.771  -4.112  -7.150 1.000 94.850 ? 150 CYS A N   1 
ATOM 1168 C CA  ? CYS A 1 150 ?  16.110  -2.887  -6.714 1.000 94.850 ? 150 CYS A CA  1 
ATOM 1169 C C   ? CYS A 1 150 ?  17.088  -1.967  -5.992 1.000 94.850 ? 150 CYS A C   1 
ATOM 1170 C CB  ? CYS A 1 150 ?  14.931  -3.211  -5.798 1.000 94.850 ? 150 CYS A CB  1 
ATOM 1171 O O   ? CYS A 1 150 ?  17.137  -0.767  -6.268 1.000 94.850 ? 150 CYS A O   1 
ATOM 1172 S SG  ? CYS A 1 150 ?  13.834  -1.807  -5.499 1.000 94.850 ? 150 CYS A SG  1 
ATOM 1173 N N   ? ASN A 1 151 ?  17.844  -2.498  -5.179 1.000 95.160 ? 151 ASN A N   1 
ATOM 1174 C CA  ? ASN A 1 151 ?  18.824  -1.761  -4.388 1.000 95.160 ? 151 ASN A CA  1 
ATOM 1175 C C   ? ASN A 1 151 ?  19.898  -1.133  -5.271 1.000 95.160 ? 151 ASN A C   1 
ATOM 1176 C CB  ? ASN A 1 151 ?  19.465  -2.675  -3.341 1.000 95.160 ? 151 ASN A CB  1 
ATOM 1177 O O   ? ASN A 1 151 ?  20.432  -0.071  -4.946 1.000 95.160 ? 151 ASN A O   1 
ATOM 1178 C CG  ? ASN A 1 151 ?  19.973  -1.912  -2.134 1.000 95.160 ? 151 ASN A CG  1 
ATOM 1179 N ND2 ? ASN A 1 151 ?  21.070  -2.384  -1.553 1.000 95.160 ? 151 ASN A ND2 1 
ATOM 1180 O OD1 ? ASN A 1 151 ?  19.384  -0.908  -1.725 1.000 95.160 ? 151 ASN A OD1 1 
ATOM 1181 N N   ? ASP A 1 152 ?  20.235  -1.850  -6.431 1.000 95.110 ? 152 ASP A N   1 
ATOM 1182 C CA  ? ASP A 1 152 ?  21.172  -1.306  -7.409 1.000 95.110 ? 152 ASP A CA  1 
ATOM 1183 C C   ? ASP A 1 152 ?  20.650   0.001  -8.003 1.000 95.110 ? 152 ASP A C   1 
ATOM 1184 C CB  ? ASP A 1 152 ?  21.436  -2.321  -8.523 1.000 95.110 ? 152 ASP A CB  1 
ATOM 1185 O O   ? ASP A 1 152 ?  21.421   0.933  -8.240 1.000 95.110 ? 152 ASP A O   1 
ATOM 1186 C CG  ? ASP A 1 152 ?  22.273  -3.502  -8.063 1.000 95.110 ? 152 ASP A CG  1 
ATOM 1187 O OD1 ? ASP A 1 152 ?  22.894  -3.424  -6.981 1.000 95.110 ? 152 ASP A OD1 1 
ATOM 1188 O OD2 ? ASP A 1 152 ?  22.314  -4.517  -8.791 1.000 95.110 ? 152 ASP A OD2 1 
ATOM 1189 N N   ? SER A 1 153 ?  19.339   0.079  -8.099 1.000 93.830 ? 153 SER A N   1 
ATOM 1190 C CA  ? SER A 1 153 ?  18.677   1.230  -8.704 1.000 93.830 ? 153 SER A CA  1 
ATOM 1191 C C   ? SER A 1 153 ?  18.592   2.397  -7.726 1.000 93.830 ? 153 SER A C   1 
ATOM 1192 C CB  ? SER A 1 153 ?  17.274   0.852  -9.182 1.000 93.830 ? 153 SER A CB  1 
ATOM 1193 O O   ? SER A 1 153 ?  18.585   3.559  -8.137 1.000 93.830 ? 153 SER A O   1 
ATOM 1194 O OG  ? SER A 1 153 ?  17.339  -0.114 -10.217 1.000 93.830 ? 153 SER A OG  1 
ATOM 1195 N N   ? TYR A 1 154 ?  18.638   2.057  -6.446 1.000 94.380 ? 154 TYR A N   1 
ATOM 1196 C CA  ? TYR A 1 154 ?  18.375   3.081  -5.441 1.000 94.380 ? 154 TYR A CA  1 
ATOM 1197 C C   ? TYR A 1 154 ?  19.586   3.284  -4.540 1.000 94.380 ? 154 TYR A C   1 
ATOM 1198 C CB  ? TYR A 1 154 ?  17.153   2.705  -4.597 1.000 94.380 ? 154 TYR A CB  1 
ATOM 1199 O O   ? TYR A 1 154 ?  19.458   3.788  -3.421 1.000 94.380 ? 154 TYR A O   1 
ATOM 1200 C CG  ? TYR A 1 154 ?  15.839   2.885  -5.317 1.000 94.380 ? 154 TYR A CG  1 
ATOM 1201 C CD1 ? TYR A 1 154 ?  15.241   4.139  -5.415 1.000 94.380 ? 154 TYR A CD1 1 
ATOM 1202 C CD2 ? TYR A 1 154 ?  15.192   1.801  -5.901 1.000 94.380 ? 154 TYR A CD2 1 
ATOM 1203 C CE1 ? TYR A 1 154 ?  14.029   4.310  -6.076 1.000 94.380 ? 154 TYR A CE1 1 
ATOM 1204 C CE2 ? TYR A 1 154 ?  13.979   1.960  -6.565 1.000 94.380 ? 154 TYR A CE2 1 
ATOM 1205 O OH  ? TYR A 1 154 ?  12.207   3.379  -7.303 1.000 94.380 ? 154 TYR A OH  1 
ATOM 1206 C CZ  ? TYR A 1 154 ?  13.407   3.216  -6.647 1.000 94.380 ? 154 TYR A CZ  1 
ATOM 1207 N N   ? ASN A 1 155 ?  20.766   2.889  -4.925 1.000 93.870 ? 155 ASN A N   1 
ATOM 1208 C CA  ? ASN A 1 155 ?  22.064   3.133  -4.305 1.000 93.870 ? 155 ASN A CA  1 
ATOM 1209 C C   ? ASN A 1 155 ?  22.083   2.683  -2.847 1.000 93.870 ? 155 ASN A C   1 
ATOM 1210 C CB  ? ASN A 1 155 ?  22.439   4.613  -4.408 1.000 93.870 ? 155 ASN A CB  1 
ATOM 1211 O O   ? ASN A 1 155 ?  22.564   3.408  -1.975 1.000 93.870 ? 155 ASN A O   1 
ATOM 1212 C CG  ? ASN A 1 155 ?  22.678   5.057  -5.838 1.000 93.870 ? 155 ASN A CG  1 
ATOM 1213 N ND2 ? ASN A 1 155 ?  22.312   6.296  -6.143 1.000 93.870 ? 155 ASN A ND2 1 
ATOM 1214 O OD1 ? ASN A 1 155 ?  23.186   4.292  -6.661 1.000 93.870 ? 155 ASN A OD1 1 
ATOM 1215 N N   ? GLY A 1 156 ?  21.441   1.540  -2.477 1.000 93.770 ? 156 GLY A N   1 
ATOM 1216 C CA  ? GLY A 1 156 ?  21.551   0.917  -1.167 1.000 93.770 ? 156 GLY A CA  1 
ATOM 1217 C C   ? GLY A 1 156 ?  20.451   1.338  -0.212 1.000 93.770 ? 156 GLY A C   1 
ATOM 1218 O O   ? GLY A 1 156 ?  20.487   0.999   0.973 1.000 93.770 ? 156 GLY A O   1 
ATOM 1219 N N   ? ASN A 1 157 ?  19.480   1.991  -0.675 1.000 94.150 ? 157 ASN A N   1 
ATOM 1220 C CA  ? ASN A 1 157 ?  18.425   2.557   0.159 1.000 94.150 ? 157 ASN A CA  1 
ATOM 1221 C C   ? ASN A 1 157 ?  17.237   1.606   0.281 1.000 94.150 ? 157 ASN A C   1 
ATOM 1222 C CB  ? ASN A 1 157 ?  17.968   3.907  -0.397 1.000 94.150 ? 157 ASN A CB  1 
ATOM 1223 O O   ? ASN A 1 157 ?  16.296   1.874   1.029 1.000 94.150 ? 157 ASN A O   1 
ATOM 1224 C CG  ? ASN A 1 157 ?  18.958   5.020  -0.113 1.000 94.150 ? 157 ASN A CG  1 
ATOM 1225 N ND2 ? ASN A 1 157 ?  19.063   5.969  -1.036 1.000 94.150 ? 157 ASN A ND2 1 
ATOM 1226 O OD1 ? ASN A 1 157 ?  19.624   5.026   0.925 1.000 94.150 ? 157 ASN A OD1 1 
ATOM 1227 N N   ? ILE A 1 158 ?  17.330   0.423  -0.394 1.000 95.970 ? 158 ILE A N   1 
ATOM 1228 C CA  ? ILE A 1 158 ?  16.295  -0.600  -0.296 1.000 95.970 ? 158 ILE A CA  1 
ATOM 1229 C C   ? ILE A 1 158 ?  16.598  -1.530   0.877 1.000 95.970 ? 158 ILE A C   1 
ATOM 1230 C CB  ? ILE A 1 158 ?  16.176  -1.411  -1.606 1.000 95.970 ? 158 ILE A CB  1 
ATOM 1231 O O   ? ILE A 1 158 ?  17.644  -2.183   0.905 1.000 95.970 ? 158 ILE A O   1 
ATOM 1232 C CG1 ? ILE A 1 158 ?  15.905  -0.475  -2.790 1.000 95.970 ? 158 ILE A CG1 1 
ATOM 1233 C CG2 ? ILE A 1 158 ?  15.079  -2.473  -1.486 1.000 95.970 ? 158 ILE A CG2 1 
ATOM 1234 C CD1 ? ILE A 1 158 ?  14.683   0.415  -2.610 1.000 95.970 ? 158 ILE A CD1 1 
ATOM 1235 N N   ? THR A 1 159 ?  15.617  -1.620   1.904 1.000 95.790 ? 159 THR A N   1 
ATOM 1236 C CA  ? THR A 1 159 ?  15.784  -2.482   3.069 1.000 95.790 ? 159 THR A CA  1 
ATOM 1237 C C   ? THR A 1 159 ?  15.036  -3.799   2.879 1.000 95.790 ? 159 THR A C   1 
ATOM 1238 C CB  ? THR A 1 159 ?  15.291  -1.789   4.352 1.000 95.790 ? 159 THR A CB  1 
ATOM 1239 O O   ? THR A 1 159 ?  14.316  -3.973   1.893 1.000 95.790 ? 159 THR A O   1 
ATOM 1240 C CG2 ? THR A 1 159 ?  15.841  -0.370   4.457 1.000 95.790 ? 159 THR A CG2 1 
ATOM 1241 O OG1 ? THR A 1 159 ?  13.859  -1.735   4.340 1.000 95.790 ? 159 THR A OG1 1 
ATOM 1242 N N   ? THR A 1 160 ?  15.210  -4.690   3.864 1.000 95.630 ? 160 THR A N   1 
ATOM 1243 C CA  ? THR A 1 160 ?  14.543  -5.986   3.813 1.000 95.630 ? 160 THR A CA  1 
ATOM 1244 C C   ? THR A 1 160 ?  13.048  -5.836   4.082 1.000 95.630 ? 160 THR A C   1 
ATOM 1245 C CB  ? THR A 1 160 ?  15.154  -6.970   4.829 1.000 95.630 ? 160 THR A CB  1 
ATOM 1246 O O   ? THR A 1 160 ?  12.276  -6.772   3.864 1.000 95.630 ? 160 THR A O   1 
ATOM 1247 C CG2 ? THR A 1 160 ?  16.616  -7.259   4.503 1.000 95.630 ? 160 THR A CG2 1 
ATOM 1248 O OG1 ? THR A 1 160 ?  15.071  -6.403   6.142 1.000 95.630 ? 160 THR A OG1 1 
ATOM 1249 N N   ? ASN A 1 161 ?  12.604  -4.687   4.627 1.000 97.160 ? 161 ASN A N   1 
ATOM 1250 C CA  ? ASN A 1 161 ?  11.197  -4.409   4.896 1.000 97.160 ? 161 ASN A CA  1 
ATOM 1251 C C   ? ASN A 1 161 ?  10.490  -3.853   3.663 1.000 97.160 ? 161 ASN A C   1 
ATOM 1252 C CB  ? ASN A 1 161 ?  11.056  -3.440   6.071 1.000 97.160 ? 161 ASN A CB  1 
ATOM 1253 O O   ? ASN A 1 161 ?   9.334  -3.434   3.742 1.000 97.160 ? 161 ASN A O   1 
ATOM 1254 C CG  ? ASN A 1 161 ?  11.474  -4.059   7.391 1.000 97.160 ? 161 ASN A CG  1 
ATOM 1255 N ND2 ? ASN A 1 161 ?  12.001  -3.237   8.291 1.000 97.160 ? 161 ASN A ND2 1 
ATOM 1256 O OD1 ? ASN A 1 161 ?  11.324  -5.266   7.600 1.000 97.160 ? 161 ASN A OD1 1 
ATOM 1257 N N   ? MET A 1 162 ?  11.226  -3.839   2.536 1.000 97.600 ? 162 MET A N   1 
ATOM 1258 C CA  ? MET A 1 162 ?  10.685  -3.278   1.301 1.000 97.600 ? 162 MET A CA  1 
ATOM 1259 C C   ? MET A 1 162 ?  10.681  -4.320   0.187 1.000 97.600 ? 162 MET A C   1 
ATOM 1260 C CB  ? MET A 1 162 ?  11.491  -2.052   0.869 1.000 97.600 ? 162 MET A CB  1 
ATOM 1261 O O   ? MET A 1 162 ?  11.509  -5.233   0.183 1.000 97.600 ? 162 MET A O   1 
ATOM 1262 C CG  ? MET A 1 162 ?  11.438  -0.902   1.861 1.000 97.600 ? 162 MET A CG  1 
ATOM 1263 S SD  ? MET A 1 162 ?  12.611   0.445   1.440 1.000 97.600 ? 162 MET A SD  1 
ATOM 1264 C CE  ? MET A 1 162 ?  12.315   1.573   2.830 1.000 97.600 ? 162 MET A CE  1 
ATOM 1265 N N   ? ILE A 1 163 ?   9.656  -4.125  -0.739 1.000 97.120 ? 163 ILE A N   1 
ATOM 1266 C CA  ? ILE A 1 163 ?   9.596  -4.892  -1.978 1.000 97.120 ? 163 ILE A CA  1 
ATOM 1267 C C   ? ILE A 1 163 ?   9.446  -3.944  -3.165 1.000 97.120 ? 163 ILE A C   1 
ATOM 1268 C CB  ? ILE A 1 163 ?   8.436  -5.912  -1.957 1.000 97.120 ? 163 ILE A CB  1 
ATOM 1269 O O   ? ILE A 1 163 ?   8.825  -2.884  -3.046 1.000 97.120 ? 163 ILE A O   1 
ATOM 1270 C CG1 ? ILE A 1 163 ?   8.485  -6.803  -3.204 1.000 97.120 ? 163 ILE A CG1 1 
ATOM 1271 C CG2 ? ILE A 1 163 ?   7.088  -5.195  -1.848 1.000 97.120 ? 163 ILE A CG2 1 
ATOM 1272 C CD1 ? ILE A 1 163 ?   7.512  -7.974  -3.166 1.000 97.120 ? 163 ILE A CD1 1 
ATOM 1273 N N   ? CYS A 1 164 ?  10.091  -4.338  -4.308 1.000 96.720 ? 164 CYS A N   1 
ATOM 1274 C CA  ? CYS A 1 164 ?  10.033  -3.522  -5.516 1.000 96.720 ? 164 CYS A CA  1 
ATOM 1275 C C   ? CYS A 1 164 ?   9.264  -4.237  -6.621 1.000 96.720 ? 164 CYS A C   1 
ATOM 1276 C CB  ? CYS A 1 164 ?  11.442  -3.182  -6.001 1.000 96.720 ? 164 CYS A CB  1 
ATOM 1277 O O   ? CYS A 1 164 ?   9.326  -5.463  -6.733 1.000 96.720 ? 164 CYS A O   1 
ATOM 1278 S SG  ? CYS A 1 164 ?  12.384  -2.162  -4.845 1.000 96.720 ? 164 CYS A SG  1 
ATOM 1279 N N   ? ALA A 1 165 ?   8.551  -3.426  -7.400 1.000 96.700 ? 165 ALA A N   1 
ATOM 1280 C CA  ? ALA A 1 165 ?   7.781  -3.970  -8.515 1.000 96.700 ? 165 ALA A CA  1 
ATOM 1281 C C   ? ALA A 1 165 ?   7.793  -3.017  -9.707 1.000 96.700 ? 165 ALA A C   1 
ATOM 1282 C CB  ? ALA A 1 165 ?   6.345  -4.256  -8.081 1.000 96.700 ? 165 ALA A CB  1 
ATOM 1283 O O   ? ALA A 1 165 ?   7.749  -1.796  -9.534 1.000 96.700 ? 165 ALA A O   1 
ATOM 1284 N N   ? GLY A 1 166 ?   7.959  -3.604 -10.847 1.000 94.620 ? 166 GLY A N   1 
ATOM 1285 C CA  ? GLY A 1 166 ?   7.966  -2.810 -12.066 1.000 94.620 ? 166 GLY A CA  1 
ATOM 1286 C C   ? GLY A 1 166 ?   8.723  -3.470 -13.203 1.000 94.620 ? 166 GLY A C   1 
ATOM 1287 O O   ? GLY A 1 166 ?   9.414  -4.471 -12.998 1.000 94.620 ? 166 GLY A O   1 
ATOM 1288 N N   ? PHE A 1 167 ?   8.534  -2.940 -14.420 1.000 90.570 ? 167 PHE A N   1 
ATOM 1289 C CA  ? PHE A 1 167 ?   9.217  -3.455 -15.601 1.000 90.570 ? 167 PHE A CA  1 
ATOM 1290 C C   ? PHE A 1 167 ?  10.545  -2.739 -15.815 1.000 90.570 ? 167 PHE A C   1 
ATOM 1291 C CB  ? PHE A 1 167 ?   8.333  -3.304 -16.843 1.000 90.570 ? 167 PHE A CB  1 
ATOM 1292 O O   ? PHE A 1 167 ?  10.652  -1.534 -15.575 1.000 90.570 ? 167 PHE A O   1 
ATOM 1293 C CG  ? PHE A 1 167 ?   7.184  -4.274 -16.892 1.000 90.570 ? 167 PHE A CG  1 
ATOM 1294 C CD1 ? PHE A 1 167 ?   7.366  -5.566 -17.370 1.000 90.570 ? 167 PHE A CD1 1 
ATOM 1295 C CD2 ? PHE A 1 167 ?   5.920  -3.893 -16.459 1.000 90.570 ? 167 PHE A CD2 1 
ATOM 1296 C CE1 ? PHE A 1 167 ?   6.303  -6.466 -17.416 1.000 90.570 ? 167 PHE A CE1 1 
ATOM 1297 C CE2 ? PHE A 1 167 ?   4.854  -4.787 -16.502 1.000 90.570 ? 167 PHE A CE2 1 
ATOM 1298 C CZ  ? PHE A 1 167 ?   5.047  -6.072 -16.982 1.000 90.570 ? 167 PHE A CZ  1 
ATOM 1299 N N   ? THR A 1 168 ?  11.532  -3.490 -16.294 1.000 85.080 ? 168 THR A N   1 
ATOM 1300 C CA  ? THR A 1 168 ?  12.831  -2.910 -16.613 1.000 85.080 ? 168 THR A CA  1 
ATOM 1301 C C   ? THR A 1 168 ?  12.733  -2.002 -17.835 1.000 85.080 ? 168 THR A C   1 
ATOM 1302 C CB  ? THR A 1 168 ?  13.885  -4.004 -16.866 1.000 85.080 ? 168 THR A CB  1 
ATOM 1303 O O   ? THR A 1 168 ?  13.547  -1.092 -18.007 1.000 85.080 ? 168 THR A O   1 
ATOM 1304 C CG2 ? THR A 1 168 ?  14.188  -4.782 -15.590 1.000 85.080 ? 168 THR A CG2 1 
ATOM 1305 O OG1 ? THR A 1 168 ?  13.393  -4.911 -17.861 1.000 85.080 ? 168 THR A OG1 1 
ATOM 1306 N N   ? THR A 1 169 ?  11.764  -2.231 -18.672 1.000 86.400 ? 169 THR A N   1 
ATOM 1307 C CA  ? THR A 1 169 ?  11.561  -1.438 -19.879 1.000 86.400 ? 169 THR A CA  1 
ATOM 1308 C C   ? THR A 1 169 ?  10.729  -0.195 -19.575 1.000 86.400 ? 169 THR A C   1 
ATOM 1309 C CB  ? THR A 1 169 ?  10.872  -2.263 -20.981 1.000 86.400 ? 169 THR A CB  1 
ATOM 1310 O O   ? THR A 1 169 ?  10.646   0.719 -20.398 1.000 86.400 ? 169 THR A O   1 
ATOM 1311 C CG2 ? THR A 1 169 ?  11.801  -3.347 -21.518 1.000 86.400 ? 169 THR A CG2 1 
ATOM 1312 O OG1 ? THR A 1 169 ?   9.696  -2.881 -20.443 1.000 86.400 ? 169 THR A OG1 1 
ATOM 1313 N N   ? GLY A 1 170 ?  10.194  -0.151 -18.367 1.000 88.260 ? 170 GLY A N   1 
ATOM 1314 C CA  ? GLY A 1 170 ?   9.386   0.977 -17.933 1.000 88.260 ? 170 GLY A CA  1 
ATOM 1315 C C   ? GLY A 1 170 ?   7.985   0.967 -18.516 1.000 88.260 ? 170 GLY A C   1 
ATOM 1316 O O   ? GLY A 1 170 ?   7.530  -0.055 -19.033 1.000 88.260 ? 170 GLY A O   1 
ATOM 1317 N N   ? GLY A 1 171 ?   7.210   2.065 -18.125 1.000 83.140 ? 171 GLY A N   1 
ATOM 1318 C CA  ? GLY A 1 171 ?   5.937   2.224 -18.809 1.000 83.140 ? 171 GLY A CA  1 
ATOM 1319 C C   ? GLY A 1 171 ?   4.755   1.735 -17.992 1.000 83.140 ? 171 GLY A C   1 
ATOM 1320 O O   ? GLY A 1 171 ?   3.602   1.983 -18.350 1.000 83.140 ? 171 GLY A O   1 
ATOM 1321 N N   ? LYS A 1 172 ?   5.077   1.125 -16.877 1.000 85.420 ? 172 LYS A N   1 
ATOM 1322 C CA  ? LYS A 1 172 ?   4.019   0.671 -15.980 1.000 85.420 ? 172 LYS A CA  1 
ATOM 1323 C C   ? LYS A 1 172 ?   4.425   0.843 -14.519 1.000 85.420 ? 172 LYS A C   1 
ATOM 1324 C CB  ? LYS A 1 172 ?   3.670  -0.792 -16.258 1.000 85.420 ? 172 LYS A CB  1 
ATOM 1325 O O   ? LYS A 1 172 ?   5.486   0.372 -14.104 1.000 85.420 ? 172 LYS A O   1 
ATOM 1326 C CG  ? LYS A 1 172 ?   3.180  -1.053 -17.675 1.000 85.420 ? 172 LYS A CG  1 
ATOM 1327 C CD  ? LYS A 1 172 ?   2.816  -2.518 -17.879 1.000 85.420 ? 172 LYS A CD  1 
ATOM 1328 C CE  ? LYS A 1 172 ?   2.309  -2.777 -19.291 1.000 85.420 ? 172 LYS A CE  1 
ATOM 1329 N NZ  ? LYS A 1 172 ?   1.921  -4.206 -19.487 1.000 85.420 ? 172 LYS A NZ  1 
ATOM 1330 N N   ? ASP A 1 173 ?   3.486   1.388 -13.672 1.000 85.060 ? 173 ASP A N   1 
ATOM 1331 C CA  ? ASP A 1 173 ?   3.812   1.609 -12.267 1.000 85.060 ? 173 ASP A CA  1 
ATOM 1332 C C   ? ASP A 1 173 ?   2.685   2.351 -11.552 1.000 85.060 ? 173 ASP A C   1 
ATOM 1333 C CB  ? ASP A 1 173 ?   5.121   2.389 -12.135 1.000 85.060 ? 173 ASP A CB  1 
ATOM 1334 O O   ? ASP A 1 173 ?   1.707   2.760 -12.182 1.000 85.060 ? 173 ASP A O   1 
ATOM 1335 C CG  ? ASP A 1 173 ?   5.803   2.181 -10.795 1.000 85.060 ? 173 ASP A CG  1 
ATOM 1336 O OD1 ? ASP A 1 173 ?   5.282   1.413  -9.958 1.000 85.060 ? 173 ASP A OD1 1 
ATOM 1337 O OD2 ? ASP A 1 173 ?   6.871   2.792 -10.572 1.000 85.060 ? 173 ASP A OD2 1 
ATOM 1338 N N   ? SER A 1 174 ?   2.765   2.309 -10.185 1.000 84.650 ? 174 SER A N   1 
ATOM 1339 C CA  ? SER A 1 174 ?   1.939   3.208  -9.386 1.000 84.650 ? 174 SER A CA  1 
ATOM 1340 C C   ? SER A 1 174 ?   2.508   4.623  -9.379 1.000 84.650 ? 174 SER A C   1 
ATOM 1341 C CB  ? SER A 1 174 ?   1.816   2.692  -7.952 1.000 84.650 ? 174 SER A CB  1 
ATOM 1342 O O   ? SER A 1 174 ?   3.709   4.815  -9.579 1.000 84.650 ? 174 SER A O   1 
ATOM 1343 O OG  ? SER A 1 174 ?   3.086   2.643  -7.325 1.000 84.650 ? 174 SER A OG  1 
ATOM 1344 N N   ? CYS A 1 175 ?   1.691   5.529  -9.123 1.000 86.190 ? 175 CYS A N   1 
ATOM 1345 C CA  ? CYS A 1 175 ?   2.125   6.922  -9.118 1.000 86.190 ? 175 CYS A CA  1 
ATOM 1346 C C   ? CYS A 1 175 ?   1.487   7.688  -7.966 1.000 86.190 ? 175 CYS A C   1 
ATOM 1347 C CB  ? CYS A 1 175 ?   1.777   7.596 -10.445 1.000 86.190 ? 175 CYS A CB  1 
ATOM 1348 O O   ? CYS A 1 175 ?   0.794   7.101  -7.133 1.000 86.190 ? 175 CYS A O   1 
ATOM 1349 S SG  ? CYS A 1 175 ?   2.849   8.991 -10.856 1.000 86.190 ? 175 CYS A SG  1 
ATOM 1350 N N   ? GLN A 1 176 ?   1.839   9.046  -8.002 1.000 82.620 ? 176 GLN A N   1 
ATOM 1351 C CA  ? GLN A 1 176 ?   1.364   9.889  -6.910 1.000 82.620 ? 176 GLN A CA  1 
ATOM 1352 C C   ? GLN A 1 176 ?  -0.148   9.768  -6.740 1.000 82.620 ? 176 GLN A C   1 
ATOM 1353 C CB  ? GLN A 1 176 ?   1.750  11.349  -7.152 1.000 82.620 ? 176 GLN A CB  1 
ATOM 1354 O O   ? GLN A 1 176 ?  -0.892   9.791  -7.722 1.000 82.620 ? 176 GLN A O   1 
ATOM 1355 C CG  ? GLN A 1 176 ?   3.236  11.629  -6.977 1.000 82.620 ? 176 GLN A CG  1 
ATOM 1356 C CD  ? GLN A 1 176 ?   4.070  11.115  -8.135 1.000 82.620 ? 176 GLN A CD  1 
ATOM 1357 N NE2 ? GLN A 1 176 ?   5.389  11.143  -7.975 1.000 82.620 ? 176 GLN A NE2 1 
ATOM 1358 O OE1 ? GLN A 1 176 ?   3.534  10.696  -9.166 1.000 82.620 ? 176 GLN A OE1 1 
ATOM 1359 N N   ? GLY A 1 177 ?  -0.504   9.688  -5.362 1.000 80.510 ? 177 GLY A N   1 
ATOM 1360 C CA  ? GLY A 1 177 ?  -1.920   9.540  -5.062 1.000 80.510 ? 177 GLY A CA  1 
ATOM 1361 C C   ? GLY A 1 177 ?  -2.332   8.100  -4.823 1.000 80.510 ? 177 GLY A C   1 
ATOM 1362 O O   ? GLY A 1 177 ?  -3.371   7.839  -4.213 1.000 80.510 ? 177 GLY A O   1 
ATOM 1363 N N   ? ASP A 1 178 ?  -1.505   7.150  -5.185 1.000 90.280 ? 178 ASP A N   1 
ATOM 1364 C CA  ? ASP A 1 178 ?  -1.788   5.732  -4.986 1.000 90.280 ? 178 ASP A CA  1 
ATOM 1365 C C   ? ASP A 1 178 ?  -1.164   5.224  -3.688 1.000 90.280 ? 178 ASP A C   1 
ATOM 1366 C CB  ? ASP A 1 178 ?  -1.278   4.911  -6.172 1.000 90.280 ? 178 ASP A CB  1 
ATOM 1367 O O   ? ASP A 1 178 ?  -1.225   4.029  -3.390 1.000 90.280 ? 178 ASP A O   1 
ATOM 1368 C CG  ? ASP A 1 178 ?  -2.076   5.145  -7.442 1.000 90.280 ? 178 ASP A CG  1 
ATOM 1369 O OD1 ? ASP A 1 178 ?  -3.316   5.280  -7.367 1.000 90.280 ? 178 ASP A OD1 1 
ATOM 1370 O OD2 ? ASP A 1 178 ?  -1.459   5.192  -8.529 1.000 90.280 ? 178 ASP A OD2 1 
ATOM 1371 N N   ? SER A 1 179 ?  -0.451   6.219  -3.018 1.000 94.700 ? 179 SER A N   1 
ATOM 1372 C CA  ? SER A 1 179 ?   0.136   5.836  -1.738 1.000 94.700 ? 179 SER A CA  1 
ATOM 1373 C C   ? SER A 1 179 ?  -0.882   5.123  -0.854 1.000 94.700 ? 179 SER A C   1 
ATOM 1374 C CB  ? SER A 1 179 ?   0.684   7.064  -1.010 1.000 94.700 ? 179 SER A CB  1 
ATOM 1375 O O   ? SER A 1 179 ?  -2.055   5.501  -0.821 1.000 94.700 ? 179 SER A O   1 
ATOM 1376 O OG  ? SER A 1 179 ?   1.795   7.606  -1.704 1.000 94.700 ? 179 SER A OG  1 
ATOM 1377 N N   ? GLY A 1 180 ?  -0.298   4.014  -0.268 1.000 96.490 ? 180 GLY A N   1 
ATOM 1378 C CA  ? GLY A 1 180 ?  -1.173   3.310   0.656 1.000 96.490 ? 180 GLY A CA  1 
ATOM 1379 C C   ? GLY A 1 180 ?  -2.036   2.262  -0.020 1.000 96.490 ? 180 GLY A C   1 
ATOM 1380 O O   ? GLY A 1 180 ?  -2.611   1.399   0.646 1.000 96.490 ? 180 GLY A O   1 
ATOM 1381 N N   ? GLY A 1 181 ?  -2.118   2.319  -1.274 1.000 96.170 ? 181 GLY A N   1 
ATOM 1382 C CA  ? GLY A 1 181 ?  -2.871   1.346  -2.050 1.000 96.170 ? 181 GLY A CA  1 
ATOM 1383 C C   ? GLY A 1 181 ?  -2.233  -0.030  -2.062 1.000 96.170 ? 181 GLY A C   1 
ATOM 1384 O O   ? GLY A 1 181 ?  -1.036  -0.168  -1.803 1.000 96.170 ? 181 GLY A O   1 
ATOM 1385 N N   ? PRO A 1 182 ?  -2.991  -1.062  -2.507 1.000 97.410 ? 182 PRO A N   1 
ATOM 1386 C CA  ? PRO A 1 182 ?  -2.552  -2.452  -2.364 1.000 97.410 ? 182 PRO A CA  1 
ATOM 1387 C C   ? PRO A 1 182 ?  -1.798  -2.962  -3.590 1.000 97.410 ? 182 PRO A C   1 
ATOM 1388 C CB  ? PRO A 1 182 ?  -3.864  -3.218  -2.173 1.000 97.410 ? 182 PRO A CB  1 
ATOM 1389 O O   ? PRO A 1 182 ?  -2.141  -2.611  -4.721 1.000 97.410 ? 182 PRO A O   1 
ATOM 1390 C CG  ? PRO A 1 182 ?  -4.871  -2.457  -2.974 1.000 97.410 ? 182 PRO A CG  1 
ATOM 1391 C CD  ? PRO A 1 182 ?  -4.576  -0.991  -2.842 1.000 97.410 ? 182 PRO A CD  1 
ATOM 1392 N N   ? LEU A 1 183 ?  -0.728  -3.664  -3.412 1.000 97.820 ? 183 LEU A N   1 
ATOM 1393 C CA  ? LEU A 1 183 ?  -0.094  -4.573  -4.360 1.000 97.820 ? 183 LEU A CA  1 
ATOM 1394 C C   ? LEU A 1 183 ?  -0.512  -6.016  -4.094 1.000 97.820 ? 183 LEU A C   1 
ATOM 1395 C CB  ? LEU A 1 183 ?   1.430  -4.449  -4.285 1.000 97.820 ? 183 LEU A CB  1 
ATOM 1396 O O   ? LEU A 1 183 ?  -0.067  -6.625  -3.118 1.000 97.820 ? 183 LEU A O   1 
ATOM 1397 C CG  ? LEU A 1 183 ?   2.227  -5.236  -5.327 1.000 97.820 ? 183 LEU A CG  1 
ATOM 1398 C CD1 ? LEU A 1 183 ?   2.191  -4.519  -6.673 1.000 97.820 ? 183 LEU A CD1 1 
ATOM 1399 C CD2 ? LEU A 1 183 ?   3.665  -5.438  -4.861 1.000 97.820 ? 183 LEU A CD2 1 
ATOM 1400 N N   ? ILE A 1 184 ?  -1.354  -6.588  -5.020 1.000 97.840 ? 184 ILE A N   1 
ATOM 1401 C CA  ? ILE A 1 184 ?  -1.965  -7.895  -4.808 1.000 97.840 ? 184 ILE A CA  1 
ATOM 1402 C C   ? ILE A 1 184 ?  -1.286  -8.933  -5.698 1.000 97.840 ? 184 ILE A C   1 
ATOM 1403 C CB  ? ILE A 1 184 ?  -3.484  -7.861  -5.087 1.000 97.840 ? 184 ILE A CB  1 
ATOM 1404 O O   ? ILE A 1 184 ?  -1.193  -8.751  -6.915 1.000 97.840 ? 184 ILE A O   1 
ATOM 1405 C CG1 ? ILE A 1 184 ?  -4.162  -6.792  -4.221 1.000 97.840 ? 184 ILE A CG1 1 
ATOM 1406 C CG2 ? ILE A 1 184 ?  -4.109  -9.238  -4.846 1.000 97.840 ? 184 ILE A CG2 1 
ATOM 1407 C CD1 ? ILE A 1 184 ?  -4.006  -7.018  -2.724 1.000 97.840 ? 184 ILE A CD1 1 
ATOM 1408 N N   ? CYS A 1 185 ?  -0.875  -9.983  -5.035 1.000 97.360 ? 185 CYS A N   1 
ATOM 1409 C CA  ? CYS A 1 185 ?  -0.258 -11.126  -5.699 1.000 97.360 ? 185 CYS A CA  1 
ATOM 1410 C C   ? CYS A 1 185 ?  -0.877 -12.434  -5.223 1.000 97.360 ? 185 CYS A C   1 
ATOM 1411 C CB  ? CYS A 1 185 ?   1.249 -11.143  -5.446 1.000 97.360 ? 185 CYS A CB  1 
ATOM 1412 O O   ? CYS A 1 185 ?  -1.015 -12.658  -4.019 1.000 97.360 ? 185 CYS A O   1 
ATOM 1413 S SG  ? CYS A 1 185 ?   2.053  -9.550  -5.727 1.000 97.360 ? 185 CYS A SG  1 
ATOM 1414 N N   ? LYS A 1 186 ?  -1.305 -13.222  -6.214 1.000 96.060 ? 186 LYS A N   1 
ATOM 1415 C CA  ? LYS A 1 186 ?  -1.917 -14.505  -5.882 1.000 96.060 ? 186 LYS A CA  1 
ATOM 1416 C C   ? LYS A 1 186 ?  -3.061 -14.327  -4.887 1.000 96.060 ? 186 LYS A C   1 
ATOM 1417 C CB  ? LYS A 1 186 ?  -0.873 -15.467  -5.313 1.000 96.060 ? 186 LYS A CB  1 
ATOM 1418 O O   ? LYS A 1 186 ?  -3.182 -15.093  -3.929 1.000 96.060 ? 186 LYS A O   1 
ATOM 1419 C CG  ? LYS A 1 186 ?   0.256 -15.796  -6.278 1.000 96.060 ? 186 LYS A CG  1 
ATOM 1420 C CD  ? LYS A 1 186 ?   1.233 -16.797  -5.675 1.000 96.060 ? 186 LYS A CD  1 
ATOM 1421 C CE  ? LYS A 1 186 ?   2.334 -17.168  -6.659 1.000 96.060 ? 186 LYS A CE  1 
ATOM 1422 N NZ  ? LYS A 1 186 ?   3.305 -18.135  -6.065 1.000 96.060 ? 186 LYS A NZ  1 
ATOM 1423 N N   ? GLY A 1 187 ?  -3.828 -13.182  -5.030 1.000 96.430 ? 187 GLY A N   1 
ATOM 1424 C CA  ? GLY A 1 187 ?  -5.056 -12.963  -4.282 1.000 96.430 ? 187 GLY A CA  1 
ATOM 1425 C C   ? GLY A 1 187 ?  -4.816 -12.410  -2.890 1.000 96.430 ? 187 GLY A C   1 
ATOM 1426 O O   ? GLY A 1 187 ?  -5.729 -12.378  -2.063 1.000 96.430 ? 187 GLY A O   1 
ATOM 1427 N N   ? ARG A 1 188 ?  -3.650 -11.988  -2.547 1.000 98.080 ? 188 ARG A N   1 
ATOM 1428 C CA  ? ARG A 1 188 ?  -3.300 -11.467  -1.229 1.000 98.080 ? 188 ARG A CA  1 
ATOM 1429 C C   ? ARG A 1 188 ?  -2.556 -10.141  -1.345 1.000 98.080 ? 188 ARG A C   1 
ATOM 1430 C CB  ? ARG A 1 188 ?  -2.450 -12.480  -0.458 1.000 98.080 ? 188 ARG A CB  1 
ATOM 1431 O O   ? ARG A 1 188 ?  -1.910  -9.872  -2.360 1.000 98.080 ? 188 ARG A O   1 
ATOM 1432 C CG  ? ARG A 1 188 ?  -3.147 -13.809  -0.213 1.000 98.080 ? 188 ARG A CG  1 
ATOM 1433 C CD  ? ARG A 1 188 ?  -2.262 -14.775   0.563 1.000 98.080 ? 188 ARG A CD  1 
ATOM 1434 N NE  ? ARG A 1 188 ?  -3.013 -15.935   1.032 1.000 98.080 ? 188 ARG A NE  1 
ATOM 1435 N NH1 ? ARG A 1 188 ?  -2.858 -17.099  -0.957 1.000 98.080 ? 188 ARG A NH1 1 
ATOM 1436 N NH2 ? ARG A 1 188 ?  -3.971 -18.012   0.826 1.000 98.080 ? 188 ARG A NH2 1 
ATOM 1437 C CZ  ? ARG A 1 188 ?  -3.279 -17.013   0.299 1.000 98.080 ? 188 ARG A CZ  1 
ATOM 1438 N N   ? VAL A 1 189 ?  -2.556  -9.328  -0.256 1.000 98.030 ? 189 VAL A N   1 
ATOM 1439 C CA  ? VAL A 1 189 ?  -1.875  -8.037  -0.235 1.000 98.030 ? 189 VAL A CA  1 
ATOM 1440 C C   ? VAL A 1 189 ?  -0.426  -8.224   0.208 1.000 98.030 ? 189 VAL A C   1 
ATOM 1441 C CB  ? VAL A 1 189 ?  -2.592  -7.033   0.695 1.000 98.030 ? 189 VAL A CB  1 
ATOM 1442 O O   ? VAL A 1 189 ?  -0.147  -8.348   1.403 1.000 98.030 ? 189 VAL A O   1 
ATOM 1443 C CG1 ? VAL A 1 189 ?  -2.740  -7.610   2.102 1.000 98.030 ? 189 VAL A CG1 1 
ATOM 1444 C CG2 ? VAL A 1 189 ?  -1.833  -5.708   0.735 1.000 98.030 ? 189 VAL A CG2 1 
ATOM 1445 N N   ? HIS A 1 190 ?   0.477  -8.171  -0.754 1.000 98.260 ? 190 HIS A N   1 
ATOM 1446 C CA  ? HIS A 1 190 ?   1.890  -8.407  -0.481 1.000 98.260 ? 190 HIS A CA  1 
ATOM 1447 C C   ? HIS A 1 190 ?   2.658  -7.094  -0.376 1.000 98.260 ? 190 HIS A C   1 
ATOM 1448 C CB  ? HIS A 1 190 ?   2.506  -9.291  -1.567 1.000 98.260 ? 190 HIS A CB  1 
ATOM 1449 O O   ? HIS A 1 190 ?   3.766  -7.059   0.164 1.000 98.260 ? 190 HIS A O   1 
ATOM 1450 C CG  ? HIS A 1 190 ?   2.327 -10.755  -1.323 1.000 98.260 ? 190 HIS A CG  1 
ATOM 1451 C CD2 ? HIS A 1 190 ?   1.307 -11.590  -1.633 1.000 98.260 ? 190 HIS A CD2 1 
ATOM 1452 N ND1 ? HIS A 1 190 ?   3.273 -11.524  -0.681 1.000 98.260 ? 190 HIS A ND1 1 
ATOM 1453 C CE1 ? HIS A 1 190 ?   2.842 -12.772  -0.607 1.000 98.260 ? 190 HIS A CE1 1 
ATOM 1454 N NE2 ? HIS A 1 190 ?   1.652 -12.839  -1.178 1.000 98.260 ? 190 HIS A NE2 1 
ATOM 1455 N N   ? GLY A 1 191 ?   2.025  -6.013  -0.737 1.000 97.880 ? 191 GLY A N   1 
ATOM 1456 C CA  ? GLY A 1 191 ?   2.691  -4.722  -0.684 1.000 97.880 ? 191 GLY A CA  1 
ATOM 1457 C C   ? GLY A 1 191 ?   1.737  -3.567  -0.449 1.000 97.880 ? 191 GLY A C   1 
ATOM 1458 O O   ? GLY A 1 191 ?   0.551  -3.658  -0.772 1.000 97.880 ? 191 GLY A O   1 
ATOM 1459 N N   ? ILE A 1 192 ?   2.327  -2.453   0.128 1.000 98.440 ? 192 ILE A N   1 
ATOM 1460 C CA  ? ILE A 1 192 ?   1.675  -1.157   0.276 1.000 98.440 ? 192 ILE A CA  1 
ATOM 1461 C C   ? ILE A 1 192 ?   2.471  -0.090  -0.472 1.000 98.440 ? 192 ILE A C   1 
ATOM 1462 C CB  ? ILE A 1 192 ?   1.522  -0.767   1.763 1.000 98.440 ? 192 ILE A CB  1 
ATOM 1463 O O   ? ILE A 1 192 ?   3.677   0.056  -0.260 1.000 98.440 ? 192 ILE A O   1 
ATOM 1464 C CG1 ? ILE A 1 192 ?   0.730  -1.842   2.518 1.000 98.440 ? 192 ILE A CG1 1 
ATOM 1465 C CG2 ? ILE A 1 192 ?   0.850   0.603   1.896 1.000 98.440 ? 192 ILE A CG2 1 
ATOM 1466 C CD1 ? ILE A 1 192 ?   0.828  -1.733   4.033 1.000 98.440 ? 192 ILE A CD1 1 
ATOM 1467 N N   ? VAL A 1 193 ?   1.790   0.544  -1.395 1.000 97.570 ? 193 VAL A N   1 
ATOM 1468 C CA  ? VAL A 1 193 ?   2.496   1.589  -2.131 1.000 97.570 ? 193 VAL A CA  1 
ATOM 1469 C C   ? VAL A 1 193 ?   3.127   2.575  -1.151 1.000 97.570 ? 193 VAL A C   1 
ATOM 1470 C CB  ? VAL A 1 193 ?   1.554   2.332  -3.103 1.000 97.570 ? 193 VAL A CB  1 
ATOM 1471 O O   ? VAL A 1 193 ?   2.427   3.190  -0.342 1.000 97.570 ? 193 VAL A O   1 
ATOM 1472 C CG1 ? VAL A 1 193 ?   2.305   3.438  -3.843 1.000 97.570 ? 193 VAL A CG1 1 
ATOM 1473 C CG2 ? VAL A 1 193 ?   0.929   1.352  -4.094 1.000 97.570 ? 193 VAL A CG2 1 
ATOM 1474 N N   ? SER A 1 194 ?   4.433   2.780  -1.262 1.000 96.700 ? 194 SER A N   1 
ATOM 1475 C CA  ? SER A 1 194 ?   5.160   3.562  -0.267 1.000 96.700 ? 194 SER A CA  1 
ATOM 1476 C C   ? SER A 1 194 ?   5.880   4.742  -0.910 1.000 96.700 ? 194 SER A C   1 
ATOM 1477 C CB  ? SER A 1 194 ?   6.167   2.682   0.474 1.000 96.700 ? 194 SER A CB  1 
ATOM 1478 O O   ? SER A 1 194 ?   5.496   5.896  -0.706 1.000 96.700 ? 194 SER A O   1 
ATOM 1479 O OG  ? SER A 1 194 ?   6.732   3.379   1.571 1.000 96.700 ? 194 SER A OG  1 
ATOM 1480 N N   ? TRP A 1 195 ?   6.890   4.450  -1.778 1.000 94.850 ? 195 TRP A N   1 
ATOM 1481 C CA  ? TRP A 1 195 ?   7.664   5.534  -2.375 1.000 94.850 ? 195 TRP A CA  1 
ATOM 1482 C C   ? TRP A 1 195 ?   8.348   5.072  -3.657 1.000 94.850 ? 195 TRP A C   1 
ATOM 1483 C CB  ? TRP A 1 195 ?   8.707   6.058  -1.384 1.000 94.850 ? 195 TRP A CB  1 
ATOM 1484 O O   ? TRP A 1 195 ?   8.262   3.898  -4.026 1.000 94.850 ? 195 TRP A O   1 
ATOM 1485 C CG  ? TRP A 1 195 ?   9.734   5.040  -0.985 1.000 94.850 ? 195 TRP A CG  1 
ATOM 1486 C CD1 ? TRP A 1 195 ?   9.595   4.053  -0.050 1.000 94.850 ? 195 TRP A CD1 1 
ATOM 1487 C CD2 ? TRP A 1 195 ?  11.059   4.914  -1.509 1.000 94.850 ? 195 TRP A CD2 1 
ATOM 1488 C CE2 ? TRP A 1 195 ?  11.669   3.826  -0.844 1.000 94.850 ? 195 TRP A CE2 1 
ATOM 1489 C CE3 ? TRP A 1 195 ?  11.791   5.614  -2.477 1.000 94.850 ? 195 TRP A CE3 1 
ATOM 1490 N NE1 ? TRP A 1 195 ?  10.755   3.320   0.040 1.000 94.850 ? 195 TRP A NE1 1 
ATOM 1491 C CH2 ? TRP A 1 195 ?  13.672   4.126  -2.069 1.000 94.850 ? 195 TRP A CH2 1 
ATOM 1492 C CZ2 ? TRP A 1 195 ?  12.978   3.423  -1.117 1.000 94.850 ? 195 TRP A CZ2 1 
ATOM 1493 C CZ3 ? TRP A 1 195 ?  13.094   5.211  -2.747 1.000 94.850 ? 195 TRP A CZ3 1 
ATOM 1494 N N   ? GLY A 1 196 ?   8.921   5.949  -4.397 1.000 90.660 ? 196 GLY A N   1 
ATOM 1495 C CA  ? GLY A 1 196 ?   9.666   5.684  -5.618 1.000 90.660 ? 196 GLY A CA  1 
ATOM 1496 C C   ? GLY A 1 196 ?  10.102   6.946  -6.337 1.000 90.660 ? 196 GLY A C   1 
ATOM 1497 O O   ? GLY A 1 196 ?   9.816   8.056  -5.882 1.000 90.660 ? 196 GLY A O   1 
ATOM 1498 N N   ? LYS A 1 197 ?  10.964   6.657  -7.394 1.000 87.250 ? 197 LYS A N   1 
ATOM 1499 C CA  ? LYS A 1 197 ?  11.430   7.750  -8.242 1.000 87.250 ? 197 LYS A CA  1 
ATOM 1500 C C   ? LYS A 1 197 ?  10.864   7.629  -9.655 1.000 87.250 ? 197 LYS A C   1 
ATOM 1501 C CB  ? LYS A 1 197 ?  12.958   7.779  -8.290 1.000 87.250 ? 197 LYS A CB  1 
ATOM 1502 O O   ? LYS A 1 197 ?  10.921   6.558 -10.262 1.000 87.250 ? 197 LYS A O   1 
ATOM 1503 C CG  ? LYS A 1 197 ?  13.613   8.095  -6.954 1.000 87.250 ? 197 LYS A CG  1 
ATOM 1504 C CD  ? LYS A 1 197 ?  15.129   8.172  -7.079 1.000 87.250 ? 197 LYS A CD  1 
ATOM 1505 C CE  ? LYS A 1 197 ?  15.790   8.435  -5.732 1.000 87.250 ? 197 LYS A CE  1 
ATOM 1506 N NZ  ? LYS A 1 197 ?  17.277   8.512  -5.850 1.000 87.250 ? 197 LYS A NZ  1 
ATOM 1507 N N   ? LEU A 1 198 ?  10.228   8.694 -10.066 1.000 83.910 ? 198 LEU A N   1 
ATOM 1508 C CA  ? LEU A 1 198 ?   9.723   8.696 -11.435 1.000 83.910 ? 198 LEU A CA  1 
ATOM 1509 C C   ? LEU A 1 198 ?   8.828   7.487 -11.685 1.000 83.910 ? 198 LEU A C   1 
ATOM 1510 C CB  ? LEU A 1 198 ?  10.882   8.703 -12.434 1.000 83.910 ? 198 LEU A CB  1 
ATOM 1511 O O   ? LEU A 1 198 ?   9.313   6.357 -11.772 1.000 83.910 ? 198 LEU A O   1 
ATOM 1512 C CG  ? LEU A 1 198 ?  11.869   9.866 -12.319 1.000 83.910 ? 198 LEU A CG  1 
ATOM 1513 C CD1 ? LEU A 1 198 ?  13.020   9.684 -13.303 1.000 83.910 ? 198 LEU A CD1 1 
ATOM 1514 C CD2 ? LEU A 1 198 ?  11.160  11.195 -12.559 1.000 83.910 ? 198 LEU A CD2 1 
ATOM 1515 N N   ? CYS A 1 199 ?   7.564   7.718 -11.876 1.000 84.850 ? 199 CYS A N   1 
ATOM 1516 C CA  ? CYS A 1 199 ?   6.598   6.647 -12.096 1.000 84.850 ? 199 CYS A CA  1 
ATOM 1517 C C   ? CYS A 1 199 ?   6.786   6.016 -13.470 1.000 84.850 ? 199 CYS A C   1 
ATOM 1518 C CB  ? CYS A 1 199 ?   5.170   7.177 -11.960 1.000 84.850 ? 199 CYS A CB  1 
ATOM 1519 O O   ? CYS A 1 199 ?   6.908   6.723 -14.472 1.000 84.850 ? 199 CYS A O   1 
ATOM 1520 S SG  ? CYS A 1 199 ?   4.829   7.948 -10.363 1.000 84.850 ? 199 CYS A SG  1 
ATOM 1521 N N   ? GLY A 1 200 ?   6.937   4.665 -13.505 1.000 80.440 ? 200 GLY A N   1 
ATOM 1522 C CA  ? GLY A 1 200 ?   6.897   3.986 -14.791 1.000 80.440 ? 200 GLY A CA  1 
ATOM 1523 C C   ? GLY A 1 200 ?   8.225   4.014 -15.522 1.000 80.440 ? 200 GLY A C   1 
ATOM 1524 O O   ? GLY A 1 200 ?   8.291   3.704 -16.714 1.000 80.440 ? 200 GLY A O   1 
ATOM 1525 N N   ? ASP A 1 201 ?   9.311   4.558 -14.803 1.000 86.800 ? 201 ASP A N   1 
ATOM 1526 C CA  ? ASP A 1 201 ?  10.679   4.527 -15.309 1.000 86.800 ? 201 ASP A CA  1 
ATOM 1527 C C   ? ASP A 1 201 ?  11.327   3.167 -15.057 1.000 86.800 ? 201 ASP A C   1 
ATOM 1528 C CB  ? ASP A 1 201 ?  11.515   5.635 -14.665 1.000 86.800 ? 201 ASP A CB  1 
ATOM 1529 O O   ? ASP A 1 201 ?  11.337   2.679 -13.925 1.000 86.800 ? 201 ASP A O   1 
ATOM 1530 C CG  ? ASP A 1 201 ?  12.851   5.847 -15.355 1.000 86.800 ? 201 ASP A CG  1 
ATOM 1531 O OD1 ? ASP A 1 201 ?  13.578   4.859 -15.594 1.000 86.800 ? 201 ASP A OD1 1 
ATOM 1532 O OD2 ? ASP A 1 201 ?  13.182   7.014 -15.660 1.000 86.800 ? 201 ASP A OD2 1 
ATOM 1533 N N   ? GLY A 1 202 ?  11.799   2.540 -16.112 1.000 86.020 ? 202 GLY A N   1 
ATOM 1534 C CA  ? GLY A 1 202 ?  12.365   1.201 -16.069 1.000 86.020 ? 202 GLY A CA  1 
ATOM 1535 C C   ? GLY A 1 202 ?  13.614   1.108 -15.214 1.000 86.020 ? 202 GLY A C   1 
ATOM 1536 O O   ? GLY A 1 202 ?  13.983   0.023 -14.760 1.000 86.020 ? 202 GLY A O   1 
ATOM 1537 N N   ? ARG A 1 203 ?  14.218   2.255 -14.840 1.000 90.420 ? 203 ARG A N   1 
ATOM 1538 C CA  ? ARG A 1 203 ?  15.416   2.295 -14.007 1.000 90.420 ? 203 ARG A CA  1 
ATOM 1539 C C   ? ARG A 1 203 ?  15.055   2.267 -12.526 1.000 90.420 ? 203 ARG A C   1 
ATOM 1540 C CB  ? ARG A 1 203 ?  16.248   3.540 -14.321 1.000 90.420 ? 203 ARG A CB  1 
ATOM 1541 O O   ? ARG A 1 203 ?  15.873   1.880 -11.689 1.000 90.420 ? 203 ARG A O   1 
ATOM 1542 C CG  ? ARG A 1 203 ?  16.930   3.500 -15.679 1.000 90.420 ? 203 ARG A CG  1 
ATOM 1543 C CD  ? ARG A 1 203 ?  17.605   4.823 -16.011 1.000 90.420 ? 203 ARG A CD  1 
ATOM 1544 N NE  ? ARG A 1 203 ?  16.632   5.902 -16.158 1.000 90.420 ? 203 ARG A NE  1 
ATOM 1545 N NH1 ? ARG A 1 203 ?  18.210   7.563 -16.459 1.000 90.420 ? 203 ARG A NH1 1 
ATOM 1546 N NH2 ? ARG A 1 203 ?  15.977   8.079 -16.487 1.000 90.420 ? 203 ARG A NH2 1 
ATOM 1547 C CZ  ? ARG A 1 203 ?  16.942   7.179 -16.367 1.000 90.420 ? 203 ARG A CZ  1 
ATOM 1548 N N   ? PHE A 1 204 ?  13.761   2.765 -12.207 1.000 92.530 ? 204 PHE A N   1 
ATOM 1549 C CA  ? PHE A 1 204 ?  13.360   2.915 -10.813 1.000 92.530 ? 204 PHE A CA  1 
ATOM 1550 C C   ? PHE A 1 204 ?  12.024   2.228 -10.557 1.000 92.530 ? 204 PHE A C   1 
ATOM 1551 C CB  ? PHE A 1 204 ?  13.270   4.396 -10.435 1.000 92.530 ? 204 PHE A CB  1 
ATOM 1552 O O   ? PHE A 1 204 ?  10.965   2.834 -10.732 1.000 92.530 ? 204 PHE A O   1 
ATOM 1553 C CG  ? PHE A 1 204 ?  14.569   5.141 -10.584 1.000 92.530 ? 204 PHE A CG  1 
ATOM 1554 C CD1 ? PHE A 1 204 ?  15.588   4.983  -9.653 1.000 92.530 ? 204 PHE A CD1 1 
ATOM 1555 C CD2 ? PHE A 1 204 ?  14.771   6.001 -11.656 1.000 92.530 ? 204 PHE A CD2 1 
ATOM 1556 C CE1 ? PHE A 1 204 ?  16.792   5.671  -9.789 1.000 92.530 ? 204 PHE A CE1 1 
ATOM 1557 C CE2 ? PHE A 1 204 ?  15.971   6.692 -11.798 1.000 92.530 ? 204 PHE A CE2 1 
ATOM 1558 C CZ  ? PHE A 1 204 ?  16.980   6.526 -10.863 1.000 92.530 ? 204 PHE A CZ  1 
ATOM 1559 N N   ? PRO A 1 205 ?  12.121   0.869 -10.229 1.000 94.670 ? 205 PRO A N   1 
ATOM 1560 C CA  ? PRO A 1 205 ?  10.855   0.224  -9.875 1.000 94.670 ? 205 PRO A CA  1 
ATOM 1561 C C   ? PRO A 1 205 ?  10.169   0.886  -8.682 1.000 94.670 ? 205 PRO A C   1 
ATOM 1562 C CB  ? PRO A 1 205 ?  11.271  -1.210  -9.539 1.000 94.670 ? 205 PRO A CB  1 
ATOM 1563 O O   ? PRO A 1 205 ?  10.835   1.502  -7.846 1.000 94.670 ? 205 PRO A O   1 
ATOM 1564 C CG  ? PRO A 1 205 ?  12.620  -1.372 -10.163 1.000 94.670 ? 205 PRO A CG  1 
ATOM 1565 C CD  ? PRO A 1 205 ?  13.276  -0.023 -10.239 1.000 94.670 ? 205 PRO A CD  1 
ATOM 1566 N N   ? GLY A 1 206 ?   8.796   0.773  -8.621 1.000 95.250 ? 206 GLY A N   1 
ATOM 1567 C CA  ? GLY A 1 206 ?   8.087   1.235  -7.438 1.000 95.250 ? 206 GLY A CA  1 
ATOM 1568 C C   ? GLY A 1 206 ?   8.480   0.490  -6.177 1.000 95.250 ? 206 GLY A C   1 
ATOM 1569 O O   ? GLY A 1 206 ?   8.733  -0.716  -6.216 1.000 95.250 ? 206 GLY A O   1 
ATOM 1570 N N   ? VAL A 1 207 ?   8.470   1.219  -5.032 1.000 96.980 ? 207 VAL A N   1 
ATOM 1571 C CA  ? VAL A 1 207 ?   8.825   0.625  -3.747 1.000 96.980 ? 207 VAL A CA  1 
ATOM 1572 C C   ? VAL A 1 207 ?   7.576   0.484  -2.880 1.000 96.980 ? 207 VAL A C   1 
ATOM 1573 C CB  ? VAL A 1 207 ?   9.894   1.462  -3.010 1.000 96.980 ? 207 VAL A CB  1 
ATOM 1574 O O   ? VAL A 1 207 ?   6.808   1.437  -2.727 1.000 96.980 ? 207 VAL A O   1 
ATOM 1575 C CG1 ? VAL A 1 207 ?  10.278   0.804  -1.686 1.000 96.980 ? 207 VAL A CG1 1 
ATOM 1576 C CG2 ? VAL A 1 207 ?  11.126   1.650  -3.894 1.000 96.980 ? 207 VAL A CG2 1 
ATOM 1577 N N   ? TYR A 1 208 ?   7.437  -0.681  -2.332 1.000 97.890 ? 208 TYR A N   1 
ATOM 1578 C CA  ? TYR A 1 208 ?   6.291  -1.045  -1.506 1.000 97.890 ? 208 TYR A CA  1 
ATOM 1579 C C   ? TYR A 1 208 ?   6.742  -1.571  -0.149 1.000 97.890 ? 208 TYR A C   1 
ATOM 1580 C CB  ? TYR A 1 208 ?   5.431  -2.096  -2.214 1.000 97.890 ? 208 TYR A CB  1 
ATOM 1581 O O   ? TYR A 1 208 ?   7.842  -2.113  -0.020 1.000 97.890 ? 208 TYR A O   1 
ATOM 1582 C CG  ? TYR A 1 208 ?   4.998  -1.692  -3.602 1.000 97.890 ? 208 TYR A CG  1 
ATOM 1583 C CD1 ? TYR A 1 208 ?   3.694  -1.268  -3.850 1.000 97.890 ? 208 TYR A CD1 1 
ATOM 1584 C CD2 ? TYR A 1 208 ?   5.890  -1.734  -4.668 1.000 97.890 ? 208 TYR A CD2 1 
ATOM 1585 C CE1 ? TYR A 1 208 ?   3.290  -0.896  -5.128 1.000 97.890 ? 208 TYR A CE1 1 
ATOM 1586 C CE2 ? TYR A 1 208 ?   5.497  -1.364  -5.950 1.000 97.890 ? 208 TYR A CE2 1 
ATOM 1587 O OH  ? TYR A 1 208 ?   3.802  -0.580  -7.437 1.000 97.890 ? 208 TYR A OH  1 
ATOM 1588 C CZ  ? TYR A 1 208 ?   4.197  -0.947  -6.170 1.000 97.890 ? 208 TYR A CZ  1 
ATOM 1589 N N   ? THR A 1 209 ?   5.897  -1.230   0.853 1.000 98.140 ? 209 THR A N   1 
ATOM 1590 C CA  ? THR A 1 209 ?   6.126  -1.890   2.134 1.000 98.140 ? 209 THR A CA  1 
ATOM 1591 C C   ? THR A 1 209 ?   5.801  -3.378   2.042 1.000 98.140 ? 209 THR A C   1 
ATOM 1592 C CB  ? THR A 1 209 ?   5.284  -1.246   3.251 1.000 98.140 ? 209 THR A CB  1 
ATOM 1593 O O   ? THR A 1 209 ?   4.737  -3.757   1.548 1.000 98.140 ? 209 THR A O   1 
ATOM 1594 C CG2 ? THR A 1 209 ?   5.503  -1.956   4.583 1.000 98.140 ? 209 THR A CG2 1 
ATOM 1595 O OG1 ? THR A 1 209 ?   5.657   0.131   3.389 1.000 98.140 ? 209 THR A OG1 1 
ATOM 1596 N N   ? ALA A 1 210 ?   6.768  -4.292   2.457 1.000 97.810 ? 210 ALA A N   1 
ATOM 1597 C CA  ? ALA A 1 210 ?   6.591  -5.742   2.430 1.000 97.810 ? 210 ALA A CA  1 
ATOM 1598 C C   ? ALA A 1 210 ?   5.684  -6.205   3.566 1.000 97.810 ? 210 ALA A C   1 
ATOM 1599 C CB  ? ALA A 1 210 ?   7.943  -6.445   2.512 1.000 97.810 ? 210 ALA A CB  1 
ATOM 1600 O O   ? ALA A 1 210 ?   6.136  -6.371   4.701 1.000 97.810 ? 210 ALA A O   1 
ATOM 1601 N N   ? VAL A 1 211 ?   4.417  -6.494   3.259 1.000 98.180 ? 211 VAL A N   1 
ATOM 1602 C CA  ? VAL A 1 211 ?   3.373  -6.774   4.239 1.000 98.180 ? 211 VAL A CA  1 
ATOM 1603 C C   ? VAL A 1 211 ?   3.719  -8.042   5.015 1.000 98.180 ? 211 VAL A C   1 
ATOM 1604 C CB  ? VAL A 1 211 ?   1.989  -6.920   3.568 1.000 98.180 ? 211 VAL A CB  1 
ATOM 1605 O O   ? VAL A 1 211 ?   3.492  -8.119   6.225 1.000 98.180 ? 211 VAL A O   1 
ATOM 1606 C CG1 ? VAL A 1 211 ?   0.952  -7.419   4.573 1.000 98.180 ? 211 VAL A CG1 1 
ATOM 1607 C CG2 ? VAL A 1 211 ?   1.550  -5.590   2.958 1.000 98.180 ? 211 VAL A CG2 1 
ATOM 1608 N N   ? ALA A 1 212 ?   4.306  -9.045   4.357 1.000 97.470 ? 212 ALA A N   1 
ATOM 1609 C CA  ? ALA A 1 212 ?   4.637 -10.311   5.007 1.000 97.470 ? 212 ALA A CA  1 
ATOM 1610 C C   ? ALA A 1 212 ?   5.572 -10.092   6.193 1.000 97.470 ? 212 ALA A C   1 
ATOM 1611 C CB  ? ALA A 1 212 ?   5.271 -11.273   4.005 1.000 97.470 ? 212 ALA A CB  1 
ATOM 1612 O O   ? ALA A 1 212 ?   5.489 -10.804   7.196 1.000 97.470 ? 212 ALA A O   1 
ATOM 1613 N N   ? LYS A 1 213 ?   6.408  -9.053   6.150 1.000 97.310 ? 213 LYS A N   1 
ATOM 1614 C CA  ? LYS A 1 213 ?   7.370  -8.761   7.208 1.000 97.310 ? 213 LYS A CA  1 
ATOM 1615 C C   ? LYS A 1 213 ?   6.674  -8.205   8.447 1.000 97.310 ? 213 LYS A C   1 
ATOM 1616 C CB  ? LYS A 1 213 ?   8.428  -7.772   6.714 1.000 97.310 ? 213 LYS A CB  1 
ATOM 1617 O O   ? LYS A 1 213 ?   7.243  -8.211   9.540 1.000 97.310 ? 213 LYS A O   1 
ATOM 1618 C CG  ? LYS A 1 213 ?   9.322  -8.321   5.612 1.000 97.310 ? 213 LYS A CG  1 
ATOM 1619 C CD  ? LYS A 1 213 ?  10.249  -9.410   6.136 1.000 97.310 ? 213 LYS A CD  1 
ATOM 1620 C CE  ? LYS A 1 213 ?  11.241  -9.861   5.072 1.000 97.310 ? 213 LYS A CE  1 
ATOM 1621 N NZ  ? LYS A 1 213 ?  12.148 -10.934   5.578 1.000 97.310 ? 213 LYS A NZ  1 
ATOM 1622 N N   ? PHE A 1 214 ?   5.409  -7.706   8.215 1.000 97.960 ? 214 PHE A N   1 
ATOM 1623 C CA  ? PHE A 1 214 ?   4.716  -7.021   9.299 1.000 97.960 ? 214 PHE A CA  1 
ATOM 1624 C C   ? PHE A 1 214 ?   3.422  -7.744   9.657 1.000 97.960 ? 214 PHE A C   1 
ATOM 1625 C CB  ? PHE A 1 214 ?   4.417  -5.569   8.915 1.000 97.960 ? 214 PHE A CB  1 
ATOM 1626 O O   ? PHE A 1 214 ?   2.568  -7.191  10.352 1.000 97.960 ? 214 PHE A O   1 
ATOM 1627 C CG  ? PHE A 1 214 ?   5.645  -4.759   8.601 1.000 97.960 ? 214 PHE A CG  1 
ATOM 1628 C CD1 ? PHE A 1 214 ?   6.408  -4.203   9.621 1.000 97.960 ? 214 PHE A CD1 1 
ATOM 1629 C CD2 ? PHE A 1 214 ?   6.038  -4.553   7.285 1.000 97.960 ? 214 PHE A CD2 1 
ATOM 1630 C CE1 ? PHE A 1 214 ?   7.546  -3.453   9.333 1.000 97.960 ? 214 PHE A CE1 1 
ATOM 1631 C CE2 ? PHE A 1 214 ?   7.173  -3.805   6.989 1.000 97.960 ? 214 PHE A CE2 1 
ATOM 1632 C CZ  ? PHE A 1 214 ?   7.926  -3.255   8.014 1.000 97.960 ? 214 PHE A CZ  1 
ATOM 1633 N N   ? ARG A 1 215 ?   3.301  -8.878   9.172 1.000 97.440 ? 215 ARG A N   1 
ATOM 1634 C CA  ? ARG A 1 215 ?   2.073  -9.642   9.372 1.000 97.440 ? 215 ARG A CA  1 
ATOM 1635 C C   ? ARG A 1 215 ?   1.806  -9.869  10.856 1.000 97.440 ? 215 ARG A C   1 
ATOM 1636 C CB  ? ARG A 1 215 ?   2.151 -10.984   8.642 1.000 97.440 ? 215 ARG A CB  1 
ATOM 1637 O O   ? ARG A 1 215 ?   0.684  -9.669  11.328 1.000 97.440 ? 215 ARG A O   1 
ATOM 1638 C CG  ? ARG A 1 215 ?   0.860 -11.787   8.691 1.000 97.440 ? 215 ARG A CG  1 
ATOM 1639 C CD  ? ARG A 1 215 ?   0.960 -13.066   7.871 1.000 97.440 ? 215 ARG A CD  1 
ATOM 1640 N NE  ? ARG A 1 215 ?  -0.221 -13.907   8.039 1.000 97.440 ? 215 ARG A NE  1 
ATOM 1641 N NH1 ? ARG A 1 215 ?   0.257 -14.501  10.220 1.000 97.440 ? 215 ARG A NH1 1 
ATOM 1642 N NH2 ? ARG A 1 215 ?  -1.628 -15.307   9.195 1.000 97.440 ? 215 ARG A NH2 1 
ATOM 1643 C CZ  ? ARG A 1 215 ?  -0.528 -14.570   9.151 1.000 97.440 ? 215 ARG A CZ  1 
ATOM 1644 N N   ? SER A 1 216 ?   2.859 -10.325  11.571 1.000 97.010 ? 216 SER A N   1 
ATOM 1645 C CA  ? SER A 1 216 ?   2.717 -10.578  13.002 1.000 97.010 ? 216 SER A CA  1 
ATOM 1646 C C   ? SER A 1 216 ?   2.260  -9.325  13.741 1.000 97.010 ? 216 SER A C   1 
ATOM 1647 C CB  ? SER A 1 216 ?   4.037 -11.075  13.592 1.000 97.010 ? 216 SER A CB  1 
ATOM 1648 O O   ? SER A 1 216 ?   1.360  -9.387  14.581 1.000 97.010 ? 216 SER A O   1 
ATOM 1649 O OG  ? SER A 1 216 ?   4.380 -12.343  13.060 1.000 97.010 ? 216 SER A OG  1 
ATOM 1650 N N   ? TRP A 1 217 ?   2.861  -8.250  13.433 1.000 97.900 ? 217 TRP A N   1 
ATOM 1651 C CA  ? TRP A 1 217 ?   2.494  -6.975  14.040 1.000 97.900 ? 217 TRP A CA  1 
ATOM 1652 C C   ? TRP A 1 217 ?   1.050  -6.611  13.712 1.000 97.900 ? 217 TRP A C   1 
ATOM 1653 C CB  ? TRP A 1 217 ?   3.434  -5.863  13.566 1.000 97.900 ? 217 TRP A CB  1 
ATOM 1654 O O   ? TRP A 1 217 ?   0.299  -6.175  14.588 1.000 97.900 ? 217 TRP A O   1 
ATOM 1655 C CG  ? TRP A 1 217 ?   3.000  -4.485  13.968 1.000 97.900 ? 217 TRP A CG  1 
ATOM 1656 C CD1 ? TRP A 1 217 ?   3.204  -3.877  15.176 1.000 97.900 ? 217 TRP A CD1 1 
ATOM 1657 C CD2 ? TRP A 1 217 ?   2.283  -3.546  13.162 1.000 97.900 ? 217 TRP A CD2 1 
ATOM 1658 C CE2 ? TRP A 1 217 ?   2.086  -2.387  13.945 1.000 97.900 ? 217 TRP A CE2 1 
ATOM 1659 C CE3 ? TRP A 1 217 ?   1.787  -3.571  11.851 1.000 97.900 ? 217 TRP A CE3 1 
ATOM 1660 N NE1 ? TRP A 1 217 ?   2.657  -2.615  15.168 1.000 97.900 ? 217 TRP A NE1 1 
ATOM 1661 C CH2 ? TRP A 1 217 ?   0.940  -1.314  12.174 1.000 97.900 ? 217 TRP A CH2 1 
ATOM 1662 C CZ2 ? TRP A 1 217 ?   1.414  -1.263  13.459 1.000 97.900 ? 217 TRP A CZ2 1 
ATOM 1663 C CZ3 ? TRP A 1 217 ?   1.119  -2.452  11.370 1.000 97.900 ? 217 TRP A CZ3 1 
ATOM 1664 N N   ? ILE A 1 218 ?   0.649  -6.784  12.489 1.000 98.180 ? 218 ILE A N   1 
ATOM 1665 C CA  ? ILE A 1 218 ?  -0.700  -6.470  12.030 1.000 98.180 ? 218 ILE A CA  1 
ATOM 1666 C C   ? ILE A 1 218 ?  -1.719  -7.282  12.825 1.000 98.180 ? 218 ILE A C   1 
ATOM 1667 C CB  ? ILE A 1 218 ?  -0.859  -6.743  10.517 1.000 98.180 ? 218 ILE A CB  1 
ATOM 1668 O O   ? ILE A 1 218 ?  -2.674  -6.727  13.372 1.000 98.180 ? 218 ILE A O   1 
ATOM 1669 C CG1 ? ILE A 1 218 ?   0.014  -5.779   9.705 1.000 98.180 ? 218 ILE A CG1 1 
ATOM 1670 C CG2 ? ILE A 1 218 ?  -2.329  -6.633  10.101 1.000 98.180 ? 218 ILE A CG2 1 
ATOM 1671 C CD1 ? ILE A 1 218 ?   0.173  -6.171   8.243 1.000 98.180 ? 218 ILE A CD1 1 
ATOM 1672 N N   ? ILE A 1 219 ?  -1.517  -8.537  12.936 1.000 97.560 ? 219 ILE A N   1 
ATOM 1673 C CA  ? ILE A 1 219 ?  -2.446  -9.446  13.600 1.000 97.560 ? 219 ILE A CA  1 
ATOM 1674 C C   ? ILE A 1 219 ?  -2.528  -9.104  15.086 1.000 97.560 ? 219 ILE A C   1 
ATOM 1675 C CB  ? ILE A 1 219 ?  -2.027 -10.921  13.411 1.000 97.560 ? 219 ILE A CB  1 
ATOM 1676 O O   ? ILE A 1 219 ?  -3.620  -9.049  15.657 1.000 97.560 ? 219 ILE A O   1 
ATOM 1677 C CG1 ? ILE A 1 219 ?  -2.246 -11.356  11.957 1.000 97.560 ? 219 ILE A CG1 1 
ATOM 1678 C CG2 ? ILE A 1 219 ?  -2.795 -11.828  14.376 1.000 97.560 ? 219 ILE A CG2 1 
ATOM 1679 C CD1 ? ILE A 1 219 ?  -1.630 -12.706  11.616 1.000 97.560 ? 219 ILE A CD1 1 
ATOM 1680 N N   ? ARG A 1 220 ?  -1.408  -8.905  15.711 1.000 97.380 ? 220 ARG A N   1 
ATOM 1681 C CA  ? ARG A 1 220 ?  -1.350  -8.568  17.130 1.000 97.380 ? 220 ARG A CA  1 
ATOM 1682 C C   ? ARG A 1 220 ?  -2.059  -7.248  17.409 1.000 97.380 ? 220 ARG A C   1 
ATOM 1683 C CB  ? ARG A 1 220 ?   0.102  -8.495  17.606 1.000 97.380 ? 220 ARG A CB  1 
ATOM 1684 O O   ? ARG A 1 220 ?  -2.767  -7.117  18.410 1.000 97.380 ? 220 ARG A O   1 
ATOM 1685 C CG  ? ARG A 1 220 ?   0.736  -9.852  17.863 1.000 97.380 ? 220 ARG A CG  1 
ATOM 1686 C CD  ? ARG A 1 220 ?   2.078  -9.723  18.570 1.000 97.380 ? 220 ARG A CD  1 
ATOM 1687 N NE  ? ARG A 1 220 ?   2.969  -8.801  17.871 1.000 97.380 ? 220 ARG A NE  1 
ATOM 1688 N NH1 ? ARG A 1 220 ?   4.527 -10.409  17.304 1.000 97.380 ? 220 ARG A NH1 1 
ATOM 1689 N NH2 ? ARG A 1 220 ?   4.845  -8.227  16.678 1.000 97.380 ? 220 ARG A NH2 1 
ATOM 1690 C CZ  ? ARG A 1 220 ?   4.112  -9.148  17.286 1.000 97.380 ? 220 ARG A CZ  1 
ATOM 1691 N N   ? THR A 1 221 ?  -1.819  -6.279  16.590 1.000 97.080 ? 221 THR A N   1 
ATOM 1692 C CA  ? THR A 1 221 ?  -2.431  -4.966  16.757 1.000 97.080 ? 221 THR A CA  1 
ATOM 1693 C C   ? THR A 1 221 ?  -3.951  -5.061  16.654 1.000 97.080 ? 221 THR A C   1 
ATOM 1694 C CB  ? THR A 1 221 ?  -1.905  -3.967  15.711 1.000 97.080 ? 221 THR A CB  1 
ATOM 1695 O O   ? THR A 1 221 ?  -4.671  -4.447  17.445 1.000 97.080 ? 221 THR A O   1 
ATOM 1696 C CG2 ? THR A 1 221 ?  -2.532  -2.589  15.901 1.000 97.080 ? 221 THR A CG2 1 
ATOM 1697 O OG1 ? THR A 1 221 ?  -0.482  -3.854  15.840 1.000 97.080 ? 221 THR A OG1 1 
ATOM 1698 N N   ? ILE A 1 222 ?  -4.471  -5.826  15.671 1.000 96.610 ? 222 ILE A N   1 
ATOM 1699 C CA  ? ILE A 1 222 ?  -5.905  -6.002  15.473 1.000 96.610 ? 222 ILE A CA  1 
ATOM 1700 C C   ? ILE A 1 222 ?  -6.511  -6.707  16.685 1.000 96.610 ? 222 ILE A C   1 
ATOM 1701 C CB  ? ILE A 1 222 ?  -6.204  -6.800  14.184 1.000 96.610 ? 222 ILE A CB  1 
ATOM 1702 O O   ? ILE A 1 222 ?  -7.574  -6.315  17.172 1.000 96.610 ? 222 ILE A O   1 
ATOM 1703 C CG1 ? ILE A 1 222 ?  -5.909  -5.946  12.946 1.000 96.610 ? 222 ILE A CG1 1 
ATOM 1704 C CG2 ? ILE A 1 222 ?  -7.654  -7.292  14.177 1.000 96.610 ? 222 ILE A CG2 1 
ATOM 1705 C CD1 ? ILE A 1 222 ?  -6.024  -6.702  11.630 1.000 96.610 ? 222 ILE A CD1 1 
ATOM 1706 N N   ? LYS A 1 223 ?  -5.922  -7.678  17.292 1.000 94.140 ? 223 LYS A N   1 
ATOM 1707 C CA  ? LYS A 1 223 ?  -6.411  -8.469  18.417 1.000 94.140 ? 223 LYS A CA  1 
ATOM 1708 C C   ? LYS A 1 223 ?  -6.442  -7.642  19.699 1.000 94.140 ? 223 LYS A C   1 
ATOM 1709 C CB  ? LYS A 1 223 ?  -5.543  -9.713  18.617 1.000 94.140 ? 223 LYS A CB  1 
ATOM 1710 O O   ? LYS A 1 223 ?  -7.354  -7.786  20.516 1.000 94.140 ? 223 LYS A O   1 
ATOM 1711 C CG  ? LYS A 1 223 ?  -5.790 -10.811  17.594 1.000 94.140 ? 223 LYS A CG  1 
ATOM 1712 C CD  ? LYS A 1 223 ?  -4.963 -12.054  17.897 1.000 94.140 ? 223 LYS A CD  1 
ATOM 1713 C CE  ? LYS A 1 223 ?  -5.170 -13.135  16.845 1.000 94.140 ? 223 LYS A CE  1 
ATOM 1714 N NZ  ? LYS A 1 223 ?  -4.319 -14.334  17.108 1.000 94.140 ? 223 LYS A NZ  1 
ATOM 1715 N N   ? ARG A 1 224 ?  -5.527  -6.772  19.975 1.000 88.400 ? 224 ARG A N   1 
ATOM 1716 C CA  ? ARG A 1 224 ?  -5.360  -5.982  21.191 1.000 88.400 ? 224 ARG A CA  1 
ATOM 1717 C C   ? ARG A 1 224 ?  -6.329  -4.805  21.217 1.000 88.400 ? 224 ARG A C   1 
ATOM 1718 C CB  ? ARG A 1 224 ?  -3.920  -5.478  21.312 1.000 88.400 ? 224 ARG A CB  1 
ATOM 1719 O O   ? ARG A 1 224 ?  -6.651  -4.284  22.287 1.000 88.400 ? 224 ARG A O   1 
ATOM 1720 C CG  ? ARG A 1 224 ?  -2.918  -6.559  21.688 1.000 88.400 ? 224 ARG A CG  1 
ATOM 1721 C CD  ? ARG A 1 224 ?  -1.514  -5.994  21.849 1.000 88.400 ? 224 ARG A CD  1 
ATOM 1722 N NE  ? ARG A 1 224 ?  -0.545  -7.041  22.162 1.000 88.400 ? 224 ARG A NE  1 
ATOM 1723 N NH1 ? ARG A 1 224 ?   1.285  -5.631  22.174 1.000 88.400 ? 224 ARG A NH1 1 
ATOM 1724 N NH2 ? ARG A 1 224 ?   1.553  -7.868  22.594 1.000 88.400 ? 224 ARG A NH2 1 
ATOM 1725 C CZ  ? ARG A 1 224 ?   0.762  -6.844  22.310 1.000 88.400 ? 224 ARG A CZ  1 
ATOM 1726 N N   ? SER A 1 225 ?  -6.893  -4.354  20.157 1.000 78.580 ? 225 SER A N   1 
ATOM 1727 C CA  ? SER A 1 225 ?  -7.763  -3.189  20.043 1.000 78.580 ? 225 SER A CA  1 
ATOM 1728 C C   ? SER A 1 225 ?  -9.233  -3.585  20.133 1.000 78.580 ? 225 SER A C   1 
ATOM 1729 C CB  ? SER A 1 225 ?  -7.504  -2.453  18.727 1.000 78.580 ? 225 SER A CB  1 
ATOM 1730 O O   ? SER A 1 225 ?  -9.595  -4.720  19.818 1.000 78.580 ? 225 SER A O   1 
ATOM 1731 O OG  ? SER A 1 225 ?  -6.176  -1.960  18.679 1.000 78.580 ? 225 SER A OG  1 
# 
loop_
_struct_sheet_range.sheet_id 
_struct_sheet_range.id 
_struct_sheet_range.beg_label_comp_id 
_struct_sheet_range.beg_label_asym_id 
_struct_sheet_range.beg_label_seq_id 
_struct_sheet_range.pdbx_beg_PDB_ins_code 
_struct_sheet_range.end_label_comp_id 
_struct_sheet_range.end_label_asym_id 
_struct_sheet_range.end_label_seq_id 
_struct_sheet_range.pdbx_end_PDB_ins_code 
_struct_sheet_range.beg_auth_comp_id 
_struct_sheet_range.beg_auth_asym_id 
_struct_sheet_range.beg_auth_seq_id 
_struct_sheet_range.end_auth_comp_id 
_struct_sheet_range.end_auth_asym_id 
_struct_sheet_range.end_auth_seq_id 
A A VAL A   3 ? VAL A   3 ? VAL A 3   VAL A 3   
A B ASP A 173 ? ASP A 173 ? ASP A 173 ASP A 173 
B C TYR A   6 ? SER A   7 ? TYR A 6   SER A 7   
B D LEU A 117 ? GLY A 122 ? LEU A 117 GLY A 122 
B E ARG A 138 ? VAL A 145 ? ARG A 138 VAL A 145 
B F MET A 162 ? ALA A 165 ? MET A 162 ALA A 165 
B G PRO A 182 ? CYS A 185 ? PRO A 182 CYS A 185 
B H ARG A 188 ? TRP A 195 ? ARG A 188 TRP A 195 
B I GLY A 206 ? ALA A 210 ? GLY A 206 ALA A 210 
C J GLN A  16 ? ARG A  21 ? GLN A 16  ARG A 21  
C K THR A  24 ? HIS A  33 ? THR A 24  HIS A 33  
C L TRP A  36 ? THR A  39 ? TRP A 36  THR A 39  
C M GLN A  49 ? ALA A  52 ? GLN A 49  ALA A 52  
C N GLN A  65 ? PHE A  67 ? GLN A 65  PHE A 67  
C O PRO A  69 ? PRO A  74 ? PRO A 69  PRO A 74  
C P MET A  88 ? LEU A  92 ? MET A 88  LEU A 92  
D Q SER A  56 ? SER A  56 ? SER A 56  SER A 56  
D R ILE A 136 ? ILE A 136 ? ILE A 136 ILE A 136 
E S ASP A  79 ? ASP A  79 ? ASP A 79  ASP A 79  
E T ASP A  84 ? ASP A  84 ? ASP A 84  ASP A 84  
# 
loop_
_struct_conf.id 
_struct_conf.conf_type_id 
_struct_conf.beg_label_comp_id 
_struct_conf.beg_label_asym_id 
_struct_conf.beg_label_seq_id 
_struct_conf.pdbx_beg_PDB_ins_code 
_struct_conf.end_label_comp_id 
_struct_conf.end_label_asym_id 
_struct_conf.end_label_seq_id 
_struct_conf.pdbx_end_PDB_ins_code 
_struct_conf.beg_auth_comp_id 
_struct_conf.beg_auth_asym_id 
_struct_conf.beg_auth_seq_id 
_struct_conf.end_auth_comp_id 
_struct_conf.end_auth_asym_id 
_struct_conf.end_auth_seq_id 
STRN1         STRN         VAL A   3 ? VAL A   3 ? VAL A 3   VAL A 3   
TURN_TY1_P1   TURN_TY1_P   GLY A   4 ? GLY A   4 ? GLY A 4   GLY A 4   
STRN2         STRN         TYR A   6 ? SER A   7 ? TYR A 6   SER A 7   
HELX_LH_PP_P1 HELX_LH_PP_P VAL A   8 ? LEU A   9 ? VAL A 8   LEU A 9   
TURN_TY1_P2   TURN_TY1_P   PRO A  10 ? HIS A  11 ? PRO A 10  HIS A 11  
BEND1         BEND         SER A  12 ? SER A  12 ? SER A 12  SER A 12  
TURN_TY1_P3   TURN_TY1_P   LYS A  14 ? TYR A  15 ? LYS A 14  TYR A 15  
STRN3         STRN         GLN A  16 ? ARG A  21 ? GLN A 16  ARG A 21  
TURN_TY1_P4   TURN_TY1_P   GLY A  22 ? GLY A  23 ? GLY A 22  GLY A 23  
STRN4         STRN         THR A  24 ? HIS A  33 ? THR A 24  HIS A 33  
TURN_TY1_P5   TURN_TY1_P   ARG A  34 ? ARG A  35 ? ARG A 34  ARG A 35  
STRN5         STRN         TRP A  36 ? THR A  39 ? TRP A 36  THR A 39  
HELX_RH_3T_P1 HELX_RH_3T_P ALA A  41 ? CYS A  43 ? ALA A 41  CYS A 43  
BEND2         BEND         GLU A  46 ? PRO A  47 ? GLU A 46  PRO A 47  
STRN6         STRN         GLN A  49 ? ALA A  52 ? GLN A 49  ALA A 52  
BEND3         BEND         GLY A  53 ? GLY A  53 ? GLY A 53  GLY A 53  
BEND4         BEND         HIS A  55 ? HIS A  55 ? HIS A 55  HIS A 55  
STRN7         STRN         SER A  56 ? SER A  56 ? SER A 56  SER A 56  
BEND5         BEND         LEU A  57 ? THR A  58 ? LEU A 57  THR A 58  
BEND6         BEND         GLY A  62 ? GLY A  62 ? GLY A 62  GLY A 62  
STRN8         STRN         GLN A  65 ? PHE A  67 ? GLN A 65  PHE A 67  
STRN9         STRN         PRO A  69 ? PRO A  74 ? PRO A 69  PRO A 74  
TURN_TY1_P6   TURN_TY1_P   PRO A  76 ? GLN A  77 ? PRO A 76  GLN A 77  
STRN10        STRN         ASP A  79 ? ASP A  79 ? ASP A 79  ASP A 79  
TURN_TY1_P7   TURN_TY1_P   SER A  80 ? LYS A  83 ? SER A 80  LYS A 83  
STRN11        STRN         ASP A  84 ? ASP A  84 ? ASP A 84  ASP A 84  
TURN_TY1_P8   TURN_TY1_P   SER A  85 ? SER A  85 ? SER A 85  SER A 85  
STRN12        STRN         MET A  88 ? LEU A  92 ? MET A 88  LEU A 92  
BEND7         BEND         SER A  93 ? ARG A  94 ? SER A 93  ARG A 94  
BEND8         BEND         ASN A  99 ? PHE A 101 ? ASN A 99  PHE A 101 
HELX_LH_PP_P2 HELX_LH_PP_P PRO A 106 ? PRO A 108 ? PRO A 106 PRO A 108 
BEND9         BEND         ARG A 109 ? SER A 110 ? ARG A 109 SER A 110 
HELX_LH_PP_P3 HELX_LH_PP_P SER A 111 ? ASP A 113 ? SER A 111 ASP A 113 
TURN_TY1_P9   TURN_TY1_P   ALA A 114 ? GLY A 115 ? ALA A 114 GLY A 115 
STRN13        STRN         LEU A 117 ? GLY A 122 ? LEU A 117 GLY A 122 
BEND10        BEND         TRP A 123 ? TRP A 123 ? TRP A 123 TRP A 123 
BEND11        BEND         VAL A 126 ? SER A 127 ? VAL A 126 SER A 127 
TURN_TY1_P10  TURN_TY1_P   ALA A 128 ? ASN A 129 ? ALA A 128 ASN A 129 
BEND12        BEND         ARG A 135 ? ARG A 135 ? ARG A 135 ARG A 135 
STRN14        STRN         ILE A 136 ? ILE A 136 ? ILE A 136 ILE A 136 
STRN15        STRN         ARG A 138 ? VAL A 145 ? ARG A 138 VAL A 145 
HELX_RH_AL_P1 HELX_RH_AL_P ASN A 147 ? SER A 153 ? ASN A 147 SER A 153 
TURN_TY1_P11  TURN_TY1_P   TYR A 154 ? GLY A 156 ? TYR A 154 GLY A 156 
TURN_TY1_P12  TURN_TY1_P   THR A 160 ? ASN A 161 ? THR A 160 ASN A 161 
STRN16        STRN         MET A 162 ? ALA A 165 ? MET A 162 ALA A 165 
TURN_TY1_P13  TURN_TY1_P   THR A 168 ? THR A 169 ? THR A 168 THR A 169 
STRN17        STRN         ASP A 173 ? ASP A 173 ? ASP A 173 ASP A 173 
TURN_TY1_P14  TURN_TY1_P   GLN A 176 ? GLY A 177 ? GLN A 176 GLY A 177 
TURN_TY1_P15  TURN_TY1_P   SER A 179 ? GLY A 180 ? SER A 179 GLY A 180 
STRN18        STRN         PRO A 182 ? CYS A 185 ? PRO A 182 CYS A 185 
TURN_TY1_P16  TURN_TY1_P   LYS A 186 ? GLY A 187 ? LYS A 186 GLY A 187 
STRN19        STRN         ARG A 188 ? TRP A 195 ? ARG A 188 TRP A 195 
BEND13        BEND         LYS A 197 ? LEU A 198 ? LYS A 197 LEU A 198 
TURN_TY1_P17  TURN_TY1_P   CYS A 199 ? GLY A 200 ? CYS A 199 GLY A 200 
TURN_TY1_P18  TURN_TY1_P   GLY A 202 ? ARG A 203 ? GLY A 202 ARG A 203 
BEND14        BEND         PHE A 204 ? PHE A 204 ? PHE A 204 PHE A 204 
STRN20        STRN         GLY A 206 ? ALA A 210 ? GLY A 206 ALA A 210 
HELX_RH_3T_P2 HELX_RH_3T_P VAL A 211 ? PHE A 214 ? VAL A 211 PHE A 214 
HELX_RH_AL_P2 HELX_RH_AL_P ARG A 215 ? ARG A 224 ? ARG A 215 ARG A 224 
# 
