# Supplementary material for: FlatProt: 2D visualization eases protein structure comparison
Source: BMC Bioinformatics. 2025 Aug 13;26:210. doi: 10.1186/s12859-025-06233-x (PMC12344939; doi:10.1186/s12859-025-06233-x)
Supplement: Supplementary file 1 — Supplementary Material 1 [file 12859_2025_6233_MOESM1_ESM.zip › KLK/structures/Pelodiscus_sinensis_GeneID=102454582.cif]

data_Pelodiscus_sinensis_GeneID=102454582
# 
_entry.id   ? 
# 
_entity.id                         1      
_entity.type                       polymer 
_entity.pdbx_description           polymer-1 
_entity.formula_weight             23897.4 
_entity.pdbx_number_of_molecules        1 
# 
loop_
_struct_sheet.id 
_struct_sheet.number_strands 
A 8 
B 6 
C 2 
D 2 
E 2 
# 
loop_
_struct_conf_type.id 
_struct_conf_type.criteria 
TURN_TY1_P   DSSP 
STRN         DSSP 
HELX_LH_PP_P DSSP 
BEND         DSSP 
HELX_RH_3T_P DSSP 
HELX_RH_AL_P DSSP 
# 
_struct_asym.id          A 
_struct_asym.entity_id   1 
# 
_software.pdbx_ordinal     1 
_software.name             dssp 
_software.version          4.4.10 
_software.date             ? 
_software.classification   'model annotation' 
# 
_entity_poly.entity_id                      1 
_entity_poly.type                           polypeptide(L) 
_entity_poly.nstd_linkage                   n 
_entity_poly.nstd_monomer                   n 
_entity_poly.pdbx_seq_one_letter_code       
;EIVGGHEARPHSRPYMAFLHIGRVRTCGGFLVAENFVLTAAHCQGRNITVVLGAQNIKEQEPCQQVSQVKRQIPHRSFNW
ENANNDIMLLQLARPARLNAFVKPVGLPRVTVSPGTVCSVAGWGLTNARKSSEPSRLQETVVEVLSDQLCIRNFNPATML
CAGRREEGRNVAKGDSGGPLTCGGVAQGIVSWGRPLPPAMYTRVSTYSQWIQATIREL
;
_entity_poly.pdbx_seq_one_letter_code_can   
;EIVGGHEARPHSRPYMAFLHIGRVRTCGGFLVAENFVLTAAHCQGRNITVVLGAQNIKEQEPCQQVSQVKRQIPHRSFNW
ENANNDIMLLQLARPARLNAFVKPVGLPRVTVSPGTVCSVAGWGLTNARKSSEPSRLQETVVEVLSDQLCIRNFNPATML
CAGRREEGRNVAKGDSGGPLTCGGVAQGIVSWGRPLPPAMYTRVSTYSQWIQATIREL
;
_entity_poly.pdbx_strand_id                 A 
# 
loop_
_dssp_struct_summary.entry_id 
_dssp_struct_summary.label_comp_id 
_dssp_struct_summary.label_asym_id 
_dssp_struct_summary.label_seq_id 
_dssp_struct_summary.secondary_structure 
_dssp_struct_summary.ss_bridge 
_dssp_struct_summary.helix_3_10 
_dssp_struct_summary.helix_alpha 
_dssp_struct_summary.helix_pi 
_dssp_struct_summary.helix_pp 
_dssp_struct_summary.bend 
_dssp_struct_summary.chirality 
_dssp_struct_summary.sheet 
_dssp_struct_summary.strand 
_dssp_struct_summary.ladder_1 
_dssp_struct_summary.ladder_2 
_dssp_struct_summary.accessibility 
_dssp_struct_summary.TCO 
_dssp_struct_summary.kappa 
_dssp_struct_summary.alpha 
_dssp_struct_summary.phi 
_dssp_struct_summary.psi 
_dssp_struct_summary.x_ca 
_dssp_struct_summary.y_ca 
_dssp_struct_summary.z_ca 
Pelodiscus_sinensis_GeneID=102454582 GLU A 1   . . . . . . . . . . . . ? .      .     .      .      116.9  -4.4  -9.1  -10.4 
Pelodiscus_sinensis_GeneID=102454582 ILE A 2   . . > . . . . - . . . . ? -0.845 .     -168.6 -101.0 62.6   -1.9  -11.2 -8.5  
Pelodiscus_sinensis_GeneID=102454582 VAL A 3   T . 3 . . . S + . . . . ? -0.702 72.1  14.0   -59.0  119.7  -1.4  -13.5 -11.5 
Pelodiscus_sinensis_GeneID=102454582 GLY A 4   T . 3 . . . S + . . . . ? 0.665  100.3 139.9  87.7   10.1   0.5   -16.6 -10.4 
Pelodiscus_sinensis_GeneID=102454582 GLY A 5   . . < . . . . - . . . . ? -0.355 38.5  -152.3 -84.5  163.9  -0.1  -15.7 -6.8  
Pelodiscus_sinensis_GeneID=102454582 HIS A 6   E . . . . . . - A A A . ? -0.897 39.1  -73.8  -126.2 156.4  -0.9  -18.1 -4.0  
Pelodiscus_sinensis_GeneID=102454582 GLU A 7   E . . . . > . - A A A . ? -0.405 56.9  -117.1 -52.7  131.1  -2.8  -17.7 -0.8  
Pelodiscus_sinensis_GeneID=102454582 ALA A 8   P . . . . P . - . . . . ? -0.422 31.9  -96.3  -69.0  143.4  -0.7  -15.7 1.7   
Pelodiscus_sinensis_GeneID=102454582 ARG A 9   P . > . . P . - . . . . ? -0.448 60.6  -86.5  -55.5  130.6  0.3   -17.3 4.9   
Pelodiscus_sinensis_GeneID=102454582 PRO A 10  T . 3 . . < S - . . . . ? -0.216 107.2 -5.9   -47.3  125.3  -2.2  -16.2 7.4   
Pelodiscus_sinensis_GeneID=102454582 HIS A 11  T . 3 . . . S + . . . . ? 0.622  92.1  126.9  69.0   12.2   -1.3  -12.8 9.0   
Pelodiscus_sinensis_GeneID=102454582 SER A 12  S . < . . . S + . . . . ? 0.631  73.6  49.4   -74.4  -11.2  2.1   -12.8 7.1   
Pelodiscus_sinensis_GeneID=102454582 ARG A 13  . . > . . . . + . . . . ? -0.607 63.4  165.5  -127.2 72.8   1.2   -9.3  5.8   
Pelodiscus_sinensis_GeneID=102454582 PRO A 14  T . 3 . . . S + . . . . ? 0.622  73.9  60.1   -73.4  -7.1   0.0   -7.3  8.8   
Pelodiscus_sinensis_GeneID=102454582 TYR A 15  T . 3 . . . S + . . . . ? 0.535  78.4  118.6  -93.5  -11.2  0.3   -4.0  6.9   
Pelodiscus_sinensis_GeneID=102454582 MET A 16  E . < . . . . - B I I . ? -0.343 44.6  -165.1 -66.7  140.1  -2.3  -5.0  4.2   
Pelodiscus_sinensis_GeneID=102454582 ALA A 17  E . . . . . . - B I I J ? -0.984 12.1  -151.7 -128.4 134.4  -5.4  -2.9  3.9   
Pelodiscus_sinensis_GeneID=102454582 PHE A 18  E . . . . . . - B I I J ? -0.922 16.6  -153.9 -100.8 127.0  -8.6  -3.6  2.1   
Pelodiscus_sinensis_GeneID=102454582 LEU A 19  E . . . . . . - B I I J ? -0.911 10.0  -164.3 -108.8 123.3  -10.5 -0.6  0.8   
Pelodiscus_sinensis_GeneID=102454582 HIS A 20  E . . . . . . - B I I J ? -0.935 13.5  -169.4 -96.9  107.8  -14.3 -0.5  0.3   
Pelodiscus_sinensis_GeneID=102454582 ILE A 21  E . > > . . . - B I I J ? -0.892 54.6  -49.4  -105.0 108.0  -14.9 2.5   -1.9  
Pelodiscus_sinensis_GeneID=102454582 GLY A 22  T . 3 4 . . S - . . . . ? -0.380 100.2 -44.4  64.5   -139.2 -18.6 3.3   -2.1  
Pelodiscus_sinensis_GeneID=102454582 ARG A 23  T . 3 4 . . S + . . . . ? 0.660  133.8 19.9   -105.9 -7.7   -21.0 0.3   -3.0  
Pelodiscus_sinensis_GeneID=102454582 VAL A 24  T . < 4 . . S + . . . . ? 0.521  101.0 84.0   -143.5 -6.7   -19.2 -1.4  -5.8  
Pelodiscus_sinensis_GeneID=102454582 ARG A 25  E . . < . . . - B J I . ? -0.859 45.4  -175.9 -114.2 142.4  -15.4 -0.5  -5.9  
Pelodiscus_sinensis_GeneID=102454582 THR A 26  E . . . . . . + B J I . ? -0.953 4.1   173.3  -129.5 149.5  -12.5 -2.0  -4.0  
Pelodiscus_sinensis_GeneID=102454582 CYS A 27  E . . . . . . - B J I . ? -0.910 25.7  -117.2 -140.3 165.4  -8.8  -1.1  -3.7  
Pelodiscus_sinensis_GeneID=102454582 GLY A 28  E . . . . . . + B J I . ? -0.547 31.9  164.2  -97.0  171.3  -5.8  -2.1  -1.8  
Pelodiscus_sinensis_GeneID=102454582 GLY A 29  E . . . . . . - B J I . ? -0.950 23.2  -130.9 -168.3 173.0  -3.7  -0.1  0.6   
Pelodiscus_sinensis_GeneID=102454582 PHE A 30  E . . . . . . - B J I K ? -0.992 23.5  -111.8 -147.2 142.2  -1.1  -0.5  3.3   
Pelodiscus_sinensis_GeneID=102454582 LEU A 31  E . . . . . . + B J . K ? -0.560 34.7  165.0  -70.9  125.3  -0.6  0.8   6.8   
Pelodiscus_sinensis_GeneID=102454582 VAL A 32  E . . . . . S + B J . . ? 0.539  73.3  10.0   -118.0 -12.0  2.4   3.3   7.1   
Pelodiscus_sinensis_GeneID=102454582 ALA A 33  E . > . . . S - B J . K ? -0.946 89.7  -91.1  -158.6 163.8  1.3   4.7   10.5  
Pelodiscus_sinensis_GeneID=102454582 GLU A 34  T . 3 . . . S + . . . . ? 0.786  128.4 22.0   -54.0  -21.5  -1.3  3.9   13.3  
Pelodiscus_sinensis_GeneID=102454582 ASN A 35  T . 3 . . . S + . . . . ? 0.175  111.6 82.8   -133.0 16.2   -3.7  6.3   11.5  
Pelodiscus_sinensis_GeneID=102454582 PHE A 36  E . < . . . . - B K K L ? -0.990 47.7  -172.0 -132.9 130.2  -2.4  6.4   8.0   
Pelodiscus_sinensis_GeneID=102454582 VAL A 37  E . . . . . . - B K K L ? -0.954 17.4  -143.0 -111.9 130.1  -3.0  4.1   5.0   
Pelodiscus_sinensis_GeneID=102454582 LEU A 38  E . . . . . . + B K K L ? -0.831 34.9  147.2  -92.1  136.5  -1.1  4.6   1.8   
Pelodiscus_sinensis_GeneID=102454582 THR A 39  E . . . . . . - B K . L ? -0.873 49.9  -70.4  -153.3 176.5  -2.9  3.9   -1.5  
Pelodiscus_sinensis_GeneID=102454582 ALA A 40  . . > . . . . - . . . . ? -0.636 34.3  -132.4 -77.4  143.8  -3.2  4.9   -5.1  
Pelodiscus_sinensis_GeneID=102454582 ALA A 41  G . > . . . S + . . . . ? 0.807  106.4 63.1   -64.9  -29.7  -4.7  8.4   -5.8  
Pelodiscus_sinensis_GeneID=102454582 HIS A 42  G . 3 . . . S + . . . . ? 0.617  86.6  74.6   -74.1  -6.1   -6.9  6.9   -8.5  
Pelodiscus_sinensis_GeneID=102454582 CYS A 43  G . < . . . S + . . . . ? 0.339  71.0  130.7  -85.2  9.2    -8.6  4.8   -5.7  
Pelodiscus_sinensis_GeneID=102454582 GLN A 44  . . < . . . . + . . . . ? -0.252 27.8  130.5  -66.3  145.0  -10.4 8.0   -4.6  
Pelodiscus_sinensis_GeneID=102454582 GLY A 45  . . . . . . . - . . . . ? -0.968 56.5  -53.6  -172.2 -175.7 -14.2 7.8   -4.1  
Pelodiscus_sinensis_GeneID=102454582 ARG A 46  S . . . . . S - . . . . ? -0.679 106.8 -8.8   -82.5  128.0  -17.3 8.5   -1.9  
Pelodiscus_sinensis_GeneID=102454582 ASN A 47  S . . . . . S - . . . . ? 0.854  74.3  -153.1 56.2   102.3  -17.1 7.0   1.6   
Pelodiscus_sinensis_GeneID=102454582 ILE A 48  E . . . . . . - B L J . ? -0.970 7.3   -163.6 -112.1 123.8  -14.0 4.8   2.1   
Pelodiscus_sinensis_GeneID=102454582 THR A 49  E . . . . . . - B L J M ? -0.955 8.5   -151.5 -107.2 130.2  -13.9 2.0   4.6   
Pelodiscus_sinensis_GeneID=102454582 VAL A 50  E . . . . . . - B L J M ? -0.890 5.5   -163.0 -103.6 125.4  -10.6 0.5   5.6   
Pelodiscus_sinensis_GeneID=102454582 VAL A 51  E . . . . . . - B L J M ? -0.951 12.7  -178.1 -107.4 118.6  -10.4 -3.1  6.7   
Pelodiscus_sinensis_GeneID=102454582 LEU A 52  E . . . . . . + B L J M ? -0.825 60.5  26.0   -112.4 148.3  -7.1  -4.2  8.6   
Pelodiscus_sinensis_GeneID=102454582 GLY A 53  S . . . . . S + . . . . ? 0.605  82.4  142.9  83.2   13.5   -6.1  -7.5  10.0  
Pelodiscus_sinensis_GeneID=102454582 ALA A 54  . . . . . . . + . . . . ? -0.756 26.5  168.6  -96.0  128.5  -8.2  -9.5  7.5   
Pelodiscus_sinensis_GeneID=102454582 GLN A 55  S . . . . . S + . . . . ? 0.723  86.6  31.6   -91.1  -42.2  -7.1  -12.9 5.9   
Pelodiscus_sinensis_GeneID=102454582 ASN A 56  B . > . . . . - C O O . ? -0.965 69.5  -162.7 -117.5 116.8  -10.6 -13.6 4.5   
Pelodiscus_sinensis_GeneID=102454582 ILE A 57  T . 3 . . . S + . . . . ? 0.661  89.3  57.4   -81.6  -6.2   -12.6 -10.6 3.5   
Pelodiscus_sinensis_GeneID=102454582 LYS A 58  T . 3 . . . S + . . . . ? 0.619  100.9 69.7   -95.8  -11.0  -15.9 -12.5 3.4   
Pelodiscus_sinensis_GeneID=102454582 GLU A 59  S . < . . . S - . . . . ? -0.852 83.0  -123.5 -113.9 140.7  -15.5 -13.6 7.1   
Pelodiscus_sinensis_GeneID=102454582 GLN A 60  . . . . . . . - . . . . ? -0.772 36.5  -167.5 -77.8  103.5  -15.7 -11.6 10.3  
Pelodiscus_sinensis_GeneID=102454582 GLU A 61  . . > . . . . - . . . . ? -0.734 27.9  -129.4 -95.6  138.6  -12.3 -12.4 11.8  
Pelodiscus_sinensis_GeneID=102454582 PRO A 62  T . 3 . . . S + . . . . ? 0.814  110.9 55.4   -55.0  -24.1  -11.6 -11.4 15.5  
Pelodiscus_sinensis_GeneID=102454582 CYS A 63  T . 3 . . . S + . . . . ? 0.607  84.1  113.4  -86.1  -11.3  -8.4  -9.7  14.3  
Pelodiscus_sinensis_GeneID=102454582 GLN A 64  . . < . . . . - . . . . ? -0.395 46.6  -166.0 -73.5  131.5  -10.3 -7.4  11.8  
Pelodiscus_sinensis_GeneID=102454582 GLN A 65  E . . . . . . - B M M . ? -0.996 2.8   -161.9 -115.5 122.4  -10.4 -3.7  12.4  
Pelodiscus_sinensis_GeneID=102454582 VAL A 66  E . . . . . . + B M M . ? -0.928 14.6  173.3  -108.1 126.7  -12.8 -1.6  10.5  
Pelodiscus_sinensis_GeneID=102454582 SER A 67  E . . . . . . - B M M . ? -0.999 27.0  -128.6 -135.2 137.2  -12.2 2.1   10.2  
Pelodiscus_sinensis_GeneID=102454582 GLN A 68  E . . . . . . - B M M . ? -0.508 33.7  -109.3 -75.2  150.6  -13.9 5.0   8.3   
Pelodiscus_sinensis_GeneID=102454582 VAL A 69  E . . . . . . - B M N . ? -0.745 30.0  -175.0 -85.0  122.6  -11.7 7.3   6.3   
Pelodiscus_sinensis_GeneID=102454582 LYS A 70  E . . . . . S + B M . . ? 0.873  70.6  10.4   -77.6  -44.3  -11.6 10.8  8.0   
Pelodiscus_sinensis_GeneID=102454582 ARG A 71  E . . . . . . - B M N . ? -0.999 57.7  -151.4 -144.3 134.2  -9.5  12.5  5.2   
Pelodiscus_sinensis_GeneID=102454582 GLN A 72  E . . . . . . - B M N . ? -0.951 14.9  -174.9 -101.9 126.2  -8.4  11.7  1.7   
Pelodiscus_sinensis_GeneID=102454582 ILE A 73  E . . . . . . - B M N . ? -0.762 5.5   -175.3 -124.6 80.0   -5.1  13.4  0.8   
Pelodiscus_sinensis_GeneID=102454582 PRO A 74  E . . . . . . - B M N . ? -0.493 42.2  -91.5  -72.3  145.5  -4.2  12.7  -2.9  
Pelodiscus_sinensis_GeneID=102454582 HIS A 75  . . > . . . . - . . . . ? -0.407 34.5  -131.5 -52.1  135.4  -0.9  14.0  -4.2  
Pelodiscus_sinensis_GeneID=102454582 ARG A 76  T . 3 . . . S + . . . . ? 0.751  105.3 51.1   -65.5  -26.8  -1.6  17.6  -5.6  
Pelodiscus_sinensis_GeneID=102454582 SER A 77  T . 3 . . . S + . . . . ? 0.155  76.5  141.7  -99.6  13.2   0.3   16.8  -8.8  
Pelodiscus_sinensis_GeneID=102454582 PHE A 78  . . < . . . . - . . . . ? -0.446 39.6  -151.6 -55.8  132.7  -1.6  13.6  -9.5  
Pelodiscus_sinensis_GeneID=102454582 ASN A 79  B . . > > . . - D Q P . ? -0.927 13.3  -163.9 -114.9 117.2  -2.2  13.3  -13.3 
Pelodiscus_sinensis_GeneID=102454582 TRP A 80  T . . 4 5 . S + . . . . ? 0.735  87.0  60.8   -73.1  -19.6  -5.4  11.3  -14.5 
Pelodiscus_sinensis_GeneID=102454582 GLU A 81  T . . 4 5 . S + . . . . ? 0.904  127.3 7.9    -78.7  -34.7  -4.0  11.1  -18.0 
Pelodiscus_sinensis_GeneID=102454582 ASN A 82  T . . 4 5 . S - . . . . ? 0.332  95.2  -120.1 -133.3 6.0    -0.9  9.2   -17.3 
Pelodiscus_sinensis_GeneID=102454582 ALA A 83  T . > < 5 . . + . . . . ? 0.712  52.7  165.1  62.3   16.8   -1.4  8.3   -13.6 
Pelodiscus_sinensis_GeneID=102454582 ASN A 84  B . 3 . < . . + D R P . ? -0.527 67.2  15.5   -60.5  137.5  1.8   10.2  -12.7 
Pelodiscus_sinensis_GeneID=102454582 ASN A 85  T . 3 . . . S + . . . . ? 0.881  80.6  172.0  65.8   28.7   2.1   10.9  -9.0  
Pelodiscus_sinensis_GeneID=102454582 ASP A 86  . . < . . . . + . . . . ? -0.534 30.7  120.5  -69.8  71.7   -0.7  8.3   -8.3  
Pelodiscus_sinensis_GeneID=102454582 ILE A 87  . . . . . . . + . . . . ? -0.997 33.7  174.7  -141.9 138.4  -0.3  8.3   -4.5  
Pelodiscus_sinensis_GeneID=102454582 MET A 88  E . . . . . . - B N L N ? -0.990 21.2  -140.6 -147.9 137.7  -2.7  9.2   -1.7  
Pelodiscus_sinensis_GeneID=102454582 LEU A 89  E . . . . . . - B N L N ? -0.863 13.1  -155.1 -95.6  132.5  -2.8  9.1   2.1   
Pelodiscus_sinensis_GeneID=102454582 LEU A 90  E . . . . . . - B N L N ? -0.965 5.9   -150.9 -105.5 118.2  -5.9  8.0   3.9   
Pelodiscus_sinensis_GeneID=102454582 GLN A 91  E . . . . . . - B N L N ? -0.827 19.5  -134.0 -85.5  120.5  -6.3  9.4   7.5   
Pelodiscus_sinensis_GeneID=102454582 LEU A 92  E . . . . . . - B N . N ? -0.458 8.4   -131.6 -73.4  143.3  -8.2  6.9   9.5   
Pelodiscus_sinensis_GeneID=102454582 ALA A 93  S . . . . . S + . . . . ? 0.857  99.3  25.5   -60.0  -34.7  -11.1 8.2   11.7  
Pelodiscus_sinensis_GeneID=102454582 ARG A 94  S . . . . . S - . . . . ? -0.998 95.5  -106.7 -131.6 135.4  -9.6  6.1   14.6  
Pelodiscus_sinensis_GeneID=102454582 PRO A 95  . . . . . . . - . . . . ? -0.257 42.6  -106.3 -57.5  146.3  -6.0  5.0   15.0  
Pelodiscus_sinensis_GeneID=102454582 ALA A 96  . . . . . . . - . . . . ? -0.423 26.3  -117.9 -68.8  141.0  -5.4  1.3   14.3  
Pelodiscus_sinensis_GeneID=102454582 ARG A 97  . . . . . . . - . . . . ? -0.795 33.5  -137.5 -78.6  109.1  -4.8  -1.0  17.3  
Pelodiscus_sinensis_GeneID=102454582 LEU A 98  . . . . . . . + . . . . ? -0.572 46.0  122.7  -77.0  132.9  -1.2  -2.3  16.6  
Pelodiscus_sinensis_GeneID=102454582 ASN A 99  S . . . . . S - . . . . ? -0.831 77.8  -54.5  -162.8 -165.5 -0.7  -6.1  17.3  
Pelodiscus_sinensis_GeneID=102454582 ALA A 100 S . . . . . S + . . . . ? 0.718  135.2 39.7   -63.7  -9.7   0.4   -9.3  15.7  
Pelodiscus_sinensis_GeneID=102454582 PHE A 101 S . . . . . S + . . . . ? 0.634  115.7 46.8   -115.5 -21.6  -2.2  -8.7  12.9  
Pelodiscus_sinensis_GeneID=102454582 VAL A 102 . . . . . . . + . . . . ? -0.936 67.8  142.4  -133.3 108.3  -2.0  -5.0  12.3  
Pelodiscus_sinensis_GeneID=102454582 LYS A 103 . . . . . . . - . . . . ? -0.995 46.4  -108.1 -146.0 145.7  1.4   -3.3  11.8  
Pelodiscus_sinensis_GeneID=102454582 PRO A 104 P . . . . > . - . . . . ? -0.391 28.0  -130.4 -71.5  151.5  2.8   -0.6  9.7   
Pelodiscus_sinensis_GeneID=102454582 VAL A 105 P . . . . P . - . . . . ? -0.727 32.7  -102.5 -95.0  144.9  5.3   -1.3  6.8   
Pelodiscus_sinensis_GeneID=102454582 GLY A 106 B . . . . P . - A B B . ? -0.342 27.2  -124.0 -66.8  148.7  8.5   0.7   6.6   
Pelodiscus_sinensis_GeneID=102454582 LEU A 107 P . . . . P . - . . . . ? -0.787 31.7  -113.8 -91.0  132.9  9.0   3.6   4.1   
Pelodiscus_sinensis_GeneID=102454582 PRO A 108 P . . . . < . - . . . . ? -0.369 20.8  -166.3 -68.0  148.2  12.0  3.2   1.9   
Pelodiscus_sinensis_GeneID=102454582 ARG A 109 S . . . . . S + . . . . ? 0.651  76.5  31.5   -100.0 -23.6  15.0  5.7   2.1   
Pelodiscus_sinensis_GeneID=102454582 VAL A 110 S . . . . . S - . . . . ? -0.891 87.2  -100.4 -133.8 164.3  16.5  4.6   -1.2  
Pelodiscus_sinensis_GeneID=102454582 THR A 111 P . . . . > . - . . . . ? -0.549 39.4  -117.5 -81.8  144.5  15.4  3.4   -4.5  
Pelodiscus_sinensis_GeneID=102454582 VAL A 112 P . . . . P . - . . . . ? -0.537 27.0  -120.5 -82.2  147.7  15.6  -0.3  -5.2  
Pelodiscus_sinensis_GeneID=102454582 SER A 113 P . > . . P . - . . . . ? -0.567 36.0  -88.7  -86.7  151.4  17.9  -1.6  -8.1  
Pelodiscus_sinensis_GeneID=102454582 PRO A 114 T . 3 . . < S + . . . . ? -0.285 114.2 37.1   -53.0  140.0  16.8  -3.6  -11.1 
Pelodiscus_sinensis_GeneID=102454582 GLY A 115 T . 3 . . . S + . . . . ? 0.235  80.9  138.3  99.1   -16.3  16.8  -7.4  -10.4 
Pelodiscus_sinensis_GeneID=102454582 THR A 116 . . < . . . . - . . . . ? -0.490 52.9  -130.3 -62.6  132.2  15.6  -6.9  -6.8  
Pelodiscus_sinensis_GeneID=102454582 VAL A 117 E . . . . . . + A C C . ? -0.764 33.3  178.1  -89.2  126.5  13.0  -9.5  -5.8  
Pelodiscus_sinensis_GeneID=102454582 CYS A 118 E . . . . . . - A C C . ? -0.780 22.5  -127.5 -125.8 162.5  9.9   -8.0  -4.2  
Pelodiscus_sinensis_GeneID=102454582 SER A 119 E . . . . . . - A C C D ? -0.933 15.5  -166.3 -114.2 142.9  6.6   -9.2  -2.9  
Pelodiscus_sinensis_GeneID=102454582 VAL A 120 E . . . . . . - A C C D ? -0.965 6.9   -172.6 -124.7 138.4  3.1   -8.0  -3.8  
Pelodiscus_sinensis_GeneID=102454582 ALA A 121 E . . . . . . + A C C . ? -0.976 20.0  121.1  -131.7 147.4  -0.0  -8.8  -1.8  
Pelodiscus_sinensis_GeneID=102454582 GLY A 122 E . . . . . . - A C C . ? -0.982 60.3  -106.0 175.8  176.3  -3.7  -8.1  -2.4  
Pelodiscus_sinensis_GeneID=102454582 TRP A 123 S . . . . . S + . . . . ? -0.025 75.7  119.3  -109.7 17.1   -7.3  -9.4  -2.9  
Pelodiscus_sinensis_GeneID=102454582 GLY A 124 S . . . . . S - . . . . ? -0.070 78.3  -51.5  -72.8  -178.5 -7.3  -8.8  -6.7  
Pelodiscus_sinensis_GeneID=102454582 LEU A 125 . . . . . . . - . . . . ? -0.306 41.4  -164.8 -58.4  137.4  -7.8  -11.4 -9.5  
Pelodiscus_sinensis_GeneID=102454582 THR A 126 S . . . . . S + . . . . ? 0.508  76.7  36.5   -102.9 -9.7   -5.5  -14.5 -9.2  
Pelodiscus_sinensis_GeneID=102454582 ASN A 127 S . > . . . S - . . . . ? -0.981 70.2  -139.0 -148.4 135.4  -6.1  -15.7 -12.7 
Pelodiscus_sinensis_GeneID=102454582 ALA A 128 T . 3 . . . S + . . . . ? 0.718  106.9 50.8   -65.7  -17.1  -6.7  -13.7 -15.9 
Pelodiscus_sinensis_GeneID=102454582 ARG A 129 T . 3 . . . S + . . . . ? 0.549  93.8  88.8   -100.4 -10.7  -9.5  -16.2 -16.9 
Pelodiscus_sinensis_GeneID=102454582 LYS A 130 . . < . . . . - . . . . ? -0.713 57.4  -161.3 -97.9  141.1  -11.4 -16.0 -13.6 
Pelodiscus_sinensis_GeneID=102454582 SER A 131 . . . . . . . + . . . . ? 0.514  67.7  82.3   -96.8  -1.9   -14.1 -13.4 -13.0 
Pelodiscus_sinensis_GeneID=102454582 SER A 132 S . . . . . S - . . . . ? -0.808 72.0  -133.1 -117.0 135.5  -14.0 -13.7 -9.3  
Pelodiscus_sinensis_GeneID=102454582 GLU A 133 . . . . . . . - . . . . ? -0.624 37.6  -105.5 -68.8  130.5  -11.6 -12.0 -6.7  
Pelodiscus_sinensis_GeneID=102454582 PRO A 134 . . . . . . . - . . . . ? -0.374 16.6  -145.5 -60.1  142.1  -10.3 -14.3 -4.1  
Pelodiscus_sinensis_GeneID=102454582 SER A 135 S . . . . . S + . . . . ? 0.722  83.6  66.5   -77.4  -22.5  -11.8 -13.9 -0.7  
Pelodiscus_sinensis_GeneID=102454582 ARG A 136 B . . . . . S - C P O . ? -0.752 101.1 -90.8  -102.3 145.8  -8.5  -14.8 0.9   
Pelodiscus_sinensis_GeneID=102454582 LEU A 137 . . . . . . . - . . . . ? -0.304 43.9  -157.6 -57.8  131.5  -5.3  -12.6 0.7   
Pelodiscus_sinensis_GeneID=102454582 GLN A 138 E . . . . . . - A D A C ? -0.794 10.3  -173.8 -111.3 155.6  -3.1  -13.5 -2.1  
Pelodiscus_sinensis_GeneID=102454582 GLU A 139 E . . . . . . + A D A C ? -0.993 7.3   168.5  -145.9 155.3  0.6   -12.9 -2.7  
Pelodiscus_sinensis_GeneID=102454582 THR A 140 E . . . . . . - A D . C ? -0.942 30.8  -109.5 -154.0 167.6  3.3   -13.3 -5.4  
Pelodiscus_sinensis_GeneID=102454582 VAL A 141 E . . . . . . - A D . C ? -0.861 29.9  -176.0 -106.7 142.9  6.9   -12.3 -6.1  
Pelodiscus_sinensis_GeneID=102454582 VAL A 142 E . . . . . . - A D . C ? -0.912 19.2  -129.5 -131.5 158.8  8.0   -9.8  -8.7  
Pelodiscus_sinensis_GeneID=102454582 GLU A 143 E . . . . . . - A D . C ? -0.945 24.0  -119.2 -111.7 131.7  11.3  -8.5  -10.1 
Pelodiscus_sinensis_GeneID=102454582 VAL A 144 B . . . . . . - A D E . ? -0.531 35.6  -151.7 -64.4  129.4  12.2  -4.9  -10.4 
Pelodiscus_sinensis_GeneID=102454582 LEU A 145 . . . . . . . - . . . . ? -0.684 22.1  -92.4  -104.8 156.8  12.9  -4.2  -14.0 
Pelodiscus_sinensis_GeneID=102454582 SER A 146 . . > > . . . - . . . . ? -0.376 32.3  -122.4 -63.6  145.8  15.2  -1.6  -15.6 
Pelodiscus_sinensis_GeneID=102454582 ASP A 147 H . > > . . S + . . . . ? 0.816  110.9 62.9   -57.8  -29.2  13.5  1.7   -16.5 
Pelodiscus_sinensis_GeneID=102454582 GLN A 148 H . 3 4 . . S + . . . . ? 0.787  96.4  57.2   -69.9  -25.1  14.5  1.2   -20.1 
Pelodiscus_sinensis_GeneID=102454582 LEU A 149 H . < 4 . . S + . . . . ? 0.750  116.5 33.8   -80.4  -15.8  12.4  -1.9  -20.4 
Pelodiscus_sinensis_GeneID=102454582 CYS A 150 H . X < . . S + . . . . ? 0.425  85.6  113.9  -121.4 3.3    9.2   0.0   -19.4 
Pelodiscus_sinensis_GeneID=102454582 ILE A 151 T . 3 < . . . + . . . . ? 0.279  45.2  91.6   -86.3  47.0   10.0  3.5   -21.1 
Pelodiscus_sinensis_GeneID=102454582 ARG A 152 T . 3 . . . S + . . . . ? 0.948  107.8 3.4    -109.6 0.5    7.3   3.7   -23.7 
Pelodiscus_sinensis_GeneID=102454582 ASN A 153 S . < . . . S + . . . . ? 0.278  111.9 71.4   -167.5 13.6   4.6   5.6   -21.5 
Pelodiscus_sinensis_GeneID=102454582 PHE A 154 S . . . . . S - . . . . ? -0.946 70.5  -114.2 -145.0 159.4  6.0   6.5   -18.0 
Pelodiscus_sinensis_GeneID=102454582 ASN A 155 . . > > . . . - . . . . ? -0.839 19.9  -156.5 -83.5  110.9  8.4   8.8   -16.0 
Pelodiscus_sinensis_GeneID=102454582 PRO A 156 T . 3 4 . . S + . . . . ? 0.664  90.0  67.7   -66.3  -11.4  11.1  6.6   -14.4 
Pelodiscus_sinensis_GeneID=102454582 ALA A 157 T . 3 4 . . S + . . . . ? 0.784  116.8 20.4   -73.7  -29.7  11.6  9.4   -11.8 
Pelodiscus_sinensis_GeneID=102454582 THR A 158 T . < 4 . . S + . . . . ? 0.468  119.1 67.3   -120.8 -4.7   8.2   8.7   -10.3 
Pelodiscus_sinensis_GeneID=102454582 MET A 159 E . . < . . . - A E . F ? -0.929 59.4  -150.8 -131.0 146.9  7.4   5.2   -11.4 
Pelodiscus_sinensis_GeneID=102454582 LEU A 160 E . . . . . . - A E . F ? -0.930 11.8  -144.9 -112.8 138.7  8.8   1.7   -10.8 
Pelodiscus_sinensis_GeneID=102454582 CYS A 161 E . . . . . . + A E . F ? -0.887 29.4  158.5  -106.1 123.6  8.7   -1.1  -13.2 
Pelodiscus_sinensis_GeneID=102454582 ALA A 162 E . . . . . . + A E E F ? -0.993 10.4  105.7  -145.7 149.2  8.3   -4.6  -12.0 
Pelodiscus_sinensis_GeneID=102454582 GLY A 163 . . . . . . . - . . . . ? -0.743 57.2  -102.8 155.9  154.2  7.1   -7.9  -13.2 
Pelodiscus_sinensis_GeneID=102454582 ARG A 164 B . . > > . . - E S Q . ? -0.960 20.5  -163.0 -105.4 114.4  8.3   -11.4 -14.3 
Pelodiscus_sinensis_GeneID=102454582 ARG A 165 T . . 4 5 . S + . . . . ? 0.816  86.7  52.7   -62.9  -19.1  8.4   -11.9 -18.2 
Pelodiscus_sinensis_GeneID=102454582 GLU A 166 T . . 4 5 . S + . . . . ? 0.749  110.5 39.5   -111.1 2.2    8.6   -15.8 -17.9 
Pelodiscus_sinensis_GeneID=102454582 GLU A 167 T . . 4 5 . S - . . . . ? 0.482  93.5  -119.6 -143.9 15.8   5.7   -16.6 -15.6 
Pelodiscus_sinensis_GeneID=102454582 GLY A 168 T . . < 5 . . + . . . . ? 0.805  61.0  153.0  57.1   15.5   2.7   -14.4 -16.6 
Pelodiscus_sinensis_GeneID=102454582 ARG A 169 B . . . < . . + E T Q . ? -0.818 15.3  139.3  -89.1  111.1  2.9   -13.1 -12.9 
Pelodiscus_sinensis_GeneID=102454582 ASN A 170 . . . . . . . - . . . . ? -0.943 55.7  -105.6 -150.5 151.3  1.4   -9.5  -12.9 
Pelodiscus_sinensis_GeneID=102454582 VAL A 171 . . . . . . . + . . . . ? -0.882 45.7  173.9  -85.8  116.5  -0.8  -7.2  -10.8 
Pelodiscus_sinensis_GeneID=102454582 ALA A 172 . . > . . . . - . . . . ? -0.486 41.7  -29.9  -108.4 -177.4 -4.4  -6.7  -12.4 
Pelodiscus_sinensis_GeneID=102454582 LYS A 173 T . 3 . . . S + . . . . ? -0.068 119.3 32.4   -37.9  121.9  -7.8  -5.0  -11.4 
Pelodiscus_sinensis_GeneID=102454582 GLY A 174 T . 3 . . . S + . . . . ? 0.194  97.7  75.4   115.2  -3.9   -8.5  -4.9  -7.7  
Pelodiscus_sinensis_GeneID=102454582 ASP A 175 . . X . . . . + . . . . ? 0.202  60.5  141.6  -113.8 3.0    -5.1  -4.6  -6.0  
Pelodiscus_sinensis_GeneID=102454582 SER A 176 T . 3 . . . S + . . . . ? -0.334 72.7  22.2   -43.8  128.1  -4.8  -0.9  -7.0  
Pelodiscus_sinensis_GeneID=102454582 GLY A 177 T . 3 . . . S + . . . . ? 0.297  93.7  131.8  96.3   -11.4  -3.2  0.8   -4.1  
Pelodiscus_sinensis_GeneID=102454582 GLY A 178 . . < . . . . - . . . . ? -0.361 58.5  -96.3  -73.7  164.5  -1.5  -2.3  -2.7  
Pelodiscus_sinensis_GeneID=102454582 PRO A 179 E . . . . . . - A F . G ? -0.548 14.9  -152.9 -95.2  134.5  2.1   -2.5  -1.6  
Pelodiscus_sinensis_GeneID=102454582 LEU A 180 E . . . . . . - A F D G ? -0.956 30.0  -166.7 -87.4  113.9  5.2   -3.7  -3.5  
Pelodiscus_sinensis_GeneID=102454582 THR A 181 E . . . . . . - A F D G ? -0.898 17.5  -174.0 -115.3 133.2  7.6   -4.7  -0.7  
Pelodiscus_sinensis_GeneID=102454582 CYS A 182 E . > . . . S - A F . G ? -0.987 80.7  -15.3  -120.9 116.5  11.3  -5.5  -0.9  
Pelodiscus_sinensis_GeneID=102454582 GLY A 183 T . 3 . . . S - . . . . ? 0.874  131.2 -51.8  61.3   25.8   13.0  -6.9  2.3   
Pelodiscus_sinensis_GeneID=102454582 GLY A 184 T . 3 . . . S + . . . . ? 0.594  116.2 109.1  90.5   9.3    10.0  -5.7  4.3   
Pelodiscus_sinensis_GeneID=102454582 VAL A 185 E . < . . . S - A G B G ? -0.954 73.7  -111.7 -120.9 143.9  9.9   -2.1  3.0   
Pelodiscus_sinensis_GeneID=102454582 ALA A 186 E . . . . . . + A G . G ? -0.605 40.5  162.8  -78.1  119.0  7.4   -0.5  0.7   
Pelodiscus_sinensis_GeneID=102454582 GLN A 187 E . . . . . . + A G . . ? 0.605  61.1  13.2   -110.5 -15.4  9.0   0.3   -2.6  
Pelodiscus_sinensis_GeneID=102454582 GLY A 188 E . . . . . . - A G H G ? -0.984 56.0  -133.8 -159.3 159.1  6.0   0.8   -4.7  
Pelodiscus_sinensis_GeneID=102454582 ILE A 189 E . . . . . . - A G H G ? -0.987 38.6  -112.5 -116.5 126.3  2.2   1.3   -5.0  
Pelodiscus_sinensis_GeneID=102454582 VAL A 190 E . . . . . . + A G H . ? -0.448 55.6  154.8  -57.0  110.7  0.2   -0.7  -7.4  
Pelodiscus_sinensis_GeneID=102454582 SER A 191 E . . . . . . - A G . . ? 0.762  52.5  -35.5  -107.6 -72.0  -0.8  2.2   -9.8  
Pelodiscus_sinensis_GeneID=102454582 TRP A 192 E . . . . . . + A G H . ? -0.970 60.5  144.3  -157.6 151.6  -1.6  1.0   -13.3 
Pelodiscus_sinensis_GeneID=102454582 GLY A 193 E . . . . . . - A G H . ? -0.981 47.1  -83.6  -177.2 164.4  -0.4  -1.5  -15.9 
Pelodiscus_sinensis_GeneID=102454582 ARG A 194 . . . . . . . - . . . . ? -0.608 50.3  -102.1 -78.2  140.5  -1.4  -3.8  -18.7 
Pelodiscus_sinensis_GeneID=102454582 PRO A 195 S . . . . . S + . . . . ? 0.666  113.0 64.1   -41.1  -1.9   -2.8  -7.4  -17.8 
Pelodiscus_sinensis_GeneID=102454582 LEU A 196 S . . . . . S - . . . . ? -0.868 98.5  -58.0  -130.5 131.6  0.9   -8.3  -18.9 
Pelodiscus_sinensis_GeneID=102454582 PRO A 197 S . . . . . S + . . . . ? -0.328 98.5  64.6   -43.1  142.7  4.3   -7.3  -17.3 
Pelodiscus_sinensis_GeneID=102454582 PRO A 198 P . . . . > . - . . . . ? 0.481  65.8  -168.3 -92.7  144.4  5.5   -4.9  -16.7 
Pelodiscus_sinensis_GeneID=102454582 ALA A 199 E . . . . P . - A H F H ? -0.763 20.1  -127.5 -89.4  146.8  3.2   -3.4  -14.1 
Pelodiscus_sinensis_GeneID=102454582 MET A 200 E . . . . < . - A H F H ? -0.880 24.4  -171.3 -99.7  132.5  3.7   0.2   -13.1 
Pelodiscus_sinensis_GeneID=102454582 TYR A 201 E . . . . . . - A H F H ? -0.938 30.5  -114.0 -120.7 136.3  4.1   1.1   -9.6  
Pelodiscus_sinensis_GeneID=102454582 THR A 202 E . . . . . . - A H F H ? -0.645 40.1  -119.9 -63.7  125.9  4.2   4.5   -8.0  
Pelodiscus_sinensis_GeneID=102454582 ARG A 203 E . > . . . . - A H . H ? -0.662 24.0  -165.0 -73.0  111.2  7.8   4.8   -6.6  
Pelodiscus_sinensis_GeneID=102454582 VAL A 204 G . > . . . S + . . . . ? 0.869  83.7  63.7   -69.3  -36.2  7.4   5.4   -2.8  
Pelodiscus_sinensis_GeneID=102454582 SER A 205 G . > . . . S + . . . . ? 0.832  96.4  59.3   -59.5  -30.4  11.0  6.6   -2.3  
Pelodiscus_sinensis_GeneID=102454582 THR A 206 G . < . . . S + . . . . ? 0.782  113.9 36.5   -67.7  -22.5  10.2  9.5   -4.5  
Pelodiscus_sinensis_GeneID=102454582 TYR A 207 G . < > . . S + . . . . ? 0.203  81.0  108.7  -119.9 13.8   7.4   10.6  -2.1  
Pelodiscus_sinensis_GeneID=102454582 SER A 208 H . < > . . S + . . . . ? 0.905  83.4  47.0   -62.0  -41.5  8.9   9.7   1.3   
Pelodiscus_sinensis_GeneID=102454582 GLN A 209 H . . > . . S + . . . . ? 0.911  113.1 48.9   -65.9  -42.6  9.4   13.3  2.2   
Pelodiscus_sinensis_GeneID=102454582 TRP A 210 H . . > . . S + . . . . ? 0.917  111.3 50.5   -60.8  -44.1  5.9   14.2  1.2   
Pelodiscus_sinensis_GeneID=102454582 ILE A 211 H . . X . . S + . . . . ? 0.945  113.7 43.9   -61.0  -48.8  4.5   11.3  3.1   
Pelodiscus_sinensis_GeneID=102454582 GLN A 212 H . . X . . S + . . . . ? 0.899  113.4 50.1   -66.0  -46.0  6.3   12.2  6.3   
Pelodiscus_sinensis_GeneID=102454582 ALA A 213 H . . X . . S + . . . . ? 0.895  111.5 49.0   -59.9  -43.7  5.6   15.9  6.0   
Pelodiscus_sinensis_GeneID=102454582 THR A 214 H . . X . . S + . . . . ? 0.919  110.3 50.6   -63.6  -44.8  1.9   15.3  5.5   
Pelodiscus_sinensis_GeneID=102454582 ILE A 215 H . . < . . S + . . . . ? 0.912  111.7 48.7   -61.1  -41.7  1.7   12.9  8.5   
Pelodiscus_sinensis_GeneID=102454582 ARG A 216 H . . < . . S + . . . . ? 0.865  109.0 52.0   -67.7  -40.2  3.4   15.4  10.8  
Pelodiscus_sinensis_GeneID=102454582 GLU A 217 H . . < . . . . . . . . ? 0.846  .     .      -70.1  -31.3  1.2   18.3  9.8   
Pelodiscus_sinensis_GeneID=102454582 LEU A 218 . . . < . . . . . . . . ? 0.784  .     .      -99.6  .      -2.1  16.5  10.4  
# 
loop_
_dssp_struct_ladder.id 
_dssp_struct_ladder.sheet_id 
_dssp_struct_ladder.range_id_1 
_dssp_struct_ladder.range_id_2 
_dssp_struct_ladder.type 
_dssp_struct_ladder.beg_1_label_comp_id 
_dssp_struct_ladder.beg_1_label_asym_id 
_dssp_struct_ladder.beg_1_label_seq_id 
_dssp_struct_ladder.pdbx_beg_1_PDB_ins_code 
_dssp_struct_ladder.end_1_label_comp_id 
_dssp_struct_ladder.end_1_label_asym_id 
_dssp_struct_ladder.end_1_label_seq_id 
_dssp_struct_ladder.pdbx_end_1_PDB_ins_code 
_dssp_struct_ladder.beg_1_auth_comp_id 
_dssp_struct_ladder.beg_1_auth_asym_id 
_dssp_struct_ladder.beg_1_auth_seq_id 
_dssp_struct_ladder.end_1_auth_comp_id 
_dssp_struct_ladder.end_1_auth_asym_id 
_dssp_struct_ladder.end_1_auth_seq_id 
_dssp_struct_ladder.beg_2_label_comp_id 
_dssp_struct_ladder.beg_2_label_asym_id 
_dssp_struct_ladder.beg_2_label_seq_id 
_dssp_struct_ladder.pdbx_beg_2_PDB_ins_code 
_dssp_struct_ladder.end_2_label_comp_id 
_dssp_struct_ladder.end_2_label_asym_id 
_dssp_struct_ladder.end_2_label_seq_id 
_dssp_struct_ladder.pdbx_end_2_PDB_ins_code 
_dssp_struct_ladder.beg_2_auth_comp_id 
_dssp_struct_ladder.beg_2_auth_asym_id 
_dssp_struct_ladder.beg_2_auth_seq_id 
_dssp_struct_ladder.end_2_auth_comp_id 
_dssp_struct_ladder.end_2_auth_asym_id 
_dssp_struct_ladder.end_2_auth_seq_id 
A A A D anti-parallel HIS A 6   ? GLU A 7   ? HIS A 6   GLU A 7   GLU A 139 ? GLN A 138 ? GLU A 139 GLN A 138 
B A B G parallel      GLY A 106 ? GLY A 106 ? GLY A 106 GLY A 106 VAL A 185 ? VAL A 185 ? VAL A 185 VAL A 185 
C A C D anti-parallel VAL A 117 ? GLY A 122 ? VAL A 117 GLY A 122 GLU A 143 ? GLN A 138 ? GLU A 143 GLN A 138 
D A C F anti-parallel SER A 119 ? VAL A 120 ? SER A 119 VAL A 120 THR A 181 ? LEU A 180 ? THR A 181 LEU A 180 
E A D E anti-parallel VAL A 144 ? VAL A 144 ? VAL A 144 VAL A 144 ALA A 162 ? ALA A 162 ? ALA A 162 ALA A 162 
F A E H anti-parallel MET A 159 ? ALA A 162 ? MET A 159 ALA A 162 THR A 202 ? ALA A 199 ? THR A 202 ALA A 199 
G A F G anti-parallel PRO A 179 ? CYS A 182 ? PRO A 179 CYS A 182 ILE A 189 ? VAL A 185 ? ILE A 189 VAL A 185 
H A G H anti-parallel GLY A 188 ? GLY A 193 ? GLY A 188 GLY A 193 ARG A 203 ? ALA A 199 ? ARG A 203 ALA A 199 
I B I J anti-parallel MET A 16  ? ILE A 21  ? MET A 16  ILE A 21  PHE A 30  ? ARG A 25  ? PHE A 30  ARG A 25  
J B I L anti-parallel ALA A 17  ? ILE A 21  ? ALA A 17  ILE A 21  LEU A 52  ? ILE A 48  ? LEU A 52  ILE A 48  
K B J K anti-parallel PHE A 30  ? ALA A 33  ? PHE A 30  ALA A 33  LEU A 38  ? PHE A 36  ? LEU A 38  PHE A 36  
L B K N anti-parallel PHE A 36  ? THR A 39  ? PHE A 36  THR A 39  GLN A 91  ? MET A 88  ? GLN A 91  MET A 88  
M B L M anti-parallel THR A 49  ? LEU A 52  ? THR A 49  LEU A 52  GLN A 68  ? GLN A 65  ? GLN A 68  GLN A 65  
N B M N anti-parallel VAL A 69  ? PRO A 74  ? VAL A 69  PRO A 74  LEU A 92  ? MET A 88  ? LEU A 92  MET A 88  
O C O P anti-parallel ASN A 56  ? ASN A 56  ? ASN A 56  ASN A 56  ARG A 136 ? ARG A 136 ? ARG A 136 ARG A 136 
P D Q R anti-parallel ASN A 79  ? ASN A 79  ? ASN A 79  ASN A 79  ASN A 84  ? ASN A 84  ? ASN A 84  ASN A 84  
Q E S T anti-parallel ARG A 164 ? ARG A 164 ? ARG A 164 ARG A 164 ARG A 169 ? ARG A 169 ? ARG A 169 ARG A 169 
# 
loop_
_dssp_struct_bridge_pairs.id 
_dssp_struct_bridge_pairs.label_comp_id 
_dssp_struct_bridge_pairs.label_seq_id 
_dssp_struct_bridge_pairs.label_asym_id 
_dssp_struct_bridge_pairs.auth_seq_id 
_dssp_struct_bridge_pairs.auth_asym_id 
_dssp_struct_bridge_pairs.pdbx_PDB_ins_code 
_dssp_struct_bridge_pairs.acceptor_1_label_comp_id 
_dssp_struct_bridge_pairs.acceptor_1_label_seq_id 
_dssp_struct_bridge_pairs.acceptor_1_label_asym_id 
_dssp_struct_bridge_pairs.acceptor_1_auth_seq_id 
_dssp_struct_bridge_pairs.acceptor_1_auth_asym_id 
_dssp_struct_bridge_pairs.acceptor_1_pdbx_PDB_ins_code 
_dssp_struct_bridge_pairs.acceptor_1_energy 
_dssp_struct_bridge_pairs.acceptor_2_label_comp_id 
_dssp_struct_bridge_pairs.acceptor_2_label_seq_id 
_dssp_struct_bridge_pairs.acceptor_2_label_asym_id 
_dssp_struct_bridge_pairs.acceptor_2_auth_seq_id 
_dssp_struct_bridge_pairs.acceptor_2_auth_asym_id 
_dssp_struct_bridge_pairs.acceptor_2_pdbx_PDB_ins_code 
_dssp_struct_bridge_pairs.acceptor_2_energy 
_dssp_struct_bridge_pairs.donor_1_label_comp_id 
_dssp_struct_bridge_pairs.donor_1_label_seq_id 
_dssp_struct_bridge_pairs.donor_1_label_asym_id 
_dssp_struct_bridge_pairs.donor_1_auth_seq_id 
_dssp_struct_bridge_pairs.donor_1_auth_asym_id 
_dssp_struct_bridge_pairs.donor_1_pdbx_PDB_ins_code 
_dssp_struct_bridge_pairs.donor_1_energy 
_dssp_struct_bridge_pairs.donor_2_label_comp_id 
_dssp_struct_bridge_pairs.donor_2_label_seq_id 
_dssp_struct_bridge_pairs.donor_2_label_asym_id 
_dssp_struct_bridge_pairs.donor_2_auth_seq_id 
_dssp_struct_bridge_pairs.donor_2_auth_asym_id 
_dssp_struct_bridge_pairs.donor_2_pdbx_PDB_ins_code 
_dssp_struct_bridge_pairs.donor_2_energy 
1   GLU 1   A 1   A ? ?   ?   ? ?   ? ? ?    ?   ?   ? ?   ? ? ?    VAL 3   A 3   A ? -0.4 THR 126 A 126 A ? -0.2 
2   ILE 2   A 2   A ? LEU 125 A 125 A ? -3.5 VAL 171 A 171 A ? -0.2 GLY 5   A 5   A ? -1.7 GLY 4   A 4   A ? -0.4 
3   VAL 3   A 3   A ? ASN 170 A 170 A ? -3.0 GLU 1   A 1   A ? -0.4 ASN 170 A 170 A ? -0.2 ASN 127 A 127 A ? -0.2 
4   GLY 4   A 4   A ? THR 126 A 126 A ? -1.2 ILE 2   A 2   A ? -0.4 VAL 3   A 3   A ? -0.2 VAL 141 A 141 A ? -0.2 
5   GLY 5   A 5   A ? ILE 2   A 2   A ? -1.7 THR 126 A 126 A ? -0.4 GLU 7   A 7   A ? -0.3 GLY 4   A 4   A ? -0.2 
6   HIS 6   A 6   A ? GLU 139 A 139 A ? -2.3 GLY 4   A 4   A ? -0.1 GLU 139 A 139 A ? -2.6 ALA 8   A 8   A ? -0.1 
7   GLU 7   A 7   A ? GLY 5   A 5   A ? -0.3 GLN 138 A 138 A ? -0.2 GLN 138 A 138 A ? -0.3 ARG 9   A 9   A ? -0.1 
8   ALA 8   A 8   A ? LEU 137 A 137 A ? -2.8 GLN 55  A 55  A ? -0.1 HIS 11  A 11  A ? -0.1 LEU 137 A 137 A ? -0.1 
9   ARG 9   A 9   A ? PRO 10  A 10  A ? -0.1 GLU 7   A 7   A ? -0.1 SER 12  A 12  A ? -2.3 ARG 13  A 13  A ? -0.3 
10  PRO 10  A 10  A ? ?   ?   ? ?   ? ? ?    ?   ?   ? ?   ? ? ?    ARG 9   A 9   A ? -0.1 GLN 55  A 55  A ? -0.1 
11  HIS 11  A 11  A ? ARG 13  A 13  A ? -0.1 SER 12  A 12  A ? -0.1 ARG 9   A 9   A ? -0.1 GLN 55  A 55  A ? -0.0 
12  SER 12  A 12  A ? ARG 9   A 9   A ? -2.3 ARG 13  A 13  A ? -0.2 HIS 11  A 11  A ? -0.1 ARG 9   A 9   A ? -0.0 
13  ARG 13  A 13  A ? ARG 9   A 9   A ? -0.3 PRO 14  A 14  A ? -0.1 MET 16  A 16  A ? -1.7 SER 12  A 12  A ? -0.2 
14  PRO 14  A 14  A ? ?   ?   ? ?   ? ? ?    ?   ?   ? ?   ? ? ?    LYS 103 A 103 A ? -1.5 GLY 53  A 53  A ? -0.2 
15  TYR 15  A 15  A ? VAL 102 A 102 A ? -0.2 PRO 104 A 104 A ? -0.1 LEU 31  A 31  A ? -2.5 VAL 105 A 105 A ? -0.2 
16  MET 16  A 16  A ? ARG 13  A 13  A ? -1.7 PHE 30  A 30  A ? -0.2 GLY 53  A 53  A ? -0.6 PHE 18  A 18  A ? -0.4 
17  ALA 17  A 17  A ? GLY 29  A 29  A ? -2.9 LEU 52  A 52  A ? -0.1 GLY 29  A 29  A ? -1.5 LEU 19  A 19  A ? -0.5 
18  PHE 18  A 18  A ? VAL 51  A 51  A ? -2.5 MET 16  A 16  A ? -0.4 VAL 51  A 51  A ? -3.0 HIS 20  A 20  A ? -0.5 
19  LEU 19  A 19  A ? CYS 27  A 27  A ? -3.5 ALA 17  A 17  A ? -0.5 CYS 27  A 27  A ? -1.8 ILE 21  A 21  A ? -0.7 
20  HIS 20  A 20  A ? THR 49  A 49  A ? -2.8 PHE 18  A 18  A ? -0.5 THR 49  A 49  A ? -2.4 GLY 22  A 22  A ? -0.7 
21  ILE 21  A 21  A ? ARG 25  A 25  A ? -3.1 LEU 19  A 19  A ? -0.7 ARG 25  A 25  A ? -1.7 VAL 24  A 24  A ? -0.6 
22  GLY 22  A 22  A ? ASN 47  A 47  A ? -2.5 ARG 46  A 46  A ? -0.9 THR 49  A 49  A ? -0.1 GLY 45  A 45  A ? -0.0 
23  ARG 23  A 23  A ? ILE 21  A 21  A ? -0.1 VAL 24  A 24  A ? -0.1 GLY 22  A 22  A ? -0.2 THR 26  A 26  A ? -0.0 
24  VAL 24  A 24  A ? ILE 21  A 21  A ? -0.6 ARG 25  A 25  A ? -0.0 THR 26  A 26  A ? -0.4 GLY 22  A 22  A ? -0.1 
25  ARG 25  A 25  A ? ILE 21  A 21  A ? -1.7 CYS 43  A 43  A ? -0.0 ILE 21  A 21  A ? -3.1 CYS 27  A 27  A ? -0.3 
26  THR 26  A 26  A ? VAL 24  A 24  A ? -0.4 HIS 20  A 20  A ? -0.2 GLY 28  A 28  A ? -0.3 SER 176 A 176 A ? -0.2 
27  CYS 27  A 27  A ? LEU 19  A 19  A ? -1.8 ARG 25  A 25  A ? -0.3 LEU 19  A 19  A ? -3.5 GLY 29  A 29  A ? -0.2 
28  GLY 28  A 28  A ? SER 176 A 176 A ? -4.0 THR 26  A 26  A ? -0.3 ALA 40  A 40  A ? -0.4 PHE 30  A 30  A ? -0.3 
29  GLY 29  A 29  A ? ALA 17  A 17  A ? -1.5 CYS 27  A 27  A ? -0.2 ALA 17  A 17  A ? -2.9 LEU 31  A 31  A ? -0.3 
30  PHE 30  A 30  A ? LEU 38  A 38  A ? -2.1 GLY 28  A 28  A ? -0.3 LEU 38  A 38  A ? -3.5 VAL 32  A 32  A ? -0.3 
31  LEU 31  A 31  A ? TYR 15  A 15  A ? -2.5 GLY 29  A 29  A ? -0.3 VAL 105 A 105 A ? -2.8 VAL 37  A 37  A ? -0.2 
32  VAL 32  A 32  A ? PHE 36  A 36  A ? -2.3 ALA 33  A 33  A ? -0.4 GLU 34  A 34  A ? -0.2 VAL 37  A 37  A ? -0.2 
33  ALA 33  A 33  A ? PHE 36  A 36  A ? -1.6 LYS 103 A 103 A ? -0.0 PHE 36  A 36  A ? -1.7 VAL 32  A 32  A ? -0.4 
34  GLU 34  A 34  A ? ASN 35  A 35  A ? -0.3 VAL 32  A 32  A ? -0.2 ALA 96  A 96  A ? -4.3 ARG 94  A 94  A ? -0.1 
35  ASN 35  A 35  A ? PRO 95  A 95  A ? -0.2 PHE 36  A 36  A ? -0.1 LEU 92  A 92  A ? -2.4 VAL 37  A 37  A ? -0.4 
36  PHE 36  A 36  A ? ALA 33  A 33  A ? -1.7 GLN 91  A 91  A ? -0.2 VAL 32  A 32  A ? -2.3 ALA 33  A 33  A ? -1.6 
37  VAL 37  A 37  A ? LEU 90  A 90  A ? -2.3 ASN 35  A 35  A ? -0.4 LEU 90  A 90  A ? -3.2 THR 39  A 39  A ? -0.4 
38  LEU 38  A 38  A ? PHE 30  A 30  A ? -3.5 PHE 36  A 36  A ? -0.4 PHE 30  A 30  A ? -2.1 ALA 40  A 40  A ? -0.3 
39  THR 39  A 39  A ? MET 88  A 88  A ? -2.5 VAL 37  A 37  A ? -0.4 MET 88  A 88  A ? -2.4 ALA 41  A 41  A ? -0.3 
40  ALA 40  A 40  A ? GLY 28  A 28  A ? -0.4 LEU 38  A 38  A ? -0.3 CYS 43  A 43  A ? -1.5 ILE 87  A 87  A ? -0.3 
41  ALA 41  A 41  A ? THR 39  A 39  A ? -0.3 HIS 42  A 42  A ? -0.3 GLN 44  A 44  A ? -1.4 ALA 40  A 40  A ? -0.1 
42  HIS 42  A 42  A ? CYS 43  A 43  A ? -0.3 ALA 83  A 83  A ? -0.1 ALA 41  A 41  A ? -0.3 SER 176 A 176 A ? -0.0 
43  CYS 43  A 43  A ? ALA 40  A 40  A ? -1.5 GLY 28  A 28  A ? -0.1 HIS 42  A 42  A ? -0.3 ALA 41  A 41  A ? -0.2 
44  GLN 44  A 44  A ? ALA 41  A 41  A ? -1.4 ILE 21  A 21  A ? -0.0 ARG 46  A 46  A ? -0.3 ILE 21  A 21  A ? -0.1 
45  GLY 45  A 45  A ? GLY 22  A 22  A ? -0.0 ARG 25  A 25  A ? -0.0 ASN 47  A 47  A ? -0.4 ILE 48  A 48  A ? -0.1 
46  ARG 46  A 46  A ? GLN 44  A 44  A ? -0.3 ASN 47  A 47  A ? -0.2 GLY 22  A 22  A ? -0.9 ?   ?   ? ?   ? ? ?    
47  ASN 47  A 47  A ? GLY 45  A 45  A ? -0.4 ILE 21  A 21  A ? -0.2 GLY 22  A 22  A ? -2.5 THR 49  A 49  A ? -0.5 
48  ILE 48  A 48  A ? VAL 69  A 69  A ? -0.2 ILE 21  A 21  A ? -0.2 VAL 69  A 69  A ? -2.3 VAL 50  A 50  A ? -0.5 
49  THR 49  A 49  A ? HIS 20  A 20  A ? -2.4 ASN 47  A 47  A ? -0.5 HIS 20  A 20  A ? -2.8 VAL 51  A 51  A ? -0.5 
50  VAL 50  A 50  A ? SER 67  A 67  A ? -3.4 ILE 48  A 48  A ? -0.5 SER 67  A 67  A ? -2.6 LEU 52  A 52  A ? -0.5 
51  VAL 51  A 51  A ? PHE 18  A 18  A ? -3.0 THR 49  A 49  A ? -0.5 PHE 18  A 18  A ? -2.5 GLY 53  A 53  A ? -0.3 
52  LEU 52  A 52  A ? GLN 65  A 65  A ? -2.9 VAL 50  A 50  A ? -0.5 GLN 65  A 65  A ? -2.7 ALA 17  A 17  A ? -0.1 
53  GLY 53  A 53  A ? MET 16  A 16  A ? -0.6 PHE 101 A 101 A ? -0.4 GLN 55  A 55  A ? -0.4 CYS 63  A 63  A ? -0.2 
54  ALA 54  A 54  A ? MET 16  A 16  A ? -0.3 VAL 51  A 51  A ? -0.2 GLY 53  A 53  A ? -0.2 ILE 57  A 57  A ? -0.2 
55  GLN 55  A 55  A ? GLY 53  A 53  A ? -0.4 ASN 56  A 56  A ? -0.3 LEU 137 A 137 A ? -2.5 ILE 57  A 57  A ? -0.5 
56  ASN 56  A 56  A ? ARG 136 A 136 A ? -0.2 GLU 59  A 59  A ? -0.2 GLU 59  A 59  A ? -1.3 GLN 55  A 55  A ? -0.3 
57  ILE 57  A 57  A ? SER 135 A 135 A ? -2.9 GLN 55  A 55  A ? -0.5 ARG 136 A 136 A ? -0.1 ASN 56  A 56  A ? -0.1 
58  LYS 58  A 58  A ? SER 135 A 135 A ? -0.3 GLN 60  A 60  A ? -0.0 GLN 60  A 60  A ? -0.4 ILE 57  A 57  A ? -0.3 
59  GLU 59  A 59  A ? ASN 56  A 56  A ? -1.3 SER 135 A 135 A ? -0.2 GLU 61  A 61  A ? -1.0 ASN 56  A 56  A ? -0.2 
60  GLN 60  A 60  A ? LYS 58  A 58  A ? -0.4 ALA 54  A 54  A ? -0.1 ILE 57  A 57  A ? -0.1 LYS 58  A 58  A ? -0.0 
61  GLU 61  A 61  A ? GLU 59  A 59  A ? -1.0 ASN 56  A 56  A ? -0.2 GLN 64  A 64  A ? -1.9 ALA 54  A 54  A ? -0.0 
62  PRO 62  A 62  A ? ?   ?   ? ?   ? ? ?    ?   ?   ? ?   ? ? ?    GLU 61  A 61  A ? -0.1 ALA 54  A 54  A ? -0.1 
63  CYS 63  A 63  A ? GLY 53  A 53  A ? -0.2 GLN 65  A 65  A ? -0.0 GLN 65  A 65  A ? -0.1 ALA 54  A 54  A ? -0.1 
64  GLN 64  A 64  A ? GLU 61  A 61  A ? -1.9 GLY 53  A 53  A ? -0.1 VAL 66  A 66  A ? -0.5 GLY 53  A 53  A ? -0.2 
65  GLN 65  A 65  A ? LEU 52  A 52  A ? -2.7 CYS 63  A 63  A ? -0.1 LEU 52  A 52  A ? -2.9 SER 67  A 67  A ? -0.5 
66  VAL 66  A 66  A ? GLN 64  A 64  A ? -0.5 VAL 51  A 51  A ? -0.2 GLN 68  A 68  A ? -0.4 VAL 51  A 51  A ? -0.2 
67  SER 67  A 67  A ? VAL 50  A 50  A ? -2.6 GLN 65  A 65  A ? -0.5 VAL 50  A 50  A ? -3.4 VAL 69  A 69  A ? -0.2 
68  GLN 68  A 68  A ? VAL 66  A 66  A ? -0.4 THR 49  A 49  A ? -0.2 ALA 93  A 93  A ? -3.2 LYS 70  A 70  A ? -0.5 
69  VAL 69  A 69  A ? ILE 48  A 48  A ? -2.3 LEU 92  A 92  A ? -0.2 ILE 48  A 48  A ? -0.2 LEU 92  A 92  A ? -0.2 
70  LYS 70  A 70  A ? GLN 91  A 91  A ? -3.1 GLN 68  A 68  A ? -0.5 GLN 72  A 72  A ? -0.4 LEU 92  A 92  A ? -0.2 
71  ARG 71  A 71  A ? GLN 91  A 91  A ? -1.4 ILE 73  A 73  A ? -0.0 GLN 91  A 91  A ? -2.8 ILE 73  A 73  A ? -0.5 
72  GLN 72  A 72  A ? LYS 70  A 70  A ? -0.4 LEU 90  A 90  A ? -0.2 LEU 90  A 90  A ? -0.2 GLN 44  A 44  A ? -0.0 
73  ILE 73  A 73  A ? LEU 89  A 89  A ? -3.0 ARG 71  A 71  A ? -0.5 LEU 89  A 89  A ? -2.1 HIS 75  A 75  A ? -0.1 
74  PRO 74  A 74  A ? ?   ?   ? ?   ? ? ?    ?   ?   ? ?   ? ? ?    MET 88  A 88  A ? -0.3 ARG 76  A 76  A ? -0.1 
75  HIS 75  A 75  A ? ILE 87  A 87  A ? -2.8 ASN 85  A 85  A ? -0.3 PHE 78  A 78  A ? -2.0 ILE 87  A 87  A ? -0.1 
76  ARG 76  A 76  A ? SER 77  A 77  A ? -0.3 PRO 74  A 74  A ? -0.1 HIS 75  A 75  A ? -0.1 ASN 85  A 85  A ? -0.0 
77  SER 77  A 77  A ? ASN 85  A 85  A ? -0.1 ASN 79  A 79  A ? -0.1 ARG 76  A 76  A ? -0.3 ASN 79  A 79  A ? -0.1 
78  PHE 78  A 78  A ? HIS 75  A 75  A ? -2.0 ILE 87  A 87  A ? -0.1 TRP 80  A 80  A ? -0.5 ASN 85  A 85  A ? -0.2 
79  ASN 79  A 79  A ? ASN 84  A 84  A ? -2.5 SER 77  A 77  A ? -0.1 ALA 83  A 83  A ? -2.2 ASN 84  A 84  A ? -0.6 
80  TRP 80  A 80  A ? PHE 78  A 78  A ? -0.5 GLU 81  A 81  A ? -0.2 ASN 79  A 79  A ? -0.1 PHE 78  A 78  A ? -0.0 
81  GLU 81  A 81  A ? ASN 82  A 82  A ? -0.2 ASN 84  A 84  A ? -0.1 TRP 80  A 80  A ? -0.2 ASN 79  A 79  A ? -0.0 
82  ASN 82  A 82  A ? ASN 79  A 79  A ? -0.4 ASN 84  A 84  A ? -0.1 TRP 80  A 80  A ? -0.2 GLU 81  A 81  A ? -0.2 
83  ALA 83  A 83  A ? ASN 79  A 79  A ? -2.2 ASN 84  A 84  A ? -0.2 ASP 86  A 86  A ? -1.0 ASN 85  A 85  A ? -0.2 
84  ASN 84  A 84  A ? ASN 79  A 79  A ? -0.6 ASN 85  A 85  A ? -0.2 ASN 79  A 79  A ? -2.5 ALA 83  A 83  A ? -0.2 
85  ASN 85  A 85  A ? PHE 78  A 78  A ? -0.2 ASP 86  A 86  A ? -0.2 ILE 87  A 87  A ? -2.0 HIS 75  A 75  A ? -0.3 
86  ASP 86  A 86  A ? ALA 83  A 83  A ? -1.0 PHE 78  A 78  A ? -0.1 MET 88  A 88  A ? -0.3 THR 202 A 202 A ? -0.2 
87  ILE 87  A 87  A ? ASN 85  A 85  A ? -2.0 ALA 40  A 40  A ? -0.3 HIS 75  A 75  A ? -2.8 LEU 89  A 89  A ? -0.3 
88  MET 88  A 88  A ? THR 39  A 39  A ? -2.4 ASP 86  A 86  A ? -0.3 THR 39  A 39  A ? -2.5 LEU 90  A 90  A ? -0.4 
89  LEU 89  A 89  A ? ILE 73  A 73  A ? -2.1 ILE 87  A 87  A ? -0.3 ILE 73  A 73  A ? -3.0 GLN 91  A 91  A ? -0.6 
90  LEU 90  A 90  A ? VAL 37  A 37  A ? -3.2 MET 88  A 88  A ? -0.4 VAL 37  A 37  A ? -2.3 LEU 92  A 92  A ? -0.6 
91  GLN 91  A 91  A ? ARG 71  A 71  A ? -2.8 LEU 89  A 89  A ? -0.6 LYS 70  A 70  A ? -3.1 ARG 71  A 71  A ? -1.4 
92  LEU 92  A 92  A ? ASN 35  A 35  A ? -2.4 LEU 90  A 90  A ? -0.6 VAL 69  A 69  A ? -0.2 THR 49  A 49  A ? -0.0 
93  ALA 93  A 93  A ? GLN 68  A 68  A ? -3.2 ARG 94  A 94  A ? -0.2 LEU 92  A 92  A ? -0.1 VAL 69  A 69  A ? -0.1 
94  ARG 94  A 94  A ? GLN 68  A 68  A ? -0.4 GLU 34  A 34  A ? -0.1 ALA 93  A 93  A ? -0.2 ARG 97  A 97  A ? -0.1 
95  PRO 95  A 95  A ? ?   ?   ? ?   ? ? ?    ?   ?   ? ?   ? ? ?    ASN 35  A 35  A ? -0.2 ARG 97  A 97  A ? -0.1 
96  ALA 96  A 96  A ? GLU 34  A 34  A ? -4.3 ALA 33  A 33  A ? -0.1 LEU 98  A 98  A ? -0.8 PHE 36  A 36  A ? -0.0 
97  ARG 97  A 97  A ? PRO 95  A 95  A ? -0.1 ARG 94  A 94  A ? -0.1 ASN 99  A 99  A ? -0.3 VAL 102 A 102 A ? -0.1 
98  LEU 98  A 98  A ? ALA 96  A 96  A ? -0.8 PHE 101 A 101 A ? -0.1 ALA 100 A 100 A ? -0.2 LYS 103 A 103 A ? -0.2 
99  ASN 99  A 99  A ? VAL 102 A 102 A ? -1.8 ARG 97  A 97  A ? -0.3 VAL 102 A 102 A ? -0.4 LEU 98  A 98  A ? -0.0 
100 ALA 100 A 100 A ? LEU 98  A 98  A ? -0.2 PHE 101 A 101 A ? -0.2 LYS 103 A 103 A ? -0.1 LEU 98  A 98  A ? -0.1 
101 PHE 101 A 101 A ? VAL 102 A 102 A ? -0.3 CYS 63  A 63  A ? -0.1 LYS 103 A 103 A ? -0.4 GLY 53  A 53  A ? -0.4 
102 VAL 102 A 102 A ? ASN 99  A 99  A ? -0.4 LEU 52  A 52  A ? -0.1 ASN 99  A 99  A ? -1.8 PHE 101 A 101 A ? -0.3 
103 LYS 103 A 103 A ? PRO 14  A 14  A ? -1.5 PHE 101 A 101 A ? -0.4 LEU 31  A 31  A ? -0.3 GLY 53  A 53  A ? -0.1 
104 PRO 104 A 104 A ? ?   ?   ? ?   ? ? ?    ?   ?   ? ?   ? ? ?    GLY 106 A 106 A ? -0.3 VAL 32  A 32  A ? -0.3 
105 VAL 105 A 105 A ? LEU 31  A 31  A ? -2.8 TYR 15  A 15  A ? -0.2 VAL 185 A 185 A ? -0.1 PHE 30  A 30  A ? -0.0 
106 GLY 106 A 106 A ? GLY 184 A 184 A ? -1.0 PRO 104 A 104 A ? -0.3 ALA 186 A 186 A ? -2.6 VAL 105 A 105 A ? -0.1 
107 LEU 107 A 107 A ? VAL 185 A 185 A ? -0.2 VAL 32  A 32  A ? -0.1 GLN 187 A 187 A ? -0.1 GLY 106 A 106 A ? -0.1 
108 PRO 108 A 108 A ? ?   ?   ? ?   ? ? ?    ?   ?   ? ?   ? ? ?    THR 111 A 111 A ? -0.1 SER 208 A 208 A ? -0.1 
109 ARG 109 A 109 A ? VAL 110 A 110 A ? -0.2 LEU 107 A 107 A ? -0.1 THR 111 A 111 A ? -0.3 SER 208 A 208 A ? -0.0 
110 VAL 110 A 110 A ? ?   ?   ? ?   ? ? ?    ?   ?   ? ?   ? ? ?    VAL 112 A 112 A ? -0.2 ARG 109 A 109 A ? -0.2 
111 THR 111 A 111 A ? ARG 109 A 109 A ? -0.3 PRO 108 A 108 A ? -0.1 SER 113 A 113 A ? -0.2 GLN 187 A 187 A ? -0.0 
112 VAL 112 A 112 A ? VAL 110 A 110 A ? -0.2 GLN 187 A 187 A ? -0.1 THR 111 A 111 A ? -0.1 GLY 115 A 115 A ? -0.1 
113 SER 113 A 113 A ? THR 111 A 111 A ? -0.2 PRO 114 A 114 A ? -0.1 THR 116 A 116 A ? -1.7 VAL 144 A 144 A ? -0.2 
114 PRO 114 A 114 A ? ?   ?   ? ?   ? ? ?    ?   ?   ? ?   ? ? ?    LEU 145 A 145 A ? -0.2 SER 113 A 113 A ? -0.1 
115 GLY 115 A 115 A ? VAL 144 A 144 A ? -3.4 THR 116 A 116 A ? -0.4 VAL 117 A 117 A ? -0.2 LEU 145 A 145 A ? -0.1 
116 THR 116 A 116 A ? SER 113 A 113 A ? -1.7 VAL 144 A 144 A ? -0.1 VAL 144 A 144 A ? -2.7 CYS 118 A 118 A ? -0.5 
117 VAL 117 A 117 A ? GLY 115 A 115 A ? -0.2 GLU 143 A 143 A ? -0.2 GLY 183 A 183 A ? -0.3 SER 119 A 119 A ? -0.3 
118 CYS 118 A 118 A ? VAL 142 A 142 A ? -3.6 THR 116 A 116 A ? -0.5 VAL 142 A 142 A ? -2.9 VAL 120 A 120 A ? -0.4 
119 SER 119 A 119 A ? THR 181 A 181 A ? -3.7 VAL 117 A 117 A ? -0.3 THR 181 A 181 A ? -3.5 ALA 121 A 121 A ? -0.4 
120 VAL 120 A 120 A ? THR 140 A 140 A ? -2.7 CYS 118 A 118 A ? -0.4 THR 140 A 140 A ? -2.1 GLY 122 A 122 A ? -0.4 
121 ALA 121 A 121 A ? PRO 179 A 179 A ? -1.0 SER 119 A 119 A ? -0.4 TRP 123 A 123 A ? -0.3 GLU 139 A 139 A ? -0.2 
122 GLY 122 A 122 A ? GLN 138 A 138 A ? -2.3 VAL 120 A 120 A ? -0.4 GLN 138 A 138 A ? -2.8 ASP 175 A 175 A ? -0.1 
123 TRP 123 A 123 A ? GLY 174 A 174 A ? -0.4 ALA 121 A 121 A ? -0.3 THR 126 A 126 A ? -0.1 ASP 175 A 175 A ? -0.1 
124 GLY 124 A 124 A ? LEU 125 A 125 A ? -0.2 GLU 133 A 133 A ? -0.1 GLY 174 A 174 A ? -0.2 ILE 2   A 2   A ? -0.1 
125 LEU 125 A 125 A ? LYS 173 A 173 A ? -1.3 GLU 133 A 133 A ? -0.2 ILE 2   A 2   A ? -3.5 ALA 172 A 172 A ? -0.3 
126 THR 126 A 126 A ? SER 132 A 132 A ? -0.4 ASN 127 A 127 A ? -0.3 GLY 4   A 4   A ? -1.2 GLY 5   A 5   A ? -0.4 
127 ASN 127 A 127 A ? SER 132 A 132 A ? -0.2 VAL 3   A 3   A ? -0.2 LYS 130 A 130 A ? -1.4 THR 126 A 126 A ? -0.3 
128 ALA 128 A 128 A ? THR 126 A 126 A ? -0.3 ARG 129 A 129 A ? -0.3 ASN 127 A 127 A ? -0.1 VAL 3   A 3   A ? -0.0 
129 ARG 129 A 129 A ? THR 126 A 126 A ? -0.0 SER 131 A 131 A ? -0.0 SER 131 A 131 A ? -0.3 ALA 128 A 128 A ? -0.3 
130 LYS 130 A 130 A ? ASN 127 A 127 A ? -1.4 SER 131 A 131 A ? -0.1 ASN 127 A 127 A ? -0.2 LEU 125 A 125 A ? -0.0 
131 SER 131 A 131 A ? ARG 129 A 129 A ? -0.3 GLU 133 A 133 A ? -0.1 GLU 133 A 133 A ? -0.4 LYS 130 A 130 A ? -0.1 
132 SER 132 A 132 A ? ASN 127 A 127 A ? -0.1 GLY 124 A 124 A ? -0.0 THR 126 A 126 A ? -0.4 ASN 127 A 127 A ? -0.2 
133 GLU 133 A 133 A ? SER 131 A 131 A ? -0.4 LEU 125 A 125 A ? -0.1 LEU 125 A 125 A ? -0.2 GLY 124 A 124 A ? -0.1 
134 PRO 134 A 134 A ? ?   ?   ? ?   ? ? ?    ?   ?   ? ?   ? ? ?    GLN 138 A 138 A ? -0.1 ILE 57  A 57  A ? -0.1 
135 SER 135 A 135 A ? LEU 137 A 137 A ? -0.1 ASN 56  A 56  A ? -0.1 ILE 57  A 57  A ? -2.9 LYS 58  A 58  A ? -0.3 
136 ARG 136 A 136 A ? ASN 56  A 56  A ? -0.3 ILE 57  A 57  A ? -0.1 ASN 56  A 56  A ? -0.2 GLN 55  A 55  A ? -0.1 
137 LEU 137 A 137 A ? GLN 55  A 55  A ? -2.5 SER 135 A 135 A ? -0.3 ALA 8   A 8   A ? -2.8 GLU 139 A 139 A ? -0.3 
138 GLN 138 A 138 A ? GLY 122 A 122 A ? -2.8 GLU 7   A 7   A ? -0.3 GLY 122 A 122 A ? -2.3 THR 140 A 140 A ? -0.3 
139 GLU 139 A 139 A ? HIS 6   A 6   A ? -2.6 LEU 137 A 137 A ? -0.3 HIS 6   A 6   A ? -2.3 VAL 141 A 141 A ? -0.3 
140 THR 140 A 140 A ? VAL 120 A 120 A ? -2.1 GLN 138 A 138 A ? -0.3 VAL 120 A 120 A ? -2.7 VAL 142 A 142 A ? -0.4 
141 VAL 141 A 141 A ? GLU 139 A 139 A ? -0.3 SER 119 A 119 A ? -0.2 GLU 143 A 143 A ? -0.3 SER 119 A 119 A ? -0.2 
142 VAL 142 A 142 A ? CYS 118 A 118 A ? -2.9 THR 140 A 140 A ? -0.4 CYS 118 A 118 A ? -3.6 VAL 144 A 144 A ? -0.5 
143 GLU 143 A 143 A ? VAL 141 A 141 A ? -0.3 VAL 117 A 117 A ? -0.2 GLY 163 A 163 A ? -2.2 LEU 145 A 145 A ? -0.3 
144 VAL 144 A 144 A ? THR 116 A 116 A ? -2.7 VAL 142 A 142 A ? -0.5 GLY 115 A 115 A ? -3.4 ALA 162 A 162 A ? -0.3 
145 LEU 145 A 145 A ? CYS 161 A 161 A ? -3.5 GLU 143 A 143 A ? -0.3 CYS 161 A 161 A ? -0.5 ASP 147 A 147 A ? -0.1 
146 SER 146 A 146 A ? VAL 144 A 144 A ? -0.3 ASP 147 A 147 A ? -0.1 LEU 149 A 149 A ? -1.3 CYS 150 A 150 A ? -0.6 
147 ASP 147 A 147 A ? GLN 148 A 148 A ? -0.3 LEU 149 A 149 A ? -0.2 CYS 150 A 150 A ? -1.0 ILE 151 A 151 A ? -0.8 
148 GLN 148 A 148 A ? LEU 149 A 149 A ? -0.3 CYS 150 A 150 A ? -0.2 ILE 151 A 151 A ? -0.3 ASP 147 A 147 A ? -0.3 
149 LEU 149 A 149 A ? SER 146 A 146 A ? -1.3 CYS 150 A 150 A ? -0.2 GLN 148 A 148 A ? -0.3 ASP 147 A 147 A ? -0.2 
150 CYS 150 A 150 A ? ASP 147 A 147 A ? -1.0 SER 146 A 146 A ? -0.6 ASN 153 A 153 A ? -0.9 ARG 152 A 152 A ? -0.3 
151 ILE 151 A 151 A ? ASP 147 A 147 A ? -0.8 GLN 148 A 148 A ? -0.3 CYS 150 A 150 A ? -0.1 GLN 148 A 148 A ? -0.1 
152 ARG 152 A 152 A ? CYS 150 A 150 A ? -0.3 ASN 153 A 153 A ? -0.1 ILE 151 A 151 A ? -0.2 CYS 150 A 150 A ? -0.1 
153 ASN 153 A 153 A ? CYS 150 A 150 A ? -0.9 ASN 82  A 82  A ? -0.0 ASN 155 A 155 A ? -0.3 ARG 152 A 152 A ? -0.1 
154 PHE 154 A 154 A ? CYS 150 A 150 A ? -0.2 MET 159 A 159 A ? -0.0 ALA 83  A 83  A ? -0.1 CYS 150 A 150 A ? -0.0 
155 ASN 155 A 155 A ? ASN 153 A 153 A ? -0.3 PRO 156 A 156 A ? -0.1 THR 158 A 158 A ? -1.6 MET 159 A 159 A ? -1.6 
156 PRO 156 A 156 A ? ?   ?   ? ?   ? ? ?    ?   ?   ? ?   ? ? ?    ASN 155 A 155 A ? -0.1 CYS 161 A 161 A ? -0.1 
157 ALA 157 A 157 A ? THR 158 A 158 A ? -0.2 LEU 160 A 160 A ? -0.0 LEU 160 A 160 A ? -0.0 THR 206 A 206 A ? -0.0 
158 THR 158 A 158 A ? ASN 155 A 155 A ? -1.6 MET 159 A 159 A ? -0.1 ARG 203 A 203 A ? -2.4 LEU 160 A 160 A ? -0.3 
159 MET 159 A 159 A ? ASN 155 A 155 A ? -1.6 THR 202 A 202 A ? -0.2 CYS 161 A 161 A ? -0.4 THR 202 A 202 A ? -0.2 
160 LEU 160 A 160 A ? TYR 201 A 201 A ? -3.2 THR 158 A 158 A ? -0.3 TYR 201 A 201 A ? -2.7 ALA 162 A 162 A ? -0.5 
161 CYS 161 A 161 A ? LEU 145 A 145 A ? -0.5 MET 159 A 159 A ? -0.4 LEU 145 A 145 A ? -3.5 GLY 163 A 163 A ? -0.3 
162 ALA 162 A 162 A ? ALA 199 A 199 A ? -2.0 LEU 160 A 160 A ? -0.5 ALA 199 A 199 A ? -2.8 VAL 144 A 144 A ? -0.2 
163 GLY 163 A 163 A ? GLU 143 A 143 A ? -2.2 CYS 161 A 161 A ? -0.3 ARG 165 A 165 A ? -0.5 ASN 170 A 170 A ? -0.1 
164 ARG 164 A 164 A ? ARG 169 A 169 A ? -1.2 ALA 162 A 162 A ? -0.2 ARG 169 A 169 A ? -0.7 GLY 168 A 168 A ? -0.6 
165 ARG 165 A 165 A ? GLY 163 A 163 A ? -0.5 GLU 166 A 166 A ? -0.2 GLY 168 A 168 A ? -0.2 ARG 164 A 164 A ? -0.1 
166 GLU 166 A 166 A ? GLU 167 A 167 A ? -0.2 GLY 168 A 168 A ? -0.1 ARG 165 A 165 A ? -0.2 ARG 164 A 164 A ? -0.0 
167 GLU 167 A 167 A ? ARG 164 A 164 A ? -0.3 ARG 169 A 169 A ? -0.1 GLU 166 A 166 A ? -0.2 ARG 165 A 165 A ? -0.1 
168 GLY 168 A 168 A ? ARG 164 A 164 A ? -0.6 ARG 169 A 169 A ? -0.2 ASN 170 A 170 A ? -0.6 ARG 165 A 165 A ? -0.1 
169 ARG 169 A 169 A ? ARG 164 A 164 A ? -0.7 GLY 4   A 4   A ? -0.1 ARG 164 A 164 A ? -1.2 VAL 171 A 171 A ? -0.3 
170 ASN 170 A 170 A ? GLY 168 A 168 A ? -0.6 VAL 3   A 3   A ? -0.2 VAL 3   A 3   A ? -3.0 ALA 172 A 172 A ? -0.5 
171 VAL 171 A 171 A ? ARG 169 A 169 A ? -0.3 ILE 2   A 2   A ? -0.2 ILE 2   A 2   A ? -0.2 LYS 173 A 173 A ? -0.2 
172 ALA 172 A 172 A ? ASN 170 A 170 A ? -0.5 LEU 125 A 125 A ? -0.3 ASP 175 A 175 A ? -1.2 GLY 124 A 124 A ? -0.1 
173 LYS 173 A 173 A ? GLY 174 A 174 A ? -0.2 VAL 171 A 171 A ? -0.2 LEU 125 A 125 A ? -1.3 ALA 172 A 172 A ? -0.2 
174 GLY 174 A 174 A ? GLY 124 A 124 A ? -0.2 THR 26  A 26  A ? -0.2 TRP 123 A 123 A ? -0.4 LYS 173 A 173 A ? -0.2 
175 ASP 175 A 175 A ? ALA 172 A 172 A ? -1.2 GLY 122 A 122 A ? -0.1 GLY 178 A 178 A ? -2.7 VAL 190 A 190 A ? -0.3 
176 SER 176 A 176 A ? GLY 177 A 177 A ? -0.3 THR 26  A 26  A ? -0.2 GLY 28  A 28  A ? -4.0 SER 191 A 191 A ? -0.2 
177 GLY 177 A 177 A ? VAL 190 A 190 A ? -3.0 GLY 178 A 178 A ? -0.3 SER 176 A 176 A ? -0.3 PHE 30  A 30  A ? -0.1 
178 GLY 178 A 178 A ? ASP 175 A 175 A ? -2.7 GLY 28  A 28  A ? -0.1 VAL 190 A 190 A ? -2.9 GLY 177 A 177 A ? -0.3 
179 PRO 179 A 179 A ? ?   ?   ? ?   ? ? ?    ?   ?   ? ?   ? ? ?    ALA 121 A 121 A ? -1.0 THR 181 A 181 A ? -0.6 
180 LEU 180 A 180 A ? GLY 188 A 188 A ? -2.5 GLY 178 A 178 A ? -0.3 GLN 187 A 187 A ? -3.8 GLY 188 A 188 A ? -1.5 
181 THR 181 A 181 A ? SER 119 A 119 A ? -3.5 PRO 179 A 179 A ? -0.6 SER 119 A 119 A ? -3.7 GLY 183 A 183 A ? -0.5 
182 CYS 182 A 182 A ? VAL 185 A 185 A ? -2.5 LEU 180 A 180 A ? -0.4 VAL 185 A 185 A ? -1.0 CYS 118 A 118 A ? -0.1 
183 GLY 183 A 183 A ? THR 181 A 181 A ? -0.5 VAL 117 A 117 A ? -0.3 CYS 182 A 182 A ? -0.1 ALA 186 A 186 A ? -0.1 
184 GLY 184 A 184 A ? VAL 185 A 185 A ? -0.2 VAL 105 A 105 A ? -0.0 GLY 106 A 106 A ? -1.0 ALA 186 A 186 A ? -0.4 
185 VAL 185 A 185 A ? CYS 182 A 182 A ? -1.0 VAL 105 A 105 A ? -0.1 CYS 182 A 182 A ? -2.5 GLN 187 A 187 A ? -0.6 
186 ALA 186 A 186 A ? GLY 106 A 106 A ? -2.6 GLY 184 A 184 A ? -0.4 THR 181 A 181 A ? -0.2 ILE 189 A 189 A ? -0.1 
187 GLN 187 A 187 A ? LEU 180 A 180 A ? -3.8 VAL 185 A 185 A ? -0.6 VAL 204 A 204 A ? -1.2 SER 205 A 205 A ? -0.5 
188 GLY 188 A 188 A ? LEU 180 A 180 A ? -1.5 ARG 203 A 203 A ? -0.2 LEU 180 A 180 A ? -2.5 VAL 190 A 190 A ? -0.4 
189 ILE 189 A 189 A ? THR 202 A 202 A ? -1.5 GLN 187 A 187 A ? -0.3 THR 202 A 202 A ? -2.6 SER 191 A 191 A ? -0.5 
190 VAL 190 A 190 A ? GLY 178 A 178 A ? -2.9 GLY 188 A 188 A ? -0.4 GLY 177 A 177 A ? -3.0 TYR 201 A 201 A ? -0.2 
191 SER 191 A 191 A ? MET 200 A 200 A ? -1.7 ILE 189 A 189 A ? -0.5 GLY 193 A 193 A ? -0.3 TYR 201 A 201 A ? -0.2 
192 TRP 192 A 192 A ? MET 200 A 200 A ? -1.0 ALA 83  A 83  A ? -0.1 MET 200 A 200 A ? -2.0 SER 191 A 191 A ? -0.3 
193 GLY 193 A 193 A ? SER 191 A 191 A ? -0.3 ALA 199 A 199 A ? -0.2 ALA 199 A 199 A ? -0.2 ASN 170 A 170 A ? -0.0 
194 ARG 194 A 194 A ? PRO 198 A 198 A ? -0.7 LEU 196 A 196 A ? -0.5 VAL 171 A 171 A ? -0.2 MET 200 A 200 A ? -0.0 
195 PRO 195 A 195 A ? ?   ?   ? ?   ? ? ?    ?   ?   ? ?   ? ? ?    ARG 194 A 194 A ? -0.1 ALA 128 A 128 A ? -0.1 
196 LEU 196 A 196 A ? PRO 198 A 198 A ? -0.2 ASN 170 A 170 A ? -0.1 ARG 194 A 194 A ? -0.5 ARG 165 A 165 A ? -0.1 
197 PRO 197 A 197 A ? ?   ?   ? ?   ? ? ?    ?   ?   ? ?   ? ? ?    GLY 163 A 163 A ? -0.1 ALA 199 A 199 A ? -0.1 
198 PRO 198 A 198 A ? ?   ?   ? ?   ? ? ?    ?   ?   ? ?   ? ? ?    ARG 194 A 194 A ? -0.7 MET 200 A 200 A ? -0.3 
199 ALA 199 A 199 A ? ALA 162 A 162 A ? -2.8 GLY 193 A 193 A ? -0.2 ALA 162 A 162 A ? -2.0 TYR 201 A 201 A ? -0.5 
200 MET 200 A 200 A ? TRP 192 A 192 A ? -2.0 PRO 198 A 198 A ? -0.3 SER 191 A 191 A ? -1.7 TRP 192 A 192 A ? -1.0 
201 TYR 201 A 201 A ? LEU 160 A 160 A ? -2.7 ALA 199 A 199 A ? -0.5 LEU 160 A 160 A ? -3.2 ARG 203 A 203 A ? -0.4 
202 THR 202 A 202 A ? ILE 189 A 189 A ? -2.6 MET 200 A 200 A ? -0.4 ILE 189 A 189 A ? -1.5 VAL 204 A 204 A ? -0.7 
203 ARG 203 A 203 A ? THR 158 A 158 A ? -2.4 TYR 201 A 201 A ? -0.4 THR 206 A 206 A ? -0.7 TYR 207 A 207 A ? -0.5 
204 VAL 204 A 204 A ? GLN 187 A 187 A ? -1.2 THR 202 A 202 A ? -0.7 TYR 207 A 207 A ? -1.8 SER 208 A 208 A ? -0.4 
205 SER 205 A 205 A ? GLN 187 A 187 A ? -0.5 THR 206 A 206 A ? -0.3 SER 208 A 208 A ? -0.8 GLN 209 A 209 A ? -0.3 
206 THR 206 A 206 A ? ARG 203 A 203 A ? -0.7 TYR 207 A 207 A ? -0.2 SER 205 A 205 A ? -0.3 VAL 204 A 204 A ? -0.2 
207 TYR 207 A 207 A ? VAL 204 A 204 A ? -1.8 ARG 203 A 203 A ? -0.5 ILE 211 A 211 A ? -3.0 THR 206 A 206 A ? -0.2 
208 SER 208 A 208 A ? SER 205 A 205 A ? -0.8 VAL 204 A 204 A ? -0.4 GLN 212 A 212 A ? -2.4 ALA 213 A 213 A ? -0.2 
209 GLN 209 A 209 A ? SER 205 A 205 A ? -0.3 TRP 210 A 210 A ? -0.2 ALA 213 A 213 A ? -2.6 SER 208 A 208 A ? -0.2 
210 TRP 210 A 210 A ? GLN 212 A 212 A ? -0.2 THR 206 A 206 A ? -0.2 THR 214 A 214 A ? -2.4 SER 208 A 208 A ? -0.2 
211 ILE 211 A 211 A ? TYR 207 A 207 A ? -3.0 GLN 212 A 212 A ? -0.2 ILE 215 A 215 A ? -2.3 GLN 209 A 209 A ? -0.2 
212 GLN 212 A 212 A ? SER 208 A 208 A ? -2.4 ALA 213 A 213 A ? -0.2 ARG 216 A 216 A ? -2.1 ILE 211 A 211 A ? -0.2 
213 ALA 213 A 213 A ? GLN 209 A 209 A ? -2.6 ILE 215 A 215 A ? -0.2 GLU 217 A 217 A ? -1.8 GLN 212 A 212 A ? -0.2 
214 THR 214 A 214 A ? TRP 210 A 210 A ? -2.4 GLN 209 A 209 A ? -0.2 LEU 218 A 218 A ? -1.5 GLN 212 A 212 A ? -0.2 
215 ILE 215 A 215 A ? ILE 211 A 211 A ? -2.3 ARG 216 A 216 A ? -0.2 ALA 213 A 213 A ? -0.2 THR 214 A 214 A ? -0.2 
216 ARG 216 A 216 A ? GLN 212 A 212 A ? -2.1 GLU 217 A 217 A ? -0.2 ILE 215 A 215 A ? -0.2 THR 214 A 214 A ? -0.2 
217 GLU 217 A 217 A ? ALA 213 A 213 A ? -1.8 GLN 212 A 212 A ? -0.2 ARG 216 A 216 A ? -0.2 ILE 215 A 215 A ? -0.2 
218 LEU 218 A 218 A ? THR 214 A 214 A ? -1.5 ALA 213 A 213 A ? -0.2 ARG 216 A 216 A ? -0.2 GLU 217 A 217 A ? -0.2 
# 
loop_
_dssp_statistics_histogram.entry_id 
_dssp_statistics_histogram.type 
_dssp_statistics_histogram.1 
_dssp_statistics_histogram.2 
_dssp_statistics_histogram.3 
_dssp_statistics_histogram.4 
_dssp_statistics_histogram.5 
_dssp_statistics_histogram.6 
_dssp_statistics_histogram.7 
_dssp_statistics_histogram.8 
_dssp_statistics_histogram.9 
_dssp_statistics_histogram.10 
_dssp_statistics_histogram.11 
_dssp_statistics_histogram.12 
_dssp_statistics_histogram.13 
_dssp_statistics_histogram.14 
_dssp_statistics_histogram.15 
_dssp_statistics_histogram.16 
_dssp_statistics_histogram.17 
_dssp_statistics_histogram.18 
_dssp_statistics_histogram.19 
_dssp_statistics_histogram.20 
_dssp_statistics_histogram.21 
_dssp_statistics_histogram.22 
_dssp_statistics_histogram.23 
_dssp_statistics_histogram.24 
_dssp_statistics_histogram.25 
_dssp_statistics_histogram.26 
_dssp_statistics_histogram.27 
_dssp_statistics_histogram.28 
_dssp_statistics_histogram.29 
_dssp_statistics_histogram.30 
Pelodiscus_sinensis_GeneID=102454582 residues_per_alpha_helix        0 0 0 1 0 0 0 0 0 1 0 0 0 0 0 0 0 0 0 0 0 0 0 0 0 0 0 0 0 0 
Pelodiscus_sinensis_GeneID=102454582 parallel_bridges_per_ladder     1 0 0 0 0 0 0 0 0 0 0 0 0 0 0 0 0 0 0 0 0 0 0 0 0 0 0 0 0 0 
Pelodiscus_sinensis_GeneID=102454582 antiparallel_bridges_per_ladder 4 2 1 4 3 2 0 0 0 0 0 0 0 0 0 0 0 0 0 0 0 0 0 0 0 0 0 0 0 0 
Pelodiscus_sinensis_GeneID=102454582 ladders_per_sheet               0 0 0 0 0 1 0 1 0 0 0 0 0 0 0 0 0 0 0 0 0 0 0 0 0 0 0 0 0 0 
# 
loop_
_dssp_statistics_hbond.entry_id 
_dssp_statistics_hbond.type 
_dssp_statistics_hbond.count 
_dssp_statistics_hbond.count_per_100 
Pelodiscus_sinensis_GeneID=102454582 O(I)-->H-N(J)          146 67.0 
Pelodiscus_sinensis_GeneID=102454582 'PARALLEL BRIDGES'     2   0.9  
Pelodiscus_sinensis_GeneID=102454582 'ANTIPARALLEL BRIDGES' 73  33.5 
Pelodiscus_sinensis_GeneID=102454582 O(I)-->H-N(I-5)        2   0.9  
Pelodiscus_sinensis_GeneID=102454582 O(I)-->H-N(I-4)        3   1.4  
Pelodiscus_sinensis_GeneID=102454582 O(I)-->H-N(I-3)        3   1.4  
Pelodiscus_sinensis_GeneID=102454582 O(I)-->H-N(I-2)        1   0.5  
Pelodiscus_sinensis_GeneID=102454582 O(I)-->H-N(I-1)        0   0.0  
Pelodiscus_sinensis_GeneID=102454582 O(I)-->H-N(I+0)        0   0.0  
Pelodiscus_sinensis_GeneID=102454582 O(I)-->H-N(I+1)        0   0.0  
Pelodiscus_sinensis_GeneID=102454582 O(I)-->H-N(I+2)        23  10.6 
Pelodiscus_sinensis_GeneID=102454582 O(I)-->H-N(I+3)        23  10.6 
Pelodiscus_sinensis_GeneID=102454582 O(I)-->H-N(I+4)        14  6.4  
Pelodiscus_sinensis_GeneID=102454582 O(I)-->H-N(I+5)        2   0.9  
# 
_dssp_statistics.entry_id                       Pelodiscus_sinensis_GeneID=102454582 
_dssp_statistics.nr_of_residues                 218 
_dssp_statistics.nr_of_chains                   1 
_dssp_statistics.nr_of_ss_bridges_total         0 
_dssp_statistics.nr_of_ss_bridges_intra_chain   0 
_dssp_statistics.nr_of_ss_bridges_inter_chain   0 
# 
loop_
_chem_comp.id 
_chem_comp.type 
_chem_comp.mon_nstd_flag 
_chem_comp.name 
_chem_comp.formula 
_chem_comp.formula_weight 
ALA 'L-PEPTIDE LINKING' y ALANINE         'C3 H7 N O2'     89.093 
ARG 'L-PEPTIDE LINKING' y ARGININE        'C6 H15 N4 O2'  175.209 
ASN 'L-PEPTIDE LINKING' y ASPARAGINE      'C4 H8 N2 O3'   132.118 
ASP 'L-PEPTIDE LINKING' y 'ASPARTIC ACID' 'C4 H7 N O4'    133.103 
CYS 'L-PEPTIDE LINKING' y CYSTEINE        'C3 H7 N O2 S'  121.158 
GLN 'L-PEPTIDE LINKING' y GLUTAMINE       'C5 H10 N2 O3'  146.144 
GLU 'L-PEPTIDE LINKING' y 'GLUTAMIC ACID' 'C5 H9 N O4'    147.129 
GLY 'PEPTIDE LINKING'   y GLYCINE         'C2 H5 N O2'     75.067 
HIS 'L-PEPTIDE LINKING' y HISTIDINE       'C6 H10 N3 O2'  156.162 
ILE 'L-PEPTIDE LINKING' y ISOLEUCINE      'C6 H13 N O2'   131.173 
LEU 'L-PEPTIDE LINKING' y LEUCINE         'C6 H13 N O2'   131.173 
LYS 'L-PEPTIDE LINKING' y LYSINE          'C6 H15 N2 O2'  147.195 
MET 'L-PEPTIDE LINKING' y METHIONINE      'C5 H11 N O2 S' 149.211 
PHE 'L-PEPTIDE LINKING' y PHENYLALANINE   'C9 H11 N O2'   165.189 
PRO 'L-PEPTIDE LINKING' y PROLINE         'C5 H9 N O2'     115.13 
SER 'L-PEPTIDE LINKING' y SERINE          'C3 H7 N O3'    105.093 
THR 'L-PEPTIDE LINKING' y THREONINE       'C4 H9 N O3'    119.119 
TRP 'L-PEPTIDE LINKING' y TRYPTOPHAN      'C11 H12 N2 O2' 204.225 
TYR 'L-PEPTIDE LINKING' y TYROSINE        'C9 H11 N O3'   181.189 
VAL 'L-PEPTIDE LINKING' y VALINE          'C5 H11 N O2'   117.146 
# 
loop_
_atom_type.symbol 
N 
C 
O 
S 
# 
loop_
_entity_poly_seq.entity_id 
_entity_poly_seq.num 
_entity_poly_seq.mon_id 
_entity_poly_seq.hetero 
1   1 GLU n 
1   2 ILE n 
1   3 VAL n 
1   4 GLY n 
1   5 GLY n 
1   6 HIS n 
1   7 GLU n 
1   8 ALA n 
1   9 ARG n 
1  10 PRO n 
1  11 HIS n 
1  12 SER n 
1  13 ARG n 
1  14 PRO n 
1  15 TYR n 
1  16 MET n 
1  17 ALA n 
1  18 PHE n 
1  19 LEU n 
1  20 HIS n 
1  21 ILE n 
1  22 GLY n 
1  23 ARG n 
1  24 VAL n 
1  25 ARG n 
1  26 THR n 
1  27 CYS n 
1  28 GLY n 
1  29 GLY n 
1  30 PHE n 
1  31 LEU n 
1  32 VAL n 
1  33 ALA n 
1  34 GLU n 
1  35 ASN n 
1  36 PHE n 
1  37 VAL n 
1  38 LEU n 
1  39 THR n 
1  40 ALA n 
1  41 ALA n 
1  42 HIS n 
1  43 CYS n 
1  44 GLN n 
1  45 GLY n 
1  46 ARG n 
1  47 ASN n 
1  48 ILE n 
1  49 THR n 
1  50 VAL n 
1  51 VAL n 
1  52 LEU n 
1  53 GLY n 
1  54 ALA n 
1  55 GLN n 
1  56 ASN n 
1  57 ILE n 
1  58 LYS n 
1  59 GLU n 
1  60 GLN n 
1  61 GLU n 
1  62 PRO n 
1  63 CYS n 
1  64 GLN n 
1  65 GLN n 
1  66 VAL n 
1  67 SER n 
1  68 GLN n 
1  69 VAL n 
1  70 LYS n 
1  71 ARG n 
1  72 GLN n 
1  73 ILE n 
1  74 PRO n 
1  75 HIS n 
1  76 ARG n 
1  77 SER n 
1  78 PHE n 
1  79 ASN n 
1  80 TRP n 
1  81 GLU n 
1  82 ASN n 
1  83 ALA n 
1  84 ASN n 
1  85 ASN n 
1  86 ASP n 
1  87 ILE n 
1  88 MET n 
1  89 LEU n 
1  90 LEU n 
1  91 GLN n 
1  92 LEU n 
1  93 ALA n 
1  94 ARG n 
1  95 PRO n 
1  96 ALA n 
1  97 ARG n 
1  98 LEU n 
1  99 ASN n 
1 100 ALA n 
1 101 PHE n 
1 102 VAL n 
1 103 LYS n 
1 104 PRO n 
1 105 VAL n 
1 106 GLY n 
1 107 LEU n 
1 108 PRO n 
1 109 ARG n 
1 110 VAL n 
1 111 THR n 
1 112 VAL n 
1 113 SER n 
1 114 PRO n 
1 115 GLY n 
1 116 THR n 
1 117 VAL n 
1 118 CYS n 
1 119 SER n 
1 120 VAL n 
1 121 ALA n 
1 122 GLY n 
1 123 TRP n 
1 124 GLY n 
1 125 LEU n 
1 126 THR n 
1 127 ASN n 
1 128 ALA n 
1 129 ARG n 
1 130 LYS n 
1 131 SER n 
1 132 SER n 
1 133 GLU n 
1 134 PRO n 
1 135 SER n 
1 136 ARG n 
1 137 LEU n 
1 138 GLN n 
1 139 GLU n 
1 140 THR n 
1 141 VAL n 
1 142 VAL n 
1 143 GLU n 
1 144 VAL n 
1 145 LEU n 
1 146 SER n 
1 147 ASP n 
1 148 GLN n 
1 149 LEU n 
1 150 CYS n 
1 151 ILE n 
1 152 ARG n 
1 153 ASN n 
1 154 PHE n 
1 155 ASN n 
1 156 PRO n 
1 157 ALA n 
1 158 THR n 
1 159 MET n 
1 160 LEU n 
1 161 CYS n 
1 162 ALA n 
1 163 GLY n 
1 164 ARG n 
1 165 ARG n 
1 166 GLU n 
1 167 GLU n 
1 168 GLY n 
1 169 ARG n 
1 170 ASN n 
1 171 VAL n 
1 172 ALA n 
1 173 LYS n 
1 174 GLY n 
1 175 ASP n 
1 176 SER n 
1 177 GLY n 
1 178 GLY n 
1 179 PRO n 
1 180 LEU n 
1 181 THR n 
1 182 CYS n 
1 183 GLY n 
1 184 GLY n 
1 185 VAL n 
1 186 ALA n 
1 187 GLN n 
1 188 GLY n 
1 189 ILE n 
1 190 VAL n 
1 191 SER n 
1 192 TRP n 
1 193 GLY n 
1 194 ARG n 
1 195 PRO n 
1 196 LEU n 
1 197 PRO n 
1 198 PRO n 
1 199 ALA n 
1 200 MET n 
1 201 TYR n 
1 202 THR n 
1 203 ARG n 
1 204 VAL n 
1 205 SER n 
1 206 THR n 
1 207 TYR n 
1 208 SER n 
1 209 GLN n 
1 210 TRP n 
1 211 ILE n 
1 212 GLN n 
1 213 ALA n 
1 214 THR n 
1 215 ILE n 
1 216 ARG n 
1 217 GLU n 
1 218 LEU n 
# 
loop_
_pdbx_poly_seq_scheme.asym_id 
_pdbx_poly_seq_scheme.entity_id 
_pdbx_poly_seq_scheme.seq_id 
_pdbx_poly_seq_scheme.mon_id 
_pdbx_poly_seq_scheme.ndb_seq_num 
_pdbx_poly_seq_scheme.pdb_seq_num 
_pdbx_poly_seq_scheme.auth_seq_num 
_pdbx_poly_seq_scheme.pdb_mon_id 
_pdbx_poly_seq_scheme.auth_mon_id 
_pdbx_poly_seq_scheme.pdb_strand_id 
_pdbx_poly_seq_scheme.pdb_ins_code 
_pdbx_poly_seq_scheme.hetero 
A 1   1 GLU   1 1   1   GLU GLU A ? n 
A 1   2 ILE   2 2   2   ILE ILE A ? n 
A 1   3 VAL   3 3   3   VAL VAL A ? n 
A 1   4 GLY   4 4   4   GLY GLY A ? n 
A 1   5 GLY   5 5   5   GLY GLY A ? n 
A 1   6 HIS   6 6   6   HIS HIS A ? n 
A 1   7 GLU   7 7   7   GLU GLU A ? n 
A 1   8 ALA   8 8   8   ALA ALA A ? n 
A 1   9 ARG   9 9   9   ARG ARG A ? n 
A 1  10 PRO  10 10  10  PRO PRO A ? n 
A 1  11 HIS  11 11  11  HIS HIS A ? n 
A 1  12 SER  12 12  12  SER SER A ? n 
A 1  13 ARG  13 13  13  ARG ARG A ? n 
A 1  14 PRO  14 14  14  PRO PRO A ? n 
A 1  15 TYR  15 15  15  TYR TYR A ? n 
A 1  16 MET  16 16  16  MET MET A ? n 
A 1  17 ALA  17 17  17  ALA ALA A ? n 
A 1  18 PHE  18 18  18  PHE PHE A ? n 
A 1  19 LEU  19 19  19  LEU LEU A ? n 
A 1  20 HIS  20 20  20  HIS HIS A ? n 
A 1  21 ILE  21 21  21  ILE ILE A ? n 
A 1  22 GLY  22 22  22  GLY GLY A ? n 
A 1  23 ARG  23 23  23  ARG ARG A ? n 
A 1  24 VAL  24 24  24  VAL VAL A ? n 
A 1  25 ARG  25 25  25  ARG ARG A ? n 
A 1  26 THR  26 26  26  THR THR A ? n 
A 1  27 CYS  27 27  27  CYS CYS A ? n 
A 1  28 GLY  28 28  28  GLY GLY A ? n 
A 1  29 GLY  29 29  29  GLY GLY A ? n 
A 1  30 PHE  30 30  30  PHE PHE A ? n 
A 1  31 LEU  31 31  31  LEU LEU A ? n 
A 1  32 VAL  32 32  32  VAL VAL A ? n 
A 1  33 ALA  33 33  33  ALA ALA A ? n 
A 1  34 GLU  34 34  34  GLU GLU A ? n 
A 1  35 ASN  35 35  35  ASN ASN A ? n 
A 1  36 PHE  36 36  36  PHE PHE A ? n 
A 1  37 VAL  37 37  37  VAL VAL A ? n 
A 1  38 LEU  38 38  38  LEU LEU A ? n 
A 1  39 THR  39 39  39  THR THR A ? n 
A 1  40 ALA  40 40  40  ALA ALA A ? n 
A 1  41 ALA  41 41  41  ALA ALA A ? n 
A 1  42 HIS  42 42  42  HIS HIS A ? n 
A 1  43 CYS  43 43  43  CYS CYS A ? n 
A 1  44 GLN  44 44  44  GLN GLN A ? n 
A 1  45 GLY  45 45  45  GLY GLY A ? n 
A 1  46 ARG  46 46  46  ARG ARG A ? n 
A 1  47 ASN  47 47  47  ASN ASN A ? n 
A 1  48 ILE  48 48  48  ILE ILE A ? n 
A 1  49 THR  49 49  49  THR THR A ? n 
A 1  50 VAL  50 50  50  VAL VAL A ? n 
A 1  51 VAL  51 51  51  VAL VAL A ? n 
A 1  52 LEU  52 52  52  LEU LEU A ? n 
A 1  53 GLY  53 53  53  GLY GLY A ? n 
A 1  54 ALA  54 54  54  ALA ALA A ? n 
A 1  55 GLN  55 55  55  GLN GLN A ? n 
A 1  56 ASN  56 56  56  ASN ASN A ? n 
A 1  57 ILE  57 57  57  ILE ILE A ? n 
A 1  58 LYS  58 58  58  LYS LYS A ? n 
A 1  59 GLU  59 59  59  GLU GLU A ? n 
A 1  60 GLN  60 60  60  GLN GLN A ? n 
A 1  61 GLU  61 61  61  GLU GLU A ? n 
A 1  62 PRO  62 62  62  PRO PRO A ? n 
A 1  63 CYS  63 63  63  CYS CYS A ? n 
A 1  64 GLN  64 64  64  GLN GLN A ? n 
A 1  65 GLN  65 65  65  GLN GLN A ? n 
A 1  66 VAL  66 66  66  VAL VAL A ? n 
A 1  67 SER  67 67  67  SER SER A ? n 
A 1  68 GLN  68 68  68  GLN GLN A ? n 
A 1  69 VAL  69 69  69  VAL VAL A ? n 
A 1  70 LYS  70 70  70  LYS LYS A ? n 
A 1  71 ARG  71 71  71  ARG ARG A ? n 
A 1  72 GLN  72 72  72  GLN GLN A ? n 
A 1  73 ILE  73 73  73  ILE ILE A ? n 
A 1  74 PRO  74 74  74  PRO PRO A ? n 
A 1  75 HIS  75 75  75  HIS HIS A ? n 
A 1  76 ARG  76 76  76  ARG ARG A ? n 
A 1  77 SER  77 77  77  SER SER A ? n 
A 1  78 PHE  78 78  78  PHE PHE A ? n 
A 1  79 ASN  79 79  79  ASN ASN A ? n 
A 1  80 TRP  80 80  80  TRP TRP A ? n 
A 1  81 GLU  81 81  81  GLU GLU A ? n 
A 1  82 ASN  82 82  82  ASN ASN A ? n 
A 1  83 ALA  83 83  83  ALA ALA A ? n 
A 1  84 ASN  84 84  84  ASN ASN A ? n 
A 1  85 ASN  85 85  85  ASN ASN A ? n 
A 1  86 ASP  86 86  86  ASP ASP A ? n 
A 1  87 ILE  87 87  87  ILE ILE A ? n 
A 1  88 MET  88 88  88  MET MET A ? n 
A 1  89 LEU  89 89  89  LEU LEU A ? n 
A 1  90 LEU  90 90  90  LEU LEU A ? n 
A 1  91 GLN  91 91  91  GLN GLN A ? n 
A 1  92 LEU  92 92  92  LEU LEU A ? n 
A 1  93 ALA  93 93  93  ALA ALA A ? n 
A 1  94 ARG  94 94  94  ARG ARG A ? n 
A 1  95 PRO  95 95  95  PRO PRO A ? n 
A 1  96 ALA  96 96  96  ALA ALA A ? n 
A 1  97 ARG  97 97  97  ARG ARG A ? n 
A 1  98 LEU  98 98  98  LEU LEU A ? n 
A 1  99 ASN  99 99  99  ASN ASN A ? n 
A 1 100 ALA 100 100 100 ALA ALA A ? n 
A 1 101 PHE 101 101 101 PHE PHE A ? n 
A 1 102 VAL 102 102 102 VAL VAL A ? n 
A 1 103 LYS 103 103 103 LYS LYS A ? n 
A 1 104 PRO 104 104 104 PRO PRO A ? n 
A 1 105 VAL 105 105 105 VAL VAL A ? n 
A 1 106 GLY 106 106 106 GLY GLY A ? n 
A 1 107 LEU 107 107 107 LEU LEU A ? n 
A 1 108 PRO 108 108 108 PRO PRO A ? n 
A 1 109 ARG 109 109 109 ARG ARG A ? n 
A 1 110 VAL 110 110 110 VAL VAL A ? n 
A 1 111 THR 111 111 111 THR THR A ? n 
A 1 112 VAL 112 112 112 VAL VAL A ? n 
A 1 113 SER 113 113 113 SER SER A ? n 
A 1 114 PRO 114 114 114 PRO PRO A ? n 
A 1 115 GLY 115 115 115 GLY GLY A ? n 
A 1 116 THR 116 116 116 THR THR A ? n 
A 1 117 VAL 117 117 117 VAL VAL A ? n 
A 1 118 CYS 118 118 118 CYS CYS A ? n 
A 1 119 SER 119 119 119 SER SER A ? n 
A 1 120 VAL 120 120 120 VAL VAL A ? n 
A 1 121 ALA 121 121 121 ALA ALA A ? n 
A 1 122 GLY 122 122 122 GLY GLY A ? n 
A 1 123 TRP 123 123 123 TRP TRP A ? n 
A 1 124 GLY 124 124 124 GLY GLY A ? n 
A 1 125 LEU 125 125 125 LEU LEU A ? n 
A 1 126 THR 126 126 126 THR THR A ? n 
A 1 127 ASN 127 127 127 ASN ASN A ? n 
A 1 128 ALA 128 128 128 ALA ALA A ? n 
A 1 129 ARG 129 129 129 ARG ARG A ? n 
A 1 130 LYS 130 130 130 LYS LYS A ? n 
A 1 131 SER 131 131 131 SER SER A ? n 
A 1 132 SER 132 132 132 SER SER A ? n 
A 1 133 GLU 133 133 133 GLU GLU A ? n 
A 1 134 PRO 134 134 134 PRO PRO A ? n 
A 1 135 SER 135 135 135 SER SER A ? n 
A 1 136 ARG 136 136 136 ARG ARG A ? n 
A 1 137 LEU 137 137 137 LEU LEU A ? n 
A 1 138 GLN 138 138 138 GLN GLN A ? n 
A 1 139 GLU 139 139 139 GLU GLU A ? n 
A 1 140 THR 140 140 140 THR THR A ? n 
A 1 141 VAL 141 141 141 VAL VAL A ? n 
A 1 142 VAL 142 142 142 VAL VAL A ? n 
A 1 143 GLU 143 143 143 GLU GLU A ? n 
A 1 144 VAL 144 144 144 VAL VAL A ? n 
A 1 145 LEU 145 145 145 LEU LEU A ? n 
A 1 146 SER 146 146 146 SER SER A ? n 
A 1 147 ASP 147 147 147 ASP ASP A ? n 
A 1 148 GLN 148 148 148 GLN GLN A ? n 
A 1 149 LEU 149 149 149 LEU LEU A ? n 
A 1 150 CYS 150 150 150 CYS CYS A ? n 
A 1 151 ILE 151 151 151 ILE ILE A ? n 
A 1 152 ARG 152 152 152 ARG ARG A ? n 
A 1 153 ASN 153 153 153 ASN ASN A ? n 
A 1 154 PHE 154 154 154 PHE PHE A ? n 
A 1 155 ASN 155 155 155 ASN ASN A ? n 
A 1 156 PRO 156 156 156 PRO PRO A ? n 
A 1 157 ALA 157 157 157 ALA ALA A ? n 
A 1 158 THR 158 158 158 THR THR A ? n 
A 1 159 MET 159 159 159 MET MET A ? n 
A 1 160 LEU 160 160 160 LEU LEU A ? n 
A 1 161 CYS 161 161 161 CYS CYS A ? n 
A 1 162 ALA 162 162 162 ALA ALA A ? n 
A 1 163 GLY 163 163 163 GLY GLY A ? n 
A 1 164 ARG 164 164 164 ARG ARG A ? n 
A 1 165 ARG 165 165 165 ARG ARG A ? n 
A 1 166 GLU 166 166 166 GLU GLU A ? n 
A 1 167 GLU 167 167 167 GLU GLU A ? n 
A 1 168 GLY 168 168 168 GLY GLY A ? n 
A 1 169 ARG 169 169 169 ARG ARG A ? n 
A 1 170 ASN 170 170 170 ASN ASN A ? n 
A 1 171 VAL 171 171 171 VAL VAL A ? n 
A 1 172 ALA 172 172 172 ALA ALA A ? n 
A 1 173 LYS 173 173 173 LYS LYS A ? n 
A 1 174 GLY 174 174 174 GLY GLY A ? n 
A 1 175 ASP 175 175 175 ASP ASP A ? n 
A 1 176 SER 176 176 176 SER SER A ? n 
A 1 177 GLY 177 177 177 GLY GLY A ? n 
A 1 178 GLY 178 178 178 GLY GLY A ? n 
A 1 179 PRO 179 179 179 PRO PRO A ? n 
A 1 180 LEU 180 180 180 LEU LEU A ? n 
A 1 181 THR 181 181 181 THR THR A ? n 
A 1 182 CYS 182 182 182 CYS CYS A ? n 
A 1 183 GLY 183 183 183 GLY GLY A ? n 
A 1 184 GLY 184 184 184 GLY GLY A ? n 
A 1 185 VAL 185 185 185 VAL VAL A ? n 
A 1 186 ALA 186 186 186 ALA ALA A ? n 
A 1 187 GLN 187 187 187 GLN GLN A ? n 
A 1 188 GLY 188 188 188 GLY GLY A ? n 
A 1 189 ILE 189 189 189 ILE ILE A ? n 
A 1 190 VAL 190 190 190 VAL VAL A ? n 
A 1 191 SER 191 191 191 SER SER A ? n 
A 1 192 TRP 192 192 192 TRP TRP A ? n 
A 1 193 GLY 193 193 193 GLY GLY A ? n 
A 1 194 ARG 194 194 194 ARG ARG A ? n 
A 1 195 PRO 195 195 195 PRO PRO A ? n 
A 1 196 LEU 196 196 196 LEU LEU A ? n 
A 1 197 PRO 197 197 197 PRO PRO A ? n 
A 1 198 PRO 198 198 198 PRO PRO A ? n 
A 1 199 ALA 199 199 199 ALA ALA A ? n 
A 1 200 MET 200 200 200 MET MET A ? n 
A 1 201 TYR 201 201 201 TYR TYR A ? n 
A 1 202 THR 202 202 202 THR THR A ? n 
A 1 203 ARG 203 203 203 ARG ARG A ? n 
A 1 204 VAL 204 204 204 VAL VAL A ? n 
A 1 205 SER 205 205 205 SER SER A ? n 
A 1 206 THR 206 206 206 THR THR A ? n 
A 1 207 TYR 207 207 207 TYR TYR A ? n 
A 1 208 SER 208 208 208 SER SER A ? n 
A 1 209 GLN 209 209 209 GLN GLN A ? n 
A 1 210 TRP 210 210 210 TRP TRP A ? n 
A 1 211 ILE 211 211 211 ILE ILE A ? n 
A 1 212 GLN 212 212 212 GLN GLN A ? n 
A 1 213 ALA 213 213 213 ALA ALA A ? n 
A 1 214 THR 214 214 214 THR THR A ? n 
A 1 215 ILE 215 215 215 ILE ILE A ? n 
A 1 216 ARG 216 216 216 ARG ARG A ? n 
A 1 217 GLU 217 217 217 GLU GLU A ? n 
A 1 218 LEU 218 218 218 LEU LEU A ? n 
# 
loop_
_atom_site.group_PDB 
_atom_site.id 
_atom_site.type_symbol 
_atom_site.label_atom_id 
_atom_site.label_alt_id 
_atom_site.label_comp_id 
_atom_site.label_asym_id 
_atom_site.label_entity_id 
_atom_site.label_seq_id 
_atom_site.pdbx_PDB_ins_code 
_atom_site.Cartn_x 
_atom_site.Cartn_y 
_atom_site.Cartn_z 
_atom_site.occupancy 
_atom_site.B_iso_or_equiv 
_atom_site.pdbx_formal_charge 
_atom_site.auth_seq_id 
_atom_site.auth_comp_id 
_atom_site.auth_asym_id 
_atom_site.auth_atom_id 
_atom_site.pdbx_PDB_model_num 
ATOM 1    N N   ? GLU A 1   1 ?  -4.889  -7.737 -10.017 1.000 54.270 ? 1   GLU A N   1 
ATOM 2    C CA  ? GLU A 1   1 ?  -4.422  -9.059 -10.424 1.000 54.270 ? 1   GLU A CA  1 
ATOM 3    C C   ? GLU A 1   1 ?  -3.158  -9.455  -9.667 1.000 54.270 ? 1   GLU A C   1 
ATOM 4    C CB  ? GLU A 1   1 ?  -4.165  -9.096 -11.933 1.000 54.270 ? 1   GLU A CB  1 
ATOM 5    O O   ? GLU A 1   1 ?  -2.215  -8.667  -9.567 1.000 54.270 ? 1   GLU A O   1 
ATOM 6    C CG  ? GLU A 1   1 ?  -3.959 -10.499 -12.487 1.000 54.270 ? 1   GLU A CG  1 
ATOM 7    C CD  ? GLU A 1   1 ?  -3.756 -10.525 -13.993 1.000 54.270 ? 1   GLU A CD  1 
ATOM 8    O OE1 ? GLU A 1   1 ?  -3.550 -11.623 -14.559 1.000 54.270 ? 1   GLU A OE1 1 
ATOM 9    O OE2 ? GLU A 1   1 ?  -3.802  -9.439 -14.613 1.000 54.270 ? 1   GLU A OE2 1 
ATOM 10   N N   ? ILE A 1   2 ?  -3.159 -10.496  -8.866 1.000 55.790 ? 2   ILE A N   1 
ATOM 11   C CA  ? ILE A 1   2 ?  -1.926 -11.159  -8.455 1.000 55.790 ? 2   ILE A CA  1 
ATOM 12   C C   ? ILE A 1   2 ?  -1.726 -12.431  -9.277 1.000 55.790 ? 2   ILE A C   1 
ATOM 13   C CB  ? ILE A 1   2 ?  -1.939 -11.492  -6.947 1.000 55.790 ? 2   ILE A CB  1 
ATOM 14   O O   ? ILE A 1   2 ?  -2.237 -13.495  -8.919 1.000 55.790 ? 2   ILE A O   1 
ATOM 15   C CG1 ? ILE A 1   2 ?  -2.234 -10.232  -6.124 1.000 55.790 ? 2   ILE A CG1 1 
ATOM 16   C CG2 ? ILE A 1   2 ?  -0.610 -12.124  -6.522 1.000 55.790 ? 2   ILE A CG2 1 
ATOM 17   C CD1 ? ILE A 1   2 ?  -1.114  -9.201  -6.147 1.000 55.790 ? 2   ILE A CD1 1 
ATOM 18   N N   ? VAL A 1   3 ?  -1.576 -12.350 -10.540 1.000 60.450 ? 3   VAL A N   1 
ATOM 19   C CA  ? VAL A 1   3 ?  -1.430 -13.456 -11.480 1.000 60.450 ? 3   VAL A CA  1 
ATOM 20   C C   ? VAL A 1   3 ?  -0.209 -14.294 -11.107 1.000 60.450 ? 3   VAL A C   1 
ATOM 21   C CB  ? VAL A 1   3 ?  -1.305 -12.952 -12.935 1.000 60.450 ? 3   VAL A CB  1 
ATOM 22   O O   ? VAL A 1   3 ?   0.889 -13.759 -10.932 1.000 60.450 ? 3   VAL A O   1 
ATOM 23   C CG1 ? VAL A 1   3 ?  -1.159 -14.125 -13.903 1.000 60.450 ? 3   VAL A CG1 1 
ATOM 24   C CG2 ? VAL A 1   3 ?  -2.514 -12.096 -13.308 1.000 60.450 ? 3   VAL A CG2 1 
ATOM 25   N N   ? GLY A 1   4 ?  -0.530 -15.668 -10.801 1.000 63.820 ? 4   GLY A N   1 
ATOM 26   C CA  ? GLY A 1   4 ?   0.524 -16.582 -10.392 1.000 63.820 ? 4   GLY A CA  1 
ATOM 27   C C   ? GLY A 1   4 ?   0.779 -16.568  -8.896 1.000 63.820 ? 4   GLY A C   1 
ATOM 28   O O   ? GLY A 1   4 ?   1.838 -17.002  -8.438 1.000 63.820 ? 4   GLY A O   1 
ATOM 29   N N   ? GLY A 1   5 ?  -0.234 -15.830  -8.203 1.000 76.320 ? 5   GLY A N   1 
ATOM 30   C CA  ? GLY A 1   5 ?  -0.104 -15.736  -6.757 1.000 76.320 ? 5   GLY A CA  1 
ATOM 31   C C   ? GLY A 1   5 ?  -0.687 -16.931  -6.027 1.000 76.320 ? 5   GLY A C   1 
ATOM 32   O O   ? GLY A 1   5 ?  -1.289 -17.811  -6.646 1.000 76.320 ? 5   GLY A O   1 
ATOM 33   N N   ? HIS A 1   6 ?  -0.418 -17.136  -4.910 1.000 85.310 ? 6   HIS A N   1 
ATOM 34   C CA  ? HIS A 1   6 ?  -0.942 -18.138  -3.989 1.000 85.310 ? 6   HIS A CA  1 
ATOM 35   C C   ? HIS A 1   6 ?  -1.454 -17.492  -2.705 1.000 85.310 ? 6   HIS A C   1 
ATOM 36   C CB  ? HIS A 1   6 ?   0.131 -19.178  -3.662 1.000 85.310 ? 6   HIS A CB  1 
ATOM 37   O O   ? HIS A 1   6 ?  -1.174 -16.321  -2.440 1.000 85.310 ? 6   HIS A O   1 
ATOM 38   C CG  ? HIS A 1   6 ?   1.327 -18.608  -2.968 1.000 85.310 ? 6   HIS A CG  1 
ATOM 39   C CD2 ? HIS A 1   6 ?   1.640 -18.532  -1.653 1.000 85.310 ? 6   HIS A CD2 1 
ATOM 40   N ND1 ? HIS A 1   6 ?   2.374 -18.024  -3.649 1.000 85.310 ? 6   HIS A ND1 1 
ATOM 41   C CE1 ? HIS A 1   6 ?   3.281 -17.612  -2.779 1.000 85.310 ? 6   HIS A CE1 1 
ATOM 42   N NE2 ? HIS A 1   6 ?   2.860 -17.908  -1.561 1.000 85.310 ? 6   HIS A NE2 1 
ATOM 43   N N   ? GLU A 1   7 ?  -2.340 -18.232  -2.098 1.000 91.190 ? 7   GLU A N   1 
ATOM 44   C CA  ? GLU A 1   7 ?  -2.842 -17.716  -0.829 1.000 91.190 ? 7   GLU A CA  1 
ATOM 45   C C   ? GLU A 1   7 ?  -1.697 -17.371   0.119 1.000 91.190 ? 7   GLU A C   1 
ATOM 46   C CB  ? GLU A 1   7 ?  -3.782 -18.729  -0.170 1.000 91.190 ? 7   GLU A CB  1 
ATOM 47   O O   ? GLU A 1   7 ?  -0.762 -18.158   0.284 1.000 91.190 ? 7   GLU A O   1 
ATOM 48   C CG  ? GLU A 1   7 ?  -4.445 -18.217   1.101 1.000 91.190 ? 7   GLU A CG  1 
ATOM 49   C CD  ? GLU A 1   7 ?  -5.452 -19.194   1.687 1.000 91.190 ? 7   GLU A CD  1 
ATOM 50   O OE1 ? GLU A 1   7 ?  -5.586 -19.254   2.931 1.000 91.190 ? 7   GLU A OE1 1 
ATOM 51   O OE2 ? GLU A 1   7 ?  -6.111 -19.906   0.897 1.000 91.190 ? 7   GLU A OE2 1 
ATOM 52   N N   ? ALA A 1   8 ?  -1.739 -16.170   0.705 1.000 92.800 ? 8   ALA A N   1 
ATOM 53   C CA  ? ALA A 1   8 ?  -0.739 -15.734   1.677 1.000 92.800 ? 8   ALA A CA  1 
ATOM 54   C C   ? ALA A 1   8 ?  -0.858 -16.522   2.978 1.000 92.800 ? 8   ALA A C   1 
ATOM 55   C CB  ? ALA A 1   8 ?  -0.878 -14.239   1.949 1.000 92.800 ? 8   ALA A CB  1 
ATOM 56   O O   ? ALA A 1   8 ?  -1.955 -16.928   3.367 1.000 92.800 ? 8   ALA A O   1 
ATOM 57   N N   ? ARG A 1   9 ?   0.356 -16.756   3.509 1.000 93.430 ? 9   ARG A N   1 
ATOM 58   C CA  ? ARG A 1   9 ?   0.308 -17.308   4.859 1.000 93.430 ? 9   ARG A CA  1 
ATOM 59   C C   ? ARG A 1   9 ?  -0.502 -16.410   5.789 1.000 93.430 ? 9   ARG A C   1 
ATOM 60   C CB  ? ARG A 1   9 ?   1.721 -17.497   5.414 1.000 93.430 ? 9   ARG A CB  1 
ATOM 61   O O   ? ARG A 1   9 ?  -0.337 -15.188   5.779 1.000 93.430 ? 9   ARG A O   1 
ATOM 62   C CG  ? ARG A 1   9 ?   1.771 -18.276   6.719 1.000 93.430 ? 9   ARG A CG  1 
ATOM 63   C CD  ? ARG A 1   9 ?   3.198 -18.432   7.228 1.000 93.430 ? 9   ARG A CD  1 
ATOM 64   N NE  ? ARG A 1   9 ?   3.229 -18.963   8.588 1.000 93.430 ? 9   ARG A NE  1 
ATOM 65   N NH1 ? ARG A 1   9 ?   5.532 -19.108   8.699 1.000 93.430 ? 9   ARG A NH1 1 
ATOM 66   N NH2 ? ARG A 1   9 ?   4.251 -19.749  10.488 1.000 93.430 ? 9   ARG A NH2 1 
ATOM 67   C CZ  ? ARG A 1   9 ?   4.338 -19.272   9.255 1.000 93.430 ? 9   ARG A CZ  1 
ATOM 68   N N   ? PRO A 1  10 ?  -1.425 -17.022   6.510 1.000 92.090 ? 10  PRO A N   1 
ATOM 69   C CA  ? PRO A 1  10 ?  -2.233 -16.203   7.416 1.000 92.090 ? 10  PRO A CA  1 
ATOM 70   C C   ? PRO A 1  10 ?  -1.390 -15.248   8.258 1.000 92.090 ? 10  PRO A C   1 
ATOM 71   C CB  ? PRO A 1  10 ?  -2.932 -17.240   8.299 1.000 92.090 ? 10  PRO A CB  1 
ATOM 72   O O   ? PRO A 1  10 ?  -0.366 -15.651   8.815 1.000 92.090 ? 10  PRO A O   1 
ATOM 73   C CG  ? PRO A 1  10 ?  -3.023 -18.466   7.450 1.000 92.090 ? 10  PRO A CG  1 
ATOM 74   C CD  ? PRO A 1  10 ?  -1.786 -18.553   6.603 1.000 92.090 ? 10  PRO A CD  1 
ATOM 75   N N   ? HIS A 1  11 ?  -1.839 -13.901   8.108 1.000 91.260 ? 11  HIS A N   1 
ATOM 76   C CA  ? HIS A 1  11 ?  -1.305 -12.847   8.964 1.000 91.260 ? 11  HIS A CA  1 
ATOM 77   C C   ? HIS A 1  11 ?   0.159 -12.566   8.643 1.000 91.260 ? 11  HIS A C   1 
ATOM 78   C CB  ? HIS A 1  11 ?  -1.457 -13.226  10.438 1.000 91.260 ? 11  HIS A CB  1 
ATOM 79   O O   ? HIS A 1  11 ?   0.874 -11.975   9.456 1.000 91.260 ? 11  HIS A O   1 
ATOM 80   C CG  ? HIS A 1  11 ?  -2.856 -13.588  10.824 1.000 91.260 ? 11  HIS A CG  1 
ATOM 81   C CD2 ? HIS A 1  11 ?  -3.354 -14.697  11.420 1.000 91.260 ? 11  HIS A CD2 1 
ATOM 82   N ND1 ? HIS A 1  11 ?  -3.930 -12.756  10.596 1.000 91.260 ? 11  HIS A ND1 1 
ATOM 83   C CE1 ? HIS A 1  11 ?  -5.032 -13.338  11.038 1.000 91.260 ? 11  HIS A CE1 1 
ATOM 84   N NE2 ? HIS A 1  11 ?  -4.710 -14.517  11.542 1.000 91.260 ? 11  HIS A NE2 1 
ATOM 85   N N   ? SER A 1  12 ?   0.700 -13.040   7.587 1.000 94.810 ? 12  SER A N   1 
ATOM 86   C CA  ? SER A 1  12 ?   2.064 -12.800   7.127 1.000 94.810 ? 12  SER A CA  1 
ATOM 87   C C   ? SER A 1  12 ?   2.213 -11.397   6.546 1.000 94.810 ? 12  SER A C   1 
ATOM 88   C CB  ? SER A 1  12 ?   2.468 -13.839   6.080 1.000 94.810 ? 12  SER A CB  1 
ATOM 89   O O   ? SER A 1  12 ?   3.330 -10.902   6.384 1.000 94.810 ? 12  SER A O   1 
ATOM 90   O OG  ? SER A 1  12 ?   1.616 -13.773   4.950 1.000 94.810 ? 12  SER A OG  1 
ATOM 91   N N   ? ARG A 1  13 ?   1.186 -10.664   6.305 1.000 96.160 ? 13  ARG A N   1 
ATOM 92   C CA  ? ARG A 1  13 ?   1.154  -9.303   5.780 1.000 96.160 ? 13  ARG A CA  1 
ATOM 93   C C   ? ARG A 1  13 ?   0.326  -8.390   6.677 1.000 96.160 ? 13  ARG A C   1 
ATOM 94   C CB  ? ARG A 1  13 ?   0.592  -9.289   4.356 1.000 96.160 ? 13  ARG A CB  1 
ATOM 95   O O   ? ARG A 1  13 ?  -0.755  -7.942   6.288 1.000 96.160 ? 13  ARG A O   1 
ATOM 96   C CG  ? ARG A 1  13 ?   1.308 -10.231   3.402 1.000 96.160 ? 13  ARG A CG  1 
ATOM 97   C CD  ? ARG A 1  13 ?   2.754  -9.811   3.174 1.000 96.160 ? 13  ARG A CD  1 
ATOM 98   N NE  ? ARG A 1  13 ?   3.420 -10.675   2.205 1.000 96.160 ? 13  ARG A NE  1 
ATOM 99   N NH1 ? ARG A 1  13 ?   4.160 -12.207   3.768 1.000 96.160 ? 13  ARG A NH1 1 
ATOM 100  N NH2 ? ARG A 1  13 ?   4.643 -12.505   1.547 1.000 96.160 ? 13  ARG A NH2 1 
ATOM 101  C CZ  ? ARG A 1  13 ?   4.073 -11.794   2.509 1.000 96.160 ? 13  ARG A CZ  1 
ATOM 102  N N   ? PRO A 1  14 ?   0.798  -8.018   7.833 1.000 96.950 ? 14  PRO A N   1 
ATOM 103  C CA  ? PRO A 1  14 ?   0.023  -7.291   8.841 1.000 96.950 ? 14  PRO A CA  1 
ATOM 104  C C   ? PRO A 1  14 ?  -0.212  -5.830   8.464 1.000 96.950 ? 14  PRO A C   1 
ATOM 105  C CB  ? PRO A 1  14 ?   0.890  -7.399  10.098 1.000 96.950 ? 14  PRO A CB  1 
ATOM 106  O O   ? PRO A 1  14 ?  -1.032  -5.152   9.089 1.000 96.950 ? 14  PRO A O   1 
ATOM 107  C CG  ? PRO A 1  14 ?   2.285  -7.558   9.587 1.000 96.950 ? 14  PRO A CG  1 
ATOM 108  C CD  ? PRO A 1  14 ?   2.242  -8.381   8.331 1.000 96.950 ? 14  PRO A CD  1 
ATOM 109  N N   ? TYR A 1  15 ?   0.421  -5.352   7.368 1.000 97.760 ? 15  TYR A N   1 
ATOM 110  C CA  ? TYR A 1  15 ?   0.294  -3.978   6.893 1.000 97.760 ? 15  TYR A CA  1 
ATOM 111  C C   ? TYR A 1  15 ?  -0.807  -3.863   5.845 1.000 97.760 ? 15  TYR A C   1 
ATOM 112  C CB  ? TYR A 1  15 ?   1.622  -3.486   6.310 1.000 97.760 ? 15  TYR A CB  1 
ATOM 113  O O   ? TYR A 1  15 ?  -1.185  -2.756   5.452 1.000 97.760 ? 15  TYR A O   1 
ATOM 114  C CG  ? TYR A 1  15 ?   2.256  -4.454   5.341 1.000 97.760 ? 15  TYR A CG  1 
ATOM 115  C CD1 ? TYR A 1  15 ?   3.307  -5.278   5.736 1.000 97.760 ? 15  TYR A CD1 1 
ATOM 116  C CD2 ? TYR A 1  15 ?   1.806  -4.546   4.028 1.000 97.760 ? 15  TYR A CD2 1 
ATOM 117  C CE1 ? TYR A 1  15 ?   3.896  -6.171   4.846 1.000 97.760 ? 15  TYR A CE1 1 
ATOM 118  C CE2 ? TYR A 1  15 ?   2.387  -5.434   3.129 1.000 97.760 ? 15  TYR A CE2 1 
ATOM 119  O OH  ? TYR A 1  15 ?   4.008  -7.123   2.661 1.000 97.760 ? 15  TYR A OH  1 
ATOM 120  C CZ  ? TYR A 1  15 ?   3.429  -6.242   3.547 1.000 97.760 ? 15  TYR A CZ  1 
ATOM 121  N N   ? MET A 1  16 ?  -1.317  -4.963   5.349 1.000 97.190 ? 16  MET A N   1 
ATOM 122  C CA  ? MET A 1  16 ?  -2.260  -4.967   4.235 1.000 97.190 ? 16  MET A CA  1 
ATOM 123  C C   ? MET A 1  16 ?  -3.583  -4.325   4.639 1.000 97.190 ? 16  MET A C   1 
ATOM 124  C CB  ? MET A 1  16 ?  -2.501  -6.394   3.739 1.000 97.190 ? 16  MET A CB  1 
ATOM 125  O O   ? MET A 1  16 ?  -4.096  -4.584   5.730 1.000 97.190 ? 16  MET A O   1 
ATOM 126  C CG  ? MET A 1  16 ?  -1.442  -6.893   2.769 1.000 97.190 ? 16  MET A CG  1 
ATOM 127  S SD  ? MET A 1  16 ?  -1.216  -5.769   1.336 1.000 97.190 ? 16  MET A SD  1 
ATOM 128  C CE  ? MET A 1  16 ?  -2.588  -6.315   0.282 1.000 97.190 ? 16  MET A CE  1 
ATOM 129  N N   ? ALA A 1  17 ?  -4.116  -3.553   3.688 1.000 97.210 ? 17  ALA A N   1 
ATOM 130  C CA  ? ALA A 1  17 ?  -5.412  -2.907   3.877 1.000 97.210 ? 17  ALA A CA  1 
ATOM 131  C C   ? ALA A 1  17 ?  -6.346  -3.196   2.704 1.000 97.210 ? 17  ALA A C   1 
ATOM 132  C CB  ? ALA A 1  17 ?  -5.235  -1.401   4.052 1.000 97.210 ? 17  ALA A CB  1 
ATOM 133  O O   ? ALA A 1  17 ?  -5.937  -3.117   1.544 1.000 97.210 ? 17  ALA A O   1 
ATOM 134  N N   ? PHE A 1  18 ?  -7.549  -3.533   3.058 1.000 96.280 ? 18  PHE A N   1 
ATOM 135  C CA  ? PHE A 1  18 ?  -8.632  -3.639   2.087 1.000 96.280 ? 18  PHE A CA  1 
ATOM 136  C C   ? PHE A 1  18 ?  -9.519  -2.401   2.129 1.000 96.280 ? 18  PHE A C   1 
ATOM 137  C CB  ? PHE A 1  18 ?  -9.470  -4.894   2.350 1.000 96.280 ? 18  PHE A CB  1 
ATOM 138  O O   ? PHE A 1  18 ?  -9.995  -2.007   3.195 1.000 96.280 ? 18  PHE A O   1 
ATOM 139  C CG  ? PHE A 1  18 ? -10.594  -5.091   1.368 1.000 96.280 ? 18  PHE A CG  1 
ATOM 140  C CD1 ? PHE A 1  18 ? -11.865  -4.599   1.638 1.000 96.280 ? 18  PHE A CD1 1 
ATOM 141  C CD2 ? PHE A 1  18 ? -10.378  -5.767   0.175 1.000 96.280 ? 18  PHE A CD2 1 
ATOM 142  C CE1 ? PHE A 1  18 ? -12.907  -4.779   0.731 1.000 96.280 ? 18  PHE A CE1 1 
ATOM 143  C CE2 ? PHE A 1  18 ? -11.414  -5.951  -0.736 1.000 96.280 ? 18  PHE A CE2 1 
ATOM 144  C CZ  ? PHE A 1  18 ? -12.678  -5.457  -0.456 1.000 96.280 ? 18  PHE A CZ  1 
ATOM 145  N N   ? LEU A 1  19 ?  -9.688  -1.815   0.902 1.000 96.030 ? 19  LEU A N   1 
ATOM 146  C CA  ? LEU A 1  19 ? -10.505  -0.608   0.832 1.000 96.030 ? 19  LEU A CA  1 
ATOM 147  C C   ? LEU A 1  19 ? -11.835  -0.891   0.143 1.000 96.030 ? 19  LEU A C   1 
ATOM 148  C CB  ? LEU A 1  19 ?  -9.758   0.503   0.090 1.000 96.030 ? 19  LEU A CB  1 
ATOM 149  O O   ? LEU A 1  19 ? -11.862  -1.412  -0.974 1.000 96.030 ? 19  LEU A O   1 
ATOM 150  C CG  ? LEU A 1  19 ?  -8.647   1.211   0.867 1.000 96.030 ? 19  LEU A CG  1 
ATOM 151  C CD1 ? LEU A 1  19 ?  -7.619   0.198   1.362 1.000 96.030 ? 19  LEU A CD1 1 
ATOM 152  C CD2 ? LEU A 1  19 ?  -7.982   2.275   0.001 1.000 96.030 ? 19  LEU A CD2 1 
ATOM 153  N N   ? HIS A 1  20 ? -12.918  -0.591   0.859 1.000 94.330 ? 20  HIS A N   1 
ATOM 154  C CA  ? HIS A 1  20 ? -14.260  -0.536   0.289 1.000 94.330 ? 20  HIS A CA  1 
ATOM 155  C C   ? HIS A 1  20 ? -14.648   0.895  -0.070 1.000 94.330 ? 20  HIS A C   1 
ATOM 156  C CB  ? HIS A 1  20 ? -15.280  -1.128   1.263 1.000 94.330 ? 20  HIS A CB  1 
ATOM 157  O O   ? HIS A 1  20 ? -14.831   1.733   0.816 1.000 94.330 ? 20  HIS A O   1 
ATOM 158  C CG  ? HIS A 1  20 ? -16.554  -1.559   0.609 1.000 94.330 ? 20  HIS A CG  1 
ATOM 159  C CD2 ? HIS A 1  20 ? -16.825  -2.603  -0.208 1.000 94.330 ? 20  HIS A CD2 1 
ATOM 160  N ND1 ? HIS A 1  20 ? -17.740  -0.875   0.768 1.000 94.330 ? 20  HIS A ND1 1 
ATOM 161  C CE1 ? HIS A 1  20 ? -18.688  -1.483   0.075 1.000 94.330 ? 20  HIS A CE1 1 
ATOM 162  N NE2 ? HIS A 1  20 ? -18.159  -2.535  -0.526 1.000 94.330 ? 20  HIS A NE2 1 
ATOM 163  N N   ? ILE A 1  21 ? -14.686   1.186  -1.388 1.000 94.240 ? 21  ILE A N   1 
ATOM 164  C CA  ? ILE A 1  21 ? -14.949   2.537  -1.870 1.000 94.240 ? 21  ILE A CA  1 
ATOM 165  C C   ? ILE A 1  21 ? -16.374   2.624  -2.413 1.000 94.240 ? 21  ILE A C   1 
ATOM 166  C CB  ? ILE A 1  21 ? -13.935   2.956  -2.959 1.000 94.240 ? 21  ILE A CB  1 
ATOM 167  O O   ? ILE A 1  21 ? -16.689   2.027  -3.445 1.000 94.240 ? 21  ILE A O   1 
ATOM 168  C CG1 ? ILE A 1  21 ? -12.501   2.796  -2.442 1.000 94.240 ? 21  ILE A CG1 1 
ATOM 169  C CG2 ? ILE A 1  21 ? -14.195   4.395  -3.414 1.000 94.240 ? 21  ILE A CG2 1 
ATOM 170  C CD1 ? ILE A 1  21 ? -11.434   2.973  -3.514 1.000 94.240 ? 21  ILE A CD1 1 
ATOM 171  N N   ? GLY A 1  22 ? -17.246   3.294  -1.699 1.000 91.120 ? 22  GLY A N   1 
ATOM 172  C CA  ? GLY A 1  22 ? -18.645   3.317  -2.096 1.000 91.120 ? 22  GLY A CA  1 
ATOM 173  C C   ? GLY A 1  22 ? -19.305   1.952  -2.032 1.000 91.120 ? 22  GLY A C   1 
ATOM 174  O O   ? GLY A 1  22 ? -19.061   1.182  -1.101 1.000 91.120 ? 22  GLY A O   1 
ATOM 175  N N   ? ARG A 1  23 ? -20.223   1.544  -3.089 1.000 82.180 ? 23  ARG A N   1 
ATOM 176  C CA  ? ARG A 1  23 ? -21.016   0.321  -3.019 1.000 82.180 ? 23  ARG A CA  1 
ATOM 177  C C   ? ARG A 1  23 ? -20.457  -0.748  -3.952 1.000 82.180 ? 23  ARG A C   1 
ATOM 178  C CB  ? ARG A 1  23 ? -22.478   0.607  -3.367 1.000 82.180 ? 23  ARG A CB  1 
ATOM 179  O O   ? ARG A 1  23 ? -20.740  -1.936  -3.783 1.000 82.180 ? 23  ARG A O   1 
ATOM 180  C CG  ? ARG A 1  23 ? -23.218   1.408  -2.307 1.000 82.180 ? 23  ARG A CG  1 
ATOM 181  C CD  ? ARG A 1  23 ? -24.709   1.494  -2.605 1.000 82.180 ? 23  ARG A CD  1 
ATOM 182  N NE  ? ARG A 1  23 ? -25.411   2.301  -1.610 1.000 82.180 ? 23  ARG A NE  1 
ATOM 183  N NH1 ? ARG A 1  23 ? -27.367   2.472  -2.827 1.000 82.180 ? 23  ARG A NH1 1 
ATOM 184  N NH2 ? ARG A 1  23 ? -27.199   3.472  -0.772 1.000 82.180 ? 23  ARG A NH2 1 
ATOM 185  C CZ  ? ARG A 1  23 ? -26.657   2.746  -1.739 1.000 82.180 ? 23  ARG A CZ  1 
ATOM 186  N N   ? VAL A 1  24 ? -19.431  -0.375  -4.821 1.000 81.340 ? 24  VAL A N   1 
ATOM 187  C CA  ? VAL A 1  24 ? -19.194  -1.386  -5.846 1.000 81.340 ? 24  VAL A CA  1 
ATOM 188  C C   ? VAL A 1  24 ? -17.700  -1.473  -6.150 1.000 81.340 ? 24  VAL A C   1 
ATOM 189  C CB  ? VAL A 1  24 ? -19.984  -1.080  -7.138 1.000 81.340 ? 24  VAL A CB  1 
ATOM 190  O O   ? VAL A 1  24 ? -17.263  -2.351  -6.899 1.000 81.340 ? 24  VAL A O   1 
ATOM 191  C CG1 ? VAL A 1  24 ? -21.488  -1.158  -6.882 1.000 81.340 ? 24  VAL A CG1 1 
ATOM 192  C CG2 ? VAL A 1  24 ? -19.602   0.294  -7.684 1.000 81.340 ? 24  VAL A CG2 1 
ATOM 193  N N   ? ARG A 1  25 ? -16.841  -0.474  -5.513 1.000 88.520 ? 25  ARG A N   1 
ATOM 194  C CA  ? ARG A 1  25 ? -15.436  -0.470  -5.908 1.000 88.520 ? 25  ARG A CA  1 
ATOM 195  C C   ? ARG A 1  25 ? -14.537  -0.864  -4.741 1.000 88.520 ? 25  ARG A C   1 
ATOM 196  C CB  ? ARG A 1  25 ? -15.031   0.906  -6.441 1.000 88.520 ? 25  ARG A CB  1 
ATOM 197  O O   ? ARG A 1  25 ? -14.789  -0.475  -3.598 1.000 88.520 ? 25  ARG A O   1 
ATOM 198  C CG  ? ARG A 1  25 ? -13.621   0.956  -7.008 1.000 88.520 ? 25  ARG A CG  1 
ATOM 199  C CD  ? ARG A 1  25 ? -13.307   2.315  -7.618 1.000 88.520 ? 25  ARG A CD  1 
ATOM 200  N NE  ? ARG A 1  25 ? -13.223   3.357  -6.599 1.000 88.520 ? 25  ARG A NE  1 
ATOM 201  N NH1 ? ARG A 1  25 ? -12.553   5.019  -8.058 1.000 88.520 ? 25  ARG A NH1 1 
ATOM 202  N NH2 ? ARG A 1  25 ? -12.825   5.484  -5.830 1.000 88.520 ? 25  ARG A NH2 1 
ATOM 203  C CZ  ? ARG A 1  25 ? -12.867   4.618  -6.831 1.000 88.520 ? 25  ARG A CZ  1 
ATOM 204  N N   ? THR A 1  26 ? -13.512  -1.591  -4.994 1.000 91.570 ? 26  THR A N   1 
ATOM 205  C CA  ? THR A 1  26 ? -12.526  -1.954  -3.982 1.000 91.570 ? 26  THR A CA  1 
ATOM 206  C C   ? THR A 1  26 ? -11.113  -1.652  -4.472 1.000 91.570 ? 26  THR A C   1 
ATOM 207  C CB  ? THR A 1  26 ? -12.634  -3.444  -3.607 1.000 91.570 ? 26  THR A CB  1 
ATOM 208  O O   ? THR A 1  26 ? -10.850  -1.669  -5.676 1.000 91.570 ? 26  THR A O   1 
ATOM 209  C CG2 ? THR A 1  26 ? -14.027  -3.779  -3.084 1.000 91.570 ? 26  THR A CG2 1 
ATOM 210  O OG1 ? THR A 1  26 ? -12.365  -4.243  -4.765 1.000 91.570 ? 26  THR A OG1 1 
ATOM 211  N N   ? CYS A 1  27 ? -10.230  -1.329  -3.519 1.000 94.070 ? 27  CYS A N   1 
ATOM 212  C CA  ? CYS A 1  27 ?  -8.801  -1.115  -3.715 1.000 94.070 ? 27  CYS A CA  1 
ATOM 213  C C   ? CYS A 1  27 ?  -7.998  -1.706  -2.563 1.000 94.070 ? 27  CYS A C   1 
ATOM 214  C CB  ? CYS A 1  27 ?  -8.496   0.377  -3.848 1.000 94.070 ? 27  CYS A CB  1 
ATOM 215  O O   ? CYS A 1  27 ?  -8.563  -2.079  -1.534 1.000 94.070 ? 27  CYS A O   1 
ATOM 216  S SG  ? CYS A 1  27 ?  -8.933   1.069  -5.458 1.000 94.070 ? 27  CYS A SG  1 
ATOM 217  N N   ? GLY A 1  28 ?  -6.765  -1.796  -2.850 1.000 94.380 ? 28  GLY A N   1 
ATOM 218  C CA  ? GLY A 1  28 ?  -5.847  -2.146  -1.777 1.000 94.380 ? 28  GLY A CA  1 
ATOM 219  C C   ? GLY A 1  28 ?  -5.174  -0.939  -1.152 1.000 94.380 ? 28  GLY A C   1 
ATOM 220  O O   ? GLY A 1  28 ?  -5.327   0.185  -1.636 1.000 94.380 ? 28  GLY A O   1 
ATOM 221  N N   ? GLY A 1  29 ?  -4.482  -1.080  -0.106 1.000 96.700 ? 29  GLY A N   1 
ATOM 222  C CA  ? GLY A 1  29 ?  -3.652  -0.144   0.635 1.000 96.700 ? 29  GLY A CA  1 
ATOM 223  C C   ? GLY A 1  29 ?  -2.779  -0.817   1.677 1.000 96.700 ? 29  GLY A C   1 
ATOM 224  O O   ? GLY A 1  29 ?  -2.826  -2.038   1.840 1.000 96.700 ? 29  GLY A O   1 
ATOM 225  N N   ? PHE A 1  30 ?  -1.901   0.031   2.259 1.000 98.170 ? 30  PHE A N   1 
ATOM 226  C CA  ? PHE A 1  30 ?  -1.077  -0.534   3.321 1.000 98.170 ? 30  PHE A CA  1 
ATOM 227  C C   ? PHE A 1  30 ?  -0.771   0.514   4.385 1.000 98.170 ? 30  PHE A C   1 
ATOM 228  C CB  ? PHE A 1  30 ?   0.228  -1.098   2.749 1.000 98.170 ? 30  PHE A CB  1 
ATOM 229  O O   ? PHE A 1  30 ?  -0.670   1.704   4.080 1.000 98.170 ? 30  PHE A O   1 
ATOM 230  C CG  ? PHE A 1  30 ?   1.008  -0.107   1.928 1.000 98.170 ? 30  PHE A CG  1 
ATOM 231  C CD1 ? PHE A 1  30 ?   0.691   0.114   0.594 1.000 98.170 ? 30  PHE A CD1 1 
ATOM 232  C CD2 ? PHE A 1  30 ?   2.060   0.604   2.492 1.000 98.170 ? 30  PHE A CD2 1 
ATOM 233  C CE1 ? PHE A 1  30 ?   1.412   1.030  -0.169 1.000 98.170 ? 30  PHE A CE1 1 
ATOM 234  C CE2 ? PHE A 1  30 ?   2.785   1.521   1.736 1.000 98.170 ? 30  PHE A CE2 1 
ATOM 235  C CZ  ? PHE A 1  30 ?   2.460   1.732   0.406 1.000 98.170 ? 30  PHE A CZ  1 
ATOM 236  N N   ? LEU A 1  31 ?  -0.778   0.009   5.610 1.000 98.390 ? 31  LEU A N   1 
ATOM 237  C CA  ? LEU A 1  31 ?  -0.592   0.834   6.799 1.000 98.390 ? 31  LEU A CA  1 
ATOM 238  C C   ? LEU A 1  31 ?   0.848   1.324   6.900 1.000 98.390 ? 31  LEU A C   1 
ATOM 239  C CB  ? LEU A 1  31 ?  -0.967   0.050   8.059 1.000 98.390 ? 31  LEU A CB  1 
ATOM 240  O O   ? LEU A 1  31 ?   1.785   0.522   6.875 1.000 98.390 ? 31  LEU A O   1 
ATOM 241  C CG  ? LEU A 1  31 ?  -1.098   0.862   9.349 1.000 98.390 ? 31  LEU A CG  1 
ATOM 242  C CD1 ? LEU A 1  31 ?  -2.304   1.792   9.270 1.000 98.390 ? 31  LEU A CD1 1 
ATOM 243  C CD2 ? LEU A 1  31 ?  -1.208  -0.064  10.555 1.000 98.390 ? 31  LEU A CD2 1 
ATOM 244  N N   ? VAL A 1  32 ?   1.061   2.692   7.015 1.000 97.900 ? 32  VAL A N   1 
ATOM 245  C CA  ? VAL A 1  32 ?   2.404   3.257   7.083 1.000 97.900 ? 32  VAL A CA  1 
ATOM 246  C C   ? VAL A 1  32 ?   2.597   3.973   8.418 1.000 97.900 ? 32  VAL A C   1 
ATOM 247  C CB  ? VAL A 1  32 ?   2.670   4.231   5.913 1.000 97.900 ? 32  VAL A CB  1 
ATOM 248  O O   ? VAL A 1  32 ?   3.728   4.259   8.818 1.000 97.900 ? 32  VAL A O   1 
ATOM 249  C CG1 ? VAL A 1  32 ?   2.795   3.469   4.595 1.000 97.900 ? 32  VAL A CG1 1 
ATOM 250  C CG2 ? VAL A 1  32 ?   1.559   5.276   5.826 1.000 97.900 ? 32  VAL A CG2 1 
ATOM 251  N N   ? ALA A 1  33 ?   1.457   4.178   9.157 1.000 97.340 ? 33  ALA A N   1 
ATOM 252  C CA  ? ALA A 1  33 ?   1.348   4.708  10.514 1.000 97.340 ? 33  ALA A CA  1 
ATOM 253  C C   ? ALA A 1  33 ?   0.026   4.302  11.157 1.000 97.340 ? 33  ALA A C   1 
ATOM 254  C CB  ? ALA A 1  33 ?   1.487   6.228  10.503 1.000 97.340 ? 33  ALA A CB  1 
ATOM 255  O O   ? ALA A 1  33 ?  -0.884   3.825  10.474 1.000 97.340 ? 33  ALA A O   1 
ATOM 256  N N   ? GLU A 1  34 ?  -0.097   4.425  12.554 1.000 96.870 ? 34  GLU A N   1 
ATOM 257  C CA  ? GLU A 1  34 ?  -1.258   3.946  13.298 1.000 96.870 ? 34  GLU A CA  1 
ATOM 258  C C   ? GLU A 1  34 ?  -2.553   4.522  12.732 1.000 96.870 ? 34  GLU A C   1 
ATOM 259  C CB  ? GLU A 1  34 ?  -1.129   4.300  14.782 1.000 96.870 ? 34  GLU A CB  1 
ATOM 260  O O   ? GLU A 1  34 ?  -3.611   3.897  12.829 1.000 96.870 ? 34  GLU A O   1 
ATOM 261  C CG  ? GLU A 1  34 ?  -1.206   5.793  15.066 1.000 96.870 ? 34  GLU A CG  1 
ATOM 262  C CD  ? GLU A 1  34 ?  -1.110   6.127  16.547 1.000 96.870 ? 34  GLU A CD  1 
ATOM 263  O OE1 ? GLU A 1  34 ?  -1.180   7.325  16.904 1.000 96.870 ? 34  GLU A OE1 1 
ATOM 264  O OE2 ? GLU A 1  34 ?  -0.964   5.184  17.355 1.000 96.870 ? 34  GLU A OE2 1 
ATOM 265  N N   ? ASN A 1  35 ?  -2.449   5.661  12.003 1.000 97.260 ? 35  ASN A N   1 
ATOM 266  C CA  ? ASN A 1  35 ?  -3.677   6.291  11.530 1.000 97.260 ? 35  ASN A CA  1 
ATOM 267  C C   ? ASN A 1  35 ?  -3.581   6.669  10.054 1.000 97.260 ? 35  ASN A C   1 
ATOM 268  C CB  ? ASN A 1  35 ?  -4.006   7.525  12.373 1.000 97.260 ? 35  ASN A CB  1 
ATOM 269  O O   ? ASN A 1  35 ?  -4.361   7.489   9.567 1.000 97.260 ? 35  ASN A O   1 
ATOM 270  C CG  ? ASN A 1  35 ?  -2.903   8.564  12.344 1.000 97.260 ? 35  ASN A CG  1 
ATOM 271  N ND2 ? ASN A 1  35 ?  -3.252   9.809  12.646 1.000 97.260 ? 35  ASN A ND2 1 
ATOM 272  O OD1 ? ASN A 1  35 ?  -1.746   8.250  12.052 1.000 97.260 ? 35  ASN A OD1 1 
ATOM 273  N N   ? PHE A 1  36 ?  -2.583   6.068   9.413 1.000 98.380 ? 36  PHE A N   1 
ATOM 274  C CA  ? PHE A 1  36 ?  -2.438   6.425   8.006 1.000 98.380 ? 36  PHE A CA  1 
ATOM 275  C C   ? PHE A 1  36 ?  -2.263   5.178   7.147 1.000 98.380 ? 36  PHE A C   1 
ATOM 276  C CB  ? PHE A 1  36 ?  -1.247   7.369   7.810 1.000 98.380 ? 36  PHE A CB  1 
ATOM 277  O O   ? PHE A 1  36 ?  -1.451   4.307   7.466 1.000 98.380 ? 36  PHE A O   1 
ATOM 278  C CG  ? PHE A 1  36 ?  -1.536   8.797   8.189 1.000 98.380 ? 36  PHE A CG  1 
ATOM 279  C CD1 ? PHE A 1  36 ?  -2.062   9.684   7.258 1.000 98.380 ? 36  PHE A CD1 1 
ATOM 280  C CD2 ? PHE A 1  36 ?  -1.282   9.251   9.476 1.000 98.380 ? 36  PHE A CD2 1 
ATOM 281  C CE1 ? PHE A 1  36 ?  -2.330  11.006   7.605 1.000 98.380 ? 36  PHE A CE1 1 
ATOM 282  C CE2 ? PHE A 1  36 ?  -1.547  10.571   9.830 1.000 98.380 ? 36  PHE A CE2 1 
ATOM 283  C CZ  ? PHE A 1  36 ?  -2.071  11.447   8.893 1.000 98.380 ? 36  PHE A CZ  1 
ATOM 284  N N   ? VAL A 1  37 ?  -3.058   5.109   6.091 1.000 98.560 ? 37  VAL A N   1 
ATOM 285  C CA  ? VAL A 1  37 ?  -2.975   4.104   5.036 1.000 98.560 ? 37  VAL A CA  1 
ATOM 286  C C   ? VAL A 1  37 ?  -2.525   4.760   3.732 1.000 98.560 ? 37  VAL A C   1 
ATOM 287  C CB  ? VAL A 1  37 ?  -4.327   3.384   4.831 1.000 98.560 ? 37  VAL A CB  1 
ATOM 288  O O   ? VAL A 1  37 ?  -3.022   5.827   3.363 1.000 98.560 ? 37  VAL A O   1 
ATOM 289  C CG1 ? VAL A 1  37 ?  -4.297   2.531   3.564 1.000 98.560 ? 37  VAL A CG1 1 
ATOM 290  C CG2 ? VAL A 1  37 ?  -4.662   2.525   6.049 1.000 98.560 ? 37  VAL A CG2 1 
ATOM 291  N N   ? LEU A 1  38 ?  -1.520   4.126   3.152 1.000 98.350 ? 38  LEU A N   1 
ATOM 292  C CA  ? LEU A 1  38 ?  -1.078   4.559   1.831 1.000 98.350 ? 38  LEU A CA  1 
ATOM 293  C C   ? LEU A 1  38 ?  -1.795   3.778   0.735 1.000 98.350 ? 38  LEU A C   1 
ATOM 294  C CB  ? LEU A 1  38 ?   0.437   4.386   1.690 1.000 98.350 ? 38  LEU A CB  1 
ATOM 295  O O   ? LEU A 1  38 ?  -1.943   2.557   0.832 1.000 98.350 ? 38  LEU A O   1 
ATOM 296  C CG  ? LEU A 1  38 ?   1.306   5.465   2.338 1.000 98.350 ? 38  LEU A CG  1 
ATOM 297  C CD1 ? LEU A 1  38 ?   2.764   5.020   2.375 1.000 98.350 ? 38  LEU A CD1 1 
ATOM 298  C CD2 ? LEU A 1  38 ?   1.164   6.787   1.591 1.000 98.350 ? 38  LEU A CD2 1 
ATOM 299  N N   ? THR A 1  39 ?  -2.250   4.486  -0.338 1.000 97.770 ? 39  THR A N   1 
ATOM 300  C CA  ? THR A 1  39 ?  -2.939   3.867  -1.465 1.000 97.770 ? 39  THR A CA  1 
ATOM 301  C C   ? THR A 1  39 ?  -2.749   4.692  -2.735 1.000 97.770 ? 39  THR A C   1 
ATOM 302  C CB  ? THR A 1  39 ?  -4.443   3.701  -1.178 1.000 97.770 ? 39  THR A CB  1 
ATOM 303  O O   ? THR A 1  39 ?  -2.030   5.693  -2.729 1.000 97.770 ? 39  THR A O   1 
ATOM 304  C CG2 ? THR A 1  39 ?  -5.153   5.051  -1.171 1.000 97.770 ? 39  THR A CG2 1 
ATOM 305  O OG1 ? THR A 1  39 ?  -5.028   2.871  -2.188 1.000 97.770 ? 39  THR A OG1 1 
ATOM 306  N N   ? ALA A 1  40 ?  -3.254   4.203  -3.803 1.000 96.460 ? 40  ALA A N   1 
ATOM 307  C CA  ? ALA A 1  40 ?  -3.177   4.942  -5.060 1.000 96.460 ? 40  ALA A CA  1 
ATOM 308  C C   ? ALA A 1  40 ?  -4.207   6.068  -5.099 1.000 96.460 ? 40  ALA A C   1 
ATOM 309  C CB  ? ALA A 1  40 ?  -3.379   4.000  -6.245 1.000 96.460 ? 40  ALA A CB  1 
ATOM 310  O O   ? ALA A 1  40 ?  -5.331   5.906  -4.618 1.000 96.460 ? 40  ALA A O   1 
ATOM 311  N N   ? ALA A 1  41 ?  -3.790   7.199  -5.725 1.000 96.320 ? 41  ALA A N   1 
ATOM 312  C CA  ? ALA A 1  41 ?  -4.669   8.361  -5.821 1.000 96.320 ? 41  ALA A CA  1 
ATOM 313  C C   ? ALA A 1  41 ?  -5.896   8.051  -6.674 1.000 96.320 ? 41  ALA A C   1 
ATOM 314  C CB  ? ALA A 1  41 ?  -3.913   9.556  -6.397 1.000 96.320 ? 41  ALA A CB  1 
ATOM 315  O O   ? ALA A 1  41 ?  -6.973   8.609  -6.450 1.000 96.320 ? 41  ALA A O   1 
ATOM 316  N N   ? HIS A 1  42 ?  -5.764   7.175  -7.616 1.000 93.360 ? 42  HIS A N   1 
ATOM 317  C CA  ? HIS A 1  42 ?  -6.878   6.852  -8.501 1.000 93.360 ? 42  HIS A CA  1 
ATOM 318  C C   ? HIS A 1  42 ?  -7.921   6.001  -7.784 1.000 93.360 ? 42  HIS A C   1 
ATOM 319  C CB  ? HIS A 1  42 ?  -6.376   6.126  -9.750 1.000 93.360 ? 42  HIS A CB  1 
ATOM 320  O O   ? HIS A 1  42 ?  -9.016   5.782  -8.309 1.000 93.360 ? 42  HIS A O   1 
ATOM 321  C CG  ? HIS A 1  42 ?  -5.996   4.700  -9.504 1.000 93.360 ? 42  HIS A CG  1 
ATOM 322  C CD2 ? HIS A 1  42 ?  -6.750   3.578  -9.441 1.000 93.360 ? 42  HIS A CD2 1 
ATOM 323  N ND1 ? HIS A 1  42 ?  -4.695   4.305  -9.284 1.000 93.360 ? 42  HIS A ND1 1 
ATOM 324  C CE1 ? HIS A 1  42 ?  -4.665   2.996  -9.096 1.000 93.360 ? 42  HIS A CE1 1 
ATOM 325  N NE2 ? HIS A 1  42 ?  -5.899   2.531  -9.186 1.000 93.360 ? 42  HIS A NE2 1 
ATOM 326  N N   ? CYS A 1  43 ?  -7.651   5.565  -6.547 1.000 94.570 ? 43  CYS A N   1 
ATOM 327  C CA  ? CYS A 1  43 ?  -8.575   4.787  -5.730 1.000 94.570 ? 43  CYS A CA  1 
ATOM 328  C C   ? CYS A 1  43 ?  -9.534   5.698  -4.973 1.000 94.570 ? 43  CYS A C   1 
ATOM 329  C CB  ? CYS A 1  43 ?  -7.808   3.907  -4.743 1.000 94.570 ? 43  CYS A CB  1 
ATOM 330  O O   ? CYS A 1  43 ? -10.312   5.232  -4.139 1.000 94.570 ? 43  CYS A O   1 
ATOM 331  S SG  ? CYS A 1  43 ?  -6.985   2.496  -5.514 1.000 94.570 ? 43  CYS A SG  1 
ATOM 332  N N   ? GLN A 1  44 ?  -9.524   6.979  -5.295 1.000 94.270 ? 44  GLN A N   1 
ATOM 333  C CA  ? GLN A 1  44 ? -10.365   7.968  -4.628 1.000 94.270 ? 44  GLN A CA  1 
ATOM 334  C C   ? GLN A 1  44 ? -11.842   7.717  -4.917 1.000 94.270 ? 44  GLN A C   1 
ATOM 335  C CB  ? GLN A 1  44 ?  -9.978   9.382  -5.061 1.000 94.270 ? 44  GLN A CB  1 
ATOM 336  O O   ? GLN A 1  44 ? -12.195   7.214  -5.986 1.000 94.270 ? 44  GLN A O   1 
ATOM 337  C CG  ? GLN A 1  44 ? -10.275   9.680  -6.525 1.000 94.270 ? 44  GLN A CG  1 
ATOM 338  C CD  ? GLN A 1  44 ?  -9.915  11.101  -6.919 1.000 94.270 ? 44  GLN A CD  1 
ATOM 339  N NE2 ? GLN A 1  44 ?  -9.910  11.371  -8.220 1.000 94.270 ? 44  GLN A NE2 1 
ATOM 340  O OE1 ? GLN A 1  44 ?  -9.646  11.948  -6.062 1.000 94.270 ? 44  GLN A OE1 1 
ATOM 341  N N   ? GLY A 1  45 ? -12.747   7.975  -3.949 1.000 93.840 ? 45  GLY A N   1 
ATOM 342  C CA  ? GLY A 1  45 ? -14.181   7.786  -4.092 1.000 93.840 ? 45  GLY A CA  1 
ATOM 343  C C   ? GLY A 1  45 ? -14.975   8.329  -2.919 1.000 93.840 ? 45  GLY A C   1 
ATOM 344  O O   ? GLY A 1  45 ? -14.416   8.976  -2.031 1.000 93.840 ? 45  GLY A O   1 
ATOM 345  N N   ? ARG A 1  46 ? -16.407   8.046  -3.021 1.000 90.150 ? 46  ARG A N   1 
ATOM 346  C CA  ? ARG A 1  46 ? -17.300   8.455  -1.941 1.000 90.150 ? 46  ARG A CA  1 
ATOM 347  C C   ? ARG A 1  46 ? -17.290   7.435  -0.807 1.000 90.150 ? 46  ARG A C   1 
ATOM 348  C CB  ? ARG A 1  46 ? -18.726   8.642  -2.464 1.000 90.150 ? 46  ARG A CB  1 
ATOM 349  O O   ? ARG A 1  46 ? -17.355   6.228  -1.049 1.000 90.150 ? 46  ARG A O   1 
ATOM 350  C CG  ? ARG A 1  46 ? -19.663   9.313  -1.472 1.000 90.150 ? 46  ARG A CG  1 
ATOM 351  C CD  ? ARG A 1  46 ? -21.022   9.607  -2.090 1.000 90.150 ? 46  ARG A CD  1 
ATOM 352  N NE  ? ARG A 1  46 ? -22.114   9.139  -1.241 1.000 90.150 ? 46  ARG A NE  1 
ATOM 353  N NH1 ? ARG A 1  46 ? -23.796   9.915  -2.621 1.000 90.150 ? 46  ARG A NH1 1 
ATOM 354  N NH2 ? ARG A 1  46 ? -24.317   8.831  -0.670 1.000 90.150 ? 46  ARG A NH2 1 
ATOM 355  C CZ  ? ARG A 1  46 ? -23.406   9.296  -1.512 1.000 90.150 ? 46  ARG A CZ  1 
ATOM 356  N N   ? ASN A 1  47 ? -17.050   7.919   0.487 1.000 93.320 ? 47  ASN A N   1 
ATOM 357  C CA  ? ASN A 1  47 ? -17.096   7.035   1.647 1.000 93.320 ? 47  ASN A CA  1 
ATOM 358  C C   ? ASN A 1  47 ? -16.137   5.858   1.493 1.000 93.320 ? 47  ASN A C   1 
ATOM 359  C CB  ? ASN A 1  47 ? -18.521   6.532   1.883 1.000 93.320 ? 47  ASN A CB  1 
ATOM 360  O O   ? ASN A 1  47 ? -16.376   4.958   0.685 1.000 93.320 ? 47  ASN A O   1 
ATOM 361  C CG  ? ASN A 1  47 ? -19.476   7.643   2.273 1.000 93.320 ? 47  ASN A CG  1 
ATOM 362  N ND2 ? ASN A 1  47 ? -20.733   7.515   1.865 1.000 93.320 ? 47  ASN A ND2 1 
ATOM 363  O OD1 ? ASN A 1  47 ? -19.087   8.608   2.935 1.000 93.320 ? 47  ASN A OD1 1 
ATOM 364  N N   ? ILE A 1  48 ? -15.026   5.854   2.102 1.000 96.820 ? 48  ILE A N   1 
ATOM 365  C CA  ? ILE A 1  48 ? -14.022   4.795   2.085 1.000 96.820 ? 48  ILE A CA  1 
ATOM 366  C C   ? ILE A 1  48 ? -13.934   4.146   3.465 1.000 96.820 ? 48  ILE A C   1 
ATOM 367  C CB  ? ILE A 1  48 ? -12.639   5.334   1.657 1.000 96.820 ? 48  ILE A CB  1 
ATOM 368  O O   ? ILE A 1  48 ? -13.779   4.837   4.474 1.000 96.820 ? 48  ILE A O   1 
ATOM 369  C CG1 ? ILE A 1  48 ? -12.738   6.039   0.299 1.000 96.820 ? 48  ILE A CG1 1 
ATOM 370  C CG2 ? ILE A 1  48 ? -11.608   4.203   1.613 1.000 96.820 ? 48  ILE A CG2 1 
ATOM 371  C CD1 ? ILE A 1  48 ? -11.432   6.667  -0.169 1.000 96.820 ? 48  ILE A CD1 1 
ATOM 372  N N   ? THR A 1  49 ? -14.141   2.778   3.442 1.000 97.020 ? 49  THR A N   1 
ATOM 373  C CA  ? THR A 1  49 ? -13.922   1.976   4.641 1.000 97.020 ? 49  THR A CA  1 
ATOM 374  C C   ? THR A 1  49 ? -12.653   1.141   4.508 1.000 97.020 ? 49  THR A C   1 
ATOM 375  C CB  ? THR A 1  49 ? -15.122   1.052   4.922 1.000 97.020 ? 49  THR A CB  1 
ATOM 376  O O   ? THR A 1  49 ? -12.439   0.484   3.487 1.000 97.020 ? 49  THR A O   1 
ATOM 377  C CG2 ? THR A 1  49 ? -14.911   0.252   6.203 1.000 97.020 ? 49  THR A CG2 1 
ATOM 378  O OG1 ? THR A 1  49 ? -16.308   1.845   5.055 1.000 97.020 ? 49  THR A OG1 1 
ATOM 379  N N   ? VAL A 1  50 ? -11.812   1.251   5.590 1.000 97.640 ? 50  VAL A N   1 
ATOM 380  C CA  ? VAL A 1  50 ? -10.560   0.502   5.592 1.000 97.640 ? 50  VAL A CA  1 
ATOM 381  C C   ? VAL A 1  50 ? -10.685  -0.713   6.507 1.000 97.640 ? 50  VAL A C   1 
ATOM 382  C CB  ? VAL A 1  50 ?  -9.372   1.385   6.037 1.000 97.640 ? 50  VAL A CB  1 
ATOM 383  O O   ? VAL A 1  50 ? -11.085  -0.586   7.667 1.000 97.640 ? 50  VAL A O   1 
ATOM 384  C CG1 ? VAL A 1  50 ?  -8.093   0.556   6.139 1.000 97.640 ? 50  VAL A CG1 1 
ATOM 385  C CG2 ? VAL A 1  50 ?  -9.181   2.550   5.068 1.000 97.640 ? 50  VAL A CG2 1 
ATOM 386  N N   ? VAL A 1  51 ? -10.396  -1.900   5.952 1.000 97.340 ? 51  VAL A N   1 
ATOM 387  C CA  ? VAL A 1  51 ? -10.370  -3.137   6.725 1.000 97.340 ? 51  VAL A CA  1 
ATOM 388  C C   ? VAL A 1  51 ?  -8.927  -3.598   6.916 1.000 97.340 ? 51  VAL A C   1 
ATOM 389  C CB  ? VAL A 1  51 ? -11.200  -4.249   6.045 1.000 97.340 ? 51  VAL A CB  1 
ATOM 390  O O   ? VAL A 1  51 ?  -8.221  -3.866   5.941 1.000 97.340 ? 51  VAL A O   1 
ATOM 391  C CG1 ? VAL A 1  51 ? -11.233  -5.506   6.913 1.000 97.340 ? 51  VAL A CG1 1 
ATOM 392  C CG2 ? VAL A 1  51 ? -12.617  -3.757   5.757 1.000 97.340 ? 51  VAL A CG2 1 
ATOM 393  N N   ? LEU A 1  52 ?  -8.470  -3.678   8.215 1.000 97.710 ? 52  LEU A N   1 
ATOM 394  C CA  ? LEU A 1  52 ?  -7.147  -4.162   8.594 1.000 97.710 ? 52  LEU A CA  1 
ATOM 395  C C   ? LEU A 1  52 ?  -7.247  -5.483   9.351 1.000 97.710 ? 52  LEU A C   1 
ATOM 396  C CB  ? LEU A 1  52 ?  -6.421  -3.123   9.452 1.000 97.710 ? 52  LEU A CB  1 
ATOM 397  O O   ? LEU A 1  52 ?  -8.271  -5.769   9.975 1.000 97.710 ? 52  LEU A O   1 
ATOM 398  C CG  ? LEU A 1  52 ?  -6.119  -1.782   8.782 1.000 97.710 ? 52  LEU A CG  1 
ATOM 399  C CD1 ? LEU A 1  52 ?  -5.870  -0.707   9.835 1.000 97.710 ? 52  LEU A CD1 1 
ATOM 400  C CD2 ? LEU A 1  52 ?  -4.922  -1.909   7.847 1.000 97.710 ? 52  LEU A CD2 1 
ATOM 401  N N   ? GLY A 1  53 ?  -6.175  -6.333   9.157 1.000 96.240 ? 53  GLY A N   1 
ATOM 402  C CA  ? GLY A 1  53 ?  -6.094  -7.540   9.963 1.000 96.240 ? 53  GLY A CA  1 
ATOM 403  C C   ? GLY A 1  53 ?  -6.922  -8.685   9.410 1.000 96.240 ? 53  GLY A C   1 
ATOM 404  O O   ? GLY A 1  53 ?  -7.125  -9.695  10.086 1.000 96.240 ? 53  GLY A O   1 
ATOM 405  N N   ? ALA A 1  54 ?  -7.391  -8.531   8.092 1.000 94.770 ? 54  ALA A N   1 
ATOM 406  C CA  ? ALA A 1  54 ?  -8.238  -9.540   7.460 1.000 94.770 ? 54  ALA A CA  1 
ATOM 407  C C   ? ALA A 1  54 ?  -7.408 -10.499   6.611 1.000 94.770 ? 54  ALA A C   1 
ATOM 408  C CB  ? ALA A 1  54 ?  -9.312  -8.872   6.605 1.000 94.770 ? 54  ALA A CB  1 
ATOM 409  O O   ? ALA A 1  54 ?  -6.581 -10.068   5.804 1.000 94.770 ? 54  ALA A O   1 
ATOM 410  N N   ? GLN A 1  55 ?  -7.562 -11.865   6.808 1.000 93.550 ? 55  GLN A N   1 
ATOM 411  C CA  ? GLN A 1  55 ?  -7.064 -12.894   5.900 1.000 93.550 ? 55  GLN A CA  1 
ATOM 412  C C   ? GLN A 1  55 ?  -8.117 -13.265   4.859 1.000 93.550 ? 55  GLN A C   1 
ATOM 413  C CB  ? GLN A 1  55 ?  -6.637 -14.138   6.681 1.000 93.550 ? 55  GLN A CB  1 
ATOM 414  O O   ? GLN A 1  55 ?  -7.788 -13.519   3.699 1.000 93.550 ? 55  GLN A O   1 
ATOM 415  C CG  ? GLN A 1  55 ?  -6.160 -15.284   5.798 1.000 93.550 ? 55  GLN A CG  1 
ATOM 416  C CD  ? GLN A 1  55 ?  -4.917 -14.934   5.002 1.000 93.550 ? 55  GLN A CD  1 
ATOM 417  N NE2 ? GLN A 1  55 ?  -4.703 -15.639   3.896 1.000 93.550 ? 55  GLN A NE2 1 
ATOM 418  O OE1 ? GLN A 1  55 ?  -4.156 -14.037   5.377 1.000 93.550 ? 55  GLN A OE1 1 
ATOM 419  N N   ? ASN A 1  56 ?  -9.364 -13.392   5.299 1.000 94.230 ? 56  ASN A N   1 
ATOM 420  C CA  ? ASN A 1  56 ? -10.550 -13.630   4.483 1.000 94.230 ? 56  ASN A CA  1 
ATOM 421  C C   ? ASN A 1  56 ? -11.546 -12.479   4.591 1.000 94.230 ? 56  ASN A C   1 
ATOM 422  C CB  ? ASN A 1  56 ? -11.218 -14.949   4.880 1.000 94.230 ? 56  ASN A CB  1 
ATOM 423  O O   ? ASN A 1  56 ? -12.171 -12.289   5.635 1.000 94.230 ? 56  ASN A O   1 
ATOM 424  C CG  ? ASN A 1  56 ? -12.336 -15.345   3.935 1.000 94.230 ? 56  ASN A CG  1 
ATOM 425  N ND2 ? ASN A 1  56 ? -12.632 -16.637   3.877 1.000 94.230 ? 56  ASN A ND2 1 
ATOM 426  O OD1 ? ASN A 1  56 ? -12.927 -14.496   3.263 1.000 94.230 ? 56  ASN A OD1 1 
ATOM 427  N N   ? ILE A 1  57 ? -11.798 -11.796   3.466 1.000 92.550 ? 57  ILE A N   1 
ATOM 428  C CA  ? ILE A 1  57 ? -12.579 -10.564   3.499 1.000 92.550 ? 57  ILE A CA  1 
ATOM 429  C C   ? ILE A 1  57 ? -14.069 -10.898   3.529 1.000 92.550 ? 57  ILE A C   1 
ATOM 430  C CB  ? ILE A 1  57 ? -12.257  -9.658   2.290 1.000 92.550 ? 57  ILE A CB  1 
ATOM 431  O O   ? ILE A 1  57 ? -14.898 -10.039   3.837 1.000 92.550 ? 57  ILE A O   1 
ATOM 432  C CG1 ? ILE A 1  57 ? -12.415 -10.440   0.980 1.000 92.550 ? 57  ILE A CG1 1 
ATOM 433  C CG2 ? ILE A 1  57 ? -10.847  -9.074   2.412 1.000 92.550 ? 57  ILE A CG2 1 
ATOM 434  C CD1 ? ILE A 1  57 ? -13.849 -10.847   0.671 1.000 92.550 ? 57  ILE A CD1 1 
ATOM 435  N N   ? LYS A 1  58 ? -14.512 -12.079   3.410 1.000 91.600 ? 58  LYS A N   1 
ATOM 436  C CA  ? LYS A 1  58 ? -15.909 -12.502   3.444 1.000 91.600 ? 58  LYS A CA  1 
ATOM 437  C C   ? LYS A 1  58 ? -16.307 -12.972   4.840 1.000 91.600 ? 58  LYS A C   1 
ATOM 438  C CB  ? LYS A 1  58 ? -16.157 -13.616   2.425 1.000 91.600 ? 58  LYS A CB  1 
ATOM 439  O O   ? LYS A 1  58 ? -17.495 -13.127   5.133 1.000 91.600 ? 58  LYS A O   1 
ATOM 440  C CG  ? LYS A 1  58 ? -16.084 -13.158   0.976 1.000 91.600 ? 58  LYS A CG  1 
ATOM 441  C CD  ? LYS A 1  58 ? -16.552 -14.248   0.021 1.000 91.600 ? 58  LYS A CD  1 
ATOM 442  C CE  ? LYS A 1  58 ? -16.576 -13.757  -1.420 1.000 91.600 ? 58  LYS A CE  1 
ATOM 443  N NZ  ? LYS A 1  58 ? -17.011 -14.830  -2.364 1.000 91.600 ? 58  LYS A NZ  1 
ATOM 444  N N   ? GLU A 1  59 ? -15.257 -13.143   5.733 1.000 92.570 ? 59  GLU A N   1 
ATOM 445  C CA  ? GLU A 1  59 ? -15.509 -13.614   7.092 1.000 92.570 ? 59  GLU A CA  1 
ATOM 446  C C   ? GLU A 1  59 ? -15.180 -12.535   8.120 1.000 92.570 ? 59  GLU A C   1 
ATOM 447  C CB  ? GLU A 1  59 ? -14.700 -14.881   7.381 1.000 92.570 ? 59  GLU A CB  1 
ATOM 448  O O   ? GLU A 1  59 ? -14.236 -11.764   7.938 1.000 92.570 ? 59  GLU A O   1 
ATOM 449  C CG  ? GLU A 1  59 ? -15.071 -16.063   6.497 1.000 92.570 ? 59  GLU A CG  1 
ATOM 450  C CD  ? GLU A 1  59 ? -14.294 -17.327   6.828 1.000 92.570 ? 59  GLU A CD  1 
ATOM 451  O OE1 ? GLU A 1  59 ? -14.426 -18.330   6.091 1.000 92.570 ? 59  GLU A OE1 1 
ATOM 452  O OE2 ? GLU A 1  59 ? -13.549 -17.314   7.833 1.000 92.570 ? 59  GLU A OE2 1 
ATOM 453  N N   ? GLN A 1  60 ? -16.025 -12.468   9.126 1.000 91.770 ? 60  GLN A N   1 
ATOM 454  C CA  ? GLN A 1  60 ? -15.691 -11.627  10.271 1.000 91.770 ? 60  GLN A CA  1 
ATOM 455  C C   ? GLN A 1  60 ? -14.670 -12.309  11.176 1.000 91.770 ? 60  GLN A C   1 
ATOM 456  C CB  ? GLN A 1  60 ? -16.950 -11.280  11.067 1.000 91.770 ? 60  GLN A CB  1 
ATOM 457  O O   ? GLN A 1  60 ? -15.005 -13.251  11.899 1.000 91.770 ? 60  GLN A O   1 
ATOM 458  C CG  ? GLN A 1  60 ? -16.717 -10.258  12.172 1.000 91.770 ? 60  GLN A CG  1 
ATOM 459  C CD  ? GLN A 1  60 ? -16.568  -8.844  11.642 1.000 91.770 ? 60  GLN A CD  1 
ATOM 460  N NE2 ? GLN A 1  60 ? -15.891  -7.993  12.405 1.000 91.770 ? 60  GLN A NE2 1 
ATOM 461  O OE1 ? GLN A 1  60 ? -17.057  -8.519  10.556 1.000 91.770 ? 60  GLN A OE1 1 
ATOM 462  N N   ? GLU A 1  61 ? -13.419 -11.821  11.045 1.000 93.990 ? 61  GLU A N   1 
ATOM 463  C CA  ? GLU A 1  61 ? -12.327 -12.368  11.844 1.000 93.990 ? 61  GLU A CA  1 
ATOM 464  C C   ? GLU A 1  61 ? -12.090 -11.534  13.100 1.000 93.990 ? 61  GLU A C   1 
ATOM 465  C CB  ? GLU A 1  61 ? -11.041 -12.448  11.016 1.000 93.990 ? 61  GLU A CB  1 
ATOM 466  O O   ? GLU A 1  61 ? -12.244 -10.311  13.077 1.000 93.990 ? 61  GLU A O   1 
ATOM 467  C CG  ? GLU A 1  61 ? -11.165 -13.315   9.772 1.000 93.990 ? 61  GLU A CG  1 
ATOM 468  C CD  ? GLU A 1  61 ?  -9.936 -13.259   8.878 1.000 93.990 ? 61  GLU A CD  1 
ATOM 469  O OE1 ? GLU A 1  61 ?  -9.611 -14.279   8.228 1.000 93.990 ? 61  GLU A OE1 1 
ATOM 470  O OE2 ? GLU A 1  61 ?  -9.293 -12.187   8.827 1.000 93.990 ? 61  GLU A OE2 1 
ATOM 471  N N   ? PRO A 1  62 ? -11.844 -12.189  14.249 1.000 93.880 ? 62  PRO A N   1 
ATOM 472  C CA  ? PRO A 1  62 ? -11.619 -11.445  15.491 1.000 93.880 ? 62  PRO A CA  1 
ATOM 473  C C   ? PRO A 1  62 ? -10.496 -10.417  15.368 1.000 93.880 ? 62  PRO A C   1 
ATOM 474  C CB  ? PRO A 1  62 ? -11.250 -12.539  16.496 1.000 93.880 ? 62  PRO A CB  1 
ATOM 475  O O   ? PRO A 1  62 ? -10.513  -9.394  16.056 1.000 93.880 ? 62  PRO A O   1 
ATOM 476  C CG  ? PRO A 1  62 ? -11.869 -13.785  15.948 1.000 93.880 ? 62  PRO A CG  1 
ATOM 477  C CD  ? PRO A 1  62 ? -11.879 -13.693  14.449 1.000 93.880 ? 62  PRO A CD  1 
ATOM 478  N N   ? CYS A 1  63 ?  -9.618 -10.582  14.504 1.000 94.560 ? 63  CYS A N   1 
ATOM 479  C CA  ? CYS A 1  63 ?  -8.438  -9.741  14.336 1.000 94.560 ? 63  CYS A CA  1 
ATOM 480  C C   ? CYS A 1  63 ?  -8.747  -8.537  13.455 1.000 94.560 ? 63  CYS A C   1 
ATOM 481  C CB  ? CYS A 1  63 ?  -7.288 -10.546  13.730 1.000 94.560 ? 63  CYS A CB  1 
ATOM 482  O O   ? CYS A 1  63 ?  -7.965  -7.586  13.400 1.000 94.560 ? 63  CYS A O   1 
ATOM 483  S SG  ? CYS A 1  63 ?  -7.689 -11.303  12.140 1.000 94.560 ? 63  CYS A SG  1 
ATOM 484  N N   ? GLN A 1  64 ?  -9.959  -8.491  12.741 1.000 95.870 ? 64  GLN A N   1 
ATOM 485  C CA  ? GLN A 1  64 ? -10.300  -7.442  11.785 1.000 95.870 ? 64  GLN A CA  1 
ATOM 486  C C   ? GLN A 1  64 ? -10.637  -6.136  12.499 1.000 95.870 ? 64  GLN A C   1 
ATOM 487  C CB  ? GLN A 1  64 ? -11.473  -7.878  10.906 1.000 95.870 ? 64  GLN A CB  1 
ATOM 488  O O   ? GLN A 1  64 ? -11.327  -6.141  13.521 1.000 95.870 ? 64  GLN A O   1 
ATOM 489  C CG  ? GLN A 1  64 ? -11.117  -8.964   9.899 1.000 95.870 ? 64  GLN A CG  1 
ATOM 490  C CD  ? GLN A 1  64 ? -12.273  -9.316   8.982 1.000 95.870 ? 64  GLN A CD  1 
ATOM 491  N NE2 ? GLN A 1  64 ? -11.974 -10.017   7.894 1.000 95.870 ? 64  GLN A NE2 1 
ATOM 492  O OE1 ? GLN A 1  64 ? -13.425  -8.961   9.250 1.000 95.870 ? 64  GLN A OE1 1 
ATOM 493  N N   ? GLN A 1  65 ? -10.035  -5.088  12.022 1.000 97.140 ? 65  GLN A N   1 
ATOM 494  C CA  ? GLN A 1  65 ? -10.352  -3.723  12.430 1.000 97.140 ? 65  GLN A CA  1 
ATOM 495  C C   ? GLN A 1  65 ? -10.919  -2.918  11.265 1.000 97.140 ? 65  GLN A C   1 
ATOM 496  C CB  ? GLN A 1  65 ?  -9.111  -3.029  12.993 1.000 97.140 ? 65  GLN A CB  1 
ATOM 497  O O   ? GLN A 1  65 ? -10.307  -2.846  10.197 1.000 97.140 ? 65  GLN A O   1 
ATOM 498  C CG  ? GLN A 1  65 ?  -8.411  -3.816  14.093 1.000 97.140 ? 65  GLN A CG  1 
ATOM 499  C CD  ? GLN A 1  65 ?  -7.143  -3.141  14.581 1.000 97.140 ? 65  GLN A CD  1 
ATOM 500  N NE2 ? GLN A 1  65 ?  -6.130  -3.941  14.896 1.000 97.140 ? 65  GLN A NE2 1 
ATOM 501  O OE1 ? GLN A 1  65 ?  -7.074  -1.912  14.674 1.000 97.140 ? 65  GLN A OE1 1 
ATOM 502  N N   ? VAL A 1  66 ? -12.135  -2.404  11.494 1.000 96.960 ? 66  VAL A N   1 
ATOM 503  C CA  ? VAL A 1  66 ? -12.788  -1.614  10.456 1.000 96.960 ? 66  VAL A CA  1 
ATOM 504  C C   ? VAL A 1  66 ? -12.799  -0.140  10.857 1.000 96.960 ? 66  VAL A C   1 
ATOM 505  C CB  ? VAL A 1  66 ? -14.229  -2.104  10.190 1.000 96.960 ? 66  VAL A CB  1 
ATOM 506  O O   ? VAL A 1  66 ? -13.197   0.202  11.973 1.000 96.960 ? 66  VAL A O   1 
ATOM 507  C CG1 ? VAL A 1  66 ? -14.880  -1.289   9.074 1.000 96.960 ? 66  VAL A CG1 1 
ATOM 508  C CG2 ? VAL A 1  66 ? -14.230  -3.591   9.841 1.000 96.960 ? 66  VAL A CG2 1 
ATOM 509  N N   ? SER A 1  67 ? -12.295   0.710   9.964 1.000 97.070 ? 67  SER A N   1 
ATOM 510  C CA  ? SER A 1  67 ? -12.235   2.141  10.243 1.000 97.070 ? 67  SER A CA  1 
ATOM 511  C C   ? SER A 1  67 ? -12.703   2.958   9.044 1.000 97.070 ? 67  SER A C   1 
ATOM 512  C CB  ? SER A 1  67 ? -10.813   2.553  10.628 1.000 97.070 ? 67  SER A CB  1 
ATOM 513  O O   ? SER A 1  67 ? -12.338   2.663   7.904 1.000 97.070 ? 67  SER A O   1 
ATOM 514  O OG  ? SER A 1  67 ? -10.767   3.923  10.988 1.000 97.070 ? 67  SER A OG  1 
ATOM 515  N N   ? GLN A 1  68 ? -13.529   4.019   9.352 1.000 97.370 ? 68  GLN A N   1 
ATOM 516  C CA  ? GLN A 1  68 ? -13.872   4.982   8.311 1.000 97.370 ? 68  GLN A CA  1 
ATOM 517  C C   ? GLN A 1  68 ? -12.701   5.916   8.019 1.000 97.370 ? 68  GLN A C   1 
ATOM 518  C CB  ? GLN A 1  68 ? -15.103   5.795   8.716 1.000 97.370 ? 68  GLN A CB  1 
ATOM 519  O O   ? GLN A 1  68 ? -11.872   6.174   8.895 1.000 97.370 ? 68  GLN A O   1 
ATOM 520  C CG  ? GLN A 1  68 ? -16.371   4.963   8.851 1.000 97.370 ? 68  GLN A CG  1 
ATOM 521  C CD  ? GLN A 1  68 ? -16.851   4.404   7.525 1.000 97.370 ? 68  GLN A CD  1 
ATOM 522  N NE2 ? GLN A 1  68 ? -17.158   3.112   7.502 1.000 97.370 ? 68  GLN A NE2 1 
ATOM 523  O OE1 ? GLN A 1  68 ? -16.947   5.129   6.529 1.000 97.370 ? 68  GLN A OE1 1 
ATOM 524  N N   ? VAL A 1  69 ? -12.723   6.344   6.719 1.000 97.830 ? 69  VAL A N   1 
ATOM 525  C CA  ? VAL A 1  69 ? -11.702   7.314   6.335 1.000 97.830 ? 69  VAL A CA  1 
ATOM 526  C C   ? VAL A 1  69 ? -12.173   8.725   6.683 1.000 97.830 ? 69  VAL A C   1 
ATOM 527  C CB  ? VAL A 1  69 ? -11.369   7.221   4.829 1.000 97.830 ? 69  VAL A CB  1 
ATOM 528  O O   ? VAL A 1  69 ? -13.282   9.123   6.322 1.000 97.830 ? 69  VAL A O   1 
ATOM 529  C CG1 ? VAL A 1  69 ? -10.484   8.390   4.398 1.000 97.830 ? 69  VAL A CG1 1 
ATOM 530  C CG2 ? VAL A 1  69 ? -10.690   5.889   4.515 1.000 97.830 ? 69  VAL A CG2 1 
ATOM 531  N N   ? LYS A 1  70 ? -11.288   9.406   7.545 1.000 96.980 ? 70  LYS A N   1 
ATOM 532  C CA  ? LYS A 1  70 ? -11.564  10.778   7.962 1.000 96.980 ? 70  LYS A CA  1 
ATOM 533  C C   ? LYS A 1  70 ? -11.219  11.769   6.854 1.000 96.980 ? 70  LYS A C   1 
ATOM 534  C CB  ? LYS A 1  70 ? -10.785  11.120   9.232 1.000 96.980 ? 70  LYS A CB  1 
ATOM 535  O O   ? LYS A 1  70 ? -11.994  12.684   6.569 1.000 96.980 ? 70  LYS A O   1 
ATOM 536  C CG  ? LYS A 1  70 ? -11.019  12.536   9.738 1.000 96.980 ? 70  LYS A CG  1 
ATOM 537  C CD  ? LYS A 1  70 ? -10.235  12.809  11.016 1.000 96.980 ? 70  LYS A CD  1 
ATOM 538  C CE  ? LYS A 1  70 ? -10.444  14.235  11.507 1.000 96.980 ? 70  LYS A CE  1 
ATOM 539  N NZ  ? LYS A 1  70 ?  -9.706  14.497  12.779 1.000 96.980 ? 70  LYS A NZ  1 
ATOM 540  N N   ? ARG A 1  71 ? -10.054  11.537   6.249 1.000 97.050 ? 71  ARG A N   1 
ATOM 541  C CA  ? ARG A 1  71 ?  -9.535  12.456   5.241 1.000 97.050 ? 71  ARG A CA  1 
ATOM 542  C C   ? ARG A 1  71 ?  -8.802  11.700   4.137 1.000 97.050 ? 71  ARG A C   1 
ATOM 543  C CB  ? ARG A 1  71 ?  -8.600  13.484   5.881 1.000 97.050 ? 71  ARG A CB  1 
ATOM 544  O O   ? ARG A 1  71 ?  -8.059  10.756   4.412 1.000 97.050 ? 71  ARG A O   1 
ATOM 545  C CG  ? ARG A 1  71 ?  -8.232  14.638   4.962 1.000 97.050 ? 71  ARG A CG  1 
ATOM 546  C CD  ? ARG A 1  71 ?  -7.284  15.618   5.639 1.000 97.050 ? 71  ARG A CD  1 
ATOM 547  N NE  ? ARG A 1  71 ?  -7.936  16.327   6.737 1.000 97.050 ? 71  ARG A NE  1 
ATOM 548  N NH1 ? ARG A 1  71 ?  -7.688  18.426   5.804 1.000 97.050 ? 71  ARG A NH1 1 
ATOM 549  N NH2 ? ARG A 1  71 ?  -8.719  18.185   7.837 1.000 97.050 ? 71  ARG A NH2 1 
ATOM 550  C CZ  ? ARG A 1  71 ?  -8.113  17.644   6.790 1.000 97.050 ? 71  ARG A CZ  1 
ATOM 551  N N   ? GLN A 1  72 ?  -9.136  12.112   2.895 1.000 97.630 ? 72  GLN A N   1 
ATOM 552  C CA  ? GLN A 1  72 ?  -8.367  11.657   1.742 1.000 97.630 ? 72  GLN A CA  1 
ATOM 553  C C   ? GLN A 1  72 ?  -7.401  12.737   1.264 1.000 97.630 ? 72  GLN A C   1 
ATOM 554  C CB  ? GLN A 1  72 ?  -9.300  11.244   0.603 1.000 97.630 ? 72  GLN A CB  1 
ATOM 555  O O   ? GLN A 1  72 ?  -7.808  13.872   1.008 1.000 97.630 ? 72  GLN A O   1 
ATOM 556  C CG  ? GLN A 1  72 ? -10.267  10.129   0.973 1.000 97.630 ? 72  GLN A CG  1 
ATOM 557  C CD  ? GLN A 1  72 ? -11.233   9.792  -0.148 1.000 97.630 ? 72  GLN A CD  1 
ATOM 558  N NE2 ? GLN A 1  72 ? -12.527   9.851   0.146 1.000 97.630 ? 72  GLN A NE2 1 
ATOM 559  O OE1 ? GLN A 1  72 ? -10.818   9.483  -1.270 1.000 97.630 ? 72  GLN A OE1 1 
ATOM 560  N N   ? ILE A 1  73 ?  -6.097  12.402   1.145 1.000 97.950 ? 73  ILE A N   1 
ATOM 561  C CA  ? ILE A 1  73 ?  -5.084  13.389   0.787 1.000 97.950 ? 73  ILE A CA  1 
ATOM 562  C C   ? ILE A 1  73 ?  -4.318  12.917  -0.447 1.000 97.950 ? 73  ILE A C   1 
ATOM 563  C CB  ? ILE A 1  73 ?  -4.109  13.649   1.957 1.000 97.950 ? 73  ILE A CB  1 
ATOM 564  O O   ? ILE A 1  73 ?  -3.254  12.304  -0.327 1.000 97.950 ? 73  ILE A O   1 
ATOM 565  C CG1 ? ILE A 1  73 ?  -4.887  13.907   3.253 1.000 97.950 ? 73  ILE A CG1 1 
ATOM 566  C CG2 ? ILE A 1  73 ?  -3.178  14.821   1.634 1.000 97.950 ? 73  ILE A CG2 1 
ATOM 567  C CD1 ? ILE A 1  73 ?  -4.058  13.728   4.518 1.000 97.950 ? 73  ILE A CD1 1 
ATOM 568  N N   ? PRO A 1  74 ?  -4.924  13.109  -1.695 1.000 97.460 ? 74  PRO A N   1 
ATOM 569  C CA  ? PRO A 1  74 ?  -4.182  12.737  -2.902 1.000 97.460 ? 74  PRO A CA  1 
ATOM 570  C C   ? PRO A 1  74 ?  -3.035  13.696  -3.209 1.000 97.460 ? 74  PRO A C   1 
ATOM 571  C CB  ? PRO A 1  74 ?  -5.247  12.790  -4.000 1.000 97.460 ? 74  PRO A CB  1 
ATOM 572  O O   ? PRO A 1  74 ?  -3.100  14.876  -2.855 1.000 97.460 ? 74  PRO A O   1 
ATOM 573  C CG  ? PRO A 1  74 ?  -6.229  13.815  -3.532 1.000 97.460 ? 74  PRO A CG  1 
ATOM 574  C CD  ? PRO A 1  74 ?  -6.318  13.740  -2.035 1.000 97.460 ? 74  PRO A CD  1 
ATOM 575  N N   ? HIS A 1  75 ?  -1.954  13.143  -3.749 1.000 96.890 ? 75  HIS A N   1 
ATOM 576  C CA  ? HIS A 1  75 ?  -0.887  14.034  -4.187 1.000 96.890 ? 75  HIS A CA  1 
ATOM 577  C C   ? HIS A 1  75 ?  -1.424  15.128  -5.105 1.000 96.890 ? 75  HIS A C   1 
ATOM 578  C CB  ? HIS A 1  75 ?   0.212  13.244  -4.900 1.000 96.890 ? 75  HIS A CB  1 
ATOM 579  O O   ? HIS A 1  75 ?  -2.169  14.844  -6.046 1.000 96.890 ? 75  HIS A O   1 
ATOM 580  C CG  ? HIS A 1  75 ?   1.504  13.988  -5.021 1.000 96.890 ? 75  HIS A CG  1 
ATOM 581  C CD2 ? HIS A 1  75 ?   2.655  13.892  -4.314 1.000 96.890 ? 75  HIS A CD2 1 
ATOM 582  N ND1 ? HIS A 1  75 ?   1.711  14.972  -5.963 1.000 96.890 ? 75  HIS A ND1 1 
ATOM 583  C CE1 ? HIS A 1  75 ?   2.937  15.450  -5.830 1.000 96.890 ? 75  HIS A CE1 1 
ATOM 584  N NE2 ? HIS A 1  75 ?   3.531  14.811  -4.837 1.000 96.890 ? 75  HIS A NE2 1 
ATOM 585  N N   ? ARG A 1  76 ?  -1.020  16.419  -4.925 1.000 95.180 ? 76  ARG A N   1 
ATOM 586  C CA  ? ARG A 1  76 ?  -1.558  17.580  -5.626 1.000 95.180 ? 76  ARG A CA  1 
ATOM 587  C C   ? ARG A 1  76 ?  -1.240  17.516  -7.117 1.000 95.180 ? 76  ARG A C   1 
ATOM 588  C CB  ? ARG A 1  76 ?  -1.004  18.874  -5.028 1.000 95.180 ? 76  ARG A CB  1 
ATOM 589  O O   ? ARG A 1  76 ?  -1.959  18.093  -7.935 1.000 95.180 ? 76  ARG A O   1 
ATOM 590  C CG  ? ARG A 1  76 ?  -1.476  19.149  -3.609 1.000 95.180 ? 76  ARG A CG  1 
ATOM 591  C CD  ? ARG A 1  76 ?  -0.945  20.475  -3.084 1.000 95.180 ? 76  ARG A CD  1 
ATOM 592  N NE  ? ARG A 1  76 ?  -1.364  20.717  -1.706 1.000 95.180 ? 76  ARG A NE  1 
ATOM 593  N NH1 ? ARG A 1  76 ?  -0.716  22.934  -1.679 1.000 95.180 ? 76  ARG A NH1 1 
ATOM 594  N NH2 ? ARG A 1  76 ?  -1.660  21.988   0.183 1.000 95.180 ? 76  ARG A NH2 1 
ATOM 595  C CZ  ? ARG A 1  76 ?  -1.246  21.879  -1.071 1.000 95.180 ? 76  ARG A CZ  1 
ATOM 596  N N   ? SER A 1  77 ?  -0.160  16.834  -7.432 1.000 94.860 ? 77  SER A N   1 
ATOM 597  C CA  ? SER A 1  77 ?   0.285  16.802  -8.821 1.000 94.860 ? 77  SER A CA  1 
ATOM 598  C C   ? SER A 1  77 ?  -0.148  15.513  -9.510 1.000 94.860 ? 77  SER A C   1 
ATOM 599  C CB  ? SER A 1  77 ?   1.805  16.947  -8.901 1.000 94.860 ? 77  SER A CB  1 
ATOM 600  O O   ? SER A 1  77 ?   0.406  15.141 -10.547 1.000 94.860 ? 77  SER A O   1 
ATOM 601  O OG  ? SER A 1  77 ?   2.214  18.219  -8.428 1.000 94.860 ? 77  SER A OG  1 
ATOM 602  N N   ? PHE A 1  78 ?  -1.099  14.744  -8.843 1.000 94.120 ? 78  PHE A N   1 
ATOM 603  C CA  ? PHE A 1  78 ?  -1.622  13.557  -9.509 1.000 94.120 ? 78  PHE A CA  1 
ATOM 604  C C   ? PHE A 1  78 ?  -2.210  13.914 -10.869 1.000 94.120 ? 78  PHE A C   1 
ATOM 605  C CB  ? PHE A 1  78 ?  -2.683  12.874  -8.641 1.000 94.120 ? 78  PHE A CB  1 
ATOM 606  O O   ? PHE A 1  78 ?  -3.016  14.840 -10.978 1.000 94.120 ? 78  PHE A O   1 
ATOM 607  C CG  ? PHE A 1  78 ?  -3.384  11.732  -9.325 1.000 94.120 ? 78  PHE A CG  1 
ATOM 608  C CD1 ? PHE A 1  78 ?  -4.761  11.755  -9.512 1.000 94.120 ? 78  PHE A CD1 1 
ATOM 609  C CD2 ? PHE A 1  78 ?  -2.666  10.634  -9.782 1.000 94.120 ? 78  PHE A CD2 1 
ATOM 610  C CE1 ? PHE A 1  78 ?  -5.413  10.699 -10.145 1.000 94.120 ? 78  PHE A CE1 1 
ATOM 611  C CE2 ? PHE A 1  78 ?  -3.311   9.575 -10.415 1.000 94.120 ? 78  PHE A CE2 1 
ATOM 612  C CZ  ? PHE A 1  78 ?  -4.684   9.609 -10.595 1.000 94.120 ? 78  PHE A CZ  1 
ATOM 613  N N   ? ASN A 1  79 ?  -1.821  13.104 -11.902 1.000 89.350 ? 79  ASN A N   1 
ATOM 614  C CA  ? ASN A 1  79 ?  -2.250  13.291 -13.284 1.000 89.350 ? 79  ASN A CA  1 
ATOM 615  C C   ? ASN A 1  79 ?  -3.111  12.127 -13.766 1.000 89.350 ? 79  ASN A C   1 
ATOM 616  C CB  ? ASN A 1  79 ?  -1.040  13.472 -14.203 1.000 89.350 ? 79  ASN A CB  1 
ATOM 617  O O   ? ASN A 1  79 ?  -2.609  11.019 -13.968 1.000 89.350 ? 79  ASN A O   1 
ATOM 618  C CG  ? ASN A 1  79 ?  -1.433  13.818 -15.625 1.000 89.350 ? 79  ASN A CG  1 
ATOM 619  N ND2 ? ASN A 1  79 ?  -0.656  14.689 -16.259 1.000 89.350 ? 79  ASN A ND2 1 
ATOM 620  O OD1 ? ASN A 1  79 ?  -2.426  13.308 -16.150 1.000 89.350 ? 79  ASN A OD1 1 
ATOM 621  N N   ? TRP A 1  80 ?  -4.400  12.362 -14.122 1.000 87.880 ? 80  TRP A N   1 
ATOM 622  C CA  ? TRP A 1  80 ?  -5.374  11.333 -14.470 1.000 87.880 ? 80  TRP A CA  1 
ATOM 623  C C   ? TRP A 1  80 ?  -5.074  10.742 -15.844 1.000 87.880 ? 80  TRP A C   1 
ATOM 624  C CB  ? TRP A 1  80 ?  -6.794  11.904 -14.445 1.000 87.880 ? 80  TRP A CB  1 
ATOM 625  O O   ? TRP A 1  80 ?  -5.465   9.610 -16.139 1.000 87.880 ? 80  TRP A O   1 
ATOM 626  C CG  ? TRP A 1  80 ?  -7.354  12.084 -13.066 1.000 87.880 ? 80  TRP A CG  1 
ATOM 627  C CD1 ? TRP A 1  80 ?  -7.396  13.240 -12.337 1.000 87.880 ? 80  TRP A CD1 1 
ATOM 628  C CD2 ? TRP A 1  80 ?  -7.948  11.072 -12.247 1.000 87.880 ? 80  TRP A CD2 1 
ATOM 629  C CE2 ? TRP A 1  80 ?  -8.329  11.686 -11.034 1.000 87.880 ? 80  TRP A CE2 1 
ATOM 630  C CE3 ? TRP A 1  80 ?  -8.197   9.704 -12.423 1.000 87.880 ? 80  TRP A CE3 1 
ATOM 631  N NE1 ? TRP A 1  80 ?  -7.981  13.007 -11.114 1.000 87.880 ? 80  TRP A NE1 1 
ATOM 632  C CH2 ? TRP A 1  80 ?  -9.178   9.641 -10.197 1.000 87.880 ? 80  TRP A CH2 1 
ATOM 633  C CZ2 ? TRP A 1  80 ?  -8.946  10.978 -10.000 1.000 87.880 ? 80  TRP A CZ2 1 
ATOM 634  C CZ3 ? TRP A 1  80 ?  -8.811   9.001 -11.393 1.000 87.880 ? 80  TRP A CZ3 1 
ATOM 635  N N   ? GLU A 1  81 ?  -4.302  11.480 -16.642 1.000 82.710 ? 81  GLU A N   1 
ATOM 636  C CA  ? GLU A 1  81 ?  -4.023  11.077 -18.018 1.000 82.710 ? 81  GLU A CA  1 
ATOM 637  C C   ? GLU A 1  81 ?  -2.951   9.992 -18.068 1.000 82.710 ? 81  GLU A C   1 
ATOM 638  C CB  ? GLU A 1  81 ?  -3.590  12.283 -18.854 1.000 82.710 ? 81  GLU A CB  1 
ATOM 639  O O   ? GLU A 1  81 ?  -3.083   9.016 -18.810 1.000 82.710 ? 81  GLU A O   1 
ATOM 640  C CG  ? GLU A 1  81 ?  -4.711  13.275 -19.129 1.000 82.710 ? 81  GLU A CG  1 
ATOM 641  C CD  ? GLU A 1  81 ?  -4.267  14.467 -19.962 1.000 82.710 ? 81  GLU A CD  1 
ATOM 642  O OE1 ? GLU A 1  81 ?  -5.099  15.363 -20.231 1.000 82.710 ? 81  GLU A OE1 1 
ATOM 643  O OE2 ? GLU A 1  81 ?  -3.078  14.505 -20.349 1.000 82.710 ? 81  GLU A OE2 1 
ATOM 644  N N   ? ASN A 1  82 ?  -2.040  10.127 -17.143 1.000 81.140 ? 82  ASN A N   1 
ATOM 645  C CA  ? ASN A 1  82 ?  -0.933   9.185 -17.267 1.000 81.140 ? 82  ASN A CA  1 
ATOM 646  C C   ? ASN A 1  82 ?  -0.596   8.536 -15.928 1.000 81.140 ? 82  ASN A C   1 
ATOM 647  C CB  ? ASN A 1  82 ?   0.301   9.881 -17.846 1.000 81.140 ? 82  ASN A CB  1 
ATOM 648  O O   ? ASN A 1  82 ?   0.389   7.803 -15.819 1.000 81.140 ? 82  ASN A O   1 
ATOM 649  C CG  ? ASN A 1  82 ?   0.784  11.028 -16.980 1.000 81.140 ? 82  ASN A CG  1 
ATOM 650  N ND2 ? ASN A 1  82 ?   1.506  11.964 -17.585 1.000 81.140 ? 82  ASN A ND2 1 
ATOM 651  O OD1 ? ASN A 1  82 ?   0.511  11.073 -15.778 1.000 81.140 ? 82  ASN A OD1 1 
ATOM 652  N N   ? ALA A 1  83 ?  -1.498   8.884 -14.924 1.000 86.710 ? 83  ALA A N   1 
ATOM 653  C CA  ? ALA A 1  83 ?  -1.399   8.315 -13.583 1.000 86.710 ? 83  ALA A CA  1 
ATOM 654  C C   ? ALA A 1  83 ?  -0.080   8.701 -12.919 1.000 86.710 ? 83  ALA A C   1 
ATOM 655  C CB  ? ALA A 1  83 ?  -1.539   6.796 -13.637 1.000 86.710 ? 83  ALA A CB  1 
ATOM 656  O O   ? ALA A 1  83 ?   0.400   8.002 -12.024 1.000 86.710 ? 83  ALA A O   1 
ATOM 657  N N   ? ASN A 1  84 ?   0.621   9.686 -13.394 1.000 88.880 ? 84  ASN A N   1 
ATOM 658  C CA  ? ASN A 1  84 ?   1.803  10.217 -12.725 1.000 88.880 ? 84  ASN A CA  1 
ATOM 659  C C   ? ASN A 1  84 ?   1.467  10.757 -11.338 1.000 88.880 ? 84  ASN A C   1 
ATOM 660  C CB  ? ASN A 1  84 ?   2.458  11.307 -13.575 1.000 88.880 ? 84  ASN A CB  1 
ATOM 661  O O   ? ASN A 1  84 ?   0.451  11.432 -11.160 1.000 88.880 ? 84  ASN A O   1 
ATOM 662  C CG  ? ASN A 1  84 ?   3.387  10.744 -14.632 1.000 88.880 ? 84  ASN A CG  1 
ATOM 663  N ND2 ? ASN A 1  84 ?   3.809  11.591 -15.564 1.000 88.880 ? 84  ASN A ND2 1 
ATOM 664  O OD1 ? ASN A 1  84 ?   3.723   9.557 -14.612 1.000 88.880 ? 84  ASN A OD1 1 
ATOM 665  N N   ? ASN A 1  85 ?   2.296  10.480 -10.369 1.000 93.410 ? 85  ASN A N   1 
ATOM 666  C CA  ? ASN A 1  85 ?   2.093  10.905  -8.988 1.000 93.410 ? 85  ASN A CA  1 
ATOM 667  C C   ? ASN A 1  85 ?   0.870  10.234  -8.370 1.000 93.410 ? 85  ASN A C   1 
ATOM 668  C CB  ? ASN A 1  85 ?   1.961  12.427  -8.909 1.000 93.410 ? 85  ASN A CB  1 
ATOM 669  O O   ? ASN A 1  85 ?   0.104  10.875  -7.647 1.000 93.410 ? 85  ASN A O   1 
ATOM 670  C CG  ? ASN A 1  85 ?   3.152  13.149  -9.507 1.000 93.410 ? 85  ASN A CG  1 
ATOM 671  N ND2 ? ASN A 1  85 ?   2.910  13.926 -10.556 1.000 93.410 ? 85  ASN A ND2 1 
ATOM 672  O OD1 ? ASN A 1  85 ?   4.282  13.008  -9.031 1.000 93.410 ? 85  ASN A OD1 1 
ATOM 673  N N   ? ASP A 1  86 ?   0.487   9.060  -8.774 1.000 95.130 ? 86  ASP A N   1 
ATOM 674  C CA  ? ASP A 1  86 ?  -0.656   8.279  -8.310 1.000 95.130 ? 86  ASP A CA  1 
ATOM 675  C C   ? ASP A 1  86 ?  -0.434   7.773  -6.887 1.000 95.130 ? 86  ASP A C   1 
ATOM 676  C CB  ? ASP A 1  86 ?  -0.919   7.102  -9.252 1.000 95.130 ? 86  ASP A CB  1 
ATOM 677  O O   ? ASP A 1  86 ?  -0.170   6.587  -6.678 1.000 95.130 ? 86  ASP A O   1 
ATOM 678  C CG  ? ASP A 1  86 ?  -2.266   6.442  -9.014 1.000 95.130 ? 86  ASP A CG  1 
ATOM 679  O OD1 ? ASP A 1  86 ?  -3.128   7.042  -8.337 1.000 95.130 ? 86  ASP A OD1 1 
ATOM 680  O OD2 ? ASP A 1  86 ?  -2.466   5.311  -9.507 1.000 95.130 ? 86  ASP A OD2 1 
ATOM 681  N N   ? ILE A 1  87 ?  -0.479   8.637  -5.891 1.000 97.460 ? 87  ILE A N   1 
ATOM 682  C CA  ? ILE A 1  87 ?  -0.254   8.341  -4.480 1.000 97.460 ? 87  ILE A CA  1 
ATOM 683  C C   ? ILE A 1  87 ?  -1.216   9.159  -3.622 1.000 97.460 ? 87  ILE A C   1 
ATOM 684  C CB  ? ILE A 1  87 ?   1.208   8.628  -4.069 1.000 97.460 ? 87  ILE A CB  1 
ATOM 685  O O   ? ILE A 1  87 ?  -1.498  10.320  -3.928 1.000 97.460 ? 87  ILE A O   1 
ATOM 686  C CG1 ? ILE A 1  87 ?   1.428   8.269  -2.595 1.000 97.460 ? 87  ILE A CG1 1 
ATOM 687  C CG2 ? ILE A 1  87 ?   1.566  10.093  -4.335 1.000 97.460 ? 87  ILE A CG2 1 
ATOM 688  C CD1 ? ILE A 1  87 ?   2.890   8.263  -2.171 1.000 97.460 ? 87  ILE A CD1 1 
ATOM 689  N N   ? MET A 1  88 ?  -1.771   8.534  -2.598 1.000 98.010 ? 88  MET A N   1 
ATOM 690  C CA  ? MET A 1  88 ?  -2.724   9.184  -1.703 1.000 98.010 ? 88  MET A CA  1 
ATOM 691  C C   ? MET A 1  88 ?  -2.606   8.629  -0.287 1.000 98.010 ? 88  MET A C   1 
ATOM 692  C CB  ? MET A 1  88 ?  -4.154   9.004  -2.216 1.000 98.010 ? 88  MET A CB  1 
ATOM 693  O O   ? MET A 1  88 ?  -2.439   7.423  -0.100 1.000 98.010 ? 88  MET A O   1 
ATOM 694  C CG  ? MET A 1  88 ?  -5.208   9.652  -1.334 1.000 98.010 ? 88  MET A CG  1 
ATOM 695  S SD  ? MET A 1  88 ?  -6.901   9.486  -2.023 1.000 98.010 ? 88  MET A SD  1 
ATOM 696  C CE  ? MET A 1  88 ?  -7.166   7.706  -1.797 1.000 98.010 ? 88  MET A CE  1 
ATOM 697  N N   ? LEU A 1  89 ?  -2.654   9.509   0.730 1.000 98.460 ? 89  LEU A N   1 
ATOM 698  C CA  ? LEU A 1  89 ?  -2.768   9.123   2.133 1.000 98.460 ? 89  LEU A CA  1 
ATOM 699  C C   ? LEU A 1  89 ?  -4.222   9.156   2.589 1.000 98.460 ? 89  LEU A C   1 
ATOM 700  C CB  ? LEU A 1  89 ?  -1.923  10.048   3.013 1.000 98.460 ? 89  LEU A CB  1 
ATOM 701  O O   ? LEU A 1  89 ?  -4.958  10.091   2.265 1.000 98.460 ? 89  LEU A O   1 
ATOM 702  C CG  ? LEU A 1  89 ?  -0.408   9.854   2.943 1.000 98.460 ? 89  LEU A CG  1 
ATOM 703  C CD1 ? LEU A 1  89 ?   0.308  11.015   3.626 1.000 98.460 ? 89  LEU A CD1 1 
ATOM 704  C CD2 ? LEU A 1  89 ?  -0.009   8.526   3.578 1.000 98.460 ? 89  LEU A CD2 1 
ATOM 705  N N   ? LEU A 1  90 ?  -4.566   8.046   3.258 1.000 98.450 ? 90  LEU A N   1 
ATOM 706  C CA  ? LEU A 1  90 ?  -5.854   8.015   3.943 1.000 98.450 ? 90  LEU A CA  1 
ATOM 707  C C   ? LEU A 1  90 ?  -5.671   8.149   5.451 1.000 98.450 ? 90  LEU A C   1 
ATOM 708  C CB  ? LEU A 1  90 ?  -6.601   6.718   3.621 1.000 98.450 ? 90  LEU A CB  1 
ATOM 709  O O   ? LEU A 1  90 ?  -4.972   7.343   6.070 1.000 98.450 ? 90  LEU A O   1 
ATOM 710  C CG  ? LEU A 1  90 ?  -6.877   6.444   2.141 1.000 98.450 ? 90  LEU A CG  1 
ATOM 711  C CD1 ? LEU A 1  90 ?  -7.527   5.075   1.968 1.000 98.450 ? 90  LEU A CD1 1 
ATOM 712  C CD2 ? LEU A 1  90 ?  -7.758   7.539   1.550 1.000 98.450 ? 90  LEU A CD2 1 
ATOM 713  N N   ? GLN A 1  91 ?  -6.244   9.238   6.020 1.000 98.350 ? 91  GLN A N   1 
ATOM 714  C CA  ? GLN A 1  91 ?  -6.269   9.355   7.474 1.000 98.350 ? 91  GLN A CA  1 
ATOM 715  C C   ? GLN A 1  91 ?  -7.474   8.627   8.064 1.000 98.350 ? 91  GLN A C   1 
ATOM 716  C CB  ? GLN A 1  91 ?  -6.285  10.825   7.895 1.000 98.350 ? 91  GLN A CB  1 
ATOM 717  O O   ? GLN A 1  91 ?  -8.618   8.929   7.718 1.000 98.350 ? 91  GLN A O   1 
ATOM 718  C CG  ? GLN A 1  91 ?  -6.155  11.036   9.398 1.000 98.350 ? 91  GLN A CG  1 
ATOM 719  C CD  ? GLN A 1  91 ?  -6.136  12.503   9.785 1.000 98.350 ? 91  GLN A CD  1 
ATOM 720  N NE2 ? GLN A 1  91 ?  -5.573  12.801  10.951 1.000 98.350 ? 91  GLN A NE2 1 
ATOM 721  O OE1 ? GLN A 1  91 ?  -6.624  13.361   9.043 1.000 98.350 ? 91  GLN A OE1 1 
ATOM 722  N N   ? LEU A 1  92 ?  -7.162   7.663   8.918 1.000 98.190 ? 92  LEU A N   1 
ATOM 723  C CA  ? LEU A 1  92 ?  -8.227   6.878   9.535 1.000 98.190 ? 92  LEU A CA  1 
ATOM 724  C C   ? LEU A 1  92 ?  -8.962   7.696  10.592 1.000 98.190 ? 92  LEU A C   1 
ATOM 725  C CB  ? LEU A 1  92 ?  -7.658   5.603  10.163 1.000 98.190 ? 92  LEU A CB  1 
ATOM 726  O O   ? LEU A 1  92 ?  -8.351   8.507  11.291 1.000 98.190 ? 92  LEU A O   1 
ATOM 727  C CG  ? LEU A 1  92 ?  -6.877   4.677   9.229 1.000 98.190 ? 92  LEU A CG  1 
ATOM 728  C CD1 ? LEU A 1  92 ?  -6.358   3.466   9.996 1.000 98.190 ? 92  LEU A CD1 1 
ATOM 729  C CD2 ? LEU A 1  92 ?  -7.749   4.241   8.057 1.000 98.190 ? 92  LEU A CD2 1 
ATOM 730  N N   ? ALA A 1  93 ? -10.305   7.528  10.726 1.000 97.430 ? 93  ALA A N   1 
ATOM 731  C CA  ? ALA A 1  93 ? -11.099   8.220  11.738 1.000 97.430 ? 93  ALA A CA  1 
ATOM 732  C C   ? ALA A 1  93 ? -10.615   7.876  13.144 1.000 97.430 ? 93  ALA A C   1 
ATOM 733  C CB  ? ALA A 1  93 ? -12.577   7.868  11.587 1.000 97.430 ? 93  ALA A CB  1 
ATOM 734  O O   ? ALA A 1  93 ? -10.632   8.725  14.038 1.000 97.430 ? 93  ALA A O   1 
ATOM 735  N N   ? ARG A 1  94 ? -10.161   6.622  13.341 1.000 96.650 ? 94  ARG A N   1 
ATOM 736  C CA  ? ARG A 1  94 ?  -9.561   6.120  14.573 1.000 96.650 ? 94  ARG A CA  1 
ATOM 737  C C   ? ARG A 1  94 ?  -8.261   5.376  14.286 1.000 96.650 ? 94  ARG A C   1 
ATOM 738  C CB  ? ARG A 1  94 ? -10.538   5.203  15.313 1.000 96.650 ? 94  ARG A CB  1 
ATOM 739  O O   ? ARG A 1  94 ?  -8.195   4.566  13.359 1.000 96.650 ? 94  ARG A O   1 
ATOM 740  C CG  ? ARG A 1  94 ? -11.807   5.901  15.776 1.000 96.650 ? 94  ARG A CG  1 
ATOM 741  C CD  ? ARG A 1  94 ? -12.717   4.959  16.551 1.000 96.650 ? 94  ARG A CD  1 
ATOM 742  N NE  ? ARG A 1  94 ? -13.952   5.620  16.962 1.000 96.650 ? 94  ARG A NE  1 
ATOM 743  N NH1 ? ARG A 1  94 ? -14.558   3.995  18.488 1.000 96.650 ? 94  ARG A NH1 1 
ATOM 744  N NH2 ? ARG A 1  94 ? -15.894   5.830  18.171 1.000 96.650 ? 94  ARG A NH2 1 
ATOM 745  C CZ  ? ARG A 1  94 ? -14.799   5.147  17.873 1.000 96.650 ? 94  ARG A CZ  1 
ATOM 746  N N   ? PRO A 1  95 ?  -7.223   5.737  15.196 1.000 97.530 ? 95  PRO A N   1 
ATOM 747  C CA  ? PRO A 1  95 ?  -5.975   5.001  14.980 1.000 97.530 ? 95  PRO A CA  1 
ATOM 748  C C   ? PRO A 1  95 ?  -6.159   3.488  15.070 1.000 97.530 ? 95  PRO A C   1 
ATOM 749  C CB  ? PRO A 1  95 ?  -5.067   5.509  16.103 1.000 97.530 ? 95  PRO A CB  1 
ATOM 750  O O   ? PRO A 1  95 ?  -6.982   3.008  15.853 1.000 97.530 ? 95  PRO A O   1 
ATOM 751  C CG  ? PRO A 1  95 ?  -5.661   6.819  16.511 1.000 97.530 ? 95  PRO A CG  1 
ATOM 752  C CD  ? PRO A 1  95 ?  -7.143   6.765  16.276 1.000 97.530 ? 95  PRO A CD  1 
ATOM 753  N N   ? ALA A 1  96 ?  -5.378   2.752  14.262 1.000 97.760 ? 96  ALA A N   1 
ATOM 754  C CA  ? ALA A 1  96 ?  -5.386   1.292  14.312 1.000 97.760 ? 96  ALA A CA  1 
ATOM 755  C C   ? ALA A 1  96 ?  -4.775   0.785  15.615 1.000 97.760 ? 96  ALA A C   1 
ATOM 756  C CB  ? ALA A 1  96 ?  -4.634   0.715  13.115 1.000 97.760 ? 96  ALA A CB  1 
ATOM 757  O O   ? ALA A 1  96 ?  -3.839   1.388  16.146 1.000 97.760 ? 96  ALA A O   1 
ATOM 758  N N   ? ARG A 1  97 ?  -5.376  -0.258  16.145 1.000 97.770 ? 97  ARG A N   1 
ATOM 759  C CA  ? ARG A 1  97 ?  -4.753  -0.966  17.259 1.000 97.770 ? 97  ARG A CA  1 
ATOM 760  C C   ? ARG A 1  97 ?  -3.643  -1.889  16.769 1.000 97.770 ? 97  ARG A C   1 
ATOM 761  C CB  ? ARG A 1  97 ?  -5.798  -1.769  18.037 1.000 97.770 ? 97  ARG A CB  1 
ATOM 762  O O   ? ARG A 1  97 ?  -3.910  -2.889  16.100 1.000 97.770 ? 97  ARG A O   1 
ATOM 763  C CG  ? ARG A 1  97 ?  -5.264  -2.401  19.312 1.000 97.770 ? 97  ARG A CG  1 
ATOM 764  C CD  ? ARG A 1  97 ?  -6.362  -3.107  20.095 1.000 97.770 ? 97  ARG A CD  1 
ATOM 765  N NE  ? ARG A 1  97 ?  -6.811  -4.321  19.419 1.000 97.770 ? 97  ARG A NE  1 
ATOM 766  N NH1 ? ARG A 1  97 ?  -8.854  -4.411  20.492 1.000 97.770 ? 97  ARG A NH1 1 
ATOM 767  N NH2 ? ARG A 1  97 ?  -8.291  -6.014  18.953 1.000 97.770 ? 97  ARG A NH2 1 
ATOM 768  C CZ  ? ARG A 1  97 ?  -7.984  -4.913  19.623 1.000 97.770 ? 97  ARG A CZ  1 
ATOM 769  N N   ? LEU A 1  98 ?  -2.377  -1.492  17.081 1.000 97.930 ? 98  LEU A N   1 
ATOM 770  C CA  ? LEU A 1  98 ?  -1.248  -2.279  16.595 1.000 97.930 ? 98  LEU A CA  1 
ATOM 771  C C   ? LEU A 1  98 ?  -1.073  -3.547  17.423 1.000 97.930 ? 98  LEU A C   1 
ATOM 772  C CB  ? LEU A 1  98 ?   0.039  -1.449  16.633 1.000 97.930 ? 98  LEU A CB  1 
ATOM 773  O O   ? LEU A 1  98 ?  -1.092  -3.497  18.655 1.000 97.930 ? 98  LEU A O   1 
ATOM 774  C CG  ? LEU A 1  98 ?   0.003  -0.108  15.899 1.000 97.930 ? 98  LEU A CG  1 
ATOM 775  C CD1 ? LEU A 1  98 ?   1.379   0.548  15.926 1.000 97.930 ? 98  LEU A CD1 1 
ATOM 776  C CD2 ? LEU A 1  98 ?  -0.478  -0.296  14.465 1.000 97.930 ? 98  LEU A CD2 1 
ATOM 777  N N   ? ASN A 1  99 ?  -0.895  -4.720  16.713 1.000 97.090 ? 99  ASN A N   1 
ATOM 778  C CA  ? ASN A 1  99 ?  -0.683  -6.053  17.267 1.000 97.090 ? 99  ASN A CA  1 
ATOM 779  C C   ? ASN A 1  99 ?  -0.117  -7.010  16.222 1.000 97.090 ? 99  ASN A C   1 
ATOM 780  C CB  ? ASN A 1  99 ?  -1.988  -6.608  17.843 1.000 97.090 ? 99  ASN A CB  1 
ATOM 781  O O   ? ASN A 1  99 ?   0.393  -6.576  15.188 1.000 97.090 ? 99  ASN A O   1 
ATOM 782  C CG  ? ASN A 1  99 ?  -3.095  -6.688  16.811 1.000 97.090 ? 99  ASN A CG  1 
ATOM 783  N ND2 ? ASN A 1  99 ?  -4.326  -6.439  17.241 1.000 97.090 ? 99  ASN A ND2 1 
ATOM 784  O OD1 ? ASN A 1  99 ?  -2.846  -6.973  15.637 1.000 97.090 ? 99  ASN A OD1 1 
ATOM 785  N N   ? ALA A 1 100 ?  -0.180  -8.290  16.551 1.000 96.420 ? 100 ALA A N   1 
ATOM 786  C CA  ? ALA A 1 100 ?   0.432  -9.285  15.674 1.000 96.420 ? 100 ALA A CA  1 
ATOM 787  C C   ? ALA A 1 100 ?  -0.254  -9.311  14.312 1.000 96.420 ? 100 ALA A C   1 
ATOM 788  C CB  ? ALA A 1 100 ?   0.381 -10.667  16.320 1.000 96.420 ? 100 ALA A CB  1 
ATOM 789  O O   ? ALA A 1 100 ?   0.316  -9.799  13.332 1.000 96.420 ? 100 ALA A O   1 
ATOM 790  N N   ? PHE A 1 101 ?  -1.411  -8.622  14.109 1.000 96.760 ? 101 PHE A N   1 
ATOM 791  C CA  ? PHE A 1 101 ?  -2.221  -8.734  12.902 1.000 96.760 ? 101 PHE A CA  1 
ATOM 792  C C   ? PHE A 1 101 ?  -2.255  -7.410  12.148 1.000 96.760 ? 101 PHE A C   1 
ATOM 793  C CB  ? PHE A 1 101 ?  -3.646  -9.177  13.249 1.000 96.760 ? 101 PHE A CB  1 
ATOM 794  O O   ? PHE A 1 101 ?  -2.578  -7.375  10.959 1.000 96.760 ? 101 PHE A O   1 
ATOM 795  C CG  ? PHE A 1 101 ?  -3.705 -10.412  14.107 1.000 96.760 ? 101 PHE A CG  1 
ATOM 796  C CD1 ? PHE A 1 101 ?  -3.451 -11.666  13.564 1.000 96.760 ? 101 PHE A CD1 1 
ATOM 797  C CD2 ? PHE A 1 101 ?  -4.017 -10.319  15.458 1.000 96.760 ? 101 PHE A CD2 1 
ATOM 798  C CE1 ? PHE A 1 101 ?  -3.505 -12.810  14.356 1.000 96.760 ? 101 PHE A CE1 1 
ATOM 799  C CE2 ? PHE A 1 101 ?  -4.073 -11.459  16.255 1.000 96.760 ? 101 PHE A CE2 1 
ATOM 800  C CZ  ? PHE A 1 101 ?  -3.818 -12.703  15.702 1.000 96.760 ? 101 PHE A CZ  1 
ATOM 801  N N   ? VAL A 1 102 ?  -1.980  -6.337  12.844 1.000 98.110 ? 102 VAL A N   1 
ATOM 802  C CA  ? VAL A 1 102 ?  -2.010  -5.004  12.253 1.000 98.110 ? 102 VAL A CA  1 
ATOM 803  C C   ? VAL A 1 102 ?  -0.754  -4.232  12.654 1.000 98.110 ? 102 VAL A C   1 
ATOM 804  C CB  ? VAL A 1 102 ?  -3.274  -4.222  12.676 1.000 98.110 ? 102 VAL A CB  1 
ATOM 805  O O   ? VAL A 1 102 ?  -0.595  -3.857  13.818 1.000 98.110 ? 102 VAL A O   1 
ATOM 806  C CG1 ? VAL A 1 102 ?  -3.294  -2.838  12.031 1.000 98.110 ? 102 VAL A CG1 1 
ATOM 807  C CG2 ? VAL A 1 102 ?  -4.532  -5.005  12.307 1.000 98.110 ? 102 VAL A CG2 1 
ATOM 808  N N   ? LYS A 1 103 ?   0.143  -4.059  11.609 1.000 97.720 ? 103 LYS A N   1 
ATOM 809  C CA  ? LYS A 1 103 ?   1.384  -3.318  11.810 1.000 97.720 ? 103 LYS A CA  1 
ATOM 810  C C   ? LYS A 1 103 ?   1.775  -2.549  10.552 1.000 97.720 ? 103 LYS A C   1 
ATOM 811  C CB  ? LYS A 1 103 ?   2.514  -4.264  12.219 1.000 97.720 ? 103 LYS A CB  1 
ATOM 812  O O   ? LYS A 1 103 ?   1.546  -3.018   9.435 1.000 97.720 ? 103 LYS A O   1 
ATOM 813  C CG  ? LYS A 1 103 ?   2.296  -4.945  13.562 1.000 97.720 ? 103 LYS A CG  1 
ATOM 814  C CD  ? LYS A 1 103 ?   3.444  -5.887  13.904 1.000 97.720 ? 103 LYS A CD  1 
ATOM 815  C CE  ? LYS A 1 103 ?   3.194  -6.622  15.214 1.000 97.720 ? 103 LYS A CE  1 
ATOM 816  N NZ  ? LYS A 1 103 ?   4.333  -7.520  15.571 1.000 97.720 ? 103 LYS A NZ  1 
ATOM 817  N N   ? PRO A 1 104 ?   2.392  -1.344  10.857 1.000 97.990 ? 104 PRO A N   1 
ATOM 818  C CA  ? PRO A 1 104 ?   2.822  -0.579   9.685 1.000 97.990 ? 104 PRO A CA  1 
ATOM 819  C C   ? PRO A 1 104 ?   4.021  -1.207   8.978 1.000 97.990 ? 104 PRO A C   1 
ATOM 820  C CB  ? PRO A 1 104 ?   3.188   0.787  10.270 1.000 97.990 ? 104 PRO A CB  1 
ATOM 821  O O   ? PRO A 1 104 ?   4.845  -1.865   9.618 1.000 97.990 ? 104 PRO A O   1 
ATOM 822  C CG  ? PRO A 1 104 ?   2.532   0.815  11.613 1.000 97.990 ? 104 PRO A CG  1 
ATOM 823  C CD  ? PRO A 1 104 ?   2.419  -0.594  12.118 1.000 97.990 ? 104 PRO A CD  1 
ATOM 824  N N   ? VAL A 1 105 ?   4.093  -0.943   7.585 1.000 97.360 ? 105 VAL A N   1 
ATOM 825  C CA  ? VAL A 1 105 ?   5.257  -1.327   6.794 1.000 97.360 ? 105 VAL A CA  1 
ATOM 826  C C   ? VAL A 1 105 ?   6.219  -0.147   6.682 1.000 97.360 ? 105 VAL A C   1 
ATOM 827  C CB  ? VAL A 1 105 ?   4.850  -1.818   5.386 1.000 97.360 ? 105 VAL A CB  1 
ATOM 828  O O   ? VAL A 1 105 ?   5.795   1.011   6.691 1.000 97.360 ? 105 VAL A O   1 
ATOM 829  C CG1 ? VAL A 1 105 ?   4.235  -0.680   4.574 1.000 97.360 ? 105 VAL A CG1 1 
ATOM 830  C CG2 ? VAL A 1 105 ?   6.057  -2.408   4.658 1.000 97.360 ? 105 VAL A CG2 1 
ATOM 831  N N   ? GLY A 1 106 ?   7.533  -0.388   6.668 1.000 95.380 ? 106 GLY A N   1 
ATOM 832  C CA  ? GLY A 1 106 ?   8.527   0.672   6.608 1.000 95.380 ? 106 GLY A CA  1 
ATOM 833  C C   ? GLY A 1 106 ?   8.511   1.431   5.295 1.000 95.380 ? 106 GLY A C   1 
ATOM 834  O O   ? GLY A 1 106 ?   8.179   0.868   4.250 1.000 95.380 ? 106 GLY A O   1 
ATOM 835  N N   ? LEU A 1 107 ?   8.866   2.767   5.330 1.000 95.980 ? 107 LEU A N   1 
ATOM 836  C CA  ? LEU A 1 107 ?   9.043   3.596   4.143 1.000 95.980 ? 107 LEU A CA  1 
ATOM 837  C C   ? LEU A 1 107 ?  10.490   3.560   3.665 1.000 95.980 ? 107 LEU A C   1 
ATOM 838  C CB  ? LEU A 1 107 ?   8.624   5.041   4.431 1.000 95.980 ? 107 LEU A CB  1 
ATOM 839  O O   ? LEU A 1 107 ?  11.418   3.635   4.474 1.000 95.980 ? 107 LEU A O   1 
ATOM 840  C CG  ? LEU A 1 107 ?   7.142   5.270   4.731 1.000 95.980 ? 107 LEU A CG  1 
ATOM 841  C CD1 ? LEU A 1 107 ?   6.899   6.724   5.123 1.000 95.980 ? 107 LEU A CD1 1 
ATOM 842  C CD2 ? LEU A 1 107 ?   6.287   4.886   3.528 1.000 95.980 ? 107 LEU A CD2 1 
ATOM 843  N N   ? PRO A 1 108 ?  10.661   3.362   2.378 1.000 95.080 ? 108 PRO A N   1 
ATOM 844  C CA  ? PRO A 1 108 ?  12.026   3.250   1.858 1.000 95.080 ? 108 PRO A CA  1 
ATOM 845  C C   ? PRO A 1 108 ?  12.798   4.565   1.942 1.000 95.080 ? 108 PRO A C   1 
ATOM 846  C CB  ? PRO A 1 108 ?  11.815   2.833   0.400 1.000 95.080 ? 108 PRO A CB  1 
ATOM 847  O O   ? PRO A 1 108 ?  12.207   5.641   1.826 1.000 95.080 ? 108 PRO A O   1 
ATOM 848  C CG  ? PRO A 1 108 ?  10.519   3.464   0.006 1.000 95.080 ? 108 PRO A CG  1 
ATOM 849  C CD  ? PRO A 1 108 ?   9.598   3.443   1.192 1.000 95.080 ? 108 PRO A CD  1 
ATOM 850  N N   ? ARG A 1 109 ?  14.131   4.509   2.135 1.000 90.110 ? 109 ARG A N   1 
ATOM 851  C CA  ? ARG A 1 109 ?  15.029   5.660   2.135 1.000 90.110 ? 109 ARG A CA  1 
ATOM 852  C C   ? ARG A 1 109 ?  15.752   5.790   0.798 1.000 90.110 ? 109 ARG A C   1 
ATOM 853  C CB  ? ARG A 1 109 ?  16.046   5.549   3.272 1.000 90.110 ? 109 ARG A CB  1 
ATOM 854  O O   ? ARG A 1 109 ?  16.153   6.888   0.408 1.000 90.110 ? 109 ARG A O   1 
ATOM 855  C CG  ? ARG A 1 109 ?  15.436   5.676   4.659 1.000 90.110 ? 109 ARG A CG  1 
ATOM 856  C CD  ? ARG A 1 109 ?  16.497   5.625   5.749 1.000 90.110 ? 109 ARG A CD  1 
ATOM 857  N NE  ? ARG A 1 109 ?  15.910   5.755   7.080 1.000 90.110 ? 109 ARG A NE  1 
ATOM 858  N NH1 ? ARG A 1 109 ?  17.931   5.972   8.177 1.000 90.110 ? 109 ARG A NH1 1 
ATOM 859  N NH2 ? ARG A 1 109 ?  15.968   6.024   9.360 1.000 90.110 ? 109 ARG A NH2 1 
ATOM 860  C CZ  ? ARG A 1 109 ?  16.604   5.917   8.202 1.000 90.110 ? 109 ARG A CZ  1 
ATOM 861  N N   ? VAL A 1 110 ?  15.824   4.623   0.128 1.000 90.990 ? 110 VAL A N   1 
ATOM 862  C CA  ? VAL A 1 110 ?  16.501   4.610  -1.164 1.000 90.990 ? 110 VAL A CA  1 
ATOM 863  C C   ? VAL A 1 110 ?  15.656   3.849  -2.183 1.000 90.990 ? 110 VAL A C   1 
ATOM 864  C CB  ? VAL A 1 110 ?  17.908   3.980  -1.061 1.000 90.990 ? 110 VAL A CB  1 
ATOM 865  O O   ? VAL A 1 110 ?  14.775   3.070  -1.811 1.000 90.990 ? 110 VAL A O   1 
ATOM 866  C CG1 ? VAL A 1 110 ?  18.800   4.800  -0.132 1.000 90.990 ? 110 VAL A CG1 1 
ATOM 867  C CG2 ? VAL A 1 110 ?  17.810   2.535  -0.576 1.000 90.990 ? 110 VAL A CG2 1 
ATOM 868  N N   ? THR A 1 111 ?  16.056   4.094  -3.409 1.000 91.760 ? 111 THR A N   1 
ATOM 869  C CA  ? THR A 1 111 ?  15.405   3.390  -4.508 1.000 91.760 ? 111 THR A CA  1 
ATOM 870  C C   ? THR A 1 111 ?  15.995   1.993  -4.680 1.000 91.760 ? 111 THR A C   1 
ATOM 871  C CB  ? THR A 1 111 ?  15.536   4.171  -5.829 1.000 91.760 ? 111 THR A CB  1 
ATOM 872  O O   ? THR A 1 111 ?  17.197   1.794  -4.493 1.000 91.760 ? 111 THR A O   1 
ATOM 873  C CG2 ? THR A 1 111 ?  14.845   3.438  -6.973 1.000 91.760 ? 111 THR A CG2 1 
ATOM 874  O OG1 ? THR A 1 111 ?  14.937   5.464  -5.673 1.000 91.760 ? 111 THR A OG1 1 
ATOM 875  N N   ? VAL A 1 112 ?  15.187   1.076  -5.030 1.000 94.010 ? 112 VAL A N   1 
ATOM 876  C CA  ? VAL A 1 112 ?  15.630  -0.297  -5.246 1.000 94.010 ? 112 VAL A CA  1 
ATOM 877  C C   ? VAL A 1 112 ?  16.224  -0.435  -6.646 1.000 94.010 ? 112 VAL A C   1 
ATOM 878  C CB  ? VAL A 1 112 ?  14.473  -1.304  -5.056 1.000 94.010 ? 112 VAL A CB  1 
ATOM 879  O O   ? VAL A 1 112 ?  15.804   0.258  -7.576 1.000 94.010 ? 112 VAL A O   1 
ATOM 880  C CG1 ? VAL A 1 112 ?  14.067  -1.389  -3.586 1.000 94.010 ? 112 VAL A CG1 1 
ATOM 881  C CG2 ? VAL A 1 112 ?  13.278  -0.911  -5.922 1.000 94.010 ? 112 VAL A CG2 1 
ATOM 882  N N   ? SER A 1 113 ?  17.293  -1.379  -6.820 1.000 93.060 ? 113 SER A N   1 
ATOM 883  C CA  ? SER A 1 113 ?  17.946  -1.615  -8.103 1.000 93.060 ? 113 SER A CA  1 
ATOM 884  C C   ? SER A 1 113 ?  17.199  -2.665  -8.918 1.000 93.060 ? 113 SER A C   1 
ATOM 885  C CB  ? SER A 1 113 ?  19.395  -2.056  -7.894 1.000 93.060 ? 113 SER A CB  1 
ATOM 886  O O   ? SER A 1 113 ?  16.549  -3.549  -8.356 1.000 93.060 ? 113 SER A O   1 
ATOM 887  O OG  ? SER A 1 113 ?  20.126  -1.066  -7.192 1.000 93.060 ? 113 SER A OG  1 
ATOM 888  N N   ? PRO A 1 114 ?  17.312  -2.540 -10.271 1.000 92.710 ? 114 PRO A N   1 
ATOM 889  C CA  ? PRO A 1 114 ?  16.766  -3.606 -11.114 1.000 92.710 ? 114 PRO A CA  1 
ATOM 890  C C   ? PRO A 1 114 ?  17.285  -4.989 -10.728 1.000 92.710 ? 114 PRO A C   1 
ATOM 891  C CB  ? PRO A 1 114 ?  17.235  -3.220 -12.519 1.000 92.710 ? 114 PRO A CB  1 
ATOM 892  O O   ? PRO A 1 114 ?  18.458  -5.135 -10.373 1.000 92.710 ? 114 PRO A O   1 
ATOM 893  C CG  ? PRO A 1 114 ?  17.401  -1.735 -12.472 1.000 92.710 ? 114 PRO A CG  1 
ATOM 894  C CD  ? PRO A 1 114 ?  17.928  -1.357 -11.117 1.000 92.710 ? 114 PRO A CD  1 
ATOM 895  N N   ? GLY A 1 115 ?  16.392  -6.031 -10.753 1.000 91.680 ? 115 GLY A N   1 
ATOM 896  C CA  ? GLY A 1 115 ?  16.753  -7.394 -10.397 1.000 91.680 ? 115 GLY A CA  1 
ATOM 897  C C   ? GLY A 1 115 ?  16.361  -7.765  -8.980 1.000 91.680 ? 115 GLY A C   1 
ATOM 898  O O   ? GLY A 1 115 ?  16.406  -8.938  -8.604 1.000 91.680 ? 115 GLY A O   1 
ATOM 899  N N   ? THR A 1 116 ?  16.071  -6.704  -8.180 1.000 94.450 ? 116 THR A N   1 
ATOM 900  C CA  ? THR A 1 116 ?  15.607  -6.926  -6.815 1.000 94.450 ? 116 THR A CA  1 
ATOM 901  C C   ? THR A 1 116 ?  14.278  -7.676  -6.811 1.000 94.450 ? 116 THR A C   1 
ATOM 902  C CB  ? THR A 1 116 ?  15.452  -5.596  -6.055 1.000 94.450 ? 116 THR A CB  1 
ATOM 903  O O   ? THR A 1 116 ?  13.349  -7.308  -7.533 1.000 94.450 ? 116 THR A O   1 
ATOM 904  C CG2 ? THR A 1 116 ?  14.990  -5.834  -4.621 1.000 94.450 ? 116 THR A CG2 1 
ATOM 905  O OG1 ? THR A 1 116 ?  16.712  -4.915  -6.032 1.000 94.450 ? 116 THR A OG1 1 
ATOM 906  N N   ? VAL A 1 117 ?  14.194  -8.719  -5.982 1.000 92.510 ? 117 VAL A N   1 
ATOM 907  C CA  ? VAL A 1 117 ?  12.974  -9.507  -5.848 1.000 92.510 ? 117 VAL A CA  1 
ATOM 908  C C   ? VAL A 1 117 ?  12.085  -8.905  -4.763 1.000 92.510 ? 117 VAL A C   1 
ATOM 909  C CB  ? VAL A 1 117 ?  13.286 -10.985  -5.523 1.000 92.510 ? 117 VAL A CB  1 
ATOM 910  O O   ? VAL A 1 117 ?  12.523  -8.722  -3.624 1.000 92.510 ? 117 VAL A O   1 
ATOM 911  C CG1 ? VAL A 1 117 ?  11.997 -11.772  -5.294 1.000 92.510 ? 117 VAL A CG1 1 
ATOM 912  C CG2 ? VAL A 1 117 ?  14.109 -11.616  -6.644 1.000 92.510 ? 117 VAL A CG2 1 
ATOM 913  N N   ? CYS A 1 118 ?  10.889  -8.652  -5.132 1.000 93.340 ? 118 CYS A N   1 
ATOM 914  C CA  ? CYS A 1 118 ?   9.921  -8.012  -4.248 1.000 93.340 ? 118 CYS A CA  1 
ATOM 915  C C   ? CYS A 1 118 ?   8.649  -8.844  -4.139 1.000 93.340 ? 118 CYS A C   1 
ATOM 916  C CB  ? CYS A 1 118 ?   9.582  -6.609  -4.750 1.000 93.340 ? 118 CYS A CB  1 
ATOM 917  O O   ? CYS A 1 118 ?   8.420  -9.745  -4.948 1.000 93.340 ? 118 CYS A O   1 
ATOM 918  S SG  ? CYS A 1 118 ?  11.017  -5.524  -4.904 1.000 93.340 ? 118 CYS A SG  1 
ATOM 919  N N   ? SER A 1 119 ?   7.879  -8.547  -3.108 1.000 92.030 ? 119 SER A N   1 
ATOM 920  C CA  ? SER A 1 119 ?   6.600  -9.220  -2.906 1.000 92.030 ? 119 SER A CA  1 
ATOM 921  C C   ? SER A 1 119 ?   5.434  -8.248  -3.052 1.000 92.030 ? 119 SER A C   1 
ATOM 922  C CB  ? SER A 1 119 ?   6.554  -9.881  -1.528 1.000 92.030 ? 119 SER A CB  1 
ATOM 923  O O   ? SER A 1 119 ?   5.510  -7.107  -2.591 1.000 92.030 ? 119 SER A O   1 
ATOM 924  O OG  ? SER A 1 119 ?   5.294 -10.493  -1.305 1.000 92.030 ? 119 SER A OG  1 
ATOM 925  N N   ? VAL A 1 120 ?   4.343  -8.729  -3.634 1.000 91.370 ? 120 VAL A N   1 
ATOM 926  C CA  ? VAL A 1 120 ?   3.096  -7.981  -3.753 1.000 91.370 ? 120 VAL A CA  1 
ATOM 927  C C   ? VAL A 1 120 ?   1.950  -8.786  -3.144 1.000 91.370 ? 120 VAL A C   1 
ATOM 928  C CB  ? VAL A 1 120 ?   2.780  -7.635  -5.225 1.000 91.370 ? 120 VAL A CB  1 
ATOM 929  O O   ? VAL A 1 120 ?   1.894 -10.009  -3.292 1.000 91.370 ? 120 VAL A O   1 
ATOM 930  C CG1 ? VAL A 1 120 ?   1.475  -6.847  -5.327 1.000 91.370 ? 120 VAL A CG1 1 
ATOM 931  C CG2 ? VAL A 1 120 ?   3.932  -6.848  -5.847 1.000 91.370 ? 120 VAL A CG2 1 
ATOM 932  N N   ? ALA A 1 121 ?   1.108  -8.132  -2.441 1.000 91.220 ? 121 ALA A N   1 
ATOM 933  C CA  ? ALA A 1 121 ?  -0.045  -8.776  -1.818 1.000 91.220 ? 121 ALA A CA  1 
ATOM 934  C C   ? ALA A 1 121 ?  -1.326  -7.993  -2.093 1.000 91.220 ? 121 ALA A C   1 
ATOM 935  C CB  ? ALA A 1 121 ?   0.174  -8.921  -0.314 1.000 91.220 ? 121 ALA A CB  1 
ATOM 936  O O   ? ALA A 1 121 ?  -1.297  -6.766  -2.213 1.000 91.220 ? 121 ALA A O   1 
ATOM 937  N N   ? GLY A 1 122 ?  -2.429  -8.739  -2.199 1.000 90.460 ? 122 GLY A N   1 
ATOM 938  C CA  ? GLY A 1 122 ?  -3.716  -8.107  -2.438 1.000 90.460 ? 122 GLY A CA  1 
ATOM 939  C C   ? GLY A 1 122 ?  -4.844  -9.103  -2.631 1.000 90.460 ? 122 GLY A C   1 
ATOM 940  O O   ? GLY A 1 122 ?  -4.641 -10.312  -2.497 1.000 90.460 ? 122 GLY A O   1 
ATOM 941  N N   ? TRP A 1 123 ?  -6.092  -8.589  -2.783 1.000 88.120 ? 123 TRP A N   1 
ATOM 942  C CA  ? TRP A 1 123 ?  -7.290  -9.410  -2.924 1.000 88.120 ? 123 TRP A CA  1 
ATOM 943  C C   ? TRP A 1 123 ?  -7.845  -9.323  -4.342 1.000 88.120 ? 123 TRP A C   1 
ATOM 944  C CB  ? TRP A 1 123 ?  -8.359  -8.981  -1.917 1.000 88.120 ? 123 TRP A CB  1 
ATOM 945  O O   ? TRP A 1 123 ?  -9.043  -9.517  -4.559 1.000 88.120 ? 123 TRP A O   1 
ATOM 946  C CG  ? TRP A 1 123 ?  -8.054  -9.370  -0.501 1.000 88.120 ? 123 TRP A CG  1 
ATOM 947  C CD1 ? TRP A 1 123 ?  -8.459 -10.504   0.147 1.000 88.120 ? 123 TRP A CD1 1 
ATOM 948  C CD2 ? TRP A 1 123 ?  -7.281  -8.622   0.442 1.000 88.120 ? 123 TRP A CD2 1 
ATOM 949  C CE2 ? TRP A 1 123 ?  -7.258  -9.363   1.645 1.000 88.120 ? 123 TRP A CE2 1 
ATOM 950  C CE3 ? TRP A 1 123 ?  -6.604  -7.397   0.388 1.000 88.120 ? 123 TRP A CE3 1 
ATOM 951  N NE1 ? TRP A 1 123 ?  -7.984 -10.506   1.438 1.000 88.120 ? 123 TRP A NE1 1 
ATOM 952  C CH2 ? TRP A 1 123 ?  -5.930  -7.715   2.704 1.000 88.120 ? 123 TRP A CH2 1 
ATOM 953  C CZ2 ? TRP A 1 123 ?  -6.584  -8.917   2.784 1.000 88.120 ? 123 TRP A CZ2 1 
ATOM 954  C CZ3 ? TRP A 1 123 ?  -5.934  -6.955   1.523 1.000 88.120 ? 123 TRP A CZ3 1 
ATOM 955  N N   ? GLY A 1 124 ?  -6.971  -8.839  -5.257 1.000 74.720 ? 124 GLY A N   1 
ATOM 956  C CA  ? GLY A 1 124 ?  -7.348  -8.752  -6.659 1.000 74.720 ? 124 GLY A CA  1 
ATOM 957  C C   ? GLY A 1 124 ?  -7.404 -10.103  -7.347 1.000 74.720 ? 124 GLY A C   1 
ATOM 958  O O   ? GLY A 1 124 ?  -7.265 -11.142  -6.698 1.000 74.720 ? 124 GLY A O   1 
ATOM 959  N N   ? LEU A 1 125 ?  -7.713 -10.202  -8.676 1.000 66.070 ? 125 LEU A N   1 
ATOM 960  C CA  ? LEU A 1 125 ?  -7.838 -11.427  -9.458 1.000 66.070 ? 125 LEU A CA  1 
ATOM 961  C C   ? LEU A 1 125 ?  -6.542 -12.230  -9.422 1.000 66.070 ? 125 LEU A C   1 
ATOM 962  C CB  ? LEU A 1 125 ?  -8.211 -11.103 -10.907 1.000 66.070 ? 125 LEU A CB  1 
ATOM 963  O O   ? LEU A 1 125 ?  -5.451 -11.657  -9.456 1.000 66.070 ? 125 LEU A O   1 
ATOM 964  C CG  ? LEU A 1 125 ?  -9.595 -10.491 -11.130 1.000 66.070 ? 125 LEU A CG  1 
ATOM 965  C CD1 ? LEU A 1 125 ?  -9.753 -10.053 -12.582 1.000 66.070 ? 125 LEU A CD1 1 
ATOM 966  C CD2 ? LEU A 1 125 ? -10.687 -11.483 -10.743 1.000 66.070 ? 125 LEU A CD2 1 
ATOM 967  N N   ? THR A 1 126 ?  -6.607 -13.578  -9.262 1.000 64.350 ? 126 THR A N   1 
ATOM 968  C CA  ? THR A 1 126 ?  -5.455 -14.468  -9.169 1.000 64.350 ? 126 THR A CA  1 
ATOM 969  C C   ? THR A 1 126 ?  -5.238 -15.210 -10.484 1.000 64.350 ? 126 THR A C   1 
ATOM 970  C CB  ? THR A 1 126 ?  -5.626 -15.485  -8.025 1.000 64.350 ? 126 THR A CB  1 
ATOM 971  O O   ? THR A 1 126 ?  -4.201 -15.848 -10.679 1.000 64.350 ? 126 THR A O   1 
ATOM 972  C CG2 ? THR A 1 126 ?  -5.618 -14.790  -6.667 1.000 64.350 ? 126 THR A CG2 1 
ATOM 973  O OG1 ? THR A 1 126 ?  -6.870 -16.176  -8.189 1.000 64.350 ? 126 THR A OG1 1 
ATOM 974  N N   ? ASN A 1 127 ?  -6.179 -15.099 -11.372 1.000 61.920 ? 127 ASN A N   1 
ATOM 975  C CA  ? ASN A 1 127 ?  -6.134 -15.669 -12.714 1.000 61.920 ? 127 ASN A CA  1 
ATOM 976  C C   ? ASN A 1 127 ?  -6.898 -14.807 -13.715 1.000 61.920 ? 127 ASN A C   1 
ATOM 977  C CB  ? ASN A 1 127 ?  -6.688 -17.095 -12.711 1.000 61.920 ? 127 ASN A CB  1 
ATOM 978  O O   ? ASN A 1 127 ?  -8.022 -14.381 -13.444 1.000 61.920 ? 127 ASN A O   1 
ATOM 979  C CG  ? ASN A 1 127 ?  -6.474 -17.808 -14.031 1.000 61.920 ? 127 ASN A CG  1 
ATOM 980  N ND2 ? ASN A 1 127 ?  -6.221 -19.110 -13.969 1.000 61.920 ? 127 ASN A ND2 1 
ATOM 981  O OD1 ? ASN A 1 127 ?  -6.535 -17.194 -15.100 1.000 61.920 ? 127 ASN A OD1 1 
ATOM 982  N N   ? ALA A 1 128 ?  -6.229 -14.623 -14.884 1.000 58.930 ? 128 ALA A N   1 
ATOM 983  C CA  ? ALA A 1 128 ?  -6.737 -13.743 -15.933 1.000 58.930 ? 128 ALA A CA  1 
ATOM 984  C C   ? ALA A 1 128 ?  -8.037 -14.283 -16.521 1.000 58.930 ? 128 ALA A C   1 
ATOM 985  C CB  ? ALA A 1 128 ?  -5.692 -13.567 -17.033 1.000 58.930 ? 128 ALA A CB  1 
ATOM 986  O O   ? ALA A 1 128 ?  -8.848 -13.522 -17.055 1.000 58.930 ? 128 ALA A O   1 
ATOM 987  N N   ? ARG A 1 129 ?  -8.355 -15.536 -16.316 1.000 59.170 ? 129 ARG A N   1 
ATOM 988  C CA  ? ARG A 1 129 ?  -9.497 -16.222 -16.912 1.000 59.170 ? 129 ARG A CA  1 
ATOM 989  C C   ? ARG A 1 129 ? -10.656 -16.316 -15.926 1.000 59.170 ? 129 ARG A C   1 
ATOM 990  C CB  ? ARG A 1 129 ?  -9.096 -17.622 -17.385 1.000 59.170 ? 129 ARG A CB  1 
ATOM 991  O O   ? ARG A 1 129 ? -11.773 -16.675 -16.305 1.000 59.170 ? 129 ARG A O   1 
ATOM 992  C CG  ? ARG A 1 129 ?  -8.117 -17.623 -18.548 1.000 59.170 ? 129 ARG A CG  1 
ATOM 993  C CD  ? ARG A 1 129 ?  -7.856 -19.031 -19.064 1.000 59.170 ? 129 ARG A CD  1 
ATOM 994  N NE  ? ARG A 1 129 ?  -6.850 -19.039 -20.122 1.000 59.170 ? 129 ARG A NE  1 
ATOM 995  N NH1 ? ARG A 1 129 ?  -7.209 -21.238 -20.732 1.000 59.170 ? 129 ARG A NH1 1 
ATOM 996  N NH2 ? ARG A 1 129 ?  -5.631 -19.985 -21.823 1.000 59.170 ? 129 ARG A NH2 1 
ATOM 997  C CZ  ? ARG A 1 129 ?  -6.566 -20.087 -20.890 1.000 59.170 ? 129 ARG A CZ  1 
ATOM 998  N N   ? LYS A 1 130 ? -10.355 -15.971 -14.645 1.000 63.160 ? 130 LYS A N   1 
ATOM 999  C CA  ? LYS A 1 130 ? -11.386 -16.016 -13.612 1.000 63.160 ? 130 LYS A CA  1 
ATOM 1000 C C   ? LYS A 1 130 ? -11.984 -14.633 -13.371 1.000 63.160 ? 130 LYS A C   1 
ATOM 1001 C CB  ? LYS A 1 130 ? -10.814 -16.574 -12.308 1.000 63.160 ? 130 LYS A CB  1 
ATOM 1002 O O   ? LYS A 1 130 ? -11.294 -13.620 -13.504 1.000 63.160 ? 130 LYS A O   1 
ATOM 1003 C CG  ? LYS A 1 130 ? -10.555 -18.073 -12.337 1.000 63.160 ? 130 LYS A CG  1 
ATOM 1004 C CD  ? LYS A 1 130 ? -10.199 -18.606 -10.955 1.000 63.160 ? 130 LYS A CD  1 
ATOM 1005 C CE  ? LYS A 1 130 ?  -9.908 -20.100 -10.989 1.000 63.160 ? 130 LYS A CE  1 
ATOM 1006 N NZ  ? LYS A 1 130 ?  -9.557 -20.627  -9.636 1.000 63.160 ? 130 LYS A NZ  1 
ATOM 1007 N N   ? SER A 1 131 ? -13.316 -14.685 -13.161 1.000 63.990 ? 131 SER A N   1 
ATOM 1008 C CA  ? SER A 1 131 ? -14.082 -13.450 -13.035 1.000 63.990 ? 131 SER A CA  1 
ATOM 1009 C C   ? SER A 1 131 ? -14.294 -13.076 -11.572 1.000 63.990 ? 131 SER A C   1 
ATOM 1010 C CB  ? SER A 1 131 ? -15.435 -13.584 -13.736 1.000 63.990 ? 131 SER A CB  1 
ATOM 1011 O O   ? SER A 1 131 ? -14.733 -11.966 -11.266 1.000 63.990 ? 131 SER A O   1 
ATOM 1012 O OG  ? SER A 1 131 ? -16.180 -14.658 -13.189 1.000 63.990 ? 131 SER A OG  1 
ATOM 1013 N N   ? SER A 1 132 ? -13.725 -14.055 -10.636 1.000 70.330 ? 132 SER A N   1 
ATOM 1014 C CA  ? SER A 1 132 ? -14.032 -13.692  -9.256 1.000 70.330 ? 132 SER A CA  1 
ATOM 1015 C C   ? SER A 1 132 ? -12.761 -13.398  -8.466 1.000 70.330 ? 132 SER A C   1 
ATOM 1016 C CB  ? SER A 1 132 ? -14.822 -14.808  -8.571 1.000 70.330 ? 132 SER A CB  1 
ATOM 1017 O O   ? SER A 1 132 ? -11.729 -14.036  -8.681 1.000 70.330 ? 132 SER A O   1 
ATOM 1018 O OG  ? SER A 1 132 ? -14.058 -16.000  -8.510 1.000 70.330 ? 132 SER A OG  1 
ATOM 1019 N N   ? GLU A 1 133 ? -12.690 -12.337  -7.663 1.000 73.610 ? 133 GLU A N   1 
ATOM 1020 C CA  ? GLU A 1 133 ? -11.637 -11.976  -6.718 1.000 73.610 ? 133 GLU A CA  1 
ATOM 1021 C C   ? GLU A 1 133 ? -11.600 -12.942  -5.537 1.000 73.610 ? 133 GLU A C   1 
ATOM 1022 C CB  ? GLU A 1 133 ? -11.831 -10.542  -6.218 1.000 73.610 ? 133 GLU A CB  1 
ATOM 1023 O O   ? GLU A 1 133 ? -12.646 -13.326  -5.009 1.000 73.610 ? 133 GLU A O   1 
ATOM 1024 C CG  ? GLU A 1 133 ? -11.699  -9.488  -7.308 1.000 73.610 ? 133 GLU A CG  1 
ATOM 1025 C CD  ? GLU A 1 133 ? -12.061  -8.089  -6.836 1.000 73.610 ? 133 GLU A CD  1 
ATOM 1026 O OE1 ? GLU A 1 133 ? -11.837  -7.116  -7.592 1.000 73.610 ? 133 GLU A OE1 1 
ATOM 1027 O OE2 ? GLU A 1 133 ? -12.573  -7.964  -5.701 1.000 73.610 ? 133 GLU A OE2 1 
ATOM 1028 N N   ? PRO A 1 134 ? -10.348 -13.440  -5.250 1.000 81.930 ? 134 PRO A N   1 
ATOM 1029 C CA  ? PRO A 1 134 ? -10.281 -14.333  -4.090 1.000 81.930 ? 134 PRO A CA  1 
ATOM 1030 C C   ? PRO A 1 134 ? -10.730 -13.656  -2.797 1.000 81.930 ? 134 PRO A C   1 
ATOM 1031 C CB  ? PRO A 1 134 ?  -8.799 -14.711  -4.022 1.000 81.930 ? 134 PRO A CB  1 
ATOM 1032 O O   ? PRO A 1 134 ? -10.547 -12.447  -2.633 1.000 81.930 ? 134 PRO A O   1 
ATOM 1033 C CG  ? PRO A 1 134 ?  -8.081 -13.554  -4.638 1.000 81.930 ? 134 PRO A CG  1 
ATOM 1034 C CD  ? PRO A 1 134 ?  -8.965 -12.949  -5.690 1.000 81.930 ? 134 PRO A CD  1 
ATOM 1035 N N   ? SER A 1 135 ? -11.409 -14.404  -1.986 1.000 87.420 ? 135 SER A N   1 
ATOM 1036 C CA  ? SER A 1 135 ? -11.840 -13.896  -0.688 1.000 87.420 ? 135 SER A CA  1 
ATOM 1037 C C   ? SER A 1 135 ? -10.689 -13.886   0.312 1.000 87.420 ? 135 SER A C   1 
ATOM 1038 C CB  ? SER A 1 135 ? -12.996 -14.735  -0.141 1.000 87.420 ? 135 SER A CB  1 
ATOM 1039 O O   ? SER A 1 135 ? -10.696 -13.106   1.267 1.000 87.420 ? 135 SER A O   1 
ATOM 1040 O OG  ? SER A 1 135 ? -14.094 -14.723  -1.036 1.000 87.420 ? 135 SER A OG  1 
ATOM 1041 N N   ? ARG A 1 136 ?  -9.691 -14.687   0.086 1.000 92.220 ? 136 ARG A N   1 
ATOM 1042 C CA  ? ARG A 1 136 ?  -8.513 -14.758   0.945 1.000 92.220 ? 136 ARG A CA  1 
ATOM 1043 C C   ? ARG A 1 136 ?  -7.336 -14.015   0.323 1.000 92.220 ? 136 ARG A C   1 
ATOM 1044 C CB  ? ARG A 1 136 ?  -8.130 -16.215   1.214 1.000 92.220 ? 136 ARG A CB  1 
ATOM 1045 O O   ? ARG A 1 136 ?  -7.194 -13.980  -0.901 1.000 92.220 ? 136 ARG A O   1 
ATOM 1046 C CG  ? ARG A 1 136 ?  -9.174 -16.991   2.001 1.000 92.220 ? 136 ARG A CG  1 
ATOM 1047 C CD  ? ARG A 1 136 ?  -8.718 -18.413   2.293 1.000 92.220 ? 136 ARG A CD  1 
ATOM 1048 N NE  ? ARG A 1 136 ?  -9.732 -19.165   3.027 1.000 92.220 ? 136 ARG A NE  1 
ATOM 1049 N NH1 ? ARG A 1 136 ?  -8.682 -18.978   5.077 1.000 92.220 ? 136 ARG A NH1 1 
ATOM 1050 N NH2 ? ARG A 1 136 ? -10.668 -20.110   4.900 1.000 92.220 ? 136 ARG A NH2 1 
ATOM 1051 C CZ  ? ARG A 1 136 ?  -9.692 -19.416   4.333 1.000 92.220 ? 136 ARG A CZ  1 
ATOM 1052 N N   ? LEU A 1 137 ?  -6.503 -13.395   1.164 1.000 92.890 ? 137 LEU A N   1 
ATOM 1053 C CA  ? LEU A 1 137 ?  -5.345 -12.618   0.736 1.000 92.890 ? 137 LEU A CA  1 
ATOM 1054 C C   ? LEU A 1 137 ?  -4.394 -13.473  -0.095 1.000 92.890 ? 137 LEU A C   1 
ATOM 1055 C CB  ? LEU A 1 137 ?  -4.607 -12.042   1.947 1.000 92.890 ? 137 LEU A CB  1 
ATOM 1056 O O   ? LEU A 1 137 ?  -4.072 -14.600   0.287 1.000 92.890 ? 137 LEU A O   1 
ATOM 1057 C CG  ? LEU A 1 137 ?  -3.480 -11.052   1.647 1.000 92.890 ? 137 LEU A CG  1 
ATOM 1058 C CD1 ? LEU A 1 137 ?  -4.042  -9.790   1.001 1.000 92.890 ? 137 LEU A CD1 1 
ATOM 1059 C CD2 ? LEU A 1 137 ?  -2.715 -10.711   2.921 1.000 92.890 ? 137 LEU A CD2 1 
ATOM 1060 N N   ? GLN A 1 138 ?  -4.054 -12.823  -1.221 1.000 91.950 ? 138 GLN A N   1 
ATOM 1061 C CA  ? GLN A 1 138 ?  -3.130 -13.489  -2.133 1.000 91.950 ? 138 GLN A CA  1 
ATOM 1062 C C   ? GLN A 1 138 ?  -1.781 -12.777  -2.165 1.000 91.950 ? 138 GLN A C   1 
ATOM 1063 C CB  ? GLN A 1 138 ?  -3.722 -13.558  -3.541 1.000 91.950 ? 138 GLN A CB  1 
ATOM 1064 O O   ? GLN A 1 138 ?  -1.696 -11.582  -1.872 1.000 91.950 ? 138 GLN A O   1 
ATOM 1065 C CG  ? GLN A 1 138 ?  -5.095 -14.212  -3.600 1.000 91.950 ? 138 GLN A CG  1 
ATOM 1066 C CD  ? GLN A 1 138 ?  -5.066 -15.675  -3.199 1.000 91.950 ? 138 GLN A CD  1 
ATOM 1067 N NE2 ? GLN A 1 138 ?  -5.998 -16.073  -2.340 1.000 91.950 ? 138 GLN A NE2 1 
ATOM 1068 O OE1 ? GLN A 1 138 ?  -4.214 -16.442  -3.658 1.000 91.950 ? 138 GLN A OE1 1 
ATOM 1069 N N   ? GLU A 1 139 ?  -0.673 -13.506  -2.534 1.000 90.490 ? 139 GLU A N   1 
ATOM 1070 C CA  ? GLU A 1 139 ?   0.641 -12.888  -2.682 1.000 90.490 ? 139 GLU A CA  1 
ATOM 1071 C C   ? GLU A 1 139 ?   1.439 -13.547  -3.803 1.000 90.490 ? 139 GLU A C   1 
ATOM 1072 C CB  ? GLU A 1 139 ?   1.421 -12.962  -1.367 1.000 90.490 ? 139 GLU A CB  1 
ATOM 1073 O O   ? GLU A 1 139 ?   1.211 -14.714  -4.131 1.000 90.490 ? 139 GLU A O   1 
ATOM 1074 C CG  ? GLU A 1 139 ?   1.851 -14.372  -0.985 1.000 90.490 ? 139 GLU A CG  1 
ATOM 1075 C CD  ? GLU A 1 139 ?   2.648 -14.427   0.308 1.000 90.490 ? 139 GLU A CD  1 
ATOM 1076 O OE1 ? GLU A 1 139 ?   2.990 -15.542   0.763 1.000 90.490 ? 139 GLU A OE1 1 
ATOM 1077 O OE2 ? GLU A 1 139 ?   2.933 -13.346   0.871 1.000 90.490 ? 139 GLU A OE2 1 
ATOM 1078 N N   ? THR A 1 140 ?   2.374 -12.779  -4.349 1.000 87.010 ? 140 THR A N   1 
ATOM 1079 C CA  ? THR A 1 140 ?   3.310 -13.265  -5.357 1.000 87.010 ? 140 THR A CA  1 
ATOM 1080 C C   ? THR A 1 140 ?   4.600 -12.451  -5.335 1.000 87.010 ? 140 THR A C   1 
ATOM 1081 C CB  ? THR A 1 140 ?   2.690 -13.213  -6.765 1.000 87.010 ? 140 THR A CB  1 
ATOM 1082 O O   ? THR A 1 140 ?   4.688 -11.437  -4.640 1.000 87.010 ? 140 THR A O   1 
ATOM 1083 C CG2 ? THR A 1 140 ?   2.548 -11.774  -7.251 1.000 87.010 ? 140 THR A CG2 1 
ATOM 1084 O OG1 ? THR A 1 140 ?   3.529 -13.933  -7.677 1.000 87.010 ? 140 THR A OG1 1 
ATOM 1085 N N   ? VAL A 1 141 ?   5.624 -12.980  -6.041 1.000 88.060 ? 141 VAL A N   1 
ATOM 1086 C CA  ? VAL A 1 141 ?   6.894 -12.264  -6.117 1.000 88.060 ? 141 VAL A CA  1 
ATOM 1087 C C   ? VAL A 1 141 ?   7.060 -11.654  -7.507 1.000 88.060 ? 141 VAL A C   1 
ATOM 1088 C CB  ? VAL A 1 141 ?   8.088 -13.190  -5.795 1.000 88.060 ? 141 VAL A CB  1 
ATOM 1089 O O   ? VAL A 1 141 ?   6.602 -12.224  -8.501 1.000 88.060 ? 141 VAL A O   1 
ATOM 1090 C CG1 ? VAL A 1 141 ?   8.003 -13.701  -4.358 1.000 88.060 ? 141 VAL A CG1 1 
ATOM 1091 C CG2 ? VAL A 1 141 ?   8.137 -14.359  -6.778 1.000 88.060 ? 141 VAL A CG2 1 
ATOM 1092 N N   ? VAL A 1 142 ?   7.657 -10.441  -7.491 1.000 87.110 ? 142 VAL A N   1 
ATOM 1093 C CA  ? VAL A 1 142 ?   7.981  -9.762  -8.741 1.000 87.110 ? 142 VAL A CA  1 
ATOM 1094 C C   ? VAL A 1 142 ?   9.425  -9.266  -8.700 1.000 87.110 ? 142 VAL A C   1 
ATOM 1095 C CB  ? VAL A 1 142 ?   7.020  -8.583  -9.012 1.000 87.110 ? 142 VAL A CB  1 
ATOM 1096 O O   ? VAL A 1 142 ?  10.030  -9.185  -7.629 1.000 87.110 ? 142 VAL A O   1 
ATOM 1097 C CG1 ? VAL A 1 142 ?   5.580  -9.077  -9.137 1.000 87.110 ? 142 VAL A CG1 1 
ATOM 1098 C CG2 ? VAL A 1 142 ?   7.135  -7.536  -7.905 1.000 87.110 ? 142 VAL A CG2 1 
ATOM 1099 N N   ? GLU A 1 143 ?   9.957  -9.041  -9.946 1.000 89.910 ? 143 GLU A N   1 
ATOM 1100 C CA  ? GLU A 1 143 ?  11.314  -8.516 -10.065 1.000 89.910 ? 143 GLU A CA  1 
ATOM 1101 C C   ? GLU A 1 143 ?  11.309  -7.092 -10.614 1.000 89.910 ? 143 GLU A C   1 
ATOM 1102 C CB  ? GLU A 1 143 ?  12.165  -9.421 -10.958 1.000 89.910 ? 143 GLU A CB  1 
ATOM 1103 O O   ? GLU A 1 143 ?  10.596  -6.794 -11.574 1.000 89.910 ? 143 GLU A O   1 
ATOM 1104 C CG  ? GLU A 1 143 ?  13.630  -9.013 -11.031 1.000 89.910 ? 143 GLU A CG  1 
ATOM 1105 C CD  ? GLU A 1 143 ?  14.459  -9.912 -11.935 1.000 89.910 ? 143 GLU A CD  1 
ATOM 1106 O OE1 ? GLU A 1 143 ?  15.622  -9.562 -12.237 1.000 89.910 ? 143 GLU A OE1 1 
ATOM 1107 O OE2 ? GLU A 1 143 ?  13.940 -10.974 -12.345 1.000 89.910 ? 143 GLU A OE2 1 
ATOM 1108 N N   ? VAL A 1 144 ?  12.069  -6.260  -9.906 1.000 91.320 ? 144 VAL A N   1 
ATOM 1109 C CA  ? VAL A 1 144 ?  12.235  -4.896 -10.396 1.000 91.320 ? 144 VAL A CA  1 
ATOM 1110 C C   ? VAL A 1 144 ?  12.970  -4.914 -11.735 1.000 91.320 ? 144 VAL A C   1 
ATOM 1111 C CB  ? VAL A 1 144 ?  12.999  -4.017  -9.381 1.000 91.320 ? 144 VAL A CB  1 
ATOM 1112 O O   ? VAL A 1 144 ?  14.014  -5.555 -11.869 1.000 91.320 ? 144 VAL A O   1 
ATOM 1113 C CG1 ? VAL A 1 144 ?  13.270  -2.631  -9.962 1.000 91.320 ? 144 VAL A CG1 1 
ATOM 1114 C CG2 ? VAL A 1 144 ?  12.215  -3.909  -8.074 1.000 91.320 ? 144 VAL A CG2 1 
ATOM 1115 N N   ? LEU A 1 145 ?  12.366  -4.205 -12.707 1.000 89.110 ? 145 LEU A N   1 
ATOM 1116 C CA  ? LEU A 1 145 ?  12.935  -4.153 -14.049 1.000 89.110 ? 145 LEU A CA  1 
ATOM 1117 C C   ? LEU A 1 145 ?  13.608  -2.808 -14.303 1.000 89.110 ? 145 LEU A C   1 
ATOM 1118 C CB  ? LEU A 1 145 ?  11.851  -4.402 -15.102 1.000 89.110 ? 145 LEU A CB  1 
ATOM 1119 O O   ? LEU A 1 145 ?  13.305  -1.821 -13.629 1.000 89.110 ? 145 LEU A O   1 
ATOM 1120 C CG  ? LEU A 1 145 ?  11.056  -5.701 -14.963 1.000 89.110 ? 145 LEU A CG  1 
ATOM 1121 C CD1 ? LEU A 1 145 ?   9.952  -5.761 -16.013 1.000 89.110 ? 145 LEU A CD1 1 
ATOM 1122 C CD2 ? LEU A 1 145 ?  11.980  -6.908 -15.081 1.000 89.110 ? 145 LEU A CD2 1 
ATOM 1123 N N   ? SER A 1 146 ?  14.525  -2.866 -15.251 1.000 89.370 ? 146 SER A N   1 
ATOM 1124 C CA  ? SER A 1 146 ?  15.168  -1.613 -15.633 1.000 89.370 ? 146 SER A CA  1 
ATOM 1125 C C   ? SER A 1 146 ?  14.163  -0.636 -16.234 1.000 89.370 ? 146 SER A C   1 
ATOM 1126 C CB  ? SER A 1 146 ?  16.298  -1.873 -16.631 1.000 89.370 ? 146 SER A CB  1 
ATOM 1127 O O   ? SER A 1 146 ?  13.215  -1.048 -16.906 1.000 89.370 ? 146 SER A O   1 
ATOM 1128 O OG  ? SER A 1 146 ?  15.777  -2.247 -17.895 1.000 89.370 ? 146 SER A OG  1 
ATOM 1129 N N   ? ASP A 1 147 ?  14.361   0.699 -15.984 1.000 87.190 ? 147 ASP A N   1 
ATOM 1130 C CA  ? ASP A 1 147 ?  13.485   1.745 -16.502 1.000 87.190 ? 147 ASP A CA  1 
ATOM 1131 C C   ? ASP A 1 147 ?  13.413   1.695 -18.027 1.000 87.190 ? 147 ASP A C   1 
ATOM 1132 C CB  ? ASP A 1 147 ?  13.964   3.123 -16.043 1.000 87.190 ? 147 ASP A CB  1 
ATOM 1133 O O   ? ASP A 1 147 ?  12.380   2.022 -18.616 1.000 87.190 ? 147 ASP A O   1 
ATOM 1134 C CG  ? ASP A 1 147 ?  13.762   3.357 -14.556 1.000 87.190 ? 147 ASP A CG  1 
ATOM 1135 O OD1 ? ASP A 1 147 ?  12.980   2.614 -13.923 1.000 87.190 ? 147 ASP A OD1 1 
ATOM 1136 O OD2 ? ASP A 1 147 ?  14.387   4.293 -14.014 1.000 87.190 ? 147 ASP A OD2 1 
ATOM 1137 N N   ? GLN A 1 148 ?  14.401   1.260 -18.683 1.000 82.400 ? 148 GLN A N   1 
ATOM 1138 C CA  ? GLN A 1 148 ?  14.527   1.220 -20.136 1.000 82.400 ? 148 GLN A CA  1 
ATOM 1139 C C   ? GLN A 1 148 ?  13.584   0.185 -20.741 1.000 82.400 ? 148 GLN A C   1 
ATOM 1140 C CB  ? GLN A 1 148 ?  15.970   0.917 -20.542 1.000 82.400 ? 148 GLN A CB  1 
ATOM 1141 O O   ? GLN A 1 148 ?  13.122   0.345 -21.873 1.000 82.400 ? 148 GLN A O   1 
ATOM 1142 C CG  ? GLN A 1 148 ?  16.942   2.054 -20.256 1.000 82.400 ? 148 GLN A CG  1 
ATOM 1143 C CD  ? GLN A 1 148 ?  18.378   1.697 -20.591 1.000 82.400 ? 148 GLN A CD  1 
ATOM 1144 N NE2 ? GLN A 1 148 ?  19.285   2.650 -20.403 1.000 82.400 ? 148 GLN A NE2 1 
ATOM 1145 O OE1 ? GLN A 1 148 ?  18.670   0.574 -21.013 1.000 82.400 ? 148 GLN A OE1 1 
ATOM 1146 N N   ? LEU A 1 149 ?  13.255  -0.769 -19.949 1.000 77.800 ? 149 LEU A N   1 
ATOM 1147 C CA  ? LEU A 1 149 ?  12.410  -1.873 -20.390 1.000 77.800 ? 149 LEU A CA  1 
ATOM 1148 C C   ? LEU A 1 149 ?  10.939  -1.469 -20.380 1.000 77.800 ? 149 LEU A C   1 
ATOM 1149 C CB  ? LEU A 1 149 ?  12.620  -3.099 -19.497 1.000 77.800 ? 149 LEU A CB  1 
ATOM 1150 O O   ? LEU A 1 149 ?  10.135  -2.019 -21.137 1.000 77.800 ? 149 LEU A O   1 
ATOM 1151 C CG  ? LEU A 1 149 ?  13.926  -3.869 -19.699 1.000 77.800 ? 149 LEU A CG  1 
ATOM 1152 C CD1 ? LEU A 1 149 ?  14.050  -4.982 -18.664 1.000 77.800 ? 149 LEU A CD1 1 
ATOM 1153 C CD2 ? LEU A 1 149 ?  14.000  -4.436 -21.113 1.000 77.800 ? 149 LEU A CD2 1 
ATOM 1154 N N   ? CYS A 1 150 ?  10.630  -0.311 -19.657 1.000 76.140 ? 150 CYS A N   1 
ATOM 1155 C CA  ? CYS A 1 150 ?   9.238   0.041 -19.398 1.000 76.140 ? 150 CYS A CA  1 
ATOM 1156 C C   ? CYS A 1 150 ?   8.909   1.416 -19.968 1.000 76.140 ? 150 CYS A C   1 
ATOM 1157 C CB  ? CYS A 1 150 ?   8.949   0.019 -17.898 1.000 76.140 ? 150 CYS A CB  1 
ATOM 1158 O O   ? CYS A 1 150 ?   7.758   1.854 -19.918 1.000 76.140 ? 150 CYS A O   1 
ATOM 1159 S SG  ? CYS A 1 150 ?   9.155  -1.608 -17.141 1.000 76.140 ? 150 CYS A SG  1 
ATOM 1160 N N   ? ILE A 1 151 ?   9.988   2.113 -20.730 1.000 64.980 ? 151 ILE A N   1 
ATOM 1161 C CA  ? ILE A 1 151 ?  10.010   3.536 -21.053 1.000 64.980 ? 151 ILE A CA  1 
ATOM 1162 C C   ? ILE A 1 151 ?   9.243   3.782 -22.351 1.000 64.980 ? 151 ILE A C   1 
ATOM 1163 C CB  ? ILE A 1 151 ?  11.456   4.066 -21.176 1.000 64.980 ? 151 ILE A CB  1 
ATOM 1164 O O   ? ILE A 1 151 ?   9.272   4.888 -22.896 1.000 64.980 ? 151 ILE A O   1 
ATOM 1165 C CG1 ? ILE A 1 151 ?  12.179   3.964 -19.828 1.000 64.980 ? 151 ILE A CG1 1 
ATOM 1166 C CG2 ? ILE A 1 151 ?  11.461   5.507 -21.693 1.000 64.980 ? 151 ILE A CG2 1 
ATOM 1167 C CD1 ? ILE A 1 151 ?  13.667   4.275 -19.899 1.000 64.980 ? 151 ILE A CD1 1 
ATOM 1168 N N   ? ARG A 1 152 ?   8.080   3.248 -22.525 1.000 64.490 ? 152 ARG A N   1 
ATOM 1169 C CA  ? ARG A 1 152 ?   7.349   3.706 -23.702 1.000 64.490 ? 152 ARG A CA  1 
ATOM 1170 C C   ? ARG A 1 152 ?   6.155   4.567 -23.305 1.000 64.490 ? 152 ARG A C   1 
ATOM 1171 C CB  ? ARG A 1 152 ?   6.880   2.516 -24.542 1.000 64.490 ? 152 ARG A CB  1 
ATOM 1172 O O   ? ARG A 1 152 ?   5.832   5.543 -23.986 1.000 64.490 ? 152 ARG A O   1 
ATOM 1173 C CG  ? ARG A 1 152 ?   7.974   1.897 -25.398 1.000 64.490 ? 152 ARG A CG  1 
ATOM 1174 C CD  ? ARG A 1 152 ?   7.418   0.851 -26.354 1.000 64.490 ? 152 ARG A CD  1 
ATOM 1175 N NE  ? ARG A 1 152 ?   8.473   0.240 -27.158 1.000 64.490 ? 152 ARG A NE  1 
ATOM 1176 N NH1 ? ARG A 1 152 ?   7.036  -0.990 -28.484 1.000 64.490 ? 152 ARG A NH1 1 
ATOM 1177 N NH2 ? ARG A 1 152 ?   9.300  -1.116 -28.817 1.000 64.490 ? 152 ARG A NH2 1 
ATOM 1178 C CZ  ? ARG A 1 152 ?   8.267  -0.620 -28.151 1.000 64.490 ? 152 ARG A CZ  1 
ATOM 1179 N N   ? ASN A 1 153 ?   5.872   4.853 -21.809 1.000 64.570 ? 153 ASN A N   1 
ATOM 1180 C CA  ? ASN A 1 153 ?   4.639   5.568 -21.498 1.000 64.570 ? 153 ASN A CA  1 
ATOM 1181 C C   ? ASN A 1 153 ?   4.621   6.053 -20.052 1.000 64.570 ? 153 ASN A C   1 
ATOM 1182 C CB  ? ASN A 1 153 ?   3.421   4.685 -21.777 1.000 64.570 ? 153 ASN A CB  1 
ATOM 1183 O O   ? ASN A 1 153 ?   3.583   6.491 -19.552 1.000 64.570 ? 153 ASN A O   1 
ATOM 1184 C CG  ? ASN A 1 153 ?   3.233   4.400 -23.255 1.000 64.570 ? 153 ASN A CG  1 
ATOM 1185 N ND2 ? ASN A 1 153 ?   2.914   3.153 -23.582 1.000 64.570 ? 153 ASN A ND2 1 
ATOM 1186 O OD1 ? ASN A 1 153 ?   3.373   5.293 -24.094 1.000 64.570 ? 153 ASN A OD1 1 
ATOM 1187 N N   ? PHE A 1 154 ?   6.006   5.983 -19.355 1.000 74.720 ? 154 PHE A N   1 
ATOM 1188 C CA  ? PHE A 1 154 ?   5.966   6.480 -17.984 1.000 74.720 ? 154 PHE A CA  1 
ATOM 1189 C C   ? PHE A 1 154 ?   7.263   7.196 -17.629 1.000 74.720 ? 154 PHE A C   1 
ATOM 1190 C CB  ? PHE A 1 154 ?   5.714   5.331 -17.002 1.000 74.720 ? 154 PHE A CB  1 
ATOM 1191 O O   ? PHE A 1 154 ?   8.254   7.093 -18.355 1.000 74.720 ? 154 PHE A O   1 
ATOM 1192 C CG  ? PHE A 1 154 ?   6.846   4.343 -16.921 1.000 74.720 ? 154 PHE A CG  1 
ATOM 1193 C CD1 ? PHE A 1 154 ?   6.848   3.202 -17.714 1.000 74.720 ? 154 PHE A CD1 1 
ATOM 1194 C CD2 ? PHE A 1 154 ?   7.908   4.555 -16.052 1.000 74.720 ? 154 PHE A CD2 1 
ATOM 1195 C CE1 ? PHE A 1 154 ?   7.895   2.285 -17.641 1.000 74.720 ? 154 PHE A CE1 1 
ATOM 1196 C CE2 ? PHE A 1 154 ?   8.957   3.644 -15.974 1.000 74.720 ? 154 PHE A CE2 1 
ATOM 1197 C CZ  ? PHE A 1 154 ?   8.948   2.509 -16.769 1.000 74.720 ? 154 PHE A CZ  1 
ATOM 1198 N N   ? ASN A 1 155 ?   7.224   8.079 -16.567 1.000 85.350 ? 155 ASN A N   1 
ATOM 1199 C CA  ? ASN A 1 155 ?   8.355   8.788 -15.979 1.000 85.350 ? 155 ASN A CA  1 
ATOM 1200 C C   ? ASN A 1 155 ?   9.092   7.921 -14.962 1.000 85.350 ? 155 ASN A C   1 
ATOM 1201 C CB  ? ASN A 1 155 ?   7.892  10.093 -15.329 1.000 85.350 ? 155 ASN A CB  1 
ATOM 1202 O O   ? ASN A 1 155 ?   8.570   7.648 -13.880 1.000 85.350 ? 155 ASN A O   1 
ATOM 1203 C CG  ? ASN A 1 155 ?   9.048  10.957 -14.865 1.000 85.350 ? 155 ASN A CG  1 
ATOM 1204 N ND2 ? ASN A 1 155 ?   8.770  12.229 -14.605 1.000 85.350 ? 155 ASN A ND2 1 
ATOM 1205 O OD1 ? ASN A 1 155 ?  10.181  10.485 -14.743 1.000 85.350 ? 155 ASN A OD1 1 
ATOM 1206 N N   ? PRO A 1 156 ?  10.346   7.509 -15.317 1.000 86.780 ? 156 PRO A N   1 
ATOM 1207 C CA  ? PRO A 1 156 ?  11.104   6.621 -14.432 1.000 86.780 ? 156 PRO A CA  1 
ATOM 1208 C C   ? PRO A 1 156 ?  11.484   7.286 -13.112 1.000 86.780 ? 156 PRO A C   1 
ATOM 1209 C CB  ? PRO A 1 156 ?  12.352   6.286 -15.254 1.000 86.780 ? 156 PRO A CB  1 
ATOM 1210 O O   ? PRO A 1 156 ?  11.877   6.603 -12.162 1.000 86.780 ? 156 PRO A O   1 
ATOM 1211 C CG  ? PRO A 1 156 ?  12.489   7.419 -16.219 1.000 86.780 ? 156 PRO A CG  1 
ATOM 1212 C CD  ? PRO A 1 156 ?  11.115   7.899 -16.590 1.000 86.780 ? 156 PRO A CD  1 
ATOM 1213 N N   ? ALA A 1 157 ?  11.283   8.622 -13.071 1.000 89.220 ? 157 ALA A N   1 
ATOM 1214 C CA  ? ALA A 1 157 ?  11.553   9.362 -11.841 1.000 89.220 ? 157 ALA A CA  1 
ATOM 1215 C C   ? ALA A 1 157 ?  10.477   9.094 -10.792 1.000 89.220 ? 157 ALA A C   1 
ATOM 1216 C CB  ? ALA A 1 157 ?  11.648  10.859 -12.131 1.000 89.220 ? 157 ALA A CB  1 
ATOM 1217 O O   ? ALA A 1 157 ?  10.741   9.171  -9.590 1.000 89.220 ? 157 ALA A O   1 
ATOM 1218 N N   ? THR A 1 158 ?   9.299   8.823 -11.190 1.000 90.290 ? 158 THR A N   1 
ATOM 1219 C CA  ? THR A 1 158 ?   8.167   8.735 -10.274 1.000 90.290 ? 158 THR A CA  1 
ATOM 1220 C C   ? THR A 1 158 ?   7.527   7.351 -10.337 1.000 90.290 ? 158 THR A C   1 
ATOM 1221 C CB  ? THR A 1 158 ?   7.109   9.808 -10.588 1.000 90.290 ? 158 THR A CB  1 
ATOM 1222 O O   ? THR A 1 158 ?   6.650   7.030  -9.532 1.000 90.290 ? 158 THR A O   1 
ATOM 1223 C CG2 ? THR A 1 158 ?   7.691  11.211 -10.451 1.000 90.290 ? 158 THR A CG2 1 
ATOM 1224 O OG1 ? THR A 1 158 ?   6.638   9.628 -11.930 1.000 90.290 ? 158 THR A OG1 1 
ATOM 1225 N N   ? MET A 1 159 ?   8.043   6.531 -11.267 1.000 90.200 ? 159 MET A N   1 
ATOM 1226 C CA  ? MET A 1 159 ?   7.421   5.220 -11.430 1.000 90.200 ? 159 MET A CA  1 
ATOM 1227 C C   ? MET A 1 159 ?   8.472   4.115 -11.433 1.000 90.200 ? 159 MET A C   1 
ATOM 1228 C CB  ? MET A 1 159 ?   6.605   5.169 -12.723 1.000 90.200 ? 159 MET A CB  1 
ATOM 1229 O O   ? MET A 1 159 ?   9.605   4.332 -11.865 1.000 90.200 ? 159 MET A O   1 
ATOM 1230 C CG  ? MET A 1 159 ?   5.423   6.126 -12.740 1.000 90.200 ? 159 MET A CG  1 
ATOM 1231 S SD  ? MET A 1 159 ?   4.300   5.831 -14.161 1.000 90.200 ? 159 MET A SD  1 
ATOM 1232 C CE  ? MET A 1 159 ?   3.283   4.486 -13.491 1.000 90.200 ? 159 MET A CE  1 
ATOM 1233 N N   ? LEU A 1 160 ?   8.027   2.923 -10.870 1.000 91.000 ? 160 LEU A N   1 
ATOM 1234 C CA  ? LEU A 1 160 ?   8.818   1.699 -10.810 1.000 91.000 ? 160 LEU A CA  1 
ATOM 1235 C C   ? LEU A 1 160 ?   8.212   0.616 -11.696 1.000 91.000 ? 160 LEU A C   1 
ATOM 1236 C CB  ? LEU A 1 160 ?   8.920   1.197  -9.367 1.000 91.000 ? 160 LEU A CB  1 
ATOM 1237 O O   ? LEU A 1 160 ?   6.992   0.434 -11.715 1.000 91.000 ? 160 LEU A O   1 
ATOM 1238 C CG  ? LEU A 1 160 ?   9.685  -0.111  -9.157 1.000 91.000 ? 160 LEU A CG  1 
ATOM 1239 C CD1 ? LEU A 1 160 ?  11.186   0.126  -9.287 1.000 91.000 ? 160 LEU A CD1 1 
ATOM 1240 C CD2 ? LEU A 1 160 ?   9.349  -0.715  -7.798 1.000 91.000 ? 160 LEU A CD2 1 
ATOM 1241 N N   ? CYS A 1 161 ?   9.119  -0.044 -12.351 1.000 88.120 ? 161 CYS A N   1 
ATOM 1242 C CA  ? CYS A 1 161 ?   8.735  -1.128 -13.249 1.000 88.120 ? 161 CYS A CA  1 
ATOM 1243 C C   ? CYS A 1 161 ?   9.069  -2.484 -12.639 1.000 88.120 ? 161 CYS A C   1 
ATOM 1244 C CB  ? CYS A 1 161 ?   9.436  -0.979 -14.599 1.000 88.120 ? 161 CYS A CB  1 
ATOM 1245 O O   ? CYS A 1 161 ?  10.203  -2.719 -12.218 1.000 88.120 ? 161 CYS A O   1 
ATOM 1246 S SG  ? CYS A 1 161 ?   8.845  -2.133 -15.856 1.000 88.120 ? 161 CYS A SG  1 
ATOM 1247 N N   ? ALA A 1 162 ?   8.026  -3.310 -12.536 1.000 87.780 ? 162 ALA A N   1 
ATOM 1248 C CA  ? ALA A 1 162 ?   8.261  -4.629 -11.954 1.000 87.780 ? 162 ALA A CA  1 
ATOM 1249 C C   ? ALA A 1 162 ?   7.372  -5.683 -12.608 1.000 87.780 ? 162 ALA A C   1 
ATOM 1250 C CB  ? ALA A 1 162 ?   8.019  -4.595 -10.446 1.000 87.780 ? 162 ALA A CB  1 
ATOM 1251 O O   ? ALA A 1 162 ?   6.299  -5.365 -13.126 1.000 87.780 ? 162 ALA A O   1 
ATOM 1252 N N   ? GLY A 1 163 ?   7.831  -6.815 -12.665 1.000 80.250 ? 163 GLY A N   1 
ATOM 1253 C CA  ? GLY A 1 163 ?   7.110  -7.947 -13.226 1.000 80.250 ? 163 GLY A CA  1 
ATOM 1254 C C   ? GLY A 1 163 ?   8.025  -9.054 -13.715 1.000 80.250 ? 163 GLY A C   1 
ATOM 1255 O O   ? GLY A 1 163 ?   9.226  -8.841 -13.891 1.000 80.250 ? 163 GLY A O   1 
ATOM 1256 N N   ? ARG A 1 164 ?   7.564 -10.298 -13.760 1.000 70.760 ? 164 ARG A N   1 
ATOM 1257 C CA  ? ARG A 1 164 ?   8.341 -11.413 -14.292 1.000 70.760 ? 164 ARG A CA  1 
ATOM 1258 C C   ? ARG A 1 164 ?   7.829 -11.831 -15.667 1.000 70.760 ? 164 ARG A C   1 
ATOM 1259 C CB  ? ARG A 1 164 ?   8.297 -12.605 -13.333 1.000 70.760 ? 164 ARG A CB  1 
ATOM 1260 O O   ? ARG A 1 164 ?   6.637 -12.099 -15.836 1.000 70.760 ? 164 ARG A O   1 
ATOM 1261 C CG  ? ARG A 1 164 ?   9.253 -12.484 -12.157 1.000 70.760 ? 164 ARG A CG  1 
ATOM 1262 C CD  ? ARG A 1 164 ?   9.291 -13.761 -11.328 1.000 70.760 ? 164 ARG A CD  1 
ATOM 1263 N NE  ? ARG A 1 164 ?  10.384 -13.742 -10.360 1.000 70.760 ? 164 ARG A NE  1 
ATOM 1264 N NH1 ? ARG A 1 164 ?   9.862 -15.787  -9.420 1.000 70.760 ? 164 ARG A NH1 1 
ATOM 1265 N NH2 ? ARG A 1 164 ?  11.651 -14.585  -8.640 1.000 70.760 ? 164 ARG A NH2 1 
ATOM 1266 C CZ  ? ARG A 1 164 ?  10.630 -14.704  -9.476 1.000 70.760 ? 164 ARG A CZ  1 
ATOM 1267 N N   ? ARG A 1 165 ?   8.671 -11.651 -16.768 1.000 57.820 ? 165 ARG A N   1 
ATOM 1268 C CA  ? ARG A 1 165 ?   8.440 -11.889 -18.189 1.000 57.820 ? 165 ARG A CA  1 
ATOM 1269 C C   ? ARG A 1 165 ?   8.174 -13.365 -18.461 1.000 57.820 ? 165 ARG A C   1 
ATOM 1270 C CB  ? ARG A 1 165 ?   9.636 -11.411 -19.015 1.000 57.820 ? 165 ARG A CB  1 
ATOM 1271 O O   ? ARG A 1 165 ?   7.328 -13.706 -19.290 1.000 57.820 ? 165 ARG A O   1 
ATOM 1272 C CG  ? ARG A 1 165 ?   9.671  -9.907 -19.237 1.000 57.820 ? 165 ARG A CG  1 
ATOM 1273 C CD  ? ARG A 1 165 ?  10.774  -9.505 -20.206 1.000 57.820 ? 165 ARG A CD  1 
ATOM 1274 N NE  ? ARG A 1 165 ?  10.632  -8.118 -20.639 1.000 57.820 ? 165 ARG A NE  1 
ATOM 1275 N NH1 ? ARG A 1 165 ?  12.562  -8.100 -21.908 1.000 57.820 ? 165 ARG A NH1 1 
ATOM 1276 N NH2 ? ARG A 1 165 ?  11.259  -6.219 -21.768 1.000 57.820 ? 165 ARG A NH2 1 
ATOM 1277 C CZ  ? ARG A 1 165 ?  11.485  -7.482 -21.437 1.000 57.820 ? 165 ARG A CZ  1 
ATOM 1278 N N   ? GLU A 1 166 ?   8.536 -14.351 -17.562 1.000 52.240 ? 166 GLU A N   1 
ATOM 1279 C CA  ? GLU A 1 166 ?   8.637 -15.773 -17.877 1.000 52.240 ? 166 GLU A CA  1 
ATOM 1280 C C   ? GLU A 1 166 ?   7.540 -16.572 -17.179 1.000 52.240 ? 166 GLU A C   1 
ATOM 1281 C CB  ? GLU A 1 166 ?  10.014 -16.314 -17.484 1.000 52.240 ? 166 GLU A CB  1 
ATOM 1282 O O   ? GLU A 1 166 ?   7.106 -17.611 -17.682 1.000 52.240 ? 166 GLU A O   1 
ATOM 1283 C CG  ? GLU A 1 166 ?  11.136 -15.874 -18.413 1.000 52.240 ? 166 GLU A CG  1 
ATOM 1284 C CD  ? GLU A 1 166 ?  12.498 -16.413 -18.006 1.000 52.240 ? 166 GLU A CD  1 
ATOM 1285 O OE1 ? GLU A 1 166 ?  13.496 -16.134 -18.708 1.000 52.240 ? 166 GLU A OE1 1 
ATOM 1286 O OE2 ? GLU A 1 166 ?  12.568 -17.121 -16.976 1.000 52.240 ? 166 GLU A OE2 1 
ATOM 1287 N N   ? GLU A 1 167 ?   6.592 -15.799 -16.394 1.000 51.170 ? 167 GLU A N   1 
ATOM 1288 C CA  ? GLU A 1 167 ?   5.674 -16.627 -15.618 1.000 51.170 ? 167 GLU A CA  1 
ATOM 1289 C C   ? GLU A 1 167 ?   4.284 -15.999 -15.555 1.000 51.170 ? 167 GLU A C   1 
ATOM 1290 C CB  ? GLU A 1 167 ?   6.215 -16.849 -14.203 1.000 51.170 ? 167 GLU A CB  1 
ATOM 1291 O O   ? GLU A 1 167 ?   3.356 -16.587 -14.996 1.000 51.170 ? 167 GLU A O   1 
ATOM 1292 C CG  ? GLU A 1 167 ?   7.458 -17.725 -14.151 1.000 51.170 ? 167 GLU A CG  1 
ATOM 1293 C CD  ? GLU A 1 167 ?   7.982 -17.939 -12.740 1.000 51.170 ? 167 GLU A CD  1 
ATOM 1294 O OE1 ? GLU A 1 167 ?   9.044 -18.582 -12.578 1.000 51.170 ? 167 GLU A OE1 1 
ATOM 1295 O OE2 ? GLU A 1 167 ?   7.325 -17.462 -11.788 1.000 51.170 ? 167 GLU A OE2 1 
ATOM 1296 N N   ? GLY A 1 168 ?   4.015 -14.939 -16.528 1.000 49.890 ? 168 GLY A N   1 
ATOM 1297 C CA  ? GLY A 1 168 ?   2.660 -14.413 -16.554 1.000 49.890 ? 168 GLY A CA  1 
ATOM 1298 C C   ? GLY A 1 168 ?   2.205 -13.868 -15.213 1.000 49.890 ? 168 GLY A C   1 
ATOM 1299 O O   ? GLY A 1 168 ?   1.005 -13.796 -14.941 1.000 49.890 ? 168 GLY A O   1 
ATOM 1300 N N   ? ARG A 1 169 ?   3.230 -13.623 -14.235 1.000 50.930 ? 169 ARG A N   1 
ATOM 1301 C CA  ? ARG A 1 169 ?   2.875 -13.114 -12.914 1.000 50.930 ? 169 ARG A CA  1 
ATOM 1302 C C   ? ARG A 1 169 ?   2.856 -11.589 -12.902 1.000 50.930 ? 169 ARG A C   1 
ATOM 1303 C CB  ? ARG A 1 169 ?   3.851 -13.634 -11.857 1.000 50.930 ? 169 ARG A CB  1 
ATOM 1304 O O   ? ARG A 1 169 ?   3.856 -10.948 -13.233 1.000 50.930 ? 169 ARG A O   1 
ATOM 1305 C CG  ? ARG A 1 169 ?   3.772 -15.135 -11.630 1.000 50.930 ? 169 ARG A CG  1 
ATOM 1306 C CD  ? ARG A 1 169 ?   4.707 -15.588 -10.517 1.000 50.930 ? 169 ARG A CD  1 
ATOM 1307 N NE  ? ARG A 1 169 ?   4.707 -17.041 -10.372 1.000 50.930 ? 169 ARG A NE  1 
ATOM 1308 N NH1 ? ARG A 1 169 ?   6.208 -17.071  -8.615 1.000 50.930 ? 169 ARG A NH1 1 
ATOM 1309 N NH2 ? ARG A 1 169 ?   5.346 -19.034  -9.427 1.000 50.930 ? 169 ARG A NH2 1 
ATOM 1310 C CZ  ? ARG A 1 169 ?   5.420 -17.712  -9.471 1.000 50.930 ? 169 ARG A CZ  1 
ATOM 1311 N N   ? ASN A 1 170 ?   1.641 -10.957 -12.765 1.000 53.450 ? 170 ASN A N   1 
ATOM 1312 C CA  ? ASN A 1 170 ?   1.412  -9.522 -12.893 1.000 53.450 ? 170 ASN A CA  1 
ATOM 1313 C C   ? ASN A 1 170 ?   0.241  -9.062 -12.029 1.000 53.450 ? 170 ASN A C   1 
ATOM 1314 C CB  ? ASN A 1 170 ?   1.171  -9.145 -14.357 1.000 53.450 ? 170 ASN A CB  1 
ATOM 1315 O O   ? ASN A 1 170 ?  -0.474  -9.886 -11.456 1.000 53.450 ? 170 ASN A O   1 
ATOM 1316 C CG  ? ASN A 1 170 ?   1.690  -7.762 -14.696 1.000 53.450 ? 170 ASN A CG  1 
ATOM 1317 N ND2 ? ASN A 1 170 ?   1.869  -7.495 -15.985 1.000 53.450 ? 170 ASN A ND2 1 
ATOM 1318 O OD1 ? ASN A 1 170 ?   1.928  -6.939 -13.808 1.000 53.450 ? 170 ASN A OD1 1 
ATOM 1319 N N   ? VAL A 1 171 ?   0.249  -7.822 -11.575 1.000 52.360 ? 171 VAL A N   1 
ATOM 1320 C CA  ? VAL A 1 171 ?  -0.824  -7.212 -10.795 1.000 52.360 ? 171 VAL A CA  1 
ATOM 1321 C C   ? VAL A 1 171 ?  -1.884  -6.640 -11.733 1.000 52.360 ? 171 VAL A C   1 
ATOM 1322 C CB  ? VAL A 1 171 ?  -0.287  -6.106  -9.859 1.000 52.360 ? 171 VAL A CB  1 
ATOM 1323 O O   ? VAL A 1 171 ?  -1.555  -5.992 -12.730 1.000 52.360 ? 171 VAL A O   1 
ATOM 1324 C CG1 ? VAL A 1 171 ?  -1.404  -5.560  -8.972 1.000 52.360 ? 171 VAL A CG1 1 
ATOM 1325 C CG2 ? VAL A 1 171 ?   0.863  -6.641  -9.007 1.000 52.360 ? 171 VAL A CG2 1 
ATOM 1326 N N   ? ALA A 1 172 ?  -3.182  -7.164 -11.713 1.000 55.280 ? 172 ALA A N   1 
ATOM 1327 C CA  ? ALA A 1 172 ?  -4.401  -6.730 -12.390 1.000 55.280 ? 172 ALA A CA  1 
ATOM 1328 C C   ? ALA A 1 172 ?  -5.388  -6.116 -11.401 1.000 55.280 ? 172 ALA A C   1 
ATOM 1329 C CB  ? ALA A 1 172 ?  -5.048  -7.902 -13.124 1.000 55.280 ? 172 ALA A CB  1 
ATOM 1330 O O   ? ALA A 1 172 ?  -5.010  -5.739 -10.290 1.000 55.280 ? 172 ALA A O   1 
ATOM 1331 N N   ? LYS A 1 173 ?  -6.682  -5.714 -12.048 1.000 55.690 ? 173 LYS A N   1 
ATOM 1332 C CA  ? LYS A 1 173 ?  -7.818  -5.023 -11.444 1.000 55.690 ? 173 LYS A CA  1 
ATOM 1333 C C   ? LYS A 1 173 ?  -8.050  -5.497 -10.012 1.000 55.690 ? 173 LYS A C   1 
ATOM 1334 C CB  ? LYS A 1 173 ?  -9.082  -5.237 -12.278 1.000 55.690 ? 173 LYS A CB  1 
ATOM 1335 O O   ? LYS A 1 173 ?  -7.968  -6.693  -9.727 1.000 55.690 ? 173 LYS A O   1 
ATOM 1336 C CG  ? LYS A 1 173 ?  -9.136  -4.397 -13.546 1.000 55.690 ? 173 LYS A CG  1 
ATOM 1337 C CD  ? LYS A 1 173 ? -10.485  -4.523 -14.242 1.000 55.690 ? 173 LYS A CD  1 
ATOM 1338 C CE  ? LYS A 1 173 ? -10.502  -3.776 -15.569 1.000 55.690 ? 173 LYS A CE  1 
ATOM 1339 N NZ  ? LYS A 1 173 ? -11.827  -3.886 -16.250 1.000 55.690 ? 173 LYS A NZ  1 
ATOM 1340 N N   ? GLY A 1 174 ?  -8.017  -4.600  -9.035 1.000 52.890 ? 174 GLY A N   1 
ATOM 1341 C CA  ? GLY A 1 174 ?  -8.525  -4.918  -7.710 1.000 52.890 ? 174 GLY A CA  1 
ATOM 1342 C C   ? GLY A 1 174 ?  -7.448  -4.915  -6.642 1.000 52.890 ? 174 GLY A C   1 
ATOM 1343 O O   ? GLY A 1 174 ?  -7.751  -4.898  -5.447 1.000 52.890 ? 174 GLY A O   1 
ATOM 1344 N N   ? ASP A 1 175 ?  -6.134  -4.705  -7.024 1.000 74.670 ? 175 ASP A N   1 
ATOM 1345 C CA  ? ASP A 1 175 ?  -5.056  -4.581  -6.048 1.000 74.670 ? 175 ASP A CA  1 
ATOM 1346 C C   ? ASP A 1 175 ?  -4.464  -3.174  -6.060 1.000 74.670 ? 175 ASP A C   1 
ATOM 1347 C CB  ? ASP A 1 175 ?  -3.962  -5.615  -6.322 1.000 74.670 ? 175 ASP A CB  1 
ATOM 1348 O O   ? ASP A 1 175 ?  -3.373  -2.949  -5.530 1.000 74.670 ? 175 ASP A O   1 
ATOM 1349 C CG  ? ASP A 1 175 ?  -4.415  -7.041  -6.064 1.000 74.670 ? 175 ASP A CG  1 
ATOM 1350 O OD1 ? ASP A 1 175 ?  -5.159  -7.277  -5.088 1.000 74.670 ? 175 ASP A OD1 1 
ATOM 1351 O OD2 ? ASP A 1 175 ?  -4.023  -7.937  -6.842 1.000 74.670 ? 175 ASP A OD2 1 
ATOM 1352 N N   ? SER A 1 176 ?  -5.189  -2.260  -7.019 1.000 87.150 ? 176 SER A N   1 
ATOM 1353 C CA  ? SER A 1 176 ?  -4.761  -0.865  -6.999 1.000 87.150 ? 176 SER A CA  1 
ATOM 1354 C C   ? SER A 1 176 ?  -4.582  -0.362  -5.571 1.000 87.150 ? 176 SER A C   1 
ATOM 1355 C CB  ? SER A 1 176 ?  -5.771   0.016  -7.736 1.000 87.150 ? 176 SER A CB  1 
ATOM 1356 O O   ? SER A 1 176 ?  -5.413  -0.636  -4.702 1.000 87.150 ? 176 SER A O   1 
ATOM 1357 O OG  ? SER A 1 176 ?  -5.792  -0.293  -9.120 1.000 87.150 ? 176 SER A OG  1 
ATOM 1358 N N   ? GLY A 1 177 ?  -3.347   0.202  -5.443 1.000 92.250 ? 177 GLY A N   1 
ATOM 1359 C CA  ? GLY A 1 177 ?  -3.160   0.788  -4.125 1.000 92.250 ? 177 GLY A CA  1 
ATOM 1360 C C   ? GLY A 1 177 ?  -2.439  -0.132  -3.159 1.000 92.250 ? 177 GLY A C   1 
ATOM 1361 O O   ? GLY A 1 177 ?  -2.006   0.299  -2.089 1.000 92.250 ? 177 GLY A O   1 
ATOM 1362 N N   ? GLY A 1 178 ?  -2.277  -1.360  -3.499 1.000 93.200 ? 178 GLY A N   1 
ATOM 1363 C CA  ? GLY A 1 178 ?  -1.544  -2.325  -2.696 1.000 93.200 ? 178 GLY A CA  1 
ATOM 1364 C C   ? GLY A 1 178 ?  -0.042  -2.118  -2.739 1.000 93.200 ? 178 GLY A C   1 
ATOM 1365 O O   ? GLY A 1 178 ?   0.485  -1.546  -3.696 1.000 93.200 ? 178 GLY A O   1 
ATOM 1366 N N   ? PRO A 1 179 ?   0.720  -2.745  -1.786 1.000 95.090 ? 179 PRO A N   1 
ATOM 1367 C CA  ? PRO A 1 179 ?   2.149  -2.457  -1.639 1.000 95.090 ? 179 PRO A CA  1 
ATOM 1368 C C   ? PRO A 1 179 ?   3.031  -3.447  -2.395 1.000 95.090 ? 179 PRO A C   1 
ATOM 1369 C CB  ? PRO A 1 179 ?   2.377  -2.565  -0.129 1.000 95.090 ? 179 PRO A CB  1 
ATOM 1370 O O   ? PRO A 1 179 ?   2.757  -4.650  -2.394 1.000 95.090 ? 179 PRO A O   1 
ATOM 1371 C CG  ? PRO A 1 179 ?   1.405  -3.604   0.330 1.000 95.090 ? 179 PRO A CG  1 
ATOM 1372 C CD  ? PRO A 1 179 ?   0.144  -3.467  -0.474 1.000 95.090 ? 179 PRO A CD  1 
ATOM 1373 N N   ? LEU A 1 180 ?   4.045  -2.958  -3.131 1.000 94.100 ? 180 LEU A N   1 
ATOM 1374 C CA  ? LEU A 1 180 ?   5.248  -3.687  -3.515 1.000 94.100 ? 180 LEU A CA  1 
ATOM 1375 C C   ? LEU A 1 180 ?   6.324  -3.567  -2.440 1.000 94.100 ? 180 LEU A C   1 
ATOM 1376 C CB  ? LEU A 1 180 ?   5.786  -3.168  -4.852 1.000 94.100 ? 180 LEU A CB  1 
ATOM 1377 O O   ? LEU A 1 180 ?   6.848  -2.477  -2.200 1.000 94.100 ? 180 LEU A O   1 
ATOM 1378 C CG  ? LEU A 1 180 ?   6.986  -3.915  -5.435 1.000 94.100 ? 180 LEU A CG  1 
ATOM 1379 C CD1 ? LEU A 1 180 ?   6.534  -5.219  -6.085 1.000 94.100 ? 180 LEU A CD1 1 
ATOM 1380 C CD2 ? LEU A 1 180 ?   7.724  -3.039  -6.441 1.000 94.100 ? 180 LEU A CD2 1 
ATOM 1381 N N   ? THR A 1 181 ?   6.652  -4.780  -1.778 1.000 96.030 ? 181 THR A N   1 
ATOM 1382 C CA  ? THR A 1 181 ?   7.593  -4.745  -0.664 1.000 96.030 ? 181 THR A CA  1 
ATOM 1383 C C   ? THR A 1 181 ?   8.863  -5.519  -1.005 1.000 96.030 ? 181 THR A C   1 
ATOM 1384 C CB  ? THR A 1 181 ?   6.964  -5.324   0.617 1.000 96.030 ? 181 THR A CB  1 
ATOM 1385 O O   ? THR A 1 181 ?   8.797  -6.616  -1.564 1.000 96.030 ? 181 THR A O   1 
ATOM 1386 C CG2 ? THR A 1 181 ?   5.713  -4.548   1.014 1.000 96.030 ? 181 THR A CG2 1 
ATOM 1387 O OG1 ? THR A 1 181 ?   6.611  -6.694   0.392 1.000 96.030 ? 181 THR A OG1 1 
ATOM 1388 N N   ? CYS A 1 182 ?   9.988  -4.930  -0.731 1.000 95.570 ? 182 CYS A N   1 
ATOM 1389 C CA  ? CYS A 1 182 ?  11.310  -5.536  -0.851 1.000 95.570 ? 182 CYS A CA  1 
ATOM 1390 C C   ? CYS A 1 182 ?  12.035  -5.533   0.489 1.000 95.570 ? 182 CYS A C   1 
ATOM 1391 C CB  ? CYS A 1 182 ?  12.145  -4.797  -1.896 1.000 95.570 ? 182 CYS A CB  1 
ATOM 1392 O O   ? CYS A 1 182 ?  12.294  -4.470   1.057 1.000 95.570 ? 182 CYS A O   1 
ATOM 1393 S SG  ? CYS A 1 182 ?  11.291  -4.546  -3.467 1.000 95.570 ? 182 CYS A SG  1 
ATOM 1394 N N   ? GLY A 1 183 ?  12.299  -6.784   0.977 1.000 92.180 ? 183 GLY A N   1 
ATOM 1395 C CA  ? GLY A 1 183 ?  12.978  -6.858   2.261 1.000 92.180 ? 183 GLY A CA  1 
ATOM 1396 C C   ? GLY A 1 183 ?  12.189  -6.224   3.391 1.000 92.180 ? 183 GLY A C   1 
ATOM 1397 O O   ? GLY A 1 183 ?  12.764  -5.587   4.276 1.000 92.180 ? 183 GLY A O   1 
ATOM 1398 N N   ? GLY A 1 184 ?  10.833  -6.179   3.234 1.000 91.630 ? 184 GLY A N   1 
ATOM 1399 C CA  ? GLY A 1 184 ?   9.966  -5.715   4.306 1.000 91.630 ? 184 GLY A CA  1 
ATOM 1400 C C   ? GLY A 1 184 ?   9.700  -4.222   4.254 1.000 91.630 ? 184 GLY A C   1 
ATOM 1401 O O   ? GLY A 1 184 ?   9.168  -3.647   5.206 1.000 91.630 ? 184 GLY A O   1 
ATOM 1402 N N   ? VAL A 1 185 ?  10.097  -3.574   3.198 1.000 96.060 ? 185 VAL A N   1 
ATOM 1403 C CA  ? VAL A 1 185 ?   9.911  -2.138   3.021 1.000 96.060 ? 185 VAL A CA  1 
ATOM 1404 C C   ? VAL A 1 185 ?   9.086  -1.874   1.764 1.000 96.060 ? 185 VAL A C   1 
ATOM 1405 C CB  ? VAL A 1 185 ?  11.264  -1.396   2.937 1.000 96.060 ? 185 VAL A CB  1 
ATOM 1406 O O   ? VAL A 1 185 ?   9.262  -2.547   0.746 1.000 96.060 ? 185 VAL A O   1 
ATOM 1407 C CG1 ? VAL A 1 185 ?  11.047   0.098   2.703 1.000 96.060 ? 185 VAL A CG1 1 
ATOM 1408 C CG2 ? VAL A 1 185 ?  12.080  -1.629   4.207 1.000 96.060 ? 185 VAL A CG2 1 
ATOM 1409 N N   ? ALA A 1 186 ?   8.248  -0.862   1.834 1.000 96.750 ? 186 ALA A N   1 
ATOM 1410 C CA  ? ALA A 1 186 ?   7.400  -0.505   0.700 1.000 96.750 ? 186 ALA A CA  1 
ATOM 1411 C C   ? ALA A 1 186 ?   8.190   0.264  -0.356 1.000 96.750 ? 186 ALA A C   1 
ATOM 1412 C CB  ? ALA A 1 186 ?   6.203   0.320   1.169 1.000 96.750 ? 186 ALA A CB  1 
ATOM 1413 O O   ? ALA A 1 186 ?   8.687   1.361  -0.092 1.000 96.750 ? 186 ALA A O   1 
ATOM 1414 N N   ? GLN A 1 187 ?   8.243  -0.331  -1.543 1.000 96.650 ? 187 GLN A N   1 
ATOM 1415 C CA  ? GLN A 1 187 ?   9.012   0.277  -2.624 1.000 96.650 ? 187 GLN A CA  1 
ATOM 1416 C C   ? GLN A 1 187 ?   8.094   0.808  -3.722 1.000 96.650 ? 187 GLN A C   1 
ATOM 1417 C CB  ? GLN A 1 187 ?  10.003  -0.730  -3.211 1.000 96.650 ? 187 GLN A CB  1 
ATOM 1418 O O   ? GLN A 1 187 ?   8.499   1.655  -4.520 1.000 96.650 ? 187 GLN A O   1 
ATOM 1419 C CG  ? GLN A 1 187 ?  11.101  -1.148  -2.242 1.000 96.650 ? 187 GLN A CG  1 
ATOM 1420 C CD  ? GLN A 1 187 ?  12.103  -0.040  -1.977 1.000 96.650 ? 187 GLN A CD  1 
ATOM 1421 N NE2 ? GLN A 1 187 ?  12.836  -0.155  -0.875 1.000 96.650 ? 187 GLN A NE2 1 
ATOM 1422 O OE1 ? GLN A 1 187 ?  12.219   0.910  -2.758 1.000 96.650 ? 187 GLN A OE1 1 
ATOM 1423 N N   ? GLY A 1 188 ?   6.882   0.383  -3.691 1.000 94.930 ? 188 GLY A N   1 
ATOM 1424 C CA  ? GLY A 1 188 ?   5.959   0.782  -4.742 1.000 94.930 ? 188 GLY A CA  1 
ATOM 1425 C C   ? GLY A 1 188 ?   4.503   0.644  -4.341 1.000 94.930 ? 188 GLY A C   1 
ATOM 1426 O O   ? GLY A 1 188 ?   4.180  -0.070  -3.390 1.000 94.930 ? 188 GLY A O   1 
ATOM 1427 N N   ? ILE A 1 189 ?   3.637   1.392  -5.071 1.000 95.040 ? 189 ILE A N   1 
ATOM 1428 C CA  ? ILE A 1 189 ?   2.184   1.304  -4.976 1.000 95.040 ? 189 ILE A CA  1 
ATOM 1429 C C   ? ILE A 1 189 ?   1.608   0.826  -6.307 1.000 95.040 ? 189 ILE A C   1 
ATOM 1430 C CB  ? ILE A 1 189 ?   1.560   2.661  -4.579 1.000 95.040 ? 189 ILE A CB  1 
ATOM 1431 O O   ? ILE A 1 189 ?   1.935   1.371  -7.364 1.000 95.040 ? 189 ILE A O   1 
ATOM 1432 C CG1 ? ILE A 1 189 ?   2.164   3.161  -3.262 1.000 95.040 ? 189 ILE A CG1 1 
ATOM 1433 C CG2 ? ILE A 1 189 ?   0.037   2.546  -4.475 1.000 95.040 ? 189 ILE A CG2 1 
ATOM 1434 C CD1 ? ILE A 1 189 ?   1.850   4.618  -2.950 1.000 95.040 ? 189 ILE A CD1 1 
ATOM 1435 N N   ? VAL A 1 190 ?   0.825  -0.225  -6.202 1.000 91.310 ? 190 VAL A N   1 
ATOM 1436 C CA  ? VAL A 1 190 ?   0.195  -0.690  -7.434 1.000 91.310 ? 190 VAL A CA  1 
ATOM 1437 C C   ? VAL A 1 190 ?  -0.616   0.443  -8.058 1.000 91.310 ? 190 VAL A C   1 
ATOM 1438 C CB  ? VAL A 1 190 ?  -0.709  -1.917  -7.180 1.000 91.310 ? 190 VAL A CB  1 
ATOM 1439 O O   ? VAL A 1 190 ?  -1.569   0.939  -7.453 1.000 91.310 ? 190 VAL A O   1 
ATOM 1440 C CG1 ? VAL A 1 190 ?  -1.396  -2.357  -8.472 1.000 91.310 ? 190 VAL A CG1 1 
ATOM 1441 C CG2 ? VAL A 1 190 ?   0.104  -3.065  -6.586 1.000 91.310 ? 190 VAL A CG2 1 
ATOM 1442 N N   ? SER A 1 191 ?  -0.234   0.989  -9.158 1.000 87.200 ? 191 SER A N   1 
ATOM 1443 C CA  ? SER A 1 191 ?  -0.831   2.156  -9.798 1.000 87.200 ? 191 SER A CA  1 
ATOM 1444 C C   ? SER A 1 191 ?  -1.608   1.763 -11.051 1.000 87.200 ? 191 SER A C   1 
ATOM 1445 C CB  ? SER A 1 191 ?   0.246   3.180 -10.157 1.000 87.200 ? 191 SER A CB  1 
ATOM 1446 O O   ? SER A 1 191 ?  -2.839   1.712 -11.034 1.000 87.200 ? 191 SER A O   1 
ATOM 1447 O OG  ? SER A 1 191 ?  -0.340   4.409 -10.552 1.000 87.200 ? 191 SER A OG  1 
ATOM 1448 N N   ? TRP A 1 192 ?  -0.924   1.399 -12.096 1.000 77.720 ? 192 TRP A N   1 
ATOM 1449 C CA  ? TRP A 1 192 ?  -1.589   1.042 -13.344 1.000 77.720 ? 192 TRP A CA  1 
ATOM 1450 C C   ? TRP A 1 192 ?  -0.693   0.156 -14.204 1.000 77.720 ? 192 TRP A C   1 
ATOM 1451 C CB  ? TRP A 1 192 ?  -1.982   2.300 -14.123 1.000 77.720 ? 192 TRP A CB  1 
ATOM 1452 O O   ? TRP A 1 192 ?   0.512   0.059 -13.961 1.000 77.720 ? 192 TRP A O   1 
ATOM 1453 C CG  ? TRP A 1 192 ?  -0.814   3.105 -14.609 1.000 77.720 ? 192 TRP A CG  1 
ATOM 1454 C CD1 ? TRP A 1 192 ?  -0.003   3.914 -13.863 1.000 77.720 ? 192 TRP A CD1 1 
ATOM 1455 C CD2 ? TRP A 1 192 ?  -0.331   3.183 -15.954 1.000 77.720 ? 192 TRP A CD2 1 
ATOM 1456 C CE2 ? TRP A 1 192 ?   0.778   4.058 -15.949 1.000 77.720 ? 192 TRP A CE2 1 
ATOM 1457 C CE3 ? TRP A 1 192 ?  -0.728   2.597 -17.163 1.000 77.720 ? 192 TRP A CE3 1 
ATOM 1458 N NE1 ? TRP A 1 192 ?   0.957   4.489 -14.663 1.000 77.720 ? 192 TRP A NE1 1 
ATOM 1459 C CH2 ? TRP A 1 192 ?   1.086   3.773 -18.279 1.000 77.720 ? 192 TRP A CH2 1 
ATOM 1460 C CZ2 ? TRP A 1 192 ?   1.495   4.360 -17.110 1.000 77.720 ? 192 TRP A CZ2 1 
ATOM 1461 C CZ3 ? TRP A 1 192 ?  -0.013   2.899 -18.316 1.000 77.720 ? 192 TRP A CZ3 1 
ATOM 1462 N N   ? GLY A 1 193 ?  -1.154  -0.658 -14.992 1.000 64.270 ? 193 GLY A N   1 
ATOM 1463 C CA  ? GLY A 1 193 ?  -0.391  -1.503 -15.896 1.000 64.270 ? 193 GLY A CA  1 
ATOM 1464 C C   ? GLY A 1 193 ?  -1.265  -2.358 -16.795 1.000 64.270 ? 193 GLY A C   1 
ATOM 1465 O O   ? GLY A 1 193 ?  -2.488  -2.207 -16.806 1.000 64.270 ? 193 GLY A O   1 
ATOM 1466 N N   ? ARG A 1 194 ?  -0.787  -2.897 -17.788 1.000 59.300 ? 194 ARG A N   1 
ATOM 1467 C CA  ? ARG A 1 194 ?  -1.426  -3.842 -18.698 1.000 59.300 ? 194 ARG A CA  1 
ATOM 1468 C C   ? ARG A 1 194 ?  -1.467  -5.242 -18.094 1.000 59.300 ? 194 ARG A C   1 
ATOM 1469 C CB  ? ARG A 1 194 ?  -0.695  -3.873 -20.042 1.000 59.300 ? 194 ARG A CB  1 
ATOM 1470 O O   ? ARG A 1 194 ?  -0.756  -5.528 -17.128 1.000 59.300 ? 194 ARG A O   1 
ATOM 1471 C CG  ? ARG A 1 194 ?  -0.683  -2.537 -20.768 1.000 59.300 ? 194 ARG A CG  1 
ATOM 1472 C CD  ? ARG A 1 194 ?   0.052  -2.623 -22.098 1.000 59.300 ? 194 ARG A CD  1 
ATOM 1473 N NE  ? ARG A 1 194 ?   0.060  -1.340 -22.794 1.000 59.300 ? 194 ARG A NE  1 
ATOM 1474 N NH1 ? ARG A 1 194 ?   1.145  -2.132 -24.673 1.000 59.300 ? 194 ARG A NH1 1 
ATOM 1475 N NH2 ? ARG A 1 194 ?   0.532   0.073 -24.542 1.000 59.300 ? 194 ARG A NH2 1 
ATOM 1476 C CZ  ? ARG A 1 194 ?   0.579  -1.136 -24.001 1.000 59.300 ? 194 ARG A CZ  1 
ATOM 1477 N N   ? PRO A 1 195 ?  -2.617  -5.987 -18.301 1.000 50.640 ? 195 PRO A N   1 
ATOM 1478 C CA  ? PRO A 1 195 ?  -2.777  -7.359 -17.815 1.000 50.640 ? 195 PRO A CA  1 
ATOM 1479 C C   ? PRO A 1 195 ?  -1.515  -8.200 -17.994 1.000 50.640 ? 195 PRO A C   1 
ATOM 1480 C CB  ? PRO A 1 195 ?  -3.923  -7.905 -18.671 1.000 50.640 ? 195 PRO A CB  1 
ATOM 1481 O O   ? PRO A 1 195 ?  -1.373  -9.248 -17.360 1.000 50.640 ? 195 PRO A O   1 
ATOM 1482 C CG  ? PRO A 1 195 ?  -4.161  -6.853 -19.706 1.000 50.640 ? 195 PRO A CG  1 
ATOM 1483 C CD  ? PRO A 1 195 ?  -3.326  -5.652 -19.366 1.000 50.640 ? 195 PRO A CD  1 
ATOM 1484 N N   ? LEU A 1 196 ?  -0.403  -7.580 -18.625 1.000 57.830 ? 196 LEU A N   1 
ATOM 1485 C CA  ? LEU A 1 196 ?   0.851  -8.274 -18.896 1.000 57.830 ? 196 LEU A CA  1 
ATOM 1486 C C   ? LEU A 1 196 ?   2.042  -7.455 -18.408 1.000 57.830 ? 196 LEU A C   1 
ATOM 1487 C CB  ? LEU A 1 196 ?   0.993  -8.561 -20.393 1.000 57.830 ? 196 LEU A CB  1 
ATOM 1488 O O   ? LEU A 1 196 ?   2.011  -6.223 -18.447 1.000 57.830 ? 196 LEU A O   1 
ATOM 1489 C CG  ? LEU A 1 196 ?  -0.037  -9.515 -21.001 1.000 57.830 ? 196 LEU A CG  1 
ATOM 1490 C CD1 ? LEU A 1 196 ?   0.074  -9.515 -22.522 1.000 57.830 ? 196 LEU A CD1 1 
ATOM 1491 C CD2 ? LEU A 1 196 ?   0.147 -10.924 -20.447 1.000 57.830 ? 196 LEU A CD2 1 
ATOM 1492 N N   ? PRO A 1 197 ?   3.056  -8.022 -17.634 1.000 63.740 ? 197 PRO A N   1 
ATOM 1493 C CA  ? PRO A 1 197 ?   4.277  -7.288 -17.291 1.000 63.740 ? 197 PRO A CA  1 
ATOM 1494 C C   ? PRO A 1 197 ?   4.847  -6.507 -18.473 1.000 63.740 ? 197 PRO A C   1 
ATOM 1495 C CB  ? PRO A 1 197 ?   5.240  -8.392 -16.850 1.000 63.740 ? 197 PRO A CB  1 
ATOM 1496 O O   ? PRO A 1 197 ?   4.743  -6.951 -19.619 1.000 63.740 ? 197 PRO A O   1 
ATOM 1497 C CG  ? PRO A 1 197 ?   4.369  -9.578 -16.587 1.000 63.740 ? 197 PRO A CG  1 
ATOM 1498 C CD  ? PRO A 1 197 ?   3.139  -9.464 -17.441 1.000 63.740 ? 197 PRO A CD  1 
ATOM 1499 N N   ? PRO A 1 198 ?   5.288  -5.459 -18.059 1.000 68.960 ? 198 PRO A N   1 
ATOM 1500 C CA  ? PRO A 1 198 ?   5.542  -4.941 -16.713 1.000 68.960 ? 198 PRO A CA  1 
ATOM 1501 C C   ? PRO A 1 198 ?   4.365  -4.143 -16.156 1.000 68.960 ? 198 PRO A C   1 
ATOM 1502 C CB  ? PRO A 1 198 ?   6.767  -4.044 -16.905 1.000 68.960 ? 198 PRO A CB  1 
ATOM 1503 O O   ? PRO A 1 198 ?   3.549  -3.624 -16.922 1.000 68.960 ? 198 PRO A O   1 
ATOM 1504 C CG  ? PRO A 1 198 ?   6.645  -3.524 -18.301 1.000 68.960 ? 198 PRO A CG  1 
ATOM 1505 C CD  ? PRO A 1 198 ?   5.987  -4.576 -19.146 1.000 68.960 ? 198 PRO A CD  1 
ATOM 1506 N N   ? ALA A 1 199 ?   4.167  -4.288 -14.795 1.000 78.870 ? 199 ALA A N   1 
ATOM 1507 C CA  ? ALA A 1 199 ?   3.238  -3.414 -14.083 1.000 78.870 ? 199 ALA A CA  1 
ATOM 1508 C C   ? ALA A 1 199 ?   3.945  -2.159 -13.577 1.000 78.870 ? 199 ALA A C   1 
ATOM 1509 C CB  ? ALA A 1 199 ?   2.589  -4.161 -12.920 1.000 78.870 ? 199 ALA A CB  1 
ATOM 1510 O O   ? ALA A 1 199 ?   5.159  -2.167 -13.361 1.000 78.870 ? 199 ALA A O   1 
ATOM 1511 N N   ? MET A 1 200 ?   3.198  -1.115 -13.570 1.000 86.010 ? 200 MET A N   1 
ATOM 1512 C CA  ? MET A 1 200 ?   3.738   0.157 -13.099 1.000 86.010 ? 200 MET A CA  1 
ATOM 1513 C C   ? MET A 1 200 ?   3.311   0.429 -11.660 1.000 86.010 ? 200 MET A C   1 
ATOM 1514 C CB  ? MET A 1 200 ?   3.284   1.303 -14.004 1.000 86.010 ? 200 MET A CB  1 
ATOM 1515 O O   ? MET A 1 200 ?   2.146   0.240 -11.307 1.000 86.010 ? 200 MET A O   1 
ATOM 1516 C CG  ? MET A 1 200 ?   3.728   1.155 -15.450 1.000 86.010 ? 200 MET A CG  1 
ATOM 1517 S SD  ? MET A 1 200 ?   5.555   1.122 -15.625 1.000 86.010 ? 200 MET A SD  1 
ATOM 1518 C CE  ? MET A 1 200 ?   5.779  -0.534 -16.332 1.000 86.010 ? 200 MET A CE  1 
ATOM 1519 N N   ? TYR A 1 201 ?   4.288   0.788 -10.960 1.000 91.420 ? 201 TYR A N   1 
ATOM 1520 C CA  ? TYR A 1 201 ?   4.110   1.138  -9.555 1.000 91.420 ? 201 TYR A CA  1 
ATOM 1521 C C   ? TYR A 1 201 ?   4.553   2.572  -9.290 1.000 91.420 ? 201 TYR A C   1 
ATOM 1522 C CB  ? TYR A 1 201 ?   4.892   0.175  -8.657 1.000 91.420 ? 201 TYR A CB  1 
ATOM 1523 O O   ? TYR A 1 201 ?   5.515   3.052  -9.895 1.000 91.420 ? 201 TYR A O   1 
ATOM 1524 C CG  ? TYR A 1 201 ?   4.491  -1.270  -8.823 1.000 91.420 ? 201 TYR A CG  1 
ATOM 1525 C CD1 ? TYR A 1 201 ?   3.683  -1.902  -7.880 1.000 91.420 ? 201 TYR A CD1 1 
ATOM 1526 C CD2 ? TYR A 1 201 ?   4.921  -2.008  -9.921 1.000 91.420 ? 201 TYR A CD2 1 
ATOM 1527 C CE1 ? TYR A 1 201 ?   3.313  -3.235  -8.028 1.000 91.420 ? 201 TYR A CE1 1 
ATOM 1528 C CE2 ? TYR A 1 201 ?   4.556  -3.341 -10.079 1.000 91.420 ? 201 TYR A CE2 1 
ATOM 1529 O OH  ? TYR A 1 201 ?   3.390  -5.264  -9.280 1.000 91.420 ? 201 TYR A OH  1 
ATOM 1530 C CZ  ? TYR A 1 201 ?   3.753  -3.945  -9.129 1.000 91.420 ? 201 TYR A CZ  1 
ATOM 1531 N N   ? THR A 1 202 ?   3.686   3.236  -8.503 1.000 94.070 ? 202 THR A N   1 
ATOM 1532 C CA  ? THR A 1 202 ?   4.193   4.506  -7.994 1.000 94.070 ? 202 THR A CA  1 
ATOM 1533 C C   ? THR A 1 202 ?   5.399   4.282  -7.086 1.000 94.070 ? 202 THR A C   1 
ATOM 1534 C CB  ? THR A 1 202 ?   3.103   5.274  -7.224 1.000 94.070 ? 202 THR A CB  1 
ATOM 1535 O O   ? THR A 1 202 ?   5.364   3.428  -6.198 1.000 94.070 ? 202 THR A O   1 
ATOM 1536 C CG2 ? THR A 1 202 ?   3.650   6.577  -6.650 1.000 94.070 ? 202 THR A CG2 1 
ATOM 1537 O OG1 ? THR A 1 202 ?   2.020   5.574  -8.112 1.000 94.070 ? 202 THR A OG1 1 
ATOM 1538 N N   ? ARG A 1 203 ?   6.528   4.947  -7.372 1.000 94.770 ? 203 ARG A N   1 
ATOM 1539 C CA  ? ARG A 1 203 ?   7.763   4.840  -6.603 1.000 94.770 ? 203 ARG A CA  1 
ATOM 1540 C C   ? ARG A 1 203 ?   7.638   5.557  -5.263 1.000 94.770 ? 203 ARG A C   1 
ATOM 1541 C CB  ? ARG A 1 203 ?   8.941   5.412  -7.394 1.000 94.770 ? 203 ARG A CB  1 
ATOM 1542 O O   ? ARG A 1 203 ?   7.610   6.789  -5.212 1.000 94.770 ? 203 ARG A O   1 
ATOM 1543 C CG  ? ARG A 1 203 ?  10.295   5.168  -6.747 1.000 94.770 ? 203 ARG A CG  1 
ATOM 1544 C CD  ? ARG A 1 203 ?  11.431   5.744  -7.581 1.000 94.770 ? 203 ARG A CD  1 
ATOM 1545 N NE  ? ARG A 1 203 ?  11.528   5.092  -8.884 1.000 94.770 ? 203 ARG A NE  1 
ATOM 1546 N NH1 ? ARG A 1 203 ?  12.614   3.212  -8.094 1.000 94.770 ? 203 ARG A NH1 1 
ATOM 1547 N NH2 ? ARG A 1 203 ?  12.121   3.404 -10.324 1.000 94.770 ? 203 ARG A NH2 1 
ATOM 1548 C CZ  ? ARG A 1 203 ?  12.087   3.904  -9.098 1.000 94.770 ? 203 ARG A CZ  1 
ATOM 1549 N N   ? VAL A 1 204 ?   7.618   4.810  -4.144 1.000 96.780 ? 204 VAL A N   1 
ATOM 1550 C CA  ? VAL A 1 204 ?   7.376   5.352  -2.812 1.000 96.780 ? 204 VAL A CA  1 
ATOM 1551 C C   ? VAL A 1 204 ?   8.563   6.210  -2.379 1.000 96.780 ? 204 VAL A C   1 
ATOM 1552 C CB  ? VAL A 1 204 ?   7.126   4.230  -1.779 1.000 96.780 ? 204 VAL A CB  1 
ATOM 1553 O O   ? VAL A 1 204 ?   8.385   7.252  -1.744 1.000 96.780 ? 204 VAL A O   1 
ATOM 1554 C CG1 ? VAL A 1 204 ?   7.002   4.810  -0.371 1.000 96.780 ? 204 VAL A CG1 1 
ATOM 1555 C CG2 ? VAL A 1 204 ?   5.873   3.438  -2.147 1.000 96.780 ? 204 VAL A CG2 1 
ATOM 1556 N N   ? SER A 1 205 ?   9.763   5.829  -2.737 1.000 95.920 ? 205 SER A N   1 
ATOM 1557 C CA  ? SER A 1 205 ?  10.961   6.553  -2.327 1.000 95.920 ? 205 SER A CA  1 
ATOM 1558 C C   ? SER A 1 205 ?  10.929   7.997  -2.815 1.000 95.920 ? 205 SER A C   1 
ATOM 1559 C CB  ? SER A 1 205 ?  12.216   5.856  -2.855 1.000 95.920 ? 205 SER A CB  1 
ATOM 1560 O O   ? SER A 1 205 ?  11.451   8.895  -2.150 1.000 95.920 ? 205 SER A O   1 
ATOM 1561 O OG  ? SER A 1 205 ?  12.184   5.766  -4.269 1.000 95.920 ? 205 SER A OG  1 
ATOM 1562 N N   ? THR A 1 206 ?  10.285   8.207  -3.934 1.000 95.400 ? 206 THR A N   1 
ATOM 1563 C CA  ? THR A 1 206 ?  10.162   9.540  -4.513 1.000 95.400 ? 206 THR A CA  1 
ATOM 1564 C C   ? THR A 1 206 ?   9.285  10.431  -3.638 1.000 95.400 ? 206 THR A C   1 
ATOM 1565 C CB  ? THR A 1 206 ?   9.577   9.479  -5.937 1.000 95.400 ? 206 THR A CB  1 
ATOM 1566 O O   ? THR A 1 206 ?   9.448  11.653  -3.628 1.000 95.400 ? 206 THR A O   1 
ATOM 1567 C CG2 ? THR A 1 206 ?   9.414  10.876  -6.525 1.000 95.400 ? 206 THR A CG2 1 
ATOM 1568 O OG1 ? THR A 1 206 ?  10.456   8.719  -6.776 1.000 95.400 ? 206 THR A OG1 1 
ATOM 1569 N N   ? TYR A 1 207 ?   8.398   9.841  -2.786 1.000 96.490 ? 207 TYR A N   1 
ATOM 1570 C CA  ? TYR A 1 207 ?   7.383  10.606  -2.070 1.000 96.490 ? 207 TYR A CA  1 
ATOM 1571 C C   ? TYR A 1 207 ?   7.555  10.465  -0.563 1.000 96.490 ? 207 TYR A C   1 
ATOM 1572 C CB  ? TYR A 1 207 ?   5.979  10.151  -2.480 1.000 96.490 ? 207 TYR A CB  1 
ATOM 1573 O O   ? TYR A 1 207 ?   6.663  10.831   0.207 1.000 96.490 ? 207 TYR A O   1 
ATOM 1574 C CG  ? TYR A 1 207 ?   5.685  10.337  -3.949 1.000 96.490 ? 207 TYR A CG  1 
ATOM 1575 C CD1 ? TYR A 1 207 ?   5.329  11.585  -4.455 1.000 96.490 ? 207 TYR A CD1 1 
ATOM 1576 C CD2 ? TYR A 1 207 ?   5.762   9.266  -4.833 1.000 96.490 ? 207 TYR A CD2 1 
ATOM 1577 C CE1 ? TYR A 1 207 ?   5.055  11.761  -5.808 1.000 96.490 ? 207 TYR A CE1 1 
ATOM 1578 C CE2 ? TYR A 1 207 ?   5.491   9.431  -6.188 1.000 96.490 ? 207 TYR A CE2 1 
ATOM 1579 O OH  ? TYR A 1 207 ?   4.870  10.849  -8.004 1.000 96.490 ? 207 TYR A OH  1 
ATOM 1580 C CZ  ? TYR A 1 207 ?   5.139  10.680  -6.665 1.000 96.490 ? 207 TYR A CZ  1 
ATOM 1581 N N   ? SER A 1 208 ?   8.699   9.949  -0.147 1.000 94.880 ? 208 SER A N   1 
ATOM 1582 C CA  ? SER A 1 208 ?   8.908   9.682   1.273 1.000 94.880 ? 208 SER A CA  1 
ATOM 1583 C C   ? SER A 1 208 ?   8.843  10.966   2.092 1.000 94.880 ? 208 SER A C   1 
ATOM 1584 C CB  ? SER A 1 208 ?  10.255   8.993   1.496 1.000 94.880 ? 208 SER A CB  1 
ATOM 1585 O O   ? SER A 1 208 ?   8.239  10.994   3.166 1.000 94.880 ? 208 SER A O   1 
ATOM 1586 O OG  ? SER A 1 208 ?  10.234   7.670   0.986 1.000 94.880 ? 208 SER A OG  1 
ATOM 1587 N N   ? GLN A 1 209 ?   9.462  12.004   1.519 1.000 94.770 ? 209 GLN A N   1 
ATOM 1588 C CA  ? GLN A 1 209 ?   9.438  13.286   2.214 1.000 94.770 ? 209 GLN A CA  1 
ATOM 1589 C C   ? GLN A 1 209 ?   8.020  13.846   2.288 1.000 94.770 ? 209 GLN A C   1 
ATOM 1590 C CB  ? GLN A 1 209 ?  10.363  14.289   1.523 1.000 94.770 ? 209 GLN A CB  1 
ATOM 1591 O O   ? GLN A 1 209 ?   7.603  14.357   3.329 1.000 94.770 ? 209 GLN A O   1 
ATOM 1592 C CG  ? GLN A 1 209 ?  10.533  15.596   2.286 1.000 94.770 ? 209 GLN A CG  1 
ATOM 1593 C CD  ? GLN A 1 209 ?  11.505  16.547   1.612 1.000 94.770 ? 209 GLN A CD  1 
ATOM 1594 N NE2 ? GLN A 1 209 ?  11.729  17.702   2.229 1.000 94.770 ? 209 GLN A NE2 1 
ATOM 1595 O OE1 ? GLN A 1 209 ?  12.051  16.245   0.546 1.000 94.770 ? 209 GLN A OE1 1 
ATOM 1596 N N   ? TRP A 1 210 ?   7.324  13.738   1.209 1.000 96.580 ? 210 TRP A N   1 
ATOM 1597 C CA  ? TRP A 1 210 ?   5.937  14.189   1.157 1.000 96.580 ? 210 TRP A CA  1 
ATOM 1598 C C   ? TRP A 1 210 ?   5.079  13.427   2.162 1.000 96.580 ? 210 TRP A C   1 
ATOM 1599 C CB  ? TRP A 1 210 ?   5.367  14.017  -0.254 1.000 96.580 ? 210 TRP A CB  1 
ATOM 1600 O O   ? TRP A 1 210 ?   4.281  14.027   2.887 1.000 96.580 ? 210 TRP A O   1 
ATOM 1601 C CG  ? TRP A 1 210 ?   3.893  14.274  -0.351 1.000 96.580 ? 210 TRP A CG  1 
ATOM 1602 C CD1 ? TRP A 1 210 ?   3.275  15.487  -0.478 1.000 96.580 ? 210 TRP A CD1 1 
ATOM 1603 C CD2 ? TRP A 1 210 ?   2.852  13.293  -0.324 1.000 96.580 ? 210 TRP A CD2 1 
ATOM 1604 C CE2 ? TRP A 1 210 ?   1.625  13.984  -0.441 1.000 96.580 ? 210 TRP A CE2 1 
ATOM 1605 C CE3 ? TRP A 1 210 ?   2.837  11.896  -0.215 1.000 96.580 ? 210 TRP A CE3 1 
ATOM 1606 N NE1 ? TRP A 1 210 ?   1.911  15.319  -0.532 1.000 96.580 ? 210 TRP A NE1 1 
ATOM 1607 C CH2 ? TRP A 1 210 ?   0.408  11.956  -0.341 1.000 96.580 ? 210 TRP A CH2 1 
ATOM 1608 C CZ2 ? TRP A 1 210 ?   0.394  13.322  -0.450 1.000 96.580 ? 210 TRP A CZ2 1 
ATOM 1609 C CZ3 ? TRP A 1 210 ?   1.611  11.240  -0.224 1.000 96.580 ? 210 TRP A CZ3 1 
ATOM 1610 N N   ? ILE A 1 211 ?   5.245  12.122   2.246 1.000 97.120 ? 211 ILE A N   1 
ATOM 1611 C CA  ? ILE A 1 211 ?   4.481  11.264   3.145 1.000 97.120 ? 211 ILE A CA  1 
ATOM 1612 C C   ? ILE A 1 211 ?   4.727  11.684   4.592 1.000 97.120 ? 211 ILE A C   1 
ATOM 1613 C CB  ? ILE A 1 211 ?   4.845   9.775   2.949 1.000 97.120 ? 211 ILE A CB  1 
ATOM 1614 O O   ? ILE A 1 211 ?   3.780  11.906   5.350 1.000 97.120 ? 211 ILE A O   1 
ATOM 1615 C CG1 ? ILE A 1 211 ?   4.447   9.308   1.545 1.000 97.120 ? 211 ILE A CG1 1 
ATOM 1616 C CG2 ? ILE A 1 211 ?   4.179   8.911   4.024 1.000 97.120 ? 211 ILE A CG2 1 
ATOM 1617 C CD1 ? ILE A 1 211 ?   5.057   7.973   1.140 1.000 97.120 ? 211 ILE A CD1 1 
ATOM 1618 N N   ? GLN A 1 212 ?   5.935  11.833   4.914 1.000 96.310 ? 212 GLN A N   1 
ATOM 1619 C CA  ? GLN A 1 212 ?   6.314  12.165   6.284 1.000 96.310 ? 212 GLN A CA  1 
ATOM 1620 C C   ? GLN A 1 212 ?   5.819  13.556   6.669 1.000 96.310 ? 212 GLN A C   1 
ATOM 1621 C CB  ? GLN A 1 212 ?   7.831  12.081   6.458 1.000 96.310 ? 212 GLN A CB  1 
ATOM 1622 O O   ? GLN A 1 212 ?   5.304  13.754   7.772 1.000 96.310 ? 212 GLN A O   1 
ATOM 1623 C CG  ? GLN A 1 212 ?   8.367  10.656   6.498 1.000 96.310 ? 212 GLN A CG  1 
ATOM 1624 C CD  ? GLN A 1 212 ?   9.881  10.601   6.585 1.000 96.310 ? 212 GLN A CD  1 
ATOM 1625 N NE2 ? GLN A 1 212 ?  10.429   9.391   6.615 1.000 96.310 ? 212 GLN A NE2 1 
ATOM 1626 O OE1 ? GLN A 1 212 ?  10.552  11.637   6.624 1.000 96.310 ? 212 GLN A OE1 1 
ATOM 1627 N N   ? ALA A 1 213 ?   6.024  14.518   5.791 1.000 96.350 ? 213 ALA A N   1 
ATOM 1628 C CA  ? ALA A 1 213 ?   5.584  15.890   6.032 1.000 96.350 ? 213 ALA A CA  1 
ATOM 1629 C C   ? ALA A 1 213 ?   4.072  15.956   6.226 1.000 96.350 ? 213 ALA A C   1 
ATOM 1630 C CB  ? ALA A 1 213 ?   6.010  16.796   4.878 1.000 96.350 ? 213 ALA A CB  1 
ATOM 1631 O O   ? ALA A 1 213 ?   3.583  16.672   7.103 1.000 96.350 ? 213 ALA A O   1 
ATOM 1632 N N   ? THR A 1 214 ?   3.328  15.268   5.419 1.000 95.710 ? 214 THR A N   1 
ATOM 1633 C CA  ? THR A 1 214 ?   1.871  15.256   5.494 1.000 95.710 ? 214 THR A CA  1 
ATOM 1634 C C   ? THR A 1 214 ?   1.402  14.657   6.817 1.000 95.710 ? 214 THR A C   1 
ATOM 1635 C CB  ? THR A 1 214 ?   1.258  14.465   4.324 1.000 95.710 ? 214 THR A CB  1 
ATOM 1636 O O   ? THR A 1 214 ?   0.507  15.200   7.468 1.000 95.710 ? 214 THR A O   1 
ATOM 1637 C CG2 ? THR A 1 214 ?  -0.266  14.483   4.387 1.000 95.710 ? 214 THR A CG2 1 
ATOM 1638 O OG1 ? THR A 1 214 ?   1.681  15.050   3.086 1.000 95.710 ? 214 THR A OG1 1 
ATOM 1639 N N   ? ILE A 1 215 ?   2.015  13.522   7.232 1.000 95.840 ? 215 ILE A N   1 
ATOM 1640 C CA  ? ILE A 1 215 ?   1.672  12.855   8.483 1.000 95.840 ? 215 ILE A CA  1 
ATOM 1641 C C   ? ILE A 1 215 ?   1.937  13.793   9.658 1.000 95.840 ? 215 ILE A C   1 
ATOM 1642 C CB  ? ILE A 1 215 ?   2.464  11.540   8.658 1.000 95.840 ? 215 ILE A CB  1 
ATOM 1643 O O   ? ILE A 1 215 ?   1.119  13.898  10.575 1.000 95.840 ? 215 ILE A O   1 
ATOM 1644 C CG1 ? ILE A 1 215 ?   1.940  10.468   7.696 1.000 95.840 ? 215 ILE A CG1 1 
ATOM 1645 C CG2 ? ILE A 1 215 ?   2.393  11.055  10.109 1.000 95.840 ? 215 ILE A CG2 1 
ATOM 1646 C CD1 ? ILE A 1 215 ?   2.759   9.185   7.692 1.000 95.840 ? 215 ILE A CD1 1 
ATOM 1647 N N   ? ARG A 1 216 ?   2.986  14.520   9.696 1.000 94.840 ? 216 ARG A N   1 
ATOM 1648 C CA  ? ARG A 1 216 ?   3.394  15.418  10.772 1.000 94.840 ? 216 ARG A CA  1 
ATOM 1649 C C   ? ARG A 1 216 ?   2.444  16.606  10.884 1.000 94.840 ? 216 ARG A C   1 
ATOM 1650 C CB  ? ARG A 1 216 ?   4.826  15.911  10.549 1.000 94.840 ? 216 ARG A CB  1 
ATOM 1651 O O   ? ARG A 1 216 ?   2.133  17.057  11.988 1.000 94.840 ? 216 ARG A O   1 
ATOM 1652 C CG  ? ARG A 1 216 ?   5.890  14.871  10.861 1.000 94.840 ? 216 ARG A CG  1 
ATOM 1653 C CD  ? ARG A 1 216 ?   7.281  15.488  10.915 1.000 94.840 ? 216 ARG A CD  1 
ATOM 1654 N NE  ? ARG A 1 216 ?   7.681  16.031   9.621 1.000 94.840 ? 216 ARG A NE  1 
ATOM 1655 N NH1 ? ARG A 1 216 ?   8.887  14.169   8.978 1.000 94.840 ? 216 ARG A NH1 1 
ATOM 1656 N NH2 ? ARG A 1 216 ?   8.739  15.981   7.583 1.000 94.840 ? 216 ARG A NH2 1 
ATOM 1657 C CZ  ? ARG A 1 216 ?   8.435  15.392   8.730 1.000 94.840 ? 216 ARG A CZ  1 
ATOM 1658 N N   ? GLU A 1 217 ?   2.019  17.138   9.817 1.000 92.400 ? 217 GLU A N   1 
ATOM 1659 C CA  ? GLU A 1 217 ?   1.172  18.326   9.764 1.000 92.400 ? 217 GLU A CA  1 
ATOM 1660 C C   ? GLU A 1 217 ?  -0.234  18.024  10.276 1.000 92.400 ? 217 GLU A C   1 
ATOM 1661 C CB  ? GLU A 1 217 ?   1.105  18.875   8.336 1.000 92.400 ? 217 GLU A CB  1 
ATOM 1662 O O   ? GLU A 1 217 ?  -0.860  18.870  10.918 1.000 92.400 ? 217 GLU A O   1 
ATOM 1663 C CG  ? GLU A 1 217 ?   0.349  20.191   8.219 1.000 92.400 ? 217 GLU A CG  1 
ATOM 1664 C CD  ? GLU A 1 217 ?   0.240  20.694   6.788 1.000 92.400 ? 217 GLU A CD  1 
ATOM 1665 O OE1 ? GLU A 1 217 ?  -0.432  21.725   6.557 1.000 92.400 ? 217 GLU A OE1 1 
ATOM 1666 O OE2 ? GLU A 1 217 ?   0.830  20.052   5.891 1.000 92.400 ? 217 GLU A OE2 1 
ATOM 1667 N N   ? LEU A 1 218 ?  -0.739  16.822  10.106 1.000 88.790 ? 218 LEU A N   1 
ATOM 1668 C CA  ? LEU A 1 218 ?  -2.119  16.476  10.428 1.000 88.790 ? 218 LEU A CA  1 
ATOM 1669 C C   ? LEU A 1 218 ?  -2.203  15.775  11.779 1.000 88.790 ? 218 LEU A C   1 
ATOM 1670 C CB  ? LEU A 1 218 ?  -2.716  15.581   9.338 1.000 88.790 ? 218 LEU A CB  1 
ATOM 1671 O O   ? LEU A 1 218 ?  -3.202  15.905  12.490 1.000 88.790 ? 218 LEU A O   1 
ATOM 1672 C CG  ? LEU A 1 218 ?  -2.932  16.231   7.970 1.000 88.790 ? 218 LEU A CG  1 
ATOM 1673 C CD1 ? LEU A 1 218 ?  -3.353  15.183   6.946 1.000 88.790 ? 218 LEU A CD1 1 
ATOM 1674 C CD2 ? LEU A 1 218 ?  -3.973  17.342   8.065 1.000 88.790 ? 218 LEU A CD2 1 
# 
loop_
_struct_sheet_range.sheet_id 
_struct_sheet_range.id 
_struct_sheet_range.beg_label_comp_id 
_struct_sheet_range.beg_label_asym_id 
_struct_sheet_range.beg_label_seq_id 
_struct_sheet_range.pdbx_beg_PDB_ins_code 
_struct_sheet_range.end_label_comp_id 
_struct_sheet_range.end_label_asym_id 
_struct_sheet_range.end_label_seq_id 
_struct_sheet_range.pdbx_end_PDB_ins_code 
_struct_sheet_range.beg_auth_comp_id 
_struct_sheet_range.beg_auth_asym_id 
_struct_sheet_range.beg_auth_seq_id 
_struct_sheet_range.end_auth_comp_id 
_struct_sheet_range.end_auth_asym_id 
_struct_sheet_range.end_auth_seq_id 
A A HIS A   6 ? GLU A   7 ? HIS A 6   GLU A 7   
A B GLY A 106 ? GLY A 106 ? GLY A 106 GLY A 106 
A C VAL A 117 ? GLY A 122 ? VAL A 117 GLY A 122 
A D GLN A 138 ? VAL A 144 ? GLN A 138 VAL A 144 
A E MET A 159 ? ALA A 162 ? MET A 159 ALA A 162 
A F PRO A 179 ? CYS A 182 ? PRO A 179 CYS A 182 
A G VAL A 185 ? GLY A 193 ? VAL A 185 GLY A 193 
A H ALA A 199 ? ARG A 203 ? ALA A 199 ARG A 203 
B I MET A  16 ? ILE A  21 ? MET A 16  ILE A 21  
B J ARG A  25 ? ALA A  33 ? ARG A 25  ALA A 33  
B K PHE A  36 ? THR A  39 ? PHE A 36  THR A 39  
B L ILE A  48 ? LEU A  52 ? ILE A 48  LEU A 52  
B M GLN A  65 ? PRO A  74 ? GLN A 65  PRO A 74  
B N MET A  88 ? LEU A  92 ? MET A 88  LEU A 92  
C O ASN A  56 ? ASN A  56 ? ASN A 56  ASN A 56  
C P ARG A 136 ? ARG A 136 ? ARG A 136 ARG A 136 
D Q ASN A  79 ? ASN A  79 ? ASN A 79  ASN A 79  
D R ASN A  84 ? ASN A  84 ? ASN A 84  ASN A 84  
E S ARG A 164 ? ARG A 164 ? ARG A 164 ARG A 164 
E T ARG A 169 ? ARG A 169 ? ARG A 169 ARG A 169 
# 
loop_
_struct_conf.id 
_struct_conf.conf_type_id 
_struct_conf.beg_label_comp_id 
_struct_conf.beg_label_asym_id 
_struct_conf.beg_label_seq_id 
_struct_conf.pdbx_beg_PDB_ins_code 
_struct_conf.end_label_comp_id 
_struct_conf.end_label_asym_id 
_struct_conf.end_label_seq_id 
_struct_conf.pdbx_end_PDB_ins_code 
_struct_conf.beg_auth_comp_id 
_struct_conf.beg_auth_asym_id 
_struct_conf.beg_auth_seq_id 
_struct_conf.end_auth_comp_id 
_struct_conf.end_auth_asym_id 
_struct_conf.end_auth_seq_id 
TURN_TY1_P1   TURN_TY1_P   VAL A   3 ? GLY A   4 ? VAL A 3   GLY A 4   
STRN1         STRN         HIS A   6 ? GLU A   7 ? HIS A 6   GLU A 7   
HELX_LH_PP_P1 HELX_LH_PP_P ALA A   8 ? ARG A   9 ? ALA A 8   ARG A 9   
TURN_TY1_P2   TURN_TY1_P   PRO A  10 ? HIS A  11 ? PRO A 10  HIS A 11  
BEND1         BEND         SER A  12 ? SER A  12 ? SER A 12  SER A 12  
TURN_TY1_P3   TURN_TY1_P   PRO A  14 ? TYR A  15 ? PRO A 14  TYR A 15  
STRN2         STRN         MET A  16 ? ILE A  21 ? MET A 16  ILE A 21  
TURN_TY1_P4   TURN_TY1_P   GLY A  22 ? VAL A  24 ? GLY A 22  VAL A 24  
STRN3         STRN         ARG A  25 ? ALA A  33 ? ARG A 25  ALA A 33  
TURN_TY1_P5   TURN_TY1_P   GLU A  34 ? ASN A  35 ? GLU A 34  ASN A 35  
STRN4         STRN         PHE A  36 ? THR A  39 ? PHE A 36  THR A 39  
HELX_RH_3T_P1 HELX_RH_3T_P ALA A  41 ? CYS A  43 ? ALA A 41  CYS A 43  
BEND2         BEND         ARG A  46 ? ASN A  47 ? ARG A 46  ASN A 47  
STRN5         STRN         ILE A  48 ? LEU A  52 ? ILE A 48  LEU A 52  
BEND3         BEND         GLY A  53 ? GLY A  53 ? GLY A 53  GLY A 53  
BEND4         BEND         GLN A  55 ? GLN A  55 ? GLN A 55  GLN A 55  
STRN6         STRN         ASN A  56 ? ASN A  56 ? ASN A 56  ASN A 56  
TURN_TY1_P6   TURN_TY1_P   ILE A  57 ? LYS A  58 ? ILE A 57  LYS A 58  
BEND5         BEND         GLU A  59 ? GLU A  59 ? GLU A 59  GLU A 59  
TURN_TY1_P7   TURN_TY1_P   PRO A  62 ? CYS A  63 ? PRO A 62  CYS A 63  
STRN7         STRN         GLN A  65 ? PRO A  74 ? GLN A 65  PRO A 74  
TURN_TY1_P8   TURN_TY1_P   ARG A  76 ? SER A  77 ? ARG A 76  SER A 77  
STRN8         STRN         ASN A  79 ? ASN A  79 ? ASN A 79  ASN A 79  
TURN_TY1_P9   TURN_TY1_P   TRP A  80 ? ALA A  83 ? TRP A 80  ALA A 83  
STRN9         STRN         ASN A  84 ? ASN A  84 ? ASN A 84  ASN A 84  
TURN_TY1_P10  TURN_TY1_P   ASN A  85 ? ASN A  85 ? ASN A 85  ASN A 85  
STRN10        STRN         MET A  88 ? LEU A  92 ? MET A 88  LEU A 92  
BEND6         BEND         ALA A  93 ? ARG A  94 ? ALA A 93  ARG A 94  
BEND7         BEND         ASN A  99 ? PHE A 101 ? ASN A 99  PHE A 101 
HELX_LH_PP_P2 HELX_LH_PP_P PRO A 104 ? VAL A 105 ? PRO A 104 VAL A 105 
STRN11        STRN         GLY A 106 ? GLY A 106 ? GLY A 106 GLY A 106 
HELX_LH_PP_P3 HELX_LH_PP_P LEU A 107 ? PRO A 108 ? LEU A 107 PRO A 108 
BEND8         BEND         ARG A 109 ? VAL A 110 ? ARG A 109 VAL A 110 
HELX_LH_PP_P4 HELX_LH_PP_P THR A 111 ? SER A 113 ? THR A 111 SER A 113 
TURN_TY1_P11  TURN_TY1_P   PRO A 114 ? GLY A 115 ? PRO A 114 GLY A 115 
STRN12        STRN         VAL A 117 ? GLY A 122 ? VAL A 117 GLY A 122 
BEND9         BEND         TRP A 123 ? GLY A 124 ? TRP A 123 GLY A 124 
BEND10        BEND         THR A 126 ? ASN A 127 ? THR A 126 ASN A 127 
TURN_TY1_P12  TURN_TY1_P   ALA A 128 ? ARG A 129 ? ALA A 128 ARG A 129 
BEND11        BEND         SER A 132 ? SER A 132 ? SER A 132 SER A 132 
BEND12        BEND         SER A 135 ? SER A 135 ? SER A 135 SER A 135 
STRN13        STRN         ARG A 136 ? ARG A 136 ? ARG A 136 ARG A 136 
STRN14        STRN         GLN A 138 ? GLU A 143 ? GLN A 138 GLU A 143 
STRN15        STRN         VAL A 144 ? VAL A 144 ? VAL A 144 VAL A 144 
HELX_RH_AL_P1 HELX_RH_AL_P ASP A 147 ? CYS A 150 ? ASP A 147 CYS A 150 
TURN_TY1_P13  TURN_TY1_P   ILE A 151 ? ARG A 152 ? ILE A 151 ARG A 152 
BEND13        BEND         ASN A 153 ? PHE A 154 ? ASN A 153 PHE A 154 
TURN_TY1_P14  TURN_TY1_P   PRO A 156 ? THR A 158 ? PRO A 156 THR A 158 
STRN16        STRN         MET A 159 ? ALA A 162 ? MET A 159 ALA A 162 
STRN17        STRN         ARG A 164 ? ARG A 164 ? ARG A 164 ARG A 164 
TURN_TY1_P15  TURN_TY1_P   ARG A 165 ? GLY A 168 ? ARG A 165 GLY A 168 
STRN18        STRN         ARG A 169 ? ARG A 169 ? ARG A 169 ARG A 169 
TURN_TY1_P16  TURN_TY1_P   LYS A 173 ? GLY A 174 ? LYS A 173 GLY A 174 
TURN_TY1_P17  TURN_TY1_P   SER A 176 ? GLY A 177 ? SER A 176 GLY A 177 
STRN19        STRN         PRO A 179 ? CYS A 182 ? PRO A 179 CYS A 182 
TURN_TY1_P18  TURN_TY1_P   GLY A 183 ? GLY A 184 ? GLY A 183 GLY A 184 
STRN20        STRN         VAL A 185 ? GLY A 193 ? VAL A 185 GLY A 193 
BEND14        BEND         PRO A 195 ? PRO A 197 ? PRO A 195 PRO A 197 
HELX_LH_PP_P5 HELX_LH_PP_P PRO A 198 ? PRO A 198 ? PRO A 198 PRO A 198 
STRN21        STRN         ALA A 199 ? ARG A 203 ? ALA A 199 ARG A 203 
HELX_RH_3T_P2 HELX_RH_3T_P VAL A 204 ? TYR A 207 ? VAL A 204 TYR A 207 
HELX_RH_AL_P2 HELX_RH_AL_P SER A 208 ? GLU A 217 ? SER A 208 GLU A 217 
# 
