# Supplementary material for: FlatProt: 2D visualization eases protein structure comparison
Source: BMC Bioinformatics. 2025 Aug 13;26:210. doi: 10.1186/s12859-025-06233-x (PMC12344939; doi:10.1186/s12859-025-06233-x)
Supplement: Supplementary file 1 — Supplementary Material 1 [file 12859_2025_6233_MOESM1_ESM.zip › KLK/structures/Alligator_sinensis_GeneID=102369812.cif]

data_Alligator_sinensis_GeneID=102369812
# 
_entry.id   ? 
# 
_entity.id                         1    
_entity.type                       polymer 
_entity.pdbx_description           polymer-1 
_entity.formula_weight             14663 
_entity.pdbx_number_of_molecules      1 
# 
_struct_sheet.id               A 
_struct_sheet.number_strands   7 
# 
loop_
_struct_conf_type.id 
_struct_conf_type.criteria 
HELX_LH_PP_P DSSP 
BEND         DSSP 
STRN         DSSP 
TURN_TY1_P   DSSP 
HELX_RH_AL_P DSSP 
HELX_RH_3T_P DSSP 
# 
_struct_asym.id          A 
_struct_asym.entity_id   1 
# 
_software.pdbx_ordinal     1 
_software.name             dssp 
_software.version          4.4.10 
_software.date             ? 
_software.classification   'model annotation' 
# 
_entity_poly.entity_id                      1 
_entity_poly.type                           polypeptide(L) 
_entity_poly.nstd_linkage                   n 
_entity_poly.nstd_monomer                   n 
_entity_poly.pdbx_seq_one_letter_code       
;MLVKLCRPVQINKNVQPLALAASCPVPGMVCQVSGWGTTTSPGVSYPNILQCANLTIIRPEVCHVIYPNLFNQNTVCASG
GKVDACQGDSGGPLVCNGKLQGIVSWGPQVCGDPNYPGVYTSVCRFKKWIEDTIRNN
;
_entity_poly.pdbx_seq_one_letter_code_can   
;MLVKLCRPVQINKNVQPLALAASCPVPGMVCQVSGWGTTTSPGVSYPNILQCANLTIIRPEVCHVIYPNLFNQNTVCASG
GKVDACQGDSGGPLVCNGKLQGIVSWGPQVCGDPNYPGVYTSVCRFKKWIEDTIRNN
;
_entity_poly.pdbx_strand_id                 A 
# 
loop_
_dssp_struct_summary.entry_id 
_dssp_struct_summary.label_comp_id 
_dssp_struct_summary.label_asym_id 
_dssp_struct_summary.label_seq_id 
_dssp_struct_summary.secondary_structure 
_dssp_struct_summary.ss_bridge 
_dssp_struct_summary.helix_3_10 
_dssp_struct_summary.helix_alpha 
_dssp_struct_summary.helix_pi 
_dssp_struct_summary.helix_pp 
_dssp_struct_summary.bend 
_dssp_struct_summary.chirality 
_dssp_struct_summary.sheet 
_dssp_struct_summary.strand 
_dssp_struct_summary.ladder_1 
_dssp_struct_summary.ladder_2 
_dssp_struct_summary.accessibility 
_dssp_struct_summary.TCO 
_dssp_struct_summary.kappa 
_dssp_struct_summary.alpha 
_dssp_struct_summary.phi 
_dssp_struct_summary.psi 
_dssp_struct_summary.x_ca 
_dssp_struct_summary.y_ca 
_dssp_struct_summary.z_ca 
Alligator_sinensis_GeneID=102369812 MET A 1   . . . . . . . . . . . . ? .      .     .      .      121.6  -6.3  10.8  7.9   
Alligator_sinensis_GeneID=102369812 LEU A 2   P . . . . > . - . . . . ? -0.769 .     -142.8 -78.1  128.5  -9.4  10.4  5.5   
Alligator_sinensis_GeneID=102369812 VAL A 3   P . . . . P . - . . . . ? -0.842 6.3   -148.4 -95.5  132.4  -9.8  13.3  3.2   
Alligator_sinensis_GeneID=102369812 LYS A 4   P . . . . P . - . . . . ? -0.861 19.5  -123.8 -98.9  129.3  -13.2 14.6  2.3   
Alligator_sinensis_GeneID=102369812 LEU A 5   P . . . . < . - . . . . ? -0.462 8.8   -134.7 -68.9  144.3  -13.8 16.1  -1.1  
Alligator_sinensis_GeneID=102369812 CYS A 6   S . . . . . S + . . . . ? 0.805  93.2  24.0   -69.9  -27.6  -15.1 19.7  -1.3  
Alligator_sinensis_GeneID=102369812 ARG A 7   S . . . . . S - . . . . ? -0.978 95.7  -94.6  -137.2 148.6  -17.6 18.5  -4.0  
Alligator_sinensis_GeneID=102369812 PRO A 8   . . . . . . . - . . . . ? -0.303 43.8  -112.6 -59.7  142.0  -19.1 15.1  -4.9  
Alligator_sinensis_GeneID=102369812 VAL A 9   . . . . . . . - . . . . ? -0.527 27.9  -116.9 -70.6  139.1  -17.3 13.2  -7.6  
Alligator_sinensis_GeneID=102369812 GLN A 10  . . . . . . . - . . . . ? -0.763 29.9  -141.0 -76.8  109.2  -19.2 12.8  -10.9 
Alligator_sinensis_GeneID=102369812 ILE A 11  . . . . . . . + . . . . ? -0.620 40.8  138.1  -76.1  127.6  -19.8 9.2   -11.3 
Alligator_sinensis_GeneID=102369812 ASN A 12  . . . . . . . - . . . . ? -0.760 69.2  -65.8  -150.2 -167.1 -19.4 7.9   -14.8 
Alligator_sinensis_GeneID=102369812 LYS A 13  S . . . . . S + . . . . ? 0.750  134.6 36.5   -64.0  -19.1  -17.9 5.2   -17.0 
Alligator_sinensis_GeneID=102369812 ASN A 14  S . . . . . S + . . . . ? 0.589  114.7 56.3   -108.2 -17.1  -14.4 6.3   -16.0 
Alligator_sinensis_GeneID=102369812 VAL A 15  . . . . . . . + . . . . ? -0.958 63.7  144.3  -126.9 113.8  -15.0 7.3   -12.3 
Alligator_sinensis_GeneID=102369812 GLN A 16  . . . . . . . - . . . . ? -0.993 48.1  -100.1 -146.5 149.6  -16.5 4.8   -9.7  
Alligator_sinensis_GeneID=102369812 PRO A 17  . . . . . . . - . . . . ? -0.372 33.4  -133.7 -64.7  149.7  -16.2 4.0   -6.0  
Alligator_sinensis_GeneID=102369812 LEU A 18  . . . . . . . - . . . . ? -0.901 20.9  -119.5 -104.6 126.6  -14.1 1.0   -5.1  
Alligator_sinensis_GeneID=102369812 ALA A 19  E . . . . > . - A A A . ? -0.392 25.9  -118.4 -64.7  145.9  -15.5 -1.4  -2.6  
Alligator_sinensis_GeneID=102369812 LEU A 20  E . . . . P . - A A A . ? -0.630 33.5  -105.7 -80.9  139.7  -13.6 -2.0  0.7   
Alligator_sinensis_GeneID=102369812 ALA A 21  P . . . . < . - . . . . ? -0.437 19.4  -151.5 -63.1  137.1  -12.3 -5.5  1.3   
Alligator_sinensis_GeneID=102369812 ALA A 22  S . . . . . S + . . . . ? 0.739  80.6  26.3   -80.9  -26.5  -14.4 -7.4  4.0   
Alligator_sinensis_GeneID=102369812 SER A 23  S . . . . . S - . . . . ? -0.922 94.3  -90.0  -135.2 160.0  -11.4 -9.5  5.0   
Alligator_sinensis_GeneID=102369812 CYS A 24  . . . . . . . - . . . . ? -0.363 52.3  -97.5  -69.8  147.4  -7.6  -9.2  4.9   
Alligator_sinensis_GeneID=102369812 PRO A 25  . . . . . . . - . . . . ? -0.323 37.9  -135.2 -62.5  147.7  -5.8  -10.4 1.7   
Alligator_sinensis_GeneID=102369812 VAL A 26  . . > . . . . - . . . . ? -0.780 31.0  -85.2  -104.8 149.7  -4.3  -13.9 1.9   
Alligator_sinensis_GeneID=102369812 PRO A 27  T . 3 . . . S + . . . . ? -0.246 113.9 28.1   -53.9  137.6  -0.9  -15.0 0.7   
Alligator_sinensis_GeneID=102369812 GLY A 28  T . 3 . . . S + . . . . ? 0.193  83.7  135.5  97.4   -19.3  -0.8  -15.8 -3.0  
Alligator_sinensis_GeneID=102369812 MET A 29  . . < . . . . - . . . . ? -0.450 53.8  -130.1 -61.2  135.0  -3.6  -13.5 -3.9  
Alligator_sinensis_GeneID=102369812 VAL A 30  E . . . . . . - A B B . ? -0.825 31.2  -178.1 -92.1  127.2  -2.9  -11.4 -7.1  
Alligator_sinensis_GeneID=102369812 CYS A 31  E . . . . . . - A B B C ? -0.855 20.2  -131.2 -125.4 156.3  -3.5  -7.7  -6.7  
Alligator_sinensis_GeneID=102369812 GLN A 32  E . . . . . . - A B B C ? -0.907 14.5  -167.9 -111.4 133.1  -3.2  -4.7  -8.9  
Alligator_sinensis_GeneID=102369812 VAL A 33  E . . . . . . - A B B C ? -0.958 8.7   -173.1 -114.2 140.0  -1.5  -1.5  -8.1  
Alligator_sinensis_GeneID=102369812 SER A 34  E . . . . . . + A B B . ? -0.976 20.1  116.2  -134.7 141.2  -2.0  1.6   -10.2 
Alligator_sinensis_GeneID=102369812 GLY A 35  E . . . . . . - A B B . ? -0.982 61.5  -103.8 179.1  -179.8 -0.3  5.0   -10.2 
Alligator_sinensis_GeneID=102369812 TRP A 36  S . . . . . S + . . . . ? -0.039 70.2  130.8  -111.7 18.1   1.8   7.7   -11.9 
Alligator_sinensis_GeneID=102369812 GLY A 37  S . . . . . S - . . . . ? -0.028 70.7  -56.2  -66.0  -179.3 4.9   7.1   -9.8  
Alligator_sinensis_GeneID=102369812 THR A 38  . . . . . . . - . . . . ? -0.270 37.5  -161.7 -62.2  140.3  8.4   6.6   -11.2 
Alligator_sinensis_GeneID=102369812 THR A 39  S . . . . . S + . . . . ? 0.410  78.8  60.9   -99.2  -7.9   8.8   3.8   -13.8 
Alligator_sinensis_GeneID=102369812 THR A 40  S . . . . . S - . . . . ? -0.977 84.5  -124.9 -121.7 134.8  12.6  3.7   -13.3 
Alligator_sinensis_GeneID=102369812 SER A 41  S . . . . . S - . . . . ? -0.999 91.5  -1.4   -128.0 132.0  14.4  2.9   -9.9  
Alligator_sinensis_GeneID=102369812 PRO A 42  S . . . . . S + . . . . ? -0.980 126.9 78.4   -83.8  3.0    16.3  4.5   -8.5  
Alligator_sinensis_GeneID=102369812 GLY A 43  S . . . . . S - . . . . ? -0.105 80.6  -117.9 -65.2  163.9  15.9  6.9   -11.5 
Alligator_sinensis_GeneID=102369812 VAL A 44  . . . . . . . + . . . . ? -0.961 43.9  152.7  -114.2 102.6  13.0  9.3   -11.8 
Alligator_sinensis_GeneID=102369812 SER A 45  . . . . . . . - . . . . ? -0.916 23.2  -162.9 -125.4 115.2  10.8  8.8   -14.8 
Alligator_sinensis_GeneID=102369812 TYR A 46  . . . . . . . - . . . . ? -0.873 14.4  -139.1 -101.7 118.9  7.1   9.9   -14.5 
Alligator_sinensis_GeneID=102369812 PRO A 47  . . . . . . . - . . . . ? -0.356 7.2   -146.1 -72.7  151.2  4.8   8.6   -17.1 
Alligator_sinensis_GeneID=102369812 ASN A 48  S . . . . . S + . . . . ? 0.497  87.5  64.4   -88.8  -9.2   2.0   10.7  -18.7 
Alligator_sinensis_GeneID=102369812 ILE A 49  S . . . . . S - . . . . ? -0.933 99.1  -99.5  -117.6 141.2  -0.2  7.7   -18.8 
Alligator_sinensis_GeneID=102369812 LEU A 50  . . . . . . . - . . . . ? -0.318 40.7  -151.1 -55.6  134.7  -1.5  5.7   -15.8 
Alligator_sinensis_GeneID=102369812 GLN A 51  E . . . . . . - A C B . ? -0.802 11.5  -167.6 -110.9 155.5  0.5   2.6   -15.1 
Alligator_sinensis_GeneID=102369812 CYS A 52  E . . . . . . - A C B . ? -0.989 4.2   -176.7 -142.4 149.0  -0.5  -0.7  -13.5 
Alligator_sinensis_GeneID=102369812 ALA A 53  E . . . . . . - A C B . ? -0.995 25.3  -122.2 -144.4 148.0  1.3   -3.8  -12.1 
Alligator_sinensis_GeneID=102369812 ASN A 54  E . . . . . . - A C B . ? -0.785 31.1  -175.7 -90.4  127.8  0.3   -7.1  -10.7 
Alligator_sinensis_GeneID=102369812 LEU A 55  E . . . . . . - A C B . ? -0.916 16.8  -139.2 -119.6 151.0  1.5   -7.9  -7.3  
Alligator_sinensis_GeneID=102369812 THR A 56  E . . . . . . - A C B D ? -0.927 25.7  -114.2 -110.1 134.4  1.3   -11.0 -5.2  
Alligator_sinensis_GeneID=102369812 ILE A 57  E . . . . > . - A C . D ? -0.482 32.8  -145.0 -66.6  132.6  0.5   -10.9 -1.5  
Alligator_sinensis_GeneID=102369812 ILE A 58  E . . . . P . - A C . D ? -0.736 24.8  -95.2  -101.6 149.4  3.4   -12.2 0.6   
Alligator_sinensis_GeneID=102369812 ARG A 59  P . > > . < . - . . . . ? -0.320 30.7  -130.2 -60.2  134.5  3.2   -14.2 3.8   
Alligator_sinensis_GeneID=102369812 PRO A 60  H . 3 > . . S + . . . . ? 0.849  105.5 60.7   -55.3  -32.8  3.4   -11.8 6.8   
Alligator_sinensis_GeneID=102369812 GLU A 61  H . 3 > . . S + . . . . ? 0.864  103.0 49.9   -63.8  -39.8  6.2   -14.0 8.4   
Alligator_sinensis_GeneID=102369812 VAL A 62  H . < > . . S + . . . . ? 0.926  111.9 48.0   -64.9  -41.6  8.4   -13.5 5.4   
Alligator_sinensis_GeneID=102369812 CYS A 63  H . . X . . S + . . . . ? 0.826  106.3 56.6   -72.6  -31.8  7.9   -9.7  5.6   
Alligator_sinensis_GeneID=102369812 HIS A 64  H . . < . . S + . . . . ? 0.877  107.0 50.2   -63.6  -36.4  8.5   -9.6  9.3   
Alligator_sinensis_GeneID=102369812 VAL A 65  H . . < . . S + . . . . ? 0.899  115.4 42.4   -70.5  -35.2  11.9  -11.3 8.7   
Alligator_sinensis_GeneID=102369812 ILE A 66  H . . < . . S + . . . . ? 0.894  131.7 24.4   -77.3  -41.0  12.8  -8.7  6.0   
Alligator_sinensis_GeneID=102369812 TYR A 67  S . > X . . S + . . . . ? -0.635 72.6  167.2  -123.1 68.8   11.4  -5.7  8.0   
Alligator_sinensis_GeneID=102369812 PRO A 68  T . 3 4 . . S + . . . . ? 0.835  79.6  27.4   -65.4  -24.6  11.6  -6.8  11.8  
Alligator_sinensis_GeneID=102369812 ASN A 69  T . 3 4 . . S + . . . . ? 0.533  125.0 44.9   -117.4 -2.4   10.9  -3.3  13.4  
Alligator_sinensis_GeneID=102369812 LEU A 70  T . < 4 . . S + . . . . ? 0.646  93.7  82.7   -119.4 -16.3  8.9   -1.6  10.7  
Alligator_sinensis_GeneID=102369812 PHE A 71  . . . < . . . + . . . . ? -0.752 54.7  159.8  -97.6  130.0  6.4   -4.4  9.8   
Alligator_sinensis_GeneID=102369812 ASN A 72  . . > . . . . - . . . . ? -0.732 56.6  -84.7  -137.9 -177.5 3.2   -4.8  11.9  
Alligator_sinensis_GeneID=102369812 GLN A 73  T . 3 . . . S + . . . . ? 0.614  120.0 65.0   -68.9  -14.0  -0.3  -6.2  11.8  
Alligator_sinensis_GeneID=102369812 ASN A 74  T . 3 . . . S + . . . . ? 0.301  96.7  72.3   -91.4  9.8    -1.6  -3.0  10.2  
Alligator_sinensis_GeneID=102369812 THR A 75  E . < . . . . - A D . E ? -0.857 61.0  -156.8 -126.3 157.2  0.5   -3.6  7.1   
Alligator_sinensis_GeneID=102369812 VAL A 76  E . . . . . . - A D . E ? -0.983 13.0  -143.6 -129.1 142.3  0.4   -6.0  4.1   
Alligator_sinensis_GeneID=102369812 CYS A 77  E . . . . . . + A D D E ? -0.888 21.0  173.0  -110.0 137.6  3.4   -7.0  1.8   
Alligator_sinensis_GeneID=102369812 ALA A 78  E . . . . . . - A D D E ? -0.992 9.8   -168.2 -142.5 149.0  3.2   -7.5  -1.9  
Alligator_sinensis_GeneID=102369812 SER A 79  E . . . . . . - A D D . ? -1.000 17.8  -172.4 -139.3 139.7  5.7   -8.2  -4.6  
Alligator_sinensis_GeneID=102369812 GLY A 80  . . . . . . . - . . . . ? 0.098  46.6  -122.3 -112.6 19.0   5.5   -8.2  -8.4  
Alligator_sinensis_GeneID=102369812 GLY A 81  S . . . . . S + . . . . ? -0.675 95.7  6.0    75.7   -100.4 9.0   -9.5  -8.9  
Alligator_sinensis_GeneID=102369812 LYS A 82  S . . . . . S + . . . . ? 0.297  127.6 69.5   -100.6 4.1    10.6  -6.9  -11.1 
Alligator_sinensis_GeneID=102369812 VAL A 83  . . . . . . . + . . . . ? -0.970 56.9  141.3  -125.5 147.2  7.7   -4.5  -10.8 
Alligator_sinensis_GeneID=102369812 ASP A 84  . . . . . . . - . . . . ? -0.956 54.2  -72.9  -166.3 163.8  6.3   -2.5  -7.8  
Alligator_sinensis_GeneID=102369812 ALA A 85  . . . . . . . - . . . . ? -0.590 59.5  -176.4 -62.2  140.9  4.8   0.8   -6.5  
Alligator_sinensis_GeneID=102369812 CYS A 86  . . > . . . . - . . . . ? -0.551 33.9  -36.7  -128.5 -170.2 7.4   3.3   -6.6  
Alligator_sinensis_GeneID=102369812 GLN A 87  T . 3 . . . S + . . . . ? -0.360 125.3 26.7   -57.8  131.4  8.1   6.9   -5.7  
Alligator_sinensis_GeneID=102369812 GLY A 88  T . 3 . . . S + . . . . ? 0.228  97.1  90.9   99.4   -10.7  5.1   9.0   -6.4  
Alligator_sinensis_GeneID=102369812 ASP A 89  . . X . . . . + . . . . ? 0.366  51.9  142.1  -95.6  0.0    2.7   6.3   -5.9  
Alligator_sinensis_GeneID=102369812 SER A 90  T . 3 . . . S + . . . . ? -0.220 72.9  18.5   -46.4  124.9  2.3   7.0   -2.2  
Alligator_sinensis_GeneID=102369812 GLY A 91  T . 3 . . . S + . . . . ? 0.422  92.7  144.5  93.0   -3.9   -1.4  6.5   -1.3  
Alligator_sinensis_GeneID=102369812 GLY A 92  . . < . . . . - . . . . ? -0.316 51.9  -97.6  -68.3  161.0  -2.1  4.5   -4.4  
Alligator_sinensis_GeneID=102369812 PRO A 93  E . . . . . . - A E . F ? -0.583 17.8  -156.0 -91.9  131.2  -4.6  1.5   -4.3  
Alligator_sinensis_GeneID=102369812 LEU A 94  E . . . . . . - A E C F ? -0.946 25.2  -169.5 -96.3  109.8  -3.8  -2.1  -3.9  
Alligator_sinensis_GeneID=102369812 VAL A 95  E . . . . . . - A E C F ? -0.896 12.1  -179.1 -115.0 123.7  -6.8  -3.9  -5.5  
Alligator_sinensis_GeneID=102369812 CYS A 96  E . > . . . S - A E C F ? -0.985 74.1  -14.2  -122.5 124.8  -7.5  -7.6  -5.2  
Alligator_sinensis_GeneID=102369812 ASN A 97  T . 3 . . . S - . . . . ? 0.892  130.2 -53.0  53.4   33.2   -10.5 -9.3  -6.9  
Alligator_sinensis_GeneID=102369812 GLY A 98  T . 3 . . . S + . . . . ? 0.565  117.1 107.2  85.8   8.4    -12.1 -5.8  -7.4  
Alligator_sinensis_GeneID=102369812 LYS A 99  E . < . . . S - A F A F ? -0.944 76.7  -108.3 -123.3 148.1  -11.8 -4.7  -3.8  
Alligator_sinensis_GeneID=102369812 LEU A 100 E . . . . . . + A F A F ? -0.591 44.1  161.1  -74.1  116.2  -9.5  -2.2  -2.0  
Alligator_sinensis_GeneID=102369812 GLN A 101 E . . . . . . + A F . . ? 0.670  58.2  0.7    -109.8 -26.5  -7.1  -4.3  0.1   
Alligator_sinensis_GeneID=102369812 GLY A 102 E . . . . . . - A F G F ? -0.983 53.4  -131.2 -158.5 166.1  -4.3  -1.9  0.8   
Alligator_sinensis_GeneID=102369812 ILE A 103 E . . . . . . - A F G F ? -0.995 41.0  -103.4 -128.3 125.7  -2.8  1.6   0.4   
Alligator_sinensis_GeneID=102369812 VAL A 104 E . . . . . . + A F G . ? -0.273 52.8  158.5  -49.8  129.4  0.8   2.2   -0.8  
Alligator_sinensis_GeneID=102369812 SER A 105 E . . . . . . - A F . . ? 0.732  50.4  -34.2  -120.7 -64.7  2.7   3.1   2.4   
Alligator_sinensis_GeneID=102369812 TRP A 106 E . . . . . . + A F G . ? -0.950 53.4  159.6  -158.3 167.5  6.4   2.6   2.2   
Alligator_sinensis_GeneID=102369812 GLY A 107 . . . . . . . - . . . . ? -0.976 45.8  -48.8  -176.9 -179.3 9.2   0.3   0.7   
Alligator_sinensis_GeneID=102369812 PRO A 108 . . . . . . . - . . . . ? -0.152 51.7  -111.4 -63.5  167.2  12.8  -0.0  -0.2  
Alligator_sinensis_GeneID=102369812 GLN A 109 S . . . . . S + . . . . ? 0.869  108.0 62.0   -65.5  -39.4  14.6  2.7   -2.3  
Alligator_sinensis_GeneID=102369812 VAL A 110 S . > . . . S - . . . . ? -0.838 84.7  -147.5 -93.6  114.6  14.9  0.3   -5.2  
Alligator_sinensis_GeneID=102369812 CYS A 111 T . 3 . . . S + . . . . ? -0.481 75.8  30.9   -78.9  147.4  11.5  -0.7  -6.4  
Alligator_sinensis_GeneID=102369812 GLY A 112 T . 3 . . . S + . . . . ? 0.670  74.2  148.4  86.3   7.1    10.8  -4.1  -7.8  
Alligator_sinensis_GeneID=102369812 ASP A 113 . . X . . . . - . . . . ? -0.772 41.3  -150.8 -73.6  117.3  13.4  -5.9  -5.7  
Alligator_sinensis_GeneID=102369812 PRO A 114 T . 3 . . . S + . . . . ? 0.721  96.4  55.2   -65.9  -14.3  12.1  -9.4  -5.1  
Alligator_sinensis_GeneID=102369812 ASN A 115 T . 3 . . . S + . . . . ? 0.645  111.1 44.8   -90.1  -15.2  14.0  -9.4  -1.8  
Alligator_sinensis_GeneID=102369812 TYR A 116 S . < . . . S - . . . . ? -0.771 80.7  -163.9 -131.7 85.8   12.4  -6.2  -0.6  
Alligator_sinensis_GeneID=102369812 PRO A 117 . . . . . . . - . . . . ? -0.251 27.2  -98.7  -67.9  155.0  8.6   -6.2  -1.2  
Alligator_sinensis_GeneID=102369812 GLY A 118 E . . . . . . - A G E . ? -0.428 33.5  -134.9 -69.7  151.9  6.5   -3.1  -1.0  
Alligator_sinensis_GeneID=102369812 VAL A 119 E . . . . . . - A G E G ? -0.931 21.1  -172.2 -116.1 132.1  4.5   -2.4  2.1   
Alligator_sinensis_GeneID=102369812 TYR A 120 E . . . . . . - A G E G ? -0.893 30.8  -108.5 -122.5 145.4  0.9   -1.3  2.1   
Alligator_sinensis_GeneID=102369812 THR A 121 E . . . . . . - A G E G ? -0.653 42.1  -119.2 -69.8  127.5  -1.5  -0.1  4.8   
Alligator_sinensis_GeneID=102369812 SER A 122 E . . > . . . - A G . G ? -0.612 22.6  -166.3 -75.4  117.0  -4.1  -2.9  5.4   
Alligator_sinensis_GeneID=102369812 VAL A 123 T . > 4 . . S + . . . . ? 0.894  87.1  57.4   -69.7  -41.5  -7.5  -1.6  4.6   
Alligator_sinensis_GeneID=102369812 CYS A 124 G . > 4 . . S + . . . . ? 0.847  102.9 56.5   -60.3  -29.2  -9.3  -4.6  6.3   
Alligator_sinensis_GeneID=102369812 ARG A 125 G . 3 4 . . S + . . . . ? 0.710  116.3 35.3   -75.3  -20.0  -7.4  -3.7  9.6   
Alligator_sinensis_GeneID=102369812 PHE A 126 G . < X . . S + . . . . ? 0.165  84.3  108.3  -116.8 12.6   -8.9  -0.2  9.5   
Alligator_sinensis_GeneID=102369812 LYS A 127 H . < > . . S + . . . . ? 0.921  80.4  48.4   -59.0  -50.3  -12.3 -0.9  8.0   
Alligator_sinensis_GeneID=102369812 LYS A 128 H . . > . . S + . . . . ? 0.933  113.6 47.4   -55.7  -49.9  -14.1 -0.3  11.2  
Alligator_sinensis_GeneID=102369812 TRP A 129 H . . > . . S + . . . . ? 0.915  113.3 49.5   -56.5  -44.8  -12.3 3.0   11.7  
Alligator_sinensis_GeneID=102369812 ILE A 130 H . . X . . S + . . . . ? 0.941  112.9 45.6   -61.2  -50.4  -13.0 3.9   8.1   
Alligator_sinensis_GeneID=102369812 GLU A 131 H . . X . . S + . . . . ? 0.896  114.2 48.2   -62.6  -44.7  -16.7 3.1   8.3   
Alligator_sinensis_GeneID=102369812 ASP A 132 H . . X . . S + . . . . ? 0.891  112.6 48.6   -61.4  -46.5  -17.1 4.9   11.6  
Alligator_sinensis_GeneID=102369812 THR A 133 H . . X . . S + . . . . ? 0.916  113.3 47.1   -60.9  -44.4  -15.3 8.0   10.4  
Alligator_sinensis_GeneID=102369812 ILE A 134 H . > < . . S + . . . . ? 0.904  111.4 51.1   -65.0  -45.2  -17.4 8.1   7.2   
Alligator_sinensis_GeneID=102369812 ARG A 135 H . 3 < . . S + . . . . ? 0.879  111.3 48.5   -58.3  -38.2  -20.7 7.6   9.2   
Alligator_sinensis_GeneID=102369812 ASN A 136 H . 3 < . . . . . . . . ? 0.547  .     .      -82.6  -15.1  -19.8 10.5  11.5  
Alligator_sinensis_GeneID=102369812 ASN A 137 . . < < . . . . . . . . ? 0.804  .     .      -81.3  .      -18.9 12.9  8.6   
# 
loop_
_dssp_struct_ladder.id 
_dssp_struct_ladder.sheet_id 
_dssp_struct_ladder.range_id_1 
_dssp_struct_ladder.range_id_2 
_dssp_struct_ladder.type 
_dssp_struct_ladder.beg_1_label_comp_id 
_dssp_struct_ladder.beg_1_label_asym_id 
_dssp_struct_ladder.beg_1_label_seq_id 
_dssp_struct_ladder.pdbx_beg_1_PDB_ins_code 
_dssp_struct_ladder.end_1_label_comp_id 
_dssp_struct_ladder.end_1_label_asym_id 
_dssp_struct_ladder.end_1_label_seq_id 
_dssp_struct_ladder.pdbx_end_1_PDB_ins_code 
_dssp_struct_ladder.beg_1_auth_comp_id 
_dssp_struct_ladder.beg_1_auth_asym_id 
_dssp_struct_ladder.beg_1_auth_seq_id 
_dssp_struct_ladder.end_1_auth_comp_id 
_dssp_struct_ladder.end_1_auth_asym_id 
_dssp_struct_ladder.end_1_auth_seq_id 
_dssp_struct_ladder.beg_2_label_comp_id 
_dssp_struct_ladder.beg_2_label_asym_id 
_dssp_struct_ladder.beg_2_label_seq_id 
_dssp_struct_ladder.pdbx_beg_2_PDB_ins_code 
_dssp_struct_ladder.end_2_label_comp_id 
_dssp_struct_ladder.end_2_label_asym_id 
_dssp_struct_ladder.end_2_label_seq_id 
_dssp_struct_ladder.pdbx_end_2_PDB_ins_code 
_dssp_struct_ladder.beg_2_auth_comp_id 
_dssp_struct_ladder.beg_2_auth_asym_id 
_dssp_struct_ladder.beg_2_auth_seq_id 
_dssp_struct_ladder.end_2_auth_comp_id 
_dssp_struct_ladder.end_2_auth_asym_id 
_dssp_struct_ladder.end_2_auth_seq_id 
A A A F parallel      ALA A 19  ? LEU A 20  ? ALA A 19  LEU A 20  LYS A 99  ? LEU A 100 ? LYS A 99  LEU A 100 
B A B C anti-parallel VAL A 30  ? GLY A 35  ? VAL A 30  GLY A 35  THR A 56  ? GLN A 51  ? THR A 56  GLN A 51  
C A B E anti-parallel CYS A 31  ? VAL A 33  ? CYS A 31  VAL A 33  CYS A 96  ? LEU A 94  ? CYS A 96  LEU A 94  
D A C D anti-parallel THR A 56  ? ILE A 58  ? THR A 56  ILE A 58  SER A 79  ? CYS A 77  ? SER A 79  CYS A 77  
E A D G anti-parallel THR A 75  ? ALA A 78  ? THR A 75  ALA A 78  THR A 121 ? GLY A 118 ? THR A 121 GLY A 118 
F A E F anti-parallel PRO A 93  ? CYS A 96  ? PRO A 93  CYS A 96  ILE A 103 ? LYS A 99  ? ILE A 103 LYS A 99  
G A F G anti-parallel GLY A 102 ? TRP A 106 ? GLY A 102 TRP A 106 SER A 122 ? VAL A 119 ? SER A 122 VAL A 119 
# 
loop_
_dssp_struct_bridge_pairs.id 
_dssp_struct_bridge_pairs.label_comp_id 
_dssp_struct_bridge_pairs.label_seq_id 
_dssp_struct_bridge_pairs.label_asym_id 
_dssp_struct_bridge_pairs.auth_seq_id 
_dssp_struct_bridge_pairs.auth_asym_id 
_dssp_struct_bridge_pairs.pdbx_PDB_ins_code 
_dssp_struct_bridge_pairs.acceptor_1_label_comp_id 
_dssp_struct_bridge_pairs.acceptor_1_label_seq_id 
_dssp_struct_bridge_pairs.acceptor_1_label_asym_id 
_dssp_struct_bridge_pairs.acceptor_1_auth_seq_id 
_dssp_struct_bridge_pairs.acceptor_1_auth_asym_id 
_dssp_struct_bridge_pairs.acceptor_1_pdbx_PDB_ins_code 
_dssp_struct_bridge_pairs.acceptor_1_energy 
_dssp_struct_bridge_pairs.acceptor_2_label_comp_id 
_dssp_struct_bridge_pairs.acceptor_2_label_seq_id 
_dssp_struct_bridge_pairs.acceptor_2_label_asym_id 
_dssp_struct_bridge_pairs.acceptor_2_auth_seq_id 
_dssp_struct_bridge_pairs.acceptor_2_auth_asym_id 
_dssp_struct_bridge_pairs.acceptor_2_pdbx_PDB_ins_code 
_dssp_struct_bridge_pairs.acceptor_2_energy 
_dssp_struct_bridge_pairs.donor_1_label_comp_id 
_dssp_struct_bridge_pairs.donor_1_label_seq_id 
_dssp_struct_bridge_pairs.donor_1_label_asym_id 
_dssp_struct_bridge_pairs.donor_1_auth_seq_id 
_dssp_struct_bridge_pairs.donor_1_auth_asym_id 
_dssp_struct_bridge_pairs.donor_1_pdbx_PDB_ins_code 
_dssp_struct_bridge_pairs.donor_1_energy 
_dssp_struct_bridge_pairs.donor_2_label_comp_id 
_dssp_struct_bridge_pairs.donor_2_label_seq_id 
_dssp_struct_bridge_pairs.donor_2_label_asym_id 
_dssp_struct_bridge_pairs.donor_2_auth_seq_id 
_dssp_struct_bridge_pairs.donor_2_auth_asym_id 
_dssp_struct_bridge_pairs.donor_2_pdbx_PDB_ins_code 
_dssp_struct_bridge_pairs.donor_2_energy 
1   MET 1   A 1   A ? ?   ?   ? ?   ? ? ?    ?   ?   ? ?   ? ? ?    VAL 3   A 3   A ? -0.4 ?   ?   ? ?   ? ? ?    
2   LEU 2   A 2   A ? ILE 130 A 130 A ? -0.0 LYS 4   A 4   A ? -0.0 LYS 4   A 4   A ? -0.5 ?   ?   ? ?   ? ? ?    
3   VAL 3   A 3   A ? MET 1   A 1   A ? -0.4 ?   ?   ? ?   ? ? ?    LEU 5   A 5   A ? -0.5 ?   ?   ? ?   ? ? ?    
4   LYS 4   A 4   A ? LEU 2   A 2   A ? -0.5 ASN 137 A 137 A ? -0.0 CYS 6   A 6   A ? -0.1 LEU 2   A 2   A ? -0.0 
5   LEU 5   A 5   A ? VAL 3   A 3   A ? -0.5 CYS 6   A 6   A ? -0.1 VAL 9   A 9   A ? -0.0 LYS 4   A 4   A ? -0.0 
6   CYS 6   A 6   A ? ARG 7   A 7   A ? -0.2 LYS 4   A 4   A ? -0.1 LEU 5   A 5   A ? -0.1 LYS 4   A 4   A ? -0.0 
7   ARG 7   A 7   A ? ?   ?   ? ?   ? ? ?    ?   ?   ? ?   ? ? ?    CYS 6   A 6   A ? -0.2 LEU 5   A 5   A ? -0.0 
8   PRO 8   A 8   A ? ?   ?   ? ?   ? ? ?    ?   ?   ? ?   ? ? ?    GLN 10  A 10  A ? -0.2 CYS 6   A 6   A ? -0.0 
9   VAL 9   A 9   A ? GLN 10  A 10  A ? -0.1 LEU 5   A 5   A ? -0.0 ILE 11  A 11  A ? -0.8 VAL 15  A 15  A ? -0.0 
10  GLN 10  A 10  A ? PRO 8   A 8   A ? -0.2 GLN 16  A 16  A ? -0.0 ASN 12  A 12  A ? -0.4 VAL 15  A 15  A ? -0.1 
11  ILE 11  A 11  A ? VAL 9   A 9   A ? -0.8 ASN 14  A 14  A ? -0.1 LYS 13  A 13  A ? -0.2 GLN 16  A 16  A ? -0.2 
12  ASN 12  A 12  A ? VAL 15  A 15  A ? -1.8 GLN 10  A 10  A ? -0.4 VAL 15  A 15  A ? -0.2 ILE 11  A 11  A ? -0.0 
13  LYS 13  A 13  A ? ASN 14  A 14  A ? -0.2 ILE 11  A 11  A ? -0.2 GLN 16  A 16  A ? -0.1 ILE 11  A 11  A ? -0.1 
14  ASN 14  A 14  A ? VAL 15  A 15  A ? -0.2 ?   ?   ? ?   ? ? ?    GLN 16  A 16  A ? -0.5 LYS 13  A 13  A ? -0.2 
15  VAL 15  A 15  A ? ASN 12  A 12  A ? -0.2 GLN 10  A 10  A ? -0.1 ASN 12  A 12  A ? -1.8 ASN 14  A 14  A ? -0.2 
16  GLN 16  A 16  A ? ASN 14  A 14  A ? -0.5 ILE 11  A 11  A ? -0.2 LEU 18  A 18  A ? -0.1 GLN 10  A 10  A ? -0.0 
17  PRO 17  A 17  A ? ?   ?   ? ?   ? ? ?    ?   ?   ? ?   ? ? ?    ALA 19  A 19  A ? -0.5 VAL 15  A 15  A ? -0.0 
18  LEU 18  A 18  A ? GLN 16  A 16  A ? -0.1 LYS 99  A 99  A ? -0.0 LYS 99  A 99  A ? -0.1 LEU 20  A 20  A ? -0.1 
19  ALA 19  A 19  A ? GLY 98  A 98  A ? -0.6 PRO 17  A 17  A ? -0.5 LEU 100 A 100 A ? -3.2 ALA 21  A 21  A ? -0.3 
20  LEU 20  A 20  A ? LYS 99  A 99  A ? -0.2 ALA 21  A 21  A ? -0.1 GLN 101 A 101 A ? -0.1 ALA 22  A 22  A ? -0.1 
21  ALA 21  A 21  A ? LEU 100 A 100 A ? -2.1 ALA 19  A 19  A ? -0.3 LEU 20  A 20  A ? -0.1 LYS 127 A 127 A ? -0.1 
22  ALA 22  A 22  A ? LEU 20  A 20  A ? -0.1 SER 23  A 23  A ? -0.1 CYS 24  A 24  A ? -0.3 ALA 21  A 21  A ? -0.1 
23  SER 23  A 23  A ? VAL 26  A 26  A ? -0.0 LEU 20  A 20  A ? -0.0 CYS 124 A 124 A ? -0.1 ALA 22  A 22  A ? -0.1 
24  CYS 24  A 24  A ? ALA 22  A 22  A ? -0.3 PRO 25  A 25  A ? -0.1 ALA 22  A 22  A ? -0.1 GLN 101 A 101 A ? -0.0 
25  PRO 25  A 25  A ? ?   ?   ? ?   ? ? ?    ?   ?   ? ?   ? ? ?    CYS 24  A 24  A ? -0.1 GLY 28  A 28  A ? -0.0 
26  VAL 26  A 26  A ? PRO 27  A 27  A ? -0.1 SER 23  A 23  A ? -0.1 MET 29  A 29  A ? -2.0 ILE 57  A 57  A ? -0.3 
27  PRO 27  A 27  A ? ?   ?   ? ?   ? ? ?    ?   ?   ? ?   ? ? ?    ILE 58  A 58  A ? -0.2 VAL 30  A 30  A ? -0.1 
28  GLY 28  A 28  A ? ILE 57  A 57  A ? -2.5 MET 29  A 29  A ? -0.4 VAL 30  A 30  A ? -0.1 ILE 58  A 58  A ? -0.1 
29  MET 29  A 29  A ? VAL 26  A 26  A ? -2.0 ILE 57  A 57  A ? -0.1 ILE 57  A 57  A ? -2.6 CYS 31  A 31  A ? -0.5 
30  VAL 30  A 30  A ? THR 56  A 56  A ? -0.2 GLY 28  A 28  A ? -0.1 ASN 97  A 97  A ? -0.5 GLN 32  A 32  A ? -0.3 
31  CYS 31  A 31  A ? LEU 55  A 55  A ? -4.1 MET 29  A 29  A ? -0.5 LEU 55  A 55  A ? -3.8 VAL 33  A 33  A ? -0.4 
32  GLN 32  A 32  A ? VAL 95  A 95  A ? -3.5 VAL 30  A 30  A ? -0.3 VAL 95  A 95  A ? -3.3 SER 34  A 34  A ? -0.4 
33  VAL 33  A 33  A ? ALA 53  A 53  A ? -2.7 CYS 31  A 31  A ? -0.4 ALA 53  A 53  A ? -2.2 GLY 35  A 35  A ? -0.4 
34  SER 34  A 34  A ? PRO 93  A 93  A ? -0.9 GLN 32  A 32  A ? -0.4 TRP 36  A 36  A ? -0.3 CYS 52  A 52  A ? -0.2 
35  GLY 35  A 35  A ? GLN 51  A 51  A ? -2.2 VAL 33  A 33  A ? -0.4 GLN 51  A 51  A ? -2.0 ASP 89  A 89  A ? -0.1 
36  TRP 36  A 36  A ? GLY 88  A 88  A ? -0.4 SER 34  A 34  A ? -0.3 THR 39  A 39  A ? -0.1 ASP 89  A 89  A ? -0.1 
37  GLY 37  A 37  A ? THR 38  A 38  A ? -0.2 TYR 46  A 46  A ? -0.1 GLY 88  A 88  A ? -0.3 GLN 87  A 87  A ? -0.1 
38  THR 38  A 38  A ? GLN 87  A 87  A ? -2.8 TYR 46  A 46  A ? -0.2 TYR 46  A 46  A ? -0.2 GLY 37  A 37  A ? -0.2 
39  THR 39  A 39  A ? SER 45  A 45  A ? -2.2 TRP 36  A 36  A ? -0.1 SER 41  A 41  A ? -0.4 THR 38  A 38  A ? -0.1 
40  THR 40  A 40  A ? SER 45  A 45  A ? -0.3 GLY 43  A 43  A ? -0.3 SER 45  A 45  A ? -0.4 THR 39  A 39  A ? -0.1 
41  SER 41  A 41  A ? THR 39  A 39  A ? -0.4 PRO 42  A 42  A ? -0.2 VAL 110 A 110 A ? -0.1 VAL 44  A 44  A ? -0.1 
42  PRO 42  A 42  A ? ?   ?   ? ?   ? ? ?    ?   ?   ? ?   ? ? ?    SER 41  A 41  A ? -0.2 THR 40  A 40  A ? -0.1 
43  GLY 43  A 43  A ? VAL 44  A 44  A ? -0.1 THR 39  A 39  A ? -0.0 SER 45  A 45  A ? -0.6 THR 40  A 40  A ? -0.3 
44  VAL 44  A 44  A ? SER 41  A 41  A ? -0.1 THR 39  A 39  A ? -0.1 TYR 46  A 46  A ? -0.4 SER 41  A 41  A ? -0.1 
45  SER 45  A 45  A ? GLY 43  A 43  A ? -0.6 THR 40  A 40  A ? -0.4 THR 39  A 39  A ? -2.2 THR 40  A 40  A ? -0.3 
46  TYR 46  A 46  A ? VAL 44  A 44  A ? -0.4 THR 38  A 38  A ? -0.2 THR 38  A 38  A ? -0.2 GLY 37  A 37  A ? -0.1 
47  PRO 47  A 47  A ? ?   ?   ? ?   ? ? ?    ?   ?   ? ?   ? ? ?    GLN 51  A 51  A ? -0.1 SER 45  A 45  A ? -0.0 
48  ASN 48  A 48  A ? LEU 50  A 50  A ? -0.1 TYR 46  A 46  A ? -0.1 LEU 50  A 50  A ? -0.4 TRP 36  A 36  A ? -0.0 
49  ILE 49  A 49  A ? TRP 36  A 36  A ? -0.0 LEU 50  A 50  A ? -0.0 GLN 51  A 51  A ? -0.0 ?   ?   ? ?   ? ? ?    
50  LEU 50  A 50  A ? ASN 48  A 48  A ? -0.4 GLN 51  A 51  A ? -0.1 CYS 52  A 52  A ? -0.3 TRP 36  A 36  A ? -0.2 
51  GLN 51  A 51  A ? GLY 35  A 35  A ? -2.0 PRO 47  A 47  A ? -0.1 GLY 35  A 35  A ? -2.2 ALA 53  A 53  A ? -0.3 
52  CYS 52  A 52  A ? LEU 50  A 50  A ? -0.3 SER 34  A 34  A ? -0.2 ASN 54  A 54  A ? -0.3 SER 34  A 34  A ? -0.2 
53  ALA 53  A 53  A ? VAL 33  A 33  A ? -2.2 GLN 51  A 51  A ? -0.3 VAL 33  A 33  A ? -2.7 LEU 55  A 55  A ? -0.5 
54  ASN 54  A 54  A ? CYS 52  A 52  A ? -0.3 GLN 32  A 32  A ? -0.2 THR 56  A 56  A ? -0.3 GLN 32  A 32  A ? -0.2 
55  LEU 55  A 55  A ? CYS 31  A 31  A ? -3.8 ALA 53  A 53  A ? -0.5 CYS 31  A 31  A ? -4.1 ILE 57  A 57  A ? -0.5 
56  THR 56  A 56  A ? SER 79  A 79  A ? -2.9 ASN 54  A 54  A ? -0.3 SER 79  A 79  A ? -2.3 VAL 30  A 30  A ? -0.2 
57  ILE 57  A 57  A ? MET 29  A 29  A ? -2.6 LEU 55  A 55  A ? -0.5 GLY 28  A 28  A ? -2.5 ARG 59  A 59  A ? -0.3 
58  ILE 58  A 58  A ? CYS 77  A 77  A ? -3.0 THR 56  A 56  A ? -0.2 CYS 77  A 77  A ? -0.5 ILE 57  A 57  A ? -0.1 
59  ARG 59  A 59  A ? ILE 57  A 57  A ? -0.3 PRO 60  A 60  A ? -0.1 CYS 63  A 63  A ? -1.6 VAL 62  A 62  A ? -0.8 
60  PRO 60  A 60  A ? ?   ?   ? ?   ? ? ?    ?   ?   ? ?   ? ? ?    HIS 64  A 64  A ? -2.2 VAL 65  A 65  A ? -0.2 
61  GLU 61  A 61  A ? VAL 62  A 62  A ? -0.2 CYS 63  A 63  A ? -0.2 VAL 65  A 65  A ? -1.5 ILE 66  A 66  A ? -0.1 
62  VAL 62  A 62  A ? ARG 59  A 59  A ? -0.8 CYS 63  A 63  A ? -0.2 ILE 66  A 66  A ? -1.7 GLU 61  A 61  A ? -0.2 
63  CYS 63  A 63  A ? ARG 59  A 59  A ? -1.6 HIS 64  A 64  A ? -0.2 TYR 67  A 67  A ? -3.2 GLU 61  A 61  A ? -0.2 
64  HIS 64  A 64  A ? PRO 60  A 60  A ? -2.2 ILE 66  A 66  A ? -0.2 CYS 63  A 63  A ? -0.2 VAL 62  A 62  A ? -0.2 
65  VAL 65  A 65  A ? GLU 61  A 61  A ? -1.5 VAL 62  A 62  A ? -0.2 CYS 63  A 63  A ? -0.2 HIS 64  A 64  A ? -0.2 
66  ILE 66  A 66  A ? VAL 62  A 62  A ? -1.7 TYR 67  A 67  A ? -0.3 HIS 64  A 64  A ? -0.2 VAL 65  A 65  A ? -0.2 
67  TYR 67  A 67  A ? CYS 63  A 63  A ? -3.2 PRO 68  A 68  A ? -0.1 PHE 71  A 71  A ? -2.1 LEU 70  A 70  A ? -0.6 
68  PRO 68  A 68  A ? ?   ?   ? ?   ? ? ?    ?   ?   ? ?   ? ? ?    TYR 67  A 67  A ? -0.1 ILE 66  A 66  A ? -0.1 
69  ASN 69  A 69  A ? LEU 70  A 70  A ? -0.1 ASN 72  A 72  A ? -0.0 HIS 64  A 64  A ? -0.1 TYR 67  A 67  A ? -0.0 
70  LEU 70  A 70  A ? TYR 67  A 67  A ? -0.6 HIS 64  A 64  A ? -0.1 ASN 72  A 72  A ? -0.4 ASN 69  A 69  A ? -0.1 
71  PHE 71  A 71  A ? TYR 67  A 67  A ? -2.1 HIS 64  A 64  A ? -0.2 GLN 73  A 73  A ? -0.2 CYS 77  A 77  A ? -0.0 
72  ASN 72  A 72  A ? LEU 70  A 70  A ? -0.4 ASN 69  A 69  A ? -0.0 THR 75  A 75  A ? -1.5 LEU 70  A 70  A ? -0.0 
73  GLN 73  A 73  A ? ASN 74  A 74  A ? -0.3 PHE 71  A 71  A ? -0.2 ARG 125 A 125 A ? -0.1 PHE 71  A 71  A ? -0.0 
74  ASN 74  A 74  A ? THR 121 A 121 A ? -0.0 CYS 124 A 124 A ? -0.0 SER 122 A 122 A ? -2.4 VAL 76  A 76  A ? -0.3 
75  THR 75  A 75  A ? ASN 72  A 72  A ? -1.5 THR 121 A 121 A ? -0.2 CYS 77  A 77  A ? -0.3 THR 121 A 121 A ? -0.2 
76  VAL 76  A 76  A ? TYR 120 A 120 A ? -2.7 ASN 74  A 74  A ? -0.3 TYR 120 A 120 A ? -3.2 ALA 78  A 78  A ? -0.4 
77  CYS 77  A 77  A ? ILE 58  A 58  A ? -0.5 THR 75  A 75  A ? -0.3 ILE 58  A 58  A ? -3.0 SER 79  A 79  A ? -0.3 
78  ALA 78  A 78  A ? GLY 118 A 118 A ? -2.1 VAL 76  A 76  A ? -0.4 GLY 118 A 118 A ? -1.6 GLY 80  A 80  A ? -0.4 
79  SER 79  A 79  A ? THR 56  A 56  A ? -2.3 CYS 77  A 77  A ? -0.3 THR 56  A 56  A ? -2.9 ASP 84  A 84  A ? -0.1 
80  GLY 80  A 80  A ? VAL 83  A 83  A ? -1.0 ALA 78  A 78  A ? -0.4 LYS 82  A 82  A ? -1.0 VAL 83  A 83  A ? -0.4 
81  GLY 81  A 81  A ? LYS 82  A 82  A ? -0.2 THR 56  A 56  A ? -0.1 GLY 80  A 80  A ? -0.3 ASN 115 A 115 A ? -0.1 
82  LYS 82  A 82  A ? GLY 80  A 80  A ? -1.0 SER 79  A 79  A ? -0.1 ASP 84  A 84  A ? -0.3 GLY 81  A 81  A ? -0.2 
83  VAL 83  A 83  A ? GLY 80  A 80  A ? -0.4 ASN 54  A 54  A ? -0.2 GLY 80  A 80  A ? -1.0 ALA 85  A 85  A ? -0.3 
84  ASP 84  A 84  A ? LYS 82  A 82  A ? -0.3 SER 79  A 79  A ? -0.1 CYS 86  A 86  A ? -0.3 CYS 111 A 111 A ? -0.1 
85  ALA 85  A 85  A ? VAL 83  A 83  A ? -0.3 CYS 86  A 86  A ? -0.0 GLY 112 A 112 A ? -0.2 GLN 87  A 87  A ? -0.2 
86  CYS 86  A 86  A ? ASP 84  A 84  A ? -0.3 GLN 87  A 87  A ? -0.1 ASP 89  A 89  A ? -2.2 SER 90  A 90  A ? -0.1 
87  GLN 87  A 87  A ? GLY 88  A 88  A ? -0.3 ALA 85  A 85  A ? -0.2 THR 38  A 38  A ? -2.8 CYS 86  A 86  A ? -0.1 
88  GLY 88  A 88  A ? GLY 37  A 37  A ? -0.3 CYS 86  A 86  A ? -0.1 TRP 36  A 36  A ? -0.4 GLN 87  A 87  A ? -0.3 
89  ASP 89  A 89  A ? CYS 86  A 86  A ? -2.2 GLY 35  A 35  A ? -0.1 GLY 92  A 92  A ? -2.8 VAL 104 A 104 A ? -0.2 
90  SER 90  A 90  A ? GLY 91  A 91  A ? -0.3 CYS 86  A 86  A ? -0.1 SER 105 A 105 A ? -0.1 TRP 106 A 106 A ? -0.0 
91  GLY 91  A 91  A ? VAL 104 A 104 A ? -1.8 GLY 92  A 92  A ? -0.3 SER 90  A 90  A ? -0.3 SER 105 A 105 A ? -0.1 
92  GLY 92  A 92  A ? ASP 89  A 89  A ? -2.8 PRO 93  A 93  A ? -0.1 VAL 104 A 104 A ? -3.0 LEU 94  A 94  A ? -0.3 
93  PRO 93  A 93  A ? ?   ?   ? ?   ? ? ?    ?   ?   ? ?   ? ? ?    SER 34  A 34  A ? -0.9 VAL 95  A 95  A ? -0.7 
94  LEU 94  A 94  A ? GLY 102 A 102 A ? -2.9 GLY 92  A 92  A ? -0.3 GLN 101 A 101 A ? -3.1 GLY 102 A 102 A ? -1.6 
95  VAL 95  A 95  A ? GLN 32  A 32  A ? -3.3 PRO 93  A 93  A ? -0.7 GLN 32  A 32  A ? -3.5 ASN 97  A 97  A ? -0.4 
96  CYS 96  A 96  A ? LYS 99  A 99  A ? -2.4 LEU 94  A 94  A ? -0.5 LYS 99  A 99  A ? -1.7 CYS 31  A 31  A ? -0.2 
97  ASN 97  A 97  A ? VAL 30  A 30  A ? -0.5 VAL 95  A 95  A ? -0.4 CYS 96  A 96  A ? -0.2 LEU 100 A 100 A ? -0.1 
98  GLY 98  A 98  A ? LYS 99  A 99  A ? -0.2 VAL 95  A 95  A ? -0.1 ALA 19  A 19  A ? -0.6 LEU 100 A 100 A ? -0.4 
99  LYS 99  A 99  A ? CYS 96  A 96  A ? -1.7 LEU 18  A 18  A ? -0.1 CYS 96  A 96  A ? -2.4 GLN 101 A 101 A ? -0.6 
100 LEU 100 A 100 A ? ALA 19  A 19  A ? -3.2 GLY 98  A 98  A ? -0.4 ALA 21  A 21  A ? -2.1 VAL 95  A 95  A ? -0.2 
101 GLN 101 A 101 A ? LEU 94  A 94  A ? -3.1 LYS 99  A 99  A ? -0.6 VAL 123 A 123 A ? -1.8 CYS 124 A 124 A ? -0.6 
102 GLY 102 A 102 A ? LEU 94  A 94  A ? -1.6 SER 122 A 122 A ? -0.2 LEU 94  A 94  A ? -2.9 VAL 104 A 104 A ? -0.4 
103 ILE 103 A 103 A ? THR 121 A 121 A ? -1.5 GLN 101 A 101 A ? -0.3 THR 121 A 121 A ? -3.4 GLY 92  A 92  A ? -0.1 
104 VAL 104 A 104 A ? GLY 92  A 92  A ? -3.0 GLY 102 A 102 A ? -0.4 GLY 91  A 91  A ? -1.8 TYR 120 A 120 A ? -0.2 
105 SER 105 A 105 A ? VAL 119 A 119 A ? -2.2 TRP 106 A 106 A ? -0.4 GLY 107 A 107 A ? -0.3 TYR 120 A 120 A ? -0.2 
106 TRP 106 A 106 A ? VAL 119 A 119 A ? -1.6 SER 90  A 90  A ? -0.0 VAL 119 A 119 A ? -2.5 SER 105 A 105 A ? -0.4 
107 GLY 107 A 107 A ? SER 105 A 105 A ? -0.3 GLY 118 A 118 A ? -0.2 GLY 118 A 118 A ? -0.1 CYS 111 A 111 A ? -0.1 
108 PRO 108 A 108 A ? ?   ?   ? ?   ? ? ?    ?   ?   ? ?   ? ? ?    GLY 112 A 112 A ? -0.1 VAL 119 A 119 A ? -0.1 
109 GLN 109 A 109 A ? VAL 110 A 110 A ? -0.1 CYS 111 A 111 A ? -0.1 CYS 111 A 111 A ? -0.7 GLN 87  A 87  A ? -0.2 
110 VAL 110 A 110 A ? SER 41  A 41  A ? -0.1 CYS 86  A 86  A ? -0.1 ASP 113 A 113 A ? -0.8 GLY 112 A 112 A ? -0.2 
111 CYS 111 A 111 A ? GLN 109 A 109 A ? -0.7 GLY 112 A 112 A ? -0.2 SER 41  A 41  A ? -0.1 CYS 86  A 86  A ? -0.1 
112 GLY 112 A 112 A ? ASP 113 A 113 A ? -0.3 ALA 85  A 85  A ? -0.2 CYS 111 A 111 A ? -0.2 ASP 84  A 84  A ? -0.0 
113 ASP 113 A 113 A ? VAL 110 A 110 A ? -0.8 TYR 116 A 116 A ? -0.4 TYR 116 A 116 A ? -1.5 GLY 112 A 112 A ? -0.3 
114 PRO 114 A 114 A ? ?   ?   ? ?   ? ? ?    ?   ?   ? ?   ? ? ?    ASP 113 A 113 A ? -0.1 GLY 81  A 81  A ? -0.1 
115 ASN 115 A 115 A ? TYR 116 A 116 A ? -0.2 GLY 81  A 81  A ? -0.1 ASP 113 A 113 A ? -0.0 SER 79  A 79  A ? -0.0 
116 TYR 116 A 116 A ? ASP 113 A 113 A ? -1.5 VAL 110 A 110 A ? -0.1 ASP 113 A 113 A ? -0.4 ASN 115 A 115 A ? -0.2 
117 PRO 117 A 117 A ? ?   ?   ? ?   ? ? ?    ?   ?   ? ?   ? ? ?    SER 79  A 79  A ? -0.2 VAL 119 A 119 A ? -0.1 
118 GLY 118 A 118 A ? ALA 78  A 78  A ? -1.6 GLY 107 A 107 A ? -0.1 ALA 78  A 78  A ? -2.1 TYR 120 A 120 A ? -0.4 
119 VAL 119 A 119 A ? TRP 106 A 106 A ? -2.5 CYS 77  A 77  A ? -0.2 SER 105 A 105 A ? -2.2 TRP 106 A 106 A ? -1.6 
120 TYR 120 A 120 A ? VAL 76  A 76  A ? -3.2 GLY 118 A 118 A ? -0.4 VAL 76  A 76  A ? -2.7 SER 122 A 122 A ? -0.4 
121 THR 121 A 121 A ? ILE 103 A 103 A ? -3.4 VAL 119 A 119 A ? -0.3 ILE 103 A 103 A ? -1.5 VAL 123 A 123 A ? -0.6 
122 SER 122 A 122 A ? ASN 74  A 74  A ? -2.4 TYR 120 A 120 A ? -0.4 PHE 126 A 126 A ? -0.6 ARG 125 A 125 A ? -0.3 
123 VAL 123 A 123 A ? GLN 101 A 101 A ? -1.8 THR 121 A 121 A ? -0.6 PHE 126 A 126 A ? -1.3 LYS 127 A 127 A ? -0.3 
124 CYS 124 A 124 A ? GLN 101 A 101 A ? -0.6 ARG 125 A 125 A ? -0.3 LYS 127 A 127 A ? -0.7 LYS 128 A 128 A ? -0.3 
125 ARG 125 A 125 A ? SER 122 A 122 A ? -0.3 PHE 126 A 126 A ? -0.2 CYS 124 A 124 A ? -0.3 VAL 123 A 123 A ? -0.2 
126 PHE 126 A 126 A ? VAL 123 A 123 A ? -1.3 SER 122 A 122 A ? -0.6 ILE 130 A 130 A ? -2.9 ARG 125 A 125 A ? -0.2 
127 LYS 127 A 127 A ? CYS 124 A 124 A ? -0.7 VAL 123 A 123 A ? -0.3 GLU 131 A 131 A ? -3.1 ASP 132 A 132 A ? -0.2 
128 LYS 128 A 128 A ? CYS 124 A 124 A ? -0.3 TRP 129 A 129 A ? -0.2 ASP 132 A 132 A ? -2.6 THR 133 A 133 A ? -0.2 
129 TRP 129 A 129 A ? GLU 131 A 131 A ? -0.2 ILE 130 A 130 A ? -0.2 THR 133 A 133 A ? -2.4 LYS 127 A 127 A ? -0.2 
130 ILE 130 A 130 A ? PHE 126 A 126 A ? -2.9 GLU 131 A 131 A ? -0.2 ILE 134 A 134 A ? -2.5 LYS 128 A 128 A ? -0.2 
131 GLU 131 A 131 A ? LYS 127 A 127 A ? -3.1 ASP 132 A 132 A ? -0.2 ARG 135 A 135 A ? -2.5 ILE 130 A 130 A ? -0.2 
132 ASP 132 A 132 A ? LYS 128 A 128 A ? -2.6 LYS 127 A 127 A ? -0.2 ASN 136 A 136 A ? -1.9 GLU 131 A 131 A ? -0.2 
133 THR 133 A 133 A ? TRP 129 A 129 A ? -2.4 LYS 128 A 128 A ? -0.2 ASN 137 A 137 A ? -0.7 GLU 131 A 131 A ? -0.2 
134 ILE 134 A 134 A ? ILE 130 A 130 A ? -2.5 ARG 135 A 135 A ? -0.2 ASN 137 A 137 A ? -0.7 ASP 132 A 132 A ? -0.2 
135 ARG 135 A 135 A ? GLU 131 A 131 A ? -2.5 ASN 136 A 136 A ? -0.2 ILE 134 A 134 A ? -0.2 THR 133 A 133 A ? -0.2 
136 ASN 136 A 136 A ? ASP 132 A 132 A ? -1.9 ASN 137 A 137 A ? -0.2 ARG 135 A 135 A ? -0.2 ILE 134 A 134 A ? -0.2 
137 ASN 137 A 137 A ? ILE 134 A 134 A ? -0.7 THR 133 A 133 A ? -0.7 ASN 136 A 136 A ? -0.2 ARG 135 A 135 A ? -0.2 
# 
loop_
_dssp_statistics_histogram.entry_id 
_dssp_statistics_histogram.type 
_dssp_statistics_histogram.1 
_dssp_statistics_histogram.2 
_dssp_statistics_histogram.3 
_dssp_statistics_histogram.4 
_dssp_statistics_histogram.5 
_dssp_statistics_histogram.6 
_dssp_statistics_histogram.7 
_dssp_statistics_histogram.8 
_dssp_statistics_histogram.9 
_dssp_statistics_histogram.10 
_dssp_statistics_histogram.11 
_dssp_statistics_histogram.12 
_dssp_statistics_histogram.13 
_dssp_statistics_histogram.14 
_dssp_statistics_histogram.15 
_dssp_statistics_histogram.16 
_dssp_statistics_histogram.17 
_dssp_statistics_histogram.18 
_dssp_statistics_histogram.19 
_dssp_statistics_histogram.20 
_dssp_statistics_histogram.21 
_dssp_statistics_histogram.22 
_dssp_statistics_histogram.23 
_dssp_statistics_histogram.24 
_dssp_statistics_histogram.25 
_dssp_statistics_histogram.26 
_dssp_statistics_histogram.27 
_dssp_statistics_histogram.28 
_dssp_statistics_histogram.29 
_dssp_statistics_histogram.30 
Alligator_sinensis_GeneID=102369812 residues_per_alpha_helix        0 0 0 0 0 0 1 0 0 1 0 0 0 0 0 0 0 0 0 0 0 0 0 0 0 0 0 0 0 0 
Alligator_sinensis_GeneID=102369812 parallel_bridges_per_ladder     0 1 0 0 0 0 0 0 0 0 0 0 0 0 0 0 0 0 0 0 0 0 0 0 0 0 0 0 0 0 
Alligator_sinensis_GeneID=102369812 antiparallel_bridges_per_ladder 0 0 2 3 0 1 0 0 0 0 0 0 0 0 0 0 0 0 0 0 0 0 0 0 0 0 0 0 0 0 
Alligator_sinensis_GeneID=102369812 ladders_per_sheet               0 0 0 0 0 0 1 0 0 0 0 0 0 0 0 0 0 0 0 0 0 0 0 0 0 0 0 0 0 0 
# 
loop_
_dssp_statistics_hbond.entry_id 
_dssp_statistics_hbond.type 
_dssp_statistics_hbond.count 
_dssp_statistics_hbond.count_per_100 
Alligator_sinensis_GeneID=102369812 O(I)-->H-N(J)          77 56.2 
Alligator_sinensis_GeneID=102369812 'PARALLEL BRIDGES'     3  2.2  
Alligator_sinensis_GeneID=102369812 'ANTIPARALLEL BRIDGES' 31 22.6 
Alligator_sinensis_GeneID=102369812 O(I)-->H-N(I-5)        0  0.0  
Alligator_sinensis_GeneID=102369812 O(I)-->H-N(I-4)        0  0.0  
Alligator_sinensis_GeneID=102369812 O(I)-->H-N(I-3)        3  2.2  
Alligator_sinensis_GeneID=102369812 O(I)-->H-N(I-2)        0  0.0  
Alligator_sinensis_GeneID=102369812 O(I)-->H-N(I-1)        0  0.0  
Alligator_sinensis_GeneID=102369812 O(I)-->H-N(I+0)        0  0.0  
Alligator_sinensis_GeneID=102369812 O(I)-->H-N(I+1)        0  0.0  
Alligator_sinensis_GeneID=102369812 O(I)-->H-N(I+2)        9  6.6  
Alligator_sinensis_GeneID=102369812 O(I)-->H-N(I+3)        12 8.8  
Alligator_sinensis_GeneID=102369812 O(I)-->H-N(I+4)        15 10.9 
Alligator_sinensis_GeneID=102369812 O(I)-->H-N(I+5)        0  0.0  
# 
_dssp_statistics.entry_id                       Alligator_sinensis_GeneID=102369812 
_dssp_statistics.nr_of_residues                 137 
_dssp_statistics.nr_of_chains                   1 
_dssp_statistics.nr_of_ss_bridges_total         0 
_dssp_statistics.nr_of_ss_bridges_intra_chain   0 
_dssp_statistics.nr_of_ss_bridges_inter_chain   0 
# 
loop_
_chem_comp.id 
_chem_comp.type 
_chem_comp.mon_nstd_flag 
_chem_comp.name 
_chem_comp.formula 
_chem_comp.formula_weight 
ALA 'L-PEPTIDE LINKING' y ALANINE         'C3 H7 N O2'     89.093 
ARG 'L-PEPTIDE LINKING' y ARGININE        'C6 H15 N4 O2'  175.209 
ASN 'L-PEPTIDE LINKING' y ASPARAGINE      'C4 H8 N2 O3'   132.118 
ASP 'L-PEPTIDE LINKING' y 'ASPARTIC ACID' 'C4 H7 N O4'    133.103 
CYS 'L-PEPTIDE LINKING' y CYSTEINE        'C3 H7 N O2 S'  121.158 
GLN 'L-PEPTIDE LINKING' y GLUTAMINE       'C5 H10 N2 O3'  146.144 
GLU 'L-PEPTIDE LINKING' y 'GLUTAMIC ACID' 'C5 H9 N O4'    147.129 
GLY 'PEPTIDE LINKING'   y GLYCINE         'C2 H5 N O2'     75.067 
HIS 'L-PEPTIDE LINKING' y HISTIDINE       'C6 H10 N3 O2'  156.162 
ILE 'L-PEPTIDE LINKING' y ISOLEUCINE      'C6 H13 N O2'   131.173 
LEU 'L-PEPTIDE LINKING' y LEUCINE         'C6 H13 N O2'   131.173 
LYS 'L-PEPTIDE LINKING' y LYSINE          'C6 H15 N2 O2'  147.195 
MET 'L-PEPTIDE LINKING' y METHIONINE      'C5 H11 N O2 S' 149.211 
PHE 'L-PEPTIDE LINKING' y PHENYLALANINE   'C9 H11 N O2'   165.189 
PRO 'L-PEPTIDE LINKING' y PROLINE         'C5 H9 N O2'     115.13 
SER 'L-PEPTIDE LINKING' y SERINE          'C3 H7 N O3'    105.093 
THR 'L-PEPTIDE LINKING' y THREONINE       'C4 H9 N O3'    119.119 
TRP 'L-PEPTIDE LINKING' y TRYPTOPHAN      'C11 H12 N2 O2' 204.225 
TYR 'L-PEPTIDE LINKING' y TYROSINE        'C9 H11 N O3'   181.189 
VAL 'L-PEPTIDE LINKING' y VALINE          'C5 H11 N O2'   117.146 
# 
loop_
_atom_type.symbol 
N 
C 
O 
S 
# 
loop_
_entity_poly_seq.entity_id 
_entity_poly_seq.num 
_entity_poly_seq.mon_id 
_entity_poly_seq.hetero 
1   1 MET n 
1   2 LEU n 
1   3 VAL n 
1   4 LYS n 
1   5 LEU n 
1   6 CYS n 
1   7 ARG n 
1   8 PRO n 
1   9 VAL n 
1  10 GLN n 
1  11 ILE n 
1  12 ASN n 
1  13 LYS n 
1  14 ASN n 
1  15 VAL n 
1  16 GLN n 
1  17 PRO n 
1  18 LEU n 
1  19 ALA n 
1  20 LEU n 
1  21 ALA n 
1  22 ALA n 
1  23 SER n 
1  24 CYS n 
1  25 PRO n 
1  26 VAL n 
1  27 PRO n 
1  28 GLY n 
1  29 MET n 
1  30 VAL n 
1  31 CYS n 
1  32 GLN n 
1  33 VAL n 
1  34 SER n 
1  35 GLY n 
1  36 TRP n 
1  37 GLY n 
1  38 THR n 
1  39 THR n 
1  40 THR n 
1  41 SER n 
1  42 PRO n 
1  43 GLY n 
1  44 VAL n 
1  45 SER n 
1  46 TYR n 
1  47 PRO n 
1  48 ASN n 
1  49 ILE n 
1  50 LEU n 
1  51 GLN n 
1  52 CYS n 
1  53 ALA n 
1  54 ASN n 
1  55 LEU n 
1  56 THR n 
1  57 ILE n 
1  58 ILE n 
1  59 ARG n 
1  60 PRO n 
1  61 GLU n 
1  62 VAL n 
1  63 CYS n 
1  64 HIS n 
1  65 VAL n 
1  66 ILE n 
1  67 TYR n 
1  68 PRO n 
1  69 ASN n 
1  70 LEU n 
1  71 PHE n 
1  72 ASN n 
1  73 GLN n 
1  74 ASN n 
1  75 THR n 
1  76 VAL n 
1  77 CYS n 
1  78 ALA n 
1  79 SER n 
1  80 GLY n 
1  81 GLY n 
1  82 LYS n 
1  83 VAL n 
1  84 ASP n 
1  85 ALA n 
1  86 CYS n 
1  87 GLN n 
1  88 GLY n 
1  89 ASP n 
1  90 SER n 
1  91 GLY n 
1  92 GLY n 
1  93 PRO n 
1  94 LEU n 
1  95 VAL n 
1  96 CYS n 
1  97 ASN n 
1  98 GLY n 
1  99 LYS n 
1 100 LEU n 
1 101 GLN n 
1 102 GLY n 
1 103 ILE n 
1 104 VAL n 
1 105 SER n 
1 106 TRP n 
1 107 GLY n 
1 108 PRO n 
1 109 GLN n 
1 110 VAL n 
1 111 CYS n 
1 112 GLY n 
1 113 ASP n 
1 114 PRO n 
1 115 ASN n 
1 116 TYR n 
1 117 PRO n 
1 118 GLY n 
1 119 VAL n 
1 120 TYR n 
1 121 THR n 
1 122 SER n 
1 123 VAL n 
1 124 CYS n 
1 125 ARG n 
1 126 PHE n 
1 127 LYS n 
1 128 LYS n 
1 129 TRP n 
1 130 ILE n 
1 131 GLU n 
1 132 ASP n 
1 133 THR n 
1 134 ILE n 
1 135 ARG n 
1 136 ASN n 
1 137 ASN n 
# 
loop_
_pdbx_poly_seq_scheme.asym_id 
_pdbx_poly_seq_scheme.entity_id 
_pdbx_poly_seq_scheme.seq_id 
_pdbx_poly_seq_scheme.mon_id 
_pdbx_poly_seq_scheme.ndb_seq_num 
_pdbx_poly_seq_scheme.pdb_seq_num 
_pdbx_poly_seq_scheme.auth_seq_num 
_pdbx_poly_seq_scheme.pdb_mon_id 
_pdbx_poly_seq_scheme.auth_mon_id 
_pdbx_poly_seq_scheme.pdb_strand_id 
_pdbx_poly_seq_scheme.pdb_ins_code 
_pdbx_poly_seq_scheme.hetero 
A 1   1 MET   1 1   1   MET MET A ? n 
A 1   2 LEU   2 2   2   LEU LEU A ? n 
A 1   3 VAL   3 3   3   VAL VAL A ? n 
A 1   4 LYS   4 4   4   LYS LYS A ? n 
A 1   5 LEU   5 5   5   LEU LEU A ? n 
A 1   6 CYS   6 6   6   CYS CYS A ? n 
A 1   7 ARG   7 7   7   ARG ARG A ? n 
A 1   8 PRO   8 8   8   PRO PRO A ? n 
A 1   9 VAL   9 9   9   VAL VAL A ? n 
A 1  10 GLN  10 10  10  GLN GLN A ? n 
A 1  11 ILE  11 11  11  ILE ILE A ? n 
A 1  12 ASN  12 12  12  ASN ASN A ? n 
A 1  13 LYS  13 13  13  LYS LYS A ? n 
A 1  14 ASN  14 14  14  ASN ASN A ? n 
A 1  15 VAL  15 15  15  VAL VAL A ? n 
A 1  16 GLN  16 16  16  GLN GLN A ? n 
A 1  17 PRO  17 17  17  PRO PRO A ? n 
A 1  18 LEU  18 18  18  LEU LEU A ? n 
A 1  19 ALA  19 19  19  ALA ALA A ? n 
A 1  20 LEU  20 20  20  LEU LEU A ? n 
A 1  21 ALA  21 21  21  ALA ALA A ? n 
A 1  22 ALA  22 22  22  ALA ALA A ? n 
A 1  23 SER  23 23  23  SER SER A ? n 
A 1  24 CYS  24 24  24  CYS CYS A ? n 
A 1  25 PRO  25 25  25  PRO PRO A ? n 
A 1  26 VAL  26 26  26  VAL VAL A ? n 
A 1  27 PRO  27 27  27  PRO PRO A ? n 
A 1  28 GLY  28 28  28  GLY GLY A ? n 
A 1  29 MET  29 29  29  MET MET A ? n 
A 1  30 VAL  30 30  30  VAL VAL A ? n 
A 1  31 CYS  31 31  31  CYS CYS A ? n 
A 1  32 GLN  32 32  32  GLN GLN A ? n 
A 1  33 VAL  33 33  33  VAL VAL A ? n 
A 1  34 SER  34 34  34  SER SER A ? n 
A 1  35 GLY  35 35  35  GLY GLY A ? n 
A 1  36 TRP  36 36  36  TRP TRP A ? n 
A 1  37 GLY  37 37  37  GLY GLY A ? n 
A 1  38 THR  38 38  38  THR THR A ? n 
A 1  39 THR  39 39  39  THR THR A ? n 
A 1  40 THR  40 40  40  THR THR A ? n 
A 1  41 SER  41 41  41  SER SER A ? n 
A 1  42 PRO  42 42  42  PRO PRO A ? n 
A 1  43 GLY  43 43  43  GLY GLY A ? n 
A 1  44 VAL  44 44  44  VAL VAL A ? n 
A 1  45 SER  45 45  45  SER SER A ? n 
A 1  46 TYR  46 46  46  TYR TYR A ? n 
A 1  47 PRO  47 47  47  PRO PRO A ? n 
A 1  48 ASN  48 48  48  ASN ASN A ? n 
A 1  49 ILE  49 49  49  ILE ILE A ? n 
A 1  50 LEU  50 50  50  LEU LEU A ? n 
A 1  51 GLN  51 51  51  GLN GLN A ? n 
A 1  52 CYS  52 52  52  CYS CYS A ? n 
A 1  53 ALA  53 53  53  ALA ALA A ? n 
A 1  54 ASN  54 54  54  ASN ASN A ? n 
A 1  55 LEU  55 55  55  LEU LEU A ? n 
A 1  56 THR  56 56  56  THR THR A ? n 
A 1  57 ILE  57 57  57  ILE ILE A ? n 
A 1  58 ILE  58 58  58  ILE ILE A ? n 
A 1  59 ARG  59 59  59  ARG ARG A ? n 
A 1  60 PRO  60 60  60  PRO PRO A ? n 
A 1  61 GLU  61 61  61  GLU GLU A ? n 
A 1  62 VAL  62 62  62  VAL VAL A ? n 
A 1  63 CYS  63 63  63  CYS CYS A ? n 
A 1  64 HIS  64 64  64  HIS HIS A ? n 
A 1  65 VAL  65 65  65  VAL VAL A ? n 
A 1  66 ILE  66 66  66  ILE ILE A ? n 
A 1  67 TYR  67 67  67  TYR TYR A ? n 
A 1  68 PRO  68 68  68  PRO PRO A ? n 
A 1  69 ASN  69 69  69  ASN ASN A ? n 
A 1  70 LEU  70 70  70  LEU LEU A ? n 
A 1  71 PHE  71 71  71  PHE PHE A ? n 
A 1  72 ASN  72 72  72  ASN ASN A ? n 
A 1  73 GLN  73 73  73  GLN GLN A ? n 
A 1  74 ASN  74 74  74  ASN ASN A ? n 
A 1  75 THR  75 75  75  THR THR A ? n 
A 1  76 VAL  76 76  76  VAL VAL A ? n 
A 1  77 CYS  77 77  77  CYS CYS A ? n 
A 1  78 ALA  78 78  78  ALA ALA A ? n 
A 1  79 SER  79 79  79  SER SER A ? n 
A 1  80 GLY  80 80  80  GLY GLY A ? n 
A 1  81 GLY  81 81  81  GLY GLY A ? n 
A 1  82 LYS  82 82  82  LYS LYS A ? n 
A 1  83 VAL  83 83  83  VAL VAL A ? n 
A 1  84 ASP  84 84  84  ASP ASP A ? n 
A 1  85 ALA  85 85  85  ALA ALA A ? n 
A 1  86 CYS  86 86  86  CYS CYS A ? n 
A 1  87 GLN  87 87  87  GLN GLN A ? n 
A 1  88 GLY  88 88  88  GLY GLY A ? n 
A 1  89 ASP  89 89  89  ASP ASP A ? n 
A 1  90 SER  90 90  90  SER SER A ? n 
A 1  91 GLY  91 91  91  GLY GLY A ? n 
A 1  92 GLY  92 92  92  GLY GLY A ? n 
A 1  93 PRO  93 93  93  PRO PRO A ? n 
A 1  94 LEU  94 94  94  LEU LEU A ? n 
A 1  95 VAL  95 95  95  VAL VAL A ? n 
A 1  96 CYS  96 96  96  CYS CYS A ? n 
A 1  97 ASN  97 97  97  ASN ASN A ? n 
A 1  98 GLY  98 98  98  GLY GLY A ? n 
A 1  99 LYS  99 99  99  LYS LYS A ? n 
A 1 100 LEU 100 100 100 LEU LEU A ? n 
A 1 101 GLN 101 101 101 GLN GLN A ? n 
A 1 102 GLY 102 102 102 GLY GLY A ? n 
A 1 103 ILE 103 103 103 ILE ILE A ? n 
A 1 104 VAL 104 104 104 VAL VAL A ? n 
A 1 105 SER 105 105 105 SER SER A ? n 
A 1 106 TRP 106 106 106 TRP TRP A ? n 
A 1 107 GLY 107 107 107 GLY GLY A ? n 
A 1 108 PRO 108 108 108 PRO PRO A ? n 
A 1 109 GLN 109 109 109 GLN GLN A ? n 
A 1 110 VAL 110 110 110 VAL VAL A ? n 
A 1 111 CYS 111 111 111 CYS CYS A ? n 
A 1 112 GLY 112 112 112 GLY GLY A ? n 
A 1 113 ASP 113 113 113 ASP ASP A ? n 
A 1 114 PRO 114 114 114 PRO PRO A ? n 
A 1 115 ASN 115 115 115 ASN ASN A ? n 
A 1 116 TYR 116 116 116 TYR TYR A ? n 
A 1 117 PRO 117 117 117 PRO PRO A ? n 
A 1 118 GLY 118 118 118 GLY GLY A ? n 
A 1 119 VAL 119 119 119 VAL VAL A ? n 
A 1 120 TYR 120 120 120 TYR TYR A ? n 
A 1 121 THR 121 121 121 THR THR A ? n 
A 1 122 SER 122 122 122 SER SER A ? n 
A 1 123 VAL 123 123 123 VAL VAL A ? n 
A 1 124 CYS 124 124 124 CYS CYS A ? n 
A 1 125 ARG 125 125 125 ARG ARG A ? n 
A 1 126 PHE 126 126 126 PHE PHE A ? n 
A 1 127 LYS 127 127 127 LYS LYS A ? n 
A 1 128 LYS 128 128 128 LYS LYS A ? n 
A 1 129 TRP 129 129 129 TRP TRP A ? n 
A 1 130 ILE 130 130 130 ILE ILE A ? n 
A 1 131 GLU 131 131 131 GLU GLU A ? n 
A 1 132 ASP 132 132 132 ASP ASP A ? n 
A 1 133 THR 133 133 133 THR THR A ? n 
A 1 134 ILE 134 134 134 ILE ILE A ? n 
A 1 135 ARG 135 135 135 ARG ARG A ? n 
A 1 136 ASN 136 136 136 ASN ASN A ? n 
A 1 137 ASN 137 137 137 ASN ASN A ? n 
# 
loop_
_atom_site.group_PDB 
_atom_site.id 
_atom_site.type_symbol 
_atom_site.label_atom_id 
_atom_site.label_alt_id 
_atom_site.label_comp_id 
_atom_site.label_asym_id 
_atom_site.label_entity_id 
_atom_site.label_seq_id 
_atom_site.pdbx_PDB_ins_code 
_atom_site.Cartn_x 
_atom_site.Cartn_y 
_atom_site.Cartn_z 
_atom_site.occupancy 
_atom_site.B_iso_or_equiv 
_atom_site.pdbx_formal_charge 
_atom_site.auth_seq_id 
_atom_site.auth_comp_id 
_atom_site.auth_asym_id 
_atom_site.auth_atom_id 
_atom_site.pdbx_PDB_model_num 
ATOM 1    N N   ? MET A 1   1 ?  -5.258   9.723   7.975 1.000 74.510 ? 1   MET A N   1 
ATOM 2    C CA  ? MET A 1   1 ?  -6.276  10.764   7.872 1.000 74.510 ? 1   MET A CA  1 
ATOM 3    C C   ? MET A 1   1 ?  -7.070  10.622   6.577 1.000 74.510 ? 1   MET A C   1 
ATOM 4    C CB  ? MET A 1   1 ?  -5.637  12.152   7.944 1.000 74.510 ? 1   MET A CB  1 
ATOM 5    O O   ? MET A 1   1 ?  -6.490  10.451   5.504 1.000 74.510 ? 1   MET A O   1 
ATOM 6    C CG  ? MET A 1   1 ?  -6.627  13.293   7.772 1.000 74.510 ? 1   MET A CG  1 
ATOM 7    S SD  ? MET A 1   1 ?  -5.827  14.940   7.878 1.000 74.510 ? 1   MET A SD  1 
ATOM 8    C CE  ? MET A 1   1 ?  -5.332  15.167   6.147 1.000 74.510 ? 1   MET A CE  1 
ATOM 9    N N   ? LEU A 1   2 ?  -8.512  10.445   6.666 1.000 87.590 ? 2   LEU A N   1 
ATOM 10   C CA  ? LEU A 1   2 ?  -9.414  10.425   5.519 1.000 87.590 ? 2   LEU A CA  1 
ATOM 11   C C   ? LEU A 1   2 ?  -9.685  11.839   5.017 1.000 87.590 ? 2   LEU A C   1 
ATOM 12   C CB  ? LEU A 1   2 ? -10.732   9.739   5.886 1.000 87.590 ? 2   LEU A CB  1 
ATOM 13   O O   ? LEU A 1   2 ?  -9.966  12.741   5.809 1.000 87.590 ? 2   LEU A O   1 
ATOM 14   C CG  ? LEU A 1   2 ? -10.662   8.235   6.154 1.000 87.590 ? 2   LEU A CG  1 
ATOM 15   C CD1 ? LEU A 1   2 ? -12.050   7.687   6.469 1.000 87.590 ? 2   LEU A CD1 1 
ATOM 16   C CD2 ? LEU A 1   2 ? -10.052   7.507   4.961 1.000 87.590 ? 2   LEU A CD2 1 
ATOM 17   N N   ? VAL A 1   3 ?  -9.498  12.006   3.775 1.000 89.550 ? 3   VAL A N   1 
ATOM 18   C CA  ? VAL A 1   3 ?  -9.763  13.298   3.151 1.000 89.550 ? 3   VAL A CA  1 
ATOM 19   C C   ? VAL A 1   3 ? -11.167  13.305   2.552 1.000 89.550 ? 3   VAL A C   1 
ATOM 20   C CB  ? VAL A 1   3 ?  -8.717  13.628   2.062 1.000 89.550 ? 3   VAL A CB  1 
ATOM 21   O O   ? VAL A 1   3 ? -11.567  12.350   1.880 1.000 89.550 ? 3   VAL A O   1 
ATOM 22   C CG1 ? VAL A 1   3 ?  -9.040  14.960   1.389 1.000 89.550 ? 3   VAL A CG1 1 
ATOM 23   C CG2 ? VAL A 1   3 ?  -7.313  13.655   2.663 1.000 89.550 ? 3   VAL A CG2 1 
ATOM 24   N N   ? LYS A 1   4 ? -11.918  14.420   2.864 1.000 89.030 ? 4   LYS A N   1 
ATOM 25   C CA  ? LYS A 1   4 ? -13.245  14.632   2.293 1.000 89.030 ? 4   LYS A CA  1 
ATOM 26   C C   ? LYS A 1   4 ? -13.186  15.591   1.108 1.000 89.030 ? 4   LYS A C   1 
ATOM 27   C CB  ? LYS A 1   4 ? -14.207  15.167   3.354 1.000 89.030 ? 4   LYS A CB  1 
ATOM 28   O O   ? LYS A 1   4 ? -12.546  16.642   1.184 1.000 89.030 ? 4   LYS A O   1 
ATOM 29   C CG  ? LYS A 1   4 ? -15.638  15.335   2.864 1.000 89.030 ? 4   LYS A CG  1 
ATOM 30   C CD  ? LYS A 1   4 ? -16.549  15.859   3.966 1.000 89.030 ? 4   LYS A CD  1 
ATOM 31   C CE  ? LYS A 1   4 ? -17.974  16.056   3.469 1.000 89.030 ? 4   LYS A CE  1 
ATOM 32   N NZ  ? LYS A 1   4 ? -18.875  16.553   4.552 1.000 89.030 ? 4   LYS A NZ  1 
ATOM 33   N N   ? LEU A 1   5 ? -13.741  15.215   0.052 1.000 91.550 ? 5   LEU A N   1 
ATOM 34   C CA  ? LEU A 1   5 ? -13.764  16.066  -1.132 1.000 91.550 ? 5   LEU A CA  1 
ATOM 35   C C   ? LEU A 1   5 ? -14.657  17.283  -0.909 1.000 91.550 ? 5   LEU A C   1 
ATOM 36   C CB  ? LEU A 1   5 ? -14.252  15.277  -2.350 1.000 91.550 ? 5   LEU A CB  1 
ATOM 37   O O   ? LEU A 1   5 ? -15.682  17.190  -0.231 1.000 91.550 ? 5   LEU A O   1 
ATOM 38   C CG  ? LEU A 1   5 ? -13.393  14.085  -2.774 1.000 91.550 ? 5   LEU A CG  1 
ATOM 39   C CD1 ? LEU A 1   5 ? -14.035  13.361  -3.953 1.000 91.550 ? 5   LEU A CD1 1 
ATOM 40   C CD2 ? LEU A 1   5 ? -11.980  14.540  -3.124 1.000 91.550 ? 5   LEU A CD2 1 
ATOM 41   N N   ? CYS A 1   6 ? -14.320  18.445  -1.440 1.000 94.490 ? 6   CYS A N   1 
ATOM 42   C CA  ? CYS A 1   6 ? -15.080  19.683  -1.307 1.000 94.490 ? 6   CYS A CA  1 
ATOM 43   C C   ? CYS A 1   6 ? -16.386  19.607  -2.089 1.000 94.490 ? 6   CYS A C   1 
ATOM 44   C CB  ? CYS A 1   6 ? -14.253  20.873  -1.792 1.000 94.490 ? 6   CYS A CB  1 
ATOM 45   O O   ? CYS A 1   6 ? -17.381  20.225  -1.705 1.000 94.490 ? 6   CYS A O   1 
ATOM 46   S SG  ? CYS A 1   6 ? -15.059  22.470  -1.538 1.000 94.490 ? 6   CYS A SG  1 
ATOM 47   N N   ? ARG A 1   7 ? -16.413  18.748  -3.229 1.000 94.940 ? 7   ARG A N   1 
ATOM 48   C CA  ? ARG A 1   7 ? -17.591  18.471  -4.046 1.000 94.940 ? 7   ARG A CA  1 
ATOM 49   C C   ? ARG A 1   7 ? -17.682  16.988  -4.390 1.000 94.940 ? 7   ARG A C   1 
ATOM 50   C CB  ? ARG A 1   7 ? -17.564  19.306  -5.328 1.000 94.940 ? 7   ARG A CB  1 
ATOM 51   O O   ? ARG A 1   7 ? -16.660  16.312  -4.524 1.000 94.940 ? 7   ARG A O   1 
ATOM 52   C CG  ? ARG A 1   7 ? -17.573  20.807  -5.086 1.000 94.940 ? 7   ARG A CG  1 
ATOM 53   C CD  ? ARG A 1   7 ? -17.529  21.589  -6.391 1.000 94.940 ? 7   ARG A CD  1 
ATOM 54   N NE  ? ARG A 1   7 ? -17.471  23.029  -6.155 1.000 94.940 ? 7   ARG A NE  1 
ATOM 55   N NH1 ? ARG A 1   7 ? -17.634  23.610  -8.385 1.000 94.940 ? 7   ARG A NH1 1 
ATOM 56   N NH2 ? ARG A 1   7 ? -17.460  25.239  -6.781 1.000 94.940 ? 7   ARG A NH2 1 
ATOM 57   C CZ  ? ARG A 1   7 ? -17.522  23.956  -7.107 1.000 94.940 ? 7   ARG A CZ  1 
ATOM 58   N N   ? PRO A 1   8 ? -18.969  16.548  -4.519 1.000 91.950 ? 8   PRO A N   1 
ATOM 59   C CA  ? PRO A 1   8 ? -19.105  15.147  -4.922 1.000 91.950 ? 8   PRO A CA  1 
ATOM 60   C C   ? PRO A 1   8 ? -18.450  14.854  -6.270 1.000 91.950 ? 8   PRO A C   1 
ATOM 61   C CB  ? PRO A 1   8 ? -20.621  14.947  -4.997 1.000 91.950 ? 8   PRO A CB  1 
ATOM 62   O O   ? PRO A 1   8 ? -18.454  15.707  -7.161 1.000 91.950 ? 8   PRO A O   1 
ATOM 63   C CG  ? PRO A 1   8 ? -21.192  16.042  -4.155 1.000 91.950 ? 8   PRO A CG  1 
ATOM 64   C CD  ? PRO A 1   8 ? -20.267  17.223  -4.216 1.000 91.950 ? 8   PRO A CD  1 
ATOM 65   N N   ? VAL A 1   9 ? -17.858  13.691  -6.318 1.000 92.420 ? 9   VAL A N   1 
ATOM 66   C CA  ? VAL A 1   9 ? -17.301  13.233  -7.587 1.000 92.420 ? 9   VAL A CA  1 
ATOM 67   C C   ? VAL A 1   9 ? -18.432  12.885  -8.552 1.000 92.420 ? 9   VAL A C   1 
ATOM 68   C CB  ? VAL A 1   9 ? -16.372  12.014  -7.392 1.000 92.420 ? 9   VAL A CB  1 
ATOM 69   O O   ? VAL A 1   9 ? -19.475  12.373  -8.137 1.000 92.420 ? 9   VAL A O   1 
ATOM 70   C CG1 ? VAL A 1   9 ? -17.168  10.798  -6.923 1.000 92.420 ? 9   VAL A CG1 1 
ATOM 71   C CG2 ? VAL A 1   9 ? -15.625  11.701  -8.687 1.000 92.420 ? 9   VAL A CG2 1 
ATOM 72   N N   ? GLN A 1  10 ? -18.302  13.252  -9.877 1.000 95.620 ? 10  GLN A N   1 
ATOM 73   C CA  ? GLN A 1  10 ? -19.238  12.827 -10.912 1.000 95.620 ? 10  GLN A CA  1 
ATOM 74   C C   ? GLN A 1  10 ? -18.990  11.377 -11.317 1.000 95.620 ? 10  GLN A C   1 
ATOM 75   C CB  ? GLN A 1  10 ? -19.137  13.739 -12.136 1.000 95.620 ? 10  GLN A CB  1 
ATOM 76   O O   ? GLN A 1  10 ? -17.970  11.065 -11.935 1.000 95.620 ? 10  GLN A O   1 
ATOM 77   C CG  ? GLN A 1  10 ? -19.613  15.163 -11.883 1.000 95.620 ? 10  GLN A CG  1 
ATOM 78   C CD  ? GLN A 1  10 ? -19.625  16.010 -13.142 1.000 95.620 ? 10  GLN A CD  1 
ATOM 79   N NE2 ? GLN A 1  10 ? -20.216  17.196 -13.052 1.000 95.620 ? 10  GLN A NE2 1 
ATOM 80   O OE1 ? GLN A 1  10 ? -19.108  15.601 -14.186 1.000 95.620 ? 10  GLN A OE1 1 
ATOM 81   N N   ? ILE A 1  11 ? -19.896  10.578 -10.931 1.000 95.480 ? 11  ILE A N   1 
ATOM 82   C CA  ? ILE A 1  11 ? -19.765   9.167 -11.276 1.000 95.480 ? 11  ILE A CA  1 
ATOM 83   C C   ? ILE A 1  11 ? -20.123   8.959 -12.745 1.000 95.480 ? 11  ILE A C   1 
ATOM 84   C CB  ? ILE A 1  11 ? -20.654   8.280 -10.376 1.000 95.480 ? 11  ILE A CB  1 
ATOM 85   O O   ? ILE A 1  11 ? -21.192   9.378 -13.195 1.000 95.480 ? 11  ILE A O   1 
ATOM 86   C CG1 ? ILE A 1  11 ? -20.318   8.511  -8.898 1.000 95.480 ? 11  ILE A CG1 1 
ATOM 87   C CG2 ? ILE A 1  11 ? -20.497   6.803 -10.749 1.000 95.480 ? 11  ILE A CG2 1 
ATOM 88   C CD1 ? ILE A 1  11 ? -18.908   8.087  -8.511 1.000 95.480 ? 11  ILE A CD1 1 
ATOM 89   N N   ? ASN A 1  12 ? -19.188   8.299 -13.442 1.000 95.790 ? 12  ASN A N   1 
ATOM 90   C CA  ? ASN A 1  12 ? -19.380   7.948 -14.845 1.000 95.790 ? 12  ASN A CA  1 
ATOM 91   C C   ? ASN A 1  12 ? -18.630   6.669 -15.210 1.000 95.790 ? 12  ASN A C   1 
ATOM 92   C CB  ? ASN A 1  12 ? -18.939   9.099 -15.752 1.000 95.790 ? 12  ASN A CB  1 
ATOM 93   O O   ? ASN A 1  12 ? -18.216   5.914 -14.328 1.000 95.790 ? 12  ASN A O   1 
ATOM 94   C CG  ? ASN A 1  12 ? -17.482   9.470 -15.559 1.000 95.790 ? 12  ASN A CG  1 
ATOM 95   N ND2 ? ASN A 1  12 ? -17.211  10.764 -15.436 1.000 95.790 ? 12  ASN A ND2 1 
ATOM 96   O OD1 ? ASN A 1  12 ? -16.607   8.601 -15.521 1.000 95.790 ? 12  ASN A OD1 1 
ATOM 97   N N   ? LYS A 1  13 ? -18.520   6.407 -16.538 1.000 95.030 ? 13  LYS A N   1 
ATOM 98   C CA  ? LYS A 1  13 ? -17.926   5.150 -16.985 1.000 95.030 ? 13  LYS A CA  1 
ATOM 99   C C   ? LYS A 1  13 ? -16.460   5.057 -16.572 1.000 95.030 ? 13  LYS A C   1 
ATOM 100  C CB  ? LYS A 1  13 ? -18.053   5.006 -18.502 1.000 95.030 ? 13  LYS A CB  1 
ATOM 101  O O   ? LYS A 1  13 ? -15.905   3.960 -16.479 1.000 95.030 ? 13  LYS A O   1 
ATOM 102  C CG  ? LYS A 1  13 ? -17.302   6.069 -19.290 1.000 95.030 ? 13  LYS A CG  1 
ATOM 103  C CD  ? LYS A 1  13 ? -17.471   5.875 -20.792 1.000 95.030 ? 13  LYS A CD  1 
ATOM 104  C CE  ? LYS A 1  13 ? -16.741   6.954 -21.581 1.000 95.030 ? 13  LYS A CE  1 
ATOM 105  N NZ  ? LYS A 1  13 ? -16.907   6.771 -23.054 1.000 95.030 ? 13  LYS A NZ  1 
ATOM 106  N N   ? ASN A 1  14 ? -15.836   6.202 -16.254 1.000 91.410 ? 14  ASN A N   1 
ATOM 107  C CA  ? ASN A 1  14 ? -14.409   6.251 -15.951 1.000 91.410 ? 14  ASN A CA  1 
ATOM 108  C C   ? ASN A 1  14 ? -14.159   6.492 -14.465 1.000 91.410 ? 14  ASN A C   1 
ATOM 109  C CB  ? ASN A 1  14 ? -13.720   7.331 -16.787 1.000 91.410 ? 14  ASN A CB  1 
ATOM 110  O O   ? ASN A 1  14 ? -13.049   6.279 -13.975 1.000 91.410 ? 14  ASN A O   1 
ATOM 111  C CG  ? ASN A 1  14 ? -13.822   7.070 -18.277 1.000 91.410 ? 14  ASN A CG  1 
ATOM 112  N ND2 ? ASN A 1  14 ? -14.213   8.089 -19.032 1.000 91.410 ? 14  ASN A ND2 1 
ATOM 113  O OD1 ? ASN A 1  14 ? -13.552   5.961 -18.745 1.000 91.410 ? 14  ASN A OD1 1 
ATOM 114  N N   ? VAL A 1  15 ? -15.178   6.970 -13.707 1.000 92.460 ? 15  VAL A N   1 
ATOM 115  C CA  ? VAL A 1  15 ? -15.014   7.292 -12.293 1.000 92.460 ? 15  VAL A CA  1 
ATOM 116  C C   ? VAL A 1  15 ? -16.080   6.570 -11.472 1.000 92.460 ? 15  VAL A C   1 
ATOM 117  C CB  ? VAL A 1  15 ? -15.092   8.815 -12.045 1.000 92.460 ? 15  VAL A CB  1 
ATOM 118  O O   ? VAL A 1  15 ? -17.275   6.839 -11.620 1.000 92.460 ? 15  VAL A O   1 
ATOM 119  C CG1 ? VAL A 1  15 ? -14.876   9.133 -10.567 1.000 92.460 ? 15  VAL A CG1 1 
ATOM 120  C CG2 ? VAL A 1  15 ? -14.066   9.548 -12.908 1.000 92.460 ? 15  VAL A CG2 1 
ATOM 121  N N   ? GLN A 1  16 ? -15.630   5.587 -10.596 1.000 92.730 ? 16  GLN A N   1 
ATOM 122  C CA  ? GLN A 1  16 ? -16.537   4.843  -9.727 1.000 92.730 ? 16  GLN A CA  1 
ATOM 123  C C   ? GLN A 1  16 ? -15.867   4.496  -8.401 1.000 92.730 ? 16  GLN A C   1 
ATOM 124  C CB  ? GLN A 1  16 ? -17.020   3.568 -10.421 1.000 92.730 ? 16  GLN A CB  1 
ATOM 125  O O   ? GLN A 1  16 ? -14.646   4.341  -8.338 1.000 92.730 ? 16  GLN A O   1 
ATOM 126  C CG  ? GLN A 1  16 ? -17.684   3.815 -11.768 1.000 92.730 ? 16  GLN A CG  1 
ATOM 127  C CD  ? GLN A 1  16 ? -18.194   2.540 -12.414 1.000 92.730 ? 16  GLN A CD  1 
ATOM 128  N NE2 ? GLN A 1  16 ? -18.054   2.446 -13.732 1.000 92.730 ? 16  GLN A NE2 1 
ATOM 129  O OE1 ? GLN A 1  16 ? -18.709   1.647 -11.733 1.000 92.730 ? 16  GLN A OE1 1 
ATOM 130  N N   ? PRO A 1  17 ? -16.772   4.419  -7.319 1.000 92.660 ? 17  PRO A N   1 
ATOM 131  C CA  ? PRO A 1  17 ? -16.212   3.995  -6.033 1.000 92.660 ? 17  PRO A CA  1 
ATOM 132  C C   ? PRO A 1  17 ? -15.690   2.561  -6.062 1.000 92.660 ? 17  PRO A C   1 
ATOM 133  C CB  ? PRO A 1  17 ? -17.397   4.126  -5.072 1.000 92.660 ? 17  PRO A CB  1 
ATOM 134  O O   ? PRO A 1  17 ? -16.222   1.721  -6.792 1.000 92.660 ? 17  PRO A O   1 
ATOM 135  C CG  ? PRO A 1  17 ? -18.360   5.029  -5.773 1.000 92.660 ? 17  PRO A CG  1 
ATOM 136  C CD  ? PRO A 1  17 ? -18.182   4.857  -7.255 1.000 92.660 ? 17  PRO A CD  1 
ATOM 137  N N   ? LEU A 1  18 ? -14.704   2.308  -5.280 1.000 93.290 ? 18  LEU A N   1 
ATOM 138  C CA  ? LEU A 1  18 ? -14.127   0.984  -5.075 1.000 93.290 ? 18  LEU A CA  1 
ATOM 139  C C   ? LEU A 1  18 ? -14.556   0.406  -3.730 1.000 93.290 ? 18  LEU A C   1 
ATOM 140  C CB  ? LEU A 1  18 ? -12.600   1.046  -5.153 1.000 93.290 ? 18  LEU A CB  1 
ATOM 141  O O   ? LEU A 1  18 ? -14.452   1.077  -2.700 1.000 93.290 ? 18  LEU A O   1 
ATOM 142  C CG  ? LEU A 1  18 ? -11.868  -0.297  -5.191 1.000 93.290 ? 18  LEU A CG  1 
ATOM 143  C CD1 ? LEU A 1  18 ? -12.198  -1.045  -6.478 1.000 93.290 ? 18  LEU A CD1 1 
ATOM 144  C CD2 ? LEU A 1  18 ? -10.363  -0.089  -5.058 1.000 93.290 ? 18  LEU A CD2 1 
ATOM 145  N N   ? ALA A 1  19 ? -15.110  -0.816  -3.804 1.000 94.890 ? 19  ALA A N   1 
ATOM 146  C CA  ? ALA A 1  19 ? -15.534  -1.447  -2.557 1.000 94.890 ? 19  ALA A CA  1 
ATOM 147  C C   ? ALA A 1  19 ? -14.338  -1.732  -1.652 1.000 94.890 ? 19  ALA A C   1 
ATOM 148  C CB  ? ALA A 1  19 ? -16.298  -2.736  -2.846 1.000 94.890 ? 19  ALA A CB  1 
ATOM 149  O O   ? ALA A 1  19 ? -13.248  -2.049  -2.134 1.000 94.890 ? 19  ALA A O   1 
ATOM 150  N N   ? LEU A 1  20 ? -14.601  -1.610  -0.258 1.000 95.960 ? 20  LEU A N   1 
ATOM 151  C CA  ? LEU A 1  20 ? -13.591  -1.995   0.722 1.000 95.960 ? 20  LEU A CA  1 
ATOM 152  C C   ? LEU A 1  20 ? -13.590  -3.505   0.937 1.000 95.960 ? 20  LEU A C   1 
ATOM 153  C CB  ? LEU A 1  20 ? -13.835  -1.279   2.053 1.000 95.960 ? 20  LEU A CB  1 
ATOM 154  O O   ? LEU A 1  20 ? -14.650  -4.136   0.943 1.000 95.960 ? 20  LEU A O   1 
ATOM 155  C CG  ? LEU A 1  20 ? -13.776   0.249   2.022 1.000 95.960 ? 20  LEU A CG  1 
ATOM 156  C CD1 ? LEU A 1  20 ? -14.065   0.819   3.406 1.000 95.960 ? 20  LEU A CD1 1 
ATOM 157  C CD2 ? LEU A 1  20 ? -12.416   0.721   1.516 1.000 95.960 ? 20  LEU A CD2 1 
ATOM 158  N N   ? ALA A 1  21 ? -12.440  -4.061   1.055 1.000 95.390 ? 21  ALA A N   1 
ATOM 159  C CA  ? ALA A 1  21 ? -12.342  -5.492   1.332 1.000 95.390 ? 21  ALA A CA  1 
ATOM 160  C C   ? ALA A 1  21 ? -12.960  -5.833   2.685 1.000 95.390 ? 21  ALA A C   1 
ATOM 161  C CB  ? ALA A 1  21 ? -10.885  -5.945   1.287 1.000 95.390 ? 21  ALA A CB  1 
ATOM 162  O O   ? ALA A 1  21 ? -12.754  -5.115   3.667 1.000 95.390 ? 21  ALA A O   1 
ATOM 163  N N   ? ALA A 1  22 ? -13.730  -6.921   2.776 1.000 91.100 ? 22  ALA A N   1 
ATOM 164  C CA  ? ALA A 1  22 ? -14.372  -7.376   4.006 1.000 91.100 ? 22  ALA A CA  1 
ATOM 165  C C   ? ALA A 1  22 ? -13.391  -8.149   4.884 1.000 91.100 ? 22  ALA A C   1 
ATOM 166  C CB  ? ALA A 1  22 ? -15.588  -8.242   3.684 1.000 91.100 ? 22  ALA A CB  1 
ATOM 167  O O   ? ALA A 1  22 ? -13.554  -8.207   6.105 1.000 91.100 ? 22  ALA A O   1 
ATOM 168  N N   ? SER A 1  23 ? -12.409  -8.742   4.293 1.000 95.760 ? 23  SER A N   1 
ATOM 169  C CA  ? SER A 1  23 ? -11.360  -9.493   4.976 1.000 95.760 ? 23  SER A CA  1 
ATOM 170  C C   ? SER A 1  23 ?  -9.982  -9.148   4.422 1.000 95.760 ? 23  SER A C   1 
ATOM 171  C CB  ? SER A 1  23 ? -11.608 -10.997   4.849 1.000 95.760 ? 23  SER A CB  1 
ATOM 172  O O   ? SER A 1  23 ?  -9.867  -8.619   3.315 1.000 95.760 ? 23  SER A O   1 
ATOM 173  O OG  ? SER A 1  23 ? -11.592 -11.396   3.490 1.000 95.760 ? 23  SER A OG  1 
ATOM 174  N N   ? CYS A 1  24 ?  -8.956  -9.477   5.302 1.000 96.690 ? 24  CYS A N   1 
ATOM 175  C CA  ? CYS A 1  24 ?  -7.589  -9.186   4.885 1.000 96.690 ? 24  CYS A CA  1 
ATOM 176  C C   ? CYS A 1  24 ?  -7.159 -10.106   3.748 1.000 96.690 ? 24  CYS A C   1 
ATOM 177  C CB  ? CYS A 1  24 ?  -6.626  -9.333   6.063 1.000 96.690 ? 24  CYS A CB  1 
ATOM 178  O O   ? CYS A 1  24 ?  -7.624 -11.243   3.654 1.000 96.690 ? 24  CYS A O   1 
ATOM 179  S SG  ? CYS A 1  24 ?  -6.840  -8.072   7.338 1.000 96.690 ? 24  CYS A SG  1 
ATOM 180  N N   ? PRO A 1  25 ?  -6.286  -9.566   2.834 1.000 96.270 ? 25  PRO A N   1 
ATOM 181  C CA  ? PRO A 1  25 ?  -5.799 -10.412   1.741 1.000 96.270 ? 25  PRO A CA  1 
ATOM 182  C C   ? PRO A 1  25 ?  -4.991 -11.609   2.237 1.000 96.270 ? 25  PRO A C   1 
ATOM 183  C CB  ? PRO A 1  25 ?  -4.921  -9.461   0.924 1.000 96.270 ? 25  PRO A CB  1 
ATOM 184  O O   ? PRO A 1  25 ?  -4.341 -11.529   3.283 1.000 96.270 ? 25  PRO A O   1 
ATOM 185  C CG  ? PRO A 1  25 ?  -4.427  -8.454   1.911 1.000 96.270 ? 25  PRO A CG  1 
ATOM 186  C CD  ? PRO A 1  25 ?  -5.495  -8.234   2.944 1.000 96.270 ? 25  PRO A CD  1 
ATOM 187  N N   ? VAL A 1  26 ?  -5.058 -12.691   1.542 1.000 96.620 ? 26  VAL A N   1 
ATOM 188  C CA  ? VAL A 1  26 ?  -4.337 -13.909   1.894 1.000 96.620 ? 26  VAL A CA  1 
ATOM 189  C C   ? VAL A 1  26 ?  -3.139 -14.088   0.965 1.000 96.620 ? 26  VAL A C   1 
ATOM 190  C CB  ? VAL A 1  26 ?  -5.254 -15.151   1.827 1.000 96.620 ? 26  VAL A CB  1 
ATOM 191  O O   ? VAL A 1  26 ?  -3.167 -13.647  -0.186 1.000 96.620 ? 26  VAL A O   1 
ATOM 192  C CG1 ? VAL A 1  26 ?  -6.386 -15.043   2.847 1.000 96.620 ? 26  VAL A CG1 1 
ATOM 193  C CG2 ? VAL A 1  26 ?  -5.816 -15.323   0.417 1.000 96.620 ? 26  VAL A CG2 1 
ATOM 194  N N   ? PRO A 1  27 ?  -2.110 -14.725   1.538 1.000 97.550 ? 27  PRO A N   1 
ATOM 195  C CA  ? PRO A 1  27 ?  -0.929 -14.964   0.705 1.000 97.550 ? 27  PRO A CA  1 
ATOM 196  C C   ? PRO A 1  27 ?  -1.262 -15.685  -0.599 1.000 97.550 ? 27  PRO A C   1 
ATOM 197  C CB  ? PRO A 1  27 ?  -0.038 -15.832   1.598 1.000 97.550 ? 27  PRO A CB  1 
ATOM 198  O O   ? PRO A 1  27 ?  -2.083 -16.606  -0.607 1.000 97.550 ? 27  PRO A O   1 
ATOM 199  C CG  ? PRO A 1  27 ?  -0.429 -15.472   2.994 1.000 97.550 ? 27  PRO A CG  1 
ATOM 200  C CD  ? PRO A 1  27 ?  -1.911 -15.231   3.027 1.000 97.550 ? 27  PRO A CD  1 
ATOM 201  N N   ? GLY A 1  28 ?  -0.615 -15.187  -1.676 1.000 97.430 ? 28  GLY A N   1 
ATOM 202  C CA  ? GLY A 1  28 ?  -0.811 -15.795  -2.982 1.000 97.430 ? 28  GLY A CA  1 
ATOM 203  C C   ? GLY A 1  28 ?  -1.837 -15.068  -3.831 1.000 97.430 ? 28  GLY A C   1 
ATOM 204  O O   ? GLY A 1  28 ?  -1.926 -15.297  -5.039 1.000 97.430 ? 28  GLY A O   1 
ATOM 205  N N   ? MET A 1  29 ?  -2.656 -14.291  -3.184 1.000 97.680 ? 29  MET A N   1 
ATOM 206  C CA  ? MET A 1  29 ?  -3.633 -13.480  -3.904 1.000 97.680 ? 29  MET A CA  1 
ATOM 207  C C   ? MET A 1  29 ?  -2.939 -12.497  -4.841 1.000 97.680 ? 29  MET A C   1 
ATOM 208  C CB  ? MET A 1  29 ?  -4.531 -12.723  -2.924 1.000 97.680 ? 29  MET A CB  1 
ATOM 209  O O   ? MET A 1  29 ?  -1.945 -11.872  -4.467 1.000 97.680 ? 29  MET A O   1 
ATOM 210  C CG  ? MET A 1  29 ?  -5.750 -12.090  -3.574 1.000 97.680 ? 29  MET A CG  1 
ATOM 211  S SD  ? MET A 1  29 ?  -6.914 -11.382  -2.344 1.000 97.680 ? 29  MET A SD  1 
ATOM 212  C CE  ? MET A 1  29 ?  -8.047 -10.495  -3.449 1.000 97.680 ? 29  MET A CE  1 
ATOM 213  N N   ? VAL A 1  30 ?  -3.404 -12.353  -6.093 1.000 97.850 ? 30  VAL A N   1 
ATOM 214  C CA  ? VAL A 1  30 ?  -2.869 -11.405  -7.065 1.000 97.850 ? 30  VAL A CA  1 
ATOM 215  C C   ? VAL A 1  30 ?  -3.643 -10.091  -6.986 1.000 97.850 ? 30  VAL A C   1 
ATOM 216  C CB  ? VAL A 1  30 ?  -2.926 -11.972  -8.501 1.000 97.850 ? 30  VAL A CB  1 
ATOM 217  O O   ? VAL A 1  30 ?  -4.872 -10.081  -7.089 1.000 97.850 ? 30  VAL A O   1 
ATOM 218  C CG1 ? VAL A 1  30 ?  -2.419 -10.942  -9.509 1.000 97.850 ? 30  VAL A CG1 1 
ATOM 219  C CG2 ? VAL A 1  30 ?  -2.116 -13.263  -8.597 1.000 97.850 ? 30  VAL A CG2 1 
ATOM 220  N N   ? CYS A 1  31 ?  -2.901  -9.055  -6.835 1.000 98.070 ? 31  CYS A N   1 
ATOM 221  C CA  ? CYS A 1  31 ?  -3.474  -7.721  -6.692 1.000 98.070 ? 31  CYS A CA  1 
ATOM 222  C C   ? CYS A 1  31 ?  -2.892  -6.764  -7.726 1.000 98.070 ? 31  CYS A C   1 
ATOM 223  C CB  ? CYS A 1  31 ?  -3.225  -7.179  -5.285 1.000 98.070 ? 31  CYS A CB  1 
ATOM 224  O O   ? CYS A 1  31 ?  -1.793  -6.989  -8.237 1.000 98.070 ? 31  CYS A O   1 
ATOM 225  S SG  ? CYS A 1  31 ?  -3.844  -8.252  -3.971 1.000 98.070 ? 31  CYS A SG  1 
ATOM 226  N N   ? GLN A 1  32 ?  -3.668  -5.728  -7.997 1.000 97.670 ? 32  GLN A N   1 
ATOM 227  C CA  ? GLN A 1  32 ?  -3.227  -4.701  -8.934 1.000 97.670 ? 32  GLN A CA  1 
ATOM 228  C C   ? GLN A 1  32 ?  -2.955  -3.381  -8.217 1.000 97.670 ? 32  GLN A C   1 
ATOM 229  C CB  ? GLN A 1  32 ?  -4.268  -4.495 -10.035 1.000 97.670 ? 32  GLN A CB  1 
ATOM 230  O O   ? GLN A 1  32 ?  -3.716  -2.982  -7.333 1.000 97.670 ? 32  GLN A O   1 
ATOM 231  C CG  ? GLN A 1  32 ?  -3.817  -3.548 -11.140 1.000 97.670 ? 32  GLN A CG  1 
ATOM 232  C CD  ? GLN A 1  32 ?  -4.849  -3.398 -12.241 1.000 97.670 ? 32  GLN A CD  1 
ATOM 233  N NE2 ? GLN A 1  32 ?  -4.522  -3.889 -13.432 1.000 97.670 ? 32  GLN A NE2 1 
ATOM 234  O OE1 ? GLN A 1  32 ?  -5.932  -2.845 -12.024 1.000 97.670 ? 32  GLN A OE1 1 
ATOM 235  N N   ? VAL A 1  33 ?  -1.815  -2.835  -8.566 1.000 97.240 ? 33  VAL A N   1 
ATOM 236  C CA  ? VAL A 1  33 ?  -1.511  -1.482  -8.111 1.000 97.240 ? 33  VAL A CA  1 
ATOM 237  C C   ? VAL A 1  33 ?  -1.451  -0.536  -9.307 1.000 97.240 ? 33  VAL A C   1 
ATOM 238  C CB  ? VAL A 1  33 ?  -0.182  -1.433  -7.325 1.000 97.240 ? 33  VAL A CB  1 
ATOM 239  O O   ? VAL A 1  33 ?  -0.991  -0.917 -10.386 1.000 97.240 ? 33  VAL A O   1 
ATOM 240  C CG1 ? VAL A 1  33 ?   0.993  -1.805  -8.227 1.000 97.240 ? 33  VAL A CG1 1 
ATOM 241  C CG2 ? VAL A 1  33 ?   0.026  -0.048  -6.716 1.000 97.240 ? 33  VAL A CG2 1 
ATOM 242  N N   ? SER A 1  34 ?  -1.961   0.612  -9.145 1.000 96.150 ? 34  SER A N   1 
ATOM 243  C CA  ? SER A 1  34 ?  -1.975   1.586 -10.231 1.000 96.150 ? 34  SER A CA  1 
ATOM 244  C C   ? SER A 1  34 ?  -1.549   2.966  -9.742 1.000 96.150 ? 34  SER A C   1 
ATOM 245  C CB  ? SER A 1  34 ?  -3.366   1.666 -10.862 1.000 96.150 ? 34  SER A CB  1 
ATOM 246  O O   ? SER A 1  34 ?  -1.757   3.309  -8.577 1.000 96.150 ? 34  SER A O   1 
ATOM 247  O OG  ? SER A 1  34 ?  -4.352   1.915  -9.875 1.000 96.150 ? 34  SER A OG  1 
ATOM 248  N N   ? GLY A 1  35 ?  -0.757   3.699 -10.595 1.000 95.430 ? 35  GLY A N   1 
ATOM 249  C CA  ? GLY A 1  35 ?  -0.326   5.033 -10.211 1.000 95.430 ? 35  GLY A CA  1 
ATOM 250  C C   ? GLY A 1  35 ?   0.557   5.697 -11.250 1.000 95.430 ? 35  GLY A C   1 
ATOM 251  O O   ? GLY A 1  35 ?   0.790   5.138 -12.324 1.000 95.430 ? 35  GLY A O   1 
ATOM 252  N N   ? TRP A 1  36 ?   1.021   6.917 -11.017 1.000 95.230 ? 36  TRP A N   1 
ATOM 253  C CA  ? TRP A 1  36 ?   1.835   7.741 -11.905 1.000 95.230 ? 36  TRP A CA  1 
ATOM 254  C C   ? TRP A 1  36 ?   3.244   7.912 -11.348 1.000 95.230 ? 36  TRP A C   1 
ATOM 255  C CB  ? TRP A 1  36 ?   1.185   9.111 -12.114 1.000 95.230 ? 36  TRP A CB  1 
ATOM 256  O O   ? TRP A 1  36 ?   3.925   8.893 -11.656 1.000 95.230 ? 36  TRP A O   1 
ATOM 257  C CG  ? TRP A 1  36 ?  -0.012   9.086 -13.018 1.000 95.230 ? 36  TRP A CG  1 
ATOM 258  C CD1 ? TRP A 1  36 ?  -0.025   9.273 -14.372 1.000 95.230 ? 36  TRP A CD1 1 
ATOM 259  C CD2 ? TRP A 1  36 ?  -1.371   8.864 -12.629 1.000 95.230 ? 36  TRP A CD2 1 
ATOM 260  C CE2 ? TRP A 1  36 ?  -2.156   8.931 -13.801 1.000 95.230 ? 36  TRP A CE2 1 
ATOM 261  C CE3 ? TRP A 1  36 ?  -2.001   8.615 -11.403 1.000 95.230 ? 36  TRP A CE3 1 
ATOM 262  N NE1 ? TRP A 1  36 ?  -1.313   9.181 -14.849 1.000 95.230 ? 36  TRP A NE1 1 
ATOM 263  C CH2 ? TRP A 1  36 ?  -4.134   8.514 -12.569 1.000 95.230 ? 36  TRP A CH2 1 
ATOM 264  C CZ2 ? TRP A 1  36 ?  -3.542   8.756 -13.781 1.000 95.230 ? 36  TRP A CZ2 1 
ATOM 265  C CZ3 ? TRP A 1  36 ?  -3.380   8.442 -11.385 1.000 95.230 ? 36  TRP A CZ3 1 
ATOM 266  N N   ? GLY A 1  37 ?   3.608   7.010 -10.400 1.000 93.110 ? 37  GLY A N   1 
ATOM 267  C CA  ? GLY A 1  37 ?   4.942   7.080  -9.824 1.000 93.110 ? 37  GLY A CA  1 
ATOM 268  C C   ? GLY A 1  37 ?   6.041   6.775 -10.824 1.000 93.110 ? 37  GLY A C   1 
ATOM 269  O O   ? GLY A 1  37 ?   5.768   6.551 -12.005 1.000 93.110 ? 37  GLY A O   1 
ATOM 270  N N   ? THR A 1  38 ?   7.267   6.810 -10.355 1.000 92.740 ? 38  THR A N   1 
ATOM 271  C CA  ? THR A 1  38 ?   8.424   6.595 -11.217 1.000 92.740 ? 38  THR A CA  1 
ATOM 272  C C   ? THR A 1  38 ?   8.395   5.195 -11.823 1.000 92.740 ? 38  THR A C   1 
ATOM 273  C CB  ? THR A 1  38 ?   9.741   6.796 -10.444 1.000 92.740 ? 38  THR A CB  1 
ATOM 274  O O   ? THR A 1  38 ?   7.929   4.247 -11.188 1.000 92.740 ? 38  THR A O   1 
ATOM 275  C CG2 ? THR A 1  38 ?   9.753   8.136  -9.716 1.000 92.740 ? 38  THR A CG2 1 
ATOM 276  O OG1 ? THR A 1  38 ?   9.890   5.742  -9.484 1.000 92.740 ? 38  THR A OG1 1 
ATOM 277  N N   ? THR A 1  39 ?   8.788   5.049 -13.156 1.000 92.250 ? 39  THR A N   1 
ATOM 278  C CA  ? THR A 1  39 ?   8.837   3.763 -13.842 1.000 92.250 ? 39  THR A CA  1 
ATOM 279  C C   ? THR A 1  39 ?  10.262   3.220 -13.874 1.000 92.250 ? 39  THR A C   1 
ATOM 280  C CB  ? THR A 1  39 ?   8.296   3.877 -15.280 1.000 92.250 ? 39  THR A CB  1 
ATOM 281  O O   ? THR A 1  39 ?  10.501   2.115 -14.366 1.000 92.250 ? 39  THR A O   1 
ATOM 282  C CG2 ? THR A 1  39 ?   6.807   4.209 -15.283 1.000 92.250 ? 39  THR A CG2 1 
ATOM 283  O OG1 ? THR A 1  39 ?   9.007   4.911 -15.971 1.000 92.250 ? 39  THR A OG1 1 
ATOM 284  N N   ? THR A 1  40 ?  11.161   4.128 -13.418 1.000 89.920 ? 40  THR A N   1 
ATOM 285  C CA  ? THR A 1  40 ?  12.555   3.716 -13.304 1.000 89.920 ? 40  THR A CA  1 
ATOM 286  C C   ? THR A 1  40 ?  13.050   3.874 -11.869 1.000 89.920 ? 40  THR A C   1 
ATOM 287  C CB  ? THR A 1  40 ?  13.457   4.527 -14.253 1.000 89.920 ? 40  THR A CB  1 
ATOM 288  O O   ? THR A 1  40 ?  12.694   4.837 -11.187 1.000 89.920 ? 40  THR A O   1 
ATOM 289  C CG2 ? THR A 1  40 ?  13.115   4.244 -15.712 1.000 89.920 ? 40  THR A CG2 1 
ATOM 290  O OG1 ? THR A 1  40 ?  13.279   5.925 -13.994 1.000 89.920 ? 40  THR A OG1 1 
ATOM 291  N N   ? SER A 1  41 ?  13.773   2.894 -11.267 1.000 87.640 ? 41  SER A N   1 
ATOM 292  C CA  ? SER A 1  41 ?  14.364   2.918  -9.933 1.000 87.640 ? 41  SER A CA  1 
ATOM 293  C C   ? SER A 1  41 ?  15.844   2.555  -9.977 1.000 87.640 ? 41  SER A C   1 
ATOM 294  C CB  ? SER A 1  41 ?  13.623   1.959  -9.001 1.000 87.640 ? 41  SER A CB  1 
ATOM 295  O O   ? SER A 1  41 ?  16.232   1.586 -10.633 1.000 87.640 ? 41  SER A O   1 
ATOM 296  O OG  ? SER A 1  41 ?  14.175   1.998  -7.696 1.000 87.640 ? 41  SER A OG  1 
ATOM 297  N N   ? PRO A 1  42 ?  16.639   3.341  -9.326 1.000 86.120 ? 42  PRO A N   1 
ATOM 298  C CA  ? PRO A 1  42 ?  16.308   4.475  -8.461 1.000 86.120 ? 42  PRO A CA  1 
ATOM 299  C C   ? PRO A 1  42 ?  16.083   5.767  -9.242 1.000 86.120 ? 42  PRO A C   1 
ATOM 300  C CB  ? PRO A 1  42 ?  17.534   4.594  -7.551 1.000 86.120 ? 42  PRO A CB  1 
ATOM 301  O O   ? PRO A 1  42 ?  15.916   6.834  -8.644 1.000 86.120 ? 42  PRO A O   1 
ATOM 302  C CG  ? PRO A 1  42 ?  18.679   4.123  -8.389 1.000 86.120 ? 42  PRO A CG  1 
ATOM 303  C CD  ? PRO A 1  42 ?  18.175   3.073  -9.338 1.000 86.120 ? 42  PRO A CD  1 
ATOM 304  N N   ? GLY A 1  43 ?  16.133   5.789 -10.602 1.000 85.350 ? 43  GLY A N   1 
ATOM 305  C CA  ? GLY A 1  43 ?  15.904   6.947 -11.451 1.000 85.350 ? 43  GLY A CA  1 
ATOM 306  C C   ? GLY A 1  43 ?  14.482   7.471 -11.375 1.000 85.350 ? 43  GLY A C   1 
ATOM 307  O O   ? GLY A 1  43 ?  13.616   6.843 -10.764 1.000 85.350 ? 43  GLY A O   1 
ATOM 308  N N   ? VAL A 1  44 ?  14.304   8.698 -11.853 1.000 87.670 ? 44  VAL A N   1 
ATOM 309  C CA  ? VAL A 1  44 ?  12.977   9.302 -11.796 1.000 87.670 ? 44  VAL A CA  1 
ATOM 310  C C   ? VAL A 1  44 ?  12.440   9.504 -13.211 1.000 87.670 ? 44  VAL A C   1 
ATOM 311  C CB  ? VAL A 1  44 ?  12.997  10.647 -11.037 1.000 87.670 ? 44  VAL A CB  1 
ATOM 312  O O   ? VAL A 1  44 ?  13.037  10.228 -14.011 1.000 87.670 ? 44  VAL A O   1 
ATOM 313  C CG1 ? VAL A 1  44 ?  11.595  11.250 -10.967 1.000 87.670 ? 44  VAL A CG1 1 
ATOM 314  C CG2 ? VAL A 1  44 ?  13.571  10.459  -9.633 1.000 87.670 ? 44  VAL A CG2 1 
ATOM 315  N N   ? SER A 1  45 ?  11.562   8.649 -13.608 1.000 93.470 ? 45  SER A N   1 
ATOM 316  C CA  ? SER A 1  45 ?  10.774   8.825 -14.823 1.000 93.470 ? 45  SER A CA  1 
ATOM 317  C C   ? SER A 1  45 ?   9.281   8.729 -14.532 1.000 93.470 ? 45  SER A C   1 
ATOM 318  C CB  ? SER A 1  45 ?  11.166   7.784 -15.872 1.000 93.470 ? 45  SER A CB  1 
ATOM 319  O O   ? SER A 1  45 ?   8.792   7.681 -14.105 1.000 93.470 ? 45  SER A O   1 
ATOM 320  O OG  ? SER A 1  45 ?  10.458   7.996 -17.081 1.000 93.470 ? 45  SER A OG  1 
ATOM 321  N N   ? TYR A 1  46 ?   8.574   9.883 -14.750 1.000 94.560 ? 46  TYR A N   1 
ATOM 322  C CA  ? TYR A 1  46 ?   7.139   9.917 -14.487 1.000 94.560 ? 46  TYR A CA  1 
ATOM 323  C C   ? TYR A 1  46 ?   6.345   9.806 -15.783 1.000 94.560 ? 46  TYR A C   1 
ATOM 324  C CB  ? TYR A 1  46 ?   6.758  11.204 -13.749 1.000 94.560 ? 46  TYR A CB  1 
ATOM 325  O O   ? TYR A 1  46 ?   6.483  10.644 -16.677 1.000 94.560 ? 46  TYR A O   1 
ATOM 326  C CG  ? TYR A 1  46 ?   7.418  11.348 -12.400 1.000 94.560 ? 46  TYR A CG  1 
ATOM 327  C CD1 ? TYR A 1  46 ?   6.958  10.631 -11.297 1.000 94.560 ? 46  TYR A CD1 1 
ATOM 328  C CD2 ? TYR A 1  46 ?   8.502  12.202 -12.224 1.000 94.560 ? 46  TYR A CD2 1 
ATOM 329  C CE1 ? TYR A 1  46 ?   7.562  10.763 -10.051 1.000 94.560 ? 46  TYR A CE1 1 
ATOM 330  C CE2 ? TYR A 1  46 ?   9.113  12.341 -10.982 1.000 94.560 ? 46  TYR A CE2 1 
ATOM 331  O OH  ? TYR A 1  46 ?   9.239  11.752  -8.672 1.000 94.560 ? 46  TYR A OH  1 
ATOM 332  C CZ  ? TYR A 1  46 ?   8.637  11.618  -9.904 1.000 94.560 ? 46  TYR A CZ  1 
ATOM 333  N N   ? PRO A 1  47 ?   5.575   8.764 -15.841 1.000 94.790 ? 47  PRO A N   1 
ATOM 334  C CA  ? PRO A 1  47 ?   4.789   8.554 -17.059 1.000 94.790 ? 47  PRO A CA  1 
ATOM 335  C C   ? PRO A 1  47 ?   3.626   9.535 -17.188 1.000 94.790 ? 47  PRO A C   1 
ATOM 336  C CB  ? PRO A 1  47 ?   4.278   7.119 -16.906 1.000 94.790 ? 47  PRO A CB  1 
ATOM 337  O O   ? PRO A 1  47 ?   3.130  10.045 -16.180 1.000 94.790 ? 47  PRO A O   1 
ATOM 338  C CG  ? PRO A 1  47 ?   4.131   6.921 -15.431 1.000 94.790 ? 47  PRO A CG  1 
ATOM 339  C CD  ? PRO A 1  47 ?   5.252   7.642 -14.739 1.000 94.790 ? 47  PRO A CD  1 
ATOM 340  N N   ? ASN A 1  48 ?   3.174   9.895 -18.415 1.000 95.760 ? 48  ASN A N   1 
ATOM 341  C CA  ? ASN A 1  48 ?   2.014  10.744 -18.664 1.000 95.760 ? 48  ASN A CA  1 
ATOM 342  C C   ? ASN A 1  48 ?   0.730   9.924 -18.760 1.000 95.760 ? 48  ASN A C   1 
ATOM 343  C CB  ? ASN A 1  48 ?   2.214  11.567 -19.938 1.000 95.760 ? 48  ASN A CB  1 
ATOM 344  O O   ? ASN A 1  48 ?  -0.365  10.484 -18.833 1.000 95.760 ? 48  ASN A O   1 
ATOM 345  C CG  ? ASN A 1  48 ?   2.843  10.764 -21.059 1.000 95.760 ? 48  ASN A CG  1 
ATOM 346  N ND2 ? ASN A 1  48 ?   2.760  11.283 -22.279 1.000 95.760 ? 48  ASN A ND2 1 
ATOM 347  O OD1 ? ASN A 1  48 ?   3.397   9.686 -20.832 1.000 95.760 ? 48  ASN A OD1 1 
ATOM 348  N N   ? ILE A 1  49 ?   0.961   8.589 -18.795 1.000 94.790 ? 49  ILE A N   1 
ATOM 349  C CA  ? ILE A 1  49 ?  -0.165   7.662 -18.827 1.000 94.790 ? 49  ILE A CA  1 
ATOM 350  C C   ? ILE A 1  49 ?  -0.148   6.786 -17.576 1.000 94.790 ? 49  ILE A C   1 
ATOM 351  C CB  ? ILE A 1  49 ?  -0.139   6.783 -20.097 1.000 94.790 ? 49  ILE A CB  1 
ATOM 352  O O   ? ILE A 1  49 ?   0.921   6.408 -17.090 1.000 94.790 ? 49  ILE A O   1 
ATOM 353  C CG1 ? ILE A 1  49 ?  -0.240   7.657 -21.353 1.000 94.790 ? 49  ILE A CG1 1 
ATOM 354  C CG2 ? ILE A 1  49 ?  -1.265   5.746 -20.060 1.000 94.790 ? 49  ILE A CG2 1 
ATOM 355  C CD1 ? ILE A 1  49 ?   0.056   6.914 -22.649 1.000 94.790 ? 49  ILE A CD1 1 
ATOM 356  N N   ? LEU A 1  50 ?  -1.349   6.499 -17.006 1.000 94.560 ? 50  LEU A N   1 
ATOM 357  C CA  ? LEU A 1  50 ?  -1.504   5.667 -15.818 1.000 94.560 ? 50  LEU A CA  1 
ATOM 358  C C   ? LEU A 1  50 ?  -0.858   4.301 -16.024 1.000 94.560 ? 50  LEU A C   1 
ATOM 359  C CB  ? LEU A 1  50 ?  -2.985   5.496 -15.472 1.000 94.560 ? 50  LEU A CB  1 
ATOM 360  O O   ? LEU A 1  50 ?  -1.070   3.657 -17.054 1.000 94.560 ? 50  LEU A O   1 
ATOM 361  C CG  ? LEU A 1  50 ?  -3.299   4.687 -14.213 1.000 94.560 ? 50  LEU A CG  1 
ATOM 362  C CD1 ? LEU A 1  50 ?  -2.845   5.444 -12.969 1.000 94.560 ? 50  LEU A CD1 1 
ATOM 363  C CD2 ? LEU A 1  50 ?  -4.788   4.370 -14.138 1.000 94.560 ? 50  LEU A CD2 1 
ATOM 364  N N   ? GLN A 1  51 ?  -0.147   3.891 -15.056 1.000 96.200 ? 51  GLN A N   1 
ATOM 365  C CA  ? GLN A 1  51 ?   0.496   2.581 -15.082 1.000 96.200 ? 51  GLN A CA  1 
ATOM 366  C C   ? GLN A 1  51 ?  -0.142   1.635 -14.069 1.000 96.200 ? 51  GLN A C   1 
ATOM 367  C CB  ? GLN A 1  51 ?   1.995   2.713 -14.805 1.000 96.200 ? 51  GLN A CB  1 
ATOM 368  O O   ? GLN A 1  51 ?  -0.680   2.077 -13.051 1.000 96.200 ? 51  GLN A O   1 
ATOM 369  C CG  ? GLN A 1  51 ?   2.717   3.648 -15.766 1.000 96.200 ? 51  GLN A CG  1 
ATOM 370  C CD  ? GLN A 1  51 ?   2.639   3.183 -17.208 1.000 96.200 ? 51  GLN A CD  1 
ATOM 371  N NE2 ? GLN A 1  51 ?   2.299   4.099 -18.109 1.000 96.200 ? 51  GLN A NE2 1 
ATOM 372  O OE1 ? GLN A 1  51 ?   2.882   2.010 -17.510 1.000 96.200 ? 51  GLN A OE1 1 
ATOM 373  N N   ? CYS A 1  52 ?   0.030   0.286 -14.408 1.000 95.640 ? 52  CYS A N   1 
ATOM 374  C CA  ? CYS A 1  52 ?  -0.487  -0.747 -13.519 1.000 95.640 ? 52  CYS A CA  1 
ATOM 375  C C   ? CYS A 1  52 ?   0.459  -1.940 -13.461 1.000 95.640 ? 52  CYS A C   1 
ATOM 376  C CB  ? CYS A 1  52 ?  -1.872  -1.204 -13.976 1.000 95.640 ? 52  CYS A CB  1 
ATOM 377  O O   ? CYS A 1  52 ?   1.127  -2.257 -14.446 1.000 95.640 ? 52  CYS A O   1 
ATOM 378  S SG  ? CYS A 1  52 ?  -3.095   0.124 -14.035 1.000 95.640 ? 52  CYS A SG  1 
ATOM 379  N N   ? ALA A 1  53 ?   0.462  -2.581 -12.309 1.000 95.610 ? 53  ALA A N   1 
ATOM 380  C CA  ? ALA A 1  53 ?   1.265  -3.789 -12.136 1.000 95.610 ? 53  ALA A CA  1 
ATOM 381  C C   ? ALA A 1  53 ?   0.556  -4.794 -11.233 1.000 95.610 ? 53  ALA A C   1 
ATOM 382  C CB  ? ALA A 1  53 ?   2.636  -3.439 -11.563 1.000 95.610 ? 53  ALA A CB  1 
ATOM 383  O O   ? ALA A 1  53 ?  -0.180  -4.408 -10.321 1.000 95.610 ? 53  ALA A O   1 
ATOM 384  N N   ? ASN A 1  54 ?   0.853  -6.053 -11.582 1.000 97.220 ? 54  ASN A N   1 
ATOM 385  C CA  ? ASN A 1  54 ?   0.340  -7.121 -10.731 1.000 97.220 ? 54  ASN A CA  1 
ATOM 386  C C   ? ASN A 1  54 ?   1.327  -7.478  -9.623 1.000 97.220 ? 54  ASN A C   1 
ATOM 387  C CB  ? ASN A 1  54 ?   0.007  -8.360 -11.566 1.000 97.220 ? 54  ASN A CB  1 
ATOM 388  O O   ? ASN A 1  54 ?   2.512  -7.689  -9.886 1.000 97.220 ? 54  ASN A O   1 
ATOM 389  C CG  ? ASN A 1  54 ?  -1.228  -8.171 -12.424 1.000 97.220 ? 54  ASN A CG  1 
ATOM 390  N ND2 ? ASN A 1  54 ?  -1.261  -8.839 -13.571 1.000 97.220 ? 54  ASN A ND2 1 
ATOM 391  O OD1 ? ASN A 1  54 ?  -2.145  -7.431 -12.059 1.000 97.220 ? 54  ASN A OD1 1 
ATOM 392  N N   ? LEU A 1  55 ?   0.772  -7.460  -8.424 1.000 97.710 ? 55  LEU A N   1 
ATOM 393  C CA  ? LEU A 1  55 ?   1.549  -7.882  -7.264 1.000 97.710 ? 55  LEU A CA  1 
ATOM 394  C C   ? LEU A 1  55 ?   0.895  -9.078  -6.578 1.000 97.710 ? 55  LEU A C   1 
ATOM 395  C CB  ? LEU A 1  55 ?   1.699  -6.728  -6.269 1.000 97.710 ? 55  LEU A CB  1 
ATOM 396  O O   ? LEU A 1  55 ?  -0.324  -9.248  -6.647 1.000 97.710 ? 55  LEU A O   1 
ATOM 397  C CG  ? LEU A 1  55 ?   2.245  -5.415  -6.832 1.000 97.710 ? 55  LEU A CG  1 
ATOM 398  C CD1 ? LEU A 1  55 ?   2.440  -4.398  -5.712 1.000 97.710 ? 55  LEU A CD1 1 
ATOM 399  C CD2 ? LEU A 1  55 ?   3.554  -5.655  -7.577 1.000 97.710 ? 55  LEU A CD2 1 
ATOM 400  N N   ? THR A 1  56 ?   1.771  -9.868  -5.958 1.000 97.900 ? 56  THR A N   1 
ATOM 401  C CA  ? THR A 1  56 ?   1.280 -11.003  -5.185 1.000 97.900 ? 56  THR A CA  1 
ATOM 402  C C   ? THR A 1  56 ?   1.486 -10.769  -3.691 1.000 97.900 ? 56  THR A C   1 
ATOM 403  C CB  ? THR A 1  56 ?   1.979 -12.310  -5.604 1.000 97.900 ? 56  THR A CB  1 
ATOM 404  O O   ? THR A 1  56 ?   2.557 -10.328  -3.268 1.000 97.900 ? 56  THR A O   1 
ATOM 405  C CG2 ? THR A 1  56 ?   1.423 -13.503  -4.833 1.000 97.900 ? 56  THR A CG2 1 
ATOM 406  O OG1 ? THR A 1  56 ?   1.776 -12.525  -7.006 1.000 97.900 ? 56  THR A OG1 1 
ATOM 407  N N   ? ILE A 1  57 ?   0.425 -11.073  -2.955 1.000 98.040 ? 57  ILE A N   1 
ATOM 408  C CA  ? ILE A 1  57 ?   0.509 -10.933  -1.505 1.000 98.040 ? 57  ILE A CA  1 
ATOM 409  C C   ? ILE A 1  57 ?   1.501 -11.950  -0.945 1.000 98.040 ? 57  ILE A C   1 
ATOM 410  C CB  ? ILE A 1  57 ?  -0.874 -11.110  -0.839 1.000 98.040 ? 57  ILE A CB  1 
ATOM 411  O O   ? ILE A 1  57 ?   1.436 -13.136  -1.276 1.000 98.040 ? 57  ILE A O   1 
ATOM 412  C CG1 ? ILE A 1  57 ?  -1.866 -10.078  -1.387 1.000 98.040 ? 57  ILE A CG1 1 
ATOM 413  C CG2 ? ILE A 1  57 ?  -0.757 -11.002   0.685 1.000 98.040 ? 57  ILE A CG2 1 
ATOM 414  C CD1 ? ILE A 1  57 ?  -1.418  -8.634  -1.212 1.000 98.040 ? 57  ILE A CD1 1 
ATOM 415  N N   ? ILE A 1  58 ?   2.389 -11.370  -0.052 1.000 96.750 ? 58  ILE A N   1 
ATOM 416  C CA  ? ILE A 1  58 ?   3.422 -12.180   0.583 1.000 96.750 ? 58  ILE A CA  1 
ATOM 417  C C   ? ILE A 1  58 ?   3.006 -12.523   2.012 1.000 96.750 ? 58  ILE A C   1 
ATOM 418  C CB  ? ILE A 1  58 ?   4.788 -11.457   0.582 1.000 96.750 ? 58  ILE A CB  1 
ATOM 419  O O   ? ILE A 1  58 ?   2.337 -11.728   2.677 1.000 96.750 ? 58  ILE A O   1 
ATOM 420  C CG1 ? ILE A 1  58 ?   5.179 -11.057  -0.845 1.000 96.750 ? 58  ILE A CG1 1 
ATOM 421  C CG2 ? ILE A 1  58 ?   5.866 -12.337   1.220 1.000 96.750 ? 58  ILE A CG2 1 
ATOM 422  C CD1 ? ILE A 1  58 ?   5.469 -12.239  -1.761 1.000 96.750 ? 58  ILE A CD1 1 
ATOM 423  N N   ? ARG A 1  59 ?   3.515 -13.760   2.433 1.000 96.470 ? 59  ARG A N   1 
ATOM 424  C CA  ? ARG A 1  59 ?   3.216 -14.165   3.803 1.000 96.470 ? 59  ARG A CA  1 
ATOM 425  C C   ? ARG A 1  59 ?   3.773 -13.159   4.805 1.000 96.470 ? 59  ARG A C   1 
ATOM 426  C CB  ? ARG A 1  59 ?   3.784 -15.557   4.089 1.000 96.470 ? 59  ARG A CB  1 
ATOM 427  O O   ? ARG A 1  59 ?   4.908 -12.699   4.666 1.000 96.470 ? 59  ARG A O   1 
ATOM 428  C CG  ? ARG A 1  59 ?   3.068 -16.678   3.351 1.000 96.470 ? 59  ARG A CG  1 
ATOM 429  C CD  ? ARG A 1  59 ?   3.597 -18.047   3.755 1.000 96.470 ? 59  ARG A CD  1 
ATOM 430  N NE  ? ARG A 1  59 ?   2.986 -19.114   2.967 1.000 96.470 ? 59  ARG A NE  1 
ATOM 431  N NH1 ? ARG A 1  59 ?   4.276 -20.803   3.874 1.000 96.470 ? 59  ARG A NH1 1 
ATOM 432  N NH2 ? ARG A 1  59 ?   2.701 -21.287   2.280 1.000 96.470 ? 59  ARG A NH2 1 
ATOM 433  C CZ  ? ARG A 1  59 ?   3.322 -20.399   3.042 1.000 96.470 ? 59  ARG A CZ  1 
ATOM 434  N N   ? PRO A 1  60 ?   2.993 -12.775   5.795 1.000 95.090 ? 60  PRO A N   1 
ATOM 435  C CA  ? PRO A 1  60 ?   3.433 -11.799   6.794 1.000 95.090 ? 60  PRO A CA  1 
ATOM 436  C C   ? PRO A 1  60 ?   4.731 -12.207   7.486 1.000 95.090 ? 60  PRO A C   1 
ATOM 437  C CB  ? PRO A 1  60 ?   2.270 -11.765   7.789 1.000 95.090 ? 60  PRO A CB  1 
ATOM 438  O O   ? PRO A 1  60 ?   5.560 -11.351   7.805 1.000 95.090 ? 60  PRO A O   1 
ATOM 439  C CG  ? PRO A 1  60 ?   1.075 -12.182   6.995 1.000 95.090 ? 60  PRO A CG  1 
ATOM 440  C CD  ? PRO A 1  60 ?   1.515 -13.168   5.952 1.000 95.090 ? 60  PRO A CD  1 
ATOM 441  N N   ? GLU A 1  61 ?   4.970 -13.495   7.679 1.000 95.450 ? 61  GLU A N   1 
ATOM 442  C CA  ? GLU A 1  61 ?   6.159 -14.000   8.358 1.000 95.450 ? 61  GLU A CA  1 
ATOM 443  C C   ? GLU A 1  61 ?   7.427 -13.655   7.581 1.000 95.450 ? 61  GLU A C   1 
ATOM 444  C CB  ? GLU A 1  61 ?   6.061 -15.514   8.559 1.000 95.450 ? 61  GLU A CB  1 
ATOM 445  O O   ? GLU A 1  61 ?   8.460 -13.342   8.176 1.000 95.450 ? 61  GLU A O   1 
ATOM 446  C CG  ? GLU A 1  61 ?   4.877 -15.946   9.412 1.000 95.450 ? 61  GLU A CG  1 
ATOM 447  C CD  ? GLU A 1  61 ?   3.561 -15.957   8.650 1.000 95.450 ? 61  GLU A CD  1 
ATOM 448  O OE1 ? GLU A 1  61 ?   2.489 -15.854   9.288 1.000 95.450 ? 61  GLU A OE1 1 
ATOM 449  O OE2 ? GLU A 1  61 ?   3.603 -16.071   7.404 1.000 95.450 ? 61  GLU A OE2 1 
ATOM 450  N N   ? VAL A 1  62 ?   7.297 -13.771   6.303 1.000 95.290 ? 62  VAL A N   1 
ATOM 451  C CA  ? VAL A 1  62 ?   8.428 -13.462   5.434 1.000 95.290 ? 62  VAL A CA  1 
ATOM 452  C C   ? VAL A 1  62 ?   8.774 -11.979   5.543 1.000 95.290 ? 62  VAL A C   1 
ATOM 453  C CB  ? VAL A 1  62 ?   8.131 -13.833   3.964 1.000 95.290 ? 62  VAL A CB  1 
ATOM 454  O O   ? VAL A 1  62 ?   9.944 -11.617   5.686 1.000 95.290 ? 62  VAL A O   1 
ATOM 455  C CG1 ? VAL A 1  62 ?   9.266 -13.371   3.051 1.000 95.290 ? 62  VAL A CG1 1 
ATOM 456  C CG2 ? VAL A 1  62 ?   7.912 -15.339   3.828 1.000 95.290 ? 62  VAL A CG2 1 
ATOM 457  N N   ? CYS A 1  63 ?   7.724 -11.165   5.577 1.000 95.420 ? 63  CYS A N   1 
ATOM 458  C CA  ? CYS A 1  63 ?   7.925  -9.721   5.619 1.000 95.420 ? 63  CYS A CA  1 
ATOM 459  C C   ? CYS A 1  63 ?   8.433  -9.280   6.987 1.000 95.420 ? 63  CYS A C   1 
ATOM 460  C CB  ? CYS A 1  63 ?   6.625  -8.988   5.287 1.000 95.420 ? 63  CYS A CB  1 
ATOM 461  O O   ? CYS A 1  63 ?   9.195  -8.318   7.090 1.000 95.420 ? 63  CYS A O   1 
ATOM 462  S SG  ? CYS A 1  63 ?   6.358  -8.746   3.517 1.000 95.420 ? 63  CYS A SG  1 
ATOM 463  N N   ? HIS A 1  64 ?   8.072  -9.912   7.967 1.000 95.670 ? 64  HIS A N   1 
ATOM 464  C CA  ? HIS A 1  64 ?   8.545  -9.633   9.317 1.000 95.670 ? 64  HIS A CA  1 
ATOM 465  C C   ? HIS A 1  64 ?  10.047  -9.872   9.435 1.000 95.670 ? 64  HIS A C   1 
ATOM 466  C CB  ? HIS A 1  64 ?   7.795 -10.492  10.337 1.000 95.670 ? 64  HIS A CB  1 
ATOM 467  O O   ? HIS A 1  64 ?  10.749  -9.117  10.111 1.000 95.670 ? 64  HIS A O   1 
ATOM 468  C CG  ? HIS A 1  64 ?   7.963 -10.031  11.750 1.000 95.670 ? 64  HIS A CG  1 
ATOM 469  C CD2 ? HIS A 1  64 ?   8.723 -10.518  12.759 1.000 95.670 ? 64  HIS A CD2 1 
ATOM 470  N ND1 ? HIS A 1  64 ?   7.294  -8.941  12.261 1.000 95.670 ? 64  HIS A ND1 1 
ATOM 471  C CE1 ? HIS A 1  64 ?   7.637  -8.776  13.528 1.000 95.670 ? 64  HIS A CE1 1 
ATOM 472  N NE2 ? HIS A 1  64 ?   8.504  -9.719  13.854 1.000 95.670 ? 64  HIS A NE2 1 
ATOM 473  N N   ? VAL A 1  65 ?  10.492 -10.943   8.689 1.000 96.050 ? 65  VAL A N   1 
ATOM 474  C CA  ? VAL A 1  65 ?  11.917 -11.260   8.693 1.000 96.050 ? 65  VAL A CA  1 
ATOM 475  C C   ? VAL A 1  65 ?  12.687 -10.187   7.927 1.000 96.050 ? 65  VAL A C   1 
ATOM 476  C CB  ? VAL A 1  65 ?  12.190 -12.652   8.081 1.000 96.050 ? 65  VAL A CB  1 
ATOM 477  O O   ? VAL A 1  65 ?  13.761  -9.759   8.357 1.000 96.050 ? 65  VAL A O   1 
ATOM 478  C CG1 ? VAL A 1  65 ?  13.689 -12.868   7.880 1.000 96.050 ? 65  VAL A CG1 1 
ATOM 479  C CG2 ? VAL A 1  65 ?  11.603 -13.749   8.967 1.000 96.050 ? 65  VAL A CG2 1 
ATOM 480  N N   ? ILE A 1  66 ?  12.121  -9.644   6.886 1.000 95.300 ? 66  ILE A N   1 
ATOM 481  C CA  ? ILE A 1  66 ?  12.756  -8.670   6.006 1.000 95.300 ? 66  ILE A CA  1 
ATOM 482  C C   ? ILE A 1  66 ?  12.762  -7.297   6.673 1.000 95.300 ? 66  ILE A C   1 
ATOM 483  C CB  ? ILE A 1  66 ?  12.044  -8.597   4.636 1.000 95.300 ? 66  ILE A CB  1 
ATOM 484  O O   ? ILE A 1  66 ?  13.762  -6.578   6.621 1.000 95.300 ? 66  ILE A O   1 
ATOM 485  C CG1 ? ILE A 1  66 ?  12.227  -9.912   3.869 1.000 95.300 ? 66  ILE A CG1 1 
ATOM 486  C CG2 ? ILE A 1  66 ?  12.564  -7.410   3.820 1.000 95.300 ? 66  ILE A CG2 1 
ATOM 487  C CD1 ? ILE A 1  66 ?  11.360 -10.027   2.623 1.000 95.300 ? 66  ILE A CD1 1 
ATOM 488  N N   ? TYR A 1  67 ?  11.570  -6.960   7.360 1.000 95.130 ? 67  TYR A N   1 
ATOM 489  C CA  ? TYR A 1  67 ?  11.374  -5.684   8.039 1.000 95.130 ? 67  TYR A CA  1 
ATOM 490  C C   ? TYR A 1  67 ?  11.035  -5.896   9.510 1.000 95.130 ? 67  TYR A C   1 
ATOM 491  C CB  ? TYR A 1  67 ?  10.264  -4.877   7.358 1.000 95.130 ? 67  TYR A CB  1 
ATOM 492  O O   ? TYR A 1  67 ?   9.907  -5.638   9.936 1.000 95.130 ? 67  TYR A O   1 
ATOM 493  C CG  ? TYR A 1  67 ?  10.491  -4.659   5.882 1.000 95.130 ? 67  TYR A CG  1 
ATOM 494  C CD1 ? TYR A 1  67 ?  11.557  -3.885   5.428 1.000 95.130 ? 67  TYR A CD1 1 
ATOM 495  C CD2 ? TYR A 1  67 ?   9.640  -5.224   4.939 1.000 95.130 ? 67  TYR A CD2 1 
ATOM 496  C CE1 ? TYR A 1  67 ?  11.769  -3.679   4.069 1.000 95.130 ? 67  TYR A CE1 1 
ATOM 497  C CE2 ? TYR A 1  67 ?   9.842  -5.025   3.577 1.000 95.130 ? 67  TYR A CE2 1 
ATOM 498  O OH  ? TYR A 1  67 ?  11.113  -4.052   1.806 1.000 95.130 ? 67  TYR A OH  1 
ATOM 499  C CZ  ? TYR A 1  67 ?  10.908  -4.253   3.152 1.000 95.130 ? 67  TYR A CZ  1 
ATOM 500  N N   ? PRO A 1  68 ?  11.860  -6.357  10.422 1.000 92.240 ? 68  PRO A N   1 
ATOM 501  C CA  ? PRO A 1  68 ?  11.573  -6.837  11.776 1.000 92.240 ? 68  PRO A CA  1 
ATOM 502  C C   ? PRO A 1  68 ?  11.047  -5.735  12.693 1.000 92.240 ? 68  PRO A C   1 
ATOM 503  C CB  ? PRO A 1  68 ?  12.929  -7.352  12.263 1.000 92.240 ? 68  PRO A CB  1 
ATOM 504  O O   ? PRO A 1  68 ?  10.182  -5.988  13.535 1.000 92.240 ? 68  PRO A O   1 
ATOM 505  C CG  ? PRO A 1  68 ?  13.930  -6.705  11.360 1.000 92.240 ? 68  PRO A CG  1 
ATOM 506  C CD  ? PRO A 1  68 ?  13.279  -6.450  10.031 1.000 92.240 ? 68  PRO A CD  1 
ATOM 507  N N   ? ASN A 1  69 ?  11.329  -4.407  12.461 1.000 90.530 ? 69  ASN A N   1 
ATOM 508  C CA  ? ASN A 1  69 ?  10.939  -3.335  13.371 1.000 90.530 ? 69  ASN A CA  1 
ATOM 509  C C   ? ASN A 1  69 ?   9.970  -2.360  12.708 1.000 90.530 ? 69  ASN A C   1 
ATOM 510  C CB  ? ASN A 1  69 ?  12.174  -2.590  13.883 1.000 90.530 ? 69  ASN A CB  1 
ATOM 511  O O   ? ASN A 1  69 ?   9.419  -1.479  13.369 1.000 90.530 ? 69  ASN A O   1 
ATOM 512  C CG  ? ASN A 1  69 ?  13.095  -3.476  14.698 1.000 90.530 ? 69  ASN A CG  1 
ATOM 513  N ND2 ? ASN A 1  69 ?  14.396  -3.349  14.469 1.000 90.530 ? 69  ASN A ND2 1 
ATOM 514  O OD1 ? ASN A 1  69 ?  12.640  -4.269  15.527 1.000 90.530 ? 69  ASN A OD1 1 
ATOM 515  N N   ? LEU A 1  70 ?   9.717  -2.631  11.466 1.000 90.630 ? 70  LEU A N   1 
ATOM 516  C CA  ? LEU A 1  70 ?   8.934  -1.646  10.727 1.000 90.630 ? 70  LEU A CA  1 
ATOM 517  C C   ? LEU A 1  70 ?   7.633  -2.257  10.218 1.000 90.630 ? 70  LEU A C   1 
ATOM 518  C CB  ? LEU A 1  70 ?   9.744  -1.088   9.553 1.000 90.630 ? 70  LEU A CB  1 
ATOM 519  O O   ? LEU A 1  70 ?   6.671  -1.537   9.941 1.000 90.630 ? 70  LEU A O   1 
ATOM 520  C CG  ? LEU A 1  70 ?  10.944  -0.211   9.913 1.000 90.630 ? 70  LEU A CG  1 
ATOM 521  C CD1 ? LEU A 1  70 ?  11.746   0.130   8.661 1.000 90.630 ? 70  LEU A CD1 1 
ATOM 522  C CD2 ? LEU A 1  70 ?  10.486   1.058  10.623 1.000 90.630 ? 70  LEU A CD2 1 
ATOM 523  N N   ? PHE A 1  71 ?   7.610  -3.649  10.231 1.000 94.710 ? 71  PHE A N   1 
ATOM 524  C CA  ? PHE A 1  71 ?   6.424  -4.353   9.759 1.000 94.710 ? 71  PHE A CA  1 
ATOM 525  C C   ? PHE A 1  71 ?   5.534  -4.758  10.927 1.000 94.710 ? 71  PHE A C   1 
ATOM 526  C CB  ? PHE A 1  71 ?   6.820  -5.590   8.946 1.000 94.710 ? 71  PHE A CB  1 
ATOM 527  O O   ? PHE A 1  71 ?   6.012  -5.331  11.909 1.000 94.710 ? 71  PHE A O   1 
ATOM 528  C CG  ? PHE A 1  71 ?   5.676  -6.214   8.194 1.000 94.710 ? 71  PHE A CG  1 
ATOM 529  C CD1 ? PHE A 1  71 ?   4.985  -7.297   8.725 1.000 94.710 ? 71  PHE A CD1 1 
ATOM 530  C CD2 ? PHE A 1  71 ?   5.291  -5.717   6.956 1.000 94.710 ? 71  PHE A CD2 1 
ATOM 531  C CE1 ? PHE A 1  71 ?   3.925  -7.876   8.030 1.000 94.710 ? 71  PHE A CE1 1 
ATOM 532  C CE2 ? PHE A 1  71 ?   4.233  -6.291   6.256 1.000 94.710 ? 71  PHE A CE2 1 
ATOM 533  C CZ  ? PHE A 1  71 ?   3.552  -7.371   6.795 1.000 94.710 ? 71  PHE A CZ  1 
ATOM 534  N N   ? ASN A 1  72 ?   4.190  -4.454  10.880 1.000 94.500 ? 72  ASN A N   1 
ATOM 535  C CA  ? ASN A 1  72 ?   3.243  -4.787  11.938 1.000 94.500 ? 72  ASN A CA  1 
ATOM 536  C C   ? ASN A 1  72 ?   1.927  -5.310  11.368 1.000 94.500 ? 72  ASN A C   1 
ATOM 537  C CB  ? ASN A 1  72 ?   2.988  -3.573  12.833 1.000 94.500 ? 72  ASN A CB  1 
ATOM 538  O O   ? ASN A 1  72 ?   1.813  -5.531  10.161 1.000 94.500 ? 72  ASN A O   1 
ATOM 539  C CG  ? ASN A 1  72 ?   2.395  -2.402  12.075 1.000 94.500 ? 72  ASN A CG  1 
ATOM 540  N ND2 ? ASN A 1  72 ?   2.873  -1.199  12.371 1.000 94.500 ? 72  ASN A ND2 1 
ATOM 541  O OD1 ? ASN A 1  72 ?   1.513  -2.577  11.230 1.000 94.500 ? 72  ASN A OD1 1 
ATOM 542  N N   ? GLN A 1  73 ?   0.972  -5.598  12.213 1.000 94.750 ? 73  GLN A N   1 
ATOM 543  C CA  ? GLN A 1  73 ?  -0.285  -6.238  11.839 1.000 94.750 ? 73  GLN A CA  1 
ATOM 544  C C   ? GLN A 1  73 ?  -1.151  -5.302  11.001 1.000 94.750 ? 73  GLN A C   1 
ATOM 545  C CB  ? GLN A 1  73 ?  -1.051  -6.688  13.084 1.000 94.750 ? 73  GLN A CB  1 
ATOM 546  O O   ? GLN A 1  73 ?  -2.137  -5.732  10.400 1.000 94.750 ? 73  GLN A O   1 
ATOM 547  C CG  ? GLN A 1  73 ?  -1.455  -5.543  14.004 1.000 94.750 ? 73  GLN A CG  1 
ATOM 548  C CD  ? GLN A 1  73 ?  -2.001  -6.025  15.335 1.000 94.750 ? 73  GLN A CD  1 
ATOM 549  N NE2 ? GLN A 1  73 ?  -2.306  -5.087  16.225 1.000 94.750 ? 73  GLN A NE2 1 
ATOM 550  O OE1 ? GLN A 1  73 ?  -2.149  -7.230  15.560 1.000 94.750 ? 73  GLN A OE1 1 
ATOM 551  N N   ? ASN A 1  74 ?  -0.807  -3.972  10.971 1.000 95.830 ? 74  ASN A N   1 
ATOM 552  C CA  ? ASN A 1  74 ?  -1.583  -2.995  10.214 1.000 95.830 ? 74  ASN A CA  1 
ATOM 553  C C   ? ASN A 1  74 ?  -1.046  -2.830   8.795 1.000 95.830 ? 74  ASN A C   1 
ATOM 554  C CB  ? ASN A 1  74 ?  -1.599  -1.646  10.936 1.000 95.830 ? 74  ASN A CB  1 
ATOM 555  O O   ? ASN A 1  74 ?  -1.462  -1.925   8.070 1.000 95.830 ? 74  ASN A O   1 
ATOM 556  C CG  ? ASN A 1  74 ?  -2.317  -1.706  12.270 1.000 95.830 ? 74  ASN A CG  1 
ATOM 557  N ND2 ? ASN A 1  74 ?  -1.869  -0.895  13.221 1.000 95.830 ? 74  ASN A ND2 1 
ATOM 558  O OD1 ? ASN A 1  74 ?  -3.265  -2.475  12.444 1.000 95.830 ? 74  ASN A OD1 1 
ATOM 559  N N   ? THR A 1  75 ?  -0.139  -3.710   8.433 1.000 96.470 ? 75  THR A N   1 
ATOM 560  C CA  ? THR A 1  75 ?   0.473  -3.599   7.114 1.000 96.470 ? 75  THR A CA  1 
ATOM 561  C C   ? THR A 1  75 ?   0.344  -4.911   6.345 1.000 96.470 ? 75  THR A C   1 
ATOM 562  C CB  ? THR A 1  75 ?   1.958  -3.206   7.218 1.000 96.470 ? 75  THR A CB  1 
ATOM 563  O O   ? THR A 1  75 ?   0.132  -5.968   6.943 1.000 96.470 ? 75  THR A O   1 
ATOM 564  C CG2 ? THR A 1  75 ?   2.129  -1.901   7.988 1.000 96.470 ? 75  THR A CG2 1 
ATOM 565  O OG1 ? THR A 1  75 ?   2.674  -4.246   7.897 1.000 96.470 ? 75  THR A OG1 1 
ATOM 566  N N   ? VAL A 1  76 ?   0.419  -4.841   5.011 1.000 97.120 ? 76  VAL A N   1 
ATOM 567  C CA  ? VAL A 1  76 ?   0.439  -5.966   4.082 1.000 97.120 ? 76  VAL A CA  1 
ATOM 568  C C   ? VAL A 1  76 ?   1.613  -5.818   3.116 1.000 97.120 ? 76  VAL A C   1 
ATOM 569  C CB  ? VAL A 1  76 ?  -0.887  -6.078   3.296 1.000 97.120 ? 76  VAL A CB  1 
ATOM 570  O O   ? VAL A 1  76 ?   1.948  -4.705   2.703 1.000 97.120 ? 76  VAL A O   1 
ATOM 571  C CG1 ? VAL A 1  76 ?  -1.117  -4.831   2.444 1.000 97.120 ? 76  VAL A CG1 1 
ATOM 572  C CG2 ? VAL A 1  76 ?  -0.885  -7.332   2.424 1.000 97.120 ? 76  VAL A CG2 1 
ATOM 573  N N   ? CYS A 1  77 ?   2.280  -6.958   2.755 1.000 96.790 ? 77  CYS A N   1 
ATOM 574  C CA  ? CYS A 1  77 ?   3.412  -6.960   1.836 1.000 96.790 ? 77  CYS A CA  1 
ATOM 575  C C   ? CYS A 1  77 ?   3.037  -7.606   0.508 1.000 96.790 ? 77  CYS A C   1 
ATOM 576  C CB  ? CYS A 1  77 ?   4.602  -7.695   2.453 1.000 96.790 ? 77  CYS A CB  1 
ATOM 577  O O   ? CYS A 1  77 ?   2.333  -8.617   0.482 1.000 96.790 ? 77  CYS A O   1 
ATOM 578  S SG  ? CYS A 1  77 ?   5.467  -6.744   3.722 1.000 96.790 ? 77  CYS A SG  1 
ATOM 579  N N   ? ALA A 1  78 ?   3.480  -6.995  -0.568 1.000 97.610 ? 78  ALA A N   1 
ATOM 580  C CA  ? ALA A 1  78 ?   3.232  -7.542  -1.899 1.000 97.610 ? 78  ALA A CA  1 
ATOM 581  C C   ? ALA A 1  78 ?   4.437  -7.332  -2.811 1.000 97.610 ? 78  ALA A C   1 
ATOM 582  C CB  ? ALA A 1  78 ?   1.988  -6.905  -2.512 1.000 97.610 ? 78  ALA A CB  1 
ATOM 583  O O   ? ALA A 1  78 ?   5.187  -6.366  -2.648 1.000 97.610 ? 78  ALA A O   1 
ATOM 584  N N   ? SER A 1  79 ?   4.575  -8.231  -3.672 1.000 96.200 ? 79  SER A N   1 
ATOM 585  C CA  ? SER A 1  79 ?   5.703  -8.177  -4.597 1.000 96.200 ? 79  SER A CA  1 
ATOM 586  C C   ? SER A 1  79 ?   5.281  -8.576  -6.007 1.000 96.200 ? 79  SER A C   1 
ATOM 587  C CB  ? SER A 1  79 ?   6.834  -9.087  -4.117 1.000 96.200 ? 79  SER A CB  1 
ATOM 588  O O   ? SER A 1  79 ?   4.521  -9.530  -6.187 1.000 96.200 ? 79  SER A O   1 
ATOM 589  O OG  ? SER A 1  79 ?   7.916  -9.071  -5.033 1.000 96.200 ? 79  SER A OG  1 
ATOM 590  N N   ? GLY A 1  80 ?   5.770  -7.908  -6.985 1.000 94.620 ? 80  GLY A N   1 
ATOM 591  C CA  ? GLY A 1  80 ?   5.499  -8.193  -8.385 1.000 94.620 ? 80  GLY A CA  1 
ATOM 592  C C   ? GLY A 1  80 ?   6.717  -8.694  -9.138 1.000 94.620 ? 80  GLY A C   1 
ATOM 593  O O   ? GLY A 1  80 ?   6.755  -8.648 -10.370 1.000 94.620 ? 80  GLY A O   1 
ATOM 594  N N   ? GLY A 1  81 ?   7.736  -9.188  -8.299 1.000 92.100 ? 81  GLY A N   1 
ATOM 595  C CA  ? GLY A 1  81 ?   8.999  -9.549  -8.923 1.000 92.100 ? 81  GLY A CA  1 
ATOM 596  C C   ? GLY A 1  81 ?   9.845  -8.347  -9.296 1.000 92.100 ? 81  GLY A C   1 
ATOM 597  O O   ? GLY A 1  81 ?  10.369  -7.654  -8.421 1.000 92.100 ? 81  GLY A O   1 
ATOM 598  N N   ? LYS A 1  82 ?   9.792  -8.004 -10.577 1.000 91.300 ? 82  LYS A N   1 
ATOM 599  C CA  ? LYS A 1  82 ?  10.634  -6.911 -11.054 1.000 91.300 ? 82  LYS A CA  1 
ATOM 600  C C   ? LYS A 1  82 ?   9.834  -5.618 -11.189 1.000 91.300 ? 82  LYS A C   1 
ATOM 601  C CB  ? LYS A 1  82 ?  11.275  -7.272 -12.395 1.000 91.300 ? 82  LYS A CB  1 
ATOM 602  O O   ? LYS A 1  82 ?  10.324  -4.634 -11.746 1.000 91.300 ? 82  LYS A O   1 
ATOM 603  C CG  ? LYS A 1  82 ?  12.283  -8.409 -12.313 1.000 91.300 ? 82  LYS A CG  1 
ATOM 604  C CD  ? LYS A 1  82 ?  12.979  -8.637 -13.648 1.000 91.300 ? 82  LYS A CD  1 
ATOM 605  C CE  ? LYS A 1  82 ?  13.986  -9.777 -13.568 1.000 91.300 ? 82  LYS A CE  1 
ATOM 606  N NZ  ? LYS A 1  82 ?  14.695  -9.982 -14.867 1.000 91.300 ? 82  LYS A NZ  1 
ATOM 607  N N   ? VAL A 1  83 ?   8.504  -5.711 -10.751 1.000 92.930 ? 83  VAL A N   1 
ATOM 608  C CA  ? VAL A 1  83 ?   7.656  -4.526 -10.821 1.000 92.930 ? 83  VAL A CA  1 
ATOM 609  C C   ? VAL A 1  83 ?   7.055  -4.239  -9.447 1.000 92.930 ? 83  VAL A C   1 
ATOM 610  C CB  ? VAL A 1  83 ?   6.533  -4.692 -11.869 1.000 92.930 ? 83  VAL A CB  1 
ATOM 611  O O   ? VAL A 1  83 ?   6.771  -5.163  -8.681 1.000 92.930 ? 83  VAL A O   1 
ATOM 612  C CG1 ? VAL A 1  83 ?   7.122  -4.894 -13.264 1.000 92.930 ? 83  VAL A CG1 1 
ATOM 613  C CG2 ? VAL A 1  83 ?   5.623  -5.861 -11.496 1.000 92.930 ? 83  VAL A CG2 1 
ATOM 614  N N   ? ASP A 1  84 ?   6.813  -2.904  -9.061 1.000 94.830 ? 84  ASP A N   1 
ATOM 615  C CA  ? ASP A 1  84 ?   6.289  -2.473  -7.768 1.000 94.830 ? 84  ASP A CA  1 
ATOM 616  C C   ? ASP A 1  84 ?   5.842  -1.014  -7.816 1.000 94.830 ? 84  ASP A C   1 
ATOM 617  C CB  ? ASP A 1  84 ?   7.339  -2.666  -6.672 1.000 94.830 ? 84  ASP A CB  1 
ATOM 618  O O   ? ASP A 1  84 ?   6.023  -0.336  -8.830 1.000 94.830 ? 84  ASP A O   1 
ATOM 619  C CG  ? ASP A 1  84 ?   6.731  -2.822  -5.289 1.000 94.830 ? 84  ASP A CG  1 
ATOM 620  O OD1 ? ASP A 1  84 ?   5.528  -2.533  -5.116 1.000 94.830 ? 84  ASP A OD1 1 
ATOM 621  O OD2 ? ASP A 1  84 ?   7.463  -3.236  -4.364 1.000 94.830 ? 84  ASP A OD2 1 
ATOM 622  N N   ? ALA A 1  85 ?   5.005  -0.645  -6.733 1.000 94.630 ? 85  ALA A N   1 
ATOM 623  C CA  ? ALA A 1  85 ?   4.774   0.783  -6.529 1.000 94.630 ? 85  ALA A CA  1 
ATOM 624  C C   ? ALA A 1  85 ?   6.079   1.510  -6.218 1.000 94.630 ? 85  ALA A C   1 
ATOM 625  C CB  ? ALA A 1  85 ?   3.765   1.003  -5.405 1.000 94.630 ? 85  ALA A CB  1 
ATOM 626  O O   ? ALA A 1  85 ?   6.954   0.966  -5.541 1.000 94.630 ? 85  ALA A O   1 
ATOM 627  N N   ? CYS A 1  86 ?   6.180   2.578  -6.723 1.000 92.840 ? 86  CYS A N   1 
ATOM 628  C CA  ? CYS A 1  86 ?   7.415   3.337  -6.566 1.000 92.840 ? 86  CYS A CA  1 
ATOM 629  C C   ? CYS A 1  86 ?   7.129   4.750  -6.074 1.000 92.840 ? 86  CYS A C   1 
ATOM 630  C CB  ? CYS A 1  86 ?   8.181   3.393  -7.888 1.000 92.840 ? 86  CYS A CB  1 
ATOM 631  O O   ? CYS A 1  86 ?   6.016   5.046  -5.634 1.000 92.840 ? 86  CYS A O   1 
ATOM 632  S SG  ? CYS A 1  86 ?   9.964   3.604  -7.688 1.000 92.840 ? 86  CYS A SG  1 
ATOM 633  N N   ? GLN A 1  87 ?   8.263   5.523  -6.136 1.000 92.690 ? 87  GLN A N   1 
ATOM 634  C CA  ? GLN A 1  87 ?   8.138   6.905  -5.685 1.000 92.690 ? 87  GLN A CA  1 
ATOM 635  C C   ? GLN A 1  87 ?   7.067   7.648  -6.478 1.000 92.690 ? 87  GLN A C   1 
ATOM 636  C CB  ? GLN A 1  87 ?   9.478   7.632  -5.804 1.000 92.690 ? 87  GLN A CB  1 
ATOM 637  O O   ? GLN A 1  87 ?   7.062   7.611  -7.711 1.000 92.690 ? 87  GLN A O   1 
ATOM 638  C CG  ? GLN A 1  87 ?  10.551   7.103  -4.861 1.000 92.690 ? 87  GLN A CG  1 
ATOM 639  C CD  ? GLN A 1  87 ?  11.157   5.796  -5.337 1.000 92.690 ? 87  GLN A CD  1 
ATOM 640  N NE2 ? GLN A 1  87 ?  11.714   5.027  -4.407 1.000 92.690 ? 87  GLN A NE2 1 
ATOM 641  O OE1 ? GLN A 1  87 ?  11.125   5.479  -6.531 1.000 92.690 ? 87  GLN A OE1 1 
ATOM 642  N N   ? GLY A 1  88 ?   6.216   8.312  -5.728 1.000 92.530 ? 88  GLY A N   1 
ATOM 643  C CA  ? GLY A 1  88 ?   5.138   9.042  -6.376 1.000 92.530 ? 88  GLY A CA  1 
ATOM 644  C C   ? GLY A 1  88 ?   3.818   8.295  -6.362 1.000 92.530 ? 88  GLY A C   1 
ATOM 645  O O   ? GLY A 1  88 ?   2.769   8.872  -6.656 1.000 92.530 ? 88  GLY A O   1 
ATOM 646  N N   ? ASP A 1  89 ?   3.899   7.079  -5.989 1.000 94.710 ? 89  ASP A N   1 
ATOM 647  C CA  ? ASP A 1  89 ?   2.674   6.287  -5.941 1.000 94.710 ? 89  ASP A CA  1 
ATOM 648  C C   ? ASP A 1  89 ?   2.081   6.277  -4.533 1.000 94.710 ? 89  ASP A C   1 
ATOM 649  C CB  ? ASP A 1  89 ?   2.942   4.855  -6.409 1.000 94.710 ? 89  ASP A CB  1 
ATOM 650  O O   ? ASP A 1  89 ?   1.096   5.582  -4.274 1.000 94.710 ? 89  ASP A O   1 
ATOM 651  C CG  ? ASP A 1  89 ?   3.071   4.738  -7.917 1.000 94.710 ? 89  ASP A CG  1 
ATOM 652  O OD1 ? ASP A 1  89 ?   2.477   5.562  -8.646 1.000 94.710 ? 89  ASP A OD1 1 
ATOM 653  O OD2 ? ASP A 1  89 ?   3.771   3.813  -8.382 1.000 94.710 ? 89  ASP A OD2 1 
ATOM 654  N N   ? SER A 1  90 ?   2.760   6.971  -3.615 1.000 91.490 ? 90  SER A N   1 
ATOM 655  C CA  ? SER A 1  90 ?   2.258   7.030  -2.246 1.000 91.490 ? 90  SER A CA  1 
ATOM 656  C C   ? SER A 1  90 ?   0.763   7.332  -2.218 1.000 91.490 ? 90  SER A C   1 
ATOM 657  C CB  ? SER A 1  90 ?   3.015   8.089  -1.443 1.000 91.490 ? 90  SER A CB  1 
ATOM 658  O O   ? SER A 1  90 ?   0.290   8.217  -2.933 1.000 91.490 ? 90  SER A O   1 
ATOM 659  O OG  ? SER A 1  90 ?   4.379   7.732  -1.300 1.000 91.490 ? 90  SER A OG  1 
ATOM 660  N N   ? GLY A 1  91 ?   0.040   6.335  -1.477 1.000 92.760 ? 91  GLY A N   1 
ATOM 661  C CA  ? GLY A 1  91 ?  -1.394   6.535  -1.341 1.000 92.760 ? 91  GLY A CA  1 
ATOM 662  C C   ? GLY A 1  91 ?  -2.199   5.836  -2.421 1.000 92.760 ? 91  GLY A C   1 
ATOM 663  O O   ? GLY A 1  91 ?  -3.430   5.899  -2.424 1.000 92.760 ? 91  GLY A O   1 
ATOM 664  N N   ? GLY A 1  92 ?  -1.451   5.241  -3.337 1.000 94.780 ? 92  GLY A N   1 
ATOM 665  C CA  ? GLY A 1  92 ?  -2.087   4.483  -4.403 1.000 94.780 ? 92  GLY A CA  1 
ATOM 666  C C   ? GLY A 1  92 ?  -2.764   3.217  -3.913 1.000 94.780 ? 92  GLY A C   1 
ATOM 667  O O   ? GLY A 1  92 ?  -2.404   2.681  -2.862 1.000 94.780 ? 92  GLY A O   1 
ATOM 668  N N   ? PRO A 1  93 ?  -3.720   2.632  -4.723 1.000 96.500 ? 93  PRO A N   1 
ATOM 669  C CA  ? PRO A 1  93 ?  -4.575   1.517  -4.309 1.000 96.500 ? 93  PRO A CA  1 
ATOM 670  C C   ? PRO A 1  93 ?  -3.980   0.155  -4.658 1.000 96.500 ? 93  PRO A C   1 
ATOM 671  C CB  ? PRO A 1  93 ?  -5.872   1.761  -5.084 1.000 96.500 ? 93  PRO A CB  1 
ATOM 672  O O   ? PRO A 1  93 ?  -3.482  -0.038  -5.771 1.000 96.500 ? 93  PRO A O   1 
ATOM 673  C CG  ? PRO A 1  93 ?  -5.438   2.403  -6.362 1.000 96.500 ? 93  PRO A CG  1 
ATOM 674  C CD  ? PRO A 1  93 ?  -4.281   3.314  -6.070 1.000 96.500 ? 93  PRO A CD  1 
ATOM 675  N N   ? LEU A 1  94 ?  -3.970  -0.710  -3.694 1.000 97.940 ? 94  LEU A N   1 
ATOM 676  C CA  ? LEU A 1  94 ?  -3.778  -2.140  -3.909 1.000 97.940 ? 94  LEU A CA  1 
ATOM 677  C C   ? LEU A 1  94 ?  -5.119  -2.865  -3.972 1.000 97.940 ? 94  LEU A C   1 
ATOM 678  C CB  ? LEU A 1  94 ?  -2.913  -2.739  -2.797 1.000 97.940 ? 94  LEU A CB  1 
ATOM 679  O O   ? LEU A 1  94 ?  -5.789  -3.028  -2.950 1.000 97.940 ? 94  LEU A O   1 
ATOM 680  C CG  ? LEU A 1  94 ?  -2.383  -4.153  -3.038 1.000 97.940 ? 94  LEU A CG  1 
ATOM 681  C CD1 ? LEU A 1  94 ?  -1.281  -4.134  -4.092 1.000 97.940 ? 94  LEU A CD1 1 
ATOM 682  C CD2 ? LEU A 1  94 ?  -1.874  -4.762  -1.735 1.000 97.940 ? 94  LEU A CD2 1 
ATOM 683  N N   ? VAL A 1  95 ?  -5.459  -3.339  -5.240 1.000 98.060 ? 95  VAL A N   1 
ATOM 684  C CA  ? VAL A 1  95 ?  -6.794  -3.873  -5.490 1.000 98.060 ? 95  VAL A CA  1 
ATOM 685  C C   ? VAL A 1  95 ?  -6.702  -5.361  -5.823 1.000 98.060 ? 95  VAL A C   1 
ATOM 686  C CB  ? VAL A 1  95 ?  -7.505  -3.114  -6.632 1.000 98.060 ? 95  VAL A CB  1 
ATOM 687  O O   ? VAL A 1  95 ?  -5.998  -5.751  -6.757 1.000 98.060 ? 95  VAL A O   1 
ATOM 688  C CG1 ? VAL A 1  95 ?  -8.880  -3.720  -6.910 1.000 98.060 ? 95  VAL A CG1 1 
ATOM 689  C CG2 ? VAL A 1  95 ?  -7.630  -1.631  -6.290 1.000 98.060 ? 95  VAL A CG2 1 
ATOM 690  N N   ? CYS A 1  96 ?  -7.419  -6.157  -5.050 1.000 97.620 ? 96  CYS A N   1 
ATOM 691  C CA  ? CYS A 1  96 ?  -7.502  -7.602  -5.230 1.000 97.620 ? 96  CYS A CA  1 
ATOM 692  C C   ? CYS A 1  96 ?  -8.948  -8.045  -5.423 1.000 97.620 ? 96  CYS A C   1 
ATOM 693  C CB  ? CYS A 1  96 ?  -6.894  -8.327  -4.030 1.000 97.620 ? 96  CYS A CB  1 
ATOM 694  O O   ? CYS A 1  96 ?  -9.817  -7.709  -4.618 1.000 97.620 ? 96  CYS A O   1 
ATOM 695  S SG  ? CYS A 1  96 ?  -5.275  -7.692  -3.540 1.000 97.620 ? 96  CYS A SG  1 
ATOM 696  N N   ? ASN A 1  97 ?  -9.188  -8.785  -6.595 1.000 95.370 ? 97  ASN A N   1 
ATOM 697  C CA  ? ASN A 1  97 ? -10.531  -9.272  -6.889 1.000 95.370 ? 97  ASN A CA  1 
ATOM 698  C C   ? ASN A 1  97 ? -11.558  -8.145  -6.848 1.000 95.370 ? 97  ASN A C   1 
ATOM 699  C CB  ? ASN A 1  97 ? -10.924 -10.385  -5.914 1.000 95.370 ? 97  ASN A CB  1 
ATOM 700  O O   ? ASN A 1  97 ? -12.631  -8.297  -6.260 1.000 95.370 ? 97  ASN A O   1 
ATOM 701  C CG  ? ASN A 1  97 ? -10.102 -11.644  -6.104 1.000 95.370 ? 97  ASN A CG  1 
ATOM 702  N ND2 ? ASN A 1  97 ?  -9.969 -12.431  -5.042 1.000 95.370 ? 97  ASN A ND2 1 
ATOM 703  O OD1 ? ASN A 1  97 ?  -9.590 -11.908  -7.195 1.000 95.370 ? 97  ASN A OD1 1 
ATOM 704  N N   ? GLY A 1  98 ? -11.137  -6.905  -7.250 1.000 95.150 ? 98  GLY A N   1 
ATOM 705  C CA  ? GLY A 1  98 ? -12.050  -5.786  -7.422 1.000 95.150 ? 98  GLY A CA  1 
ATOM 706  C C   ? GLY A 1  98 ? -12.307  -5.023  -6.137 1.000 95.150 ? 98  GLY A C   1 
ATOM 707  O O   ? GLY A 1  98 ? -13.198  -4.172  -6.082 1.000 95.150 ? 98  GLY A O   1 
ATOM 708  N N   ? LYS A 1  99 ? -11.571  -5.333  -5.083 1.000 97.430 ? 99  LYS A N   1 
ATOM 709  C CA  ? LYS A 1  99 ? -11.756  -4.673  -3.794 1.000 97.430 ? 99  LYS A CA  1 
ATOM 710  C C   ? LYS A 1  99 ? -10.457  -4.030  -3.315 1.000 97.430 ? 99  LYS A C   1 
ATOM 711  C CB  ? LYS A 1  99 ? -12.265  -5.667  -2.749 1.000 97.430 ? 99  LYS A CB  1 
ATOM 712  O O   ? LYS A 1  99 ?  -9.371  -4.564  -3.549 1.000 97.430 ? 99  LYS A O   1 
ATOM 713  C CG  ? LYS A 1  99 ? -13.618  -6.277  -3.083 1.000 97.430 ? 99  LYS A CG  1 
ATOM 714  C CD  ? LYS A 1  99 ? -14.083  -7.236  -1.995 1.000 97.430 ? 99  LYS A CD  1 
ATOM 715  C CE  ? LYS A 1  99 ? -15.454  -7.819  -2.310 1.000 97.430 ? 99  LYS A CE  1 
ATOM 716  N NZ  ? LYS A 1  99 ? -15.905  -8.776  -1.256 1.000 97.430 ? 99  LYS A NZ  1 
ATOM 717  N N   ? LEU A 1 100 ? -10.656  -2.940  -2.607 1.000 97.730 ? 100 LEU A N   1 
ATOM 718  C CA  ? LEU A 1 100 ?  -9.511  -2.248  -2.025 1.000 97.730 ? 100 LEU A CA  1 
ATOM 719  C C   ? LEU A 1 100 ?  -8.963  -3.017  -0.828 1.000 97.730 ? 100 LEU A C   1 
ATOM 720  C CB  ? LEU A 1 100 ?  -9.900  -0.830  -1.601 1.000 97.730 ? 100 LEU A CB  1 
ATOM 721  O O   ? LEU A 1 100 ?  -9.654  -3.181   0.180 1.000 97.730 ? 100 LEU A O   1 
ATOM 722  C CG  ? LEU A 1 100 ?  -8.780   0.038  -1.025 1.000 97.730 ? 100 LEU A CG  1 
ATOM 723  C CD1 ? LEU A 1 100 ?  -7.718   0.305  -2.086 1.000 97.730 ? 100 LEU A CD1 1 
ATOM 724  C CD2 ? LEU A 1 100 ?  -9.342   1.347  -0.482 1.000 97.730 ? 100 LEU A CD2 1 
ATOM 725  N N   ? GLN A 1 101 ?  -7.721  -3.475  -0.978 1.000 98.140 ? 101 GLN A N   1 
ATOM 726  C CA  ? GLN A 1 101 ?  -7.135  -4.323   0.054 1.000 98.140 ? 101 GLN A CA  1 
ATOM 727  C C   ? GLN A 1 101 ?  -6.032  -3.588   0.809 1.000 98.140 ? 101 GLN A C   1 
ATOM 728  C CB  ? GLN A 1 101 ?  -6.583  -5.611  -0.559 1.000 98.140 ? 101 GLN A CB  1 
ATOM 729  O O   ? GLN A 1 101 ?  -5.745  -3.906   1.965 1.000 98.140 ? 101 GLN A O   1 
ATOM 730  C CG  ? GLN A 1 101 ?  -7.660  -6.564  -1.062 1.000 98.140 ? 101 GLN A CG  1 
ATOM 731  C CD  ? GLN A 1 101 ?  -8.117  -7.546  -0.001 1.000 98.140 ? 101 GLN A CD  1 
ATOM 732  N NE2 ? GLN A 1 101 ?  -8.905  -8.535  -0.408 1.000 98.140 ? 101 GLN A NE2 1 
ATOM 733  O OE1 ? GLN A 1 101 ?  -7.763  -7.419   1.176 1.000 98.140 ? 101 GLN A OE1 1 
ATOM 734  N N   ? GLY A 1 102 ?  -5.376  -2.608   0.189 1.000 97.500 ? 102 GLY A N   1 
ATOM 735  C CA  ? GLY A 1 102 ?  -4.257  -1.886   0.773 1.000 97.500 ? 102 GLY A CA  1 
ATOM 736  C C   ? GLY A 1 102 ?  -4.022  -0.531   0.134 1.000 97.500 ? 102 GLY A C   1 
ATOM 737  O O   ? GLY A 1 102 ?  -4.526  -0.258  -0.958 1.000 97.500 ? 102 GLY A O   1 
ATOM 738  N N   ? ILE A 1 103 ?  -3.213   0.263   0.822 1.000 97.330 ? 103 ILE A N   1 
ATOM 739  C CA  ? ILE A 1 103 ?  -2.797   1.581   0.356 1.000 97.330 ? 103 ILE A CA  1 
ATOM 740  C C   ? ILE A 1 103 ?  -1.275   1.694   0.418 1.000 97.330 ? 103 ILE A C   1 
ATOM 741  C CB  ? ILE A 1 103 ?  -3.452   2.707   1.188 1.000 97.330 ? 103 ILE A CB  1 
ATOM 742  O O   ? ILE A 1 103 ?  -0.666   1.400   1.449 1.000 97.330 ? 103 ILE A O   1 
ATOM 743  C CG1 ? ILE A 1 103 ?  -4.980   2.613   1.104 1.000 97.330 ? 103 ILE A CG1 1 
ATOM 744  C CG2 ? ILE A 1 103 ?  -2.961   4.080   0.719 1.000 97.330 ? 103 ILE A CG2 1 
ATOM 745  C CD1 ? ILE A 1 103 ?  -5.710   3.436   2.156 1.000 97.330 ? 103 ILE A CD1 1 
ATOM 746  N N   ? VAL A 1 104 ?  -0.692   2.053  -0.736 1.000 96.920 ? 104 VAL A N   1 
ATOM 747  C CA  ? VAL A 1 104 ?   0.763   2.158  -0.760 1.000 96.920 ? 104 VAL A CA  1 
ATOM 748  C C   ? VAL A 1 104 ?   1.239   3.006   0.417 1.000 96.920 ? 104 VAL A C   1 
ATOM 749  C CB  ? VAL A 1 104 ?   1.266   2.762  -2.090 1.000 96.920 ? 104 VAL A CB  1 
ATOM 750  O O   ? VAL A 1 104 ?   0.771   4.130   0.611 1.000 96.920 ? 104 VAL A O   1 
ATOM 751  C CG1 ? VAL A 1 104 ?   2.784   2.934  -2.065 1.000 96.920 ? 104 VAL A CG1 1 
ATOM 752  C CG2 ? VAL A 1 104 ?   0.844   1.885  -3.267 1.000 96.920 ? 104 VAL A CG2 1 
ATOM 753  N N   ? SER A 1 105 ?   2.226   2.452   1.173 1.000 95.120 ? 105 SER A N   1 
ATOM 754  C CA  ? SER A 1 105 ?   2.709   3.116   2.379 1.000 95.120 ? 105 SER A CA  1 
ATOM 755  C C   ? SER A 1 105 ?   4.201   3.417   2.284 1.000 95.120 ? 105 SER A C   1 
ATOM 756  C CB  ? SER A 1 105 ?   2.431   2.257   3.613 1.000 95.120 ? 105 SER A CB  1 
ATOM 757  O O   ? SER A 1 105 ?   4.604   4.582   2.247 1.000 95.120 ? 105 SER A O   1 
ATOM 758  O OG  ? SER A 1 105 ?   2.671   2.991   4.801 1.000 95.120 ? 105 SER A OG  1 
ATOM 759  N N   ? TRP A 1 106 ?   4.973   2.425   2.225 1.000 94.250 ? 106 TRP A N   1 
ATOM 760  C CA  ? TRP A 1 106 ?   6.421   2.601   2.198 1.000 94.250 ? 106 TRP A CA  1 
ATOM 761  C C   ? TRP A 1 106 ?   7.108   1.375   1.604 1.000 94.250 ? 106 TRP A C   1 
ATOM 762  C CB  ? TRP A 1 106 ?   6.957   2.869   3.607 1.000 94.250 ? 106 TRP A CB  1 
ATOM 763  O O   ? TRP A 1 106 ?   6.465   0.350   1.365 1.000 94.250 ? 106 TRP A O   1 
ATOM 764  C CG  ? TRP A 1 106 ?   6.608   1.806   4.604 1.000 94.250 ? 106 TRP A CG  1 
ATOM 765  C CD1 ? TRP A 1 106 ?   5.502   1.761   5.407 1.000 94.250 ? 106 TRP A CD1 1 
ATOM 766  C CD2 ? TRP A 1 106 ?   7.372   0.635   4.908 1.000 94.250 ? 106 TRP A CD2 1 
ATOM 767  C CE2 ? TRP A 1 106 ?   6.669  -0.076   5.905 1.000 94.250 ? 106 TRP A CE2 1 
ATOM 768  C CE3 ? TRP A 1 106 ?   8.585   0.118   4.433 1.000 94.250 ? 106 TRP A CE3 1 
ATOM 769  N NE1 ? TRP A 1 106 ?   5.533   0.631   6.192 1.000 94.250 ? 106 TRP A NE1 1 
ATOM 770  C CH2 ? TRP A 1 106 ?   8.328  -1.763   5.954 1.000 94.250 ? 106 TRP A CH2 1 
ATOM 771  C CZ2 ? TRP A 1 106 ?   7.140  -1.279   6.436 1.000 94.250 ? 106 TRP A CZ2 1 
ATOM 772  C CZ3 ? TRP A 1 106 ?   9.051  -1.080   4.962 1.000 94.250 ? 106 TRP A CZ3 1 
ATOM 773  N N   ? GLY A 1 107 ?   8.371   1.408   1.261 1.000 91.770 ? 107 GLY A N   1 
ATOM 774  C CA  ? GLY A 1 107 ?   9.178   0.321   0.730 1.000 91.770 ? 107 GLY A CA  1 
ATOM 775  C C   ? GLY A 1 107 ?  10.629   0.706   0.515 1.000 91.770 ? 107 GLY A C   1 
ATOM 776  O O   ? GLY A 1 107 ?  11.044   1.811   0.870 1.000 91.770 ? 107 GLY A O   1 
ATOM 777  N N   ? PRO A 1 108 ?  11.406  -0.300   0.001 1.000 90.970 ? 108 PRO A N   1 
ATOM 778  C CA  ? PRO A 1 108 ?  12.824  -0.004  -0.214 1.000 90.970 ? 108 PRO A CA  1 
ATOM 779  C C   ? PRO A 1 108 ?  13.046   1.094  -1.251 1.000 90.970 ? 108 PRO A C   1 
ATOM 780  C CB  ? PRO A 1 108 ?  13.393  -1.339  -0.701 1.000 90.970 ? 108 PRO A CB  1 
ATOM 781  O O   ? PRO A 1 108 ?  12.117   1.465  -1.973 1.000 90.970 ? 108 PRO A O   1 
ATOM 782  C CG  ? PRO A 1 108 ?  12.275  -1.975  -1.463 1.000 90.970 ? 108 PRO A CG  1 
ATOM 783  C CD  ? PRO A 1 108 ?  10.983  -1.660  -0.766 1.000 90.970 ? 108 PRO A CD  1 
ATOM 784  N N   ? GLN A 1 109 ?  14.264   1.651  -1.366 1.000 88.140 ? 109 GLN A N   1 
ATOM 785  C CA  ? GLN A 1 109 ?  14.633   2.689  -2.322 1.000 88.140 ? 109 GLN A CA  1 
ATOM 786  C C   ? GLN A 1 109 ?  14.556   2.170  -3.755 1.000 88.140 ? 109 GLN A C   1 
ATOM 787  C CB  ? GLN A 1 109 ?  16.040   3.214  -2.029 1.000 88.140 ? 109 GLN A CB  1 
ATOM 788  O O   ? GLN A 1 109 ?  14.121   2.888  -4.658 1.000 88.140 ? 109 GLN A O   1 
ATOM 789  C CG  ? GLN A 1 109 ?  16.413   4.455  -2.828 1.000 88.140 ? 109 GLN A CG  1 
ATOM 790  C CD  ? GLN A 1 109 ?  17.764   5.022  -2.435 1.000 88.140 ? 109 GLN A CD  1 
ATOM 791  N NE2 ? GLN A 1 109 ?  18.128   6.153  -3.030 1.000 88.140 ? 109 GLN A NE2 1 
ATOM 792  O OE1 ? GLN A 1 109 ?  18.474   4.450  -1.602 1.000 88.140 ? 109 GLN A OE1 1 
ATOM 793  N N   ? VAL A 1 110 ?  14.991   0.917  -3.920 1.000 91.890 ? 110 VAL A N   1 
ATOM 794  C CA  ? VAL A 1 110 ?  14.903   0.279  -5.230 1.000 91.890 ? 110 VAL A CA  1 
ATOM 795  C C   ? VAL A 1 110 ?  13.604  -0.518  -5.330 1.000 91.890 ? 110 VAL A C   1 
ATOM 796  C CB  ? VAL A 1 110 ?  16.115  -0.642  -5.495 1.000 91.890 ? 110 VAL A CB  1 
ATOM 797  O O   ? VAL A 1 110 ?  13.408  -1.492  -4.599 1.000 91.890 ? 110 VAL A O   1 
ATOM 798  C CG1 ? VAL A 1 110 ?  15.990  -1.320  -6.858 1.000 91.890 ? 110 VAL A CG1 1 
ATOM 799  C CG2 ? VAL A 1 110 ?  17.417   0.152  -5.407 1.000 91.890 ? 110 VAL A CG2 1 
ATOM 800  N N   ? CYS A 1 111 ?  12.747  -0.047  -6.239 1.000 92.590 ? 111 CYS A N   1 
ATOM 801  C CA  ? CYS A 1 111 ?  11.463  -0.713  -6.421 1.000 92.590 ? 111 CYS A CA  1 
ATOM 802  C C   ? CYS A 1 111 ?  11.618  -1.975  -7.262 1.000 92.590 ? 111 CYS A C   1 
ATOM 803  C CB  ? CYS A 1 111 ?  10.458   0.230  -7.082 1.000 92.590 ? 111 CYS A CB  1 
ATOM 804  O O   ? CYS A 1 111 ?  12.495  -2.048  -8.124 1.000 92.590 ? 111 CYS A O   1 
ATOM 805  S SG  ? CYS A 1 111 ?  10.163   1.748  -6.149 1.000 92.590 ? 111 CYS A SG  1 
ATOM 806  N N   ? GLY A 1 112 ?  10.824  -2.923  -6.976 1.000 92.360 ? 112 GLY A N   1 
ATOM 807  C CA  ? GLY A 1 112 ?  10.792  -4.099  -7.831 1.000 92.360 ? 112 GLY A CA  1 
ATOM 808  C C   ? GLY A 1 112 ?  11.831  -5.138  -7.456 1.000 92.360 ? 112 GLY A C   1 
ATOM 809  O O   ? GLY A 1 112 ?  12.138  -6.032  -8.248 1.000 92.360 ? 112 GLY A O   1 
ATOM 810  N N   ? ASP A 1 113 ?  12.509  -4.862  -6.296 1.000 92.840 ? 113 ASP A N   1 
ATOM 811  C CA  ? ASP A 1 113 ?  13.418  -5.852  -5.726 1.000 92.840 ? 113 ASP A CA  1 
ATOM 812  C C   ? ASP A 1 113 ?  12.646  -7.003  -5.086 1.000 92.840 ? 113 ASP A C   1 
ATOM 813  C CB  ? ASP A 1 113 ?  14.342  -5.200  -4.695 1.000 92.840 ? 113 ASP A CB  1 
ATOM 814  O O   ? ASP A 1 113 ?  11.916  -6.803  -4.113 1.000 92.840 ? 113 ASP A O   1 
ATOM 815  C CG  ? ASP A 1 113 ?  15.458  -6.121  -4.233 1.000 92.840 ? 113 ASP A CG  1 
ATOM 816  O OD1 ? ASP A 1 113 ?  15.288  -7.358  -4.283 1.000 92.840 ? 113 ASP A OD1 1 
ATOM 817  O OD2 ? ASP A 1 113 ?  16.516  -5.604  -3.812 1.000 92.840 ? 113 ASP A OD2 1 
ATOM 818  N N   ? PRO A 1 114 ?  12.835  -8.228  -5.631 1.000 89.730 ? 114 PRO A N   1 
ATOM 819  C CA  ? PRO A 1 114 ?  12.064  -9.364  -5.120 1.000 89.730 ? 114 PRO A CA  1 
ATOM 820  C C   ? PRO A 1 114 ?  12.417  -9.714  -3.677 1.000 89.730 ? 114 PRO A C   1 
ATOM 821  C CB  ? PRO A 1 114 ?  12.446 -10.504  -6.068 1.000 89.730 ? 114 PRO A CB  1 
ATOM 822  O O   ? PRO A 1 114 ?  11.640 -10.388  -2.994 1.000 89.730 ? 114 PRO A O   1 
ATOM 823  C CG  ? PRO A 1 114 ?  13.020  -9.826  -7.270 1.000 89.730 ? 114 PRO A CG  1 
ATOM 824  C CD  ? PRO A 1 114 ?  13.515  -8.468  -6.861 1.000 89.730 ? 114 PRO A CD  1 
ATOM 825  N N   ? ASN A 1 115 ?  13.549  -9.163  -3.194 1.000 92.640 ? 115 ASN A N   1 
ATOM 826  C CA  ? ASN A 1 115 ?  13.972  -9.429  -1.823 1.000 92.640 ? 115 ASN A CA  1 
ATOM 827  C C   ? ASN A 1 115 ?  13.398  -8.403  -0.850 1.000 92.640 ? 115 ASN A C   1 
ATOM 828  C CB  ? ASN A 1 115 ?  15.499  -9.454  -1.728 1.000 92.640 ? 115 ASN A CB  1 
ATOM 829  O O   ? ASN A 1 115 ?  13.394  -8.625   0.362 1.000 92.640 ? 115 ASN A O   1 
ATOM 830  C CG  ? ASN A 1 115 ?  16.110 -10.634  -2.458 1.000 92.640 ? 115 ASN A CG  1 
ATOM 831  N ND2 ? ASN A 1 115 ?  17.243 -10.406  -3.111 1.000 92.640 ? 115 ASN A ND2 1 
ATOM 832  O OD1 ? ASN A 1 115 ?  15.568 -11.742  -2.435 1.000 92.640 ? 115 ASN A OD1 1 
ATOM 833  N N   ? TYR A 1 116 ?  12.908  -7.315  -1.403 1.000 94.800 ? 116 TYR A N   1 
ATOM 834  C CA  ? TYR A 1 116 ?  12.353  -6.246  -0.581 1.000 94.800 ? 116 TYR A CA  1 
ATOM 835  C C   ? TYR A 1 116 ?  10.992  -5.805  -1.105 1.000 94.800 ? 116 TYR A C   1 
ATOM 836  C CB  ? TYR A 1 116 ?  13.308  -5.049  -0.538 1.000 94.800 ? 116 TYR A CB  1 
ATOM 837  O O   ? TYR A 1 116 ?  10.900  -4.867  -1.900 1.000 94.800 ? 116 TYR A O   1 
ATOM 838  C CG  ? TYR A 1 116 ?  14.610  -5.337   0.169 1.000 94.800 ? 116 TYR A CG  1 
ATOM 839  C CD1 ? TYR A 1 116 ?  14.736  -5.144   1.543 1.000 94.800 ? 116 TYR A CD1 1 
ATOM 840  C CD2 ? TYR A 1 116 ?  15.716  -5.801  -0.534 1.000 94.800 ? 116 TYR A CD2 1 
ATOM 841  C CE1 ? TYR A 1 116 ?  15.935  -5.406   2.199 1.000 94.800 ? 116 TYR A CE1 1 
ATOM 842  C CE2 ? TYR A 1 116 ?  16.920  -6.066   0.111 1.000 94.800 ? 116 TYR A CE2 1 
ATOM 843  O OH  ? TYR A 1 116 ?  18.208  -6.127   2.120 1.000 94.800 ? 116 TYR A OH  1 
ATOM 844  C CZ  ? TYR A 1 116 ?  17.019  -5.866   1.476 1.000 94.800 ? 116 TYR A CZ  1 
ATOM 845  N N   ? PRO A 1 117 ?   9.926  -6.467  -0.709 1.000 95.710 ? 117 PRO A N   1 
ATOM 846  C CA  ? PRO A 1 117 ?   8.574  -6.172  -1.188 1.000 95.710 ? 117 PRO A CA  1 
ATOM 847  C C   ? PRO A 1 117 ?   8.059  -4.817  -0.706 1.000 95.710 ? 117 PRO A C   1 
ATOM 848  C CB  ? PRO A 1 117 ?   7.737  -7.313  -0.605 1.000 95.710 ? 117 PRO A CB  1 
ATOM 849  O O   ? PRO A 1 117 ?   8.518  -4.309   0.320 1.000 95.710 ? 117 PRO A O   1 
ATOM 850  C CG  ? PRO A 1 117 ?   8.513  -7.788   0.581 1.000 95.710 ? 117 PRO A CG  1 
ATOM 851  C CD  ? PRO A 1 117 ?   9.969  -7.511   0.341 1.000 95.710 ? 117 PRO A CD  1 
ATOM 852  N N   ? GLY A 1 118 ?   7.147  -4.307  -1.484 1.000 96.200 ? 118 GLY A N   1 
ATOM 853  C CA  ? GLY A 1 118 ?   6.452  -3.110  -1.039 1.000 96.200 ? 118 GLY A CA  1 
ATOM 854  C C   ? GLY A 1 118 ?   5.519  -3.361   0.130 1.000 96.200 ? 118 GLY A C   1 
ATOM 855  O O   ? GLY A 1 118 ?   4.986  -4.463   0.280 1.000 96.200 ? 118 GLY A O   1 
ATOM 856  N N   ? VAL A 1 119 ?   5.321  -2.311   0.935 1.000 97.120 ? 119 VAL A N   1 
ATOM 857  C CA  ? VAL A 1 119 ?   4.476  -2.390   2.122 1.000 97.120 ? 119 VAL A CA  1 
ATOM 858  C C   ? VAL A 1 119 ?   3.273  -1.463   1.963 1.000 97.120 ? 119 VAL A C   1 
ATOM 859  C CB  ? VAL A 1 119 ?   5.261  -2.030   3.403 1.000 97.120 ? 119 VAL A CB  1 
ATOM 860  O O   ? VAL A 1 119 ?   3.422  -0.305   1.567 1.000 97.120 ? 119 VAL A O   1 
ATOM 861  C CG1 ? VAL A 1 119 ?   4.348  -2.074   4.627 1.000 97.120 ? 119 VAL A CG1 1 
ATOM 862  C CG2 ? VAL A 1 119 ?   6.449  -2.973   3.584 1.000 97.120 ? 119 VAL A CG2 1 
ATOM 863  N N   ? TYR A 1 120 ?   2.154  -1.992   2.246 1.000 97.760 ? 120 TYR A N   1 
ATOM 864  C CA  ? TYR A 1 120 ?   0.876  -1.303   2.103 1.000 97.760 ? 120 TYR A CA  1 
ATOM 865  C C   ? TYR A 1 120 ?   0.128  -1.262   3.430 1.000 97.760 ? 120 TYR A C   1 
ATOM 866  C CB  ? TYR A 1 120 ?   0.013  -1.987   1.038 1.000 97.760 ? 120 TYR A CB  1 
ATOM 867  O O   ? TYR A 1 120 ?   0.261  -2.170   4.253 1.000 97.760 ? 120 TYR A O   1 
ATOM 868  C CG  ? TYR A 1 120 ?   0.709  -2.156  -0.291 1.000 97.760 ? 120 TYR A CG  1 
ATOM 869  C CD1 ? TYR A 1 120 ?   0.421  -1.313  -1.362 1.000 97.760 ? 120 TYR A CD1 1 
ATOM 870  C CD2 ? TYR A 1 120 ?   1.654  -3.158  -0.478 1.000 97.760 ? 120 TYR A CD2 1 
ATOM 871  C CE1 ? TYR A 1 120 ?   1.058  -1.466  -2.589 1.000 97.760 ? 120 TYR A CE1 1 
ATOM 872  C CE2 ? TYR A 1 120 ?   2.297  -3.321  -1.701 1.000 97.760 ? 120 TYR A CE2 1 
ATOM 873  O OH  ? TYR A 1 120 ?   2.628  -2.627  -3.961 1.000 97.760 ? 120 TYR A OH  1 
ATOM 874  C CZ  ? TYR A 1 120 ?   1.994  -2.471  -2.748 1.000 97.760 ? 120 TYR A CZ  1 
ATOM 875  N N   ? THR A 1 121 ?  -0.598  -0.142   3.634 1.000 97.090 ? 121 THR A N   1 
ATOM 876  C CA  ? THR A 1 121 ?  -1.517  -0.089   4.766 1.000 97.090 ? 121 THR A CA  1 
ATOM 877  C C   ? THR A 1 121 ?  -2.705  -1.020   4.542 1.000 97.090 ? 121 THR A C   1 
ATOM 878  C CB  ? THR A 1 121 ?  -2.023   1.345   5.009 1.000 97.090 ? 121 THR A CB  1 
ATOM 879  O O   ? THR A 1 121 ?  -3.348  -0.973   3.491 1.000 97.090 ? 121 THR A O   1 
ATOM 880  C CG2 ? THR A 1 121 ?  -2.983   1.396   6.193 1.000 97.090 ? 121 THR A CG2 1 
ATOM 881  O OG1 ? THR A 1 121 ?  -0.905   2.201   5.277 1.000 97.090 ? 121 THR A OG1 1 
ATOM 882  N N   ? SER A 1 122 ?  -2.988  -1.901   5.501 1.000 96.900 ? 122 SER A N   1 
ATOM 883  C CA  ? SER A 1 122 ?  -4.070  -2.872   5.381 1.000 96.900 ? 122 SER A CA  1 
ATOM 884  C C   ? SER A 1 122 ?  -5.430  -2.211   5.581 1.000 96.900 ? 122 SER A C   1 
ATOM 885  C CB  ? SER A 1 122 ?  -3.890  -4.004   6.393 1.000 96.900 ? 122 SER A CB  1 
ATOM 886  O O   ? SER A 1 122 ?  -5.754  -1.767   6.684 1.000 96.900 ? 122 SER A O   1 
ATOM 887  O OG  ? SER A 1 122 ?  -4.995  -4.891   6.357 1.000 96.900 ? 122 SER A OG  1 
ATOM 888  N N   ? VAL A 1 123 ?  -6.217  -2.256   4.538 1.000 97.000 ? 123 VAL A N   1 
ATOM 889  C CA  ? VAL A 1 123 ?  -7.541  -1.646   4.594 1.000 97.000 ? 123 VAL A CA  1 
ATOM 890  C C   ? VAL A 1 123 ?  -8.442  -2.453   5.526 1.000 97.000 ? 123 VAL A C   1 
ATOM 891  C CB  ? VAL A 1 123 ?  -8.180  -1.546   3.190 1.000 97.000 ? 123 VAL A CB  1 
ATOM 892  O O   ? VAL A 1 123 ?  -9.213  -1.882   6.302 1.000 97.000 ? 123 VAL A O   1 
ATOM 893  C CG1 ? VAL A 1 123 ?  -9.663  -1.194   3.296 1.000 97.000 ? 123 VAL A CG1 1 
ATOM 894  C CG2 ? VAL A 1 123 ?  -7.442  -0.513   2.341 1.000 97.000 ? 123 VAL A CG2 1 
ATOM 895  N N   ? CYS A 1 124 ?  -8.417  -3.754   5.506 1.000 96.520 ? 124 CYS A N   1 
ATOM 896  C CA  ? CYS A 1 124 ?  -9.281  -4.605   6.318 1.000 96.520 ? 124 CYS A CA  1 
ATOM 897  C C   ? CYS A 1 124 ?  -9.059  -4.348   7.803 1.000 96.520 ? 124 CYS A C   1 
ATOM 898  C CB  ? CYS A 1 124 ?  -9.030  -6.079   6.003 1.000 96.520 ? 124 CYS A CB  1 
ATOM 899  O O   ? CYS A 1 124 ?  -9.995  -4.439   8.600 1.000 96.520 ? 124 CYS A O   1 
ATOM 900  S SG  ? CYS A 1 124 ?  -7.431  -6.686   6.583 1.000 96.520 ? 124 CYS A SG  1 
ATOM 901  N N   ? ARG A 1 125 ?  -7.769  -3.918   8.175 1.000 96.310 ? 125 ARG A N   1 
ATOM 902  C CA  ? ARG A 1 125 ?  -7.444  -3.679   9.577 1.000 96.310 ? 125 ARG A CA  1 
ATOM 903  C C   ? ARG A 1 125 ?  -8.058  -2.372  10.067 1.000 96.310 ? 125 ARG A C   1 
ATOM 904  C CB  ? ARG A 1 125 ?  -5.927  -3.653   9.781 1.000 96.310 ? 125 ARG A CB  1 
ATOM 905  O O   ? ARG A 1 125 ?  -8.204  -2.161  11.273 1.000 96.310 ? 125 ARG A O   1 
ATOM 906  C CG  ? ARG A 1 125 ?  -5.244  -4.980   9.488 1.000 96.310 ? 125 ARG A CG  1 
ATOM 907  C CD  ? ARG A 1 125 ?  -5.619  -6.044  10.510 1.000 96.310 ? 125 ARG A CD  1 
ATOM 908  N NE  ? ARG A 1 125 ?  -4.866  -7.278  10.304 1.000 96.310 ? 125 ARG A NE  1 
ATOM 909  N NH1 ? ARG A 1 125 ?  -5.934  -8.454  11.981 1.000 96.310 ? 125 ARG A NH1 1 
ATOM 910  N NH2 ? ARG A 1 125 ?  -4.294  -9.460  10.735 1.000 96.310 ? 125 ARG A NH2 1 
ATOM 911  C CZ  ? ARG A 1 125 ?  -5.033  -8.395  11.007 1.000 96.310 ? 125 ARG A CZ  1 
ATOM 912  N N   ? PHE A 1 126 ?  -8.392  -1.505   9.104 1.000 95.830 ? 126 PHE A N   1 
ATOM 913  C CA  ? PHE A 1 126 ?  -8.887  -0.181   9.462 1.000 95.830 ? 126 PHE A CA  1 
ATOM 914  C C   ? PHE A 1 126 ? -10.322   0.009   8.983 1.000 95.830 ? 126 PHE A C   1 
ATOM 915  C CB  ? PHE A 1 126 ?  -7.988   0.909   8.870 1.000 95.830 ? 126 PHE A CB  1 
ATOM 916  O O   ? PHE A 1 126 ? -10.821   1.134   8.933 1.000 95.830 ? 126 PHE A O   1 
ATOM 917  C CG  ? PHE A 1 126 ?  -6.617   0.966   9.488 1.000 95.830 ? 126 PHE A CG  1 
ATOM 918  C CD1 ? PHE A 1 126 ?  -6.387   1.715  10.635 1.000 95.830 ? 126 PHE A CD1 1 
ATOM 919  C CD2 ? PHE A 1 126 ?  -5.557   0.270   8.921 1.000 95.830 ? 126 PHE A CD2 1 
ATOM 920  C CE1 ? PHE A 1 126 ?  -5.119   1.770  11.210 1.000 95.830 ? 126 PHE A CE1 1 
ATOM 921  C CE2 ? PHE A 1 126 ?  -4.287   0.320   9.489 1.000 95.830 ? 126 PHE A CE2 1 
ATOM 922  C CZ  ? PHE A 1 126 ?  -4.070   1.071  10.633 1.000 95.830 ? 126 PHE A CZ  1 
ATOM 923  N N   ? LYS A 1 127 ? -10.941  -1.027   8.596 1.000 94.890 ? 127 LYS A N   1 
ATOM 924  C CA  ? LYS A 1 127 ? -12.281  -0.941   8.021 1.000 94.890 ? 127 LYS A CA  1 
ATOM 925  C C   ? LYS A 1 127 ? -13.261  -0.307   9.003 1.000 94.890 ? 127 LYS A C   1 
ATOM 926  C CB  ? LYS A 1 127 ? -12.777  -2.328   7.608 1.000 94.890 ? 127 LYS A CB  1 
ATOM 927  O O   ? LYS A 1 127 ? -14.038   0.575   8.631 1.000 94.890 ? 127 LYS A O   1 
ATOM 928  C CG  ? LYS A 1 127 ? -14.099  -2.313   6.855 1.000 94.890 ? 127 LYS A CG  1 
ATOM 929  C CD  ? LYS A 1 127 ? -14.480  -3.705   6.367 1.000 94.890 ? 127 LYS A CD  1 
ATOM 930  C CE  ? LYS A 1 127 ? -15.824  -3.699   5.652 1.000 94.890 ? 127 LYS A CE  1 
ATOM 931  N NZ  ? LYS A 1 127 ? -16.290  -5.083   5.337 1.000 94.890 ? 127 LYS A NZ  1 
ATOM 932  N N   ? LYS A 1 128 ? -13.249  -0.843  10.217 1.000 94.640 ? 128 LYS A N   1 
ATOM 933  C CA  ? LYS A 1 128 ? -14.142  -0.287  11.230 1.000 94.640 ? 128 LYS A CA  1 
ATOM 934  C C   ? LYS A 1 128 ? -13.911   1.212  11.403 1.000 94.640 ? 128 LYS A C   1 
ATOM 935  C CB  ? LYS A 1 128 ? -13.951  -1.005  12.567 1.000 94.640 ? 128 LYS A CB  1 
ATOM 936  O O   ? LYS A 1 128 ? -14.864   1.993  11.434 1.000 94.640 ? 128 LYS A O   1 
ATOM 937  C CG  ? LYS A 1 128 ? -14.886  -0.524  13.667 1.000 94.640 ? 128 LYS A CG  1 
ATOM 938  C CD  ? LYS A 1 128 ? -14.695  -1.321  14.951 1.000 94.640 ? 128 LYS A CD  1 
ATOM 939  C CE  ? LYS A 1 128 ? -15.565  -0.783  16.078 1.000 94.640 ? 128 LYS A CE  1 
ATOM 940  N NZ  ? LYS A 1 128 ? -16.918  -1.418  16.084 1.000 94.640 ? 128 LYS A NZ  1 
ATOM 941  N N   ? TRP A 1 129 ? -12.663   1.583  11.572 1.000 95.250 ? 129 TRP A N   1 
ATOM 942  C CA  ? TRP A 1 129 ? -12.313   2.992  11.716 1.000 95.250 ? 129 TRP A CA  1 
ATOM 943  C C   ? TRP A 1 129 ? -12.808   3.801  10.521 1.000 95.250 ? 129 TRP A C   1 
ATOM 944  C CB  ? TRP A 1 129 ? -10.799   3.157  11.868 1.000 95.250 ? 129 TRP A CB  1 
ATOM 945  O O   ? TRP A 1 129 ? -13.374   4.883  10.688 1.000 95.250 ? 129 TRP A O   1 
ATOM 946  C CG  ? TRP A 1 129 ? -10.330   4.579  11.788 1.000 95.250 ? 129 TRP A CG  1 
ATOM 947  C CD1 ? TRP A 1 129 ? -10.363   5.515  12.784 1.000 95.250 ? 129 TRP A CD1 1 
ATOM 948  C CD2 ? TRP A 1 129 ?  -9.762   5.228  10.646 1.000 95.250 ? 129 TRP A CD2 1 
ATOM 949  C CE2 ? TRP A 1 129 ?  -9.473   6.558  11.023 1.000 95.250 ? 129 TRP A CE2 1 
ATOM 950  C CE3 ? TRP A 1 129 ?  -9.468   4.813   9.340 1.000 95.250 ? 129 TRP A CE3 1 
ATOM 951  N NE1 ? TRP A 1 129 ?  -9.849   6.707  12.330 1.000 95.250 ? 129 TRP A NE1 1 
ATOM 952  C CH2 ? TRP A 1 129 ?  -8.626   7.046   8.867 1.000 95.250 ? 129 TRP A CH2 1 
ATOM 953  C CZ2 ? TRP A 1 129 ?  -8.903   7.478  10.138 1.000 95.250 ? 129 TRP A CZ2 1 
ATOM 954  C CZ3 ? TRP A 1 129 ?  -8.902   5.729   8.462 1.000 95.250 ? 129 TRP A CZ3 1 
ATOM 955  N N   ? ILE A 1 130 ? -12.600   3.281   9.308 1.000 94.950 ? 130 ILE A N   1 
ATOM 956  C CA  ? ILE A 1 130 ? -13.009   3.949   8.078 1.000 94.950 ? 130 ILE A CA  1 
ATOM 957  C C   ? ILE A 1 130 ? -14.525   4.134   8.070 1.000 94.950 ? 130 ILE A C   1 
ATOM 958  C CB  ? ILE A 1 130 ? -12.560   3.158   6.829 1.000 94.950 ? 130 ILE A CB  1 
ATOM 959  O O   ? ILE A 1 130 ? -15.021   5.234   7.819 1.000 94.950 ? 130 ILE A O   1 
ATOM 960  C CG1 ? ILE A 1 130 ? -11.032   3.178   6.705 1.000 94.950 ? 130 ILE A CG1 1 
ATOM 961  C CG2 ? ILE A 1 130 ? -13.219   3.721   5.567 1.000 94.950 ? 130 ILE A CG2 1 
ATOM 962  C CD1 ? ILE A 1 130 ? -10.480   2.186   5.691 1.000 94.950 ? 130 ILE A CD1 1 
ATOM 963  N N   ? GLU A 1 131 ? -15.236   3.110   8.322 1.000 94.260 ? 131 GLU A N   1 
ATOM 964  C CA  ? GLU A 1 131 ? -16.695   3.145   8.301 1.000 94.260 ? 131 GLU A CA  1 
ATOM 965  C C   ? GLU A 1 131 ? -17.240   4.102   9.357 1.000 94.260 ? 131 GLU A C   1 
ATOM 966  C CB  ? GLU A 1 131 ? -17.270   1.742   8.516 1.000 94.260 ? 131 GLU A CB  1 
ATOM 967  O O   ? GLU A 1 131 ? -18.178   4.857   9.093 1.000 94.260 ? 131 GLU A O   1 
ATOM 968  C CG  ? GLU A 1 131 ? -17.101   0.818   7.318 1.000 94.260 ? 131 GLU A CG  1 
ATOM 969  C CD  ? GLU A 1 131 ? -17.537  -0.611   7.597 1.000 94.260 ? 131 GLU A CD  1 
ATOM 970  O OE1 ? GLU A 1 131 ? -17.800  -1.365   6.633 1.000 94.260 ? 131 GLU A OE1 1 
ATOM 971  O OE2 ? GLU A 1 131 ? -17.616  -0.981   8.790 1.000 94.260 ? 131 GLU A OE2 1 
ATOM 972  N N   ? ASP A 1 132 ? -16.716   4.058  10.554 1.000 94.990 ? 132 ASP A N   1 
ATOM 973  C CA  ? ASP A 1 132 ? -17.123   4.948  11.636 1.000 94.990 ? 132 ASP A CA  1 
ATOM 974  C C   ? ASP A 1 132 ? -16.855   6.408  11.277 1.000 94.990 ? 132 ASP A C   1 
ATOM 975  C CB  ? ASP A 1 132 ? -16.398   4.583  12.933 1.000 94.990 ? 132 ASP A CB  1 
ATOM 976  O O   ? ASP A 1 132 ? -17.675   7.283  11.562 1.000 94.990 ? 132 ASP A O   1 
ATOM 977  C CG  ? ASP A 1 132 ? -16.908   3.296  13.556 1.000 94.990 ? 132 ASP A CG  1 
ATOM 978  O OD1 ? ASP A 1 132 ? -17.974   2.795  13.136 1.000 94.990 ? 132 ASP A OD1 1 
ATOM 979  O OD2 ? ASP A 1 132 ? -16.240   2.778  14.477 1.000 94.990 ? 132 ASP A OD2 1 
ATOM 980  N N   ? THR A 1 133 ? -15.680   6.669  10.768 1.000 94.130 ? 133 THR A N   1 
ATOM 981  C CA  ? THR A 1 133 ? -15.294   8.021  10.379 1.000 94.130 ? 133 THR A CA  1 
ATOM 982  C C   ? THR A 1 133 ? -16.223   8.557   9.293 1.000 94.130 ? 133 THR A C   1 
ATOM 983  C CB  ? THR A 1 133 ? -13.838   8.065   9.881 1.000 94.130 ? 133 THR A CB  1 
ATOM 984  O O   ? THR A 1 133 ? -16.673   9.702   9.364 1.000 94.130 ? 133 THR A O   1 
ATOM 985  C CG2 ? THR A 1 133 ? -13.440   9.478   9.467 1.000 94.130 ? 133 THR A CG2 1 
ATOM 986  O OG1 ? THR A 1 133 ? -12.967   7.623  10.929 1.000 94.130 ? 133 THR A OG1 1 
ATOM 987  N N   ? ILE A 1 134 ? -16.521   7.713   8.286 1.000 91.770 ? 134 ILE A N   1 
ATOM 988  C CA  ? ILE A 1 134 ? -17.396   8.092   7.182 1.000 91.770 ? 134 ILE A CA  1 
ATOM 989  C C   ? ILE A 1 134 ? -18.809   8.343   7.705 1.000 91.770 ? 134 ILE A C   1 
ATOM 990  C CB  ? ILE A 1 134 ? -17.418   7.008   6.080 1.000 91.770 ? 134 ILE A CB  1 
ATOM 991  O O   ? ILE A 1 134 ? -19.462   9.310   7.307 1.000 91.770 ? 134 ILE A O   1 
ATOM 992  C CG1 ? ILE A 1 134 ? -16.088   6.995   5.318 1.000 91.770 ? 134 ILE A CG1 1 
ATOM 993  C CG2 ? ILE A 1 134 ? -18.595   7.232   5.125 1.000 91.770 ? 134 ILE A CG2 1 
ATOM 994  C CD1 ? ILE A 1 134 ? -15.961   5.857   4.314 1.000 91.770 ? 134 ILE A CD1 1 
ATOM 995  N N   ? ARG A 1 135 ? -19.382   7.478   8.580 1.000 92.290 ? 135 ARG A N   1 
ATOM 996  C CA  ? ARG A 1 135 ? -20.709   7.615   9.172 1.000 92.290 ? 135 ARG A CA  1 
ATOM 997  C C   ? ARG A 1 135 ? -20.832   8.924   9.944 1.000 92.290 ? 135 ARG A C   1 
ATOM 998  C CB  ? ARG A 1 135 ? -21.012   6.432  10.094 1.000 92.290 ? 135 ARG A CB  1 
ATOM 999  O O   ? ARG A 1 135 ? -21.872   9.584   9.896 1.000 92.290 ? 135 ARG A O   1 
ATOM 1000 C CG  ? ARG A 1 135 ? -22.418   6.445  10.671 1.000 92.290 ? 135 ARG A CG  1 
ATOM 1001 C CD  ? ARG A 1 135 ? -22.629   5.314  11.669 1.000 92.290 ? 135 ARG A CD  1 
ATOM 1002 N NE  ? ARG A 1 135 ? -22.370   4.009  11.067 1.000 92.290 ? 135 ARG A NE  1 
ATOM 1003 N NH1 ? ARG A 1 135 ? -22.444   2.845  13.061 1.000 92.290 ? 135 ARG A NH1 1 
ATOM 1004 N NH2 ? ARG A 1 135 ? -22.049   1.735  11.094 1.000 92.290 ? 135 ARG A NH2 1 
ATOM 1005 C CZ  ? ARG A 1 135 ? -22.289   2.866  11.742 1.000 92.290 ? 135 ARG A CZ  1 
ATOM 1006 N N   ? ASN A 1 136 ? -19.765   9.360  10.658 1.000 90.170 ? 136 ASN A N   1 
ATOM 1007 C CA  ? ASN A 1 136 ? -19.770  10.539  11.517 1.000 90.170 ? 136 ASN A CA  1 
ATOM 1008 C C   ? ASN A 1 136 ? -19.544  11.818  10.716 1.000 90.170 ? 136 ASN A C   1 
ATOM 1009 C CB  ? ASN A 1 136 ? -18.713  10.408  12.616 1.000 90.170 ? 136 ASN A CB  1 
ATOM 1010 O O   ? ASN A 1 136 ? -19.668  12.921  11.251 1.000 90.170 ? 136 ASN A O   1 
ATOM 1011 C CG  ? ASN A 1 136 ? -19.072   9.359  13.650 1.000 90.170 ? 136 ASN A CG  1 
ATOM 1012 N ND2 ? ASN A 1 136 ? -18.061   8.705  14.208 1.000 90.170 ? 136 ASN A ND2 1 
ATOM 1013 O OD1 ? ASN A 1 136 ? -20.250   9.139  13.945 1.000 90.170 ? 136 ASN A OD1 1 
ATOM 1014 N N   ? ASN A 1 137 ? -19.078  11.775   9.462 1.000 82.270 ? 137 ASN A N   1 
ATOM 1015 C CA  ? ASN A 1 137 ? -18.865  12.903   8.562 1.000 82.270 ? 137 ASN A CA  1 
ATOM 1016 C C   ? ASN A 1 137 ? -20.164  13.333   7.885 1.000 82.270 ? 137 ASN A C   1 
ATOM 1017 C CB  ? ASN A 1 137 ? -17.808  12.559   7.511 1.000 82.270 ? 137 ASN A CB  1 
ATOM 1018 O O   ? ASN A 1 137 ? -20.387  14.523   7.660 1.000 82.270 ? 137 ASN A O   1 
ATOM 1019 C CG  ? ASN A 1 137 ? -16.395  12.643   8.055 1.000 82.270 ? 137 ASN A CG  1 
ATOM 1020 N ND2 ? ASN A 1 137 ? -15.447  12.053   7.336 1.000 82.270 ? 137 ASN A ND2 1 
ATOM 1021 O OD1 ? ASN A 1 137 ? -16.158  13.232   9.112 1.000 82.270 ? 137 ASN A OD1 1 
# 
loop_
_struct_sheet_range.sheet_id 
_struct_sheet_range.id 
_struct_sheet_range.beg_label_comp_id 
_struct_sheet_range.beg_label_asym_id 
_struct_sheet_range.beg_label_seq_id 
_struct_sheet_range.pdbx_beg_PDB_ins_code 
_struct_sheet_range.end_label_comp_id 
_struct_sheet_range.end_label_asym_id 
_struct_sheet_range.end_label_seq_id 
_struct_sheet_range.pdbx_end_PDB_ins_code 
_struct_sheet_range.beg_auth_comp_id 
_struct_sheet_range.beg_auth_asym_id 
_struct_sheet_range.beg_auth_seq_id 
_struct_sheet_range.end_auth_comp_id 
_struct_sheet_range.end_auth_asym_id 
_struct_sheet_range.end_auth_seq_id 
A A ALA A  19 ? LEU A  20 ? ALA A 19  LEU A 20  
A B VAL A  30 ? GLY A  35 ? VAL A 30  GLY A 35  
A C GLN A  51 ? ILE A  58 ? GLN A 51  ILE A 58  
A D THR A  75 ? SER A  79 ? THR A 75  SER A 79  
A E PRO A  93 ? CYS A  96 ? PRO A 93  CYS A 96  
A F LYS A  99 ? TRP A 106 ? LYS A 99  TRP A 106 
A G GLY A 118 ? SER A 122 ? GLY A 118 SER A 122 
# 
loop_
_struct_conf.id 
_struct_conf.conf_type_id 
_struct_conf.beg_label_comp_id 
_struct_conf.beg_label_asym_id 
_struct_conf.beg_label_seq_id 
_struct_conf.pdbx_beg_PDB_ins_code 
_struct_conf.end_label_comp_id 
_struct_conf.end_label_asym_id 
_struct_conf.end_label_seq_id 
_struct_conf.pdbx_end_PDB_ins_code 
_struct_conf.beg_auth_comp_id 
_struct_conf.beg_auth_asym_id 
_struct_conf.beg_auth_seq_id 
_struct_conf.end_auth_comp_id 
_struct_conf.end_auth_asym_id 
_struct_conf.end_auth_seq_id 
HELX_LH_PP_P1 HELX_LH_PP_P LEU A   2 ? LEU A   5 ? LEU A 2   LEU A 5   
BEND1         BEND         CYS A   6 ? ARG A   7 ? CYS A 6   ARG A 7   
BEND2         BEND         LYS A  13 ? ASN A  14 ? LYS A 13  ASN A 14  
STRN1         STRN         ALA A  19 ? LEU A  20 ? ALA A 19  LEU A 20  
HELX_LH_PP_P2 HELX_LH_PP_P ALA A  21 ? ALA A  21 ? ALA A 21  ALA A 21  
BEND3         BEND         ALA A  22 ? SER A  23 ? ALA A 22  SER A 23  
TURN_TY1_P1   TURN_TY1_P   PRO A  27 ? GLY A  28 ? PRO A 27  GLY A 28  
STRN2         STRN         VAL A  30 ? GLY A  35 ? VAL A 30  GLY A 35  
BEND4         BEND         TRP A  36 ? GLY A  37 ? TRP A 36  GLY A 37  
BEND5         BEND         THR A  39 ? GLY A  43 ? THR A 39  GLY A 43  
BEND6         BEND         ASN A  48 ? ILE A  49 ? ASN A 48  ILE A 49  
STRN3         STRN         GLN A  51 ? ILE A  58 ? GLN A 51  ILE A 58  
HELX_LH_PP_P3 HELX_LH_PP_P ARG A  59 ? ARG A  59 ? ARG A 59  ARG A 59  
HELX_RH_AL_P1 HELX_RH_AL_P PRO A  60 ? ILE A  66 ? PRO A 60  ILE A 66  
BEND7         BEND         TYR A  67 ? TYR A  67 ? TYR A 67  TYR A 67  
TURN_TY1_P2   TURN_TY1_P   PRO A  68 ? LEU A  70 ? PRO A 68  LEU A 70  
TURN_TY1_P3   TURN_TY1_P   GLN A  73 ? ASN A  74 ? GLN A 73  ASN A 74  
STRN4         STRN         THR A  75 ? SER A  79 ? THR A 75  SER A 79  
BEND8         BEND         GLY A  81 ? LYS A  82 ? GLY A 81  LYS A 82  
TURN_TY1_P4   TURN_TY1_P   GLN A  87 ? GLY A  88 ? GLN A 87  GLY A 88  
TURN_TY1_P5   TURN_TY1_P   SER A  90 ? GLY A  91 ? SER A 90  GLY A 91  
STRN5         STRN         PRO A  93 ? CYS A  96 ? PRO A 93  CYS A 96  
TURN_TY1_P6   TURN_TY1_P   ASN A  97 ? GLY A  98 ? ASN A 97  GLY A 98  
STRN6         STRN         LYS A  99 ? TRP A 106 ? LYS A 99  TRP A 106 
BEND9         BEND         GLN A 109 ? VAL A 110 ? GLN A 109 VAL A 110 
TURN_TY1_P7   TURN_TY1_P   CYS A 111 ? GLY A 112 ? CYS A 111 GLY A 112 
TURN_TY1_P8   TURN_TY1_P   PRO A 114 ? ASN A 115 ? PRO A 114 ASN A 115 
BEND10        BEND         TYR A 116 ? TYR A 116 ? TYR A 116 TYR A 116 
STRN7         STRN         GLY A 118 ? SER A 122 ? GLY A 118 SER A 122 
TURN_TY1_P9   TURN_TY1_P   VAL A 123 ? VAL A 123 ? VAL A 123 VAL A 123 
HELX_RH_3T_P1 HELX_RH_3T_P CYS A 124 ? PHE A 126 ? CYS A 124 PHE A 126 
HELX_RH_AL_P2 HELX_RH_AL_P LYS A 127 ? ASN A 136 ? LYS A 127 ASN A 136 
# 
