# Supplementary material for: FlatProt: 2D visualization eases protein structure comparison
Source: BMC Bioinformatics. 2025 Aug 13;26:210. doi: 10.1186/s12859-025-06233-x (PMC12344939; doi:10.1186/s12859-025-06233-x)
Supplement: Supplementary file 1 — Supplementary Material 1 [file 12859_2025_6233_MOESM1_ESM.zip › KLK/structures/TMPRSS11D_Lacerta_agilis_GeneID=117060477.cif]

data_TMPRSS11D_Lacerta_agilis_GeneID=117060477
# 
_entry.id   ? 
# 
_entity.id                         1      
_entity.type                       polymer 
_entity.pdbx_description           polymer-1 
_entity.formula_weight             24068.1 
_entity.pdbx_number_of_molecules        1 
# 
loop_
_struct_sheet.id 
_struct_sheet.number_strands 
A 2 
B 8 
C 6 
D 2 
E 2 
F 2 
# 
loop_
_struct_conf_type.id 
_struct_conf_type.criteria 
STRN         DSSP 
TURN_TY1_P   DSSP 
HELX_LH_PP_P DSSP 
BEND         DSSP 
HELX_RH_3T_P DSSP 
HELX_RH_AL_P DSSP 
# 
_struct_asym.id          A 
_struct_asym.entity_id   1 
# 
_software.pdbx_ordinal     1 
_software.name             dssp 
_software.version          4.4.10 
_software.date             ? 
_software.classification   'model annotation' 
# 
_entity_poly.entity_id                      1 
_entity_poly.type                           polypeptide(L) 
_entity_poly.nstd_linkage                   n 
_entity_poly.nstd_monomer                   n 
_entity_poly.pdbx_seq_one_letter_code       
;KIVGGYTCQSHSVPYQVSLNSGYHFCGGSLINNQWVVSAAHCYKSRIQVRLGEHSLTLNDGSEQYINSAKVIRHPSYNAN
TLDNDIMLIKLSTQAALNTRVRSISLPTSCVTTGTQCLISGWGNTRSSGTSYPDLLQCLNAPVLSSSQCTKAYPGQITQN
MMCVGFLEGGKDSCQGDSGGPVVCNGQLQGIVSWGIGCAQKGYPGVYTKVCNYVSWIDSTIRSN
;
_entity_poly.pdbx_seq_one_letter_code_can   
;KIVGGYTCQSHSVPYQVSLNSGYHFCGGSLINNQWVVSAAHCYKSRIQVRLGEHSLTLNDGSEQYINSAKVIRHPSYNAN
TLDNDIMLIKLSTQAALNTRVRSISLPTSCVTTGTQCLISGWGNTRSSGTSYPDLLQCLNAPVLSSSQCTKAYPGQITQN
MMCVGFLEGGKDSCQGDSGGPVVCNGQLQGIVSWGIGCAQKGYPGVYTKVCNYVSWIDSTIRSN
;
_entity_poly.pdbx_strand_id                 A 
# 
loop_
_dssp_struct_summary.entry_id 
_dssp_struct_summary.label_comp_id 
_dssp_struct_summary.label_asym_id 
_dssp_struct_summary.label_seq_id 
_dssp_struct_summary.secondary_structure 
_dssp_struct_summary.ss_bridge 
_dssp_struct_summary.helix_3_10 
_dssp_struct_summary.helix_alpha 
_dssp_struct_summary.helix_pi 
_dssp_struct_summary.helix_pp 
_dssp_struct_summary.bend 
_dssp_struct_summary.chirality 
_dssp_struct_summary.sheet 
_dssp_struct_summary.strand 
_dssp_struct_summary.ladder_1 
_dssp_struct_summary.ladder_2 
_dssp_struct_summary.accessibility 
_dssp_struct_summary.TCO 
_dssp_struct_summary.kappa 
_dssp_struct_summary.alpha 
_dssp_struct_summary.phi 
_dssp_struct_summary.psi 
_dssp_struct_summary.x_ca 
_dssp_struct_summary.y_ca 
_dssp_struct_summary.z_ca 
TMPRSS11D_Lacerta_agilis_GeneID=117060477 LYS A 1   . . . . . . . . . . . . ? .      .     .      .      128.8  5.2   7.9   -5.1  
TMPRSS11D_Lacerta_agilis_GeneID=117060477 ILE A 2   E . > . . . . - A A A . ? -0.957 .     -148.9 -102.6 99.5   5.5   6.1   -8.5  
TMPRSS11D_Lacerta_agilis_GeneID=117060477 VAL A 3   E . 3 . . . S + A A A . ? -0.742 83.7  10.3   -68.7  128.9  8.9   6.9   -10.0 
TMPRSS11D_Lacerta_agilis_GeneID=117060477 GLY A 4   T . 3 . . . S + . . . . ? 0.704  107.7 122.2  75.1   15.5   8.8   6.9   -13.8 
TMPRSS11D_Lacerta_agilis_GeneID=117060477 GLY A 5   . . < . . . . - . . . . ? -0.062 54.5  -121.1 -96.8  -165.6 4.9   6.6   -13.7 
TMPRSS11D_Lacerta_agilis_GeneID=117060477 TYR A 6   E . . . . . . - B C B . ? -0.925 32.5  -86.8  -135.5 156.9  2.1   8.7   -15.1 
TMPRSS11D_Lacerta_agilis_GeneID=117060477 THR A 7   E . . . . > . - B C B . ? -0.623 53.5  -119.4 -64.0  125.1  -0.9  10.6  -13.8 
TMPRSS11D_Lacerta_agilis_GeneID=117060477 CYS A 8   P . . . . P . - . . . . ? -0.343 28.3  -99.9  -63.8  144.5  -3.8  8.1   -13.6 
TMPRSS11D_Lacerta_agilis_GeneID=117060477 GLN A 9   P . > . . P . - . . . . ? -0.461 55.7  -87.2  -60.9  137.2  -6.9  8.7   -15.6 
TMPRSS11D_Lacerta_agilis_GeneID=117060477 SER A 10  T . 3 . . < S - . . . . ? -0.246 108.8 -1.0   -51.0  127.9  -9.5  10.2  -13.4 
TMPRSS11D_Lacerta_agilis_GeneID=117060477 HIS A 11  T . 3 . . . S + . . . . ? 0.592  93.1  122.0  70.8   11.5   -11.6 7.5   -11.6 
TMPRSS11D_Lacerta_agilis_GeneID=117060477 SER A 12  S . < . . . S + . . . . ? 0.626  77.7  43.5   -77.7  -11.7  -9.7  4.7   -13.3 
TMPRSS11D_Lacerta_agilis_GeneID=117060477 VAL A 13  . . > . . . . + . . . . ? -0.588 65.8  161.7  -132.9 69.2   -8.7  3.3   -9.8  
TMPRSS11D_Lacerta_agilis_GeneID=117060477 PRO A 14  T . 3 . . . S + . . . . ? 0.614  73.4  58.2   -74.5  -8.5   -11.9 3.6   -7.7  
TMPRSS11D_Lacerta_agilis_GeneID=117060477 TYR A 15  T . 3 . . . S + . . . . ? 0.532  79.2  110.3  -93.5  -17.7  -10.6 1.1   -5.1  
TMPRSS11D_Lacerta_agilis_GeneID=117060477 GLN A 16  E . < . . . . - C K J . ? -0.499 52.0  -163.8 -63.4  132.7  -7.5  3.2   -4.2  
TMPRSS11D_Lacerta_agilis_GeneID=117060477 VAL A 17  E . . . . . . - C K J . ? -0.919 16.4  -141.0 -124.3 141.1  -7.7  4.7   -0.7  
TMPRSS11D_Lacerta_agilis_GeneID=117060477 SER A 18  E . . . . . . - C K J K ? -0.913 15.7  -147.2 -95.0  120.3  -5.8  7.4   1.0   
TMPRSS11D_Lacerta_agilis_GeneID=117060477 LEU A 19  E . . . . . . - C K J K ? -0.836 24.6  -170.3 -86.4  128.1  -5.0  6.8   4.6   
TMPRSS11D_Lacerta_agilis_GeneID=117060477 ASN A 20  E . . . . . . + C K J K ? -0.947 35.3  163.4  -131.3 133.9  -5.0  10.0  6.5   
TMPRSS11D_Lacerta_agilis_GeneID=117060477 SER A 21  S . . . . . S - . . . . ? -0.390 98.9  -46.8  -129.4 43.1   -4.0  11.3  10.0  
TMPRSS11D_Lacerta_agilis_GeneID=117060477 GLY A 22  S . . . . . S + . . . . ? 0.116  138.7 31.7   106.0  -20.4  -4.0  15.0  9.2   
TMPRSS11D_Lacerta_agilis_GeneID=117060477 TYR A 23  S . . . . . S - . . . . ? -0.957 100.0 -85.1  -153.8 157.6  -2.0  14.3  6.1   
TMPRSS11D_Lacerta_agilis_GeneID=117060477 HIS A 24  E . . . . . . + C L J . ? -0.551 53.1  154.1  -63.9  127.9  -1.7  11.5  3.6   
TMPRSS11D_Lacerta_agilis_GeneID=117060477 PHE A 25  E . . . . . . + C L . . ? 0.562  58.6  5.6    -132.9 -19.6  0.7   9.0   4.9   
TMPRSS11D_Lacerta_agilis_GeneID=117060477 CYS A 26  E . . . . . . - C L J . ? -0.972 61.2  -126.2 -154.3 167.0  -0.2  5.6   3.3   
TMPRSS11D_Lacerta_agilis_GeneID=117060477 GLY A 27  E . . . . . . + C L J . ? -0.503 23.7  174.0  -108.0 178.7  -2.4  4.0   0.8   
TMPRSS11D_Lacerta_agilis_GeneID=117060477 GLY A 28  E . . . . . . - C L J . ? -0.945 26.1  -109.6 -165.7 -179.2 -4.9  1.1   0.8   
TMPRSS11D_Lacerta_agilis_GeneID=117060477 SER A 29  E . . . . . . - C L J L ? -0.998 19.1  -132.8 -132.8 126.6  -7.5  -0.9  -1.1  
TMPRSS11D_Lacerta_agilis_GeneID=117060477 LEU A 30  E . . . . . . + C L . L ? -0.688 26.4  175.3  -71.1  120.1  -11.2 -1.1  -0.6  
TMPRSS11D_Lacerta_agilis_GeneID=117060477 ILE A 31  . . . . . . . - . . . . ? 0.598  68.7  -10.0  -112.1 -8.3   -11.9 -4.8  -0.7  
TMPRSS11D_Lacerta_agilis_GeneID=117060477 ASN A 32  S . . . . . S - . . . . ? -0.896 90.2  -76.9  -163.8 -173.6 -15.7 -4.4  0.2   
TMPRSS11D_Lacerta_agilis_GeneID=117060477 ASN A 33  S . . . . . S + . . . . ? 0.541  129.4 30.6   -76.3  6.6    -18.1 -1.7  1.4   
TMPRSS11D_Lacerta_agilis_GeneID=117060477 GLN A 34  S . . . . . S + . . . . ? 0.495  109.1 66.9   -134.0 -12.4  -16.7 -2.0  5.0   
TMPRSS11D_Lacerta_agilis_GeneID=117060477 TRP A 35  E . . . . . . - C M . M ? -0.951 47.8  -169.4 -130.9 139.5  -13.0 -3.1  4.8   
TMPRSS11D_Lacerta_agilis_GeneID=117060477 VAL A 36  E . . . . . . - C M L M ? -0.951 13.8  -148.1 -117.8 136.2  -9.7  -1.7  3.6   
TMPRSS11D_Lacerta_agilis_GeneID=117060477 VAL A 37  E . . . . . . + C M L M ? -0.914 31.8  146.5  -105.0 138.0  -6.6  -3.6  3.2   
TMPRSS11D_Lacerta_agilis_GeneID=117060477 SER A 38  E . . . . . . - C M . M ? -0.824 50.7  -64.5  -152.1 -178.8 -3.1  -1.9  3.7   
TMPRSS11D_Lacerta_agilis_GeneID=117060477 ALA A 39  . . > . . . . - . . . . ? -0.675 34.3  -137.4 -80.1  139.3  0.4   -2.5  5.0   
TMPRSS11D_Lacerta_agilis_GeneID=117060477 ALA A 40  G . > . . . S + . . . . ? 0.816  103.2 64.1   -63.7  -34.5  0.8   -3.3  8.7   
TMPRSS11D_Lacerta_agilis_GeneID=117060477 HIS A 41  G . 3 . . . S + . . . . ? 0.618  91.5  67.7   -70.5  -5.0   3.8   -1.0  9.0   
TMPRSS11D_Lacerta_agilis_GeneID=117060477 CYS A 42  G . < . . . S + . . . . ? 0.296  77.6  148.1  -91.3  12.8   1.3   1.9   8.2   
TMPRSS11D_Lacerta_agilis_GeneID=117060477 TYR A 43  . . < . . . . + . . . . ? -0.183 16.6  164.4  -65.6  133.1  -0.5  1.3   11.5  
TMPRSS11D_Lacerta_agilis_GeneID=117060477 LYS A 44  . . . . . . . - . . . . ? -0.964 42.7  -128.4 -140.8 147.7  -2.1  4.2   13.5  
TMPRSS11D_Lacerta_agilis_GeneID=117060477 SER A 45  S . . . . . S + . . . . ? 0.793  103.3 31.8   -66.5  -27.7  -4.6  4.0   16.4  
TMPRSS11D_Lacerta_agilis_GeneID=117060477 ARG A 46  S . . . . . S + . . . . ? -0.985 73.3  173.8  -131.8 122.4  -6.9  6.5   14.4  
TMPRSS11D_Lacerta_agilis_GeneID=117060477 ILE A 47  . . . . . . . - . . . . ? -0.994 21.7  -149.7 -133.2 123.0  -7.1  6.6   10.7  
TMPRSS11D_Lacerta_agilis_GeneID=117060477 GLN A 48  E . . . . > . - C N K N ? -0.892 18.0  -147.6 -86.7  125.5  -9.4  8.5   8.4   
TMPRSS11D_Lacerta_agilis_GeneID=117060477 VAL A 49  E . . . . P . - C N K N ? -0.871 8.1   -159.5 -98.1  117.9  -10.0 6.7   5.1   
TMPRSS11D_Lacerta_agilis_GeneID=117060477 ARG A 50  E . . . . < . - C N K N ? -0.912 12.8  -174.1 -100.7 120.2  -10.5 8.9   2.1   
TMPRSS11D_Lacerta_agilis_GeneID=117060477 LEU A 51  E . . . . . . + C N . N ? -0.813 60.2  29.1   -112.9 149.6  -12.4 7.3   -0.9  
TMPRSS11D_Lacerta_agilis_GeneID=117060477 GLY A 52  S . . . . . S + . . . . ? 0.654  79.8  153.0  82.4   15.3   -13.1 8.5   -4.4  
TMPRSS11D_Lacerta_agilis_GeneID=117060477 GLU A 53  . . . . . . . + . . . . ? -0.652 20.2  153.2  -85.2  126.6  -9.9  10.7  -4.4  
TMPRSS11D_Lacerta_agilis_GeneID=117060477 HIS A 54  S . . . . . S + . . . . ? 0.545  83.0  32.4   -104.7 -34.1  -8.2  11.6  -7.8  
TMPRSS11D_Lacerta_agilis_GeneID=117060477 SER A 55  B . . . . . . - D Q P . ? -0.995 66.5  -155.4 -123.5 130.0  -6.8  14.8  -6.3  
TMPRSS11D_Lacerta_agilis_GeneID=117060477 LEU A 56  S . . . . . S + . . . . ? 0.719  98.5  41.7   -76.5  -11.2  -5.8  15.2  -2.7  
TMPRSS11D_Lacerta_agilis_GeneID=117060477 THR A 57  S . . . . . S + . . . . ? 0.668  102.8 74.9   -110.5 -17.2  -6.3  18.9  -2.8  
TMPRSS11D_Lacerta_agilis_GeneID=117060477 LEU A 58  . . . . . . . - . . . . ? -0.839 61.8  -154.2 -107.0 126.8  -9.5  19.1  -4.9  
TMPRSS11D_Lacerta_agilis_GeneID=117060477 ASN A 59  . . . . . . . + . . . . ? -0.892 18.1  173.1  -90.1  105.7  -13.0 18.3  -3.5  
TMPRSS11D_Lacerta_agilis_GeneID=117060477 ASP A 60  . . . . . . . - . . . . ? 0.307  54.4  -106.3 -102.7 10.2   -14.9 17.3  -6.6  
TMPRSS11D_Lacerta_agilis_GeneID=117060477 GLY A 61  S . . . . . S + . . . . ? 0.302  104.6 88.1   89.9   -4.2   -18.0 16.2  -4.5  
TMPRSS11D_Lacerta_agilis_GeneID=117060477 SER A 62  . . . . . . . + . . . . ? 0.464  61.5  112.6  -107.9 1.1    -17.4 12.5  -5.0  
TMPRSS11D_Lacerta_agilis_GeneID=117060477 GLU A 63  . . . . . . . - . . . . ? -0.430 49.2  -157.0 -85.1  138.2  -15.1 11.9  -1.9  
TMPRSS11D_Lacerta_agilis_GeneID=117060477 GLN A 64  E . . . . . . - C O N . ? -0.981 0.3   -160.9 -112.6 128.3  -16.0 10.0  1.2   
TMPRSS11D_Lacerta_agilis_GeneID=117060477 TYR A 65  E . . . . . . + C O N . ? -0.964 19.3  170.5  -110.3 112.2  -14.3 10.5  4.5   
TMPRSS11D_Lacerta_agilis_GeneID=117060477 ILE A 66  E . . . . . . - C O N . ? -0.986 24.9  -137.1 -128.8 124.7  -14.7 7.7   6.8   
TMPRSS11D_Lacerta_agilis_GeneID=117060477 ASN A 67  E . . . . . . - C O N . ? -0.414 31.8  -102.1 -72.8  155.5  -13.0 7.1   10.2  
TMPRSS11D_Lacerta_agilis_GeneID=117060477 SER A 68  E . . . . . . - C O O . ? -0.594 24.7  -169.8 -76.4  134.7  -11.7 3.7   11.1  
TMPRSS11D_Lacerta_agilis_GeneID=117060477 ALA A 69  E . . . . . S + C O . . ? 0.767  79.7  2.5    -82.5  -34.5  -13.8 1.7   13.6  
TMPRSS11D_Lacerta_agilis_GeneID=117060477 LYS A 70  E . . . . . . - C O O . ? -0.986 57.7  -156.7 -154.7 140.7  -11.0 -0.8  14.0  
TMPRSS11D_Lacerta_agilis_GeneID=117060477 VAL A 71  E . . . . . . - C O O . ? -0.983 17.7  -171.2 -122.2 119.3  -7.4  -1.3  12.7  
TMPRSS11D_Lacerta_agilis_GeneID=117060477 ILE A 72  E . . . . . . - C O O . ? -0.927 6.7   -158.3 -119.6 114.2  -6.1  -4.9  12.8  
TMPRSS11D_Lacerta_agilis_GeneID=117060477 ARG A 73  E . . . . . . - C O O . ? -0.599 39.8  -94.4  -83.1  144.0  -2.4  -5.9  12.1  
TMPRSS11D_Lacerta_agilis_GeneID=117060477 HIS A 74  . . > . . . . - . . . . ? -0.399 36.0  -130.9 -50.9  131.2  -1.6  -9.3  11.0  
TMPRSS11D_Lacerta_agilis_GeneID=117060477 PRO A 75  T . 3 . . . S + . . . . ? 0.750  105.8 49.8   -61.7  -27.0  -0.8  -11.1 14.3  
TMPRSS11D_Lacerta_agilis_GeneID=117060477 SER A 76  T . 3 . . . S + . . . . ? 0.189  78.2  140.5  -98.9  12.6   2.4   -12.5 12.8  
TMPRSS11D_Lacerta_agilis_GeneID=117060477 TYR A 77  . . < . . . . - . . . . ? -0.415 38.3  -156.5 -55.6  127.6  3.7   -9.2  11.5  
TMPRSS11D_Lacerta_agilis_GeneID=117060477 ASN A 78  B . . > > . . - E S Q . ? -0.938 10.3  -164.4 -110.9 116.5  7.4   -8.9  12.0  
TMPRSS11D_Lacerta_agilis_GeneID=117060477 ALA A 79  T . . 4 5 . S + . . . . ? 0.698  87.9  55.7   -78.6  -17.6  8.8   -5.3  12.1  
TMPRSS11D_Lacerta_agilis_GeneID=117060477 ASN A 80  T . . 4 5 . S + . . . . ? 0.897  124.3 20.2   -81.5  -37.5  12.4  -6.4  11.7  
TMPRSS11D_Lacerta_agilis_GeneID=117060477 THR A 81  T . . 4 5 . S - . . . . ? 0.564  94.4  -130.6 -107.7 -9.6   11.8  -8.4  8.5   
TMPRSS11D_Lacerta_agilis_GeneID=117060477 LEU A 82  T . > < 5 . . + . . . . ? 0.684  53.5  157.0  58.8   17.4   8.6   -6.7  7.4   
TMPRSS11D_Lacerta_agilis_GeneID=117060477 ASP A 83  B . 3 . < . . + E T Q . ? -0.501 63.3  18.5   -67.0  141.0  7.3   -10.3 6.9   
TMPRSS11D_Lacerta_agilis_GeneID=117060477 ASN A 84  T . 3 . . . S + . . . . ? 0.877  79.9  171.7  65.8   30.9   3.5   -10.5 7.1   
TMPRSS11D_Lacerta_agilis_GeneID=117060477 ASP A 85  . . < . . . . + . . . . ? -0.517 30.6  118.0  -72.2  70.8   3.2   -6.7  6.4   
TMPRSS11D_Lacerta_agilis_GeneID=117060477 ILE A 86  . . . . . . . + . . . . ? -0.997 36.3  179.4  -143.7 137.1  -0.6  -6.7  6.0   
TMPRSS11D_Lacerta_agilis_GeneID=117060477 MET A 87  E . . . . . . - C P M O ? -0.986 17.8  -140.0 -140.6 149.3  -3.4  -4.9  7.9   
TMPRSS11D_Lacerta_agilis_GeneID=117060477 LEU A 88  E . . . . . . - C P M O ? -0.927 9.6   -159.4 -111.3 137.6  -7.2  -4.6  7.8   
TMPRSS11D_Lacerta_agilis_GeneID=117060477 ILE A 89  E . . . . . . - C P M O ? -0.975 6.9   -152.5 -117.0 113.2  -9.1  -1.4  8.5   
TMPRSS11D_Lacerta_agilis_GeneID=117060477 LYS A 90  E . . . . . . - C P M O ? -0.779 21.3  -129.0 -82.0  127.7  -12.8 -1.6  9.4   
TMPRSS11D_Lacerta_agilis_GeneID=117060477 LEU A 91  E . . . . . . - C P . O ? -0.506 4.4   -136.1 -79.2  139.5  -14.8 1.5   8.4   
TMPRSS11D_Lacerta_agilis_GeneID=117060477 SER A 92  S . . . . . S + . . . . ? 0.786  96.1  22.0   -64.2  -28.8  -17.0 3.2   11.1  
TMPRSS11D_Lacerta_agilis_GeneID=117060477 THR A 93  S . . . . . S - . . . . ? -0.985 98.7  -95.3  -134.2 149.4  -19.6 3.5   8.4   
TMPRSS11D_Lacerta_agilis_GeneID=117060477 GLN A 94  . . . . . . . - . . . . ? -0.359 42.2  -115.1 -63.9  139.0  -20.2 1.5   5.1   
TMPRSS11D_Lacerta_agilis_GeneID=117060477 ALA A 95  . . . . . . . - . . . . ? -0.482 24.3  -121.5 -68.4  138.4  -18.7 3.1   2.0   
TMPRSS11D_Lacerta_agilis_GeneID=117060477 ALA A 96  . . . . . . . - . . . . ? -0.783 29.6  -140.8 -81.4  107.2  -21.3 4.2   -0.6  
TMPRSS11D_Lacerta_agilis_GeneID=117060477 LEU A 97  . . . . . . . + . . . . ? -0.600 41.0  130.9  -75.9  136.8  -20.3 2.3   -3.7  
TMPRSS11D_Lacerta_agilis_GeneID=117060477 ASN A 98  S . . . . . S - . . . . ? -0.813 73.7  -58.9  -161.1 -167.1 -20.6 4.2   -7.1  
TMPRSS11D_Lacerta_agilis_GeneID=117060477 THR A 99  S . . . . . S + . . . . ? 0.733  136.1 38.6   -64.6  -12.0  -18.7 5.0   -10.3 
TMPRSS11D_Lacerta_agilis_GeneID=117060477 ARG A 100 S . . . . . S + . . . . ? 0.618  116.2 50.3   -113.8 -20.8  -15.9 6.6   -8.2  
TMPRSS11D_Lacerta_agilis_GeneID=117060477 VAL A 101 . . . . . . . + . . . . ? -0.960 69.4  149.7  -127.0 111.7  -15.8 4.2   -5.2  
TMPRSS11D_Lacerta_agilis_GeneID=117060477 ARG A 102 . . . . . . . - . . . . ? -0.975 40.3  -116.0 -140.1 154.7  -15.5 0.5   -5.8  
TMPRSS11D_Lacerta_agilis_GeneID=117060477 SER A 103 . . . . . . . - . . . . ? -0.545 23.2  -135.9 -85.5  152.8  -14.1 -2.6  -4.2  
TMPRSS11D_Lacerta_agilis_GeneID=117060477 ILE A 104 . . . . . . . - . . . . ? -0.881 25.5  -113.7 -104.8 141.7  -11.3 -4.7  -5.7  
TMPRSS11D_Lacerta_agilis_GeneID=117060477 SER A 105 B . . . . > . - B D C . ? -0.465 25.0  -117.3 -73.2  144.8  -11.5 -8.4  -5.7  
TMPRSS11D_Lacerta_agilis_GeneID=117060477 LEU A 106 P . . . . P . - . . . . ? -0.526 42.7  -95.2  -73.4  146.9  -9.1  -10.6 -3.7  
TMPRSS11D_Lacerta_agilis_GeneID=117060477 PRO A 107 P . . . . < . - . . . . ? -0.355 21.9  -157.9 -66.6  143.4  -7.0  -12.8 -5.8  
TMPRSS11D_Lacerta_agilis_GeneID=117060477 THR A 108 S . . . . . S + . . . . ? 0.664  81.5  4.7    -88.5  -23.8  -8.1  -16.4 -6.4  
TMPRSS11D_Lacerta_agilis_GeneID=117060477 SER A 109 S . . . . . S - . . . . ? -0.963 89.6  -84.8  -151.8 163.6  -4.5  -17.4 -7.1  
TMPRSS11D_Lacerta_agilis_GeneID=117060477 CYS A 110 P . . . . > . - . . . . ? -0.460 48.3  -113.5 -72.2  146.0  -1.0  -16.0 -7.2  
TMPRSS11D_Lacerta_agilis_GeneID=117060477 VAL A 111 P . . . . P . - . . . . ? -0.358 30.9  -117.9 -73.5  158.3  0.0   -14.1 -10.3 
TMPRSS11D_Lacerta_agilis_GeneID=117060477 THR A 112 P . > . . P . - . . . . ? -0.587 37.1  -80.6  -98.5  157.7  2.8   -15.5 -12.6 
TMPRSS11D_Lacerta_agilis_GeneID=117060477 THR A 113 T . 3 . . < S + . . . . ? -0.217 115.9 26.3   -51.4  138.7  6.2   -14.0 -13.5 
TMPRSS11D_Lacerta_agilis_GeneID=117060477 GLY A 114 T . 3 . . . S + . . . . ? 0.270  82.8  142.9  91.0   -17.3  6.0   -11.4 -16.2 
TMPRSS11D_Lacerta_agilis_GeneID=117060477 THR A 115 . . < . . . . - . . . . ? -0.428 52.9  -123.6 -55.8  131.9  2.3   -10.5 -15.5 
TMPRSS11D_Lacerta_agilis_GeneID=117060477 GLN A 116 E . . . . . . - B E D . ? -0.683 34.0  -172.5 -82.0  128.9  1.8   -6.7  -16.0 
TMPRSS11D_Lacerta_agilis_GeneID=117060477 CYS A 117 E . . . . . . - B E D E ? -0.891 21.9  -127.0 -125.4 148.1  0.4   -5.1  -12.9 
TMPRSS11D_Lacerta_agilis_GeneID=117060477 LEU A 118 E . . . . . . - B E D E ? -0.858 20.7  -167.2 -95.4  125.9  -0.9  -1.6  -12.1 
TMPRSS11D_Lacerta_agilis_GeneID=117060477 ILE A 119 E . . . . . . + B E D E ? -0.919 12.3  179.6  -107.3 134.8  0.6   0.2   -9.1  
TMPRSS11D_Lacerta_agilis_GeneID=117060477 SER A 120 E . . . . . . + B E D . ? -0.975 14.1  112.9  -139.5 148.8  -1.2  3.3   -7.9  
TMPRSS11D_Lacerta_agilis_GeneID=117060477 GLY A 121 E . . . . . . - B E D . ? -0.970 57.6  -109.1 171.0  176.9  -0.7  5.9   -5.1  
TMPRSS11D_Lacerta_agilis_GeneID=117060477 TRP A 122 S . . . . . S + . . . . ? -0.064 71.2  122.7  -116.2 20.4   0.1   9.5   -3.9  
TMPRSS11D_Lacerta_agilis_GeneID=117060477 GLY A 123 S . . . . . S - . . . . ? 0.013  74.3  -49.4  -74.9  -175.1 3.5   8.9   -2.4  
TMPRSS11D_Lacerta_agilis_GeneID=117060477 ASN A 124 . . . . . . . - . . . . ? -0.442 44.3  -163.1 -59.6  130.0  7.0   10.5  -3.3  
TMPRSS11D_Lacerta_agilis_GeneID=117060477 THR A 125 . . . . . . . + . . . . ? 0.316  61.7  81.8   -101.9 3.3    7.7   10.6  -7.1  
TMPRSS11D_Lacerta_agilis_GeneID=117060477 ARG A 126 . . . . . . . - . . . . ? -0.892 66.4  -146.5 -113.2 142.6  11.4  11.3  -7.0  
TMPRSS11D_Lacerta_agilis_GeneID=117060477 SER A 127 S . . . . . S + . . . . ? 0.722  99.7  25.6   -72.1  -25.9  14.3  8.8   -6.5  
TMPRSS11D_Lacerta_agilis_GeneID=117060477 SER A 128 S . . . . . S + . . . . ? -0.975 118.5 9.1    -137.0 135.1  16.1  11.7  -4.6  
TMPRSS11D_Lacerta_agilis_GeneID=117060477 GLY A 129 S . . . . . S - . . . . ? -0.387 92.6  -58.1  93.2   -170.4 14.3  14.7  -2.9  
TMPRSS11D_Lacerta_agilis_GeneID=117060477 THR A 130 . . . . . . . + . . . . ? -0.989 51.7  153.8  -124.1 120.1  10.7  15.3  -2.1  
TMPRSS11D_Lacerta_agilis_GeneID=117060477 SER A 131 . . . . . . . - . . . . ? -0.758 13.1  -178.6 -140.6 98.5   7.8   15.5  -4.7  
TMPRSS11D_Lacerta_agilis_GeneID=117060477 TYR A 132 . . . . . . . - . . . . ? -0.872 21.4  -143.7 -101.1 102.2  4.3   14.6  -3.4  
TMPRSS11D_Lacerta_agilis_GeneID=117060477 PRO A 133 . . . . . . . - . . . . ? -0.331 10.9  -151.4 -66.9  147.4  1.8   14.8  -6.2  
TMPRSS11D_Lacerta_agilis_GeneID=117060477 ASP A 134 S . . . . . S + . . . . ? 0.803  82.0  67.9   -80.3  -33.3  -1.6  16.0  -5.7  
TMPRSS11D_Lacerta_agilis_GeneID=117060477 LEU A 135 B . . . . . S - D R P . ? -0.635 99.7  -94.5  -91.2  146.7  -2.9  13.9  -8.5  
TMPRSS11D_Lacerta_agilis_GeneID=117060477 LEU A 136 . . . . . . . - . . . . ? -0.352 41.2  -145.9 -60.7  133.7  -3.1  10.0  -8.4  
TMPRSS11D_Lacerta_agilis_GeneID=117060477 GLN A 137 E . . . . . . - B F B D ? -0.791 13.1  -165.3 -108.1 150.1  -0.1  8.4   -9.9  
TMPRSS11D_Lacerta_agilis_GeneID=117060477 CYS A 138 E . . . . . . - B F B D ? -0.940 7.7   -175.7 -134.8 153.8  0.1   5.0   -11.8 
TMPRSS11D_Lacerta_agilis_GeneID=117060477 LEU A 139 E . . . . . . - B F . D ? -0.961 16.4  -147.2 -149.1 129.0  2.7   2.6   -13.0 
TMPRSS11D_Lacerta_agilis_GeneID=117060477 ASN A 140 E . . . . . . + B F . D ? -0.855 33.2  163.7  -92.6  125.2  2.6   -0.6  -15.1 
TMPRSS11D_Lacerta_agilis_GeneID=117060477 ALA A 141 E . . . . . . - B F . D ? -0.991 33.2  -115.1 -144.6 150.0  5.2   -3.0  -14.0 
TMPRSS11D_Lacerta_agilis_GeneID=117060477 PRO A 142 E . . . . > . - B F . D ? -0.528 29.3  -113.9 -83.1  150.2  6.0   -6.7  -14.4 
TMPRSS11D_Lacerta_agilis_GeneID=117060477 VAL A 143 B . . . . P . - B F F . ? -0.653 36.1  -138.0 -74.4  131.8  6.0   -9.3  -11.7 
TMPRSS11D_Lacerta_agilis_GeneID=117060477 LEU A 144 P . . . . P . - . . . . ? -0.562 20.1  -100.2 -90.8  155.7  9.6   -10.6 -11.2 
TMPRSS11D_Lacerta_agilis_GeneID=117060477 SER A 145 P . . > . < . - . . . . ? -0.341 30.5  -114.0 -67.0  157.5  10.6  -14.2 -10.7 
TMPRSS11D_Lacerta_agilis_GeneID=117060477 SER A 146 H . . > . . S + . . . . ? 0.875  118.5 53.3   -57.2  -39.4  11.3  -15.4 -7.2  
TMPRSS11D_Lacerta_agilis_GeneID=117060477 SER A 147 H . . > . . S + . . . . ? 0.909  109.5 46.6   -63.1  -45.8  15.0  -15.9 -8.2  
TMPRSS11D_Lacerta_agilis_GeneID=117060477 GLN A 148 H . . > . . S + . . . . ? 0.902  113.1 50.1   -62.3  -42.6  15.3  -12.4 -9.5  
TMPRSS11D_Lacerta_agilis_GeneID=117060477 CYS A 149 H . . X . . S + . . . . ? 0.938  113.7 44.1   -62.9  -44.2  13.6  -11.1 -6.3  
TMPRSS11D_Lacerta_agilis_GeneID=117060477 THR A 150 H . . < . . S + . . . . ? 0.862  111.5 53.7   -69.1  -40.6  15.9  -13.0 -4.0  
TMPRSS11D_Lacerta_agilis_GeneID=117060477 LYS A 151 H . . < . . S + . . . . ? 0.882  107.7 51.6   -61.6  -36.8  19.0  -12.1 -6.1  
TMPRSS11D_Lacerta_agilis_GeneID=117060477 ALA A 152 H . . < . . S + . . . . ? 0.832  127.1 23.1   -69.2  -29.9  18.1  -8.5  -5.7  
TMPRSS11D_Lacerta_agilis_GeneID=117060477 TYR A 153 S . > X . . S - . . . . ? -0.593 83.6  -154.2 -136.2 73.7   17.8  -8.9  -2.0  
TMPRSS11D_Lacerta_agilis_GeneID=117060477 PRO A 154 T . 3 4 . . S - . . . . ? -0.257 79.6  -3.2   -61.1  119.1  19.9  -11.9 -0.7  
TMPRSS11D_Lacerta_agilis_GeneID=117060477 GLY A 155 T . 3 4 . . S + . . . . ? 0.453  119.4 82.1   85.9   3.5    18.4  -13.4 2.6   
TMPRSS11D_Lacerta_agilis_GeneID=117060477 GLN A 156 T . < 4 . . . + . . . . ? 0.577  65.9  88.0   -116.1 -19.5  15.7  -10.7 2.9   
TMPRSS11D_Lacerta_agilis_GeneID=117060477 ILE A 157 . . . < . . . - . . . . ? -0.785 57.5  -169.7 -90.1  124.5  13.0  -12.0 0.6   
TMPRSS11D_Lacerta_agilis_GeneID=117060477 THR A 158 . . > . . . . - . . . . ? -0.484 40.3  -100.8 -102.3 176.2  10.4  -14.4 2.2   
TMPRSS11D_Lacerta_agilis_GeneID=117060477 GLN A 159 T . 3 . . . S + . . . . ? 0.597  121.3 61.7   -71.1  -11.0  7.7   -16.6 0.7   
TMPRSS11D_Lacerta_agilis_GeneID=117060477 ASN A 160 T . 3 . . . S + . . . . ? 0.260  95.7  80.1   -97.7  8.9    5.2   -13.9 1.7   
TMPRSS11D_Lacerta_agilis_GeneID=117060477 MET A 161 E . < . . . . - B G . G ? -0.865 54.8  -169.9 -121.3 153.6  6.8   -11.3 -0.5  
TMPRSS11D_Lacerta_agilis_GeneID=117060477 MET A 162 E . . . . . . - B G . G ? -0.976 16.9  -134.2 -137.6 148.9  6.8   -10.5 -4.2  
TMPRSS11D_Lacerta_agilis_GeneID=117060477 CYS A 163 E . . . . . . + B G . G ? -0.916 21.2  179.1  -106.6 129.6  8.9   -8.2  -6.5  
TMPRSS11D_Lacerta_agilis_GeneID=117060477 VAL A 164 E . . . . . . + B G F G ? -0.999 42.0  45.8   -126.9 123.1  7.2   -5.9  -9.0  
TMPRSS11D_Lacerta_agilis_GeneID=117060477 GLY A 165 S . . . . . S - . . . . ? -0.955 83.3  -46.3  147.6  -162.9 9.2   -3.6  -11.1 
TMPRSS11D_Lacerta_agilis_GeneID=117060477 PHE A 166 . . > . . . . - . . . . ? -0.940 25.4  -152.0 -116.0 129.8  12.2  -3.2  -13.4 
TMPRSS11D_Lacerta_agilis_GeneID=117060477 LEU A 167 T . 3 . . . S + . . . . ? 0.771  97.7  64.1   -69.8  -27.2  15.7  -4.4  -12.6 
TMPRSS11D_Lacerta_agilis_GeneID=117060477 GLU A 168 T . 3 . . . S - . . . . ? 0.671  104.0 -139.8 -70.0  -13.8  17.2  -1.7  -14.7 
TMPRSS11D_Lacerta_agilis_GeneID=117060477 GLY A 169 . . < . . . . + . . . . ? -0.350 67.1  109.6  80.3   -179.6 15.8  0.9   -12.3 
TMPRSS11D_Lacerta_agilis_GeneID=117060477 GLY A 170 S . . . . . S + . . . . ? 0.200  77.5  65.7   96.8   -13.5  14.1  4.2   -13.1 
TMPRSS11D_Lacerta_agilis_GeneID=117060477 LYS A 171 . . . . . . . + . . . . ? -0.986 60.5  114.7  -144.9 132.1  10.6  3.1   -12.2 
TMPRSS11D_Lacerta_agilis_GeneID=117060477 ASP A 172 E . . . . . . - A B A . ? -0.980 60.2  -86.9  -178.6 159.1  9.2   2.1   -8.8  
TMPRSS11D_Lacerta_agilis_GeneID=117060477 SER A 173 E . . . . . . - A B A . ? -0.674 52.3  -169.3 -73.3  149.5  6.7   2.8   -5.9  
TMPRSS11D_Lacerta_agilis_GeneID=117060477 CYS A 174 . . > . . . . - . . . . ? -0.615 30.7  -34.6  -133.6 -172.8 8.2   5.2   -3.4  
TMPRSS11D_Lacerta_agilis_GeneID=117060477 GLN A 175 T . 3 . . . S + . . . . ? -0.176 121.0 26.0   -53.6  136.6  7.8   6.7   0.1   
TMPRSS11D_Lacerta_agilis_GeneID=117060477 GLY A 176 T . 3 . . . S + . . . . ? 0.169  99.1  88.0   95.4   -10.0  4.2   7.4   1.0   
TMPRSS11D_Lacerta_agilis_GeneID=117060477 ASP A 177 . . X . . . . + . . . . ? 0.372  54.5  134.3  -100.0 -3.2   2.8   4.7   -1.2  
TMPRSS11D_Lacerta_agilis_GeneID=117060477 SER A 178 T . 3 . . . S + . . . . ? -0.266 72.6  22.2   -46.7  136.1  3.1   2.1   1.4   
TMPRSS11D_Lacerta_agilis_GeneID=117060477 GLY A 179 T . 3 . . . S + . . . . ? 0.242  93.5  134.8  90.0   -16.0  -0.1  0.1   1.6   
TMPRSS11D_Lacerta_agilis_GeneID=117060477 GLY A 180 . . < . . . . - . . . . ? -0.239 58.0  -91.3  -65.7  164.0  -1.1  1.0   -1.9  
TMPRSS11D_Lacerta_agilis_GeneID=117060477 PRO A 181 E . . . . . . - B H . H ? -0.483 20.1  -160.7 -91.0  140.1  -2.4  -1.6  -4.3  
TMPRSS11D_Lacerta_agilis_GeneID=117060477 VAL A 182 E . . . . . . - B H E H ? -0.987 25.1  -167.2 -103.5 112.2  -0.6  -3.8  -6.9  
TMPRSS11D_Lacerta_agilis_GeneID=117060477 VAL A 183 E . . . . . . + B H E H ? -0.905 12.1  176.2  -112.4 124.6  -3.4  -4.9  -9.3  
TMPRSS11D_Lacerta_agilis_GeneID=117060477 CYS A 184 E . > . . . S - B H E H ? -0.992 71.2  -10.3  -127.2 129.4  -3.0  -7.6  -11.8 
TMPRSS11D_Lacerta_agilis_GeneID=117060477 ASN A 185 T . 3 . . . S - . . . . ? 0.878  130.0 -55.0  53.8   30.5   -5.8  -9.0  -14.1 
TMPRSS11D_Lacerta_agilis_GeneID=117060477 GLY A 186 T . 3 . . . S + . . . . ? 0.588  117.9 103.2  85.3   9.9    -8.3  -7.0  -12.1 
TMPRSS11D_Lacerta_agilis_GeneID=117060477 GLN A 187 E . < . . . S - B I C H ? -0.939 79.5  -103.8 -125.7 152.6  -7.4  -8.5  -8.7  
TMPRSS11D_Lacerta_agilis_GeneID=117060477 LEU A 188 E . . . . . . + B I . H ? -0.608 46.6  160.3  -73.4  112.5  -5.4  -7.3  -5.7  
TMPRSS11D_Lacerta_agilis_GeneID=117060477 GLN A 189 E . . . . . . + B I . . ? 0.689  56.7  15.9   -110.4 -24.3  -2.0  -9.1  -5.9  
TMPRSS11D_Lacerta_agilis_GeneID=117060477 GLY A 190 E . . . . . . - B I I H ? -0.984 52.7  -142.3 -151.3 159.1  0.3   -7.0  -3.8  
TMPRSS11D_Lacerta_agilis_GeneID=117060477 ILE A 191 E . . . . . . - B I I H ? -0.993 39.9  -109.9 -122.3 121.1  0.6   -4.3  -1.1  
TMPRSS11D_Lacerta_agilis_GeneID=117060477 VAL A 192 E . . . . . . + B I I . ? -0.363 54.6  154.6  -51.1  125.5  3.4   -1.9  -1.4  
TMPRSS11D_Lacerta_agilis_GeneID=117060477 SER A 193 E . . . . . . - B I . . ? 0.754  45.3  -40.8  -124.2 -61.9  5.7   -2.8  1.5   
TMPRSS11D_Lacerta_agilis_GeneID=117060477 TRP A 194 E . . . . . . + B I I . ? -0.945 41.7  169.5  -164.0 175.4  9.4   -1.9  1.2   
TMPRSS11D_Lacerta_agilis_GeneID=117060477 GLY A 195 . . . . . . . - . . . . ? -0.931 46.2  -90.3  177.3  165.2  12.6  -1.6  -0.9  
TMPRSS11D_Lacerta_agilis_GeneID=117060477 ILE A 196 S . . . . . S - . . . . ? -0.904 94.8  -36.6  -91.3  99.3   16.2  -0.2  -0.8  
TMPRSS11D_Lacerta_agilis_GeneID=117060477 GLY A 197 S . . . . . S - . . . . ? 0.004  85.6  -72.2  75.5   173.5  15.6  3.2   -2.2  
TMPRSS11D_Lacerta_agilis_GeneID=117060477 CYS A 198 S . . . . . S - . . . . ? -0.968 103.4 -11.5  -115.6 127.0  13.2  4.1   -5.1  
TMPRSS11D_Lacerta_agilis_GeneID=117060477 ALA A 199 S . . . . . S + . . . . ? 0.785  88.8  161.7  66.1   22.5   13.7  3.1   -8.7  
TMPRSS11D_Lacerta_agilis_GeneID=117060477 GLN A 200 B . > . . . . - F U R . ? -0.688 48.5  -100.3 -77.5  138.6  17.3  2.0   -8.0  
TMPRSS11D_Lacerta_agilis_GeneID=117060477 LYS A 201 T . 3 . . . S + . . . . ? -0.345 108.5 11.5   -58.1  128.4  19.0  -0.2  -10.4 
TMPRSS11D_Lacerta_agilis_GeneID=117060477 GLY A 202 T . 3 . . . S + . . . . ? 0.406  111.7 91.8   86.7   -1.6   19.0  -3.8  -9.2  
TMPRSS11D_Lacerta_agilis_GeneID=117060477 TYR A 203 B . < . . . . + F V R . ? -0.731 53.9  179.9  -131.9 84.1   16.4  -3.0  -6.5  
TMPRSS11D_Lacerta_agilis_GeneID=117060477 PRO A 204 . . . . . . . - . . . . ? -0.188 40.5  -80.7  -70.3  169.6  12.8  -3.4  -7.4  
TMPRSS11D_Lacerta_agilis_GeneID=117060477 GLY A 205 E . . . . . . - B J G . ? -0.485 39.6  -139.6 -69.6  148.5  9.8   -2.7  -5.1  
TMPRSS11D_Lacerta_agilis_GeneID=117060477 VAL A 206 E . . . . . . - B J G I ? -0.931 21.9  -173.0 -113.1 133.1  8.8   -5.4  -2.6  
TMPRSS11D_Lacerta_agilis_GeneID=117060477 TYR A 207 E . . . . . . - B J G I ? -0.877 33.2  -104.8 -127.5 144.7  5.2   -6.1  -1.9  
TMPRSS11D_Lacerta_agilis_GeneID=117060477 THR A 208 E . . . . . . - B J G I ? -0.667 40.4  -125.0 -64.7  124.7  3.2   -8.1  0.5   
TMPRSS11D_Lacerta_agilis_GeneID=117060477 LYS A 209 E . > . . . . - B J . I ? -0.668 25.9  -168.4 -76.7  100.1  2.0   -11.2 -1.6  
TMPRSS11D_Lacerta_agilis_GeneID=117060477 VAL A 210 G . > . . . S + . . . . ? 0.811  77.6  69.1   -66.6  -37.9  -1.8  -10.9 -1.0  
TMPRSS11D_Lacerta_agilis_GeneID=117060477 CYS A 211 G . > . . . S + . . . . ? 0.793  96.2  58.4   -55.5  -21.6  -2.7  -14.4 -2.4  
TMPRSS11D_Lacerta_agilis_GeneID=117060477 ASN A 212 G . < . . . S + . . . . ? 0.565  109.9 42.8   -81.0  -7.1   -0.9  -15.8 0.7   
TMPRSS11D_Lacerta_agilis_GeneID=117060477 TYR A 213 G . < > . . S + . . . . ? 0.244  75.6  104.9  -125.8 9.5    -3.3  -13.9 3.0   
TMPRSS11D_Lacerta_agilis_GeneID=117060477 VAL A 214 H . < > . . S + . . . . ? 0.927  85.3  49.5   -60.5  -43.0  -6.8  -14.4 1.5   
TMPRSS11D_Lacerta_agilis_GeneID=117060477 SER A 215 H . . > . . S + . . . . ? 0.921  112.3 47.5   -61.0  -45.4  -7.7  -17.0 4.2   
TMPRSS11D_Lacerta_agilis_GeneID=117060477 TRP A 216 H . . > . . S + . . . . ? 0.916  110.9 51.7   -61.9  -45.1  -6.5  -14.7 6.9   
TMPRSS11D_Lacerta_agilis_GeneID=117060477 ILE A 217 H . . X . . S + . . . . ? 0.950  112.6 45.3   -57.5  -48.5  -8.4  -11.7 5.4   
TMPRSS11D_Lacerta_agilis_GeneID=117060477 ASP A 218 H . . X . . S + . . . . ? 0.910  113.3 48.8   -64.0  -47.6  -11.6 -13.7 5.2   
TMPRSS11D_Lacerta_agilis_GeneID=117060477 SER A 219 H . . X . . S + . . . . ? 0.892  112.2 48.5   -61.3  -43.3  -11.3 -15.1 8.7   
TMPRSS11D_Lacerta_agilis_GeneID=117060477 THR A 220 H . . < . . S + . . . . ? 0.918  111.2 49.7   -64.3  -45.0  -10.6 -11.7 10.2  
TMPRSS11D_Lacerta_agilis_GeneID=117060477 ILE A 221 H . > < . . S + . . . . ? 0.926  110.7 50.6   -61.7  -43.5  -13.6 -10.1 8.4   
TMPRSS11D_Lacerta_agilis_GeneID=117060477 ARG A 222 H . 3 < . . S + . . . . ? 0.846  107.5 53.4   -63.7  -34.5  -16.0 -12.9 9.6   
TMPRSS11D_Lacerta_agilis_GeneID=117060477 SER A 223 T . 3 < . . . . . . . . ? 0.545  .     .      -81.7  -6.7   -14.9 -12.5 13.2  
TMPRSS11D_Lacerta_agilis_GeneID=117060477 ASN A 224 . . < . . . . . . . . . ? 0.607  .     .      -127.9 .      -15.6 -8.7  13.2  
# 
loop_
_dssp_struct_ladder.id 
_dssp_struct_ladder.sheet_id 
_dssp_struct_ladder.range_id_1 
_dssp_struct_ladder.range_id_2 
_dssp_struct_ladder.type 
_dssp_struct_ladder.beg_1_label_comp_id 
_dssp_struct_ladder.beg_1_label_asym_id 
_dssp_struct_ladder.beg_1_label_seq_id 
_dssp_struct_ladder.pdbx_beg_1_PDB_ins_code 
_dssp_struct_ladder.end_1_label_comp_id 
_dssp_struct_ladder.end_1_label_asym_id 
_dssp_struct_ladder.end_1_label_seq_id 
_dssp_struct_ladder.pdbx_end_1_PDB_ins_code 
_dssp_struct_ladder.beg_1_auth_comp_id 
_dssp_struct_ladder.beg_1_auth_asym_id 
_dssp_struct_ladder.beg_1_auth_seq_id 
_dssp_struct_ladder.end_1_auth_comp_id 
_dssp_struct_ladder.end_1_auth_asym_id 
_dssp_struct_ladder.end_1_auth_seq_id 
_dssp_struct_ladder.beg_2_label_comp_id 
_dssp_struct_ladder.beg_2_label_asym_id 
_dssp_struct_ladder.beg_2_label_seq_id 
_dssp_struct_ladder.pdbx_beg_2_PDB_ins_code 
_dssp_struct_ladder.end_2_label_comp_id 
_dssp_struct_ladder.end_2_label_asym_id 
_dssp_struct_ladder.end_2_label_seq_id 
_dssp_struct_ladder.pdbx_end_2_PDB_ins_code 
_dssp_struct_ladder.beg_2_auth_comp_id 
_dssp_struct_ladder.beg_2_auth_asym_id 
_dssp_struct_ladder.beg_2_auth_seq_id 
_dssp_struct_ladder.end_2_auth_comp_id 
_dssp_struct_ladder.end_2_auth_asym_id 
_dssp_struct_ladder.end_2_auth_seq_id 
A A A B anti-parallel ILE A 2   ? VAL A 3   ? ILE A 2   VAL A 3   SER A 173 ? ASP A 172 ? SER A 173 ASP A 172 
B B C F anti-parallel TYR A 6   ? THR A 7   ? TYR A 6   THR A 7   CYS A 138 ? GLN A 137 ? CYS A 138 GLN A 137 
C B D I parallel      SER A 105 ? SER A 105 ? SER A 105 SER A 105 GLN A 187 ? GLN A 187 ? GLN A 187 GLN A 187 
D B E F anti-parallel GLN A 116 ? GLY A 121 ? GLN A 116 GLY A 121 PRO A 142 ? GLN A 137 ? PRO A 142 GLN A 137 
E B E H anti-parallel CYS A 117 ? ILE A 119 ? CYS A 117 ILE A 119 CYS A 184 ? VAL A 182 ? CYS A 184 VAL A 182 
F B F G anti-parallel VAL A 143 ? VAL A 143 ? VAL A 143 VAL A 143 VAL A 164 ? VAL A 164 ? VAL A 164 VAL A 164 
G B G J anti-parallel MET A 161 ? VAL A 164 ? MET A 161 VAL A 164 THR A 208 ? GLY A 205 ? THR A 208 GLY A 205 
H B H I anti-parallel PRO A 181 ? CYS A 184 ? PRO A 181 CYS A 184 ILE A 191 ? GLN A 187 ? ILE A 191 GLN A 187 
I B I J anti-parallel GLY A 190 ? TRP A 194 ? GLY A 190 TRP A 194 LYS A 209 ? VAL A 206 ? LYS A 209 VAL A 206 
J C K L anti-parallel GLN A 16  ? ASN A 20  ? GLN A 16  ASN A 20  SER A 29  ? HIS A 24  ? SER A 29  HIS A 24  
K C K N anti-parallel SER A 18  ? ASN A 20  ? SER A 18  ASN A 20  ARG A 50  ? GLN A 48  ? ARG A 50  GLN A 48  
L C L M anti-parallel SER A 29  ? LEU A 30  ? SER A 29  LEU A 30  VAL A 37  ? VAL A 36  ? VAL A 37  VAL A 36  
M C M P anti-parallel TRP A 35  ? SER A 38  ? TRP A 35  SER A 38  LYS A 90  ? MET A 87  ? LYS A 90  MET A 87  
N C N O anti-parallel GLN A 48  ? LEU A 51  ? GLN A 48  LEU A 51  ASN A 67  ? GLN A 64  ? ASN A 67  GLN A 64  
O C O P anti-parallel SER A 68  ? ARG A 73  ? SER A 68  ARG A 73  LEU A 91  ? MET A 87  ? LEU A 91  MET A 87  
P D Q R anti-parallel SER A 55  ? SER A 55  ? SER A 55  SER A 55  LEU A 135 ? LEU A 135 ? LEU A 135 LEU A 135 
Q E S T anti-parallel ASN A 78  ? ASN A 78  ? ASN A 78  ASN A 78  ASP A 83  ? ASP A 83  ? ASP A 83  ASP A 83  
R F U V anti-parallel GLN A 200 ? GLN A 200 ? GLN A 200 GLN A 200 TYR A 203 ? TYR A 203 ? TYR A 203 TYR A 203 
# 
loop_
_dssp_struct_bridge_pairs.id 
_dssp_struct_bridge_pairs.label_comp_id 
_dssp_struct_bridge_pairs.label_seq_id 
_dssp_struct_bridge_pairs.label_asym_id 
_dssp_struct_bridge_pairs.auth_seq_id 
_dssp_struct_bridge_pairs.auth_asym_id 
_dssp_struct_bridge_pairs.pdbx_PDB_ins_code 
_dssp_struct_bridge_pairs.acceptor_1_label_comp_id 
_dssp_struct_bridge_pairs.acceptor_1_label_seq_id 
_dssp_struct_bridge_pairs.acceptor_1_label_asym_id 
_dssp_struct_bridge_pairs.acceptor_1_auth_seq_id 
_dssp_struct_bridge_pairs.acceptor_1_auth_asym_id 
_dssp_struct_bridge_pairs.acceptor_1_pdbx_PDB_ins_code 
_dssp_struct_bridge_pairs.acceptor_1_energy 
_dssp_struct_bridge_pairs.acceptor_2_label_comp_id 
_dssp_struct_bridge_pairs.acceptor_2_label_seq_id 
_dssp_struct_bridge_pairs.acceptor_2_label_asym_id 
_dssp_struct_bridge_pairs.acceptor_2_auth_seq_id 
_dssp_struct_bridge_pairs.acceptor_2_auth_asym_id 
_dssp_struct_bridge_pairs.acceptor_2_pdbx_PDB_ins_code 
_dssp_struct_bridge_pairs.acceptor_2_energy 
_dssp_struct_bridge_pairs.donor_1_label_comp_id 
_dssp_struct_bridge_pairs.donor_1_label_seq_id 
_dssp_struct_bridge_pairs.donor_1_label_asym_id 
_dssp_struct_bridge_pairs.donor_1_auth_seq_id 
_dssp_struct_bridge_pairs.donor_1_auth_asym_id 
_dssp_struct_bridge_pairs.donor_1_pdbx_PDB_ins_code 
_dssp_struct_bridge_pairs.donor_1_energy 
_dssp_struct_bridge_pairs.donor_2_label_comp_id 
_dssp_struct_bridge_pairs.donor_2_label_seq_id 
_dssp_struct_bridge_pairs.donor_2_label_asym_id 
_dssp_struct_bridge_pairs.donor_2_auth_seq_id 
_dssp_struct_bridge_pairs.donor_2_auth_asym_id 
_dssp_struct_bridge_pairs.donor_2_pdbx_PDB_ins_code 
_dssp_struct_bridge_pairs.donor_2_energy 
1   LYS 1   A 1   A ? ?   ?   ? ?   ? ? ?    ?   ?   ? ?   ? ? ?    CYS 174 A 174 A ? -3.7 VAL 3   A 3   A ? -0.6 
2   ILE 2   A 2   A ? GLY 123 A 123 A ? -0.3 SER 173 A 173 A ? -0.3 GLY 5   A 5   A ? -1.1 GLY 4   A 4   A ? -0.4 
3   VAL 3   A 3   A ? ASP 172 A 172 A ? -3.7 LYS 1   A 1   A ? -0.6 ASP 172 A 172 A ? -1.5 ARG 126 A 126 A ? -0.1 
4   GLY 4   A 4   A ? ILE 2   A 2   A ? -0.4 THR 125 A 125 A ? -0.4 VAL 3   A 3   A ? -0.2 LYS 171 A 171 A ? -0.1 
5   GLY 5   A 5   A ? ILE 2   A 2   A ? -1.1 ASP 172 A 172 A ? -0.1 THR 7   A 7   A ? -0.3 LEU 139 A 139 A ? -0.2 
6   TYR 6   A 6   A ? CYS 138 A 138 A ? -2.7 VAL 3   A 3   A ? -0.1 CYS 138 A 138 A ? -3.4 CYS 8   A 8   A ? -0.4 
7   THR 7   A 7   A ? GLY 5   A 5   A ? -0.3 GLN 137 A 137 A ? -0.2 GLN 137 A 137 A ? -0.2 LEU 136 A 136 A ? -0.1 
8   CYS 8   A 8   A ? LEU 136 A 136 A ? -2.5 TYR 6   A 6   A ? -0.4 SER 10  A 10  A ? -0.2 LEU 136 A 136 A ? -0.1 
9   GLN 9   A 9   A ? SER 10  A 10  A ? -0.1 HIS 11  A 11  A ? -0.1 SER 12  A 12  A ? -2.0 VAL 13  A 13  A ? -0.3 
10  SER 10  A 10  A ? HIS 11  A 11  A ? -0.3 CYS 8   A 8   A ? -0.2 GLN 9   A 9   A ? -0.1 HIS 54  A 54  A ? -0.1 
11  HIS 11  A 11  A ? VAL 13  A 13  A ? -0.1 SER 12  A 12  A ? -0.1 SER 10  A 10  A ? -0.3 GLN 9   A 9   A ? -0.1 
12  SER 12  A 12  A ? GLN 9   A 9   A ? -2.0 VAL 13  A 13  A ? -0.2 SER 10  A 10  A ? -0.1 HIS 11  A 11  A ? -0.1 
13  VAL 13  A 13  A ? GLN 9   A 9   A ? -0.3 PRO 14  A 14  A ? -0.1 GLN 16  A 16  A ? -1.3 SER 12  A 12  A ? -0.2 
14  PRO 14  A 14  A ? ?   ?   ? ?   ? ? ?    ?   ?   ? ?   ? ? ?    ARG 102 A 102 A ? -1.4 GLY 52  A 52  A ? -0.3 
15  TYR 15  A 15  A ? VAL 101 A 101 A ? -0.2 SER 103 A 103 A ? -0.1 LEU 30  A 30  A ? -2.4 VAL 17  A 17  A ? -0.2 
16  GLN 16  A 16  A ? VAL 13  A 13  A ? -1.3 SER 29  A 29  A ? -0.2 GLY 52  A 52  A ? -0.5 GLU 53  A 53  A ? -0.4 
17  VAL 17  A 17  A ? GLY 28  A 28  A ? -2.2 TYR 15  A 15  A ? -0.2 GLY 28  A 28  A ? -1.2 LEU 19  A 19  A ? -0.6 
18  SER 18  A 18  A ? ARG 50  A 50  A ? -2.1 GLN 16  A 16  A ? -0.4 ARG 50  A 50  A ? -2.7 ASN 20  A 20  A ? -0.6 
19  LEU 19  A 19  A ? CYS 26  A 26  A ? -3.1 VAL 17  A 17  A ? -0.6 PHE 25  A 25  A ? -2.5 CYS 26  A 26  A ? -1.2 
20  ASN 20  A 20  A ? GLN 48  A 48  A ? -3.0 SER 18  A 18  A ? -0.6 GLN 48  A 48  A ? -3.1 HIS 24  A 24  A ? -0.2 
21  SER 21  A 21  A ? TYR 23  A 23  A ? -1.7 LEU 19  A 19  A ? -0.4 HIS 24  A 24  A ? -0.1 ILE 47  A 47  A ? -0.1 
22  GLY 22  A 22  A ? GLN 48  A 48  A ? -0.1 TYR 23  A 23  A ? -0.0 HIS 24  A 24  A ? -0.3 ASN 20  A 20  A ? -0.1 
23  TYR 23  A 23  A ? LEU 19  A 19  A ? -0.0 ?   ?   ? ?   ? ? ?    SER 21  A 21  A ? -1.7 PHE 25  A 25  A ? -0.3 
24  HIS 24  A 24  A ? GLY 22  A 22  A ? -0.3 ASN 20  A 20  A ? -0.2 ASN 20  A 20  A ? -0.2 GLY 27  A 27  A ? -0.1 
25  PHE 25  A 25  A ? LEU 19  A 19  A ? -2.5 CYS 26  A 26  A ? -0.4 GLY 27  A 27  A ? -0.3 SER 178 A 178 A ? -0.3 
26  CYS 26  A 26  A ? LEU 19  A 19  A ? -1.2 ASP 177 A 177 A ? -0.1 LEU 19  A 19  A ? -3.1 PHE 25  A 25  A ? -0.4 
27  GLY 27  A 27  A ? SER 178 A 178 A ? -3.5 PHE 25  A 25  A ? -0.3 ALA 39  A 39  A ? -0.4 SER 29  A 29  A ? -0.3 
28  GLY 28  A 28  A ? VAL 17  A 17  A ? -1.2 CYS 26  A 26  A ? -0.2 VAL 17  A 17  A ? -2.2 LEU 30  A 30  A ? -0.4 
29  SER 29  A 29  A ? VAL 37  A 37  A ? -2.3 GLY 27  A 27  A ? -0.3 VAL 37  A 37  A ? -3.1 ILE 31  A 31  A ? -0.6 
30  LEU 30  A 30  A ? TYR 15  A 15  A ? -2.4 GLY 28  A 28  A ? -0.4 ILE 104 A 104 A ? -2.6 VAL 36  A 36  A ? -0.2 
31  ILE 31  A 31  A ? TRP 35  A 35  A ? -2.3 SER 29  A 29  A ? -0.6 ASN 33  A 33  A ? -0.2 LEU 106 A 106 A ? -0.2 
32  ASN 32  A 32  A ? TRP 35  A 35  A ? -1.1 ARG 102 A 102 A ? -0.1 ILE 31  A 31  A ? -0.2 TRP 35  A 35  A ? -0.2 
33  ASN 33  A 33  A ? ILE 31  A 31  A ? -0.2 GLN 34  A 34  A ? -0.2 ALA 95  A 95  A ? -3.4 VAL 36  A 36  A ? -0.1 
34  GLN 34  A 34  A ? GLN 94  A 94  A ? -0.2 TRP 35  A 35  A ? -0.2 LEU 91  A 91  A ? -2.7 VAL 36  A 36  A ? -0.4 
35  TRP 35  A 35  A ? ASN 32  A 32  A ? -0.2 LYS 90  A 90  A ? -0.2 ILE 31  A 31  A ? -2.3 ASN 32  A 32  A ? -1.1 
36  VAL 36  A 36  A ? ILE 89  A 89  A ? -2.1 GLN 34  A 34  A ? -0.4 ILE 89  A 89  A ? -2.8 SER 38  A 38  A ? -0.4 
37  VAL 37  A 37  A ? SER 29  A 29  A ? -3.1 TRP 35  A 35  A ? -0.4 SER 29  A 29  A ? -2.3 ALA 39  A 39  A ? -0.2 
38  SER 38  A 38  A ? MET 87  A 87  A ? -2.6 VAL 36  A 36  A ? -0.4 MET 87  A 87  A ? -2.7 ALA 40  A 40  A ? -0.3 
39  ALA 39  A 39  A ? GLY 27  A 27  A ? -0.4 ILE 86  A 86  A ? -0.2 CYS 42  A 42  A ? -1.4 ILE 86  A 86  A ? -0.3 
40  ALA 40  A 40  A ? SER 38  A 38  A ? -0.3 HIS 41  A 41  A ? -0.3 TYR 43  A 43  A ? -1.5 ALA 39  A 39  A ? -0.1 
41  HIS 41  A 41  A ? CYS 42  A 42  A ? -0.3 LEU 82  A 82  A ? -0.1 ALA 40  A 40  A ? -0.3 SER 178 A 178 A ? -0.0 
42  CYS 42  A 42  A ? ALA 39  A 39  A ? -1.4 GLY 27  A 27  A ? -0.1 HIS 41  A 41  A ? -0.3 ALA 40  A 40  A ? -0.2 
43  TYR 43  A 43  A ? ALA 40  A 40  A ? -1.5 SER 45  A 45  A ? -0.0 SER 45  A 45  A ? -0.3 ALA 40  A 40  A ? -0.1 
44  LYS 44  A 44  A ? SER 45  A 45  A ? -0.0 ILE 47  A 47  A ? -0.0 ILE 47  A 47  A ? -0.1 CYS 42  A 42  A ? -0.0 
45  SER 45  A 45  A ? TYR 43  A 43  A ? -0.3 ARG 46  A 46  A ? -0.2 ILE 47  A 47  A ? -0.4 VAL 71  A 71  A ? -0.1 
46  ARG 46  A 46  A ? LYS 70  A 70  A ? -0.0 GLN 48  A 48  A ? -0.0 GLN 48  A 48  A ? -0.4 SER 45  A 45  A ? -0.2 
47  ILE 47  A 47  A ? SER 45  A 45  A ? -0.4 LYS 44  A 44  A ? -0.1 SER 68  A 68  A ? -2.0 VAL 49  A 49  A ? -0.5 
48  GLN 48  A 48  A ? ASN 20  A 20  A ? -3.1 ARG 46  A 46  A ? -0.4 ASN 20  A 20  A ? -3.0 ARG 50  A 50  A ? -0.6 
49  VAL 49  A 49  A ? ILE 66  A 66  A ? -3.7 ILE 47  A 47  A ? -0.5 ILE 66  A 66  A ? -2.8 LEU 51  A 51  A ? -0.6 
50  ARG 50  A 50  A ? SER 18  A 18  A ? -2.7 GLN 48  A 48  A ? -0.6 SER 18  A 18  A ? -2.1 GLY 52  A 52  A ? -0.3 
51  LEU 51  A 51  A ? GLN 64  A 64  A ? -2.8 VAL 49  A 49  A ? -0.6 GLN 64  A 64  A ? -2.2 VAL 101 A 101 A ? -0.1 
52  GLY 52  A 52  A ? GLN 16  A 16  A ? -0.5 PRO 14  A 14  A ? -0.3 HIS 54  A 54  A ? -0.4 SER 62  A 62  A ? -0.2 
53  GLU 53  A 53  A ? GLN 16  A 16  A ? -0.4 ARG 50  A 50  A ? -0.3 GLY 52  A 52  A ? -0.3 LEU 56  A 56  A ? -0.1 
54  HIS 54  A 54  A ? GLY 52  A 52  A ? -0.4 SER 55  A 55  A ? -0.4 LEU 136 A 136 A ? -2.4 LEU 56  A 56  A ? -0.4 
55  SER 55  A 55  A ? LEU 58  A 58  A ? -0.3 LEU 135 A 135 A ? -0.2 HIS 54  A 54  A ? -0.4 LEU 135 A 135 A ? -0.2 
56  LEU 56  A 56  A ? ASP 134 A 134 A ? -2.6 HIS 54  A 54  A ? -0.4 LEU 135 A 135 A ? -0.1 SER 55  A 55  A ? -0.1 
57  THR 57  A 57  A ? ASP 134 A 134 A ? -0.2 LEU 58  A 58  A ? -0.0 ASN 59  A 59  A ? -0.5 LEU 56  A 56  A ? -0.2 
58  LEU 58  A 58  A ? ASP 134 A 134 A ? -0.2 ASP 60  A 60  A ? -0.0 ASP 60  A 60  A ? -0.8 SER 55  A 55  A ? -0.3 
59  ASN 59  A 59  A ? THR 57  A 57  A ? -0.5 ASP 60  A 60  A ? -0.1 LEU 56  A 56  A ? -0.1 GLU 53  A 53  A ? -0.1 
60  ASP 60  A 60  A ? LEU 58  A 58  A ? -0.8 SER 55  A 55  A ? -0.2 ASN 59  A 59  A ? -0.1 GLU 53  A 53  A ? -0.0 
61  GLY 61  A 61  A ? SER 62  A 62  A ? -0.1 LEU 58  A 58  A ? -0.0 ASN 59  A 59  A ? -0.1 ASP 60  A 60  A ? -0.0 
62  SER 62  A 62  A ? GLY 52  A 52  A ? -0.2 GLN 64  A 64  A ? -0.0 GLN 64  A 64  A ? -0.1 ARG 100 A 100 A ? -0.1 
63  GLU 63  A 63  A ? GLY 52  A 52  A ? -0.1 ARG 50  A 50  A ? -0.0 TYR 65  A 65  A ? -0.4 GLY 52  A 52  A ? -0.2 
64  GLN 64  A 64  A ? LEU 51  A 51  A ? -2.2 SER 62  A 62  A ? -0.1 LEU 51  A 51  A ? -2.8 ILE 66  A 66  A ? -0.6 
65  TYR 65  A 65  A ? GLU 63  A 63  A ? -0.4 ARG 50  A 50  A ? -0.2 ASN 67  A 67  A ? -0.4 ARG 50  A 50  A ? -0.2 
66  ILE 66  A 66  A ? VAL 49  A 49  A ? -2.8 GLN 64  A 64  A ? -0.6 VAL 49  A 49  A ? -3.7 SER 68  A 68  A ? -0.1 
67  ASN 67  A 67  A ? TYR 65  A 65  A ? -0.4 GLN 48  A 48  A ? -0.2 SER 92  A 92  A ? -3.1 THR 93  A 93  A ? -0.4 
68  SER 68  A 68  A ? ILE 47  A 47  A ? -2.0 LEU 91  A 91  A ? -0.2 LEU 91  A 91  A ? -0.2 VAL 71  A 71  A ? -0.1 
69  ALA 69  A 69  A ? LYS 90  A 90  A ? -3.8 LYS 70  A 70  A ? -0.4 VAL 71  A 71  A ? -0.3 LEU 91  A 91  A ? -0.2 
70  LYS 70  A 70  A ? LYS 90  A 90  A ? -1.4 ASN 67  A 67  A ? -0.1 LYS 90  A 90  A ? -2.8 ILE 72  A 72  A ? -0.5 
71  VAL 71  A 71  A ? ALA 69  A 69  A ? -0.3 ILE 89  A 89  A ? -0.2 ARG 73  A 73  A ? -0.6 ILE 89  A 89  A ? -0.2 
72  ILE 72  A 72  A ? LEU 88  A 88  A ? -3.4 LYS 70  A 70  A ? -0.5 LEU 88  A 88  A ? -2.8 HIS 74  A 74  A ? -0.2 
73  ARG 73  A 73  A ? VAL 71  A 71  A ? -0.6 MET 87  A 87  A ? -0.2 MET 87  A 87  A ? -0.2 ASP 85  A 85  A ? -0.1 
74  HIS 74  A 74  A ? ILE 86  A 86  A ? -2.4 ASN 84  A 84  A ? -0.3 TYR 77  A 77  A ? -2.0 ARG 73  A 73  A ? -0.1 
75  PRO 75  A 75  A ? ?   ?   ? ?   ? ? ?    ?   ?   ? ?   ? ? ?    HIS 74  A 74  A ? -0.1 ARG 73  A 73  A ? -0.1 
76  SER 76  A 76  A ? ASN 84  A 84  A ? -0.1 ASN 78  A 78  A ? -0.1 ASN 78  A 78  A ? -0.1 HIS 74  A 74  A ? -0.1 
77  TYR 77  A 77  A ? HIS 74  A 74  A ? -2.0 ILE 86  A 86  A ? -0.1 ALA 79  A 79  A ? -0.5 ASN 84  A 84  A ? -0.2 
78  ASN 78  A 78  A ? ASP 83  A 83  A ? -2.4 SER 76  A 76  A ? -0.1 LEU 82  A 82  A ? -2.2 ASP 83  A 83  A ? -0.5 
79  ALA 79  A 79  A ? TYR 77  A 77  A ? -0.5 ASN 80  A 80  A ? -0.2 ASN 78  A 78  A ? -0.1 TYR 77  A 77  A ? -0.0 
80  ASN 80  A 80  A ? THR 81  A 81  A ? -0.1 ASP 83  A 83  A ? -0.1 ALA 79  A 79  A ? -0.2 ASN 78  A 78  A ? -0.0 
81  THR 81  A 81  A ? ASN 78  A 78  A ? -0.2 ASP 83  A 83  A ? -0.1 ALA 79  A 79  A ? -0.2 ASN 80  A 80  A ? -0.1 
82  LEU 82  A 82  A ? ASN 78  A 78  A ? -2.2 ASP 83  A 83  A ? -0.2 ASP 85  A 85  A ? -0.8 ALA 79  A 79  A ? -0.2 
83  ASP 83  A 83  A ? ASN 78  A 78  A ? -0.5 ASN 84  A 84  A ? -0.2 ASN 78  A 78  A ? -2.4 LEU 82  A 82  A ? -0.2 
84  ASN 84  A 84  A ? TYR 77  A 77  A ? -0.2 ASP 85  A 85  A ? -0.2 ILE 86  A 86  A ? -1.9 HIS 74  A 74  A ? -0.3 
85  ASP 85  A 85  A ? LEU 82  A 82  A ? -0.8 ASN 160 A 160 A ? -0.1 MET 87  A 87  A ? -0.3 ASN 84  A 84  A ? -0.2 
86  ILE 86  A 86  A ? ASN 84  A 84  A ? -1.9 ALA 39  A 39  A ? -0.3 HIS 74  A 74  A ? -2.4 LEU 88  A 88  A ? -0.3 
87  MET 87  A 87  A ? SER 38  A 38  A ? -2.7 ASP 85  A 85  A ? -0.3 SER 38  A 38  A ? -2.6 ILE 89  A 89  A ? -0.4 
88  LEU 88  A 88  A ? ILE 72  A 72  A ? -2.8 ILE 86  A 86  A ? -0.3 ILE 72  A 72  A ? -3.4 LYS 90  A 90  A ? -0.5 
89  ILE 89  A 89  A ? VAL 36  A 36  A ? -2.8 MET 87  A 87  A ? -0.4 VAL 36  A 36  A ? -2.1 LEU 91  A 91  A ? -0.5 
90  LYS 90  A 90  A ? LYS 70  A 70  A ? -2.8 LEU 88  A 88  A ? -0.5 ALA 69  A 69  A ? -3.8 LYS 70  A 70  A ? -1.4 
91  LEU 91  A 91  A ? GLN 34  A 34  A ? -2.7 ILE 89  A 89  A ? -0.5 SER 68  A 68  A ? -0.2 ASN 67  A 67  A ? -0.1 
92  SER 92  A 92  A ? ASN 67  A 67  A ? -3.1 LYS 90  A 90  A ? -0.2 GLN 94  A 94  A ? -0.3 LEU 91  A 91  A ? -0.1 
93  THR 93  A 93  A ? ASN 67  A 67  A ? -0.4 ASN 33  A 33  A ? -0.0 SER 92  A 92  A ? -0.1 ALA 95  A 95  A ? -0.1 
94  GLN 94  A 94  A ? SER 92  A 92  A ? -0.3 ALA 95  A 95  A ? -0.1 GLN 34  A 34  A ? -0.2 ALA 96  A 96  A ? -0.2 
95  ALA 95  A 95  A ? ASN 33  A 33  A ? -3.4 ASN 32  A 32  A ? -0.1 LEU 97  A 97  A ? -0.8 GLN 94  A 94  A ? -0.1 
96  ALA 96  A 96  A ? GLN 94  A 94  A ? -0.2 ARG 102 A 102 A ? -0.0 ASN 98  A 98  A ? -0.3 VAL 101 A 101 A ? -0.1 
97  LEU 97  A 97  A ? ALA 95  A 95  A ? -0.8 ARG 100 A 100 A ? -0.1 THR 99  A 99  A ? -0.2 ARG 102 A 102 A ? -0.2 
98  ASN 98  A 98  A ? VAL 101 A 101 A ? -2.2 ALA 96  A 96  A ? -0.3 VAL 101 A 101 A ? -0.3 LEU 97  A 97  A ? -0.0 
99  THR 99  A 99  A ? ARG 100 A 100 A ? -0.2 LEU 97  A 97  A ? -0.2 ARG 102 A 102 A ? -0.1 LEU 97  A 97  A ? -0.1 
100 ARG 100 A 100 A ? VAL 101 A 101 A ? -0.2 SER 62  A 62  A ? -0.1 ARG 102 A 102 A ? -0.5 GLY 52  A 52  A ? -0.3 
101 VAL 101 A 101 A ? ASN 98  A 98  A ? -0.3 LEU 51  A 51  A ? -0.1 ASN 98  A 98  A ? -2.2 SER 103 A 103 A ? -0.3 
102 ARG 102 A 102 A ? PRO 14  A 14  A ? -1.4 ARG 100 A 100 A ? -0.5 LEU 30  A 30  A ? -0.3 ILE 104 A 104 A ? -0.2 
103 SER 103 A 103 A ? VAL 101 A 101 A ? -0.3 ILE 31  A 31  A ? -0.1 SER 105 A 105 A ? -0.4 ILE 31  A 31  A ? -0.3 
104 ILE 104 A 104 A ? LEU 30  A 30  A ? -2.6 ARG 102 A 102 A ? -0.2 LEU 106 A 106 A ? -0.1 GLN 187 A 187 A ? -0.1 
105 SER 105 A 105 A ? GLY 186 A 186 A ? -0.7 SER 103 A 103 A ? -0.4 LEU 188 A 188 A ? -2.6 ASN 32  A 32  A ? -0.1 
106 LEU 106 A 106 A ? GLN 187 A 187 A ? -0.2 ILE 31  A 31  A ? -0.2 GLN 189 A 189 A ? -0.1 SER 105 A 105 A ? -0.1 
107 PRO 107 A 107 A ? ?   ?   ? ?   ? ? ?    ?   ?   ? ?   ? ? ?    LEU 106 A 106 A ? -0.1 CYS 110 A 110 A ? -0.1 
108 THR 108 A 108 A ? SER 109 A 109 A ? -0.3 SER 105 A 105 A ? -0.1 CYS 110 A 110 A ? -0.3 LEU 106 A 106 A ? -0.0 
109 SER 109 A 109 A ? LEU 106 A 106 A ? -0.0 ?   ?   ? ?   ? ? ?    THR 108 A 108 A ? -0.3 VAL 111 A 111 A ? -0.2 
110 CYS 110 A 110 A ? THR 108 A 108 A ? -0.3 PRO 107 A 107 A ? -0.1 THR 112 A 112 A ? -0.1 GLN 189 A 189 A ? -0.1 
111 VAL 111 A 111 A ? SER 109 A 109 A ? -0.2 GLN 189 A 189 A ? -0.1 THR 113 A 113 A ? -0.2 CYS 110 A 110 A ? -0.1 
112 THR 112 A 112 A ? THR 113 A 113 A ? -0.1 CYS 110 A 110 A ? -0.1 THR 115 A 115 A ? -1.9 VAL 143 A 143 A ? -0.3 
113 THR 113 A 113 A ? GLY 114 A 114 A ? -0.2 VAL 111 A 111 A ? -0.2 LEU 144 A 144 A ? -0.2 THR 112 A 112 A ? -0.1 
114 GLY 114 A 114 A ? VAL 143 A 143 A ? -3.2 THR 115 A 115 A ? -0.3 THR 113 A 113 A ? -0.2 GLN 116 A 116 A ? -0.1 
115 THR 115 A 115 A ? THR 112 A 112 A ? -1.9 PRO 142 A 142 A ? -0.1 VAL 143 A 143 A ? -1.9 CYS 117 A 117 A ? -0.5 
116 GLN 116 A 116 A ? PRO 142 A 142 A ? -0.2 GLY 114 A 114 A ? -0.1 ASN 185 A 185 A ? -0.5 LEU 118 A 118 A ? -0.4 
117 CYS 117 A 117 A ? ALA 141 A 141 A ? -3.0 THR 115 A 115 A ? -0.5 ALA 141 A 141 A ? -2.7 ILE 119 A 119 A ? -0.5 
118 LEU 118 A 118 A ? VAL 183 A 183 A ? -3.6 GLN 116 A 116 A ? -0.4 VAL 183 A 183 A ? -3.3 SER 120 A 120 A ? -0.4 
119 ILE 119 A 119 A ? LEU 139 A 139 A ? -3.0 CYS 117 A 117 A ? -0.5 LEU 139 A 139 A ? -1.9 GLY 121 A 121 A ? -0.3 
120 SER 120 A 120 A ? PRO 181 A 181 A ? -1.4 LEU 118 A 118 A ? -0.4 TRP 122 A 122 A ? -0.3 CYS 138 A 138 A ? -0.2 
121 GLY 121 A 121 A ? GLN 137 A 137 A ? -2.0 ILE 119 A 119 A ? -0.3 GLN 137 A 137 A ? -2.6 ILE 2   A 2   A ? -0.2 
122 TRP 122 A 122 A ? GLY 176 A 176 A ? -0.3 SER 120 A 120 A ? -0.3 THR 125 A 125 A ? -0.1 ASP 177 A 177 A ? -0.1 
123 GLY 123 A 123 A ? ASN 124 A 124 A ? -0.2 CYS 174 A 174 A ? -0.1 ILE 2   A 2   A ? -0.3 GLY 176 A 176 A ? -0.3 
124 ASN 124 A 124 A ? GLN 175 A 175 A ? -4.5 LYS 1   A 1   A ? -0.3 TYR 132 A 132 A ? -0.2 GLY 123 A 123 A ? -0.2 
125 THR 125 A 125 A ? SER 131 A 131 A ? -2.7 LYS 1   A 1   A ? -0.2 GLY 4   A 4   A ? -0.4 SER 127 A 127 A ? -0.4 
126 ARG 126 A 126 A ? SER 131 A 131 A ? -0.2 GLY 129 A 129 A ? -0.2 SER 131 A 131 A ? -0.1 GLY 129 A 129 A ? -0.1 
127 SER 127 A 127 A ? THR 125 A 125 A ? -0.4 SER 128 A 128 A ? -0.2 CYS 198 A 198 A ? -0.4 GLY 129 A 129 A ? -0.3 
128 SER 128 A 128 A ? GLY 197 A 197 A ? -0.1 THR 125 A 125 A ? -0.1 SER 127 A 127 A ? -0.2 THR 130 A 130 A ? -0.1 
129 GLY 129 A 129 A ? SER 127 A 127 A ? -0.3 ARG 126 A 126 A ? -0.1 SER 131 A 131 A ? -0.4 ARG 126 A 126 A ? -0.2 
130 THR 130 A 130 A ? SER 128 A 128 A ? -0.1 THR 125 A 125 A ? -0.1 TYR 132 A 132 A ? -0.2 SER 127 A 127 A ? -0.1 
131 SER 131 A 131 A ? GLY 129 A 129 A ? -0.4 ARG 126 A 126 A ? -0.1 THR 125 A 125 A ? -2.7 ARG 126 A 126 A ? -0.2 
132 TYR 132 A 132 A ? THR 130 A 130 A ? -0.2 ASN 124 A 124 A ? -0.2 ASN 124 A 124 A ? -0.2 GLY 123 A 123 A ? -0.1 
133 PRO 133 A 133 A ? ?   ?   ? ?   ? ? ?    ?   ?   ? ?   ? ? ?    GLN 137 A 137 A ? -0.1 LEU 56  A 56  A ? -0.1 
134 ASP 134 A 134 A ? SER 55  A 55  A ? -0.1 LEU 136 A 136 A ? -0.1 LEU 56  A 56  A ? -2.6 LEU 136 A 136 A ? -0.3 
135 LEU 135 A 135 A ? SER 55  A 55  A ? -0.2 LEU 56  A 56  A ? -0.1 SER 55  A 55  A ? -0.2 GLN 137 A 137 A ? -0.1 
136 LEU 136 A 136 A ? HIS 54  A 54  A ? -2.4 ASP 134 A 134 A ? -0.3 CYS 8   A 8   A ? -2.5 CYS 138 A 138 A ? -0.3 
137 GLN 137 A 137 A ? GLY 121 A 121 A ? -2.6 THR 7   A 7   A ? -0.2 GLY 121 A 121 A ? -2.0 LEU 139 A 139 A ? -0.3 
138 CYS 138 A 138 A ? TYR 6   A 6   A ? -3.4 LEU 136 A 136 A ? -0.3 TYR 6   A 6   A ? -2.7 ASN 140 A 140 A ? -0.3 
139 LEU 139 A 139 A ? ILE 119 A 119 A ? -1.9 GLN 137 A 137 A ? -0.3 ILE 119 A 119 A ? -3.0 ALA 141 A 141 A ? -0.6 
140 ASN 140 A 140 A ? CYS 138 A 138 A ? -0.3 LEU 118 A 118 A ? -0.2 LEU 118 A 118 A ? -0.2 GLN 116 A 116 A ? -0.1 
141 ALA 141 A 141 A ? CYS 117 A 117 A ? -2.7 LEU 139 A 139 A ? -0.6 CYS 117 A 117 A ? -3.0 VAL 143 A 143 A ? -0.2 
142 PRO 142 A 142 A ? ?   ?   ? ?   ? ? ?    ?   ?   ? ?   ? ? ?    GLY 165 A 165 A ? -2.5 LEU 144 A 144 A ? -0.4 
143 VAL 143 A 143 A ? THR 115 A 115 A ? -1.9 THR 112 A 112 A ? -0.3 GLY 114 A 114 A ? -3.2 VAL 164 A 164 A ? -0.2 
144 LEU 144 A 144 A ? CYS 163 A 163 A ? -2.9 PRO 142 A 142 A ? -0.4 CYS 163 A 163 A ? -0.4 SER 146 A 146 A ? -0.1 
145 SER 145 A 145 A ? VAL 143 A 143 A ? -0.2 SER 146 A 146 A ? -0.1 CYS 149 A 149 A ? -2.6 THR 150 A 150 A ? -0.2 
146 SER 146 A 146 A ? SER 147 A 147 A ? -0.2 GLN 148 A 148 A ? -0.2 THR 150 A 150 A ? -2.7 LYS 151 A 151 A ? -0.2 
147 SER 147 A 147 A ? CYS 149 A 149 A ? -0.2 GLN 148 A 148 A ? -0.2 LYS 151 A 151 A ? -2.5 SER 146 A 146 A ? -0.2 
148 GLN 148 A 148 A ? THR 150 A 150 A ? -0.2 CYS 149 A 149 A ? -0.2 ALA 152 A 152 A ? -2.0 SER 146 A 146 A ? -0.2 
149 CYS 149 A 149 A ? SER 145 A 145 A ? -2.6 THR 150 A 150 A ? -0.2 TYR 153 A 153 A ? -1.4 SER 147 A 147 A ? -0.2 
150 THR 150 A 150 A ? SER 146 A 146 A ? -2.7 LYS 151 A 151 A ? -0.2 GLN 156 A 156 A ? -0.2 CYS 149 A 149 A ? -0.2 
151 LYS 151 A 151 A ? SER 147 A 147 A ? -2.5 ALA 152 A 152 A ? -0.2 THR 150 A 150 A ? -0.2 CYS 149 A 149 A ? -0.2 
152 ALA 152 A 152 A ? GLN 148 A 148 A ? -2.0 TYR 153 A 153 A ? -0.3 THR 150 A 150 A ? -0.2 LYS 151 A 151 A ? -0.2 
153 TYR 153 A 153 A ? CYS 149 A 149 A ? -1.4 GLN 148 A 148 A ? -0.1 GLN 156 A 156 A ? -2.1 ILE 157 A 157 A ? -0.9 
154 PRO 154 A 154 A ? ?   ?   ? ?   ? ? ?    ?   ?   ? ?   ? ? ?    LYS 151 A 151 A ? -0.1 THR 150 A 150 A ? -0.1 
155 GLY 155 A 155 A ? ILE 157 A 157 A ? -0.2 GLN 156 A 156 A ? -0.1 LYS 151 A 151 A ? -0.1 THR 150 A 150 A ? -0.1 
156 GLN 156 A 156 A ? TYR 153 A 153 A ? -2.1 THR 150 A 150 A ? -0.2 THR 158 A 158 A ? -0.5 GLY 155 A 155 A ? -0.1 
157 ILE 157 A 157 A ? TYR 153 A 153 A ? -0.9 THR 150 A 150 A ? -0.1 GLY 155 A 155 A ? -0.2 GLN 159 A 159 A ? -0.2 
158 THR 158 A 158 A ? GLN 156 A 156 A ? -0.5 THR 81  A 81  A ? -0.1 MET 161 A 161 A ? -1.5 GLN 156 A 156 A ? -0.1 
159 GLN 159 A 159 A ? ASN 160 A 160 A ? -0.3 ILE 157 A 157 A ? -0.2 ASN 212 A 212 A ? -0.0 THR 158 A 158 A ? -0.0 
160 ASN 160 A 160 A ? THR 208 A 208 A ? -0.0 CYS 211 A 211 A ? -0.0 LYS 209 A 209 A ? -2.5 MET 162 A 162 A ? -0.3 
161 MET 161 A 161 A ? THR 158 A 158 A ? -1.5 THR 208 A 208 A ? -0.2 CYS 163 A 163 A ? -0.3 THR 208 A 208 A ? -0.2 
162 MET 162 A 162 A ? TYR 207 A 207 A ? -2.2 ASN 160 A 160 A ? -0.3 TYR 207 A 207 A ? -3.0 VAL 164 A 164 A ? -0.5 
163 CYS 163 A 163 A ? LEU 144 A 144 A ? -0.4 MET 161 A 161 A ? -0.3 LEU 144 A 144 A ? -2.9 GLY 165 A 165 A ? -0.4 
164 VAL 164 A 164 A ? GLY 205 A 205 A ? -1.6 MET 162 A 162 A ? -0.5 GLY 205 A 205 A ? -1.1 PHE 166 A 166 A ? -0.3 
165 GLY 165 A 165 A ? PRO 142 A 142 A ? -2.5 CYS 163 A 163 A ? -0.4 LEU 167 A 167 A ? -0.5 ASP 172 A 172 A ? -0.1 
166 PHE 166 A 166 A ? LYS 171 A 171 A ? -0.7 VAL 164 A 164 A ? -0.3 GLY 169 A 169 A ? -1.3 LYS 171 A 171 A ? -0.2 
167 LEU 167 A 167 A ? GLY 165 A 165 A ? -0.5 GLU 168 A 168 A ? -0.3 GLY 202 A 202 A ? -3.1 TYR 203 A 203 A ? -0.2 
168 GLU 168 A 168 A ? GLY 169 A 169 A ? -0.2 LYS 201 A 201 A ? -0.2 LEU 167 A 167 A ? -0.3 LYS 201 A 201 A ? -0.2 
169 GLY 169 A 169 A ? PHE 166 A 166 A ? -1.3 GLN 200 A 200 A ? -0.3 GLN 200 A 200 A ? -0.2 GLU 168 A 168 A ? -0.2 
170 GLY 170 A 170 A ? ALA 199 A 199 A ? -2.9 CYS 198 A 198 A ? -0.1 ASP 172 A 172 A ? -0.3 GLN 200 A 200 A ? -0.1 
171 LYS 171 A 171 A ? PHE 166 A 166 A ? -0.2 GLN 200 A 200 A ? -0.1 PHE 166 A 166 A ? -0.7 SER 173 A 173 A ? -0.3 
172 ASP 172 A 172 A ? VAL 3   A 3   A ? -1.5 GLY 170 A 170 A ? -0.3 VAL 3   A 3   A ? -3.7 CYS 174 A 174 A ? -0.3 
173 SER 173 A 173 A ? ILE 2   A 2   A ? -0.3 LYS 171 A 171 A ? -0.3 ILE 2   A 2   A ? -0.3 ALA 199 A 199 A ? -0.3 
174 CYS 174 A 174 A ? LYS 1   A 1   A ? -3.7 ASP 172 A 172 A ? -0.3 ASP 177 A 177 A ? -2.0 SER 178 A 178 A ? -0.1 
175 GLN 175 A 175 A ? GLY 176 A 176 A ? -0.3 SER 173 A 173 A ? -0.2 ASN 124 A 124 A ? -4.5 CYS 174 A 174 A ? -0.2 
176 GLY 176 A 176 A ? GLY 123 A 123 A ? -0.3 PHE 25  A 25  A ? -0.2 TRP 122 A 122 A ? -0.3 GLN 175 A 175 A ? -0.3 
177 ASP 177 A 177 A ? CYS 174 A 174 A ? -2.0 LYS 1   A 1   A ? -0.2 GLY 180 A 180 A ? -2.7 VAL 192 A 192 A ? -0.3 
178 SER 178 A 178 A ? GLY 179 A 179 A ? -0.3 PHE 25  A 25  A ? -0.3 GLY 27  A 27  A ? -3.5 SER 193 A 193 A ? -0.2 
179 GLY 179 A 179 A ? VAL 192 A 192 A ? -2.8 GLY 180 A 180 A ? -0.3 SER 178 A 178 A ? -0.3 SER 193 A 193 A ? -0.1 
180 GLY 180 A 180 A ? ASP 177 A 177 A ? -2.7 GLY 27  A 27  A ? -0.1 VAL 192 A 192 A ? -2.5 GLY 179 A 179 A ? -0.3 
181 PRO 181 A 181 A ? ?   ?   ? ?   ? ? ?    ?   ?   ? ?   ? ? ?    SER 120 A 120 A ? -1.4 VAL 183 A 183 A ? -0.5 
182 VAL 182 A 182 A ? GLY 190 A 190 A ? -2.4 ILE 119 A 119 A ? -0.2 GLN 189 A 189 A ? -3.2 GLY 190 A 190 A ? -1.7 
183 VAL 183 A 183 A ? LEU 118 A 118 A ? -3.3 PRO 181 A 181 A ? -0.5 LEU 118 A 118 A ? -3.6 ASN 185 A 185 A ? -0.4 
184 CYS 184 A 184 A ? GLN 187 A 187 A ? -2.4 VAL 182 A 182 A ? -0.5 GLN 187 A 187 A ? -2.1 CYS 117 A 117 A ? -0.1 
185 ASN 185 A 185 A ? GLN 116 A 116 A ? -0.5 VAL 183 A 183 A ? -0.4 CYS 184 A 184 A ? -0.1 LEU 188 A 188 A ? -0.1 
186 GLY 186 A 186 A ? GLN 187 A 187 A ? -0.2 VAL 183 A 183 A ? -0.1 SER 105 A 105 A ? -0.7 LEU 188 A 188 A ? -0.3 
187 GLN 187 A 187 A ? CYS 184 A 184 A ? -2.1 ILE 104 A 104 A ? -0.1 CYS 184 A 184 A ? -2.4 GLN 189 A 189 A ? -0.7 
188 LEU 188 A 188 A ? SER 105 A 105 A ? -2.6 GLY 186 A 186 A ? -0.3 VAL 183 A 183 A ? -0.2 ILE 191 A 191 A ? -0.1 
189 GLN 189 A 189 A ? VAL 182 A 182 A ? -3.2 GLN 187 A 187 A ? -0.7 VAL 210 A 210 A ? -1.4 CYS 211 A 211 A ? -0.5 
190 GLY 190 A 190 A ? VAL 182 A 182 A ? -1.7 LYS 209 A 209 A ? -0.2 VAL 182 A 182 A ? -2.4 VAL 192 A 192 A ? -0.4 
191 ILE 191 A 191 A ? THR 208 A 208 A ? -1.4 GLN 189 A 189 A ? -0.3 THR 208 A 208 A ? -2.7 SER 193 A 193 A ? -0.1 
192 VAL 192 A 192 A ? GLY 180 A 180 A ? -2.5 GLY 190 A 190 A ? -0.4 GLY 179 A 179 A ? -2.8 TYR 207 A 207 A ? -0.2 
193 SER 193 A 193 A ? VAL 206 A 206 A ? -2.1 TRP 194 A 194 A ? -0.4 GLY 195 A 195 A ? -0.3 TYR 207 A 207 A ? -0.2 
194 TRP 194 A 194 A ? VAL 206 A 206 A ? -2.1 GLN 175 A 175 A ? -0.0 VAL 206 A 206 A ? -3.0 SER 193 A 193 A ? -0.4 
195 GLY 195 A 195 A ? SER 193 A 193 A ? -0.3 GLY 205 A 205 A ? -0.2 GLY 197 A 197 A ? -0.9 GLY 205 A 205 A ? -0.1 
196 ILE 196 A 196 A ? PRO 204 A 204 A ? -0.3 TRP 194 A 194 A ? -0.2 GLN 200 A 200 A ? -0.3 TRP 194 A 194 A ? -0.0 
197 GLY 197 A 197 A ? GLY 195 A 195 A ? -0.9 ALA 199 A 199 A ? -0.1 ALA 199 A 199 A ? -0.4 GLN 200 A 200 A ? -0.1 
198 CYS 198 A 198 A ? SER 127 A 127 A ? -0.4 ALA 199 A 199 A ? -0.2 LYS 201 A 201 A ? -0.1 GLY 170 A 170 A ? -0.1 
199 ALA 199 A 199 A ? GLY 197 A 197 A ? -0.4 SER 173 A 173 A ? -0.3 GLY 170 A 170 A ? -2.9 LYS 201 A 201 A ? -0.3 
200 GLN 200 A 200 A ? TYR 203 A 203 A ? -0.6 ILE 196 A 196 A ? -0.3 TYR 203 A 203 A ? -2.3 GLY 169 A 169 A ? -0.3 
201 LYS 201 A 201 A ? ALA 199 A 199 A ? -0.3 GLY 202 A 202 A ? -0.3 GLU 168 A 168 A ? -0.2 LEU 167 A 167 A ? -0.1 
202 GLY 202 A 202 A ? LEU 167 A 167 A ? -3.1 PHE 166 A 166 A ? -0.2 LYS 201 A 201 A ? -0.3 LEU 167 A 167 A ? -0.1 
203 TYR 203 A 203 A ? GLN 200 A 200 A ? -2.3 PHE 166 A 166 A ? -0.2 GLN 200 A 200 A ? -0.6 ALA 199 A 199 A ? -0.2 
204 PRO 204 A 204 A ? ?   ?   ? ?   ? ? ?    ?   ?   ? ?   ? ? ?    ILE 196 A 196 A ? -0.3 GLY 165 A 165 A ? -0.2 
205 GLY 205 A 205 A ? VAL 164 A 164 A ? -1.1 GLY 195 A 195 A ? -0.1 VAL 164 A 164 A ? -1.6 TYR 207 A 207 A ? -0.4 
206 VAL 206 A 206 A ? TRP 194 A 194 A ? -3.0 CYS 163 A 163 A ? -0.2 SER 193 A 193 A ? -2.1 TRP 194 A 194 A ? -2.1 
207 TYR 207 A 207 A ? MET 162 A 162 A ? -3.0 GLY 205 A 205 A ? -0.4 MET 162 A 162 A ? -2.2 LYS 209 A 209 A ? -0.4 
208 THR 208 A 208 A ? ILE 191 A 191 A ? -2.7 VAL 206 A 206 A ? -0.3 ILE 191 A 191 A ? -1.4 VAL 210 A 210 A ? -1.0 
209 LYS 209 A 209 A ? ASN 160 A 160 A ? -2.5 TYR 207 A 207 A ? -0.4 ASN 212 A 212 A ? -1.5 GLY 190 A 190 A ? -0.2 
210 VAL 210 A 210 A ? GLN 189 A 189 A ? -1.4 THR 208 A 208 A ? -1.0 TYR 213 A 213 A ? -3.1 VAL 214 A 214 A ? -0.4 
211 CYS 211 A 211 A ? GLN 189 A 189 A ? -0.5 ASN 212 A 212 A ? -0.3 VAL 214 A 214 A ? -0.5 VAL 210 A 210 A ? -0.3 
212 ASN 212 A 212 A ? LYS 209 A 209 A ? -1.5 TYR 213 A 213 A ? -0.2 CYS 211 A 211 A ? -0.3 VAL 210 A 210 A ? -0.2 
213 TYR 213 A 213 A ? VAL 210 A 210 A ? -3.1 LYS 209 A 209 A ? -0.2 ILE 217 A 217 A ? -2.8 ASN 212 A 212 A ? -0.2 
214 VAL 214 A 214 A ? CYS 211 A 211 A ? -0.5 VAL 210 A 210 A ? -0.4 ASP 218 A 218 A ? -2.5 SER 219 A 219 A ? -0.2 
215 SER 215 A 215 A ? CYS 211 A 211 A ? -0.2 TRP 216 A 216 A ? -0.2 SER 219 A 219 A ? -2.5 VAL 214 A 214 A ? -0.2 
216 TRP 216 A 216 A ? ASP 218 A 218 A ? -0.2 ILE 217 A 217 A ? -0.2 THR 220 A 220 A ? -2.5 ILE 221 A 221 A ? -0.2 
217 ILE 217 A 217 A ? TYR 213 A 213 A ? -2.8 ASP 218 A 218 A ? -0.2 ILE 221 A 221 A ? -2.4 SER 215 A 215 A ? -0.2 
218 ASP 218 A 218 A ? VAL 214 A 214 A ? -2.5 SER 219 A 219 A ? -0.2 ARG 222 A 222 A ? -2.2 ILE 217 A 217 A ? -0.2 
219 SER 219 A 219 A ? SER 215 A 215 A ? -2.5 VAL 214 A 214 A ? -0.2 SER 223 A 223 A ? -1.5 ASP 218 A 218 A ? -0.2 
220 THR 220 A 220 A ? TRP 216 A 216 A ? -2.5 SER 215 A 215 A ? -0.2 ASN 224 A 224 A ? -0.4 ASP 218 A 218 A ? -0.2 
221 ILE 221 A 221 A ? ILE 217 A 217 A ? -2.4 TRP 216 A 216 A ? -0.2 ASN 224 A 224 A ? -1.3 SER 219 A 219 A ? -0.2 
222 ARG 222 A 222 A ? ASP 218 A 218 A ? -2.2 SER 223 A 223 A ? -0.3 ILE 221 A 221 A ? -0.2 THR 220 A 220 A ? -0.2 
223 SER 223 A 223 A ? SER 219 A 219 A ? -1.5 ASP 218 A 218 A ? -0.2 ARG 222 A 222 A ? -0.3 ILE 221 A 221 A ? -0.2 
224 ASN 224 A 224 A ? ILE 221 A 221 A ? -1.3 THR 220 A 220 A ? -0.4 ARG 222 A 222 A ? -0.2 ILE 221 A 221 A ? -0.2 
# 
loop_
_dssp_statistics_histogram.entry_id 
_dssp_statistics_histogram.type 
_dssp_statistics_histogram.1 
_dssp_statistics_histogram.2 
_dssp_statistics_histogram.3 
_dssp_statistics_histogram.4 
_dssp_statistics_histogram.5 
_dssp_statistics_histogram.6 
_dssp_statistics_histogram.7 
_dssp_statistics_histogram.8 
_dssp_statistics_histogram.9 
_dssp_statistics_histogram.10 
_dssp_statistics_histogram.11 
_dssp_statistics_histogram.12 
_dssp_statistics_histogram.13 
_dssp_statistics_histogram.14 
_dssp_statistics_histogram.15 
_dssp_statistics_histogram.16 
_dssp_statistics_histogram.17 
_dssp_statistics_histogram.18 
_dssp_statistics_histogram.19 
_dssp_statistics_histogram.20 
_dssp_statistics_histogram.21 
_dssp_statistics_histogram.22 
_dssp_statistics_histogram.23 
_dssp_statistics_histogram.24 
_dssp_statistics_histogram.25 
_dssp_statistics_histogram.26 
_dssp_statistics_histogram.27 
_dssp_statistics_histogram.28 
_dssp_statistics_histogram.29 
_dssp_statistics_histogram.30 
TMPRSS11D_Lacerta_agilis_GeneID=117060477 residues_per_alpha_helix        0 0 0 0 0 0 1 0 1 0 0 0 0 0 0 0 0 0 0 0 0 0 0 0 0 0 0 0 0 
0 
TMPRSS11D_Lacerta_agilis_GeneID=117060477 parallel_bridges_per_ladder     1 0 0 0 0 0 0 0 0 0 0 0 0 0 0 0 0 0 0 0 0 0 0 0 0 0 0 0 0 
0 
TMPRSS11D_Lacerta_agilis_GeneID=117060477 antiparallel_bridges_per_ladder 4 3 2 5 2 1 0 0 0 0 0 0 0 0 0 0 0 0 0 0 0 0 0 0 0 0 0 0 0 
0 
TMPRSS11D_Lacerta_agilis_GeneID=117060477 ladders_per_sheet               1 0 0 0 0 1 0 1 0 0 0 0 0 0 0 0 0 0 0 0 0 0 0 0 0 0 0 0 0 
0 
# 
loop_
_dssp_statistics_hbond.entry_id 
_dssp_statistics_hbond.type 
_dssp_statistics_hbond.count 
_dssp_statistics_hbond.count_per_100 
TMPRSS11D_Lacerta_agilis_GeneID=117060477 O(I)-->H-N(J)          141 62.9 
TMPRSS11D_Lacerta_agilis_GeneID=117060477 'PARALLEL BRIDGES'     2   0.9  
TMPRSS11D_Lacerta_agilis_GeneID=117060477 'ANTIPARALLEL BRIDGES' 71  31.7 
TMPRSS11D_Lacerta_agilis_GeneID=117060477 O(I)-->H-N(I-5)        2   0.9  
TMPRSS11D_Lacerta_agilis_GeneID=117060477 O(I)-->H-N(I-4)        1   0.4  
TMPRSS11D_Lacerta_agilis_GeneID=117060477 O(I)-->H-N(I-3)        4   1.8  
TMPRSS11D_Lacerta_agilis_GeneID=117060477 O(I)-->H-N(I-2)        1   0.4  
TMPRSS11D_Lacerta_agilis_GeneID=117060477 O(I)-->H-N(I-1)        0   0.0  
TMPRSS11D_Lacerta_agilis_GeneID=117060477 O(I)-->H-N(I+0)        0   0.0  
TMPRSS11D_Lacerta_agilis_GeneID=117060477 O(I)-->H-N(I+1)        0   0.0  
TMPRSS11D_Lacerta_agilis_GeneID=117060477 O(I)-->H-N(I+2)        21  9.4  
TMPRSS11D_Lacerta_agilis_GeneID=117060477 O(I)-->H-N(I+3)        19  8.5  
TMPRSS11D_Lacerta_agilis_GeneID=117060477 O(I)-->H-N(I+4)        14  6.2  
TMPRSS11D_Lacerta_agilis_GeneID=117060477 O(I)-->H-N(I+5)        1   0.4  
# 
_dssp_statistics.entry_id                       TMPRSS11D_Lacerta_agilis_GeneID=117060477 
_dssp_statistics.nr_of_residues                 224 
_dssp_statistics.nr_of_chains                   1 
_dssp_statistics.nr_of_ss_bridges_total         0 
_dssp_statistics.nr_of_ss_bridges_intra_chain   0 
_dssp_statistics.nr_of_ss_bridges_inter_chain   0 
# 
loop_
_chem_comp.id 
_chem_comp.type 
_chem_comp.mon_nstd_flag 
_chem_comp.name 
_chem_comp.formula 
_chem_comp.formula_weight 
ALA 'L-PEPTIDE LINKING' y ALANINE         'C3 H7 N O2'     89.093 
ARG 'L-PEPTIDE LINKING' y ARGININE        'C6 H15 N4 O2'  175.209 
ASN 'L-PEPTIDE LINKING' y ASPARAGINE      'C4 H8 N2 O3'   132.118 
ASP 'L-PEPTIDE LINKING' y 'ASPARTIC ACID' 'C4 H7 N O4'    133.103 
CYS 'L-PEPTIDE LINKING' y CYSTEINE        'C3 H7 N O2 S'  121.158 
GLN 'L-PEPTIDE LINKING' y GLUTAMINE       'C5 H10 N2 O3'  146.144 
GLU 'L-PEPTIDE LINKING' y 'GLUTAMIC ACID' 'C5 H9 N O4'    147.129 
GLY 'PEPTIDE LINKING'   y GLYCINE         'C2 H5 N O2'     75.067 
HIS 'L-PEPTIDE LINKING' y HISTIDINE       'C6 H10 N3 O2'  156.162 
ILE 'L-PEPTIDE LINKING' y ISOLEUCINE      'C6 H13 N O2'   131.173 
LEU 'L-PEPTIDE LINKING' y LEUCINE         'C6 H13 N O2'   131.173 
LYS 'L-PEPTIDE LINKING' y LYSINE          'C6 H15 N2 O2'  147.195 
MET 'L-PEPTIDE LINKING' y METHIONINE      'C5 H11 N O2 S' 149.211 
PHE 'L-PEPTIDE LINKING' y PHENYLALANINE   'C9 H11 N O2'   165.189 
PRO 'L-PEPTIDE LINKING' y PROLINE         'C5 H9 N O2'     115.13 
SER 'L-PEPTIDE LINKING' y SERINE          'C3 H7 N O3'    105.093 
THR 'L-PEPTIDE LINKING' y THREONINE       'C4 H9 N O3'    119.119 
TRP 'L-PEPTIDE LINKING' y TRYPTOPHAN      'C11 H12 N2 O2' 204.225 
TYR 'L-PEPTIDE LINKING' y TYROSINE        'C9 H11 N O3'   181.189 
VAL 'L-PEPTIDE LINKING' y VALINE          'C5 H11 N O2'   117.146 
# 
loop_
_atom_type.symbol 
N 
C 
O 
S 
# 
loop_
_entity_poly_seq.entity_id 
_entity_poly_seq.num 
_entity_poly_seq.mon_id 
_entity_poly_seq.hetero 
1   1 LYS n 
1   2 ILE n 
1   3 VAL n 
1   4 GLY n 
1   5 GLY n 
1   6 TYR n 
1   7 THR n 
1   8 CYS n 
1   9 GLN n 
1  10 SER n 
1  11 HIS n 
1  12 SER n 
1  13 VAL n 
1  14 PRO n 
1  15 TYR n 
1  16 GLN n 
1  17 VAL n 
1  18 SER n 
1  19 LEU n 
1  20 ASN n 
1  21 SER n 
1  22 GLY n 
1  23 TYR n 
1  24 HIS n 
1  25 PHE n 
1  26 CYS n 
1  27 GLY n 
1  28 GLY n 
1  29 SER n 
1  30 LEU n 
1  31 ILE n 
1  32 ASN n 
1  33 ASN n 
1  34 GLN n 
1  35 TRP n 
1  36 VAL n 
1  37 VAL n 
1  38 SER n 
1  39 ALA n 
1  40 ALA n 
1  41 HIS n 
1  42 CYS n 
1  43 TYR n 
1  44 LYS n 
1  45 SER n 
1  46 ARG n 
1  47 ILE n 
1  48 GLN n 
1  49 VAL n 
1  50 ARG n 
1  51 LEU n 
1  52 GLY n 
1  53 GLU n 
1  54 HIS n 
1  55 SER n 
1  56 LEU n 
1  57 THR n 
1  58 LEU n 
1  59 ASN n 
1  60 ASP n 
1  61 GLY n 
1  62 SER n 
1  63 GLU n 
1  64 GLN n 
1  65 TYR n 
1  66 ILE n 
1  67 ASN n 
1  68 SER n 
1  69 ALA n 
1  70 LYS n 
1  71 VAL n 
1  72 ILE n 
1  73 ARG n 
1  74 HIS n 
1  75 PRO n 
1  76 SER n 
1  77 TYR n 
1  78 ASN n 
1  79 ALA n 
1  80 ASN n 
1  81 THR n 
1  82 LEU n 
1  83 ASP n 
1  84 ASN n 
1  85 ASP n 
1  86 ILE n 
1  87 MET n 
1  88 LEU n 
1  89 ILE n 
1  90 LYS n 
1  91 LEU n 
1  92 SER n 
1  93 THR n 
1  94 GLN n 
1  95 ALA n 
1  96 ALA n 
1  97 LEU n 
1  98 ASN n 
1  99 THR n 
1 100 ARG n 
1 101 VAL n 
1 102 ARG n 
1 103 SER n 
1 104 ILE n 
1 105 SER n 
1 106 LEU n 
1 107 PRO n 
1 108 THR n 
1 109 SER n 
1 110 CYS n 
1 111 VAL n 
1 112 THR n 
1 113 THR n 
1 114 GLY n 
1 115 THR n 
1 116 GLN n 
1 117 CYS n 
1 118 LEU n 
1 119 ILE n 
1 120 SER n 
1 121 GLY n 
1 122 TRP n 
1 123 GLY n 
1 124 ASN n 
1 125 THR n 
1 126 ARG n 
1 127 SER n 
1 128 SER n 
1 129 GLY n 
1 130 THR n 
1 131 SER n 
1 132 TYR n 
1 133 PRO n 
1 134 ASP n 
1 135 LEU n 
1 136 LEU n 
1 137 GLN n 
1 138 CYS n 
1 139 LEU n 
1 140 ASN n 
1 141 ALA n 
1 142 PRO n 
1 143 VAL n 
1 144 LEU n 
1 145 SER n 
1 146 SER n 
1 147 SER n 
1 148 GLN n 
1 149 CYS n 
1 150 THR n 
1 151 LYS n 
1 152 ALA n 
1 153 TYR n 
1 154 PRO n 
1 155 GLY n 
1 156 GLN n 
1 157 ILE n 
1 158 THR n 
1 159 GLN n 
1 160 ASN n 
1 161 MET n 
1 162 MET n 
1 163 CYS n 
1 164 VAL n 
1 165 GLY n 
1 166 PHE n 
1 167 LEU n 
1 168 GLU n 
1 169 GLY n 
1 170 GLY n 
1 171 LYS n 
1 172 ASP n 
1 173 SER n 
1 174 CYS n 
1 175 GLN n 
1 176 GLY n 
1 177 ASP n 
1 178 SER n 
1 179 GLY n 
1 180 GLY n 
1 181 PRO n 
1 182 VAL n 
1 183 VAL n 
1 184 CYS n 
1 185 ASN n 
1 186 GLY n 
1 187 GLN n 
1 188 LEU n 
1 189 GLN n 
1 190 GLY n 
1 191 ILE n 
1 192 VAL n 
1 193 SER n 
1 194 TRP n 
1 195 GLY n 
1 196 ILE n 
1 197 GLY n 
1 198 CYS n 
1 199 ALA n 
1 200 GLN n 
1 201 LYS n 
1 202 GLY n 
1 203 TYR n 
1 204 PRO n 
1 205 GLY n 
1 206 VAL n 
1 207 TYR n 
1 208 THR n 
1 209 LYS n 
1 210 VAL n 
1 211 CYS n 
1 212 ASN n 
1 213 TYR n 
1 214 VAL n 
1 215 SER n 
1 216 TRP n 
1 217 ILE n 
1 218 ASP n 
1 219 SER n 
1 220 THR n 
1 221 ILE n 
1 222 ARG n 
1 223 SER n 
1 224 ASN n 
# 
loop_
_pdbx_poly_seq_scheme.asym_id 
_pdbx_poly_seq_scheme.entity_id 
_pdbx_poly_seq_scheme.seq_id 
_pdbx_poly_seq_scheme.mon_id 
_pdbx_poly_seq_scheme.ndb_seq_num 
_pdbx_poly_seq_scheme.pdb_seq_num 
_pdbx_poly_seq_scheme.auth_seq_num 
_pdbx_poly_seq_scheme.pdb_mon_id 
_pdbx_poly_seq_scheme.auth_mon_id 
_pdbx_poly_seq_scheme.pdb_strand_id 
_pdbx_poly_seq_scheme.pdb_ins_code 
_pdbx_poly_seq_scheme.hetero 
A 1   1 LYS   1 1   1   LYS LYS A ? n 
A 1   2 ILE   2 2   2   ILE ILE A ? n 
A 1   3 VAL   3 3   3   VAL VAL A ? n 
A 1   4 GLY   4 4   4   GLY GLY A ? n 
A 1   5 GLY   5 5   5   GLY GLY A ? n 
A 1   6 TYR   6 6   6   TYR TYR A ? n 
A 1   7 THR   7 7   7   THR THR A ? n 
A 1   8 CYS   8 8   8   CYS CYS A ? n 
A 1   9 GLN   9 9   9   GLN GLN A ? n 
A 1  10 SER  10 10  10  SER SER A ? n 
A 1  11 HIS  11 11  11  HIS HIS A ? n 
A 1  12 SER  12 12  12  SER SER A ? n 
A 1  13 VAL  13 13  13  VAL VAL A ? n 
A 1  14 PRO  14 14  14  PRO PRO A ? n 
A 1  15 TYR  15 15  15  TYR TYR A ? n 
A 1  16 GLN  16 16  16  GLN GLN A ? n 
A 1  17 VAL  17 17  17  VAL VAL A ? n 
A 1  18 SER  18 18  18  SER SER A ? n 
A 1  19 LEU  19 19  19  LEU LEU A ? n 
A 1  20 ASN  20 20  20  ASN ASN A ? n 
A 1  21 SER  21 21  21  SER SER A ? n 
A 1  22 GLY  22 22  22  GLY GLY A ? n 
A 1  23 TYR  23 23  23  TYR TYR A ? n 
A 1  24 HIS  24 24  24  HIS HIS A ? n 
A 1  25 PHE  25 25  25  PHE PHE A ? n 
A 1  26 CYS  26 26  26  CYS CYS A ? n 
A 1  27 GLY  27 27  27  GLY GLY A ? n 
A 1  28 GLY  28 28  28  GLY GLY A ? n 
A 1  29 SER  29 29  29  SER SER A ? n 
A 1  30 LEU  30 30  30  LEU LEU A ? n 
A 1  31 ILE  31 31  31  ILE ILE A ? n 
A 1  32 ASN  32 32  32  ASN ASN A ? n 
A 1  33 ASN  33 33  33  ASN ASN A ? n 
A 1  34 GLN  34 34  34  GLN GLN A ? n 
A 1  35 TRP  35 35  35  TRP TRP A ? n 
A 1  36 VAL  36 36  36  VAL VAL A ? n 
A 1  37 VAL  37 37  37  VAL VAL A ? n 
A 1  38 SER  38 38  38  SER SER A ? n 
A 1  39 ALA  39 39  39  ALA ALA A ? n 
A 1  40 ALA  40 40  40  ALA ALA A ? n 
A 1  41 HIS  41 41  41  HIS HIS A ? n 
A 1  42 CYS  42 42  42  CYS CYS A ? n 
A 1  43 TYR  43 43  43  TYR TYR A ? n 
A 1  44 LYS  44 44  44  LYS LYS A ? n 
A 1  45 SER  45 45  45  SER SER A ? n 
A 1  46 ARG  46 46  46  ARG ARG A ? n 
A 1  47 ILE  47 47  47  ILE ILE A ? n 
A 1  48 GLN  48 48  48  GLN GLN A ? n 
A 1  49 VAL  49 49  49  VAL VAL A ? n 
A 1  50 ARG  50 50  50  ARG ARG A ? n 
A 1  51 LEU  51 51  51  LEU LEU A ? n 
A 1  52 GLY  52 52  52  GLY GLY A ? n 
A 1  53 GLU  53 53  53  GLU GLU A ? n 
A 1  54 HIS  54 54  54  HIS HIS A ? n 
A 1  55 SER  55 55  55  SER SER A ? n 
A 1  56 LEU  56 56  56  LEU LEU A ? n 
A 1  57 THR  57 57  57  THR THR A ? n 
A 1  58 LEU  58 58  58  LEU LEU A ? n 
A 1  59 ASN  59 59  59  ASN ASN A ? n 
A 1  60 ASP  60 60  60  ASP ASP A ? n 
A 1  61 GLY  61 61  61  GLY GLY A ? n 
A 1  62 SER  62 62  62  SER SER A ? n 
A 1  63 GLU  63 63  63  GLU GLU A ? n 
A 1  64 GLN  64 64  64  GLN GLN A ? n 
A 1  65 TYR  65 65  65  TYR TYR A ? n 
A 1  66 ILE  66 66  66  ILE ILE A ? n 
A 1  67 ASN  67 67  67  ASN ASN A ? n 
A 1  68 SER  68 68  68  SER SER A ? n 
A 1  69 ALA  69 69  69  ALA ALA A ? n 
A 1  70 LYS  70 70  70  LYS LYS A ? n 
A 1  71 VAL  71 71  71  VAL VAL A ? n 
A 1  72 ILE  72 72  72  ILE ILE A ? n 
A 1  73 ARG  73 73  73  ARG ARG A ? n 
A 1  74 HIS  74 74  74  HIS HIS A ? n 
A 1  75 PRO  75 75  75  PRO PRO A ? n 
A 1  76 SER  76 76  76  SER SER A ? n 
A 1  77 TYR  77 77  77  TYR TYR A ? n 
A 1  78 ASN  78 78  78  ASN ASN A ? n 
A 1  79 ALA  79 79  79  ALA ALA A ? n 
A 1  80 ASN  80 80  80  ASN ASN A ? n 
A 1  81 THR  81 81  81  THR THR A ? n 
A 1  82 LEU  82 82  82  LEU LEU A ? n 
A 1  83 ASP  83 83  83  ASP ASP A ? n 
A 1  84 ASN  84 84  84  ASN ASN A ? n 
A 1  85 ASP  85 85  85  ASP ASP A ? n 
A 1  86 ILE  86 86  86  ILE ILE A ? n 
A 1  87 MET  87 87  87  MET MET A ? n 
A 1  88 LEU  88 88  88  LEU LEU A ? n 
A 1  89 ILE  89 89  89  ILE ILE A ? n 
A 1  90 LYS  90 90  90  LYS LYS A ? n 
A 1  91 LEU  91 91  91  LEU LEU A ? n 
A 1  92 SER  92 92  92  SER SER A ? n 
A 1  93 THR  93 93  93  THR THR A ? n 
A 1  94 GLN  94 94  94  GLN GLN A ? n 
A 1  95 ALA  95 95  95  ALA ALA A ? n 
A 1  96 ALA  96 96  96  ALA ALA A ? n 
A 1  97 LEU  97 97  97  LEU LEU A ? n 
A 1  98 ASN  98 98  98  ASN ASN A ? n 
A 1  99 THR  99 99  99  THR THR A ? n 
A 1 100 ARG 100 100 100 ARG ARG A ? n 
A 1 101 VAL 101 101 101 VAL VAL A ? n 
A 1 102 ARG 102 102 102 ARG ARG A ? n 
A 1 103 SER 103 103 103 SER SER A ? n 
A 1 104 ILE 104 104 104 ILE ILE A ? n 
A 1 105 SER 105 105 105 SER SER A ? n 
A 1 106 LEU 106 106 106 LEU LEU A ? n 
A 1 107 PRO 107 107 107 PRO PRO A ? n 
A 1 108 THR 108 108 108 THR THR A ? n 
A 1 109 SER 109 109 109 SER SER A ? n 
A 1 110 CYS 110 110 110 CYS CYS A ? n 
A 1 111 VAL 111 111 111 VAL VAL A ? n 
A 1 112 THR 112 112 112 THR THR A ? n 
A 1 113 THR 113 113 113 THR THR A ? n 
A 1 114 GLY 114 114 114 GLY GLY A ? n 
A 1 115 THR 115 115 115 THR THR A ? n 
A 1 116 GLN 116 116 116 GLN GLN A ? n 
A 1 117 CYS 117 117 117 CYS CYS A ? n 
A 1 118 LEU 118 118 118 LEU LEU A ? n 
A 1 119 ILE 119 119 119 ILE ILE A ? n 
A 1 120 SER 120 120 120 SER SER A ? n 
A 1 121 GLY 121 121 121 GLY GLY A ? n 
A 1 122 TRP 122 122 122 TRP TRP A ? n 
A 1 123 GLY 123 123 123 GLY GLY A ? n 
A 1 124 ASN 124 124 124 ASN ASN A ? n 
A 1 125 THR 125 125 125 THR THR A ? n 
A 1 126 ARG 126 126 126 ARG ARG A ? n 
A 1 127 SER 127 127 127 SER SER A ? n 
A 1 128 SER 128 128 128 SER SER A ? n 
A 1 129 GLY 129 129 129 GLY GLY A ? n 
A 1 130 THR 130 130 130 THR THR A ? n 
A 1 131 SER 131 131 131 SER SER A ? n 
A 1 132 TYR 132 132 132 TYR TYR A ? n 
A 1 133 PRO 133 133 133 PRO PRO A ? n 
A 1 134 ASP 134 134 134 ASP ASP A ? n 
A 1 135 LEU 135 135 135 LEU LEU A ? n 
A 1 136 LEU 136 136 136 LEU LEU A ? n 
A 1 137 GLN 137 137 137 GLN GLN A ? n 
A 1 138 CYS 138 138 138 CYS CYS A ? n 
A 1 139 LEU 139 139 139 LEU LEU A ? n 
A 1 140 ASN 140 140 140 ASN ASN A ? n 
A 1 141 ALA 141 141 141 ALA ALA A ? n 
A 1 142 PRO 142 142 142 PRO PRO A ? n 
A 1 143 VAL 143 143 143 VAL VAL A ? n 
A 1 144 LEU 144 144 144 LEU LEU A ? n 
A 1 145 SER 145 145 145 SER SER A ? n 
A 1 146 SER 146 146 146 SER SER A ? n 
A 1 147 SER 147 147 147 SER SER A ? n 
A 1 148 GLN 148 148 148 GLN GLN A ? n 
A 1 149 CYS 149 149 149 CYS CYS A ? n 
A 1 150 THR 150 150 150 THR THR A ? n 
A 1 151 LYS 151 151 151 LYS LYS A ? n 
A 1 152 ALA 152 152 152 ALA ALA A ? n 
A 1 153 TYR 153 153 153 TYR TYR A ? n 
A 1 154 PRO 154 154 154 PRO PRO A ? n 
A 1 155 GLY 155 155 155 GLY GLY A ? n 
A 1 156 GLN 156 156 156 GLN GLN A ? n 
A 1 157 ILE 157 157 157 ILE ILE A ? n 
A 1 158 THR 158 158 158 THR THR A ? n 
A 1 159 GLN 159 159 159 GLN GLN A ? n 
A 1 160 ASN 160 160 160 ASN ASN A ? n 
A 1 161 MET 161 161 161 MET MET A ? n 
A 1 162 MET 162 162 162 MET MET A ? n 
A 1 163 CYS 163 163 163 CYS CYS A ? n 
A 1 164 VAL 164 164 164 VAL VAL A ? n 
A 1 165 GLY 165 165 165 GLY GLY A ? n 
A 1 166 PHE 166 166 166 PHE PHE A ? n 
A 1 167 LEU 167 167 167 LEU LEU A ? n 
A 1 168 GLU 168 168 168 GLU GLU A ? n 
A 1 169 GLY 169 169 169 GLY GLY A ? n 
A 1 170 GLY 170 170 170 GLY GLY A ? n 
A 1 171 LYS 171 171 171 LYS LYS A ? n 
A 1 172 ASP 172 172 172 ASP ASP A ? n 
A 1 173 SER 173 173 173 SER SER A ? n 
A 1 174 CYS 174 174 174 CYS CYS A ? n 
A 1 175 GLN 175 175 175 GLN GLN A ? n 
A 1 176 GLY 176 176 176 GLY GLY A ? n 
A 1 177 ASP 177 177 177 ASP ASP A ? n 
A 1 178 SER 178 178 178 SER SER A ? n 
A 1 179 GLY 179 179 179 GLY GLY A ? n 
A 1 180 GLY 180 180 180 GLY GLY A ? n 
A 1 181 PRO 181 181 181 PRO PRO A ? n 
A 1 182 VAL 182 182 182 VAL VAL A ? n 
A 1 183 VAL 183 183 183 VAL VAL A ? n 
A 1 184 CYS 184 184 184 CYS CYS A ? n 
A 1 185 ASN 185 185 185 ASN ASN A ? n 
A 1 186 GLY 186 186 186 GLY GLY A ? n 
A 1 187 GLN 187 187 187 GLN GLN A ? n 
A 1 188 LEU 188 188 188 LEU LEU A ? n 
A 1 189 GLN 189 189 189 GLN GLN A ? n 
A 1 190 GLY 190 190 190 GLY GLY A ? n 
A 1 191 ILE 191 191 191 ILE ILE A ? n 
A 1 192 VAL 192 192 192 VAL VAL A ? n 
A 1 193 SER 193 193 193 SER SER A ? n 
A 1 194 TRP 194 194 194 TRP TRP A ? n 
A 1 195 GLY 195 195 195 GLY GLY A ? n 
A 1 196 ILE 196 196 196 ILE ILE A ? n 
A 1 197 GLY 197 197 197 GLY GLY A ? n 
A 1 198 CYS 198 198 198 CYS CYS A ? n 
A 1 199 ALA 199 199 199 ALA ALA A ? n 
A 1 200 GLN 200 200 200 GLN GLN A ? n 
A 1 201 LYS 201 201 201 LYS LYS A ? n 
A 1 202 GLY 202 202 202 GLY GLY A ? n 
A 1 203 TYR 203 203 203 TYR TYR A ? n 
A 1 204 PRO 204 204 204 PRO PRO A ? n 
A 1 205 GLY 205 205 205 GLY GLY A ? n 
A 1 206 VAL 206 206 206 VAL VAL A ? n 
A 1 207 TYR 207 207 207 TYR TYR A ? n 
A 1 208 THR 208 208 208 THR THR A ? n 
A 1 209 LYS 209 209 209 LYS LYS A ? n 
A 1 210 VAL 210 210 210 VAL VAL A ? n 
A 1 211 CYS 211 211 211 CYS CYS A ? n 
A 1 212 ASN 212 212 212 ASN ASN A ? n 
A 1 213 TYR 213 213 213 TYR TYR A ? n 
A 1 214 VAL 214 214 214 VAL VAL A ? n 
A 1 215 SER 215 215 215 SER SER A ? n 
A 1 216 TRP 216 216 216 TRP TRP A ? n 
A 1 217 ILE 217 217 217 ILE ILE A ? n 
A 1 218 ASP 218 218 218 ASP ASP A ? n 
A 1 219 SER 219 219 219 SER SER A ? n 
A 1 220 THR 220 220 220 THR THR A ? n 
A 1 221 ILE 221 221 221 ILE ILE A ? n 
A 1 222 ARG 222 222 222 ARG ARG A ? n 
A 1 223 SER 223 223 223 SER SER A ? n 
A 1 224 ASN 224 224 224 ASN ASN A ? n 
# 
loop_
_atom_site.group_PDB 
_atom_site.id 
_atom_site.type_symbol 
_atom_site.label_atom_id 
_atom_site.label_alt_id 
_atom_site.label_comp_id 
_atom_site.label_asym_id 
_atom_site.label_entity_id 
_atom_site.label_seq_id 
_atom_site.pdbx_PDB_ins_code 
_atom_site.Cartn_x 
_atom_site.Cartn_y 
_atom_site.Cartn_z 
_atom_site.occupancy 
_atom_site.B_iso_or_equiv 
_atom_site.pdbx_formal_charge 
_atom_site.auth_seq_id 
_atom_site.auth_comp_id 
_atom_site.auth_asym_id 
_atom_site.auth_atom_id 
_atom_site.pdbx_PDB_model_num 
ATOM 1    N N   ? LYS A 1   1 ?   4.546   7.444  -3.909 1.000 59.930 ? 1   LYS A N   1 
ATOM 2    C CA  ? LYS A 1   1 ?   5.201   7.943  -5.115 1.000 59.930 ? 1   LYS A CA  1 
ATOM 3    C C   ? LYS A 1   1 ?   5.537   6.802  -6.070 1.000 59.930 ? 1   LYS A C   1 
ATOM 4    C CB  ? LYS A 1   1 ?   6.470   8.717  -4.756 1.000 59.930 ? 1   LYS A CB  1 
ATOM 5    O O   ? LYS A 1   1 ?   6.090   5.781  -5.656 1.000 59.930 ? 1   LYS A O   1 
ATOM 6    C CG  ? LYS A 1   1 ?   7.172   9.344  -5.951 1.000 59.930 ? 1   LYS A CG  1 
ATOM 7    C CD  ? LYS A 1   1 ?   8.466  10.036  -5.541 1.000 59.930 ? 1   LYS A CD  1 
ATOM 8    C CE  ? LYS A 1   1 ?   9.262  10.500  -6.753 1.000 59.930 ? 1   LYS A CE  1 
ATOM 9    N NZ  ? LYS A 1   1 ?  10.540  11.162  -6.356 1.000 59.930 ? 1   LYS A NZ  1 
ATOM 10   N N   ? ILE A 1   2 ?   5.139   6.932  -7.346 1.000 81.590 ? 2   ILE A N   1 
ATOM 11   C CA  ? ILE A 1   2 ?   5.502   6.061  -8.459 1.000 81.590 ? 2   ILE A CA  1 
ATOM 12   C C   ? ILE A 1   2 ?   6.574   6.735  -9.312 1.000 81.590 ? 2   ILE A C   1 
ATOM 13   C CB  ? ILE A 1   2 ?   4.272   5.708  -9.324 1.000 81.590 ? 2   ILE A CB  1 
ATOM 14   O O   ? ILE A 1   2 ?   6.327   7.781  -9.918 1.000 81.590 ? 2   ILE A O   1 
ATOM 15   C CG1 ? ILE A 1   2 ?   3.176   5.074  -8.460 1.000 81.590 ? 2   ILE A CG1 1 
ATOM 16   C CG2 ? ILE A 1   2 ?   4.670   4.778 -10.474 1.000 81.590 ? 2   ILE A CG2 1 
ATOM 17   C CD1 ? ILE A 1   2 ?   3.554   3.720  -7.876 1.000 81.590 ? 2   ILE A CD1 1 
ATOM 18   N N   ? VAL A 1   3 ?   7.804   6.437  -9.192 1.000 86.370 ? 3   VAL A N   1 
ATOM 19   C CA  ? VAL A 1   3 ?   8.903   6.925 -10.018 1.000 86.370 ? 3   VAL A CA  1 
ATOM 20   C C   ? VAL A 1   3 ?   8.788   6.347 -11.427 1.000 86.370 ? 3   VAL A C   1 
ATOM 21   C CB  ? VAL A 1   3 ?  10.276   6.567  -9.405 1.000 86.370 ? 3   VAL A CB  1 
ATOM 22   O O   ? VAL A 1   3 ?   8.640   5.134 -11.596 1.000 86.370 ? 3   VAL A O   1 
ATOM 23   C CG1 ? VAL A 1   3 ?  11.411   7.077 -10.290 1.000 86.370 ? 3   VAL A CG1 1 
ATOM 24   C CG2 ? VAL A 1   3 ?  10.395   7.140  -7.994 1.000 86.370 ? 3   VAL A CG2 1 
ATOM 25   N N   ? GLY A 1   4 ?   8.863   7.363 -12.442 1.000 86.290 ? 4   GLY A N   1 
ATOM 26   C CA  ? GLY A 1   4 ?   8.813   6.892 -13.817 1.000 86.290 ? 4   GLY A CA  1 
ATOM 27   C C   ? GLY A 1   4 ?   7.422   6.471 -14.252 1.000 86.290 ? 4   GLY A C   1 
ATOM 28   O O   ? GLY A 1   4 ?   7.268   5.744 -15.236 1.000 86.290 ? 4   GLY A O   1 
ATOM 29   N N   ? GLY A 1   5 ?   6.298   6.902 -13.416 1.000 91.110 ? 5   GLY A N   1 
ATOM 30   C CA  ? GLY A 1   5 ?   4.907   6.616 -13.731 1.000 91.110 ? 5   GLY A CA  1 
ATOM 31   C C   ? GLY A 1   5 ?   4.209   7.760 -14.441 1.000 91.110 ? 5   GLY A C   1 
ATOM 32   O O   ? GLY A 1   5 ?   4.860   8.600 -15.067 1.000 91.110 ? 5   GLY A O   1 
ATOM 33   N N   ? TYR A 1   6 ?   2.940   7.706 -14.496 1.000 93.840 ? 6   TYR A N   1 
ATOM 34   C CA  ? TYR A 1   6 ?   2.092   8.706 -15.135 1.000 93.840 ? 6   TYR A CA  1 
ATOM 35   C C   ? TYR A 1   6 ?   0.892   9.044 -14.258 1.000 93.840 ? 6   TYR A C   1 
ATOM 36   C CB  ? TYR A 1   6 ?   1.614   8.210 -16.504 1.000 93.840 ? 6   TYR A CB  1 
ATOM 37   O O   ? TYR A 1   6 ?   0.579   8.314 -13.315 1.000 93.840 ? 6   TYR A O   1 
ATOM 38   C CG  ? TYR A 1   6 ?   0.839   6.916 -16.445 1.000 93.840 ? 6   TYR A CG  1 
ATOM 39   C CD1 ? TYR A 1   6 ?   1.492   5.687 -16.513 1.000 93.840 ? 6   TYR A CD1 1 
ATOM 40   C CD2 ? TYR A 1   6 ?  -0.546   6.920 -16.322 1.000 93.840 ? 6   TYR A CD2 1 
ATOM 41   C CE1 ? TYR A 1   6 ?   0.782   4.492 -16.461 1.000 93.840 ? 6   TYR A CE1 1 
ATOM 42   C CE2 ? TYR A 1   6 ?  -1.266   5.731 -16.269 1.000 93.840 ? 6   TYR A CE2 1 
ATOM 43   O OH  ? TYR A 1   6 ?  -1.302   3.344 -16.287 1.000 93.840 ? 6   TYR A OH  1 
ATOM 44   C CZ  ? TYR A 1   6 ?  -0.595   4.524 -16.339 1.000 93.840 ? 6   TYR A CZ  1 
ATOM 45   N N   ? THR A 1   7 ?   0.324  10.277 -14.500 1.000 94.880 ? 7   THR A N   1 
ATOM 46   C CA  ? THR A 1   7 ?  -0.928  10.605 -13.826 1.000 94.880 ? 7   THR A CA  1 
ATOM 47   C C   ? THR A 1   7 ?  -2.046   9.671 -14.278 1.000 94.880 ? 7   THR A C   1 
ATOM 48   C CB  ? THR A 1   7 ?  -1.337  12.066 -14.090 1.000 94.880 ? 7   THR A CB  1 
ATOM 49   O O   ? THR A 1   7 ?  -2.296   9.527 -15.477 1.000 94.880 ? 7   THR A O   1 
ATOM 50   C CG2 ? THR A 1   7 ?  -2.658  12.399 -13.404 1.000 94.880 ? 7   THR A CG2 1 
ATOM 51   O OG1 ? THR A 1   7 ?  -0.318  12.940 -13.589 1.000 94.880 ? 7   THR A OG1 1 
ATOM 52   N N   ? CYS A 1   8 ?  -2.691   9.015 -13.323 1.000 94.500 ? 8   CYS A N   1 
ATOM 53   C CA  ? CYS A 1   8 ?  -3.798   8.114 -13.621 1.000 94.500 ? 8   CYS A CA  1 
ATOM 54   C C   ? CYS A 1   8 ?  -4.970   8.873 -14.231 1.000 94.500 ? 8   CYS A C   1 
ATOM 55   C CB  ? CYS A 1   8 ?  -4.253   7.387 -12.356 1.000 94.500 ? 8   CYS A CB  1 
ATOM 56   O O   ? CYS A 1   8 ?  -5.213  10.031 -13.885 1.000 94.500 ? 8   CYS A O   1 
ATOM 57   S SG  ? CYS A 1   8 ?  -2.987   6.321 -11.634 1.000 94.500 ? 8   CYS A SG  1 
ATOM 58   N N   ? GLN A 1   9 ?  -5.597   8.142 -15.150 1.000 94.040 ? 9   GLN A N   1 
ATOM 59   C CA  ? GLN A 1   9 ?  -6.856   8.711 -15.617 1.000 94.040 ? 9   GLN A CA  1 
ATOM 60   C C   ? GLN A 1   9 ?  -7.852   8.858 -14.469 1.000 94.040 ? 9   GLN A C   1 
ATOM 61   C CB  ? GLN A 1   9 ?  -7.458   7.848 -16.726 1.000 94.040 ? 9   GLN A CB  1 
ATOM 62   O O   ? GLN A 1   9 ?  -7.956   7.976 -13.614 1.000 94.040 ? 9   GLN A O   1 
ATOM 63   C CG  ? GLN A 1   9 ?  -8.662   8.478 -17.412 1.000 94.040 ? 9   GLN A CG  1 
ATOM 64   C CD  ? GLN A 1   9 ?  -9.254   7.592 -18.492 1.000 94.040 ? 9   GLN A CD  1 
ATOM 65   N NE2 ? GLN A 1   9 ? -10.458   7.928 -18.941 1.000 94.040 ? 9   GLN A NE2 1 
ATOM 66   O OE1 ? GLN A 1   9 ?  -8.634   6.613 -18.919 1.000 94.040 ? 9   GLN A OE1 1 
ATOM 67   N N   ? SER A 1  10 ?  -8.549   9.993 -14.426 1.000 91.620 ? 10  SER A N   1 
ATOM 68   C CA  ? SER A 1  10 ?  -9.539  10.223 -13.380 1.000 91.620 ? 10  SER A CA  1 
ATOM 69   C C   ? SER A 1  10 ? -10.512   9.053 -13.272 1.000 91.620 ? 10  SER A C   1 
ATOM 70   C CB  ? SER A 1  10 ? -10.311  11.516 -13.648 1.000 91.620 ? 10  SER A CB  1 
ATOM 71   O O   ? SER A 1  10 ? -11.003   8.552 -14.285 1.000 91.620 ? 10  SER A O   1 
ATOM 72   O OG  ? SER A 1  10 ? -11.158  11.831 -12.556 1.000 91.620 ? 10  SER A OG  1 
ATOM 73   N N   ? HIS A 1  11 ? -10.633   8.551 -11.968 1.000 89.800 ? 11  HIS A N   1 
ATOM 74   C CA  ? HIS A 1  11 ? -11.618   7.548 -11.580 1.000 89.800 ? 11  HIS A CA  1 
ATOM 75   C C   ? HIS A 1  11 ? -11.273   6.182 -12.166 1.000 89.800 ? 11  HIS A C   1 
ATOM 76   C CB  ? HIS A 1  11 ? -13.018   7.972 -12.026 1.000 89.800 ? 11  HIS A CB  1 
ATOM 77   O O   ? HIS A 1  11 ? -12.119   5.286 -12.201 1.000 89.800 ? 11  HIS A O   1 
ATOM 78   C CG  ? HIS A 1  11 ? -13.433   9.312 -11.508 1.000 89.800 ? 11  HIS A CG  1 
ATOM 79   C CD2 ? HIS A 1  11 ? -13.791  10.444 -12.158 1.000 89.800 ? 11  HIS A CD2 1 
ATOM 80   N ND1 ? HIS A 1  11 ? -13.510   9.598 -10.162 1.000 89.800 ? 11  HIS A ND1 1 
ATOM 81   C CE1 ? HIS A 1  11 ? -13.899  10.852 -10.006 1.000 89.800 ? 11  HIS A CE1 1 
ATOM 82   N NE2 ? HIS A 1  11 ? -14.076  11.388 -11.202 1.000 89.800 ? 11  HIS A NE2 1 
ATOM 83   N N   ? SER A 1  12 ? -10.138   5.955 -12.708 1.000 94.310 ? 12  SER A N   1 
ATOM 84   C CA  ? SER A 1  12 ?  -9.665   4.695 -13.270 1.000 94.310 ? 12  SER A CA  1 
ATOM 85   C C   ? SER A 1  12 ?  -9.228   3.729 -12.174 1.000 94.310 ? 12  SER A C   1 
ATOM 86   C CB  ? SER A 1  12 ?  -8.505   4.941 -14.236 1.000 94.310 ? 12  SER A CB  1 
ATOM 87   O O   ? SER A 1  12 ?  -9.074   2.531 -12.419 1.000 94.310 ? 12  SER A O   1 
ATOM 88   O OG  ? SER A 1  12 ?  -7.400   5.515 -13.560 1.000 94.310 ? 12  SER A OG  1 
ATOM 89   N N   ? VAL A 1  13 ?  -9.083   4.140 -10.932 1.000 96.610 ? 13  VAL A N   1 
ATOM 90   C CA  ? VAL A 1  13 ?  -8.678   3.334  -9.785 1.000 96.610 ? 13  VAL A CA  1 
ATOM 91   C C   ? VAL A 1  13 ?  -9.611   3.605  -8.607 1.000 96.610 ? 13  VAL A C   1 
ATOM 92   C CB  ? VAL A 1  13 ?  -7.214   3.618  -9.381 1.000 96.610 ? 13  VAL A CB  1 
ATOM 93   O O   ? VAL A 1  13 ?  -9.202   4.199  -7.606 1.000 96.610 ? 13  VAL A O   1 
ATOM 94   C CG1 ? VAL A 1  13 ?  -6.701   2.547  -8.421 1.000 96.610 ? 13  VAL A CG1 1 
ATOM 95   C CG2 ? VAL A 1  13 ?  -6.325   3.699 -10.621 1.000 96.610 ? 13  VAL A CG2 1 
ATOM 96   N N   ? PRO A 1  14 ? -10.881   3.184  -8.672 1.000 96.730 ? 14  PRO A N   1 
ATOM 97   C CA  ? PRO A 1  14 ? -11.929   3.551  -7.716 1.000 96.730 ? 14  PRO A CA  1 
ATOM 98   C C   ? PRO A 1  14 ? -11.786   2.830  -6.378 1.000 96.730 ? 14  PRO A C   1 
ATOM 99   C CB  ? PRO A 1  14 ? -13.218   3.133  -8.428 1.000 96.730 ? 14  PRO A CB  1 
ATOM 100  O O   ? PRO A 1  14 ? -12.438   3.202  -5.399 1.000 96.730 ? 14  PRO A O   1 
ATOM 101  C CG  ? PRO A 1  14 ? -12.807   2.023  -9.341 1.000 96.730 ? 14  PRO A CG  1 
ATOM 102  C CD  ? PRO A 1  14 ? -11.434   2.324  -9.871 1.000 96.730 ? 14  PRO A CD  1 
ATOM 103  N N   ? TYR A 1  15 ? -10.831   1.820  -6.307 1.000 98.040 ? 15  TYR A N   1 
ATOM 104  C CA  ? TYR A 1  15 ? -10.592   1.052  -5.090 1.000 98.040 ? 15  TYR A CA  1 
ATOM 105  C C   ? TYR A 1  15 ?  -9.467   1.669  -4.268 1.000 98.040 ? 15  TYR A C   1 
ATOM 106  C CB  ? TYR A 1  15 ? -10.254  -0.403  -5.430 1.000 98.040 ? 15  TYR A CB  1 
ATOM 107  O O   ? TYR A 1  15 ?  -9.228   1.263  -3.128 1.000 98.040 ? 15  TYR A O   1 
ATOM 108  C CG  ? TYR A 1  15 ?  -9.233  -0.547  -6.532 1.000 98.040 ? 15  TYR A CG  1 
ATOM 109  C CD1 ? TYR A 1  15 ?  -9.621  -0.871  -7.830 1.000 98.040 ? 15  TYR A CD1 1 
ATOM 110  C CD2 ? TYR A 1  15 ?  -7.878  -0.361  -6.278 1.000 98.040 ? 15  TYR A CD2 1 
ATOM 111  C CE1 ? TYR A 1  15 ?  -8.684  -1.007  -8.848 1.000 98.040 ? 15  TYR A CE1 1 
ATOM 112  C CE2 ? TYR A 1  15 ?  -6.932  -0.494  -7.288 1.000 98.040 ? 15  TYR A CE2 1 
ATOM 113  O OH  ? TYR A 1  15 ?  -6.411  -0.950  -9.573 1.000 98.040 ? 15  TYR A OH  1 
ATOM 114  C CZ  ? TYR A 1  15 ?  -7.344  -0.817  -8.568 1.000 98.040 ? 15  TYR A CZ  1 
ATOM 115  N N   ? GLN A 1  16 ?  -8.621   2.541  -4.858 1.000 97.550 ? 16  GLN A N   1 
ATOM 116  C CA  ? GLN A 1  16 ?  -7.486   3.174  -4.194 1.000 97.550 ? 16  GLN A CA  1 
ATOM 117  C C   ? GLN A 1  16 ?  -7.948   4.071  -3.049 1.000 97.550 ? 16  GLN A C   1 
ATOM 118  C CB  ? GLN A 1  16 ?  -6.661   3.984  -5.196 1.000 97.550 ? 16  GLN A CB  1 
ATOM 119  O O   ? GLN A 1  16 ?  -8.832   4.911  -3.230 1.000 97.550 ? 16  GLN A O   1 
ATOM 120  C CG  ? GLN A 1  16 ?  -5.466   4.696  -4.575 1.000 97.550 ? 16  GLN A CG  1 
ATOM 121  C CD  ? GLN A 1  16 ?  -4.405   3.734  -4.074 1.000 97.550 ? 16  GLN A CD  1 
ATOM 122  N NE2 ? GLN A 1  16 ?  -3.257   4.272  -3.676 1.000 97.550 ? 16  GLN A NE2 1 
ATOM 123  O OE1 ? GLN A 1  16 ?  -4.615   2.517  -4.044 1.000 97.550 ? 16  GLN A OE1 1 
ATOM 124  N N   ? VAL A 1  17 ?  -7.283   3.914  -1.892 1.000 97.470 ? 17  VAL A N   1 
ATOM 125  C CA  ? VAL A 1  17 ?  -7.669   4.678  -0.711 1.000 97.470 ? 17  VAL A CA  1 
ATOM 126  C C   ? VAL A 1  17 ?  -6.466   5.456  -0.182 1.000 97.470 ? 17  VAL A C   1 
ATOM 127  C CB  ? VAL A 1  17 ?  -8.240   3.763   0.396 1.000 97.470 ? 17  VAL A CB  1 
ATOM 128  O O   ? VAL A 1  17 ?  -5.333   4.972  -0.238 1.000 97.470 ? 17  VAL A O   1 
ATOM 129  C CG1 ? VAL A 1  17 ?  -9.427   2.958  -0.128 1.000 97.470 ? 17  VAL A CG1 1 
ATOM 130  C CG2 ? VAL A 1  17 ?  -7.153   2.832   0.930 1.000 97.470 ? 17  VAL A CG2 1 
ATOM 131  N N   ? SER A 1  18 ?  -6.765   6.665   0.252 1.000 97.210 ? 18  SER A N   1 
ATOM 132  C CA  ? SER A 1  18 ?  -5.789   7.443   1.009 1.000 97.210 ? 18  SER A CA  1 
ATOM 133  C C   ? SER A 1  18 ?  -5.993   7.275   2.511 1.000 97.210 ? 18  SER A C   1 
ATOM 134  C CB  ? SER A 1  18 ?  -5.878   8.923   0.637 1.000 97.210 ? 18  SER A CB  1 
ATOM 135  O O   ? SER A 1  18 ?  -7.083   7.530   3.027 1.000 97.210 ? 18  SER A O   1 
ATOM 136  O OG  ? SER A 1  18 ?  -5.024   9.701   1.458 1.000 97.210 ? 18  SER A OG  1 
ATOM 137  N N   ? LEU A 1  19 ?  -4.965   6.783   3.152 1.000 97.630 ? 19  LEU A N   1 
ATOM 138  C CA  ? LEU A 1  19 ?  -4.981   6.775   4.610 1.000 97.630 ? 19  LEU A CA  1 
ATOM 139  C C   ? LEU A 1  19 ?  -4.461   8.095   5.167 1.000 97.630 ? 19  LEU A C   1 
ATOM 140  C CB  ? LEU A 1  19 ?  -4.141   5.614   5.149 1.000 97.630 ? 19  LEU A CB  1 
ATOM 141  O O   ? LEU A 1  19 ?  -3.354   8.523   4.830 1.000 97.630 ? 19  LEU A O   1 
ATOM 142  C CG  ? LEU A 1  19 ?  -4.504   4.219   4.636 1.000 97.630 ? 19  LEU A CG  1 
ATOM 143  C CD1 ? LEU A 1  19 ?  -3.719   3.155   5.394 1.000 97.630 ? 19  LEU A CD1 1 
ATOM 144  C CD2 ? LEU A 1  19 ?  -6.004   3.976   4.763 1.000 97.630 ? 19  LEU A CD2 1 
ATOM 145  N N   ? ASN A 1  20 ?  -5.296   8.641   6.055 1.000 96.320 ? 20  ASN A N   1 
ATOM 146  C CA  ? ASN A 1  20 ?  -5.042  10.014   6.480 1.000 96.320 ? 20  ASN A CA  1 
ATOM 147  C C   ? ASN A 1  20 ?  -5.082  10.147   8.000 1.000 96.320 ? 20  ASN A C   1 
ATOM 148  C CB  ? ASN A 1  20 ?  -6.050  10.969   5.837 1.000 96.320 ? 20  ASN A CB  1 
ATOM 149  O O   ? ASN A 1  20 ?  -5.972   9.598   8.652 1.000 96.320 ? 20  ASN A O   1 
ATOM 150  C CG  ? ASN A 1  20 ?  -5.639  12.423   5.965 1.000 96.320 ? 20  ASN A CG  1 
ATOM 151  N ND2 ? ASN A 1  20 ?  -5.254  13.031   4.850 1.000 96.320 ? 20  ASN A ND2 1 
ATOM 152  O OD1 ? ASN A 1  20 ?  -5.667  12.995   7.058 1.000 96.320 ? 20  ASN A OD1 1 
ATOM 153  N N   ? SER A 1  21 ?  -4.079  10.856   8.635 1.000 94.720 ? 21  SER A N   1 
ATOM 154  C CA  ? SER A 1  21 ?  -4.035  11.262  10.036 1.000 94.720 ? 21  SER A CA  1 
ATOM 155  C C   ? SER A 1  21 ?  -3.721  12.748  10.172 1.000 94.720 ? 21  SER A C   1 
ATOM 156  C CB  ? SER A 1  21 ?  -2.996  10.441  10.801 1.000 94.720 ? 21  SER A CB  1 
ATOM 157  O O   ? SER A 1  21 ?  -2.778  13.127  10.870 1.000 94.720 ? 21  SER A O   1 
ATOM 158  O OG  ? SER A 1  21 ?  -3.061  10.714  12.190 1.000 94.720 ? 21  SER A OG  1 
ATOM 159  N N   ? GLY A 1  22 ?  -4.317  13.543   9.380 1.000 92.620 ? 22  GLY A N   1 
ATOM 160  C CA  ? GLY A 1  22 ?  -4.002  14.956   9.246 1.000 92.620 ? 22  GLY A CA  1 
ATOM 161  C C   ? GLY A 1  22 ?  -3.258  15.283   7.965 1.000 92.620 ? 22  GLY A C   1 
ATOM 162  O O   ? GLY A 1  22 ?  -3.221  16.439   7.540 1.000 92.620 ? 22  GLY A O   1 
ATOM 163  N N   ? TYR A 1  23 ?  -2.679  14.265   7.440 1.000 92.560 ? 23  TYR A N   1 
ATOM 164  C CA  ? TYR A 1  23 ?  -2.024  14.254   6.137 1.000 92.560 ? 23  TYR A CA  1 
ATOM 165  C C   ? TYR A 1  23 ?  -2.019  12.851   5.541 1.000 92.560 ? 23  TYR A C   1 
ATOM 166  C CB  ? TYR A 1  23 ?  -0.589  14.778   6.251 1.000 92.560 ? 23  TYR A CB  1 
ATOM 167  O O   ? TYR A 1  23 ?  -2.178  11.863   6.262 1.000 92.560 ? 23  TYR A O   1 
ATOM 168  C CG  ? TYR A 1  23 ?   0.314  13.898   7.081 1.000 92.560 ? 23  TYR A CG  1 
ATOM 169  C CD1 ? TYR A 1  23 ?   0.393  14.055   8.463 1.000 92.560 ? 23  TYR A CD1 1 
ATOM 170  C CD2 ? TYR A 1  23 ?   1.089  12.909   6.486 1.000 92.560 ? 23  TYR A CD2 1 
ATOM 171  C CE1 ? TYR A 1  23 ?   1.225  13.248   9.232 1.000 92.560 ? 23  TYR A CE1 1 
ATOM 172  C CE2 ? TYR A 1  23 ?   1.925  12.096   7.245 1.000 92.560 ? 23  TYR A CE2 1 
ATOM 173  O OH  ? TYR A 1  23 ?   2.811  11.471   9.371 1.000 92.560 ? 23  TYR A OH  1 
ATOM 174  C CZ  ? TYR A 1  23 ?   1.986  12.273   8.615 1.000 92.560 ? 23  TYR A CZ  1 
ATOM 175  N N   ? HIS A 1  24 ?  -1.890  12.805   4.266 1.000 93.610 ? 24  HIS A N   1 
ATOM 176  C CA  ? HIS A 1  24 ?  -1.717  11.509   3.620 1.000 93.610 ? 24  HIS A CA  1 
ATOM 177  C C   ? HIS A 1  24 ?  -0.416  10.844   4.057 1.000 93.610 ? 24  HIS A C   1 
ATOM 178  C CB  ? HIS A 1  24 ?  -1.742  11.662   2.098 1.000 93.610 ? 24  HIS A CB  1 
ATOM 179  O O   ? HIS A 1  24 ?   0.658  11.442   3.950 1.000 93.610 ? 24  HIS A O   1 
ATOM 180  C CG  ? HIS A 1  24 ?  -1.361  10.416   1.363 1.000 93.610 ? 24  HIS A CG  1 
ATOM 181  C CD2 ? HIS A 1  24 ?  -0.172  10.011   0.857 1.000 93.610 ? 24  HIS A CD2 1 
ATOM 182  N ND1 ? HIS A 1  24 ?  -2.264   9.417   1.074 1.000 93.610 ? 24  HIS A ND1 1 
ATOM 183  C CE1 ? HIS A 1  24 ?  -1.646   8.448   0.420 1.000 93.610 ? 24  HIS A CE1 1 
ATOM 184  N NE2 ? HIS A 1  24 ?  -0.375   8.784   0.275 1.000 93.610 ? 24  HIS A NE2 1 
ATOM 185  N N   ? PHE A 1  25 ?  -0.546   9.592   4.507 1.000 94.320 ? 25  PHE A N   1 
ATOM 186  C CA  ? PHE A 1  25 ?   0.705   8.976   4.931 1.000 94.320 ? 25  PHE A CA  1 
ATOM 187  C C   ? PHE A 1  25 ?   0.841   7.572   4.352 1.000 94.320 ? 25  PHE A C   1 
ATOM 188  C CB  ? PHE A 1  25 ?   0.789   8.923   6.460 1.000 94.320 ? 25  PHE A CB  1 
ATOM 189  O O   ? PHE A 1  25 ?   1.941   7.017   4.308 1.000 94.320 ? 25  PHE A O   1 
ATOM 190  C CG  ? PHE A 1  25 ?  -0.177   7.955   7.088 1.000 94.320 ? 25  PHE A CG  1 
ATOM 191  C CD1 ? PHE A 1  25 ?  -1.475   8.345   7.391 1.000 94.320 ? 25  PHE A CD1 1 
ATOM 192  C CD2 ? PHE A 1  25 ?   0.215   6.654   7.375 1.000 94.320 ? 25  PHE A CD2 1 
ATOM 193  C CE1 ? PHE A 1  25 ?  -2.371   7.451   7.972 1.000 94.320 ? 25  PHE A CE1 1 
ATOM 194  C CE2 ? PHE A 1  25 ?  -0.675   5.755   7.956 1.000 94.320 ? 25  PHE A CE2 1 
ATOM 195  C CZ  ? PHE A 1  25 ?  -1.967   6.155   8.255 1.000 94.320 ? 25  PHE A CZ  1 
ATOM 196  N N   ? CYS A 1  26 ?  -0.216   6.954   3.932 1.000 96.760 ? 26  CYS A N   1 
ATOM 197  C CA  ? CYS A 1  26 ?  -0.200   5.637   3.305 1.000 96.760 ? 26  CYS A CA  1 
ATOM 198  C C   ? CYS A 1  26 ?  -1.403   5.455   2.388 1.000 96.760 ? 26  CYS A C   1 
ATOM 199  C CB  ? CYS A 1  26 ?  -0.185   4.538   4.367 1.000 96.760 ? 26  CYS A CB  1 
ATOM 200  O O   ? CYS A 1  26 ?  -2.343   6.251   2.424 1.000 96.760 ? 26  CYS A O   1 
ATOM 201  S SG  ? CYS A 1  26 ?   1.467   4.134   4.975 1.000 96.760 ? 26  CYS A SG  1 
ATOM 202  N N   ? GLY A 1  27 ?  -1.292   4.418   1.609 1.000 97.320 ? 27  GLY A N   1 
ATOM 203  C CA  ? GLY A 1  27 ?  -2.417   4.016   0.780 1.000 97.320 ? 27  GLY A CA  1 
ATOM 204  C C   ? GLY A 1  27 ?  -3.088   2.743   1.260 1.000 97.320 ? 27  GLY A C   1 
ATOM 205  O O   ? GLY A 1  27 ?  -2.708   2.186   2.292 1.000 97.320 ? 27  GLY A O   1 
ATOM 206  N N   ? GLY A 1  28 ?  -4.146   2.299   0.588 1.000 98.140 ? 28  GLY A N   1 
ATOM 207  C CA  ? GLY A 1  28 ?  -4.888   1.067   0.802 1.000 98.140 ? 28  GLY A CA  1 
ATOM 208  C C   ? GLY A 1  28 ?  -5.811   0.717  -0.351 1.000 98.140 ? 28  GLY A C   1 
ATOM 209  O O   ? GLY A 1  28 ?  -5.798   1.385  -1.387 1.000 98.140 ? 28  GLY A O   1 
ATOM 210  N N   ? SER A 1  29 ?  -6.512  -0.435  -0.121 1.000 98.580 ? 29  SER A N   1 
ATOM 211  C CA  ? SER A 1  29 ?  -7.479  -0.899  -1.111 1.000 98.580 ? 29  SER A CA  1 
ATOM 212  C C   ? SER A 1  29 ?  -8.800  -1.284  -0.454 1.000 98.580 ? 29  SER A C   1 
ATOM 213  C CB  ? SER A 1  29 ?  -6.920  -2.092  -1.888 1.000 98.580 ? 29  SER A CB  1 
ATOM 214  O O   ? SER A 1  29 ?  -8.817  -2.020   0.535 1.000 98.580 ? 29  SER A O   1 
ATOM 215  O OG  ? SER A 1  29 ?  -5.665  -1.773  -2.464 1.000 98.580 ? 29  SER A OG  1 
ATOM 216  N N   ? LEU A 1  30 ?  -9.857  -0.655  -1.015 1.000 98.660 ? 30  LEU A N   1 
ATOM 217  C CA  ? LEU A 1  30 ? -11.188  -1.075  -0.588 1.000 98.660 ? 30  LEU A CA  1 
ATOM 218  C C   ? LEU A 1  30 ? -11.520  -2.462  -1.128 1.000 98.660 ? 30  LEU A C   1 
ATOM 219  C CB  ? LEU A 1  30 ? -12.243  -0.068  -1.052 1.000 98.660 ? 30  LEU A CB  1 
ATOM 220  O O   ? LEU A 1  30 ? -11.538  -2.672  -2.343 1.000 98.660 ? 30  LEU A O   1 
ATOM 221  C CG  ? LEU A 1  30 ? -13.671  -0.307  -0.560 1.000 98.660 ? 30  LEU A CG  1 
ATOM 222  C CD1 ? LEU A 1  30 ? -13.751  -0.113   0.951 1.000 98.660 ? 30  LEU A CD1 1 
ATOM 223  C CD2 ? LEU A 1  30 ? -14.646   0.623  -1.275 1.000 98.660 ? 30  LEU A CD2 1 
ATOM 224  N N   ? ILE A 1  31 ? -11.791  -3.465  -0.256 1.000 98.440 ? 31  ILE A N   1 
ATOM 225  C CA  ? ILE A 1  31 ? -11.945  -4.846  -0.702 1.000 98.440 ? 31  ILE A CA  1 
ATOM 226  C C   ? ILE A 1  31 ? -13.396  -5.287  -0.522 1.000 98.440 ? 31  ILE A C   1 
ATOM 227  C CB  ? ILE A 1  31 ? -10.997  -5.796   0.063 1.000 98.440 ? 31  ILE A CB  1 
ATOM 228  O O   ? ILE A 1  31 ? -13.819  -6.297  -1.090 1.000 98.440 ? 31  ILE A O   1 
ATOM 229  C CG1 ? ILE A 1  31 ? -11.215  -5.665   1.575 1.000 98.440 ? 31  ILE A CG1 1 
ATOM 230  C CG2 ? ILE A 1  31 ?  -9.537  -5.514  -0.306 1.000 98.440 ? 31  ILE A CG2 1 
ATOM 231  C CD1 ? ILE A 1  31 ? -10.491  -6.721   2.399 1.000 98.440 ? 31  ILE A CD1 1 
ATOM 232  N N   ? ASN A 1  32 ? -14.282  -4.513   0.131 1.000 97.680 ? 32  ASN A N   1 
ATOM 233  C CA  ? ASN A 1  32 ? -15.738  -4.445   0.194 1.000 97.680 ? 32  ASN A CA  1 
ATOM 234  C C   ? ASN A 1  32 ? -16.212  -3.122   0.788 1.000 97.680 ? 32  ASN A C   1 
ATOM 235  C CB  ? ASN A 1  32 ? -16.295  -5.620   1.000 1.000 97.680 ? 32  ASN A CB  1 
ATOM 236  O O   ? ASN A 1  32 ? -15.426  -2.185   0.933 1.000 97.680 ? 32  ASN A O   1 
ATOM 237  C CG  ? ASN A 1  32 ? -15.852  -5.597   2.449 1.000 97.680 ? 32  ASN A CG  1 
ATOM 238  N ND2 ? ASN A 1  32 ? -15.528  -6.765   2.990 1.000 97.680 ? 32  ASN A ND2 1 
ATOM 239  O OD1 ? ASN A 1  32 ? -15.801  -4.536   3.079 1.000 97.680 ? 32  ASN A OD1 1 
ATOM 240  N N   ? ASN A 1  33 ? -17.617  -2.976   1.039 1.000 97.880 ? 33  ASN A N   1 
ATOM 241  C CA  ? ASN A 1  33 ? -18.105  -1.652   1.411 1.000 97.880 ? 33  ASN A CA  1 
ATOM 242  C C   ? ASN A 1  33 ? -17.774  -1.320   2.863 1.000 97.880 ? 33  ASN A C   1 
ATOM 243  C CB  ? ASN A 1  33 ? -19.614  -1.550   1.174 1.000 97.880 ? 33  ASN A CB  1 
ATOM 244  O O   ? ASN A 1  33 ? -18.109  -0.238   3.348 1.000 97.880 ? 33  ASN A O   1 
ATOM 245  C CG  ? ASN A 1  33 ? -20.401  -2.573   1.969 1.000 97.880 ? 33  ASN A CG  1 
ATOM 246  N ND2 ? ASN A 1  33 ? -21.709  -2.616   1.750 1.000 97.880 ? 33  ASN A ND2 1 
ATOM 247  O OD1 ? ASN A 1  33 ? -19.837  -3.318   2.775 1.000 97.880 ? 33  ASN A OD1 1 
ATOM 248  N N   ? GLN A 1  34 ? -16.953  -2.227   3.573 1.000 98.300 ? 34  GLN A N   1 
ATOM 249  C CA  ? GLN A 1  34 ? -16.696  -2.002   4.991 1.000 98.300 ? 34  GLN A CA  1 
ATOM 250  C C   ? GLN A 1  34 ? -15.215  -2.172   5.316 1.000 98.300 ? 34  GLN A C   1 
ATOM 251  C CB  ? GLN A 1  34 ? -17.534  -2.953   5.847 1.000 98.300 ? 34  GLN A CB  1 
ATOM 252  O O   ? GLN A 1  34 ? -14.772  -1.832   6.415 1.000 98.300 ? 34  GLN A O   1 
ATOM 253  C CG  ? GLN A 1  34 ? -19.027  -2.654   5.817 1.000 98.300 ? 34  GLN A CG  1 
ATOM 254  C CD  ? GLN A 1  34 ? -19.827  -3.569   6.725 1.000 98.300 ? 34  GLN A CD  1 
ATOM 255  N NE2 ? GLN A 1  34 ? -20.125  -3.095   7.930 1.000 98.300 ? 34  GLN A NE2 1 
ATOM 256  O OE1 ? GLN A 1  34 ? -20.175  -4.692   6.347 1.000 98.300 ? 34  GLN A OE1 1 
ATOM 257  N N   ? TRP A 1  35 ? -14.404  -2.734   4.390 1.000 98.670 ? 35  TRP A N   1 
ATOM 258  C CA  ? TRP A 1  35 ? -13.046  -3.111   4.770 1.000 98.670 ? 35  TRP A CA  1 
ATOM 259  C C   ? TRP A 1  35 ? -12.032  -2.584   3.760 1.000 98.670 ? 35  TRP A C   1 
ATOM 260  C CB  ? TRP A 1  35 ? -12.924  -4.633   4.889 1.000 98.670 ? 35  TRP A CB  1 
ATOM 261  O O   ? TRP A 1  35 ? -12.278  -2.611   2.552 1.000 98.670 ? 35  TRP A O   1 
ATOM 262  C CG  ? TRP A 1  35 ? -13.652  -5.212   6.064 1.000 98.670 ? 35  TRP A CG  1 
ATOM 263  C CD1 ? TRP A 1  35 ? -14.921  -5.720   6.078 1.000 98.670 ? 35  TRP A CD1 1 
ATOM 264  C CD2 ? TRP A 1  35 ? -13.154  -5.338   7.400 1.000 98.670 ? 35  TRP A CD2 1 
ATOM 265  C CE2 ? TRP A 1  35 ? -14.177  -5.933   8.172 1.000 98.670 ? 35  TRP A CE2 1 
ATOM 266  C CE3 ? TRP A 1  35 ? -11.942  -5.007   8.019 1.000 98.670 ? 35  TRP A CE3 1 
ATOM 267  N NE1 ? TRP A 1  35 ? -15.243  -6.156   7.343 1.000 98.670 ? 35  TRP A NE1 1 
ATOM 268  C CH2 ? TRP A 1  35 ? -12.826  -5.868  10.115 1.000 98.670 ? 35  TRP A CH2 1 
ATOM 269  C CZ2 ? TRP A 1  35 ? -14.022  -6.203   9.534 1.000 98.670 ? 35  TRP A CZ2 1 
ATOM 270  C CZ3 ? TRP A 1  35 ? -11.790  -5.276   9.374 1.000 98.670 ? 35  TRP A CZ3 1 
ATOM 271  N N   ? VAL A 1  36 ? -10.924  -2.110   4.296 1.000 98.760 ? 36  VAL A N   1 
ATOM 272  C CA  ? VAL A 1  36 ?  -9.745  -1.670   3.557 1.000 98.760 ? 36  VAL A CA  1 
ATOM 273  C C   ? VAL A 1  36 ?  -8.547  -2.541   3.930 1.000 98.760 ? 36  VAL A C   1 
ATOM 274  C CB  ? VAL A 1  36 ?  -9.427  -0.182   3.829 1.000 98.760 ? 36  VAL A CB  1 
ATOM 275  O O   ? VAL A 1  36 ?  -8.365  -2.891   5.098 1.000 98.760 ? 36  VAL A O   1 
ATOM 276  C CG1 ? VAL A 1  36 ?  -8.113   0.220   3.161 1.000 98.760 ? 36  VAL A CG1 1 
ATOM 277  C CG2 ? VAL A 1  36 ? -10.571   0.705   3.341 1.000 98.760 ? 36  VAL A CG2 1 
ATOM 278  N N   ? VAL A 1  37 ?  -7.812  -2.921   2.906 1.000 98.680 ? 37  VAL A N   1 
ATOM 279  C CA  ? VAL A 1  37 ?  -6.560  -3.630   3.150 1.000 98.680 ? 37  VAL A CA  1 
ATOM 280  C C   ? VAL A 1  37 ?  -5.380  -2.691   2.908 1.000 98.680 ? 37  VAL A C   1 
ATOM 281  C CB  ? VAL A 1  37 ?  -6.435  -4.885   2.258 1.000 98.680 ? 37  VAL A CB  1 
ATOM 282  O O   ? VAL A 1  37 ?  -5.385  -1.911   1.953 1.000 98.680 ? 37  VAL A O   1 
ATOM 283  C CG1 ? VAL A 1  37 ?  -6.281  -4.490   0.790 1.000 98.680 ? 37  VAL A CG1 1 
ATOM 284  C CG2 ? VAL A 1  37 ?  -5.255  -5.744   2.709 1.000 98.680 ? 37  VAL A CG2 1 
ATOM 285  N N   ? SER A 1  38 ?  -4.330  -2.723   3.787 1.000 98.600 ? 38  SER A N   1 
ATOM 286  C CA  ? SER A 1  38 ?  -3.138  -1.884   3.722 1.000 98.600 ? 38  SER A CA  1 
ATOM 287  C C   ? SER A 1  38 ?  -1.937  -2.580   4.353 1.000 98.600 ? 38  SER A C   1 
ATOM 288  C CB  ? SER A 1  38 ?  -3.386  -0.545   4.419 1.000 98.600 ? 38  SER A CB  1 
ATOM 289  O O   ? SER A 1  38 ?  -2.009  -3.760   4.700 1.000 98.600 ? 38  SER A O   1 
ATOM 290  O OG  ? SER A 1  38 ?  -2.350   0.375   4.123 1.000 98.600 ? 38  SER A OG  1 
ATOM 291  N N   ? ALA A 1  39 ?  -0.857  -1.906   4.361 1.000 98.460 ? 39  ALA A N   1 
ATOM 292  C CA  ? ALA A 1  39 ?   0.351  -2.454   4.972 1.000 98.460 ? 39  ALA A CA  1 
ATOM 293  C C   ? ALA A 1  39 ?   0.318  -2.296   6.490 1.000 98.460 ? 39  ALA A C   1 
ATOM 294  C CB  ? ALA A 1  39 ?   1.593  -1.778   4.397 1.000 98.460 ? 39  ALA A CB  1 
ATOM 295  O O   ? ALA A 1  39 ?  -0.090  -1.252   7.003 1.000 98.460 ? 39  ALA A O   1 
ATOM 296  N N   ? ALA A 1  40 ?   0.761  -3.313   7.196 1.000 98.370 ? 40  ALA A N   1 
ATOM 297  C CA  ? ALA A 1  40 ?   0.788  -3.309   8.657 1.000 98.370 ? 40  ALA A CA  1 
ATOM 298  C C   ? ALA A 1  40 ?   1.730  -2.230   9.184 1.000 98.370 ? 40  ALA A C   1 
ATOM 299  C CB  ? ALA A 1  40 ?   1.204  -4.679   9.185 1.000 98.370 ? 40  ALA A CB  1 
ATOM 300  O O   ? ALA A 1  40 ?   1.494  -1.659  10.251 1.000 98.370 ? 40  ALA A O   1 
ATOM 301  N N   ? HIS A 1  41 ?   2.798  -1.972   8.503 1.000 97.620 ? 41  HIS A N   1 
ATOM 302  C CA  ? HIS A 1  41 ?   3.775  -0.988   8.954 1.000 97.620 ? 41  HIS A CA  1 
ATOM 303  C C   ? HIS A 1  41 ?   3.223   0.429   8.841 1.000 97.620 ? 41  HIS A C   1 
ATOM 304  C CB  ? HIS A 1  41 ?   5.071  -1.112   8.150 1.000 97.620 ? 41  HIS A CB  1 
ATOM 305  O O   ? HIS A 1  41 ?   3.826   1.378   9.348 1.000 97.620 ? 41  HIS A O   1 
ATOM 306  C CG  ? HIS A 1  41 ?   4.970  -0.566   6.761 1.000 97.620 ? 41  HIS A CG  1 
ATOM 307  C CD2 ? HIS A 1  41 ?   5.149   0.688   6.284 1.000 97.620 ? 41  HIS A CD2 1 
ATOM 308  N ND1 ? HIS A 1  41 ?   4.644  -1.350   5.676 1.000 97.620 ? 41  HIS A ND1 1 
ATOM 309  C CE1 ? HIS A 1  41 ?   4.628  -0.599   4.587 1.000 97.620 ? 41  HIS A CE1 1 
ATOM 310  N NE2 ? HIS A 1  41 ?   4.931   0.642   4.929 1.000 97.620 ? 41  HIS A NE2 1 
ATOM 311  N N   ? CYS A 1  42 ?   2.016   0.594   8.271 1.000 97.390 ? 42  CYS A N   1 
ATOM 312  C CA  ? CYS A 1  42 ?   1.321   1.872   8.166 1.000 97.390 ? 42  CYS A CA  1 
ATOM 313  C C   ? CYS A 1  42 ?   0.411   2.098   9.367 1.000 97.390 ? 42  CYS A C   1 
ATOM 314  C CB  ? CYS A 1  42 ?   0.502   1.932   6.876 1.000 97.390 ? 42  CYS A CB  1 
ATOM 315  O O   ? CYS A 1  42 ?  -0.367   3.053   9.391 1.000 97.390 ? 42  CYS A O   1 
ATOM 316  S SG  ? CYS A 1  42 ?   1.504   2.128   5.387 1.000 97.390 ? 42  CYS A SG  1 
ATOM 317  N N   ? TYR A 1  43 ?   0.481   1.371  10.428 1.000 97.660 ? 43  TYR A N   1 
ATOM 318  C CA  ? TYR A 1  43 ?  -0.455   1.334  11.546 1.000 97.660 ? 43  TYR A CA  1 
ATOM 319  C C   ? TYR A 1  43 ?  -0.464   2.661  12.295 1.000 97.660 ? 43  TYR A C   1 
ATOM 320  C CB  ? TYR A 1  43 ?  -0.100   0.194  12.506 1.000 97.660 ? 43  TYR A CB  1 
ATOM 321  O O   ? TYR A 1  43 ?   0.594   3.225  12.583 1.000 97.660 ? 43  TYR A O   1 
ATOM 322  C CG  ? TYR A 1  43 ?  -0.946   0.168  13.756 1.000 97.660 ? 43  TYR A CG  1 
ATOM 323  C CD1 ? TYR A 1  43 ?  -0.539   0.833  14.911 1.000 97.660 ? 43  TYR A CD1 1 
ATOM 324  C CD2 ? TYR A 1  43 ?  -2.153  -0.523  13.785 1.000 97.660 ? 43  TYR A CD2 1 
ATOM 325  C CE1 ? TYR A 1  43 ?  -1.315   0.810  16.065 1.000 97.660 ? 43  TYR A CE1 1 
ATOM 326  C CE2 ? TYR A 1  43 ?  -2.937  -0.553  14.934 1.000 97.660 ? 43  TYR A CE2 1 
ATOM 327  O OH  ? TYR A 1  43 ?  -3.282   0.089  17.207 1.000 97.660 ? 43  TYR A OH  1 
ATOM 328  C CZ  ? TYR A 1  43 ?  -2.510   0.116  16.067 1.000 97.660 ? 43  TYR A CZ  1 
ATOM 329  N N   ? LYS A 1  44 ?  -1.693   3.101  12.540 1.000 96.980 ? 44  LYS A N   1 
ATOM 330  C CA  ? LYS A 1  44 ?  -2.053   4.169  13.468 1.000 96.980 ? 44  LYS A CA  1 
ATOM 331  C C   ? LYS A 1  44 ?  -3.337   3.833  14.222 1.000 96.980 ? 44  LYS A C   1 
ATOM 332  C CB  ? LYS A 1  44 ?  -2.215   5.496  12.725 1.000 96.980 ? 44  LYS A CB  1 
ATOM 333  O O   ? LYS A 1  44 ?  -4.207   3.136  13.697 1.000 96.980 ? 44  LYS A O   1 
ATOM 334  C CG  ? LYS A 1  44 ?  -0.930   6.015  12.098 1.000 96.980 ? 44  LYS A CG  1 
ATOM 335  C CD  ? LYS A 1  44 ?  -1.099   7.433  11.569 1.000 96.980 ? 44  LYS A CD  1 
ATOM 336  C CE  ? LYS A 1  44 ?   0.212   7.990  11.029 1.000 96.980 ? 44  LYS A CE  1 
ATOM 337  N NZ  ? LYS A 1  44 ?   1.048   8.589  12.112 1.000 96.980 ? 44  LYS A NZ  1 
ATOM 338  N N   ? SER A 1  45 ?  -3.437   4.327  15.547 1.000 92.950 ? 45  SER A N   1 
ATOM 339  C CA  ? SER A 1  45 ?  -4.587   4.021  16.393 1.000 92.950 ? 45  SER A CA  1 
ATOM 340  C C   ? SER A 1  45 ?  -5.859   4.664  15.851 1.000 92.950 ? 45  SER A C   1 
ATOM 341  C CB  ? SER A 1  45 ?  -4.339   4.491  17.826 1.000 92.950 ? 45  SER A CB  1 
ATOM 342  O O   ? SER A 1  45 ?  -6.959   4.151  16.062 1.000 92.950 ? 45  SER A O   1 
ATOM 343  O OG  ? SER A 1  45 ?  -4.105   5.889  17.864 1.000 92.950 ? 45  SER A OG  1 
ATOM 344  N N   ? ARG A 1  46 ?  -5.812   5.797  15.118 1.000 93.930 ? 46  ARG A N   1 
ATOM 345  C CA  ? ARG A 1  46 ?  -6.899   6.500  14.445 1.000 93.930 ? 46  ARG A CA  1 
ATOM 346  C C   ? ARG A 1  46 ?  -6.523   6.844  13.007 1.000 93.930 ? 46  ARG A C   1 
ATOM 347  C CB  ? ARG A 1  46 ?  -7.270   7.774  15.208 1.000 93.930 ? 46  ARG A CB  1 
ATOM 348  O O   ? ARG A 1  46 ?  -5.534   7.540  12.768 1.000 93.930 ? 46  ARG A O   1 
ATOM 349  C CG  ? ARG A 1  46 ?  -7.837   7.518  16.595 1.000 93.930 ? 46  ARG A CG  1 
ATOM 350  C CD  ? ARG A 1  46 ?  -8.243   8.812  17.286 1.000 93.930 ? 46  ARG A CD  1 
ATOM 351  N NE  ? ARG A 1  46 ?  -8.697   8.574  18.653 1.000 93.930 ? 46  ARG A NE  1 
ATOM 352  N NH1 ? ARG A 1  46 ?  -9.787  10.599  18.865 1.000 93.930 ? 46  ARG A NH1 1 
ATOM 353  N NH2 ? ARG A 1  46 ?  -9.779   9.110  20.607 1.000 93.930 ? 46  ARG A NH2 1 
ATOM 354  C CZ  ? ARG A 1  46 ?  -9.420   9.428  19.372 1.000 93.930 ? 46  ARG A CZ  1 
ATOM 355  N N   ? ILE A 1  47 ?  -7.345   6.357  12.071 1.000 97.300 ? 47  ILE A N   1 
ATOM 356  C CA  ? ILE A 1  47 ?  -7.071   6.565  10.654 1.000 97.300 ? 47  ILE A CA  1 
ATOM 357  C C   ? ILE A 1  47 ?  -8.343   7.027   9.945 1.000 97.300 ? 47  ILE A C   1 
ATOM 358  C CB  ? ILE A 1  47 ?  -6.523   5.283   9.990 1.000 97.300 ? 47  ILE A CB  1 
ATOM 359  O O   ? ILE A 1  47 ?  -9.406   6.424  10.110 1.000 97.300 ? 47  ILE A O   1 
ATOM 360  C CG1 ? ILE A 1  47 ?  -5.202   4.865  10.646 1.000 97.300 ? 47  ILE A CG1 1 
ATOM 361  C CG2 ? ILE A 1  47 ?  -6.345   5.488   8.483 1.000 97.300 ? 47  ILE A CG2 1 
ATOM 362  C CD1 ? ILE A 1  47 ?  -4.711   3.486  10.225 1.000 97.300 ? 47  ILE A CD1 1 
ATOM 363  N N   ? GLN A 1  48 ?  -8.309   8.151   9.302 1.000 97.940 ? 48  GLN A N   1 
ATOM 364  C CA  ? GLN A 1  48 ?  -9.364   8.540   8.372 1.000 97.940 ? 48  GLN A CA  1 
ATOM 365  C C   ? GLN A 1  48 ?  -9.098   7.987   6.975 1.000 97.940 ? 48  GLN A C   1 
ATOM 366  C CB  ? GLN A 1  48 ?  -9.497  10.063   8.317 1.000 97.940 ? 48  GLN A CB  1 
ATOM 367  O O   ? GLN A 1  48 ?  -8.006   8.162   6.430 1.000 97.940 ? 48  GLN A O   1 
ATOM 368  C CG  ? GLN A 1  48 ? -10.660  10.548   7.462 1.000 97.940 ? 48  GLN A CG  1 
ATOM 369  C CD  ? GLN A 1  48 ? -10.721  12.060   7.357 1.000 97.940 ? 48  GLN A CD  1 
ATOM 370  N NE2 ? GLN A 1  48 ? -11.663  12.667   8.071 1.000 97.940 ? 48  GLN A NE2 1 
ATOM 371  O OE1 ? GLN A 1  48 ?  -9.926  12.678   6.641 1.000 97.940 ? 48  GLN A OE1 1 
ATOM 372  N N   ? VAL A 1  49 ? -10.118   7.263   6.472 1.000 98.080 ? 49  VAL A N   1 
ATOM 373  C CA  ? VAL A 1  49 ? -10.026   6.670   5.142 1.000 98.080 ? 49  VAL A CA  1 
ATOM 374  C C   ? VAL A 1  49 ? -10.738   7.564   4.128 1.000 98.080 ? 49  VAL A C   1 
ATOM 375  C CB  ? VAL A 1  49 ? -10.627   5.247   5.112 1.000 98.080 ? 49  VAL A CB  1 
ATOM 376  O O   ? VAL A 1  49 ? -11.921   7.873   4.286 1.000 98.080 ? 49  VAL A O   1 
ATOM 377  C CG1 ? VAL A 1  49 ? -10.585   4.673   3.697 1.000 98.080 ? 49  VAL A CG1 1 
ATOM 378  C CG2 ? VAL A 1  49 ?  -9.882   4.334   6.085 1.000 98.080 ? 49  VAL A CG2 1 
ATOM 379  N N   ? ARG A 1  50 ?  -9.962   8.074   3.152 1.000 97.000 ? 50  ARG A N   1 
ATOM 380  C CA  ? ARG A 1  50 ? -10.525   8.910   2.097 1.000 97.000 ? 50  ARG A CA  1 
ATOM 381  C C   ? ARG A 1  50 ? -10.728   8.110   0.814 1.000 97.000 ? 50  ARG A C   1 
ATOM 382  C CB  ? ARG A 1  50 ?  -9.622  10.115   1.826 1.000 97.000 ? 50  ARG A CB  1 
ATOM 383  O O   ? ARG A 1  50 ?  -9.778   7.535   0.279 1.000 97.000 ? 50  ARG A O   1 
ATOM 384  C CG  ? ARG A 1  50 ?  -9.381  10.991   3.045 1.000 97.000 ? 50  ARG A CG  1 
ATOM 385  C CD  ? ARG A 1  50 ?  -8.603  12.251   2.689 1.000 97.000 ? 50  ARG A CD  1 
ATOM 386  N NE  ? ARG A 1  50 ?  -8.373  13.091   3.861 1.000 97.000 ? 50  ARG A NE  1 
ATOM 387  N NH1 ? ARG A 1  50 ?  -7.552  14.890   2.667 1.000 97.000 ? 50  ARG A NH1 1 
ATOM 388  N NH2 ? ARG A 1  50 ?  -7.710  15.000   4.951 1.000 97.000 ? 50  ARG A NH2 1 
ATOM 389  C CZ  ? ARG A 1  50 ?  -7.879  14.325   3.824 1.000 97.000 ? 50  ARG A CZ  1 
ATOM 390  N N   ? LEU A 1  51 ? -11.996   8.016   0.316 1.000 97.120 ? 51  LEU A N   1 
ATOM 391  C CA  ? LEU A 1  51 ? -12.378   7.277  -0.882 1.000 97.120 ? 51  LEU A CA  1 
ATOM 392  C C   ? LEU A 1  51 ? -12.843   8.226  -1.981 1.000 97.120 ? 51  LEU A C   1 
ATOM 393  C CB  ? LEU A 1  51 ? -13.484   6.269  -0.561 1.000 97.120 ? 51  LEU A CB  1 
ATOM 394  O O   ? LEU A 1  51 ? -13.316   9.329  -1.696 1.000 97.120 ? 51  LEU A O   1 
ATOM 395  C CG  ? LEU A 1  51 ? -13.135   5.180   0.456 1.000 97.120 ? 51  LEU A CG  1 
ATOM 396  C CD1 ? LEU A 1  51 ? -14.370   4.794   1.263 1.000 97.120 ? 51  LEU A CD1 1 
ATOM 397  C CD2 ? LEU A 1  51 ? -12.546   3.961  -0.247 1.000 97.120 ? 51  LEU A CD2 1 
ATOM 398  N N   ? GLY A 1  52 ? -12.589   7.760  -3.261 1.000 95.060 ? 52  GLY A N   1 
ATOM 399  C CA  ? GLY A 1  52 ? -13.090   8.530  -4.388 1.000 95.060 ? 52  GLY A CA  1 
ATOM 400  C C   ? GLY A 1  52 ? -12.191   9.692  -4.764 1.000 95.060 ? 52  GLY A C   1 
ATOM 401  O O   ? GLY A 1  52 ? -12.610  10.601  -5.485 1.000 95.060 ? 52  GLY A O   1 
ATOM 402  N N   ? GLU A 1  53 ? -10.888   9.615  -4.195 1.000 93.330 ? 53  GLU A N   1 
ATOM 403  C CA  ? GLU A 1  53 ?  -9.941  10.700  -4.432 1.000 93.330 ? 53  GLU A CA  1 
ATOM 404  C C   ? GLU A 1  53 ?  -9.196  10.504  -5.749 1.000 93.330 ? 53  GLU A C   1 
ATOM 405  C CB  ? GLU A 1  53 ?  -8.944  10.806  -3.274 1.000 93.330 ? 53  GLU A CB  1 
ATOM 406  O O   ? GLU A 1  53 ?  -8.711   9.408  -6.037 1.000 93.330 ? 53  GLU A O   1 
ATOM 407  C CG  ? GLU A 1  53 ?  -9.584  11.174  -1.944 1.000 93.330 ? 53  GLU A CG  1 
ATOM 408  C CD  ? GLU A 1  53 ?  -9.947  12.647  -1.840 1.000 93.330 ? 53  GLU A CD  1 
ATOM 409  O OE1 ? GLU A 1  53 ? -10.664  13.029  -0.887 1.000 93.330 ? 53  GLU A OE1 1 
ATOM 410  O OE2 ? GLU A 1  53 ?  -9.512  13.424  -2.718 1.000 93.330 ? 53  GLU A OE2 1 
ATOM 411  N N   ? HIS A 1  54 ?  -9.165  11.447  -6.660 1.000 93.810 ? 54  HIS A N   1 
ATOM 412  C CA  ? HIS A 1  54 ?  -8.219  11.553  -7.765 1.000 93.810 ? 54  HIS A CA  1 
ATOM 413  C C   ? HIS A 1  54 ?  -7.178  12.636  -7.498 1.000 93.810 ? 54  HIS A C   1 
ATOM 414  C CB  ? HIS A 1  54 ?  -8.954  11.842  -9.074 1.000 93.810 ? 54  HIS A CB  1 
ATOM 415  O O   ? HIS A 1  54 ?  -6.017  12.497  -7.890 1.000 93.810 ? 54  HIS A O   1 
ATOM 416  C CG  ? HIS A 1  54 ?  -8.052  11.924 -10.264 1.000 93.810 ? 54  HIS A CG  1 
ATOM 417  C CD2 ? HIS A 1  54 ?  -7.798  12.942 -11.119 1.000 93.810 ? 54  HIS A CD2 1 
ATOM 418  N ND1 ? HIS A 1  54 ?  -7.284  10.862 -10.690 1.000 93.810 ? 54  HIS A ND1 1 
ATOM 419  C CE1 ? HIS A 1  54 ?  -6.595  11.225 -11.758 1.000 93.810 ? 54  HIS A CE1 1 
ATOM 420  N NE2 ? HIS A 1  54 ?  -6.889  12.483 -12.040 1.000 93.810 ? 54  HIS A NE2 1 
ATOM 421  N N   ? SER A 1  55 ?  -7.632  13.697  -6.811 1.000 93.370 ? 55  SER A N   1 
ATOM 422  C CA  ? SER A 1  55 ?  -6.795  14.784  -6.314 1.000 93.370 ? 55  SER A CA  1 
ATOM 423  C C   ? SER A 1  55 ?  -6.950  14.958  -4.807 1.000 93.370 ? 55  SER A C   1 
ATOM 424  C CB  ? SER A 1  55 ?  -7.138  16.093  -7.025 1.000 93.370 ? 55  SER A CB  1 
ATOM 425  O O   ? SER A 1  55 ?  -8.069  15.084  -4.304 1.000 93.370 ? 55  SER A O   1 
ATOM 426  O OG  ? SER A 1  55 ?  -6.474  17.186  -6.414 1.000 93.370 ? 55  SER A OG  1 
ATOM 427  N N   ? LEU A 1  56 ?  -5.748  15.012  -4.115 1.000 90.950 ? 56  LEU A N   1 
ATOM 428  C CA  ? LEU A 1  56 ?  -5.806  15.152  -2.664 1.000 90.950 ? 56  LEU A CA  1 
ATOM 429  C C   ? LEU A 1  56 ?  -6.146  16.585  -2.269 1.000 90.950 ? 56  LEU A C   1 
ATOM 430  C CB  ? LEU A 1  56 ?  -4.474  14.739  -2.032 1.000 90.950 ? 56  LEU A CB  1 
ATOM 431  O O   ? LEU A 1  56 ?  -6.591  16.835  -1.146 1.000 90.950 ? 56  LEU A O   1 
ATOM 432  C CG  ? LEU A 1  56 ?  -4.119  13.253  -2.108 1.000 90.950 ? 56  LEU A CG  1 
ATOM 433  C CD1 ? LEU A 1  56 ?  -2.746  13.004  -1.492 1.000 90.950 ? 56  LEU A CD1 1 
ATOM 434  C CD2 ? LEU A 1  56 ?  -5.184  12.412  -1.412 1.000 90.950 ? 56  LEU A CD2 1 
ATOM 435  N N   ? THR A 1  57 ?  -6.125  17.520  -3.152 1.000 89.340 ? 57  THR A N   1 
ATOM 436  C CA  ? THR A 1  57 ?  -6.296  18.929  -2.818 1.000 89.340 ? 57  THR A CA  1 
ATOM 437  C C   ? THR A 1  57 ?  -7.632  19.450  -3.337 1.000 89.340 ? 57  THR A C   1 
ATOM 438  C CB  ? THR A 1  57 ?  -5.150  19.783  -3.393 1.000 89.340 ? 57  THR A CB  1 
ATOM 439  O O   ? THR A 1  57 ?  -8.136  20.469  -2.859 1.000 89.340 ? 57  THR A O   1 
ATOM 440  C CG2 ? THR A 1  57 ?  -3.822  19.443  -2.725 1.000 89.340 ? 57  THR A CG2 1 
ATOM 441  O OG1 ? THR A 1  57 ?  -5.041  19.539  -4.801 1.000 89.340 ? 57  THR A OG1 1 
ATOM 442  N N   ? LEU A 1  58 ?  -8.258  18.688  -4.304 1.000 88.920 ? 58  LEU A N   1 
ATOM 443  C CA  ? LEU A 1  58 ?  -9.520  19.147  -4.872 1.000 88.920 ? 58  LEU A CA  1 
ATOM 444  C C   ? LEU A 1  58 ? -10.686  18.308  -4.358 1.000 88.920 ? 58  LEU A C   1 
ATOM 445  C CB  ? LEU A 1  58 ?  -9.471  19.091  -6.402 1.000 88.920 ? 58  LEU A CB  1 
ATOM 446  O O   ? LEU A 1  58 ? -10.599  17.079  -4.314 1.000 88.920 ? 58  LEU A O   1 
ATOM 447  C CG  ? LEU A 1  58 ?  -8.475  20.031  -7.083 1.000 88.920 ? 58  LEU A CG  1 
ATOM 448  C CD1 ? LEU A 1  58 ?  -8.447  19.774  -8.586 1.000 88.920 ? 58  LEU A CD1 1 
ATOM 449  C CD2 ? LEU A 1  58 ?  -8.826  21.486  -6.791 1.000 88.920 ? 58  LEU A CD2 1 
ATOM 450  N N   ? ASN A 1  59 ? -11.693  18.986  -3.820 1.000 86.430 ? 59  ASN A N   1 
ATOM 451  C CA  ? ASN A 1  59 ? -12.959  18.338  -3.495 1.000 86.430 ? 59  ASN A CA  1 
ATOM 452  C C   ? ASN A 1  59 ? -13.935  18.394  -4.667 1.000 86.430 ? 59  ASN A C   1 
ATOM 453  C CB  ? ASN A 1  59 ? -13.585  18.975  -2.252 1.000 86.430 ? 59  ASN A CB  1 
ATOM 454  O O   ? ASN A 1  59 ? -14.512  19.446  -4.950 1.000 86.430 ? 59  ASN A O   1 
ATOM 455  C CG  ? ASN A 1  59 ? -14.763  18.182  -1.720 1.000 86.430 ? 59  ASN A CG  1 
ATOM 456  N ND2 ? ASN A 1  59 ? -15.176  18.485  -0.495 1.000 86.430 ? 59  ASN A ND2 1 
ATOM 457  O OD1 ? ASN A 1  59 ? -15.296  17.305  -2.404 1.000 86.430 ? 59  ASN A OD1 1 
ATOM 458  N N   ? ASP A 1  60 ? -14.136  17.286  -5.343 1.000 85.070 ? 60  ASP A N   1 
ATOM 459  C CA  ? ASP A 1  60 ? -14.944  17.321  -6.558 1.000 85.070 ? 60  ASP A CA  1 
ATOM 460  C C   ? ASP A 1  60 ? -16.347  16.774  -6.300 1.000 85.070 ? 60  ASP A C   1 
ATOM 461  C CB  ? ASP A 1  60 ? -14.267  16.526  -7.677 1.000 85.070 ? 60  ASP A CB  1 
ATOM 462  O O   ? ASP A 1  60 ? -17.112  16.545  -7.239 1.000 85.070 ? 60  ASP A O   1 
ATOM 463  C CG  ? ASP A 1  60 ? -14.122  15.050  -7.351 1.000 85.070 ? 60  ASP A CG  1 
ATOM 464  O OD1 ? ASP A 1  60 ? -14.703  14.587  -6.346 1.000 85.070 ? 60  ASP A OD1 1 
ATOM 465  O OD2 ? ASP A 1  60 ? -13.417  14.344  -8.105 1.000 85.070 ? 60  ASP A OD2 1 
ATOM 466  N N   ? GLY A 1  61 ? -16.616  16.578  -4.891 1.000 84.390 ? 61  GLY A N   1 
ATOM 467  C CA  ? GLY A 1  61 ? -17.981  16.243  -4.520 1.000 84.390 ? 61  GLY A CA  1 
ATOM 468  C C   ? GLY A 1  61 ? -18.245  14.749  -4.502 1.000 84.390 ? 61  GLY A C   1 
ATOM 469  O O   ? GLY A 1  61 ? -19.293  14.305  -4.028 1.000 84.390 ? 61  GLY A O   1 
ATOM 470  N N   ? SER A 1  62 ? -17.307  13.914  -4.883 1.000 84.840 ? 62  SER A N   1 
ATOM 471  C CA  ? SER A 1  62 ? -17.442  12.463  -4.968 1.000 84.840 ? 62  SER A CA  1 
ATOM 472  C C   ? SER A 1  62 ? -16.661  11.770  -3.856 1.000 84.840 ? 62  SER A C   1 
ATOM 473  C CB  ? SER A 1  62 ? -16.963  11.959  -6.330 1.000 84.840 ? 62  SER A CB  1 
ATOM 474  O O   ? SER A 1  62 ? -16.746  10.550  -3.699 1.000 84.840 ? 62  SER A O   1 
ATOM 475  O OG  ? SER A 1  62 ? -15.569  12.166  -6.481 1.000 84.840 ? 62  SER A OG  1 
ATOM 476  N N   ? GLU A 1  63 ? -15.979  12.457  -2.938 1.000 93.020 ? 63  GLU A N   1 
ATOM 477  C CA  ? GLU A 1  63 ? -15.096  11.929  -1.901 1.000 93.020 ? 63  GLU A CA  1 
ATOM 478  C C   ? GLU A 1  63 ? -15.885  11.521  -0.660 1.000 93.020 ? 63  GLU A C   1 
ATOM 479  C CB  ? GLU A 1  63 ? -14.027  12.960  -1.530 1.000 93.020 ? 63  GLU A CB  1 
ATOM 480  O O   ? GLU A 1  63 ? -16.869  12.172  -0.302 1.000 93.020 ? 63  GLU A O   1 
ATOM 481  C CG  ? GLU A 1  63 ? -13.076  13.297  -2.669 1.000 93.020 ? 63  GLU A CG  1 
ATOM 482  C CD  ? GLU A 1  63 ? -13.589  14.409  -3.570 1.000 93.020 ? 63  GLU A CD  1 
ATOM 483  O OE1 ? GLU A 1  63 ? -12.838  14.861  -4.464 1.000 93.020 ? 63  GLU A OE1 1 
ATOM 484  O OE2 ? GLU A 1  63 ? -14.751  14.833  -3.379 1.000 93.020 ? 63  GLU A OE2 1 
ATOM 485  N N   ? GLN A 1  64 ? -15.535  10.449  -0.130 1.000 96.650 ? 64  GLN A N   1 
ATOM 486  C CA  ? GLN A 1  64 ? -16.022   9.959   1.155 1.000 96.650 ? 64  GLN A CA  1 
ATOM 487  C C   ? GLN A 1  64 ? -14.909   9.951   2.199 1.000 96.650 ? 64  GLN A C   1 
ATOM 488  C CB  ? GLN A 1  64 ? -16.613   8.557   1.006 1.000 96.650 ? 64  GLN A CB  1 
ATOM 489  O O   ? GLN A 1  64 ? -13.800   9.487   1.927 1.000 96.650 ? 64  GLN A O   1 
ATOM 490  C CG  ? GLN A 1  64 ? -17.722   8.463  -0.034 1.000 96.650 ? 64  GLN A CG  1 
ATOM 491  C CD  ? GLN A 1  64 ? -18.273   7.058  -0.179 1.000 96.650 ? 64  GLN A CD  1 
ATOM 492  N NE2 ? GLN A 1  64 ? -18.358   6.579  -1.416 1.000 96.650 ? 64  GLN A NE2 1 
ATOM 493  O OE1 ? GLN A 1  64 ? -18.620   6.407   0.812 1.000 96.650 ? 64  GLN A OE1 1 
ATOM 494  N N   ? TYR A 1  65 ? -15.209  10.566   3.342 1.000 96.910 ? 65  TYR A N   1 
ATOM 495  C CA  ? TYR A 1  65 ? -14.303  10.541   4.486 1.000 96.910 ? 65  TYR A CA  1 
ATOM 496  C C   ? TYR A 1  65 ? -14.875   9.692   5.615 1.000 96.910 ? 65  TYR A C   1 
ATOM 497  C CB  ? TYR A 1  65 ? -14.031  11.962   4.987 1.000 96.910 ? 65  TYR A CB  1 
ATOM 498  O O   ? TYR A 1  65 ? -15.916  10.026   6.185 1.000 96.910 ? 65  TYR A O   1 
ATOM 499  C CG  ? TYR A 1  65 ? -13.543  12.902   3.912 1.000 96.910 ? 65  TYR A CG  1 
ATOM 500  C CD1 ? TYR A 1  65 ? -12.181  13.101   3.698 1.000 96.910 ? 65  TYR A CD1 1 
ATOM 501  C CD2 ? TYR A 1  65 ? -14.443  13.594   3.108 1.000 96.910 ? 65  TYR A CD2 1 
ATOM 502  C CE1 ? TYR A 1  65 ? -11.727  13.967   2.709 1.000 96.910 ? 65  TYR A CE1 1 
ATOM 503  C CE2 ? TYR A 1  65 ? -14.000  14.464   2.116 1.000 96.910 ? 65  TYR A CE2 1 
ATOM 504  O OH  ? TYR A 1  65 ? -12.199  15.502   0.944 1.000 96.910 ? 65  TYR A OH  1 
ATOM 505  C CZ  ? TYR A 1  65 ? -12.643  14.643   1.924 1.000 96.910 ? 65  TYR A CZ  1 
ATOM 506  N N   ? ILE A 1  66 ? -14.221   8.597   5.851 1.000 98.150 ? 66  ILE A N   1 
ATOM 507  C CA  ? ILE A 1  66 ? -14.742   7.650   6.831 1.000 98.150 ? 66  ILE A CA  1 
ATOM 508  C C   ? ILE A 1  66 ? -13.648   7.291   7.833 1.000 98.150 ? 66  ILE A C   1 
ATOM 509  C CB  ? ILE A 1  66 ? -15.286   6.374   6.150 1.000 98.150 ? 66  ILE A CB  1 
ATOM 510  O O   ? ILE A 1  66 ? -12.556   6.868   7.445 1.000 98.150 ? 66  ILE A O   1 
ATOM 511  C CG1 ? ILE A 1  66 ? -16.347   6.737   5.105 1.000 98.150 ? 66  ILE A CG1 1 
ATOM 512  C CG2 ? ILE A 1  66 ? -15.852   5.406   7.193 1.000 98.150 ? 66  ILE A CG2 1 
ATOM 513  C CD1 ? ILE A 1  66 ? -16.804   5.561   4.253 1.000 98.150 ? 66  ILE A CD1 1 
ATOM 514  N N   ? ASN A 1  67 ? -13.945   7.493   9.158 1.000 98.240 ? 67  ASN A N   1 
ATOM 515  C CA  ? ASN A 1  67 ? -12.993   7.076  10.181 1.000 98.240 ? 67  ASN A CA  1 
ATOM 516  C C   ? ASN A 1  67 ? -12.957   5.558  10.329 1.000 98.240 ? 67  ASN A C   1 
ATOM 517  C CB  ? ASN A 1  67 ? -13.325   7.733  11.523 1.000 98.240 ? 67  ASN A CB  1 
ATOM 518  O O   ? ASN A 1  67 ? -13.921   4.874   9.982 1.000 98.240 ? 67  ASN A O   1 
ATOM 519  C CG  ? ASN A 1  67 ? -13.103   9.232  11.511 1.000 98.240 ? 67  ASN A CG  1 
ATOM 520  N ND2 ? ASN A 1  67 ? -13.948   9.963  12.228 1.000 98.240 ? 67  ASN A ND2 1 
ATOM 521  O OD1 ? ASN A 1  67 ? -12.180   9.730  10.861 1.000 98.240 ? 67  ASN A OD1 1 
ATOM 522  N N   ? SER A 1  68 ? -11.782   5.117  10.835 1.000 98.100 ? 68  SER A N   1 
ATOM 523  C CA  ? SER A 1  68 ? -11.672   3.694  11.141 1.000 98.100 ? 68  SER A CA  1 
ATOM 524  C C   ? SER A 1  68 ? -12.407   3.349  12.432 1.000 98.100 ? 68  SER A C   1 
ATOM 525  C CB  ? SER A 1  68 ? -10.204   3.281  11.253 1.000 98.100 ? 68  SER A CB  1 
ATOM 526  O O   ? SER A 1  68 ? -12.359   4.108  13.402 1.000 98.100 ? 68  SER A O   1 
ATOM 527  O OG  ? SER A 1  68 ?  -9.576   3.946  12.335 1.000 98.100 ? 68  SER A OG  1 
ATOM 528  N N   ? ALA A 1  69 ? -13.187   2.226  12.371 1.000 97.780 ? 69  ALA A N   1 
ATOM 529  C CA  ? ALA A 1  69 ? -13.759   1.671  13.595 1.000 97.780 ? 69  ALA A CA  1 
ATOM 530  C C   ? ALA A 1  69 ? -12.746   0.793  14.324 1.000 97.780 ? 69  ALA A C   1 
ATOM 531  C CB  ? ALA A 1  69 ? -15.021   0.872  13.278 1.000 97.780 ? 69  ALA A CB  1 
ATOM 532  O O   ? ALA A 1  69 ? -12.724   0.752  15.557 1.000 97.780 ? 69  ALA A O   1 
ATOM 533  N N   ? LYS A 1  70 ? -11.959   0.143  13.469 1.000 97.560 ? 70  LYS A N   1 
ATOM 534  C CA  ? LYS A 1  70 ? -10.953  -0.795  13.958 1.000 97.560 ? 70  LYS A CA  1 
ATOM 535  C C   ? LYS A 1  70 ?  -9.806  -0.941  12.961 1.000 97.560 ? 70  LYS A C   1 
ATOM 536  C CB  ? LYS A 1  70 ? -11.582  -2.161  14.235 1.000 97.560 ? 70  LYS A CB  1 
ATOM 537  O O   ? LYS A 1  70 ? -10.027  -0.938  11.748 1.000 97.560 ? 70  LYS A O   1 
ATOM 538  C CG  ? LYS A 1  70 ? -10.682  -3.112  15.011 1.000 97.560 ? 70  LYS A CG  1 
ATOM 539  C CD  ? LYS A 1  70 ? -11.428  -4.372  15.430 1.000 97.560 ? 70  LYS A CD  1 
ATOM 540  C CE  ? LYS A 1  70 ? -10.572  -5.258  16.324 1.000 97.560 ? 70  LYS A CE  1 
ATOM 541  N NZ  ? LYS A 1  70 ? -11.325  -6.456  16.802 1.000 97.560 ? 70  LYS A NZ  1 
ATOM 542  N N   ? VAL A 1  71 ?  -8.540  -1.033  13.525 1.000 98.110 ? 71  VAL A N   1 
ATOM 543  C CA  ? VAL A 1  71 ?  -7.364  -1.312  12.707 1.000 98.110 ? 71  VAL A CA  1 
ATOM 544  C C   ? VAL A 1  71 ?  -6.669  -2.573  13.213 1.000 98.110 ? 71  VAL A C   1 
ATOM 545  C CB  ? VAL A 1  71 ?  -6.378  -0.122  12.708 1.000 98.110 ? 71  VAL A CB  1 
ATOM 546  O O   ? VAL A 1  71 ?  -6.233  -2.629  14.365 1.000 98.110 ? 71  VAL A O   1 
ATOM 547  C CG1 ? VAL A 1  71 ?  -5.233  -0.370  11.728 1.000 98.110 ? 71  VAL A CG1 1 
ATOM 548  C CG2 ? VAL A 1  71 ?  -7.107   1.176  12.366 1.000 98.110 ? 71  VAL A CG2 1 
ATOM 549  N N   ? ILE A 1  72 ?  -6.582  -3.578  12.344 1.000 98.290 ? 72  ILE A N   1 
ATOM 550  C CA  ? ILE A 1  72 ?  -6.101  -4.893  12.754 1.000 98.290 ? 72  ILE A CA  1 
ATOM 551  C C   ? ILE A 1  72 ?  -4.849  -5.255  11.959 1.000 98.290 ? 72  ILE A C   1 
ATOM 552  C CB  ? ILE A 1  72 ?  -7.188  -5.976  12.567 1.000 98.290 ? 72  ILE A CB  1 
ATOM 553  O O   ? ILE A 1  72 ?  -4.921  -5.491  10.750 1.000 98.290 ? 72  ILE A O   1 
ATOM 554  C CG1 ? ILE A 1  72 ?  -8.470  -5.580  13.308 1.000 98.290 ? 72  ILE A CG1 1 
ATOM 555  C CG2 ? ILE A 1  72 ?  -6.679  -7.339  13.043 1.000 98.290 ? 72  ILE A CG2 1 
ATOM 556  C CD1 ? ILE A 1  72 ?  -9.685  -6.418  12.935 1.000 98.290 ? 72  ILE A CD1 1 
ATOM 557  N N   ? ARG A 1  73 ?  -3.650  -5.362  12.706 1.000 98.140 ? 73  ARG A N   1 
ATOM 558  C CA  ? ARG A 1  73 ?  -2.438  -5.867  12.068 1.000 98.140 ? 73  ARG A CA  1 
ATOM 559  C C   ? ARG A 1  73 ?  -2.420  -7.392  12.057 1.000 98.140 ? 73  ARG A C   1 
ATOM 560  C CB  ? ARG A 1  73 ?  -1.193  -5.333  12.780 1.000 98.140 ? 73  ARG A CB  1 
ATOM 561  O O   ? ARG A 1  73 ?  -2.952  -8.031  12.967 1.000 98.140 ? 73  ARG A O   1 
ATOM 562  C CG  ? ARG A 1  73 ?  -0.955  -3.845  12.573 1.000 98.140 ? 73  ARG A CG  1 
ATOM 563  C CD  ? ARG A 1  73 ?   0.375  -3.399  13.164 1.000 98.140 ? 73  ARG A CD  1 
ATOM 564  N NE  ? ARG A 1  73 ?   0.444  -3.667  14.598 1.000 98.140 ? 73  ARG A NE  1 
ATOM 565  N NH1 ? ARG A 1  73 ?   2.648  -3.011  14.823 1.000 98.140 ? 73  ARG A NH1 1 
ATOM 566  N NH2 ? ARG A 1  73 ?   1.476  -3.754  16.648 1.000 98.140 ? 73  ARG A NH2 1 
ATOM 567  C CZ  ? ARG A 1  73 ?   1.523  -3.477  15.353 1.000 98.140 ? 73  ARG A CZ  1 
ATOM 568  N N   ? HIS A 1  74 ?  -1.863  -7.866  10.938 1.000 98.430 ? 74  HIS A N   1 
ATOM 569  C CA  ? HIS A 1  74 ?  -1.632  -9.306  10.979 1.000 98.430 ? 74  HIS A CA  1 
ATOM 570  C C   ? HIS A 1  74 ?  -0.887  -9.709  12.247 1.000 98.430 ? 74  HIS A C   1 
ATOM 571  C CB  ? HIS A 1  74 ?  -0.851  -9.758   9.744 1.000 98.430 ? 74  HIS A CB  1 
ATOM 572  O O   ? HIS A 1  74 ?   0.122  -9.095  12.601 1.000 98.430 ? 74  HIS A O   1 
ATOM 573  C CG  ? HIS A 1  74 ?  -0.887 -11.236   9.519 1.000 98.430 ? 74  HIS A CG  1 
ATOM 574  C CD2 ? HIS A 1  74 ?  -1.589 -11.984   8.635 1.000 98.430 ? 74  HIS A CD2 1 
ATOM 575  N ND1 ? HIS A 1  74 ?  -0.135 -12.121  10.261 1.000 98.430 ? 74  HIS A ND1 1 
ATOM 576  C CE1 ? HIS A 1  74 ?  -0.373 -13.352   9.841 1.000 98.430 ? 74  HIS A CE1 1 
ATOM 577  N NE2 ? HIS A 1  74 ?  -1.252 -13.296   8.855 1.000 98.430 ? 74  HIS A NE2 1 
ATOM 578  N N   ? PRO A 1  75 ?  -1.336 -10.726  12.993 1.000 97.760 ? 75  PRO A N   1 
ATOM 579  C CA  ? PRO A 1  75 ?  -0.764 -11.115  14.284 1.000 97.760 ? 75  PRO A CA  1 
ATOM 580  C C   ? PRO A 1  75 ?   0.696 -11.548  14.177 1.000 97.760 ? 75  PRO A C   1 
ATOM 581  C CB  ? PRO A 1  75 ?  -1.650 -12.283  14.725 1.000 97.760 ? 75  PRO A CB  1 
ATOM 582  O O   ? PRO A 1  75 ?   1.439 -11.478  15.160 1.000 97.760 ? 75  PRO A O   1 
ATOM 583  C CG  ? PRO A 1  75 ?  -2.912 -12.122  13.941 1.000 97.760 ? 75  PRO A CG  1 
ATOM 584  C CD  ? PRO A 1  75 ?  -2.593 -11.394  12.667 1.000 97.760 ? 75  PRO A CD  1 
ATOM 585  N N   ? SER A 1  76 ?   1.069 -12.043  13.005 1.000 98.060 ? 76  SER A N   1 
ATOM 586  C CA  ? SER A 1  76 ?   2.433 -12.533  12.835 1.000 98.060 ? 76  SER A CA  1 
ATOM 587  C C   ? SER A 1  76 ?   3.314 -11.492  12.151 1.000 98.060 ? 76  SER A C   1 
ATOM 588  C CB  ? SER A 1  76 ?   2.439 -13.830  12.024 1.000 98.060 ? 76  SER A CB  1 
ATOM 589  O O   ? SER A 1  76 ?   4.393 -11.816  11.651 1.000 98.060 ? 76  SER A O   1 
ATOM 590  O OG  ? SER A 1  76 ?   1.775 -14.866  12.727 1.000 98.060 ? 76  SER A OG  1 
ATOM 591  N N   ? TYR A 1  77 ?   2.844 -10.231  12.038 1.000 98.250 ? 77  TYR A N   1 
ATOM 592  C CA  ? TYR A 1  77 ?   3.667  -9.164  11.481 1.000 98.250 ? 77  TYR A CA  1 
ATOM 593  C C   ? TYR A 1  77 ?   4.984  -9.039  12.238 1.000 98.250 ? 77  TYR A C   1 
ATOM 594  C CB  ? TYR A 1  77 ?   2.916  -7.830  11.517 1.000 98.250 ? 77  TYR A CB  1 
ATOM 595  O O   ? TYR A 1  77 ?   4.995  -8.956  13.468 1.000 98.250 ? 77  TYR A O   1 
ATOM 596  C CG  ? TYR A 1  77 ?   3.780  -6.637  11.186 1.000 98.250 ? 77  TYR A CG  1 
ATOM 597  C CD1 ? TYR A 1  77 ?   3.947  -5.598  12.100 1.000 98.250 ? 77  TYR A CD1 1 
ATOM 598  C CD2 ? TYR A 1  77 ?   4.431  -6.546   9.961 1.000 98.250 ? 77  TYR A CD2 1 
ATOM 599  C CE1 ? TYR A 1  77 ?   4.741  -4.496  11.799 1.000 98.250 ? 77  TYR A CE1 1 
ATOM 600  C CE2 ? TYR A 1  77 ?   5.227  -5.449   9.649 1.000 98.250 ? 77  TYR A CE2 1 
ATOM 601  O OH  ? TYR A 1  77 ?   6.163  -3.343  10.270 1.000 98.250 ? 77  TYR A OH  1 
ATOM 602  C CZ  ? TYR A 1  77 ?   5.376  -4.431  10.573 1.000 98.250 ? 77  TYR A CZ  1 
ATOM 603  N N   ? ASN A 1  78 ?   6.071  -9.062  11.509 1.000 97.850 ? 78  ASN A N   1 
ATOM 604  C CA  ? ASN A 1  78 ?   7.423  -8.893  12.030 1.000 97.850 ? 78  ASN A CA  1 
ATOM 605  C C   ? ASN A 1  78 ?   8.036  -7.569  11.581 1.000 97.850 ? 78  ASN A C   1 
ATOM 606  C CB  ? ASN A 1  78 ?   8.313 -10.062  11.601 1.000 97.850 ? 78  ASN A CB  1 
ATOM 607  O O   ? ASN A 1  78 ?   8.378  -7.404  10.409 1.000 97.850 ? 78  ASN A O   1 
ATOM 608  C CG  ? ASN A 1  78 ?   9.681 -10.025  12.254 1.000 97.850 ? 78  ASN A CG  1 
ATOM 609  N ND2 ? ASN A 1  78 ?  10.183 -11.190  12.645 1.000 97.850 ? 78  ASN A ND2 1 
ATOM 610  O OD1 ? ASN A 1  78 ?  10.281  -8.958  12.406 1.000 97.850 ? 78  ASN A OD1 1 
ATOM 611  N N   ? ALA A 1  79 ?   8.349  -6.656  12.468 1.000 96.610 ? 79  ALA A N   1 
ATOM 612  C CA  ? ALA A 1  79 ?   8.769  -5.294  12.149 1.000 96.610 ? 79  ALA A CA  1 
ATOM 613  C C   ? ALA A 1  79 ?  10.232  -5.259  11.716 1.000 96.610 ? 79  ALA A C   1 
ATOM 614  C CB  ? ALA A 1  79 ?   8.550  -4.375  13.348 1.000 96.610 ? 79  ALA A CB  1 
ATOM 615  O O   ? ALA A 1  79 ?  10.673  -4.302  11.075 1.000 96.610 ? 79  ALA A O   1 
ATOM 616  N N   ? ASN A 1  80 ?  10.946  -6.365  12.061 1.000 95.480 ? 80  ASN A N   1 
ATOM 617  C CA  ? ASN A 1  80 ?  12.350  -6.438  11.671 1.000 95.480 ? 80  ASN A CA  1 
ATOM 618  C C   ? ASN A 1  80 ?  12.507  -6.891  10.222 1.000 95.480 ? 80  ASN A C   1 
ATOM 619  C CB  ? ASN A 1  80 ?  13.119  -7.374  12.606 1.000 95.480 ? 80  ASN A CB  1 
ATOM 620  O O   ? ASN A 1  80 ?  13.322  -6.339   9.480 1.000 95.480 ? 80  ASN A O   1 
ATOM 621  C CG  ? ASN A 1  80 ?  13.225  -6.832  14.018 1.000 95.480 ? 80  ASN A CG  1 
ATOM 622  N ND2 ? ASN A 1  80 ?  13.135  -7.718  15.002 1.000 95.480 ? 80  ASN A ND2 1 
ATOM 623  O OD1 ? ASN A 1  80 ?  13.385  -5.626  14.222 1.000 95.480 ? 80  ASN A OD1 1 
ATOM 624  N N   ? THR A 1  81 ?  11.691  -7.776   9.813 1.000 95.830 ? 81  THR A N   1 
ATOM 625  C CA  ? THR A 1  81 ?  11.828  -8.354   8.481 1.000 95.830 ? 81  THR A CA  1 
ATOM 626  C C   ? THR A 1  81 ?  10.728  -7.845   7.554 1.000 95.830 ? 81  THR A C   1 
ATOM 627  C CB  ? THR A 1  81 ?  11.788  -9.893   8.533 1.000 95.830 ? 81  THR A CB  1 
ATOM 628  O O   ? THR A 1  81 ?  10.798  -8.031   6.338 1.000 95.830 ? 81  THR A O   1 
ATOM 629  C CG2 ? THR A 1  81 ?  12.856 -10.439   9.475 1.000 95.830 ? 81  THR A CG2 1 
ATOM 630  O OG1 ? THR A 1  81 ?  10.499 -10.316   8.993 1.000 95.830 ? 81  THR A OG1 1 
ATOM 631  N N   ? LEU A 1  82 ?   9.773  -7.175   8.087 1.000 97.200 ? 82  LEU A N   1 
ATOM 632  C CA  ? LEU A 1  82 ?   8.573  -6.703   7.405 1.000 97.200 ? 82  LEU A CA  1 
ATOM 633  C C   ? LEU A 1  82 ?   7.794  -7.869   6.807 1.000 97.200 ? 82  LEU A C   1 
ATOM 634  C CB  ? LEU A 1  82 ?   8.940  -5.702   6.306 1.000 97.200 ? 82  LEU A CB  1 
ATOM 635  O O   ? LEU A 1  82 ?   7.005  -7.682   5.878 1.000 97.200 ? 82  LEU A O   1 
ATOM 636  C CG  ? LEU A 1  82 ?   9.483  -4.350   6.773 1.000 97.200 ? 82  LEU A CG  1 
ATOM 637  C CD1 ? LEU A 1  82 ?   9.816  -3.470   5.574 1.000 97.200 ? 82  LEU A CD1 1 
ATOM 638  C CD2 ? LEU A 1  82 ?   8.478  -3.658   7.689 1.000 97.200 ? 82  LEU A CD2 1 
ATOM 639  N N   ? ASP A 1  83 ?   8.092  -9.090   7.285 1.000 97.870 ? 83  ASP A N   1 
ATOM 640  C CA  ? ASP A 1  83 ?   7.303 -10.262   6.917 1.000 97.870 ? 83  ASP A CA  1 
ATOM 641  C C   ? ASP A 1  83 ?   5.890 -10.174   7.489 1.000 97.870 ? 83  ASP A C   1 
ATOM 642  C CB  ? ASP A 1  83 ?   7.988 -11.542   7.401 1.000 97.870 ? 83  ASP A CB  1 
ATOM 643  O O   ? ASP A 1  83 ?   5.690  -9.647   8.585 1.000 97.870 ? 83  ASP A O   1 
ATOM 644  C CG  ? ASP A 1  83 ?   7.564 -12.773   6.618 1.000 97.870 ? 83  ASP A CG  1 
ATOM 645  O OD1 ? ASP A 1  83 ?   7.119 -12.635   5.459 1.000 97.870 ? 83  ASP A OD1 1 
ATOM 646  O OD2 ? ASP A 1  83 ?   7.673 -13.890   7.168 1.000 97.870 ? 83  ASP A OD2 1 
ATOM 647  N N   ? ASN A 1  84 ?   4.878 -10.618   6.688 1.000 98.250 ? 84  ASN A N   1 
ATOM 648  C CA  ? ASN A 1  84 ?   3.471 -10.544   7.070 1.000 98.250 ? 84  ASN A CA  1 
ATOM 649  C C   ? ASN A 1  84 ?   2.996  -9.098   7.180 1.000 98.250 ? 84  ASN A C   1 
ATOM 650  C CB  ? ASN A 1  84 ?   3.233 -11.284   8.387 1.000 98.250 ? 84  ASN A CB  1 
ATOM 651  O O   ? ASN A 1  84 ?   2.242  -8.756   8.093 1.000 98.250 ? 84  ASN A O   1 
ATOM 652  C CG  ? ASN A 1  84 ?   3.609 -12.750   8.310 1.000 98.250 ? 84  ASN A CG  1 
ATOM 653  N ND2 ? ASN A 1  84 ?   4.436 -13.200   9.247 1.000 98.250 ? 84  ASN A ND2 1 
ATOM 654  O OD1 ? ASN A 1  84 ?   3.161 -13.472   7.416 1.000 98.250 ? 84  ASN A OD1 1 
ATOM 655  N N   ? ASP A 1  85 ?   3.504  -8.151   6.438 1.000 98.570 ? 85  ASP A N   1 
ATOM 656  C CA  ? ASP A 1  85 ?   3.192  -6.725   6.433 1.000 98.570 ? 85  ASP A CA  1 
ATOM 657  C C   ? ASP A 1  85 ?   1.820  -6.465   5.815 1.000 98.570 ? 85  ASP A C   1 
ATOM 658  C CB  ? ASP A 1  85 ?   4.267  -5.943   5.676 1.000 98.570 ? 85  ASP A CB  1 
ATOM 659  O O   ? ASP A 1  85 ?   1.724  -5.970   4.690 1.000 98.570 ? 85  ASP A O   1 
ATOM 660  C CG  ? ASP A 1  85 ?   4.156  -4.441   5.872 1.000 98.570 ? 85  ASP A CG  1 
ATOM 661  O OD1 ? ASP A 1  85 ?   3.497  -3.999   6.837 1.000 98.570 ? 85  ASP A OD1 1 
ATOM 662  O OD2 ? ASP A 1  85 ?   4.731  -3.693   5.051 1.000 98.570 ? 85  ASP A OD2 1 
ATOM 663  N N   ? ILE A 1  86 ?   0.734  -6.805   6.439 1.000 98.690 ? 86  ILE A N   1 
ATOM 664  C CA  ? ILE A 1  86 ?  -0.639  -6.663   5.969 1.000 98.690 ? 86  ILE A CA  1 
ATOM 665  C C   ? ILE A 1  86 ?  -1.552  -6.307   7.140 1.000 98.690 ? 86  ILE A C   1 
ATOM 666  C CB  ? ILE A 1  86 ?  -1.135  -7.951   5.275 1.000 98.690 ? 86  ILE A CB  1 
ATOM 667  O O   ? ILE A 1  86 ?  -1.368  -6.807   8.252 1.000 98.690 ? 86  ILE A O   1 
ATOM 668  C CG1 ? ILE A 1  86 ?  -2.528  -7.732   4.673 1.000 98.690 ? 86  ILE A CG1 1 
ATOM 669  C CG2 ? ILE A 1  86 ?  -1.141  -9.126   6.257 1.000 98.690 ? 86  ILE A CG2 1 
ATOM 670  C CD1 ? ILE A 1  86 ?  -2.965  -8.826   3.709 1.000 98.690 ? 86  ILE A CD1 1 
ATOM 671  N N   ? MET A 1  87 ?  -2.445  -5.378   6.908 1.000 98.520 ? 87  MET A N   1 
ATOM 672  C CA  ? MET A 1  87 ?  -3.376  -4.910   7.931 1.000 98.520 ? 87  MET A CA  1 
ATOM 673  C C   ? MET A 1  87 ?  -4.760  -4.668   7.338 1.000 98.520 ? 87  MET A C   1 
ATOM 674  C CB  ? MET A 1  87 ?  -2.857  -3.628   8.586 1.000 98.520 ? 87  MET A CB  1 
ATOM 675  O O   ? MET A 1  87 ?  -4.885  -4.352   6.153 1.000 98.520 ? 87  MET A O   1 
ATOM 676  C CG  ? MET A 1  87 ?  -2.905  -2.412   7.675 1.000 98.520 ? 87  MET A CG  1 
ATOM 677  S SD  ? MET A 1  87 ?  -2.441  -0.864   8.545 1.000 98.520 ? 87  MET A SD  1 
ATOM 678  C CE  ? MET A 1  87 ?  -2.575   0.323   7.180 1.000 98.520 ? 87  MET A CE  1 
ATOM 679  N N   ? LEU A 1  88 ?  -5.836  -4.861   8.162 1.000 98.730 ? 88  LEU A N   1 
ATOM 680  C CA  ? LEU A 1  88 ?  -7.217  -4.571   7.792 1.000 98.730 ? 88  LEU A CA  1 
ATOM 681  C C   ? LEU A 1  88 ?  -7.755  -3.386   8.587 1.000 98.730 ? 88  LEU A C   1 
ATOM 682  C CB  ? LEU A 1  88 ?  -8.103  -5.798   8.020 1.000 98.730 ? 88  LEU A CB  1 
ATOM 683  O O   ? LEU A 1  88 ?  -7.476  -3.256   9.781 1.000 98.730 ? 88  LEU A O   1 
ATOM 684  C CG  ? LEU A 1  88 ?  -7.857  -6.993   7.098 1.000 98.730 ? 88  LEU A CG  1 
ATOM 685  C CD1 ? LEU A 1  88 ?  -8.703  -8.184   7.536 1.000 98.730 ? 88  LEU A CD1 1 
ATOM 686  C CD2 ? LEU A 1  88 ?  -8.155  -6.622   5.650 1.000 98.730 ? 88  LEU A CD2 1 
ATOM 687  N N   ? ILE A 1  89 ?  -8.463  -2.543   7.861 1.000 98.710 ? 89  ILE A N   1 
ATOM 688  C CA  ? ILE A 1  89 ?  -9.117  -1.383   8.460 1.000 98.710 ? 89  ILE A CA  1 
ATOM 689  C C   ? ILE A 1  89 ? -10.630  -1.503   8.298 1.000 98.710 ? 89  ILE A C   1 
ATOM 690  C CB  ? ILE A 1  89 ?  -8.613  -0.064   7.832 1.000 98.710 ? 89  ILE A CB  1 
ATOM 691  O O   ? ILE A 1  89 ? -11.143  -1.502   7.176 1.000 98.710 ? 89  ILE A O   1 
ATOM 692  C CG1 ? ILE A 1  89 ?  -7.085   0.020   7.920 1.000 98.710 ? 89  ILE A CG1 1 
ATOM 693  C CG2 ? ILE A 1  89 ?  -9.268   1.142   8.512 1.000 98.710 ? 89  ILE A CG2 1 
ATOM 694  C CD1 ? ILE A 1  89 ?  -6.463   1.017   6.952 1.000 98.710 ? 89  ILE A CD1 1 
ATOM 695  N N   ? LYS A 1  90 ? -11.379  -1.674   9.432 1.000 98.480 ? 90  LYS A N   1 
ATOM 696  C CA  ? LYS A 1  90 ? -12.839  -1.633   9.415 1.000 98.480 ? 90  LYS A CA  1 
ATOM 697  C C   ? LYS A 1  90 ? -13.349  -0.195   9.447 1.000 98.480 ? 90  LYS A C   1 
ATOM 698  C CB  ? LYS A 1  90 ? -13.412  -2.419  10.595 1.000 98.480 ? 90  LYS A CB  1 
ATOM 699  O O   ? LYS A 1  90 ? -12.990   0.576  10.340 1.000 98.480 ? 90  LYS A O   1 
ATOM 700  C CG  ? LYS A 1  90 ? -14.924  -2.581  10.554 1.000 98.480 ? 90  LYS A CG  1 
ATOM 701  C CD  ? LYS A 1  90 ? -15.422  -3.471  11.686 1.000 98.480 ? 90  LYS A CD  1 
ATOM 702  C CE  ? LYS A 1  90 ? -16.916  -3.740  11.572 1.000 98.480 ? 90  LYS A CE  1 
ATOM 703  N NZ  ? LYS A 1  90 ? -17.397  -4.661  12.645 1.000 98.480 ? 90  LYS A NZ  1 
ATOM 704  N N   ? LEU A 1  91 ? -14.226   0.125   8.488 1.000 98.540 ? 91  LEU A N   1 
ATOM 705  C CA  ? LEU A 1  91 ? -14.764   1.478   8.403 1.000 98.540 ? 91  LEU A CA  1 
ATOM 706  C C   ? LEU A 1  91 ? -15.875   1.688   9.427 1.000 98.540 ? 91  LEU A C   1 
ATOM 707  C CB  ? LEU A 1  91 ? -15.295   1.757   6.994 1.000 98.540 ? 91  LEU A CB  1 
ATOM 708  O O   ? LEU A 1  91 ? -16.681   0.786   9.668 1.000 98.540 ? 91  LEU A O   1 
ATOM 709  C CG  ? LEU A 1  91 ? -14.299   1.577   5.847 1.000 98.540 ? 91  LEU A CG  1 
ATOM 710  C CD1 ? LEU A 1  91 ? -14.963   1.900   4.512 1.000 98.540 ? 91  LEU A CD1 1 
ATOM 711  C CD2 ? LEU A 1  91 ? -13.070   2.454   6.063 1.000 98.540 ? 91  LEU A CD2 1 
ATOM 712  N N   ? SER A 1  92 ? -15.933   2.907  10.113 1.000 98.120 ? 92  SER A N   1 
ATOM 713  C CA  ? SER A 1  92 ? -16.961   3.204  11.106 1.000 98.120 ? 92  SER A CA  1 
ATOM 714  C C   ? SER A 1  92 ? -18.347   3.239  10.472 1.000 98.120 ? 92  SER A C   1 
ATOM 715  C CB  ? SER A 1  92 ? -16.672   4.538  11.794 1.000 98.120 ? 92  SER A CB  1 
ATOM 716  O O   ? SER A 1  92 ? -19.350   2.990  11.145 1.000 98.120 ? 92  SER A O   1 
ATOM 717  O OG  ? SER A 1  92 ? -16.604   5.589  10.846 1.000 98.120 ? 92  SER A OG  1 
ATOM 718  N N   ? THR A 1  93 ? -18.457   3.582   9.215 1.000 98.090 ? 93  THR A N   1 
ATOM 719  C CA  ? THR A 1  93 ? -19.648   3.497   8.377 1.000 98.090 ? 93  THR A CA  1 
ATOM 720  C C   ? THR A 1  93 ? -19.311   2.891   7.018 1.000 98.090 ? 93  THR A C   1 
ATOM 721  C CB  ? THR A 1  93 ? -20.291   4.883   8.179 1.000 98.090 ? 93  THR A CB  1 
ATOM 722  O O   ? THR A 1  93 ? -18.201   3.065   6.513 1.000 98.090 ? 93  THR A O   1 
ATOM 723  C CG2 ? THR A 1  93 ? -20.739   5.477   9.510 1.000 98.090 ? 93  THR A CG2 1 
ATOM 724  O OG1 ? THR A 1  93 ? -19.337   5.763   7.573 1.000 98.090 ? 93  THR A OG1 1 
ATOM 725  N N   ? GLN A 1  94 ? -20.407   2.148   6.438 1.000 97.920 ? 94  GLN A N   1 
ATOM 726  C CA  ? GLN A 1  94 ? -20.182   1.533   5.134 1.000 97.920 ? 94  GLN A CA  1 
ATOM 727  C C   ? GLN A 1  94 ? -19.930   2.590   4.063 1.000 97.920 ? 94  GLN A C   1 
ATOM 728  C CB  ? GLN A 1  94 ? -21.373   0.659   4.739 1.000 97.920 ? 94  GLN A CB  1 
ATOM 729  O O   ? GLN A 1  94 ? -20.596   3.627   4.037 1.000 97.920 ? 94  GLN A O   1 
ATOM 730  C CG  ? GLN A 1  94 ? -21.593  -0.533   5.660 1.000 97.920 ? 94  GLN A CG  1 
ATOM 731  C CD  ? GLN A 1  94 ? -22.813  -1.352   5.279 1.000 97.920 ? 94  GLN A CD  1 
ATOM 732  N NE2 ? GLN A 1  94 ? -23.181  -2.300   6.134 1.000 97.920 ? 94  GLN A NE2 1 
ATOM 733  O OE1 ? GLN A 1  94 ? -23.419  -1.134   4.225 1.000 97.920 ? 94  GLN A OE1 1 
ATOM 734  N N   ? ALA A 1  95 ? -18.945   2.269   3.182 1.000 98.040 ? 95  ALA A N   1 
ATOM 735  C CA  ? ALA A 1  95 ? -18.710   3.126   2.023 1.000 98.040 ? 95  ALA A CA  1 
ATOM 736  C C   ? ALA A 1  95 ? -19.873   3.049   1.038 1.000 98.040 ? 95  ALA A C   1 
ATOM 737  C CB  ? ALA A 1  95 ? -17.404   2.741   1.332 1.000 98.040 ? 95  ALA A CB  1 
ATOM 738  O O   ? ALA A 1  95 ? -20.437   1.975   0.817 1.000 98.040 ? 95  ALA A O   1 
ATOM 739  N N   ? ALA A 1  96 ? -20.276   4.182   0.485 1.000 97.340 ? 96  ALA A N   1 
ATOM 740  C CA  ? ALA A 1  96 ? -21.266   4.213  -0.589 1.000 97.340 ? 96  ALA A CA  1 
ATOM 741  C C   ? ALA A 1  96 ? -20.620   3.913  -1.938 1.000 97.340 ? 96  ALA A C   1 
ATOM 742  C CB  ? ALA A 1  96 ? -21.968   5.568  -0.627 1.000 97.340 ? 96  ALA A CB  1 
ATOM 743  O O   ? ALA A 1  96 ? -19.826   4.709  -2.444 1.000 97.340 ? 96  ALA A O   1 
ATOM 744  N N   ? LEU A 1  97 ? -20.904   2.700  -2.447 1.000 96.920 ? 97  LEU A N   1 
ATOM 745  C CA  ? LEU A 1  97 ? -20.311   2.310  -3.721 1.000 96.920 ? 97  LEU A CA  1 
ATOM 746  C C   ? LEU A 1  97 ? -21.013   3.005  -4.884 1.000 96.920 ? 97  LEU A C   1 
ATOM 747  C CB  ? LEU A 1  97 ? -20.381   0.791  -3.902 1.000 96.920 ? 97  LEU A CB  1 
ATOM 748  O O   ? LEU A 1  97 ? -22.244   3.058  -4.929 1.000 96.920 ? 97  LEU A O   1 
ATOM 749  C CG  ? LEU A 1  97 ? -19.749  -0.053  -2.795 1.000 96.920 ? 97  LEU A CG  1 
ATOM 750  C CD1 ? LEU A 1  97 ? -19.786  -1.531  -3.168 1.000 96.920 ? 97  LEU A CD1 1 
ATOM 751  C CD2 ? LEU A 1  97 ? -18.317   0.400  -2.527 1.000 96.920 ? 97  LEU A CD2 1 
ATOM 752  N N   ? ASN A 1  98 ? -20.165   3.535  -5.918 1.000 94.760 ? 98  ASN A N   1 
ATOM 753  C CA  ? ASN A 1  98 ? -20.584   4.201  -7.147 1.000 94.760 ? 98  ASN A CA  1 
ATOM 754  C C   ? ASN A 1  98 ? -19.470   4.209  -8.189 1.000 94.760 ? 98  ASN A C   1 
ATOM 755  C CB  ? ASN A 1  98 ? -21.046   5.629  -6.852 1.000 94.760 ? 98  ASN A CB  1 
ATOM 756  O O   ? ASN A 1  98 ? -18.503   3.453  -8.076 1.000 94.760 ? 98  ASN A O   1 
ATOM 757  C CG  ? ASN A 1  98 ? -19.963   6.473  -6.209 1.000 94.760 ? 98  ASN A CG  1 
ATOM 758  N ND2 ? ASN A 1  98 ? -20.319   7.188  -5.149 1.000 94.760 ? 98  ASN A ND2 1 
ATOM 759  O OD1 ? ASN A 1  98 ? -18.815   6.482  -6.663 1.000 94.760 ? 98  ASN A OD1 1 
ATOM 760  N N   ? THR A 1  99 ? -19.654   5.001  -9.212 1.000 93.130 ? 99  THR A N   1 
ATOM 761  C CA  ? THR A 1  99 ? -18.700   4.976 -10.315 1.000 93.130 ? 99  THR A CA  1 
ATOM 762  C C   ? THR A 1  99 ? -17.326   5.450  -9.852 1.000 93.130 ? 99  THR A C   1 
ATOM 763  C CB  ? THR A 1  99 ? -19.179   5.852 -11.488 1.000 93.130 ? 99  THR A CB  1 
ATOM 764  O O   ? THR A 1  99 ? -16.316   5.171 -10.501 1.000 93.130 ? 99  THR A O   1 
ATOM 765  C CG2 ? THR A 1  99 ? -20.438   5.274 -12.127 1.000 93.130 ? 99  THR A CG2 1 
ATOM 766  O OG1 ? THR A 1  99 ? -19.464   7.171 -11.006 1.000 93.130 ? 99  THR A OG1 1 
ATOM 767  N N   ? ARG A 1 100 ? -17.164   6.037  -8.673 1.000 93.870 ? 100 ARG A N   1 
ATOM 768  C CA  ? ARG A 1 100 ? -15.928   6.637  -8.181 1.000 93.870 ? 100 ARG A CA  1 
ATOM 769  C C   ? ARG A 1 100 ? -15.382   5.864  -6.986 1.000 93.870 ? 100 ARG A C   1 
ATOM 770  C CB  ? ARG A 1 100 ? -16.155   8.101  -7.800 1.000 93.870 ? 100 ARG A CB  1 
ATOM 771  O O   ? ARG A 1 100 ? -14.202   5.984  -6.648 1.000 93.870 ? 100 ARG A O   1 
ATOM 772  C CG  ? ARG A 1 100 ? -16.467   9.004  -8.982 1.000 93.870 ? 100 ARG A CG  1 
ATOM 773  C CD  ? ARG A 1 100 ? -16.776  10.427  -8.538 1.000 93.870 ? 100 ARG A CD  1 
ATOM 774  N NE  ? ARG A 1 100 ? -16.869  11.339  -9.675 1.000 93.870 ? 100 ARG A NE  1 
ATOM 775  N NH1 ? ARG A 1 100 ? -19.081  10.863 -10.140 1.000 93.870 ? 100 ARG A NH1 1 
ATOM 776  N NH2 ? ARG A 1 100 ? -17.935  12.379 -11.423 1.000 93.870 ? 100 ARG A NH2 1 
ATOM 777  C CZ  ? ARG A 1 100 ? -17.962  11.525 -10.410 1.000 93.870 ? 100 ARG A CZ  1 
ATOM 778  N N   ? VAL A 1 101 ? -16.201   5.092  -6.297 1.000 97.110 ? 101 VAL A N   1 
ATOM 779  C CA  ? VAL A 1 101 ? -15.819   4.242  -5.174 1.000 97.110 ? 101 VAL A CA  1 
ATOM 780  C C   ? VAL A 1 101 ? -16.299   2.813  -5.420 1.000 97.110 ? 101 VAL A C   1 
ATOM 781  C CB  ? VAL A 1 101 ? -16.390   4.773  -3.840 1.000 97.110 ? 101 VAL A CB  1 
ATOM 782  O O   ? VAL A 1 101 ? -17.504   2.551  -5.440 1.000 97.110 ? 101 VAL A O   1 
ATOM 783  C CG1 ? VAL A 1 101 ? -15.949   3.891  -2.674 1.000 97.110 ? 101 VAL A CG1 1 
ATOM 784  C CG2 ? VAL A 1 101 ? -15.957   6.220  -3.613 1.000 97.110 ? 101 VAL A CG2 1 
ATOM 785  N N   ? ARG A 1 102 ? -15.245   1.932  -5.632 1.000 97.260 ? 102 ARG A N   1 
ATOM 786  C CA  ? ARG A 1 102 ? -15.539   0.518  -5.842 1.000 97.260 ? 102 ARG A CA  1 
ATOM 787  C C   ? ARG A 1 102 ? -14.524  -0.365  -5.125 1.000 97.260 ? 102 ARG A C   1 
ATOM 788  C CB  ? ARG A 1 102 ? -15.557   0.188  -7.337 1.000 97.260 ? 102 ARG A CB  1 
ATOM 789  O O   ? ARG A 1 102 ? -13.387   0.051  -4.890 1.000 97.260 ? 102 ARG A O   1 
ATOM 790  C CG  ? ARG A 1 102 ? -16.701   0.839  -8.097 1.000 97.260 ? 102 ARG A CG  1 
ATOM 791  C CD  ? ARG A 1 102 ? -16.692   0.450  -9.569 1.000 97.260 ? 102 ARG A CD  1 
ATOM 792  N NE  ? ARG A 1 102 ? -17.049  -0.953  -9.759 1.000 97.260 ? 102 ARG A NE  1 
ATOM 793  N NH1 ? ARG A 1 102 ? -16.751  -0.933 -12.050 1.000 97.260 ? 102 ARG A NH1 1 
ATOM 794  N NH2 ? ARG A 1 102 ? -17.409  -2.857 -10.991 1.000 97.260 ? 102 ARG A NH2 1 
ATOM 795  C CZ  ? ARG A 1 102 ? -17.069  -1.578 -10.933 1.000 97.260 ? 102 ARG A CZ  1 
ATOM 796  N N   ? SER A 1 103 ? -15.028  -1.599  -4.821 1.000 98.120 ? 103 SER A N   1 
ATOM 797  C CA  ? SER A 1 103 ? -14.109  -2.564  -4.226 1.000 98.120 ? 103 SER A CA  1 
ATOM 798  C C   ? SER A 1 103 ? -13.327  -3.317  -5.298 1.000 98.120 ? 103 SER A C   1 
ATOM 799  C CB  ? SER A 1 103 ? -14.870  -3.557  -3.346 1.000 98.120 ? 103 SER A CB  1 
ATOM 800  O O   ? SER A 1 103 ? -13.779  -3.429  -6.439 1.000 98.120 ? 103 SER A O   1 
ATOM 801  O OG  ? SER A 1 103 ? -15.693  -4.399  -4.135 1.000 98.120 ? 103 SER A OG  1 
ATOM 802  N N   ? ILE A 1 104 ? -12.075  -3.785  -4.888 1.000 98.480 ? 104 ILE A N   1 
ATOM 803  C CA  ? ILE A 1 104 ? -11.277  -4.660  -5.740 1.000 98.480 ? 104 ILE A CA  1 
ATOM 804  C C   ? ILE A 1 104 ? -11.337  -6.091  -5.210 1.000 98.480 ? 104 ILE A C   1 
ATOM 805  C CB  ? ILE A 1 104 ?  -9.810  -4.182  -5.824 1.000 98.480 ? 104 ILE A CB  1 
ATOM 806  O O   ? ILE A 1 104 ? -11.382  -6.310  -3.997 1.000 98.480 ? 104 ILE A O   1 
ATOM 807  C CG1 ? ILE A 1 104 ?  -9.046  -4.987  -6.882 1.000 98.480 ? 104 ILE A CG1 1 
ATOM 808  C CG2 ? ILE A 1 104 ?  -9.128  -4.287  -4.457 1.000 98.480 ? 104 ILE A CG2 1 
ATOM 809  C CD1 ? ILE A 1 104 ?  -9.395  -4.613  -8.316 1.000 98.480 ? 104 ILE A CD1 1 
ATOM 810  N N   ? SER A 1 105 ? -11.395  -7.036  -6.138 1.000 98.110 ? 105 SER A N   1 
ATOM 811  C CA  ? SER A 1 105 ? -11.489  -8.439  -5.746 1.000 98.110 ? 105 SER A CA  1 
ATOM 812  C C   ? SER A 1 105 ? -10.162  -8.949  -5.195 1.000 98.110 ? 105 SER A C   1 
ATOM 813  C CB  ? SER A 1 105 ? -11.923  -9.300  -6.933 1.000 98.110 ? 105 SER A CB  1 
ATOM 814  O O   ? SER A 1 105 ?  -9.094  -8.552  -5.667 1.000 98.110 ? 105 SER A O   1 
ATOM 815  O OG  ? SER A 1 105 ? -13.200  -8.904  -7.402 1.000 98.110 ? 105 SER A OG  1 
ATOM 816  N N   ? LEU A 1 106 ? -10.295  -9.842  -4.197 1.000 98.440 ? 106 LEU A N   1 
ATOM 817  C CA  ? LEU A 1 106 ?  -9.122 -10.574  -3.732 1.000 98.440 ? 106 LEU A CA  1 
ATOM 818  C C   ? LEU A 1 106 ?  -8.706 -11.635  -4.745 1.000 98.440 ? 106 LEU A C   1 
ATOM 819  C CB  ? LEU A 1 106 ?  -9.401 -11.228  -2.376 1.000 98.440 ? 106 LEU A CB  1 
ATOM 820  O O   ? LEU A 1 106 ?  -9.552 -12.202  -5.440 1.000 98.440 ? 106 LEU A O   1 
ATOM 821  C CG  ? LEU A 1 106 ?  -9.656 -10.279  -1.204 1.000 98.440 ? 106 LEU A CG  1 
ATOM 822  C CD1 ? LEU A 1 106 ? -10.086 -11.063   0.030 1.000 98.440 ? 106 LEU A CD1 1 
ATOM 823  C CD2 ? LEU A 1 106 ?  -8.411  -9.448  -0.909 1.000 98.440 ? 106 LEU A CD2 1 
ATOM 824  N N   ? PRO A 1 107 ?  -7.414 -11.867  -4.822 1.000 97.990 ? 107 PRO A N   1 
ATOM 825  C CA  ? PRO A 1 107 ?  -6.953 -12.847  -5.809 1.000 97.990 ? 107 PRO A CA  1 
ATOM 826  C C   ? PRO A 1 107 ?  -7.412 -14.267  -5.489 1.000 97.990 ? 107 PRO A C   1 
ATOM 827  C CB  ? PRO A 1 107 ?  -5.428 -12.736  -5.731 1.000 97.990 ? 107 PRO A CB  1 
ATOM 828  O O   ? PRO A 1 107 ?  -7.478 -14.650  -4.319 1.000 97.990 ? 107 PRO A O   1 
ATOM 829  C CG  ? PRO A 1 107 ?  -5.151 -12.257  -4.342 1.000 97.990 ? 107 PRO A CG  1 
ATOM 830  C CD  ? PRO A 1 107 ?  -6.274 -11.357  -3.915 1.000 97.990 ? 107 PRO A CD  1 
ATOM 831  N N   ? THR A 1 108 ?  -7.725 -15.011  -6.515 1.000 96.450 ? 108 THR A N   1 
ATOM 832  C CA  ? THR A 1 108 ?  -8.089 -16.416  -6.364 1.000 96.450 ? 108 THR A CA  1 
ATOM 833  C C   ? THR A 1 108 ?  -6.849 -17.305  -6.419 1.000 96.450 ? 108 THR A C   1 
ATOM 834  C CB  ? THR A 1 108 ?  -9.086 -16.854  -7.452 1.000 96.450 ? 108 THR A CB  1 
ATOM 835  O O   ? THR A 1 108 ?  -6.867 -18.435  -5.928 1.000 96.450 ? 108 THR A O   1 
ATOM 836  C CG2 ? THR A 1 108 ? -10.406 -16.100  -7.325 1.000 96.450 ? 108 THR A CG2 1 
ATOM 837  O OG1 ? THR A 1 108 ?  -8.522 -16.593  -8.743 1.000 96.450 ? 108 THR A OG1 1 
ATOM 838  N N   ? SER A 1 109 ?  -5.791 -16.810  -7.050 1.000 97.370 ? 109 SER A N   1 
ATOM 839  C CA  ? SER A 1 109 ?  -4.469 -17.422  -7.120 1.000 97.370 ? 109 SER A CA  1 
ATOM 840  C C   ? SER A 1 109 ?  -3.379 -16.368  -7.281 1.000 97.370 ? 109 SER A C   1 
ATOM 841  C CB  ? SER A 1 109 ?  -4.400 -18.418  -8.278 1.000 97.370 ? 109 SER A CB  1 
ATOM 842  O O   ? SER A 1 109 ?  -3.665 -15.220  -7.627 1.000 97.370 ? 109 SER A O   1 
ATOM 843  O OG  ? SER A 1 109 ?  -4.590 -17.761  -9.519 1.000 97.370 ? 109 SER A OG  1 
ATOM 844  N N   ? CYS A 1 110 ?  -2.136 -16.908  -6.980 1.000 97.940 ? 110 CYS A N   1 
ATOM 845  C CA  ? CYS A 1 110 ?  -1.019 -15.985  -7.150 1.000 97.940 ? 110 CYS A CA  1 
ATOM 846  C C   ? CYS A 1 110 ?  -0.741 -15.732  -8.627 1.000 97.940 ? 110 CYS A C   1 
ATOM 847  C CB  ? CYS A 1 110 ?   0.237 -16.533  -6.473 1.000 97.940 ? 110 CYS A CB  1 
ATOM 848  O O   ? CYS A 1 110 ?  -0.898 -16.630  -9.456 1.000 97.940 ? 110 CYS A O   1 
ATOM 849  S SG  ? CYS A 1 110 ?   0.093 -16.673  -4.678 1.000 97.940 ? 110 CYS A SG  1 
ATOM 850  N N   ? VAL A 1 111 ?  -0.312 -14.498  -8.945 1.000 97.320 ? 111 VAL A N   1 
ATOM 851  C CA  ? VAL A 1 111 ?   0.016 -14.127 -10.317 1.000 97.320 ? 111 VAL A CA  1 
ATOM 852  C C   ? VAL A 1 111 ?   1.338 -14.773 -10.725 1.000 97.320 ? 111 VAL A C   1 
ATOM 853  C CB  ? VAL A 1 111 ?   0.098 -12.593 -10.486 1.000 97.320 ? 111 VAL A CB  1 
ATOM 854  O O   ? VAL A 1 111 ?   2.166 -15.100  -9.872 1.000 97.320 ? 111 VAL A O   1 
ATOM 855  C CG1 ? VAL A 1 111 ?  -1.291 -11.965 -10.392 1.000 97.320 ? 111 VAL A CG1 1 
ATOM 856  C CG2 ? VAL A 1 111 ?   1.034 -11.991  -9.440 1.000 97.320 ? 111 VAL A CG2 1 
ATOM 857  N N   ? THR A 1 112 ?   1.592 -14.928 -12.052 1.000 96.810 ? 112 THR A N   1 
ATOM 858  C CA  ? THR A 1 112 ?   2.810 -15.542 -12.568 1.000 96.810 ? 112 THR A CA  1 
ATOM 859  C C   ? THR A 1 112 ?   3.819 -14.475 -12.985 1.000 96.810 ? 112 THR A C   1 
ATOM 860  C CB  ? THR A 1 112 ?   2.509 -16.462 -13.765 1.000 96.810 ? 112 THR A CB  1 
ATOM 861  O O   ? THR A 1 112 ?   3.448 -13.325 -13.231 1.000 96.810 ? 112 THR A O   1 
ATOM 862  C CG2 ? THR A 1 112 ?   1.585 -17.606 -13.360 1.000 96.810 ? 112 THR A CG2 1 
ATOM 863  O OG1 ? THR A 1 112 ?   1.879 -15.698 -14.801 1.000 96.810 ? 112 THR A OG1 1 
ATOM 864  N N   ? THR A 1 113 ?   5.082 -14.875 -13.026 1.000 97.750 ? 113 THR A N   1 
ATOM 865  C CA  ? THR A 1 113 ?   6.171 -14.005 -13.456 1.000 97.750 ? 113 THR A CA  1 
ATOM 866  C C   ? THR A 1 113 ?   5.851 -13.364 -14.803 1.000 97.750 ? 113 THR A C   1 
ATOM 867  C CB  ? THR A 1 113 ?   7.498 -14.779 -13.554 1.000 97.750 ? 113 THR A CB  1 
ATOM 868  O O   ? THR A 1 113 ?   5.305 -14.018 -15.694 1.000 97.750 ? 113 THR A O   1 
ATOM 869  C CG2 ? THR A 1 113 ?   8.612 -13.893 -14.103 1.000 97.750 ? 113 THR A CG2 1 
ATOM 870  O OG1 ? THR A 1 113 ?   7.871 -15.244 -12.251 1.000 97.750 ? 113 THR A OG1 1 
ATOM 871  N N   ? GLY A 1 114 ?   6.153 -12.111 -14.970 1.000 97.860 ? 114 GLY A N   1 
ATOM 872  C CA  ? GLY A 1 114 ?   5.972 -11.399 -16.225 1.000 97.860 ? 114 GLY A CA  1 
ATOM 873  C C   ? GLY A 1 114 ?   4.618 -10.723 -16.337 1.000 97.860 ? 114 GLY A C   1 
ATOM 874  O O   ? GLY A 1 114 ?   4.392  -9.922 -17.246 1.000 97.860 ? 114 GLY A O   1 
ATOM 875  N N   ? THR A 1 115 ?   3.656 -11.146 -15.482 1.000 98.290 ? 115 THR A N   1 
ATOM 876  C CA  ? THR A 1 115 ?   2.347 -10.503 -15.475 1.000 98.290 ? 115 THR A CA  1 
ATOM 877  C C   ? THR A 1 115 ?   2.483  -9.001 -15.245 1.000 98.290 ? 115 THR A C   1 
ATOM 878  C CB  ? THR A 1 115 ?   1.433 -11.109 -14.394 1.000 98.290 ? 115 THR A CB  1 
ATOM 879  O O   ? THR A 1 115 ?   3.175  -8.569 -14.320 1.000 98.290 ? 115 THR A O   1 
ATOM 880  C CG2 ? THR A 1 115 ?   0.066 -10.432 -14.386 1.000 98.290 ? 115 THR A CG2 1 
ATOM 881  O OG1 ? THR A 1 115 ?   1.259 -12.508 -14.653 1.000 98.290 ? 115 THR A OG1 1 
ATOM 882  N N   ? GLN A 1 116 ?   1.780  -8.193 -16.100 1.000 97.690 ? 116 GLN A N   1 
ATOM 883  C CA  ? GLN A 1 116 ?   1.778  -6.742 -15.951 1.000 97.690 ? 116 GLN A CA  1 
ATOM 884  C C   ? GLN A 1 116 ?   0.770  -6.299 -14.894 1.000 97.690 ? 116 GLN A C   1 
ATOM 885  C CB  ? GLN A 1 116 ?   1.469  -6.065 -17.287 1.000 97.690 ? 116 GLN A CB  1 
ATOM 886  O O   ? GLN A 1 116 ?  -0.411  -6.643 -14.972 1.000 97.690 ? 116 GLN A O   1 
ATOM 887  C CG  ? GLN A 1 116 ?   2.565  -6.236 -18.331 1.000 97.690 ? 116 GLN A CG  1 
ATOM 888  C CD  ? GLN A 1 116 ?   3.894  -5.655 -17.887 1.000 97.690 ? 116 GLN A CD  1 
ATOM 889  N NE2 ? GLN A 1 116 ?   4.943  -6.468 -17.937 1.000 97.690 ? 116 GLN A NE2 1 
ATOM 890  O OE1 ? GLN A 1 116 ?   3.977  -4.484 -17.504 1.000 97.690 ? 116 GLN A OE1 1 
ATOM 891  N N   ? CYS A 1 117 ?   1.252  -5.516 -14.013 1.000 98.120 ? 117 CYS A N   1 
ATOM 892  C CA  ? CYS A 1 117 ?   0.415  -5.079 -12.901 1.000 98.120 ? 117 CYS A CA  1 
ATOM 893  C C   ? CYS A 1 117 ?   0.380  -3.558 -12.809 1.000 98.120 ? 117 CYS A C   1 
ATOM 894  C CB  ? CYS A 1 117 ?   0.922  -5.667 -11.585 1.000 98.120 ? 117 CYS A CB  1 
ATOM 895  O O   ? CYS A 1 117 ?   1.354  -2.889 -13.158 1.000 98.120 ? 117 CYS A O   1 
ATOM 896  S SG  ? CYS A 1 117 ?   0.914  -7.473 -11.543 1.000 98.120 ? 117 CYS A SG  1 
ATOM 897  N N   ? LEU A 1 118 ?  -0.740  -3.075 -12.357 1.000 97.710 ? 118 LEU A N   1 
ATOM 898  C CA  ? LEU A 1 118 ?  -0.895  -1.647 -12.104 1.000 97.710 ? 118 LEU A CA  1 
ATOM 899  C C   ? LEU A 1 118 ?  -0.623  -1.321 -10.640 1.000 97.710 ? 118 LEU A C   1 
ATOM 900  C CB  ? LEU A 1 118 ?  -2.303  -1.185 -12.488 1.000 97.710 ? 118 LEU A CB  1 
ATOM 901  O O   ? LEU A 1 118 ?  -1.241  -1.901  -9.745 1.000 97.710 ? 118 LEU A O   1 
ATOM 902  C CG  ? LEU A 1 118 ?  -2.598   0.306 -12.316 1.000 97.710 ? 118 LEU A CG  1 
ATOM 903  C CD1 ? LEU A 1 118 ?  -1.900   1.114 -13.405 1.000 97.710 ? 118 LEU A CD1 1 
ATOM 904  C CD2 ? LEU A 1 118 ?  -4.102   0.560 -12.336 1.000 97.710 ? 118 LEU A CD2 1 
ATOM 905  N N   ? ILE A 1 119 ?   0.322  -0.348 -10.440 1.000 97.020 ? 119 ILE A N   1 
ATOM 906  C CA  ? ILE A 1 119 ?   0.614   0.222  -9.129 1.000 97.020 ? 119 ILE A CA  1 
ATOM 907  C C   ? ILE A 1 119 ?   0.063   1.644  -9.050 1.000 97.020 ? 119 ILE A C   1 
ATOM 908  C CB  ? ILE A 1 119 ?   2.132   0.219  -8.838 1.000 97.020 ? 119 ILE A CB  1 
ATOM 909  O O   ? ILE A 1 119 ?   0.233   2.435  -9.981 1.000 97.020 ? 119 ILE A O   1 
ATOM 910  C CG1 ? ILE A 1 119 ?   2.711  -1.186  -9.037 1.000 97.020 ? 119 ILE A CG1 1 
ATOM 911  C CG2 ? ILE A 1 119 ?   2.410   0.730  -7.421 1.000 97.020 ? 119 ILE A CG2 1 
ATOM 912  C CD1 ? ILE A 1 119 ?   4.226  -1.216  -9.189 1.000 97.020 ? 119 ILE A CD1 1 
ATOM 913  N N   ? SER A 1 120 ?  -0.587   1.971  -7.967 1.000 96.650 ? 120 SER A N   1 
ATOM 914  C CA  ? SER A 1 120 ?  -1.159   3.310  -7.868 1.000 96.650 ? 120 SER A CA  1 
ATOM 915  C C   ? SER A 1 120 ?  -0.973   3.889  -6.469 1.000 96.650 ? 120 SER A C   1 
ATOM 916  C CB  ? SER A 1 120 ?  -2.645   3.286  -8.225 1.000 96.650 ? 120 SER A CB  1 
ATOM 917  O O   ? SER A 1 120 ?  -0.876   3.144  -5.492 1.000 96.650 ? 120 SER A O   1 
ATOM 918  O OG  ? SER A 1 120 ?  -3.359   2.428  -7.352 1.000 96.650 ? 120 SER A OG  1 
ATOM 919  N N   ? GLY A 1 121 ?  -0.833   5.272  -6.393 1.000 95.420 ? 121 GLY A N   1 
ATOM 920  C CA  ? GLY A 1 121 ?  -0.689   5.912  -5.096 1.000 95.420 ? 121 GLY A CA  1 
ATOM 921  C C   ? GLY A 1 121 ?  -0.332   7.384  -5.193 1.000 95.420 ? 121 GLY A C   1 
ATOM 922  O O   ? GLY A 1 121 ?  -0.235   7.933  -6.292 1.000 95.420 ? 121 GLY A O   1 
ATOM 923  N N   ? TRP A 1 122 ?  -0.235   8.111  -4.001 1.000 93.760 ? 122 TRP A N   1 
ATOM 924  C CA  ? TRP A 1 122 ?   0.056   9.537  -3.894 1.000 93.760 ? 122 TRP A CA  1 
ATOM 925  C C   ? TRP A 1 122 ?   1.379   9.770  -3.172 1.000 93.760 ? 122 TRP A C   1 
ATOM 926  C CB  ? TRP A 1 122 ?  -1.075  10.263  -3.161 1.000 93.760 ? 122 TRP A CB  1 
ATOM 927  O O   ? TRP A 1 122 ?   1.576  10.813  -2.545 1.000 93.760 ? 122 TRP A O   1 
ATOM 928  C CG  ? TRP A 1 122 ?  -2.360  10.324  -3.931 1.000 93.760 ? 122 TRP A CG  1 
ATOM 929  C CD1 ? TRP A 1 122 ?  -2.720  11.260  -4.860 1.000 93.760 ? 122 TRP A CD1 1 
ATOM 930  C CD2 ? TRP A 1 122 ?  -3.458   9.411  -3.833 1.000 93.760 ? 122 TRP A CD2 1 
ATOM 931  C CE2 ? TRP A 1 122 ?  -4.451   9.855  -4.734 1.000 93.760 ? 122 TRP A CE2 1 
ATOM 932  C CE3 ? TRP A 1 122 ?  -3.698   8.260  -3.072 1.000 93.760 ? 122 TRP A CE3 1 
ATOM 933  N NE1 ? TRP A 1 122 ?  -3.977  10.984  -5.347 1.000 93.760 ? 122 TRP A NE1 1 
ATOM 934  C CH2 ? TRP A 1 122 ?  -5.876   8.063  -4.137 1.000 93.760 ? 122 TRP A CH2 1 
ATOM 935  C CZ2 ? TRP A 1 122 ?  -5.667   9.186  -4.893 1.000 93.760 ? 122 TRP A CZ2 1 
ATOM 936  C CZ3 ? TRP A 1 122 ?  -4.908   7.595  -3.232 1.000 93.760 ? 122 TRP A CZ3 1 
ATOM 937  N N   ? GLY A 1 123 ?   2.256   8.766  -3.118 1.000 84.870 ? 123 GLY A N   1 
ATOM 938  C CA  ? GLY A 1 123 ?   3.537   8.873  -2.439 1.000 84.870 ? 123 GLY A CA  1 
ATOM 939  C C   ? GLY A 1 123 ?   4.553   9.694  -3.210 1.000 84.870 ? 123 GLY A C   1 
ATOM 940  O O   ? GLY A 1 123 ?   4.207  10.365  -4.185 1.000 84.870 ? 123 GLY A O   1 
ATOM 941  N N   ? ASN A 1 124 ?   5.863   9.803  -2.737 1.000 82.170 ? 124 ASN A N   1 
ATOM 942  C CA  ? ASN A 1 124 ?   6.993  10.533  -3.303 1.000 82.170 ? 124 ASN A CA  1 
ATOM 943  C C   ? ASN A 1 124 ?   7.328  10.045  -4.709 1.000 82.170 ? 124 ASN A C   1 
ATOM 944  C CB  ? ASN A 1 124 ?   8.218  10.415  -2.393 1.000 82.170 ? 124 ASN A CB  1 
ATOM 945  O O   ? ASN A 1 124 ?   7.546   8.850  -4.920 1.000 82.170 ? 124 ASN A O   1 
ATOM 946  C CG  ? ASN A 1 124 ?   9.314  11.396  -2.760 1.000 82.170 ? 124 ASN A CG  1 
ATOM 947  N ND2 ? ASN A 1 124 ?  10.402  11.382  -1.999 1.000 82.170 ? 124 ASN A ND2 1 
ATOM 948  O OD1 ? ASN A 1 124 ?   9.184  12.162  -3.719 1.000 82.170 ? 124 ASN A OD1 1 
ATOM 949  N N   ? THR A 1 125 ?   7.468  10.988  -5.715 1.000 81.220 ? 125 THR A N   1 
ATOM 950  C CA  ? THR A 1 125 ?   7.665  10.605  -7.109 1.000 81.220 ? 125 THR A CA  1 
ATOM 951  C C   ? THR A 1 125 ?   9.131  10.750  -7.507 1.000 81.220 ? 125 THR A C   1 
ATOM 952  C CB  ? THR A 1 125 ?   6.789  11.452  -8.050 1.000 81.220 ? 125 THR A CB  1 
ATOM 953  O O   ? THR A 1 125 ?   9.476  10.619  -8.683 1.000 81.220 ? 125 THR A O   1 
ATOM 954  C CG2 ? THR A 1 125 ?   5.306  11.213  -7.785 1.000 81.220 ? 125 THR A CG2 1 
ATOM 955  O OG1 ? THR A 1 125 ?   7.081  12.840  -7.846 1.000 81.220 ? 125 THR A OG1 1 
ATOM 956  N N   ? ARG A 1 126 ?   9.993  11.089  -6.683 1.000 79.750 ? 126 ARG A N   1 
ATOM 957  C CA  ? ARG A 1 126 ?  11.411  11.254  -6.988 1.000 79.750 ? 126 ARG A CA  1 
ATOM 958  C C   ? ARG A 1 126 ?  12.251  10.203  -6.272 1.000 79.750 ? 126 ARG A C   1 
ATOM 959  C CB  ? ARG A 1 126 ?  11.884  12.657  -6.600 1.000 79.750 ? 126 ARG A CB  1 
ATOM 960  O O   ? ARG A 1 126 ?  11.904   9.766  -5.172 1.000 79.750 ? 126 ARG A O   1 
ATOM 961  C CG  ? ARG A 1 126 ?  11.281  13.767  -7.446 1.000 79.750 ? 126 ARG A CG  1 
ATOM 962  C CD  ? ARG A 1 126 ?  11.883  15.124  -7.109 1.000 79.750 ? 126 ARG A CD  1 
ATOM 963  N NE  ? ARG A 1 126 ?  11.393  16.168  -8.003 1.000 79.750 ? 126 ARG A NE  1 
ATOM 964  N NH1 ? ARG A 1 126 ?  12.759  17.826  -7.152 1.000 79.750 ? 126 ARG A NH1 1 
ATOM 965  N NH2 ? ARG A 1 126 ?  11.305  18.297  -8.861 1.000 79.750 ? 126 ARG A NH2 1 
ATOM 966  C CZ  ? ARG A 1 126 ?  11.820  17.428  -8.003 1.000 79.750 ? 126 ARG A CZ  1 
ATOM 967  N N   ? SER A 1 127 ?  13.308   9.742  -7.017 1.000 74.530 ? 127 SER A N   1 
ATOM 968  C CA  ? SER A 1 127 ?  14.270   8.799  -6.457 1.000 74.530 ? 127 SER A CA  1 
ATOM 969  C C   ? SER A 1 127 ?  15.173   9.473  -5.431 1.000 74.530 ? 127 SER A C   1 
ATOM 970  C CB  ? SER A 1 127 ?  15.120   8.178  -7.567 1.000 74.530 ? 127 SER A CB  1 
ATOM 971  O O   ? SER A 1 127 ?  15.697   8.816  -4.529 1.000 74.530 ? 127 SER A O   1 
ATOM 972  O OG  ? SER A 1 127 ?  15.822   9.179  -8.283 1.000 74.530 ? 127 SER A OG  1 
ATOM 973  N N   ? SER A 1 128 ?  15.365  10.782  -5.551 1.000 78.780 ? 128 SER A N   1 
ATOM 974  C CA  ? SER A 1 128 ?  16.052  11.685  -4.634 1.000 78.780 ? 128 SER A CA  1 
ATOM 975  C C   ? SER A 1 128 ?  15.280  12.989  -4.461 1.000 78.780 ? 128 SER A C   1 
ATOM 976  C CB  ? SER A 1 128 ?  17.466  11.983  -5.134 1.000 78.780 ? 128 SER A CB  1 
ATOM 977  O O   ? SER A 1 128 ?  14.586  13.432  -5.378 1.000 78.780 ? 128 SER A O   1 
ATOM 978  O OG  ? SER A 1 128 ?  17.428  12.724  -6.342 1.000 78.780 ? 128 SER A OG  1 
ATOM 979  N N   ? GLY A 1 129 ?  15.116  13.511  -3.141 1.000 79.410 ? 129 GLY A N   1 
ATOM 980  C CA  ? GLY A 1 129 ?  14.315  14.694  -2.867 1.000 79.410 ? 129 GLY A CA  1 
ATOM 981  C C   ? GLY A 1 129 ?  12.879  14.371  -2.500 1.000 79.410 ? 129 GLY A C   1 
ATOM 982  O O   ? GLY A 1 129 ?  12.559  13.228  -2.169 1.000 79.410 ? 129 GLY A O   1 
ATOM 983  N N   ? THR A 1 130 ?  12.057  15.516  -2.447 1.000 79.980 ? 130 THR A N   1 
ATOM 984  C CA  ? THR A 1 130 ?  10.656  15.337  -2.081 1.000 79.980 ? 130 THR A CA  1 
ATOM 985  C C   ? THR A 1 130 ?   9.738  15.911  -3.157 1.000 79.980 ? 130 THR A C   1 
ATOM 986  C CB  ? THR A 1 130 ?  10.343  16.001  -0.727 1.000 79.980 ? 130 THR A CB  1 
ATOM 987  O O   ? THR A 1 130 ?   9.895  17.065  -3.563 1.000 79.980 ? 130 THR A O   1 
ATOM 988  C CG2 ? THR A 1 130 ?  11.067  15.292   0.413 1.000 79.980 ? 130 THR A CG2 1 
ATOM 989  O OG1 ? THR A 1 130 ?  10.761  17.371  -0.766 1.000 79.980 ? 130 THR A OG1 1 
ATOM 990  N N   ? SER A 1 131 ?   8.888  15.084  -3.749 1.000 84.730 ? 131 SER A N   1 
ATOM 991  C CA  ? SER A 1 131 ?   7.824  15.474  -4.669 1.000 84.730 ? 131 SER A CA  1 
ATOM 992  C C   ? SER A 1 131 ?   6.560  14.656  -4.431 1.000 84.730 ? 131 SER A C   1 
ATOM 993  C CB  ? SER A 1 131 ?   8.282  15.310  -6.119 1.000 84.730 ? 131 SER A CB  1 
ATOM 994  O O   ? SER A 1 131 ?   6.461  13.512  -4.880 1.000 84.730 ? 131 SER A O   1 
ATOM 995  O OG  ? SER A 1 131 ?   7.277  15.748  -7.017 1.000 84.730 ? 131 SER A OG  1 
ATOM 996  N N   ? TYR A 1 132 ?   5.597  15.233  -3.685 1.000 86.080 ? 132 TYR A N   1 
ATOM 997  C CA  ? TYR A 1 132 ?   4.323  14.598  -3.367 1.000 86.080 ? 132 TYR A CA  1 
ATOM 998  C C   ? TYR A 1 132 ?   3.209  15.133  -4.259 1.000 86.080 ? 132 TYR A C   1 
ATOM 999  C CB  ? TYR A 1 132 ?   3.965  14.819  -1.894 1.000 86.080 ? 132 TYR A CB  1 
ATOM 1000 O O   ? TYR A 1 132 ?   2.740  16.257  -4.069 1.000 86.080 ? 132 TYR A O   1 
ATOM 1001 C CG  ? TYR A 1 132 ?   4.880  14.101  -0.933 1.000 86.080 ? 132 TYR A CG  1 
ATOM 1002 C CD1 ? TYR A 1 132 ?   4.669  12.764  -0.605 1.000 86.080 ? 132 TYR A CD1 1 
ATOM 1003 C CD2 ? TYR A 1 132 ?   5.958  14.759  -0.348 1.000 86.080 ? 132 TYR A CD2 1 
ATOM 1004 C CE1 ? TYR A 1 132 ?   5.509  12.099   0.282 1.000 86.080 ? 132 TYR A CE1 1 
ATOM 1005 C CE2 ? TYR A 1 132 ?   6.804  14.104   0.540 1.000 86.080 ? 132 TYR A CE2 1 
ATOM 1006 O OH  ? TYR A 1 132 ?   7.407  12.123   1.728 1.000 86.080 ? 132 TYR A OH  1 
ATOM 1007 C CZ  ? TYR A 1 132 ?   6.572  12.776   0.848 1.000 86.080 ? 132 TYR A CZ  1 
ATOM 1008 N N   ? PRO A 1 133 ?   2.853  14.296  -5.289 1.000 88.220 ? 133 PRO A N   1 
ATOM 1009 C CA  ? PRO A 1 133 ?   1.840  14.768  -6.237 1.000 88.220 ? 133 PRO A CA  1 
ATOM 1010 C C   ? PRO A 1 133 ?   0.461  14.918  -5.600 1.000 88.220 ? 133 PRO A C   1 
ATOM 1011 C CB  ? PRO A 1 133 ?   1.830  13.680  -7.313 1.000 88.220 ? 133 PRO A CB  1 
ATOM 1012 O O   ? PRO A 1 133 ?   0.115  14.170  -4.682 1.000 88.220 ? 133 PRO A O   1 
ATOM 1013 C CG  ? PRO A 1 133 ?   2.200  12.425  -6.591 1.000 88.220 ? 133 PRO A CG  1 
ATOM 1014 C CD  ? PRO A 1 133 ?   3.205  12.764  -5.528 1.000 88.220 ? 133 PRO A CD  1 
ATOM 1015 N N   ? ASP A 1 134 ?  -0.243  15.874  -6.096 1.000 90.470 ? 134 ASP A N   1 
ATOM 1016 C CA  ? ASP A 1 134 ?  -1.632  16.024  -5.676 1.000 90.470 ? 134 ASP A CA  1 
ATOM 1017 C C   ? ASP A 1 134 ?  -2.540  15.048  -6.420 1.000 90.470 ? 134 ASP A C   1 
ATOM 1018 C CB  ? ASP A 1 134 ?  -2.109  17.461  -5.902 1.000 90.470 ? 134 ASP A CB  1 
ATOM 1019 O O   ? ASP A 1 134 ?  -3.522  14.556  -5.861 1.000 90.470 ? 134 ASP A O   1 
ATOM 1020 C CG  ? ASP A 1 134 ?  -1.463  18.456  -4.954 1.000 90.470 ? 134 ASP A CG  1 
ATOM 1021 O OD1 ? ASP A 1 134 ?  -1.036  18.056  -3.849 1.000 90.470 ? 134 ASP A OD1 1 
ATOM 1022 O OD2 ? ASP A 1 134 ?  -1.382  19.650  -5.313 1.000 90.470 ? 134 ASP A OD2 1 
ATOM 1023 N N   ? LEU A 1 135 ?  -2.159  14.792  -7.664 1.000 94.410 ? 135 LEU A N   1 
ATOM 1024 C CA  ? LEU A 1 135 ?  -2.945  13.886  -8.494 1.000 94.410 ? 135 LEU A CA  1 
ATOM 1025 C C   ? LEU A 1 135 ?  -2.442  12.452  -8.361 1.000 94.410 ? 135 LEU A C   1 
ATOM 1026 C CB  ? LEU A 1 135 ?  -2.894  14.323  -9.960 1.000 94.410 ? 135 LEU A CB  1 
ATOM 1027 O O   ? LEU A 1 135 ?  -1.244  12.224  -8.182 1.000 94.410 ? 135 LEU A O   1 
ATOM 1028 C CG  ? LEU A 1 135 ?  -3.497  15.691 -10.282 1.000 94.410 ? 135 LEU A CG  1 
ATOM 1029 C CD1 ? LEU A 1 135 ?  -3.282  16.033 -11.752 1.000 94.410 ? 135 LEU A CD1 1 
ATOM 1030 C CD2 ? LEU A 1 135 ?  -4.981  15.717  -9.932 1.000 94.410 ? 135 LEU A CD2 1 
ATOM 1031 N N   ? LEU A 1 136 ?  -3.363  11.470  -8.451 1.000 95.050 ? 136 LEU A N   1 
ATOM 1032 C CA  ? LEU A 1 136 ?  -3.056  10.047  -8.351 1.000 95.050 ? 136 LEU A CA  1 
ATOM 1033 C C   ? LEU A 1 136 ?  -2.095   9.619  -9.454 1.000 95.050 ? 136 LEU A C   1 
ATOM 1034 C CB  ? LEU A 1 136 ?  -4.340   9.216  -8.426 1.000 95.050 ? 136 LEU A CB  1 
ATOM 1035 O O   ? LEU A 1 136 ?  -2.306   9.939 -10.626 1.000 95.050 ? 136 LEU A O   1 
ATOM 1036 C CG  ? LEU A 1 136 ?  -4.192   7.716  -8.166 1.000 95.050 ? 136 LEU A CG  1 
ATOM 1037 C CD1 ? LEU A 1 136 ?  -3.671   7.471  -6.754 1.000 95.050 ? 136 LEU A CD1 1 
ATOM 1038 C CD2 ? LEU A 1 136 ?  -5.522   7.002  -8.382 1.000 95.050 ? 136 LEU A CD2 1 
ATOM 1039 N N   ? GLN A 1 137 ?  -1.075   8.844  -8.965 1.000 96.490 ? 137 GLN A N   1 
ATOM 1040 C CA  ? GLN A 1 137 ?  -0.063   8.360  -9.897 1.000 96.490 ? 137 GLN A CA  1 
ATOM 1041 C C   ? GLN A 1 137 ?  -0.211   6.861 -10.140 1.000 96.490 ? 137 GLN A C   1 
ATOM 1042 C CB  ? GLN A 1 137 ?   1.341   8.671  -9.375 1.000 96.490 ? 137 GLN A CB  1 
ATOM 1043 O O   ? GLN A 1 137 ?  -0.617   6.118  -9.244 1.000 96.490 ? 137 GLN A O   1 
ATOM 1044 C CG  ? GLN A 1 137 ?   1.585  10.150  -9.111 1.000 96.490 ? 137 GLN A CG  1 
ATOM 1045 C CD  ? GLN A 1 137 ?   1.444  11.000 -10.359 1.000 96.490 ? 137 GLN A CD  1 
ATOM 1046 N NE2 ? GLN A 1 137 ?   0.568  11.998 -10.302 1.000 96.490 ? 137 GLN A NE2 1 
ATOM 1047 O OE1 ? GLN A 1 137 ?   2.118  10.764 -11.367 1.000 96.490 ? 137 GLN A OE1 1 
ATOM 1048 N N   ? CYS A 1 138 ?   0.214   6.432 -11.437 1.000 96.280 ? 138 CYS A N   1 
ATOM 1049 C CA  ? CYS A 1 138 ?   0.143   5.026 -11.821 1.000 96.280 ? 138 CYS A CA  1 
ATOM 1050 C C   ? CYS A 1 138 ?   1.427   4.584 -12.512 1.000 96.280 ? 138 CYS A C   1 
ATOM 1051 C CB  ? CYS A 1 138 ?  -1.053   4.781 -12.741 1.000 96.280 ? 138 CYS A CB  1 
ATOM 1052 O O   ? CYS A 1 138 ?   2.129   5.402 -13.109 1.000 96.280 ? 138 CYS A O   1 
ATOM 1053 S SG  ? CYS A 1 138 ?  -2.652   5.002 -11.930 1.000 96.280 ? 138 CYS A SG  1 
ATOM 1054 N N   ? LEU A 1 139 ?   1.591   3.217 -12.333 1.000 95.660 ? 139 LEU A N   1 
ATOM 1055 C CA  ? LEU A 1 139 ?   2.738   2.591 -12.982 1.000 95.660 ? 139 LEU A CA  1 
ATOM 1056 C C   ? LEU A 1 139 ?   2.428   1.147 -13.362 1.000 95.660 ? 139 LEU A C   1 
ATOM 1057 C CB  ? LEU A 1 139 ?   3.964   2.639 -12.066 1.000 95.660 ? 139 LEU A CB  1 
ATOM 1058 O O   ? LEU A 1 139 ?   1.968   0.366 -12.526 1.000 95.660 ? 139 LEU A O   1 
ATOM 1059 C CG  ? LEU A 1 139 ?   5.178   1.824 -12.515 1.000 95.660 ? 139 LEU A CG  1 
ATOM 1060 C CD1 ? LEU A 1 139 ?   5.766   2.410 -13.794 1.000 95.660 ? 139 LEU A CD1 1 
ATOM 1061 C CD2 ? LEU A 1 139 ?   6.228   1.776 -11.411 1.000 95.660 ? 139 LEU A CD2 1 
ATOM 1062 N N   ? ASN A 1 140 ?   2.699   0.841 -14.622 1.000 96.240 ? 140 ASN A N   1 
ATOM 1063 C CA  ? ASN A 1 140 ?   2.640  -0.550 -15.059 1.000 96.240 ? 140 ASN A CA  1 
ATOM 1064 C C   ? ASN A 1 140 ?   4.002  -1.229 -14.952 1.000 96.240 ? 140 ASN A C   1 
ATOM 1065 C CB  ? ASN A 1 140 ?   2.113  -0.640 -16.493 1.000 96.240 ? 140 ASN A CB  1 
ATOM 1066 O O   ? ASN A 1 140 ?   4.986  -0.750 -15.517 1.000 96.240 ? 140 ASN A O   1 
ATOM 1067 C CG  ? ASN A 1 140 ?   0.670  -0.190 -16.614 1.000 96.240 ? 140 ASN A CG  1 
ATOM 1068 N ND2 ? ASN A 1 140 ?   0.439   0.852 -17.404 1.000 96.240 ? 140 ASN A ND2 1 
ATOM 1069 O OD1 ? ASN A 1 140 ?  -0.229  -0.773 -16.003 1.000 96.240 ? 140 ASN A OD1 1 
ATOM 1070 N N   ? ALA A 1 141 ?   3.947  -2.339 -14.224 1.000 96.840 ? 141 ALA A N   1 
ATOM 1071 C CA  ? ALA A 1 141 ?   5.212  -3.036 -14.004 1.000 96.840 ? 141 ALA A CA  1 
ATOM 1072 C C   ? ALA A 1 141 ?   5.008  -4.548 -13.982 1.000 96.840 ? 141 ALA A C   1 
ATOM 1073 C CB  ? ALA A 1 141 ?   5.856  -2.570 -12.700 1.000 96.840 ? 141 ALA A CB  1 
ATOM 1074 O O   ? ALA A 1 141 ?   3.953  -5.033 -13.566 1.000 96.840 ? 141 ALA A O   1 
ATOM 1075 N N   ? PRO A 1 142 ?   6.100  -5.264 -14.427 1.000 97.730 ? 142 PRO A N   1 
ATOM 1076 C CA  ? PRO A 1 142 ?   6.001  -6.726 -14.438 1.000 97.730 ? 142 PRO A CA  1 
ATOM 1077 C C   ? PRO A 1 142 ?   6.307  -7.347 -13.077 1.000 97.730 ? 142 PRO A C   1 
ATOM 1078 C CB  ? PRO A 1 142 ?   7.045  -7.143 -15.476 1.000 97.730 ? 142 PRO A CB  1 
ATOM 1079 O O   ? PRO A 1 142 ?   7.123  -6.815 -12.320 1.000 97.730 ? 142 PRO A O   1 
ATOM 1080 C CG  ? PRO A 1 142 ?   8.120  -6.110 -15.373 1.000 97.730 ? 142 PRO A CG  1 
ATOM 1081 C CD  ? PRO A 1 142 ?   7.477  -4.775 -15.130 1.000 97.730 ? 142 PRO A CD  1 
ATOM 1082 N N   ? VAL A 1 143 ?   5.655  -8.486 -12.873 1.000 98.310 ? 143 VAL A N   1 
ATOM 1083 C CA  ? VAL A 1 143 ?   6.037  -9.319 -11.738 1.000 98.310 ? 143 VAL A CA  1 
ATOM 1084 C C   ? VAL A 1 143 ?   7.359 -10.023 -12.036 1.000 98.310 ? 143 VAL A C   1 
ATOM 1085 C CB  ? VAL A 1 143 ?   4.944 -10.357 -11.401 1.000 98.310 ? 143 VAL A CB  1 
ATOM 1086 O O   ? VAL A 1 143 ?   7.521 -10.628 -13.098 1.000 98.310 ? 143 VAL A O   1 
ATOM 1087 C CG1 ? VAL A 1 143 ?   5.403 -11.279 -10.273 1.000 98.310 ? 143 VAL A CG1 1 
ATOM 1088 C CG2 ? VAL A 1 143 ?   3.640  -9.655 -11.024 1.000 98.310 ? 143 VAL A CG2 1 
ATOM 1089 N N   ? LEU A 1 144 ?   8.310  -9.964 -11.071 1.000 98.050 ? 144 LEU A N   1 
ATOM 1090 C CA  ? LEU A 1 144 ?   9.602 -10.623 -11.228 1.000 98.050 ? 144 LEU A CA  1 
ATOM 1091 C C   ? LEU A 1 144 ?   9.558 -12.043 -10.675 1.000 98.050 ? 144 LEU A C   1 
ATOM 1092 C CB  ? LEU A 1 144 ?  10.702  -9.822 -10.525 1.000 98.050 ? 144 LEU A CB  1 
ATOM 1093 O O   ? LEU A 1 144 ?   8.727 -12.355  -9.819 1.000 98.050 ? 144 LEU A O   1 
ATOM 1094 C CG  ? LEU A 1 144 ?  10.875  -8.371 -10.974 1.000 98.050 ? 144 LEU A CG  1 
ATOM 1095 C CD1 ? LEU A 1 144 ?  12.018  -7.713 -10.209 1.000 98.050 ? 144 LEU A CD1 1 
ATOM 1096 C CD2 ? LEU A 1 144 ?  11.122  -8.301 -12.477 1.000 98.050 ? 144 LEU A CD2 1 
ATOM 1097 N N   ? SER A 1 145 ?  10.480 -12.827 -11.234 1.000 97.600 ? 145 SER A N   1 
ATOM 1098 C CA  ? SER A 1 145 ?  10.590 -14.181 -10.701 1.000 97.600 ? 145 SER A CA  1 
ATOM 1099 C C   ? SER A 1 145 ?  11.107 -14.169  -9.266 1.000 97.600 ? 145 SER A C   1 
ATOM 1100 C CB  ? SER A 1 145 ?  11.514 -15.028 -11.577 1.000 97.600 ? 145 SER A CB  1 
ATOM 1101 O O   ? SER A 1 145 ?  11.801 -13.236  -8.858 1.000 97.600 ? 145 SER A O   1 
ATOM 1102 O OG  ? SER A 1 145 ?  12.856 -14.585 -11.470 1.000 97.600 ? 145 SER A OG  1 
ATOM 1103 N N   ? SER A 1 146 ?  10.816 -15.253  -8.527 1.000 95.920 ? 146 SER A N   1 
ATOM 1104 C CA  ? SER A 1 146 ?  11.326 -15.397  -7.167 1.000 95.920 ? 146 SER A CA  1 
ATOM 1105 C C   ? SER A 1 146 ?  12.849 -15.322  -7.137 1.000 95.920 ? 146 SER A C   1 
ATOM 1106 C CB  ? SER A 1 146 ?  10.860 -16.719  -6.556 1.000 95.920 ? 146 SER A CB  1 
ATOM 1107 O O   ? SER A 1 146 ?  13.429 -14.726  -6.227 1.000 95.920 ? 146 SER A O   1 
ATOM 1108 O OG  ? SER A 1 146 ?   9.454 -16.723  -6.377 1.000 95.920 ? 146 SER A OG  1 
ATOM 1109 N N   ? SER A 1 147 ?  13.502 -15.918  -8.118 1.000 96.900 ? 147 SER A N   1 
ATOM 1110 C CA  ? SER A 1 147 ?  14.958 -15.910  -8.208 1.000 96.900 ? 147 SER A CA  1 
ATOM 1111 C C   ? SER A 1 147 ?  15.493 -14.492  -8.381 1.000 96.900 ? 147 SER A C   1 
ATOM 1112 C CB  ? SER A 1 147 ?  15.429 -16.786  -9.370 1.000 96.900 ? 147 SER A CB  1 
ATOM 1113 O O   ? SER A 1 147 ?  16.473 -14.110  -7.737 1.000 96.900 ? 147 SER A O   1 
ATOM 1114 O OG  ? SER A 1 147 ?  14.945 -16.287 -10.605 1.000 96.900 ? 147 SER A OG  1 
ATOM 1115 N N   ? GLN A 1 148 ?  14.849 -13.771  -9.280 1.000 97.240 ? 148 GLN A N   1 
ATOM 1116 C CA  ? GLN A 1 148 ?  15.262 -12.386  -9.479 1.000 97.240 ? 148 GLN A CA  1 
ATOM 1117 C C   ? GLN A 1 148 ?  15.066 -11.566  -8.207 1.000 97.240 ? 148 GLN A C   1 
ATOM 1118 C CB  ? GLN A 1 148 ?  14.486 -11.754 -10.635 1.000 97.240 ? 148 GLN A CB  1 
ATOM 1119 O O   ? GLN A 1 148 ?  15.913 -10.742  -7.856 1.000 97.240 ? 148 GLN A O   1 
ATOM 1120 C CG  ? GLN A 1 148 ?  14.888 -12.282 -12.006 1.000 97.240 ? 148 GLN A CG  1 
ATOM 1121 C CD  ? GLN A 1 148 ?  13.991 -11.770 -13.118 1.000 97.240 ? 148 GLN A CD  1 
ATOM 1122 N NE2 ? GLN A 1 148 ?  14.600 -11.264 -14.185 1.000 97.240 ? 148 GLN A NE2 1 
ATOM 1123 O OE1 ? GLN A 1 148 ?  12.761 -11.829 -13.019 1.000 97.240 ? 148 GLN A OE1 1 
ATOM 1124 N N   ? CYS A 1 149 ?  13.944 -11.784  -7.567 1.000 96.750 ? 149 CYS A N   1 
ATOM 1125 C CA  ? CYS A 1 149 ?  13.625 -11.068  -6.336 1.000 96.750 ? 149 CYS A CA  1 
ATOM 1126 C C   ? CYS A 1 149 ?  14.632 -11.394  -5.239 1.000 96.750 ? 149 CYS A C   1 
ATOM 1127 C CB  ? CYS A 1 149 ?  12.213 -11.415  -5.865 1.000 96.750 ? 149 CYS A CB  1 
ATOM 1128 O O   ? CYS A 1 149 ?  15.169 -10.490  -4.596 1.000 96.750 ? 149 CYS A O   1 
ATOM 1129 S SG  ? CYS A 1 149 ?  11.536 -10.241  -4.671 1.000 96.750 ? 149 CYS A SG  1 
ATOM 1130 N N   ? THR A 1 150 ?  14.994 -12.585  -5.051 1.000 96.490 ? 150 THR A N   1 
ATOM 1131 C CA  ? THR A 1 150 ?  15.943 -13.041  -4.042 1.000 96.490 ? 150 THR A CA  1 
ATOM 1132 C C   ? THR A 1 150 ?  17.355 -12.564  -4.371 1.000 96.490 ? 150 THR A C   1 
ATOM 1133 C CB  ? THR A 1 150 ?  15.933 -14.576  -3.919 1.000 96.490 ? 150 THR A CB  1 
ATOM 1134 O O   ? THR A 1 150 ?  18.121 -12.209  -3.474 1.000 96.490 ? 150 THR A O   1 
ATOM 1135 C CG2 ? THR A 1 150 ?  16.924 -15.050  -2.862 1.000 96.490 ? 150 THR A CG2 1 
ATOM 1136 O OG1 ? THR A 1 150 ?  14.617 -15.011  -3.554 1.000 96.490 ? 150 THR A OG1 1 
ATOM 1137 N N   ? LYS A 1 151 ?  17.713 -12.618  -5.658 1.000 96.960 ? 151 LYS A N   1 
ATOM 1138 C CA  ? LYS A 1 151 ?  19.017 -12.126  -6.090 1.000 96.960 ? 151 LYS A CA  1 
ATOM 1139 C C   ? LYS A 1 151 ?  19.168 -10.636  -5.798 1.000 96.960 ? 151 LYS A C   1 
ATOM 1140 C CB  ? LYS A 1 151 ?  19.223 -12.391  -7.583 1.000 96.960 ? 151 LYS A CB  1 
ATOM 1141 O O   ? LYS A 1 151 ?  20.243 -10.181  -5.404 1.000 96.960 ? 151 LYS A O   1 
ATOM 1142 C CG  ? LYS A 1 151 ?  20.630 -12.086  -8.077 1.000 96.960 ? 151 LYS A CG  1 
ATOM 1143 C CD  ? LYS A 1 151 ?  20.791 -12.433  -9.552 1.000 96.960 ? 151 LYS A CD  1 
ATOM 1144 C CE  ? LYS A 1 151 ?  22.180 -12.074 -10.062 1.000 96.960 ? 151 LYS A CE  1 
ATOM 1145 N NZ  ? LYS A 1 151 ?  22.362 -12.465 -11.492 1.000 96.960 ? 151 LYS A NZ  1 
ATOM 1146 N N   ? ALA A 1 152 ?  18.061  -9.936  -5.965 1.000 96.000 ? 152 ALA A N   1 
ATOM 1147 C CA  ? ALA A 1 152 ?  18.082  -8.494  -5.731 1.000 96.000 ? 152 ALA A CA  1 
ATOM 1148 C C   ? ALA A 1 152 ?  18.259  -8.182  -4.248 1.000 96.000 ? 152 ALA A C   1 
ATOM 1149 C CB  ? ALA A 1 152 ?  16.802  -7.851  -6.259 1.000 96.000 ? 152 ALA A CB  1 
ATOM 1150 O O   ? ALA A 1 152 ?  18.879  -7.178  -3.888 1.000 96.000 ? 152 ALA A O   1 
ATOM 1151 N N   ? TYR A 1 153 ?  17.765  -9.081  -3.406 1.000 96.010 ? 153 TYR A N   1 
ATOM 1152 C CA  ? TYR A 1 153 ?  17.792  -8.912  -1.957 1.000 96.010 ? 153 TYR A CA  1 
ATOM 1153 C C   ? TYR A 1 153 ?  18.210 -10.204  -1.265 1.000 96.010 ? 153 TYR A C   1 
ATOM 1154 C CB  ? TYR A 1 153 ?  16.420  -8.465  -1.443 1.000 96.010 ? 153 TYR A CB  1 
ATOM 1155 O O   ? TYR A 1 153 ?  17.400 -10.844  -0.591 1.000 96.010 ? 153 TYR A O   1 
ATOM 1156 C CG  ? TYR A 1 153 ?  15.901  -7.213  -2.108 1.000 96.010 ? 153 TYR A CG  1 
ATOM 1157 C CD1 ? TYR A 1 153 ?  16.396  -5.959  -1.758 1.000 96.010 ? 153 TYR A CD1 1 
ATOM 1158 C CD2 ? TYR A 1 153 ?  14.916  -7.281  -3.087 1.000 96.010 ? 153 TYR A CD2 1 
ATOM 1159 C CE1 ? TYR A 1 153 ?  15.920  -4.802  -2.366 1.000 96.010 ? 153 TYR A CE1 1 
ATOM 1160 C CE2 ? TYR A 1 153 ?  14.432  -6.131  -3.702 1.000 96.010 ? 153 TYR A CE2 1 
ATOM 1161 O OH  ? TYR A 1 153 ?  14.465  -3.757  -3.941 1.000 96.010 ? 153 TYR A OH  1 
ATOM 1162 C CZ  ? TYR A 1 153 ?  14.940  -4.898  -3.336 1.000 96.010 ? 153 TYR A CZ  1 
ATOM 1163 N N   ? PRO A 1 154 ?  19.461 -10.652  -1.272 1.000 95.320 ? 154 PRO A N   1 
ATOM 1164 C CA  ? PRO A 1 154 ?  19.875 -11.935  -0.699 1.000 95.320 ? 154 PRO A CA  1 
ATOM 1165 C C   ? PRO A 1 154 ?  19.602 -12.027   0.801 1.000 95.320 ? 154 PRO A C   1 
ATOM 1166 C CB  ? PRO A 1 154 ?  21.378 -11.980  -0.984 1.000 95.320 ? 154 PRO A CB  1 
ATOM 1167 O O   ? PRO A 1 154 ?  20.035 -11.160   1.565 1.000 95.320 ? 154 PRO A O   1 
ATOM 1168 C CG  ? PRO A 1 154 ?  21.577 -11.046  -2.134 1.000 95.320 ? 154 PRO A CG  1 
ATOM 1169 C CD  ? PRO A 1 154 ?  20.563  -9.942  -2.032 1.000 95.320 ? 154 PRO A CD  1 
ATOM 1170 N N   ? GLY A 1 155 ?  18.686 -13.093   1.233 1.000 94.640 ? 155 GLY A N   1 
ATOM 1171 C CA  ? GLY A 1 155 ?  18.433 -13.381   2.636 1.000 94.640 ? 155 GLY A CA  1 
ATOM 1172 C C   ? GLY A 1 155 ?  17.335 -12.520   3.233 1.000 94.640 ? 155 GLY A C   1 
ATOM 1173 O O   ? GLY A 1 155 ?  17.035 -12.625   4.424 1.000 94.640 ? 155 GLY A O   1 
ATOM 1174 N N   ? GLN A 1 156 ?  16.701 -11.669   2.370 1.000 95.910 ? 156 GLN A N   1 
ATOM 1175 C CA  ? GLN A 1 156 ?  15.736 -10.706   2.891 1.000 95.910 ? 156 GLN A CA  1 
ATOM 1176 C C   ? GLN A 1 156 ?  14.336 -10.983   2.352 1.000 95.910 ? 156 GLN A C   1 
ATOM 1177 C CB  ? GLN A 1 156 ?  16.160  -9.279   2.542 1.000 95.910 ? 156 GLN A CB  1 
ATOM 1178 O O   ? GLN A 1 156 ?  13.348 -10.474   2.884 1.000 95.910 ? 156 GLN A O   1 
ATOM 1179 C CG  ? GLN A 1 156 ?  17.450  -8.837   3.219 1.000 95.910 ? 156 GLN A CG  1 
ATOM 1180 C CD  ? GLN A 1 156 ?  17.848  -7.418   2.857 1.000 95.910 ? 156 GLN A CD  1 
ATOM 1181 N NE2 ? GLN A 1 156 ?  18.998  -7.272   2.207 1.000 95.910 ? 156 GLN A NE2 1 
ATOM 1182 O OE1 ? GLN A 1 156 ?  17.126  -6.462   3.157 1.000 95.910 ? 156 GLN A OE1 1 
ATOM 1183 N N   ? ILE A 1 157 ?  14.241 -11.749   1.213 1.000 97.070 ? 157 ILE A N   1 
ATOM 1184 C CA  ? ILE A 1 157 ?  12.969 -12.047   0.565 1.000 97.070 ? 157 ILE A CA  1 
ATOM 1185 C C   ? ILE A 1 157 ?  12.386 -13.336   1.139 1.000 97.070 ? 157 ILE A C   1 
ATOM 1186 C CB  ? ILE A 1 157 ?  13.129 -12.167  -0.967 1.000 97.070 ? 157 ILE A CB  1 
ATOM 1187 O O   ? ILE A 1 157 ?  13.027 -14.389   1.093 1.000 97.070 ? 157 ILE A O   1 
ATOM 1188 C CG1 ? ILE A 1 157 ?  13.718 -10.875  -1.546 1.000 97.070 ? 157 ILE A CG1 1 
ATOM 1189 C CG2 ? ILE A 1 157 ?  11.788 -12.501  -1.626 1.000 97.070 ? 157 ILE A CG2 1 
ATOM 1190 C CD1 ? ILE A 1 157 ?  12.896  -9.630  -1.241 1.000 97.070 ? 157 ILE A CD1 1 
ATOM 1191 N N   ? THR A 1 158 ?  11.096 -13.273   1.667 1.000 96.930 ? 158 THR A N   1 
ATOM 1192 C CA  ? THR A 1 158 ?  10.390 -14.434   2.195 1.000 96.930 ? 158 THR A CA  1 
ATOM 1193 C C   ? THR A 1 158 ?   9.358 -14.942   1.192 1.000 96.930 ? 158 THR A C   1 
ATOM 1194 C CB  ? THR A 1 158 ?   9.695 -14.107   3.529 1.000 96.930 ? 158 THR A CB  1 
ATOM 1195 O O   ? THR A 1 158 ?   9.147 -14.326   0.145 1.000 96.930 ? 158 THR A O   1 
ATOM 1196 C CG2 ? THR A 1 158 ?  10.632 -13.354   4.468 1.000 96.930 ? 158 THR A CG2 1 
ATOM 1197 O OG1 ? THR A 1 158 ?   8.541 -13.296   3.274 1.000 96.930 ? 158 THR A OG1 1 
ATOM 1198 N N   ? GLN A 1 159 ?   8.697 -16.058   1.532 1.000 97.020 ? 159 GLN A N   1 
ATOM 1199 C CA  ? GLN A 1 159 ?   7.667 -16.638   0.677 1.000 97.020 ? 159 GLN A CA  1 
ATOM 1200 C C   ? GLN A 1 159 ?   6.408 -15.774   0.670 1.000 97.020 ? 159 GLN A C   1 
ATOM 1201 C CB  ? GLN A 1 159 ?   7.326 -18.057   1.133 1.000 97.020 ? 159 GLN A CB  1 
ATOM 1202 O O   ? GLN A 1 159 ?   5.506 -15.990  -0.142 1.000 97.020 ? 159 GLN A O   1 
ATOM 1203 C CG  ? GLN A 1 159 ?   8.435 -19.068   0.876 1.000 97.020 ? 159 GLN A CG  1 
ATOM 1204 C CD  ? GLN A 1 159 ?   8.072 -20.468   1.335 1.000 97.020 ? 159 GLN A CD  1 
ATOM 1205 N NE2 ? GLN A 1 159 ?   8.986 -21.412   1.140 1.000 97.020 ? 159 GLN A NE2 1 
ATOM 1206 O OE1 ? GLN A 1 159 ?   6.979 -20.699   1.861 1.000 97.020 ? 159 GLN A OE1 1 
ATOM 1207 N N   ? ASN A 1 160 ?   6.326 -14.796   1.565 1.000 98.140 ? 160 ASN A N   1 
ATOM 1208 C CA  ? ASN A 1 160 ?   5.163 -13.923   1.682 1.000 98.140 ? 160 ASN A CA  1 
ATOM 1209 C C   ? ASN A 1 160 ?   5.376 -12.603   0.948 1.000 98.140 ? 160 ASN A C   1 
ATOM 1210 C CB  ? ASN A 1 160 ?   4.831 -13.665   3.154 1.000 98.140 ? 160 ASN A CB  1 
ATOM 1211 O O   ? ASN A 1 160 ?   4.583 -11.671   1.094 1.000 98.140 ? 160 ASN A O   1 
ATOM 1212 C CG  ? ASN A 1 160 ?   4.372 -14.916   3.877 1.000 98.140 ? 160 ASN A CG  1 
ATOM 1213 N ND2 ? ASN A 1 160 ?   4.818 -15.082   5.116 1.000 98.140 ? 160 ASN A ND2 1 
ATOM 1214 O OD1 ? ASN A 1 160 ?   3.623 -15.727   3.326 1.000 98.140 ? 160 ASN A OD1 1 
ATOM 1215 N N   ? MET A 1 161 ?   6.494 -12.564   0.184 1.000 98.310 ? 161 MET A N   1 
ATOM 1216 C CA  ? MET A 1 161 ?   6.829 -11.339  -0.535 1.000 98.310 ? 161 MET A CA  1 
ATOM 1217 C C   ? MET A 1 161 ?   6.917 -11.596  -2.036 1.000 98.310 ? 161 MET A C   1 
ATOM 1218 C CB  ? MET A 1 161 ?   8.150 -10.760  -0.026 1.000 98.310 ? 161 MET A CB  1 
ATOM 1219 O O   ? MET A 1 161 ?   7.168 -12.724  -2.463 1.000 98.310 ? 161 MET A O   1 
ATOM 1220 C CG  ? MET A 1 161 ?   8.103 -10.309   1.425 1.000 98.310 ? 161 MET A CG  1 
ATOM 1221 S SD  ? MET A 1 161 ?   9.748  -9.791   2.054 1.000 98.310 ? 161 MET A SD  1 
ATOM 1222 C CE  ? MET A 1 161 ?   9.338  -9.467   3.792 1.000 98.310 ? 161 MET A CE  1 
ATOM 1223 N N   ? MET A 1 162 ?   6.654 -10.476  -2.789 1.000 97.980 ? 162 MET A N   1 
ATOM 1224 C CA  ? MET A 1 162 ?   6.793 -10.477  -4.243 1.000 97.980 ? 162 MET A CA  1 
ATOM 1225 C C   ? MET A 1 162 ?   7.462  -9.194  -4.726 1.000 97.980 ? 162 MET A C   1 
ATOM 1226 C CB  ? MET A 1 162 ?   5.429 -10.640  -4.914 1.000 97.980 ? 162 MET A CB  1 
ATOM 1227 O O   ? MET A 1 162 ?   7.347  -8.149  -4.084 1.000 97.980 ? 162 MET A O   1 
ATOM 1228 C CG  ? MET A 1 162 ?   4.498  -9.457  -4.706 1.000 97.980 ? 162 MET A CG  1 
ATOM 1229 S SD  ? MET A 1 162 ?   2.850  -9.715  -5.472 1.000 97.980 ? 162 MET A SD  1 
ATOM 1230 C CE  ? MET A 1 162 ?   3.275  -9.501  -7.223 1.000 97.980 ? 162 MET A CE  1 
ATOM 1231 N N   ? CYS A 1 163 ?   8.222  -9.340  -5.865 1.000 97.770 ? 163 CYS A N   1 
ATOM 1232 C CA  ? CYS A 1 163 ?   8.856  -8.171  -6.463 1.000 97.770 ? 163 CYS A CA  1 
ATOM 1233 C C   ? CYS A 1 163 ?   8.141  -7.759  -7.745 1.000 97.770 ? 163 CYS A C   1 
ATOM 1234 C CB  ? CYS A 1 163 ?  10.329  -8.452  -6.758 1.000 97.770 ? 163 CYS A CB  1 
ATOM 1235 O O   ? CYS A 1 163 ?   7.842  -8.602  -8.592 1.000 97.770 ? 163 CYS A O   1 
ATOM 1236 S SG  ? CYS A 1 163 ?  11.335  -8.691  -5.277 1.000 97.770 ? 163 CYS A SG  1 
ATOM 1237 N N   ? VAL A 1 164 ?   7.826  -6.494  -7.798 1.000 97.260 ? 164 VAL A N   1 
ATOM 1238 C CA  ? VAL A 1 164 ?   7.207  -5.883  -8.969 1.000 97.260 ? 164 VAL A CA  1 
ATOM 1239 C C   ? VAL A 1 164 ?   8.016  -4.663  -9.404 1.000 97.260 ? 164 VAL A C   1 
ATOM 1240 C CB  ? VAL A 1 164 ?   5.741  -5.479  -8.692 1.000 97.260 ? 164 VAL A CB  1 
ATOM 1241 O O   ? VAL A 1 164 ?   8.325  -3.792  -8.588 1.000 97.260 ? 164 VAL A O   1 
ATOM 1242 C CG1 ? VAL A 1 164 ?   5.099  -4.882  -9.943 1.000 97.260 ? 164 VAL A CG1 1 
ATOM 1243 C CG2 ? VAL A 1 164 ?   4.941  -6.683  -8.199 1.000 97.260 ? 164 VAL A CG2 1 
ATOM 1244 N N   ? GLY A 1 165 ?   8.440  -4.717 -10.661 1.000 95.580 ? 165 GLY A N   1 
ATOM 1245 C CA  ? GLY A 1 165 ?   9.201  -3.571 -11.131 1.000 95.580 ? 165 GLY A CA  1 
ATOM 1246 C C   ? GLY A 1 165 ?  10.261  -3.937 -12.152 1.000 95.580 ? 165 GLY A C   1 
ATOM 1247 O O   ? GLY A 1 165 ?  10.196  -5.003 -12.767 1.000 95.580 ? 165 GLY A O   1 
ATOM 1248 N N   ? PHE A 1 166 ?  11.195  -3.055 -12.362 1.000 94.680 ? 166 PHE A N   1 
ATOM 1249 C CA  ? PHE A 1 166 ?  12.225  -3.178 -13.387 1.000 94.680 ? 166 PHE A CA  1 
ATOM 1250 C C   ? PHE A 1 166 ?  13.608  -3.280 -12.755 1.000 94.680 ? 166 PHE A C   1 
ATOM 1251 C CB  ? PHE A 1 166 ?  12.174  -1.987 -14.349 1.000 94.680 ? 166 PHE A CB  1 
ATOM 1252 O O   ? PHE A 1 166 ?  13.995  -2.426 -11.954 1.000 94.680 ? 166 PHE A O   1 
ATOM 1253 C CG  ? PHE A 1 166 ?  10.831  -1.790 -14.999 1.000 94.680 ? 166 PHE A CG  1 
ATOM 1254 C CD1 ? PHE A 1 166 ?  10.513  -2.448 -16.181 1.000 94.680 ? 166 PHE A CD1 1 
ATOM 1255 C CD2 ? PHE A 1 166 ?   9.888  -0.946 -14.429 1.000 94.680 ? 166 PHE A CD2 1 
ATOM 1256 C CE1 ? PHE A 1 166 ?   9.271  -2.267 -16.785 1.000 94.680 ? 166 PHE A CE1 1 
ATOM 1257 C CE2 ? PHE A 1 166 ?   8.645  -0.760 -15.027 1.000 94.680 ? 166 PHE A CE2 1 
ATOM 1258 C CZ  ? PHE A 1 166 ?   8.338  -1.420 -16.206 1.000 94.680 ? 166 PHE A CZ  1 
ATOM 1259 N N   ? LEU A 1 167 ?  14.383  -4.252 -13.148 1.000 94.220 ? 167 LEU A N   1 
ATOM 1260 C CA  ? LEU A 1 167 ?  15.721  -4.430 -12.595 1.000 94.220 ? 167 LEU A CA  1 
ATOM 1261 C C   ? LEU A 1 167 ?  16.654  -3.317 -13.060 1.000 94.220 ? 167 LEU A C   1 
ATOM 1262 C CB  ? LEU A 1 167 ?  16.292  -5.792 -12.998 1.000 94.220 ? 167 LEU A CB  1 
ATOM 1263 O O   ? LEU A 1 167 ?  17.650  -3.018 -12.397 1.000 94.220 ? 167 LEU A O   1 
ATOM 1264 C CG  ? LEU A 1 167 ?  15.654  -7.016 -12.340 1.000 94.220 ? 167 LEU A CG  1 
ATOM 1265 C CD1 ? LEU A 1 167 ?  16.222  -8.297 -12.941 1.000 94.220 ? 167 LEU A CD1 1 
ATOM 1266 C CD2 ? LEU A 1 167 ?  15.869  -6.985 -10.831 1.000 94.220 ? 167 LEU A CD2 1 
ATOM 1267 N N   ? GLU A 1 168 ?  16.393  -2.749 -14.192 1.000 93.910 ? 168 GLU A N   1 
ATOM 1268 C CA  ? GLU A 1 168 ?  17.220  -1.677 -14.738 1.000 93.910 ? 168 GLU A CA  1 
ATOM 1269 C C   ? GLU A 1 168 ?  17.066  -0.394 -13.927 1.000 93.910 ? 168 GLU A C   1 
ATOM 1270 C CB  ? GLU A 1 168 ?  16.865  -1.419 -16.205 1.000 93.910 ? 168 GLU A CB  1 
ATOM 1271 O O   ? GLU A 1 168 ?  17.889   0.518 -14.036 1.000 93.910 ? 168 GLU A O   1 
ATOM 1272 C CG  ? GLU A 1 168 ?  15.458  -0.878 -16.411 1.000 93.910 ? 168 GLU A CG  1 
ATOM 1273 C CD  ? GLU A 1 168 ?  14.421  -1.970 -16.621 1.000 93.910 ? 168 GLU A CD  1 
ATOM 1274 O OE1 ? GLU A 1 168 ?  13.340  -1.681 -17.183 1.000 93.910 ? 168 GLU A OE1 1 
ATOM 1275 O OE2 ? GLU A 1 168 ?  14.691  -3.124 -16.220 1.000 93.910 ? 168 GLU A OE2 1 
ATOM 1276 N N   ? GLY A 1 169 ?  16.033  -0.339 -13.063 1.000 91.560 ? 169 GLY A N   1 
ATOM 1277 C CA  ? GLY A 1 169 ?  15.758   0.858 -12.283 1.000 91.560 ? 169 GLY A CA  1 
ATOM 1278 C C   ? GLY A 1 169 ?  15.014   1.923 -13.066 1.000 91.560 ? 169 GLY A C   1 
ATOM 1279 O O   ? GLY A 1 169 ?  14.514   1.659 -14.162 1.000 91.560 ? 169 GLY A O   1 
ATOM 1280 N N   ? GLY A 1 170 ?  14.741   3.065 -12.384 1.000 88.080 ? 170 GLY A N   1 
ATOM 1281 C CA  ? GLY A 1 170 ?  14.125   4.170 -13.101 1.000 88.080 ? 170 GLY A CA  1 
ATOM 1282 C C   ? GLY A 1 170 ?  12.618   4.223 -12.936 1.000 88.080 ? 170 GLY A C   1 
ATOM 1283 O O   ? GLY A 1 170 ?  11.997   5.260 -13.180 1.000 88.080 ? 170 GLY A O   1 
ATOM 1284 N N   ? LYS A 1 171 ?  12.052   3.140 -12.422 1.000 89.270 ? 171 LYS A N   1 
ATOM 1285 C CA  ? LYS A 1 171 ?  10.618   3.065 -12.157 1.000 89.270 ? 171 LYS A CA  1 
ATOM 1286 C C   ? LYS A 1 171 ?  10.333   2.245 -10.902 1.000 89.270 ? 171 LYS A C   1 
ATOM 1287 C CB  ? LYS A 1 171 ?   9.882   2.463 -13.354 1.000 89.270 ? 171 LYS A CB  1 
ATOM 1288 O O   ? LYS A 1 171 ?  10.807   1.115 -10.771 1.000 89.270 ? 171 LYS A O   1 
ATOM 1289 C CG  ? LYS A 1 171 ?  10.049   3.252 -14.644 1.000 89.270 ? 171 LYS A CG  1 
ATOM 1290 C CD  ? LYS A 1 171 ?   9.300   2.600 -15.800 1.000 89.270 ? 171 LYS A CD  1 
ATOM 1291 C CE  ? LYS A 1 171 ?   9.481   3.379 -17.095 1.000 89.270 ? 171 LYS A CE  1 
ATOM 1292 N NZ  ? LYS A 1 171 ?   8.734   2.754 -18.227 1.000 89.270 ? 171 LYS A NZ  1 
ATOM 1293 N N   ? ASP A 1 172 ?   9.475   2.779  -9.993 1.000 87.680 ? 172 ASP A N   1 
ATOM 1294 C CA  ? ASP A 1 172 ?   9.167   2.079  -8.750 1.000 87.680 ? 172 ASP A CA  1 
ATOM 1295 C C   ? ASP A 1 172 ?   8.156   2.862  -7.915 1.000 87.680 ? 172 ASP A C   1 
ATOM 1296 C CB  ? ASP A 1 172 ?  10.442   1.835  -7.940 1.000 87.680 ? 172 ASP A CB  1 
ATOM 1297 O O   ? ASP A 1 172 ?   7.856   4.018  -8.218 1.000 87.680 ? 172 ASP A O   1 
ATOM 1298 C CG  ? ASP A 1 172 ?  10.324   0.658  -6.988 1.000 87.680 ? 172 ASP A CG  1 
ATOM 1299 O OD1 ? ASP A 1 172 ?   9.242   0.037  -6.917 1.000 87.680 ? 172 ASP A OD1 1 
ATOM 1300 O OD2 ? ASP A 1 172 ?  11.322   0.351  -6.300 1.000 87.680 ? 172 ASP A OD2 1 
ATOM 1301 N N   ? SER A 1 173 ?   7.447   2.136  -6.962 1.000 84.630 ? 173 SER A N   1 
ATOM 1302 C CA  ? SER A 1 173 ?   6.722   2.842  -5.911 1.000 84.630 ? 173 SER A CA  1 
ATOM 1303 C C   ? SER A 1 173 ?   7.678   3.424  -4.875 1.000 84.630 ? 173 SER A C   1 
ATOM 1304 C CB  ? SER A 1 173 ?   5.724   1.906  -5.227 1.000 84.630 ? 173 SER A CB  1 
ATOM 1305 O O   ? SER A 1 173 ?   8.760   2.879  -4.645 1.000 84.630 ? 173 SER A O   1 
ATOM 1306 O OG  ? SER A 1 173 ?   6.392   0.808  -4.630 1.000 84.630 ? 173 SER A OG  1 
ATOM 1307 N N   ? CYS A 1 174 ?   7.322   4.509  -4.273 1.000 86.940 ? 174 CYS A N   1 
ATOM 1308 C CA  ? CYS A 1 174 ?   8.217   5.198  -3.351 1.000 86.940 ? 174 CYS A CA  1 
ATOM 1309 C C   ? CYS A 1 174 ?   7.489   5.581  -2.068 1.000 86.940 ? 174 CYS A C   1 
ATOM 1310 C CB  ? CYS A 1 174 ?   8.805   6.448  -4.007 1.000 86.940 ? 174 CYS A CB  1 
ATOM 1311 O O   ? CYS A 1 174 ?   6.359   5.148  -1.838 1.000 86.940 ? 174 CYS A O   1 
ATOM 1312 S SG  ? CYS A 1 174 ?  10.430   6.909  -3.368 1.000 86.940 ? 174 CYS A SG  1 
ATOM 1313 N N   ? GLN A 1 175 ?   8.253   6.359  -1.259 1.000 85.200 ? 175 GLN A N   1 
ATOM 1314 C CA  ? GLN A 1 175 ?   7.760   6.720   0.066 1.000 85.200 ? 175 GLN A CA  1 
ATOM 1315 C C   ? GLN A 1 175 ?   6.376   7.357  -0.016 1.000 85.200 ? 175 GLN A C   1 
ATOM 1316 C CB  ? GLN A 1 175 ?   8.736   7.671   0.761 1.000 85.200 ? 175 GLN A CB  1 
ATOM 1317 O O   ? GLN A 1 175 ?   6.118   8.182  -0.896 1.000 85.200 ? 175 GLN A O   1 
ATOM 1318 C CG  ? GLN A 1 175 ?  10.047   7.015   1.172 1.000 85.200 ? 175 GLN A CG  1 
ATOM 1319 C CD  ? GLN A 1 175 ?  10.971   6.764  -0.005 1.000 85.200 ? 175 GLN A CD  1 
ATOM 1320 N NE2 ? GLN A 1 175 ?  11.829   5.757   0.119 1.000 85.200 ? 175 GLN A NE2 1 
ATOM 1321 O OE1 ? GLN A 1 175 ?  10.914   7.469  -1.017 1.000 85.200 ? 175 GLN A OE1 1 
ATOM 1322 N N   ? GLY A 1 176 ?   5.544   6.850   0.980 1.000 82.930 ? 176 GLY A N   1 
ATOM 1323 C CA  ? GLY A 1 176 ?   4.204   7.413   1.028 1.000 82.930 ? 176 GLY A CA  1 
ATOM 1324 C C   ? GLY A 1 176 ?   3.180   6.583   0.277 1.000 82.930 ? 176 GLY A C   1 
ATOM 1325 O O   ? GLY A 1 176 ?   1.975   6.738   0.484 1.000 82.930 ? 176 GLY A O   1 
ATOM 1326 N N   ? ASP A 1 177 ?   3.668   5.608  -0.470 1.000 90.700 ? 177 ASP A N   1 
ATOM 1327 C CA  ? ASP A 1 177 ?   2.757   4.743  -1.214 1.000 90.700 ? 177 ASP A CA  1 
ATOM 1328 C C   ? ASP A 1 177 ?   2.540   3.418  -0.486 1.000 90.700 ? 177 ASP A C   1 
ATOM 1329 C CB  ? ASP A 1 177 ?   3.292   4.487  -2.624 1.000 90.700 ? 177 ASP A CB  1 
ATOM 1330 O O   ? ASP A 1 177 ?   1.867   2.523  -1.001 1.000 90.700 ? 177 ASP A O   1 
ATOM 1331 C CG  ? ASP A 1 177 ?   3.108   5.674  -3.553 1.000 90.700 ? 177 ASP A CG  1 
ATOM 1332 O OD1 ? ASP A 1 177 ?   2.181   6.482  -3.333 1.000 90.700 ? 177 ASP A OD1 1 
ATOM 1333 O OD2 ? ASP A 1 177 ?   3.895   5.799  -4.516 1.000 90.700 ? 177 ASP A OD2 1 
ATOM 1334 N N   ? SER A 1 178 ?   3.307   3.310   0.671 1.000 95.260 ? 178 SER A N   1 
ATOM 1335 C CA  ? SER A 1 178 ?   3.088   2.093   1.448 1.000 95.260 ? 178 SER A CA  1 
ATOM 1336 C C   ? SER A 1 178 ?   1.600   1.813   1.629 1.000 95.260 ? 178 SER A C   1 
ATOM 1337 C CB  ? SER A 1 178 ?   3.765   2.201   2.815 1.000 95.260 ? 178 SER A CB  1 
ATOM 1338 O O   ? SER A 1 178 ?   0.811   2.735   1.841 1.000 95.260 ? 178 SER A O   1 
ATOM 1339 O OG  ? SER A 1 178 ?   5.175   2.235   2.676 1.000 95.260 ? 178 SER A OG  1 
ATOM 1340 N N   ? GLY A 1 179 ?   1.321   0.471   1.420 1.000 97.160 ? 179 GLY A N   1 
ATOM 1341 C CA  ? GLY A 1 179 ?  -0.071   0.103   1.627 1.000 97.160 ? 179 GLY A CA  1 
ATOM 1342 C C   ? GLY A 1 179 ?  -0.912   0.216   0.370 1.000 97.160 ? 179 GLY A C   1 
ATOM 1343 O O   ? GLY A 1 179 ?  -2.020  -0.319   0.308 1.000 97.160 ? 179 GLY A O   1 
ATOM 1344 N N   ? GLY A 1 180 ?  -0.401   0.900  -0.588 1.000 96.590 ? 180 GLY A N   1 
ATOM 1345 C CA  ? GLY A 1 180 ?  -1.069   1.037  -1.872 1.000 96.590 ? 180 GLY A CA  1 
ATOM 1346 C C   ? GLY A 1 180 ?  -1.176  -0.272  -2.631 1.000 96.590 ? 180 GLY A C   1 
ATOM 1347 O O   ? GLY A 1 180 ?  -0.412  -1.206  -2.379 1.000 96.590 ? 180 GLY A O   1 
ATOM 1348 N N   ? PRO A 1 181 ?  -2.062  -0.329  -3.671 1.000 97.800 ? 181 PRO A N   1 
ATOM 1349 C CA  ? PRO A 1 181 ?  -2.400  -1.588  -4.338 1.000 97.800 ? 181 PRO A CA  1 
ATOM 1350 C C   ? PRO A 1 181 ?  -1.495  -1.885  -5.532 1.000 97.800 ? 181 PRO A C   1 
ATOM 1351 C CB  ? PRO A 1 181 ?  -3.846  -1.371  -4.791 1.000 97.800 ? 181 PRO A CB  1 
ATOM 1352 O O   ? PRO A 1 181 ?  -1.096  -0.967  -6.253 1.000 97.800 ? 181 PRO A O   1 
ATOM 1353 C CG  ? PRO A 1 181 ?  -3.945   0.096  -5.061 1.000 97.800 ? 181 PRO A CG  1 
ATOM 1354 C CD  ? PRO A 1 181 ?  -3.121   0.826  -4.040 1.000 97.800 ? 181 PRO A CD  1 
ATOM 1355 N N   ? VAL A 1 182 ?  -1.102  -3.204  -5.691 1.000 98.080 ? 182 VAL A N   1 
ATOM 1356 C CA  ? VAL A 1 182 ?  -0.649  -3.816  -6.936 1.000 98.080 ? 182 VAL A CA  1 
ATOM 1357 C C   ? VAL A 1 182 ?  -1.763  -4.681  -7.522 1.000 98.080 ? 182 VAL A C   1 
ATOM 1358 C CB  ? VAL A 1 182 ?   0.626  -4.662  -6.722 1.000 98.080 ? 182 VAL A CB  1 
ATOM 1359 O O   ? VAL A 1 182 ?  -2.117  -5.717  -6.954 1.000 98.080 ? 182 VAL A O   1 
ATOM 1360 C CG1 ? VAL A 1 182 ?   1.065  -5.317  -8.030 1.000 98.080 ? 182 VAL A CG1 1 
ATOM 1361 C CG2 ? VAL A 1 182 ?   1.749  -3.798  -6.150 1.000 98.080 ? 182 VAL A CG2 1 
ATOM 1362 N N   ? VAL A 1 183 ?  -2.289  -4.200  -8.693 1.000 98.390 ? 183 VAL A N   1 
ATOM 1363 C CA  ? VAL A 1 183 ?  -3.442  -4.866  -9.289 1.000 98.390 ? 183 VAL A CA  1 
ATOM 1364 C C   ? VAL A 1 183 ?  -3.033  -5.532 -10.601 1.000 98.390 ? 183 VAL A C   1 
ATOM 1365 C CB  ? VAL A 1 183 ?  -4.605  -3.879  -9.533 1.000 98.390 ? 183 VAL A CB  1 
ATOM 1366 O O   ? VAL A 1 183 ?  -2.489  -4.878 -11.494 1.000 98.390 ? 183 VAL A O   1 
ATOM 1367 C CG1 ? VAL A 1 183 ?  -5.780  -4.584 -10.208 1.000 98.390 ? 183 VAL A CG1 1 
ATOM 1368 C CG2 ? VAL A 1 183 ?  -5.045  -3.239  -8.217 1.000 98.390 ? 183 VAL A CG2 1 
ATOM 1369 N N   ? CYS A 1 184 ?  -3.302  -6.828 -10.666 1.000 98.160 ? 184 CYS A N   1 
ATOM 1370 C CA  ? CYS A 1 184 ?  -3.035  -7.645 -11.844 1.000 98.160 ? 184 CYS A CA  1 
ATOM 1371 C C   ? CYS A 1 184 ?  -4.284  -8.406 -12.274 1.000 98.160 ? 184 CYS A C   1 
ATOM 1372 C CB  ? CYS A 1 184 ?  -1.898  -8.629 -11.568 1.000 98.160 ? 184 CYS A CB  1 
ATOM 1373 O O   ? CYS A 1 184 ?  -4.966  -9.009 -11.444 1.000 98.160 ? 184 CYS A O   1 
ATOM 1374 S SG  ? CYS A 1 184 ?  -0.460  -7.875 -10.777 1.000 98.160 ? 184 CYS A SG  1 
ATOM 1375 N N   ? ASN A 1 185 ?  -4.607  -8.279 -13.612 1.000 96.650 ? 185 ASN A N   1 
ATOM 1376 C CA  ? ASN A 1 185 ?  -5.773  -8.974 -14.146 1.000 96.650 ? 185 ASN A CA  1 
ATOM 1377 C C   ? ASN A 1 185 ?  -7.032  -8.651 -13.348 1.000 96.650 ? 185 ASN A C   1 
ATOM 1378 C CB  ? ASN A 1 185 ?  -5.532 -10.485 -14.170 1.000 96.650 ? 185 ASN A CB  1 
ATOM 1379 O O   ? ASN A 1 185 ?  -7.824  -9.544 -13.041 1.000 96.650 ? 185 ASN A O   1 
ATOM 1380 C CG  ? ASN A 1 185 ?  -4.367 -10.877 -15.056 1.000 96.650 ? 185 ASN A CG  1 
ATOM 1381 N ND2 ? ASN A 1 185 ?  -3.653 -11.928 -14.667 1.000 96.650 ? 185 ASN A ND2 1 
ATOM 1382 O OD1 ? ASN A 1 185 ?  -4.108 -10.241 -16.081 1.000 96.650 ? 185 ASN A OD1 1 
ATOM 1383 N N   ? GLY A 1 186 ?  -7.091  -7.467 -12.794 1.000 96.700 ? 186 GLY A N   1 
ATOM 1384 C CA  ? GLY A 1 186 ?  -8.292  -6.969 -12.142 1.000 96.700 ? 186 GLY A CA  1 
ATOM 1385 C C   ? GLY A 1 186 ?  -8.409  -7.406 -10.694 1.000 96.700 ? 186 GLY A C   1 
ATOM 1386 O O   ? GLY A 1 186 ?  -9.467  -7.256 -10.078 1.000 96.700 ? 186 GLY A O   1 
ATOM 1387 N N   ? GLN A 1 187 ?  -7.344  -8.004 -10.114 1.000 98.480 ? 187 GLN A N   1 
ATOM 1388 C CA  ? GLN A 1 187 ?  -7.359  -8.471  -8.732 1.000 98.480 ? 187 GLN A CA  1 
ATOM 1389 C C   ? GLN A 1 187 ?  -6.196  -7.882  -7.940 1.000 98.480 ? 187 GLN A C   1 
ATOM 1390 C CB  ? GLN A 1 187 ?  -7.309  -9.999  -8.681 1.000 98.480 ? 187 GLN A CB  1 
ATOM 1391 O O   ? GLN A 1 187 ?  -5.133  -7.604  -8.500 1.000 98.480 ? 187 GLN A O   1 
ATOM 1392 C CG  ? GLN A 1 187 ?  -8.489 -10.677  -9.365 1.000 98.480 ? 187 GLN A CG  1 
ATOM 1393 C CD  ? GLN A 1 187 ?  -8.409 -12.191  -9.311 1.000 98.480 ? 187 GLN A CD  1 
ATOM 1394 N NE2 ? GLN A 1 187 ?  -9.471 -12.823  -8.824 1.000 98.480 ? 187 GLN A NE2 1 
ATOM 1395 O OE1 ? GLN A 1 187 ?  -7.401 -12.787  -9.704 1.000 98.480 ? 187 GLN A OE1 1 
ATOM 1396 N N   ? LEU A 1 188 ?  -6.388  -7.751  -6.641 1.000 98.620 ? 188 LEU A N   1 
ATOM 1397 C CA  ? LEU A 1 188 ?  -5.353  -7.281  -5.726 1.000 98.620 ? 188 LEU A CA  1 
ATOM 1398 C C   ? LEU A 1 188 ?  -4.293  -8.355  -5.506 1.000 98.620 ? 188 LEU A C   1 
ATOM 1399 C CB  ? LEU A 1 188 ?  -5.969  -6.873  -4.385 1.000 98.620 ? 188 LEU A CB  1 
ATOM 1400 O O   ? LEU A 1 188 ?  -4.563  -9.380  -4.876 1.000 98.620 ? 188 LEU A O   1 
ATOM 1401 C CG  ? LEU A 1 188 ?  -5.000  -6.345  -3.326 1.000 98.620 ? 188 LEU A CG  1 
ATOM 1402 C CD1 ? LEU A 1 188 ?  -4.310  -5.079  -3.823 1.000 98.620 ? 188 LEU A CD1 1 
ATOM 1403 C CD2 ? LEU A 1 188 ?  -5.731  -6.082  -2.014 1.000 98.620 ? 188 LEU A CD2 1 
ATOM 1404 N N   ? GLN A 1 189 ?  -3.068  -8.110  -5.991 1.000 98.590 ? 189 GLN A N   1 
ATOM 1405 C CA  ? GLN A 1 189 ?  -2.020  -9.124  -5.948 1.000 98.590 ? 189 GLN A CA  1 
ATOM 1406 C C   ? GLN A 1 189 ?  -0.926  -8.743  -4.955 1.000 98.590 ? 189 GLN A C   1 
ATOM 1407 C CB  ? GLN A 1 189 ?  -1.417  -9.333  -7.338 1.000 98.590 ? 189 GLN A CB  1 
ATOM 1408 O O   ? GLN A 1 189 ?  -0.240  -9.614  -4.415 1.000 98.590 ? 189 GLN A O   1 
ATOM 1409 C CG  ? GLN A 1 189 ?  -2.356 -10.023  -8.319 1.000 98.590 ? 189 GLN A CG  1 
ATOM 1410 C CD  ? GLN A 1 189 ?  -2.625 -11.471  -7.952 1.000 98.590 ? 189 GLN A CD  1 
ATOM 1411 N NE2 ? GLN A 1 189 ?  -3.799 -11.969  -8.328 1.000 98.590 ? 189 GLN A NE2 1 
ATOM 1412 O OE1 ? GLN A 1 189 ?  -1.786 -12.136  -7.338 1.000 98.590 ? 189 GLN A OE1 1 
ATOM 1413 N N   ? GLY A 1 190 ?  -0.779  -7.494  -4.679 1.000 98.240 ? 190 GLY A N   1 
ATOM 1414 C CA  ? GLY A 1 190 ?   0.275  -7.040  -3.787 1.000 98.240 ? 190 GLY A CA  1 
ATOM 1415 C C   ? GLY A 1 190 ?  -0.078  -5.765  -3.045 1.000 98.240 ? 190 GLY A C   1 
ATOM 1416 O O   ? GLY A 1 190 ?  -0.935  -4.999  -3.491 1.000 98.240 ? 190 GLY A O   1 
ATOM 1417 N N   ? ILE A 1 191 ?   0.639  -5.541  -1.905 1.000 98.550 ? 191 ILE A N   1 
ATOM 1418 C CA  ? ILE A 1 191 ?   0.589  -4.325  -1.100 1.000 98.550 ? 191 ILE A CA  1 
ATOM 1419 C C   ? ILE A 1 191 ?   1.988  -3.722  -0.990 1.000 98.550 ? 191 ILE A C   1 
ATOM 1420 C CB  ? ILE A 1 191 ?   0.013  -4.602   0.307 1.000 98.550 ? 191 ILE A CB  1 
ATOM 1421 O O   ? ILE A 1 191 ?   2.940  -4.409  -0.614 1.000 98.550 ? 191 ILE A O   1 
ATOM 1422 C CG1 ? ILE A 1 191 ?  -1.410  -5.162   0.200 1.000 98.550 ? 191 ILE A CG1 1 
ATOM 1423 C CG2 ? ILE A 1 191 ?   0.039  -3.331   1.161 1.000 98.550 ? 191 ILE A CG2 1 
ATOM 1424 C CD1 ? ILE A 1 191 ?  -1.924  -5.794   1.487 1.000 98.550 ? 191 ILE A CD1 1 
ATOM 1425 N N   ? VAL A 1 192 ?   2.102  -2.503  -1.444 1.000 97.480 ? 192 VAL A N   1 
ATOM 1426 C CA  ? VAL A 1 192 ?   3.408  -1.857  -1.372 1.000 97.480 ? 192 VAL A CA  1 
ATOM 1427 C C   ? VAL A 1 192 ?   3.963  -1.969   0.046 1.000 97.480 ? 192 VAL A C   1 
ATOM 1428 C CB  ? VAL A 1 192 ?   3.333  -0.375  -1.800 1.000 97.480 ? 192 VAL A CB  1 
ATOM 1429 O O   ? VAL A 1 192 ?   3.329  -1.521   1.004 1.000 97.480 ? 192 VAL A O   1 
ATOM 1430 C CG1 ? VAL A 1 192 ?   4.712   0.278  -1.730 1.000 97.480 ? 192 VAL A CG1 1 
ATOM 1431 C CG2 ? VAL A 1 192 ?   2.753  -0.255  -3.208 1.000 97.480 ? 192 VAL A CG2 1 
ATOM 1432 N N   ? SER A 1 193 ?   5.180  -2.508   0.189 1.000 96.820 ? 193 SER A N   1 
ATOM 1433 C CA  ? SER A 1 193 ?   5.709  -2.814   1.514 1.000 96.820 ? 193 SER A CA  1 
ATOM 1434 C C   ? SER A 1 193 ?   7.052  -2.128   1.745 1.000 96.820 ? 193 SER A C   1 
ATOM 1435 C CB  ? SER A 1 193 ?   5.861  -4.325   1.696 1.000 96.820 ? 193 SER A CB  1 
ATOM 1436 O O   ? SER A 1 193 ?   7.170  -1.261   2.613 1.000 96.820 ? 193 SER A O   1 
ATOM 1437 O OG  ? SER A 1 193 ?   6.187  -4.640   3.038 1.000 96.820 ? 193 SER A OG  1 
ATOM 1438 N N   ? TRP A 1 194 ?   8.053  -2.481   0.921 1.000 95.230 ? 194 TRP A N   1 
ATOM 1439 C CA  ? TRP A 1 194 ?   9.374  -1.926   1.199 1.000 95.230 ? 194 TRP A CA  1 
ATOM 1440 C C   ? TRP A 1 194 ?  10.295  -2.085  -0.006 1.000 95.230 ? 194 TRP A C   1 
ATOM 1441 C CB  ? TRP A 1 194 ?   9.995  -2.602   2.424 1.000 95.230 ? 194 TRP A CB  1 
ATOM 1442 O O   ? TRP A 1 194 ?   9.909  -2.677  -1.017 1.000 95.230 ? 194 TRP A O   1 
ATOM 1443 C CG  ? TRP A 1 194 ?  10.258  -4.067   2.243 1.000 95.230 ? 194 TRP A CG  1 
ATOM 1444 C CD1 ? TRP A 1 194 ?   9.358  -5.088   2.377 1.000 95.230 ? 194 TRP A CD1 1 
ATOM 1445 C CD2 ? TRP A 1 194 ?  11.507  -4.675   1.900 1.000 95.230 ? 194 TRP A CD2 1 
ATOM 1446 C CE2 ? TRP A 1 194 ?  11.291  -6.070   1.842 1.000 95.230 ? 194 TRP A CE2 1 
ATOM 1447 C CE3 ? TRP A 1 194 ?  12.789  -4.175   1.636 1.000 95.230 ? 194 TRP A CE3 1 
ATOM 1448 N NE1 ? TRP A 1 194 ?   9.973  -6.295   2.137 1.000 95.230 ? 194 TRP A NE1 1 
ATOM 1449 C CH2 ? TRP A 1 194 ?  13.556  -6.456   1.275 1.000 95.230 ? 194 TRP A CH2 1 
ATOM 1450 C CZ2 ? TRP A 1 194 ?  12.312  -6.971   1.529 1.000 95.230 ? 194 TRP A CZ2 1 
ATOM 1451 C CZ3 ? TRP A 1 194 ?  13.803  -5.074   1.324 1.000 95.230 ? 194 TRP A CZ3 1 
ATOM 1452 N N   ? GLY A 1 195 ?  11.503  -1.544   0.063 1.000 90.190 ? 195 GLY A N   1 
ATOM 1453 C CA  ? GLY A 1 195 ?  12.624  -1.630  -0.859 1.000 90.190 ? 195 GLY A CA  1 
ATOM 1454 C C   ? GLY A 1 195 ?  13.817  -0.799  -0.427 1.000 90.190 ? 195 GLY A C   1 
ATOM 1455 O O   ? GLY A 1 195 ?  13.758  -0.098   0.585 1.000 90.190 ? 195 GLY A O   1 
ATOM 1456 N N   ? ILE A 1 196 ?  14.988  -1.054  -1.042 1.000 87.060 ? 196 ILE A N   1 
ATOM 1457 C CA  ? ILE A 1 196 ?  16.158  -0.223  -0.782 1.000 87.060 ? 196 ILE A CA  1 
ATOM 1458 C C   ? ILE A 1 196 ?  16.212   0.922  -1.791 1.000 87.060 ? 196 ILE A C   1 
ATOM 1459 C CB  ? ILE A 1 196 ?  17.463  -1.049  -0.839 1.000 87.060 ? 196 ILE A CB  1 
ATOM 1460 O O   ? ILE A 1 196 ?  16.446   0.699  -2.981 1.000 87.060 ? 196 ILE A O   1 
ATOM 1461 C CG1 ? ILE A 1 196 ?  17.441  -2.155   0.222 1.000 87.060 ? 196 ILE A CG1 1 
ATOM 1462 C CG2 ? ILE A 1 196 ?  18.684  -0.142  -0.660 1.000 87.060 ? 196 ILE A CG2 1 
ATOM 1463 C CD1 ? ILE A 1 196 ?  18.639  -3.092   0.164 1.000 87.060 ? 196 ILE A CD1 1 
ATOM 1464 N N   ? GLY A 1 197 ?  15.737   2.064  -1.291 1.000 83.710 ? 197 GLY A N   1 
ATOM 1465 C CA  ? GLY A 1 197 ?  15.647   3.157  -2.246 1.000 83.710 ? 197 GLY A CA  1 
ATOM 1466 C C   ? GLY A 1 197 ?  14.483   3.016  -3.208 1.000 83.710 ? 197 GLY A C   1 
ATOM 1467 O O   ? GLY A 1 197 ?  13.756   2.020  -3.170 1.000 83.710 ? 197 GLY A O   1 
ATOM 1468 N N   ? CYS A 1 198 ?  14.258   4.106  -4.061 1.000 84.860 ? 198 CYS A N   1 
ATOM 1469 C CA  ? CYS A 1 198 ?  13.216   4.077  -5.081 1.000 84.860 ? 198 CYS A CA  1 
ATOM 1470 C C   ? CYS A 1 198 ?  13.820   4.149  -6.479 1.000 84.860 ? 198 CYS A C   1 
ATOM 1471 C CB  ? CYS A 1 198 ?  12.236   5.233  -4.879 1.000 84.860 ? 198 CYS A CB  1 
ATOM 1472 O O   ? CYS A 1 198 ?  14.688   4.982  -6.743 1.000 84.860 ? 198 CYS A O   1 
ATOM 1473 S SG  ? CYS A 1 198 ?  11.380   5.192  -3.290 1.000 84.860 ? 198 CYS A SG  1 
ATOM 1474 N N   ? ALA A 1 199 ?  13.366   3.098  -7.310 1.000 85.520 ? 199 ALA A N   1 
ATOM 1475 C CA  ? ALA A 1 199 ?  13.726   3.119  -8.725 1.000 85.520 ? 199 ALA A CA  1 
ATOM 1476 C C   ? ALA A 1 199 ?  15.231   2.943  -8.911 1.000 85.520 ? 199 ALA A C   1 
ATOM 1477 C CB  ? ALA A 1 199 ?  13.262   4.421  -9.373 1.000 85.520 ? 199 ALA A CB  1 
ATOM 1478 O O   ? ALA A 1 199 ?  15.811   3.469  -9.864 1.000 85.520 ? 199 ALA A O   1 
ATOM 1479 N N   ? GLN A 1 200 ?  15.895   2.339  -7.879 1.000 90.350 ? 200 GLN A N   1 
ATOM 1480 C CA  ? GLN A 1 200 ?  17.320   2.039  -7.960 1.000 90.350 ? 200 GLN A CA  1 
ATOM 1481 C C   ? GLN A 1 200 ?  17.574   0.800  -8.815 1.000 90.350 ? 200 GLN A C   1 
ATOM 1482 C CB  ? GLN A 1 200 ?  17.908   1.841  -6.562 1.000 90.350 ? 200 GLN A CB  1 
ATOM 1483 O O   ? GLN A 1 200 ?  16.854  -0.194  -8.705 1.000 90.350 ? 200 GLN A O   1 
ATOM 1484 C CG  ? GLN A 1 200 ?  18.011   3.126  -5.751 1.000 90.350 ? 200 GLN A CG  1 
ATOM 1485 C CD  ? GLN A 1 200 ?  18.750   2.934  -4.440 1.000 90.350 ? 200 GLN A CD  1 
ATOM 1486 N NE2 ? GLN A 1 200 ?  18.974   4.029  -3.720 1.000 90.350 ? 200 GLN A NE2 1 
ATOM 1487 O OE1 ? GLN A 1 200 ?  19.116   1.812  -4.076 1.000 90.350 ? 200 GLN A OE1 1 
ATOM 1488 N N   ? LYS A 1 201 ?  18.644   0.947  -9.628 1.000 93.190 ? 201 LYS A N   1 
ATOM 1489 C CA  ? LYS A 1 201 ?  19.044  -0.210 -10.424 1.000 93.190 ? 201 LYS A CA  1 
ATOM 1490 C C   ? LYS A 1 201 ?  19.360  -1.408  -9.534 1.000 93.190 ? 201 LYS A C   1 
ATOM 1491 C CB  ? LYS A 1 201 ?  20.255   0.130 -11.294 1.000 93.190 ? 201 LYS A CB  1 
ATOM 1492 O O   ? LYS A 1 201 ?  20.055  -1.272  -8.525 1.000 93.190 ? 201 LYS A O   1 
ATOM 1493 C CG  ? LYS A 1 201 ?  20.671  -0.986 -12.240 1.000 93.190 ? 201 LYS A CG  1 
ATOM 1494 C CD  ? LYS A 1 201 ?  21.863  -0.579 -13.097 1.000 93.190 ? 201 LYS A CD  1 
ATOM 1495 C CE  ? LYS A 1 201 ?  22.302  -1.708 -14.019 1.000 93.190 ? 201 LYS A CE  1 
ATOM 1496 N NZ  ? LYS A 1 201 ?  23.425  -1.290 -14.911 1.000 93.190 ? 201 LYS A NZ  1 
ATOM 1497 N N   ? GLY A 1 202 ?  18.676  -2.584  -9.918 1.000 94.020 ? 202 GLY A N   1 
ATOM 1498 C CA  ? GLY A 1 202 ?  18.966  -3.819  -9.207 1.000 94.020 ? 202 GLY A CA  1 
ATOM 1499 C C   ? GLY A 1 202 ?  18.128  -3.998  -7.955 1.000 94.020 ? 202 GLY A C   1 
ATOM 1500 O O   ? GLY A 1 202 ?  18.229  -5.021  -7.275 1.000 94.020 ? 202 GLY A O   1 
ATOM 1501 N N   ? TYR A 1 203 ?  17.253  -2.934  -7.685 1.000 93.900 ? 203 TYR A N   1 
ATOM 1502 C CA  ? TYR A 1 203 ?  16.445  -2.982  -6.472 1.000 93.900 ? 203 TYR A CA  1 
ATOM 1503 C C   ? TYR A 1 203 ?  14.987  -2.659  -6.775 1.000 93.900 ? 203 TYR A C   1 
ATOM 1504 C CB  ? TYR A 1 203 ?  16.989  -2.006  -5.425 1.000 93.900 ? 203 TYR A CB  1 
ATOM 1505 O O   ? TYR A 1 203 ?  14.553  -1.514  -6.623 1.000 93.900 ? 203 TYR A O   1 
ATOM 1506 C CG  ? TYR A 1 203 ?  18.340  -2.396  -4.875 1.000 93.900 ? 203 TYR A CG  1 
ATOM 1507 C CD1 ? TYR A 1 203 ?  18.456  -3.373  -3.889 1.000 93.900 ? 203 TYR A CD1 1 
ATOM 1508 C CD2 ? TYR A 1 203 ?  19.501  -1.788  -5.339 1.000 93.900 ? 203 TYR A CD2 1 
ATOM 1509 C CE1 ? TYR A 1 203 ?  19.699  -3.735  -3.378 1.000 93.900 ? 203 TYR A CE1 1 
ATOM 1510 C CE2 ? TYR A 1 203 ?  20.749  -2.142  -4.836 1.000 93.900 ? 203 TYR A CE2 1 
ATOM 1511 O OH  ? TYR A 1 203 ?  22.069  -3.469  -3.355 1.000 93.900 ? 203 TYR A OH  1 
ATOM 1512 C CZ  ? TYR A 1 203 ?  20.837  -3.115  -3.857 1.000 93.900 ? 203 TYR A CZ  1 
ATOM 1513 N N   ? PRO A 1 204 ?  14.195  -3.620  -7.198 1.000 95.170 ? 204 PRO A N   1 
ATOM 1514 C CA  ? PRO A 1 204 ?  12.765  -3.402  -7.428 1.000 95.170 ? 204 PRO A CA  1 
ATOM 1515 C C   ? PRO A 1 204 ?  11.982  -3.204  -6.132 1.000 95.170 ? 204 PRO A C   1 
ATOM 1516 C CB  ? PRO A 1 204 ?  12.323  -4.681  -8.143 1.000 95.170 ? 204 PRO A CB  1 
ATOM 1517 O O   ? PRO A 1 204 ?  12.528  -3.392  -5.042 1.000 95.170 ? 204 PRO A O   1 
ATOM 1518 C CG  ? PRO A 1 204 ?  13.190  -5.757  -7.572 1.000 95.170 ? 204 PRO A CG  1 
ATOM 1519 C CD  ? PRO A 1 204 ?  14.567  -5.197  -7.360 1.000 95.170 ? 204 PRO A CD  1 
ATOM 1520 N N   ? GLY A 1 205 ?  10.709  -2.784  -6.281 1.000 95.740 ? 205 GLY A N   1 
ATOM 1521 C CA  ? GLY A 1 205 ?   9.839  -2.722  -5.118 1.000 95.740 ? 205 GLY A CA  1 
ATOM 1522 C C   ? GLY A 1 205 ?   9.463  -4.090  -4.580 1.000 95.740 ? 205 GLY A C   1 
ATOM 1523 O O   ? GLY A 1 205 ?   9.313  -5.044  -5.346 1.000 95.740 ? 205 GLY A O   1 
ATOM 1524 N N   ? VAL A 1 206 ?   9.264  -4.144  -3.244 1.000 97.440 ? 206 VAL A N   1 
ATOM 1525 C CA  ? VAL A 1 206 ?   8.833  -5.364  -2.569 1.000 97.440 ? 206 VAL A CA  1 
ATOM 1526 C C   ? VAL A 1 206 ?   7.424  -5.176  -2.010 1.000 97.440 ? 206 VAL A C   1 
ATOM 1527 C CB  ? VAL A 1 206 ?   9.807  -5.760  -1.437 1.000 97.440 ? 206 VAL A CB  1 
ATOM 1528 O O   ? VAL A 1 206 ?   7.136  -4.167  -1.364 1.000 97.440 ? 206 VAL A O   1 
ATOM 1529 C CG1 ? VAL A 1 206 ?   9.327  -7.027  -0.730 1.000 97.440 ? 206 VAL A CG1 1 
ATOM 1530 C CG2 ? VAL A 1 206 ?  11.217  -5.955  -1.990 1.000 97.440 ? 206 VAL A CG2 1 
ATOM 1531 N N   ? TYR A 1 207 ?   6.619  -6.138  -2.257 1.000 98.200 ? 207 TYR A N   1 
ATOM 1532 C CA  ? TYR A 1 207 ?   5.204  -6.069  -1.909 1.000 98.200 ? 207 TYR A CA  1 
ATOM 1533 C C   ? TYR A 1 207 ?   4.783  -7.286  -1.094 1.000 98.200 ? 207 TYR A C   1 
ATOM 1534 C CB  ? TYR A 1 207 ?   4.344  -5.964  -3.173 1.000 98.200 ? 207 TYR A CB  1 
ATOM 1535 O O   ? TYR A 1 207 ?   5.379  -8.359  -1.215 1.000 98.200 ? 207 TYR A O   1 
ATOM 1536 C CG  ? TYR A 1 207 ?   4.755  -4.842  -4.095 1.000 98.200 ? 207 TYR A CG  1 
ATOM 1537 C CD1 ? TYR A 1 207 ?   4.036  -3.649  -4.136 1.000 98.200 ? 207 TYR A CD1 1 
ATOM 1538 C CD2 ? TYR A 1 207 ?   5.861  -4.973  -4.928 1.000 98.200 ? 207 TYR A CD2 1 
ATOM 1539 C CE1 ? TYR A 1 207 ?   4.410  -2.613  -4.985 1.000 98.200 ? 207 TYR A CE1 1 
ATOM 1540 C CE2 ? TYR A 1 207 ?   6.243  -3.943  -5.782 1.000 98.200 ? 207 TYR A CE2 1 
ATOM 1541 O OH  ? TYR A 1 207 ?   5.887  -1.747  -6.647 1.000 98.200 ? 207 TYR A OH  1 
ATOM 1542 C CZ  ? TYR A 1 207 ?   5.513  -2.769  -5.803 1.000 98.200 ? 207 TYR A CZ  1 
ATOM 1543 N N   ? THR A 1 208 ?   3.844  -6.977  -0.146 1.000 98.480 ? 208 THR A N   1 
ATOM 1544 C CA  ? THR A 1 208 ?   3.189  -8.117   0.486 1.000 98.480 ? 208 THR A CA  1 
ATOM 1545 C C   ? THR A 1 208 ?   2.366  -8.901  -0.532 1.000 98.480 ? 208 THR A C   1 
ATOM 1546 C CB  ? THR A 1 208 ?   2.282  -7.667   1.646 1.000 98.480 ? 208 THR A CB  1 
ATOM 1547 O O   ? THR A 1 208 ?   1.557  -8.323  -1.261 1.000 98.480 ? 208 THR A O   1 
ATOM 1548 C CG2 ? THR A 1 208 ?   1.582  -8.859   2.291 1.000 98.480 ? 208 THR A CG2 1 
ATOM 1549 O OG1 ? THR A 1 208 ?   3.076  -7.001   2.636 1.000 98.480 ? 208 THR A OG1 1 
ATOM 1550 N N   ? LYS A 1 209 ?   2.659 -10.252  -0.638 1.000 98.370 ? 209 LYS A N   1 
ATOM 1551 C CA  ? LYS A 1 209 ?   1.973 -11.153  -1.560 1.000 98.370 ? 209 LYS A CA  1 
ATOM 1552 C C   ? LYS A 1 209 ?   0.588 -11.523  -1.038 1.000 98.370 ? 209 LYS A C   1 
ATOM 1553 C CB  ? LYS A 1 209 ?   2.801 -12.417  -1.792 1.000 98.370 ? 209 LYS A CB  1 
ATOM 1554 O O   ? LYS A 1 209 ?   0.452 -12.429  -0.212 1.000 98.370 ? 209 LYS A O   1 
ATOM 1555 C CG  ? LYS A 1 209 ?   2.302 -13.283  -2.939 1.000 98.370 ? 209 LYS A CG  1 
ATOM 1556 C CD  ? LYS A 1 209 ?   3.231 -14.463  -3.194 1.000 98.370 ? 209 LYS A CD  1 
ATOM 1557 C CE  ? LYS A 1 209 ?   2.926 -15.137  -4.525 1.000 98.370 ? 209 LYS A CE  1 
ATOM 1558 N NZ  ? LYS A 1 209 ?   3.893 -16.236  -4.824 1.000 98.370 ? 209 LYS A NZ  1 
ATOM 1559 N N   ? VAL A 1 210 ?  -0.494 -10.879  -1.542 1.000 98.590 ? 210 VAL A N   1 
ATOM 1560 C CA  ? VAL A 1 210 ?  -1.845 -10.919  -0.992 1.000 98.590 ? 210 VAL A CA  1 
ATOM 1561 C C   ? VAL A 1 210 ?  -2.418 -12.327  -1.130 1.000 98.590 ? 210 VAL A C   1 
ATOM 1562 C CB  ? VAL A 1 210 ?  -2.771  -9.896  -1.687 1.000 98.590 ? 210 VAL A CB  1 
ATOM 1563 O O   ? VAL A 1 210 ?  -3.167 -12.787  -0.265 1.000 98.590 ? 210 VAL A O   1 
ATOM 1564 C CG1 ? VAL A 1 210 ?  -4.218 -10.084  -1.234 1.000 98.590 ? 210 VAL A CG1 1 
ATOM 1565 C CG2 ? VAL A 1 210 ?  -2.300  -8.471  -1.403 1.000 98.590 ? 210 VAL A CG2 1 
ATOM 1566 N N   ? CYS A 1 211 ?  -2.165 -13.069  -2.229 1.000 98.400 ? 211 CYS A N   1 
ATOM 1567 C CA  ? CYS A 1 211 ?  -2.733 -14.397  -2.433 1.000 98.400 ? 211 CYS A CA  1 
ATOM 1568 C C   ? CYS A 1 211 ?  -2.401 -15.318  -1.266 1.000 98.400 ? 211 CYS A C   1 
ATOM 1569 C CB  ? CYS A 1 211 ?  -2.219 -15.005  -3.737 1.000 98.400 ? 211 CYS A CB  1 
ATOM 1570 O O   ? CYS A 1 211 ?  -3.119 -16.287  -1.010 1.000 98.400 ? 211 CYS A O   1 
ATOM 1571 S SG  ? CYS A 1 211 ?  -0.449 -15.361  -3.726 1.000 98.400 ? 211 CYS A SG  1 
ATOM 1572 N N   ? ASN A 1 212 ?  -1.326 -15.002  -0.481 1.000 98.330 ? 212 ASN A N   1 
ATOM 1573 C CA  ? ASN A 1 212 ?  -0.945 -15.811   0.672 1.000 98.330 ? 212 ASN A CA  1 
ATOM 1574 C C   ? ASN A 1 212 ?  -1.797 -15.481   1.895 1.000 98.330 ? 212 ASN A C   1 
ATOM 1575 C CB  ? ASN A 1 212 ?   0.539 -15.624   0.993 1.000 98.330 ? 212 ASN A CB  1 
ATOM 1576 O O   ? ASN A 1 212 ?  -1.709 -16.161   2.919 1.000 98.330 ? 212 ASN A O   1 
ATOM 1577 C CG  ? ASN A 1 212 ?   1.444 -16.353   0.019 1.000 98.330 ? 212 ASN A CG  1 
ATOM 1578 N ND2 ? ASN A 1 212 ?   2.739 -16.070   0.087 1.000 98.330 ? 212 ASN A ND2 1 
ATOM 1579 O OD1 ? ASN A 1 212 ?   0.982 -17.164  -0.788 1.000 98.330 ? 212 ASN A OD1 1 
ATOM 1580 N N   ? TYR A 1 213 ?  -2.657 -14.423   1.816 1.000 98.520 ? 213 TYR A N   1 
ATOM 1581 C CA  ? TYR A 1 213 ?  -3.322 -13.944   3.022 1.000 98.520 ? 213 TYR A CA  1 
ATOM 1582 C C   ? TYR A 1 213 ?  -4.834 -13.904   2.832 1.000 98.520 ? 213 TYR A C   1 
ATOM 1583 C CB  ? TYR A 1 213 ?  -2.807 -12.554   3.405 1.000 98.520 ? 213 TYR A CB  1 
ATOM 1584 O O   ? TYR A 1 213 ?  -5.553 -13.318   3.645 1.000 98.520 ? 213 TYR A O   1 
ATOM 1585 C CG  ? TYR A 1 213 ?  -1.352 -12.534   3.804 1.000 98.520 ? 213 TYR A CG  1 
ATOM 1586 C CD1 ? TYR A 1 213 ?  -0.960 -12.861   5.100 1.000 98.520 ? 213 TYR A CD1 1 
ATOM 1587 C CD2 ? TYR A 1 213 ?  -0.365 -12.187   2.886 1.000 98.520 ? 213 TYR A CD2 1 
ATOM 1588 C CE1 ? TYR A 1 213 ?   0.380 -12.842   5.473 1.000 98.520 ? 213 TYR A CE1 1 
ATOM 1589 C CE2 ? TYR A 1 213 ?   0.978 -12.165   3.248 1.000 98.520 ? 213 TYR A CE2 1 
ATOM 1590 O OH  ? TYR A 1 213 ?   2.668 -12.474   4.905 1.000 98.520 ? 213 TYR A OH  1 
ATOM 1591 C CZ  ? TYR A 1 213 ?   1.340 -12.494   4.541 1.000 98.520 ? 213 TYR A CZ  1 
ATOM 1592 N N   ? VAL A 1 214 ?  -5.323 -14.454   1.760 1.000 98.490 ? 214 VAL A N   1 
ATOM 1593 C CA  ? VAL A 1 214 ?  -6.757 -14.403   1.494 1.000 98.490 ? 214 VAL A CA  1 
ATOM 1594 C C   ? VAL A 1 214 ?  -7.517 -15.099   2.621 1.000 98.490 ? 214 VAL A C   1 
ATOM 1595 C CB  ? VAL A 1 214 ?  -7.106 -15.052   0.136 1.000 98.490 ? 214 VAL A CB  1 
ATOM 1596 O O   ? VAL A 1 214 ?  -8.542 -14.598   3.088 1.000 98.490 ? 214 VAL A O   1 
ATOM 1597 C CG1 ? VAL A 1 214 ?  -8.618 -15.201  -0.019 1.000 98.490 ? 214 VAL A CG1 1 
ATOM 1598 C CG2 ? VAL A 1 214 ?  -6.527 -14.228  -1.013 1.000 98.490 ? 214 VAL A CG2 1 
ATOM 1599 N N   ? SER A 1 215 ?  -7.036 -16.241   3.074 1.000 98.090 ? 215 SER A N   1 
ATOM 1600 C CA  ? SER A 1 215 ?  -7.679 -16.964   4.167 1.000 98.090 ? 215 SER A CA  1 
ATOM 1601 C C   ? SER A 1 215 ?  -7.706 -16.127   5.442 1.000 98.090 ? 215 SER A C   1 
ATOM 1602 C CB  ? SER A 1 215 ?  -6.960 -18.287   4.431 1.000 98.090 ? 215 SER A CB  1 
ATOM 1603 O O   ? SER A 1 215 ?  -8.728 -16.064   6.127 1.000 98.090 ? 215 SER A O   1 
ATOM 1604 O OG  ? SER A 1 215 ?  -7.090 -19.161   3.323 1.000 98.090 ? 215 SER A OG  1 
ATOM 1605 N N   ? TRP A 1 216 ?  -6.602 -15.530   5.737 1.000 98.400 ? 216 TRP A N   1 
ATOM 1606 C CA  ? TRP A 1 216 ?  -6.519 -14.668   6.912 1.000 98.400 ? 216 TRP A CA  1 
ATOM 1607 C C   ? TRP A 1 216 ?  -7.478 -13.488   6.790 1.000 98.400 ? 216 TRP A C   1 
ATOM 1608 C CB  ? TRP A 1 216 ?  -5.087 -14.160   7.107 1.000 98.400 ? 216 TRP A CB  1 
ATOM 1609 O O   ? TRP A 1 216 ?  -8.176 -13.147   7.748 1.000 98.400 ? 216 TRP A O   1 
ATOM 1610 C CG  ? TRP A 1 216 ?  -4.952 -13.117   8.175 1.000 98.400 ? 216 TRP A CG  1 
ATOM 1611 C CD1 ? TRP A 1 216 ?  -4.893 -13.322   9.525 1.000 98.400 ? 216 TRP A CD1 1 
ATOM 1612 C CD2 ? TRP A 1 216 ?  -4.862 -11.702   7.980 1.000 98.400 ? 216 TRP A CD2 1 
ATOM 1613 C CE2 ? TRP A 1 216 ?  -4.751 -11.110   9.257 1.000 98.400 ? 216 TRP A CE2 1 
ATOM 1614 C CE3 ? TRP A 1 216 ?  -4.865 -10.877   6.847 1.000 98.400 ? 216 TRP A CE3 1 
ATOM 1615 N NE1 ? TRP A 1 216 ?  -4.772 -12.119  10.182 1.000 98.400 ? 216 TRP A NE1 1 
ATOM 1616 C CH2 ? TRP A 1 216 ?  -4.648  -8.944   8.309 1.000 98.400 ? 216 TRP A CH2 1 
ATOM 1617 C CZ2 ? TRP A 1 216 ?  -4.642  -9.729   9.433 1.000 98.400 ? 216 TRP A CZ2 1 
ATOM 1618 C CZ3 ? TRP A 1 216 ?  -4.757  -9.502   7.025 1.000 98.400 ? 216 TRP A CZ3 1 
ATOM 1619 N N   ? ILE A 1 217 ?  -7.526 -12.851   5.662 1.000 98.520 ? 217 ILE A N   1 
ATOM 1620 C CA  ? ILE A 1 217 ?  -8.414 -11.720   5.415 1.000 98.520 ? 217 ILE A CA  1 
ATOM 1621 C C   ? ILE A 1 217 ?  -9.862 -12.139   5.653 1.000 98.520 ? 217 ILE A C   1 
ATOM 1622 C CB  ? ILE A 1 217 ?  -8.243 -11.170   3.981 1.000 98.520 ? 217 ILE A CB  1 
ATOM 1623 O O   ? ILE A 1 217 ? -10.593 -11.477   6.394 1.000 98.520 ? 217 ILE A O   1 
ATOM 1624 C CG1 ? ILE A 1 217 ?  -6.864 -10.522   3.818 1.000 98.520 ? 217 ILE A CG1 1 
ATOM 1625 C CG2 ? ILE A 1 217 ?  -9.359 -10.174   3.649 1.000 98.520 ? 217 ILE A CG2 1 
ATOM 1626 C CD1 ? ILE A 1 217 ?  -6.499 -10.198   2.376 1.000 98.520 ? 217 ILE A CD1 1 
ATOM 1627 N N   ? ASP A 1 218 ? -10.265 -13.211   5.119 1.000 98.220 ? 218 ASP A N   1 
ATOM 1628 C CA  ? ASP A 1 218 ? -11.639 -13.693   5.224 1.000 98.220 ? 218 ASP A CA  1 
ATOM 1629 C C   ? ASP A 1 218 ? -11.996 -14.020   6.672 1.000 98.220 ? 218 ASP A C   1 
ATOM 1630 C CB  ? ASP A 1 218 ? -11.845 -14.924   4.340 1.000 98.220 ? 218 ASP A CB  1 
ATOM 1631 O O   ? ASP A 1 218 ? -13.071 -13.651   7.151 1.000 98.220 ? 218 ASP A O   1 
ATOM 1632 C CG  ? ASP A 1 218 ? -11.945 -14.584   2.864 1.000 98.220 ? 218 ASP A CG  1 
ATOM 1633 O OD1 ? ASP A 1 218 ? -12.236 -13.416   2.525 1.000 98.220 ? 218 ASP A OD1 1 
ATOM 1634 O OD2 ? ASP A 1 218 ? -11.735 -15.492   2.031 1.000 98.220 ? 218 ASP A OD2 1 
ATOM 1635 N N   ? SER A 1 219 ? -11.113 -14.739   7.299 1.000 98.150 ? 219 SER A N   1 
ATOM 1636 C CA  ? SER A 1 219 ? -11.340 -15.129   8.687 1.000 98.150 ? 219 SER A CA  1 
ATOM 1637 C C   ? SER A 1 219 ? -11.451 -13.908   9.593 1.000 98.150 ? 219 SER A C   1 
ATOM 1638 C CB  ? SER A 1 219 ? -10.214 -16.039   9.179 1.000 98.150 ? 219 SER A CB  1 
ATOM 1639 O O   ? SER A 1 219 ? -12.301 -13.865  10.485 1.000 98.150 ? 219 SER A O   1 
ATOM 1640 O OG  ? SER A 1 219 ? -10.397 -16.371  10.545 1.000 98.150 ? 219 SER A OG  1 
ATOM 1641 N N   ? THR A 1 220 ? -10.608 -12.950   9.417 1.000 98.100 ? 220 THR A N   1 
ATOM 1642 C CA  ? THR A 1 220 ? -10.605 -11.738  10.228 1.000 98.100 ? 220 THR A CA  1 
ATOM 1643 C C   ? THR A 1 220 ? -11.893 -10.946  10.022 1.000 98.100 ? 220 THR A C   1 
ATOM 1644 C CB  ? THR A 1 220 ?  -9.394 -10.847   9.896 1.000 98.100 ? 220 THR A CB  1 
ATOM 1645 O O   ? THR A 1 220 ? -12.499 -10.474  10.986 1.000 98.100 ? 220 THR A O   1 
ATOM 1646 C CG2 ? THR A 1 220 ?  -9.383  -9.589  10.758 1.000 98.100 ? 220 THR A CG2 1 
ATOM 1647 O OG1 ? THR A 1 220 ?  -8.187 -11.584  10.130 1.000 98.100 ? 220 THR A OG1 1 
ATOM 1648 N N   ? ILE A 1 221 ? -12.330 -10.784   8.755 1.000 97.740 ? 221 ILE A N   1 
ATOM 1649 C CA  ? ILE A 1 221 ? -13.558 -10.067   8.430 1.000 97.740 ? 221 ILE A CA  1 
ATOM 1650 C C   ? ILE A 1 221 ? -14.753 -10.776   9.065 1.000 97.740 ? 221 ILE A C   1 
ATOM 1651 C CB  ? ILE A 1 221 ? -13.756  -9.947   6.902 1.000 97.740 ? 221 ILE A CB  1 
ATOM 1652 O O   ? ILE A 1 221 ? -15.614 -10.133   9.669 1.000 97.740 ? 221 ILE A O   1 
ATOM 1653 C CG1 ? ILE A 1 221 ? -12.769  -8.932   6.314 1.000 97.740 ? 221 ILE A CG1 1 
ATOM 1654 C CG2 ? ILE A 1 221 ? -15.201  -9.560   6.574 1.000 97.740 ? 221 ILE A CG2 1 
ATOM 1655 C CD1 ? ILE A 1 221 ? -12.796  -8.852   4.794 1.000 97.740 ? 221 ILE A CD1 1 
ATOM 1656 N N   ? ARG A 1 222 ? -14.900 -12.076   9.045 1.000 97.110 ? 222 ARG A N   1 
ATOM 1657 C CA  ? ARG A 1 222 ? -15.989 -12.876   9.595 1.000 97.110 ? 222 ARG A CA  1 
ATOM 1658 C C   ? ARG A 1 222 ? -16.058 -12.738  11.112 1.000 97.110 ? 222 ARG A C   1 
ATOM 1659 C CB  ? ARG A 1 222 ? -15.825 -14.348   9.210 1.000 97.110 ? 222 ARG A CB  1 
ATOM 1660 O O   ? ARG A 1 222 ? -17.145 -12.741  11.693 1.000 97.110 ? 222 ARG A O   1 
ATOM 1661 C CG  ? ARG A 1 222 ? -16.310 -14.675   7.807 1.000 97.110 ? 222 ARG A CG  1 
ATOM 1662 C CD  ? ARG A 1 222 ? -16.333 -16.176   7.554 1.000 97.110 ? 222 ARG A CD  1 
ATOM 1663 N NE  ? ARG A 1 222 ? -14.985 -16.732   7.483 1.000 97.110 ? 222 ARG A NE  1 
ATOM 1664 N NH1 ? ARG A 1 222 ? -15.616 -18.879   8.057 1.000 97.110 ? 222 ARG A NH1 1 
ATOM 1665 N NH2 ? ARG A 1 222 ? -13.415 -18.401   7.630 1.000 97.110 ? 222 ARG A NH2 1 
ATOM 1666 C CZ  ? ARG A 1 222 ? -14.675 -18.003   7.723 1.000 97.110 ? 222 ARG A CZ  1 
ATOM 1667 N N   ? SER A 1 223 ? -14.960 -12.603  11.732 1.000 95.790 ? 223 SER A N   1 
ATOM 1668 C CA  ? SER A 1 223 ? -14.876 -12.541  13.188 1.000 95.790 ? 223 SER A CA  1 
ATOM 1669 C C   ? SER A 1 223 ? -15.191 -11.140  13.700 1.000 95.790 ? 223 SER A C   1 
ATOM 1670 C CB  ? SER A 1 223 ? -13.485 -12.965  13.663 1.000 95.790 ? 223 SER A CB  1 
ATOM 1671 O O   ? SER A 1 223 ? -15.307 -10.926  14.909 1.000 95.790 ? 223 SER A O   1 
ATOM 1672 O OG  ? SER A 1 223 ? -13.234 -14.321  13.336 1.000 95.790 ? 223 SER A OG  1 
ATOM 1673 N N   ? ASN A 1 224 ? -15.363 -10.127  12.813 1.000 92.570 ? 224 ASN A N   1 
ATOM 1674 C CA  ? ASN A 1 224 ? -15.580  -8.740  13.209 1.000 92.570 ? 224 ASN A CA  1 
ATOM 1675 C C   ? ASN A 1 224 ? -16.816  -8.151  12.535 1.000 92.570 ? 224 ASN A C   1 
ATOM 1676 C CB  ? ASN A 1 224 ? -14.347  -7.891  12.892 1.000 92.570 ? 224 ASN A CB  1 
ATOM 1677 O O   ? ASN A 1 224 ? -17.452  -7.245  13.076 1.000 92.570 ? 224 ASN A O   1 
ATOM 1678 C CG  ? ASN A 1 224 ? -13.213  -8.120  13.871 1.000 92.570 ? 224 ASN A CG  1 
ATOM 1679 N ND2 ? ASN A 1 224 ? -12.288  -9.002  13.512 1.000 92.570 ? 224 ASN A ND2 1 
ATOM 1680 O OD1 ? ASN A 1 224 ? -13.169  -7.509  14.942 1.000 92.570 ? 224 ASN A OD1 1 
# 
loop_
_struct_sheet_range.sheet_id 
_struct_sheet_range.id 
_struct_sheet_range.beg_label_comp_id 
_struct_sheet_range.beg_label_asym_id 
_struct_sheet_range.beg_label_seq_id 
_struct_sheet_range.pdbx_beg_PDB_ins_code 
_struct_sheet_range.end_label_comp_id 
_struct_sheet_range.end_label_asym_id 
_struct_sheet_range.end_label_seq_id 
_struct_sheet_range.pdbx_end_PDB_ins_code 
_struct_sheet_range.beg_auth_comp_id 
_struct_sheet_range.beg_auth_asym_id 
_struct_sheet_range.beg_auth_seq_id 
_struct_sheet_range.end_auth_comp_id 
_struct_sheet_range.end_auth_asym_id 
_struct_sheet_range.end_auth_seq_id 
A A ILE A   2 ? VAL A   3 ? ILE A 2   VAL A 3   
A B ASP A 172 ? SER A 173 ? ASP A 172 SER A 173 
B C TYR A   6 ? THR A   7 ? TYR A 6   THR A 7   
B D SER A 105 ? SER A 105 ? SER A 105 SER A 105 
B E GLN A 116 ? GLY A 121 ? GLN A 116 GLY A 121 
B F GLN A 137 ? VAL A 143 ? GLN A 137 VAL A 143 
B G MET A 161 ? VAL A 164 ? MET A 161 VAL A 164 
B H PRO A 181 ? CYS A 184 ? PRO A 181 CYS A 184 
B I GLN A 187 ? TRP A 194 ? GLN A 187 TRP A 194 
B J GLY A 205 ? LYS A 209 ? GLY A 205 LYS A 209 
C K GLN A  16 ? ASN A  20 ? GLN A 16  ASN A 20  
C L HIS A  24 ? LEU A  30 ? HIS A 24  LEU A 30  
C M TRP A  35 ? SER A  38 ? TRP A 35  SER A 38  
C N GLN A  48 ? LEU A  51 ? GLN A 48  LEU A 51  
C O GLN A  64 ? ARG A  73 ? GLN A 64  ARG A 73  
C P MET A  87 ? LEU A  91 ? MET A 87  LEU A 91  
D Q SER A  55 ? SER A  55 ? SER A 55  SER A 55  
D R LEU A 135 ? LEU A 135 ? LEU A 135 LEU A 135 
E S ASN A  78 ? ASN A  78 ? ASN A 78  ASN A 78  
E T ASP A  83 ? ASP A  83 ? ASP A 83  ASP A 83  
F U GLN A 200 ? GLN A 200 ? GLN A 200 GLN A 200 
F V TYR A 203 ? TYR A 203 ? TYR A 203 TYR A 203 
# 
loop_
_struct_conf.id 
_struct_conf.conf_type_id 
_struct_conf.beg_label_comp_id 
_struct_conf.beg_label_asym_id 
_struct_conf.beg_label_seq_id 
_struct_conf.pdbx_beg_PDB_ins_code 
_struct_conf.end_label_comp_id 
_struct_conf.end_label_asym_id 
_struct_conf.end_label_seq_id 
_struct_conf.pdbx_end_PDB_ins_code 
_struct_conf.beg_auth_comp_id 
_struct_conf.beg_auth_asym_id 
_struct_conf.beg_auth_seq_id 
_struct_conf.end_auth_comp_id 
_struct_conf.end_auth_asym_id 
_struct_conf.end_auth_seq_id 
STRN1         STRN         ILE A   2 ? VAL A   3 ? ILE A 2   VAL A 3   
TURN_TY1_P1   TURN_TY1_P   GLY A   4 ? GLY A   4 ? GLY A 4   GLY A 4   
STRN2         STRN         TYR A   6 ? THR A   7 ? TYR A 6   THR A 7   
HELX_LH_PP_P1 HELX_LH_PP_P CYS A   8 ? GLN A   9 ? CYS A 8   GLN A 9   
TURN_TY1_P2   TURN_TY1_P   SER A  10 ? HIS A  11 ? SER A 10  HIS A 11  
BEND1         BEND         SER A  12 ? SER A  12 ? SER A 12  SER A 12  
TURN_TY1_P3   TURN_TY1_P   PRO A  14 ? TYR A  15 ? PRO A 14  TYR A 15  
STRN3         STRN         GLN A  16 ? ASN A  20 ? GLN A 16  ASN A 20  
BEND2         BEND         SER A  21 ? TYR A  23 ? SER A 21  TYR A 23  
STRN4         STRN         HIS A  24 ? LEU A  30 ? HIS A 24  LEU A 30  
BEND3         BEND         ASN A  32 ? GLN A  34 ? ASN A 32  GLN A 34  
STRN5         STRN         TRP A  35 ? SER A  38 ? TRP A 35  SER A 38  
HELX_RH_3T_P1 HELX_RH_3T_P ALA A  40 ? CYS A  42 ? ALA A 40  CYS A 42  
BEND4         BEND         SER A  45 ? ARG A  46 ? SER A 45  ARG A 46  
STRN6         STRN         GLN A  48 ? LEU A  51 ? GLN A 48  LEU A 51  
BEND5         BEND         GLY A  52 ? GLY A  52 ? GLY A 52  GLY A 52  
BEND6         BEND         HIS A  54 ? HIS A  54 ? HIS A 54  HIS A 54  
STRN7         STRN         SER A  55 ? SER A  55 ? SER A 55  SER A 55  
BEND7         BEND         LEU A  56 ? THR A  57 ? LEU A 56  THR A 57  
BEND8         BEND         GLY A  61 ? GLY A  61 ? GLY A 61  GLY A 61  
STRN8         STRN         GLN A  64 ? ARG A  73 ? GLN A 64  ARG A 73  
TURN_TY1_P4   TURN_TY1_P   PRO A  75 ? SER A  76 ? PRO A 75  SER A 76  
STRN9         STRN         ASN A  78 ? ASN A  78 ? ASN A 78  ASN A 78  
TURN_TY1_P5   TURN_TY1_P   ALA A  79 ? LEU A  82 ? ALA A 79  LEU A 82  
STRN10        STRN         ASP A  83 ? ASP A  83 ? ASP A 83  ASP A 83  
TURN_TY1_P6   TURN_TY1_P   ASN A  84 ? ASN A  84 ? ASN A 84  ASN A 84  
STRN11        STRN         MET A  87 ? LEU A  91 ? MET A 87  LEU A 91  
BEND9         BEND         SER A  92 ? THR A  93 ? SER A 92  THR A 93  
BEND10        BEND         ASN A  98 ? ARG A 100 ? ASN A 98  ARG A 100 
STRN12        STRN         SER A 105 ? SER A 105 ? SER A 105 SER A 105 
HELX_LH_PP_P2 HELX_LH_PP_P LEU A 106 ? PRO A 107 ? LEU A 106 PRO A 107 
BEND11        BEND         THR A 108 ? SER A 109 ? THR A 108 SER A 109 
HELX_LH_PP_P3 HELX_LH_PP_P CYS A 110 ? THR A 112 ? CYS A 110 THR A 112 
TURN_TY1_P7   TURN_TY1_P   THR A 113 ? GLY A 114 ? THR A 113 GLY A 114 
STRN13        STRN         GLN A 116 ? GLY A 121 ? GLN A 116 GLY A 121 
BEND12        BEND         TRP A 122 ? GLY A 123 ? TRP A 122 GLY A 123 
BEND13        BEND         SER A 127 ? GLY A 129 ? SER A 127 GLY A 129 
BEND14        BEND         ASP A 134 ? ASP A 134 ? ASP A 134 ASP A 134 
STRN14        STRN         LEU A 135 ? LEU A 135 ? LEU A 135 LEU A 135 
STRN15        STRN         GLN A 137 ? PRO A 142 ? GLN A 137 PRO A 142 
STRN16        STRN         VAL A 143 ? VAL A 143 ? VAL A 143 VAL A 143 
HELX_LH_PP_P4 HELX_LH_PP_P LEU A 144 ? SER A 145 ? LEU A 144 SER A 145 
HELX_RH_AL_P1 HELX_RH_AL_P SER A 146 ? ALA A 152 ? SER A 146 ALA A 152 
BEND15        BEND         TYR A 153 ? TYR A 153 ? TYR A 153 TYR A 153 
TURN_TY1_P8   TURN_TY1_P   PRO A 154 ? GLN A 156 ? PRO A 154 GLN A 156 
TURN_TY1_P9   TURN_TY1_P   GLN A 159 ? ASN A 160 ? GLN A 159 ASN A 160 
STRN17        STRN         MET A 161 ? VAL A 164 ? MET A 161 VAL A 164 
BEND16        BEND         GLY A 165 ? GLY A 165 ? GLY A 165 GLY A 165 
TURN_TY1_P10  TURN_TY1_P   LEU A 167 ? GLU A 168 ? LEU A 167 GLU A 168 
BEND17        BEND         GLY A 170 ? GLY A 170 ? GLY A 170 GLY A 170 
STRN18        STRN         ASP A 172 ? SER A 173 ? ASP A 172 SER A 173 
TURN_TY1_P11  TURN_TY1_P   GLN A 175 ? GLY A 176 ? GLN A 175 GLY A 176 
TURN_TY1_P12  TURN_TY1_P   SER A 178 ? GLY A 179 ? SER A 178 GLY A 179 
STRN19        STRN         PRO A 181 ? CYS A 184 ? PRO A 181 CYS A 184 
TURN_TY1_P13  TURN_TY1_P   ASN A 185 ? GLY A 186 ? ASN A 185 GLY A 186 
STRN20        STRN         GLN A 187 ? TRP A 194 ? GLN A 187 TRP A 194 
BEND18        BEND         ILE A 196 ? ALA A 199 ? ILE A 196 ALA A 199 
STRN21        STRN         GLN A 200 ? GLN A 200 ? GLN A 200 GLN A 200 
TURN_TY1_P14  TURN_TY1_P   LYS A 201 ? GLY A 202 ? LYS A 201 GLY A 202 
STRN22        STRN         TYR A 203 ? TYR A 203 ? TYR A 203 TYR A 203 
STRN23        STRN         GLY A 205 ? LYS A 209 ? GLY A 205 LYS A 209 
HELX_RH_3T_P2 HELX_RH_3T_P VAL A 210 ? TYR A 213 ? VAL A 210 TYR A 213 
HELX_RH_AL_P2 HELX_RH_AL_P VAL A 214 ? ARG A 222 ? VAL A 214 ARG A 222 
TURN_TY1_P15  TURN_TY1_P   SER A 223 ? SER A 223 ? SER A 223 SER A 223 
# 
