# Supplementary material for: FlatProt: 2D visualization eases protein structure comparison
Source: BMC Bioinformatics. 2025 Aug 13;26:210. doi: 10.1186/s12859-025-06233-x (PMC12344939; doi:10.1186/s12859-025-06233-x)
Supplement: Supplementary file 1 — Supplementary Material 1 [file 12859_2025_6233_MOESM1_ESM.zip › KLK/structures/Calu_KLK15.cif]

data_Calu_KLK15
# 
_entry.id   Calu_KLK15 
# 
_entity.id                         1      
_entity.type                       polymer 
_entity.pdbx_description           polymer-1 
_entity.formula_weight             24455.1 
_entity.pdbx_number_of_molecules        1 
# 
loop_
_struct_sheet.id 
_struct_sheet.number_strands 
A 8 
B 7 
C 2 
D 2 
# 
loop_
_struct_conf_type.id 
_struct_conf_type.criteria 
TURN_TY1_P   DSSP 
STRN         DSSP 
BEND         DSSP 
HELX_LH_PP_P DSSP 
HELX_RH_AL_P DSSP 
HELX_RH_3T_P DSSP 
# 
_struct_asym.id          A 
_struct_asym.entity_id   1 
# 
_software.pdbx_ordinal     1 
_software.name             dssp 
_software.version          4.4.10 
_software.date             ? 
_software.classification   'model annotation' 
# 
_entity_poly.entity_id                      1 
_entity_poly.type                           polypeptide(L) 
_entity_poly.nstd_linkage                   n 
_entity_poly.nstd_monomer                   n 
_entity_poly.pdbx_seq_one_letter_code       
;KILGGEECEPHSQPWQVALFERGRFNCGASLISEHWVLSAAHCQTRARLGEHNLRKRDGPEQLRTLARIIPHPLYEAHSH
RHDVMLLRLTRPARLSRQVRPVALPTRCPQPAEACVVSGWGLVSDHQVSLPDTLHCANISVIPAASCNKDYPGRLVASML
CAGAEGGGTESCEGDSGGPLVCRGVLQGIVSWGDVPCDTTTKPGVYTKVCSYLEWIKETMKRN
;
_entity_poly.pdbx_seq_one_letter_code_can   
;KILGGEECEPHSQPWQVALFERGRFNCGASLISEHWVLSAAHCQTRARLGEHNLRKRDGPEQLRTLARIIPHPLYEAHSH
RHDVMLLRLTRPARLSRQVRPVALPTRCPQPAEACVVSGWGLVSDHQVSLPDTLHCANISVIPAASCNKDYPGRLVASML
CAGAEGGGTESCEGDSGGPLVCRGVLQGIVSWGDVPCDTTTKPGVYTKVCSYLEWIKETMKRN
;
_entity_poly.pdbx_strand_id                 A 
# 
loop_
_dssp_struct_summary.entry_id 
_dssp_struct_summary.label_comp_id 
_dssp_struct_summary.label_asym_id 
_dssp_struct_summary.label_seq_id 
_dssp_struct_summary.secondary_structure 
_dssp_struct_summary.ss_bridge 
_dssp_struct_summary.helix_3_10 
_dssp_struct_summary.helix_alpha 
_dssp_struct_summary.helix_pi 
_dssp_struct_summary.helix_pp 
_dssp_struct_summary.bend 
_dssp_struct_summary.chirality 
_dssp_struct_summary.sheet 
_dssp_struct_summary.strand 
_dssp_struct_summary.ladder_1 
_dssp_struct_summary.ladder_2 
_dssp_struct_summary.accessibility 
_dssp_struct_summary.TCO 
_dssp_struct_summary.kappa 
_dssp_struct_summary.alpha 
_dssp_struct_summary.phi 
_dssp_struct_summary.psi 
_dssp_struct_summary.x_ca 
_dssp_struct_summary.y_ca 
_dssp_struct_summary.z_ca 
Calu_KLK15 LYS A 1   . . . . . . . . . . . . ? .      .     .      .      110.5  -2.6  -0.2  -14.5 
Calu_KLK15 ILE A 2   . . > . . . . - . . . . ? -0.957 .     -150.1 -92.0  75.6   -1.5  -3.7  -13.5 
Calu_KLK15 LEU A 3   T . 3 . . . S + . . . . ? -0.703 84.9  13.2   -49.0  107.9  -0.0  -4.4  -17.1 
Calu_KLK15 GLY A 4   T . 3 . . . S + . . . . ? 0.653  97.0  143.4  97.2   5.0    -0.4  -8.2  -17.4 
Calu_KLK15 GLY A 5   . . < . . . . - . . . . ? -0.520 33.1  -158.9 -79.8  140.7  -2.8  -8.4  -14.4 
Calu_KLK15 GLU A 6   E . . . . . . - A A A . ? -0.895 38.3  -75.7  -111.4 150.9  -5.6  -10.9 -14.5 
Calu_KLK15 GLU A 7   E . . . . . . - A A A . ? -0.343 57.1  -120.1 -44.7  128.0  -8.7  -10.9 -12.6 
Calu_KLK15 CYS A 8   . . . . . . . - . . . . ? -0.448 32.2  -92.3  -67.3  145.0  -7.9  -12.1 -9.1  
Calu_KLK15 GLU A 9   . . > . . . . - . . . . ? -0.476 64.1  -87.4  -53.7  126.4  -9.5  -15.2 -7.8  
Calu_KLK15 PRO A 10  T . 3 . . . S - . . . . ? -0.241 108.9 -3.7   -44.7  123.4  -12.6 -13.8 -5.9  
Calu_KLK15 HIS A 11  T . 3 . . . S + . . . . ? 0.646  91.0  128.3  69.9   15.0   -11.6 -12.8 -2.3  
Calu_KLK15 SER A 12  S . < . . . S + . . . . ? 0.622  75.5  49.5   -71.4  -15.3  -8.0  -14.1 -2.8  
Calu_KLK15 GLN A 13  . . > . . . . + . . . . ? -0.603 68.7  167.8  -119.9 72.3   -6.8  -10.7 -1.5  
Calu_KLK15 PRO A 14  T . 3 . . . S + . . . . ? 0.628  73.2  59.9   -71.2  -8.1   -9.0  -10.3 1.7   
Calu_KLK15 TRP A 15  T . 3 . . . S + . . . . ? 0.511  77.2  115.2  -93.8  -12.1  -6.9  -7.4  2.9   
Calu_KLK15 GLN A 16  E . < . . . . - B I I . ? -0.506 47.9  -165.7 -67.5  129.7  -7.6  -5.2  -0.2  
Calu_KLK15 VAL A 17  E . . . . . . - B I I J ? -0.946 12.2  -142.8 -120.0 134.6  -9.6  -2.1  0.6   
Calu_KLK15 ALA A 18  E . . . . . . - B I I J ? -0.873 13.5  -155.7 -96.5  124.2  -11.4 0.1   -1.8  
Calu_KLK15 LEU A 19  E . . . . . . - B I I J ? -0.886 12.0  -163.0 -100.3 134.3  -11.3 3.8   -1.1  
Calu_KLK15 PHE A 20  E . . . . . . - B I I J ? -0.870 14.4  -165.7 -119.3 147.9  -14.1 6.0   -2.5  
Calu_KLK15 GLU A 21  E . > . . . S - B I I . ? -0.992 80.3  -18.2  -129.6 121.1  -14.5 9.6   -3.0  
Calu_KLK15 ARG A 22  T . 3 . . . S - . . . . ? 0.870  129.8 -49.7  50.7   40.1   -18.0 11.1  -3.7  
Calu_KLK15 GLY A 23  T . 3 . . . S + . . . . ? 0.472  119.3 106.7  86.1   5.5    -19.3 7.6   -4.7  
Calu_KLK15 ARG A 24  E . < . . . S - B J I . ? -0.932 80.6  -101.7 -122.5 138.1  -16.4 6.8   -7.1  
Calu_KLK15 PHE A 25  E . . . . . . + B J I . ? -0.358 45.9  166.1  -53.7  128.6  -13.5 4.5   -6.6  
Calu_KLK15 ASN A 26  E . . . . . . - B J . . ? 0.766  52.6  -18.0  -109.7 -60.4  -10.5 6.7   -5.7  
Calu_KLK15 CYS A 27  E . . . . . . - B J I . ? -0.936 56.6  -112.2 -146.2 164.2  -7.6  4.5   -4.3  
Calu_KLK15 GLY A 28  E . . . . . . + B J I . ? -0.493 32.8  175.5  -91.2  173.3  -6.7  1.1   -2.9  
Calu_KLK15 ALA A 29  E . . . . . . - B J I . ? -0.920 24.8  -111.9 -161.9 176.0  -5.6  0.3   0.6   
Calu_KLK15 SER A 30  E . . . . . . - B J I K ? -0.997 17.2  -133.2 -127.5 128.8  -4.7  -2.5  3.0   
Calu_KLK15 LEU A 31  E . . . . . . + B J . K ? -0.715 30.5  168.9  -71.2  122.2  -6.4  -3.7  6.1   
Calu_KLK15 ILE A 32  . . . . . . . - . . . . ? 0.496  66.0  -1.9   -119.9 -5.3   -3.6  -4.0  8.7   
Calu_KLK15 SER A 33  S . . . . . S - . . . . ? -0.938 85.2  -86.6  -163.9 176.5  -5.9  -4.5  11.8  
Calu_KLK15 GLU A 34  S . . . . . S + . . . . ? 0.775  129.9 27.6   -62.8  -18.6  -9.6  -4.7  12.7  
Calu_KLK15 HIS A 35  S . . . . . S + . . . . ? 0.496  111.1 73.8   -118.4 -10.3  -9.4  -0.9  13.1  
Calu_KLK15 TRP A 36  E . . . . . . - B K . L ? -0.929 47.3  -171.7 -126.9 137.2  -6.7  0.3   10.8  
Calu_KLK15 VAL A 37  E . . . . . . - B K K L ? -0.947 14.5  -148.1 -117.9 139.6  -6.3  0.7   7.1   
Calu_KLK15 LEU A 38  E . . . . . . + B K K L ? -0.944 31.5  145.1  -113.3 126.8  -3.0  1.5   5.4   
Calu_KLK15 SER A 39  E . . . . . . - B K . L ? -0.816 51.2  -72.0  -144.5 177.4  -2.9  3.6   2.2   
Calu_KLK15 ALA A 40  . . > . . . . - . . . . ? -0.592 36.7  -130.7 -75.8  146.2  -1.0  6.2   0.3   
Calu_KLK15 ALA A 41  T . 3 . . . S + . . . . ? 0.695  105.7 63.9   -72.7  -20.5  -1.1  9.8   1.6   
Calu_KLK15 HIS A 42  T . 3 . . . S + . . . . ? 0.495  84.5  102.6  -86.7  5.8    -1.9  11.2  -1.7  
Calu_KLK15 CYS A 43  . . < . . . . - . . . . ? -0.566 60.0  -152.9 -88.1  144.9  -5.2  9.2   -1.6  
Calu_KLK15 GLN A 44  . . . . . . . - . . . . ? -0.946 39.0  -140.2 -112.0 119.7  -8.6  11.0  -0.8  
Calu_KLK15 THR A 45  . . . . . . . + . . . . ? -0.948 61.5  142.2  -168.5 170.2  -11.3 8.7   0.9   
Calu_KLK15 ARG A 46  E . . . . . . - B L J . ? -0.797 52.5  -124.2 -104.6 141.6  -14.3 6.4   2.4   
Calu_KLK15 ALA A 47  E . . . . . . - B L J M ? -0.791 25.0  -175.8 -107.0 130.0  -13.3 2.7   3.0   
Calu_KLK15 ARG A 48  E . . . . . . - B L J M ? -0.997 11.7  -162.7 -118.8 127.8  -15.1 -0.4  1.6   
Calu_KLK15 LEU A 49  E . . . . . . + B L J M ? -0.754 64.5  26.4   -109.1 148.3  -13.9 -3.9  2.7   
Calu_KLK15 GLY A 50  S . . . . . S + . . . . ? 0.671  78.5  152.7  83.1   18.6   -14.5 -7.3  1.2   
Calu_KLK15 GLU A 51  . . . . . . . + . . . . ? -0.654 18.7  158.2  -87.0  130.7  -15.1 -6.0  -2.4  
Calu_KLK15 HIS A 52  S . . . . . S + . . . . ? 0.589  79.7  30.3   -107.9 -38.1  -14.3 -8.2  -5.4  
Calu_KLK15 ASN A 53  B . > . . . . - C P O . ? -0.989 66.4  -154.9 -125.0 122.6  -16.5 -6.4  -7.9  
Calu_KLK15 LEU A 54  T . 3 . . . S + . . . . ? 0.688  96.5  45.3   -74.5  -10.7  -17.1 -2.6  -7.4  
Calu_KLK15 ARG A 55  T . 3 . . . S + . . . . ? 0.618  108.8 62.6   -106.6 -15.1  -20.5 -2.8  -9.3  
Calu_KLK15 LYS A 56  S . < . . . S - . . . . ? -0.944 70.3  -141.2 -122.6 132.3  -21.9 -5.9  -7.6  
Calu_KLK15 ARG A 57  . . . . . . . + . . . . ? -0.847 22.2  177.0  -85.3  111.6  -22.7 -6.5  -4.0  
Calu_KLK15 ASP A 58  . . . . . . . - . . . . ? 0.285  50.7  -103.7 -103.4 7.0    -21.6 -10.1 -3.4  
Calu_KLK15 GLY A 59  S . . . . . S + . . . . ? -0.367 105.4 76.8   113.3  -51.8  -22.4 -10.2 0.4   
Calu_KLK15 PRO A 60  . . . . . . . + . . . . ? 0.524  65.1  124.8  -81.4  -1.3   -19.1 -9.8  2.3   
Calu_KLK15 GLU A 61  . . . . . . . - . . . . ? -0.291 41.7  -165.1 -67.1  130.5  -18.8 -6.0  1.7   
Calu_KLK15 GLN A 62  E . . . . . . - B M M . ? -0.994 9.9   -150.2 -121.0 117.9  -18.5 -3.8  4.7   
Calu_KLK15 LEU A 63  E . . . . . . - B M M . ? -0.840 21.8  -174.5 -88.6  120.2  -19.0 -0.1  4.6   
Calu_KLK15 ARG A 64  E . . . . . . - B M M . ? -0.971 17.9  -139.0 -119.0 136.0  -16.8 1.6   7.2   
Calu_KLK15 THR A 65  . . . . . . . - . . . . ? -0.627 25.8  -118.3 -85.9  146.5  -16.7 5.2   8.1   
Calu_KLK15 LEU A 66  E . . . . . . - B N N . ? -0.766 24.3  -175.8 -89.6  125.1  -13.4 6.8   8.8   
Calu_KLK15 ALA A 67  E . . . . . S + B N . . ? 0.803  75.5  8.7    -79.2  -33.1  -12.8 8.2   12.4  
Calu_KLK15 ARG A 68  E . . . . . . - B N N . ? -0.997 53.5  -157.3 -153.8 142.8  -9.4  9.6   11.5  
Calu_KLK15 ILE A 69  E . . . . . . - B N N . ? -0.985 19.0  -177.3 -120.0 116.0  -7.2  10.2  8.5   
Calu_KLK15 ILE A 70  E . . . . . . - B N N . ? -0.839 5.3   -167.5 -122.9 93.2   -3.5  10.4  9.5   
Calu_KLK15 PRO A 71  E . . . . . . - B N N . ? -0.476 44.2  -88.1  -71.5  147.3  -1.0  11.2  6.7   
Calu_KLK15 HIS A 72  . . > . . . . - . . . . ? -0.352 38.5  -126.8 -50.0  136.0  2.7   10.8  7.6   
Calu_KLK15 PRO A 73  T . 3 . . . S + . . . . ? 0.755  108.3 49.1   -62.9  -24.1  3.8   14.2  9.1   
Calu_KLK15 LEU A 74  T . 3 . . . S + . . . . ? 0.174  79.0  142.1  -102.3 14.6   6.7   14.4  6.7   
Calu_KLK15 TYR A 75  . . < . . . . - . . . . ? -0.428 36.4  -157.7 -60.0  129.0  4.6   13.7  3.6   
Calu_KLK15 GLU A 76  B . . > > . . - D R P . ? -0.954 6.2   -157.4 -111.9 119.2  5.8   15.8  0.6   
Calu_KLK15 ALA A 77  T . . 4 5 . S + . . . . ? 0.852  88.9  46.9   -69.2  -33.3  3.1   16.3  -2.2  
Calu_KLK15 HIS A 78  T . . 4 5 . S + . . . . ? 0.936  125.6 26.1   -77.9  -44.0  5.5   17.1  -5.0  
Calu_KLK15 SER A 79  T . . 4 5 . S - . . . . ? 0.559  97.4  -130.2 -98.3  -6.5   8.0   14.3  -4.5  
Calu_KLK15 HIS A 80  T . > < 5 . . + . . . . ? 0.771  46.7  168.6  56.0   25.2   5.6   11.9  -2.8  
Calu_KLK15 ARG A 81  B . 3 . < . . + D S P . ? -0.522 66.4  10.7   -64.6  135.2  8.2   11.5  -0.1  
Calu_KLK15 HIS A 82  T . 3 . . . S + . . . . ? 0.883  81.9  176.9  62.2   37.0   6.8   9.7   2.9   
Calu_KLK15 ASP A 83  . . < . . . . + . . . . ? -0.453 33.2  117.5  -76.1  66.7   3.6   8.8   0.9   
Calu_KLK15 VAL A 84  . . . . . . . - . . . . ? -0.993 37.8  -178.1 -139.4 136.4  2.0   6.7   3.7   
Calu_KLK15 MET A 85  E . . . . . . - B O L N ? -0.999 16.9  -144.3 -140.5 139.7  -1.3  7.3   5.5   
Calu_KLK15 LEU A 86  E . . . . . . - B O L N ? -0.888 12.4  -162.4 -101.4 133.9  -3.2  5.5   8.3   
Calu_KLK15 LEU A 87  E . . . . . . - B O L N ? -0.984 6.6   -151.5 -115.3 122.2  -7.0  5.4   8.3   
Calu_KLK15 ARG A 88  E . . . . . . - B O L N ? -0.834 14.3  -136.0 -94.6  127.8  -8.9  4.6   11.5  
Calu_KLK15 LEU A 89  E . . . . . . - B O . N ? -0.540 7.5   -138.1 -79.0  139.7  -12.2 2.9   11.1  
Calu_KLK15 THR A 90  S . . . . . S + . . . . ? 0.864  96.1  27.5   -62.5  -36.5  -15.2 4.2   13.4  
Calu_KLK15 ARG A 91  S . . . . . S - . . . . ? -0.966 97.9  -101.1 -125.8 144.5  -16.1 0.5   13.9  
Calu_KLK15 PRO A 92  . . . . . . . - . . . . ? -0.288 42.6  -104.9 -62.5  146.6  -13.9 -2.6  13.8  
Calu_KLK15 ALA A 93  . . . . . . . - . . . . ? -0.443 29.4  -119.4 -62.7  138.4  -13.9 -4.7  10.6  
Calu_KLK15 ARG A 94  . . . . . . . - . . . . ? -0.792 34.5  -134.8 -79.3  106.2  -15.9 -7.9  10.9  
Calu_KLK15 LEU A 95  . . . . . . . + . . . . ? -0.467 42.4  140.5  -73.2  135.6  -13.1 -10.5 10.2  
Calu_KLK15 SER A 96  . . . . . . . - . . . . ? -0.832 69.9  -76.6  -152.0 -178.4 -14.0 -13.4 7.8   
Calu_KLK15 ARG A 97  S . . . . . S + . . . . ? 0.793  134.2 42.0   -60.3  -20.1  -12.5 -15.4 5.0   
Calu_KLK15 GLN A 98  S . . . . . S + . . . . ? 0.573  116.9 47.3   -107.4 -13.3  -13.2 -12.4 2.7   
Calu_KLK15 VAL A 99  S . . . . . S + . . . . ? -0.905 71.9  135.3  -136.6 103.6  -12.0 -9.7  5.2   
Calu_KLK15 ARG A 100 . . . . . . . - . . . . ? -0.994 50.4  -103.9 -148.7 150.2  -8.7  -10.1 7.0   
Calu_KLK15 PRO A 101 P . . . . > . - . . . . ? -0.379 28.2  -130.3 -73.7  149.6  -5.7  -8.1  7.9   
Calu_KLK15 VAL A 102 P . . . . P . - . . . . ? -0.756 33.5  -105.2 -93.0  141.5  -2.3  -8.5  6.1   
Calu_KLK15 ALA A 103 B . . . . P . - A B B . ? -0.392 27.4  -122.2 -69.0  140.6  0.7   -8.9  8.2   
Calu_KLK15 LEU A 104 P . . . . P . - . . . . ? -0.621 38.5  -101.4 -77.7  143.1  3.2   -6.0  8.7   
Calu_KLK15 PRO A 105 P . . . . < . - . . . . ? -0.301 21.6  -163.6 -68.8  147.2  6.7   -6.8  7.7   
Calu_KLK15 THR A 106 S . . . . . S + . . . . ? 0.419  81.9  28.0   -101.1 -7.1   9.5   -7.7  10.2  
Calu_KLK15 ARG A 107 S . . . . . S - . . . . ? -0.961 89.7  -96.8  -146.7 163.5  12.1  -7.1  7.5   
Calu_KLK15 CYS A 108 P . . . . > . - . . . . ? -0.516 51.3  -96.5  -81.0  147.4  12.6  -5.1  4.4   
Calu_KLK15 PRO A 109 P . . . . P . - . . . . ? -0.311 36.7  -135.7 -61.5  147.2  12.0  -6.8  1.1   
Calu_KLK15 GLN A 110 P . > . . P . - . . . . ? -0.772 31.0  -87.2  -102.4 149.5  14.9  -8.3  -0.8  
Calu_KLK15 PRO A 111 T . 3 . . < S + . . . . ? -0.241 112.2 17.5   -54.9  138.0  15.6  -8.0  -4.4  
Calu_KLK15 ALA A 112 T . 3 . . . S + . . . . ? 0.391  84.2  149.2  84.4   -7.8   13.9  -10.7 -6.6  
Calu_KLK15 GLU A 113 . . < . . . . - . . . . ? -0.470 51.7  -116.5 -55.1  130.8  11.5  -11.6 -3.9  
Calu_KLK15 ALA A 114 E . . . . . . + A C C . ? -0.591 43.6  171.9  -75.8  135.3  8.2   -12.7 -5.5  
Calu_KLK15 CYS A 115 E . . . . . . - A C C . ? -0.872 28.5  -134.4 -141.7 163.8  5.2   -10.5 -4.8  
Calu_KLK15 VAL A 116 E . . . . . . - A C C D ? -0.993 13.5  -163.2 -123.3 130.6  1.6   -9.9  -5.8  
Calu_KLK15 VAL A 117 E . . . . . . - A C C D ? -0.912 11.9  -173.6 -108.8 138.9  0.1   -6.5  -6.5  
Calu_KLK15 SER A 118 E . . . . . . + A C C . ? -0.971 17.8  121.2  -134.0 147.5  -3.7  -6.1  -6.4  
Calu_KLK15 GLY A 119 E . . . . . . - A C C . ? -0.969 58.5  -109.5 174.3  171.3  -6.0  -3.2  -7.3  
Calu_KLK15 TRP A 120 S . . . . . S + . . . . ? -0.014 72.3  126.1  -107.0 21.4   -9.0  -1.8  -9.4  
Calu_KLK15 GLY A 121 S . . . . . S - . . . . ? -0.051 74.0  -49.3  -78.2  175.7  -6.8  0.5   -11.4 
Calu_KLK15 LEU A 122 . . . . . . . - . . . . ? -0.289 47.5  -176.4 -55.6  127.3  -6.6  0.7   -15.4 
Calu_KLK15 VAL A 123 . . . . . . . + . . . . ? 0.472  60.7  42.0   -110.5 -4.4   -6.0  -2.8  -17.0 
Calu_KLK15 SER A 124 . . . . . . . - . . . . ? -0.982 68.4  -127.9 -157.3 150.7  -5.6  -1.8  -20.9 
Calu_KLK15 ASP A 125 S . . . . . S + . . . . ? 0.680  107.4 41.2   -67.0  -3.5   -3.9  0.9   -23.3 
Calu_KLK15 HIS A 126 S . . . . . S + . . . . ? 0.609  104.2 58.2   -139.7 5.3    -7.3  1.7   -25.1 
Calu_KLK15 GLN A 127 . . . . . . . - . . . . ? -0.973 56.6  -158.4 -146.5 85.6   -10.2 1.9   -22.5 
Calu_KLK15 VAL A 128 . . . . . . . + . . . . ? 0.071  57.6  131.4  -29.7  12.8   -9.9  4.5   -19.6 
Calu_KLK15 SER A 129 . . . . . . . - . . . . ? -0.719 58.3  -137.3 -94.3  115.9  -12.4 2.0   -18.0 
Calu_KLK15 LEU A 130 . . . . . . . - . . . . ? -0.642 34.0  -107.3 -53.8  122.6  -11.5 0.9   -14.4 
Calu_KLK15 PRO A 131 . . . . . . . - . . . . ? -0.379 16.1  -141.7 -53.9  143.0  -12.1 -2.8  -14.2 
Calu_KLK15 ASP A 132 S . . . . . S + . . . . ? 0.704  84.5  61.1   -76.9  -20.0  -15.2 -3.6  -12.1 
Calu_KLK15 THR A 133 B . . . . . S - C Q O . ? -0.753 97.1  -95.1  -111.2 154.3  -13.4 -6.6  -10.6 
Calu_KLK15 LEU A 134 . . . . . . . - . . . . ? -0.445 41.4  -155.3 -64.3  134.2  -10.2 -6.9  -8.6  
Calu_KLK15 HIS A 135 E . . . . . . - A D A C ? -0.869 6.9   -162.0 -117.2 148.6  -7.1  -7.5  -10.6 
Calu_KLK15 CYS A 136 E . . . . . . - A D A C ? -0.945 4.6   -170.9 -129.4 150.5  -3.7  -9.1  -9.7  
Calu_KLK15 ALA A 137 E . . . . . . - A D . C ? -0.998 22.6  -128.3 -141.3 134.8  -0.3  -9.2  -11.1 
Calu_KLK15 ASN A 138 E . . . . . . + A D . C ? -0.707 41.5  161.9  -79.1  130.9  2.8   -11.2 -10.2 
Calu_KLK15 ILE A 139 E . . . . . . - A D . C ? -0.865 27.3  -136.8 -144.3 168.4  5.8   -9.1  -9.7  
Calu_KLK15 SER A 140 E . . . . . . - A D E C ? -0.970 29.8  -101.3 -129.2 152.4  9.3   -9.0  -8.2  
Calu_KLK15 VAL A 141 E . . . . . . - A D E . ? -0.485 36.8  -143.9 -68.3  136.5  11.3  -6.6  -6.1  
Calu_KLK15 ILE A 142 E . . . . . . - A D E . ? -0.849 21.8  -104.3 -105.6 140.1  13.9  -4.6  -8.2  
Calu_KLK15 PRO A 143 . . . > . . . - . . . . ? -0.298 25.8  -125.4 -61.6  144.3  17.3  -3.6  -6.9  
Calu_KLK15 ALA A 144 H . . > . . S + . . . . ? 0.854  109.7 55.7   -57.6  -39.7  17.6  0.1   -5.9  
Calu_KLK15 ALA A 145 H . . > . . S + . . . . ? 0.902  110.4 44.3   -61.8  -43.2  20.6  0.5   -8.2  
Calu_KLK15 SER A 146 H . . > . . S + . . . . ? 0.881  114.0 50.3   -68.0  -39.9  18.7  -0.8  -11.2 
Calu_KLK15 CYS A 147 H . > X . . S + . . . . ? 0.885  104.5 57.3   -66.9  -39.1  15.6  1.3   -10.3 
Calu_KLK15 ASN A 148 H . 3 < . . S + . . . . ? 0.795  97.2  62.8   -63.7  -30.1  17.7  4.5   -10.0 
Calu_KLK15 LYS A 149 H . 3 < . . S + . . . . ? 0.862  109.8 40.9   -61.7  -30.7  18.9  4.0   -13.6 
Calu_KLK15 ASP A 150 H . < < . . S + . . . . ? 0.742  129.7 29.1   -87.8  -25.9  15.2  4.4   -14.5 
Calu_KLK15 TYR A 151 S . > X . . S - . . . . ? -0.547 82.7  -161.9 -130.5 68.3   14.6  7.2   -12.1 
Calu_KLK15 PRO A 152 T . 3 4 . . S - . . . . ? -0.310 74.7  -6.5   -64.1  120.4  18.0  9.1   -11.5 
Calu_KLK15 GLY A 153 T . 3 4 . . S + . . . . ? 0.432  117.3 86.4   84.0   4.3    17.9  11.3  -8.3  
Calu_KLK15 ARG A 154 T . < 4 . . . + . . . . ? 0.638  63.4  89.1   -113.3 -20.0  14.3  10.7  -7.6  
Calu_KLK15 LEU A 155 . . . < . . . - . . . . ? -0.698 57.6  -168.1 -86.9  124.3  14.5  7.4   -5.6  
Calu_KLK15 VAL A 156 . . > . . . . - . . . . ? -0.699 36.4  -103.6 -107.0 166.4  14.9  7.8   -1.8  
Calu_KLK15 ALA A 157 T . 3 . . . S + . . . . ? 0.720  119.0 60.2   -63.2  -22.5  15.8  5.1   0.8   
Calu_KLK15 SER A 158 T . 3 . . . S + . . . . ? 0.335  96.3  80.7   -89.0  8.2    12.2  4.8   2.0   
Calu_KLK15 MET A 159 E . < . . . . - A E . F ? -0.846 58.4  -166.3 -117.3 147.8  11.1  3.8   -1.5  
Calu_KLK15 LEU A 160 E . . . . . . - A E . F ? -0.971 11.4  -138.3 -132.4 152.4  11.2  0.4   -3.3  
Calu_KLK15 CYS A 161 E . . . . . . + A E E F ? -0.877 21.0  173.9  -111.4 140.9  10.8  -0.7  -6.9  
Calu_KLK15 ALA A 162 E . . . . . . + A E E F ? -0.993 11.8  136.4  -145.1 143.8  8.9   -3.7  -8.2  
Calu_KLK15 GLY A 163 E . . . . . . - A E E . ? -0.961 52.9  -65.3  -169.0 178.2  8.0   -4.9  -11.6 
Calu_KLK15 ALA A 164 . . > . . . . - . . . . ? -0.641 47.7  -115.1 -85.7  125.8  7.8   -8.1  -13.9 
Calu_KLK15 GLU A 165 T . 3 . . . S + . . . . ? -0.608 107.0 22.6   -52.7  99.9   11.1  -9.9  -14.9 
Calu_KLK15 GLY A 166 T . 3 . . . S - . . . . ? 0.526  125.3 -75.9  113.1  11.9   11.1  -9.2  -18.8 
Calu_KLK15 GLY A 167 S . < . . . S + . . . . ? 0.162  92.2  91.3   79.3   110.8  8.9   -6.1  -19.1 
Calu_KLK15 GLY A 168 . . . . . . . + . . . . ? 0.325  56.7  83.6   149.3  12.9   5.0   -6.1  -18.8 
Calu_KLK15 THR A 169 . . . . . . . + . . . . ? -0.940 44.9  158.2  -143.2 97.4   3.5   -5.5  -15.3 
Calu_KLK15 GLU A 170 . . . . . . . - . . . . ? -0.972 43.6  -123.8 -113.8 134.8  3.0   -1.9  -14.0 
Calu_KLK15 SER A 171 . . . . . . . - . . . . ? -0.776 42.7  -167.0 -71.5  102.3  0.7   -0.5  -11.3 
Calu_KLK15 CYS A 172 . . > . . . . - . . . . ? -0.670 36.9  -49.5  -89.7  163.4  -1.2  2.3   -13.4 
Calu_KLK15 GLU A 173 T . 3 . . . S + . . . . ? -0.068 124.1 37.9   -35.0  118.2  -3.5  5.2   -12.2 
Calu_KLK15 GLY A 174 T . 3 . . . S + . . . . ? 0.169  93.8  80.8   116.6  -6.1   -6.1  3.9   -9.8  
Calu_KLK15 ASP A 175 . . X . . . . + . . . . ? 0.278  59.8  138.2  -103.6 1.1    -4.1  1.4   -7.8  
Calu_KLK15 SER A 176 T . 3 . . . S + . . . . ? -0.289 73.6  18.5   -45.3  132.1  -2.6  4.1   -5.6  
Calu_KLK15 GLY A 177 T . 3 . . . S + . . . . ? 0.318  95.6  137.2  88.8   -11.7  -2.5  2.9   -2.2  
Calu_KLK15 GLY A 178 . . < . . . . - . . . . ? -0.299 55.7  -95.8  -68.5  162.8  -2.9  -0.7  -3.2  
Calu_KLK15 PRO A 179 E . . . . . . - A F . G ? -0.529 17.8  -158.4 -93.5  135.8  -0.8  -3.5  -1.5  
Calu_KLK15 LEU A 180 E . . . . . . - A F D G ? -0.968 26.6  -170.3 -97.8  110.1  2.4   -5.1  -2.6  
Calu_KLK15 VAL A 181 E . . . . . . - A F D G ? -0.906 12.9  -171.6 -116.2 124.8  2.4   -8.5  -0.8  
Calu_KLK15 CYS A 182 E . > . . . S - A F . G ? -0.969 75.6  -21.9  -116.2 119.9  5.3   -10.9 -0.6  
Calu_KLK15 ARG A 183 T . 3 . . . S - . . . . ? 0.883  130.3 -48.3  50.6   34.9   4.8   -14.3 0.9   
Calu_KLK15 GLY A 184 T . 3 . . . S + . . . . ? 0.570  117.0 110.7  90.1   8.4    1.7   -13.0 2.7   
Calu_KLK15 VAL A 185 E . < . . . S - A G B G ? -0.949 72.2  -115.5 -121.3 141.3  3.4   -9.9  4.1   
Calu_KLK15 LEU A 186 E . . . . . . + A G . G ? -0.609 42.8  159.5  -75.6  116.5  2.8   -6.3  3.2   
Calu_KLK15 GLN A 187 E . . . . . . + A G . . ? 0.695  57.2  12.8   -112.2 -23.2  6.0   -5.0  1.7   
Calu_KLK15 GLY A 188 E . . . . . . - A G H G ? -0.982 52.6  -138.3 -155.5 157.9  4.9   -1.9  -0.2  
Calu_KLK15 ILE A 189 E . . . . . . - A G H G ? -0.991 39.6  -111.1 -118.1 123.9  2.2   0.7   -1.0  
Calu_KLK15 VAL A 190 E . . . . . . + A G H . ? -0.398 53.3  157.0  -54.9  118.6  1.6   1.7   -4.5  
Calu_KLK15 SER A 191 E . . . . . . - A G . . ? 0.797  50.0  -35.1  -114.2 -58.9  2.9   5.3   -4.4  
Calu_KLK15 TRP A 192 E . . . . . . + A G H . ? -0.968 48.5  165.2  -163.3 168.9  3.9   6.6   -7.9  
Calu_KLK15 GLY A 193 . . . . . . . - . . . . ? -0.933 55.0  -33.7  -173.2 -177.6 5.5   5.7   -11.2 
Calu_KLK15 ASP A 194 . . . . . . . - . . . . ? -0.420 67.4  -117.2 -58.3  131.0  5.8   7.1   -14.7 
Calu_KLK15 VAL A 195 S . . . . . S + . . . . ? -0.995 99.6  33.5   -116.3 134.8  2.7   9.0   -15.9 
Calu_KLK15 PRO A 196 S . . . . . S - . . . . ? 0.614  101.2 -116.3 -65.4  125.0  1.0   8.1   -18.4 
Calu_KLK15 CYS A 197 . . . . . . . - . . . . ? -0.454 52.8  -163.4 -33.9  53.2   1.7   4.3   -17.5 
Calu_KLK15 ASP A 198 . . . . . . . - . . . . ? -0.723 35.7  -99.0  -52.1  126.8  3.5   4.4   -21.0 
Calu_KLK15 THR A 199 S . . . . . S + . . . . ? 0.199  90.6  122.7  -24.7  4.9    4.4   1.0   -22.8 
Calu_KLK15 THR A 200 S . . . . . S - . . . . ? -0.687 73.3  -126.4 -94.5  117.4  7.9   1.7   -21.3 
Calu_KLK15 THR A 201 . . . . . . . + . . . . ? -0.466 56.3  147.1  -46.0  33.9   9.1   -1.2  -19.0 
Calu_KLK15 LYS A 202 P . . . . > . - . . . . ? -0.858 49.5  -115.0 -90.3  140.0  9.8   1.1   -15.9 
Calu_KLK15 PRO A 203 P . . . . P . - . . . . ? -0.259 28.7  -107.5 -62.7  147.7  9.2   -0.4  -12.5 
Calu_KLK15 GLY A 204 E . . . . < . - A H F . ? -0.544 29.6  -129.3 -67.5  149.9  6.4   0.8   -10.1 
Calu_KLK15 VAL A 205 E . . . . . . - A H F H ? -0.922 27.7  -174.4 -108.3 131.1  7.5   2.8   -7.1  
Calu_KLK15 TYR A 206 E . . . . . . - A H F H ? -0.849 33.7  -107.3 -121.6 147.2  6.1   1.8   -3.7  
Calu_KLK15 THR A 207 E . . . . . . - A H F H ? -0.729 40.8  -124.6 -69.9  122.2  6.3   3.2   -0.2  
Calu_KLK15 LYS A 208 E . > . . . . - A H . H ? -0.666 21.9  -162.1 -73.8  103.4  8.7   0.8   1.6   
Calu_KLK15 VAL A 209 G . > . . . S + . . . . ? 0.860  85.3  60.4   -60.3  -41.7  6.5   -0.3  4.6   
Calu_KLK15 CYS A 210 G . > . . . S + . . . . ? 0.809  98.1  61.2   -59.0  -24.9  9.4   -1.6  6.7   
Calu_KLK15 SER A 211 G . < . . . S + . . . . ? 0.677  112.4 37.2   -74.2  -13.9  10.9  2.0   6.6   
Calu_KLK15 TYR A 212 G . < > . . S + . . . . ? 0.130  80.9  110.7  -124.0 17.0   7.7   3.2   8.4   
Calu_KLK15 LEU A 213 H . < > . . S + . . . . ? 0.905  79.8  49.8   -63.7  -44.3  7.0   0.4   10.8  
Calu_KLK15 GLU A 214 H . . > . . S + . . . . ? 0.930  113.0 46.5   -60.9  -45.7  7.9   2.3   13.9  
Calu_KLK15 TRP A 215 H . . > . . S + . . . . ? 0.918  112.5 51.1   -61.6  -43.3  5.7   5.2   12.8  
Calu_KLK15 ILE A 216 H . . X . . S + . . . . ? 0.946  113.4 43.4   -61.1  -50.0  2.8   2.9   11.9  
Calu_KLK15 LYS A 217 H . . X . . S + . . . . ? 0.905  115.1 48.4   -66.0  -44.8  2.9   1.1   15.3  
Calu_KLK15 GLU A 218 H . . X . . S + . . . . ? 0.895  111.4 49.4   -64.4  -44.1  3.3   4.3   17.3  
Calu_KLK15 THR A 219 H . . X . . S + . . . . ? 0.910  110.6 50.8   -62.2  -42.8  0.5   6.1   15.5  
Calu_KLK15 MET A 220 H . . < . . S + . . . . ? 0.890  112.1 48.2   -63.1  -36.8  -1.9  3.0   16.0  
Calu_KLK15 LYS A 221 H . . < . . S + . . . . ? 0.892  110.8 48.8   -70.9  -41.6  -1.0  3.0   19.7  
Calu_KLK15 ARG A 222 H . . < . . . . . . . . ? 0.708  .     .      -75.4  -16.9  -1.6  6.8   20.3  
Calu_KLK15 ASN A 223 . . . < . . . . . . . . ? 0.682  .     .      -119.3 .      -4.9  6.8   18.5  
# 
loop_
_dssp_struct_ladder.id 
_dssp_struct_ladder.sheet_id 
_dssp_struct_ladder.range_id_1 
_dssp_struct_ladder.range_id_2 
_dssp_struct_ladder.type 
_dssp_struct_ladder.beg_1_label_comp_id 
_dssp_struct_ladder.beg_1_label_asym_id 
_dssp_struct_ladder.beg_1_label_seq_id 
_dssp_struct_ladder.pdbx_beg_1_PDB_ins_code 
_dssp_struct_ladder.end_1_label_comp_id 
_dssp_struct_ladder.end_1_label_asym_id 
_dssp_struct_ladder.end_1_label_seq_id 
_dssp_struct_ladder.pdbx_end_1_PDB_ins_code 
_dssp_struct_ladder.beg_1_auth_comp_id 
_dssp_struct_ladder.beg_1_auth_asym_id 
_dssp_struct_ladder.beg_1_auth_seq_id 
_dssp_struct_ladder.end_1_auth_comp_id 
_dssp_struct_ladder.end_1_auth_asym_id 
_dssp_struct_ladder.end_1_auth_seq_id 
_dssp_struct_ladder.beg_2_label_comp_id 
_dssp_struct_ladder.beg_2_label_asym_id 
_dssp_struct_ladder.beg_2_label_seq_id 
_dssp_struct_ladder.pdbx_beg_2_PDB_ins_code 
_dssp_struct_ladder.end_2_label_comp_id 
_dssp_struct_ladder.end_2_label_asym_id 
_dssp_struct_ladder.end_2_label_seq_id 
_dssp_struct_ladder.pdbx_end_2_PDB_ins_code 
_dssp_struct_ladder.beg_2_auth_comp_id 
_dssp_struct_ladder.beg_2_auth_asym_id 
_dssp_struct_ladder.beg_2_auth_seq_id 
_dssp_struct_ladder.end_2_auth_comp_id 
_dssp_struct_ladder.end_2_auth_asym_id 
_dssp_struct_ladder.end_2_auth_seq_id 
A A A D anti-parallel GLU A 6   ? GLU A 7   ? GLU A 6   GLU A 7   CYS A 136 ? HIS A 135 ? CYS A 136 HIS A 135 
B A B G parallel      ALA A 103 ? ALA A 103 ? ALA A 103 ALA A 103 VAL A 185 ? VAL A 185 ? VAL A 185 VAL A 185 
C A C D anti-parallel ALA A 114 ? GLY A 119 ? ALA A 114 GLY A 119 SER A 140 ? HIS A 135 ? SER A 140 HIS A 135 
D A C F anti-parallel VAL A 116 ? VAL A 117 ? VAL A 116 VAL A 117 VAL A 181 ? LEU A 180 ? VAL A 181 LEU A 180 
E A D E anti-parallel SER A 140 ? ILE A 142 ? SER A 140 ILE A 142 GLY A 163 ? CYS A 161 ? GLY A 163 CYS A 161 
F A E H anti-parallel MET A 159 ? ALA A 162 ? MET A 159 ALA A 162 THR A 207 ? GLY A 204 ? THR A 207 GLY A 204 
G A F G anti-parallel PRO A 179 ? CYS A 182 ? PRO A 179 CYS A 182 ILE A 189 ? VAL A 185 ? ILE A 189 VAL A 185 
H A G H anti-parallel GLY A 188 ? TRP A 192 ? GLY A 188 TRP A 192 LYS A 208 ? VAL A 205 ? LYS A 208 VAL A 205 
I B I J anti-parallel GLN A 16  ? GLU A 21  ? GLN A 16  GLU A 21  SER A 30  ? ARG A 24  ? SER A 30  ARG A 24  
J B I L anti-parallel VAL A 17  ? PHE A 20  ? VAL A 17  PHE A 20  LEU A 49  ? ARG A 46  ? LEU A 49  ARG A 46  
K B J K anti-parallel SER A 30  ? LEU A 31  ? SER A 30  LEU A 31  LEU A 38  ? VAL A 37  ? LEU A 38  VAL A 37  
L B K O anti-parallel TRP A 36  ? SER A 39  ? TRP A 36  SER A 39  ARG A 88  ? MET A 85  ? ARG A 88  MET A 85  
M B L M anti-parallel ALA A 47  ? LEU A 49  ? ALA A 47  LEU A 49  ARG A 64  ? GLN A 62  ? ARG A 64  GLN A 62  
N B N O anti-parallel LEU A 66  ? PRO A 71  ? LEU A 66  PRO A 71  LEU A 89  ? MET A 85  ? LEU A 89  MET A 85  
O C P Q anti-parallel ASN A 53  ? ASN A 53  ? ASN A 53  ASN A 53  THR A 133 ? THR A 133 ? THR A 133 THR A 133 
P D R S anti-parallel GLU A 76  ? GLU A 76  ? GLU A 76  GLU A 76  ARG A 81  ? ARG A 81  ? ARG A 81  ARG A 81  
# 
loop_
_dssp_struct_bridge_pairs.id 
_dssp_struct_bridge_pairs.label_comp_id 
_dssp_struct_bridge_pairs.label_seq_id 
_dssp_struct_bridge_pairs.label_asym_id 
_dssp_struct_bridge_pairs.auth_seq_id 
_dssp_struct_bridge_pairs.auth_asym_id 
_dssp_struct_bridge_pairs.pdbx_PDB_ins_code 
_dssp_struct_bridge_pairs.acceptor_1_label_comp_id 
_dssp_struct_bridge_pairs.acceptor_1_label_seq_id 
_dssp_struct_bridge_pairs.acceptor_1_label_asym_id 
_dssp_struct_bridge_pairs.acceptor_1_auth_seq_id 
_dssp_struct_bridge_pairs.acceptor_1_auth_asym_id 
_dssp_struct_bridge_pairs.acceptor_1_pdbx_PDB_ins_code 
_dssp_struct_bridge_pairs.acceptor_1_energy 
_dssp_struct_bridge_pairs.acceptor_2_label_comp_id 
_dssp_struct_bridge_pairs.acceptor_2_label_seq_id 
_dssp_struct_bridge_pairs.acceptor_2_label_asym_id 
_dssp_struct_bridge_pairs.acceptor_2_auth_seq_id 
_dssp_struct_bridge_pairs.acceptor_2_auth_asym_id 
_dssp_struct_bridge_pairs.acceptor_2_pdbx_PDB_ins_code 
_dssp_struct_bridge_pairs.acceptor_2_energy 
_dssp_struct_bridge_pairs.donor_1_label_comp_id 
_dssp_struct_bridge_pairs.donor_1_label_seq_id 
_dssp_struct_bridge_pairs.donor_1_label_asym_id 
_dssp_struct_bridge_pairs.donor_1_auth_seq_id 
_dssp_struct_bridge_pairs.donor_1_auth_asym_id 
_dssp_struct_bridge_pairs.donor_1_pdbx_PDB_ins_code 
_dssp_struct_bridge_pairs.donor_1_energy 
_dssp_struct_bridge_pairs.donor_2_label_comp_id 
_dssp_struct_bridge_pairs.donor_2_label_seq_id 
_dssp_struct_bridge_pairs.donor_2_label_asym_id 
_dssp_struct_bridge_pairs.donor_2_auth_seq_id 
_dssp_struct_bridge_pairs.donor_2_auth_asym_id 
_dssp_struct_bridge_pairs.donor_2_pdbx_PDB_ins_code 
_dssp_struct_bridge_pairs.donor_2_energy 
1   LYS 1   A 1   A ? ?   ?   ? ?   ? ? ?    ?   ?   ? ?   ? ? ?    LEU 3   A 3   A ? -0.8 CYS 172 A 172 A ? -0.4 
2   ILE 2   A 2   A ? LEU 122 A 122 A ? -0.7 SER 171 A 171 A ? -0.3 GLY 5   A 5   A ? -2.2 GLY 4   A 4   A ? -0.4 
3   LEU 3   A 3   A ? GLU 170 A 170 A ? -1.5 LYS 1   A 1   A ? -0.8 GLU 6   A 6   A ? -0.1 SER 124 A 124 A ? -0.1 
4   GLY 4   A 4   A ? ILE 2   A 2   A ? -0.4 VAL 123 A 123 A ? -0.3 ASN 138 A 138 A ? -0.3 LEU 3   A 3   A ? -0.2 
5   GLY 5   A 5   A ? ILE 2   A 2   A ? -2.2 ALA 137 A 137 A ? -0.1 GLU 7   A 7   A ? -0.4 GLY 4   A 4   A ? -0.3 
6   GLU 6   A 6   A ? CYS 136 A 136 A ? -2.5 GLY 4   A 4   A ? -0.2 CYS 136 A 136 A ? -3.2 GLU 9   A 9   A ? -0.1 
7   GLU 7   A 7   A ? GLY 5   A 5   A ? -0.4 HIS 135 A 135 A ? -0.2 HIS 135 A 135 A ? -0.3 GLU 9   A 9   A ? -0.1 
8   CYS 8   A 8   A ? LEU 134 A 134 A ? -2.7 HIS 52  A 52  A ? -0.1 LEU 134 A 134 A ? -0.1 HIS 11  A 11  A ? -0.1 
9   GLU 9   A 9   A ? PRO 10  A 10  A ? -0.1 GLU 7   A 7   A ? -0.1 SER 12  A 12  A ? -2.4 GLN 13  A 13  A ? -0.3 
10  PRO 10  A 10  A ? ?   ?   ? ?   ? ? ?    ?   ?   ? ?   ? ? ?    GLU 9   A 9   A ? -0.1 HIS 52  A 52  A ? -0.1 
11  HIS 11  A 11  A ? GLN 13  A 13  A ? -0.1 SER 12  A 12  A ? -0.1 GLU 9   A 9   A ? -0.1 HIS 52  A 52  A ? -0.1 
12  SER 12  A 12  A ? GLU 9   A 9   A ? -2.4 GLN 13  A 13  A ? -0.3 HIS 11  A 11  A ? -0.1 TRP 15  A 15  A ? -0.1 
13  GLN 13  A 13  A ? GLU 9   A 9   A ? -0.3 PRO 14  A 14  A ? -0.1 GLN 16  A 16  A ? -2.1 SER 12  A 12  A ? -0.3 
14  PRO 14  A 14  A ? ?   ?   ? ?   ? ? ?    ?   ?   ? ?   ? ? ?    ARG 100 A 100 A ? -1.1 GLY 50  A 50  A ? -0.3 
15  TRP 15  A 15  A ? VAL 99  A 99  A ? -0.2 PRO 101 A 101 A ? -0.1 LEU 31  A 31  A ? -2.6 VAL 17  A 17  A ? -0.2 
16  GLN 16  A 16  A ? GLN 13  A 13  A ? -2.1 SER 30  A 30  A ? -0.2 GLY 50  A 50  A ? -0.7 ALA 18  A 18  A ? -0.4 
17  VAL 17  A 17  A ? ALA 29  A 29  A ? -2.3 TRP 15  A 15  A ? -0.2 ALA 29  A 29  A ? -1.4 LEU 19  A 19  A ? -0.6 
18  ALA 18  A 18  A ? ARG 48  A 48  A ? -2.8 GLN 16  A 16  A ? -0.4 ARG 48  A 48  A ? -2.6 PHE 20  A 20  A ? -0.5 
19  LEU 19  A 19  A ? CYS 27  A 27  A ? -3.5 VAL 17  A 17  A ? -0.6 ASN 26  A 26  A ? -3.7 CYS 27  A 27  A ? -1.1 
20  PHE 20  A 20  A ? ARG 46  A 46  A ? -3.4 ALA 18  A 18  A ? -0.5 ARG 46  A 46  A ? -1.1 ARG 22  A 22  A ? -0.4 
21  GLU 21  A 21  A ? ARG 24  A 24  A ? -3.2 LEU 19  A 19  A ? -0.4 ARG 24  A 24  A ? -1.8 THR 45  A 45  A ? -0.1 
22  ARG 22  A 22  A ? PHE 20  A 20  A ? -0.4 GLY 23  A 23  A ? -0.3 PHE 25  A 25  A ? -0.1 GLU 21  A 21  A ? -0.1 
23  GLY 23  A 23  A ? ARG 24  A 24  A ? -0.2 ARG 46  A 46  A ? -0.0 PHE 25  A 25  A ? -0.4 ARG 22  A 22  A ? -0.3 
24  ARG 24  A 24  A ? GLU 21  A 21  A ? -1.8 PHE 25  A 25  A ? -0.0 GLU 21  A 21  A ? -3.2 GLY 23  A 23  A ? -0.2 
25  PHE 25  A 25  A ? GLY 23  A 23  A ? -0.4 PHE 20  A 20  A ? -0.2 PHE 20  A 20  A ? -0.3 GLY 28  A 28  A ? -0.1 
26  ASN 26  A 26  A ? LEU 19  A 19  A ? -3.7 CYS 27  A 27  A ? -0.4 GLY 28  A 28  A ? -0.3 SER 176 A 176 A ? -0.2 
27  CYS 27  A 27  A ? LEU 19  A 19  A ? -1.1 ASP 175 A 175 A ? -0.1 LEU 19  A 19  A ? -3.5 ASN 26  A 26  A ? -0.4 
28  GLY 28  A 28  A ? SER 176 A 176 A ? -3.2 ASN 26  A 26  A ? -0.3 ALA 40  A 40  A ? -0.5 SER 30  A 30  A ? -0.3 
29  ALA 29  A 29  A ? VAL 17  A 17  A ? -1.4 CYS 27  A 27  A ? -0.2 VAL 17  A 17  A ? -2.3 LEU 31  A 31  A ? -0.4 
30  SER 30  A 30  A ? LEU 38  A 38  A ? -2.5 GLY 28  A 28  A ? -0.3 LEU 38  A 38  A ? -3.6 ILE 32  A 32  A ? -0.6 
31  LEU 31  A 31  A ? TRP 15  A 15  A ? -2.6 ALA 29  A 29  A ? -0.4 VAL 102 A 102 A ? -2.7 VAL 37  A 37  A ? -0.2 
32  ILE 32  A 32  A ? TRP 36  A 36  A ? -2.4 SER 30  A 30  A ? -0.6 GLU 34  A 34  A ? -0.2 LEU 104 A 104 A ? -0.2 
33  SER 33  A 33  A ? TRP 36  A 36  A ? -1.4 ALA 103 A 103 A ? -0.1 ILE 32  A 32  A ? -0.3 ALA 93  A 93  A ? -0.1 
34  GLU 34  A 34  A ? ILE 32  A 32  A ? -0.2 HIS 35  A 35  A ? -0.2 ALA 93  A 93  A ? -3.5 ARG 91  A 91  A ? -0.1 
35  HIS 35  A 35  A ? PRO 92  A 92  A ? -0.2 TRP 36  A 36  A ? -0.1 LEU 89  A 89  A ? -2.7 VAL 37  A 37  A ? -0.5 
36  TRP 36  A 36  A ? ARG 88  A 88  A ? -0.2 SER 33  A 33  A ? -0.1 ILE 32  A 32  A ? -2.4 SER 33  A 33  A ? -1.4 
37  VAL 37  A 37  A ? LEU 87  A 87  A ? -2.6 HIS 35  A 35  A ? -0.5 LEU 87  A 87  A ? -3.0 SER 39  A 39  A ? -0.5 
38  LEU 38  A 38  A ? SER 30  A 30  A ? -3.6 TRP 36  A 36  A ? -0.4 SER 30  A 30  A ? -2.5 ALA 40  A 40  A ? -0.2 
39  SER 39  A 39  A ? MET 85  A 85  A ? -2.6 VAL 37  A 37  A ? -0.5 MET 85  A 85  A ? -2.8 ALA 41  A 41  A ? -0.2 
40  ALA 40  A 40  A ? GLY 28  A 28  A ? -0.5 LEU 38  A 38  A ? -0.2 CYS 43  A 43  A ? -1.7 VAL 84  A 84  A ? -0.3 
41  ALA 41  A 41  A ? HIS 42  A 42  A ? -0.3 SER 39  A 39  A ? -0.2 ALA 40  A 40  A ? -0.1 VAL 84  A 84  A ? -0.1 
42  HIS 42  A 42  A ? ASP 83  A 83  A ? -0.1 HIS 80  A 80  A ? -0.1 ALA 41  A 41  A ? -0.3 GLN 44  A 44  A ? -0.2 
43  CYS 43  A 43  A ? ALA 40  A 40  A ? -1.7 GLY 28  A 28  A ? -0.1 THR 45  A 45  A ? -0.4 SER 39  A 39  A ? -0.1 
44  GLN 44  A 44  A ? HIS 42  A 42  A ? -0.2 LEU 19  A 19  A ? -0.1 ARG 46  A 46  A ? -0.2 CYS 27  A 27  A ? -0.1 
45  THR 45  A 45  A ? CYS 43  A 43  A ? -0.4 ASN 26  A 26  A ? -0.1 ALA 47  A 47  A ? -0.2 GLU 21  A 21  A ? -0.2 
46  ARG 46  A 46  A ? PHE 20  A 20  A ? -1.1 GLN 44  A 44  A ? -0.2 PHE 20  A 20  A ? -3.4 ARG 48  A 48  A ? -0.4 
47  ALA 47  A 47  A ? ARG 64  A 64  A ? -1.2 LEU 19  A 19  A ? -0.2 ARG 64  A 64  A ? -2.3 LEU 49  A 49  A ? -0.4 
48  ARG 48  A 48  A ? ALA 18  A 18  A ? -2.6 ARG 46  A 46  A ? -0.4 ALA 18  A 18  A ? -2.8 GLU 51  A 51  A ? -0.3 
49  LEU 49  A 49  A ? GLN 62  A 62  A ? -2.8 ALA 47  A 47  A ? -0.4 GLN 62  A 62  A ? -2.3 VAL 17  A 17  A ? -0.1 
50  GLY 50  A 50  A ? GLN 16  A 16  A ? -0.7 PRO 14  A 14  A ? -0.3 HIS 52  A 52  A ? -0.3 LEU 49  A 49  A ? -0.2 
51  GLU 51  A 51  A ? GLN 16  A 16  A ? -0.4 ARG 48  A 48  A ? -0.3 GLY 50  A 50  A ? -0.2 LEU 54  A 54  A ? -0.1 
52  HIS 52  A 52  A ? GLY 50  A 50  A ? -0.3 ASN 53  A 53  A ? -0.3 LEU 134 A 134 A ? -2.3 LEU 54  A 54  A ? -0.4 
53  ASN 53  A 53  A ? LYS 56  A 56  A ? -0.4 THR 133 A 133 A ? -0.2 LYS 56  A 56  A ? -0.6 HIS 52  A 52  A ? -0.3 
54  LEU 54  A 54  A ? ASP 132 A 132 A ? -3.2 HIS 52  A 52  A ? -0.4 THR 133 A 133 A ? -0.1 ASN 53  A 53  A ? -0.1 
55  ARG 55  A 55  A ? ASP 132 A 132 A ? -0.4 LYS 56  A 56  A ? -0.1 ARG 57  A 57  A ? -0.4 LEU 54  A 54  A ? -0.2 
56  LYS 56  A 56  A ? ASN 53  A 53  A ? -0.6 ASP 132 A 132 A ? -0.2 ASP 58  A 58  A ? -0.8 ASN 53  A 53  A ? -0.4 
57  ARG 57  A 57  A ? ARG 55  A 55  A ? -0.4 ASP 58  A 58  A ? -0.1 LEU 54  A 54  A ? -0.1 GLU 51  A 51  A ? -0.1 
58  ASP 58  A 58  A ? LYS 56  A 56  A ? -0.8 ASN 53  A 53  A ? -0.2 ARG 57  A 57  A ? -0.1 GLU 51  A 51  A ? -0.0 
59  GLY 59  A 59  A ? PRO 60  A 60  A ? -0.0 GLU 61  A 61  A ? -0.0 GLU 51  A 51  A ? -0.1 ARG 57  A 57  A ? -0.0 
60  PRO 60  A 60  A ? ?   ?   ? ?   ? ? ?    ?   ?   ? ?   ? ? ?    GLU 51  A 51  A ? -0.1 LEU 49  A 49  A ? -0.1 
61  GLU 61  A 61  A ? GLY 50  A 50  A ? -0.2 ARG 48  A 48  A ? -0.1 LEU 63  A 63  A ? -0.5 GLY 50  A 50  A ? -0.2 
62  GLN 62  A 62  A ? LEU 49  A 49  A ? -2.3 ARG 64  A 64  A ? -0.0 LEU 49  A 49  A ? -2.8 ARG 64  A 64  A ? -0.6 
63  LEU 63  A 63  A ? GLU 61  A 61  A ? -0.5 ARG 48  A 48  A ? -0.2 THR 65  A 65  A ? -0.4 ARG 48  A 48  A ? -0.2 
64  ARG 64  A 64  A ? ALA 47  A 47  A ? -2.3 GLN 62  A 62  A ? -0.6 ALA 47  A 47  A ? -1.2 LEU 66  A 66  A ? -0.2 
65  THR 65  A 65  A ? LEU 63  A 63  A ? -0.4 ARG 46  A 46  A ? -0.1 THR 90  A 90  A ? -3.1 ALA 67  A 67  A ? -0.5 
66  LEU 66  A 66  A ? ARG 64  A 64  A ? -0.2 LEU 89  A 89  A ? -0.2 LEU 89  A 89  A ? -0.3 ILE 69  A 69  A ? -0.1 
67  ALA 67  A 67  A ? ARG 88  A 88  A ? -3.5 THR 65  A 65  A ? -0.5 ILE 69  A 69  A ? -0.3 LEU 89  A 89  A ? -0.2 
68  ARG 68  A 68  A ? ARG 88  A 88  A ? -1.3 ILE 70  A 70  A ? -0.0 ARG 88  A 88  A ? -2.5 ILE 70  A 70  A ? -0.5 
69  ILE 69  A 69  A ? ALA 67  A 67  A ? -0.3 LEU 87  A 87  A ? -0.2 LEU 87  A 87  A ? -0.2 LEU 66  A 66  A ? -0.0 
70  ILE 70  A 70  A ? LEU 86  A 86  A ? -3.5 ARG 68  A 68  A ? -0.5 LEU 86  A 86  A ? -2.5 HIS 72  A 72  A ? -0.1 
71  PRO 71  A 71  A ? ?   ?   ? ?   ? ? ?    ?   ?   ? ?   ? ? ?    MET 85  A 85  A ? -0.2 ASP 83  A 83  A ? -0.1 
72  HIS 72  A 72  A ? VAL 84  A 84  A ? -2.9 HIS 82  A 82  A ? -0.3 TYR 75  A 75  A ? -2.1 VAL 84  A 84  A ? -0.0 
73  PRO 73  A 73  A ? ?   ?   ? ?   ? ? ?    ?   ?   ? ?   ? ? ?    HIS 72  A 72  A ? -0.1 HIS 82  A 82  A ? -0.0 
74  LEU 74  A 74  A ? HIS 82  A 82  A ? -0.1 GLU 76  A 76  A ? -0.1 GLU 76  A 76  A ? -0.1 HIS 72  A 72  A ? -0.1 
75  TYR 75  A 75  A ? HIS 72  A 72  A ? -2.1 VAL 84  A 84  A ? -0.1 ALA 77  A 77  A ? -0.5 HIS 82  A 82  A ? -0.2 
76  GLU 76  A 76  A ? ARG 81  A 81  A ? -2.5 LEU 74  A 74  A ? -0.1 HIS 80  A 80  A ? -1.9 ARG 81  A 81  A ? -0.7 
77  ALA 77  A 77  A ? TYR 75  A 75  A ? -0.5 HIS 78  A 78  A ? -0.2 GLU 76  A 76  A ? -0.1 TYR 75  A 75  A ? -0.0 
78  HIS 78  A 78  A ? SER 79  A 79  A ? -0.2 HIS 80  A 80  A ? -0.1 ALA 77  A 77  A ? -0.2 GLU 76  A 76  A ? -0.0 
79  SER 79  A 79  A ? ARG 81  A 81  A ? -0.1 HIS 82  A 82  A ? -0.0 ALA 77  A 77  A ? -0.2 HIS 78  A 78  A ? -0.2 
80  HIS 80  A 80  A ? GLU 76  A 76  A ? -1.9 ARG 81  A 81  A ? -0.2 ASP 83  A 83  A ? -1.0 HIS 82  A 82  A ? -0.2 
81  ARG 81  A 81  A ? GLU 76  A 76  A ? -0.7 HIS 82  A 82  A ? -0.2 GLU 76  A 76  A ? -2.5 HIS 80  A 80  A ? -0.2 
82  HIS 82  A 82  A ? TYR 75  A 75  A ? -0.2 HIS 80  A 80  A ? -0.2 VAL 84  A 84  A ? -2.1 HIS 72  A 72  A ? -0.3 
83  ASP 83  A 83  A ? HIS 80  A 80  A ? -1.0 SER 79  A 79  A ? -0.1 MET 85  A 85  A ? -0.3 HIS 82  A 82  A ? -0.2 
84  VAL 84  A 84  A ? HIS 82  A 82  A ? -2.1 ALA 40  A 40  A ? -0.3 HIS 72  A 72  A ? -2.9 LEU 86  A 86  A ? -0.3 
85  MET 85  A 85  A ? SER 39  A 39  A ? -2.8 ASP 83  A 83  A ? -0.3 SER 39  A 39  A ? -2.6 LEU 87  A 87  A ? -0.4 
86  LEU 86  A 86  A ? ILE 70  A 70  A ? -2.5 VAL 84  A 84  A ? -0.3 ILE 70  A 70  A ? -3.5 ARG 88  A 88  A ? -0.5 
87  LEU 87  A 87  A ? VAL 37  A 37  A ? -3.0 MET 85  A 85  A ? -0.4 VAL 37  A 37  A ? -2.6 LEU 89  A 89  A ? -0.5 
88  ARG 88  A 88  A ? ARG 68  A 68  A ? -2.5 LEU 86  A 86  A ? -0.5 ALA 67  A 67  A ? -3.5 ARG 68  A 68  A ? -1.3 
89  LEU 89  A 89  A ? HIS 35  A 35  A ? -2.7 LEU 87  A 87  A ? -0.5 LEU 66  A 66  A ? -0.2 ALA 93  A 93  A ? -0.0 
90  THR 90  A 90  A ? THR 65  A 65  A ? -3.1 ARG 88  A 88  A ? -0.2 LEU 89  A 89  A ? -0.1 LEU 66  A 66  A ? -0.1 
91  ARG 91  A 91  A ? THR 65  A 65  A ? -0.4 GLU 34  A 34  A ? -0.1 THR 90  A 90  A ? -0.2 ARG 94  A 94  A ? -0.1 
92  PRO 92  A 92  A ? ?   ?   ? ?   ? ? ?    ?   ?   ? ?   ? ? ?    HIS 35  A 35  A ? -0.2 ARG 94  A 94  A ? -0.1 
93  ALA 93  A 93  A ? GLU 34  A 34  A ? -3.5 SER 33  A 33  A ? -0.1 LEU 95  A 95  A ? -0.9 TRP 36  A 36  A ? -0.0 
94  ARG 94  A 94  A ? PRO 92  A 92  A ? -0.1 ARG 91  A 91  A ? -0.1 SER 96  A 96  A ? -0.2 ALA 93  A 93  A ? -0.1 
95  LEU 95  A 95  A ? ALA 93  A 93  A ? -0.9 GLN 98  A 98  A ? -0.1 ARG 97  A 97  A ? -0.2 ARG 100 A 100 A ? -0.2 
96  SER 96  A 96  A ? VAL 99  A 99  A ? -2.2 ARG 94  A 94  A ? -0.2 VAL 99  A 99  A ? -0.4 GLY 50  A 50  A ? -0.0 
97  ARG 97  A 97  A ? LEU 95  A 95  A ? -0.2 GLN 98  A 98  A ? -0.2 ARG 100 A 100 A ? -0.1 LEU 95  A 95  A ? -0.1 
98  GLN 98  A 98  A ? VAL 99  A 99  A ? -0.2 GLN 13  A 13  A ? -0.1 ARG 100 A 100 A ? -0.4 GLY 50  A 50  A ? -0.3 
99  VAL 99  A 99  A ? SER 96  A 96  A ? -0.4 LEU 49  A 49  A ? -0.1 SER 96  A 96  A ? -2.2 GLN 98  A 98  A ? -0.2 
100 ARG 100 A 100 A ? PRO 14  A 14  A ? -1.1 GLN 98  A 98  A ? -0.4 LEU 31  A 31  A ? -0.2 VAL 102 A 102 A ? -0.1 
101 PRO 101 A 101 A ? ?   ?   ? ?   ? ? ?    ?   ?   ? ?   ? ? ?    ALA 103 A 103 A ? -0.3 ILE 32  A 32  A ? -0.3 
102 VAL 102 A 102 A ? LEU 31  A 31  A ? -2.7 TRP 15  A 15  A ? -0.2 VAL 185 A 185 A ? -0.1 LEU 104 A 104 A ? -0.1 
103 ALA 103 A 103 A ? GLY 184 A 184 A ? -0.9 PRO 101 A 101 A ? -0.3 LEU 186 A 186 A ? -2.9 SER 33  A 33  A ? -0.1 
104 LEU 104 A 104 A ? ILE 32  A 32  A ? -0.2 VAL 185 A 185 A ? -0.2 GLN 187 A 187 A ? -0.1 ALA 103 A 103 A ? -0.1 
105 PRO 105 A 105 A ? ?   ?   ? ?   ? ? ?    ?   ?   ? ?   ? ? ?    LEU 104 A 104 A ? -0.1 CYS 108 A 108 A ? -0.1 
106 THR 106 A 106 A ? ARG 107 A 107 A ? -0.1 CYS 108 A 108 A ? -0.0 CYS 108 A 108 A ? -0.3 LEU 104 A 104 A ? -0.0 
107 ARG 107 A 107 A ? GLN 110 A 110 A ? -0.0 ?   ?   ? ?   ? ? ?    CYS 210 A 210 A ? -0.1 THR 106 A 106 A ? -0.1 
108 CYS 108 A 108 A ? THR 106 A 106 A ? -0.3 PRO 109 A 109 A ? -0.1 GLN 187 A 187 A ? -0.1 THR 106 A 106 A ? -0.0 
109 PRO 109 A 109 A ? ?   ?   ? ?   ? ? ?    ?   ?   ? ?   ? ? ?    CYS 108 A 108 A ? -0.1 ALA 112 A 112 A ? -0.0 
110 GLN 110 A 110 A ? PRO 111 A 111 A ? -0.1 ARG 107 A 107 A ? -0.1 GLU 113 A 113 A ? -1.9 VAL 141 A 141 A ? -0.3 
111 PRO 111 A 111 A ? ?   ?   ? ?   ? ? ?    ?   ?   ? ?   ? ? ?    ILE 142 A 142 A ? -0.2 ALA 114 A 114 A ? -0.1 
112 ALA 112 A 112 A ? VAL 141 A 141 A ? -3.1 GLU 113 A 113 A ? -0.3 ALA 114 A 114 A ? -0.2 ILE 142 A 142 A ? -0.1 
113 GLU 113 A 113 A ? GLN 110 A 110 A ? -1.9 ALA 114 A 114 A ? -0.1 VAL 141 A 141 A ? -1.7 CYS 115 A 115 A ? -0.3 
114 ALA 114 A 114 A ? SER 140 A 140 A ? -0.2 ALA 112 A 112 A ? -0.2 ARG 183 A 183 A ? -0.5 VAL 116 A 116 A ? -0.3 
115 CYS 115 A 115 A ? ILE 139 A 139 A ? -3.8 GLU 113 A 113 A ? -0.3 ILE 139 A 139 A ? -3.1 VAL 117 A 117 A ? -0.4 
116 VAL 116 A 116 A ? VAL 181 A 181 A ? -2.8 ALA 114 A 114 A ? -0.3 VAL 181 A 181 A ? -2.9 SER 118 A 118 A ? -0.4 
117 VAL 117 A 117 A ? ALA 137 A 137 A ? -2.6 CYS 115 A 115 A ? -0.4 ALA 137 A 137 A ? -2.3 GLY 119 A 119 A ? -0.3 
118 SER 118 A 118 A ? PRO 179 A 179 A ? -1.3 VAL 116 A 116 A ? -0.4 TRP 120 A 120 A ? -0.3 CYS 136 A 136 A ? -0.2 
119 GLY 119 A 119 A ? HIS 135 A 135 A ? -2.1 VAL 117 A 117 A ? -0.3 HIS 135 A 135 A ? -2.3 ASP 175 A 175 A ? -0.2 
120 TRP 120 A 120 A ? GLY 174 A 174 A ? -0.5 SER 118 A 118 A ? -0.3 ASP 175 A 175 A ? -0.1 VAL 123 A 123 A ? -0.1 
121 GLY 121 A 121 A ? LEU 122 A 122 A ? -0.2 LEU 130 A 130 A ? -0.2 GLY 174 A 174 A ? -0.3 ILE 2   A 2   A ? -0.2 
122 LEU 122 A 122 A ? GLU 173 A 173 A ? -1.8 LEU 130 A 130 A ? -0.2 ILE 2   A 2   A ? -0.7 CYS 172 A 172 A ? -0.2 
123 VAL 123 A 123 A ? SER 129 A 129 A ? -0.6 LYS 1   A 1   A ? -0.3 GLY 4   A 4   A ? -0.3 ASP 125 A 125 A ? -0.3 
124 SER 124 A 124 A ? GLN 127 A 127 A ? -0.4 SER 129 A 129 A ? -0.2 GLN 127 A 127 A ? -0.3 VAL 123 A 123 A ? -0.1 
125 ASP 125 A 125 A ? VAL 123 A 123 A ? -0.3 HIS 126 A 126 A ? -0.2 SER 124 A 124 A ? -0.1 VAL 128 A 128 A ? -0.1 
126 HIS 126 A 126 A ? GLN 127 A 127 A ? -0.1 SER 129 A 129 A ? -0.0 VAL 128 A 128 A ? -0.5 ASP 125 A 125 A ? -0.2 
127 GLN 127 A 127 A ? SER 124 A 124 A ? -0.3 SER 129 A 129 A ? -0.1 SER 124 A 124 A ? -0.4 VAL 123 A 123 A ? -0.2 
128 VAL 128 A 128 A ? HIS 126 A 126 A ? -0.5 LEU 122 A 122 A ? -0.1 LEU 130 A 130 A ? -0.5 GLN 127 A 127 A ? -0.1 
129 SER 129 A 129 A ? SER 124 A 124 A ? -0.1 GLY 121 A 121 A ? -0.0 VAL 123 A 123 A ? -0.6 SER 124 A 124 A ? -0.2 
130 LEU 130 A 130 A ? VAL 128 A 128 A ? -0.5 LEU 122 A 122 A ? -0.2 GLY 121 A 121 A ? -0.2 LEU 122 A 122 A ? -0.2 
131 PRO 131 A 131 A ? ?   ?   ? ?   ? ? ?    ?   ?   ? ?   ? ? ?    LEU 54  A 54  A ? -0.1 HIS 135 A 135 A ? -0.1 
132 ASP 132 A 132 A ? ASN 53  A 53  A ? -0.1 LEU 134 A 134 A ? -0.1 LEU 54  A 54  A ? -3.2 ARG 55  A 55  A ? -0.4 
133 THR 133 A 133 A ? ASN 53  A 53  A ? -0.3 LEU 54  A 54  A ? -0.1 ASN 53  A 53  A ? -0.2 HIS 135 A 135 A ? -0.2 
134 LEU 134 A 134 A ? HIS 52  A 52  A ? -2.3 ASP 132 A 132 A ? -0.3 CYS 8   A 8   A ? -2.7 CYS 136 A 136 A ? -0.3 
135 HIS 135 A 135 A ? GLY 119 A 119 A ? -2.3 GLU 7   A 7   A ? -0.3 GLY 119 A 119 A ? -2.1 ALA 137 A 137 A ? -0.3 
136 CYS 136 A 136 A ? GLU 6   A 6   A ? -3.2 LEU 134 A 134 A ? -0.3 GLU 6   A 6   A ? -2.5 ASN 138 A 138 A ? -0.4 
137 ALA 137 A 137 A ? VAL 117 A 117 A ? -2.3 HIS 135 A 135 A ? -0.3 VAL 117 A 117 A ? -2.6 ILE 139 A 139 A ? -0.4 
138 ASN 138 A 138 A ? CYS 136 A 136 A ? -0.4 GLY 4   A 4   A ? -0.3 SER 140 A 140 A ? -0.3 VAL 116 A 116 A ? -0.2 
139 ILE 139 A 139 A ? CYS 115 A 115 A ? -3.1 ALA 137 A 137 A ? -0.4 CYS 115 A 115 A ? -3.8 VAL 141 A 141 A ? -0.3 
140 SER 140 A 140 A ? GLY 163 A 163 A ? -2.6 ASN 138 A 138 A ? -0.3 GLY 163 A 163 A ? -2.4 ALA 114 A 114 A ? -0.2 
141 VAL 141 A 141 A ? GLU 113 A 113 A ? -1.7 GLN 110 A 110 A ? -0.3 ALA 112 A 112 A ? -3.1 ALA 162 A 162 A ? -0.3 
142 ILE 142 A 142 A ? CYS 161 A 161 A ? -3.3 PRO 111 A 111 A ? -0.2 CYS 161 A 161 A ? -0.7 VAL 141 A 141 A ? -0.0 
143 PRO 143 A 143 A ? ?   ?   ? ?   ? ? ?    ?   ?   ? ?   ? ? ?    CYS 147 A 147 A ? -2.3 SER 146 A 146 A ? -0.3 
144 ALA 144 A 144 A ? ALA 145 A 145 A ? -0.2 SER 146 A 146 A ? -0.2 ASN 148 A 148 A ? -2.6 LYS 149 A 149 A ? -0.2 
145 ALA 145 A 145 A ? SER 146 A 146 A ? -0.2 CYS 147 A 147 A ? -0.2 LYS 149 A 149 A ? -1.0 ALA 144 A 144 A ? -0.2 
146 SER 146 A 146 A ? PRO 143 A 143 A ? -0.3 ASN 148 A 148 A ? -0.2 ASP 150 A 150 A ? -0.7 LYS 149 A 149 A ? -0.3 
147 CYS 147 A 147 A ? PRO 143 A 143 A ? -2.3 ASN 148 A 148 A ? -0.2 TYR 151 A 151 A ? -1.7 ASP 150 A 150 A ? -1.0 
148 ASN 148 A 148 A ? ALA 144 A 144 A ? -2.6 LYS 149 A 149 A ? -0.3 CYS 147 A 147 A ? -0.2 SER 146 A 146 A ? -0.2 
149 LYS 149 A 149 A ? ALA 145 A 145 A ? -1.0 SER 146 A 146 A ? -0.3 ASN 148 A 148 A ? -0.3 CYS 147 A 147 A ? -0.2 
150 ASP 150 A 150 A ? CYS 147 A 147 A ? -1.0 SER 146 A 146 A ? -0.7 ASN 148 A 148 A ? -0.2 LYS 149 A 149 A ? -0.2 
151 TYR 151 A 151 A ? CYS 147 A 147 A ? -1.7 LEU 155 A 155 A ? -0.0 ARG 154 A 154 A ? -1.7 LEU 155 A 155 A ? -0.9 
152 PRO 152 A 152 A ? ?   ?   ? ?   ? ? ?    ?   ?   ? ?   ? ? ?    LYS 149 A 149 A ? -0.1 ASN 148 A 148 A ? -0.1 
153 GLY 153 A 153 A ? LEU 155 A 155 A ? -0.1 ARG 154 A 154 A ? -0.1 ASN 148 A 148 A ? -0.0 ?   ?   ? ?   ? ? ?    
154 ARG 154 A 154 A ? TYR 151 A 151 A ? -1.7 ASN 148 A 148 A ? -0.2 VAL 156 A 156 A ? -0.5 GLY 153 A 153 A ? -0.1 
155 LEU 155 A 155 A ? TYR 151 A 151 A ? -0.9 ASN 148 A 148 A ? -0.1 ALA 157 A 157 A ? -0.2 GLY 153 A 153 A ? -0.1 
156 VAL 156 A 156 A ? ARG 154 A 154 A ? -0.5 ALA 157 A 157 A ? -0.0 MET 159 A 159 A ? -2.1 ARG 154 A 154 A ? -0.0 
157 ALA 157 A 157 A ? SER 158 A 158 A ? -0.3 LEU 155 A 155 A ? -0.2 SER 211 A 211 A ? -0.1 VAL 156 A 156 A ? -0.0 
158 SER 158 A 158 A ? SER 211 A 211 A ? -0.1 CYS 210 A 210 A ? -0.0 LYS 208 A 208 A ? -2.5 LEU 160 A 160 A ? -0.3 
159 MET 159 A 159 A ? VAL 156 A 156 A ? -2.1 THR 207 A 207 A ? -0.2 CYS 161 A 161 A ? -0.3 THR 207 A 207 A ? -0.2 
160 LEU 160 A 160 A ? TYR 206 A 206 A ? -2.2 SER 158 A 158 A ? -0.3 TYR 206 A 206 A ? -3.0 ALA 162 A 162 A ? -0.4 
161 CYS 161 A 161 A ? ILE 142 A 142 A ? -0.7 MET 159 A 159 A ? -0.3 ILE 142 A 142 A ? -3.3 GLY 163 A 163 A ? -0.3 
162 ALA 162 A 162 A ? GLY 204 A 204 A ? -1.8 LEU 160 A 160 A ? -0.4 GLY 204 A 204 A ? -2.3 ALA 164 A 164 A ? -0.3 
163 GLY 163 A 163 A ? SER 140 A 140 A ? -2.4 CYS 161 A 161 A ? -0.3 SER 140 A 140 A ? -2.6 GLU 165 A 165 A ? -0.3 
164 ALA 164 A 164 A ? THR 169 A 169 A ? -0.6 ALA 162 A 162 A ? -0.3 GLY 167 A 167 A ? -1.6 GLY 166 A 166 A ? -0.4 
165 GLU 165 A 165 A ? GLY 163 A 163 A ? -0.3 GLY 166 A 166 A ? -0.2 ALA 164 A 164 A ? -0.1 ?   ?   ? ?   ? ? ?    
166 GLY 166 A 166 A ? ALA 164 A 164 A ? -0.4 THR 201 A 201 A ? -0.1 GLU 165 A 165 A ? -0.2 THR 201 A 201 A ? -0.0 
167 GLY 167 A 167 A ? ALA 164 A 164 A ? -1.6 THR 169 A 169 A ? -0.1 THR 201 A 201 A ? -0.1 GLU 165 A 165 A ? -0.1 
168 GLY 168 A 168 A ? ALA 164 A 164 A ? -0.1 THR 169 A 169 A ? -0.1 GLU 170 A 170 A ? -0.5 GLU 165 A 165 A ? -0.1 
169 THR 169 A 169 A ? ALA 164 A 164 A ? -0.1 GLY 4   A 4   A ? -0.1 ALA 164 A 164 A ? -0.6 SER 171 A 171 A ? -0.4 
170 GLU 170 A 170 A ? GLY 168 A 168 A ? -0.5 GLY 163 A 163 A ? -0.1 LEU 3   A 3   A ? -1.5 CYS 172 A 172 A ? -0.6 
171 SER 171 A 171 A ? THR 169 A 169 A ? -0.4 ILE 2   A 2   A ? -0.2 ILE 2   A 2   A ? -0.3 GLU 173 A 173 A ? -0.2 
172 CYS 172 A 172 A ? GLU 170 A 170 A ? -0.6 LYS 1   A 1   A ? -0.4 ASP 175 A 175 A ? -1.6 SER 176 A 176 A ? -0.1 
173 GLU 173 A 173 A ? GLY 174 A 174 A ? -0.2 SER 171 A 171 A ? -0.2 LEU 122 A 122 A ? -1.8 CYS 172 A 172 A ? -0.2 
174 GLY 174 A 174 A ? GLY 121 A 121 A ? -0.3 ASN 26  A 26  A ? -0.1 TRP 120 A 120 A ? -0.5 GLU 173 A 173 A ? -0.2 
175 ASP 175 A 175 A ? CYS 172 A 172 A ? -1.6 GLY 119 A 119 A ? -0.2 GLY 178 A 178 A ? -2.8 VAL 190 A 190 A ? -0.3 
176 SER 176 A 176 A ? GLY 177 A 177 A ? -0.3 ASN 26  A 26  A ? -0.2 GLY 28  A 28  A ? -3.2 SER 191 A 191 A ? -0.2 
177 GLY 177 A 177 A ? VAL 190 A 190 A ? -3.0 GLY 178 A 178 A ? -0.3 SER 176 A 176 A ? -0.3 SER 191 A 191 A ? -0.1 
178 GLY 178 A 178 A ? ASP 175 A 175 A ? -2.8 PRO 179 A 179 A ? -0.1 VAL 190 A 190 A ? -2.8 GLY 177 A 177 A ? -0.3 
179 PRO 179 A 179 A ? ?   ?   ? ?   ? ? ?    ?   ?   ? ?   ? ? ?    SER 118 A 118 A ? -1.3 VAL 181 A 181 A ? -0.6 
180 LEU 180 A 180 A ? GLY 188 A 188 A ? -2.4 GLY 178 A 178 A ? -0.2 GLN 187 A 187 A ? -3.2 GLY 188 A 188 A ? -1.6 
181 VAL 181 A 181 A ? VAL 116 A 116 A ? -2.9 PRO 179 A 179 A ? -0.6 VAL 116 A 116 A ? -2.8 ARG 183 A 183 A ? -0.5 
182 CYS 182 A 182 A ? VAL 185 A 185 A ? -2.8 LEU 180 A 180 A ? -0.5 VAL 185 A 185 A ? -1.7 CYS 115 A 115 A ? -0.2 
183 ARG 183 A 183 A ? VAL 181 A 181 A ? -0.5 ALA 114 A 114 A ? -0.5 CYS 182 A 182 A ? -0.2 LEU 186 A 186 A ? -0.1 
184 GLY 184 A 184 A ? VAL 185 A 185 A ? -0.2 VAL 181 A 181 A ? -0.1 ALA 103 A 103 A ? -0.9 LEU 186 A 186 A ? -0.4 
185 VAL 185 A 185 A ? CYS 182 A 182 A ? -1.7 VAL 102 A 102 A ? -0.1 CYS 182 A 182 A ? -2.8 GLN 187 A 187 A ? -0.6 
186 LEU 186 A 186 A ? ALA 103 A 103 A ? -2.9 GLY 184 A 184 A ? -0.4 VAL 181 A 181 A ? -0.2 ILE 189 A 189 A ? -0.1 
187 GLN 187 A 187 A ? LEU 180 A 180 A ? -3.2 VAL 185 A 185 A ? -0.6 VAL 209 A 209 A ? -1.4 CYS 210 A 210 A ? -0.4 
188 GLY 188 A 188 A ? LEU 180 A 180 A ? -1.6 LYS 208 A 208 A ? -0.2 LEU 180 A 180 A ? -2.4 VAL 190 A 190 A ? -0.5 
189 ILE 189 A 189 A ? THR 207 A 207 A ? -1.4 GLN 187 A 187 A ? -0.3 THR 207 A 207 A ? -2.8 SER 191 A 191 A ? -0.3 
190 VAL 190 A 190 A ? GLY 178 A 178 A ? -2.8 GLY 188 A 188 A ? -0.5 GLY 177 A 177 A ? -3.0 TYR 206 A 206 A ? -0.2 
191 SER 191 A 191 A ? VAL 205 A 205 A ? -2.1 TRP 192 A 192 A ? -0.4 GLY 193 A 193 A ? -0.3 TYR 206 A 206 A ? -0.2 
192 TRP 192 A 192 A ? VAL 205 A 205 A ? -1.9 SER 176 A 176 A ? -0.0 VAL 205 A 205 A ? -2.4 SER 191 A 191 A ? -0.4 
193 GLY 193 A 193 A ? SER 191 A 191 A ? -0.3 GLY 204 A 204 A ? -0.2 GLY 204 A 204 A ? -0.1 CYS 197 A 197 A ? -0.1 
194 ASP 194 A 194 A ? PRO 203 A 203 A ? -0.3 TRP 192 A 192 A ? -0.3 ASP 198 A 198 A ? -0.1 LYS 202 A 202 A ? -0.0 
195 VAL 195 A 195 A ? CYS 197 A 197 A ? -0.1 PRO 196 A 196 A ? -0.1 CYS 197 A 197 A ? -0.2 CYS 172 A 172 A ? -0.0 
196 PRO 196 A 196 A ? ?   ?   ? ?   ? ? ?    ?   ?   ? ?   ? ? ?    ASP 198 A 198 A ? -1.1 VAL 195 A 195 A ? -0.1 
197 CYS 197 A 197 A ? VAL 195 A 195 A ? -0.2 THR 199 A 199 A ? -0.1 THR 199 A 199 A ? -0.2 VAL 195 A 195 A ? -0.1 
198 ASP 198 A 198 A ? PRO 196 A 196 A ? -1.1 THR 200 A 200 A ? -0.1 LYS 202 A 202 A ? -0.3 ASP 194 A 194 A ? -0.1 
199 THR 199 A 199 A ? CYS 197 A 197 A ? -0.2 THR 201 A 201 A ? -0.1 THR 201 A 201 A ? -0.3 CYS 197 A 197 A ? -0.1 
200 THR 200 A 200 A ? THR 201 A 201 A ? -0.1 GLY 167 A 167 A ? -0.0 LYS 202 A 202 A ? -2.0 ASP 198 A 198 A ? -0.1 
201 THR 201 A 201 A ? THR 199 A 199 A ? -0.3 GLY 167 A 167 A ? -0.1 THR 199 A 199 A ? -0.1 GLY 167 A 167 A ? -0.1 
202 LYS 202 A 202 A ? THR 200 A 200 A ? -2.0 ASP 198 A 198 A ? -0.3 ASP 194 A 194 A ? -0.1 CYS 147 A 147 A ? -0.1 
203 PRO 203 A 203 A ? ?   ?   ? ?   ? ? ?    ?   ?   ? ?   ? ? ?    ASP 194 A 194 A ? -0.3 GLY 163 A 163 A ? -0.2 
204 GLY 204 A 204 A ? ALA 162 A 162 A ? -2.3 THR 169 A 169 A ? -0.3 ALA 162 A 162 A ? -1.8 TYR 206 A 206 A ? -0.5 
205 VAL 205 A 205 A ? TRP 192 A 192 A ? -2.4 CYS 161 A 161 A ? -0.2 SER 191 A 191 A ? -2.1 TRP 192 A 192 A ? -1.9 
206 TYR 206 A 206 A ? LEU 160 A 160 A ? -3.0 GLY 204 A 204 A ? -0.5 LEU 160 A 160 A ? -2.2 LYS 208 A 208 A ? -0.5 
207 THR 207 A 207 A ? ILE 189 A 189 A ? -2.8 VAL 205 A 205 A ? -0.3 ILE 189 A 189 A ? -1.4 VAL 209 A 209 A ? -0.9 
208 LYS 208 A 208 A ? SER 158 A 158 A ? -2.5 TYR 206 A 206 A ? -0.5 SER 211 A 211 A ? -1.4 TYR 212 A 212 A ? -0.4 
209 VAL 209 A 209 A ? GLN 187 A 187 A ? -1.4 THR 207 A 207 A ? -0.9 TYR 212 A 212 A ? -2.4 LEU 213 A 213 A ? -0.2 
210 CYS 210 A 210 A ? GLN 187 A 187 A ? -0.4 SER 211 A 211 A ? -0.3 LEU 213 A 213 A ? -0.8 GLU 214 A 214 A ? -0.3 
211 SER 211 A 211 A ? LYS 208 A 208 A ? -1.4 TYR 212 A 212 A ? -0.2 CYS 210 A 210 A ? -0.3 VAL 209 A 209 A ? -0.2 
212 TYR 212 A 212 A ? VAL 209 A 209 A ? -2.4 LYS 208 A 208 A ? -0.4 ILE 216 A 216 A ? -2.7 SER 211 A 211 A ? -0.2 
213 LEU 213 A 213 A ? CYS 210 A 210 A ? -0.8 GLU 214 A 214 A ? -0.2 LYS 217 A 217 A ? -2.6 GLU 218 A 218 A ? -0.3 
214 GLU 214 A 214 A ? CYS 210 A 210 A ? -0.3 TRP 215 A 215 A ? -0.2 GLU 218 A 218 A ? -2.5 THR 219 A 219 A ? -0.2 
215 TRP 215 A 215 A ? LYS 217 A 217 A ? -0.2 ILE 216 A 216 A ? -0.2 THR 219 A 219 A ? -2.5 LEU 213 A 213 A ? -0.2 
216 ILE 216 A 216 A ? TYR 212 A 212 A ? -2.7 GLU 218 A 218 A ? -0.2 MET 220 A 220 A ? -2.2 GLU 214 A 214 A ? -0.2 
217 LYS 217 A 217 A ? LEU 213 A 213 A ? -2.6 GLU 218 A 218 A ? -0.2 LYS 221 A 221 A ? -1.9 ILE 216 A 216 A ? -0.2 
218 GLU 218 A 218 A ? GLU 214 A 214 A ? -2.5 LEU 213 A 213 A ? -0.3 ARG 222 A 222 A ? -2.1 LYS 217 A 217 A ? -0.2 
219 THR 219 A 219 A ? TRP 215 A 215 A ? -2.5 GLU 214 A 214 A ? -0.2 ASN 223 A 223 A ? -1.1 LYS 217 A 217 A ? -0.2 
220 MET 220 A 220 A ? ILE 216 A 216 A ? -2.2 TRP 215 A 215 A ? -0.2 GLU 218 A 218 A ? -0.2 THR 219 A 219 A ? -0.2 
221 LYS 221 A 221 A ? LYS 217 A 217 A ? -1.9 ARG 222 A 222 A ? -0.2 THR 219 A 219 A ? -0.2 MET 220 A 220 A ? -0.2 
222 ARG 222 A 222 A ? GLU 218 A 218 A ? -2.1 ASN 223 A 223 A ? -0.2 LYS 221 A 221 A ? -0.2 MET 220 A 220 A ? -0.2 
223 ASN 223 A 223 A ? THR 219 A 219 A ? -1.1 MET 220 A 220 A ? -0.2 LYS 221 A 221 A ? -0.2 ARG 222 A 222 A ? -0.2 
# 
loop_
_dssp_statistics_histogram.entry_id 
_dssp_statistics_histogram.type 
_dssp_statistics_histogram.1 
_dssp_statistics_histogram.2 
_dssp_statistics_histogram.3 
_dssp_statistics_histogram.4 
_dssp_statistics_histogram.5 
_dssp_statistics_histogram.6 
_dssp_statistics_histogram.7 
_dssp_statistics_histogram.8 
_dssp_statistics_histogram.9 
_dssp_statistics_histogram.10 
_dssp_statistics_histogram.11 
_dssp_statistics_histogram.12 
_dssp_statistics_histogram.13 
_dssp_statistics_histogram.14 
_dssp_statistics_histogram.15 
_dssp_statistics_histogram.16 
_dssp_statistics_histogram.17 
_dssp_statistics_histogram.18 
_dssp_statistics_histogram.19 
_dssp_statistics_histogram.20 
_dssp_statistics_histogram.21 
_dssp_statistics_histogram.22 
_dssp_statistics_histogram.23 
_dssp_statistics_histogram.24 
_dssp_statistics_histogram.25 
_dssp_statistics_histogram.26 
_dssp_statistics_histogram.27 
_dssp_statistics_histogram.28 
_dssp_statistics_histogram.29 
_dssp_statistics_histogram.30 
Calu_KLK15 residues_per_alpha_helix        0 0 0 0 0 0 1 0 0 1 0 0 0 0 0 0 0 0 0 0 0 0 0 0 0 0 0 0 0 0 
Calu_KLK15 parallel_bridges_per_ladder     1 0 0 0 0 0 0 0 0 0 0 0 0 0 0 0 0 0 0 0 0 0 0 0 0 0 0 0 0 0 
Calu_KLK15 antiparallel_bridges_per_ladder 2 3 2 5 1 2 0 0 0 0 0 0 0 0 0 0 0 0 0 0 0 0 0 0 0 0 0 0 0 0 
Calu_KLK15 ladders_per_sheet               0 0 0 0 0 1 0 1 0 0 0 0 0 0 0 0 0 0 0 0 0 0 0 0 0 0 0 0 0 0 
# 
loop_
_dssp_statistics_hbond.entry_id 
_dssp_statistics_hbond.type 
_dssp_statistics_hbond.count 
_dssp_statistics_hbond.count_per_100 
Calu_KLK15 O(I)-->H-N(J)          135 60.5 
Calu_KLK15 'PARALLEL BRIDGES'     2   0.9  
Calu_KLK15 'ANTIPARALLEL BRIDGES' 68  30.5 
Calu_KLK15 O(I)-->H-N(I-5)        2   0.9  
Calu_KLK15 O(I)-->H-N(I-4)        1   0.4  
Calu_KLK15 O(I)-->H-N(I-3)        4   1.8  
Calu_KLK15 O(I)-->H-N(I-2)        0   0.0  
Calu_KLK15 O(I)-->H-N(I-1)        0   0.0  
Calu_KLK15 O(I)-->H-N(I+0)        0   0.0  
Calu_KLK15 O(I)-->H-N(I+1)        0   0.0  
Calu_KLK15 O(I)-->H-N(I+2)        17  7.6  
Calu_KLK15 O(I)-->H-N(I+3)        19  8.5  
Calu_KLK15 O(I)-->H-N(I+4)        15  6.7  
Calu_KLK15 O(I)-->H-N(I+5)        1   0.4  
# 
_dssp_statistics.entry_id                       Calu_KLK15 
_dssp_statistics.nr_of_residues                 223 
_dssp_statistics.nr_of_chains                   1 
_dssp_statistics.nr_of_ss_bridges_total         0 
_dssp_statistics.nr_of_ss_bridges_intra_chain   0 
_dssp_statistics.nr_of_ss_bridges_inter_chain   0 
# 
loop_
_chem_comp.id 
_chem_comp.type 
_chem_comp.mon_nstd_flag 
_chem_comp.name 
_chem_comp.formula 
_chem_comp.formula_weight 
ALA 'L-PEPTIDE LINKING' y ALANINE         'C3 H7 N O2'     89.093 
ARG 'L-PEPTIDE LINKING' y ARGININE        'C6 H15 N4 O2'  175.209 
ASN 'L-PEPTIDE LINKING' y ASPARAGINE      'C4 H8 N2 O3'   132.118 
ASP 'L-PEPTIDE LINKING' y 'ASPARTIC ACID' 'C4 H7 N O4'    133.103 
CYS 'L-PEPTIDE LINKING' y CYSTEINE        'C3 H7 N O2 S'  121.158 
GLN 'L-PEPTIDE LINKING' y GLUTAMINE       'C5 H10 N2 O3'  146.144 
GLU 'L-PEPTIDE LINKING' y 'GLUTAMIC ACID' 'C5 H9 N O4'    147.129 
GLY 'PEPTIDE LINKING'   y GLYCINE         'C2 H5 N O2'     75.067 
HIS 'L-PEPTIDE LINKING' y HISTIDINE       'C6 H10 N3 O2'  156.162 
ILE 'L-PEPTIDE LINKING' y ISOLEUCINE      'C6 H13 N O2'   131.173 
LEU 'L-PEPTIDE LINKING' y LEUCINE         'C6 H13 N O2'   131.173 
LYS 'L-PEPTIDE LINKING' y LYSINE          'C6 H15 N2 O2'  147.195 
MET 'L-PEPTIDE LINKING' y METHIONINE      'C5 H11 N O2 S' 149.211 
PHE 'L-PEPTIDE LINKING' y PHENYLALANINE   'C9 H11 N O2'   165.189 
PRO 'L-PEPTIDE LINKING' y PROLINE         'C5 H9 N O2'     115.13 
SER 'L-PEPTIDE LINKING' y SERINE          'C3 H7 N O3'    105.093 
THR 'L-PEPTIDE LINKING' y THREONINE       'C4 H9 N O3'    119.119 
TRP 'L-PEPTIDE LINKING' y TRYPTOPHAN      'C11 H12 N2 O2' 204.225 
TYR 'L-PEPTIDE LINKING' y TYROSINE        'C9 H11 N O3'   181.189 
VAL 'L-PEPTIDE LINKING' y VALINE          'C5 H11 N O2'   117.146 
# 
loop_
_atom_type.symbol 
N 
C 
O 
S 
# 
loop_
_entity_poly_seq.entity_id 
_entity_poly_seq.num 
_entity_poly_seq.mon_id 
_entity_poly_seq.hetero 
1   1 LYS n 
1   2 ILE n 
1   3 LEU n 
1   4 GLY n 
1   5 GLY n 
1   6 GLU n 
1   7 GLU n 
1   8 CYS n 
1   9 GLU n 
1  10 PRO n 
1  11 HIS n 
1  12 SER n 
1  13 GLN n 
1  14 PRO n 
1  15 TRP n 
1  16 GLN n 
1  17 VAL n 
1  18 ALA n 
1  19 LEU n 
1  20 PHE n 
1  21 GLU n 
1  22 ARG n 
1  23 GLY n 
1  24 ARG n 
1  25 PHE n 
1  26 ASN n 
1  27 CYS n 
1  28 GLY n 
1  29 ALA n 
1  30 SER n 
1  31 LEU n 
1  32 ILE n 
1  33 SER n 
1  34 GLU n 
1  35 HIS n 
1  36 TRP n 
1  37 VAL n 
1  38 LEU n 
1  39 SER n 
1  40 ALA n 
1  41 ALA n 
1  42 HIS n 
1  43 CYS n 
1  44 GLN n 
1  45 THR n 
1  46 ARG n 
1  47 ALA n 
1  48 ARG n 
1  49 LEU n 
1  50 GLY n 
1  51 GLU n 
1  52 HIS n 
1  53 ASN n 
1  54 LEU n 
1  55 ARG n 
1  56 LYS n 
1  57 ARG n 
1  58 ASP n 
1  59 GLY n 
1  60 PRO n 
1  61 GLU n 
1  62 GLN n 
1  63 LEU n 
1  64 ARG n 
1  65 THR n 
1  66 LEU n 
1  67 ALA n 
1  68 ARG n 
1  69 ILE n 
1  70 ILE n 
1  71 PRO n 
1  72 HIS n 
1  73 PRO n 
1  74 LEU n 
1  75 TYR n 
1  76 GLU n 
1  77 ALA n 
1  78 HIS n 
1  79 SER n 
1  80 HIS n 
1  81 ARG n 
1  82 HIS n 
1  83 ASP n 
1  84 VAL n 
1  85 MET n 
1  86 LEU n 
1  87 LEU n 
1  88 ARG n 
1  89 LEU n 
1  90 THR n 
1  91 ARG n 
1  92 PRO n 
1  93 ALA n 
1  94 ARG n 
1  95 LEU n 
1  96 SER n 
1  97 ARG n 
1  98 GLN n 
1  99 VAL n 
1 100 ARG n 
1 101 PRO n 
1 102 VAL n 
1 103 ALA n 
1 104 LEU n 
1 105 PRO n 
1 106 THR n 
1 107 ARG n 
1 108 CYS n 
1 109 PRO n 
1 110 GLN n 
1 111 PRO n 
1 112 ALA n 
1 113 GLU n 
1 114 ALA n 
1 115 CYS n 
1 116 VAL n 
1 117 VAL n 
1 118 SER n 
1 119 GLY n 
1 120 TRP n 
1 121 GLY n 
1 122 LEU n 
1 123 VAL n 
1 124 SER n 
1 125 ASP n 
1 126 HIS n 
1 127 GLN n 
1 128 VAL n 
1 129 SER n 
1 130 LEU n 
1 131 PRO n 
1 132 ASP n 
1 133 THR n 
1 134 LEU n 
1 135 HIS n 
1 136 CYS n 
1 137 ALA n 
1 138 ASN n 
1 139 ILE n 
1 140 SER n 
1 141 VAL n 
1 142 ILE n 
1 143 PRO n 
1 144 ALA n 
1 145 ALA n 
1 146 SER n 
1 147 CYS n 
1 148 ASN n 
1 149 LYS n 
1 150 ASP n 
1 151 TYR n 
1 152 PRO n 
1 153 GLY n 
1 154 ARG n 
1 155 LEU n 
1 156 VAL n 
1 157 ALA n 
1 158 SER n 
1 159 MET n 
1 160 LEU n 
1 161 CYS n 
1 162 ALA n 
1 163 GLY n 
1 164 ALA n 
1 165 GLU n 
1 166 GLY n 
1 167 GLY n 
1 168 GLY n 
1 169 THR n 
1 170 GLU n 
1 171 SER n 
1 172 CYS n 
1 173 GLU n 
1 174 GLY n 
1 175 ASP n 
1 176 SER n 
1 177 GLY n 
1 178 GLY n 
1 179 PRO n 
1 180 LEU n 
1 181 VAL n 
1 182 CYS n 
1 183 ARG n 
1 184 GLY n 
1 185 VAL n 
1 186 LEU n 
1 187 GLN n 
1 188 GLY n 
1 189 ILE n 
1 190 VAL n 
1 191 SER n 
1 192 TRP n 
1 193 GLY n 
1 194 ASP n 
1 195 VAL n 
1 196 PRO n 
1 197 CYS n 
1 198 ASP n 
1 199 THR n 
1 200 THR n 
1 201 THR n 
1 202 LYS n 
1 203 PRO n 
1 204 GLY n 
1 205 VAL n 
1 206 TYR n 
1 207 THR n 
1 208 LYS n 
1 209 VAL n 
1 210 CYS n 
1 211 SER n 
1 212 TYR n 
1 213 LEU n 
1 214 GLU n 
1 215 TRP n 
1 216 ILE n 
1 217 LYS n 
1 218 GLU n 
1 219 THR n 
1 220 MET n 
1 221 LYS n 
1 222 ARG n 
1 223 ASN n 
# 
loop_
_pdbx_poly_seq_scheme.asym_id 
_pdbx_poly_seq_scheme.entity_id 
_pdbx_poly_seq_scheme.seq_id 
_pdbx_poly_seq_scheme.mon_id 
_pdbx_poly_seq_scheme.ndb_seq_num 
_pdbx_poly_seq_scheme.pdb_seq_num 
_pdbx_poly_seq_scheme.auth_seq_num 
_pdbx_poly_seq_scheme.pdb_mon_id 
_pdbx_poly_seq_scheme.auth_mon_id 
_pdbx_poly_seq_scheme.pdb_strand_id 
_pdbx_poly_seq_scheme.pdb_ins_code 
_pdbx_poly_seq_scheme.hetero 
A 1   1 LYS   1 1   1   LYS LYS A ? n 
A 1   2 ILE   2 2   2   ILE ILE A ? n 
A 1   3 LEU   3 3   3   LEU LEU A ? n 
A 1   4 GLY   4 4   4   GLY GLY A ? n 
A 1   5 GLY   5 5   5   GLY GLY A ? n 
A 1   6 GLU   6 6   6   GLU GLU A ? n 
A 1   7 GLU   7 7   7   GLU GLU A ? n 
A 1   8 CYS   8 8   8   CYS CYS A ? n 
A 1   9 GLU   9 9   9   GLU GLU A ? n 
A 1  10 PRO  10 10  10  PRO PRO A ? n 
A 1  11 HIS  11 11  11  HIS HIS A ? n 
A 1  12 SER  12 12  12  SER SER A ? n 
A 1  13 GLN  13 13  13  GLN GLN A ? n 
A 1  14 PRO  14 14  14  PRO PRO A ? n 
A 1  15 TRP  15 15  15  TRP TRP A ? n 
A 1  16 GLN  16 16  16  GLN GLN A ? n 
A 1  17 VAL  17 17  17  VAL VAL A ? n 
A 1  18 ALA  18 18  18  ALA ALA A ? n 
A 1  19 LEU  19 19  19  LEU LEU A ? n 
A 1  20 PHE  20 20  20  PHE PHE A ? n 
A 1  21 GLU  21 21  21  GLU GLU A ? n 
A 1  22 ARG  22 22  22  ARG ARG A ? n 
A 1  23 GLY  23 23  23  GLY GLY A ? n 
A 1  24 ARG  24 24  24  ARG ARG A ? n 
A 1  25 PHE  25 25  25  PHE PHE A ? n 
A 1  26 ASN  26 26  26  ASN ASN A ? n 
A 1  27 CYS  27 27  27  CYS CYS A ? n 
A 1  28 GLY  28 28  28  GLY GLY A ? n 
A 1  29 ALA  29 29  29  ALA ALA A ? n 
A 1  30 SER  30 30  30  SER SER A ? n 
A 1  31 LEU  31 31  31  LEU LEU A ? n 
A 1  32 ILE  32 32  32  ILE ILE A ? n 
A 1  33 SER  33 33  33  SER SER A ? n 
A 1  34 GLU  34 34  34  GLU GLU A ? n 
A 1  35 HIS  35 35  35  HIS HIS A ? n 
A 1  36 TRP  36 36  36  TRP TRP A ? n 
A 1  37 VAL  37 37  37  VAL VAL A ? n 
A 1  38 LEU  38 38  38  LEU LEU A ? n 
A 1  39 SER  39 39  39  SER SER A ? n 
A 1  40 ALA  40 40  40  ALA ALA A ? n 
A 1  41 ALA  41 41  41  ALA ALA A ? n 
A 1  42 HIS  42 42  42  HIS HIS A ? n 
A 1  43 CYS  43 43  43  CYS CYS A ? n 
A 1  44 GLN  44 44  44  GLN GLN A ? n 
A 1  45 THR  45 45  45  THR THR A ? n 
A 1  46 ARG  46 46  46  ARG ARG A ? n 
A 1  47 ALA  47 47  47  ALA ALA A ? n 
A 1  48 ARG  48 48  48  ARG ARG A ? n 
A 1  49 LEU  49 49  49  LEU LEU A ? n 
A 1  50 GLY  50 50  50  GLY GLY A ? n 
A 1  51 GLU  51 51  51  GLU GLU A ? n 
A 1  52 HIS  52 52  52  HIS HIS A ? n 
A 1  53 ASN  53 53  53  ASN ASN A ? n 
A 1  54 LEU  54 54  54  LEU LEU A ? n 
A 1  55 ARG  55 55  55  ARG ARG A ? n 
A 1  56 LYS  56 56  56  LYS LYS A ? n 
A 1  57 ARG  57 57  57  ARG ARG A ? n 
A 1  58 ASP  58 58  58  ASP ASP A ? n 
A 1  59 GLY  59 59  59  GLY GLY A ? n 
A 1  60 PRO  60 60  60  PRO PRO A ? n 
A 1  61 GLU  61 61  61  GLU GLU A ? n 
A 1  62 GLN  62 62  62  GLN GLN A ? n 
A 1  63 LEU  63 63  63  LEU LEU A ? n 
A 1  64 ARG  64 64  64  ARG ARG A ? n 
A 1  65 THR  65 65  65  THR THR A ? n 
A 1  66 LEU  66 66  66  LEU LEU A ? n 
A 1  67 ALA  67 67  67  ALA ALA A ? n 
A 1  68 ARG  68 68  68  ARG ARG A ? n 
A 1  69 ILE  69 69  69  ILE ILE A ? n 
A 1  70 ILE  70 70  70  ILE ILE A ? n 
A 1  71 PRO  71 71  71  PRO PRO A ? n 
A 1  72 HIS  72 72  72  HIS HIS A ? n 
A 1  73 PRO  73 73  73  PRO PRO A ? n 
A 1  74 LEU  74 74  74  LEU LEU A ? n 
A 1  75 TYR  75 75  75  TYR TYR A ? n 
A 1  76 GLU  76 76  76  GLU GLU A ? n 
A 1  77 ALA  77 77  77  ALA ALA A ? n 
A 1  78 HIS  78 78  78  HIS HIS A ? n 
A 1  79 SER  79 79  79  SER SER A ? n 
A 1  80 HIS  80 80  80  HIS HIS A ? n 
A 1  81 ARG  81 81  81  ARG ARG A ? n 
A 1  82 HIS  82 82  82  HIS HIS A ? n 
A 1  83 ASP  83 83  83  ASP ASP A ? n 
A 1  84 VAL  84 84  84  VAL VAL A ? n 
A 1  85 MET  85 85  85  MET MET A ? n 
A 1  86 LEU  86 86  86  LEU LEU A ? n 
A 1  87 LEU  87 87  87  LEU LEU A ? n 
A 1  88 ARG  88 88  88  ARG ARG A ? n 
A 1  89 LEU  89 89  89  LEU LEU A ? n 
A 1  90 THR  90 90  90  THR THR A ? n 
A 1  91 ARG  91 91  91  ARG ARG A ? n 
A 1  92 PRO  92 92  92  PRO PRO A ? n 
A 1  93 ALA  93 93  93  ALA ALA A ? n 
A 1  94 ARG  94 94  94  ARG ARG A ? n 
A 1  95 LEU  95 95  95  LEU LEU A ? n 
A 1  96 SER  96 96  96  SER SER A ? n 
A 1  97 ARG  97 97  97  ARG ARG A ? n 
A 1  98 GLN  98 98  98  GLN GLN A ? n 
A 1  99 VAL  99 99  99  VAL VAL A ? n 
A 1 100 ARG 100 100 100 ARG ARG A ? n 
A 1 101 PRO 101 101 101 PRO PRO A ? n 
A 1 102 VAL 102 102 102 VAL VAL A ? n 
A 1 103 ALA 103 103 103 ALA ALA A ? n 
A 1 104 LEU 104 104 104 LEU LEU A ? n 
A 1 105 PRO 105 105 105 PRO PRO A ? n 
A 1 106 THR 106 106 106 THR THR A ? n 
A 1 107 ARG 107 107 107 ARG ARG A ? n 
A 1 108 CYS 108 108 108 CYS CYS A ? n 
A 1 109 PRO 109 109 109 PRO PRO A ? n 
A 1 110 GLN 110 110 110 GLN GLN A ? n 
A 1 111 PRO 111 111 111 PRO PRO A ? n 
A 1 112 ALA 112 112 112 ALA ALA A ? n 
A 1 113 GLU 113 113 113 GLU GLU A ? n 
A 1 114 ALA 114 114 114 ALA ALA A ? n 
A 1 115 CYS 115 115 115 CYS CYS A ? n 
A 1 116 VAL 116 116 116 VAL VAL A ? n 
A 1 117 VAL 117 117 117 VAL VAL A ? n 
A 1 118 SER 118 118 118 SER SER A ? n 
A 1 119 GLY 119 119 119 GLY GLY A ? n 
A 1 120 TRP 120 120 120 TRP TRP A ? n 
A 1 121 GLY 121 121 121 GLY GLY A ? n 
A 1 122 LEU 122 122 122 LEU LEU A ? n 
A 1 123 VAL 123 123 123 VAL VAL A ? n 
A 1 124 SER 124 124 124 SER SER A ? n 
A 1 125 ASP 125 125 125 ASP ASP A ? n 
A 1 126 HIS 126 126 126 HIS HIS A ? n 
A 1 127 GLN 127 127 127 GLN GLN A ? n 
A 1 128 VAL 128 128 128 VAL VAL A ? n 
A 1 129 SER 129 129 129 SER SER A ? n 
A 1 130 LEU 130 130 130 LEU LEU A ? n 
A 1 131 PRO 131 131 131 PRO PRO A ? n 
A 1 132 ASP 132 132 132 ASP ASP A ? n 
A 1 133 THR 133 133 133 THR THR A ? n 
A 1 134 LEU 134 134 134 LEU LEU A ? n 
A 1 135 HIS 135 135 135 HIS HIS A ? n 
A 1 136 CYS 136 136 136 CYS CYS A ? n 
A 1 137 ALA 137 137 137 ALA ALA A ? n 
A 1 138 ASN 138 138 138 ASN ASN A ? n 
A 1 139 ILE 139 139 139 ILE ILE A ? n 
A 1 140 SER 140 140 140 SER SER A ? n 
A 1 141 VAL 141 141 141 VAL VAL A ? n 
A 1 142 ILE 142 142 142 ILE ILE A ? n 
A 1 143 PRO 143 143 143 PRO PRO A ? n 
A 1 144 ALA 144 144 144 ALA ALA A ? n 
A 1 145 ALA 145 145 145 ALA ALA A ? n 
A 1 146 SER 146 146 146 SER SER A ? n 
A 1 147 CYS 147 147 147 CYS CYS A ? n 
A 1 148 ASN 148 148 148 ASN ASN A ? n 
A 1 149 LYS 149 149 149 LYS LYS A ? n 
A 1 150 ASP 150 150 150 ASP ASP A ? n 
A 1 151 TYR 151 151 151 TYR TYR A ? n 
A 1 152 PRO 152 152 152 PRO PRO A ? n 
A 1 153 GLY 153 153 153 GLY GLY A ? n 
A 1 154 ARG 154 154 154 ARG ARG A ? n 
A 1 155 LEU 155 155 155 LEU LEU A ? n 
A 1 156 VAL 156 156 156 VAL VAL A ? n 
A 1 157 ALA 157 157 157 ALA ALA A ? n 
A 1 158 SER 158 158 158 SER SER A ? n 
A 1 159 MET 159 159 159 MET MET A ? n 
A 1 160 LEU 160 160 160 LEU LEU A ? n 
A 1 161 CYS 161 161 161 CYS CYS A ? n 
A 1 162 ALA 162 162 162 ALA ALA A ? n 
A 1 163 GLY 163 163 163 GLY GLY A ? n 
A 1 164 ALA 164 164 164 ALA ALA A ? n 
A 1 165 GLU 165 165 165 GLU GLU A ? n 
A 1 166 GLY 166 166 166 GLY GLY A ? n 
A 1 167 GLY 167 167 167 GLY GLY A ? n 
A 1 168 GLY 168 168 168 GLY GLY A ? n 
A 1 169 THR 169 169 169 THR THR A ? n 
A 1 170 GLU 170 170 170 GLU GLU A ? n 
A 1 171 SER 171 171 171 SER SER A ? n 
A 1 172 CYS 172 172 172 CYS CYS A ? n 
A 1 173 GLU 173 173 173 GLU GLU A ? n 
A 1 174 GLY 174 174 174 GLY GLY A ? n 
A 1 175 ASP 175 175 175 ASP ASP A ? n 
A 1 176 SER 176 176 176 SER SER A ? n 
A 1 177 GLY 177 177 177 GLY GLY A ? n 
A 1 178 GLY 178 178 178 GLY GLY A ? n 
A 1 179 PRO 179 179 179 PRO PRO A ? n 
A 1 180 LEU 180 180 180 LEU LEU A ? n 
A 1 181 VAL 181 181 181 VAL VAL A ? n 
A 1 182 CYS 182 182 182 CYS CYS A ? n 
A 1 183 ARG 183 183 183 ARG ARG A ? n 
A 1 184 GLY 184 184 184 GLY GLY A ? n 
A 1 185 VAL 185 185 185 VAL VAL A ? n 
A 1 186 LEU 186 186 186 LEU LEU A ? n 
A 1 187 GLN 187 187 187 GLN GLN A ? n 
A 1 188 GLY 188 188 188 GLY GLY A ? n 
A 1 189 ILE 189 189 189 ILE ILE A ? n 
A 1 190 VAL 190 190 190 VAL VAL A ? n 
A 1 191 SER 191 191 191 SER SER A ? n 
A 1 192 TRP 192 192 192 TRP TRP A ? n 
A 1 193 GLY 193 193 193 GLY GLY A ? n 
A 1 194 ASP 194 194 194 ASP ASP A ? n 
A 1 195 VAL 195 195 195 VAL VAL A ? n 
A 1 196 PRO 196 196 196 PRO PRO A ? n 
A 1 197 CYS 197 197 197 CYS CYS A ? n 
A 1 198 ASP 198 198 198 ASP ASP A ? n 
A 1 199 THR 199 199 199 THR THR A ? n 
A 1 200 THR 200 200 200 THR THR A ? n 
A 1 201 THR 201 201 201 THR THR A ? n 
A 1 202 LYS 202 202 202 LYS LYS A ? n 
A 1 203 PRO 203 203 203 PRO PRO A ? n 
A 1 204 GLY 204 204 204 GLY GLY A ? n 
A 1 205 VAL 205 205 205 VAL VAL A ? n 
A 1 206 TYR 206 206 206 TYR TYR A ? n 
A 1 207 THR 207 207 207 THR THR A ? n 
A 1 208 LYS 208 208 208 LYS LYS A ? n 
A 1 209 VAL 209 209 209 VAL VAL A ? n 
A 1 210 CYS 210 210 210 CYS CYS A ? n 
A 1 211 SER 211 211 211 SER SER A ? n 
A 1 212 TYR 212 212 212 TYR TYR A ? n 
A 1 213 LEU 213 213 213 LEU LEU A ? n 
A 1 214 GLU 214 214 214 GLU GLU A ? n 
A 1 215 TRP 215 215 215 TRP TRP A ? n 
A 1 216 ILE 216 216 216 ILE ILE A ? n 
A 1 217 LYS 217 217 217 LYS LYS A ? n 
A 1 218 GLU 218 218 218 GLU GLU A ? n 
A 1 219 THR 219 219 219 THR THR A ? n 
A 1 220 MET 220 220 220 MET MET A ? n 
A 1 221 LYS 221 221 221 LYS LYS A ? n 
A 1 222 ARG 222 222 222 ARG ARG A ? n 
A 1 223 ASN 223 223 223 ASN ASN A ? n 
# 
loop_
_atom_site.group_PDB 
_atom_site.id 
_atom_site.type_symbol 
_atom_site.label_atom_id 
_atom_site.label_alt_id 
_atom_site.label_comp_id 
_atom_site.label_asym_id 
_atom_site.label_entity_id 
_atom_site.label_seq_id 
_atom_site.pdbx_PDB_ins_code 
_atom_site.Cartn_x 
_atom_site.Cartn_y 
_atom_site.Cartn_z 
_atom_site.occupancy 
_atom_site.B_iso_or_equiv 
_atom_site.pdbx_formal_charge 
_atom_site.auth_seq_id 
_atom_site.auth_comp_id 
_atom_site.auth_asym_id 
_atom_site.auth_atom_id 
_atom_site.pdbx_PDB_model_num 
ATOM 1    N N   ? LYS A 1   1 ?  -2.946   0.809 -13.527 1.000 43.810 ? 1   LYS A N   1 
ATOM 2    C CA  ? LYS A 1   1 ?  -2.631  -0.225 -14.508 1.000 43.810 ? 1   LYS A CA  1 
ATOM 3    C C   ? LYS A 1   1 ?  -1.855  -1.372 -13.868 1.000 43.810 ? 1   LYS A C   1 
ATOM 4    C CB  ? LYS A 1   1 ?  -1.832   0.363 -15.672 1.000 43.810 ? 1   LYS A CB  1 
ATOM 5    O O   ? LYS A 1   1 ?  -0.825  -1.151 -13.228 1.000 43.810 ? 1   LYS A O   1 
ATOM 6    C CG  ? LYS A 1   1 ?  -1.586  -0.615 -16.811 1.000 43.810 ? 1   LYS A CG  1 
ATOM 7    C CD  ? LYS A 1   1 ?  -0.827   0.041 -17.957 1.000 43.810 ? 1   LYS A CD  1 
ATOM 8    C CE  ? LYS A 1   1 ?  -0.549  -0.946 -19.083 1.000 43.810 ? 1   LYS A CE  1 
ATOM 9    N NZ  ? LYS A 1   1 ?   0.186  -0.304 -20.213 1.000 43.810 ? 1   LYS A NZ  1 
ATOM 10   N N   ? ILE A 1   2 ?  -2.370  -2.563 -13.693 1.000 50.800 ? 2   ILE A N   1 
ATOM 11   C CA  ? ILE A 1   2 ?  -1.503  -3.723 -13.517 1.000 50.800 ? 2   ILE A CA  1 
ATOM 12   C C   ? ILE A 1   2 ?  -1.231  -4.374 -14.871 1.000 50.800 ? 2   ILE A C   1 
ATOM 13   C CB  ? ILE A 1   2 ?  -2.122  -4.750 -12.543 1.000 50.800 ? 2   ILE A CB  1 
ATOM 14   O O   ? ILE A 1   2 ?  -2.138  -4.936 -15.490 1.000 50.800 ? 2   ILE A O   1 
ATOM 15   C CG1 ? ILE A 1   2 ?  -2.415  -4.093 -11.189 1.000 50.800 ? 2   ILE A CG1 1 
ATOM 16   C CG2 ? ILE A 1   2 ?  -1.200  -5.961 -12.376 1.000 50.800 ? 2   ILE A CG2 1 
ATOM 17   C CD1 ? ILE A 1   2 ?  -3.096  -5.016 -10.188 1.000 50.800 ? 2   ILE A CD1 1 
ATOM 18   N N   ? LEU A 1   3 ?  -0.370  -3.826 -15.756 1.000 51.050 ? 3   LEU A N   1 
ATOM 19   C CA  ? LEU A 1   3 ?  -0.019  -4.381 -17.059 1.000 51.050 ? 3   LEU A CA  1 
ATOM 20   C C   ? LEU A 1   3 ?   0.350  -5.856 -16.939 1.000 51.050 ? 3   LEU A C   1 
ATOM 21   C CB  ? LEU A 1   3 ?   1.144  -3.601 -17.678 1.000 51.050 ? 3   LEU A CB  1 
ATOM 22   O O   ? LEU A 1   3 ?   1.203  -6.224 -16.128 1.000 51.050 ? 3   LEU A O   1 
ATOM 23   C CG  ? LEU A 1   3 ?   0.832  -2.181 -18.152 1.000 51.050 ? 3   LEU A CG  1 
ATOM 24   C CD1 ? LEU A 1   3 ?   2.123  -1.425 -18.450 1.000 51.050 ? 3   LEU A CD1 1 
ATOM 25   C CD2 ? LEU A 1   3 ?  -0.070  -2.213 -19.381 1.000 51.050 ? 3   LEU A CD2 1 
ATOM 26   N N   ? GLY A 1   4 ?  -0.645  -6.762 -17.484 1.000 55.810 ? 4   GLY A N   1 
ATOM 27   C CA  ? GLY A 1   4 ?  -0.440  -8.199 -17.409 1.000 55.810 ? 4   GLY A CA  1 
ATOM 28   C C   ? GLY A 1   4 ?  -1.153  -8.843 -16.235 1.000 55.810 ? 4   GLY A C   1 
ATOM 29   O O   ? GLY A 1   4 ?  -0.839  -9.973 -15.854 1.000 55.810 ? 4   GLY A O   1 
ATOM 30   N N   ? GLY A 1   5 ?  -1.994  -7.894 -15.492 1.000 66.860 ? 5   GLY A N   1 
ATOM 31   C CA  ? GLY A 1   5 ?  -2.785  -8.422 -14.392 1.000 66.860 ? 5   GLY A CA  1 
ATOM 32   C C   ? GLY A 1   5 ?  -4.058  -9.109 -14.849 1.000 66.860 ? 5   GLY A C   1 
ATOM 33   O O   ? GLY A 1   5 ?  -4.502  -8.915 -15.983 1.000 66.860 ? 5   GLY A O   1 
ATOM 34   N N   ? GLU A 1   6 ?  -4.409 -10.115 -14.294 1.000 82.310 ? 6   GLU A N   1 
ATOM 35   C CA  ? GLU A 1   6 ?  -5.637 -10.870 -14.524 1.000 82.310 ? 6   GLU A CA  1 
ATOM 36   C C   ? GLU A 1   6 ?  -6.576 -10.774 -13.325 1.000 82.310 ? 6   GLU A C   1 
ATOM 37   C CB  ? GLU A 1   6 ?  -5.318 -12.337 -14.825 1.000 82.310 ? 6   GLU A CB  1 
ATOM 38   O O   ? GLU A 1   6 ?  -6.154 -10.405 -12.227 1.000 82.310 ? 6   GLU A O   1 
ATOM 39   C CG  ? GLU A 1   6 ?  -4.585 -13.051 -13.699 1.000 82.310 ? 6   GLU A CG  1 
ATOM 40   C CD  ? GLU A 1   6 ?  -4.145 -14.459 -14.068 1.000 82.310 ? 6   GLU A CD  1 
ATOM 41   O OE1 ? GLU A 1   6 ?  -3.401 -15.088 -13.281 1.000 82.310 ? 6   GLU A OE1 1 
ATOM 42   O OE2 ? GLU A 1   6 ?  -4.545 -14.936 -15.153 1.000 82.310 ? 6   GLU A OE2 1 
ATOM 43   N N   ? GLU A 1   7 ?  -7.799 -10.880 -13.712 1.000 89.260 ? 7   GLU A N   1 
ATOM 44   C CA  ? GLU A 1   7 ?  -8.744 -10.900 -12.600 1.000 89.260 ? 7   GLU A CA  1 
ATOM 45   C C   ? GLU A 1   7 ?  -8.261 -11.820 -11.482 1.000 89.260 ? 7   GLU A C   1 
ATOM 46   C CB  ? GLU A 1   7 ? -10.130 -11.338 -13.079 1.000 89.260 ? 7   GLU A CB  1 
ATOM 47   O O   ? GLU A 1   7 ?  -7.840 -12.949 -11.739 1.000 89.260 ? 7   GLU A O   1 
ATOM 48   C CG  ? GLU A 1   7 ? -11.191 -11.324 -11.988 1.000 89.260 ? 7   GLU A CG  1 
ATOM 49   C CD  ? GLU A 1   7 ? -12.580 -11.674 -12.497 1.000 89.260 ? 7   GLU A CD  1 
ATOM 50   O OE1 ? GLU A 1   7 ? -13.454 -12.035 -11.676 1.000 89.260 ? 7   GLU A OE1 1 
ATOM 51   O OE2 ? GLU A 1   7 ? -12.796 -11.587 -13.726 1.000 89.260 ? 7   GLU A OE2 1 
ATOM 52   N N   ? CYS A 1   8 ?  -8.223 -11.308 -10.295 1.000 91.100 ? 8   CYS A N   1 
ATOM 53   C CA  ? CYS A 1   8 ?  -7.894 -12.101  -9.116 1.000 91.100 ? 8   CYS A CA  1 
ATOM 54   C C   ? CYS A 1   8 ?  -8.983 -13.127  -8.827 1.000 91.100 ? 8   CYS A C   1 
ATOM 55   C CB  ? CYS A 1   8 ?  -7.697 -11.197  -7.899 1.000 91.100 ? 8   CYS A CB  1 
ATOM 56   O O   ? CYS A 1   8 ? -10.156 -12.894  -9.125 1.000 91.100 ? 8   CYS A O   1 
ATOM 57   S SG  ? CYS A 1   8 ?  -6.334 -10.025  -8.077 1.000 91.100 ? 8   CYS A SG  1 
ATOM 58   N N   ? GLU A 1   9 ?  -8.460 -14.291  -8.326 1.000 92.770 ? 9   GLU A N   1 
ATOM 59   C CA  ? GLU A 1   9 ?  -9.477 -15.165  -7.750 1.000 92.770 ? 9   GLU A CA  1 
ATOM 60   C C   ? GLU A 1   9 ? -10.311 -14.428  -6.706 1.000 92.770 ? 9   GLU A C   1 
ATOM 61   C CB  ? GLU A 1   9 ?  -8.831 -16.405  -7.126 1.000 92.770 ? 9   GLU A CB  1 
ATOM 62   O O   ? GLU A 1   9 ?  -9.768 -13.715  -5.860 1.000 92.770 ? 9   GLU A O   1 
ATOM 63   C CG  ? GLU A 1   9 ?  -8.130 -17.305  -8.133 1.000 92.770 ? 9   GLU A CG  1 
ATOM 64   C CD  ? GLU A 1   9 ?  -9.077 -17.908  -9.159 1.000 92.770 ? 9   GLU A CD  1 
ATOM 65   O OE1 ? GLU A 1   9 ?  -8.675 -18.070 -10.334 1.000 92.770 ? 9   GLU A OE1 1 
ATOM 66   O OE2 ? GLU A 1   9 ? -10.229 -18.221  -8.785 1.000 92.770 ? 9   GLU A OE2 1 
ATOM 67   N N   ? PRO A 1  10 ? -11.717 -14.463  -6.884 1.000 92.270 ? 10  PRO A N   1 
ATOM 68   C CA  ? PRO A 1  10 ? -12.566 -13.769  -5.913 1.000 92.270 ? 10  PRO A CA  1 
ATOM 69   C C   ? PRO A 1  10 ? -12.143 -14.026  -4.468 1.000 92.270 ? 10  PRO A C   1 
ATOM 70   C CB  ? PRO A 1  10 ? -13.957 -14.345  -6.185 1.000 92.270 ? 10  PRO A CB  1 
ATOM 71   O O   ? PRO A 1  10 ? -11.902 -15.175  -4.087 1.000 92.270 ? 10  PRO A O   1 
ATOM 72   C CG  ? PRO A 1  10 ? -13.933 -14.738  -7.627 1.000 92.270 ? 10  PRO A CG  1 
ATOM 73   C CD  ? PRO A 1  10 ? -12.567 -15.271  -7.953 1.000 92.270 ? 10  PRO A CD  1 
ATOM 74   N N   ? HIS A 1  11 ? -11.866 -12.843  -3.759 1.000 91.830 ? 11  HIS A N   1 
ATOM 75   C CA  ? HIS A 1  11 ? -11.597 -12.815  -2.326 1.000 91.830 ? 11  HIS A CA  1 
ATOM 76   C C   ? HIS A 1  11 ? -10.249 -13.450  -2.006 1.000 91.830 ? 11  HIS A C   1 
ATOM 77   C CB  ? HIS A 1  11 ? -12.710 -13.530  -1.558 1.000 91.830 ? 11  HIS A CB  1 
ATOM 78   O O   ? HIS A 1  11 ? -10.014 -13.881  -0.874 1.000 91.830 ? 11  HIS A O   1 
ATOM 79   C CG  ? HIS A 1  11 ? -14.073 -12.971  -1.818 1.000 91.830 ? 11  HIS A CG  1 
ATOM 80   C CD2 ? HIS A 1  11 ? -15.187 -13.546  -2.328 1.000 91.830 ? 11  HIS A CD2 1 
ATOM 81   N ND1 ? HIS A 1  11 ? -14.404 -11.661  -1.546 1.000 91.830 ? 11  HIS A ND1 1 
ATOM 82   C CE1 ? HIS A 1  11 ? -15.668 -11.455  -1.878 1.000 91.830 ? 11  HIS A CE1 1 
ATOM 83   N NE2 ? HIS A 1  11 ? -16.166 -12.583  -2.355 1.000 91.830 ? 11  HIS A NE2 1 
ATOM 84   N N   ? SER A 1  12 ?  -9.370 -13.667  -2.960 1.000 94.550 ? 12  SER A N   1 
ATOM 85   C CA  ? SER A 1  12 ?  -8.004 -14.144  -2.771 1.000 94.550 ? 12  SER A CA  1 
ATOM 86   C C   ? SER A 1  12 ?  -7.125 -13.067  -2.144 1.000 94.550 ? 12  SER A C   1 
ATOM 87   C CB  ? SER A 1  12 ?  -7.403 -14.593  -4.103 1.000 94.550 ? 12  SER A CB  1 
ATOM 88   O O   ? SER A 1  12 ?  -6.036 -13.359  -1.646 1.000 94.550 ? 12  SER A O   1 
ATOM 89   O OG  ? SER A 1  12 ?  -7.327 -13.509  -5.012 1.000 94.550 ? 12  SER A OG  1 
ATOM 90   N N   ? GLN A 1  13 ?  -7.476 -11.882  -2.109 1.000 96.170 ? 13  GLN A N   1 
ATOM 91   C CA  ? GLN A 1  13 ?  -6.833 -10.738  -1.471 1.000 96.170 ? 13  GLN A CA  1 
ATOM 92   C C   ? GLN A 1  13 ?  -7.749 -10.103  -0.428 1.000 96.170 ? 13  GLN A C   1 
ATOM 93   C CB  ? GLN A 1  13 ?  -6.428  -9.697  -2.516 1.000 96.170 ? 13  GLN A CB  1 
ATOM 94   O O   ? GLN A 1  13 ?  -8.207  -8.972  -0.602 1.000 96.170 ? 13  GLN A O   1 
ATOM 95   C CG  ? GLN A 1  13 ?  -5.589 -10.263  -3.654 1.000 96.170 ? 13  GLN A CG  1 
ATOM 96   C CD  ? GLN A 1  13 ?  -4.426 -11.104  -3.163 1.000 96.170 ? 13  GLN A CD  1 
ATOM 97   N NE2 ? GLN A 1  13 ?  -4.328 -12.331  -3.664 1.000 96.170 ? 13  GLN A NE2 1 
ATOM 98   O OE1 ? GLN A 1  13 ?  -3.621 -10.655  -2.342 1.000 96.170 ? 13  GLN A OE1 1 
ATOM 99   N N   ? PRO A 1  14 ?  -7.960 -10.752   0.715 1.000 96.590 ? 14  PRO A N   1 
ATOM 100  C CA  ? PRO A 1  14 ?  -8.959 -10.342   1.704 1.000 96.590 ? 14  PRO A CA  1 
ATOM 101  C C   ? PRO A 1  14 ?  -8.569  -9.063   2.441 1.000 96.590 ? 14  PRO A C   1 
ATOM 102  C CB  ? PRO A 1  14 ?  -9.013 -11.532   2.666 1.000 96.590 ? 14  PRO A CB  1 
ATOM 103  O O   ? PRO A 1  14 ?  -9.406  -8.454   3.114 1.000 96.590 ? 14  PRO A O   1 
ATOM 104  C CG  ? PRO A 1  14 ?  -7.668 -12.174   2.555 1.000 96.590 ? 14  PRO A CG  1 
ATOM 105  C CD  ? PRO A 1  14 ?  -7.204 -12.066   1.130 1.000 96.590 ? 14  PRO A CD  1 
ATOM 106  N N   ? TRP A 1  15 ?  -7.371  -8.589   2.243 1.000 97.660 ? 15  TRP A N   1 
ATOM 107  C CA  ? TRP A 1  15 ?  -6.867  -7.386   2.896 1.000 97.660 ? 15  TRP A CA  1 
ATOM 108  C C   ? TRP A 1  15 ?  -7.087  -6.158   2.019 1.000 97.660 ? 15  TRP A C   1 
ATOM 109  C CB  ? TRP A 1  15 ?  -5.379  -7.535   3.223 1.000 97.660 ? 15  TRP A CB  1 
ATOM 110  O O   ? TRP A 1  15 ?  -6.847  -5.028   2.451 1.000 97.660 ? 15  TRP A O   1 
ATOM 111  C CG  ? TRP A 1  15 ?  -4.559  -8.084   2.095 1.000 97.660 ? 15  TRP A CG  1 
ATOM 112  C CD1 ? TRP A 1  15 ?  -4.013  -7.384   1.055 1.000 97.660 ? 15  TRP A CD1 1 
ATOM 113  C CD2 ? TRP A 1  15 ?  -4.195  -9.453   1.891 1.000 97.660 ? 15  TRP A CD2 1 
ATOM 114  C CE2 ? TRP A 1  15 ?  -3.428  -9.510   0.706 1.000 97.660 ? 15  TRP A CE2 1 
ATOM 115  C CE3 ? TRP A 1  15 ?  -4.444 -10.638   2.596 1.000 97.660 ? 15  TRP A CE3 1 
ATOM 116  N NE1 ? TRP A 1  15 ?  -3.332  -8.235   0.217 1.000 97.660 ? 15  TRP A NE1 1 
ATOM 117  C CH2 ? TRP A 1  15 ?  -3.164 -11.852   0.920 1.000 97.660 ? 15  TRP A CH2 1 
ATOM 118  C CZ2 ? TRP A 1  15 ?  -2.906 -10.707   0.211 1.000 97.660 ? 15  TRP A CZ2 1 
ATOM 119  C CZ3 ? TRP A 1  15 ?  -3.924 -11.829   2.101 1.000 97.660 ? 15  TRP A CZ3 1 
ATOM 120  N N   ? GLN A 1  16 ?  -7.449  -6.354   0.742 1.000 96.360 ? 16  GLN A N   1 
ATOM 121  C CA  ? GLN A 1  16 ?  -7.635  -5.247  -0.190 1.000 96.360 ? 16  GLN A CA  1 
ATOM 122  C C   ? GLN A 1  16 ?  -8.842  -4.397   0.199 1.000 96.360 ? 16  GLN A C   1 
ATOM 123  C CB  ? GLN A 1  16 ?  -7.798  -5.768  -1.618 1.000 96.360 ? 16  GLN A CB  1 
ATOM 124  O O   ? GLN A 1  16 ?  -9.937  -4.923   0.404 1.000 96.360 ? 16  GLN A O   1 
ATOM 125  C CG  ? GLN A 1  16 ?  -7.888  -4.668  -2.668 1.000 96.360 ? 16  GLN A CG  1 
ATOM 126  C CD  ? GLN A 1  16 ?  -6.569  -3.948  -2.877 1.000 96.360 ? 16  GLN A CD  1 
ATOM 127  N NE2 ? GLN A 1  16 ?  -6.639  -2.712  -3.361 1.000 96.360 ? 16  GLN A NE2 1 
ATOM 128  O OE1 ? GLN A 1  16 ?  -5.497  -4.497  -2.606 1.000 96.360 ? 16  GLN A OE1 1 
ATOM 129  N N   ? VAL A 1  17 ?  -8.581  -3.080   0.259 1.000 95.930 ? 17  VAL A N   1 
ATOM 130  C CA  ? VAL A 1  17 ?  -9.621  -2.119   0.612 1.000 95.930 ? 17  VAL A CA  1 
ATOM 131  C C   ? VAL A 1  17 ?  -9.818  -1.127  -0.532 1.000 95.930 ? 17  VAL A C   1 
ATOM 132  C CB  ? VAL A 1  17 ?  -9.278  -1.366   1.917 1.000 95.930 ? 17  VAL A CB  1 
ATOM 133  O O   ? VAL A 1  17 ?  -8.846  -0.648  -1.121 1.000 95.930 ? 17  VAL A O   1 
ATOM 134  C CG1 ? VAL A 1  17 ? -10.336  -0.307   2.223 1.000 95.930 ? 17  VAL A CG1 1 
ATOM 135  C CG2 ? VAL A 1  17 ?  -9.148  -2.347   3.080 1.000 95.930 ? 17  VAL A CG2 1 
ATOM 136  N N   ? ALA A 1  18 ? -11.090  -0.903  -0.828 1.000 94.330 ? 18  ALA A N   1 
ATOM 137  C CA  ? ALA A 1  18 ? -11.422   0.115  -1.821 1.000 94.330 ? 18  ALA A CA  1 
ATOM 138  C C   ? ALA A 1  18 ? -11.769   1.442  -1.150 1.000 94.330 ? 18  ALA A C   1 
ATOM 139  C CB  ? ALA A 1  18 ? -12.582  -0.354  -2.696 1.000 94.330 ? 18  ALA A CB  1 
ATOM 140  O O   ? ALA A 1  18 ? -12.615   1.489  -0.254 1.000 94.330 ? 18  ALA A O   1 
ATOM 141  N N   ? LEU A 1  19 ? -11.029   2.419  -1.583 1.000 93.430 ? 19  LEU A N   1 
ATOM 142  C CA  ? LEU A 1  19 ? -11.321   3.760  -1.088 1.000 93.430 ? 19  LEU A CA  1 
ATOM 143  C C   ? LEU A 1  19 ? -12.128   4.553  -2.111 1.000 93.430 ? 19  LEU A C   1 
ATOM 144  C CB  ? LEU A 1  19 ? -10.025   4.504  -0.757 1.000 93.430 ? 19  LEU A CB  1 
ATOM 145  O O   ? LEU A 1  19 ? -11.792   4.567  -3.297 1.000 93.430 ? 19  LEU A O   1 
ATOM 146  C CG  ? LEU A 1  19 ?  -9.113   3.847   0.281 1.000 93.430 ? 19  LEU A CG  1 
ATOM 147  C CD1 ? LEU A 1  19 ?  -7.888   4.719   0.538 1.000 93.430 ? 19  LEU A CD1 1 
ATOM 148  C CD2 ? LEU A 1  19 ?  -9.875   3.591   1.577 1.000 93.430 ? 19  LEU A CD2 1 
ATOM 149  N N   ? PHE A 1  20 ? -13.159   5.206  -1.595 1.000 89.330 ? 20  PHE A N   1 
ATOM 150  C CA  ? PHE A 1  20 ? -14.061   5.951  -2.466 1.000 89.330 ? 20  PHE A CA  1 
ATOM 151  C C   ? PHE A 1  20 ? -14.065   7.431  -2.101 1.000 89.330 ? 20  PHE A C   1 
ATOM 152  C CB  ? PHE A 1  20 ? -15.482   5.385  -2.380 1.000 89.330 ? 20  PHE A CB  1 
ATOM 153  O O   ? PHE A 1  20 ? -13.896   7.789  -0.934 1.000 89.330 ? 20  PHE A O   1 
ATOM 154  C CG  ? PHE A 1  20 ? -15.632   4.024  -3.005 1.000 89.330 ? 20  PHE A CG  1 
ATOM 155  C CD1 ? PHE A 1  20 ? -16.155   3.885  -4.285 1.000 89.330 ? 20  PHE A CD1 1 
ATOM 156  C CD2 ? PHE A 1  20 ? -15.250   2.883  -2.311 1.000 89.330 ? 20  PHE A CD2 1 
ATOM 157  C CE1 ? PHE A 1  20 ? -16.294   2.626  -4.865 1.000 89.330 ? 20  PHE A CE1 1 
ATOM 158  C CE2 ? PHE A 1  20 ? -15.386   1.622  -2.885 1.000 89.330 ? 20  PHE A CE2 1 
ATOM 159  C CZ  ? PHE A 1  20 ? -15.910   1.496  -4.162 1.000 89.330 ? 20  PHE A CZ  1 
ATOM 160  N N   ? GLU A 1  21 ? -14.262   8.194  -3.154 1.000 85.710 ? 21  GLU A N   1 
ATOM 161  C CA  ? GLU A 1  21 ? -14.514   9.625  -3.012 1.000 85.710 ? 21  GLU A CA  1 
ATOM 162  C C   ? GLU A 1  21 ? -15.751  10.048  -3.799 1.000 85.710 ? 21  GLU A C   1 
ATOM 163  C CB  ? GLU A 1  21 ? -13.297  10.433  -3.471 1.000 85.710 ? 21  GLU A CB  1 
ATOM 164  O O   ? GLU A 1  21 ? -15.835   9.815  -5.006 1.000 85.710 ? 21  GLU A O   1 
ATOM 165  C CG  ? GLU A 1  21 ? -13.444  11.934  -3.268 1.000 85.710 ? 21  GLU A CG  1 
ATOM 166  C CD  ? GLU A 1  21 ? -13.146  12.379  -1.845 1.000 85.710 ? 21  GLU A CD  1 
ATOM 167  O OE1 ? GLU A 1  21 ? -13.726  13.392  -1.392 1.000 85.710 ? 21  GLU A OE1 1 
ATOM 168  O OE2 ? GLU A 1  21 ? -12.326  11.710  -1.178 1.000 85.710 ? 21  GLU A OE2 1 
ATOM 169  N N   ? ARG A 1  22 ? -16.765  10.615  -3.143 1.000 84.910 ? 22  ARG A N   1 
ATOM 170  C CA  ? ARG A 1  22 ? -18.022  11.050  -3.744 1.000 84.910 ? 22  ARG A CA  1 
ATOM 171  C C   ? ARG A 1  22 ? -18.638   9.940  -4.589 1.000 84.910 ? 22  ARG A C   1 
ATOM 172  C CB  ? ARG A 1  22 ? -17.806  12.300  -4.598 1.000 84.910 ? 22  ARG A CB  1 
ATOM 173  O O   ? ARG A 1  22 ? -19.114  10.189  -5.698 1.000 84.910 ? 22  ARG A O   1 
ATOM 174  C CG  ? ARG A 1  22 ? -17.356  13.518  -3.806 1.000 84.910 ? 22  ARG A CG  1 
ATOM 175  C CD  ? ARG A 1  22 ? -17.172  14.736  -4.700 1.000 84.910 ? 22  ARG A CD  1 
ATOM 176  N NE  ? ARG A 1  22 ? -16.629  15.871  -3.959 1.000 84.910 ? 22  ARG A NE  1 
ATOM 177  N NH1 ? ARG A 1  22 ? -16.453  17.254  -5.801 1.000 84.910 ? 22  ARG A NH1 1 
ATOM 178  N NH2 ? ARG A 1  22 ? -15.815  18.007  -3.732 1.000 84.910 ? 22  ARG A NH2 1 
ATOM 179  C CZ  ? ARG A 1  22 ? -16.300  17.041  -4.499 1.000 84.910 ? 22  ARG A CZ  1 
ATOM 180  N N   ? GLY A 1  23 ? -18.572   8.656  -4.103 1.000 80.780 ? 23  GLY A N   1 
ATOM 181  C CA  ? GLY A 1  23 ? -19.294   7.553  -4.718 1.000 80.780 ? 23  GLY A CA  1 
ATOM 182  C C   ? GLY A 1  23 ? -18.533   6.904  -5.859 1.000 80.780 ? 23  GLY A C   1 
ATOM 183  O O   ? GLY A 1  23 ? -19.034   5.977  -6.499 1.000 80.780 ? 23  GLY A O   1 
ATOM 184  N N   ? ARG A 1  24 ? -17.260   7.383  -6.035 1.000 84.750 ? 24  ARG A N   1 
ATOM 185  C CA  ? ARG A 1  24 ? -16.399   6.839  -7.080 1.000 84.750 ? 24  ARG A CA  1 
ATOM 186  C C   ? ARG A 1  24 ? -15.103   6.292  -6.491 1.000 84.750 ? 24  ARG A C   1 
ATOM 187  C CB  ? ARG A 1  24 ? -16.088   7.907  -8.131 1.000 84.750 ? 24  ARG A CB  1 
ATOM 188  O O   ? ARG A 1  24 ? -14.544   6.874  -5.559 1.000 84.750 ? 24  ARG A O   1 
ATOM 189  C CG  ? ARG A 1  24 ? -17.302   8.360  -8.926 1.000 84.750 ? 24  ARG A CG  1 
ATOM 190  C CD  ? ARG A 1  24 ? -16.914   9.295 -10.063 1.000 84.750 ? 24  ARG A CD  1 
ATOM 191  N NE  ? ARG A 1  24 ? -18.085   9.762 -10.800 1.000 84.750 ? 24  ARG A NE  1 
ATOM 192  N NH1 ? ARG A 1  24 ? -16.956  10.103 -12.786 1.000 84.750 ? 24  ARG A NH1 1 
ATOM 193  N NH2 ? ARG A 1  24 ? -19.201  10.544 -12.648 1.000 84.750 ? 24  ARG A NH2 1 
ATOM 194  C CZ  ? ARG A 1  24 ? -18.078  10.135 -12.076 1.000 84.750 ? 24  ARG A CZ  1 
ATOM 195  N N   ? PHE A 1  25 ? -14.748   5.110  -7.060 1.000 87.070 ? 25  PHE A N   1 
ATOM 196  C CA  ? PHE A 1  25 ? -13.478   4.539  -6.628 1.000 87.070 ? 25  PHE A CA  1 
ATOM 197  C C   ? PHE A 1  25 ? -12.348   5.548  -6.788 1.000 87.070 ? 25  PHE A C   1 
ATOM 198  C CB  ? PHE A 1  25 ? -13.162   3.267  -7.420 1.000 87.070 ? 25  PHE A CB  1 
ATOM 199  O O   ? PHE A 1  25 ? -12.210   6.171  -7.843 1.000 87.070 ? 25  PHE A O   1 
ATOM 200  C CG  ? PHE A 1  25 ? -11.786   2.715  -7.159 1.000 87.070 ? 25  PHE A CG  1 
ATOM 201  C CD1 ? PHE A 1  25 ? -10.743   2.965  -8.043 1.000 87.070 ? 25  PHE A CD1 1 
ATOM 202  C CD2 ? PHE A 1  25 ? -11.536   1.946  -6.030 1.000 87.070 ? 25  PHE A CD2 1 
ATOM 203  C CE1 ? PHE A 1  25 ?  -9.469   2.456  -7.804 1.000 87.070 ? 25  PHE A CE1 1 
ATOM 204  C CE2 ? PHE A 1  25 ? -10.266   1.434  -5.785 1.000 87.070 ? 25  PHE A CE2 1 
ATOM 205  C CZ  ? PHE A 1  25 ?  -9.233   1.689  -6.673 1.000 87.070 ? 25  PHE A CZ  1 
ATOM 206  N N   ? ASN A 1  26 ? -11.583   5.738  -5.692 1.000 87.210 ? 26  ASN A N   1 
ATOM 207  C CA  ? ASN A 1  26 ? -10.475   6.687  -5.676 1.000 87.210 ? 26  ASN A CA  1 
ATOM 208  C C   ? ASN A 1  26 ?  -9.127   5.974  -5.628 1.000 87.210 ? 26  ASN A C   1 
ATOM 209  C CB  ? ASN A 1  26 ? -10.609   7.649  -4.494 1.000 87.210 ? 26  ASN A CB  1 
ATOM 210  O O   ? ASN A 1  26 ?  -8.290   6.158  -6.514 1.000 87.210 ? 26  ASN A O   1 
ATOM 211  C CG  ? ASN A 1  26 ?  -9.464   8.640  -4.415 1.000 87.210 ? 26  ASN A CG  1 
ATOM 212  N ND2 ? ASN A 1  26 ?  -9.551   9.710  -5.197 1.000 87.210 ? 26  ASN A ND2 1 
ATOM 213  O OD1 ? ASN A 1  26 ?  -8.510   8.445  -3.658 1.000 87.210 ? 26  ASN A OD1 1 
ATOM 214  N N   ? CYS A 1  27 ?  -8.864   5.166  -4.568 1.000 91.880 ? 27  CYS A N   1 
ATOM 215  C CA  ? CYS A 1  27 ?  -7.605   4.471  -4.329 1.000 91.880 ? 27  CYS A CA  1 
ATOM 216  C C   ? CYS A 1  27 ?  -7.844   3.125  -3.654 1.000 91.880 ? 27  CYS A C   1 
ATOM 217  C CB  ? CYS A 1  27 ?  -6.676   5.325  -3.467 1.000 91.880 ? 27  CYS A CB  1 
ATOM 218  O O   ? CYS A 1  27 ?  -8.930   2.875  -3.127 1.000 91.880 ? 27  CYS A O   1 
ATOM 219  S SG  ? CYS A 1  27 ?  -5.995   6.758  -4.331 1.000 91.880 ? 27  CYS A SG  1 
ATOM 220  N N   ? GLY A 1  28 ?  -6.757   2.330  -3.734 1.000 93.520 ? 28  GLY A N   1 
ATOM 221  C CA  ? GLY A 1  28 ?  -6.742   1.118  -2.930 1.000 93.520 ? 28  GLY A CA  1 
ATOM 222  C C   ? GLY A 1  28 ?  -6.118   1.318  -1.561 1.000 93.520 ? 28  GLY A C   1 
ATOM 223  O O   ? GLY A 1  28 ?  -5.537   2.369  -1.286 1.000 93.520 ? 28  GLY A O   1 
ATOM 224  N N   ? ALA A 1  29 ?  -6.168   0.339  -0.706 1.000 96.360 ? 29  ALA A N   1 
ATOM 225  C CA  ? ALA A 1  29 ?  -5.579   0.298   0.630 1.000 96.360 ? 29  ALA A CA  1 
ATOM 226  C C   ? ALA A 1  29 ?  -5.468  -1.137   1.137 1.000 96.360 ? 29  ALA A C   1 
ATOM 227  C CB  ? ALA A 1  29 ?  -6.404   1.140   1.601 1.000 96.360 ? 29  ALA A CB  1 
ATOM 228  O O   ? ALA A 1  29 ?  -5.833  -2.081   0.432 1.000 96.360 ? 29  ALA A O   1 
ATOM 229  N N   ? SER A 1  30 ?  -4.819  -1.215   2.388 1.000 97.800 ? 30  SER A N   1 
ATOM 230  C CA  ? SER A 1  30 ?  -4.675  -2.521   3.021 1.000 97.800 ? 30  SER A CA  1 
ATOM 231  C C   ? SER A 1  30 ?  -5.202  -2.504   4.452 1.000 97.800 ? 30  SER A C   1 
ATOM 232  C CB  ? SER A 1  30 ?  -3.211  -2.962   3.014 1.000 97.800 ? 30  SER A CB  1 
ATOM 233  O O   ? SER A 1  30 ?  -4.896  -1.590   5.221 1.000 97.800 ? 30  SER A O   1 
ATOM 234  O OG  ? SER A 1  30 ?  -2.682  -2.931   1.699 1.000 97.800 ? 30  SER A OG  1 
ATOM 235  N N   ? LEU A 1  31 ?  -6.045  -3.481   4.671 1.000 98.250 ? 31  LEU A N   1 
ATOM 236  C CA  ? LEU A 1  31 ?  -6.429  -3.699   6.061 1.000 98.250 ? 31  LEU A CA  1 
ATOM 237  C C   ? LEU A 1  31 ?  -5.272  -4.289   6.860 1.000 98.250 ? 31  LEU A C   1 
ATOM 238  C CB  ? LEU A 1  31 ?  -7.646  -4.625   6.142 1.000 98.250 ? 31  LEU A CB  1 
ATOM 239  O O   ? LEU A 1  31 ?  -4.778  -5.371   6.536 1.000 98.250 ? 31  LEU A O   1 
ATOM 240  C CG  ? LEU A 1  31 ?  -8.217  -4.873   7.539 1.000 98.250 ? 31  LEU A CG  1 
ATOM 241  C CD1 ? LEU A 1  31 ?  -8.804  -3.585   8.108 1.000 98.250 ? 31  LEU A CD1 1 
ATOM 242  C CD2 ? LEU A 1  31 ?  -9.271  -5.974   7.498 1.000 98.250 ? 31  LEU A CD2 1 
ATOM 243  N N   ? ILE A 1  32 ?  -4.817  -3.589   7.993 1.000 98.220 ? 32  ILE A N   1 
ATOM 244  C CA  ? ILE A 1  32 ?  -3.621  -4.040   8.696 1.000 98.220 ? 32  ILE A CA  1 
ATOM 245  C C   ? ILE A 1  32 ?  -3.971  -4.387  10.141 1.000 98.220 ? 32  ILE A C   1 
ATOM 246  C CB  ? ILE A 1  32 ?  -2.506  -2.971   8.657 1.000 98.220 ? 32  ILE A CB  1 
ATOM 247  O O   ? ILE A 1  32 ?  -3.140  -4.924  10.876 1.000 98.220 ? 32  ILE A O   1 
ATOM 248  C CG1 ? ILE A 1  32 ?  -3.007  -1.654   9.260 1.000 98.220 ? 32  ILE A CG1 1 
ATOM 249  C CG2 ? ILE A 1  32 ?  -2.008  -2.763   7.223 1.000 98.220 ? 32  ILE A CG2 1 
ATOM 250  C CD1 ? ILE A 1  32 ?  -1.905  -0.640   9.533 1.000 98.220 ? 32  ILE A CD1 1 
ATOM 251  N N   ? SER A 1  33 ?  -5.259  -4.131  10.591 1.000 97.780 ? 33  SER A N   1 
ATOM 252  C CA  ? SER A 1  33 ?  -5.924  -4.542  11.824 1.000 97.780 ? 33  SER A CA  1 
ATOM 253  C C   ? SER A 1  33 ?  -7.436  -4.373  11.719 1.000 97.780 ? 33  SER A C   1 
ATOM 254  C CB  ? SER A 1  33 ?  -5.393  -3.738  13.012 1.000 97.780 ? 33  SER A CB  1 
ATOM 255  O O   ? SER A 1  33 ?  -7.943  -3.893  10.703 1.000 97.780 ? 33  SER A O   1 
ATOM 256  O OG  ? SER A 1  33 ?  -5.982  -2.450  13.051 1.000 97.780 ? 33  SER A OG  1 
ATOM 257  N N   ? GLU A 1  34 ?  -8.160  -4.795  12.783 1.000 97.390 ? 34  GLU A N   1 
ATOM 258  C CA  ? GLU A 1  34 ?  -9.613  -4.661  12.746 1.000 97.390 ? 34  GLU A CA  1 
ATOM 259  C C   ? GLU A 1  34 ? -10.029  -3.195  12.658 1.000 97.390 ? 34  GLU A C   1 
ATOM 260  C CB  ? GLU A 1  34 ? -10.245  -5.314  13.978 1.000 97.390 ? 34  GLU A CB  1 
ATOM 261  O O   ? GLU A 1  34 ? -11.128  -2.883  12.195 1.000 97.390 ? 34  GLU A O   1 
ATOM 262  C CG  ? GLU A 1  34 ? -10.093  -6.827  14.018 1.000 97.390 ? 34  GLU A CG  1 
ATOM 263  C CD  ? GLU A 1  34 ? -10.727  -7.462  15.246 1.000 97.390 ? 34  GLU A CD  1 
ATOM 264  O OE1 ? GLU A 1  34 ? -10.945  -8.695  15.248 1.000 97.390 ? 34  GLU A OE1 1 
ATOM 265  O OE2 ? GLU A 1  34 ? -11.009  -6.720  16.213 1.000 97.390 ? 34  GLU A OE2 1 
ATOM 266  N N   ? HIS A 1  35 ?  -9.073  -2.306  13.021 1.000 97.720 ? 35  HIS A N   1 
ATOM 267  C CA  ? HIS A 1  35 ?  -9.443  -0.898  13.109 1.000 97.720 ? 35  HIS A CA  1 
ATOM 268  C C   ? HIS A 1  35 ?  -8.640  -0.054  12.124 1.000 97.720 ? 35  HIS A C   1 
ATOM 269  C CB  ? HIS A 1  35 ?  -9.239  -0.378  14.533 1.000 97.720 ? 35  HIS A CB  1 
ATOM 270  O O   ? HIS A 1  35 ?  -8.915   1.135  11.950 1.000 97.720 ? 35  HIS A O   1 
ATOM 271  C CG  ? HIS A 1  35 ? -10.251  -0.888  15.508 1.000 97.720 ? 35  HIS A CG  1 
ATOM 272  C CD2 ? HIS A 1  35 ? -11.412  -0.349  15.949 1.000 97.720 ? 35  HIS A CD2 1 
ATOM 273  N ND1 ? HIS A 1  35 ? -10.118  -2.098  16.154 1.000 97.720 ? 35  HIS A ND1 1 
ATOM 274  C CE1 ? HIS A 1  35 ? -11.157  -2.282  16.952 1.000 97.720 ? 35  HIS A CE1 1 
ATOM 275  N NE2 ? HIS A 1  35 ? -11.957  -1.235  16.846 1.000 97.720 ? 35  HIS A NE2 1 
ATOM 276  N N   ? TRP A 1  36 ?  -7.663  -0.633  11.546 1.000 98.120 ? 36  TRP A N   1 
ATOM 277  C CA  ? TRP A 1  36 ?  -6.746   0.255  10.838 1.000 98.120 ? 36  TRP A CA  1 
ATOM 278  C C   ? TRP A 1  36 ?  -6.557  -0.197   9.394 1.000 98.120 ? 36  TRP A C   1 
ATOM 279  C CB  ? TRP A 1  36 ?  -5.392   0.310  11.551 1.000 98.120 ? 36  TRP A CB  1 
ATOM 280  O O   ? TRP A 1  36 ?  -6.422  -1.393   9.124 1.000 98.120 ? 36  TRP A O   1 
ATOM 281  C CG  ? TRP A 1  36 ?  -5.423   1.040  12.860 1.000 98.120 ? 36  TRP A CG  1 
ATOM 282  C CD1 ? TRP A 1  36 ?  -5.563   0.494  14.106 1.000 98.120 ? 36  TRP A CD1 1 
ATOM 283  C CD2 ? TRP A 1  36 ?  -5.314   2.454  13.052 1.000 98.120 ? 36  TRP A CD2 1 
ATOM 284  C CE2 ? TRP A 1  36 ?  -5.396   2.695  14.442 1.000 98.120 ? 36  TRP A CE2 1 
ATOM 285  C CE3 ? TRP A 1  36 ?  -5.154   3.542  12.184 1.000 98.120 ? 36  TRP A CE3 1 
ATOM 286  N NE1 ? TRP A 1  36 ?  -5.548   1.483  15.061 1.000 98.120 ? 36  TRP A NE1 1 
ATOM 287  C CH2 ? TRP A 1  36 ?  -5.167   5.027  14.111 1.000 98.120 ? 36  TRP A CH2 1 
ATOM 288  C CZ2 ? TRP A 1  36 ?  -5.324   3.981  14.983 1.000 98.120 ? 36  TRP A CZ2 1 
ATOM 289  C CZ3 ? TRP A 1  36 ?  -5.082   4.821  12.724 1.000 98.120 ? 36  TRP A CZ3 1 
ATOM 290  N N   ? VAL A 1  37 ?  -6.571   0.810   8.527 1.000 97.930 ? 37  VAL A N   1 
ATOM 291  C CA  ? VAL A 1  37 ?  -6.290   0.675   7.101 1.000 97.930 ? 37  VAL A CA  1 
ATOM 292  C C   ? VAL A 1  37 ?  -5.056   1.497   6.738 1.000 97.930 ? 37  VAL A C   1 
ATOM 293  C CB  ? VAL A 1  37 ?  -7.496   1.114   6.241 1.000 97.930 ? 37  VAL A CB  1 
ATOM 294  O O   ? VAL A 1  37 ?  -4.874   2.610   7.237 1.000 97.930 ? 37  VAL A O   1 
ATOM 295  C CG1 ? VAL A 1  37 ?  -7.145   1.064   4.755 1.000 97.930 ? 37  VAL A CG1 1 
ATOM 296  C CG2 ? VAL A 1  37 ?  -8.710   0.237   6.537 1.000 97.930 ? 37  VAL A CG2 1 
ATOM 297  N N   ? LEU A 1  38 ?  -4.227   0.874   5.858 1.000 98.010 ? 38  LEU A N   1 
ATOM 298  C CA  ? LEU A 1  38 ?  -3.005   1.529   5.404 1.000 98.010 ? 38  LEU A CA  1 
ATOM 299  C C   ? LEU A 1  38 ?  -3.086   1.861   3.917 1.000 98.010 ? 38  LEU A C   1 
ATOM 300  C CB  ? LEU A 1  38 ?  -1.788   0.640   5.675 1.000 98.010 ? 38  LEU A CB  1 
ATOM 301  O O   ? LEU A 1  38 ?  -3.372   0.986   3.097 1.000 98.010 ? 38  LEU A O   1 
ATOM 302  C CG  ? LEU A 1  38 ?  -0.417   1.284   5.460 1.000 98.010 ? 38  LEU A CG  1 
ATOM 303  C CD1 ? LEU A 1  38 ?  -0.213   2.435   6.440 1.000 98.010 ? 38  LEU A CD1 1 
ATOM 304  C CD2 ? LEU A 1  38 ?   0.690   0.247   5.608 1.000 98.010 ? 38  LEU A CD2 1 
ATOM 305  N N   ? SER A 1  39 ?  -2.838   3.159   3.536 1.000 97.010 ? 39  SER A N   1 
ATOM 306  C CA  ? SER A 1  39 ?  -2.931   3.622   2.155 1.000 97.010 ? 39  SER A CA  1 
ATOM 307  C C   ? SER A 1  39 ?  -1.872   4.677   1.853 1.000 97.010 ? 39  SER A C   1 
ATOM 308  C CB  ? SER A 1  39 ?  -4.323   4.190   1.873 1.000 97.010 ? 39  SER A CB  1 
ATOM 309  O O   ? SER A 1  39 ?  -1.064   5.018   2.718 1.000 97.010 ? 39  SER A O   1 
ATOM 310  O OG  ? SER A 1  39 ?  -4.488   4.453   0.490 1.000 97.010 ? 39  SER A OG  1 
ATOM 311  N N   ? ALA A 1  40 ?  -1.835   5.112   0.650 1.000 95.900 ? 40  ALA A N   1 
ATOM 312  C CA  ? ALA A 1  40 ?  -0.971   6.222   0.257 1.000 95.900 ? 40  ALA A CA  1 
ATOM 313  C C   ? ALA A 1  40 ?  -1.543   7.556   0.729 1.000 95.900 ? 40  ALA A C   1 
ATOM 314  C CB  ? ALA A 1  40 ?  -0.779   6.237  -1.258 1.000 95.900 ? 40  ALA A CB  1 
ATOM 315  O O   ? ALA A 1  40 ?  -2.762   7.741   0.755 1.000 95.900 ? 40  ALA A O   1 
ATOM 316  N N   ? ALA A 1  41 ?  -0.659   8.470   1.072 1.000 95.190 ? 41  ALA A N   1 
ATOM 317  C CA  ? ALA A 1  41 ?  -1.060   9.752   1.645 1.000 95.190 ? 41  ALA A CA  1 
ATOM 318  C C   ? ALA A 1  41 ?  -1.686  10.654   0.586 1.000 95.190 ? 41  ALA A C   1 
ATOM 319  C CB  ? ALA A 1  41 ?   0.138  10.445   2.289 1.000 95.190 ? 41  ALA A CB  1 
ATOM 320  O O   ? ALA A 1  41 ?  -2.403  11.603   0.914 1.000 95.190 ? 41  ALA A O   1 
ATOM 321  N N   ? HIS A 1  42 ?  -1.398  10.360  -0.638 1.000 91.040 ? 42  HIS A N   1 
ATOM 322  C CA  ? HIS A 1  42 ?  -1.902  11.209  -1.711 1.000 91.040 ? 42  HIS A CA  1 
ATOM 323  C C   ? HIS A 1  42 ?  -3.299  10.779  -2.145 1.000 91.040 ? 42  HIS A C   1 
ATOM 324  C CB  ? HIS A 1  42 ?  -0.950  11.182  -2.908 1.000 91.040 ? 42  HIS A CB  1 
ATOM 325  O O   ? HIS A 1  42 ?  -3.908  11.412  -3.010 1.000 91.040 ? 42  HIS A O   1 
ATOM 326  C CG  ? HIS A 1  42 ?  -0.982   9.897  -3.672 1.000 91.040 ? 42  HIS A CG  1 
ATOM 327  C CD2 ? HIS A 1  42 ?  -1.780   9.486  -4.685 1.000 91.040 ? 42  HIS A CD2 1 
ATOM 328  N ND1 ? HIS A 1  42 ?  -0.117   8.856  -3.414 1.000 91.040 ? 42  HIS A ND1 1 
ATOM 329  C CE1 ? HIS A 1  42 ?  -0.381   7.857  -4.240 1.000 91.040 ? 42  HIS A CE1 1 
ATOM 330  N NE2 ? HIS A 1  42 ?  -1.386   8.214  -5.022 1.000 91.040 ? 42  HIS A NE2 1 
ATOM 331  N N   ? CYS A 1  43 ?  -3.895   9.716  -1.327 1.000 90.350 ? 43  CYS A N   1 
ATOM 332  C CA  ? CYS A 1  43 ?  -5.247   9.249  -1.611 1.000 90.350 ? 43  CYS A CA  1 
ATOM 333  C C   ? CYS A 1  43 ?  -6.281  10.083  -0.863 1.000 90.350 ? 43  CYS A C   1 
ATOM 334  C CB  ? CYS A 1  43 ?  -5.396   7.776  -1.233 1.000 90.350 ? 43  CYS A CB  1 
ATOM 335  O O   ? CYS A 1  43 ?  -6.043  10.503   0.270 1.000 90.350 ? 43  CYS A O   1 
ATOM 336  S SG  ? CYS A 1  43 ?  -4.536   6.646  -2.350 1.000 90.350 ? 43  CYS A SG  1 
ATOM 337  N N   ? GLN A 1  44 ?  -7.434  10.349  -1.390 1.000 83.180 ? 44  GLN A N   1 
ATOM 338  C CA  ? GLN A 1  44 ?  -8.551  11.041  -0.756 1.000 83.180 ? 44  GLN A CA  1 
ATOM 339  C C   ? GLN A 1  44 ?  -9.725  10.094  -0.525 1.000 83.180 ? 44  GLN A C   1 
ATOM 340  C CB  ? GLN A 1  44 ?  -8.997  12.232  -1.607 1.000 83.180 ? 44  GLN A CB  1 
ATOM 341  O O   ? GLN A 1  44 ? -10.314   9.582  -1.479 1.000 83.180 ? 44  GLN A O   1 
ATOM 342  C CG  ? GLN A 1  44 ?  -7.936  13.315  -1.753 1.000 83.180 ? 44  GLN A CG  1 
ATOM 343  C CD  ? GLN A 1  44 ?  -8.423  14.509  -2.552 1.000 83.180 ? 44  GLN A CD  1 
ATOM 344  N NE2 ? GLN A 1  44 ?  -7.874  15.683  -2.259 1.000 83.180 ? 44  GLN A NE2 1 
ATOM 345  O OE1 ? GLN A 1  44 ?  -9.285  14.378  -3.427 1.000 83.180 ? 44  GLN A OE1 1 
ATOM 346  N N   ? THR A 1  45 ? -10.343   9.766   1.012 1.000 80.530 ? 45  THR A N   1 
ATOM 347  C CA  ? THR A 1  45 ? -11.306   8.677   0.885 1.000 80.530 ? 45  THR A CA  1 
ATOM 348  C C   ? THR A 1  45 ? -12.111   8.515   2.171 1.000 80.530 ? 45  THR A C   1 
ATOM 349  C CB  ? THR A 1  45 ? -10.605   7.348   0.545 1.000 80.530 ? 45  THR A CB  1 
ATOM 350  O O   ? THR A 1  45 ? -11.870   9.220   3.154 1.000 80.530 ? 45  THR A O   1 
ATOM 351  C CG2 ? THR A 1  45 ?  -9.457   7.568  -0.434 1.000 80.530 ? 45  THR A CG2 1 
ATOM 352  O OG1 ? THR A 1  45 ? -10.088   6.765   1.747 1.000 80.530 ? 45  THR A OG1 1 
ATOM 353  N N   ? ARG A 1  46 ? -13.413   7.377   1.786 1.000 86.600 ? 46  ARG A N   1 
ATOM 354  C CA  ? ARG A 1  46 ? -14.284   6.390   2.417 1.000 86.600 ? 46  ARG A CA  1 
ATOM 355  C C   ? ARG A 1  46 ? -13.833   4.972   2.086 1.000 86.600 ? 46  ARG A C   1 
ATOM 356  C CB  ? ARG A 1  46 ? -15.735   6.595   1.977 1.000 86.600 ? 46  ARG A CB  1 
ATOM 357  O O   ? ARG A 1  46 ? -13.428   4.691   0.956 1.000 86.600 ? 46  ARG A O   1 
ATOM 358  C CG  ? ARG A 1  46 ? -16.326   7.928   2.405 1.000 86.600 ? 46  ARG A CG  1 
ATOM 359  C CD  ? ARG A 1  46 ? -17.761   8.091   1.921 1.000 86.600 ? 46  ARG A CD  1 
ATOM 360  N NE  ? ARG A 1  46 ? -18.713   7.471   2.839 1.000 86.600 ? 46  ARG A NE  1 
ATOM 361  N NH1 ? ARG A 1  46 ? -20.572   7.928   1.547 1.000 86.600 ? 46  ARG A NH1 1 
ATOM 362  N NH2 ? ARG A 1  46 ? -20.800   6.821   3.541 1.000 86.600 ? 46  ARG A NH2 1 
ATOM 363  C CZ  ? ARG A 1  46 ? -20.026   7.408   2.640 1.000 86.600 ? 46  ARG A CZ  1 
ATOM 364  N N   ? ALA A 1  47 ? -13.925   3.986   3.134 1.000 92.660 ? 47  ALA A N   1 
ATOM 365  C CA  ? ALA A 1  47 ? -13.339   2.654   3.005 1.000 92.660 ? 47  ALA A CA  1 
ATOM 366  C C   ? ALA A 1  47 ? -14.420   1.596   2.801 1.000 92.660 ? 47  ALA A C   1 
ATOM 367  C CB  ? ALA A 1  47 ? -12.499   2.321   4.235 1.000 92.660 ? 47  ALA A CB  1 
ATOM 368  O O   ? ALA A 1  47 ? -15.434   1.593   3.503 1.000 92.660 ? 47  ALA A O   1 
ATOM 369  N N   ? ARG A 1  48 ? -14.281   0.772   1.836 1.000 94.020 ? 48  ARG A N   1 
ATOM 370  C CA  ? ARG A 1  48 ? -15.079  -0.434   1.645 1.000 94.020 ? 48  ARG A CA  1 
ATOM 371  C C   ? ARG A 1  48 ? -14.203  -1.682   1.678 1.000 94.020 ? 48  ARG A C   1 
ATOM 372  C CB  ? ARG A 1  48 ? -15.846  -0.367   0.322 1.000 94.020 ? 48  ARG A CB  1 
ATOM 373  O O   ? ARG A 1  48 ? -13.210  -1.768   0.952 1.000 94.020 ? 48  ARG A O   1 
ATOM 374  C CG  ? ARG A 1  48 ? -16.931   0.698   0.292 1.000 94.020 ? 48  ARG A CG  1 
ATOM 375  C CD  ? ARG A 1  48 ? -17.698   0.685  -1.022 1.000 94.020 ? 48  ARG A CD  1 
ATOM 376  N NE  ? ARG A 1  48 ? -18.687   1.758  -1.080 1.000 94.020 ? 48  ARG A NE  1 
ATOM 377  N NH1 ? ARG A 1  48 ? -19.590   1.097  -3.101 1.000 94.020 ? 48  ARG A NH1 1 
ATOM 378  N NH2 ? ARG A 1  48 ? -20.418   2.939  -2.018 1.000 94.020 ? 48  ARG A NH2 1 
ATOM 379  C CZ  ? ARG A 1  48 ? -19.563   1.929  -2.066 1.000 94.020 ? 48  ARG A CZ  1 
ATOM 380  N N   ? LEU A 1  49 ? -14.623  -2.649   2.548 1.000 95.160 ? 49  LEU A N   1 
ATOM 381  C CA  ? LEU A 1  49 ? -13.897  -3.903   2.718 1.000 95.160 ? 49  LEU A CA  1 
ATOM 382  C C   ? LEU A 1  49 ? -14.677  -5.068   2.119 1.000 95.160 ? 49  LEU A C   1 
ATOM 383  C CB  ? LEU A 1  49 ? -13.623  -4.166   4.201 1.000 95.160 ? 49  LEU A CB  1 
ATOM 384  O O   ? LEU A 1  49 ? -15.904  -5.010   2.012 1.000 95.160 ? 49  LEU A O   1 
ATOM 385  C CG  ? LEU A 1  49 ? -12.851  -3.080   4.951 1.000 95.160 ? 49  LEU A CG  1 
ATOM 386  C CD1 ? LEU A 1  49 ? -13.815  -2.156   5.686 1.000 95.160 ? 49  LEU A CD1 1 
ATOM 387  C CD2 ? LEU A 1  49 ? -11.855  -3.705   5.923 1.000 95.160 ? 49  LEU A CD2 1 
ATOM 388  N N   ? GLY A 1  50 ? -13.877  -6.078   1.611 1.000 93.850 ? 50  GLY A N   1 
ATOM 389  C CA  ? GLY A 1  50 ? -14.506  -7.325   1.205 1.000 93.850 ? 50  GLY A CA  1 
ATOM 390  C C   ? GLY A 1  50 ? -15.089  -7.271  -0.194 1.000 93.850 ? 50  GLY A C   1 
ATOM 391  O O   ? GLY A 1  50 ? -15.929  -8.099  -0.555 1.000 93.850 ? 50  GLY A O   1 
ATOM 392  N N   ? GLU A 1  51 ? -14.583  -6.216  -1.014 1.000 91.970 ? 51  GLU A N   1 
ATOM 393  C CA  ? GLU A 1  51 ? -15.062  -6.022  -2.380 1.000 91.970 ? 51  GLU A CA  1 
ATOM 394  C C   ? GLU A 1  51 ? -14.268  -6.869  -3.369 1.000 91.970 ? 51  GLU A C   1 
ATOM 395  C CB  ? GLU A 1  51 ? -14.984  -4.544  -2.771 1.000 91.970 ? 51  GLU A CB  1 
ATOM 396  O O   ? GLU A 1  51 ? -13.041  -6.952  -3.279 1.000 91.970 ? 51  GLU A O   1 
ATOM 397  C CG  ? GLU A 1  51 ? -15.930  -3.648  -1.984 1.000 91.970 ? 51  GLU A CG  1 
ATOM 398  C CD  ? GLU A 1  51 ? -17.368  -3.720  -2.470 1.000 91.970 ? 51  GLU A CD  1 
ATOM 399  O OE1 ? GLU A 1  51 ? -18.247  -3.064  -1.866 1.000 91.970 ? 51  GLU A OE1 1 
ATOM 400  O OE2 ? GLU A 1  51 ? -17.619  -4.438  -3.464 1.000 91.970 ? 51  GLU A OE2 1 
ATOM 401  N N   ? HIS A 1  52 ? -14.926  -7.604  -4.234 1.000 92.210 ? 52  HIS A N   1 
ATOM 402  C CA  ? HIS A 1  52 ? -14.304  -8.228  -5.396 1.000 92.210 ? 52  HIS A CA  1 
ATOM 403  C C   ? HIS A 1  52 ? -14.721  -7.530  -6.686 1.000 92.210 ? 52  HIS A C   1 
ATOM 404  C CB  ? HIS A 1  52 ? -14.663  -9.714  -5.463 1.000 92.210 ? 52  HIS A CB  1 
ATOM 405  O O   ? HIS A 1  52 ? -13.913  -7.383  -7.606 1.000 92.210 ? 52  HIS A O   1 
ATOM 406  C CG  ? HIS A 1  52 ? -14.090 -10.416  -6.653 1.000 92.210 ? 52  HIS A CG  1 
ATOM 407  C CD2 ? HIS A 1  52 ? -14.688 -10.940  -7.749 1.000 92.210 ? 52  HIS A CD2 1 
ATOM 408  N ND1 ? HIS A 1  52 ? -12.740 -10.649  -6.800 1.000 92.210 ? 52  HIS A ND1 1 
ATOM 409  C CE1 ? HIS A 1  52 ? -12.531 -11.286  -7.940 1.000 92.210 ? 52  HIS A CE1 1 
ATOM 410  N NE2 ? HIS A 1  52 ? -13.697 -11.475  -8.535 1.000 92.210 ? 52  HIS A NE2 1 
ATOM 411  N N   ? ASN A 1  53 ? -15.948  -7.127  -6.760 1.000 91.480 ? 53  ASN A N   1 
ATOM 412  C CA  ? ASN A 1  53 ? -16.542  -6.370  -7.857 1.000 91.480 ? 53  ASN A CA  1 
ATOM 413  C C   ? ASN A 1  53 ? -17.189  -5.080  -7.362 1.000 91.480 ? 53  ASN A C   1 
ATOM 414  C CB  ? ASN A 1  53 ? -17.567  -7.225  -8.605 1.000 91.480 ? 53  ASN A CB  1 
ATOM 415  O O   ? ASN A 1  53 ? -18.102  -5.116  -6.535 1.000 91.480 ? 53  ASN A O   1 
ATOM 416  C CG  ? ASN A 1  53 ? -18.038  -6.578  -9.893 1.000 91.480 ? 53  ASN A CG  1 
ATOM 417  N ND2 ? ASN A 1  53 ? -18.089  -7.360 -10.965 1.000 91.480 ? 53  ASN A ND2 1 
ATOM 418  O OD1 ? ASN A 1  53 ? -18.353  -5.386  -9.924 1.000 91.480 ? 53  ASN A OD1 1 
ATOM 419  N N   ? LEU A 1  54 ? -16.722  -3.949  -7.929 1.000 88.760 ? 54  LEU A N   1 
ATOM 420  C CA  ? LEU A 1  54 ? -17.144  -2.644  -7.434 1.000 88.760 ? 54  LEU A CA  1 
ATOM 421  C C   ? LEU A 1  54 ? -18.574  -2.335  -7.868 1.000 88.760 ? 54  LEU A C   1 
ATOM 422  C CB  ? LEU A 1  54 ? -16.199  -1.549  -7.935 1.000 88.760 ? 54  LEU A CB  1 
ATOM 423  O O   ? LEU A 1  54 ? -19.228  -1.465  -7.289 1.000 88.760 ? 54  LEU A O   1 
ATOM 424  C CG  ? LEU A 1  54 ? -14.755  -1.619  -7.436 1.000 88.760 ? 54  LEU A CG  1 
ATOM 425  C CD1 ? LEU A 1  54 ? -13.923  -0.504  -8.061 1.000 88.760 ? 54  LEU A CD1 1 
ATOM 426  C CD2 ? LEU A 1  54 ? -14.711  -1.537  -5.914 1.000 88.760 ? 54  LEU A CD2 1 
ATOM 427  N N   ? ARG A 1  55 ? -19.219  -3.066  -8.759 1.000 86.310 ? 55  ARG A N   1 
ATOM 428  C CA  ? ARG A 1  55 ? -20.542  -2.794  -9.311 1.000 86.310 ? 55  ARG A CA  1 
ATOM 429  C C   ? ARG A 1  55 ? -21.581  -3.753  -8.740 1.000 86.310 ? 55  ARG A C   1 
ATOM 430  C CB  ? ARG A 1  55 ? -20.519  -2.895 -10.838 1.000 86.310 ? 55  ARG A CB  1 
ATOM 431  O O   ? ARG A 1  55 ? -22.784  -3.508  -8.846 1.000 86.310 ? 55  ARG A O   1 
ATOM 432  C CG  ? ARG A 1  55 ? -19.736  -1.782 -11.517 1.000 86.310 ? 55  ARG A CG  1 
ATOM 433  C CD  ? ARG A 1  55 ? -19.954  -1.778 -13.024 1.000 86.310 ? 55  ARG A CD  1 
ATOM 434  N NE  ? ARG A 1  55 ? -19.273  -0.656 -13.664 1.000 86.310 ? 55  ARG A NE  1 
ATOM 435  N NH1 ? ARG A 1  55 ? -19.886  -1.242 -15.813 1.000 86.310 ? 55  ARG A NH1 1 
ATOM 436  N NH2 ? ARG A 1  55 ? -18.605   0.624 -15.449 1.000 86.310 ? 55  ARG A NH2 1 
ATOM 437  C CZ  ? ARG A 1  55 ? -19.256  -0.427 -14.974 1.000 86.310 ? 55  ARG A CZ  1 
ATOM 438  N N   ? LYS A 1  56 ? -21.002  -4.855  -8.106 1.000 86.880 ? 56  LYS A N   1 
ATOM 439  C CA  ? LYS A 1  56 ? -21.898  -5.882  -7.582 1.000 86.880 ? 56  LYS A CA  1 
ATOM 440  C C   ? LYS A 1  56 ? -21.679  -6.090  -6.086 1.000 86.880 ? 56  LYS A C   1 
ATOM 441  C CB  ? LYS A 1  56 ? -21.697  -7.201  -8.329 1.000 86.880 ? 56  LYS A CB  1 
ATOM 442  O O   ? LYS A 1  56 ? -20.538  -6.141  -5.621 1.000 86.880 ? 56  LYS A O   1 
ATOM 443  C CG  ? LYS A 1  56 ? -22.098  -7.149  -9.796 1.000 86.880 ? 56  LYS A CG  1 
ATOM 444  C CD  ? LYS A 1  56 ? -21.906  -8.498 -10.476 1.000 86.880 ? 56  LYS A CD  1 
ATOM 445  C CE  ? LYS A 1  56 ? -22.238  -8.429 -11.961 1.000 86.880 ? 56  LYS A CE  1 
ATOM 446  N NZ  ? LYS A 1  56 ? -22.036  -9.746 -12.636 1.000 86.880 ? 56  LYS A NZ  1 
ATOM 447  N N   ? ARG A 1  57 ? -22.821  -6.108  -5.357 1.000 83.240 ? 57  ARG A N   1 
ATOM 448  C CA  ? ARG A 1  57 ? -22.733  -6.517  -3.960 1.000 83.240 ? 57  ARG A CA  1 
ATOM 449  C C   ? ARG A 1  57 ? -22.808  -8.035  -3.828 1.000 83.240 ? 57  ARG A C   1 
ATOM 450  C CB  ? ARG A 1  57 ? -23.845  -5.864  -3.136 1.000 83.240 ? 57  ARG A CB  1 
ATOM 451  O O   ? ARG A 1  57 ? -23.825  -8.643  -4.168 1.000 83.240 ? 57  ARG A O   1 
ATOM 452  C CG  ? ARG A 1  57 ? -23.645  -4.376  -2.902 1.000 83.240 ? 57  ARG A CG  1 
ATOM 453  C CD  ? ARG A 1  57 ? -24.675  -3.814  -1.932 1.000 83.240 ? 57  ARG A CD  1 
ATOM 454  N NE  ? ARG A 1  57 ? -24.501  -2.378  -1.733 1.000 83.240 ? 57  ARG A NE  1 
ATOM 455  N NH1 ? ARG A 1  57 ? -26.090  -2.207  -0.065 1.000 83.240 ? 57  ARG A NH1 1 
ATOM 456  N NH2 ? ARG A 1  57 ? -24.938  -0.348  -0.751 1.000 83.240 ? 57  ARG A NH2 1 
ATOM 457  C CZ  ? ARG A 1  57 ? -25.177  -1.648  -0.850 1.000 83.240 ? 57  ARG A CZ  1 
ATOM 458  N N   ? ASP A 1  58 ? -21.666  -8.658  -3.418 1.000 80.490 ? 58  ASP A N   1 
ATOM 459  C CA  ? ASP A 1  58 ? -21.563 -10.114  -3.429 1.000 80.490 ? 58  ASP A CA  1 
ATOM 460  C C   ? ASP A 1  58 ? -21.706 -10.686  -2.021 1.000 80.490 ? 58  ASP A C   1 
ATOM 461  C CB  ? ASP A 1  58 ? -20.232 -10.553  -4.043 1.000 80.490 ? 58  ASP A CB  1 
ATOM 462  O O   ? ASP A 1  58 ? -21.490 -11.880  -1.805 1.000 80.490 ? 58  ASP A O   1 
ATOM 463  C CG  ? ASP A 1  58 ? -20.090 -10.151  -5.501 1.000 80.490 ? 58  ASP A CG  1 
ATOM 464  O OD1 ? ASP A 1  58 ? -21.110 -10.105  -6.223 1.000 80.490 ? 58  ASP A OD1 1 
ATOM 465  O OD2 ? ASP A 1  58 ? -18.948  -9.883  -5.932 1.000 80.490 ? 58  ASP A OD2 1 
ATOM 466  N N   ? GLY A 1  59 ? -22.082  -9.678  -0.965 1.000 86.050 ? 59  GLY A N   1 
ATOM 467  C CA  ? GLY A 1  59 ? -22.436 -10.175   0.355 1.000 86.050 ? 59  GLY A CA  1 
ATOM 468  C C   ? GLY A 1  59 ? -21.439  -9.780   1.429 1.000 86.050 ? 59  GLY A C   1 
ATOM 469  O O   ? GLY A 1  59 ? -21.815  -9.197   2.448 1.000 86.050 ? 59  GLY A O   1 
ATOM 470  N N   ? PRO A 1  60 ? -20.155 -10.005   1.279 1.000 87.660 ? 60  PRO A N   1 
ATOM 471  C CA  ? PRO A 1  60 ? -19.127  -9.834   2.309 1.000 87.660 ? 60  PRO A CA  1 
ATOM 472  C C   ? PRO A 1  60 ? -18.676  -8.383   2.457 1.000 87.660 ? 60  PRO A C   1 
ATOM 473  C CB  ? PRO A 1  60 ? -17.979 -10.715   1.809 1.000 87.660 ? 60  PRO A CB  1 
ATOM 474  O O   ? PRO A 1  60 ? -17.885  -8.067   3.350 1.000 87.660 ? 60  PRO A O   1 
ATOM 475  C CG  ? PRO A 1  60 ? -18.583 -11.556   0.731 1.000 87.660 ? 60  PRO A CG  1 
ATOM 476  C CD  ? PRO A 1  60 ? -19.830 -10.879   0.241 1.000 87.660 ? 60  PRO A CD  1 
ATOM 477  N N   ? GLU A 1  61 ? -19.199  -7.421   1.663 1.000 91.860 ? 61  GLU A N   1 
ATOM 478  C CA  ? GLU A 1  61 ? -18.817  -6.012   1.656 1.000 91.860 ? 61  GLU A CA  1 
ATOM 479  C C   ? GLU A 1  61 ? -19.215  -5.326   2.959 1.000 91.860 ? 61  GLU A C   1 
ATOM 480  C CB  ? GLU A 1  61 ? -19.452  -5.289   0.465 1.000 91.860 ? 61  GLU A CB  1 
ATOM 481  O O   ? GLU A 1  61 ? -20.285  -5.598   3.508 1.000 91.860 ? 61  GLU A O   1 
ATOM 482  C CG  ? GLU A 1  61 ? -18.991  -5.810  -0.888 1.000 91.860 ? 61  GLU A CG  1 
ATOM 483  C CD  ? GLU A 1  61 ? -19.822  -6.978  -1.395 1.000 91.860 ? 61  GLU A CD  1 
ATOM 484  O OE1 ? GLU A 1  61 ? -19.642  -7.389  -2.564 1.000 91.860 ? 61  GLU A OE1 1 
ATOM 485  O OE2 ? GLU A 1  61 ? -20.661  -7.486  -0.618 1.000 91.860 ? 61  GLU A OE2 1 
ATOM 486  N N   ? GLN A 1  62 ? -18.290  -4.647   3.515 1.000 93.430 ? 62  GLN A N   1 
ATOM 487  C CA  ? GLN A 1  62 ? -18.464  -3.834   4.714 1.000 93.430 ? 62  GLN A CA  1 
ATOM 488  C C   ? GLN A 1  62 ? -18.112  -2.374   4.444 1.000 93.430 ? 62  GLN A C   1 
ATOM 489  C CB  ? GLN A 1  62 ? -17.611  -4.377   5.861 1.000 93.430 ? 62  GLN A CB  1 
ATOM 490  O O   ? GLN A 1  62 ? -16.997  -2.068   4.015 1.000 93.430 ? 62  GLN A O   1 
ATOM 491  C CG  ? GLN A 1  62 ? -17.792  -5.869   6.109 1.000 93.430 ? 62  GLN A CG  1 
ATOM 492  C CD  ? GLN A 1  62 ? -16.889  -6.394   7.209 1.000 93.430 ? 62  GLN A CD  1 
ATOM 493  N NE2 ? GLN A 1  62 ? -16.356  -7.596   7.015 1.000 93.430 ? 62  GLN A NE2 1 
ATOM 494  O OE1 ? GLN A 1  62 ? -16.670  -5.726   8.224 1.000 93.430 ? 62  GLN A OE1 1 
ATOM 495  N N   ? LEU A 1  63 ? -19.221  -1.571   4.638 1.000 92.440 ? 63  LEU A N   1 
ATOM 496  C CA  ? LEU A 1  63 ? -18.959  -0.138   4.554 1.000 92.440 ? 63  LEU A CA  1 
ATOM 497  C C   ? LEU A 1  63 ? -18.559   0.422   5.915 1.000 92.440 ? 63  LEU A C   1 
ATOM 498  C CB  ? LEU A 1  63 ? -20.191   0.603   4.026 1.000 92.440 ? 63  LEU A CB  1 
ATOM 499  O O   ? LEU A 1  63 ? -19.274   0.235   6.902 1.000 92.440 ? 63  LEU A O   1 
ATOM 500  C CG  ? LEU A 1  63 ? -20.049   2.115   3.851 1.000 92.440 ? 63  LEU A CG  1 
ATOM 501  C CD1 ? LEU A 1  63 ? -18.961   2.431   2.830 1.000 92.440 ? 63  LEU A CD1 1 
ATOM 502  C CD2 ? LEU A 1  63 ? -21.379   2.733   3.432 1.000 92.440 ? 63  LEU A CD2 1 
ATOM 503  N N   ? ARG A 1  64 ? -17.321   0.987   5.905 1.000 92.960 ? 64  ARG A N   1 
ATOM 504  C CA  ? ARG A 1  64 ? -16.831   1.553   7.157 1.000 92.960 ? 64  ARG A CA  1 
ATOM 505  C C   ? ARG A 1  64 ? -16.563   3.047   7.016 1.000 92.960 ? 64  ARG A C   1 
ATOM 506  C CB  ? ARG A 1  64 ? -15.559   0.833   7.611 1.000 92.960 ? 64  ARG A CB  1 
ATOM 507  O O   ? ARG A 1  64 ? -15.996   3.490   6.015 1.000 92.960 ? 64  ARG A O   1 
ATOM 508  C CG  ? ARG A 1  64 ? -15.773  -0.628   7.972 1.000 92.960 ? 64  ARG A CG  1 
ATOM 509  C CD  ? ARG A 1  64 ? -16.636  -0.782   9.216 1.000 92.960 ? 64  ARG A CD  1 
ATOM 510  N NE  ? ARG A 1  64 ? -16.778  -2.182   9.604 1.000 92.960 ? 64  ARG A NE  1 
ATOM 511  N NH1 ? ARG A 1  64 ? -18.715  -2.537   8.396 1.000 92.960 ? 64  ARG A NH1 1 
ATOM 512  N NH2 ? ARG A 1  64 ? -17.794  -4.242   9.620 1.000 92.960 ? 64  ARG A NH2 1 
ATOM 513  C CZ  ? ARG A 1  64 ? -17.762  -2.984   9.206 1.000 92.960 ? 64  ARG A CZ  1 
ATOM 514  N N   ? THR A 1  65 ? -17.024   3.802   8.076 1.000 92.110 ? 65  THR A N   1 
ATOM 515  C CA  ? THR A 1  65 ? -16.702   5.223   8.134 1.000 92.110 ? 65  THR A CA  1 
ATOM 516  C C   ? THR A 1  65 ? -15.344   5.442   8.796 1.000 92.110 ? 65  THR A C   1 
ATOM 517  C CB  ? THR A 1  65 ? -17.782   6.010   8.900 1.000 92.110 ? 65  THR A CB  1 
ATOM 518  O O   ? THR A 1  65 ? -14.921   4.645   9.635 1.000 92.110 ? 65  THR A O   1 
ATOM 519  C CG2 ? THR A 1  65 ? -19.111   5.988   8.152 1.000 92.110 ? 65  THR A CG2 1 
ATOM 520  O OG1 ? THR A 1  65 ? -17.965   5.424  10.194 1.000 92.110 ? 65  THR A OG1 1 
ATOM 521  N N   ? LEU A 1  66 ? -14.688   6.508   8.268 1.000 93.890 ? 66  LEU A N   1 
ATOM 522  C CA  ? LEU A 1  66 ? -13.364   6.791   8.813 1.000 93.890 ? 66  LEU A CA  1 
ATOM 523  C C   ? LEU A 1  66 ? -13.458   7.737  10.005 1.000 93.890 ? 66  LEU A C   1 
ATOM 524  C CB  ? LEU A 1  66 ? -12.459   7.395   7.736 1.000 93.890 ? 66  LEU A CB  1 
ATOM 525  O O   ? LEU A 1  66 ? -14.138   8.763   9.936 1.000 93.890 ? 66  LEU A O   1 
ATOM 526  C CG  ? LEU A 1  66 ? -12.248   6.553   6.477 1.000 93.890 ? 66  LEU A CG  1 
ATOM 527  C CD1 ? LEU A 1  66 ? -11.390   7.312   5.469 1.000 93.890 ? 66  LEU A CD1 1 
ATOM 528  C CD2 ? LEU A 1  66 ? -11.610   5.214   6.829 1.000 93.890 ? 66  LEU A CD2 1 
ATOM 529  N N   ? ALA A 1  67 ? -12.888   7.323  11.173 1.000 95.230 ? 67  ALA A N   1 
ATOM 530  C CA  ? ALA A 1  67 ? -12.823   8.159  12.369 1.000 95.230 ? 67  ALA A CA  1 
ATOM 531  C C   ? ALA A 1  67 ? -11.690   9.176  12.266 1.000 95.230 ? 67  ALA A C   1 
ATOM 532  C CB  ? ALA A 1  67 ? -12.646   7.293  13.614 1.000 95.230 ? 67  ALA A CB  1 
ATOM 533  O O   ? ALA A 1  67 ? -11.821  10.310  12.732 1.000 95.230 ? 67  ALA A O   1 
ATOM 534  N N   ? ARG A 1  68 ? -10.616   8.714  11.575 1.000 95.160 ? 68  ARG A N   1 
ATOM 535  C CA  ? ARG A 1  68 ?  -9.426   9.551  11.458 1.000 95.160 ? 68  ARG A CA  1 
ATOM 536  C C   ? ARG A 1  68 ?  -8.638   9.208  10.199 1.000 95.160 ? 68  ARG A C   1 
ATOM 537  C CB  ? ARG A 1  68 ?  -8.536   9.395  12.693 1.000 95.160 ? 68  ARG A CB  1 
ATOM 538  O O   ? ARG A 1  68 ?  -8.586   8.047   9.789 1.000 95.160 ? 68  ARG A O   1 
ATOM 539  C CG  ? ARG A 1  68 ?  -9.124  10.001  13.957 1.000 95.160 ? 68  ARG A CG  1 
ATOM 540  C CD  ? ARG A 1  68 ?  -8.084  10.119  15.063 1.000 95.160 ? 68  ARG A CD  1 
ATOM 541  N NE  ? ARG A 1  68 ?  -8.656  10.679  16.284 1.000 95.160 ? 68  ARG A NE  1 
ATOM 542  N NH1 ? ARG A 1  68 ?  -6.785  11.913  16.841 1.000 95.160 ? 68  ARG A NH1 1 
ATOM 543  N NH2 ? ARG A 1  68 ?  -8.642  11.966  18.185 1.000 95.160 ? 68  ARG A NH2 1 
ATOM 544  C CZ  ? ARG A 1  68 ?  -8.026  11.518  17.101 1.000 95.160 ? 68  ARG A CZ  1 
ATOM 545  N N   ? ILE A 1  69 ?  -8.103  10.272   9.617 1.000 95.540 ? 69  ILE A N   1 
ATOM 546  C CA  ? ILE A 1  69 ?  -7.158  10.163   8.511 1.000 95.540 ? 69  ILE A CA  1 
ATOM 547  C C   ? ILE A 1  69 ?  -5.830  10.808   8.901 1.000 95.540 ? 69  ILE A C   1 
ATOM 548  C CB  ? ILE A 1  69 ?  -7.714  10.815   7.225 1.000 95.540 ? 69  ILE A CB  1 
ATOM 549  O O   ? ILE A 1  69 ?  -5.767  12.016   9.140 1.000 95.540 ? 69  ILE A O   1 
ATOM 550  C CG1 ? ILE A 1  69 ?  -9.064  10.193   6.852 1.000 95.540 ? 69  ILE A CG1 1 
ATOM 551  C CG2 ? ILE A 1  69 ?  -6.712  10.682   6.075 1.000 95.540 ? 69  ILE A CG2 1 
ATOM 552  C CD1 ? ILE A 1  69 ?  -9.747  10.861   5.666 1.000 95.540 ? 69  ILE A CD1 1 
ATOM 553  N N   ? ILE A 1  70 ?  -4.789   9.948   8.957 1.000 96.780 ? 70  ILE A N   1 
ATOM 554  C CA  ? ILE A 1  70 ?  -3.523  10.433   9.496 1.000 96.780 ? 70  ILE A CA  1 
ATOM 555  C C   ? ILE A 1  70 ?  -2.415  10.242   8.463 1.000 96.780 ? 70  ILE A C   1 
ATOM 556  C CB  ? ILE A 1  70 ?  -3.157   9.713  10.814 1.000 96.780 ? 70  ILE A CB  1 
ATOM 557  O O   ? ILE A 1  70 ?  -1.810   9.171   8.382 1.000 96.780 ? 70  ILE A O   1 
ATOM 558  C CG1 ? ILE A 1  70 ?  -4.329   9.775  11.800 1.000 96.780 ? 70  ILE A CG1 1 
ATOM 559  C CG2 ? ILE A 1  70 ?  -1.892  10.321  11.428 1.000 96.780 ? 70  ILE A CG2 1 
ATOM 560  C CD1 ? ILE A 1  70 ?  -4.164   8.873  13.015 1.000 96.780 ? 70  ILE A CD1 1 
ATOM 561  N N   ? PRO A 1  71 ?  -2.135  11.328   7.603 1.000 96.900 ? 71  PRO A N   1 
ATOM 562  C CA  ? PRO A 1  71 ?  -0.969  11.215   6.723 1.000 96.900 ? 71  PRO A CA  1 
ATOM 563  C C   ? PRO A 1  71 ?   0.353  11.315   7.480 1.000 96.900 ? 71  PRO A C   1 
ATOM 564  C CB  ? PRO A 1  71 ?  -1.138  12.393   5.761 1.000 96.900 ? 71  PRO A CB  1 
ATOM 565  O O   ? PRO A 1  71 ?   0.418  11.948   8.537 1.000 96.900 ? 71  PRO A O   1 
ATOM 566  C CG  ? PRO A 1  71 ?  -1.959  13.388   6.516 1.000 96.900 ? 71  PRO A CG  1 
ATOM 567  C CD  ? PRO A 1  71 ?  -2.845  12.646   7.474 1.000 96.900 ? 71  PRO A CD  1 
ATOM 568  N N   ? HIS A 1  72 ?   1.345  10.586   6.960 1.000 97.270 ? 72  HIS A N   1 
ATOM 569  C CA  ? HIS A 1  72 ?   2.655  10.765   7.576 1.000 97.270 ? 72  HIS A CA  1 
ATOM 570  C C   ? HIS A 1  72 ?   3.015  12.243   7.687 1.000 97.270 ? 72  HIS A C   1 
ATOM 571  C CB  ? HIS A 1  72 ?   3.728  10.022   6.778 1.000 97.270 ? 72  HIS A CB  1 
ATOM 572  O O   ? HIS A 1  72 ?   2.825  13.005   6.736 1.000 97.270 ? 72  HIS A O   1 
ATOM 573  C CG  ? HIS A 1  72 ?   5.014   9.845   7.522 1.000 97.270 ? 72  HIS A CG  1 
ATOM 574  C CD2 ? HIS A 1  72 ?   5.532   8.769   8.157 1.000 97.270 ? 72  HIS A CD2 1 
ATOM 575  N ND1 ? HIS A 1  72 ?   5.930  10.863   7.674 1.000 97.270 ? 72  HIS A ND1 1 
ATOM 576  C CE1 ? HIS A 1  72 ?   6.961  10.417   8.373 1.000 97.270 ? 72  HIS A CE1 1 
ATOM 577  N NE2 ? HIS A 1  72 ?   6.744   9.150   8.678 1.000 97.270 ? 72  HIS A NE2 1 
ATOM 578  N N   ? PRO A 1  73 ?   3.568  12.734   8.841 1.000 96.070 ? 73  PRO A N   1 
ATOM 579  C CA  ? PRO A 1  73 ?   3.831  14.153   9.095 1.000 96.070 ? 73  PRO A CA  1 
ATOM 580  C C   ? PRO A 1  73 ?   4.847  14.747   8.121 1.000 96.070 ? 73  PRO A C   1 
ATOM 581  C CB  ? PRO A 1  73 ?   4.376  14.160  10.525 1.000 96.070 ? 73  PRO A CB  1 
ATOM 582  O O   ? PRO A 1  73 ?   4.843  15.958   7.883 1.000 96.070 ? 73  PRO A O   1 
ATOM 583  C CG  ? PRO A 1  73 ?   3.888  12.882  11.127 1.000 96.070 ? 73  PRO A CG  1 
ATOM 584  C CD  ? PRO A 1  73 ?   3.706  11.876  10.027 1.000 96.070 ? 73  PRO A CD  1 
ATOM 585  N N   ? LEU A 1  74 ?   5.676  13.898   7.564 1.000 96.180 ? 74  LEU A N   1 
ATOM 586  C CA  ? LEU A 1  74 ?   6.722  14.408   6.685 1.000 96.180 ? 74  LEU A CA  1 
ATOM 587  C C   ? LEU A 1  74 ?   6.353  14.194   5.221 1.000 96.180 ? 74  LEU A C   1 
ATOM 588  C CB  ? LEU A 1  74 ?   8.059  13.726   6.990 1.000 96.180 ? 74  LEU A CB  1 
ATOM 589  O O   ? LEU A 1  74 ?   7.219  14.243   4.344 1.000 96.180 ? 74  LEU A O   1 
ATOM 590  C CG  ? LEU A 1  74 ?   8.637  13.963   8.386 1.000 96.180 ? 74  LEU A CG  1 
ATOM 591  C CD1 ? LEU A 1  74 ?   9.923  13.165   8.570 1.000 96.180 ? 74  LEU A CD1 1 
ATOM 592  C CD2 ? LEU A 1  74 ?   8.886  15.450   8.617 1.000 96.180 ? 74  LEU A CD2 1 
ATOM 593  N N   ? TYR A 1  75 ?   5.038  13.875   4.949 1.000 95.780 ? 75  TYR A N   1 
ATOM 594  C CA  ? TYR A 1  75 ?   4.612  13.681   3.568 1.000 95.780 ? 75  TYR A CA  1 
ATOM 595  C C   ? TYR A 1  75 ?   4.841  14.942   2.744 1.000 95.780 ? 75  TYR A C   1 
ATOM 596  C CB  ? TYR A 1  75 ?   3.134  13.283   3.513 1.000 95.780 ? 75  TYR A CB  1 
ATOM 597  O O   ? TYR A 1  75 ?   4.432  16.035   3.143 1.000 95.780 ? 75  TYR A O   1 
ATOM 598  C CG  ? TYR A 1  75 ?   2.570  13.233   2.113 1.000 95.780 ? 75  TYR A CG  1 
ATOM 599  C CD1 ? TYR A 1  75 ?   1.470  14.009   1.757 1.000 95.780 ? 75  TYR A CD1 1 
ATOM 600  C CD2 ? TYR A 1  75 ?   3.137  12.410   1.146 1.000 95.780 ? 75  TYR A CD2 1 
ATOM 601  C CE1 ? TYR A 1  75 ?   0.946  13.965   0.469 1.000 95.780 ? 75  TYR A CE1 1 
ATOM 602  C CE2 ? TYR A 1  75 ?   2.621  12.358  -0.145 1.000 95.780 ? 75  TYR A CE2 1 
ATOM 603  O OH  ? TYR A 1  75 ?   1.013  13.091  -1.750 1.000 95.780 ? 75  TYR A OH  1 
ATOM 604  C CZ  ? TYR A 1  75 ?   1.528  13.138  -0.474 1.000 95.780 ? 75  TYR A CZ  1 
ATOM 605  N N   ? GLU A 1  76 ?   5.517  14.761   1.579 1.000 93.430 ? 76  GLU A N   1 
ATOM 606  C CA  ? GLU A 1  76 ?   5.770  15.810   0.595 1.000 93.430 ? 76  GLU A CA  1 
ATOM 607  C C   ? GLU A 1  76 ?   4.992  15.557  -0.693 1.000 93.430 ? 76  GLU A C   1 
ATOM 608  C CB  ? GLU A 1  76 ?   7.267  15.915   0.294 1.000 93.430 ? 76  GLU A CB  1 
ATOM 609  O O   ? GLU A 1  76 ?   5.275  14.601  -1.418 1.000 93.430 ? 76  GLU A O   1 
ATOM 610  C CG  ? GLU A 1  76 ?   8.112  16.293   1.501 1.000 93.430 ? 76  GLU A CG  1 
ATOM 611  C CD  ? GLU A 1  76 ?   9.602  16.332   1.202 1.000 93.430 ? 76  GLU A CD  1 
ATOM 612  O OE1 ? GLU A 1  76 ?  10.383  15.664   1.917 1.000 93.430 ? 76  GLU A OE1 1 
ATOM 613  O OE2 ? GLU A 1  76 ?   9.992  17.038   0.245 1.000 93.430 ? 76  GLU A OE2 1 
ATOM 614  N N   ? ALA A 1  77 ?   4.075  16.502  -1.088 1.000 89.570 ? 77  ALA A N   1 
ATOM 615  C CA  ? ALA A 1  77 ?   3.096  16.303  -2.153 1.000 89.570 ? 77  ALA A CA  1 
ATOM 616  C C   ? ALA A 1  77 ?   3.776  16.234  -3.518 1.000 89.570 ? 77  ALA A C   1 
ATOM 617  C CB  ? ALA A 1  77 ?   2.055  17.420  -2.136 1.000 89.570 ? 77  ALA A CB  1 
ATOM 618  O O   ? ALA A 1  77 ?   3.412  15.409  -4.359 1.000 89.570 ? 77  ALA A O   1 
ATOM 619  N N   ? HIS A 1  78 ?   4.878  16.990  -3.687 1.000 86.140 ? 78  HIS A N   1 
ATOM 620  C CA  ? HIS A 1  78 ?   5.525  17.089  -4.991 1.000 86.140 ? 78  HIS A CA  1 
ATOM 621  C C   ? HIS A 1  78 ?   6.363  15.849  -5.286 1.000 86.140 ? 78  HIS A C   1 
ATOM 622  C CB  ? HIS A 1  78 ?   6.399  18.342  -5.062 1.000 86.140 ? 78  HIS A CB  1 
ATOM 623  O O   ? HIS A 1  78 ?   6.266  15.274  -6.372 1.000 86.140 ? 78  HIS A O   1 
ATOM 624  C CG  ? HIS A 1  78 ?   6.966  18.603  -6.421 1.000 86.140 ? 78  HIS A CG  1 
ATOM 625  C CD2 ? HIS A 1  78 ?   8.242  18.579  -6.871 1.000 86.140 ? 78  HIS A CD2 1 
ATOM 626  N ND1 ? HIS A 1  78 ?   6.181  18.939  -7.503 1.000 86.140 ? 78  HIS A ND1 1 
ATOM 627  C CE1 ? HIS A 1  78 ?   6.953  19.109  -8.563 1.000 86.140 ? 78  HIS A CE1 1 
ATOM 628  N NE2 ? HIS A 1  78 ?   8.208  18.897  -8.207 1.000 86.140 ? 78  HIS A NE2 1 
ATOM 629  N N   ? SER A 1  79 ?   7.101  15.409  -4.308 1.000 86.810 ? 79  SER A N   1 
ATOM 630  C CA  ? SER A 1  79 ?   8.048  14.317  -4.502 1.000 86.810 ? 79  SER A CA  1 
ATOM 631  C C   ? SER A 1  79 ?   7.461  12.987  -4.040 1.000 86.810 ? 79  SER A C   1 
ATOM 632  C CB  ? SER A 1  79 ?   9.351  14.597  -3.752 1.000 86.810 ? 79  SER A CB  1 
ATOM 633  O O   ? SER A 1  79 ?   8.026  11.926  -4.311 1.000 86.810 ? 79  SER A O   1 
ATOM 634  O OG  ? SER A 1  79 ?   9.122  14.667  -2.355 1.000 86.810 ? 79  SER A OG  1 
ATOM 635  N N   ? HIS A 1  80 ?   6.257  13.108  -3.425 1.000 90.470 ? 80  HIS A N   1 
ATOM 636  C CA  ? HIS A 1  80 ?   5.600  11.947  -2.835 1.000 90.470 ? 80  HIS A CA  1 
ATOM 637  C C   ? HIS A 1  80 ?   6.504  11.261  -1.816 1.000 90.470 ? 80  HIS A C   1 
ATOM 638  C CB  ? HIS A 1  80 ?   5.187  10.954  -3.923 1.000 90.470 ? 80  HIS A CB  1 
ATOM 639  O O   ? HIS A 1  80 ?   6.403  10.050  -1.606 1.000 90.470 ? 80  HIS A O   1 
ATOM 640  C CG  ? HIS A 1  80 ?   4.143  11.484  -4.854 1.000 90.470 ? 80  HIS A CG  1 
ATOM 641  C CD2 ? HIS A 1  80 ?   4.156  11.662  -6.196 1.000 90.470 ? 80  HIS A CD2 1 
ATOM 642  N ND1 ? HIS A 1  80 ?   2.905  11.906  -4.420 1.000 90.470 ? 80  HIS A ND1 1 
ATOM 643  C CE1 ? HIS A 1  80 ?   2.199  12.320  -5.458 1.000 90.470 ? 80  HIS A CE1 1 
ATOM 644  N NE2 ? HIS A 1  80 ?   2.935  12.183  -6.548 1.000 90.470 ? 80  HIS A NE2 1 
ATOM 645  N N   ? ARG A 1  81 ?   7.409  12.012  -1.261 1.000 92.160 ? 81  ARG A N   1 
ATOM 646  C CA  ? ARG A 1  81 ?   8.213  11.526  -0.145 1.000 92.160 ? 81  ARG A CA  1 
ATOM 647  C C   ? ARG A 1  81 ?   7.344  11.256   1.079 1.000 92.160 ? 81  ARG A C   1 
ATOM 648  C CB  ? ARG A 1  81 ?   9.313  12.531   0.205 1.000 92.160 ? 81  ARG A CB  1 
ATOM 649  O O   ? ARG A 1  81 ?   6.448  12.041   1.396 1.000 92.160 ? 81  ARG A O   1 
ATOM 650  C CG  ? ARG A 1  81 ?  10.335  12.005   1.199 1.000 92.160 ? 81  ARG A CG  1 
ATOM 651  C CD  ? ARG A 1  81 ?  11.415  13.036   1.498 1.000 92.160 ? 81  ARG A CD  1 
ATOM 652  N NE  ? ARG A 1  81 ?  12.377  13.139   0.405 1.000 92.160 ? 81  ARG A NE  1 
ATOM 653  N NH1 ? ARG A 1  81 ?  14.040  14.105   1.686 1.000 92.160 ? 81  ARG A NH1 1 
ATOM 654  N NH2 ? ARG A 1  81 ?  14.397  13.691  -0.540 1.000 92.160 ? 81  ARG A NH2 1 
ATOM 655  C CZ  ? ARG A 1  81 ?  13.602  13.645   0.519 1.000 92.160 ? 81  ARG A CZ  1 
ATOM 656  N N   ? HIS A 1  82 ?   7.574  10.087   1.750 1.000 95.180 ? 82  HIS A N   1 
ATOM 657  C CA  ? HIS A 1  82 ?   6.802   9.692   2.923 1.000 95.180 ? 82  HIS A CA  1 
ATOM 658  C C   ? HIS A 1  82 ?   5.328   9.512   2.576 1.000 95.180 ? 82  HIS A C   1 
ATOM 659  C CB  ? HIS A 1  82 ?   6.956  10.726   4.039 1.000 95.180 ? 82  HIS A CB  1 
ATOM 660  O O   ? HIS A 1  82 ?   4.451   9.909   3.347 1.000 95.180 ? 82  HIS A O   1 
ATOM 661  C CG  ? HIS A 1  82 ?   8.379  11.011   4.401 1.000 95.180 ? 82  HIS A CG  1 
ATOM 662  C CD2 ? HIS A 1  82 ?   9.099  12.156   4.344 1.000 95.180 ? 82  HIS A CD2 1 
ATOM 663  N ND1 ? HIS A 1  82 ?   9.231  10.043   4.888 1.000 95.180 ? 82  HIS A ND1 1 
ATOM 664  C CE1 ? HIS A 1  82 ?  10.416  10.583   5.116 1.000 95.180 ? 82  HIS A CE1 1 
ATOM 665  N NE2 ? HIS A 1  82 ?  10.363  11.864   4.794 1.000 95.180 ? 82  HIS A NE2 1 
ATOM 666  N N   ? ASP A 1  83 ?   4.969   8.993   1.406 1.000 95.960 ? 83  ASP A N   1 
ATOM 667  C CA  ? ASP A 1  83 ?   3.620   8.823   0.874 1.000 95.960 ? 83  ASP A CA  1 
ATOM 668  C C   ? ASP A 1  83 ?   2.913   7.643   1.536 1.000 95.960 ? 83  ASP A C   1 
ATOM 669  C CB  ? ASP A 1  83 ?   3.661   8.629  -0.643 1.000 95.960 ? 83  ASP A CB  1 
ATOM 670  O O   ? ASP A 1  83 ?   2.670   6.619   0.894 1.000 95.960 ? 83  ASP A O   1 
ATOM 671  C CG  ? ASP A 1  83 ?   2.301   8.789  -1.299 1.000 95.960 ? 83  ASP A CG  1 
ATOM 672  O OD1 ? ASP A 1  83 ?   1.399   9.404  -0.690 1.000 95.960 ? 83  ASP A OD1 1 
ATOM 673  O OD2 ? ASP A 1  83 ?   2.129   8.293  -2.433 1.000 95.960 ? 83  ASP A OD2 1 
ATOM 674  N N   ? VAL A 1  84 ?   2.613   7.737   2.841 1.000 97.220 ? 84  VAL A N   1 
ATOM 675  C CA  ? VAL A 1  84 ?   1.959   6.719   3.656 1.000 97.220 ? 84  VAL A CA  1 
ATOM 676  C C   ? VAL A 1  84 ?   0.952   7.378   4.595 1.000 97.220 ? 84  VAL A C   1 
ATOM 677  C CB  ? VAL A 1  84 ?   2.985   5.896   4.467 1.000 97.220 ? 84  VAL A CB  1 
ATOM 678  O O   ? VAL A 1  84 ?   1.197   8.471   5.111 1.000 97.220 ? 84  VAL A O   1 
ATOM 679  C CG1 ? VAL A 1  84 ?   3.798   6.804   5.388 1.000 97.220 ? 84  VAL A CG1 1 
ATOM 680  C CG2 ? VAL A 1  84 ?   2.278   4.808   5.272 1.000 97.220 ? 84  VAL A CG2 1 
ATOM 681  N N   ? MET A 1  85 ?  -0.239   6.742   4.688 1.000 97.030 ? 85  MET A N   1 
ATOM 682  C CA  ? MET A 1  85 ?  -1.313   7.280   5.519 1.000 97.030 ? 85  MET A CA  1 
ATOM 683  C C   ? MET A 1  85 ?  -2.048   6.162   6.250 1.000 97.030 ? 85  MET A C   1 
ATOM 684  C CB  ? MET A 1  85 ?  -2.298   8.086   4.670 1.000 97.030 ? 85  MET A CB  1 
ATOM 685  O O   ? MET A 1  85 ?  -2.258   5.083   5.692 1.000 97.030 ? 85  MET A O   1 
ATOM 686  C CG  ? MET A 1  85 ?  -3.518   8.567   5.437 1.000 97.030 ? 85  MET A CG  1 
ATOM 687  S SD  ? MET A 1  85 ?  -4.681   9.519   4.384 1.000 97.030 ? 85  MET A SD  1 
ATOM 688  C CE  ? MET A 1  85 ?  -5.345   8.182   3.352 1.000 97.030 ? 85  MET A CE  1 
ATOM 689  N N   ? LEU A 1  86 ?  -2.391   6.437   7.550 1.000 97.760 ? 86  LEU A N   1 
ATOM 690  C CA  ? LEU A 1  86 ?  -3.231   5.536   8.331 1.000 97.760 ? 86  LEU A CA  1 
ATOM 691  C C   ? LEU A 1  86 ?  -4.665   6.050   8.400 1.000 97.760 ? 86  LEU A C   1 
ATOM 692  C CB  ? LEU A 1  86 ?  -2.668   5.369   9.745 1.000 97.760 ? 86  LEU A CB  1 
ATOM 693  O O   ? LEU A 1  86 ?  -4.891   7.247   8.590 1.000 97.760 ? 86  LEU A O   1 
ATOM 694  C CG  ? LEU A 1  86 ?  -1.434   4.476   9.882 1.000 97.760 ? 86  LEU A CG  1 
ATOM 695  C CD1 ? LEU A 1  86 ?  -0.859   4.579  11.291 1.000 97.760 ? 86  LEU A CD1 1 
ATOM 696  C CD2 ? LEU A 1  86 ?  -1.780   3.030   9.545 1.000 97.760 ? 86  LEU A CD2 1 
ATOM 697  N N   ? LEU A 1  87 ?  -5.576   5.142   8.172 1.000 97.160 ? 87  LEU A N   1 
ATOM 698  C CA  ? LEU A 1  87 ?  -7.002   5.415   8.319 1.000 97.160 ? 87  LEU A CA  1 
ATOM 699  C C   ? LEU A 1  87 ?  -7.603   4.577   9.443 1.000 97.160 ? 87  LEU A C   1 
ATOM 700  C CB  ? LEU A 1  87 ?  -7.740   5.135   7.007 1.000 97.160 ? 87  LEU A CB  1 
ATOM 701  O O   ? LEU A 1  87 ?  -7.510   3.348   9.424 1.000 97.160 ? 87  LEU A O   1 
ATOM 702  C CG  ? LEU A 1  87 ?  -7.209   5.851   5.764 1.000 97.160 ? 87  LEU A CG  1 
ATOM 703  C CD1 ? LEU A 1  87 ?  -7.540   5.051   4.509 1.000 97.160 ? 87  LEU A CD1 1 
ATOM 704  C CD2 ? LEU A 1  87 ?  -7.784   7.261   5.673 1.000 97.160 ? 87  LEU A CD2 1 
ATOM 705  N N   ? ARG A 1  88 ?  -8.212   5.305  10.450 1.000 97.230 ? 88  ARG A N   1 
ATOM 706  C CA  ? ARG A 1  88 ?  -8.881   4.597  11.536 1.000 97.230 ? 88  ARG A CA  1 
ATOM 707  C C   ? ARG A 1  88 ? -10.371   4.440  11.252 1.000 97.230 ? 88  ARG A C   1 
ATOM 708  C CB  ? ARG A 1  88 ?  -8.675   5.329  12.864 1.000 97.230 ? 88  ARG A CB  1 
ATOM 709  O O   ? ARG A 1  88 ? -11.063   5.423  10.979 1.000 97.230 ? 88  ARG A O   1 
ATOM 710  C CG  ? ARG A 1  88 ?  -9.164   4.554  14.077 1.000 97.230 ? 88  ARG A CG  1 
ATOM 711  C CD  ? ARG A 1  88 ?  -8.898   5.308  15.373 1.000 97.230 ? 88  ARG A CD  1 
ATOM 712  N NE  ? ARG A 1  88 ?  -9.421   4.590  16.532 1.000 97.230 ? 88  ARG A NE  1 
ATOM 713  N NH1 ? ARG A 1  88 ?  -8.949   6.270  18.046 1.000 97.230 ? 88  ARG A NH1 1 
ATOM 714  N NH2 ? ARG A 1  88 ?  -9.933   4.325  18.755 1.000 97.230 ? 88  ARG A NH2 1 
ATOM 715  C CZ  ? ARG A 1  88 ?  -9.433   5.063  17.775 1.000 97.230 ? 88  ARG A CZ  1 
ATOM 716  N N   ? LEU A 1  89 ? -10.830   3.208  11.353 1.000 96.630 ? 89  LEU A N   1 
ATOM 717  C CA  ? LEU A 1  89 ? -12.246   2.921  11.148 1.000 96.630 ? 89  LEU A CA  1 
ATOM 718  C C   ? LEU A 1  89 ? -13.058   3.278  12.388 1.000 96.630 ? 89  LEU A C   1 
ATOM 719  C CB  ? LEU A 1  89 ? -12.449   1.444  10.799 1.000 96.630 ? 89  LEU A CB  1 
ATOM 720  O O   ? LEU A 1  89 ? -12.599   3.079  13.515 1.000 96.630 ? 89  LEU A O   1 
ATOM 721  C CG  ? LEU A 1  89 ? -11.669   0.920   9.592 1.000 96.630 ? 89  LEU A CG  1 
ATOM 722  C CD1 ? LEU A 1  89 ? -11.885  -0.581   9.433 1.000 96.630 ? 89  LEU A CD1 1 
ATOM 723  C CD2 ? LEU A 1  89 ? -12.082   1.661   8.325 1.000 96.630 ? 89  LEU A CD2 1 
ATOM 724  N N   ? THR A 1  90 ? -14.296   3.885  12.228 1.000 95.280 ? 90  THR A N   1 
ATOM 725  C CA  ? THR A 1  90 ? -15.164   4.223  13.351 1.000 95.280 ? 90  THR A CA  1 
ATOM 726  C C   ? THR A 1  90 ? -15.587   2.965  14.105 1.000 95.280 ? 90  THR A C   1 
ATOM 727  C CB  ? THR A 1  90 ? -16.415   4.987  12.879 1.000 95.280 ? 90  THR A CB  1 
ATOM 728  O O   ? THR A 1  90 ? -15.723   2.986  15.330 1.000 95.280 ? 90  THR A O   1 
ATOM 729  C CG2 ? THR A 1  90 ? -16.052   6.383  12.383 1.000 95.280 ? 90  THR A CG2 1 
ATOM 730  O OG1 ? THR A 1  90 ? -17.038   4.260  11.813 1.000 95.280 ? 90  THR A OG1 1 
ATOM 731  N N   ? ARG A 1  91 ? -15.816   1.852  13.345 1.000 95.850 ? 91  ARG A N   1 
ATOM 732  C CA  ? ARG A 1  91 ? -16.109   0.521  13.866 1.000 95.850 ? 91  ARG A CA  1 
ATOM 733  C C   ? ARG A 1  91 ? -15.144  -0.515  13.299 1.000 95.850 ? 91  ARG A C   1 
ATOM 734  C CB  ? ARG A 1  91 ? -17.551   0.123  13.546 1.000 95.850 ? 91  ARG A CB  1 
ATOM 735  O O   ? ARG A 1  91 ? -14.722  -0.411  12.145 1.000 95.850 ? 91  ARG A O   1 
ATOM 736  C CG  ? ARG A 1  91 ? -18.596   0.999  14.219 1.000 95.850 ? 91  ARG A CG  1 
ATOM 737  C CD  ? ARG A 1  91 ? -20.009   0.507  13.941 1.000 95.850 ? 91  ARG A CD  1 
ATOM 738  N NE  ? ARG A 1  91 ? -21.009   1.326  14.620 1.000 95.850 ? 91  ARG A NE  1 
ATOM 739  N NH1 ? ARG A 1  91 ? -22.814   0.052  13.943 1.000 95.850 ? 91  ARG A NH1 1 
ATOM 740  N NH2 ? ARG A 1  91 ? -23.139   1.901  15.259 1.000 95.850 ? 91  ARG A NH2 1 
ATOM 741  C CZ  ? ARG A 1  91 ? -22.318   1.091  14.606 1.000 95.850 ? 91  ARG A CZ  1 
ATOM 742  N N   ? PRO A 1  92 ? -14.791  -1.582  14.278 1.000 96.950 ? 92  PRO A N   1 
ATOM 743  C CA  ? PRO A 1  92 ? -13.865  -2.600  13.776 1.000 96.950 ? 92  PRO A CA  1 
ATOM 744  C C   ? PRO A 1  92 ? -14.438  -3.390  12.601 1.000 96.950 ? 92  PRO A C   1 
ATOM 745  C CB  ? PRO A 1  92 ? -13.647  -3.508  14.989 1.000 96.950 ? 92  PRO A CB  1 
ATOM 746  O O   ? PRO A 1  92 ? -15.653  -3.587  12.518 1.000 96.950 ? 92  PRO A O   1 
ATOM 747  C CG  ? PRO A 1  92 ? -14.907  -3.392  15.785 1.000 96.950 ? 92  PRO A CG  1 
ATOM 748  C CD  ? PRO A 1  92 ? -15.427  -1.990  15.652 1.000 96.950 ? 92  PRO A CD  1 
ATOM 749  N N   ? ALA A 1  93 ? -13.524  -3.780  11.687 1.000 96.870 ? 93  ALA A N   1 
ATOM 750  C CA  ? ALA A 1  93 ? -13.928  -4.689  10.618 1.000 96.870 ? 93  ALA A CA  1 
ATOM 751  C C   ? ALA A 1  93 ? -14.383  -6.032  11.182 1.000 96.870 ? 93  ALA A C   1 
ATOM 752  C CB  ? ALA A 1  93 ? -12.781  -4.892   9.631 1.000 96.870 ? 93  ALA A CB  1 
ATOM 753  O O   ? ALA A 1  93 ? -13.815  -6.527  12.158 1.000 96.870 ? 93  ALA A O   1 
ATOM 754  N N   ? ARG A 1  94 ? -15.468  -6.570  10.618 1.000 96.850 ? 94  ARG A N   1 
ATOM 755  C CA  ? ARG A 1  94 ? -15.858  -7.939  10.935 1.000 96.850 ? 94  ARG A CA  1 
ATOM 756  C C   ? ARG A 1  94 ? -15.015  -8.944  10.157 1.000 96.850 ? 94  ARG A C   1 
ATOM 757  C CB  ? ARG A 1  94 ? -17.343  -8.159  10.636 1.000 96.850 ? 94  ARG A CB  1 
ATOM 758  O O   ? ARG A 1  94 ? -15.175  -9.088   8.943 1.000 96.850 ? 94  ARG A O   1 
ATOM 759  C CG  ? ARG A 1  94 ? -18.275  -7.307  11.483 1.000 96.850 ? 94  ARG A CG  1 
ATOM 760  C CD  ? ARG A 1  94 ? -19.737  -7.572  11.154 1.000 96.850 ? 94  ARG A CD  1 
ATOM 761  N NE  ? ARG A 1  94 ? -20.627  -6.694  11.908 1.000 96.850 ? 94  ARG A NE  1 
ATOM 762  N NH1 ? ARG A 1  94 ? -21.889  -8.406  12.810 1.000 96.850 ? 94  ARG A NH1 1 
ATOM 763  N NH2 ? ARG A 1  94 ? -22.377  -6.225  13.320 1.000 96.850 ? 94  ARG A NH2 1 
ATOM 764  C CZ  ? ARG A 1  94 ? -21.629  -7.110  12.678 1.000 96.850 ? 94  ARG A CZ  1 
ATOM 765  N N   ? LEU A 1  95 ? -14.063  -9.622  10.880 1.000 96.830 ? 95  LEU A N   1 
ATOM 766  C CA  ? LEU A 1  95 ? -13.131 -10.513  10.199 1.000 96.830 ? 95  LEU A CA  1 
ATOM 767  C C   ? LEU A 1  95 ? -13.829 -11.794   9.755 1.000 96.830 ? 95  LEU A C   1 
ATOM 768  C CB  ? LEU A 1  95 ? -11.949 -10.852  11.111 1.000 96.830 ? 95  LEU A CB  1 
ATOM 769  O O   ? LEU A 1  95 ? -14.612 -12.373  10.511 1.000 96.830 ? 95  LEU A O   1 
ATOM 770  C CG  ? LEU A 1  95 ? -11.166  -9.665  11.677 1.000 96.830 ? 95  LEU A CG  1 
ATOM 771  C CD1 ? LEU A 1  95 ?  -9.955 -10.156  12.463 1.000 96.830 ? 95  LEU A CD1 1 
ATOM 772  C CD2 ? LEU A 1  95 ? -10.737  -8.725  10.556 1.000 96.830 ? 95  LEU A CD2 1 
ATOM 773  N N   ? SER A 1  96 ? -13.532 -12.211   8.476 1.000 95.820 ? 96  SER A N   1 
ATOM 774  C CA  ? SER A 1  96 ? -14.022 -13.399   7.785 1.000 95.820 ? 96  SER A CA  1 
ATOM 775  C C   ? SER A 1  96 ? -13.020 -13.886   6.744 1.000 95.820 ? 96  SER A C   1 
ATOM 776  C CB  ? SER A 1  96 ? -15.367 -13.113   7.115 1.000 95.820 ? 96  SER A CB  1 
ATOM 777  O O   ? SER A 1  96 ? -11.922 -13.337   6.628 1.000 95.820 ? 96  SER A O   1 
ATOM 778  O OG  ? SER A 1  96 ? -15.207 -12.214   6.030 1.000 95.820 ? 96  SER A OG  1 
ATOM 779  N N   ? ARG A 1  97 ? -13.399 -14.923   6.061 1.000 95.200 ? 97  ARG A N   1 
ATOM 780  C CA  ? ARG A 1  97 ? -12.547 -15.431   4.991 1.000 95.200 ? 97  ARG A CA  1 
ATOM 781  C C   ? ARG A 1  97 ? -12.329 -14.372   3.915 1.000 95.200 ? 97  ARG A C   1 
ATOM 782  C CB  ? ARG A 1  97 ? -13.154 -16.691   4.371 1.000 95.200 ? 97  ARG A CB  1 
ATOM 783  O O   ? ARG A 1  97 ? -11.302 -14.374   3.233 1.000 95.200 ? 97  ARG A O   1 
ATOM 784  C CG  ? ARG A 1  97 ? -13.116 -17.906   5.283 1.000 95.200 ? 97  ARG A CG  1 
ATOM 785  C CD  ? ARG A 1  97 ? -13.634 -19.154   4.583 1.000 95.200 ? 97  ARG A CD  1 
ATOM 786  N NE  ? ARG A 1  97 ? -13.579 -20.324   5.454 1.000 95.200 ? 97  ARG A NE  1 
ATOM 787  N NH1 ? ARG A 1  97 ? -14.294 -21.817   3.842 1.000 95.200 ? 97  ARG A NH1 1 
ATOM 788  N NH2 ? ARG A 1  97 ? -13.807 -22.554   5.957 1.000 95.200 ? 97  ARG A NH2 1 
ATOM 789  C CZ  ? ARG A 1  97 ? -13.893 -21.562   5.083 1.000 95.200 ? 97  ARG A CZ  1 
ATOM 790  N N   ? GLN A 1  98 ? -13.166 -13.354   3.809 1.000 95.220 ? 98  GLN A N   1 
ATOM 791  C CA  ? GLN A 1  98 ? -13.170 -12.363   2.738 1.000 95.220 ? 98  GLN A CA  1 
ATOM 792  C C   ? GLN A 1  98 ? -12.649 -11.016   3.232 1.000 95.220 ? 98  GLN A C   1 
ATOM 793  C CB  ? GLN A 1  98 ? -14.577 -12.203   2.160 1.000 95.220 ? 98  GLN A CB  1 
ATOM 794  O O   ? GLN A 1  98 ? -12.332 -10.136   2.430 1.000 95.220 ? 98  GLN A O   1 
ATOM 795  C CG  ? GLN A 1  98 ? -15.097 -13.447   1.453 1.000 95.220 ? 98  GLN A CG  1 
ATOM 796  C CD  ? GLN A 1  98 ? -15.747 -14.434   2.405 1.000 95.220 ? 98  GLN A CD  1 
ATOM 797  N NE2 ? GLN A 1  98 ? -16.350 -15.481   1.852 1.000 95.220 ? 98  GLN A NE2 1 
ATOM 798  O OE1 ? GLN A 1  98 ? -15.707 -14.257   3.626 1.000 95.220 ? 98  GLN A OE1 1 
ATOM 799  N N   ? VAL A 1  99 ? -12.548 -10.880   4.566 1.000 97.060 ? 99  VAL A N   1 
ATOM 800  C CA  ? VAL A 1  99 ? -12.035  -9.657   5.175 1.000 97.060 ? 99  VAL A CA  1 
ATOM 801  C C   ? VAL A 1  99 ? -11.072 -10.008   6.307 1.000 97.060 ? 99  VAL A C   1 
ATOM 802  C CB  ? VAL A 1  99 ? -13.178  -8.763   5.705 1.000 97.060 ? 99  VAL A CB  1 
ATOM 803  O O   ? VAL A 1  99 ? -11.498 -10.437   7.382 1.000 97.060 ? 99  VAL A O   1 
ATOM 804  C CG1 ? VAL A 1  99 ? -12.625  -7.454   6.265 1.000 97.060 ? 99  VAL A CG1 1 
ATOM 805  C CG2 ? VAL A 1  99 ? -14.196  -8.488   4.600 1.000 97.060 ? 99  VAL A CG2 1 
ATOM 806  N N   ? ARG A 1 100 ?  -9.764  -9.855   6.010 1.000 97.110 ? 100 ARG A N   1 
ATOM 807  C CA  ? ARG A 1 100 ?  -8.741 -10.121   7.016 1.000 97.110 ? 100 ARG A CA  1 
ATOM 808  C C   ? ARG A 1 100 ?  -7.524  -9.225   6.809 1.000 97.110 ? 100 ARG A C   1 
ATOM 809  C CB  ? ARG A 1 100 ?  -8.321 -11.592   6.980 1.000 97.110 ? 100 ARG A CB  1 
ATOM 810  O O   ? ARG A 1 100 ?  -7.184  -8.883   5.675 1.000 97.110 ? 100 ARG A O   1 
ATOM 811  C CG  ? ARG A 1 100 ?  -7.610 -11.998   5.699 1.000 97.110 ? 100 ARG A CG  1 
ATOM 812  C CD  ? ARG A 1 100 ?  -7.239 -13.475   5.704 1.000 97.110 ? 100 ARG A CD  1 
ATOM 813  N NE  ? ARG A 1 100 ?  -6.987 -13.972   4.355 1.000 97.110 ? 100 ARG A NE  1 
ATOM 814  N NH1 ? ARG A 1 100 ?  -7.818 -16.090   4.756 1.000 97.110 ? 100 ARG A NH1 1 
ATOM 815  N NH2 ? ARG A 1 100 ?  -6.996 -15.549   2.686 1.000 97.110 ? 100 ARG A NH2 1 
ATOM 816  C CZ  ? ARG A 1 100 ?  -7.268 -15.202   3.935 1.000 97.110 ? 100 ARG A CZ  1 
ATOM 817  N N   ? PRO A 1 101 ?  -6.900  -8.966   7.997 1.000 98.170 ? 101 PRO A N   1 
ATOM 818  C CA  ? PRO A 1 101 ?  -5.723  -8.101   7.888 1.000 98.170 ? 101 PRO A CA  1 
ATOM 819  C C   ? PRO A 1 101 ?  -4.519  -8.817   7.278 1.000 98.170 ? 101 PRO A C   1 
ATOM 820  C CB  ? PRO A 1 101 ?  -5.443  -7.701   9.338 1.000 98.170 ? 101 PRO A CB  1 
ATOM 821  O O   ? PRO A 1 101 ?  -4.351 -10.023   7.472 1.000 98.170 ? 101 PRO A O   1 
ATOM 822  C CG  ? PRO A 1 101 ?  -6.719  -7.981  10.065 1.000 98.170 ? 101 PRO A CG  1 
ATOM 823  C CD  ? PRO A 1 101 ?  -7.425  -9.110   9.370 1.000 98.170 ? 101 PRO A CD  1 
ATOM 824  N N   ? VAL A 1 102 ?  -3.632  -7.995   6.540 1.000 98.310 ? 102 VAL A N   1 
ATOM 825  C CA  ? VAL A 1 102 ?  -2.349  -8.487   6.050 1.000 98.310 ? 102 VAL A CA  1 
ATOM 826  C C   ? VAL A 1 102 ?  -1.253  -8.175   7.066 1.000 98.310 ? 102 VAL A C   1 
ATOM 827  C CB  ? VAL A 1 102 ?  -1.993  -7.875   4.677 1.000 98.310 ? 102 VAL A CB  1 
ATOM 828  O O   ? VAL A 1 102 ?  -1.275  -7.122   7.708 1.000 98.310 ? 102 VAL A O   1 
ATOM 829  C CG1 ? VAL A 1 102 ?  -1.858  -6.357   4.782 1.000 98.310 ? 102 VAL A CG1 1 
ATOM 830  C CG2 ? VAL A 1 102 ?  -0.706  -8.493   4.135 1.000 98.310 ? 102 VAL A CG2 1 
ATOM 831  N N   ? ALA A 1 103 ?  -0.337  -9.080   7.240 1.000 97.880 ? 103 ALA A N   1 
ATOM 832  C CA  ? ALA A 1 103 ?   0.714  -8.913   8.241 1.000 97.880 ? 103 ALA A CA  1 
ATOM 833  C C   ? ALA A 1 103 ?   1.677  -7.797   7.845 1.000 97.880 ? 103 ALA A C   1 
ATOM 834  C CB  ? ALA A 1 103 ?   1.474 -10.223   8.437 1.000 97.880 ? 103 ALA A CB  1 
ATOM 835  O O   ? ALA A 1 103 ?   2.000  -7.637   6.665 1.000 97.880 ? 103 ALA A O   1 
ATOM 836  N N   ? LEU A 1 104 ?   2.100  -6.999   8.903 1.000 98.090 ? 104 LEU A N   1 
ATOM 837  C CA  ? LEU A 1 104 ?   3.158  -6.013   8.705 1.000 98.090 ? 104 LEU A CA  1 
ATOM 838  C C   ? LEU A 1 104 ?   4.527  -6.684   8.680 1.000 98.090 ? 104 LEU A C   1 
ATOM 839  C CB  ? LEU A 1 104 ?   3.116  -4.953   9.809 1.000 98.090 ? 104 LEU A CB  1 
ATOM 840  O O   ? LEU A 1 104 ?   4.768  -7.643   9.416 1.000 98.090 ? 104 LEU A O   1 
ATOM 841  C CG  ? LEU A 1 104 ?   1.906  -4.017   9.803 1.000 98.090 ? 104 LEU A CG  1 
ATOM 842  C CD1 ? LEU A 1 104 ?   1.890  -3.165  11.069 1.000 98.090 ? 104 LEU A CD1 1 
ATOM 843  C CD2 ? LEU A 1 104 ?   1.918  -3.135   8.559 1.000 98.090 ? 104 LEU A CD2 1 
ATOM 844  N N   ? PRO A 1 105 ?   5.425  -6.194   7.837 1.000 97.420 ? 105 PRO A N   1 
ATOM 845  C CA  ? PRO A 1 105 ?   6.726  -6.844   7.662 1.000 97.420 ? 105 PRO A CA  1 
ATOM 846  C C   ? PRO A 1 105 ?   7.618  -6.721   8.895 1.000 97.420 ? 105 PRO A C   1 
ATOM 847  C CB  ? PRO A 1 105 ?   7.335  -6.099   6.471 1.000 97.420 ? 105 PRO A CB  1 
ATOM 848  O O   ? PRO A 1 105 ?   7.562  -5.713   9.604 1.000 97.420 ? 105 PRO A O   1 
ATOM 849  C CG  ? PRO A 1 105 ?   6.739  -4.730   6.532 1.000 97.420 ? 105 PRO A CG  1 
ATOM 850  C CD  ? PRO A 1 105 ?   5.328  -4.846   7.032 1.000 97.420 ? 105 PRO A CD  1 
ATOM 851  N N   ? THR A 1 106 ?   8.456  -7.721   9.174 1.000 96.110 ? 106 THR A N   1 
ATOM 852  C CA  ? THR A 1 106 ?   9.465  -7.701  10.228 1.000 96.110 ? 106 THR A CA  1 
ATOM 853  C C   ? THR A 1 106 ?  10.847  -7.418   9.648 1.000 96.110 ? 106 THR A C   1 
ATOM 854  C CB  ? THR A 1 106 ?   9.492  -9.033  11.000 1.000 96.110 ? 106 THR A CB  1 
ATOM 855  O O   ? THR A 1 106 ?  11.817  -7.255  10.392 1.000 96.110 ? 106 THR A O   1 
ATOM 856  C CG2 ? THR A 1 106 ?   8.187  -9.257  11.757 1.000 96.110 ? 106 THR A CG2 1 
ATOM 857  O OG1 ? THR A 1 106 ?   9.687 -10.111  10.076 1.000 96.110 ? 106 THR A OG1 1 
ATOM 858  N N   ? ARG A 1 107 ?  10.877  -7.398   8.273 1.000 95.940 ? 107 ARG A N   1 
ATOM 859  C CA  ? ARG A 1 107 ?  12.080  -7.066   7.517 1.000 95.940 ? 107 ARG A CA  1 
ATOM 860  C C   ? ARG A 1 107 ?  11.730  -6.339   6.223 1.000 95.940 ? 107 ARG A C   1 
ATOM 861  C CB  ? ARG A 1 107 ?  12.887  -8.328   7.207 1.000 95.940 ? 107 ARG A CB  1 
ATOM 862  O O   ? ARG A 1 107 ?  10.589  -6.399   5.760 1.000 95.940 ? 107 ARG A O   1 
ATOM 863  C CG  ? ARG A 1 107 ?  12.253  -9.221   6.152 1.000 95.940 ? 107 ARG A CG  1 
ATOM 864  C CD  ? ARG A 1 107 ?  13.104 -10.451   5.869 1.000 95.940 ? 107 ARG A CD  1 
ATOM 865  N NE  ? ARG A 1 107 ?  13.113 -10.786   4.448 1.000 95.940 ? 107 ARG A NE  1 
ATOM 866  N NH1 ? ARG A 1 107 ?  11.007 -11.736   4.448 1.000 95.940 ? 107 ARG A NH1 1 
ATOM 867  N NH2 ? ARG A 1 107 ?  12.229 -11.645   2.510 1.000 95.940 ? 107 ARG A NH2 1 
ATOM 868  C CZ  ? ARG A 1 107 ?  12.116 -11.388   3.805 1.000 95.940 ? 107 ARG A CZ  1 
ATOM 869  N N   ? CYS A 1 108 ?  12.810  -5.747   5.744 1.000 96.480 ? 108 CYS A N   1 
ATOM 870  C CA  ? CYS A 1 108 ?  12.620  -5.103   4.449 1.000 96.480 ? 108 CYS A CA  1 
ATOM 871  C C   ? CYS A 1 108 ?  12.703  -6.119   3.317 1.000 96.480 ? 108 CYS A C   1 
ATOM 872  C CB  ? CYS A 1 108 ?  13.663  -4.005   4.239 1.000 96.480 ? 108 CYS A CB  1 
ATOM 873  O O   ? CYS A 1 108 ?  13.395  -7.132   3.435 1.000 96.480 ? 108 CYS A O   1 
ATOM 874  S SG  ? CYS A 1 108 ?  13.435  -2.569   5.311 1.000 96.480 ? 108 CYS A SG  1 
ATOM 875  N N   ? PRO A 1 109 ?  11.930  -5.892   2.218 1.000 95.190 ? 109 PRO A N   1 
ATOM 876  C CA  ? PRO A 1 109 ?  11.955  -6.819   1.084 1.000 95.190 ? 109 PRO A CA  1 
ATOM 877  C C   ? PRO A 1 109 ?  13.334  -6.922   0.438 1.000 95.190 ? 109 PRO A C   1 
ATOM 878  C CB  ? PRO A 1 109 ?  10.940  -6.213   0.111 1.000 95.190 ? 109 PRO A CB  1 
ATOM 879  O O   ? PRO A 1 109 ?  14.086  -5.944   0.417 1.000 95.190 ? 109 PRO A O   1 
ATOM 880  C CG  ? PRO A 1 109 ?  10.971  -4.745   0.392 1.000 95.190 ? 109 PRO A CG  1 
ATOM 881  C CD  ? PRO A 1 109 ?  11.214  -4.545   1.861 1.000 95.190 ? 109 PRO A CD  1 
ATOM 882  N N   ? GLN A 1 110 ?  13.664  -8.100  -0.076 1.000 94.570 ? 110 GLN A N   1 
ATOM 883  C CA  ? GLN A 1 110 ?  14.911  -8.341  -0.794 1.000 94.570 ? 110 GLN A CA  1 
ATOM 884  C C   ? GLN A 1 110 ?  14.680  -8.377  -2.302 1.000 94.570 ? 110 GLN A C   1 
ATOM 885  C CB  ? GLN A 1 110 ?  15.554  -9.649  -0.330 1.000 94.570 ? 110 GLN A CB  1 
ATOM 886  O O   ? GLN A 1 110 ?  13.600  -8.758  -2.760 1.000 94.570 ? 110 GLN A O   1 
ATOM 887  C CG  ? GLN A 1 110 ?  15.875  -9.683   1.159 1.000 94.570 ? 110 GLN A CG  1 
ATOM 888  C CD  ? GLN A 1 110 ?  16.819  -8.573   1.581 1.000 94.570 ? 110 GLN A CD  1 
ATOM 889  N NE2 ? GLN A 1 110 ?  16.400  -7.778   2.560 1.000 94.570 ? 110 GLN A NE2 1 
ATOM 890  O OE1 ? GLN A 1 110 ?  17.917  -8.432   1.032 1.000 94.570 ? 110 GLN A OE1 1 
ATOM 891  N N   ? PRO A 1 111 ?  15.753  -7.946  -2.990 1.000 93.570 ? 111 PRO A N   1 
ATOM 892  C CA  ? PRO A 1 111 ?  15.620  -8.037  -4.445 1.000 93.570 ? 111 PRO A CA  1 
ATOM 893  C C   ? PRO A 1 111 ?  15.265  -9.445  -4.919 1.000 93.570 ? 111 PRO A C   1 
ATOM 894  C CB  ? PRO A 1 111 ?  17.003  -7.623  -4.953 1.000 93.570 ? 111 PRO A CB  1 
ATOM 895  O O   ? PRO A 1 111 ?  15.696 -10.430  -4.314 1.000 93.570 ? 111 PRO A O   1 
ATOM 896  C CG  ? PRO A 1 111 ?  17.549  -6.728  -3.887 1.000 93.570 ? 111 PRO A CG  1 
ATOM 897  C CD  ? PRO A 1 111 ?  17.086  -7.238  -2.553 1.000 93.570 ? 111 PRO A CD  1 
ATOM 898  N N   ? ALA A 1 112 ?  14.288  -9.509  -5.946 1.000 92.200 ? 112 ALA A N   1 
ATOM 899  C CA  ? ALA A 1 112 ?  13.887 -10.730  -6.640 1.000 92.200 ? 112 ALA A CA  1 
ATOM 900  C C   ? ALA A 1 112 ?  12.819 -11.484  -5.852 1.000 92.200 ? 112 ALA A C   1 
ATOM 901  C CB  ? ALA A 1 112 ?  15.098 -11.628  -6.881 1.000 92.200 ? 112 ALA A CB  1 
ATOM 902  O O   ? ALA A 1 112 ?  12.361 -12.547  -6.275 1.000 92.200 ? 112 ALA A O   1 
ATOM 903  N N   ? GLU A 1 113 ?  12.596 -10.980  -4.648 1.000 94.700 ? 113 GLU A N   1 
ATOM 904  C CA  ? GLU A 1 113 ?  11.488 -11.557  -3.894 1.000 94.700 ? 113 GLU A CA  1 
ATOM 905  C C   ? GLU A 1 113 ?  10.187 -11.496  -4.689 1.000 94.700 ? 113 GLU A C   1 
ATOM 906  C CB  ? GLU A 1 113 ?  11.319 -10.840  -2.552 1.000 94.700 ? 113 GLU A CB  1 
ATOM 907  O O   ? GLU A 1 113 ?   9.846 -10.453  -5.251 1.000 94.700 ? 113 GLU A O   1 
ATOM 908  C CG  ? GLU A 1 113 ?  10.348 -11.529  -1.604 1.000 94.700 ? 113 GLU A CG  1 
ATOM 909  C CD  ? GLU A 1 113 ?  10.416 -10.993  -0.183 1.000 94.700 ? 113 GLU A CD  1 
ATOM 910  O OE1 ? GLU A 1 113 ?   9.585 -11.403   0.660 1.000 94.700 ? 113 GLU A OE1 1 
ATOM 911  O OE2 ? GLU A 1 113 ?  11.305 -10.157   0.090 1.000 94.700 ? 113 GLU A OE2 1 
ATOM 912  N N   ? ALA A 1 114 ?   9.449 -12.596  -4.793 1.000 93.330 ? 114 ALA A N   1 
ATOM 913  C CA  ? ALA A 1 114 ?   8.188 -12.687  -5.525 1.000 93.330 ? 114 ALA A CA  1 
ATOM 914  C C   ? ALA A 1 114 ?   7.053 -12.030  -4.745 1.000 93.330 ? 114 ALA A C   1 
ATOM 915  C CB  ? ALA A 1 114 ?   7.850 -14.145  -5.824 1.000 93.330 ? 114 ALA A CB  1 
ATOM 916  O O   ? ALA A 1 114 ?   6.853 -12.321  -3.563 1.000 93.330 ? 114 ALA A O   1 
ATOM 917  N N   ? CYS A 1 115 ?   6.294 -11.275  -5.471 1.000 94.400 ? 115 CYS A N   1 
ATOM 918  C CA  ? CYS A 1 115 ?   5.222 -10.513  -4.839 1.000 94.400 ? 115 CYS A CA  1 
ATOM 919  C C   ? CYS A 1 115 ?   3.980 -10.485  -5.720 1.000 94.400 ? 115 CYS A C   1 
ATOM 920  C CB  ? CYS A 1 115 ?   5.682  -9.085  -4.544 1.000 94.400 ? 115 CYS A CB  1 
ATOM 921  O O   ? CYS A 1 115 ?   4.049 -10.803  -6.909 1.000 94.400 ? 115 CYS A O   1 
ATOM 922  S SG  ? CYS A 1 115 ?   7.185  -8.996  -3.546 1.000 94.400 ? 115 CYS A SG  1 
ATOM 923  N N   ? VAL A 1 116 ?   2.874 -10.105  -5.049 1.000 92.630 ? 116 VAL A N   1 
ATOM 924  C CA  ? VAL A 1 116 ?   1.615  -9.893  -5.755 1.000 92.630 ? 116 VAL A CA  1 
ATOM 925  C C   ? VAL A 1 116 ?   1.111  -8.475  -5.496 1.000 92.630 ? 116 VAL A C   1 
ATOM 926  C CB  ? VAL A 1 116 ?   0.546 -10.924  -5.331 1.000 92.630 ? 116 VAL A CB  1 
ATOM 927  O O   ? VAL A 1 116 ?   1.071  -8.022  -4.349 1.000 92.630 ? 116 VAL A O   1 
ATOM 928  C CG1 ? VAL A 1 116 ?  -0.800 -10.604  -5.978 1.000 92.630 ? 116 VAL A CG1 1 
ATOM 929  C CG2 ? VAL A 1 116 ?   0.995 -12.338  -5.695 1.000 92.630 ? 116 VAL A CG2 1 
ATOM 930  N N   ? VAL A 1 117 ?   0.779  -7.845  -6.589 1.000 91.930 ? 117 VAL A N   1 
ATOM 931  C CA  ? VAL A 1 117 ?   0.125  -6.545  -6.477 1.000 91.930 ? 117 VAL A CA  1 
ATOM 932  C C   ? VAL A 1 117 ?  -1.342  -6.668  -6.883 1.000 91.930 ? 117 VAL A C   1 
ATOM 933  C CB  ? VAL A 1 117 ?   0.831  -5.478  -7.342 1.000 91.930 ? 117 VAL A CB  1 
ATOM 934  O O   ? VAL A 1 117 ?  -1.675  -7.406  -7.813 1.000 91.930 ? 117 VAL A O   1 
ATOM 935  C CG1 ? VAL A 1 117 ?   0.789  -5.866  -8.819 1.000 91.930 ? 117 VAL A CG1 1 
ATOM 936  C CG2 ? VAL A 1 117 ?   0.189  -4.108  -7.128 1.000 91.930 ? 117 VAL A CG2 1 
ATOM 937  N N   ? SER A 1 118 ?  -2.244  -6.005  -6.150 1.000 92.230 ? 118 SER A N   1 
ATOM 938  C CA  ? SER A 1 118 ?  -3.673  -6.066  -6.435 1.000 92.230 ? 118 SER A CA  1 
ATOM 939  C C   ? SER A 1 118 ?  -4.302  -4.677  -6.404 1.000 92.230 ? 118 SER A C   1 
ATOM 940  C CB  ? SER A 1 118 ?  -4.382  -6.977  -5.431 1.000 92.230 ? 118 SER A CB  1 
ATOM 941  O O   ? SER A 1 118 ?  -3.829  -3.790  -5.691 1.000 92.230 ? 118 SER A O   1 
ATOM 942  O OG  ? SER A 1 118 ?  -4.211  -6.498  -4.109 1.000 92.230 ? 118 SER A OG  1 
ATOM 943  N N   ? GLY A 1 119 ?  -5.348  -4.492  -7.270 1.000 90.710 ? 119 GLY A N   1 
ATOM 944  C CA  ? GLY A 1 119 ?  -6.031  -3.209  -7.318 1.000 90.710 ? 119 GLY A CA  1 
ATOM 945  C C   ? GLY A 1 119 ?  -7.070  -3.127  -8.419 1.000 90.710 ? 119 GLY A C   1 
ATOM 946  O O   ? GLY A 1 119 ?  -7.249  -4.078  -9.183 1.000 90.710 ? 119 GLY A O   1 
ATOM 947  N N   ? TRP A 1 120 ?  -7.911  -2.031  -8.451 1.000 87.280 ? 120 TRP A N   1 
ATOM 948  C CA  ? TRP A 1 120 ?  -8.989  -1.808  -9.409 1.000 87.280 ? 120 TRP A CA  1 
ATOM 949  C C   ? TRP A 1 120 ?  -8.612  -0.720 -10.410 1.000 87.280 ? 120 TRP A C   1 
ATOM 950  C CB  ? TRP A 1 120 ? -10.283  -1.426  -8.684 1.000 87.280 ? 120 TRP A CB  1 
ATOM 951  O O   ? TRP A 1 120 ?  -9.487  -0.069 -10.987 1.000 87.280 ? 120 TRP A O   1 
ATOM 952  C CG  ? TRP A 1 120 ? -10.893  -2.547  -7.897 1.000 87.280 ? 120 TRP A CG  1 
ATOM 953  C CD1 ? TRP A 1 120 ? -11.778  -3.486  -8.350 1.000 87.280 ? 120 TRP A CD1 1 
ATOM 954  C CD2 ? TRP A 1 120 ? -10.666  -2.842  -6.516 1.000 87.280 ? 120 TRP A CD2 1 
ATOM 955  C CE2 ? TRP A 1 120 ? -11.447  -3.976  -6.197 1.000 87.280 ? 120 TRP A CE2 1 
ATOM 956  C CE3 ? TRP A 1 120 ?  -9.878  -2.259  -5.515 1.000 87.280 ? 120 TRP A CE3 1 
ATOM 957  N NE1 ? TRP A 1 120 ? -12.114  -4.349  -7.333 1.000 87.280 ? 120 TRP A NE1 1 
ATOM 958  C CH2 ? TRP A 1 120 ? -10.680  -3.947  -3.958 1.000 87.280 ? 120 TRP A CH2 1 
ATOM 959  C CZ2 ? TRP A 1 120 ? -11.461  -4.538  -4.918 1.000 87.280 ? 120 TRP A CZ2 1 
ATOM 960  C CZ3 ? TRP A 1 120 ?  -9.893  -2.819  -4.243 1.000 87.280 ? 120 TRP A CZ3 1 
ATOM 961  N N   ? GLY A 1 121 ?  -7.308  -0.513 -10.526 1.000 74.080 ? 121 GLY A N   1 
ATOM 962  C CA  ? GLY A 1 121 ?  -6.810   0.507 -11.435 1.000 74.080 ? 121 GLY A CA  1 
ATOM 963  C C   ? GLY A 1 121 ?  -6.817   0.067 -12.887 1.000 74.080 ? 121 GLY A C   1 
ATOM 964  O O   ? GLY A 1 121 ?  -7.317  -1.012 -13.212 1.000 74.080 ? 121 GLY A O   1 
ATOM 965  N N   ? LEU A 1 122 ?  -6.461   0.925 -13.952 1.000 64.520 ? 122 LEU A N   1 
ATOM 966  C CA  ? LEU A 1 122 ?  -6.551   0.749 -15.398 1.000 64.520 ? 122 LEU A CA  1 
ATOM 967  C C   ? LEU A 1 122 ?  -5.816  -0.512 -15.839 1.000 64.520 ? 122 LEU A C   1 
ATOM 968  C CB  ? LEU A 1 122 ?  -5.977   1.969 -16.123 1.000 64.520 ? 122 LEU A CB  1 
ATOM 969  O O   ? LEU A 1 122 ?  -4.685  -0.757 -15.413 1.000 64.520 ? 122 LEU A O   1 
ATOM 970  C CG  ? LEU A 1 122 ?  -6.795   3.258 -16.033 1.000 64.520 ? 122 LEU A CG  1 
ATOM 971  C CD1 ? LEU A 1 122 ?  -5.973   4.443 -16.530 1.000 64.520 ? 122 LEU A CD1 1 
ATOM 972  C CD2 ? LEU A 1 122 ?  -8.089   3.127 -16.829 1.000 64.520 ? 122 LEU A CD2 1 
ATOM 973  N N   ? VAL A 1 123 ?  -6.480  -1.490 -16.644 1.000 57.340 ? 123 VAL A N   1 
ATOM 974  C CA  ? VAL A 1 123 ?  -6.044  -2.824 -17.043 1.000 57.340 ? 123 VAL A CA  1 
ATOM 975  C C   ? VAL A 1 123 ?  -5.746  -2.845 -18.540 1.000 57.340 ? 123 VAL A C   1 
ATOM 976  C CB  ? VAL A 1 123 ?  -7.104  -3.894 -16.696 1.000 57.340 ? 123 VAL A CB  1 
ATOM 977  O O   ? VAL A 1 123 ?  -5.126  -3.785 -19.043 1.000 57.340 ? 123 VAL A O   1 
ATOM 978  C CG1 ? VAL A 1 123 ?  -7.205  -4.084 -15.184 1.000 57.340 ? 123 VAL A CG1 1 
ATOM 979  C CG2 ? VAL A 1 123 ?  -8.461  -3.510 -17.282 1.000 57.340 ? 123 VAL A CG2 1 
ATOM 980  N N   ? SER A 1 124 ?  -5.955  -1.748 -19.469 1.000 49.580 ? 124 SER A N   1 
ATOM 981  C CA  ? SER A 1 124 ?  -5.634  -1.760 -20.892 1.000 49.580 ? 124 SER A CA  1 
ATOM 982  C C   ? SER A 1 124 ?  -5.452  -0.345 -21.430 1.000 49.580 ? 124 SER A C   1 
ATOM 983  C CB  ? SER A 1 124 ?  -6.728  -2.479 -21.683 1.000 49.580 ? 124 SER A CB  1 
ATOM 984  O O   ? SER A 1 124 ?  -5.879   0.624 -20.799 1.000 49.580 ? 124 SER A O   1 
ATOM 985  O OG  ? SER A 1 124 ?  -7.913  -1.702 -21.721 1.000 49.580 ? 124 SER A OG  1 
ATOM 986  N N   ? ASP A 1 125 ?  -4.484  -0.235 -22.606 1.000 50.630 ? 125 ASP A N   1 
ATOM 987  C CA  ? ASP A 1 125 ?  -3.940   0.910 -23.330 1.000 50.630 ? 125 ASP A CA  1 
ATOM 988  C C   ? ASP A 1 125 ?  -5.033   1.638 -24.109 1.000 50.630 ? 125 ASP A C   1 
ATOM 989  C CB  ? ASP A 1 125 ?  -2.825   0.465 -24.279 1.000 50.630 ? 125 ASP A CB  1 
ATOM 990  O O   ? ASP A 1 125 ?  -4.965   2.855 -24.294 1.000 50.630 ? 125 ASP A O   1 
ATOM 991  C CG  ? ASP A 1 125 ?  -1.484   0.306 -23.586 1.000 50.630 ? 125 ASP A CG  1 
ATOM 992  O OD1 ? ASP A 1 125 ?  -1.342   0.746 -22.424 1.000 50.630 ? 125 ASP A OD1 1 
ATOM 993  O OD2 ? ASP A 1 125 ?  -0.559  -0.262 -24.207 1.000 50.630 ? 125 ASP A OD2 1 
ATOM 994  N N   ? HIS A 1 126 ?  -6.421   1.146 -24.151 1.000 47.180 ? 126 HIS A N   1 
ATOM 995  C CA  ? HIS A 1 126 ?  -7.345   1.724 -25.120 1.000 47.180 ? 126 HIS A CA  1 
ATOM 996  C C   ? HIS A 1 126 ?  -8.727   1.931 -24.508 1.000 47.180 ? 126 HIS A C   1 
ATOM 997  C CB  ? HIS A 1 126 ?  -7.448   0.834 -26.360 1.000 47.180 ? 126 HIS A CB  1 
ATOM 998  O O   ? HIS A 1 126 ?  -9.556   2.653 -25.067 1.000 47.180 ? 126 HIS A O   1 
ATOM 999  C CG  ? HIS A 1 126 ?  -6.173   0.736 -27.135 1.000 47.180 ? 126 HIS A CG  1 
ATOM 1000 C CD2 ? HIS A 1 126 ?  -5.380  -0.326 -27.412 1.000 47.180 ? 126 HIS A CD2 1 
ATOM 1001 N ND1 ? HIS A 1 126 ?  -5.576   1.828 -27.727 1.000 47.180 ? 126 HIS A ND1 1 
ATOM 1002 C CE1 ? HIS A 1 126 ?  -4.468   1.440 -28.337 1.000 47.180 ? 126 HIS A CE1 1 
ATOM 1003 N NE2 ? HIS A 1 126 ?  -4.327   0.137 -28.161 1.000 47.180 ? 126 HIS A NE2 1 
ATOM 1004 N N   ? GLN A 1 127 ?  -8.862   1.649 -23.097 1.000 47.560 ? 127 GLN A N   1 
ATOM 1005 C CA  ? GLN A 1 127 ? -10.171   1.920 -22.512 1.000 47.560 ? 127 GLN A CA  1 
ATOM 1006 C C   ? GLN A 1 127 ? -10.041   2.390 -21.066 1.000 47.560 ? 127 GLN A C   1 
ATOM 1007 C CB  ? GLN A 1 127 ? -11.060   0.677 -22.582 1.000 47.560 ? 127 GLN A CB  1 
ATOM 1008 O O   ? GLN A 1 127 ?  -9.329   1.775 -20.270 1.000 47.560 ? 127 GLN A O   1 
ATOM 1009 C CG  ? GLN A 1 127 ? -11.851   0.559 -23.878 1.000 47.560 ? 127 GLN A CG  1 
ATOM 1010 C CD  ? GLN A 1 127 ? -12.779  -0.641 -23.891 1.000 47.560 ? 127 GLN A CD  1 
ATOM 1011 N NE2 ? GLN A 1 127 ? -13.575  -0.763 -24.948 1.000 47.560 ? 127 GLN A NE2 1 
ATOM 1012 O OE1 ? GLN A 1 127 ? -12.781  -1.452 -22.960 1.000 47.560 ? 127 GLN A OE1 1 
ATOM 1013 N N   ? VAL A 1 128 ?  -9.835   3.667 -20.852 1.000 55.300 ? 128 VAL A N   1 
ATOM 1014 C CA  ? VAL A 1 128 ?  -9.876   4.461 -19.629 1.000 55.300 ? 128 VAL A CA  1 
ATOM 1015 C C   ? VAL A 1 128 ? -10.875   3.850 -18.649 1.000 55.300 ? 128 VAL A C   1 
ATOM 1016 C CB  ? VAL A 1 128 ? -10.248   5.933 -19.919 1.000 55.300 ? 128 VAL A CB  1 
ATOM 1017 O O   ? VAL A 1 128 ? -11.266   4.490 -17.670 1.000 55.300 ? 128 VAL A O   1 
ATOM 1018 C CG1 ? VAL A 1 128 ? -10.220   6.760 -18.636 1.000 55.300 ? 128 VAL A CG1 1 
ATOM 1019 C CG2 ? VAL A 1 128 ?  -9.301   6.526 -20.962 1.000 55.300 ? 128 VAL A CG2 1 
ATOM 1020 N N   ? SER A 1 129 ? -11.356   2.495 -18.962 1.000 60.690 ? 129 SER A N   1 
ATOM 1021 C CA  ? SER A 1 129 ? -12.375   2.032 -18.027 1.000 60.690 ? 129 SER A CA  1 
ATOM 1022 C C   ? SER A 1 129 ? -11.758   1.213 -16.897 1.000 60.690 ? 129 SER A C   1 
ATOM 1023 C CB  ? SER A 1 129 ? -13.431   1.198 -18.753 1.000 60.690 ? 129 SER A CB  1 
ATOM 1024 O O   ? SER A 1 129 ? -10.849   0.414 -17.128 1.000 60.690 ? 129 SER A O   1 
ATOM 1025 O OG  ? SER A 1 129 ? -12.846   0.050 -19.345 1.000 60.690 ? 129 SER A OG  1 
ATOM 1026 N N   ? LEU A 1 130 ? -11.841   1.694 -15.603 1.000 69.160 ? 130 LEU A N   1 
ATOM 1027 C CA  ? LEU A 1 130 ? -11.474   0.943 -14.407 1.000 69.160 ? 130 LEU A CA  1 
ATOM 1028 C C   ? LEU A 1 130 ? -12.204  -0.395 -14.361 1.000 69.160 ? 130 LEU A C   1 
ATOM 1029 C CB  ? LEU A 1 130 ? -11.788   1.753 -13.147 1.000 69.160 ? 130 LEU A CB  1 
ATOM 1030 O O   ? LEU A 1 130 ? -13.405  -0.461 -14.634 1.000 69.160 ? 130 LEU A O   1 
ATOM 1031 C CG  ? LEU A 1 130 ? -10.999   3.050 -12.960 1.000 69.160 ? 130 LEU A CG  1 
ATOM 1032 C CD1 ? LEU A 1 130 ? -11.589   3.869 -11.817 1.000 69.160 ? 130 LEU A CD1 1 
ATOM 1033 C CD2 ? LEU A 1 130 ?  -9.527   2.748 -12.705 1.000 69.160 ? 130 LEU A CD2 1 
ATOM 1034 N N   ? PRO A 1 131 ? -11.423  -1.530 -14.287 1.000 76.420 ? 131 PRO A N   1 
ATOM 1035 C CA  ? PRO A 1 131 ? -12.125  -2.809 -14.151 1.000 76.420 ? 131 PRO A CA  1 
ATOM 1036 C C   ? PRO A 1 131 ? -13.098  -2.826 -12.975 1.000 76.420 ? 131 PRO A C   1 
ATOM 1037 C CB  ? PRO A 1 131 ? -10.990  -3.813 -13.935 1.000 76.420 ? 131 PRO A CB  1 
ATOM 1038 O O   ? PRO A 1 131 ? -12.882  -2.130 -11.980 1.000 76.420 ? 131 PRO A O   1 
ATOM 1039 C CG  ? PRO A 1 131 ?  -9.904  -3.026 -13.276 1.000 76.420 ? 131 PRO A CG  1 
ATOM 1040 C CD  ? PRO A 1 131 ?  -9.952  -1.618 -13.796 1.000 76.420 ? 131 PRO A CD  1 
ATOM 1041 N N   ? ASP A 1 132 ? -14.208  -3.477 -13.170 1.000 85.750 ? 132 ASP A N   1 
ATOM 1042 C CA  ? ASP A 1 132 ? -15.192  -3.621 -12.101 1.000 85.750 ? 132 ASP A CA  1 
ATOM 1043 C C   ? ASP A 1 132 ? -14.754  -4.680 -11.091 1.000 85.750 ? 132 ASP A C   1 
ATOM 1044 C CB  ? ASP A 1 132 ? -16.563  -3.980 -12.678 1.000 85.750 ? 132 ASP A CB  1 
ATOM 1045 O O   ? ASP A 1 132 ? -15.185  -4.660  -9.937 1.000 85.750 ? 132 ASP A O   1 
ATOM 1046 C CG  ? ASP A 1 132 ? -17.178  -2.852 -13.488 1.000 85.750 ? 132 ASP A CG  1 
ATOM 1047 O OD1 ? ASP A 1 132 ? -16.934  -1.668 -13.170 1.000 85.750 ? 132 ASP A OD1 1 
ATOM 1048 O OD2 ? ASP A 1 132 ? -17.917  -3.150 -14.451 1.000 85.750 ? 132 ASP A OD2 1 
ATOM 1049 N N   ? THR A 1 133 ? -13.833  -5.563 -11.528 1.000 90.430 ? 133 THR A N   1 
ATOM 1050 C CA  ? THR A 1 133 ? -13.355  -6.623 -10.646 1.000 90.430 ? 133 THR A CA  1 
ATOM 1051 C C   ? THR A 1 133 ? -11.897  -6.390 -10.261 1.000 90.430 ? 133 THR A C   1 
ATOM 1052 C CB  ? THR A 1 133 ? -13.500  -8.006 -11.307 1.000 90.430 ? 133 THR A CB  1 
ATOM 1053 O O   ? THR A 1 133 ? -11.157  -5.723 -10.987 1.000 90.430 ? 133 THR A O   1 
ATOM 1054 C CG2 ? THR A 1 133 ? -14.964  -8.331 -11.587 1.000 90.430 ? 133 THR A CG2 1 
ATOM 1055 O OG1 ? THR A 1 133 ? -12.775  -8.017 -12.543 1.000 90.430 ? 133 THR A OG1 1 
ATOM 1056 N N   ? LEU A 1 134 ? -11.537  -6.942  -9.095 1.000 91.110 ? 134 LEU A N   1 
ATOM 1057 C CA  ? LEU A 1 134 ? -10.173  -6.861  -8.584 1.000 91.110 ? 134 LEU A CA  1 
ATOM 1058 C C   ? LEU A 1 134 ?  -9.204  -7.600  -9.500 1.000 91.110 ? 134 LEU A C   1 
ATOM 1059 C CB  ? LEU A 1 134 ? -10.096  -7.438  -7.168 1.000 91.110 ? 134 LEU A CB  1 
ATOM 1060 O O   ? LEU A 1 134 ?  -9.450  -8.749  -9.874 1.000 91.110 ? 134 LEU A O   1 
ATOM 1061 C CG  ? LEU A 1 134 ?  -8.775  -7.237  -6.424 1.000 91.110 ? 134 LEU A CG  1 
ATOM 1062 C CD1 ? LEU A 1 134 ?  -8.546  -5.755  -6.143 1.000 91.110 ? 134 LEU A CD1 1 
ATOM 1063 C CD2 ? LEU A 1 134 ?  -8.762  -8.041  -5.129 1.000 91.110 ? 134 LEU A CD2 1 
ATOM 1064 N N   ? HIS A 1 135 ?  -8.086  -6.939  -9.780 1.000 90.700 ? 135 HIS A N   1 
ATOM 1065 C CA  ? HIS A 1 135 ?  -7.055  -7.532 -10.625 1.000 90.700 ? 135 HIS A CA  1 
ATOM 1066 C C   ? HIS A 1 135 ?  -5.752  -7.719  -9.856 1.000 90.700 ? 135 HIS A C   1 
ATOM 1067 C CB  ? HIS A 1 135 ?  -6.814  -6.666 -11.863 1.000 90.700 ? 135 HIS A CB  1 
ATOM 1068 O O   ? HIS A 1 135 ?  -5.431  -6.926  -8.967 1.000 90.700 ? 135 HIS A O   1 
ATOM 1069 C CG  ? HIS A 1 135 ?  -7.854  -6.835 -12.925 1.000 90.700 ? 135 HIS A CG  1 
ATOM 1070 C CD2 ? HIS A 1 135 ?  -9.203  -6.741 -12.870 1.000 90.700 ? 135 HIS A CD2 1 
ATOM 1071 N ND1 ? HIS A 1 135 ?  -7.541  -7.142 -14.231 1.000 90.700 ? 135 HIS A ND1 1 
ATOM 1072 C CE1 ? HIS A 1 135 ?  -8.656  -7.229 -14.936 1.000 90.700 ? 135 HIS A CE1 1 
ATOM 1073 N NE2 ? HIS A 1 135 ?  -9.679  -6.991 -14.134 1.000 90.700 ? 135 HIS A NE2 1 
ATOM 1074 N N   ? CYS A 1 136 ?  -5.006  -8.820 -10.278 1.000 89.710 ? 136 CYS A N   1 
ATOM 1075 C CA  ? CYS A 1 136 ?  -3.726  -9.136  -9.654 1.000 89.710 ? 136 CYS A CA  1 
ATOM 1076 C C   ? CYS A 1 136 ?  -2.641  -9.334 -10.706 1.000 89.710 ? 136 CYS A C   1 
ATOM 1077 C CB  ? CYS A 1 136 ?  -3.846 -10.390  -8.790 1.000 89.710 ? 136 CYS A CB  1 
ATOM 1078 O O   ? CYS A 1 136 ?  -2.922  -9.788 -11.817 1.000 89.710 ? 136 CYS A O   1 
ATOM 1079 S SG  ? CYS A 1 136 ?  -4.996 -10.215  -7.408 1.000 89.710 ? 136 CYS A SG  1 
ATOM 1080 N N   ? ALA A 1 137 ?  -1.437  -8.995 -10.223 1.000 85.770 ? 137 ALA A N   1 
ATOM 1081 C CA  ? ALA A 1 137 ?  -0.268  -9.228 -11.066 1.000 85.770 ? 137 ALA A CA  1 
ATOM 1082 C C   ? ALA A 1 137 ?   0.917  -9.718 -10.238 1.000 85.770 ? 137 ALA A C   1 
ATOM 1083 C CB  ? ALA A 1 137 ?   0.106  -7.956 -11.823 1.000 85.770 ? 137 ALA A CB  1 
ATOM 1084 O O   ? ALA A 1 137 ?   1.184  -9.193  -9.155 1.000 85.770 ? 137 ALA A O   1 
ATOM 1085 N N   ? ASN A 1 138 ?   1.525 -10.744 -10.821 1.000 87.440 ? 138 ASN A N   1 
ATOM 1086 C CA  ? ASN A 1 138 ?   2.766 -11.204 -10.207 1.000 87.440 ? 138 ASN A CA  1 
ATOM 1087 C C   ? ASN A 1 138 ?   3.943 -10.309 -10.583 1.000 87.440 ? 138 ASN A C   1 
ATOM 1088 C CB  ? ASN A 1 138 ?   3.055 -12.654 -10.603 1.000 87.440 ? 138 ASN A CB  1 
ATOM 1089 O O   ? ASN A 1 138 ?   4.168 -10.034 -11.763 1.000 87.440 ? 138 ASN A O   1 
ATOM 1090 C CG  ? ASN A 1 138 ?   2.045 -13.628 -10.028 1.000 87.440 ? 138 ASN A CG  1 
ATOM 1091 N ND2 ? ASN A 1 138 ?   1.682 -14.637 -10.812 1.000 87.440 ? 138 ASN A ND2 1 
ATOM 1092 O OD1 ? ASN A 1 138 ?   1.595 -13.475  -8.890 1.000 87.440 ? 138 ASN A OD1 1 
ATOM 1093 N N   ? ILE A 1 139 ?   4.692  -9.922  -9.440 1.000 88.790 ? 139 ILE A N   1 
ATOM 1094 C CA  ? ILE A 1 139 ?   5.836  -9.050  -9.686 1.000 88.790 ? 139 ILE A CA  1 
ATOM 1095 C C   ? ILE A 1 139 ?   6.969  -9.402  -8.725 1.000 88.790 ? 139 ILE A C   1 
ATOM 1096 C CB  ? ILE A 1 139 ?   5.452  -7.560  -9.540 1.000 88.790 ? 139 ILE A CB  1 
ATOM 1097 O O   ? ILE A 1 139 ?   6.801 -10.244  -7.839 1.000 88.790 ? 139 ILE A O   1 
ATOM 1098 C CG1 ? ILE A 1 139 ?   5.024  -7.258  -8.100 1.000 88.790 ? 139 ILE A CG1 1 
ATOM 1099 C CG2 ? ILE A 1 139 ?   4.345  -7.188 -10.531 1.000 88.790 ? 139 ILE A CG2 1 
ATOM 1100 C CD1 ? ILE A 1 139 ?   4.866  -5.773  -7.800 1.000 88.790 ? 139 ILE A CD1 1 
ATOM 1101 N N   ? SER A 1 140 ?   8.203  -8.799  -9.047 1.000 91.470 ? 140 SER A N   1 
ATOM 1102 C CA  ? SER A 1 140 ?   9.344  -9.011  -8.162 1.000 91.470 ? 140 SER A CA  1 
ATOM 1103 C C   ? SER A 1 140 ?  10.002  -7.689  -7.782 1.000 91.470 ? 140 SER A C   1 
ATOM 1104 C CB  ? SER A 1 140 ?  10.372  -9.930  -8.823 1.000 91.470 ? 140 SER A CB  1 
ATOM 1105 O O   ? SER A 1 140 ?   9.931  -6.715  -8.534 1.000 91.470 ? 140 SER A O   1 
ATOM 1106 O OG  ? SER A 1 140 ?  10.857  -9.360 -10.027 1.000 91.470 ? 140 SER A OG  1 
ATOM 1107 N N   ? VAL A 1 141 ?  10.599  -7.747  -6.616 1.000 93.350 ? 141 VAL A N   1 
ATOM 1108 C CA  ? VAL A 1 141 ?  11.336  -6.581  -6.138 1.000 93.350 ? 141 VAL A CA  1 
ATOM 1109 C C   ? VAL A 1 141 ?  12.577  -6.364  -7.002 1.000 93.350 ? 141 VAL A C   1 
ATOM 1110 C CB  ? VAL A 1 141 ?  11.739  -6.734  -4.655 1.000 93.350 ? 141 VAL A CB  1 
ATOM 1111 O O   ? VAL A 1 141 ?  13.292  -7.316  -7.323 1.000 93.350 ? 141 VAL A O   1 
ATOM 1112 C CG1 ? VAL A 1 141 ?  12.600  -5.555  -4.205 1.000 93.350 ? 141 VAL A CG1 1 
ATOM 1113 C CG2 ? VAL A 1 141 ?  10.497  -6.859  -3.775 1.000 93.350 ? 141 VAL A CG2 1 
ATOM 1114 N N   ? ILE A 1 142 ?  12.773  -5.051  -7.330 1.000 90.860 ? 142 ILE A N   1 
ATOM 1115 C CA  ? ILE A 1 142 ?  13.906  -4.643  -8.153 1.000 90.860 ? 142 ILE A CA  1 
ATOM 1116 C C   ? ILE A 1 142 ?  14.958  -3.961  -7.282 1.000 90.860 ? 142 ILE A C   1 
ATOM 1117 C CB  ? ILE A 1 142 ?  13.465  -3.702  -9.297 1.000 90.860 ? 142 ILE A CB  1 
ATOM 1118 O O   ? ILE A 1 142 ?  14.624  -3.148  -6.417 1.000 90.860 ? 142 ILE A O   1 
ATOM 1119 C CG1 ? ILE A 1 142 ?  12.456  -4.408 -10.210 1.000 90.860 ? 142 ILE A CG1 1 
ATOM 1120 C CG2 ? ILE A 1 142 ?  14.679  -3.215 -10.094 1.000 90.860 ? 142 ILE A CG2 1 
ATOM 1121 C CD1 ? ILE A 1 142 ?  11.843  -3.504 -11.270 1.000 90.860 ? 142 ILE A CD1 1 
ATOM 1122 N N   ? PRO A 1 143 ?  16.224  -4.309  -7.628 1.000 91.590 ? 143 PRO A N   1 
ATOM 1123 C CA  ? PRO A 1 143 ?  17.285  -3.644  -6.868 1.000 91.590 ? 143 PRO A CA  1 
ATOM 1124 C C   ? PRO A 1 143 ?  17.275  -2.127  -7.044 1.000 91.590 ? 143 PRO A C   1 
ATOM 1125 C CB  ? PRO A 1 143 ?  18.566  -4.252  -7.445 1.000 91.590 ? 143 PRO A CB  1 
ATOM 1126 O O   ? PRO A 1 143 ?  17.004  -1.630  -8.140 1.000 91.590 ? 143 PRO A O   1 
ATOM 1127 C CG  ? PRO A 1 143 ?  18.133  -5.544  -8.058 1.000 91.590 ? 143 PRO A CG  1 
ATOM 1128 C CD  ? PRO A 1 143 ?  16.722  -5.390  -8.548 1.000 91.590 ? 143 PRO A CD  1 
ATOM 1129 N N   ? ALA A 1 144 ?  17.610  -1.398  -5.964 1.000 89.340 ? 144 ALA A N   1 
ATOM 1130 C CA  ? ALA A 1 144 ?  17.588   0.062  -5.938 1.000 89.340 ? 144 ALA A CA  1 
ATOM 1131 C C   ? ALA A 1 144 ?  18.487   0.644  -7.025 1.000 89.340 ? 144 ALA A C   1 
ATOM 1132 C CB  ? ALA A 1 144 ?  18.017   0.577  -4.566 1.000 89.340 ? 144 ALA A CB  1 
ATOM 1133 O O   ? ALA A 1 144 ?  18.128   1.628  -7.676 1.000 89.340 ? 144 ALA A O   1 
ATOM 1134 N N   ? ALA A 1 145 ?  19.644   0.022  -7.230 1.000 88.780 ? 145 ALA A N   1 
ATOM 1135 C CA  ? ALA A 1 145 ?  20.609   0.498  -8.218 1.000 88.780 ? 145 ALA A CA  1 
ATOM 1136 C C   ? ALA A 1 145 ?  20.016   0.464  -9.624 1.000 88.780 ? 145 ALA A C   1 
ATOM 1137 C CB  ? ALA A 1 145 ?  21.885  -0.338  -8.162 1.000 88.780 ? 145 ALA A CB  1 
ATOM 1138 O O   ? ALA A 1 145 ?  20.187   1.407 -10.400 1.000 88.780 ? 145 ALA A O   1 
ATOM 1139 N N   ? SER A 1 146 ?  19.324  -0.629  -9.919 1.000 88.120 ? 146 SER A N   1 
ATOM 1140 C CA  ? SER A 1 146 ?  18.682  -0.800 -11.219 1.000 88.120 ? 146 SER A CA  1 
ATOM 1141 C C   ? SER A 1 146 ?  17.526   0.178 -11.398 1.000 88.120 ? 146 SER A C   1 
ATOM 1142 C CB  ? SER A 1 146 ?  18.178  -2.234 -11.384 1.000 88.120 ? 146 SER A CB  1 
ATOM 1143 O O   ? SER A 1 146 ?  17.344   0.741 -12.479 1.000 88.120 ? 146 SER A O   1 
ATOM 1144 O OG  ? SER A 1 146 ?  19.262  -3.144 -11.451 1.000 88.120 ? 146 SER A OG  1 
ATOM 1145 N N   ? CYS A 1 147 ?  16.776   0.377 -10.336 1.000 87.940 ? 147 CYS A N   1 
ATOM 1146 C CA  ? CYS A 1 147 ?  15.629   1.278 -10.341 1.000 87.940 ? 147 CYS A CA  1 
ATOM 1147 C C   ? CYS A 1 147 ?  16.074   2.725 -10.518 1.000 87.940 ? 147 CYS A C   1 
ATOM 1148 C CB  ? CYS A 1 147 ?  14.829   1.135  -9.047 1.000 87.940 ? 147 CYS A CB  1 
ATOM 1149 O O   ? CYS A 1 147 ?  15.449   3.484 -11.262 1.000 87.940 ? 147 CYS A O   1 
ATOM 1150 S SG  ? CYS A 1 147 ?  13.214   1.943  -9.097 1.000 87.940 ? 147 CYS A SG  1 
ATOM 1151 N N   ? ASN A 1 148 ?  17.143   3.105  -9.913 1.000 88.630 ? 148 ASN A N   1 
ATOM 1152 C CA  ? ASN A 1 148 ?  17.688   4.456  -9.977 1.000 88.630 ? 148 ASN A CA  1 
ATOM 1153 C C   ? ASN A 1 148 ?  18.117   4.821 -11.395 1.000 88.630 ? 148 ASN A C   1 
ATOM 1154 C CB  ? ASN A 1 148 ?  18.865   4.607  -9.011 1.000 88.630 ? 148 ASN A CB  1 
ATOM 1155 O O   ? ASN A 1 148 ?  18.066   5.989 -11.783 1.000 88.630 ? 148 ASN A O   1 
ATOM 1156 C CG  ? ASN A 1 148 ?  19.302   6.049  -8.844 1.000 88.630 ? 148 ASN A CG  1 
ATOM 1157 N ND2 ? ASN A 1 148 ?  20.544   6.338  -9.213 1.000 88.630 ? 148 ASN A ND2 1 
ATOM 1158 O OD1 ? ASN A 1 148 ?  18.531   6.895  -8.385 1.000 88.630 ? 148 ASN A OD1 1 
ATOM 1159 N N   ? LYS A 1 149 ?  18.536   3.752 -12.151 1.000 87.860 ? 149 LYS A N   1 
ATOM 1160 C CA  ? LYS A 1 149 ?  18.884   3.975 -13.551 1.000 87.860 ? 149 LYS A CA  1 
ATOM 1161 C C   ? LYS A 1 149 ?  17.682   4.484 -14.342 1.000 87.860 ? 149 LYS A C   1 
ATOM 1162 C CB  ? LYS A 1 149 ?  19.420   2.690 -14.182 1.000 87.860 ? 149 LYS A CB  1 
ATOM 1163 O O   ? LYS A 1 149 ?  17.830   5.312 -15.243 1.000 87.860 ? 149 LYS A O   1 
ATOM 1164 C CG  ? LYS A 1 149 ?  20.795   2.279 -13.676 1.000 87.860 ? 149 LYS A CG  1 
ATOM 1165 C CD  ? LYS A 1 149 ?  21.275   0.995 -14.340 1.000 87.860 ? 149 LYS A CD  1 
ATOM 1166 C CE  ? LYS A 1 149 ?  22.594   0.517 -13.748 1.000 87.860 ? 149 LYS A CE  1 
ATOM 1167 N NZ  ? LYS A 1 149 ?  22.985  -0.824 -14.277 1.000 87.860 ? 149 LYS A NZ  1 
ATOM 1168 N N   ? ASP A 1 150 ?  16.472   4.011 -13.853 1.000 84.410 ? 150 ASP A N   1 
ATOM 1169 C CA  ? ASP A 1 150 ?  15.233   4.388 -14.527 1.000 84.410 ? 150 ASP A CA  1 
ATOM 1170 C C   ? ASP A 1 150 ?  14.688   5.704 -13.977 1.000 84.410 ? 150 ASP A C   1 
ATOM 1171 C CB  ? ASP A 1 150 ?  14.185   3.283 -14.383 1.000 84.410 ? 150 ASP A CB  1 
ATOM 1172 O O   ? ASP A 1 150 ?  13.979   6.430 -14.677 1.000 84.410 ? 150 ASP A O   1 
ATOM 1173 C CG  ? ASP A 1 150 ?  14.557   2.012 -15.125 1.000 84.410 ? 150 ASP A CG  1 
ATOM 1174 O OD1 ? ASP A 1 150 ?  15.033   2.096 -16.278 1.000 84.410 ? 150 ASP A OD1 1 
ATOM 1175 O OD2 ? ASP A 1 150 ?  14.371   0.916 -14.554 1.000 84.410 ? 150 ASP A OD2 1 
ATOM 1176 N N   ? TYR A 1 151 ?  15.027   6.003 -12.748 1.000 86.720 ? 151 TYR A N   1 
ATOM 1177 C CA  ? TYR A 1 151 ?  14.598   7.212 -12.053 1.000 86.720 ? 151 TYR A CA  1 
ATOM 1178 C C   ? TYR A 1 151 ?  15.784   7.922 -11.412 1.000 86.720 ? 151 TYR A C   1 
ATOM 1179 C CB  ? TYR A 1 151 ?  13.552   6.876 -10.985 1.000 86.720 ? 151 TYR A CB  1 
ATOM 1180 O O   ? TYR A 1 151 ?  15.861   8.033 -10.186 1.000 86.720 ? 151 TYR A O   1 
ATOM 1181 C CG  ? TYR A 1 151 ?  12.345   6.149 -11.526 1.000 86.720 ? 151 TYR A CG  1 
ATOM 1182 C CD1 ? TYR A 1 151 ?  11.417   6.804 -12.333 1.000 86.720 ? 151 TYR A CD1 1 
ATOM 1183 C CD2 ? TYR A 1 151 ?  12.129   4.807 -11.232 1.000 86.720 ? 151 TYR A CD2 1 
ATOM 1184 C CE1 ? TYR A 1 151 ?  10.302   6.138 -12.832 1.000 86.720 ? 151 TYR A CE1 1 
ATOM 1185 C CE2 ? TYR A 1 151 ?  11.018   4.132 -11.725 1.000 86.720 ? 151 TYR A CE2 1 
ATOM 1186 O OH  ? TYR A 1 151 ?   9.009   4.141 -13.015 1.000 86.720 ? 151 TYR A OH  1 
ATOM 1187 C CZ  ? TYR A 1 151 ?  10.111   4.805 -12.524 1.000 86.720 ? 151 TYR A CZ  1 
ATOM 1188 N N   ? PRO A 1 152 ?  16.759   8.528 -12.149 1.000 88.100 ? 152 PRO A N   1 
ATOM 1189 C CA  ? PRO A 1 152 ?  17.951   9.125 -11.545 1.000 88.100 ? 152 PRO A CA  1 
ATOM 1190 C C   ? PRO A 1 152 ?  17.623  10.309 -10.637 1.000 88.100 ? 152 PRO A C   1 
ATOM 1191 C CB  ? PRO A 1 152 ?  18.772   9.577 -12.756 1.000 88.100 ? 152 PRO A CB  1 
ATOM 1192 O O   ? PRO A 1 152 ?  16.954  11.253 -11.065 1.000 88.100 ? 152 PRO A O   1 
ATOM 1193 C CG  ? PRO A 1 152 ?  17.771   9.748 -13.853 1.000 88.100 ? 152 PRO A CG  1 
ATOM 1194 C CD  ? PRO A 1 152 ?  16.622   8.814 -13.600 1.000 88.100 ? 152 PRO A CD  1 
ATOM 1195 N N   ? GLY A 1 153 ?  18.045  10.192  -9.185 1.000 85.410 ? 153 GLY A N   1 
ATOM 1196 C CA  ? GLY A 1 153 ?  17.948  11.323  -8.277 1.000 85.410 ? 153 GLY A CA  1 
ATOM 1197 C C   ? GLY A 1 153 ?  16.567  11.485  -7.669 1.000 85.410 ? 153 GLY A C   1 
ATOM 1198 O O   ? GLY A 1 153 ?  16.341  12.387  -6.861 1.000 85.410 ? 153 GLY A O   1 
ATOM 1199 N N   ? ARG A 1 154 ?  15.689  10.517  -7.990 1.000 86.290 ? 154 ARG A N   1 
ATOM 1200 C CA  ? ARG A 1 154 ?  14.301  10.652  -7.559 1.000 86.290 ? 154 ARG A CA  1 
ATOM 1201 C C   ? ARG A 1 154 ?  13.941   9.585  -6.531 1.000 86.290 ? 154 ARG A C   1 
ATOM 1202 C CB  ? ARG A 1 154 ?  13.355  10.564  -8.758 1.000 86.290 ? 154 ARG A CB  1 
ATOM 1203 O O   ? ARG A 1 154 ?  12.978   9.742  -5.776 1.000 86.290 ? 154 ARG A O   1 
ATOM 1204 C CG  ? ARG A 1 154 ?  13.429  11.762  -9.691 1.000 86.290 ? 154 ARG A CG  1 
ATOM 1205 C CD  ? ARG A 1 154 ?  12.342  11.717 -10.756 1.000 86.290 ? 154 ARG A CD  1 
ATOM 1206 N NE  ? ARG A 1 154 ?  11.017  11.933 -10.182 1.000 86.290 ? 154 ARG A NE  1 
ATOM 1207 N NH1 ? ARG A 1 154 ?   9.888  11.728 -12.188 1.000 86.290 ? 154 ARG A NH1 1 
ATOM 1208 N NH2 ? ARG A 1 154 ?   8.730  12.141 -10.253 1.000 86.290 ? 154 ARG A NH2 1 
ATOM 1209 C CZ  ? ARG A 1 154 ?   9.882  11.934 -10.876 1.000 86.290 ? 154 ARG A CZ  1 
ATOM 1210 N N   ? LEU A 1 155 ?  14.782   8.460  -6.514 1.000 88.590 ? 155 LEU A N   1 
ATOM 1211 C CA  ? LEU A 1 155 ?  14.524   7.368  -5.582 1.000 88.590 ? 155 LEU A CA  1 
ATOM 1212 C C   ? LEU A 1 155 ?  15.193   7.632  -4.237 1.000 88.590 ? 155 LEU A C   1 
ATOM 1213 C CB  ? LEU A 1 155 ?  15.021   6.040  -6.160 1.000 88.590 ? 155 LEU A CB  1 
ATOM 1214 O O   ? LEU A 1 155 ?  16.388   7.932  -4.182 1.000 88.590 ? 155 LEU A O   1 
ATOM 1215 C CG  ? LEU A 1 155 ?  14.204   5.456  -7.314 1.000 88.590 ? 155 LEU A CG  1 
ATOM 1216 C CD1 ? LEU A 1 155 ?  14.897   4.222  -7.882 1.000 88.590 ? 155 LEU A CD1 1 
ATOM 1217 C CD2 ? LEU A 1 155 ?  12.791   5.117  -6.852 1.000 88.590 ? 155 LEU A CD2 1 
ATOM 1218 N N   ? VAL A 1 156 ?  14.384   7.611  -3.154 1.000 90.760 ? 156 VAL A N   1 
ATOM 1219 C CA  ? VAL A 1 156 ?  14.925   7.764  -1.807 1.000 90.760 ? 156 VAL A CA  1 
ATOM 1220 C C   ? VAL A 1 156 ?  14.886   6.422  -1.080 1.000 90.760 ? 156 VAL A C   1 
ATOM 1221 C CB  ? VAL A 1 156 ?  14.149   8.830  -1.002 1.000 90.760 ? 156 VAL A CB  1 
ATOM 1222 O O   ? VAL A 1 156 ?  14.256   5.471  -1.550 1.000 90.760 ? 156 VAL A O   1 
ATOM 1223 C CG1 ? VAL A 1 156 ?  14.306  10.209  -1.640 1.000 90.760 ? 156 VAL A CG1 1 
ATOM 1224 C CG2 ? VAL A 1 156 ?  12.674   8.450  -0.897 1.000 90.760 ? 156 VAL A CG2 1 
ATOM 1225 N N   ? ALA A 1 157 ?  15.613   6.312   0.088 1.000 91.360 ? 157 ALA A N   1 
ATOM 1226 C CA  ? ALA A 1 157 ?  15.842   5.057   0.799 1.000 91.360 ? 157 ALA A CA  1 
ATOM 1227 C C   ? ALA A 1 157 ?  14.528   4.461   1.298 1.000 91.360 ? 157 ALA A C   1 
ATOM 1228 C CB  ? ALA A 1 157 ?  16.801   5.274   1.968 1.000 91.360 ? 157 ALA A CB  1 
ATOM 1229 O O   ? ALA A 1 157 ?  14.436   3.254   1.532 1.000 91.360 ? 157 ALA A O   1 
ATOM 1230 N N   ? SER A 1 158 ?  13.528   5.269   1.450 1.000 93.520 ? 158 SER A N   1 
ATOM 1231 C CA  ? SER A 1 158 ?  12.243   4.824   1.978 1.000 93.520 ? 158 SER A CA  1 
ATOM 1232 C C   ? SER A 1 158 ?  11.325   4.337   0.861 1.000 93.520 ? 158 SER A C   1 
ATOM 1233 C CB  ? SER A 1 158 ?  11.561   5.953   2.753 1.000 93.520 ? 158 SER A CB  1 
ATOM 1234 O O   ? SER A 1 158 ?  10.149   4.051   1.097 1.000 93.520 ? 158 SER A O   1 
ATOM 1235 O OG  ? SER A 1 158 ?  11.345   7.077   1.918 1.000 93.520 ? 158 SER A OG  1 
ATOM 1236 N N   ? MET A 1 159 ?  11.865   4.225  -0.372 1.000 94.510 ? 159 MET A N   1 
ATOM 1237 C CA  ? MET A 1 159 ?  11.109   3.776  -1.538 1.000 94.510 ? 159 MET A CA  1 
ATOM 1238 C C   ? MET A 1 159 ?  11.685   2.478  -2.093 1.000 94.510 ? 159 MET A C   1 
ATOM 1239 C CB  ? MET A 1 159 ?  11.106   4.853  -2.625 1.000 94.510 ? 159 MET A CB  1 
ATOM 1240 O O   ? MET A 1 159 ?  12.877   2.205  -1.936 1.000 94.510 ? 159 MET A O   1 
ATOM 1241 C CG  ? MET A 1 159 ?  10.366   6.120  -2.229 1.000 94.510 ? 159 MET A CG  1 
ATOM 1242 S SD  ? MET A 1 159 ?  10.424   7.406  -3.537 1.000 94.510 ? 159 MET A SD  1 
ATOM 1243 C CE  ? MET A 1 159 ?   9.387   8.685  -2.776 1.000 94.510 ? 159 MET A CE  1 
ATOM 1244 N N   ? LEU A 1 160 ?  10.775   1.645  -2.654 1.000 93.620 ? 160 LEU A N   1 
ATOM 1245 C CA  ? LEU A 1 160 ?  11.205   0.407  -3.294 1.000 93.620 ? 160 LEU A CA  1 
ATOM 1246 C C   ? LEU A 1 160 ?  10.552   0.247  -4.663 1.000 93.620 ? 160 LEU A C   1 
ATOM 1247 C CB  ? LEU A 1 160 ?  10.868  -0.798  -2.411 1.000 93.620 ? 160 LEU A CB  1 
ATOM 1248 O O   ? LEU A 1 160 ?   9.469   0.784  -4.906 1.000 93.620 ? 160 LEU A O   1 
ATOM 1249 C CG  ? LEU A 1 160 ?   9.394  -1.202  -2.349 1.000 93.620 ? 160 LEU A CG  1 
ATOM 1250 C CD1 ? LEU A 1 160 ?   9.119  -2.355  -3.309 1.000 93.620 ? 160 LEU A CD1 1 
ATOM 1251 C CD2 ? LEU A 1 160 ?   9.002  -1.580  -0.925 1.000 93.620 ? 160 LEU A CD2 1 
ATOM 1252 N N   ? CYS A 1 161 ?  11.232  -0.470  -5.569 1.000 92.180 ? 161 CYS A N   1 
ATOM 1253 C CA  ? CYS A 1 161 ?  10.759  -0.705  -6.929 1.000 92.180 ? 161 CYS A CA  1 
ATOM 1254 C C   ? CYS A 1 161 ?  10.391  -2.169  -7.133 1.000 92.180 ? 161 CYS A C   1 
ATOM 1255 C CB  ? CYS A 1 161 ?  11.824  -0.291  -7.945 1.000 92.180 ? 161 CYS A CB  1 
ATOM 1256 O O   ? CYS A 1 161 ?  11.062  -3.061  -6.612 1.000 92.180 ? 161 CYS A O   1 
ATOM 1257 S SG  ? CYS A 1 161 ?  12.134   1.488  -7.990 1.000 92.180 ? 161 CYS A SG  1 
ATOM 1258 N N   ? ALA A 1 162 ?   9.315  -2.375  -7.865 1.000 90.710 ? 162 ALA A N   1 
ATOM 1259 C CA  ? ALA A 1 162 ?   8.866  -3.716  -8.232 1.000 90.710 ? 162 ALA A CA  1 
ATOM 1260 C C   ? ALA A 1 162 ?   8.249  -3.725  -9.627 1.000 90.710 ? 162 ALA A C   1 
ATOM 1261 C CB  ? ALA A 1 162 ?   7.863  -4.240  -7.207 1.000 90.710 ? 162 ALA A CB  1 
ATOM 1262 O O   ? ALA A 1 162 ?   7.626  -2.745 -10.044 1.000 90.710 ? 162 ALA A O   1 
ATOM 1263 N N   ? GLY A 1 163 ?   8.511  -4.764 -10.236 1.000 84.200 ? 163 GLY A N   1 
ATOM 1264 C CA  ? GLY A 1 163 ?   8.000  -4.915 -11.589 1.000 84.200 ? 163 GLY A CA  1 
ATOM 1265 C C   ? GLY A 1 163 ?   8.157  -6.323 -12.132 1.000 84.200 ? 163 GLY A C   1 
ATOM 1266 O O   ? GLY A 1 163 ?   8.619  -7.220 -11.423 1.000 84.200 ? 163 GLY A O   1 
ATOM 1267 N N   ? ALA A 1 164 ?   7.741  -6.725 -13.326 1.000 71.670 ? 164 ALA A N   1 
ATOM 1268 C CA  ? ALA A 1 164 ?   7.804  -8.054 -13.929 1.000 71.670 ? 164 ALA A CA  1 
ATOM 1269 C C   ? ALA A 1 164 ?   9.148  -8.282 -14.615 1.000 71.670 ? 164 ALA A C   1 
ATOM 1270 C CB  ? ALA A 1 164 ?   6.663  -8.241 -14.926 1.000 71.670 ? 164 ALA A CB  1 
ATOM 1271 O O   ? ALA A 1 164 ?   9.723  -7.355 -15.192 1.000 71.670 ? 164 ALA A O   1 
ATOM 1272 N N   ? GLU A 1 165 ?   9.896  -9.424 -14.248 1.000 51.880 ? 165 GLU A N   1 
ATOM 1273 C CA  ? GLU A 1 165 ?  11.104  -9.872 -14.934 1.000 51.880 ? 165 GLU A CA  1 
ATOM 1274 C C   ? GLU A 1 165 ?  10.866 -10.014 -16.434 1.000 51.880 ? 165 GLU A C   1 
ATOM 1275 C CB  ? GLU A 1 165 ?  11.593 -11.200 -14.350 1.000 51.880 ? 165 GLU A CB  1 
ATOM 1276 O O   ? GLU A 1 165 ?   9.929 -10.694 -16.858 1.000 51.880 ? 165 GLU A O   1 
ATOM 1277 C CG  ? GLU A 1 165 ?  12.447 -11.046 -13.101 1.000 51.880 ? 165 GLU A CG  1 
ATOM 1278 C CD  ? GLU A 1 165 ?  13.044 -12.358 -12.616 1.000 51.880 ? 165 GLU A CD  1 
ATOM 1279 O OE1 ? GLU A 1 165 ?  13.789 -12.350 -11.609 1.000 51.880 ? 165 GLU A OE1 1 
ATOM 1280 O OE2 ? GLU A 1 165 ?  12.765 -13.401 -13.248 1.000 51.880 ? 165 GLU A OE2 1 
ATOM 1281 N N   ? GLY A 1 166 ?  11.253  -9.054 -17.366 1.000 48.390 ? 166 GLY A N   1 
ATOM 1282 C CA  ? GLY A 1 166 ?  11.101  -9.186 -18.806 1.000 48.390 ? 166 GLY A CA  1 
ATOM 1283 C C   ? GLY A 1 166 ?  10.102  -8.206 -19.393 1.000 48.390 ? 166 GLY A C   1 
ATOM 1284 O O   ? GLY A 1 166 ?   9.819  -8.245 -20.593 1.000 48.390 ? 166 GLY A O   1 
ATOM 1285 N N   ? GLY A 1 167 ?   9.669  -7.149 -18.526 1.000 48.640 ? 167 GLY A N   1 
ATOM 1286 C CA  ? GLY A 1 167 ?   8.858  -6.077 -19.079 1.000 48.640 ? 167 GLY A CA  1 
ATOM 1287 C C   ? GLY A 1 167 ?   7.398  -6.457 -19.244 1.000 48.640 ? 167 GLY A C   1 
ATOM 1288 O O   ? GLY A 1 167 ?   7.066  -7.640 -19.333 1.000 48.640 ? 167 GLY A O   1 
ATOM 1289 N N   ? GLY A 1 168 ?   6.376  -5.838 -18.396 1.000 46.960 ? 168 GLY A N   1 
ATOM 1290 C CA  ? GLY A 1 168 ?   4.996  -6.076 -18.789 1.000 46.960 ? 168 GLY A CA  1 
ATOM 1291 C C   ? GLY A 1 168 ?   4.037  -6.099 -17.613 1.000 46.960 ? 168 GLY A C   1 
ATOM 1292 O O   ? GLY A 1 168 ?   2.820  -6.160 -17.800 1.000 46.960 ? 168 GLY A O   1 
ATOM 1293 N N   ? THR A 1 169 ?   4.506  -5.608 -16.298 1.000 48.220 ? 169 THR A N   1 
ATOM 1294 C CA  ? THR A 1 169 ?   3.466  -5.515 -15.279 1.000 48.220 ? 169 THR A CA  1 
ATOM 1295 C C   ? THR A 1 169 ?   3.687  -4.294 -14.390 1.000 48.220 ? 169 THR A C   1 
ATOM 1296 C CB  ? THR A 1 169 ?   3.421  -6.785 -14.410 1.000 48.220 ? 169 THR A CB  1 
ATOM 1297 O O   ? THR A 1 169 ?   4.763  -4.128 -13.812 1.000 48.220 ? 169 THR A O   1 
ATOM 1298 C CG2 ? THR A 1 169 ?   2.179  -6.802 -13.525 1.000 48.220 ? 169 THR A CG2 1 
ATOM 1299 O OG1 ? THR A 1 169 ?   3.403  -7.938 -15.260 1.000 48.220 ? 169 THR A OG1 1 
ATOM 1300 N N   ? GLU A 1 170 ?   2.956  -3.133 -14.700 1.000 52.980 ? 170 GLU A N   1 
ATOM 1301 C CA  ? GLU A 1 170 ?   3.044  -1.853 -14.004 1.000 52.980 ? 170 GLU A CA  1 
ATOM 1302 C C   ? GLU A 1 170 ?   1.740  -1.526 -13.282 1.000 52.980 ? 170 GLU A C   1 
ATOM 1303 C CB  ? GLU A 1 170 ?   3.399  -0.732 -14.984 1.000 52.980 ? 170 GLU A CB  1 
ATOM 1304 O O   ? GLU A 1 170 ?   0.664  -1.944 -13.714 1.000 52.980 ? 170 GLU A O   1 
ATOM 1305 C CG  ? GLU A 1 170 ?   4.830  -0.793 -15.497 1.000 52.980 ? 170 GLU A CG  1 
ATOM 1306 C CD  ? GLU A 1 170 ?   5.182   0.354 -16.431 1.000 52.980 ? 170 GLU A CD  1 
ATOM 1307 O OE1 ? GLU A 1 170 ?   6.338   0.415 -16.909 1.000 52.980 ? 170 GLU A OE1 1 
ATOM 1308 O OE2 ? GLU A 1 170 ?   4.296   1.200 -16.686 1.000 52.980 ? 170 GLU A OE2 1 
ATOM 1309 N N   ? SER A 1 171 ?   1.824  -1.070 -12.024 1.000 50.400 ? 171 SER A N   1 
ATOM 1310 C CA  ? SER A 1 171 ?   0.709  -0.455 -11.311 1.000 50.400 ? 171 SER A CA  1 
ATOM 1311 C C   ? SER A 1 171 ?   0.396   0.930 -11.866 1.000 50.400 ? 171 SER A C   1 
ATOM 1312 C CB  ? SER A 1 171 ?   1.016  -0.357  -9.816 1.000 50.400 ? 171 SER A CB  1 
ATOM 1313 O O   ? SER A 1 171 ?   1.306   1.709 -12.156 1.000 50.400 ? 171 SER A O   1 
ATOM 1314 O OG  ? SER A 1 171 ?   2.345   0.088  -9.604 1.000 50.400 ? 171 SER A OG  1 
ATOM 1315 N N   ? CYS A 1 172 ?  -0.640   1.084 -12.671 1.000 53.670 ? 172 CYS A N   1 
ATOM 1316 C CA  ? CYS A 1 172 ?  -1.162   2.253 -13.370 1.000 53.670 ? 172 CYS A CA  1 
ATOM 1317 C C   ? CYS A 1 172 ?  -2.177   2.995 -12.509 1.000 53.670 ? 172 CYS A C   1 
ATOM 1318 C CB  ? CYS A 1 172 ?  -1.806   1.842 -14.694 1.000 53.670 ? 172 CYS A CB  1 
ATOM 1319 O O   ? CYS A 1 172 ?  -2.548   2.522 -11.433 1.000 53.670 ? 172 CYS A O   1 
ATOM 1320 S SG  ? CYS A 1 172 ?  -0.615   1.499 -16.007 1.000 53.670 ? 172 CYS A SG  1 
ATOM 1321 N N   ? GLU A 1 173 ?  -2.520   4.324 -12.859 1.000 57.260 ? 173 GLU A N   1 
ATOM 1322 C CA  ? GLU A 1 173 ?  -3.489   5.220 -12.234 1.000 57.260 ? 173 GLU A CA  1 
ATOM 1323 C C   ? GLU A 1 173 ?  -4.701   4.449 -11.719 1.000 57.260 ? 173 GLU A C   1 
ATOM 1324 C CB  ? GLU A 1 173 ?  -3.934   6.303 -13.219 1.000 57.260 ? 173 GLU A CB  1 
ATOM 1325 O O   ? GLU A 1 173 ?  -5.191   3.535 -12.386 1.000 57.260 ? 173 GLU A O   1 
ATOM 1326 C CG  ? GLU A 1 173 ?  -2.867   7.350 -13.506 1.000 57.260 ? 173 GLU A CG  1 
ATOM 1327 C CD  ? GLU A 1 173 ?  -3.439   8.737 -13.753 1.000 57.260 ? 173 GLU A CD  1 
ATOM 1328 O OE1 ? GLU A 1 173 ?  -2.653   9.701 -13.896 1.000 57.260 ? 173 GLU A OE1 1 
ATOM 1329 O OE2 ? GLU A 1 173 ?  -4.683   8.861 -13.803 1.000 57.260 ? 173 GLU A OE2 1 
ATOM 1330 N N   ? GLY A 1 174 ?  -4.941   4.484 -10.420 1.000 57.390 ? 174 GLY A N   1 
ATOM 1331 C CA  ? GLY A 1 174 ?  -6.128   3.905  -9.812 1.000 57.390 ? 174 GLY A CA  1 
ATOM 1332 C C   ? GLY A 1 174 ?  -5.816   2.766  -8.860 1.000 57.390 ? 174 GLY A C   1 
ATOM 1333 O O   ? GLY A 1 174 ?  -6.668   2.362  -8.066 1.000 57.390 ? 174 GLY A O   1 
ATOM 1334 N N   ? ASP A 1 175 ?  -4.486   2.350  -8.800 1.000 75.670 ? 175 ASP A N   1 
ATOM 1335 C CA  ? ASP A 1 175 ?  -4.073   1.352  -7.818 1.000 75.670 ? 175 ASP A CA  1 
ATOM 1336 C C   ? ASP A 1 175 ?  -3.330   2.002  -6.654 1.000 75.670 ? 175 ASP A C   1 
ATOM 1337 C CB  ? ASP A 1 175 ?  -3.194   0.285  -8.474 1.000 75.670 ? 175 ASP A CB  1 
ATOM 1338 O O   ? ASP A 1 175 ?  -2.729   1.310  -5.830 1.000 75.670 ? 175 ASP A O   1 
ATOM 1339 C CG  ? ASP A 1 175 ?  -3.947  -0.569  -9.478 1.000 75.670 ? 175 ASP A CG  1 
ATOM 1340 O OD1 ? ASP A 1 175 ?  -5.156  -0.817  -9.283 1.000 75.670 ? 175 ASP A OD1 1 
ATOM 1341 O OD2 ? ASP A 1 175 ?  -3.324  -1.001 -10.472 1.000 75.670 ? 175 ASP A OD2 1 
ATOM 1342 N N   ? SER A 1 176 ?  -3.222   3.419  -6.757 1.000 87.650 ? 176 SER A N   1 
ATOM 1343 C CA  ? SER A 1 176 ?  -2.600   4.114  -5.634 1.000 87.650 ? 176 SER A CA  1 
ATOM 1344 C C   ? SER A 1 176 ?  -3.140   3.604  -4.302 1.000 87.650 ? 176 SER A C   1 
ATOM 1345 C CB  ? SER A 1 176 ?  -2.828   5.622  -5.743 1.000 87.650 ? 176 SER A CB  1 
ATOM 1346 O O   ? SER A 1 176 ?  -4.340   3.359  -4.166 1.000 87.650 ? 176 SER A O   1 
ATOM 1347 O OG  ? SER A 1 176 ?  -2.130   6.157  -6.853 1.000 87.650 ? 176 SER A OG  1 
ATOM 1348 N N   ? GLY A 1 177 ?  -2.112   3.350  -3.477 1.000 92.340 ? 177 GLY A N   1 
ATOM 1349 C CA  ? GLY A 1 177 ?  -2.541   2.930  -2.152 1.000 92.340 ? 177 GLY A CA  1 
ATOM 1350 C C   ? GLY A 1 177 ?  -2.738   1.430  -2.036 1.000 92.340 ? 177 GLY A C   1 
ATOM 1351 O O   ? GLY A 1 177 ?  -2.908   0.905  -0.934 1.000 92.340 ? 177 GLY A O   1 
ATOM 1352 N N   ? GLY A 1 178 ?  -2.739   0.753  -3.111 1.000 93.020 ? 178 GLY A N   1 
ATOM 1353 C CA  ? GLY A 1 178 ?  -2.875  -0.694  -3.155 1.000 93.020 ? 178 GLY A CA  1 
ATOM 1354 C C   ? GLY A 1 178 ?  -1.672  -1.424  -2.587 1.000 93.020 ? 178 GLY A C   1 
ATOM 1355 O O   ? GLY A 1 178 ?  -0.563  -0.887  -2.572 1.000 93.020 ? 178 GLY A O   1 
ATOM 1356 N N   ? PRO A 1 179 ?  -1.856  -2.728  -2.259 1.000 95.730 ? 179 PRO A N   1 
ATOM 1357 C CA  ? PRO A 1 179 ?  -0.833  -3.480  -1.528 1.000 95.730 ? 179 PRO A CA  1 
ATOM 1358 C C   ? PRO A 1 179 ?   0.113  -4.242  -2.454 1.000 95.730 ? 179 PRO A C   1 
ATOM 1359 C CB  ? PRO A 1 179 ?  -1.653  -4.447  -0.670 1.000 95.730 ? 179 PRO A CB  1 
ATOM 1360 O O   ? PRO A 1 179 ?  -0.324  -4.810  -3.458 1.000 95.730 ? 179 PRO A O   1 
ATOM 1361 C CG  ? PRO A 1 179 ?  -2.883  -4.723  -1.474 1.000 95.730 ? 179 PRO A CG  1 
ATOM 1362 C CD  ? PRO A 1 179 ?  -3.271  -3.466  -2.198 1.000 95.730 ? 179 PRO A CD  1 
ATOM 1363 N N   ? LEU A 1 180 ?   1.410  -4.186  -2.177 1.000 95.690 ? 180 LEU A N   1 
ATOM 1364 C CA  ? LEU A 1 180 ?   2.429  -5.126  -2.631 1.000 95.690 ? 180 LEU A CA  1 
ATOM 1365 C C   ? LEU A 1 180 ?   2.731  -6.162  -1.554 1.000 95.690 ? 180 LEU A C   1 
ATOM 1366 C CB  ? LEU A 1 180 ?   3.711  -4.383  -3.015 1.000 95.690 ? 180 LEU A CB  1 
ATOM 1367 O O   ? LEU A 1 180 ?   3.355  -5.844  -0.539 1.000 95.690 ? 180 LEU A O   1 
ATOM 1368 C CG  ? LEU A 1 180 ?   4.815  -5.223  -3.658 1.000 95.690 ? 180 LEU A CG  1 
ATOM 1369 C CD1 ? LEU A 1 180 ?   4.457  -5.551  -5.104 1.000 95.690 ? 180 LEU A CD1 1 
ATOM 1370 C CD2 ? LEU A 1 180 ?   6.153  -4.495  -3.585 1.000 95.690 ? 180 LEU A CD2 1 
ATOM 1371 N N   ? VAL A 1 181 ?   2.306  -7.430  -1.826 1.000 97.190 ? 181 VAL A N   1 
ATOM 1372 C CA  ? VAL A 1 181 ?   2.374  -8.473  -0.808 1.000 97.190 ? 181 VAL A CA  1 
ATOM 1373 C C   ? VAL A 1 181 ?   3.336  -9.571  -1.256 1.000 97.190 ? 181 VAL A C   1 
ATOM 1374 C CB  ? VAL A 1 181 ?   0.980  -9.073  -0.516 1.000 97.190 ? 181 VAL A CB  1 
ATOM 1375 O O   ? VAL A 1 181 ?   3.182 -10.135  -2.342 1.000 97.190 ? 181 VAL A O   1 
ATOM 1376 C CG1 ? VAL A 1 181 ?   1.083 -10.214   0.494 1.000 97.190 ? 181 VAL A CG1 1 
ATOM 1377 C CG2 ? VAL A 1 181 ?   0.029  -7.990  -0.008 1.000 97.190 ? 181 VAL A CG2 1 
ATOM 1378 N N   ? CYS A 1 182 ?   4.296  -9.828  -0.403 1.000 96.660 ? 182 CYS A N   1 
ATOM 1379 C CA  ? CYS A 1 182 ?   5.286 -10.877  -0.622 1.000 96.660 ? 182 CYS A CA  1 
ATOM 1380 C C   ? CYS A 1 182 ?   5.174 -11.963   0.441 1.000 96.660 ? 182 CYS A C   1 
ATOM 1381 C CB  ? CYS A 1 182 ?   6.697 -10.291  -0.618 1.000 96.660 ? 182 CYS A CB  1 
ATOM 1382 O O   ? CYS A 1 182 ?   5.298 -11.685   1.635 1.000 96.660 ? 182 CYS A O   1 
ATOM 1383 S SG  ? CYS A 1 182 ?   6.903  -8.883  -1.731 1.000 96.660 ? 182 CYS A SG  1 
ATOM 1384 N N   ? ARG A 1 183 ?   4.897 -13.209  -0.053 1.000 94.390 ? 183 ARG A N   1 
ATOM 1385 C CA  ? ARG A 1 183 ?   4.776 -14.342   0.859 1.000 94.390 ? 183 ARG A CA  1 
ATOM 1386 C C   ? ARG A 1 183 ?   3.821 -14.024   2.005 1.000 94.390 ? 183 ARG A C   1 
ATOM 1387 C CB  ? ARG A 1 183 ?   6.148 -14.733   1.415 1.000 94.390 ? 183 ARG A CB  1 
ATOM 1388 O O   ? ARG A 1 183 ?   4.115 -14.317   3.165 1.000 94.390 ? 183 ARG A O   1 
ATOM 1389 C CG  ? ARG A 1 183 ?   7.133 -15.195   0.353 1.000 94.390 ? 183 ARG A CG  1 
ATOM 1390 C CD  ? ARG A 1 183 ?   8.461 -15.620   0.963 1.000 94.390 ? 183 ARG A CD  1 
ATOM 1391 N NE  ? ARG A 1 183 ?   9.419 -16.029  -0.061 1.000 94.390 ? 183 ARG A NE  1 
ATOM 1392 N NH1 ? ARG A 1 183 ?  11.205 -16.219   1.391 1.000 94.390 ? 183 ARG A NH1 1 
ATOM 1393 N NH2 ? ARG A 1 183 ?  11.483 -16.667  -0.840 1.000 94.390 ? 183 ARG A NH2 1 
ATOM 1394 C CZ  ? ARG A 1 183 ?  10.700 -16.304   0.166 1.000 94.390 ? 183 ARG A CZ  1 
ATOM 1395 N N   ? GLY A 1 184 ?   2.804 -13.274   1.739 1.000 94.940 ? 184 GLY A N   1 
ATOM 1396 C CA  ? GLY A 1 184 ?   1.733 -13.027   2.692 1.000 94.940 ? 184 GLY A CA  1 
ATOM 1397 C C   ? GLY A 1 184 ?   1.982 -11.816   3.570 1.000 94.940 ? 184 GLY A C   1 
ATOM 1398 O O   ? GLY A 1 184 ?   1.270 -11.598   4.552 1.000 94.940 ? 184 GLY A O   1 
ATOM 1399 N N   ? VAL A 1 185 ?   3.000 -11.062   3.268 1.000 97.850 ? 185 VAL A N   1 
ATOM 1400 C CA  ? VAL A 1 185 ?   3.371  -9.915   4.090 1.000 97.850 ? 185 VAL A CA  1 
ATOM 1401 C C   ? VAL A 1 185 ?   3.338  -8.642   3.247 1.000 97.850 ? 185 VAL A C   1 
ATOM 1402 C CB  ? VAL A 1 185 ?   4.769 -10.099   4.722 1.000 97.850 ? 185 VAL A CB  1 
ATOM 1403 O O   ? VAL A 1 185 ?   3.772  -8.643   2.092 1.000 97.850 ? 185 VAL A O   1 
ATOM 1404 C CG1 ? VAL A 1 185 ?   5.162  -8.865   5.533 1.000 97.850 ? 185 VAL A CG1 1 
ATOM 1405 C CG2 ? VAL A 1 185 ?   4.798 -11.350   5.598 1.000 97.850 ? 185 VAL A CG2 1 
ATOM 1406 N N   ? LEU A 1 186 ?   2.859  -7.572   3.889 1.000 98.170 ? 186 LEU A N   1 
ATOM 1407 C CA  ? LEU A 1 186 ?   2.795  -6.277   3.221 1.000 98.170 ? 186 LEU A CA  1 
ATOM 1408 C C   ? LEU A 1 186 ?   4.178  -5.642   3.132 1.000 98.170 ? 186 LEU A C   1 
ATOM 1409 C CB  ? LEU A 1 186 ?   1.836  -5.340   3.960 1.000 98.170 ? 186 LEU A CB  1 
ATOM 1410 O O   ? LEU A 1 186 ?   4.760  -5.266   4.153 1.000 98.170 ? 186 LEU A O   1 
ATOM 1411 C CG  ? LEU A 1 186 ?   1.632  -3.955   3.343 1.000 98.170 ? 186 LEU A CG  1 
ATOM 1412 C CD1 ? LEU A 1 186 ?   1.016  -4.080   1.954 1.000 98.170 ? 186 LEU A CD1 1 
ATOM 1413 C CD2 ? LEU A 1 186 ?   0.757  -3.091   4.246 1.000 98.170 ? 186 LEU A CD2 1 
ATOM 1414 N N   ? GLN A 1 187 ?   4.656  -5.456   1.888 1.000 97.940 ? 187 GLN A N   1 
ATOM 1415 C CA  ? GLN A 1 187 ?   6.015  -4.957   1.709 1.000 97.940 ? 187 GLN A CA  1 
ATOM 1416 C C   ? GLN A 1 187 ?   6.011  -3.550   1.118 1.000 97.940 ? 187 GLN A C   1 
ATOM 1417 C CB  ? GLN A 1 187 ?   6.820  -5.901   0.814 1.000 97.940 ? 187 GLN A CB  1 
ATOM 1418 O O   ? GLN A 1 187 ?   6.946  -2.777   1.335 1.000 97.940 ? 187 GLN A O   1 
ATOM 1419 C CG  ? GLN A 1 187 ?   7.070  -7.270   1.431 1.000 97.940 ? 187 GLN A CG  1 
ATOM 1420 C CD  ? GLN A 1 187 ?   8.095  -7.231   2.550 1.000 97.940 ? 187 GLN A CD  1 
ATOM 1421 N NE2 ? GLN A 1 187 ?   8.231  -8.341   3.267 1.000 97.940 ? 187 GLN A NE2 1 
ATOM 1422 O OE1 ? GLN A 1 187 ?   8.759  -6.213   2.766 1.000 97.940 ? 187 GLN A OE1 1 
ATOM 1423 N N   ? GLY A 1 188 ?   4.952  -3.200   0.450 1.000 96.610 ? 188 GLY A N   1 
ATOM 1424 C CA  ? GLY A 1 188 ?   4.919  -1.907  -0.215 1.000 96.610 ? 188 GLY A CA  1 
ATOM 1425 C C   ? GLY A 1 188 ?   3.512  -1.383  -0.431 1.000 96.610 ? 188 GLY A C   1 
ATOM 1426 O O   ? GLY A 1 188 ?   2.548  -2.152  -0.413 1.000 96.610 ? 188 GLY A O   1 
ATOM 1427 N N   ? ILE A 1 189 ?   3.423  -0.049  -0.598 1.000 96.280 ? 189 ILE A N   1 
ATOM 1428 C CA  ? ILE A 1 189 ?   2.204   0.663  -0.965 1.000 96.280 ? 189 ILE A CA  1 
ATOM 1429 C C   ? ILE A 1 189 ?   2.401   1.368  -2.305 1.000 96.280 ? 189 ILE A C   1 
ATOM 1430 C CB  ? ILE A 1 189 ?   1.796   1.683   0.122 1.000 96.280 ? 189 ILE A CB  1 
ATOM 1431 O O   ? ILE A 1 189 ?   3.367   2.113  -2.485 1.000 96.280 ? 189 ILE A O   1 
ATOM 1432 C CG1 ? ILE A 1 189 ?   1.562   0.973   1.460 1.000 96.280 ? 189 ILE A CG1 1 
ATOM 1433 C CG2 ? ILE A 1 189 ?   0.551   2.463  -0.309 1.000 96.280 ? 189 ILE A CG2 1 
ATOM 1434 C CD1 ? ILE A 1 189 ?   1.483   1.913   2.655 1.000 96.280 ? 189 ILE A CD1 1 
ATOM 1435 N N   ? VAL A 1 190 ?   1.512   1.029  -3.194 1.000 93.300 ? 190 VAL A N   1 
ATOM 1436 C CA  ? VAL A 1 190 ?   1.635   1.688  -4.490 1.000 93.300 ? 190 VAL A CA  1 
ATOM 1437 C C   ? VAL A 1 190 ?   1.633   3.204  -4.301 1.000 93.300 ? 190 VAL A C   1 
ATOM 1438 C CB  ? VAL A 1 190 ?   0.499   1.269  -5.450 1.000 93.300 ? 190 VAL A CB  1 
ATOM 1439 O O   ? VAL A 1 190 ?   0.665   3.771  -3.789 1.000 93.300 ? 190 VAL A O   1 
ATOM 1440 C CG1 ? VAL A 1 190 ?   0.627   1.996  -6.787 1.000 93.300 ? 190 VAL A CG1 1 
ATOM 1441 C CG2 ? VAL A 1 190 ?   0.508  -0.244  -5.657 1.000 93.300 ? 190 VAL A CG2 1 
ATOM 1442 N N   ? SER A 1 191 ?   2.697   3.871  -4.684 1.000 90.860 ? 191 SER A N   1 
ATOM 1443 C CA  ? SER A 1 191 ?   2.870   5.296  -4.426 1.000 90.860 ? 191 SER A CA  1 
ATOM 1444 C C   ? SER A 1 191 ?   2.874   6.097  -5.723 1.000 90.860 ? 191 SER A C   1 
ATOM 1445 C CB  ? SER A 1 191 ?   4.169   5.548  -3.658 1.000 90.860 ? 191 SER A CB  1 
ATOM 1446 O O   ? SER A 1 191 ?   2.015   6.957  -5.931 1.000 90.860 ? 191 SER A O   1 
ATOM 1447 O OG  ? SER A 1 191 ?   4.259   6.904  -3.253 1.000 90.860 ? 191 SER A OG  1 
ATOM 1448 N N   ? TRP A 1 192 ?   3.815   5.800  -6.655 1.000 87.330 ? 192 TRP A N   1 
ATOM 1449 C CA  ? TRP A 1 192 ?   3.901   6.563  -7.896 1.000 87.330 ? 192 TRP A CA  1 
ATOM 1450 C C   ? TRP A 1 192 ?   4.727   5.816  -8.938 1.000 87.330 ? 192 TRP A C   1 
ATOM 1451 C CB  ? TRP A 1 192 ?   4.509   7.944  -7.638 1.000 87.330 ? 192 TRP A CB  1 
ATOM 1452 O O   ? TRP A 1 192 ?   5.340   4.790  -8.634 1.000 87.330 ? 192 TRP A O   1 
ATOM 1453 C CG  ? TRP A 1 192 ?   5.905   7.903  -7.093 1.000 87.330 ? 192 TRP A CG  1 
ATOM 1454 C CD1 ? TRP A 1 192 ?   6.275   7.742  -5.787 1.000 87.330 ? 192 TRP A CD1 1 
ATOM 1455 C CD2 ? TRP A 1 192 ?   7.118   8.029  -7.841 1.000 87.330 ? 192 TRP A CD2 1 
ATOM 1456 C CE2 ? TRP A 1 192 ?   8.187   7.935  -6.923 1.000 87.330 ? 192 TRP A CE2 1 
ATOM 1457 C CE3 ? TRP A 1 192 ?   7.405   8.212  -9.200 1.000 87.330 ? 192 TRP A CE3 1 
ATOM 1458 N NE1 ? TRP A 1 192 ?   7.646   7.760  -5.678 1.000 87.330 ? 192 TRP A NE1 1 
ATOM 1459 C CH2 ? TRP A 1 192 ?   9.776   8.197  -8.657 1.000 87.330 ? 192 TRP A CH2 1 
ATOM 1460 C CZ2 ? TRP A 1 192 ?   9.524   8.018  -7.322 1.000 87.330 ? 192 TRP A CZ2 1 
ATOM 1461 C CZ3 ? TRP A 1 192 ?   8.735   8.294  -9.595 1.000 87.330 ? 192 TRP A CZ3 1 
ATOM 1462 N N   ? GLY A 1 193 ?   4.715   6.223 -10.068 1.000 77.800 ? 193 GLY A N   1 
ATOM 1463 C CA  ? GLY A 1 193 ?   5.451   5.728 -11.220 1.000 77.800 ? 193 GLY A CA  1 
ATOM 1464 C C   ? GLY A 1 193 ?   5.299   6.606 -12.448 1.000 77.800 ? 193 GLY A C   1 
ATOM 1465 O O   ? GLY A 1 193 ?   4.849   7.749 -12.348 1.000 77.800 ? 193 GLY A O   1 
ATOM 1466 N N   ? ASP A 1 194 ?   5.849   6.241 -13.481 1.000 70.900 ? 194 ASP A N   1 
ATOM 1467 C CA  ? ASP A 1 194 ?   5.804   7.055 -14.692 1.000 70.900 ? 194 ASP A CA  1 
ATOM 1468 C C   ? ASP A 1 194 ?   4.363   7.311 -15.127 1.000 70.900 ? 194 ASP A C   1 
ATOM 1469 C CB  ? ASP A 1 194 ?   6.582   6.379 -15.823 1.000 70.900 ? 194 ASP A CB  1 
ATOM 1470 O O   ? ASP A 1 194 ?   3.519   6.415 -15.060 1.000 70.900 ? 194 ASP A O   1 
ATOM 1471 C CG  ? ASP A 1 194 ?   7.283   7.370 -16.735 1.000 70.900 ? 194 ASP A CG  1 
ATOM 1472 O OD1 ? ASP A 1 194 ?   7.346   8.571 -16.397 1.000 70.900 ? 194 ASP A OD1 1 
ATOM 1473 O OD2 ? ASP A 1 194 ?   7.774   6.945 -17.804 1.000 70.900 ? 194 ASP A OD2 1 
ATOM 1474 N N   ? VAL A 1 195 ?   4.039   8.594 -15.408 1.000 61.240 ? 195 VAL A N   1 
ATOM 1475 C CA  ? VAL A 1 195 ?   2.749   9.018 -15.941 1.000 61.240 ? 195 VAL A CA  1 
ATOM 1476 C C   ? VAL A 1 195 ?   2.937   9.623 -17.331 1.000 61.240 ? 195 VAL A C   1 
ATOM 1477 C CB  ? VAL A 1 195 ?   2.055  10.034 -15.007 1.000 61.240 ? 195 VAL A CB  1 
ATOM 1478 O O   ? VAL A 1 195 ?   3.760  10.522 -17.517 1.000 61.240 ? 195 VAL A O   1 
ATOM 1479 C CG1 ? VAL A 1 195 ?   0.695  10.444 -15.570 1.000 61.240 ? 195 VAL A CG1 1 
ATOM 1480 C CG2 ? VAL A 1 195 ?   1.902   9.450 -13.604 1.000 61.240 ? 195 VAL A CG2 1 
ATOM 1481 N N   ? PRO A 1 196 ?   2.001   9.165 -18.242 1.000 56.470 ? 196 PRO A N   1 
ATOM 1482 C CA  ? PRO A 1 196 ?   1.018   8.092 -18.413 1.000 56.470 ? 196 PRO A CA  1 
ATOM 1483 C C   ? PRO A 1 196 ?   1.662   6.711 -18.509 1.000 56.470 ? 196 PRO A C   1 
ATOM 1484 C CB  ? PRO A 1 196 ?   0.318   8.461 -19.723 1.000 56.470 ? 196 PRO A CB  1 
ATOM 1485 O O   ? PRO A 1 196 ?   2.840   6.599 -18.859 1.000 56.470 ? 196 PRO A O   1 
ATOM 1486 C CG  ? PRO A 1 196 ?   1.259   9.398 -20.409 1.000 56.470 ? 196 PRO A CG  1 
ATOM 1487 C CD  ? PRO A 1 196 ?   2.238   9.917 -19.395 1.000 56.470 ? 196 PRO A CD  1 
ATOM 1488 N N   ? CYS A 1 197 ?   1.179   5.682 -17.540 1.000 54.720 ? 197 CYS A N   1 
ATOM 1489 C CA  ? CYS A 1 197 ?   1.688   4.317 -17.470 1.000 54.720 ? 197 CYS A CA  1 
ATOM 1490 C C   ? CYS A 1 197 ?   2.071   3.805 -18.853 1.000 54.720 ? 197 CYS A C   1 
ATOM 1491 C CB  ? CYS A 1 197 ?   0.649   3.389 -16.842 1.000 54.720 ? 197 CYS A CB  1 
ATOM 1492 O O   ? CYS A 1 197 ?   1.212   3.662 -19.726 1.000 54.720 ? 197 CYS A O   1 
ATOM 1493 S SG  ? CYS A 1 197 ?   0.191   3.844 -15.155 1.000 54.720 ? 197 CYS A SG  1 
ATOM 1494 N N   ? ASP A 1 198 ?   2.947   4.526 -19.684 1.000 51.340 ? 198 ASP A N   1 
ATOM 1495 C CA  ? ASP A 1 198 ?   3.527   4.379 -21.016 1.000 51.340 ? 198 ASP A CA  1 
ATOM 1496 C C   ? ASP A 1 198 ?   4.192   3.014 -21.178 1.000 51.340 ? 198 ASP A C   1 
ATOM 1497 C CB  ? ASP A 1 198 ?   4.540   5.494 -21.286 1.000 51.340 ? 198 ASP A CB  1 
ATOM 1498 O O   ? ASP A 1 198 ?   4.572   2.382 -20.190 1.000 51.340 ? 198 ASP A O   1 
ATOM 1499 C CG  ? ASP A 1 198 ?   5.022   5.521 -22.726 1.000 51.340 ? 198 ASP A CG  1 
ATOM 1500 O OD1 ? ASP A 1 198 ?   4.556   4.695 -23.541 1.000 51.340 ? 198 ASP A OD1 1 
ATOM 1501 O OD2 ? ASP A 1 198 ?   5.877   6.373 -23.048 1.000 51.340 ? 198 ASP A OD2 1 
ATOM 1502 N N   ? THR A 1 199 ?   3.856   2.204 -22.234 1.000 50.950 ? 199 THR A N   1 
ATOM 1503 C CA  ? THR A 1 199 ?   4.385   0.990 -22.845 1.000 50.950 ? 199 THR A CA  1 
ATOM 1504 C C   ? THR A 1 199 ?   5.877   0.846 -22.557 1.000 50.950 ? 199 THR A C   1 
ATOM 1505 C CB  ? THR A 1 199 ?   4.150   0.982 -24.367 1.000 50.950 ? 199 THR A CB  1 
ATOM 1506 O O   ? THR A 1 199 ?   6.532  -0.058 -23.081 1.000 50.950 ? 199 THR A O   1 
ATOM 1507 C CG2 ? THR A 1 199 ?   2.662   0.916 -24.693 1.000 50.950 ? 199 THR A CG2 1 
ATOM 1508 O OG1 ? THR A 1 199 ?   4.701   2.176 -24.936 1.000 50.950 ? 199 THR A OG1 1 
ATOM 1509 N N   ? THR A 1 200 ?   6.506   1.799 -21.684 1.000 52.040 ? 200 THR A N   1 
ATOM 1510 C CA  ? THR A 1 200 ?   7.905   1.699 -21.282 1.000 52.040 ? 200 THR A CA  1 
ATOM 1511 C C   ? THR A 1 200 ?   8.033   0.974 -19.946 1.000 52.040 ? 200 THR A C   1 
ATOM 1512 C CB  ? THR A 1 200 ?   8.558   3.090 -21.180 1.000 52.040 ? 200 THR A CB  1 
ATOM 1513 O O   ? THR A 1 200 ?   7.105   0.987 -19.135 1.000 52.040 ? 200 THR A O   1 
ATOM 1514 C CG2 ? THR A 1 200 ?   8.654   3.755 -22.549 1.000 52.040 ? 200 THR A CG2 1 
ATOM 1515 O OG1 ? THR A 1 200 ?   7.772   3.917 -20.313 1.000 52.040 ? 200 THR A OG1 1 
ATOM 1516 N N   ? THR A 1 201 ?   8.700  -0.181 -19.901 1.000 62.020 ? 201 THR A N   1 
ATOM 1517 C CA  ? THR A 1 201 ?   9.126  -1.240 -18.992 1.000 62.020 ? 201 THR A CA  1 
ATOM 1518 C C   ? THR A 1 201 ?   9.717  -0.651 -17.715 1.000 62.020 ? 201 THR A C   1 
ATOM 1519 C CB  ? THR A 1 201 ?  10.159  -2.167 -19.659 1.000 62.020 ? 201 THR A CB  1 
ATOM 1520 O O   ? THR A 1 201 ?  10.826  -1.011 -17.314 1.000 62.020 ? 201 THR A O   1 
ATOM 1521 C CG2 ? THR A 1 201 ?   9.533  -2.955 -20.805 1.000 62.020 ? 201 THR A CG2 1 
ATOM 1522 O OG1 ? THR A 1 201 ?  11.240  -1.378 -20.171 1.000 62.020 ? 201 THR A OG1 1 
ATOM 1523 N N   ? LYS A 1 202 ?   9.170   0.638 -17.153 1.000 74.130 ? 202 LYS A N   1 
ATOM 1524 C CA  ? LYS A 1 202 ?   9.791   1.089 -15.911 1.000 74.130 ? 202 LYS A CA  1 
ATOM 1525 C C   ? LYS A 1 202 ?   9.058   0.530 -14.695 1.000 74.130 ? 202 LYS A C   1 
ATOM 1526 C CB  ? LYS A 1 202 ?   9.818   2.617 -15.848 1.000 74.130 ? 202 LYS A CB  1 
ATOM 1527 O O   ? LYS A 1 202 ?   7.837   0.363 -14.722 1.000 74.130 ? 202 LYS A O   1 
ATOM 1528 C CG  ? LYS A 1 202 ?  10.728   3.263 -16.883 1.000 74.130 ? 202 LYS A CG  1 
ATOM 1529 C CD  ? LYS A 1 202 ?  10.830   4.769 -16.676 1.000 74.130 ? 202 LYS A CD  1 
ATOM 1530 C CE  ? LYS A 1 202 ?  11.752   5.414 -17.702 1.000 74.130 ? 202 LYS A CE  1 
ATOM 1531 N NZ  ? LYS A 1 202 ?  11.871   6.887 -17.490 1.000 74.130 ? 202 LYS A NZ  1 
ATOM 1532 N N   ? PRO A 1 203 ?   9.802   0.133 -13.686 1.000 82.690 ? 203 PRO A N   1 
ATOM 1533 C CA  ? PRO A 1 203 ?   9.199  -0.450 -12.485 1.000 82.690 ? 203 PRO A CA  1 
ATOM 1534 C C   ? PRO A 1 203 ?   8.285   0.529 -11.750 1.000 82.690 ? 203 PRO A C   1 
ATOM 1535 C CB  ? PRO A 1 203 ?  10.410  -0.817 -11.624 1.000 82.690 ? 203 PRO A CB  1 
ATOM 1536 O O   ? PRO A 1 203 ?   8.444   1.745 -11.882 1.000 82.690 ? 203 PRO A O   1 
ATOM 1537 C CG  ? PRO A 1 203 ?  11.486   0.127 -12.056 1.000 82.690 ? 203 PRO A CG  1 
ATOM 1538 C CD  ? PRO A 1 203 ?  11.292   0.437 -13.513 1.000 82.690 ? 203 PRO A CD  1 
ATOM 1539 N N   ? GLY A 1 204 ?   7.203   0.024 -11.092 1.000 87.490 ? 204 GLY A N   1 
ATOM 1540 C CA  ? GLY A 1 204 ?   6.439   0.826 -10.150 1.000 87.490 ? 204 GLY A CA  1 
ATOM 1541 C C   ? GLY A 1 204 ?   7.216   1.175  -8.895 1.000 87.490 ? 204 GLY A C   1 
ATOM 1542 O O   ? GLY A 1 204 ?   8.100   0.425  -8.477 1.000 87.490 ? 204 GLY A O   1 
ATOM 1543 N N   ? VAL A 1 205 ?   6.850   2.366  -8.338 1.000 91.520 ? 205 VAL A N   1 
ATOM 1544 C CA  ? VAL A 1 205 ?   7.479   2.805  -7.097 1.000 91.520 ? 205 VAL A CA  1 
ATOM 1545 C C   ? VAL A 1 205 ?   6.481   2.703  -5.946 1.000 91.520 ? 205 VAL A C   1 
ATOM 1546 C CB  ? VAL A 1 205 ?   8.013   4.251  -7.212 1.000 91.520 ? 205 VAL A CB  1 
ATOM 1547 O O   ? VAL A 1 205 ?   5.345   3.169  -6.059 1.000 91.520 ? 205 VAL A O   1 
ATOM 1548 C CG1 ? VAL A 1 205 ?   8.634   4.704  -5.892 1.000 91.520 ? 205 VAL A CG1 1 
ATOM 1549 C CG2 ? VAL A 1 205 ?   9.029   4.355  -8.347 1.000 91.520 ? 205 VAL A CG2 1 
ATOM 1550 N N   ? TYR A 1 206 ?   6.947   2.104  -4.906 1.000 94.470 ? 206 TYR A N   1 
ATOM 1551 C CA  ? TYR A 1 206 ?   6.140   1.837  -3.720 1.000 94.470 ? 206 TYR A CA  1 
ATOM 1552 C C   ? TYR A 1 206 ?   6.757   2.481  -2.484 1.000 94.470 ? 206 TYR A C   1 
ATOM 1553 C CB  ? TYR A 1 206 ?   5.987   0.329  -3.502 1.000 94.470 ? 206 TYR A CB  1 
ATOM 1554 O O   ? TYR A 1 206 ?   7.971   2.686  -2.424 1.000 94.470 ? 206 TYR A O   1 
ATOM 1555 C CG  ? TYR A 1 206 ?   5.438  -0.406  -4.701 1.000 94.470 ? 206 TYR A CG  1 
ATOM 1556 C CD1 ? TYR A 1 206 ?   4.117  -0.846  -4.728 1.000 94.470 ? 206 TYR A CD1 1 
ATOM 1557 C CD2 ? TYR A 1 206 ?   6.239  -0.661  -5.809 1.000 94.470 ? 206 TYR A CD2 1 
ATOM 1558 C CE1 ? TYR A 1 206 ?   3.607  -1.524  -5.830 1.000 94.470 ? 206 TYR A CE1 1 
ATOM 1559 C CE2 ? TYR A 1 206 ?   5.740  -1.339  -6.916 1.000 94.470 ? 206 TYR A CE2 1 
ATOM 1560 O OH  ? TYR A 1 206 ?   3.925  -2.437  -8.012 1.000 94.470 ? 206 TYR A OH  1 
ATOM 1561 C CZ  ? TYR A 1 206 ?   4.425  -1.766  -6.918 1.000 94.470 ? 206 TYR A CZ  1 
ATOM 1562 N N   ? THR A 1 207 ?   5.810   2.894  -1.578 1.000 96.160 ? 207 THR A N   1 
ATOM 1563 C CA  ? THR A 1 207 ?   6.305   3.207  -0.242 1.000 96.160 ? 207 THR A CA  1 
ATOM 1564 C C   ? THR A 1 207 ?   6.745   1.938   0.482 1.000 96.160 ? 207 THR A C   1 
ATOM 1565 C CB  ? THR A 1 207 ?   5.235   3.933   0.593 1.000 96.160 ? 207 THR A CB  1 
ATOM 1566 O O   ? THR A 1 207 ?   5.993   0.963   0.551 1.000 96.160 ? 207 THR A O   1 
ATOM 1567 C CG2 ? THR A 1 207 ?   5.737   4.214   2.006 1.000 96.160 ? 207 THR A CG2 1 
ATOM 1568 O OG1 ? THR A 1 207 ?   4.905   5.176  -0.040 1.000 96.160 ? 207 THR A OG1 1 
ATOM 1569 N N   ? LYS A 1 208 ?   8.074   1.926   0.911 1.000 96.540 ? 208 LYS A N   1 
ATOM 1570 C CA  ? LYS A 1 208 ?   8.666   0.790   1.613 1.000 96.540 ? 208 LYS A CA  1 
ATOM 1571 C C   ? LYS A 1 208 ?   8.161   0.709   3.051 1.000 96.540 ? 208 LYS A C   1 
ATOM 1572 C CB  ? LYS A 1 208 ?  10.192   0.886   1.598 1.000 96.540 ? 208 LYS A CB  1 
ATOM 1573 O O   ? LYS A 1 208 ?   8.617   1.458   3.918 1.000 96.540 ? 208 LYS A O   1 
ATOM 1574 C CG  ? LYS A 1 208 ?  10.896  -0.367   2.097 1.000 96.540 ? 208 LYS A CG  1 
ATOM 1575 C CD  ? LYS A 1 208 ?  12.401  -0.290   1.871 1.000 96.540 ? 208 LYS A CD  1 
ATOM 1576 C CE  ? LYS A 1 208 ?  13.031   0.841   2.672 1.000 96.540 ? 208 LYS A CE  1 
ATOM 1577 N NZ  ? LYS A 1 208 ?  14.516   0.868   2.519 1.000 96.540 ? 208 LYS A NZ  1 
ATOM 1578 N N   ? VAL A 1 209 ?   7.216  -0.238   3.328 1.000 97.880 ? 209 VAL A N   1 
ATOM 1579 C CA  ? VAL A 1 209 ?   6.478  -0.302   4.585 1.000 97.880 ? 209 VAL A CA  1 
ATOM 1580 C C   ? VAL A 1 209 ?   7.451  -0.493   5.747 1.000 97.880 ? 209 VAL A C   1 
ATOM 1581 C CB  ? VAL A 1 209 ?   5.434  -1.441   4.572 1.000 97.880 ? 209 VAL A CB  1 
ATOM 1582 O O   ? VAL A 1 209 ?   7.297   0.126   6.802 1.000 97.880 ? 209 VAL A O   1 
ATOM 1583 C CG1 ? VAL A 1 209 ?   4.789  -1.598   5.948 1.000 97.880 ? 209 VAL A CG1 1 
ATOM 1584 C CG2 ? VAL A 1 209 ?   4.370  -1.177   3.508 1.000 97.880 ? 209 VAL A CG2 1 
ATOM 1585 N N   ? CYS A 1 210 ?   8.500  -1.356   5.625 1.000 97.640 ? 210 CYS A N   1 
ATOM 1586 C CA  ? CYS A 1 210 ?   9.440  -1.628   6.706 1.000 97.640 ? 210 CYS A CA  1 
ATOM 1587 C C   ? CYS A 1 210 ?  10.135  -0.349   7.159 1.000 97.640 ? 210 CYS A C   1 
ATOM 1588 C CB  ? CYS A 1 210 ?  10.482  -2.656   6.265 1.000 97.640 ? 210 CYS A CB  1 
ATOM 1589 O O   ? CYS A 1 210 ?  10.541  -0.235   8.317 1.000 97.640 ? 210 CYS A O   1 
ATOM 1590 S SG  ? CYS A 1 210 ?  11.621  -2.043   5.005 1.000 97.640 ? 210 CYS A SG  1 
ATOM 1591 N N   ? SER A 1 211 ?  10.240   0.689   6.280 1.000 97.140 ? 211 SER A N   1 
ATOM 1592 C CA  ? SER A 1 211 ?  10.889   1.954   6.608 1.000 97.140 ? 211 SER A CA  1 
ATOM 1593 C C   ? SER A 1 211 ?  10.017   2.799   7.532 1.000 97.140 ? 211 SER A C   1 
ATOM 1594 C CB  ? SER A 1 211 ?  11.207   2.740   5.335 1.000 97.140 ? 211 SER A CB  1 
ATOM 1595 O O   ? SER A 1 211 ?  10.501   3.745   8.157 1.000 97.140 ? 211 SER A O   1 
ATOM 1596 O OG  ? SER A 1 211 ?  12.208   2.083   4.577 1.000 97.140 ? 211 SER A OG  1 
ATOM 1597 N N   ? TYR A 1 212 ?   8.684   2.410   7.666 1.000 97.830 ? 212 TYR A N   1 
ATOM 1598 C CA  ? TYR A 1 212 ?   7.742   3.228   8.421 1.000 97.830 ? 212 TYR A CA  1 
ATOM 1599 C C   ? TYR A 1 212 ?   7.082   2.418   9.530 1.000 97.830 ? 212 TYR A C   1 
ATOM 1600 C CB  ? TYR A 1 212 ?   6.672   3.811   7.493 1.000 97.830 ? 212 TYR A CB  1 
ATOM 1601 O O   ? TYR A 1 212 ?   6.040   2.811  10.059 1.000 97.830 ? 212 TYR A O   1 
ATOM 1602 C CG  ? TYR A 1 212 ?   7.219   4.769   6.462 1.000 97.830 ? 212 TYR A CG  1 
ATOM 1603 C CD1 ? TYR A 1 212 ?   7.388   6.120   6.758 1.000 97.830 ? 212 TYR A CD1 1 
ATOM 1604 C CD2 ? TYR A 1 212 ?   7.567   4.325   5.191 1.000 97.830 ? 212 TYR A CD2 1 
ATOM 1605 C CE1 ? TYR A 1 212 ?   7.890   7.006   5.810 1.000 97.830 ? 212 TYR A CE1 1 
ATOM 1606 C CE2 ? TYR A 1 212 ?   8.070   5.203   4.235 1.000 97.830 ? 212 TYR A CE2 1 
ATOM 1607 O OH  ? TYR A 1 212 ?   8.725   7.412   3.612 1.000 97.830 ? 212 TYR A OH  1 
ATOM 1608 C CZ  ? TYR A 1 212 ?   8.228   6.539   4.554 1.000 97.830 ? 212 TYR A CZ  1 
ATOM 1609 N N   ? LEU A 1 213 ?   7.633   1.298   9.888 1.000 97.380 ? 213 LEU A N   1 
ATOM 1610 C CA  ? LEU A 1 213 ?   7.003   0.388  10.838 1.000 97.380 ? 213 LEU A CA  1 
ATOM 1611 C C   ? LEU A 1 213 ?   6.867   1.041  12.209 1.000 97.380 ? 213 LEU A C   1 
ATOM 1612 C CB  ? LEU A 1 213 ?   7.810  -0.908  10.955 1.000 97.380 ? 213 LEU A CB  1 
ATOM 1613 O O   ? LEU A 1 213 ?   5.829   0.912  12.862 1.000 97.380 ? 213 LEU A O   1 
ATOM 1614 C CG  ? LEU A 1 213 ?   7.620  -1.929   9.832 1.000 97.380 ? 213 LEU A CG  1 
ATOM 1615 C CD1 ? LEU A 1 213 ?   8.539  -3.128  10.045 1.000 97.380 ? 213 LEU A CD1 1 
ATOM 1616 C CD2 ? LEU A 1 213 ?   6.163  -2.373   9.754 1.000 97.380 ? 213 LEU A CD2 1 
ATOM 1617 N N   ? GLU A 1 214 ?   7.938   1.672  12.572 1.000 97.040 ? 214 GLU A N   1 
ATOM 1618 C CA  ? GLU A 1 214 ?   7.899   2.339  13.871 1.000 97.040 ? 214 GLU A CA  1 
ATOM 1619 C C   ? GLU A 1 214 ?   6.810   3.407  13.910 1.000 97.040 ? 214 GLU A C   1 
ATOM 1620 C CB  ? GLU A 1 214 ?   9.259   2.962  14.197 1.000 97.040 ? 214 GLU A CB  1 
ATOM 1621 O O   ? GLU A 1 214 ?   6.043   3.484  14.872 1.000 97.040 ? 214 GLU A O   1 
ATOM 1622 C CG  ? GLU A 1 214 ?   9.365   3.497  15.617 1.000 97.040 ? 214 GLU A CG  1 
ATOM 1623 C CD  ? GLU A 1 214 ?  10.710   4.142  15.916 1.000 97.040 ? 214 GLU A CD  1 
ATOM 1624 O OE1 ? GLU A 1 214 ?  10.902   4.650  17.044 1.000 97.040 ? 214 GLU A OE1 1 
ATOM 1625 O OE2 ? GLU A 1 214 ?  11.577   4.140  15.015 1.000 97.040 ? 214 GLU A OE2 1 
ATOM 1626 N N   ? TRP A 1 215 ?   6.737   4.200  12.888 1.000 97.840 ? 215 TRP A N   1 
ATOM 1627 C CA  ? TRP A 1 215 ?   5.716   5.239  12.795 1.000 97.840 ? 215 TRP A CA  1 
ATOM 1628 C C   ? TRP A 1 215 ?   4.318   4.630  12.791 1.000 97.840 ? 215 TRP A C   1 
ATOM 1629 C CB  ? TRP A 1 215 ?   5.922   6.084  11.535 1.000 97.840 ? 215 TRP A CB  1 
ATOM 1630 O O   ? TRP A 1 215 ?   3.422   5.111  13.490 1.000 97.840 ? 215 TRP A O   1 
ATOM 1631 C CG  ? TRP A 1 215 ?   4.797   7.033  11.249 1.000 97.840 ? 215 TRP A CG  1 
ATOM 1632 C CD1 ? TRP A 1 215 ?   4.594   8.264  11.809 1.000 97.840 ? 215 TRP A CD1 1 
ATOM 1633 C CD2 ? TRP A 1 215 ?   3.717   6.826  10.333 1.000 97.840 ? 215 TRP A CD2 1 
ATOM 1634 C CE2 ? TRP A 1 215 ?   2.896   7.974  10.389 1.000 97.840 ? 215 TRP A CE2 1 
ATOM 1635 C CE3 ? TRP A 1 215 ?   3.365   5.781   9.469 1.000 97.840 ? 215 TRP A CE3 1 
ATOM 1636 N NE1 ? TRP A 1 215 ?   3.452   8.835  11.296 1.000 97.840 ? 215 TRP A NE1 1 
ATOM 1637 C CH2 ? TRP A 1 215 ?   1.420   7.067   8.776 1.000 97.840 ? 215 TRP A CH2 1 
ATOM 1638 C CZ2 ? TRP A 1 215 ?   1.742   8.105   9.613 1.000 97.840 ? 215 TRP A CZ2 1 
ATOM 1639 C CZ3 ? TRP A 1 215 ?   2.216   5.913   8.697 1.000 97.840 ? 215 TRP A CZ3 1 
ATOM 1640 N N   ? ILE A 1 216 ?   4.115   3.582  12.065 1.000 98.140 ? 216 ILE A N   1 
ATOM 1641 C CA  ? ILE A 1 216 ?   2.828   2.907  11.946 1.000 98.140 ? 216 ILE A CA  1 
ATOM 1642 C C   ? ILE A 1 216 ?   2.385   2.396  13.315 1.000 98.140 ? 216 ILE A C   1 
ATOM 1643 C CB  ? ILE A 1 216 ?   2.892   1.741  10.934 1.000 98.140 ? 216 ILE A CB  1 
ATOM 1644 O O   ? ILE A 1 216 ?   1.263   2.664  13.752 1.000 98.140 ? 216 ILE A O   1 
ATOM 1645 C CG1 ? ILE A 1 216 ?   3.095   2.279   9.513 1.000 98.140 ? 216 ILE A CG1 1 
ATOM 1646 C CG2 ? ILE A 1 216 ?   1.627   0.882  11.019 1.000 98.140 ? 216 ILE A CG2 1 
ATOM 1647 C CD1 ? ILE A 1 216 ?   3.498   1.215   8.500 1.000 98.140 ? 216 ILE A CD1 1 
ATOM 1648 N N   ? LYS A 1 217 ?   3.215   1.727  13.987 1.000 97.620 ? 217 LYS A N   1 
ATOM 1649 C CA  ? LYS A 1 217 ?   2.897   1.121  15.276 1.000 97.620 ? 217 LYS A CA  1 
ATOM 1650 C C   ? LYS A 1 217 ?   2.622   2.187  16.333 1.000 97.620 ? 217 LYS A C   1 
ATOM 1651 C CB  ? LYS A 1 217 ?   4.035   0.209  15.736 1.000 97.620 ? 217 LYS A CB  1 
ATOM 1652 O O   ? LYS A 1 217 ?   1.669   2.071  17.106 1.000 97.620 ? 217 LYS A O   1 
ATOM 1653 C CG  ? LYS A 1 217 ?   4.164  -1.075  14.931 1.000 97.620 ? 217 LYS A CG  1 
ATOM 1654 C CD  ? LYS A 1 217 ?   5.292  -1.954  15.456 1.000 97.620 ? 217 LYS A CD  1 
ATOM 1655 C CE  ? LYS A 1 217 ?   5.373  -3.273  14.700 1.000 97.620 ? 217 LYS A CE  1 
ATOM 1656 N NZ  ? LYS A 1 217 ?   6.527  -4.104  15.156 1.000 97.620 ? 217 LYS A NZ  1 
ATOM 1657 N N   ? GLU A 1 218 ?   3.471   3.177  16.342 1.000 97.500 ? 218 GLU A N   1 
ATOM 1658 C CA  ? GLU A 1 218 ?   3.310   4.258  17.310 1.000 97.500 ? 218 GLU A CA  1 
ATOM 1659 C C   ? GLU A 1 218 ?   2.015   5.027  17.068 1.000 97.500 ? 218 GLU A C   1 
ATOM 1660 C CB  ? GLU A 1 218 ?   4.506   5.211  17.254 1.000 97.500 ? 218 GLU A CB  1 
ATOM 1661 O O   ? GLU A 1 218 ?   1.314   5.386  18.017 1.000 97.500 ? 218 GLU A O   1 
ATOM 1662 C CG  ? GLU A 1 218 ?   5.772   4.648  17.884 1.000 97.500 ? 218 GLU A CG  1 
ATOM 1663 C CD  ? GLU A 1 218 ?   6.981   5.555  17.717 1.000 97.500 ? 218 GLU A CD  1 
ATOM 1664 O OE1 ? GLU A 1 218 ?   8.078   5.201  18.205 1.000 97.500 ? 218 GLU A OE1 1 
ATOM 1665 O OE2 ? GLU A 1 218 ?   6.829   6.629  17.093 1.000 97.500 ? 218 GLU A OE2 1 
ATOM 1666 N N   ? THR A 1 219 ?   1.723   5.328  15.866 1.000 97.390 ? 219 THR A N   1 
ATOM 1667 C CA  ? THR A 1 219 ?   0.506   6.052  15.518 1.000 97.390 ? 219 THR A CA  1 
ATOM 1668 C C   ? THR A 1 219 ?  -0.732   5.249  15.906 1.000 97.390 ? 219 THR A C   1 
ATOM 1669 C CB  ? THR A 1 219 ?   0.460   6.376  14.013 1.000 97.390 ? 219 THR A CB  1 
ATOM 1670 O O   ? THR A 1 219 ?  -1.694   5.801  16.444 1.000 97.390 ? 219 THR A O   1 
ATOM 1671 C CG2 ? THR A 1 219 ?  -0.802   7.155  13.656 1.000 97.390 ? 219 THR A CG2 1 
ATOM 1672 O OG1 ? THR A 1 219 ?   1.607   7.161  13.664 1.000 97.390 ? 219 THR A OG1 1 
ATOM 1673 N N   ? MET A 1 220 ?  -0.747   3.905  15.646 1.000 97.230 ? 220 MET A N   1 
ATOM 1674 C CA  ? MET A 1 220 ?  -1.865   3.040  16.011 1.000 97.230 ? 220 MET A CA  1 
ATOM 1675 C C   ? MET A 1 220 ?  -2.051   3.000  17.524 1.000 97.230 ? 220 MET A C   1 
ATOM 1676 C CB  ? MET A 1 220 ?  -1.647   1.624  15.473 1.000 97.230 ? 220 MET A CB  1 
ATOM 1677 O O   ? MET A 1 220 ?  -3.182   3.001  18.014 1.000 97.230 ? 220 MET A O   1 
ATOM 1678 C CG  ? MET A 1 220 ?  -1.774   1.516  13.962 1.000 97.230 ? 220 MET A CG  1 
ATOM 1679 S SD  ? MET A 1 220 ?  -1.272  -0.132  13.331 1.000 97.230 ? 220 MET A SD  1 
ATOM 1680 C CE  ? MET A 1 220 ?  -2.526  -1.175  14.126 1.000 97.230 ? 220 MET A CE  1 
ATOM 1681 N N   ? LYS A 1 221 ?  -1.011   3.020  18.262 1.000 95.980 ? 221 LYS A N   1 
ATOM 1682 C CA  ? LYS A 1 221 ?  -1.042   2.970  19.721 1.000 95.980 ? 221 LYS A CA  1 
ATOM 1683 C C   ? LYS A 1 221 ?  -1.577   4.275  20.304 1.000 95.980 ? 221 LYS A C   1 
ATOM 1684 C CB  ? LYS A 1 221 ?   0.353   2.681  20.278 1.000 95.980 ? 221 LYS A CB  1 
ATOM 1685 O O   ? LYS A 1 221 ?  -2.365   4.260  21.252 1.000 95.980 ? 221 LYS A O   1 
ATOM 1686 C CG  ? LYS A 1 221 ?   0.386   2.467  21.784 1.000 95.980 ? 221 LYS A CG  1 
ATOM 1687 C CD  ? LYS A 1 221 ?   1.797   2.171  22.277 1.000 95.980 ? 221 LYS A CD  1 
ATOM 1688 C CE  ? LYS A 1 221 ?   1.842   2.026  23.792 1.000 95.980 ? 221 LYS A CE  1 
ATOM 1689 N NZ  ? LYS A 1 221 ?   3.230   1.770  24.282 1.000 95.980 ? 221 LYS A NZ  1 
ATOM 1690 N N   ? ARG A 1 222 ?  -1.208   5.429  19.801 1.000 93.560 ? 222 ARG A N   1 
ATOM 1691 C CA  ? ARG A 1 222 ?  -1.557   6.752  20.308 1.000 93.560 ? 222 ARG A CA  1 
ATOM 1692 C C   ? ARG A 1 222 ?  -2.999   7.108  19.964 1.000 93.560 ? 222 ARG A C   1 
ATOM 1693 C CB  ? ARG A 1 222 ?  -0.607   7.811  19.744 1.000 93.560 ? 222 ARG A CB  1 
ATOM 1694 O O   ? ARG A 1 222 ?  -3.603   7.967  20.611 1.000 93.560 ? 222 ARG A O   1 
ATOM 1695 C CG  ? ARG A 1 222 ?   0.789   7.768  20.343 1.000 93.560 ? 222 ARG A CG  1 
ATOM 1696 C CD  ? ARG A 1 222 ?   1.678   8.869  19.782 1.000 93.560 ? 222 ARG A CD  1 
ATOM 1697 N NE  ? ARG A 1 222 ?   3.062   8.722  20.223 1.000 93.560 ? 222 ARG A NE  1 
ATOM 1698 N NH1 ? ARG A 1 222 ?   3.762  10.759  19.389 1.000 93.560 ? 222 ARG A NH1 1 
ATOM 1699 N NH2 ? ARG A 1 222 ?   5.247   9.388  20.470 1.000 93.560 ? 222 ARG A NH2 1 
ATOM 1700 C CZ  ? ARG A 1 222 ?   4.021   9.623  20.026 1.000 93.560 ? 222 ARG A CZ  1 
ATOM 1701 N N   ? ASN A 1 223 ?  -3.626   6.415  19.016 1.000 89.400 ? 223 ASN A N   1 
ATOM 1702 C CA  ? ASN A 1 223 ?  -4.945   6.781  18.510 1.000 89.400 ? 223 ASN A CA  1 
ATOM 1703 C C   ? ASN A 1 223 ?  -5.965   5.671  18.749 1.000 89.400 ? 223 ASN A C   1 
ATOM 1704 C CB  ? ASN A 1 223 ?  -4.873   7.124  17.020 1.000 89.400 ? 223 ASN A CB  1 
ATOM 1705 O O   ? ASN A 1 223 ?  -7.161   5.939  18.879 1.000 89.400 ? 223 ASN A O   1 
ATOM 1706 C CG  ? ASN A 1 223 ?  -4.283   8.497  16.765 1.000 89.400 ? 223 ASN A CG  1 
ATOM 1707 N ND2 ? ASN A 1 223 ?  -2.982   8.545  16.505 1.000 89.400 ? 223 ASN A ND2 1 
ATOM 1708 O OD1 ? ASN A 1 223 ?  -4.991   9.506  16.802 1.000 89.400 ? 223 ASN A OD1 1 
# 
loop_
_struct_sheet_range.sheet_id 
_struct_sheet_range.id 
_struct_sheet_range.beg_label_comp_id 
_struct_sheet_range.beg_label_asym_id 
_struct_sheet_range.beg_label_seq_id 
_struct_sheet_range.pdbx_beg_PDB_ins_code 
_struct_sheet_range.end_label_comp_id 
_struct_sheet_range.end_label_asym_id 
_struct_sheet_range.end_label_seq_id 
_struct_sheet_range.pdbx_end_PDB_ins_code 
_struct_sheet_range.beg_auth_comp_id 
_struct_sheet_range.beg_auth_asym_id 
_struct_sheet_range.beg_auth_seq_id 
_struct_sheet_range.end_auth_comp_id 
_struct_sheet_range.end_auth_asym_id 
_struct_sheet_range.end_auth_seq_id 
A A GLU A   6 ? GLU A   7 ? GLU A 6   GLU A 7   
A B ALA A 103 ? ALA A 103 ? ALA A 103 ALA A 103 
A C ALA A 114 ? GLY A 119 ? ALA A 114 GLY A 119 
A D HIS A 135 ? ILE A 142 ? HIS A 135 ILE A 142 
A E MET A 159 ? GLY A 163 ? MET A 159 GLY A 163 
A F PRO A 179 ? CYS A 182 ? PRO A 179 CYS A 182 
A G VAL A 185 ? TRP A 192 ? VAL A 185 TRP A 192 
A H GLY A 204 ? LYS A 208 ? GLY A 204 LYS A 208 
B I GLN A  16 ? GLU A  21 ? GLN A 16  GLU A 21  
B J ARG A  24 ? LEU A  31 ? ARG A 24  LEU A 31  
B K TRP A  36 ? SER A  39 ? TRP A 36  SER A 39  
B L ARG A  46 ? LEU A  49 ? ARG A 46  LEU A 49  
B M GLN A  62 ? ARG A  64 ? GLN A 62  ARG A 64  
B N LEU A  66 ? PRO A  71 ? LEU A 66  PRO A 71  
B O MET A  85 ? LEU A  89 ? MET A 85  LEU A 89  
C P ASN A  53 ? ASN A  53 ? ASN A 53  ASN A 53  
C Q THR A 133 ? THR A 133 ? THR A 133 THR A 133 
D R GLU A  76 ? GLU A  76 ? GLU A 76  GLU A 76  
D S ARG A  81 ? ARG A  81 ? ARG A 81  ARG A 81  
# 
loop_
_struct_conf.id 
_struct_conf.conf_type_id 
_struct_conf.beg_label_comp_id 
_struct_conf.beg_label_asym_id 
_struct_conf.beg_label_seq_id 
_struct_conf.pdbx_beg_PDB_ins_code 
_struct_conf.end_label_comp_id 
_struct_conf.end_label_asym_id 
_struct_conf.end_label_seq_id 
_struct_conf.pdbx_end_PDB_ins_code 
_struct_conf.beg_auth_comp_id 
_struct_conf.beg_auth_asym_id 
_struct_conf.beg_auth_seq_id 
_struct_conf.end_auth_comp_id 
_struct_conf.end_auth_asym_id 
_struct_conf.end_auth_seq_id 
TURN_TY1_P1   TURN_TY1_P   LEU A   3 ? GLY A   4 ? LEU A 3   GLY A 4   
STRN1         STRN         GLU A   6 ? GLU A   7 ? GLU A 6   GLU A 7   
TURN_TY1_P2   TURN_TY1_P   PRO A  10 ? HIS A  11 ? PRO A 10  HIS A 11  
BEND1         BEND         SER A  12 ? SER A  12 ? SER A 12  SER A 12  
TURN_TY1_P3   TURN_TY1_P   PRO A  14 ? TRP A  15 ? PRO A 14  TRP A 15  
STRN2         STRN         GLN A  16 ? GLU A  21 ? GLN A 16  GLU A 21  
TURN_TY1_P4   TURN_TY1_P   ARG A  22 ? GLY A  23 ? ARG A 22  GLY A 23  
STRN3         STRN         ARG A  24 ? LEU A  31 ? ARG A 24  LEU A 31  
BEND2         BEND         SER A  33 ? HIS A  35 ? SER A 33  HIS A 35  
STRN4         STRN         TRP A  36 ? SER A  39 ? TRP A 36  SER A 39  
TURN_TY1_P5   TURN_TY1_P   ALA A  41 ? HIS A  42 ? ALA A 41  HIS A 42  
STRN5         STRN         ARG A  46 ? LEU A  49 ? ARG A 46  LEU A 49  
BEND3         BEND         GLY A  50 ? GLY A  50 ? GLY A 50  GLY A 50  
BEND4         BEND         HIS A  52 ? HIS A  52 ? HIS A 52  HIS A 52  
STRN6         STRN         ASN A  53 ? ASN A  53 ? ASN A 53  ASN A 53  
TURN_TY1_P6   TURN_TY1_P   LEU A  54 ? ARG A  55 ? LEU A 54  ARG A 55  
BEND5         BEND         LYS A  56 ? LYS A  56 ? LYS A 56  LYS A 56  
BEND6         BEND         GLY A  59 ? GLY A  59 ? GLY A 59  GLY A 59  
STRN7         STRN         GLN A  62 ? ARG A  64 ? GLN A 62  ARG A 64  
STRN8         STRN         LEU A  66 ? PRO A  71 ? LEU A 66  PRO A 71  
TURN_TY1_P7   TURN_TY1_P   PRO A  73 ? LEU A  74 ? PRO A 73  LEU A 74  
STRN9         STRN         GLU A  76 ? GLU A  76 ? GLU A 76  GLU A 76  
TURN_TY1_P8   TURN_TY1_P   ALA A  77 ? HIS A  80 ? ALA A 77  HIS A 80  
STRN10        STRN         ARG A  81 ? ARG A  81 ? ARG A 81  ARG A 81  
TURN_TY1_P9   TURN_TY1_P   HIS A  82 ? HIS A  82 ? HIS A 82  HIS A 82  
STRN11        STRN         MET A  85 ? LEU A  89 ? MET A 85  LEU A 89  
BEND7         BEND         THR A  90 ? ARG A  91 ? THR A 90  ARG A 91  
BEND8         BEND         ARG A  97 ? VAL A  99 ? ARG A 97  VAL A 99  
HELX_LH_PP_P1 HELX_LH_PP_P PRO A 101 ? VAL A 102 ? PRO A 101 VAL A 102 
STRN12        STRN         ALA A 103 ? ALA A 103 ? ALA A 103 ALA A 103 
HELX_LH_PP_P2 HELX_LH_PP_P LEU A 104 ? PRO A 105 ? LEU A 104 PRO A 105 
BEND9         BEND         THR A 106 ? ARG A 107 ? THR A 106 ARG A 107 
HELX_LH_PP_P3 HELX_LH_PP_P CYS A 108 ? GLN A 110 ? CYS A 108 GLN A 110 
TURN_TY1_P10  TURN_TY1_P   PRO A 111 ? ALA A 112 ? PRO A 111 ALA A 112 
STRN13        STRN         ALA A 114 ? GLY A 119 ? ALA A 114 GLY A 119 
BEND10        BEND         TRP A 120 ? GLY A 121 ? TRP A 120 GLY A 121 
BEND11        BEND         ASP A 125 ? HIS A 126 ? ASP A 125 HIS A 126 
BEND12        BEND         ASP A 132 ? ASP A 132 ? ASP A 132 ASP A 132 
STRN14        STRN         THR A 133 ? THR A 133 ? THR A 133 THR A 133 
STRN15        STRN         HIS A 135 ? ILE A 142 ? HIS A 135 ILE A 142 
HELX_RH_AL_P1 HELX_RH_AL_P ALA A 144 ? ASP A 150 ? ALA A 144 ASP A 150 
BEND13        BEND         TYR A 151 ? TYR A 151 ? TYR A 151 TYR A 151 
TURN_TY1_P11  TURN_TY1_P   PRO A 152 ? ARG A 154 ? PRO A 152 ARG A 154 
TURN_TY1_P12  TURN_TY1_P   ALA A 157 ? SER A 158 ? ALA A 157 SER A 158 
STRN16        STRN         MET A 159 ? GLY A 163 ? MET A 159 GLY A 163 
TURN_TY1_P13  TURN_TY1_P   GLU A 165 ? GLY A 166 ? GLU A 165 GLY A 166 
BEND14        BEND         GLY A 167 ? GLY A 167 ? GLY A 167 GLY A 167 
TURN_TY1_P14  TURN_TY1_P   GLU A 173 ? GLY A 174 ? GLU A 173 GLY A 174 
TURN_TY1_P15  TURN_TY1_P   SER A 176 ? GLY A 177 ? SER A 176 GLY A 177 
STRN17        STRN         PRO A 179 ? CYS A 182 ? PRO A 179 CYS A 182 
TURN_TY1_P16  TURN_TY1_P   ARG A 183 ? GLY A 184 ? ARG A 183 GLY A 184 
STRN18        STRN         VAL A 185 ? TRP A 192 ? VAL A 185 TRP A 192 
BEND15        BEND         VAL A 195 ? PRO A 196 ? VAL A 195 PRO A 196 
BEND16        BEND         THR A 199 ? THR A 200 ? THR A 199 THR A 200 
HELX_LH_PP_P4 HELX_LH_PP_P LYS A 202 ? PRO A 203 ? LYS A 202 PRO A 203 
STRN19        STRN         GLY A 204 ? LYS A 208 ? GLY A 204 LYS A 208 
HELX_RH_3T_P1 HELX_RH_3T_P VAL A 209 ? TYR A 212 ? VAL A 209 TYR A 212 
HELX_RH_AL_P2 HELX_RH_AL_P LEU A 213 ? ARG A 222 ? LEU A 213 ARG A 222 
# 
