# Supplementary material for: FlatProt: 2D visualization eases protein structure comparison
Source: BMC Bioinformatics. 2025 Aug 13;26:210. doi: 10.1186/s12859-025-06233-x (PMC12344939; doi:10.1186/s12859-025-06233-x)
Supplement: Supplementary file 1 — Supplementary Material 1 [file 12859_2025_6233_MOESM1_ESM.zip › KLK/structures/Crvi_A_04.cif]

data_Crvi_A_04
# 
_entry.id   Crvi_A_04 
# 
_entity.id                         1      
_entity.type                       polymer 
_entity.pdbx_description           polymer-1 
_entity.formula_weight             24647.7 
_entity.pdbx_number_of_molecules        1 
# 
loop_
_struct_sheet.id 
_struct_sheet.number_strands 
A 2 
B 7 
C 7 
# 
loop_
_struct_conf_type.id 
_struct_conf_type.criteria 
STRN         DSSP 
TURN_TY1_P   DSSP 
HELX_LH_PP_P DSSP 
BEND         DSSP 
HELX_RH_3T_P DSSP 
HELX_RH_AL_P DSSP 
# 
_struct_asym.id          A 
_struct_asym.entity_id   1 
# 
_software.pdbx_ordinal     1 
_software.name             dssp 
_software.version          4.4.10 
_software.date             ? 
_software.classification   'model annotation' 
# 
_entity_poly.entity_id                      1 
_entity_poly.type                           polypeptide(L) 
_entity_poly.nstd_linkage                   n 
_entity_poly.nstd_monomer                   n 
_entity_poly.pdbx_seq_one_letter_code       
;LVTGGDECNINEHRSLVVLFNSSRFLCAGTLINEEWVLTAAHCDSKNFQMQFGVHSKKVLNEDEQTRDPKEKFICPNKKD
DENDKDIMLIKLDSPVSNSEHIAPLSLPSSPPSVGSVCRIMGWGTITPTKETYPDVPHCANINILDHAVCQAAYPRPVTS
TTLCAGTQQGGKDTCRGDSGGPLICNGQFQGIVSWGGHPCGQAREPGVYTKVFDYTDWIQSIIAGN
;
_entity_poly.pdbx_seq_one_letter_code_can   
;LVTGGDECNINEHRSLVVLFNSSRFLCAGTLINEEWVLTAAHCDSKNFQMQFGVHSKKVLNEDEQTRDPKEKFICPNKKD
DENDKDIMLIKLDSPVSNSEHIAPLSLPSSPPSVGSVCRIMGWGTITPTKETYPDVPHCANINILDHAVCQAAYPRPVTS
TTLCAGTQQGGKDTCRGDSGGPLICNGQFQGIVSWGGHPCGQAREPGVYTKVFDYTDWIQSIIAGN
;
_entity_poly.pdbx_strand_id                 A 
# 
loop_
_dssp_struct_summary.entry_id 
_dssp_struct_summary.label_comp_id 
_dssp_struct_summary.label_asym_id 
_dssp_struct_summary.label_seq_id 
_dssp_struct_summary.secondary_structure 
_dssp_struct_summary.ss_bridge 
_dssp_struct_summary.helix_3_10 
_dssp_struct_summary.helix_alpha 
_dssp_struct_summary.helix_pi 
_dssp_struct_summary.helix_pp 
_dssp_struct_summary.bend 
_dssp_struct_summary.chirality 
_dssp_struct_summary.sheet 
_dssp_struct_summary.strand 
_dssp_struct_summary.ladder_1 
_dssp_struct_summary.ladder_2 
_dssp_struct_summary.accessibility 
_dssp_struct_summary.TCO 
_dssp_struct_summary.kappa 
_dssp_struct_summary.alpha 
_dssp_struct_summary.phi 
_dssp_struct_summary.psi 
_dssp_struct_summary.x_ca 
_dssp_struct_summary.y_ca 
_dssp_struct_summary.z_ca 
Crvi_A_04 LEU A 1   . . . . . . . . . . . . ? .      .     .      .      156.5  10.5  -1.1  -6.6  
Crvi_A_04 VAL A 2   . . > . . . . - . . . . ? -0.654 .     -142.9 -76.4  106.6  9.3   2.1   -8.7  
Crvi_A_04 THR A 3   B . 3 . . . S + A A A . ? -0.683 87.5  21.4   -68.6  138.6  11.6  2.4   -11.9 
Crvi_A_04 GLY A 4   T . 3 . . . S + . . . . ? 0.566  108.0 110.4  80.6   5.0    12.4  6.0   -12.8 
Crvi_A_04 GLY A 5   . . < . . . . - . . . . ? -0.455 56.2  -136.2 -103.6 179.7  11.6  7.1   -9.1  
Crvi_A_04 ASP A 6   E . . . . . . - B C B . ? -0.828 44.4  -62.8  -128.9 163.8  13.6  8.3   -6.1  
Crvi_A_04 GLU A 7   E . . . . > . - B C B . ? -0.306 60.4  -116.6 -47.0  127.8  13.8  7.6   -2.5  
Crvi_A_04 CYS A 8   P . . . . P . - . . . . ? -0.488 30.6  -104.6 -64.7  139.8  10.4  8.6   -0.9  
Crvi_A_04 ASN A 9   P . > > . < . - . . . . ? -0.425 31.1  -116.8 -58.5  140.9  10.5  11.4  1.6   
Crvi_A_04 ILE A 10  T . 3 4 . . S + . . . . ? 0.780  115.2 42.0   -59.3  -19.0  10.2  9.9   5.2   
Crvi_A_04 ASN A 11  T . 3 4 . . S + . . . . ? 0.511  99.5  70.4   -106.7 -7.5   6.9   11.8  5.6   
Crvi_A_04 GLU A 12  T . < 4 . . S + . . . . ? 0.556  96.7  52.0   -91.2  -1.8   5.4   11.2  2.2   
Crvi_A_04 HIS A 13  . . > < . . . + . . . . ? -0.083 62.2  132.7  -125.6 33.5   4.7   7.3   2.8   
Crvi_A_04 ARG A 14  T . 3 . . . S + . . . . ? 0.682  77.8  43.5   -66.8  -19.8  2.8   7.5   6.1   
Crvi_A_04 SER A 15  T . 3 . . . S + . . . . ? 0.494  87.9  111.2  -100.8 -9.4   0.1   5.1   4.8   
Crvi_A_04 LEU A 16  E . < . . . . - C J I . ? -0.546 52.1  -161.1 -73.4  129.1  2.5   2.7   3.1   
Crvi_A_04 VAL A 17  E . . . . . . - C J I . ? -0.915 10.7  -142.1 -116.8 133.2  2.7   -0.7  4.9   
Crvi_A_04 VAL A 18  E . . . . . . - C J I J ? -0.860 13.7  -157.9 -95.8  124.2  5.4   -3.3  4.7   
Crvi_A_04 LEU A 19  E . . . . . . - C J I J ? -0.907 15.9  -177.7 -101.5 124.9  4.2   -7.0  4.7   
Crvi_A_04 PHE A 20  E . . . . . . - C J I J ? -0.927 19.0  -162.7 -126.3 143.5  6.7   -9.6  5.7   
Crvi_A_04 ASN A 21  E . > . . . S - C J I . ? -0.993 82.3  -21.1  -119.4 128.3  6.8   -13.4 6.0   
Crvi_A_04 SER A 22  T . 3 . . . S - . . . . ? 0.897  130.0 -51.3  44.5   32.5   9.6   -15.1 8.1   
Crvi_A_04 SER A 23  T . 3 . . . S + . . . . ? 0.482  114.5 120.0  88.4   7.2    11.6  -11.8 7.7   
Crvi_A_04 ARG A 24  E . < . . . S - C K I . ? -0.878 72.2  -110.1 -104.2 133.3  11.2  -11.7 3.9   
Crvi_A_04 PHE A 25  E . . . . . . + C K I . ? -0.444 40.7  171.2  -57.1  127.0  9.5   -8.9  2.2   
Crvi_A_04 LEU A 26  E . . . . . . - C K . . ? 0.821  51.4  -45.7  -103.0 -60.6  6.2   -10.1 0.8   
Crvi_A_04 CYS A 27  E . . . . . . - C K I . ? -0.915 52.3  -98.1  -159.6 175.9  4.2   -7.1  -0.5  
Crvi_A_04 ALA A 28  E . . . . . . - C K I . ? -0.677 32.6  -171.7 -105.6 164.5  3.1   -3.6  0.3   
Crvi_A_04 GLY A 29  E . . . . . . - C K I K ? -0.897 19.4  -122.0 -143.5 174.4  -0.2  -2.4  1.7   
Crvi_A_04 THR A 30  E . . . . . . - C K I K ? -0.989 16.3  -136.3 -128.3 123.2  -2.1  0.8   2.4   
Crvi_A_04 LEU A 31  E . . . . . . + C K . K ? -0.655 25.7  173.0  -71.6  119.7  -3.4  1.9   5.8   
Crvi_A_04 ILE A 32  . . . . . . . - . . . . ? 0.599  68.2  -12.3  -113.1 -8.5   -7.0  3.1   5.1   
Crvi_A_04 ASN A 33  S . . . . . S - . . . . ? -0.907 89.0  -74.4  -165.4 -172.1 -7.9  3.6   8.9   
Crvi_A_04 GLU A 34  S . . . . . S + . . . . ? 0.720  130.0 27.0   -68.9  -9.2   -6.5  2.7   12.4  
Crvi_A_04 GLU A 35  S . . . . . S + . . . . ? 0.498  109.2 73.6   -128.3 -8.5   -7.7  -1.0  12.0  
Crvi_A_04 TRP A 36  E . . . . . . - C L . L ? -0.940 46.8  -172.2 -129.9 136.7  -7.7  -1.7  8.2   
Crvi_A_04 VAL A 37  E . . . . . . - C L K L ? -0.970 12.7  -151.0 -120.0 132.8  -5.1  -2.3  5.5   
Crvi_A_04 LEU A 38  E . . . . . . + C L K L ? -0.907 30.8  145.6  -101.8 137.4  -5.8  -2.6  1.8   
Crvi_A_04 THR A 39  E . . . . . . - C L K L ? -0.870 50.8  -67.6  -155.8 176.9  -3.5  -4.8  -0.4  
Crvi_A_04 ALA A 40  . . > . . . . - . . . . ? -0.634 33.5  -137.5 -76.4  139.0  -3.4  -7.1  -3.4  
Crvi_A_04 ALA A 41  G . > . . . S + . . . . ? 0.833  103.9 63.9   -61.6  -35.4  -5.1  -10.5 -3.0  
Crvi_A_04 HIS A 42  G . 3 . . . S + . . . . ? 0.620  90.8  69.0   -69.4  -4.1   -2.2  -12.2 -4.8  
Crvi_A_04 CYS A 43  G . < . . . S + . . . . ? 0.411  70.8  130.3  -89.3  0.6    -0.1  -11.1 -1.8  
Crvi_A_04 ASP A 44  . . < . . . . + . . . . ? -0.336 30.3  164.2  -62.2  124.0  -2.0  -13.5 0.4   
Crvi_A_04 SER A 45  . . . . . . . - . . . . ? -0.979 41.6  -101.4 -139.5 152.7  0.4   -15.6 2.4   
Crvi_A_04 LYS A 46  S . . . . . S - . . . . ? -0.590 98.1  -1.3   -75.3  127.4  0.2   -17.8 5.5   
Crvi_A_04 ASN A 47  S . . . . . S + . . . . ? 0.943  83.6  158.4  65.2   68.4   1.5   -16.1 8.7   
Crvi_A_04 PHE A 48  . . . . . . . - . . . . ? -0.843 27.0  -144.9 -117.7 155.1  2.7   -12.6 7.7   
Crvi_A_04 GLN A 49  E . . . . . . - C M J . ? -0.858 8.8   -139.1 -110.8 156.0  3.3   -9.4  9.8   
Crvi_A_04 MET A 50  E . . . . . . - C M J M ? -0.965 10.5  -155.5 -116.8 135.0  2.7   -5.8  8.9   
Crvi_A_04 GLN A 51  E . . . . . . - C M J M ? -0.942 7.2   -164.1 -112.8 135.2  5.0   -3.0  9.8   
Crvi_A_04 PHE A 52  E . . . . . . + C M . M ? -0.836 69.0  21.2   -114.8 145.3  3.9   0.7   10.1  
Crvi_A_04 GLY A 53  S . . . . . S + . . . . ? 0.636  82.0  145.0  79.1   11.9   6.0   3.8   10.2  
Crvi_A_04 VAL A 54  . . . . . . . + . . . . ? -0.751 14.3  157.4  -87.9  123.0  9.0   2.1   8.6   
Crvi_A_04 HIS A 55  S . . . . . S + . . . . ? 0.710  71.7  30.8   -105.4 -40.2  11.1  4.2   6.2   
Crvi_A_04 SER A 56  . . . . . . . - . . . . ? -0.983 62.3  -147.4 -124.1 133.0  14.4  2.2   6.3   
Crvi_A_04 LYS A 57  S . . . . . S + . . . . ? 0.716  107.6 41.1   -65.5  -11.3  14.8  -1.6  6.8   
Crvi_A_04 LYS A 58  S . . . . . S + . . . . ? 0.731  109.0 60.9   -107.2 -29.9  18.0  -0.6  8.6   
Crvi_A_04 VAL A 59  S . . . . . S - . . . . ? -0.915 76.2  -135.5 -111.6 128.9  17.0  2.4   10.6  
Crvi_A_04 LEU A 60  . . . . . . . - . . . . ? -0.577 10.7  -146.2 -84.7  132.9  14.3  2.3   13.3  
Crvi_A_04 ASN A 61  . . > . . . . - . . . . ? -0.788 18.3  -127.8 -90.2  144.5  11.6  5.1   13.5  
Crvi_A_04 GLU A 62  T . 3 . . . S + . . . . ? 0.783  109.6 46.3   -62.7  -27.4  10.3  6.0   17.0  
Crvi_A_04 ASP A 63  T . 3 . . . S + . . . . ? 0.192  80.3  136.9  -105.6 12.8   6.7   5.5   16.0  
Crvi_A_04 GLU A 64  . . < . . . . - . . . . ? -0.401 32.2  -170.9 -60.4  134.1  7.2   2.1   14.1  
Crvi_A_04 GLN A 65  E . . . . . . - C N M . ? -0.998 13.3  -150.7 -131.8 137.5  4.4   -0.4  15.0  
Crvi_A_04 THR A 66  E . . . . . . - C N M . ? -0.943 18.2  -179.0 -110.4 133.5  4.0   -4.1  14.2  
Crvi_A_04 ARG A 67  E . . . . . . - C N M . ? -0.962 18.7  -140.2 -130.3 150.1  0.7   -5.8  13.7  
Crvi_A_04 ASP A 68  . . . . . . . - . . . . ? -0.764 34.8  -102.3 -99.8  147.5  -0.6  -9.3  13.0  
Crvi_A_04 PRO A 69  E . . . . . . - C O N . ? -0.564 33.0  -178.3 -67.8  129.6  -3.5  -10.0 10.7  
Crvi_A_04 LYS A 70  E . . . . . S - C O . . ? 0.829  71.9  -3.4   -85.1  -46.5  -6.7  -10.8 12.7  
Crvi_A_04 GLU A 71  E . . . . . . - C O N . ? -0.991 62.5  -150.2 -148.2 144.9  -8.9  -11.4 9.7   
Crvi_A_04 LYS A 72  E . . . . . . - C O N . ? -0.974 4.2   -166.2 -122.7 134.1  -8.5  -11.3 5.8   
Crvi_A_04 PHE A 73  E . . . . . . - C O N . ? -0.968 6.6   -168.3 -119.4 107.7  -11.2 -10.6 3.3   
Crvi_A_04 ILE A 74  E . . . . . . - C O N . ? -0.896 27.9  -123.0 -99.8  119.5  -10.3 -11.5 -0.2  
Crvi_A_04 CYS A 75  . . . . . . . + . . . . ? -0.606 45.3  164.3  -64.3  93.7   -12.6 -10.1 -2.7  
Crvi_A_04 PRO A 76  . . . . . . . + . . . . ? -0.997 21.7  169.9  -110.5 98.7   -13.7 -13.4 -4.5  
Crvi_A_04 ASN A 77  . . . . . . . - . . . . ? -0.875 38.0  -149.4 -95.9  57.4   -16.8 -13.2 -6.7  
Crvi_A_04 LYS A 78  . . . . . . . + . . . . ? -0.633 56.3  115.1  -2.5   62.6   -15.8 -16.7 -8.0  
Crvi_A_04 LYS A 79  S . . . . . S - . . . . ? -0.226 78.2  -24.5  -141.5 68.7   -16.9 -17.1 -11.4 
Crvi_A_04 ASP A 80  S . . . . . S - . . . . ? 0.895  80.4  -64.2  125.4  94.5   -13.8 -17.4 -13.7 
Crvi_A_04 ASP A 81  . . . . . . . + . . . . ? 0.126  62.7  155.0  55.7   36.4   -10.1 -16.6 -14.0 
Crvi_A_04 GLU A 82  . . > . . . . - . . . . ? -0.737 35.7  -163.6 -116.4 84.9   -10.1 -12.8 -14.0 
Crvi_A_04 ASN A 83  T . 3 . . . S + . . . . ? 0.307  76.8  98.5   -22.8  8.0    -6.9  -11.2 -12.8 
Crvi_A_04 ASP A 84  T . 3 . . . S + . . . . ? 0.547  73.1  52.6   -101.4 6.9    -9.5  -8.3  -12.6 
Crvi_A_04 LYS A 85  . . < . . . . + . . . . ? -0.548 60.6  149.7  -135.9 57.8   -10.2 -8.5  -8.9  
Crvi_A_04 ASP A 86  . . . . . . . + . . . . ? -0.682 32.5  122.9  -90.5  66.5   -6.8  -8.5  -7.1  
Crvi_A_04 ILE A 87  . . . . . . . - . . . . ? -1.000 33.6  -178.7 -137.1 136.0  -7.9  -6.8  -3.8  
Crvi_A_04 MET A 88  E . . . . . . - C P L N ? -0.998 13.4  -152.2 -136.4 130.8  -7.6  -7.9  -0.2  
Crvi_A_04 LEU A 89  E . . . . . . - C P L N ? -0.922 12.8  -161.3 -103.4 131.7  -8.8  -6.3  3.0   
Crvi_A_04 ILE A 90  E . . . . . . - C P L N ? -0.959 7.1   -151.2 -120.6 121.5  -6.9  -7.0  6.2   
Crvi_A_04 LYS A 91  E . . . . . . - C P L N ? -0.770 24.3  -128.1 -83.0  133.9  -8.2  -6.4  9.8   
Crvi_A_04 LEU A 92  E . . . . . . - C P . N ? -0.462 9.9   -128.2 -81.2  150.5  -5.5  -5.7  12.3  
Crvi_A_04 ASP A 93  S . . . . . S + . . . . ? 0.756  98.4  4.7    -69.1  -19.0  -5.3  -7.7  15.6  
Crvi_A_04 SER A 94  S . . . . . S - . . . . ? -0.968 92.1  -92.1  -157.8 149.6  -5.2  -4.1  17.3  
Crvi_A_04 PRO A 95  P . . . . > . - . . . . ? -0.291 37.0  -126.9 -63.9  147.5  -5.5  -0.4  16.1  
Crvi_A_04 VAL A 96  P . . . . P . - . . . . ? -0.673 22.1  -119.3 -86.0  152.7  -2.4  1.6   15.1  
Crvi_A_04 SER A 97  P . . . . P . - . . . . ? -0.787 27.1  -115.2 -94.0  128.1  -1.7  5.0   16.7  
Crvi_A_04 ASN A 98  P . . . . < . + . . . . ? -0.394 50.6  152.3  -56.3  137.2  -1.5  8.0   14.4  
Crvi_A_04 SER A 99  . . . . . . . - . . . . ? -0.825 62.1  -73.7  -149.9 -172.3 1.9   9.6   14.3  
Crvi_A_04 GLU A 100 S . . . . . S + . . . . ? 0.823  133.7 29.5   -58.9  -30.3  4.3   11.6  12.3  
Crvi_A_04 HIS A 101 S . . . . . S + . . . . ? 0.328  113.7 67.8   -119.4 6.1    5.0   8.5   10.1  
Crvi_A_04 ILE A 102 . . . . . . . + . . . . ? -0.960 56.4  140.5  -132.7 112.4  1.7   6.7   10.4  
Crvi_A_04 ALA A 103 . . . . . . . - . . . . ? -0.953 45.0  -115.3 -152.3 138.4  -1.5  8.1   8.9   
Crvi_A_04 PRO A 104 P . . . . > . - . . . . ? -0.342 24.3  -133.3 -72.5  153.7  -4.4  6.6   7.0   
Crvi_A_04 LEU A 105 P . . . . P . - . . . . ? -0.858 24.9  -115.9 -102.1 138.5  -5.2  7.4   3.3   
Crvi_A_04 SER A 106 P . . . . P . - . . . . ? -0.421 24.8  -115.6 -75.1  143.7  -8.7  8.3   2.3   
Crvi_A_04 LEU A 107 P . . . . P . - . . . . ? -0.406 44.4  -91.4  -69.3  151.6  -10.7 6.1   -0.0  
Crvi_A_04 PRO A 108 P . . . . < . - . . . . ? -0.398 25.9  -164.6 -69.1  142.8  -11.6 7.7   -3.3  
Crvi_A_04 SER A 109 S . . . . . S + . . . . ? 0.606  80.6  13.9   -96.0  -18.9  -14.8 9.6   -3.7  
Crvi_A_04 SER A 110 S . . . . . S - . . . . ? -0.969 89.5  -92.0  -150.1 156.7  -14.6 9.5   -7.5  
Crvi_A_04 PRO A 111 P . . . . > . - . . . . ? -0.404 50.0  -101.5 -67.6  152.0  -12.5 7.7   -10.2 
Crvi_A_04 PRO A 112 P . . . . P . - . . . . ? -0.386 36.9  -116.0 -68.2  153.4  -9.3  9.4   -11.4 
Crvi_A_04 SER A 113 P . > . . P . - . . . . ? -0.623 33.4  -96.5  -86.6  144.9  -9.4  11.3  -14.8 
Crvi_A_04 VAL A 114 T . 3 . . < S + . . . . ? -0.386 113.8 26.7   -54.9  130.9  -7.3  10.2  -17.7 
Crvi_A_04 GLY A 115 T . 3 . . . S + . . . . ? 0.280  86.9  140.7  97.4   -15.1  -4.1  12.2  -17.8 
Crvi_A_04 SER A 116 . . < . . . . - . . . . ? -0.385 54.7  -122.3 -60.0  143.5  -4.1  12.8  -14.0 
Crvi_A_04 VAL A 117 E . . . . . . - B D C . ? -0.803 35.4  -172.2 -88.6  123.2  -0.7  12.6  -12.4 
Crvi_A_04 CYS A 118 E . . . . . . - B D C D ? -0.857 20.2  -123.8 -119.7 153.7  -0.6  10.0  -9.7  
Crvi_A_04 ARG A 119 E . . . . . . - B D C D ? -0.839 22.7  -168.5 -100.4 132.8  1.9   9.0   -7.1  
Crvi_A_04 ILE A 120 E . . . . . . + B D C D ? -0.905 8.1   174.8  -115.4 149.8  3.3   5.4   -6.8  
Crvi_A_04 MET A 121 E . . . . . . + B D C . ? -0.995 9.5   136.8  -150.0 148.2  5.3   4.1   -4.0  
Crvi_A_04 GLY A 122 E . . . . . . - B D C . ? -0.989 51.5  -116.0 -175.6 178.8  6.7   0.7   -3.0  
Crvi_A_04 TRP A 123 S . . . . . S + . . . . ? 0.005  73.5  114.8  -116.4 13.2   9.5   -1.6  -1.7  
Crvi_A_04 GLY A 124 S . . . . . S - . . . . ? 0.044  76.1  -52.8  -76.4  -167.7 10.0  -3.6  -4.8  
Crvi_A_04 THR A 125 . . . . . . . - . . . . ? -0.390 35.2  -152.4 -71.7  150.2  13.1  -3.8  -7.2  
Crvi_A_04 ILE A 126 S . . . . . S + . . . . ? 0.315  76.2  73.9   -104.5 1.0    14.7  -0.5  -8.7  
Crvi_A_04 THR A 127 S . . . . . S - . . . . ? -0.946 73.1  -142.6 -120.8 138.2  16.0  -2.2  -11.8 
Crvi_A_04 PRO A 128 S . . . . . S + . . . . ? 0.803  101.0 15.9   -67.3  -24.1  13.9  -3.3  -14.8 
Crvi_A_04 THR A 129 S . . . . . S + . . . . ? 0.685  120.2 59.2   -125.3 -32.3  15.9  -6.5  -15.4 
Crvi_A_04 LYS A 130 S . . . . . S - . . . . ? -0.945 83.3  -123.4 -110.8 121.9  18.1  -7.1  -12.2 
Crvi_A_04 GLU A 131 . . . . . . . + . . . . ? -0.547 41.8  166.1  -67.7  95.5   16.3  -7.6  -8.9  
Crvi_A_04 THR A 132 . . . . . . . - . . . . ? -0.987 18.6  -161.5 -108.9 118.0  17.8  -4.9  -6.7  
Crvi_A_04 TYR A 133 . . . . . . . - . . . . ? -0.879 9.0   -149.5 -105.4 107.3  15.8  -4.2  -3.5  
Crvi_A_04 PRO A 134 . . . . . . . - . . . . ? -0.322 18.7  -124.6 -70.3  160.3  16.6  -0.9  -1.8  
Crvi_A_04 ASP A 135 S . . . . . S + . . . . ? 0.700  95.7  47.0   -76.8  -17.7  16.4  -0.4  2.0   
Crvi_A_04 VAL A 136 S . . . . . S - . . . . ? -0.845 95.0  -98.2  -122.8 157.6  14.0  2.5   1.6   
Crvi_A_04 PRO A 137 . . . . . . . - . . . . ? -0.418 32.8  -140.4 -73.3  150.6  10.8  2.9   -0.5  
Crvi_A_04 HIS A 138 E . . . . . . - B E B C ? -0.877 13.9  -161.9 -112.0 148.0  10.9  4.7   -3.9  
Crvi_A_04 CYS A 139 E . . . . . . + B E B C ? -0.936 11.7  168.5  -129.3 148.8  8.3   7.1   -5.3  
Crvi_A_04 ALA A 140 E . . . . . . - B E . C ? -0.988 33.8  -112.6 -153.8 152.0  7.5   8.5   -8.7  
Crvi_A_04 ASN A 141 E . . . . . . + B E . C ? -0.757 38.3  176.7  -86.1  135.5  4.9   10.4  -10.6 
Crvi_A_04 ILE A 142 E . . . . . . - B E . C ? -0.947 22.8  -119.3 -138.0 157.9  2.9   8.5   -13.2 
Crvi_A_04 ASN A 143 E . . . . . . - B E E C ? -0.768 20.2  -121.2 -102.9 143.2  -0.1  9.2   -15.5 
Crvi_A_04 ILE A 144 E . . . . . . - B E E . ? -0.621 36.5  -151.5 -73.2  134.1  -3.4  7.6   -15.8 
Crvi_A_04 LEU A 145 E . . . . . . - B E E . ? -0.709 20.6  -91.0  -110.3 161.3  -3.9  6.2   -19.2 
Crvi_A_04 ASP A 146 . . > > . . . - . . . . ? -0.417 33.2  -124.4 -67.5  139.8  -6.9  5.6   -21.4 
Crvi_A_04 HIS A 147 H . 3 > . . S + . . . . ? 0.842  111.6 57.7   -52.7  -38.5  -8.4  2.1   -21.0 
Crvi_A_04 ALA A 148 H . 3 > . . S + . . . . ? 0.850  101.2 56.2   -61.8  -38.3  -7.9  1.5   -24.8 
Crvi_A_04 VAL A 149 H . < > . . S + . . . . ? 0.907  109.3 47.0   -61.0  -39.9  -4.2  2.2   -24.5 
Crvi_A_04 CYS A 150 H . . X . . S + . . . . ? 0.908  109.4 51.8   -69.6  -45.0  -4.0  -0.6  -21.9 
Crvi_A_04 GLN A 151 H . . < . . S + . . . . ? 0.866  110.4 49.8   -61.3  -35.8  -6.1  -3.1  -23.9 
Crvi_A_04 ALA A 152 H . . < . . S + . . . . ? 0.773  108.1 54.2   -74.3  -25.7  -3.8  -2.5  -26.8 
Crvi_A_04 ALA A 153 H . . < . . S + . . . . ? 0.738  106.0 54.3   -82.8  -24.9  -0.7  -3.1  -24.6 
Crvi_A_04 TYR A 154 . . . < . . . - . . . . ? -0.924 61.7  -150.8 -123.4 136.2  -1.7  -6.5  -23.2 
Crvi_A_04 PRO A 155 S . . . . . S + . . . . ? 0.757  85.7  71.4   -70.0  -23.3  -2.6  -9.8  -24.9 
Crvi_A_04 ARG A 156 S . . . . . S - . . . . ? -0.577 103.6 -81.7  -92.6  158.2  -4.7  -10.6 -21.8 
Crvi_A_04 PRO A 157 . . . . . . . - . . . . ? -0.360 35.7  -166.8 -69.5  119.6  -8.1  -8.9  -20.9 
Crvi_A_04 VAL A 158 . . . . . . . - . . . . ? -0.982 22.9  -156.0 -89.9  114.7  -7.7  -5.4  -19.0 
Crvi_A_04 THR A 159 . . > . . . . - . . . . ? -0.414 31.6  -98.9  -94.4  173.0  -11.2 -4.8  -17.7 
Crvi_A_04 SER A 160 T . 3 . . . S + . . . . ? 0.595  119.5 68.0   -64.6  -9.5   -13.0 -1.6  -16.7 
Crvi_A_04 THR A 161 T . 3 . . . S + . . . . ? 0.306  90.4  80.6   -93.4  7.2    -12.2 -2.4  -13.1 
Crvi_A_04 THR A 162 E . < . . . . - B F . F ? -0.885 67.1  -145.1 -116.2 143.1  -8.5  -1.8  -13.7 
Crvi_A_04 LEU A 163 E . . . . . . - B F . F ? -0.897 10.8  -151.2 -99.6  141.9  -6.4  1.4   -13.9 
Crvi_A_04 CYS A 164 E . . . . . . + B F E F ? -0.959 18.1  173.5  -114.0 133.5  -3.6  1.8   -16.2 
Crvi_A_04 ALA A 165 E . . . . . . + B F E F ? -0.999 20.2  99.5   -140.3 135.9  -0.7  4.0   -15.4 
Crvi_A_04 GLY A 166 E . . . . . . - B F E . ? -0.978 62.8  -83.0  175.8  179.7  2.5   4.6   -17.2 
Crvi_A_04 THR A 167 . . > . . . . - . . . . ? -0.973 27.9  -140.8 -110.4 124.4  4.6   6.8   -19.4 
Crvi_A_04 GLN A 168 T . 3 . . . S + . . . . ? 0.858  107.9 45.3   -53.5  -34.4  4.1   6.2   -23.2 
Crvi_A_04 GLN A 169 T . 3 . . . S - . . . . ? 0.544  113.7 -130.3 -85.6  -5.6   7.8   6.7   -23.7 
Crvi_A_04 GLY A 170 . . < . . . . + . . . . ? -0.305 65.9  117.0  82.3   178.2  8.6   4.4   -20.7 
Crvi_A_04 GLY A 171 . . . . . . . + . . . . ? 0.049  67.8  67.8   113.2  -29.1  10.9  5.1   -17.8 
Crvi_A_04 LYS A 172 . . . . . . . + . . . . ? -0.991 60.3  116.6  -128.5 133.5  8.5   5.1   -14.8 
Crvi_A_04 ASP A 173 B . . . . . . - A B A . ? -0.977 59.3  -89.3  -177.0 161.1  6.7   2.1   -13.4 
Crvi_A_04 THR A 174 . . . . . . . - . . . . ? -0.710 47.1  -164.8 -80.2  148.1  6.1   -0.3  -10.5 
Crvi_A_04 CYS A 175 . . > . . . . - . . . . ? -0.561 35.3  -42.2  -125.1 -177.1 8.3   -3.3  -10.5 
Crvi_A_04 ARG A 176 T . 3 . . . S + . . . . ? -0.283 123.3 25.3   -53.3  132.6  8.6   -6.7  -9.0  
Crvi_A_04 GLY A 177 T . 3 . . . S + . . . . ? 0.156  91.6  99.1   100.3  -13.6  7.8   -6.6  -5.2  
Crvi_A_04 ASP A 178 . . X . . . . + . . . . ? 0.383  48.9  139.6  -88.1  1.5    5.6   -3.5  -5.3  
Crvi_A_04 SER A 179 T . 3 . . . . + . . . . ? -0.224 68.7  18.9   -48.8  134.4  2.5   -5.6  -5.3  
Crvi_A_04 GLY A 180 T . 3 . . . S + . . . . ? 0.290  93.5  136.0  88.4   -11.9  -0.2  -4.2  -3.1  
Crvi_A_04 GLY A 181 . . < . . . . - . . . . ? -0.285 56.1  -94.8  -69.2  163.5  1.3   -0.8  -3.0  
Crvi_A_04 PRO A 182 E . . . . . . - B G . G ? -0.489 17.2  -157.0 -94.1  139.9  -0.8  2.4   -3.5  
Crvi_A_04 LEU A 183 E . . . . . . - B G D G ? -0.986 24.5  -164.0 -99.3  114.7  -1.6  4.6   -6.5  
Crvi_A_04 ILE A 184 E . . . . . . + B G D G ? -0.897 12.8  178.2  -113.8 120.3  -2.4  8.0   -5.2  
Crvi_A_04 CYS A 185 E . > . . . S - B G D G ? -0.982 73.2  -13.8  -121.8 125.2  -4.2  10.7  -7.2  
Crvi_A_04 ASN A 186 T . 3 . . . S - . . . . ? 0.896  129.7 -53.5  54.5   32.7   -5.2  14.1  -5.8  
Crvi_A_04 GLY A 187 T . 3 . . . S + . . . . ? 0.538  116.4 109.2  86.2   5.5    -4.4  12.8  -2.3  
Crvi_A_04 GLN A 188 E . < . . . S - B H G . ? -0.908 76.7  -108.6 -118.7 152.8  -6.7  9.8   -2.6  
Crvi_A_04 PHE A 189 E . . . . . . + B H G . ? -0.623 46.5  160.7  -77.8  102.8  -6.1  6.0   -2.8  
Crvi_A_04 GLN A 190 E . . . . . . + B H . . ? 0.694  52.5  15.3   -105.6 -19.6  -7.0  5.2   -6.4  
Crvi_A_04 GLY A 191 E . . . . . . - B H G H ? -0.984 52.0  -135.2 -156.4 161.0  -5.3  1.9   -7.1  
Crvi_A_04 ILE A 192 E . . . . . . - B H G H ? -0.981 39.2  -113.3 -117.8 122.9  -3.6  -1.3  -5.9  
Crvi_A_04 VAL A 193 E . . . . . . + B H . H ? -0.414 50.0  159.4  -55.3  124.6  -0.5  -2.4  -7.7  
Crvi_A_04 SER A 194 E . . . . . . - B H . . ? 0.803  50.0  -37.6  -116.9 -60.5  -1.6  -5.7  -9.4  
Crvi_A_04 TRP A 195 E . . . . . . + B H . H ? -0.944 51.8  163.0  -161.7 174.0  0.6   -6.7  -12.3 
Crvi_A_04 GLY A 196 . . . . . . . - . . . . ? -0.973 41.9  -51.3  -179.8 -177.4 2.6   -5.5  -15.4 
Crvi_A_04 GLY A 197 . . . . . . . - . . . . ? -0.320 53.2  -107.3 -72.3  157.9  5.2   -6.2  -17.9 
Crvi_A_04 HIS A 198 S . . . . . S + . . . . ? -0.983 107.9 42.2   -127.8 121.0  8.8   -7.5  -17.3 
Crvi_A_04 PRO A 199 S . . . . . S - . . . . ? 0.441  101.4 -135.7 -68.1  141.0  11.2  -5.7  -17.6 
Crvi_A_04 CYS A 200 S . . . . . S + . . . . ? -0.353 80.7  39.6   -68.1  153.9  9.2   -2.8  -15.9 
Crvi_A_04 GLY A 201 S . . . . . S + . . . . ? 0.732  77.9  155.7  84.6   17.5   9.2   0.8   -17.3 
Crvi_A_04 GLN A 202 . . > . . . . - . . . . ? -0.568 51.6  -95.7  -77.2  147.8  9.0   -0.3  -21.0 
Crvi_A_04 ALA A 203 T . 3 . . . S + . . . . ? -0.343 108.5 6.8    -58.8  135.3  7.6   2.1   -23.6 
Crvi_A_04 ARG A 204 T . 3 . . . S + . . . . ? 0.747  105.5 107.6  67.1   16.7   3.9   1.5   -24.3 
Crvi_A_04 GLU A 205 . . < . . . . - . . . . ? -0.723 52.1  -173.6 -124.4 81.1   3.8   -1.0  -21.5 
Crvi_A_04 PRO A 206 . . . . . . . - . . . . ? -0.282 26.7  -105.5 -71.4  158.1  1.8   0.6   -18.6 
Crvi_A_04 GLY A 207 E . . . . . . - B I F . ? -0.534 31.2  -129.2 -73.5  155.8  1.4   -0.9  -15.1 
Crvi_A_04 VAL A 208 E . . . . . . - B I F H ? -0.927 25.2  -175.5 -115.5 131.8  -1.9  -2.4  -14.1 
Crvi_A_04 TYR A 209 E . . . . . . - B I F H ? -0.936 32.0  -114.2 -127.6 138.8  -3.7  -1.5  -10.9 
Crvi_A_04 THR A 210 E . . . . . . - B I F H ? -0.691 39.1  -122.5 -68.1  124.9  -6.9  -2.7  -9.2  
Crvi_A_04 LYS A 211 E . > . . . . - B I . H ? -0.633 24.5  -166.9 -74.1  109.4  -9.4  0.3   -9.4  
Crvi_A_04 VAL A 212 G . > . . . S + . . . . ? 0.839  79.2  68.4   -69.4  -35.5  -10.2 0.9   -5.7  
Crvi_A_04 PHE A 213 G . > . . . S + . . . . ? 0.871  94.7  56.7   -53.5  -38.7  -13.2 3.2   -6.5  
Crvi_A_04 ASP A 214 G . < . . . S + . . . . ? 0.632  111.4 44.7   -70.2  -10.3  -15.2 0.2   -7.9  
Crvi_A_04 TYR A 215 G . < > . . S + . . . . ? 0.259  77.1  104.2  -119.5 9.2    -14.7 -1.6  -4.6  
Crvi_A_04 THR A 216 H . < > . . S + . . . . ? 0.887  83.2  51.1   -61.8  -39.1  -15.5 1.2   -2.1  
Crvi_A_04 ASP A 217 H . . > . . S + . . . . ? 0.930  112.0 47.0   -62.3  -45.2  -19.0 -0.3  -1.4  
Crvi_A_04 TRP A 218 H . . > . . S + . . . . ? 0.923  113.6 48.8   -60.8  -44.7  -17.4 -3.7  -0.7  
Crvi_A_04 ILE A 219 H . . X . . S + . . . . ? 0.941  112.6 46.6   -61.5  -49.1  -14.8 -2.2  1.5   
Crvi_A_04 GLN A 220 H . . X . . S + . . . . ? 0.851  107.9 56.1   -66.9  -39.9  -17.2 -0.2  3.5   
Crvi_A_04 SER A 221 H . . X . . S + . . . . ? 0.870  110.1 46.2   -59.2  -41.0  -19.6 -3.1  4.0   
Crvi_A_04 ILE A 222 H . . X . . S + . . . . ? 0.931  112.9 49.0   -67.1  -45.9  -16.8 -5.2  5.5   
Crvi_A_04 ILE A 223 H . > < . . S + . . . . ? 0.903  112.7 47.7   -63.4  -43.2  -15.6 -2.4  7.8   
Crvi_A_04 ALA A 224 H . 3 < . . S + . . . . ? 0.812  109.6 53.6   -67.6  -32.6  -19.2 -1.6  9.0   
Crvi_A_04 GLY A 225 H . 3 < . . . . . . . . ? 0.571  .     .      -84.6  -6.8   -20.0 -5.3  9.7   
Crvi_A_04 ASN A 226 . . < < . . . . . . . . ? -0.896 .     .      -125.1 .      -16.9 -5.9  11.9  
# 
loop_
_dssp_struct_ladder.id 
_dssp_struct_ladder.sheet_id 
_dssp_struct_ladder.range_id_1 
_dssp_struct_ladder.range_id_2 
_dssp_struct_ladder.type 
_dssp_struct_ladder.beg_1_label_comp_id 
_dssp_struct_ladder.beg_1_label_asym_id 
_dssp_struct_ladder.beg_1_label_seq_id 
_dssp_struct_ladder.pdbx_beg_1_PDB_ins_code 
_dssp_struct_ladder.end_1_label_comp_id 
_dssp_struct_ladder.end_1_label_asym_id 
_dssp_struct_ladder.end_1_label_seq_id 
_dssp_struct_ladder.pdbx_end_1_PDB_ins_code 
_dssp_struct_ladder.beg_1_auth_comp_id 
_dssp_struct_ladder.beg_1_auth_asym_id 
_dssp_struct_ladder.beg_1_auth_seq_id 
_dssp_struct_ladder.end_1_auth_comp_id 
_dssp_struct_ladder.end_1_auth_asym_id 
_dssp_struct_ladder.end_1_auth_seq_id 
_dssp_struct_ladder.beg_2_label_comp_id 
_dssp_struct_ladder.beg_2_label_asym_id 
_dssp_struct_ladder.beg_2_label_seq_id 
_dssp_struct_ladder.pdbx_beg_2_PDB_ins_code 
_dssp_struct_ladder.end_2_label_comp_id 
_dssp_struct_ladder.end_2_label_asym_id 
_dssp_struct_ladder.end_2_label_seq_id 
_dssp_struct_ladder.pdbx_end_2_PDB_ins_code 
_dssp_struct_ladder.beg_2_auth_comp_id 
_dssp_struct_ladder.beg_2_auth_asym_id 
_dssp_struct_ladder.beg_2_auth_seq_id 
_dssp_struct_ladder.end_2_auth_comp_id 
_dssp_struct_ladder.end_2_auth_asym_id 
_dssp_struct_ladder.end_2_auth_seq_id 
A A A B anti-parallel THR A 3   ? THR A 3   ? THR A 3   THR A 3   ASP A 173 ? ASP A 173 ? ASP A 173 ASP A 173 
B B C E anti-parallel ASP A 6   ? GLU A 7   ? ASP A 6   GLU A 7   CYS A 139 ? HIS A 138 ? CYS A 139 HIS A 138 
C B D E anti-parallel VAL A 117 ? GLY A 122 ? VAL A 117 GLY A 122 ASN A 143 ? HIS A 138 ? ASN A 143 HIS A 138 
D B D G anti-parallel CYS A 118 ? ILE A 120 ? CYS A 118 ILE A 120 CYS A 185 ? LEU A 183 ? CYS A 185 LEU A 183 
E B E F anti-parallel ASN A 143 ? LEU A 145 ? ASN A 143 LEU A 145 GLY A 166 ? CYS A 164 ? GLY A 166 CYS A 164 
F B F I anti-parallel THR A 162 ? ALA A 165 ? THR A 162 ALA A 165 THR A 210 ? GLY A 207 ? THR A 210 GLY A 207 
G B G H anti-parallel PRO A 182 ? CYS A 185 ? PRO A 182 CYS A 185 ILE A 192 ? GLN A 188 ? ILE A 192 GLN A 188 
H B H I anti-parallel GLY A 191 ? TRP A 195 ? GLY A 191 TRP A 195 LYS A 211 ? VAL A 208 ? LYS A 211 VAL A 208 
I C J K anti-parallel LEU A 16  ? ASN A 21  ? LEU A 16  ASN A 21  THR A 30  ? ARG A 24  ? THR A 30  ARG A 24  
J C J M anti-parallel VAL A 18  ? PHE A 20  ? VAL A 18  PHE A 20  GLN A 51  ? GLN A 49  ? GLN A 51  GLN A 49  
K C K L anti-parallel GLY A 29  ? LEU A 31  ? GLY A 29  LEU A 31  THR A 39  ? VAL A 37  ? THR A 39  VAL A 37  
L C L P anti-parallel TRP A 36  ? THR A 39  ? TRP A 36  THR A 39  LYS A 91  ? MET A 88  ? LYS A 91  MET A 88  
M C M N anti-parallel MET A 50  ? PHE A 52  ? MET A 50  PHE A 52  ARG A 67  ? GLN A 65  ? ARG A 67  GLN A 65  
N C O P anti-parallel PRO A 69  ? ILE A 74  ? PRO A 69  ILE A 74  LEU A 92  ? MET A 88  ? LEU A 92  MET A 88  
# 
loop_
_dssp_struct_bridge_pairs.id 
_dssp_struct_bridge_pairs.label_comp_id 
_dssp_struct_bridge_pairs.label_seq_id 
_dssp_struct_bridge_pairs.label_asym_id 
_dssp_struct_bridge_pairs.auth_seq_id 
_dssp_struct_bridge_pairs.auth_asym_id 
_dssp_struct_bridge_pairs.pdbx_PDB_ins_code 
_dssp_struct_bridge_pairs.acceptor_1_label_comp_id 
_dssp_struct_bridge_pairs.acceptor_1_label_seq_id 
_dssp_struct_bridge_pairs.acceptor_1_label_asym_id 
_dssp_struct_bridge_pairs.acceptor_1_auth_seq_id 
_dssp_struct_bridge_pairs.acceptor_1_auth_asym_id 
_dssp_struct_bridge_pairs.acceptor_1_pdbx_PDB_ins_code 
_dssp_struct_bridge_pairs.acceptor_1_energy 
_dssp_struct_bridge_pairs.acceptor_2_label_comp_id 
_dssp_struct_bridge_pairs.acceptor_2_label_seq_id 
_dssp_struct_bridge_pairs.acceptor_2_label_asym_id 
_dssp_struct_bridge_pairs.acceptor_2_auth_seq_id 
_dssp_struct_bridge_pairs.acceptor_2_auth_asym_id 
_dssp_struct_bridge_pairs.acceptor_2_pdbx_PDB_ins_code 
_dssp_struct_bridge_pairs.acceptor_2_energy 
_dssp_struct_bridge_pairs.donor_1_label_comp_id 
_dssp_struct_bridge_pairs.donor_1_label_seq_id 
_dssp_struct_bridge_pairs.donor_1_label_asym_id 
_dssp_struct_bridge_pairs.donor_1_auth_seq_id 
_dssp_struct_bridge_pairs.donor_1_auth_asym_id 
_dssp_struct_bridge_pairs.donor_1_pdbx_PDB_ins_code 
_dssp_struct_bridge_pairs.donor_1_energy 
_dssp_struct_bridge_pairs.donor_2_label_comp_id 
_dssp_struct_bridge_pairs.donor_2_label_seq_id 
_dssp_struct_bridge_pairs.donor_2_label_asym_id 
_dssp_struct_bridge_pairs.donor_2_auth_seq_id 
_dssp_struct_bridge_pairs.donor_2_auth_asym_id 
_dssp_struct_bridge_pairs.donor_2_pdbx_PDB_ins_code 
_dssp_struct_bridge_pairs.donor_2_energy 
1   LEU 1   A 1   A ? ?   ?   ? ?   ? ? ?    ?   ?   ? ?   ? ? ?    THR 3   A 3   A ? -0.5 CYS 175 A 175 A ? -0.4 
2   VAL 2   A 2   A ? GLY 122 A 122 A ? -0.3 THR 174 A 174 A ? -0.2 GLY 5   A 5   A ? -1.1 GLY 4   A 4   A ? -0.3 
3   THR 3   A 3   A ? ASP 173 A 173 A ? -2.4 LEU 1   A 1   A ? -0.5 ASP 173 A 173 A ? -1.8 ASP 6   A 6   A ? -0.1 
4   GLY 4   A 4   A ? ILE 126 A 126 A ? -0.3 VAL 2   A 2   A ? -0.3 THR 3   A 3   A ? -0.2 ASN 141 A 141 A ? -0.2 
5   GLY 5   A 5   A ? VAL 2   A 2   A ? -1.1 ASP 173 A 173 A ? -0.1 GLY 4   A 4   A ? -0.3 GLU 7   A 7   A ? -0.3 
6   ASP 6   A 6   A ? CYS 139 A 139 A ? -2.2 GLY 4   A 4   A ? -0.1 CYS 139 A 139 A ? -3.4 VAL 2   A 2   A ? -0.1 
7   GLU 7   A 7   A ? GLY 5   A 5   A ? -0.3 HIS 138 A 138 A ? -0.2 HIS 138 A 138 A ? -0.3 ASN 9   A 9   A ? -0.2 
8   CYS 8   A 8   A ? PRO 137 A 137 A ? -3.0 HIS 55  A 55  A ? -0.1 ILE 10  A 10  A ? -0.1 GLU 7   A 7   A ? -0.1 
9   ASN 9   A 9   A ? GLU 7   A 7   A ? -0.2 ILE 10  A 10  A ? -0.1 GLU 12  A 12  A ? -1.7 HIS 13  A 13  A ? -0.5 
10  ILE 10  A 10  A ? ASN 11  A 11  A ? -0.3 GLU 12  A 12  A ? -0.2 HIS 13  A 13  A ? -0.3 ASN 9   A 9   A ? -0.1 
11  ASN 11  A 11  A ? GLU 12  A 12  A ? -0.2 HIS 13  A 13  A ? -0.1 ARG 14  A 14  A ? -0.4 ILE 10  A 10  A ? -0.3 
12  GLU 12  A 12  A ? ASN 9   A 9   A ? -1.7 HIS 13  A 13  A ? -0.2 SER 15  A 15  A ? -0.2 ILE 10  A 10  A ? -0.2 
13  HIS 13  A 13  A ? ASN 9   A 9   A ? -0.5 ILE 10  A 10  A ? -0.3 LEU 16  A 16  A ? -1.4 GLY 53  A 53  A ? -0.2 
14  ARG 14  A 14  A ? ASN 11  A 11  A ? -0.4 SER 15  A 15  A ? -0.3 ALA 103 A 103 A ? -2.0 GLY 53  A 53  A ? -0.2 
15  SER 15  A 15  A ? ILE 102 A 102 A ? -0.2 GLU 12  A 12  A ? -0.2 LEU 31  A 31  A ? -2.8 VAL 17  A 17  A ? -0.3 
16  LEU 16  A 16  A ? HIS 13  A 13  A ? -1.4 THR 30  A 30  A ? -0.2 VAL 18  A 18  A ? -0.4 GLY 53  A 53  A ? -0.4 
17  VAL 17  A 17  A ? GLY 29  A 29  A ? -2.7 SER 15  A 15  A ? -0.3 GLY 29  A 29  A ? -1.9 LEU 19  A 19  A ? -0.5 
18  VAL 18  A 18  A ? GLN 51  A 51  A ? -2.0 LEU 16  A 16  A ? -0.4 GLN 51  A 51  A ? -2.7 PHE 20  A 20  A ? -0.5 
19  LEU 19  A 19  A ? CYS 27  A 27  A ? -2.8 VAL 17  A 17  A ? -0.5 LEU 26  A 26  A ? -3.4 CYS 27  A 27  A ? -1.1 
20  PHE 20  A 20  A ? GLN 49  A 49  A ? -2.7 VAL 18  A 18  A ? -0.5 GLN 49  A 49  A ? -2.5 SER 22  A 22  A ? -0.4 
21  ASN 21  A 21  A ? ARG 24  A 24  A ? -2.8 LEU 19  A 19  A ? -0.3 ARG 24  A 24  A ? -2.7 PHE 48  A 48  A ? -0.2 
22  SER 22  A 22  A ? ASN 47  A 47  A ? -0.4 PHE 20  A 20  A ? -0.4 ASN 21  A 21  A ? -0.1 PHE 25  A 25  A ? -0.1 
23  SER 23  A 23  A ? ARG 24  A 24  A ? -0.2 GLN 49  A 49  A ? -0.0 PHE 25  A 25  A ? -0.4 SER 22  A 22  A ? -0.3 
24  ARG 24  A 24  A ? ASN 21  A 21  A ? -2.7 PHE 25  A 25  A ? -0.0 ASN 21  A 21  A ? -2.8 SER 23  A 23  A ? -0.2 
25  PHE 25  A 25  A ? SER 23  A 23  A ? -0.4 PHE 20  A 20  A ? -0.2 PHE 20  A 20  A ? -0.2 ALA 28  A 28  A ? -0.1 
26  LEU 26  A 26  A ? LEU 19  A 19  A ? -3.4 CYS 27  A 27  A ? -0.4 ALA 28  A 28  A ? -0.3 PHE 20  A 20  A ? -0.2 
27  CYS 27  A 27  A ? LEU 19  A 19  A ? -1.1 ASP 178 A 178 A ? -0.1 LEU 19  A 19  A ? -2.8 LEU 26  A 26  A ? -0.4 
28  ALA 28  A 28  A ? SER 179 A 179 A ? -3.3 LEU 26  A 26  A ? -0.3 ALA 40  A 40  A ? -0.5 THR 30  A 30  A ? -0.3 
29  GLY 29  A 29  A ? VAL 17  A 17  A ? -1.9 CYS 27  A 27  A ? -0.3 VAL 17  A 17  A ? -2.7 LEU 31  A 31  A ? -0.4 
30  THR 30  A 30  A ? LEU 38  A 38  A ? -2.8 ALA 28  A 28  A ? -0.3 LEU 38  A 38  A ? -3.2 ILE 32  A 32  A ? -0.5 
31  LEU 31  A 31  A ? SER 15  A 15  A ? -2.8 GLY 29  A 29  A ? -0.4 LEU 105 A 105 A ? -2.7 VAL 37  A 37  A ? -0.2 
32  ILE 32  A 32  A ? TRP 36  A 36  A ? -2.4 THR 30  A 30  A ? -0.5 GLU 34  A 34  A ? -0.2 LEU 107 A 107 A ? -0.2 
33  ASN 33  A 33  A ? TRP 36  A 36  A ? -1.2 SER 106 A 106 A ? -0.1 ILE 32  A 32  A ? -0.2 TRP 36  A 36  A ? -0.2 
34  GLU 34  A 34  A ? ILE 32  A 32  A ? -0.2 GLU 35  A 35  A ? -0.2 VAL 96  A 96  A ? -2.6 SER 94  A 94  A ? -0.1 
35  GLU 35  A 35  A ? PRO 95  A 95  A ? -0.2 TRP 36  A 36  A ? -0.1 LEU 92  A 92  A ? -2.7 VAL 37  A 37  A ? -0.4 
36  TRP 36  A 36  A ? ASN 33  A 33  A ? -0.2 LYS 91  A 91  A ? -0.2 ILE 32  A 32  A ? -2.4 ASN 33  A 33  A ? -1.2 
37  VAL 37  A 37  A ? ILE 90  A 90  A ? -2.3 GLU 35  A 35  A ? -0.4 ILE 90  A 90  A ? -3.1 THR 39  A 39  A ? -0.4 
38  LEU 38  A 38  A ? THR 30  A 30  A ? -3.2 TRP 36  A 36  A ? -0.4 THR 30  A 30  A ? -2.8 ALA 40  A 40  A ? -0.2 
39  THR 39  A 39  A ? MET 88  A 88  A ? -2.7 VAL 37  A 37  A ? -0.4 MET 88  A 88  A ? -2.7 ALA 41  A 41  A ? -0.3 
40  ALA 40  A 40  A ? ALA 28  A 28  A ? -0.5 LEU 38  A 38  A ? -0.2 CYS 43  A 43  A ? -1.6 ILE 87  A 87  A ? -0.2 
41  ALA 41  A 41  A ? THR 39  A 39  A ? -0.3 HIS 42  A 42  A ? -0.3 ASP 44  A 44  A ? -2.0 ALA 40  A 40  A ? -0.1 
42  HIS 42  A 42  A ? CYS 43  A 43  A ? -0.3 MET 88  A 88  A ? -0.0 ALA 41  A 41  A ? -0.3 SER 179 A 179 A ? -0.0 
43  CYS 43  A 43  A ? ALA 40  A 40  A ? -1.6 ALA 28  A 28  A ? -0.1 HIS 42  A 42  A ? -0.3 ALA 41  A 41  A ? -0.2 
44  ASP 44  A 44  A ? ALA 41  A 41  A ? -2.0 THR 39  A 39  A ? -0.0 LYS 46  A 46  A ? -0.3 ALA 41  A 41  A ? -0.0 
45  SER 45  A 45  A ? CYS 43  A 43  A ? -0.1 PHE 48  A 48  A ? -0.0 PHE 48  A 48  A ? -0.4 ASN 47  A 47  A ? -0.3 
46  LYS 46  A 46  A ? ASP 44  A 44  A ? -0.3 ASN 47  A 47  A ? -0.2 ?   ?   ? ?   ? ? ?    ?   ?   ? ?   ? ? ?    
47  ASN 47  A 47  A ? SER 45  A 45  A ? -0.3 PHE 48  A 48  A ? -0.1 SER 22  A 22  A ? -0.4 GLN 49  A 49  A ? -0.3 
48  PHE 48  A 48  A ? SER 45  A 45  A ? -0.4 ASN 21  A 21  A ? -0.2 MET 50  A 50  A ? -0.3 ASN 21  A 21  A ? -0.2 
49  GLN 49  A 49  A ? PHE 20  A 20  A ? -2.5 ASN 47  A 47  A ? -0.3 PHE 20  A 20  A ? -2.7 GLN 51  A 51  A ? -0.5 
50  MET 50  A 50  A ? ARG 67  A 67  A ? -2.9 PHE 48  A 48  A ? -0.3 ARG 67  A 67  A ? -2.7 PHE 52  A 52  A ? -0.4 
51  GLN 51  A 51  A ? VAL 18  A 18  A ? -2.7 GLN 49  A 49  A ? -0.5 VAL 18  A 18  A ? -2.0 GLY 53  A 53  A ? -0.3 
52  PHE 52  A 52  A ? GLN 65  A 65  A ? -3.2 MET 50  A 50  A ? -0.4 GLN 65  A 65  A ? -1.7 ILE 102 A 102 A ? -0.1 
53  GLY 53  A 53  A ? HIS 101 A 101 A ? -0.5 LEU 16  A 16  A ? -0.4 HIS 55  A 55  A ? -0.5 ASP 63  A 63  A ? -0.2 
54  VAL 54  A 54  A ? LEU 16  A 16  A ? -0.3 GLN 51  A 51  A ? -0.2 GLY 53  A 53  A ? -0.2 LYS 57  A 57  A ? -0.1 
55  HIS 55  A 55  A ? GLY 53  A 53  A ? -0.5 VAL 59  A 59  A ? -0.4 LYS 57  A 57  A ? -0.4 VAL 54  A 54  A ? -0.2 
56  SER 56  A 56  A ? VAL 59  A 59  A ? -0.7 VAL 136 A 136 A ? -0.2 HIS 55  A 55  A ? -0.4 VAL 136 A 136 A ? -0.2 
57  LYS 57  A 57  A ? ASP 135 A 135 A ? -1.9 HIS 55  A 55  A ? -0.4 VAL 136 A 136 A ? -0.1 SER 56  A 56  A ? -0.1 
58  LYS 58  A 58  A ? VAL 59  A 59  A ? -0.1 ASP 135 A 135 A ? -0.1 LEU 60  A 60  A ? -0.5 LYS 57  A 57  A ? -0.2 
59  VAL 59  A 59  A ? ?   ?   ? ?   ? ? ?    ?   ?   ? ?   ? ? ?    SER 56  A 56  A ? -0.7 HIS 55  A 55  A ? -0.4 
60  LEU 60  A 60  A ? LYS 58  A 58  A ? -0.5 HIS 55  A 55  A ? -0.1 GLU 62  A 62  A ? -0.3 VAL 54  A 54  A ? -0.1 
61  ASN 61  A 61  A ? VAL 59  A 59  A ? -0.3 SER 56  A 56  A ? -0.1 GLU 64  A 64  A ? -1.6 LEU 60  A 60  A ? -0.0 
62  GLU 62  A 62  A ? LEU 60  A 60  A ? -0.3 ASP 63  A 63  A ? -0.3 ASN 61  A 61  A ? -0.1 LEU 60  A 60  A ? -0.0 
63  ASP 63  A 63  A ? GLY 53  A 53  A ? -0.2 GLN 65  A 65  A ? -0.1 GLU 62  A 62  A ? -0.3 SER 97  A 97  A ? -0.1 
64  GLU 64  A 64  A ? ASN 61  A 61  A ? -1.6 GLY 53  A 53  A ? -0.2 THR 66  A 66  A ? -0.4 GLY 53  A 53  A ? -0.2 
65  GLN 65  A 65  A ? PHE 52  A 52  A ? -1.7 ASP 63  A 63  A ? -0.1 PHE 52  A 52  A ? -3.2 ARG 67  A 67  A ? -0.4 
66  THR 66  A 66  A ? GLU 64  A 64  A ? -0.4 GLN 51  A 51  A ? -0.2 ASP 68  A 68  A ? -0.3 GLN 51  A 51  A ? -0.2 
67  ARG 67  A 67  A ? MET 50  A 50  A ? -2.7 GLN 65  A 65  A ? -0.4 MET 50  A 50  A ? -2.9 GLN 65  A 65  A ? -0.0 
68  ASP 68  A 68  A ? THR 66  A 66  A ? -0.3 GLN 49  A 49  A ? -0.2 ASP 93  A 93  A ? -2.2 LYS 70  A 70  A ? -0.3 
69  PRO 69  A 69  A ? ?   ?   ? ?   ? ? ?    ?   ?   ? ?   ? ? ?    LEU 92  A 92  A ? -0.2 LYS 72  A 72  A ? -0.1 
70  LYS 70  A 70  A ? LYS 91  A 91  A ? -3.4 GLU 71  A 71  A ? -0.4 LYS 72  A 72  A ? -0.3 LEU 92  A 92  A ? -0.2 
71  GLU 71  A 71  A ? LYS 91  A 91  A ? -1.2 PHE 73  A 73  A ? -0.0 LYS 91  A 91  A ? -3.1 PHE 73  A 73  A ? -0.4 
72  LYS 72  A 72  A ? LYS 70  A 70  A ? -0.3 ILE 90  A 90  A ? -0.2 ILE 74  A 74  A ? -0.6 ILE 90  A 90  A ? -0.2 
73  PHE 73  A 73  A ? LEU 89  A 89  A ? -3.4 GLU 71  A 71  A ? -0.4 LEU 89  A 89  A ? -3.1 CYS 75  A 75  A ? -0.6 
74  ILE 74  A 74  A ? LYS 72  A 72  A ? -0.6 MET 88  A 88  A ? -0.2 MET 88  A 88  A ? -0.2 ASP 86  A 86  A ? -0.1 
75  CYS 75  A 75  A ? ILE 87  A 87  A ? -2.0 PHE 73  A 73  A ? -0.6 ASN 77  A 77  A ? -0.5 ILE 87  A 87  A ? -0.3 
76  PRO 76  A 76  A ? ?   ?   ? ?   ? ? ?    ?   ?   ? ?   ? ? ?    LYS 78  A 78  A ? -0.3 ASP 86  A 86  A ? -0.0 
77  ASN 77  A 77  A ? CYS 75  A 75  A ? -0.5 LYS 85  A 85  A ? -0.1 LYS 79  A 79  A ? -0.6 CYS 75  A 75  A ? -0.0 
78  LYS 78  A 78  A ? PRO 76  A 76  A ? -0.3 ASP 81  A 81  A ? -0.1 ASP 81  A 81  A ? -0.0 CYS 75  A 75  A ? -0.0 
79  LYS 79  A 79  A ? ASN 77  A 77  A ? -0.6 ASP 80  A 80  A ? -0.0 GLU 82  A 82  A ? -0.1 ASN 77  A 77  A ? -0.1 
80  ASP 80  A 80  A ? ASP 81  A 81  A ? -0.2 GLU 82  A 82  A ? -0.0 GLU 82  A 82  A ? -1.7 ASN 77  A 77  A ? -0.1 
81  ASP 81  A 81  A ? ASN 83  A 83  A ? -0.1 ASP 84  A 84  A ? -0.1 ASN 83  A 83  A ? -0.9 ASP 80  A 80  A ? -0.2 
82  GLU 82  A 82  A ? ASP 80  A 80  A ? -1.7 ASN 83  A 83  A ? -0.2 LYS 85  A 85  A ? -1.3 LYS 79  A 79  A ? -0.0 
83  ASN 83  A 83  A ? ASP 81  A 81  A ? -0.9 ASP 84  A 84  A ? -0.2 ASP 86  A 86  A ? -0.3 GLU 82  A 82  A ? -0.2 
84  ASP 84  A 84  A ? LYS 85  A 85  A ? -0.2 THR 210 A 210 A ? -0.0 ASN 83  A 83  A ? -0.2 ASP 86  A 86  A ? -0.2 
85  LYS 85  A 85  A ? GLU 82  A 82  A ? -1.3 THR 210 A 210 A ? -0.1 ILE 87  A 87  A ? -1.2 ASP 84  A 84  A ? -0.2 
86  ASP 86  A 86  A ? ASN 83  A 83  A ? -0.3 ASP 84  A 84  A ? -0.2 MET 88  A 88  A ? -0.3 THR 210 A 210 A ? -0.2 
87  ILE 87  A 87  A ? LYS 85  A 85  A ? -1.2 CYS 75  A 75  A ? -0.3 CYS 75  A 75  A ? -2.0 LEU 89  A 89  A ? -0.4 
88  MET 88  A 88  A ? THR 39  A 39  A ? -2.7 ASP 86  A 86  A ? -0.3 THR 39  A 39  A ? -2.7 ILE 90  A 90  A ? -0.5 
89  LEU 89  A 89  A ? PHE 73  A 73  A ? -3.1 ILE 87  A 87  A ? -0.4 PHE 73  A 73  A ? -3.4 LYS 91  A 91  A ? -0.5 
90  ILE 90  A 90  A ? VAL 37  A 37  A ? -3.1 MET 88  A 88  A ? -0.5 VAL 37  A 37  A ? -2.3 LEU 92  A 92  A ? -0.4 
91  LYS 91  A 91  A ? GLU 71  A 71  A ? -3.1 LEU 89  A 89  A ? -0.5 LYS 70  A 70  A ? -3.4 GLU 71  A 71  A ? -1.2 
92  LEU 92  A 92  A ? GLU 35  A 35  A ? -2.7 ILE 90  A 90  A ? -0.4 LYS 91  A 91  A ? -0.0 ARG 67  A 67  A ? -0.0 
93  ASP 93  A 93  A ? ASP 68  A 68  A ? -2.2 SER 94  A 94  A ? -0.2 LEU 92  A 92  A ? -0.1 GLU 35  A 35  A ? -0.0 
94  SER 94  A 94  A ? ASP 68  A 68  A ? -0.2 GLU 34  A 34  A ? -0.1 ASP 93  A 93  A ? -0.2 LYS 70  A 70  A ? -0.0 
95  PRO 95  A 95  A ? ?   ?   ? ?   ? ? ?    ?   ?   ? ?   ? ? ?    SER 97  A 97  A ? -0.2 GLU 35  A 35  A ? -0.2 
96  VAL 96  A 96  A ? GLU 34  A 34  A ? -2.6 ASN 33  A 33  A ? -0.1 ASN 98  A 98  A ? -0.4 LEU 92  A 92  A ? -0.0 
97  SER 97  A 97  A ? PRO 95  A 95  A ? -0.2 ASP 63  A 63  A ? -0.1 SER 99  A 99  A ? -0.1 ILE 102 A 102 A ? -0.0 
98  ASN 98  A 98  A ? VAL 96  A 96  A ? -0.4 HIS 101 A 101 A ? -0.1 GLU 100 A 100 A ? -0.2 ALA 103 A 103 A ? -0.2 
99  SER 99  A 99  A ? ILE 102 A 102 A ? -2.2 ARG 14  A 14  A ? -0.1 ILE 102 A 102 A ? -0.4 GLY 53  A 53  A ? -0.1 
100 GLU 100 A 100 A ? ASN 98  A 98  A ? -0.2 HIS 101 A 101 A ? -0.2 ARG 14  A 14  A ? -0.1 ALA 103 A 103 A ? -0.1 
101 HIS 101 A 101 A ? ILE 102 A 102 A ? -0.1 HIS 13  A 13  A ? -0.1 GLY 53  A 53  A ? -0.5 ALA 103 A 103 A ? -0.4 
102 ILE 102 A 102 A ? SER 99  A 99  A ? -0.4 PHE 52  A 52  A ? -0.1 SER 99  A 99  A ? -2.2 SER 15  A 15  A ? -0.2 
103 ALA 103 A 103 A ? ARG 14  A 14  A ? -2.0 HIS 101 A 101 A ? -0.4 LEU 31  A 31  A ? -0.2 GLY 53  A 53  A ? -0.1 
104 PRO 104 A 104 A ? ?   ?   ? ?   ? ? ?    ?   ?   ? ?   ? ? ?    SER 106 A 106 A ? -0.4 ILE 32  A 32  A ? -0.3 
105 LEU 105 A 105 A ? LEU 31  A 31  A ? -2.7 SER 15  A 15  A ? -0.2 LEU 107 A 107 A ? -0.1 GLN 188 A 188 A ? -0.1 
106 SER 106 A 106 A ? GLY 187 A 187 A ? -0.5 PRO 104 A 104 A ? -0.4 PHE 189 A 189 A ? -2.3 ASN 33  A 33  A ? -0.1 
107 LEU 107 A 107 A ? ILE 32  A 32  A ? -0.2 GLN 188 A 188 A ? -0.2 GLN 190 A 190 A ? -0.1 SER 109 A 109 A ? -0.1 
108 PRO 108 A 108 A ? ?   ?   ? ?   ? ? ?    ?   ?   ? ?   ? ? ?    LEU 107 A 107 A ? -0.1 THR 216 A 216 A ? -0.0 
109 SER 109 A 109 A ? SER 110 A 110 A ? -0.2 LEU 107 A 107 A ? -0.1 LEU 107 A 107 A ? -0.0 GLN 188 A 188 A ? -0.0 
110 SER 110 A 110 A ? ?   ?   ? ?   ? ? ?    ?   ?   ? ?   ? ? ?    SER 109 A 109 A ? -0.2 PHE 213 A 213 A ? -0.1 
111 PRO 111 A 111 A ? ?   ?   ? ?   ? ? ?    ?   ?   ? ?   ? ? ?    SER 113 A 113 A ? -0.1 GLN 190 A 190 A ? -0.0 
112 PRO 112 A 112 A ? ?   ?   ? ?   ? ? ?    ?   ?   ? ?   ? ? ?    VAL 114 A 114 A ? -0.2 GLY 115 A 115 A ? -0.0 
113 SER 113 A 113 A ? VAL 114 A 114 A ? -0.1 PRO 111 A 111 A ? -0.1 SER 116 A 116 A ? -2.3 ILE 144 A 144 A ? -0.3 
114 VAL 114 A 114 A ? GLY 115 A 115 A ? -0.2 PRO 112 A 112 A ? -0.2 LEU 145 A 145 A ? -0.2 VAL 117 A 117 A ? -0.1 
115 GLY 115 A 115 A ? ILE 144 A 144 A ? -2.3 SER 116 A 116 A ? -0.3 VAL 114 A 114 A ? -0.2 LEU 145 A 145 A ? -0.1 
116 SER 116 A 116 A ? SER 113 A 113 A ? -2.3 VAL 117 A 117 A ? -0.1 ILE 144 A 144 A ? -2.3 CYS 118 A 118 A ? -0.5 
117 VAL 117 A 117 A ? ASN 143 A 143 A ? -0.2 VAL 114 A 114 A ? -0.1 ASN 186 A 186 A ? -0.6 ARG 119 A 119 A ? -0.3 
118 CYS 118 A 118 A ? ILE 142 A 142 A ? -4.0 SER 116 A 116 A ? -0.5 ILE 142 A 142 A ? -3.5 ILE 120 A 120 A ? -0.4 
119 ARG 119 A 119 A ? ILE 184 A 184 A ? -4.0 VAL 117 A 117 A ? -0.3 ILE 184 A 184 A ? -3.5 MET 121 A 121 A ? -0.4 
120 ILE 120 A 120 A ? ALA 140 A 140 A ? -2.6 CYS 118 A 118 A ? -0.4 ALA 140 A 140 A ? -1.5 GLY 122 A 122 A ? -0.3 
121 MET 121 A 121 A ? PRO 182 A 182 A ? -1.1 ARG 119 A 119 A ? -0.4 TRP 123 A 123 A ? -0.3 CYS 139 A 139 A ? -0.2 
122 GLY 122 A 122 A ? HIS 138 A 138 A ? -1.4 ILE 120 A 120 A ? -0.3 HIS 138 A 138 A ? -1.7 VAL 2   A 2   A ? -0.3 
123 TRP 123 A 123 A ? GLY 177 A 177 A ? -0.4 MET 121 A 121 A ? -0.3 ASP 178 A 178 A ? -0.1 ILE 126 A 126 A ? -0.1 
124 GLY 124 A 124 A ? THR 125 A 125 A ? -0.2 HIS 138 A 138 A ? -0.1 GLY 177 A 177 A ? -0.3 VAL 2   A 2   A ? -0.2 
125 THR 125 A 125 A ? ARG 176 A 176 A ? -3.0 LEU 1   A 1   A ? -0.3 TYR 133 A 133 A ? -0.2 GLY 124 A 124 A ? -0.2 
126 ILE 126 A 126 A ? THR 132 A 132 A ? -2.1 LYS 130 A 130 A ? -0.1 GLY 4   A 4   A ? -0.3 THR 125 A 125 A ? -0.1 
127 THR 127 A 127 A ? LYS 130 A 130 A ? -0.4 THR 132 A 132 A ? -0.3 THR 132 A 132 A ? -0.2 CYS 200 A 200 A ? -0.2 
128 PRO 128 A 128 A ? ?   ?   ? ?   ? ? ?    ?   ?   ? ?   ? ? ?    CYS 200 A 200 A ? -0.5 THR 127 A 127 A ? -0.1 
129 THR 129 A 129 A ? LYS 130 A 130 A ? -0.2 PRO 199 A 199 A ? -0.2 GLU 131 A 131 A ? -0.5 THR 127 A 127 A ? -0.0 
130 LYS 130 A 130 A ? THR 132 A 132 A ? -0.0 ?   ?   ? ?   ? ? ?    THR 132 A 132 A ? -1.0 THR 127 A 127 A ? -0.4 
131 GLU 131 A 131 A ? THR 129 A 129 A ? -0.5 THR 125 A 125 A ? -0.1 TYR 133 A 133 A ? -0.5 THR 125 A 125 A ? -0.0 
132 THR 132 A 132 A ? LYS 130 A 130 A ? -1.0 THR 127 A 127 A ? -0.2 ILE 126 A 126 A ? -2.1 THR 127 A 127 A ? -0.3 
133 TYR 133 A 133 A ? GLU 131 A 131 A ? -0.5 THR 125 A 125 A ? -0.2 THR 125 A 125 A ? -0.2 GLY 124 A 124 A ? -0.1 
134 PRO 134 A 134 A ? ?   ?   ? ?   ? ? ?    ?   ?   ? ?   ? ? ?    HIS 138 A 138 A ? -0.1 THR 132 A 132 A ? -0.0 
135 ASP 135 A 135 A ? PRO 137 A 137 A ? -0.1 SER 56  A 56  A ? -0.1 LYS 57  A 57  A ? -1.9 LYS 58  A 58  A ? -0.1 
136 VAL 136 A 136 A ? SER 56  A 56  A ? -0.2 LYS 57  A 57  A ? -0.1 SER 56  A 56  A ? -0.2 HIS 138 A 138 A ? -0.1 
137 PRO 137 A 137 A ? ?   ?   ? ?   ? ? ?    ?   ?   ? ?   ? ? ?    CYS 8   A 8   A ? -3.0 CYS 139 A 139 A ? -0.3 
138 HIS 138 A 138 A ? GLY 122 A 122 A ? -1.7 GLU 7   A 7   A ? -0.3 GLY 122 A 122 A ? -1.4 ALA 140 A 140 A ? -0.3 
139 CYS 139 A 139 A ? ASP 6   A 6   A ? -3.4 PRO 137 A 137 A ? -0.3 ASP 6   A 6   A ? -2.2 ASN 141 A 141 A ? -0.3 
140 ALA 140 A 140 A ? ILE 120 A 120 A ? -1.5 HIS 138 A 138 A ? -0.3 ILE 120 A 120 A ? -2.6 ILE 142 A 142 A ? -0.4 
141 ASN 141 A 141 A ? CYS 139 A 139 A ? -0.3 ARG 119 A 119 A ? -0.2 ASN 143 A 143 A ? -0.3 ARG 119 A 119 A ? -0.2 
142 ILE 142 A 142 A ? CYS 118 A 118 A ? -3.5 ALA 140 A 140 A ? -0.4 CYS 118 A 118 A ? -4.0 ILE 144 A 144 A ? -0.3 
143 ASN 143 A 143 A ? GLY 166 A 166 A ? -0.7 ASN 141 A 141 A ? -0.3 GLY 166 A 166 A ? -2.2 LEU 145 A 145 A ? -0.4 
144 ILE 144 A 144 A ? SER 116 A 116 A ? -2.3 ILE 142 A 142 A ? -0.3 GLY 115 A 115 A ? -2.3 ASP 146 A 146 A ? -0.3 
145 LEU 145 A 145 A ? CYS 164 A 164 A ? -3.2 ASN 143 A 143 A ? -0.4 CYS 164 A 164 A ? -0.5 HIS 147 A 147 A ? -0.1 
146 ASP 146 A 146 A ? ILE 144 A 144 A ? -0.3 HIS 147 A 147 A ? -0.1 CYS 150 A 150 A ? -1.4 VAL 149 A 149 A ? -0.9 
147 HIS 147 A 147 A ? ALA 148 A 148 A ? -0.3 VAL 149 A 149 A ? -0.2 GLN 151 A 151 A ? -2.1 ALA 152 A 152 A ? -0.2 
148 ALA 148 A 148 A ? VAL 149 A 149 A ? -0.2 CYS 150 A 150 A ? -0.2 ALA 152 A 152 A ? -1.9 HIS 147 A 147 A ? -0.3 
149 VAL 149 A 149 A ? ASP 146 A 146 A ? -0.9 CYS 150 A 150 A ? -0.2 ALA 153 A 153 A ? -1.1 ALA 148 A 148 A ? -0.2 
150 CYS 150 A 150 A ? ASP 146 A 146 A ? -1.4 ALA 152 A 152 A ? -0.2 TYR 154 A 154 A ? -1.4 ALA 153 A 153 A ? -0.4 
151 GLN 151 A 151 A ? HIS 147 A 147 A ? -2.1 ALA 152 A 152 A ? -0.3 CYS 150 A 150 A ? -0.2 VAL 149 A 149 A ? -0.2 
152 ALA 152 A 152 A ? ALA 148 A 148 A ? -1.9 ALA 153 A 153 A ? -0.2 GLN 151 A 151 A ? -0.3 CYS 150 A 150 A ? -0.2 
153 ALA 153 A 153 A ? VAL 149 A 149 A ? -1.1 CYS 150 A 150 A ? -0.4 GLN 151 A 151 A ? -0.2 ALA 152 A 152 A ? -0.2 
154 TYR 154 A 154 A ? CYS 150 A 150 A ? -1.4 GLN 151 A 151 A ? -0.2 VAL 158 A 158 A ? -0.2 ALA 153 A 153 A ? -0.1 
155 PRO 155 A 155 A ? ?   ?   ? ?   ? ? ?    ?   ?   ? ?   ? ? ?    TYR 154 A 154 A ? -0.1 VAL 158 A 158 A ? -0.0 
156 ARG 156 A 156 A ? PRO 157 A 157 A ? -0.1 ?   ?   ? ?   ? ? ?    TYR 154 A 154 A ? -0.1 VAL 158 A 158 A ? -0.1 
157 PRO 157 A 157 A ? ?   ?   ? ?   ? ? ?    ?   ?   ? ?   ? ? ?    THR 159 A 159 A ? -0.5 ASN 83  A 83  A ? -0.2 
158 VAL 158 A 158 A ? TYR 154 A 154 A ? -0.2 ARG 156 A 156 A ? -0.1 SER 160 A 160 A ? -0.1 GLN 151 A 151 A ? -0.1 
159 THR 159 A 159 A ? PRO 157 A 157 A ? -0.5 SER 160 A 160 A ? -0.1 THR 162 A 162 A ? -1.6 GLN 151 A 151 A ? -0.0 
160 SER 160 A 160 A ? THR 161 A 161 A ? -0.3 VAL 158 A 158 A ? -0.1 THR 159 A 159 A ? -0.1 HIS 147 A 147 A ? -0.0 
161 THR 161 A 161 A ? LEU 163 A 163 A ? -0.0 PHE 213 A 213 A ? -0.0 LYS 211 A 211 A ? -2.6 LEU 163 A 163 A ? -0.4 
162 THR 162 A 162 A ? THR 159 A 159 A ? -1.6 THR 210 A 210 A ? -0.2 CYS 164 A 164 A ? -0.4 THR 210 A 210 A ? -0.2 
163 LEU 163 A 163 A ? TYR 209 A 209 A ? -2.9 THR 161 A 161 A ? -0.4 TYR 209 A 209 A ? -2.8 ALA 165 A 165 A ? -0.5 
164 CYS 164 A 164 A ? LEU 145 A 145 A ? -0.5 THR 162 A 162 A ? -0.4 LEU 145 A 145 A ? -3.2 GLY 166 A 166 A ? -0.4 
165 ALA 165 A 165 A ? GLY 207 A 207 A ? -1.9 LEU 163 A 163 A ? -0.5 GLY 207 A 207 A ? -2.7 THR 167 A 167 A ? -0.3 
166 GLY 166 A 166 A ? ASN 143 A 143 A ? -2.2 CYS 164 A 164 A ? -0.4 ASN 143 A 143 A ? -0.7 GLN 168 A 168 A ? -0.5 
167 THR 167 A 167 A ? LYS 172 A 172 A ? -0.5 ALA 165 A 165 A ? -0.3 GLY 170 A 170 A ? -1.7 ARG 204 A 204 A ? -0.5 
168 GLN 168 A 168 A ? GLY 166 A 166 A ? -0.5 GLN 169 A 169 A ? -0.3 ARG 204 A 204 A ? -1.0 THR 167 A 167 A ? -0.1 
169 GLN 169 A 169 A ? GLY 170 A 170 A ? -0.3 ALA 203 A 203 A ? -0.2 ALA 203 A 203 A ? -0.3 GLN 168 A 168 A ? -0.3 
170 GLY 170 A 170 A ? THR 167 A 167 A ? -1.7 GLN 202 A 202 A ? -0.3 GLN 169 A 169 A ? -0.3 GLN 202 A 202 A ? -0.2 
171 GLY 171 A 171 A ? GLY 201 A 201 A ? -2.4 GLN 168 A 168 A ? -0.1 ASP 173 A 173 A ? -0.4 GLN 202 A 202 A ? -0.1 
172 LYS 172 A 172 A ? THR 167 A 167 A ? -0.1 GLN 202 A 202 A ? -0.1 THR 167 A 167 A ? -0.5 THR 174 A 174 A ? -0.3 
173 ASP 173 A 173 A ? THR 3   A 3   A ? -1.8 GLY 171 A 171 A ? -0.4 THR 3   A 3   A ? -2.4 CYS 175 A 175 A ? -0.3 
174 THR 174 A 174 A ? LYS 172 A 172 A ? -0.3 VAL 2   A 2   A ? -0.3 GLY 201 A 201 A ? -0.2 VAL 2   A 2   A ? -0.2 
175 CYS 175 A 175 A ? LEU 1   A 1   A ? -0.4 ASP 173 A 173 A ? -0.3 ASP 178 A 178 A ? -2.0 SER 179 A 179 A ? -0.1 
176 ARG 176 A 176 A ? GLY 177 A 177 A ? -0.2 THR 174 A 174 A ? -0.2 THR 125 A 125 A ? -3.0 CYS 175 A 175 A ? -0.2 
177 GLY 177 A 177 A ? GLY 124 A 124 A ? -0.3 LEU 26  A 26  A ? -0.1 TRP 123 A 123 A ? -0.4 ARG 176 A 176 A ? -0.2 
178 ASP 178 A 178 A ? CYS 175 A 175 A ? -2.0 LEU 1   A 1   A ? -0.2 GLY 181 A 181 A ? -2.4 VAL 193 A 193 A ? -0.3 
179 SER 179 A 179 A ? GLY 180 A 180 A ? -0.3 LEU 26  A 26  A ? -0.2 ALA 28  A 28  A ? -3.3 SER 194 A 194 A ? -0.2 
180 GLY 180 A 180 A ? VAL 193 A 193 A ? -2.4 GLY 181 A 181 A ? -0.3 SER 179 A 179 A ? -0.3 SER 194 A 194 A ? -0.1 
181 GLY 181 A 181 A ? ASP 178 A 178 A ? -2.4 PRO 182 A 182 A ? -0.1 VAL 193 A 193 A ? -2.7 GLY 180 A 180 A ? -0.3 
182 PRO 182 A 182 A ? ?   ?   ? ?   ? ? ?    ?   ?   ? ?   ? ? ?    MET 121 A 121 A ? -1.1 ILE 184 A 184 A ? -0.5 
183 LEU 183 A 183 A ? GLY 191 A 191 A ? -1.9 GLY 181 A 181 A ? -0.2 GLN 190 A 190 A ? -3.2 GLY 191 A 191 A ? -1.4 
184 ILE 184 A 184 A ? ARG 119 A 119 A ? -3.5 PRO 182 A 182 A ? -0.5 ARG 119 A 119 A ? -4.0 ASN 186 A 186 A ? -0.4 
185 CYS 185 A 185 A ? GLN 188 A 188 A ? -2.3 LEU 183 A 183 A ? -0.5 GLN 188 A 188 A ? -2.0 CYS 118 A 118 A ? -0.2 
186 ASN 186 A 186 A ? VAL 117 A 117 A ? -0.6 ILE 184 A 184 A ? -0.4 CYS 185 A 185 A ? -0.2 PHE 189 A 189 A ? -0.1 
187 GLY 187 A 187 A ? GLN 188 A 188 A ? -0.2 ILE 184 A 184 A ? -0.1 SER 106 A 106 A ? -0.5 PHE 189 A 189 A ? -0.3 
188 GLN 188 A 188 A ? CYS 185 A 185 A ? -2.0 LEU 105 A 105 A ? -0.1 CYS 185 A 185 A ? -2.3 GLN 190 A 190 A ? -0.8 
189 PHE 189 A 189 A ? SER 106 A 106 A ? -2.3 GLY 187 A 187 A ? -0.3 ILE 184 A 184 A ? -0.2 ILE 192 A 192 A ? -0.1 
190 GLN 190 A 190 A ? LEU 183 A 183 A ? -3.2 GLN 188 A 188 A ? -0.8 VAL 212 A 212 A ? -1.6 PHE 213 A 213 A ? -0.5 
191 GLY 191 A 191 A ? LEU 183 A 183 A ? -1.4 LYS 211 A 211 A ? -0.2 LEU 183 A 183 A ? -1.9 VAL 193 A 193 A ? -0.5 
192 ILE 192 A 192 A ? THR 210 A 210 A ? -1.5 GLN 190 A 190 A ? -0.3 THR 210 A 210 A ? -2.6 SER 194 A 194 A ? -0.2 
193 VAL 193 A 193 A ? GLY 181 A 181 A ? -2.7 GLY 191 A 191 A ? -0.5 GLY 180 A 180 A ? -2.4 TYR 209 A 209 A ? -0.2 
194 SER 194 A 194 A ? VAL 208 A 208 A ? -2.3 TRP 195 A 195 A ? -0.4 GLY 196 A 196 A ? -0.3 TYR 209 A 209 A ? -0.2 
195 TRP 195 A 195 A ? VAL 208 A 208 A ? -1.5 SER 179 A 179 A ? -0.0 VAL 208 A 208 A ? -2.7 SER 194 A 194 A ? -0.4 
196 GLY 196 A 196 A ? SER 194 A 194 A ? -0.3 GLY 207 A 207 A ? -0.2 GLY 207 A 207 A ? -0.1 CYS 200 A 200 A ? -0.1 
197 GLY 197 A 197 A ? PRO 206 A 206 A ? -0.4 TRP 195 A 195 A ? -0.3 GLY 201 A 201 A ? -0.1 GLN 202 A 202 A ? -0.1 
198 HIS 198 A 198 A ? PRO 199 A 199 A ? -0.1 CYS 200 A 200 A ? -0.1 CYS 200 A 200 A ? -0.1 THR 129 A 129 A ? -0.1 
199 PRO 199 A 199 A ? ?   ?   ? ?   ? ? ?    ?   ?   ? ?   ? ? ?    GLN 202 A 202 A ? -0.5 THR 129 A 129 A ? -0.2 
200 CYS 200 A 200 A ? PRO 128 A 128 A ? -0.5 GLY 201 A 201 A ? -0.2 CYS 175 A 175 A ? -0.1 ASP 173 A 173 A ? -0.1 
201 GLY 201 A 201 A ? GLU 205 A 205 A ? -0.3 THR 174 A 174 A ? -0.2 GLY 171 A 171 A ? -2.4 ALA 203 A 203 A ? -0.2 
202 GLN 202 A 202 A ? PRO 199 A 199 A ? -0.5 GLU 205 A 205 A ? -0.4 GLU 205 A 205 A ? -1.6 GLY 170 A 170 A ? -0.3 
203 ALA 203 A 203 A ? GLN 169 A 169 A ? -0.3 ARG 204 A 204 A ? -0.2 GLN 169 A 169 A ? -0.2 GLN 168 A 168 A ? -0.2 
204 ARG 204 A 204 A ? GLN 168 A 168 A ? -1.0 THR 167 A 167 A ? -0.5 ALA 203 A 203 A ? -0.2 GLN 168 A 168 A ? -0.1 
205 GLU 205 A 205 A ? GLN 202 A 202 A ? -1.6 THR 167 A 167 A ? -0.4 GLN 202 A 202 A ? -0.4 GLY 201 A 201 A ? -0.3 
206 PRO 206 A 206 A ? ?   ?   ? ?   ? ? ?    ?   ?   ? ?   ? ? ?    GLY 197 A 197 A ? -0.4 GLY 166 A 166 A ? -0.3 
207 GLY 207 A 207 A ? ALA 165 A 165 A ? -2.7 GLY 196 A 196 A ? -0.1 ALA 165 A 165 A ? -1.9 TYR 209 A 209 A ? -0.5 
208 VAL 208 A 208 A ? TRP 195 A 195 A ? -2.7 CYS 164 A 164 A ? -0.2 SER 194 A 194 A ? -2.3 TRP 195 A 195 A ? -1.5 
209 TYR 209 A 209 A ? LEU 163 A 163 A ? -2.8 GLY 207 A 207 A ? -0.5 LEU 163 A 163 A ? -2.9 LYS 211 A 211 A ? -0.5 
210 THR 210 A 210 A ? ILE 192 A 192 A ? -2.6 VAL 208 A 208 A ? -0.3 ILE 192 A 192 A ? -1.5 VAL 212 A 212 A ? -0.8 
211 LYS 211 A 211 A ? THR 161 A 161 A ? -2.6 TYR 209 A 209 A ? -0.5 ASP 214 A 214 A ? -0.8 TYR 215 A 215 A ? -0.2 
212 VAL 212 A 212 A ? GLN 190 A 190 A ? -1.6 THR 210 A 210 A ? -0.8 TYR 215 A 215 A ? -2.5 THR 216 A 216 A ? -0.4 
213 PHE 213 A 213 A ? GLN 190 A 190 A ? -0.5 ASP 214 A 214 A ? -0.3 THR 216 A 216 A ? -1.3 ASP 217 A 217 A ? -0.3 
214 ASP 214 A 214 A ? LYS 211 A 211 A ? -0.8 TYR 215 A 215 A ? -0.3 PHE 213 A 213 A ? -0.3 VAL 212 A 212 A ? -0.2 
215 TYR 215 A 215 A ? VAL 212 A 212 A ? -2.5 LYS 211 A 211 A ? -0.2 ILE 219 A 219 A ? -2.8 ASP 214 A 214 A ? -0.3 
216 THR 216 A 216 A ? PHE 213 A 213 A ? -1.3 VAL 212 A 212 A ? -0.4 GLN 220 A 220 A ? -2.7 SER 221 A 221 A ? -0.2 
217 ASP 217 A 217 A ? PHE 213 A 213 A ? -0.3 ILE 219 A 219 A ? -0.2 SER 221 A 221 A ? -2.3 THR 216 A 216 A ? -0.2 
218 TRP 218 A 218 A ? GLN 220 A 220 A ? -0.2 ILE 219 A 219 A ? -0.2 ILE 222 A 222 A ? -1.7 THR 216 A 216 A ? -0.2 
219 ILE 219 A 219 A ? TYR 215 A 215 A ? -2.8 GLN 220 A 220 A ? -0.2 ILE 223 A 223 A ? -2.2 ASP 217 A 217 A ? -0.2 
220 GLN 220 A 220 A ? THR 216 A 216 A ? -2.7 SER 221 A 221 A ? -0.2 ALA 224 A 224 A ? -2.4 ILE 219 A 219 A ? -0.2 
221 SER 221 A 221 A ? ASP 217 A 217 A ? -2.3 THR 216 A 216 A ? -0.2 GLY 225 A 225 A ? -1.2 GLN 220 A 220 A ? -0.2 
222 ILE 222 A 222 A ? TRP 218 A 218 A ? -1.7 ILE 219 A 219 A ? -0.2 ASN 226 A 226 A ? -0.6 GLN 220 A 220 A ? -0.2 
223 ILE 223 A 223 A ? ILE 219 A 219 A ? -2.2 ALA 224 A 224 A ? -0.2 ASN 226 A 226 A ? -0.7 SER 221 A 221 A ? -0.2 
224 ALA 224 A 224 A ? GLN 220 A 220 A ? -2.4 GLY 225 A 225 A ? -0.2 ILE 223 A 223 A ? -0.2 ILE 222 A 222 A ? -0.2 
225 GLY 225 A 225 A ? SER 221 A 221 A ? -1.2 GLN 220 A 220 A ? -0.2 ALA 224 A 224 A ? -0.2 ILE 223 A 223 A ? -0.2 
226 ASN 226 A 226 A ? ILE 223 A 223 A ? -0.7 ILE 222 A 222 A ? -0.6 ?   ?   ? ?   ? ? ?    ?   ?   ? ?   ? ? ?    
# 
loop_
_dssp_statistics_histogram.entry_id 
_dssp_statistics_histogram.type 
_dssp_statistics_histogram.1 
_dssp_statistics_histogram.2 
_dssp_statistics_histogram.3 
_dssp_statistics_histogram.4 
_dssp_statistics_histogram.5 
_dssp_statistics_histogram.6 
_dssp_statistics_histogram.7 
_dssp_statistics_histogram.8 
_dssp_statistics_histogram.9 
_dssp_statistics_histogram.10 
_dssp_statistics_histogram.11 
_dssp_statistics_histogram.12 
_dssp_statistics_histogram.13 
_dssp_statistics_histogram.14 
_dssp_statistics_histogram.15 
_dssp_statistics_histogram.16 
_dssp_statistics_histogram.17 
_dssp_statistics_histogram.18 
_dssp_statistics_histogram.19 
_dssp_statistics_histogram.20 
_dssp_statistics_histogram.21 
_dssp_statistics_histogram.22 
_dssp_statistics_histogram.23 
_dssp_statistics_histogram.24 
_dssp_statistics_histogram.25 
_dssp_statistics_histogram.26 
_dssp_statistics_histogram.27 
_dssp_statistics_histogram.28 
_dssp_statistics_histogram.29 
_dssp_statistics_histogram.30 
Crvi_A_04 residues_per_alpha_helix        0 0 0 0 0 0 1 0 0 1 0 0 0 0 0 0 0 0 0 0 0 0 0 0 0 0 0 0 0 0 
Crvi_A_04 parallel_bridges_per_ladder     0 0 0 0 0 0 0 0 0 0 0 0 0 0 0 0 0 0 0 0 0 0 0 0 0 0 0 0 0 0 
Crvi_A_04 antiparallel_bridges_per_ladder 1 1 5 4 1 2 0 0 0 0 0 0 0 0 0 0 0 0 0 0 0 0 0 0 0 0 0 0 0 0 
Crvi_A_04 ladders_per_sheet               0 0 0 0 0 1 1 0 0 0 0 0 0 0 0 0 0 0 0 0 0 0 0 0 0 0 0 0 0 0 
# 
loop_
_dssp_statistics_hbond.entry_id 
_dssp_statistics_hbond.type 
_dssp_statistics_hbond.count 
_dssp_statistics_hbond.count_per_100 
Crvi_A_04 O(I)-->H-N(J)          132 58.4 
Crvi_A_04 'PARALLEL BRIDGES'     0   0.0  
Crvi_A_04 'ANTIPARALLEL BRIDGES' 67  29.6 
Crvi_A_04 O(I)-->H-N(I-5)        1   0.4  
Crvi_A_04 O(I)-->H-N(I-4)        1   0.4  
Crvi_A_04 O(I)-->H-N(I-3)        5   2.2  
Crvi_A_04 O(I)-->H-N(I-2)        0   0.0  
Crvi_A_04 O(I)-->H-N(I-1)        0   0.0  
Crvi_A_04 O(I)-->H-N(I+0)        0   0.0  
Crvi_A_04 O(I)-->H-N(I+1)        0   0.0  
Crvi_A_04 O(I)-->H-N(I+2)        14  6.2  
Crvi_A_04 O(I)-->H-N(I+3)        20  8.8  
Crvi_A_04 O(I)-->H-N(I+4)        14  6.2  
Crvi_A_04 O(I)-->H-N(I+5)        0   0.0  
# 
_dssp_statistics.entry_id                       Crvi_A_04 
_dssp_statistics.nr_of_residues                 226 
_dssp_statistics.nr_of_chains                   1 
_dssp_statistics.nr_of_ss_bridges_total         0 
_dssp_statistics.nr_of_ss_bridges_intra_chain   0 
_dssp_statistics.nr_of_ss_bridges_inter_chain   0 
# 
loop_
_chem_comp.id 
_chem_comp.type 
_chem_comp.mon_nstd_flag 
_chem_comp.name 
_chem_comp.formula 
_chem_comp.formula_weight 
ALA 'L-PEPTIDE LINKING' y ALANINE         'C3 H7 N O2'     89.093 
ARG 'L-PEPTIDE LINKING' y ARGININE        'C6 H15 N4 O2'  175.209 
ASN 'L-PEPTIDE LINKING' y ASPARAGINE      'C4 H8 N2 O3'   132.118 
ASP 'L-PEPTIDE LINKING' y 'ASPARTIC ACID' 'C4 H7 N O4'    133.103 
CYS 'L-PEPTIDE LINKING' y CYSTEINE        'C3 H7 N O2 S'  121.158 
GLN 'L-PEPTIDE LINKING' y GLUTAMINE       'C5 H10 N2 O3'  146.144 
GLU 'L-PEPTIDE LINKING' y 'GLUTAMIC ACID' 'C5 H9 N O4'    147.129 
GLY 'PEPTIDE LINKING'   y GLYCINE         'C2 H5 N O2'     75.067 
HIS 'L-PEPTIDE LINKING' y HISTIDINE       'C6 H10 N3 O2'  156.162 
ILE 'L-PEPTIDE LINKING' y ISOLEUCINE      'C6 H13 N O2'   131.173 
LEU 'L-PEPTIDE LINKING' y LEUCINE         'C6 H13 N O2'   131.173 
LYS 'L-PEPTIDE LINKING' y LYSINE          'C6 H15 N2 O2'  147.195 
MET 'L-PEPTIDE LINKING' y METHIONINE      'C5 H11 N O2 S' 149.211 
PHE 'L-PEPTIDE LINKING' y PHENYLALANINE   'C9 H11 N O2'   165.189 
PRO 'L-PEPTIDE LINKING' y PROLINE         'C5 H9 N O2'     115.13 
SER 'L-PEPTIDE LINKING' y SERINE          'C3 H7 N O3'    105.093 
THR 'L-PEPTIDE LINKING' y THREONINE       'C4 H9 N O3'    119.119 
TRP 'L-PEPTIDE LINKING' y TRYPTOPHAN      'C11 H12 N2 O2' 204.225 
TYR 'L-PEPTIDE LINKING' y TYROSINE        'C9 H11 N O3'   181.189 
VAL 'L-PEPTIDE LINKING' y VALINE          'C5 H11 N O2'   117.146 
# 
loop_
_atom_type.symbol 
N 
C 
O 
S 
# 
loop_
_entity_poly_seq.entity_id 
_entity_poly_seq.num 
_entity_poly_seq.mon_id 
_entity_poly_seq.hetero 
1   1 LEU n 
1   2 VAL n 
1   3 THR n 
1   4 GLY n 
1   5 GLY n 
1   6 ASP n 
1   7 GLU n 
1   8 CYS n 
1   9 ASN n 
1  10 ILE n 
1  11 ASN n 
1  12 GLU n 
1  13 HIS n 
1  14 ARG n 
1  15 SER n 
1  16 LEU n 
1  17 VAL n 
1  18 VAL n 
1  19 LEU n 
1  20 PHE n 
1  21 ASN n 
1  22 SER n 
1  23 SER n 
1  24 ARG n 
1  25 PHE n 
1  26 LEU n 
1  27 CYS n 
1  28 ALA n 
1  29 GLY n 
1  30 THR n 
1  31 LEU n 
1  32 ILE n 
1  33 ASN n 
1  34 GLU n 
1  35 GLU n 
1  36 TRP n 
1  37 VAL n 
1  38 LEU n 
1  39 THR n 
1  40 ALA n 
1  41 ALA n 
1  42 HIS n 
1  43 CYS n 
1  44 ASP n 
1  45 SER n 
1  46 LYS n 
1  47 ASN n 
1  48 PHE n 
1  49 GLN n 
1  50 MET n 
1  51 GLN n 
1  52 PHE n 
1  53 GLY n 
1  54 VAL n 
1  55 HIS n 
1  56 SER n 
1  57 LYS n 
1  58 LYS n 
1  59 VAL n 
1  60 LEU n 
1  61 ASN n 
1  62 GLU n 
1  63 ASP n 
1  64 GLU n 
1  65 GLN n 
1  66 THR n 
1  67 ARG n 
1  68 ASP n 
1  69 PRO n 
1  70 LYS n 
1  71 GLU n 
1  72 LYS n 
1  73 PHE n 
1  74 ILE n 
1  75 CYS n 
1  76 PRO n 
1  77 ASN n 
1  78 LYS n 
1  79 LYS n 
1  80 ASP n 
1  81 ASP n 
1  82 GLU n 
1  83 ASN n 
1  84 ASP n 
1  85 LYS n 
1  86 ASP n 
1  87 ILE n 
1  88 MET n 
1  89 LEU n 
1  90 ILE n 
1  91 LYS n 
1  92 LEU n 
1  93 ASP n 
1  94 SER n 
1  95 PRO n 
1  96 VAL n 
1  97 SER n 
1  98 ASN n 
1  99 SER n 
1 100 GLU n 
1 101 HIS n 
1 102 ILE n 
1 103 ALA n 
1 104 PRO n 
1 105 LEU n 
1 106 SER n 
1 107 LEU n 
1 108 PRO n 
1 109 SER n 
1 110 SER n 
1 111 PRO n 
1 112 PRO n 
1 113 SER n 
1 114 VAL n 
1 115 GLY n 
1 116 SER n 
1 117 VAL n 
1 118 CYS n 
1 119 ARG n 
1 120 ILE n 
1 121 MET n 
1 122 GLY n 
1 123 TRP n 
1 124 GLY n 
1 125 THR n 
1 126 ILE n 
1 127 THR n 
1 128 PRO n 
1 129 THR n 
1 130 LYS n 
1 131 GLU n 
1 132 THR n 
1 133 TYR n 
1 134 PRO n 
1 135 ASP n 
1 136 VAL n 
1 137 PRO n 
1 138 HIS n 
1 139 CYS n 
1 140 ALA n 
1 141 ASN n 
1 142 ILE n 
1 143 ASN n 
1 144 ILE n 
1 145 LEU n 
1 146 ASP n 
1 147 HIS n 
1 148 ALA n 
1 149 VAL n 
1 150 CYS n 
1 151 GLN n 
1 152 ALA n 
1 153 ALA n 
1 154 TYR n 
1 155 PRO n 
1 156 ARG n 
1 157 PRO n 
1 158 VAL n 
1 159 THR n 
1 160 SER n 
1 161 THR n 
1 162 THR n 
1 163 LEU n 
1 164 CYS n 
1 165 ALA n 
1 166 GLY n 
1 167 THR n 
1 168 GLN n 
1 169 GLN n 
1 170 GLY n 
1 171 GLY n 
1 172 LYS n 
1 173 ASP n 
1 174 THR n 
1 175 CYS n 
1 176 ARG n 
1 177 GLY n 
1 178 ASP n 
1 179 SER n 
1 180 GLY n 
1 181 GLY n 
1 182 PRO n 
1 183 LEU n 
1 184 ILE n 
1 185 CYS n 
1 186 ASN n 
1 187 GLY n 
1 188 GLN n 
1 189 PHE n 
1 190 GLN n 
1 191 GLY n 
1 192 ILE n 
1 193 VAL n 
1 194 SER n 
1 195 TRP n 
1 196 GLY n 
1 197 GLY n 
1 198 HIS n 
1 199 PRO n 
1 200 CYS n 
1 201 GLY n 
1 202 GLN n 
1 203 ALA n 
1 204 ARG n 
1 205 GLU n 
1 206 PRO n 
1 207 GLY n 
1 208 VAL n 
1 209 TYR n 
1 210 THR n 
1 211 LYS n 
1 212 VAL n 
1 213 PHE n 
1 214 ASP n 
1 215 TYR n 
1 216 THR n 
1 217 ASP n 
1 218 TRP n 
1 219 ILE n 
1 220 GLN n 
1 221 SER n 
1 222 ILE n 
1 223 ILE n 
1 224 ALA n 
1 225 GLY n 
1 226 ASN n 
# 
loop_
_pdbx_poly_seq_scheme.asym_id 
_pdbx_poly_seq_scheme.entity_id 
_pdbx_poly_seq_scheme.seq_id 
_pdbx_poly_seq_scheme.mon_id 
_pdbx_poly_seq_scheme.ndb_seq_num 
_pdbx_poly_seq_scheme.pdb_seq_num 
_pdbx_poly_seq_scheme.auth_seq_num 
_pdbx_poly_seq_scheme.pdb_mon_id 
_pdbx_poly_seq_scheme.auth_mon_id 
_pdbx_poly_seq_scheme.pdb_strand_id 
_pdbx_poly_seq_scheme.pdb_ins_code 
_pdbx_poly_seq_scheme.hetero 
A 1   1 LEU   1 1   1   LEU LEU A ? n 
A 1   2 VAL   2 2   2   VAL VAL A ? n 
A 1   3 THR   3 3   3   THR THR A ? n 
A 1   4 GLY   4 4   4   GLY GLY A ? n 
A 1   5 GLY   5 5   5   GLY GLY A ? n 
A 1   6 ASP   6 6   6   ASP ASP A ? n 
A 1   7 GLU   7 7   7   GLU GLU A ? n 
A 1   8 CYS   8 8   8   CYS CYS A ? n 
A 1   9 ASN   9 9   9   ASN ASN A ? n 
A 1  10 ILE  10 10  10  ILE ILE A ? n 
A 1  11 ASN  11 11  11  ASN ASN A ? n 
A 1  12 GLU  12 12  12  GLU GLU A ? n 
A 1  13 HIS  13 13  13  HIS HIS A ? n 
A 1  14 ARG  14 14  14  ARG ARG A ? n 
A 1  15 SER  15 15  15  SER SER A ? n 
A 1  16 LEU  16 16  16  LEU LEU A ? n 
A 1  17 VAL  17 17  17  VAL VAL A ? n 
A 1  18 VAL  18 18  18  VAL VAL A ? n 
A 1  19 LEU  19 19  19  LEU LEU A ? n 
A 1  20 PHE  20 20  20  PHE PHE A ? n 
A 1  21 ASN  21 21  21  ASN ASN A ? n 
A 1  22 SER  22 22  22  SER SER A ? n 
A 1  23 SER  23 23  23  SER SER A ? n 
A 1  24 ARG  24 24  24  ARG ARG A ? n 
A 1  25 PHE  25 25  25  PHE PHE A ? n 
A 1  26 LEU  26 26  26  LEU LEU A ? n 
A 1  27 CYS  27 27  27  CYS CYS A ? n 
A 1  28 ALA  28 28  28  ALA ALA A ? n 
A 1  29 GLY  29 29  29  GLY GLY A ? n 
A 1  30 THR  30 30  30  THR THR A ? n 
A 1  31 LEU  31 31  31  LEU LEU A ? n 
A 1  32 ILE  32 32  32  ILE ILE A ? n 
A 1  33 ASN  33 33  33  ASN ASN A ? n 
A 1  34 GLU  34 34  34  GLU GLU A ? n 
A 1  35 GLU  35 35  35  GLU GLU A ? n 
A 1  36 TRP  36 36  36  TRP TRP A ? n 
A 1  37 VAL  37 37  37  VAL VAL A ? n 
A 1  38 LEU  38 38  38  LEU LEU A ? n 
A 1  39 THR  39 39  39  THR THR A ? n 
A 1  40 ALA  40 40  40  ALA ALA A ? n 
A 1  41 ALA  41 41  41  ALA ALA A ? n 
A 1  42 HIS  42 42  42  HIS HIS A ? n 
A 1  43 CYS  43 43  43  CYS CYS A ? n 
A 1  44 ASP  44 44  44  ASP ASP A ? n 
A 1  45 SER  45 45  45  SER SER A ? n 
A 1  46 LYS  46 46  46  LYS LYS A ? n 
A 1  47 ASN  47 47  47  ASN ASN A ? n 
A 1  48 PHE  48 48  48  PHE PHE A ? n 
A 1  49 GLN  49 49  49  GLN GLN A ? n 
A 1  50 MET  50 50  50  MET MET A ? n 
A 1  51 GLN  51 51  51  GLN GLN A ? n 
A 1  52 PHE  52 52  52  PHE PHE A ? n 
A 1  53 GLY  53 53  53  GLY GLY A ? n 
A 1  54 VAL  54 54  54  VAL VAL A ? n 
A 1  55 HIS  55 55  55  HIS HIS A ? n 
A 1  56 SER  56 56  56  SER SER A ? n 
A 1  57 LYS  57 57  57  LYS LYS A ? n 
A 1  58 LYS  58 58  58  LYS LYS A ? n 
A 1  59 VAL  59 59  59  VAL VAL A ? n 
A 1  60 LEU  60 60  60  LEU LEU A ? n 
A 1  61 ASN  61 61  61  ASN ASN A ? n 
A 1  62 GLU  62 62  62  GLU GLU A ? n 
A 1  63 ASP  63 63  63  ASP ASP A ? n 
A 1  64 GLU  64 64  64  GLU GLU A ? n 
A 1  65 GLN  65 65  65  GLN GLN A ? n 
A 1  66 THR  66 66  66  THR THR A ? n 
A 1  67 ARG  67 67  67  ARG ARG A ? n 
A 1  68 ASP  68 68  68  ASP ASP A ? n 
A 1  69 PRO  69 69  69  PRO PRO A ? n 
A 1  70 LYS  70 70  70  LYS LYS A ? n 
A 1  71 GLU  71 71  71  GLU GLU A ? n 
A 1  72 LYS  72 72  72  LYS LYS A ? n 
A 1  73 PHE  73 73  73  PHE PHE A ? n 
A 1  74 ILE  74 74  74  ILE ILE A ? n 
A 1  75 CYS  75 75  75  CYS CYS A ? n 
A 1  76 PRO  76 76  76  PRO PRO A ? n 
A 1  77 ASN  77 77  77  ASN ASN A ? n 
A 1  78 LYS  78 78  78  LYS LYS A ? n 
A 1  79 LYS  79 79  79  LYS LYS A ? n 
A 1  80 ASP  80 80  80  ASP ASP A ? n 
A 1  81 ASP  81 81  81  ASP ASP A ? n 
A 1  82 GLU  82 82  82  GLU GLU A ? n 
A 1  83 ASN  83 83  83  ASN ASN A ? n 
A 1  84 ASP  84 84  84  ASP ASP A ? n 
A 1  85 LYS  85 85  85  LYS LYS A ? n 
A 1  86 ASP  86 86  86  ASP ASP A ? n 
A 1  87 ILE  87 87  87  ILE ILE A ? n 
A 1  88 MET  88 88  88  MET MET A ? n 
A 1  89 LEU  89 89  89  LEU LEU A ? n 
A 1  90 ILE  90 90  90  ILE ILE A ? n 
A 1  91 LYS  91 91  91  LYS LYS A ? n 
A 1  92 LEU  92 92  92  LEU LEU A ? n 
A 1  93 ASP  93 93  93  ASP ASP A ? n 
A 1  94 SER  94 94  94  SER SER A ? n 
A 1  95 PRO  95 95  95  PRO PRO A ? n 
A 1  96 VAL  96 96  96  VAL VAL A ? n 
A 1  97 SER  97 97  97  SER SER A ? n 
A 1  98 ASN  98 98  98  ASN ASN A ? n 
A 1  99 SER  99 99  99  SER SER A ? n 
A 1 100 GLU 100 100 100 GLU GLU A ? n 
A 1 101 HIS 101 101 101 HIS HIS A ? n 
A 1 102 ILE 102 102 102 ILE ILE A ? n 
A 1 103 ALA 103 103 103 ALA ALA A ? n 
A 1 104 PRO 104 104 104 PRO PRO A ? n 
A 1 105 LEU 105 105 105 LEU LEU A ? n 
A 1 106 SER 106 106 106 SER SER A ? n 
A 1 107 LEU 107 107 107 LEU LEU A ? n 
A 1 108 PRO 108 108 108 PRO PRO A ? n 
A 1 109 SER 109 109 109 SER SER A ? n 
A 1 110 SER 110 110 110 SER SER A ? n 
A 1 111 PRO 111 111 111 PRO PRO A ? n 
A 1 112 PRO 112 112 112 PRO PRO A ? n 
A 1 113 SER 113 113 113 SER SER A ? n 
A 1 114 VAL 114 114 114 VAL VAL A ? n 
A 1 115 GLY 115 115 115 GLY GLY A ? n 
A 1 116 SER 116 116 116 SER SER A ? n 
A 1 117 VAL 117 117 117 VAL VAL A ? n 
A 1 118 CYS 118 118 118 CYS CYS A ? n 
A 1 119 ARG 119 119 119 ARG ARG A ? n 
A 1 120 ILE 120 120 120 ILE ILE A ? n 
A 1 121 MET 121 121 121 MET MET A ? n 
A 1 122 GLY 122 122 122 GLY GLY A ? n 
A 1 123 TRP 123 123 123 TRP TRP A ? n 
A 1 124 GLY 124 124 124 GLY GLY A ? n 
A 1 125 THR 125 125 125 THR THR A ? n 
A 1 126 ILE 126 126 126 ILE ILE A ? n 
A 1 127 THR 127 127 127 THR THR A ? n 
A 1 128 PRO 128 128 128 PRO PRO A ? n 
A 1 129 THR 129 129 129 THR THR A ? n 
A 1 130 LYS 130 130 130 LYS LYS A ? n 
A 1 131 GLU 131 131 131 GLU GLU A ? n 
A 1 132 THR 132 132 132 THR THR A ? n 
A 1 133 TYR 133 133 133 TYR TYR A ? n 
A 1 134 PRO 134 134 134 PRO PRO A ? n 
A 1 135 ASP 135 135 135 ASP ASP A ? n 
A 1 136 VAL 136 136 136 VAL VAL A ? n 
A 1 137 PRO 137 137 137 PRO PRO A ? n 
A 1 138 HIS 138 138 138 HIS HIS A ? n 
A 1 139 CYS 139 139 139 CYS CYS A ? n 
A 1 140 ALA 140 140 140 ALA ALA A ? n 
A 1 141 ASN 141 141 141 ASN ASN A ? n 
A 1 142 ILE 142 142 142 ILE ILE A ? n 
A 1 143 ASN 143 143 143 ASN ASN A ? n 
A 1 144 ILE 144 144 144 ILE ILE A ? n 
A 1 145 LEU 145 145 145 LEU LEU A ? n 
A 1 146 ASP 146 146 146 ASP ASP A ? n 
A 1 147 HIS 147 147 147 HIS HIS A ? n 
A 1 148 ALA 148 148 148 ALA ALA A ? n 
A 1 149 VAL 149 149 149 VAL VAL A ? n 
A 1 150 CYS 150 150 150 CYS CYS A ? n 
A 1 151 GLN 151 151 151 GLN GLN A ? n 
A 1 152 ALA 152 152 152 ALA ALA A ? n 
A 1 153 ALA 153 153 153 ALA ALA A ? n 
A 1 154 TYR 154 154 154 TYR TYR A ? n 
A 1 155 PRO 155 155 155 PRO PRO A ? n 
A 1 156 ARG 156 156 156 ARG ARG A ? n 
A 1 157 PRO 157 157 157 PRO PRO A ? n 
A 1 158 VAL 158 158 158 VAL VAL A ? n 
A 1 159 THR 159 159 159 THR THR A ? n 
A 1 160 SER 160 160 160 SER SER A ? n 
A 1 161 THR 161 161 161 THR THR A ? n 
A 1 162 THR 162 162 162 THR THR A ? n 
A 1 163 LEU 163 163 163 LEU LEU A ? n 
A 1 164 CYS 164 164 164 CYS CYS A ? n 
A 1 165 ALA 165 165 165 ALA ALA A ? n 
A 1 166 GLY 166 166 166 GLY GLY A ? n 
A 1 167 THR 167 167 167 THR THR A ? n 
A 1 168 GLN 168 168 168 GLN GLN A ? n 
A 1 169 GLN 169 169 169 GLN GLN A ? n 
A 1 170 GLY 170 170 170 GLY GLY A ? n 
A 1 171 GLY 171 171 171 GLY GLY A ? n 
A 1 172 LYS 172 172 172 LYS LYS A ? n 
A 1 173 ASP 173 173 173 ASP ASP A ? n 
A 1 174 THR 174 174 174 THR THR A ? n 
A 1 175 CYS 175 175 175 CYS CYS A ? n 
A 1 176 ARG 176 176 176 ARG ARG A ? n 
A 1 177 GLY 177 177 177 GLY GLY A ? n 
A 1 178 ASP 178 178 178 ASP ASP A ? n 
A 1 179 SER 179 179 179 SER SER A ? n 
A 1 180 GLY 180 180 180 GLY GLY A ? n 
A 1 181 GLY 181 181 181 GLY GLY A ? n 
A 1 182 PRO 182 182 182 PRO PRO A ? n 
A 1 183 LEU 183 183 183 LEU LEU A ? n 
A 1 184 ILE 184 184 184 ILE ILE A ? n 
A 1 185 CYS 185 185 185 CYS CYS A ? n 
A 1 186 ASN 186 186 186 ASN ASN A ? n 
A 1 187 GLY 187 187 187 GLY GLY A ? n 
A 1 188 GLN 188 188 188 GLN GLN A ? n 
A 1 189 PHE 189 189 189 PHE PHE A ? n 
A 1 190 GLN 190 190 190 GLN GLN A ? n 
A 1 191 GLY 191 191 191 GLY GLY A ? n 
A 1 192 ILE 192 192 192 ILE ILE A ? n 
A 1 193 VAL 193 193 193 VAL VAL A ? n 
A 1 194 SER 194 194 194 SER SER A ? n 
A 1 195 TRP 195 195 195 TRP TRP A ? n 
A 1 196 GLY 196 196 196 GLY GLY A ? n 
A 1 197 GLY 197 197 197 GLY GLY A ? n 
A 1 198 HIS 198 198 198 HIS HIS A ? n 
A 1 199 PRO 199 199 199 PRO PRO A ? n 
A 1 200 CYS 200 200 200 CYS CYS A ? n 
A 1 201 GLY 201 201 201 GLY GLY A ? n 
A 1 202 GLN 202 202 202 GLN GLN A ? n 
A 1 203 ALA 203 203 203 ALA ALA A ? n 
A 1 204 ARG 204 204 204 ARG ARG A ? n 
A 1 205 GLU 205 205 205 GLU GLU A ? n 
A 1 206 PRO 206 206 206 PRO PRO A ? n 
A 1 207 GLY 207 207 207 GLY GLY A ? n 
A 1 208 VAL 208 208 208 VAL VAL A ? n 
A 1 209 TYR 209 209 209 TYR TYR A ? n 
A 1 210 THR 210 210 210 THR THR A ? n 
A 1 211 LYS 211 211 211 LYS LYS A ? n 
A 1 212 VAL 212 212 212 VAL VAL A ? n 
A 1 213 PHE 213 213 213 PHE PHE A ? n 
A 1 214 ASP 214 214 214 ASP ASP A ? n 
A 1 215 TYR 215 215 215 TYR TYR A ? n 
A 1 216 THR 216 216 216 THR THR A ? n 
A 1 217 ASP 217 217 217 ASP ASP A ? n 
A 1 218 TRP 218 218 218 TRP TRP A ? n 
A 1 219 ILE 219 219 219 ILE ILE A ? n 
A 1 220 GLN 220 220 220 GLN GLN A ? n 
A 1 221 SER 221 221 221 SER SER A ? n 
A 1 222 ILE 222 222 222 ILE ILE A ? n 
A 1 223 ILE 223 223 223 ILE ILE A ? n 
A 1 224 ALA 224 224 224 ALA ALA A ? n 
A 1 225 GLY 225 225 225 GLY GLY A ? n 
A 1 226 ASN 226 226 226 ASN ASN A ? n 
# 
loop_
_atom_site.group_PDB 
_atom_site.id 
_atom_site.type_symbol 
_atom_site.label_atom_id 
_atom_site.label_alt_id 
_atom_site.label_comp_id 
_atom_site.label_asym_id 
_atom_site.label_entity_id 
_atom_site.label_seq_id 
_atom_site.pdbx_PDB_ins_code 
_atom_site.Cartn_x 
_atom_site.Cartn_y 
_atom_site.Cartn_z 
_atom_site.occupancy 
_atom_site.B_iso_or_equiv 
_atom_site.pdbx_formal_charge 
_atom_site.auth_seq_id 
_atom_site.auth_comp_id 
_atom_site.auth_asym_id 
_atom_site.auth_atom_id 
_atom_site.pdbx_PDB_model_num 
ATOM 1    N N   ? LEU A 1   1 ?  10.167  -2.500  -6.788 1.000 79.180 ? 1   LEU A N   1 
ATOM 2    C CA  ? LEU A 1   1 ?  10.474  -1.084  -6.620 1.000 79.180 ? 1   LEU A CA  1 
ATOM 3    C C   ? LEU A 1   1 ?  10.045  -0.285  -7.846 1.000 79.180 ? 1   LEU A C   1 
ATOM 4    C CB  ? LEU A 1   1 ?  11.970  -0.886  -6.365 1.000 79.180 ? 1   LEU A CB  1 
ATOM 5    O O   ? LEU A 1   1 ?   9.872  -0.849  -8.929 1.000 79.180 ? 1   LEU A O   1 
ATOM 6    C CG  ? LEU A 1   1 ?  12.420   0.539  -6.040 1.000 79.180 ? 1   LEU A CG  1 
ATOM 7    C CD1 ? LEU A 1   1 ?  11.958   0.935  -4.642 1.000 79.180 ? 1   LEU A CD1 1 
ATOM 8    C CD2 ? LEU A 1   1 ?  13.935   0.663  -6.163 1.000 79.180 ? 1   LEU A CD2 1 
ATOM 9    N N   ? VAL A 1   2 ?   9.779   1.101  -7.731 1.000 91.100 ? 2   VAL A N   1 
ATOM 10   C CA  ? VAL A 1   2 ?   9.347   2.069  -8.734 1.000 91.100 ? 2   VAL A CA  1 
ATOM 11   C C   ? VAL A 1   2 ?  10.526   2.450  -9.626 1.000 91.100 ? 2   VAL A C   1 
ATOM 12   C CB  ? VAL A 1   2 ?   8.744   3.332  -8.080 1.000 91.100 ? 2   VAL A CB  1 
ATOM 13   O O   ? VAL A 1   2 ?  11.527   2.988  -9.147 1.000 91.100 ? 2   VAL A O   1 
ATOM 14   C CG1 ? VAL A 1   2 ?   8.381   4.369  -9.141 1.000 91.100 ? 2   VAL A CG1 1 
ATOM 15   C CG2 ? VAL A 1   2 ?   7.518   2.966  -7.245 1.000 91.100 ? 2   VAL A CG2 1 
ATOM 16   N N   ? THR A 1   3 ?  10.592   1.962 -10.950 1.000 92.370 ? 3   THR A N   1 
ATOM 17   C CA  ? THR A 1   3 ?  11.588   2.405 -11.919 1.000 92.370 ? 3   THR A CA  1 
ATOM 18   C C   ? THR A 1   3 ?  11.345   3.857 -12.319 1.000 92.370 ? 3   THR A C   1 
ATOM 19   C CB  ? THR A 1   3 ?  11.580   1.515 -13.176 1.000 92.370 ? 3   THR A CB  1 
ATOM 20   O O   ? THR A 1   3 ?  10.204   4.259 -12.555 1.000 92.370 ? 3   THR A O   1 
ATOM 21   C CG2 ? THR A 1   3 ?  12.626   1.979 -14.184 1.000 92.370 ? 3   THR A CG2 1 
ATOM 22   O OG1 ? THR A 1   3 ?  11.864   0.162 -12.798 1.000 92.370 ? 3   THR A OG1 1 
ATOM 23   N N   ? GLY A 1   4 ?  12.493   4.597 -12.419 1.000 92.180 ? 4   GLY A N   1 
ATOM 24   C CA  ? GLY A 1   4 ?  12.367   5.993 -12.810 1.000 92.180 ? 4   GLY A CA  1 
ATOM 25   C C   ? GLY A 1   4 ?  11.973   6.901 -11.660 1.000 92.180 ? 4   GLY A C   1 
ATOM 26   O O   ? GLY A 1   4 ?  11.678   8.080 -11.867 1.000 92.180 ? 4   GLY A O   1 
ATOM 27   N N   ? GLY A 1   5 ?  11.889   6.296 -10.346 1.000 93.280 ? 5   GLY A N   1 
ATOM 28   C CA  ? GLY A 1   5 ?  11.587   7.058  -9.144 1.000 93.280 ? 5   GLY A CA  1 
ATOM 29   C C   ? GLY A 1   5 ?  12.808   7.322  -8.283 1.000 93.280 ? 5   GLY A C   1 
ATOM 30   O O   ? GLY A 1   5 ?  13.925   6.951  -8.649 1.000 93.280 ? 5   GLY A O   1 
ATOM 31   N N   ? ASP A 1   6 ?  12.615   8.026  -7.156 1.000 94.480 ? 6   ASP A N   1 
ATOM 32   C CA  ? ASP A 1   6 ?  13.625   8.331  -6.148 1.000 94.480 ? 6   ASP A CA  1 
ATOM 33   C C   ? ASP A 1   6 ?  13.137   7.955  -4.750 1.000 94.480 ? 6   ASP A C   1 
ATOM 34   C CB  ? ASP A 1   6 ?  13.999   9.814  -6.194 1.000 94.480 ? 6   ASP A CB  1 
ATOM 35   O O   ? ASP A 1   6 ?  11.963   7.628  -4.564 1.000 94.480 ? 6   ASP A O   1 
ATOM 36   C CG  ? ASP A 1   6 ?  14.508  10.255  -7.554 1.000 94.480 ? 6   ASP A CG  1 
ATOM 37   O OD1 ? ASP A 1   6 ?  15.453   9.631  -8.084 1.000 94.480 ? 6   ASP A OD1 1 
ATOM 38   O OD2 ? ASP A 1   6 ?  13.962  11.238  -8.101 1.000 94.480 ? 6   ASP A OD2 1 
ATOM 39   N N   ? GLU A 1   7 ?  14.136   7.894  -3.872 1.000 95.130 ? 7   GLU A N   1 
ATOM 40   C CA  ? GLU A 1   7 ?  13.763   7.645  -2.482 1.000 95.130 ? 7   GLU A CA  1 
ATOM 41   C C   ? GLU A 1   7 ?  12.606   8.543  -2.052 1.000 95.130 ? 7   GLU A C   1 
ATOM 42   C CB  ? GLU A 1   7 ?  14.964   7.856  -1.557 1.000 95.130 ? 7   GLU A CB  1 
ATOM 43   O O   ? GLU A 1   7 ?  12.626   9.750  -2.299 1.000 95.130 ? 7   GLU A O   1 
ATOM 44   C CG  ? GLU A 1   7 ?  14.669   7.572  -0.092 1.000 95.130 ? 7   GLU A CG  1 
ATOM 45   C CD  ? GLU A 1   7 ?  15.883   7.738   0.808 1.000 95.130 ? 7   GLU A CD  1 
ATOM 46   O OE1 ? GLU A 1   7 ?  15.714   8.097   1.996 1.000 95.130 ? 7   GLU A OE1 1 
ATOM 47   O OE2 ? GLU A 1   7 ?  17.013   7.509   0.322 1.000 95.130 ? 7   GLU A OE2 1 
ATOM 48   N N   ? CYS A 1   8 ?  11.546   7.845  -1.487 1.000 94.290 ? 8   CYS A N   1 
ATOM 49   C CA  ? CYS A 1   8 ?  10.429   8.600  -0.931 1.000 94.290 ? 8   CYS A CA  1 
ATOM 50   C C   ? CYS A 1   8 ?  10.876   9.433   0.265 1.000 94.290 ? 8   CYS A C   1 
ATOM 51   C CB  ? CYS A 1   8 ?   9.300   7.659  -0.515 1.000 94.290 ? 8   CYS A CB  1 
ATOM 52   O O   ? CYS A 1   8 ?  11.674   8.973   1.083 1.000 94.290 ? 8   CYS A O   1 
ATOM 53   S SG  ? CYS A 1   8 ?   8.597   6.713  -1.884 1.000 94.290 ? 8   CYS A SG  1 
ATOM 54   N N   ? ASN A 1   9 ?  10.375  10.610   0.342 1.000 91.170 ? 9   ASN A N   1 
ATOM 55   C CA  ? ASN A 1   9 ?  10.540  11.377   1.572 1.000 91.170 ? 9   ASN A CA  1 
ATOM 56   C C   ? ASN A 1   9 ?   9.952  10.643   2.774 1.000 91.170 ? 9   ASN A C   1 
ATOM 57   C CB  ? ASN A 1   9 ?   9.902  12.761   1.431 1.000 91.170 ? 9   ASN A CB  1 
ATOM 58   O O   ? ASN A 1   9 ?   8.892  10.022   2.670 1.000 91.170 ? 9   ASN A O   1 
ATOM 59   C CG  ? ASN A 1   9 ?  10.115  13.629   2.656 1.000 91.170 ? 9   ASN A CG  1 
ATOM 60   N ND2 ? ASN A 1   9 ?  10.939  14.661   2.515 1.000 91.170 ? 9   ASN A ND2 1 
ATOM 61   O OD1 ? ASN A 1   9 ?   9.544  13.374   3.719 1.000 91.170 ? 9   ASN A OD1 1 
ATOM 62   N N   ? ILE A 1  10 ?  10.583  10.671   3.963 1.000 89.110 ? 10  ILE A N   1 
ATOM 63   C CA  ? ILE A 1  10 ?  10.200   9.924   5.156 1.000 89.110 ? 10  ILE A CA  1 
ATOM 64   C C   ? ILE A 1  10 ?   8.782  10.306   5.572 1.000 89.110 ? 10  ILE A C   1 
ATOM 65   C CB  ? ILE A 1  10 ?  11.186  10.176   6.320 1.000 89.110 ? 10  ILE A CB  1 
ATOM 66   O O   ? ILE A 1  10 ?   8.071   9.507   6.185 1.000 89.110 ? 10  ILE A O   1 
ATOM 67   C CG1 ? ILE A 1  10 ?  10.906   9.208   7.475 1.000 89.110 ? 10  ILE A CG1 1 
ATOM 68   C CG2 ? ILE A 1  10 ?  11.103  11.630   6.792 1.000 89.110 ? 10  ILE A CG2 1 
ATOM 69   C CD1 ? ILE A 1  10 ?  11.999   9.176   8.535 1.000 89.110 ? 10  ILE A CD1 1 
ATOM 70   N N   ? ASN A 1  11 ?   8.238  11.391   5.158 1.000 87.190 ? 11  ASN A N   1 
ATOM 71   C CA  ? ASN A 1  11 ?   6.917  11.838   5.587 1.000 87.190 ? 11  ASN A CA  1 
ATOM 72   C C   ? ASN A 1  11 ?   5.880  11.662   4.481 1.000 87.190 ? 11  ASN A C   1 
ATOM 73   C CB  ? ASN A 1  11 ?   6.966  13.298   6.042 1.000 87.190 ? 11  ASN A CB  1 
ATOM 74   O O   ? ASN A 1  11 ?   4.692  11.911   4.694 1.000 87.190 ? 11  ASN A O   1 
ATOM 75   C CG  ? ASN A 1  11 ?   7.812  13.495   7.284 1.000 87.190 ? 11  ASN A CG  1 
ATOM 76   N ND2 ? ASN A 1  11 ?   8.547  14.599   7.333 1.000 87.190 ? 11  ASN A ND2 1 
ATOM 77   O OD1 ? ASN A 1  11 ?   7.805  12.660   8.193 1.000 87.190 ? 11  ASN A OD1 1 
ATOM 78   N N   ? GLU A 1  12 ?   6.246  11.316   3.329 1.000 87.200 ? 12  GLU A N   1 
ATOM 79   C CA  ? GLU A 1  12 ?   5.384  11.208   2.156 1.000 87.200 ? 12  GLU A CA  1 
ATOM 80   C C   ? GLU A 1  12 ?   4.812   9.800   2.019 1.000 87.200 ? 12  GLU A C   1 
ATOM 81   C CB  ? GLU A 1  12 ?   6.151  11.590   0.887 1.000 87.200 ? 12  GLU A CB  1 
ATOM 82   O O   ? GLU A 1  12 ?   3.907   9.567   1.214 1.000 87.200 ? 12  GLU A O   1 
ATOM 83   C CG  ? GLU A 1  12 ?   6.424  13.082   0.759 1.000 87.200 ? 12  GLU A CG  1 
ATOM 84   C CD  ? GLU A 1  12 ?   7.105  13.457  -0.547 1.000 87.200 ? 12  GLU A CD  1 
ATOM 85   O OE1 ? GLU A 1  12 ?   7.256  14.668  -0.827 1.000 87.200 ? 12  GLU A OE1 1 
ATOM 86   O OE2 ? GLU A 1  12 ?   7.491  12.533  -1.297 1.000 87.200 ? 12  GLU A OE2 1 
ATOM 87   N N   ? HIS A 1  13 ?   5.114   8.723   2.898 1.000 90.860 ? 13  HIS A N   1 
ATOM 88   C CA  ? HIS A 1  13 ?   4.679   7.334   2.805 1.000 90.860 ? 13  HIS A CA  1 
ATOM 89   C C   ? HIS A 1  13 ?   3.996   6.882   4.091 1.000 90.860 ? 13  HIS A C   1 
ATOM 90   C CB  ? HIS A 1  13 ?   5.867   6.421   2.494 1.000 90.860 ? 13  HIS A CB  1 
ATOM 91   O O   ? HIS A 1  13 ?   4.095   5.715   4.475 1.000 90.860 ? 13  HIS A O   1 
ATOM 92   C CG  ? HIS A 1  13 ?   6.938   6.453   3.537 1.000 90.860 ? 13  HIS A CG  1 
ATOM 93   C CD2 ? HIS A 1  13 ?   8.270   6.679   3.437 1.000 90.860 ? 13  HIS A CD2 1 
ATOM 94   N ND1 ? HIS A 1  13 ?   6.683   6.232   4.873 1.000 90.860 ? 13  HIS A ND1 1 
ATOM 95   C CE1 ? HIS A 1  13 ?   7.815   6.321   5.551 1.000 90.860 ? 13  HIS A CE1 1 
ATOM 96   N NE2 ? HIS A 1  13 ?   8.793   6.592   4.703 1.000 90.860 ? 13  HIS A NE2 1 
ATOM 97   N N   ? ARG A 1  14 ?   3.330   7.734   4.724 1.000 95.320 ? 14  ARG A N   1 
ATOM 98   C CA  ? ARG A 1  14 ?   2.803   7.518   6.068 1.000 95.320 ? 14  ARG A CA  1 
ATOM 99   C C   ? ARG A 1  14 ?   1.725   6.439   6.066 1.000 95.320 ? 14  ARG A C   1 
ATOM 100  C CB  ? ARG A 1  14 ?   2.240   8.820   6.640 1.000 95.320 ? 14  ARG A CB  1 
ATOM 101  O O   ? ARG A 1  14 ?   1.409   5.868   7.112 1.000 95.320 ? 14  ARG A O   1 
ATOM 102  C CG  ? ARG A 1  14 ?   3.287   9.900   6.861 1.000 95.320 ? 14  ARG A CG  1 
ATOM 103  C CD  ? ARG A 1  14 ?   2.654  11.230   7.243 1.000 95.320 ? 14  ARG A CD  1 
ATOM 104  N NE  ? ARG A 1  14 ?   1.939  11.142   8.513 1.000 95.320 ? 14  ARG A NE  1 
ATOM 105  N NH1 ? ARG A 1  14 ?   0.847  13.164   8.275 1.000 95.320 ? 14  ARG A NH1 1 
ATOM 106  N NH2 ? ARG A 1  14 ?   0.500  11.881  10.143 1.000 95.320 ? 14  ARG A NH2 1 
ATOM 107  C CZ  ? ARG A 1  14 ?   1.097  12.063   8.974 1.000 95.320 ? 14  ARG A CZ  1 
ATOM 108  N N   ? SER A 1  15 ?   1.133   6.153   4.893 1.000 96.730 ? 15  SER A N   1 
ATOM 109  C CA  ? SER A 1  15 ?   0.085   5.143   4.782 1.000 96.730 ? 15  SER A CA  1 
ATOM 110  C C   ? SER A 1  15 ?   0.636   3.833   4.230 1.000 96.730 ? 15  SER A C   1 
ATOM 111  C CB  ? SER A 1  15 ?  -1.051   5.645   3.890 1.000 96.730 ? 15  SER A CB  1 
ATOM 112  O O   ? SER A 1  15 ?  -0.074   2.826   4.184 1.000 96.730 ? 15  SER A O   1 
ATOM 113  O OG  ? SER A 1  15 ?  -0.579   5.923   2.583 1.000 96.730 ? 15  SER A OG  1 
ATOM 114  N N   ? LEU A 1  16 ?   1.896   3.852   3.757 1.000 97.050 ? 16  LEU A N   1 
ATOM 115  C CA  ? LEU A 1  16 ?   2.522   2.686   3.142 1.000 97.050 ? 16  LEU A CA  1 
ATOM 116  C C   ? LEU A 1  16 ?   2.879   1.642   4.195 1.000 97.050 ? 16  LEU A C   1 
ATOM 117  C CB  ? LEU A 1  16 ?   3.777   3.097   2.368 1.000 97.050 ? 16  LEU A CB  1 
ATOM 118  O O   ? LEU A 1  16 ?   3.538   1.956   5.189 1.000 97.050 ? 16  LEU A O   1 
ATOM 119  C CG  ? LEU A 1  16 ?   4.450   2.003   1.537 1.000 97.050 ? 16  LEU A CG  1 
ATOM 120  C CD1 ? LEU A 1  16 ?   3.507   1.515   0.442 1.000 97.050 ? 16  LEU A CD1 1 
ATOM 121  C CD2 ? LEU A 1  16 ?   5.755   2.514   0.937 1.000 97.050 ? 16  LEU A CD2 1 
ATOM 122  N N   ? VAL A 1  17 ?   2.485   0.404   3.995 1.000 96.890 ? 17  VAL A N   1 
ATOM 123  C CA  ? VAL A 1  17 ?   2.657  -0.707   4.925 1.000 96.890 ? 17  VAL A CA  1 
ATOM 124  C C   ? VAL A 1  17 ?   3.556  -1.771   4.300 1.000 96.890 ? 17  VAL A C   1 
ATOM 125  C CB  ? VAL A 1  17 ?   1.299  -1.325   5.328 1.000 96.890 ? 17  VAL A CB  1 
ATOM 126  O O   ? VAL A 1  17 ?   3.375  -2.141   3.137 1.000 96.890 ? 17  VAL A O   1 
ATOM 127  C CG1 ? VAL A 1  17 ?   1.500  -2.467   6.323 1.000 96.890 ? 17  VAL A CG1 1 
ATOM 128  C CG2 ? VAL A 1  17 ?   0.379  -0.256   5.914 1.000 96.890 ? 17  VAL A CG2 1 
ATOM 129  N N   ? VAL A 1  18 ?   4.525  -2.223   5.110 1.000 95.260 ? 18  VAL A N   1 
ATOM 130  C CA  ? VAL A 1  18 ?   5.387  -3.316   4.671 1.000 95.260 ? 18  VAL A CA  1 
ATOM 131  C C   ? VAL A 1  18 ?   4.852  -4.642   5.205 1.000 95.260 ? 18  VAL A C   1 
ATOM 132  C CB  ? VAL A 1  18 ?   6.847  -3.106   5.130 1.000 95.260 ? 18  VAL A CB  1 
ATOM 133  O O   ? VAL A 1  18 ?   4.644  -4.795   6.411 1.000 95.260 ? 18  VAL A O   1 
ATOM 134  C CG1 ? VAL A 1  18 ?   7.753  -4.198   4.565 1.000 95.260 ? 18  VAL A CG1 1 
ATOM 135  C CG2 ? VAL A 1  18 ?   7.345  -1.724   4.709 1.000 95.260 ? 18  VAL A CG2 1 
ATOM 136  N N   ? LEU A 1  19 ?   4.593  -5.608   4.301 1.000 95.530 ? 19  LEU A N   1 
ATOM 137  C CA  ? LEU A 1  19 ?   4.173  -6.959   4.657 1.000 95.530 ? 19  LEU A CA  1 
ATOM 138  C C   ? LEU A 1  19 ?   5.342  -7.934   4.562 1.000 95.530 ? 19  LEU A C   1 
ATOM 139  C CB  ? LEU A 1  19 ?   3.032  -7.423   3.748 1.000 95.530 ? 19  LEU A CB  1 
ATOM 140  O O   ? LEU A 1  19 ?   5.985  -8.039   3.516 1.000 95.530 ? 19  LEU A O   1 
ATOM 141  C CG  ? LEU A 1  19 ?   1.644  -6.865   4.065 1.000 95.530 ? 19  LEU A CG  1 
ATOM 142  C CD1 ? LEU A 1  19 ?   1.639  -5.346   3.925 1.000 95.530 ? 19  LEU A CD1 1 
ATOM 143  C CD2 ? LEU A 1  19 ?   0.594  -7.494   3.155 1.000 95.530 ? 19  LEU A CD2 1 
ATOM 144  N N   ? PHE A 1  20 ?   5.616  -8.656   5.667 1.000 92.640 ? 20  PHE A N   1 
ATOM 145  C CA  ? PHE A 1  20 ?   6.734  -9.592   5.709 1.000 92.640 ? 20  PHE A CA  1 
ATOM 146  C C   ? PHE A 1  20 ?   6.265 -10.976   6.143 1.000 92.640 ? 20  PHE A C   1 
ATOM 147  C CB  ? PHE A 1  20 ?   7.826  -9.086   6.657 1.000 92.640 ? 20  PHE A CB  1 
ATOM 148  O O   ? PHE A 1  20 ?   5.313 -11.100   6.916 1.000 92.640 ? 20  PHE A O   1 
ATOM 149  C CG  ? PHE A 1  20 ?   8.471  -7.803   6.209 1.000 92.640 ? 20  PHE A CG  1 
ATOM 150  C CD1 ? PHE A 1  20 ?   9.530  -7.818   5.309 1.000 92.640 ? 20  PHE A CD1 1 
ATOM 151  C CD2 ? PHE A 1  20 ?   8.020  -6.580   6.689 1.000 92.640 ? 20  PHE A CD2 1 
ATOM 152  C CE1 ? PHE A 1  20 ?  10.129  -6.632   4.893 1.000 92.640 ? 20  PHE A CE1 1 
ATOM 153  C CE2 ? PHE A 1  20 ?   8.614  -5.391   6.278 1.000 92.640 ? 20  PHE A CE2 1 
ATOM 154  C CZ  ? PHE A 1  20 ?   9.669  -5.419   5.380 1.000 92.640 ? 20  PHE A CZ  1 
ATOM 155  N N   ? ASN A 1  21 ?   6.907 -12.015   5.516 1.000 90.730 ? 21  ASN A N   1 
ATOM 156  C CA  ? ASN A 1  21 ?   6.825 -13.388   6.003 1.000 90.730 ? 21  ASN A CA  1 
ATOM 157  C C   ? ASN A 1  21 ?   8.201 -13.935   6.372 1.000 90.730 ? 21  ASN A C   1 
ATOM 158  C CB  ? ASN A 1  21 ?   6.157 -14.288   4.962 1.000 90.730 ? 21  ASN A CB  1 
ATOM 159  O O   ? ASN A 1  21 ?   9.114 -13.940   5.544 1.000 90.730 ? 21  ASN A O   1 
ATOM 160  C CG  ? ASN A 1  21 ?   5.919 -15.695   5.473 1.000 90.730 ? 21  ASN A CG  1 
ATOM 161  N ND2 ? ASN A 1  21 ?   5.304 -16.531   4.644 1.000 90.730 ? 21  ASN A ND2 1 
ATOM 162  O OD1 ? ASN A 1  21 ?   6.285 -16.029   6.603 1.000 90.730 ? 21  ASN A OD1 1 
ATOM 163  N N   ? SER A 1  22 ?   8.333 -14.519   7.680 1.000 83.830 ? 22  SER A N   1 
ATOM 164  C CA  ? SER A 1  22 ?   9.591 -15.115   8.121 1.000 83.830 ? 22  SER A CA  1 
ATOM 165  C C   ? SER A 1  22 ?  10.779 -14.229   7.760 1.000 83.830 ? 22  SER A C   1 
ATOM 166  C CB  ? SER A 1  22 ?   9.772 -16.502   7.503 1.000 83.830 ? 22  SER A CB  1 
ATOM 167  O O   ? SER A 1  22 ?  11.774 -14.709   7.214 1.000 83.830 ? 22  SER A O   1 
ATOM 168  O OG  ? SER A 1  22 ?   8.709 -17.361   7.875 1.000 83.830 ? 22  SER A OG  1 
ATOM 169  N N   ? SER A 1  23 ?  10.561 -12.872   7.762 1.000 79.360 ? 23  SER A N   1 
ATOM 170  C CA  ? SER A 1  23 ?  11.598 -11.849   7.672 1.000 79.360 ? 23  SER A CA  1 
ATOM 171  C C   ? SER A 1  23 ?  11.911 -11.505   6.220 1.000 79.360 ? 23  SER A C   1 
ATOM 172  C CB  ? SER A 1  23 ?  12.872 -12.313   8.380 1.000 79.360 ? 23  SER A CB  1 
ATOM 173  O O   ? SER A 1  23 ?  12.853 -10.760   5.942 1.000 79.360 ? 23  SER A O   1 
ATOM 174  O OG  ? SER A 1  23 ?  12.634 -12.512   9.763 1.000 79.360 ? 23  SER A OG  1 
ATOM 175  N N   ? ARG A 1  24 ?  11.097 -12.071   5.322 1.000 87.510 ? 24  ARG A N   1 
ATOM 176  C CA  ? ARG A 1  24 ?  11.209 -11.742   3.905 1.000 87.510 ? 24  ARG A CA  1 
ATOM 177  C C   ? ARG A 1  24 ?  10.086 -10.805   3.470 1.000 87.510 ? 24  ARG A C   1 
ATOM 178  C CB  ? ARG A 1  24 ?  11.189 -13.014   3.054 1.000 87.510 ? 24  ARG A CB  1 
ATOM 179  O O   ? ARG A 1  24 ?   8.931 -10.991   3.858 1.000 87.510 ? 24  ARG A O   1 
ATOM 180  C CG  ? ARG A 1  24 ?  11.386 -12.763   1.568 1.000 87.510 ? 24  ARG A CG  1 
ATOM 181  C CD  ? ARG A 1  24 ?  11.328 -14.056   0.765 1.000 87.510 ? 24  ARG A CD  1 
ATOM 182  N NE  ? ARG A 1  24 ?  11.400 -13.803  -0.671 1.000 87.510 ? 24  ARG A NE  1 
ATOM 183  N NH1 ? ARG A 1  24 ?  11.294 -16.029  -1.278 1.000 87.510 ? 24  ARG A NH1 1 
ATOM 184  N NH2 ? ARG A 1  24 ?  11.454 -14.404  -2.887 1.000 87.510 ? 24  ARG A NH2 1 
ATOM 185  C CZ  ? ARG A 1  24 ?  11.383 -14.746  -1.608 1.000 87.510 ? 24  ARG A CZ  1 
ATOM 186  N N   ? PHE A 1  25 ?  10.515  -9.766   2.736 1.000 90.120 ? 25  PHE A N   1 
ATOM 187  C CA  ? PHE A 1  25 ?   9.525  -8.862   2.162 1.000 90.120 ? 25  PHE A CA  1 
ATOM 188  C C   ? PHE A 1  25 ?   8.544  -9.623   1.279 1.000 90.120 ? 25  PHE A C   1 
ATOM 189  C CB  ? PHE A 1  25 ?  10.211  -7.756   1.353 1.000 90.120 ? 25  PHE A CB  1 
ATOM 190  O O   ? PHE A 1  25 ?   8.954 -10.381   0.397 1.000 90.120 ? 25  PHE A O   1 
ATOM 191  C CG  ? PHE A 1  25 ?   9.256  -6.890   0.577 1.000 90.120 ? 25  PHE A CG  1 
ATOM 192  C CD1 ? PHE A 1  25 ?   9.076  -7.079  -0.787 1.000 90.120 ? 25  PHE A CD1 1 
ATOM 193  C CD2 ? PHE A 1  25 ?   8.537  -5.886   1.213 1.000 90.120 ? 25  PHE A CD2 1 
ATOM 194  C CE1 ? PHE A 1  25 ?   8.192  -6.279  -1.508 1.000 90.120 ? 25  PHE A CE1 1 
ATOM 195  C CE2 ? PHE A 1  25 ?   7.652  -5.082   0.500 1.000 90.120 ? 25  PHE A CE2 1 
ATOM 196  C CZ  ? PHE A 1  25 ?   7.482  -5.280  -0.861 1.000 90.120 ? 25  PHE A CZ  1 
ATOM 197  N N   ? LEU A 1  26 ?   7.238  -9.452   1.540 1.000 92.280 ? 26  LEU A N   1 
ATOM 198  C CA  ? LEU A 1  26 ?   6.184 -10.108   0.774 1.000 92.280 ? 26  LEU A CA  1 
ATOM 199  C C   ? LEU A 1  26 ?   5.536  -9.134  -0.204 1.000 92.280 ? 26  LEU A C   1 
ATOM 200  C CB  ? LEU A 1  26 ?   5.123 -10.689   1.712 1.000 92.280 ? 26  LEU A CB  1 
ATOM 201  O O   ? LEU A 1  26 ?   5.539  -9.370  -1.414 1.000 92.280 ? 26  LEU A O   1 
ATOM 202  C CG  ? LEU A 1  26 ?   3.913 -11.345   1.044 1.000 92.280 ? 26  LEU A CG  1 
ATOM 203  C CD1 ? LEU A 1  26 ?   4.341 -12.600   0.290 1.000 92.280 ? 26  LEU A CD1 1 
ATOM 204  C CD2 ? LEU A 1  26 ?   2.844 -11.676   2.080 1.000 92.280 ? 26  LEU A CD2 1 
ATOM 205  N N   ? CYS A 1  27 ?   4.960  -8.098   0.219 1.000 95.140 ? 27  CYS A N   1 
ATOM 206  C CA  ? CYS A 1  27 ?   4.213  -7.082  -0.514 1.000 95.140 ? 27  CYS A CA  1 
ATOM 207  C C   ? CYS A 1  27 ?   4.125  -5.787   0.284 1.000 95.140 ? 27  CYS A C   1 
ATOM 208  C CB  ? CYS A 1  27 ?   2.807  -7.584  -0.843 1.000 95.140 ? 27  CYS A CB  1 
ATOM 209  O O   ? CYS A 1  27 ?   4.594  -5.721   1.422 1.000 95.140 ? 27  CYS A O   1 
ATOM 210  S SG  ? CYS A 1  27 ?   2.765  -8.815  -2.165 1.000 95.140 ? 27  CYS A SG  1 
ATOM 211  N N   ? ALA A 1  28 ?   3.534  -4.881  -0.427 1.000 95.650 ? 28  ALA A N   1 
ATOM 212  C CA  ? ALA A 1  28 ?   3.149  -3.648   0.254 1.000 95.650 ? 28  ALA A CA  1 
ATOM 213  C C   ? ALA A 1  28 ?   1.642  -3.600   0.493 1.000 95.650 ? 28  ALA A C   1 
ATOM 214  C CB  ? ALA A 1  28 ?   3.595  -2.432  -0.554 1.000 95.650 ? 28  ALA A CB  1 
ATOM 215  O O   ? ALA A 1  28 ?   0.894  -4.413  -0.057 1.000 95.650 ? 28  ALA A O   1 
ATOM 216  N N   ? GLY A 1  29 ?   1.212  -2.672   1.398 1.000 97.210 ? 29  GLY A N   1 
ATOM 217  C CA  ? GLY A 1  29 ?  -0.181  -2.360   1.678 1.000 97.210 ? 29  GLY A CA  1 
ATOM 218  C C   ? GLY A 1  29 ?  -0.418  -0.888   1.958 1.000 97.210 ? 29  GLY A C   1 
ATOM 219  O O   ? GLY A 1  29 ?   0.526  -0.096   1.985 1.000 97.210 ? 29  GLY A O   1 
ATOM 220  N N   ? THR A 1  30 ?  -1.742  -0.608   2.094 1.000 98.150 ? 30  THR A N   1 
ATOM 221  C CA  ? THR A 1  30 ?  -2.108   0.772   2.395 1.000 98.150 ? 30  THR A CA  1 
ATOM 222  C C   ? THR A 1  30 ?  -3.033   0.834   3.607 1.000 98.150 ? 30  THR A C   1 
ATOM 223  C CB  ? THR A 1  30 ?  -2.792   1.444   1.190 1.000 98.150 ? 30  THR A CB  1 
ATOM 224  O O   ? THR A 1  30 ?  -4.078   0.181   3.632 1.000 98.150 ? 30  THR A O   1 
ATOM 225  C CG2 ? THR A 1  30 ?  -3.110   2.906   1.483 1.000 98.150 ? 30  THR A CG2 1 
ATOM 226  O OG1 ? THR A 1  30 ?  -1.921   1.374   0.054 1.000 98.150 ? 30  THR A OG1 1 
ATOM 227  N N   ? LEU A 1  31 ?  -2.591   1.606   4.624 1.000 98.400 ? 31  LEU A N   1 
ATOM 228  C CA  ? LEU A 1  31 ?  -3.435   1.866   5.785 1.000 98.400 ? 31  LEU A CA  1 
ATOM 229  C C   ? LEU A 1  31 ?  -4.581   2.806   5.425 1.000 98.400 ? 31  LEU A C   1 
ATOM 230  C CB  ? LEU A 1  31 ?  -2.608   2.464   6.926 1.000 98.400 ? 31  LEU A CB  1 
ATOM 231  O O   ? LEU A 1  31 ?  -4.349   3.942   5.006 1.000 98.400 ? 31  LEU A O   1 
ATOM 232  C CG  ? LEU A 1  31 ?  -3.363   2.780   8.218 1.000 98.400 ? 31  LEU A CG  1 
ATOM 233  C CD1 ? LEU A 1  31 ?  -3.852   1.493   8.873 1.000 98.400 ? 31  LEU A CD1 1 
ATOM 234  C CD2 ? LEU A 1  31 ?  -2.478   3.571   9.175 1.000 98.400 ? 31  LEU A CD2 1 
ATOM 235  N N   ? ILE A 1  32 ?  -5.883   2.339   5.591 1.000 97.620 ? 32  ILE A N   1 
ATOM 236  C CA  ? ILE A 1  32 ?  -7.017   3.130   5.126 1.000 97.620 ? 32  ILE A CA  1 
ATOM 237  C C   ? ILE A 1  32 ?  -7.837   3.609   6.321 1.000 97.620 ? 32  ILE A C   1 
ATOM 238  C CB  ? ILE A 1  32 ?  -7.907   2.325   4.153 1.000 97.620 ? 32  ILE A CB  1 
ATOM 239  O O   ? ILE A 1  32 ?  -8.648   4.531   6.197 1.000 97.620 ? 32  ILE A O   1 
ATOM 240  C CG1 ? ILE A 1  32 ?  -8.360   1.014   4.805 1.000 97.620 ? 32  ILE A CG1 1 
ATOM 241  C CG2 ? ILE A 1  32 ?  -7.166   2.057   2.840 1.000 97.620 ? 32  ILE A CG2 1 
ATOM 242  C CD1 ? ILE A 1  32 ?  -9.408   0.254   4.003 1.000 97.620 ? 32  ILE A CD1 1 
ATOM 243  N N   ? ASN A 1  33 ?  -7.560   3.135   7.573 1.000 96.870 ? 33  ASN A N   1 
ATOM 244  C CA  ? ASN A 1  33 ?  -7.903   3.605   8.911 1.000 96.870 ? 33  ASN A CA  1 
ATOM 245  C C   ? ASN A 1  33 ?  -7.057   2.921   9.980 1.000 96.870 ? 33  ASN A C   1 
ATOM 246  C CB  ? ASN A 1  33 ?  -9.392   3.388   9.191 1.000 96.870 ? 33  ASN A CB  1 
ATOM 247  O O   ? ASN A 1  33 ?  -6.077   2.244   9.663 1.000 96.870 ? 33  ASN A O   1 
ATOM 248  C CG  ? ASN A 1  33 ?  -9.764   1.920   9.263 1.000 96.870 ? 33  ASN A CG  1 
ATOM 249  N ND2 ? ASN A 1  33 ? -11.014   1.608   8.941 1.000 96.870 ? 33  ASN A ND2 1 
ATOM 250  O OD1 ? ASN A 1  33 ?  -8.935   1.073   9.606 1.000 96.870 ? 33  ASN A OD1 1 
ATOM 251  N N   ? GLU A 1  34 ?  -7.418   3.168  11.344 1.000 97.270 ? 34  GLU A N   1 
ATOM 252  C CA  ? GLU A 1  34 ?  -6.542   2.697  12.413 1.000 97.270 ? 34  GLU A CA  1 
ATOM 253  C C   ? GLU A 1  34 ?  -6.551   1.173  12.502 1.000 97.270 ? 34  GLU A C   1 
ATOM 254  C CB  ? GLU A 1  34 ?  -6.957   3.304  13.756 1.000 97.270 ? 34  GLU A CB  1 
ATOM 255  O O   ? GLU A 1  34 ?  -5.653   0.576  13.101 1.000 97.270 ? 34  GLU A O   1 
ATOM 256  C CG  ? GLU A 1  34 ?  -6.788   4.815  13.825 1.000 97.270 ? 34  GLU A CG  1 
ATOM 257  C CD  ? GLU A 1  34 ?  -7.236   5.409  15.151 1.000 97.270 ? 34  GLU A CD  1 
ATOM 258  O OE1 ? GLU A 1  34 ?  -7.153   6.646  15.322 1.000 97.270 ? 34  GLU A OE1 1 
ATOM 259  O OE2 ? GLU A 1  34 ?  -7.674   4.630  16.027 1.000 97.270 ? 34  GLU A OE2 1 
ATOM 260  N N   ? GLU A 1  35 ?  -7.485   0.481  11.744 1.000 97.710 ? 35  GLU A N   1 
ATOM 261  C CA  ? GLU A 1  35 ?  -7.673  -0.951  11.958 1.000 97.710 ? 35  GLU A CA  1 
ATOM 262  C C   ? GLU A 1  35 ?  -7.581  -1.722  10.644 1.000 97.710 ? 35  GLU A C   1 
ATOM 263  C CB  ? GLU A 1  35 ?  -9.020  -1.221  12.633 1.000 97.710 ? 35  GLU A CB  1 
ATOM 264  O O   ? GLU A 1  35 ?  -7.555  -2.954  10.642 1.000 97.710 ? 35  GLU A O   1 
ATOM 265  C CG  ? GLU A 1  35 ?  -9.132  -0.643  14.036 1.000 97.710 ? 35  GLU A CG  1 
ATOM 266  C CD  ? GLU A 1  35 ? -10.466  -0.937  14.702 1.000 97.710 ? 35  GLU A CD  1 
ATOM 267  O OE1 ? GLU A 1  35 ? -10.477  -1.526  15.807 1.000 97.710 ? 35  GLU A OE1 1 
ATOM 268  O OE2 ? GLU A 1  35 ? -11.510  -0.577  14.114 1.000 97.710 ? 35  GLU A OE2 1 
ATOM 269  N N   ? TRP A 1  36 ?  -7.526  -0.975   9.493 1.000 98.220 ? 36  TRP A N   1 
ATOM 270  C CA  ? TRP A 1  36 ?  -7.704  -1.704   8.242 1.000 98.220 ? 36  TRP A CA  1 
ATOM 271  C C   ? TRP A 1  36 ?  -6.596  -1.363   7.251 1.000 98.220 ? 36  TRP A C   1 
ATOM 272  C CB  ? TRP A 1  36 ?  -9.071  -1.391   7.626 1.000 98.220 ? 36  TRP A CB  1 
ATOM 273  O O   ? TRP A 1  36 ?  -6.229  -0.196   7.098 1.000 98.220 ? 36  TRP A O   1 
ATOM 274  C CG  ? TRP A 1  36 ? -10.229  -1.946   8.401 1.000 98.220 ? 36  TRP A CG  1 
ATOM 275  C CD1 ? TRP A 1  36 ? -10.980  -1.295   9.339 1.000 98.220 ? 36  TRP A CD1 1 
ATOM 276  C CD2 ? TRP A 1  36 ? -10.764  -3.270   8.306 1.000 98.220 ? 36  TRP A CD2 1 
ATOM 277  C CE2 ? TRP A 1  36 ? -11.841  -3.351   9.216 1.000 98.220 ? 36  TRP A CE2 1 
ATOM 278  C CE3 ? TRP A 1  36 ? -10.438  -4.396   7.538 1.000 98.220 ? 36  TRP A CE3 1 
ATOM 279  N NE1 ? TRP A 1  36 ? -11.952  -2.134   9.833 1.000 98.220 ? 36  TRP A NE1 1 
ATOM 280  C CH2 ? TRP A 1  36 ? -12.254  -5.603   8.615 1.000 98.220 ? 36  TRP A CH2 1 
ATOM 281  C CZ2 ? TRP A 1  36 ? -12.594  -4.516   9.379 1.000 98.220 ? 36  TRP A CZ2 1 
ATOM 282  C CZ3 ? TRP A 1  36 ? -11.188  -5.554   7.701 1.000 98.220 ? 36  TRP A CZ3 1 
ATOM 283  N N   ? VAL A 1  37 ?  -6.059  -2.425   6.563 1.000 98.380 ? 37  VAL A N   1 
ATOM 284  C CA  ? VAL A 1  37 ?  -5.064  -2.326   5.500 1.000 98.380 ? 37  VAL A CA  1 
ATOM 285  C C   ? VAL A 1  37 ?  -5.625  -2.919   4.210 1.000 98.380 ? 37  VAL A C   1 
ATOM 286  C CB  ? VAL A 1  37 ?  -3.749  -3.039   5.886 1.000 98.380 ? 37  VAL A CB  1 
ATOM 287  O O   ? VAL A 1  37 ?  -6.245  -3.985   4.227 1.000 98.380 ? 37  VAL A O   1 
ATOM 288  C CG1 ? VAL A 1  37 ?  -2.803  -3.114   4.689 1.000 98.380 ? 37  VAL A CG1 1 
ATOM 289  C CG2 ? VAL A 1  37 ?  -3.078  -2.323   7.057 1.000 98.380 ? 37  VAL A CG2 1 
ATOM 290  N N   ? LEU A 1  38 ?  -5.429  -2.138   3.149 1.000 97.840 ? 38  LEU A N   1 
ATOM 291  C CA  ? LEU A 1  38 ?  -5.762  -2.632   1.818 1.000 97.840 ? 38  LEU A CA  1 
ATOM 292  C C   ? LEU A 1  38 ?  -4.507  -3.071   1.071 1.000 97.840 ? 38  LEU A C   1 
ATOM 293  C CB  ? LEU A 1  38 ?  -6.498  -1.555   1.015 1.000 97.840 ? 38  LEU A CB  1 
ATOM 294  O O   ? LEU A 1  38 ?  -3.496  -2.365   1.080 1.000 97.840 ? 38  LEU A O   1 
ATOM 295  C CG  ? LEU A 1  38 ?  -7.954  -1.295   1.404 1.000 97.840 ? 38  LEU A CG  1 
ATOM 296  C CD1 ? LEU A 1  38 ?  -8.481  -0.056   0.689 1.000 97.840 ? 38  LEU A CD1 1 
ATOM 297  C CD2 ? LEU A 1  38 ?  -8.818  -2.511   1.086 1.000 97.840 ? 38  LEU A CD2 1 
ATOM 298  N N   ? THR A 1  39 ?  -4.591  -4.274   0.343 1.000 97.410 ? 39  THR A N   1 
ATOM 299  C CA  ? THR A 1  39 ?  -3.458  -4.805  -0.408 1.000 97.410 ? 39  THR A CA  1 
ATOM 300  C C   ? THR A 1  39 ?  -3.935  -5.718  -1.534 1.000 97.410 ? 39  THR A C   1 
ATOM 301  C CB  ? THR A 1  39 ?  -2.493  -5.579   0.509 1.000 97.410 ? 39  THR A CB  1 
ATOM 302  O O   ? THR A 1  39 ?  -5.139  -5.863  -1.754 1.000 97.410 ? 39  THR A O   1 
ATOM 303  C CG2 ? THR A 1  39 ?  -3.108  -6.896   0.968 1.000 97.410 ? 39  THR A CG2 1 
ATOM 304  O OG1 ? THR A 1  39 ?  -1.281  -5.853  -0.204 1.000 97.410 ? 39  THR A OG1 1 
ATOM 305  N N   ? ALA A 1  40 ?  -3.001  -6.198  -2.311 1.000 95.370 ? 40  ALA A N   1 
ATOM 306  C CA  ? ALA A 1  40 ?  -3.360  -7.099  -3.402 1.000 95.370 ? 40  ALA A CA  1 
ATOM 307  C C   ? ALA A 1  40 ?  -3.671  -8.498  -2.878 1.000 95.370 ? 40  ALA A C   1 
ATOM 308  C CB  ? ALA A 1  40 ?  -2.236  -7.159  -4.434 1.000 95.370 ? 40  ALA A CB  1 
ATOM 309  O O   ? ALA A 1  40 ?  -2.969  -9.011  -2.004 1.000 95.370 ? 40  ALA A O   1 
ATOM 310  N N   ? ALA A 1  41 ?  -4.705  -9.107  -3.435 1.000 94.110 ? 41  ALA A N   1 
ATOM 311  C CA  ? ALA A 1  41 ?  -5.107 -10.457  -3.049 1.000 94.110 ? 41  ALA A CA  1 
ATOM 312  C C   ? ALA A 1  41 ?  -3.996 -11.464  -3.336 1.000 94.110 ? 41  ALA A C   1 
ATOM 313  C CB  ? ALA A 1  41 ?  -6.387 -10.860  -3.778 1.000 94.110 ? 41  ALA A CB  1 
ATOM 314  O O   ? ALA A 1  41 ?  -3.824 -12.435  -2.597 1.000 94.110 ? 41  ALA A O   1 
ATOM 315  N N   ? HIS A 1  42 ?  -3.273 -11.238  -4.419 1.000 91.730 ? 42  HIS A N   1 
ATOM 316  C CA  ? HIS A 1  42 ?  -2.217 -12.171  -4.796 1.000 91.730 ? 42  HIS A CA  1 
ATOM 317  C C   ? HIS A 1  42 ?  -1.052 -12.112  -3.813 1.000 91.730 ? 42  HIS A C   1 
ATOM 318  C CB  ? HIS A 1  42 ?  -1.723 -11.877  -6.214 1.000 91.730 ? 42  HIS A CB  1 
ATOM 319  O O   ? HIS A 1  42 ?  -0.154 -12.956  -3.856 1.000 91.730 ? 42  HIS A O   1 
ATOM 320  C CG  ? HIS A 1  42 ?  -0.864 -10.656  -6.309 1.000 91.730 ? 42  HIS A CG  1 
ATOM 321  C CD2 ? HIS A 1  42 ?   0.461 -10.482  -6.092 1.000 91.730 ? 42  HIS A CD2 1 
ATOM 322  N ND1 ? HIS A 1  42 ?  -1.362  -9.421  -6.663 1.000 91.730 ? 42  HIS A ND1 1 
ATOM 323  C CE1 ? HIS A 1  42 ?  -0.377  -8.538  -6.660 1.000 91.730 ? 42  HIS A CE1 1 
ATOM 324  N NE2 ? HIS A 1  42 ?   0.740  -9.157  -6.317 1.000 91.730 ? 42  HIS A NE2 1 
ATOM 325  N N   ? CYS A 1  43 ?  -1.144 -11.198  -2.862 1.000 93.250 ? 43  CYS A N   1 
ATOM 326  C CA  ? CYS A 1  43 ?  -0.126 -11.060  -1.827 1.000 93.250 ? 43  CYS A CA  1 
ATOM 327  C C   ? CYS A 1  43 ?  -0.445 -11.945  -0.628 1.000 93.250 ? 43  CYS A C   1 
ATOM 328  C CB  ? CYS A 1  43 ?  -0.008  -9.603  -1.380 1.000 93.250 ? 43  CYS A CB  1 
ATOM 329  O O   ? CYS A 1  43 ?   0.293 -11.950   0.359 1.000 93.250 ? 43  CYS A O   1 
ATOM 330  S SG  ? CYS A 1  43 ?   0.775  -8.528  -2.602 1.000 93.250 ? 43  CYS A SG  1 
ATOM 331  N N   ? ASP A 1  44 ?  -1.508 -12.655  -0.712 1.000 92.800 ? 44  ASP A N   1 
ATOM 332  C CA  ? ASP A 1  44 ?  -1.971 -13.470   0.407 1.000 92.800 ? 44  ASP A CA  1 
ATOM 333  C C   ? ASP A 1  44 ?  -0.945 -14.543   0.766 1.000 92.800 ? 44  ASP A C   1 
ATOM 334  C CB  ? ASP A 1  44 ?  -3.317 -14.118   0.078 1.000 92.800 ? 44  ASP A CB  1 
ATOM 335  O O   ? ASP A 1  44 ?  -0.474 -15.276  -0.107 1.000 92.800 ? 44  ASP A O   1 
ATOM 336  C CG  ? ASP A 1  44 ?  -3.903 -14.894   1.245 1.000 92.800 ? 44  ASP A CG  1 
ATOM 337  O OD1 ? ASP A 1  44 ?  -3.746 -14.459   2.406 1.000 92.800 ? 44  ASP A OD1 1 
ATOM 338  O OD2 ? ASP A 1  44 ?  -4.524 -15.951   1.001 1.000 92.800 ? 44  ASP A OD2 1 
ATOM 339  N N   ? SER A 1  45 ?  -0.532 -14.585   1.891 1.000 91.860 ? 45  SER A N   1 
ATOM 340  C CA  ? SER A 1  45 ?   0.405 -15.569   2.423 1.000 91.860 ? 45  SER A CA  1 
ATOM 341  C C   ? SER A 1  45 ?   0.010 -16.003   3.831 1.000 91.860 ? 45  SER A C   1 
ATOM 342  C CB  ? SER A 1  45 ?   1.826 -15.005   2.435 1.000 91.860 ? 45  SER A CB  1 
ATOM 343  O O   ? SER A 1  45 ?  -0.663 -15.261   4.549 1.000 91.860 ? 45  SER A O   1 
ATOM 344  O OG  ? SER A 1  45 ?   2.737 -15.948   2.975 1.000 91.860 ? 45  SER A OG  1 
ATOM 345  N N   ? LYS A 1  46 ?   0.461 -17.338   4.149 1.000 88.650 ? 46  LYS A N   1 
ATOM 346  C CA  ? LYS A 1  46 ?   0.241 -17.820   5.509 1.000 88.650 ? 46  LYS A CA  1 
ATOM 347  C C   ? LYS A 1  46 ?   1.228 -17.184   6.484 1.000 88.650 ? 46  LYS A C   1 
ATOM 348  C CB  ? LYS A 1  46 ?   0.358 -19.343   5.565 1.000 88.650 ? 46  LYS A CB  1 
ATOM 349  O O   ? LYS A 1  46 ?   2.405 -17.012   6.161 1.000 88.650 ? 46  LYS A O   1 
ATOM 350  C CG  ? LYS A 1  46 ?  -0.764 -20.077   4.845 1.000 88.650 ? 46  LYS A CG  1 
ATOM 351  C CD  ? LYS A 1  46 ?  -0.661 -21.584   5.039 1.000 88.650 ? 46  LYS A CD  1 
ATOM 352  C CE  ? LYS A 1  46 ?  -1.759 -22.322   4.284 1.000 88.650 ? 46  LYS A CE  1 
ATOM 353  N NZ  ? LYS A 1  46 ?  -1.690 -23.797   4.509 1.000 88.650 ? 46  LYS A NZ  1 
ATOM 354  N N   ? ASN A 1  47 ?   0.727 -16.585   7.585 1.000 85.740 ? 47  ASN A N   1 
ATOM 355  C CA  ? ASN A 1  47 ?   1.550 -16.122   8.697 1.000 85.740 ? 47  ASN A CA  1 
ATOM 356  C C   ? ASN A 1  47 ?   2.478 -14.987   8.273 1.000 85.740 ? 47  ASN A C   1 
ATOM 357  C CB  ? ASN A 1  47 ?   2.360 -17.280   9.284 1.000 85.740 ? 47  ASN A CB  1 
ATOM 358  O O   ? ASN A 1  47 ?   3.686 -15.187   8.134 1.000 85.740 ? 47  ASN A O   1 
ATOM 359  C CG  ? ASN A 1  47 ?   1.483 -18.374   9.859 1.000 85.740 ? 47  ASN A CG  1 
ATOM 360  N ND2 ? ASN A 1  47 ?   1.867 -19.624   9.629 1.000 85.740 ? 47  ASN A ND2 1 
ATOM 361  O OD1 ? ASN A 1  47 ?   0.467 -18.099  10.503 1.000 85.740 ? 47  ASN A OD1 1 
ATOM 362  N N   ? PHE A 1  48 ?   1.943 -13.755   7.944 1.000 93.720 ? 48  PHE A N   1 
ATOM 363  C CA  ? PHE A 1  48 ?   2.739 -12.558   7.703 1.000 93.720 ? 48  PHE A CA  1 
ATOM 364  C C   ? PHE A 1  48 ?   2.409 -11.474   8.722 1.000 93.720 ? 48  PHE A C   1 
ATOM 365  C CB  ? PHE A 1  48 ?   2.506 -12.031   6.283 1.000 93.720 ? 48  PHE A CB  1 
ATOM 366  O O   ? PHE A 1  48 ?   1.415 -11.576   9.445 1.000 93.720 ? 48  PHE A O   1 
ATOM 367  C CG  ? PHE A 1  48 ?   1.119 -11.494   6.056 1.000 93.720 ? 48  PHE A CG  1 
ATOM 368  C CD1 ? PHE A 1  48 ?   0.142 -12.281   5.458 1.000 93.720 ? 48  PHE A CD1 1 
ATOM 369  C CD2 ? PHE A 1  48 ?   0.791 -10.200   6.440 1.000 93.720 ? 48  PHE A CD2 1 
ATOM 370  C CE1 ? PHE A 1  48 ?  -1.143 -11.787   5.246 1.000 93.720 ? 48  PHE A CE1 1 
ATOM 371  C CE2 ? PHE A 1  48 ?  -0.491  -9.698   6.231 1.000 93.720 ? 48  PHE A CE2 1 
ATOM 372  C CZ  ? PHE A 1  48 ?  -1.456 -10.493   5.634 1.000 93.720 ? 48  PHE A CZ  1 
ATOM 373  N N   ? GLN A 1  49 ?   3.402 -10.540   8.960 1.000 95.560 ? 49  GLN A N   1 
ATOM 374  C CA  ? GLN A 1  49 ?   3.253  -9.351   9.792 1.000 95.560 ? 49  GLN A CA  1 
ATOM 375  C C   ? GLN A 1  49 ?   3.278  -8.081   8.946 1.000 95.560 ? 49  GLN A C   1 
ATOM 376  C CB  ? GLN A 1  49 ?   4.353  -9.297  10.853 1.000 95.560 ? 49  GLN A CB  1 
ATOM 377  O O   ? GLN A 1  49 ?   3.768  -8.092   7.815 1.000 95.560 ? 49  GLN A O   1 
ATOM 378  C CG  ? GLN A 1  49 ?   4.315 -10.456  11.839 1.000 95.560 ? 49  GLN A CG  1 
ATOM 379  C CD  ? GLN A 1  49 ?   5.416 -10.379  12.880 1.000 95.560 ? 49  GLN A CD  1 
ATOM 380  N NE2 ? GLN A 1  49 ?   5.030 -10.359  14.151 1.000 95.560 ? 49  GLN A NE2 1 
ATOM 381  O OE1 ? GLN A 1  49 ?   6.604 -10.339  12.544 1.000 95.560 ? 49  GLN A OE1 1 
ATOM 382  N N   ? MET A 1  50 ?   2.688  -7.115   9.517 1.000 96.650 ? 50  MET A N   1 
ATOM 383  C CA  ? MET A 1  50 ?   2.700  -5.802   8.879 1.000 96.650 ? 50  MET A CA  1 
ATOM 384  C C   ? MET A 1  50 ?   3.432  -4.783   9.746 1.000 96.650 ? 50  MET A C   1 
ATOM 385  C CB  ? MET A 1  50 ?   1.273  -5.325   8.603 1.000 96.650 ? 50  MET A CB  1 
ATOM 386  O O   ? MET A 1  50 ?   3.256  -4.759  10.965 1.000 96.650 ? 50  MET A O   1 
ATOM 387  C CG  ? MET A 1  50 ?   0.518  -6.193   7.610 1.000 96.650 ? 50  MET A CG  1 
ATOM 388  S SD  ? MET A 1  50 ?  -1.302  -6.033   7.778 1.000 96.650 ? 50  MET A SD  1 
ATOM 389  C CE  ? MET A 1  50 ?  -1.577  -7.042   9.261 1.000 96.650 ? 50  MET A CE  1 
ATOM 390  N N   ? GLN A 1  51 ?   4.246  -4.040   9.111 1.000 96.310 ? 51  GLN A N   1 
ATOM 391  C CA  ? GLN A 1  51 ?   4.968  -2.981   9.807 1.000 96.310 ? 51  GLN A CA  1 
ATOM 392  C C   ? GLN A 1  51 ?   4.517  -1.603   9.332 1.000 96.310 ? 51  GLN A C   1 
ATOM 393  C CB  ? GLN A 1  51 ?   6.476  -3.137   9.608 1.000 96.310 ? 51  GLN A CB  1 
ATOM 394  O O   ? GLN A 1  51 ?   4.357  -1.377   8.130 1.000 96.310 ? 51  GLN A O   1 
ATOM 395  C CG  ? GLN A 1  51 ?   7.064  -4.360  10.299 1.000 96.310 ? 51  GLN A CG  1 
ATOM 396  C CD  ? GLN A 1  51 ?   8.573  -4.446  10.158 1.000 96.310 ? 51  GLN A CD  1 
ATOM 397  N NE2 ? GLN A 1  51 ?   9.236  -4.958  11.189 1.000 96.310 ? 51  GLN A NE2 1 
ATOM 398  O OE1 ? GLN A 1  51 ?   9.136  -4.055   9.131 1.000 96.310 ? 51  GLN A OE1 1 
ATOM 399  N N   ? PHE A 1  52 ?   4.305  -0.718  10.321 1.000 96.950 ? 52  PHE A N   1 
ATOM 400  C CA  ? PHE A 1  52 ?   3.880   0.659  10.094 1.000 96.950 ? 52  PHE A CA  1 
ATOM 401  C C   ? PHE A 1  52 ?   4.962   1.638  10.532 1.000 96.950 ? 52  PHE A C   1 
ATOM 402  C CB  ? PHE A 1  52 ?   2.575   0.950  10.841 1.000 96.950 ? 52  PHE A CB  1 
ATOM 403  O O   ? PHE A 1  52 ?   5.753   1.338  11.428 1.000 96.950 ? 52  PHE A O   1 
ATOM 404  C CG  ? PHE A 1  52 ?   1.464  -0.014  10.521 1.000 96.950 ? 52  PHE A CG  1 
ATOM 405  C CD1 ? PHE A 1  52 ?   0.447   0.343   9.644 1.000 96.950 ? 52  PHE A CD1 1 
ATOM 406  C CD2 ? PHE A 1  52 ?   1.437  -1.277  11.097 1.000 96.950 ? 52  PHE A CD2 1 
ATOM 407  C CE1 ? PHE A 1  52 ?  -0.582  -0.547   9.346 1.000 96.950 ? 52  PHE A CE1 1 
ATOM 408  C CE2 ? PHE A 1  52 ?   0.412  -2.172  10.804 1.000 96.950 ? 52  PHE A CE2 1 
ATOM 409  C CZ  ? PHE A 1  52 ?  -0.597  -1.804   9.929 1.000 96.950 ? 52  PHE A CZ  1 
ATOM 410  N N   ? GLY A 1  53 ?   5.090   2.799   9.779 1.000 95.370 ? 53  GLY A N   1 
ATOM 411  C CA  ? GLY A 1  53 ?   6.004   3.847  10.206 1.000 95.370 ? 53  GLY A CA  1 
ATOM 412  C C   ? GLY A 1  53 ?   7.452   3.550   9.864 1.000 95.370 ? 53  GLY A C   1 
ATOM 413  O O   ? GLY A 1  53 ?   8.362   4.217  10.362 1.000 95.370 ? 53  GLY A O   1 
ATOM 414  N N   ? VAL A 1  54 ?   7.681   2.470   8.974 1.000 93.910 ? 54  VAL A N   1 
ATOM 415  C CA  ? VAL A 1  54 ?   9.018   2.064   8.552 1.000 93.910 ? 54  VAL A CA  1 
ATOM 416  C C   ? VAL A 1  54 ?   9.434   2.860   7.317 1.000 93.910 ? 54  VAL A C   1 
ATOM 417  C CB  ? VAL A 1  54 ?   9.084   0.549   8.257 1.000 93.910 ? 54  VAL A CB  1 
ATOM 418  O O   ? VAL A 1  54 ?   8.723   2.870   6.309 1.000 93.910 ? 54  VAL A O   1 
ATOM 419  C CG1 ? VAL A 1  54 ?  10.487   0.148   7.805 1.000 93.910 ? 54  VAL A CG1 1 
ATOM 420  C CG2 ? VAL A 1  54 ?   8.667  -0.253   9.488 1.000 93.910 ? 54  VAL A CG2 1 
ATOM 421  N N   ? HIS A 1  55 ?  10.540   3.561   7.374 1.000 93.820 ? 55  HIS A N   1 
ATOM 422  C CA  ? HIS A 1  55 ?  11.095   4.220   6.197 1.000 93.820 ? 55  HIS A CA  1 
ATOM 423  C C   ? HIS A 1  55 ?  12.318   3.475   5.673 1.000 93.820 ? 55  HIS A C   1 
ATOM 424  C CB  ? HIS A 1  55 ?  11.462   5.670   6.517 1.000 93.820 ? 55  HIS A CB  1 
ATOM 425  O O   ? HIS A 1  55 ?  12.517   3.376   4.460 1.000 93.820 ? 55  HIS A O   1 
ATOM 426  C CG  ? HIS A 1  55 ?  12.046   6.412   5.358 1.000 93.820 ? 55  HIS A CG  1 
ATOM 427  C CD2 ? HIS A 1  55 ?  13.274   6.953   5.176 1.000 93.820 ? 55  HIS A CD2 1 
ATOM 428  N ND1 ? HIS A 1  55 ?  11.336   6.670   4.205 1.000 93.820 ? 55  HIS A ND1 1 
ATOM 429  C CE1 ? HIS A 1  55 ?  12.105   7.339   3.362 1.000 93.820 ? 55  HIS A CE1 1 
ATOM 430  N NE2 ? HIS A 1  55 ?  13.286   7.523   3.927 1.000 93.820 ? 55  HIS A NE2 1 
ATOM 431  N N   ? SER A 1  56 ?  13.169   2.994   6.647 1.000 92.460 ? 56  SER A N   1 
ATOM 432  C CA  ? SER A 1  56 ?  14.369   2.228   6.326 1.000 92.460 ? 56  SER A CA  1 
ATOM 433  C C   ? SER A 1  56 ?  14.367   0.877   7.034 1.000 92.460 ? 56  SER A C   1 
ATOM 434  C CB  ? SER A 1  56 ?  15.625   3.012   6.710 1.000 92.460 ? 56  SER A CB  1 
ATOM 435  O O   ? SER A 1  56 ?  14.042   0.791   8.220 1.000 92.460 ? 56  SER A O   1 
ATOM 436  O OG  ? SER A 1  56 ?  16.780   2.199   6.594 1.000 92.460 ? 56  SER A OG  1 
ATOM 437  N N   ? LYS A 1  57 ?  14.688  -0.225   6.250 1.000 85.300 ? 57  LYS A N   1 
ATOM 438  C CA  ? LYS A 1  57 ?  14.787  -1.555   6.845 1.000 85.300 ? 57  LYS A CA  1 
ATOM 439  C C   ? LYS A 1  57 ?  15.947  -1.630   7.833 1.000 85.300 ? 57  LYS A C   1 
ATOM 440  C CB  ? LYS A 1  57 ?  14.953  -2.618   5.758 1.000 85.300 ? 57  LYS A CB  1 
ATOM 441  O O   ? LYS A 1  57 ?  15.978  -2.511   8.695 1.000 85.300 ? 57  LYS A O   1 
ATOM 442  C CG  ? LYS A 1  57 ?  13.738  -2.779   4.857 1.000 85.300 ? 57  LYS A CG  1 
ATOM 443  C CD  ? LYS A 1  57 ?  13.978  -3.824   3.776 1.000 85.300 ? 57  LYS A CD  1 
ATOM 444  C CE  ? LYS A 1  57 ?  12.798  -3.919   2.817 1.000 85.300 ? 57  LYS A CE  1 
ATOM 445  N NZ  ? LYS A 1  57 ?  13.048  -4.911   1.729 1.000 85.300 ? 57  LYS A NZ  1 
ATOM 446  N N   ? LYS A 1  58 ?  16.804  -0.602   7.826 1.000 88.140 ? 58  LYS A N   1 
ATOM 447  C CA  ? LYS A 1  58 ?  18.024  -0.625   8.628 1.000 88.140 ? 58  LYS A CA  1 
ATOM 448  C C   ? LYS A 1  58 ?  17.914   0.316   9.824 1.000 88.140 ? 58  LYS A C   1 
ATOM 449  C CB  ? LYS A 1  58 ?  19.236  -0.248   7.774 1.000 88.140 ? 58  LYS A CB  1 
ATOM 450  O O   ? LYS A 1  58 ?  18.545   0.089  10.859 1.000 88.140 ? 58  LYS A O   1 
ATOM 451  C CG  ? LYS A 1  58 ?  19.547  -1.243   6.666 1.000 88.140 ? 58  LYS A CG  1 
ATOM 452  C CD  ? LYS A 1  58 ?  20.809  -0.857   5.906 1.000 88.140 ? 58  LYS A CD  1 
ATOM 453  C CE  ? LYS A 1  58 ?  21.120  -1.851   4.795 1.000 88.140 ? 58  LYS A CE  1 
ATOM 454  N NZ  ? LYS A 1  58 ?  22.346  -1.466   4.034 1.000 88.140 ? 58  LYS A NZ  1 
ATOM 455  N N   ? VAL A 1  59 ?  17.110   1.393   9.605 1.000 89.150 ? 59  VAL A N   1 
ATOM 456  C CA  ? VAL A 1  59 ?  17.013   2.430  10.628 1.000 89.150 ? 59  VAL A CA  1 
ATOM 457  C C   ? VAL A 1  59 ?  15.617   2.417  11.246 1.000 89.150 ? 59  VAL A C   1 
ATOM 458  C CB  ? VAL A 1  59 ?  17.328   3.828  10.050 1.000 89.150 ? 59  VAL A CB  1 
ATOM 459  O O   ? VAL A 1  59 ?  14.615   2.513  10.534 1.000 89.150 ? 59  VAL A O   1 
ATOM 460  C CG1 ? VAL A 1  59 ?  17.234   4.896  11.139 1.000 89.150 ? 59  VAL A CG1 1 
ATOM 461  C CG2 ? VAL A 1  59 ?  18.712   3.839   9.405 1.000 89.150 ? 59  VAL A CG2 1 
ATOM 462  N N   ? LEU A 1  60 ?  15.575   2.373  12.592 1.000 88.680 ? 60  LEU A N   1 
ATOM 463  C CA  ? LEU A 1  60 ?  14.301   2.316  13.299 1.000 88.680 ? 60  LEU A CA  1 
ATOM 464  C C   ? LEU A 1  60 ?  13.723   3.714  13.492 1.000 88.680 ? 60  LEU A C   1 
ATOM 465  C CB  ? LEU A 1  60 ?  14.471   1.630  14.657 1.000 88.680 ? 60  LEU A CB  1 
ATOM 466  O O   ? LEU A 1  60 ?  14.451   4.651  13.824 1.000 88.680 ? 60  LEU A O   1 
ATOM 467  C CG  ? LEU A 1  60 ?  14.839   0.145  14.625 1.000 88.680 ? 60  LEU A CG  1 
ATOM 468  C CD1 ? LEU A 1  60 ?  15.147  -0.355  16.033 1.000 88.680 ? 60  LEU A CD1 1 
ATOM 469  C CD2 ? LEU A 1  60 ?  13.715  -0.671  13.996 1.000 88.680 ? 60  LEU A CD2 1 
ATOM 470  N N   ? ASN A 1  61 ?  12.394   3.860  13.173 1.000 89.290 ? 61  ASN A N   1 
ATOM 471  C CA  ? ASN A 1  61 ?  11.628   5.054  13.514 1.000 89.290 ? 61  ASN A CA  1 
ATOM 472  C C   ? ASN A 1  61 ?  10.968   4.924  14.884 1.000 89.290 ? 61  ASN A C   1 
ATOM 473  C CB  ? ASN A 1  61 ?  10.574   5.339  12.442 1.000 89.290 ? 61  ASN A CB  1 
ATOM 474  O O   ? ASN A 1  61 ?  10.550   3.833  15.276 1.000 89.290 ? 61  ASN A O   1 
ATOM 475  C CG  ? ASN A 1  61 ?  11.183   5.801  11.133 1.000 89.290 ? 61  ASN A CG  1 
ATOM 476  N ND2 ? ASN A 1  61 ?  10.465   5.586  10.036 1.000 89.290 ? 61  ASN A ND2 1 
ATOM 477  O OD1 ? ASN A 1  61 ?  12.290   6.346  11.107 1.000 89.290 ? 61  ASN A OD1 1 
ATOM 478  N N   ? GLU A 1  62 ?  10.863   6.008  15.658 1.000 89.920 ? 62  GLU A N   1 
ATOM 479  C CA  ? GLU A 1  62 ?  10.328   6.011  17.016 1.000 89.920 ? 62  GLU A CA  1 
ATOM 480  C C   ? GLU A 1  62 ?   8.863   5.582  17.033 1.000 89.920 ? 62  GLU A C   1 
ATOM 481  C CB  ? GLU A 1  62 ?  10.478   7.396  17.651 1.000 89.920 ? 62  GLU A CB  1 
ATOM 482  O O   ? GLU A 1  62 ?   8.384   5.032  18.027 1.000 89.920 ? 62  GLU A O   1 
ATOM 483  C CG  ? GLU A 1  62 ?  11.920   7.787  17.940 1.000 89.920 ? 62  GLU A CG  1 
ATOM 484  C CD  ? GLU A 1  62 ?  12.050   9.140  18.622 1.000 89.920 ? 62  GLU A CD  1 
ATOM 485  O OE1 ? GLU A 1  62 ?  13.179   9.521  19.004 1.000 89.920 ? 62  GLU A OE1 1 
ATOM 486  O OE2 ? GLU A 1  62 ?  11.013   9.823  18.776 1.000 89.920 ? 62  GLU A OE2 1 
ATOM 487  N N   ? ASP A 1  63 ?   8.136   5.788  15.988 1.000 92.780 ? 63  ASP A N   1 
ATOM 488  C CA  ? ASP A 1  63 ?   6.697   5.542  15.964 1.000 92.780 ? 63  ASP A CA  1 
ATOM 489  C C   ? ASP A 1  63 ?   6.370   4.275  15.176 1.000 92.780 ? 63  ASP A C   1 
ATOM 490  C CB  ? ASP A 1  63 ?   5.958   6.740  15.364 1.000 92.780 ? 63  ASP A CB  1 
ATOM 491  O O   ? ASP A 1  63 ?   5.219   4.056  14.793 1.000 92.780 ? 63  ASP A O   1 
ATOM 492  C CG  ? ASP A 1  63 ?   6.548   7.200  14.042 1.000 92.780 ? 63  ASP A CG  1 
ATOM 493  O OD1 ? ASP A 1  63 ?   7.674   6.780  13.698 1.000 92.780 ? 63  ASP A OD1 1 
ATOM 494  O OD2 ? ASP A 1  63 ?   5.882   7.992  13.340 1.000 92.780 ? 63  ASP A OD2 1 
ATOM 495  N N   ? GLU A 1  64 ?   7.405   3.340  14.801 1.000 95.190 ? 64  GLU A N   1 
ATOM 496  C CA  ? GLU A 1  64 ?   7.184   2.066  14.124 1.000 95.190 ? 64  GLU A CA  1 
ATOM 497  C C   ? GLU A 1  64 ?   6.298   1.144  14.957 1.000 95.190 ? 64  GLU A C   1 
ATOM 498  C CB  ? GLU A 1  64 ?   8.519   1.380  13.821 1.000 95.190 ? 64  GLU A CB  1 
ATOM 499  O O   ? GLU A 1  64 ?   6.431   1.086  16.181 1.000 95.190 ? 64  GLU A O   1 
ATOM 500  C CG  ? GLU A 1  64 ?   9.386   2.134  12.824 1.000 95.190 ? 64  GLU A CG  1 
ATOM 501  C CD  ? GLU A 1  64 ?  10.676   1.407  12.480 1.000 95.190 ? 64  GLU A CD  1 
ATOM 502  O OE1 ? GLU A 1  64 ?  11.529   1.987  11.770 1.000 95.190 ? 64  GLU A OE1 1 
ATOM 503  O OE2 ? GLU A 1  64 ?  10.835   0.247  12.923 1.000 95.190 ? 64  GLU A OE2 1 
ATOM 504  N N   ? GLN A 1  65 ?   5.311   0.520  14.332 1.000 96.660 ? 65  GLN A N   1 
ATOM 505  C CA  ? GLN A 1  65 ?   4.385  -0.421  14.953 1.000 96.660 ? 65  GLN A CA  1 
ATOM 506  C C   ? GLN A 1  65 ?   4.250  -1.692  14.120 1.000 96.660 ? 65  GLN A C   1 
ATOM 507  C CB  ? GLN A 1  65 ?   3.013   0.226  15.150 1.000 96.660 ? 65  GLN A CB  1 
ATOM 508  O O   ? GLN A 1  65 ?   4.193  -1.631  12.890 1.000 96.660 ? 65  GLN A O   1 
ATOM 509  C CG  ? GLN A 1  65 ?   3.039   1.466  16.034 1.000 96.660 ? 65  GLN A CG  1 
ATOM 510  C CD  ? GLN A 1  65 ?   1.668   2.093  16.205 1.000 96.660 ? 65  GLN A CD  1 
ATOM 511  N NE2 ? GLN A 1  65 ?   1.560   3.379  15.885 1.000 96.660 ? 65  GLN A NE2 1 
ATOM 512  O OE1 ? GLN A 1  65 ?   0.714   1.429  16.620 1.000 96.660 ? 65  GLN A OE1 1 
ATOM 513  N N   ? THR A 1  66 ?   4.242  -2.856  14.825 1.000 96.400 ? 66  THR A N   1 
ATOM 514  C CA  ? THR A 1  66 ?   4.026  -4.142  14.171 1.000 96.400 ? 66  THR A CA  1 
ATOM 515  C C   ? THR A 1  66 ?   2.669  -4.724  14.558 1.000 96.400 ? 66  THR A C   1 
ATOM 516  C CB  ? THR A 1  66 ?   5.138  -5.144  14.529 1.000 96.400 ? 66  THR A CB  1 
ATOM 517  O O   ? THR A 1  66 ?   2.313  -4.751  15.738 1.000 96.400 ? 66  THR A O   1 
ATOM 518  C CG2 ? THR A 1  66 ?   4.911  -6.486  13.841 1.000 96.400 ? 66  THR A CG2 1 
ATOM 519  O OG1 ? THR A 1  66 ?   6.403  -4.614  14.113 1.000 96.400 ? 66  THR A OG1 1 
ATOM 520  N N   ? ARG A 1  67 ?   1.984  -5.183  13.484 1.000 96.890 ? 67  ARG A N   1 
ATOM 521  C CA  ? ARG A 1  67 ?   0.680  -5.800  13.704 1.000 96.890 ? 67  ARG A CA  1 
ATOM 522  C C   ? ARG A 1  67 ?   0.583  -7.144  12.991 1.000 96.890 ? 67  ARG A C   1 
ATOM 523  C CB  ? ARG A 1  67 ?  -0.440  -4.872  13.230 1.000 96.890 ? 67  ARG A CB  1 
ATOM 524  O O   ? ARG A 1  67 ?   1.175  -7.332  11.926 1.000 96.890 ? 67  ARG A O   1 
ATOM 525  C CG  ? ARG A 1  67 ?  -0.516  -3.558  13.990 1.000 96.890 ? 67  ARG A CG  1 
ATOM 526  C CD  ? ARG A 1  67 ?  -0.910  -3.770  15.445 1.000 96.890 ? 67  ARG A CD  1 
ATOM 527  N NE  ? ARG A 1  67 ?  -1.061  -2.501  16.153 1.000 96.890 ? 67  ARG A NE  1 
ATOM 528  N NH1 ? ARG A 1  67 ?   1.170  -2.316  16.723 1.000 96.890 ? 67  ARG A NH1 1 
ATOM 529  N NH2 ? ARG A 1  67 ?  -0.318  -0.694  17.359 1.000 96.890 ? 67  ARG A NH2 1 
ATOM 530  C CZ  ? ARG A 1  67 ?  -0.069  -1.840  16.743 1.000 96.890 ? 67  ARG A CZ  1 
ATOM 531  N N   ? ASP A 1  68 ?  -0.254  -8.044  13.623 1.000 95.660 ? 68  ASP A N   1 
ATOM 532  C CA  ? ASP A 1  68 ?  -0.638  -9.297  12.979 1.000 95.660 ? 68  ASP A CA  1 
ATOM 533  C C   ? ASP A 1  68 ?  -2.030  -9.192  12.360 1.000 95.660 ? 68  ASP A C   1 
ATOM 534  C CB  ? ASP A 1  68 ?  -0.595 -10.451  13.983 1.000 95.660 ? 68  ASP A CB  1 
ATOM 535  O O   ? ASP A 1  68 ?  -2.877  -8.440  12.847 1.000 95.660 ? 68  ASP A O   1 
ATOM 536  C CG  ? ASP A 1  68 ?   0.806 -10.741  14.494 1.000 95.660 ? 68  ASP A CG  1 
ATOM 537  O OD1 ? ASP A 1  68 ?   1.726 -10.939  13.671 1.000 95.660 ? 68  ASP A OD1 1 
ATOM 538  O OD2 ? ASP A 1  68 ?   0.990 -10.774  15.730 1.000 95.660 ? 68  ASP A OD2 1 
ATOM 539  N N   ? PRO A 1  69 ?  -2.124  -9.973  11.214 1.000 96.270 ? 69  PRO A N   1 
ATOM 540  C CA  ? PRO A 1  69 ?  -3.495 -10.016  10.700 1.000 96.270 ? 69  PRO A CA  1 
ATOM 541  C C   ? PRO A 1  69 ?  -4.449 -10.767  11.627 1.000 96.270 ? 69  PRO A C   1 
ATOM 542  C CB  ? PRO A 1  69 ?  -3.348 -10.745   9.362 1.000 96.270 ? 69  PRO A CB  1 
ATOM 543  O O   ? PRO A 1  69 ?  -4.117 -11.849  12.116 1.000 96.270 ? 69  PRO A O   1 
ATOM 544  C CG  ? PRO A 1  69 ?  -2.103 -11.560   9.506 1.000 96.270 ? 69  PRO A CG  1 
ATOM 545  C CD  ? PRO A 1  69 ?  -1.167 -10.840  10.434 1.000 96.270 ? 69  PRO A CD  1 
ATOM 546  N N   ? LYS A 1  70 ?  -5.645 -10.078  11.947 1.000 96.020 ? 70  LYS A N   1 
ATOM 547  C CA  ? LYS A 1  70 ?  -6.710 -10.756  12.682 1.000 96.020 ? 70  LYS A CA  1 
ATOM 548  C C   ? LYS A 1  70 ?  -7.617 -11.540  11.738 1.000 96.020 ? 70  LYS A C   1 
ATOM 549  C CB  ? LYS A 1  70 ?  -7.534  -9.747  13.484 1.000 96.020 ? 70  LYS A CB  1 
ATOM 550  O O   ? LYS A 1  70 ?  -7.973 -12.686  12.021 1.000 96.020 ? 70  LYS A O   1 
ATOM 551  C CG  ? LYS A 1  70 ?  -8.636 -10.377  14.324 1.000 96.020 ? 70  LYS A CG  1 
ATOM 552  C CD  ? LYS A 1  70 ?  -9.352  -9.338  15.177 1.000 96.020 ? 70  LYS A CD  1 
ATOM 553  C CE  ? LYS A 1  70 ? -10.442  -9.969  16.032 1.000 96.020 ? 70  LYS A CE  1 
ATOM 554  N NZ  ? LYS A 1  70 ? -11.099  -8.966  16.921 1.000 96.020 ? 70  LYS A NZ  1 
ATOM 555  N N   ? GLU A 1  71 ?  -8.002 -10.901  10.672 1.000 95.640 ? 71  GLU A N   1 
ATOM 556  C CA  ? GLU A 1  71 ?  -8.894 -11.443   9.652 1.000 95.640 ? 71  GLU A CA  1 
ATOM 557  C C   ? GLU A 1  71 ?  -8.562 -10.881   8.272 1.000 95.640 ? 71  GLU A C   1 
ATOM 558  C CB  ? GLU A 1  71 ? -10.355 -11.147  10.003 1.000 95.640 ? 71  GLU A CB  1 
ATOM 559  O O   ? GLU A 1  71 ?  -8.164  -9.721   8.148 1.000 95.640 ? 71  GLU A O   1 
ATOM 560  C CG  ? GLU A 1  71 ? -11.358 -11.956   9.194 1.000 95.640 ? 71  GLU A CG  1 
ATOM 561  C CD  ? GLU A 1  71 ? -12.784 -11.830   9.707 1.000 95.640 ? 71  GLU A CD  1 
ATOM 562  O OE1 ? GLU A 1  71 ? -13.674 -12.558   9.212 1.000 95.640 ? 71  GLU A OE1 1 
ATOM 563  O OE2 ? GLU A 1  71 ? -13.013 -10.995  10.610 1.000 95.640 ? 71  GLU A OE2 1 
ATOM 564  N N   ? LYS A 1  72 ?  -8.730 -11.750   7.229 1.000 94.750 ? 72  LYS A N   1 
ATOM 565  C CA  ? LYS A 1  72 ?  -8.504 -11.341   5.845 1.000 94.750 ? 72  LYS A CA  1 
ATOM 566  C C   ? LYS A 1  72 ?  -9.752 -11.565   4.995 1.000 94.750 ? 72  LYS A C   1 
ATOM 567  C CB  ? LYS A 1  72 ?  -7.319 -12.101   5.247 1.000 94.750 ? 72  LYS A CB  1 
ATOM 568  O O   ? LYS A 1  72 ? -10.404 -12.605   5.103 1.000 94.750 ? 72  LYS A O   1 
ATOM 569  C CG  ? LYS A 1  72 ?  -6.006 -11.880   5.983 1.000 94.750 ? 72  LYS A CG  1 
ATOM 570  C CD  ? LYS A 1  72 ?  -4.875 -12.691   5.365 1.000 94.750 ? 72  LYS A CD  1 
ATOM 571  C CE  ? LYS A 1  72 ?  -5.040 -14.180   5.638 1.000 94.750 ? 72  LYS A CE  1 
ATOM 572  N NZ  ? LYS A 1  72 ?  -3.901 -14.974   5.087 1.000 94.750 ? 72  LYS A NZ  1 
ATOM 573  N N   ? PHE A 1  73 ? -10.053 -10.550   4.224 1.000 94.320 ? 73  PHE A N   1 
ATOM 574  C CA  ? PHE A 1  73 ? -11.178 -10.622   3.299 1.000 94.320 ? 73  PHE A CA  1 
ATOM 575  C C   ? PHE A 1  73 ? -10.708 -10.443   1.860 1.000 94.320 ? 73  PHE A C   1 
ATOM 576  C CB  ? PHE A 1  73 ? -12.229  -9.563   3.644 1.000 94.320 ? 73  PHE A CB  1 
ATOM 577  O O   ? PHE A 1  73 ? -10.221  -9.373   1.490 1.000 94.320 ? 73  PHE A O   1 
ATOM 578  C CG  ? PHE A 1  73 ? -12.771  -9.678   5.043 1.000 94.320 ? 73  PHE A CG  1 
ATOM 579  C CD1 ? PHE A 1  73 ? -13.964 -10.347   5.288 1.000 94.320 ? 73  PHE A CD1 1 
ATOM 580  C CD2 ? PHE A 1  73 ? -12.086  -9.119   6.114 1.000 94.320 ? 73  PHE A CD2 1 
ATOM 581  C CE1 ? PHE A 1  73 ? -14.468 -10.456   6.582 1.000 94.320 ? 73  PHE A CE1 1 
ATOM 582  C CE2 ? PHE A 1  73 ? -12.584  -9.223   7.410 1.000 94.320 ? 73  PHE A CE2 1 
ATOM 583  C CZ  ? PHE A 1  73 ? -13.775  -9.891   7.642 1.000 94.320 ? 73  PHE A CZ  1 
ATOM 584  N N   ? ILE A 1  74 ? -10.730 -11.488   1.162 1.000 91.500 ? 74  ILE A N   1 
ATOM 585  C CA  ? ILE A 1  74 ? -10.322 -11.457  -0.238 1.000 91.500 ? 74  ILE A CA  1 
ATOM 586  C C   ? ILE A 1  74 ? -11.556 -11.401  -1.134 1.000 91.500 ? 74  ILE A C   1 
ATOM 587  C CB  ? ILE A 1  74 ?  -9.451 -12.680  -0.600 1.000 91.500 ? 74  ILE A CB  1 
ATOM 588  O O   ? ILE A 1  74 ? -12.486 -12.194  -0.971 1.000 91.500 ? 74  ILE A O   1 
ATOM 589  C CG1 ? ILE A 1  74 ?  -8.176 -12.699   0.250 1.000 91.500 ? 74  ILE A CG1 1 
ATOM 590  C CG2 ? ILE A 1  74 ?  -9.113 -12.680  -2.094 1.000 91.500 ? 74  ILE A CG2 1 
ATOM 591  C CD1 ? ILE A 1  74 ?  -7.356 -13.974   0.108 1.000 91.500 ? 74  ILE A CD1 1 
ATOM 592  N N   ? CYS A 1  75 ? -11.516 -10.314  -1.838 1.000 80.430 ? 75  CYS A N   1 
ATOM 593  C CA  ? CYS A 1  75 ? -12.647 -10.141  -2.742 1.000 80.430 ? 75  CYS A CA  1 
ATOM 594  C C   ? CYS A 1  75 ? -12.667 -11.232  -3.806 1.000 80.430 ? 75  CYS A C   1 
ATOM 595  C CB  ? CYS A 1  75 ? -12.594  -8.767  -3.409 1.000 80.430 ? 75  CYS A CB  1 
ATOM 596  O O   ? CYS A 1  75 ? -11.795 -11.273  -4.676 1.000 80.430 ? 75  CYS A O   1 
ATOM 597  S SG  ? CYS A 1  75 ? -14.092  -8.345  -4.326 1.000 80.430 ? 75  CYS A SG  1 
ATOM 598  N N   ? PRO A 1  76 ? -13.454 -12.345  -3.499 1.000 65.640 ? 76  PRO A N   1 
ATOM 599  C CA  ? PRO A 1  76 ? -13.706 -13.358  -4.527 1.000 65.640 ? 76  PRO A CA  1 
ATOM 600  C C   ? PRO A 1  76 ? -15.157 -13.367  -5.003 1.000 65.640 ? 76  PRO A C   1 
ATOM 601  C CB  ? PRO A 1  76 ? -13.354 -14.670  -3.821 1.000 65.640 ? 76  PRO A CB  1 
ATOM 602  O O   ? PRO A 1  76 ? -16.078 -13.258  -4.190 1.000 65.640 ? 76  PRO A O   1 
ATOM 603  C CG  ? PRO A 1  76 ? -13.402 -14.345  -2.363 1.000 65.640 ? 76  PRO A CG  1 
ATOM 604  C CD  ? PRO A 1  76 ? -13.331 -12.853  -2.205 1.000 65.640 ? 76  PRO A CD  1 
ATOM 605  N N   ? ASN A 1  77 ? -15.548 -12.746  -6.148 1.000 55.360 ? 77  ASN A N   1 
ATOM 606  C CA  ? ASN A 1  77 ? -16.796 -13.235  -6.723 1.000 55.360 ? 77  ASN A CA  1 
ATOM 607  C C   ? ASN A 1  77 ? -16.544 -14.273  -7.812 1.000 55.360 ? 77  ASN A C   1 
ATOM 608  C CB  ? ASN A 1  77 ? -17.623 -12.073  -7.278 1.000 55.360 ? 77  ASN A CB  1 
ATOM 609  O O   ? ASN A 1  77 ? -15.991 -13.951  -8.866 1.000 55.360 ? 77  ASN A O   1 
ATOM 610  C CG  ? ASN A 1  77 ? -18.519 -11.441  -6.230 1.000 55.360 ? 77  ASN A CG  1 
ATOM 611  N ND2 ? ASN A 1  77 ? -19.119 -10.306  -6.570 1.000 55.360 ? 77  ASN A ND2 1 
ATOM 612  O OD1 ? ASN A 1  77 ? -18.669 -11.967  -5.125 1.000 55.360 ? 77  ASN A OD1 1 
ATOM 613  N N   ? LYS A 1  78 ? -15.872 -15.332  -7.520 1.000 40.290 ? 78  LYS A N   1 
ATOM 614  C CA  ? LYS A 1  78 ? -15.782 -16.723  -7.953 1.000 40.290 ? 78  LYS A CA  1 
ATOM 615  C C   ? LYS A 1  78 ? -16.812 -17.029  -9.037 1.000 40.290 ? 78  LYS A C   1 
ATOM 616  C CB  ? LYS A 1  78 ? -15.973 -17.669  -6.767 1.000 40.290 ? 78  LYS A CB  1 
ATOM 617  O O   ? LYS A 1  78 ? -18.014 -17.064  -8.765 1.000 40.290 ? 78  LYS A O   1 
ATOM 618  C CG  ? LYS A 1  78 ? -14.679 -18.041  -6.057 1.000 40.290 ? 78  LYS A CG  1 
ATOM 619  C CD  ? LYS A 1  78 ? -14.890 -19.186  -5.074 1.000 40.290 ? 78  LYS A CD  1 
ATOM 620  C CE  ? LYS A 1  78 ? -13.618 -19.498  -4.298 1.000 40.290 ? 78  LYS A CE  1 
ATOM 621  N NZ  ? LYS A 1  78 ? -13.795 -20.675  -3.395 1.000 40.290 ? 78  LYS A NZ  1 
ATOM 622  N N   ? LYS A 1  79 ? -16.663 -16.308 -10.220 1.000 42.390 ? 79  LYS A N   1 
ATOM 623  C CA  ? LYS A 1  79 ? -16.947 -17.059 -11.439 1.000 42.390 ? 79  LYS A CA  1 
ATOM 624  C C   ? LYS A 1  79 ? -15.973 -16.688 -12.553 1.000 42.390 ? 79  LYS A C   1 
ATOM 625  C CB  ? LYS A 1  79 ? -18.386 -16.813 -11.897 1.000 42.390 ? 79  LYS A CB  1 
ATOM 626  O O   ? LYS A 1  79 ? -15.790 -15.507 -12.857 1.000 42.390 ? 79  LYS A O   1 
ATOM 627  C CG  ? LYS A 1  79 ? -19.422 -17.643 -11.155 1.000 42.390 ? 79  LYS A CG  1 
ATOM 628  C CD  ? LYS A 1  79 ? -20.789 -17.558 -11.822 1.000 42.390 ? 79  LYS A CD  1 
ATOM 629  C CE  ? LYS A 1  79 ? -21.843 -18.331 -11.040 1.000 42.390 ? 79  LYS A CE  1 
ATOM 630  N NZ  ? LYS A 1  79 ? -23.174 -18.290 -11.716 1.000 42.390 ? 79  LYS A NZ  1 
ATOM 631  N N   ? ASP A 1  80 ? -14.576 -17.020 -12.534 1.000 38.730 ? 80  ASP A N   1 
ATOM 632  C CA  ? ASP A 1  80 ? -13.779 -17.383 -13.702 1.000 38.730 ? 80  ASP A CA  1 
ATOM 633  C C   ? ASP A 1  80 ? -12.546 -16.490 -13.824 1.000 38.730 ? 80  ASP A C   1 
ATOM 634  C CB  ? ASP A 1  80 ? -14.621 -17.294 -14.976 1.000 38.730 ? 80  ASP A CB  1 
ATOM 635  O O   ? ASP A 1  80 ? -12.631 -15.276 -13.631 1.000 38.730 ? 80  ASP A O   1 
ATOM 636  C CG  ? ASP A 1  80 ? -15.542 -18.487 -15.163 1.000 38.730 ? 80  ASP A CG  1 
ATOM 637  O OD1 ? ASP A 1  80 ? -15.270 -19.563 -14.589 1.000 38.730 ? 80  ASP A OD1 1 
ATOM 638  O OD2 ? ASP A 1  80 ? -16.547 -18.351 -15.894 1.000 38.730 ? 80  ASP A OD2 1 
ATOM 639  N N   ? ASP A 1  81 ? -11.384 -16.812 -13.350 1.000 46.980 ? 81  ASP A N   1 
ATOM 640  C CA  ? ASP A 1  81 ? -10.079 -16.592 -13.965 1.000 46.980 ? 81  ASP A CA  1 
ATOM 641  C C   ? ASP A 1  81 ?  -9.869 -15.117 -14.297 1.000 46.980 ? 81  ASP A C   1 
ATOM 642  C CB  ? ASP A 1  81 ?  -9.931 -17.442 -15.229 1.000 46.980 ? 81  ASP A CB  1 
ATOM 643  O O   ? ASP A 1  81 ?  -8.992 -14.772 -15.092 1.000 46.980 ? 81  ASP A O   1 
ATOM 644  C CG  ? ASP A 1  81 ? -10.110 -18.928 -14.969 1.000 46.980 ? 81  ASP A CG  1 
ATOM 645  O OD1 ? ASP A 1  81 ? -10.139 -19.341 -13.790 1.000 46.980 ? 81  ASP A OD1 1 
ATOM 646  O OD2 ? ASP A 1  81 ? -10.219 -19.691 -15.953 1.000 46.980 ? 81  ASP A OD2 1 
ATOM 647  N N   ? GLU A 1  82 ? -10.357 -14.115 -13.456 1.000 52.900 ? 82  GLU A N   1 
ATOM 648  C CA  ? GLU A 1  82 ? -10.128 -12.779 -13.999 1.000 52.900 ? 82  GLU A CA  1 
ATOM 649  C C   ? GLU A 1  82 ?  -9.195 -11.971 -13.101 1.000 52.900 ? 82  GLU A C   1 
ATOM 650  C CB  ? GLU A 1  82 ? -11.454 -12.037 -14.182 1.000 52.900 ? 82  GLU A CB  1 
ATOM 651  O O   ? GLU A 1  82 ?  -9.397 -11.905 -11.887 1.000 52.900 ? 82  GLU A O   1 
ATOM 652  C CG  ? GLU A 1  82 ? -12.237 -12.472 -15.413 1.000 52.900 ? 82  GLU A CG  1 
ATOM 653  C CD  ? GLU A 1  82 ? -13.562 -11.743 -15.570 1.000 52.900 ? 82  GLU A CD  1 
ATOM 654  O OE1 ? GLU A 1  82 ? -14.331 -12.075 -16.501 1.000 52.900 ? 82  GLU A OE1 1 
ATOM 655  O OE2 ? GLU A 1  82 ? -13.833 -10.832 -14.756 1.000 52.900 ? 82  GLU A OE2 1 
ATOM 656  N N   ? ASN A 1  83 ?  -7.925 -12.122 -13.265 1.000 57.180 ? 83  ASN A N   1 
ATOM 657  C CA  ? ASN A 1  83 ?  -6.888 -11.229 -12.757 1.000 57.180 ? 83  ASN A CA  1 
ATOM 658  C C   ? ASN A 1  83 ?  -7.434  -9.829 -12.495 1.000 57.180 ? 83  ASN A C   1 
ATOM 659  C CB  ? ASN A 1  83 ?  -5.710 -11.166 -13.732 1.000 57.180 ? 83  ASN A CB  1 
ATOM 660  O O   ? ASN A 1  83 ?  -6.702  -8.949 -12.037 1.000 57.180 ? 83  ASN A O   1 
ATOM 661  C CG  ? ASN A 1  83 ?  -4.940 -12.470 -13.804 1.000 57.180 ? 83  ASN A CG  1 
ATOM 662  N ND2 ? ASN A 1  83 ?  -4.388 -12.769 -14.973 1.000 57.180 ? 83  ASN A ND2 1 
ATOM 663  O OD1 ? ASN A 1  83 ?  -4.844 -13.203 -12.816 1.000 57.180 ? 83  ASN A OD1 1 
ATOM 664  N N   ? ASP A 1  84 ?  -8.890  -9.606 -12.597 1.000 63.280 ? 84  ASP A N   1 
ATOM 665  C CA  ? ASP A 1  84 ?  -9.461  -8.263 -12.604 1.000 63.280 ? 84  ASP A CA  1 
ATOM 666  C C   ? ASP A 1  84 ? -10.037  -7.903 -11.236 1.000 63.280 ? 84  ASP A C   1 
ATOM 667  C CB  ? ASP A 1  84 ? -10.545  -8.146 -13.678 1.000 63.280 ? 84  ASP A CB  1 
ATOM 668  O O   ? ASP A 1  84 ? -10.425  -6.757 -11.002 1.000 63.280 ? 84  ASP A O   1 
ATOM 669  C CG  ? ASP A 1  84 ? -11.641  -9.187 -13.529 1.000 63.280 ? 84  ASP A CG  1 
ATOM 670  O OD1 ? ASP A 1  84 ? -11.480 -10.132 -12.727 1.000 63.280 ? 84  ASP A OD1 1 
ATOM 671  O OD2 ? ASP A 1  84 ? -12.674  -9.062 -14.222 1.000 63.280 ? 84  ASP A OD2 1 
ATOM 672  N N   ? LYS A 1  85 ?  -9.788  -8.819 -10.221 1.000 75.130 ? 85  LYS A N   1 
ATOM 673  C CA  ? LYS A 1  85 ? -10.246  -8.539  -8.863 1.000 75.130 ? 85  LYS A CA  1 
ATOM 674  C C   ? LYS A 1  85 ?  -9.165  -8.871  -7.839 1.000 75.130 ? 85  LYS A C   1 
ATOM 675  C CB  ? LYS A 1  85 ? -11.520  -9.327  -8.554 1.000 75.130 ? 85  LYS A CB  1 
ATOM 676  O O   ? LYS A 1  85 ?  -9.313  -9.808  -7.052 1.000 75.130 ? 85  LYS A O   1 
ATOM 677  C CG  ? LYS A 1  85 ? -12.691  -8.996  -9.468 1.000 75.130 ? 85  LYS A CG  1 
ATOM 678  C CD  ? LYS A 1  85 ? -13.922  -9.823  -9.122 1.000 75.130 ? 85  LYS A CD  1 
ATOM 679  C CE  ? LYS A 1  85 ? -15.070  -9.548 -10.084 1.000 75.130 ? 85  LYS A CE  1 
ATOM 680  N NZ  ? LYS A 1  85 ? -16.246 -10.426  -9.808 1.000 75.130 ? 85  LYS A NZ  1 
ATOM 681  N N   ? ASP A 1  86 ?  -8.045  -8.295  -7.942 1.000 90.600 ? 86  ASP A N   1 
ATOM 682  C CA  ? ASP A 1  86 ?  -6.847  -8.470  -7.126 1.000 90.600 ? 86  ASP A CA  1 
ATOM 683  C C   ? ASP A 1  86 ?  -6.839  -7.499  -5.947 1.000 90.600 ? 86  ASP A C   1 
ATOM 684  C CB  ? ASP A 1  86 ?  -5.587  -8.278  -7.973 1.000 90.600 ? 86  ASP A CB  1 
ATOM 685  O O   ? ASP A 1  86 ?  -6.098  -6.515  -5.951 1.000 90.600 ? 86  ASP A O   1 
ATOM 686  C CG  ? ASP A 1  86 ?  -4.320  -8.710  -7.257 1.000 90.600 ? 86  ASP A CG  1 
ATOM 687  O OD1 ? ASP A 1  86 ?  -4.402  -9.512  -6.301 1.000 90.600 ? 86  ASP A OD1 1 
ATOM 688  O OD2 ? ASP A 1  86 ?  -3.229  -8.242  -7.649 1.000 90.600 ? 86  ASP A OD2 1 
ATOM 689  N N   ? ILE A 1  87 ?  -7.831  -7.691  -4.966 1.000 93.630 ? 87  ILE A N   1 
ATOM 690  C CA  ? ILE A 1  87 ?  -7.940  -6.799  -3.816 1.000 93.630 ? 87  ILE A CA  1 
ATOM 691  C C   ? ILE A 1  87 ?  -8.189  -7.617  -2.551 1.000 93.630 ? 87  ILE A C   1 
ATOM 692  C CB  ? ILE A 1  87 ?  -9.066  -5.759  -4.012 1.000 93.630 ? 87  ILE A CB  1 
ATOM 693  O O   ? ILE A 1  87 ?  -8.934  -8.599  -2.576 1.000 93.630 ? 87  ILE A O   1 
ATOM 694  C CG1 ? ILE A 1  87 ?  -9.051  -4.736  -2.870 1.000 93.630 ? 87  ILE A CG1 1 
ATOM 695  C CG2 ? ILE A 1  87 ? -10.429  -6.450  -4.111 1.000 93.630 ? 87  ILE A CG2 1 
ATOM 696  C CD1 ? ILE A 1  87 ?  -9.906  -3.503  -3.133 1.000 93.630 ? 87  ILE A CD1 1 
ATOM 697  N N   ? MET A 1  88 ?  -7.512  -7.297  -1.483 1.000 95.570 ? 88  MET A N   1 
ATOM 698  C CA  ? MET A 1  88 ?  -7.628  -7.944  -0.179 1.000 95.570 ? 88  MET A CA  1 
ATOM 699  C C   ? MET A 1  88 ?  -7.656  -6.910   0.941 1.000 95.570 ? 88  MET A C   1 
ATOM 700  C CB  ? MET A 1  88 ?  -6.472  -8.922   0.041 1.000 95.570 ? 88  MET A CB  1 
ATOM 701  O O   ? MET A 1  88 ?  -6.858  -5.971   0.945 1.000 95.570 ? 88  MET A O   1 
ATOM 702  C CG  ? MET A 1  88 ?  -6.527  -9.644   1.377 1.000 95.570 ? 88  MET A CG  1 
ATOM 703  S SD  ? MET A 1  88 ?  -5.131 -10.814   1.601 1.000 95.570 ? 88  MET A SD  1 
ATOM 704  C CE  ? MET A 1  88 ?  -3.768  -9.643   1.851 1.000 95.570 ? 88  MET A CE  1 
ATOM 705  N N   ? LEU A 1  89 ?  -8.647  -7.094   1.805 1.000 96.700 ? 89  LEU A N   1 
ATOM 706  C CA  ? LEU A 1  89 ?  -8.781  -6.285   3.012 1.000 96.700 ? 89  LEU A CA  1 
ATOM 707  C C   ? LEU A 1  89 ?  -8.325  -7.062   4.241 1.000 96.700 ? 89  LEU A C   1 
ATOM 708  C CB  ? LEU A 1  89 ? -10.231  -5.827   3.192 1.000 96.700 ? 89  LEU A CB  1 
ATOM 709  O O   ? LEU A 1  89 ?  -8.732  -8.209   4.442 1.000 96.700 ? 89  LEU A O   1 
ATOM 710  C CG  ? LEU A 1  89 ? -10.468  -4.710   4.209 1.000 96.700 ? 89  LEU A CG  1 
ATOM 711  C CD1 ? LEU A 1  89 ?  -9.848  -3.406   3.718 1.000 96.700 ? 89  LEU A CD1 1 
ATOM 712  C CD2 ? LEU A 1  89 ? -11.959  -4.533   4.472 1.000 96.700 ? 89  LEU A CD2 1 
ATOM 713  N N   ? ILE A 1  90 ?  -7.457  -6.335   5.042 1.000 97.630 ? 90  ILE A N   1 
ATOM 714  C CA  ? ILE A 1  90 ?  -6.899  -7.010   6.208 1.000 97.630 ? 90  ILE A CA  1 
ATOM 715  C C   ? ILE A 1  90 ?  -7.286  -6.252   7.477 1.000 97.630 ? 90  ILE A C   1 
ATOM 716  C CB  ? ILE A 1  90 ?  -5.362  -7.136   6.107 1.000 97.630 ? 90  ILE A CB  1 
ATOM 717  O O   ? ILE A 1  90 ?  -6.992  -5.062   7.610 1.000 97.630 ? 90  ILE A O   1 
ATOM 718  C CG1 ? ILE A 1  90 ?  -4.970  -7.855   4.811 1.000 97.630 ? 90  ILE A CG1 1 
ATOM 719  C CG2 ? ILE A 1  90 ?  -4.799  -7.865   7.330 1.000 97.630 ? 90  ILE A CG2 1 
ATOM 720  C CD1 ? ILE A 1  90 ?  -3.481  -7.799   4.498 1.000 97.630 ? 90  ILE A CD1 1 
ATOM 721  N N   ? LYS A 1  91 ?  -7.999  -6.964   8.434 1.000 97.790 ? 91  LYS A N   1 
ATOM 722  C CA  ? LYS A 1  91 ?  -8.240  -6.418   9.766 1.000 97.790 ? 91  LYS A CA  1 
ATOM 723  C C   ? LYS A 1  91 ?  -7.042  -6.655  10.682 1.000 97.790 ? 91  LYS A C   1 
ATOM 724  C CB  ? LYS A 1  91 ?  -9.498  -7.035  10.379 1.000 97.790 ? 91  LYS A CB  1 
ATOM 725  O O   ? LYS A 1  91 ?  -6.532  -7.774  10.769 1.000 97.790 ? 91  LYS A O   1 
ATOM 726  C CG  ? LYS A 1  91 ?  -9.938  -6.379  11.680 1.000 97.790 ? 91  LYS A CG  1 
ATOM 727  C CD  ? LYS A 1  91 ? -11.274  -6.931  12.160 1.000 97.790 ? 91  LYS A CD  1 
ATOM 728  C CE  ? LYS A 1  91 ? -11.786  -6.178  13.380 1.000 97.790 ? 91  LYS A CE  1 
ATOM 729  N NZ  ? LYS A 1  91 ? -13.121  -6.681  13.823 1.000 97.790 ? 91  LYS A NZ  1 
ATOM 730  N N   ? LEU A 1  92 ?  -6.669  -5.591  11.389 1.000 97.600 ? 92  LEU A N   1 
ATOM 731  C CA  ? LEU A 1  92 ?  -5.528  -5.684  12.294 1.000 97.600 ? 92  LEU A CA  1 
ATOM 732  C C   ? LEU A 1  92 ?  -5.935  -6.320  13.618 1.000 97.600 ? 92  LEU A C   1 
ATOM 733  C CB  ? LEU A 1  92 ?  -4.928  -4.298  12.543 1.000 97.600 ? 92  LEU A CB  1 
ATOM 734  O O   ? LEU A 1  92 ?  -7.081  -6.181  14.053 1.000 97.600 ? 92  LEU A O   1 
ATOM 735  C CG  ? LEU A 1  92 ?  -4.564  -3.482  11.302 1.000 97.600 ? 92  LEU A CG  1 
ATOM 736  C CD1 ? LEU A 1  92 ?  -3.961  -2.141  11.706 1.000 97.600 ? 92  LEU A CD1 1 
ATOM 737  C CD2 ? LEU A 1  92 ?  -3.600  -4.262  10.413 1.000 97.600 ? 92  LEU A CD2 1 
ATOM 738  N N   ? ASP A 1  93 ?  -4.963  -7.052  14.328 1.000 96.680 ? 93  ASP A N   1 
ATOM 739  C CA  ? ASP A 1  93 ?  -5.251  -7.656  15.625 1.000 96.680 ? 93  ASP A CA  1 
ATOM 740  C C   ? ASP A 1  93 ?  -5.438  -6.586  16.699 1.000 96.680 ? 93  ASP A C   1 
ATOM 741  C CB  ? ASP A 1  93 ?  -4.132  -8.617  16.030 1.000 96.680 ? 93  ASP A CB  1 
ATOM 742  O O   ? ASP A 1  93 ?  -6.084  -6.831  17.720 1.000 96.680 ? 93  ASP A O   1 
ATOM 743  C CG  ? ASP A 1  93 ?  -2.769  -7.950  16.089 1.000 96.680 ? 93  ASP A CG  1 
ATOM 744  O OD1 ? ASP A 1  93 ?  -2.620  -6.821  15.574 1.000 96.680 ? 93  ASP A OD1 1 
ATOM 745  O OD2 ? ASP A 1  93 ?  -1.835  -8.560  16.653 1.000 96.680 ? 93  ASP A OD2 1 
ATOM 746  N N   ? SER A 1  94 ?  -4.981  -5.324  16.538 1.000 97.060 ? 94  SER A N   1 
ATOM 747  C CA  ? SER A 1  94 ?  -5.172  -4.112  17.328 1.000 97.060 ? 94  SER A CA  1 
ATOM 748  C C   ? SER A 1  94 ?  -4.929  -2.862  16.490 1.000 97.060 ? 94  SER A C   1 
ATOM 749  C CB  ? SER A 1  94 ?  -4.242  -4.111  18.542 1.000 97.060 ? 94  SER A CB  1 
ATOM 750  O O   ? SER A 1  94 ?  -4.146  -2.888  15.538 1.000 97.060 ? 94  SER A O   1 
ATOM 751  O OG  ? SER A 1  94 ?  -2.884  -4.121  18.135 1.000 97.060 ? 94  SER A OG  1 
ATOM 752  N N   ? PRO A 1  95 ?  -5.700  -1.663  16.862 1.000 97.460 ? 95  PRO A N   1 
ATOM 753  C CA  ? PRO A 1  95 ?  -5.540  -0.432  16.086 1.000 97.460 ? 95  PRO A CA  1 
ATOM 754  C C   ? PRO A 1  95 ?  -4.129   0.144  16.176 1.000 97.460 ? 95  PRO A C   1 
ATOM 755  C CB  ? PRO A 1  95 ?  -6.559   0.519  16.719 1.000 97.460 ? 95  PRO A CB  1 
ATOM 756  O O   ? PRO A 1  95 ?  -3.457  -0.016  17.198 1.000 97.460 ? 95  PRO A O   1 
ATOM 757  C CG  ? PRO A 1  95 ?  -7.475  -0.368  17.500 1.000 97.460 ? 95  PRO A CG  1 
ATOM 758  C CD  ? PRO A 1  95 ?  -6.717  -1.599  17.905 1.000 97.460 ? 95  PRO A CD  1 
ATOM 759  N N   ? VAL A 1  96 ?  -3.656   0.800  15.076 1.000 97.800 ? 96  VAL A N   1 
ATOM 760  C CA  ? VAL A 1  96 ?  -2.412   1.563  15.106 1.000 97.800 ? 96  VAL A CA  1 
ATOM 761  C C   ? VAL A 1  96 ?  -2.687   2.982  15.598 1.000 97.800 ? 96  VAL A C   1 
ATOM 762  C CB  ? VAL A 1  96 ?  -1.738   1.602  13.716 1.000 97.800 ? 96  VAL A CB  1 
ATOM 763  O O   ? VAL A 1  96 ?  -3.782   3.514  15.399 1.000 97.800 ? 96  VAL A O   1 
ATOM 764  C CG1 ? VAL A 1  96 ?  -1.317   0.200  13.280 1.000 97.800 ? 96  VAL A CG1 1 
ATOM 765  C CG2 ? VAL A 1  96 ?  -2.676   2.227  12.685 1.000 97.800 ? 96  VAL A CG2 1 
ATOM 766  N N   ? SER A 1  97 ?  -1.638   3.662  16.241 1.000 96.830 ? 97  SER A N   1 
ATOM 767  C CA  ? SER A 1  97 ?  -1.737   5.049  16.684 1.000 96.830 ? 97  SER A CA  1 
ATOM 768  C C   ? SER A 1  97 ?  -1.195   6.007  15.629 1.000 96.830 ? 97  SER A C   1 
ATOM 769  C CB  ? SER A 1  97 ?  -0.983   5.246  18.000 1.000 96.830 ? 97  SER A CB  1 
ATOM 770  O O   ? SER A 1  97 ?  -0.109   5.791  15.087 1.000 96.830 ? 97  SER A O   1 
ATOM 771  O OG  ? SER A 1  97 ?  -1.520   4.418  19.017 1.000 96.830 ? 97  SER A OG  1 
ATOM 772  N N   ? ASN A 1  98 ?  -1.999   6.980  15.300 1.000 95.550 ? 98  ASN A N   1 
ATOM 773  C CA  ? ASN A 1  98 ?  -1.534   8.029  14.399 1.000 95.550 ? 98  ASN A CA  1 
ATOM 774  C C   ? ASN A 1  98 ?  -0.273   8.706  14.929 1.000 95.550 ? 98  ASN A C   1 
ATOM 775  C CB  ? ASN A 1  98 ?  -2.635   9.066  14.167 1.000 95.550 ? 98  ASN A CB  1 
ATOM 776  O O   ? ASN A 1  98 ?  -0.171   8.987  16.124 1.000 95.550 ? 98  ASN A O   1 
ATOM 777  C CG  ? ASN A 1  98 ?  -3.694   8.586  13.193 1.000 95.550 ? 98  ASN A CG  1 
ATOM 778  N ND2 ? ASN A 1  98 ?  -4.866   9.208  13.237 1.000 95.550 ? 98  ASN A ND2 1 
ATOM 779  O OD1 ? ASN A 1  98 ?  -3.460   7.662  12.409 1.000 95.550 ? 98  ASN A OD1 1 
ATOM 780  N N   ? SER A 1  99 ?   0.690   8.951  14.030 1.000 95.230 ? 99  SER A N   1 
ATOM 781  C CA  ? SER A 1  99 ?   1.933   9.647  14.346 1.000 95.230 ? 99  SER A CA  1 
ATOM 782  C C   ? SER A 1  99 ?   2.460  10.413  13.137 1.000 95.230 ? 99  SER A C   1 
ATOM 783  C CB  ? SER A 1  99 ?   2.992   8.659  14.835 1.000 95.230 ? 99  SER A CB  1 
ATOM 784  O O   ? SER A 1  99 ?   1.772  10.527  12.120 1.000 95.230 ? 99  SER A O   1 
ATOM 785  O OG  ? SER A 1  99 ?   3.460   7.853  13.767 1.000 95.230 ? 99  SER A OG  1 
ATOM 786  N N   ? GLU A 1 100 ?   3.657  10.918  13.340 1.000 94.350 ? 100 GLU A N   1 
ATOM 787  C CA  ? GLU A 1 100 ?   4.335  11.648  12.274 1.000 94.350 ? 100 GLU A CA  1 
ATOM 788  C C   ? GLU A 1 100 ?   4.521  10.774  11.037 1.000 94.350 ? 100 GLU A C   1 
ATOM 789  C CB  ? GLU A 1 100 ?   5.691  12.170  12.758 1.000 94.350 ? 100 GLU A CB  1 
ATOM 790  O O   ? GLU A 1 100 ?   4.452  11.264   9.908 1.000 94.350 ? 100 GLU A O   1 
ATOM 791  C CG  ? GLU A 1 100 ?   6.433  13.006  11.725 1.000 94.350 ? 100 GLU A CG  1 
ATOM 792  C CD  ? GLU A 1 100 ?   7.762  13.544  12.231 1.000 94.350 ? 100 GLU A CD  1 
ATOM 793  O OE1 ? GLU A 1 100 ?   8.451  14.266  11.476 1.000 94.350 ? 100 GLU A OE1 1 
ATOM 794  O OE2 ? GLU A 1 100 ?   8.117  13.240  13.392 1.000 94.350 ? 100 GLU A OE2 1 
ATOM 795  N N   ? HIS A 1 101 ?   4.674   9.372  11.207 1.000 95.540 ? 101 HIS A N   1 
ATOM 796  C CA  ? HIS A 1 101 ?   5.039   8.484  10.109 1.000 95.540 ? 101 HIS A CA  1 
ATOM 797  C C   ? HIS A 1 101 ?   3.956   7.439   9.863 1.000 95.540 ? 101 HIS A C   1 
ATOM 798  C CB  ? HIS A 1 101 ?   6.375   7.797  10.397 1.000 95.540 ? 101 HIS A CB  1 
ATOM 799  O O   ? HIS A 1 101 ?   4.124   6.550   9.026 1.000 95.540 ? 101 HIS A O   1 
ATOM 800  C CG  ? HIS A 1 101 ?   7.506   8.752  10.612 1.000 95.540 ? 101 HIS A CG  1 
ATOM 801  C CD2 ? HIS A 1 101 ?   8.127   9.601   9.760 1.000 95.540 ? 101 HIS A CD2 1 
ATOM 802  N ND1 ? HIS A 1 101 ?   8.129   8.905  11.832 1.000 95.540 ? 101 HIS A ND1 1 
ATOM 803  C CE1 ? HIS A 1 101 ?   9.087   9.810  11.720 1.000 95.540 ? 101 HIS A CE1 1 
ATOM 804  N NE2 ? HIS A 1 101 ?   9.107  10.248  10.473 1.000 95.540 ? 101 HIS A NE2 1 
ATOM 805  N N   ? ILE A 1 102 ?   2.801   7.579  10.592 1.000 97.120 ? 102 ILE A N   1 
ATOM 806  C CA  ? ILE A 1 102 ?   1.679   6.666  10.408 1.000 97.120 ? 102 ILE A CA  1 
ATOM 807  C C   ? ILE A 1 102 ?   0.382   7.462  10.275 1.000 97.120 ? 102 ILE A C   1 
ATOM 808  C CB  ? ILE A 1 102 ?   1.572   5.659  11.575 1.000 97.120 ? 102 ILE A CB  1 
ATOM 809  O O   ? ILE A 1 102 ?  -0.039   8.136  11.218 1.000 97.120 ? 102 ILE A O   1 
ATOM 810  C CG1 ? ILE A 1 102 ?   2.890   4.895  11.744 1.000 97.120 ? 102 ILE A CG1 1 
ATOM 811  C CG2 ? ILE A 1 102 ?   0.404   4.694  11.351 1.000 97.120 ? 102 ILE A CG2 1 
ATOM 812  C CD1 ? ILE A 1 102 ?   2.955   4.043  13.004 1.000 97.120 ? 102 ILE A CD1 1 
ATOM 813  N N   ? ALA A 1 103 ?  -0.171   7.410   9.105 1.000 96.800 ? 103 ALA A N   1 
ATOM 814  C CA  ? ALA A 1 103 ?  -1.454   8.060   8.850 1.000 96.800 ? 103 ALA A CA  1 
ATOM 815  C C   ? ALA A 1 103 ?  -2.215   7.353   7.733 1.000 96.800 ? 103 ALA A C   1 
ATOM 816  C CB  ? ALA A 1 103 ?  -1.244   9.531   8.499 1.000 96.800 ? 103 ALA A CB  1 
ATOM 817  O O   ? ALA A 1 103 ?  -1.636   7.011   6.699 1.000 96.800 ? 103 ALA A O   1 
ATOM 818  N N   ? PRO A 1 104 ?  -3.632   7.240   8.056 1.000 97.210 ? 104 PRO A N   1 
ATOM 819  C CA  ? PRO A 1 104 ?  -4.421   6.575   7.015 1.000 97.210 ? 104 PRO A CA  1 
ATOM 820  C C   ? PRO A 1 104 ?  -4.616   7.446   5.776 1.000 97.210 ? 104 PRO A C   1 
ATOM 821  C CB  ? PRO A 1 104 ?  -5.758   6.301   7.707 1.000 97.210 ? 104 PRO A CB  1 
ATOM 822  O O   ? PRO A 1 104 ?  -4.612   8.675   5.874 1.000 97.210 ? 104 PRO A O   1 
ATOM 823  C CG  ? PRO A 1 104 ?  -5.470   6.446   9.167 1.000 97.210 ? 104 PRO A CG  1 
ATOM 824  C CD  ? PRO A 1 104 ?  -4.319   7.396   9.334 1.000 97.210 ? 104 PRO A CD  1 
ATOM 825  N N   ? LEU A 1 105 ?  -4.820   6.718   4.604 1.000 97.040 ? 105 LEU A N   1 
ATOM 826  C CA  ? LEU A 1 105 ?  -5.163   7.361   3.341 1.000 97.040 ? 105 LEU A CA  1 
ATOM 827  C C   ? LEU A 1 105 ?  -6.651   7.218   3.044 1.000 97.040 ? 105 LEU A C   1 
ATOM 828  C CB  ? LEU A 1 105 ?  -4.342   6.764   2.195 1.000 97.040 ? 105 LEU A CB  1 
ATOM 829  O O   ? LEU A 1 105 ?  -7.226   6.144   3.233 1.000 97.040 ? 105 LEU A O   1 
ATOM 830  C CG  ? LEU A 1 105 ?  -4.364   7.532   0.873 1.000 97.040 ? 105 LEU A CG  1 
ATOM 831  C CD1 ? LEU A 1 105 ?  -3.758   8.920   1.056 1.000 97.040 ? 105 LEU A CD1 1 
ATOM 832  C CD2 ? LEU A 1 105 ?  -3.619   6.757  -0.209 1.000 97.040 ? 105 LEU A CD2 1 
ATOM 833  N N   ? SER A 1 106 ?  -7.232   8.263   2.567 1.000 96.470 ? 106 SER A N   1 
ATOM 834  C CA  ? SER A 1 106 ?  -8.670   8.260   2.320 1.000 96.470 ? 106 SER A CA  1 
ATOM 835  C C   ? SER A 1 106 ?  -9.015   7.454   1.072 1.000 96.470 ? 106 SER A C   1 
ATOM 836  C CB  ? SER A 1 106 ?  -9.193   9.689   2.175 1.000 96.470 ? 106 SER A CB  1 
ATOM 837  O O   ? SER A 1 106 ?  -8.276   7.480   0.086 1.000 96.470 ? 106 SER A O   1 
ATOM 838  O OG  ? SER A 1 106 ?  -8.999  10.420   3.373 1.000 96.470 ? 106 SER A OG  1 
ATOM 839  N N   ? LEU A 1 107 ? -10.145   6.774   1.150 1.000 97.180 ? 107 LEU A N   1 
ATOM 840  C CA  ? LEU A 1 107 ? -10.687   6.100  -0.024 1.000 97.180 ? 107 LEU A CA  1 
ATOM 841  C C   ? LEU A 1 107 ? -11.183   7.112  -1.052 1.000 97.180 ? 107 LEU A C   1 
ATOM 842  C CB  ? LEU A 1 107 ? -11.828   5.161   0.376 1.000 97.180 ? 107 LEU A CB  1 
ATOM 843  O O   ? LEU A 1 107 ? -11.579   8.223  -0.694 1.000 97.180 ? 107 LEU A O   1 
ATOM 844  C CG  ? LEU A 1 107 ? -11.441   3.944   1.218 1.000 97.180 ? 107 LEU A CG  1 
ATOM 845  C CD1 ? LEU A 1 107 ? -12.690   3.208   1.691 1.000 97.180 ? 107 LEU A CD1 1 
ATOM 846  C CD2 ? LEU A 1 107 ? -10.534   3.010   0.423 1.000 97.180 ? 107 LEU A CD2 1 
ATOM 847  N N   ? PRO A 1 108 ? -11.163   6.769  -2.294 1.000 97.090 ? 108 PRO A N   1 
ATOM 848  C CA  ? PRO A 1 108 ? -11.579   7.707  -3.339 1.000 97.090 ? 108 PRO A CA  1 
ATOM 849  C C   ? PRO A 1 108 ? -13.078   7.997  -3.309 1.000 97.090 ? 108 PRO A C   1 
ATOM 850  C CB  ? PRO A 1 108 ? -11.187   6.991  -4.633 1.000 97.090 ? 108 PRO A CB  1 
ATOM 851  O O   ? PRO A 1 108 ? -13.881   7.090  -3.074 1.000 97.090 ? 108 PRO A O   1 
ATOM 852  C CG  ? PRO A 1 108 ? -11.215   5.536  -4.289 1.000 97.090 ? 108 PRO A CG  1 
ATOM 853  C CD  ? PRO A 1 108 ? -10.810   5.379  -2.851 1.000 97.090 ? 108 PRO A CD  1 
ATOM 854  N N   ? SER A 1 109 ? -13.450   9.209  -3.581 1.000 95.280 ? 109 SER A N   1 
ATOM 855  C CA  ? SER A 1 109 ? -14.848   9.613  -3.700 1.000 95.280 ? 109 SER A CA  1 
ATOM 856  C C   ? SER A 1 109 ? -15.304   9.604  -5.155 1.000 95.280 ? 109 SER A C   1 
ATOM 857  C CB  ? SER A 1 109 ? -15.057  11.004  -3.099 1.000 95.280 ? 109 SER A CB  1 
ATOM 858  O O   ? SER A 1 109 ? -16.504   9.579  -5.434 1.000 95.280 ? 109 SER A O   1 
ATOM 859  O OG  ? SER A 1 109 ? -14.194  11.949  -3.708 1.000 95.280 ? 109 SER A OG  1 
ATOM 860  N N   ? SER A 1 110 ? -14.353   9.631  -6.089 1.000 96.160 ? 110 SER A N   1 
ATOM 861  C CA  ? SER A 1 110 ? -14.556   9.538  -7.531 1.000 96.160 ? 110 SER A CA  1 
ATOM 862  C C   ? SER A 1 110 ? -13.360   8.886  -8.217 1.000 96.160 ? 110 SER A C   1 
ATOM 863  C CB  ? SER A 1 110 ? -14.804  10.924  -8.129 1.000 96.160 ? 110 SER A CB  1 
ATOM 864  O O   ? SER A 1 110 ? -12.262   8.848  -7.657 1.000 96.160 ? 110 SER A O   1 
ATOM 865  O OG  ? SER A 1 110 ? -13.695  11.776  -7.899 1.000 96.160 ? 110 SER A OG  1 
ATOM 866  N N   ? PRO A 1 111 ? -13.673   8.293  -9.476 1.000 95.320 ? 111 PRO A N   1 
ATOM 867  C CA  ? PRO A 1 111 ? -12.537   7.731 -10.210 1.000 95.320 ? 111 PRO A CA  1 
ATOM 868  C C   ? PRO A 1 111 ? -11.561   8.800 -10.696 1.000 95.320 ? 111 PRO A C   1 
ATOM 869  C CB  ? PRO A 1 111 ? -13.199   7.018 -11.392 1.000 95.320 ? 111 PRO A CB  1 
ATOM 870  O O   ? PRO A 1 111 ? -11.961   9.944 -10.933 1.000 95.320 ? 111 PRO A O   1 
ATOM 871  C CG  ? PRO A 1 111 ? -14.467   7.771 -11.631 1.000 95.320 ? 111 PRO A CG  1 
ATOM 872  C CD  ? PRO A 1 111 ? -14.968   8.292 -10.314 1.000 95.320 ? 111 PRO A CD  1 
ATOM 873  N N   ? PRO A 1 112 ? -10.249   8.409 -10.841 1.000 95.140 ? 112 PRO A N   1 
ATOM 874  C CA  ? PRO A 1 112 ?  -9.313   9.387 -11.400 1.000 95.140 ? 112 PRO A CA  1 
ATOM 875  C C   ? PRO A 1 112 ?  -9.588   9.692 -12.871 1.000 95.140 ? 112 PRO A C   1 
ATOM 876  C CB  ? PRO A 1 112 ?  -7.951   8.711 -11.227 1.000 95.140 ? 112 PRO A CB  1 
ATOM 877  O O   ? PRO A 1 112 ? -10.118   8.843 -13.592 1.000 95.140 ? 112 PRO A O   1 
ATOM 878  C CG  ? PRO A 1 112 ?  -8.237   7.247 -11.316 1.000 95.140 ? 112 PRO A CG  1 
ATOM 879  C CD  ? PRO A 1 112 ?  -9.576   6.984 -10.687 1.000 95.140 ? 112 PRO A CD  1 
ATOM 880  N N   ? SER A 1 113 ?  -9.215  10.901 -13.372 1.000 94.940 ? 113 SER A N   1 
ATOM 881  C CA  ? SER A 1 113 ?  -9.358  11.280 -14.774 1.000 94.940 ? 113 SER A CA  1 
ATOM 882  C C   ? SER A 1 113 ?  -8.149  10.837 -15.593 1.000 94.940 ? 113 SER A C   1 
ATOM 883  C CB  ? SER A 1 113 ?  -9.547  12.791 -14.905 1.000 94.940 ? 113 SER A CB  1 
ATOM 884  O O   ? SER A 1 113 ?  -7.024  10.822 -15.089 1.000 94.940 ? 113 SER A O   1 
ATOM 885  O OG  ? SER A 1 113 ? -10.693  13.219 -14.189 1.000 94.940 ? 113 SER A OG  1 
ATOM 886  N N   ? VAL A 1 114 ?  -8.407  10.461 -16.810 1.000 95.500 ? 114 VAL A N   1 
ATOM 887  C CA  ? VAL A 1 114 ?  -7.311  10.194 -17.736 1.000 95.500 ? 114 VAL A CA  1 
ATOM 888  C C   ? VAL A 1 114 ?  -6.394  11.413 -17.817 1.000 95.500 ? 114 VAL A C   1 
ATOM 889  C CB  ? VAL A 1 114 ?  -7.833   9.825 -19.142 1.000 95.500 ? 114 VAL A CB  1 
ATOM 890  O O   ? VAL A 1 114 ?  -6.867  12.549 -17.892 1.000 95.500 ? 114 VAL A O   1 
ATOM 891  C CG1 ? VAL A 1 114 ?  -6.682   9.759 -20.145 1.000 95.500 ? 114 VAL A CG1 1 
ATOM 892  C CG2 ? VAL A 1 114 ?  -8.585   8.497 -19.100 1.000 95.500 ? 114 VAL A CG2 1 
ATOM 893  N N   ? GLY A 1 115 ?  -5.077  11.139 -17.675 1.000 94.940 ? 115 GLY A N   1 
ATOM 894  C CA  ? GLY A 1 115 ?  -4.105  12.216 -17.774 1.000 94.940 ? 115 GLY A CA  1 
ATOM 895  C C   ? GLY A 1 115 ?  -3.675  12.757 -16.423 1.000 94.940 ? 115 GLY A C   1 
ATOM 896  O O   ? GLY A 1 115 ?  -2.722  13.535 -16.335 1.000 94.940 ? 115 GLY A O   1 
ATOM 897  N N   ? SER A 1 116 ?  -4.509  12.374 -15.377 1.000 95.840 ? 116 SER A N   1 
ATOM 898  C CA  ? SER A 1 116 ?  -4.117  12.793 -14.035 1.000 95.840 ? 116 SER A CA  1 
ATOM 899  C C   ? SER A 1 116 ?  -2.748  12.235 -13.660 1.000 95.840 ? 116 SER A C   1 
ATOM 900  C CB  ? SER A 1 116 ?  -5.158  12.345 -13.008 1.000 95.840 ? 116 SER A CB  1 
ATOM 901  O O   ? SER A 1 116 ?  -2.409  11.108 -14.028 1.000 95.840 ? 116 SER A O   1 
ATOM 902  O OG  ? SER A 1 116 ?  -6.410  12.958 -13.262 1.000 95.840 ? 116 SER A OG  1 
ATOM 903  N N   ? VAL A 1 117 ?  -1.979  13.035 -12.935 1.000 96.670 ? 117 VAL A N   1 
ATOM 904  C CA  ? VAL A 1 117 ?  -0.695  12.605 -12.392 1.000 96.670 ? 117 VAL A CA  1 
ATOM 905  C C   ? VAL A 1 117 ?  -0.902  11.970 -11.018 1.000 96.670 ? 117 VAL A C   1 
ATOM 906  C CB  ? VAL A 1 117 ?   0.302  13.781 -12.291 1.000 96.670 ? 117 VAL A CB  1 
ATOM 907  O O   ? VAL A 1 117 ?  -1.487  12.585 -10.124 1.000 96.670 ? 117 VAL A O   1 
ATOM 908  C CG1 ? VAL A 1 117 ?   1.626  13.316 -11.687 1.000 96.670 ? 117 VAL A CG1 1 
ATOM 909  C CG2 ? VAL A 1 117 ?   0.528  14.407 -13.666 1.000 96.670 ? 117 VAL A CG2 1 
ATOM 910  N N   ? CYS A 1 118 ?  -0.456  10.763 -10.918 1.000 97.060 ? 118 CYS A N   1 
ATOM 911  C CA  ? CYS A 1 118 ?  -0.614   9.992  -9.690 1.000 97.060 ? 118 CYS A CA  1 
ATOM 912  C C   ? CYS A 1 118 ?   0.741   9.593  -9.118 1.000 97.060 ? 118 CYS A C   1 
ATOM 913  C CB  ? CYS A 1 118 ?  -1.457   8.743  -9.946 1.000 97.060 ? 118 CYS A CB  1 
ATOM 914  O O   ? CYS A 1 118 ?   1.722   9.481  -9.855 1.000 97.060 ? 118 CYS A O   1 
ATOM 915  S SG  ? CYS A 1 118 ?  -3.109   9.099 -10.586 1.000 97.060 ? 118 CYS A SG  1 
ATOM 916  N N   ? ARG A 1 119 ?   0.660   9.420  -7.823 1.000 96.600 ? 119 ARG A N   1 
ATOM 917  C CA  ? ARG A 1 119 ?   1.869   9.021  -7.110 1.000 96.600 ? 119 ARG A CA  1 
ATOM 918  C C   ? ARG A 1 119 ?   1.866   7.524  -6.821 1.000 96.600 ? 119 ARG A C   1 
ATOM 919  C CB  ? ARG A 1 119 ?   2.007   9.807  -5.804 1.000 96.600 ? 119 ARG A CB  1 
ATOM 920  O O   ? ARG A 1 119 ?   0.871   6.983  -6.334 1.000 96.600 ? 119 ARG A O   1 
ATOM 921  C CG  ? ARG A 1 119 ?   3.287   9.511  -5.039 1.000 96.600 ? 119 ARG A CG  1 
ATOM 922  C CD  ? ARG A 1 119 ?   4.496  10.176  -5.684 1.000 96.600 ? 119 ARG A CD  1 
ATOM 923  N NE  ? ARG A 1 119 ?   5.652  10.175  -4.792 1.000 96.600 ? 119 ARG A NE  1 
ATOM 924  N NH1 ? ARG A 1 119 ?   7.200  10.570  -6.461 1.000 96.600 ? 119 ARG A NH1 1 
ATOM 925  N NH2 ? ARG A 1 119 ?   7.885  10.342  -4.285 1.000 96.600 ? 119 ARG A NH2 1 
ATOM 926  C CZ  ? ARG A 1 119 ?   6.910  10.362  -5.181 1.000 96.600 ? 119 ARG A CZ  1 
ATOM 927  N N   ? ILE A 1 120 ?   3.094   6.841  -7.142 1.000 96.370 ? 120 ILE A N   1 
ATOM 928  C CA  ? ILE A 1 120 ?   3.262   5.437  -6.784 1.000 96.370 ? 120 ILE A CA  1 
ATOM 929  C C   ? ILE A 1 120 ?   4.383   5.297  -5.756 1.000 96.370 ? 120 ILE A C   1 
ATOM 930  C CB  ? ILE A 1 120 ?   3.563   4.569  -8.027 1.000 96.370 ? 120 ILE A CB  1 
ATOM 931  O O   ? ILE A 1 120 ?   5.340   6.075  -5.763 1.000 96.370 ? 120 ILE A O   1 
ATOM 932  C CG1 ? ILE A 1 120 ?   4.835   5.061  -8.726 1.000 96.370 ? 120 ILE A CG1 1 
ATOM 933  C CG2 ? ILE A 1 120 ?   2.372   4.574  -8.989 1.000 96.370 ? 120 ILE A CG2 1 
ATOM 934  C CD1 ? ILE A 1 120 ?   5.296   4.169  -9.871 1.000 96.370 ? 120 ILE A CD1 1 
ATOM 935  N N   ? MET A 1 121 ?   4.225   4.351  -4.992 1.000 95.520 ? 121 MET A N   1 
ATOM 936  C CA  ? MET A 1 121 ?   5.252   4.081  -3.990 1.000 95.520 ? 121 MET A CA  1 
ATOM 937  C C   ? MET A 1 121 ?   5.316   2.592  -3.664 1.000 95.520 ? 121 MET A C   1 
ATOM 938  C CB  ? MET A 1 121 ?   4.986   4.884  -2.716 1.000 95.520 ? 121 MET A CB  1 
ATOM 939  O O   ? MET A 1 121 ?   4.300   1.896  -3.718 1.000 95.520 ? 121 MET A O   1 
ATOM 940  C CG  ? MET A 1 121 ?   3.648   4.574  -2.064 1.000 95.520 ? 121 MET A CG  1 
ATOM 941  S SD  ? MET A 1 121 ?   3.271   5.697  -0.663 1.000 95.520 ? 121 MET A SD  1 
ATOM 942  C CE  ? MET A 1 121 ?   2.640   7.137  -1.569 1.000 95.520 ? 121 MET A CE  1 
ATOM 943  N N   ? GLY A 1 122 ?   6.537   2.089  -3.322 1.000 94.680 ? 122 GLY A N   1 
ATOM 944  C CA  ? GLY A 1 122 ?   6.663   0.675  -3.005 1.000 94.680 ? 122 GLY A CA  1 
ATOM 945  C C   ? GLY A 1 122 ?   8.055   0.289  -2.542 1.000 94.680 ? 122 GLY A C   1 
ATOM 946  O O   ? GLY A 1 122 ?   8.959   1.126  -2.511 1.000 94.680 ? 122 GLY A O   1 
ATOM 947  N N   ? TRP A 1 123 ?   8.253  -1.029  -2.196 1.000 93.070 ? 123 TRP A N   1 
ATOM 948  C CA  ? TRP A 1 123 ?   9.489  -1.584  -1.654 1.000 93.070 ? 123 TRP A CA  1 
ATOM 949  C C   ? TRP A 1 123 ?  10.088  -2.614  -2.607 1.000 93.070 ? 123 TRP A C   1 
ATOM 950  C CB  ? TRP A 1 123 ?   9.237  -2.223  -0.286 1.000 93.070 ? 123 TRP A CB  1 
ATOM 951  O O   ? TRP A 1 123 ?  10.874  -3.469  -2.193 1.000 93.070 ? 123 TRP A O   1 
ATOM 952  C CG  ? TRP A 1 123 ?   8.834  -1.246   0.778 1.000 93.070 ? 123 TRP A CG  1 
ATOM 953  C CD1 ? TRP A 1 123 ?   7.572  -0.790   1.041 1.000 93.070 ? 123 TRP A CD1 1 
ATOM 954  C CD2 ? TRP A 1 123 ?   9.698  -0.601   1.717 1.000 93.070 ? 123 TRP A CD2 1 
ATOM 955  C CE2 ? TRP A 1 123 ?   8.892   0.234   2.522 1.000 93.070 ? 123 TRP A CE2 1 
ATOM 956  C CE3 ? TRP A 1 123 ?  11.078  -0.648   1.958 1.000 93.070 ? 123 TRP A CE3 1 
ATOM 957  N NE1 ? TRP A 1 123 ?   7.600   0.100   2.090 1.000 93.070 ? 123 TRP A NE1 1 
ATOM 958  C CH2 ? TRP A 1 123 ?  10.774   0.951   3.766 1.000 93.070 ? 123 TRP A CH2 1 
ATOM 959  C CZ2 ? TRP A 1 123 ?   9.421   1.016   3.552 1.000 93.070 ? 123 TRP A CZ2 1 
ATOM 960  C CZ3 ? TRP A 1 123 ?  11.603   0.130   2.983 1.000 93.070 ? 123 TRP A CZ3 1 
ATOM 961  N N   ? GLY A 1 124 ?   9.558  -2.624  -3.854 1.000 91.800 ? 124 GLY A N   1 
ATOM 962  C CA  ? GLY A 1 124 ?  10.009  -3.601  -4.833 1.000 91.800 ? 124 GLY A CA  1 
ATOM 963  C C   ? GLY A 1 124 ?  11.364  -3.266  -5.428 1.000 91.800 ? 124 GLY A C   1 
ATOM 964  O O   ? GLY A 1 124 ?  12.089  -2.421  -4.899 1.000 91.800 ? 124 GLY A O   1 
ATOM 965  N N   ? THR A 1 125 ?  11.809  -3.972  -6.570 1.000 91.650 ? 125 THR A N   1 
ATOM 966  C CA  ? THR A 1 125 ?  13.102  -3.795  -7.222 1.000 91.650 ? 125 THR A CA  1 
ATOM 967  C C   ? THR A 1 125 ?  13.158  -2.461  -7.960 1.000 91.650 ? 125 THR A C   1 
ATOM 968  C CB  ? THR A 1 125 ?  13.391  -4.942  -8.208 1.000 91.650 ? 125 THR A CB  1 
ATOM 969  O O   ? THR A 1 125 ?  12.139  -1.977  -8.457 1.000 91.650 ? 125 THR A O   1 
ATOM 970  C CG2 ? THR A 1 125 ?  12.305  -5.038  -9.274 1.000 91.650 ? 125 THR A CG2 1 
ATOM 971  O OG1 ? THR A 1 125 ?  14.652  -4.709  -8.847 1.000 91.650 ? 125 THR A OG1 1 
ATOM 972  N N   ? ILE A 1 126 ?  14.443  -1.802  -8.098 1.000 86.910 ? 126 ILE A N   1 
ATOM 973  C CA  ? ILE A 1 126 ?  14.661  -0.492  -8.701 1.000 86.910 ? 126 ILE A CA  1 
ATOM 974  C C   ? ILE A 1 126 ?  15.266  -0.659 -10.093 1.000 86.910 ? 126 ILE A C   1 
ATOM 975  C CB  ? ILE A 1 126 ?  15.577   0.389  -7.821 1.000 86.910 ? 126 ILE A CB  1 
ATOM 976  O O   ? ILE A 1 126 ?  15.589   0.328 -10.758 1.000 86.910 ? 126 ILE A O   1 
ATOM 977  C CG1 ? ILE A 1 126 ?  16.907  -0.325  -7.552 1.000 86.910 ? 126 ILE A CG1 1 
ATOM 978  C CG2 ? ILE A 1 126 ?  14.876   0.755  -6.509 1.000 86.910 ? 126 ILE A CG2 1 
ATOM 979  C CD1 ? ILE A 1 126 ?  17.975   0.568  -6.935 1.000 86.910 ? 126 ILE A CD1 1 
ATOM 980  N N   ? THR A 1 127 ?  15.444  -1.894 -10.465 1.000 88.410 ? 127 THR A N   1 
ATOM 981  C CA  ? THR A 1 127 ?  15.978  -2.165 -11.796 1.000 88.410 ? 127 THR A CA  1 
ATOM 982  C C   ? THR A 1 127 ?  15.001  -3.011 -12.607 1.000 88.410 ? 127 THR A C   1 
ATOM 983  C CB  ? THR A 1 127 ?  17.339  -2.881 -11.717 1.000 88.410 ? 127 THR A CB  1 
ATOM 984  O O   ? THR A 1 127 ?  14.311  -3.872 -12.057 1.000 88.410 ? 127 THR A O   1 
ATOM 985  C CG2 ? THR A 1 127 ?  18.365  -2.031 -10.975 1.000 88.410 ? 127 THR A CG2 1 
ATOM 986  O OG1 ? THR A 1 127 ?  17.177  -4.127 -11.027 1.000 88.410 ? 127 THR A OG1 1 
ATOM 987  N N   ? PRO A 1 128 ?  14.825  -2.682 -13.892 1.000 86.780 ? 128 PRO A N   1 
ATOM 988  C CA  ? PRO A 1 128 ?  13.863  -3.335 -14.782 1.000 86.780 ? 128 PRO A CA  1 
ATOM 989  C C   ? PRO A 1 128 ?  14.227  -4.788 -15.080 1.000 86.780 ? 128 PRO A C   1 
ATOM 990  C CB  ? PRO A 1 128 ?  13.925  -2.485 -16.053 1.000 86.780 ? 128 PRO A CB  1 
ATOM 991  O O   ? PRO A 1 128 ?  13.340  -5.622 -15.278 1.000 86.780 ? 128 PRO A O   1 
ATOM 992  C CG  ? PRO A 1 128 ?  14.493  -1.175 -15.609 1.000 86.780 ? 128 PRO A CG  1 
ATOM 993  C CD  ? PRO A 1 128 ?  15.393  -1.420 -14.433 1.000 86.780 ? 128 PRO A CD  1 
ATOM 994  N N   ? THR A 1 129 ?  15.497  -5.203 -14.978 1.000 86.650 ? 129 THR A N   1 
ATOM 995  C CA  ? THR A 1 129 ?  15.930  -6.526 -15.415 1.000 86.650 ? 129 THR A CA  1 
ATOM 996  C C   ? THR A 1 129 ?  16.638  -7.265 -14.284 1.000 86.650 ? 129 THR A C   1 
ATOM 997  C CB  ? THR A 1 129 ?  16.865  -6.432 -16.635 1.000 86.650 ? 129 THR A CB  1 
ATOM 998  O O   ? THR A 1 129 ?  16.608  -8.496 -14.226 1.000 86.650 ? 129 THR A O   1 
ATOM 999  C CG2 ? THR A 1 129 ?  16.122  -5.909 -17.860 1.000 86.650 ? 129 THR A CG2 1 
ATOM 1000 O OG1 ? THR A 1 129 ?  17.948  -5.544 -16.332 1.000 86.650 ? 129 THR A OG1 1 
ATOM 1001 N N   ? LYS A 1 130 ?  17.350  -6.564 -13.387 1.000 85.980 ? 130 LYS A N   1 
ATOM 1002 C CA  ? LYS A 1 130 ?  18.058  -7.132 -12.243 1.000 85.980 ? 130 LYS A CA  1 
ATOM 1003 C C   ? LYS A 1 130 ?  17.389  -6.734 -10.931 1.000 85.980 ? 130 LYS A C   1 
ATOM 1004 C CB  ? LYS A 1 130 ?  19.521  -6.685 -12.242 1.000 85.980 ? 130 LYS A CB  1 
ATOM 1005 O O   ? LYS A 1 130 ?  17.158  -5.549 -10.679 1.000 85.980 ? 130 LYS A O   1 
ATOM 1006 C CG  ? LYS A 1 130 ?  20.376  -7.370 -11.186 1.000 85.980 ? 130 LYS A CG  1 
ATOM 1007 C CD  ? LYS A 1 130 ?  21.824  -6.903 -11.250 1.000 85.980 ? 130 LYS A CD  1 
ATOM 1008 C CE  ? LYS A 1 130 ?  22.668  -7.542 -10.155 1.000 85.980 ? 130 LYS A CE  1 
ATOM 1009 N NZ  ? LYS A 1 130 ?  24.087  -7.080 -10.209 1.000 85.980 ? 130 LYS A NZ  1 
ATOM 1010 N N   ? GLU A 1 131 ?  16.988  -7.862 -10.169 1.000 85.940 ? 131 GLU A N   1 
ATOM 1011 C CA  ? GLU A 1 131 ?  16.272  -7.605  -8.923 1.000 85.940 ? 131 GLU A CA  1 
ATOM 1012 C C   ? GLU A 1 131 ?  17.180  -6.944  -7.891 1.000 85.940 ? 131 GLU A C   1 
ATOM 1013 C CB  ? GLU A 1 131 ?  15.691  -8.904  -8.358 1.000 85.940 ? 131 GLU A CB  1 
ATOM 1014 O O   ? GLU A 1 131 ?  18.094  -7.581  -7.362 1.000 85.940 ? 131 GLU A O   1 
ATOM 1015 C CG  ? GLU A 1 131 ?  14.652  -9.556  -9.259 1.000 85.940 ? 131 GLU A CG  1 
ATOM 1016 C CD  ? GLU A 1 131 ?  14.053 -10.821  -8.665 1.000 85.940 ? 131 GLU A CD  1 
ATOM 1017 O OE1 ? GLU A 1 131 ?  13.016 -11.299  -9.178 1.000 85.940 ? 131 GLU A OE1 1 
ATOM 1018 O OE2 ? GLU A 1 131 ?  14.624 -11.336  -7.679 1.000 85.940 ? 131 GLU A OE2 1 
ATOM 1019 N N   ? THR A 1 132 ?  17.167  -5.660  -7.780 1.000 89.230 ? 132 THR A N   1 
ATOM 1020 C CA  ? THR A 1 132 ?  17.799  -4.872  -6.728 1.000 89.230 ? 132 THR A CA  1 
ATOM 1021 C C   ? THR A 1 132 ?  16.749  -4.267  -5.801 1.000 89.230 ? 132 THR A C   1 
ATOM 1022 C CB  ? THR A 1 132 ?  18.673  -3.750  -7.319 1.000 89.230 ? 132 THR A CB  1 
ATOM 1023 O O   ? THR A 1 132 ?  15.911  -3.475  -6.236 1.000 89.230 ? 132 THR A O   1 
ATOM 1024 C CG2 ? THR A 1 132 ?  19.450  -3.024  -6.225 1.000 89.230 ? 132 THR A CG2 1 
ATOM 1025 O OG1 ? THR A 1 132 ?  19.601  -4.317  -8.252 1.000 89.230 ? 132 THR A OG1 1 
ATOM 1026 N N   ? TYR A 1 133 ?  16.815  -4.684  -4.458 1.000 90.060 ? 133 TYR A N   1 
ATOM 1027 C CA  ? TYR A 1 133 ?  15.849  -4.221  -3.468 1.000 90.060 ? 133 TYR A CA  1 
ATOM 1028 C C   ? TYR A 1 133 ?  16.472  -3.185  -2.540 1.000 90.060 ? 133 TYR A C   1 
ATOM 1029 C CB  ? TYR A 1 133 ?  15.311  -5.398  -2.650 1.000 90.060 ? 133 TYR A CB  1 
ATOM 1030 O O   ? TYR A 1 133 ?  17.323  -3.517  -1.712 1.000 90.060 ? 133 TYR A O   1 
ATOM 1031 C CG  ? TYR A 1 133 ?  14.497  -6.378  -3.459 1.000 90.060 ? 133 TYR A CG  1 
ATOM 1032 C CD1 ? TYR A 1 133 ?  13.116  -6.236  -3.576 1.000 90.060 ? 133 TYR A CD1 1 
ATOM 1033 C CD2 ? TYR A 1 133 ?  15.105  -7.448  -4.106 1.000 90.060 ? 133 TYR A CD2 1 
ATOM 1034 C CE1 ? TYR A 1 133 ?  12.361  -7.138  -4.319 1.000 90.060 ? 133 TYR A CE1 1 
ATOM 1035 C CE2 ? TYR A 1 133 ?  14.360  -8.356  -4.852 1.000 90.060 ? 133 TYR A CE2 1 
ATOM 1036 O OH  ? TYR A 1 133 ?  12.248  -9.088  -5.689 1.000 90.060 ? 133 TYR A OH  1 
ATOM 1037 C CZ  ? TYR A 1 133 ?  12.991  -8.192  -4.952 1.000 90.060 ? 133 TYR A CZ  1 
ATOM 1038 N N   ? PRO A 1 134 ?  16.068  -1.940  -2.730 1.000 90.370 ? 134 PRO A N   1 
ATOM 1039 C CA  ? PRO A 1 134 ?  16.606  -0.909  -1.839 1.000 90.370 ? 134 PRO A CA  1 
ATOM 1040 C C   ? PRO A 1 134 ?  16.068  -1.023  -0.414 1.000 90.370 ? 134 PRO A C   1 
ATOM 1041 C CB  ? PRO A 1 134 ?  16.147   0.397  -2.493 1.000 90.370 ? 134 PRO A CB  1 
ATOM 1042 O O   ? PRO A 1 134 ?  15.030  -1.649  -0.190 1.000 90.370 ? 134 PRO A O   1 
ATOM 1043 C CG  ? PRO A 1 134 ?  14.865   0.051  -3.179 1.000 90.370 ? 134 PRO A CG  1 
ATOM 1044 C CD  ? PRO A 1 134 ?  14.962  -1.357  -3.691 1.000 90.370 ? 134 PRO A CD  1 
ATOM 1045 N N   ? ASP A 1 135 ?  16.783  -0.401   0.629 1.000 90.670 ? 135 ASP A N   1 
ATOM 1046 C CA  ? ASP A 1 135 ?  16.411  -0.431   2.040 1.000 90.670 ? 135 ASP A CA  1 
ATOM 1047 C C   ? ASP A 1 135 ?  15.260   0.531   2.326 1.000 90.670 ? 135 ASP A C   1 
ATOM 1048 C CB  ? ASP A 1 135 ?  17.615  -0.086   2.919 1.000 90.670 ? 135 ASP A CB  1 
ATOM 1049 O O   ? ASP A 1 135 ?  14.545   0.373   3.317 1.000 90.670 ? 135 ASP A O   1 
ATOM 1050 C CG  ? ASP A 1 135 ?  18.642  -1.203   2.983 1.000 90.670 ? 135 ASP A CG  1 
ATOM 1051 O OD1 ? ASP A 1 135 ?  18.271  -2.384   2.806 1.000 90.670 ? 135 ASP A OD1 1 
ATOM 1052 O OD2 ? ASP A 1 135 ?  19.832  -0.901   3.216 1.000 90.670 ? 135 ASP A OD2 1 
ATOM 1053 N N   ? VAL A 1 136 ?  15.023   1.476   1.415 1.000 93.400 ? 136 VAL A N   1 
ATOM 1054 C CA  ? VAL A 1 136 ?  13.966   2.467   1.589 1.000 93.400 ? 136 VAL A CA  1 
ATOM 1055 C C   ? VAL A 1 136 ?  13.000   2.405   0.408 1.000 93.400 ? 136 VAL A C   1 
ATOM 1056 C CB  ? VAL A 1 136 ?  14.543   3.894   1.730 1.000 93.400 ? 136 VAL A CB  1 
ATOM 1057 O O   ? VAL A 1 136 ?  13.374   1.976  -0.686 1.000 93.400 ? 136 VAL A O   1 
ATOM 1058 C CG1 ? VAL A 1 136 ?  15.509   3.971   2.912 1.000 93.400 ? 136 VAL A CG1 1 
ATOM 1059 C CG2 ? VAL A 1 136 ?  15.240   4.317   0.438 1.000 93.400 ? 136 VAL A CG2 1 
ATOM 1060 N N   ? PRO A 1 137 ?  11.734   2.888   0.580 1.000 95.040 ? 137 PRO A N   1 
ATOM 1061 C CA  ? PRO A 1 137 ?  10.796   2.913  -0.545 1.000 95.040 ? 137 PRO A CA  1 
ATOM 1062 C C   ? PRO A 1 137 ?  11.128   3.998  -1.566 1.000 95.040 ? 137 PRO A C   1 
ATOM 1063 C CB  ? PRO A 1 137 ?   9.448   3.188   0.126 1.000 95.040 ? 137 PRO A CB  1 
ATOM 1064 O O   ? PRO A 1 137 ?  11.677   5.043  -1.206 1.000 95.040 ? 137 PRO A O   1 
ATOM 1065 C CG  ? PRO A 1 137 ?   9.782   3.996   1.338 1.000 95.040 ? 137 PRO A CG  1 
ATOM 1066 C CD  ? PRO A 1 137 ?  11.091   3.508   1.891 1.000 95.040 ? 137 PRO A CD  1 
ATOM 1067 N N   ? HIS A 1 138 ?  10.767   3.723  -2.830 1.000 95.680 ? 138 HIS A N   1 
ATOM 1068 C CA  ? HIS A 1 138 ?  10.902   4.704  -3.902 1.000 95.680 ? 138 HIS A CA  1 
ATOM 1069 C C   ? HIS A 1 138 ?   9.537   5.164  -4.403 1.000 95.680 ? 138 HIS A C   1 
ATOM 1070 C CB  ? HIS A 1 138 ?  11.717   4.124  -5.059 1.000 95.680 ? 138 HIS A CB  1 
ATOM 1071 O O   ? HIS A 1 138 ?   8.577   4.390  -4.400 1.000 95.680 ? 138 HIS A O   1 
ATOM 1072 C CG  ? HIS A 1 138 ?  13.194   4.154  -4.826 1.000 95.680 ? 138 HIS A CG  1 
ATOM 1073 C CD2 ? HIS A 1 138 ?  13.923   3.915  -3.711 1.000 95.680 ? 138 HIS A CD2 1 
ATOM 1074 N ND1 ? HIS A 1 138 ?  14.098   4.464  -5.819 1.000 95.680 ? 138 HIS A ND1 1 
ATOM 1075 C CE1 ? HIS A 1 138 ?  15.323   4.413  -5.323 1.000 95.680 ? 138 HIS A CE1 1 
ATOM 1076 N NE2 ? HIS A 1 138 ?  15.245   4.082  -4.046 1.000 95.680 ? 138 HIS A NE2 1 
ATOM 1077 N N   ? CYS A 1 139 ?   9.563   6.461  -4.826 1.000 95.930 ? 139 CYS A N   1 
ATOM 1078 C CA  ? CYS A 1 139 ?   8.332   7.093  -5.290 1.000 95.930 ? 139 CYS A CA  1 
ATOM 1079 C C   ? CYS A 1 139 ?   8.537   7.753  -6.648 1.000 95.930 ? 139 CYS A C   1 
ATOM 1080 C CB  ? CYS A 1 139 ?   7.847   8.129  -4.277 1.000 95.930 ? 139 CYS A CB  1 
ATOM 1081 O O   ? CYS A 1 139 ?   9.631   8.233  -6.952 1.000 95.930 ? 139 CYS A O   1 
ATOM 1082 S SG  ? CYS A 1 139 ?   7.581   7.458  -2.620 1.000 95.930 ? 139 CYS A SG  1 
ATOM 1083 N N   ? ALA A 1 140 ?   7.469   7.784  -7.451 1.000 96.040 ? 140 ALA A N   1 
ATOM 1084 C CA  ? ALA A 1 140 ?   7.482   8.457  -8.747 1.000 96.040 ? 140 ALA A CA  1 
ATOM 1085 C C   ? ALA A 1 140 ?   6.079   8.902  -9.148 1.000 96.040 ? 140 ALA A C   1 
ATOM 1086 C CB  ? ALA A 1 140 ?   8.073   7.541  -9.816 1.000 96.040 ? 140 ALA A CB  1 
ATOM 1087 O O   ? ALA A 1 140 ?   5.087   8.297  -8.735 1.000 96.040 ? 140 ALA A O   1 
ATOM 1088 N N   ? ASN A 1 141 ?   6.099   9.969  -9.940 1.000 96.280 ? 141 ASN A N   1 
ATOM 1089 C CA  ? ASN A 1 141 ?   4.851  10.374 -10.577 1.000 96.280 ? 141 ASN A CA  1 
ATOM 1090 C C   ? ASN A 1 141 ?   4.622   9.627 -11.889 1.000 96.280 ? 141 ASN A C   1 
ATOM 1091 C CB  ? ASN A 1 141 ?   4.835  11.885 -10.817 1.000 96.280 ? 141 ASN A CB  1 
ATOM 1092 O O   ? ASN A 1 141 ?   5.549   9.465 -12.684 1.000 96.280 ? 141 ASN A O   1 
ATOM 1093 C CG  ? ASN A 1 141 ?   4.747  12.679  -9.529 1.000 96.280 ? 141 ASN A CG  1 
ATOM 1094 N ND2 ? ASN A 1 141 ?   5.331  13.872  -9.526 1.000 96.280 ? 141 ASN A ND2 1 
ATOM 1095 O OD1 ? ASN A 1 141 ?   4.160  12.225  -8.543 1.000 96.280 ? 141 ASN A OD1 1 
ATOM 1096 N N   ? ILE A 1 142 ?   3.291   9.183 -11.976 1.000 96.420 ? 142 ILE A N   1 
ATOM 1097 C CA  ? ILE A 1 142 ?   2.904   8.464 -13.185 1.000 96.420 ? 142 ILE A CA  1 
ATOM 1098 C C   ? ILE A 1 142 ?   1.525   8.932 -13.644 1.000 96.420 ? 142 ILE A C   1 
ATOM 1099 C CB  ? ILE A 1 142 ?   2.904   6.936 -12.957 1.000 96.420 ? 142 ILE A CB  1 
ATOM 1100 O O   ? ILE A 1 142 ?   0.748   9.467 -12.850 1.000 96.420 ? 142 ILE A O   1 
ATOM 1101 C CG1 ? ILE A 1 142 ?   2.795   6.197 -14.296 1.000 96.420 ? 142 ILE A CG1 1 
ATOM 1102 C CG2 ? ILE A 1 142 ?   1.768   6.530 -12.014 1.000 96.420 ? 142 ILE A CG2 1 
ATOM 1103 C CD1 ? ILE A 1 142 ?   3.002   4.692 -14.192 1.000 96.420 ? 142 ILE A CD1 1 
ATOM 1104 N N   ? ASN A 1 143 ?   1.198   8.727 -14.996 1.000 96.660 ? 143 ASN A N   1 
ATOM 1105 C CA  ? ASN A 1 143 ?  -0.057   9.223 -15.548 1.000 96.660 ? 143 ASN A CA  1 
ATOM 1106 C C   ? ASN A 1 143 ?  -1.079   8.101 -15.713 1.000 96.660 ? 143 ASN A C   1 
ATOM 1107 C CB  ? ASN A 1 143 ?   0.184   9.921 -16.888 1.000 96.660 ? 143 ASN A CB  1 
ATOM 1108 O O   ? ASN A 1 143 ?  -0.723   6.980 -16.079 1.000 96.660 ? 143 ASN A O   1 
ATOM 1109 C CG  ? ASN A 1 143 ?   1.020  11.178 -16.749 1.000 96.660 ? 143 ASN A CG  1 
ATOM 1110 N ND2 ? ASN A 1 143 ?   1.633  11.607 -17.846 1.000 96.660 ? 143 ASN A ND2 1 
ATOM 1111 O OD1 ? ASN A 1 143 ?   1.115  11.758 -15.664 1.000 96.660 ? 143 ASN A OD1 1 
ATOM 1112 N N   ? ILE A 1 144 ?  -2.282   8.529 -15.442 1.000 97.240 ? 144 ILE A N   1 
ATOM 1113 C CA  ? ILE A 1 144 ?  -3.392   7.640 -15.768 1.000 97.240 ? 144 ILE A CA  1 
ATOM 1114 C C   ? ILE A 1 144 ?  -3.598   7.606 -17.281 1.000 97.240 ? 144 ILE A C   1 
ATOM 1115 C CB  ? ILE A 1 144 ?  -4.694   8.077 -15.059 1.000 97.240 ? 144 ILE A CB  1 
ATOM 1116 O O   ? ILE A 1 144 ?  -3.625   8.652 -17.933 1.000 97.240 ? 144 ILE A O   1 
ATOM 1117 C CG1 ? ILE A 1 144 ?  -4.535   7.969 -13.538 1.000 97.240 ? 144 ILE A CG1 1 
ATOM 1118 C CG2 ? ILE A 1 144 ?  -5.881   7.241 -15.547 1.000 97.240 ? 144 ILE A CG2 1 
ATOM 1119 C CD1 ? ILE A 1 144 ?  -4.244   6.559 -13.044 1.000 97.240 ? 144 ILE A CD1 1 
ATOM 1120 N N   ? LEU A 1 145 ?  -3.752   6.409 -17.750 1.000 95.630 ? 145 LEU A N   1 
ATOM 1121 C CA  ? LEU A 1 145 ?  -3.919   6.229 -19.188 1.000 95.630 ? 145 LEU A CA  1 
ATOM 1122 C C   ? LEU A 1 145 ?  -5.341   5.790 -19.520 1.000 95.630 ? 145 LEU A C   1 
ATOM 1123 C CB  ? LEU A 1 145 ?  -2.917   5.199 -19.719 1.000 95.630 ? 145 LEU A CB  1 
ATOM 1124 O O   ? LEU A 1 145 ?  -6.056   5.280 -18.654 1.000 95.630 ? 145 LEU A O   1 
ATOM 1125 C CG  ? LEU A 1 145 ?  -1.441   5.484 -19.441 1.000 95.630 ? 145 LEU A CG  1 
ATOM 1126 C CD1 ? LEU A 1 145 ?  -0.576   4.328 -19.932 1.000 95.630 ? 145 LEU A CD1 1 
ATOM 1127 C CD2 ? LEU A 1 145 ?  -1.015   6.793 -20.099 1.000 95.630 ? 145 LEU A CD2 1 
ATOM 1128 N N   ? ASP A 1 146 ?  -5.586   6.031 -20.840 1.000 93.270 ? 146 ASP A N   1 
ATOM 1129 C CA  ? ASP A 1 146 ?  -6.868   5.580 -21.371 1.000 93.270 ? 146 ASP A CA  1 
ATOM 1130 C C   ? ASP A 1 146 ?  -6.949   4.055 -21.392 1.000 93.270 ? 146 ASP A C   1 
ATOM 1131 C CB  ? ASP A 1 146 ?  -7.093   6.138 -22.778 1.000 93.270 ? 146 ASP A CB  1 
ATOM 1132 O O   ? ASP A 1 146 ?  -5.967   3.381 -21.710 1.000 93.270 ? 146 ASP A O   1 
ATOM 1133 C CG  ? ASP A 1 146 ?  -8.528   5.990 -23.252 1.000 93.270 ? 146 ASP A CG  1 
ATOM 1134 O OD1 ? ASP A 1 146 ?  -8.906   4.894 -23.721 1.000 93.270 ? 146 ASP A OD1 1 
ATOM 1135 O OD2 ? ASP A 1 146 ?  -9.287   6.979 -23.160 1.000 93.270 ? 146 ASP A OD2 1 
ATOM 1136 N N   ? HIS A 1 147 ?  -8.153   3.563 -21.027 1.000 90.770 ? 147 HIS A N   1 
ATOM 1137 C CA  ? HIS A 1 147 ?  -8.390   2.125 -20.991 1.000 90.770 ? 147 HIS A CA  1 
ATOM 1138 C C   ? HIS A 1 147 ?  -8.008   1.470 -22.314 1.000 90.770 ? 147 HIS A C   1 
ATOM 1139 C CB  ? HIS A 1 147 ?  -9.855   1.831 -20.663 1.000 90.770 ? 147 HIS A CB  1 
ATOM 1140 O O   ? HIS A 1 147 ?  -7.472   0.359 -22.331 1.000 90.770 ? 147 HIS A O   1 
ATOM 1141 C CG  ? HIS A 1 147 ? -10.149   0.375 -20.484 1.000 90.770 ? 147 HIS A CG  1 
ATOM 1142 C CD2 ? HIS A 1 147 ?  -9.824  -0.481 -19.487 1.000 90.770 ? 147 HIS A CD2 1 
ATOM 1143 N ND1 ? HIS A 1 147 ? -10.861  -0.359 -21.407 1.000 90.770 ? 147 HIS A ND1 1 
ATOM 1144 C CE1 ? HIS A 1 147 ? -10.962  -1.608 -20.984 1.000 90.770 ? 147 HIS A CE1 1 
ATOM 1145 N NE2 ? HIS A 1 147 ? -10.341  -1.709 -19.822 1.000 90.770 ? 147 HIS A NE2 1 
ATOM 1146 N N   ? ALA A 1 148 ?  -8.250   2.067 -23.461 1.000 90.750 ? 148 ALA A N   1 
ATOM 1147 C CA  ? ALA A 1 148 ?  -7.947   1.543 -24.790 1.000 90.750 ? 148 ALA A CA  1 
ATOM 1148 C C   ? ALA A 1 148 ?  -6.446   1.332 -24.967 1.000 90.750 ? 148 ALA A C   1 
ATOM 1149 C CB  ? ALA A 1 148 ?  -8.480   2.483 -25.868 1.000 90.750 ? 148 ALA A CB  1 
ATOM 1150 O O   ? ALA A 1 148 ?  -6.019   0.383 -25.630 1.000 90.750 ? 148 ALA A O   1 
ATOM 1151 N N   ? VAL A 1 149 ?  -5.655   2.275 -24.405 1.000 89.940 ? 149 VAL A N   1 
ATOM 1152 C CA  ? VAL A 1 149 ?  -4.201   2.168 -24.454 1.000 89.940 ? 149 VAL A CA  1 
ATOM 1153 C C   ? VAL A 1 149 ?  -3.751   0.896 -23.740 1.000 89.940 ? 149 VAL A C   1 
ATOM 1154 C CB  ? VAL A 1 149 ?  -3.520   3.403 -23.822 1.000 89.940 ? 149 VAL A CB  1 
ATOM 1155 O O   ? VAL A 1 149 ?  -2.876   0.178 -24.230 1.000 89.940 ? 149 VAL A O   1 
ATOM 1156 C CG1 ? VAL A 1 149 ?  -2.012   3.187 -23.704 1.000 89.940 ? 149 VAL A CG1 1 
ATOM 1157 C CG2 ? VAL A 1 149 ?  -3.820   4.656 -24.643 1.000 89.940 ? 149 VAL A CG2 1 
ATOM 1158 N N   ? CYS A 1 150 ?  -4.342   0.578 -22.679 1.000 90.140 ? 150 CYS A N   1 
ATOM 1159 C CA  ? CYS A 1 150 ?  -4.037  -0.595 -21.867 1.000 90.140 ? 150 CYS A CA  1 
ATOM 1160 C C   ? CYS A 1 150 ?  -4.442  -1.876 -22.586 1.000 90.140 ? 150 CYS A C   1 
ATOM 1161 C CB  ? CYS A 1 150 ?  -4.746  -0.511 -20.516 1.000 90.140 ? 150 CYS A CB  1 
ATOM 1162 O O   ? CYS A 1 150 ?  -3.677  -2.842 -22.621 1.000 90.140 ? 150 CYS A O   1 
ATOM 1163 S SG  ? CYS A 1 150 ?  -4.126  -1.687 -19.294 1.000 90.140 ? 150 CYS A SG  1 
ATOM 1164 N N   ? GLN A 1 151 ?  -5.559  -1.920 -23.148 1.000 90.410 ? 151 GLN A N   1 
ATOM 1165 C CA  ? GLN A 1 151 ?  -6.064  -3.084 -23.870 1.000 90.410 ? 151 GLN A CA  1 
ATOM 1166 C C   ? GLN A 1 151 ?  -5.165  -3.430 -25.053 1.000 90.410 ? 151 GLN A C   1 
ATOM 1167 C CB  ? GLN A 1 151 ?  -7.495  -2.838 -24.352 1.000 90.410 ? 151 GLN A CB  1 
ATOM 1168 O O   ? GLN A 1 151 ?  -4.943  -4.607 -25.347 1.000 90.410 ? 151 GLN A O   1 
ATOM 1169 C CG  ? GLN A 1 151 ?  -8.163  -4.069 -24.948 1.000 90.410 ? 151 GLN A CG  1 
ATOM 1170 C CD  ? GLN A 1 151 ?  -8.532  -5.103 -23.901 1.000 90.410 ? 151 GLN A CD  1 
ATOM 1171 N NE2 ? GLN A 1 151 ?  -8.667  -6.354 -24.325 1.000 90.410 ? 151 GLN A NE2 1 
ATOM 1172 O OE1 ? GLN A 1 151 ?  -8.692  -4.779 -22.720 1.000 90.410 ? 151 GLN A OE1 1 
ATOM 1173 N N   ? ALA A 1 152 ?  -4.678  -2.346 -25.614 1.000 91.700 ? 152 ALA A N   1 
ATOM 1174 C CA  ? ALA A 1 152 ?  -3.819  -2.536 -26.779 1.000 91.700 ? 152 ALA A CA  1 
ATOM 1175 C C   ? ALA A 1 152 ?  -2.445  -3.057 -26.368 1.000 91.700 ? 152 ALA A C   1 
ATOM 1176 C CB  ? ALA A 1 152 ?  -3.678  -1.230 -27.557 1.000 91.700 ? 152 ALA A CB  1 
ATOM 1177 O O   ? ALA A 1 152 ?  -1.772  -3.735 -27.149 1.000 91.700 ? 152 ALA A O   1 
ATOM 1178 N N   ? ALA A 1 153 ?  -2.044  -2.761 -25.119 1.000 90.850 ? 153 ALA A N   1 
ATOM 1179 C CA  ? ALA A 1 153 ?  -0.700  -3.056 -24.629 1.000 90.850 ? 153 ALA A CA  1 
ATOM 1180 C C   ? ALA A 1 153 ?  -0.592  -4.505 -24.162 1.000 90.850 ? 153 ALA A C   1 
ATOM 1181 C CB  ? ALA A 1 153 ?  -0.327  -2.105 -23.494 1.000 90.850 ? 153 ALA A CB  1 
ATOM 1182 O O   ? ALA A 1 153 ?   0.497  -5.084 -24.160 1.000 90.850 ? 153 ALA A O   1 
ATOM 1183 N N   ? TYR A 1 154 ?  -1.715  -5.184 -23.750 1.000 88.380 ? 154 TYR A N   1 
ATOM 1184 C CA  ? TYR A 1 154 ?  -1.655  -6.520 -23.169 1.000 88.380 ? 154 TYR A CA  1 
ATOM 1185 C C   ? TYR A 1 154 ?  -2.521  -7.497 -23.956 1.000 88.380 ? 154 TYR A C   1 
ATOM 1186 C CB  ? TYR A 1 154 ?  -2.100  -6.491 -21.704 1.000 88.380 ? 154 TYR A CB  1 
ATOM 1187 O O   ? TYR A 1 154 ?  -3.628  -7.154 -24.378 1.000 88.380 ? 154 TYR A O   1 
ATOM 1188 C CG  ? TYR A 1 154 ?  -1.215  -5.649 -20.817 1.000 88.380 ? 154 TYR A CG  1 
ATOM 1189 C CD1 ? TYR A 1 154 ?   0.042  -6.101 -20.424 1.000 88.380 ? 154 TYR A CD1 1 
ATOM 1190 C CD2 ? TYR A 1 154 ?  -1.635  -4.401 -20.370 1.000 88.380 ? 154 TYR A CD2 1 
ATOM 1191 C CE1 ? TYR A 1 154 ?   0.860  -5.330 -19.605 1.000 88.380 ? 154 TYR A CE1 1 
ATOM 1192 C CE2 ? TYR A 1 154 ?  -0.825  -3.621 -19.551 1.000 88.380 ? 154 TYR A CE2 1 
ATOM 1193 O OH  ? TYR A 1 154 ?   1.225  -3.325 -18.364 1.000 88.380 ? 154 TYR A OH  1 
ATOM 1194 C CZ  ? TYR A 1 154 ?   0.419  -4.093 -19.175 1.000 88.380 ? 154 TYR A CZ  1 
ATOM 1195 N N   ? PRO A 1 155 ?  -1.913  -8.701 -24.178 1.000 82.890 ? 155 PRO A N   1 
ATOM 1196 C CA  ? PRO A 1 155 ?  -2.640  -9.759 -24.882 1.000 82.890 ? 155 PRO A CA  1 
ATOM 1197 C C   ? PRO A 1 155 ?  -3.781 -10.344 -24.052 1.000 82.890 ? 155 PRO A C   1 
ATOM 1198 C CB  ? PRO A 1 155 ?  -1.562 -10.813 -25.147 1.000 82.890 ? 155 PRO A CB  1 
ATOM 1199 O O   ? PRO A 1 155 ?  -4.763 -10.841 -24.610 1.000 82.890 ? 155 PRO A O   1 
ATOM 1200 C CG  ? PRO A 1 155 ?  -0.481 -10.509 -24.160 1.000 82.890 ? 155 PRO A CG  1 
ATOM 1201 C CD  ? PRO A 1 155 ?  -0.569  -9.057 -23.789 1.000 82.890 ? 155 PRO A CD  1 
ATOM 1202 N N   ? ARG A 1 156 ?  -3.676 -10.207 -22.713 1.000 81.490 ? 156 ARG A N   1 
ATOM 1203 C CA  ? ARG A 1 156 ?  -4.742 -10.637 -21.814 1.000 81.490 ? 156 ARG A CA  1 
ATOM 1204 C C   ? ARG A 1 156 ?  -5.700  -9.489 -21.512 1.000 81.490 ? 156 ARG A C   1 
ATOM 1205 C CB  ? ARG A 1 156 ?  -4.159 -11.189 -20.512 1.000 81.490 ? 156 ARG A CB  1 
ATOM 1206 O O   ? ARG A 1 156 ?  -5.331  -8.319 -21.630 1.000 81.490 ? 156 ARG A O   1 
ATOM 1207 C CG  ? ARG A 1 156 ?  -3.330 -10.180 -19.732 1.000 81.490 ? 156 ARG A CG  1 
ATOM 1208 C CD  ? ARG A 1 156 ?  -2.704 -10.804 -18.492 1.000 81.490 ? 156 ARG A CD  1 
ATOM 1209 N NE  ? ARG A 1 156 ?  -1.902  -9.836 -17.749 1.000 81.490 ? 156 ARG A NE  1 
ATOM 1210 N NH1 ? ARG A 1 156 ?  -2.370 -10.732 -15.672 1.000 81.490 ? 156 ARG A NH1 1 
ATOM 1211 N NH2 ? ARG A 1 156 ?  -1.008  -8.897 -15.853 1.000 81.490 ? 156 ARG A NH2 1 
ATOM 1212 C CZ  ? ARG A 1 156 ?  -1.762  -9.824 -16.427 1.000 81.490 ? 156 ARG A CZ  1 
ATOM 1213 N N   ? PRO A 1 157 ?  -7.018  -9.896 -21.062 1.000 78.720 ? 157 PRO A N   1 
ATOM 1214 C CA  ? PRO A 1 157 ?  -8.051  -8.875 -20.875 1.000 78.720 ? 157 PRO A CA  1 
ATOM 1215 C C   ? PRO A 1 157 ?  -7.767  -7.959 -19.686 1.000 78.720 ? 157 PRO A C   1 
ATOM 1216 C CB  ? PRO A 1 157 ?  -9.321  -9.696 -20.640 1.000 78.720 ? 157 PRO A CB  1 
ATOM 1217 O O   ? PRO A 1 157 ?  -7.396  -8.435 -18.611 1.000 78.720 ? 157 PRO A O   1 
ATOM 1218 C CG  ? PRO A 1 157 ?  -9.014 -11.045 -21.207 1.000 78.720 ? 157 PRO A CG  1 
ATOM 1219 C CD  ? PRO A 1 157 ?  -7.532 -11.272 -21.123 1.000 78.720 ? 157 PRO A CD  1 
ATOM 1220 N N   ? VAL A 1 158 ?  -7.608  -6.566 -19.903 1.000 85.110 ? 158 VAL A N   1 
ATOM 1221 C CA  ? VAL A 1 158 ?  -7.724  -5.447 -18.974 1.000 85.110 ? 158 VAL A CA  1 
ATOM 1222 C C   ? VAL A 1 158 ?  -9.164  -4.941 -18.951 1.000 85.110 ? 158 VAL A C   1 
ATOM 1223 C CB  ? VAL A 1 158 ?  -6.761  -4.298 -19.346 1.000 85.110 ? 158 VAL A CB  1 
ATOM 1224 O O   ? VAL A 1 158 ?  -9.724  -4.597 -19.994 1.000 85.110 ? 158 VAL A O   1 
ATOM 1225 C CG1 ? VAL A 1 158 ?  -6.925  -3.123 -18.384 1.000 85.110 ? 158 VAL A CG1 1 
ATOM 1226 C CG2 ? VAL A 1 158 ?  -5.316  -4.793 -19.349 1.000 85.110 ? 158 VAL A CG2 1 
ATOM 1227 N N   ? THR A 1 159 ?  -9.828  -5.097 -17.773 1.000 86.540 ? 159 THR A N   1 
ATOM 1228 C CA  ? THR A 1 159 ? -11.242  -4.753 -17.662 1.000 86.540 ? 159 THR A CA  1 
ATOM 1229 C C   ? THR A 1 159 ? -11.412  -3.328 -17.141 1.000 86.540 ? 159 THR A C   1 
ATOM 1230 C CB  ? THR A 1 159 ? -11.984  -5.733 -16.734 1.000 86.540 ? 159 THR A CB  1 
ATOM 1231 O O   ? THR A 1 159 ? -10.427  -2.649 -16.843 1.000 86.540 ? 159 THR A O   1 
ATOM 1232 C CG2 ? THR A 1 159 ? -11.710  -7.180 -17.131 1.000 86.540 ? 159 THR A CG2 1 
ATOM 1233 O OG1 ? THR A 1 159 ? -11.548  -5.528 -15.385 1.000 86.540 ? 159 THR A OG1 1 
ATOM 1234 N N   ? SER A 1 160 ? -12.691  -2.889 -17.154 1.000 87.020 ? 160 SER A N   1 
ATOM 1235 C CA  ? SER A 1 160 ? -13.039  -1.551 -16.689 1.000 87.020 ? 160 SER A CA  1 
ATOM 1236 C C   ? SER A 1 160 ? -12.754  -1.391 -15.199 1.000 87.020 ? 160 SER A C   1 
ATOM 1237 C CB  ? SER A 1 160 ? -14.512  -1.252 -16.969 1.000 87.020 ? 160 SER A CB  1 
ATOM 1238 O O   ? SER A 1 160 ? -12.764  -0.275 -14.676 1.000 87.020 ? 160 SER A O   1 
ATOM 1239 O OG  ? SER A 1 160 ? -15.350  -2.174 -16.294 1.000 87.020 ? 160 SER A OG  1 
ATOM 1240 N N   ? THR A 1 161 ? -12.439  -2.465 -14.511 1.000 87.840 ? 161 THR A N   1 
ATOM 1241 C CA  ? THR A 1 161 ? -12.166  -2.434 -13.078 1.000 87.840 ? 161 THR A CA  1 
ATOM 1242 C C   ? THR A 1 161 ? -10.672  -2.272 -12.816 1.000 87.840 ? 161 THR A C   1 
ATOM 1243 C CB  ? THR A 1 161 ? -12.677  -3.711 -12.385 1.000 87.840 ? 161 THR A CB  1 
ATOM 1244 O O   ? THR A 1 161 ? -10.221  -2.386 -11.674 1.000 87.840 ? 161 THR A O   1 
ATOM 1245 C CG2 ? THR A 1 161 ? -14.193  -3.829 -12.498 1.000 87.840 ? 161 THR A CG2 1 
ATOM 1246 O OG1 ? THR A 1 161 ? -12.072  -4.855 -12.999 1.000 87.840 ? 161 THR A OG1 1 
ATOM 1247 N N   ? THR A 1 162 ?  -9.910  -2.044 -13.857 1.000 90.970 ? 162 THR A N   1 
ATOM 1248 C CA  ? THR A 1 162 ?  -8.469  -1.848 -13.741 1.000 90.970 ? 162 THR A CA  1 
ATOM 1249 C C   ? THR A 1 162 ?  -8.077  -0.440 -14.180 1.000 90.970 ? 162 THR A C   1 
ATOM 1250 C CB  ? THR A 1 162 ?  -7.695  -2.884 -14.577 1.000 90.970 ? 162 THR A CB  1 
ATOM 1251 O O   ? THR A 1 162 ?  -8.733   0.152 -15.040 1.000 90.970 ? 162 THR A O   1 
ATOM 1252 C CG2 ? THR A 1 162 ?  -8.055  -4.306 -14.161 1.000 90.970 ? 162 THR A CG2 1 
ATOM 1253 O OG1 ? THR A 1 162 ?  -8.016  -2.707 -15.962 1.000 90.970 ? 162 THR A OG1 1 
ATOM 1254 N N   ? LEU A 1 163 ?  -7.093   0.117 -13.476 1.000 94.430 ? 163 LEU A N   1 
ATOM 1255 C CA  ? LEU A 1 163 ?  -6.429   1.350 -13.885 1.000 94.430 ? 163 LEU A CA  1 
ATOM 1256 C C   ? LEU A 1 163 ?  -5.100   1.049 -14.570 1.000 94.430 ? 163 LEU A C   1 
ATOM 1257 C CB  ? LEU A 1 163 ?  -6.198   2.261 -12.676 1.000 94.430 ? 163 LEU A CB  1 
ATOM 1258 O O   ? LEU A 1 163 ?  -4.379   0.135 -14.163 1.000 94.430 ? 163 LEU A O   1 
ATOM 1259 C CG  ? LEU A 1 163 ?  -7.452   2.781 -11.971 1.000 94.430 ? 163 LEU A CG  1 
ATOM 1260 C CD1 ? LEU A 1 163 ?  -7.085   3.403 -10.627 1.000 94.430 ? 163 LEU A CD1 1 
ATOM 1261 C CD2 ? LEU A 1 163 ?  -8.182   3.789 -12.851 1.000 94.430 ? 163 LEU A CD2 1 
ATOM 1262 N N   ? CYS A 1 164 ?  -4.872   1.859 -15.579 1.000 94.660 ? 164 CYS A N   1 
ATOM 1263 C CA  ? CYS A 1 164 ?  -3.568   1.811 -16.230 1.000 94.660 ? 164 CYS A CA  1 
ATOM 1264 C C   ? CYS A 1 164 ?  -2.803   3.111 -16.016 1.000 94.660 ? 164 CYS A C   1 
ATOM 1265 C CB  ? CYS A 1 164 ?  -3.725   1.542 -17.727 1.000 94.660 ? 164 CYS A CB  1 
ATOM 1266 O O   ? CYS A 1 164 ?  -3.365   4.198 -16.162 1.000 94.660 ? 164 CYS A O   1 
ATOM 1267 S SG  ? CYS A 1 164 ?  -4.356  -0.108 -18.107 1.000 94.660 ? 164 CYS A SG  1 
ATOM 1268 N N   ? ALA A 1 165 ?  -1.570   2.855 -15.659 1.000 96.150 ? 165 ALA A N   1 
ATOM 1269 C CA  ? ALA A 1 165 ?  -0.726   4.026 -15.438 1.000 96.150 ? 165 ALA A CA  1 
ATOM 1270 C C   ? ALA A 1 165 ?   0.683   3.796 -15.978 1.000 96.150 ? 165 ALA A C   1 
ATOM 1271 C CB  ? ALA A 1 165 ?  -0.672   4.371 -13.951 1.000 96.150 ? 165 ALA A CB  1 
ATOM 1272 O O   ? ALA A 1 165 ?   1.221   2.691 -15.877 1.000 96.150 ? 165 ALA A O   1 
ATOM 1273 N N   ? GLY A 1 166 ?   1.150   4.719 -16.599 1.000 94.650 ? 166 GLY A N   1 
ATOM 1274 C CA  ? GLY A 1 166 ?   2.488   4.647 -17.166 1.000 94.650 ? 166 GLY A CA  1 
ATOM 1275 C C   ? GLY A 1 166 ?   2.852   5.865 -17.992 1.000 94.650 ? 166 GLY A C   1 
ATOM 1276 O O   ? GLY A 1 166 ?   2.096   6.838 -18.041 1.000 94.650 ? 166 GLY A O   1 
ATOM 1277 N N   ? THR A 1 167 ?   4.053   5.804 -18.496 1.000 92.010 ? 167 THR A N   1 
ATOM 1278 C CA  ? THR A 1 167 ?   4.554   6.791 -19.446 1.000 92.010 ? 167 THR A CA  1 
ATOM 1279 C C   ? THR A 1 167 ?   4.712   6.175 -20.833 1.000 92.010 ? 167 THR A C   1 
ATOM 1280 C CB  ? THR A 1 167 ?   5.901   7.378 -18.985 1.000 92.010 ? 167 THR A CB  1 
ATOM 1281 O O   ? THR A 1 167 ?   5.288   5.094 -20.976 1.000 92.010 ? 167 THR A O   1 
ATOM 1282 C CG2 ? THR A 1 167 ?   5.776   8.031 -17.613 1.000 92.010 ? 167 THR A CG2 1 
ATOM 1283 O OG1 ? THR A 1 167 ?   6.874   6.328 -18.916 1.000 92.010 ? 167 THR A OG1 1 
ATOM 1284 N N   ? GLN A 1 168 ?   4.059   6.802 -21.825 1.000 88.440 ? 168 GLN A N   1 
ATOM 1285 C CA  ? GLN A 1 168 ?   4.081   6.240 -23.171 1.000 88.440 ? 168 GLN A CA  1 
ATOM 1286 C C   ? GLN A 1 168 ?   5.512   5.994 -23.640 1.000 88.440 ? 168 GLN A C   1 
ATOM 1287 C CB  ? GLN A 1 168 ?   3.359   7.164 -24.152 1.000 88.440 ? 168 GLN A CB  1 
ATOM 1288 O O   ? GLN A 1 168 ?   5.779   5.024 -24.353 1.000 88.440 ? 168 GLN A O   1 
ATOM 1289 C CG  ? GLN A 1 168 ?   1.844   7.162 -23.996 1.000 88.440 ? 168 GLN A CG  1 
ATOM 1290 C CD  ? GLN A 1 168 ?   1.213   5.847 -24.412 1.000 88.440 ? 168 GLN A CD  1 
ATOM 1291 N NE2 ? GLN A 1 168 ?  -0.114   5.788 -24.377 1.000 88.440 ? 168 GLN A NE2 1 
ATOM 1292 O OE1 ? GLN A 1 168 ?   1.912   4.891 -24.764 1.000 88.440 ? 168 GLN A OE1 1 
ATOM 1293 N N   ? GLN A 1 169 ?   6.420   6.822 -23.254 1.000 92.110 ? 169 GLN A N   1 
ATOM 1294 C CA  ? GLN A 1 169 ?   7.817   6.690 -23.652 1.000 92.110 ? 169 GLN A CA  1 
ATOM 1295 C C   ? GLN A 1 169 ?   8.569   5.746 -22.718 1.000 92.110 ? 169 GLN A C   1 
ATOM 1296 C CB  ? GLN A 1 169 ?   8.501   8.058 -23.676 1.000 92.110 ? 169 GLN A CB  1 
ATOM 1297 O O   ? GLN A 1 169 ?   9.724   5.400 -22.974 1.000 92.110 ? 169 GLN A O   1 
ATOM 1298 C CG  ? GLN A 1 169 ?   8.004   8.974 -24.786 1.000 92.110 ? 169 GLN A CG  1 
ATOM 1299 C CD  ? GLN A 1 169 ?   6.714   9.686 -24.428 1.000 92.110 ? 169 GLN A CD  1 
ATOM 1300 N NE2 ? GLN A 1 169 ?   6.029  10.217 -25.435 1.000 92.110 ? 169 GLN A NE2 1 
ATOM 1301 O OE1 ? GLN A 1 169 ?   6.334   9.758 -23.254 1.000 92.110 ? 169 GLN A OE1 1 
ATOM 1302 N N   ? GLY A 1 170 ?   7.931   5.283 -21.655 1.000 92.740 ? 170 GLY A N   1 
ATOM 1303 C CA  ? GLY A 1 170 ?   8.570   4.420 -20.674 1.000 92.740 ? 170 GLY A CA  1 
ATOM 1304 C C   ? GLY A 1 170 ?   9.386   5.185 -19.649 1.000 92.740 ? 170 GLY A C   1 
ATOM 1305 O O   ? GLY A 1 170 ?   9.360   6.417 -19.621 1.000 92.740 ? 170 GLY A O   1 
ATOM 1306 N N   ? GLY A 1 171 ?   9.970   4.435 -18.693 1.000 91.610 ? 171 GLY A N   1 
ATOM 1307 C CA  ? GLY A 1 171 ?  10.873   5.124 -17.784 1.000 91.610 ? 171 GLY A CA  1 
ATOM 1308 C C   ? GLY A 1 171 ?  10.358   5.178 -16.358 1.000 91.610 ? 171 GLY A C   1 
ATOM 1309 O O   ? GLY A 1 171 ?  11.144   5.233 -15.410 1.000 91.610 ? 171 GLY A O   1 
ATOM 1310 N N   ? LYS A 1 172 ?   9.116   5.181 -16.171 1.000 94.420 ? 172 LYS A N   1 
ATOM 1311 C CA  ? LYS A 1 172 ?   8.533   5.139 -14.833 1.000 94.420 ? 172 LYS A CA  1 
ATOM 1312 C C   ? LYS A 1 172 ?   7.493   4.028 -14.721 1.000 94.420 ? 172 LYS A C   1 
ATOM 1313 C CB  ? LYS A 1 172 ?   7.900   6.486 -14.480 1.000 94.420 ? 172 LYS A CB  1 
ATOM 1314 O O   ? LYS A 1 172 ?   6.596   3.923 -15.560 1.000 94.420 ? 172 LYS A O   1 
ATOM 1315 C CG  ? LYS A 1 172 ?   8.891   7.640 -14.426 1.000 94.420 ? 172 LYS A CG  1 
ATOM 1316 C CD  ? LYS A 1 172 ?   8.189   8.968 -14.177 1.000 94.420 ? 172 LYS A CD  1 
ATOM 1317 C CE  ? LYS A 1 172 ?   9.167  10.134 -14.214 1.000 94.420 ? 172 LYS A CE  1 
ATOM 1318 N NZ  ? LYS A 1 172 ?   8.464  11.443 -14.373 1.000 94.420 ? 172 LYS A NZ  1 
ATOM 1319 N N   ? ASP A 1 173 ?   7.572   3.244 -13.633 1.000 94.750 ? 173 ASP A N   1 
ATOM 1320 C CA  ? ASP A 1 173 ?   6.656   2.125 -13.432 1.000 94.750 ? 173 ASP A CA  1 
ATOM 1321 C C   ? ASP A 1 173 ?   6.909   1.442 -12.089 1.000 94.750 ? 173 ASP A C   1 
ATOM 1322 C CB  ? ASP A 1 173 ?   6.789   1.111 -14.570 1.000 94.750 ? 173 ASP A CB  1 
ATOM 1323 O O   ? ASP A 1 173 ?   7.904   1.728 -11.420 1.000 94.750 ? 173 ASP A O   1 
ATOM 1324 C CG  ? ASP A 1 173 ?   5.542   0.265 -14.759 1.000 94.750 ? 173 ASP A CG  1 
ATOM 1325 O OD1 ? ASP A 1 173 ?   4.592   0.391 -13.957 1.000 94.750 ? 173 ASP A OD1 1 
ATOM 1326 O OD2 ? ASP A 1 173 ?   5.511  -0.537 -15.717 1.000 94.750 ? 173 ASP A OD2 1 
ATOM 1327 N N   ? THR A 1 174 ?   5.845   0.657 -11.636 1.000 94.060 ? 174 THR A N   1 
ATOM 1328 C CA  ? THR A 1 174 ?   6.074  -0.257 -10.523 1.000 94.060 ? 174 THR A CA  1 
ATOM 1329 C C   ? THR A 1 174 ?   6.753  -1.537 -11.004 1.000 94.060 ? 174 THR A C   1 
ATOM 1330 C CB  ? THR A 1 174 ?   4.756  -0.610  -9.809 1.000 94.060 ? 174 THR A CB  1 
ATOM 1331 O O   ? THR A 1 174 ?   6.558  -1.957 -12.146 1.000 94.060 ? 174 THR A O   1 
ATOM 1332 C CG2 ? THR A 1 174 ?   4.121   0.628  -9.185 1.000 94.060 ? 174 THR A CG2 1 
ATOM 1333 O OG1 ? THR A 1 174 ?   3.843  -1.176 -10.757 1.000 94.060 ? 174 THR A OG1 1 
ATOM 1334 N N   ? CYS A 1 175 ?   7.521  -2.073 -10.185 1.000 93.410 ? 175 CYS A N   1 
ATOM 1335 C CA  ? CYS A 1 175 ?   8.289  -3.260 -10.546 1.000 93.410 ? 175 CYS A CA  1 
ATOM 1336 C C   ? CYS A 1 175 ?   8.036  -4.393  -9.559 1.000 93.410 ? 175 CYS A C   1 
ATOM 1337 C CB  ? CYS A 1 175 ?   9.782  -2.937 -10.594 1.000 93.410 ? 175 CYS A CB  1 
ATOM 1338 O O   ? CYS A 1 175 ?   7.158  -4.291  -8.701 1.000 93.410 ? 175 CYS A O   1 
ATOM 1339 S SG  ? CYS A 1 175 ?  10.697  -3.908 -11.811 1.000 93.410 ? 175 CYS A SG  1 
ATOM 1340 N N   ? ARG A 1 176 ?   8.757  -5.491  -9.798 1.000 91.260 ? 176 ARG A N   1 
ATOM 1341 C CA  ? ARG A 1 176 ?   8.576  -6.665  -8.951 1.000 91.260 ? 176 ARG A CA  1 
ATOM 1342 C C   ? ARG A 1 176 ?   8.735  -6.307  -7.477 1.000 91.260 ? 176 ARG A C   1 
ATOM 1343 C CB  ? ARG A 1 176 ?   9.572  -7.763  -9.333 1.000 91.260 ? 176 ARG A CB  1 
ATOM 1344 O O   ? ARG A 1 176 ?   9.673  -5.601  -7.102 1.000 91.260 ? 176 ARG A O   1 
ATOM 1345 C CG  ? ARG A 1 176 ?   9.229  -9.131  -8.764 1.000 91.260 ? 176 ARG A CG  1 
ATOM 1346 C CD  ? ARG A 1 176 ?  10.239 -10.187  -9.189 1.000 91.260 ? 176 ARG A CD  1 
ATOM 1347 N NE  ? ARG A 1 176 ?   9.686 -11.089 -10.195 1.000 91.260 ? 176 ARG A NE  1 
ATOM 1348 N NH1 ? ARG A 1 176 ?  10.434 -13.022  -9.174 1.000 91.260 ? 176 ARG A NH1 1 
ATOM 1349 N NH2 ? ARG A 1 176 ?   9.249 -13.140 -11.133 1.000 91.260 ? 176 ARG A NH2 1 
ATOM 1350 C CZ  ? ARG A 1 176 ?   9.791 -12.415 -10.165 1.000 91.260 ? 176 ARG A CZ  1 
ATOM 1351 N N   ? GLY A 1 177 ?   7.700  -6.832  -6.667 1.000 90.030 ? 177 GLY A N   1 
ATOM 1352 C CA  ? GLY A 1 177 ?   7.783  -6.599  -5.234 1.000 90.030 ? 177 GLY A CA  1 
ATOM 1353 C C   ? GLY A 1 177 ?   6.895  -5.463  -4.763 1.000 90.030 ? 177 GLY A C   1 
ATOM 1354 O O   ? GLY A 1 177 ?   6.593  -5.358  -3.572 1.000 90.030 ? 177 GLY A O   1 
ATOM 1355 N N   ? ASP A 1 178 ?   6.378  -4.650  -5.666 1.000 94.330 ? 178 ASP A N   1 
ATOM 1356 C CA  ? ASP A 1 178 ?   5.552  -3.505  -5.294 1.000 94.330 ? 178 ASP A CA  1 
ATOM 1357 C C   ? ASP A 1 178 ?   4.082  -3.903  -5.178 1.000 94.330 ? 178 ASP A C   1 
ATOM 1358 C CB  ? ASP A 1 178 ?   5.713  -2.375  -6.313 1.000 94.330 ? 178 ASP A CB  1 
ATOM 1359 O O   ? ASP A 1 178 ?   3.216  -3.048  -4.984 1.000 94.330 ? 178 ASP A O   1 
ATOM 1360 C CG  ? ASP A 1 178 ?   7.025  -1.626  -6.165 1.000 94.330 ? 178 ASP A CG  1 
ATOM 1361 O OD1 ? ASP A 1 178 ?   7.506  -1.456  -5.024 1.000 94.330 ? 178 ASP A OD1 1 
ATOM 1362 O OD2 ? ASP A 1 178 ?   7.583  -1.198  -7.199 1.000 94.330 ? 178 ASP A OD2 1 
ATOM 1363 N N   ? SER A 1 179 ?   3.857  -5.162  -5.396 1.000 94.960 ? 179 SER A N   1 
ATOM 1364 C CA  ? SER A 1 179 ?   2.478  -5.631  -5.305 1.000 94.960 ? 179 SER A CA  1 
ATOM 1365 C C   ? SER A 1 179 ?   1.812  -5.147  -4.022 1.000 94.960 ? 179 SER A C   1 
ATOM 1366 C CB  ? SER A 1 179 ?   2.426  -7.158  -5.371 1.000 94.960 ? 179 SER A CB  1 
ATOM 1367 O O   ? SER A 1 179 ?   2.425  -5.167  -2.952 1.000 94.960 ? 179 SER A O   1 
ATOM 1368 O OG  ? SER A 1 179 ?   2.806  -7.620  -6.656 1.000 94.960 ? 179 SER A OG  1 
ATOM 1369 N N   ? GLY A 1 180 ?   0.510  -4.634  -4.251 1.000 95.440 ? 180 GLY A N   1 
ATOM 1370 C CA  ? GLY A 1 180 ?  -0.235  -4.215  -3.074 1.000 95.440 ? 180 GLY A CA  1 
ATOM 1371 C C   ? GLY A 1 180 ?   0.017  -2.769  -2.692 1.000 95.440 ? 180 GLY A C   1 
ATOM 1372 O O   ? GLY A 1 180 ?  -0.698  -2.207  -1.860 1.000 95.440 ? 180 GLY A O   1 
ATOM 1373 N N   ? GLY A 1 181 ?   0.982  -2.214  -3.276 1.000 95.860 ? 181 GLY A N   1 
ATOM 1374 C CA  ? GLY A 1 181 ?   1.315  -0.817  -3.049 1.000 95.860 ? 181 GLY A CA  1 
ATOM 1375 C C   ? GLY A 1 181 ?   0.284   0.141  -3.615 1.000 95.860 ? 181 GLY A C   1 
ATOM 1376 O O   ? GLY A 1 181 ?  -0.457  -0.209  -4.536 1.000 95.860 ? 181 GLY A O   1 
ATOM 1377 N N   ? PRO A 1 182 ?   0.308   1.469  -3.161 1.000 97.030 ? 182 PRO A N   1 
ATOM 1378 C CA  ? PRO A 1 182 ?  -0.764   2.416  -3.480 1.000 97.030 ? 182 PRO A CA  1 
ATOM 1379 C C   ? PRO A 1 182 ?  -0.461   3.253  -4.720 1.000 97.030 ? 182 PRO A C   1 
ATOM 1380 C CB  ? PRO A 1 182 ?  -0.838   3.297  -2.231 1.000 97.030 ? 182 PRO A CB  1 
ATOM 1381 O O   ? PRO A 1 182 ?   0.698   3.592  -4.974 1.000 97.030 ? 182 PRO A O   1 
ATOM 1382 C CG  ? PRO A 1 182 ?   0.562   3.339  -1.709 1.000 97.030 ? 182 PRO A CG  1 
ATOM 1383 C CD  ? PRO A 1 182 ?   1.190   1.991  -1.919 1.000 97.030 ? 182 PRO A CD  1 
ATOM 1384 N N   ? LEU A 1 183 ?  -1.485   3.482  -5.558 1.000 97.410 ? 183 LEU A N   1 
ATOM 1385 C CA  ? LEU A 1 183 ?  -1.588   4.552  -6.544 1.000 97.410 ? 183 LEU A CA  1 
ATOM 1386 C C   ? LEU A 1 183 ?  -2.436   5.703  -6.011 1.000 97.410 ? 183 LEU A C   1 
ATOM 1387 C CB  ? LEU A 1 183 ?  -2.188   4.023  -7.849 1.000 97.410 ? 183 LEU A CB  1 
ATOM 1388 O O   ? LEU A 1 183 ?  -3.644   5.552  -5.820 1.000 97.410 ? 183 LEU A O   1 
ATOM 1389 C CG  ? LEU A 1 183 ?  -2.210   4.995  -9.029 1.000 97.410 ? 183 LEU A CG  1 
ATOM 1390 C CD1 ? LEU A 1 183 ?  -0.815   5.134  -9.628 1.000 97.410 ? 183 LEU A CD1 1 
ATOM 1391 C CD2 ? LEU A 1 183 ?  -3.208   4.532 -10.085 1.000 97.410 ? 183 LEU A CD2 1 
ATOM 1392 N N   ? ILE A 1 184 ?  -1.779   6.895  -5.818 1.000 97.350 ? 184 ILE A N   1 
ATOM 1393 C CA  ? ILE A 1 184 ?  -2.426   8.025  -5.160 1.000 97.350 ? 184 ILE A CA  1 
ATOM 1394 C C   ? ILE A 1 184 ?  -2.608   9.168  -6.156 1.000 97.350 ? 184 ILE A C   1 
ATOM 1395 C CB  ? ILE A 1 184 ?  -1.615   8.506  -3.935 1.000 97.350 ? 184 ILE A CB  1 
ATOM 1396 O O   ? ILE A 1 184 ?  -1.631   9.677  -6.711 1.000 97.350 ? 184 ILE A O   1 
ATOM 1397 C CG1 ? ILE A 1 184 ?  -1.401   7.351  -2.950 1.000 97.350 ? 184 ILE A CG1 1 
ATOM 1398 C CG2 ? ILE A 1 184 ?  -2.314   9.685  -3.254 1.000 97.350 ? 184 ILE A CG2 1 
ATOM 1399 C CD1 ? ILE A 1 184 ?  -0.389   7.653  -1.853 1.000 97.350 ? 184 ILE A CD1 1 
ATOM 1400 N N   ? CYS A 1 185 ?  -3.860   9.547  -6.355 1.000 96.800 ? 185 CYS A N   1 
ATOM 1401 C CA  ? CYS A 1 185 ?  -4.224  10.663  -7.222 1.000 96.800 ? 185 CYS A CA  1 
ATOM 1402 C C   ? CYS A 1 185 ?  -5.004  11.720  -6.451 1.000 96.800 ? 185 CYS A C   1 
ATOM 1403 C CB  ? CYS A 1 185 ?  -5.050  10.171  -8.410 1.000 96.800 ? 185 CYS A CB  1 
ATOM 1404 O O   ? CYS A 1 185 ?  -5.979  11.403  -5.767 1.000 96.800 ? 185 CYS A O   1 
ATOM 1405 S SG  ? CYS A 1 185 ?  -4.286   8.806  -9.313 1.000 96.800 ? 185 CYS A SG  1 
ATOM 1406 N N   ? ASN A 1 186 ?  -4.486  13.007  -6.507 1.000 93.550 ? 186 ASN A N   1 
ATOM 1407 C CA  ? ASN A 1 186 ?  -5.160  14.104  -5.819 1.000 93.550 ? 186 ASN A CA  1 
ATOM 1408 C C   ? ASN A 1 186 ?  -5.372  13.792  -4.340 1.000 93.550 ? 186 ASN A C   1 
ATOM 1409 C CB  ? ASN A 1 186 ?  -6.497  14.419  -6.492 1.000 93.550 ? 186 ASN A CB  1 
ATOM 1410 O O   ? ASN A 1 186 ?  -6.462  14.004  -3.807 1.000 93.550 ? 186 ASN A O   1 
ATOM 1411 C CG  ? ASN A 1 186 ?  -6.337  14.848  -7.938 1.000 93.550 ? 186 ASN A CG  1 
ATOM 1412 N ND2 ? ASN A 1 186 ?  -7.239  14.388  -8.796 1.000 93.550 ? 186 ASN A ND2 1 
ATOM 1413 O OD1 ? ASN A 1 186 ?  -5.409  15.585  -8.280 1.000 93.550 ? 186 ASN A OD1 1 
ATOM 1414 N N   ? GLY A 1 187 ?  -4.457  13.049  -3.736 1.000 93.050 ? 187 GLY A N   1 
ATOM 1415 C CA  ? GLY A 1 187 ?  -4.447  12.808  -2.302 1.000 93.050 ? 187 GLY A CA  1 
ATOM 1416 C C   ? GLY A 1 187 ?  -5.312  11.633  -1.888 1.000 93.050 ? 187 GLY A C   1 
ATOM 1417 O O   ? GLY A 1 187 ?  -5.524  11.401  -0.696 1.000 93.050 ? 187 GLY A O   1 
ATOM 1418 N N   ? GLN A 1 188 ?  -5.870  10.908  -2.875 1.000 96.360 ? 188 GLN A N   1 
ATOM 1419 C CA  ? GLN A 1 188 ?  -6.736   9.777  -2.560 1.000 96.360 ? 188 GLN A CA  1 
ATOM 1420 C C   ? GLN A 1 188 ?  -6.163   8.475  -3.112 1.000 96.360 ? 188 GLN A C   1 
ATOM 1421 C CB  ? GLN A 1 188 ?  -8.143  10.008  -3.115 1.000 96.360 ? 188 GLN A CB  1 
ATOM 1422 O O   ? GLN A 1 188 ?  -5.501   8.473  -4.152 1.000 96.360 ? 188 GLN A O   1 
ATOM 1423 C CG  ? GLN A 1 188 ?  -8.849  11.217  -2.518 1.000 96.360 ? 188 GLN A CG  1 
ATOM 1424 C CD  ? GLN A 1 188 ? -10.272  11.374  -3.020 1.000 96.360 ? 188 GLN A CD  1 
ATOM 1425 N NE2 ? GLN A 1 188 ? -11.227  11.404  -2.097 1.000 96.360 ? 188 GLN A NE2 1 
ATOM 1426 O OE1 ? GLN A 1 188 ? -10.511  11.468  -4.228 1.000 96.360 ? 188 GLN A OE1 1 
ATOM 1427 N N   ? PHE A 1 189 ?  -6.487   7.368  -2.482 1.000 97.090 ? 189 PHE A N   1 
ATOM 1428 C CA  ? PHE A 1 189 ?  -6.091   6.005  -2.815 1.000 97.090 ? 189 PHE A CA  1 
ATOM 1429 C C   ? PHE A 1 189 ?  -6.913   5.472  -3.982 1.000 97.090 ? 189 PHE A C   1 
ATOM 1430 C CB  ? PHE A 1 189 ?  -6.248   5.086  -1.599 1.000 97.090 ? 189 PHE A CB  1 
ATOM 1431 O O   ? PHE A 1 189 ?  -8.072   5.089  -3.808 1.000 97.090 ? 189 PHE A O   1 
ATOM 1432 C CG  ? PHE A 1 189 ?  -5.763   3.681  -1.833 1.000 97.090 ? 189 PHE A CG  1 
ATOM 1433 C CD1 ? PHE A 1 189 ?  -6.347   2.609  -1.170 1.000 97.090 ? 189 PHE A CD1 1 
ATOM 1434 C CD2 ? PHE A 1 189 ?  -4.721   3.432  -2.718 1.000 97.090 ? 189 PHE A CD2 1 
ATOM 1435 C CE1 ? PHE A 1 189 ?  -5.900   1.307  -1.385 1.000 97.090 ? 189 PHE A CE1 1 
ATOM 1436 C CE2 ? PHE A 1 189 ?  -4.269   2.134  -2.938 1.000 97.090 ? 189 PHE A CE2 1 
ATOM 1437 C CZ  ? PHE A 1 189 ?  -4.859   1.073  -2.270 1.000 97.090 ? 189 PHE A CZ  1 
ATOM 1438 N N   ? GLN A 1 190 ?  -6.266   5.457  -5.201 1.000 97.670 ? 190 GLN A N   1 
ATOM 1439 C CA  ? GLN A 1 190 ?  -7.038   5.188  -6.410 1.000 97.670 ? 190 GLN A CA  1 
ATOM 1440 C C   ? GLN A 1 190 ?  -6.769   3.779  -6.932 1.000 97.670 ? 190 GLN A C   1 
ATOM 1441 C CB  ? GLN A 1 190 ?  -6.718   6.219  -7.493 1.000 97.670 ? 190 GLN A CB  1 
ATOM 1442 O O   ? GLN A 1 190 ?  -7.597   3.207  -7.644 1.000 97.670 ? 190 GLN A O   1 
ATOM 1443 C CG  ? GLN A 1 190 ?  -7.178   7.630  -7.154 1.000 97.670 ? 190 GLN A CG  1 
ATOM 1444 C CD  ? GLN A 1 190 ?  -8.684   7.793  -7.243 1.000 97.670 ? 190 GLN A CD  1 
ATOM 1445 N NE2 ? GLN A 1 190 ?  -9.207   8.833  -6.601 1.000 97.670 ? 190 GLN A NE2 1 
ATOM 1446 O OE1 ? GLN A 1 190 ?  -9.372   6.992  -7.884 1.000 97.670 ? 190 GLN A OE1 1 
ATOM 1447 N N   ? GLY A 1 191 ?  -5.654   3.161  -6.528 1.000 96.280 ? 191 GLY A N   1 
ATOM 1448 C CA  ? GLY A 1 191 ?  -5.331   1.873  -7.120 1.000 96.280 ? 191 GLY A CA  1 
ATOM 1449 C C   ? GLY A 1 191 ?  -4.431   1.022  -6.244 1.000 96.280 ? 191 GLY A C   1 
ATOM 1450 O O   ? GLY A 1 191 ?  -3.740   1.542  -5.365 1.000 96.280 ? 191 GLY A O   1 
ATOM 1451 N N   ? ILE A 1 192 ?  -4.435  -0.304  -6.550 1.000 97.000 ? 192 ILE A N   1 
ATOM 1452 C CA  ? ILE A 1 192 ?  -3.554  -1.298  -5.947 1.000 97.000 ? 192 ILE A CA  1 
ATOM 1453 C C   ? ILE A 1 192 ?  -2.665  -1.920  -7.021 1.000 97.000 ? 192 ILE A C   1 
ATOM 1454 C CB  ? ILE A 1 192 ?  -4.359  -2.397  -5.216 1.000 97.000 ? 192 ILE A CB  1 
ATOM 1455 O O   ? ILE A 1 192 ?  -3.160  -2.417  -8.035 1.000 97.000 ? 192 ILE A O   1 
ATOM 1456 C CG1 ? ILE A 1 192 ?  -5.226  -1.779  -4.114 1.000 97.000 ? 192 ILE A CG1 1 
ATOM 1457 C CG2 ? ILE A 1 192 ?  -3.420  -3.462  -4.642 1.000 97.000 ? 192 ILE A CG2 1 
ATOM 1458 C CD1 ? ILE A 1 192 ?  -6.290  -2.719  -3.563 1.000 97.000 ? 192 ILE A CD1 1 
ATOM 1459 N N   ? VAL A 1 193 ?  -1.401  -1.791  -6.765 1.000 96.020 ? 193 VAL A N   1 
ATOM 1460 C CA  ? VAL A 1 193 ?  -0.505  -2.414  -7.734 1.000 96.020 ? 193 VAL A CA  1 
ATOM 1461 C C   ? VAL A 1 193 ?  -0.857  -3.893  -7.887 1.000 96.020 ? 193 VAL A C   1 
ATOM 1462 C CB  ? VAL A 1 193 ?   0.975  -2.258  -7.321 1.000 96.020 ? 193 VAL A CB  1 
ATOM 1463 O O   ? VAL A 1 193 ?  -0.821  -4.649  -6.914 1.000 96.020 ? 193 VAL A O   1 
ATOM 1464 C CG1 ? VAL A 1 193 ?   1.894  -2.930  -8.340 1.000 96.020 ? 193 VAL A CG1 1 
ATOM 1465 C CG2 ? VAL A 1 193 ?   1.333  -0.781  -7.167 1.000 96.020 ? 193 VAL A CG2 1 
ATOM 1466 N N   ? SER A 1 194 ?  -1.124  -4.328  -9.112 1.000 93.310 ? 194 SER A N   1 
ATOM 1467 C CA  ? SER A 1 194 ?  -1.600  -5.685  -9.360 1.000 93.310 ? 194 SER A CA  1 
ATOM 1468 C C   ? SER A 1 194 ?  -0.606  -6.474 -10.205 1.000 93.310 ? 194 SER A C   1 
ATOM 1469 C CB  ? SER A 1 194 ?  -2.962  -5.657 -10.054 1.000 93.310 ? 194 SER A CB  1 
ATOM 1470 O O   ? SER A 1 194 ?  -0.039  -7.466  -9.742 1.000 93.310 ? 194 SER A O   1 
ATOM 1471 O OG  ? SER A 1 194 ?  -3.519  -6.959 -10.122 1.000 93.310 ? 194 SER A OG  1 
ATOM 1472 N N   ? TRP A 1 195 ?  -0.330  -6.007 -11.411 1.000 91.730 ? 195 TRP A N   1 
ATOM 1473 C CA  ? TRP A 1 195 ?   0.597  -6.703 -12.297 1.000 91.730 ? 195 TRP A CA  1 
ATOM 1474 C C   ? TRP A 1 195 ?   1.093  -5.777 -13.403 1.000 91.730 ? 195 TRP A C   1 
ATOM 1475 C CB  ? TRP A 1 195 ?  -0.068  -7.939 -12.909 1.000 91.730 ? 195 TRP A CB  1 
ATOM 1476 O O   ? TRP A 1 195 ?   0.651  -4.630 -13.504 1.000 91.730 ? 195 TRP A O   1 
ATOM 1477 C CG  ? TRP A 1 195 ?  -1.351  -7.646 -13.629 1.000 91.730 ? 195 TRP A CG  1 
ATOM 1478 C CD1 ? TRP A 1 195 ?  -2.612  -7.655 -13.102 1.000 91.730 ? 195 TRP A CD1 1 
ATOM 1479 C CD2 ? TRP A 1 195 ?  -1.496  -7.306 -15.011 1.000 91.730 ? 195 TRP A CD2 1 
ATOM 1480 C CE2 ? TRP A 1 195 ?  -2.875  -7.121 -15.254 1.000 91.730 ? 195 TRP A CE2 1 
ATOM 1481 C CE3 ? TRP A 1 195 ?  -0.592  -7.138 -16.069 1.000 91.730 ? 195 TRP A CE3 1 
ATOM 1482 N NE1 ? TRP A 1 195 ?  -3.533  -7.340 -14.074 1.000 91.730 ? 195 TRP A NE1 1 
ATOM 1483 C CH2 ? TRP A 1 195 ?  -2.467  -6.619 -17.530 1.000 91.730 ? 195 TRP A CH2 1 
ATOM 1484 C CZ2 ? TRP A 1 195 ?  -3.372  -6.776 -16.513 1.000 91.730 ? 195 TRP A CZ2 1 
ATOM 1485 C CZ3 ? TRP A 1 195 ?  -1.089  -6.795 -17.322 1.000 91.730 ? 195 TRP A CZ3 1 
ATOM 1486 N N   ? GLY A 1 196 ?   2.065  -6.218 -14.256 1.000 89.360 ? 196 GLY A N   1 
ATOM 1487 C CA  ? GLY A 1 196 ?   2.628  -5.478 -15.375 1.000 89.360 ? 196 GLY A CA  1 
ATOM 1488 C C   ? GLY A 1 196 ?   3.690  -6.255 -16.130 1.000 89.360 ? 196 GLY A C   1 
ATOM 1489 O O   ? GLY A 1 196 ?   3.898  -7.443 -15.873 1.000 89.360 ? 196 GLY A O   1 
ATOM 1490 N N   ? GLY A 1 197 ?   4.243  -5.587 -17.102 1.000 85.520 ? 197 GLY A N   1 
ATOM 1491 C CA  ? GLY A 1 197 ?   5.247  -6.229 -17.936 1.000 85.520 ? 197 GLY A CA  1 
ATOM 1492 C C   ? GLY A 1 197 ?   6.571  -6.433 -17.225 1.000 85.520 ? 197 GLY A C   1 
ATOM 1493 O O   ? GLY A 1 197 ?   6.861  -5.758 -16.235 1.000 85.520 ? 197 GLY A O   1 
ATOM 1494 N N   ? HIS A 1 198 ?   7.393  -7.332 -17.641 1.000 87.370 ? 198 HIS A N   1 
ATOM 1495 C CA  ? HIS A 1 198 ?   8.791  -7.549 -17.284 1.000 87.370 ? 198 HIS A CA  1 
ATOM 1496 C C   ? HIS A 1 198 ?   9.670  -7.634 -18.527 1.000 87.370 ? 198 HIS A C   1 
ATOM 1497 C CB  ? HIS A 1 198 ?   8.939  -8.822 -16.448 1.000 87.370 ? 198 HIS A CB  1 
ATOM 1498 O O   ? HIS A 1 198 ?   9.450  -8.485 -19.391 1.000 87.370 ? 198 HIS A O   1 
ATOM 1499 C CG  ? HIS A 1 198 ?  10.319  -9.029 -15.910 1.000 87.370 ? 198 HIS A CG  1 
ATOM 1500 C CD2 ? HIS A 1 198 ?  11.265  -9.947 -16.219 1.000 87.370 ? 198 HIS A CD2 1 
ATOM 1501 N ND1 ? HIS A 1 198 ?  10.862  -8.232 -14.926 1.000 87.370 ? 198 HIS A ND1 1 
ATOM 1502 C CE1 ? HIS A 1 198 ?  12.086  -8.651 -14.653 1.000 87.370 ? 198 HIS A CE1 1 
ATOM 1503 N NE2 ? HIS A 1 198 ?  12.354  -9.691 -15.424 1.000 87.370 ? 198 HIS A NE2 1 
ATOM 1504 N N   ? PRO A 1 199 ?  10.641  -6.686 -18.533 1.000 91.750 ? 199 PRO A N   1 
ATOM 1505 C CA  ? PRO A 1 199 ?  11.163  -5.650 -17.639 1.000 91.750 ? 199 PRO A CA  1 
ATOM 1506 C C   ? PRO A 1 199 ?  10.174  -4.507 -17.420 1.000 91.750 ? 199 PRO A C   1 
ATOM 1507 C CB  ? PRO A 1 199 ?  12.416  -5.156 -18.367 1.000 91.750 ? 199 PRO A CB  1 
ATOM 1508 O O   ? PRO A 1 199 ?   9.390  -4.183 -18.317 1.000 91.750 ? 199 PRO A O   1 
ATOM 1509 C CG  ? PRO A 1 199 ?  12.673  -6.181 -19.423 1.000 91.750 ? 199 PRO A CG  1 
ATOM 1510 C CD  ? PRO A 1 199 ?  11.389  -6.906 -19.708 1.000 91.750 ? 199 PRO A CD  1 
ATOM 1511 N N   ? CYS A 1 200 ?  10.025  -3.902 -16.151 1.000 93.190 ? 200 CYS A N   1 
ATOM 1512 C CA  ? CYS A 1 200 ?   9.152  -2.772 -15.854 1.000 93.190 ? 200 CYS A CA  1 
ATOM 1513 C C   ? CYS A 1 200 ?   9.654  -1.503 -16.532 1.000 93.190 ? 200 CYS A C   1 
ATOM 1514 C CB  ? CYS A 1 200 ?   9.056  -2.551 -14.345 1.000 93.190 ? 200 CYS A CB  1 
ATOM 1515 O O   ? CYS A 1 200 ?  10.820  -1.423 -16.924 1.000 93.190 ? 200 CYS A O   1 
ATOM 1516 S SG  ? CYS A 1 200 ?  10.658  -2.369 -13.532 1.000 93.190 ? 200 CYS A SG  1 
ATOM 1517 N N   ? GLY A 1 201 ?   8.783  -0.499 -16.846 1.000 92.640 ? 201 GLY A N   1 
ATOM 1518 C CA  ? GLY A 1 201 ?   9.172   0.814 -17.334 1.000 92.640 ? 201 GLY A CA  1 
ATOM 1519 C C   ? GLY A 1 201 ?   9.392   0.852 -18.835 1.000 92.640 ? 201 GLY A C   1 
ATOM 1520 O O   ? GLY A 1 201 ?  10.117   1.712 -19.340 1.000 92.640 ? 201 GLY A O   1 
ATOM 1521 N N   ? GLN A 1 202 ?   8.837  -0.211 -19.523 1.000 93.780 ? 202 GLN A N   1 
ATOM 1522 C CA  ? GLN A 1 202 ?   8.960  -0.257 -20.976 1.000 93.780 ? 202 GLN A CA  1 
ATOM 1523 C C   ? GLN A 1 202 ?   7.975   0.700 -21.642 1.000 93.780 ? 202 GLN A C   1 
ATOM 1524 C CB  ? GLN A 1 202 ?   8.739  -1.680 -21.490 1.000 93.780 ? 202 GLN A CB  1 
ATOM 1525 O O   ? GLN A 1 202 ?   6.876   0.923 -21.130 1.000 93.780 ? 202 GLN A O   1 
ATOM 1526 C CG  ? GLN A 1 202 ?   9.714  -2.699 -20.917 1.000 93.780 ? 202 GLN A CG  1 
ATOM 1527 C CD  ? GLN A 1 202 ?  11.139  -2.478 -21.388 1.000 93.780 ? 202 GLN A CD  1 
ATOM 1528 N NE2 ? GLN A 1 202 ?  12.044  -2.235 -20.446 1.000 93.780 ? 202 GLN A NE2 1 
ATOM 1529 O OE1 ? GLN A 1 202 ?  11.425  -2.525 -22.589 1.000 93.780 ? 202 GLN A OE1 1 
ATOM 1530 N N   ? ALA A 1 203 ?   8.447   1.230 -22.806 1.000 92.800 ? 203 ALA A N   1 
ATOM 1531 C CA  ? ALA A 1 203 ?   7.555   2.065 -23.606 1.000 92.800 ? 203 ALA A CA  1 
ATOM 1532 C C   ? ALA A 1 203 ?   6.302   1.296 -24.013 1.000 92.800 ? 203 ALA A C   1 
ATOM 1533 C CB  ? ALA A 1 203 ?   8.281   2.586 -24.844 1.000 92.800 ? 203 ALA A CB  1 
ATOM 1534 O O   ? ALA A 1 203 ?   6.376   0.114 -24.359 1.000 92.800 ? 203 ALA A O   1 
ATOM 1535 N N   ? ARG A 1 204 ?   5.147   1.972 -23.870 1.000 90.330 ? 204 ARG A N   1 
ATOM 1536 C CA  ? ARG A 1 204 ?   3.860   1.461 -24.332 1.000 90.330 ? 204 ARG A CA  1 
ATOM 1537 C C   ? ARG A 1 204 ?   3.435   0.239 -23.526 1.000 90.330 ? 204 ARG A C   1 
ATOM 1538 C CB  ? ARG A 1 204 ?   3.924   1.111 -25.820 1.000 90.330 ? 204 ARG A CB  1 
ATOM 1539 O O   ? ARG A 1 204 ?   2.708  -0.621 -24.028 1.000 90.330 ? 204 ARG A O   1 
ATOM 1540 C CG  ? ARG A 1 204 ?   4.178   2.306 -26.725 1.000 90.330 ? 204 ARG A CG  1 
ATOM 1541 C CD  ? ARG A 1 204 ?   4.189   1.910 -28.194 1.000 90.330 ? 204 ARG A CD  1 
ATOM 1542 N NE  ? ARG A 1 204 ?   4.710   2.982 -29.038 1.000 90.330 ? 204 ARG A NE  1 
ATOM 1543 N NH1 ? ARG A 1 204 ?   4.273   1.904 -31.034 1.000 90.330 ? 204 ARG A NH1 1 
ATOM 1544 N NH2 ? ARG A 1 204 ?   5.234   3.985 -31.036 1.000 90.330 ? 204 ARG A NH2 1 
ATOM 1545 C CZ  ? ARG A 1 204 ?   4.738   2.954 -30.367 1.000 90.330 ? 204 ARG A CZ  1 
ATOM 1546 N N   ? GLU A 1 205 ?   4.101   0.078 -22.359 1.000 92.110 ? 205 GLU A N   1 
ATOM 1547 C CA  ? GLU A 1 205 ?   3.752  -1.014 -21.454 1.000 92.110 ? 205 GLU A CA  1 
ATOM 1548 C C   ? GLU A 1 205 ?   3.415  -0.490 -20.061 1.000 92.110 ? 205 GLU A C   1 
ATOM 1549 C CB  ? GLU A 1 205 ?   4.895  -2.029 -21.372 1.000 92.110 ? 205 GLU A CB  1 
ATOM 1550 O O   ? GLU A 1 205 ?   4.276  -0.455 -19.180 1.000 92.110 ? 205 GLU A O   1 
ATOM 1551 C CG  ? GLU A 1 205 ?   5.060  -2.873 -22.628 1.000 92.110 ? 205 GLU A CG  1 
ATOM 1552 C CD  ? GLU A 1 205 ?   6.077  -3.991 -22.470 1.000 92.110 ? 205 GLU A CD  1 
ATOM 1553 O OE1 ? GLU A 1 205 ?   6.349  -4.709 -23.459 1.000 92.110 ? 205 GLU A OE1 1 
ATOM 1554 O OE2 ? GLU A 1 205 ?   6.607  -4.152 -21.348 1.000 92.110 ? 205 GLU A OE2 1 
ATOM 1555 N N   ? PRO A 1 206 ?   2.208  -0.019 -19.886 1.000 94.530 ? 206 PRO A N   1 
ATOM 1556 C CA  ? PRO A 1 206 ?   1.830   0.556 -18.593 1.000 94.530 ? 206 PRO A CA  1 
ATOM 1557 C C   ? PRO A 1 206 ?   1.682  -0.499 -17.499 1.000 94.530 ? 206 PRO A C   1 
ATOM 1558 C CB  ? PRO A 1 206 ?   0.487   1.230 -18.886 1.000 94.530 ? 206 PRO A CB  1 
ATOM 1559 O O   ? PRO A 1 206 ?   1.537  -1.687 -17.797 1.000 94.530 ? 206 PRO A O   1 
ATOM 1560 C CG  ? PRO A 1 206 ?  -0.105   0.433 -20.003 1.000 94.530 ? 206 PRO A CG  1 
ATOM 1561 C CD  ? PRO A 1 206 ?   1.008  -0.030 -20.900 1.000 94.530 ? 206 PRO A CD  1 
ATOM 1562 N N   ? GLY A 1 207 ?   1.790  -0.069 -16.222 1.000 94.620 ? 207 GLY A N   1 
ATOM 1563 C CA  ? GLY A 1 207 ?   1.406  -0.904 -15.095 1.000 94.620 ? 207 GLY A CA  1 
ATOM 1564 C C   ? GLY A 1 207 ?  -0.097  -1.046 -14.942 1.000 94.620 ? 207 GLY A C   1 
ATOM 1565 O O   ? GLY A 1 207 ?  -0.854  -0.167 -15.356 1.000 94.620 ? 207 GLY A O   1 
ATOM 1566 N N   ? VAL A 1 208 ?  -0.490  -2.120 -14.309 1.000 94.420 ? 208 VAL A N   1 
ATOM 1567 C CA  ? VAL A 1 208 ?  -1.904  -2.416 -14.103 1.000 94.420 ? 208 VAL A CA  1 
ATOM 1568 C C   ? VAL A 1 208 ?  -2.226  -2.391 -12.611 1.000 94.420 ? 208 VAL A C   1 
ATOM 1569 C CB  ? VAL A 1 208 ?  -2.292  -3.783 -14.709 1.000 94.420 ? 208 VAL A CB  1 
ATOM 1570 O O   ? VAL A 1 208 ?  -1.527  -3.013 -11.808 1.000 94.420 ? 208 VAL A O   1 
ATOM 1571 C CG1 ? VAL A 1 208 ?  -3.752  -4.114 -14.405 1.000 94.420 ? 208 VAL A CG1 1 
ATOM 1572 C CG2 ? VAL A 1 208 ?  -2.043  -3.789 -16.216 1.000 94.420 ? 208 VAL A CG2 1 
ATOM 1573 N N   ? TYR A 1 209 ?  -3.299  -1.684 -12.293 1.000 95.560 ? 209 TYR A N   1 
ATOM 1574 C CA  ? TYR A 1 209 ?  -3.739  -1.482 -10.917 1.000 95.560 ? 209 TYR A CA  1 
ATOM 1575 C C   ? TYR A 1 209 ?  -5.205  -1.862 -10.752 1.000 95.560 ? 209 TYR A C   1 
ATOM 1576 C CB  ? TYR A 1 209 ?  -3.526  -0.026 -10.493 1.000 95.560 ? 209 TYR A CB  1 
ATOM 1577 O O   ? TYR A 1 209 ?  -6.013  -1.655 -11.661 1.000 95.560 ? 209 TYR A O   1 
ATOM 1578 C CG  ? TYR A 1 209 ?  -2.110   0.461 -10.682 1.000 95.560 ? 209 TYR A CG  1 
ATOM 1579 C CD1 ? TYR A 1 209 ?  -1.248   0.594  -9.596 1.000 95.560 ? 209 TYR A CD1 1 
ATOM 1580 C CD2 ? TYR A 1 209 ?  -1.632   0.790 -11.946 1.000 95.560 ? 209 TYR A CD2 1 
ATOM 1581 C CE1 ? TYR A 1 209 ?   0.057   1.045  -9.765 1.000 95.560 ? 209 TYR A CE1 1 
ATOM 1582 C CE2 ? TYR A 1 209 ?  -0.329   1.241 -12.127 1.000 95.560 ? 209 TYR A CE2 1 
ATOM 1583 O OH  ? TYR A 1 209 ?   1.798   1.811 -11.206 1.000 95.560 ? 209 TYR A OH  1 
ATOM 1584 C CZ  ? TYR A 1 209 ?   0.507   1.365 -11.032 1.000 95.560 ? 209 TYR A CZ  1 
ATOM 1585 N N   ? THR A 1 210 ?  -5.477  -2.557  -9.569 1.000 94.590 ? 210 THR A N   1 
ATOM 1586 C CA  ? THR A 1 210 ?  -6.887  -2.707  -9.227 1.000 94.590 ? 210 THR A CA  1 
ATOM 1587 C C   ? THR A 1 210 ?  -7.502  -1.359  -8.863 1.000 94.590 ? 210 THR A C   1 
ATOM 1588 C CB  ? THR A 1 210 ?  -7.077  -3.693  -8.060 1.000 94.590 ? 210 THR A CB  1 
ATOM 1589 O O   ? THR A 1 210 ?  -6.971  -0.638  -8.015 1.000 94.590 ? 210 THR A O   1 
ATOM 1590 C CG2 ? THR A 1 210 ?  -8.550  -3.825  -7.685 1.000 94.590 ? 210 THR A CG2 1 
ATOM 1591 O OG1 ? THR A 1 210 ?  -6.576  -4.980  -8.443 1.000 94.590 ? 210 THR A OG1 1 
ATOM 1592 N N   ? LYS A 1 211 ?  -8.672  -0.970  -9.606 1.000 95.110 ? 211 LYS A N   1 
ATOM 1593 C CA  ? LYS A 1 211 ?  -9.367   0.292  -9.367 1.000 95.110 ? 211 LYS A CA  1 
ATOM 1594 C C   ? LYS A 1 211 ? -10.166   0.241  -8.068 1.000 95.110 ? 211 LYS A C   1 
ATOM 1595 C CB  ? LYS A 1 211 ? -10.292   0.625 -10.539 1.000 95.110 ? 211 LYS A CB  1 
ATOM 1596 O O   ? LYS A 1 211 ? -11.240  -0.363  -8.017 1.000 95.110 ? 211 LYS A O   1 
ATOM 1597 C CG  ? LYS A 1 211 ? -10.906   2.015 -10.466 1.000 95.110 ? 211 LYS A CG  1 
ATOM 1598 C CD  ? LYS A 1 211 ? -11.769   2.310 -11.686 1.000 95.110 ? 211 LYS A CD  1 
ATOM 1599 C CE  ? LYS A 1 211 ? -12.870   3.312 -11.365 1.000 95.110 ? 211 LYS A CE  1 
ATOM 1600 N NZ  ? LYS A 1 211 ? -13.697   3.630 -12.567 1.000 95.110 ? 211 LYS A NZ  1 
ATOM 1601 N N   ? VAL A 1 212 ?  -9.706   0.981  -7.049 1.000 95.730 ? 212 VAL A N   1 
ATOM 1602 C CA  ? VAL A 1 212 ? -10.241   0.924  -5.693 1.000 95.730 ? 212 VAL A CA  1 
ATOM 1603 C C   ? VAL A 1 212 ? -11.645   1.524  -5.666 1.000 95.730 ? 212 VAL A C   1 
ATOM 1604 C CB  ? VAL A 1 212 ?  -9.327   1.663  -4.690 1.000 95.730 ? 212 VAL A CB  1 
ATOM 1605 O O   ? VAL A 1 212 ? -12.523   1.033  -4.952 1.000 95.730 ? 212 VAL A O   1 
ATOM 1606 C CG1 ? VAL A 1 212 ?  -9.999   1.768  -3.323 1.000 95.730 ? 212 VAL A CG1 1 
ATOM 1607 C CG2 ? VAL A 1 212 ?  -7.980   0.952  -4.574 1.000 95.730 ? 212 VAL A CG2 1 
ATOM 1608 N N   ? PHE A 1 213 ? -11.890   2.537  -6.448 1.000 95.830 ? 213 PHE A N   1 
ATOM 1609 C CA  ? PHE A 1 213 ? -13.184   3.208  -6.474 1.000 95.830 ? 213 PHE A CA  1 
ATOM 1610 C C   ? PHE A 1 213 ? -14.309   2.207  -6.710 1.000 95.830 ? 213 PHE A C   1 
ATOM 1611 C CB  ? PHE A 1 213 ? -13.208   4.290  -7.558 1.000 95.830 ? 213 PHE A CB  1 
ATOM 1612 O O   ? PHE A 1 213 ? -15.374   2.305  -6.097 1.000 95.830 ? 213 PHE A O   1 
ATOM 1613 C CG  ? PHE A 1 213 ? -14.512   5.037  -7.642 1.000 95.830 ? 213 PHE A CG  1 
ATOM 1614 C CD1 ? PHE A 1 213 ? -15.398   4.801  -8.686 1.000 95.830 ? 213 PHE A CD1 1 
ATOM 1615 C CD2 ? PHE A 1 213 ? -14.852   5.975  -6.676 1.000 95.830 ? 213 PHE A CD2 1 
ATOM 1616 C CE1 ? PHE A 1 213 ? -16.606   5.490  -8.766 1.000 95.830 ? 213 PHE A CE1 1 
ATOM 1617 C CE2 ? PHE A 1 213 ? -16.057   6.668  -6.750 1.000 95.830 ? 213 PHE A CE2 1 
ATOM 1618 C CZ  ? PHE A 1 213 ? -16.932   6.425  -7.796 1.000 95.830 ? 213 PHE A CZ  1 
ATOM 1619 N N   ? ASP A 1 214 ? -14.136   1.222  -7.541 1.000 93.270 ? 214 ASP A N   1 
ATOM 1620 C CA  ? ASP A 1 214 ? -15.155   0.238  -7.895 1.000 93.270 ? 214 ASP A CA  1 
ATOM 1621 C C   ? ASP A 1 214 ? -15.447  -0.695  -6.723 1.000 93.270 ? 214 ASP A C   1 
ATOM 1622 C CB  ? ASP A 1 214 ? -14.717  -0.572  -9.117 1.000 93.270 ? 214 ASP A CB  1 
ATOM 1623 O O   ? ASP A 1 214 ? -16.430  -1.439  -6.744 1.000 93.270 ? 214 ASP A O   1 
ATOM 1624 C CG  ? ASP A 1 214 ? -14.878   0.188 -10.421 1.000 93.270 ? 214 ASP A CG  1 
ATOM 1625 O OD1 ? ASP A 1 214 ? -15.458   1.296 -10.414 1.000 93.270 ? 214 ASP A OD1 1 
ATOM 1626 O OD2 ? ASP A 1 214 ? -14.423  -0.326 -11.466 1.000 93.270 ? 214 ASP A OD2 1 
ATOM 1627 N N   ? TYR A 1 215 ? -14.598  -0.621  -5.655 1.000 93.840 ? 215 TYR A N   1 
ATOM 1628 C CA  ? TYR A 1 215 ? -14.731  -1.569  -4.555 1.000 93.840 ? 215 TYR A CA  1 
ATOM 1629 C C   ? TYR A 1 215 ? -15.026  -0.847  -3.245 1.000 93.840 ? 215 TYR A C   1 
ATOM 1630 C CB  ? TYR A 1 215 ? -13.457  -2.408  -4.412 1.000 93.840 ? 215 TYR A CB  1 
ATOM 1631 O O   ? TYR A 1 215 ? -14.989  -1.455  -2.172 1.000 93.840 ? 215 TYR A O   1 
ATOM 1632 C CG  ? TYR A 1 215 ? -13.208  -3.335  -5.577 1.000 93.840 ? 215 TYR A CG  1 
ATOM 1633 C CD1 ? TYR A 1 215 ? -13.727  -4.628  -5.588 1.000 93.840 ? 215 TYR A CD1 1 
ATOM 1634 C CD2 ? TYR A 1 215 ? -12.452  -2.921  -6.669 1.000 93.840 ? 215 TYR A CD2 1 
ATOM 1635 C CE1 ? TYR A 1 215 ? -13.498  -5.486  -6.658 1.000 93.840 ? 215 TYR A CE1 1 
ATOM 1636 C CE2 ? TYR A 1 215 ? -12.217  -3.770  -7.745 1.000 93.840 ? 215 TYR A CE2 1 
ATOM 1637 O OH  ? TYR A 1 215 ? -12.513  -5.894  -8.793 1.000 93.840 ? 215 TYR A OH  1 
ATOM 1638 C CZ  ? TYR A 1 215 ? -12.743  -5.049  -7.730 1.000 93.840 ? 215 TYR A CZ  1 
ATOM 1639 N N   ? THR A 1 216 ? -15.299   0.426  -3.292 1.000 94.360 ? 216 THR A N   1 
ATOM 1640 C CA  ? THR A 1 216 ? -15.518   1.198  -2.075 1.000 94.360 ? 216 THR A CA  1 
ATOM 1641 C C   ? THR A 1 216 ? -16.724   0.665  -1.305 1.000 94.360 ? 216 THR A C   1 
ATOM 1642 C CB  ? THR A 1 216 ? -15.727   2.691  -2.390 1.000 94.360 ? 216 THR A CB  1 
ATOM 1643 O O   ? THR A 1 216 ? -16.711   0.622  -0.074 1.000 94.360 ? 216 THR A O   1 
ATOM 1644 C CG2 ? THR A 1 216 ? -14.440   3.330  -2.901 1.000 94.360 ? 216 THR A CG2 1 
ATOM 1645 O OG1 ? THR A 1 216 ? -16.743   2.824  -3.391 1.000 94.360 ? 216 THR A OG1 1 
ATOM 1646 N N   ? ASP A 1 217 ? -17.793   0.272  -2.038 1.000 93.090 ? 217 ASP A N   1 
ATOM 1647 C CA  ? ASP A 1 217 ? -18.965  -0.294  -1.377 1.000 93.090 ? 217 ASP A CA  1 
ATOM 1648 C C   ? ASP A 1 217 ? -18.613  -1.587  -0.646 1.000 93.090 ? 217 ASP A C   1 
ATOM 1649 C CB  ? ASP A 1 217 ? -20.082  -0.550  -2.391 1.000 93.090 ? 217 ASP A CB  1 
ATOM 1650 O O   ? ASP A 1 217 ? -19.024  -1.792   0.498 1.000 93.090 ? 217 ASP A O   1 
ATOM 1651 C CG  ? ASP A 1 217 ? -20.746   0.727  -2.877 1.000 93.090 ? 217 ASP A CG  1 
ATOM 1652 O OD1 ? ASP A 1 217 ? -20.544   1.793  -2.257 1.000 93.090 ? 217 ASP A OD1 1 
ATOM 1653 O OD2 ? ASP A 1 217 ? -21.481   0.664  -3.886 1.000 93.090 ? 217 ASP A OD2 1 
ATOM 1654 N N   ? TRP A 1 218 ? -17.870  -2.424  -1.326 1.000 93.550 ? 218 TRP A N   1 
ATOM 1655 C CA  ? TRP A 1 218 ? -17.418  -3.680  -0.737 1.000 93.550 ? 218 TRP A CA  1 
ATOM 1656 C C   ? TRP A 1 218 ? -16.557  -3.424   0.495 1.000 93.550 ? 218 TRP A C   1 
ATOM 1657 C CB  ? TRP A 1 218 ? -16.633  -4.503  -1.762 1.000 93.550 ? 218 TRP A CB  1 
ATOM 1658 O O   ? TRP A 1 218 ? -16.755  -4.051   1.539 1.000 93.550 ? 218 TRP A O   1 
ATOM 1659 C CG  ? TRP A 1 218 ? -16.018  -5.750  -1.200 1.000 93.550 ? 218 TRP A CG  1 
ATOM 1660 C CD1 ? TRP A 1 218 ? -16.641  -6.945  -0.971 1.000 93.550 ? 218 TRP A CD1 1 
ATOM 1661 C CD2 ? TRP A 1 218 ? -14.658  -5.921  -0.790 1.000 93.550 ? 218 TRP A CD2 1 
ATOM 1662 C CE2 ? TRP A 1 218 ? -14.526  -7.248  -0.323 1.000 93.550 ? 218 TRP A CE2 1 
ATOM 1663 C CE3 ? TRP A 1 218 ? -13.536  -5.081  -0.773 1.000 93.550 ? 218 TRP A CE3 1 
ATOM 1664 N NE1 ? TRP A 1 218 ? -15.749  -7.850  -0.444 1.000 93.550 ? 218 TRP A NE1 1 
ATOM 1665 C CH2 ? TRP A 1 218 ? -12.234  -6.911   0.161 1.000 93.550 ? 218 TRP A CH2 1 
ATOM 1666 C CZ2 ? TRP A 1 218 ? -13.315  -7.754   0.156 1.000 93.550 ? 218 TRP A CZ2 1 
ATOM 1667 C CZ3 ? TRP A 1 218 ? -12.332  -5.587  -0.297 1.000 93.550 ? 218 TRP A CZ3 1 
ATOM 1668 N N   ? ILE A 1 219 ? -15.671  -2.518   0.413 1.000 95.300 ? 219 ILE A N   1 
ATOM 1669 C CA  ? ILE A 1 219 ? -14.762  -2.159   1.496 1.000 95.300 ? 219 ILE A CA  1 
ATOM 1670 C C   ? ILE A 1 219 ? -15.561  -1.656   2.696 1.000 95.300 ? 219 ILE A C   1 
ATOM 1671 C CB  ? ILE A 1 219 ? -13.741  -1.090   1.045 1.000 95.300 ? 219 ILE A CB  1 
ATOM 1672 O O   ? ILE A 1 219 ? -15.371  -2.130   3.818 1.000 95.300 ? 219 ILE A O   1 
ATOM 1673 C CG1 ? ILE A 1 219 ? -12.823  -1.654  -0.045 1.000 95.300 ? 219 ILE A CG1 1 
ATOM 1674 C CG2 ? ILE A 1 219 ? -12.927  -0.584   2.239 1.000 95.300 ? 219 ILE A CG2 1 
ATOM 1675 C CD1 ? ILE A 1 219 ? -12.019  -0.595  -0.787 1.000 95.300 ? 219 ILE A CD1 1 
ATOM 1676 N N   ? GLN A 1 220 ? -16.405  -0.802   2.424 1.000 95.540 ? 220 GLN A N   1 
ATOM 1677 C CA  ? GLN A 1 220 ? -17.174  -0.178   3.496 1.000 95.540 ? 220 GLN A CA  1 
ATOM 1678 C C   ? GLN A 1 220 ? -18.102  -1.188   4.167 1.000 95.540 ? 220 GLN A C   1 
ATOM 1679 C CB  ? GLN A 1 220 ? -17.984   1.003   2.960 1.000 95.540 ? 220 GLN A CB  1 
ATOM 1680 O O   ? GLN A 1 220 ? -18.315  -1.132   5.379 1.000 95.540 ? 220 GLN A O   1 
ATOM 1681 C CG  ? GLN A 1 220 ? -17.141   2.230   2.635 1.000 95.540 ? 220 GLN A CG  1 
ATOM 1682 C CD  ? GLN A 1 220 ? -17.949   3.345   1.999 1.000 95.540 ? 220 GLN A CD  1 
ATOM 1683 N NE2 ? GLN A 1 220 ? -17.417   4.562   2.043 1.000 95.540 ? 220 GLN A NE2 1 
ATOM 1684 O OE1 ? GLN A 1 220 ? -19.042   3.115   1.472 1.000 95.540 ? 220 GLN A OE1 1 
ATOM 1685 N N   ? SER A 1 221 ? -18.729  -2.069   3.414 1.000 94.590 ? 221 SER A N   1 
ATOM 1686 C CA  ? SER A 1 221 ? -19.594  -3.110   3.961 1.000 94.590 ? 221 SER A CA  1 
ATOM 1687 C C   ? SER A 1 221 ? -18.830  -4.014   4.923 1.000 94.590 ? 221 SER A C   1 
ATOM 1688 C CB  ? SER A 1 221 ? -20.202  -3.948   2.836 1.000 94.590 ? 221 SER A CB  1 
ATOM 1689 O O   ? SER A 1 221 ? -19.376  -4.453   5.937 1.000 94.590 ? 221 SER A O   1 
ATOM 1690 O OG  ? SER A 1 221 ? -19.251  -4.864   2.320 1.000 94.590 ? 221 SER A OG  1 
ATOM 1691 N N   ? ILE A 1 222 ? -17.650  -4.366   4.623 1.000 94.970 ? 222 ILE A N   1 
ATOM 1692 C CA  ? ILE A 1 222 ? -16.822  -5.210   5.477 1.000 94.970 ? 222 ILE A CA  1 
ATOM 1693 C C   ? ILE A 1 222 ? -16.469  -4.459   6.758 1.000 94.970 ? 222 ILE A C   1 
ATOM 1694 C CB  ? ILE A 1 222 ? -15.537  -5.663   4.748 1.000 94.970 ? 222 ILE A CB  1 
ATOM 1695 O O   ? ILE A 1 222 ? -16.578  -5.007   7.857 1.000 94.970 ? 222 ILE A O   1 
ATOM 1696 C CG1 ? ILE A 1 222 ? -15.888  -6.544   3.544 1.000 94.970 ? 222 ILE A CG1 1 
ATOM 1697 C CG2 ? ILE A 1 222 ? -14.601  -6.399   5.712 1.000 94.970 ? 222 ILE A CG2 1 
ATOM 1698 C CD1 ? ILE A 1 222 ? -16.619  -7.829   3.910 1.000 94.970 ? 222 ILE A CD1 1 
ATOM 1699 N N   ? ILE A 1 223 ? -16.054  -3.184   6.614 1.000 95.350 ? 223 ILE A N   1 
ATOM 1700 C CA  ? ILE A 1 223 ? -15.635  -2.382   7.758 1.000 95.350 ? 223 ILE A CA  1 
ATOM 1701 C C   ? ILE A 1 223 ? -16.813  -2.183   8.709 1.000 95.350 ? 223 ILE A C   1 
ATOM 1702 C CB  ? ILE A 1 223 ? -15.067  -1.015   7.314 1.000 95.350 ? 223 ILE A CB  1 
ATOM 1703 O O   ? ILE A 1 223 ? -16.657  -2.274   9.929 1.000 95.350 ? 223 ILE A O   1 
ATOM 1704 C CG1 ? ILE A 1 223 ? -13.714  -1.200   6.616 1.000 95.350 ? 223 ILE A CG1 1 
ATOM 1705 C CG2 ? ILE A 1 223 ? -14.942  -0.068   8.510 1.000 95.350 ? 223 ILE A CG2 1 
ATOM 1706 C CD1 ? ILE A 1 223 ? -13.147   0.080   6.018 1.000 95.350 ? 223 ILE A CD1 1 
ATOM 1707 N N   ? ALA A 1 224 ? -18.028  -1.890   8.245 1.000 92.910 ? 224 ALA A N   1 
ATOM 1708 C CA  ? ALA A 1 224 ? -19.233  -1.637   9.031 1.000 92.910 ? 224 ALA A CA  1 
ATOM 1709 C C   ? ALA A 1 224 ? -19.698  -2.903   9.744 1.000 92.910 ? 224 ALA A C   1 
ATOM 1710 C CB  ? ALA A 1 224 ? -20.346  -1.093   8.138 1.000 92.910 ? 224 ALA A CB  1 
ATOM 1711 O O   ? ALA A 1 224 ? -20.270  -2.834  10.835 1.000 92.910 ? 224 ALA A O   1 
ATOM 1712 N N   ? GLY A 1 225 ? -19.524  -4.046   9.218 1.000 86.240 ? 225 GLY A N   1 
ATOM 1713 C CA  ? GLY A 1 225 ? -19.989  -5.332   9.713 1.000 86.240 ? 225 GLY A CA  1 
ATOM 1714 C C   ? GLY A 1 225 ? -19.055  -5.949  10.737 1.000 86.240 ? 225 GLY A C   1 
ATOM 1715 O O   ? GLY A 1 225 ? -19.414  -6.921  11.406 1.000 86.240 ? 225 GLY A O   1 
ATOM 1716 N N   ? ASN A 1 226 ? -17.883  -5.418  11.019 1.000 76.520 ? 226 ASN A N   1 
ATOM 1717 C CA  ? ASN A 1 226 ? -16.868  -5.919  11.940 1.000 76.520 ? 226 ASN A CA  1 
ATOM 1718 C C   ? ASN A 1 226 ? -16.484  -4.867  12.977 1.000 76.520 ? 226 ASN A C   1 
ATOM 1719 C CB  ? ASN A 1 226 ? -15.630  -6.386  11.173 1.000 76.520 ? 226 ASN A CB  1 
ATOM 1720 O O   ? ASN A 1 226 ? -16.479  -3.671  12.681 1.000 76.520 ? 226 ASN A O   1 
ATOM 1721 C CG  ? ASN A 1 226 ? -15.811  -7.756  10.550 1.000 76.520 ? 226 ASN A CG  1 
ATOM 1722 N ND2 ? ASN A 1 226 ? -16.114  -7.785   9.258 1.000 76.520 ? 226 ASN A ND2 1 
ATOM 1723 O OD1 ? ASN A 1 226 ? -15.680  -8.780  11.225 1.000 76.520 ? 226 ASN A OD1 1 
# 
loop_
_struct_sheet_range.sheet_id 
_struct_sheet_range.id 
_struct_sheet_range.beg_label_comp_id 
_struct_sheet_range.beg_label_asym_id 
_struct_sheet_range.beg_label_seq_id 
_struct_sheet_range.pdbx_beg_PDB_ins_code 
_struct_sheet_range.end_label_comp_id 
_struct_sheet_range.end_label_asym_id 
_struct_sheet_range.end_label_seq_id 
_struct_sheet_range.pdbx_end_PDB_ins_code 
_struct_sheet_range.beg_auth_comp_id 
_struct_sheet_range.beg_auth_asym_id 
_struct_sheet_range.beg_auth_seq_id 
_struct_sheet_range.end_auth_comp_id 
_struct_sheet_range.end_auth_asym_id 
_struct_sheet_range.end_auth_seq_id 
A A THR A   3 ? THR A   3 ? THR A 3   THR A 3   
A B ASP A 173 ? ASP A 173 ? ASP A 173 ASP A 173 
B C ASP A   6 ? GLU A   7 ? ASP A 6   GLU A 7   
B D VAL A 117 ? GLY A 122 ? VAL A 117 GLY A 122 
B E HIS A 138 ? LEU A 145 ? HIS A 138 LEU A 145 
B F THR A 162 ? GLY A 166 ? THR A 162 GLY A 166 
B G PRO A 182 ? CYS A 185 ? PRO A 182 CYS A 185 
B H GLN A 188 ? TRP A 195 ? GLN A 188 TRP A 195 
B I GLY A 207 ? LYS A 211 ? GLY A 207 LYS A 211 
C J LEU A  16 ? ASN A  21 ? LEU A 16  ASN A 21  
C K ARG A  24 ? LEU A  31 ? ARG A 24  LEU A 31  
C L TRP A  36 ? THR A  39 ? TRP A 36  THR A 39  
C M GLN A  49 ? PHE A  52 ? GLN A 49  PHE A 52  
C N GLN A  65 ? ARG A  67 ? GLN A 65  ARG A 67  
C O PRO A  69 ? ILE A  74 ? PRO A 69  ILE A 74  
C P MET A  88 ? LEU A  92 ? MET A 88  LEU A 92  
# 
loop_
_struct_conf.id 
_struct_conf.conf_type_id 
_struct_conf.beg_label_comp_id 
_struct_conf.beg_label_asym_id 
_struct_conf.beg_label_seq_id 
_struct_conf.pdbx_beg_PDB_ins_code 
_struct_conf.end_label_comp_id 
_struct_conf.end_label_asym_id 
_struct_conf.end_label_seq_id 
_struct_conf.pdbx_end_PDB_ins_code 
_struct_conf.beg_auth_comp_id 
_struct_conf.beg_auth_asym_id 
_struct_conf.beg_auth_seq_id 
_struct_conf.end_auth_comp_id 
_struct_conf.end_auth_asym_id 
_struct_conf.end_auth_seq_id 
STRN1         STRN         THR A   3 ? THR A   3 ? THR A 3   THR A 3   
TURN_TY1_P1   TURN_TY1_P   GLY A   4 ? GLY A   4 ? GLY A 4   GLY A 4   
STRN2         STRN         ASP A   6 ? GLU A   7 ? ASP A 6   GLU A 7   
HELX_LH_PP_P1 HELX_LH_PP_P CYS A   8 ? ASN A   9 ? CYS A 8   ASN A 9   
TURN_TY1_P2   TURN_TY1_P   ILE A  10 ? GLU A  12 ? ILE A 10  GLU A 12  
TURN_TY1_P3   TURN_TY1_P   ARG A  14 ? SER A  15 ? ARG A 14  SER A 15  
STRN3         STRN         LEU A  16 ? ASN A  21 ? LEU A 16  ASN A 21  
TURN_TY1_P4   TURN_TY1_P   SER A  22 ? SER A  23 ? SER A 22  SER A 23  
STRN4         STRN         ARG A  24 ? LEU A  31 ? ARG A 24  LEU A 31  
BEND1         BEND         ASN A  33 ? GLU A  35 ? ASN A 33  GLU A 35  
STRN5         STRN         TRP A  36 ? THR A  39 ? TRP A 36  THR A 39  
HELX_RH_3T_P1 HELX_RH_3T_P ALA A  41 ? CYS A  43 ? ALA A 41  CYS A 43  
BEND2         BEND         LYS A  46 ? ASN A  47 ? LYS A 46  ASN A 47  
STRN6         STRN         GLN A  49 ? PHE A  52 ? GLN A 49  PHE A 52  
BEND3         BEND         GLY A  53 ? GLY A  53 ? GLY A 53  GLY A 53  
BEND4         BEND         HIS A  55 ? HIS A  55 ? HIS A 55  HIS A 55  
BEND5         BEND         LYS A  57 ? VAL A  59 ? LYS A 57  VAL A 59  
TURN_TY1_P5   TURN_TY1_P   GLU A  62 ? ASP A  63 ? GLU A 62  ASP A 63  
STRN7         STRN         GLN A  65 ? ARG A  67 ? GLN A 65  ARG A 67  
STRN8         STRN         PRO A  69 ? ILE A  74 ? PRO A 69  ILE A 74  
BEND6         BEND         LYS A  79 ? ASP A  80 ? LYS A 79  ASP A 80  
TURN_TY1_P6   TURN_TY1_P   ASN A  83 ? ASP A  84 ? ASN A 83  ASP A 84  
STRN9         STRN         MET A  88 ? LEU A  92 ? MET A 88  LEU A 92  
BEND7         BEND         ASP A  93 ? SER A  94 ? ASP A 93  SER A 94  
HELX_LH_PP_P2 HELX_LH_PP_P PRO A  95 ? ASN A  98 ? PRO A 95  ASN A 98  
BEND8         BEND         GLU A 100 ? HIS A 101 ? GLU A 100 HIS A 101 
HELX_LH_PP_P3 HELX_LH_PP_P PRO A 104 ? PRO A 108 ? PRO A 104 PRO A 108 
BEND9         BEND         SER A 109 ? SER A 110 ? SER A 109 SER A 110 
HELX_LH_PP_P4 HELX_LH_PP_P PRO A 111 ? SER A 113 ? PRO A 111 SER A 113 
TURN_TY1_P7   TURN_TY1_P   VAL A 114 ? GLY A 115 ? VAL A 114 GLY A 115 
STRN10        STRN         VAL A 117 ? GLY A 122 ? VAL A 117 GLY A 122 
BEND10        BEND         TRP A 123 ? GLY A 124 ? TRP A 123 GLY A 124 
BEND11        BEND         ILE A 126 ? LYS A 130 ? ILE A 126 LYS A 130 
BEND12        BEND         ASP A 135 ? VAL A 136 ? ASP A 135 VAL A 136 
STRN11        STRN         HIS A 138 ? LEU A 145 ? HIS A 138 LEU A 145 
HELX_RH_AL_P1 HELX_RH_AL_P HIS A 147 ? ALA A 153 ? HIS A 147 ALA A 153 
BEND13        BEND         PRO A 155 ? ARG A 156 ? PRO A 155 ARG A 156 
TURN_TY1_P8   TURN_TY1_P   SER A 160 ? THR A 161 ? SER A 160 THR A 161 
STRN12        STRN         THR A 162 ? GLY A 166 ? THR A 162 GLY A 166 
TURN_TY1_P9   TURN_TY1_P   GLN A 168 ? GLN A 169 ? GLN A 168 GLN A 169 
STRN13        STRN         ASP A 173 ? ASP A 173 ? ASP A 173 ASP A 173 
TURN_TY1_P10  TURN_TY1_P   ARG A 176 ? GLY A 177 ? ARG A 176 GLY A 177 
TURN_TY1_P11  TURN_TY1_P   SER A 179 ? GLY A 180 ? SER A 179 GLY A 180 
STRN14        STRN         PRO A 182 ? CYS A 185 ? PRO A 182 CYS A 185 
TURN_TY1_P12  TURN_TY1_P   ASN A 186 ? GLY A 187 ? ASN A 186 GLY A 187 
STRN15        STRN         GLN A 188 ? TRP A 195 ? GLN A 188 TRP A 195 
BEND14        BEND         HIS A 198 ? GLY A 201 ? HIS A 198 GLY A 201 
TURN_TY1_P13  TURN_TY1_P   ALA A 203 ? ARG A 204 ? ALA A 203 ARG A 204 
STRN16        STRN         GLY A 207 ? LYS A 211 ? GLY A 207 LYS A 211 
HELX_RH_3T_P2 HELX_RH_3T_P VAL A 212 ? TYR A 215 ? VAL A 212 TYR A 215 
HELX_RH_AL_P2 HELX_RH_AL_P THR A 216 ? GLY A 225 ? THR A 216 GLY A 225 
# 
