# Supplementary material for: FlatProt: 2D visualization eases protein structure comparison
Source: BMC Bioinformatics. 2025 Aug 13;26:210. doi: 10.1186/s12859-025-06233-x (PMC12344939; doi:10.1186/s12859-025-06233-x)
Supplement: Supplementary file 1 — Supplementary Material 1 [file 12859_2025_6233_MOESM1_ESM.zip › KLK/structures/Hosa_KLK8.cif]

data_Hosa_KLK8
# 
_entry.id   Hosa_KLK8 
# 
_entity.id                         1      
_entity.type                       polymer 
_entity.pdbx_description           polymer-1 
_entity.formula_weight             24267.5 
_entity.pdbx_number_of_molecules        1 
# 
loop_
_struct_sheet.id 
_struct_sheet.number_strands 
A 8 
B 6 
C 2 
D 2 
# 
loop_
_struct_conf_type.id 
_struct_conf_type.criteria 
TURN_TY1_P   DSSP 
STRN         DSSP 
HELX_LH_PP_P DSSP 
BEND         DSSP 
HELX_RH_3T_P DSSP 
HELX_RH_AL_P DSSP 
# 
_struct_asym.id          A 
_struct_asym.entity_id   1 
# 
_software.pdbx_ordinal     1 
_software.name             dssp 
_software.version          4.4.10 
_software.date             ? 
_software.classification   'model annotation' 
# 
_entity_poly.entity_id                      1 
_entity_poly.type                           polypeptide(L) 
_entity_poly.nstd_linkage                   n 
_entity_poly.nstd_monomer                   n 
_entity_poly.pdbx_seq_one_letter_code       
;KVLGGHECQPHSQPWQAALFQGQQLLCGGVLVGGNWVLTAAHCKKPKYTVRLGDHSLQNKDGPEQEIPVVQSIPHPCYNV
EDHNHDLMLLQLRDQASLGSKVKPISLADHCTQPGQKCTVSGWGTVTSPRENFPDTLNCAEVKIFPQKKCEDAYPGQITD
GMVCAGSSKGADTCQGDSGGPLVCDGALQGITSWGSDPCGRSDKPGVYTNICRYLDWIKKIIGSK
;
_entity_poly.pdbx_seq_one_letter_code_can   
;KVLGGHECQPHSQPWQAALFQGQQLLCGGVLVGGNWVLTAAHCKKPKYTVRLGDHSLQNKDGPEQEIPVVQSIPHPCYNV
EDHNHDLMLLQLRDQASLGSKVKPISLADHCTQPGQKCTVSGWGTVTSPRENFPDTLNCAEVKIFPQKKCEDAYPGQITD
GMVCAGSSKGADTCQGDSGGPLVCDGALQGITSWGSDPCGRSDKPGVYTNICRYLDWIKKIIGSK
;
_entity_poly.pdbx_strand_id                 A 
# 
loop_
_dssp_struct_summary.entry_id 
_dssp_struct_summary.label_comp_id 
_dssp_struct_summary.label_asym_id 
_dssp_struct_summary.label_seq_id 
_dssp_struct_summary.secondary_structure 
_dssp_struct_summary.ss_bridge 
_dssp_struct_summary.helix_3_10 
_dssp_struct_summary.helix_alpha 
_dssp_struct_summary.helix_pi 
_dssp_struct_summary.helix_pp 
_dssp_struct_summary.bend 
_dssp_struct_summary.chirality 
_dssp_struct_summary.sheet 
_dssp_struct_summary.strand 
_dssp_struct_summary.ladder_1 
_dssp_struct_summary.ladder_2 
_dssp_struct_summary.accessibility 
_dssp_struct_summary.TCO 
_dssp_struct_summary.kappa 
_dssp_struct_summary.alpha 
_dssp_struct_summary.phi 
_dssp_struct_summary.psi 
_dssp_struct_summary.x_ca 
_dssp_struct_summary.y_ca 
_dssp_struct_summary.z_ca 
Hosa_KLK8 LYS A 1   . . . . . . . . . . . . ? .      .     .      .      132.4  -5.2  -9.0  -10.0 
Hosa_KLK8 VAL A 2   . . > . . . . - . . . . ? -0.826 .     -113.6 -66.2  92.7   -1.5  -9.2  -9.7  
Hosa_KLK8 LEU A 3   T . 3 . . . S + . . . . ? -0.496 104.4 14.9   -37.7  118.4  -0.9  -10.2 -13.3 
Hosa_KLK8 GLY A 4   T . 3 . . . S + . . . . ? 0.662  103.6 135.5  85.8   8.6    0.4   -13.8 -13.0 
Hosa_KLK8 GLY A 5   . . < . . . . - . . . . ? -0.342 44.0  -142.5 -89.6  160.2  -0.8  -14.0 -9.3  
Hosa_KLK8 HIS A 6   E . . . . . . - A A A . ? -0.890 39.3  -77.1  -117.0 149.3  -2.6  -16.9 -7.6  
Hosa_KLK8 GLU A 7   E . . . . > . - A A A . ? -0.416 56.9  -119.4 -46.2  129.3  -5.3  -16.8 -5.0  
Hosa_KLK8 CYS A 8   P . . . . P . - . . . . ? -0.435 30.7  -94.6  -68.4  145.1  -3.6  -16.0 -1.7  
Hosa_KLK8 GLN A 9   P . > . . < . - . . . . ? -0.513 62.0  -89.3  -56.2  125.6  -3.8  -18.3 1.1   
Hosa_KLK8 PRO A 10  T . 3 . . . S - . . . . ? -0.217 108.3 -1.6   -44.5  124.8  -6.8  -17.1 3.1   
Hosa_KLK8 HIS A 11  T . 3 . . . S + . . . . ? 0.614  90.9  127.1  71.9   12.7   -5.7  -14.4 5.7   
Hosa_KLK8 SER A 12  S . < . . . S + . . . . ? 0.616  74.9  49.7   -72.6  -13.4  -2.0  -14.8 4.7   
Hosa_KLK8 GLN A 13  . . > . . . . + . . . . ? -0.602 68.0  168.2  -121.2 73.0   -1.9  -11.0 4.3   
Hosa_KLK8 PRO A 14  T . 3 . . . S + . . . . ? 0.619  74.5  57.3   -72.2  -6.4   -3.5  -9.8  7.6   
Hosa_KLK8 TRP A 15  T . 3 . . . S + . . . . ? 0.503  78.0  115.5  -98.6  -13.4  -2.4  -6.2  6.8   
Hosa_KLK8 GLN A 16  E . < . . . . - B I I . ? -0.474 47.8  -165.7 -64.2  131.9  -4.3  -5.9  3.5   
Hosa_KLK8 ALA A 17  E . . . . . . - B I I J ? -0.920 13.4  -146.7 -122.0 142.7  -7.1  -3.3  3.5   
Hosa_KLK8 ALA A 18  E . . . . . . - B I I J ? -0.953 11.9  -150.2 -107.8 126.5  -9.9  -2.7  1.1   
Hosa_KLK8 LEU A 19  E . . . . . . - B I I J ? -0.871 19.4  -173.0 -99.4  125.4  -11.1 0.8   0.6   
Hosa_KLK8 PHE A 20  E . . . . . . - B I I J ? -0.856 27.9  -164.7 -119.3 144.6  -14.8 1.2   -0.3  
Hosa_KLK8 GLN A 21  E . > . . . S - B I I . ? -0.941 84.2  -47.9  -112.4 100.7  -17.1 4.0   -1.4  
Hosa_KLK8 GLY A 22  T . 3 . . . S - . . . . ? -0.612 121.9 -24.5  67.6   -121.3 -20.4 2.4   -0.7  
Hosa_KLK8 GLN A 23  T . 3 . . . S + . . . . ? 0.426  115.5 102.6  -102.7 -0.3   -20.3 -1.1  -2.4  
Hosa_KLK8 GLN A 24  E . < . . . S - B J I . ? -0.733 70.3  -133.1 -94.5  126.0  -17.6 -0.2  -4.8  
Hosa_KLK8 LEU A 25  E . . . . . . + B J I . ? -0.671 31.2  169.5  -72.6  124.2  -14.0 -1.3  -4.3  
Hosa_KLK8 LEU A 26  E . . . . . . - B J . . ? 0.844  54.5  -24.5  -103.9 -50.7  -11.8 1.8   -5.0  
Hosa_KLK8 CYS A 27  E . . . . . . - B J I . ? -0.936 58.0  -107.4 -153.2 167.1  -8.3  1.0   -3.8  
Hosa_KLK8 GLY A 28  E . . . . . . - B J I . ? -0.438 32.7  -174.2 -90.2  177.9  -6.3  -1.2  -1.6  
Hosa_KLK8 GLY A 29  E . . . . . . - B J I . ? -0.951 19.8  -120.8 -162.5 174.4  -4.5  -0.1  1.6   
Hosa_KLK8 VAL A 30  E . . . . . . - B J I K ? -0.989 17.2  -133.1 -134.0 124.5  -2.2  -1.3  4.3   
Hosa_KLK8 LEU A 31  E . . . . . . + B J . K ? -0.630 34.0  163.1  -71.7  114.9  -2.8  -1.4  8.0   
Hosa_KLK8 VAL A 32  E . . . . . . + B J . . ? 0.465  67.2  14.2   -119.2 0.5    0.5   0.1   9.6   
Hosa_KLK8 GLY A 33  E . > . . . S - B J . K ? -0.922 92.2  -87.3  -163.2 168.7  -1.1  0.8   13.1  
Hosa_KLK8 GLY A 34  T . 3 . . . S + . . . . ? 0.777  129.2 13.3   -60.1  -16.6  -4.2  -0.2  15.2  
Hosa_KLK8 ASN A 35  T . 3 . . . S + . . . . ? 0.140  110.9 92.3   -144.3 19.2   -6.1  2.7   13.6  
Hosa_KLK8 TRP A 36  E . < . . . . - B K K L ? -0.978 46.0  -170.4 -124.9 133.7  -3.9  3.8   10.6  
Hosa_KLK8 VAL A 37  E . . . . . . - B K K L ? -0.983 12.4  -148.2 -119.9 129.6  -4.1  2.7   7.0   
Hosa_KLK8 LEU A 38  E . . . . . . + B K K L ? -0.858 32.5  148.3  -94.3  133.7  -1.6  3.6   4.4   
Hosa_KLK8 THR A 39  E . . . . . . - B K . L ? -0.836 49.2  -70.4  -150.1 -179.6 -2.8  4.0   0.7   
Hosa_KLK8 ALA A 40  . . > . . . . - . . . . ? -0.681 31.4  -137.2 -82.0  140.8  -2.1  5.9   -2.5  
Hosa_KLK8 ALA A 41  G . > . . . S + . . . . ? 0.804  103.5 65.2   -65.2  -31.5  -2.9  9.6   -2.6  
Hosa_KLK8 HIS A 42  G . 3 . . . S + . . . . ? 0.610  90.9  68.5   -71.6  -0.8   -4.4  9.3   -6.1  
Hosa_KLK8 CYS A 43  G . < . . . S + . . . . ? 0.362  72.8  140.1  -93.7  2.8    -7.1  7.1   -4.4  
Hosa_KLK8 LYS A 44  . . < . . . . + . . . . ? -0.260 20.2  163.4  -60.6  131.4  -8.5  10.1  -2.5  
Hosa_KLK8 LYS A 45  . . . . . . . - . . . . ? -0.921 49.1  -108.0 -139.3 163.0  -12.3 10.3  -2.2  
Hosa_KLK8 PRO A 46  S . . . . . S + . . . . ? 0.857  102.1 21.7   -62.8  -36.7  -14.7 12.3  0.0   
Hosa_KLK8 LYS A 47  . . . . . . . - . . . . ? -1.000 67.7  -175.5 -140.5 137.3  -15.8 9.2   2.1   
Hosa_KLK8 TYR A 48  . . . . . . . - . . . . ? -0.948 15.5  -163.1 -128.1 145.9  -14.2 5.8   2.8   
Hosa_KLK8 THR A 49  E . . . . . . - B L J M ? -0.993 19.7  -149.6 -114.0 133.9  -15.0 2.6   4.6   
Hosa_KLK8 VAL A 50  E . . . . . . - B L J M ? -0.895 5.8   -159.3 -101.0 127.6  -12.1 0.4   5.3   
Hosa_KLK8 ARG A 51  E . . . . . . - B L J M ? -0.955 11.9  -174.8 -105.7 125.3  -12.6 -3.4  5.4   
Hosa_KLK8 LEU A 52  E . . . . . . + B L J M ? -0.829 61.3  31.2   -114.3 147.0  -10.0 -5.5  7.2   
Hosa_KLK8 GLY A 53  S . . . . . S + . . . . ? 0.589  80.1  145.3  88.3   12.1   -9.7  -9.3  7.5   
Hosa_KLK8 ASP A 54  . . . . . . . + . . . . ? -0.666 23.5  162.8  -89.4  130.3  -11.3 -10.0 4.1   
Hosa_KLK8 HIS A 55  S . . . . . S + . . . . ? 0.639  82.6  32.7   -98.1  -38.8  -10.1 -12.9 1.9   
Hosa_KLK8 SER A 56  B . . . . . . - C O O . ? -0.983 67.3  -153.5 -120.2 128.5  -13.3 -12.7 -0.3  
Hosa_KLK8 LEU A 57  S . . . . . S + . . . . ? 0.735  99.4  40.2   -74.2  -12.7  -15.1 -9.4  -1.0  
Hosa_KLK8 GLN A 58  S . . . . . S + . . . . ? 0.768  109.4 62.4   -105.2 -27.7  -18.4 -11.2 -1.5  
Hosa_KLK8 ASN A 59  S . . . . . S - . . . . ? -0.880 74.7  -137.2 -111.0 124.7  -18.3 -13.8 1.3   
Hosa_KLK8 LYS A 60  . . . . . . . - . . . . ? -0.656 19.6  -176.5 -78.2  112.8  -18.1 -12.9 5.0   
Hosa_KLK8 ASP A 61  . . . . . . . - . . . . ? 0.236  49.7  -101.2 -107.1 22.3   -15.4 -15.3 6.5   
Hosa_KLK8 GLY A 62  S . . . . . S + . . . . ? -0.075 108.0 68.2   100.5  -31.1  -15.9 -14.0 10.2  
Hosa_KLK8 PRO A 63  . . . . . . . + . . . . ? 0.445  68.0  128.7  -103.7 4.1    -12.9 -11.6 11.0  
Hosa_KLK8 GLU A 64  . . . . . . . - . . . . ? -0.348 36.0  -173.3 -68.2  130.3  -14.1 -8.8  8.6   
Hosa_KLK8 GLN A 65  E . . . . . . - B M M . ? -0.994 13.6  -156.2 -125.6 130.5  -14.3 -5.4  10.1  
Hosa_KLK8 GLU A 66  E . . . . . . + B M M . ? -0.976 18.3  178.5  -107.4 118.2  -15.7 -2.4  8.5   
Hosa_KLK8 ILE A 67  E . . . . . . - B M M . ? -0.978 24.5  -126.3 -125.8 127.5  -14.4 0.8   9.9   
Hosa_KLK8 PRO A 68  E . . . . . . - B M M . ? -0.404 24.2  -122.3 -69.4  149.2  -15.2 4.4   8.7   
Hosa_KLK8 VAL A 69  E . . . . . . - B M N . ? -0.768 25.6  -178.9 -91.2  131.8  -12.4 6.8   7.9   
Hosa_KLK8 VAL A 70  E . . . . . S + B M . . ? 0.701  70.0  24.6   -101.8 -23.6  -12.4 10.1  9.9   
Hosa_KLK8 GLN A 71  E . . . . . . - B M N . ? -0.994 55.5  -164.1 -149.5 131.7  -9.5  11.6  8.3   
Hosa_KLK8 SER A 72  E . . . . . . - B M N . ? -0.984 12.4  -173.8 -111.6 122.7  -7.6  11.4  5.0   
Hosa_KLK8 ILE A 73  E . . . . . . - B M N . ? -0.845 4.9   -165.3 -121.9 92.4   -4.1  12.9  4.9   
Hosa_KLK8 PRO A 74  E . . . . . . - B M N . ? -0.475 40.1  -91.6  -72.6  145.8  -2.4  13.0  1.5   
Hosa_KLK8 HIS A 75  . . > . . . . - . . . . ? -0.393 35.9  -131.2 -51.3  132.7  1.2   13.7  1.4   
Hosa_KLK8 PRO A 76  T . 3 . . . S + . . . . ? 0.753  104.9 50.0   -63.9  -23.6  1.6   17.5  1.0   
Hosa_KLK8 CYS A 77  T . 3 . . . S + . . . . ? 0.201  76.4  142.1  -102.4 12.2   4.0   17.2  -1.8  
Hosa_KLK8 TYR A 78  . . < . . . . - . . . . ? -0.411 38.2  -154.1 -55.0  128.0  1.9   14.8  -3.8  
Hosa_KLK8 ASN A 79  . . . > . . . - . . . . ? -0.928 11.0  -163.0 -110.4 117.9  2.3   15.7  -7.5  
Hosa_KLK8 VAL A 80  T . . 4 . . S + . . . . ? 0.732  86.7  58.9   -74.8  -24.7  -0.6  14.7  -9.7  
Hosa_KLK8 GLU A 81  T . . 4 . . S + . . . . ? 0.939  127.2 11.6   -73.3  -40.9  1.4   15.0  -12.9 
Hosa_KLK8 ASP A 82  T . . 4 . . S - . . . . ? 0.414  95.6  -123.9 -121.4 2.5    4.1   12.6  -12.1 
Hosa_KLK8 HIS A 83  . . > < . . . + . . . . ? 0.703  51.2  163.6  62.6   17.2   2.5   10.9  -9.1  
Hosa_KLK8 ASN A 84  T . 3 . . . . + . . . . ? -0.486 68.2  16.2   -60.5  137.7  5.6   11.8  -7.0  
Hosa_KLK8 HIS A 85  T . 3 . . . S + . . . . ? 0.872  80.0  171.2  68.0   29.8   4.9   11.4  -3.2  
Hosa_KLK8 ASP A 86  . . < . . . . + . . . . ? -0.464 31.1  121.5  -72.8  66.3   1.7   9.4   -4.0  
Hosa_KLK8 LEU A 87  . . . . . . . + . . . . ? -0.998 35.2  178.4  -137.0 135.3  1.1   8.4   -0.4  
Hosa_KLK8 MET A 88  E . . . . . . - B N L N ? -0.999 17.4  -144.5 -140.5 138.9  -1.9  9.0   1.9   
Hosa_KLK8 LEU A 89  E . . . . . . - B N L N ? -0.881 11.8  -156.9 -102.3 132.6  -2.7  8.1   5.6   
Hosa_KLK8 LEU A 90  E . . . . . . - B N L N ? -0.955 6.2   -148.1 -109.0 125.5  -6.2  7.2   6.6   
Hosa_KLK8 GLN A 91  E . . . . . . - B N L N ? -0.869 18.1  -138.1 -91.9  121.4  -7.3  7.6   10.3  
Hosa_KLK8 LEU A 92  E . . . . . . - B N . N ? -0.504 11.7  -129.7 -78.7  143.1  -9.8  5.0   11.2  
Hosa_KLK8 ARG A 93  S . . . . . S + . . . . ? 0.875  94.2  22.0   -56.1  -39.7  -12.8 6.1   13.4  
Hosa_KLK8 ASP A 94  S . . . . . S - . . . . ? -0.943 92.7  -95.6  -128.9 152.6  -12.0 3.1   15.7  
Hosa_KLK8 GLN A 95  . . . . . . . - . . . . ? -0.416 46.8  -111.0 -63.8  139.2  -9.0  0.9   16.5  
Hosa_KLK8 ALA A 96  . . . . . . . - . . . . ? -0.396 27.1  -112.5 -67.8  141.4  -8.9  -2.4  14.5  
Hosa_KLK8 SER A 97  . . . . . . . - . . . . ? -0.751 41.5  -144.3 -73.0  107.2  -9.5  -5.6  16.5  
Hosa_KLK8 LEU A 98  . . . . . . . + . . . . ? -0.561 40.2  118.1  -87.1  142.5  -6.0  -7.2  16.1  
Hosa_KLK8 GLY A 99  S . . . . . S - . . . . ? -0.889 78.8  -54.7  -170.7 -165.5 -5.4  -11.0 15.8  
Hosa_KLK8 SER A 100 S . . . . . S + . . . . ? 0.758  135.7 41.6   -66.1  -14.7  -4.0  -13.6 13.5  
Hosa_KLK8 LYS A 101 S . . . . . S + . . . . ? 0.600  120.2 39.6   -112.4 -16.3  -6.3  -12.3 10.6  
Hosa_KLK8 VAL A 102 S . . . . . S + . . . . ? -0.906 74.5  139.4  -136.8 105.7  -5.9  -8.5  11.2  
Hosa_KLK8 LYS A 103 . . . . . . . - . . . . ? -0.990 47.9  -111.7 -148.7 143.8  -2.5  -7.2  12.1  
Hosa_KLK8 PRO A 104 . . . . . . . - . . . . ? -0.381 28.9  -132.2 -71.5  154.9  -0.4  -4.3  11.2  
Hosa_KLK8 ILE A 105 . . . . . . . - . . . . ? -0.840 22.4  -111.9 -105.8 143.3  2.8   -4.7  9.1   
Hosa_KLK8 SER A 106 P . . . . > . - . . . . ? -0.443 30.1  -116.8 -70.1  146.4  6.1   -3.1  10.1  
Hosa_KLK8 LEU A 107 B . . . . P . - A B B . ? -0.619 31.3  -109.0 -82.4  138.4  7.5   -0.3  7.9   
Hosa_KLK8 ALA A 108 P . . . . < . - . . . . ? -0.493 22.9  -162.2 -64.5  128.7  10.8  -1.0  6.1   
Hosa_KLK8 ASP A 109 S . . . . . S + . . . . ? 0.472  75.0  45.5   -93.2  -4.3   13.5  1.1   7.8   
Hosa_KLK8 HIS A 110 S . . . . . S - . . . . ? -0.972 90.9  -102.5 -136.6 154.8  15.8  0.6   4.7   
Hosa_KLK8 CYS A 111 . . . . . . . - . . . . ? -0.420 42.7  -104.5 -77.0  147.7  15.3  0.8   1.0   
Hosa_KLK8 THR A 112 . . . . . . . - . . . . ? -0.241 30.9  -129.2 -63.5  160.7  15.0  -2.3  -1.0  
Hosa_KLK8 GLN A 113 . . > . . . . - . . . . ? -0.852 31.3  -89.6  -114.8 147.9  17.8  -3.7  -3.2  
Hosa_KLK8 PRO A 114 T . 3 . . . S + . . . . ? -0.272 114.4 22.1   -53.2  136.7  17.7  -4.8  -6.8  
Hosa_KLK8 GLY A 115 T . 3 . . . S + . . . . ? 0.253  86.1  143.0  92.1   -16.3  16.8  -8.4  -7.1  
Hosa_KLK8 GLN A 116 . . < . . . . - . . . . ? -0.406 51.6  -122.2 -57.0  135.3  15.2  -8.5  -3.7  
Hosa_KLK8 LYS A 117 E . . . . . . + A C C . ? -0.652 37.1  174.8  -84.8  137.5  12.0  -10.8 -3.7  
Hosa_KLK8 CYS A 118 E . . . . . . - A C C . ? -0.882 25.4  -130.7 -140.1 161.9  8.8   -9.3  -2.7  
Hosa_KLK8 THR A 119 E . . . . . . - A C C D ? -0.971 16.1  -166.3 -117.9 132.5  5.1   -10.1 -2.5  
Hosa_KLK8 VAL A 120 E . . . . . . - A C C D ? -0.892 9.3   -176.5 -110.2 150.7  2.2   -8.0  -3.9  
Hosa_KLK8 SER A 121 E . . . . . . + A C C . ? -0.989 15.8  118.9  -145.7 149.3  -1.4  -8.5  -3.0  
Hosa_KLK8 GLY A 122 E . . . . . . - A C C . ? -0.963 58.8  -108.7 171.7  173.5  -4.8  -7.0  -4.0  
Hosa_KLK8 TRP A 123 S . . . . . S + . . . . ? -0.055 72.1  126.5  -108.8 15.3   -8.3  -7.2  -5.4  
Hosa_KLK8 GLY A 124 S . . . . . S - . . . . ? -0.134 74.1  -58.8  -67.0  175.8  -7.4  -5.3  -8.6  
Hosa_KLK8 THR A 125 . . . . . . . - . . . . ? -0.263 36.5  -159.2 -61.1  141.5  -8.1  -6.6  -12.2 
Hosa_KLK8 VAL A 126 S . . . . . S + . . . . ? 0.368  76.6  58.2   -99.7  -5.1   -6.4  -9.9  -13.0 
Hosa_KLK8 THR A 127 S . . . . . S - . . . . ? -0.928 79.2  -126.2 -125.3 145.8  -6.6  -9.2  -16.8 
Hosa_KLK8 SER A 128 S . . . . . S - . . . . ? -0.982 86.6  -0.6   -133.3 131.9  -5.3  -6.3  -19.0 
Hosa_KLK8 PRO A 129 S . . . . . S + . . . . ? -0.999 127.6 64.1   -88.4  -15.3  -6.6  -4.5  -20.9 
Hosa_KLK8 ARG A 130 S . . . . . S - . . . . ? -0.626 88.0  -126.4 -72.9  123.6  -10.0 -6.3  -20.2 
Hosa_KLK8 GLU A 131 . . . . . . . + . . . . ? -0.624 34.0  171.2  -82.5  115.2  -10.9 -5.7  -16.6 
Hosa_KLK8 ASN A 132 . . . . . . . - . . . . ? -0.962 17.3  -156.4 -120.1 115.0  -11.6 -8.8  -14.6 
Hosa_KLK8 PHE A 133 . . . . . . . - . . . . ? -0.821 12.3  -139.9 -97.4  114.9  -12.0 -8.3  -10.8 
Hosa_KLK8 PRO A 134 . . . . . . . - . . . . ? -0.423 4.7   -145.4 -69.0  147.9  -11.4 -11.3 -8.6  
Hosa_KLK8 ASP A 135 S . . . . . S + . . . . ? 0.791  83.4  58.8   -78.6  -28.9  -13.6 -11.9 -5.7  
Hosa_KLK8 THR A 136 B . . . . . S - C P O . ? -0.657 98.7  -91.7  -104.1 153.8  -10.7 -13.4 -3.6  
Hosa_KLK8 LEU A 137 . . . . . . . - . . . . ? -0.453 43.6  -152.4 -63.7  132.5  -7.4  -11.8 -2.6  
Hosa_KLK8 ASN A 138 E . . . . . . - A D A C ? -0.843 9.7   -165.4 -113.1 149.0  -4.6  -12.4 -5.1  
Hosa_KLK8 CYS A 139 E . . . . . . + A D A C ? -0.949 6.3   179.5  -131.8 149.8  -0.8  -12.6 -4.6  
Hosa_KLK8 ALA A 140 E . . . . . . - A D . C ? -0.993 26.4  -122.9 -147.9 145.8  2.2   -12.6 -6.8  
Hosa_KLK8 GLU A 141 E . . . . . . + A D . C ? -0.743 36.1  173.8  -87.5  135.7  5.9   -12.7 -6.4  
Hosa_KLK8 VAL A 142 E . . . . . . - A D . C ? -0.878 21.3  -134.2 -136.6 163.2  7.9   -9.8  -7.8  
Hosa_KLK8 LYS A 143 E . . . . . . - A D E C ? -0.945 25.0  -111.1 -118.3 151.0  11.5  -8.6  -7.9  
Hosa_KLK8 ILE A 144 E . . . . > . - A D E . ? -0.568 34.1  -143.2 -76.7  130.0  13.0  -5.2  -7.3  
Hosa_KLK8 PHE A 145 P . . . . P . - . . . . ? -0.658 23.8  -98.2  -91.1  150.9  14.4  -3.7  -10.5 
Hosa_KLK8 PRO A 146 P . . > . < . - . . . . ? -0.369 34.0  -116.1 -61.7  149.7  17.5  -1.6  -10.7 
Hosa_KLK8 GLN A 147 H . . > . . S + . . . . ? 0.857  114.5 55.9   -55.0  -41.9  16.9  2.1   -10.8 
Hosa_KLK8 LYS A 148 H . . > . . S + . . . . ? 0.890  105.3 50.7   -59.2  -45.8  18.4  2.4   -14.3 
Hosa_KLK8 LYS A 149 H . . > . . S + . . . . ? 0.891  110.1 50.7   -59.0  -43.1  16.0  -0.2  -15.6 
Hosa_KLK8 CYS A 150 H . . X . . S + . . . . ? 0.938  112.4 46.5   -59.4  -45.6  13.1  1.7   -14.1 
Hosa_KLK8 GLU A 151 H . . < . . S + . . . . ? 0.866  110.5 52.5   -64.9  -41.7  14.3  5.0   -15.7 
Hosa_KLK8 ASP A 152 H . . < . . S + . . . . ? 0.879  111.0 48.1   -61.5  -36.3  14.9  3.3   -19.1 
Hosa_KLK8 ALA A 153 H . . < . . S + . . . . ? 0.841  128.7 22.9   -73.2  -33.4  11.3  2.0   -18.9 
Hosa_KLK8 TYR A 154 S . > X . . S - . . . . ? -0.603 83.6  -156.2 -133.0 73.0   9.9   5.4   -18.0 
Hosa_KLK8 PRO A 155 T . 3 4 . . S - . . . . ? -0.271 77.4  -1.6   -62.0  121.8  12.4  8.2   -19.1 
Hosa_KLK8 GLY A 156 T . 3 4 . . S + . . . . ? 0.433  119.2 81.2   84.8   3.8    12.0  11.5  -17.1 
Hosa_KLK8 GLN A 157 T . < 4 . . . + . . . . ? 0.558  65.5  89.3   -118.1 -18.3  9.1   10.1  -15.0 
Hosa_KLK8 ILE A 158 . . . < . . . - . . . . ? -0.779 56.0  -172.8 -89.0  124.6  11.0  8.0   -12.3 
Hosa_KLK8 THR A 159 . . > . . . . - . . . . ? -0.586 40.6  -101.6 -108.5 174.1  11.9  9.9   -9.1  
Hosa_KLK8 ASP A 160 T . 3 . . . S + . . . . ? 0.658  119.7 63.3   -69.3  -16.0  14.0  9.0   -6.0  
Hosa_KLK8 GLY A 161 T . 3 . . . S + . . . . ? 0.392  95.5  78.9   -87.8  6.8    10.7  8.4   -4.1  
Hosa_KLK8 MET A 162 E . < . . . . - A E . F ? -0.845 55.0  -167.5 -123.2 150.5  9.8   5.6   -6.5  
Hosa_KLK8 VAL A 163 E . . . . . . - A E . F ? -0.984 13.2  -141.4 -134.5 144.8  10.7  1.9   -6.8  
Hosa_KLK8 CYS A 164 E . . . . . . + A E . F ? -0.861 21.4  172.3  -107.3 142.4  9.9   -0.5  -9.7  
Hosa_KLK8 ALA A 165 E . . . . . . + A E E F ? -0.990 11.2  130.7  -145.0 147.5  9.0   -4.2  -9.3  
Hosa_KLK8 GLY A 166 E . . . . . . - A E E . ? -0.959 40.5  -108.4 -172.4 -178.9 7.9   -6.9  -11.7 
Hosa_KLK8 SER A 167 . . > . . . . - . . . . ? -0.969 22.5  -127.3 -131.4 146.1  8.4   -10.4 -12.9 
Hosa_KLK8 SER A 168 T . 3 . . . S + . . . . ? 0.682  111.5 63.9   -62.2  -10.4  9.7   -11.8 -16.0 
Hosa_KLK8 LYS A 169 T . 3 . . . S - . . . . ? 0.275  124.7 -99.8  -100.9 9.0    6.4   -13.8 -16.2 
Hosa_KLK8 GLY A 170 . . < . . . . + . . . . ? 0.626  67.1  157.6  89.9   7.7    4.4   -10.6 -16.5 
Hosa_KLK8 ALA A 171 . . . . . . . + . . . . ? -0.622 16.2  139.8  -73.0  126.2  3.3   -10.4 -12.8 
Hosa_KLK8 ASP A 172 . . . . . . . - . . . . ? -0.955 55.7  -92.0  -158.9 155.6  2.3   -6.7  -11.9 
Hosa_KLK8 THR A 173 . . . . . . . - . . . . ? -0.633 49.2  -174.9 -72.6  142.5  -0.2  -4.7  -10.0 
Hosa_KLK8 CYS A 174 . . > . . . . - . . . . ? -0.604 37.2  -33.9  -125.4 -169.9 -3.1  -3.7  -12.1 
Hosa_KLK8 GLN A 175 T . 3 . . . S + . . . . ? -0.298 125.8 22.8   -57.5  129.6  -6.3  -1.6  -11.9 
Hosa_KLK8 GLY A 176 T . 3 . . . S + . . . . ? 0.120  98.4  90.3   101.4  -13.7  -7.8  -1.6  -8.5  
Hosa_KLK8 ASP A 177 . . X . . . . + . . . . ? 0.372  53.6  135.1  -95.5  -2.5   -4.6  -2.6  -6.6  
Hosa_KLK8 SER A 178 T . 3 . . . S + . . . . ? -0.300 74.4  19.0   -47.4  131.6  -3.8  1.1   -6.1  
Hosa_KLK8 GLY A 179 T . 3 . . . S + . . . . ? 0.343  96.6  135.0  89.3   -8.7   -2.7  1.6   -2.6  
Hosa_KLK8 GLY A 180 . . < . . . . - . . . . ? -0.261 57.1  -86.9  -73.7  168.8  -2.0  -2.1  -2.1  
Hosa_KLK8 PRO A 181 E . . . . . . - A F . G ? -0.505 20.4  -163.4 -94.0  137.2  1.2   -3.5  -0.4  
Hosa_KLK8 LEU A 182 E . . . . . . - A F D G ? -0.973 27.0  -169.8 -100.8 108.2  4.7   -4.4  -1.8  
Hosa_KLK8 VAL A 183 E . . . . . . + A F D G ? -0.893 12.5  179.4  -114.5 124.4  6.1   -6.6  1.0   
Hosa_KLK8 CYS A 184 E . > . . . S - A F . G ? -0.991 71.9  -13.3  -124.6 126.4  9.8   -7.7  1.2   
Hosa_KLK8 ASP A 185 T . 3 . . . S - . . . . ? 0.885  129.2 -53.5  54.2   31.8   11.2  -9.9  4.0   
Hosa_KLK8 GLY A 186 T . 3 . . . S + . . . . ? 0.549  117.7 103.7  88.0   6.1    8.1   -9.3  6.1   
Hosa_KLK8 ALA A 187 E . < . . . S - A G . G ? -0.940 78.3  -104.6 -124.4 150.6  8.2   -5.5  5.9   
Hosa_KLK8 LEU A 188 E . . . . . . + A G B G ? -0.583 43.3  163.9  -73.3  117.3  6.2   -2.9  3.9   
Hosa_KLK8 GLN A 189 E . . . . . . + A G . . ? 0.680  57.1  4.9    -107.5 -26.1  8.5   -1.6  1.1   
Hosa_KLK8 GLY A 190 E . . . . . . - A G H G ? -0.990 53.2  -130.5 -158.2 161.5  6.2   0.1   -1.2  
Hosa_KLK8 ILE A 191 E . . . . . . - A G H G ? -0.981 41.0  -109.0 -118.2 126.2  2.6   1.3   -2.1  
Hosa_KLK8 THR A 192 E . . . . . . + A G H . ? -0.405 53.4  156.5  -54.3  123.3  1.2   0.5   -5.4  
Hosa_KLK8 SER A 193 E . . . . . . - A G . . ? 0.807  49.5  -35.3  -119.0 -61.5  1.1   3.9   -7.3  
Hosa_KLK8 TRP A 194 E . . . . . . + A G H . ? -0.943 50.3  163.0  -161.2 170.0  1.1   3.6   -11.1 
Hosa_KLK8 GLY A 195 . . . . . . . - . . . . ? -0.973 43.3  -57.0  -177.9 -178.3 2.4   1.7   -14.1 
Hosa_KLK8 SER A 196 . . . . . . . - . . . . ? -0.452 55.7  -102.1 -77.2  152.4  1.9   1.1   -17.8 
Hosa_KLK8 ASP A 197 S . . . . . S + . . . . ? -0.993 108.7 45.3   -112.7 123.3  -1.4  -0.1  -19.5 
Hosa_KLK8 PRO A 198 S . . . . . S - . . . . ? 0.466  99.3  -137.0 -73.4  143.8  -1.7  -3.0  -20.3 
Hosa_KLK8 CYS A 199 S . . . . . S + . . . . ? -0.325 77.1  49.3   -65.8  156.0  -0.2  -4.2  -16.9 
Hosa_KLK8 GLY A 200 . . . . . . . + . . . . ? 0.703  65.7  153.3  92.3   17.0   2.4   -7.1  -16.7 
Hosa_KLK8 ARG A 201 B . > . . . . - D Q P . ? -0.732 42.2  -146.1 -82.4  125.2  4.9   -5.9  -19.4 
Hosa_KLK8 SER A 202 T . 3 . . . S + . . . . ? 0.779  103.1 46.5   -60.9  -25.5  8.4   -7.2  -18.7 
Hosa_KLK8 ASP A 203 T . 3 . . . S + . . . . ? 0.448  114.9 49.6   -95.0  -2.3   9.7   -3.8  -20.2 
Hosa_KLK8 LYS A 204 B . < . . . S - D R P . ? -0.710 78.6  -170.7 -136.7 79.1   7.3   -1.7  -18.2 
Hosa_KLK8 PRO A 205 . . . . . . . - . . . . ? -0.225 32.6  -89.8  -66.5  162.1  7.3   -2.7  -14.5 
Hosa_KLK8 GLY A 206 E . . . . . . - A H F . ? -0.437 38.9  -132.9 -67.1  149.0  4.9   -1.5  -11.8 
Hosa_KLK8 VAL A 207 E . . . . . . - A H F H ? -0.914 23.6  -174.7 -111.6 133.1  5.8   1.6   -9.9  
Hosa_KLK8 TYR A 208 E . . . . . . - A H F H ? -0.876 33.4  -107.4 -123.5 146.5  5.5   1.9   -6.1  
Hosa_KLK8 THR A 209 E . . . . . . - A H F H ? -0.697 40.4  -121.7 -70.9  127.2  5.9   4.7   -3.7  
Hosa_KLK8 ASN A 210 E . > . . . . - A H . H ? -0.623 24.6  -166.8 -77.5  102.4  9.3   4.0   -1.8  
Hosa_KLK8 ILE A 211 G . > . . . S + . . . . ? 0.836  80.4  65.2   -62.6  -41.5  8.3   3.7   1.9   
Hosa_KLK8 CYS A 212 G . > . . . S + . . . . ? 0.798  100.1 54.9   -56.7  -20.4  11.8  3.9   3.3   
Hosa_KLK8 ARG A 213 G . < . . . S + . . . . ? 0.588  110.7 43.7   -89.4  -10.2  12.0  7.5   1.9   
Hosa_KLK8 TYR A 214 G . < > . . S + . . . . ? 0.097  74.8  112.7  -123.2 19.7   8.9   8.7   3.7   
Hosa_KLK8 LEU A 215 H . < > . . S + . . . . ? 0.902  77.2  52.9   -62.5  -43.0  9.4   7.2   7.2   
Hosa_KLK8 ASP A 216 H . . > . . S + . . . . ? 0.921  112.1 44.9   -59.8  -45.2  9.8   10.5  8.8   
Hosa_KLK8 TRP A 217 H . . > . . S + . . . . ? 0.926  114.1 49.4   -63.9  -44.7  6.6   11.8  7.4   
Hosa_KLK8 ILE A 218 H . . X . . S + . . . . ? 0.939  114.0 44.6   -63.1  -47.0  4.7   8.6   8.2   
Hosa_KLK8 LYS A 219 H . . X . . S + . . . . ? 0.868  109.9 55.6   -66.4  -42.0  5.9   8.5   11.8  
Hosa_KLK8 LYS A 220 H . . X . . S + . . . . ? 0.911  112.6 41.5   -57.3  -45.6  5.2   12.2  12.3  
Hosa_KLK8 ILE A 221 H . . < . . S + . . . . ? 0.932  120.3 42.6   -70.1  -44.2  1.6   11.9  11.3  
Hosa_KLK8 ILE A 222 H . > < . . S + . . . . ? 0.878  120.8 41.4   -71.8  -41.2  1.0   8.6   13.2  
Hosa_KLK8 GLY A 223 H . 3 < . . S + . . . . ? 0.643  100.2 69.9   -78.7  -29.1  3.0   9.7   16.4  
Hosa_KLK8 SER A 224 T . 3 < . . . . . . . . ? 0.704  .     .      -77.4  13.2   1.6   13.4  16.6  
Hosa_KLK8 LYS A 225 . . < . . . . . . . . . ? 0.606  .     .      -165.6 .      -1.9  11.9  17.6  
# 
loop_
_dssp_struct_ladder.id 
_dssp_struct_ladder.sheet_id 
_dssp_struct_ladder.range_id_1 
_dssp_struct_ladder.range_id_2 
_dssp_struct_ladder.type 
_dssp_struct_ladder.beg_1_label_comp_id 
_dssp_struct_ladder.beg_1_label_asym_id 
_dssp_struct_ladder.beg_1_label_seq_id 
_dssp_struct_ladder.pdbx_beg_1_PDB_ins_code 
_dssp_struct_ladder.end_1_label_comp_id 
_dssp_struct_ladder.end_1_label_asym_id 
_dssp_struct_ladder.end_1_label_seq_id 
_dssp_struct_ladder.pdbx_end_1_PDB_ins_code 
_dssp_struct_ladder.beg_1_auth_comp_id 
_dssp_struct_ladder.beg_1_auth_asym_id 
_dssp_struct_ladder.beg_1_auth_seq_id 
_dssp_struct_ladder.end_1_auth_comp_id 
_dssp_struct_ladder.end_1_auth_asym_id 
_dssp_struct_ladder.end_1_auth_seq_id 
_dssp_struct_ladder.beg_2_label_comp_id 
_dssp_struct_ladder.beg_2_label_asym_id 
_dssp_struct_ladder.beg_2_label_seq_id 
_dssp_struct_ladder.pdbx_beg_2_PDB_ins_code 
_dssp_struct_ladder.end_2_label_comp_id 
_dssp_struct_ladder.end_2_label_asym_id 
_dssp_struct_ladder.end_2_label_seq_id 
_dssp_struct_ladder.pdbx_end_2_PDB_ins_code 
_dssp_struct_ladder.beg_2_auth_comp_id 
_dssp_struct_ladder.beg_2_auth_asym_id 
_dssp_struct_ladder.beg_2_auth_seq_id 
_dssp_struct_ladder.end_2_auth_comp_id 
_dssp_struct_ladder.end_2_auth_asym_id 
_dssp_struct_ladder.end_2_auth_seq_id 
A A A D anti-parallel HIS A 6   ? GLU A 7   ? HIS A 6   GLU A 7   CYS A 139 ? ASN A 138 ? CYS A 139 ASN A 138 
B A B G parallel      LEU A 107 ? LEU A 107 ? LEU A 107 LEU A 107 LEU A 188 ? LEU A 188 ? LEU A 188 LEU A 188 
C A C D anti-parallel LYS A 117 ? GLY A 122 ? LYS A 117 GLY A 122 LYS A 143 ? ASN A 138 ? LYS A 143 ASN A 138 
D A C F anti-parallel THR A 119 ? VAL A 120 ? THR A 119 VAL A 120 VAL A 183 ? LEU A 182 ? VAL A 183 LEU A 182 
E A D E anti-parallel LYS A 143 ? ILE A 144 ? LYS A 143 ILE A 144 GLY A 166 ? ALA A 165 ? GLY A 166 ALA A 165 
F A E H anti-parallel MET A 162 ? ALA A 165 ? MET A 162 ALA A 165 THR A 209 ? GLY A 206 ? THR A 209 GLY A 206 
G A F G anti-parallel PRO A 181 ? CYS A 184 ? PRO A 181 CYS A 184 ILE A 191 ? ALA A 187 ? ILE A 191 ALA A 187 
H A G H anti-parallel GLY A 190 ? TRP A 194 ? GLY A 190 TRP A 194 ASN A 210 ? VAL A 207 ? ASN A 210 VAL A 207 
I B I J anti-parallel GLN A 16  ? GLN A 21  ? GLN A 16  GLN A 21  VAL A 30  ? GLN A 24  ? VAL A 30  GLN A 24  
J B I L anti-parallel ALA A 17  ? PHE A 20  ? ALA A 17  PHE A 20  LEU A 52  ? THR A 49  ? LEU A 52  THR A 49  
K B J K anti-parallel VAL A 30  ? GLY A 33  ? VAL A 30  GLY A 33  LEU A 38  ? TRP A 36  ? LEU A 38  TRP A 36  
L B K N anti-parallel TRP A 36  ? THR A 39  ? TRP A 36  THR A 39  GLN A 91  ? MET A 88  ? GLN A 91  MET A 88  
M B L M anti-parallel THR A 49  ? LEU A 52  ? THR A 49  LEU A 52  PRO A 68  ? GLN A 65  ? PRO A 68  GLN A 65  
N B M N anti-parallel VAL A 69  ? PRO A 74  ? VAL A 69  PRO A 74  LEU A 92  ? MET A 88  ? LEU A 92  MET A 88  
O C O P anti-parallel SER A 56  ? SER A 56  ? SER A 56  SER A 56  THR A 136 ? THR A 136 ? THR A 136 THR A 136 
P D Q R anti-parallel ARG A 201 ? ARG A 201 ? ARG A 201 ARG A 201 LYS A 204 ? LYS A 204 ? LYS A 204 LYS A 204 
# 
loop_
_dssp_struct_bridge_pairs.id 
_dssp_struct_bridge_pairs.label_comp_id 
_dssp_struct_bridge_pairs.label_seq_id 
_dssp_struct_bridge_pairs.label_asym_id 
_dssp_struct_bridge_pairs.auth_seq_id 
_dssp_struct_bridge_pairs.auth_asym_id 
_dssp_struct_bridge_pairs.pdbx_PDB_ins_code 
_dssp_struct_bridge_pairs.acceptor_1_label_comp_id 
_dssp_struct_bridge_pairs.acceptor_1_label_seq_id 
_dssp_struct_bridge_pairs.acceptor_1_label_asym_id 
_dssp_struct_bridge_pairs.acceptor_1_auth_seq_id 
_dssp_struct_bridge_pairs.acceptor_1_auth_asym_id 
_dssp_struct_bridge_pairs.acceptor_1_pdbx_PDB_ins_code 
_dssp_struct_bridge_pairs.acceptor_1_energy 
_dssp_struct_bridge_pairs.acceptor_2_label_comp_id 
_dssp_struct_bridge_pairs.acceptor_2_label_seq_id 
_dssp_struct_bridge_pairs.acceptor_2_label_asym_id 
_dssp_struct_bridge_pairs.acceptor_2_auth_seq_id 
_dssp_struct_bridge_pairs.acceptor_2_auth_asym_id 
_dssp_struct_bridge_pairs.acceptor_2_pdbx_PDB_ins_code 
_dssp_struct_bridge_pairs.acceptor_2_energy 
_dssp_struct_bridge_pairs.donor_1_label_comp_id 
_dssp_struct_bridge_pairs.donor_1_label_seq_id 
_dssp_struct_bridge_pairs.donor_1_label_asym_id 
_dssp_struct_bridge_pairs.donor_1_auth_seq_id 
_dssp_struct_bridge_pairs.donor_1_auth_asym_id 
_dssp_struct_bridge_pairs.donor_1_pdbx_PDB_ins_code 
_dssp_struct_bridge_pairs.donor_1_energy 
_dssp_struct_bridge_pairs.donor_2_label_comp_id 
_dssp_struct_bridge_pairs.donor_2_label_seq_id 
_dssp_struct_bridge_pairs.donor_2_label_asym_id 
_dssp_struct_bridge_pairs.donor_2_auth_seq_id 
_dssp_struct_bridge_pairs.donor_2_auth_asym_id 
_dssp_struct_bridge_pairs.donor_2_pdbx_PDB_ins_code 
_dssp_struct_bridge_pairs.donor_2_energy 
1   LYS 1   A 1   A ? ?   ?   ? ?   ? ? ?    ?   ?   ? ?   ? ? ?    LEU 3   A 3   A ? -0.8 CYS 174 A 174 A ? -0.4 
2   VAL 2   A 2   A ? GLY 122 A 122 A ? -0.2 THR 173 A 173 A ? -0.2 GLY 5   A 5   A ? -2.7 THR 173 A 173 A ? -0.2 
3   LEU 3   A 3   A ? ASP 172 A 172 A ? -2.7 LYS 1   A 1   A ? -0.8 ASP 172 A 172 A ? -0.4 THR 127 A 127 A ? -0.1 
4   GLY 4   A 4   A ? VAL 126 A 126 A ? -0.3 GLY 5   A 5   A ? -0.2 LEU 3   A 3   A ? -0.3 GLU 141 A 141 A ? -0.2 
5   GLY 5   A 5   A ? VAL 2   A 2   A ? -2.7 ALA 140 A 140 A ? -0.1 GLU 7   A 7   A ? -0.3 ALA 140 A 140 A ? -0.3 
6   HIS 6   A 6   A ? CYS 139 A 139 A ? -2.6 GLY 4   A 4   A ? -0.1 CYS 139 A 139 A ? -3.2 VAL 2   A 2   A ? -0.1 
7   GLU 7   A 7   A ? GLY 5   A 5   A ? -0.3 ASN 138 A 138 A ? -0.2 ASN 138 A 138 A ? -0.3 GLN 9   A 9   A ? -0.1 
8   CYS 8   A 8   A ? LEU 137 A 137 A ? -2.8 HIS 55  A 55  A ? -0.1 LEU 137 A 137 A ? -0.1 HIS 11  A 11  A ? -0.1 
9   GLN 9   A 9   A ? PRO 10  A 10  A ? -0.1 GLU 7   A 7   A ? -0.1 SER 12  A 12  A ? -2.3 GLN 13  A 13  A ? -0.3 
10  PRO 10  A 10  A ? ?   ?   ? ?   ? ? ?    ?   ?   ? ?   ? ? ?    GLN 9   A 9   A ? -0.1 HIS 55  A 55  A ? -0.1 
11  HIS 11  A 11  A ? GLN 13  A 13  A ? -0.1 SER 12  A 12  A ? -0.1 HIS 55  A 55  A ? -0.1 GLN 9   A 9   A ? -0.1 
12  SER 12  A 12  A ? GLN 9   A 9   A ? -2.3 GLN 13  A 13  A ? -0.2 HIS 11  A 11  A ? -0.1 TRP 15  A 15  A ? -0.1 
13  GLN 13  A 13  A ? GLN 9   A 9   A ? -0.3 PRO 14  A 14  A ? -0.1 GLN 16  A 16  A ? -2.0 SER 12  A 12  A ? -0.2 
14  PRO 14  A 14  A ? ?   ?   ? ?   ? ? ?    ?   ?   ? ?   ? ? ?    LYS 103 A 103 A ? -1.1 GLY 53  A 53  A ? -0.2 
15  TRP 15  A 15  A ? VAL 102 A 102 A ? -0.2 SER 12  A 12  A ? -0.1 LEU 31  A 31  A ? -2.9 ALA 17  A 17  A ? -0.2 
16  GLN 16  A 16  A ? GLN 13  A 13  A ? -2.0 VAL 30  A 30  A ? -0.2 GLY 53  A 53  A ? -0.6 ALA 18  A 18  A ? -0.4 
17  ALA 17  A 17  A ? GLY 29  A 29  A ? -2.6 TRP 15  A 15  A ? -0.2 GLY 29  A 29  A ? -1.6 LEU 19  A 19  A ? -0.5 
18  ALA 18  A 18  A ? ARG 51  A 51  A ? -2.3 GLN 16  A 16  A ? -0.4 ARG 51  A 51  A ? -2.7 PHE 20  A 20  A ? -0.6 
19  LEU 19  A 19  A ? CYS 27  A 27  A ? -2.8 ALA 17  A 17  A ? -0.5 LEU 26  A 26  A ? -3.1 CYS 27  A 27  A ? -1.1 
20  PHE 20  A 20  A ? THR 49  A 49  A ? -3.3 ALA 18  A 18  A ? -0.6 THR 49  A 49  A ? -2.1 GLY 22  A 22  A ? -0.5 
21  GLN 21  A 21  A ? GLN 24  A 24  A ? -1.9 LEU 19  A 19  A ? -0.3 GLN 24  A 24  A ? -1.4 GLN 23  A 23  A ? -0.5 
22  GLY 22  A 22  A ? PHE 20  A 20  A ? -0.5 GLN 23  A 23  A ? -0.2 THR 49  A 49  A ? -0.1 PHE 20  A 20  A ? -0.0 
23  GLN 23  A 23  A ? GLN 21  A 21  A ? -0.5 PHE 20  A 20  A ? -0.1 LEU 25  A 25  A ? -0.5 GLY 22  A 22  A ? -0.2 
24  GLN 24  A 24  A ? GLN 21  A 21  A ? -1.4 LEU 25  A 25  A ? -0.0 GLN 21  A 21  A ? -1.9 LEU 26  A 26  A ? -0.5 
25  LEU 25  A 25  A ? GLN 23  A 23  A ? -0.5 PHE 20  A 20  A ? -0.2 PHE 20  A 20  A ? -0.2 GLY 28  A 28  A ? -0.1 
26  LEU 26  A 26  A ? LEU 19  A 19  A ? -3.1 GLN 24  A 24  A ? -0.5 GLY 28  A 28  A ? -0.3 SER 178 A 178 A ? -0.2 
27  CYS 27  A 27  A ? LEU 19  A 19  A ? -1.1 ASP 177 A 177 A ? -0.1 LEU 19  A 19  A ? -2.8 LEU 26  A 26  A ? -0.4 
28  GLY 28  A 28  A ? SER 178 A 178 A ? -3.8 LEU 26  A 26  A ? -0.3 ALA 40  A 40  A ? -0.4 VAL 30  A 30  A ? -0.3 
29  GLY 29  A 29  A ? ALA 17  A 17  A ? -1.6 CYS 27  A 27  A ? -0.2 ALA 17  A 17  A ? -2.6 LEU 31  A 31  A ? -0.4 
30  VAL 30  A 30  A ? LEU 38  A 38  A ? -2.4 GLY 28  A 28  A ? -0.3 LEU 38  A 38  A ? -3.3 VAL 32  A 32  A ? -0.6 
31  LEU 31  A 31  A ? TRP 15  A 15  A ? -2.9 GLY 29  A 29  A ? -0.4 ILE 105 A 105 A ? -2.2 VAL 37  A 37  A ? -0.2 
32  VAL 32  A 32  A ? TRP 36  A 36  A ? -1.9 VAL 30  A 30  A ? -0.6 GLY 34  A 34  A ? -0.2 VAL 37  A 37  A ? -0.2 
33  GLY 33  A 33  A ? TRP 36  A 36  A ? -1.2 SER 106 A 106 A ? -0.1 TRP 36  A 36  A ? -0.6 VAL 32  A 32  A ? -0.2 
34  GLY 34  A 34  A ? ASN 35  A 35  A ? -0.2 VAL 32  A 32  A ? -0.2 ALA 96  A 96  A ? -4.2 ASP 94  A 94  A ? -0.1 
35  ASN 35  A 35  A ? GLN 95  A 95  A ? -0.2 ARG 93  A 93  A ? -0.0 LEU 92  A 92  A ? -2.8 VAL 37  A 37  A ? -0.4 
36  TRP 36  A 36  A ? GLY 33  A 33  A ? -0.6 GLN 91  A 91  A ? -0.2 VAL 32  A 32  A ? -1.9 GLY 33  A 33  A ? -1.2 
37  VAL 37  A 37  A ? LEU 90  A 90  A ? -2.3 ASN 35  A 35  A ? -0.4 LEU 90  A 90  A ? -3.2 THR 39  A 39  A ? -0.4 
38  LEU 38  A 38  A ? VAL 30  A 30  A ? -3.3 TRP 36  A 36  A ? -0.4 VAL 30  A 30  A ? -2.4 ALA 40  A 40  A ? -0.2 
39  THR 39  A 39  A ? MET 88  A 88  A ? -2.7 VAL 37  A 37  A ? -0.4 MET 88  A 88  A ? -2.7 ALA 41  A 41  A ? -0.3 
40  ALA 40  A 40  A ? GLY 28  A 28  A ? -0.4 LEU 38  A 38  A ? -0.2 CYS 43  A 43  A ? -1.6 LEU 87  A 87  A ? -0.3 
41  ALA 41  A 41  A ? THR 39  A 39  A ? -0.3 HIS 42  A 42  A ? -0.3 LYS 44  A 44  A ? -1.6 ALA 40  A 40  A ? -0.1 
42  HIS 42  A 42  A ? CYS 43  A 43  A ? -0.3 HIS 83  A 83  A ? -0.1 ALA 41  A 41  A ? -0.3 SER 178 A 178 A ? -0.0 
43  CYS 43  A 43  A ? ALA 40  A 40  A ? -1.6 GLY 28  A 28  A ? -0.1 HIS 42  A 42  A ? -0.3 ALA 41  A 41  A ? -0.2 
44  LYS 44  A 44  A ? ALA 41  A 41  A ? -1.6 PRO 46  A 46  A ? -0.0 ALA 41  A 41  A ? -0.0 LYS 47  A 47  A ? -0.0 
45  LYS 45  A 45  A ? PRO 46  A 46  A ? -0.0 ?   ?   ? ?   ? ? ?    TYR 48  A 48  A ? -0.1 CYS 43  A 43  A ? -0.0 
46  PRO 46  A 46  A ? ?   ?   ? ?   ? ? ?    ?   ?   ? ?   ? ? ?    TYR 48  A 48  A ? -0.3 SER 72  A 72  A ? -0.1 
47  LYS 47  A 47  A ? THR 49  A 49  A ? -0.0 PRO 68  A 68  A ? -0.0 THR 49  A 49  A ? -0.3 VAL 70  A 70  A ? -0.1 
48  TYR 48  A 48  A ? PRO 46  A 46  A ? -0.3 VAL 69  A 69  A ? -0.3 VAL 69  A 69  A ? -1.9 VAL 50  A 50  A ? -0.4 
49  THR 49  A 49  A ? PHE 20  A 20  A ? -2.1 LYS 47  A 47  A ? -0.3 PHE 20  A 20  A ? -3.3 ARG 51  A 51  A ? -0.5 
50  VAL 50  A 50  A ? ILE 67  A 67  A ? -3.0 TYR 48  A 48  A ? -0.4 ILE 67  A 67  A ? -3.0 LEU 52  A 52  A ? -0.5 
51  ARG 51  A 51  A ? ALA 18  A 18  A ? -2.7 THR 49  A 49  A ? -0.5 ALA 18  A 18  A ? -2.3 GLY 53  A 53  A ? -0.3 
52  LEU 52  A 52  A ? GLN 65  A 65  A ? -2.5 VAL 50  A 50  A ? -0.5 GLN 65  A 65  A ? -2.0 ALA 17  A 17  A ? -0.1 
53  GLY 53  A 53  A ? GLN 16  A 16  A ? -0.6 ARG 51  A 51  A ? -0.3 HIS 55  A 55  A ? -0.4 GLU 64  A 64  A ? -0.2 
54  ASP 54  A 54  A ? GLN 16  A 16  A ? -0.3 ARG 51  A 51  A ? -0.2 GLY 53  A 53  A ? -0.3 LEU 57  A 57  A ? -0.1 
55  HIS 55  A 55  A ? GLY 53  A 53  A ? -0.4 SER 56  A 56  A ? -0.3 LEU 137 A 137 A ? -2.4 LEU 57  A 57  A ? -0.4 
56  SER 56  A 56  A ? ASN 59  A 59  A ? -0.5 THR 136 A 136 A ? -0.2 HIS 55  A 55  A ? -0.3 THR 136 A 136 A ? -0.2 
57  LEU 57  A 57  A ? ASP 135 A 135 A ? -2.8 HIS 55  A 55  A ? -0.4 THR 136 A 136 A ? -0.1 SER 56  A 56  A ? -0.1 
58  GLN 58  A 58  A ? ASP 135 A 135 A ? -0.3 ASN 59  A 59  A ? -0.1 LYS 60  A 60  A ? -0.5 LEU 57  A 57  A ? -0.2 
59  ASN 59  A 59  A ? ASP 135 A 135 A ? -0.2 ASP 61  A 61  A ? -0.0 ASP 61  A 61  A ? -0.5 SER 56  A 56  A ? -0.5 
60  LYS 60  A 60  A ? GLN 58  A 58  A ? -0.5 ASP 61  A 61  A ? -0.1 LEU 57  A 57  A ? -0.1 ASP 54  A 54  A ? -0.1 
61  ASP 61  A 61  A ? ASN 59  A 59  A ? -0.5 SER 56  A 56  A ? -0.2 LYS 60  A 60  A ? -0.1 ASP 54  A 54  A ? -0.0 
62  GLY 62  A 62  A ? PRO 63  A 63  A ? -0.1 GLU 64  A 64  A ? -0.0 ASP 54  A 54  A ? -0.1 LYS 60  A 60  A ? -0.1 
63  PRO 63  A 63  A ? ?   ?   ? ?   ? ? ?    ?   ?   ? ?   ? ? ?    ASP 54  A 54  A ? -0.1 SER 97  A 97  A ? -0.1 
64  GLU 64  A 64  A ? GLY 53  A 53  A ? -0.2 ARG 51  A 51  A ? -0.1 GLU 66  A 66  A ? -0.4 GLY 53  A 53  A ? -0.2 
65  GLN 65  A 65  A ? LEU 52  A 52  A ? -2.0 PRO 63  A 63  A ? -0.1 LEU 52  A 52  A ? -2.5 ILE 67  A 67  A ? -0.6 
66  GLU 66  A 66  A ? GLU 64  A 64  A ? -0.4 ARG 51  A 51  A ? -0.2 ARG 51  A 51  A ? -0.2 GLU 64  A 64  A ? -0.0 
67  ILE 67  A 67  A ? VAL 50  A 50  A ? -3.0 GLN 65  A 65  A ? -0.6 VAL 50  A 50  A ? -3.0 VAL 69  A 69  A ? -0.1 
68  PRO 68  A 68  A ? ?   ?   ? ?   ? ? ?    ?   ?   ? ?   ? ? ?    ARG 93  A 93  A ? -3.4 VAL 70  A 70  A ? -0.4 
69  VAL 69  A 69  A ? TYR 48  A 48  A ? -1.9 LEU 92  A 92  A ? -0.2 TYR 48  A 48  A ? -0.3 LEU 92  A 92  A ? -0.2 
70  VAL 70  A 70  A ? GLN 91  A 91  A ? -3.0 PRO 68  A 68  A ? -0.4 SER 72  A 72  A ? -0.4 LEU 92  A 92  A ? -0.2 
71  GLN 71  A 71  A ? GLN 91  A 91  A ? -1.3 ILE 73  A 73  A ? -0.0 GLN 91  A 91  A ? -2.9 ILE 73  A 73  A ? -0.5 
72  SER 72  A 72  A ? VAL 70  A 70  A ? -0.4 LEU 90  A 90  A ? -0.2 LEU 90  A 90  A ? -0.2 LYS 44  A 44  A ? -0.0 
73  ILE 73  A 73  A ? LEU 89  A 89  A ? -3.3 GLN 71  A 71  A ? -0.5 LEU 89  A 89  A ? -2.4 HIS 75  A 75  A ? -0.1 
74  PRO 74  A 74  A ? ?   ?   ? ?   ? ? ?    ?   ?   ? ?   ? ? ?    MET 88  A 88  A ? -0.3 ASP 86  A 86  A ? -0.1 
75  HIS 75  A 75  A ? LEU 87  A 87  A ? -3.2 HIS 85  A 85  A ? -0.3 TYR 78  A 78  A ? -2.0 LEU 87  A 87  A ? -0.1 
76  PRO 76  A 76  A ? ?   ?   ? ?   ? ? ?    ?   ?   ? ?   ? ? ?    HIS 75  A 75  A ? -0.1 HIS 85  A 85  A ? -0.0 
77  CYS 77  A 77  A ? HIS 85  A 85  A ? -0.1 ASN 79  A 79  A ? -0.1 ASN 79  A 79  A ? -0.1 ASP 86  A 86  A ? -0.1 
78  TYR 78  A 78  A ? HIS 75  A 75  A ? -2.0 LEU 87  A 87  A ? -0.1 VAL 80  A 80  A ? -0.5 HIS 85  A 85  A ? -0.2 
79  ASN 79  A 79  A ? ASN 84  A 84  A ? -2.5 VAL 80  A 80  A ? -0.1 HIS 83  A 83  A ? -2.3 ASN 84  A 84  A ? -0.5 
80  VAL 80  A 80  A ? TYR 78  A 78  A ? -0.5 GLU 81  A 81  A ? -0.2 ASN 79  A 79  A ? -0.1 TYR 78  A 78  A ? -0.0 
81  GLU 81  A 81  A ? ASP 82  A 82  A ? -0.1 ASN 84  A 84  A ? -0.1 VAL 80  A 80  A ? -0.2 ASN 79  A 79  A ? -0.0 
82  ASP 82  A 82  A ? ASN 79  A 79  A ? -0.2 ASN 84  A 84  A ? -0.1 VAL 80  A 80  A ? -0.2 GLU 81  A 81  A ? -0.1 
83  HIS 83  A 83  A ? ASN 79  A 79  A ? -2.3 ASN 84  A 84  A ? -0.2 ASP 86  A 86  A ? -1.0 VAL 80  A 80  A ? -0.2 
84  ASN 84  A 84  A ? ASN 79  A 79  A ? -0.5 HIS 85  A 85  A ? -0.2 ASN 79  A 79  A ? -2.5 HIS 83  A 83  A ? -0.2 
85  HIS 85  A 85  A ? TYR 78  A 78  A ? -0.2 ASP 86  A 86  A ? -0.2 LEU 87  A 87  A ? -2.2 HIS 75  A 75  A ? -0.3 
86  ASP 86  A 86  A ? HIS 83  A 83  A ? -1.0 ASP 82  A 82  A ? -0.1 MET 88  A 88  A ? -0.3 HIS 85  A 85  A ? -0.2 
87  LEU 87  A 87  A ? HIS 85  A 85  A ? -2.2 ALA 40  A 40  A ? -0.3 HIS 75  A 75  A ? -3.2 LEU 89  A 89  A ? -0.3 
88  MET 88  A 88  A ? THR 39  A 39  A ? -2.7 ASP 86  A 86  A ? -0.3 THR 39  A 39  A ? -2.7 LEU 90  A 90  A ? -0.4 
89  LEU 89  A 89  A ? ILE 73  A 73  A ? -2.4 LEU 87  A 87  A ? -0.3 ILE 73  A 73  A ? -3.3 GLN 91  A 91  A ? -0.5 
90  LEU 90  A 90  A ? VAL 37  A 37  A ? -3.2 MET 88  A 88  A ? -0.4 VAL 37  A 37  A ? -2.3 LEU 92  A 92  A ? -0.6 
91  GLN 91  A 91  A ? GLN 71  A 71  A ? -2.9 LEU 89  A 89  A ? -0.5 VAL 70  A 70  A ? -3.0 GLN 71  A 71  A ? -1.3 
92  LEU 92  A 92  A ? ASN 35  A 35  A ? -2.8 LEU 90  A 90  A ? -0.6 VAL 69  A 69  A ? -0.2 THR 49  A 49  A ? -0.0 
93  ARG 93  A 93  A ? PRO 68  A 68  A ? -3.4 GLN 91  A 91  A ? -0.2 GLN 95  A 95  A ? -0.3 LEU 92  A 92  A ? -0.1 
94  ASP 94  A 94  A ? PRO 68  A 68  A ? -0.3 GLY 34  A 34  A ? -0.1 ALA 96  A 96  A ? -0.1 ARG 93  A 93  A ? -0.1 
95  GLN 95  A 95  A ? ARG 93  A 93  A ? -0.3 ALA 96  A 96  A ? -0.1 ASN 35  A 35  A ? -0.2 SER 97  A 97  A ? -0.1 
96  ALA 96  A 96  A ? GLY 34  A 34  A ? -4.2 GLY 33  A 33  A ? -0.1 LEU 98  A 98  A ? -0.8 GLN 95  A 95  A ? -0.1 
97  SER 97  A 97  A ? PRO 63  A 63  A ? -0.1 GLN 95  A 95  A ? -0.1 GLY 99  A 99  A ? -0.2 ALA 96  A 96  A ? -0.1 
98  LEU 98  A 98  A ? ALA 96  A 96  A ? -0.8 LYS 101 A 101 A ? -0.1 SER 100 A 100 A ? -0.2 LYS 103 A 103 A ? -0.2 
99  GLY 99  A 99  A ? VAL 102 A 102 A ? -2.4 SER 97  A 97  A ? -0.2 VAL 102 A 102 A ? -0.2 LEU 98  A 98  A ? -0.0 
100 SER 100 A 100 A ? LEU 98  A 98  A ? -0.2 LYS 101 A 101 A ? -0.2 LYS 103 A 103 A ? -0.2 LEU 98  A 98  A ? -0.0 
101 LYS 101 A 101 A ? VAL 102 A 102 A ? -0.3 GLN 13  A 13  A ? -0.1 LYS 103 A 103 A ? -0.4 GLY 53  A 53  A ? -0.2 
102 VAL 102 A 102 A ? GLY 99  A 99  A ? -0.2 LEU 52  A 52  A ? -0.1 GLY 99  A 99  A ? -2.4 LYS 101 A 101 A ? -0.3 
103 LYS 103 A 103 A ? PRO 14  A 14  A ? -1.1 LYS 101 A 101 A ? -0.4 LEU 31  A 31  A ? -0.2 ILE 105 A 105 A ? -0.1 
104 PRO 104 A 104 A ? ?   ?   ? ?   ? ? ?    ?   ?   ? ?   ? ? ?    SER 106 A 106 A ? -0.4 VAL 32  A 32  A ? -0.2 
105 ILE 105 A 105 A ? LEU 31  A 31  A ? -2.2 TRP 15  A 15  A ? -0.1 ALA 187 A 187 A ? -0.1 LEU 107 A 107 A ? -0.1 
106 SER 106 A 106 A ? GLY 186 A 186 A ? -0.5 PRO 104 A 104 A ? -0.4 LEU 188 A 188 A ? -3.0 ALA 108 A 108 A ? -0.3 
107 LEU 107 A 107 A ? ALA 187 A 187 A ? -0.2 VAL 32  A 32  A ? -0.2 ASP 109 A 109 A ? -0.2 GLN 189 A 189 A ? -0.1 
108 ALA 108 A 108 A ? LEU 188 A 188 A ? -2.2 SER 106 A 106 A ? -0.3 LEU 107 A 107 A ? -0.1 LEU 215 A 215 A ? -0.1 
109 ASP 109 A 109 A ? LEU 107 A 107 A ? -0.2 CYS 111 A 111 A ? -0.1 CYS 111 A 111 A ? -0.3 ALA 108 A 108 A ? -0.1 
110 HIS 110 A 110 A ? ARG 213 A 213 A ? -0.0 ?   ?   ? ?   ? ? ?    CYS 212 A 212 A ? -0.2 THR 112 A 112 A ? -0.1 
111 CYS 111 A 111 A ? ASP 109 A 109 A ? -0.3 CYS 212 A 212 A ? -0.1 ASP 109 A 109 A ? -0.1 GLN 189 A 189 A ? -0.0 
112 THR 112 A 112 A ? GLN 189 A 189 A ? -0.2 HIS 110 A 110 A ? -0.1 CYS 111 A 111 A ? -0.1 GLY 115 A 115 A ? -0.0 
113 GLN 113 A 113 A ? PRO 114 A 114 A ? -0.1 PRO 146 A 146 A ? -0.0 GLN 116 A 116 A ? -2.3 ILE 144 A 144 A ? -0.3 
114 PRO 114 A 114 A ? ?   ?   ? ?   ? ? ?    ?   ?   ? ?   ? ? ?    PHE 145 A 145 A ? -0.2 LYS 117 A 117 A ? -0.1 
115 GLY 115 A 115 A ? ILE 144 A 144 A ? -3.2 GLN 116 A 116 A ? -0.3 LYS 117 A 117 A ? -0.1 PHE 145 A 145 A ? -0.1 
116 GLN 116 A 116 A ? GLN 113 A 113 A ? -2.3 ILE 144 A 144 A ? -0.1 ILE 144 A 144 A ? -2.0 CYS 118 A 118 A ? -0.3 
117 LYS 117 A 117 A ? LYS 143 A 143 A ? -0.2 GLY 115 A 115 A ? -0.1 ASP 185 A 185 A ? -0.5 THR 119 A 119 A ? -0.3 
118 CYS 118 A 118 A ? VAL 142 A 142 A ? -3.4 GLN 116 A 116 A ? -0.3 VAL 142 A 142 A ? -2.9 VAL 120 A 120 A ? -0.4 
119 THR 119 A 119 A ? VAL 183 A 183 A ? -3.1 LYS 117 A 117 A ? -0.3 VAL 183 A 183 A ? -3.1 SER 121 A 121 A ? -0.3 
120 VAL 120 A 120 A ? ALA 140 A 140 A ? -2.7 CYS 118 A 118 A ? -0.4 ALA 140 A 140 A ? -2.0 GLY 122 A 122 A ? -0.3 
121 SER 121 A 121 A ? PRO 181 A 181 A ? -1.1 THR 119 A 119 A ? -0.3 TRP 123 A 123 A ? -0.3 CYS 139 A 139 A ? -0.2 
122 GLY 122 A 122 A ? ASN 138 A 138 A ? -1.9 VAL 120 A 120 A ? -0.3 ASN 138 A 138 A ? -2.2 VAL 2   A 2   A ? -0.2 
123 TRP 123 A 123 A ? GLY 176 A 176 A ? -0.4 SER 121 A 121 A ? -0.3 VAL 126 A 126 A ? -0.1 ASP 177 A 177 A ? -0.1 
124 GLY 124 A 124 A ? THR 125 A 125 A ? -0.2 ASN 138 A 138 A ? -0.1 GLY 176 A 176 A ? -0.3 GLN 175 A 175 A ? -0.1 
125 THR 125 A 125 A ? GLN 175 A 175 A ? -3.8 PHE 133 A 133 A ? -0.2 PHE 133 A 133 A ? -0.2 GLY 124 A 124 A ? -0.2 
126 VAL 126 A 126 A ? ASN 132 A 132 A ? -2.8 TRP 123 A 123 A ? -0.1 GLY 4   A 4   A ? -0.3 SER 128 A 128 A ? -0.3 
127 THR 127 A 127 A ? ASN 132 A 132 A ? -0.4 ARG 130 A 130 A ? -0.1 ASN 132 A 132 A ? -0.4 CYS 199 A 199 A ? -0.1 
128 SER 128 A 128 A ? VAL 126 A 126 A ? -0.3 GLU 131 A 131 A ? -0.1 GLU 131 A 131 A ? -0.1 ASP 197 A 197 A ? -0.0 
129 PRO 129 A 129 A ? ?   ?   ? ?   ? ? ?    ?   ?   ? ?   ? ? ?    GLU 131 A 131 A ? -0.4 SER 128 A 128 A ? -0.1 
130 ARG 130 A 130 A ? GLU 131 A 131 A ? -0.1 VAL 126 A 126 A ? -0.1 ASN 132 A 132 A ? -0.5 THR 127 A 127 A ? -0.1 
131 GLU 131 A 131 A ? PRO 129 A 129 A ? -0.4 THR 125 A 125 A ? -0.1 PHE 133 A 133 A ? -0.4 SER 128 A 128 A ? -0.1 
132 ASN 132 A 132 A ? ARG 130 A 130 A ? -0.5 THR 127 A 127 A ? -0.4 VAL 126 A 126 A ? -2.8 THR 127 A 127 A ? -0.4 
133 PHE 133 A 133 A ? GLU 131 A 131 A ? -0.4 THR 125 A 125 A ? -0.2 THR 125 A 125 A ? -0.2 GLY 124 A 124 A ? -0.1 
134 PRO 134 A 134 A ? ?   ?   ? ?   ? ? ?    ?   ?   ? ?   ? ? ?    LEU 57  A 57  A ? -0.1 ASN 138 A 138 A ? -0.1 
135 ASP 135 A 135 A ? PHE 133 A 133 A ? -0.1 SER 56  A 56  A ? -0.1 LEU 57  A 57  A ? -2.8 GLN 58  A 58  A ? -0.3 
136 THR 136 A 136 A ? SER 56  A 56  A ? -0.2 LEU 57  A 57  A ? -0.1 SER 56  A 56  A ? -0.2 ASN 138 A 138 A ? -0.2 
137 LEU 137 A 137 A ? HIS 55  A 55  A ? -2.4 ASP 135 A 135 A ? -0.2 CYS 8   A 8   A ? -2.8 CYS 139 A 139 A ? -0.3 
138 ASN 138 A 138 A ? GLY 122 A 122 A ? -2.2 GLU 7   A 7   A ? -0.3 GLY 122 A 122 A ? -1.9 ALA 140 A 140 A ? -0.3 
139 CYS 139 A 139 A ? HIS 6   A 6   A ? -3.2 LEU 137 A 137 A ? -0.3 HIS 6   A 6   A ? -2.6 GLU 141 A 141 A ? -0.3 
140 ALA 140 A 140 A ? VAL 120 A 120 A ? -2.0 ASN 138 A 138 A ? -0.3 VAL 120 A 120 A ? -2.7 VAL 142 A 142 A ? -0.4 
141 GLU 141 A 141 A ? CYS 139 A 139 A ? -0.3 GLY 4   A 4   A ? -0.2 LYS 143 A 143 A ? -0.3 THR 119 A 119 A ? -0.2 
142 VAL 142 A 142 A ? CYS 118 A 118 A ? -2.9 ALA 140 A 140 A ? -0.4 CYS 118 A 118 A ? -3.4 ILE 144 A 144 A ? -0.4 
143 LYS 143 A 143 A ? GLY 166 A 166 A ? -3.0 GLU 141 A 141 A ? -0.3 GLY 166 A 166 A ? -1.9 PHE 145 A 145 A ? -0.3 
144 ILE 144 A 144 A ? GLN 116 A 116 A ? -2.0 VAL 142 A 142 A ? -0.4 GLY 115 A 115 A ? -3.2 ALA 165 A 165 A ? -0.2 
145 PHE 145 A 145 A ? CYS 164 A 164 A ? -2.4 LYS 143 A 143 A ? -0.3 CYS 164 A 164 A ? -0.4 GLN 147 A 147 A ? -0.0 
146 PRO 146 A 146 A ? ?   ?   ? ?   ? ? ?    ?   ?   ? ?   ? ? ?    CYS 150 A 150 A ? -1.8 LYS 149 A 149 A ? -0.5 
147 GLN 147 A 147 A ? LYS 148 A 148 A ? -0.3 LYS 149 A 149 A ? -0.2 GLU 151 A 151 A ? -2.6 ASP 152 A 152 A ? -0.2 
148 LYS 148 A 148 A ? LYS 149 A 149 A ? -0.2 CYS 150 A 150 A ? -0.2 ASP 152 A 152 A ? -2.7 GLN 147 A 147 A ? -0.3 
149 LYS 149 A 149 A ? PRO 146 A 146 A ? -0.5 GLU 151 A 151 A ? -0.2 ALA 153 A 153 A ? -2.0 LYS 148 A 148 A ? -0.2 
150 CYS 150 A 150 A ? PRO 146 A 146 A ? -1.8 ASP 152 A 152 A ? -0.2 TYR 154 A 154 A ? -1.9 LYS 148 A 148 A ? -0.2 
151 GLU 151 A 151 A ? GLN 147 A 147 A ? -2.6 ASP 152 A 152 A ? -0.2 LYS 149 A 149 A ? -0.2 GLN 157 A 157 A ? -0.2 
152 ASP 152 A 152 A ? LYS 148 A 148 A ? -2.7 ALA 153 A 153 A ? -0.2 GLU 151 A 151 A ? -0.2 CYS 150 A 150 A ? -0.2 
153 ALA 153 A 153 A ? LYS 149 A 149 A ? -2.0 TYR 154 A 154 A ? -0.3 GLU 151 A 151 A ? -0.2 ASP 152 A 152 A ? -0.2 
154 TYR 154 A 154 A ? CYS 150 A 150 A ? -1.9 LYS 149 A 149 A ? -0.1 GLN 157 A 157 A ? -1.9 ILE 158 A 158 A ? -0.8 
155 PRO 155 A 155 A ? ?   ?   ? ?   ? ? ?    ?   ?   ? ?   ? ? ?    ASP 152 A 152 A ? -0.1 GLU 151 A 151 A ? -0.1 
156 GLY 156 A 156 A ? ILE 158 A 158 A ? -0.2 GLN 157 A 157 A ? -0.1 GLU 151 A 151 A ? -0.1 ASP 152 A 152 A ? -0.1 
157 GLN 157 A 157 A ? TYR 154 A 154 A ? -1.9 GLU 151 A 151 A ? -0.2 THR 159 A 159 A ? -0.5 GLY 156 A 156 A ? -0.1 
158 ILE 158 A 158 A ? TYR 154 A 154 A ? -0.8 GLU 151 A 151 A ? -0.1 ASP 160 A 160 A ? -0.2 GLY 156 A 156 A ? -0.2 
159 THR 159 A 159 A ? GLN 157 A 157 A ? -0.5 ASP 82  A 82  A ? -0.1 MET 162 A 162 A ? -1.5 GLN 157 A 157 A ? -0.0 
160 ASP 160 A 160 A ? GLY 161 A 161 A ? -0.3 ILE 158 A 158 A ? -0.2 ARG 213 A 213 A ? -0.1 ILE 158 A 158 A ? -0.0 
161 GLY 161 A 161 A ? THR 209 A 209 A ? -0.0 CYS 212 A 212 A ? -0.0 ASN 210 A 210 A ? -3.0 VAL 163 A 163 A ? -0.3 
162 MET 162 A 162 A ? THR 159 A 159 A ? -1.5 THR 209 A 209 A ? -0.2 CYS 164 A 164 A ? -0.3 THR 209 A 209 A ? -0.2 
163 VAL 163 A 163 A ? TYR 208 A 208 A ? -2.3 GLY 161 A 161 A ? -0.3 TYR 208 A 208 A ? -3.0 ALA 165 A 165 A ? -0.4 
164 CYS 164 A 164 A ? PHE 145 A 145 A ? -0.4 MET 162 A 162 A ? -0.3 PHE 145 A 145 A ? -2.4 GLY 166 A 166 A ? -0.3 
165 ALA 165 A 165 A ? GLY 206 A 206 A ? -2.0 VAL 163 A 163 A ? -0.4 GLY 206 A 206 A ? -1.7 SER 167 A 167 A ? -0.3 
166 GLY 166 A 166 A ? LYS 143 A 143 A ? -1.9 CYS 164 A 164 A ? -0.3 LYS 143 A 143 A ? -3.0 SER 168 A 168 A ? -0.3 
167 SER 167 A 167 A ? ALA 171 A 171 A ? -0.8 ALA 165 A 165 A ? -0.3 GLY 170 A 170 A ? -1.8 VAL 142 A 142 A ? -0.1 
168 SER 168 A 168 A ? GLY 166 A 166 A ? -0.3 LYS 169 A 169 A ? -0.2 SER 202 A 202 A ? -0.1 SER 167 A 167 A ? -0.1 
169 LYS 169 A 169 A ? LEU 3   A 3   A ? -0.1 ARG 201 A 201 A ? -0.1 SER 168 A 168 A ? -0.2 ARG 201 A 201 A ? -0.0 
170 GLY 170 A 170 A ? SER 167 A 167 A ? -1.8 ALA 171 A 171 A ? -0.3 ASP 172 A 172 A ? -0.4 SER 168 A 168 A ? -0.1 
171 ALA 171 A 171 A ? GLY 4   A 4   A ? -0.2 GLU 141 A 141 A ? -0.1 SER 167 A 167 A ? -0.8 GLY 170 A 170 A ? -0.3 
172 ASP 172 A 172 A ? LEU 3   A 3   A ? -0.4 GLY 170 A 170 A ? -0.4 LEU 3   A 3   A ? -2.7 CYS 174 A 174 A ? -0.3 
173 THR 173 A 173 A ? ALA 171 A 171 A ? -0.3 VAL 2   A 2   A ? -0.2 GLY 200 A 200 A ? -0.2 GLN 175 A 175 A ? -0.2 
174 CYS 174 A 174 A ? LYS 1   A 1   A ? -0.4 ASP 172 A 172 A ? -0.3 ASP 177 A 177 A ? -2.2 SER 178 A 178 A ? -0.2 
175 GLN 175 A 175 A ? GLY 176 A 176 A ? -0.3 THR 173 A 173 A ? -0.2 THR 125 A 125 A ? -3.8 CYS 174 A 174 A ? -0.1 
176 GLY 176 A 176 A ? GLY 124 A 124 A ? -0.3 LEU 26  A 26  A ? -0.2 TRP 123 A 123 A ? -0.4 GLN 175 A 175 A ? -0.3 
177 ASP 177 A 177 A ? CYS 174 A 174 A ? -2.2 CYS 27  A 27  A ? -0.1 GLY 180 A 180 A ? -2.8 THR 192 A 192 A ? -0.3 
178 SER 178 A 178 A ? GLY 179 A 179 A ? -0.3 LEU 26  A 26  A ? -0.2 GLY 28  A 28  A ? -3.8 SER 193 A 193 A ? -0.2 
179 GLY 179 A 179 A ? THR 192 A 192 A ? -3.0 GLY 180 A 180 A ? -0.3 SER 178 A 178 A ? -0.3 ALA 17  A 17  A ? -0.1 
180 GLY 180 A 180 A ? ASP 177 A 177 A ? -2.8 GLY 28  A 28  A ? -0.1 THR 192 A 192 A ? -2.7 GLY 179 A 179 A ? -0.3 
181 PRO 181 A 181 A ? ?   ?   ? ?   ? ? ?    ?   ?   ? ?   ? ? ?    SER 121 A 121 A ? -1.1 VAL 183 A 183 A ? -0.5 
182 LEU 182 A 182 A ? GLY 190 A 190 A ? -2.1 GLY 180 A 180 A ? -0.2 GLN 189 A 189 A ? -3.0 GLY 190 A 190 A ? -1.5 
183 VAL 183 A 183 A ? THR 119 A 119 A ? -3.1 PRO 181 A 181 A ? -0.5 THR 119 A 119 A ? -3.1 ASP 185 A 185 A ? -0.4 
184 CYS 184 A 184 A ? ALA 187 A 187 A ? -2.4 LEU 182 A 182 A ? -0.5 ALA 187 A 187 A ? -1.9 CYS 118 A 118 A ? -0.2 
185 ASP 185 A 185 A ? LYS 117 A 117 A ? -0.5 VAL 183 A 183 A ? -0.4 CYS 184 A 184 A ? -0.1 LEU 188 A 188 A ? -0.1 
186 GLY 186 A 186 A ? ALA 187 A 187 A ? -0.2 VAL 183 A 183 A ? -0.1 SER 106 A 106 A ? -0.5 LEU 188 A 188 A ? -0.3 
187 ALA 187 A 187 A ? CYS 184 A 184 A ? -1.9 ILE 105 A 105 A ? -0.1 CYS 184 A 184 A ? -2.4 GLN 189 A 189 A ? -0.5 
188 LEU 188 A 188 A ? SER 106 A 106 A ? -3.0 GLY 186 A 186 A ? -0.3 ALA 108 A 108 A ? -2.2 VAL 183 A 183 A ? -0.2 
189 GLN 189 A 189 A ? LEU 182 A 182 A ? -3.0 ALA 187 A 187 A ? -0.5 ILE 211 A 211 A ? -1.6 CYS 212 A 212 A ? -0.5 
190 GLY 190 A 190 A ? LEU 182 A 182 A ? -1.5 ASN 210 A 210 A ? -0.2 LEU 182 A 182 A ? -2.1 THR 192 A 192 A ? -0.4 
191 ILE 191 A 191 A ? THR 209 A 209 A ? -1.1 GLN 189 A 189 A ? -0.3 THR 209 A 209 A ? -2.8 SER 193 A 193 A ? -0.2 
192 THR 192 A 192 A ? GLY 180 A 180 A ? -2.7 GLY 190 A 190 A ? -0.4 GLY 179 A 179 A ? -3.0 TYR 208 A 208 A ? -0.2 
193 SER 193 A 193 A ? VAL 207 A 207 A ? -2.3 TRP 194 A 194 A ? -0.4 GLY 195 A 195 A ? -0.3 TYR 208 A 208 A ? -0.2 
194 TRP 194 A 194 A ? VAL 207 A 207 A ? -1.7 SER 178 A 178 A ? -0.0 VAL 207 A 207 A ? -3.1 SER 193 A 193 A ? -0.4 
195 GLY 195 A 195 A ? SER 193 A 193 A ? -0.3 GLY 206 A 206 A ? -0.2 GLY 206 A 206 A ? -0.1 ASP 197 A 197 A ? -0.1 
196 SER 196 A 196 A ? PRO 205 A 205 A ? -0.3 LYS 204 A 204 A ? -0.3 ARG 201 A 201 A ? -0.1 GLY 200 A 200 A ? -0.1 
197 ASP 197 A 197 A ? GLY 195 A 195 A ? -0.1 CYS 199 A 199 A ? -0.1 CYS 199 A 199 A ? -0.1 CYS 174 A 174 A ? -0.0 
198 PRO 198 A 198 A ? ?   ?   ? ?   ? ? ?    ?   ?   ? ?   ? ? ?    ARG 201 A 201 A ? -0.4 SER 196 A 196 A ? -0.1 
199 CYS 199 A 199 A ? GLY 200 A 200 A ? -0.2 ASP 197 A 197 A ? -0.1 SER 128 A 128 A ? -0.1 CYS 174 A 174 A ? -0.1 
200 GLY 200 A 200 A ? ARG 201 A 201 A ? -0.3 LYS 204 A 204 A ? -0.3 SER 202 A 202 A ? -0.4 CYS 199 A 199 A ? -0.2 
201 ARG 201 A 201 A ? LYS 204 A 204 A ? -0.6 PRO 198 A 198 A ? -0.4 LYS 204 A 204 A ? -1.1 GLY 200 A 200 A ? -0.3 
202 SER 202 A 202 A ? GLY 200 A 200 A ? -0.4 ASP 203 A 203 A ? -0.2 ARG 201 A 201 A ? -0.1 LYS 169 A 169 A ? -0.1 
203 ASP 203 A 203 A ? LYS 204 A 204 A ? -0.2 ALA 153 A 153 A ? -0.0 SER 202 A 202 A ? -0.2 ARG 201 A 201 A ? -0.0 
204 LYS 204 A 204 A ? ARG 201 A 201 A ? -1.1 SER 196 A 196 A ? -0.1 ARG 201 A 201 A ? -0.6 SER 196 A 196 A ? -0.3 
205 PRO 205 A 205 A ? ?   ?   ? ?   ? ? ?    ?   ?   ? ?   ? ? ?    SER 196 A 196 A ? -0.3 GLY 166 A 166 A ? -0.2 
206 GLY 206 A 206 A ? ALA 165 A 165 A ? -1.7 GLY 195 A 195 A ? -0.1 ALA 165 A 165 A ? -2.0 TYR 208 A 208 A ? -0.4 
207 VAL 207 A 207 A ? TRP 194 A 194 A ? -3.1 CYS 164 A 164 A ? -0.2 SER 193 A 193 A ? -2.3 TRP 194 A 194 A ? -1.7 
208 TYR 208 A 208 A ? VAL 163 A 163 A ? -3.0 GLY 206 A 206 A ? -0.4 VAL 163 A 163 A ? -2.3 ASN 210 A 210 A ? -0.5 
209 THR 209 A 209 A ? ILE 191 A 191 A ? -2.8 VAL 207 A 207 A ? -0.3 ILE 191 A 191 A ? -1.1 ILE 211 A 211 A ? -0.9 
210 ASN 210 A 210 A ? GLY 161 A 161 A ? -3.0 TYR 208 A 208 A ? -0.5 ARG 213 A 213 A ? -1.5 TYR 214 A 214 A ? -0.3 
211 ILE 211 A 211 A ? GLN 189 A 189 A ? -1.6 THR 209 A 209 A ? -0.9 TYR 214 A 214 A ? -2.5 LEU 215 A 215 A ? -0.2 
212 CYS 212 A 212 A ? GLN 189 A 189 A ? -0.5 ARG 213 A 213 A ? -0.3 LEU 215 A 215 A ? -0.6 ILE 211 A 211 A ? -0.3 
213 ARG 213 A 213 A ? ASN 210 A 210 A ? -1.5 TYR 214 A 214 A ? -0.2 CYS 212 A 212 A ? -0.3 ILE 211 A 211 A ? -0.2 
214 TYR 214 A 214 A ? ILE 211 A 211 A ? -2.5 ASN 210 A 210 A ? -0.3 ILE 218 A 218 A ? -2.6 ARG 213 A 213 A ? -0.2 
215 LEU 215 A 215 A ? CYS 212 A 212 A ? -0.6 ILE 211 A 211 A ? -0.2 LYS 219 A 219 A ? -2.9 LYS 220 A 220 A ? -0.3 
216 ASP 216 A 216 A ? TRP 217 A 217 A ? -0.2 ILE 218 A 218 A ? -0.2 LYS 220 A 220 A ? -2.2 LEU 215 A 215 A ? -0.2 
217 TRP 217 A 217 A ? LYS 219 A 219 A ? -0.2 ILE 218 A 218 A ? -0.2 ILE 221 A 221 A ? -2.0 LEU 215 A 215 A ? -0.2 
218 ILE 218 A 218 A ? TYR 214 A 214 A ? -2.6 LYS 219 A 219 A ? -0.2 ILE 222 A 222 A ? -2.6 GLY 223 A 223 A ? -0.2 
219 LYS 219 A 219 A ? LEU 215 A 215 A ? -2.9 LYS 220 A 220 A ? -0.2 GLY 223 A 223 A ? -3.0 SER 224 A 224 A ? -0.3 
220 LYS 220 A 220 A ? ASP 216 A 216 A ? -2.2 LEU 215 A 215 A ? -0.3 SER 224 A 224 A ? -1.3 LYS 219 A 219 A ? -0.2 
221 ILE 221 A 221 A ? TRP 217 A 217 A ? -2.0 GLY 223 A 223 A ? -0.2 LYS 225 A 225 A ? -0.3 LYS 219 A 219 A ? -0.2 
222 ILE 222 A 222 A ? ILE 218 A 218 A ? -2.6 GLY 223 A 223 A ? -0.2 LYS 225 A 225 A ? -0.5 LYS 220 A 220 A ? -0.2 
223 GLY 223 A 223 A ? LYS 219 A 219 A ? -3.0 ILE 218 A 218 A ? -0.2 ILE 222 A 222 A ? -0.2 ILE 221 A 221 A ? -0.2 
224 SER 224 A 224 A ? LYS 220 A 220 A ? -1.3 LYS 219 A 219 A ? -0.3 GLY 223 A 223 A ? -0.2 ILE 222 A 222 A ? -0.2 
225 LYS 225 A 225 A ? ILE 222 A 222 A ? -0.5 ILE 221 A 221 A ? -0.3 GLY 223 A 223 A ? -0.2 ILE 222 A 222 A ? -0.1 
# 
loop_
_dssp_statistics_histogram.entry_id 
_dssp_statistics_histogram.type 
_dssp_statistics_histogram.1 
_dssp_statistics_histogram.2 
_dssp_statistics_histogram.3 
_dssp_statistics_histogram.4 
_dssp_statistics_histogram.5 
_dssp_statistics_histogram.6 
_dssp_statistics_histogram.7 
_dssp_statistics_histogram.8 
_dssp_statistics_histogram.9 
_dssp_statistics_histogram.10 
_dssp_statistics_histogram.11 
_dssp_statistics_histogram.12 
_dssp_statistics_histogram.13 
_dssp_statistics_histogram.14 
_dssp_statistics_histogram.15 
_dssp_statistics_histogram.16 
_dssp_statistics_histogram.17 
_dssp_statistics_histogram.18 
_dssp_statistics_histogram.19 
_dssp_statistics_histogram.20 
_dssp_statistics_histogram.21 
_dssp_statistics_histogram.22 
_dssp_statistics_histogram.23 
_dssp_statistics_histogram.24 
_dssp_statistics_histogram.25 
_dssp_statistics_histogram.26 
_dssp_statistics_histogram.27 
_dssp_statistics_histogram.28 
_dssp_statistics_histogram.29 
_dssp_statistics_histogram.30 
Hosa_KLK8 residues_per_alpha_helix        0 0 0 0 0 0 1 0 1 0 0 0 0 0 0 0 0 0 0 0 0 0 0 0 0 0 0 0 0 0 
Hosa_KLK8 parallel_bridges_per_ladder     1 0 0 0 0 0 0 0 0 0 0 0 0 0 0 0 0 0 0 0 0 0 0 0 0 0 0 0 0 0 
Hosa_KLK8 antiparallel_bridges_per_ladder 2 3 1 6 1 2 0 0 0 0 0 0 0 0 0 0 0 0 0 0 0 0 0 0 0 0 0 0 0 0 
Hosa_KLK8 ladders_per_sheet               0 0 0 0 0 1 0 1 0 0 0 0 0 0 0 0 0 0 0 0 0 0 0 0 0 0 0 0 0 0 
# 
loop_
_dssp_statistics_hbond.entry_id 
_dssp_statistics_hbond.type 
_dssp_statistics_hbond.count 
_dssp_statistics_hbond.count_per_100 
Hosa_KLK8 O(I)-->H-N(J)          133 59.1 
Hosa_KLK8 'PARALLEL BRIDGES'     2   0.9  
Hosa_KLK8 'ANTIPARALLEL BRIDGES' 70  31.1 
Hosa_KLK8 O(I)-->H-N(I-5)        1   0.4  
Hosa_KLK8 O(I)-->H-N(I-4)        2   0.9  
Hosa_KLK8 O(I)-->H-N(I-3)        6   2.7  
Hosa_KLK8 O(I)-->H-N(I-2)        0   0.0  
Hosa_KLK8 O(I)-->H-N(I-1)        0   0.0  
Hosa_KLK8 O(I)-->H-N(I+0)        0   0.0  
Hosa_KLK8 O(I)-->H-N(I+1)        0   0.0  
Hosa_KLK8 O(I)-->H-N(I+2)        15  6.7  
Hosa_KLK8 O(I)-->H-N(I+3)        21  9.3  
Hosa_KLK8 O(I)-->H-N(I+4)        14  6.2  
Hosa_KLK8 O(I)-->H-N(I+5)        0   0.0  
# 
_dssp_statistics.entry_id                       Hosa_KLK8 
_dssp_statistics.nr_of_residues                 225 
_dssp_statistics.nr_of_chains                   1 
_dssp_statistics.nr_of_ss_bridges_total         0 
_dssp_statistics.nr_of_ss_bridges_intra_chain   0 
_dssp_statistics.nr_of_ss_bridges_inter_chain   0 
# 
loop_
_chem_comp.id 
_chem_comp.type 
_chem_comp.mon_nstd_flag 
_chem_comp.name 
_chem_comp.formula 
_chem_comp.formula_weight 
ALA 'L-PEPTIDE LINKING' y ALANINE         'C3 H7 N O2'     89.093 
ARG 'L-PEPTIDE LINKING' y ARGININE        'C6 H15 N4 O2'  175.209 
ASN 'L-PEPTIDE LINKING' y ASPARAGINE      'C4 H8 N2 O3'   132.118 
ASP 'L-PEPTIDE LINKING' y 'ASPARTIC ACID' 'C4 H7 N O4'    133.103 
CYS 'L-PEPTIDE LINKING' y CYSTEINE        'C3 H7 N O2 S'  121.158 
GLN 'L-PEPTIDE LINKING' y GLUTAMINE       'C5 H10 N2 O3'  146.144 
GLU 'L-PEPTIDE LINKING' y 'GLUTAMIC ACID' 'C5 H9 N O4'    147.129 
GLY 'PEPTIDE LINKING'   y GLYCINE         'C2 H5 N O2'     75.067 
HIS 'L-PEPTIDE LINKING' y HISTIDINE       'C6 H10 N3 O2'  156.162 
ILE 'L-PEPTIDE LINKING' y ISOLEUCINE      'C6 H13 N O2'   131.173 
LEU 'L-PEPTIDE LINKING' y LEUCINE         'C6 H13 N O2'   131.173 
LYS 'L-PEPTIDE LINKING' y LYSINE          'C6 H15 N2 O2'  147.195 
MET 'L-PEPTIDE LINKING' y METHIONINE      'C5 H11 N O2 S' 149.211 
PHE 'L-PEPTIDE LINKING' y PHENYLALANINE   'C9 H11 N O2'   165.189 
PRO 'L-PEPTIDE LINKING' y PROLINE         'C5 H9 N O2'     115.13 
SER 'L-PEPTIDE LINKING' y SERINE          'C3 H7 N O3'    105.093 
THR 'L-PEPTIDE LINKING' y THREONINE       'C4 H9 N O3'    119.119 
TRP 'L-PEPTIDE LINKING' y TRYPTOPHAN      'C11 H12 N2 O2' 204.225 
TYR 'L-PEPTIDE LINKING' y TYROSINE        'C9 H11 N O3'   181.189 
VAL 'L-PEPTIDE LINKING' y VALINE          'C5 H11 N O2'   117.146 
# 
loop_
_atom_type.symbol 
N 
C 
O 
S 
# 
loop_
_entity_poly_seq.entity_id 
_entity_poly_seq.num 
_entity_poly_seq.mon_id 
_entity_poly_seq.hetero 
1   1 LYS n 
1   2 VAL n 
1   3 LEU n 
1   4 GLY n 
1   5 GLY n 
1   6 HIS n 
1   7 GLU n 
1   8 CYS n 
1   9 GLN n 
1  10 PRO n 
1  11 HIS n 
1  12 SER n 
1  13 GLN n 
1  14 PRO n 
1  15 TRP n 
1  16 GLN n 
1  17 ALA n 
1  18 ALA n 
1  19 LEU n 
1  20 PHE n 
1  21 GLN n 
1  22 GLY n 
1  23 GLN n 
1  24 GLN n 
1  25 LEU n 
1  26 LEU n 
1  27 CYS n 
1  28 GLY n 
1  29 GLY n 
1  30 VAL n 
1  31 LEU n 
1  32 VAL n 
1  33 GLY n 
1  34 GLY n 
1  35 ASN n 
1  36 TRP n 
1  37 VAL n 
1  38 LEU n 
1  39 THR n 
1  40 ALA n 
1  41 ALA n 
1  42 HIS n 
1  43 CYS n 
1  44 LYS n 
1  45 LYS n 
1  46 PRO n 
1  47 LYS n 
1  48 TYR n 
1  49 THR n 
1  50 VAL n 
1  51 ARG n 
1  52 LEU n 
1  53 GLY n 
1  54 ASP n 
1  55 HIS n 
1  56 SER n 
1  57 LEU n 
1  58 GLN n 
1  59 ASN n 
1  60 LYS n 
1  61 ASP n 
1  62 GLY n 
1  63 PRO n 
1  64 GLU n 
1  65 GLN n 
1  66 GLU n 
1  67 ILE n 
1  68 PRO n 
1  69 VAL n 
1  70 VAL n 
1  71 GLN n 
1  72 SER n 
1  73 ILE n 
1  74 PRO n 
1  75 HIS n 
1  76 PRO n 
1  77 CYS n 
1  78 TYR n 
1  79 ASN n 
1  80 VAL n 
1  81 GLU n 
1  82 ASP n 
1  83 HIS n 
1  84 ASN n 
1  85 HIS n 
1  86 ASP n 
1  87 LEU n 
1  88 MET n 
1  89 LEU n 
1  90 LEU n 
1  91 GLN n 
1  92 LEU n 
1  93 ARG n 
1  94 ASP n 
1  95 GLN n 
1  96 ALA n 
1  97 SER n 
1  98 LEU n 
1  99 GLY n 
1 100 SER n 
1 101 LYS n 
1 102 VAL n 
1 103 LYS n 
1 104 PRO n 
1 105 ILE n 
1 106 SER n 
1 107 LEU n 
1 108 ALA n 
1 109 ASP n 
1 110 HIS n 
1 111 CYS n 
1 112 THR n 
1 113 GLN n 
1 114 PRO n 
1 115 GLY n 
1 116 GLN n 
1 117 LYS n 
1 118 CYS n 
1 119 THR n 
1 120 VAL n 
1 121 SER n 
1 122 GLY n 
1 123 TRP n 
1 124 GLY n 
1 125 THR n 
1 126 VAL n 
1 127 THR n 
1 128 SER n 
1 129 PRO n 
1 130 ARG n 
1 131 GLU n 
1 132 ASN n 
1 133 PHE n 
1 134 PRO n 
1 135 ASP n 
1 136 THR n 
1 137 LEU n 
1 138 ASN n 
1 139 CYS n 
1 140 ALA n 
1 141 GLU n 
1 142 VAL n 
1 143 LYS n 
1 144 ILE n 
1 145 PHE n 
1 146 PRO n 
1 147 GLN n 
1 148 LYS n 
1 149 LYS n 
1 150 CYS n 
1 151 GLU n 
1 152 ASP n 
1 153 ALA n 
1 154 TYR n 
1 155 PRO n 
1 156 GLY n 
1 157 GLN n 
1 158 ILE n 
1 159 THR n 
1 160 ASP n 
1 161 GLY n 
1 162 MET n 
1 163 VAL n 
1 164 CYS n 
1 165 ALA n 
1 166 GLY n 
1 167 SER n 
1 168 SER n 
1 169 LYS n 
1 170 GLY n 
1 171 ALA n 
1 172 ASP n 
1 173 THR n 
1 174 CYS n 
1 175 GLN n 
1 176 GLY n 
1 177 ASP n 
1 178 SER n 
1 179 GLY n 
1 180 GLY n 
1 181 PRO n 
1 182 LEU n 
1 183 VAL n 
1 184 CYS n 
1 185 ASP n 
1 186 GLY n 
1 187 ALA n 
1 188 LEU n 
1 189 GLN n 
1 190 GLY n 
1 191 ILE n 
1 192 THR n 
1 193 SER n 
1 194 TRP n 
1 195 GLY n 
1 196 SER n 
1 197 ASP n 
1 198 PRO n 
1 199 CYS n 
1 200 GLY n 
1 201 ARG n 
1 202 SER n 
1 203 ASP n 
1 204 LYS n 
1 205 PRO n 
1 206 GLY n 
1 207 VAL n 
1 208 TYR n 
1 209 THR n 
1 210 ASN n 
1 211 ILE n 
1 212 CYS n 
1 213 ARG n 
1 214 TYR n 
1 215 LEU n 
1 216 ASP n 
1 217 TRP n 
1 218 ILE n 
1 219 LYS n 
1 220 LYS n 
1 221 ILE n 
1 222 ILE n 
1 223 GLY n 
1 224 SER n 
1 225 LYS n 
# 
loop_
_pdbx_poly_seq_scheme.asym_id 
_pdbx_poly_seq_scheme.entity_id 
_pdbx_poly_seq_scheme.seq_id 
_pdbx_poly_seq_scheme.mon_id 
_pdbx_poly_seq_scheme.ndb_seq_num 
_pdbx_poly_seq_scheme.pdb_seq_num 
_pdbx_poly_seq_scheme.auth_seq_num 
_pdbx_poly_seq_scheme.pdb_mon_id 
_pdbx_poly_seq_scheme.auth_mon_id 
_pdbx_poly_seq_scheme.pdb_strand_id 
_pdbx_poly_seq_scheme.pdb_ins_code 
_pdbx_poly_seq_scheme.hetero 
A 1   1 LYS   1 1   1   LYS LYS A ? n 
A 1   2 VAL   2 2   2   VAL VAL A ? n 
A 1   3 LEU   3 3   3   LEU LEU A ? n 
A 1   4 GLY   4 4   4   GLY GLY A ? n 
A 1   5 GLY   5 5   5   GLY GLY A ? n 
A 1   6 HIS   6 6   6   HIS HIS A ? n 
A 1   7 GLU   7 7   7   GLU GLU A ? n 
A 1   8 CYS   8 8   8   CYS CYS A ? n 
A 1   9 GLN   9 9   9   GLN GLN A ? n 
A 1  10 PRO  10 10  10  PRO PRO A ? n 
A 1  11 HIS  11 11  11  HIS HIS A ? n 
A 1  12 SER  12 12  12  SER SER A ? n 
A 1  13 GLN  13 13  13  GLN GLN A ? n 
A 1  14 PRO  14 14  14  PRO PRO A ? n 
A 1  15 TRP  15 15  15  TRP TRP A ? n 
A 1  16 GLN  16 16  16  GLN GLN A ? n 
A 1  17 ALA  17 17  17  ALA ALA A ? n 
A 1  18 ALA  18 18  18  ALA ALA A ? n 
A 1  19 LEU  19 19  19  LEU LEU A ? n 
A 1  20 PHE  20 20  20  PHE PHE A ? n 
A 1  21 GLN  21 21  21  GLN GLN A ? n 
A 1  22 GLY  22 22  22  GLY GLY A ? n 
A 1  23 GLN  23 23  23  GLN GLN A ? n 
A 1  24 GLN  24 24  24  GLN GLN A ? n 
A 1  25 LEU  25 25  25  LEU LEU A ? n 
A 1  26 LEU  26 26  26  LEU LEU A ? n 
A 1  27 CYS  27 27  27  CYS CYS A ? n 
A 1  28 GLY  28 28  28  GLY GLY A ? n 
A 1  29 GLY  29 29  29  GLY GLY A ? n 
A 1  30 VAL  30 30  30  VAL VAL A ? n 
A 1  31 LEU  31 31  31  LEU LEU A ? n 
A 1  32 VAL  32 32  32  VAL VAL A ? n 
A 1  33 GLY  33 33  33  GLY GLY A ? n 
A 1  34 GLY  34 34  34  GLY GLY A ? n 
A 1  35 ASN  35 35  35  ASN ASN A ? n 
A 1  36 TRP  36 36  36  TRP TRP A ? n 
A 1  37 VAL  37 37  37  VAL VAL A ? n 
A 1  38 LEU  38 38  38  LEU LEU A ? n 
A 1  39 THR  39 39  39  THR THR A ? n 
A 1  40 ALA  40 40  40  ALA ALA A ? n 
A 1  41 ALA  41 41  41  ALA ALA A ? n 
A 1  42 HIS  42 42  42  HIS HIS A ? n 
A 1  43 CYS  43 43  43  CYS CYS A ? n 
A 1  44 LYS  44 44  44  LYS LYS A ? n 
A 1  45 LYS  45 45  45  LYS LYS A ? n 
A 1  46 PRO  46 46  46  PRO PRO A ? n 
A 1  47 LYS  47 47  47  LYS LYS A ? n 
A 1  48 TYR  48 48  48  TYR TYR A ? n 
A 1  49 THR  49 49  49  THR THR A ? n 
A 1  50 VAL  50 50  50  VAL VAL A ? n 
A 1  51 ARG  51 51  51  ARG ARG A ? n 
A 1  52 LEU  52 52  52  LEU LEU A ? n 
A 1  53 GLY  53 53  53  GLY GLY A ? n 
A 1  54 ASP  54 54  54  ASP ASP A ? n 
A 1  55 HIS  55 55  55  HIS HIS A ? n 
A 1  56 SER  56 56  56  SER SER A ? n 
A 1  57 LEU  57 57  57  LEU LEU A ? n 
A 1  58 GLN  58 58  58  GLN GLN A ? n 
A 1  59 ASN  59 59  59  ASN ASN A ? n 
A 1  60 LYS  60 60  60  LYS LYS A ? n 
A 1  61 ASP  61 61  61  ASP ASP A ? n 
A 1  62 GLY  62 62  62  GLY GLY A ? n 
A 1  63 PRO  63 63  63  PRO PRO A ? n 
A 1  64 GLU  64 64  64  GLU GLU A ? n 
A 1  65 GLN  65 65  65  GLN GLN A ? n 
A 1  66 GLU  66 66  66  GLU GLU A ? n 
A 1  67 ILE  67 67  67  ILE ILE A ? n 
A 1  68 PRO  68 68  68  PRO PRO A ? n 
A 1  69 VAL  69 69  69  VAL VAL A ? n 
A 1  70 VAL  70 70  70  VAL VAL A ? n 
A 1  71 GLN  71 71  71  GLN GLN A ? n 
A 1  72 SER  72 72  72  SER SER A ? n 
A 1  73 ILE  73 73  73  ILE ILE A ? n 
A 1  74 PRO  74 74  74  PRO PRO A ? n 
A 1  75 HIS  75 75  75  HIS HIS A ? n 
A 1  76 PRO  76 76  76  PRO PRO A ? n 
A 1  77 CYS  77 77  77  CYS CYS A ? n 
A 1  78 TYR  78 78  78  TYR TYR A ? n 
A 1  79 ASN  79 79  79  ASN ASN A ? n 
A 1  80 VAL  80 80  80  VAL VAL A ? n 
A 1  81 GLU  81 81  81  GLU GLU A ? n 
A 1  82 ASP  82 82  82  ASP ASP A ? n 
A 1  83 HIS  83 83  83  HIS HIS A ? n 
A 1  84 ASN  84 84  84  ASN ASN A ? n 
A 1  85 HIS  85 85  85  HIS HIS A ? n 
A 1  86 ASP  86 86  86  ASP ASP A ? n 
A 1  87 LEU  87 87  87  LEU LEU A ? n 
A 1  88 MET  88 88  88  MET MET A ? n 
A 1  89 LEU  89 89  89  LEU LEU A ? n 
A 1  90 LEU  90 90  90  LEU LEU A ? n 
A 1  91 GLN  91 91  91  GLN GLN A ? n 
A 1  92 LEU  92 92  92  LEU LEU A ? n 
A 1  93 ARG  93 93  93  ARG ARG A ? n 
A 1  94 ASP  94 94  94  ASP ASP A ? n 
A 1  95 GLN  95 95  95  GLN GLN A ? n 
A 1  96 ALA  96 96  96  ALA ALA A ? n 
A 1  97 SER  97 97  97  SER SER A ? n 
A 1  98 LEU  98 98  98  LEU LEU A ? n 
A 1  99 GLY  99 99  99  GLY GLY A ? n 
A 1 100 SER 100 100 100 SER SER A ? n 
A 1 101 LYS 101 101 101 LYS LYS A ? n 
A 1 102 VAL 102 102 102 VAL VAL A ? n 
A 1 103 LYS 103 103 103 LYS LYS A ? n 
A 1 104 PRO 104 104 104 PRO PRO A ? n 
A 1 105 ILE 105 105 105 ILE ILE A ? n 
A 1 106 SER 106 106 106 SER SER A ? n 
A 1 107 LEU 107 107 107 LEU LEU A ? n 
A 1 108 ALA 108 108 108 ALA ALA A ? n 
A 1 109 ASP 109 109 109 ASP ASP A ? n 
A 1 110 HIS 110 110 110 HIS HIS A ? n 
A 1 111 CYS 111 111 111 CYS CYS A ? n 
A 1 112 THR 112 112 112 THR THR A ? n 
A 1 113 GLN 113 113 113 GLN GLN A ? n 
A 1 114 PRO 114 114 114 PRO PRO A ? n 
A 1 115 GLY 115 115 115 GLY GLY A ? n 
A 1 116 GLN 116 116 116 GLN GLN A ? n 
A 1 117 LYS 117 117 117 LYS LYS A ? n 
A 1 118 CYS 118 118 118 CYS CYS A ? n 
A 1 119 THR 119 119 119 THR THR A ? n 
A 1 120 VAL 120 120 120 VAL VAL A ? n 
A 1 121 SER 121 121 121 SER SER A ? n 
A 1 122 GLY 122 122 122 GLY GLY A ? n 
A 1 123 TRP 123 123 123 TRP TRP A ? n 
A 1 124 GLY 124 124 124 GLY GLY A ? n 
A 1 125 THR 125 125 125 THR THR A ? n 
A 1 126 VAL 126 126 126 VAL VAL A ? n 
A 1 127 THR 127 127 127 THR THR A ? n 
A 1 128 SER 128 128 128 SER SER A ? n 
A 1 129 PRO 129 129 129 PRO PRO A ? n 
A 1 130 ARG 130 130 130 ARG ARG A ? n 
A 1 131 GLU 131 131 131 GLU GLU A ? n 
A 1 132 ASN 132 132 132 ASN ASN A ? n 
A 1 133 PHE 133 133 133 PHE PHE A ? n 
A 1 134 PRO 134 134 134 PRO PRO A ? n 
A 1 135 ASP 135 135 135 ASP ASP A ? n 
A 1 136 THR 136 136 136 THR THR A ? n 
A 1 137 LEU 137 137 137 LEU LEU A ? n 
A 1 138 ASN 138 138 138 ASN ASN A ? n 
A 1 139 CYS 139 139 139 CYS CYS A ? n 
A 1 140 ALA 140 140 140 ALA ALA A ? n 
A 1 141 GLU 141 141 141 GLU GLU A ? n 
A 1 142 VAL 142 142 142 VAL VAL A ? n 
A 1 143 LYS 143 143 143 LYS LYS A ? n 
A 1 144 ILE 144 144 144 ILE ILE A ? n 
A 1 145 PHE 145 145 145 PHE PHE A ? n 
A 1 146 PRO 146 146 146 PRO PRO A ? n 
A 1 147 GLN 147 147 147 GLN GLN A ? n 
A 1 148 LYS 148 148 148 LYS LYS A ? n 
A 1 149 LYS 149 149 149 LYS LYS A ? n 
A 1 150 CYS 150 150 150 CYS CYS A ? n 
A 1 151 GLU 151 151 151 GLU GLU A ? n 
A 1 152 ASP 152 152 152 ASP ASP A ? n 
A 1 153 ALA 153 153 153 ALA ALA A ? n 
A 1 154 TYR 154 154 154 TYR TYR A ? n 
A 1 155 PRO 155 155 155 PRO PRO A ? n 
A 1 156 GLY 156 156 156 GLY GLY A ? n 
A 1 157 GLN 157 157 157 GLN GLN A ? n 
A 1 158 ILE 158 158 158 ILE ILE A ? n 
A 1 159 THR 159 159 159 THR THR A ? n 
A 1 160 ASP 160 160 160 ASP ASP A ? n 
A 1 161 GLY 161 161 161 GLY GLY A ? n 
A 1 162 MET 162 162 162 MET MET A ? n 
A 1 163 VAL 163 163 163 VAL VAL A ? n 
A 1 164 CYS 164 164 164 CYS CYS A ? n 
A 1 165 ALA 165 165 165 ALA ALA A ? n 
A 1 166 GLY 166 166 166 GLY GLY A ? n 
A 1 167 SER 167 167 167 SER SER A ? n 
A 1 168 SER 168 168 168 SER SER A ? n 
A 1 169 LYS 169 169 169 LYS LYS A ? n 
A 1 170 GLY 170 170 170 GLY GLY A ? n 
A 1 171 ALA 171 171 171 ALA ALA A ? n 
A 1 172 ASP 172 172 172 ASP ASP A ? n 
A 1 173 THR 173 173 173 THR THR A ? n 
A 1 174 CYS 174 174 174 CYS CYS A ? n 
A 1 175 GLN 175 175 175 GLN GLN A ? n 
A 1 176 GLY 176 176 176 GLY GLY A ? n 
A 1 177 ASP 177 177 177 ASP ASP A ? n 
A 1 178 SER 178 178 178 SER SER A ? n 
A 1 179 GLY 179 179 179 GLY GLY A ? n 
A 1 180 GLY 180 180 180 GLY GLY A ? n 
A 1 181 PRO 181 181 181 PRO PRO A ? n 
A 1 182 LEU 182 182 182 LEU LEU A ? n 
A 1 183 VAL 183 183 183 VAL VAL A ? n 
A 1 184 CYS 184 184 184 CYS CYS A ? n 
A 1 185 ASP 185 185 185 ASP ASP A ? n 
A 1 186 GLY 186 186 186 GLY GLY A ? n 
A 1 187 ALA 187 187 187 ALA ALA A ? n 
A 1 188 LEU 188 188 188 LEU LEU A ? n 
A 1 189 GLN 189 189 189 GLN GLN A ? n 
A 1 190 GLY 190 190 190 GLY GLY A ? n 
A 1 191 ILE 191 191 191 ILE ILE A ? n 
A 1 192 THR 192 192 192 THR THR A ? n 
A 1 193 SER 193 193 193 SER SER A ? n 
A 1 194 TRP 194 194 194 TRP TRP A ? n 
A 1 195 GLY 195 195 195 GLY GLY A ? n 
A 1 196 SER 196 196 196 SER SER A ? n 
A 1 197 ASP 197 197 197 ASP ASP A ? n 
A 1 198 PRO 198 198 198 PRO PRO A ? n 
A 1 199 CYS 199 199 199 CYS CYS A ? n 
A 1 200 GLY 200 200 200 GLY GLY A ? n 
A 1 201 ARG 201 201 201 ARG ARG A ? n 
A 1 202 SER 202 202 202 SER SER A ? n 
A 1 203 ASP 203 203 203 ASP ASP A ? n 
A 1 204 LYS 204 204 204 LYS LYS A ? n 
A 1 205 PRO 205 205 205 PRO PRO A ? n 
A 1 206 GLY 206 206 206 GLY GLY A ? n 
A 1 207 VAL 207 207 207 VAL VAL A ? n 
A 1 208 TYR 208 208 208 TYR TYR A ? n 
A 1 209 THR 209 209 209 THR THR A ? n 
A 1 210 ASN 210 210 210 ASN ASN A ? n 
A 1 211 ILE 211 211 211 ILE ILE A ? n 
A 1 212 CYS 212 212 212 CYS CYS A ? n 
A 1 213 ARG 213 213 213 ARG ARG A ? n 
A 1 214 TYR 214 214 214 TYR TYR A ? n 
A 1 215 LEU 215 215 215 LEU LEU A ? n 
A 1 216 ASP 216 216 216 ASP ASP A ? n 
A 1 217 TRP 217 217 217 TRP TRP A ? n 
A 1 218 ILE 218 218 218 ILE ILE A ? n 
A 1 219 LYS 219 219 219 LYS LYS A ? n 
A 1 220 LYS 220 220 220 LYS LYS A ? n 
A 1 221 ILE 221 221 221 ILE ILE A ? n 
A 1 222 ILE 222 222 222 ILE ILE A ? n 
A 1 223 GLY 223 223 223 GLY GLY A ? n 
A 1 224 SER 224 224 224 SER SER A ? n 
A 1 225 LYS 225 225 225 LYS LYS A ? n 
# 
loop_
_atom_site.group_PDB 
_atom_site.id 
_atom_site.type_symbol 
_atom_site.label_atom_id 
_atom_site.label_alt_id 
_atom_site.label_comp_id 
_atom_site.label_asym_id 
_atom_site.label_entity_id 
_atom_site.label_seq_id 
_atom_site.pdbx_PDB_ins_code 
_atom_site.Cartn_x 
_atom_site.Cartn_y 
_atom_site.Cartn_z 
_atom_site.occupancy 
_atom_site.B_iso_or_equiv 
_atom_site.pdbx_formal_charge 
_atom_site.auth_seq_id 
_atom_site.auth_comp_id 
_atom_site.auth_asym_id 
_atom_site.auth_atom_id 
_atom_site.pdbx_PDB_model_num 
ATOM 1    N N   ? LYS A 1   1 ?  -6.123  -7.814  -9.897 1.000 38.410 ? 1   LYS A N   1 
ATOM 2    C CA  ? LYS A 1   1 ?  -5.232  -8.964 -10.012 1.000 38.410 ? 1   LYS A CA  1 
ATOM 3    C C   ? LYS A 1   1 ?  -3.777  -8.522 -10.140 1.000 38.410 ? 1   LYS A C   1 
ATOM 4    C CB  ? LYS A 1   1 ?  -5.623  -9.829 -11.211 1.000 38.410 ? 1   LYS A CB  1 
ATOM 5    O O   ? LYS A 1   1 ?  -3.481  -7.529 -10.807 1.000 38.410 ? 1   LYS A O   1 
ATOM 6    C CG  ? LYS A 1   1 ?  -4.931 -11.184 -11.250 1.000 38.410 ? 1   LYS A CG  1 
ATOM 7    C CD  ? LYS A 1   1 ?  -5.449 -12.044 -12.395 1.000 38.410 ? 1   LYS A CD  1 
ATOM 8    C CE  ? LYS A 1   1 ?  -4.733 -13.387 -12.455 1.000 38.410 ? 1   LYS A CE  1 
ATOM 9    N NZ  ? LYS A 1   1 ?  -5.255 -14.243 -13.562 1.000 38.410 ? 1   LYS A NZ  1 
ATOM 10   N N   ? VAL A 1   2 ?  -2.885  -9.109  -9.384 1.000 52.900 ? 2   VAL A N   1 
ATOM 11   C CA  ? VAL A 1   2 ?  -1.460  -9.193  -9.684 1.000 52.900 ? 2   VAL A CA  1 
ATOM 12   C C   ? VAL A 1   2 ?  -1.243 -10.058 -10.923 1.000 52.900 ? 2   VAL A C   1 
ATOM 13   C CB  ? VAL A 1   2 ?  -0.661  -9.763  -8.490 1.000 52.900 ? 2   VAL A CB  1 
ATOM 14   O O   ? VAL A 1   2 ?  -1.648 -11.223 -10.954 1.000 52.900 ? 2   VAL A O   1 
ATOM 15   C CG1 ? VAL A 1   2 ?   0.824  -9.864  -8.832 1.000 52.900 ? 2   VAL A CG1 1 
ATOM 16   C CG2 ? VAL A 1   2 ?  -0.869  -8.897  -7.248 1.000 52.900 ? 2   VAL A CG2 1 
ATOM 17   N N   ? LEU A 1   3 ?  -1.185  -9.476 -12.098 1.000 56.820 ? 3   LEU A N   1 
ATOM 18   C CA  ? LEU A 1   3 ?  -0.918 -10.241 -13.311 1.000 56.820 ? 3   LEU A CA  1 
ATOM 19   C C   ? LEU A 1   3 ?   0.104 -11.342 -13.046 1.000 56.820 ? 3   LEU A C   1 
ATOM 20   C CB  ? LEU A 1   3 ?  -0.415  -9.320 -14.426 1.000 56.820 ? 3   LEU A CB  1 
ATOM 21   O O   ? LEU A 1   3 ?   1.173 -11.081 -12.490 1.000 56.820 ? 3   LEU A O   1 
ATOM 22   C CG  ? LEU A 1   3 ?  -1.444  -8.363 -15.030 1.000 56.820 ? 3   LEU A CG  1 
ATOM 23   C CD1 ? LEU A 1   3 ?  -0.765  -7.393 -15.991 1.000 56.820 ? 3   LEU A CD1 1 
ATOM 24   C CD2 ? LEU A 1   3 ?  -2.547  -9.141 -15.738 1.000 56.820 ? 3   LEU A CD2 1 
ATOM 25   N N   ? GLY A 1   4 ?  -0.468 -12.689 -13.295 1.000 61.530 ? 4   GLY A N   1 
ATOM 26   C CA  ? GLY A 1   4 ?   0.403 -13.825 -13.040 1.000 61.530 ? 4   GLY A CA  1 
ATOM 27   C C   ? GLY A 1   4 ?   0.384 -14.279 -11.592 1.000 61.530 ? 4   GLY A C   1 
ATOM 28   O O   ? GLY A 1   4 ?   1.275 -15.009 -11.153 1.000 61.530 ? 4   GLY A O   1 
ATOM 29   N N   ? GLY A 1   5 ?  -0.591 -13.684 -10.747 1.000 70.180 ? 5   GLY A N   1 
ATOM 30   C CA  ? GLY A 1   5 ?  -0.755 -14.002  -9.337 1.000 70.180 ? 5   GLY A CA  1 
ATOM 31   C C   ? GLY A 1   5 ?  -1.720 -15.147  -9.093 1.000 70.180 ? 5   GLY A C   1 
ATOM 32   O O   ? GLY A 1   5 ?  -2.290 -15.698 -10.037 1.000 70.180 ? 5   GLY A O   1 
ATOM 33   N N   ? HIS A 1   6 ?  -1.735 -15.786  -8.068 1.000 84.280 ? 6   HIS A N   1 
ATOM 34   C CA  ? HIS A 1   6 ?  -2.589 -16.867  -7.588 1.000 84.280 ? 6   HIS A CA  1 
ATOM 35   C C   ? HIS A 1   6 ?  -3.357 -16.449  -6.338 1.000 84.280 ? 6   HIS A C   1 
ATOM 36   C CB  ? HIS A 1   6 ?  -1.757 -18.118  -7.299 1.000 84.280 ? 6   HIS A CB  1 
ATOM 37   O O   ? HIS A 1   6 ?  -3.009 -15.457  -5.694 1.000 84.280 ? 6   HIS A O   1 
ATOM 38   C CG  ? HIS A 1   6 ?  -0.683 -17.903  -6.281 1.000 84.280 ? 6   HIS A CG  1 
ATOM 39   C CD2 ? HIS A 1   6 ?  -0.654 -18.159  -4.952 1.000 84.280 ? 6   HIS A CD2 1 
ATOM 40   N ND1 ? HIS A 1   6 ?   0.542 -17.357  -6.596 1.000 84.280 ? 6   HIS A ND1 1 
ATOM 41   C CE1 ? HIS A 1   6 ?   1.281 -17.287  -5.501 1.000 84.280 ? 6   HIS A CE1 1 
ATOM 42   N NE2 ? HIS A 1   6 ?   0.578 -17.767  -4.489 1.000 84.280 ? 6   HIS A NE2 1 
ATOM 43   N N   ? GLU A 1   7 ?  -4.530 -17.059  -6.265 1.000 90.040 ? 7   GLU A N   1 
ATOM 44   C CA  ? GLU A 1   7 ?  -5.255 -16.787  -5.028 1.000 90.040 ? 7   GLU A CA  1 
ATOM 45   C C   ? GLU A 1   7 ?  -4.343 -16.919  -3.812 1.000 90.040 ? 7   GLU A C   1 
ATOM 46   C CB  ? GLU A 1   7 ?  -6.455 -17.727  -4.890 1.000 90.040 ? 7   GLU A CB  1 
ATOM 47   O O   ? GLU A 1   7 ?  -3.602 -17.897  -3.689 1.000 90.040 ? 7   GLU A O   1 
ATOM 48   C CG  ? GLU A 1   7 ?  -7.297 -17.472  -3.648 1.000 90.040 ? 7   GLU A CG  1 
ATOM 49   C CD  ? GLU A 1   7 ?  -8.519 -18.372  -3.557 1.000 90.040 ? 7   GLU A CD  1 
ATOM 50   O OE1 ? GLU A 1   7 ?  -9.003 -18.626  -2.430 1.000 90.040 ? 7   GLU A OE1 1 
ATOM 51   O OE2 ? GLU A 1   7 ?  -8.997 -18.827  -4.620 1.000 90.040 ? 7   GLU A OE2 1 
ATOM 52   N N   ? CYS A 1   8 ?  -4.344 -15.924  -2.969 1.000 90.920 ? 8   CYS A N   1 
ATOM 53   C CA  ? CYS A 1   8 ?  -3.602 -15.967  -1.714 1.000 90.920 ? 8   CYS A CA  1 
ATOM 54   C C   ? CYS A 1   8 ?  -4.213 -16.981  -0.754 1.000 90.920 ? 8   CYS A C   1 
ATOM 55   C CB  ? CYS A 1   8 ?  -3.572 -14.586  -1.062 1.000 90.920 ? 8   CYS A CB  1 
ATOM 56   O O   ? CYS A 1   8 ?  -5.420 -17.224  -0.787 1.000 90.920 ? 8   CYS A O   1 
ATOM 57   S SG  ? CYS A 1   8 ?  -2.748 -13.326  -2.060 1.000 90.920 ? 8   CYS A SG  1 
ATOM 58   N N   ? GLN A 1   9 ?  -3.241 -17.597  -0.003 1.000 91.480 ? 9   GLN A N   1 
ATOM 59   C CA  ? GLN A 1   9 ?  -3.797 -18.347   1.118 1.000 91.480 ? 9   GLN A CA  1 
ATOM 60   C C   ? GLN A 1   9 ?  -4.656 -17.452   2.006 1.000 91.480 ? 9   GLN A C   1 
ATOM 61   C CB  ? GLN A 1   9 ?  -2.681 -18.990   1.942 1.000 91.480 ? 9   GLN A CB  1 
ATOM 62   O O   ? GLN A 1   9 ?  -4.242 -16.348   2.368 1.000 91.480 ? 9   GLN A O   1 
ATOM 63   C CG  ? GLN A 1   9 ?  -1.872 -20.030   1.178 1.000 91.480 ? 9   GLN A CG  1 
ATOM 64   C CD  ? GLN A 1   9 ?  -2.691 -21.251   0.803 1.000 91.480 ? 9   GLN A CD  1 
ATOM 65   N NE2 ? GLN A 1   9 ?  -2.449 -21.784  -0.389 1.000 91.480 ? 9   GLN A NE2 1 
ATOM 66   O OE1 ? GLN A 1   9 ?  -3.535 -21.711   1.579 1.000 91.480 ? 9   GLN A OE1 1 
ATOM 67   N N   ? PRO A 1  10 ?  -5.978 -17.876   2.255 1.000 90.890 ? 10  PRO A N   1 
ATOM 68   C CA  ? PRO A 1  10 ?  -6.840 -17.054   3.107 1.000 90.890 ? 10  PRO A CA  1 
ATOM 69   C C   ? PRO A 1  10 ?  -6.129 -16.563   4.366 1.000 90.890 ? 10  PRO A C   1 
ATOM 70   C CB  ? PRO A 1  10 ?  -7.989 -18.001   3.463 1.000 90.890 ? 10  PRO A CB  1 
ATOM 71   O O   ? PRO A 1  10 ?  -5.441 -17.339   5.034 1.000 90.890 ? 10  PRO A O   1 
ATOM 72   C CG  ? PRO A 1  10 ?  -8.065 -18.957   2.317 1.000 90.890 ? 10  PRO A CG  1 
ATOM 73   C CD  ? PRO A 1  10 ?  -6.671 -19.234   1.833 1.000 90.890 ? 10  PRO A CD  1 
ATOM 74   N N   ? HIS A 1  11 ?  -6.173 -15.139   4.512 1.000 89.950 ? 11  HIS A N   1 
ATOM 75   C CA  ? HIS A 1  11 ?  -5.715 -14.439   5.707 1.000 89.950 ? 11  HIS A CA  1 
ATOM 76   C C   ? HIS A 1  11 ?  -4.194 -14.468   5.815 1.000 89.950 ? 11  HIS A C   1 
ATOM 77   C CB  ? HIS A 1  11 ?  -6.342 -15.052   6.960 1.000 89.950 ? 11  HIS A CB  1 
ATOM 78   O O   ? HIS A 1  11 ?  -3.640 -14.251   6.895 1.000 89.950 ? 11  HIS A O   1 
ATOM 79   C CG  ? HIS A 1  11 ?  -7.837 -15.105   6.919 1.000 89.950 ? 11  HIS A CG  1 
ATOM 80   C CD2 ? HIS A 1  11 ?  -8.691 -16.154   6.971 1.000 89.950 ? 11  HIS A CD2 1 
ATOM 81   N ND1 ? HIS A 1  11 ?  -8.618 -13.975   6.809 1.000 89.950 ? 11  HIS A ND1 1 
ATOM 82   C CE1 ? HIS A 1  11 ?  -9.893 -14.328   6.796 1.000 89.950 ? 11  HIS A CE1 1 
ATOM 83   N NE2 ? HIS A 1  11 ?  -9.964 -15.645   6.893 1.000 89.950 ? 11  HIS A NE2 1 
ATOM 84   N N   ? SER A 1  12 ?  -3.467 -14.850   4.779 1.000 93.540 ? 12  SER A N   1 
ATOM 85   C CA  ? SER A 1  12 ?  -2.009 -14.832   4.718 1.000 93.540 ? 12  SER A CA  1 
ATOM 86   C C   ? SER A 1  12 ?  -1.478 -13.407   4.600 1.000 93.540 ? 12  SER A C   1 
ATOM 87   C CB  ? SER A 1  12 ?  -1.511 -15.669   3.539 1.000 93.540 ? 12  SER A CB  1 
ATOM 88   O O   ? SER A 1  12 ?  -0.288 -13.164   4.808 1.000 93.540 ? 12  SER A O   1 
ATOM 89   O OG  ? SER A 1  12 ?  -1.982 -15.140   2.312 1.000 93.540 ? 12  SER A OG  1 
ATOM 90   N N   ? GLN A 1  13 ?  -2.230 -12.447   4.318 1.000 95.700 ? 13  GLN A N   1 
ATOM 91   C CA  ? GLN A 1  13 ?  -1.926 -11.021   4.263 1.000 95.700 ? 13  GLN A CA  1 
ATOM 92   C C   ? GLN A 1  13 ?  -2.809 -10.232   5.225 1.000 95.700 ? 13  GLN A C   1 
ATOM 93   C CB  ? GLN A 1  13 ?  -2.096 -10.491   2.839 1.000 95.700 ? 13  GLN A CB  1 
ATOM 94   O O   ? GLN A 1  13 ?  -3.661  -9.452   4.796 1.000 95.700 ? 13  GLN A O   1 
ATOM 95   C CG  ? GLN A 1  13 ?  -1.294 -11.258   1.796 1.000 95.700 ? 13  GLN A CG  1 
ATOM 96   C CD  ? GLN A 1  13 ?   0.143 -11.496   2.221 1.000 95.700 ? 13  GLN A CD  1 
ATOM 97   N NE2 ? GLN A 1  13 ?   0.682 -12.656   1.864 1.000 95.700 ? 13  GLN A NE2 1 
ATOM 98   O OE1 ? GLN A 1  13 ?   0.764 -10.643   2.863 1.000 95.700 ? 13  GLN A OE1 1 
ATOM 99   N N   ? PRO A 1  14 ?  -2.592 -10.306   6.523 1.000 95.750 ? 14  PRO A N   1 
ATOM 100  C CA  ? PRO A 1  14 ?  -3.485  -9.772   7.553 1.000 95.750 ? 14  PRO A CA  1 
ATOM 101  C C   ? PRO A 1  14 ?  -3.462  -8.247   7.621 1.000 95.750 ? 14  PRO A C   1 
ATOM 102  C CB  ? PRO A 1  14 ?  -2.938 -10.384   8.845 1.000 95.750 ? 14  PRO A CB  1 
ATOM 103  O O   ? PRO A 1  14 ?  -4.330  -7.640   8.255 1.000 95.750 ? 14  PRO A O   1 
ATOM 104  C CG  ? PRO A 1  14 ?  -1.492 -10.639   8.565 1.000 95.750 ? 14  PRO A CG  1 
ATOM 105  C CD  ? PRO A 1  14 ?  -1.349 -11.043   7.125 1.000 95.750 ? 14  PRO A CD  1 
ATOM 106  N N   ? TRP A 1  15 ?  -2.573  -7.615   6.863 1.000 97.470 ? 15  TRP A N   1 
ATOM 107  C CA  ? TRP A 1  15 ?  -2.420  -6.164   6.848 1.000 97.470 ? 15  TRP A CA  1 
ATOM 108  C C   ? TRP A 1  15 ?  -3.156  -5.551   5.661 1.000 97.470 ? 15  TRP A C   1 
ATOM 109  C CB  ? TRP A 1  15 ?  -0.939  -5.779   6.799 1.000 97.470 ? 15  TRP A CB  1 
ATOM 110  O O   ? TRP A 1  15 ?  -3.262  -4.327   5.552 1.000 97.470 ? 15  TRP A O   1 
ATOM 111  C CG  ? TRP A 1  15 ?  -0.138  -6.566   5.806 1.000 97.470 ? 15  TRP A CG  1 
ATOM 112  C CD1 ? TRP A 1  15 ?   0.045  -6.278   4.482 1.000 97.470 ? 15  TRP A CD1 1 
ATOM 113  C CD2 ? TRP A 1  15 ?   0.586  -7.775   6.057 1.000 97.470 ? 15  TRP A CD2 1 
ATOM 114  C CE2 ? TRP A 1  15 ?   1.185  -8.165   4.839 1.000 97.470 ? 15  TRP A CE2 1 
ATOM 115  C CE3 ? TRP A 1  15 ?   0.787  -8.566   7.196 1.000 97.470 ? 15  TRP A CE3 1 
ATOM 116  N NE1 ? TRP A 1  15 ?   0.840  -7.236   3.895 1.000 97.470 ? 15  TRP A NE1 1 
ATOM 117  C CH2 ? TRP A 1  15 ?   2.152 -10.070   5.857 1.000 97.470 ? 15  TRP A CH2 1 
ATOM 118  C CZ2 ? TRP A 1  15 ?   1.972  -9.313   4.728 1.000 97.470 ? 15  TRP A CZ2 1 
ATOM 119  C CZ3 ? TRP A 1  15 ?   1.570  -9.709   7.083 1.000 97.470 ? 15  TRP A CZ3 1 
ATOM 120  N N   ? GLN A 1  16 ?  -3.583  -6.399   4.666 1.000 96.730 ? 16  GLN A N   1 
ATOM 121  C CA  ? GLN A 1  16 ?  -4.264  -5.915   3.470 1.000 96.730 ? 16  GLN A CA  1 
ATOM 122  C C   ? GLN A 1  16 ?  -5.606  -5.278   3.821 1.000 96.730 ? 16  GLN A C   1 
ATOM 123  C CB  ? GLN A 1  16 ?  -4.470  -7.055   2.471 1.000 96.730 ? 16  GLN A CB  1 
ATOM 124  O O   ? GLN A 1  16 ?  -6.413  -5.873   4.538 1.000 96.730 ? 16  GLN A O   1 
ATOM 125  C CG  ? GLN A 1  16 ?  -5.165  -6.628   1.185 1.000 96.730 ? 16  GLN A CG  1 
ATOM 126  C CD  ? GLN A 1  16 ?  -4.251  -5.855   0.253 1.000 96.730 ? 16  GLN A CD  1 
ATOM 127  N NE2 ? GLN A 1  16 ?  -4.809  -4.868  -0.439 1.000 96.730 ? 16  GLN A NE2 1 
ATOM 128  O OE1 ? GLN A 1  16 ?  -3.054  -6.143   0.156 1.000 96.730 ? 16  GLN A OE1 1 
ATOM 129  N N   ? ALA A 1  17 ?  -5.851  -4.067   3.264 1.000 96.730 ? 17  ALA A N   1 
ATOM 130  C CA  ? ALA A 1  17 ?  -7.093  -3.331   3.482 1.000 96.730 ? 17  ALA A CA  1 
ATOM 131  C C   ? ALA A 1  17 ?  -7.797  -3.039   2.160 1.000 96.730 ? 17  ALA A C   1 
ATOM 132  C CB  ? ALA A 1  17 ?  -6.817  -2.031   4.234 1.000 96.730 ? 17  ALA A CB  1 
ATOM 133  O O   ? ALA A 1  17 ?  -7.143  -2.802   1.141 1.000 96.730 ? 17  ALA A O   1 
ATOM 134  N N   ? ALA A 1  18 ?  -9.118  -3.122   2.228 1.000 95.750 ? 18  ALA A N   1 
ATOM 135  C CA  ? ALA A 1  18 ?  -9.947  -2.728   1.091 1.000 95.750 ? 18  ALA A CA  1 
ATOM 136  C C   ? ALA A 1  18 ? -10.671  -1.414   1.370 1.000 95.750 ? 18  ALA A C   1 
ATOM 137  C CB  ? ALA A 1  18 ? -10.954  -3.827   0.761 1.000 95.750 ? 18  ALA A CB  1 
ATOM 138  O O   ? ALA A 1  18 ? -11.345  -1.274   2.393 1.000 95.750 ? 18  ALA A O   1 
ATOM 139  N N   ? LEU A 1  19 ? -10.477  -0.508   0.444 1.000 96.020 ? 19  LEU A N   1 
ATOM 140  C CA  ? LEU A 1  19 ? -11.138   0.787   0.567 1.000 96.020 ? 19  LEU A CA  1 
ATOM 141  C C   ? LEU A 1  19 ? -12.390   0.843  -0.302 1.000 96.020 ? 19  LEU A C   1 
ATOM 142  C CB  ? LEU A 1  19 ? -10.182   1.917   0.178 1.000 96.020 ? 19  LEU A CB  1 
ATOM 143  O O   ? LEU A 1  19 ? -12.311   0.692  -1.523 1.000 96.020 ? 19  LEU A O   1 
ATOM 144  C CG  ? LEU A 1  19 ?  -9.156   2.331   1.234 1.000 96.020 ? 19  LEU A CG  1 
ATOM 145  C CD1 ? LEU A 1  19 ?  -8.261   1.150   1.595 1.000 96.020 ? 19  LEU A CD1 1 
ATOM 146  C CD2 ? LEU A 1  19 ?  -8.323   3.508   0.737 1.000 96.020 ? 19  LEU A CD2 1 
ATOM 147  N N   ? PHE A 1  20 ? -13.527   1.184   0.384 1.000 94.940 ? 20  PHE A N   1 
ATOM 148  C CA  ? PHE A 1  20 ? -14.810   1.204  -0.308 1.000 94.940 ? 20  PHE A CA  1 
ATOM 149  C C   ? PHE A 1  20 ? -15.423   2.599  -0.271 1.000 94.940 ? 20  PHE A C   1 
ATOM 150  C CB  ? PHE A 1  20 ? -15.775   0.191   0.316 1.000 94.940 ? 20  PHE A CB  1 
ATOM 151  O O   ? PHE A 1  20 ? -15.272   3.323   0.715 1.000 94.940 ? 20  PHE A O   1 
ATOM 152  C CG  ? PHE A 1  20 ? -15.481  -1.237  -0.059 1.000 94.940 ? 20  PHE A CG  1 
ATOM 153  C CD1 ? PHE A 1  20 ? -16.085  -1.817  -1.167 1.000 94.940 ? 20  PHE A CD1 1 
ATOM 154  C CD2 ? PHE A 1  20 ? -14.600  -1.999   0.697 1.000 94.940 ? 20  PHE A CD2 1 
ATOM 155  C CE1 ? PHE A 1  20 ? -15.815  -3.139  -1.517 1.000 94.940 ? 20  PHE A CE1 1 
ATOM 156  C CE2 ? PHE A 1  20 ? -14.325  -3.319   0.355 1.000 94.940 ? 20  PHE A CE2 1 
ATOM 157  C CZ  ? PHE A 1  20 ? -14.935  -3.888  -0.752 1.000 94.940 ? 20  PHE A CZ  1 
ATOM 158  N N   ? GLN A 1  21 ? -16.091   2.996  -1.297 1.000 92.820 ? 21  GLN A N   1 
ATOM 159  C CA  ? GLN A 1  21 ? -17.129   4.019  -1.362 1.000 92.820 ? 21  GLN A CA  1 
ATOM 160  C C   ? GLN A 1  21 ? -18.490   3.403  -1.677 1.000 92.820 ? 21  GLN A C   1 
ATOM 161  C CB  ? GLN A 1  21 ? -16.777   5.078  -2.408 1.000 92.820 ? 21  GLN A CB  1 
ATOM 162  O O   ? GLN A 1  21 ? -18.766   3.051  -2.825 1.000 92.820 ? 21  GLN A O   1 
ATOM 163  C CG  ? GLN A 1  21 ? -17.682   6.302  -2.374 1.000 92.820 ? 21  GLN A CG  1 
ATOM 164  C CD  ? GLN A 1  21 ? -17.305   7.340  -3.414 1.000 92.820 ? 21  GLN A CD  1 
ATOM 165  N NE2 ? GLN A 1  21 ? -17.283   8.605  -3.009 1.000 92.820 ? 21  GLN A NE2 1 
ATOM 166  O OE1 ? GLN A 1  21 ? -17.035   7.007  -4.573 1.000 92.820 ? 21  GLN A OE1 1 
ATOM 167  N N   ? GLY A 1  22 ? -19.275   3.252  -0.609 1.000 91.010 ? 22  GLY A N   1 
ATOM 168  C CA  ? GLY A 1  22 ? -20.443   2.397  -0.748 1.000 91.010 ? 22  GLY A CA  1 
ATOM 169  C C   ? GLY A 1  22 ? -20.092   0.934  -0.941 1.000 91.010 ? 22  GLY A C   1 
ATOM 170  O O   ? GLY A 1  22 ? -19.379   0.349  -0.124 1.000 91.010 ? 22  GLY A O   1 
ATOM 171  N N   ? GLN A 1  23 ? -20.532   0.303  -2.078 1.000 87.990 ? 23  GLN A N   1 
ATOM 172  C CA  ? GLN A 1  23 ? -20.311  -1.112  -2.353 1.000 87.990 ? 23  GLN A CA  1 
ATOM 173  C C   ? GLN A 1  23 ? -19.184  -1.307  -3.363 1.000 87.990 ? 23  GLN A C   1 
ATOM 174  C CB  ? GLN A 1  23 ? -21.594  -1.767  -2.866 1.000 87.990 ? 23  GLN A CB  1 
ATOM 175  O O   ? GLN A 1  23 ? -18.827  -2.440  -3.693 1.000 87.990 ? 23  GLN A O   1 
ATOM 176  C CG  ? GLN A 1  23 ? -22.709  -1.830  -1.830 1.000 87.990 ? 23  GLN A CG  1 
ATOM 177  C CD  ? GLN A 1  23 ? -23.911  -2.622  -2.309 1.000 87.990 ? 23  GLN A CD  1 
ATOM 178  N NE2 ? GLN A 1  23 ? -24.973  -2.628  -1.511 1.000 87.990 ? 23  GLN A NE2 1 
ATOM 179  O OE1 ? GLN A 1  23 ? -23.885  -3.223  -3.387 1.000 87.990 ? 23  GLN A OE1 1 
ATOM 180  N N   ? GLN A 1  24 ? -18.654  -0.175  -3.778 1.000 89.400 ? 24  GLN A N   1 
ATOM 181  C CA  ? GLN A 1  24 ? -17.644  -0.205  -4.830 1.000 89.400 ? 24  GLN A CA  1 
ATOM 182  C C   ? GLN A 1  24 ? -16.236  -0.222  -4.241 1.000 89.400 ? 24  GLN A C   1 
ATOM 183  C CB  ? GLN A 1  24 ? -17.806   0.994  -5.766 1.000 89.400 ? 24  GLN A CB  1 
ATOM 184  O O   ? GLN A 1  24 ? -15.890   0.632  -3.423 1.000 89.400 ? 24  GLN A O   1 
ATOM 185  C CG  ? GLN A 1  24 ? -16.805   1.019  -6.913 1.000 89.400 ? 24  GLN A CG  1 
ATOM 186  C CD  ? GLN A 1  24 ? -16.927   2.264  -7.772 1.000 89.400 ? 24  GLN A CD  1 
ATOM 187  N NE2 ? GLN A 1  24 ? -15.987   2.444  -8.693 1.000 89.400 ? 24  GLN A NE2 1 
ATOM 188  O OE1 ? GLN A 1  24 ? -17.861   3.056  -7.610 1.000 89.400 ? 24  GLN A OE1 1 
ATOM 189  N N   ? LEU A 1  25 ? -15.439  -1.224  -4.662 1.000 91.260 ? 25  LEU A N   1 
ATOM 190  C CA  ? LEU A 1  25 ? -14.021  -1.253  -4.321 1.000 91.260 ? 25  LEU A CA  1 
ATOM 191  C C   ? LEU A 1  25 ? -13.252  -0.196  -5.107 1.000 91.260 ? 25  LEU A C   1 
ATOM 192  C CB  ? LEU A 1  25 ? -13.432  -2.639  -4.596 1.000 91.260 ? 25  LEU A CB  1 
ATOM 193  O O   ? LEU A 1  25 ? -13.256  -0.207  -6.340 1.000 91.260 ? 25  LEU A O   1 
ATOM 194  C CG  ? LEU A 1  25 ? -11.932  -2.800  -4.344 1.000 91.260 ? 25  LEU A CG  1 
ATOM 195  C CD1 ? LEU A 1  25 ? -11.628  -2.681  -2.854 1.000 91.260 ? 25  LEU A CD1 1 
ATOM 196  C CD2 ? LEU A 1  25 ? -11.438  -4.135  -4.891 1.000 91.260 ? 25  LEU A CD2 1 
ATOM 197  N N   ? LEU A 1  26 ? -12.524   0.699  -4.342 1.000 91.270 ? 26  LEU A N   1 
ATOM 198  C CA  ? LEU A 1  26 ? -11.835   1.818  -4.974 1.000 91.270 ? 26  LEU A CA  1 
ATOM 199  C C   ? LEU A 1  26 ? -10.335   1.555  -5.060 1.000 91.270 ? 26  LEU A C   1 
ATOM 200  C CB  ? LEU A 1  26 ? -12.094   3.113  -4.201 1.000 91.270 ? 26  LEU A CB  1 
ATOM 201  O O   ? LEU A 1  26 ?  -9.720   1.778  -6.105 1.000 91.270 ? 26  LEU A O   1 
ATOM 202  C CG  ? LEU A 1  26 ? -13.497   3.710  -4.329 1.000 91.270 ? 26  LEU A CG  1 
ATOM 203  C CD1 ? LEU A 1  26 ? -13.593   5.011  -3.538 1.000 91.270 ? 26  LEU A CD1 1 
ATOM 204  C CD2 ? LEU A 1  26 ? -13.848   3.942  -5.794 1.000 91.270 ? 26  LEU A CD2 1 
ATOM 205  N N   ? CYS A 1  27 ?  -9.754   1.189  -3.970 1.000 95.390 ? 27  CYS A N   1 
ATOM 206  C CA  ? CYS A 1  27 ?  -8.318   0.967  -3.841 1.000 95.390 ? 27  CYS A CA  1 
ATOM 207  C C   ? CYS A 1  27 ?  -8.018  -0.036  -2.734 1.000 95.390 ? 27  CYS A C   1 
ATOM 208  C CB  ? CYS A 1  27 ?  -7.596   2.284  -3.558 1.000 95.390 ? 27  CYS A CB  1 
ATOM 209  O O   ? CYS A 1  27 ?  -8.915  -0.425  -1.983 1.000 95.390 ? 27  CYS A O   1 
ATOM 210  S SG  ? CYS A 1  27 ?  -7.438   3.354  -5.004 1.000 95.390 ? 27  CYS A SG  1 
ATOM 211  N N   ? GLY A 1  28 ?  -6.848  -0.454  -2.746 1.000 95.770 ? 28  GLY A N   1 
ATOM 212  C CA  ? GLY A 1  28 ?  -6.329  -1.179  -1.598 1.000 95.770 ? 28  GLY A CA  1 
ATOM 213  C C   ? GLY A 1  28 ?  -5.677  -0.277  -0.567 1.000 95.770 ? 28  GLY A C   1 
ATOM 214  O O   ? GLY A 1  28 ?  -5.616   0.941  -0.750 1.000 95.770 ? 28  GLY A O   1 
ATOM 215  N N   ? GLY A 1  29 ?  -5.216  -0.797   0.514 1.000 97.360 ? 29  GLY A N   1 
ATOM 216  C CA  ? GLY A 1  29 ?  -4.498  -0.143   1.597 1.000 97.360 ? 29  GLY A CA  1 
ATOM 217  C C   ? GLY A 1  29 ?  -3.752  -1.115   2.491 1.000 97.360 ? 29  GLY A C   1 
ATOM 218  O O   ? GLY A 1  29 ?  -3.819  -2.329   2.289 1.000 97.360 ? 29  GLY A O   1 
ATOM 219  N N   ? VAL A 1  30 ?  -2.987  -0.498   3.425 1.000 98.290 ? 30  VAL A N   1 
ATOM 220  C CA  ? VAL A 1  30 ?  -2.169  -1.323   4.309 1.000 98.290 ? 30  VAL A CA  1 
ATOM 221  C C   ? VAL A 1  30 ?  -2.324  -0.846   5.751 1.000 98.290 ? 30  VAL A C   1 
ATOM 222  C CB  ? VAL A 1  30 ?  -0.681  -1.294   3.895 1.000 98.290 ? 30  VAL A CB  1 
ATOM 223  O O   ? VAL A 1  30 ?  -2.105   0.330   6.050 1.000 98.290 ? 30  VAL A O   1 
ATOM 224  C CG1 ? VAL A 1  30 ?   0.125  -2.309   4.704 1.000 98.290 ? 30  VAL A CG1 1 
ATOM 225  C CG2 ? VAL A 1  30 ?  -0.538  -1.564   2.398 1.000 98.290 ? 30  VAL A CG2 1 
ATOM 226  N N   ? LEU A 1  31 ?  -2.707  -1.760   6.605 1.000 98.050 ? 31  LEU A N   1 
ATOM 227  C CA  ? LEU A 1  31 ?  -2.768  -1.445   8.028 1.000 98.050 ? 31  LEU A CA  1 
ATOM 228  C C   ? LEU A 1  31 ?  -1.368  -1.314   8.617 1.000 98.050 ? 31  LEU A C   1 
ATOM 229  C CB  ? LEU A 1  31 ?  -3.553  -2.522   8.782 1.000 98.050 ? 31  LEU A CB  1 
ATOM 230  O O   ? LEU A 1  31 ?  -0.584  -2.266   8.584 1.000 98.050 ? 31  LEU A O   1 
ATOM 231  C CG  ? LEU A 1  31 ?  -3.839  -2.243  10.258 1.000 98.050 ? 31  LEU A CG  1 
ATOM 232  C CD1 ? LEU A 1  31 ?  -4.787  -1.057  10.400 1.000 98.050 ? 31  LEU A CD1 1 
ATOM 233  C CD2 ? LEU A 1  31 ?  -4.419  -3.481  10.934 1.000 98.050 ? 31  LEU A CD2 1 
ATOM 234  N N   ? VAL A 1  32 ?  -0.897  -0.156   9.100 1.000 96.680 ? 32  VAL A N   1 
ATOM 235  C CA  ? VAL A 1  32 ?   0.460   0.117   9.560 1.000 96.680 ? 32  VAL A CA  1 
ATOM 236  C C   ? VAL A 1  32 ?   0.435   0.522  11.032 1.000 96.680 ? 32  VAL A C   1 
ATOM 237  C CB  ? VAL A 1  32 ?   1.134   1.222   8.715 1.000 96.680 ? 32  VAL A CB  1 
ATOM 238  O O   ? VAL A 1  32 ?   1.484   0.620  11.673 1.000 96.680 ? 32  VAL A O   1 
ATOM 239  C CG1 ? VAL A 1  32 ?   1.398   0.729   7.293 1.000 96.680 ? 32  VAL A CG1 1 
ATOM 240  C CG2 ? VAL A 1  32 ?   0.269   2.481   8.696 1.000 96.680 ? 32  VAL A CG2 1 
ATOM 241  N N   ? GLY A 1  33 ?  -0.743   0.572  11.711 1.000 92.950 ? 33  GLY A N   1 
ATOM 242  C CA  ? GLY A 1  33 ?  -1.106   0.794  13.101 1.000 92.950 ? 33  GLY A CA  1 
ATOM 243  C C   ? GLY A 1  33 ?  -2.523   0.359  13.425 1.000 92.950 ? 33  GLY A C   1 
ATOM 244  O O   ? GLY A 1  33 ?  -3.277  -0.033  12.531 1.000 92.950 ? 33  GLY A O   1 
ATOM 245  N N   ? GLY A 1  34 ?  -2.867   0.311  14.809 1.000 92.070 ? 34  GLY A N   1 
ATOM 246  C CA  ? GLY A 1  34 ?  -4.180  -0.157  15.223 1.000 92.070 ? 34  GLY A CA  1 
ATOM 247  C C   ? GLY A 1  34 ?  -5.315   0.677  14.661 1.000 92.070 ? 34  GLY A C   1 
ATOM 248  O O   ? GLY A 1  34 ?  -6.433   0.184  14.498 1.000 92.070 ? 34  GLY A O   1 
ATOM 249  N N   ? ASN A 1  35 ?  -5.006   1.883  14.172 1.000 96.060 ? 35  ASN A N   1 
ATOM 250  C CA  ? ASN A 1  35 ?  -6.068   2.731  13.641 1.000 96.060 ? 35  ASN A CA  1 
ATOM 251  C C   ? ASN A 1  35 ?  -5.590   3.541  12.439 1.000 96.060 ? 35  ASN A C   1 
ATOM 252  C CB  ? ASN A 1  35 ?  -6.606   3.663  14.729 1.000 96.060 ? 35  ASN A CB  1 
ATOM 253  O O   ? ASN A 1  35 ?  -6.183   4.566  12.101 1.000 96.060 ? 35  ASN A O   1 
ATOM 254  C CG  ? ASN A 1  35 ?  -5.557   4.631  15.239 1.000 96.060 ? 35  ASN A CG  1 
ATOM 255  N ND2 ? ASN A 1  35 ?  -6.004   5.750  15.797 1.000 96.060 ? 35  ASN A ND2 1 
ATOM 256  O OD1 ? ASN A 1  35 ?  -4.354   4.376  15.133 1.000 96.060 ? 35  ASN A OD1 1 
ATOM 257  N N   ? TRP A 1  36 ?  -4.479   3.106  11.799 1.000 97.740 ? 36  TRP A N   1 
ATOM 258  C CA  ? TRP A 1  36 ?  -3.944   3.824  10.646 1.000 97.740 ? 36  TRP A CA  1 
ATOM 259  C C   ? TRP A 1  36 ?  -3.807   2.897   9.443 1.000 97.740 ? 36  TRP A C   1 
ATOM 260  C CB  ? TRP A 1  36 ?  -2.587   4.447  10.983 1.000 97.740 ? 36  TRP A CB  1 
ATOM 261  O O   ? TRP A 1  36 ?  -3.332   1.767   9.573 1.000 97.740 ? 36  TRP A O   1 
ATOM 262  C CG  ? TRP A 1  36 ?  -2.668   5.612  11.925 1.000 97.740 ? 36  TRP A CG  1 
ATOM 263  C CD1 ? TRP A 1  36 ?  -2.418   5.603  13.269 1.000 97.740 ? 36  TRP A CD1 1 
ATOM 264  C CD2 ? TRP A 1  36 ?  -3.030   6.955  11.592 1.000 97.740 ? 36  TRP A CD2 1 
ATOM 265  C CE2 ? TRP A 1  36 ?  -2.977   7.710  12.784 1.000 97.740 ? 36  TRP A CE2 1 
ATOM 266  C CE3 ? TRP A 1  36 ?  -3.393   7.595  10.399 1.000 97.740 ? 36  TRP A CE3 1 
ATOM 267  N NE1 ? TRP A 1  36 ?  -2.602   6.863  13.792 1.000 97.740 ? 36  TRP A NE1 1 
ATOM 268  C CH2 ? TRP A 1  36 ?  -3.627   9.676  11.638 1.000 97.740 ? 36  TRP A CH2 1 
ATOM 269  C CZ2 ? TRP A 1  36 ?  -3.274   9.075  12.818 1.000 97.740 ? 36  TRP A CZ2 1 
ATOM 270  C CZ3 ? TRP A 1  36 ?  -3.688   8.953  10.435 1.000 97.740 ? 36  TRP A CZ3 1 
ATOM 271  N N   ? VAL A 1  37 ?  -4.272   3.389   8.281 1.000 98.320 ? 37  VAL A N   1 
ATOM 272  C CA  ? VAL A 1  37 ?  -4.133   2.704   7.000 1.000 98.320 ? 37  VAL A CA  1 
ATOM 273  C C   ? VAL A 1  37 ?  -3.339   3.577   6.031 1.000 98.320 ? 37  VAL A C   1 
ATOM 274  C CB  ? VAL A 1  37 ?  -5.509   2.350   6.394 1.000 98.320 ? 37  VAL A CB  1 
ATOM 275  O O   ? VAL A 1  37 ?  -3.596   4.777   5.913 1.000 98.320 ? 37  VAL A O   1 
ATOM 276  C CG1 ? VAL A 1  37 ?  -5.354   1.849   4.959 1.000 98.320 ? 37  VAL A CG1 1 
ATOM 277  C CG2 ? VAL A 1  37 ?  -6.218   1.305   7.254 1.000 98.320 ? 37  VAL A CG2 1 
ATOM 278  N N   ? LEU A 1  38 ?  -2.325   2.947   5.436 1.000 98.280 ? 38  LEU A N   1 
ATOM 279  C CA  ? LEU A 1  38 ?  -1.551   3.587   4.379 1.000 98.280 ? 38  LEU A CA  1 
ATOM 280  C C   ? LEU A 1  38 ?  -2.098   3.216   3.004 1.000 98.280 ? 38  LEU A C   1 
ATOM 281  C CB  ? LEU A 1  38 ?  -0.076   3.190   4.478 1.000 98.280 ? 38  LEU A CB  1 
ATOM 282  O O   ? LEU A 1  38 ?  -2.373   2.045   2.736 1.000 98.280 ? 38  LEU A O   1 
ATOM 283  C CG  ? LEU A 1  38 ?   0.702   3.763   5.663 1.000 98.280 ? 38  LEU A CG  1 
ATOM 284  C CD1 ? LEU A 1  38 ?   2.124   3.212   5.680 1.000 98.280 ? 38  LEU A CD1 1 
ATOM 285  C CD2 ? LEU A 1  38 ?   0.714   5.287   5.609 1.000 98.280 ? 38  LEU A CD2 1 
ATOM 286  N N   ? THR A 1  39 ?  -2.279   4.242   2.072 1.000 98.270 ? 39  THR A N   1 
ATOM 287  C CA  ? THR A 1  39 ?  -2.773   4.011   0.719 1.000 98.270 ? 39  THR A CA  1 
ATOM 288  C C   ? THR A 1  39 ?  -2.206   5.047  -0.248 1.000 98.270 ? 39  THR A C   1 
ATOM 289  C CB  ? THR A 1  39 ?  -4.312   4.049   0.672 1.000 98.270 ? 39  THR A CB  1 
ATOM 290  O O   ? THR A 1  39 ?  -1.342   5.844   0.125 1.000 98.270 ? 39  THR A O   1 
ATOM 291  C CG2 ? THR A 1  39 ?  -4.834   5.466   0.880 1.000 98.270 ? 39  THR A CG2 1 
ATOM 292  O OG1 ? THR A 1  39 ?  -4.757   3.570  -0.604 1.000 98.270 ? 39  THR A OG1 1 
ATOM 293  N N   ? ALA A 1  40 ?  -2.570   4.958  -1.470 1.000 97.960 ? 40  ALA A N   1 
ATOM 294  C CA  ? ALA A 1  40 ?  -2.092   5.909  -2.470 1.000 97.960 ? 40  ALA A CA  1 
ATOM 295  C C   ? ALA A 1  40 ?  -2.910   7.197  -2.438 1.000 97.960 ? 40  ALA A C   1 
ATOM 296  C CB  ? ALA A 1  40 ?  -2.142   5.286  -3.863 1.000 97.960 ? 40  ALA A CB  1 
ATOM 297  O O   ? ALA A 1  40 ?  -4.134   7.159  -2.297 1.000 97.960 ? 40  ALA A O   1 
ATOM 298  N N   ? ALA A 1  41 ?  -2.241   8.334  -2.606 1.000 97.770 ? 41  ALA A N   1 
ATOM 299  C CA  ? ALA A 1  41 ?  -2.900   9.637  -2.587 1.000 97.770 ? 41  ALA A CA  1 
ATOM 300  C C   ? ALA A 1  41 ?  -3.862   9.782  -3.762 1.000 97.770 ? 41  ALA A C   1 
ATOM 301  C CB  ? ALA A 1  41 ?  -1.864  10.758  -2.609 1.000 97.770 ? 41  ALA A CB  1 
ATOM 302  O O   ? ALA A 1  41 ?  -4.872  10.484  -3.663 1.000 97.770 ? 41  ALA A O   1 
ATOM 303  N N   ? HIS A 1  42 ?  -3.549   9.157  -4.871 1.000 96.090 ? 42  HIS A N   1 
ATOM 304  C CA  ? HIS A 1  42 ?  -4.398   9.268  -6.051 1.000 96.090 ? 42  HIS A CA  1 
ATOM 305  C C   ? HIS A 1  42 ?  -5.704   8.503  -5.864 1.000 96.090 ? 42  HIS A C   1 
ATOM 306  C CB  ? HIS A 1  42 ?  -3.662   8.756  -7.291 1.000 96.090 ? 42  HIS A CB  1 
ATOM 307  O O   ? HIS A 1  42 ?  -6.620   8.622  -6.681 1.000 96.090 ? 42  HIS A O   1 
ATOM 308  C CG  ? HIS A 1  42 ?  -3.557   7.265  -7.353 1.000 96.090 ? 42  HIS A CG  1 
ATOM 309  C CD2 ? HIS A 1  42 ?  -4.428   6.330  -7.801 1.000 96.090 ? 42  HIS A CD2 1 
ATOM 310  N ND1 ? HIS A 1  42 ?  -2.446   6.578  -6.913 1.000 96.090 ? 42  HIS A ND1 1 
ATOM 311  C CE1 ? HIS A 1  42 ?  -2.639   5.282  -7.090 1.000 96.090 ? 42  HIS A CE1 1 
ATOM 312  N NE2 ? HIS A 1  42 ?  -3.834   5.105  -7.627 1.000 96.090 ? 42  HIS A NE2 1 
ATOM 313  N N   ? CYS A 1  43 ?  -5.861   7.849  -4.683 1.000 95.970 ? 43  CYS A N   1 
ATOM 314  C CA  ? CYS A 1  43 ?  -7.067   7.094  -4.360 1.000 95.970 ? 43  CYS A CA  1 
ATOM 315  C C   ? CYS A 1  43 ?  -8.060   7.956  -3.589 1.000 95.970 ? 43  CYS A C   1 
ATOM 316  C CB  ? CYS A 1  43 ?  -6.718   5.849  -3.545 1.000 95.970 ? 43  CYS A CB  1 
ATOM 317  O O   ? CYS A 1  43 ?  -9.107   7.470  -3.159 1.000 95.970 ? 43  CYS A O   1 
ATOM 318  S SG  ? CYS A 1  43 ?  -5.920   4.547  -4.510 1.000 95.970 ? 43  CYS A SG  1 
ATOM 319  N N   ? LYS A 1  44 ?  -7.773   9.169  -3.376 1.000 95.720 ? 44  LYS A N   1 
ATOM 320  C CA  ? LYS A 1  44 ?  -8.546  10.053  -2.508 1.000 95.720 ? 44  LYS A CA  1 
ATOM 321  C C   ? LYS A 1  44 ?  -9.980  10.200  -3.008 1.000 95.720 ? 44  LYS A C   1 
ATOM 322  C CB  ? LYS A 1  44 ?  -7.881  11.428  -2.413 1.000 95.720 ? 44  LYS A CB  1 
ATOM 323  O O   ? LYS A 1  44 ? -10.207  10.453  -4.193 1.000 95.720 ? 44  LYS A O   1 
ATOM 324  C CG  ? LYS A 1  44 ?  -8.559  12.377  -1.436 1.000 95.720 ? 44  LYS A CG  1 
ATOM 325  C CD  ? LYS A 1  44 ?  -7.767  13.668  -1.270 1.000 95.720 ? 44  LYS A CD  1 
ATOM 326  C CE  ? LYS A 1  44 ?  -8.411  14.591  -0.245 1.000 95.720 ? 44  LYS A CE  1 
ATOM 327  N NZ  ? LYS A 1  44 ?  -7.620  15.845  -0.055 1.000 95.720 ? 44  LYS A NZ  1 
ATOM 328  N N   ? LYS A 1  45 ? -10.890  10.025  -2.055 1.000 94.030 ? 45  LYS A N   1 
ATOM 329  C CA  ? LYS A 1  45 ? -12.323  10.263  -2.200 1.000 94.030 ? 45  LYS A CA  1 
ATOM 330  C C   ? LYS A 1  45 ? -12.898  10.933  -0.955 1.000 94.030 ? 45  LYS A C   1 
ATOM 331  C CB  ? LYS A 1  45 ? -13.060   8.951  -2.476 1.000 94.030 ? 45  LYS A CB  1 
ATOM 332  O O   ? LYS A 1  45 ? -12.269  10.928   0.105 1.000 94.030 ? 45  LYS A O   1 
ATOM 333  C CG  ? LYS A 1  45 ? -12.628   8.257  -3.760 1.000 94.030 ? 45  LYS A CG  1 
ATOM 334  C CD  ? LYS A 1  45 ? -13.063   9.040  -4.992 1.000 94.030 ? 45  LYS A CD  1 
ATOM 335  C CE  ? LYS A 1  45 ? -12.711   8.303  -6.277 1.000 94.030 ? 45  LYS A CE  1 
ATOM 336  N NZ  ? LYS A 1  45 ? -12.479   9.246  -7.411 1.000 94.030 ? 45  LYS A NZ  1 
ATOM 337  N N   ? PRO A 1  46 ? -14.139  11.540  -1.081 1.000 90.530 ? 46  PRO A N   1 
ATOM 338  C CA  ? PRO A 1  46 ? -14.717  12.272   0.049 1.000 90.530 ? 46  PRO A CA  1 
ATOM 339  C C   ? PRO A 1  46 ? -14.985  11.377   1.256 1.000 90.530 ? 46  PRO A C   1 
ATOM 340  C CB  ? PRO A 1  46 ? -16.025  12.826  -0.521 1.000 90.530 ? 46  PRO A CB  1 
ATOM 341  O O   ? PRO A 1  46 ? -14.837  11.815   2.400 1.000 90.530 ? 46  PRO A O   1 
ATOM 342  C CG  ? PRO A 1  46 ? -15.777  12.955  -1.990 1.000 90.530 ? 46  PRO A CG  1 
ATOM 343  C CD  ? PRO A 1  46 ? -14.862  11.843  -2.418 1.000 90.530 ? 46  PRO A CD  1 
ATOM 344  N N   ? LYS A 1  47 ? -15.414  10.111   1.051 1.000 92.290 ? 47  LYS A N   1 
ATOM 345  C CA  ? LYS A 1  47 ? -15.751   9.186   2.129 1.000 92.290 ? 47  LYS A CA  1 
ATOM 346  C C   ? LYS A 1  47 ? -15.271   7.772   1.810 1.000 92.290 ? 47  LYS A C   1 
ATOM 347  C CB  ? LYS A 1  47 ? -17.259   9.182   2.382 1.000 92.290 ? 47  LYS A CB  1 
ATOM 348  O O   ? LYS A 1  47 ? -15.423   7.299   0.682 1.000 92.290 ? 47  LYS A O   1 
ATOM 349  C CG  ? LYS A 1  47 ? -17.786  10.469   3.000 1.000 92.290 ? 47  LYS A CG  1 
ATOM 350  C CD  ? LYS A 1  47 ? -19.266  10.360   3.342 1.000 92.290 ? 47  LYS A CD  1 
ATOM 351  C CE  ? LYS A 1  47 ? -19.803  11.659   3.928 1.000 92.290 ? 47  LYS A CE  1 
ATOM 352  N NZ  ? LYS A 1  47 ? -21.249  11.550   4.285 1.000 92.290 ? 47  LYS A NZ  1 
ATOM 353  N N   ? TYR A 1  48 ? -14.677   7.150   2.955 1.000 93.430 ? 48  TYR A N   1 
ATOM 354  C CA  ? TYR A 1  48 ? -14.202   5.776   2.831 1.000 93.430 ? 48  TYR A CA  1 
ATOM 355  C C   ? TYR A 1  48 ? -14.771   4.901   3.941 1.000 93.430 ? 48  TYR A C   1 
ATOM 356  C CB  ? TYR A 1  48 ? -12.671   5.732   2.864 1.000 93.430 ? 48  TYR A CB  1 
ATOM 357  O O   ? TYR A 1  48 ? -15.017   5.377   5.052 1.000 93.430 ? 48  TYR A O   1 
ATOM 358  C CG  ? TYR A 1  48 ? -12.018   6.489   1.734 1.000 93.430 ? 48  TYR A CG  1 
ATOM 359  C CD1 ? TYR A 1  48 ? -11.901   5.923   0.466 1.000 93.430 ? 48  TYR A CD1 1 
ATOM 360  C CD2 ? TYR A 1  48 ? -11.514   7.770   1.931 1.000 93.430 ? 48  TYR A CD2 1 
ATOM 361  C CE1 ? TYR A 1  48 ? -11.298   6.616  -0.578 1.000 93.430 ? 48  TYR A CE1 1 
ATOM 362  C CE2 ? TYR A 1  48 ? -10.909   8.472   0.894 1.000 93.430 ? 48  TYR A CE2 1 
ATOM 363  O OH  ? TYR A 1  48 ? -10.208   8.579  -1.385 1.000 93.430 ? 48  TYR A OH  1 
ATOM 364  C CZ  ? TYR A 1  48 ? -10.806   7.888  -0.355 1.000 93.430 ? 48  TYR A CZ  1 
ATOM 365  N N   ? THR A 1  49 ? -15.018   3.658   3.591 1.000 96.340 ? 49  THR A N   1 
ATOM 366  C CA  ? THR A 1  49 ? -14.992   2.587   4.581 1.000 96.340 ? 49  THR A CA  1 
ATOM 367  C C   ? THR A 1  49 ? -13.846   1.618   4.299 1.000 96.340 ? 49  THR A C   1 
ATOM 368  C CB  ? THR A 1  49 ? -16.325   1.816   4.605 1.000 96.340 ? 49  THR A CB  1 
ATOM 369  O O   ? THR A 1  49 ? -13.587   1.275   3.144 1.000 96.340 ? 49  THR A O   1 
ATOM 370  C CG2 ? THR A 1  49 ? -16.325   0.752   5.698 1.000 96.340 ? 49  THR A CG2 1 
ATOM 371  O OG1 ? THR A 1  49 ? -17.397   2.735   4.848 1.000 96.340 ? 49  THR A OG1 1 
ATOM 372  N N   ? VAL A 1  50 ? -13.176   1.337   5.404 1.000 96.950 ? 50  VAL A N   1 
ATOM 373  C CA  ? VAL A 1  50 ? -12.090   0.372   5.271 1.000 96.950 ? 50  VAL A CA  1 
ATOM 374  C C   ? VAL A 1  50 ? -12.550  -0.996   5.769 1.000 96.950 ? 50  VAL A C   1 
ATOM 375  C CB  ? VAL A 1  50 ? -10.831   0.825   6.044 1.000 96.950 ? 50  VAL A CB  1 
ATOM 376  O O   ? VAL A 1  50 ? -13.139  -1.106   6.847 1.000 96.950 ? 50  VAL A O   1 
ATOM 377  C CG1 ? VAL A 1  50 ?  -9.782  -0.286   6.066 1.000 96.950 ? 50  VAL A CG1 1 
ATOM 378  C CG2 ? VAL A 1  50 ? -10.254   2.097   5.425 1.000 96.950 ? 50  VAL A CG2 1 
ATOM 379  N N   ? ARG A 1  51 ? -12.376  -1.998   4.952 1.000 95.790 ? 51  ARG A N   1 
ATOM 380  C CA  ? ARG A 1  51 ? -12.635  -3.372   5.368 1.000 95.790 ? 51  ARG A CA  1 
ATOM 381  C C   ? ARG A 1  51 ? -11.331  -4.130   5.596 1.000 95.790 ? 51  ARG A C   1 
ATOM 382  C CB  ? ARG A 1  51 ? -13.488  -4.098   4.326 1.000 95.790 ? 51  ARG A CB  1 
ATOM 383  O O   ? ARG A 1  51 ? -10.474  -4.181   4.712 1.000 95.790 ? 51  ARG A O   1 
ATOM 384  C CG  ? ARG A 1  51 ? -14.937  -3.642   4.289 1.000 95.790 ? 51  ARG A CG  1 
ATOM 385  C CD  ? ARG A 1  51 ? -15.784  -4.524   3.382 1.000 95.790 ? 51  ARG A CD  1 
ATOM 386  N NE  ? ARG A 1  51 ? -14.960  -5.444   2.603 1.000 95.790 ? 51  ARG A NE  1 
ATOM 387  N NH1 ? ARG A 1  51 ? -16.740  -6.469   1.545 1.000 95.790 ? 51  ARG A NH1 1 
ATOM 388  N NH2 ? ARG A 1  51 ? -14.593  -7.133   1.091 1.000 95.790 ? 51  ARG A NH2 1 
ATOM 389  C CZ  ? ARG A 1  51 ? -15.433  -6.346   1.748 1.000 95.790 ? 51  ARG A CZ  1 
ATOM 390  N N   ? LEU A 1  52 ? -11.176  -4.720   6.816 1.000 95.790 ? 52  LEU A N   1 
ATOM 391  C CA  ? LEU A 1  52 ? -10.030  -5.522   7.227 1.000 95.790 ? 52  LEU A CA  1 
ATOM 392  C C   ? LEU A 1  52 ? -10.438  -6.972   7.463 1.000 95.790 ? 52  LEU A C   1 
ATOM 393  C CB  ? LEU A 1  52 ?  -9.398  -4.944   8.497 1.000 95.790 ? 52  LEU A CB  1 
ATOM 394  O O   ? LEU A 1  52 ? -11.596  -7.252   7.781 1.000 95.790 ? 52  LEU A O   1 
ATOM 395  C CG  ? LEU A 1  52 ?  -8.849  -3.521   8.393 1.000 95.790 ? 52  LEU A CG  1 
ATOM 396  C CD1 ? LEU A 1  52 ?  -8.659  -2.923   9.783 1.000 95.790 ? 52  LEU A CD1 1 
ATOM 397  C CD2 ? LEU A 1  52 ?  -7.537  -3.508   7.616 1.000 95.790 ? 52  LEU A CD2 1 
ATOM 398  N N   ? GLY A 1  53 ?  -9.507  -7.911   7.169 1.000 93.320 ? 53  GLY A N   1 
ATOM 399  C CA  ? GLY A 1  53 ?  -9.747  -9.299   7.529 1.000 93.320 ? 53  GLY A CA  1 
ATOM 400  C C   ? GLY A 1  53 ? -10.489 -10.074   6.456 1.000 93.320 ? 53  GLY A C   1 
ATOM 401  O O   ? GLY A 1  53 ? -10.925 -11.203   6.688 1.000 93.320 ? 53  GLY A O   1 
ATOM 402  N N   ? ASP A 1  54 ? -10.568  -9.375   5.183 1.000 91.140 ? 54  ASP A N   1 
ATOM 403  C CA  ? ASP A 1  54 ? -11.287  -9.997   4.075 1.000 91.140 ? 54  ASP A CA  1 
ATOM 404  C C   ? ASP A 1  54 ? -10.358 -10.879   3.244 1.000 91.140 ? 54  ASP A C   1 
ATOM 405  C CB  ? ASP A 1  54 ? -11.932  -8.930   3.189 1.000 91.140 ? 54  ASP A CB  1 
ATOM 406  O O   ? ASP A 1  54 ?  -9.235 -10.481   2.926 1.000 91.140 ? 54  ASP A O   1 
ATOM 407  C CG  ? ASP A 1  54 ? -13.313  -8.517   3.667 1.000 91.140 ? 54  ASP A CG  1 
ATOM 408  O OD1 ? ASP A 1  54 ? -13.962  -9.294   4.401 1.000 91.140 ? 54  ASP A OD1 1 
ATOM 409  O OD2 ? ASP A 1  54 ? -13.758  -7.407   3.305 1.000 91.140 ? 54  ASP A OD2 1 
ATOM 410  N N   ? HIS A 1  55 ? -10.729 -12.084   2.968 1.000 91.000 ? 55  HIS A N   1 
ATOM 411  C CA  ? HIS A 1  55 ? -10.146 -12.896   1.906 1.000 91.000 ? 55  HIS A CA  1 
ATOM 412  C C   ? HIS A 1  55 ? -11.003 -12.852   0.645 1.000 91.000 ? 55  HIS A C   1 
ATOM 413  C CB  ? HIS A 1  55 ?  -9.972 -14.343   2.372 1.000 91.000 ? 55  HIS A CB  1 
ATOM 414  O O   ? HIS A 1  55 ? -10.475 -12.791  -0.468 1.000 91.000 ? 55  HIS A O   1 
ATOM 415  C CG  ? HIS A 1  55 ?  -9.454 -15.258   1.308 1.000 91.000 ? 55  HIS A CG  1 
ATOM 416  C CD2 ? HIS A 1  55 ? -10.029 -16.314   0.686 1.000 91.000 ? 55  HIS A CD2 1 
ATOM 417  N ND1 ? HIS A 1  55 ?  -8.191 -15.133   0.770 1.000 91.000 ? 55  HIS A ND1 1 
ATOM 418  C CE1 ? HIS A 1  55 ?  -8.012 -16.075  -0.140 1.000 91.000 ? 55  HIS A CE1 1 
ATOM 419  N NE2 ? HIS A 1  55 ?  -9.112 -16.805  -0.211 1.000 91.000 ? 55  HIS A NE2 1 
ATOM 420  N N   ? SER A 1  56 ? -12.340 -12.861   0.781 1.000 91.470 ? 56  SER A N   1 
ATOM 421  C CA  ? SER A 1  56 ? -13.320 -12.712  -0.290 1.000 91.470 ? 56  SER A CA  1 
ATOM 422  C C   ? SER A 1  56 ? -14.212 -11.497  -0.057 1.000 91.470 ? 56  SER A C   1 
ATOM 423  C CB  ? SER A 1  56 ? -14.180 -13.971  -0.410 1.000 91.470 ? 56  SER A CB  1 
ATOM 424  O O   ? SER A 1  56 ? -14.794 -11.344   1.018 1.000 91.470 ? 56  SER A O   1 
ATOM 425  O OG  ? SER A 1  56 ? -15.225 -13.779  -1.348 1.000 91.470 ? 56  SER A OG  1 
ATOM 426  N N   ? LEU A 1  57 ? -14.306 -10.616  -1.146 1.000 87.850 ? 57  LEU A N   1 
ATOM 427  C CA  ? LEU A 1  57 ? -15.080  -9.387  -1.012 1.000 87.850 ? 57  LEU A CA  1 
ATOM 428  C C   ? LEU A 1  57 ? -16.576  -9.681  -1.032 1.000 87.850 ? 57  LEU A C   1 
ATOM 429  C CB  ? LEU A 1  57 ? -14.726  -8.405  -2.132 1.000 87.850 ? 57  LEU A CB  1 
ATOM 430  O O   ? LEU A 1  57 ? -17.377  -8.883  -0.540 1.000 87.850 ? 57  LEU A O   1 
ATOM 431  C CG  ? LEU A 1  57 ? -13.305  -7.839  -2.113 1.000 87.850 ? 57  LEU A CG  1 
ATOM 432  C CD1 ? LEU A 1  57 ? -13.098  -6.888  -3.287 1.000 87.850 ? 57  LEU A CD1 1 
ATOM 433  C CD2 ? LEU A 1  57 ? -13.028  -7.132  -0.791 1.000 87.850 ? 57  LEU A CD2 1 
ATOM 434  N N   ? GLN A 1  58 ? -17.016 -10.833  -1.393 1.000 85.740 ? 58  GLN A N   1 
ATOM 435  C CA  ? GLN A 1  58 ? -18.423 -11.200  -1.523 1.000 85.740 ? 58  GLN A CA  1 
ATOM 436  C C   ? GLN A 1  58 ? -18.868 -12.088  -0.365 1.000 85.740 ? 58  GLN A C   1 
ATOM 437  C CB  ? GLN A 1  58 ? -18.673 -11.908  -2.855 1.000 85.740 ? 58  GLN A CB  1 
ATOM 438  O O   ? GLN A 1  58 ? -20.029 -12.044   0.047 1.000 85.740 ? 58  GLN A O   1 
ATOM 439  C CG  ? GLN A 1  58 ? -18.572 -10.992  -4.067 1.000 85.740 ? 58  GLN A CG  1 
ATOM 440  C CD  ? GLN A 1  58 ? -19.137 -11.622  -5.327 1.000 85.740 ? 58  GLN A CD  1 
ATOM 441  N NE2 ? GLN A 1  58 ? -19.310 -10.814  -6.367 1.000 85.740 ? 58  GLN A NE2 1 
ATOM 442  O OE1 ? GLN A 1  58 ? -19.414 -12.825  -5.365 1.000 85.740 ? 58  GLN A OE1 1 
ATOM 443  N N   ? ASN A 1  59 ? -17.931 -12.837   0.208 1.000 82.530 ? 59  ASN A N   1 
ATOM 444  C CA  ? ASN A 1  59 ? -18.253 -13.787   1.267 1.000 82.530 ? 59  ASN A CA  1 
ATOM 445  C C   ? ASN A 1  59 ? -17.686 -13.340   2.612 1.000 82.530 ? 59  ASN A C   1 
ATOM 446  C CB  ? ASN A 1  59 ? -17.738 -15.183   0.911 1.000 82.530 ? 59  ASN A CB  1 
ATOM 447  O O   ? ASN A 1  59 ? -16.482 -13.107   2.736 1.000 82.530 ? 59  ASN A O   1 
ATOM 448  C CG  ? ASN A 1  59 ? -18.389 -15.744  -0.337 1.000 82.530 ? 59  ASN A CG  1 
ATOM 449  N ND2 ? ASN A 1  59 ? -17.618 -16.481  -1.128 1.000 82.530 ? 59  ASN A ND2 1 
ATOM 450  O OD1 ? ASN A 1  59 ? -19.575 -15.517  -0.590 1.000 82.530 ? 59  ASN A OD1 1 
ATOM 451  N N   ? LYS A 1  60 ? -18.564 -13.222   3.652 1.000 76.040 ? 60  LYS A N   1 
ATOM 452  C CA  ? LYS A 1  60 ? -18.094 -12.876   4.990 1.000 76.040 ? 60  LYS A CA  1 
ATOM 453  C C   ? LYS A 1  60 ? -17.479 -14.086   5.687 1.000 76.040 ? 60  LYS A C   1 
ATOM 454  C CB  ? LYS A 1  60 ? -19.240 -12.313   5.833 1.000 76.040 ? 60  LYS A CB  1 
ATOM 455  O O   ? LYS A 1  60 ? -18.116 -15.136   5.798 1.000 76.040 ? 60  LYS A O   1 
ATOM 456  C CG  ? LYS A 1  60 ? -19.737 -10.952   5.370 1.000 76.040 ? 60  LYS A CG  1 
ATOM 457  C CD  ? LYS A 1  60 ? -20.754 -10.368   6.342 1.000 76.040 ? 60  LYS A CD  1 
ATOM 458  C CE  ? LYS A 1  60 ? -21.260  -9.010   5.876 1.000 76.040 ? 60  LYS A CE  1 
ATOM 459  N NZ  ? LYS A 1  60 ? -22.289  -8.453   6.804 1.000 76.040 ? 60  LYS A NZ  1 
ATOM 460  N N   ? ASP A 1  61 ? -16.162 -14.122   5.959 1.000 71.140 ? 61  ASP A N   1 
ATOM 461  C CA  ? ASP A 1  61 ? -15.437 -15.264   6.507 1.000 71.140 ? 61  ASP A CA  1 
ATOM 462  C C   ? ASP A 1  61 ? -15.058 -15.025   7.967 1.000 71.140 ? 61  ASP A C   1 
ATOM 463  C CB  ? ASP A 1  61 ? -14.183 -15.551   5.678 1.000 71.140 ? 61  ASP A CB  1 
ATOM 464  O O   ? ASP A 1  61 ? -14.273 -15.783   8.542 1.000 71.140 ? 61  ASP A O   1 
ATOM 465  C CG  ? ASP A 1  61 ? -13.258 -14.352   5.567 1.000 71.140 ? 61  ASP A CG  1 
ATOM 466  O OD1 ? ASP A 1  61 ? -13.637 -13.246   6.010 1.000 71.140 ? 61  ASP A OD1 1 
ATOM 467  O OD2 ? ASP A 1  61 ? -12.142 -14.514   5.028 1.000 71.140 ? 61  ASP A OD2 1 
ATOM 468  N N   ? GLY A 1  62 ? -15.865 -14.019   8.716 1.000 73.310 ? 62  GLY A N   1 
ATOM 469  C CA  ? GLY A 1  62 ? -15.913 -14.047  10.169 1.000 73.310 ? 62  GLY A CA  1 
ATOM 470  C C   ? GLY A 1  62 ? -14.999 -13.024  10.817 1.000 73.310 ? 62  GLY A C   1 
ATOM 471  O O   ? GLY A 1  62 ? -15.341 -12.444  11.850 1.000 73.310 ? 62  GLY A O   1 
ATOM 472  N N   ? PRO A 1  63 ? -13.776 -12.528  10.342 1.000 79.710 ? 63  PRO A N   1 
ATOM 473  C CA  ? PRO A 1  63 ? -12.913 -11.551  11.009 1.000 79.710 ? 63  PRO A CA  1 
ATOM 474  C C   ? PRO A 1  63 ? -13.009 -10.159  10.389 1.000 79.710 ? 63  PRO A C   1 
ATOM 475  C CB  ? PRO A 1  63 ? -11.510 -12.135  10.824 1.000 79.710 ? 63  PRO A CB  1 
ATOM 476  O O   ? PRO A 1  63 ? -12.269  -9.252  10.781 1.000 79.710 ? 63  PRO A O   1 
ATOM 477  C CG  ? PRO A 1  63 ? -11.583 -12.906   9.545 1.000 79.710 ? 63  PRO A CG  1 
ATOM 478  C CD  ? PRO A 1  63 ? -12.974 -13.450   9.394 1.000 79.710 ? 63  PRO A CD  1 
ATOM 479  N N   ? GLU A 1  64 ? -13.963 -10.013   9.352 1.000 88.940 ? 64  GLU A N   1 
ATOM 480  C CA  ? GLU A 1  64 ? -14.074  -8.765   8.603 1.000 88.940 ? 64  GLU A CA  1 
ATOM 481  C C   ? GLU A 1  64 ? -14.608  -7.639   9.483 1.000 88.940 ? 64  GLU A C   1 
ATOM 482  C CB  ? GLU A 1  64 ? -14.976  -8.949   7.380 1.000 88.940 ? 64  GLU A CB  1 
ATOM 483  O O   ? GLU A 1  64 ? -15.494  -7.859  10.312 1.000 88.940 ? 64  GLU A O   1 
ATOM 484  C CG  ? GLU A 1  64 ? -14.445  -9.956   6.370 1.000 88.940 ? 64  GLU A CG  1 
ATOM 485  C CD  ? GLU A 1  64 ? -14.946 -11.371   6.612 1.000 88.940 ? 64  GLU A CD  1 
ATOM 486  O OE1 ? GLU A 1  64 ? -14.769 -12.237   5.725 1.000 88.940 ? 64  GLU A OE1 1 
ATOM 487  O OE2 ? GLU A 1  64 ? -15.521 -11.615   7.696 1.000 88.940 ? 64  GLU A OE2 1 
ATOM 488  N N   ? GLN A 1  65 ? -13.926  -6.591   9.428 1.000 94.180 ? 65  GLN A N   1 
ATOM 489  C CA  ? GLN A 1  65 ? -14.335  -5.362  10.101 1.000 94.180 ? 65  GLN A CA  1 
ATOM 490  C C   ? GLN A 1  65 ? -14.388  -4.191   9.124 1.000 94.180 ? 65  GLN A C   1 
ATOM 491  C CB  ? GLN A 1  65 ? -13.384  -5.040  11.255 1.000 94.180 ? 65  GLN A CB  1 
ATOM 492  O O   ? GLN A 1  65 ? -13.543  -4.080   8.234 1.000 94.180 ? 65  GLN A O   1 
ATOM 493  C CG  ? GLN A 1  65 ? -11.929  -4.896  10.831 1.000 94.180 ? 65  GLN A CG  1 
ATOM 494  C CD  ? GLN A 1  65 ? -11.009  -4.572  11.993 1.000 94.180 ? 65  GLN A CD  1 
ATOM 495  N NE2 ? GLN A 1  65 ?  -9.884  -5.275  12.073 1.000 94.180 ? 65  GLN A NE2 1 
ATOM 496  O OE1 ? GLN A 1  65 ? -11.305  -3.696  12.812 1.000 94.180 ? 65  GLN A OE1 1 
ATOM 497  N N   ? GLU A 1  66 ? -15.497  -3.606   9.267 1.000 95.290 ? 66  GLU A N   1 
ATOM 498  C CA  ? GLU A 1  66 ? -15.691  -2.396   8.473 1.000 95.290 ? 66  GLU A CA  1 
ATOM 499  C C   ? GLU A 1  66 ? -15.629  -1.147   9.347 1.000 95.290 ? 66  GLU A C   1 
ATOM 500  C CB  ? GLU A 1  66 ? -17.027  -2.450   7.727 1.000 95.290 ? 66  GLU A CB  1 
ATOM 501  O O   ? GLU A 1  66 ? -16.415  -1.000  10.286 1.000 95.290 ? 66  GLU A O   1 
ATOM 502  C CG  ? GLU A 1  66 ? -17.198  -1.348   6.692 1.000 95.290 ? 66  GLU A CG  1 
ATOM 503  C CD  ? GLU A 1  66 ? -18.430  -1.531   5.819 1.000 95.290 ? 66  GLU A CD  1 
ATOM 504  O OE1 ? GLU A 1  66 ? -19.265  -0.601   5.745 1.000 95.290 ? 66  GLU A OE1 1 
ATOM 505  O OE2 ? GLU A 1  66 ? -18.562  -2.614   5.206 1.000 95.290 ? 66  GLU A OE2 1 
ATOM 506  N N   ? ILE A 1  67 ? -14.666  -0.327   9.045 1.000 97.030 ? 67  ILE A N   1 
ATOM 507  C CA  ? ILE A 1  67 ? -14.417   0.834   9.892 1.000 97.030 ? 67  ILE A CA  1 
ATOM 508  C C   ? ILE A 1  67 ? -14.432   2.104   9.045 1.000 97.030 ? 67  ILE A C   1 
ATOM 509  C CB  ? ILE A 1  67 ? -13.073   0.708  10.644 1.000 97.030 ? 67  ILE A CB  1 
ATOM 510  O O   ? ILE A 1  67 ? -13.705   2.206   8.054 1.000 97.030 ? 67  ILE A O   1 
ATOM 511  C CG1 ? ILE A 1  67 ? -12.998  -0.634  11.382 1.000 97.030 ? 67  ILE A CG1 1 
ATOM 512  C CG2 ? ILE A 1  67 ? -12.884   1.878  11.614 1.000 97.030 ? 67  ILE A CG2 1 
ATOM 513  C CD1 ? ILE A 1  67 ? -11.645  -0.913  12.023 1.000 97.030 ? 67  ILE A CD1 1 
ATOM 514  N N   ? PRO A 1  68 ? -15.272   3.153   9.464 1.000 97.410 ? 68  PRO A N   1 
ATOM 515  C CA  ? PRO A 1  68 ? -15.249   4.424   8.736 1.000 97.410 ? 68  PRO A CA  1 
ATOM 516  C C   ? PRO A 1  68 ? -13.947   5.195   8.936 1.000 97.410 ? 68  PRO A C   1 
ATOM 517  C CB  ? PRO A 1  68 ? -16.434   5.190   9.328 1.000 97.410 ? 68  PRO A CB  1 
ATOM 518  O O   ? PRO A 1  68 ? -13.329   5.105  10.000 1.000 97.410 ? 68  PRO A O   1 
ATOM 519  C CG  ? PRO A 1  68 ? -17.317   4.136   9.915 1.000 97.410 ? 68  PRO A CG  1 
ATOM 520  C CD  ? PRO A 1  68 ? -16.452   3.016  10.419 1.000 97.410 ? 68  PRO A CD  1 
ATOM 521  N N   ? VAL A 1  69 ? -13.616   5.951   7.846 1.000 97.390 ? 69  VAL A N   1 
ATOM 522  C CA  ? VAL A 1  69 ? -12.444   6.819   7.876 1.000 97.390 ? 69  VAL A CA  1 
ATOM 523  C C   ? VAL A 1  69 ? -12.844   8.211   8.359 1.000 97.390 ? 69  VAL A C   1 
ATOM 524  C CB  ? VAL A 1  69 ? -11.769   6.909   6.489 1.000 97.390 ? 69  VAL A CB  1 
ATOM 525  O O   ? VAL A 1  69 ? -13.825   8.784   7.879 1.000 97.390 ? 69  VAL A O   1 
ATOM 526  C CG1 ? VAL A 1  69 ? -10.674   7.974   6.489 1.000 97.390 ? 69  VAL A CG1 1 
ATOM 527  C CG2 ? VAL A 1  69 ? -11.198   5.551   6.085 1.000 97.390 ? 69  VAL A CG2 1 
ATOM 528  N N   ? VAL A 1  70 ? -12.075   8.773   9.335 1.000 95.950 ? 70  VAL A N   1 
ATOM 529  C CA  ? VAL A 1  70 ? -12.423  10.073   9.898 1.000 95.950 ? 70  VAL A CA  1 
ATOM 530  C C   ? VAL A 1  70 ? -11.531  11.154   9.293 1.000 95.950 ? 70  VAL A C   1 
ATOM 531  C CB  ? VAL A 1  70 ? -12.296  10.077  11.438 1.000 95.950 ? 70  VAL A CB  1 
ATOM 532  O O   ? VAL A 1  70 ? -11.910  12.327   9.246 1.000 95.950 ? 70  VAL A O   1 
ATOM 533  C CG1 ? VAL A 1  70 ? -13.352   9.171  12.069 1.000 95.950 ? 70  VAL A CG1 1 
ATOM 534  C CG2 ? VAL A 1  70 ? -10.893   9.642  11.858 1.000 95.950 ? 70  VAL A CG2 1 
ATOM 535  N N   ? GLN A 1  71 ? -10.402  10.672   8.838 1.000 95.310 ? 71  GLN A N   1 
ATOM 536  C CA  ? GLN A 1  71 ?  -9.462  11.641   8.284 1.000 95.310 ? 71  GLN A CA  1 
ATOM 537  C C   ? GLN A 1  71 ?  -8.617  11.016   7.177 1.000 95.310 ? 71  GLN A C   1 
ATOM 538  C CB  ? GLN A 1  71 ?  -8.557  12.201   9.382 1.000 95.310 ? 71  GLN A CB  1 
ATOM 539  O O   ? GLN A 1  71 ?  -8.141   9.887   7.314 1.000 95.310 ? 71  GLN A O   1 
ATOM 540  C CG  ? GLN A 1  71 ?  -7.701  13.378   8.934 1.000 95.310 ? 71  GLN A CG  1 
ATOM 541  C CD  ? GLN A 1  71 ?  -6.861  13.955  10.058 1.000 95.310 ? 71  GLN A CD  1 
ATOM 542  N NE2 ? GLN A 1  71 ?  -6.213  15.084   9.794 1.000 95.310 ? 71  GLN A NE2 1 
ATOM 543  O OE1 ? GLN A 1  71 ?  -6.796  13.391  11.155 1.000 95.310 ? 71  GLN A OE1 1 
ATOM 544  N N   ? SER A 1  72 ?  -8.542  11.757   6.036 1.000 97.030 ? 72  SER A N   1 
ATOM 545  C CA  ? SER A 1  72 ?  -7.623  11.413   4.957 1.000 97.030 ? 72  SER A CA  1 
ATOM 546  C C   ? SER A 1  72 ?  -6.512  12.450   4.825 1.000 97.030 ? 72  SER A C   1 
ATOM 547  C CB  ? SER A 1  72 ?  -8.374  11.287   3.631 1.000 97.030 ? 72  SER A CB  1 
ATOM 548  O O   ? SER A 1  72 ?  -6.785  13.638   4.636 1.000 97.030 ? 72  SER A O   1 
ATOM 549  O OG  ? SER A 1  72 ?  -9.422  10.338   3.735 1.000 97.030 ? 72  SER A OG  1 
ATOM 550  N N   ? ILE A 1  73 ?  -5.278  11.995   4.931 1.000 97.480 ? 73  ILE A N   1 
ATOM 551  C CA  ? ILE A 1  73 ?  -4.148  12.918   4.941 1.000 97.480 ? 73  ILE A CA  1 
ATOM 552  C C   ? ILE A 1  73 ?  -3.196  12.579   3.797 1.000 97.480 ? 73  ILE A C   1 
ATOM 553  C CB  ? ILE A 1  73 ?  -3.399  12.880   6.292 1.000 97.480 ? 73  ILE A CB  1 
ATOM 554  O O   ? ILE A 1  73 ?  -2.322  11.721   3.941 1.000 97.480 ? 73  ILE A O   1 
ATOM 555  C CG1 ? ILE A 1  73 ?  -4.385  13.044   7.454 1.000 97.480 ? 73  ILE A CG1 1 
ATOM 556  C CG2 ? ILE A 1  73 ?  -2.313  13.959   6.337 1.000 97.480 ? 73  ILE A CG2 1 
ATOM 557  C CD1 ? ILE A 1  73 ?  -3.775  12.783   8.824 1.000 97.480 ? 73  ILE A CD1 1 
ATOM 558  N N   ? PRO A 1  74 ?  -3.402  13.256   2.591 1.000 97.930 ? 74  PRO A N   1 
ATOM 559  C CA  ? PRO A 1  74 ?  -2.442  13.026   1.509 1.000 97.930 ? 74  PRO A CA  1 
ATOM 560  C C   ? PRO A 1  74 ?  -1.092  13.691   1.766 1.000 97.930 ? 74  PRO A C   1 
ATOM 561  C CB  ? PRO A 1  74 ?  -3.131  13.643   0.289 1.000 97.930 ? 74  PRO A CB  1 
ATOM 562  O O   ? PRO A 1  74 ?  -1.025  14.716   2.449 1.000 97.930 ? 74  PRO A O   1 
ATOM 563  C CG  ? PRO A 1  74 ?  -4.033  14.694   0.851 1.000 97.930 ? 74  PRO A CG  1 
ATOM 564  C CD  ? PRO A 1  74 ?  -4.485  14.256   2.214 1.000 97.930 ? 74  PRO A CD  1 
ATOM 565  N N   ? HIS A 1  75 ?  -0.048  13.016   1.301 1.000 98.010 ? 75  HIS A N   1 
ATOM 566  C CA  ? HIS A 1  75 ?   1.249  13.678   1.388 1.000 98.010 ? 75  HIS A CA  1 
ATOM 567  C C   ? HIS A 1  75 ?   1.193  15.080   0.791 1.000 98.010 ? 75  HIS A C   1 
ATOM 568  C CB  ? HIS A 1  75 ?   2.322  12.848   0.681 1.000 98.010 ? 75  HIS A CB  1 
ATOM 569  O O   ? HIS A 1  75 ?   0.685  15.268  -0.316 1.000 98.010 ? 75  HIS A O   1 
ATOM 570  C CG  ? HIS A 1  75 ?   3.719  13.237   1.047 1.000 98.010 ? 75  HIS A CG  1 
ATOM 571  C CD2 ? HIS A 1  75 ?   4.645  12.611   1.811 1.000 98.010 ? 75  HIS A CD2 1 
ATOM 572  N ND1 ? HIS A 1  75 ?   4.304  14.406   0.610 1.000 98.010 ? 75  HIS A ND1 1 
ATOM 573  C CE1 ? HIS A 1  75 ?   5.534  14.481   1.091 1.000 98.010 ? 75  HIS A CE1 1 
ATOM 574  N NE2 ? HIS A 1  75 ?   5.765  13.405   1.823 1.000 98.010 ? 75  HIS A NE2 1 
ATOM 575  N N   ? PRO A 1  76 ?   1.722  16.111   1.471 1.000 96.990 ? 76  PRO A N   1 
ATOM 576  C CA  ? PRO A 1  76 ?   1.601  17.507   1.045 1.000 96.990 ? 76  PRO A CA  1 
ATOM 577  C C   ? PRO A 1  76 ?   2.296  17.779  -0.288 1.000 96.990 ? 76  PRO A C   1 
ATOM 578  C CB  ? PRO A 1  76 ?   2.275  18.282   2.180 1.000 96.990 ? 76  PRO A CB  1 
ATOM 579  O O   ? PRO A 1  76 ?   1.933  18.722  -0.996 1.000 96.990 ? 76  PRO A O   1 
ATOM 580  C CG  ? PRO A 1  76 ?   3.113  17.267   2.890 1.000 96.990 ? 76  PRO A CG  1 
ATOM 581  C CD  ? PRO A 1  76 ?   2.457  15.924   2.748 1.000 96.990 ? 76  PRO A CD  1 
ATOM 582  N N   ? CYS A 1  77 ?   3.255  16.938  -0.592 1.000 97.080 ? 77  CYS A N   1 
ATOM 583  C CA  ? CYS A 1  77 ?   4.028  17.194  -1.803 1.000 97.080 ? 77  CYS A CA  1 
ATOM 584  C C   ? CYS A 1  77 ?   3.583  16.278  -2.937 1.000 97.080 ? 77  CYS A C   1 
ATOM 585  C CB  ? CYS A 1  77 ?   5.521  17.003  -1.536 1.000 97.080 ? 77  CYS A CB  1 
ATOM 586  O O   ? CYS A 1  77 ?   4.293  16.127  -3.933 1.000 97.080 ? 77  CYS A O   1 
ATOM 587  S SG  ? CYS A 1  77 ?   6.224  18.234  -0.417 1.000 97.080 ? 77  CYS A SG  1 
ATOM 588  N N   ? TYR A 1  78 ?   2.433  15.590  -2.755 1.000 97.450 ? 78  TYR A N   1 
ATOM 589  C CA  ? TYR A 1  78 ?   1.915  14.767  -3.842 1.000 97.450 ? 78  TYR A CA  1 
ATOM 590  C C   ? TYR A 1  78 ?   1.747  15.587  -5.115 1.000 97.450 ? 78  TYR A C   1 
ATOM 591  C CB  ? TYR A 1  78 ?   0.577  14.135  -3.447 1.000 97.450 ? 78  TYR A CB  1 
ATOM 592  O O   ? TYR A 1  78 ?   1.112  16.644  -5.101 1.000 97.450 ? 78  TYR A O   1 
ATOM 593  C CG  ? TYR A 1  78 ?  -0.112  13.414  -4.580 1.000 97.450 ? 78  TYR A CG  1 
ATOM 594  C CD1 ? TYR A 1  78 ?  -1.413  13.744  -4.953 1.000 97.450 ? 78  TYR A CD1 1 
ATOM 595  C CD2 ? TYR A 1  78 ?   0.536  12.401  -5.279 1.000 97.450 ? 78  TYR A CD2 1 
ATOM 596  C CE1 ? TYR A 1  78 ?  -2.052  13.081  -5.996 1.000 97.450 ? 78  TYR A CE1 1 
ATOM 597  C CE2 ? TYR A 1  78 ?  -0.094  11.731  -6.323 1.000 97.450 ? 78  TYR A CE2 1 
ATOM 598  O OH  ? TYR A 1  78 ?  -2.014  11.418  -7.706 1.000 97.450 ? 78  TYR A OH  1 
ATOM 599  C CZ  ? TYR A 1  78 ?  -1.386  12.078  -6.674 1.000 97.450 ? 78  TYR A CZ  1 
ATOM 600  N N   ? ASN A 1  79 ?   2.335  15.048  -6.194 1.000 95.500 ? 79  ASN A N   1 
ATOM 601  C CA  ? ASN A 1  79 ?   2.287  15.660  -7.518 1.000 95.500 ? 79  ASN A CA  1 
ATOM 602  C C   ? ASN A 1  79 ?   1.424  14.847  -8.479 1.000 95.500 ? 79  ASN A C   1 
ATOM 603  C CB  ? ASN A 1  79 ?   3.698  15.828  -8.084 1.000 95.500 ? 79  ASN A CB  1 
ATOM 604  O O   ? ASN A 1  79 ?   1.805  13.748  -8.884 1.000 95.500 ? 79  ASN A O   1 
ATOM 605  C CG  ? ASN A 1  79 ?   3.715  16.582  -9.398 1.000 95.500 ? 79  ASN A CG  1 
ATOM 606  N ND2 ? ASN A 1  79 ?   4.607  17.560  -9.510 1.000 95.500 ? 79  ASN A ND2 1 
ATOM 607  O OD1 ? ASN A 1  79 ?   2.932  16.290 -10.306 1.000 95.500 ? 79  ASN A OD1 1 
ATOM 608  N N   ? VAL A 1  80 ?   0.380  15.386  -8.977 1.000 93.420 ? 80  VAL A N   1 
ATOM 609  C CA  ? VAL A 1  80 ?  -0.630  14.663  -9.743 1.000 93.420 ? 80  VAL A CA  1 
ATOM 610  C C   ? VAL A 1  80 ?  -0.096  14.355 -11.140 1.000 93.420 ? 80  VAL A C   1 
ATOM 611  C CB  ? VAL A 1  80 ?  -1.949  15.462  -9.840 1.000 93.420 ? 80  VAL A CB  1 
ATOM 612  O O   ? VAL A 1  80 ?  -0.564  13.423 -11.799 1.000 93.420 ? 80  VAL A O   1 
ATOM 613  C CG1 ? VAL A 1  80 ?  -1.770  16.692 -10.728 1.000 93.420 ? 80  VAL A CG1 1 
ATOM 614  C CG2 ? VAL A 1  80 ?  -3.072  14.574 -10.372 1.000 93.420 ? 80  VAL A CG2 1 
ATOM 615  N N   ? GLU A 1  81 ?   0.885  15.193 -11.593 1.000 90.390 ? 81  GLU A N   1 
ATOM 616  C CA  ? GLU A 1  81 ?   1.425  15.026 -12.939 1.000 90.390 ? 81  GLU A CA  1 
ATOM 617  C C   ? GLU A 1  81 ?   2.327  13.798 -13.023 1.000 90.390 ? 81  GLU A C   1 
ATOM 618  C CB  ? GLU A 1  81 ?   2.197  16.276 -13.367 1.000 90.390 ? 81  GLU A CB  1 
ATOM 619  O O   ? GLU A 1  81 ?   2.189  12.981 -13.936 1.000 90.390 ? 81  GLU A O   1 
ATOM 620  C CG  ? GLU A 1  81 ?   1.318  17.501 -13.574 1.000 90.390 ? 81  GLU A CG  1 
ATOM 621  C CD  ? GLU A 1  81 ?   2.094  18.727 -14.026 1.000 90.390 ? 81  GLU A CD  1 
ATOM 622  O OE1 ? GLU A 1  81 ?   1.471  19.786 -14.267 1.000 90.390 ? 81  GLU A OE1 1 
ATOM 623  O OE2 ? GLU A 1  81 ?   3.336  18.629 -14.142 1.000 90.390 ? 81  GLU A OE2 1 
ATOM 624  N N   ? ASP A 1  82 ?   3.117  13.636 -11.976 1.000 91.350 ? 82  ASP A N   1 
ATOM 625  C CA  ? ASP A 1  82 ?   4.085  12.550 -12.100 1.000 91.350 ? 82  ASP A CA  1 
ATOM 626  C C   ? ASP A 1  82 ?   3.906  11.525 -10.982 1.000 91.350 ? 82  ASP A C   1 
ATOM 627  C CB  ? ASP A 1  82 ?   5.513  13.099 -12.087 1.000 91.350 ? 82  ASP A CB  1 
ATOM 628  O O   ? ASP A 1  82 ?   4.650  10.545 -10.906 1.000 91.350 ? 82  ASP A O   1 
ATOM 629  C CG  ? ASP A 1  82 ?   5.851  13.841 -10.806 1.000 91.350 ? 82  ASP A CG  1 
ATOM 630  O OD1 ? ASP A 1  82 ?   5.075  13.758  -9.829 1.000 91.350 ? 82  ASP A OD1 1 
ATOM 631  O OD2 ? ASP A 1  82 ?   6.901  14.518 -10.773 1.000 91.350 ? 82  ASP A OD2 1 
ATOM 632  N N   ? HIS A 1  83 ?   2.914  11.771 -10.172 1.000 94.550 ? 83  HIS A N   1 
ATOM 633  C CA  ? HIS A 1  83 ?   2.528  10.889  -9.076 1.000 94.550 ? 83  HIS A CA  1 
ATOM 634  C C   ? HIS A 1  83 ?   3.650  10.763  -8.051 1.000 94.550 ? 83  HIS A C   1 
ATOM 635  C CB  ? HIS A 1  83 ?   2.146   9.507  -9.609 1.000 94.550 ? 83  HIS A CB  1 
ATOM 636  O O   ? HIS A 1  83 ?   3.713   9.777  -7.312 1.000 94.550 ? 83  HIS A O   1 
ATOM 637  C CG  ? HIS A 1  83 ?   0.861   9.493 -10.374 1.000 94.550 ? 83  HIS A CG  1 
ATOM 638  C CD2 ? HIS A 1  83 ?   0.598   9.186 -11.666 1.000 94.550 ? 83  HIS A CD2 1 
ATOM 639  N ND1 ? HIS A 1  83 ?  -0.348   9.828  -9.803 1.000 94.550 ? 83  HIS A ND1 1 
ATOM 640  C CE1 ? HIS A 1  83 ?  -1.301   9.727 -10.714 1.000 94.550 ? 83  HIS A CE1 1 
ATOM 641  N NE2 ? HIS A 1  83 ?  -0.754   9.339 -11.853 1.000 94.550 ? 83  HIS A NE2 1 
ATOM 642  N N   ? ASN A 1  84 ?   4.636  11.719  -8.093 1.000 95.690 ? 84  ASN A N   1 
ATOM 643  C CA  ? ASN A 1  84 ?   5.636  11.769  -7.031 1.000 95.690 ? 84  ASN A CA  1 
ATOM 644  C C   ? ASN A 1  84 ?   4.995  12.013  -5.668 1.000 95.690 ? 84  ASN A C   1 
ATOM 645  C CB  ? ASN A 1  84 ?   6.680  12.848  -7.328 1.000 95.690 ? 84  ASN A CB  1 
ATOM 646  O O   ? ASN A 1  84 ?   4.042  12.787  -5.555 1.000 95.690 ? 84  ASN A O   1 
ATOM 647  C CG  ? ASN A 1  84 ?   7.964  12.648  -6.547 1.000 95.690 ? 84  ASN A CG  1 
ATOM 648  N ND2 ? ASN A 1  84 ?   8.683  13.737  -6.301 1.000 95.690 ? 84  ASN A ND2 1 
ATOM 649  O OD1 ? ASN A 1  84 ?   8.307  11.525  -6.169 1.000 95.690 ? 84  ASN A OD1 1 
ATOM 650  N N   ? HIS A 1  85 ?   5.416  11.329  -4.603 1.000 97.170 ? 85  HIS A N   1 
ATOM 651  C CA  ? HIS A 1  85 ?   4.883  11.443  -3.250 1.000 97.170 ? 85  HIS A CA  1 
ATOM 652  C C   ? HIS A 1  85 ?   3.459  10.902  -3.172 1.000 97.170 ? 85  HIS A C   1 
ATOM 653  C CB  ? HIS A 1  85 ?   4.918  12.899  -2.781 1.000 97.170 ? 85  HIS A CB  1 
ATOM 654  O O   ? HIS A 1  85 ?   2.612  11.471  -2.480 1.000 97.170 ? 85  HIS A O   1 
ATOM 655  C CG  ? HIS A 1  85 ?   6.264  13.538  -2.911 1.000 97.170 ? 85  HIS A CG  1 
ATOM 656  C CD2 ? HIS A 1  85 ?   6.707  14.518  -3.735 1.000 97.170 ? 85  HIS A CD2 1 
ATOM 657  N ND1 ? HIS A 1  85 ?   7.340  13.174  -2.131 1.000 97.170 ? 85  HIS A ND1 1 
ATOM 658  C CE1 ? HIS A 1  85 ?   8.389  13.904  -2.469 1.000 97.170 ? 85  HIS A CE1 1 
ATOM 659  N NE2 ? HIS A 1  85 ?   8.032  14.728  -3.440 1.000 97.170 ? 85  HIS A NE2 1 
ATOM 660  N N   ? ASP A 1  86 ?   3.053   9.948  -3.956 1.000 97.840 ? 86  ASP A N   1 
ATOM 661  C CA  ? ASP A 1  86 ?   1.711   9.381  -4.048 1.000 97.840 ? 86  ASP A CA  1 
ATOM 662  C C   ? ASP A 1  86 ?   1.397   8.512  -2.832 1.000 97.840 ? 86  ASP A C   1 
ATOM 663  C CB  ? ASP A 1  86 ?   1.561   8.562  -5.332 1.000 97.840 ? 86  ASP A CB  1 
ATOM 664  O O   ? ASP A 1  86 ?   1.317   7.287  -2.942 1.000 97.840 ? 86  ASP A O   1 
ATOM 665  C CG  ? ASP A 1  86 ?   0.118   8.207  -5.644 1.000 97.840 ? 86  ASP A CG  1 
ATOM 666  O OD1 ? ASP A 1  86 ?  -0.801   8.834  -5.073 1.000 97.840 ? 86  ASP A OD1 1 
ATOM 667  O OD2 ? ASP A 1  86 ?  -0.103   7.291  -6.465 1.000 97.840 ? 86  ASP A OD2 1 
ATOM 668  N N   ? LEU A 1  87 ?   1.299   9.088  -1.668 1.000 97.890 ? 87  LEU A N   1 
ATOM 669  C CA  ? LEU A 1  87 ?   1.093   8.441  -0.376 1.000 97.890 ? 87  LEU A CA  1 
ATOM 670  C C   ? LEU A 1  87 ?   0.067   9.203   0.456 1.000 97.890 ? 87  LEU A C   1 
ATOM 671  C CB  ? LEU A 1  87 ?   2.415   8.341   0.389 1.000 97.890 ? 87  LEU A CB  1 
ATOM 672  O O   ? LEU A 1  87 ?   0.091  10.434   0.504 1.000 97.890 ? 87  LEU A O   1 
ATOM 673  C CG  ? LEU A 1  87 ?   2.390   7.522   1.681 1.000 97.890 ? 87  LEU A CG  1 
ATOM 674  C CD1 ? LEU A 1  87 ?   2.422   6.031   1.364 1.000 97.890 ? 87  LEU A CD1 1 
ATOM 675  C CD2 ? LEU A 1  87 ?   3.558   7.909   2.582 1.000 97.890 ? 87  LEU A CD2 1 
ATOM 676  N N   ? MET A 1  88 ?  -0.884   8.461   1.095 1.000 98.040 ? 88  MET A N   1 
ATOM 677  C CA  ? MET A 1  88 ?  -1.913   9.046   1.949 1.000 98.040 ? 88  MET A CA  1 
ATOM 678  C C   ? MET A 1  88 ?  -2.158   8.178   3.179 1.000 98.040 ? 88  MET A C   1 
ATOM 679  C CB  ? MET A 1  88 ?  -3.217   9.232   1.172 1.000 98.040 ? 88  MET A CB  1 
ATOM 680  O O   ? MET A 1  88 ?  -2.185   6.950   3.081 1.000 98.040 ? 88  MET A O   1 
ATOM 681  C CG  ? MET A 1  88 ?  -4.337   9.854   1.991 1.000 98.040 ? 88  MET A CG  1 
ATOM 682  S SD  ? MET A 1  88 ?  -5.863  10.119   1.008 1.000 98.040 ? 88  MET A SD  1 
ATOM 683  C CE  ? MET A 1  88 ?  -6.391   8.400   0.766 1.000 98.040 ? 88  MET A CE  1 
ATOM 684  N N   ? LEU A 1  89 ?  -2.323   8.792   4.313 1.000 98.010 ? 89  LEU A N   1 
ATOM 685  C CA  ? LEU A 1  89 ?  -2.695   8.115   5.550 1.000 98.010 ? 89  LEU A CA  1 
ATOM 686  C C   ? LEU A 1  89 ?  -4.174   8.319   5.858 1.000 98.010 ? 89  LEU A C   1 
ATOM 687  C CB  ? LEU A 1  89 ?  -1.844   8.624   6.716 1.000 98.010 ? 89  LEU A CB  1 
ATOM 688  O O   ? LEU A 1  89 ?  -4.692   9.431   5.730 1.000 98.010 ? 89  LEU A O   1 
ATOM 689  C CG  ? LEU A 1  89 ?  -0.426   8.058   6.819 1.000 98.010 ? 89  LEU A CG  1 
ATOM 690  C CD1 ? LEU A 1  89 ?   0.438   8.951   7.704 1.000 98.010 ? 89  LEU A CD1 1 
ATOM 691  C CD2 ? LEU A 1  89 ?  -0.457   6.632   7.356 1.000 98.010 ? 89  LEU A CD2 1 
ATOM 692  N N   ? LEU A 1  90 ?  -4.811   7.202   6.186 1.000 97.960 ? 90  LEU A N   1 
ATOM 693  C CA  ? LEU A 1  90 ?  -6.203   7.229   6.622 1.000 97.960 ? 90  LEU A CA  1 
ATOM 694  C C   ? LEU A 1  90 ?  -6.313   6.923   8.112 1.000 97.960 ? 90  LEU A C   1 
ATOM 695  C CB  ? LEU A 1  90 ?  -7.035   6.225   5.820 1.000 97.960 ? 90  LEU A CB  1 
ATOM 696  O O   ? LEU A 1  90 ?  -5.763   5.927   8.588 1.000 97.960 ? 90  LEU A O   1 
ATOM 697  C CG  ? LEU A 1  90 ?  -6.958   6.343   4.297 1.000 97.960 ? 90  LEU A CG  1 
ATOM 698  C CD1 ? LEU A 1  90 ?  -7.780   5.240   3.638 1.000 97.960 ? 90  LEU A CD1 1 
ATOM 699  C CD2 ? LEU A 1  90 ?  -7.437   7.717   3.843 1.000 97.960 ? 90  LEU A CD2 1 
ATOM 700  N N   ? GLN A 1  91 ?  -6.976   7.841   8.857 1.000 97.530 ? 91  GLN A N   1 
ATOM 701  C CA  ? GLN A 1  91 ?  -7.277   7.568  10.259 1.000 97.530 ? 91  GLN A CA  1 
ATOM 702  C C   ? GLN A 1  91 ?  -8.651   6.922  10.410 1.000 97.530 ? 91  GLN A C   1 
ATOM 703  C CB  ? GLN A 1  91 ?  -7.207   8.853  11.084 1.000 97.530 ? 91  GLN A CB  1 
ATOM 704  O O   ? GLN A 1  91 ?  -9.659   7.487   9.980 1.000 97.530 ? 91  GLN A O   1 
ATOM 705  C CG  ? GLN A 1  91 ?  -7.305   8.626  12.586 1.000 97.530 ? 91  GLN A CG  1 
ATOM 706  C CD  ? GLN A 1  91 ?  -7.170   9.909  13.385 1.000 97.530 ? 91  GLN A CD  1 
ATOM 707  N NE2 ? GLN A 1  91 ?  -6.805   9.781  14.656 1.000 97.530 ? 91  GLN A NE2 1 
ATOM 708  O OE1 ? GLN A 1  91 ?  -7.390  11.006  12.863 1.000 97.530 ? 91  GLN A OE1 1 
ATOM 709  N N   ? LEU A 1  92 ?  -8.572   5.750  10.999 1.000 97.440 ? 92  LEU A N   1 
ATOM 710  C CA  ? LEU A 1  92 ?  -9.820   5.022  11.207 1.000 97.440 ? 92  LEU A CA  1 
ATOM 711  C C   ? LEU A 1  92 ? -10.578   5.575  12.409 1.000 97.440 ? 92  LEU A C   1 
ATOM 712  C CB  ? LEU A 1  92 ?  -9.543   3.530  11.405 1.000 97.440 ? 92  LEU A CB  1 
ATOM 713  O O   ? LEU A 1  92 ?  -9.966   6.043  13.372 1.000 97.440 ? 92  LEU A O   1 
ATOM 714  C CG  ? LEU A 1  92 ?  -8.728   2.840  10.310 1.000 97.440 ? 92  LEU A CG  1 
ATOM 715  C CD1 ? LEU A 1  92 ?  -8.505   1.372  10.660 1.000 97.440 ? 92  LEU A CD1 1 
ATOM 716  C CD2 ? LEU A 1  92 ?  -9.426   2.972   8.960 1.000 97.440 ? 92  LEU A CD2 1 
ATOM 717  N N   ? ARG A 1  93 ? -11.932   5.602  12.282 1.000 96.890 ? 93  ARG A N   1 
ATOM 718  C CA  ? ARG A 1  93 ? -12.773   6.085  13.372 1.000 96.890 ? 93  ARG A CA  1 
ATOM 719  C C   ? ARG A 1  93 ? -12.505   5.308  14.657 1.000 96.890 ? 93  ARG A C   1 
ATOM 720  C CB  ? ARG A 1  93 ? -14.253   5.982  12.997 1.000 96.890 ? 93  ARG A CB  1 
ATOM 721  O O   ? ARG A 1  93 ? -12.487   5.886  15.746 1.000 96.890 ? 93  ARG A O   1 
ATOM 722  C CG  ? ARG A 1  93 ? -15.195   6.568  14.037 1.000 96.890 ? 93  ARG A CG  1 
ATOM 723  C CD  ? ARG A 1  93 ? -16.638   6.572  13.552 1.000 96.890 ? 93  ARG A CD  1 
ATOM 724  N NE  ? ARG A 1  93 ? -17.132   5.219  13.318 1.000 96.890 ? 93  ARG A NE  1 
ATOM 725  N NH1 ? ARG A 1  93 ? -19.255   5.879  12.693 1.000 96.890 ? 93  ARG A NH1 1 
ATOM 726  N NH2 ? ARG A 1  93 ? -18.707   3.654  12.732 1.000 96.890 ? 93  ARG A NH2 1 
ATOM 727  C CZ  ? ARG A 1  93 ? -18.364   4.920  12.915 1.000 96.890 ? 93  ARG A CZ  1 
ATOM 728  N N   ? ASP A 1  94 ? -12.296   3.957  14.606 1.000 96.200 ? 94  ASP A N   1 
ATOM 729  C CA  ? ASP A 1  94 ? -12.004   3.072  15.729 1.000 96.200 ? 94  ASP A CA  1 
ATOM 730  C C   ? ASP A 1  94 ? -10.772   2.215  15.446 1.000 96.200 ? 94  ASP A C   1 
ATOM 731  C CB  ? ASP A 1  94 ? -13.207   2.179  16.036 1.000 96.200 ? 94  ASP A CB  1 
ATOM 732  O O   ? ASP A 1  94 ? -10.478   1.904  14.290 1.000 96.200 ? 94  ASP A O   1 
ATOM 733  C CG  ? ASP A 1  94 ? -14.460   2.967  16.375 1.000 96.200 ? 94  ASP A CG  1 
ATOM 734  O OD1 ? ASP A 1  94 ? -14.474   3.676  17.405 1.000 96.200 ? 94  ASP A OD1 1 
ATOM 735  O OD2 ? ASP A 1  94 ? -15.442   2.877  15.607 1.000 96.200 ? 94  ASP A OD2 1 
ATOM 736  N N   ? GLN A 1  95 ? -10.106   1.839  16.622 1.000 95.760 ? 95  GLN A N   1 
ATOM 737  C CA  ? GLN A 1  95 ?  -8.996   0.900  16.494 1.000 95.760 ? 95  GLN A CA  1 
ATOM 738  C C   ? GLN A 1  95 ?  -9.476  -0.451  15.971 1.000 95.760 ? 95  GLN A C   1 
ATOM 739  C CB  ? GLN A 1  95 ?  -8.286   0.721  17.837 1.000 95.760 ? 95  GLN A CB  1 
ATOM 740  O O   ? GLN A 1  95 ? -10.528  -0.944  16.383 1.000 95.760 ? 95  GLN A O   1 
ATOM 741  C CG  ? GLN A 1  95 ?  -7.464   1.929  18.264 1.000 95.760 ? 95  GLN A CG  1 
ATOM 742  C CD  ? GLN A 1  95 ?  -6.577   1.642  19.461 1.000 95.760 ? 95  GLN A CD  1 
ATOM 743  N NE2 ? GLN A 1  95 ?  -5.621   2.529  19.717 1.000 95.760 ? 95  GLN A NE2 1 
ATOM 744  O OE1 ? GLN A 1  95 ?  -6.750   0.632  20.150 1.000 95.760 ? 95  GLN A OE1 1 
ATOM 745  N N   ? ALA A 1  96 ?  -8.623  -1.019  15.041 1.000 96.050 ? 96  ALA A N   1 
ATOM 746  C CA  ? ALA A 1  96 ?  -8.925  -2.351  14.523 1.000 96.050 ? 96  ALA A CA  1 
ATOM 747  C C   ? ALA A 1  96 ?  -8.776  -3.410  15.611 1.000 96.050 ? 96  ALA A C   1 
ATOM 748  C CB  ? ALA A 1  96 ?  -8.020  -2.679  13.338 1.000 96.050 ? 96  ALA A CB  1 
ATOM 749  O O   ? ALA A 1  96 ?  -7.915  -3.292  16.487 1.000 96.050 ? 96  ALA A O   1 
ATOM 750  N N   ? SER A 1  97 ?  -9.652  -4.400  15.637 1.000 95.480 ? 97  SER A N   1 
ATOM 751  C CA  ? SER A 1  97 ?  -9.474  -5.581  16.476 1.000 95.480 ? 97  SER A CA  1 
ATOM 752  C C   ? SER A 1  97 ?  -8.381  -6.490  15.926 1.000 95.480 ? 97  SER A C   1 
ATOM 753  C CB  ? SER A 1  97 ? -10.786  -6.359  16.592 1.000 95.480 ? 97  SER A CB  1 
ATOM 754  O O   ? SER A 1  97 ?  -8.545  -7.094  14.864 1.000 95.480 ? 97  SER A O   1 
ATOM 755  O OG  ? SER A 1  97 ? -11.790  -5.565  17.200 1.000 95.480 ? 97  SER A OG  1 
ATOM 756  N N   ? LEU A 1  98 ?  -7.190  -6.480  16.666 1.000 95.240 ? 98  LEU A N   1 
ATOM 757  C CA  ? LEU A 1  98 ?  -6.008  -7.156  16.143 1.000 95.240 ? 98  LEU A CA  1 
ATOM 758  C C   ? LEU A 1  98 ?  -6.001  -8.627  16.544 1.000 95.240 ? 98  LEU A C   1 
ATOM 759  C CB  ? LEU A 1  98 ?  -4.733  -6.472  16.645 1.000 95.240 ? 98  LEU A CB  1 
ATOM 760  O O   ? LEU A 1  98 ?  -6.479  -8.983  17.623 1.000 95.240 ? 98  LEU A O   1 
ATOM 761  C CG  ? LEU A 1  98 ?  -4.614  -4.973  16.368 1.000 95.240 ? 98  LEU A CG  1 
ATOM 762  C CD1 ? LEU A 1  98 ?  -3.276  -4.445  16.875 1.000 95.240 ? 98  LEU A CD1 1 
ATOM 763  C CD2 ? LEU A 1  98 ?  -4.778  -4.689  14.879 1.000 95.240 ? 98  LEU A CD2 1 
ATOM 764  N N   ? GLY A 1  99 ?  -5.551  -9.543  15.674 1.000 93.700 ? 99  GLY A N   1 
ATOM 765  C CA  ? GLY A 1  99 ?  -5.402 -10.986  15.775 1.000 93.700 ? 99  GLY A CA  1 
ATOM 766  C C   ? GLY A 1  99 ?  -4.638 -11.590  14.611 1.000 93.700 ? 99  GLY A C   1 
ATOM 767  O O   ? GLY A 1  99 ?  -3.897 -10.890  13.918 1.000 93.700 ? 99  GLY A O   1 
ATOM 768  N N   ? SER A 1 100 ?  -4.725 -12.878  14.492 1.000 92.720 ? 100 SER A N   1 
ATOM 769  C CA  ? SER A 1 100 ?  -3.993 -13.597  13.455 1.000 92.720 ? 100 SER A CA  1 
ATOM 770  C C   ? SER A 1 100 ?  -4.499 -13.231  12.065 1.000 92.720 ? 100 SER A C   1 
ATOM 771  C CB  ? SER A 1 100 ?  -4.108 -15.107  13.667 1.000 92.720 ? 100 SER A CB  1 
ATOM 772  O O   ? SER A 1 100 ?  -3.763 -13.338  11.082 1.000 92.720 ? 100 SER A O   1 
ATOM 773  O OG  ? SER A 1 100 ?  -5.463 -15.518  13.633 1.000 92.720 ? 100 SER A OG  1 
ATOM 774  N N   ? LYS A 1 101 ?  -5.655 -12.596  11.917 1.000 93.560 ? 101 LYS A N   1 
ATOM 775  C CA  ? LYS A 1 101 ?  -6.293 -12.308  10.636 1.000 93.560 ? 101 LYS A CA  1 
ATOM 776  C C   ? LYS A 1 101 ?  -6.305 -10.809  10.352 1.000 93.560 ? 101 LYS A C   1 
ATOM 777  C CB  ? LYS A 1 101 ?  -7.720 -12.858  10.610 1.000 93.560 ? 101 LYS A CB  1 
ATOM 778  O O   ? LYS A 1 101 ?  -6.525 -10.388   9.214 1.000 93.560 ? 101 LYS A O   1 
ATOM 779  C CG  ? LYS A 1 101 ?  -7.803 -14.370  10.752 1.000 93.560 ? 101 LYS A CG  1 
ATOM 780  C CD  ? LYS A 1 101 ?  -9.248 -14.852  10.769 1.000 93.560 ? 101 LYS A CD  1 
ATOM 781  C CE  ? LYS A 1 101 ?  -9.333 -16.362  10.942 1.000 93.560 ? 101 LYS A CE  1 
ATOM 782  N NZ  ? LYS A 1 101 ? -10.749 -16.834  11.004 1.000 93.560 ? 101 LYS A NZ  1 
ATOM 783  N N   ? VAL A 1 102 ?  -6.084  -9.965  11.325 1.000 96.300 ? 102 VAL A N   1 
ATOM 784  C CA  ? VAL A 1 102 ?  -5.930  -8.519  11.204 1.000 96.300 ? 102 VAL A CA  1 
ATOM 785  C C   ? VAL A 1 102 ?  -4.768  -8.048  12.075 1.000 96.300 ? 102 VAL A C   1 
ATOM 786  C CB  ? VAL A 1 102 ?  -7.226  -7.776  11.597 1.000 96.300 ? 102 VAL A CB  1 
ATOM 787  O O   ? VAL A 1 102 ?  -4.865  -8.048  13.304 1.000 96.300 ? 102 VAL A O   1 
ATOM 788  C CG1 ? VAL A 1 102 ?  -7.058  -6.268  11.422 1.000 96.300 ? 102 VAL A CG1 1 
ATOM 789  C CG2 ? VAL A 1 102 ?  -8.405  -8.285  10.770 1.000 96.300 ? 102 VAL A CG2 1 
ATOM 790  N N   ? LYS A 1 103 ?  -3.684  -7.728  11.396 1.000 96.220 ? 103 LYS A N   1 
ATOM 791  C CA  ? LYS A 1 103 ?  -2.509  -7.214  12.095 1.000 96.220 ? 103 LYS A CA  1 
ATOM 792  C C   ? LYS A 1 103 ?  -1.732  -6.237  11.218 1.000 96.220 ? 103 LYS A C   1 
ATOM 793  C CB  ? LYS A 1 103 ?  -1.600  -8.363  12.533 1.000 96.220 ? 103 LYS A CB  1 
ATOM 794  O O   ? LYS A 1 103 ?  -1.663  -6.408   9.999 1.000 96.220 ? 103 LYS A O   1 
ATOM 795  C CG  ? LYS A 1 103 ?  -0.995  -9.148  11.378 1.000 96.220 ? 103 LYS A CG  1 
ATOM 796  C CD  ? LYS A 1 103 ?  -0.105 -10.279  11.877 1.000 96.220 ? 103 LYS A CD  1 
ATOM 797  C CE  ? LYS A 1 103 ?   0.525 -11.047  10.723 1.000 96.220 ? 103 LYS A CE  1 
ATOM 798  N NZ  ? LYS A 1 103 ?   1.354 -12.192  11.205 1.000 96.220 ? 103 LYS A NZ  1 
ATOM 799  N N   ? PRO A 1 104 ?  -1.211  -5.223  11.971 1.000 97.440 ? 104 PRO A N   1 
ATOM 800  C CA  ? PRO A 1 104 ?  -0.414  -4.262  11.205 1.000 97.440 ? 104 PRO A CA  1 
ATOM 801  C C   ? PRO A 1 104 ?   0.925  -4.836  10.748 1.000 97.440 ? 104 PRO A C   1 
ATOM 802  C CB  ? PRO A 1 104 ?  -0.206  -3.111  12.193 1.000 97.440 ? 104 PRO A CB  1 
ATOM 803  O O   ? PRO A 1 104 ?   1.457  -5.752  11.382 1.000 97.440 ? 104 PRO A O   1 
ATOM 804  C CG  ? PRO A 1 104 ?  -1.205  -3.352  13.277 1.000 97.440 ? 104 PRO A CG  1 
ATOM 805  C CD  ? PRO A 1 104 ?  -1.522  -4.820  13.316 1.000 97.440 ? 104 PRO A CD  1 
ATOM 806  N N   ? ILE A 1 105 ?   1.455  -4.247   9.637 1.000 97.730 ? 105 ILE A N   1 
ATOM 807  C CA  ? ILE A 1 105 ?   2.765  -4.655   9.140 1.000 97.730 ? 105 ILE A CA  1 
ATOM 808  C C   ? ILE A 1 105 ?   3.799  -3.580   9.467 1.000 97.730 ? 105 ILE A C   1 
ATOM 809  C CB  ? ILE A 1 105 ?   2.734  -4.923   7.619 1.000 97.730 ? 105 ILE A CB  1 
ATOM 810  O O   ? ILE A 1 105 ?   3.495  -2.386   9.431 1.000 97.730 ? 105 ILE A O   1 
ATOM 811  C CG1 ? ILE A 1 105 ?   4.019  -5.631   7.175 1.000 97.730 ? 105 ILE A CG1 1 
ATOM 812  C CG2 ? ILE A 1 105 ?   2.532  -3.617   6.844 1.000 97.730 ? 105 ILE A CG2 1 
ATOM 813  C CD1 ? ILE A 1 105 ?   3.941  -6.238   5.781 1.000 97.730 ? 105 ILE A CD1 1 
ATOM 814  N N   ? SER A 1 106 ?   4.984  -4.018   9.788 1.000 96.870 ? 106 SER A N   1 
ATOM 815  C CA  ? SER A 1 106 ?   6.065  -3.075  10.059 1.000 96.870 ? 106 SER A CA  1 
ATOM 816  C C   ? SER A 1 106 ?   6.516  -2.370   8.784 1.000 96.870 ? 106 SER A C   1 
ATOM 817  C CB  ? SER A 1 106 ?   7.253  -3.791  10.703 1.000 96.870 ? 106 SER A CB  1 
ATOM 818  O O   ? SER A 1 106 ?   6.515  -2.966   7.705 1.000 96.870 ? 106 SER A O   1 
ATOM 819  O OG  ? SER A 1 106 ?   6.887  -4.344  11.956 1.000 96.870 ? 106 SER A OG  1 
ATOM 820  N N   ? LEU A 1 107 ?   6.933  -1.046   8.990 1.000 97.050 ? 107 LEU A N   1 
ATOM 821  C CA  ? LEU A 1 107 ?   7.485  -0.277   7.880 1.000 97.050 ? 107 LEU A CA  1 
ATOM 822  C C   ? LEU A 1 107 ?   8.962  -0.597   7.679 1.000 97.050 ? 107 LEU A C   1 
ATOM 823  C CB  ? LEU A 1 107 ?   7.304   1.223   8.124 1.000 97.050 ? 107 LEU A CB  1 
ATOM 824  O O   ? LEU A 1 107 ?   9.700  -0.778   8.650 1.000 97.050 ? 107 LEU A O   1 
ATOM 825  C CG  ? LEU A 1 107 ?   5.874   1.701   8.381 1.000 97.050 ? 107 LEU A CG  1 
ATOM 826  C CD1 ? LEU A 1 107 ?   5.862   3.194   8.693 1.000 97.050 ? 107 LEU A CD1 1 
ATOM 827  C CD2 ? LEU A 1 107 ?   4.983   1.392   7.183 1.000 97.050 ? 107 LEU A CD2 1 
ATOM 828  N N   ? ALA A 1 108 ?   9.354  -0.723   6.455 1.000 95.650 ? 108 ALA A N   1 
ATOM 829  C CA  ? ALA A 1 108 ?  10.762  -0.958   6.147 1.000 95.650 ? 108 ALA A CA  1 
ATOM 830  C C   ? ALA A 1 108 ?  11.621   0.233   6.562 1.000 95.650 ? 108 ALA A C   1 
ATOM 831  C CB  ? ALA A 1 108 ?  10.941  -1.245   4.658 1.000 95.650 ? 108 ALA A CB  1 
ATOM 832  O O   ? ALA A 1 108 ?  11.291   1.381   6.255 1.000 95.650 ? 108 ALA A O   1 
ATOM 833  N N   ? ASP A 1 109 ?  12.666   0.041   7.294 1.000 93.200 ? 109 ASP A N   1 
ATOM 834  C CA  ? ASP A 1 109 ?  13.544   1.112   7.757 1.000 93.200 ? 109 ASP A CA  1 
ATOM 835  C C   ? ASP A 1 109 ?  14.714   1.316   6.797 1.000 93.200 ? 109 ASP A C   1 
ATOM 836  C CB  ? ASP A 1 109 ?  14.064   0.809   9.164 1.000 93.200 ? 109 ASP A CB  1 
ATOM 837  O O   ? ASP A 1 109 ?  15.526   2.225   6.984 1.000 93.200 ? 109 ASP A O   1 
ATOM 838  C CG  ? ASP A 1 109 ?  14.844  -0.492   9.240 1.000 93.200 ? 109 ASP A CG  1 
ATOM 839  O OD1 ? ASP A 1 109 ?  15.055  -1.139   8.192 1.000 93.200 ? 109 ASP A OD1 1 
ATOM 840  O OD2 ? ASP A 1 109 ?  15.248  -0.875  10.360 1.000 93.200 ? 109 ASP A OD2 1 
ATOM 841  N N   ? HIS A 1 110 ?  14.815   0.491   5.797 1.000 95.170 ? 110 HIS A N   1 
ATOM 842  C CA  ? HIS A 1 110 ?  15.796   0.620   4.725 1.000 95.170 ? 110 HIS A CA  1 
ATOM 843  C C   ? HIS A 1 110 ?  15.162   0.359   3.363 1.000 95.170 ? 110 HIS A C   1 
ATOM 844  C CB  ? HIS A 1 110 ?  16.966  -0.339   4.952 1.000 95.170 ? 110 HIS A CB  1 
ATOM 845  O O   ? HIS A 1 110 ?  14.159  -0.352   3.267 1.000 95.170 ? 110 HIS A O   1 
ATOM 846  C CG  ? HIS A 1 110 ?  16.561  -1.777   5.010 1.000 95.170 ? 110 HIS A CG  1 
ATOM 847  C CD2 ? HIS A 1 110 ?  16.611  -2.754   4.074 1.000 95.170 ? 110 HIS A CD2 1 
ATOM 848  N ND1 ? HIS A 1 110 ?  16.026  -2.354   6.142 1.000 95.170 ? 110 HIS A ND1 1 
ATOM 849  C CE1 ? HIS A 1 110 ?  15.764  -3.627   5.898 1.000 95.170 ? 110 HIS A CE1 1 
ATOM 850  N NE2 ? HIS A 1 110 ?  16.110  -3.895   4.650 1.000 95.170 ? 110 HIS A NE2 1 
ATOM 851  N N   ? CYS A 1 111 ?  15.845   0.979   2.388 1.000 95.470 ? 111 CYS A N   1 
ATOM 852  C CA  ? CYS A 1 111 ?  15.325   0.830   1.034 1.000 95.470 ? 111 CYS A CA  1 
ATOM 853  C C   ? CYS A 1 111 ?  15.671  -0.541   0.465 1.000 95.470 ? 111 CYS A C   1 
ATOM 854  C CB  ? CYS A 1 111 ?  15.881   1.924   0.123 1.000 95.470 ? 111 CYS A CB  1 
ATOM 855  O O   ? CYS A 1 111 ?  16.690  -1.130   0.829 1.000 95.470 ? 111 CYS A O   1 
ATOM 856  S SG  ? CYS A 1 111 ?  15.355   3.590   0.582 1.000 95.470 ? 111 CYS A SG  1 
ATOM 857  N N   ? THR A 1 112 ?  14.815  -1.009  -0.329 1.000 94.320 ? 112 THR A N   1 
ATOM 858  C CA  ? THR A 1 112 ?  14.992  -2.298  -0.988 1.000 94.320 ? 112 THR A CA  1 
ATOM 859  C C   ? THR A 1 112 ?  16.205  -2.270  -1.914 1.000 94.320 ? 112 THR A C   1 
ATOM 860  C CB  ? THR A 1 112 ?  13.739  -2.691  -1.792 1.000 94.320 ? 112 THR A CB  1 
ATOM 861  O O   ? THR A 1 112 ?  16.624  -1.201  -2.364 1.000 94.320 ? 112 THR A O   1 
ATOM 862  C CG2 ? THR A 1 112 ?  12.571  -3.015  -0.867 1.000 94.320 ? 112 THR A CG2 1 
ATOM 863  O OG1 ? THR A 1 112 ?  13.367  -1.604  -2.649 1.000 94.320 ? 112 THR A OG1 1 
ATOM 864  N N   ? GLN A 1 113 ?  16.713  -3.506  -2.261 1.000 94.700 ? 113 GLN A N   1 
ATOM 865  C CA  ? GLN A 1 113 ?  17.816  -3.691  -3.197 1.000 94.700 ? 113 GLN A CA  1 
ATOM 866  C C   ? GLN A 1 113 ?  17.355  -4.424  -4.453 1.000 94.700 ? 113 GLN A C   1 
ATOM 867  C CB  ? GLN A 1 113 ?  18.962  -4.457  -2.533 1.000 94.700 ? 113 GLN A CB  1 
ATOM 868  O O   ? GLN A 1 113 ?  16.446  -5.255  -4.395 1.000 94.700 ? 113 GLN A O   1 
ATOM 869  C CG  ? GLN A 1 113 ?  19.496  -3.792  -1.272 1.000 94.700 ? 113 GLN A CG  1 
ATOM 870  C CD  ? GLN A 1 113 ?  20.108  -2.430  -1.540 1.000 94.700 ? 113 GLN A CD  1 
ATOM 871  N NE2 ? GLN A 1 113 ?  19.871  -1.484  -0.638 1.000 94.700 ? 113 GLN A NE2 1 
ATOM 872  O OE1 ? GLN A 1 113 ?  20.790  -2.229  -2.551 1.000 94.700 ? 113 GLN A OE1 1 
ATOM 873  N N   ? PRO A 1 114 ?  18.075  -4.007  -5.583 1.000 95.170 ? 114 PRO A N   1 
ATOM 874  C CA  ? PRO A 1 114 ?  17.734  -4.752  -6.797 1.000 95.170 ? 114 PRO A CA  1 
ATOM 875  C C   ? PRO A 1 114 ?  17.847  -6.263  -6.613 1.000 95.170 ? 114 PRO A C   1 
ATOM 876  C CB  ? PRO A 1 114 ?  18.756  -4.248  -7.819 1.000 95.170 ? 114 PRO A CB  1 
ATOM 877  O O   ? PRO A 1 114 ?  18.782  -6.742  -5.965 1.000 95.170 ? 114 PRO A O   1 
ATOM 878  C CG  ? PRO A 1 114 ?  19.128  -2.880  -7.345 1.000 95.170 ? 114 PRO A CG  1 
ATOM 879  C CD  ? PRO A 1 114 ?  19.127  -2.880  -5.843 1.000 95.170 ? 114 PRO A CD  1 
ATOM 880  N N   ? GLY A 1 115 ?  16.823  -6.993  -7.152 1.000 94.330 ? 115 GLY A N   1 
ATOM 881  C CA  ? GLY A 1 115 ?  16.821  -8.447  -7.108 1.000 94.330 ? 115 GLY A CA  1 
ATOM 882  C C   ? GLY A 1 115 ?  16.106  -9.006  -5.893 1.000 94.330 ? 115 GLY A C   1 
ATOM 883  O O   ? GLY A 1 115 ?  15.848 -10.209  -5.817 1.000 94.330 ? 115 GLY A O   1 
ATOM 884  N N   ? GLN A 1 116 ?  15.898  -8.130  -4.905 1.000 95.570 ? 116 GLN A N   1 
ATOM 885  C CA  ? GLN A 1 116 ?  15.160  -8.533  -3.713 1.000 95.570 ? 116 GLN A CA  1 
ATOM 886  C C   ? GLN A 1 116 ?  13.773  -9.055  -4.075 1.000 95.570 ? 116 GLN A C   1 
ATOM 887  C CB  ? GLN A 1 116 ?  15.042  -7.364  -2.733 1.000 95.570 ? 116 GLN A CB  1 
ATOM 888  O O   ? GLN A 1 116 ?  13.060  -8.439  -4.870 1.000 95.570 ? 116 GLN A O   1 
ATOM 889  C CG  ? GLN A 1 116 ?  14.468  -7.754  -1.377 1.000 95.570 ? 116 GLN A CG  1 
ATOM 890  C CD  ? GLN A 1 116 ?  14.595  -6.648  -0.346 1.000 95.570 ? 116 GLN A CD  1 
ATOM 891  N NE2 ? GLN A 1 116 ?  13.922  -6.814   0.787 1.000 95.570 ? 116 GLN A NE2 1 
ATOM 892  O OE1 ? GLN A 1 116 ?  15.293  -5.653  -0.567 1.000 95.570 ? 116 GLN A OE1 1 
ATOM 893  N N   ? LYS A 1 117 ?  13.338 -10.186  -3.481 1.000 95.040 ? 117 LYS A N   1 
ATOM 894  C CA  ? LYS A 1 117 ?  12.035 -10.798  -3.720 1.000 95.040 ? 117 LYS A CA  1 
ATOM 895  C C   ? LYS A 1 117 ?  10.961 -10.167  -2.839 1.000 95.040 ? 117 LYS A C   1 
ATOM 896  C CB  ? LYS A 1 117 ?  12.096 -12.306  -3.473 1.000 95.040 ? 117 LYS A CB  1 
ATOM 897  O O   ? LYS A 1 117 ?  11.162  -9.990  -1.636 1.000 95.040 ? 117 LYS A O   1 
ATOM 898  C CG  ? LYS A 1 117 ?  12.949 -13.064  -4.479 1.000 95.040 ? 117 LYS A CG  1 
ATOM 899  C CD  ? LYS A 1 117 ?  12.940 -14.563  -4.204 1.000 95.040 ? 117 LYS A CD  1 
ATOM 900  C CE  ? LYS A 1 117 ?  13.841 -15.316  -5.172 1.000 95.040 ? 117 LYS A CE  1 
ATOM 901  N NZ  ? LYS A 1 117 ?  13.883 -16.777  -4.868 1.000 95.040 ? 117 LYS A NZ  1 
ATOM 902  N N   ? CYS A 1 118 ?   9.858  -9.944  -3.443 1.000 95.920 ? 118 CYS A N   1 
ATOM 903  C CA  ? CYS A 1 118 ?   8.756  -9.291  -2.746 1.000 95.920 ? 118 CYS A CA  1 
ATOM 904  C C   ? CYS A 1 118 ?   7.422  -9.926  -3.119 1.000 95.920 ? 118 CYS A C   1 
ATOM 905  C CB  ? CYS A 1 118 ?   8.727  -7.797  -3.068 1.000 95.920 ? 118 CYS A CB  1 
ATOM 906  O O   ? CYS A 1 118 ?   7.331 -10.651  -4.111 1.000 95.920 ? 118 CYS A O   1 
ATOM 907  S SG  ? CYS A 1 118 ?  10.274  -6.942  -2.695 1.000 95.920 ? 118 CYS A SG  1 
ATOM 908  N N   ? THR A 1 119 ?   6.452  -9.645  -2.255 1.000 94.840 ? 119 THR A N   1 
ATOM 909  C CA  ? THR A 1 119 ?   5.090 -10.103  -2.508 1.000 94.840 ? 119 THR A CA  1 
ATOM 910  C C   ? THR A 1 119 ?   4.139  -8.919  -2.654 1.000 94.840 ? 119 THR A C   1 
ATOM 911  C CB  ? THR A 1 119 ?   4.594 -11.027  -1.380 1.000 94.840 ? 119 THR A CB  1 
ATOM 912  O O   ? THR A 1 119 ?   4.186  -7.976  -1.861 1.000 94.840 ? 119 THR A O   1 
ATOM 913  C CG2 ? THR A 1 119 ?   3.168 -11.499  -1.644 1.000 94.840 ? 119 THR A CG2 1 
ATOM 914  O OG1 ? THR A 1 119 ?   5.454 -12.170  -1.293 1.000 94.840 ? 119 THR A OG1 1 
ATOM 915  N N   ? VAL A 1 120 ?   3.300  -8.960  -3.719 1.000 94.490 ? 120 VAL A N   1 
ATOM 916  C CA  ? VAL A 1 120 ?   2.215  -7.997  -3.872 1.000 94.490 ? 120 VAL A CA  1 
ATOM 917  C C   ? VAL A 1 120 ?   0.872  -8.695  -3.669 1.000 94.490 ? 120 VAL A C   1 
ATOM 918  C CB  ? VAL A 1 120 ?   2.256  -7.311  -5.255 1.000 94.490 ? 120 VAL A CB  1 
ATOM 919  O O   ? VAL A 1 120 ?   0.735  -9.887  -3.955 1.000 94.490 ? 120 VAL A O   1 
ATOM 920  C CG1 ? VAL A 1 120 ?   3.564  -6.542  -5.438 1.000 94.490 ? 120 VAL A CG1 1 
ATOM 921  C CG2 ? VAL A 1 120 ?   2.079  -8.343  -6.368 1.000 94.490 ? 120 VAL A CG2 1 
ATOM 922  N N   ? SER A 1 121 ?  -0.088  -7.927  -3.189 1.000 94.000 ? 121 SER A N   1 
ATOM 923  C CA  ? SER A 1 121 ?  -1.424  -8.475  -2.975 1.000 94.000 ? 121 SER A CA  1 
ATOM 924  C C   ? SER A 1 121 ?  -2.500  -7.430  -3.246 1.000 94.000 ? 121 SER A C   1 
ATOM 925  C CB  ? SER A 1 121 ?  -1.564  -9.006  -1.548 1.000 94.000 ? 121 SER A CB  1 
ATOM 926  O O   ? SER A 1 121 ?  -2.255  -6.229  -3.110 1.000 94.000 ? 121 SER A O   1 
ATOM 927  O OG  ? SER A 1 121 ?  -1.341  -7.973  -0.603 1.000 94.000 ? 121 SER A OG  1 
ATOM 928  N N   ? GLY A 1 122 ?  -3.696  -7.917  -3.716 1.000 92.960 ? 122 GLY A N   1 
ATOM 929  C CA  ? GLY A 1 122 ?  -4.782  -6.982  -3.966 1.000 92.960 ? 122 GLY A CA  1 
ATOM 930  C C   ? GLY A 1 122 ?  -5.968  -7.619  -4.665 1.000 92.960 ? 122 GLY A C   1 
ATOM 931  O O   ? GLY A 1 122 ?  -5.938  -8.808  -4.991 1.000 92.960 ? 122 GLY A O   1 
ATOM 932  N N   ? TRP A 1 123 ?  -7.087  -6.797  -4.798 1.000 90.460 ? 123 TRP A N   1 
ATOM 933  C CA  ? TRP A 1 123 ?  -8.325  -7.234  -5.434 1.000 90.460 ? 123 TRP A CA  1 
ATOM 934  C C   ? TRP A 1 123 ?  -8.514  -6.553  -6.785 1.000 90.460 ? 123 TRP A C   1 
ATOM 935  C CB  ? TRP A 1 123 ?  -9.526  -6.943  -4.530 1.000 90.460 ? 123 TRP A CB  1 
ATOM 936  O O   ? TRP A 1 123 ?  -9.644  -6.384  -7.250 1.000 90.460 ? 123 TRP A O   1 
ATOM 937  C CG  ? TRP A 1 123 ?  -9.570  -7.781  -3.287 1.000 90.460 ? 123 TRP A CG  1 
ATOM 938  C CD1 ? TRP A 1 123 ? -10.095  -9.036  -3.158 1.000 90.460 ? 123 TRP A CD1 1 
ATOM 939  C CD2 ? TRP A 1 123 ?  -9.072  -7.419  -1.995 1.000 90.460 ? 123 TRP A CD2 1 
ATOM 940  C CE2 ? TRP A 1 123 ?  -9.329  -8.505  -1.129 1.000 90.460 ? 123 TRP A CE2 1 
ATOM 941  C CE3 ? TRP A 1 123 ?  -8.433  -6.281  -1.485 1.000 90.460 ? 123 TRP A CE3 1 
ATOM 942  N NE1 ? TRP A 1 123 ?  -9.953  -9.478  -1.863 1.000 90.460 ? 123 TRP A NE1 1 
ATOM 943  C CH2 ? TRP A 1 123 ?  -8.343  -7.361   0.693 1.000 90.460 ? 123 TRP A CH2 1 
ATOM 944  C CZ2 ? TRP A 1 123 ?  -8.967  -8.486   0.220 1.000 90.460 ? 123 TRP A CZ2 1 
ATOM 945  C CZ3 ? TRP A 1 123 ?  -8.074  -6.264  -0.143 1.000 90.460 ? 123 TRP A CZ3 1 
ATOM 946  N N   ? GLY A 1 124 ?  -7.353  -5.924  -7.318 1.000 80.920 ? 124 GLY A N   1 
ATOM 947  C CA  ? GLY A 1 124 ?  -7.409  -5.288  -8.625 1.000 80.920 ? 124 GLY A CA  1 
ATOM 948  C C   ? GLY A 1 124 ?  -7.610  -6.273  -9.760 1.000 80.920 ? 124 GLY A C   1 
ATOM 949  O O   ? GLY A 1 124 ?  -7.704  -7.481  -9.532 1.000 80.920 ? 124 GLY A O   1 
ATOM 950  N N   ? THR A 1 125 ?  -7.771  -5.755 -11.066 1.000 74.840 ? 125 THR A N   1 
ATOM 951  C CA  ? THR A 1 125 ?  -8.050  -6.603 -12.219 1.000 74.840 ? 125 THR A CA  1 
ATOM 952  C C   ? THR A 1 125 ?  -6.919  -7.603 -12.442 1.000 74.840 ? 125 THR A C   1 
ATOM 953  C CB  ? THR A 1 125 ?  -8.255  -5.763 -13.494 1.000 74.840 ? 125 THR A CB  1 
ATOM 954  O O   ? THR A 1 125 ?  -5.757  -7.308 -12.154 1.000 74.840 ? 125 THR A O   1 
ATOM 955  C CG2 ? THR A 1 125 ?  -9.277  -4.655 -13.264 1.000 74.840 ? 125 THR A CG2 1 
ATOM 956  O OG1 ? THR A 1 125 ?  -7.005  -5.174 -13.876 1.000 74.840 ? 125 THR A OG1 1 
ATOM 957  N N   ? VAL A 1 126 ?  -7.300  -8.832 -12.827 1.000 70.710 ? 126 VAL A N   1 
ATOM 958  C CA  ? VAL A 1 126 ?  -6.356  -9.924 -13.041 1.000 70.710 ? 126 VAL A CA  1 
ATOM 959  C C   ? VAL A 1 126 ?  -6.070 -10.075 -14.533 1.000 70.710 ? 126 VAL A C   1 
ATOM 960  C CB  ? VAL A 1 126 ?  -6.888 -11.255 -12.463 1.000 70.710 ? 126 VAL A CB  1 
ATOM 961  O O   ? VAL A 1 126 ?  -5.272 -10.925 -14.936 1.000 70.710 ? 126 VAL A O   1 
ATOM 962  C CG1 ? VAL A 1 126 ?  -6.971 -11.187 -10.939 1.000 70.710 ? 126 VAL A CG1 1 
ATOM 963  C CG2 ? VAL A 1 126 ?  -8.254 -11.588 -13.061 1.000 70.710 ? 126 VAL A CG2 1 
ATOM 964  N N   ? THR A 1 127 ?  -6.836  -9.237 -15.401 1.000 62.440 ? 127 THR A N   1 
ATOM 965  C CA  ? THR A 1 127 ?  -6.614  -9.203 -16.842 1.000 62.440 ? 127 THR A CA  1 
ATOM 966  C C   ? THR A 1 127 ?  -6.355  -7.775 -17.315 1.000 62.440 ? 127 THR A C   1 
ATOM 967  C CB  ? THR A 1 127 ?  -7.814  -9.790 -17.607 1.000 62.440 ? 127 THR A CB  1 
ATOM 968  O O   ? THR A 1 127 ?  -6.771  -6.815 -16.664 1.000 62.440 ? 127 THR A O   1 
ATOM 969  C CG2 ? THR A 1 127 ?  -7.988 -11.274 -17.303 1.000 62.440 ? 127 THR A CG2 1 
ATOM 970  O OG1 ? THR A 1 127 ?  -9.006  -9.092 -17.223 1.000 62.440 ? 127 THR A OG1 1 
ATOM 971  N N   ? SER A 1 128 ?  -5.521  -7.525 -18.313 1.000 72.160 ? 128 SER A N   1 
ATOM 972  C CA  ? SER A 1 128 ?  -5.262  -6.274 -19.019 1.000 72.160 ? 128 SER A CA  1 
ATOM 973  C C   ? SER A 1 128 ?  -5.255  -6.484 -20.530 1.000 72.160 ? 128 SER A C   1 
ATOM 974  C CB  ? SER A 1 128 ?  -3.927  -5.674 -18.574 1.000 72.160 ? 128 SER A CB  1 
ATOM 975  O O   ? SER A 1 128 ?  -4.668  -7.447 -21.026 1.000 72.160 ? 128 SER A O   1 
ATOM 976  O OG  ? SER A 1 128 ?  -3.628  -4.506 -19.318 1.000 72.160 ? 128 SER A OG  1 
ATOM 977  N N   ? PRO A 1 129 ?  -5.917  -5.705 -21.277 1.000 65.990 ? 129 PRO A N   1 
ATOM 978  C CA  ? PRO A 1 129 ?  -6.571  -4.452 -20.890 1.000 65.990 ? 129 PRO A CA  1 
ATOM 979  C C   ? PRO A 1 129 ?  -8.000  -4.662 -20.392 1.000 65.990 ? 129 PRO A C   1 
ATOM 980  C CB  ? PRO A 1 129 ?  -6.559  -3.634 -22.183 1.000 65.990 ? 129 PRO A CB  1 
ATOM 981  O O   ? PRO A 1 129 ?  -8.610  -3.738 -19.848 1.000 65.990 ? 129 PRO A O   1 
ATOM 982  C CG  ? PRO A 1 129 ?  -6.638  -4.648 -23.278 1.000 65.990 ? 129 PRO A CG  1 
ATOM 983  C CD  ? PRO A 1 129 ?  -5.964  -5.907 -22.812 1.000 65.990 ? 129 PRO A CD  1 
ATOM 984  N N   ? ARG A 1 130 ?  -8.619  -5.915 -20.670 1.000 71.940 ? 130 ARG A N   1 
ATOM 985  C CA  ? ARG A 1 130 ?  -9.960  -6.264 -20.212 1.000 71.940 ? 130 ARG A CA  1 
ATOM 986  C C   ? ARG A 1 130 ?  -9.973  -6.534 -18.712 1.000 71.940 ? 130 ARG A C   1 
ATOM 987  C CB  ? ARG A 1 130 ? -10.487  -7.485 -20.969 1.000 71.940 ? 130 ARG A CB  1 
ATOM 988  O O   ? ARG A 1 130 ?  -9.179  -7.334 -18.213 1.000 71.940 ? 130 ARG A O   1 
ATOM 989  C CG  ? ARG A 1 130 ? -10.837  -7.206 -22.422 1.000 71.940 ? 130 ARG A CG  1 
ATOM 990  C CD  ? ARG A 1 130 ? -11.421  -8.433 -23.108 1.000 71.940 ? 130 ARG A CD  1 
ATOM 991  N NE  ? ARG A 1 130 ? -11.505  -8.253 -24.554 1.000 71.940 ? 130 ARG A NE  1 
ATOM 992  N NH1 ? ARG A 1 130 ? -12.902 -10.059 -24.906 1.000 71.940 ? 130 ARG A NH1 1 
ATOM 993  N NH2 ? ARG A 1 130 ? -12.214  -8.776 -26.676 1.000 71.940 ? 130 ARG A NH2 1 
ATOM 994  C CZ  ? ARG A 1 130 ? -12.207  -9.030 -25.375 1.000 71.940 ? 130 ARG A CZ  1 
ATOM 995  N N   ? GLU A 1 131 ? -10.877  -5.736 -18.021 1.000 76.980 ? 131 GLU A N   1 
ATOM 996  C CA  ? GLU A 1 131 ? -10.898  -5.736 -16.561 1.000 76.980 ? 131 GLU A CA  1 
ATOM 997  C C   ? GLU A 1 131 ? -11.707  -6.913 -16.022 1.000 76.980 ? 131 GLU A C   1 
ATOM 998  C CB  ? GLU A 1 131 ? -11.469  -4.419 -16.031 1.000 76.980 ? 131 GLU A CB  1 
ATOM 999  O O   ? GLU A 1 131 ? -12.857  -7.115 -16.416 1.000 76.980 ? 131 GLU A O   1 
ATOM 1000 C CG  ? GLU A 1 131 ? -10.630  -3.199 -16.383 1.000 76.980 ? 131 GLU A CG  1 
ATOM 1001 C CD  ? GLU A 1 131 ? -11.230  -1.894 -15.886 1.000 76.980 ? 131 GLU A CD  1 
ATOM 1002 O OE1 ? GLU A 1 131 ? -10.576  -0.835 -16.019 1.000 76.980 ? 131 GLU A OE1 1 
ATOM 1003 O OE2 ? GLU A 1 131 ? -12.364  -1.930 -15.358 1.000 76.980 ? 131 GLU A OE2 1 
ATOM 1004 N N   ? ASN A 1 132 ? -11.041  -7.772 -15.359 1.000 77.560 ? 132 ASN A N   1 
ATOM 1005 C CA  ? ASN A 1 132 ? -11.634  -8.839 -14.561 1.000 77.560 ? 132 ASN A CA  1 
ATOM 1006 C C   ? ASN A 1 132 ? -11.230  -8.733 -13.093 1.000 77.560 ? 132 ASN A C   1 
ATOM 1007 C CB  ? ASN A 1 132 ? -11.245 -10.209 -15.121 1.000 77.560 ? 132 ASN A CB  1 
ATOM 1008 O O   ? ASN A 1 132 ? -10.051  -8.864 -12.759 1.000 77.560 ? 132 ASN A O   1 
ATOM 1009 C CG  ? ASN A 1 132 ? -12.010 -11.345 -14.472 1.000 77.560 ? 132 ASN A CG  1 
ATOM 1010 N ND2 ? ASN A 1 132 ? -11.500 -12.562 -14.615 1.000 77.560 ? 132 ASN A ND2 1 
ATOM 1011 O OD1 ? ASN A 1 132 ? -13.053 -11.130 -13.847 1.000 77.560 ? 132 ASN A OD1 1 
ATOM 1012 N N   ? PHE A 1 133 ? -12.315  -8.460 -12.208 1.000 80.530 ? 133 PHE A N   1 
ATOM 1013 C CA  ? PHE A 1 133 ? -12.048  -8.267 -10.788 1.000 80.530 ? 133 PHE A CA  1 
ATOM 1014 C C   ? PHE A 1 133 ? -12.296  -9.554 -10.010 1.000 80.530 ? 133 PHE A C   1 
ATOM 1015 C CB  ? PHE A 1 133 ? -12.918  -7.138 -10.225 1.000 80.530 ? 133 PHE A CB  1 
ATOM 1016 O O   ? PHE A 1 133 ? -13.414 -10.073  -9.999 1.000 80.530 ? 133 PHE A O   1 
ATOM 1017 C CG  ? PHE A 1 133 ? -12.582  -5.780 -10.780 1.000 80.530 ? 133 PHE A CG  1 
ATOM 1018 C CD1 ? PHE A 1 133 ? -11.609  -4.990 -10.181 1.000 80.530 ? 133 PHE A CD1 1 
ATOM 1019 C CD2 ? PHE A 1 133 ? -13.241  -5.292 -11.901 1.000 80.530 ? 133 PHE A CD2 1 
ATOM 1020 C CE1 ? PHE A 1 133 ? -11.296  -3.732 -10.692 1.000 80.530 ? 133 PHE A CE1 1 
ATOM 1021 C CE2 ? PHE A 1 133 ? -12.934  -4.037 -12.417 1.000 80.530 ? 133 PHE A CE2 1 
ATOM 1022 C CZ  ? PHE A 1 133 ? -11.962  -3.258 -11.811 1.000 80.530 ? 133 PHE A CZ  1 
ATOM 1023 N N   ? PRO A 1 134 ? -11.200 -10.080  -9.451 1.000 83.220 ? 134 PRO A N   1 
ATOM 1024 C CA  ? PRO A 1 134 ? -11.395 -11.289  -8.648 1.000 83.220 ? 134 PRO A CA  1 
ATOM 1025 C C   ? PRO A 1 134 ? -12.159 -11.021  -7.354 1.000 83.220 ? 134 PRO A C   1 
ATOM 1026 C CB  ? PRO A 1 134 ?  -9.966 -11.751  -8.353 1.000 83.220 ? 134 PRO A CB  1 
ATOM 1027 O O   ? PRO A 1 134 ? -12.091  -9.916  -6.810 1.000 83.220 ? 134 PRO A O   1 
ATOM 1028 C CG  ? PRO A 1 134 ?  -9.156 -10.495  -8.333 1.000 83.220 ? 134 PRO A CG  1 
ATOM 1029 C CD  ? PRO A 1 134 ?  -9.728  -9.541  -9.341 1.000 83.220 ? 134 PRO A CD  1 
ATOM 1030 N N   ? ASP A 1 135 ? -12.935 -12.040  -6.934 1.000 86.640 ? 135 ASP A N   1 
ATOM 1031 C CA  ? ASP A 1 135 ? -13.650 -11.943  -5.665 1.000 86.640 ? 135 ASP A CA  1 
ATOM 1032 C C   ? ASP A 1 135 ? -12.716 -12.212  -4.487 1.000 86.640 ? 135 ASP A C   1 
ATOM 1033 C CB  ? ASP A 1 135 ? -14.828 -12.918  -5.637 1.000 86.640 ? 135 ASP A CB  1 
ATOM 1034 O O   ? ASP A 1 135 ? -12.891 -11.644  -3.407 1.000 86.640 ? 135 ASP A O   1 
ATOM 1035 C CG  ? ASP A 1 135 ? -15.644 -12.825  -4.360 1.000 86.640 ? 135 ASP A CG  1 
ATOM 1036 O OD1 ? ASP A 1 135 ? -16.173 -11.736  -4.051 1.000 86.640 ? 135 ASP A OD1 1 
ATOM 1037 O OD2 ? ASP A 1 135 ? -15.757 -13.851  -3.654 1.000 86.640 ? 135 ASP A OD2 1 
ATOM 1038 N N   ? THR A 1 136 ? -11.686 -13.008  -4.673 1.000 91.140 ? 136 THR A N   1 
ATOM 1039 C CA  ? THR A 1 136 ? -10.745 -13.382  -3.623 1.000 91.140 ? 136 THR A CA  1 
ATOM 1040 C C   ? THR A 1 136 ?  -9.431 -12.622  -3.777 1.000 91.140 ? 136 THR A C   1 
ATOM 1041 C CB  ? THR A 1 136 ? -10.469 -14.897  -3.635 1.000 91.140 ? 136 THR A CB  1 
ATOM 1042 O O   ? THR A 1 136 ?  -9.086 -12.184  -4.876 1.000 91.140 ? 136 THR A O   1 
ATOM 1043 C CG2 ? THR A 1 136 ? -11.738 -15.690  -3.340 1.000 91.140 ? 136 THR A CG2 1 
ATOM 1044 O OG1 ? THR A 1 136 ?  -9.971 -15.276  -4.924 1.000 91.140 ? 136 THR A OG1 1 
ATOM 1045 N N   ? LEU A 1 137 ?  -8.726 -12.451  -2.613 1.000 91.840 ? 137 LEU A N   1 
ATOM 1046 C CA  ? LEU A 1 137 ?  -7.428 -11.786  -2.588 1.000 91.840 ? 137 LEU A CA  1 
ATOM 1047 C C   ? LEU A 1 137 ?  -6.398 -12.575  -3.389 1.000 91.840 ? 137 LEU A C   1 
ATOM 1048 C CB  ? LEU A 1 137 ?  -6.944 -11.610  -1.146 1.000 91.840 ? 137 LEU A CB  1 
ATOM 1049 O O   ? LEU A 1 137 ?  -6.249 -13.784  -3.198 1.000 91.840 ? 137 LEU A O   1 
ATOM 1050 C CG  ? LEU A 1 137 ?  -5.696 -10.748  -0.951 1.000 91.840 ? 137 LEU A CG  1 
ATOM 1051 C CD1 ? LEU A 1 137 ?  -5.977  -9.307  -1.364 1.000 91.840 ? 137 LEU A CD1 1 
ATOM 1052 C CD2 ? LEU A 1 137 ?  -5.223 -10.812   0.498 1.000 91.840 ? 137 LEU A CD2 1 
ATOM 1053 N N   ? ASN A 1 138 ?  -5.664 -11.818  -4.251 1.000 92.200 ? 138 ASN A N   1 
ATOM 1054 C CA  ? ASN A 1 138 ?  -4.626 -12.430  -5.073 1.000 92.200 ? 138 ASN A CA  1 
ATOM 1055 C C   ? ASN A 1 138 ?  -3.236 -11.946  -4.672 1.000 92.200 ? 138 ASN A C   1 
ATOM 1056 C CB  ? ASN A 1 138 ?  -4.880 -12.150  -6.555 1.000 92.200 ? 138 ASN A CB  1 
ATOM 1057 O O   ? ASN A 1 138 ?  -3.070 -10.799  -4.251 1.000 92.200 ? 138 ASN A O   1 
ATOM 1058 C CG  ? ASN A 1 138 ?  -5.961 -13.036  -7.141 1.000 92.200 ? 138 ASN A CG  1 
ATOM 1059 N ND2 ? ASN A 1 138 ?  -7.212 -12.607  -7.016 1.000 92.200 ? 138 ASN A ND2 1 
ATOM 1060 O OD1 ? ASN A 1 138 ?  -5.676 -14.098  -7.700 1.000 92.200 ? 138 ASN A OD1 1 
ATOM 1061 N N   ? CYS A 1 139 ?  -2.234 -12.919  -4.881 1.000 92.290 ? 139 CYS A N   1 
ATOM 1062 C CA  ? CYS A 1 139 ?  -0.843 -12.618  -4.557 1.000 92.290 ? 139 CYS A CA  1 
ATOM 1063 C C   ? CYS A 1 139 ?   0.080 -13.008  -5.705 1.000 92.290 ? 139 CYS A C   1 
ATOM 1064 C CB  ? CYS A 1 139 ?  -0.421 -13.345  -3.281 1.000 92.290 ? 139 CYS A CB  1 
ATOM 1065 O O   ? CYS A 1 139 ?  -0.204 -13.954  -6.442 1.000 92.290 ? 139 CYS A O   1 
ATOM 1066 S SG  ? CYS A 1 139 ?  -1.327 -12.819  -1.809 1.000 92.290 ? 139 CYS A SG  1 
ATOM 1067 N N   ? ALA A 1 140 ?   1.153 -12.248  -5.782 1.000 90.610 ? 140 ALA A N   1 
ATOM 1068 C CA  ? ALA A 1 140 ?   2.191 -12.562  -6.760 1.000 90.610 ? 140 ALA A CA  1 
ATOM 1069 C C   ? ALA A 1 140 ?   3.571 -12.171  -6.240 1.000 90.610 ? 140 ALA A C   1 
ATOM 1070 C CB  ? ALA A 1 140 ?   1.906 -11.858  -8.085 1.000 90.610 ? 140 ALA A CB  1 
ATOM 1071 O O   ? ALA A 1 140 ?   3.712 -11.180  -5.520 1.000 90.610 ? 140 ALA A O   1 
ATOM 1072 N N   ? GLU A 1 141 ?   4.513 -13.037  -6.676 1.000 91.280 ? 141 GLU A N   1 
ATOM 1073 C CA  ? GLU A 1 141 ?   5.902 -12.714  -6.361 1.000 91.280 ? 141 GLU A CA  1 
ATOM 1074 C C   ? GLU A 1 141 ?   6.514 -11.813  -7.430 1.000 91.280 ? 141 GLU A C   1 
ATOM 1075 C CB  ? GLU A 1 141 ?   6.731 -13.992  -6.212 1.000 91.280 ? 141 GLU A CB  1 
ATOM 1076 O O   ? GLU A 1 141 ?   6.349 -12.060  -8.627 1.000 91.280 ? 141 GLU A O   1 
ATOM 1077 C CG  ? GLU A 1 141 ?   6.355 -14.831  -4.999 1.000 91.280 ? 141 GLU A CG  1 
ATOM 1078 C CD  ? GLU A 1 141 ?   7.295 -16.002  -4.766 1.000 91.280 ? 141 GLU A CD  1 
ATOM 1079 O OE1 ? GLU A 1 141 ?   7.877 -16.103  -3.661 1.000 91.280 ? 141 GLU A OE1 1 
ATOM 1080 O OE2 ? GLU A 1 141 ?   7.452 -16.826  -5.694 1.000 91.280 ? 141 GLU A OE2 1 
ATOM 1081 N N   ? VAL A 1 142 ?   7.254 -10.763  -6.879 1.000 93.300 ? 142 VAL A N   1 
ATOM 1082 C CA  ? VAL A 1 142 ?   7.924  -9.840  -7.790 1.000 93.300 ? 142 VAL A CA  1 
ATOM 1083 C C   ? VAL A 1 142 ?   9.336  -9.549  -7.286 1.000 93.300 ? 142 VAL A C   1 
ATOM 1084 C CB  ? VAL A 1 142 ?   7.133  -8.523  -7.948 1.000 93.300 ? 142 VAL A CB  1 
ATOM 1085 O O   ? VAL A 1 142 ?   9.676  -9.882  -6.147 1.000 93.300 ? 142 VAL A O   1 
ATOM 1086 C CG1 ? VAL A 1 142 ?   5.760  -8.789  -8.565 1.000 93.300 ? 142 VAL A CG1 1 
ATOM 1087 C CG2 ? VAL A 1 142 ?   6.989  -7.822  -6.599 1.000 93.300 ? 142 VAL A CG2 1 
ATOM 1088 N N   ? LYS A 1 143 ?  10.158  -8.999  -8.242 1.000 94.470 ? 143 LYS A N   1 
ATOM 1089 C CA  ? LYS A 1 143 ?  11.512  -8.596  -7.874 1.000 94.470 ? 143 LYS A CA  1 
ATOM 1090 C C   ? LYS A 1 143 ?  11.712  -7.096  -8.073 1.000 94.470 ? 143 LYS A C   1 
ATOM 1091 C CB  ? LYS A 1 143 ?  12.545  -9.375  -8.690 1.000 94.470 ? 143 LYS A CB  1 
ATOM 1092 O O   ? LYS A 1 143 ?  11.144  -6.505  -8.994 1.000 94.470 ? 143 LYS A O   1 
ATOM 1093 C CG  ? LYS A 1 143 ?  12.580 -10.865  -8.383 1.000 94.470 ? 143 LYS A CG  1 
ATOM 1094 C CD  ? LYS A 1 143 ?  13.635 -11.582  -9.215 1.000 94.470 ? 143 LYS A CD  1 
ATOM 1095 C CE  ? LYS A 1 143 ?  13.653 -13.078  -8.928 1.000 94.470 ? 143 LYS A CE  1 
ATOM 1096 N NZ  ? LYS A 1 143 ?  14.633 -13.797  -9.795 1.000 94.470 ? 143 LYS A NZ  1 
ATOM 1097 N N   ? ILE A 1 144 ?  12.606  -6.637  -7.229 1.000 95.600 ? 144 ILE A N   1 
ATOM 1098 C CA  ? ILE A 1 144 ?  12.979  -5.231  -7.349 1.000 95.600 ? 144 ILE A CA  1 
ATOM 1099 C C   ? ILE A 1 144 ?  13.920  -5.046  -8.537 1.000 95.600 ? 144 ILE A C   1 
ATOM 1100 C CB  ? ILE A 1 144 ?  13.642  -4.711  -6.054 1.000 95.600 ? 144 ILE A CB  1 
ATOM 1101 O O   ? ILE A 1 144 ?  14.908  -5.772  -8.674 1.000 95.600 ? 144 ILE A O   1 
ATOM 1102 C CG1 ? ILE A 1 144 ?  12.691  -4.876  -4.863 1.000 95.600 ? 144 ILE A CG1 1 
ATOM 1103 C CG2 ? ILE A 1 144 ?  14.067  -3.248  -6.215 1.000 95.600 ? 144 ILE A CG2 1 
ATOM 1104 C CD1 ? ILE A 1 144 ?  11.379  -4.117  -5.007 1.000 95.600 ? 144 ILE A CD1 1 
ATOM 1105 N N   ? PHE A 1 145 ?  13.573  -4.056  -9.390 1.000 94.210 ? 145 PHE A N   1 
ATOM 1106 C CA  ? PHE A 1 145 ?  14.426  -3.735 -10.528 1.000 94.210 ? 145 PHE A CA  1 
ATOM 1107 C C   ? PHE A 1 145 ?  15.439  -2.658 -10.159 1.000 94.210 ? 145 PHE A C   1 
ATOM 1108 C CB  ? PHE A 1 145 ?  13.582  -3.276 -11.721 1.000 94.210 ? 145 PHE A CB  1 
ATOM 1109 O O   ? PHE A 1 145 ?  15.168  -1.809  -9.307 1.000 94.210 ? 145 PHE A O   1 
ATOM 1110 C CG  ? PHE A 1 145 ?  12.853  -4.395 -12.415 1.000 94.210 ? 145 PHE A CG  1 
ATOM 1111 C CD1 ? PHE A 1 145 ?  13.157  -5.721 -12.134 1.000 94.210 ? 145 PHE A CD1 1 
ATOM 1112 C CD2 ? PHE A 1 145 ?  11.864  -4.120 -13.350 1.000 94.210 ? 145 PHE A CD2 1 
ATOM 1113 C CE1 ? PHE A 1 145 ?  12.484  -6.759 -12.775 1.000 94.210 ? 145 PHE A CE1 1 
ATOM 1114 C CE2 ? PHE A 1 145 ?  11.187  -5.151 -13.995 1.000 94.210 ? 145 PHE A CE2 1 
ATOM 1115 C CZ  ? PHE A 1 145 ?  11.499  -6.470 -13.707 1.000 94.210 ? 145 PHE A CZ  1 
ATOM 1116 N N   ? PRO A 1 146 ?  16.614  -2.757 -10.887 1.000 93.900 ? 146 PRO A N   1 
ATOM 1117 C CA  ? PRO A 1 146 ?  17.541  -1.635 -10.721 1.000 93.900 ? 146 PRO A CA  1 
ATOM 1118 C C   ? PRO A 1 146 ?  16.947  -0.306 -11.181 1.000 93.900 ? 146 PRO A C   1 
ATOM 1119 C CB  ? PRO A 1 146 ?  18.734  -2.031 -11.595 1.000 93.900 ? 146 PRO A CB  1 
ATOM 1120 O O   ? PRO A 1 146 ?  16.152  -0.274 -12.124 1.000 93.900 ? 146 PRO A O   1 
ATOM 1121 C CG  ? PRO A 1 146 ?  18.616  -3.513 -11.753 1.000 93.900 ? 146 PRO A CG  1 
ATOM 1122 C CD  ? PRO A 1 146 ?  17.162  -3.883 -11.703 1.000 93.900 ? 146 PRO A CD  1 
ATOM 1123 N N   ? GLN A 1 147 ?  17.405   0.798 -10.514 1.000 91.550 ? 147 GLN A N   1 
ATOM 1124 C CA  ? GLN A 1 147 ?  16.893   2.132 -10.814 1.000 91.550 ? 147 GLN A CA  1 
ATOM 1125 C C   ? GLN A 1 147 ?  17.041   2.456 -12.297 1.000 91.550 ? 147 GLN A C   1 
ATOM 1126 C CB  ? GLN A 1 147 ?  17.613   3.186  -9.971 1.000 91.550 ? 147 GLN A CB  1 
ATOM 1127 O O   ? GLN A 1 147 ?  16.143   3.046 -12.902 1.000 91.550 ? 147 GLN A O   1 
ATOM 1128 C CG  ? GLN A 1 147 ?  17.100   4.603 -10.189 1.000 91.550 ? 147 GLN A CG  1 
ATOM 1129 C CD  ? GLN A 1 147 ?  15.720   4.825  -9.599 1.000 91.550 ? 147 GLN A CD  1 
ATOM 1130 N NE2 ? GLN A 1 147 ?  15.047   5.881 -10.044 1.000 91.550 ? 147 GLN A NE2 1 
ATOM 1131 O OE1 ? GLN A 1 147 ?  15.261   4.053  -8.751 1.000 91.550 ? 147 GLN A OE1 1 
ATOM 1132 N N   ? LYS A 1 148 ?  18.116   2.126 -12.878 1.000 92.920 ? 148 LYS A N   1 
ATOM 1133 C CA  ? LYS A 1 148 ?  18.378   2.393 -14.289 1.000 92.920 ? 148 LYS A CA  1 
ATOM 1134 C C   ? LYS A 1 148 ?  17.331   1.728 -15.178 1.000 92.920 ? 148 LYS A C   1 
ATOM 1135 C CB  ? LYS A 1 148 ?  19.777   1.910 -14.677 1.000 92.920 ? 148 LYS A CB  1 
ATOM 1136 O O   ? LYS A 1 148 ?  16.874   2.321 -16.157 1.000 92.920 ? 148 LYS A O   1 
ATOM 1137 C CG  ? LYS A 1 148 ?  20.184   2.269 -16.098 1.000 92.920 ? 148 LYS A CG  1 
ATOM 1138 C CD  ? LYS A 1 148 ?  21.613   1.835 -16.397 1.000 92.920 ? 148 LYS A CD  1 
ATOM 1139 C CE  ? LYS A 1 148 ?  22.022   2.194 -17.819 1.000 92.920 ? 148 LYS A CE  1 
ATOM 1140 N NZ  ? LYS A 1 148 ?  23.404   1.723 -18.134 1.000 92.920 ? 148 LYS A NZ  1 
ATOM 1141 N N   ? LYS A 1 149 ?  17.051   0.516 -14.893 1.000 92.620 ? 149 LYS A N   1 
ATOM 1142 C CA  ? LYS A 1 149 ?  16.011  -0.176 -15.649 1.000 92.620 ? 149 LYS A CA  1 
ATOM 1143 C C   ? LYS A 1 149 ?  14.673   0.549 -15.535 1.000 92.620 ? 149 LYS A C   1 
ATOM 1144 C CB  ? LYS A 1 149 ?  15.867  -1.620 -15.166 1.000 92.620 ? 149 LYS A CB  1 
ATOM 1145 O O   ? LYS A 1 149 ?  13.927   0.643 -16.512 1.000 92.620 ? 149 LYS A O   1 
ATOM 1146 C CG  ? LYS A 1 149 ?  14.882  -2.449 -15.978 1.000 92.620 ? 149 LYS A CG  1 
ATOM 1147 C CD  ? LYS A 1 149 ?  14.944  -3.923 -15.597 1.000 92.620 ? 149 LYS A CD  1 
ATOM 1148 C CE  ? LYS A 1 149 ?  13.961  -4.753 -16.410 1.000 92.620 ? 149 LYS A CE  1 
ATOM 1149 N NZ  ? LYS A 1 149 ?  14.104  -6.213 -16.129 1.000 92.620 ? 149 LYS A NZ  1 
ATOM 1150 N N   ? CYS A 1 150 ?  14.328   0.990 -14.346 1.000 93.270 ? 150 CYS A N   1 
ATOM 1151 C CA  ? CYS A 1 150 ?  13.097   1.741 -14.126 1.000 93.270 ? 150 CYS A CA  1 
ATOM 1152 C C   ? CYS A 1 150 ?  13.079   3.015 -14.962 1.000 93.270 ? 150 CYS A C   1 
ATOM 1153 C CB  ? CYS A 1 150 ?  12.938   2.088 -12.646 1.000 93.270 ? 150 CYS A CB  1 
ATOM 1154 O O   ? CYS A 1 150 ?  12.091   3.305 -15.638 1.000 93.270 ? 150 CYS A O   1 
ATOM 1155 S SG  ? CYS A 1 150 ?  11.286   2.671 -12.209 1.000 93.270 ? 150 CYS A SG  1 
ATOM 1156 N N   ? GLU A 1 151 ?  14.174   3.710 -14.947 1.000 94.240 ? 151 GLU A N   1 
ATOM 1157 C CA  ? GLU A 1 151 ?  14.311   4.951 -15.704 1.000 94.240 ? 151 GLU A CA  1 
ATOM 1158 C C   ? GLU A 1 151 ?  14.235   4.692 -17.206 1.000 94.240 ? 151 GLU A C   1 
ATOM 1159 C CB  ? GLU A 1 151 ?  15.628   5.650 -15.357 1.000 94.240 ? 151 GLU A CB  1 
ATOM 1160 O O   ? GLU A 1 151 ?  13.643   5.479 -17.948 1.000 94.240 ? 151 GLU A O   1 
ATOM 1161 C CG  ? GLU A 1 151 ?  15.808   6.998 -16.040 1.000 94.240 ? 151 GLU A CG  1 
ATOM 1162 C CD  ? GLU A 1 151 ?  14.754   8.018 -15.641 1.000 94.240 ? 151 GLU A CD  1 
ATOM 1163 O OE1 ? GLU A 1 151 ?  14.436   8.913 -16.456 1.000 94.240 ? 151 GLU A OE1 1 
ATOM 1164 O OE2 ? GLU A 1 151 ?  14.243   7.923 -14.502 1.000 94.240 ? 151 GLU A OE2 1 
ATOM 1165 N N   ? ASP A 1 152 ?  14.891   3.615 -17.649 1.000 94.030 ? 152 ASP A N   1 
ATOM 1166 C CA  ? ASP A 1 152 ?  14.850   3.251 -19.062 1.000 94.030 ? 152 ASP A CA  1 
ATOM 1167 C C   ? ASP A 1 152 ?  13.423   2.945 -19.510 1.000 94.030 ? 152 ASP A C   1 
ATOM 1168 C CB  ? ASP A 1 152 ?  15.756   2.047 -19.332 1.000 94.030 ? 152 ASP A CB  1 
ATOM 1169 O O   ? ASP A 1 152 ?  13.027   3.295 -20.623 1.000 94.030 ? 152 ASP A O   1 
ATOM 1170 C CG  ? ASP A 1 152 ?  17.233   2.384 -19.237 1.000 94.030 ? 152 ASP A CG  1 
ATOM 1171 O OD1 ? ASP A 1 152 ?  17.586   3.583 -19.226 1.000 94.030 ? 152 ASP A OD1 1 
ATOM 1172 O OD2 ? ASP A 1 152 ?  18.052   1.442 -19.176 1.000 94.030 ? 152 ASP A OD2 1 
ATOM 1173 N N   ? ALA A 1 153 ?  12.712   2.346 -18.602 1.000 92.410 ? 153 ALA A N   1 
ATOM 1174 C CA  ? ALA A 1 153 ?  11.334   1.974 -18.910 1.000 92.410 ? 153 ALA A CA  1 
ATOM 1175 C C   ? ALA A 1 153 ?  10.429   3.203 -18.942 1.000 92.410 ? 153 ALA A C   1 
ATOM 1176 C CB  ? ALA A 1 153 ?  10.815   0.962 -17.891 1.000 92.410 ? 153 ALA A CB  1 
ATOM 1177 O O   ? ALA A 1 153 ?   9.486   3.266 -19.735 1.000 92.410 ? 153 ALA A O   1 
ATOM 1178 N N   ? TYR A 1 154 ?  10.708   4.178 -18.125 1.000 93.490 ? 154 TYR A N   1 
ATOM 1179 C CA  ? TYR A 1 154 ?   9.928   5.402 -17.986 1.000 93.490 ? 154 TYR A CA  1 
ATOM 1180 C C   ? TYR A 1 154 ?  10.833   6.629 -17.992 1.000 93.490 ? 154 TYR A C   1 
ATOM 1181 C CB  ? TYR A 1 154 ?   9.101   5.370 -16.697 1.000 93.490 ? 154 TYR A CB  1 
ATOM 1182 O O   ? TYR A 1 154 ?  10.989   7.298 -16.968 1.000 93.490 ? 154 TYR A O   1 
ATOM 1183 C CG  ? TYR A 1 154 ?   8.223   4.148 -16.569 1.000 93.490 ? 154 TYR A CG  1 
ATOM 1184 C CD1 ? TYR A 1 154 ?   7.084   4.000 -17.357 1.000 93.490 ? 154 TYR A CD1 1 
ATOM 1185 C CD2 ? TYR A 1 154 ?   8.531   3.141 -15.661 1.000 93.490 ? 154 TYR A CD2 1 
ATOM 1186 C CE1 ? TYR A 1 154 ?   6.271   2.877 -17.241 1.000 93.490 ? 154 TYR A CE1 1 
ATOM 1187 C CE2 ? TYR A 1 154 ?   7.726   2.014 -15.537 1.000 93.490 ? 154 TYR A CE2 1 
ATOM 1188 O OH  ? TYR A 1 154 ?   5.799   0.777 -16.212 1.000 93.490 ? 154 TYR A OH  1 
ATOM 1189 C CZ  ? TYR A 1 154 ?   6.600   1.891 -16.330 1.000 93.490 ? 154 TYR A CZ  1 
ATOM 1190 N N   ? PRO A 1 155 ?  11.416   7.057 -19.101 1.000 93.790 ? 155 PRO A N   1 
ATOM 1191 C CA  ? PRO A 1 155 ?  12.369   8.168 -19.137 1.000 93.790 ? 155 PRO A CA  1 
ATOM 1192 C C   ? PRO A 1 155 ?  11.754   9.489 -18.682 1.000 93.790 ? 155 PRO A C   1 
ATOM 1193 C CB  ? PRO A 1 155 ?  12.776   8.235 -20.612 1.000 93.790 ? 155 PRO A CB  1 
ATOM 1194 O O   ? PRO A 1 155 ?  10.702   9.891 -19.187 1.000 93.790 ? 155 PRO A O   1 
ATOM 1195 C CG  ? PRO A 1 155 ?  12.468   6.877 -21.155 1.000 93.790 ? 155 PRO A CG  1 
ATOM 1196 C CD  ? PRO A 1 155 ?  11.290   6.320 -20.408 1.000 93.790 ? 155 PRO A CD  1 
ATOM 1197 N N   ? GLY A 1 156 ?  12.377  10.157 -17.554 1.000 92.450 ? 156 GLY A N   1 
ATOM 1198 C CA  ? GLY A 1 156 ?  11.972  11.479 -17.105 1.000 92.450 ? 156 GLY A CA  1 
ATOM 1199 C C   ? GLY A 1 156 ?  10.787  11.451 -16.158 1.000 92.450 ? 156 GLY A C   1 
ATOM 1200 O O   ? GLY A 1 156 ?  10.336  12.498 -15.689 1.000 92.450 ? 156 GLY A O   1 
ATOM 1201 N N   ? GLN A 1 157 ?  10.363  10.210 -15.829 1.000 92.920 ? 157 GLN A N   1 
ATOM 1202 C CA  ? GLN A 1 157 ?   9.143  10.087 -15.039 1.000 92.920 ? 157 GLN A CA  1 
ATOM 1203 C C   ? GLN A 1 157 ?   9.422   9.422 -13.694 1.000 92.920 ? 157 GLN A C   1 
ATOM 1204 C CB  ? GLN A 1 157 ?   8.084   9.293 -15.807 1.000 92.920 ? 157 GLN A CB  1 
ATOM 1205 O O   ? GLN A 1 157 ?   8.587   9.466 -12.789 1.000 92.920 ? 157 GLN A O   1 
ATOM 1206 C CG  ? GLN A 1 157 ?   7.562  10.004 -17.048 1.000 92.920 ? 157 GLN A CG  1 
ATOM 1207 C CD  ? GLN A 1 157 ?   6.480   9.218 -17.764 1.000 92.920 ? 157 GLN A CD  1 
ATOM 1208 N NE2 ? GLN A 1 157 ?   6.756   8.822 -19.002 1.000 92.920 ? 157 GLN A NE2 1 
ATOM 1209 O OE1 ? GLN A 1 157 ?   5.406   8.968 -17.209 1.000 92.920 ? 157 GLN A OE1 1 
ATOM 1210 N N   ? ILE A 1 158 ?  10.575   8.708 -13.536 1.000 94.810 ? 158 ILE A N   1 
ATOM 1211 C CA  ? ILE A 1 158 ?  10.961   8.004 -12.318 1.000 94.810 ? 158 ILE A CA  1 
ATOM 1212 C C   ? ILE A 1 158 ?  11.744   8.944 -11.404 1.000 94.810 ? 158 ILE A C   1 
ATOM 1213 C CB  ? ILE A 1 158 ?  11.798   6.744 -12.634 1.000 94.810 ? 158 ILE A CB  1 
ATOM 1214 O O   ? ILE A 1 158 ?  12.740   9.539 -11.822 1.000 94.810 ? 158 ILE A O   1 
ATOM 1215 C CG1 ? ILE A 1 158 ?  11.012   5.796 -13.547 1.000 94.810 ? 158 ILE A CG1 1 
ATOM 1216 C CG2 ? ILE A 1 158 ?  12.219   6.037 -11.342 1.000 94.810 ? 158 ILE A CG2 1 
ATOM 1217 C CD1 ? ILE A 1 158 ?   9.683   5.335 -12.964 1.000 94.810 ? 158 ILE A CD1 1 
ATOM 1218 N N   ? THR A 1 159 ?  11.260   9.112 -10.086 1.000 94.360 ? 159 THR A N   1 
ATOM 1219 C CA  ? THR A 1 159 ?  11.920   9.929  -9.073 1.000 94.360 ? 159 THR A CA  1 
ATOM 1220 C C   ? THR A 1 159 ?  12.557   9.050  -8.001 1.000 94.360 ? 159 THR A C   1 
ATOM 1221 C CB  ? THR A 1 159 ?  10.932  10.911  -8.417 1.000 94.360 ? 159 THR A CB  1 
ATOM 1222 O O   ? THR A 1 159 ?  12.388   7.829  -8.010 1.000 94.360 ? 159 THR A O   1 
ATOM 1223 C CG2 ? THR A 1 159 ?  10.164  11.705  -9.469 1.000 94.360 ? 159 THR A CG2 1 
ATOM 1224 O OG1 ? THR A 1 159 ?   9.999  10.176  -7.615 1.000 94.360 ? 159 THR A OG1 1 
ATOM 1225 N N   ? ASP A 1 160 ?  13.314   9.718  -7.066 1.000 92.800 ? 160 ASP A N   1 
ATOM 1226 C CA  ? ASP A 1 160 ?  13.987   9.002  -5.986 1.000 92.800 ? 160 ASP A CA  1 
ATOM 1227 C C   ? ASP A 1 160 ?  12.979   8.444  -4.985 1.000 92.800 ? 160 ASP A C   1 
ATOM 1228 C CB  ? ASP A 1 160 ?  14.983   9.920  -5.274 1.000 92.800 ? 160 ASP A CB  1 
ATOM 1229 O O   ? ASP A 1 160 ?  13.313   7.573  -4.180 1.000 92.800 ? 160 ASP A O   1 
ATOM 1230 C CG  ? ASP A 1 160 ?  16.216  10.219  -6.109 1.000 92.800 ? 160 ASP A CG  1 
ATOM 1231 O OD1 ? ASP A 1 160 ?  16.497   9.472  -7.071 1.000 92.800 ? 160 ASP A OD1 1 
ATOM 1232 O OD2 ? ASP A 1 160 ?  16.914  11.209  -5.801 1.000 92.800 ? 160 ASP A OD2 1 
ATOM 1233 N N   ? GLY A 1 161 ?  11.791   8.912  -5.022 1.000 94.880 ? 161 GLY A N   1 
ATOM 1234 C CA  ? GLY A 1 161 ?  10.747   8.440  -4.126 1.000 94.880 ? 161 GLY A CA  1 
ATOM 1235 C C   ? GLY A 1 161 ?   9.998   7.236  -4.665 1.000 94.880 ? 161 GLY A C   1 
ATOM 1236 O O   ? GLY A 1 161 ?   9.045   6.762  -4.044 1.000 94.880 ? 161 GLY A O   1 
ATOM 1237 N N   ? MET A 1 162 ?  10.464   6.682  -5.793 1.000 96.180 ? 162 MET A N   1 
ATOM 1238 C CA  ? MET A 1 162 ?   9.763   5.583  -6.451 1.000 96.180 ? 162 MET A CA  1 
ATOM 1239 C C   ? MET A 1 162 ?  10.676   4.372  -6.607 1.000 96.180 ? 162 MET A C   1 
ATOM 1240 C CB  ? MET A 1 162 ?   9.238   6.022  -7.819 1.000 96.180 ? 162 MET A CB  1 
ATOM 1241 O O   ? MET A 1 162 ?  11.897   4.516  -6.690 1.000 96.180 ? 162 MET A O   1 
ATOM 1242 C CG  ? MET A 1 162 ?   8.193   7.124  -7.750 1.000 96.180 ? 162 MET A CG  1 
ATOM 1243 S SD  ? MET A 1 162 ?   7.693   7.724  -9.410 1.000 96.180 ? 162 MET A SD  1 
ATOM 1244 C CE  ? MET A 1 162 ?   6.506   9.014  -8.940 1.000 96.180 ? 162 MET A CE  1 
ATOM 1245 N N   ? VAL A 1 163 ?   9.966   3.190  -6.592 1.000 95.290 ? 163 VAL A N   1 
ATOM 1246 C CA  ? VAL A 1 163 ?  10.652   1.926  -6.838 1.000 95.290 ? 163 VAL A CA  1 
ATOM 1247 C C   ? VAL A 1 163 ?   9.843   1.081  -7.819 1.000 95.290 ? 163 VAL A C   1 
ATOM 1248 C CB  ? VAL A 1 163 ?  10.885   1.142  -5.526 1.000 95.290 ? 163 VAL A CB  1 
ATOM 1249 O O   ? VAL A 1 163 ?   8.611   1.136  -7.826 1.000 95.290 ? 163 VAL A O   1 
ATOM 1250 C CG1 ? VAL A 1 163 ?   9.555   0.796  -4.861 1.000 95.290 ? 163 VAL A CG1 1 
ATOM 1251 C CG2 ? VAL A 1 163 ?  11.696  -0.124  -5.799 1.000 95.290 ? 163 VAL A CG2 1 
ATOM 1252 N N   ? CYS A 1 164 ?  10.596   0.308  -8.708 1.000 94.960 ? 164 CYS A N   1 
ATOM 1253 C CA  ? CYS A 1 164 ?   9.945  -0.547  -9.695 1.000 94.960 ? 164 CYS A CA  1 
ATOM 1254 C C   ? CYS A 1 164 ?  10.079  -2.017  -9.316 1.000 94.960 ? 164 CYS A C   1 
ATOM 1255 C CB  ? CYS A 1 164 ?  10.541  -0.312 -11.083 1.000 94.960 ? 164 CYS A CB  1 
ATOM 1256 O O   ? CYS A 1 164 ?  11.119  -2.440  -8.809 1.000 94.960 ? 164 CYS A O   1 
ATOM 1257 S SG  ? CYS A 1 164 ?  10.232   1.343 -11.737 1.000 94.960 ? 164 CYS A SG  1 
ATOM 1258 N N   ? ALA A 1 165 ?   9.011  -2.747  -9.584 1.000 94.040 ? 165 ALA A N   1 
ATOM 1259 C CA  ? ALA A 1 165 ?   9.011  -4.187  -9.343 1.000 94.040 ? 165 ALA A CA  1 
ATOM 1260 C C   ? ALA A 1 165 ?   8.191  -4.921 -10.399 1.000 94.040 ? 165 ALA A C   1 
ATOM 1261 C CB  ? ALA A 1 165 ?   8.472  -4.493  -7.948 1.000 94.040 ? 165 ALA A CB  1 
ATOM 1262 O O   ? ALA A 1 165 ?   7.247  -4.360 -10.962 1.000 94.040 ? 165 ALA A O   1 
ATOM 1263 N N   ? GLY A 1 166 ?   8.589  -6.032 -10.680 1.000 89.490 ? 166 GLY A N   1 
ATOM 1264 C CA  ? GLY A 1 166 ?   7.901  -6.868 -11.651 1.000 89.490 ? 166 GLY A CA  1 
ATOM 1265 C C   ? GLY A 1 166 ?   8.451  -8.280 -11.721 1.000 89.490 ? 166 GLY A C   1 
ATOM 1266 O O   ? GLY A 1 166 ?   9.257  -8.679 -10.878 1.000 89.490 ? 166 GLY A O   1 
ATOM 1267 N N   ? SER A 1 167 ?   7.873  -9.068 -12.604 1.000 82.480 ? 167 SER A N   1 
ATOM 1268 C CA  ? SER A 1 167 ?   8.356 -10.422 -12.855 1.000 82.480 ? 167 SER A CA  1 
ATOM 1269 C C   ? SER A 1 167 ?   8.512 -10.685 -14.349 1.000 82.480 ? 167 SER A C   1 
ATOM 1270 C CB  ? SER A 1 167 ?   7.406 -11.453 -12.244 1.000 82.480 ? 167 SER A CB  1 
ATOM 1271 O O   ? SER A 1 167 ?   7.869 -10.028 -15.171 1.000 82.480 ? 167 SER A O   1 
ATOM 1272 O OG  ? SER A 1 167 ?   6.256 -11.620 -13.054 1.000 82.480 ? 167 SER A OG  1 
ATOM 1273 N N   ? SER A 1 168 ?   9.475 -11.456 -14.670 1.000 63.710 ? 168 SER A N   1 
ATOM 1274 C CA  ? SER A 1 168 ?   9.747 -11.846 -16.050 1.000 63.710 ? 168 SER A CA  1 
ATOM 1275 C C   ? SER A 1 168 ?   8.581 -12.627 -16.645 1.000 63.710 ? 168 SER A C   1 
ATOM 1276 C CB  ? SER A 1 168 ?  11.025 -12.683 -16.128 1.000 63.710 ? 168 SER A CB  1 
ATOM 1277 O O   ? SER A 1 168 ?   8.443 -12.712 -17.867 1.000 63.710 ? 168 SER A O   1 
ATOM 1278 O OG  ? SER A 1 168 ?  10.948 -13.800 -15.259 1.000 63.710 ? 168 SER A OG  1 
ATOM 1279 N N   ? LYS A 1 169 ?   7.590 -13.033 -15.777 1.000 62.740 ? 169 LYS A N   1 
ATOM 1280 C CA  ? LYS A 1 169 ?   6.418 -13.797 -16.193 1.000 62.740 ? 169 LYS A CA  1 
ATOM 1281 C C   ? LYS A 1 169 ?   5.194 -12.895 -16.329 1.000 62.740 ? 169 LYS A C   1 
ATOM 1282 C CB  ? LYS A 1 169 ?   6.130 -14.924 -15.200 1.000 62.740 ? 169 LYS A CB  1 
ATOM 1283 O O   ? LYS A 1 169 ?   4.076 -13.380 -16.511 1.000 62.740 ? 169 LYS A O   1 
ATOM 1284 C CG  ? LYS A 1 169 ?   7.191 -16.014 -15.177 1.000 62.740 ? 169 LYS A CG  1 
ATOM 1285 C CD  ? LYS A 1 169 ?   6.816 -17.139 -14.221 1.000 62.740 ? 169 LYS A CD  1 
ATOM 1286 C CE  ? LYS A 1 169 ?   7.896 -18.212 -14.168 1.000 62.740 ? 169 LYS A CE  1 
ATOM 1287 N NZ  ? LYS A 1 169 ?   7.539 -19.311 -13.221 1.000 62.740 ? 169 LYS A NZ  1 
ATOM 1288 N N   ? GLY A 1 170 ?   5.456 -11.530 -16.232 1.000 61.410 ? 170 GLY A N   1 
ATOM 1289 C CA  ? GLY A 1 170 ?   4.364 -10.615 -16.523 1.000 61.410 ? 170 GLY A CA  1 
ATOM 1290 C C   ? GLY A 1 170 ?   3.537 -10.265 -15.300 1.000 61.410 ? 170 GLY A C   1 
ATOM 1291 O O   ? GLY A 1 170 ?   2.455  -9.687 -15.420 1.000 61.410 ? 170 GLY A O   1 
ATOM 1292 N N   ? ALA A 1 171 ?   3.980 -10.695 -14.042 1.000 60.570 ? 171 ALA A N   1 
ATOM 1293 C CA  ? ALA A 1 171 ?   3.272 -10.362 -12.809 1.000 60.570 ? 171 ALA A CA  1 
ATOM 1294 C C   ? ALA A 1 171 ?   3.470  -8.894 -12.442 1.000 60.570 ? 171 ALA A C   1 
ATOM 1295 C CB  ? ALA A 1 171 ?   3.739 -11.260 -11.667 1.000 60.570 ? 171 ALA A CB  1 
ATOM 1296 O O   ? ALA A 1 171 ?   4.601  -8.404 -12.406 1.000 60.570 ? 171 ALA A O   1 
ATOM 1297 N N   ? ASP A 1 172 ?   2.372  -8.143 -12.229 1.000 71.580 ? 172 ASP A N   1 
ATOM 1298 C CA  ? ASP A 1 172 ?   2.314  -6.712 -11.947 1.000 71.580 ? 172 ASP A CA  1 
ATOM 1299 C C   ? ASP A 1 172 ?   0.997  -6.338 -11.270 1.000 71.580 ? 172 ASP A C   1 
ATOM 1300 C CB  ? ASP A 1 172 ?   2.492  -5.904 -13.234 1.000 71.580 ? 172 ASP A CB  1 
ATOM 1301 O O   ? ASP A 1 172 ?   0.058  -7.137 -11.244 1.000 71.580 ? 172 ASP A O   1 
ATOM 1302 C CG  ? ASP A 1 172 ?   2.972  -4.485 -12.981 1.000 71.580 ? 172 ASP A CG  1 
ATOM 1303 O OD1 ? ASP A 1 172 ?   3.165  -4.107 -11.805 1.000 71.580 ? 172 ASP A OD1 1 
ATOM 1304 O OD2 ? ASP A 1 172 ?   3.157  -3.739 -13.966 1.000 71.580 ? 172 ASP A OD2 1 
ATOM 1305 N N   ? THR A 1 173 ?   1.024  -5.181 -10.497 1.000 72.660 ? 173 THR A N   1 
ATOM 1306 C CA  ? THR A 1 173 ?  -0.242  -4.657  -9.997 1.000 72.660 ? 173 THR A CA  1 
ATOM 1307 C C   ? THR A 1 173 ?  -1.051  -4.028 -11.127 1.000 72.660 ? 173 THR A C   1 
ATOM 1308 C CB  ? THR A 1 173 ?  -0.015  -3.618  -8.884 1.000 72.660 ? 173 THR A CB  1 
ATOM 1309 O O   ? THR A 1 173 ?  -0.483  -3.523 -12.098 1.000 72.660 ? 173 THR A O   1 
ATOM 1310 C CG2 ? THR A 1 173 ?   0.668  -4.247  -7.674 1.000 72.660 ? 173 THR A CG2 1 
ATOM 1311 O OG1 ? THR A 1 173 ?   0.809  -2.559  -9.387 1.000 72.660 ? 173 THR A OG1 1 
ATOM 1312 N N   ? CYS A 1 174 ?  -2.258  -4.203 -11.070 1.000 79.750 ? 174 CYS A N   1 
ATOM 1313 C CA  ? CYS A 1 174 ?  -3.149  -3.670 -12.094 1.000 79.750 ? 174 CYS A CA  1 
ATOM 1314 C C   ? CYS A 1 174 ?  -4.244  -2.811 -11.472 1.000 79.750 ? 174 CYS A C   1 
ATOM 1315 C CB  ? CYS A 1 174 ?  -3.777  -4.806 -12.902 1.000 79.750 ? 174 CYS A CB  1 
ATOM 1316 O O   ? CYS A 1 174 ?  -4.165  -2.455 -10.295 1.000 79.750 ? 174 CYS A O   1 
ATOM 1317 S SG  ? CYS A 1 174 ?  -4.176  -4.353 -14.605 1.000 79.750 ? 174 CYS A SG  1 
ATOM 1318 N N   ? GLN A 1 175 ?  -5.252  -2.455 -12.359 1.000 76.220 ? 175 GLN A N   1 
ATOM 1319 C CA  ? GLN A 1 175 ?  -6.315  -1.565 -11.905 1.000 76.220 ? 175 GLN A CA  1 
ATOM 1320 C C   ? GLN A 1 175 ?  -7.036  -2.144 -10.691 1.000 76.220 ? 175 GLN A C   1 
ATOM 1321 C CB  ? GLN A 1 175 ?  -7.313  -1.301 -13.032 1.000 76.220 ? 175 GLN A CB  1 
ATOM 1322 O O   ? GLN A 1 175 ?  -7.433  -3.311 -10.696 1.000 76.220 ? 175 GLN A O   1 
ATOM 1323 C CG  ? GLN A 1 175 ?  -6.793  -0.355 -14.106 1.000 76.220 ? 175 GLN A CG  1 
ATOM 1324 C CD  ? GLN A 1 175 ?  -5.741  -0.995 -14.992 1.000 76.220 ? 175 GLN A CD  1 
ATOM 1325 N NE2 ? GLN A 1 175 ?  -4.835  -0.179 -15.521 1.000 76.220 ? 175 GLN A NE2 1 
ATOM 1326 O OE1 ? GLN A 1 175 ?  -5.741  -2.212 -15.199 1.000 76.220 ? 175 GLN A OE1 1 
ATOM 1327 N N   ? GLY A 1 176 ?  -7.115  -1.173  -9.647 1.000 73.440 ? 176 GLY A N   1 
ATOM 1328 C CA  ? GLY A 1 176 ?  -7.815  -1.625  -8.455 1.000 73.440 ? 176 GLY A CA  1 
ATOM 1329 C C   ? GLY A 1 176 ?  -6.879  -2.026  -7.330 1.000 73.440 ? 176 GLY A C   1 
ATOM 1330 O O   ? GLY A 1 176 ?  -7.278  -2.052  -6.164 1.000 73.440 ? 176 GLY A O   1 
ATOM 1331 N N   ? ASP A 1 177 ?  -5.612  -2.192  -7.616 1.000 86.630 ? 177 ASP A N   1 
ATOM 1332 C CA  ? ASP A 1 177 ?  -4.628  -2.556  -6.601 1.000 86.630 ? 177 ASP A CA  1 
ATOM 1333 C C   ? ASP A 1 177 ?  -3.920  -1.319  -6.053 1.000 86.630 ? 177 ASP A C   1 
ATOM 1334 C CB  ? ASP A 1 177 ?  -3.603  -3.537  -7.175 1.000 86.630 ? 177 ASP A CB  1 
ATOM 1335 O O   ? ASP A 1 177 ?  -2.990  -1.433  -5.252 1.000 86.630 ? 177 ASP A O   1 
ATOM 1336 C CG  ? ASP A 1 177 ?  -4.162  -4.937  -7.360 1.000 86.630 ? 177 ASP A CG  1 
ATOM 1337 O OD1 ? ASP A 1 177 ?  -5.042  -5.351  -6.575 1.000 86.630 ? 177 ASP A OD1 1 
ATOM 1338 O OD2 ? ASP A 1 177 ?  -3.715  -5.634  -8.297 1.000 86.630 ? 177 ASP A OD2 1 
ATOM 1339 N N   ? SER A 1 178 ?  -4.339  -0.139  -6.689 1.000 92.690 ? 178 SER A N   1 
ATOM 1340 C CA  ? SER A 1 178 ?  -3.768   1.086  -6.139 1.000 92.690 ? 178 SER A CA  1 
ATOM 1341 C C   ? SER A 1 178 ?  -3.866   1.106  -4.617 1.000 92.690 ? 178 SER A C   1 
ATOM 1342 C CB  ? SER A 1 178 ?  -4.472   2.313  -6.719 1.000 92.690 ? 178 SER A CB  1 
ATOM 1343 O O   ? SER A 1 178 ?  -4.892   0.725  -4.050 1.000 92.690 ? 178 SER A O   1 
ATOM 1344 O OG  ? SER A 1 178 ?  -4.212   2.432  -8.107 1.000 92.690 ? 178 SER A OG  1 
ATOM 1345 N N   ? GLY A 1 179 ?  -2.634   1.455  -4.075 1.000 95.330 ? 179 GLY A N   1 
ATOM 1346 C CA  ? GLY A 1 179 ?  -2.667   1.564  -2.625 1.000 95.330 ? 179 GLY A CA  1 
ATOM 1347 C C   ? GLY A 1 179 ?  -2.362   0.255  -1.921 1.000 95.330 ? 179 GLY A C   1 
ATOM 1348 O O   ? GLY A 1 179 ?  -2.186   0.227  -0.702 1.000 95.330 ? 179 GLY A O   1 
ATOM 1349 N N   ? GLY A 1 180 ?  -2.284  -0.814  -2.642 1.000 94.560 ? 180 GLY A N   1 
ATOM 1350 C CA  ? GLY A 1 180 ?  -1.955  -2.135  -2.131 1.000 94.560 ? 180 GLY A CA  1 
ATOM 1351 C C   ? GLY A 1 180 ?  -0.488  -2.289  -1.775 1.000 94.560 ? 180 GLY A C   1 
ATOM 1352 O O   ? GLY A 1 180 ?   0.347  -1.488  -2.202 1.000 94.560 ? 180 GLY A O   1 
ATOM 1353 N N   ? PRO A 1 181 ?  -0.105  -3.409  -1.065 1.000 96.810 ? 181 PRO A N   1 
ATOM 1354 C CA  ? PRO A 1 181 ?   1.212  -3.534  -0.435 1.000 96.810 ? 181 PRO A CA  1 
ATOM 1355 C C   ? PRO A 1 181 ?   2.227  -4.246  -1.327 1.000 96.810 ? 181 PRO A C   1 
ATOM 1356 C CB  ? PRO A 1 181 ?   0.924  -4.352   0.826 1.000 96.810 ? 181 PRO A CB  1 
ATOM 1357 O O   ? PRO A 1 181 ?   1.881  -5.210  -2.014 1.000 96.810 ? 181 PRO A O   1 
ATOM 1358 C CG  ? PRO A 1 181 ?  -0.231  -5.226   0.459 1.000 96.810 ? 181 PRO A CG  1 
ATOM 1359 C CD  ? PRO A 1 181 ?  -1.140  -4.456  -0.456 1.000 96.810 ? 181 PRO A CD  1 
ATOM 1360 N N   ? LEU A 1 182 ?   3.456  -3.738  -1.386 1.000 97.010 ? 182 LEU A N   1 
ATOM 1361 C CA  ? LEU A 1 182 ?   4.691  -4.415  -1.767 1.000 97.010 ? 182 LEU A CA  1 
ATOM 1362 C C   ? LEU A 1 182 ?   5.500  -4.803  -0.534 1.000 97.010 ? 182 LEU A C   1 
ATOM 1363 C CB  ? LEU A 1 182 ?   5.531  -3.522  -2.683 1.000 97.010 ? 182 LEU A CB  1 
ATOM 1364 O O   ? LEU A 1 182 ?   6.106  -3.945   0.111 1.000 97.010 ? 182 LEU A O   1 
ATOM 1365 C CG  ? LEU A 1 182 ?   6.809  -4.143  -3.249 1.000 97.010 ? 182 LEU A CG  1 
ATOM 1366 C CD1 ? LEU A 1 182 ?   6.468  -5.159  -4.334 1.000 97.010 ? 182 LEU A CD1 1 
ATOM 1367 C CD2 ? LEU A 1 182 ?   7.734  -3.060  -3.795 1.000 97.010 ? 182 LEU A CD2 1 
ATOM 1368 N N   ? VAL A 1 183 ?   5.541  -6.120  -0.232 1.000 97.420 ? 183 VAL A N   1 
ATOM 1369 C CA  ? VAL A 1 183 ?   6.126  -6.607   1.013 1.000 97.420 ? 183 VAL A CA  1 
ATOM 1370 C C   ? VAL A 1 183 ?   7.371  -7.437   0.709 1.000 97.420 ? 183 VAL A C   1 
ATOM 1371 C CB  ? VAL A 1 183 ?   5.113  -7.444   1.826 1.000 97.420 ? 183 VAL A CB  1 
ATOM 1372 O O   ? VAL A 1 183 ?   7.311  -8.401  -0.058 1.000 97.420 ? 183 VAL A O   1 
ATOM 1373 C CG1 ? VAL A 1 183 ?   5.764  -7.996   3.094 1.000 97.420 ? 183 VAL A CG1 1 
ATOM 1374 C CG2 ? VAL A 1 183 ?   3.886  -6.604   2.174 1.000 97.420 ? 183 VAL A CG2 1 
ATOM 1375 N N   ? CYS A 1 184 ?   8.468  -7.027   1.321 1.000 96.940 ? 184 CYS A N   1 
ATOM 1376 C CA  ? CYS A 1 184 ?   9.751  -7.713   1.212 1.000 96.940 ? 184 CYS A CA  1 
ATOM 1377 C C   ? CYS A 1 184 ?  10.293  -8.077   2.589 1.000 96.940 ? 184 CYS A C   1 
ATOM 1378 C CB  ? CYS A 1 184 ?  10.763  -6.842   0.469 1.000 96.940 ? 184 CYS A CB  1 
ATOM 1379 O O   ? CYS A 1 184 ?  10.368  -7.226   3.476 1.000 96.940 ? 184 CYS A O   1 
ATOM 1380 S SG  ? CYS A 1 184 ?  10.145  -6.178  -1.093 1.000 96.940 ? 184 CYS A SG  1 
ATOM 1381 N N   ? ASP A 1 185 ?  10.629  -9.416   2.775 1.000 94.440 ? 185 ASP A N   1 
ATOM 1382 C CA  ? ASP A 1 185 ?  11.200  -9.893   4.031 1.000 94.440 ? 185 ASP A CA  1 
ATOM 1383 C C   ? ASP A 1 185 ?  10.318  -9.510   5.216 1.000 94.440 ? 185 ASP A C   1 
ATOM 1384 C CB  ? ASP A 1 185 ?  12.612  -9.337   4.224 1.000 94.440 ? 185 ASP A CB  1 
ATOM 1385 O O   ? ASP A 1 185 ?  10.817  -9.046   6.244 1.000 94.440 ? 185 ASP A O   1 
ATOM 1386 C CG  ? ASP A 1 185 ?  13.594  -9.836   3.179 1.000 94.440 ? 185 ASP A CG  1 
ATOM 1387 O OD1 ? ASP A 1 185 ?  13.464 -10.992   2.722 1.000 94.440 ? 185 ASP A OD1 1 
ATOM 1388 O OD2 ? ASP A 1 185 ?  14.509  -9.067   2.811 1.000 94.440 ? 185 ASP A OD2 1 
ATOM 1389 N N   ? GLY A 1 186 ?   9.033  -9.451   4.982 1.000 94.830 ? 186 GLY A N   1 
ATOM 1390 C CA  ? GLY A 1 186 ?   8.086  -9.289   6.073 1.000 94.830 ? 186 GLY A CA  1 
ATOM 1391 C C   ? GLY A 1 186 ?   7.822  -7.836   6.423 1.000 94.830 ? 186 GLY A C   1 
ATOM 1392 O O   ? GLY A 1 186 ?   7.163  -7.543   7.423 1.000 94.830 ? 186 GLY A O   1 
ATOM 1393 N N   ? ALA A 1 187 ?   8.366  -6.903   5.637 1.000 97.480 ? 187 ALA A N   1 
ATOM 1394 C CA  ? ALA A 1 187 ?   8.177  -5.479   5.897 1.000 97.480 ? 187 ALA A CA  1 
ATOM 1395 C C   ? ALA A 1 187 ?   7.592  -4.771   4.678 1.000 97.480 ? 187 ALA A C   1 
ATOM 1396 C CB  ? ALA A 1 187 ?   9.500  -4.832   6.301 1.000 97.480 ? 187 ALA A CB  1 
ATOM 1397 O O   ? ALA A 1 187 ?   7.860  -5.160   3.539 1.000 97.480 ? 187 ALA A O   1 
ATOM 1398 N N   ? LEU A 1 188 ?   6.831  -3.696   4.980 1.000 98.040 ? 188 LEU A N   1 
ATOM 1399 C CA  ? LEU A 1 188 ?   6.238  -2.890   3.919 1.000 98.040 ? 188 LEU A CA  1 
ATOM 1400 C C   ? LEU A 1 188 ?   7.298  -2.043   3.223 1.000 98.040 ? 188 LEU A C   1 
ATOM 1401 C CB  ? LEU A 1 188 ?   5.137  -1.988   4.482 1.000 98.040 ? 188 LEU A CB  1 
ATOM 1402 O O   ? LEU A 1 188 ?   7.897  -1.159   3.840 1.000 98.040 ? 188 LEU A O   1 
ATOM 1403 C CG  ? LEU A 1 188 ?   4.388  -1.119   3.471 1.000 98.040 ? 188 LEU A CG  1 
ATOM 1404 C CD1 ? LEU A 1 188 ?   3.594  -1.993   2.506 1.000 98.040 ? 188 LEU A CD1 1 
ATOM 1405 C CD2 ? LEU A 1 188 ?   3.471  -0.134   4.187 1.000 98.040 ? 188 LEU A CD2 1 
ATOM 1406 N N   ? GLN A 1 189 ?   7.496  -2.301   1.906 1.000 97.780 ? 189 GLN A N   1 
ATOM 1407 C CA  ? GLN A 1 189 ?   8.548  -1.630   1.150 1.000 97.780 ? 189 GLN A CA  1 
ATOM 1408 C C   ? GLN A 1 189 ?   7.964  -0.600   0.188 1.000 97.780 ? 189 GLN A C   1 
ATOM 1409 C CB  ? GLN A 1 189 ?   9.389  -2.650   0.380 1.000 97.780 ? 189 GLN A CB  1 
ATOM 1410 O O   ? GLN A 1 189 ?   8.634   0.369  -0.175 1.000 97.780 ? 189 GLN A O   1 
ATOM 1411 C CG  ? GLN A 1 189 ?  10.254  -3.531   1.271 1.000 97.780 ? 189 GLN A CG  1 
ATOM 1412 C CD  ? GLN A 1 189 ?  11.543  -2.852   1.695 1.000 97.780 ? 189 GLN A CD  1 
ATOM 1413 N NE2 ? GLN A 1 189 ?  12.351  -3.553   2.483 1.000 97.780 ? 189 GLN A NE2 1 
ATOM 1414 O OE1 ? GLN A 1 189 ?  11.810  -1.707   1.317 1.000 97.780 ? 189 GLN A OE1 1 
ATOM 1415 N N   ? GLY A 1 190 ?   6.741  -0.795  -0.227 1.000 97.180 ? 190 GLY A N   1 
ATOM 1416 C CA  ? GLY A 1 190 ?   6.152   0.086  -1.222 1.000 97.180 ? 190 GLY A CA  1 
ATOM 1417 C C   ? GLY A 1 190 ?   4.635   0.070  -1.211 1.000 97.180 ? 190 GLY A C   1 
ATOM 1418 O O   ? GLY A 1 190 ?   4.023  -0.864  -0.688 1.000 97.180 ? 190 GLY A O   1 
ATOM 1419 N N   ? ILE A 1 191 ?   4.060   1.162  -1.839 1.000 97.660 ? 191 ILE A N   1 
ATOM 1420 C CA  ? ILE A 1 191 ?   2.629   1.287  -2.093 1.000 97.660 ? 191 ILE A CA  1 
ATOM 1421 C C   ? ILE A 1 191 ?   2.377   1.369  -3.597 1.000 97.660 ? 191 ILE A C   1 
ATOM 1422 C CB  ? ILE A 1 191 ?   2.034   2.522  -1.381 1.000 97.660 ? 191 ILE A CB  1 
ATOM 1423 O O   ? ILE A 1 191 ?   3.027   2.146  -4.300 1.000 97.660 ? 191 ILE A O   1 
ATOM 1424 C CG1 ? ILE A 1 191 ?   2.188   2.389   0.138 1.000 97.660 ? 191 ILE A CG1 1 
ATOM 1425 C CG2 ? ILE A 1 191 ?   0.564   2.712  -1.768 1.000 97.660 ? 191 ILE A CG2 1 
ATOM 1426 C CD1 ? ILE A 1 191 ?   1.389   1.244   0.744 1.000 97.660 ? 191 ILE A CD1 1 
ATOM 1427 N N   ? THR A 1 192 ?   1.494   0.454  -4.021 1.000 96.130 ? 192 THR A N   1 
ATOM 1428 C CA  ? THR A 1 192 ?   1.170   0.474  -5.443 1.000 96.130 ? 192 THR A CA  1 
ATOM 1429 C C   ? THR A 1 192 ?   0.703   1.862  -5.871 1.000 96.130 ? 192 THR A C   1 
ATOM 1430 C CB  ? THR A 1 192 ?   0.085  -0.564  -5.784 1.000 96.130 ? 192 THR A CB  1 
ATOM 1431 O O   ? THR A 1 192 ?  -0.306   2.365  -5.372 1.000 96.130 ? 192 THR A O   1 
ATOM 1432 C CG2 ? THR A 1 192 ?  -0.207  -0.583  -7.281 1.000 96.130 ? 192 THR A CG2 1 
ATOM 1433 O OG1 ? THR A 1 192 ?   0.531  -1.864  -5.378 1.000 96.130 ? 192 THR A OG1 1 
ATOM 1434 N N   ? SER A 1 193 ?   1.389   2.466  -6.885 1.000 95.140 ? 193 SER A N   1 
ATOM 1435 C CA  ? SER A 1 193 ?   1.143   3.854  -7.262 1.000 95.140 ? 193 SER A CA  1 
ATOM 1436 C C   ? SER A 1 193 ?   0.663   3.958  -8.705 1.000 95.140 ? 193 SER A C   1 
ATOM 1437 C CB  ? SER A 1 193 ?   2.409   4.692  -7.076 1.000 95.140 ? 193 SER A CB  1 
ATOM 1438 O O   ? SER A 1 193 ?  -0.461   4.397  -8.961 1.000 95.140 ? 193 SER A O   1 
ATOM 1439 O OG  ? SER A 1 193 ?   2.135   6.068  -7.282 1.000 95.140 ? 193 SER A OG  1 
ATOM 1440 N N   ? TRP A 1 194 ?   1.494   3.524  -9.652 1.000 93.280 ? 194 TRP A N   1 
ATOM 1441 C CA  ? TRP A 1 194 ?   1.130   3.640 -11.060 1.000 93.280 ? 194 TRP A CA  1 
ATOM 1442 C C   ? TRP A 1 194 ?   1.968   2.698 -11.918 1.000 93.280 ? 194 TRP A C   1 
ATOM 1443 C CB  ? TRP A 1 194 ?   1.304   5.083 -11.544 1.000 93.280 ? 194 TRP A CB  1 
ATOM 1444 O O   ? TRP A 1 194 ?   2.862   2.017 -11.412 1.000 93.280 ? 194 TRP A O   1 
ATOM 1445 C CG  ? TRP A 1 194 ?   2.714   5.586 -11.462 1.000 93.280 ? 194 TRP A CG  1 
ATOM 1446 C CD1 ? TRP A 1 194 ?   3.352   6.075 -10.357 1.000 93.280 ? 194 TRP A CD1 1 
ATOM 1447 C CD2 ? TRP A 1 194 ?   3.660   5.654 -12.534 1.000 93.280 ? 194 TRP A CD2 1 
ATOM 1448 C CE2 ? TRP A 1 194 ?   4.853   6.194 -12.005 1.000 93.280 ? 194 TRP A CE2 1 
ATOM 1449 C CE3 ? TRP A 1 194 ?   3.614   5.309 -13.892 1.000 93.280 ? 194 TRP A CE3 1 
ATOM 1450 N NE1 ? TRP A 1 194 ?   4.639   6.443 -10.676 1.000 93.280 ? 194 TRP A NE1 1 
ATOM 1451 C CH2 ? TRP A 1 194 ?   5.920   6.052 -14.113 1.000 93.280 ? 194 TRP A CH2 1 
ATOM 1452 C CZ2 ? TRP A 1 194 ?   5.992   6.398 -12.788 1.000 93.280 ? 194 TRP A CZ2 1 
ATOM 1453 C CZ3 ? TRP A 1 194 ?   4.749   5.512 -14.669 1.000 93.280 ? 194 TRP A CZ3 1 
ATOM 1454 N N   ? GLY A 1 195 ?   1.648   2.537 -13.127 1.000 87.180 ? 195 GLY A N   1 
ATOM 1455 C CA  ? GLY A 1 195 ?   2.361   1.734 -14.108 1.000 87.180 ? 195 GLY A CA  1 
ATOM 1456 C C   ? GLY A 1 195 ?   1.740   1.791 -15.490 1.000 87.180 ? 195 GLY A C   1 
ATOM 1457 O O   ? GLY A 1 195 ?   0.838   2.593 -15.739 1.000 87.180 ? 195 GLY A O   1 
ATOM 1458 N N   ? SER A 1 196 ?   2.330   1.046 -16.428 1.000 83.130 ? 196 SER A N   1 
ATOM 1459 C CA  ? SER A 1 196 ?   1.883   1.103 -17.816 1.000 83.130 ? 196 SER A CA  1 
ATOM 1460 C C   ? SER A 1 196 ?   0.595   0.312 -18.015 1.000 83.130 ? 196 SER A C   1 
ATOM 1461 C CB  ? SER A 1 196 ?   2.969   0.570 -18.752 1.000 83.130 ? 196 SER A CB  1 
ATOM 1462 O O   ? SER A 1 196 ?   0.315  -0.627 -17.267 1.000 83.130 ? 196 SER A O   1 
ATOM 1463 O OG  ? SER A 1 196 ?   3.221  -0.801 -18.500 1.000 83.130 ? 196 SER A OG  1 
ATOM 1464 N N   ? ASP A 1 197 ?  -0.286   0.605 -18.959 1.000 78.940 ? 197 ASP A N   1 
ATOM 1465 C CA  ? ASP A 1 197 ?  -1.425  -0.140 -19.487 1.000 78.940 ? 197 ASP A CA  1 
ATOM 1466 C C   ? ASP A 1 197 ?  -1.182  -0.563 -20.934 1.000 78.940 ? 197 ASP A C   1 
ATOM 1467 C CB  ? ASP A 1 197 ?  -2.703   0.695 -19.391 1.000 78.940 ? 197 ASP A CB  1 
ATOM 1468 O O   ? ASP A 1 197 ?  -0.910   0.277 -21.794 1.000 78.940 ? 197 ASP A O   1 
ATOM 1469 C CG  ? ASP A 1 197 ?  -3.961  -0.113 -19.660 1.000 78.940 ? 197 ASP A CG  1 
ATOM 1470 O OD1 ? ASP A 1 197 ?  -3.935  -1.353 -19.502 1.000 78.940 ? 197 ASP A OD1 1 
ATOM 1471 O OD2 ? ASP A 1 197 ?  -4.986   0.495 -20.035 1.000 78.940 ? 197 ASP A OD2 1 
ATOM 1472 N N   ? PRO A 1 198 ?  -1.280  -1.855 -21.114 1.000 79.720 ? 198 PRO A N   1 
ATOM 1473 C CA  ? PRO A 1 198 ?  -1.680  -2.997 -20.288 1.000 79.720 ? 198 PRO A CA  1 
ATOM 1474 C C   ? PRO A 1 198 ?  -0.631  -3.363 -19.240 1.000 79.720 ? 198 PRO A C   1 
ATOM 1475 C CB  ? PRO A 1 198 ?  -1.852  -4.126 -21.307 1.000 79.720 ? 198 PRO A CB  1 
ATOM 1476 O O   ? PRO A 1 198 ?   0.560  -3.108 -19.438 1.000 79.720 ? 198 PRO A O   1 
ATOM 1477 C CG  ? PRO A 1 198 ?  -0.937  -3.767 -22.433 1.000 79.720 ? 198 PRO A CG  1 
ATOM 1478 C CD  ? PRO A 1 198 ?  -0.824  -2.271 -22.498 1.000 79.720 ? 198 PRO A CD  1 
ATOM 1479 N N   ? CYS A 1 199 ?  -1.056  -3.811 -17.984 1.000 82.490 ? 199 CYS A N   1 
ATOM 1480 C CA  ? CYS A 1 199 ?  -0.186  -4.234 -16.893 1.000 82.490 ? 199 CYS A CA  1 
ATOM 1481 C C   ? CYS A 1 199 ?   0.574  -5.503 -17.262 1.000 82.490 ? 199 CYS A C   1 
ATOM 1482 C CB  ? CYS A 1 199 ?  -0.998  -4.467 -15.619 1.000 82.490 ? 199 CYS A CB  1 
ATOM 1483 O O   ? CYS A 1 199 ?   0.166  -6.236 -18.164 1.000 82.490 ? 199 CYS A O   1 
ATOM 1484 S SG  ? CYS A 1 199 ?  -2.005  -3.050 -15.128 1.000 82.490 ? 199 CYS A SG  1 
ATOM 1485 N N   ? GLY A 1 200 ?   1.762  -5.789 -16.632 1.000 75.440 ? 200 GLY A N   1 
ATOM 1486 C CA  ? GLY A 1 200 ?   2.406  -7.089 -16.737 1.000 75.440 ? 200 GLY A CA  1 
ATOM 1487 C C   ? GLY A 1 200 ?   3.412  -7.167 -17.870 1.000 75.440 ? 200 GLY A C   1 
ATOM 1488 O O   ? GLY A 1 200 ?   3.760  -8.259 -18.324 1.000 75.440 ? 200 GLY A O   1 
ATOM 1489 N N   ? ARG A 1 201 ?   3.827  -5.966 -18.367 1.000 80.100 ? 201 ARG A N   1 
ATOM 1490 C CA  ? ARG A 1 201 ?   4.870  -5.885 -19.384 1.000 80.100 ? 201 ARG A CA  1 
ATOM 1491 C C   ? ARG A 1 201 ?   6.257  -5.962 -18.754 1.000 80.100 ? 201 ARG A C   1 
ATOM 1492 C CB  ? ARG A 1 201 ?   4.733  -4.593 -20.193 1.000 80.100 ? 201 ARG A CB  1 
ATOM 1493 O O   ? ARG A 1 201 ?   6.545  -5.253 -17.787 1.000 80.100 ? 201 ARG A O   1 
ATOM 1494 C CG  ? ARG A 1 201 ?   3.432  -4.489 -20.972 1.000 80.100 ? 201 ARG A CG  1 
ATOM 1495 C CD  ? ARG A 1 201 ?   3.314  -3.156 -21.699 1.000 80.100 ? 201 ARG A CD  1 
ATOM 1496 N NE  ? ARG A 1 201 ?   4.388  -2.977 -22.672 1.000 80.100 ? 201 ARG A NE  1 
ATOM 1497 N NH1 ? ARG A 1 201 ?   3.621  -0.942 -23.452 1.000 80.100 ? 201 ARG A NH1 1 
ATOM 1498 N NH2 ? ARG A 1 201 ?   5.526  -1.867 -24.330 1.000 80.100 ? 201 ARG A NH2 1 
ATOM 1499 C CZ  ? ARG A 1 201 ?   4.509  -1.929 -23.482 1.000 80.100 ? 201 ARG A CZ  1 
ATOM 1500 N N   ? SER A 1 202 ?   7.021  -6.958 -19.294 1.000 78.260 ? 202 SER A N   1 
ATOM 1501 C CA  ? SER A 1 202 ?   8.355  -7.180 -18.745 1.000 78.260 ? 202 SER A CA  1 
ATOM 1502 C C   ? SER A 1 202 ?   9.232  -5.943 -18.907 1.000 78.260 ? 202 SER A C   1 
ATOM 1503 C CB  ? SER A 1 202 ?   9.021  -8.379 -19.421 1.000 78.260 ? 202 SER A CB  1 
ATOM 1504 O O   ? SER A 1 202 ?  10.155  -5.722 -18.119 1.000 78.260 ? 202 SER A O   1 
ATOM 1505 O OG  ? SER A 1 202 ?   9.157  -8.159 -20.815 1.000 78.260 ? 202 SER A OG  1 
ATOM 1506 N N   ? ASP A 1 203 ?   8.956  -5.034 -19.937 1.000 84.400 ? 203 ASP A N   1 
ATOM 1507 C CA  ? ASP A 1 203 ?   9.744  -3.834 -20.199 1.000 84.400 ? 203 ASP A CA  1 
ATOM 1508 C C   ? ASP A 1 203 ?   9.131  -2.614 -19.515 1.000 84.400 ? 203 ASP A C   1 
ATOM 1509 C CB  ? ASP A 1 203 ?   9.863  -3.588 -21.705 1.000 84.400 ? 203 ASP A CB  1 
ATOM 1510 O O   ? ASP A 1 203 ?   9.675  -1.511 -19.598 1.000 84.400 ? 203 ASP A O   1 
ATOM 1511 C CG  ? ASP A 1 203 ?   8.517  -3.424 -22.387 1.000 84.400 ? 203 ASP A CG  1 
ATOM 1512 O OD1 ? ASP A 1 203 ?   7.524  -4.030 -21.931 1.000 84.400 ? 203 ASP A OD1 1 
ATOM 1513 O OD2 ? ASP A 1 203 ?   8.448  -2.683 -23.392 1.000 84.400 ? 203 ASP A OD2 1 
ATOM 1514 N N   ? LYS A 1 204 ?   7.992  -2.815 -18.854 1.000 88.180 ? 204 LYS A N   1 
ATOM 1515 C CA  ? LYS A 1 204 ?   7.307  -1.734 -18.151 1.000 88.180 ? 204 LYS A CA  1 
ATOM 1516 C C   ? LYS A 1 204 ?   6.815  -2.194 -16.781 1.000 88.180 ? 204 LYS A C   1 
ATOM 1517 C CB  ? LYS A 1 204 ?   6.134  -1.213 -18.981 1.000 88.180 ? 204 LYS A CB  1 
ATOM 1518 O O   ? LYS A 1 204 ?   5.657  -2.589 -16.632 1.000 88.180 ? 204 LYS A O   1 
ATOM 1519 C CG  ? LYS A 1 204 ?   6.539  -0.625 -20.325 1.000 88.180 ? 204 LYS A CG  1 
ATOM 1520 C CD  ? LYS A 1 204 ?   7.227   0.724 -20.160 1.000 88.180 ? 204 LYS A CD  1 
ATOM 1521 C CE  ? LYS A 1 204 ?   7.438   1.413 -21.502 1.000 88.180 ? 204 LYS A CE  1 
ATOM 1522 N NZ  ? LYS A 1 204 ?   8.105   2.740 -21.344 1.000 88.180 ? 204 LYS A NZ  1 
ATOM 1523 N N   ? PRO A 1 205 ?   7.687  -2.259 -15.783 1.000 91.440 ? 205 PRO A N   1 
ATOM 1524 C CA  ? PRO A 1 205 ?   7.314  -2.740 -14.451 1.000 91.440 ? 205 PRO A CA  1 
ATOM 1525 C C   ? PRO A 1 205 ?   6.328  -1.813 -13.744 1.000 91.440 ? 205 PRO A C   1 
ATOM 1526 C CB  ? PRO A 1 205 ?   8.650  -2.787 -13.706 1.000 91.440 ? 205 PRO A CB  1 
ATOM 1527 O O   ? PRO A 1 205 ?   6.177  -0.652 -14.136 1.000 91.440 ? 205 PRO A O   1 
ATOM 1528 C CG  ? PRO A 1 205 ?   9.492  -1.743 -14.366 1.000 91.440 ? 205 PRO A CG  1 
ATOM 1529 C CD  ? PRO A 1 205 ?   9.135  -1.694 -15.824 1.000 91.440 ? 205 PRO A CD  1 
ATOM 1530 N N   ? GLY A 1 206 ?   5.656  -2.360 -12.698 1.000 92.840 ? 206 GLY A N   1 
ATOM 1531 C CA  ? GLY A 1 206 ?   4.856  -1.524 -11.816 1.000 92.840 ? 206 GLY A CA  1 
ATOM 1532 C C   ? GLY A 1 206 ?   5.689  -0.560 -10.991 1.000 92.840 ? 206 GLY A C   1 
ATOM 1533 O O   ? GLY A 1 206 ?   6.829  -0.864 -10.635 1.000 92.840 ? 206 GLY A O   1 
ATOM 1534 N N   ? VAL A 1 207 ?   5.071   0.602 -10.695 1.000 95.470 ? 207 VAL A N   1 
ATOM 1535 C CA  ? VAL A 1 207 ?   5.752   1.631  -9.915 1.000 95.470 ? 207 VAL A CA  1 
ATOM 1536 C C   ? VAL A 1 207 ?   5.089   1.765  -8.546 1.000 95.470 ? 207 VAL A C   1 
ATOM 1537 C CB  ? VAL A 1 207 ?   5.746   2.993 -10.645 1.000 95.470 ? 207 VAL A CB  1 
ATOM 1538 O O   ? VAL A 1 207 ?   3.862   1.847  -8.448 1.000 95.470 ? 207 VAL A O   1 
ATOM 1539 C CG1 ? VAL A 1 207 ?   6.435   4.062  -9.799 1.000 95.470 ? 207 VAL A CG1 1 
ATOM 1540 C CG2 ? VAL A 1 207 ?   6.422   2.869 -12.009 1.000 95.470 ? 207 VAL A CG2 1 
ATOM 1541 N N   ? TYR A 1 208 ?   5.904   1.799  -7.521 1.000 97.020 ? 208 TYR A N   1 
ATOM 1542 C CA  ? TYR A 1 208 ?   5.478   1.888  -6.128 1.000 97.020 ? 208 TYR A CA  1 
ATOM 1543 C C   ? TYR A 1 208 ?   6.103   3.098  -5.443 1.000 97.020 ? 208 TYR A C   1 
ATOM 1544 C CB  ? TYR A 1 208 ?   5.848   0.610  -5.370 1.000 97.020 ? 208 TYR A CB  1 
ATOM 1545 O O   ? TYR A 1 208 ?   7.189   3.542  -5.823 1.000 97.020 ? 208 TYR A O   1 
ATOM 1546 C CG  ? TYR A 1 208 ?   5.297  -0.648  -5.997 1.000 97.020 ? 208 TYR A CG  1 
ATOM 1547 C CD1 ? TYR A 1 208 ?   4.192  -1.297  -5.449 1.000 97.020 ? 208 TYR A CD1 1 
ATOM 1548 C CD2 ? TYR A 1 208 ?   5.880  -1.191  -7.137 1.000 97.020 ? 208 TYR A CD2 1 
ATOM 1549 C CE1 ? TYR A 1 208 ?   3.682  -2.457  -6.022 1.000 97.020 ? 208 TYR A CE1 1 
ATOM 1550 C CE2 ? TYR A 1 208 ?   5.379  -2.351  -7.718 1.000 97.020 ? 208 TYR A CE2 1 
ATOM 1551 O OH  ? TYR A 1 208 ?   3.781  -4.124  -7.726 1.000 97.020 ? 208 TYR A OH  1 
ATOM 1552 C CZ  ? TYR A 1 208 ?   4.281  -2.976  -7.155 1.000 97.020 ? 208 TYR A CZ  1 
ATOM 1553 N N   ? THR A 1 209 ?   5.312   3.655  -4.521 1.000 97.310 ? 209 THR A N   1 
ATOM 1554 C CA  ? THR A 1 209 ?   5.926   4.661  -3.662 1.000 97.310 ? 209 THR A CA  1 
ATOM 1555 C C   ? THR A 1 209 ?   6.906   4.015  -2.687 1.000 97.310 ? 209 THR A C   1 
ATOM 1556 C CB  ? THR A 1 209 ?   4.861   5.450  -2.877 1.000 97.310 ? 209 THR A CB  1 
ATOM 1557 O O   ? THR A 1 209 ?   6.564   3.046  -2.005 1.000 97.310 ? 209 THR A O   1 
ATOM 1558 C CG2 ? THR A 1 209 ?   5.502   6.542  -2.026 1.000 97.310 ? 209 THR A CG2 1 
ATOM 1559 O OG1 ? THR A 1 209 ?   3.945   6.054  -3.799 1.000 97.310 ? 209 THR A OG1 1 
ATOM 1560 N N   ? ASN A 1 210 ?   8.216   4.487  -2.595 1.000 96.400 ? 210 ASN A N   1 
ATOM 1561 C CA  ? ASN A 1 210 ?   9.295   3.952  -1.771 1.000 96.400 ? 210 ASN A CA  1 
ATOM 1562 C C   ? ASN A 1 210 ?   9.145   4.369  -0.311 1.000 96.400 ? 210 ASN A C   1 
ATOM 1563 C CB  ? ASN A 1 210 ?  10.655   4.395  -2.313 1.000 96.400 ? 210 ASN A CB  1 
ATOM 1564 O O   ? ASN A 1 210 ?   9.538   5.473   0.067 1.000 96.400 ? 210 ASN A O   1 
ATOM 1565 C CG  ? ASN A 1 210 ?  11.809   3.640  -1.684 1.000 96.400 ? 210 ASN A CG  1 
ATOM 1566 N ND2 ? ASN A 1 210 ?  12.995   3.775  -2.266 1.000 96.400 ? 210 ASN A ND2 1 
ATOM 1567 O OD1 ? ASN A 1 210 ?  11.636   2.940  -0.682 1.000 96.400 ? 210 ASN A OD1 1 
ATOM 1568 N N   ? ILE A 1 211 ?   8.669   3.445   0.509 1.000 96.790 ? 211 ILE A N   1 
ATOM 1569 C CA  ? ILE A 1 211 ?   8.271   3.725   1.884 1.000 96.790 ? 211 ILE A CA  1 
ATOM 1570 C C   ? ILE A 1 211 ?   9.481   4.199   2.686 1.000 96.790 ? 211 ILE A C   1 
ATOM 1571 C CB  ? ILE A 1 211 ?   7.638   2.484   2.553 1.000 96.790 ? 211 ILE A CB  1 
ATOM 1572 O O   ? ILE A 1 211 ?   9.368   5.105   3.515 1.000 96.790 ? 211 ILE A O   1 
ATOM 1573 C CG1 ? ILE A 1 211 ?   6.300   2.143   1.887 1.000 96.790 ? 211 ILE A CG1 1 
ATOM 1574 C CG2 ? ILE A 1 211 ?   7.458   2.714   4.057 1.000 96.790 ? 211 ILE A CG2 1 
ATOM 1575 C CD1 ? ILE A 1 211 ?   5.308   3.297   1.863 1.000 96.790 ? 211 ILE A CD1 1 
ATOM 1576 N N   ? CYS A 1 212 ?  10.645   3.594   2.513 1.000 95.940 ? 212 CYS A N   1 
ATOM 1577 C CA  ? CYS A 1 212 ?  11.829   3.923   3.299 1.000 95.940 ? 212 CYS A CA  1 
ATOM 1578 C C   ? CYS A 1 212 ?  12.169   5.404   3.181 1.000 95.940 ? 212 CYS A C   1 
ATOM 1579 C CB  ? CYS A 1 212 ?  13.022   3.079   2.851 1.000 95.940 ? 212 CYS A CB  1 
ATOM 1580 O O   ? CYS A 1 212 ?  12.763   5.984   4.092 1.000 95.940 ? 212 CYS A O   1 
ATOM 1581 S SG  ? CYS A 1 212 ?  13.703   3.573   1.253 1.000 95.940 ? 212 CYS A SG  1 
ATOM 1582 N N   ? ARG A 1 213 ?  11.695   6.084   2.156 1.000 96.270 ? 213 ARG A N   1 
ATOM 1583 C CA  ? ARG A 1 213 ?  12.028   7.482   1.901 1.000 96.270 ? 213 ARG A CA  1 
ATOM 1584 C C   ? ARG A 1 213 ?  11.048   8.415   2.605 1.000 96.270 ? 213 ARG A C   1 
ATOM 1585 C CB  ? ARG A 1 213 ?  12.036   7.768   0.398 1.000 96.270 ? 213 ARG A CB  1 
ATOM 1586 O O   ? ARG A 1 213 ?  11.273   9.626   2.669 1.000 96.270 ? 213 ARG A O   1 
ATOM 1587 C CG  ? ARG A 1 213 ?  13.072   6.968  -0.376 1.000 96.270 ? 213 ARG A CG  1 
ATOM 1588 C CD  ? ARG A 1 213 ?  14.473   7.536  -0.195 1.000 96.270 ? 213 ARG A CD  1 
ATOM 1589 N NE  ? ARG A 1 213 ?  15.421   6.941  -1.133 1.000 96.270 ? 213 ARG A NE  1 
ATOM 1590 N NH1 ? ARG A 1 213 ?  17.213   8.235  -0.463 1.000 96.270 ? 213 ARG A NH1 1 
ATOM 1591 N NH2 ? ARG A 1 213 ?  17.475   6.681  -2.127 1.000 96.270 ? 213 ARG A NH2 1 
ATOM 1592 C CZ  ? ARG A 1 213 ?  16.701   7.287  -1.239 1.000 96.270 ? 213 ARG A CZ  1 
ATOM 1593 N N   ? TYR A 1 214 ?   9.948   7.822   3.143 1.000 97.130 ? 214 TYR A N   1 
ATOM 1594 C CA  ? TYR A 1 214 ?   8.888   8.654   3.702 1.000 97.130 ? 214 TYR A CA  1 
ATOM 1595 C C   ? TYR A 1 214 ?   8.624   8.294   5.159 1.000 97.130 ? 214 TYR A C   1 
ATOM 1596 C CB  ? TYR A 1 214 ?   7.601   8.506   2.885 1.000 97.130 ? 214 TYR A CB  1 
ATOM 1597 O O   ? TYR A 1 214 ?   7.551   8.587   5.692 1.000 97.130 ? 214 TYR A O   1 
ATOM 1598 C CG  ? TYR A 1 214 ?   7.736   8.959   1.452 1.000 97.130 ? 214 TYR A CG  1 
ATOM 1599 C CD1 ? TYR A 1 214 ?   7.516  10.288   1.097 1.000 97.130 ? 214 TYR A CD1 1 
ATOM 1600 C CD2 ? TYR A 1 214 ?   8.082   8.059   0.449 1.000 97.130 ? 214 TYR A CD2 1 
ATOM 1601 C CE1 ? TYR A 1 214 ?   7.638  10.709  -0.223 1.000 97.130 ? 214 TYR A CE1 1 
ATOM 1602 C CE2 ? TYR A 1 214 ?   8.207   8.469  -0.874 1.000 97.130 ? 214 TYR A CE2 1 
ATOM 1603 O OH  ? TYR A 1 214 ?   8.105  10.206  -2.508 1.000 97.130 ? 214 TYR A OH  1 
ATOM 1604 C CZ  ? TYR A 1 214 ?   7.983   9.794  -1.200 1.000 97.130 ? 214 TYR A CZ  1 
ATOM 1605 N N   ? LEU A 1 215 ?   9.563   7.652   5.791 1.000 95.720 ? 215 LEU A N   1 
ATOM 1606 C CA  ? LEU A 1 215 ?   9.376   7.160   7.151 1.000 95.720 ? 215 LEU A CA  1 
ATOM 1607 C C   ? LEU A 1 215 ?   9.137   8.314   8.119 1.000 95.720 ? 215 LEU A C   1 
ATOM 1608 C CB  ? LEU A 1 215 ?  10.592   6.346   7.599 1.000 95.720 ? 215 LEU A CB  1 
ATOM 1609 O O   ? LEU A 1 215 ?   8.268   8.231   8.990 1.000 95.720 ? 215 LEU A O   1 
ATOM 1610 C CG  ? LEU A 1 215 ?  10.747   4.958   6.976 1.000 95.720 ? 215 LEU A CG  1 
ATOM 1611 C CD1 ? LEU A 1 215 ?  12.054   4.316   7.427 1.000 95.720 ? 215 LEU A CD1 1 
ATOM 1612 C CD2 ? LEU A 1 215 ?   9.558   4.074   7.338 1.000 95.720 ? 215 LEU A CD2 1 
ATOM 1613 N N   ? ASP A 1 216 ?   9.924   9.350   7.933 1.000 95.410 ? 216 ASP A N   1 
ATOM 1614 C CA  ? ASP A 1 216 ?   9.798  10.497   8.827 1.000 95.410 ? 216 ASP A CA  1 
ATOM 1615 C C   ? ASP A 1 216 ?   8.393  11.090   8.764 1.000 95.410 ? 216 ASP A C   1 
ATOM 1616 C CB  ? ASP A 1 216 ?  10.837  11.566   8.479 1.000 95.410 ? 216 ASP A CB  1 
ATOM 1617 O O   ? ASP A 1 216 ?   7.790  11.383   9.799 1.000 95.410 ? 216 ASP A O   1 
ATOM 1618 C CG  ? ASP A 1 216 ?  12.244  11.185   8.903 1.000 95.410 ? 216 ASP A CG  1 
ATOM 1619 O OD1 ? ASP A 1 216 ?  12.407  10.226   9.688 1.000 95.410 ? 216 ASP A OD1 1 
ATOM 1620 O OD2 ? ASP A 1 216 ?  13.200  11.852   8.451 1.000 95.410 ? 216 ASP A OD2 1 
ATOM 1621 N N   ? TRP A 1 217 ?   7.896  11.244   7.574 1.000 96.690 ? 217 TRP A N   1 
ATOM 1622 C CA  ? TRP A 1 217 ?   6.565  11.803   7.366 1.000 96.690 ? 217 TRP A CA  1 
ATOM 1623 C C   ? TRP A 1 217 ?   5.494  10.898   7.965 1.000 96.690 ? 217 TRP A C   1 
ATOM 1624 C CB  ? TRP A 1 217 ?   6.297  12.013   5.873 1.000 96.690 ? 217 TRP A CB  1 
ATOM 1625 O O   ? TRP A 1 217 ?   4.599  11.369   8.671 1.000 96.690 ? 217 TRP A O   1 
ATOM 1626 C CG  ? TRP A 1 217 ?   4.896  12.445   5.560 1.000 96.690 ? 217 TRP A CG  1 
ATOM 1627 C CD1 ? TRP A 1 217 ?   4.384  13.710   5.649 1.000 96.690 ? 217 TRP A CD1 1 
ATOM 1628 C CD2 ? TRP A 1 217 ?   3.824  11.609   5.113 1.000 96.690 ? 217 TRP A CD2 1 
ATOM 1629 C CE2 ? TRP A 1 217 ?   2.690  12.436   4.950 1.000 96.690 ? 217 TRP A CE2 1 
ATOM 1630 C CE3 ? TRP A 1 217 ?   3.712  10.241   4.833 1.000 96.690 ? 217 TRP A CE3 1 
ATOM 1631 N NE1 ? TRP A 1 217 ?   3.058  13.711   5.283 1.000 96.690 ? 217 TRP A NE1 1 
ATOM 1632 C CH2 ? TRP A 1 217 ?   1.377  10.594   4.251 1.000 96.690 ? 217 TRP A CH2 1 
ATOM 1633 C CZ2 ? TRP A 1 217 ?   1.458  11.937   4.518 1.000 96.690 ? 217 TRP A CZ2 1 
ATOM 1634 C CZ3 ? TRP A 1 217 ?   2.486   9.746   4.404 1.000 96.690 ? 217 TRP A CZ3 1 
ATOM 1635 N N   ? ILE A 1 218 ?   5.644   9.603   7.710 1.000 96.760 ? 218 ILE A N   1 
ATOM 1636 C CA  ? ILE A 1 218 ?   4.675   8.623   8.188 1.000 96.760 ? 218 ILE A CA  1 
ATOM 1637 C C   ? ILE A 1 218 ?   4.657   8.617   9.715 1.000 96.760 ? 218 ILE A C   1 
ATOM 1638 C CB  ? ILE A 1 218 ?   4.988   7.209   7.650 1.000 96.760 ? 218 ILE A CB  1 
ATOM 1639 O O   ? ILE A 1 218 ?   3.592   8.702  10.331 1.000 96.760 ? 218 ILE A O   1 
ATOM 1640 C CG1 ? ILE A 1 218 ?   4.838   7.172   6.125 1.000 96.760 ? 218 ILE A CG1 1 
ATOM 1641 C CG2 ? ILE A 1 218 ?   4.085   6.165   8.315 1.000 96.760 ? 218 ILE A CG2 1 
ATOM 1642 C CD1 ? ILE A 1 218 ?   5.399   5.913   5.478 1.000 96.760 ? 218 ILE A CD1 1 
ATOM 1643 N N   ? LYS A 1 219 ?   5.762   8.585  10.346 1.000 94.820 ? 219 LYS A N   1 
ATOM 1644 C CA  ? LYS A 1 219 ?   5.877   8.534  11.800 1.000 94.820 ? 219 LYS A CA  1 
ATOM 1645 C C   ? LYS A 1 219 ?   5.364   9.822  12.438 1.000 94.820 ? 219 LYS A C   1 
ATOM 1646 C CB  ? LYS A 1 219 ?   7.328   8.285  12.216 1.000 94.820 ? 219 LYS A CB  1 
ATOM 1647 O O   ? LYS A 1 219 ?   4.736   9.788  13.498 1.000 94.820 ? 219 LYS A O   1 
ATOM 1648 C CG  ? LYS A 1 219 ?   7.813   6.867  11.951 1.000 94.820 ? 219 LYS A CG  1 
ATOM 1649 C CD  ? LYS A 1 219 ?   9.251   6.673  12.414 1.000 94.820 ? 219 LYS A CD  1 
ATOM 1650 C CE  ? LYS A 1 219 ?   9.709   5.233  12.230 1.000 94.820 ? 219 LYS A CE  1 
ATOM 1651 N NZ  ? LYS A 1 219 ?  11.147   5.058  12.593 1.000 94.820 ? 219 LYS A NZ  1 
ATOM 1652 N N   ? LYS A 1 220 ?   5.708  10.904  11.837 1.000 95.110 ? 220 LYS A N   1 
ATOM 1653 C CA  ? LYS A 1 220 ?   5.245  12.202  12.319 1.000 95.110 ? 220 LYS A CA  1 
ATOM 1654 C C   ? LYS A 1 220 ?   3.720  12.259  12.366 1.000 95.110 ? 220 LYS A C   1 
ATOM 1655 C CB  ? LYS A 1 220 ?   5.785  13.327  11.436 1.000 95.110 ? 220 LYS A CB  1 
ATOM 1656 O O   ? LYS A 1 220 ?   3.141  12.736  13.344 1.000 95.110 ? 220 LYS A O   1 
ATOM 1657 C CG  ? LYS A 1 220 ?   5.405  14.722  11.909 1.000 95.110 ? 220 LYS A CG  1 
ATOM 1658 C CD  ? LYS A 1 220 ?   5.993  15.799  11.007 1.000 95.110 ? 220 LYS A CD  1 
ATOM 1659 C CE  ? LYS A 1 220 ?   5.550  17.192  11.433 1.000 95.110 ? 220 LYS A CE  1 
ATOM 1660 N NZ  ? LYS A 1 220 ?   6.134  18.251  10.558 1.000 95.110 ? 220 LYS A NZ  1 
ATOM 1661 N N   ? ILE A 1 221 ?   3.060  11.816  11.355 1.000 94.460 ? 221 ILE A N   1 
ATOM 1662 C CA  ? ILE A 1 221 ?   1.605  11.867  11.272 1.000 94.460 ? 221 ILE A CA  1 
ATOM 1663 C C   ? ILE A 1 221 ?   0.996  10.880  12.265 1.000 94.460 ? 221 ILE A C   1 
ATOM 1664 C CB  ? ILE A 1 221 ?   1.110  11.562   9.840 1.000 94.460 ? 221 ILE A CB  1 
ATOM 1665 O O   ? ILE A 1 221 ?   0.062  11.221  12.994 1.000 94.460 ? 221 ILE A O   1 
ATOM 1666 C CG1 ? ILE A 1 221 ?   1.612  12.630   8.862 1.000 94.460 ? 221 ILE A CG1 1 
ATOM 1667 C CG2 ? ILE A 1 221 ?  -0.418  11.463   9.807 1.000 94.460 ? 221 ILE A CG2 1 
ATOM 1668 C CD1 ? ILE A 1 221 ?   1.133  14.039   9.184 1.000 94.460 ? 221 ILE A CD1 1 
ATOM 1669 N N   ? ILE A 1 222 ?   1.587   9.626  12.314 1.000 93.060 ? 222 ILE A N   1 
ATOM 1670 C CA  ? ILE A 1 222 ?   1.031   8.580  13.166 1.000 93.060 ? 222 ILE A CA  1 
ATOM 1671 C C   ? ILE A 1 222 ?   1.308   8.906  14.632 1.000 93.060 ? 222 ILE A C   1 
ATOM 1672 C CB  ? ILE A 1 222 ?   1.610   7.193  12.807 1.000 93.060 ? 222 ILE A CB  1 
ATOM 1673 O O   ? ILE A 1 222 ?   0.466   8.661  15.498 1.000 93.060 ? 222 ILE A O   1 
ATOM 1674 C CG1 ? ILE A 1 222 ?   1.085   6.733  11.441 1.000 93.060 ? 222 ILE A CG1 1 
ATOM 1675 C CG2 ? ILE A 1 222 ?   1.274   6.170  13.895 1.000 93.060 ? 222 ILE A CG2 1 
ATOM 1676 C CD1 ? ILE A 1 222 ?   1.716   5.441  10.939 1.000 93.060 ? 222 ILE A CD1 1 
ATOM 1677 N N   ? GLY A 1 223 ?   2.490   9.409  15.089 1.000 81.440 ? 223 GLY A N   1 
ATOM 1678 C CA  ? GLY A 1 223 ?   2.990   9.736  16.415 1.000 81.440 ? 223 GLY A CA  1 
ATOM 1679 C C   ? GLY A 1 223 ?   2.467  11.059  16.941 1.000 81.440 ? 223 GLY A C   1 
ATOM 1680 O O   ? GLY A 1 223 ?   2.479  11.301  18.150 1.000 81.440 ? 223 GLY A O   1 
ATOM 1681 N N   ? SER A 1 224 ?   2.124  12.082  16.238 1.000 62.170 ? 224 SER A N   1 
ATOM 1682 C CA  ? SER A 1 224 ?   1.617  13.409  16.570 1.000 62.170 ? 224 SER A CA  1 
ATOM 1683 C C   ? SER A 1 224 ?   0.136  13.359  16.933 1.000 62.170 ? 224 SER A C   1 
ATOM 1684 C CB  ? SER A 1 224 ?   1.832  14.373  15.403 1.000 62.170 ? 224 SER A CB  1 
ATOM 1685 O O   ? SER A 1 224 ?  -0.362  14.230  17.649 1.000 62.170 ? 224 SER A O   1 
ATOM 1686 O OG  ? SER A 1 224 ?   1.209  13.887  14.227 1.000 62.170 ? 224 SER A OG  1 
ATOM 1687 N N   ? LYS A 1 225 ?  -0.474  11.950  17.198 1.000 46.860 ? 225 LYS A N   1 
ATOM 1688 C CA  ? LYS A 1 225 ?  -1.890  11.926  17.555 1.000 46.860 ? 225 LYS A CA  1 
ATOM 1689 C C   ? LYS A 1 225 ?  -2.290  10.570  18.129 1.000 46.860 ? 225 LYS A C   1 
ATOM 1690 C CB  ? LYS A 1 225 ?  -2.756  12.256  16.338 1.000 46.860 ? 225 LYS A CB  1 
ATOM 1691 O O   ? LYS A 1 225 ?  -3.281  10.465  18.853 1.000 46.860 ? 225 LYS A O   1 
ATOM 1692 C CG  ? LYS A 1 225 ?  -2.629  13.695  15.860 1.000 46.860 ? 225 LYS A CG  1 
ATOM 1693 C CD  ? LYS A 1 225 ?  -3.922  14.189  15.224 1.000 46.860 ? 225 LYS A CD  1 
ATOM 1694 C CE  ? LYS A 1 225 ?  -3.801  15.634  14.759 1.000 46.860 ? 225 LYS A CE  1 
ATOM 1695 N NZ  ? LYS A 1 225 ?  -5.098  16.157  14.234 1.000 46.860 ? 225 LYS A NZ  1 
# 
loop_
_struct_sheet_range.sheet_id 
_struct_sheet_range.id 
_struct_sheet_range.beg_label_comp_id 
_struct_sheet_range.beg_label_asym_id 
_struct_sheet_range.beg_label_seq_id 
_struct_sheet_range.pdbx_beg_PDB_ins_code 
_struct_sheet_range.end_label_comp_id 
_struct_sheet_range.end_label_asym_id 
_struct_sheet_range.end_label_seq_id 
_struct_sheet_range.pdbx_end_PDB_ins_code 
_struct_sheet_range.beg_auth_comp_id 
_struct_sheet_range.beg_auth_asym_id 
_struct_sheet_range.beg_auth_seq_id 
_struct_sheet_range.end_auth_comp_id 
_struct_sheet_range.end_auth_asym_id 
_struct_sheet_range.end_auth_seq_id 
A A HIS A   6 ? GLU A   7 ? HIS A 6   GLU A 7   
A B LEU A 107 ? LEU A 107 ? LEU A 107 LEU A 107 
A C LYS A 117 ? GLY A 122 ? LYS A 117 GLY A 122 
A D ASN A 138 ? ILE A 144 ? ASN A 138 ILE A 144 
A E MET A 162 ? GLY A 166 ? MET A 162 GLY A 166 
A F PRO A 181 ? CYS A 184 ? PRO A 181 CYS A 184 
A G ALA A 187 ? TRP A 194 ? ALA A 187 TRP A 194 
A H GLY A 206 ? ASN A 210 ? GLY A 206 ASN A 210 
B I GLN A  16 ? GLN A  21 ? GLN A 16  GLN A 21  
B J GLN A  24 ? GLY A  33 ? GLN A 24  GLY A 33  
B K TRP A  36 ? THR A  39 ? TRP A 36  THR A 39  
B L THR A  49 ? LEU A  52 ? THR A 49  LEU A 52  
B M GLN A  65 ? PRO A  74 ? GLN A 65  PRO A 74  
B N MET A  88 ? LEU A  92 ? MET A 88  LEU A 92  
C O SER A  56 ? SER A  56 ? SER A 56  SER A 56  
C P THR A 136 ? THR A 136 ? THR A 136 THR A 136 
D Q ARG A 201 ? ARG A 201 ? ARG A 201 ARG A 201 
D R LYS A 204 ? LYS A 204 ? LYS A 204 LYS A 204 
# 
loop_
_struct_conf.id 
_struct_conf.conf_type_id 
_struct_conf.beg_label_comp_id 
_struct_conf.beg_label_asym_id 
_struct_conf.beg_label_seq_id 
_struct_conf.pdbx_beg_PDB_ins_code 
_struct_conf.end_label_comp_id 
_struct_conf.end_label_asym_id 
_struct_conf.end_label_seq_id 
_struct_conf.pdbx_end_PDB_ins_code 
_struct_conf.beg_auth_comp_id 
_struct_conf.beg_auth_asym_id 
_struct_conf.beg_auth_seq_id 
_struct_conf.end_auth_comp_id 
_struct_conf.end_auth_asym_id 
_struct_conf.end_auth_seq_id 
TURN_TY1_P1   TURN_TY1_P   LEU A   3 ? GLY A   4 ? LEU A 3   GLY A 4   
STRN1         STRN         HIS A   6 ? GLU A   7 ? HIS A 6   GLU A 7   
HELX_LH_PP_P1 HELX_LH_PP_P CYS A   8 ? GLN A   9 ? CYS A 8   GLN A 9   
TURN_TY1_P2   TURN_TY1_P   PRO A  10 ? HIS A  11 ? PRO A 10  HIS A 11  
BEND1         BEND         SER A  12 ? SER A  12 ? SER A 12  SER A 12  
TURN_TY1_P3   TURN_TY1_P   PRO A  14 ? TRP A  15 ? PRO A 14  TRP A 15  
STRN2         STRN         GLN A  16 ? GLN A  21 ? GLN A 16  GLN A 21  
TURN_TY1_P4   TURN_TY1_P   GLY A  22 ? GLN A  23 ? GLY A 22  GLN A 23  
STRN3         STRN         GLN A  24 ? GLY A  33 ? GLN A 24  GLY A 33  
TURN_TY1_P5   TURN_TY1_P   GLY A  34 ? ASN A  35 ? GLY A 34  ASN A 35  
STRN4         STRN         TRP A  36 ? THR A  39 ? TRP A 36  THR A 39  
HELX_RH_3T_P1 HELX_RH_3T_P ALA A  41 ? CYS A  43 ? ALA A 41  CYS A 43  
BEND2         BEND         PRO A  46 ? PRO A  46 ? PRO A 46  PRO A 46  
STRN5         STRN         THR A  49 ? LEU A  52 ? THR A 49  LEU A 52  
BEND3         BEND         GLY A  53 ? GLY A  53 ? GLY A 53  GLY A 53  
BEND4         BEND         HIS A  55 ? HIS A  55 ? HIS A 55  HIS A 55  
STRN6         STRN         SER A  56 ? SER A  56 ? SER A 56  SER A 56  
BEND5         BEND         LEU A  57 ? ASN A  59 ? LEU A 57  ASN A 59  
BEND6         BEND         GLY A  62 ? GLY A  62 ? GLY A 62  GLY A 62  
STRN7         STRN         GLN A  65 ? PRO A  74 ? GLN A 65  PRO A 74  
TURN_TY1_P6   TURN_TY1_P   PRO A  76 ? CYS A  77 ? PRO A 76  CYS A 77  
TURN_TY1_P7   TURN_TY1_P   VAL A  80 ? ASP A  82 ? VAL A 80  ASP A 82  
TURN_TY1_P8   TURN_TY1_P   ASN A  84 ? HIS A  85 ? ASN A 84  HIS A 85  
STRN8         STRN         MET A  88 ? LEU A  92 ? MET A 88  LEU A 92  
BEND7         BEND         ARG A  93 ? ASP A  94 ? ARG A 93  ASP A 94  
BEND8         BEND         GLY A  99 ? VAL A 102 ? GLY A 99  VAL A 102 
HELX_LH_PP_P2 HELX_LH_PP_P SER A 106 ? SER A 106 ? SER A 106 SER A 106 
STRN9         STRN         LEU A 107 ? LEU A 107 ? LEU A 107 LEU A 107 
HELX_LH_PP_P3 HELX_LH_PP_P ALA A 108 ? ALA A 108 ? ALA A 108 ALA A 108 
BEND9         BEND         ASP A 109 ? HIS A 110 ? ASP A 109 HIS A 110 
TURN_TY1_P9   TURN_TY1_P   PRO A 114 ? GLY A 115 ? PRO A 114 GLY A 115 
STRN10        STRN         LYS A 117 ? GLY A 122 ? LYS A 117 GLY A 122 
BEND10        BEND         TRP A 123 ? GLY A 124 ? TRP A 123 GLY A 124 
BEND11        BEND         VAL A 126 ? ARG A 130 ? VAL A 126 ARG A 130 
BEND12        BEND         ASP A 135 ? ASP A 135 ? ASP A 135 ASP A 135 
STRN11        STRN         THR A 136 ? THR A 136 ? THR A 136 THR A 136 
STRN12        STRN         ASN A 138 ? ILE A 144 ? ASN A 138 ILE A 144 
HELX_LH_PP_P4 HELX_LH_PP_P PHE A 145 ? PRO A 146 ? PHE A 145 PRO A 146 
HELX_RH_AL_P1 HELX_RH_AL_P GLN A 147 ? ALA A 153 ? GLN A 147 ALA A 153 
BEND13        BEND         TYR A 154 ? TYR A 154 ? TYR A 154 TYR A 154 
TURN_TY1_P10  TURN_TY1_P   PRO A 155 ? GLN A 157 ? PRO A 155 GLN A 157 
TURN_TY1_P11  TURN_TY1_P   ASP A 160 ? GLY A 161 ? ASP A 160 GLY A 161 
STRN13        STRN         MET A 162 ? GLY A 166 ? MET A 162 GLY A 166 
TURN_TY1_P12  TURN_TY1_P   SER A 168 ? LYS A 169 ? SER A 168 LYS A 169 
TURN_TY1_P13  TURN_TY1_P   GLN A 175 ? GLY A 176 ? GLN A 175 GLY A 176 
TURN_TY1_P14  TURN_TY1_P   SER A 178 ? GLY A 179 ? SER A 178 GLY A 179 
STRN14        STRN         PRO A 181 ? CYS A 184 ? PRO A 181 CYS A 184 
TURN_TY1_P15  TURN_TY1_P   ASP A 185 ? GLY A 186 ? ASP A 185 GLY A 186 
STRN15        STRN         ALA A 187 ? TRP A 194 ? ALA A 187 TRP A 194 
BEND14        BEND         ASP A 197 ? CYS A 199 ? ASP A 197 CYS A 199 
STRN16        STRN         ARG A 201 ? ARG A 201 ? ARG A 201 ARG A 201 
TURN_TY1_P16  TURN_TY1_P   SER A 202 ? ASP A 203 ? SER A 202 ASP A 203 
STRN17        STRN         LYS A 204 ? LYS A 204 ? LYS A 204 LYS A 204 
STRN18        STRN         GLY A 206 ? ASN A 210 ? GLY A 206 ASN A 210 
HELX_RH_3T_P2 HELX_RH_3T_P ILE A 211 ? TYR A 214 ? ILE A 211 TYR A 214 
HELX_RH_AL_P2 HELX_RH_AL_P LEU A 215 ? GLY A 223 ? LEU A 215 GLY A 223 
TURN_TY1_P17  TURN_TY1_P   SER A 224 ? SER A 224 ? SER A 224 SER A 224 
# 
