# Supplementary material for: FlatProt: 2D visualization eases protein structure comparison
Source: BMC Bioinformatics. 2025 Aug 13;26:210. doi: 10.1186/s12859-025-06233-x (PMC12344939; doi:10.1186/s12859-025-06233-x)
Supplement: Supplementary file 1 — Supplementary Material 1 [file 12859_2025_6233_MOESM1_ESM.zip › KLK/structures/SopaB11.cif]

data_SopaB11
# 
_entry.id   SopaB11 
# 
_entity.id                         1      
_entity.type                       polymer 
_entity.pdbx_description           polymer-1 
_entity.formula_weight             16796.2 
_entity.pdbx_number_of_molecules        1 
# 
loop_
_struct_sheet.id 
_struct_sheet.number_strands 
A 7 
B 4 
C 2 
# 
loop_
_struct_conf_type.id 
_struct_conf_type.criteria 
TURN_TY1_P   DSSP 
STRN         DSSP 
HELX_LH_PP_P DSSP 
BEND         DSSP 
HELX_RH_3T_P DSSP 
HELX_RH_AL_P DSSP 
# 
_struct_asym.id          A 
_struct_asym.entity_id   1 
# 
_software.pdbx_ordinal     1 
_software.name             dssp 
_software.version          4.4.10 
_software.date             ? 
_software.classification   'model annotation' 
# 
_entity_poly.entity_id                      1 
_entity_poly.type                           polypeptide(L) 
_entity_poly.nstd_linkage                   n 
_entity_poly.nstd_monomer                   n 
_entity_poly.pdbx_seq_one_letter_code       
;KVLGGEECKPHSQPWQVALFERGLFNCGGCLMSPYWVLSAADCQTRHLHDLMLLRLARPAHFNPQVRRVVLPRRCPQPGE
ACMVSGWGLVSSDQVSLPDALHCASISIISNQSCDDDYPGRLTDTMVCAGVEGGGTDSCAGDSGGPLVCGGILQGIVS
;
_entity_poly.pdbx_seq_one_letter_code_can   
;KVLGGEECKPHSQPWQVALFERGLFNCGGCLMSPYWVLSAADCQTRHLHDLMLLRLARPAHFNPQVRRVVLPRRCPQPGE
ACMVSGWGLVSSDQVSLPDALHCASISIISNQSCDDDYPGRLTDTMVCAGVEGGGTDSCAGDSGGPLVCGGILQGIVS
;
_entity_poly.pdbx_strand_id                 A 
# 
loop_
_dssp_struct_summary.entry_id 
_dssp_struct_summary.label_comp_id 
_dssp_struct_summary.label_asym_id 
_dssp_struct_summary.label_seq_id 
_dssp_struct_summary.secondary_structure 
_dssp_struct_summary.ss_bridge 
_dssp_struct_summary.helix_3_10 
_dssp_struct_summary.helix_alpha 
_dssp_struct_summary.helix_pi 
_dssp_struct_summary.helix_pp 
_dssp_struct_summary.bend 
_dssp_struct_summary.chirality 
_dssp_struct_summary.sheet 
_dssp_struct_summary.strand 
_dssp_struct_summary.ladder_1 
_dssp_struct_summary.ladder_2 
_dssp_struct_summary.accessibility 
_dssp_struct_summary.TCO 
_dssp_struct_summary.kappa 
_dssp_struct_summary.alpha 
_dssp_struct_summary.phi 
_dssp_struct_summary.psi 
_dssp_struct_summary.x_ca 
_dssp_struct_summary.y_ca 
_dssp_struct_summary.z_ca 
SopaB11 LYS A 1   . . . . . . . . . . . . ? .      .     .      .      114.8 2.9   -4.4  -11.7 
SopaB11 VAL A 2   . . > . . . . - . . . . ? -0.981 .     -143.0 -66.1  63.5  3.7   -6.2  -8.6  
SopaB11 LEU A 3   T . 3 . . . S + . . . . ? -0.673 85.0  22.0   -30.4  108.3 5.5   -7.8  -11.6 
SopaB11 GLY A 4   T . 3 . . . S + . . . . ? 0.592  99.9  131.5  99.9   5.9   5.3   -11.4 -10.6 
SopaB11 GLY A 5   . . < . . . . - . . . . ? -0.429 43.1  -145.8 -90.4  158.6 2.2   -10.8 -8.3  
SopaB11 GLU A 6   E . . . . . . - A A A . ? -0.881 37.7  -74.2  -119.1 154.0 -1.1  -12.9 -8.3  
SopaB11 GLU A 7   E . . . . > . - A A A . ? -0.360 57.5  -120.2 -47.2  127.9 -4.6  -12.0 -7.6  
SopaB11 CYS A 8   P . . . . P . - . . . . ? -0.480 28.1  -98.4  -70.6  144.3 -5.0  -11.4 -3.9  
SopaB11 LYS A 9   P . > . . P . - . . . . ? -0.500 59.2  -89.1  -56.7  128.3 -7.4  -13.5 -1.9  
SopaB11 PRO A 10  T . 3 . . < S + . . . . ? -0.231 108.5 0.8    -46.5  127.4 -10.6 -11.4 -1.6  
SopaB11 HIS A 11  T . 3 . . . S + . . . . ? 0.566  91.2  123.8  73.2   9.5   -10.4 -9.1  1.5   
SopaB11 SER A 12  S . < . . . S + . . . . ? 0.652  77.4  45.0   -74.3  -15.9 -7.0  -10.4 2.5   
SopaB11 GLN A 13  . . > . . . . + . . . . ? -0.601 69.5  167.5  -122.2 72.6  -5.7  -6.8  2.4   
SopaB11 PRO A 14  T . 3 . . . S + . . . . ? 0.630  73.9  57.5   -71.6  -8.6  -8.5  -5.0  4.3   
SopaB11 TRP A 15  T . 3 . . . S + . . . . ? 0.558  80.1  109.0  -95.1  -16.1 -6.4  -1.9  4.7   
SopaB11 GLN A 16  E . < . . . . - B H G . ? -0.505 51.1  -165.7 -68.6  131.3 -5.9  -1.4  0.8   
SopaB11 VAL A 17  E . . . . . . - B H G . ? -0.946 14.8  -143.4 -121.8 139.8 -7.8  1.6   -0.6  
SopaB11 ALA A 18  E . . . . . . - B H G . ? -0.904 15.1  -152.6 -99.0  126.1 -8.6  2.5   -4.2  
SopaB11 LEU A 19  E . . . . . . - B H G . ? -0.898 13.0  -168.0 -101.3 125.4 -8.5  6.2   -5.0  
SopaB11 PHE A 20  E . . . . . . - B H G . ? -0.889 11.3  -166.2 -115.0 141.0 -10.7 7.4   -7.8  
SopaB11 GLU A 21  E . > . . . S - B H G . ? -0.994 80.6  -16.3  -123.8 120.4 -10.8 10.7  -9.6  
SopaB11 ARG A 22  T . 3 . . . S - . . . . ? 0.861  130.3 -52.0  53.5   36.8  -13.8 11.5  -11.9 
SopaB11 GLY A 23  T . 3 . . . S + . . . . ? 0.452  118.1 110.8  86.2   2.5   -14.7 7.8   -11.9 
SopaB11 LEU A 24  E . < . . . S - B I G . ? -0.915 77.4  -105.8 -115.5 139.0 -11.2 6.7   -12.9 
SopaB11 PHE A 25  E . . . . . . + B I G . ? -0.360 42.9  166.9  -58.5  129.7 -8.7  4.9   -10.8 
SopaB11 ASN A 26  E . . . . . . - B I . . ? 0.783  53.1  -30.9  -107.9 -60.1 -6.0  7.3   -9.8  
SopaB11 CYS A 27  E . . . . . . - B I G . ? -0.937 54.2  -104.5 -152.9 170.9 -3.8  5.6   -7.0  
SopaB11 GLY A 28  E . . . . . . + B I G . ? -0.400 34.1  173.8  -94.4  176.8 -3.8  3.3   -4.1  
SopaB11 GLY A 29  E . . . . . . - B I G . ? -0.955 25.7  -115.3 -165.2 176.6 -3.7  4.0   -0.4  
SopaB11 CYS A 30  E . . . . . . - B I G H ? -0.998 23.0  -125.1 -132.2 134.9 -3.9  2.5   3.0   
SopaB11 LEU A 31  E . . . . . . + B I . H ? -0.695 31.8  167.9  -77.8  119.0 -6.5  3.0   5.7   
SopaB11 MET A 32  . . . . . . . - . . . . ? 0.625  68.8  -4.0   -106.0 -26.0 -4.8  4.2   9.0   
SopaB11 SER A 33  S . . . . . S - . . . . ? -0.929 85.7  -85.0  -153.9 174.8 -7.9  5.2   10.8  
SopaB11 PRO A 34  S . . . . . S + . . . . ? 0.800  129.7 27.9   -60.5  -13.0 -11.7 5.4   10.3  
SopaB11 TYR A 35  S . . . . . S + . . . . ? 0.553  109.2 74.3   -122.7 -11.4 -11.0 8.9   8.8   
SopaB11 TRP A 36  E . . . . . . - B J . I ? -0.912 47.6  -172.5 -125.2 132.3 -7.6  8.8   7.4   
SopaB11 VAL A 37  E . . . . . . - B J H I ? -0.980 15.9  -146.6 -116.1 129.2 -6.0  7.3   4.3   
SopaB11 LEU A 38  E . . . . . . + B J H I ? -0.847 32.2  151.6  -94.9  132.7 -2.4  7.3   3.7   
SopaB11 SER A 39  E . . . . . . - B J . I ? -0.854 48.8  -74.6  -148.0 174.4 -1.2  7.6   -0.0  
SopaB11 ALA A 40  E . > . . . . - B J . I ? -0.647 32.9  -136.0 -77.9  136.8 1.6   8.8   -2.2  
SopaB11 ALA A 41  G . > > . . S + . . . . ? 0.786  103.9 67.2   -60.8  -29.7 1.8   12.6  -2.6  
SopaB11 ASP A 42  G . 3 4 . . S + . . . . ? 0.549  82.9  79.9   -71.2  -2.8  2.4   12.0  -6.4  
SopaB11 CYS A 43  G . < 4 . . S + . . . . ? 0.766  112.4 14.4   -72.5  -25.4 -1.2  10.7  -6.5  
SopaB11 GLN A 44  T . < 4 . . S + . . . . ? 0.695  137.2 11.9   -120.0 -33.8 -2.7  14.2  -6.5  
SopaB11 THR A 45  S . . < . . S - . . . . ? -0.922 70.1  -114.4 -149.1 147.8 0.3   16.5  -7.3  
SopaB11 ARG A 46  . . . . . . . + . . . . ? -0.414 66.1  157.0  -73.9  46.6  4.0   16.1  -8.6  
SopaB11 HIS A 47  . . . . . . . - . . . . ? -0.490 57.3  -119.9 -86.0  156.0 5.0   17.4  -5.2  
SopaB11 LEU A 48  S . . . . . S + . . . . ? 0.446  86.9  101.0  -64.9  -13.0 8.5   16.9  -3.3  
SopaB11 HIS A 49  . . . . . . . - . . . . ? -0.588 63.2  -155.5 -85.7  151.0 6.6   15.3  -0.5  
SopaB11 ASP A 50  S . . . . . S + . . . . ? 0.752  72.7  46.8   -94.7  -17.4 6.6   11.5  -0.4  
SopaB11 LEU A 51  E . . . . . . - B K I . ? -0.895 57.2  -165.6 -133.9 151.7 3.3   11.0  1.5   
SopaB11 MET A 52  E . . . . . . - B K I . ? -0.993 9.7   -151.0 -133.3 131.8 -0.3  12.3  1.5   
SopaB11 LEU A 53  E . . . . . . - B K I . ? -0.938 11.5  -162.7 -103.4 126.4 -3.0  12.1  4.1   
SopaB11 LEU A 54  E . . . . . . - B K I . ? -0.943 8.2   -147.2 -107.9 126.1 -6.6  12.0  2.9   
SopaB11 ARG A 55  E . . . . . . - B K I . ? -0.826 17.9  -133.8 -90.8  125.6 -9.4  12.7  5.3   
SopaB11 LEU A 56  . . . . . . . - . . . . ? -0.516 4.6   -140.3 -74.9  138.2 -12.6 10.8  4.6   
SopaB11 ALA A 57  S . . . . . S + . . . . ? 0.867  96.0  29.8   -64.0  -35.9 -15.8 12.8  4.6   
SopaB11 ARG A 58  S . . . . . S - . . . . ? -0.980 98.4  -104.4 -125.6 142.0 -17.4 9.8   6.3   
SopaB11 PRO A 59  . . . . . . . - . . . . ? -0.275 37.1  -109.2 -66.0  145.0 -15.6 7.3   8.5   
SopaB11 ALA A 60  . . . . . . . - . . . . ? -0.430 30.3  -122.1 -64.9  141.6 -14.8 4.0   7.1   
SopaB11 HIS A 61  . . . . . . . - . . . . ? -0.842 27.2  -138.0 -88.6  113.3 -16.9 1.1   8.6   
SopaB11 PHE A 62  . . . . . . . + . . . . ? -0.588 40.2  136.9  -81.3  135.4 -14.7 -1.4  10.1  
SopaB11 ASN A 63  B . > . . . S - C L J . ? -0.873 72.8  -73.8  -159.3 171.3 -15.4 -5.2  9.6   
SopaB11 PRO A 64  T . 3 . . . S + . . . . ? 0.774  135.5 45.0   -50.0  -13.8 -13.4 -8.3  8.9   
SopaB11 GLN A 65  T . 3 . . . S + . . . . ? 0.661  114.6 48.5   -102.6 -21.5 -13.1 -6.9  5.3   
SopaB11 VAL A 66  B . < . . . S + C M J . ? -0.954 72.8  144.4  -126.8 110.4 -12.2 -3.3  6.2   
SopaB11 ARG A 67  . . . . . . . - . . . . ? -0.965 44.8  -102.7 -142.7 162.5 -9.5  -2.7  8.7   
SopaB11 ARG A 68  P . . . . > . - . . . . ? -0.488 32.7  -119.4 -83.4  155.5 -6.7  -0.3  9.5   
SopaB11 VAL A 69  P . . . . P . - . . . . ? -0.665 28.6  -114.3 -90.3  148.6 -3.1  -1.0  8.9   
SopaB11 VAL A 70  B . . . . P . - A B B . ? -0.653 28.4  -128.2 -81.6  133.0 -0.7  -1.0  11.9  
SopaB11 LEU A 71  P . . . . P . - . . . . ? -0.614 27.7  -109.3 -82.5  142.0 1.9   1.8   11.8  
SopaB11 PRO A 72  P . . . . < . - . . . . ? -0.335 22.9  -169.3 -71.0  148.2 5.5   0.7   12.2  
SopaB11 ARG A 73  S . . . . . S + . . . . ? 0.372  77.3  33.7   -109.7 -3.3  7.5   1.5   15.5  
SopaB11 ARG A 74  S . . . . . S - . . . . ? -0.964 89.4  -96.0  -146.1 163.2 10.8  0.5   13.8  
SopaB11 CYS A 75  . . . . . . . - . . . . ? -0.525 47.8  -106.2 -78.4  143.1 12.5  0.5   10.6  
SopaB11 PRO A 76  . . . . . . . - . . . . ? -0.367 31.9  -133.5 -66.8  154.8 12.3  -2.7  8.5   
SopaB11 GLN A 77  . . > . . . . - . . . . ? -0.811 28.8  -91.6  -108.6 146.5 15.4  -4.9  8.3   
SopaB11 PRO A 78  T . 3 . . . S + . . . . ? -0.304 112.6 27.7   -53.7  136.1 16.8  -6.5  5.2   
SopaB11 GLY A 79  T . 3 . . . S + . . . . ? 0.236  82.8  140.4  97.5   -16.8 15.4  -10.0 4.6   
SopaB11 GLU A 80  . . < . . . . - . . . . ? -0.458 56.3  -117.6 -60.8  131.4 12.1  -9.3  6.3   
SopaB11 ALA A 81  E . . . . . . + A C C . ? -0.601 44.1  169.3  -75.5  134.0 9.2   -10.8 4.4   
SopaB11 CYS A 82  E . . . . . . - A C C . ? -0.835 27.2  -135.0 -140.7 170.4 6.7   -8.4  3.1   
SopaB11 MET A 83  E . . . . . . - A C C D ? -0.995 9.1   -163.3 -132.0 137.9 3.7   -8.0  0.8   
SopaB11 VAL A 84  E . . . . . . - A C C D ? -0.941 14.0  -175.6 -115.9 140.5 2.9   -5.3  -1.8  
SopaB11 SER A 85  E . . . . . . + A C C . ? -0.974 15.9  120.0  -138.6 150.1 -0.6  -4.9  -3.1  
SopaB11 GLY A 86  E . . . . . . - A C C . ? -0.973 57.6  -106.8 174.2  176.3 -2.3  -2.7  -5.7  
SopaB11 TRP A 87  S . . . . . S + . . . . ? -0.022 70.4  128.3  -111.2 17.8  -4.4  -2.3  -9.0  
SopaB11 GLY A 88  S . . . . . S - . . . . ? -0.080 73.7  -59.1  -68.7  175.8 -1.5  -1.2  -11.1 
SopaB11 LEU A 89  . . . . . . . - . . . . ? -0.332 38.7  -158.1 -58.5  135.5 -0.5  -2.7  -14.5 
SopaB11 VAL A 90  S . . . . . S + . . . . ? 0.512  77.3  18.5   -96.9  -7.6  0.3   -6.4  -14.3 
SopaB11 SER A 91  S . > . . . S - . . . . ? -0.978 75.0  -117.4 -158.7 154.6 2.5   -6.3  -17.5 
SopaB11 SER A 92  T . 3 . . . S + . . . . ? 0.711  115.1 56.3   -67.9  -11.8 4.2   -3.7  -19.8 
SopaB11 ASP A 93  T . 3 . . . S + . . . . ? 0.512  86.3  98.0   -101.0 -6.9  1.8   -4.7  -22.6 
SopaB11 GLN A 94  . . < . . . . - . . . . ? -0.722 43.7  -178.5 -91.6  131.2 -1.5  -4.1  -20.7 
SopaB11 VAL A 95  . . . . . . . + . . . . ? 0.525  67.0  68.1   -103.0 -4.7  -3.1  -0.8  -21.2 
SopaB11 SER A 96  S . . . . . S - . . . . ? -0.817 81.7  -118.1 -122.7 146.3 -5.9  -1.6  -18.7 
SopaB11 LEU A 97  . . . . . . . - . . . . ? -0.513 41.5  -99.1  -71.5  144.6 -5.8  -2.0  -14.9 
SopaB11 PRO A 98  . . . . . . . - . . . . ? -0.303 17.9  -135.5 -62.6  153.9 -6.8  -5.3  -13.4 
SopaB11 ASP A 99  S . . . . . S + . . . . ? 0.669  88.2  54.6   -83.3  -19.1 -10.4 -5.8  -12.1 
SopaB11 ALA A 100 S . . . . . S - . . . . ? -0.852 95.2  -98.0  -116.8 153.5 -9.0  -7.6  -9.0  
SopaB11 LEU A 101 . . . . . . . - . . . . ? -0.455 39.5  -149.5 -64.9  135.7 -6.5  -6.6  -6.4  
SopaB11 HIS A 102 E . . . . . . - A D A C ? -0.866 12.1  -168.2 -112.6 147.5 -3.1  -8.0  -7.0  
SopaB11 CYS A 103 E . . . . . . - A D A C ? -0.954 4.9   -165.8 -133.3 152.0 -0.4  -9.0  -4.4  
SopaB11 ALA A 104 E . . . . . . - A D . C ? -0.999 21.1  -128.7 -141.4 133.6 3.2   -10.0 -4.4  
SopaB11 SER A 105 E . . . . . . + A D . C ? -0.690 43.9  156.8  -76.7  131.6 5.5   -11.6 -1.9  
SopaB11 ILE A 106 E . . . . . . - A D . C ? -0.823 29.2  -135.3 -146.2 172.1 8.6   -9.6  -1.4  
SopaB11 SER A 107 E . . . . . . - A D E C ? -0.966 31.4  -95.6  -132.5 158.2 11.5  -8.8  1.0   
SopaB11 ILE A 108 E . . . . . . - A D E . ? -0.539 39.7  -151.2 -69.6  132.5 13.3  -5.9  2.3   
SopaB11 ILE A 109 E . . . . . . - A D E . ? -0.852 21.6  -104.1 -107.3 146.1 16.5  -5.2  0.4   
SopaB11 SER A 110 . . . > . . . - . . . . ? -0.282 24.4  -123.9 -64.4  149.9 19.5  -3.6  1.8   
SopaB11 ASN A 111 H . . > . . S + . . . . ? 0.863  112.3 54.4   -59.3  -39.3 20.2  0.1   0.9   
SopaB11 GLN A 112 H . . > . . S + . . . . ? 0.928  109.5 45.1   -61.0  -51.3 23.5  -0.9  -0.4  
SopaB11 SER A 113 H . . > . . S + . . . . ? 0.899  115.7 48.3   -58.9  -42.5 22.2  -3.5  -2.7  
SopaB11 CYS A 114 H . > X . . S + . . . . ? 0.897  107.7 54.1   -66.6  -42.9 19.4  -1.2  -3.9  
SopaB11 ASP A 115 H . 3 < . . S + . . . . ? 0.823  100.8 60.6   -62.3  -33.7 21.8  1.6   -4.5  
SopaB11 ASP A 116 H . 3 < . . S + . . . . ? 0.875  111.3 40.3   -60.9  -32.9 23.9  -0.6  -6.7  
SopaB11 ASP A 117 H . < < . . S + . . . . ? 0.799  132.1 25.5   -85.1  -29.6 20.8  -1.0  -8.9  
SopaB11 TYR A 118 S . > < . . S - . . . . ? -0.623 84.0  -155.2 -135.0 71.1  19.8  2.7   -8.6  
SopaB11 PRO A 119 T . 3 . . . S - . . . . ? -0.279 76.9  -4.3   -58.9  119.5 23.0  4.7   -7.9  
SopaB11 GLY A 120 T . 3 . . . S + . . . . ? 0.521  108.0 99.0   85.1   8.1   22.1  8.1   -6.1  
SopaB11 ARG A 121 . . < . . . . + . . . . ? 0.569  58.0  88.7   -106.2 -11.9 18.4  7.6   -6.3  
SopaB11 LEU A 122 . . . . . . . - . . . . ? -0.773 58.9  -161.5 -95.3  123.4 17.8  6.3   -2.7  
SopaB11 THR A 123 . . > . . . . - . . . . ? -0.556 35.6  -105.8 -92.6  165.1 17.0  8.8   0.0   
SopaB11 ASP A 124 T . 3 . . . S + . . . . ? 0.631  121.0 57.0   -65.9  -5.4  17.4  8.1   3.8   
SopaB11 THR A 125 T . 3 . . . S + . . . . ? 0.303  91.6  92.5   -109.4 8.8   13.5  8.0   3.9   
SopaB11 MET A 126 . . < . . . . - . . . . ? -0.802 56.4  -157.0 -110.0 142.0 13.1  5.3   1.3   
SopaB11 VAL A 127 . . . . . . . - . . . . ? -0.939 11.5  -144.5 -111.5 141.8 12.9  1.5   1.7   
SopaB11 CYS A 128 E . . . . . . + A E E . ? -0.920 20.0  176.2  -109.9 134.4 13.7  -0.9  -1.0  
SopaB11 ALA A 129 E . . . . . . + A E E . ? -0.978 13.6  128.7  -137.8 143.5 11.9  -4.1  -1.5  
SopaB11 GLY A 130 E . . . . . . - A E E . ? -0.977 53.0  -81.8  -173.1 176.7 12.1  -6.8  -4.1  
SopaB11 VAL A 131 . . > . . . . - . . . . ? -0.895 49.8  -107.1 -98.8  127.5 12.5  -10.5 -4.9  
SopaB11 GLU A 132 T . 3 . . . S + . . . . ? -0.400 109.8 23.5   -49.7  120.9 16.0  -12.1 -4.8  
SopaB11 GLY A 133 T . 3 . . . S - . . . . ? 0.435  118.2 -99.8  96.6   -1.4  16.9  -12.7 -8.6  
SopaB11 GLY A 134 S . < . . . S + . . . . ? -0.177 78.1  115.7  80.8   162.5 14.5  -10.0 -9.9  
SopaB11 GLY A 135 . . . . . . . + . . . . ? 0.313  60.3  83.5   123.3  -7.8  11.1  -10.4 -11.5 
SopaB11 THR A 136 . . . . . . . + . . . . ? -0.985 50.0  147.3  -131.8 114.6 8.7   -8.6  -9.1  
SopaB11 ASP A 137 . . . . . . . - . . . . ? -0.956 48.5  -105.5 -139.9 151.2 8.3   -4.8  -9.3  
SopaB11 SER A 138 . . . . . . . - . . . . ? -0.653 42.7  -164.0 -75.3  134.3 5.6   -2.1  -8.8  
SopaB11 CYS A 139 . . > . . . . - . . . . ? -0.676 36.1  -49.6  -110.9 178.7 4.3   -0.8  -12.1 
SopaB11 ALA A 140 T . 3 . . . S + . . . . ? -0.228 123.1 29.2   -51.0  130.2 2.2   2.2   -13.2 
SopaB11 GLY A 141 T . 3 . . . S + . . . . ? 0.228  91.3  94.5   104.3  -9.5  -0.8  2.7   -11.1 
SopaB11 ASP A 142 . . X . . . . + . . . . ? 0.441  50.8  132.8  -95.3  -3.0  0.4   1.2   -7.8  
SopaB11 SER A 143 T . 3 . . . S + . . . . ? -0.268 72.4  21.8   -49.4  132.7 1.4   4.5   -6.6  
SopaB11 GLY A 144 T . 3 . . . S + . . . . ? 0.296  92.2  136.9  92.0   -11.4 0.1   4.9   -3.1  
SopaB11 GLY A 145 . . < . . . . - . . . . ? -0.390 54.4  -105.5 -69.7  155.8 -0.1  1.2   -2.5  
SopaB11 PRO A 146 E . . . . . . - A F . F ? -0.484 13.6  -152.9 -92.2  141.8 1.1   -0.4  0.8   
SopaB11 LEU A 147 E . . . . . . - A F D F ? -0.976 27.8  -173.5 -98.9  114.5 4.2   -2.4  1.6   
SopaB11 VAL A 148 E . . . . . . - A F D F ? -0.936 15.5  -170.9 -123.5 127.1 3.3   -4.6  4.6   
SopaB11 CYS A 149 E . > . . . S - A F . F ? -0.965 78.7  -22.1  -115.8 117.2 5.5   -6.8  6.7   
SopaB11 GLY A 150 T . 3 . . . S - . . . . ? 0.878  129.6 -49.6  56.3   27.1  3.9   -9.2  9.2   
SopaB11 GLY A 151 T . 3 . . . S + . . . . ? 0.561  116.0 114.4  92.3   6.7   0.8   -6.9  9.2   
SopaB11 ILE A 152 E . < . . . . - A G B F ? -0.944 69.9  -117.3 -115.1 135.1 2.8   -3.7  9.8   
SopaB11 LEU A 153 E . . . . . . + A G . F ? -0.494 37.7  164.6  -69.9  130.3 3.1   -0.8  7.3   
SopaB11 GLN A 154 E . . . . . . - A G . . ? 0.610  58.7  -13.0  -123.0 -16.4 6.7   -0.3  6.2   
SopaB11 GLY A 155 E . . . . . . - A G . F ? -0.988 53.1  -116.5 -175.3 165.1 6.3   1.9   3.1   
SopaB11 ILE A 156 E . . . . . . - A G . F ? -0.979 38.2  -112.6 -118.7 130.0 4.2   3.4   0.4   
SopaB11 VAL A 157 . . . . . . . . . . . . ? -0.452 .     .      -63.3  117.9 4.7   2.6   -3.2  
SopaB11 SER A 158 . . . . . . . . . . . . ? -0.785 .     .      -91.8  .     6.1   5.8   -4.8  
# 
loop_
_dssp_struct_ladder.id 
_dssp_struct_ladder.sheet_id 
_dssp_struct_ladder.range_id_1 
_dssp_struct_ladder.range_id_2 
_dssp_struct_ladder.type 
_dssp_struct_ladder.beg_1_label_comp_id 
_dssp_struct_ladder.beg_1_label_asym_id 
_dssp_struct_ladder.beg_1_label_seq_id 
_dssp_struct_ladder.pdbx_beg_1_PDB_ins_code 
_dssp_struct_ladder.end_1_label_comp_id 
_dssp_struct_ladder.end_1_label_asym_id 
_dssp_struct_ladder.end_1_label_seq_id 
_dssp_struct_ladder.pdbx_end_1_PDB_ins_code 
_dssp_struct_ladder.beg_1_auth_comp_id 
_dssp_struct_ladder.beg_1_auth_asym_id 
_dssp_struct_ladder.beg_1_auth_seq_id 
_dssp_struct_ladder.end_1_auth_comp_id 
_dssp_struct_ladder.end_1_auth_asym_id 
_dssp_struct_ladder.end_1_auth_seq_id 
_dssp_struct_ladder.beg_2_label_comp_id 
_dssp_struct_ladder.beg_2_label_asym_id 
_dssp_struct_ladder.beg_2_label_seq_id 
_dssp_struct_ladder.pdbx_beg_2_PDB_ins_code 
_dssp_struct_ladder.end_2_label_comp_id 
_dssp_struct_ladder.end_2_label_asym_id 
_dssp_struct_ladder.end_2_label_seq_id 
_dssp_struct_ladder.pdbx_end_2_PDB_ins_code 
_dssp_struct_ladder.beg_2_auth_comp_id 
_dssp_struct_ladder.beg_2_auth_asym_id 
_dssp_struct_ladder.beg_2_auth_seq_id 
_dssp_struct_ladder.end_2_auth_comp_id 
_dssp_struct_ladder.end_2_auth_asym_id 
_dssp_struct_ladder.end_2_auth_seq_id 
A A A D anti-parallel GLU A 6   ? GLU A 7   ? GLU A 6   GLU A 7   CYS A 103 ? HIS A 102 ? CYS A 103 HIS A 102 
B A B G parallel      VAL A 70  ? VAL A 70  ? VAL A 70  VAL A 70  ILE A 152 ? ILE A 152 ? ILE A 152 ILE A 152 
C A C D anti-parallel ALA A 81  ? GLY A 86  ? ALA A 81  GLY A 86  SER A 107 ? HIS A 102 ? SER A 107 HIS A 102 
D A C F anti-parallel MET A 83  ? VAL A 84  ? MET A 83  VAL A 84  VAL A 148 ? LEU A 147 ? VAL A 148 LEU A 147 
E A D E anti-parallel SER A 107 ? ILE A 109 ? SER A 107 ILE A 109 GLY A 130 ? CYS A 128 ? GLY A 130 CYS A 128 
F A F G anti-parallel PRO A 146 ? CYS A 149 ? PRO A 146 CYS A 149 ILE A 156 ? ILE A 152 ? ILE A 156 ILE A 152 
G B H I anti-parallel GLN A 16  ? GLU A 21  ? GLN A 16  GLU A 21  CYS A 30  ? LEU A 24  ? CYS A 30  LEU A 24  
H B I J anti-parallel CYS A 30  ? LEU A 31  ? CYS A 30  LEU A 31  LEU A 38  ? VAL A 37  ? LEU A 38  VAL A 37  
I B J K anti-parallel TRP A 36  ? ALA A 40  ? TRP A 36  ALA A 40  ARG A 55  ? LEU A 51  ? ARG A 55  LEU A 51  
J C L M anti-parallel ASN A 63  ? ASN A 63  ? ASN A 63  ASN A 63  VAL A 66  ? VAL A 66  ? VAL A 66  VAL A 66  
# 
loop_
_dssp_struct_bridge_pairs.id 
_dssp_struct_bridge_pairs.label_comp_id 
_dssp_struct_bridge_pairs.label_seq_id 
_dssp_struct_bridge_pairs.label_asym_id 
_dssp_struct_bridge_pairs.auth_seq_id 
_dssp_struct_bridge_pairs.auth_asym_id 
_dssp_struct_bridge_pairs.pdbx_PDB_ins_code 
_dssp_struct_bridge_pairs.acceptor_1_label_comp_id 
_dssp_struct_bridge_pairs.acceptor_1_label_seq_id 
_dssp_struct_bridge_pairs.acceptor_1_label_asym_id 
_dssp_struct_bridge_pairs.acceptor_1_auth_seq_id 
_dssp_struct_bridge_pairs.acceptor_1_auth_asym_id 
_dssp_struct_bridge_pairs.acceptor_1_pdbx_PDB_ins_code 
_dssp_struct_bridge_pairs.acceptor_1_energy 
_dssp_struct_bridge_pairs.acceptor_2_label_comp_id 
_dssp_struct_bridge_pairs.acceptor_2_label_seq_id 
_dssp_struct_bridge_pairs.acceptor_2_label_asym_id 
_dssp_struct_bridge_pairs.acceptor_2_auth_seq_id 
_dssp_struct_bridge_pairs.acceptor_2_auth_asym_id 
_dssp_struct_bridge_pairs.acceptor_2_pdbx_PDB_ins_code 
_dssp_struct_bridge_pairs.acceptor_2_energy 
_dssp_struct_bridge_pairs.donor_1_label_comp_id 
_dssp_struct_bridge_pairs.donor_1_label_seq_id 
_dssp_struct_bridge_pairs.donor_1_label_asym_id 
_dssp_struct_bridge_pairs.donor_1_auth_seq_id 
_dssp_struct_bridge_pairs.donor_1_auth_asym_id 
_dssp_struct_bridge_pairs.donor_1_pdbx_PDB_ins_code 
_dssp_struct_bridge_pairs.donor_1_energy 
_dssp_struct_bridge_pairs.donor_2_label_comp_id 
_dssp_struct_bridge_pairs.donor_2_label_seq_id 
_dssp_struct_bridge_pairs.donor_2_label_asym_id 
_dssp_struct_bridge_pairs.donor_2_auth_seq_id 
_dssp_struct_bridge_pairs.donor_2_auth_asym_id 
_dssp_struct_bridge_pairs.donor_2_pdbx_PDB_ins_code 
_dssp_struct_bridge_pairs.donor_2_energy 
1   LYS 1   A 1   A ? ?   ?   ? ?   ? ? ?    ?   ?   ? ?   ? ? ?    LEU 3   A 3   A ? -1.6 VAL 90  A 90  A ? -0.2 
2   VAL 2   A 2   A ? SER 138 A 138 A ? -0.2 GLY 88  A 88  A ? -0.2 GLY 5   A 5   A ? -3.0 SER 138 A 138 A ? -0.3 
3   LEU 3   A 3   A ? ASP 137 A 137 A ? -4.0 LYS 1   A 1   A ? -1.6 SER 91  A 91  A ? -0.1 GLU 6   A 6   A ? -0.1 
4   GLY 4   A 4   A ? VAL 90  A 90  A ? -0.4 GLY 5   A 5   A ? -0.3 LEU 3   A 3   A ? -0.3 SER 105 A 105 A ? -0.3 
5   GLY 5   A 5   A ? VAL 2   A 2   A ? -3.0 ASP 137 A 137 A ? -0.2 GLU 7   A 7   A ? -0.3 GLY 4   A 4   A ? -0.3 
6   GLU 6   A 6   A ? CYS 103 A 103 A ? -2.8 GLY 4   A 4   A ? -0.1 CYS 103 A 103 A ? -3.4 LEU 3   A 3   A ? -0.0 
7   GLU 7   A 7   A ? GLY 5   A 5   A ? -0.3 HIS 102 A 102 A ? -0.2 HIS 102 A 102 A ? -0.3 LYS 9   A 9   A ? -0.1 
8   CYS 8   A 8   A ? LEU 101 A 101 A ? -3.2 LYS 9   A 9   A ? -0.1 LEU 101 A 101 A ? -0.1 HIS 11  A 11  A ? -0.1 
9   LYS 9   A 9   A ? GLU 7   A 7   A ? -0.1 PRO 10  A 10  A ? -0.1 SER 12  A 12  A ? -2.2 GLN 13  A 13  A ? -0.3 
10  PRO 10  A 10  A ? ?   ?   ? ?   ? ? ?    ?   ?   ? ?   ? ? ?    LYS 9   A 9   A ? -0.1 ALA 100 A 100 A ? -0.0 
11  HIS 11  A 11  A ? GLN 13  A 13  A ? -0.2 SER 12  A 12  A ? -0.1 LYS 9   A 9   A ? -0.1 TRP 15  A 15  A ? -0.0 
12  SER 12  A 12  A ? LYS 9   A 9   A ? -2.2 GLN 13  A 13  A ? -0.3 HIS 11  A 11  A ? -0.1 TRP 15  A 15  A ? -0.1 
13  GLN 13  A 13  A ? LYS 9   A 9   A ? -0.3 PRO 14  A 14  A ? -0.1 GLN 16  A 16  A ? -1.9 SER 12  A 12  A ? -0.3 
14  PRO 14  A 14  A ? ?   ?   ? ?   ? ? ?    ?   ?   ? ?   ? ? ?    ARG 67  A 67  A ? -1.0 GLN 13  A 13  A ? -0.1 
15  TRP 15  A 15  A ? VAL 66  A 66  A ? -0.2 ARG 68  A 68  A ? -0.1 LEU 31  A 31  A ? -2.5 VAL 17  A 17  A ? -0.2 
16  GLN 16  A 16  A ? GLN 13  A 13  A ? -1.9 CYS 30  A 30  A ? -0.2 ALA 18  A 18  A ? -0.4 CYS 30  A 30  A ? -0.2 
17  VAL 17  A 17  A ? GLY 29  A 29  A ? -2.5 TRP 15  A 15  A ? -0.2 GLY 29  A 29  A ? -1.3 LEU 19  A 19  A ? -0.5 
18  ALA 18  A 18  A ? GLN 16  A 16  A ? -0.4 GLY 28  A 28  A ? -0.2 PHE 20  A 20  A ? -0.5 GLY 28  A 28  A ? -0.2 
19  LEU 19  A 19  A ? CYS 27  A 27  A ? -3.3 VAL 17  A 17  A ? -0.5 ASN 26  A 26  A ? -3.4 CYS 27  A 27  A ? -1.1 
20  PHE 20  A 20  A ? ALA 18  A 18  A ? -0.5 PHE 25  A 25  A ? -0.3 ARG 22  A 22  A ? -0.4 PHE 25  A 25  A ? -0.2 
21  GLU 21  A 21  A ? LEU 24  A 24  A ? -3.2 LEU 19  A 19  A ? -0.4 LEU 24  A 24  A ? -1.9 LEU 19  A 19  A ? -0.0 
22  ARG 22  A 22  A ? PHE 20  A 20  A ? -0.4 GLY 23  A 23  A ? -0.3 GLU 21  A 21  A ? -0.1 PHE 25  A 25  A ? -0.1 
23  GLY 23  A 23  A ? LEU 24  A 24  A ? -0.2 ?   ?   ? ?   ? ? ?    PHE 25  A 25  A ? -0.4 ARG 22  A 22  A ? -0.3 
24  LEU 24  A 24  A ? GLU 21  A 21  A ? -1.9 PHE 25  A 25  A ? -0.0 GLU 21  A 21  A ? -3.2 GLY 23  A 23  A ? -0.2 
25  PHE 25  A 25  A ? GLY 23  A 23  A ? -0.4 PHE 20  A 20  A ? -0.2 PHE 20  A 20  A ? -0.3 GLY 28  A 28  A ? -0.1 
26  ASN 26  A 26  A ? LEU 19  A 19  A ? -3.4 CYS 27  A 27  A ? -0.4 GLY 28  A 28  A ? -0.3 PHE 20  A 20  A ? -0.2 
27  CYS 27  A 27  A ? LEU 19  A 19  A ? -1.1 ASP 142 A 142 A ? -0.1 LEU 19  A 19  A ? -3.3 ASN 26  A 26  A ? -0.4 
28  GLY 28  A 28  A ? SER 143 A 143 A ? -3.6 ASN 26  A 26  A ? -0.3 ALA 40  A 40  A ? -0.5 CYS 30  A 30  A ? -0.3 
29  GLY 29  A 29  A ? VAL 17  A 17  A ? -1.3 CYS 27  A 27  A ? -0.2 VAL 17  A 17  A ? -2.5 LEU 31  A 31  A ? -0.4 
30  CYS 30  A 30  A ? LEU 38  A 38  A ? -2.7 GLY 28  A 28  A ? -0.3 LEU 38  A 38  A ? -3.4 MET 32  A 32  A ? -0.5 
31  LEU 31  A 31  A ? TRP 15  A 15  A ? -2.5 GLY 29  A 29  A ? -0.4 VAL 69  A 69  A ? -2.8 VAL 37  A 37  A ? -0.2 
32  MET 32  A 32  A ? TRP 36  A 36  A ? -2.4 CYS 30  A 30  A ? -0.5 VAL 37  A 37  A ? -0.2 LEU 31  A 31  A ? -0.1 
33  SER 33  A 33  A ? TRP 36  A 36  A ? -1.5 ARG 67  A 67  A ? -0.1 MET 32  A 32  A ? -0.3 ALA 60  A 60  A ? -0.2 
34  PRO 34  A 34  A ? ?   ?   ? ?   ? ? ?    ?   ?   ? ?   ? ? ?    ALA 60  A 60  A ? -3.1 ARG 58  A 58  A ? -0.1 
35  TYR 35  A 35  A ? PRO 59  A 59  A ? -0.2 TRP 36  A 36  A ? -0.1 LEU 56  A 56  A ? -2.9 VAL 37  A 37  A ? -0.5 
36  TRP 36  A 36  A ? ARG 55  A 55  A ? -0.2 SER 33  A 33  A ? -0.1 MET 32  A 32  A ? -2.4 SER 33  A 33  A ? -1.5 
37  VAL 37  A 37  A ? LEU 54  A 54  A ? -2.6 TYR 35  A 35  A ? -0.5 LEU 54  A 54  A ? -3.3 SER 39  A 39  A ? -0.5 
38  LEU 38  A 38  A ? CYS 30  A 30  A ? -3.4 TRP 36  A 36  A ? -0.4 CYS 30  A 30  A ? -2.7 ALA 40  A 40  A ? -0.3 
39  SER 39  A 39  A ? MET 52  A 52  A ? -3.0 VAL 37  A 37  A ? -0.5 MET 52  A 52  A ? -3.1 ALA 41  A 41  A ? -0.3 
40  ALA 40  A 40  A ? GLY 28  A 28  A ? -0.5 LEU 38  A 38  A ? -0.3 CYS 43  A 43  A ? -1.9 GLN 44  A 44  A ? -0.3 
41  ALA 41  A 41  A ? ASP 50  A 50  A ? -0.8 SER 39  A 39  A ? -0.3 THR 45  A 45  A ? -1.9 GLN 44  A 44  A ? -1.3 
42  ASP 42  A 42  A ? ASP 50  A 50  A ? -0.3 CYS 43  A 43  A ? -0.3 ALA 41  A 41  A ? -0.3 SER 143 A 143 A ? -0.1 
43  CYS 43  A 43  A ? ALA 40  A 40  A ? -1.9 GLN 44  A 44  A ? -0.1 ASP 42  A 42  A ? -0.3 ALA 41  A 41  A ? -0.2 
44  GLN 44  A 44  A ? ALA 41  A 41  A ? -1.3 THR 45  A 45  A ? -0.4 ARG 46  A 46  A ? -0.3 ASP 42  A 42  A ? -0.2 
45  THR 45  A 45  A ? ALA 41  A 41  A ? -1.9 HIS 47  A 47  A ? -0.1 HIS 47  A 47  A ? -1.0 GLN 44  A 44  A ? -0.4 
46  ARG 46  A 46  A ? GLN 44  A 44  A ? -0.3 CYS 43  A 43  A ? -0.1 ASP 42  A 42  A ? -0.1 LEU 48  A 48  A ? -0.1 
47  HIS 47  A 47  A ? THR 45  A 45  A ? -1.0 ALA 41  A 41  A ? -0.3 THR 45  A 45  A ? -0.1 ALA 41  A 41  A ? -0.1 
48  LEU 48  A 48  A ? ARG 46  A 46  A ? -0.1 ALA 41  A 41  A ? -0.1 ASP 50  A 50  A ? -0.2 HIS 47  A 47  A ? -0.1 
49  HIS 49  A 49  A ? ASP 50  A 50  A ? -0.1 ALA 41  A 41  A ? -0.1 HIS 47  A 47  A ? -0.1 ALA 41  A 41  A ? -0.1 
50  ASP 50  A 50  A ? LEU 48  A 48  A ? -0.2 ALA 41  A 41  A ? -0.1 ALA 41  A 41  A ? -0.8 MET 52  A 52  A ? -0.3 
51  LEU 51  A 51  A ? ALA 40  A 40  A ? -0.3 ALA 41  A 41  A ? -0.1 LEU 53  A 53  A ? -0.4 ALA 40  A 40  A ? -0.2 
52  MET 52  A 52  A ? SER 39  A 39  A ? -3.1 ASP 50  A 50  A ? -0.3 SER 39  A 39  A ? -3.0 LEU 54  A 54  A ? -0.5 
53  LEU 53  A 53  A ? LEU 51  A 51  A ? -0.4 LEU 38  A 38  A ? -0.2 ARG 55  A 55  A ? -0.5 LEU 38  A 38  A ? -0.2 
54  LEU 54  A 54  A ? VAL 37  A 37  A ? -3.3 MET 52  A 52  A ? -0.5 VAL 37  A 37  A ? -2.6 LEU 56  A 56  A ? -0.6 
55  ARG 55  A 55  A ? LEU 53  A 53  A ? -0.5 TRP 36  A 36  A ? -0.2 TRP 36  A 36  A ? -0.2 ALA 57  A 57  A ? -0.2 
56  LEU 56  A 56  A ? TYR 35  A 35  A ? -2.9 LEU 54  A 54  A ? -0.6 ALA 60  A 60  A ? -0.0 ARG 55  A 55  A ? -0.0 
57  ALA 57  A 57  A ? ARG 55  A 55  A ? -0.2 ARG 58  A 58  A ? -0.2 LEU 56  A 56  A ? -0.1 TYR 35  A 35  A ? -0.0 
58  ARG 58  A 58  A ? PRO 34  A 34  A ? -0.1 TYR 35  A 35  A ? -0.0 ALA 57  A 57  A ? -0.2 HIS 61  A 61  A ? -0.1 
59  PRO 59  A 59  A ? ?   ?   ? ?   ? ? ?    ?   ?   ? ?   ? ? ?    TYR 35  A 35  A ? -0.2 HIS 61  A 61  A ? -0.1 
60  ALA 60  A 60  A ? PRO 34  A 34  A ? -3.1 SER 33  A 33  A ? -0.2 PHE 62  A 62  A ? -0.7 TRP 36  A 36  A ? -0.0 
61  HIS 61  A 61  A ? PRO 59  A 59  A ? -0.1 ARG 58  A 58  A ? -0.1 ASN 63  A 63  A ? -0.3 ALA 60  A 60  A ? -0.1 
62  PHE 62  A 62  A ? ALA 60  A 60  A ? -0.7 GLN 65  A 65  A ? -0.1 ARG 67  A 67  A ? -0.2 ?   ?   ? ?   ? ? ?    
63  ASN 63  A 63  A ? VAL 66  A 66  A ? -1.8 HIS 61  A 61  A ? -0.3 VAL 66  A 66  A ? -1.2 HIS 61  A 61  A ? -0.0 
64  PRO 64  A 64  A ? ?   ?   ? ?   ? ? ?    ?   ?   ? ?   ? ? ?    ARG 67  A 67  A ? -0.1 PHE 62  A 62  A ? -0.0 
65  GLN 65  A 65  A ? VAL 66  A 66  A ? -0.2 GLN 13  A 13  A ? -0.1 ARG 67  A 67  A ? -0.5 GLN 13  A 13  A ? -0.1 
66  VAL 66  A 66  A ? ASN 63  A 63  A ? -1.2 TRP 15  A 15  A ? -0.1 ASN 63  A 63  A ? -1.8 ARG 68  A 68  A ? -0.3 
67  ARG 67  A 67  A ? PRO 14  A 14  A ? -1.0 GLN 65  A 65  A ? -0.5 LEU 31  A 31  A ? -0.3 VAL 69  A 69  A ? -0.2 
68  ARG 68  A 68  A ? VAL 66  A 66  A ? -0.3 MET 32  A 32  A ? -0.1 VAL 70  A 70  A ? -0.3 MET 32  A 32  A ? -0.2 
69  VAL 69  A 69  A ? LEU 31  A 31  A ? -2.8 TRP 15  A 15  A ? -0.2 LEU 71  A 71  A ? -0.3 ILE 152 A 152 A ? -0.1 
70  VAL 70  A 70  A ? GLY 151 A 151 A ? -1.1 ARG 68  A 68  A ? -0.3 LEU 153 A 153 A ? -3.5 VAL 69  A 69  A ? -0.0 
71  LEU 71  A 71  A ? VAL 69  A 69  A ? -0.3 ILE 152 A 152 A ? -0.2 GLN 154 A 154 A ? -0.1 ARG 73  A 73  A ? -0.1 
72  PRO 72  A 72  A ? ?   ?   ? ?   ? ? ?    ?   ?   ? ?   ? ? ?    LEU 71  A 71  A ? -0.1 CYS 75  A 75  A ? -0.1 
73  ARG 73  A 73  A ? ARG 74  A 74  A ? -0.1 LEU 71  A 71  A ? -0.1 CYS 75  A 75  A ? -0.3 LEU 71  A 71  A ? -0.0 
74  ARG 74  A 74  A ? ?   ?   ? ?   ? ? ?    ?   ?   ? ?   ? ? ?    ARG 73  A 73  A ? -0.1 ?   ?   ? ?   ? ? ?    
75  CYS 75  A 75  A ? ARG 73  A 73  A ? -0.3 PRO 76  A 76  A ? -0.1 GLN 77  A 77  A ? -0.1 GLN 154 A 154 A ? -0.1 
76  PRO 76  A 76  A ? ?   ?   ? ?   ? ? ?    ?   ?   ? ?   ? ? ?    CYS 75  A 75  A ? -0.1 GLY 79  A 79  A ? -0.0 
77  GLN 77  A 77  A ? PRO 78  A 78  A ? -0.1 CYS 75  A 75  A ? -0.1 GLU 80  A 80  A ? -2.0 ILE 108 A 108 A ? -0.4 
78  PRO 78  A 78  A ? ?   ?   ? ?   ? ? ?    ?   ?   ? ?   ? ? ?    ILE 109 A 109 A ? -0.2 ALA 81  A 81  A ? -0.1 
79  GLY 79  A 79  A ? ILE 108 A 108 A ? -3.0 GLU 80  A 80  A ? -0.3 ALA 81  A 81  A ? -0.2 ILE 109 A 109 A ? -0.1 
80  GLU 80  A 80  A ? GLN 77  A 77  A ? -2.0 ALA 81  A 81  A ? -0.1 ILE 108 A 108 A ? -1.9 CYS 82  A 82  A ? -0.3 
81  ALA 81  A 81  A ? SER 107 A 107 A ? -0.2 GLY 79  A 79  A ? -0.2 GLY 150 A 150 A ? -0.4 MET 83  A 83  A ? -0.3 
82  CYS 82  A 82  A ? ILE 106 A 106 A ? -4.0 GLU 80  A 80  A ? -0.3 ILE 106 A 106 A ? -3.2 VAL 84  A 84  A ? -0.4 
83  MET 83  A 83  A ? VAL 148 A 148 A ? -2.7 ALA 81  A 81  A ? -0.3 VAL 148 A 148 A ? -3.1 SER 85  A 85  A ? -0.4 
84  VAL 84  A 84  A ? ALA 104 A 104 A ? -2.3 CYS 82  A 82  A ? -0.4 ALA 104 A 104 A ? -2.3 GLY 86  A 86  A ? -0.3 
85  SER 85  A 85  A ? PRO 146 A 146 A ? -1.4 MET 83  A 83  A ? -0.4 TRP 87  A 87  A ? -0.3 CYS 103 A 103 A ? -0.2 
86  GLY 86  A 86  A ? HIS 102 A 102 A ? -2.2 VAL 84  A 84  A ? -0.3 HIS 102 A 102 A ? -2.3 ASP 142 A 142 A ? -0.1 
87  TRP 87  A 87  A ? GLY 141 A 141 A ? -0.5 SER 85  A 85  A ? -0.3 ASP 142 A 142 A ? -0.1 VAL 90  A 90  A ? -0.1 
88  GLY 88  A 88  A ? LEU 89  A 89  A ? -0.2 LEU 97  A 97  A ? -0.1 GLY 141 A 141 A ? -0.2 VAL 2   A 2   A ? -0.2 
89  LEU 89  A 89  A ? ALA 140 A 140 A ? -2.7 VAL 90  A 90  A ? -0.1 CYS 139 A 139 A ? -0.2 GLY 88  A 88  A ? -0.2 
90  VAL 90  A 90  A ? SER 91  A 91  A ? -0.2 LYS 1   A 1   A ? -0.2 GLY 4   A 4   A ? -0.4 SER 92  A 92  A ? -0.3 
91  SER 91  A 91  A ? GLN 94  A 94  A ? -0.1 LEU 3   A 3   A ? -0.1 GLN 94  A 94  A ? -1.2 VAL 90  A 90  A ? -0.2 
92  SER 92  A 92  A ? VAL 90  A 90  A ? -0.3 ASP 93  A 93  A ? -0.2 SER 91  A 91  A ? -0.0 LEU 89  A 89  A ? -0.0 
93  ASP 93  A 93  A ? VAL 95  A 95  A ? -0.0 VAL 90  A 90  A ? -0.0 VAL 95  A 95  A ? -0.4 SER 92  A 92  A ? -0.2 
94  GLN 94  A 94  A ? SER 91  A 91  A ? -1.2 VAL 95  A 95  A ? -0.1 SER 91  A 91  A ? -0.1 LEU 89  A 89  A ? -0.1 
95  VAL 95  A 95  A ? ASP 93  A 93  A ? -0.4 LEU 97  A 97  A ? -0.1 LEU 97  A 97  A ? -0.3 GLN 94  A 94  A ? -0.1 
96  SER 96  A 96  A ? GLY 88  A 88  A ? -0.0 LEU 97  A 97  A ? -0.0 GLN 94  A 94  A ? -0.0 ?   ?   ? ?   ? ? ?    
97  LEU 97  A 97  A ? VAL 95  A 95  A ? -0.3 LEU 89  A 89  A ? -0.1 GLY 88  A 88  A ? -0.1 LEU 89  A 89  A ? -0.1 
98  PRO 98  A 98  A ? ?   ?   ? ?   ? ? ?    ?   ?   ? ?   ? ? ?    LEU 97  A 97  A ? -0.1 HIS 102 A 102 A ? -0.1 
99  ASP 99  A 99  A ? LEU 101 A 101 A ? -0.1 ?   ?   ? ?   ? ? ?    LEU 101 A 101 A ? -0.3 LEU 97  A 97  A ? -0.0 
100 ALA 100 A 100 A ? GLY 86  A 86  A ? -0.0 PRO 10  A 10  A ? -0.0 HIS 102 A 102 A ? -0.2 GLY 86  A 86  A ? -0.0 
101 LEU 101 A 101 A ? ASP 99  A 99  A ? -0.3 CYS 8   A 8   A ? -0.1 CYS 8   A 8   A ? -3.2 CYS 103 A 103 A ? -0.3 
102 HIS 102 A 102 A ? GLY 86  A 86  A ? -2.3 GLU 7   A 7   A ? -0.3 GLY 86  A 86  A ? -2.2 ALA 104 A 104 A ? -0.3 
103 CYS 103 A 103 A ? GLU 6   A 6   A ? -3.4 LEU 101 A 101 A ? -0.3 GLU 6   A 6   A ? -2.8 SER 105 A 105 A ? -0.4 
104 ALA 104 A 104 A ? VAL 84  A 84  A ? -2.3 HIS 102 A 102 A ? -0.3 VAL 84  A 84  A ? -2.3 ILE 106 A 106 A ? -0.4 
105 SER 105 A 105 A ? CYS 103 A 103 A ? -0.4 GLY 4   A 4   A ? -0.3 SER 107 A 107 A ? -0.2 MET 83  A 83  A ? -0.2 
106 ILE 106 A 106 A ? CYS 82  A 82  A ? -3.2 ALA 104 A 104 A ? -0.4 CYS 82  A 82  A ? -4.0 ILE 108 A 108 A ? -0.3 
107 SER 107 A 107 A ? GLY 130 A 130 A ? -2.1 ALA 81  A 81  A ? -0.2 GLY 130 A 130 A ? -2.6 ILE 109 A 109 A ? -0.3 
108 ILE 108 A 108 A ? GLU 80  A 80  A ? -1.9 GLN 77  A 77  A ? -0.4 GLY 79  A 79  A ? -3.0 SER 110 A 110 A ? -0.4 
109 ILE 109 A 109 A ? CYS 128 A 128 A ? -3.4 SER 107 A 107 A ? -0.3 CYS 128 A 128 A ? -0.6 ILE 108 A 108 A ? -0.0 
110 SER 110 A 110 A ? ILE 108 A 108 A ? -0.4 ASN 111 A 111 A ? -0.1 CYS 114 A 114 A ? -2.5 ASP 115 A 115 A ? -0.2 
111 ASN 111 A 111 A ? GLN 112 A 112 A ? -0.2 SER 113 A 113 A ? -0.2 ASP 115 A 115 A ? -2.9 ASP 116 A 116 A ? -0.2 
112 GLN 112 A 112 A ? CYS 114 A 114 A ? -0.2 SER 113 A 113 A ? -0.2 ASP 116 A 116 A ? -1.6 ASN 111 A 111 A ? -0.2 
113 SER 113 A 113 A ? CYS 114 A 114 A ? -0.2 ASP 115 A 115 A ? -0.2 ASP 117 A 117 A ? -1.0 ASN 111 A 111 A ? -0.2 
114 CYS 114 A 114 A ? SER 110 A 110 A ? -2.5 ASP 115 A 115 A ? -0.2 TYR 118 A 118 A ? -2.1 ASP 117 A 117 A ? -0.6 
115 ASP 115 A 115 A ? ASN 111 A 111 A ? -2.9 ASP 116 A 116 A ? -0.3 CYS 114 A 114 A ? -0.2 SER 113 A 113 A ? -0.2 
116 ASP 116 A 116 A ? GLN 112 A 112 A ? -1.6 ASP 117 A 117 A ? -0.2 ASP 115 A 115 A ? -0.3 CYS 114 A 114 A ? -0.2 
117 ASP 117 A 117 A ? SER 113 A 113 A ? -1.0 CYS 114 A 114 A ? -0.6 ASP 115 A 115 A ? -0.2 ASP 116 A 116 A ? -0.2 
118 TYR 118 A 118 A ? CYS 114 A 114 A ? -2.1 SER 113 A 113 A ? -0.1 ARG 121 A 121 A ? -2.0 LEU 122 A 122 A ? -0.5 
119 PRO 119 A 119 A ? ?   ?   ? ?   ? ? ?    ?   ?   ? ?   ? ? ?    ASP 116 A 116 A ? -0.1 ASP 115 A 115 A ? -0.1 
120 GLY 120 A 120 A ? LEU 122 A 122 A ? -0.1 ARG 121 A 121 A ? -0.1 ASP 115 A 115 A ? -0.1 ASP 116 A 116 A ? -0.0 
121 ARG 121 A 121 A ? TYR 118 A 118 A ? -2.0 ASP 115 A 115 A ? -0.1 THR 123 A 123 A ? -0.5 GLY 120 A 120 A ? -0.1 
122 LEU 122 A 122 A ? TYR 118 A 118 A ? -0.5 ASN 111 A 111 A ? -0.1 ASP 124 A 124 A ? -0.2 GLY 120 A 120 A ? -0.1 
123 THR 123 A 123 A ? ARG 121 A 121 A ? -0.5 ASP 124 A 124 A ? -0.1 MET 126 A 126 A ? -1.7 ARG 121 A 121 A ? -0.1 
124 ASP 124 A 124 A ? THR 125 A 125 A ? -0.3 LEU 122 A 122 A ? -0.2 THR 123 A 123 A ? -0.1 LEU 122 A 122 A ? -0.0 
125 THR 125 A 125 A ? VAL 127 A 127 A ? -0.0 ?   ?   ? ?   ? ? ?    VAL 127 A 127 A ? -0.3 ASP 124 A 124 A ? -0.3 
126 MET 126 A 126 A ? THR 123 A 123 A ? -1.7 GLY 155 A 155 A ? -0.1 CYS 128 A 128 A ? -0.4 GLY 155 A 155 A ? -0.0 
127 VAL 127 A 127 A ? THR 125 A 125 A ? -0.3 ILE 156 A 156 A ? -0.1 ALA 129 A 129 A ? -0.4 SER 110 A 110 A ? -0.1 
128 CYS 128 A 128 A ? ILE 109 A 109 A ? -0.6 MET 126 A 126 A ? -0.4 ILE 109 A 109 A ? -3.4 GLY 130 A 130 A ? -0.4 
129 ALA 129 A 129 A ? VAL 127 A 127 A ? -0.4 ILE 108 A 108 A ? -0.3 VAL 131 A 131 A ? -0.3 ILE 108 A 108 A ? -0.2 
130 GLY 130 A 130 A ? SER 107 A 107 A ? -2.6 CYS 128 A 128 A ? -0.4 SER 107 A 107 A ? -2.1 GLU 132 A 132 A ? -0.4 
131 VAL 131 A 131 A ? THR 136 A 136 A ? -0.5 ALA 129 A 129 A ? -0.3 GLY 134 A 134 A ? -2.2 THR 136 A 136 A ? -0.2 
132 GLU 132 A 132 A ? GLY 130 A 130 A ? -0.4 GLY 133 A 133 A ? -0.2 ILE 109 A 109 A ? -0.0 VAL 131 A 131 A ? -0.0 
133 GLY 133 A 133 A ? VAL 131 A 131 A ? -0.1 GLY 135 A 135 A ? -0.0 GLU 132 A 132 A ? -0.2 GLY 135 A 135 A ? -0.0 
134 GLY 134 A 134 A ? VAL 131 A 131 A ? -2.2 THR 136 A 136 A ? -0.1 ASP 137 A 137 A ? -0.1 GLY 130 A 130 A ? -0.0 
135 GLY 135 A 135 A ? THR 136 A 136 A ? -0.1 GLY 133 A 133 A ? -0.0 ASP 137 A 137 A ? -0.4 GLU 132 A 132 A ? -0.1 
136 THR 136 A 136 A ? VAL 131 A 131 A ? -0.2 GLY 4   A 4   A ? -0.1 VAL 131 A 131 A ? -0.5 SER 138 A 138 A ? -0.3 
137 ASP 137 A 137 A ? GLY 135 A 135 A ? -0.4 GLY 130 A 130 A ? -0.1 LEU 3   A 3   A ? -4.0 CYS 139 A 139 A ? -0.3 
138 SER 138 A 138 A ? THR 136 A 136 A ? -0.3 VAL 2   A 2   A ? -0.3 VAL 2   A 2   A ? -0.2 ALA 140 A 140 A ? -0.2 
139 CYS 139 A 139 A ? ASP 137 A 137 A ? -0.3 LEU 89  A 89  A ? -0.2 ASP 142 A 142 A ? -1.9 SER 143 A 143 A ? -0.2 
140 ALA 140 A 140 A ? GLY 141 A 141 A ? -0.2 SER 138 A 138 A ? -0.2 LEU 89  A 89  A ? -2.7 CYS 139 A 139 A ? -0.2 
141 GLY 141 A 141 A ? GLY 88  A 88  A ? -0.2 ASN 26  A 26  A ? -0.1 TRP 87  A 87  A ? -0.5 ALA 140 A 140 A ? -0.2 
142 ASP 142 A 142 A ? CYS 139 A 139 A ? -1.9 GLY 86  A 86  A ? -0.1 GLY 145 A 145 A ? -2.9 VAL 157 A 157 A ? -0.3 
143 SER 143 A 143 A ? GLY 144 A 144 A ? -0.3 ASN 26  A 26  A ? -0.2 GLY 28  A 28  A ? -3.6 SER 158 A 158 A ? -0.2 
144 GLY 144 A 144 A ? VAL 157 A 157 A ? -3.6 GLY 145 A 145 A ? -0.3 SER 143 A 143 A ? -0.3 VAL 17  A 17  A ? -0.2 
145 GLY 145 A 145 A ? ASP 142 A 142 A ? -2.9 GLY 28  A 28  A ? -0.2 VAL 157 A 157 A ? -3.7 GLY 144 A 144 A ? -0.3 
146 PRO 146 A 146 A ? ?   ?   ? ?   ? ? ?    ?   ?   ? ?   ? ? ?    SER 85  A 85  A ? -1.4 VAL 148 A 148 A ? -0.5 
147 LEU 147 A 147 A ? GLY 155 A 155 A ? -2.5 VAL 84  A 84  A ? -0.2 GLN 154 A 154 A ? -3.3 GLY 155 A 155 A ? -1.2 
148 VAL 148 A 148 A ? MET 83  A 83  A ? -3.1 PRO 146 A 146 A ? -0.5 MET 83  A 83  A ? -2.7 GLY 150 A 150 A ? -0.5 
149 CYS 149 A 149 A ? ILE 152 A 152 A ? -2.7 LEU 147 A 147 A ? -0.5 ILE 152 A 152 A ? -1.5 CYS 82  A 82  A ? -0.2 
150 GLY 150 A 150 A ? VAL 148 A 148 A ? -0.5 ALA 81  A 81  A ? -0.4 CYS 149 A 149 A ? -0.2 LEU 153 A 153 A ? -0.1 
151 GLY 151 A 151 A ? ILE 152 A 152 A ? -0.2 VAL 69  A 69  A ? -0.0 VAL 70  A 70  A ? -1.1 LEU 153 A 153 A ? -0.4 
152 ILE 152 A 152 A ? CYS 149 A 149 A ? -1.5 VAL 69  A 69  A ? -0.1 CYS 149 A 149 A ? -2.7 GLN 154 A 154 A ? -0.3 
153 LEU 153 A 153 A ? VAL 70  A 70  A ? -3.5 GLY 151 A 151 A ? -0.4 VAL 148 A 148 A ? -0.2 ILE 156 A 156 A ? -0.1 
154 GLN 154 A 154 A ? LEU 147 A 147 A ? -3.3 GLY 155 A 155 A ? -0.4 ILE 156 A 156 A ? -0.3 VAL 148 A 148 A ? -0.2 
155 GLY 155 A 155 A ? LEU 147 A 147 A ? -1.2 MET 126 A 126 A ? -0.0 LEU 147 A 147 A ? -2.5 VAL 157 A 157 A ? -0.4 
156 ILE 156 A 156 A ? GLN 154 A 154 A ? -0.3 PRO 146 A 146 A ? -0.2 SER 158 A 158 A ? -0.2 VAL 127 A 127 A ? -0.1 
157 VAL 157 A 157 A ? GLY 145 A 145 A ? -3.7 GLY 155 A 155 A ? -0.4 GLY 144 A 144 A ? -3.6 ALA 40  A 40  A ? -0.1 
158 SER 158 A 158 A ? ILE 156 A 156 A ? -0.2 SER 143 A 143 A ? -0.2 ASP 142 A 142 A ? -0.1 SER 138 A 138 A ? -0.1 
# 
loop_
_dssp_statistics_histogram.entry_id 
_dssp_statistics_histogram.type 
_dssp_statistics_histogram.1 
_dssp_statistics_histogram.2 
_dssp_statistics_histogram.3 
_dssp_statistics_histogram.4 
_dssp_statistics_histogram.5 
_dssp_statistics_histogram.6 
_dssp_statistics_histogram.7 
_dssp_statistics_histogram.8 
_dssp_statistics_histogram.9 
_dssp_statistics_histogram.10 
_dssp_statistics_histogram.11 
_dssp_statistics_histogram.12 
_dssp_statistics_histogram.13 
_dssp_statistics_histogram.14 
_dssp_statistics_histogram.15 
_dssp_statistics_histogram.16 
_dssp_statistics_histogram.17 
_dssp_statistics_histogram.18 
_dssp_statistics_histogram.19 
_dssp_statistics_histogram.20 
_dssp_statistics_histogram.21 
_dssp_statistics_histogram.22 
_dssp_statistics_histogram.23 
_dssp_statistics_histogram.24 
_dssp_statistics_histogram.25 
_dssp_statistics_histogram.26 
_dssp_statistics_histogram.27 
_dssp_statistics_histogram.28 
_dssp_statistics_histogram.29 
_dssp_statistics_histogram.30 
SopaB11 residues_per_alpha_helix        0 0 0 0 0 0 1 0 0 0 0 0 0 0 0 0 0 0 0 0 0 0 0 0 0 0 0 0 0 0 
SopaB11 parallel_bridges_per_ladder     1 0 0 0 0 0 0 0 0 0 0 0 0 0 0 0 0 0 0 0 0 0 0 0 0 0 0 0 0 0 
SopaB11 antiparallel_bridges_per_ladder 1 3 1 1 1 2 0 0 0 0 0 0 0 0 0 0 0 0 0 0 0 0 0 0 0 0 0 0 0 0 
SopaB11 ladders_per_sheet               0 0 1 0 0 1 0 0 0 0 0 0 0 0 0 0 0 0 0 0 0 0 0 0 0 0 0 0 0 0 
# 
loop_
_dssp_statistics_hbond.entry_id 
_dssp_statistics_hbond.type 
_dssp_statistics_hbond.count 
_dssp_statistics_hbond.count_per_100 
SopaB11 O(I)-->H-N(J)          83 52.5 
SopaB11 'PARALLEL BRIDGES'     2  1.3  
SopaB11 'ANTIPARALLEL BRIDGES' 40 25.3 
SopaB11 O(I)-->H-N(I-5)        0  0.0  
SopaB11 O(I)-->H-N(I-4)        1  0.6  
SopaB11 O(I)-->H-N(I-3)        4  2.5  
SopaB11 O(I)-->H-N(I-2)        0  0.0  
SopaB11 O(I)-->H-N(I-1)        0  0.0  
SopaB11 O(I)-->H-N(I+0)        0  0.0  
SopaB11 O(I)-->H-N(I+1)        0  0.0  
SopaB11 O(I)-->H-N(I+2)        11 7.0  
SopaB11 O(I)-->H-N(I+3)        16 10.1 
SopaB11 O(I)-->H-N(I+4)        6  3.8  
SopaB11 O(I)-->H-N(I+5)        0  0.0  
# 
_dssp_statistics.entry_id                       SopaB11 
_dssp_statistics.nr_of_residues                 158 
_dssp_statistics.nr_of_chains                   1 
_dssp_statistics.nr_of_ss_bridges_total         0 
_dssp_statistics.nr_of_ss_bridges_intra_chain   0 
_dssp_statistics.nr_of_ss_bridges_inter_chain   0 
# 
loop_
_chem_comp.id 
_chem_comp.type 
_chem_comp.mon_nstd_flag 
_chem_comp.name 
_chem_comp.formula 
_chem_comp.formula_weight 
ALA 'L-PEPTIDE LINKING' y ALANINE         'C3 H7 N O2'     89.093 
ARG 'L-PEPTIDE LINKING' y ARGININE        'C6 H15 N4 O2'  175.209 
ASN 'L-PEPTIDE LINKING' y ASPARAGINE      'C4 H8 N2 O3'   132.118 
ASP 'L-PEPTIDE LINKING' y 'ASPARTIC ACID' 'C4 H7 N O4'    133.103 
CYS 'L-PEPTIDE LINKING' y CYSTEINE        'C3 H7 N O2 S'  121.158 
GLN 'L-PEPTIDE LINKING' y GLUTAMINE       'C5 H10 N2 O3'  146.144 
GLU 'L-PEPTIDE LINKING' y 'GLUTAMIC ACID' 'C5 H9 N O4'    147.129 
GLY 'PEPTIDE LINKING'   y GLYCINE         'C2 H5 N O2'     75.067 
HIS 'L-PEPTIDE LINKING' y HISTIDINE       'C6 H10 N3 O2'  156.162 
ILE 'L-PEPTIDE LINKING' y ISOLEUCINE      'C6 H13 N O2'   131.173 
LEU 'L-PEPTIDE LINKING' y LEUCINE         'C6 H13 N O2'   131.173 
LYS 'L-PEPTIDE LINKING' y LYSINE          'C6 H15 N2 O2'  147.195 
MET 'L-PEPTIDE LINKING' y METHIONINE      'C5 H11 N O2 S' 149.211 
PHE 'L-PEPTIDE LINKING' y PHENYLALANINE   'C9 H11 N O2'   165.189 
PRO 'L-PEPTIDE LINKING' y PROLINE         'C5 H9 N O2'     115.13 
SER 'L-PEPTIDE LINKING' y SERINE          'C3 H7 N O3'    105.093 
THR 'L-PEPTIDE LINKING' y THREONINE       'C4 H9 N O3'    119.119 
TRP 'L-PEPTIDE LINKING' y TRYPTOPHAN      'C11 H12 N2 O2' 204.225 
TYR 'L-PEPTIDE LINKING' y TYROSINE        'C9 H11 N O3'   181.189 
VAL 'L-PEPTIDE LINKING' y VALINE          'C5 H11 N O2'   117.146 
# 
loop_
_atom_type.symbol 
N 
C 
O 
S 
# 
loop_
_entity_poly_seq.entity_id 
_entity_poly_seq.num 
_entity_poly_seq.mon_id 
_entity_poly_seq.hetero 
1   1 LYS n 
1   2 VAL n 
1   3 LEU n 
1   4 GLY n 
1   5 GLY n 
1   6 GLU n 
1   7 GLU n 
1   8 CYS n 
1   9 LYS n 
1  10 PRO n 
1  11 HIS n 
1  12 SER n 
1  13 GLN n 
1  14 PRO n 
1  15 TRP n 
1  16 GLN n 
1  17 VAL n 
1  18 ALA n 
1  19 LEU n 
1  20 PHE n 
1  21 GLU n 
1  22 ARG n 
1  23 GLY n 
1  24 LEU n 
1  25 PHE n 
1  26 ASN n 
1  27 CYS n 
1  28 GLY n 
1  29 GLY n 
1  30 CYS n 
1  31 LEU n 
1  32 MET n 
1  33 SER n 
1  34 PRO n 
1  35 TYR n 
1  36 TRP n 
1  37 VAL n 
1  38 LEU n 
1  39 SER n 
1  40 ALA n 
1  41 ALA n 
1  42 ASP n 
1  43 CYS n 
1  44 GLN n 
1  45 THR n 
1  46 ARG n 
1  47 HIS n 
1  48 LEU n 
1  49 HIS n 
1  50 ASP n 
1  51 LEU n 
1  52 MET n 
1  53 LEU n 
1  54 LEU n 
1  55 ARG n 
1  56 LEU n 
1  57 ALA n 
1  58 ARG n 
1  59 PRO n 
1  60 ALA n 
1  61 HIS n 
1  62 PHE n 
1  63 ASN n 
1  64 PRO n 
1  65 GLN n 
1  66 VAL n 
1  67 ARG n 
1  68 ARG n 
1  69 VAL n 
1  70 VAL n 
1  71 LEU n 
1  72 PRO n 
1  73 ARG n 
1  74 ARG n 
1  75 CYS n 
1  76 PRO n 
1  77 GLN n 
1  78 PRO n 
1  79 GLY n 
1  80 GLU n 
1  81 ALA n 
1  82 CYS n 
1  83 MET n 
1  84 VAL n 
1  85 SER n 
1  86 GLY n 
1  87 TRP n 
1  88 GLY n 
1  89 LEU n 
1  90 VAL n 
1  91 SER n 
1  92 SER n 
1  93 ASP n 
1  94 GLN n 
1  95 VAL n 
1  96 SER n 
1  97 LEU n 
1  98 PRO n 
1  99 ASP n 
1 100 ALA n 
1 101 LEU n 
1 102 HIS n 
1 103 CYS n 
1 104 ALA n 
1 105 SER n 
1 106 ILE n 
1 107 SER n 
1 108 ILE n 
1 109 ILE n 
1 110 SER n 
1 111 ASN n 
1 112 GLN n 
1 113 SER n 
1 114 CYS n 
1 115 ASP n 
1 116 ASP n 
1 117 ASP n 
1 118 TYR n 
1 119 PRO n 
1 120 GLY n 
1 121 ARG n 
1 122 LEU n 
1 123 THR n 
1 124 ASP n 
1 125 THR n 
1 126 MET n 
1 127 VAL n 
1 128 CYS n 
1 129 ALA n 
1 130 GLY n 
1 131 VAL n 
1 132 GLU n 
1 133 GLY n 
1 134 GLY n 
1 135 GLY n 
1 136 THR n 
1 137 ASP n 
1 138 SER n 
1 139 CYS n 
1 140 ALA n 
1 141 GLY n 
1 142 ASP n 
1 143 SER n 
1 144 GLY n 
1 145 GLY n 
1 146 PRO n 
1 147 LEU n 
1 148 VAL n 
1 149 CYS n 
1 150 GLY n 
1 151 GLY n 
1 152 ILE n 
1 153 LEU n 
1 154 GLN n 
1 155 GLY n 
1 156 ILE n 
1 157 VAL n 
1 158 SER n 
# 
loop_
_pdbx_poly_seq_scheme.asym_id 
_pdbx_poly_seq_scheme.entity_id 
_pdbx_poly_seq_scheme.seq_id 
_pdbx_poly_seq_scheme.mon_id 
_pdbx_poly_seq_scheme.ndb_seq_num 
_pdbx_poly_seq_scheme.pdb_seq_num 
_pdbx_poly_seq_scheme.auth_seq_num 
_pdbx_poly_seq_scheme.pdb_mon_id 
_pdbx_poly_seq_scheme.auth_mon_id 
_pdbx_poly_seq_scheme.pdb_strand_id 
_pdbx_poly_seq_scheme.pdb_ins_code 
_pdbx_poly_seq_scheme.hetero 
A 1   1 LYS   1 1   1   LYS LYS A ? n 
A 1   2 VAL   2 2   2   VAL VAL A ? n 
A 1   3 LEU   3 3   3   LEU LEU A ? n 
A 1   4 GLY   4 4   4   GLY GLY A ? n 
A 1   5 GLY   5 5   5   GLY GLY A ? n 
A 1   6 GLU   6 6   6   GLU GLU A ? n 
A 1   7 GLU   7 7   7   GLU GLU A ? n 
A 1   8 CYS   8 8   8   CYS CYS A ? n 
A 1   9 LYS   9 9   9   LYS LYS A ? n 
A 1  10 PRO  10 10  10  PRO PRO A ? n 
A 1  11 HIS  11 11  11  HIS HIS A ? n 
A 1  12 SER  12 12  12  SER SER A ? n 
A 1  13 GLN  13 13  13  GLN GLN A ? n 
A 1  14 PRO  14 14  14  PRO PRO A ? n 
A 1  15 TRP  15 15  15  TRP TRP A ? n 
A 1  16 GLN  16 16  16  GLN GLN A ? n 
A 1  17 VAL  17 17  17  VAL VAL A ? n 
A 1  18 ALA  18 18  18  ALA ALA A ? n 
A 1  19 LEU  19 19  19  LEU LEU A ? n 
A 1  20 PHE  20 20  20  PHE PHE A ? n 
A 1  21 GLU  21 21  21  GLU GLU A ? n 
A 1  22 ARG  22 22  22  ARG ARG A ? n 
A 1  23 GLY  23 23  23  GLY GLY A ? n 
A 1  24 LEU  24 24  24  LEU LEU A ? n 
A 1  25 PHE  25 25  25  PHE PHE A ? n 
A 1  26 ASN  26 26  26  ASN ASN A ? n 
A 1  27 CYS  27 27  27  CYS CYS A ? n 
A 1  28 GLY  28 28  28  GLY GLY A ? n 
A 1  29 GLY  29 29  29  GLY GLY A ? n 
A 1  30 CYS  30 30  30  CYS CYS A ? n 
A 1  31 LEU  31 31  31  LEU LEU A ? n 
A 1  32 MET  32 32  32  MET MET A ? n 
A 1  33 SER  33 33  33  SER SER A ? n 
A 1  34 PRO  34 34  34  PRO PRO A ? n 
A 1  35 TYR  35 35  35  TYR TYR A ? n 
A 1  36 TRP  36 36  36  TRP TRP A ? n 
A 1  37 VAL  37 37  37  VAL VAL A ? n 
A 1  38 LEU  38 38  38  LEU LEU A ? n 
A 1  39 SER  39 39  39  SER SER A ? n 
A 1  40 ALA  40 40  40  ALA ALA A ? n 
A 1  41 ALA  41 41  41  ALA ALA A ? n 
A 1  42 ASP  42 42  42  ASP ASP A ? n 
A 1  43 CYS  43 43  43  CYS CYS A ? n 
A 1  44 GLN  44 44  44  GLN GLN A ? n 
A 1  45 THR  45 45  45  THR THR A ? n 
A 1  46 ARG  46 46  46  ARG ARG A ? n 
A 1  47 HIS  47 47  47  HIS HIS A ? n 
A 1  48 LEU  48 48  48  LEU LEU A ? n 
A 1  49 HIS  49 49  49  HIS HIS A ? n 
A 1  50 ASP  50 50  50  ASP ASP A ? n 
A 1  51 LEU  51 51  51  LEU LEU A ? n 
A 1  52 MET  52 52  52  MET MET A ? n 
A 1  53 LEU  53 53  53  LEU LEU A ? n 
A 1  54 LEU  54 54  54  LEU LEU A ? n 
A 1  55 ARG  55 55  55  ARG ARG A ? n 
A 1  56 LEU  56 56  56  LEU LEU A ? n 
A 1  57 ALA  57 57  57  ALA ALA A ? n 
A 1  58 ARG  58 58  58  ARG ARG A ? n 
A 1  59 PRO  59 59  59  PRO PRO A ? n 
A 1  60 ALA  60 60  60  ALA ALA A ? n 
A 1  61 HIS  61 61  61  HIS HIS A ? n 
A 1  62 PHE  62 62  62  PHE PHE A ? n 
A 1  63 ASN  63 63  63  ASN ASN A ? n 
A 1  64 PRO  64 64  64  PRO PRO A ? n 
A 1  65 GLN  65 65  65  GLN GLN A ? n 
A 1  66 VAL  66 66  66  VAL VAL A ? n 
A 1  67 ARG  67 67  67  ARG ARG A ? n 
A 1  68 ARG  68 68  68  ARG ARG A ? n 
A 1  69 VAL  69 69  69  VAL VAL A ? n 
A 1  70 VAL  70 70  70  VAL VAL A ? n 
A 1  71 LEU  71 71  71  LEU LEU A ? n 
A 1  72 PRO  72 72  72  PRO PRO A ? n 
A 1  73 ARG  73 73  73  ARG ARG A ? n 
A 1  74 ARG  74 74  74  ARG ARG A ? n 
A 1  75 CYS  75 75  75  CYS CYS A ? n 
A 1  76 PRO  76 76  76  PRO PRO A ? n 
A 1  77 GLN  77 77  77  GLN GLN A ? n 
A 1  78 PRO  78 78  78  PRO PRO A ? n 
A 1  79 GLY  79 79  79  GLY GLY A ? n 
A 1  80 GLU  80 80  80  GLU GLU A ? n 
A 1  81 ALA  81 81  81  ALA ALA A ? n 
A 1  82 CYS  82 82  82  CYS CYS A ? n 
A 1  83 MET  83 83  83  MET MET A ? n 
A 1  84 VAL  84 84  84  VAL VAL A ? n 
A 1  85 SER  85 85  85  SER SER A ? n 
A 1  86 GLY  86 86  86  GLY GLY A ? n 
A 1  87 TRP  87 87  87  TRP TRP A ? n 
A 1  88 GLY  88 88  88  GLY GLY A ? n 
A 1  89 LEU  89 89  89  LEU LEU A ? n 
A 1  90 VAL  90 90  90  VAL VAL A ? n 
A 1  91 SER  91 91  91  SER SER A ? n 
A 1  92 SER  92 92  92  SER SER A ? n 
A 1  93 ASP  93 93  93  ASP ASP A ? n 
A 1  94 GLN  94 94  94  GLN GLN A ? n 
A 1  95 VAL  95 95  95  VAL VAL A ? n 
A 1  96 SER  96 96  96  SER SER A ? n 
A 1  97 LEU  97 97  97  LEU LEU A ? n 
A 1  98 PRO  98 98  98  PRO PRO A ? n 
A 1  99 ASP  99 99  99  ASP ASP A ? n 
A 1 100 ALA 100 100 100 ALA ALA A ? n 
A 1 101 LEU 101 101 101 LEU LEU A ? n 
A 1 102 HIS 102 102 102 HIS HIS A ? n 
A 1 103 CYS 103 103 103 CYS CYS A ? n 
A 1 104 ALA 104 104 104 ALA ALA A ? n 
A 1 105 SER 105 105 105 SER SER A ? n 
A 1 106 ILE 106 106 106 ILE ILE A ? n 
A 1 107 SER 107 107 107 SER SER A ? n 
A 1 108 ILE 108 108 108 ILE ILE A ? n 
A 1 109 ILE 109 109 109 ILE ILE A ? n 
A 1 110 SER 110 110 110 SER SER A ? n 
A 1 111 ASN 111 111 111 ASN ASN A ? n 
A 1 112 GLN 112 112 112 GLN GLN A ? n 
A 1 113 SER 113 113 113 SER SER A ? n 
A 1 114 CYS 114 114 114 CYS CYS A ? n 
A 1 115 ASP 115 115 115 ASP ASP A ? n 
A 1 116 ASP 116 116 116 ASP ASP A ? n 
A 1 117 ASP 117 117 117 ASP ASP A ? n 
A 1 118 TYR 118 118 118 TYR TYR A ? n 
A 1 119 PRO 119 119 119 PRO PRO A ? n 
A 1 120 GLY 120 120 120 GLY GLY A ? n 
A 1 121 ARG 121 121 121 ARG ARG A ? n 
A 1 122 LEU 122 122 122 LEU LEU A ? n 
A 1 123 THR 123 123 123 THR THR A ? n 
A 1 124 ASP 124 124 124 ASP ASP A ? n 
A 1 125 THR 125 125 125 THR THR A ? n 
A 1 126 MET 126 126 126 MET MET A ? n 
A 1 127 VAL 127 127 127 VAL VAL A ? n 
A 1 128 CYS 128 128 128 CYS CYS A ? n 
A 1 129 ALA 129 129 129 ALA ALA A ? n 
A 1 130 GLY 130 130 130 GLY GLY A ? n 
A 1 131 VAL 131 131 131 VAL VAL A ? n 
A 1 132 GLU 132 132 132 GLU GLU A ? n 
A 1 133 GLY 133 133 133 GLY GLY A ? n 
A 1 134 GLY 134 134 134 GLY GLY A ? n 
A 1 135 GLY 135 135 135 GLY GLY A ? n 
A 1 136 THR 136 136 136 THR THR A ? n 
A 1 137 ASP 137 137 137 ASP ASP A ? n 
A 1 138 SER 138 138 138 SER SER A ? n 
A 1 139 CYS 139 139 139 CYS CYS A ? n 
A 1 140 ALA 140 140 140 ALA ALA A ? n 
A 1 141 GLY 141 141 141 GLY GLY A ? n 
A 1 142 ASP 142 142 142 ASP ASP A ? n 
A 1 143 SER 143 143 143 SER SER A ? n 
A 1 144 GLY 144 144 144 GLY GLY A ? n 
A 1 145 GLY 145 145 145 GLY GLY A ? n 
A 1 146 PRO 146 146 146 PRO PRO A ? n 
A 1 147 LEU 147 147 147 LEU LEU A ? n 
A 1 148 VAL 148 148 148 VAL VAL A ? n 
A 1 149 CYS 149 149 149 CYS CYS A ? n 
A 1 150 GLY 150 150 150 GLY GLY A ? n 
A 1 151 GLY 151 151 151 GLY GLY A ? n 
A 1 152 ILE 152 152 152 ILE ILE A ? n 
A 1 153 LEU 153 153 153 LEU LEU A ? n 
A 1 154 GLN 154 154 154 GLN GLN A ? n 
A 1 155 GLY 155 155 155 GLY GLY A ? n 
A 1 156 ILE 156 156 156 ILE ILE A ? n 
A 1 157 VAL 157 157 157 VAL VAL A ? n 
A 1 158 SER 158 158 158 SER SER A ? n 
# 
loop_
_atom_site.group_PDB 
_atom_site.id 
_atom_site.type_symbol 
_atom_site.label_atom_id 
_atom_site.label_alt_id 
_atom_site.label_comp_id 
_atom_site.label_asym_id 
_atom_site.label_entity_id 
_atom_site.label_seq_id 
_atom_site.pdbx_PDB_ins_code 
_atom_site.Cartn_x 
_atom_site.Cartn_y 
_atom_site.Cartn_z 
_atom_site.occupancy 
_atom_site.B_iso_or_equiv 
_atom_site.pdbx_formal_charge 
_atom_site.auth_seq_id 
_atom_site.auth_comp_id 
_atom_site.auth_asym_id 
_atom_site.auth_atom_id 
_atom_site.pdbx_PDB_model_num 
ATOM 1    N N   ? LYS A 1   1 ?   2.724  -2.969 -11.916 1.000 40.330 ? 1   LYS A N   1 
ATOM 2    C CA  ? LYS A 1   1 ?   2.915  -4.400 -11.692 1.000 40.330 ? 1   LYS A CA  1 
ATOM 3    C C   ? LYS A 1   1 ?   3.423  -4.672 -10.279 1.000 40.330 ? 1   LYS A C   1 
ATOM 4    C CB  ? LYS A 1   1 ?   3.889  -4.978 -12.720 1.000 40.330 ? 1   LYS A CB  1 
ATOM 5    O O   ? LYS A 1   1 ?   4.315  -3.976  -9.789 1.000 40.330 ? 1   LYS A O   1 
ATOM 6    C CG  ? LYS A 1   1 ?   4.034  -6.491 -12.652 1.000 40.330 ? 1   LYS A CG  1 
ATOM 7    C CD  ? LYS A 1   1 ?   5.006  -7.007 -13.705 1.000 40.330 ? 1   LYS A CD  1 
ATOM 8    C CE  ? LYS A 1   1 ?   5.206  -8.513 -13.593 1.000 40.330 ? 1   LYS A CE  1 
ATOM 9    N NZ  ? LYS A 1   1 ?   6.171  -9.021 -14.613 1.000 40.330 ? 1   LYS A NZ  1 
ATOM 10   N N   ? VAL A 1   2 ?   2.694  -5.369  -9.304 1.000 52.080 ? 2   VAL A N   1 
ATOM 11   C CA  ? VAL A 1   2 ?   3.679  -6.196  -8.615 1.000 52.080 ? 2   VAL A CA  1 
ATOM 12   C C   ? VAL A 1   2 ?   4.230  -7.250  -9.573 1.000 52.080 ? 2   VAL A C   1 
ATOM 13   C CB  ? VAL A 1   2 ?   3.076  -6.875  -7.366 1.000 52.080 ? 2   VAL A CB  1 
ATOM 14   O O   ? VAL A 1   2 ?   3.494  -8.127 -10.032 1.000 52.080 ? 2   VAL A O   1 
ATOM 15   C CG1 ? VAL A 1   2 ?   4.124  -7.733  -6.658 1.000 52.080 ? 2   VAL A CG1 1 
ATOM 16   C CG2 ? VAL A 1   2 ?   2.506  -5.827  -6.412 1.000 52.080 ? 2   VAL A CG2 1 
ATOM 17   N N   ? LEU A 1   3 ?   4.896  -6.813 -10.615 1.000 56.150 ? 3   LEU A N   1 
ATOM 18   C CA  ? LEU A 1   3 ?   5.502  -7.752 -11.553 1.000 56.150 ? 3   LEU A CA  1 
ATOM 19   C C   ? LEU A 1   3 ?   5.912  -9.039 -10.845 1.000 56.150 ? 3   LEU A C   1 
ATOM 20   C CB  ? LEU A 1   3 ?   6.719  -7.120 -12.233 1.000 56.150 ? 3   LEU A CB  1 
ATOM 21   O O   ? LEU A 1   3 ?   6.633  -9.000  -9.846 1.000 56.150 ? 3   LEU A O   1 
ATOM 22   C CG  ? LEU A 1   3 ?   6.427  -6.080 -13.317 1.000 56.150 ? 3   LEU A CG  1 
ATOM 23   C CD1 ? LEU A 1   3 ?   7.668  -5.238 -13.591 1.000 56.150 ? 3   LEU A CD1 1 
ATOM 24   C CD2 ? LEU A 1   3 ?   5.942  -6.759 -14.593 1.000 56.150 ? 3   LEU A CD2 1 
ATOM 25   N N   ? GLY A 1   4 ?   5.024 -10.095 -11.241 1.000 61.370 ? 4   GLY A N   1 
ATOM 26   C CA  ? GLY A 1   4 ?   5.255 -11.369 -10.579 1.000 61.370 ? 4   GLY A CA  1 
ATOM 27   C C   ? GLY A 1   4 ?   4.295 -11.629  -9.433 1.000 61.370 ? 4   GLY A C   1 
ATOM 28   O O   ? GLY A 1   4 ?   4.498 -12.553  -8.644 1.000 61.370 ? 4   GLY A O   1 
ATOM 29   N N   ? GLY A 1   5 ?   3.230 -10.636  -9.275 1.000 71.870 ? 5   GLY A N   1 
ATOM 30   C CA  ? GLY A 1   5 ?   2.195 -10.783  -8.264 1.000 71.870 ? 5   GLY A CA  1 
ATOM 31   C C   ? GLY A 1   5 ?   0.977 -11.538  -8.762 1.000 71.870 ? 5   GLY A C   1 
ATOM 32   O O   ? GLY A 1   5 ?   0.885 -11.865  -9.947 1.000 71.870 ? 5   GLY A O   1 
ATOM 33   N N   ? GLU A 1   6 ?   0.155 -12.115  -7.974 1.000 87.330 ? 6   GLU A N   1 
ATOM 34   C CA  ? GLU A 1   6 ?  -1.071 -12.854  -8.260 1.000 87.330 ? 6   GLU A CA  1 
ATOM 35   C C   ? GLU A 1   6 ?  -2.280 -12.192  -7.604 1.000 87.330 ? 6   GLU A C   1 
ATOM 36   C CB  ? GLU A 1   6 ?  -0.947 -14.306  -7.790 1.000 87.330 ? 6   GLU A CB  1 
ATOM 37   O O   ? GLU A 1   6 ?  -2.128 -11.349  -6.719 1.000 87.330 ? 6   GLU A O   1 
ATOM 38   C CG  ? GLU A 1   6 ?  -0.687 -14.449  -6.297 1.000 87.330 ? 6   GLU A CG  1 
ATOM 39   C CD  ? GLU A 1   6 ?  -0.402 -15.880  -5.873 1.000 87.330 ? 6   GLU A CD  1 
ATOM 40   O OE1 ? GLU A 1   6 ?  -0.001 -16.099  -4.707 1.000 87.330 ? 6   GLU A OE1 1 
ATOM 41   O OE2 ? GLU A 1   6 ?  -0.581 -16.791  -6.712 1.000 87.330 ? 6   GLU A OE2 1 
ATOM 42   N N   ? GLU A 1   7 ?  -3.399 -12.473  -8.260 1.000 91.650 ? 7   GLU A N   1 
ATOM 43   C CA  ? GLU A 1   7 ?  -4.627 -11.981  -7.643 1.000 91.650 ? 7   GLU A CA  1 
ATOM 44   C C   ? GLU A 1   7 ?  -4.664 -12.306  -6.153 1.000 91.650 ? 7   GLU A C   1 
ATOM 45   C CB  ? GLU A 1   7 ?  -5.854 -12.573  -8.342 1.000 91.650 ? 7   GLU A CB  1 
ATOM 46   O O   ? GLU A 1   7 ?  -4.364 -13.432  -5.750 1.000 91.650 ? 7   GLU A O   1 
ATOM 47   C CG  ? GLU A 1   7 ?  -7.175 -11.986  -7.866 1.000 91.650 ? 7   GLU A CG  1 
ATOM 48   C CD  ? GLU A 1   7 ?  -8.377 -12.515  -8.632 1.000 91.650 ? 7   GLU A CD  1 
ATOM 49   O OE1 ? GLU A 1   7 ?  -9.451 -12.707  -8.018 1.000 91.650 ? 7   GLU A OE1 1 
ATOM 50   O OE2 ? GLU A 1   7 ?  -8.243 -12.741  -9.855 1.000 91.650 ? 7   GLU A OE2 1 
ATOM 51   N N   ? CYS A 1   8 ?  -4.914 -11.258  -5.334 1.000 92.920 ? 8   CYS A N   1 
ATOM 52   C CA  ? CYS A 1   8 ?  -5.043 -11.434  -3.892 1.000 92.920 ? 8   CYS A CA  1 
ATOM 53   C C   ? CYS A 1   8 ?  -6.334 -12.167  -3.546 1.000 92.920 ? 8   CYS A C   1 
ATOM 54   C CB  ? CYS A 1   8 ?  -5.008 -10.082  -3.181 1.000 92.920 ? 8   CYS A CB  1 
ATOM 55   O O   ? CYS A 1   8 ?  -7.334 -12.040  -4.255 1.000 92.920 ? 8   CYS A O   1 
ATOM 56   S SG  ? CYS A 1   8 ?  -3.442  -9.201  -3.369 1.000 92.920 ? 8   CYS A SG  1 
ATOM 57   N N   ? LYS A 1   9 ?  -6.179 -13.014  -2.467 1.000 93.790 ? 9   LYS A N   1 
ATOM 58   C CA  ? LYS A 1   9 ?  -7.426 -13.529  -1.909 1.000 93.790 ? 9   LYS A CA  1 
ATOM 59   C C   ? LYS A 1   9 ?  -8.354 -12.390  -1.494 1.000 93.790 ? 9   LYS A C   1 
ATOM 60   C CB  ? LYS A 1   9 ?  -7.144 -14.437  -0.711 1.000 93.790 ? 9   LYS A CB  1 
ATOM 61   O O   ? LYS A 1   9 ?  -7.917 -11.424  -0.865 1.000 93.790 ? 9   LYS A O   1 
ATOM 62   C CG  ? LYS A 1   9 ?  -8.378 -15.137  -0.161 1.000 93.790 ? 9   LYS A CG  1 
ATOM 63   C CD  ? LYS A 1   9 ?  -8.032 -16.032   1.022 1.000 93.790 ? 9   LYS A CD  1 
ATOM 64   C CE  ? LYS A 1   9 ?  -9.276 -16.678   1.618 1.000 93.790 ? 9   LYS A CE  1 
ATOM 65   N NZ  ? LYS A 1   9 ?  -8.944 -17.539   2.792 1.000 93.790 ? 9   LYS A NZ  1 
ATOM 66   N N   ? PRO A 1  10 ?  -9.627 -12.449  -1.977 1.000 92.570 ? 10  PRO A N   1 
ATOM 67   C CA  ? PRO A 1  10 ? -10.562 -11.386  -1.600 1.000 92.570 ? 10  PRO A CA  1 
ATOM 68   C C   ? PRO A 1  10 ? -10.529 -11.074  -0.106 1.000 92.570 ? 10  PRO A C   1 
ATOM 69   C CB  ? PRO A 1  10 ? -11.924 -11.953  -2.009 1.000 92.570 ? 10  PRO A CB  1 
ATOM 70   O O   ? PRO A 1  10 ? -10.496 -11.990   0.720 1.000 92.570 ? 10  PRO A O   1 
ATOM 71   C CG  ? PRO A 1  10 ? -11.624 -12.896  -3.130 1.000 92.570 ? 10  PRO A CG  1 
ATOM 72   C CD  ? PRO A 1  10 ? -10.315 -13.575  -2.845 1.000 92.570 ? 10  PRO A CD  1 
ATOM 73   N N   ? HIS A 1  11 ? -10.333  -9.684   0.193 1.000 92.470 ? 11  HIS A N   1 
ATOM 74   C CA  ? HIS A 1  11 ? -10.404  -9.123   1.537 1.000 92.470 ? 11  HIS A CA  1 
ATOM 75   C C   ? HIS A 1  11 ?  -9.179  -9.507   2.360 1.000 92.470 ? 11  HIS A C   1 
ATOM 76   C CB  ? HIS A 1  11 ? -11.679  -9.588   2.244 1.000 92.470 ? 11  HIS A CB  1 
ATOM 77   O O   ? HIS A 1  11 ?  -9.172  -9.345   3.583 1.000 92.470 ? 11  HIS A O   1 
ATOM 78   C CG  ? HIS A 1  11 ? -12.929  -9.306   1.474 1.000 92.470 ? 11  HIS A CG  1 
ATOM 79   C CD2 ? HIS A 1  11 ? -13.901 -10.134   1.022 1.000 92.470 ? 11  HIS A CD2 1 
ATOM 80   N ND1 ? HIS A 1  11 ? -13.290  -8.036   1.080 1.000 92.470 ? 11  HIS A ND1 1 
ATOM 81   C CE1 ? HIS A 1  11 ? -14.434  -8.095   0.418 1.000 92.470 ? 11  HIS A CE1 1 
ATOM 82   N NE2 ? HIS A 1  11 ? -14.825  -9.357   0.369 1.000 92.470 ? 11  HIS A NE2 1 
ATOM 83   N N   ? SER A 1  12 ?  -8.202 -10.067   1.788 1.000 94.540 ? 12  SER A N   1 
ATOM 84   C CA  ? SER A 1  12 ?  -6.967 -10.438   2.473 1.000 94.540 ? 12  SER A CA  1 
ATOM 85   C C   ? SER A 1  12 ?  -6.109  -9.213   2.769 1.000 94.540 ? 12  SER A C   1 
ATOM 86   C CB  ? SER A 1  12 ?  -6.170 -11.438   1.635 1.000 94.540 ? 12  SER A CB  1 
ATOM 87   O O   ? SER A 1  12 ?  -5.186  -9.278   3.583 1.000 94.540 ? 12  SER A O   1 
ATOM 88   O OG  ? SER A 1  12 ?  -5.808 -10.873   0.386 1.000 94.540 ? 12  SER A OG  1 
ATOM 89   N N   ? GLN A 1  13 ?  -6.332  -8.109   2.179 1.000 95.900 ? 13  GLN A N   1 
ATOM 90   C CA  ? GLN A 1  13 ?  -5.719  -6.808   2.421 1.000 95.900 ? 13  GLN A CA  1 
ATOM 91   C C   ? GLN A 1  13 ?  -6.773  -5.759   2.764 1.000 95.900 ? 13  GLN A C   1 
ATOM 92   C CB  ? GLN A 1  13 ?  -4.909  -6.360   1.203 1.000 95.900 ? 13  GLN A CB  1 
ATOM 93   O O   ? GLN A 1  13 ?  -7.011  -4.833   1.986 1.000 95.900 ? 13  GLN A O   1 
ATOM 94   C CG  ? GLN A 1  13 ?  -3.862  -7.371   0.755 1.000 95.900 ? 13  GLN A CG  1 
ATOM 95   C CD  ? GLN A 1  13 ?  -3.082  -7.961   1.914 1.000 95.900 ? 13  GLN A CD  1 
ATOM 96   N NE2 ? GLN A 1  13 ?  -2.721  -9.234   1.799 1.000 95.900 ? 13  GLN A NE2 1 
ATOM 97   O OE1 ? GLN A 1  13 ?  -2.804  -7.277   2.905 1.000 95.900 ? 13  GLN A OE1 1 
ATOM 98   N N   ? PRO A 1  14 ?  -7.338  -5.829   3.941 1.000 95.970 ? 14  PRO A N   1 
ATOM 99   C CA  ? PRO A 1  14 ?  -8.511  -5.039   4.322 1.000 95.970 ? 14  PRO A CA  1 
ATOM 100  C C   ? PRO A 1  14 ?  -8.187  -3.559   4.515 1.000 95.970 ? 14  PRO A C   1 
ATOM 101  C CB  ? PRO A 1  14 ?  -8.953  -5.677   5.641 1.000 95.970 ? 14  PRO A CB  1 
ATOM 102  O O   ? PRO A 1  14 ?  -9.096  -2.725   4.553 1.000 95.970 ? 14  PRO A O   1 
ATOM 103  C CG  ? PRO A 1  14 ?  -7.711  -6.292   6.203 1.000 95.970 ? 14  PRO A CG  1 
ATOM 104  C CD  ? PRO A 1  14 ?  -6.877  -6.807   5.066 1.000 95.970 ? 14  PRO A CD  1 
ATOM 105  N N   ? TRP A 1  15 ?  -6.873  -3.231   4.490 1.000 96.880 ? 15  TRP A N   1 
ATOM 106  C CA  ? TRP A 1  15 ?  -6.419  -1.857   4.676 1.000 96.880 ? 15  TRP A CA  1 
ATOM 107  C C   ? TRP A 1  15 ?  -6.211  -1.166   3.332 1.000 96.880 ? 15  TRP A C   1 
ATOM 108  C CB  ? TRP A 1  15 ?  -5.122  -1.824   5.488 1.000 96.880 ? 15  TRP A CB  1 
ATOM 109  O O   ? TRP A 1  15 ?  -6.030   0.052   3.275 1.000 96.880 ? 15  TRP A O   1 
ATOM 110  C CG  ? TRP A 1  15 ?  -4.108  -2.842   5.059 1.000 96.880 ? 15  TRP A CG  1 
ATOM 111  C CD1 ? TRP A 1  15 ?  -3.172  -2.706   4.072 1.000 96.880 ? 15  TRP A CD1 1 
ATOM 112  C CD2 ? TRP A 1  15 ?  -3.933  -4.154   5.600 1.000 96.880 ? 15  TRP A CD2 1 
ATOM 113  C CE2 ? TRP A 1  15 ?  -2.871  -4.760   4.894 1.000 96.880 ? 15  TRP A CE2 1 
ATOM 114  C CE3 ? TRP A 1  15 ?  -4.572  -4.878   6.616 1.000 96.880 ? 15  TRP A CE3 1 
ATOM 115  N NE1 ? TRP A 1  15 ?  -2.424  -3.856   3.968 1.000 96.880 ? 15  TRP A NE1 1 
ATOM 116  C CH2 ? TRP A 1  15 ?  -3.075  -6.742   6.170 1.000 96.880 ? 15  TRP A CH2 1 
ATOM 117  C CZ2 ? TRP A 1  15 ?  -2.432  -6.057   5.172 1.000 96.880 ? 15  TRP A CZ2 1 
ATOM 118  C CZ3 ? TRP A 1  15 ?  -4.135  -6.168   6.891 1.000 96.880 ? 15  TRP A CZ3 1 
ATOM 119  N N   ? GLN A 1  16 ?  -6.125  -1.913   2.182 1.000 96.130 ? 16  GLN A N   1 
ATOM 120  C CA  ? GLN A 1  16 ?  -5.888  -1.369   0.849 1.000 96.130 ? 16  GLN A CA  1 
ATOM 121  C C   ? GLN A 1  16 ?  -7.085  -0.557   0.365 1.000 96.130 ? 16  GLN A C   1 
ATOM 122  C CB  ? GLN A 1  16 ?  -5.580  -2.493  -0.143 1.000 96.130 ? 16  GLN A CB  1 
ATOM 123  O O   ? GLN A 1  16 ?  -8.227  -1.014   0.448 1.000 96.130 ? 16  GLN A O   1 
ATOM 124  C CG  ? GLN A 1  16 ?  -5.296  -2.004  -1.557 1.000 96.130 ? 16  GLN A CG  1 
ATOM 125  C CD  ? GLN A 1  16 ?  -3.892  -1.454  -1.717 1.000 96.130 ? 16  GLN A CD  1 
ATOM 126  N NE2 ? GLN A 1  16 ?  -3.657  -0.736  -2.810 1.000 96.130 ? 16  GLN A NE2 1 
ATOM 127  O OE1 ? GLN A 1  16 ?  -3.025  -1.671  -0.864 1.000 96.130 ? 16  GLN A OE1 1 
ATOM 128  N N   ? VAL A 1  17 ?  -6.789   0.697  -0.150 1.000 95.090 ? 17  VAL A N   1 
ATOM 129  C CA  ? VAL A 1  17 ?  -7.821   1.605  -0.638 1.000 95.090 ? 17  VAL A CA  1 
ATOM 130  C C   ? VAL A 1  17 ?  -7.552   1.956  -2.100 1.000 95.090 ? 17  VAL A C   1 
ATOM 131  C CB  ? VAL A 1  17 ?  -7.894   2.892   0.214 1.000 95.090 ? 17  VAL A CB  1 
ATOM 132  O O   ? VAL A 1  17 ?  -6.400   2.153  -2.495 1.000 95.090 ? 17  VAL A O   1 
ATOM 133  C CG1 ? VAL A 1  17 ?  -8.954   3.844  -0.336 1.000 95.090 ? 17  VAL A CG1 1 
ATOM 134  C CG2 ? VAL A 1  17 ?  -8.186   2.548   1.674 1.000 95.090 ? 17  VAL A CG2 1 
ATOM 135  N N   ? ALA A 1  18 ?  -8.657   2.001  -2.843 1.000 93.280 ? 18  ALA A N   1 
ATOM 136  C CA  ? ALA A 1  18 ?  -8.587   2.529  -4.203 1.000 93.280 ? 18  ALA A CA  1 
ATOM 137  C C   ? ALA A 1  18 ?  -9.054   3.981  -4.252 1.000 93.280 ? 18  ALA A C   1 
ATOM 138  C CB  ? ALA A 1  18 ?  -9.423   1.672  -5.150 1.000 93.280 ? 18  ALA A CB  1 
ATOM 139  O O   ? ALA A 1  18 ? -10.132   4.310  -3.751 1.000 93.280 ? 18  ALA A O   1 
ATOM 140  N N   ? LEU A 1  19 ?  -8.190   4.800  -4.803 1.000 92.100 ? 19  LEU A N   1 
ATOM 141  C CA  ? LEU A 1  19 ?  -8.536   6.207  -4.967 1.000 92.100 ? 19  LEU A CA  1 
ATOM 142  C C   ? LEU A 1  19 ?  -8.954   6.500  -6.404 1.000 92.100 ? 19  LEU A C   1 
ATOM 143  C CB  ? LEU A 1  19 ?  -7.356   7.099  -4.574 1.000 92.100 ? 19  LEU A CB  1 
ATOM 144  O O   ? LEU A 1  19 ?  -8.217   6.193  -7.344 1.000 92.100 ? 19  LEU A O   1 
ATOM 145  C CG  ? LEU A 1  19 ?  -6.808   6.915  -3.158 1.000 92.100 ? 19  LEU A CG  1 
ATOM 146  C CD1 ? LEU A 1  19 ?  -5.586   7.801  -2.943 1.000 92.100 ? 19  LEU A CD1 1 
ATOM 147  C CD2 ? LEU A 1  19 ?  -7.886   7.221  -2.124 1.000 92.100 ? 19  LEU A CD2 1 
ATOM 148  N N   ? PHE A 1  20 ? -10.167   7.083  -6.509 1.000 90.320 ? 20  PHE A N   1 
ATOM 149  C CA  ? PHE A 1  20 ? -10.714   7.405  -7.821 1.000 90.320 ? 20  PHE A CA  1 
ATOM 150  C C   ? PHE A 1  20 ? -10.857   8.913  -7.993 1.000 90.320 ? 20  PHE A C   1 
ATOM 151  C CB  ? PHE A 1  20 ? -12.071   6.723  -8.022 1.000 90.320 ? 20  PHE A CB  1 
ATOM 152  O O   ? PHE A 1  20 ? -11.178   9.624  -7.039 1.000 90.320 ? 20  PHE A O   1 
ATOM 153  C CG  ? PHE A 1  20 ? -11.995   5.221  -8.063 1.000 90.320 ? 20  PHE A CG  1 
ATOM 154  C CD1 ? PHE A 1  20 ? -11.916   4.548  -9.276 1.000 90.320 ? 20  PHE A CD1 1 
ATOM 155  C CD2 ? PHE A 1  20 ? -12.003   4.481  -6.888 1.000 90.320 ? 20  PHE A CD2 1 
ATOM 156  C CE1 ? PHE A 1  20 ? -11.845   3.157  -9.318 1.000 90.320 ? 20  PHE A CE1 1 
ATOM 157  C CE2 ? PHE A 1  20 ? -11.933   3.091  -6.921 1.000 90.320 ? 20  PHE A CE2 1 
ATOM 158  C CZ  ? PHE A 1  20 ? -11.855   2.431  -8.137 1.000 90.320 ? 20  PHE A CZ  1 
ATOM 159  N N   ? GLU A 1  21 ? -10.550   9.357  -9.196 1.000 87.430 ? 21  GLU A N   1 
ATOM 160  C CA  ? GLU A 1  21 ? -10.801  10.734  -9.612 1.000 87.430 ? 21  GLU A CA  1 
ATOM 161  C C   ? GLU A 1  21 ? -11.663  10.782 -10.870 1.000 87.430 ? 21  GLU A C   1 
ATOM 162  C CB  ? GLU A 1  21 ?  -9.482  11.473  -9.849 1.000 87.430 ? 21  GLU A CB  1 
ATOM 163  O O   ? GLU A 1  21 ? -11.317  10.181 -11.889 1.000 87.430 ? 21  GLU A O   1 
ATOM 164  C CG  ? GLU A 1  21 ?  -9.646  12.970 -10.068 1.000 87.430 ? 21  GLU A CG  1 
ATOM 165  C CD  ? GLU A 1  21 ?  -8.324  13.719 -10.114 1.000 87.430 ? 21  GLU A CD  1 
ATOM 166  O OE1 ? GLU A 1  21 ?  -8.269  14.883  -9.657 1.000 87.430 ? 21  GLU A OE1 1 
ATOM 167  O OE2 ? GLU A 1  21 ?  -7.334  13.136 -10.612 1.000 87.430 ? 21  GLU A OE2 1 
ATOM 168  N N   ? ARG A 1  22 ? -12.822  11.423 -10.766 1.000 88.930 ? 22  ARG A N   1 
ATOM 169  C CA  ? ARG A 1  22 ? -13.778  11.524 -11.864 1.000 88.930 ? 22  ARG A CA  1 
ATOM 170  C C   ? ARG A 1  22 ? -14.119  10.147 -12.422 1.000 88.930 ? 22  ARG A C   1 
ATOM 171  C CB  ? ARG A 1  22 ? -13.228  12.419 -12.976 1.000 88.930 ? 22  ARG A CB  1 
ATOM 172  O O   ? ARG A 1  22 ? -14.224   9.972 -13.638 1.000 88.930 ? 22  ARG A O   1 
ATOM 173  C CG  ? ARG A 1  22 ? -13.007  13.862 -12.553 1.000 88.930 ? 22  ARG A CG  1 
ATOM 174  C CD  ? ARG A 1  22 ? -12.452  14.705 -13.693 1.000 88.930 ? 22  ARG A CD  1 
ATOM 175  N NE  ? ARG A 1  22 ? -12.169  16.072 -13.264 1.000 88.930 ? 22  ARG A NE  1 
ATOM 176  N NH1 ? ARG A 1  22 ? -11.174  16.709 -15.249 1.000 88.930 ? 22  ARG A NH1 1 
ATOM 177  N NH2 ? ARG A 1  22 ? -11.360  18.206 -13.523 1.000 88.930 ? 22  ARG A NH2 1 
ATOM 178  C CZ  ? ARG A 1  22 ? -11.568  16.993 -14.013 1.000 88.930 ? 22  ARG A CZ  1 
ATOM 179  N N   ? GLY A 1  23 ? -14.205   9.116 -11.488 1.000 86.640 ? 23  GLY A N   1 
ATOM 180  C CA  ? GLY A 1  23 ? -14.693   7.799 -11.868 1.000 86.640 ? 23  GLY A CA  1 
ATOM 181  C C   ? GLY A 1  23 ? -13.607   6.897 -12.422 1.000 86.640 ? 23  GLY A C   1 
ATOM 182  O O   ? GLY A 1  23 ? -13.875   5.754 -12.799 1.000 86.640 ? 23  GLY A O   1 
ATOM 183  N N   ? LEU A 1  24 ? -12.366   7.470 -12.411 1.000 87.100 ? 24  LEU A N   1 
ATOM 184  C CA  ? LEU A 1  24 ? -11.218   6.716 -12.901 1.000 87.100 ? 24  LEU A CA  1 
ATOM 185  C C   ? LEU A 1  24 ? -10.222   6.451 -11.777 1.000 87.100 ? 24  LEU A C   1 
ATOM 186  C CB  ? LEU A 1  24 ? -10.529   7.468 -14.043 1.000 87.100 ? 24  LEU A CB  1 
ATOM 187  O O   ? LEU A 1  24 ?  -9.950   7.335 -10.962 1.000 87.100 ? 24  LEU A O   1 
ATOM 188  C CG  ? LEU A 1  24 ? -11.360   7.690 -15.307 1.000 87.100 ? 24  LEU A CG  1 
ATOM 189  C CD1 ? LEU A 1  24 ? -10.655   8.670 -16.239 1.000 87.100 ? 24  LEU A CD1 1 
ATOM 190  C CD2 ? LEU A 1  24 ? -11.621   6.365 -16.015 1.000 87.100 ? 24  LEU A CD2 1 
ATOM 191  N N   ? PHE A 1  25 ?  -9.705   5.198 -11.820 1.000 88.880 ? 25  PHE A N   1 
ATOM 192  C CA  ? PHE A 1  25 ?  -8.691   4.866 -10.825 1.000 88.880 ? 25  PHE A CA  1 
ATOM 193  C C   ? PHE A 1  25 ?  -7.502   5.813 -10.928 1.000 88.880 ? 25  PHE A C   1 
ATOM 194  C CB  ? PHE A 1  25 ?  -8.225   3.417 -10.993 1.000 88.880 ? 25  PHE A CB  1 
ATOM 195  O O   ? PHE A 1  25 ?  -6.971   6.035 -12.018 1.000 88.880 ? 25  PHE A O   1 
ATOM 196  C CG  ? PHE A 1  25 ?  -7.098   3.031 -10.074 1.000 88.880 ? 25  PHE A CG  1 
ATOM 197  C CD1 ? PHE A 1  25 ?  -5.785   3.013 -10.530 1.000 88.880 ? 25  PHE A CD1 1 
ATOM 198  C CD2 ? PHE A 1  25 ?  -7.351   2.687  -8.752 1.000 88.880 ? 25  PHE A CD2 1 
ATOM 199  C CE1 ? PHE A 1  25 ?  -4.740   2.657  -9.681 1.000 88.880 ? 25  PHE A CE1 1 
ATOM 200  C CE2 ? PHE A 1  25 ?  -6.311   2.330  -7.898 1.000 88.880 ? 25  PHE A CE2 1 
ATOM 201  C CZ  ? PHE A 1  25 ?  -5.007   2.314  -8.365 1.000 88.880 ? 25  PHE A CZ  1 
ATOM 202  N N   ? ASN A 1  26 ?  -7.095   6.379  -9.837 1.000 88.970 ? 26  ASN A N   1 
ATOM 203  C CA  ? ASN A 1  26 ?  -5.961   7.293  -9.764 1.000 88.970 ? 26  ASN A CA  1 
ATOM 204  C C   ? ASN A 1  26 ?  -4.763   6.646  -9.073 1.000 88.970 ? 26  ASN A C   1 
ATOM 205  C CB  ? ASN A 1  26 ?  -6.356   8.584  -9.043 1.000 88.970 ? 26  ASN A CB  1 
ATOM 206  O O   ? ASN A 1  26 ?  -3.693   6.516  -9.669 1.000 88.970 ? 26  ASN A O   1 
ATOM 207  C CG  ? ASN A 1  26 ?  -5.244   9.613  -9.036 1.000 88.970 ? 26  ASN A CG  1 
ATOM 208  N ND2 ? ASN A 1  26 ?  -5.043  10.262  -7.895 1.000 88.970 ? 26  ASN A ND2 1 
ATOM 209  O OD1 ? ASN A 1  26 ?  -4.571   9.825 -10.048 1.000 88.970 ? 26  ASN A OD1 1 
ATOM 210  N N   ? CYS A 1  27 ?  -4.886   6.215  -7.798 1.000 91.950 ? 27  CYS A N   1 
ATOM 211  C CA  ? CYS A 1  27 ?  -3.829   5.632  -6.980 1.000 91.950 ? 27  CYS A CA  1 
ATOM 212  C C   ? CYS A 1  27 ?  -4.408   4.694  -5.927 1.000 91.950 ? 27  CYS A C   1 
ATOM 213  C CB  ? CYS A 1  27 ?  -3.008   6.729  -6.302 1.000 91.950 ? 27  CYS A CB  1 
ATOM 214  O O   ? CYS A 1  27 ?  -5.621   4.668  -5.713 1.000 91.950 ? 27  CYS A O   1 
ATOM 215  S SG  ? CYS A 1  27 ?  -1.902   7.609  -7.426 1.000 91.950 ? 27  CYS A SG  1 
ATOM 216  N N   ? GLY A 1  28 ?  -3.425   4.026  -5.326 1.000 93.350 ? 28  GLY A N   1 
ATOM 217  C CA  ? GLY A 1  28 ?  -3.783   3.278  -4.130 1.000 93.350 ? 28  GLY A CA  1 
ATOM 218  C C   ? GLY A 1  28 ?  -3.548   4.055  -2.849 1.000 93.350 ? 28  GLY A C   1 
ATOM 219  O O   ? GLY A 1  28 ?  -3.078   5.194  -2.884 1.000 93.350 ? 28  GLY A O   1 
ATOM 220  N N   ? GLY A 1  29 ?  -3.893   3.506  -1.732 1.000 94.890 ? 29  GLY A N   1 
ATOM 221  C CA  ? GLY A 1  29 ?  -3.688   4.021  -0.388 1.000 94.890 ? 29  GLY A CA  1 
ATOM 222  C C   ? GLY A 1  29 ?  -3.891   2.973   0.690 1.000 94.890 ? 29  GLY A C   1 
ATOM 223  O O   ? GLY A 1  29 ?  -4.200   1.818   0.391 1.000 94.890 ? 29  GLY A O   1 
ATOM 224  N N   ? CYS A 1  30 ?  -3.633   3.421   1.924 1.000 95.750 ? 30  CYS A N   1 
ATOM 225  C CA  ? CYS A 1  30 ?  -3.852   2.515   3.046 1.000 95.750 ? 30  CYS A CA  1 
ATOM 226  C C   ? CYS A 1  30 ?  -4.640   3.201   4.155 1.000 95.750 ? 30  CYS A C   1 
ATOM 227  C CB  ? CYS A 1  30 ?  -2.519   2.007   3.593 1.000 95.750 ? 30  CYS A CB  1 
ATOM 228  O O   ? CYS A 1  30 ?  -4.401   4.371   4.459 1.000 95.750 ? 30  CYS A O   1 
ATOM 229  S SG  ? CYS A 1  30 ?  -1.411   3.322   4.146 1.000 95.750 ? 30  CYS A SG  1 
ATOM 230  N N   ? LEU A 1  31 ?  -5.614   2.512   4.678 1.000 97.000 ? 31  LEU A N   1 
ATOM 231  C CA  ? LEU A 1  31 ?  -6.473   3.004   5.749 1.000 97.000 ? 31  LEU A CA  1 
ATOM 232  C C   ? LEU A 1  31 ?  -5.763   2.922   7.096 1.000 97.000 ? 31  LEU A C   1 
ATOM 233  C CB  ? LEU A 1  31 ?  -7.779   2.207   5.798 1.000 97.000 ? 31  LEU A CB  1 
ATOM 234  O O   ? LEU A 1  31 ?  -5.422   1.830   7.557 1.000 97.000 ? 31  LEU A O   1 
ATOM 235  C CG  ? LEU A 1  31 ?  -8.859   2.731   6.745 1.000 97.000 ? 31  LEU A CG  1 
ATOM 236  C CD1 ? LEU A 1  31 ?  -9.305   4.126   6.320 1.000 97.000 ? 31  LEU A CD1 1 
ATOM 237  C CD2 ? LEU A 1  31 ? -10.045   1.775   6.787 1.000 97.000 ? 31  LEU A CD2 1 
ATOM 238  N N   ? MET A 1  32 ?  -5.558   4.103   7.786 1.000 95.440 ? 32  MET A N   1 
ATOM 239  C CA  ? MET A 1  32 ?  -4.785   4.176   9.022 1.000 95.440 ? 32  MET A CA  1 
ATOM 240  C C   ? MET A 1  32 ?  -5.701   4.364  10.227 1.000 95.440 ? 32  MET A C   1 
ATOM 241  C CB  ? MET A 1  32 ?  -3.769   5.317   8.955 1.000 95.440 ? 32  MET A CB  1 
ATOM 242  O O   ? MET A 1  32 ?  -5.303   4.098  11.363 1.000 95.440 ? 32  MET A O   1 
ATOM 243  C CG  ? MET A 1  32 ?  -4.389   6.674   8.661 1.000 95.440 ? 32  MET A CG  1 
ATOM 244  S SD  ? MET A 1  32 ?  -3.148   8.025   8.644 1.000 95.440 ? 32  MET A SD  1 
ATOM 245  C CE  ? MET A 1  32 ?  -1.652   7.081   8.242 1.000 95.440 ? 32  MET A CE  1 
ATOM 246  N N   ? SER A 1  33 ?  -6.865   4.964   9.892 1.000 95.300 ? 33  SER A N   1 
ATOM 247  C CA  ? SER A 1  33 ?  -7.950   5.169  10.847 1.000 95.300 ? 33  SER A CA  1 
ATOM 248  C C   ? SER A 1  33 ?  -9.299   5.249  10.142 1.000 95.300 ? 33  SER A C   1 
ATOM 249  C CB  ? SER A 1  33 ?  -7.714   6.441  11.662 1.000 95.300 ? 33  SER A CB  1 
ATOM 250  O O   ? SER A 1  33 ?  -9.366   5.205   8.912 1.000 95.300 ? 33  SER A O   1 
ATOM 251  O OG  ? SER A 1  33 ?  -8.040   7.592  10.902 1.000 95.300 ? 33  SER A OG  1 
ATOM 252  N N   ? PRO A 1  34 ? -10.350   5.327  10.954 1.000 96.000 ? 34  PRO A N   1 
ATOM 253  C CA  ? PRO A 1  34 ? -11.655   5.436  10.299 1.000 96.000 ? 34  PRO A CA  1 
ATOM 254  C C   ? PRO A 1  34 ? -11.774   6.681   9.423 1.000 96.000 ? 34  PRO A C   1 
ATOM 255  C CB  ? PRO A 1  34 ? -12.635   5.498  11.473 1.000 96.000 ? 34  PRO A CB  1 
ATOM 256  O O   ? PRO A 1  34 ? -12.565   6.701   8.477 1.000 96.000 ? 34  PRO A O   1 
ATOM 257  C CG  ? PRO A 1  34 ? -11.968   4.731  12.569 1.000 96.000 ? 34  PRO A CG  1 
ATOM 258  C CD  ? PRO A 1  34 ? -10.490   4.990  12.501 1.000 96.000 ? 34  PRO A CD  1 
ATOM 259  N N   ? TYR A 1  35 ? -10.852   7.624   9.547 1.000 97.090 ? 35  TYR A N   1 
ATOM 260  C CA  ? TYR A 1  35 ? -10.998   8.883   8.825 1.000 97.090 ? 35  TYR A CA  1 
ATOM 261  C C   ? TYR A 1  35 ?  -9.793   9.141   7.929 1.000 97.090 ? 35  TYR A C   1 
ATOM 262  C CB  ? TYR A 1  35 ? -11.179  10.047   9.804 1.000 97.090 ? 35  TYR A CB  1 
ATOM 263  O O   ? TYR A 1  35 ?  -9.821  10.038   7.083 1.000 97.090 ? 35  TYR A O   1 
ATOM 264  C CG  ? TYR A 1  35 ? -12.524  10.060  10.489 1.000 97.090 ? 35  TYR A CG  1 
ATOM 265  C CD1 ? TYR A 1  35 ? -13.648  10.576   9.848 1.000 97.090 ? 35  TYR A CD1 1 
ATOM 266  C CD2 ? TYR A 1  35 ? -12.674   9.559  11.777 1.000 97.090 ? 35  TYR A CD2 1 
ATOM 267  C CE1 ? TYR A 1  35 ? -14.890  10.593  10.475 1.000 97.090 ? 35  TYR A CE1 1 
ATOM 268  C CE2 ? TYR A 1  35 ? -13.910   9.570  12.414 1.000 97.090 ? 35  TYR A CE2 1 
ATOM 269  O OH  ? TYR A 1  35 ? -16.237  10.102  12.382 1.000 97.090 ? 35  TYR A OH  1 
ATOM 270  C CZ  ? TYR A 1  35 ? -15.011  10.088  11.756 1.000 97.090 ? 35  TYR A CZ  1 
ATOM 271  N N   ? TRP A 1  36 ?  -8.795   8.418   8.080 1.000 96.960 ? 36  TRP A N   1 
ATOM 272  C CA  ? TRP A 1  36 ?  -7.571   8.849   7.412 1.000 96.960 ? 36  TRP A CA  1 
ATOM 273  C C   ? TRP A 1  36 ?  -7.020   7.743   6.518 1.000 96.960 ? 36  TRP A C   1 
ATOM 274  C CB  ? TRP A 1  36 ?  -6.515   9.265   8.439 1.000 96.960 ? 36  TRP A CB  1 
ATOM 275  O O   ? TRP A 1  36 ?  -6.962   6.579   6.923 1.000 96.960 ? 36  TRP A O   1 
ATOM 276  C CG  ? TRP A 1  36 ?  -6.849  10.526   9.179 1.000 96.960 ? 36  TRP A CG  1 
ATOM 277  C CD1 ? TRP A 1  36 ?  -7.298  10.631  10.466 1.000 96.960 ? 36  TRP A CD1 1 
ATOM 278  C CD2 ? TRP A 1  36 ?  -6.764  11.861   8.673 1.000 96.960 ? 36  TRP A CD2 1 
ATOM 279  C CE2 ? TRP A 1  36 ?  -7.177  12.728   9.709 1.000 96.960 ? 36  TRP A CE2 1 
ATOM 280  C CE3 ? TRP A 1  36 ?  -6.377  12.410   7.443 1.000 96.960 ? 36  TRP A CE3 1 
ATOM 281  N NE1 ? TRP A 1  36 ?  -7.497  11.953  10.791 1.000 96.960 ? 36  TRP A NE1 1 
ATOM 282  C CH2 ? TRP A 1  36 ?  -6.831  14.626   8.338 1.000 96.960 ? 36  TRP A CH2 1 
ATOM 283  C CZ2 ? TRP A 1  36 ?  -7.214  14.115   9.551 1.000 96.960 ? 36  TRP A CZ2 1 
ATOM 284  C CZ3 ? TRP A 1  36 ?  -6.415  13.791   7.288 1.000 96.960 ? 36  TRP A CZ3 1 
ATOM 285  N N   ? VAL A 1  37 ?  -6.683   8.154   5.276 1.000 96.460 ? 37  VAL A N   1 
ATOM 286  C CA  ? VAL A 1  37 ?  -6.024   7.304   4.290 1.000 96.460 ? 37  VAL A CA  1 
ATOM 287  C C   ? VAL A 1  37 ?  -4.641   7.865   3.967 1.000 96.460 ? 37  VAL A C   1 
ATOM 288  C CB  ? VAL A 1  37 ?  -6.863   7.179   2.998 1.000 96.460 ? 37  VAL A CB  1 
ATOM 289  O O   ? VAL A 1  37 ?  -4.495   9.061   3.702 1.000 96.460 ? 37  VAL A O   1 
ATOM 290  C CG1 ? VAL A 1  37 ?  -6.092   6.411   1.926 1.000 96.460 ? 37  VAL A CG1 1 
ATOM 291  C CG2 ? VAL A 1  37 ?  -8.197   6.495   3.294 1.000 96.460 ? 37  VAL A CG2 1 
ATOM 292  N N   ? LEU A 1  38 ?  -3.721   6.984   4.058 1.000 95.280 ? 38  LEU A N   1 
ATOM 293  C CA  ? LEU A 1  38 ?  -2.357   7.331   3.677 1.000 95.280 ? 38  LEU A CA  1 
ATOM 294  C C   ? LEU A 1  38 ?  -2.078   6.933   2.232 1.000 95.280 ? 38  LEU A C   1 
ATOM 295  C CB  ? LEU A 1  38 ?  -1.350   6.652   4.609 1.000 95.280 ? 38  LEU A CB  1 
ATOM 296  O O   ? LEU A 1  38 ?  -2.355   5.800   1.831 1.000 95.280 ? 38  LEU A O   1 
ATOM 297  C CG  ? LEU A 1  38 ?   0.118   7.036   4.418 1.000 95.280 ? 38  LEU A CG  1 
ATOM 298  C CD1 ? LEU A 1  38 ?   0.324   8.514   4.731 1.000 95.280 ? 38  LEU A CD1 1 
ATOM 299  C CD2 ? LEU A 1  38 ?   1.016   6.168   5.293 1.000 95.280 ? 38  LEU A CD2 1 
ATOM 300  N N   ? SER A 1  39 ?  -1.468   7.861   1.403 1.000 94.160 ? 39  SER A N   1 
ATOM 301  C CA  ? SER A 1  39 ?  -1.158   7.612  -0.001 1.000 94.160 ? 39  SER A CA  1 
ATOM 302  C C   ? SER A 1  39 ?   0.101   8.356  -0.430 1.000 94.160 ? 39  SER A C   1 
ATOM 303  C CB  ? SER A 1  39 ?  -2.332   8.024  -0.890 1.000 94.160 ? 39  SER A CB  1 
ATOM 304  O O   ? SER A 1  39 ?   0.709   9.071   0.369 1.000 94.160 ? 39  SER A O   1 
ATOM 305  O OG  ? SER A 1  39 ?  -2.143   7.565  -2.218 1.000 94.160 ? 39  SER A OG  1 
ATOM 306  N N   ? ALA A 1  40 ?   0.480   8.078  -1.626 1.000 91.950 ? 40  ALA A N   1 
ATOM 307  C CA  ? ALA A 1  40 ?   1.617   8.816  -2.170 1.000 91.950 ? 40  ALA A CA  1 
ATOM 308  C C   ? ALA A 1  40 ?   1.199  10.214  -2.619 1.000 91.950 ? 40  ALA A C   1 
ATOM 309  C CB  ? ALA A 1  40 ?   2.240   8.051  -3.335 1.000 91.950 ? 40  ALA A CB  1 
ATOM 310  O O   ? ALA A 1  40 ?   0.121  10.393  -3.190 1.000 91.950 ? 40  ALA A O   1 
ATOM 311  N N   ? ALA A 1  41 ?   2.068  11.162  -2.264 1.000 89.380 ? 41  ALA A N   1 
ATOM 312  C CA  ? ALA A 1  41 ?   1.772  12.550  -2.613 1.000 89.380 ? 41  ALA A CA  1 
ATOM 313  C C   ? ALA A 1  41 ?   1.666  12.724  -4.125 1.000 89.380 ? 41  ALA A C   1 
ATOM 314  C CB  ? ALA A 1  41 ?   2.842  13.480  -2.047 1.000 89.380 ? 41  ALA A CB  1 
ATOM 315  O O   ? ALA A 1  41 ?   0.959  13.613  -4.606 1.000 89.380 ? 41  ALA A O   1 
ATOM 316  N N   ? ASP A 1  42 ?   2.395  11.906  -4.901 1.000 86.910 ? 42  ASP A N   1 
ATOM 317  C CA  ? ASP A 1  42 ?   2.397  12.031  -6.356 1.000 86.910 ? 42  ASP A CA  1 
ATOM 318  C C   ? ASP A 1  42 ?   1.066  11.576  -6.949 1.000 86.910 ? 42  ASP A C   1 
ATOM 319  C CB  ? ASP A 1  42 ?   3.547  11.224  -6.962 1.000 86.910 ? 42  ASP A CB  1 
ATOM 320  O O   ? ASP A 1  42 ?   0.848  11.688  -8.157 1.000 86.910 ? 42  ASP A O   1 
ATOM 321  C CG  ? ASP A 1  42 ?   3.456   9.740  -6.653 1.000 86.910 ? 42  ASP A CG  1 
ATOM 322  O OD1 ? ASP A 1  42 ?   2.540   9.326  -5.911 1.000 86.910 ? 42  ASP A OD1 1 
ATOM 323  O OD2 ? ASP A 1  42 ?   4.311   8.977  -7.155 1.000 86.910 ? 42  ASP A OD2 1 
ATOM 324  N N   ? CYS A 1  43 ?   0.144  11.083  -6.042 1.000 85.120 ? 43  CYS A N   1 
ATOM 325  C CA  ? CYS A 1  43 ?  -1.193  10.675  -6.460 1.000 85.120 ? 43  CYS A CA  1 
ATOM 326  C C   ? CYS A 1  43 ?  -2.053  11.886  -6.797 1.000 85.120 ? 43  CYS A C   1 
ATOM 327  C CB  ? CYS A 1  43 ?  -1.867   9.848  -5.365 1.000 85.120 ? 43  CYS A CB  1 
ATOM 328  O O   ? CYS A 1  43 ?  -2.981  11.790  -7.602 1.000 85.120 ? 43  CYS A O   1 
ATOM 329  S SG  ? CYS A 1  43 ?  -1.214   8.171  -5.213 1.000 85.120 ? 43  CYS A SG  1 
ATOM 330  N N   ? GLN A 1  44 ?  -1.856  12.986  -6.323 1.000 78.500 ? 44  GLN A N   1 
ATOM 331  C CA  ? GLN A 1  44 ?  -2.659  14.191  -6.503 1.000 78.500 ? 44  GLN A CA  1 
ATOM 332  C C   ? GLN A 1  44 ?  -1.837  15.309  -7.137 1.000 78.500 ? 44  GLN A C   1 
ATOM 333  C CB  ? GLN A 1  44 ?  -3.237  14.657  -5.166 1.000 78.500 ? 44  GLN A CB  1 
ATOM 334  O O   ? GLN A 1  44 ?  -2.352  16.083  -7.947 1.000 78.500 ? 44  GLN A O   1 
ATOM 335  C CG  ? GLN A 1  44 ?  -4.347  15.690  -5.303 1.000 78.500 ? 44  GLN A CG  1 
ATOM 336  C CD  ? GLN A 1  44 ?  -5.021  16.006  -3.981 1.000 78.500 ? 44  GLN A CD  1 
ATOM 337  N NE2 ? GLN A 1  44 ?  -6.082  16.804  -4.032 1.000 78.500 ? 44  GLN A NE2 1 
ATOM 338  O OE1 ? GLN A 1  44 ?  -4.593  15.535  -2.922 1.000 78.500 ? 44  GLN A OE1 1 
ATOM 339  N N   ? THR A 1  45 ?  -0.546  15.416  -6.855 1.000 70.400 ? 45  THR A N   1 
ATOM 340  C CA  ? THR A 1  45 ?   0.341  16.465  -7.347 1.000 70.400 ? 45  THR A CA  1 
ATOM 341  C C   ? THR A 1  45 ?   1.766  15.940  -7.502 1.000 70.400 ? 45  THR A C   1 
ATOM 342  C CB  ? THR A 1  45 ?   0.341  17.684  -6.406 1.000 70.400 ? 45  THR A CB  1 
ATOM 343  O O   ? THR A 1  45 ?   2.089  14.855  -7.014 1.000 70.400 ? 45  THR A O   1 
ATOM 344  C CG2 ? THR A 1  45 ?  -1.056  18.284  -6.285 1.000 70.400 ? 45  THR A CG2 1 
ATOM 345  O OG1 ? THR A 1  45 ?   0.789  17.278  -5.107 1.000 70.400 ? 45  THR A OG1 1 
ATOM 346  N N   ? ARG A 1  46 ?   2.541  16.405  -8.436 1.000 61.590 ? 46  ARG A N   1 
ATOM 347  C CA  ? ARG A 1  46 ?   3.956  16.087  -8.598 1.000 61.590 ? 46  ARG A CA  1 
ATOM 348  C C   ? ARG A 1  46 ?   4.800  16.791  -7.541 1.000 61.590 ? 46  ARG A C   1 
ATOM 349  C CB  ? ARG A 1  46 ?   4.437  16.477  -9.998 1.000 61.590 ? 46  ARG A CB  1 
ATOM 350  O O   ? ARG A 1  46 ?   5.749  17.505  -7.871 1.000 61.590 ? 46  ARG A O   1 
ATOM 351  C CG  ? ARG A 1  46 ?   3.816  15.652 -11.114 1.000 61.590 ? 46  ARG A CG  1 
ATOM 352  C CD  ? ARG A 1  46 ?   4.539  15.860 -12.438 1.000 61.590 ? 46  ARG A CD  1 
ATOM 353  N NE  ? ARG A 1  46 ?   4.001  15.000 -13.487 1.000 61.590 ? 46  ARG A NE  1 
ATOM 354  N NH1 ? ARG A 1  46 ?   5.824  15.218 -14.889 1.000 61.590 ? 46  ARG A NH1 1 
ATOM 355  N NH2 ? ARG A 1  46 ?   4.042  13.919 -15.513 1.000 61.590 ? 46  ARG A NH2 1 
ATOM 356  C CZ  ? ARG A 1  46 ?   4.623  14.714 -14.627 1.000 61.590 ? 46  ARG A CZ  1 
ATOM 357  N N   ? HIS A 1  47 ?   4.341  16.715  -6.247 1.000 59.280 ? 47  HIS A N   1 
ATOM 358  C CA  ? HIS A 1  47 ?   5.019  17.429  -5.171 1.000 59.280 ? 47  HIS A CA  1 
ATOM 359  C C   ? HIS A 1  47 ?   6.170  16.605  -4.602 1.000 59.280 ? 47  HIS A C   1 
ATOM 360  C CB  ? HIS A 1  47 ?   4.031  17.788  -4.059 1.000 59.280 ? 47  HIS A CB  1 
ATOM 361  O O   ? HIS A 1  47 ?   6.228  15.390  -4.805 1.000 59.280 ? 47  HIS A O   1 
ATOM 362  C CG  ? HIS A 1  47 ?   2.989  18.775  -4.479 1.000 59.280 ? 47  HIS A CG  1 
ATOM 363  C CD2 ? HIS A 1  47 ?   1.655  18.635  -4.666 1.000 59.280 ? 47  HIS A CD2 1 
ATOM 364  N ND1 ? HIS A 1  47 ?   3.282  20.092  -4.761 1.000 59.280 ? 47  HIS A ND1 1 
ATOM 365  C CE1 ? HIS A 1  47 ?   2.170  20.720  -5.104 1.000 59.280 ? 47  HIS A CE1 1 
ATOM 366  N NE2 ? HIS A 1  47 ?   1.169  19.859  -5.054 1.000 59.280 ? 47  HIS A NE2 1 
ATOM 367  N N   ? LEU A 1  48 ?   7.212  17.324  -3.957 1.000 57.430 ? 48  LEU A N   1 
ATOM 368  C CA  ? LEU A 1  48 ?   8.465  16.935  -3.320 1.000 57.430 ? 48  LEU A CA  1 
ATOM 369  C C   ? LEU A 1  48 ?   8.205  16.086  -2.080 1.000 57.430 ? 48  LEU A C   1 
ATOM 370  C CB  ? LEU A 1  48 ?   9.282  18.173  -2.943 1.000 57.430 ? 48  LEU A CB  1 
ATOM 371  O O   ? LEU A 1  48 ?   9.129  15.480  -1.533 1.000 57.430 ? 48  LEU A O   1 
ATOM 372  C CG  ? LEU A 1  48 ?  10.091  18.821  -4.068 1.000 57.430 ? 48  LEU A CG  1 
ATOM 373  C CD1 ? LEU A 1  48 ?  10.207  20.324  -3.840 1.000 57.430 ? 48  LEU A CD1 1 
ATOM 374  C CD2 ? LEU A 1  48 ?  11.472  18.183  -4.170 1.000 57.430 ? 48  LEU A CD2 1 
ATOM 375  N N   ? HIS A 1  49 ?   6.794  16.119  -1.653 1.000 66.080 ? 49  HIS A N   1 
ATOM 376  C CA  ? HIS A 1  49 ?   6.553  15.252  -0.505 1.000 66.080 ? 49  HIS A CA  1 
ATOM 377  C C   ? HIS A 1  49 ?   6.274  13.819  -0.947 1.000 66.080 ? 49  HIS A C   1 
ATOM 378  C CB  ? HIS A 1  49 ?   5.386  15.781   0.331 1.000 66.080 ? 49  HIS A CB  1 
ATOM 379  O O   ? HIS A 1  49 ?   5.820  13.588  -2.070 1.000 66.080 ? 49  HIS A O   1 
ATOM 380  C CG  ? HIS A 1  49 ?   5.583  17.181   0.818 1.000 66.080 ? 49  HIS A CG  1 
ATOM 381  C CD2 ? HIS A 1  49 ?   4.952  18.333   0.491 1.000 66.080 ? 49  HIS A CD2 1 
ATOM 382  N ND1 ? HIS A 1  49 ?   6.534  17.515   1.758 1.000 66.080 ? 49  HIS A ND1 1 
ATOM 383  C CE1 ? HIS A 1  49 ?   6.477  18.816   1.989 1.000 66.080 ? 49  HIS A CE1 1 
ATOM 384  N NE2 ? HIS A 1  49 ?   5.526  19.336   1.233 1.000 66.080 ? 49  HIS A NE2 1 
ATOM 385  N N   ? ASP A 1  50 ?   6.645  12.940  -0.049 1.000 77.860 ? 50  ASP A N   1 
ATOM 386  C CA  ? ASP A 1  50 ?   6.625  11.526  -0.413 1.000 77.860 ? 50  ASP A CA  1 
ATOM 387  C C   ? ASP A 1  50 ?   5.315  10.868   0.014 1.000 77.860 ? 50  ASP A C   1 
ATOM 388  C CB  ? ASP A 1  50 ?   7.811  10.793   0.216 1.000 77.860 ? 50  ASP A CB  1 
ATOM 389  O O   ? ASP A 1  50 ?   4.855   9.917  -0.623 1.000 77.860 ? 50  ASP A O   1 
ATOM 390  C CG  ? ASP A 1  50 ?   9.146  11.204  -0.380 1.000 77.860 ? 50  ASP A CG  1 
ATOM 391  O OD1 ? ASP A 1  50 ?   9.205  11.510  -1.591 1.000 77.860 ? 50  ASP A OD1 1 
ATOM 392  O OD2 ? ASP A 1  50 ?  10.148  11.219   0.367 1.000 77.860 ? 50  ASP A OD2 1 
ATOM 393  N N   ? LEU A 1  51 ?   4.570  11.639   1.014 1.000 88.890 ? 51  LEU A N   1 
ATOM 394  C CA  ? LEU A 1  51 ?   3.343  11.045   1.534 1.000 88.890 ? 51  LEU A CA  1 
ATOM 395  C C   ? LEU A 1  51 ?   2.211  12.066   1.555 1.000 88.890 ? 51  LEU A C   1 
ATOM 396  C CB  ? LEU A 1  51 ?   3.571  10.489   2.942 1.000 88.890 ? 51  LEU A CB  1 
ATOM 397  O O   ? LEU A 1  51 ?   2.451  13.262   1.734 1.000 88.890 ? 51  LEU A O   1 
ATOM 398  C CG  ? LEU A 1  51 ?   4.593   9.357   3.067 1.000 88.890 ? 51  LEU A CG  1 
ATOM 399  C CD1 ? LEU A 1  51 ?   4.828   9.016   4.535 1.000 88.890 ? 51  LEU A CD1 1 
ATOM 400  C CD2 ? LEU A 1  51 ?   4.126   8.128   2.295 1.000 88.890 ? 51  LEU A CD2 1 
ATOM 401  N N   ? MET A 1  52 ?   0.965  11.566   1.432 1.000 90.720 ? 52  MET A N   1 
ATOM 402  C CA  ? MET A 1  52 ?  -0.269  12.345   1.472 1.000 90.720 ? 52  MET A CA  1 
ATOM 403  C C   ? MET A 1  52 ?  -1.298  11.688   2.387 1.000 90.720 ? 52  MET A C   1 
ATOM 404  C CB  ? MET A 1  52 ?  -0.848  12.508   0.066 1.000 90.720 ? 52  MET A CB  1 
ATOM 405  O O   ? MET A 1  52 ?  -1.487  10.471   2.342 1.000 90.720 ? 52  MET A O   1 
ATOM 406  C CG  ? MET A 1  52 ?  -2.148  13.296   0.026 1.000 90.720 ? 52  MET A CG  1 
ATOM 407  S SD  ? MET A 1  52 ?  -2.783  13.519  -1.681 1.000 90.720 ? 52  MET A SD  1 
ATOM 408  C CE  ? MET A 1  52 ?  -3.356  11.833  -2.032 1.000 90.720 ? 52  MET A CE  1 
ATOM 409  N N   ? LEU A 1  53 ?  -1.899  12.540   3.292 1.000 92.830 ? 53  LEU A N   1 
ATOM 410  C CA  ? LEU A 1  53 ?  -3.013  12.079   4.113 1.000 92.830 ? 53  LEU A CA  1 
ATOM 411  C C   ? LEU A 1  53 ?  -4.338  12.616   3.581 1.000 92.830 ? 53  LEU A C   1 
ATOM 412  C CB  ? LEU A 1  53 ?  -2.821  12.510   5.569 1.000 92.830 ? 53  LEU A CB  1 
ATOM 413  O O   ? LEU A 1  53 ?  -4.473  13.818   3.340 1.000 92.830 ? 53  LEU A O   1 
ATOM 414  C CG  ? LEU A 1  53 ?  -1.720  11.791   6.350 1.000 92.830 ? 53  LEU A CG  1 
ATOM 415  C CD1 ? LEU A 1  53 ?  -1.514  12.454   7.708 1.000 92.830 ? 53  LEU A CD1 1 
ATOM 416  C CD2 ? LEU A 1  53 ?  -2.060  10.314   6.516 1.000 92.830 ? 53  LEU A CD2 1 
ATOM 417  N N   ? LEU A 1  54 ?  -5.209  11.663   3.370 1.000 93.530 ? 54  LEU A N   1 
ATOM 418  C CA  ? LEU A 1  54 ?  -6.554  12.021   2.936 1.000 93.530 ? 54  LEU A CA  1 
ATOM 419  C C   ? LEU A 1  54 ?  -7.563  11.808   4.059 1.000 93.530 ? 54  LEU A C   1 
ATOM 420  C CB  ? LEU A 1  54 ?  -6.959  11.200   1.708 1.000 93.530 ? 54  LEU A CB  1 
ATOM 421  O O   ? LEU A 1  54 ?  -7.624  10.726   4.647 1.000 93.530 ? 54  LEU A O   1 
ATOM 422  C CG  ? LEU A 1  54 ?  -6.085  11.365   0.464 1.000 93.530 ? 54  LEU A CG  1 
ATOM 423  C CD1 ? LEU A 1  54 ?  -6.171  10.121  -0.413 1.000 93.530 ? 54  LEU A CD1 1 
ATOM 424  C CD2 ? LEU A 1  54 ?  -6.498  12.607  -0.319 1.000 93.530 ? 54  LEU A CD2 1 
ATOM 425  N N   ? ARG A 1  55 ?  -8.336  12.888   4.366 1.000 95.610 ? 55  ARG A N   1 
ATOM 426  C CA  ? ARG A 1  55 ?  -9.412  12.743   5.341 1.000 95.610 ? 55  ARG A CA  1 
ATOM 427  C C   ? ARG A 1  55 ? -10.722  12.361   4.659 1.000 95.610 ? 55  ARG A C   1 
ATOM 428  C CB  ? ARG A 1  55 ?  -9.595  14.037   6.137 1.000 95.610 ? 55  ARG A CB  1 
ATOM 429  O O   ? ARG A 1  55 ? -11.170  13.045   3.736 1.000 95.610 ? 55  ARG A O   1 
ATOM 430  C CG  ? ARG A 1  55 ? -10.578  13.916   7.291 1.000 95.610 ? 55  ARG A CG  1 
ATOM 431  C CD  ? ARG A 1  55 ? -10.704  15.222   8.063 1.000 95.610 ? 55  ARG A CD  1 
ATOM 432  N NE  ? ARG A 1  55 ? -11.717  15.133   9.111 1.000 95.610 ? 55  ARG A NE  1 
ATOM 433  N NH1 ? ARG A 1  55 ? -11.777  17.403   9.534 1.000 95.610 ? 55  ARG A NH1 1 
ATOM 434  N NH2 ? ARG A 1  55 ? -13.122  15.976  10.720 1.000 95.610 ? 55  ARG A NH2 1 
ATOM 435  C CZ  ? ARG A 1  55 ? -12.203  16.171   9.786 1.000 95.610 ? 55  ARG A CZ  1 
ATOM 436  N N   ? LEU A 1  56 ? -11.314  11.285   5.111 1.000 95.200 ? 56  LEU A N   1 
ATOM 437  C CA  ? LEU A 1  56 ? -12.593  10.830   4.575 1.000 95.200 ? 56  LEU A CA  1 
ATOM 438  C C   ? LEU A 1  56 ? -13.735  11.706   5.077 1.000 95.200 ? 56  LEU A C   1 
ATOM 439  C CB  ? LEU A 1  56 ? -12.847   9.370   4.960 1.000 95.200 ? 56  LEU A CB  1 
ATOM 440  O O   ? LEU A 1  56 ? -13.741  12.122   6.238 1.000 95.200 ? 56  LEU A O   1 
ATOM 441  C CG  ? LEU A 1  56 ? -11.786   8.359   4.522 1.000 95.200 ? 56  LEU A CG  1 
ATOM 442  C CD1 ? LEU A 1  56 ? -12.102   6.980   5.091 1.000 95.200 ? 56  LEU A CD1 1 
ATOM 443  C CD2 ? LEU A 1  56 ? -11.691   8.307   3.001 1.000 95.200 ? 56  LEU A CD2 1 
ATOM 444  N N   ? ALA A 1  57 ? -14.648  12.041   4.248 1.000 95.820 ? 57  ALA A N   1 
ATOM 445  C CA  ? ALA A 1  57 ? -15.813  12.836   4.628 1.000 95.820 ? 57  ALA A CA  1 
ATOM 446  C C   ? ALA A 1  57 ? -16.684  12.087   5.633 1.000 95.820 ? 57  ALA A C   1 
ATOM 447  C CB  ? ALA A 1  57 ? -16.630  13.206   3.392 1.000 95.820 ? 57  ALA A CB  1 
ATOM 448  O O   ? ALA A 1  57 ? -17.245  12.692   6.549 1.000 95.820 ? 57  ALA A O   1 
ATOM 449  N N   ? ARG A 1  58 ? -16.707  10.760   5.384 1.000 96.330 ? 58  ARG A N   1 
ATOM 450  C CA  ? ARG A 1  58 ? -17.358   9.820   6.292 1.000 96.330 ? 58  ARG A CA  1 
ATOM 451  C C   ? ARG A 1  58 ? -16.397   8.715   6.716 1.000 96.330 ? 58  ARG A C   1 
ATOM 452  C CB  ? ARG A 1  58 ? -18.600   9.212   5.637 1.000 96.330 ? 58  ARG A CB  1 
ATOM 453  O O   ? ARG A 1  58 ? -15.629   8.204   5.898 1.000 96.330 ? 58  ARG A O   1 
ATOM 454  C CG  ? ARG A 1  58 ? -19.698  10.222   5.342 1.000 96.330 ? 58  ARG A CG  1 
ATOM 455  C CD  ? ARG A 1  58 ? -20.927   9.559   4.738 1.000 96.330 ? 58  ARG A CD  1 
ATOM 456  N NE  ? ARG A 1  58 ? -21.964  10.536   4.417 1.000 96.330 ? 58  ARG A NE  1 
ATOM 457  N NH1 ? ARG A 1  58 ? -23.513   8.970   3.719 1.000 96.330 ? 58  ARG A NH1 1 
ATOM 458  N NH2 ? ARG A 1  58 ? -24.036  11.202   3.684 1.000 96.330 ? 58  ARG A NH2 1 
ATOM 459  C CZ  ? ARG A 1  58 ? -23.169  10.234   3.941 1.000 96.330 ? 58  ARG A CZ  1 
ATOM 460  N N   ? PRO A 1  59 ? -16.558   8.334   8.081 1.000 96.830 ? 59  PRO A N   1 
ATOM 461  C CA  ? PRO A 1  59 ? -15.615   7.307   8.529 1.000 96.830 ? 59  PRO A CA  1 
ATOM 462  C C   ? PRO A 1  59 ? -15.831   5.964   7.834 1.000 96.830 ? 59  PRO A C   1 
ATOM 463  C CB  ? PRO A 1  59 ? -15.899   7.197  10.029 1.000 96.830 ? 59  PRO A CB  1 
ATOM 464  O O   ? PRO A 1  59 ? -16.966   5.615   7.498 1.000 96.830 ? 59  PRO A O   1 
ATOM 465  C CG  ? PRO A 1  59 ? -17.346   7.545  10.170 1.000 96.830 ? 59  PRO A CG  1 
ATOM 466  C CD  ? PRO A 1  59 ? -17.683   8.602   9.158 1.000 96.830 ? 59  PRO A CD  1 
ATOM 467  N N   ? ALA A 1  60 ? -14.695   5.349   7.638 1.000 96.140 ? 60  ALA A N   1 
ATOM 468  C CA  ? ALA A 1  60 ? -14.793   3.981   7.138 1.000 96.140 ? 60  ALA A CA  1 
ATOM 469  C C   ? ALA A 1  60 ? -15.461   3.069   8.163 1.000 96.140 ? 60  ALA A C   1 
ATOM 470  C CB  ? ALA A 1  60 ? -13.409   3.446   6.777 1.000 96.140 ? 60  ALA A CB  1 
ATOM 471  O O   ? ALA A 1  60 ? -15.300   3.258   9.370 1.000 96.140 ? 60  ALA A O   1 
ATOM 472  N N   ? HIS A 1  61 ? -16.294   2.137   7.731 1.000 96.250 ? 61  HIS A N   1 
ATOM 473  C CA  ? HIS A 1  61 ? -16.933   1.139   8.580 1.000 96.250 ? 61  HIS A CA  1 
ATOM 474  C C   ? HIS A 1  61 ? -16.063  -0.106   8.717 1.000 96.250 ? 61  HIS A C   1 
ATOM 475  C CB  ? HIS A 1  61 ? -18.306   0.761   8.022 1.000 96.250 ? 61  HIS A CB  1 
ATOM 476  O O   ? HIS A 1  61 ? -15.855  -0.834   7.743 1.000 96.250 ? 61  HIS A O   1 
ATOM 477  C CG  ? HIS A 1  61 ? -19.129  -0.064   8.960 1.000 96.250 ? 61  HIS A CG  1 
ATOM 478  C CD2 ? HIS A 1  61 ? -19.935   0.295   9.986 1.000 96.250 ? 61  HIS A CD2 1 
ATOM 479  N ND1 ? HIS A 1  61 ? -19.174  -1.440   8.896 1.000 96.250 ? 61  HIS A ND1 1 
ATOM 480  C CE1 ? HIS A 1  61 ? -19.977  -1.893   9.845 1.000 96.250 ? 61  HIS A CE1 1 
ATOM 481  N NE2 ? HIS A 1  61 ? -20.451  -0.860  10.520 1.000 96.250 ? 61  HIS A NE2 1 
ATOM 482  N N   ? PHE A 1  62 ? -15.613  -0.284   9.913 1.000 95.910 ? 62  PHE A N   1 
ATOM 483  C CA  ? PHE A 1  62 ? -14.703  -1.403  10.128 1.000 95.910 ? 62  PHE A CA  1 
ATOM 484  C C   ? PHE A 1  62 ? -15.476  -2.706  10.288 1.000 95.910 ? 62  PHE A C   1 
ATOM 485  C CB  ? PHE A 1  62 ? -13.827  -1.157  11.361 1.000 95.910 ? 62  PHE A CB  1 
ATOM 486  O O   ? PHE A 1  62 ? -16.446  -2.770  11.046 1.000 95.910 ? 62  PHE A O   1 
ATOM 487  C CG  ? PHE A 1  62 ? -12.803  -0.071  11.171 1.000 95.910 ? 62  PHE A CG  1 
ATOM 488  C CD1 ? PHE A 1  62 ? -12.614   0.516   9.926 1.000 95.910 ? 62  PHE A CD1 1 
ATOM 489  C CD2 ? PHE A 1  62 ? -12.027   0.363  12.238 1.000 95.910 ? 62  PHE A CD2 1 
ATOM 490  C CE1 ? PHE A 1  62 ? -11.666   1.521   9.747 1.000 95.910 ? 62  PHE A CE1 1 
ATOM 491  C CE2 ? PHE A 1  62 ? -11.078   1.366  12.067 1.000 95.910 ? 62  PHE A CE2 1 
ATOM 492  C CZ  ? PHE A 1  62 ? -10.899   1.944  10.821 1.000 95.910 ? 62  PHE A CZ  1 
ATOM 493  N N   ? ASN A 1  63 ? -14.975  -3.788   9.592 1.000 95.650 ? 63  ASN A N   1 
ATOM 494  C CA  ? ASN A 1  63 ? -15.377  -5.190   9.631 1.000 95.650 ? 63  ASN A CA  1 
ATOM 495  C C   ? ASN A 1  63 ? -14.270  -6.104   9.114 1.000 95.650 ? 63  ASN A C   1 
ATOM 496  C CB  ? ASN A 1  63 ? -16.661  -5.403   8.827 1.000 95.650 ? 63  ASN A CB  1 
ATOM 497  O O   ? ASN A 1  63 ? -13.167  -5.643   8.815 1.000 95.650 ? 63  ASN A O   1 
ATOM 498  C CG  ? ASN A 1  63 ? -16.506  -5.025   7.367 1.000 95.650 ? 63  ASN A CG  1 
ATOM 499  N ND2 ? ASN A 1  63 ? -17.467  -4.274   6.843 1.000 95.650 ? 63  ASN A ND2 1 
ATOM 500  O OD1 ? ASN A 1  63 ? -15.530  -5.406   6.715 1.000 95.650 ? 63  ASN A OD1 1 
ATOM 501  N N   ? PRO A 1  64 ? -14.468  -7.374   9.274 1.000 94.640 ? 64  PRO A N   1 
ATOM 502  C CA  ? PRO A 1  64 ? -13.385  -8.285   8.896 1.000 94.640 ? 64  PRO A CA  1 
ATOM 503  C C   ? PRO A 1  64 ? -12.843  -8.008   7.496 1.000 94.640 ? 64  PRO A C   1 
ATOM 504  C CB  ? PRO A 1  64 ? -14.045  -9.664   8.963 1.000 94.640 ? 64  PRO A CB  1 
ATOM 505  O O   ? PRO A 1  64 ? -11.707  -8.376   7.186 1.000 94.640 ? 64  PRO A O   1 
ATOM 506  C CG  ? PRO A 1  64 ? -15.107  -9.529  10.007 1.000 94.640 ? 64  PRO A CG  1 
ATOM 507  C CD  ? PRO A 1  64 ? -15.732  -8.170   9.879 1.000 94.640 ? 64  PRO A CD  1 
ATOM 508  N N   ? GLN A 1  65 ? -13.501  -7.242   6.679 1.000 95.360 ? 65  GLN A N   1 
ATOM 509  C CA  ? GLN A 1  65 ? -13.083  -6.949   5.312 1.000 95.360 ? 65  GLN A CA  1 
ATOM 510  C C   ? GLN A 1  65 ? -12.461  -5.558   5.214 1.000 95.360 ? 65  GLN A C   1 
ATOM 511  C CB  ? GLN A 1  65 ? -14.267  -7.063   4.351 1.000 95.360 ? 65  GLN A CB  1 
ATOM 512  O O   ? GLN A 1  65 ? -11.740  -5.261   4.260 1.000 95.360 ? 65  GLN A O   1 
ATOM 513  C CG  ? GLN A 1  65 ? -14.888  -8.453   4.303 1.000 95.360 ? 65  GLN A CG  1 
ATOM 514  C CD  ? GLN A 1  65 ? -16.186  -8.489   3.519 1.000 95.360 ? 65  GLN A CD  1 
ATOM 515  N NE2 ? GLN A 1  65 ? -16.308  -9.459   2.619 1.000 95.360 ? 65  GLN A NE2 1 
ATOM 516  O OE1 ? GLN A 1  65 ? -17.072  -7.652   3.721 1.000 95.360 ? 65  GLN A OE1 1 
ATOM 517  N N   ? VAL A 1  66 ? -12.750  -4.685   6.143 1.000 95.950 ? 66  VAL A N   1 
ATOM 518  C CA  ? VAL A 1  66 ? -12.232  -3.321   6.187 1.000 95.950 ? 66  VAL A CA  1 
ATOM 519  C C   ? VAL A 1  66 ? -11.591  -3.055   7.547 1.000 95.950 ? 66  VAL A C   1 
ATOM 520  C CB  ? VAL A 1  66 ? -13.343  -2.284   5.909 1.000 95.950 ? 66  VAL A CB  1 
ATOM 521  O O   ? VAL A 1  66 ? -12.285  -2.984   8.564 1.000 95.950 ? 66  VAL A O   1 
ATOM 522  C CG1 ? VAL A 1  66 ? -12.773  -0.866   5.918 1.000 95.950 ? 66  VAL A CG1 1 
ATOM 523  C CG2 ? VAL A 1  66 ? -14.028  -2.579   4.576 1.000 95.950 ? 66  VAL A CG2 1 
ATOM 524  N N   ? ARG A 1  67 ? -10.251  -2.934   7.500 1.000 96.190 ? 67  ARG A N   1 
ATOM 525  C CA  ? ARG A 1  67 ?  -9.515  -2.696   8.737 1.000 96.190 ? 67  ARG A CA  1 
ATOM 526  C C   ? ARG A 1  67 ?  -8.348  -1.741   8.505 1.000 96.190 ? 67  ARG A C   1 
ATOM 527  C CB  ? ARG A 1  67 ?  -9.005  -4.014   9.322 1.000 96.190 ? 67  ARG A CB  1 
ATOM 528  O O   ? ARG A 1  67 ?  -7.872  -1.597   7.377 1.000 96.190 ? 67  ARG A O   1 
ATOM 529  C CG  ? ARG A 1  67 ? -10.110  -4.954   9.779 1.000 96.190 ? 67  ARG A CG  1 
ATOM 530  C CD  ? ARG A 1  67 ?  -9.550  -6.192  10.464 1.000 96.190 ? 67  ARG A CD  1 
ATOM 531  N NE  ? ARG A 1  67 ?  -8.972  -7.126   9.502 1.000 96.190 ? 67  ARG A NE  1 
ATOM 532  N NH1 ? ARG A 1  67 ?  -8.836  -8.893  10.984 1.000 96.190 ? 67  ARG A NH1 1 
ATOM 533  N NH2 ? ARG A 1  67 ?  -8.128  -9.150   8.819 1.000 96.190 ? 67  ARG A NH2 1 
ATOM 534  C CZ  ? ARG A 1  67 ?  -8.647  -8.387   9.771 1.000 96.190 ? 67  ARG A CZ  1 
ATOM 535  N N   ? ARG A 1  68 ?  -7.893  -1.215   9.628 1.000 96.200 ? 68  ARG A N   1 
ATOM 536  C CA  ? ARG A 1  68 ?  -6.737  -0.329   9.538 1.000 96.200 ? 68  ARG A CA  1 
ATOM 537  C C   ? ARG A 1  68 ?  -5.438  -1.126   9.511 1.000 96.200 ? 68  ARG A C   1 
ATOM 538  C CB  ? ARG A 1  68 ?  -6.723   0.657  10.708 1.000 96.200 ? 68  ARG A CB  1 
ATOM 539  O O   ? ARG A 1  68 ?  -5.368  -2.229  10.058 1.000 96.200 ? 68  ARG A O   1 
ATOM 540  C CG  ? ARG A 1  68 ?  -6.428   0.013  12.053 1.000 96.200 ? 68  ARG A CG  1 
ATOM 541  C CD  ? ARG A 1  68 ?  -6.350   1.046  13.169 1.000 96.200 ? 68  ARG A CD  1 
ATOM 542  N NE  ? ARG A 1  68 ?  -6.021   0.431  14.451 1.000 96.200 ? 68  ARG A NE  1 
ATOM 543  N NH1 ? ARG A 1  68 ?  -6.070   2.408  15.646 1.000 96.200 ? 68  ARG A NH1 1 
ATOM 544  N NH2 ? ARG A 1  68 ?  -5.593   0.433  16.708 1.000 96.200 ? 68  ARG A NH2 1 
ATOM 545  C CZ  ? ARG A 1  68 ?  -5.895   1.092  15.599 1.000 96.200 ? 68  ARG A CZ  1 
ATOM 546  N N   ? VAL A 1  69 ?  -4.407  -0.407   8.891 1.000 96.380 ? 69  VAL A N   1 
ATOM 547  C CA  ? VAL A 1  69 ?  -3.080  -1.013   8.940 1.000 96.380 ? 69  VAL A CA  1 
ATOM 548  C C   ? VAL A 1  69 ?  -2.341  -0.539  10.190 1.000 96.380 ? 69  VAL A C   1 
ATOM 549  C CB  ? VAL A 1  69 ?  -2.257  -0.679   7.676 1.000 96.380 ? 69  VAL A CB  1 
ATOM 550  O O   ? VAL A 1  69 ?  -2.538   0.591  10.644 1.000 96.380 ? 69  VAL A O   1 
ATOM 551  C CG1 ? VAL A 1  69 ?  -1.915   0.810   7.631 1.000 96.380 ? 69  VAL A CG1 1 
ATOM 552  C CG2 ? VAL A 1  69 ?  -0.985  -1.523   7.630 1.000 96.380 ? 69  VAL A CG2 1 
ATOM 553  N N   ? VAL A 1  70 ?  -1.477  -1.406  10.729 1.000 95.760 ? 70  VAL A N   1 
ATOM 554  C CA  ? VAL A 1  70 ?  -0.669  -1.041  11.888 1.000 95.760 ? 70  VAL A CA  1 
ATOM 555  C C   ? VAL A 1  70 ?   0.550  -0.240  11.436 1.000 95.760 ? 70  VAL A C   1 
ATOM 556  C CB  ? VAL A 1  70 ?  -0.223  -2.287  12.685 1.000 95.760 ? 70  VAL A CB  1 
ATOM 557  O O   ? VAL A 1  70 ?   1.226  -0.616  10.475 1.000 95.760 ? 70  VAL A O   1 
ATOM 558  C CG1 ? VAL A 1  70 ?   0.653  -1.886  13.870 1.000 95.760 ? 70  VAL A CG1 1 
ATOM 559  C CG2 ? VAL A 1  70 ?  -1.440  -3.079  13.161 1.000 95.760 ? 70  VAL A CG2 1 
ATOM 560  N N   ? LEU A 1  71 ?   0.793   0.920  12.176 1.000 94.150 ? 71  LEU A N   1 
ATOM 561  C CA  ? LEU A 1  71 ?   1.941   1.757  11.846 1.000 94.150 ? 71  LEU A CA  1 
ATOM 562  C C   ? LEU A 1  71 ?   3.213   1.211  12.484 1.000 94.150 ? 71  LEU A C   1 
ATOM 563  C CB  ? LEU A 1  71 ?   1.703   3.198  12.306 1.000 94.150 ? 71  LEU A CB  1 
ATOM 564  O O   ? LEU A 1  71 ?   3.189   0.739  13.623 1.000 94.150 ? 71  LEU A O   1 
ATOM 565  C CG  ? LEU A 1  71 ?   0.559   3.948  11.622 1.000 94.150 ? 71  LEU A CG  1 
ATOM 566  C CD1 ? LEU A 1  71 ?   0.412   5.346  12.216 1.000 94.150 ? 71  LEU A CD1 1 
ATOM 567  C CD2 ? LEU A 1  71 ?   0.792   4.023  10.117 1.000 94.150 ? 71  LEU A CD2 1 
ATOM 568  N N   ? PRO A 1  72 ?   4.261   1.314  11.748 1.000 93.810 ? 72  PRO A N   1 
ATOM 569  C CA  ? PRO A 1  72 ?   5.512   0.738  12.246 1.000 93.810 ? 72  PRO A CA  1 
ATOM 570  C C   ? PRO A 1  72 ?   6.100   1.524  13.415 1.000 93.810 ? 72  PRO A C   1 
ATOM 571  C CB  ? PRO A 1  72 ?   6.437   0.798  11.027 1.000 93.810 ? 72  PRO A CB  1 
ATOM 572  O O   ? PRO A 1  72 ?   5.962   2.749  13.472 1.000 93.810 ? 72  PRO A O   1 
ATOM 573  C CG  ? PRO A 1  72 ?   5.967   1.985  10.249 1.000 93.810 ? 72  PRO A CG  1 
ATOM 574  C CD  ? PRO A 1  72 ?   4.478   2.101  10.410 1.000 93.810 ? 72  PRO A CD  1 
ATOM 575  N N   ? ARG A 1  73 ?   6.799   0.898  14.374 1.000 94.230 ? 73  ARG A N   1 
ATOM 576  C CA  ? ARG A 1  73 ?   7.511   1.518  15.487 1.000 94.230 ? 73  ARG A CA  1 
ATOM 577  C C   ? ARG A 1  73 ?   9.020   1.400  15.306 1.000 94.230 ? 73  ARG A C   1 
ATOM 578  C CB  ? ARG A 1  73 ?   7.092   0.882  16.815 1.000 94.230 ? 73  ARG A CB  1 
ATOM 579  O O   ? ARG A 1  73 ?   9.791   1.911  16.121 1.000 94.230 ? 73  ARG A O   1 
ATOM 580  C CG  ? ARG A 1  73 ?   5.630   1.106  17.170 1.000 94.230 ? 73  ARG A CG  1 
ATOM 581  C CD  ? ARG A 1  73 ?   5.284   0.514  18.529 1.000 94.230 ? 73  ARG A CD  1 
ATOM 582  N NE  ? ARG A 1  73 ?   3.878   0.721  18.865 1.000 94.230 ? 73  ARG A NE  1 
ATOM 583  N NH1 ? ARG A 1  73 ?   4.151   0.358  21.130 1.000 94.230 ? 73  ARG A NH1 1 
ATOM 584  N NH2 ? ARG A 1  73 ?   2.077   0.850  20.285 1.000 94.230 ? 73  ARG A NH2 1 
ATOM 585  C CZ  ? ARG A 1  73 ?   3.372   0.642  20.092 1.000 94.230 ? 73  ARG A CZ  1 
ATOM 586  N N   ? ARG A 1  74 ?   9.369   0.688  14.196 1.000 93.080 ? 74  ARG A N   1 
ATOM 587  C CA  ? ARG A 1  74 ?  10.772   0.496  13.842 1.000 93.080 ? 74  ARG A CA  1 
ATOM 588  C C   ? ARG A 1  74 ?  10.955   0.465  12.329 1.000 93.080 ? 74  ARG A C   1 
ATOM 589  C CB  ? ARG A 1  74 ?  11.311  -0.796  14.462 1.000 93.080 ? 74  ARG A CB  1 
ATOM 590  O O   ? ARG A 1  74 ?  10.002   0.218  11.587 1.000 93.080 ? 74  ARG A O   1 
ATOM 591  C CG  ? ARG A 1  74 ?  10.668  -2.058  13.910 1.000 93.080 ? 74  ARG A CG  1 
ATOM 592  C CD  ? ARG A 1  74 ?  11.442  -3.307  14.310 1.000 93.080 ? 74  ARG A CD  1 
ATOM 593  N NE  ? ARG A 1  74 ?  10.806  -4.520  13.807 1.000 93.080 ? 74  ARG A NE  1 
ATOM 594  N NH1 ? ARG A 1  74 ?  11.950  -4.536  11.800 1.000 93.080 ? 74  ARG A NH1 1 
ATOM 595  N NH2 ? ARG A 1  74 ?  10.424  -6.181  12.267 1.000 93.080 ? 74  ARG A NH2 1 
ATOM 596  C CZ  ? ARG A 1  74 ?  11.061  -5.076  12.626 1.000 93.080 ? 74  ARG A CZ  1 
ATOM 597  N N   ? CYS A 1  75 ?  12.168   0.643  12.017 1.000 91.160 ? 75  CYS A N   1 
ATOM 598  C CA  ? CYS A 1  75 ?  12.512   0.503  10.606 1.000 91.160 ? 75  CYS A CA  1 
ATOM 599  C C   ? CYS A 1  75 ?  12.617  -0.966  10.214 1.000 91.160 ? 75  CYS A C   1 
ATOM 600  C CB  ? CYS A 1  75 ?  13.829   1.217  10.302 1.000 91.160 ? 75  CYS A CB  1 
ATOM 601  O O   ? CYS A 1  75 ?  13.045  -1.798  11.016 1.000 91.160 ? 75  CYS A O   1 
ATOM 602  S SG  ? CYS A 1  75 ?  13.732   3.015  10.447 1.000 91.160 ? 75  CYS A SG  1 
ATOM 603  N N   ? PRO A 1  76 ?  12.165  -1.261   8.982 1.000 93.530 ? 76  PRO A N   1 
ATOM 604  C CA  ? PRO A 1  76 ?  12.306  -2.652   8.547 1.000 93.530 ? 76  PRO A CA  1 
ATOM 605  C C   ? PRO A 1  76 ?  13.763  -3.069   8.365 1.000 93.530 ? 76  PRO A C   1 
ATOM 606  C CB  ? PRO A 1  76 ?  11.559  -2.681   7.211 1.000 93.530 ? 76  PRO A CB  1 
ATOM 607  O O   ? PRO A 1  76 ?  14.620  -2.226   8.087 1.000 93.530 ? 76  PRO A O   1 
ATOM 608  C CG  ? PRO A 1  76 ?  11.730  -1.307   6.648 1.000 93.530 ? 76  PRO A CG  1 
ATOM 609  C CD  ? PRO A 1  76 ?  11.707  -0.321   7.781 1.000 93.530 ? 76  PRO A CD  1 
ATOM 610  N N   ? GLN A 1  77 ?  14.037  -4.365   8.483 1.000 93.540 ? 77  GLN A N   1 
ATOM 611  C CA  ? GLN A 1  77 ?  15.372  -4.919   8.290 1.000 93.540 ? 77  GLN A CA  1 
ATOM 612  C C   ? GLN A 1  77 ?  15.453  -5.719   6.993 1.000 93.540 ? 77  GLN A C   1 
ATOM 613  C CB  ? GLN A 1  77 ?  15.765  -5.802   9.476 1.000 93.540 ? 77  GLN A CB  1 
ATOM 614  O O   ? GLN A 1  77 ?  14.465  -6.320   6.565 1.000 93.540 ? 77  GLN A O   1 
ATOM 615  C CG  ? GLN A 1  77 ?  15.777  -5.068  10.810 1.000 93.540 ? 77  GLN A CG  1 
ATOM 616  C CD  ? GLN A 1  77 ?  16.752  -3.906  10.833 1.000 93.540 ? 77  GLN A CD  1 
ATOM 617  N NE2 ? GLN A 1  77 ?  16.282  -2.746  11.279 1.000 93.540 ? 77  GLN A NE2 1 
ATOM 618  O OE1 ? GLN A 1  77 ?  17.918  -4.050  10.453 1.000 93.540 ? 77  GLN A OE1 1 
ATOM 619  N N   ? PRO A 1  78 ?  16.680  -5.648   6.379 1.000 93.300 ? 78  PRO A N   1 
ATOM 620  C CA  ? PRO A 1  78 ?  16.847  -6.488   5.192 1.000 93.300 ? 78  PRO A CA  1 
ATOM 621  C C   ? PRO A 1  78 ?  16.509  -7.954   5.454 1.000 93.300 ? 78  PRO A C   1 
ATOM 622  C CB  ? PRO A 1  78 ?  18.329  -6.323   4.848 1.000 93.300 ? 78  PRO A CB  1 
ATOM 623  O O   ? PRO A 1  78 ?  16.842  -8.488   6.515 1.000 93.300 ? 78  PRO A O   1 
ATOM 624  C CG  ? PRO A 1  78 ?  18.699  -4.979   5.387 1.000 93.300 ? 78  PRO A CG  1 
ATOM 625  C CD  ? PRO A 1  78 ?  17.944  -4.754   6.665 1.000 93.300 ? 78  PRO A CD  1 
ATOM 626  N N   ? GLY A 1  79 ?  15.743  -8.569   4.468 1.000 92.670 ? 79  GLY A N   1 
ATOM 627  C CA  ? GLY A 1  79 ?  15.380  -9.973   4.572 1.000 92.670 ? 79  GLY A CA  1 
ATOM 628  C C   ? GLY A 1  79 ?  13.989 -10.190   5.136 1.000 92.670 ? 79  GLY A C   1 
ATOM 629  O O   ? GLY A 1  79 ?  13.458 -11.301   5.082 1.000 92.670 ? 79  GLY A O   1 
ATOM 630  N N   ? GLU A 1  80 ?  13.427  -9.170   5.769 1.000 94.870 ? 80  GLU A N   1 
ATOM 631  C CA  ? GLU A 1  80 ?  12.065  -9.255   6.289 1.000 94.870 ? 80  GLU A CA  1 
ATOM 632  C C   ? GLU A 1  80 ?  11.062  -9.510   5.168 1.000 94.870 ? 80  GLU A C   1 
ATOM 633  C CB  ? GLU A 1  80 ?  11.697  -7.975   7.044 1.000 94.870 ? 80  GLU A CB  1 
ATOM 634  O O   ? GLU A 1  80 ?  11.110  -8.856   4.124 1.000 94.870 ? 80  GLU A O   1 
ATOM 635  C CG  ? GLU A 1  80 ?  12.415  -7.818   8.376 1.000 94.870 ? 80  GLU A CG  1 
ATOM 636  C CD  ? GLU A 1  80 ?  11.874  -6.674   9.219 1.000 94.870 ? 80  GLU A CD  1 
ATOM 637  O OE1 ? GLU A 1  80 ?  12.564  -6.242  10.169 1.000 94.870 ? 80  GLU A OE1 1 
ATOM 638  O OE2 ? GLU A 1  80 ?  10.751  -6.207   8.926 1.000 94.870 ? 80  GLU A OE2 1 
ATOM 639  N N   ? ALA A 1  81 ?  10.202 -10.469   5.370 1.000 94.020 ? 81  ALA A N   1 
ATOM 640  C CA  ? ALA A 1  81 ?   9.176 -10.821   4.391 1.000 94.020 ? 81  ALA A CA  1 
ATOM 641  C C   ? ALA A 1  81 ?   8.045  -9.796   4.391 1.000 94.020 ? 81  ALA A C   1 
ATOM 642  C CB  ? ALA A 1  81 ?   8.626 -12.216   4.674 1.000 94.020 ? 81  ALA A CB  1 
ATOM 643  O O   ? ALA A 1  81 ?   7.494  -9.471   5.445 1.000 94.020 ? 81  ALA A O   1 
ATOM 644  N N   ? CYS A 1  82 ?   7.705  -9.437   3.205 1.000 94.680 ? 82  CYS A N   1 
ATOM 645  C CA  ? CYS A 1  82 ?   6.693  -8.397   3.055 1.000 94.680 ? 82  CYS A CA  1 
ATOM 646  C C   ? CYS A 1  82 ?   5.752  -8.715   1.898 1.000 94.680 ? 82  CYS A C   1 
ATOM 647  C CB  ? CYS A 1  82 ?   7.351  -7.037   2.829 1.000 94.680 ? 82  CYS A CB  1 
ATOM 648  O O   ? CYS A 1  82 ?   6.014  -9.628   1.112 1.000 94.680 ? 82  CYS A O   1 
ATOM 649  S SG  ? CYS A 1  82 ?   8.503  -6.559   4.135 1.000 94.680 ? 82  CYS A SG  1 
ATOM 650  N N   ? MET A 1  83 ?   4.706  -7.883   1.882 1.000 93.230 ? 83  MET A N   1 
ATOM 651  C CA  ? MET A 1  83 ?   3.731  -7.971   0.799 1.000 93.230 ? 83  MET A CA  1 
ATOM 652  C C   ? MET A 1  83 ?   3.435  -6.592   0.220 1.000 93.230 ? 83  MET A C   1 
ATOM 653  C CB  ? MET A 1  83 ?   2.436  -8.621   1.291 1.000 93.230 ? 83  MET A CB  1 
ATOM 654  O O   ? MET A 1  83 ?   3.268  -5.624   0.965 1.000 93.230 ? 83  MET A O   1 
ATOM 655  C CG  ? MET A 1  83 ?   1.378  -8.773   0.210 1.000 93.230 ? 83  MET A CG  1 
ATOM 656  S SD  ? MET A 1  83 ?  -0.095  -9.699   0.795 1.000 93.230 ? 83  MET A SD  1 
ATOM 657  C CE  ? MET A 1  83 ?   0.685 -11.261   1.291 1.000 93.230 ? 83  MET A CE  1 
ATOM 658  N N   ? VAL A 1  84 ?   3.356  -6.548  -1.072 1.000 93.570 ? 84  VAL A N   1 
ATOM 659  C CA  ? VAL A 1  84 ?   2.914  -5.339  -1.758 1.000 93.570 ? 84  VAL A CA  1 
ATOM 660  C C   ? VAL A 1  84 ?   1.604  -5.611  -2.493 1.000 93.570 ? 84  VAL A C   1 
ATOM 661  C CB  ? VAL A 1  84 ?   3.984  -4.824  -2.747 1.000 93.570 ? 84  VAL A CB  1 
ATOM 662  O O   ? VAL A 1  84 ?   1.409  -6.695  -3.048 1.000 93.570 ? 84  VAL A O   1 
ATOM 663  C CG1 ? VAL A 1  84 ?   4.243  -5.854  -3.846 1.000 93.570 ? 84  VAL A CG1 1 
ATOM 664  C CG2 ? VAL A 1  84 ?   3.552  -3.490  -3.353 1.000 93.570 ? 84  VAL A CG2 1 
ATOM 665  N N   ? SER A 1  85 ?   0.720  -4.669  -2.464 1.000 93.700 ? 85  SER A N   1 
ATOM 666  C CA  ? SER A 1  85 ?  -0.579  -4.854  -3.103 1.000 93.700 ? 85  SER A CA  1 
ATOM 667  C C   ? SER A 1  85 ?  -1.015  -3.595  -3.845 1.000 93.700 ? 85  SER A C   1 
ATOM 668  C CB  ? SER A 1  85 ?  -1.637  -5.237  -2.067 1.000 93.700 ? 85  SER A CB  1 
ATOM 669  O O   ? SER A 1  85 ?  -0.617  -2.486  -3.483 1.000 93.700 ? 85  SER A O   1 
ATOM 670  O OG  ? SER A 1  85 ?  -1.750  -4.235  -1.070 1.000 93.700 ? 85  SER A OG  1 
ATOM 671  N N   ? GLY A 1  86 ?  -1.824  -3.831  -4.963 1.000 92.830 ? 86  GLY A N   1 
ATOM 672  C CA  ? GLY A 1  86 ?  -2.308  -2.702  -5.741 1.000 92.830 ? 86  GLY A CA  1 
ATOM 673  C C   ? GLY A 1  86 ?  -3.052  -3.117  -6.996 1.000 92.830 ? 86  GLY A C   1 
ATOM 674  O O   ? GLY A 1  86 ?  -3.190  -4.310  -7.276 1.000 92.830 ? 86  GLY A O   1 
ATOM 675  N N   ? TRP A 1  87 ?  -3.619  -2.101  -7.760 1.000 91.320 ? 87  TRP A N   1 
ATOM 676  C CA  ? TRP A 1  87 ?  -4.392  -2.321  -8.978 1.000 91.320 ? 87  TRP A CA  1 
ATOM 677  C C   ? TRP A 1  87 ?  -3.634  -1.816 -10.201 1.000 91.320 ? 87  TRP A C   1 
ATOM 678  C CB  ? TRP A 1  87 ?  -5.754  -1.629  -8.883 1.000 91.320 ? 87  TRP A CB  1 
ATOM 679  O O   ? TRP A 1  87 ?  -4.242  -1.478 -11.220 1.000 91.320 ? 87  TRP A O   1 
ATOM 680  C CG  ? TRP A 1  87 ?  -6.708  -2.289  -7.933 1.000 91.320 ? 87  TRP A CG  1 
ATOM 681  C CD1 ? TRP A 1  87 ?  -7.640  -3.243  -8.232 1.000 91.320 ? 87  TRP A CD1 1 
ATOM 682  C CD2 ? TRP A 1  87 ?  -6.826  -2.038  -6.529 1.000 91.320 ? 87  TRP A CD2 1 
ATOM 683  C CE2 ? TRP A 1  87 ?  -7.850  -2.878  -6.039 1.000 91.320 ? 87  TRP A CE2 1 
ATOM 684  C CE3 ? TRP A 1  87 ?  -6.163  -1.184  -5.637 1.000 91.320 ? 87  TRP A CE3 1 
ATOM 685  N NE1 ? TRP A 1  87 ?  -8.330  -3.602  -7.097 1.000 91.320 ? 87  TRP A NE1 1 
ATOM 686  C CH2 ? TRP A 1  87 ?  -7.563  -2.044  -3.843 1.000 91.320 ? 87  TRP A CH2 1 
ATOM 687  C CZ2 ? TRP A 1  87 ?  -8.227  -2.889  -4.694 1.000 91.320 ? 87  TRP A CZ2 1 
ATOM 688  C CZ3 ? TRP A 1  87 ?  -6.540  -1.196  -4.299 1.000 91.320 ? 87  TRP A CZ3 1 
ATOM 689  N N   ? GLY A 1  88 ?  -2.329  -1.635 -10.000 1.000 84.320 ? 88  GLY A N   1 
ATOM 690  C CA  ? GLY A 1  88 ?  -1.528  -1.157 -11.115 1.000 84.320 ? 88  GLY A CA  1 
ATOM 691  C C   ? GLY A 1  88 ?  -1.386  -2.177 -12.228 1.000 84.320 ? 88  GLY A C   1 
ATOM 692  O O   ? GLY A 1  88 ?  -1.938  -3.276 -12.144 1.000 84.320 ? 88  GLY A O   1 
ATOM 693  N N   ? LEU A 1  89 ?  -0.731  -1.802 -13.353 1.000 78.610 ? 89  LEU A N   1 
ATOM 694  C CA  ? LEU A 1  89 ?  -0.528  -2.669 -14.509 1.000 78.610 ? 89  LEU A CA  1 
ATOM 695  C C   ? LEU A 1  89 ?   0.229  -3.933 -14.114 1.000 78.610 ? 89  LEU A C   1 
ATOM 696  C CB  ? LEU A 1  89 ?   0.234  -1.927 -15.610 1.000 78.610 ? 89  LEU A CB  1 
ATOM 697  O O   ? LEU A 1  89 ?   1.156  -3.878 -13.303 1.000 78.610 ? 89  LEU A O   1 
ATOM 698  C CG  ? LEU A 1  89 ?  -0.476  -0.724 -16.233 1.000 78.610 ? 89  LEU A CG  1 
ATOM 699  C CD1 ? LEU A 1  89 ?   0.453  -0.005 -17.205 1.000 78.610 ? 89  LEU A CD1 1 
ATOM 700  C CD2 ? LEU A 1  89 ?  -1.757  -1.163 -16.935 1.000 78.610 ? 89  LEU A CD2 1 
ATOM 701  N N   ? VAL A 1  90 ?  -0.208  -5.127 -14.591 1.000 72.400 ? 90  VAL A N   1 
ATOM 702  C CA  ? VAL A 1  90 ?   0.345  -6.434 -14.252 1.000 72.400 ? 90  VAL A CA  1 
ATOM 703  C C   ? VAL A 1  90 ?   1.337  -6.871 -15.327 1.000 72.400 ? 90  VAL A C   1 
ATOM 704  C CB  ? VAL A 1  90 ?  -0.766  -7.496 -14.090 1.000 72.400 ? 90  VAL A CB  1 
ATOM 705  O O   ? VAL A 1  90 ?   2.074  -7.843 -15.143 1.000 72.400 ? 90  VAL A O   1 
ATOM 706  C CG1 ? VAL A 1  90 ?  -1.627  -7.194 -12.864 1.000 72.400 ? 90  VAL A CG1 1 
ATOM 707  C CG2 ? VAL A 1  90 ?  -1.628  -7.562 -15.349 1.000 72.400 ? 90  VAL A CG2 1 
ATOM 708  N N   ? SER A 1  91 ?   1.473  -6.145 -16.479 1.000 70.670 ? 91  SER A N   1 
ATOM 709  C CA  ? SER A 1  91 ?   2.455  -6.327 -17.543 1.000 70.670 ? 91  SER A CA  1 
ATOM 710  C C   ? SER A 1  91 ?   2.621  -5.054 -18.366 1.000 70.670 ? 91  SER A C   1 
ATOM 711  C CB  ? SER A 1  91 ?   2.048  -7.484 -18.457 1.000 70.670 ? 91  SER A CB  1 
ATOM 712  O O   ? SER A 1  91 ?   1.749  -4.183 -18.354 1.000 70.670 ? 91  SER A O   1 
ATOM 713  O OG  ? SER A 1  91 ?   1.008  -7.090 -19.335 1.000 70.670 ? 91  SER A OG  1 
ATOM 714  N N   ? SER A 1  92 ?   3.790  -4.908 -18.982 1.000 68.350 ? 92  SER A N   1 
ATOM 715  C CA  ? SER A 1  92 ?   4.168  -3.738 -19.768 1.000 68.350 ? 92  SER A CA  1 
ATOM 716  C C   ? SER A 1  92 ?   3.338  -3.637 -21.043 1.000 68.350 ? 92  SER A C   1 
ATOM 717  C CB  ? SER A 1  92 ?   5.655  -3.786 -20.121 1.000 68.350 ? 92  SER A CB  1 
ATOM 718  O O   ? SER A 1  92 ?   3.178  -2.549 -21.602 1.000 68.350 ? 92  SER A O   1 
ATOM 719  O OG  ? SER A 1  92 ?   5.982  -5.011 -20.755 1.000 68.350 ? 92  SER A OG  1 
ATOM 720  N N   ? ASP A 1  93 ?   2.585  -4.688 -21.412 1.000 68.330 ? 93  ASP A N   1 
ATOM 721  C CA  ? ASP A 1  93 ?   1.811  -4.749 -22.649 1.000 68.330 ? 93  ASP A CA  1 
ATOM 722  C C   ? ASP A 1  93 ?   0.334  -4.464 -22.387 1.000 68.330 ? 93  ASP A C   1 
ATOM 723  C CB  ? ASP A 1  93 ?   1.973  -6.116 -23.317 1.000 68.330 ? 93  ASP A CB  1 
ATOM 724  O O   ? ASP A 1  93 ?  -0.457  -4.347 -23.326 1.000 68.330 ? 93  ASP A O   1 
ATOM 725  C CG  ? ASP A 1  93 ?   3.399  -6.394 -23.759 1.000 68.330 ? 93  ASP A CG  1 
ATOM 726  O OD1 ? ASP A 1  93 ?   4.130  -5.439 -24.098 1.000 68.330 ? 93  ASP A OD1 1 
ATOM 727  O OD2 ? ASP A 1  93 ?   3.793  -7.580 -23.773 1.000 68.330 ? 93  ASP A OD2 1 
ATOM 728  N N   ? GLN A 1  94 ?  -0.108  -4.338 -21.025 1.000 69.530 ? 94  GLN A N   1 
ATOM 729  C CA  ? GLN A 1  94 ?  -1.491  -4.057 -20.656 1.000 69.530 ? 94  GLN A CA  1 
ATOM 730  C C   ? GLN A 1  94 ?  -1.730  -2.556 -20.520 1.000 69.530 ? 94  GLN A C   1 
ATOM 731  C CB  ? GLN A 1  94 ?  -1.854  -4.767 -19.351 1.000 69.530 ? 94  GLN A CB  1 
ATOM 732  O O   ? GLN A 1  94 ?  -0.897  -1.838 -19.963 1.000 69.530 ? 94  GLN A O   1 
ATOM 733  C CG  ? GLN A 1  94 ?  -2.034  -6.272 -19.499 1.000 69.530 ? 94  GLN A CG  1 
ATOM 734  C CD  ? GLN A 1  94 ?  -2.689  -6.907 -18.287 1.000 69.530 ? 94  GLN A CD  1 
ATOM 735  N NE2 ? GLN A 1  94 ?  -3.129  -8.152 -18.434 1.000 69.530 ? 94  GLN A NE2 1 
ATOM 736  O OE1 ? GLN A 1  94 ?  -2.799  -6.283 -17.226 1.000 69.530 ? 94  GLN A OE1 1 
ATOM 737  N N   ? VAL A 1  95 ?  -2.810  -2.238 -21.192 1.000 74.210 ? 95  VAL A N   1 
ATOM 738  C CA  ? VAL A 1  95 ?  -3.142  -0.818 -21.248 1.000 74.210 ? 95  VAL A CA  1 
ATOM 739  C C   ? VAL A 1  95 ?  -4.285  -0.516 -20.281 1.000 74.210 ? 95  VAL A C   1 
ATOM 740  C CB  ? VAL A 1  95 ?  -3.525  -0.382 -22.680 1.000 74.210 ? 95  VAL A CB  1 
ATOM 741  O O   ? VAL A 1  95 ?  -4.543   0.646 -19.960 1.000 74.210 ? 95  VAL A O   1 
ATOM 742  C CG1 ? VAL A 1  95 ?  -3.656   1.138 -22.764 1.000 74.210 ? 95  VAL A CG1 1 
ATOM 743  C CG2 ? VAL A 1  95 ?  -2.494  -0.889 -23.686 1.000 74.210 ? 95  VAL A CG2 1 
ATOM 744  N N   ? SER A 1  96 ?  -4.796  -1.783 -19.652 1.000 81.510 ? 96  SER A N   1 
ATOM 745  C CA  ? SER A 1  96 ?  -5.895  -1.598 -18.710 1.000 81.510 ? 96  SER A CA  1 
ATOM 746  C C   ? SER A 1  96 ?  -5.546  -2.158 -17.335 1.000 81.510 ? 96  SER A C   1 
ATOM 747  C CB  ? SER A 1  96 ?  -7.168  -2.264 -19.233 1.000 81.510 ? 96  SER A CB  1 
ATOM 748  O O   ? SER A 1  96 ?  -4.733  -3.078 -17.222 1.000 81.510 ? 96  SER A O   1 
ATOM 749  O OG  ? SER A 1  96 ?  -6.980  -3.661 -19.381 1.000 81.510 ? 96  SER A OG  1 
ATOM 750  N N   ? LEU A 1  97 ?  -6.042  -1.526 -16.262 1.000 84.650 ? 97  LEU A N   1 
ATOM 751  C CA  ? LEU A 1  97 ?  -5.835  -1.972 -14.889 1.000 84.650 ? 97  LEU A CA  1 
ATOM 752  C C   ? LEU A 1  97 ?  -6.633  -3.239 -14.602 1.000 84.650 ? 97  LEU A C   1 
ATOM 753  C CB  ? LEU A 1  97 ?  -6.231  -0.870 -13.902 1.000 84.650 ? 97  LEU A CB  1 
ATOM 754  O O   ? LEU A 1  97 ?  -7.726  -3.424 -15.142 1.000 84.650 ? 97  LEU A O   1 
ATOM 755  C CG  ? LEU A 1  97 ?  -5.400   0.414 -13.949 1.000 84.650 ? 97  LEU A CG  1 
ATOM 756  C CD1 ? LEU A 1  97 ?  -6.077   1.513 -13.138 1.000 84.650 ? 97  LEU A CD1 1 
ATOM 757  C CD2 ? LEU A 1  97 ?  -3.988   0.156 -13.437 1.000 84.650 ? 97  LEU A CD2 1 
ATOM 758  N N   ? PRO A 1  98 ?  -6.074  -4.127 -13.790 1.000 86.350 ? 98  PRO A N   1 
ATOM 759  C CA  ? PRO A 1  98 ?  -6.813  -5.340 -13.429 1.000 86.350 ? 98  PRO A CA  1 
ATOM 760  C C   ? PRO A 1  98 ?  -8.099  -5.041 -12.663 1.000 86.350 ? 98  PRO A C   1 
ATOM 761  C CB  ? PRO A 1  98 ?  -5.821  -6.110 -12.554 1.000 86.350 ? 98  PRO A CB  1 
ATOM 762  O O   ? PRO A 1  98 ?  -8.190  -4.021 -11.975 1.000 86.350 ? 98  PRO A O   1 
ATOM 763  C CG  ? PRO A 1  98 ?  -4.960  -5.057 -11.936 1.000 86.350 ? 98  PRO A CG  1 
ATOM 764  C CD  ? PRO A 1  98 ?  -4.817  -3.924 -12.911 1.000 86.350 ? 98  PRO A CD  1 
ATOM 765  N N   ? ASP A 1  99 ?  -9.077  -5.956 -12.758 1.000 86.560 ? 99  ASP A N   1 
ATOM 766  C CA  ? ASP A 1  99 ? -10.365  -5.806 -12.088 1.000 86.560 ? 99  ASP A CA  1 
ATOM 767  C C   ? ASP A 1  99 ? -10.286  -6.270 -10.636 1.000 86.560 ? 99  ASP A C   1 
ATOM 768  C CB  ? ASP A 1  99 ? -11.450  -6.587 -12.832 1.000 86.560 ? 99  ASP A CB  1 
ATOM 769  O O   ? ASP A 1  99 ? -11.128  -5.902  -9.814 1.000 86.560 ? 99  ASP A O   1 
ATOM 770  C CG  ? ASP A 1  99 ? -11.765  -6.008 -14.200 1.000 86.560 ? 99  ASP A CG  1 
ATOM 771  O OD1 ? ASP A 1  99 ? -11.636  -4.779 -14.387 1.000 86.560 ? 99  ASP A OD1 1 
ATOM 772  O OD2 ? ASP A 1  99 ? -12.148  -6.789 -15.099 1.000 86.560 ? 99  ASP A OD2 1 
ATOM 773  N N   ? ALA A 1 100 ?  -9.241  -7.078 -10.344 1.000 91.060 ? 100 ALA A N   1 
ATOM 774  C CA  ? ALA A 1 100 ?  -9.021  -7.567  -8.985 1.000 91.060 ? 100 ALA A CA  1 
ATOM 775  C C   ? ALA A 1 100 ?  -7.700  -7.051  -8.423 1.000 91.060 ? 100 ALA A C   1 
ATOM 776  C CB  ? ALA A 1 100 ?  -9.047  -9.094  -8.959 1.000 91.060 ? 100 ALA A CB  1 
ATOM 777  O O   ? ALA A 1 100 ?  -6.769  -6.758  -9.178 1.000 91.060 ? 100 ALA A O   1 
ATOM 778  N N   ? LEU A 1 101 ?  -7.692  -6.969  -7.056 1.000 92.820 ? 101 LEU A N   1 
ATOM 779  C CA  ? LEU A 1 101 ?  -6.468  -6.594  -6.355 1.000 92.820 ? 101 LEU A CA  1 
ATOM 780  C C   ? LEU A 1 101 ?  -5.386  -7.650  -6.550 1.000 92.820 ? 101 LEU A C   1 
ATOM 781  C CB  ? LEU A 1 101 ?  -6.745  -6.398  -4.862 1.000 92.820 ? 101 LEU A CB  1 
ATOM 782  O O   ? LEU A 1 101 ?  -5.651  -8.848  -6.424 1.000 92.820 ? 101 LEU A O   1 
ATOM 783  C CG  ? LEU A 1 101 ?  -5.585  -5.858  -4.024 1.000 92.820 ? 101 LEU A CG  1 
ATOM 784  C CD1 ? LEU A 1 101 ?  -5.278  -4.415  -4.411 1.000 92.820 ? 101 LEU A CD1 1 
ATOM 785  C CD2 ? LEU A 1 101 ?  -5.907  -5.960  -2.537 1.000 92.820 ? 101 LEU A CD2 1 
ATOM 786  N N   ? HIS A 1 102 ?  -4.206  -7.148  -6.819 1.000 92.950 ? 102 HIS A N   1 
ATOM 787  C CA  ? HIS A 1 102 ?  -3.067  -8.046  -6.968 1.000 92.950 ? 102 HIS A CA  1 
ATOM 788  C C   ? HIS A 1 102 ?  -2.062  -7.854  -5.837 1.000 92.950 ? 102 HIS A C   1 
ATOM 789  C CB  ? HIS A 1 102 ?  -2.384  -7.826  -8.320 1.000 92.950 ? 102 HIS A CB  1 
ATOM 790  O O   ? HIS A 1 102 ?  -1.888  -6.741  -5.337 1.000 92.950 ? 102 HIS A O   1 
ATOM 791  C CG  ? HIS A 1 102 ?  -3.072  -8.510  -9.458 1.000 92.950 ? 102 HIS A CG  1 
ATOM 792  C CD2 ? HIS A 1 102 ?  -4.365  -8.488  -9.858 1.000 92.950 ? 102 HIS A CD2 1 
ATOM 793  N ND1 ? HIS A 1 102 ?  -2.410  -9.341 -10.336 1.000 92.950 ? 102 HIS A ND1 1 
ATOM 794  C CE1 ? HIS A 1 102 ?  -3.269  -9.801 -11.230 1.000 92.950 ? 102 HIS A CE1 1 
ATOM 795  N NE2 ? HIS A 1 102 ?  -4.462  -9.298 -10.963 1.000 92.950 ? 102 HIS A NE2 1 
ATOM 796  N N   ? CYS A 1 103 ?  -1.396  -9.035  -5.487 1.000 92.250 ? 103 CYS A N   1 
ATOM 797  C CA  ? CYS A 1 103 ?  -0.410  -9.036  -4.412 1.000 92.250 ? 103 CYS A CA  1 
ATOM 798  C C   ? CYS A 1 103 ?   0.856  -9.773  -4.834 1.000 92.250 ? 103 CYS A C   1 
ATOM 799  C CB  ? CYS A 1 103 ?  -0.991  -9.681  -3.154 1.000 92.250 ? 103 CYS A CB  1 
ATOM 800  O O   ? CYS A 1 103 ?   0.798 -10.704  -5.639 1.000 92.250 ? 103 CYS A O   1 
ATOM 801  S SG  ? CYS A 1 103 ?  -2.477  -8.862  -2.535 1.000 92.250 ? 103 CYS A SG  1 
ATOM 802  N N   ? ALA A 1 104 ?   1.923  -9.311  -4.194 1.000 90.140 ? 104 ALA A N   1 
ATOM 803  C CA  ? ALA A 1 104 ?   3.196  -9.983  -4.442 1.000 90.140 ? 104 ALA A CA  1 
ATOM 804  C C   ? ALA A 1 104 ?   4.018 -10.091  -3.161 1.000 90.140 ? 104 ALA A C   1 
ATOM 805  C CB  ? ALA A 1 104 ?   3.987  -9.243  -5.518 1.000 90.140 ? 104 ALA A CB  1 
ATOM 806  O O   ? ALA A 1 104 ?   4.107  -9.132  -2.391 1.000 90.140 ? 104 ALA A O   1 
ATOM 807  N N   ? SER A 1 105 ?   4.527 -11.364  -3.018 1.000 90.290 ? 105 SER A N   1 
ATOM 808  C CA  ? SER A 1 105 ?   5.464 -11.563  -1.917 1.000 90.290 ? 105 SER A CA  1 
ATOM 809  C C   ? SER A 1 105 ?   6.840 -10.997  -2.253 1.000 90.290 ? 105 SER A C   1 
ATOM 810  C CB  ? SER A 1 105 ?   5.585 -13.049  -1.576 1.000 90.290 ? 105 SER A CB  1 
ATOM 811  O O   ? SER A 1 105 ?   7.396 -11.292  -3.313 1.000 90.290 ? 105 SER A O   1 
ATOM 812  O OG  ? SER A 1 105 ?   4.359 -13.550  -1.072 1.000 90.290 ? 105 SER A OG  1 
ATOM 813  N N   ? ILE A 1 106 ?   7.349 -10.201  -1.236 1.000 92.000 ? 106 ILE A N   1 
ATOM 814  C CA  ? ILE A 1 106 ?   8.642  -9.557  -1.442 1.000 92.000 ? 106 ILE A CA  1 
ATOM 815  C C   ? ILE A 1 106 ?   9.394  -9.473  -0.116 1.000 92.000 ? 106 ILE A C   1 
ATOM 816  C CB  ? ILE A 1 106 ?   8.479  -8.148  -2.056 1.000 92.000 ? 106 ILE A CB  1 
ATOM 817  O O   ? ILE A 1 106 ?   8.888  -9.909   0.920 1.000 92.000 ? 106 ILE A O   1 
ATOM 818  C CG1 ? ILE A 1 106 ?   7.658  -7.251  -1.124 1.000 92.000 ? 106 ILE A CG1 1 
ATOM 819  C CG2 ? ILE A 1 106 ?   7.833  -8.234  -3.442 1.000 92.000 ? 106 ILE A CG2 1 
ATOM 820  C CD1 ? ILE A 1 106 ?   7.674  -5.778  -1.509 1.000 92.000 ? 106 ILE A CD1 1 
ATOM 821  N N   ? SER A 1 107 ?  10.711  -9.032  -0.221 1.000 93.070 ? 107 SER A N   1 
ATOM 822  C CA  ? SER A 1 107 ?  11.497  -8.831   0.991 1.000 93.070 ? 107 SER A CA  1 
ATOM 823  C C   ? SER A 1 107 ?  12.216  -7.486   0.967 1.000 93.070 ? 107 SER A C   1 
ATOM 824  C CB  ? SER A 1 107 ?  12.515  -9.959   1.164 1.000 93.070 ? 107 SER A CB  1 
ATOM 825  O O   ? SER A 1 107 ?  12.432  -6.911  -0.102 1.000 93.070 ? 107 SER A O   1 
ATOM 826  O OG  ? SER A 1 107 ?  13.430  -9.981   0.081 1.000 93.070 ? 107 SER A OG  1 
ATOM 827  N N   ? ILE A 1 108 ?  12.537  -7.079   2.153 1.000 93.640 ? 108 ILE A N   1 
ATOM 828  C CA  ? ILE A 1 108 ?  13.332  -5.862   2.281 1.000 93.640 ? 108 ILE A CA  1 
ATOM 829  C C   ? ILE A 1 108 ?  14.750  -6.117   1.773 1.000 93.640 ? 108 ILE A C   1 
ATOM 830  C CB  ? ILE A 1 108 ?  13.367  -5.361   3.742 1.000 93.640 ? 108 ILE A CB  1 
ATOM 831  O O   ? ILE A 1 108 ?  15.369  -7.124   2.122 1.000 93.640 ? 108 ILE A O   1 
ATOM 832  C CG1 ? ILE A 1 108 ?  11.945  -5.093   4.249 1.000 93.640 ? 108 ILE A CG1 1 
ATOM 833  C CG2 ? ILE A 1 108 ?  14.236  -4.106   3.861 1.000 93.640 ? 108 ILE A CG2 1 
ATOM 834  C CD1 ? ILE A 1 108 ?  11.197  -4.027   3.460 1.000 93.640 ? 108 ILE A CD1 1 
ATOM 835  N N   ? ILE A 1 109 ?  15.157  -5.126   0.931 1.000 91.400 ? 109 ILE A N   1 
ATOM 836  C CA  ? ILE A 1 109 ?  16.509  -5.198   0.388 1.000 91.400 ? 109 ILE A CA  1 
ATOM 837  C C   ? ILE A 1 109 ?  17.390  -4.143   1.053 1.000 91.400 ? 109 ILE A C   1 
ATOM 838  C CB  ? ILE A 1 109 ?  16.512  -5.010  -1.146 1.000 91.400 ? 109 ILE A CB  1 
ATOM 839  O O   ? ILE A 1 109 ?  16.929  -3.038   1.349 1.000 91.400 ? 109 ILE A O   1 
ATOM 840  C CG1 ? ILE A 1 109 ?  15.625  -6.066  -1.815 1.000 91.400 ? 109 ILE A CG1 1 
ATOM 841  C CG2 ? ILE A 1 109 ?  17.941  -5.069  -1.694 1.000 91.400 ? 109 ILE A CG2 1 
ATOM 842  C CD1 ? ILE A 1 109 ?  15.448  -5.866  -3.314 1.000 91.400 ? 109 ILE A CD1 1 
ATOM 843  N N   ? SER A 1 110 ?  18.617  -4.525   1.201 1.000 90.790 ? 110 SER A N   1 
ATOM 844  C CA  ? SER A 1 110 ?  19.526  -3.568   1.823 1.000 90.790 ? 110 SER A CA  1 
ATOM 845  C C   ? SER A 1 110 ?  19.698  -2.325   0.957 1.000 90.790 ? 110 SER A C   1 
ATOM 846  C CB  ? SER A 1 110 ?  20.889  -4.212   2.082 1.000 90.790 ? 110 SER A CB  1 
ATOM 847  O O   ? SER A 1 110 ?  19.646  -2.406  -0.272 1.000 90.790 ? 110 SER A O   1 
ATOM 848  O OG  ? SER A 1 110 ?  21.576  -4.441   0.864 1.000 90.790 ? 110 SER A OG  1 
ATOM 849  N N   ? ASN A 1 111 ?  19.944  -1.195   1.577 1.000 88.070 ? 111 ASN A N   1 
ATOM 850  C CA  ? ASN A 1 111 ?  20.167   0.058   0.863 1.000 88.070 ? 111 ASN A CA  1 
ATOM 851  C C   ? ASN A 1 111 ?  21.358  -0.042  -0.085 1.000 88.070 ? 111 ASN A C   1 
ATOM 852  C CB  ? ASN A 1 111 ?  20.370   1.209   1.851 1.000 88.070 ? 111 ASN A CB  1 
ATOM 853  O O   ? ASN A 1 111 ?  21.328   0.510  -1.187 1.000 88.070 ? 111 ASN A O   1 
ATOM 854  C CG  ? ASN A 1 111 ?  19.074   1.664   2.491 1.000 88.070 ? 111 ASN A CG  1 
ATOM 855  N ND2 ? ASN A 1 111 ?  19.180   2.513   3.507 1.000 88.070 ? 111 ASN A ND2 1 
ATOM 856  O OD1 ? ASN A 1 111 ?  17.986   1.256   2.077 1.000 88.070 ? 111 ASN A OD1 1 
ATOM 857  N N   ? GLN A 1 112 ?  22.332  -0.713   0.415 1.000 87.630 ? 112 GLN A N   1 
ATOM 858  C CA  ? GLN A 1 112 ?  23.535  -0.890  -0.391 1.000 87.630 ? 112 GLN A CA  1 
ATOM 859  C C   ? GLN A 1 112 ?  23.225  -1.639  -1.684 1.000 87.630 ? 112 GLN A C   1 
ATOM 860  C CB  ? GLN A 1 112 ?  24.609  -1.636   0.404 1.000 87.630 ? 112 GLN A CB  1 
ATOM 861  O O   ? GLN A 1 112 ?  23.642  -1.220  -2.765 1.000 87.630 ? 112 GLN A O   1 
ATOM 862  C CG  ? GLN A 1 112 ?  25.939  -1.759  -0.327 1.000 87.630 ? 112 GLN A CG  1 
ATOM 863  C CD  ? GLN A 1 112 ?  26.558  -0.413  -0.652 1.000 87.630 ? 112 GLN A CD  1 
ATOM 864  N NE2 ? GLN A 1 112 ?  27.030  -0.260  -1.885 1.000 87.630 ? 112 GLN A NE2 1 
ATOM 865  O OE1 ? GLN A 1 112 ?  26.609   0.483   0.196 1.000 87.630 ? 112 GLN A OE1 1 
ATOM 866  N N   ? SER A 1 113 ?  22.571  -2.748  -1.517 1.000 87.230 ? 113 SER A N   1 
ATOM 867  C CA  ? SER A 1 113 ?  22.185  -3.546  -2.676 1.000 87.230 ? 113 SER A CA  1 
ATOM 868  C C   ? SER A 1 113 ?  21.302  -2.746  -3.629 1.000 87.230 ? 113 SER A C   1 
ATOM 869  C CB  ? SER A 1 113 ?  21.454  -4.814  -2.235 1.000 87.230 ? 113 SER A CB  1 
ATOM 870  O O   ? SER A 1 113 ?  21.479  -2.807  -4.847 1.000 87.230 ? 113 SER A O   1 
ATOM 871  O OG  ? SER A 1 113 ?  21.086  -5.599  -3.356 1.000 87.230 ? 113 SER A OG  1 
ATOM 872  N N   ? CYS A 1 114 ?  20.377  -2.011  -3.089 1.000 87.110 ? 114 CYS A N   1 
ATOM 873  C CA  ? CYS A 1 114 ?  19.449  -1.204  -3.873 1.000 87.110 ? 114 CYS A CA  1 
ATOM 874  C C   ? CYS A 1 114 ?  20.179  -0.073  -4.589 1.000 87.110 ? 114 CYS A C   1 
ATOM 875  C CB  ? CYS A 1 114 ?  18.351  -0.628  -2.978 1.000 87.110 ? 114 CYS A CB  1 
ATOM 876  O O   ? CYS A 1 114 ?  19.911   0.201  -5.760 1.000 87.110 ? 114 CYS A O   1 
ATOM 877  S SG  ? CYS A 1 114 ?  16.930   0.013  -3.890 1.000 87.110 ? 114 CYS A SG  1 
ATOM 878  N N   ? ASP A 1 115 ?  21.048   0.555  -3.939 1.000 87.240 ? 115 ASP A N   1 
ATOM 879  C CA  ? ASP A 1 115 ?  21.838   1.650  -4.495 1.000 87.240 ? 115 ASP A CA  1 
ATOM 880  C C   ? ASP A 1 115 ?  22.700   1.169  -5.660 1.000 87.240 ? 115 ASP A C   1 
ATOM 881  C CB  ? ASP A 1 115 ?  22.718   2.280  -3.414 1.000 87.240 ? 115 ASP A CB  1 
ATOM 882  O O   ? ASP A 1 115 ?  22.946   1.917  -6.608 1.000 87.240 ? 115 ASP A O   1 
ATOM 883  C CG  ? ASP A 1 115 ?  23.299   3.621  -3.829 1.000 87.240 ? 115 ASP A CG  1 
ATOM 884  O OD1 ? ASP A 1 115 ?  22.524   4.548  -4.151 1.000 87.240 ? 115 ASP A OD1 1 
ATOM 885  O OD2 ? ASP A 1 115 ?  24.542   3.750  -3.837 1.000 87.240 ? 115 ASP A OD2 1 
ATOM 886  N N   ? ASP A 1 116 ?  23.152  -0.057  -5.566 1.000 86.570 ? 116 ASP A N   1 
ATOM 887  C CA  ? ASP A 1 116 ?  23.904  -0.640  -6.673 1.000 86.570 ? 116 ASP A CA  1 
ATOM 888  C C   ? ASP A 1 116 ?  23.057  -0.700  -7.942 1.000 86.570 ? 116 ASP A C   1 
ATOM 889  C CB  ? ASP A 1 116 ?  24.402  -2.040  -6.307 1.000 86.570 ? 116 ASP A CB  1 
ATOM 890  O O   ? ASP A 1 116 ?  23.565  -0.489  -9.045 1.000 86.570 ? 116 ASP A O   1 
ATOM 891  C CG  ? ASP A 1 116 ?  25.505  -2.023  -5.263 1.000 86.570 ? 116 ASP A CG  1 
ATOM 892  O OD1 ? ASP A 1 116 ?  26.108  -0.953  -5.031 1.000 86.570 ? 116 ASP A OD1 1 
ATOM 893  O OD2 ? ASP A 1 116 ?  25.774  -3.089  -4.669 1.000 86.570 ? 116 ASP A OD2 1 
ATOM 894  N N   ? ASP A 1 117 ?  21.737  -0.901  -7.759 1.000 82.580 ? 117 ASP A N   1 
ATOM 895  C CA  ? ASP A 1 117 ?  20.809  -0.998  -8.881 1.000 82.580 ? 117 ASP A CA  1 
ATOM 896  C C   ? ASP A 1 117 ?  20.344   0.386  -9.331 1.000 82.580 ? 117 ASP A C   1 
ATOM 897  C CB  ? ASP A 1 117 ?  19.603  -1.861  -8.507 1.000 82.580 ? 117 ASP A CB  1 
ATOM 898  O O   ? ASP A 1 117 ?  20.075   0.602 -10.514 1.000 82.580 ? 117 ASP A O   1 
ATOM 899  C CG  ? ASP A 1 117 ?  19.957  -3.327  -8.323 1.000 82.580 ? 117 ASP A CG  1 
ATOM 900  O OD1 ? ASP A 1 117 ?  20.990  -3.777  -8.863 1.000 82.580 ? 117 ASP A OD1 1 
ATOM 901  O OD2 ? ASP A 1 117 ?  19.193  -4.039  -7.635 1.000 82.580 ? 117 ASP A OD2 1 
ATOM 902  N N   ? TYR A 1 118 ?  20.295   1.326  -8.405 1.000 82.990 ? 118 TYR A N   1 
ATOM 903  C CA  ? TYR A 1 118 ?  19.834   2.692  -8.627 1.000 82.990 ? 118 TYR A CA  1 
ATOM 904  C C   ? TYR A 1 118 ?  20.776   3.697  -7.976 1.000 82.990 ? 118 TYR A C   1 
ATOM 905  C CB  ? TYR A 1 118 ?  18.415   2.876  -8.082 1.000 82.990 ? 118 TYR A CB  1 
ATOM 906  O O   ? TYR A 1 118 ?  20.422   4.332  -6.979 1.000 82.990 ? 118 TYR A O   1 
ATOM 907  C CG  ? TYR A 1 118 ?  17.412   1.905  -8.657 1.000 82.990 ? 118 TYR A CG  1 
ATOM 908  C CD1 ? TYR A 1 118 ?  16.771   2.170  -9.865 1.000 82.990 ? 118 TYR A CD1 1 
ATOM 909  C CD2 ? TYR A 1 118 ?  17.104   0.722  -7.995 1.000 82.990 ? 118 TYR A CD2 1 
ATOM 910  C CE1 ? TYR A 1 118 ?  15.845   1.280 -10.399 1.000 82.990 ? 118 TYR A CE1 1 
ATOM 911  C CE2 ? TYR A 1 118 ?  16.180  -0.176  -8.519 1.000 82.990 ? 118 TYR A CE2 1 
ATOM 912  O OH  ? TYR A 1 118 ?  14.641  -0.774 -10.243 1.000 82.990 ? 118 TYR A OH  1 
ATOM 913  C CZ  ? TYR A 1 118 ?  15.557   0.111  -9.720 1.000 82.990 ? 118 TYR A CZ  1 
ATOM 914  N N   ? PRO A 1 119 ?  21.990   3.869  -8.534 1.000 87.400 ? 119 PRO A N   1 
ATOM 915  C CA  ? PRO A 1 119 ?  22.979   4.737  -7.890 1.000 87.400 ? 119 PRO A CA  1 
ATOM 916  C C   ? PRO A 1 119 ?  22.482   6.171  -7.721 1.000 87.400 ? 119 PRO A C   1 
ATOM 917  C CB  ? PRO A 1 119 ?  24.172   4.682  -8.847 1.000 87.400 ? 119 PRO A CB  1 
ATOM 918  O O   ? PRO A 1 119 ?  22.071   6.805  -8.696 1.000 87.400 ? 119 PRO A O   1 
ATOM 919  C CG  ? PRO A 1 119 ?  23.896   3.513  -9.736 1.000 87.400 ? 119 PRO A CG  1 
ATOM 920  C CD  ? PRO A 1 119 ?  22.416   3.256  -9.739 1.000 87.400 ? 119 PRO A CD  1 
ATOM 921  N N   ? GLY A 1 120 ?  22.391   6.697  -6.383 1.000 84.250 ? 120 GLY A N   1 
ATOM 922  C CA  ? GLY A 1 120 ?  22.128   8.100  -6.105 1.000 84.250 ? 120 GLY A CA  1 
ATOM 923  C C   ? GLY A 1 120 ?  20.650   8.441  -6.100 1.000 84.250 ? 120 GLY A C   1 
ATOM 924  O O   ? GLY A 1 120 ?  20.278   9.611  -5.994 1.000 84.250 ? 120 GLY A O   1 
ATOM 925  N N   ? ARG A 1 121 ?  19.830   7.367  -6.180 1.000 83.600 ? 121 ARG A N   1 
ATOM 926  C CA  ? ARG A 1 121 ?  18.395   7.584  -6.326 1.000 83.600 ? 121 ARG A CA  1 
ATOM 927  C C   ? ARG A 1 121 ?  17.659   7.277  -5.026 1.000 83.600 ? 121 ARG A C   1 
ATOM 928  C CB  ? ARG A 1 121 ?  17.833   6.725  -7.461 1.000 83.600 ? 121 ARG A CB  1 
ATOM 929  O O   ? ARG A 1 121 ?  16.488   7.629  -4.871 1.000 83.600 ? 121 ARG A O   1 
ATOM 930  C CG  ? ARG A 1 121 ?  18.384   7.080  -8.833 1.000 83.600 ? 121 ARG A CG  1 
ATOM 931  C CD  ? ARG A 1 121 ?  17.754   8.352  -9.382 1.000 83.600 ? 121 ARG A CD  1 
ATOM 932  N NE  ? ARG A 1 121 ?  17.743   8.362 -10.842 1.000 83.600 ? 121 ARG A NE  1 
ATOM 933  N NH1 ? ARG A 1 121 ?  16.723  10.426 -11.028 1.000 83.600 ? 121 ARG A NH1 1 
ATOM 934  N NH2 ? ARG A 1 121 ?  17.294   9.252 -12.912 1.000 83.600 ? 121 ARG A NH2 1 
ATOM 935  C CZ  ? ARG A 1 121 ?  17.253   9.346 -11.591 1.000 83.600 ? 121 ARG A CZ  1 
ATOM 936  N N   ? LEU A 1 122 ?  18.383   6.613  -4.023 1.000 84.450 ? 122 LEU A N   1 
ATOM 937  C CA  ? LEU A 1 122 ?  17.765   6.266  -2.748 1.000 84.450 ? 122 LEU A CA  1 
ATOM 938  C C   ? LEU A 1 122 ?  18.052   7.332  -1.696 1.000 84.450 ? 122 LEU A C   1 
ATOM 939  C CB  ? LEU A 1 122 ?  18.269   4.904  -2.262 1.000 84.450 ? 122 LEU A CB  1 
ATOM 940  O O   ? LEU A 1 122 ?  19.202   7.739  -1.516 1.000 84.450 ? 122 LEU A O   1 
ATOM 941  C CG  ? LEU A 1 122 ?  17.561   3.675  -2.835 1.000 84.450 ? 122 LEU A CG  1 
ATOM 942  C CD1 ? LEU A 1 122 ?  18.187   3.276  -4.167 1.000 84.450 ? 122 LEU A CD1 1 
ATOM 943  C CD2 ? LEU A 1 122 ?  17.614   2.517  -1.845 1.000 84.450 ? 122 LEU A CD2 1 
ATOM 944  N N   ? THR A 1 123 ?  16.904   7.915  -1.087 1.000 85.000 ? 123 THR A N   1 
ATOM 945  C CA  ? THR A 1 123 ?  17.038   8.829   0.042 1.000 85.000 ? 123 THR A CA  1 
ATOM 946  C C   ? THR A 1 123 ?  16.941   8.073   1.364 1.000 85.000 ? 123 THR A C   1 
ATOM 947  C CB  ? THR A 1 123 ?  15.964   9.931  -0.001 1.000 85.000 ? 123 THR A CB  1 
ATOM 948  O O   ? THR A 1 123 ?  16.624   6.881   1.382 1.000 85.000 ? 123 THR A O   1 
ATOM 949  C CG2 ? THR A 1 123 ?  15.956  10.639  -1.352 1.000 85.000 ? 123 THR A CG2 1 
ATOM 950  O OG1 ? THR A 1 123 ?  14.676   9.345   0.225 1.000 85.000 ? 123 THR A OG1 1 
ATOM 951  N N   ? ASP A 1 124 ?  17.351   8.720   2.486 1.000 83.260 ? 124 ASP A N   1 
ATOM 952  C CA  ? ASP A 1 124 ?  17.358   8.104   3.810 1.000 83.260 ? 124 ASP A CA  1 
ATOM 953  C C   ? ASP A 1 124 ?  15.938   7.800   4.282 1.000 83.260 ? 124 ASP A C   1 
ATOM 954  C CB  ? ASP A 1 124 ?  18.065   9.011   4.820 1.000 83.260 ? 124 ASP A CB  1 
ATOM 955  O O   ? ASP A 1 124 ?  15.745   7.061   5.249 1.000 83.260 ? 124 ASP A O   1 
ATOM 956  C CG  ? ASP A 1 124 ?  19.557   9.134   4.564 1.000 83.260 ? 124 ASP A CG  1 
ATOM 957  O OD1 ? ASP A 1 124 ?  20.123   8.286   3.840 1.000 83.260 ? 124 ASP A OD1 1 
ATOM 958  O OD2 ? ASP A 1 124 ?  20.172  10.084   5.093 1.000 83.260 ? 124 ASP A OD2 1 
ATOM 959  N N   ? THR A 1 125 ?  14.930   8.201   3.547 1.000 83.960 ? 125 THR A N   1 
ATOM 960  C CA  ? THR A 1 125 ?  13.539   8.020   3.946 1.000 83.960 ? 125 THR A CA  1 
ATOM 961  C C   ? THR A 1 125 ?  12.858   6.970   3.073 1.000 83.960 ? 125 THR A C   1 
ATOM 962  C CB  ? THR A 1 125 ?  12.758   9.345   3.863 1.000 83.960 ? 125 THR A CB  1 
ATOM 963  O O   ? THR A 1 125 ?  11.643   6.776   3.159 1.000 83.960 ? 125 THR A O   1 
ATOM 964  C CG2 ? THR A 1 125 ?  13.346  10.390   4.805 1.000 83.960 ? 125 THR A CG2 1 
ATOM 965  O OG1 ? THR A 1 125 ?  12.813   9.843   2.521 1.000 83.960 ? 125 THR A OG1 1 
ATOM 966  N N   ? MET A 1 126 ?  13.674   6.256   2.220 1.000 88.340 ? 126 MET A N   1 
ATOM 967  C CA  ? MET A 1 126 ?  13.136   5.254   1.305 1.000 88.340 ? 126 MET A CA  1 
ATOM 968  C C   ? MET A 1 126 ?  13.542   3.849   1.737 1.000 88.340 ? 126 MET A C   1 
ATOM 969  C CB  ? MET A 1 126 ?  13.610   5.519  -0.125 1.000 88.340 ? 126 MET A CB  1 
ATOM 970  O O   ? MET A 1 126 ?  14.616   3.657   2.309 1.000 88.340 ? 126 MET A O   1 
ATOM 971  C CG  ? MET A 1 126 ?  13.002   6.764  -0.751 1.000 88.340 ? 126 MET A CG  1 
ATOM 972  S SD  ? MET A 1 126 ?  13.689   7.121  -2.415 1.000 88.340 ? 126 MET A SD  1 
ATOM 973  C CE  ? MET A 1 126 ?  12.586   8.464  -2.935 1.000 88.340 ? 126 MET A CE  1 
ATOM 974  N N   ? VAL A 1 127 ?  12.619   2.972   1.564 1.000 90.340 ? 127 VAL A N   1 
ATOM 975  C CA  ? VAL A 1 127 ?  12.879   1.548   1.749 1.000 90.340 ? 127 VAL A CA  1 
ATOM 976  C C   ? VAL A 1 127 ?  12.813   0.831   0.403 1.000 90.340 ? 127 VAL A C   1 
ATOM 977  C CB  ? VAL A 1 127 ?  11.877   0.914   2.741 1.000 90.340 ? 127 VAL A CB  1 
ATOM 978  O O   ? VAL A 1 127 ?  12.009   1.190  -0.460 1.000 90.340 ? 127 VAL A O   1 
ATOM 979  C CG1 ? VAL A 1 127 ?  10.452   0.998   2.197 1.000 90.340 ? 127 VAL A CG1 1 
ATOM 980  C CG2 ? VAL A 1 127 ?  12.259  -0.538   3.028 1.000 90.340 ? 127 VAL A CG2 1 
ATOM 981  N N   ? CYS A 1 128 ?  13.684  -0.106   0.242 1.000 89.770 ? 128 CYS A N   1 
ATOM 982  C CA  ? CYS A 1 128 ?  13.738  -0.891  -0.986 1.000 89.770 ? 128 CYS A CA  1 
ATOM 983  C C   ? CYS A 1 128 ?  13.276  -2.323  -0.739 1.000 89.770 ? 128 CYS A C   1 
ATOM 984  C CB  ? CYS A 1 128 ?  15.155  -0.894  -1.559 1.000 89.770 ? 128 CYS A CB  1 
ATOM 985  O O   ? CYS A 1 128 ?  13.683  -2.950   0.241 1.000 89.770 ? 128 CYS A O   1 
ATOM 986  S SG  ? CYS A 1 128 ?  15.242  -1.428  -3.282 1.000 89.770 ? 128 CYS A SG  1 
ATOM 987  N N   ? ALA A 1 129 ?  12.435  -2.795  -1.636 1.000 90.520 ? 129 ALA A N   1 
ATOM 988  C CA  ? ALA A 1 129 ?  11.895  -4.148  -1.534 1.000 90.520 ? 129 ALA A CA  1 
ATOM 989  C C   ? ALA A 1 129 ?  11.875  -4.835  -2.896 1.000 90.520 ? 129 ALA A C   1 
ATOM 990  C CB  ? ALA A 1 129 ?  10.491  -4.118  -0.936 1.000 90.520 ? 129 ALA A CB  1 
ATOM 991  O O   ? ALA A 1 129 ?  11.721  -4.177  -3.928 1.000 90.520 ? 129 ALA A O   1 
ATOM 992  N N   ? GLY A 1 130 ?  12.130  -6.038  -2.855 1.000 86.810 ? 130 GLY A N   1 
ATOM 993  C CA  ? GLY A 1 130 ?  12.149  -6.802  -4.092 1.000 86.810 ? 130 GLY A CA  1 
ATOM 994  C C   ? GLY A 1 130 ?  12.313  -8.293  -3.871 1.000 86.810 ? 130 GLY A C   1 
ATOM 995  O O   ? GLY A 1 130 ?  12.324  -8.759  -2.729 1.000 86.810 ? 130 GLY A O   1 
ATOM 996  N N   ? VAL A 1 131 ?  12.280  -9.099  -4.906 1.000 80.700 ? 131 VAL A N   1 
ATOM 997  C CA  ? VAL A 1 131 ?  12.513 -10.539  -4.878 1.000 80.700 ? 131 VAL A CA  1 
ATOM 998  C C   ? VAL A 1 131 ?  13.949 -10.839  -5.302 1.000 80.700 ? 131 VAL A C   1 
ATOM 999  C CB  ? VAL A 1 131 ?  11.519 -11.293  -5.790 1.000 80.700 ? 131 VAL A CB  1 
ATOM 1000 O O   ? VAL A 1 131 ?  14.457 -10.248  -6.258 1.000 80.700 ? 131 VAL A O   1 
ATOM 1001 C CG1 ? VAL A 1 131 ?  11.772 -12.798  -5.736 1.000 80.700 ? 131 VAL A CG1 1 
ATOM 1002 C CG2 ? VAL A 1 131 ?  10.080 -10.975  -5.388 1.000 80.700 ? 131 VAL A CG2 1 
ATOM 1003 N N   ? GLU A 1 132 ?  14.660 -11.627  -4.436 1.000 67.240 ? 132 GLU A N   1 
ATOM 1004 C CA  ? GLU A 1 132 ?  16.010 -12.062  -4.782 1.000 67.240 ? 132 GLU A CA  1 
ATOM 1005 C C   ? GLU A 1 132 ?  16.054 -12.661  -6.185 1.000 67.240 ? 132 GLU A C   1 
ATOM 1006 C CB  ? GLU A 1 132 ?  16.526 -13.077  -3.759 1.000 67.240 ? 132 GLU A CB  1 
ATOM 1007 O O   ? GLU A 1 132 ?  15.252 -13.537  -6.516 1.000 67.240 ? 132 GLU A O   1 
ATOM 1008 C CG  ? GLU A 1 132 ?  18.040 -13.083  -3.609 1.000 67.240 ? 132 GLU A CG  1 
ATOM 1009 C CD  ? GLU A 1 132 ?  18.534 -14.042  -2.538 1.000 67.240 ? 132 GLU A CD  1 
ATOM 1010 O OE1 ? GLU A 1 132 ?  19.764 -14.135  -2.326 1.000 67.240 ? 132 GLU A OE1 1 
ATOM 1011 O OE2 ? GLU A 1 132 ?  17.683 -14.707  -1.906 1.000 67.240 ? 132 GLU A OE2 1 
ATOM 1012 N N   ? GLY A 1 133 ?  16.877 -12.132  -7.204 1.000 59.390 ? 133 GLY A N   1 
ATOM 1013 C CA  ? GLY A 1 133 ?  16.946 -12.676  -8.551 1.000 59.390 ? 133 GLY A CA  1 
ATOM 1014 C C   ? GLY A 1 133 ?  16.053 -11.945  -9.536 1.000 59.390 ? 133 GLY A C   1 
ATOM 1015 O O   ? GLY A 1 133 ?  16.056 -12.252 -10.730 1.000 59.390 ? 133 GLY A O   1 
ATOM 1016 N N   ? GLY A 1 134 ?  15.305 -10.936  -9.068 1.000 64.460 ? 134 GLY A N   1 
ATOM 1017 C CA  ? GLY A 1 134 ?  14.546 -10.047  -9.933 1.000 64.460 ? 134 GLY A CA  1 
ATOM 1018 C C   ? GLY A 1 134 ?  13.223 -10.637 -10.383 1.000 64.460 ? 134 GLY A C   1 
ATOM 1019 O O   ? GLY A 1 134 ?  12.806 -11.687  -9.889 1.000 64.460 ? 134 GLY A O   1 
ATOM 1020 N N   ? GLY A 1 135 ?  12.273  -9.808 -10.880 1.000 59.490 ? 135 GLY A N   1 
ATOM 1021 C CA  ? GLY A 1 135 ?  11.083 -10.387 -11.482 1.000 59.490 ? 135 GLY A CA  1 
ATOM 1022 C C   ? GLY A 1 135 ?   9.795  -9.909 -10.838 1.000 59.490 ? 135 GLY A C   1 
ATOM 1023 O O   ? GLY A 1 135 ?   8.705 -10.170 -11.351 1.000 59.490 ? 135 GLY A O   1 
ATOM 1024 N N   ? THR A 1 136 ?   9.924  -9.169  -9.726 1.000 58.640 ? 136 THR A N   1 
ATOM 1025 C CA  ? THR A 1 136 ?   8.748  -8.577  -9.097 1.000 58.640 ? 136 THR A CA  1 
ATOM 1026 C C   ? THR A 1 136 ?   8.986  -7.102  -8.786 1.000 58.640 ? 136 THR A C   1 
ATOM 1027 C CB  ? THR A 1 136 ?   8.371  -9.322  -7.804 1.000 58.640 ? 136 THR A CB  1 
ATOM 1028 O O   ? THR A 1 136 ?   9.961  -6.752  -8.117 1.000 58.640 ? 136 THR A O   1 
ATOM 1029 C CG2 ? THR A 1 136 ?   7.067  -8.787  -7.221 1.000 58.640 ? 136 THR A CG2 1 
ATOM 1030 O OG1 ? THR A 1 136 ?   8.216 -10.718  -8.091 1.000 58.640 ? 136 THR A OG1 1 
ATOM 1031 N N   ? ASP A 1 137 ?   8.216  -6.201  -9.468 1.000 63.560 ? 137 ASP A N   1 
ATOM 1032 C CA  ? ASP A 1 137 ?   8.319  -4.751  -9.333 1.000 63.560 ? 137 ASP A CA  1 
ATOM 1033 C C   ? ASP A 1 137 ?   6.938  -4.099  -9.336 1.000 63.560 ? 137 ASP A C   1 
ATOM 1034 C CB  ? ASP A 1 137 ?   9.178  -4.168 -10.457 1.000 63.560 ? 137 ASP A CB  1 
ATOM 1035 O O   ? ASP A 1 137 ?   5.956  -4.716  -9.754 1.000 63.560 ? 137 ASP A O   1 
ATOM 1036 C CG  ? ASP A 1 137 ?   9.773  -2.815 -10.108 1.000 63.560 ? 137 ASP A CG  1 
ATOM 1037 O OD1 ? ASP A 1 137 ?   9.516  -2.305  -8.996 1.000 63.560 ? 137 ASP A OD1 1 
ATOM 1038 O OD2 ? ASP A 1 137 ?  10.503  -2.254 -10.952 1.000 63.560 ? 137 ASP A OD2 1 
ATOM 1039 N N   ? SER A 1 138 ?   6.835  -2.927  -8.637 1.000 62.030 ? 138 SER A N   1 
ATOM 1040 C CA  ? SER A 1 138 ?   5.629  -2.118  -8.779 1.000 62.030 ? 138 SER A CA  1 
ATOM 1041 C C   ? SER A 1 138 ?   5.613  -1.377 -10.111 1.000 62.030 ? 138 SER A C   1 
ATOM 1042 C CB  ? SER A 1 138 ?   5.516  -1.117  -7.628 1.000 62.030 ? 138 SER A CB  1 
ATOM 1043 O O   ? SER A 1 138 ?   6.669  -1.070 -10.669 1.000 62.030 ? 138 SER A O   1 
ATOM 1044 O OG  ? SER A 1 138 ?   6.664  -0.288  -7.568 1.000 62.030 ? 138 SER A OG  1 
ATOM 1045 N N   ? CYS A 1 139 ?   4.461  -1.428 -10.772 1.000 69.870 ? 139 CYS A N   1 
ATOM 1046 C CA  ? CYS A 1 139 ?   4.282  -0.784 -12.068 1.000 69.870 ? 139 CYS A CA  1 
ATOM 1047 C C   ? CYS A 1 139 ?   3.336   0.406 -11.961 1.000 69.870 ? 139 CYS A C   1 
ATOM 1048 C CB  ? CYS A 1 139 ?   3.746  -1.783 -13.094 1.000 69.870 ? 139 CYS A CB  1 
ATOM 1049 O O   ? CYS A 1 139 ?   2.846   0.719 -10.875 1.000 69.870 ? 139 CYS A O   1 
ATOM 1050 S SG  ? CYS A 1 139 ?   4.973  -2.989 -13.644 1.000 69.870 ? 139 CYS A SG  1 
ATOM 1051 N N   ? ALA A 1 140 ?   3.143   1.081 -13.145 1.000 73.310 ? 140 ALA A N   1 
ATOM 1052 C CA  ? ALA A 1 140 ?   2.244   2.231 -13.198 1.000 73.310 ? 140 ALA A CA  1 
ATOM 1053 C C   ? ALA A 1 140 ?   0.886   1.894 -12.590 1.000 73.310 ? 140 ALA A C   1 
ATOM 1054 C CB  ? ALA A 1 140 ?   2.075   2.708 -14.639 1.000 73.310 ? 140 ALA A CB  1 
ATOM 1055 O O   ? ALA A 1 140 ?   0.329   0.826 -12.853 1.000 73.310 ? 140 ALA A O   1 
ATOM 1056 N N   ? GLY A 1 141 ?   0.497   2.876 -11.646 1.000 74.850 ? 141 GLY A N   1 
ATOM 1057 C CA  ? GLY A 1 141 ?  -0.838   2.665 -11.109 1.000 74.850 ? 141 GLY A CA  1 
ATOM 1058 C C   ? GLY A 1 141 ?  -0.831   2.108  -9.697 1.000 74.850 ? 141 GLY A C   1 
ATOM 1059 O O   ? GLY A 1 141 ?  -1.851   2.145  -9.005 1.000 74.850 ? 141 GLY A O   1 
ATOM 1060 N N   ? ASP A 1 142 ?   0.342   1.697  -9.189 1.000 85.760 ? 142 ASP A N   1 
ATOM 1061 C CA  ? ASP A 1 142 ?   0.432   1.159  -7.835 1.000 85.760 ? 142 ASP A CA  1 
ATOM 1062 C C   ? ASP A 1 142 ?   0.834   2.245  -6.839 1.000 85.760 ? 142 ASP A C   1 
ATOM 1063 C CB  ? ASP A 1 142 ?   1.431   0.002  -7.783 1.000 85.760 ? 142 ASP A CB  1 
ATOM 1064 O O   ? ASP A 1 142 ?   0.978   1.976  -5.644 1.000 85.760 ? 142 ASP A O   1 
ATOM 1065 C CG  ? ASP A 1 142 ?   0.877  -1.286  -8.366 1.000 85.760 ? 142 ASP A CG  1 
ATOM 1066 O OD1 ? ASP A 1 142 ?  -0.346  -1.523  -8.269 1.000 85.760 ? 142 ASP A OD1 1 
ATOM 1067 O OD2 ? ASP A 1 142 ?   1.672  -2.073  -8.926 1.000 85.760 ? 142 ASP A OD2 1 
ATOM 1068 N N   ? SER A 1 143 ?   1.068   3.408  -7.467 1.000 90.140 ? 143 SER A N   1 
ATOM 1069 C CA  ? SER A 1 143 ?   1.400   4.506  -6.564 1.000 90.140 ? 143 SER A CA  1 
ATOM 1070 C C   ? SER A 1 143 ?   0.395   4.604  -5.421 1.000 90.140 ? 143 SER A C   1 
ATOM 1071 C CB  ? SER A 1 143 ?   1.448   5.831  -7.326 1.000 90.140 ? 143 SER A CB  1 
ATOM 1072 O O   ? SER A 1 143 ?  -0.814   4.501  -5.639 1.000 90.140 ? 143 SER A O   1 
ATOM 1073 O OG  ? SER A 1 143 ?   2.543   5.855  -8.225 1.000 90.140 ? 143 SER A OG  1 
ATOM 1074 N N   ? GLY A 1 144 ?   1.040   4.731  -4.210 1.000 91.950 ? 144 GLY A N   1 
ATOM 1075 C CA  ? GLY A 1 144 ?   0.149   4.887  -3.072 1.000 91.950 ? 144 GLY A CA  1 
ATOM 1076 C C   ? GLY A 1 144 ?  -0.212   3.570  -2.411 1.000 91.950 ? 144 GLY A C   1 
ATOM 1077 O O   ? GLY A 1 144 ?  -0.780   3.553  -1.317 1.000 91.950 ? 144 GLY A O   1 
ATOM 1078 N N   ? GLY A 1 145 ?   0.124   2.508  -3.076 1.000 92.920 ? 145 GLY A N   1 
ATOM 1079 C CA  ? GLY A 1 145 ?  -0.094   1.178  -2.529 1.000 92.920 ? 145 GLY A CA  1 
ATOM 1080 C C   ? GLY A 1 145 ?   0.814   0.860  -1.356 1.000 92.920 ? 145 GLY A C   1 
ATOM 1081 O O   ? GLY A 1 145 ?   1.952   1.329  -1.300 1.000 92.920 ? 145 GLY A O   1 
ATOM 1082 N N   ? PRO A 1 146 ?   0.384  -0.090  -0.470 1.000 95.170 ? 146 PRO A N   1 
ATOM 1083 C CA  ? PRO A 1 146 ?   1.110  -0.356   0.774 1.000 95.170 ? 146 PRO A CA  1 
ATOM 1084 C C   ? PRO A 1 146 ?   2.145  -1.470   0.627 1.000 95.170 ? 146 PRO A C   1 
ATOM 1085 C CB  ? PRO A 1 146 ?   0.003  -0.765   1.749 1.000 95.170 ? 146 PRO A CB  1 
ATOM 1086 O O   ? PRO A 1 146 ?   1.928  -2.423  -0.126 1.000 95.170 ? 146 PRO A O   1 
ATOM 1087 C CG  ? PRO A 1 146 ?  -1.032  -1.425   0.896 1.000 95.170 ? 146 PRO A CG  1 
ATOM 1088 C CD  ? PRO A 1 146 ?  -1.093  -0.708  -0.422 1.000 95.170 ? 146 PRO A CD  1 
ATOM 1089 N N   ? LEU A 1 147 ?   3.304  -1.329   1.269 1.000 95.100 ? 147 LEU A N   1 
ATOM 1090 C CA  ? LEU A 1 147 ?   4.246  -2.389   1.614 1.000 95.100 ? 147 LEU A CA  1 
ATOM 1091 C C   ? LEU A 1 147 ?   4.072  -2.820   3.066 1.000 95.100 ? 147 LEU A C   1 
ATOM 1092 C CB  ? LEU A 1 147 ?   5.685  -1.925   1.376 1.000 95.100 ? 147 LEU A CB  1 
ATOM 1093 O O   ? LEU A 1 147 ?   4.385  -2.060   3.985 1.000 95.100 ? 147 LEU A O   1 
ATOM 1094 C CG  ? LEU A 1 147 ?   6.779  -2.975   1.578 1.000 95.100 ? 147 LEU A CG  1 
ATOM 1095 C CD1 ? LEU A 1 147 ?   6.783  -3.965   0.418 1.000 95.100 ? 147 LEU A CD1 1 
ATOM 1096 C CD2 ? LEU A 1 147 ?   8.142  -2.307   1.723 1.000 95.100 ? 147 LEU A CD2 1 
ATOM 1097 N N   ? VAL A 1 148 ?   3.626  -4.107   3.272 1.000 96.260 ? 148 VAL A N   1 
ATOM 1098 C CA  ? VAL A 1 148 ?   3.259  -4.565   4.608 1.000 96.260 ? 148 VAL A CA  1 
ATOM 1099 C C   ? VAL A 1 148 ?   4.077  -5.802   4.972 1.000 96.260 ? 148 VAL A C   1 
ATOM 1100 C CB  ? VAL A 1 148 ?   1.749  -4.877   4.706 1.000 96.260 ? 148 VAL A CB  1 
ATOM 1101 O O   ? VAL A 1 148 ?   4.114  -6.775   4.215 1.000 96.260 ? 148 VAL A O   1 
ATOM 1102 C CG1 ? VAL A 1 148 ?   1.400  -5.426   6.088 1.000 96.260 ? 148 VAL A CG1 1 
ATOM 1103 C CG2 ? VAL A 1 148 ?   0.926  -3.626   4.402 1.000 96.260 ? 148 VAL A CG2 1 
ATOM 1104 N N   ? CYS A 1 149 ?   4.732  -5.721   6.147 1.000 95.650 ? 149 CYS A N   1 
ATOM 1105 C CA  ? CYS A 1 149 ?   5.508  -6.829   6.690 1.000 95.650 ? 149 CYS A CA  1 
ATOM 1106 C C   ? CYS A 1 149 ?   4.904  -7.330   7.996 1.000 95.650 ? 149 CYS A C   1 
ATOM 1107 C CB  ? CYS A 1 149 ?   6.959  -6.407   6.917 1.000 95.650 ? 149 CYS A CB  1 
ATOM 1108 O O   ? CYS A 1 149 ?   4.843  -6.591   8.980 1.000 95.650 ? 149 CYS A O   1 
ATOM 1109 S SG  ? CYS A 1 149 ?   7.755  -5.718   5.450 1.000 95.650 ? 149 CYS A SG  1 
ATOM 1110 N N   ? GLY A 1 150 ?   4.444  -8.629   8.007 1.000 92.910 ? 150 GLY A N   1 
ATOM 1111 C CA  ? GLY A 1 150 ?   3.874  -9.172   9.230 1.000 92.910 ? 150 GLY A CA  1 
ATOM 1112 C C   ? GLY A 1 150 ?   2.716  -8.351   9.764 1.000 92.910 ? 150 GLY A C   1 
ATOM 1113 O O   ? GLY A 1 150 ?   2.582  -8.172  10.977 1.000 92.910 ? 150 GLY A O   1 
ATOM 1114 N N   ? GLY A 1 151 ?   1.989  -7.629   8.890 1.000 93.310 ? 151 GLY A N   1 
ATOM 1115 C CA  ? GLY A 1 151 ?   0.806  -6.864   9.249 1.000 93.310 ? 151 GLY A CA  1 
ATOM 1116 C C   ? GLY A 1 151 ?   1.112  -5.420   9.600 1.000 93.310 ? 151 GLY A C   1 
ATOM 1117 O O   ? GLY A 1 151 ?   0.246  -4.700  10.101 1.000 93.310 ? 151 GLY A O   1 
ATOM 1118 N N   ? ILE A 1 152 ?   2.330  -5.001   9.416 1.000 96.280 ? 152 ILE A N   1 
ATOM 1119 C CA  ? ILE A 1 152 ?   2.780  -3.660   9.771 1.000 96.280 ? 152 ILE A CA  1 
ATOM 1120 C C   ? ILE A 1 152 ?   3.175  -2.897   8.509 1.000 96.280 ? 152 ILE A C   1 
ATOM 1121 C CB  ? ILE A 1 152 ?   3.965  -3.705  10.762 1.000 96.280 ? 152 ILE A CB  1 
ATOM 1122 O O   ? ILE A 1 152 ?   3.920  -3.412   7.671 1.000 96.280 ? 152 ILE A O   1 
ATOM 1123 C CG1 ? ILE A 1 152 ?   3.556  -4.429  12.050 1.000 96.280 ? 152 ILE A CG1 1 
ATOM 1124 C CG2 ? ILE A 1 152 ?   4.470  -2.291  11.065 1.000 96.280 ? 152 ILE A CG2 1 
ATOM 1125 C CD1 ? ILE A 1 152 ?   4.721  -4.751  12.976 1.000 96.280 ? 152 ILE A CD1 1 
ATOM 1126 N N   ? LEU A 1 153 ?   2.734  -1.684   8.450 1.000 96.270 ? 153 LEU A N   1 
ATOM 1127 C CA  ? LEU A 1 153 ?   3.075  -0.829   7.318 1.000 96.270 ? 153 LEU A CA  1 
ATOM 1128 C C   ? LEU A 1 153 ?   4.551  -0.447   7.350 1.000 96.270 ? 153 LEU A C   1 
ATOM 1129 C CB  ? LEU A 1 153 ?   2.209   0.433   7.319 1.000 96.270 ? 153 LEU A CB  1 
ATOM 1130 O O   ? LEU A 1 153 ?   5.036   0.089   8.349 1.000 96.270 ? 153 LEU A O   1 
ATOM 1131 C CG  ? LEU A 1 153 ?   2.444   1.418   6.172 1.000 96.270 ? 153 LEU A CG  1 
ATOM 1132 C CD1 ? LEU A 1 153 ?   2.047   0.787   4.842 1.000 96.270 ? 153 LEU A CD1 1 
ATOM 1133 C CD2 ? LEU A 1 153 ?   1.670   2.710   6.409 1.000 96.270 ? 153 LEU A CD2 1 
ATOM 1134 N N   ? GLN A 1 154 ?   5.250  -0.625   6.204 1.000 95.240 ? 154 GLN A N   1 
ATOM 1135 C CA  ? GLN A 1 154 ?   6.678  -0.327   6.181 1.000 95.240 ? 154 GLN A CA  1 
ATOM 1136 C C   ? GLN A 1 154 ?   7.008   0.703   5.105 1.000 95.240 ? 154 GLN A C   1 
ATOM 1137 C CB  ? GLN A 1 154 ?   7.489  -1.604   5.952 1.000 95.240 ? 154 GLN A CB  1 
ATOM 1138 O O   ? GLN A 1 154 ?   8.043   1.369   5.173 1.000 95.240 ? 154 GLN A O   1 
ATOM 1139 C CG  ? GLN A 1 154 ?   7.375  -2.616   7.084 1.000 95.240 ? 154 GLN A CG  1 
ATOM 1140 C CD  ? GLN A 1 154 ?   8.044  -2.146   8.362 1.000 95.240 ? 154 GLN A CD  1 
ATOM 1141 N NE2 ? GLN A 1 154 ?   7.632  -2.713   9.490 1.000 95.240 ? 154 GLN A NE2 1 
ATOM 1142 O OE1 ? GLN A 1 154 ?   8.926  -1.282   8.335 1.000 95.240 ? 154 GLN A OE1 1 
ATOM 1143 N N   ? GLY A 1 155 ?   6.094   0.904   4.183 1.000 93.190 ? 155 GLY A N   1 
ATOM 1144 C CA  ? GLY A 1 155 ?   6.331   1.857   3.110 1.000 93.190 ? 155 GLY A CA  1 
ATOM 1145 C C   ? GLY A 1 155 ?   5.130   2.044   2.203 1.000 93.190 ? 155 GLY A C   1 
ATOM 1146 O O   ? GLY A 1 155 ?   4.184   1.254   2.245 1.000 93.190 ? 155 GLY A O   1 
ATOM 1147 N N   ? ILE A 1 156 ?   5.223   3.129   1.422 1.000 93.070 ? 156 ILE A N   1 
ATOM 1148 C CA  ? ILE A 1 156 ?   4.239   3.436   0.389 1.000 93.070 ? 156 ILE A CA  1 
ATOM 1149 C C   ? ILE A 1 156 ?   4.916   3.454  -0.979 1.000 93.070 ? 156 ILE A C   1 
ATOM 1150 C CB  ? ILE A 1 156 ?   3.540   4.787   0.659 1.000 93.070 ? 156 ILE A CB  1 
ATOM 1151 O O   ? ILE A 1 156 ?   5.979   4.058  -1.145 1.000 93.070 ? 156 ILE A O   1 
ATOM 1152 C CG1 ? ILE A 1 156 ?   2.848   4.767   2.027 1.000 93.070 ? 156 ILE A CG1 1 
ATOM 1153 C CG2 ? ILE A 1 156 ?   2.541   5.110  -0.455 1.000 93.070 ? 156 ILE A CG2 1 
ATOM 1154 C CD1 ? ILE A 1 156 ?   1.690   3.782   2.120 1.000 93.070 ? 156 ILE A CD1 1 
ATOM 1155 N N   ? VAL A 1 157 ?   4.199   2.673  -1.859 1.000 90.550 ? 157 VAL A N   1 
ATOM 1156 C CA  ? VAL A 1 157 ?   4.747   2.626  -3.210 1.000 90.550 ? 157 VAL A CA  1 
ATOM 1157 C C   ? VAL A 1 157 ?   4.710   4.020  -3.833 1.000 90.550 ? 157 VAL A C   1 
ATOM 1158 C CB  ? VAL A 1 157 ?   3.977   1.624  -4.100 1.000 90.550 ? 157 VAL A CB  1 
ATOM 1159 O O   ? VAL A 1 157 ?   3.683   4.701  -3.784 1.000 90.550 ? 157 VAL A O   1 
ATOM 1160 C CG1 ? VAL A 1 157 ?   4.514   1.648  -5.530 1.000 90.550 ? 157 VAL A CG1 1 
ATOM 1161 C CG2 ? VAL A 1 157 ?   4.067   0.215  -3.516 1.000 90.550 ? 157 VAL A CG2 1 
ATOM 1162 N N   ? SER A 1 158 ?   5.945   4.527  -4.150 1.000 80.080 ? 158 SER A N   1 
ATOM 1163 C CA  ? SER A 1 158 ?   6.086   5.807  -4.837 1.000 80.080 ? 158 SER A CA  1 
ATOM 1164 C C   ? SER A 1 158 ?   6.137   5.620  -6.349 1.000 80.080 ? 158 SER A C   1 
ATOM 1165 C CB  ? SER A 1 158 ?   7.344   6.535  -4.362 1.000 80.080 ? 158 SER A CB  1 
ATOM 1166 O O   ? SER A 1 158 ?   6.586   4.581  -6.837 1.000 80.080 ? 158 SER A O   1 
ATOM 1167 O OG  ? SER A 1 158 ?   7.546   7.726  -5.103 1.000 80.080 ? 158 SER A OG  1 
# 
loop_
_struct_sheet_range.sheet_id 
_struct_sheet_range.id 
_struct_sheet_range.beg_label_comp_id 
_struct_sheet_range.beg_label_asym_id 
_struct_sheet_range.beg_label_seq_id 
_struct_sheet_range.pdbx_beg_PDB_ins_code 
_struct_sheet_range.end_label_comp_id 
_struct_sheet_range.end_label_asym_id 
_struct_sheet_range.end_label_seq_id 
_struct_sheet_range.pdbx_end_PDB_ins_code 
_struct_sheet_range.beg_auth_comp_id 
_struct_sheet_range.beg_auth_asym_id 
_struct_sheet_range.beg_auth_seq_id 
_struct_sheet_range.end_auth_comp_id 
_struct_sheet_range.end_auth_asym_id 
_struct_sheet_range.end_auth_seq_id 
A A GLU A   6 ? GLU A   7 ? GLU A 6   GLU A 7   
A B VAL A  70 ? VAL A  70 ? VAL A 70  VAL A 70  
A C ALA A  81 ? GLY A  86 ? ALA A 81  GLY A 86  
A D HIS A 102 ? ILE A 109 ? HIS A 102 ILE A 109 
A E CYS A 128 ? GLY A 130 ? CYS A 128 GLY A 130 
A F PRO A 146 ? CYS A 149 ? PRO A 146 CYS A 149 
A G ILE A 152 ? ILE A 156 ? ILE A 152 ILE A 156 
B H GLN A  16 ? GLU A  21 ? GLN A 16  GLU A 21  
B I LEU A  24 ? LEU A  31 ? LEU A 24  LEU A 31  
B J TRP A  36 ? ALA A  40 ? TRP A 36  ALA A 40  
B K LEU A  51 ? ARG A  55 ? LEU A 51  ARG A 55  
C L ASN A  63 ? ASN A  63 ? ASN A 63  ASN A 63  
C M VAL A  66 ? VAL A  66 ? VAL A 66  VAL A 66  
# 
loop_
_struct_conf.id 
_struct_conf.conf_type_id 
_struct_conf.beg_label_comp_id 
_struct_conf.beg_label_asym_id 
_struct_conf.beg_label_seq_id 
_struct_conf.pdbx_beg_PDB_ins_code 
_struct_conf.end_label_comp_id 
_struct_conf.end_label_asym_id 
_struct_conf.end_label_seq_id 
_struct_conf.pdbx_end_PDB_ins_code 
_struct_conf.beg_auth_comp_id 
_struct_conf.beg_auth_asym_id 
_struct_conf.beg_auth_seq_id 
_struct_conf.end_auth_comp_id 
_struct_conf.end_auth_asym_id 
_struct_conf.end_auth_seq_id 
TURN_TY1_P1   TURN_TY1_P   LEU A   3 ? GLY A   4 ? LEU A 3   GLY A 4   
STRN1         STRN         GLU A   6 ? GLU A   7 ? GLU A 6   GLU A 7   
HELX_LH_PP_P1 HELX_LH_PP_P CYS A   8 ? LYS A   9 ? CYS A 8   LYS A 9   
TURN_TY1_P2   TURN_TY1_P   PRO A  10 ? HIS A  11 ? PRO A 10  HIS A 11  
BEND1         BEND         SER A  12 ? SER A  12 ? SER A 12  SER A 12  
TURN_TY1_P3   TURN_TY1_P   PRO A  14 ? TRP A  15 ? PRO A 14  TRP A 15  
STRN2         STRN         GLN A  16 ? GLU A  21 ? GLN A 16  GLU A 21  
TURN_TY1_P4   TURN_TY1_P   ARG A  22 ? GLY A  23 ? ARG A 22  GLY A 23  
STRN3         STRN         LEU A  24 ? LEU A  31 ? LEU A 24  LEU A 31  
BEND2         BEND         SER A  33 ? TYR A  35 ? SER A 33  TYR A 35  
STRN4         STRN         TRP A  36 ? ALA A  40 ? TRP A 36  ALA A 40  
HELX_RH_3T_P1 HELX_RH_3T_P ALA A  41 ? CYS A  43 ? ALA A 41  CYS A 43  
TURN_TY1_P5   TURN_TY1_P   GLN A  44 ? GLN A  44 ? GLN A 44  GLN A 44  
BEND3         BEND         THR A  45 ? THR A  45 ? THR A 45  THR A 45  
BEND4         BEND         LEU A  48 ? LEU A  48 ? LEU A 48  LEU A 48  
BEND5         BEND         ASP A  50 ? ASP A  50 ? ASP A 50  ASP A 50  
STRN5         STRN         LEU A  51 ? ARG A  55 ? LEU A 51  ARG A 55  
BEND6         BEND         ALA A  57 ? ARG A  58 ? ALA A 57  ARG A 58  
STRN6         STRN         ASN A  63 ? ASN A  63 ? ASN A 63  ASN A 63  
TURN_TY1_P6   TURN_TY1_P   PRO A  64 ? GLN A  65 ? PRO A 64  GLN A 65  
STRN7         STRN         VAL A  66 ? VAL A  66 ? VAL A 66  VAL A 66  
HELX_LH_PP_P2 HELX_LH_PP_P ARG A  68 ? VAL A  69 ? ARG A 68  VAL A 69  
STRN8         STRN         VAL A  70 ? VAL A  70 ? VAL A 70  VAL A 70  
HELX_LH_PP_P3 HELX_LH_PP_P LEU A  71 ? PRO A  72 ? LEU A 71  PRO A 72  
BEND7         BEND         ARG A  73 ? ARG A  74 ? ARG A 73  ARG A 74  
TURN_TY1_P7   TURN_TY1_P   PRO A  78 ? GLY A  79 ? PRO A 78  GLY A 79  
STRN9         STRN         ALA A  81 ? GLY A  86 ? ALA A 81  GLY A 86  
BEND8         BEND         TRP A  87 ? GLY A  88 ? TRP A 87  GLY A 88  
BEND9         BEND         VAL A  90 ? SER A  91 ? VAL A 90  SER A 91  
TURN_TY1_P8   TURN_TY1_P   SER A  92 ? ASP A  93 ? SER A 92  ASP A 93  
BEND10        BEND         SER A  96 ? SER A  96 ? SER A 96  SER A 96  
BEND11        BEND         ASP A  99 ? ALA A 100 ? ASP A 99  ALA A 100 
STRN10        STRN         HIS A 102 ? ILE A 109 ? HIS A 102 ILE A 109 
HELX_RH_AL_P1 HELX_RH_AL_P ASN A 111 ? ASP A 117 ? ASN A 111 ASP A 117 
BEND12        BEND         TYR A 118 ? TYR A 118 ? TYR A 118 TYR A 118 
TURN_TY1_P9   TURN_TY1_P   PRO A 119 ? GLY A 120 ? PRO A 119 GLY A 120 
TURN_TY1_P10  TURN_TY1_P   ASP A 124 ? THR A 125 ? ASP A 124 THR A 125 
STRN11        STRN         CYS A 128 ? GLY A 130 ? CYS A 128 GLY A 130 
TURN_TY1_P11  TURN_TY1_P   GLU A 132 ? GLY A 133 ? GLU A 132 GLY A 133 
BEND13        BEND         GLY A 134 ? GLY A 134 ? GLY A 134 GLY A 134 
TURN_TY1_P12  TURN_TY1_P   ALA A 140 ? GLY A 141 ? ALA A 140 GLY A 141 
TURN_TY1_P13  TURN_TY1_P   SER A 143 ? GLY A 144 ? SER A 143 GLY A 144 
STRN12        STRN         PRO A 146 ? CYS A 149 ? PRO A 146 CYS A 149 
TURN_TY1_P14  TURN_TY1_P   GLY A 150 ? GLY A 151 ? GLY A 150 GLY A 151 
STRN13        STRN         ILE A 152 ? ILE A 156 ? ILE A 152 ILE A 156 
# 
