# Supplementary material for: FlatProt: 2D visualization eases protein structure comparison
Source: BMC Bioinformatics. 2025 Aug 13;26:210. doi: 10.1186/s12859-025-06233-x (PMC12344939; doi:10.1186/s12859-025-06233-x)
Supplement: Supplementary file 1 — Supplementary Material 1 [file 12859_2025_6233_MOESM1_ESM.zip › KLK/structures/Alsi_A_03.cif]

data_Alsi_A_03
# 
_entry.id   Alsi_A_03 
# 
_entity.id                         1      
_entity.type                       polymer 
_entity.pdbx_description           polymer-1 
_entity.formula_weight             24294.1 
_entity.pdbx_number_of_molecules        1 
# 
loop_
_struct_sheet.id 
_struct_sheet.number_strands 
A 2 
B 8 
C 7 
D 2 
E 2 
F 2 
# 
loop_
_struct_conf_type.id 
_struct_conf_type.criteria 
STRN         DSSP 
TURN_TY1_P   DSSP 
HELX_LH_PP_P DSSP 
BEND         DSSP 
HELX_RH_AL_P DSSP 
HELX_RH_3T_P DSSP 
# 
_struct_asym.id          A 
_struct_asym.entity_id   1 
# 
_software.pdbx_ordinal     1 
_software.name             dssp 
_software.version          4.4.10 
_software.date             ? 
_software.classification   'model annotation' 
# 
_entity_poly.entity_id                      1 
_entity_poly.type                           polypeptide(L) 
_entity_poly.nstd_linkage                   n 
_entity_poly.nstd_monomer                   n 
_entity_poly.pdbx_seq_one_letter_code       
;RVVNGRPCQPHTQPWQAVLFTGGKLHCGGTLVSNQWVVTAGHCYTSCIRLGEHNLKGVDWTEQLRLPCKLIRHPDYKPRS
KDNDIMLVKLCRPVQINKNVQPLALAASCPVPGMVCQVSGWGTTTSPGVSYPNILQCANLTIIRPEVCHVIYPNLFNQNT
VCASGGKVDACQGDSGGPLVCNGKLQGIVSWGPQVCGDPNYPGVYTSVCRFKKWIEDTIRNN
;
_entity_poly.pdbx_seq_one_letter_code_can   
;RVVNGRPCQPHTQPWQAVLFTGGKLHCGGTLVSNQWVVTAGHCYTSCIRLGEHNLKGVDWTEQLRLPCKLIRHPDYKPRS
KDNDIMLVKLCRPVQINKNVQPLALAASCPVPGMVCQVSGWGTTTSPGVSYPNILQCANLTIIRPEVCHVIYPNLFNQNT
VCASGGKVDACQGDSGGPLVCNGKLQGIVSWGPQVCGDPNYPGVYTSVCRFKKWIEDTIRNN
;
_entity_poly.pdbx_strand_id                 A 
# 
loop_
_dssp_struct_summary.entry_id 
_dssp_struct_summary.label_comp_id 
_dssp_struct_summary.label_asym_id 
_dssp_struct_summary.label_seq_id 
_dssp_struct_summary.secondary_structure 
_dssp_struct_summary.ss_bridge 
_dssp_struct_summary.helix_3_10 
_dssp_struct_summary.helix_alpha 
_dssp_struct_summary.helix_pi 
_dssp_struct_summary.helix_pp 
_dssp_struct_summary.bend 
_dssp_struct_summary.chirality 
_dssp_struct_summary.sheet 
_dssp_struct_summary.strand 
_dssp_struct_summary.ladder_1 
_dssp_struct_summary.ladder_2 
_dssp_struct_summary.accessibility 
_dssp_struct_summary.TCO 
_dssp_struct_summary.kappa 
_dssp_struct_summary.alpha 
_dssp_struct_summary.phi 
_dssp_struct_summary.psi 
_dssp_struct_summary.x_ca 
_dssp_struct_summary.y_ca 
_dssp_struct_summary.z_ca 
Alsi_A_03 ARG A 1   . . . . . . . . . . . . ? .      .     .      .      126.7  10.5  -1.1  -3.7  
Alsi_A_03 VAL A 2   E . > . . . . - A A A . ? -0.949 .     -131.6 -91.9  94.5   10.1  -4.8  -3.6  
Alsi_A_03 VAL A 3   E . 3 . . . S + A A A . ? -0.513 88.1  1.0    -48.7  123.3  13.6  -5.6  -2.3  
Alsi_A_03 ASN A 4   T . 3 . . . S + . . . . ? 0.764  104.0 141.6  66.1   18.6   15.1  -8.4  -4.5  
Alsi_A_03 GLY A 5   . . < . . . . - . . . . ? -0.268 46.0  -123.9 -79.1  174.2  11.8  -8.4  -6.6  
Alsi_A_03 ARG A 6   E . . . . . . - B C B . ? -0.910 34.1  -84.2  -119.4 149.7  11.7  -8.8  -10.4 
Alsi_A_03 PRO A 7   E . . . . > . - B C B . ? -0.370 51.4  -118.6 -52.5  132.1  10.3  -6.5  -13.1 
Alsi_A_03 CYS A 8   P . . . . P . - . . . . ? -0.474 29.7  -100.9 -67.8  146.4  6.5   -7.2  -13.5 
Alsi_A_03 GLN A 9   P . > . . P . - . . . . ? -0.522 53.9  -91.8  -63.9  132.6  5.2   -8.5  -16.8 
Alsi_A_03 PRO A 10  T . 3 . . < S + . . . . ? -0.214 106.5 3.7    -49.6  131.5  3.7   -5.5  -18.6 
Alsi_A_03 HIS A 11  T . 3 . . . S + . . . . ? 0.527  93.9  116.0  74.9   7.4    -0.1  -5.1  -18.0 
Alsi_A_03 THR A 12  S . < . . . S + . . . . ? 0.652  80.5  42.3   -81.8  -11.7  -0.2  -7.9  -15.4 
Alsi_A_03 GLN A 13  . . > . . . . + . . . . ? -0.500 65.1  157.0  -129.1 66.5   -1.1  -5.4  -12.7 
Alsi_A_03 PRO A 14  T . 3 . . . S + . . . . ? 0.613  73.0  60.0   -74.6  -4.8   -3.7  -3.2  -14.4 
Alsi_A_03 TRP A 15  T . 3 . . . S + . . . . ? 0.526  77.8  115.0  -94.6  -14.8  -5.1  -2.2  -10.9 
Alsi_A_03 GLN A 16  E . < . . . . - C K J . ? -0.463 48.0  -165.9 -66.3  129.7  -1.8  -0.7  -9.7  
Alsi_A_03 ALA A 17  E . . . . . . - C K J K ? -0.885 12.3  -146.8 -116.6 144.7  -1.9  3.1   -9.1  
Alsi_A_03 VAL A 18  E . . . . . . - C K J K ? -0.964 12.3  -153.5 -110.6 128.8  0.8   5.5   -8.6  
Alsi_A_03 LEU A 19  E . . . . . . - C K J K ? -0.896 9.6   -163.2 -103.3 129.2  0.3   8.4   -6.2  
Alsi_A_03 PHE A 20  E . . . . . . - C K J K ? -0.876 9.4   -170.5 -112.9 141.3  2.2   11.7  -6.7  
Alsi_A_03 THR A 21  E . > . . . S - C K J . ? -0.988 82.5  -13.0  -127.8 118.8  2.8   14.6  -4.3  
Alsi_A_03 GLY A 22  T . 3 . . . S - . . . . ? 0.881  129.8 -55.9  61.5   25.9   4.4   17.7  -5.6  
Alsi_A_03 GLY A 23  T . 3 . . . S + . . . . ? 0.505  115.5 111.1  87.9   4.0    5.4   15.7  -8.8  
Alsi_A_03 LYS A 24  E . < . . . S - C L J . ? -0.883 80.4  -98.3  -114.7 142.6  7.2   13.0  -6.9  
Alsi_A_03 LEU A 25  E . . . . . . + C L J . ? -0.424 50.2  162.6  -55.3  122.0  6.4   9.4   -6.4  
Alsi_A_03 HIS A 26  E . . . . . . - C L . . ? 0.791  52.4  -24.4  -109.8 -61.3  4.7   9.2   -2.9  
Alsi_A_03 CYS A 27  E . . . . . . - C L J . ? -0.915 56.1  -111.1 -145.0 169.6  2.8   5.9   -2.5  
Alsi_A_03 GLY A 28  E . . . . . . - C L J . ? -0.500 30.5  -176.4 -96.9  176.0  1.1   3.2   -4.4  
Alsi_A_03 GLY A 29  E . . . . . . - C L J . ? -0.949 21.5  -118.8 -161.4 174.2  -2.6  2.4   -4.5  
Alsi_A_03 THR A 30  E . . . . . . - C L J L ? -0.991 18.2  -133.7 -130.9 123.9  -5.2  0.0   -5.9  
Alsi_A_03 LEU A 31  E . . . . . . + C L . L ? -0.634 29.4  168.5  -69.8  123.1  -8.0  0.8   -8.2  
Alsi_A_03 VAL A 32  . . . . . . . + . . . . ? 0.491  67.6  5.7    -120.6 -4.6   -11.2 -1.0  -6.7  
Alsi_A_03 SER A 33  S . . . . . S - . . . . ? -0.909 89.8  -86.6  -159.1 177.9  -13.8 0.8   -9.0  
Alsi_A_03 ASN A 34  S . . . . . S + . . . . ? 0.558  129.5 24.0   -72.5  2.0    -13.9 3.1   -12.1 
Alsi_A_03 GLN A 35  S . . . . . S + . . . . ? 0.274  110.2 77.9   -143.0 3.1    -13.7 6.0   -9.6  
Alsi_A_03 TRP A 36  E . . . . . . - C M . M ? -0.986 46.7  -171.9 -131.7 136.1  -12.1 4.7   -6.4  
Alsi_A_03 VAL A 37  E . . . . . . - C M L M ? -0.966 14.0  -148.2 -119.4 133.8  -8.6  4.0   -5.3  
Alsi_A_03 VAL A 38  E . . . . . . + C M L M ? -0.895 32.1  148.9  -100.1 134.4  -7.6  2.3   -2.1  
Alsi_A_03 THR A 39  E . . . . . . - C M . M ? -0.829 49.6  -65.6  -148.6 179.8  -4.3  3.3   -0.4  
Alsi_A_03 ALA A 40  . . > . . . . - . . . . ? -0.556 37.1  -129.7 -75.1  146.4  -2.6  3.6   3.0   
Alsi_A_03 GLY A 41  T . 3 . . . S + . . . . ? 0.739  108.8 60.0   -65.4  -24.6  -3.9  6.2   5.4   
Alsi_A_03 HIS A 42  T . 3 . . . S + . . . . ? 0.509  89.9  97.5   -85.6  0.8    -0.4  7.5   6.0   
Alsi_A_03 CYS A 43  . . < . . . . - . . . . ? -0.533 55.1  -164.9 -89.0  145.2  -0.2  8.3   2.2   
Alsi_A_03 TYR A 44  . . . . . . . + . . . . ? -0.968 10.4  179.3  -122.1 147.3  -0.9  11.7  0.8   
Alsi_A_03 THR A 45  . . . . . . . + . . . . ? -0.990 31.9  179.5  -152.5 146.1  -1.5  12.5  -2.9  
Alsi_A_03 SER A 46  S . . . . . S + . . . . ? 0.508  85.1  24.5   -111.0 -11.1  -2.2  15.4  -5.3  
Alsi_A_03 CYS A 47  E . . . . . . - C N K . ? -0.994 62.2  -153.4 -158.9 143.0  -2.3  13.2  -8.4  
Alsi_A_03 ILE A 48  E . . . . . . - C N K N ? -0.980 7.1   -162.9 -123.4 132.7  -3.0  9.6   -9.4  
Alsi_A_03 ARG A 49  E . . . . . . - C N K N ? -0.969 9.9   -175.9 -114.9 130.7  -1.6  7.8   -12.4 
Alsi_A_03 LEU A 50  E . . . . . . + C N K N ? -0.865 61.8  34.7   -121.0 152.0  -3.1  4.5   -13.8 
Alsi_A_03 GLY A 51  S . . . . . S + . . . . ? 0.630  79.8  144.4  85.7   14.5   -2.1  2.1   -16.6 
Alsi_A_03 GLU A 52  . . . . . . . + . . . . ? -0.724 18.9  156.3  -93.7  130.2  1.7   2.8   -15.9 
Alsi_A_03 HIS A 53  S . . . . . S + . . . . ? 0.589  78.4  34.1   -111.5 -34.6  4.3   0.0   -16.4 
Alsi_A_03 ASN A 54  B . . . . . . - D R P . ? -0.984 64.7  -157.9 -127.4 120.2  7.3   2.3   -17.0 
Alsi_A_03 LEU A 55  S . . . . . S + . . . . ? 0.721  96.9  36.6   -74.3  -14.1  7.6   5.7   -15.2 
Alsi_A_03 LYS A 56  S . . . . . S + . . . . ? 0.727  102.5 88.7   -111.8 -16.3  10.1  7.2   -17.9 
Alsi_A_03 GLY A 57  S . . . . . S - . . . . ? -0.343 75.3  -127.8 -95.3  147.1  8.5   5.5   -21.0 
Alsi_A_03 VAL A 58  . . . . . . . + . . . . ? -0.878 46.0  150.8  -83.5  86.0   5.7   6.9   -23.3 
Alsi_A_03 ASP A 59  . . . . . . . - . . . . ? 0.480  44.6  -144.9 -103.0 7.6    3.4   3.8   -23.3 
Alsi_A_03 TRP A 60  S . . . . . S + . . . . ? 0.659  75.3  105.3  44.2   12.3   0.2   6.3   -23.8 
Alsi_A_03 THR A 61  . . . . . . . + . . . . ? 0.522  51.8  114.7  -94.2  -0.2   -1.8  3.8   -21.6 
Alsi_A_03 GLU A 62  . . . . . . . - . . . . ? -0.370 49.5  -161.0 -82.7  136.9  -1.7  6.2   -18.6 
Alsi_A_03 GLN A 63  E . . . . . . - C O N . ? -0.980 8.9   -152.7 -117.2 112.7  -4.6  7.9   -17.2 
Alsi_A_03 LEU A 64  E . . . . . . + C O N . ? -0.779 19.9  179.7  -87.1  127.9  -4.0  10.9  -15.1 
Alsi_A_03 ARG A 65  E . . . . . . - C O N . ? -0.976 20.8  -142.1 -132.0 143.2  -6.6  11.6  -12.4 
Alsi_A_03 LEU A 66  . . . . . . . - . . . . ? -0.808 26.5  -117.7 -97.4  142.7  -7.1  14.2  -9.7  
Alsi_A_03 PRO A 67  E . . . . . . - C P O . ? -0.615 24.7  -177.4 -77.0  136.9  -8.4  13.4  -6.3  
Alsi_A_03 CYS A 68  E . . . . . S + C P . . ? 0.707  75.5  18.1   -95.0  -28.5  -11.8 15.1  -5.4  
Alsi_A_03 LYS A 69  E . . . . . . - C P O . ? -0.994 56.1  -160.6 -149.2 135.7  -11.8 13.5  -2.0  
Alsi_A_03 LEU A 70  E . . . . . . - C P O . ? -0.982 16.4  -172.4 -113.1 112.7  -9.4  11.9  0.4   
Alsi_A_03 ILE A 71  E . . . . . . - C P O . ? -0.882 2.9   -167.7 -113.5 102.3  -11.3 9.8   3.0   
Alsi_A_03 ARG A 72  E . . . . . . - C P O . ? -0.592 39.6  -91.2  -84.2  143.0  -9.1  8.5   5.7   
Alsi_A_03 HIS A 73  . . > . . . . - . . . . ? -0.320 35.8  -131.8 -51.5  133.3  -10.4 5.8   8.1   
Alsi_A_03 PRO A 74  T . 3 . . . S + . . . . ? 0.752  105.2 49.0   -62.5  -25.6  -11.9 7.7   11.1  
Alsi_A_03 ASP A 75  T . 3 . . . S + . . . . ? 0.147  79.1  141.2  -103.1 18.4   -10.1 5.6   13.6  
Alsi_A_03 TYR A 76  . . < . . . . - . . . . ? -0.456 39.0  -154.2 -62.2  128.1  -6.6  5.9   11.9  
Alsi_A_03 LYS A 77  B . . > > . . - E T Q . ? -0.916 3.8   -160.1 -108.2 114.7  -3.9  6.1   14.5  
Alsi_A_03 PRO A 78  T . . 4 5 . S + . . . . ? 0.821  88.5  46.9   -69.1  -29.3  -0.8  8.0   13.1  
Alsi_A_03 ARG A 79  T . . 4 5 . S + . . . . ? 0.955  126.3 25.5   -78.7  -47.2  1.7   6.7   15.7  
Alsi_A_03 SER A 80  T . . 4 5 . S - . . . . ? 0.593  96.6  -133.0 -93.0  -8.4   0.7   3.0   15.7  
Alsi_A_03 LYS A 81  T . > < 5 . . + . . . . ? 0.776  45.3  167.4  55.3   24.7   -0.6  3.2   12.1  
Alsi_A_03 ASP A 82  B . 3 . < . . + E U Q . ? -0.530 66.8  13.1   -62.8  136.1  -3.6  1.3   13.4  
Alsi_A_03 ASN A 83  T . 3 . . . S + . . . . ? 0.889  82.5  178.5  62.2   35.9   -6.4  1.3   10.8  
Alsi_A_03 ASP A 84  . . < . . . . + . . . . ? -0.491 32.5  118.4  -71.2  71.5   -3.9  2.6   8.1   
Alsi_A_03 ILE A 85  . . . . . . . - . . . . ? -0.998 36.1  -179.1 -144.2 139.2  -6.4  2.7   5.1   
Alsi_A_03 MET A 86  E . . . . . . - C Q M O ? -0.998 18.2  -142.1 -141.5 139.5  -7.7  5.6   2.9   
Alsi_A_03 LEU A 87  E . . . . . . - C Q M O ? -0.902 12.7  -157.9 -100.3 131.1  -10.2 5.9   0.0   
Alsi_A_03 VAL A 88  E . . . . . . - C Q M O ? -0.962 4.5   -155.0 -109.8 114.7  -9.4  8.3   -2.8  
Alsi_A_03 LYS A 89  E . . . . . . - C Q M O ? -0.802 16.9  -135.0 -86.2  126.1  -12.3 9.5   -4.9  
Alsi_A_03 LEU A 90  E . . . . . . - C Q . O ? -0.533 8.3   -133.3 -81.7  141.9  -11.3 10.5  -8.3  
Alsi_A_03 CYS A 91  S . . . . . S + . . . . ? 0.863  96.8  22.5   -60.6  -33.8  -12.8 13.8  -9.8  
Alsi_A_03 ARG A 92  S . . . . . S - . . . . ? -0.987 93.5  -104.5 -134.4 143.0  -13.5 11.9  -13.0 
Alsi_A_03 PRO A 93  . . . . . . . - . . . . ? -0.288 35.3  -120.1 -63.8  150.1  -14.0 8.2   -13.6 
Alsi_A_03 VAL A 94  . . . . . . . - . . . . ? -0.511 25.0  -110.9 -81.5  154.8  -11.2 6.2   -15.3 
Alsi_A_03 GLN A 95  . . . . . . . - . . . . ? -0.822 32.2  -134.0 -84.4  115.1  -11.8 4.4   -18.6 
Alsi_A_03 ILE A 96  . . . . . . . + . . . . ? -0.603 47.3  130.9  -75.2  129.0  -11.7 0.7   -17.9 
Alsi_A_03 ASN A 97  S . . . . . S - . . . . ? -0.794 73.3  -62.7  -157.6 -168.7 -9.5  -1.2  -20.5 
Alsi_A_03 LYS A 98  S . . . . . S + . . . . ? 0.745  133.9 39.5   -63.0  -17.8  -6.8  -3.8  -20.8 
Alsi_A_03 ASN A 99  S . . . . . S + . . . . ? 0.604  117.3 48.0   -110.4 -15.0  -4.3  -1.5  -18.9 
Alsi_A_03 VAL A 100 . . . . . . . + . . . . ? -0.928 69.6  152.1  -135.1 106.7  -6.7  -0.1  -16.3 
Alsi_A_03 GLN A 101 . . . . . . . - . . . . ? -0.999 41.7  -115.3 -139.4 142.3  -8.9  -2.5  -14.3 
Alsi_A_03 PRO A 102 . . . . . . . - . . . . ? -0.428 26.2  -137.8 -72.3  149.6  -10.5 -2.6  -11.0 
Alsi_A_03 LEU A 103 . . . . . . . - . . . . ? -0.900 21.2  -119.4 -104.5 129.9  -9.3  -5.3  -8.4  
Alsi_A_03 ALA A 104 P . . . . > . - . . . . ? -0.386 26.0  -115.8 -67.0  148.0  -11.9 -7.1  -6.4  
Alsi_A_03 LEU A 105 B . . . . P . - B D C . ? -0.587 32.4  -107.8 -81.1  142.1  -11.8 -6.8  -2.6  
Alsi_A_03 ALA A 106 P . . . . < . - . . . . ? -0.506 20.5  -158.5 -68.4  133.4  -11.1 -10.0 -0.6  
Alsi_A_03 ALA A 107 S . . . . . S + . . . . ? 0.763  77.9  35.7   -83.3  -29.0  -14.2 -11.3 1.2   
Alsi_A_03 SER A 108 S . . . . . S - . . . . ? -0.910 92.4  -99.2  -127.0 155.0  -12.1 -13.3 3.7   
Alsi_A_03 CYS A 109 . . . . . . . - . . . . ? -0.380 47.0  -98.6  -73.4  146.7  -8.8  -12.7 5.4   
Alsi_A_03 PRO A 110 . . . . . . . - . . . . ? -0.292 37.1  -135.0 -60.9  149.2  -5.7  -14.4 4.0   
Alsi_A_03 VAL A 111 . . > . . . . - . . . . ? -0.792 31.1  -85.4  -106.5 150.0  -4.6  -17.7 5.7   
Alsi_A_03 PRO A 112 T . 3 . . . S + . . . . ? -0.263 114.4 28.1   -54.8  136.4  -1.0  -18.6 6.6   
Alsi_A_03 GLY A 113 T . 3 . . . S + . . . . ? 0.201  84.6  135.0  97.8   -17.4  0.9   -20.2 3.8   
Alsi_A_03 MET A 114 . . < . . . . - . . . . ? -0.463 54.1  -130.4 -63.1  134.3  -1.0  -18.4 1.1   
Alsi_A_03 VAL A 115 E . . . . . . - B E D . ? -0.811 31.4  -179.4 -91.5  127.4  1.2   -17.0 -1.7  
Alsi_A_03 CYS A 116 E . . . . . . - B E D . ? -0.843 20.8  -131.3 -126.0 157.8  0.6   -13.4 -2.5  
Alsi_A_03 GLN A 117 E . . . . . . - B E D E ? -0.926 15.1  -166.8 -113.3 136.2  2.0   -10.9 -4.9  
Alsi_A_03 VAL A 118 E . . . . . . - B E D E ? -0.932 8.7   -174.9 -117.1 144.7  3.1   -7.4  -4.1  
Alsi_A_03 SER A 119 E . . . . . . + B E D . ? -0.978 17.0  119.0  -140.4 149.6  3.8   -4.7  -6.7  
Alsi_A_03 GLY A 120 E . . . . . . - B E D . ? -0.967 58.3  -108.1 172.9  174.6  5.2   -1.1  -6.7  
Alsi_A_03 TRP A 121 S . . . . . S + . . . . ? -0.047 72.1  124.1  -111.7 19.4   7.8   1.5   -7.7  
Alsi_A_03 GLY A 122 S . . . . . S - . . . . ? -0.022 75.4  -50.4  -67.9  -176.1 9.3   1.9   -4.2  
Alsi_A_03 THR A 123 . . . . . . . - . . . . ? -0.304 40.9  -160.7 -62.2  140.4  13.1  1.4   -3.4  
Alsi_A_03 THR A 124 S . . . . . S + . . . . ? 0.424  74.0  53.8   -101.3 -7.8   14.7  -1.9  -4.8  
Alsi_A_03 THR A 125 S . . . . . S - . . . . ? -0.928 79.2  -122.8 -125.2 153.1  17.7  -1.8  -2.4  
Alsi_A_03 SER A 126 S . . . . . S - . . . . ? -0.974 90.7  -1.2   -143.5 129.5  18.1  -1.5  1.5   
Alsi_A_03 PRO A 127 S . . . . . S + . . . . ? -1.000 129.5 67.9   -83.9  -11.7  19.5  0.5   3.3   
Alsi_A_03 GLY A 128 S . . . . . S - . . . . ? -0.321 83.2  -127.4 -65.0  144.8  20.6  2.1   -0.1  
Alsi_A_03 VAL A 129 . . . . . . . + . . . . ? -0.920 33.8  165.1  -107.8 115.0  17.8  3.8   -2.2  
Alsi_A_03 SER A 130 . . . . . . . - . . . . ? -0.966 20.8  -155.1 -121.8 122.3  17.3  2.8   -5.9  
Alsi_A_03 TYR A 131 . . . . . . . - . . . . ? -0.874 14.2  -146.2 -99.6  111.9  14.0  3.8   -7.6  
Alsi_A_03 PRO A 132 . . . . . . . - . . . . ? -0.396 11.2  -151.0 -73.1  151.5  13.2  1.6   -10.5 
Alsi_A_03 ASN A 133 S . . . . . S + . . . . ? 0.711  82.3  71.7   -86.9  -23.0  11.4  3.0   -13.6 
Alsi_A_03 ILE A 134 B . . . . . S - D S P . ? -0.760 97.7  -102.0 -99.7  134.8  9.9   -0.4  -14.3 
Alsi_A_03 LEU A 135 . . . . . . . - . . . . ? -0.354 40.4  -144.5 -53.5  131.9  7.1   -1.8  -12.0 
Alsi_A_03 GLN A 136 E . . . . . . - B F B D ? -0.799 15.5  -168.7 -106.7 148.2  8.5   -4.3  -9.6  
Alsi_A_03 CYS A 137 E . . . . . . + B F B D ? -0.958 6.2   176.6  -134.6 149.8  6.8   -7.6  -8.3  
Alsi_A_03 ALA A 138 E . . . . . . - B F . D ? -0.991 26.9  -123.5 -150.5 147.7  7.5   -10.1 -5.6  
Alsi_A_03 ASN A 139 E . . . . . . - B F . D ? -0.791 30.5  -175.8 -93.0  131.2  5.9   -13.2 -4.2  
Alsi_A_03 LEU A 140 E . . . . . . - B F . D ? -0.909 17.6  -137.8 -123.2 152.1  5.2   -13.2 -0.5  
Alsi_A_03 THR A 141 E . . . . . . - B F F D ? -0.929 26.5  -114.5 -109.8 134.7  3.9   -15.8 1.9   
Alsi_A_03 ILE A 142 E . . . . > . - B F F . ? -0.509 33.6  -146.4 -67.4  131.2  1.4   -15.1 4.5   
Alsi_A_03 ILE A 143 P . . . . P . - . . . . ? -0.720 24.2  -94.3  -101.2 151.8  2.9   -15.6 8.0   
Alsi_A_03 ARG A 144 P . > > . < . - . . . . ? -0.326 30.4  -128.9 -61.6  136.1  1.1   -16.8 11.1  
Alsi_A_03 PRO A 145 H . 3 > . . S + . . . . ? 0.842  106.0 61.9   -55.0  -32.9  -0.1  -13.9 13.2  
Alsi_A_03 GLU A 146 H . 3 > . . S + . . . . ? 0.862  101.3 51.3   -63.2  -39.3  1.5   -15.4 16.3  
Alsi_A_03 VAL A 147 H . < > . . S + . . . . ? 0.926  110.6 48.7   -64.4  -41.6  4.9   -15.1 14.7  
Alsi_A_03 CYS A 148 H . . X . . S + . . . . ? 0.819  105.8 57.0   -72.8  -29.9  4.4   -11.5 13.9  
Alsi_A_03 HIS A 149 H . . < . . S + . . . . ? 0.873  106.0 50.6   -65.7  -37.0  3.2   -10.7 17.4  
Alsi_A_03 VAL A 150 H . . < . . S + . . . . ? 0.904  115.8 42.0   -69.4  -34.1  6.4   -12.0 18.7  
Alsi_A_03 ILE A 151 H . . < . . S + . . . . ? 0.888  124.6 33.2   -81.6  -44.4  8.4   -9.8  16.3  
Alsi_A_03 TYR A 152 S . > X . . S - . . . . ? -0.652 79.7  -167.1 -115.6 75.8   6.3   -6.6  16.6  
Alsi_A_03 PRO A 153 T . 3 4 . . S + . . . . ? -0.363 73.4  1.8    -71.0  118.3  5.1   -6.5  20.2  
Alsi_A_03 ASN A 154 T . 3 4 . . S + . . . . ? 0.321  124.8 67.4   100.0  -11.3  2.2   -3.8  20.7  
Alsi_A_03 LEU A 155 T . < 4 . . S + . . . . ? 0.673  81.5  79.0   -110.9 -24.9  2.2   -2.7  17.1  
Alsi_A_03 PHE A 156 . . . < . . . + . . . . ? -0.718 59.9  153.2  -89.7  129.6  0.8   -5.9  15.5  
Alsi_A_03 ASN A 157 . . > . . . . - . . . . ? -0.717 59.8  -78.3  -142.2 -172.0 -3.1  -6.4  15.8  
Alsi_A_03 GLN A 158 T . 3 . . . S + . . . . ? 0.616  120.2 64.6   -72.1  -13.9  -6.1  -8.0  14.1  
Alsi_A_03 ASN A 159 T . 3 . . . S + . . . . ? 0.282  97.3  71.9   -91.3  9.1    -6.3  -5.2  11.5  
Alsi_A_03 THR A 160 E . < . . . . - B G . G ? -0.885 62.1  -154.6 -127.0 156.2  -3.0  -6.2  10.1  
Alsi_A_03 VAL A 161 E . . . . . . - B G . G ? -0.980 12.5  -145.3 -126.5 142.5  -1.5  -9.0  7.9   
Alsi_A_03 CYS A 162 E . . . . . . + B G . G ? -0.907 20.1  173.3  -112.0 134.7  2.1   -10.2 7.9   
Alsi_A_03 ALA A 163 E . . . . . . - B G F G ? -0.993 7.6   -172.5 -140.5 144.8  3.9   -11.5 4.8   
Alsi_A_03 SER A 164 E . . . . . . - B G F . ? -1.000 18.7  -174.8 -138.3 140.8  7.4   -12.5 4.1   
Alsi_A_03 GLY A 165 B . > . . . . - F V R . ? 0.053  49.8  -116.9 -115.4 20.8   9.2   -13.4 0.9   
Alsi_A_03 GLY A 166 T . 3 . . . S + . . . . ? -0.696 98.6  1.2    77.4   -103.7 12.5  -14.3 2.6   
Alsi_A_03 LYS A 167 T . 3 . . . S + . . . . ? 0.452  123.6 85.4   -97.4  -2.5   14.9  -11.8 1.1   
Alsi_A_03 VAL A 168 B . < . . . . + F W R . ? -0.858 54.5  143.9  -104.2 138.2  12.1  -10.2 -0.9  
Alsi_A_03 ASP A 169 E . . . . . . - A B A . ? -0.985 51.1  -92.3  -163.6 153.3  9.8   -7.5  0.6   
Alsi_A_03 ALA A 170 E . . . . . . - A B A . ? -0.559 51.3  -177.5 -65.5  146.6  7.9   -4.2  -0.0  
Alsi_A_03 CYS A 171 . . > . . . . - . . . . ? -0.651 33.8  -30.3  -135.6 -169.0 9.9   -1.2  0.8   
Alsi_A_03 GLN A 172 T . 3 . . . S + . . . . ? -0.223 123.9 23.5   -56.9  133.0  9.9   2.6   0.9   
Alsi_A_03 GLY A 173 T . 3 . . . S + . . . . ? 0.133  99.7  89.2   97.3   -13.8  7.6   4.2   -1.6  
Alsi_A_03 ASP A 174 . . X . . . . + . . . . ? 0.390  54.4  134.0  -95.1  -4.0   5.4   1.1   -2.0  
Alsi_A_03 SER A 175 T . 3 . . . S + . . . . ? -0.259 73.8  19.9   -45.8  132.1  3.2   2.3   0.9   
Alsi_A_03 GLY A 176 T . 3 . . . S + . . . . ? 0.249  95.3  132.6  91.4   -16.0  -0.3  1.9   -0.2  
Alsi_A_03 GLY A 177 . . < . . . . - . . . . ? -0.213 60.2  -86.9  -67.6  167.8  0.5   -0.7  -2.8  
Alsi_A_03 PRO A 178 E . . . . . . - B H . H ? -0.513 20.2  -160.2 -92.4  135.1  -1.5  -3.9  -3.3  
Alsi_A_03 LEU A 179 E . . . . . . - B H E H ? -0.968 27.9  -165.9 -97.1  108.8  -0.9  -7.4  -1.6  
Alsi_A_03 VAL A 180 E . . . . . . + B H E H ? -0.874 14.9  177.8  -111.6 124.2  -2.8  -9.6  -4.0  
Alsi_A_03 CYS A 181 E . > . . . S - B H . H ? -0.993 73.8  -14.1  -125.3 124.8  -3.8  -13.3 -3.3  
Alsi_A_03 ASN A 182 T . 3 . . . S - . . . . ? 0.893  129.4 -53.7  54.5   32.4   -5.7  -15.5 -5.7  
Alsi_A_03 GLY A 183 T . 3 . . . S + . . . . ? 0.626  116.6 106.1  84.4   11.9   -6.6  -12.4 -7.7  
Alsi_A_03 LYS A 184 E . < . . . S - B I . H ? -0.953 78.0  -105.4 -126.0 149.8  -8.1  -10.4 -4.8  
Alsi_A_03 LEU A 185 E . . . . . . + B I C H ? -0.605 45.0  162.0  -73.3  113.9  -6.9  -7.4  -2.8  
Alsi_A_03 GLN A 186 E . . . . . . + B I . . ? 0.709  57.5  5.1    -106.0 -28.5  -5.8  -8.9  0.6   
Alsi_A_03 GLY A 187 E . . . . . . - B I I H ? -0.978 54.5  -131.6 -156.0 162.0  -3.7  -6.2  2.0   
Alsi_A_03 ILE A 188 E . . . . . . - B I I H ? -0.986 39.5  -108.3 -120.7 126.2  -2.3  -2.7  1.7   
Alsi_A_03 VAL A 189 E . . . . . . + B I I . ? -0.380 55.5  155.3  -53.6  120.7  1.4   -2.0  2.2   
Alsi_A_03 SER A 190 E . . . . . . - B I . . ? 0.780  48.7  -31.1  -117.1 -68.4  1.4   -0.2  5.6   
Alsi_A_03 TRP A 191 E . . . . . . + B I I . ? -0.928 52.5  154.5  -154.7 166.7  4.6   -0.4  7.6   
Alsi_A_03 GLY A 192 . . . . . . . - . . . . ? -0.971 50.8  -40.2  -178.4 -179.1 7.7   -2.6  8.4   
Alsi_A_03 PRO A 193 . . . . . . . - . . . . ? -0.208 53.1  -114.2 -58.7  161.1  11.2  -2.5  9.5   
Alsi_A_03 GLN A 194 S . . . . . S + . . . . ? 0.854  109.0 60.4   -63.3  -34.8  13.6  0.2   8.3   
Alsi_A_03 VAL A 195 S . > . . . S - . . . . ? -0.866 83.5  -152.2 -99.2  114.2  15.6  -2.5  6.5   
Alsi_A_03 CYS A 196 T . 3 . . . S + . . . . ? -0.477 71.8  37.5   -80.8  149.3  13.4  -4.3  3.9   
Alsi_A_03 GLY A 197 T . 3 . . . S + . . . . ? 0.667  71.7  141.9  91.2   8.0    14.0  -7.9  2.9   
Alsi_A_03 ASP A 198 . . X . . . . - . . . . ? -0.831 45.8  -149.3 -79.5  116.0  15.1  -9.2  6.4   
Alsi_A_03 PRO A 199 T . 3 . . . S + . . . . ? 0.720  97.5  56.9   -63.5  -14.1  13.6  -12.6 6.7   
Alsi_A_03 ASN A 200 T . 3 . . . S + . . . . ? 0.611  107.0 51.8   -89.9  -9.3   13.3  -12.0 10.5  
Alsi_A_03 TYR A 201 S . < . . . S - . . . . ? -0.816 78.6  -162.8 -132.3 86.3   11.2  -8.9  10.0  
Alsi_A_03 PRO A 202 . . . . . . . - . . . . ? -0.274 27.5  -99.4  -64.9  155.4  8.2   -9.5  7.7   
Alsi_A_03 GLY A 203 E . . . . . . - B J G . ? -0.472 32.9  -135.6 -71.0  149.9  6.3   -6.7  6.0   
Alsi_A_03 VAL A 204 E . . . . . . - B J G I ? -0.934 21.0  -171.6 -114.1 131.8  3.1   -5.5  7.6   
Alsi_A_03 TYR A 205 E . . . . . . - B J G I ? -0.889 30.2  -110.7 -121.9 142.8  -0.0  -4.9  5.6   
Alsi_A_03 THR A 206 E . . . . . . - B J G I ? -0.671 41.6  -118.5 -70.2  127.4  -3.4  -3.3  6.4   
Alsi_A_03 SER A 207 E . . . . . . - B J . I ? -0.614 24.3  -167.8 -74.6  114.6  -6.0  -6.2  6.2   
Alsi_A_03 VAL A 208 S . > . . . S + . . . . ? 0.879  84.8  59.3   -69.7  -42.4  -8.5  -5.4  3.5   
Alsi_A_03 CYS A 209 G . > . . . S + . . . . ? 0.851  102.9 55.1   -57.9  -28.7  -11.0 -8.1  4.6   
Alsi_A_03 ARG A 210 G . 3 . . . S + . . . . ? 0.698  116.6 36.7   -76.0  -19.1  -11.2 -6.4  8.0   
Alsi_A_03 PHE A 211 G . < > . . S + . . . . ? 0.185  83.2  106.6  -117.3 11.1   -12.2 -3.1  6.4   
Alsi_A_03 LYS A 212 H . < > . . S + . . . . ? 0.927  81.3  48.8   -58.0  -50.2  -14.3 -4.3  3.6   
Alsi_A_03 LYS A 213 H . . > . . S + . . . . ? 0.926  112.6 48.5   -57.6  -46.2  -17.5 -3.2  5.1   
Alsi_A_03 TRP A 214 H . . > . . S + . . . . ? 0.922  111.6 50.4   -59.3  -45.1  -16.1 0.2   5.8   
Alsi_A_03 ILE A 215 H . . X . . S + . . . . ? 0.951  113.7 44.0   -60.4  -48.4  -14.8 0.5   2.2   
Alsi_A_03 GLU A 216 H . . X . . S + . . . . ? 0.903  113.9 49.2   -66.6  -45.6  -18.1 -0.4  0.7   
Alsi_A_03 ASP A 217 H . . X . . S + . . . . ? 0.894  111.5 49.6   -61.3  -44.2  -20.1 1.8   3.0   
Alsi_A_03 THR A 218 H . . X . . S + . . . . ? 0.920  111.5 48.4   -62.0  -45.3  -17.9 4.7   2.3   
Alsi_A_03 ILE A 219 H . > < . . S + . . . . ? 0.925  112.7 48.7   -62.5  -44.5  -18.1 4.2   -1.5  
Alsi_A_03 ARG A 220 H . 3 < . . S + . . . . ? 0.880  109.6 52.0   -63.2  -38.6  -22.0 3.9   -1.4  
Alsi_A_03 ASN A 221 H . 3 < . . . . . . . . ? 0.579  .     .      -80.7  -7.0   -22.4 7.1   0.8   
Alsi_A_03 ASN A 222 . . < < . . . . . . . . ? 0.637  .     .      -121.9 .      -20.2 9.2   -1.6  
# 
loop_
_dssp_struct_ladder.id 
_dssp_struct_ladder.sheet_id 
_dssp_struct_ladder.range_id_1 
_dssp_struct_ladder.range_id_2 
_dssp_struct_ladder.type 
_dssp_struct_ladder.beg_1_label_comp_id 
_dssp_struct_ladder.beg_1_label_asym_id 
_dssp_struct_ladder.beg_1_label_seq_id 
_dssp_struct_ladder.pdbx_beg_1_PDB_ins_code 
_dssp_struct_ladder.end_1_label_comp_id 
_dssp_struct_ladder.end_1_label_asym_id 
_dssp_struct_ladder.end_1_label_seq_id 
_dssp_struct_ladder.pdbx_end_1_PDB_ins_code 
_dssp_struct_ladder.beg_1_auth_comp_id 
_dssp_struct_ladder.beg_1_auth_asym_id 
_dssp_struct_ladder.beg_1_auth_seq_id 
_dssp_struct_ladder.end_1_auth_comp_id 
_dssp_struct_ladder.end_1_auth_asym_id 
_dssp_struct_ladder.end_1_auth_seq_id 
_dssp_struct_ladder.beg_2_label_comp_id 
_dssp_struct_ladder.beg_2_label_asym_id 
_dssp_struct_ladder.beg_2_label_seq_id 
_dssp_struct_ladder.pdbx_beg_2_PDB_ins_code 
_dssp_struct_ladder.end_2_label_comp_id 
_dssp_struct_ladder.end_2_label_asym_id 
_dssp_struct_ladder.end_2_label_seq_id 
_dssp_struct_ladder.pdbx_end_2_PDB_ins_code 
_dssp_struct_ladder.beg_2_auth_comp_id 
_dssp_struct_ladder.beg_2_auth_asym_id 
_dssp_struct_ladder.beg_2_auth_seq_id 
_dssp_struct_ladder.end_2_auth_comp_id 
_dssp_struct_ladder.end_2_auth_asym_id 
_dssp_struct_ladder.end_2_auth_seq_id 
A A A B anti-parallel VAL A 2   ? VAL A 3   ? VAL A 2   VAL A 3   ALA A 170 ? ASP A 169 ? ALA A 170 ASP A 169 
B B C F anti-parallel ARG A 6   ? PRO A 7   ? ARG A 6   PRO A 7   CYS A 137 ? GLN A 136 ? CYS A 137 GLN A 136 
C B D I parallel      LEU A 105 ? LEU A 105 ? LEU A 105 LEU A 105 LEU A 185 ? LEU A 185 ? LEU A 185 LEU A 185 
D B E F anti-parallel VAL A 115 ? GLY A 120 ? VAL A 115 GLY A 120 THR A 141 ? GLN A 136 ? THR A 141 GLN A 136 
E B E H anti-parallel GLN A 117 ? VAL A 118 ? GLN A 117 VAL A 118 VAL A 180 ? LEU A 179 ? VAL A 180 LEU A 179 
F B F G anti-parallel THR A 141 ? ILE A 142 ? THR A 141 ILE A 142 SER A 164 ? ALA A 163 ? SER A 164 ALA A 163 
G B G J anti-parallel THR A 160 ? ALA A 163 ? THR A 160 ALA A 163 THR A 206 ? GLY A 203 ? THR A 206 GLY A 203 
H B H I anti-parallel PRO A 178 ? CYS A 181 ? PRO A 178 CYS A 181 ILE A 188 ? LYS A 184 ? ILE A 188 LYS A 184 
I B I J anti-parallel GLY A 187 ? TRP A 191 ? GLY A 187 TRP A 191 SER A 207 ? VAL A 204 ? SER A 207 VAL A 204 
J C K L anti-parallel GLN A 16  ? THR A 21  ? GLN A 16  THR A 21  THR A 30  ? LYS A 24  ? THR A 30  LYS A 24  
K C K N anti-parallel ALA A 17  ? PHE A 20  ? ALA A 17  PHE A 20  LEU A 50  ? CYS A 47  ? LEU A 50  CYS A 47  
L C L M anti-parallel THR A 30  ? LEU A 31  ? THR A 30  LEU A 31  VAL A 38  ? VAL A 37  ? VAL A 38  VAL A 37  
M C M Q anti-parallel TRP A 36  ? THR A 39  ? TRP A 36  THR A 39  LYS A 89  ? MET A 86  ? LYS A 89  MET A 86  
N C N O anti-parallel ILE A 48  ? LEU A 50  ? ILE A 48  LEU A 50  ARG A 65  ? GLN A 63  ? ARG A 65  GLN A 63  
O C P Q anti-parallel PRO A 67  ? ARG A 72  ? PRO A 67  ARG A 72  LEU A 90  ? MET A 86  ? LEU A 90  MET A 86  
P D R S anti-parallel ASN A 54  ? ASN A 54  ? ASN A 54  ASN A 54  ILE A 134 ? ILE A 134 ? ILE A 134 ILE A 134 
Q E T U anti-parallel LYS A 77  ? LYS A 77  ? LYS A 77  LYS A 77  ASP A 82  ? ASP A 82  ? ASP A 82  ASP A 82  
R F V W anti-parallel GLY A 165 ? GLY A 165 ? GLY A 165 GLY A 165 VAL A 168 ? VAL A 168 ? VAL A 168 VAL A 168 
# 
loop_
_dssp_struct_bridge_pairs.id 
_dssp_struct_bridge_pairs.label_comp_id 
_dssp_struct_bridge_pairs.label_seq_id 
_dssp_struct_bridge_pairs.label_asym_id 
_dssp_struct_bridge_pairs.auth_seq_id 
_dssp_struct_bridge_pairs.auth_asym_id 
_dssp_struct_bridge_pairs.pdbx_PDB_ins_code 
_dssp_struct_bridge_pairs.acceptor_1_label_comp_id 
_dssp_struct_bridge_pairs.acceptor_1_label_seq_id 
_dssp_struct_bridge_pairs.acceptor_1_label_asym_id 
_dssp_struct_bridge_pairs.acceptor_1_auth_seq_id 
_dssp_struct_bridge_pairs.acceptor_1_auth_asym_id 
_dssp_struct_bridge_pairs.acceptor_1_pdbx_PDB_ins_code 
_dssp_struct_bridge_pairs.acceptor_1_energy 
_dssp_struct_bridge_pairs.acceptor_2_label_comp_id 
_dssp_struct_bridge_pairs.acceptor_2_label_seq_id 
_dssp_struct_bridge_pairs.acceptor_2_label_asym_id 
_dssp_struct_bridge_pairs.acceptor_2_auth_seq_id 
_dssp_struct_bridge_pairs.acceptor_2_auth_asym_id 
_dssp_struct_bridge_pairs.acceptor_2_pdbx_PDB_ins_code 
_dssp_struct_bridge_pairs.acceptor_2_energy 
_dssp_struct_bridge_pairs.donor_1_label_comp_id 
_dssp_struct_bridge_pairs.donor_1_label_seq_id 
_dssp_struct_bridge_pairs.donor_1_label_asym_id 
_dssp_struct_bridge_pairs.donor_1_auth_seq_id 
_dssp_struct_bridge_pairs.donor_1_auth_asym_id 
_dssp_struct_bridge_pairs.donor_1_pdbx_PDB_ins_code 
_dssp_struct_bridge_pairs.donor_1_energy 
_dssp_struct_bridge_pairs.donor_2_label_comp_id 
_dssp_struct_bridge_pairs.donor_2_label_seq_id 
_dssp_struct_bridge_pairs.donor_2_label_asym_id 
_dssp_struct_bridge_pairs.donor_2_auth_seq_id 
_dssp_struct_bridge_pairs.donor_2_auth_asym_id 
_dssp_struct_bridge_pairs.donor_2_pdbx_PDB_ins_code 
_dssp_struct_bridge_pairs.donor_2_energy 
1   ARG 1   A 1   A ? ?   ?   ? ?   ? ? ?    ?   ?   ? ?   ? ? ?    CYS 171 A 171 A ? -2.3 VAL 3   A 3   A ? -0.8 
2   VAL 2   A 2   A ? GLY 122 A 122 A ? -0.3 ALA 170 A 170 A ? -0.3 GLY 5   A 5   A ? -2.0 ALA 170 A 170 A ? -0.3 
3   VAL 3   A 3   A ? ASP 169 A 169 A ? -2.9 ARG 1   A 1   A ? -0.8 ASP 169 A 169 A ? -1.1 THR 125 A 125 A ? -0.1 
4   ASN 4   A 4   A ? THR 124 A 124 A ? -1.0 VAL 168 A 168 A ? -0.2 VAL 3   A 3   A ? -0.3 ARG 6   A 6   A ? -0.1 
5   GLY 5   A 5   A ? VAL 2   A 2   A ? -2.0 ASP 169 A 169 A ? -0.1 ALA 138 A 138 A ? -0.2 ASN 4   A 4   A ? -0.2 
6   ARG 6   A 6   A ? CYS 137 A 137 A ? -2.5 ASN 4   A 4   A ? -0.1 CYS 137 A 137 A ? -3.3 VAL 2   A 2   A ? -0.0 
7   PRO 7   A 7   A ? ?   ?   ? ?   ? ? ?    ?   ?   ? ?   ? ? ?    GLN 136 A 136 A ? -0.3 GLN 9   A 9   A ? -0.1 
8   CYS 8   A 8   A ? LEU 135 A 135 A ? -3.1 HIS 53  A 53  A ? -0.1 LEU 135 A 135 A ? -0.1 HIS 11  A 11  A ? -0.1 
9   GLN 9   A 9   A ? PRO 7   A 7   A ? -0.1 PRO 10  A 10  A ? -0.1 THR 12  A 12  A ? -1.9 GLN 13  A 13  A ? -0.3 
10  PRO 10  A 10  A ? ?   ?   ? ?   ? ? ?    ?   ?   ? ?   ? ? ?    GLN 9   A 9   A ? -0.1 HIS 53  A 53  A ? -0.1 
11  HIS 11  A 11  A ? GLN 13  A 13  A ? -0.1 THR 12  A 12  A ? -0.1 GLN 9   A 9   A ? -0.1 HIS 53  A 53  A ? -0.0 
12  THR 12  A 12  A ? GLN 9   A 9   A ? -1.9 GLN 13  A 13  A ? -0.2 HIS 11  A 11  A ? -0.1 TRP 15  A 15  A ? -0.1 
13  GLN 13  A 13  A ? GLN 9   A 9   A ? -0.3 PRO 14  A 14  A ? -0.1 GLN 16  A 16  A ? -1.8 THR 12  A 12  A ? -0.2 
14  PRO 14  A 14  A ? ?   ?   ? ?   ? ? ?    ?   ?   ? ?   ? ? ?    GLN 101 A 101 A ? -1.3 GLY 51  A 51  A ? -0.3 
15  TRP 15  A 15  A ? VAL 100 A 100 A ? -0.2 THR 12  A 12  A ? -0.1 LEU 31  A 31  A ? -2.8 ALA 17  A 17  A ? -0.2 
16  GLN 16  A 16  A ? GLN 13  A 13  A ? -1.8 THR 30  A 30  A ? -0.2 GLY 51  A 51  A ? -0.6 GLU 52  A 52  A ? -0.4 
17  ALA 17  A 17  A ? GLY 29  A 29  A ? -2.6 TRP 15  A 15  A ? -0.2 GLY 29  A 29  A ? -1.6 LEU 19  A 19  A ? -0.5 
18  VAL 18  A 18  A ? ARG 49  A 49  A ? -2.7 GLN 16  A 16  A ? -0.3 ARG 49  A 49  A ? -2.9 PHE 20  A 20  A ? -0.5 
19  LEU 19  A 19  A ? CYS 27  A 27  A ? -3.0 ALA 17  A 17  A ? -0.5 HIS 26  A 26  A ? -3.3 CYS 27  A 27  A ? -1.1 
20  PHE 20  A 20  A ? CYS 47  A 47  A ? -3.2 VAL 18  A 18  A ? -0.5 SER 46  A 46  A ? -3.1 CYS 47  A 47  A ? -1.6 
21  THR 21  A 21  A ? LYS 24  A 24  A ? -2.4 LEU 19  A 19  A ? -0.4 LYS 24  A 24  A ? -1.4 THR 45  A 45  A ? -0.0 
22  GLY 22  A 22  A ? PHE 20  A 20  A ? -0.4 GLY 23  A 23  A ? -0.2 THR 21  A 21  A ? -0.1 LEU 25  A 25  A ? -0.1 
23  GLY 23  A 23  A ? LYS 24  A 24  A ? -0.2 CYS 47  A 47  A ? -0.0 LEU 25  A 25  A ? -0.4 GLY 22  A 22  A ? -0.2 
24  LYS 24  A 24  A ? THR 21  A 21  A ? -1.4 LEU 25  A 25  A ? -0.0 THR 21  A 21  A ? -2.4 GLY 23  A 23  A ? -0.2 
25  LEU 25  A 25  A ? GLY 23  A 23  A ? -0.4 PHE 20  A 20  A ? -0.2 PHE 20  A 20  A ? -0.2 GLY 28  A 28  A ? -0.1 
26  HIS 26  A 26  A ? LEU 19  A 19  A ? -3.3 CYS 27  A 27  A ? -0.4 GLY 28  A 28  A ? -0.3 SER 175 A 175 A ? -0.3 
27  CYS 27  A 27  A ? LEU 19  A 19  A ? -1.1 ASP 174 A 174 A ? -0.1 LEU 19  A 19  A ? -3.0 HIS 26  A 26  A ? -0.4 
28  GLY 28  A 28  A ? SER 175 A 175 A ? -3.7 HIS 26  A 26  A ? -0.3 ALA 40  A 40  A ? -0.4 THR 30  A 30  A ? -0.3 
29  GLY 29  A 29  A ? ALA 17  A 17  A ? -1.6 CYS 27  A 27  A ? -0.2 ALA 17  A 17  A ? -2.6 LEU 31  A 31  A ? -0.4 
30  THR 30  A 30  A ? VAL 38  A 38  A ? -2.6 GLY 28  A 28  A ? -0.3 VAL 38  A 38  A ? -3.3 VAL 32  A 32  A ? -0.5 
31  LEU 31  A 31  A ? TRP 15  A 15  A ? -2.8 GLY 29  A 29  A ? -0.4 LEU 103 A 103 A ? -2.8 VAL 37  A 37  A ? -0.2 
32  VAL 32  A 32  A ? TRP 36  A 36  A ? -2.5 THR 30  A 30  A ? -0.5 ASN 34  A 34  A ? -0.2 VAL 37  A 37  A ? -0.2 
33  SER 33  A 33  A ? TRP 36  A 36  A ? -1.3 ALA 104 A 104 A ? -0.1 TRP 36  A 36  A ? -0.4 VAL 32  A 32  A ? -0.2 
34  ASN 34  A 34  A ? VAL 32  A 32  A ? -0.2 GLN 35  A 35  A ? -0.2 VAL 94  A 94  A ? -3.2 VAL 37  A 37  A ? -0.1 
35  GLN 35  A 35  A ? PRO 93  A 93  A ? -0.2 TRP 36  A 36  A ? -0.1 LEU 90  A 90  A ? -2.3 VAL 37  A 37  A ? -0.4 
36  TRP 36  A 36  A ? SER 33  A 33  A ? -0.4 LYS 89  A 89  A ? -0.2 VAL 32  A 32  A ? -2.5 SER 33  A 33  A ? -1.3 
37  VAL 37  A 37  A ? VAL 88  A 88  A ? -2.2 GLN 35  A 35  A ? -0.4 VAL 88  A 88  A ? -3.1 THR 39  A 39  A ? -0.4 
38  VAL 38  A 38  A ? THR 30  A 30  A ? -3.3 TRP 36  A 36  A ? -0.4 THR 30  A 30  A ? -2.6 ALA 40  A 40  A ? -0.2 
39  THR 39  A 39  A ? MET 86  A 86  A ? -2.5 VAL 37  A 37  A ? -0.4 MET 86  A 86  A ? -2.5 GLY 41  A 41  A ? -0.2 
40  ALA 40  A 40  A ? GLY 28  A 28  A ? -0.4 VAL 38  A 38  A ? -0.2 CYS 43  A 43  A ? -1.7 ILE 85  A 85  A ? -0.3 
41  GLY 41  A 41  A ? HIS 42  A 42  A ? -0.3 THR 39  A 39  A ? -0.2 ALA 40  A 40  A ? -0.1 ILE 85  A 85  A ? -0.1 
42  HIS 42  A 42  A ? ASP 84  A 84  A ? -0.1 LYS 81  A 81  A ? -0.1 GLY 41  A 41  A ? -0.3 TYR 44  A 44  A ? -0.2 
43  CYS 43  A 43  A ? ALA 40  A 40  A ? -1.7 GLY 28  A 28  A ? -0.1 THR 45  A 45  A ? -0.3 THR 39  A 39  A ? -0.1 
44  TYR 44  A 44  A ? HIS 42  A 42  A ? -0.2 LEU 19  A 19  A ? -0.1 SER 46  A 46  A ? -0.3 CYS 27  A 27  A ? -0.1 
45  THR 45  A 45  A ? CYS 43  A 43  A ? -0.3 SER 46  A 46  A ? -0.1 THR 21  A 21  A ? -0.2 ILE 48  A 48  A ? -0.1 
46  SER 46  A 46  A ? PHE 20  A 20  A ? -3.1 CYS 47  A 47  A ? -0.3 ILE 48  A 48  A ? -0.3 THR 21  A 21  A ? -0.2 
47  CYS 47  A 47  A ? PHE 20  A 20  A ? -1.6 LEU 66  A 66  A ? -0.2 PHE 20  A 20  A ? -3.2 ARG 49  A 49  A ? -0.4 
48  ILE 48  A 48  A ? ARG 65  A 65  A ? -3.1 SER 46  A 46  A ? -0.3 ARG 65  A 65  A ? -3.1 LEU 50  A 50  A ? -0.4 
49  ARG 49  A 49  A ? VAL 18  A 18  A ? -2.9 CYS 47  A 47  A ? -0.4 VAL 18  A 18  A ? -2.7 GLY 51  A 51  A ? -0.3 
50  LEU 50  A 50  A ? GLN 63  A 63  A ? -2.0 ILE 48  A 48  A ? -0.4 GLN 63  A 63  A ? -2.5 ALA 17  A 17  A ? -0.1 
51  GLY 51  A 51  A ? GLN 16  A 16  A ? -0.6 ASN 99  A 99  A ? -0.3 HIS 53  A 53  A ? -0.4 THR 61  A 61  A ? -0.2 
52  GLU 52  A 52  A ? GLN 16  A 16  A ? -0.4 ARG 49  A 49  A ? -0.2 GLY 51  A 51  A ? -0.3 LEU 55  A 55  A ? -0.1 
53  HIS 53  A 53  A ? GLY 51  A 51  A ? -0.4 ASN 54  A 54  A ? -0.3 LEU 135 A 135 A ? -2.4 LEU 55  A 55  A ? -0.4 
54  ASN 54  A 54  A ? ILE 134 A 134 A ? -0.2 GLY 57  A 57  A ? -0.1 HIS 53  A 53  A ? -0.3 ILE 134 A 134 A ? -0.2 
55  LEU 55  A 55  A ? ASN 133 A 133 A ? -2.9 HIS 53  A 53  A ? -0.4 ILE 134 A 134 A ? -0.1 ASN 54  A 54  A ? -0.1 
56  LYS 56  A 56  A ? ASN 133 A 133 A ? -0.2 VAL 58  A 58  A ? -0.0 LEU 55  A 55  A ? -0.2 VAL 58  A 58  A ? -0.1 
57  GLY 57  A 57  A ? ASN 133 A 133 A ? -0.2 VAL 58  A 58  A ? -0.1 ASP 59  A 59  A ? -0.9 TRP 60  A 60  A ? -0.2 
58  VAL 58  A 58  A ? ASP 59  A 59  A ? -0.2 LYS 56  A 56  A ? -0.1 GLY 57  A 57  A ? -0.1 LEU 55  A 55  A ? -0.1 
59  ASP 59  A 59  A ? GLY 57  A 57  A ? -0.9 ASN 54  A 54  A ? -0.2 VAL 58  A 58  A ? -0.2 GLY 57  A 57  A ? -0.0 
60  TRP 60  A 60  A ? GLY 57  A 57  A ? -0.2 THR 61  A 61  A ? -0.1 VAL 58  A 58  A ? -0.1 GLU 52  A 52  A ? -0.1 
61  THR 61  A 61  A ? GLY 51  A 51  A ? -0.2 ASN 99  A 99  A ? -0.0 TRP 60  A 60  A ? -0.1 GLN 63  A 63  A ? -0.1 
62  GLU 62  A 62  A ? GLY 51  A 51  A ? -0.1 ARG 49  A 49  A ? -0.1 LEU 64  A 64  A ? -0.5 GLY 51  A 51  A ? -0.2 
63  GLN 63  A 63  A ? LEU 50  A 50  A ? -2.5 THR 61  A 61  A ? -0.1 LEU 50  A 50  A ? -2.0 ARG 65  A 65  A ? -0.5 
64  LEU 64  A 64  A ? GLU 62  A 62  A ? -0.5 ARG 49  A 49  A ? -0.2 LEU 66  A 66  A ? -0.4 ARG 49  A 49  A ? -0.2 
65  ARG 65  A 65  A ? ILE 48  A 48  A ? -3.1 GLN 63  A 63  A ? -0.5 ILE 48  A 48  A ? -3.1 GLN 63  A 63  A ? -0.0 
66  LEU 66  A 66  A ? LEU 64  A 64  A ? -0.4 CYS 47  A 47  A ? -0.2 CYS 91  A 91  A ? -3.2 ARG 92  A 92  A ? -0.4 
67  PRO 67  A 67  A ? ?   ?   ? ?   ? ? ?    ?   ?   ? ?   ? ? ?    LEU 90  A 90  A ? -0.3 LEU 70  A 70  A ? -0.1 
68  CYS 68  A 68  A ? LYS 89  A 89  A ? -3.4 LYS 69  A 69  A ? -0.4 LEU 70  A 70  A ? -0.3 LEU 90  A 90  A ? -0.2 
69  LYS 69  A 69  A ? LYS 89  A 89  A ? -1.6 ILE 71  A 71  A ? -0.0 LYS 89  A 89  A ? -2.6 ILE 71  A 71  A ? -0.5 
70  LEU 70  A 70  A ? CYS 68  A 68  A ? -0.3 VAL 88  A 88  A ? -0.2 ARG 72  A 72  A ? -0.7 VAL 88  A 88  A ? -0.2 
71  ILE 71  A 71  A ? LEU 87  A 87  A ? -3.5 LYS 69  A 69  A ? -0.5 LEU 87  A 87  A ? -2.9 HIS 73  A 73  A ? -0.2 
72  ARG 72  A 72  A ? LEU 70  A 70  A ? -0.7 MET 86  A 86  A ? -0.2 MET 86  A 86  A ? -0.2 ASP 84  A 84  A ? -0.1 
73  HIS 73  A 73  A ? ILE 85  A 85  A ? -2.5 ASN 83  A 83  A ? -0.3 TYR 76  A 76  A ? -1.9 ARG 72  A 72  A ? -0.1 
74  PRO 74  A 74  A ? ?   ?   ? ?   ? ? ?    ?   ?   ? ?   ? ? ?    HIS 73  A 73  A ? -0.2 ARG 72  A 72  A ? -0.1 
75  ASP 75  A 75  A ? ASN 83  A 83  A ? -0.1 LYS 77  A 77  A ? -0.1 LYS 77  A 77  A ? -0.2 HIS 73  A 73  A ? -0.1 
76  TYR 76  A 76  A ? HIS 73  A 73  A ? -1.9 ILE 85  A 85  A ? -0.1 ASN 83  A 83  A ? -0.2 ASP 84  A 84  A ? -0.1 
77  LYS 77  A 77  A ? ASP 82  A 82  A ? -2.4 ASP 75  A 75  A ? -0.2 LYS 81  A 81  A ? -2.3 ASP 82  A 82  A ? -0.7 
78  PRO 78  A 78  A ? ?   ?   ? ?   ? ? ?    ?   ?   ? ?   ? ? ?    LYS 77  A 77  A ? -0.1 TYR 76  A 76  A ? -0.0 
79  ARG 79  A 79  A ? SER 80  A 80  A ? -0.2 LYS 81  A 81  A ? -0.0 LYS 77  A 77  A ? -0.0 ?   ?   ? ?   ? ? ?    
80  SER 80  A 80  A ? ASP 82  A 82  A ? -0.1 PHE 156 A 156 A ? -0.0 ARG 79  A 79  A ? -0.2 ASN 83  A 83  A ? -0.1 
81  LYS 81  A 81  A ? LYS 77  A 77  A ? -2.3 ASP 82  A 82  A ? -0.2 ASP 84  A 84  A ? -1.0 ASN 83  A 83  A ? -0.2 
82  ASP 82  A 82  A ? LYS 77  A 77  A ? -0.7 ASN 83  A 83  A ? -0.2 LYS 77  A 77  A ? -2.4 LYS 81  A 81  A ? -0.2 
83  ASN 83  A 83  A ? LYS 81  A 81  A ? -0.2 TYR 76  A 76  A ? -0.2 ILE 85  A 85  A ? -2.0 HIS 73  A 73  A ? -0.3 
84  ASP 84  A 84  A ? LYS 81  A 81  A ? -1.0 ASN 159 A 159 A ? -0.1 MET 86  A 86  A ? -0.3 ASN 83  A 83  A ? -0.2 
85  ILE 85  A 85  A ? ASN 83  A 83  A ? -2.0 ALA 40  A 40  A ? -0.3 HIS 73  A 73  A ? -2.5 LEU 87  A 87  A ? -0.3 
86  MET 86  A 86  A ? THR 39  A 39  A ? -2.5 ASP 84  A 84  A ? -0.3 THR 39  A 39  A ? -2.5 VAL 88  A 88  A ? -0.5 
87  LEU 87  A 87  A ? ILE 71  A 71  A ? -2.9 ILE 85  A 85  A ? -0.3 ILE 71  A 71  A ? -3.5 LYS 89  A 89  A ? -0.6 
88  VAL 88  A 88  A ? VAL 37  A 37  A ? -3.1 MET 86  A 86  A ? -0.5 VAL 37  A 37  A ? -2.2 LEU 90  A 90  A ? -0.5 
89  LYS 89  A 89  A ? LYS 69  A 69  A ? -2.6 LEU 87  A 87  A ? -0.6 CYS 68  A 68  A ? -3.4 LYS 69  A 69  A ? -1.6 
90  LEU 90  A 90  A ? GLN 35  A 35  A ? -2.3 VAL 88  A 88  A ? -0.5 VAL 94  A 94  A ? -0.0 ARG 65  A 65  A ? -0.0 
91  CYS 91  A 91  A ? LEU 66  A 66  A ? -3.2 LYS 89  A 89  A ? -0.2 LEU 90  A 90  A ? -0.1 ARG 65  A 65  A ? -0.0 
92  ARG 92  A 92  A ? LEU 66  A 66  A ? -0.4 ASN 34  A 34  A ? -0.0 CYS 91  A 91  A ? -0.2 LEU 66  A 66  A ? -0.0 
93  PRO 93  A 93  A ? ?   ?   ? ?   ? ? ?    ?   ?   ? ?   ? ? ?    GLN 35  A 35  A ? -0.2 GLN 95  A 95  A ? -0.2 
94  VAL 94  A 94  A ? ASN 34  A 34  A ? -3.2 SER 33  A 33  A ? -0.1 ILE 96  A 96  A ? -0.7 ARG 65  A 65  A ? -0.0 
95  GLN 95  A 95  A ? PRO 93  A 93  A ? -0.2 GLN 101 A 101 A ? -0.0 ASN 97  A 97  A ? -0.4 VAL 100 A 100 A ? -0.1 
96  ILE 96  A 96  A ? VAL 94  A 94  A ? -0.7 ASN 99  A 99  A ? -0.1 LYS 98  A 98  A ? -0.2 GLN 101 A 101 A ? -0.2 
97  ASN 97  A 97  A ? VAL 100 A 100 A ? -2.1 GLN 95  A 95  A ? -0.4 VAL 100 A 100 A ? -0.4 ILE 96  A 96  A ? -0.0 
98  LYS 98  A 98  A ? ASN 99  A 99  A ? -0.2 ILE 96  A 96  A ? -0.2 GLN 101 A 101 A ? -0.1 ILE 96  A 96  A ? -0.1 
99  ASN 99  A 99  A ? VAL 100 A 100 A ? -0.2 THR 61  A 61  A ? -0.1 GLN 101 A 101 A ? -0.4 GLY 51  A 51  A ? -0.3 
100 VAL 100 A 100 A ? ASN 97  A 97  A ? -0.4 LEU 50  A 50  A ? -0.1 ASN 97  A 97  A ? -2.1 ASN 99  A 99  A ? -0.2 
101 GLN 101 A 101 A ? PRO 14  A 14  A ? -1.3 ASN 99  A 99  A ? -0.4 LEU 31  A 31  A ? -0.2 LEU 103 A 103 A ? -0.1 
102 PRO 102 A 102 A ? ?   ?   ? ?   ? ? ?    ?   ?   ? ?   ? ? ?    ALA 104 A 104 A ? -0.4 VAL 32  A 32  A ? -0.3 
103 LEU 103 A 103 A ? LEU 31  A 31  A ? -2.8 TRP 15  A 15  A ? -0.2 LYS 184 A 184 A ? -0.1 LEU 105 A 105 A ? -0.1 
104 ALA 104 A 104 A ? GLY 183 A 183 A ? -0.5 PRO 102 A 102 A ? -0.4 LEU 185 A 185 A ? -2.9 ALA 106 A 106 A ? -0.3 
105 LEU 105 A 105 A ? LYS 184 A 184 A ? -0.2 VAL 32  A 32  A ? -0.2 ALA 107 A 107 A ? -0.2 GLN 186 A 186 A ? -0.1 
106 ALA 106 A 106 A ? LEU 185 A 185 A ? -1.9 ALA 104 A 104 A ? -0.3 LYS 212 A 212 A ? -0.1 LEU 105 A 105 A ? -0.1 
107 ALA 107 A 107 A ? LEU 105 A 105 A ? -0.2 SER 108 A 108 A ? -0.1 CYS 109 A 109 A ? -0.3 ALA 106 A 106 A ? -0.1 
108 SER 108 A 108 A ? VAL 111 A 111 A ? -0.0 ARG 210 A 210 A ? -0.0 CYS 209 A 209 A ? -0.1 ALA 107 A 107 A ? -0.1 
109 CYS 109 A 109 A ? ALA 107 A 107 A ? -0.3 PRO 110 A 110 A ? -0.1 GLY 187 A 187 A ? -0.1 ALA 107 A 107 A ? -0.1 
110 PRO 110 A 110 A ? ?   ?   ? ?   ? ? ?    ?   ?   ? ?   ? ? ?    CYS 109 A 109 A ? -0.1 GLY 113 A 113 A ? -0.0 
111 VAL 111 A 111 A ? PRO 112 A 112 A ? -0.1 SER 108 A 108 A ? -0.1 MET 114 A 114 A ? -2.0 ILE 142 A 142 A ? -0.3 
112 PRO 112 A 112 A ? ?   ?   ? ?   ? ? ?    ?   ?   ? ?   ? ? ?    ILE 143 A 143 A ? -0.2 VAL 115 A 115 A ? -0.1 
113 GLY 113 A 113 A ? ILE 142 A 142 A ? -2.6 MET 114 A 114 A ? -0.4 VAL 115 A 115 A ? -0.2 ILE 143 A 143 A ? -0.1 
114 MET 114 A 114 A ? VAL 111 A 111 A ? -2.0 ILE 142 A 142 A ? -0.1 ILE 142 A 142 A ? -2.6 CYS 116 A 116 A ? -0.5 
115 VAL 115 A 115 A ? THR 141 A 141 A ? -0.2 GLY 113 A 113 A ? -0.2 ASN 182 A 182 A ? -0.5 GLN 117 A 117 A ? -0.3 
116 CYS 116 A 116 A ? LEU 140 A 140 A ? -4.1 MET 114 A 114 A ? -0.5 LEU 140 A 140 A ? -3.8 VAL 118 A 118 A ? -0.4 
117 GLN 117 A 117 A ? VAL 180 A 180 A ? -3.4 VAL 115 A 115 A ? -0.3 VAL 180 A 180 A ? -3.5 SER 119 A 119 A ? -0.4 
118 VAL 118 A 118 A ? ALA 138 A 138 A ? -2.8 CYS 116 A 116 A ? -0.4 ALA 138 A 138 A ? -2.0 GLY 120 A 120 A ? -0.3 
119 SER 119 A 119 A ? PRO 178 A 178 A ? -1.1 GLN 117 A 117 A ? -0.4 TRP 121 A 121 A ? -0.3 CYS 137 A 137 A ? -0.2 
120 GLY 120 A 120 A ? GLN 136 A 136 A ? -2.0 VAL 118 A 118 A ? -0.3 GLN 136 A 136 A ? -2.3 VAL 2   A 2   A ? -0.3 
121 TRP 121 A 121 A ? GLY 173 A 173 A ? -0.3 SER 119 A 119 A ? -0.3 THR 124 A 124 A ? -0.1 ASP 174 A 174 A ? -0.1 
122 GLY 122 A 122 A ? THR 123 A 123 A ? -0.2 GLN 136 A 136 A ? -0.1 VAL 2   A 2   A ? -0.3 GLY 173 A 173 A ? -0.3 
123 THR 123 A 123 A ? GLN 172 A 172 A ? -2.9 ARG 1   A 1   A ? -0.3 TYR 131 A 131 A ? -0.2 GLY 122 A 122 A ? -0.2 
124 THR 124 A 124 A ? SER 130 A 130 A ? -2.4 ARG 1   A 1   A ? -0.2 ASN 4   A 4   A ? -1.0 SER 126 A 126 A ? -0.3 
125 THR 125 A 125 A ? SER 130 A 130 A ? -0.3 GLY 128 A 128 A ? -0.3 SER 130 A 130 A ? -0.3 CYS 196 A 196 A ? -0.1 
126 SER 126 A 126 A ? THR 124 A 124 A ? -0.3 VAL 129 A 129 A ? -0.1 VAL 195 A 195 A ? -0.1 VAL 129 A 129 A ? -0.1 
127 PRO 127 A 127 A ? ?   ?   ? ?   ? ? ?    ?   ?   ? ?   ? ? ?    SER 126 A 126 A ? -0.1 THR 125 A 125 A ? -0.1 
128 GLY 128 A 128 A ? VAL 129 A 129 A ? -0.1 THR 124 A 124 A ? -0.1 SER 130 A 130 A ? -0.6 THR 125 A 125 A ? -0.3 
129 VAL 129 A 129 A ? THR 124 A 124 A ? -0.1 SER 126 A 126 A ? -0.1 TYR 131 A 131 A ? -0.4 SER 126 A 126 A ? -0.1 
130 SER 130 A 130 A ? GLY 128 A 128 A ? -0.6 THR 125 A 125 A ? -0.3 THR 124 A 124 A ? -2.4 THR 125 A 125 A ? -0.3 
131 TYR 131 A 131 A ? VAL 129 A 129 A ? -0.4 THR 123 A 123 A ? -0.2 THR 123 A 123 A ? -0.1 GLY 122 A 122 A ? -0.1 
132 PRO 132 A 132 A ? ?   ?   ? ?   ? ? ?    ?   ?   ? ?   ? ? ?    GLN 136 A 136 A ? -0.1 LEU 55  A 55  A ? -0.1 
133 ASN 133 A 133 A ? TYR 131 A 131 A ? -0.1 LEU 135 A 135 A ? -0.1 LEU 55  A 55  A ? -2.9 LEU 135 A 135 A ? -0.4 
134 ILE 134 A 134 A ? ASN 54  A 54  A ? -0.2 LEU 55  A 55  A ? -0.1 ASN 54  A 54  A ? -0.2 GLY 120 A 120 A ? -0.1 
135 LEU 135 A 135 A ? HIS 53  A 53  A ? -2.4 ASN 133 A 133 A ? -0.4 CYS 8   A 8   A ? -3.1 CYS 137 A 137 A ? -0.3 
136 GLN 136 A 136 A ? GLY 120 A 120 A ? -2.3 PRO 7   A 7   A ? -0.3 GLY 120 A 120 A ? -2.0 ALA 138 A 138 A ? -0.3 
137 CYS 137 A 137 A ? ARG 6   A 6   A ? -3.3 LEU 135 A 135 A ? -0.3 ARG 6   A 6   A ? -2.5 ASN 139 A 139 A ? -0.3 
138 ALA 138 A 138 A ? VAL 118 A 118 A ? -2.0 GLN 136 A 136 A ? -0.3 VAL 118 A 118 A ? -2.8 LEU 140 A 140 A ? -0.5 
139 ASN 139 A 139 A ? CYS 137 A 137 A ? -0.3 GLN 117 A 117 A ? -0.2 THR 141 A 141 A ? -0.3 GLN 117 A 117 A ? -0.2 
140 LEU 140 A 140 A ? CYS 116 A 116 A ? -3.8 ALA 138 A 138 A ? -0.5 CYS 116 A 116 A ? -4.1 ILE 142 A 142 A ? -0.5 
141 THR 141 A 141 A ? SER 164 A 164 A ? -2.7 ASN 139 A 139 A ? -0.3 SER 164 A 164 A ? -2.5 ILE 143 A 143 A ? -0.2 
142 ILE 142 A 142 A ? MET 114 A 114 A ? -2.6 LEU 140 A 140 A ? -0.5 GLY 113 A 113 A ? -2.6 ARG 144 A 144 A ? -0.3 
143 ILE 143 A 143 A ? CYS 162 A 162 A ? -2.9 THR 141 A 141 A ? -0.2 CYS 162 A 162 A ? -0.5 ILE 142 A 142 A ? -0.0 
144 ARG 144 A 144 A ? ILE 142 A 142 A ? -0.3 PRO 145 A 145 A ? -0.1 CYS 148 A 148 A ? -1.4 VAL 147 A 147 A ? -0.8 
145 PRO 145 A 145 A ? ?   ?   ? ?   ? ? ?    ?   ?   ? ?   ? ? ?    HIS 149 A 149 A ? -2.0 VAL 150 A 150 A ? -0.2 
146 GLU 146 A 146 A ? VAL 147 A 147 A ? -0.2 CYS 148 A 148 A ? -0.2 VAL 150 A 150 A ? -1.4 ILE 151 A 151 A ? -0.1 
147 VAL 147 A 147 A ? ARG 144 A 144 A ? -0.8 CYS 148 A 148 A ? -0.2 ILE 151 A 151 A ? -1.6 VAL 150 A 150 A ? -0.2 
148 CYS 148 A 148 A ? ARG 144 A 144 A ? -1.4 HIS 149 A 149 A ? -0.2 TYR 152 A 152 A ? -2.9 GLU 146 A 146 A ? -0.2 
149 HIS 149 A 149 A ? PRO 145 A 145 A ? -2.0 ILE 151 A 151 A ? -0.2 CYS 148 A 148 A ? -0.2 VAL 147 A 147 A ? -0.2 
150 VAL 150 A 150 A ? GLU 146 A 146 A ? -1.4 VAL 147 A 147 A ? -0.2 CYS 148 A 148 A ? -0.2 HIS 149 A 149 A ? -0.2 
151 ILE 151 A 151 A ? VAL 147 A 147 A ? -1.6 TYR 152 A 152 A ? -0.3 HIS 149 A 149 A ? -0.2 VAL 150 A 150 A ? -0.2 
152 TYR 152 A 152 A ? CYS 148 A 148 A ? -2.9 VAL 147 A 147 A ? -0.1 PHE 156 A 156 A ? -1.8 LEU 155 A 155 A ? -1.2 
153 PRO 153 A 153 A ? ?   ?   ? ?   ? ? ?    ?   ?   ? ?   ? ? ?    VAL 150 A 150 A ? -0.1 HIS 149 A 149 A ? -0.1 
154 ASN 154 A 154 A ? PHE 156 A 156 A ? -0.3 LEU 155 A 155 A ? -0.1 HIS 149 A 149 A ? -0.1 ASN 157 A 157 A ? -0.0 
155 LEU 155 A 155 A ? TYR 152 A 152 A ? -1.2 HIS 149 A 149 A ? -0.1 ASN 157 A 157 A ? -0.4 ASN 154 A 154 A ? -0.1 
156 PHE 156 A 156 A ? TYR 152 A 152 A ? -1.8 HIS 149 A 149 A ? -0.2 ASN 154 A 154 A ? -0.3 GLN 158 A 158 A ? -0.2 
157 ASN 157 A 157 A ? LEU 155 A 155 A ? -0.4 ASN 154 A 154 A ? -0.0 THR 160 A 160 A ? -1.4 LEU 155 A 155 A ? -0.0 
158 GLN 158 A 158 A ? ASN 159 A 159 A ? -0.3 PHE 156 A 156 A ? -0.2 ARG 210 A 210 A ? -0.1 PHE 156 A 156 A ? -0.0 
159 ASN 159 A 159 A ? THR 206 A 206 A ? -0.0 CYS 209 A 209 A ? -0.0 SER 207 A 207 A ? -2.2 VAL 161 A 161 A ? -0.3 
160 THR 160 A 160 A ? ASN 157 A 157 A ? -1.4 THR 206 A 206 A ? -0.2 CYS 162 A 162 A ? -0.3 THR 206 A 206 A ? -0.2 
161 VAL 161 A 161 A ? TYR 205 A 205 A ? -2.8 ASN 159 A 159 A ? -0.3 TYR 205 A 205 A ? -3.2 ALA 163 A 163 A ? -0.4 
162 CYS 162 A 162 A ? ILE 143 A 143 A ? -0.5 THR 160 A 160 A ? -0.3 ILE 143 A 143 A ? -2.9 SER 164 A 164 A ? -0.4 
163 ALA 163 A 163 A ? GLY 203 A 203 A ? -2.0 VAL 161 A 161 A ? -0.4 GLY 203 A 203 A ? -1.7 GLY 165 A 165 A ? -0.4 
164 SER 164 A 164 A ? THR 141 A 141 A ? -2.5 CYS 162 A 162 A ? -0.4 THR 141 A 141 A ? -2.7 ASP 169 A 169 A ? -0.1 
165 GLY 165 A 165 A ? VAL 168 A 168 A ? -1.2 ALA 163 A 163 A ? -0.4 VAL 168 A 168 A ? -1.0 LYS 167 A 167 A ? -0.9 
166 GLY 166 A 166 A ? LYS 167 A 167 A ? -0.3 PRO 199 A 199 A ? -0.1 GLY 165 A 165 A ? -0.3 ASN 200 A 200 A ? -0.0 
167 LYS 167 A 167 A ? GLY 165 A 165 A ? -0.9 SER 164 A 164 A ? -0.1 ASP 169 A 169 A ? -0.4 GLY 166 A 166 A ? -0.3 
168 VAL 168 A 168 A ? GLY 165 A 165 A ? -1.0 ASN 139 A 139 A ? -0.2 GLY 165 A 165 A ? -1.2 ALA 170 A 170 A ? -0.3 
169 ASP 169 A 169 A ? VAL 3   A 3   A ? -1.1 LYS 167 A 167 A ? -0.4 VAL 3   A 3   A ? -2.9 CYS 171 A 171 A ? -0.2 
170 ALA 170 A 170 A ? VAL 2   A 2   A ? -0.3 VAL 168 A 168 A ? -0.3 VAL 2   A 2   A ? -0.3 GLY 197 A 197 A ? -0.2 
171 CYS 171 A 171 A ? ARG 1   A 1   A ? -2.3 ASP 169 A 169 A ? -0.2 ASP 174 A 174 A ? -2.2 SER 175 A 175 A ? -0.2 
172 GLN 172 A 172 A ? GLY 173 A 173 A ? -0.3 ALA 170 A 170 A ? -0.2 THR 123 A 123 A ? -2.9 CYS 171 A 171 A ? -0.2 
173 GLY 173 A 173 A ? GLY 122 A 122 A ? -0.3 HIS 26  A 26  A ? -0.2 TRP 121 A 121 A ? -0.3 GLN 172 A 172 A ? -0.3 
174 ASP 174 A 174 A ? CYS 171 A 171 A ? -2.2 ARG 1   A 1   A ? -0.2 GLY 177 A 177 A ? -2.7 VAL 189 A 189 A ? -0.3 
175 SER 175 A 175 A ? GLY 176 A 176 A ? -0.3 HIS 26  A 26  A ? -0.3 GLY 28  A 28  A ? -3.7 SER 190 A 190 A ? -0.2 
176 GLY 176 A 176 A ? VAL 189 A 189 A ? -3.0 GLY 177 A 177 A ? -0.3 SER 175 A 175 A ? -0.3 SER 190 A 190 A ? -0.1 
177 GLY 177 A 177 A ? ASP 174 A 174 A ? -2.7 PRO 178 A 178 A ? -0.1 VAL 189 A 189 A ? -2.5 GLY 176 A 176 A ? -0.3 
178 PRO 178 A 178 A ? ?   ?   ? ?   ? ? ?    ?   ?   ? ?   ? ? ?    SER 119 A 119 A ? -1.1 VAL 180 A 180 A ? -0.6 
179 LEU 179 A 179 A ? GLY 187 A 187 A ? -2.5 GLY 177 A 177 A ? -0.2 GLN 186 A 186 A ? -3.0 GLY 187 A 187 A ? -1.5 
180 VAL 180 A 180 A ? GLN 117 A 117 A ? -3.5 PRO 178 A 178 A ? -0.6 GLN 117 A 117 A ? -3.4 ASN 182 A 182 A ? -0.4 
181 CYS 181 A 181 A ? LYS 184 A 184 A ? -2.3 LEU 179 A 179 A ? -0.5 LYS 184 A 184 A ? -1.5 CYS 116 A 116 A ? -0.2 
182 ASN 182 A 182 A ? VAL 115 A 115 A ? -0.5 VAL 180 A 180 A ? -0.4 CYS 181 A 181 A ? -0.1 LEU 185 A 185 A ? -0.1 
183 GLY 183 A 183 A ? LYS 184 A 184 A ? -0.2 VAL 180 A 180 A ? -0.1 ALA 104 A 104 A ? -0.5 LEU 185 A 185 A ? -0.4 
184 LYS 184 A 184 A ? CYS 181 A 181 A ? -1.5 LEU 103 A 103 A ? -0.1 CYS 181 A 181 A ? -2.3 GLN 186 A 186 A ? -0.7 
185 LEU 185 A 185 A ? ALA 104 A 104 A ? -2.9 GLY 183 A 183 A ? -0.4 ALA 106 A 106 A ? -1.9 VAL 180 A 180 A ? -0.2 
186 GLN 186 A 186 A ? LEU 179 A 179 A ? -3.0 LYS 184 A 184 A ? -0.7 VAL 208 A 208 A ? -1.7 CYS 209 A 209 A ? -0.5 
187 GLY 187 A 187 A ? LEU 179 A 179 A ? -1.5 SER 207 A 207 A ? -0.2 LEU 179 A 179 A ? -2.5 VAL 189 A 189 A ? -0.4 
188 ILE 188 A 188 A ? THR 206 A 206 A ? -1.6 GLN 186 A 186 A ? -0.3 THR 206 A 206 A ? -3.0 SER 190 A 190 A ? -0.2 
189 VAL 189 A 189 A ? GLY 177 A 177 A ? -2.5 GLY 187 A 187 A ? -0.4 GLY 176 A 176 A ? -3.0 TYR 205 A 205 A ? -0.2 
190 SER 190 A 190 A ? VAL 204 A 204 A ? -1.9 TRP 191 A 191 A ? -0.4 GLY 192 A 192 A ? -0.3 TYR 205 A 205 A ? -0.2 
191 TRP 191 A 191 A ? VAL 204 A 204 A ? -1.5 SER 175 A 175 A ? -0.0 VAL 204 A 204 A ? -2.4 SER 190 A 190 A ? -0.4 
192 GLY 192 A 192 A ? SER 190 A 190 A ? -0.3 GLY 203 A 203 A ? -0.2 GLY 203 A 203 A ? -0.1 CYS 196 A 196 A ? -0.1 
193 PRO 193 A 193 A ? ?   ?   ? ?   ? ? ?    ?   ?   ? ?   ? ? ?    GLY 197 A 197 A ? -0.1 VAL 204 A 204 A ? -0.1 
194 GLN 194 A 194 A ? VAL 195 A 195 A ? -0.1 CYS 196 A 196 A ? -0.1 CYS 196 A 196 A ? -0.6 GLN 172 A 172 A ? -0.2 
195 VAL 195 A 195 A ? SER 126 A 126 A ? -0.1 CYS 171 A 171 A ? -0.1 ASP 198 A 198 A ? -0.6 GLY 197 A 197 A ? -0.2 
196 CYS 196 A 196 A ? GLN 194 A 194 A ? -0.6 GLY 197 A 197 A ? -0.2 CYS 171 A 171 A ? -0.1 SER 126 A 126 A ? -0.1 
197 GLY 197 A 197 A ? ASP 198 A 198 A ? -0.3 TYR 201 A 201 A ? -0.3 CYS 196 A 196 A ? -0.2 ASP 169 A 169 A ? -0.1 
198 ASP 198 A 198 A ? VAL 195 A 195 A ? -0.6 TYR 201 A 201 A ? -0.4 TYR 201 A 201 A ? -1.9 GLY 197 A 197 A ? -0.3 
199 PRO 199 A 199 A ? ?   ?   ? ?   ? ? ?    ?   ?   ? ?   ? ? ?    GLY 166 A 166 A ? -0.1 ASP 198 A 198 A ? -0.1 
200 ASN 200 A 200 A ? TYR 201 A 201 A ? -0.2 PRO 202 A 202 A ? -0.0 SER 164 A 164 A ? -0.0 ASP 198 A 198 A ? -0.0 
201 TYR 201 A 201 A ? ASP 198 A 198 A ? -1.9 VAL 195 A 195 A ? -0.1 ASP 198 A 198 A ? -0.4 GLY 197 A 197 A ? -0.3 
202 PRO 202 A 202 A ? ?   ?   ? ?   ? ? ?    ?   ?   ? ?   ? ? ?    SER 164 A 164 A ? -0.2 VAL 204 A 204 A ? -0.1 
203 GLY 203 A 203 A ? ALA 163 A 163 A ? -1.7 GLY 192 A 192 A ? -0.1 ALA 163 A 163 A ? -2.0 TYR 205 A 205 A ? -0.5 
204 VAL 204 A 204 A ? TRP 191 A 191 A ? -2.4 CYS 162 A 162 A ? -0.2 SER 190 A 190 A ? -1.9 TRP 191 A 191 A ? -1.5 
205 TYR 205 A 205 A ? VAL 161 A 161 A ? -3.2 GLY 203 A 203 A ? -0.5 VAL 161 A 161 A ? -2.8 SER 207 A 207 A ? -0.4 
206 THR 206 A 206 A ? ILE 188 A 188 A ? -3.0 VAL 204 A 204 A ? -0.3 ILE 188 A 188 A ? -1.6 VAL 208 A 208 A ? -0.7 
207 SER 207 A 207 A ? ASN 159 A 159 A ? -2.2 TYR 205 A 205 A ? -0.4 PHE 211 A 211 A ? -0.5 ARG 210 A 210 A ? -0.4 
208 VAL 208 A 208 A ? GLN 186 A 186 A ? -1.7 THR 206 A 206 A ? -0.7 PHE 211 A 211 A ? -1.6 LYS 212 A 212 A ? -0.4 
209 CYS 209 A 209 A ? GLN 186 A 186 A ? -0.5 ARG 210 A 210 A ? -0.3 LYS 212 A 212 A ? -0.6 LYS 213 A 213 A ? -0.3 
210 ARG 210 A 210 A ? SER 207 A 207 A ? -0.4 PHE 211 A 211 A ? -0.2 CYS 209 A 209 A ? -0.3 VAL 208 A 208 A ? -0.2 
211 PHE 211 A 211 A ? VAL 208 A 208 A ? -1.6 SER 207 A 207 A ? -0.5 ILE 215 A 215 A ? -2.8 ARG 210 A 210 A ? -0.2 
212 LYS 212 A 212 A ? CYS 209 A 209 A ? -0.6 VAL 208 A 208 A ? -0.4 GLU 216 A 216 A ? -2.7 ASP 217 A 217 A ? -0.2 
213 LYS 213 A 213 A ? CYS 209 A 209 A ? -0.3 TRP 214 A 214 A ? -0.2 ASP 217 A 217 A ? -2.7 THR 218 A 218 A ? -0.3 
214 TRP 214 A 214 A ? GLU 216 A 216 A ? -0.2 ILE 215 A 215 A ? -0.2 THR 218 A 218 A ? -2.4 LYS 212 A 212 A ? -0.2 
215 ILE 215 A 215 A ? PHE 211 A 211 A ? -2.8 GLU 216 A 216 A ? -0.2 ILE 219 A 219 A ? -2.3 LYS 213 A 213 A ? -0.2 
216 GLU 216 A 216 A ? LYS 212 A 212 A ? -2.7 ASP 217 A 217 A ? -0.2 ARG 220 A 220 A ? -2.3 ILE 215 A 215 A ? -0.2 
217 ASP 217 A 217 A ? LYS 213 A 213 A ? -2.7 LYS 212 A 212 A ? -0.2 ASN 221 A 221 A ? -2.0 GLU 216 A 216 A ? -0.2 
218 THR 218 A 218 A ? TRP 214 A 214 A ? -2.4 LYS 213 A 213 A ? -0.3 ASN 222 A 222 A ? -0.6 GLU 216 A 216 A ? -0.2 
219 ILE 219 A 219 A ? ILE 215 A 215 A ? -2.3 TRP 214 A 214 A ? -0.2 ASN 222 A 222 A ? -0.9 ASP 217 A 217 A ? -0.2 
220 ARG 220 A 220 A ? GLU 216 A 216 A ? -2.3 ASN 221 A 221 A ? -0.2 ILE 219 A 219 A ? -0.2 THR 218 A 218 A ? -0.2 
221 ASN 221 A 221 A ? ASP 217 A 217 A ? -2.0 GLU 216 A 216 A ? -0.2 ARG 220 A 220 A ? -0.2 ILE 219 A 219 A ? -0.2 
222 ASN 222 A 222 A ? ILE 219 A 219 A ? -0.9 THR 218 A 218 A ? -0.6 ARG 220 A 220 A ? -0.2 ASN 221 A 221 A ? -0.2 
# 
loop_
_dssp_statistics_histogram.entry_id 
_dssp_statistics_histogram.type 
_dssp_statistics_histogram.1 
_dssp_statistics_histogram.2 
_dssp_statistics_histogram.3 
_dssp_statistics_histogram.4 
_dssp_statistics_histogram.5 
_dssp_statistics_histogram.6 
_dssp_statistics_histogram.7 
_dssp_statistics_histogram.8 
_dssp_statistics_histogram.9 
_dssp_statistics_histogram.10 
_dssp_statistics_histogram.11 
_dssp_statistics_histogram.12 
_dssp_statistics_histogram.13 
_dssp_statistics_histogram.14 
_dssp_statistics_histogram.15 
_dssp_statistics_histogram.16 
_dssp_statistics_histogram.17 
_dssp_statistics_histogram.18 
_dssp_statistics_histogram.19 
_dssp_statistics_histogram.20 
_dssp_statistics_histogram.21 
_dssp_statistics_histogram.22 
_dssp_statistics_histogram.23 
_dssp_statistics_histogram.24 
_dssp_statistics_histogram.25 
_dssp_statistics_histogram.26 
_dssp_statistics_histogram.27 
_dssp_statistics_histogram.28 
_dssp_statistics_histogram.29 
_dssp_statistics_histogram.30 
Alsi_A_03 residues_per_alpha_helix        0 0 0 0 0 0 1 0 0 1 0 0 0 0 0 0 0 0 0 0 0 0 0 0 0 0 0 0 0 0 
Alsi_A_03 parallel_bridges_per_ladder     1 0 0 0 0 0 0 0 0 0 0 0 0 0 0 0 0 0 0 0 0 0 0 0 0 0 0 0 0 0 
Alsi_A_03 antiparallel_bridges_per_ladder 3 5 1 5 1 2 0 0 0 0 0 0 0 0 0 0 0 0 0 0 0 0 0 0 0 0 0 0 0 0 
Alsi_A_03 ladders_per_sheet               1 0 0 0 0 1 0 1 0 0 0 0 0 0 0 0 0 0 0 0 0 0 0 0 0 0 0 0 0 0 
# 
loop_
_dssp_statistics_hbond.entry_id 
_dssp_statistics_hbond.type 
_dssp_statistics_hbond.count 
_dssp_statistics_hbond.count_per_100 
Alsi_A_03 O(I)-->H-N(J)          138 62.2 
Alsi_A_03 'PARALLEL BRIDGES'     2   0.9  
Alsi_A_03 'ANTIPARALLEL BRIDGES' 72  32.4 
Alsi_A_03 O(I)-->H-N(I-5)        1   0.5  
Alsi_A_03 O(I)-->H-N(I-4)        1   0.5  
Alsi_A_03 O(I)-->H-N(I-3)        5   2.3  
Alsi_A_03 O(I)-->H-N(I-2)        0   0.0  
Alsi_A_03 O(I)-->H-N(I-1)        0   0.0  
Alsi_A_03 O(I)-->H-N(I+0)        0   0.0  
Alsi_A_03 O(I)-->H-N(I+1)        0   0.0  
Alsi_A_03 O(I)-->H-N(I+2)        17  7.7  
Alsi_A_03 O(I)-->H-N(I+3)        20  9.0  
Alsi_A_03 O(I)-->H-N(I+4)        15  6.8  
Alsi_A_03 O(I)-->H-N(I+5)        1   0.5  
# 
_dssp_statistics.entry_id                       Alsi_A_03 
_dssp_statistics.nr_of_residues                 222 
_dssp_statistics.nr_of_chains                   1 
_dssp_statistics.nr_of_ss_bridges_total         0 
_dssp_statistics.nr_of_ss_bridges_intra_chain   0 
_dssp_statistics.nr_of_ss_bridges_inter_chain   0 
# 
loop_
_chem_comp.id 
_chem_comp.type 
_chem_comp.mon_nstd_flag 
_chem_comp.name 
_chem_comp.formula 
_chem_comp.formula_weight 
ALA 'L-PEPTIDE LINKING' y ALANINE         'C3 H7 N O2'     89.093 
ARG 'L-PEPTIDE LINKING' y ARGININE        'C6 H15 N4 O2'  175.209 
ASN 'L-PEPTIDE LINKING' y ASPARAGINE      'C4 H8 N2 O3'   132.118 
ASP 'L-PEPTIDE LINKING' y 'ASPARTIC ACID' 'C4 H7 N O4'    133.103 
CYS 'L-PEPTIDE LINKING' y CYSTEINE        'C3 H7 N O2 S'  121.158 
GLN 'L-PEPTIDE LINKING' y GLUTAMINE       'C5 H10 N2 O3'  146.144 
GLU 'L-PEPTIDE LINKING' y 'GLUTAMIC ACID' 'C5 H9 N O4'    147.129 
GLY 'PEPTIDE LINKING'   y GLYCINE         'C2 H5 N O2'     75.067 
HIS 'L-PEPTIDE LINKING' y HISTIDINE       'C6 H10 N3 O2'  156.162 
ILE 'L-PEPTIDE LINKING' y ISOLEUCINE      'C6 H13 N O2'   131.173 
LEU 'L-PEPTIDE LINKING' y LEUCINE         'C6 H13 N O2'   131.173 
LYS 'L-PEPTIDE LINKING' y LYSINE          'C6 H15 N2 O2'  147.195 
MET 'L-PEPTIDE LINKING' y METHIONINE      'C5 H11 N O2 S' 149.211 
PHE 'L-PEPTIDE LINKING' y PHENYLALANINE   'C9 H11 N O2'   165.189 
PRO 'L-PEPTIDE LINKING' y PROLINE         'C5 H9 N O2'     115.13 
SER 'L-PEPTIDE LINKING' y SERINE          'C3 H7 N O3'    105.093 
THR 'L-PEPTIDE LINKING' y THREONINE       'C4 H9 N O3'    119.119 
TRP 'L-PEPTIDE LINKING' y TRYPTOPHAN      'C11 H12 N2 O2' 204.225 
TYR 'L-PEPTIDE LINKING' y TYROSINE        'C9 H11 N O3'   181.189 
VAL 'L-PEPTIDE LINKING' y VALINE          'C5 H11 N O2'   117.146 
# 
loop_
_atom_type.symbol 
N 
C 
O 
S 
# 
loop_
_entity_poly_seq.entity_id 
_entity_poly_seq.num 
_entity_poly_seq.mon_id 
_entity_poly_seq.hetero 
1   1 ARG n 
1   2 VAL n 
1   3 VAL n 
1   4 ASN n 
1   5 GLY n 
1   6 ARG n 
1   7 PRO n 
1   8 CYS n 
1   9 GLN n 
1  10 PRO n 
1  11 HIS n 
1  12 THR n 
1  13 GLN n 
1  14 PRO n 
1  15 TRP n 
1  16 GLN n 
1  17 ALA n 
1  18 VAL n 
1  19 LEU n 
1  20 PHE n 
1  21 THR n 
1  22 GLY n 
1  23 GLY n 
1  24 LYS n 
1  25 LEU n 
1  26 HIS n 
1  27 CYS n 
1  28 GLY n 
1  29 GLY n 
1  30 THR n 
1  31 LEU n 
1  32 VAL n 
1  33 SER n 
1  34 ASN n 
1  35 GLN n 
1  36 TRP n 
1  37 VAL n 
1  38 VAL n 
1  39 THR n 
1  40 ALA n 
1  41 GLY n 
1  42 HIS n 
1  43 CYS n 
1  44 TYR n 
1  45 THR n 
1  46 SER n 
1  47 CYS n 
1  48 ILE n 
1  49 ARG n 
1  50 LEU n 
1  51 GLY n 
1  52 GLU n 
1  53 HIS n 
1  54 ASN n 
1  55 LEU n 
1  56 LYS n 
1  57 GLY n 
1  58 VAL n 
1  59 ASP n 
1  60 TRP n 
1  61 THR n 
1  62 GLU n 
1  63 GLN n 
1  64 LEU n 
1  65 ARG n 
1  66 LEU n 
1  67 PRO n 
1  68 CYS n 
1  69 LYS n 
1  70 LEU n 
1  71 ILE n 
1  72 ARG n 
1  73 HIS n 
1  74 PRO n 
1  75 ASP n 
1  76 TYR n 
1  77 LYS n 
1  78 PRO n 
1  79 ARG n 
1  80 SER n 
1  81 LYS n 
1  82 ASP n 
1  83 ASN n 
1  84 ASP n 
1  85 ILE n 
1  86 MET n 
1  87 LEU n 
1  88 VAL n 
1  89 LYS n 
1  90 LEU n 
1  91 CYS n 
1  92 ARG n 
1  93 PRO n 
1  94 VAL n 
1  95 GLN n 
1  96 ILE n 
1  97 ASN n 
1  98 LYS n 
1  99 ASN n 
1 100 VAL n 
1 101 GLN n 
1 102 PRO n 
1 103 LEU n 
1 104 ALA n 
1 105 LEU n 
1 106 ALA n 
1 107 ALA n 
1 108 SER n 
1 109 CYS n 
1 110 PRO n 
1 111 VAL n 
1 112 PRO n 
1 113 GLY n 
1 114 MET n 
1 115 VAL n 
1 116 CYS n 
1 117 GLN n 
1 118 VAL n 
1 119 SER n 
1 120 GLY n 
1 121 TRP n 
1 122 GLY n 
1 123 THR n 
1 124 THR n 
1 125 THR n 
1 126 SER n 
1 127 PRO n 
1 128 GLY n 
1 129 VAL n 
1 130 SER n 
1 131 TYR n 
1 132 PRO n 
1 133 ASN n 
1 134 ILE n 
1 135 LEU n 
1 136 GLN n 
1 137 CYS n 
1 138 ALA n 
1 139 ASN n 
1 140 LEU n 
1 141 THR n 
1 142 ILE n 
1 143 ILE n 
1 144 ARG n 
1 145 PRO n 
1 146 GLU n 
1 147 VAL n 
1 148 CYS n 
1 149 HIS n 
1 150 VAL n 
1 151 ILE n 
1 152 TYR n 
1 153 PRO n 
1 154 ASN n 
1 155 LEU n 
1 156 PHE n 
1 157 ASN n 
1 158 GLN n 
1 159 ASN n 
1 160 THR n 
1 161 VAL n 
1 162 CYS n 
1 163 ALA n 
1 164 SER n 
1 165 GLY n 
1 166 GLY n 
1 167 LYS n 
1 168 VAL n 
1 169 ASP n 
1 170 ALA n 
1 171 CYS n 
1 172 GLN n 
1 173 GLY n 
1 174 ASP n 
1 175 SER n 
1 176 GLY n 
1 177 GLY n 
1 178 PRO n 
1 179 LEU n 
1 180 VAL n 
1 181 CYS n 
1 182 ASN n 
1 183 GLY n 
1 184 LYS n 
1 185 LEU n 
1 186 GLN n 
1 187 GLY n 
1 188 ILE n 
1 189 VAL n 
1 190 SER n 
1 191 TRP n 
1 192 GLY n 
1 193 PRO n 
1 194 GLN n 
1 195 VAL n 
1 196 CYS n 
1 197 GLY n 
1 198 ASP n 
1 199 PRO n 
1 200 ASN n 
1 201 TYR n 
1 202 PRO n 
1 203 GLY n 
1 204 VAL n 
1 205 TYR n 
1 206 THR n 
1 207 SER n 
1 208 VAL n 
1 209 CYS n 
1 210 ARG n 
1 211 PHE n 
1 212 LYS n 
1 213 LYS n 
1 214 TRP n 
1 215 ILE n 
1 216 GLU n 
1 217 ASP n 
1 218 THR n 
1 219 ILE n 
1 220 ARG n 
1 221 ASN n 
1 222 ASN n 
# 
loop_
_pdbx_poly_seq_scheme.asym_id 
_pdbx_poly_seq_scheme.entity_id 
_pdbx_poly_seq_scheme.seq_id 
_pdbx_poly_seq_scheme.mon_id 
_pdbx_poly_seq_scheme.ndb_seq_num 
_pdbx_poly_seq_scheme.pdb_seq_num 
_pdbx_poly_seq_scheme.auth_seq_num 
_pdbx_poly_seq_scheme.pdb_mon_id 
_pdbx_poly_seq_scheme.auth_mon_id 
_pdbx_poly_seq_scheme.pdb_strand_id 
_pdbx_poly_seq_scheme.pdb_ins_code 
_pdbx_poly_seq_scheme.hetero 
A 1   1 ARG   1 1   1   ARG ARG A ? n 
A 1   2 VAL   2 2   2   VAL VAL A ? n 
A 1   3 VAL   3 3   3   VAL VAL A ? n 
A 1   4 ASN   4 4   4   ASN ASN A ? n 
A 1   5 GLY   5 5   5   GLY GLY A ? n 
A 1   6 ARG   6 6   6   ARG ARG A ? n 
A 1   7 PRO   7 7   7   PRO PRO A ? n 
A 1   8 CYS   8 8   8   CYS CYS A ? n 
A 1   9 GLN   9 9   9   GLN GLN A ? n 
A 1  10 PRO  10 10  10  PRO PRO A ? n 
A 1  11 HIS  11 11  11  HIS HIS A ? n 
A 1  12 THR  12 12  12  THR THR A ? n 
A 1  13 GLN  13 13  13  GLN GLN A ? n 
A 1  14 PRO  14 14  14  PRO PRO A ? n 
A 1  15 TRP  15 15  15  TRP TRP A ? n 
A 1  16 GLN  16 16  16  GLN GLN A ? n 
A 1  17 ALA  17 17  17  ALA ALA A ? n 
A 1  18 VAL  18 18  18  VAL VAL A ? n 
A 1  19 LEU  19 19  19  LEU LEU A ? n 
A 1  20 PHE  20 20  20  PHE PHE A ? n 
A 1  21 THR  21 21  21  THR THR A ? n 
A 1  22 GLY  22 22  22  GLY GLY A ? n 
A 1  23 GLY  23 23  23  GLY GLY A ? n 
A 1  24 LYS  24 24  24  LYS LYS A ? n 
A 1  25 LEU  25 25  25  LEU LEU A ? n 
A 1  26 HIS  26 26  26  HIS HIS A ? n 
A 1  27 CYS  27 27  27  CYS CYS A ? n 
A 1  28 GLY  28 28  28  GLY GLY A ? n 
A 1  29 GLY  29 29  29  GLY GLY A ? n 
A 1  30 THR  30 30  30  THR THR A ? n 
A 1  31 LEU  31 31  31  LEU LEU A ? n 
A 1  32 VAL  32 32  32  VAL VAL A ? n 
A 1  33 SER  33 33  33  SER SER A ? n 
A 1  34 ASN  34 34  34  ASN ASN A ? n 
A 1  35 GLN  35 35  35  GLN GLN A ? n 
A 1  36 TRP  36 36  36  TRP TRP A ? n 
A 1  37 VAL  37 37  37  VAL VAL A ? n 
A 1  38 VAL  38 38  38  VAL VAL A ? n 
A 1  39 THR  39 39  39  THR THR A ? n 
A 1  40 ALA  40 40  40  ALA ALA A ? n 
A 1  41 GLY  41 41  41  GLY GLY A ? n 
A 1  42 HIS  42 42  42  HIS HIS A ? n 
A 1  43 CYS  43 43  43  CYS CYS A ? n 
A 1  44 TYR  44 44  44  TYR TYR A ? n 
A 1  45 THR  45 45  45  THR THR A ? n 
A 1  46 SER  46 46  46  SER SER A ? n 
A 1  47 CYS  47 47  47  CYS CYS A ? n 
A 1  48 ILE  48 48  48  ILE ILE A ? n 
A 1  49 ARG  49 49  49  ARG ARG A ? n 
A 1  50 LEU  50 50  50  LEU LEU A ? n 
A 1  51 GLY  51 51  51  GLY GLY A ? n 
A 1  52 GLU  52 52  52  GLU GLU A ? n 
A 1  53 HIS  53 53  53  HIS HIS A ? n 
A 1  54 ASN  54 54  54  ASN ASN A ? n 
A 1  55 LEU  55 55  55  LEU LEU A ? n 
A 1  56 LYS  56 56  56  LYS LYS A ? n 
A 1  57 GLY  57 57  57  GLY GLY A ? n 
A 1  58 VAL  58 58  58  VAL VAL A ? n 
A 1  59 ASP  59 59  59  ASP ASP A ? n 
A 1  60 TRP  60 60  60  TRP TRP A ? n 
A 1  61 THR  61 61  61  THR THR A ? n 
A 1  62 GLU  62 62  62  GLU GLU A ? n 
A 1  63 GLN  63 63  63  GLN GLN A ? n 
A 1  64 LEU  64 64  64  LEU LEU A ? n 
A 1  65 ARG  65 65  65  ARG ARG A ? n 
A 1  66 LEU  66 66  66  LEU LEU A ? n 
A 1  67 PRO  67 67  67  PRO PRO A ? n 
A 1  68 CYS  68 68  68  CYS CYS A ? n 
A 1  69 LYS  69 69  69  LYS LYS A ? n 
A 1  70 LEU  70 70  70  LEU LEU A ? n 
A 1  71 ILE  71 71  71  ILE ILE A ? n 
A 1  72 ARG  72 72  72  ARG ARG A ? n 
A 1  73 HIS  73 73  73  HIS HIS A ? n 
A 1  74 PRO  74 74  74  PRO PRO A ? n 
A 1  75 ASP  75 75  75  ASP ASP A ? n 
A 1  76 TYR  76 76  76  TYR TYR A ? n 
A 1  77 LYS  77 77  77  LYS LYS A ? n 
A 1  78 PRO  78 78  78  PRO PRO A ? n 
A 1  79 ARG  79 79  79  ARG ARG A ? n 
A 1  80 SER  80 80  80  SER SER A ? n 
A 1  81 LYS  81 81  81  LYS LYS A ? n 
A 1  82 ASP  82 82  82  ASP ASP A ? n 
A 1  83 ASN  83 83  83  ASN ASN A ? n 
A 1  84 ASP  84 84  84  ASP ASP A ? n 
A 1  85 ILE  85 85  85  ILE ILE A ? n 
A 1  86 MET  86 86  86  MET MET A ? n 
A 1  87 LEU  87 87  87  LEU LEU A ? n 
A 1  88 VAL  88 88  88  VAL VAL A ? n 
A 1  89 LYS  89 89  89  LYS LYS A ? n 
A 1  90 LEU  90 90  90  LEU LEU A ? n 
A 1  91 CYS  91 91  91  CYS CYS A ? n 
A 1  92 ARG  92 92  92  ARG ARG A ? n 
A 1  93 PRO  93 93  93  PRO PRO A ? n 
A 1  94 VAL  94 94  94  VAL VAL A ? n 
A 1  95 GLN  95 95  95  GLN GLN A ? n 
A 1  96 ILE  96 96  96  ILE ILE A ? n 
A 1  97 ASN  97 97  97  ASN ASN A ? n 
A 1  98 LYS  98 98  98  LYS LYS A ? n 
A 1  99 ASN  99 99  99  ASN ASN A ? n 
A 1 100 VAL 100 100 100 VAL VAL A ? n 
A 1 101 GLN 101 101 101 GLN GLN A ? n 
A 1 102 PRO 102 102 102 PRO PRO A ? n 
A 1 103 LEU 103 103 103 LEU LEU A ? n 
A 1 104 ALA 104 104 104 ALA ALA A ? n 
A 1 105 LEU 105 105 105 LEU LEU A ? n 
A 1 106 ALA 106 106 106 ALA ALA A ? n 
A 1 107 ALA 107 107 107 ALA ALA A ? n 
A 1 108 SER 108 108 108 SER SER A ? n 
A 1 109 CYS 109 109 109 CYS CYS A ? n 
A 1 110 PRO 110 110 110 PRO PRO A ? n 
A 1 111 VAL 111 111 111 VAL VAL A ? n 
A 1 112 PRO 112 112 112 PRO PRO A ? n 
A 1 113 GLY 113 113 113 GLY GLY A ? n 
A 1 114 MET 114 114 114 MET MET A ? n 
A 1 115 VAL 115 115 115 VAL VAL A ? n 
A 1 116 CYS 116 116 116 CYS CYS A ? n 
A 1 117 GLN 117 117 117 GLN GLN A ? n 
A 1 118 VAL 118 118 118 VAL VAL A ? n 
A 1 119 SER 119 119 119 SER SER A ? n 
A 1 120 GLY 120 120 120 GLY GLY A ? n 
A 1 121 TRP 121 121 121 TRP TRP A ? n 
A 1 122 GLY 122 122 122 GLY GLY A ? n 
A 1 123 THR 123 123 123 THR THR A ? n 
A 1 124 THR 124 124 124 THR THR A ? n 
A 1 125 THR 125 125 125 THR THR A ? n 
A 1 126 SER 126 126 126 SER SER A ? n 
A 1 127 PRO 127 127 127 PRO PRO A ? n 
A 1 128 GLY 128 128 128 GLY GLY A ? n 
A 1 129 VAL 129 129 129 VAL VAL A ? n 
A 1 130 SER 130 130 130 SER SER A ? n 
A 1 131 TYR 131 131 131 TYR TYR A ? n 
A 1 132 PRO 132 132 132 PRO PRO A ? n 
A 1 133 ASN 133 133 133 ASN ASN A ? n 
A 1 134 ILE 134 134 134 ILE ILE A ? n 
A 1 135 LEU 135 135 135 LEU LEU A ? n 
A 1 136 GLN 136 136 136 GLN GLN A ? n 
A 1 137 CYS 137 137 137 CYS CYS A ? n 
A 1 138 ALA 138 138 138 ALA ALA A ? n 
A 1 139 ASN 139 139 139 ASN ASN A ? n 
A 1 140 LEU 140 140 140 LEU LEU A ? n 
A 1 141 THR 141 141 141 THR THR A ? n 
A 1 142 ILE 142 142 142 ILE ILE A ? n 
A 1 143 ILE 143 143 143 ILE ILE A ? n 
A 1 144 ARG 144 144 144 ARG ARG A ? n 
A 1 145 PRO 145 145 145 PRO PRO A ? n 
A 1 146 GLU 146 146 146 GLU GLU A ? n 
A 1 147 VAL 147 147 147 VAL VAL A ? n 
A 1 148 CYS 148 148 148 CYS CYS A ? n 
A 1 149 HIS 149 149 149 HIS HIS A ? n 
A 1 150 VAL 150 150 150 VAL VAL A ? n 
A 1 151 ILE 151 151 151 ILE ILE A ? n 
A 1 152 TYR 152 152 152 TYR TYR A ? n 
A 1 153 PRO 153 153 153 PRO PRO A ? n 
A 1 154 ASN 154 154 154 ASN ASN A ? n 
A 1 155 LEU 155 155 155 LEU LEU A ? n 
A 1 156 PHE 156 156 156 PHE PHE A ? n 
A 1 157 ASN 157 157 157 ASN ASN A ? n 
A 1 158 GLN 158 158 158 GLN GLN A ? n 
A 1 159 ASN 159 159 159 ASN ASN A ? n 
A 1 160 THR 160 160 160 THR THR A ? n 
A 1 161 VAL 161 161 161 VAL VAL A ? n 
A 1 162 CYS 162 162 162 CYS CYS A ? n 
A 1 163 ALA 163 163 163 ALA ALA A ? n 
A 1 164 SER 164 164 164 SER SER A ? n 
A 1 165 GLY 165 165 165 GLY GLY A ? n 
A 1 166 GLY 166 166 166 GLY GLY A ? n 
A 1 167 LYS 167 167 167 LYS LYS A ? n 
A 1 168 VAL 168 168 168 VAL VAL A ? n 
A 1 169 ASP 169 169 169 ASP ASP A ? n 
A 1 170 ALA 170 170 170 ALA ALA A ? n 
A 1 171 CYS 171 171 171 CYS CYS A ? n 
A 1 172 GLN 172 172 172 GLN GLN A ? n 
A 1 173 GLY 173 173 173 GLY GLY A ? n 
A 1 174 ASP 174 174 174 ASP ASP A ? n 
A 1 175 SER 175 175 175 SER SER A ? n 
A 1 176 GLY 176 176 176 GLY GLY A ? n 
A 1 177 GLY 177 177 177 GLY GLY A ? n 
A 1 178 PRO 178 178 178 PRO PRO A ? n 
A 1 179 LEU 179 179 179 LEU LEU A ? n 
A 1 180 VAL 180 180 180 VAL VAL A ? n 
A 1 181 CYS 181 181 181 CYS CYS A ? n 
A 1 182 ASN 182 182 182 ASN ASN A ? n 
A 1 183 GLY 183 183 183 GLY GLY A ? n 
A 1 184 LYS 184 184 184 LYS LYS A ? n 
A 1 185 LEU 185 185 185 LEU LEU A ? n 
A 1 186 GLN 186 186 186 GLN GLN A ? n 
A 1 187 GLY 187 187 187 GLY GLY A ? n 
A 1 188 ILE 188 188 188 ILE ILE A ? n 
A 1 189 VAL 189 189 189 VAL VAL A ? n 
A 1 190 SER 190 190 190 SER SER A ? n 
A 1 191 TRP 191 191 191 TRP TRP A ? n 
A 1 192 GLY 192 192 192 GLY GLY A ? n 
A 1 193 PRO 193 193 193 PRO PRO A ? n 
A 1 194 GLN 194 194 194 GLN GLN A ? n 
A 1 195 VAL 195 195 195 VAL VAL A ? n 
A 1 196 CYS 196 196 196 CYS CYS A ? n 
A 1 197 GLY 197 197 197 GLY GLY A ? n 
A 1 198 ASP 198 198 198 ASP ASP A ? n 
A 1 199 PRO 199 199 199 PRO PRO A ? n 
A 1 200 ASN 200 200 200 ASN ASN A ? n 
A 1 201 TYR 201 201 201 TYR TYR A ? n 
A 1 202 PRO 202 202 202 PRO PRO A ? n 
A 1 203 GLY 203 203 203 GLY GLY A ? n 
A 1 204 VAL 204 204 204 VAL VAL A ? n 
A 1 205 TYR 205 205 205 TYR TYR A ? n 
A 1 206 THR 206 206 206 THR THR A ? n 
A 1 207 SER 207 207 207 SER SER A ? n 
A 1 208 VAL 208 208 208 VAL VAL A ? n 
A 1 209 CYS 209 209 209 CYS CYS A ? n 
A 1 210 ARG 210 210 210 ARG ARG A ? n 
A 1 211 PHE 211 211 211 PHE PHE A ? n 
A 1 212 LYS 212 212 212 LYS LYS A ? n 
A 1 213 LYS 213 213 213 LYS LYS A ? n 
A 1 214 TRP 214 214 214 TRP TRP A ? n 
A 1 215 ILE 215 215 215 ILE ILE A ? n 
A 1 216 GLU 216 216 216 GLU GLU A ? n 
A 1 217 ASP 217 217 217 ASP ASP A ? n 
A 1 218 THR 218 218 218 THR THR A ? n 
A 1 219 ILE 219 219 219 ILE ILE A ? n 
A 1 220 ARG 220 220 220 ARG ARG A ? n 
A 1 221 ASN 221 221 221 ASN ASN A ? n 
A 1 222 ASN 222 222 222 ASN ASN A ? n 
# 
loop_
_atom_site.group_PDB 
_atom_site.id 
_atom_site.type_symbol 
_atom_site.label_atom_id 
_atom_site.label_alt_id 
_atom_site.label_comp_id 
_atom_site.label_asym_id 
_atom_site.label_entity_id 
_atom_site.label_seq_id 
_atom_site.pdbx_PDB_ins_code 
_atom_site.Cartn_x 
_atom_site.Cartn_y 
_atom_site.Cartn_z 
_atom_site.occupancy 
_atom_site.B_iso_or_equiv 
_atom_site.pdbx_formal_charge 
_atom_site.auth_seq_id 
_atom_site.auth_comp_id 
_atom_site.auth_asym_id 
_atom_site.auth_atom_id 
_atom_site.pdbx_PDB_model_num 
ATOM 1    N N   ? ARG A 1   1 ?   9.571  -0.030  -3.290 1.000 54.470 ? 1   ARG A N   1 
ATOM 2    C CA  ? ARG A 1   1 ?  10.536  -1.060  -3.663 1.000 54.470 ? 1   ARG A CA  1 
ATOM 3    C C   ? ARG A 1   1 ?  10.154  -2.410  -3.064 1.000 54.470 ? 1   ARG A C   1 
ATOM 4    C CB  ? ARG A 1   1 ?  11.944  -0.666  -3.212 1.000 54.470 ? 1   ARG A CB  1 
ATOM 5    O O   ? ARG A 1   1 ?   9.806  -2.496  -1.885 1.000 54.470 ? 1   ARG A O   1 
ATOM 6    C CG  ? ARG A 1   1 ?  13.037  -1.585  -3.736 1.000 54.470 ? 1   ARG A CG  1 
ATOM 7    C CD  ? ARG A 1   1 ?  14.422  -1.103  -3.327 1.000 54.470 ? 1   ARG A CD  1 
ATOM 8    N NE  ? ARG A 1   1 ?  15.454  -2.078  -3.668 1.000 54.470 ? 1   ARG A NE  1 
ATOM 9    N NH1 ? ARG A 1   1 ?  17.222  -0.747  -3.004 1.000 54.470 ? 1   ARG A NH1 1 
ATOM 10   N NH2 ? ARG A 1   1 ?  17.613  -2.841  -3.851 1.000 54.470 ? 1   ARG A NH2 1 
ATOM 11   C CZ  ? ARG A 1   1 ?  16.761  -1.887  -3.507 1.000 54.470 ? 1   ARG A CZ  1 
ATOM 12   N N   ? VAL A 1   2 ?  10.098  -3.387  -4.076 1.000 67.930 ? 2   VAL A N   1 
ATOM 13   C CA  ? VAL A 1   2 ?  10.126  -4.759  -3.580 1.000 67.930 ? 2   VAL A CA  1 
ATOM 14   C C   ? VAL A 1   2 ?  11.568  -5.261  -3.530 1.000 67.930 ? 2   VAL A C   1 
ATOM 15   C CB  ? VAL A 1   2 ?   9.266  -5.697  -4.456 1.000 67.930 ? 2   VAL A CB  1 
ATOM 16   O O   ? VAL A 1   2 ?  12.232  -5.363  -4.564 1.000 67.930 ? 2   VAL A O   1 
ATOM 17   C CG1 ? VAL A 1   2 ?   9.322  -7.130  -3.930 1.000 67.930 ? 2   VAL A CG1 1 
ATOM 18   C CG2 ? VAL A 1   2 ?   7.822  -5.200  -4.509 1.000 67.930 ? 2   VAL A CG2 1 
ATOM 19   N N   ? VAL A 1   3 ?  12.241  -5.179  -2.463 1.000 75.560 ? 3   VAL A N   1 
ATOM 20   C CA  ? VAL A 1   3 ?  13.613  -5.646  -2.291 1.000 75.560 ? 3   VAL A CA  1 
ATOM 21   C C   ? VAL A 1   3 ?  13.745  -7.070  -2.825 1.000 75.560 ? 3   VAL A C   1 
ATOM 22   C CB  ? VAL A 1   3 ?  14.050  -5.589  -0.810 1.000 75.560 ? 3   VAL A CB  1 
ATOM 23   O O   ? VAL A 1   3 ?  12.922  -7.935  -2.514 1.000 75.560 ? 3   VAL A O   1 
ATOM 24   C CG1 ? VAL A 1   3 ?  15.467  -6.134  -0.644 1.000 75.560 ? 3   VAL A CG1 1 
ATOM 25   C CG2 ? VAL A 1   3 ?  13.960  -4.158  -0.282 1.000 75.560 ? 3   VAL A CG2 1 
ATOM 26   N N   ? ASN A 1   4 ?  14.786  -7.168  -3.856 1.000 77.220 ? 4   ASN A N   1 
ATOM 27   C CA  ? ASN A 1   4 ?  15.088  -8.447  -4.491 1.000 77.220 ? 4   ASN A CA  1 
ATOM 28   C C   ? ASN A 1   4 ?  13.916  -8.946  -5.331 1.000 77.220 ? 4   ASN A C   1 
ATOM 29   C CB  ? ASN A 1   4 ?  15.470  -9.491  -3.440 1.000 77.220 ? 4   ASN A CB  1 
ATOM 30   O O   ? ASN A 1   4 ?  13.720 -10.154  -5.476 1.000 77.220 ? 4   ASN A O   1 
ATOM 31   C CG  ? ASN A 1   4 ?  16.803  -9.196  -2.781 1.000 77.220 ? 4   ASN A CG  1 
ATOM 32   N ND2 ? ASN A 1   4 ?  16.916  -9.522  -1.499 1.000 77.220 ? 4   ASN A ND2 1 
ATOM 33   O OD1 ? ASN A 1   4 ?  17.723  -8.678  -3.419 1.000 77.220 ? 4   ASN A OD1 1 
ATOM 34   N N   ? GLY A 1   5 ?  12.927  -8.036  -5.725 1.000 81.380 ? 5   GLY A N   1 
ATOM 35   C CA  ? GLY A 1   5 ?  11.837  -8.356  -6.632 1.000 81.380 ? 5   GLY A CA  1 
ATOM 36   C C   ? GLY A 1   5 ?  12.255  -8.353  -8.091 1.000 81.380 ? 5   GLY A C   1 
ATOM 37   O O   ? GLY A 1   5 ?  13.433  -8.169  -8.404 1.000 81.380 ? 5   GLY A O   1 
ATOM 38   N N   ? ARG A 1   6 ?  11.453  -8.718  -9.000 1.000 90.530 ? 6   ARG A N   1 
ATOM 39   C CA  ? ARG A 1   6 ?  11.681  -8.750 -10.441 1.000 90.530 ? 6   ARG A CA  1 
ATOM 40   C C   ? ARG A 1   6 ?  10.695  -7.845 -11.172 1.000 90.530 ? 6   ARG A C   1 
ATOM 41   C CB  ? ARG A 1   6 ?  11.571 -10.182 -10.971 1.000 90.530 ? 6   ARG A CB  1 
ATOM 42   O O   ? ARG A 1   6 ?   9.613  -7.555 -10.659 1.000 90.530 ? 6   ARG A O   1 
ATOM 43   C CG  ? ARG A 1   6 ?  10.218 -10.828 -10.724 1.000 90.530 ? 6   ARG A CG  1 
ATOM 44   C CD  ? ARG A 1   6 ?  10.213 -12.297 -11.122 1.000 90.530 ? 6   ARG A CD  1 
ATOM 45   N NE  ? ARG A 1   6 ?   8.894 -12.898 -10.950 1.000 90.530 ? 6   ARG A NE  1 
ATOM 46   N NH1 ? ARG A 1   6 ?   9.562 -15.032 -11.531 1.000 90.530 ? 6   ARG A NH1 1 
ATOM 47   N NH2 ? ARG A 1   6 ?   7.379 -14.625 -10.962 1.000 90.530 ? 6   ARG A NH2 1 
ATOM 48   C CZ  ? ARG A 1   6 ?   8.614 -14.184 -11.148 1.000 90.530 ? 6   ARG A CZ  1 
ATOM 49   N N   ? PRO A 1   7 ?  11.219  -7.321 -12.324 1.000 92.300 ? 7   PRO A N   1 
ATOM 50   C CA  ? PRO A 1   7 ?  10.253  -6.545 -13.106 1.000 92.300 ? 7   PRO A CA  1 
ATOM 51   C C   ? PRO A 1   7 ?   8.966  -7.317 -13.388 1.000 92.300 ? 7   PRO A C   1 
ATOM 52   C CB  ? PRO A 1   7 ?  11.008  -6.249 -14.404 1.000 92.300 ? 7   PRO A CB  1 
ATOM 53   O O   ? PRO A 1   7 ?   9.014  -8.507 -13.712 1.000 92.300 ? 7   PRO A O   1 
ATOM 54   C CG  ? PRO A 1   7 ?  12.454  -6.326 -14.032 1.000 92.300 ? 7   PRO A CG  1 
ATOM 55   C CD  ? PRO A 1   7 ?  12.615  -7.366 -12.961 1.000 92.300 ? 7   PRO A CD  1 
ATOM 56   N N   ? CYS A 1   8 ?   7.804  -6.632 -13.134 1.000 92.630 ? 8   CYS A N   1 
ATOM 57   C CA  ? CYS A 1   8 ?   6.512  -7.222 -13.463 1.000 92.630 ? 8   CYS A CA  1 
ATOM 58   C C   ? CYS A 1   8 ?   6.335  -7.340 -14.973 1.000 92.630 ? 8   CYS A C   1 
ATOM 59   C CB  ? CYS A 1   8 ?   5.375  -6.389 -12.872 1.000 92.630 ? 8   CYS A CB  1 
ATOM 60   O O   ? CYS A 1   8 ?   6.841  -6.509 -15.728 1.000 92.630 ? 8   CYS A O   1 
ATOM 61   S SG  ? CYS A 1   8 ?   5.413  -6.282 -11.069 1.000 92.630 ? 8   CYS A SG  1 
ATOM 62   N N   ? GLN A 1   9 ?   5.611  -8.437 -15.352 1.000 91.420 ? 9   GLN A N   1 
ATOM 63   C CA  ? GLN A 1   9 ?   5.211  -8.491 -16.755 1.000 91.420 ? 9   GLN A CA  1 
ATOM 64   C C   ? GLN A 1   9 ?   4.262  -7.347 -17.101 1.000 91.420 ? 9   GLN A C   1 
ATOM 65   C CB  ? GLN A 1   9 ?   4.553  -9.834 -17.074 1.000 91.420 ? 9   GLN A CB  1 
ATOM 66   O O   ? GLN A 1   9 ?   3.338  -7.049 -16.342 1.000 91.420 ? 9   GLN A O   1 
ATOM 67   C CG  ? GLN A 1   9 ?   5.488 -11.027 -16.929 1.000 91.420 ? 9   GLN A CG  1 
ATOM 68   C CD  ? GLN A 1   9 ?   6.663 -10.973 -17.887 1.000 91.420 ? 9   GLN A CD  1 
ATOM 69   N NE2 ? GLN A 1   9 ?   7.867 -11.175 -17.361 1.000 91.420 ? 9   GLN A NE2 1 
ATOM 70   O OE1 ? GLN A 1   9 ?   6.491 -10.751 -19.090 1.000 91.420 ? 9   GLN A OE1 1 
ATOM 71   N N   ? PRO A 1  10 ?   4.532  -6.632 -18.246 1.000 89.260 ? 10  PRO A N   1 
ATOM 72   C CA  ? PRO A 1  10 ?   3.653  -5.529 -18.641 1.000 89.260 ? 10  PRO A CA  1 
ATOM 73   C C   ? PRO A 1  10 ?   2.177  -5.920 -18.635 1.000 89.260 ? 10  PRO A C   1 
ATOM 74   C CB  ? PRO A 1  10 ?   4.122  -5.194 -20.059 1.000 89.260 ? 10  PRO A CB  1 
ATOM 75   O O   ? PRO A 1  10 ?   1.824  -7.023 -19.061 1.000 89.260 ? 10  PRO A O   1 
ATOM 76   C CG  ? PRO A 1  10 ?   5.551  -5.632 -20.102 1.000 89.260 ? 10  PRO A CG  1 
ATOM 77   C CD  ? PRO A 1  10 ?   5.699  -6.860 -19.249 1.000 89.260 ? 10  PRO A CD  1 
ATOM 78   N N   ? HIS A 1  11 ?   1.325  -5.007 -17.962 1.000 86.560 ? 11  HIS A N   1 
ATOM 79   C CA  ? HIS A 1  11 ?  -0.131  -5.076 -17.994 1.000 86.560 ? 11  HIS A CA  1 
ATOM 80   C C   ? HIS A 1  11 ?  -0.648  -6.208 -17.113 1.000 86.560 ? 11  HIS A C   1 
ATOM 81   C CB  ? HIS A 1  11 ?  -0.627  -5.260 -19.430 1.000 86.560 ? 11  HIS A CB  1 
ATOM 82   O O   ? HIS A 1  11 ?  -1.835  -6.540 -17.154 1.000 86.560 ? 11  HIS A O   1 
ATOM 83   C CG  ? HIS A 1  11 ?  -0.147  -4.201 -20.371 1.000 86.560 ? 11  HIS A CG  1 
ATOM 84   C CD2 ? HIS A 1  11 ?   0.622  -4.283 -21.482 1.000 86.560 ? 11  HIS A CD2 1 
ATOM 85   N ND1 ? HIS A 1  11 ?  -0.453  -2.867 -20.210 1.000 86.560 ? 11  HIS A ND1 1 
ATOM 86   C CE1 ? HIS A 1  11 ?   0.107  -2.172 -21.185 1.000 86.560 ? 11  HIS A CE1 1 
ATOM 87   N NE2 ? HIS A 1  11 ?   0.766  -3.007 -21.971 1.000 86.560 ? 11  HIS A NE2 1 
ATOM 88   N N   ? THR A 1  12 ?   0.208  -6.858 -16.345 1.000 92.090 ? 12  THR A N   1 
ATOM 89   C CA  ? THR A 1  12 ?  -0.176  -7.939 -15.444 1.000 92.090 ? 12  THR A CA  1 
ATOM 90   C C   ? THR A 1  12 ?  -0.728  -7.382 -14.135 1.000 92.090 ? 12  THR A C   1 
ATOM 91   C CB  ? THR A 1  12 ?   1.015  -8.869 -15.147 1.000 92.090 ? 12  THR A CB  1 
ATOM 92   O O   ? THR A 1  12 ?  -1.389  -8.097 -13.379 1.000 92.090 ? 12  THR A O   1 
ATOM 93   C CG2 ? THR A 1  12 ?   1.471  -9.598 -16.406 1.000 92.090 ? 12  THR A CG2 1 
ATOM 94   O OG1 ? THR A 1  12 ?   2.105  -8.092 -14.637 1.000 92.090 ? 12  THR A OG1 1 
ATOM 95   N N   ? GLN A 1  13 ?  -0.595  -6.107 -13.849 1.000 95.630 ? 13  GLN A N   1 
ATOM 96   C CA  ? GLN A 1  13 ?  -1.127  -5.399 -12.689 1.000 95.630 ? 13  GLN A CA  1 
ATOM 97   C C   ? GLN A 1  13 ?  -1.888  -4.145 -13.112 1.000 95.630 ? 13  GLN A C   1 
ATOM 98   C CB  ? GLN A 1  13 ?  -0.001  -5.028 -11.723 1.000 95.630 ? 13  GLN A CB  1 
ATOM 99   O O   ? GLN A 1  13 ?  -1.516  -3.031 -12.738 1.000 95.630 ? 13  GLN A O   1 
ATOM 100  C CG  ? GLN A 1  13 ?   0.667  -6.229 -11.067 1.000 95.630 ? 13  GLN A CG  1 
ATOM 101  C CD  ? GLN A 1  13 ?   1.216  -7.219 -12.078 1.000 95.630 ? 13  GLN A CD  1 
ATOM 102  N NE2 ? GLN A 1  13 ?   0.848  -8.487 -11.927 1.000 95.630 ? 13  GLN A NE2 1 
ATOM 103  O OE1 ? GLN A 1  13 ?   1.964  -6.847 -12.987 1.000 95.630 ? 13  GLN A OE1 1 
ATOM 104  N N   ? PRO A 1  14 ?  -3.008  -4.284 -13.795 1.000 96.040 ? 14  PRO A N   1 
ATOM 105  C CA  ? PRO A 1  14 ?  -3.739  -3.150 -14.365 1.000 96.040 ? 14  PRO A CA  1 
ATOM 106  C C   ? PRO A 1  14 ?  -4.491  -2.342 -13.309 1.000 96.040 ? 14  PRO A C   1 
ATOM 107  C CB  ? PRO A 1  14 ?  -4.715  -3.813 -15.340 1.000 96.040 ? 14  PRO A CB  1 
ATOM 108  O O   ? PRO A 1  14 ?  -4.978  -1.246 -13.596 1.000 96.040 ? 14  PRO A O   1 
ATOM 109  C CG  ? PRO A 1  14 ?  -4.940  -5.182 -14.783 1.000 96.040 ? 14  PRO A CG  1 
ATOM 110  C CD  ? PRO A 1  14 ?  -3.654  -5.669 -14.180 1.000 96.040 ? 14  PRO A CD  1 
ATOM 111  N N   ? TRP A 1  15 ?  -4.467  -2.826 -12.039 1.000 97.550 ? 15  TRP A N   1 
ATOM 112  C CA  ? TRP A 1  15 ?  -5.134  -2.182 -10.912 1.000 97.550 ? 15  TRP A CA  1 
ATOM 113  C C   ? TRP A 1  15 ?  -4.170  -1.271 -10.158 1.000 97.550 ? 15  TRP A C   1 
ATOM 114  C CB  ? TRP A 1  15 ?  -5.715  -3.231  -9.960 1.000 97.550 ? 15  TRP A CB  1 
ATOM 115  O O   ? TRP A 1  15 ?  -4.586  -0.499  -9.291 1.000 97.550 ? 15  TRP A O   1 
ATOM 116  C CG  ? TRP A 1  15 ?  -4.764  -4.339  -9.621 1.000 97.550 ? 15  TRP A CG  1 
ATOM 117  C CD1 ? TRP A 1  15 ?  -3.822  -4.342  -8.629 1.000 97.550 ? 15  TRP A CD1 1 
ATOM 118  C CD2 ? TRP A 1  15 ?  -4.659  -5.606 -10.278 1.000 97.550 ? 15  TRP A CD2 1 
ATOM 119  C CE2 ? TRP A 1  15 ?  -3.632  -6.329  -9.630 1.000 97.550 ? 15  TRP A CE2 1 
ATOM 120  C CE3 ? TRP A 1  15 ?  -5.335  -6.201 -11.351 1.000 97.550 ? 15  TRP A CE3 1 
ATOM 121  N NE1 ? TRP A 1  15 ?  -3.139  -5.536  -8.630 1.000 97.550 ? 15  TRP A NE1 1 
ATOM 122  C CH2 ? TRP A 1  15 ?  -3.943  -8.177 -11.076 1.000 97.550 ? 15  TRP A CH2 1 
ATOM 123  C CZ2 ? TRP A 1  15 ?  -3.265  -7.618 -10.023 1.000 97.550 ? 15  TRP A CZ2 1 
ATOM 124  C CZ3 ? TRP A 1  15 ?  -4.968  -7.484 -11.740 1.000 97.550 ? 15  TRP A CZ3 1 
ATOM 125  N N   ? GLN A 1  16 ?  -2.849  -1.437 -10.427 1.000 96.690 ? 16  GLN A N   1 
ATOM 126  C CA  ? GLN A 1  16 ?  -1.820  -0.692  -9.709 1.000 96.690 ? 16  GLN A CA  1 
ATOM 127  C C   ? GLN A 1  16 ?  -1.900   0.799 -10.024 1.000 96.690 ? 16  GLN A C   1 
ATOM 128  C CB  ? GLN A 1  16 ?  -0.430  -1.228 -10.054 1.000 96.690 ? 16  GLN A CB  1 
ATOM 129  O O   ? GLN A 1  16 ?  -1.916   1.192 -11.193 1.000 96.690 ? 16  GLN A O   1 
ATOM 130  C CG  ? GLN A 1  16 ?   0.699  -0.542  -9.296 1.000 96.690 ? 16  GLN A CG  1 
ATOM 131  C CD  ? GLN A 1  16 ?   0.714  -0.895  -7.820 1.000 96.690 ? 16  GLN A CD  1 
ATOM 132  N NE2 ? GLN A 1  16 ?   1.598  -0.251  -7.066 1.000 96.690 ? 16  GLN A NE2 1 
ATOM 133  O OE1 ? GLN A 1  16 ?  -0.062  -1.740  -7.362 1.000 96.690 ? 16  GLN A OE1 1 
ATOM 134  N N   ? ALA A 1  17 ?  -1.916   1.628  -8.941 1.000 96.510 ? 17  ALA A N   1 
ATOM 135  C CA  ? ALA A 1  17 ?  -1.925   3.084  -9.054 1.000 96.510 ? 17  ALA A CA  1 
ATOM 136  C C   ? ALA A 1  17 ?  -0.662   3.689  -8.448 1.000 96.510 ? 17  ALA A C   1 
ATOM 137  C CB  ? ALA A 1  17 ?  -3.166   3.663  -8.378 1.000 96.510 ? 17  ALA A CB  1 
ATOM 138  O O   ? ALA A 1  17 ?  -0.110   3.152  -7.485 1.000 96.510 ? 17  ALA A O   1 
ATOM 139  N N   ? VAL A 1  18 ?  -0.261   4.743  -9.112 1.000 94.870 ? 18  VAL A N   1 
ATOM 140  C CA  ? VAL A 1  18 ?   0.848   5.516  -8.562 1.000 94.870 ? 18  VAL A CA  1 
ATOM 141  C C   ? VAL A 1  18 ?   0.342   6.872  -8.074 1.000 94.870 ? 18  VAL A C   1 
ATOM 142  C CB  ? VAL A 1  18 ?   1.976   5.709  -9.600 1.000 94.870 ? 18  VAL A CB  1 
ATOM 143  O O   ? VAL A 1  18 ?  -0.371   7.571  -8.797 1.000 94.870 ? 18  VAL A O   1 
ATOM 144  C CG1 ? VAL A 1  18 ?   3.189   6.383  -8.962 1.000 94.870 ? 18  VAL A CG1 1 
ATOM 145  C CG2 ? VAL A 1  18 ?   2.368   4.368 -10.217 1.000 94.870 ? 18  VAL A CG2 1 
ATOM 146  N N   ? LEU A 1  19 ?   0.695   7.172  -6.839 1.000 95.510 ? 19  LEU A N   1 
ATOM 147  C CA  ? LEU A 1  19 ?   0.306   8.436  -6.224 1.000 95.510 ? 19  LEU A CA  1 
ATOM 148  C C   ? LEU A 1  19 ?   1.479   9.410  -6.195 1.000 95.510 ? 19  LEU A C   1 
ATOM 149  C CB  ? LEU A 1  19 ?  -0.216   8.203  -4.804 1.000 95.510 ? 19  LEU A CB  1 
ATOM 150  O O   ? LEU A 1  19 ?   2.556   9.075  -5.697 1.000 95.510 ? 19  LEU A O   1 
ATOM 151  C CG  ? LEU A 1  19 ?  -1.628   7.628  -4.686 1.000 95.510 ? 19  LEU A CG  1 
ATOM 152  C CD1 ? LEU A 1  19 ?  -1.677   6.220  -5.269 1.000 95.510 ? 19  LEU A CD1 1 
ATOM 153  C CD2 ? LEU A 1  19 ?  -2.085   7.626  -3.231 1.000 95.510 ? 19  LEU A CD2 1 
ATOM 154  N N   ? PHE A 1  20 ?   1.232  10.611  -6.675 1.000 92.750 ? 20  PHE A N   1 
ATOM 155  C CA  ? PHE A 1  20 ?   2.242  11.662  -6.697 1.000 92.750 ? 20  PHE A CA  1 
ATOM 156  C C   ? PHE A 1  20 ?   1.866  12.795  -5.748 1.000 92.750 ? 20  PHE A C   1 
ATOM 157  C CB  ? PHE A 1  20 ?   2.425  12.206  -8.117 1.000 92.750 ? 20  PHE A CB  1 
ATOM 158  O O   ? PHE A 1  20 ?   0.692  13.156  -5.640 1.000 92.750 ? 20  PHE A O   1 
ATOM 159  C CG  ? PHE A 1  20 ?   2.994  11.202  -9.083 1.000 92.750 ? 20  PHE A CG  1 
ATOM 160  C CD1 ? PHE A 1  20 ?   4.369  11.047  -9.215 1.000 92.750 ? 20  PHE A CD1 1 
ATOM 161  C CD2 ? PHE A 1  20 ?   2.155  10.413  -9.858 1.000 92.750 ? 20  PHE A CD2 1 
ATOM 162  C CE1 ? PHE A 1  20 ?   4.899  10.119 -10.108 1.000 92.750 ? 20  PHE A CE1 1 
ATOM 163  C CE2 ? PHE A 1  20 ?   2.677   9.483 -10.753 1.000 92.750 ? 20  PHE A CE2 1 
ATOM 164  C CZ  ? PHE A 1  20 ?   4.049   9.338 -10.877 1.000 92.750 ? 20  PHE A CZ  1 
ATOM 165  N N   ? THR A 1  21 ?   2.891  13.336  -5.069 1.000 92.430 ? 21  THR A N   1 
ATOM 166  C CA  ? THR A 1  21 ?   2.792  14.559  -4.279 1.000 92.430 ? 21  THR A CA  1 
ATOM 167  C C   ? THR A 1  21 ?   3.880  15.551  -4.681 1.000 92.430 ? 21  THR A C   1 
ATOM 168  C CB  ? THR A 1  21 ?   2.898  14.261  -2.772 1.000 92.430 ? 21  THR A CB  1 
ATOM 169  O O   ? THR A 1  21 ?   5.070  15.240  -4.605 1.000 92.430 ? 21  THR A O   1 
ATOM 170  C CG2 ? THR A 1  21 ?   2.754  15.536  -1.948 1.000 92.430 ? 21  THR A CG2 1 
ATOM 171  O OG1 ? THR A 1  21 ?   1.861  13.345  -2.399 1.000 92.430 ? 21  THR A OG1 1 
ATOM 172  N N   ? GLY A 1  22 ?   3.397  16.707  -5.159 1.000 89.050 ? 22  GLY A N   1 
ATOM 173  C CA  ? GLY A 1  22 ?   4.371  17.686  -5.612 1.000 89.050 ? 22  GLY A CA  1 
ATOM 174  C C   ? GLY A 1  22 ?   5.225  17.190  -6.764 1.000 89.050 ? 22  GLY A C   1 
ATOM 175  O O   ? GLY A 1  22 ?   6.425  17.466  -6.817 1.000 89.050 ? 22  GLY A O   1 
ATOM 176  N N   ? GLY A 1  23 ?   4.680  16.196  -7.597 1.000 84.770 ? 23  GLY A N   1 
ATOM 177  C CA  ? GLY A 1  23 ?   5.352  15.736  -8.801 1.000 84.770 ? 23  GLY A CA  1 
ATOM 178  C C   ? GLY A 1  23 ?   6.323  14.598  -8.545 1.000 84.770 ? 23  GLY A C   1 
ATOM 179  O O   ? GLY A 1  23 ?   7.024  14.156  -9.457 1.000 84.770 ? 23  GLY A O   1 
ATOM 180  N N   ? LYS A 1  24 ?   6.362  14.131  -7.293 1.000 88.270 ? 24  LYS A N   1 
ATOM 181  C CA  ? LYS A 1  24 ?   7.240  13.037  -6.889 1.000 88.270 ? 24  LYS A CA  1 
ATOM 182  C C   ? LYS A 1  24 ?   6.433  11.811  -6.470 1.000 88.270 ? 24  LYS A C   1 
ATOM 183  C CB  ? LYS A 1  24 ?   8.155  13.477  -5.745 1.000 88.270 ? 24  LYS A CB  1 
ATOM 184  O O   ? LYS A 1  24 ?   5.351  11.940  -5.894 1.000 88.270 ? 24  LYS A O   1 
ATOM 185  C CG  ? LYS A 1  24 ?   9.130  14.583  -6.124 1.000 88.270 ? 24  LYS A CG  1 
ATOM 186  C CD  ? LYS A 1  24 ?  10.057  14.931  -4.967 1.000 88.270 ? 24  LYS A CD  1 
ATOM 187  C CE  ? LYS A 1  24 ?  11.033  16.038  -5.344 1.000 88.270 ? 24  LYS A CE  1 
ATOM 188  N NZ  ? LYS A 1  24 ?  11.927  16.400  -4.204 1.000 88.270 ? 24  LYS A NZ  1 
ATOM 189  N N   ? LEU A 1  25 ?   6.984  10.680  -6.834 1.000 89.880 ? 25  LEU A N   1 
ATOM 190  C CA  ? LEU A 1  25 ?   6.391   9.422  -6.393 1.000 89.880 ? 25  LEU A CA  1 
ATOM 191  C C   ? LEU A 1  25 ?   6.267   9.383  -4.874 1.000 89.880 ? 25  LEU A C   1 
ATOM 192  C CB  ? LEU A 1  25 ?   7.228   8.236  -6.879 1.000 89.880 ? 25  LEU A CB  1 
ATOM 193  O O   ? LEU A 1  25 ?   7.261   9.541  -4.161 1.000 89.880 ? 25  LEU A O   1 
ATOM 194  C CG  ? LEU A 1  25 ?   6.654   6.844  -6.608 1.000 89.880 ? 25  LEU A CG  1 
ATOM 195  C CD1 ? LEU A 1  25 ?   7.244   5.829  -7.581 1.000 89.880 ? 25  LEU A CD1 1 
ATOM 196  C CD2 ? LEU A 1  25 ?   6.919   6.427  -5.166 1.000 89.880 ? 25  LEU A CD2 1 
ATOM 197  N N   ? HIS A 1  26 ?   4.989   9.194  -4.373 1.000 92.120 ? 26  HIS A N   1 
ATOM 198  C CA  ? HIS A 1  26 ?   4.743   9.185  -2.936 1.000 92.120 ? 26  HIS A CA  1 
ATOM 199  C C   ? HIS A 1  26 ?   4.388   7.785  -2.446 1.000 92.120 ? 26  HIS A C   1 
ATOM 200  C CB  ? HIS A 1  26 ?   3.625  10.166  -2.577 1.000 92.120 ? 26  HIS A CB  1 
ATOM 201  O O   ? HIS A 1  26 ?   5.013   7.271  -1.515 1.000 92.120 ? 26  HIS A O   1 
ATOM 202  C CG  ? HIS A 1  26 ?   3.325  10.225  -1.113 1.000 92.120 ? 26  HIS A CG  1 
ATOM 203  C CD2 ? HIS A 1  26 ?   2.214   9.882  -0.419 1.000 92.120 ? 26  HIS A CD2 1 
ATOM 204  N ND1 ? HIS A 1  26 ?   4.233  10.687  -0.186 1.000 92.120 ? 26  HIS A ND1 1 
ATOM 205  C CE1 ? HIS A 1  26 ?   3.692  10.624   1.020 1.000 92.120 ? 26  HIS A CE1 1 
ATOM 206  N NE2 ? HIS A 1  26 ?   2.468  10.140   0.905 1.000 92.120 ? 26  HIS A NE2 1 
ATOM 207  N N   ? CYS A 1  27 ?   3.341   7.217  -2.913 1.000 95.610 ? 27  CYS A N   1 
ATOM 208  C CA  ? CYS A 1  27 ?   2.806   5.918  -2.517 1.000 95.610 ? 27  CYS A CA  1 
ATOM 209  C C   ? CYS A 1  27 ?   2.188   5.197  -3.708 1.000 95.610 ? 27  CYS A C   1 
ATOM 210  C CB  ? CYS A 1  27 ?   1.764   6.083  -1.411 1.000 95.610 ? 27  CYS A CB  1 
ATOM 211  O O   ? CYS A 1  27 ?   2.045   5.779  -4.786 1.000 95.610 ? 27  CYS A O   1 
ATOM 212  S SG  ? CYS A 1  27 ?   2.468   6.527   0.192 1.000 95.610 ? 27  CYS A SG  1 
ATOM 213  N N   ? GLY A 1  28 ?   1.906   3.995  -3.453 1.000 95.860 ? 28  GLY A N   1 
ATOM 214  C CA  ? GLY A 1  28 ?   1.076   3.235  -4.374 1.000 95.860 ? 28  GLY A CA  1 
ATOM 215  C C   ? GLY A 1  28 ?  -0.386   3.200  -3.970 1.000 95.860 ? 28  GLY A C   1 
ATOM 216  O O   ? GLY A 1  28 ?  -0.759   3.737  -2.925 1.000 95.860 ? 28  GLY A O   1 
ATOM 217  N N   ? GLY A 1  29 ?  -1.201   2.620  -4.763 1.000 97.530 ? 29  GLY A N   1 
ATOM 218  C CA  ? GLY A 1  29 ?  -2.620   2.401  -4.534 1.000 97.530 ? 29  GLY A CA  1 
ATOM 219  C C   ? GLY A 1  29 ?  -3.208   1.321  -5.423 1.000 97.530 ? 29  GLY A C   1 
ATOM 220  O O   ? GLY A 1  29 ?  -2.506   0.746  -6.258 1.000 97.530 ? 29  GLY A O   1 
ATOM 221  N N   ? THR A 1  30 ?  -4.491   1.047  -5.108 1.000 98.430 ? 30  THR A N   1 
ATOM 222  C CA  ? THR A 1  30 ?  -5.179   0.017  -5.878 1.000 98.430 ? 30  THR A CA  1 
ATOM 223  C C   ? THR A 1  30 ?  -6.538   0.517  -6.358 1.000 98.430 ? 30  THR A C   1 
ATOM 224  C CB  ? THR A 1  30 ?  -5.364  -1.268  -5.051 1.000 98.430 ? 30  THR A CB  1 
ATOM 225  O O   ? THR A 1  30 ?  -7.353   0.980  -5.557 1.000 98.430 ? 30  THR A O   1 
ATOM 226  C CG2 ? THR A 1  30 ?  -6.009  -2.371  -5.885 1.000 98.430 ? 30  THR A CG2 1 
ATOM 227  O OG1 ? THR A 1  30 ?  -4.086  -1.721  -4.588 1.000 98.430 ? 30  THR A OG1 1 
ATOM 228  N N   ? LEU A 1  31 ?  -6.738   0.458  -7.669 1.000 98.540 ? 31  LEU A N   1 
ATOM 229  C CA  ? LEU A 1  31 ?  -8.047   0.771  -8.232 1.000 98.540 ? 31  LEU A CA  1 
ATOM 230  C C   ? LEU A 1  31 ?  -9.063  -0.310  -7.878 1.000 98.540 ? 31  LEU A C   1 
ATOM 231  C CB  ? LEU A 1  31 ?  -7.954   0.922  -9.753 1.000 98.540 ? 31  LEU A CB  1 
ATOM 232  O O   ? LEU A 1  31 ?  -8.870  -1.482  -8.208 1.000 98.540 ? 31  LEU A O   1 
ATOM 233  C CG  ? LEU A 1  31 ?  -9.241   1.328 -10.474 1.000 98.540 ? 31  LEU A CG  1 
ATOM 234  C CD1 ? LEU A 1  31 ?  -9.614   2.764 -10.122 1.000 98.540 ? 31  LEU A CD1 1 
ATOM 235  C CD2 ? LEU A 1  31 ?  -9.084   1.165 -11.982 1.000 98.540 ? 31  LEU A CD2 1 
ATOM 236  N N   ? VAL A 1  32 ? -10.232   0.050  -7.203 1.000 98.160 ? 32  VAL A N   1 
ATOM 237  C CA  ? VAL A 1  32 ? -11.180  -0.955  -6.735 1.000 98.160 ? 32  VAL A CA  1 
ATOM 238  C C   ? VAL A 1  32 ? -12.545  -0.717  -7.376 1.000 98.160 ? 32  VAL A C   1 
ATOM 239  C CB  ? VAL A 1  32 ? -11.305  -0.944  -5.195 1.000 98.160 ? 32  VAL A CB  1 
ATOM 240  O O   ? VAL A 1  32 ? -13.453  -1.541  -7.243 1.000 98.160 ? 32  VAL A O   1 
ATOM 241  C CG1 ? VAL A 1  32 ? -10.021  -1.455  -4.545 1.000 98.160 ? 32  VAL A CG1 1 
ATOM 242  C CG2 ? VAL A 1  32 ? -11.636   0.462  -4.697 1.000 98.160 ? 32  VAL A CG2 1 
ATOM 243  N N   ? SER A 1  33 ? -12.677   0.411  -8.169 1.000 97.540 ? 33  SER A N   1 
ATOM 244  C CA  ? SER A 1  33 ? -13.785   0.771  -9.048 1.000 97.540 ? 33  SER A CA  1 
ATOM 245  C C   ? SER A 1  33 ? -13.348   1.782 -10.103 1.000 97.540 ? 33  SER A C   1 
ATOM 246  C CB  ? SER A 1  33 ? -14.950   1.339  -8.237 1.000 97.540 ? 33  SER A CB  1 
ATOM 247  O O   ? SER A 1  33 ? -12.175   2.157 -10.162 1.000 97.540 ? 33  SER A O   1 
ATOM 248  O OG  ? SER A 1  33 ? -14.699   2.686  -7.873 1.000 97.540 ? 33  SER A OG  1 
ATOM 249  N N   ? ASN A 1  34 ? -14.285   2.164 -11.013 1.000 97.090 ? 34  ASN A N   1 
ATOM 250  C CA  ? ASN A 1  34 ? -13.892   3.101 -12.060 1.000 97.090 ? 34  ASN A CA  1 
ATOM 251  C C   ? ASN A 1  34 ? -13.695   4.510 -11.507 1.000 97.090 ? 34  ASN A C   1 
ATOM 252  C CB  ? ASN A 1  34 ? -14.929   3.113 -13.186 1.000 97.090 ? 34  ASN A CB  1 
ATOM 253  O O   ? ASN A 1  34 ? -13.299   5.419 -12.239 1.000 97.090 ? 34  ASN A O   1 
ATOM 254  C CG  ? ASN A 1  34 ? -16.290   3.592 -12.721 1.000 97.090 ? 34  ASN A CG  1 
ATOM 255  N ND2 ? ASN A 1  34 ? -17.247   3.640 -13.640 1.000 97.090 ? 34  ASN A ND2 1 
ATOM 256  O OD1 ? ASN A 1  34 ? -16.480   3.916 -11.546 1.000 97.090 ? 34  ASN A OD1 1 
ATOM 257  N N   ? GLN A 1  35 ? -13.866   4.702 -10.120 1.000 97.790 ? 35  GLN A N   1 
ATOM 258  C CA  ? GLN A 1  35 ? -13.733   6.041  -9.556 1.000 97.790 ? 35  GLN A CA  1 
ATOM 259  C C   ? GLN A 1  35 ? -13.063   5.997  -8.186 1.000 97.790 ? 35  GLN A C   1 
ATOM 260  C CB  ? GLN A 1  35 ? -15.100   6.718  -9.451 1.000 97.790 ? 35  GLN A CB  1 
ATOM 261  O O   ? GLN A 1  35 ? -13.019   7.006  -7.478 1.000 97.790 ? 35  GLN A O   1 
ATOM 262  C CG  ? GLN A 1  35 ? -15.029   8.235  -9.342 1.000 97.790 ? 35  GLN A CG  1 
ATOM 263  C CD  ? GLN A 1  35 ? -16.393   8.895  -9.426 1.000 97.790 ? 35  GLN A CD  1 
ATOM 264  N NE2 ? GLN A 1  35 ? -16.608   9.919  -8.609 1.000 97.790 ? 35  GLN A NE2 1 
ATOM 265  O OE1 ? GLN A 1  35 ? -17.246   8.487 -10.221 1.000 97.790 ? 35  GLN A OE1 1 
ATOM 266  N N   ? TRP A 1  36 ? -12.649   4.820  -7.735 1.000 98.440 ? 36  TRP A N   1 
ATOM 267  C CA  ? TRP A 1  36 ? -12.132   4.743  -6.373 1.000 98.440 ? 36  TRP A CA  1 
ATOM 268  C C   ? TRP A 1  36 ? -10.804   3.993  -6.336 1.000 98.440 ? 36  TRP A C   1 
ATOM 269  C CB  ? TRP A 1  36 ? -13.144   4.059  -5.451 1.000 98.440 ? 36  TRP A CB  1 
ATOM 270  O O   ? TRP A 1  36 ? -10.657   2.946  -6.971 1.000 98.440 ? 36  TRP A O   1 
ATOM 271  C CG  ? TRP A 1  36 ? -14.375   4.873  -5.187 1.000 98.440 ? 36  TRP A CG  1 
ATOM 272  C CD1 ? TRP A 1  36 ? -15.547   4.847  -5.891 1.000 98.440 ? 36  TRP A CD1 1 
ATOM 273  C CD2 ? TRP A 1  36 ? -14.553   5.839  -4.147 1.000 98.440 ? 36  TRP A CD2 1 
ATOM 274  C CE2 ? TRP A 1  36 ? -15.859   6.360  -4.279 1.000 98.440 ? 36  TRP A CE2 1 
ATOM 275  C CE3 ? TRP A 1  36 ? -13.734   6.315  -3.114 1.000 98.440 ? 36  TRP A CE3 1 
ATOM 276  N NE1 ? TRP A 1  36 ? -16.444   5.739  -5.350 1.000 98.440 ? 36  TRP A NE1 1 
ATOM 277  C CH2 ? TRP A 1  36 ? -15.544   7.783  -2.414 1.000 98.440 ? 36  TRP A CH2 1 
ATOM 278  C CZ2 ? TRP A 1  36 ? -16.366   7.335  -3.416 1.000 98.440 ? 36  TRP A CZ2 1 
ATOM 279  C CZ3 ? TRP A 1  36 ? -14.240   7.285  -2.256 1.000 98.440 ? 36  TRP A CZ3 1 
ATOM 280  N N   ? VAL A 1  37 ?  -9.864   4.570  -5.564 1.000 98.560 ? 37  VAL A N   1 
ATOM 281  C CA  ? VAL A 1  37 ?  -8.566   3.970  -5.271 1.000 98.560 ? 37  VAL A CA  1 
ATOM 282  C C   ? VAL A 1  37 ?  -8.423   3.759  -3.766 1.000 98.560 ? 37  VAL A C   1 
ATOM 283  C CB  ? VAL A 1  37 ?  -7.405   4.842  -5.800 1.000 98.560 ? 37  VAL A CB  1 
ATOM 284  O O   ? VAL A 1  37 ?  -8.788   4.630  -2.973 1.000 98.560 ? 37  VAL A O   1 
ATOM 285  C CG1 ? VAL A 1  37 ?  -6.060   4.294  -5.328 1.000 98.560 ? 37  VAL A CG1 1 
ATOM 286  C CG2 ? VAL A 1  37 ?  -7.449   4.919  -7.325 1.000 98.560 ? 37  VAL A CG2 1 
ATOM 287  N N   ? VAL A 1  38 ?  -7.960   2.560  -3.456 1.000 98.410 ? 38  VAL A N   1 
ATOM 288  C CA  ? VAL A 1  38 ?  -7.638   2.274  -2.062 1.000 98.410 ? 38  VAL A CA  1 
ATOM 289  C C   ? VAL A 1  38 ?  -6.132   2.396  -1.843 1.000 98.410 ? 38  VAL A C   1 
ATOM 290  C CB  ? VAL A 1  38 ?  -8.126   0.868  -1.644 1.000 98.410 ? 38  VAL A CB  1 
ATOM 291  O O   ? VAL A 1  38 ?  -5.339   1.894  -2.644 1.000 98.410 ? 38  VAL A O   1 
ATOM 292  C CG1 ? VAL A 1  38 ?  -7.656   0.532  -0.230 1.000 98.410 ? 38  VAL A CG1 1 
ATOM 293  C CG2 ? VAL A 1  38 ?  -9.648   0.782  -1.740 1.000 98.410 ? 38  VAL A CG2 1 
ATOM 294  N N   ? THR A 1  39 ?  -5.682   3.083  -0.740 1.000 98.350 ? 39  THR A N   1 
ATOM 295  C CA  ? THR A 1  39 ?  -4.275   3.260  -0.395 1.000 98.350 ? 39  THR A CA  1 
ATOM 296  C C   ? THR A 1  39 ?  -4.095   3.334   1.119 1.000 98.350 ? 39  THR A C   1 
ATOM 297  C CB  ? THR A 1  39 ?  -3.695   4.528  -1.046 1.000 98.350 ? 39  THR A CB  1 
ATOM 298  O O   ? THR A 1  39 ?  -5.049   3.134   1.874 1.000 98.350 ? 39  THR A O   1 
ATOM 299  C CG2 ? THR A 1  39 ?  -4.277   5.788  -0.413 1.000 98.350 ? 39  THR A CG2 1 
ATOM 300  O OG1 ? THR A 1  39 ?  -2.272   4.537  -0.878 1.000 98.350 ? 39  THR A OG1 1 
ATOM 301  N N   ? ALA A 1  40 ?  -2.885   3.486   1.547 1.000 97.930 ? 40  ALA A N   1 
ATOM 302  C CA  ? ALA A 1  40 ?  -2.621   3.588   2.980 1.000 97.930 ? 40  ALA A CA  1 
ATOM 303  C C   ? ALA A 1  40 ?  -3.027   4.958   3.516 1.000 97.930 ? 40  ALA A C   1 
ATOM 304  C CB  ? ALA A 1  40 ?  -1.146   3.323   3.269 1.000 97.930 ? 40  ALA A CB  1 
ATOM 305  O O   ? ALA A 1  40 ?  -2.906   5.966   2.816 1.000 97.930 ? 40  ALA A O   1 
ATOM 306  N N   ? GLY A 1  41 ?  -3.500   5.013   4.766 1.000 97.180 ? 41  GLY A N   1 
ATOM 307  C CA  ? GLY A 1  41 ?  -3.929   6.238   5.423 1.000 97.180 ? 41  GLY A CA  1 
ATOM 308  C C   ? GLY A 1  41 ?  -2.796   7.221   5.652 1.000 97.180 ? 41  GLY A C   1 
ATOM 309  O O   ? GLY A 1  41 ?  -3.025   8.428   5.746 1.000 97.180 ? 41  GLY A O   1 
ATOM 310  N N   ? HIS A 1  42 ?  -1.603   6.668   5.714 1.000 95.430 ? 42  HIS A N   1 
ATOM 311  C CA  ? HIS A 1  42 ?  -0.450   7.523   5.968 1.000 95.430 ? 42  HIS A CA  1 
ATOM 312  C C   ? HIS A 1  42 ?   0.083   8.129   4.673 1.000 95.430 ? 42  HIS A C   1 
ATOM 313  C CB  ? HIS A 1  42 ?   0.656   6.735   6.673 1.000 95.430 ? 42  HIS A CB  1 
ATOM 314  O O   ? HIS A 1  42 ?   1.009   8.943   4.699 1.000 95.430 ? 42  HIS A O   1 
ATOM 315  C CG  ? HIS A 1  42 ?   1.336   5.736   5.791 1.000 95.430 ? 42  HIS A CG  1 
ATOM 316  C CD2 ? HIS A 1  42 ?   2.370   5.871   4.928 1.000 95.430 ? 42  HIS A CD2 1 
ATOM 317  N ND1 ? HIS A 1  42 ?   0.957   4.412   5.737 1.000 95.430 ? 42  HIS A ND1 1 
ATOM 318  C CE1 ? HIS A 1  42 ?   1.732   3.774   4.875 1.000 95.430 ? 42  HIS A CE1 1 
ATOM 319  N NE2 ? HIS A 1  42 ?   2.598   4.637   4.371 1.000 95.430 ? 42  HIS A NE2 1 
ATOM 320  N N   ? CYS A 1  43 ?  -0.628   7.771   3.525 1.000 95.400 ? 43  CYS A N   1 
ATOM 321  C CA  ? CYS A 1  43 ?  -0.236   8.307   2.226 1.000 95.400 ? 43  CYS A CA  1 
ATOM 322  C C   ? CYS A 1  43 ?  -0.942   9.628   1.946 1.000 95.400 ? 43  CYS A C   1 
ATOM 323  C CB  ? CYS A 1  43 ?  -0.552   7.305   1.116 1.000 95.400 ? 43  CYS A CB  1 
ATOM 324  O O   ? CYS A 1  43 ?  -2.042   9.868   2.448 1.000 95.400 ? 43  CYS A O   1 
ATOM 325  S SG  ? CYS A 1  43 ?   0.524   5.854   1.117 1.000 95.400 ? 43  CYS A SG  1 
ATOM 326  N N   ? TYR A 1  44 ?  -0.305  10.492   1.310 1.000 91.910 ? 44  TYR A N   1 
ATOM 327  C CA  ? TYR A 1  44 ?  -0.871  11.721   0.762 1.000 91.910 ? 44  TYR A CA  1 
ATOM 328  C C   ? TYR A 1  44 ?  -0.653  11.797  -0.744 1.000 91.910 ? 44  TYR A C   1 
ATOM 329  C CB  ? TYR A 1  44 ?  -0.254  12.946   1.442 1.000 91.910 ? 44  TYR A CB  1 
ATOM 330  O O   ? TYR A 1  44 ?   0.332  11.266  -1.263 1.000 91.910 ? 44  TYR A O   1 
ATOM 331  C CG  ? TYR A 1  44 ?  -0.605  13.071   2.905 1.000 91.910 ? 44  TYR A CG  1 
ATOM 332  C CD1 ? TYR A 1  44 ?  -1.813  13.637   3.305 1.000 91.910 ? 44  TYR A CD1 1 
ATOM 333  C CD2 ? TYR A 1  44 ?   0.270  12.623   3.889 1.000 91.910 ? 44  TYR A CD2 1 
ATOM 334  C CE1 ? TYR A 1  44 ?  -2.141  13.756   4.652 1.000 91.910 ? 44  TYR A CE1 1 
ATOM 335  C CE2 ? TYR A 1  44 ?  -0.047  12.736   5.239 1.000 91.910 ? 44  TYR A CE2 1 
ATOM 336  O OH  ? TYR A 1  44 ?  -1.572  13.417   6.944 1.000 91.910 ? 44  TYR A OH  1 
ATOM 337  C CZ  ? TYR A 1  44 ?  -1.253  13.303   5.610 1.000 91.910 ? 44  TYR A CZ  1 
ATOM 338  N N   ? THR A 1  45 ?  -1.676  12.452  -1.441 1.000 93.940 ? 45  THR A N   1 
ATOM 339  C CA  ? THR A 1  45 ?  -1.487  12.509  -2.886 1.000 93.940 ? 45  THR A CA  1 
ATOM 340  C C   ? THR A 1  45 ?  -2.187  13.730  -3.476 1.000 93.940 ? 45  THR A C   1 
ATOM 341  C CB  ? THR A 1  45 ?  -2.013  11.232  -3.569 1.000 93.940 ? 45  THR A CB  1 
ATOM 342  O O   ? THR A 1  45 ?  -3.260  14.121  -3.012 1.000 93.940 ? 45  THR A O   1 
ATOM 343  C CG2 ? THR A 1  45 ?  -3.522  11.098  -3.396 1.000 93.940 ? 45  THR A CG2 1 
ATOM 344  O OG1 ? THR A 1  45 ?  -1.706  11.285  -4.968 1.000 93.940 ? 45  THR A OG1 1 
ATOM 345  N N   ? SER A 1  46 ?  -1.605  14.327  -4.538 1.000 93.990 ? 46  SER A N   1 
ATOM 346  C CA  ? SER A 1  46 ?  -2.223  15.402  -5.308 1.000 93.990 ? 46  SER A CA  1 
ATOM 347  C C   ? SER A 1  46 ?  -2.602  14.932  -6.709 1.000 93.990 ? 46  SER A C   1 
ATOM 348  C CB  ? SER A 1  46 ?  -1.282  16.604  -5.402 1.000 93.990 ? 46  SER A CB  1 
ATOM 349  O O   ? SER A 1  46 ?  -3.380  15.591  -7.401 1.000 93.990 ? 46  SER A O   1 
ATOM 350  O OG  ? SER A 1  46 ?  -0.054  16.235  -6.006 1.000 93.990 ? 46  SER A OG  1 
ATOM 351  N N   ? CYS A 1  47 ?  -2.109  13.735  -7.067 1.000 95.010 ? 47  CYS A N   1 
ATOM 352  C CA  ? CYS A 1  47 ?  -2.315  13.202  -8.409 1.000 95.010 ? 47  CYS A CA  1 
ATOM 353  C C   ? CYS A 1  47 ?  -2.140  11.688  -8.428 1.000 95.010 ? 47  CYS A C   1 
ATOM 354  C CB  ? CYS A 1  47 ?  -1.345  13.849  -9.397 1.000 95.010 ? 47  CYS A CB  1 
ATOM 355  O O   ? CYS A 1  47 ?  -1.300  11.147  -7.706 1.000 95.010 ? 47  CYS A O   1 
ATOM 356  S SG  ? CYS A 1  47 ?  -1.575  13.306 -11.105 1.000 95.010 ? 47  CYS A SG  1 
ATOM 357  N N   ? ILE A 1  48 ?  -3.020  11.015  -9.283 1.000 95.940 ? 48  ILE A N   1 
ATOM 358  C CA  ? ILE A 1  48 ?  -2.961   9.564  -9.419 1.000 95.940 ? 48  ILE A CA  1 
ATOM 359  C C   ? ILE A 1  48 ?  -2.751   9.192 -10.885 1.000 95.940 ? 48  ILE A C   1 
ATOM 360  C CB  ? ILE A 1  48 ?  -4.242   8.893  -8.875 1.000 95.940 ? 48  ILE A CB  1 
ATOM 361  O O   ? ILE A 1  48 ?  -3.408   9.741 -11.772 1.000 95.940 ? 48  ILE A O   1 
ATOM 362  C CG1 ? ILE A 1  48 ?  -4.421   9.211  -7.386 1.000 95.940 ? 48  ILE A CG1 1 
ATOM 363  C CG2 ? ILE A 1  48 ?  -4.201   7.380  -9.110 1.000 95.940 ? 48  ILE A CG2 1 
ATOM 364  C CD1 ? ILE A 1  48 ?  -5.781   8.819  -6.828 1.000 95.940 ? 48  ILE A CD1 1 
ATOM 365  N N   ? ARG A 1  49 ?  -1.829   8.314 -11.085 1.000 94.930 ? 49  ARG A N   1 
ATOM 366  C CA  ? ARG A 1  49 ?  -1.597   7.777 -12.422 1.000 94.930 ? 49  ARG A CA  1 
ATOM 367  C C   ? ARG A 1  49 ?  -1.917   6.287 -12.476 1.000 94.930 ? 49  ARG A C   1 
ATOM 368  C CB  ? ARG A 1  49 ?  -0.149   8.017 -12.854 1.000 94.930 ? 49  ARG A CB  1 
ATOM 369  O O   ? ARG A 1  49 ?  -1.474   5.519 -11.619 1.000 94.930 ? 49  ARG A O   1 
ATOM 370  C CG  ? ARG A 1  49 ?   0.182   9.478 -13.113 1.000 94.930 ? 49  ARG A CG  1 
ATOM 371  C CD  ? ARG A 1  49 ?   1.601   9.651 -13.637 1.000 94.930 ? 49  ARG A CD  1 
ATOM 372  N NE  ? ARG A 1  49 ?   1.984  11.059 -13.701 1.000 94.930 ? 49  ARG A NE  1 
ATOM 373  N NH1 ? ARG A 1  49 ?   4.115  10.656 -14.498 1.000 94.930 ? 49  ARG A NH1 1 
ATOM 374  N NH2 ? ARG A 1  49 ?   3.413  12.806 -14.127 1.000 94.930 ? 49  ARG A NH2 1 
ATOM 375  C CZ  ? ARG A 1  49 ?   3.170  11.504 -14.108 1.000 94.930 ? 49  ARG A CZ  1 
ATOM 376  N N   ? LEU A 1  50 ?  -2.740   5.858 -13.522 1.000 95.560 ? 50  LEU A N   1 
ATOM 377  C CA  ? LEU A 1  50 ?  -3.100   4.467 -13.775 1.000 95.560 ? 50  LEU A CA  1 
ATOM 378  C C   ? LEU A 1  50 ?  -2.655   4.035 -15.168 1.000 95.560 ? 50  LEU A C   1 
ATOM 379  C CB  ? LEU A 1  50 ?  -4.610   4.268 -13.624 1.000 95.560 ? 50  LEU A CB  1 
ATOM 380  O O   ? LEU A 1  50 ?  -2.461   4.874 -16.051 1.000 95.560 ? 50  LEU A O   1 
ATOM 381  C CG  ? LEU A 1  50 ?  -5.176   4.420 -12.211 1.000 95.560 ? 50  LEU A CG  1 
ATOM 382  C CD1 ? LEU A 1  50 ?  -6.482   5.207 -12.245 1.000 95.560 ? 50  LEU A CD1 1 
ATOM 383  C CD2 ? LEU A 1  50 ?  -5.387   3.053 -11.569 1.000 95.560 ? 50  LEU A CD2 1 
ATOM 384  N N   ? GLY A 1  51 ?  -2.395   2.678 -15.247 1.000 93.490 ? 51  GLY A N   1 
ATOM 385  C CA  ? GLY A 1  51 ?  -2.069   2.147 -16.561 1.000 93.490 ? 51  GLY A CA  1 
ATOM 386  C C   ? GLY A 1  51 ?  -0.597   2.269 -16.907 1.000 93.490 ? 51  GLY A C   1 
ATOM 387  O O   ? GLY A 1  51 ?  -0.210   2.102 -18.065 1.000 93.490 ? 51  GLY A O   1 
ATOM 388  N N   ? GLU A 1  52 ?   0.221   2.565 -15.795 1.000 90.090 ? 52  GLU A N   1 
ATOM 389  C CA  ? GLU A 1  52 ?   1.659   2.770 -15.949 1.000 90.090 ? 52  GLU A CA  1 
ATOM 390  C C   ? GLU A 1  52 ?   2.429   1.475 -15.709 1.000 90.090 ? 52  GLU A C   1 
ATOM 391  C CB  ? GLU A 1  52 ?   2.152   3.860 -14.994 1.000 90.090 ? 52  GLU A CB  1 
ATOM 392  O O   ? GLU A 1  52 ?   2.160   0.755 -14.745 1.000 90.090 ? 52  GLU A O   1 
ATOM 393  C CG  ? GLU A 1  52 ?   3.601   4.265 -15.220 1.000 90.090 ? 52  GLU A CG  1 
ATOM 394  C CD  ? GLU A 1  52 ?   3.804   5.093 -16.479 1.000 90.090 ? 52  GLU A CD  1 
ATOM 395  O OE1 ? GLU A 1  52 ?   4.564   4.659 -17.374 1.000 90.090 ? 52  GLU A OE1 1 
ATOM 396  O OE2 ? GLU A 1  52 ?   3.199   6.185 -16.570 1.000 90.090 ? 52  GLU A OE2 1 
ATOM 397  N N   ? HIS A 1  53 ?   3.326   1.089 -16.586 1.000 90.590 ? 53  HIS A N   1 
ATOM 398  C CA  ? HIS A 1  53 ?   4.277   0.003 -16.381 1.000 90.590 ? 53  HIS A CA  1 
ATOM 399  C C   ? HIS A 1  53 ?   5.703   0.533 -16.267 1.000 90.590 ? 53  HIS A C   1 
ATOM 400  C CB  ? HIS A 1  53 ?   4.184  -1.013 -17.520 1.000 90.590 ? 53  HIS A CB  1 
ATOM 401  O O   ? HIS A 1  53 ?   6.517  -0.019 -15.524 1.000 90.590 ? 53  HIS A O   1 
ATOM 402  C CG  ? HIS A 1  53 ?   5.125  -2.167 -17.374 1.000 90.590 ? 53  HIS A CG  1 
ATOM 403  C CD2 ? HIS A 1  53 ?   6.202  -2.534 -18.106 1.000 90.590 ? 53  HIS A CD2 1 
ATOM 404  N ND1 ? HIS A 1  53 ?   5.001  -3.105 -16.372 1.000 90.590 ? 53  HIS A ND1 1 
ATOM 405  C CE1 ? HIS A 1  53 ?   5.966  -4.001 -16.494 1.000 90.590 ? 53  HIS A CE1 1 
ATOM 406  N NE2 ? HIS A 1  53 ?   6.708  -3.678 -17.539 1.000 90.590 ? 53  HIS A NE2 1 
ATOM 407  N N   ? ASN A 1  54 ?   6.034   1.586 -16.993 1.000 90.740 ? 54  ASN A N   1 
ATOM 408  C CA  ? ASN A 1  54 ?   7.317   2.280 -17.007 1.000 90.740 ? 54  ASN A CA  1 
ATOM 409  C C   ? ASN A 1  54 ?   7.146   3.779 -16.777 1.000 90.740 ? 54  ASN A C   1 
ATOM 410  C CB  ? ASN A 1  54 ?   8.051   2.026 -18.326 1.000 90.740 ? 54  ASN A CB  1 
ATOM 411  O O   ? ASN A 1  54 ?   6.498   4.463 -17.572 1.000 90.740 ? 54  ASN A O   1 
ATOM 412  C CG  ? ASN A 1  54 ?   9.466   2.571 -18.321 1.000 90.740 ? 54  ASN A CG  1 
ATOM 413  N ND2 ? ASN A 1  54 ?  10.316   2.022 -19.180 1.000 90.740 ? 54  ASN A ND2 1 
ATOM 414  O OD1 ? ASN A 1  54 ?   9.792   3.479 -17.551 1.000 90.740 ? 54  ASN A OD1 1 
ATOM 415  N N   ? LEU A 1  55 ?   7.798   4.334 -15.647 1.000 86.760 ? 55  LEU A N   1 
ATOM 416  C CA  ? LEU A 1  55 ?   7.606   5.718 -15.230 1.000 86.760 ? 55  LEU A CA  1 
ATOM 417  C C   ? LEU A 1  55 ?   8.342   6.674 -16.163 1.000 86.760 ? 55  LEU A C   1 
ATOM 418  C CB  ? LEU A 1  55 ?   8.091   5.917 -13.791 1.000 86.760 ? 55  LEU A CB  1 
ATOM 419  O O   ? LEU A 1  55 ?   7.998   7.856 -16.245 1.000 86.760 ? 55  LEU A O   1 
ATOM 420  C CG  ? LEU A 1  55 ?   7.282   5.215 -12.700 1.000 86.760 ? 55  LEU A CG  1 
ATOM 421  C CD1 ? LEU A 1  55 ?   7.917   5.452 -11.334 1.000 86.760 ? 55  LEU A CD1 1 
ATOM 422  C CD2 ? LEU A 1  55 ?   5.835   5.695 -12.714 1.000 86.760 ? 55  LEU A CD2 1 
ATOM 423  N N   ? LYS A 1  56 ?   9.225   6.332 -17.005 1.000 83.830 ? 56  LYS A N   1 
ATOM 424  C CA  ? LYS A 1  56 ?  10.053   7.174 -17.864 1.000 83.830 ? 56  LYS A CA  1 
ATOM 425  C C   ? LYS A 1  56 ?   9.674   7.003 -19.332 1.000 83.830 ? 56  LYS A C   1 
ATOM 426  C CB  ? LYS A 1  56 ?  11.535   6.851 -17.665 1.000 83.830 ? 56  LYS A CB  1 
ATOM 427  O O   ? LYS A 1  56 ?   9.831   7.929 -20.131 1.000 83.830 ? 56  LYS A O   1 
ATOM 428  C CG  ? LYS A 1  56 ?  12.126   7.421 -16.384 1.000 83.830 ? 56  LYS A CG  1 
ATOM 429  C CD  ? LYS A 1  56 ?  13.644   7.292 -16.363 1.000 83.830 ? 56  LYS A CD  1 
ATOM 430  C CE  ? LYS A 1  56 ?  14.239   7.893 -15.097 1.000 83.830 ? 56  LYS A CE  1 
ATOM 431  N NZ  ? LYS A 1  56 ?  15.730   7.794 -15.085 1.000 83.830 ? 56  LYS A NZ  1 
ATOM 432  N N   ? GLY A 1  57 ?   8.867   5.813 -19.653 1.000 76.250 ? 57  GLY A N   1 
ATOM 433  C CA  ? GLY A 1  57 ?   8.544   5.512 -21.038 1.000 76.250 ? 57  GLY A CA  1 
ATOM 434  C C   ? GLY A 1  57 ?   7.187   6.041 -21.463 1.000 76.250 ? 57  GLY A C   1 
ATOM 435  O O   ? GLY A 1  57 ?   6.343   6.349 -20.619 1.000 76.250 ? 57  GLY A O   1 
ATOM 436  N N   ? VAL A 1  58 ?   6.999   6.450 -22.726 1.000 67.930 ? 58  VAL A N   1 
ATOM 437  C CA  ? VAL A 1  58 ?   5.733   6.891 -23.302 1.000 67.930 ? 58  VAL A CA  1 
ATOM 438  C C   ? VAL A 1  58 ?   4.921   5.681 -23.756 1.000 67.930 ? 58  VAL A C   1 
ATOM 439  C CB  ? VAL A 1  58 ?   5.956   7.858 -24.487 1.000 67.930 ? 58  VAL A CB  1 
ATOM 440  O O   ? VAL A 1  58 ?   5.303   4.989 -24.703 1.000 67.930 ? 58  VAL A O   1 
ATOM 441  C CG1 ? VAL A 1  58 ?   4.627   8.439 -24.967 1.000 67.930 ? 58  VAL A CG1 1 
ATOM 442  C CG2 ? VAL A 1  58 ?   6.919   8.976 -24.089 1.000 67.930 ? 58  VAL A CG2 1 
ATOM 443  N N   ? ASP A 1  59 ?   4.141   5.023 -22.969 1.000 72.110 ? 59  ASP A N   1 
ATOM 444  C CA  ? ASP A 1  59 ?   3.362   3.846 -23.341 1.000 72.110 ? 59  ASP A CA  1 
ATOM 445  C C   ? ASP A 1  59 ?   1.892   4.204 -23.550 1.000 72.110 ? 59  ASP A C   1 
ATOM 446  C CB  ? ASP A 1  59 ?   3.491   2.757 -22.274 1.000 72.110 ? 59  ASP A CB  1 
ATOM 447  O O   ? ASP A 1  59 ?   1.111   3.383 -24.035 1.000 72.110 ? 59  ASP A O   1 
ATOM 448  C CG  ? ASP A 1  59 ?   2.737   3.086 -20.997 1.000 72.110 ? 59  ASP A CG  1 
ATOM 449  O OD1 ? ASP A 1  59 ?   2.081   4.147 -20.932 1.000 72.110 ? 59  ASP A OD1 1 
ATOM 450  O OD2 ? ASP A 1  59 ?   2.803   2.276 -20.046 1.000 72.110 ? 59  ASP A OD2 1 
ATOM 451  N N   ? TRP A 1  60 ?   1.515   5.659 -23.526 1.000 77.320 ? 60  TRP A N   1 
ATOM 452  C CA  ? TRP A 1  60 ?   0.238   6.292 -23.837 1.000 77.320 ? 60  TRP A CA  1 
ATOM 453  C C   ? TRP A 1  60 ?  -0.918   5.526 -23.204 1.000 77.320 ? 60  TRP A C   1 
ATOM 454  C CB  ? TRP A 1  60 ?   0.038   6.383 -25.353 1.000 77.320 ? 60  TRP A CB  1 
ATOM 455  O O   ? TRP A 1  60 ?  -2.066   5.653 -23.637 1.000 77.320 ? 60  TRP A O   1 
ATOM 456  C CG  ? TRP A 1  60 ?   1.086   7.192 -26.058 1.000 77.320 ? 60  TRP A CG  1 
ATOM 457  C CD1 ? TRP A 1  60 ?   2.144   6.717 -26.781 1.000 77.320 ? 60  TRP A CD1 1 
ATOM 458  C CD2 ? TRP A 1  60 ?   1.177   8.619 -26.101 1.000 77.320 ? 60  TRP A CD2 1 
ATOM 459  C CE2 ? TRP A 1  60 ?   2.317   8.942 -26.871 1.000 77.320 ? 60  TRP A CE2 1 
ATOM 460  C CE3 ? TRP A 1  60 ?   0.404   9.658 -25.565 1.000 77.320 ? 60  TRP A CE3 1 
ATOM 461  N NE1 ? TRP A 1  60 ?   2.888   7.765 -27.273 1.000 77.320 ? 60  TRP A NE1 1 
ATOM 462  C CH2 ? TRP A 1  60 ?   1.929  11.258 -26.580 1.000 77.320 ? 60  TRP A CH2 1 
ATOM 463  C CZ2 ? TRP A 1  60 ?   2.702  10.262 -27.117 1.000 77.320 ? 60  TRP A CZ2 1 
ATOM 464  C CZ3 ? TRP A 1  60 ?   0.790  10.970 -25.811 1.000 77.320 ? 60  TRP A CZ3 1 
ATOM 465  N N   ? THR A 1  61 ?  -0.748   4.612 -22.317 1.000 84.120 ? 61  THR A N   1 
ATOM 466  C CA  ? THR A 1  61 ?  -1.794   3.845 -21.648 1.000 84.120 ? 61  THR A CA  1 
ATOM 467  C C   ? THR A 1  61 ?  -2.174   4.492 -20.320 1.000 84.120 ? 61  THR A C   1 
ATOM 468  C CB  ? THR A 1  61 ?  -1.350   2.390 -21.405 1.000 84.120 ? 61  THR A CB  1 
ATOM 469  O O   ? THR A 1  61 ?  -3.150   4.090 -19.684 1.000 84.120 ? 61  THR A O   1 
ATOM 470  C CG2 ? THR A 1  61 ?  -1.057   1.677 -22.721 1.000 84.120 ? 61  THR A CG2 1 
ATOM 471  O OG1 ? THR A 1  61 ?  -0.166   2.386 -20.598 1.000 84.120 ? 61  THR A OG1 1 
ATOM 472  N N   ? GLU A 1  62 ?  -1.536   5.614 -19.952 1.000 90.000 ? 62  GLU A N   1 
ATOM 473  C CA  ? GLU A 1  62 ?  -1.684   6.241 -18.642 1.000 90.000 ? 62  GLU A CA  1 
ATOM 474  C C   ? GLU A 1  62 ?  -2.931   7.119 -18.589 1.000 90.000 ? 62  GLU A C   1 
ATOM 475  C CB  ? GLU A 1  62 ?  -0.443   7.068 -18.298 1.000 90.000 ? 62  GLU A CB  1 
ATOM 476  O O   ? GLU A 1  62 ?  -3.268   7.788 -19.568 1.000 90.000 ? 62  GLU A O   1 
ATOM 477  C CG  ? GLU A 1  62 ?   0.848   6.262 -18.279 1.000 90.000 ? 62  GLU A CG  1 
ATOM 478  C CD  ? GLU A 1  62 ?   1.546   6.215 -19.629 1.000 90.000 ? 62  GLU A CD  1 
ATOM 479  O OE1 ? GLU A 1  62 ?   2.675   5.681 -19.710 1.000 90.000 ? 62  GLU A OE1 1 
ATOM 480  O OE2 ? GLU A 1  62 ?   0.959   6.718 -20.614 1.000 90.000 ? 62  GLU A OE2 1 
ATOM 481  N N   ? GLN A 1  63 ?  -3.536   6.964 -17.546 1.000 94.910 ? 63  GLN A N   1 
ATOM 482  C CA  ? GLN A 1  63 ?  -4.646   7.854 -17.223 1.000 94.910 ? 63  GLN A CA  1 
ATOM 483  C C   ? GLN A 1  63 ?  -4.355   8.659 -15.960 1.000 94.910 ? 63  GLN A C   1 
ATOM 484  C CB  ? GLN A 1  63 ?  -5.941   7.058 -17.052 1.000 94.910 ? 63  GLN A CB  1 
ATOM 485  O O   ? GLN A 1  63 ?  -4.213   8.092 -14.875 1.000 94.910 ? 63  GLN A O   1 
ATOM 486  C CG  ? GLN A 1  63 ?  -6.357   6.286 -18.297 1.000 94.910 ? 63  GLN A CG  1 
ATOM 487  C CD  ? GLN A 1  63 ?  -7.678   5.560 -18.122 1.000 94.910 ? 63  GLN A CD  1 
ATOM 488  N NE2 ? GLN A 1  63 ?  -7.719   4.297 -18.535 1.000 94.910 ? 63  GLN A NE2 1 
ATOM 489  O OE1 ? GLN A 1  63 ?  -8.653   6.128 -17.621 1.000 94.910 ? 63  GLN A OE1 1 
ATOM 490  N N   ? LEU A 1  64 ?  -4.196  10.019 -16.185 1.000 94.970 ? 64  LEU A N   1 
ATOM 491  C CA  ? LEU A 1  64 ?  -3.971  10.927 -15.065 1.000 94.970 ? 64  LEU A CA  1 
ATOM 492  C C   ? LEU A 1  64 ?  -5.295  11.396 -14.471 1.000 94.970 ? 64  LEU A C   1 
ATOM 493  C CB  ? LEU A 1  64 ?  -3.143  12.135 -15.512 1.000 94.970 ? 64  LEU A CB  1 
ATOM 494  O O   ? LEU A 1  64 ?  -6.169  11.880 -15.195 1.000 94.970 ? 64  LEU A O   1 
ATOM 495  C CG  ? LEU A 1  64 ?  -2.722  13.112 -14.414 1.000 94.970 ? 64  LEU A CG  1 
ATOM 496  C CD1 ? LEU A 1  64 ?  -1.766  12.434 -13.438 1.000 94.970 ? 64  LEU A CD1 1 
ATOM 497  C CD2 ? LEU A 1  64 ?  -2.082  14.356 -15.021 1.000 94.970 ? 64  LEU A CD2 1 
ATOM 498  N N   ? ARG A 1  65 ?  -5.355  11.205 -13.111 1.000 96.310 ? 65  ARG A N   1 
ATOM 499  C CA  ? ARG A 1  65 ?  -6.572  11.601 -12.410 1.000 96.310 ? 65  ARG A CA  1 
ATOM 500  C C   ? ARG A 1  65 ?  -6.247  12.425 -11.170 1.000 96.310 ? 65  ARG A C   1 
ATOM 501  C CB  ? ARG A 1  65 ?  -7.393  10.369 -12.021 1.000 96.310 ? 65  ARG A CB  1 
ATOM 502  O O   ? ARG A 1  65 ?  -5.246  12.174 -10.495 1.000 96.310 ? 65  ARG A O   1 
ATOM 503  C CG  ? ARG A 1  65 ?  -7.936   9.590 -13.208 1.000 96.310 ? 65  ARG A CG  1 
ATOM 504  C CD  ? ARG A 1  65 ?  -8.980  10.388 -13.976 1.000 96.310 ? 65  ARG A CD  1 
ATOM 505  N NE  ? ARG A 1  65 ?  -9.576   9.600 -15.052 1.000 96.310 ? 65  ARG A NE  1 
ATOM 506  N NH1 ? ARG A 1  65 ?  -7.969  10.145 -16.620 1.000 96.310 ? 65  ARG A NH1 1 
ATOM 507  N NH2 ? ARG A 1  65 ?  -9.706   8.758 -17.185 1.000 96.310 ? 65  ARG A NH2 1 
ATOM 508  C CZ  ? ARG A 1  65 ?  -9.082   9.503 -16.283 1.000 96.310 ? 65  ARG A CZ  1 
ATOM 509  N N   ? LEU A 1  66 ?  -7.152  13.438 -10.938 1.000 96.440 ? 66  LEU A N   1 
ATOM 510  C CA  ? LEU A 1  66 ?  -7.059  14.216  -9.707 1.000 96.440 ? 66  LEU A CA  1 
ATOM 511  C C   ? LEU A 1  66 ?  -8.031  13.690  -8.656 1.000 96.440 ? 66  LEU A C   1 
ATOM 512  C CB  ? LEU A 1  66 ?  -7.341  15.695  -9.985 1.000 96.440 ? 66  LEU A CB  1 
ATOM 513  O O   ? LEU A 1  66 ?  -9.141  13.268  -8.988 1.000 96.440 ? 66  LEU A O   1 
ATOM 514  C CG  ? LEU A 1  66 ?  -6.348  16.415 -10.899 1.000 96.440 ? 66  LEU A CG  1 
ATOM 515  C CD1 ? LEU A 1  66 ?  -6.850  17.817 -11.227 1.000 96.440 ? 66  LEU A CD1 1 
ATOM 516  C CD2 ? LEU A 1  66 ?  -4.969  16.472 -10.251 1.000 96.440 ? 66  LEU A CD2 1 
ATOM 517  N N   ? PRO A 1  67 ?  -7.510  13.741  -7.408 1.000 96.790 ? 67  PRO A N   1 
ATOM 518  C CA  ? PRO A 1  67 ?  -8.446  13.363  -6.346 1.000 96.790 ? 67  PRO A CA  1 
ATOM 519  C C   ? PRO A 1  67 ?  -9.448  14.468  -6.022 1.000 96.790 ? 67  PRO A C   1 
ATOM 520  C CB  ? PRO A 1  67 ?  -7.530  13.088  -5.151 1.000 96.790 ? 67  PRO A CB  1 
ATOM 521  O O   ? PRO A 1  67 ?  -9.075  15.642  -5.944 1.000 96.790 ? 67  PRO A O   1 
ATOM 522  C CG  ? PRO A 1  67 ?  -6.159  12.985  -5.736 1.000 96.790 ? 67  PRO A CG  1 
ATOM 523  C CD  ? PRO A 1  67 ?  -6.134  13.746  -7.030 1.000 96.790 ? 67  PRO A CD  1 
ATOM 524  N N   ? CYS A 1  68 ? -10.763  14.097  -5.837 1.000 96.200 ? 68  CYS A N   1 
ATOM 525  C CA  ? CYS A 1  68 ? -11.777  15.050  -5.402 1.000 96.200 ? 68  CYS A CA  1 
ATOM 526  C C   ? CYS A 1  68 ? -11.961  14.998  -3.890 1.000 96.200 ? 68  CYS A C   1 
ATOM 527  C CB  ? CYS A 1  68 ? -13.109  14.771  -6.097 1.000 96.200 ? 68  CYS A CB  1 
ATOM 528  O O   ? CYS A 1  68 ? -12.341  15.994  -3.271 1.000 96.200 ? 68  CYS A O   1 
ATOM 529  S SG  ? CYS A 1  68 ? -13.049  14.966  -7.891 1.000 96.200 ? 68  CYS A SG  1 
ATOM 530  N N   ? LYS A 1  69 ? -11.663  13.756  -3.436 1.000 96.770 ? 69  LYS A N   1 
ATOM 531  C CA  ? LYS A 1  69 ? -11.824  13.520  -2.004 1.000 96.770 ? 69  LYS A CA  1 
ATOM 532  C C   ? LYS A 1  69 ? -10.825  12.483  -1.501 1.000 96.770 ? 69  LYS A C   1 
ATOM 533  C CB  ? LYS A 1  69 ? -13.251  13.068  -1.692 1.000 96.770 ? 69  LYS A CB  1 
ATOM 534  O O   ? LYS A 1  69 ? -10.574  11.479  -2.172 1.000 96.770 ? 69  LYS A O   1 
ATOM 535  C CG  ? LYS A 1  69 ? -13.637  13.202  -0.226 1.000 96.770 ? 69  LYS A CG  1 
ATOM 536  C CD  ? LYS A 1  69 ? -15.123  12.944  -0.013 1.000 96.770 ? 69  LYS A CD  1 
ATOM 537  C CE  ? LYS A 1  69 ? -15.519  13.128   1.446 1.000 96.770 ? 69  LYS A CE  1 
ATOM 538  N NZ  ? LYS A 1  69 ? -16.987  12.940   1.649 1.000 96.770 ? 69  LYS A NZ  1 
ATOM 539  N N   ? LEU A 1  70 ? -10.261  12.836  -0.370 1.000 97.230 ? 70  LEU A N   1 
ATOM 540  C CA  ? LEU A 1  70 ?  -9.445  11.887   0.379 1.000 97.230 ? 70  LEU A CA  1 
ATOM 541  C C   ? LEU A 1  70 ? -10.110  11.525   1.703 1.000 97.230 ? 70  LEU A C   1 
ATOM 542  C CB  ? LEU A 1  70 ?  -8.051  12.465   0.636 1.000 97.230 ? 70  LEU A CB  1 
ATOM 543  O O   ? LEU A 1  70 ? -10.320  12.391   2.555 1.000 97.230 ? 70  LEU A O   1 
ATOM 544  C CG  ? LEU A 1  70 ?  -7.293  12.977  -0.589 1.000 97.230 ? 70  LEU A CG  1 
ATOM 545  C CD1 ? LEU A 1  70 ?  -5.986  13.640  -0.165 1.000 97.230 ? 70  LEU A CD1 1 
ATOM 546  C CD2 ? LEU A 1  70 ?  -7.028  11.839  -1.569 1.000 97.230 ? 70  LEU A CD2 1 
ATOM 547  N N   ? ILE A 1  71 ? -10.528  10.246   1.788 1.000 97.960 ? 71  ILE A N   1 
ATOM 548  C CA  ? ILE A 1  71 ? -11.258   9.820   2.976 1.000 97.960 ? 71  ILE A CA  1 
ATOM 549  C C   ? ILE A 1  71 ? -10.424   8.808   3.759 1.000 97.960 ? 71  ILE A C   1 
ATOM 550  C CB  ? ILE A 1  71 ? -12.631   9.215   2.609 1.000 97.960 ? 71  ILE A CB  1 
ATOM 551  O O   ? ILE A 1  71 ? -10.365   7.631   3.396 1.000 97.960 ? 71  ILE A O   1 
ATOM 552  C CG1 ? ILE A 1  71 ? -13.427  10.188   1.732 1.000 97.960 ? 71  ILE A CG1 1 
ATOM 553  C CG2 ? ILE A 1  71 ? -13.416   8.850   3.873 1.000 97.960 ? 71  ILE A CG2 1 
ATOM 554  C CD1 ? ILE A 1  71 ? -14.723   9.608   1.183 1.000 97.960 ? 71  ILE A CD1 1 
ATOM 555  N N   ? ARG A 1  72 ?  -9.813   9.311   4.848 1.000 97.840 ? 72  ARG A N   1 
ATOM 556  C CA  ? ARG A 1  72 ?  -9.050   8.454   5.749 1.000 97.840 ? 72  ARG A CA  1 
ATOM 557  C C   ? ARG A 1  72 ?  -9.963   7.782   6.769 1.000 97.840 ? 72  ARG A C   1 
ATOM 558  C CB  ? ARG A 1  72 ?  -7.965   9.259   6.467 1.000 97.840 ? 72  ARG A CB  1 
ATOM 559  O O   ? ARG A 1  72 ? -10.963   8.365   7.195 1.000 97.840 ? 72  ARG A O   1 
ATOM 560  C CG  ? ARG A 1  72 ?  -6.973   8.404   7.239 1.000 97.840 ? 72  ARG A CG  1 
ATOM 561  C CD  ? ARG A 1  72 ?  -5.898   9.251   7.907 1.000 97.840 ? 72  ARG A CD  1 
ATOM 562  N NE  ? ARG A 1  72 ?  -5.170  10.062   6.935 1.000 97.840 ? 72  ARG A NE  1 
ATOM 563  N NH1 ? ARG A 1  72 ?  -3.857  11.134   8.505 1.000 97.840 ? 72  ARG A NH1 1 
ATOM 564  N NH2 ? ARG A 1  72 ?  -3.619  11.623   6.278 1.000 97.840 ? 72  ARG A NH2 1 
ATOM 565  C CZ  ? ARG A 1  72 ?  -4.217  10.938   7.242 1.000 97.840 ? 72  ARG A CZ  1 
ATOM 566  N N   ? HIS A 1  73 ?  -9.578   6.462   7.071 1.000 98.040 ? 73  HIS A N   1 
ATOM 567  C CA  ? HIS A 1  73 ? -10.376   5.802   8.099 1.000 98.040 ? 73  HIS A CA  1 
ATOM 568  C C   ? HIS A 1  73 ? -10.480   6.663   9.353 1.000 98.040 ? 73  HIS A C   1 
ATOM 569  C CB  ? HIS A 1  73 ?  -9.780   4.437   8.447 1.000 98.040 ? 73  HIS A CB  1 
ATOM 570  O O   ? HIS A 1  73 ?  -9.477   7.206   9.823 1.000 98.040 ? 73  HIS A O   1 
ATOM 571  C CG  ? HIS A 1  73 ? -10.719   3.545   9.195 1.000 98.040 ? 73  HIS A CG  1 
ATOM 572  C CD2 ? HIS A 1  73 ? -11.454   2.485   8.785 1.000 98.040 ? 73  HIS A CD2 1 
ATOM 573  N ND1 ? HIS A 1  73 ? -10.987   3.706  10.537 1.000 98.040 ? 73  HIS A ND1 1 
ATOM 574  C CE1 ? HIS A 1  73 ? -11.849   2.779  10.921 1.000 98.040 ? 73  HIS A CE1 1 
ATOM 575  N NE2 ? HIS A 1  73 ? -12.148   2.025   9.877 1.000 98.040 ? 73  HIS A NE2 1 
ATOM 576  N N   ? PRO A 1  74 ? -11.671   6.834   9.929 1.000 97.050 ? 74  PRO A N   1 
ATOM 577  C CA  ? PRO A 1  74 ? -11.903   7.728  11.066 1.000 97.050 ? 74  PRO A CA  1 
ATOM 578  C C   ? PRO A 1  74 ? -11.121   7.315  12.311 1.000 97.050 ? 74  PRO A C   1 
ATOM 579  C CB  ? PRO A 1  74 ? -13.411   7.612  11.304 1.000 97.050 ? 74  PRO A CB  1 
ATOM 580  O O   ? PRO A 1  74 ? -10.836   8.151  13.171 1.000 97.050 ? 74  PRO A O   1 
ATOM 581  C CG  ? PRO A 1  74 ? -13.965   7.119  10.006 1.000 97.050 ? 74  PRO A CG  1 
ATOM 582  C CD  ? PRO A 1  74 ? -12.898   6.336   9.298 1.000 97.050 ? 74  PRO A CD  1 
ATOM 583  N N   ? ASP A 1  75 ? -10.804   6.042  12.402 1.000 97.200 ? 75  ASP A N   1 
ATOM 584  C CA  ? ASP A 1  75 ? -10.120   5.559  13.597 1.000 97.200 ? 75  ASP A CA  1 
ATOM 585  C C   ? ASP A 1  75 ?  -8.633   5.341  13.329 1.000 97.200 ? 75  ASP A C   1 
ATOM 586  C CB  ? ASP A 1  75 ? -10.761   4.261  14.095 1.000 97.200 ? 75  ASP A CB  1 
ATOM 587  O O   ? ASP A 1  75 ?  -7.962   4.618  14.069 1.000 97.200 ? 75  ASP A O   1 
ATOM 588  C CG  ? ASP A 1  75 ? -12.177   4.457  14.606 1.000 97.200 ? 75  ASP A CG  1 
ATOM 589  O OD1 ? ASP A 1  75 ? -12.491   5.547  15.132 1.000 97.200 ? 75  ASP A OD1 1 
ATOM 590  O OD2 ? ASP A 1  75 ? -12.986   3.512  14.484 1.000 97.200 ? 75  ASP A OD2 1 
ATOM 591  N N   ? TYR A 1  76 ?  -8.070   5.949  12.238 1.000 97.050 ? 76  TYR A N   1 
ATOM 592  C CA  ? TYR A 1  76 ?  -6.645   5.859  11.937 1.000 97.050 ? 76  TYR A CA  1 
ATOM 593  C C   ? TYR A 1  76 ?  -5.812   6.484  13.050 1.000 97.050 ? 76  TYR A C   1 
ATOM 594  C CB  ? TYR A 1  76 ?  -6.333   6.544  10.603 1.000 97.050 ? 76  TYR A CB  1 
ATOM 595  O O   ? TYR A 1  76 ?  -6.055   7.626  13.448 1.000 97.050 ? 76  TYR A O   1 
ATOM 596  C CG  ? TYR A 1  76 ?  -4.858   6.629  10.295 1.000 97.050 ? 76  TYR A CG  1 
ATOM 597  C CD1 ? TYR A 1  76 ?  -4.246   7.857  10.059 1.000 97.050 ? 76  TYR A CD1 1 
ATOM 598  C CD2 ? TYR A 1  76 ?  -4.075   5.481  10.238 1.000 97.050 ? 76  TYR A CD2 1 
ATOM 599  C CE1 ? TYR A 1  76 ?  -2.887   7.940   9.772 1.000 97.050 ? 76  TYR A CE1 1 
ATOM 600  C CE2 ? TYR A 1  76 ?  -2.715   5.552   9.952 1.000 97.050 ? 76  TYR A CE2 1 
ATOM 601  O OH  ? TYR A 1  76 ?  -0.786   6.860   9.439 1.000 97.050 ? 76  TYR A OH  1 
ATOM 602  C CZ  ? TYR A 1  76 ?  -2.131   6.784   9.722 1.000 97.050 ? 76  TYR A CZ  1 
ATOM 603  N N   ? LYS A 1  77 ?  -4.855   5.697  13.511 1.000 95.520 ? 77  LYS A N   1 
ATOM 604  C CA  ? LYS A 1  77 ?  -3.906   6.148  14.525 1.000 95.520 ? 77  LYS A CA  1 
ATOM 605  C C   ? LYS A 1  77 ?  -2.519   6.361  13.924 1.000 95.520 ? 77  LYS A C   1 
ATOM 606  C CB  ? LYS A 1  77 ?  -3.829   5.142  15.674 1.000 95.520 ? 77  LYS A CB  1 
ATOM 607  O O   ? LYS A 1  77 ?  -1.812   5.398  13.623 1.000 95.520 ? 77  LYS A O   1 
ATOM 608  C CG  ? LYS A 1  77 ?  -5.145   4.943  16.412 1.000 95.520 ? 77  LYS A CG  1 
ATOM 609  C CD  ? LYS A 1  77 ?  -4.991   3.981  17.583 1.000 95.520 ? 77  LYS A CD  1 
ATOM 610  C CE  ? LYS A 1  77 ?  -6.304   3.792  18.329 1.000 95.520 ? 77  LYS A CE  1 
ATOM 611  N NZ  ? LYS A 1  77 ?  -6.159   2.844  19.475 1.000 95.520 ? 77  LYS A NZ  1 
ATOM 612  N N   ? PRO A 1  78 ?  -1.971   7.653  13.882 1.000 92.400 ? 78  PRO A N   1 
ATOM 613  C CA  ? PRO A 1  78 ?  -0.752   8.003  13.149 1.000 92.400 ? 78  PRO A CA  1 
ATOM 614  C C   ? PRO A 1  78 ?   0.505   7.397  13.770 1.000 92.400 ? 78  PRO A C   1 
ATOM 615  C CB  ? PRO A 1  78 ?  -0.718   9.531  13.230 1.000 92.400 ? 78  PRO A CB  1 
ATOM 616  O O   ? PRO A 1  78 ?   1.425   7.003  13.049 1.000 92.400 ? 78  PRO A O   1 
ATOM 617  C CG  ? PRO A 1  78 ?  -2.145   9.936  13.415 1.000 92.400 ? 78  PRO A CG  1 
ATOM 618  C CD  ? PRO A 1  78 ?  -2.851   8.854  14.181 1.000 92.400 ? 78  PRO A CD  1 
ATOM 619  N N   ? ARG A 1  79 ?   0.465   7.201  15.074 1.000 90.400 ? 79  ARG A N   1 
ATOM 620  C CA  ? ARG A 1  79 ?   1.654   6.680  15.741 1.000 90.400 ? 79  ARG A CA  1 
ATOM 621  C C   ? ARG A 1  79 ?   1.781   5.174  15.538 1.000 90.400 ? 79  ARG A C   1 
ATOM 622  C CB  ? ARG A 1  79 ?   1.619   7.006  17.236 1.000 90.400 ? 79  ARG A CB  1 
ATOM 623  O O   ? ARG A 1  79 ?   2.841   4.682  15.146 1.000 90.400 ? 79  ARG A O   1 
ATOM 624  C CG  ? ARG A 1  79 ?   2.908   6.671  17.970 1.000 90.400 ? 79  ARG A CG  1 
ATOM 625  C CD  ? ARG A 1  79 ?   2.855   7.102  19.429 1.000 90.400 ? 79  ARG A CD  1 
ATOM 626  N NE  ? ARG A 1  79 ?   4.054   6.694  20.155 1.000 90.400 ? 79  ARG A NE  1 
ATOM 627  N NH1 ? ARG A 1  79 ?   3.482   7.772  22.117 1.000 90.400 ? 79  ARG A NH1 1 
ATOM 628  N NH2 ? ARG A 1  79 ?   5.445   6.597  21.980 1.000 90.400 ? 79  ARG A NH2 1 
ATOM 629  C CZ  ? ARG A 1  79 ?   4.324   7.022  21.416 1.000 90.400 ? 79  ARG A CZ  1 
ATOM 630  N N   ? SER A 1  80 ?   0.697   4.457  15.744 1.000 90.900 ? 80  SER A N   1 
ATOM 631  C CA  ? SER A 1  80 ?   0.719   3.000  15.668 1.000 90.900 ? 80  SER A CA  1 
ATOM 632  C C   ? SER A 1  80 ?   0.348   2.513  14.272 1.000 90.900 ? 80  SER A C   1 
ATOM 633  C CB  ? SER A 1  80 ?  -0.236   2.395  16.698 1.000 90.900 ? 80  SER A CB  1 
ATOM 634  O O   ? SER A 1  80 ?   0.533   1.338  13.949 1.000 90.900 ? 80  SER A O   1 
ATOM 635  O OG  ? SER A 1  80 ?  -1.579   2.739  16.403 1.000 90.900 ? 80  SER A OG  1 
ATOM 636  N N   ? LYS A 1  81 ?  -0.091   3.442  13.435 1.000 93.970 ? 81  LYS A N   1 
ATOM 637  C CA  ? LYS A 1  81 ?  -0.584   3.168  12.089 1.000 93.970 ? 81  LYS A CA  1 
ATOM 638  C C   ? LYS A 1  81 ?  -1.715   2.144  12.115 1.000 93.970 ? 81  LYS A C   1 
ATOM 639  C CB  ? LYS A 1  81 ?   0.551   2.672  11.192 1.000 93.970 ? 81  LYS A CB  1 
ATOM 640  O O   ? LYS A 1  81 ?  -1.884   1.374  11.167 1.000 93.970 ? 81  LYS A O   1 
ATOM 641  C CG  ? LYS A 1  81 ?   1.642   3.705  10.945 1.000 93.970 ? 81  LYS A CG  1 
ATOM 642  C CD  ? LYS A 1  81 ?   2.673   3.200   9.944 1.000 93.970 ? 81  LYS A CD  1 
ATOM 643  C CE  ? LYS A 1  81 ?   3.770   4.228   9.704 1.000 93.970 ? 81  LYS A CE  1 
ATOM 644  N NZ  ? LYS A 1  81 ?   4.786   3.737   8.726 1.000 93.970 ? 81  LYS A NZ  1 
ATOM 645  N N   ? ASP A 1  82 ?  -2.404   2.061  13.268 1.000 94.880 ? 82  ASP A N   1 
ATOM 646  C CA  ? ASP A 1  82 ?  -3.620   1.260  13.369 1.000 94.880 ? 82  ASP A CA  1 
ATOM 647  C C   ? ASP A 1  82 ?  -4.708   1.794  12.440 1.000 94.880 ? 82  ASP A C   1 
ATOM 648  C CB  ? ASP A 1  82 ?  -4.128   1.235  14.812 1.000 94.880 ? 82  ASP A CB  1 
ATOM 649  O O   ? ASP A 1  82 ?  -4.907   3.007  12.340 1.000 94.880 ? 82  ASP A O   1 
ATOM 650  C CG  ? ASP A 1  82 ?  -5.134   0.126  15.068 1.000 94.880 ? 82  ASP A CG  1 
ATOM 651  O OD1 ? ASP A 1  82 ?  -5.207  -0.828  14.264 1.000 94.880 ? 82  ASP A OD1 1 
ATOM 652  O OD2 ? ASP A 1  82 ?  -5.861   0.209  16.081 1.000 94.880 ? 82  ASP A OD2 1 
ATOM 653  N N   ? ASN A 1  83 ?  -5.414   0.930  11.719 1.000 96.920 ? 83  ASN A N   1 
ATOM 654  C CA  ? ASN A 1  83 ?  -6.448   1.300  10.759 1.000 96.920 ? 83  ASN A CA  1 
ATOM 655  C C   ? ASN A 1  83 ?  -5.879   2.135   9.616 1.000 96.920 ? 83  ASN A C   1 
ATOM 656  C CB  ? ASN A 1  83 ?  -7.581   2.056  11.456 1.000 96.920 ? 83  ASN A CB  1 
ATOM 657  O O   ? ASN A 1  83 ?  -6.496   3.113   9.189 1.000 96.920 ? 83  ASN A O   1 
ATOM 658  C CG  ? ASN A 1  83 ?  -8.211   1.257  12.581 1.000 96.920 ? 83  ASN A CG  1 
ATOM 659  N ND2 ? ASN A 1  83 ?  -8.532   1.931  13.679 1.000 96.920 ? 83  ASN A ND2 1 
ATOM 660  O OD1 ? ASN A 1  83 ?  -8.406   0.045  12.464 1.000 96.920 ? 83  ASN A OD1 1 
ATOM 661  N N   ? ASP A 1  84 ?  -4.684   1.892   9.156 1.000 97.630 ? 84  ASP A N   1 
ATOM 662  C CA  ? ASP A 1  84 ?  -3.937   2.596   8.119 1.000 97.630 ? 84  ASP A CA  1 
ATOM 663  C C   ? ASP A 1  84 ?  -4.533   2.334   6.738 1.000 97.630 ? 84  ASP A C   1 
ATOM 664  C CB  ? ASP A 1  84 ?  -2.464   2.182   8.144 1.000 97.630 ? 84  ASP A CB  1 
ATOM 665  O O   ? ASP A 1  84 ?  -3.964   1.584   5.943 1.000 97.630 ? 84  ASP A O   1 
ATOM 666  C CG  ? ASP A 1  84 ?  -1.586   3.059   7.268 1.000 97.630 ? 84  ASP A CG  1 
ATOM 667  O OD1 ? ASP A 1  84 ?  -1.994   4.194   6.938 1.000 97.630 ? 84  ASP A OD1 1 
ATOM 668  O OD2 ? ASP A 1  84 ?  -0.478   2.610   6.902 1.000 97.630 ? 84  ASP A OD2 1 
ATOM 669  N N   ? ILE A 1  85 ?  -5.732   2.894   6.409 1.000 98.200 ? 85  ILE A N   1 
ATOM 670  C CA  ? ILE A 1  85 ?  -6.434   2.707   5.144 1.000 98.200 ? 85  ILE A CA  1 
ATOM 671  C C   ? ILE A 1  85 ?  -7.141   4.002   4.750 1.000 98.200 ? 85  ILE A C   1 
ATOM 672  C CB  ? ILE A 1  85 ?  -7.451   1.546   5.228 1.000 98.200 ? 85  ILE A CB  1 
ATOM 673  O O   ? ILE A 1  85 ?  -7.663   4.718   5.608 1.000 98.200 ? 85  ILE A O   1 
ATOM 674  C CG1 ? ILE A 1  85 ?  -8.053   1.263   3.847 1.000 98.200 ? 85  ILE A CG1 1 
ATOM 675  C CG2 ? ILE A 1  85 ?  -8.547   1.861   6.250 1.000 98.200 ? 85  ILE A CG2 1 
ATOM 676  C CD1 ? ILE A 1  85 ?  -8.780  -0.072   3.750 1.000 98.200 ? 85  ILE A CD1 1 
ATOM 677  N N   ? MET A 1  86 ?  -7.105   4.355   3.473 1.000 98.260 ? 86  MET A N   1 
ATOM 678  C CA  ? MET A 1  86 ?  -7.718   5.567   2.938 1.000 98.260 ? 86  MET A CA  1 
ATOM 679  C C   ? MET A 1  86 ?  -8.344   5.303   1.573 1.000 98.260 ? 86  MET A C   1 
ATOM 680  C CB  ? MET A 1  86 ?  -6.686   6.691   2.833 1.000 98.260 ? 86  MET A CB  1 
ATOM 681  O O   ? MET A 1  86 ?  -7.795   4.546   0.770 1.000 98.260 ? 86  MET A O   1 
ATOM 682  C CG  ? MET A 1  86 ?  -7.251   7.993   2.287 1.000 98.260 ? 86  MET A CG  1 
ATOM 683  S SD  ? MET A 1  86 ?  -5.998   9.331   2.224 1.000 98.260 ? 86  MET A SD  1 
ATOM 684  C CE  ? MET A 1  86 ?  -4.938   8.715   0.887 1.000 98.260 ? 86  MET A CE  1 
ATOM 685  N N   ? LEU A 1  87 ?  -9.519   5.882   1.346 1.000 98.460 ? 87  LEU A N   1 
ATOM 686  C CA  ? LEU A 1  87 ? -10.163   5.889   0.037 1.000 98.460 ? 87  LEU A CA  1 
ATOM 687  C C   ? LEU A 1  87 ?  -9.947   7.223  -0.668 1.000 98.460 ? 87  LEU A C   1 
ATOM 688  C CB  ? LEU A 1  87 ? -11.661   5.608   0.176 1.000 98.460 ? 87  LEU A CB  1 
ATOM 689  O O   ? LEU A 1  87 ? -10.084   8.284  -0.054 1.000 98.460 ? 87  LEU A O   1 
ATOM 690  C CG  ? LEU A 1  87 ? -12.049   4.185   0.581 1.000 98.460 ? 87  LEU A CG  1 
ATOM 691  C CD1 ? LEU A 1  87 ? -13.550   4.097   0.836 1.000 98.460 ? 87  LEU A CD1 1 
ATOM 692  C CD2 ? LEU A 1  87 ? -11.625   3.188  -0.492 1.000 98.460 ? 87  LEU A CD2 1 
ATOM 693  N N   ? VAL A 1  88 ?  -9.527   7.074  -1.914 1.000 98.340 ? 88  VAL A N   1 
ATOM 694  C CA  ? VAL A 1  88 ?  -9.365   8.253  -2.758 1.000 98.340 ? 88  VAL A CA  1 
ATOM 695  C C   ? VAL A 1  88 ? -10.440   8.265  -3.842 1.000 98.340 ? 88  VAL A C   1 
ATOM 696  C CB  ? VAL A 1  88 ?  -7.960   8.303  -3.399 1.000 98.340 ? 88  VAL A CB  1 
ATOM 697  O O   ? VAL A 1  88 ? -10.482   7.373  -4.693 1.000 98.340 ? 88  VAL A O   1 
ATOM 698  C CG1 ? VAL A 1  88 ?  -7.783   9.584  -4.212 1.000 98.340 ? 88  VAL A CG1 1 
ATOM 699  C CG2 ? VAL A 1  88 ?  -6.879   8.194  -2.325 1.000 98.340 ? 88  VAL A CG2 1 
ATOM 700  N N   ? LYS A 1  89 ? -11.357   9.276  -3.798 1.000 98.130 ? 89  LYS A N   1 
ATOM 701  C CA  ? LYS A 1  89 ? -12.335   9.471  -4.865 1.000 98.130 ? 89  LYS A CA  1 
ATOM 702  C C   ? LYS A 1  89 ? -11.758  10.324  -5.991 1.000 98.130 ? 89  LYS A C   1 
ATOM 703  C CB  ? LYS A 1  89 ? -13.607  10.119  -4.315 1.000 98.130 ? 89  LYS A CB  1 
ATOM 704  O O   ? LYS A 1  89 ? -11.306  11.446  -5.757 1.000 98.130 ? 89  LYS A O   1 
ATOM 705  C CG  ? LYS A 1  89 ? -14.738  10.220  -5.328 1.000 98.130 ? 89  LYS A CG  1 
ATOM 706  C CD  ? LYS A 1  89 ? -16.002  10.792  -4.700 1.000 98.130 ? 89  LYS A CD  1 
ATOM 707  C CE  ? LYS A 1  89 ? -17.153  10.832  -5.696 1.000 98.130 ? 89  LYS A CE  1 
ATOM 708  N NZ  ? LYS A 1  89 ? -18.400  11.376  -5.079 1.000 98.130 ? 89  LYS A NZ  1 
ATOM 709  N N   ? LEU A 1  90 ? -11.835   9.789  -7.184 1.000 97.950 ? 90  LEU A N   1 
ATOM 710  C CA  ? LEU A 1  90 ? -11.323  10.520  -8.338 1.000 97.950 ? 90  LEU A CA  1 
ATOM 711  C C   ? LEU A 1  90 ? -12.342  11.542  -8.830 1.000 97.950 ? 90  LEU A C   1 
ATOM 712  C CB  ? LEU A 1  90 ? -10.965   9.553  -9.469 1.000 97.950 ? 90  LEU A CB  1 
ATOM 713  O O   ? LEU A 1  90 ? -13.549  11.296  -8.779 1.000 97.950 ? 90  LEU A O   1 
ATOM 714  C CG  ? LEU A 1  90 ? -10.017   8.408  -9.108 1.000 97.950 ? 90  LEU A CG  1 
ATOM 715  C CD1 ? LEU A 1  90 ?  -9.835   7.475 -10.301 1.000 97.950 ? 90  LEU A CD1 1 
ATOM 716  C CD2 ? LEU A 1  90 ?  -8.673   8.954  -8.640 1.000 97.950 ? 90  LEU A CD2 1 
ATOM 717  N N   ? CYS A 1  91 ? -11.866  12.781  -9.282 1.000 97.030 ? 91  CYS A N   1 
ATOM 718  C CA  ? CYS A 1  91 ? -12.751  13.835  -9.764 1.000 97.030 ? 91  CYS A CA  1 
ATOM 719  C C   ? CYS A 1  91 ? -13.548  13.366 -10.976 1.000 97.030 ? 91  CYS A C   1 
ATOM 720  C CB  ? CYS A 1  91 ? -11.949  15.086 -10.123 1.000 97.030 ? 91  CYS A CB  1 
ATOM 721  O O   ? CYS A 1  91 ? -14.715  13.728 -11.134 1.000 97.030 ? 91  CYS A O   1 
ATOM 722  S SG  ? CYS A 1  91 ? -11.246  15.935  -8.692 1.000 97.030 ? 91  CYS A SG  1 
ATOM 723  N N   ? ARG A 1  92 ? -12.910  12.516 -11.792 1.000 96.950 ? 92  ARG A N   1 
ATOM 724  C CA  ? ARG A 1  92 ? -13.515  11.889 -12.963 1.000 96.950 ? 92  ARG A CA  1 
ATOM 725  C C   ? ARG A 1  92 ? -13.191  10.400 -13.015 1.000 96.950 ? 92  ARG A C   1 
ATOM 726  C CB  ? ARG A 1  92 ? -13.041  12.575 -14.246 1.000 96.950 ? 92  ARG A CB  1 
ATOM 727  O O   ? ARG A 1  92 ? -12.081   9.988 -12.671 1.000 96.950 ? 92  ARG A O   1 
ATOM 728  C CG  ? ARG A 1  92 ? -13.473  14.027 -14.364 1.000 96.950 ? 92  ARG A CG  1 
ATOM 729  C CD  ? ARG A 1  92 ? -13.049  14.635 -15.694 1.000 96.950 ? 92  ARG A CD  1 
ATOM 730  N NE  ? ARG A 1  92 ? -13.431  16.041 -15.790 1.000 96.950 ? 92  ARG A NE  1 
ATOM 731  N NH1 ? ARG A 1  92 ? -12.567  16.345 -17.911 1.000 96.950 ? 92  ARG A NH1 1 
ATOM 732  N NH2 ? ARG A 1  92 ? -13.584  18.087 -16.822 1.000 96.950 ? 92  ARG A NH2 1 
ATOM 733  C CZ  ? ARG A 1  92 ? -13.193  16.821 -16.841 1.000 96.950 ? 92  ARG A CZ  1 
ATOM 734  N N   ? PRO A 1  93 ? -14.265   9.603 -13.499 1.000 97.310 ? 93  PRO A N   1 
ATOM 735  C CA  ? PRO A 1  93 ? -14.008   8.164 -13.601 1.000 97.310 ? 93  PRO A CA  1 
ATOM 736  C C   ? PRO A 1  93 ? -12.912   7.831 -14.610 1.000 97.310 ? 93  PRO A C   1 
ATOM 737  C CB  ? PRO A 1  93 ? -15.356   7.596 -14.050 1.000 97.310 ? 93  PRO A CB  1 
ATOM 738  O O   ? PRO A 1  93 ? -12.733   8.553 -15.594 1.000 97.310 ? 93  PRO A O   1 
ATOM 739  C CG  ? PRO A 1  93 ? -16.163   8.791 -14.443 1.000 97.310 ? 93  PRO A CG  1 
ATOM 740  C CD  ? PRO A 1  93 ? -15.362  10.026 -14.143 1.000 97.310 ? 93  PRO A CD  1 
ATOM 741  N N   ? VAL A 1  94 ? -12.202   6.705 -14.316 1.000 97.440 ? 94  VAL A N   1 
ATOM 742  C CA  ? VAL A 1  94 ? -11.221   6.205 -15.273 1.000 97.440 ? 94  VAL A CA  1 
ATOM 743  C C   ? VAL A 1  94 ? -11.924   5.393 -16.358 1.000 97.440 ? 94  VAL A C   1 
ATOM 744  C CB  ? VAL A 1  94 ? -10.140   5.345 -14.580 1.000 97.440 ? 94  VAL A CB  1 
ATOM 745  O O   ? VAL A 1  94 ? -13.026   4.882 -16.144 1.000 97.440 ? 94  VAL A O   1 
ATOM 746  C CG1 ? VAL A 1  94 ?  -9.349   6.179 -13.574 1.000 97.440 ? 94  VAL A CG1 1 
ATOM 747  C CG2 ? VAL A 1  94 ? -10.778   4.138 -13.894 1.000 97.440 ? 94  VAL A CG2 1 
ATOM 748  N N   ? GLN A 1  95 ? -11.324   5.305 -17.524 1.000 96.880 ? 95  GLN A N   1 
ATOM 749  C CA  ? GLN A 1  95 ? -11.780   4.406 -18.578 1.000 96.880 ? 95  GLN A CA  1 
ATOM 750  C C   ? GLN A 1  95 ? -11.216   3.001 -18.384 1.000 96.880 ? 95  GLN A C   1 
ATOM 751  C CB  ? GLN A 1  95 ? -11.385   4.945 -19.953 1.000 96.880 ? 95  GLN A CB  1 
ATOM 752  O O   ? GLN A 1  95 ? -10.001   2.799 -18.451 1.000 96.880 ? 95  GLN A O   1 
ATOM 753  C CG  ? GLN A 1  95 ? -12.084   6.245 -20.328 1.000 96.880 ? 95  GLN A CG  1 
ATOM 754  C CD  ? GLN A 1  95 ? -11.659   6.769 -21.687 1.000 96.880 ? 95  GLN A CD  1 
ATOM 755  N NE2 ? GLN A 1  95 ? -11.814   8.072 -21.895 1.000 96.880 ? 95  GLN A NE2 1 
ATOM 756  O OE1 ? GLN A 1  95 ? -11.195   6.009 -22.543 1.000 96.880 ? 95  GLN A OE1 1 
ATOM 757  N N   ? ILE A 1  96 ? -12.110   2.052 -18.130 1.000 96.880 ? 96  ILE A N   1 
ATOM 758  C CA  ? ILE A 1  96 ? -11.682   0.671 -17.935 1.000 96.880 ? 96  ILE A CA  1 
ATOM 759  C C   ? ILE A 1  96 ? -11.320   0.048 -19.281 1.000 96.880 ? 96  ILE A C   1 
ATOM 760  C CB  ? ILE A 1  96 ? -12.776  -0.166 -17.234 1.000 96.880 ? 96  ILE A CB  1 
ATOM 761  O O   ? ILE A 1  96 ? -12.124   0.063 -20.216 1.000 96.880 ? 96  ILE A O   1 
ATOM 762  C CG1 ? ILE A 1  96 ? -13.172   0.481 -15.902 1.000 96.880 ? 96  ILE A CG1 1 
ATOM 763  C CG2 ? ILE A 1  96 ? -12.302  -1.607 -17.024 1.000 96.880 ? 96  ILE A CG2 1 
ATOM 764  C CD1 ? ILE A 1  96 ? -12.017   0.633 -14.921 1.000 96.880 ? 96  ILE A CD1 1 
ATOM 765  N N   ? ASN A 1  97 ? -10.086  -0.558 -19.301 1.000 94.920 ? 97  ASN A N   1 
ATOM 766  C CA  ? ASN A 1  97 ?  -9.548  -1.236 -20.475 1.000 94.920 ? 97  ASN A CA  1 
ATOM 767  C C   ? ASN A 1  97 ?  -8.476  -2.253 -20.092 1.000 94.920 ? 97  ASN A C   1 
ATOM 768  C CB  ? ASN A 1  97 ?  -8.985  -0.220 -21.470 1.000 94.920 ? 97  ASN A CB  1 
ATOM 769  O O   ? ASN A 1  97 ?  -8.345  -2.612 -18.921 1.000 94.920 ? 97  ASN A O   1 
ATOM 770  C CG  ? ASN A 1  97 ?  -7.867   0.617 -20.881 1.000 94.920 ? 97  ASN A CG  1 
ATOM 771  N ND2 ? ASN A 1  97 ?  -7.890   1.916 -21.156 1.000 94.920 ? 97  ASN A ND2 1 
ATOM 772  O OD1 ? ASN A 1  97 ?  -6.988   0.101 -20.185 1.000 94.920 ? 97  ASN A OD1 1 
ATOM 773  N N   ? LYS A 1  98 ?  -7.772  -2.751 -21.051 1.000 94.210 ? 98  LYS A N   1 
ATOM 774  C CA  ? LYS A 1  98 ?  -6.795  -3.810 -20.816 1.000 94.210 ? 98  LYS A CA  1 
ATOM 775  C C   ? LYS A 1  98 ?  -5.677  -3.332 -19.893 1.000 94.210 ? 98  LYS A C   1 
ATOM 776  C CB  ? LYS A 1  98 ?  -6.208  -4.303 -22.139 1.000 94.210 ? 98  LYS A CB  1 
ATOM 777  O O   ? LYS A 1  98 ?  -5.006  -4.142 -19.251 1.000 94.210 ? 98  LYS A O   1 
ATOM 778  C CG  ? LYS A 1  98 ?  -5.414  -3.247 -22.895 1.000 94.210 ? 98  LYS A CG  1 
ATOM 779  C CD  ? LYS A 1  98 ?  -4.862  -3.795 -24.205 1.000 94.210 ? 98  LYS A CD  1 
ATOM 780  C CE  ? LYS A 1  98 ?  -4.100  -2.729 -24.980 1.000 94.210 ? 98  LYS A CE  1 
ATOM 781  N NZ  ? LYS A 1  98 ?  -3.577  -3.254 -26.277 1.000 94.210 ? 98  LYS A NZ  1 
ATOM 782  N N   ? ASN A 1  99 ?  -5.467  -2.016 -19.691 1.000 94.070 ? 99  ASN A N   1 
ATOM 783  C CA  ? ASN A 1  99 ?  -4.347  -1.451 -18.945 1.000 94.070 ? 99  ASN A CA  1 
ATOM 784  C C   ? ASN A 1  99 ?  -4.806  -0.835 -17.626 1.000 94.070 ? 99  ASN A C   1 
ATOM 785  C CB  ? ASN A 1  99 ?  -3.610  -0.409 -19.789 1.000 94.070 ? 99  ASN A CB  1 
ATOM 786  O O   ? ASN A 1  99 ?  -3.992  -0.587 -16.735 1.000 94.070 ? 99  ASN A O   1 
ATOM 787  C CG  ? ASN A 1  99 ?  -3.052  -0.988 -21.074 1.000 94.070 ? 99  ASN A CG  1 
ATOM 788  N ND2 ? ASN A 1  99 ?  -3.508  -0.465 -22.207 1.000 94.070 ? 99  ASN A ND2 1 
ATOM 789  O OD1 ? ASN A 1  99 ?  -2.220  -1.898 -21.050 1.000 94.070 ? 99  ASN A OD1 1 
ATOM 790  N N   ? VAL A 1 100 ?  -6.125  -0.617 -17.492 1.000 96.840 ? 100 VAL A N   1 
ATOM 791  C CA  ? VAL A 1 100 ?  -6.722  -0.059 -16.283 1.000 96.840 ? 100 VAL A CA  1 
ATOM 792  C C   ? VAL A 1 100 ?  -7.971  -0.853 -15.909 1.000 96.840 ? 100 VAL A C   1 
ATOM 793  C CB  ? VAL A 1 100 ?  -7.073   1.435 -16.461 1.000 96.840 ? 100 VAL A CB  1 
ATOM 794  O O   ? VAL A 1 100 ?  -9.002  -0.752 -16.578 1.000 96.840 ? 100 VAL A O   1 
ATOM 795  C CG1 ? VAL A 1 100 ?  -7.654   2.010 -15.170 1.000 96.840 ? 100 VAL A CG1 1 
ATOM 796  C CG2 ? VAL A 1 100 ?  -5.840   2.225 -16.894 1.000 96.840 ? 100 VAL A CG2 1 
ATOM 797  N N   ? GLN A 1 101 ?  -7.770  -1.664 -14.802 1.000 97.070 ? 101 GLN A N   1 
ATOM 798  C CA  ? GLN A 1 101 ?  -8.878  -2.492 -14.339 1.000 97.070 ? 101 GLN A CA  1 
ATOM 799  C C   ? GLN A 1 101 ?  -8.955  -2.505 -12.815 1.000 97.070 ? 101 GLN A C   1 
ATOM 800  C CB  ? GLN A 1 101 ?  -8.740  -3.920 -14.870 1.000 97.070 ? 101 GLN A CB  1 
ATOM 801  O O   ? GLN A 1 101 ?  -7.927  -2.543 -12.136 1.000 97.070 ? 101 GLN A O   1 
ATOM 802  C CG  ? GLN A 1 101 ?  -8.812  -4.022 -16.387 1.000 97.070 ? 101 GLN A CG  1 
ATOM 803  C CD  ? GLN A 1 101 ?  -8.722  -5.452 -16.885 1.000 97.070 ? 101 GLN A CD  1 
ATOM 804  N NE2 ? GLN A 1 101 ?  -7.878  -5.680 -17.886 1.000 97.070 ? 101 GLN A NE2 1 
ATOM 805  O OE1 ? GLN A 1 101 ?  -9.404  -6.346 -16.373 1.000 97.070 ? 101 GLN A OE1 1 
ATOM 806  N N   ? PRO A 1 102 ? -10.322  -2.498 -12.416 1.000 98.020 ? 102 PRO A N   1 
ATOM 807  C CA  ? PRO A 1 102 ? -10.453  -2.609 -10.961 1.000 98.020 ? 102 PRO A CA  1 
ATOM 808  C C   ? PRO A 1 102 ? -10.116  -4.006 -10.443 1.000 98.020 ? 102 PRO A C   1 
ATOM 809  C CB  ? PRO A 1 102 ? -11.926  -2.276 -10.714 1.000 98.020 ? 102 PRO A CB  1 
ATOM 810  O O   ? PRO A 1 102 ? -10.318  -4.996 -11.151 1.000 98.020 ? 102 PRO A O   1 
ATOM 811  C CG  ? PRO A 1 102 ? -12.376  -1.583 -11.959 1.000 98.020 ? 102 PRO A CG  1 
ATOM 812  C CD  ? PRO A 1 102 ? -11.543  -2.076 -13.107 1.000 98.020 ? 102 PRO A CD  1 
ATOM 813  N N   ? LEU A 1 103 ?  -9.583  -4.043  -9.162 1.000 98.170 ? 103 LEU A N   1 
ATOM 814  C CA  ? LEU A 1 103 ?  -9.293  -5.281  -8.445 1.000 98.170 ? 103 LEU A CA  1 
ATOM 815  C C   ? LEU A 1 103 ? -10.341  -5.544  -7.370 1.000 98.170 ? 103 LEU A C   1 
ATOM 816  C CB  ? LEU A 1 103 ?  -7.900  -5.220  -7.813 1.000 98.170 ? 103 LEU A CB  1 
ATOM 817  O O   ? LEU A 1 103 ? -10.677  -4.649  -6.591 1.000 98.170 ? 103 LEU A O   1 
ATOM 818  C CG  ? LEU A 1 103 ?  -7.413  -6.495  -7.122 1.000 98.170 ? 103 LEU A CG  1 
ATOM 819  C CD1 ? LEU A 1 103 ?  -7.281  -7.628  -8.134 1.000 98.170 ? 103 LEU A CD1 1 
ATOM 820  C CD2 ? LEU A 1 103 ?  -6.085  -6.246  -6.414 1.000 98.170 ? 103 LEU A CD2 1 
ATOM 821  N N   ? ALA A 1 104 ? -10.857  -6.728  -7.380 1.000 97.760 ? 104 ALA A N   1 
ATOM 822  C CA  ? ALA A 1 104 ? -11.869  -7.076  -6.386 1.000 97.760 ? 104 ALA A CA  1 
ATOM 823  C C   ? ALA A 1 104 ? -11.271  -7.112  -4.983 1.000 97.760 ? 104 ALA A C   1 
ATOM 824  C CB  ? ALA A 1 104 ? -12.506  -8.422  -6.724 1.000 97.760 ? 104 ALA A CB  1 
ATOM 825  O O   ? ALA A 1 104 ? -10.109  -7.485  -4.806 1.000 97.760 ? 104 ALA A O   1 
ATOM 826  N N   ? LEU A 1 105 ? -12.156  -6.740  -3.979 1.000 98.080 ? 105 LEU A N   1 
ATOM 827  C CA  ? LEU A 1 105 ? -11.766  -6.817  -2.576 1.000 98.080 ? 105 LEU A CA  1 
ATOM 828  C C   ? LEU A 1 105 ? -11.906  -8.242  -2.050 1.000 98.080 ? 105 LEU A C   1 
ATOM 829  C CB  ? LEU A 1 105 ? -12.613  -5.863  -1.730 1.000 98.080 ? 105 LEU A CB  1 
ATOM 830  O O   ? LEU A 1 105 ? -12.847  -8.952  -2.412 1.000 98.080 ? 105 LEU A O   1 
ATOM 831  C CG  ? LEU A 1 105 ? -12.576  -4.387  -2.130 1.000 98.080 ? 105 LEU A CG  1 
ATOM 832  C CD1 ? LEU A 1 105 ? -13.514  -3.574  -1.245 1.000 98.080 ? 105 LEU A CD1 1 
ATOM 833  C CD2 ? LEU A 1 105 ? -11.153  -3.847  -2.048 1.000 98.080 ? 105 LEU A CD2 1 
ATOM 834  N N   ? ALA A 1 106 ? -11.025  -8.660  -1.240 1.000 97.050 ? 106 ALA A N   1 
ATOM 835  C CA  ? ALA A 1 106 ? -11.108  -9.978  -0.617 1.000 97.050 ? 106 ALA A CA  1 
ATOM 836  C C   ? ALA A 1 106 ? -12.269 -10.045   0.371 1.000 97.050 ? 106 ALA A C   1 
ATOM 837  C CB  ? ALA A 1 106 ?  -9.796 -10.319   0.086 1.000 97.050 ? 106 ALA A CB  1 
ATOM 838  O O   ? ALA A 1 106 ? -12.448  -9.141   1.191 1.000 97.050 ? 106 ALA A O   1 
ATOM 839  N N   ? ALA A 1 107 ? -13.054 -11.084   0.313 1.000 93.680 ? 107 ALA A N   1 
ATOM 840  C CA  ? ALA A 1 107 ? -14.192 -11.283   1.207 1.000 93.680 ? 107 ALA A CA  1 
ATOM 841  C C   ? ALA A 1 107 ? -13.747 -11.898   2.531 1.000 93.680 ? 107 ALA A C   1 
ATOM 842  C CB  ? ALA A 1 107 ? -15.244 -12.166   0.541 1.000 93.680 ? 107 ALA A CB  1 
ATOM 843  O O   ? ALA A 1 107 ? -14.379 -11.678   3.568 1.000 93.680 ? 107 ALA A O   1 
ATOM 844  N N   ? SER A 1 108 ? -12.702 -12.652   2.500 1.000 96.550 ? 108 SER A N   1 
ATOM 845  C CA  ? SER A 1 108 ? -12.133 -13.285   3.686 1.000 96.550 ? 108 SER A CA  1 
ATOM 846  C C   ? SER A 1 108 ? -10.647 -12.972   3.820 1.000 96.550 ? 108 SER A C   1 
ATOM 847  C CB  ? SER A 1 108 ? -12.342 -14.799   3.637 1.000 96.550 ? 108 SER A CB  1 
ATOM 848  O O   ? SER A 1 108 ?  -9.978 -12.673   2.829 1.000 96.550 ? 108 SER A O   1 
ATOM 849  O OG  ? SER A 1 108 ? -11.709 -15.358   2.498 1.000 96.550 ? 108 SER A OG  1 
ATOM 850  N N   ? CYS A 1 109 ? -10.190 -13.054   5.138 1.000 96.770 ? 109 CYS A N   1 
ATOM 851  C CA  ? CYS A 1 109 ?  -8.794 -12.728   5.408 1.000 96.770 ? 109 CYS A CA  1 
ATOM 852  C C   ? CYS A 1 109 ?  -7.871 -13.835   4.914 1.000 96.770 ? 109 CYS A C   1 
ATOM 853  C CB  ? CYS A 1 109 ?  -8.577 -12.499   6.903 1.000 96.770 ? 109 CYS A CB  1 
ATOM 854  O O   ? CYS A 1 109 ?  -8.258 -15.005   4.883 1.000 96.770 ? 109 CYS A O   1 
ATOM 855  S SG  ? CYS A 1 109 ?  -9.411 -11.030   7.544 1.000 96.770 ? 109 CYS A SG  1 
ATOM 856  N N   ? PRO A 1 110 ?  -6.638 -13.441   4.446 1.000 96.060 ? 110 PRO A N   1 
ATOM 857  C CA  ? PRO A 1 110 ?  -5.680 -14.447   3.982 1.000 96.060 ? 110 PRO A CA  1 
ATOM 858  C C   ? PRO A 1 110 ?  -5.285 -15.435   5.078 1.000 96.060 ? 110 PRO A C   1 
ATOM 859  C CB  ? PRO A 1 110 ?  -4.476 -13.611   3.541 1.000 96.060 ? 110 PRO A CB  1 
ATOM 860  O O   ? PRO A 1 110 ?  -5.290 -15.085   6.261 1.000 96.060 ? 110 PRO A O   1 
ATOM 861  C CG  ? PRO A 1 110 ?  -4.534 -12.382   4.390 1.000 96.060 ? 110 PRO A CG  1 
ATOM 862  C CD  ? PRO A 1 110 ?  -5.975 -12.043   4.641 1.000 96.060 ? 110 PRO A CD  1 
ATOM 863  N N   ? VAL A 1 111 ?  -4.981 -16.634   4.740 1.000 95.900 ? 111 VAL A N   1 
ATOM 864  C CA  ? VAL A 1 111 ?  -4.570 -17.676   5.675 1.000 95.900 ? 111 VAL A CA  1 
ATOM 865  C C   ? VAL A 1 111 ?  -3.070 -17.930   5.540 1.000 95.900 ? 111 VAL A C   1 
ATOM 866  C CB  ? VAL A 1 111 ?  -5.355 -18.987   5.447 1.000 95.900 ? 111 VAL A CB  1 
ATOM 867  O O   ? VAL A 1 111 ?  -2.496 -17.734   4.467 1.000 95.900 ? 111 VAL A O   1 
ATOM 868  C CG1 ? VAL A 1 111 ?  -6.845 -18.777   5.710 1.000 95.900 ? 111 VAL A CG1 1 
ATOM 869  C CG2 ? VAL A 1 111 ?  -5.128 -19.503   4.027 1.000 95.900 ? 111 VAL A CG2 1 
ATOM 870  N N   ? PRO A 1 112 ?  -2.483 -18.340   6.692 1.000 96.500 ? 112 PRO A N   1 
ATOM 871  C CA  ? PRO A 1 112 ?  -1.048 -18.630   6.647 1.000 96.500 ? 112 PRO A CA  1 
ATOM 872  C C   ? PRO A 1 112 ?  -0.685 -19.647   5.568 1.000 96.500 ? 112 PRO A C   1 
ATOM 873  C CB  ? PRO A 1 112 ?  -0.757 -19.187   8.043 1.000 96.500 ? 112 PRO A CB  1 
ATOM 874  O O   ? PRO A 1 112 ?  -1.401 -20.633   5.377 1.000 96.500 ? 112 PRO A O   1 
ATOM 875  C CG  ? PRO A 1 112 ?  -1.796 -18.572   8.924 1.000 96.500 ? 112 PRO A CG  1 
ATOM 876  C CD  ? PRO A 1 112 ?  -3.082 -18.482   8.153 1.000 96.500 ? 112 PRO A CD  1 
ATOM 877  N N   ? GLY A 1 113 ?   0.412 -19.364   4.830 1.000 96.040 ? 113 GLY A N   1 
ATOM 878  C CA  ? GLY A 1 113 ?   0.892 -20.246   3.779 1.000 96.040 ? 113 GLY A CA  1 
ATOM 879  C C   ? GLY A 1 113 ?   0.442 -19.824   2.393 1.000 96.040 ? 113 GLY A C   1 
ATOM 880  O O   ? GLY A 1 113 ?   0.961 -20.316   1.389 1.000 96.040 ? 113 GLY A O   1 
ATOM 881  N N   ? MET A 1 114 ?  -0.565 -18.986   2.363 1.000 96.460 ? 114 MET A N   1 
ATOM 882  C CA  ? MET A 1 114 ?  -1.047 -18.443   1.096 1.000 96.460 ? 114 MET A CA  1 
ATOM 883  C C   ? MET A 1 114 ?   0.031 -17.604   0.418 1.000 96.460 ? 114 MET A C   1 
ATOM 884  C CB  ? MET A 1 114 ?  -2.305 -17.600   1.316 1.000 96.460 ? 114 MET A CB  1 
ATOM 885  O O   ? MET A 1 114 ?   0.699 -16.799   1.070 1.000 96.460 ? 114 MET A O   1 
ATOM 886  C CG  ? MET A 1 114 ?  -2.989 -17.174   0.027 1.000 96.460 ? 114 MET A CG  1 
ATOM 887  S SD  ? MET A 1 114 ?  -4.591 -16.330   0.328 1.000 96.460 ? 114 MET A SD  1 
ATOM 888  C CE  ? MET A 1 114 ?  -5.111 -16.012  -1.381 1.000 96.460 ? 114 MET A CE  1 
ATOM 889  N N   ? VAL A 1 115 ?   0.252 -17.779  -0.878 1.000 96.380 ? 115 VAL A N   1 
ATOM 890  C CA  ? VAL A 1 115 ?   1.216 -17.006  -1.654 1.000 96.380 ? 115 VAL A CA  1 
ATOM 891  C C   ? VAL A 1 115 ?   0.530 -15.787  -2.264 1.000 96.380 ? 115 VAL A C   1 
ATOM 892  C CB  ? VAL A 1 115 ?   1.868 -17.862  -2.763 1.000 96.380 ? 115 VAL A CB  1 
ATOM 893  O O   ? VAL A 1 115 ?  -0.482 -15.918  -2.957 1.000 96.380 ? 115 VAL A O   1 
ATOM 894  C CG1 ? VAL A 1 115 ?   2.828 -17.019  -3.601 1.000 96.380 ? 115 VAL A CG1 1 
ATOM 895  C CG2 ? VAL A 1 115 ?   2.595 -19.060  -2.154 1.000 96.380 ? 115 VAL A CG2 1 
ATOM 896  N N   ? CYS A 1 116 ?   1.118 -14.685  -2.015 1.000 96.630 ? 116 CYS A N   1 
ATOM 897  C CA  ? CYS A 1 116 ?   0.580 -13.413  -2.484 1.000 96.630 ? 116 CYS A CA  1 
ATOM 898  C C   ? CYS A 1 116 ?   1.626 -12.638  -3.277 1.000 96.630 ? 116 CYS A C   1 
ATOM 899  C CB  ? CYS A 1 116 ?   0.092 -12.570  -1.307 1.000 96.630 ? 116 CYS A CB  1 
ATOM 900  O O   ? CYS A 1 116 ?   2.825 -12.881  -3.134 1.000 96.630 ? 116 CYS A O   1 
ATOM 901  S SG  ? CYS A 1 116 ?  -1.158 -13.391  -0.293 1.000 96.630 ? 116 CYS A SG  1 
ATOM 902  N N   ? GLN A 1 117 ?   1.115 -11.763  -4.080 1.000 95.820 ? 117 GLN A N   1 
ATOM 903  C CA  ? GLN A 1 117 ?   1.989 -10.913  -4.881 1.000 95.820 ? 117 GLN A CA  1 
ATOM 904  C C   ? GLN A 1 117 ?   1.882  -9.453  -4.450 1.000 95.820 ? 117 GLN A C   1 
ATOM 905  C CB  ? GLN A 1 117 ?   1.655 -11.047  -6.367 1.000 95.820 ? 117 GLN A CB  1 
ATOM 906  O O   ? GLN A 1 117 ?   0.783  -8.950  -4.209 1.000 95.820 ? 117 GLN A O   1 
ATOM 907  C CG  ? GLN A 1 117 ?   2.587 -10.262  -7.281 1.000 95.820 ? 117 GLN A CG  1 
ATOM 908  C CD  ? GLN A 1 117 ?   2.242 -10.423  -8.749 1.000 95.820 ? 117 GLN A CD  1 
ATOM 909  N NE2 ? GLN A 1 117 ?   3.053 -11.192  -9.468 1.000 95.820 ? 117 GLN A NE2 1 
ATOM 910  O OE1 ? GLN A 1 117 ?   1.254  -9.862  -9.234 1.000 95.820 ? 117 GLN A OE1 1 
ATOM 911  N N   ? VAL A 1 118 ?   3.038  -8.836  -4.357 1.000 95.910 ? 118 VAL A N   1 
ATOM 912  C CA  ? VAL A 1 118 ?   3.099  -7.404  -4.082 1.000 95.910 ? 118 VAL A CA  1 
ATOM 913  C C   ? VAL A 1 118 ?   3.745  -6.679  -5.260 1.000 95.910 ? 118 VAL A C   1 
ATOM 914  C CB  ? VAL A 1 118 ?   3.878  -7.108  -2.781 1.000 95.910 ? 118 VAL A CB  1 
ATOM 915  O O   ? VAL A 1 118 ?   4.646  -7.215  -5.909 1.000 95.910 ? 118 VAL A O   1 
ATOM 916  C CG1 ? VAL A 1 118 ?   5.336  -7.545  -2.914 1.000 95.910 ? 118 VAL A CG1 1 
ATOM 917  C CG2 ? VAL A 1 118 ?   3.792  -5.623  -2.434 1.000 95.910 ? 118 VAL A CG2 1 
ATOM 918  N N   ? SER A 1 119 ?   3.299  -5.480  -5.565 1.000 95.220 ? 119 SER A N   1 
ATOM 919  C CA  ? SER A 1 119 ?   3.847  -4.704  -6.672 1.000 95.220 ? 119 SER A CA  1 
ATOM 920  C C   ? SER A 1 119 ?   3.966  -3.228  -6.308 1.000 95.220 ? 119 SER A C   1 
ATOM 921  C CB  ? SER A 1 119 ?   2.977  -4.861  -7.920 1.000 95.220 ? 119 SER A CB  1 
ATOM 922  O O   ? SER A 1 119 ?   3.223  -2.732  -5.458 1.000 95.220 ? 119 SER A O   1 
ATOM 923  O OG  ? SER A 1 119 ?   1.658  -4.404  -7.674 1.000 95.220 ? 119 SER A OG  1 
ATOM 924  N N   ? GLY A 1 120 ?   5.021  -2.559  -6.948 1.000 94.290 ? 120 GLY A N   1 
ATOM 925  C CA  ? GLY A 1 120 ?   5.188  -1.139  -6.682 1.000 94.290 ? 120 GLY A CA  1 
ATOM 926  C C   ? GLY A 1 120 ?   6.453  -0.563  -7.289 1.000 94.290 ? 120 GLY A C   1 
ATOM 927  O O   ? GLY A 1 120 ?   7.228  -1.284  -7.921 1.000 94.290 ? 120 GLY A O   1 
ATOM 928  N N   ? TRP A 1 121 ?   6.639   0.801  -7.187 1.000 91.780 ? 121 TRP A N   1 
ATOM 929  C CA  ? TRP A 1 121 ?   7.786   1.531  -7.718 1.000 91.780 ? 121 TRP A CA  1 
ATOM 930  C C   ? TRP A 1 121 ?   8.651   2.081  -6.589 1.000 91.780 ? 121 TRP A C   1 
ATOM 931  C CB  ? TRP A 1 121 ?   7.322   2.674  -8.625 1.000 91.780 ? 121 TRP A CB  1 
ATOM 932  O O   ? TRP A 1 121 ?   9.348   3.083  -6.764 1.000 91.780 ? 121 TRP A O   1 
ATOM 933  C CG  ? TRP A 1 121 ?   6.740   2.219  -9.930 1.000 91.780 ? 121 TRP A CG  1 
ATOM 934  C CD1 ? TRP A 1 121 ?   7.414   1.991 -11.097 1.000 91.780 ? 121 TRP A CD1 1 
ATOM 935  C CD2 ? TRP A 1 121 ?   5.363   1.939 -10.200 1.000 91.780 ? 121 TRP A CD2 1 
ATOM 936  C CE2 ? TRP A 1 121 ?   5.274   1.546 -11.553 1.000 91.780 ? 121 TRP A CE2 1 
ATOM 937  C CE3 ? TRP A 1 121 ?   4.195   1.982  -9.427 1.000 91.780 ? 121 TRP A CE3 1 
ATOM 938  N NE1 ? TRP A 1 121 ?   6.538   1.586 -12.078 1.000 91.780 ? 121 TRP A NE1 1 
ATOM 939  C CH2 ? TRP A 1 121 ?   2.933   1.249 -11.373 1.000 91.780 ? 121 TRP A CH2 1 
ATOM 940  C CZ2 ? TRP A 1 121 ?   4.061   1.198 -12.151 1.000 91.780 ? 121 TRP A CZ2 1 
ATOM 941  C CZ3 ? TRP A 1 121 ?   2.988   1.636 -10.024 1.000 91.780 ? 121 TRP A CZ3 1 
ATOM 942  N N   ? GLY A 1 122 ?   8.497   1.496  -5.347 1.000 84.760 ? 122 GLY A N   1 
ATOM 943  C CA  ? GLY A 1 122 ?   9.337   1.881  -4.223 1.000 84.760 ? 122 GLY A CA  1 
ATOM 944  C C   ? GLY A 1 122 ?  10.786   1.468  -4.392 1.000 84.760 ? 122 GLY A C   1 
ATOM 945  O O   ? GLY A 1 122 ?  11.178   0.976  -5.453 1.000 84.760 ? 122 GLY A O   1 
ATOM 946  N N   ? THR A 1 123 ?  11.710   1.695  -3.354 1.000 82.670 ? 123 THR A N   1 
ATOM 947  C CA  ? THR A 1 123 ?  13.136   1.395  -3.422 1.000 82.670 ? 123 THR A CA  1 
ATOM 948  C C   ? THR A 1 123 ?  13.365  -0.101  -3.617 1.000 82.670 ? 123 THR A C   1 
ATOM 949  C CB  ? THR A 1 123 ?  13.868   1.868  -2.153 1.000 82.670 ? 123 THR A CB  1 
ATOM 950  O O   ? THR A 1 123 ?  12.626  -0.924  -3.072 1.000 82.670 ? 123 THR A O   1 
ATOM 951  C CG2 ? THR A 1 123 ?  13.617   3.351  -1.895 1.000 82.670 ? 123 THR A CG2 1 
ATOM 952  O OG1 ? THR A 1 123 ?  13.400   1.113  -1.029 1.000 82.670 ? 123 THR A OG1 1 
ATOM 953  N N   ? THR A 1 124 ?  14.382  -0.497  -4.478 1.000 80.190 ? 124 THR A N   1 
ATOM 954  C CA  ? THR A 1 124 ?  14.686  -1.888  -4.794 1.000 80.190 ? 124 THR A CA  1 
ATOM 955  C C   ? THR A 1 124 ?  15.899  -2.370  -4.003 1.000 80.190 ? 124 THR A C   1 
ATOM 956  C CB  ? THR A 1 124 ?  14.946  -2.074  -6.300 1.000 80.190 ? 124 THR A CB  1 
ATOM 957  O O   ? THR A 1 124 ?  16.273  -3.542  -4.082 1.000 80.190 ? 124 THR A O   1 
ATOM 958  C CG2 ? THR A 1 124 ?  13.685  -1.803  -7.114 1.000 80.190 ? 124 THR A CG2 1 
ATOM 959  O OG1 ? THR A 1 124 ?  15.975  -1.168  -6.718 1.000 80.190 ? 124 THR A OG1 1 
ATOM 960  N N   ? THR A 1 125 ?  16.619  -1.452  -3.267 1.000 76.070 ? 125 THR A N   1 
ATOM 961  C CA  ? THR A 1 125 ?  17.728  -1.788  -2.380 1.000 76.070 ? 125 THR A CA  1 
ATOM 962  C C   ? THR A 1 125 ?  17.483  -1.241  -0.977 1.000 76.070 ? 125 THR A C   1 
ATOM 963  C CB  ? THR A 1 125 ?  19.062  -1.241  -2.922 1.000 76.070 ? 125 THR A CB  1 
ATOM 964  O O   ? THR A 1 125 ?  16.712  -0.295  -0.799 1.000 76.070 ? 125 THR A O   1 
ATOM 965  C CG2 ? THR A 1 125 ?  19.410  -1.873  -4.265 1.000 76.070 ? 125 THR A CG2 1 
ATOM 966  O OG1 ? THR A 1 125 ?  18.957   0.179  -3.087 1.000 76.070 ? 125 THR A OG1 1 
ATOM 967  N N   ? SER A 1 126 ?  18.091  -1.913   0.105 1.000 79.180 ? 126 SER A N   1 
ATOM 968  C CA  ? SER A 1 126 ?  18.058  -1.501   1.504 1.000 79.180 ? 126 SER A CA  1 
ATOM 969  C C   ? SER A 1 126 ?  19.381  -1.804   2.201 1.000 79.180 ? 126 SER A C   1 
ATOM 970  C CB  ? SER A 1 126 ?  16.913  -2.196   2.241 1.000 79.180 ? 126 SER A CB  1 
ATOM 971  O O   ? SER A 1 126 ?  19.920  -2.905   2.069 1.000 79.180 ? 126 SER A O   1 
ATOM 972  O OG  ? SER A 1 126 ?  16.884  -1.809   3.604 1.000 79.180 ? 126 SER A OG  1 
ATOM 973  N N   ? PRO A 1 127 ?  19.998  -0.851   2.900 1.000 72.590 ? 127 PRO A N   1 
ATOM 974  C CA  ? PRO A 1 127 ?  19.478   0.464   3.280 1.000 72.590 ? 127 PRO A CA  1 
ATOM 975  C C   ? PRO A 1 127 ?  19.646   1.507   2.177 1.000 72.590 ? 127 PRO A C   1 
ATOM 976  C CB  ? PRO A 1 127 ?  20.313   0.832   4.510 1.000 72.590 ? 127 PRO A CB  1 
ATOM 977  O O   ? PRO A 1 127 ?  19.097   2.608   2.274 1.000 72.590 ? 127 PRO A O   1 
ATOM 978  C CG  ? PRO A 1 127 ?  21.626   0.148   4.298 1.000 72.590 ? 127 PRO A CG  1 
ATOM 979  C CD  ? PRO A 1 127 ?  21.390  -1.101   3.499 1.000 72.590 ? 127 PRO A CD  1 
ATOM 980  N N   ? GLY A 1 128 ?  20.465   1.262   1.025 1.000 74.450 ? 128 GLY A N   1 
ATOM 981  C CA  ? GLY A 1 128 ?  20.603   2.108  -0.149 1.000 74.450 ? 128 GLY A CA  1 
ATOM 982  C C   ? GLY A 1 128 ?  19.320   2.232  -0.950 1.000 74.450 ? 128 GLY A C   1 
ATOM 983  O O   ? GLY A 1 128 ?  18.458   1.353  -0.890 1.000 74.450 ? 128 GLY A O   1 
ATOM 984  N N   ? VAL A 1 129 ?  19.073   3.543  -1.586 1.000 79.310 ? 129 VAL A N   1 
ATOM 985  C CA  ? VAL A 1 129 ?  17.792   3.765  -2.249 1.000 79.310 ? 129 VAL A CA  1 
ATOM 986  C C   ? VAL A 1 129 ?  17.990   3.782  -3.763 1.000 79.310 ? 129 VAL A C   1 
ATOM 987  C CB  ? VAL A 1 129 ?  17.132   5.081  -1.782 1.000 79.310 ? 129 VAL A CB  1 
ATOM 988  O O   ? VAL A 1 129 ?  18.887   4.459  -4.270 1.000 79.310 ? 129 VAL A O   1 
ATOM 989  C CG1 ? VAL A 1 129 ?  16.788   5.016  -0.295 1.000 79.310 ? 129 VAL A CG1 1 
ATOM 990  C CG2 ? VAL A 1 129 ?  18.050   6.268  -2.070 1.000 79.310 ? 129 VAL A CG2 1 
ATOM 991  N N   ? SER A 1 130 ?  17.428   2.838  -4.425 1.000 82.850 ? 130 SER A N   1 
ATOM 992  C CA  ? SER A 1 130 ?  17.305   2.840  -5.879 1.000 82.850 ? 130 SER A CA  1 
ATOM 993  C C   ? SER A 1 130 ?  15.846   2.749  -6.311 1.000 82.850 ? 130 SER A C   1 
ATOM 994  C CB  ? SER A 1 130 ?  18.099   1.682  -6.485 1.000 82.850 ? 130 SER A CB  1 
ATOM 995  O O   ? SER A 1 130 ?  15.131   1.827  -5.911 1.000 82.850 ? 130 SER A O   1 
ATOM 996  O OG  ? SER A 1 130 ?  18.003   1.693  -7.899 1.000 82.850 ? 130 SER A OG  1 
ATOM 997  N N   ? TYR A 1 131 ?  15.401   3.812  -7.128 1.000 83.680 ? 131 TYR A N   1 
ATOM 998  C CA  ? TYR A 1 131 ?  14.026   3.844  -7.615 1.000 83.680 ? 131 TYR A CA  1 
ATOM 999  C C   ? TYR A 1 131 ?  13.945   3.343  -9.052 1.000 83.680 ? 131 TYR A C   1 
ATOM 1000 C CB  ? TYR A 1 131 ?  13.455   5.262  -7.523 1.000 83.680 ? 131 TYR A CB  1 
ATOM 1001 O O   ? TYR A 1 131 ?  14.475   3.977  -9.968 1.000 83.680 ? 131 TYR A O   1 
ATOM 1002 C CG  ? TYR A 1 131 ?  13.295   5.761  -6.107 1.000 83.680 ? 131 TYR A CG  1 
ATOM 1003 C CD1 ? TYR A 1 131 ?  12.135   5.498  -5.382 1.000 83.680 ? 131 TYR A CD1 1 
ATOM 1004 C CD2 ? TYR A 1 131 ?  14.302   6.496  -5.492 1.000 83.680 ? 131 TYR A CD2 1 
ATOM 1005 C CE1 ? TYR A 1 131 ?  11.982   5.958  -4.078 1.000 83.680 ? 131 TYR A CE1 1 
ATOM 1006 C CE2 ? TYR A 1 131 ?  14.161   6.961  -4.189 1.000 83.680 ? 131 TYR A CE2 1 
ATOM 1007 O OH  ? TYR A 1 131 ?  12.853   7.144  -2.200 1.000 83.680 ? 131 TYR A OH  1 
ATOM 1008 C CZ  ? TYR A 1 131 ?  12.999   6.687  -3.491 1.000 83.680 ? 131 TYR A CZ  1 
ATOM 1009 N N   ? PRO A 1 132 ?  13.305   2.174  -9.180 1.000 87.380 ? 132 PRO A N   1 
ATOM 1010 C CA  ? PRO A 1 132 ?  13.193   1.631 -10.536 1.000 87.380 ? 132 PRO A CA  1 
ATOM 1011 C C   ? PRO A 1 132 ?  12.187   2.392 -11.395 1.000 87.380 ? 132 PRO A C   1 
ATOM 1012 C CB  ? PRO A 1 132 ?  12.731   0.190 -10.301 1.000 87.380 ? 132 PRO A CB  1 
ATOM 1013 O O   ? PRO A 1 132 ?  11.245   2.990 -10.867 1.000 87.380 ? 132 PRO A O   1 
ATOM 1014 C CG  ? PRO A 1 132 ?  11.907   0.251  -9.055 1.000 87.380 ? 132 PRO A CG  1 
ATOM 1015 C CD  ? PRO A 1 132 ?  12.514   1.268  -8.131 1.000 87.380 ? 132 PRO A CD  1 
ATOM 1016 N N   ? ASN A 1 133 ?  12.390   2.408 -12.674 1.000 89.290 ? 133 ASN A N   1 
ATOM 1017 C CA  ? ASN A 1 133 ?  11.434   2.988 -13.610 1.000 89.290 ? 133 ASN A CA  1 
ATOM 1018 C C   ? ASN A 1 133 ?  10.373   1.973 -14.029 1.000 89.290 ? 133 ASN A C   1 
ATOM 1019 C CB  ? ASN A 1 133 ?  12.155   3.541 -14.841 1.000 89.290 ? 133 ASN A CB  1 
ATOM 1020 O O   ? ASN A 1 133 ?   9.259   2.350 -14.396 1.000 89.290 ? 133 ASN A O   1 
ATOM 1021 C CG  ? ASN A 1 133 ?  13.014   4.748 -14.521 1.000 89.290 ? 133 ASN A CG  1 
ATOM 1022 N ND2 ? ASN A 1 133 ?  14.225   4.775 -15.064 1.000 89.290 ? 133 ASN A ND2 1 
ATOM 1023 O OD1 ? ASN A 1 133 ?  12.592   5.650 -13.792 1.000 89.290 ? 133 ASN A OD1 1 
ATOM 1024 N N   ? ILE A 1 134 ?  10.761   0.695 -13.888 1.000 91.830 ? 134 ILE A N   1 
ATOM 1025 C CA  ? ILE A 1 134 ?   9.872  -0.401 -14.256 1.000 91.830 ? 134 ILE A CA  1 
ATOM 1026 C C   ? ILE A 1 134 ?   9.201  -0.963 -13.005 1.000 91.830 ? 134 ILE A C   1 
ATOM 1027 C CB  ? ILE A 1 134 ?  10.632  -1.519 -15.004 1.000 91.830 ? 134 ILE A CB  1 
ATOM 1028 O O   ? ILE A 1 134 ?   9.843  -1.113 -11.963 1.000 91.830 ? 134 ILE A O   1 
ATOM 1029 C CG1 ? ILE A 1 134 ?  11.234  -0.976 -16.306 1.000 91.830 ? 134 ILE A CG1 1 
ATOM 1030 C CG2 ? ILE A 1 134 ?   9.708  -2.708 -15.283 1.000 91.830 ? 134 ILE A CG2 1 
ATOM 1031 C CD1 ? ILE A 1 134 ?  12.112  -1.976 -17.046 1.000 91.830 ? 134 ILE A CD1 1 
ATOM 1032 N N   ? LEU A 1 135 ?   7.845  -1.189 -13.123 1.000 93.070 ? 135 LEU A N   1 
ATOM 1033 C CA  ? LEU A 1 135 ?   7.083  -1.782 -12.030 1.000 93.070 ? 135 LEU A CA  1 
ATOM 1034 C C   ? LEU A 1 135 ?   7.715  -3.093 -11.575 1.000 93.070 ? 135 LEU A C   1 
ATOM 1035 C CB  ? LEU A 1 135 ?   5.632  -2.022 -12.456 1.000 93.070 ? 135 LEU A CB  1 
ATOM 1036 O O   ? LEU A 1 135 ?   8.010  -3.963 -12.398 1.000 93.070 ? 135 LEU A O   1 
ATOM 1037 C CG  ? LEU A 1 135 ?   4.669  -2.473 -11.357 1.000 93.070 ? 135 LEU A CG  1 
ATOM 1038 C CD1 ? LEU A 1 135 ?   4.543  -1.393 -10.287 1.000 93.070 ? 135 LEU A CD1 1 
ATOM 1039 C CD2 ? LEU A 1 135 ?   3.304  -2.810 -11.947 1.000 93.070 ? 135 LEU A CD2 1 
ATOM 1040 N N   ? GLN A 1 136 ?   7.844  -3.147 -10.236 1.000 94.840 ? 136 GLN A N   1 
ATOM 1041 C CA  ? GLN A 1 136 ?   8.464  -4.330  -9.649 1.000 94.840 ? 136 GLN A CA  1 
ATOM 1042 C C   ? GLN A 1 136 ?   7.426  -5.212  -8.961 1.000 94.840 ? 136 GLN A C   1 
ATOM 1043 C CB  ? GLN A 1 136 ?   9.554  -3.928  -8.654 1.000 94.840 ? 136 GLN A CB  1 
ATOM 1044 O O   ? GLN A 1 136 ?   6.476  -4.707  -8.359 1.000 94.840 ? 136 GLN A O   1 
ATOM 1045 C CG  ? GLN A 1 136 ?  10.661  -3.079  -9.265 1.000 94.840 ? 136 GLN A CG  1 
ATOM 1046 C CD  ? GLN A 1 136 ?  11.467  -3.829 -10.310 1.000 94.840 ? 136 GLN A CD  1 
ATOM 1047 N NE2 ? GLN A 1 136 ?  11.730  -3.175 -11.436 1.000 94.840 ? 136 GLN A NE2 1 
ATOM 1048 O OE1 ? GLN A 1 136 ?  11.849  -4.985 -10.107 1.000 94.840 ? 136 GLN A OE1 1 
ATOM 1049 N N   ? CYS A 1 137 ?   7.666  -6.636  -8.963 1.000 94.620 ? 137 CYS A N   1 
ATOM 1050 C CA  ? CYS A 1 137 ?   6.776  -7.600  -8.327 1.000 94.620 ? 137 CYS A CA  1 
ATOM 1051 C C   ? CYS A 1 137 ?   7.567  -8.619  -7.515 1.000 94.620 ? 137 CYS A C   1 
ATOM 1052 C CB  ? CYS A 1 137 ?   5.927  -8.318  -9.375 1.000 94.620 ? 137 CYS A CB  1 
ATOM 1053 O O   ? CYS A 1 137 ?   8.701  -8.952  -7.864 1.000 94.620 ? 137 CYS A O   1 
ATOM 1054 S SG  ? CYS A 1 137 ?   4.740  -7.244 -10.211 1.000 94.620 ? 137 CYS A SG  1 
ATOM 1055 N N   ? ALA A 1 138 ?   6.894  -9.081  -6.464 1.000 93.560 ? 138 ALA A N   1 
ATOM 1056 C CA  ? ALA A 1 138 ?   7.476 -10.133  -5.635 1.000 93.560 ? 138 ALA A CA  1 
ATOM 1057 C C   ? ALA A 1 138 ?   6.390 -11.000  -5.004 1.000 93.560 ? 138 ALA A C   1 
ATOM 1058 C CB  ? ALA A 1 138 ?   8.364  -9.525  -4.551 1.000 93.560 ? 138 ALA A CB  1 
ATOM 1059 O O   ? ALA A 1 138 ?   5.302 -10.511  -4.691 1.000 93.560 ? 138 ALA A O   1 
ATOM 1060 N N   ? ASN A 1 139 ?   6.815 -12.248  -4.868 1.000 93.830 ? 139 ASN A N   1 
ATOM 1061 C CA  ? ASN A 1 139 ?   5.916 -13.168  -4.179 1.000 93.830 ? 139 ASN A CA  1 
ATOM 1062 C C   ? ASN A 1 139 ?   6.222 -13.236  -2.685 1.000 93.830 ? 139 ASN A C   1 
ATOM 1063 C CB  ? ASN A 1 139 ?   5.995 -14.563  -4.802 1.000 93.830 ? 139 ASN A CB  1 
ATOM 1064 O O   ? ASN A 1 139 ?   7.382 -13.368  -2.290 1.000 93.830 ? 139 ASN A O   1 
ATOM 1065 C CG  ? ASN A 1 139 ?   5.363 -14.625  -6.178 1.000 93.830 ? 139 ASN A CG  1 
ATOM 1066 N ND2 ? ASN A 1 139 ?   5.819 -15.563  -6.999 1.000 93.830 ? 139 ASN A ND2 1 
ATOM 1067 O OD1 ? ASN A 1 139 ?   4.471 -13.835  -6.501 1.000 93.830 ? 139 ASN A OD1 1 
ATOM 1068 N N   ? LEU A 1 140 ?   5.119 -13.098  -1.928 1.000 94.980 ? 140 LEU A N   1 
ATOM 1069 C CA  ? LEU A 1 140 ?   5.220 -13.206  -0.477 1.000 94.980 ? 140 LEU A CA  1 
ATOM 1070 C C   ? LEU A 1 140 ?   4.292 -14.294   0.053 1.000 94.980 ? 140 LEU A C   1 
ATOM 1071 C CB  ? LEU A 1 140 ?   4.884 -11.867   0.185 1.000 94.980 ? 140 LEU A CB  1 
ATOM 1072 O O   ? LEU A 1 140 ?   3.279 -14.611  -0.574 1.000 94.980 ? 140 LEU A O   1 
ATOM 1073 C CG  ? LEU A 1 140 ?   5.635 -10.643  -0.342 1.000 94.980 ? 140 LEU A CG  1 
ATOM 1074 C CD1 ? LEU A 1 140 ?   5.169  -9.383   0.381 1.000 94.980 ? 140 LEU A CD1 1 
ATOM 1075 C CD2 ? LEU A 1 140 ?   7.140 -10.830  -0.185 1.000 94.980 ? 140 LEU A CD2 1 
ATOM 1076 N N   ? THR A 1 141 ?   4.731 -14.841   1.186 1.000 95.700 ? 141 THR A N   1 
ATOM 1077 C CA  ? THR A 1 141 ?   3.895 -15.829   1.858 1.000 95.700 ? 141 THR A CA  1 
ATOM 1078 C C   ? THR A 1 141 ?   3.325 -15.264   3.155 1.000 95.700 ? 141 THR A C   1 
ATOM 1079 C CB  ? THR A 1 141 ?   4.684 -17.117   2.159 1.000 95.700 ? 141 THR A CB  1 
ATOM 1080 O O   ? THR A 1 141 ?   4.040 -14.619   3.924 1.000 95.700 ? 141 THR A O   1 
ATOM 1081 C CG2 ? THR A 1 141 ?   3.790 -18.173   2.800 1.000 95.700 ? 141 THR A CG2 1 
ATOM 1082 O OG1 ? THR A 1 141 ?   5.220 -17.639   0.936 1.000 95.700 ? 141 THR A OG1 1 
ATOM 1083 N N   ? ILE A 1 142 ?   2.035 -15.519   3.317 1.000 96.950 ? 142 ILE A N   1 
ATOM 1084 C CA  ? ILE A 1 142 ?   1.381 -15.072   4.542 1.000 96.950 ? 142 ILE A CA  1 
ATOM 1085 C C   ? ILE A 1 142 ?   1.929 -15.853   5.734 1.000 96.950 ? 142 ILE A C   1 
ATOM 1086 C CB  ? ILE A 1 142 ?  -0.153 -15.234   4.455 1.000 96.950 ? 142 ILE A CB  1 
ATOM 1087 O O   ? ILE A 1 142 ?   1.995 -17.084   5.700 1.000 96.950 ? 142 ILE A O   1 
ATOM 1088 C CG1 ? ILE A 1 142 ?  -0.708 -14.435   3.270 1.000 96.950 ? 142 ILE A CG1 1 
ATOM 1089 C CG2 ? ILE A 1 142 ?  -0.817 -14.802   5.765 1.000 96.950 ? 142 ILE A CG2 1 
ATOM 1090 C CD1 ? ILE A 1 142 ?  -0.376 -12.950   3.315 1.000 96.950 ? 142 ILE A CD1 1 
ATOM 1091 N N   ? ILE A 1 143 ?   2.290 -15.009   6.780 1.000 95.080 ? 143 ILE A N   1 
ATOM 1092 C CA  ? ILE A 1 143 ?   2.862 -15.573   7.998 1.000 95.080 ? 143 ILE A CA  1 
ATOM 1093 C C   ? ILE A 1 143 ?   1.793 -15.644   9.086 1.000 95.080 ? 143 ILE A C   1 
ATOM 1094 C CB  ? ILE A 1 143 ?   4.072 -14.747   8.489 1.000 95.080 ? 143 ILE A CB  1 
ATOM 1095 O O   ? ILE A 1 143 ?   0.891 -14.803   9.134 1.000 95.080 ? 143 ILE A O   1 
ATOM 1096 C CG1 ? ILE A 1 143 ?   5.163 -14.706   7.413 1.000 95.080 ? 143 ILE A CG1 1 
ATOM 1097 C CG2 ? ILE A 1 143 ?   4.619 -15.317   9.801 1.000 95.080 ? 143 ILE A CG2 1 
ATOM 1098 C CD1 ? ILE A 1 143 ?   6.341 -13.805   7.759 1.000 95.080 ? 143 ILE A CD1 1 
ATOM 1099 N N   ? ARG A 1 144 ?   2.022 -16.660   9.982 1.000 94.930 ? 144 ARG A N   1 
ATOM 1100 C CA  ? ARG A 1 144 ?   1.095 -16.787  11.102 1.000 94.930 ? 144 ARG A CA  1 
ATOM 1101 C C   ? ARG A 1 144 ?   1.118 -15.538  11.976 1.000 94.930 ? 144 ARG A C   1 
ATOM 1102 C CB  ? ARG A 1 144 ?   1.432 -18.021  11.942 1.000 94.930 ? 144 ARG A CB  1 
ATOM 1103 O O   ? ARG A 1 144 ?   2.187 -14.998  12.268 1.000 94.930 ? 144 ARG A O   1 
ATOM 1104 C CG  ? ARG A 1 144 ?   1.150 -19.340  11.241 1.000 94.930 ? 144 ARG A CG  1 
ATOM 1105 C CD  ? ARG A 1 144 ?   1.399 -20.530  12.157 1.000 94.930 ? 144 ARG A CD  1 
ATOM 1106 N NE  ? ARG A 1 144 ?   1.202 -21.798  11.459 1.000 94.930 ? 144 ARG A NE  1 
ATOM 1107 N NH1 ? ARG A 1 144 ?   1.413 -23.109  13.349 1.000 94.930 ? 144 ARG A NH1 1 
ATOM 1108 N NH2 ? ARG A 1 144 ?   1.023 -24.083  11.311 1.000 94.930 ? 144 ARG A NH2 1 
ATOM 1109 C CZ  ? ARG A 1 144 ?   1.213 -22.993  12.041 1.000 94.930 ? 144 ARG A CZ  1 
ATOM 1110 N N   ? PRO A 1 145 ?  -0.057 -15.073  12.370 1.000 93.860 ? 145 PRO A N   1 
ATOM 1111 C CA  ? PRO A 1 145 ?  -0.143 -13.874  13.207 1.000 93.860 ? 145 PRO A CA  1 
ATOM 1112 C C   ? PRO A 1 145 ?   0.685 -13.986  14.485 1.000 93.860 ? 145 PRO A C   1 
ATOM 1113 C CB  ? PRO A 1 145 ?  -1.636 -13.775  13.530 1.000 93.860 ? 145 PRO A CB  1 
ATOM 1114 O O   ? PRO A 1 145 ?   1.256 -12.994  14.944 1.000 93.860 ? 145 PRO A O   1 
ATOM 1115 C CG  ? PRO A 1 145 ?  -2.320 -14.454  12.387 1.000 93.860 ? 145 PRO A CG  1 
ATOM 1116 C CD  ? PRO A 1 145 ?  -1.447 -15.578  11.909 1.000 93.860 ? 145 PRO A CD  1 
ATOM 1117 N N   ? GLU A 1 146 ?   0.822 -15.169  15.062 1.000 94.210 ? 146 GLU A N   1 
ATOM 1118 C CA  ? GLU A 1 146 ?   1.548 -15.399  16.308 1.000 94.210 ? 146 GLU A CA  1 
ATOM 1119 C C   ? GLU A 1 146 ?   3.027 -15.058  16.156 1.000 94.210 ? 146 GLU A C   1 
ATOM 1120 C CB  ? GLU A 1 146 ?   1.387 -16.851  16.764 1.000 94.210 ? 146 GLU A CB  1 
ATOM 1121 O O   ? GLU A 1 146 ?   3.643 -14.517  17.077 1.000 94.210 ? 146 GLU A O   1 
ATOM 1122 C CG  ? GLU A 1 146 ?  -0.051 -17.244  17.069 1.000 94.210 ? 146 GLU A CG  1 
ATOM 1123 C CD  ? GLU A 1 146 ?  -0.874 -17.522  15.821 1.000 94.210 ? 146 GLU A CD  1 
ATOM 1124 O OE1 ? GLU A 1 146 ?  -2.119 -17.399  15.875 1.000 94.210 ? 146 GLU A OE1 1 
ATOM 1125 O OE2 ? GLU A 1 146 ?  -0.270 -17.867  14.781 1.000 94.210 ? 146 GLU A OE2 1 
ATOM 1126 N N   ? VAL A 1 147 ?   3.538 -15.404  15.032 1.000 93.680 ? 147 VAL A N   1 
ATOM 1127 C CA  ? VAL A 1 147 ?   4.941 -15.126  14.743 1.000 93.680 ? 147 VAL A CA  1 
ATOM 1128 C C   ? VAL A 1 147 ?   5.169 -13.617  14.696 1.000 93.680 ? 147 VAL A C   1 
ATOM 1129 C CB  ? VAL A 1 147 ?   5.386 -15.774  13.413 1.000 93.680 ? 147 VAL A CB  1 
ATOM 1130 O O   ? VAL A 1 147 ?   6.124 -13.108  15.288 1.000 93.680 ? 147 VAL A O   1 
ATOM 1131 C CG1 ? VAL A 1 147 ?   6.811 -15.355  13.059 1.000 93.680 ? 147 VAL A CG1 1 
ATOM 1132 C CG2 ? VAL A 1 147 ?   5.279 -17.296  13.500 1.000 93.680 ? 147 VAL A CG2 1 
ATOM 1133 N N   ? CYS A 1 148 ?   4.239 -12.911  14.084 1.000 93.640 ? 148 CYS A N   1 
ATOM 1134 C CA  ? CYS A 1 148 ?   4.363 -11.467  13.918 1.000 93.640 ? 148 CYS A CA  1 
ATOM 1135 C C   ? CYS A 1 148 ?   4.144 -10.745  15.243 1.000 93.640 ? 148 CYS A C   1 
ATOM 1136 C CB  ? CYS A 1 148 ?   3.365 -10.959  12.879 1.000 93.640 ? 148 CYS A CB  1 
ATOM 1137 O O   ? CYS A 1 148 ?   4.736  -9.692  15.486 1.000 93.640 ? 148 CYS A O   1 
ATOM 1138 S SG  ? CYS A 1 148 ?   3.923 -11.164  11.173 1.000 93.640 ? 148 CYS A SG  1 
ATOM 1139 N N   ? HIS A 1 149 ?   3.408 -11.252  16.058 1.000 94.020 ? 149 HIS A N   1 
ATOM 1140 C CA  ? HIS A 1 149 ?   3.179 -10.681  17.380 1.000 94.020 ? 149 HIS A CA  1 
ATOM 1141 C C   ? HIS A 1 149 ?   4.450 -10.714  18.222 1.000 94.020 ? 149 HIS A C   1 
ATOM 1142 C CB  ? HIS A 1 149 ?   2.053 -11.427  18.099 1.000 94.020 ? 149 HIS A CB  1 
ATOM 1143 O O   ? HIS A 1 149 ?   4.721  -9.781  18.982 1.000 94.020 ? 149 HIS A O   1 
ATOM 1144 C CG  ? HIS A 1 149 ?   0.697 -10.844  17.858 1.000 94.020 ? 149 HIS A CG  1 
ATOM 1145 C CD2 ? HIS A 1 149 ?  -0.405 -11.369  17.274 1.000 94.020 ? 149 HIS A CD2 1 
ATOM 1146 N ND1 ? HIS A 1 149 ?   0.361  -9.562  18.236 1.000 94.020 ? 149 HIS A ND1 1 
ATOM 1147 C CE1 ? HIS A 1 149 ?  -0.895  -9.324  17.894 1.000 94.020 ? 149 HIS A CE1 1 
ATOM 1148 N NE2 ? HIS A 1 149 ?  -1.382 -10.405  17.309 1.000 94.020 ? 149 HIS A NE2 1 
ATOM 1149 N N   ? VAL A 1 150 ?   5.172 -11.831  18.007 1.000 94.330 ? 150 VAL A N   1 
ATOM 1150 C CA  ? VAL A 1 150 ?   6.424 -11.978  18.741 1.000 94.330 ? 150 VAL A CA  1 
ATOM 1151 C C   ? VAL A 1 150 ?   7.446 -10.967  18.227 1.000 94.330 ? 150 VAL A C   1 
ATOM 1152 C CB  ? VAL A 1 150 ?   6.987 -13.412  18.621 1.000 94.330 ? 150 VAL A CB  1 
ATOM 1153 O O   ? VAL A 1 150 ?   8.161 -10.343  19.015 1.000 94.330 ? 150 VAL A O   1 
ATOM 1154 C CG1 ? VAL A 1 150 ?   8.396 -13.490  19.204 1.000 94.330 ? 150 VAL A CG1 1 
ATOM 1155 C CG2 ? VAL A 1 150 ?   6.061 -14.408  19.317 1.000 94.330 ? 150 VAL A CG2 1 
ATOM 1156 N N   ? ILE A 1 151 ?   7.423 -10.662  16.972 1.000 92.710 ? 151 ILE A N   1 
ATOM 1157 C CA  ? ILE A 1 151 ?   8.404  -9.808  16.310 1.000 92.710 ? 151 ILE A CA  1 
ATOM 1158 C C   ? ILE A 1 151 ?   8.055  -8.341  16.550 1.000 92.710 ? 151 ILE A C   1 
ATOM 1159 C CB  ? ILE A 1 151 ?   8.477 -10.101  14.795 1.000 92.710 ? 151 ILE A CB  1 
ATOM 1160 O O   ? ILE A 1 151 ?   8.939  -7.522  16.814 1.000 92.710 ? 151 ILE A O   1 
ATOM 1161 C CG1 ? ILE A 1 151 ?   9.024 -11.512  14.550 1.000 92.710 ? 151 ILE A CG1 1 
ATOM 1162 C CG2 ? ILE A 1 151 ?   9.334  -9.050  14.083 1.000 92.710 ? 151 ILE A CG2 1 
ATOM 1163 C CD1 ? ILE A 1 151 ?   8.917 -11.974  13.103 1.000 92.710 ? 151 ILE A CD1 1 
ATOM 1164 N N   ? TYR A 1 152 ?   6.805  -7.946  16.429 1.000 92.700 ? 152 TYR A N   1 
ATOM 1165 C CA  ? TYR A 1 152 ?   6.304  -6.588  16.608 1.000 92.700 ? 152 TYR A CA  1 
ATOM 1166 C C   ? TYR A 1 152 ?   5.352  -6.509  17.796 1.000 92.700 ? 152 TYR A C   1 
ATOM 1167 C CB  ? TYR A 1 152 ?   5.596  -6.104  15.339 1.000 92.700 ? 152 TYR A CB  1 
ATOM 1168 O O   ? TYR A 1 152 ?   4.141  -6.357  17.620 1.000 92.700 ? 152 TYR A O   1 
ATOM 1169 C CG  ? TYR A 1 152 ?   6.437  -6.224  14.091 1.000 92.700 ? 152 TYR A CG  1 
ATOM 1170 C CD1 ? TYR A 1 152 ?   7.564  -5.425  13.909 1.000 92.700 ? 152 TYR A CD1 1 
ATOM 1171 C CD2 ? TYR A 1 152 ?   6.107  -7.133  13.093 1.000 92.700 ? 152 TYR A CD2 1 
ATOM 1172 C CE1 ? TYR A 1 152 ?   8.342  -5.531  12.760 1.000 92.700 ? 152 TYR A CE1 1 
ATOM 1173 C CE2 ? TYR A 1 152 ?   6.877  -7.247  11.940 1.000 92.700 ? 152 TYR A CE2 1 
ATOM 1174 O OH  ? TYR A 1 152 ?   8.757  -6.551  10.644 1.000 92.700 ? 152 TYR A OH  1 
ATOM 1175 C CZ  ? TYR A 1 152 ?   7.991  -6.443  11.783 1.000 92.700 ? 152 TYR A CZ  1 
ATOM 1176 N N   ? PRO A 1 153 ?   5.949  -6.529  19.048 1.000 89.540 ? 153 PRO A N   1 
ATOM 1177 C CA  ? PRO A 1 153 ?   5.064  -6.505  20.215 1.000 89.540 ? 153 PRO A CA  1 
ATOM 1178 C C   ? PRO A 1 153 ?   4.381  -5.154  20.411 1.000 89.540 ? 153 PRO A C   1 
ATOM 1179 C CB  ? PRO A 1 153 ?   6.008  -6.814  21.380 1.000 89.540 ? 153 PRO A CB  1 
ATOM 1180 O O   ? PRO A 1 153 ?   5.000  -4.108  20.196 1.000 89.540 ? 153 PRO A O   1 
ATOM 1181 C CG  ? PRO A 1 153 ?   7.360  -6.398  20.896 1.000 89.540 ? 153 PRO A CG  1 
ATOM 1182 C CD  ? PRO A 1 153 ?   7.395  -6.535  19.401 1.000 89.540 ? 153 PRO A CD  1 
ATOM 1183 N N   ? ASN A 1 154 ?   3.013  -5.017  20.364 1.000 86.840 ? 154 ASN A N   1 
ATOM 1184 C CA  ? ASN A 1 154 ?   2.241  -3.828  20.707 1.000 86.840 ? 154 ASN A CA  1 
ATOM 1185 C C   ? ASN A 1 154 ?   1.826  -3.050  19.461 1.000 86.840 ? 154 ASN A C   1 
ATOM 1186 C CB  ? ASN A 1 154 ?   3.037  -2.927  21.654 1.000 86.840 ? 154 ASN A CB  1 
ATOM 1187 O O   ? ASN A 1 154 ?   1.043  -2.102  19.548 1.000 86.840 ? 154 ASN A O   1 
ATOM 1188 C CG  ? ASN A 1 154 ?   3.340  -3.597  22.980 1.000 86.840 ? 154 ASN A CG  1 
ATOM 1189 N ND2 ? ASN A 1 154 ?   4.565  -3.427  23.463 1.000 86.840 ? 154 ASN A ND2 1 
ATOM 1190 O OD1 ? ASN A 1 154 ?   2.481  -4.261  23.564 1.000 86.840 ? 154 ASN A OD1 1 
ATOM 1191 N N   ? LEU A 1 155 ?   2.446  -3.463  18.318 1.000 87.430 ? 155 LEU A N   1 
ATOM 1192 C CA  ? LEU A 1 155 ?   2.154  -2.741  17.085 1.000 87.430 ? 155 LEU A CA  1 
ATOM 1193 C C   ? LEU A 1 155 ?   1.350  -3.609  16.123 1.000 87.430 ? 155 LEU A C   1 
ATOM 1194 C CB  ? LEU A 1 155 ?   3.451  -2.281  16.412 1.000 87.430 ? 155 LEU A CB  1 
ATOM 1195 O O   ? LEU A 1 155 ?   0.577  -3.093  15.312 1.000 87.430 ? 155 LEU A O   1 
ATOM 1196 C CG  ? LEU A 1 155 ?   4.242  -1.192  17.138 1.000 87.430 ? 155 LEU A CG  1 
ATOM 1197 C CD1 ? LEU A 1 155 ?   5.560  -0.925  16.419 1.000 87.430 ? 155 LEU A CD1 1 
ATOM 1198 C CD2 ? LEU A 1 155 ?   3.417   0.087  17.245 1.000 87.430 ? 155 LEU A CD2 1 
ATOM 1199 N N   ? PHE A 1 156 ?   1.510  -4.973  16.304 1.000 92.730 ? 156 PHE A N   1 
ATOM 1200 C CA  ? PHE A 1 156 ?   0.776  -5.908  15.460 1.000 92.730 ? 156 PHE A CA  1 
ATOM 1201 C C   ? PHE A 1 156 ?  -0.574  -6.252  16.079 1.000 92.730 ? 156 PHE A C   1 
ATOM 1202 C CB  ? PHE A 1 156 ?   1.591  -7.185  15.236 1.000 92.730 ? 156 PHE A CB  1 
ATOM 1203 O O   ? PHE A 1 156 ?  -0.646  -6.639  17.247 1.000 92.730 ? 156 PHE A O   1 
ATOM 1204 C CG  ? PHE A 1 156 ?   1.054  -8.063  14.138 1.000 92.730 ? 156 PHE A CG  1 
ATOM 1205 C CD1 ? PHE A 1 156 ?   0.210  -9.128  14.430 1.000 92.730 ? 156 PHE A CD1 1 
ATOM 1206 C CD2 ? PHE A 1 156 ?   1.393  -7.823  12.812 1.000 92.730 ? 156 PHE A CD2 1 
ATOM 1207 C CE1 ? PHE A 1 156 ?  -0.289  -9.942  13.415 1.000 92.730 ? 156 PHE A CE1 1 
ATOM 1208 C CE2 ? PHE A 1 156 ?   0.898  -8.632  11.793 1.000 92.730 ? 156 PHE A CE2 1 
ATOM 1209 C CZ  ? PHE A 1 156 ?   0.059  -9.692  12.097 1.000 92.730 ? 156 PHE A CZ  1 
ATOM 1210 N N   ? ASN A 1 157 ?  -1.713  -6.148  15.295 1.000 93.420 ? 157 ASN A N   1 
ATOM 1211 C CA  ? ASN A 1 157 ?  -3.063  -6.409  15.783 1.000 93.420 ? 157 ASN A CA  1 
ATOM 1212 C C   ? ASN A 1 157 ?  -3.915  -7.110  14.729 1.000 93.420 ? 157 ASN A C   1 
ATOM 1213 C CB  ? ASN A 1 157 ?  -3.735  -5.108  16.228 1.000 93.420 ? 157 ASN A CB  1 
ATOM 1214 O O   ? ASN A 1 157 ?  -3.403  -7.529  13.689 1.000 93.420 ? 157 ASN A O   1 
ATOM 1215 C CG  ? ASN A 1 157 ?  -3.862  -4.101  15.102 1.000 93.420 ? 157 ASN A CG  1 
ATOM 1216 N ND2 ? ASN A 1 157 ?  -3.557  -2.843  15.394 1.000 93.420 ? 157 ASN A ND2 1 
ATOM 1217 O OD1 ? ASN A 1 157 ?  -4.232  -4.452  13.978 1.000 93.420 ? 157 ASN A OD1 1 
ATOM 1218 N N   ? GLN A 1 158 ?  -5.206  -7.257  14.990 1.000 94.530 ? 158 GLN A N   1 
ATOM 1219 C CA  ? GLN A 1 158 ?  -6.115  -8.024  14.144 1.000 94.530 ? 158 GLN A CA  1 
ATOM 1220 C C   ? GLN A 1 158 ?  -6.398  -7.292  12.836 1.000 94.530 ? 158 GLN A C   1 
ATOM 1221 C CB  ? GLN A 1 158 ?  -7.424  -8.308  14.882 1.000 94.530 ? 158 GLN A CB  1 
ATOM 1222 O O   ? GLN A 1 158 ?  -6.949  -7.874  11.899 1.000 94.530 ? 158 GLN A O   1 
ATOM 1223 C CG  ? GLN A 1 158 ?  -8.198  -7.054  15.265 1.000 94.530 ? 158 GLN A CG  1 
ATOM 1224 C CD  ? GLN A 1 158 ?  -9.415  -7.354  16.121 1.000 94.530 ? 158 GLN A CD  1 
ATOM 1225 N NE2 ? GLN A 1 158 ? -10.184  -6.319  16.441 1.000 94.530 ? 158 GLN A NE2 1 
ATOM 1226 O OE1 ? GLN A 1 158 ?  -9.662  -8.506  16.490 1.000 94.530 ? 158 GLN A OE1 1 
ATOM 1227 N N   ? ASN A 1 159 ?  -6.056  -5.978  12.721 1.000 95.830 ? 159 ASN A N   1 
ATOM 1228 C CA  ? ASN A 1 159 ?  -6.305  -5.192  11.517 1.000 95.830 ? 159 ASN A CA  1 
ATOM 1229 C C   ? ASN A 1 159 ?  -5.117  -5.240  10.561 1.000 95.830 ? 159 ASN A C   1 
ATOM 1230 C CB  ? ASN A 1 159 ?  -6.635  -3.743  11.881 1.000 95.830 ? 159 ASN A CB  1 
ATOM 1231 O O   ? ASN A 1 159 ?  -5.060  -4.476   9.596 1.000 95.830 ? 159 ASN A O   1 
ATOM 1232 C CG  ? ASN A 1 159 ?  -7.939  -3.615  12.645 1.000 95.830 ? 159 ASN A CG  1 
ATOM 1233 N ND2 ? ASN A 1 159 ?  -8.017  -2.622  13.522 1.000 95.830 ? 159 ASN A ND2 1 
ATOM 1234 O OD1 ? ASN A 1 159 ?  -8.867  -4.404  12.448 1.000 95.830 ? 159 ASN A OD1 1 
ATOM 1235 N N   ? THR A 1 160 ?  -4.181  -6.103  10.881 1.000 95.590 ? 160 THR A N   1 
ATOM 1236 C CA  ? THR A 1 160 ?  -2.978  -6.187  10.060 1.000 95.590 ? 160 THR A CA  1 
ATOM 1237 C C   ? THR A 1 160 ?  -2.728  -7.625   9.612 1.000 95.590 ? 160 THR A C   1 
ATOM 1238 C CB  ? THR A 1 160 ?  -1.746  -5.661  10.819 1.000 95.590 ? 160 THR A CB  1 
ATOM 1239 O O   ? THR A 1 160 ?  -3.228  -8.568  10.229 1.000 95.590 ? 160 THR A O   1 
ATOM 1240 C CG2 ? THR A 1 160 ?  -1.941  -4.209  11.244 1.000 95.590 ? 160 THR A CG2 1 
ATOM 1241 O OG1 ? THR A 1 160 ?  -1.532  -6.465  11.986 1.000 95.590 ? 160 THR A OG1 1 
ATOM 1242 N N   ? VAL A 1 161 ?  -1.987  -7.764   8.488 1.000 96.080 ? 161 VAL A N   1 
ATOM 1243 C CA  ? VAL A 1 161 ?  -1.518  -9.035   7.945 1.000 96.080 ? 161 VAL A CA  1 
ATOM 1244 C C   ? VAL A 1 161 ?  -0.007  -8.982   7.735 1.000 96.080 ? 161 VAL A C   1 
ATOM 1245 C CB  ? VAL A 1 161 ?  -2.230  -9.382   6.618 1.000 96.080 ? 161 VAL A CB  1 
ATOM 1246 O O   ? VAL A 1 161 ?   0.536  -7.945   7.344 1.000 96.080 ? 161 VAL A O   1 
ATOM 1247 C CG1 ? VAL A 1 161 ?  -1.894  -8.352   5.540 1.000 96.080 ? 161 VAL A CG1 1 
ATOM 1248 C CG2 ? VAL A 1 161 ?  -1.843 -10.786   6.157 1.000 96.080 ? 161 VAL A CG2 1 
ATOM 1249 N N   ? CYS A 1 162 ?   0.652 -10.119   8.009 1.000 94.900 ? 162 CYS A N   1 
ATOM 1250 C CA  ? CYS A 1 162 ?   2.101 -10.211   7.867 1.000 94.900 ? 162 CYS A CA  1 
ATOM 1251 C C   ? CYS A 1 162 ?   2.479 -11.142   6.721 1.000 94.900 ? 162 CYS A C   1 
ATOM 1252 C CB  ? CYS A 1 162 ?   2.737 -10.704   9.166 1.000 94.900 ? 162 CYS A CB  1 
ATOM 1253 O O   ? CYS A 1 162 ?   1.911 -12.227   6.583 1.000 94.900 ? 162 CYS A O   1 
ATOM 1254 S SG  ? CYS A 1 162 ?   4.526 -10.465   9.238 1.000 94.900 ? 162 CYS A SG  1 
ATOM 1255 N N   ? ALA A 1 163 ?   3.418 -10.713   5.902 1.000 94.990 ? 163 ALA A N   1 
ATOM 1256 C CA  ? ALA A 1 163 ?   3.890 -11.518   4.779 1.000 94.990 ? 163 ALA A CA  1 
ATOM 1257 C C   ? ALA A 1 163 ?   5.402 -11.391   4.610 1.000 94.990 ? 163 ALA A C   1 
ATOM 1258 C CB  ? ALA A 1 163 ?   3.178 -11.107   3.492 1.000 94.990 ? 163 ALA A CB  1 
ATOM 1259 O O   ? ALA A 1 163 ?   5.978 -10.338   4.893 1.000 94.990 ? 163 ALA A O   1 
ATOM 1260 N N   ? SER A 1 164 ?   5.938 -12.453   4.228 1.000 91.960 ? 164 SER A N   1 
ATOM 1261 C CA  ? SER A 1 164 ?   7.386 -12.475   4.051 1.000 91.960 ? 164 SER A CA  1 
ATOM 1262 C C   ? SER A 1 164 ?   7.777 -13.229   2.784 1.000 91.960 ? 164 SER A C   1 
ATOM 1263 C CB  ? SER A 1 164 ?   8.064 -13.114   5.264 1.000 91.960 ? 164 SER A CB  1 
ATOM 1264 O O   ? SER A 1 164 ?   7.199 -14.272   2.473 1.000 91.960 ? 164 SER A O   1 
ATOM 1265 O OG  ? SER A 1 164 ?   9.469 -13.165   5.085 1.000 91.960 ? 164 SER A OG  1 
ATOM 1266 N N   ? GLY A 1 165 ?   8.707 -12.804   2.081 1.000 85.970 ? 165 GLY A N   1 
ATOM 1267 C CA  ? GLY A 1 165 ?   9.241 -13.440   0.887 1.000 85.970 ? 165 GLY A CA  1 
ATOM 1268 C C   ? GLY A 1 165 ?  10.681 -13.892   1.045 1.000 85.970 ? 165 GLY A C   1 
ATOM 1269 O O   ? GLY A 1 165 ?  11.393 -14.068   0.054 1.000 85.970 ? 165 GLY A O   1 
ATOM 1270 N N   ? GLY A 1 166 ?  11.111 -14.057   2.359 1.000 83.820 ? 166 GLY A N   1 
ATOM 1271 C CA  ? GLY A 1 166 ?  12.528 -14.303   2.575 1.000 83.820 ? 166 GLY A CA  1 
ATOM 1272 C C   ? GLY A 1 166 ?  13.376 -13.050   2.460 1.000 83.820 ? 166 GLY A C   1 
ATOM 1273 O O   ? GLY A 1 166 ?  13.266 -12.142   3.287 1.000 83.820 ? 166 GLY A O   1 
ATOM 1274 N N   ? LYS A 1 167 ?  14.033 -12.958   1.365 1.000 81.530 ? 167 LYS A N   1 
ATOM 1275 C CA  ? LYS A 1 167 ?  14.898 -11.806   1.130 1.000 81.530 ? 167 LYS A CA  1 
ATOM 1276 C C   ? LYS A 1 167 ?  14.189 -10.749   0.288 1.000 81.530 ? 167 LYS A C   1 
ATOM 1277 C CB  ? LYS A 1 167 ?  16.194 -12.239   0.444 1.000 81.530 ? 167 LYS A CB  1 
ATOM 1278 O O   ? LYS A 1 167 ?  14.747  -9.682   0.022 1.000 81.530 ? 167 LYS A O   1 
ATOM 1279 C CG  ? LYS A 1 167 ?  17.106 -13.084   1.321 1.000 81.530 ? 167 LYS A CG  1 
ATOM 1280 C CD  ? LYS A 1 167 ?  18.434 -13.372   0.633 1.000 81.530 ? 167 LYS A CD  1 
ATOM 1281 C CE  ? LYS A 1 167 ?  19.352 -14.209   1.514 1.000 81.530 ? 167 LYS A CE  1 
ATOM 1282 N NZ  ? LYS A 1 167 ?  20.667 -14.469   0.855 1.000 81.530 ? 167 LYS A NZ  1 
ATOM 1283 N N   ? VAL A 1 168 ?  12.873 -11.142  -0.127 1.000 77.080 ? 168 VAL A N   1 
ATOM 1284 C CA  ? VAL A 1 168 ?  12.091 -10.211  -0.933 1.000 77.080 ? 168 VAL A CA  1 
ATOM 1285 C C   ? VAL A 1 168 ?  11.016  -9.555  -0.070 1.000 77.080 ? 168 VAL A C   1 
ATOM 1286 C CB  ? VAL A 1 168 ?  11.444 -10.916  -2.147 1.000 77.080 ? 168 VAL A CB  1 
ATOM 1287 O O   ? VAL A 1 168 ?  10.340 -10.230   0.710 1.000 77.080 ? 168 VAL A O   1 
ATOM 1288 C CG1 ? VAL A 1 168 ?  10.593  -9.935  -2.951 1.000 77.080 ? 168 VAL A CG1 1 
ATOM 1289 C CG2 ? VAL A 1 168 ?  12.518 -11.546  -3.031 1.000 77.080 ? 168 VAL A CG2 1 
ATOM 1290 N N   ? ASP A 1 169 ?  10.752  -8.217  -0.193 1.000 81.790 ? 169 ASP A N   1 
ATOM 1291 C CA  ? ASP A 1 169 ?   9.806  -7.476   0.635 1.000 81.790 ? 169 ASP A CA  1 
ATOM 1292 C C   ? ASP A 1 169 ?   9.450  -6.136  -0.004 1.000 81.790 ? 169 ASP A C   1 
ATOM 1293 C CB  ? ASP A 1 169 ?  10.378  -7.255   2.037 1.000 81.790 ? 169 ASP A CB  1 
ATOM 1294 O O   ? ASP A 1 169 ?  10.170  -5.647  -0.877 1.000 81.790 ? 169 ASP A O   1 
ATOM 1295 C CG  ? ASP A 1 169 ?   9.305  -7.003   3.082 1.000 81.790 ? 169 ASP A CG  1 
ATOM 1296 O OD1 ? ASP A 1 169 ?   8.103  -7.044   2.744 1.000 81.790 ? 169 ASP A OD1 1 
ATOM 1297 O OD2 ? ASP A 1 169 ?   9.666  -6.758   4.253 1.000 81.790 ? 169 ASP A OD2 1 
ATOM 1298 N N   ? ALA A 1 170 ?   8.186  -5.586   0.321 1.000 79.960 ? 170 ALA A N   1 
ATOM 1299 C CA  ? ALA A 1 170 ?   7.867  -4.204  -0.026 1.000 79.960 ? 170 ALA A CA  1 
ATOM 1300 C C   ? ALA A 1 170 ?   8.748  -3.226   0.746 1.000 79.960 ? 170 ALA A C   1 
ATOM 1301 C CB  ? ALA A 1 170 ?   6.392  -3.914   0.243 1.000 79.960 ? 170 ALA A CB  1 
ATOM 1302 O O   ? ALA A 1 170 ?   9.134  -3.496   1.886 1.000 79.960 ? 170 ALA A O   1 
ATOM 1303 N N   ? CYS A 1 171 ?   9.045  -2.178   0.133 1.000 83.680 ? 171 CYS A N   1 
ATOM 1304 C CA  ? CYS A 1 171 ?   9.941  -1.209   0.753 1.000 83.680 ? 171 CYS A CA  1 
ATOM 1305 C C   ? CYS A 1 171 ?   9.417   0.211   0.574 1.000 83.680 ? 171 CYS A C   1 
ATOM 1306 C CB  ? CYS A 1 171 ?  11.346  -1.322   0.161 1.000 83.680 ? 171 CYS A CB  1 
ATOM 1307 O O   ? CYS A 1 171 ?   8.282   0.408   0.138 1.000 83.680 ? 171 CYS A O   1 
ATOM 1308 S SG  ? CYS A 1 171 ?  12.647  -0.704   1.251 1.000 83.680 ? 171 CYS A SG  1 
ATOM 1309 N N   ? GLN A 1 172 ?  10.302   1.209   0.913 1.000 81.170 ? 172 GLN A N   1 
ATOM 1310 C CA  ? GLN A 1 172 ?   9.896   2.610   0.885 1.000 81.170 ? 172 GLN A CA  1 
ATOM 1311 C C   ? GLN A 1 172 ?   9.380   3.006  -0.495 1.000 81.170 ? 172 GLN A C   1 
ATOM 1312 C CB  ? GLN A 1 172 ?  11.062   3.515   1.289 1.000 81.170 ? 172 GLN A CB  1 
ATOM 1313 O O   ? GLN A 1 172 ?  10.017   2.715  -1.509 1.000 81.170 ? 172 GLN A O   1 
ATOM 1314 C CG  ? GLN A 1 172 ?  11.409   3.447   2.770 1.000 81.170 ? 172 GLN A CG  1 
ATOM 1315 C CD  ? GLN A 1 172 ?  12.170   2.187   3.137 1.000 81.170 ? 172 GLN A CD  1 
ATOM 1316 N NE2 ? GLN A 1 172 ?  12.183   1.856   4.424 1.000 81.170 ? 172 GLN A NE2 1 
ATOM 1317 O OE1 ? GLN A 1 172 ?  12.741   1.516   2.271 1.000 81.170 ? 172 GLN A OE1 1 
ATOM 1318 N N   ? GLY A 1 173 ?   8.157   3.723  -0.378 1.000 80.230 ? 173 GLY A N   1 
ATOM 1319 C CA  ? GLY A 1 173 ?   7.568   4.154  -1.635 1.000 80.230 ? 173 GLY A CA  1 
ATOM 1320 C C   ? GLY A 1 173 ?   6.487   3.218  -2.140 1.000 80.230 ? 173 GLY A C   1 
ATOM 1321 O O   ? GLY A 1 173 ?   5.661   3.605  -2.970 1.000 80.230 ? 173 GLY A O   1 
ATOM 1322 N N   ? ASP A 1 174 ?   6.415   2.048  -1.571 1.000 90.270 ? 174 ASP A N   1 
ATOM 1323 C CA  ? ASP A 1 174 ?   5.391   1.082  -1.957 1.000 90.270 ? 174 ASP A CA  1 
ATOM 1324 C C   ? ASP A 1 174 ?   4.178   1.168  -1.034 1.000 90.270 ? 174 ASP A C   1 
ATOM 1325 C CB  ? ASP A 1 174 ?   5.962  -0.338  -1.946 1.000 90.270 ? 174 ASP A CB  1 
ATOM 1326 O O   ? ASP A 1 174 ?   3.232   0.390  -1.170 1.000 90.270 ? 174 ASP A O   1 
ATOM 1327 C CG  ? ASP A 1 174 ?   6.890  -0.614  -3.116 1.000 90.270 ? 174 ASP A CG  1 
ATOM 1328 O OD1 ? ASP A 1 174 ?   6.720   0.005  -4.188 1.000 90.270 ? 174 ASP A OD1 1 
ATOM 1329 O OD2 ? ASP A 1 174 ?   7.797  -1.460  -2.964 1.000 90.270 ? 174 ASP A OD2 1 
ATOM 1330 N N   ? SER A 1 175 ?   4.360   2.069  -0.000 1.000 94.230 ? 175 SER A N   1 
ATOM 1331 C CA  ? SER A 1 175 ?   3.205   2.274   0.868 1.000 94.230 ? 175 SER A CA  1 
ATOM 1332 C C   ? SER A 1 175 ?   1.929   2.460   0.055 1.000 94.230 ? 175 SER A C   1 
ATOM 1333 C CB  ? SER A 1 175 ?   3.424   3.487   1.773 1.000 94.230 ? 175 SER A CB  1 
ATOM 1334 O O   ? SER A 1 175 ?   1.936   3.137  -0.975 1.000 94.230 ? 175 SER A O   1 
ATOM 1335 O OG  ? SER A 1 175 ?   4.464   3.239   2.704 1.000 94.230 ? 175 SER A OG  1 
ATOM 1336 N N   ? GLY A 1 176 ?   0.921   1.689   0.520 1.000 96.160 ? 176 GLY A N   1 
ATOM 1337 C CA  ? GLY A 1 176 ?  -0.350   1.859  -0.164 1.000 96.160 ? 176 GLY A CA  1 
ATOM 1338 C C   ? GLY A 1 176 ?  -0.535   0.903  -1.327 1.000 96.160 ? 176 GLY A C   1 
ATOM 1339 O O   ? GLY A 1 176 ?  -1.650   0.724  -1.820 1.000 96.160 ? 176 GLY A O   1 
ATOM 1340 N N   ? GLY A 1 177 ?   0.484   0.318  -1.762 1.000 95.460 ? 177 GLY A N   1 
ATOM 1341 C CA  ? GLY A 1 177 ?   0.455  -0.653  -2.845 1.000 95.460 ? 177 GLY A CA  1 
ATOM 1342 C C   ? GLY A 1 177 ?  -0.262  -1.938  -2.476 1.000 95.460 ? 177 GLY A C   1 
ATOM 1343 O O   ? GLY A 1 177 ?  -0.448  -2.233  -1.293 1.000 95.460 ? 177 GLY A O   1 
ATOM 1344 N N   ? PRO A 1 178 ?  -0.565  -2.796  -3.474 1.000 97.320 ? 178 PRO A N   1 
ATOM 1345 C CA  ? PRO A 1 178 ?  -1.457  -3.938  -3.261 1.000 97.320 ? 178 PRO A CA  1 
ATOM 1346 C C   ? PRO A 1 178 ?  -0.704  -5.211  -2.881 1.000 97.320 ? 178 PRO A C   1 
ATOM 1347 C CB  ? PRO A 1 178 ?  -2.153  -4.099  -4.615 1.000 97.320 ? 178 PRO A CB  1 
ATOM 1348 O O   ? PRO A 1 178 ?   0.355  -5.499  -3.446 1.000 97.320 ? 178 PRO A O   1 
ATOM 1349 C CG  ? PRO A 1 178 ?  -1.138  -3.659  -5.621 1.000 97.320 ? 178 PRO A CG  1 
ATOM 1350 C CD  ? PRO A 1 178 ?  -0.372  -2.501  -5.050 1.000 97.320 ? 178 PRO A CD  1 
ATOM 1351 N N   ? LEU A 1 179 ?  -1.197  -5.945  -1.865 1.000 97.470 ? 179 LEU A N   1 
ATOM 1352 C CA  ? LEU A 1 179 ?  -0.941  -7.361  -1.625 1.000 97.470 ? 179 LEU A CA  1 
ATOM 1353 C C   ? LEU A 1 179 ?  -2.072  -8.220  -2.181 1.000 97.470 ? 179 LEU A C   1 
ATOM 1354 C CB  ? LEU A 1 179 ?  -0.771  -7.628  -0.127 1.000 97.470 ? 179 LEU A CB  1 
ATOM 1355 O O   ? LEU A 1 179 ?  -3.173  -8.240  -1.625 1.000 97.470 ? 179 LEU A O   1 
ATOM 1356 C CG  ? LEU A 1 179 ?  -0.260  -9.017   0.260 1.000 97.470 ? 179 LEU A CG  1 
ATOM 1357 C CD1 ? LEU A 1 179 ?   1.220  -9.152  -0.085 1.000 97.470 ? 179 LEU A CD1 1 
ATOM 1358 C CD2 ? LEU A 1 179 ?  -0.495  -9.279   1.744 1.000 97.470 ? 179 LEU A CD2 1 
ATOM 1359 N N   ? VAL A 1 180 ?  -1.762  -8.945  -3.285 1.000 97.830 ? 180 VAL A N   1 
ATOM 1360 C CA  ? VAL A 1 180 ?  -2.794  -9.643  -4.045 1.000 97.830 ? 180 VAL A CA  1 
ATOM 1361 C C   ? VAL A 1 180 ?  -2.619 -11.152  -3.890 1.000 97.830 ? 180 VAL A C   1 
ATOM 1362 C CB  ? VAL A 1 180 ?  -2.758  -9.254  -5.540 1.000 97.830 ? 180 VAL A CB  1 
ATOM 1363 O O   ? VAL A 1 180 ?  -1.551 -11.693  -4.184 1.000 97.830 ? 180 VAL A O   1 
ATOM 1364 C CG1 ? VAL A 1 180 ?  -3.864  -9.971  -6.312 1.000 97.830 ? 180 VAL A CG1 1 
ATOM 1365 C CG2 ? VAL A 1 180 ?  -2.885  -7.740  -5.700 1.000 97.830 ? 180 VAL A CG2 1 
ATOM 1366 N N   ? CYS A 1 181 ?  -3.699 -11.815  -3.428 1.000 97.010 ? 181 CYS A N   1 
ATOM 1367 C CA  ? CYS A 1 181 ?  -3.767 -13.264  -3.281 1.000 97.010 ? 181 CYS A CA  1 
ATOM 1368 C C   ? CYS A 1 181 ?  -4.968 -13.833  -4.026 1.000 97.010 ? 181 CYS A C   1 
ATOM 1369 C CB  ? CYS A 1 181 ?  -3.842 -13.650  -1.804 1.000 97.010 ? 181 CYS A CB  1 
ATOM 1370 O O   ? CYS A 1 181 ?  -6.095 -13.369  -3.841 1.000 97.010 ? 181 CYS A O   1 
ATOM 1371 S SG  ? CYS A 1 181 ?  -2.602 -12.834  -0.775 1.000 97.010 ? 181 CYS A SG  1 
ATOM 1372 N N   ? ASN A 1 182 ?  -4.663 -14.819  -4.940 1.000 95.030 ? 182 ASN A N   1 
ATOM 1373 C CA  ? ASN A 1 182 ?  -5.730 -15.454  -5.707 1.000 95.030 ? 182 ASN A CA  1 
ATOM 1374 C C   ? ASN A 1 182 ?  -6.580 -14.424  -6.445 1.000 95.030 ? 182 ASN A C   1 
ATOM 1375 C CB  ? ASN A 1 182 ?  -6.608 -16.313  -4.795 1.000 95.030 ? 182 ASN A CB  1 
ATOM 1376 O O   ? ASN A 1 182 ?  -7.810 -14.498  -6.423 1.000 95.030 ? 182 ASN A O   1 
ATOM 1377 C CG  ? ASN A 1 182 ?  -5.881 -17.531  -4.261 1.000 95.030 ? 182 ASN A CG  1 
ATOM 1378 N ND2 ? ASN A 1 182 ?  -6.332 -18.038  -3.119 1.000 95.030 ? 182 ASN A ND2 1 
ATOM 1379 O OD1 ? ASN A 1 182 ?  -4.921 -18.012  -4.869 1.000 95.030 ? 182 ASN A OD1 1 
ATOM 1380 N N   ? GLY A 1 183 ?  -5.959 -13.333  -6.860 1.000 95.730 ? 183 GLY A N   1 
ATOM 1381 C CA  ? GLY A 1 183 ?  -6.619 -12.358  -7.713 1.000 95.730 ? 183 GLY A CA  1 
ATOM 1382 C C   ? GLY A 1 183 ?  -7.448 -11.352  -6.937 1.000 95.730 ? 183 GLY A C   1 
ATOM 1383 O O   ? GLY A 1 183 ?  -8.275 -10.643  -7.516 1.000 95.730 ? 183 GLY A O   1 
ATOM 1384 N N   ? LYS A 1 184 ?  -7.309 -11.299  -5.658 1.000 97.990 ? 184 LYS A N   1 
ATOM 1385 C CA  ? LYS A 1 184 ?  -8.062 -10.375  -4.814 1.000 97.990 ? 184 LYS A CA  1 
ATOM 1386 C C   ? LYS A 1 184 ?  -7.129  -9.540  -3.943 1.000 97.990 ? 184 LYS A C   1 
ATOM 1387 C CB  ? LYS A 1 184 ?  -9.055 -11.139  -3.936 1.000 97.990 ? 184 LYS A CB  1 
ATOM 1388 O O   ? LYS A 1 184 ?  -6.065 -10.011  -3.534 1.000 97.990 ? 184 LYS A O   1 
ATOM 1389 C CG  ? LYS A 1 184 ? -10.121 -11.892  -4.718 1.000 97.990 ? 184 LYS A CG  1 
ATOM 1390 C CD  ? LYS A 1 184 ? -11.125 -12.564  -3.790 1.000 97.990 ? 184 LYS A CD  1 
ATOM 1391 C CE  ? LYS A 1 184 ? -12.226 -13.268  -4.571 1.000 97.990 ? 184 LYS A CE  1 
ATOM 1392 N NZ  ? LYS A 1 184 ? -13.209 -13.933  -3.665 1.000 97.990 ? 184 LYS A NZ  1 
ATOM 1393 N N   ? LEU A 1 185 ?  -7.621  -8.333  -3.668 1.000 98.380 ? 185 LEU A N   1 
ATOM 1394 C CA  ? LEU A 1 185 ?  -6.877  -7.449  -2.778 1.000 98.380 ? 185 LEU A CA  1 
ATOM 1395 C C   ? LEU A 1 185 ?  -6.978  -7.922  -1.332 1.000 98.380 ? 185 LEU A C   1 
ATOM 1396 C CB  ? LEU A 1 185 ?  -7.393  -6.012  -2.895 1.000 98.380 ? 185 LEU A CB  1 
ATOM 1397 O O   ? LEU A 1 185 ?  -8.060  -7.899  -0.741 1.000 98.380 ? 185 LEU A O   1 
ATOM 1398 C CG  ? LEU A 1 185 ?  -6.682  -4.964  -2.037 1.000 98.380 ? 185 LEU A CG  1 
ATOM 1399 C CD1 ? LEU A 1 185 ?  -5.213  -4.862  -2.434 1.000 98.380 ? 185 LEU A CD1 1 
ATOM 1400 C CD2 ? LEU A 1 185 ?  -7.372  -3.610  -2.165 1.000 98.380 ? 185 LEU A CD2 1 
ATOM 1401 N N   ? GLN A 1 186 ?  -5.856  -8.336  -0.793 1.000 98.180 ? 186 GLN A N   1 
ATOM 1402 C CA  ? GLN A 1 186 ?  -5.842  -8.907   0.550 1.000 98.180 ? 186 GLN A CA  1 
ATOM 1403 C C   ? GLN A 1 186 ?  -5.242  -7.930   1.557 1.000 98.180 ? 186 GLN A C   1 
ATOM 1404 C CB  ? GLN A 1 186 ?  -5.063 -10.223   0.566 1.000 98.180 ? 186 GLN A CB  1 
ATOM 1405 O O   ? GLN A 1 186 ?  -5.594  -7.954   2.738 1.000 98.180 ? 186 GLN A O   1 
ATOM 1406 C CG  ? GLN A 1 186 ?  -5.761 -11.360  -0.167 1.000 98.180 ? 186 GLN A CG  1 
ATOM 1407 C CD  ? GLN A 1 186 ?  -6.817 -12.044   0.680 1.000 98.180 ? 186 GLN A CD  1 
ATOM 1408 N NE2 ? GLN A 1 186 ?  -7.320 -13.177   0.201 1.000 98.180 ? 186 GLN A NE2 1 
ATOM 1409 O OE1 ? GLN A 1 186 ?  -7.178 -11.559   1.757 1.000 98.180 ? 186 GLN A OE1 1 
ATOM 1410 N N   ? GLY A 1 187 ?  -4.371  -7.085   1.132 1.000 97.540 ? 187 GLY A N   1 
ATOM 1411 C CA  ? GLY A 1 187 ?  -3.665  -6.176   2.020 1.000 97.540 ? 187 GLY A CA  1 
ATOM 1412 C C   ? GLY A 1 187 ?  -3.155  -4.932   1.317 1.000 97.540 ? 187 GLY A C   1 
ATOM 1413 O O   ? GLY A 1 187 ?  -3.060  -4.901   0.089 1.000 97.540 ? 187 GLY A O   1 
ATOM 1414 N N   ? ILE A 1 188 ?  -2.852  -3.925   2.164 1.000 97.970 ? 188 ILE A N   1 
ATOM 1415 C CA  ? ILE A 1 188 ?  -2.254  -2.668   1.727 1.000 97.970 ? 188 ILE A CA  1 
ATOM 1416 C C   ? ILE A 1 188 ?  -0.915  -2.462   2.431 1.000 97.970 ? 188 ILE A C   1 
ATOM 1417 C CB  ? ILE A 1 188 ?  -3.192  -1.471   1.998 1.000 97.970 ? 188 ILE A CB  1 
ATOM 1418 O O   ? ILE A 1 188 ?  -0.825  -2.580   3.655 1.000 97.970 ? 188 ILE A O   1 
ATOM 1419 C CG1 ? ILE A 1 188 ?  -4.525  -1.661   1.264 1.000 97.970 ? 188 ILE A CG1 1 
ATOM 1420 C CG2 ? ILE A 1 188 ?  -2.523  -0.157   1.587 1.000 97.970 ? 188 ILE A CG2 1 
ATOM 1421 C CD1 ? ILE A 1 188 ?  -5.631  -0.729   1.739 1.000 97.970 ? 188 ILE A CD1 1 
ATOM 1422 N N   ? VAL A 1 189 ?   0.107  -2.237   1.606 1.000 96.860 ? 189 VAL A N   1 
ATOM 1423 C CA  ? VAL A 1 189 ?   1.413  -2.013   2.215 1.000 96.860 ? 189 VAL A CA  1 
ATOM 1424 C C   ? VAL A 1 189 ?   1.317  -0.892   3.248 1.000 96.860 ? 189 VAL A C   1 
ATOM 1425 C CB  ? VAL A 1 189 ?   2.483  -1.670   1.154 1.000 96.860 ? 189 VAL A CB  1 
ATOM 1426 O O   ? VAL A 1 189 ?   0.969   0.242   2.911 1.000 96.860 ? 189 VAL A O   1 
ATOM 1427 C CG1 ? VAL A 1 189 ?   3.840  -1.431   1.813 1.000 96.860 ? 189 VAL A CG1 1 
ATOM 1428 C CG2 ? VAL A 1 189 ?   2.579  -2.785   0.114 1.000 96.860 ? 189 VAL A CG2 1 
ATOM 1429 N N   ? SER A 1 190 ?   1.641  -1.182   4.471 1.000 95.070 ? 190 SER A N   1 
ATOM 1430 C CA  ? SER A 1 190 ?   1.434  -0.234   5.561 1.000 95.070 ? 190 SER A CA  1 
ATOM 1431 C C   ? SER A 1 190 ?   2.758   0.173   6.199 1.000 95.070 ? 190 SER A C   1 
ATOM 1432 C CB  ? SER A 1 190 ?   0.510  -0.832   6.623 1.000 95.070 ? 190 SER A CB  1 
ATOM 1433 O O   ? SER A 1 190 ?   3.210   1.308   6.034 1.000 95.070 ? 190 SER A O   1 
ATOM 1434 O OG  ? SER A 1 190 ?   0.098   0.160   7.547 1.000 95.070 ? 190 SER A OG  1 
ATOM 1435 N N   ? TRP A 1 191 ?   3.414  -0.752   6.884 1.000 92.320 ? 191 TRP A N   1 
ATOM 1436 C CA  ? TRP A 1 191 ?   4.646  -0.423   7.592 1.000 92.320 ? 191 TRP A CA  1 
ATOM 1437 C C   ? TRP A 1 191 ?   5.523  -1.659   7.763 1.000 92.320 ? 191 TRP A C   1 
ATOM 1438 C CB  ? TRP A 1 191 ?   4.334   0.190   8.960 1.000 92.320 ? 191 TRP A CB  1 
ATOM 1439 O O   ? TRP A 1 191 ?   5.097  -2.777   7.462 1.000 92.320 ? 191 TRP A O   1 
ATOM 1440 C CG  ? TRP A 1 191 ?   3.474  -0.675   9.833 1.000 92.320 ? 191 TRP A CG  1 
ATOM 1441 C CD1 ? TRP A 1 191 ?   2.109  -0.661   9.917 1.000 92.320 ? 191 TRP A CD1 1 
ATOM 1442 C CD2 ? TRP A 1 191 ?   3.923  -1.678  10.749 1.000 92.320 ? 191 TRP A CD2 1 
ATOM 1443 C CE2 ? TRP A 1 191 ?   2.775  -2.234  11.355 1.000 92.320 ? 191 TRP A CE2 1 
ATOM 1444 C CE3 ? TRP A 1 191 ?   5.186  -2.161  11.117 1.000 92.320 ? 191 TRP A CE3 1 
ATOM 1445 N NE1 ? TRP A 1 191 ?   1.682  -1.597  10.831 1.000 92.320 ? 191 TRP A NE1 1 
ATOM 1446 C CH2 ? TRP A 1 191 ?   4.100  -3.705  12.652 1.000 92.320 ? 191 TRP A CH2 1 
ATOM 1447 C CZ2 ? TRP A 1 191 ?   2.852  -3.250  12.310 1.000 92.320 ? 191 TRP A CZ2 1 
ATOM 1448 C CZ3 ? TRP A 1 191 ?   5.261  -3.173  12.067 1.000 92.320 ? 191 TRP A CZ3 1 
ATOM 1449 N N   ? GLY A 1 192 ?   6.727  -1.563   8.120 1.000 86.480 ? 192 GLY A N   1 
ATOM 1450 C CA  ? GLY A 1 192 ?   7.697  -2.617   8.373 1.000 86.480 ? 192 GLY A CA  1 
ATOM 1451 C C   ? GLY A 1 192 ?   9.045  -2.090   8.826 1.000 86.480 ? 192 GLY A C   1 
ATOM 1452 O O   ? GLY A 1 192 ?   9.184  -0.903   9.129 1.000 86.480 ? 192 GLY A O   1 
ATOM 1453 N N   ? PRO A 1 193 ?   9.939  -3.000   9.042 1.000 83.530 ? 193 PRO A N   1 
ATOM 1454 C CA  ? PRO A 1 193 ?  11.244  -2.534   9.517 1.000 83.530 ? 193 PRO A CA  1 
ATOM 1455 C C   ? PRO A 1 193 ?  11.908  -1.555   8.552 1.000 83.530 ? 193 PRO A C   1 
ATOM 1456 C CB  ? PRO A 1 193 ?  12.058  -3.825   9.632 1.000 83.530 ? 193 PRO A CB  1 
ATOM 1457 O O   ? PRO A 1 193 ?  11.523  -1.478   7.383 1.000 83.530 ? 193 PRO A O   1 
ATOM 1458 C CG  ? PRO A 1 193 ?  11.511  -4.718   8.566 1.000 83.530 ? 193 PRO A CG  1 
ATOM 1459 C CD  ? PRO A 1 193 ?  10.033  -4.477   8.453 1.000 83.530 ? 193 PRO A CD  1 
ATOM 1460 N N   ? GLN A 1 194 ?  12.879  -0.798   9.070 1.000 77.090 ? 194 GLN A N   1 
ATOM 1461 C CA  ? GLN A 1 194 ?  13.607   0.191   8.282 1.000 77.090 ? 194 GLN A CA  1 
ATOM 1462 C C   ? GLN A 1 194 ?  14.391  -0.473   7.154 1.000 77.090 ? 194 GLN A C   1 
ATOM 1463 C CB  ? GLN A 1 194 ?  14.551   0.999   9.173 1.000 77.090 ? 194 GLN A CB  1 
ATOM 1464 O O   ? GLN A 1 194 ?  14.479   0.068   6.049 1.000 77.090 ? 194 GLN A O   1 
ATOM 1465 C CG  ? GLN A 1 194 ?  15.161   2.211   8.482 1.000 77.090 ? 194 GLN A CG  1 
ATOM 1466 C CD  ? GLN A 1 194 ?  16.007   3.056   9.417 1.000 77.090 ? 194 GLN A CD  1 
ATOM 1467 N NE2 ? GLN A 1 194 ?  16.633   4.094   8.875 1.000 77.090 ? 194 GLN A NE2 1 
ATOM 1468 O OE1 ? GLN A 1 194 ?  16.095   2.777  10.617 1.000 77.090 ? 194 GLN A OE1 1 
ATOM 1469 N N   ? VAL A 1 195 ?  14.900  -1.727   7.492 1.000 81.700 ? 195 VAL A N   1 
ATOM 1470 C CA  ? VAL A 1 195 ?  15.595  -2.531   6.492 1.000 81.700 ? 195 VAL A CA  1 
ATOM 1471 C C   ? VAL A 1 195 ?  14.645  -3.581   5.921 1.000 81.700 ? 195 VAL A C   1 
ATOM 1472 C CB  ? VAL A 1 195 ?  16.849  -3.213   7.084 1.000 81.700 ? 195 VAL A CB  1 
ATOM 1473 O O   ? VAL A 1 195 ?  14.159  -4.449   6.650 1.000 81.700 ? 195 VAL A O   1 
ATOM 1474 C CG1 ? VAL A 1 195 ?  17.557  -4.055   6.024 1.000 81.700 ? 195 VAL A CG1 1 
ATOM 1475 C CG2 ? VAL A 1 195 ?  17.801  -2.168   7.663 1.000 81.700 ? 195 VAL A CG2 1 
ATOM 1476 N N   ? CYS A 1 196 ?  14.351  -3.412   4.611 1.000 85.020 ? 196 CYS A N   1 
ATOM 1477 C CA  ? CYS A 1 196 ?  13.429  -4.326   3.945 1.000 85.020 ? 196 CYS A CA  1 
ATOM 1478 C C   ? CYS A 1 196 ?  14.134  -5.615   3.541 1.000 85.020 ? 196 CYS A C   1 
ATOM 1479 C CB  ? CYS A 1 196 ?  12.813  -3.663   2.713 1.000 85.020 ? 196 CYS A CB  1 
ATOM 1480 O O   ? CYS A 1 196 ?  15.351  -5.626   3.344 1.000 85.020 ? 196 CYS A O   1 
ATOM 1481 S SG  ? CYS A 1 196 ?  11.972  -2.105   3.068 1.000 85.020 ? 196 CYS A SG  1 
ATOM 1482 N N   ? GLY A 1 197 ?  13.475  -6.686   3.510 1.000 78.890 ? 197 GLY A N   1 
ATOM 1483 C CA  ? GLY A 1 197 ?  14.041  -7.893   2.931 1.000 78.890 ? 197 GLY A CA  1 
ATOM 1484 C C   ? GLY A 1 197 ?  14.766  -8.759   3.944 1.000 78.890 ? 197 GLY A C   1 
ATOM 1485 O O   ? GLY A 1 197 ?  15.531  -9.651   3.573 1.000 78.890 ? 197 GLY A O   1 
ATOM 1486 N N   ? ASP A 1 198 ?  14.632  -8.371   5.253 1.000 83.080 ? 198 ASP A N   1 
ATOM 1487 C CA  ? ASP A 1 198 ?  15.072  -9.186   6.382 1.000 83.080 ? 198 ASP A CA  1 
ATOM 1488 C C   ? ASP A 1 198 ?  14.059 -10.285   6.693 1.000 83.080 ? 198 ASP A C   1 
ATOM 1489 C CB  ? ASP A 1 198 ?  15.299  -8.314   7.618 1.000 83.080 ? 198 ASP A CB  1 
ATOM 1490 O O   ? ASP A 1 198 ?  12.912  -9.999   7.044 1.000 83.080 ? 198 ASP A O   1 
ATOM 1491 C CG  ? ASP A 1 198 ?  15.970  -9.062   8.757 1.000 83.080 ? 198 ASP A CG  1 
ATOM 1492 O OD1 ? ASP A 1 198 ?  15.797 -10.295   8.862 1.000 83.080 ? 198 ASP A OD1 1 
ATOM 1493 O OD2 ? ASP A 1 198 ?  16.675  -8.412   9.558 1.000 83.080 ? 198 ASP A OD2 1 
ATOM 1494 N N   ? PRO A 1 199 ?  14.535 -11.511   6.512 1.000 80.110 ? 199 PRO A N   1 
ATOM 1495 C CA  ? PRO A 1 199 ?  13.610 -12.631   6.705 1.000 80.110 ? 199 PRO A CA  1 
ATOM 1496 C C   ? PRO A 1 199 ?  13.098 -12.733   8.140 1.000 80.110 ? 199 PRO A C   1 
ATOM 1497 C CB  ? PRO A 1 199 ?  14.456 -13.854   6.339 1.000 80.110 ? 199 PRO A CB  1 
ATOM 1498 O O   ? PRO A 1 199 ?  12.063 -13.358   8.387 1.000 80.110 ? 199 PRO A O   1 
ATOM 1499 C CG  ? PRO A 1 199 ?  15.581 -13.309   5.520 1.000 80.110 ? 199 PRO A CG  1 
ATOM 1500 C CD  ? PRO A 1 199 ?  15.806 -11.876   5.912 1.000 80.110 ? 199 PRO A CD  1 
ATOM 1501 N N   ? ASN A 1 200 ?  13.741 -12.022   9.086 1.000 84.660 ? 200 ASN A N   1 
ATOM 1502 C CA  ? ASN A 1 200 ?  13.338 -12.011  10.488 1.000 84.660 ? 200 ASN A CA  1 
ATOM 1503 C C   ? ASN A 1 200 ?  12.330 -10.902  10.772 1.000 84.660 ? 200 ASN A C   1 
ATOM 1504 C CB  ? ASN A 1 200 ?  14.559 -11.865  11.397 1.000 84.660 ? 200 ASN A CB  1 
ATOM 1505 O O   ? ASN A 1 200 ?  11.681 -10.900  11.820 1.000 84.660 ? 200 ASN A O   1 
ATOM 1506 C CG  ? ASN A 1 200 ?  15.454 -13.089  11.374 1.000 84.660 ? 200 ASN A CG  1 
ATOM 1507 N ND2 ? ASN A 1 200 ?  16.762 -12.868  11.437 1.000 84.660 ? 200 ASN A ND2 1 
ATOM 1508 O OD1 ? ASN A 1 200 ?  14.975 -14.223  11.298 1.000 84.660 ? 200 ASN A OD1 1 
ATOM 1509 N N   ? TYR A 1 201 ?  12.145 -10.043   9.787 1.000 89.110 ? 201 TYR A N   1 
ATOM 1510 C CA  ? TYR A 1 201 ?  11.236  -8.914   9.955 1.000 89.110 ? 201 TYR A CA  1 
ATOM 1511 C C   ? TYR A 1 201 ?  10.294  -8.791   8.764 1.000 89.110 ? 201 TYR A C   1 
ATOM 1512 C CB  ? TYR A 1 201 ?  12.023  -7.612  10.136 1.000 89.110 ? 201 TYR A CB  1 
ATOM 1513 O O   ? TYR A 1 201 ?  10.614  -8.124   7.777 1.000 89.110 ? 201 TYR A O   1 
ATOM 1514 C CG  ? TYR A 1 201 ?  12.773  -7.533  11.443 1.000 89.110 ? 201 TYR A CG  1 
ATOM 1515 C CD1 ? TYR A 1 201 ?  12.181  -6.978  12.576 1.000 89.110 ? 201 TYR A CD1 1 
ATOM 1516 C CD2 ? TYR A 1 201 ?  14.074  -8.011  11.549 1.000 89.110 ? 201 TYR A CD2 1 
ATOM 1517 C CE1 ? TYR A 1 201 ?  12.869  -6.900  13.782 1.000 89.110 ? 201 TYR A CE1 1 
ATOM 1518 C CE2 ? TYR A 1 201 ?  14.772  -7.939  12.750 1.000 89.110 ? 201 TYR A CE2 1 
ATOM 1519 O OH  ? TYR A 1 201 ?  14.847  -7.309  15.052 1.000 89.110 ? 201 TYR A OH  1 
ATOM 1520 C CZ  ? TYR A 1 201 ?  14.162  -7.383  13.860 1.000 89.110 ? 201 TYR A CZ  1 
ATOM 1521 N N   ? PRO A 1 202 ?   9.197  -9.497   8.802 1.000 92.300 ? 202 PRO A N   1 
ATOM 1522 C CA  ? PRO A 1 202 ?   8.234  -9.473   7.699 1.000 92.300 ? 202 PRO A CA  1 
ATOM 1523 C C   ? PRO A 1 202 ?   7.586  -8.103   7.511 1.000 92.300 ? 202 PRO A C   1 
ATOM 1524 C CB  ? PRO A 1 202 ?   7.194 -10.516   8.115 1.000 92.300 ? 202 PRO A CB  1 
ATOM 1525 O O   ? PRO A 1 202 ?   7.531  -7.308   8.452 1.000 92.300 ? 202 PRO A O   1 
ATOM 1526 C CG  ? PRO A 1 202 ?   7.846 -11.287   9.217 1.000 92.300 ? 202 PRO A CG  1 
ATOM 1527 C CD  ? PRO A 1 202 ?   8.939 -10.443   9.808 1.000 92.300 ? 202 PRO A CD  1 
ATOM 1528 N N   ? GLY A 1 203 ?   7.129  -7.863   6.288 1.000 93.490 ? 203 GLY A N   1 
ATOM 1529 C CA  ? GLY A 1 203 ?   6.320  -6.680   6.040 1.000 93.490 ? 203 GLY A CA  1 
ATOM 1530 C C   ? GLY A 1 203 ?   4.933  -6.768   6.648 1.000 93.490 ? 203 GLY A C   1 
ATOM 1531 O O   ? GLY A 1 203 ?   4.373  -7.859   6.775 1.000 93.490 ? 203 GLY A O   1 
ATOM 1532 N N   ? VAL A 1 204 ?   4.390  -5.585   7.020 1.000 95.470 ? 204 VAL A N   1 
ATOM 1533 C CA  ? VAL A 1 204 ?   3.062  -5.511   7.620 1.000 95.470 ? 204 VAL A CA  1 
ATOM 1534 C C   ? VAL A 1 204 ?   2.112  -4.770   6.682 1.000 95.470 ? 204 VAL A C   1 
ATOM 1535 C CB  ? VAL A 1 204 ?   3.100  -4.815   8.999 1.000 95.470 ? 204 VAL A CB  1 
ATOM 1536 O O   ? VAL A 1 204 ?   2.445  -3.698   6.171 1.000 95.470 ? 204 VAL A O   1 
ATOM 1537 C CG1 ? VAL A 1 204 ?   1.696  -4.719   9.594 1.000 95.470 ? 204 VAL A CG1 1 
ATOM 1538 C CG2 ? VAL A 1 204 ?   4.036  -5.562   9.947 1.000 95.470 ? 204 VAL A CG2 1 
ATOM 1539 N N   ? TYR A 1 205 ?   1.003  -5.350   6.490 1.000 97.290 ? 205 TYR A N   1 
ATOM 1540 C CA  ? TYR A 1 205 ?  -0.023  -4.852   5.581 1.000 97.290 ? 205 TYR A CA  1 
ATOM 1541 C C   ? TYR A 1 205 ?  -1.335  -4.613   6.318 1.000 97.290 ? 205 TYR A C   1 
ATOM 1542 C CB  ? TYR A 1 205 ?  -0.244  -5.837   4.428 1.000 97.290 ? 205 TYR A CB  1 
ATOM 1543 O O   ? TYR A 1 205 ?  -1.652  -5.317   7.280 1.000 97.290 ? 205 TYR A O   1 
ATOM 1544 C CG  ? TYR A 1 205 ?   1.021  -6.203   3.692 1.000 97.290 ? 205 TYR A CG  1 
ATOM 1545 C CD1 ? TYR A 1 205 ?   1.316  -5.639   2.452 1.000 97.290 ? 205 TYR A CD1 1 
ATOM 1546 C CD2 ? TYR A 1 205 ?   1.924  -7.112   4.232 1.000 97.290 ? 205 TYR A CD2 1 
ATOM 1547 C CE1 ? TYR A 1 205 ?   2.481  -5.975   1.768 1.000 97.290 ? 205 TYR A CE1 1 
ATOM 1548 C CE2 ? TYR A 1 205 ?   3.091  -7.455   3.558 1.000 97.290 ? 205 TYR A CE2 1 
ATOM 1549 O OH  ? TYR A 1 205 ?   4.514  -7.217   1.656 1.000 97.290 ? 205 TYR A OH  1 
ATOM 1550 C CZ  ? TYR A 1 205 ?   3.360  -6.882   2.328 1.000 97.290 ? 205 TYR A CZ  1 
ATOM 1551 N N   ? THR A 1 206 ?  -2.021  -3.519   5.890 1.000 97.630 ? 206 THR A N   1 
ATOM 1552 C CA  ? THR A 1 206 ?  -3.382  -3.330   6.380 1.000 97.630 ? 206 THR A CA  1 
ATOM 1553 C C   ? THR A 1 206 ?  -4.323  -4.370   5.779 1.000 97.630 ? 206 THR A C   1 
ATOM 1554 C CB  ? THR A 1 206 ?  -3.901  -1.917   6.057 1.000 97.630 ? 206 THR A CB  1 
ATOM 1555 O O   ? THR A 1 206 ?  -4.332  -4.578   4.564 1.000 97.630 ? 206 THR A O   1 
ATOM 1556 C CG2 ? THR A 1 206 ?  -5.338  -1.736   6.533 1.000 97.630 ? 206 THR A CG2 1 
ATOM 1557 O OG1 ? THR A 1 206 ?  -3.069  -0.948   6.708 1.000 97.630 ? 206 THR A OG1 1 
ATOM 1558 N N   ? SER A 1 207 ?  -5.105  -5.113   6.650 1.000 97.400 ? 207 SER A N   1 
ATOM 1559 C CA  ? SER A 1 207 ?  -6.003  -6.180   6.218 1.000 97.400 ? 207 SER A CA  1 
ATOM 1560 C C   ? SER A 1 207 ?  -7.257  -5.614   5.560 1.000 97.400 ? 207 SER A C   1 
ATOM 1561 C CB  ? SER A 1 207 ?  -6.394  -7.065   7.403 1.000 97.400 ? 207 SER A CB  1 
ATOM 1562 O O   ? SER A 1 207 ?  -8.109  -5.031   6.234 1.000 97.400 ? 207 SER A O   1 
ATOM 1563 O OG  ? SER A 1 207 ?  -7.297  -8.078   6.997 1.000 97.400 ? 207 SER A OG  1 
ATOM 1564 N N   ? VAL A 1 208 ?  -7.390  -5.897   4.271 1.000 97.900 ? 208 VAL A N   1 
ATOM 1565 C CA  ? VAL A 1 208 ?  -8.521  -5.376   3.510 1.000 97.900 ? 208 VAL A CA  1 
ATOM 1566 C C   ? VAL A 1 208 ?  -9.809  -6.059   3.965 1.000 97.900 ? 208 VAL A C   1 
ATOM 1567 C CB  ? VAL A 1 208 ?  -8.321  -5.574   1.991 1.000 97.900 ? 208 VAL A CB  1 
ATOM 1568 O O   ? VAL A 1 208 ? -10.856  -5.416   4.068 1.000 97.900 ? 208 VAL A O   1 
ATOM 1569 C CG1 ? VAL A 1 208 ?  -9.625  -5.318   1.237 1.000 97.900 ? 208 VAL A CG1 1 
ATOM 1570 C CG2 ? VAL A 1 208 ?  -7.214  -4.656   1.475 1.000 97.900 ? 208 VAL A CG2 1 
ATOM 1571 N N   ? CYS A 1 209 ?  -9.833  -7.380   4.196 1.000 97.430 ? 209 CYS A N   1 
ATOM 1572 C CA  ? CYS A 1 209 ? -11.031  -8.116   4.583 1.000 97.430 ? 209 CYS A CA  1 
ATOM 1573 C C   ? CYS A 1 209 ? -11.626  -7.552   5.868 1.000 97.430 ? 209 CYS A C   1 
ATOM 1574 C CB  ? CYS A 1 209 ? -10.714  -9.600   4.765 1.000 97.430 ? 209 CYS A CB  1 
ATOM 1575 O O   ? CYS A 1 209 ? -12.845  -7.554   6.045 1.000 97.430 ? 209 CYS A O   1 
ATOM 1576 S SG  ? CYS A 1 209 ?  -9.658  -9.949   6.189 1.000 97.430 ? 209 CYS A SG  1 
ATOM 1577 N N   ? ARG A 1 210 ? -10.762  -6.952   6.769 1.000 97.290 ? 210 ARG A N   1 
ATOM 1578 C CA  ? ARG A 1 210 ? -11.228  -6.393   8.034 1.000 97.290 ? 210 ARG A CA  1 
ATOM 1579 C C   ? ARG A 1 210 ? -11.932  -5.057   7.816 1.000 97.290 ? 210 ARG A C   1 
ATOM 1580 C CB  ? ARG A 1 210 ? -10.061  -6.217   9.008 1.000 97.290 ? 210 ARG A CB  1 
ATOM 1581 O O   ? ARG A 1 210 ? -12.676  -4.593   8.683 1.000 97.290 ? 210 ARG A O   1 
ATOM 1582 C CG  ? ARG A 1 210 ?  -9.400  -7.523   9.419 1.000 97.290 ? 210 ARG A CG  1 
ATOM 1583 C CD  ? ARG A 1 210 ? -10.304  -8.353  10.321 1.000 97.290 ? 210 ARG A CD  1 
ATOM 1584 N NE  ? ARG A 1 210 ?  -9.615  -9.531  10.838 1.000 97.290 ? 210 ARG A NE  1 
ATOM 1585 N NH1 ? ARG A 1 210 ? -11.447 -10.357  11.978 1.000 97.290 ? 210 ARG A NH1 1 
ATOM 1586 N NH2 ? ARG A 1 210 ?  -9.454 -11.490  12.027 1.000 97.290 ? 210 ARG A NH2 1 
ATOM 1587 C CZ  ? ARG A 1 210 ? -10.174 -10.457  11.613 1.000 97.290 ? 210 ARG A CZ  1 
ATOM 1588 N N   ? PHE A 1 211 ? -11.653  -4.435   6.617 1.000 97.770 ? 211 PHE A N   1 
ATOM 1589 C CA  ? PHE A 1 211 ? -12.175  -3.100   6.352 1.000 97.770 ? 211 PHE A CA  1 
ATOM 1590 C C   ? PHE A 1 211 ? -13.124  -3.116   5.160 1.000 97.770 ? 211 PHE A C   1 
ATOM 1591 C CB  ? PHE A 1 211 ? -11.029  -2.115   6.097 1.000 97.770 ? 211 PHE A CB  1 
ATOM 1592 O O   ? PHE A 1 211 ? -13.472  -2.063   4.622 1.000 97.770 ? 211 PHE A O   1 
ATOM 1593 C CG  ? PHE A 1 211 ? -10.168  -1.859   7.305 1.000 97.770 ? 211 PHE A CG  1 
ATOM 1594 C CD1 ? PHE A 1 211 ? -10.534  -0.906   8.247 1.000 97.770 ? 211 PHE A CD1 1 
ATOM 1595 C CD2 ? PHE A 1 211 ?  -8.993  -2.574   7.498 1.000 97.770 ? 211 PHE A CD2 1 
ATOM 1596 C CE1 ? PHE A 1 211 ?  -9.739  -0.667   9.366 1.000 97.770 ? 211 PHE A CE1 1 
ATOM 1597 C CE2 ? PHE A 1 211 ?  -8.193  -2.341   8.613 1.000 97.770 ? 211 PHE A CE2 1 
ATOM 1598 C CZ  ? PHE A 1 211 ?  -8.568  -1.387   9.545 1.000 97.770 ? 211 PHE A CZ  1 
ATOM 1599 N N   ? LYS A 1 212 ? -13.480  -4.228   4.739 1.000 97.230 ? 212 LYS A N   1 
ATOM 1600 C CA  ? LYS A 1 212 ? -14.324  -4.345   3.554 1.000 97.230 ? 212 LYS A CA  1 
ATOM 1601 C C   ? LYS A 1 212 ? -15.635  -3.586   3.735 1.000 97.230 ? 212 LYS A C   1 
ATOM 1602 C CB  ? LYS A 1 212 ? -14.608  -5.815   3.240 1.000 97.230 ? 212 LYS A CB  1 
ATOM 1603 O O   ? LYS A 1 212 ? -16.055  -2.841   2.847 1.000 97.230 ? 212 LYS A O   1 
ATOM 1604 C CG  ? LYS A 1 212 ? -15.403  -6.032   1.960 1.000 97.230 ? 212 LYS A CG  1 
ATOM 1605 C CD  ? LYS A 1 212 ? -15.579  -7.514   1.656 1.000 97.230 ? 212 LYS A CD  1 
ATOM 1606 C CE  ? LYS A 1 212 ? -16.410  -7.733   0.400 1.000 97.230 ? 212 LYS A CE  1 
ATOM 1607 N NZ  ? LYS A 1 212 ? -16.891  -9.143   0.292 1.000 97.230 ? 212 LYS A NZ  1 
ATOM 1608 N N   ? LYS A 1 213 ? -16.258  -3.865   4.853 1.000 97.050 ? 213 LYS A N   1 
ATOM 1609 C CA  ? LYS A 1 213 ? -17.522  -3.187   5.127 1.000 97.050 ? 213 LYS A CA  1 
ATOM 1610 C C   ? LYS A 1 213 ? -17.345  -1.672   5.121 1.000 97.050 ? 213 LYS A C   1 
ATOM 1611 C CB  ? LYS A 1 213 ? -18.095  -3.643   6.470 1.000 97.050 ? 213 LYS A CB  1 
ATOM 1612 O O   ? LYS A 1 213 ? -18.143  -0.951   4.518 1.000 97.050 ? 213 LYS A O   1 
ATOM 1613 C CG  ? LYS A 1 213 ? -19.454  -3.042   6.798 1.000 97.050 ? 213 LYS A CG  1 
ATOM 1614 C CD  ? LYS A 1 213 ? -20.008  -3.594   8.105 1.000 97.050 ? 213 LYS A CD  1 
ATOM 1615 C CE  ? LYS A 1 213 ? -21.335  -2.943   8.470 1.000 97.050 ? 213 LYS A CE  1 
ATOM 1616 N NZ  ? LYS A 1 213 ? -22.450  -3.937   8.504 1.000 97.050 ? 213 LYS A NZ  1 
ATOM 1617 N N   ? TRP A 1 214 ? -16.347  -1.210   5.764 1.000 97.860 ? 214 TRP A N   1 
ATOM 1618 C CA  ? TRP A 1 214 ? -16.066   0.222   5.793 1.000 97.860 ? 214 TRP A CA  1 
ATOM 1619 C C   ? TRP A 1 214 ? -15.844   0.762   4.384 1.000 97.860 ? 214 TRP A C   1 
ATOM 1620 C CB  ? TRP A 1 214 ? -14.841   0.513   6.664 1.000 97.860 ? 214 TRP A CB  1 
ATOM 1621 O O   ? TRP A 1 214 ? -16.379   1.813   4.024 1.000 97.860 ? 214 TRP A O   1 
ATOM 1622 C CG  ? TRP A 1 214 ? -14.382   1.939   6.614 1.000 97.860 ? 214 TRP A CG  1 
ATOM 1623 C CD1 ? TRP A 1 214 ? -14.917   3.001   7.289 1.000 97.860 ? 214 TRP A CD1 1 
ATOM 1624 C CD2 ? TRP A 1 214 ? -13.296   2.461   5.841 1.000 97.860 ? 214 TRP A CD2 1 
ATOM 1625 C CE2 ? TRP A 1 214 ? -13.229   3.848   6.098 1.000 97.860 ? 214 TRP A CE2 1 
ATOM 1626 C CE3 ? TRP A 1 214 ? -12.372   1.889   4.957 1.000 97.860 ? 214 TRP A CE3 1 
ATOM 1627 N NE1 ? TRP A 1 214 ? -14.228   4.152   6.983 1.000 97.860 ? 214 TRP A NE1 1 
ATOM 1628 C CH2 ? TRP A 1 214 ? -11.380   4.087   4.640 1.000 97.860 ? 214 TRP A CH2 1 
ATOM 1629 C CZ2 ? TRP A 1 214 ? -12.273   4.672   5.501 1.000 97.860 ? 214 TRP A CZ2 1 
ATOM 1630 C CZ3 ? TRP A 1 214 ? -11.421   2.711   4.364 1.000 97.860 ? 214 TRP A CZ3 1 
ATOM 1631 N N   ? ILE A 1 215 ? -15.080   0.070   3.592 1.000 98.030 ? 215 ILE A N   1 
ATOM 1632 C CA  ? ILE A 1 215 ? -14.781   0.476   2.223 1.000 98.030 ? 215 ILE A CA  1 
ATOM 1633 C C   ? ILE A 1 215 ? -16.074   0.563   1.416 1.000 98.030 ? 215 ILE A C   1 
ATOM 1634 C CB  ? ILE A 1 215 ? -13.793  -0.501   1.547 1.000 98.030 ? 215 ILE A CB  1 
ATOM 1635 O O   ? ILE A 1 215 ? -16.346   1.582   0.775 1.000 98.030 ? 215 ILE A O   1 
ATOM 1636 C CG1 ? ILE A 1 215 ? -12.417  -0.419   2.219 1.000 98.030 ? 215 ILE A CG1 1 
ATOM 1637 C CG2 ? ILE A 1 215 ? -13.687  -0.211   0.047 1.000 98.030 ? 215 ILE A CG2 1 
ATOM 1638 C CD1 ? ILE A 1 215 ? -11.454  -1.520   1.795 1.000 98.030 ? 215 ILE A CD1 1 
ATOM 1639 N N   ? GLU A 1 216 ? -16.866  -0.386   1.477 1.000 97.600 ? 216 GLU A N   1 
ATOM 1640 C CA  ? GLU A 1 216 ? -18.100  -0.450   0.700 1.000 97.600 ? 216 GLU A CA  1 
ATOM 1641 C C   ? GLU A 1 216 ? -19.088   0.625   1.144 1.000 97.600 ? 216 GLU A C   1 
ATOM 1642 C CB  ? GLU A 1 216 ? -18.740  -1.835   0.821 1.000 97.600 ? 216 GLU A CB  1 
ATOM 1643 O O   ? GLU A 1 216 ? -19.714   1.282   0.310 1.000 97.600 ? 216 GLU A O   1 
ATOM 1644 C CG  ? GLU A 1 216 ? -17.999  -2.924   0.059 1.000 97.600 ? 216 GLU A CG  1 
ATOM 1645 C CD  ? GLU A 1 216 ? -18.577  -4.312   0.282 1.000 97.600 ? 216 GLU A CD  1 
ATOM 1646 O OE1 ? GLU A 1 216 ? -18.305  -5.222  -0.534 1.000 97.600 ? 216 GLU A OE1 1 
ATOM 1647 O OE2 ? GLU A 1 216 ? -19.310  -4.492   1.280 1.000 97.600 ? 216 GLU A OE2 1 
ATOM 1648 N N   ? ASP A 1 217 ? -19.248   0.763   2.438 1.000 97.750 ? 217 ASP A N   1 
ATOM 1649 C CA  ? ASP A 1 217 ? -20.147   1.775   2.983 1.000 97.750 ? 217 ASP A CA  1 
ATOM 1650 C C   ? ASP A 1 217 ? -19.700   3.179   2.583 1.000 97.750 ? 217 ASP A C   1 
ATOM 1651 C CB  ? ASP A 1 217 ? -20.222   1.662   4.508 1.000 97.750 ? 217 ASP A CB  1 
ATOM 1652 O O   ? ASP A 1 217 ? -20.528   4.027   2.243 1.000 97.750 ? 217 ASP A O   1 
ATOM 1653 C CG  ? ASP A 1 217 ? -21.009   0.450   4.974 1.000 97.750 ? 217 ASP A CG  1 
ATOM 1654 O OD1 ? ASP A 1 217 ? -21.701  -0.183   4.147 1.000 97.750 ? 217 ASP A OD1 1 
ATOM 1655 O OD2 ? ASP A 1 217 ? -20.940   0.127   6.179 1.000 97.750 ? 217 ASP A OD2 1 
ATOM 1656 N N   ? THR A 1 218 ? -18.433   3.433   2.681 1.000 97.470 ? 218 THR A N   1 
ATOM 1657 C CA  ? THR A 1 218 ? -17.891   4.741   2.328 1.000 97.470 ? 218 THR A CA  1 
ATOM 1658 C C   ? THR A 1 218 ? -18.136   5.048   0.853 1.000 97.470 ? 218 THR A C   1 
ATOM 1659 C CB  ? THR A 1 218 ? -16.383   4.821   2.628 1.000 97.470 ? 218 THR A CB  1 
ATOM 1660 O O   ? THR A 1 218 ? -18.546   6.156   0.504 1.000 97.470 ? 218 THR A O   1 
ATOM 1661 C CG2 ? THR A 1 218 ? -15.828   6.202   2.292 1.000 97.470 ? 218 THR A CG2 1 
ATOM 1662 O OG1 ? THR A 1 218 ? -16.164   4.555   4.019 1.000 97.470 ? 218 THR A OG1 1 
ATOM 1663 N N   ? ILE A 1 219 ? -17.878   4.071  -0.032 1.000 97.170 ? 219 ILE A N   1 
ATOM 1664 C CA  ? ILE A 1 219 ? -18.089   4.240  -1.466 1.000 97.170 ? 219 ILE A CA  1 
ATOM 1665 C C   ? ILE A 1 219 ? -19.570   4.492  -1.743 1.000 97.170 ? 219 ILE A C   1 
ATOM 1666 C CB  ? ILE A 1 219 ? -17.598   3.007  -2.258 1.000 97.170 ? 219 ILE A CB  1 
ATOM 1667 O O   ? ILE A 1 219 ? -19.919   5.388  -2.515 1.000 97.170 ? 219 ILE A O   1 
ATOM 1668 C CG1 ? ILE A 1 219 ? -16.066   2.959  -2.275 1.000 97.170 ? 219 ILE A CG1 1 
ATOM 1669 C CG2 ? ILE A 1 219 ? -18.161   3.022  -3.683 1.000 97.170 ? 219 ILE A CG2 1 
ATOM 1670 C CD1 ? ILE A 1 219 ? -15.493   1.710  -2.931 1.000 97.170 ? 219 ILE A CD1 1 
ATOM 1671 N N   ? ARG A 1 220 ? -20.509   3.803  -1.177 1.000 96.370 ? 220 ARG A N   1 
ATOM 1672 C CA  ? ARG A 1 220 ? -21.951   3.928  -1.363 1.000 96.370 ? 220 ARG A CA  1 
ATOM 1673 C C   ? ARG A 1 220 ? -22.445   5.296  -0.905 1.000 96.370 ? 220 ARG A C   1 
ATOM 1674 C CB  ? ARG A 1 220 ? -22.689   2.823  -0.603 1.000 96.370 ? 220 ARG A CB  1 
ATOM 1675 O O   ? ARG A 1 220 ? -23.307   5.898  -1.550 1.000 96.370 ? 220 ARG A O   1 
ATOM 1676 C CG  ? ARG A 1 220 ? -24.181   2.772  -0.887 1.000 96.370 ? 220 ARG A CG  1 
ATOM 1677 C CD  ? ARG A 1 220 ? -24.862   1.643  -0.125 1.000 96.370 ? 220 ARG A CD  1 
ATOM 1678 N NE  ? ARG A 1 220 ? -24.091   1.243   1.048 1.000 96.370 ? 220 ARG A NE  1 
ATOM 1679 N NH1 ? ARG A 1 220 ? -24.360  -1.026   0.708 1.000 96.370 ? 220 ARG A NH1 1 
ATOM 1680 N NH2 ? ARG A 1 220 ? -23.154  -0.267   2.503 1.000 96.370 ? 220 ARG A NH2 1 
ATOM 1681 C CZ  ? ARG A 1 220 ? -23.870  -0.016   1.417 1.000 96.370 ? 220 ARG A CZ  1 
ATOM 1682 N N   ? ASN A 1 221 ? -21.907   5.810   0.169 1.000 94.400 ? 221 ASN A N   1 
ATOM 1683 C CA  ? ASN A 1 221 ? -22.352   7.060   0.777 1.000 94.400 ? 221 ASN A CA  1 
ATOM 1684 C C   ? ASN A 1 221 ? -21.775   8.273   0.052 1.000 94.400 ? 221 ASN A C   1 
ATOM 1685 C CB  ? ASN A 1 221 ? -21.977   7.099   2.260 1.000 94.400 ? 221 ASN A CB  1 
ATOM 1686 O O   ? ASN A 1 221 ? -22.191   9.406   0.301 1.000 94.400 ? 221 ASN A O   1 
ATOM 1687 C CG  ? ASN A 1 221 ? -22.804   6.144   3.098 1.000 94.400 ? 221 ASN A CG  1 
ATOM 1688 N ND2 ? ASN A 1 221 ? -22.226   5.661   4.191 1.000 94.400 ? 221 ASN A ND2 1 
ATOM 1689 O OD1 ? ASN A 1 221 ? -23.953   5.843   2.764 1.000 94.400 ? 221 ASN A OD1 1 
ATOM 1690 N N   ? ASN A 1 222 ? -20.860   8.094  -0.912 1.000 90.240 ? 222 ASN A N   1 
ATOM 1691 C CA  ? ASN A 1 222 ? -20.218   9.185  -1.639 1.000 90.240 ? 222 ASN A CA  1 
ATOM 1692 C C   ? ASN A 1 222 ? -20.453   9.071  -3.142 1.000 90.240 ? 222 ASN A C   1 
ATOM 1693 C CB  ? ASN A 1 222 ? -18.718   9.221  -1.338 1.000 90.240 ? 222 ASN A CB  1 
ATOM 1694 O O   ? ASN A 1 222 ? -20.461  10.079  -3.852 1.000 90.240 ? 222 ASN A O   1 
ATOM 1695 C CG  ? ASN A 1 222 ? -18.407   9.851   0.006 1.000 90.240 ? 222 ASN A CG  1 
ATOM 1696 N ND2 ? ASN A 1 222 ? -18.251   9.019   1.029 1.000 90.240 ? 222 ASN A ND2 1 
ATOM 1697 O OD1 ? ASN A 1 222 ? -18.310  11.075   0.124 1.000 90.240 ? 222 ASN A OD1 1 
# 
loop_
_struct_sheet_range.sheet_id 
_struct_sheet_range.id 
_struct_sheet_range.beg_label_comp_id 
_struct_sheet_range.beg_label_asym_id 
_struct_sheet_range.beg_label_seq_id 
_struct_sheet_range.pdbx_beg_PDB_ins_code 
_struct_sheet_range.end_label_comp_id 
_struct_sheet_range.end_label_asym_id 
_struct_sheet_range.end_label_seq_id 
_struct_sheet_range.pdbx_end_PDB_ins_code 
_struct_sheet_range.beg_auth_comp_id 
_struct_sheet_range.beg_auth_asym_id 
_struct_sheet_range.beg_auth_seq_id 
_struct_sheet_range.end_auth_comp_id 
_struct_sheet_range.end_auth_asym_id 
_struct_sheet_range.end_auth_seq_id 
A A VAL A   2 ? VAL A   3 ? VAL A 2   VAL A 3   
A B ASP A 169 ? ALA A 170 ? ASP A 169 ALA A 170 
B C ARG A   6 ? PRO A   7 ? ARG A 6   PRO A 7   
B D LEU A 105 ? LEU A 105 ? LEU A 105 LEU A 105 
B E VAL A 115 ? GLY A 120 ? VAL A 115 GLY A 120 
B F GLN A 136 ? ILE A 142 ? GLN A 136 ILE A 142 
B G THR A 160 ? SER A 164 ? THR A 160 SER A 164 
B H PRO A 178 ? CYS A 181 ? PRO A 178 CYS A 181 
B I LYS A 184 ? TRP A 191 ? LYS A 184 TRP A 191 
B J GLY A 203 ? SER A 207 ? GLY A 203 SER A 207 
C K GLN A  16 ? THR A  21 ? GLN A 16  THR A 21  
C L LYS A  24 ? LEU A  31 ? LYS A 24  LEU A 31  
C M TRP A  36 ? THR A  39 ? TRP A 36  THR A 39  
C N CYS A  47 ? LEU A  50 ? CYS A 47  LEU A 50  
C O GLN A  63 ? ARG A  65 ? GLN A 63  ARG A 65  
C P PRO A  67 ? ARG A  72 ? PRO A 67  ARG A 72  
C Q MET A  86 ? LEU A  90 ? MET A 86  LEU A 90  
D R ASN A  54 ? ASN A  54 ? ASN A 54  ASN A 54  
D S ILE A 134 ? ILE A 134 ? ILE A 134 ILE A 134 
E T LYS A  77 ? LYS A  77 ? LYS A 77  LYS A 77  
E U ASP A  82 ? ASP A  82 ? ASP A 82  ASP A 82  
F V GLY A 165 ? GLY A 165 ? GLY A 165 GLY A 165 
F W VAL A 168 ? VAL A 168 ? VAL A 168 VAL A 168 
# 
loop_
_struct_conf.id 
_struct_conf.conf_type_id 
_struct_conf.beg_label_comp_id 
_struct_conf.beg_label_asym_id 
_struct_conf.beg_label_seq_id 
_struct_conf.pdbx_beg_PDB_ins_code 
_struct_conf.end_label_comp_id 
_struct_conf.end_label_asym_id 
_struct_conf.end_label_seq_id 
_struct_conf.pdbx_end_PDB_ins_code 
_struct_conf.beg_auth_comp_id 
_struct_conf.beg_auth_asym_id 
_struct_conf.beg_auth_seq_id 
_struct_conf.end_auth_comp_id 
_struct_conf.end_auth_asym_id 
_struct_conf.end_auth_seq_id 
STRN1         STRN         VAL A   2 ? VAL A   3 ? VAL A 2   VAL A 3   
TURN_TY1_P1   TURN_TY1_P   ASN A   4 ? ASN A   4 ? ASN A 4   ASN A 4   
STRN2         STRN         ARG A   6 ? PRO A   7 ? ARG A 6   PRO A 7   
HELX_LH_PP_P1 HELX_LH_PP_P CYS A   8 ? GLN A   9 ? CYS A 8   GLN A 9   
TURN_TY1_P2   TURN_TY1_P   PRO A  10 ? HIS A  11 ? PRO A 10  HIS A 11  
BEND1         BEND         THR A  12 ? THR A  12 ? THR A 12  THR A 12  
TURN_TY1_P3   TURN_TY1_P   PRO A  14 ? TRP A  15 ? PRO A 14  TRP A 15  
STRN3         STRN         GLN A  16 ? THR A  21 ? GLN A 16  THR A 21  
TURN_TY1_P4   TURN_TY1_P   GLY A  22 ? GLY A  23 ? GLY A 22  GLY A 23  
STRN4         STRN         LYS A  24 ? LEU A  31 ? LYS A 24  LEU A 31  
BEND2         BEND         SER A  33 ? GLN A  35 ? SER A 33  GLN A 35  
STRN5         STRN         TRP A  36 ? THR A  39 ? TRP A 36  THR A 39  
TURN_TY1_P5   TURN_TY1_P   GLY A  41 ? HIS A  42 ? GLY A 41  HIS A 42  
BEND3         BEND         SER A  46 ? SER A  46 ? SER A 46  SER A 46  
STRN6         STRN         CYS A  47 ? LEU A  50 ? CYS A 47  LEU A 50  
BEND4         BEND         GLY A  51 ? GLY A  51 ? GLY A 51  GLY A 51  
BEND5         BEND         HIS A  53 ? HIS A  53 ? HIS A 53  HIS A 53  
STRN7         STRN         ASN A  54 ? ASN A  54 ? ASN A 54  ASN A 54  
BEND6         BEND         LEU A  55 ? GLY A  57 ? LEU A 55  GLY A 57  
BEND7         BEND         TRP A  60 ? TRP A  60 ? TRP A 60  TRP A 60  
STRN8         STRN         GLN A  63 ? ARG A  65 ? GLN A 63  ARG A 65  
STRN9         STRN         PRO A  67 ? ARG A  72 ? PRO A 67  ARG A 72  
TURN_TY1_P6   TURN_TY1_P   PRO A  74 ? ASP A  75 ? PRO A 74  ASP A 75  
STRN10        STRN         LYS A  77 ? LYS A  77 ? LYS A 77  LYS A 77  
TURN_TY1_P7   TURN_TY1_P   PRO A  78 ? LYS A  81 ? PRO A 78  LYS A 81  
STRN11        STRN         ASP A  82 ? ASP A  82 ? ASP A 82  ASP A 82  
TURN_TY1_P8   TURN_TY1_P   ASN A  83 ? ASN A  83 ? ASN A 83  ASN A 83  
STRN12        STRN         MET A  86 ? LEU A  90 ? MET A 86  LEU A 90  
BEND8         BEND         CYS A  91 ? ARG A  92 ? CYS A 91  ARG A 92  
BEND9         BEND         ASN A  97 ? ASN A  99 ? ASN A 97  ASN A 99  
HELX_LH_PP_P2 HELX_LH_PP_P ALA A 104 ? ALA A 104 ? ALA A 104 ALA A 104 
STRN13        STRN         LEU A 105 ? LEU A 105 ? LEU A 105 LEU A 105 
HELX_LH_PP_P3 HELX_LH_PP_P ALA A 106 ? ALA A 106 ? ALA A 106 ALA A 106 
BEND10        BEND         ALA A 107 ? SER A 108 ? ALA A 107 SER A 108 
TURN_TY1_P9   TURN_TY1_P   PRO A 112 ? GLY A 113 ? PRO A 112 GLY A 113 
STRN14        STRN         VAL A 115 ? GLY A 120 ? VAL A 115 GLY A 120 
BEND11        BEND         TRP A 121 ? GLY A 122 ? TRP A 121 GLY A 122 
BEND12        BEND         THR A 124 ? GLY A 128 ? THR A 124 GLY A 128 
BEND13        BEND         ASN A 133 ? ASN A 133 ? ASN A 133 ASN A 133 
STRN15        STRN         ILE A 134 ? ILE A 134 ? ILE A 134 ILE A 134 
STRN16        STRN         GLN A 136 ? ILE A 142 ? GLN A 136 ILE A 142 
HELX_LH_PP_P4 HELX_LH_PP_P ILE A 143 ? ARG A 144 ? ILE A 143 ARG A 144 
HELX_RH_AL_P1 HELX_RH_AL_P PRO A 145 ? ILE A 151 ? PRO A 145 ILE A 151 
BEND14        BEND         TYR A 152 ? TYR A 152 ? TYR A 152 TYR A 152 
TURN_TY1_P10  TURN_TY1_P   PRO A 153 ? LEU A 155 ? PRO A 153 LEU A 155 
TURN_TY1_P11  TURN_TY1_P   GLN A 158 ? ASN A 159 ? GLN A 158 ASN A 159 
STRN17        STRN         THR A 160 ? SER A 164 ? THR A 160 SER A 164 
STRN18        STRN         GLY A 165 ? GLY A 165 ? GLY A 165 GLY A 165 
TURN_TY1_P12  TURN_TY1_P   GLY A 166 ? LYS A 167 ? GLY A 166 LYS A 167 
STRN19        STRN         VAL A 168 ? VAL A 168 ? VAL A 168 VAL A 168 
STRN20        STRN         ASP A 169 ? ALA A 170 ? ASP A 169 ALA A 170 
TURN_TY1_P13  TURN_TY1_P   GLN A 172 ? GLY A 173 ? GLN A 172 GLY A 173 
TURN_TY1_P14  TURN_TY1_P   SER A 175 ? GLY A 176 ? SER A 175 GLY A 176 
STRN21        STRN         PRO A 178 ? CYS A 181 ? PRO A 178 CYS A 181 
TURN_TY1_P15  TURN_TY1_P   ASN A 182 ? GLY A 183 ? ASN A 182 GLY A 183 
STRN22        STRN         LYS A 184 ? TRP A 191 ? LYS A 184 TRP A 191 
BEND15        BEND         GLN A 194 ? VAL A 195 ? GLN A 194 VAL A 195 
TURN_TY1_P16  TURN_TY1_P   CYS A 196 ? GLY A 197 ? CYS A 196 GLY A 197 
TURN_TY1_P17  TURN_TY1_P   PRO A 199 ? ASN A 200 ? PRO A 199 ASN A 200 
BEND16        BEND         TYR A 201 ? TYR A 201 ? TYR A 201 TYR A 201 
STRN23        STRN         GLY A 203 ? SER A 207 ? GLY A 203 SER A 207 
BEND17        BEND         VAL A 208 ? VAL A 208 ? VAL A 208 VAL A 208 
HELX_RH_3T_P1 HELX_RH_3T_P CYS A 209 ? PHE A 211 ? CYS A 209 PHE A 211 
HELX_RH_AL_P2 HELX_RH_AL_P LYS A 212 ? ASN A 221 ? LYS A 212 ASN A 221 
# 
