# Supplementary material for: FlatProt: 2D visualization eases protein structure comparison
Source: BMC Bioinformatics. 2025 Aug 13;26:210. doi: 10.1186/s12859-025-06233-x (PMC12344939; doi:10.1186/s12859-025-06233-x)
Supplement: Supplementary file 1 — Supplementary Material 1 [file 12859_2025_6233_MOESM1_ESM.zip › KLK/structures/Alsi_A_01.cif]

data_Alsi_A_01
# 
_entry.id   Alsi_A_01 
# 
_entity.id                         1      
_entity.type                       polymer 
_entity.pdbx_description           polymer-1 
_entity.formula_weight             25277.3 
_entity.pdbx_number_of_molecules        1 
# 
loop_
_struct_sheet.id 
_struct_sheet.number_strands 
A 8 
B 6 
C 2 
D 2 
# 
loop_
_struct_conf_type.id 
_struct_conf_type.criteria 
TURN_TY1_P   DSSP 
HELX_LH_PP_P DSSP 
STRN         DSSP 
BEND         DSSP 
HELX_RH_3T_P DSSP 
HELX_RH_AL_P DSSP 
# 
_struct_asym.id          A 
_struct_asym.entity_id   1 
# 
_software.pdbx_ordinal     1 
_software.name             dssp 
_software.version          4.4.10 
_software.date             ? 
_software.classification   'model annotation' 
# 
_entity_poly.entity_id                      1 
_entity_poly.type                           polypeptide(L) 
_entity_poly.nstd_linkage                   n 
_entity_poly.nstd_monomer                   n 
_entity_poly.pdbx_seq_one_letter_code       
;RMLRGFQCPDDAHRWDVALYEGFKFKCTGVLVHKNWILTLAHCNKGQLYARLGQRNLLQPDKMGQLRLLKRRFPYPKYNS
ATRDNDIMLVKLSMAANESKYVRTVCLPTQCAEPEEHCILSGWGTRFLKNGPPPDVLMCGNVTVVSYATCQASRPKGLTP
NMICATVTTGGTDACQADFGSPLVCSGVLQGLASWGFEECSYSDPPNVFIKVCKYINWIREVIASN
;
_entity_poly.pdbx_seq_one_letter_code_can   
;RMLRGFQCPDDAHRWDVALYEGFKFKCTGVLVHKNWILTLAHCNKGQLYARLGQRNLLQPDKMGQLRLLKRRFPYPKYNS
ATRDNDIMLVKLSMAANESKYVRTVCLPTQCAEPEEHCILSGWGTRFLKNGPPPDVLMCGNVTVVSYATCQASRPKGLTP
NMICATVTTGGTDACQADFGSPLVCSGVLQGLASWGFEECSYSDPPNVFIKVCKYINWIREVIASN
;
_entity_poly.pdbx_strand_id                 A 
# 
loop_
_dssp_struct_summary.entry_id 
_dssp_struct_summary.label_comp_id 
_dssp_struct_summary.label_asym_id 
_dssp_struct_summary.label_seq_id 
_dssp_struct_summary.secondary_structure 
_dssp_struct_summary.ss_bridge 
_dssp_struct_summary.helix_3_10 
_dssp_struct_summary.helix_alpha 
_dssp_struct_summary.helix_pi 
_dssp_struct_summary.helix_pp 
_dssp_struct_summary.bend 
_dssp_struct_summary.chirality 
_dssp_struct_summary.sheet 
_dssp_struct_summary.strand 
_dssp_struct_summary.ladder_1 
_dssp_struct_summary.ladder_2 
_dssp_struct_summary.accessibility 
_dssp_struct_summary.TCO 
_dssp_struct_summary.kappa 
_dssp_struct_summary.alpha 
_dssp_struct_summary.phi 
_dssp_struct_summary.psi 
_dssp_struct_summary.x_ca 
_dssp_struct_summary.y_ca 
_dssp_struct_summary.z_ca 
Alsi_A_01 ARG A 1   . . . . . . . . . . . . ? .      .     .      .      86.6   -1.7  6.9   -18.3 
Alsi_A_01 MET A 2   . . > . . . . - . . . . ? -0.864 .     -137.2 -33.1  51.8   0.1   8.0   -15.4 
Alsi_A_01 LEU A 3   T . 3 . . . S + . . . . ? 0.857  88.6  16.5   -18.8  19.7   -0.2  10.4  -18.3 
Alsi_A_01 ARG A 4   T . 3 . . . S + . . . . ? -0.018 90.8  136.2  175.8  20.9   3.5   11.2  -17.6 
Alsi_A_01 GLY A 5   P . < . . > . - . . . . ? -0.406 44.7  -133.1 -79.0  149.1  5.0   8.4   -15.3 
Alsi_A_01 PHE A 6   E . . . . P . - A A A . ? -0.906 30.3  -95.0  -102.0 141.4  8.4   6.9   -16.0 
Alsi_A_01 GLN A 7   E . . . . P . - A A A . ? -0.488 52.0  -108.7 -48.0  124.4  9.2   3.3   -16.1 
Alsi_A_01 CYS A 8   P . . . . P . - . . . . ? -0.378 40.9  -95.9  -56.5  136.8  10.5  2.5   -12.6 
Alsi_A_01 PRO A 9   P . > . . < . - . . . . ? -0.285 37.3  -107.9 -53.1  148.7  14.2  1.8   -12.5 
Alsi_A_01 ASP A 10  T . 3 . . . S + . . . . ? 0.785  121.6 35.8   -55.8  -22.1  15.1  -1.9  -12.7 
Alsi_A_01 ASP A 11  T . 3 . . . S + . . . . ? 0.401  96.7  104.4  -112.2 -0.6   16.2  -1.9  -9.0  
Alsi_A_01 ALA A 12  S . < . . . S + . . . . ? -0.614 81.9  12.2   -95.4  113.2  13.5  0.6   -7.9  
Alsi_A_01 HIS A 13  . . > . . . . + . . . . ? 0.870  60.3  162.9  98.0   47.3   10.4  -0.8  -5.9  
Alsi_A_01 ARG A 14  T . 3 . . . S + . . . . ? 0.467  72.3  65.6   -74.7  -1.6   11.3  -4.4  -4.9  
Alsi_A_01 TRP A 15  T . 3 . . . S + . . . . ? 0.493  71.8  113.1  -104.2 -7.7   8.6   -4.3  -2.4  
Alsi_A_01 ASP A 16  E . < . . . . - B I I . ? -0.481 47.3  -166.5 -69.3  135.3  5.6   -4.0  -4.9  
Alsi_A_01 VAL A 17  E . . . . . . - B I I J ? -0.987 13.6  -142.7 -126.5 127.8  3.4   -7.0  -4.9  
Alsi_A_01 ALA A 18  E . . . . . . - B I I J ? -0.832 15.0  -153.6 -89.1  124.7  0.8   -7.9  -7.4  
Alsi_A_01 LEU A 19  E . . . . . . - B I I J ? -0.882 15.8  -168.7 -101.6 128.7  -2.3  -9.5  -5.9  
Alsi_A_01 TYR A 20  E . . . . . . - B I I J ? -0.866 26.6  -159.3 -119.2 144.6  -4.3  -11.8 -8.2  
Alsi_A_01 GLU A 21  E . > . . . S - B I I J ? -0.956 82.6  -46.8  -111.0 109.6  -7.6  -13.5 -8.2  
Alsi_A_01 GLY A 22  T . 3 . . . S - . . . . ? -0.611 123.5 -26.6  59.5   -118.2 -7.1  -16.3 -10.7 
Alsi_A_01 PHE A 23  T . 3 . . . S + . . . . ? 0.379  118.2 103.3  -105.9 4.0    -5.5  -14.5 -13.7 
Alsi_A_01 LYS A 24  E . < . . . S - B J I . ? -0.768 72.1  -129.4 -98.8  125.7  -7.0  -11.2 -12.9 
Alsi_A_01 PHE A 25  E . . . . . . + B J I . ? -0.575 33.2  169.0  -66.5  128.8  -4.9  -8.5  -11.3 
Alsi_A_01 LYS A 26  E . . . . . . - B J . . ? 0.829  51.9  -19.8  -111.6 -51.5  -6.9  -7.1  -8.2  
Alsi_A_01 CYS A 27  E . . . . . . - B J I . ? -0.953 57.0  -106.0 -152.0 168.0  -4.6  -4.9  -6.1  
Alsi_A_01 THR A 28  E . . . . . . - B J I . ? -0.805 33.4  -171.1 -100.8 143.6  -1.2  -3.9  -5.3  
Alsi_A_01 GLY A 29  E . . . . . . - B J I . ? -0.812 16.1  -130.0 -123.6 172.8  0.5   -4.9  -2.1  
Alsi_A_01 VAL A 30  E . . . . . . - B J I K ? -0.994 14.7  -132.5 -130.3 125.1  3.7   -4.1  -0.3  
Alsi_A_01 LEU A 31  E . . . . . . + B J . K ? -0.680 36.2  161.0  -73.4  109.8  6.2   -6.5  1.0   
Alsi_A_01 VAL A 32  E . . . . . S + B J . . ? 0.579  71.0  13.6   -109.3 -11.9  6.9   -5.1  4.6   
Alsi_A_01 HIS A 33  E . > . . . S - B J . K ? -0.963 85.8  -101.7 -158.1 157.0  8.3   -8.4  5.9   
Alsi_A_01 LYS A 34  T . 3 . . . S + . . . . ? 0.774  127.0 28.3   -58.1  -21.5  9.6   -11.7 4.3   
Alsi_A_01 ASN A 35  T . 3 . . . S + . . . . ? 0.389  114.6 74.3   -114.4 -1.9   6.3   -13.3 5.3   
Alsi_A_01 TRP A 36  E . < . . . . - B K K L ? -0.961 49.4  -170.0 -132.7 133.9  4.0   -10.3 5.3   
Alsi_A_01 ILE A 37  E . . . . . . - B K K L ? -0.934 14.6  -147.8 -112.5 133.2  2.3   -8.1  2.6   
Alsi_A_01 LEU A 38  E . . . . . . + B K K L ? -0.901 36.7  135.9  -97.4  134.0  0.6   -4.9  3.4   
Alsi_A_01 THR A 39  E . . . . . . - B K . L ? -0.830 52.9  -60.6  -155.1 -166.7 -2.4  -3.9  1.2   
Alsi_A_01 LEU A 40  . . > . . . . - . . . . ? -0.698 30.2  -136.9 -95.1  144.0  -6.0  -2.6  1.4   
Alsi_A_01 ALA A 41  G . > . . . S + . . . . ? 0.845  104.3 61.4   -61.6  -38.5  -8.8  -4.3  3.2   
Alsi_A_01 HIS A 42  G . 3 . . . S + . . . . ? 0.628  92.6  66.6   -69.7  -8.5   -11.3 -3.6  0.4   
Alsi_A_01 CYS A 43  G . < . . . S + . . . . ? 0.462  70.9  111.8  -84.1  -4.1   -9.0  -5.8  -1.8  
Alsi_A_01 ASN A 44  . . < . . . . + . . . . ? -0.497 44.8  126.5  -77.7  72.9   -10.0 -8.8  0.3   
Alsi_A_01 LYS A 45  . . . . . . . - . . . . ? -0.999 60.4  -24.9  -133.6 137.8  -12.0 -10.7 -2.2  
Alsi_A_01 GLY A 46  S . . . . . S - . . . . ? -0.075 104.0 -29.3  66.2   -172.2 -11.8 -14.3 -3.5  
Alsi_A_01 GLN A 47  S . . . . . S - . . . . ? -0.812 72.3  -163.9 -83.8  109.9  -8.7  -16.6 -3.5  
Alsi_A_01 LEU A 48  E . . . . . . - B L J . ? -0.751 13.1  -171.3 -98.8  147.5  -5.7  -14.3 -3.8  
Alsi_A_01 TYR A 49  E . . . . . . - B L J M ? -0.967 18.0  -131.5 -130.3 152.8  -2.2  -15.1 -4.7  
Alsi_A_01 ALA A 50  E . . . . . . - B L J M ? -0.871 10.8  -163.3 -107.7 129.0  0.8   -12.8 -4.6  
Alsi_A_01 ARG A 51  E . . . . . . - B L J M ? -0.975 13.8  -166.7 -109.0 118.8  3.4   -12.3 -7.3  
Alsi_A_01 LEU A 52  E . . . . . . + B L J M ? -0.748 64.5  23.6   -102.4 148.5  6.6   -10.7 -6.1  
Alsi_A_01 GLY A 53  S . . . . . S + . . . . ? 0.774  82.9  152.9  76.1   23.2   9.4   -9.2  -8.3  
Alsi_A_01 GLN A 54  . . . . . . . + . . . . ? -0.774 24.0  167.6  -92.7  137.6  7.1   -8.5  -11.2 
Alsi_A_01 ARG A 55  S . . . . . S + . . . . ? 0.683  75.8  39.1   -107.7 -38.8  7.7   -5.8  -13.7 
Alsi_A_01 ASN A 56  B . . . . . . - C O O . ? -0.987 65.7  -154.0 -119.8 122.9  5.2   -6.8  -16.2 
Alsi_A_01 LEU A 57  S . . . . . S + . . . . ? 0.737  97.8  45.3   -69.2  -17.5  1.9   -8.1  -15.2 
Alsi_A_01 LEU A 58  S . . . . . S + . . . . ? 0.683  110.7 55.3   -102.1 -18.2  1.5   -10.1 -18.6 
Alsi_A_01 GLN A 59  S . . . . . S - . . . . ? -0.925 83.8  -135.8 -124.8 99.9   5.0   -11.6 -18.6 
Alsi_A_01 PRO A 60  . . . . . . . - . . . . ? -0.342 24.9  -124.6 -54.2  125.5  6.0   -13.5 -15.6 
Alsi_A_01 ASP A 61  . . > . . . . - . . . . ? -0.661 10.7  -131.0 -71.9  128.5  9.5   -12.5 -14.6 
Alsi_A_01 LYS A 62  T . 3 . . . S + . . . . ? 0.809  112.5 46.8   -51.7  -20.8  11.9  -15.4 -14.4 
Alsi_A_01 MET A 63  T . 3 . . . S + . . . . ? 0.339  90.1  114.6  -108.4 5.1    12.9  -14.0 -11.0 
Alsi_A_01 GLY A 64  . . < . . . . - . . . . ? -0.348 58.1  -138.7 -77.1  144.5  9.3   -13.4 -9.8  
Alsi_A_01 GLN A 65  E . . . . . . - B M M . ? -0.984 3.9   -150.9 -110.3 122.9  8.0   -15.4 -6.9  
Alsi_A_01 LEU A 66  E . . . . . . - B M M . ? -0.898 22.4  -177.9 -91.9  124.3  4.5   -16.8 -6.8  
Alsi_A_01 ARG A 67  E . . . . . . - B M M . ? -0.982 20.7  -137.8 -125.3 134.3  3.2   -17.0 -3.2  
Alsi_A_01 LEU A 68  E . . . . . . - B M M . ? -0.590 29.3  -113.2 -81.7  149.1  0.0   -18.4 -1.9  
Alsi_A_01 LEU A 69  E . . . . . . - B M N . ? -0.777 27.8  -175.1 -86.0  125.7  -1.7  -16.4 0.8   
Alsi_A_01 LYS A 70  E . . . . . . - B M . . ? 0.897  68.7  -8.3   -78.7  -49.2  -1.8  -18.3 4.2   
Alsi_A_01 ARG A 71  E . . . . . . - B M N . ? -0.991 57.8  -144.0 -151.9 153.1  -3.9  -15.8 6.1   
Alsi_A_01 ARG A 72  E . . . . . . - B M N . ? -0.962 6.8   -168.3 -125.3 137.8  -5.4  -12.4 5.8   
Alsi_A_01 PHE A 73  E . . . . . . - B M N . ? -0.741 6.6   -169.2 -128.1 82.3   -5.9  -9.8  8.6   
Alsi_A_01 PRO A 74  E . . . . . . - B M N . ? -0.436 44.6  -92.1  -66.1  143.5  -8.1  -6.8  7.7   
Alsi_A_01 TYR A 75  . . > . . . . - . . . . ? -0.366 36.0  -129.5 -53.4  133.8  -8.0  -4.1  10.2  
Alsi_A_01 PRO A 76  T . 3 . . . S + . . . . ? 0.791  105.2 49.0   -62.3  -28.2  -10.8 -4.8  12.7  
Alsi_A_01 LYS A 77  T . 3 . . . S + . . . . ? 0.130  78.2  144.2  -100.6 18.1   -12.3 -1.3  12.5  
Alsi_A_01 TYR A 78  . . < . . . . - . . . . ? -0.411 35.4  -157.2 -56.8  130.7  -12.3 -1.2  8.7   
Alsi_A_01 ASN A 79  B . . > > . . - D Q P . ? -0.941 10.5  -167.0 -115.5 112.7  -15.3 0.8   7.5   
Alsi_A_01 SER A 80  T . . 4 5 . S + . . . . ? 0.774  85.9  57.8   -74.6  -23.0  -16.4 -0.1  3.9   
Alsi_A_01 ALA A 81  T . . 4 5 . S + . . . . ? 0.908  122.6 22.4   -73.8  -36.3  -18.7 3.0   3.7   
Alsi_A_01 THR A 82  T . . 4 5 . S - . . . . ? 0.534  96.7  -127.3 -110.7 -4.2   -16.1 5.5   4.4   
Alsi_A_01 ARG A 83  T . > < 5 . . + . . . . ? 0.722  56.8  155.8  55.3   21.3   -13.0 3.5   3.4   
Alsi_A_01 ASP A 84  B . 3 . < . . + D R P . ? -0.516 64.3  12.8   -70.4  143.2  -11.7 4.4   6.9   
Alsi_A_01 ASN A 85  T . 3 . . . S + . . . . ? 0.860  81.6  168.0  58.9   34.9   -9.1  2.0   8.3   
Alsi_A_01 ASP A 86  . . < . . . . + . . . . ? -0.497 29.1  116.6  -80.0  66.8   -8.7  0.5   4.8   
Alsi_A_01 ILE A 87  . . . . . . . - . . . . ? -0.992 38.0  -176.4 -139.0 142.0  -5.6  -1.6  5.5   
Alsi_A_01 MET A 88  E . . . . . . - B N L N ? -0.998 17.4  -142.3 -143.9 135.9  -4.9  -5.4  5.6   
Alsi_A_01 LEU A 89  E . . . . . . - B N L N ? -0.862 16.3  -159.9 -96.0  135.8  -2.0  -7.6  6.4   
Alsi_A_01 VAL A 90  E . . . . . . - B N L N ? -0.981 5.7   -148.6 -119.2 123.3  -1.5  -10.7 4.4   
Alsi_A_01 LYS A 91  E . . . . . . - B N L N ? -0.784 18.0  -133.9 -88.9  129.6  0.6   -13.6 5.6   
Alsi_A_01 LEU A 92  E . . . . . . - B N . N ? -0.547 9.8   -133.1 -81.3  144.3  2.4   -15.6 2.9   
Alsi_A_01 SER A 93  S . . . . . S + . . . . ? 0.796  98.0  23.0   -64.7  -27.4  2.3   -19.4 2.9   
Alsi_A_01 MET A 94  S . . . . . S - . . . . ? -0.995 95.7  -100.1 -140.6 142.3  6.1   -19.2 2.4   
Alsi_A_01 ALA A 95  . . . . . . . - . . . . ? -0.241 43.4  -108.1 -60.4  141.4  8.6   -16.5 3.1   
Alsi_A_01 ALA A 96  . . . . . . . - . . . . ? -0.481 27.0  -125.5 -66.5  137.3  9.7   -14.3 0.2   
Alsi_A_01 ASN A 97  . . . . . . . - . . . . ? -0.822 26.0  -129.6 -85.4  114.1  13.2  -14.9 -1.0  
Alsi_A_01 GLU A 98  . . . . . . . + . . . . ? -0.441 44.3  147.2  -65.1  138.2  15.0  -11.6 -1.0  
Alsi_A_01 SER A 99  . . . . . . . - . . . . ? -0.824 66.6  -73.1  -151.5 -176.2 16.7  -10.8 -4.3  
Alsi_A_01 LYS A 100 S . . . . . S + . . . . ? 0.750  135.6 35.1   -60.1  -16.6  17.7  -8.0  -6.5  
Alsi_A_01 TYR A 101 S . . . . . S + . . . . ? 0.538  113.5 59.9   -118.6 -12.3  14.0  -7.8  -7.4  
Alsi_A_01 VAL A 102 . . . . . . . + . . . . ? -0.964 62.4  142.6  -128.1 115.2  12.3  -8.7  -4.1  
Alsi_A_01 ARG A 103 . . . . . . . - . . . . ? -0.986 45.4  -109.7 -146.9 155.3  12.9  -6.6  -1.0  
Alsi_A_01 THR A 104 P . . . . > . - . . . . ? -0.560 29.1  -133.4 -82.1  148.7  11.1  -5.4  2.0   
Alsi_A_01 VAL A 105 P . . . . P . - . . . . ? -0.760 28.1  -103.5 -96.6  153.0  10.2  -1.7  2.5   
Alsi_A_01 CYS A 106 B . . . . P . - A B B . ? -0.474 28.4  -129.0 -77.3  137.6  10.8  0.1   5.7   
Alsi_A_01 LEU A 107 P . . . . P . - . . . . ? -0.634 33.9  -102.9 -80.9  145.9  7.9   0.9   8.0   
Alsi_A_01 PRO A 108 P . . . . < . - . . . . ? -0.376 23.4  -168.0 -71.7  142.3  7.6   4.5   9.1   
Alsi_A_01 THR A 109 S . . . . . S + . . . . ? 0.581  84.5  24.1   -94.0  -18.8  8.7   5.6   12.7  
Alsi_A_01 GLN A 110 S . . . . . S - . . . . ? -0.963 91.0  -98.9  -142.2 159.3  6.9   8.9   12.0  
Alsi_A_01 CYS A 111 P . . . . > . - . . . . ? -0.419 46.5  -98.4  -76.9  151.9  4.2   10.2  9.7   
Alsi_A_01 ALA A 112 P . . . . P . - . . . . ? -0.369 38.2  -134.4 -63.5  143.5  5.1   12.0  6.5   
Alsi_A_01 GLU A 113 P . > . . P . - . . . . ? -0.708 32.3  -82.3  -99.2  153.1  5.1   15.8  6.7   
Alsi_A_01 PRO A 114 T . 3 . . < S + . . . . ? -0.221 114.4 22.3   -53.8  139.0  3.5   18.1  4.2   
Alsi_A_01 GLU A 115 T . 3 . . . S + . . . . ? 0.393  85.1  143.1  86.0   -5.7   5.7   18.9  1.1   
Alsi_A_01 GLU A 116 . . < . . . . - . . . . ? -0.540 51.4  -124.5 -62.1  136.5  7.6   15.7  1.6   
Alsi_A_01 HIS A 117 E . . . . . . + A C C . ? -0.707 36.1  175.1  -88.2  134.3  8.5   14.2  -1.8  
Alsi_A_01 CYS A 118 E . . . . . . - A C C . ? -0.841 27.6  -125.1 -135.8 165.5  7.5   10.6  -2.4  
Alsi_A_01 ILE A 119 E . . . . . . - A C C D ? -0.961 17.0  -159.6 -115.4 132.1  7.4   8.0   -5.0  
Alsi_A_01 LEU A 120 E . . . . . . - A C C D ? -0.946 11.3  -173.3 -108.6 128.3  4.3   6.2   -6.1  
Alsi_A_01 SER A 121 E . . . . . . + A C C . ? -0.968 19.5  125.0  -125.6 141.2  4.6   2.9   -7.9  
Alsi_A_01 GLY A 122 E . . . . . . - A C C . ? -0.976 62.2  -107.8 -179.4 170.1  1.9   0.8   -9.5  
Alsi_A_01 TRP A 123 . . . . . . . - . . . . ? 0.522  52.5  -132.1 -97.4  0.6    0.6   -1.0  -12.6 
Alsi_A_01 GLY A 124 . . . . . . . - . . . . ? 0.957  22.8  -159.2 51.8   74.0   -2.1  1.6   -13.1 
Alsi_A_01 THR A 125 . . . . . . . + . . . . ? -0.849 49.5  86.0   -94.8  63.2   -5.3  -0.6  -13.7 
Alsi_A_01 ARG A 126 . . . . . . . - . . . . ? 0.425  64.0  -121.7 -176.2 90.4   -7.9  1.4   -15.4 
Alsi_A_01 PHE A 127 . . . . . . . - . . . . ? 0.453  26.0  -115.1 72.3   76.2   -8.7  2.2   -19.0 
Alsi_A_01 LEU A 128 S . > . . . S - . . . . ? -0.737 80.7  -83.0  -21.6  73.9   -9.0  5.2   -21.1 
Alsi_A_01 LYS A 129 T . 3 . . . S + . . . . ? 0.776  131.8 35.2   21.1   12.9   -12.5 3.8   -21.2 
Alsi_A_01 ASN A 130 T . 3 . . . S + . . . . ? 0.349  92.2  86.9   178.7  27.2   -10.6 1.7   -24.0 
Alsi_A_01 GLY A 131 S . < . . . S - . . . . ? -0.924 72.0  -104.0 -140.0 148.1  -6.8  0.8   -23.6 
Alsi_A_01 PRO A 132 . . . . . . . - . . . . ? -0.433 47.3  -105.7 -60.7  127.8  -4.9  -2.2  -21.9 
Alsi_A_01 PRO A 133 . . . . . . . - . . . . ? -0.274 48.4  -85.8  -40.3  142.9  -3.3  -1.2  -18.6 
Alsi_A_01 PRO A 134 . . . . . . . - . . . . ? -0.486 35.7  -152.5 -56.2  122.4  0.5   -0.7  -18.8 
Alsi_A_01 ASP A 135 S . . . . . S + . . . . ? 0.533  75.4  78.9   -71.3  -3.0   1.7   -4.3  -18.2 
Alsi_A_01 VAL A 136 B . . . . . S - C P O . ? -0.802 93.0  -104.1 -115.8 138.6  4.9   -2.6  -16.8 
Alsi_A_01 LEU A 137 . . . . . . . - . . . . ? -0.446 41.6  -159.4 -56.7  130.3  5.3   -1.1  -13.4 
Alsi_A_01 MET A 138 E . . . . . . - A D A C ? -0.832 6.4   -151.1 -119.3 154.4  5.3   2.7   -13.4 
Alsi_A_01 CYS A 139 E . . . . . . - A D A C ? -0.925 9.5   -174.4 -126.6 150.0  6.6   5.4   -11.1 
Alsi_A_01 GLY A 140 E . . . . . . - A D . C ? -0.996 25.6  -123.4 -142.2 143.6  5.5   8.9   -10.3 
Alsi_A_01 ASN A 141 E . . . . . . + A D . C ? -0.762 38.5  174.5  -83.5  127.6  6.8   11.7  -8.2  
Alsi_A_01 VAL A 142 E . . . . . . - A D E C ? -0.919 21.4  -143.2 -133.9 155.4  4.2   12.9  -5.7  
Alsi_A_01 THR A 143 E . . . . . . - A D E C ? -0.970 22.2  -118.8 -122.4 136.0  4.2   15.4  -2.9  
Alsi_A_01 VAL A 144 E . . . . . . - A D E . ? -0.484 29.0  -152.6 -69.3  136.3  2.4   15.1  0.4   
Alsi_A_01 VAL A 145 E . . . . . . - A D E . ? -0.827 24.5  -95.9  -110.1 154.0  -0.2  17.8  1.1   
Alsi_A_01 SER A 146 . . . > . . . - . . . . ? -0.284 28.9  -119.9 -64.5  151.6  -1.4  19.0  4.4   
Alsi_A_01 TYR A 147 H . . > . . S + . . . . ? 0.897  114.6 53.0   -56.7  -43.0  -4.5  17.5  5.9   
Alsi_A_01 ALA A 148 H . . > . . S + . . . . ? 0.899  110.5 46.2   -59.3  -46.6  -6.2  21.0  5.9   
Alsi_A_01 THR A 149 H . . > . . S + . . . . ? 0.901  114.8 47.8   -62.9  -42.9  -5.5  21.4  2.2   
Alsi_A_01 CYS A 150 H . . X . . S + . . . . ? 0.925  112.6 48.3   -64.4  -43.9  -6.7  17.9  1.5   
Alsi_A_01 GLN A 151 H . . < . . S + . . . . ? 0.850  106.4 56.7   -65.7  -40.3  -9.8  18.4  3.6   
Alsi_A_01 ALA A 152 H . . < . . S + . . . . ? 0.859  115.5 38.0   -60.6  -32.2  -10.6 21.7  1.9   
Alsi_A_01 SER A 153 H . . < . . S + . . . . ? 0.719  128.9 34.7   -89.9  -25.5  -10.6 19.9  -1.4  
Alsi_A_01 ARG A 154 . . . < . . . + . . . . ? -0.670 65.1  166.9  -130.3 78.8   -12.2 16.7  -0.0  
Alsi_A_01 PRO A 155 . . . . . . . + . . . . ? 0.762  63.0  61.1   -73.3  -14.6  -14.7 17.8  2.6   
Alsi_A_01 LYS A 156 S . . . . . S + . . . . ? -0.874 109.1 5.1    -118.3 129.5  -16.4 14.4  2.8   
Alsi_A_01 GLY A 157 S . . . . . S + . . . . ? 0.381  83.9  131.0  95.0   -7.8   -15.0 11.1  3.8   
Alsi_A_01 LEU A 158 . . . . . . . - . . . . ? -0.731 33.3  -178.5 -82.8  129.3  -11.5 12.3  4.8   
Alsi_A_01 THR A 159 . . > . . . . - . . . . ? -0.794 43.7  -105.7 -120.0 164.7  -10.4 11.0  8.2   
Alsi_A_01 PRO A 160 T . 3 . . . S + . . . . ? 0.634  116.9 68.2   -64.9  -9.4   -7.2  11.5  10.3  
Alsi_A_01 ASN A 161 T . 3 . . . S + . . . . ? 0.320  92.3  78.1   -90.1  7.7    -6.2  7.9   9.3   
Alsi_A_01 MET A 162 E . < . . . . - A E . F ? -0.880 60.6  -158.8 -122.0 149.5  -5.7  9.1   5.7   
Alsi_A_01 ILE A 163 E . . . . . . - A E . F ? -0.963 11.0  -146.3 -126.2 144.8  -2.9  11.1  3.9   
Alsi_A_01 CYS A 164 E . . . . . . + A E E F ? -0.861 15.4  178.5  -114.1 148.2  -3.1  13.1  0.7   
Alsi_A_01 ALA A 165 E . . . . . . - A E E F ? -0.988 6.1   -166.2 -145.7 147.0  -0.6  13.6  -2.0  
Alsi_A_01 THR A 166 E . . . . . . - A E E . ? -0.939 35.1  -87.2  -130.4 163.3  -0.5  15.4  -5.3  
Alsi_A_01 VAL A 167 E . . . . . . - A E E . ? -0.377 42.2  -121.0 -70.8  131.4  1.7   15.4  -8.4  
Alsi_A_01 THR A 168 . . > . . . . - . . . . ? -0.429 47.7  -82.6  -70.6  123.1  4.7   18.0  -8.2  
Alsi_A_01 THR A 169 T . 3 . . . S + . . . . ? -0.370 118.6 20.4   -25.9  106.3  4.6   20.7  -11.2 
Alsi_A_01 GLY A 170 T . 3 . . . S + . . . . ? 0.423  109.0 78.1   102.8  32.1   6.2   18.9  -14.3 
Alsi_A_01 GLY A 171 S . < . . . S - . . . . ? -0.978 83.4  -32.4  176.1  111.8  5.9   15.0  -13.5 
Alsi_A_01 THR A 172 . . . . . . . - . . . . ? 0.628  47.3  -122.4 65.7   107.0  3.3   12.0  -13.5 
Alsi_A_01 ASP A 173 . . > . . . . - . . . . ? -0.792 17.7  -155.9 -61.6  85.3   -0.5  12.3  -12.8 
Alsi_A_01 ALA A 174 G . > . . . . + . . . . ? 0.140  64.6  121.1  -39.6  10.4   -0.7  9.8   -9.8  
Alsi_A_01 CYS A 175 G . 3 . . . . + . . . . ? 0.689  67.8  40.1   -67.6  -1.7   -4.2  9.9   -11.2 
Alsi_A_01 GLN A 176 G . < . . . S + . . . . ? -0.559 70.4  146.6  -150.7 55.0   -4.1  6.2   -11.9 
Alsi_A_01 ALA A 177 P . < . . > . - . . . . ? -0.783 49.0  -116.1 -84.5  142.3  -2.5  4.1   -9.2  
Alsi_A_01 ASP A 178 P . > . . P . - . . . . ? -0.529 46.5  -84.3  -69.8  146.8  -3.8  0.7   -8.5  
Alsi_A_01 PHE A 179 T . 3 . . < S + . . . . ? -0.390 117.2 23.4   -51.9  129.2  -5.4  0.2   -5.1  
Alsi_A_01 GLY A 180 T . 3 . . . S + . . . . ? 0.447  83.0  153.8  92.9   -2.6   -2.7  -0.6  -2.5  
Alsi_A_01 SER A 181 . . < . . . . - . . . . ? -0.401 47.4  -107.7 -60.6  140.2  0.0   1.0   -4.4  
Alsi_A_01 PRO A 182 E . . . . . . - A F . G ? -0.504 18.6  -155.2 -82.0  135.6  2.8   2.2   -2.2  
Alsi_A_01 LEU A 183 E . . . . . . - A F D G ? -0.954 23.9  -172.5 -99.3  107.1  3.6   5.8   -1.4  
Alsi_A_01 VAL A 184 E . . . . . . - A F D G ? -0.910 12.3  -170.4 -115.0 124.1  7.2   5.8   -0.4  
Alsi_A_01 CYS A 185 E . > . . . S - A F . G ? -0.963 76.7  -21.9  -113.7 119.2  9.1   8.8   1.0   
Alsi_A_01 SER A 186 T . 3 . . . S - . . . . ? 0.882  130.4 -48.3  50.9   34.3   12.9  8.6   1.3   
Alsi_A_01 GLY A 187 T . 3 . . . S + . . . . ? 0.565  116.4 112.8  91.1   6.8    12.6  4.8   1.3   
Alsi_A_01 VAL A 188 E . < . . . S - A G B G ? -0.943 71.0  -117.5 -117.9 137.3  9.9   4.6   3.9   
Alsi_A_01 LEU A 189 E . . . . . . + A G . G ? -0.590 41.6  160.8  -73.8  116.1  6.3   3.4   3.4   
Alsi_A_01 GLN A 190 E . . . . . . + A G . . ? 0.668  57.3  2.5    -110.5 -24.6  4.1   6.3   4.2   
Alsi_A_01 GLY A 191 E . . . . . . - A G H G ? -0.990 50.9  -133.5 -158.7 162.7  0.8   5.4   2.4   
Alsi_A_01 LEU A 192 E . . . . . . - A G H G ? -0.997 40.3  -109.3 -121.2 126.4  -1.2  3.0   0.4   
Alsi_A_01 ALA A 193 E . . . . . . + A G H . ? -0.378 52.1  155.7  -56.2  124.3  -3.2  4.2   -2.5  
Alsi_A_01 SER A 194 E . . . . . . - A G . . ? 0.762  51.6  -25.7  -118.4 -64.0  -6.8  3.9   -1.4  
Alsi_A_01 TRP A 195 E . . . . . S + A G H . ? -0.905 89.9  76.1   -150.7 173.5  -9.3  6.3   -3.4  
Alsi_A_01 GLY A 196 . . . . . . . + . . . . ? 0.709  65.8  110.5  93.2   19.7   -9.5  9.6   -5.3  
Alsi_A_01 PHE A 197 . . . . . . . + . . . . ? 0.079  42.9  102.3  -111.0 18.4   -7.9  8.2   -8.5  
Alsi_A_01 GLU A 198 S . . . . . S + . . . . ? 0.741  85.2  25.9   -92.5  -3.0   -11.2 8.3   -10.6 
Alsi_A_01 GLU A 199 . . . . . . . - . . . . ? -0.923 62.2  -152.8 -169.4 99.6   -10.4 11.5  -12.8 
Alsi_A_01 CYS A 200 . . . . . . . + . . . . ? -0.798 35.0  159.8  -72.8  85.3   -7.0  12.9  -13.8 
Alsi_A_01 SER A 201 . . > . . . . - . . . . ? -0.948 57.8  -114.2 -104.7 144.9  -7.9  16.7  -14.2 
Alsi_A_01 TYR A 202 T . 3 . . . S + . . . . ? 0.775  124.6 44.3   -45.3  -11.8  -5.2  19.6  -14.1 
Alsi_A_01 SER A 203 T . 3 . . . S + . . . . ? -0.007 83.8  154.1  -125.6 34.7   -7.4  20.5  -10.9 
Alsi_A_01 ASP A 204 . . < . . . . - . . . . ? -0.315 49.1  -115.6 -77.7  118.0  -7.7  17.0  -9.4  
Alsi_A_01 PRO A 205 . . . . . . . - . . . . ? -0.274 50.2  -81.3  -39.9  144.1  -8.1  16.9  -5.7  
Alsi_A_01 PRO A 206 . . . . . . . - . . . . ? -0.272 51.1  -105.1 -50.3  147.7  -5.2  15.3  -4.0  
Alsi_A_01 ASN A 207 E . . . . . . - A H F . ? -0.504 32.8  -127.0 -72.8  147.9  -5.2  11.4  -4.0  
Alsi_A_01 VAL A 208 E . . . . . . + A H F H ? -0.860 28.8  178.6  -108.4 131.8  -6.0  9.7   -0.8  
Alsi_A_01 PHE A 209 E . . . . . . - A H F H ? -0.870 38.1  -98.2  -122.6 153.3  -3.8  7.1   0.8   
Alsi_A_01 ILE A 210 E . . . . . . - A H F H ? -0.611 38.6  -125.8 -67.4  133.0  -3.9  5.1   3.9   
Alsi_A_01 LYS A 211 E . > . . . . - A H . H ? -0.724 27.1  -170.7 -84.1  91.6   -1.7  6.8   6.5   
Alsi_A_01 VAL A 212 G . > . . . S + . . . . ? 0.837  77.4  67.1   -60.3  -37.5  0.5   3.8   7.4   
Alsi_A_01 CYS A 213 G . > . . . S + . . . . ? 0.786  94.7  60.9   -58.3  -21.4  2.3   5.6   10.4  
Alsi_A_01 LYS A 214 G . < . . . S + . . . . ? 0.593  108.0 43.6   -78.9  -8.4   -1.2  5.4   12.2  
Alsi_A_01 TYR A 215 G . < > . . S + . . . . ? 0.204  76.6  108.4  -124.0 14.6   -1.2  1.6   12.0  
Alsi_A_01 ILE A 216 H . < > . . S + . . . . ? 0.917  81.1  50.1   -65.3  -42.8  2.4   0.7   13.0  
Alsi_A_01 ASN A 217 H . . > . . S + . . . . ? 0.928  113.4 45.7   -62.0  -43.6  1.4   -0.7  16.4  
Alsi_A_01 TRP A 218 H . . > . . S + . . . . ? 0.922  111.6 52.2   -62.7  -46.7  -1.2  -2.8  14.8  
Alsi_A_01 ILE A 219 H . . X . . S + . . . . ? 0.943  112.3 45.4   -57.0  -47.6  1.1   -4.0  12.1  
Alsi_A_01 ARG A 220 H . . X . . S + . . . . ? 0.883  111.9 52.0   -66.1  -41.1  3.8   -5.0  14.6  
Alsi_A_01 GLU A 221 H . . X . . S + . . . . ? 0.914  110.5 46.0   -63.6  -48.7  1.3   -6.7  16.8  
Alsi_A_01 VAL A 222 H . . X . . S + . . . . ? 0.936  114.5 48.9   -59.8  -46.0  -0.2  -8.8  14.0  
Alsi_A_01 ILE A 223 H . > < . . S + . . . . ? 0.920  113.6 46.7   -62.7  -42.0  3.3   -9.8  12.7  
Alsi_A_01 ALA A 224 H . 3 < . . S + . . . . ? 0.854  112.8 48.8   -69.9  -32.0  4.5   -10.8 16.2  
Alsi_A_01 SER A 225 H . 3 < . . . . . . . . ? 0.544  .     .      -90.0  -7.3   1.5   -12.8 17.1  
Alsi_A_01 ASN A 226 . . < < . . . . . . . . ? 0.575  .     .      -135.4 .      1.4   -14.8 13.8  
# 
loop_
_dssp_struct_ladder.id 
_dssp_struct_ladder.sheet_id 
_dssp_struct_ladder.range_id_1 
_dssp_struct_ladder.range_id_2 
_dssp_struct_ladder.type 
_dssp_struct_ladder.beg_1_label_comp_id 
_dssp_struct_ladder.beg_1_label_asym_id 
_dssp_struct_ladder.beg_1_label_seq_id 
_dssp_struct_ladder.pdbx_beg_1_PDB_ins_code 
_dssp_struct_ladder.end_1_label_comp_id 
_dssp_struct_ladder.end_1_label_asym_id 
_dssp_struct_ladder.end_1_label_seq_id 
_dssp_struct_ladder.pdbx_end_1_PDB_ins_code 
_dssp_struct_ladder.beg_1_auth_comp_id 
_dssp_struct_ladder.beg_1_auth_asym_id 
_dssp_struct_ladder.beg_1_auth_seq_id 
_dssp_struct_ladder.end_1_auth_comp_id 
_dssp_struct_ladder.end_1_auth_asym_id 
_dssp_struct_ladder.end_1_auth_seq_id 
_dssp_struct_ladder.beg_2_label_comp_id 
_dssp_struct_ladder.beg_2_label_asym_id 
_dssp_struct_ladder.beg_2_label_seq_id 
_dssp_struct_ladder.pdbx_beg_2_PDB_ins_code 
_dssp_struct_ladder.end_2_label_comp_id 
_dssp_struct_ladder.end_2_label_asym_id 
_dssp_struct_ladder.end_2_label_seq_id 
_dssp_struct_ladder.pdbx_end_2_PDB_ins_code 
_dssp_struct_ladder.beg_2_auth_comp_id 
_dssp_struct_ladder.beg_2_auth_asym_id 
_dssp_struct_ladder.beg_2_auth_seq_id 
_dssp_struct_ladder.end_2_auth_comp_id 
_dssp_struct_ladder.end_2_auth_asym_id 
_dssp_struct_ladder.end_2_auth_seq_id 
A A A D anti-parallel PHE A 6   ? GLN A 7   ? PHE A 6   GLN A 7   CYS A 139 ? MET A 138 ? CYS A 139 MET A 138 
B A B G parallel      CYS A 106 ? CYS A 106 ? CYS A 106 CYS A 106 VAL A 188 ? VAL A 188 ? VAL A 188 VAL A 188 
C A C D anti-parallel HIS A 117 ? GLY A 122 ? HIS A 117 GLY A 122 THR A 143 ? MET A 138 ? THR A 143 MET A 138 
D A C F anti-parallel ILE A 119 ? LEU A 120 ? ILE A 119 LEU A 120 VAL A 184 ? LEU A 183 ? VAL A 184 LEU A 183 
E A D E anti-parallel VAL A 142 ? VAL A 145 ? VAL A 142 VAL A 145 VAL A 167 ? CYS A 164 ? VAL A 167 CYS A 164 
F A E H anti-parallel MET A 162 ? ALA A 165 ? MET A 162 ALA A 165 ILE A 210 ? ASN A 207 ? ILE A 210 ASN A 207 
G A F G anti-parallel PRO A 182 ? CYS A 185 ? PRO A 182 CYS A 185 LEU A 192 ? VAL A 188 ? LEU A 192 VAL A 188 
H A G H anti-parallel GLY A 191 ? TRP A 195 ? GLY A 191 TRP A 195 LYS A 211 ? VAL A 208 ? LYS A 211 VAL A 208 
I B I J anti-parallel ASP A 16  ? GLU A 21  ? ASP A 16  GLU A 21  VAL A 30  ? LYS A 24  ? VAL A 30  LYS A 24  
J B I L anti-parallel VAL A 17  ? GLU A 21  ? VAL A 17  GLU A 21  LEU A 52  ? LEU A 48  ? LEU A 52  LEU A 48  
K B J K anti-parallel VAL A 30  ? HIS A 33  ? VAL A 30  HIS A 33  LEU A 38  ? TRP A 36  ? LEU A 38  TRP A 36  
L B K N anti-parallel TRP A 36  ? THR A 39  ? TRP A 36  THR A 39  LYS A 91  ? MET A 88  ? LYS A 91  MET A 88  
M B L M anti-parallel TYR A 49  ? LEU A 52  ? TYR A 49  LEU A 52  LEU A 68  ? GLN A 65  ? LEU A 68  GLN A 65  
N B M N anti-parallel LEU A 69  ? PRO A 74  ? LEU A 69  PRO A 74  LEU A 92  ? MET A 88  ? LEU A 92  MET A 88  
O C O P anti-parallel ASN A 56  ? ASN A 56  ? ASN A 56  ASN A 56  VAL A 136 ? VAL A 136 ? VAL A 136 VAL A 136 
P D Q R anti-parallel ASN A 79  ? ASN A 79  ? ASN A 79  ASN A 79  ASP A 84  ? ASP A 84  ? ASP A 84  ASP A 84  
# 
loop_
_dssp_struct_bridge_pairs.id 
_dssp_struct_bridge_pairs.label_comp_id 
_dssp_struct_bridge_pairs.label_seq_id 
_dssp_struct_bridge_pairs.label_asym_id 
_dssp_struct_bridge_pairs.auth_seq_id 
_dssp_struct_bridge_pairs.auth_asym_id 
_dssp_struct_bridge_pairs.pdbx_PDB_ins_code 
_dssp_struct_bridge_pairs.acceptor_1_label_comp_id 
_dssp_struct_bridge_pairs.acceptor_1_label_seq_id 
_dssp_struct_bridge_pairs.acceptor_1_label_asym_id 
_dssp_struct_bridge_pairs.acceptor_1_auth_seq_id 
_dssp_struct_bridge_pairs.acceptor_1_auth_asym_id 
_dssp_struct_bridge_pairs.acceptor_1_pdbx_PDB_ins_code 
_dssp_struct_bridge_pairs.acceptor_1_energy 
_dssp_struct_bridge_pairs.acceptor_2_label_comp_id 
_dssp_struct_bridge_pairs.acceptor_2_label_seq_id 
_dssp_struct_bridge_pairs.acceptor_2_label_asym_id 
_dssp_struct_bridge_pairs.acceptor_2_auth_seq_id 
_dssp_struct_bridge_pairs.acceptor_2_auth_asym_id 
_dssp_struct_bridge_pairs.acceptor_2_pdbx_PDB_ins_code 
_dssp_struct_bridge_pairs.acceptor_2_energy 
_dssp_struct_bridge_pairs.donor_1_label_comp_id 
_dssp_struct_bridge_pairs.donor_1_label_seq_id 
_dssp_struct_bridge_pairs.donor_1_label_asym_id 
_dssp_struct_bridge_pairs.donor_1_auth_seq_id 
_dssp_struct_bridge_pairs.donor_1_auth_asym_id 
_dssp_struct_bridge_pairs.donor_1_pdbx_PDB_ins_code 
_dssp_struct_bridge_pairs.donor_1_energy 
_dssp_struct_bridge_pairs.donor_2_label_comp_id 
_dssp_struct_bridge_pairs.donor_2_label_seq_id 
_dssp_struct_bridge_pairs.donor_2_label_asym_id 
_dssp_struct_bridge_pairs.donor_2_auth_seq_id 
_dssp_struct_bridge_pairs.donor_2_auth_asym_id 
_dssp_struct_bridge_pairs.donor_2_pdbx_PDB_ins_code 
_dssp_struct_bridge_pairs.donor_2_energy 
1   ARG 1   A 1   A ? ?   ?   ? ?   ? ? ?    ?   ?   ? ?   ? ? ?    LEU 3   A 3   A ? -3.7 CYS 175 A 175 A ? -0.1 
2   MET 2   A 2   A ? LEU 3   A 3   A ? -0.2 CYS 175 A 175 A ? -0.1 GLY 5   A 5   A ? -1.6 ALA 174 A 174 A ? -0.1 
3   LEU 3   A 3   A ? ARG 1   A 1   A ? -3.7 ASP 173 A 173 A ? -0.3 MET 2   A 2   A ? -0.2 THR 172 A 172 A ? -0.1 
4   ARG 4   A 4   A ? ASP 173 A 173 A ? -0.2 ARG 1   A 1   A ? -0.1 THR 172 A 172 A ? -1.2 LEU 3   A 3   A ? -0.2 
5   GLY 5   A 5   A ? MET 2   A 2   A ? -1.6 GLY 171 A 171 A ? -0.2 GLN 7   A 7   A ? -0.4 GLY 140 A 140 A ? -0.2 
6   PHE 6   A 6   A ? CYS 139 A 139 A ? -2.1 ARG 4   A 4   A ? -0.1 CYS 139 A 139 A ? -2.8 CYS 8   A 8   A ? -0.1 
7   GLN 7   A 7   A ? GLY 5   A 5   A ? -0.4 MET 138 A 138 A ? -0.2 MET 138 A 138 A ? -0.2 ASP 10  A 10  A ? -0.1 
8   CYS 8   A 8   A ? LEU 137 A 137 A ? -1.4 PHE 6   A 6   A ? -0.1 GLN 7   A 7   A ? -0.1 LEU 137 A 137 A ? -0.1 
9   PRO 9   A 9   A ? ?   ?   ? ?   ? ? ?    ?   ?   ? ?   ? ? ?    ALA 12  A 12  A ? -1.8 CYS 8   A 8   A ? -0.1 
10  ASP 10  A 10  A ? ASP 11  A 11  A ? -0.3 GLN 7   A 7   A ? -0.1 CYS 8   A 8   A ? -0.1 ?   ?   ? ?   ? ? ?    
11  ASP 11  A 11  A ? HIS 13  A 13  A ? -0.0 ARG 14  A 14  A ? -0.0 ARG 14  A 14  A ? -0.4 HIS 13  A 13  A ? -0.3 
12  ALA 12  A 12  A ? PRO 9   A 9   A ? -1.8 HIS 13  A 13  A ? -0.2 CYS 8   A 8   A ? -0.1 ?   ?   ? ?   ? ? ?    
13  HIS 13  A 13  A ? ASP 11  A 11  A ? -0.3 ARG 14  A 14  A ? -0.1 ASP 16  A 16  A ? -1.2 ALA 12  A 12  A ? -0.2 
14  ARG 14  A 14  A ? ASP 11  A 11  A ? -0.4 TRP 15  A 15  A ? -0.3 ARG 103 A 103 A ? -1.8 GLY 53  A 53  A ? -0.2 
15  TRP 15  A 15  A ? VAL 102 A 102 A ? -0.2 THR 104 A 104 A ? -0.1 LEU 31  A 31  A ? -3.2 ARG 14  A 14  A ? -0.3 
16  ASP 16  A 16  A ? HIS 13  A 13  A ? -1.2 VAL 30  A 30  A ? -0.2 GLY 53  A 53  A ? -0.7 ALA 18  A 18  A ? -0.4 
17  VAL 17  A 17  A ? GLY 29  A 29  A ? -3.1 TRP 15  A 15  A ? -0.2 GLY 29  A 29  A ? -3.5 LEU 19  A 19  A ? -0.6 
18  ALA 18  A 18  A ? ARG 51  A 51  A ? -2.6 ASP 16  A 16  A ? -0.4 ARG 51  A 51  A ? -2.8 TYR 20  A 20  A ? -0.5 
19  LEU 19  A 19  A ? CYS 27  A 27  A ? -3.1 VAL 17  A 17  A ? -0.6 LYS 26  A 26  A ? -3.4 CYS 27  A 27  A ? -1.2 
20  TYR 20  A 20  A ? TYR 49  A 49  A ? -3.1 ALA 18  A 18  A ? -0.5 TYR 49  A 49  A ? -2.0 GLY 22  A 22  A ? -0.5 
21  GLU 21  A 21  A ? LYS 24  A 24  A ? -2.6 LEU 19  A 19  A ? -0.4 LYS 24  A 24  A ? -1.9 PHE 23  A 23  A ? -0.5 
22  GLY 22  A 22  A ? GLN 47  A 47  A ? -0.6 TYR 20  A 20  A ? -0.5 TYR 49  A 49  A ? -0.1 TYR 20  A 20  A ? -0.0 
23  PHE 23  A 23  A ? GLU 21  A 21  A ? -0.5 TYR 20  A 20  A ? -0.1 PHE 25  A 25  A ? -0.5 GLY 22  A 22  A ? -0.2 
24  LYS 24  A 24  A ? GLU 21  A 21  A ? -1.9 PHE 25  A 25  A ? -0.0 GLU 21  A 21  A ? -2.6 LYS 26  A 26  A ? -0.3 
25  PHE 25  A 25  A ? PHE 23  A 23  A ? -0.5 TYR 20  A 20  A ? -0.2 TYR 20  A 20  A ? -0.2 THR 28  A 28  A ? -0.1 
26  LYS 26  A 26  A ? LEU 19  A 19  A ? -3.4 CYS 27  A 27  A ? -0.4 THR 28  A 28  A ? -0.3 PHE 179 A 179 A ? -0.3 
27  CYS 27  A 27  A ? LEU 19  A 19  A ? -1.2 ASP 178 A 178 A ? -0.1 LEU 19  A 19  A ? -3.1 LYS 26  A 26  A ? -0.4 
28  THR 28  A 28  A ? PHE 179 A 179 A ? -3.5 LYS 26  A 26  A ? -0.3 LEU 40  A 40  A ? -0.4 VAL 30  A 30  A ? -0.3 
29  GLY 29  A 29  A ? VAL 17  A 17  A ? -3.5 CYS 27  A 27  A ? -0.4 VAL 17  A 17  A ? -3.1 LEU 31  A 31  A ? -0.5 
30  VAL 30  A 30  A ? LEU 38  A 38  A ? -2.7 THR 28  A 28  A ? -0.3 LEU 38  A 38  A ? -3.6 VAL 32  A 32  A ? -0.9 
31  LEU 31  A 31  A ? TRP 15  A 15  A ? -3.2 GLY 29  A 29  A ? -0.5 VAL 105 A 105 A ? -2.2 ILE 37  A 37  A ? -0.2 
32  VAL 32  A 32  A ? TRP 36  A 36  A ? -1.6 VAL 30  A 30  A ? -0.9 LYS 34  A 34  A ? -0.2 ILE 37  A 37  A ? -0.2 
33  HIS 33  A 33  A ? TRP 36  A 36  A ? -1.7 VAL 30  A 30  A ? -0.1 TRP 36  A 36  A ? -1.6 VAL 32  A 32  A ? -0.3 
34  LYS 34  A 34  A ? ASN 35  A 35  A ? -0.3 VAL 32  A 32  A ? -0.2 ALA 96  A 96  A ? -4.1 MET 94  A 94  A ? -0.1 
35  ASN 35  A 35  A ? ALA 95  A 95  A ? -0.2 TRP 36  A 36  A ? -0.1 LEU 92  A 92  A ? -2.8 ILE 37  A 37  A ? -0.4 
36  TRP 36  A 36  A ? HIS 33  A 33  A ? -1.6 LYS 91  A 91  A ? -0.2 HIS 33  A 33  A ? -1.7 VAL 32  A 32  A ? -1.6 
37  ILE 37  A 37  A ? VAL 90  A 90  A ? -2.8 ASN 35  A 35  A ? -0.4 VAL 90  A 90  A ? -3.2 THR 39  A 39  A ? -0.5 
38  LEU 38  A 38  A ? VAL 30  A 30  A ? -3.6 TRP 36  A 36  A ? -0.4 VAL 30  A 30  A ? -2.7 LEU 40  A 40  A ? -0.2 
39  THR 39  A 39  A ? MET 88  A 88  A ? -2.6 ILE 37  A 37  A ? -0.5 MET 88  A 88  A ? -3.0 ALA 41  A 41  A ? -0.3 
40  LEU 40  A 40  A ? THR 28  A 28  A ? -0.4 ILE 87  A 87  A ? -0.3 CYS 43  A 43  A ? -1.2 ILE 87  A 87  A ? -0.3 
41  ALA 41  A 41  A ? THR 39  A 39  A ? -0.3 HIS 42  A 42  A ? -0.3 ASN 44  A 44  A ? -2.0 LEU 40  A 40  A ? -0.1 
42  HIS 42  A 42  A ? CYS 43  A 43  A ? -0.3 ARG 83  A 83  A ? -0.1 ALA 41  A 41  A ? -0.3 ASP 86  A 86  A ? -0.0 
43  CYS 43  A 43  A ? LEU 40  A 40  A ? -1.2 ASN 44  A 44  A ? -0.1 LYS 45  A 45  A ? -2.1 HIS 42  A 42  A ? -0.3 
44  ASN 44  A 44  A ? ALA 41  A 41  A ? -2.0 LEU 40  A 40  A ? -0.1 GLY 46  A 46  A ? -0.4 CYS 43  A 43  A ? -0.1 
45  LYS 45  A 45  A ? CYS 43  A 43  A ? -2.1 GLY 46  A 46  A ? -0.0 LYS 26  A 26  A ? -0.0 HIS 42  A 42  A ? -0.0 
46  GLY 46  A 46  A ? ASN 44  A 44  A ? -0.4 GLN 47  A 47  A ? -0.1 LEU 48  A 48  A ? -0.7 GLU 21  A 21  A ? -0.0 
47  GLN 47  A 47  A ? ASN 44  A 44  A ? -0.0 TYR 49  A 49  A ? -0.0 GLY 22  A 22  A ? -0.6 TYR 49  A 49  A ? -0.3 
48  LEU 48  A 48  A ? GLY 46  A 46  A ? -0.7 GLU 21  A 21  A ? -0.2 LEU 69  A 69  A ? -1.0 ALA 50  A 50  A ? -0.3 
49  TYR 49  A 49  A ? TYR 20  A 20  A ? -2.0 GLN 47  A 47  A ? -0.3 TYR 20  A 20  A ? -3.1 ARG 51  A 51  A ? -0.5 
50  ALA 50  A 50  A ? ARG 67  A 67  A ? -3.3 LEU 48  A 48  A ? -0.3 ARG 67  A 67  A ? -3.3 LEU 52  A 52  A ? -0.6 
51  ARG 51  A 51  A ? ALA 18  A 18  A ? -2.8 TYR 49  A 49  A ? -0.5 ALA 18  A 18  A ? -2.6 GLN 54  A 54  A ? -0.3 
52  LEU 52  A 52  A ? GLN 65  A 65  A ? -3.0 ALA 50  A 50  A ? -0.6 GLN 65  A 65  A ? -2.1 VAL 17  A 17  A ? -0.1 
53  GLY 53  A 53  A ? ASP 16  A 16  A ? -0.7 TYR 101 A 101 A ? -0.3 ARG 55  A 55  A ? -0.4 MET 63  A 63  A ? -0.2 
54  GLN 54  A 54  A ? ASP 16  A 16  A ? -0.4 ARG 51  A 51  A ? -0.3 GLY 53  A 53  A ? -0.2 LEU 57  A 57  A ? -0.1 
55  ARG 55  A 55  A ? GLY 53  A 53  A ? -0.4 ASN 56  A 56  A ? -0.3 LEU 137 A 137 A ? -2.4 LEU 57  A 57  A ? -0.5 
56  ASN 56  A 56  A ? GLN 59  A 59  A ? -0.5 VAL 136 A 136 A ? -0.3 ARG 55  A 55  A ? -0.3 GLN 59  A 59  A ? -0.3 
57  LEU 57  A 57  A ? ASP 135 A 135 A ? -2.6 ARG 55  A 55  A ? -0.5 VAL 136 A 136 A ? -0.1 ASN 56  A 56  A ? -0.1 
58  LEU 58  A 58  A ? ASP 135 A 135 A ? -0.3 GLN 59  A 59  A ? -0.2 LEU 57  A 57  A ? -0.2 VAL 136 A 136 A ? -0.1 
59  GLN 59  A 59  A ? ASN 56  A 56  A ? -0.3 ASP 135 A 135 A ? -0.3 ASN 56  A 56  A ? -0.5 ARG 55  A 55  A ? -0.3 
60  PRO 60  A 60  A ? ?   ?   ? ?   ? ? ?    ?   ?   ? ?   ? ? ?    LYS 62  A 62  A ? -0.4 LEU 57  A 57  A ? -0.1 
61  ASP 61  A 61  A ? LYS 62  A 62  A ? -0.1 ASN 56  A 56  A ? -0.1 GLY 64  A 64  A ? -2.6 GLN 54  A 54  A ? -0.0 
62  LYS 62  A 62  A ? PRO 60  A 60  A ? -0.4 MET 63  A 63  A ? -0.3 ASP 61  A 61  A ? -0.1 GLN 54  A 54  A ? -0.1 
63  MET 63  A 63  A ? GLY 53  A 53  A ? -0.2 GLN 65  A 65  A ? -0.1 LYS 62  A 62  A ? -0.3 TYR 101 A 101 A ? -0.1 
64  GLY 64  A 64  A ? ASP 61  A 61  A ? -2.6 ARG 51  A 51  A ? -0.0 LEU 66  A 66  A ? -0.5 GLY 53  A 53  A ? -0.2 
65  GLN 65  A 65  A ? LEU 52  A 52  A ? -2.1 MET 63  A 63  A ? -0.1 LEU 52  A 52  A ? -3.0 ARG 67  A 67  A ? -0.6 
66  LEU 66  A 66  A ? GLY 64  A 64  A ? -0.5 ARG 51  A 51  A ? -0.2 LEU 68  A 68  A ? -0.4 ARG 51  A 51  A ? -0.2 
67  ARG 67  A 67  A ? ALA 50  A 50  A ? -3.3 GLN 65  A 65  A ? -0.6 ALA 50  A 50  A ? -3.3 LEU 69  A 69  A ? -0.2 
68  LEU 68  A 68  A ? LEU 66  A 66  A ? -0.4 TYR 49  A 49  A ? -0.2 SER 93  A 93  A ? -3.4 LYS 70  A 70  A ? -0.5 
69  LEU 69  A 69  A ? LEU 48  A 48  A ? -1.0 LEU 92  A 92  A ? -0.2 LEU 92  A 92  A ? -0.2 ARG 72  A 72  A ? -0.1 
70  LYS 70  A 70  A ? LYS 91  A 91  A ? -2.9 LEU 68  A 68  A ? -0.5 ARG 72  A 72  A ? -0.3 LEU 92  A 92  A ? -0.2 
71  ARG 71  A 71  A ? LYS 91  A 91  A ? -1.3 PHE 73  A 73  A ? -0.0 LYS 91  A 91  A ? -3.6 PHE 73  A 73  A ? -0.4 
72  ARG 72  A 72  A ? LYS 70  A 70  A ? -0.3 VAL 90  A 90  A ? -0.2 VAL 90  A 90  A ? -0.2 MET 88  A 88  A ? -0.0 
73  PHE 73  A 73  A ? LEU 89  A 89  A ? -3.8 ARG 71  A 71  A ? -0.4 LEU 89  A 89  A ? -2.0 TYR 75  A 75  A ? -0.1 
74  PRO 74  A 74  A ? ?   ?   ? ?   ? ? ?    ?   ?   ? ?   ? ? ?    MET 88  A 88  A ? -0.2 ASP 86  A 86  A ? -0.1 
75  TYR 75  A 75  A ? ILE 87  A 87  A ? -2.8 ASN 85  A 85  A ? -0.2 TYR 78  A 78  A ? -1.9 ILE 87  A 87  A ? -0.1 
76  PRO 76  A 76  A ? ?   ?   ? ?   ? ? ?    ?   ?   ? ?   ? ? ?    TYR 75  A 75  A ? -0.1 ASN 85  A 85  A ? -0.0 
77  LYS 77  A 77  A ? ASN 85  A 85  A ? -0.1 ASN 79  A 79  A ? -0.1 ASN 79  A 79  A ? -0.1 TYR 75  A 75  A ? -0.1 
78  TYR 78  A 78  A ? TYR 75  A 75  A ? -1.9 ILE 87  A 87  A ? -0.1 SER 80  A 80  A ? -0.5 ASN 85  A 85  A ? -0.2 
79  ASN 79  A 79  A ? ASP 84  A 84  A ? -2.4 SER 80  A 80  A ? -0.1 ARG 83  A 83  A ? -1.8 ASP 84  A 84  A ? -0.7 
80  SER 80  A 80  A ? TYR 78  A 78  A ? -0.5 ALA 81  A 81  A ? -0.2 ASN 79  A 79  A ? -0.1 TYR 78  A 78  A ? -0.0 
81  ALA 81  A 81  A ? THR 82  A 82  A ? -0.2 ARG 83  A 83  A ? -0.0 SER 80  A 80  A ? -0.2 ASN 79  A 79  A ? -0.0 
82  THR 82  A 82  A ? ASN 79  A 79  A ? -0.2 ASP 84  A 84  A ? -0.1 SER 80  A 80  A ? -0.2 ALA 81  A 81  A ? -0.2 
83  ARG 83  A 83  A ? ASN 79  A 79  A ? -1.8 ASP 84  A 84  A ? -0.2 ASP 86  A 86  A ? -0.8 SER 80  A 80  A ? -0.2 
84  ASP 84  A 84  A ? ASN 79  A 79  A ? -0.7 ASN 85  A 85  A ? -0.2 ASN 79  A 79  A ? -2.4 ARG 83  A 83  A ? -0.2 
85  ASN 85  A 85  A ? TYR 78  A 78  A ? -0.2 ASP 86  A 86  A ? -0.2 ILE 87  A 87  A ? -1.8 TYR 75  A 75  A ? -0.2 
86  ASP 86  A 86  A ? ARG 83  A 83  A ? -0.8 TYR 78  A 78  A ? -0.1 MET 88  A 88  A ? -0.3 ASN 85  A 85  A ? -0.2 
87  ILE 87  A 87  A ? ASN 85  A 85  A ? -1.8 LEU 40  A 40  A ? -0.3 TYR 75  A 75  A ? -2.8 LEU 89  A 89  A ? -0.3 
88  MET 88  A 88  A ? THR 39  A 39  A ? -3.0 ASP 86  A 86  A ? -0.3 THR 39  A 39  A ? -2.6 VAL 90  A 90  A ? -0.4 
89  LEU 89  A 89  A ? PHE 73  A 73  A ? -2.0 ILE 87  A 87  A ? -0.3 PHE 73  A 73  A ? -3.8 LYS 91  A 91  A ? -0.5 
90  VAL 90  A 90  A ? ILE 37  A 37  A ? -3.2 MET 88  A 88  A ? -0.4 ILE 37  A 37  A ? -2.8 LEU 92  A 92  A ? -0.5 
91  LYS 91  A 91  A ? ARG 71  A 71  A ? -3.6 LEU 89  A 89  A ? -0.5 LYS 70  A 70  A ? -2.9 ARG 71  A 71  A ? -1.3 
92  LEU 92  A 92  A ? ASN 35  A 35  A ? -2.8 VAL 90  A 90  A ? -0.5 LEU 69  A 69  A ? -0.2 ALA 95  A 95  A ? -0.1 
93  SER 93  A 93  A ? LEU 68  A 68  A ? -3.4 LYS 91  A 91  A ? -0.2 ALA 95  A 95  A ? -0.3 LEU 92  A 92  A ? -0.1 
94  MET 94  A 94  A ? LEU 68  A 68  A ? -0.4 LYS 34  A 34  A ? -0.1 SER 93  A 93  A ? -0.2 ASN 97  A 97  A ? -0.1 
95  ALA 95  A 95  A ? SER 93  A 93  A ? -0.3 ALA 96  A 96  A ? -0.1 ASN 35  A 35  A ? -0.2 ASN 97  A 97  A ? -0.2 
96  ALA 96  A 96  A ? LYS 34  A 34  A ? -4.1 HIS 33  A 33  A ? -0.1 GLU 98  A 98  A ? -0.7 ALA 95  A 95  A ? -0.1 
97  ASN 97  A 97  A ? ALA 95  A 95  A ? -0.2 MET 94  A 94  A ? -0.1 SER 99  A 99  A ? -0.1 VAL 102 A 102 A ? -0.1 
98  GLU 98  A 98  A ? ALA 96  A 96  A ? -0.7 TYR 101 A 101 A ? -0.1 LYS 100 A 100 A ? -0.3 ARG 103 A 103 A ? -0.2 
99  SER 99  A 99  A ? VAL 102 A 102 A ? -2.3 ASN 97  A 97  A ? -0.1 VAL 102 A 102 A ? -0.1 GLY 53  A 53  A ? -0.0 
100 LYS 100 A 100 A ? GLU 98  A 98  A ? -0.3 TYR 101 A 101 A ? -0.2 ARG 103 A 103 A ? -0.1 ARG 14  A 14  A ? -0.1 
101 TYR 101 A 101 A ? VAL 102 A 102 A ? -0.2 MET 63  A 63  A ? -0.1 ARG 103 A 103 A ? -0.5 GLY 53  A 53  A ? -0.3 
102 VAL 102 A 102 A ? LEU 52  A 52  A ? -0.1 SER 99  A 99  A ? -0.1 SER 99  A 99  A ? -2.3 THR 104 A 104 A ? -0.3 
103 ARG 103 A 103 A ? ARG 14  A 14  A ? -1.8 TYR 101 A 101 A ? -0.5 LEU 31  A 31  A ? -0.3 VAL 105 A 105 A ? -0.2 
104 THR 104 A 104 A ? VAL 102 A 102 A ? -0.3 VAL 32  A 32  A ? -0.1 CYS 106 A 106 A ? -0.3 VAL 32  A 32  A ? -0.2 
105 VAL 105 A 105 A ? LEU 31  A 31  A ? -2.2 ARG 103 A 103 A ? -0.2 LEU 107 A 107 A ? -0.2 VAL 188 A 188 A ? -0.1 
106 CYS 106 A 106 A ? GLY 187 A 187 A ? -1.0 THR 104 A 104 A ? -0.3 LEU 189 A 189 A ? -3.0 HIS 33  A 33  A ? -0.1 
107 LEU 107 A 107 A ? VAL 188 A 188 A ? -0.2 VAL 105 A 105 A ? -0.2 GLN 190 A 190 A ? -0.1 THR 109 A 109 A ? -0.1 
108 PRO 108 A 108 A ? ?   ?   ? ?   ? ? ?    ?   ?   ? ?   ? ? ?    CYS 111 A 111 A ? -0.1 LEU 107 A 107 A ? -0.1 
109 THR 109 A 109 A ? GLN 110 A 110 A ? -0.2 LEU 107 A 107 A ? -0.1 CYS 111 A 111 A ? -0.3 LEU 107 A 107 A ? -0.0 
110 GLN 110 A 110 A ? LEU 107 A 107 A ? -0.0 GLU 113 A 113 A ? -0.0 THR 109 A 109 A ? -0.2 ALA 112 A 112 A ? -0.1 
111 CYS 111 A 111 A ? THR 109 A 109 A ? -0.3 ALA 112 A 112 A ? -0.1 GLU 113 A 113 A ? -0.1 GLN 190 A 190 A ? -0.1 
112 ALA 112 A 112 A ? GLN 190 A 190 A ? -0.2 GLN 110 A 110 A ? -0.1 CYS 111 A 111 A ? -0.1 GLU 115 A 115 A ? -0.1 
113 GLU 113 A 113 A ? PRO 114 A 114 A ? -0.1 GLN 110 A 110 A ? -0.1 GLU 116 A 116 A ? -1.9 VAL 144 A 144 A ? -0.3 
114 PRO 114 A 114 A ? ?   ?   ? ?   ? ? ?    ?   ?   ? ?   ? ? ?    VAL 145 A 145 A ? -0.2 GLU 113 A 113 A ? -0.1 
115 GLU 115 A 115 A ? VAL 144 A 144 A ? -3.1 GLU 116 A 116 A ? -0.3 HIS 117 A 117 A ? -0.3 VAL 145 A 145 A ? -0.1 
116 GLU 116 A 116 A ? GLU 113 A 113 A ? -1.9 HIS 117 A 117 A ? -0.1 VAL 144 A 144 A ? -2.4 CYS 118 A 118 A ? -0.4 
117 HIS 117 A 117 A ? GLU 115 A 115 A ? -0.3 THR 143 A 143 A ? -0.2 SER 186 A 186 A ? -0.5 ILE 119 A 119 A ? -0.3 
118 CYS 118 A 118 A ? VAL 142 A 142 A ? -3.6 GLU 116 A 116 A ? -0.4 VAL 142 A 142 A ? -2.8 LEU 120 A 120 A ? -0.5 
119 ILE 119 A 119 A ? VAL 184 A 184 A ? -3.3 HIS 117 A 117 A ? -0.3 VAL 184 A 184 A ? -3.0 SER 121 A 121 A ? -0.5 
120 LEU 120 A 120 A ? GLY 140 A 140 A ? -2.9 CYS 118 A 118 A ? -0.5 GLY 140 A 140 A ? -2.1 GLY 122 A 122 A ? -0.4 
121 SER 121 A 121 A ? PRO 182 A 182 A ? -1.4 ILE 119 A 119 A ? -0.5 TRP 123 A 123 A ? -0.3 CYS 139 A 139 A ? -0.2 
122 GLY 122 A 122 A ? MET 138 A 138 A ? -2.2 LEU 120 A 120 A ? -0.4 MET 138 A 138 A ? -2.7 LEU 120 A 120 A ? -0.0 
123 TRP 123 A 123 A ? SER 121 A 121 A ? -0.3 LEU 137 A 137 A ? -0.2 VAL 136 A 136 A ? -0.1 ALA 177 A 177 A ? -0.1 
124 GLY 124 A 124 A ? THR 125 A 125 A ? -0.1 PRO 133 A 133 A ? -0.1 ARG 126 A 126 A ? -0.8 ALA 177 A 177 A ? -0.1 
125 THR 125 A 125 A ? PRO 133 A 133 A ? -0.1 LYS 26  A 26  A ? -0.1 GLY 124 A 124 A ? -0.1 PHE 179 A 179 A ? -0.1 
126 ARG 126 A 126 A ? GLY 124 A 124 A ? -0.8 GLY 131 A 131 A ? -0.1 LYS 129 A 129 A ? -0.2 ASN 130 A 130 A ? -0.1 
127 PHE 127 A 127 A ? GLY 131 A 131 A ? -0.3 LEU 128 A 128 A ? -0.2 LYS 129 A 129 A ? -1.1 THR 125 A 125 A ? -0.0 
128 LEU 128 A 128 A ? GLY 131 A 131 A ? -0.1 PRO 132 A 132 A ? -0.0 ASN 130 A 130 A ? -1.8 GLY 131 A 131 A ? -1.2 
129 LYS 129 A 129 A ? PHE 127 A 127 A ? -1.1 ASN 130 A 130 A ? -0.2 PHE 127 A 127 A ? -0.1 LEU 128 A 128 A ? -0.0 
130 ASN 130 A 130 A ? LEU 128 A 128 A ? -1.8 ARG 126 A 126 A ? -0.1 LYS 129 A 129 A ? -0.2 ?   ?   ? ?   ? ? ?    
131 GLY 131 A 131 A ? LEU 128 A 128 A ? -1.2 PRO 134 A 134 A ? -0.0 PHE 127 A 127 A ? -0.3 ARG 126 A 126 A ? -0.1 
132 PRO 132 A 132 A ? ?   ?   ? ?   ? ? ?    ?   ?   ? ?   ? ? ?    ASP 135 A 135 A ? -0.1 ASN 130 A 130 A ? -0.1 
133 PRO 133 A 133 A ? ?   ?   ? ?   ? ? ?    ?   ?   ? ?   ? ? ?    THR 125 A 125 A ? -0.1 GLY 124 A 124 A ? -0.1 
134 PRO 134 A 134 A ? ?   ?   ? ?   ? ? ?    ?   ?   ? ?   ? ? ?    LEU 57  A 57  A ? -0.1 MET 138 A 138 A ? -0.1 
135 ASP 135 A 135 A ? PRO 133 A 133 A ? -0.1 PRO 132 A 132 A ? -0.1 LEU 57  A 57  A ? -2.6 LEU 137 A 137 A ? -0.4 
136 VAL 136 A 136 A ? ASN 56  A 56  A ? -0.3 TRP 123 A 123 A ? -0.1 ASN 56  A 56  A ? -0.3 MET 138 A 138 A ? -0.2 
137 LEU 137 A 137 A ? ARG 55  A 55  A ? -2.4 ASP 135 A 135 A ? -0.4 CYS 8   A 8   A ? -1.4 CYS 139 A 139 A ? -0.3 
138 MET 138 A 138 A ? GLY 122 A 122 A ? -2.7 GLN 7   A 7   A ? -0.2 GLY 122 A 122 A ? -2.2 GLY 140 A 140 A ? -0.3 
139 CYS 139 A 139 A ? PHE 6   A 6   A ? -2.8 LEU 137 A 137 A ? -0.3 PHE 6   A 6   A ? -2.1 ASN 141 A 141 A ? -0.3 
140 GLY 140 A 140 A ? LEU 120 A 120 A ? -2.1 MET 138 A 138 A ? -0.3 LEU 120 A 120 A ? -2.9 VAL 142 A 142 A ? -0.5 
141 ASN 141 A 141 A ? CYS 139 A 139 A ? -0.3 ILE 119 A 119 A ? -0.2 THR 168 A 168 A ? -0.9 THR 143 A 143 A ? -0.3 
142 VAL 142 A 142 A ? CYS 118 A 118 A ? -2.8 GLY 140 A 140 A ? -0.5 CYS 118 A 118 A ? -3.6 VAL 144 A 144 A ? -0.4 
143 THR 143 A 143 A ? THR 166 A 166 A ? -3.7 ASN 141 A 141 A ? -0.3 THR 166 A 166 A ? -3.1 HIS 117 A 117 A ? -0.2 
144 VAL 144 A 144 A ? GLU 116 A 116 A ? -2.4 VAL 142 A 142 A ? -0.4 GLU 115 A 115 A ? -3.1 SER 146 A 146 A ? -0.3 
145 VAL 145 A 145 A ? CYS 164 A 164 A ? -2.7 PRO 114 A 114 A ? -0.2 CYS 164 A 164 A ? -0.6 VAL 144 A 144 A ? -0.0 
146 SER 146 A 146 A ? VAL 144 A 144 A ? -0.3 TYR 147 A 147 A ? -0.1 CYS 150 A 150 A ? -2.6 GLN 151 A 151 A ? -0.2 
147 TYR 147 A 147 A ? ALA 148 A 148 A ? -0.2 THR 149 A 149 A ? -0.2 GLN 151 A 151 A ? -3.2 ALA 152 A 152 A ? -0.2 
148 ALA 148 A 148 A ? CYS 150 A 150 A ? -0.2 THR 149 A 149 A ? -0.2 ALA 152 A 152 A ? -2.1 TYR 147 A 147 A ? -0.2 
149 THR 149 A 149 A ? GLN 151 A 151 A ? -0.2 CYS 150 A 150 A ? -0.2 SER 153 A 153 A ? -1.3 ALA 148 A 148 A ? -0.2 
150 CYS 150 A 150 A ? SER 146 A 146 A ? -2.6 GLN 151 A 151 A ? -0.2 ARG 154 A 154 A ? -2.0 SER 153 A 153 A ? -0.3 
151 GLN 151 A 151 A ? TYR 147 A 147 A ? -3.2 ALA 152 A 152 A ? -0.2 CYS 150 A 150 A ? -0.2 THR 149 A 149 A ? -0.2 
152 ALA 152 A 152 A ? ALA 148 A 148 A ? -2.1 TYR 147 A 147 A ? -0.2 GLN 151 A 151 A ? -0.2 CYS 150 A 150 A ? -0.2 
153 SER 153 A 153 A ? THR 149 A 149 A ? -1.3 CYS 150 A 150 A ? -0.3 GLN 151 A 151 A ? -0.2 ALA 152 A 152 A ? -0.2 
154 ARG 154 A 154 A ? CYS 150 A 150 A ? -2.0 THR 149 A 149 A ? -0.1 LEU 158 A 158 A ? -0.5 SER 153 A 153 A ? -0.2 
155 PRO 155 A 155 A ? ?   ?   ? ?   ? ? ?    ?   ?   ? ?   ? ? ?    GLY 157 A 157 A ? -0.4 ARG 154 A 154 A ? -0.1 
156 LYS 156 A 156 A ? GLY 157 A 157 A ? -0.2 THR 159 A 159 A ? -0.0 THR 159 A 159 A ? -0.1 ?   ?   ? ?   ? ? ?    
157 GLY 157 A 157 A ? PRO 155 A 155 A ? -0.4 LEU 158 A 158 A ? -0.3 THR 159 A 159 A ? -0.5 LYS 156 A 156 A ? -0.2 
158 LEU 158 A 158 A ? ARG 154 A 154 A ? -0.5 GLN 151 A 151 A ? -0.1 GLY 157 A 157 A ? -0.3 ASP 84  A 84  A ? -0.1 
159 THR 159 A 159 A ? GLY 157 A 157 A ? -0.5 LYS 156 A 156 A ? -0.1 MET 162 A 162 A ? -1.7 LYS 156 A 156 A ? -0.0 
160 PRO 160 A 160 A ? ?   ?   ? ?   ? ? ?    ?   ?   ? ?   ? ? ?    LYS 214 A 214 A ? -0.1 LEU 158 A 158 A ? -0.0 
161 ASN 161 A 161 A ? ILE 210 A 210 A ? -0.0 CYS 213 A 213 A ? -0.0 LYS 211 A 211 A ? -2.5 ILE 163 A 163 A ? -0.3 
162 MET 162 A 162 A ? THR 159 A 159 A ? -1.7 ILE 210 A 210 A ? -0.2 CYS 164 A 164 A ? -0.3 ILE 210 A 210 A ? -0.2 
163 ILE 163 A 163 A ? PHE 209 A 209 A ? -2.6 ASN 161 A 161 A ? -0.3 PHE 209 A 209 A ? -3.2 ALA 165 A 165 A ? -0.3 
164 CYS 164 A 164 A ? VAL 145 A 145 A ? -0.6 MET 162 A 162 A ? -0.3 VAL 145 A 145 A ? -2.7 THR 166 A 166 A ? -0.3 
165 ALA 165 A 165 A ? ASN 207 A 207 A ? -1.8 ILE 163 A 163 A ? -0.3 ASN 207 A 207 A ? -2.2 VAL 167 A 167 A ? -0.3 
166 THR 166 A 166 A ? THR 143 A 143 A ? -3.1 CYS 164 A 164 A ? -0.3 THR 143 A 143 A ? -3.7 THR 168 A 168 A ? -0.1 
167 VAL 167 A 167 A ? ALA 165 A 165 A ? -0.3 VAL 142 A 142 A ? -0.2 VAL 142 A 142 A ? -0.2 THR 172 A 172 A ? -0.1 
168 THR 168 A 168 A ? ASN 141 A 141 A ? -0.9 THR 172 A 172 A ? -0.1 GLY 171 A 171 A ? -1.3 ASN 141 A 141 A ? -0.1 
169 THR 169 A 169 A ? GLY 170 A 170 A ? -0.2 VAL 167 A 167 A ? -0.1 THR 168 A 168 A ? -0.1 ?   ?   ? ?   ? ? ?    
170 GLY 170 A 170 A ? GLY 171 A 171 A ? -0.1 VAL 167 A 167 A ? -0.1 THR 172 A 172 A ? -0.3 THR 169 A 169 A ? -0.2 
171 GLY 171 A 171 A ? THR 168 A 168 A ? -1.3 THR 172 A 172 A ? -0.2 GLY 5   A 5   A ? -0.2 GLY 170 A 170 A ? -0.1 
172 THR 172 A 172 A ? ARG 4   A 4   A ? -1.2 GLY 170 A 170 A ? -0.3 ALA 174 A 174 A ? -0.8 GLY 171 A 171 A ? -0.2 
173 ASP 173 A 173 A ? ALA 174 A 174 A ? -0.1 VAL 167 A 167 A ? -0.1 GLN 176 A 176 A ? -0.7 LEU 3   A 3   A ? -0.3 
174 ALA 174 A 174 A ? THR 172 A 172 A ? -0.8 CYS 175 A 175 A ? -0.2 ALA 177 A 177 A ? -0.7 ASP 173 A 173 A ? -0.1 
175 CYS 175 A 175 A ? GLN 176 A 176 A ? -0.3 ARG 1   A 1   A ? -0.1 ALA 177 A 177 A ? -0.2 ALA 174 A 174 A ? -0.2 
176 GLN 176 A 176 A ? ASP 173 A 173 A ? -0.7 GLY 124 A 124 A ? -0.0 ASP 178 A 178 A ? -0.4 CYS 175 A 175 A ? -0.3 
177 ALA 177 A 177 A ? ALA 174 A 174 A ? -0.7 CYS 175 A 175 A ? -0.2 PHE 179 A 179 A ? -0.2 GLY 122 A 122 A ? -0.1 
178 ASP 178 A 178 A ? GLN 176 A 176 A ? -0.4 PHE 179 A 179 A ? -0.1 SER 181 A 181 A ? -1.9 ALA 193 A 193 A ? -0.2 
179 PHE 179 A 179 A ? LYS 26  A 26  A ? -0.3 GLY 180 A 180 A ? -0.3 THR 28  A 28  A ? -3.5 SER 194 A 194 A ? -0.2 
180 GLY 180 A 180 A ? ALA 193 A 193 A ? -3.9 SER 181 A 181 A ? -0.3 PHE 179 A 179 A ? -0.3 SER 194 A 194 A ? -0.1 
181 SER 181 A 181 A ? ASP 178 A 178 A ? -1.9 ALA 193 A 193 A ? -0.2 ALA 193 A 193 A ? -3.5 GLY 180 A 180 A ? -0.3 
182 PRO 182 A 182 A ? ?   ?   ? ?   ? ? ?    ?   ?   ? ?   ? ? ?    SER 121 A 121 A ? -1.4 VAL 184 A 184 A ? -0.6 
183 LEU 183 A 183 A ? GLY 191 A 191 A ? -2.8 SER 181 A 181 A ? -0.2 GLN 190 A 190 A ? -3.3 GLY 191 A 191 A ? -1.5 
184 VAL 184 A 184 A ? ILE 119 A 119 A ? -3.0 PRO 182 A 182 A ? -0.6 ILE 119 A 119 A ? -3.3 SER 186 A 186 A ? -0.5 
185 CYS 185 A 185 A ? VAL 188 A 188 A ? -2.6 LEU 183 A 183 A ? -0.5 VAL 188 A 188 A ? -1.7 CYS 118 A 118 A ? -0.2 
186 SER 186 A 186 A ? VAL 184 A 184 A ? -0.5 HIS 117 A 117 A ? -0.5 CYS 185 A 185 A ? -0.2 LEU 189 A 189 A ? -0.1 
187 GLY 187 A 187 A ? VAL 188 A 188 A ? -0.2 VAL 184 A 184 A ? -0.1 CYS 106 A 106 A ? -1.0 LEU 189 A 189 A ? -0.4 
188 VAL 188 A 188 A ? CYS 185 A 185 A ? -1.7 VAL 105 A 105 A ? -0.1 CYS 185 A 185 A ? -2.6 GLN 190 A 190 A ? -0.6 
189 LEU 189 A 189 A ? CYS 106 A 106 A ? -3.0 GLY 187 A 187 A ? -0.4 VAL 184 A 184 A ? -0.2 LEU 192 A 192 A ? -0.1 
190 GLN 190 A 190 A ? LEU 183 A 183 A ? -3.3 VAL 188 A 188 A ? -0.6 VAL 212 A 212 A ? -1.4 CYS 213 A 213 A ? -0.5 
191 GLY 191 A 191 A ? LEU 183 A 183 A ? -1.5 LYS 211 A 211 A ? -0.2 LEU 183 A 183 A ? -2.8 ALA 193 A 193 A ? -0.4 
192 LEU 192 A 192 A ? ILE 210 A 210 A ? -0.9 GLN 190 A 190 A ? -0.3 ILE 210 A 210 A ? -2.7 SER 194 A 194 A ? -0.2 
193 ALA 193 A 193 A ? SER 181 A 181 A ? -3.5 GLY 191 A 191 A ? -0.4 GLY 180 A 180 A ? -3.9 PHE 209 A 209 A ? -0.2 
194 SER 194 A 194 A ? VAL 208 A 208 A ? -2.2 TRP 195 A 195 A ? -0.4 GLY 196 A 196 A ? -0.2 PHE 209 A 209 A ? -0.2 
195 TRP 195 A 195 A ? VAL 208 A 208 A ? -1.4 GLY 196 A 196 A ? -0.1 VAL 208 A 208 A ? -2.6 SER 194 A 194 A ? -0.4 
196 GLY 196 A 196 A ? SER 194 A 194 A ? -0.2 ASN 207 A 207 A ? -0.2 GLU 199 A 199 A ? -0.1 TRP 195 A 195 A ? -0.1 
197 PHE 197 A 197 A ? GLU 198 A 198 A ? -0.1 SER 194 A 194 A ? -0.1 CYS 200 A 200 A ? -0.1 ASN 207 A 207 A ? -0.1 
198 GLU 198 A 198 A ? GLU 199 A 199 A ? -0.2 GLN 176 A 176 A ? -0.1 CYS 200 A 200 A ? -0.3 PHE 197 A 197 A ? -0.1 
199 GLU 199 A 199 A ? GLY 196 A 196 A ? -0.1 SER 201 A 201 A ? -0.1 SER 201 A 201 A ? -1.0 GLU 198 A 198 A ? -0.2 
200 CYS 200 A 200 A ? GLU 198 A 198 A ? -0.3 PHE 197 A 197 A ? -0.1 TYR 202 A 202 A ? -0.4 PHE 197 A 197 A ? -0.1 
201 SER 201 A 201 A ? GLU 199 A 199 A ? -1.0 PRO 205 A 205 A ? -0.1 ASP 204 A 204 A ? -2.1 GLU 199 A 199 A ? -0.1 
202 TYR 202 A 202 A ? CYS 200 A 200 A ? -0.4 SER 203 A 203 A ? -0.3 SER 201 A 201 A ? -0.1 CYS 200 A 200 A ? -0.0 
203 SER 203 A 203 A ? CYS 200 A 200 A ? -0.0 PRO 206 A 206 A ? -0.0 TYR 202 A 202 A ? -0.3 CYS 200 A 200 A ? -0.0 
204 ASP 204 A 204 A ? SER 201 A 201 A ? -2.1 PRO 205 A 205 A ? -0.1 ASN 207 A 207 A ? -0.1 CYS 200 A 200 A ? -0.1 
205 PRO 205 A 205 A ? ?   ?   ? ?   ? ? ?    ?   ?   ? ?   ? ? ?    SER 201 A 201 A ? -0.1 ASP 204 A 204 A ? -0.1 
206 PRO 206 A 206 A ? ?   ?   ? ?   ? ? ?    ?   ?   ? ?   ? ? ?    THR 166 A 166 A ? -0.2 VAL 208 A 208 A ? -0.2 
207 ASN 207 A 207 A ? ALA 165 A 165 A ? -2.2 ASP 204 A 204 A ? -0.1 ALA 165 A 165 A ? -1.8 PHE 209 A 209 A ? -0.5 
208 VAL 208 A 208 A ? TRP 195 A 195 A ? -2.6 CYS 164 A 164 A ? -0.2 SER 194 A 194 A ? -2.2 TRP 195 A 195 A ? -1.4 
209 PHE 209 A 209 A ? ILE 163 A 163 A ? -3.2 ASN 207 A 207 A ? -0.5 ILE 163 A 163 A ? -2.6 LYS 211 A 211 A ? -0.3 
210 ILE 210 A 210 A ? LEU 192 A 192 A ? -2.7 VAL 208 A 208 A ? -0.3 VAL 212 A 212 A ? -1.1 LEU 192 A 192 A ? -0.9 
211 LYS 211 A 211 A ? ASN 161 A 161 A ? -2.5 PHE 209 A 209 A ? -0.3 LYS 214 A 214 A ? -1.7 GLY 191 A 191 A ? -0.2 
212 VAL 212 A 212 A ? GLN 190 A 190 A ? -1.4 ILE 210 A 210 A ? -1.1 TYR 215 A 215 A ? -2.9 ILE 216 A 216 A ? -0.3 
213 CYS 213 A 213 A ? GLN 190 A 190 A ? -0.5 LYS 214 A 214 A ? -0.3 ILE 216 A 216 A ? -0.7 VAL 212 A 212 A ? -0.3 
214 LYS 214 A 214 A ? LYS 211 A 211 A ? -1.7 TYR 215 A 215 A ? -0.2 CYS 213 A 213 A ? -0.3 VAL 212 A 212 A ? -0.2 
215 TYR 215 A 215 A ? VAL 212 A 212 A ? -2.9 LYS 211 A 211 A ? -0.2 ILE 219 A 219 A ? -2.9 LYS 214 A 214 A ? -0.2 
216 ILE 216 A 216 A ? CYS 213 A 213 A ? -0.7 VAL 212 A 212 A ? -0.3 ARG 220 A 220 A ? -2.7 GLU 221 A 221 A ? -0.3 
217 ASN 217 A 217 A ? CYS 213 A 213 A ? -0.3 TRP 218 A 218 A ? -0.2 GLU 221 A 221 A ? -2.2 ILE 216 A 216 A ? -0.2 
218 TRP 218 A 218 A ? ARG 220 A 220 A ? -0.2 ILE 219 A 219 A ? -0.2 VAL 222 A 222 A ? -2.5 ILE 223 A 223 A ? -0.2 
219 ILE 219 A 219 A ? TYR 215 A 215 A ? -2.9 ARG 220 A 220 A ? -0.2 ILE 223 A 223 A ? -2.4 ASN 217 A 217 A ? -0.2 
220 ARG 220 A 220 A ? ILE 216 A 216 A ? -2.7 GLU 221 A 221 A ? -0.2 ALA 224 A 224 A ? -2.5 ILE 219 A 219 A ? -0.2 
221 GLU 221 A 221 A ? ASN 217 A 217 A ? -2.2 ILE 216 A 216 A ? -0.3 SER 225 A 225 A ? -1.9 ARG 220 A 220 A ? -0.2 
222 VAL 222 A 222 A ? TRP 218 A 218 A ? -2.5 ALA 224 A 224 A ? -0.2 ASN 226 A 226 A ? -0.7 ARG 220 A 220 A ? -0.2 
223 ILE 223 A 223 A ? ILE 219 A 219 A ? -2.4 TRP 218 A 218 A ? -0.2 ASN 226 A 226 A ? -0.7 GLU 221 A 221 A ? -0.2 
224 ALA 224 A 224 A ? ARG 220 A 220 A ? -2.5 SER 225 A 225 A ? -0.2 ILE 223 A 223 A ? -0.2 VAL 222 A 222 A ? -0.2 
225 SER 225 A 225 A ? GLU 221 A 221 A ? -1.9 ARG 220 A 220 A ? -0.2 ALA 224 A 224 A ? -0.2 ILE 223 A 223 A ? -0.2 
226 ASN 226 A 226 A ? VAL 222 A 222 A ? -0.7 ILE 223 A 223 A ? -0.7 ALA 224 A 224 A ? -0.2 ILE 223 A 223 A ? -0.2 
# 
loop_
_dssp_statistics_histogram.entry_id 
_dssp_statistics_histogram.type 
_dssp_statistics_histogram.1 
_dssp_statistics_histogram.2 
_dssp_statistics_histogram.3 
_dssp_statistics_histogram.4 
_dssp_statistics_histogram.5 
_dssp_statistics_histogram.6 
_dssp_statistics_histogram.7 
_dssp_statistics_histogram.8 
_dssp_statistics_histogram.9 
_dssp_statistics_histogram.10 
_dssp_statistics_histogram.11 
_dssp_statistics_histogram.12 
_dssp_statistics_histogram.13 
_dssp_statistics_histogram.14 
_dssp_statistics_histogram.15 
_dssp_statistics_histogram.16 
_dssp_statistics_histogram.17 
_dssp_statistics_histogram.18 
_dssp_statistics_histogram.19 
_dssp_statistics_histogram.20 
_dssp_statistics_histogram.21 
_dssp_statistics_histogram.22 
_dssp_statistics_histogram.23 
_dssp_statistics_histogram.24 
_dssp_statistics_histogram.25 
_dssp_statistics_histogram.26 
_dssp_statistics_histogram.27 
_dssp_statistics_histogram.28 
_dssp_statistics_histogram.29 
_dssp_statistics_histogram.30 
Alsi_A_01 residues_per_alpha_helix        0 0 0 0 0 0 1 0 0 1 0 0 0 0 0 0 0 0 0 0 0 0 0 0 0 0 0 0 0 0 
Alsi_A_01 parallel_bridges_per_ladder     1 0 0 0 0 0 0 0 0 0 0 0 0 0 0 0 0 0 0 0 0 0 0 0 0 0 0 0 0 0 
Alsi_A_01 antiparallel_bridges_per_ladder 2 2 1 6 2 2 0 0 0 0 0 0 0 0 0 0 0 0 0 0 0 0 0 0 0 0 0 0 0 0 
Alsi_A_01 ladders_per_sheet               0 0 0 0 0 1 0 1 0 0 0 0 0 0 0 0 0 0 0 0 0 0 0 0 0 0 0 0 0 0 
# 
loop_
_dssp_statistics_hbond.entry_id 
_dssp_statistics_hbond.type 
_dssp_statistics_hbond.count 
_dssp_statistics_hbond.count_per_100 
Alsi_A_01 O(I)-->H-N(J)          143 63.3 
Alsi_A_01 'PARALLEL BRIDGES'     2   0.9  
Alsi_A_01 'ANTIPARALLEL BRIDGES' 73  32.3 
Alsi_A_01 O(I)-->H-N(I-5)        1   0.4  
Alsi_A_01 O(I)-->H-N(I-4)        1   0.4  
Alsi_A_01 O(I)-->H-N(I-3)        5   2.2  
Alsi_A_01 O(I)-->H-N(I-2)        0   0.0  
Alsi_A_01 O(I)-->H-N(I-1)        0   0.0  
Alsi_A_01 O(I)-->H-N(I+0)        0   0.0  
Alsi_A_01 O(I)-->H-N(I+1)        0   0.0  
Alsi_A_01 O(I)-->H-N(I+2)        23  10.2 
Alsi_A_01 O(I)-->H-N(I+3)        23  10.2 
Alsi_A_01 O(I)-->H-N(I+4)        14  6.2  
Alsi_A_01 O(I)-->H-N(I+5)        1   0.4  
# 
_dssp_statistics.entry_id                       Alsi_A_01 
_dssp_statistics.nr_of_residues                 226 
_dssp_statistics.nr_of_chains                   1 
_dssp_statistics.nr_of_ss_bridges_total         0 
_dssp_statistics.nr_of_ss_bridges_intra_chain   0 
_dssp_statistics.nr_of_ss_bridges_inter_chain   0 
# 
loop_
_chem_comp.id 
_chem_comp.type 
_chem_comp.mon_nstd_flag 
_chem_comp.name 
_chem_comp.formula 
_chem_comp.formula_weight 
ALA 'L-PEPTIDE LINKING' y ALANINE         'C3 H7 N O2'     89.093 
ARG 'L-PEPTIDE LINKING' y ARGININE        'C6 H15 N4 O2'  175.209 
ASN 'L-PEPTIDE LINKING' y ASPARAGINE      'C4 H8 N2 O3'   132.118 
ASP 'L-PEPTIDE LINKING' y 'ASPARTIC ACID' 'C4 H7 N O4'    133.103 
CYS 'L-PEPTIDE LINKING' y CYSTEINE        'C3 H7 N O2 S'  121.158 
GLN 'L-PEPTIDE LINKING' y GLUTAMINE       'C5 H10 N2 O3'  146.144 
GLU 'L-PEPTIDE LINKING' y 'GLUTAMIC ACID' 'C5 H9 N O4'    147.129 
GLY 'PEPTIDE LINKING'   y GLYCINE         'C2 H5 N O2'     75.067 
HIS 'L-PEPTIDE LINKING' y HISTIDINE       'C6 H10 N3 O2'  156.162 
ILE 'L-PEPTIDE LINKING' y ISOLEUCINE      'C6 H13 N O2'   131.173 
LEU 'L-PEPTIDE LINKING' y LEUCINE         'C6 H13 N O2'   131.173 
LYS 'L-PEPTIDE LINKING' y LYSINE          'C6 H15 N2 O2'  147.195 
MET 'L-PEPTIDE LINKING' y METHIONINE      'C5 H11 N O2 S' 149.211 
PHE 'L-PEPTIDE LINKING' y PHENYLALANINE   'C9 H11 N O2'   165.189 
PRO 'L-PEPTIDE LINKING' y PROLINE         'C5 H9 N O2'     115.13 
SER 'L-PEPTIDE LINKING' y SERINE          'C3 H7 N O3'    105.093 
THR 'L-PEPTIDE LINKING' y THREONINE       'C4 H9 N O3'    119.119 
TRP 'L-PEPTIDE LINKING' y TRYPTOPHAN      'C11 H12 N2 O2' 204.225 
TYR 'L-PEPTIDE LINKING' y TYROSINE        'C9 H11 N O3'   181.189 
VAL 'L-PEPTIDE LINKING' y VALINE          'C5 H11 N O2'   117.146 
# 
loop_
_atom_type.symbol 
N 
C 
O 
S 
# 
loop_
_entity_poly_seq.entity_id 
_entity_poly_seq.num 
_entity_poly_seq.mon_id 
_entity_poly_seq.hetero 
1   1 ARG n 
1   2 MET n 
1   3 LEU n 
1   4 ARG n 
1   5 GLY n 
1   6 PHE n 
1   7 GLN n 
1   8 CYS n 
1   9 PRO n 
1  10 ASP n 
1  11 ASP n 
1  12 ALA n 
1  13 HIS n 
1  14 ARG n 
1  15 TRP n 
1  16 ASP n 
1  17 VAL n 
1  18 ALA n 
1  19 LEU n 
1  20 TYR n 
1  21 GLU n 
1  22 GLY n 
1  23 PHE n 
1  24 LYS n 
1  25 PHE n 
1  26 LYS n 
1  27 CYS n 
1  28 THR n 
1  29 GLY n 
1  30 VAL n 
1  31 LEU n 
1  32 VAL n 
1  33 HIS n 
1  34 LYS n 
1  35 ASN n 
1  36 TRP n 
1  37 ILE n 
1  38 LEU n 
1  39 THR n 
1  40 LEU n 
1  41 ALA n 
1  42 HIS n 
1  43 CYS n 
1  44 ASN n 
1  45 LYS n 
1  46 GLY n 
1  47 GLN n 
1  48 LEU n 
1  49 TYR n 
1  50 ALA n 
1  51 ARG n 
1  52 LEU n 
1  53 GLY n 
1  54 GLN n 
1  55 ARG n 
1  56 ASN n 
1  57 LEU n 
1  58 LEU n 
1  59 GLN n 
1  60 PRO n 
1  61 ASP n 
1  62 LYS n 
1  63 MET n 
1  64 GLY n 
1  65 GLN n 
1  66 LEU n 
1  67 ARG n 
1  68 LEU n 
1  69 LEU n 
1  70 LYS n 
1  71 ARG n 
1  72 ARG n 
1  73 PHE n 
1  74 PRO n 
1  75 TYR n 
1  76 PRO n 
1  77 LYS n 
1  78 TYR n 
1  79 ASN n 
1  80 SER n 
1  81 ALA n 
1  82 THR n 
1  83 ARG n 
1  84 ASP n 
1  85 ASN n 
1  86 ASP n 
1  87 ILE n 
1  88 MET n 
1  89 LEU n 
1  90 VAL n 
1  91 LYS n 
1  92 LEU n 
1  93 SER n 
1  94 MET n 
1  95 ALA n 
1  96 ALA n 
1  97 ASN n 
1  98 GLU n 
1  99 SER n 
1 100 LYS n 
1 101 TYR n 
1 102 VAL n 
1 103 ARG n 
1 104 THR n 
1 105 VAL n 
1 106 CYS n 
1 107 LEU n 
1 108 PRO n 
1 109 THR n 
1 110 GLN n 
1 111 CYS n 
1 112 ALA n 
1 113 GLU n 
1 114 PRO n 
1 115 GLU n 
1 116 GLU n 
1 117 HIS n 
1 118 CYS n 
1 119 ILE n 
1 120 LEU n 
1 121 SER n 
1 122 GLY n 
1 123 TRP n 
1 124 GLY n 
1 125 THR n 
1 126 ARG n 
1 127 PHE n 
1 128 LEU n 
1 129 LYS n 
1 130 ASN n 
1 131 GLY n 
1 132 PRO n 
1 133 PRO n 
1 134 PRO n 
1 135 ASP n 
1 136 VAL n 
1 137 LEU n 
1 138 MET n 
1 139 CYS n 
1 140 GLY n 
1 141 ASN n 
1 142 VAL n 
1 143 THR n 
1 144 VAL n 
1 145 VAL n 
1 146 SER n 
1 147 TYR n 
1 148 ALA n 
1 149 THR n 
1 150 CYS n 
1 151 GLN n 
1 152 ALA n 
1 153 SER n 
1 154 ARG n 
1 155 PRO n 
1 156 LYS n 
1 157 GLY n 
1 158 LEU n 
1 159 THR n 
1 160 PRO n 
1 161 ASN n 
1 162 MET n 
1 163 ILE n 
1 164 CYS n 
1 165 ALA n 
1 166 THR n 
1 167 VAL n 
1 168 THR n 
1 169 THR n 
1 170 GLY n 
1 171 GLY n 
1 172 THR n 
1 173 ASP n 
1 174 ALA n 
1 175 CYS n 
1 176 GLN n 
1 177 ALA n 
1 178 ASP n 
1 179 PHE n 
1 180 GLY n 
1 181 SER n 
1 182 PRO n 
1 183 LEU n 
1 184 VAL n 
1 185 CYS n 
1 186 SER n 
1 187 GLY n 
1 188 VAL n 
1 189 LEU n 
1 190 GLN n 
1 191 GLY n 
1 192 LEU n 
1 193 ALA n 
1 194 SER n 
1 195 TRP n 
1 196 GLY n 
1 197 PHE n 
1 198 GLU n 
1 199 GLU n 
1 200 CYS n 
1 201 SER n 
1 202 TYR n 
1 203 SER n 
1 204 ASP n 
1 205 PRO n 
1 206 PRO n 
1 207 ASN n 
1 208 VAL n 
1 209 PHE n 
1 210 ILE n 
1 211 LYS n 
1 212 VAL n 
1 213 CYS n 
1 214 LYS n 
1 215 TYR n 
1 216 ILE n 
1 217 ASN n 
1 218 TRP n 
1 219 ILE n 
1 220 ARG n 
1 221 GLU n 
1 222 VAL n 
1 223 ILE n 
1 224 ALA n 
1 225 SER n 
1 226 ASN n 
# 
loop_
_pdbx_poly_seq_scheme.asym_id 
_pdbx_poly_seq_scheme.entity_id 
_pdbx_poly_seq_scheme.seq_id 
_pdbx_poly_seq_scheme.mon_id 
_pdbx_poly_seq_scheme.ndb_seq_num 
_pdbx_poly_seq_scheme.pdb_seq_num 
_pdbx_poly_seq_scheme.auth_seq_num 
_pdbx_poly_seq_scheme.pdb_mon_id 
_pdbx_poly_seq_scheme.auth_mon_id 
_pdbx_poly_seq_scheme.pdb_strand_id 
_pdbx_poly_seq_scheme.pdb_ins_code 
_pdbx_poly_seq_scheme.hetero 
A 1   1 ARG   1 1   1   ARG ARG A ? n 
A 1   2 MET   2 2   2   MET MET A ? n 
A 1   3 LEU   3 3   3   LEU LEU A ? n 
A 1   4 ARG   4 4   4   ARG ARG A ? n 
A 1   5 GLY   5 5   5   GLY GLY A ? n 
A 1   6 PHE   6 6   6   PHE PHE A ? n 
A 1   7 GLN   7 7   7   GLN GLN A ? n 
A 1   8 CYS   8 8   8   CYS CYS A ? n 
A 1   9 PRO   9 9   9   PRO PRO A ? n 
A 1  10 ASP  10 10  10  ASP ASP A ? n 
A 1  11 ASP  11 11  11  ASP ASP A ? n 
A 1  12 ALA  12 12  12  ALA ALA A ? n 
A 1  13 HIS  13 13  13  HIS HIS A ? n 
A 1  14 ARG  14 14  14  ARG ARG A ? n 
A 1  15 TRP  15 15  15  TRP TRP A ? n 
A 1  16 ASP  16 16  16  ASP ASP A ? n 
A 1  17 VAL  17 17  17  VAL VAL A ? n 
A 1  18 ALA  18 18  18  ALA ALA A ? n 
A 1  19 LEU  19 19  19  LEU LEU A ? n 
A 1  20 TYR  20 20  20  TYR TYR A ? n 
A 1  21 GLU  21 21  21  GLU GLU A ? n 
A 1  22 GLY  22 22  22  GLY GLY A ? n 
A 1  23 PHE  23 23  23  PHE PHE A ? n 
A 1  24 LYS  24 24  24  LYS LYS A ? n 
A 1  25 PHE  25 25  25  PHE PHE A ? n 
A 1  26 LYS  26 26  26  LYS LYS A ? n 
A 1  27 CYS  27 27  27  CYS CYS A ? n 
A 1  28 THR  28 28  28  THR THR A ? n 
A 1  29 GLY  29 29  29  GLY GLY A ? n 
A 1  30 VAL  30 30  30  VAL VAL A ? n 
A 1  31 LEU  31 31  31  LEU LEU A ? n 
A 1  32 VAL  32 32  32  VAL VAL A ? n 
A 1  33 HIS  33 33  33  HIS HIS A ? n 
A 1  34 LYS  34 34  34  LYS LYS A ? n 
A 1  35 ASN  35 35  35  ASN ASN A ? n 
A 1  36 TRP  36 36  36  TRP TRP A ? n 
A 1  37 ILE  37 37  37  ILE ILE A ? n 
A 1  38 LEU  38 38  38  LEU LEU A ? n 
A 1  39 THR  39 39  39  THR THR A ? n 
A 1  40 LEU  40 40  40  LEU LEU A ? n 
A 1  41 ALA  41 41  41  ALA ALA A ? n 
A 1  42 HIS  42 42  42  HIS HIS A ? n 
A 1  43 CYS  43 43  43  CYS CYS A ? n 
A 1  44 ASN  44 44  44  ASN ASN A ? n 
A 1  45 LYS  45 45  45  LYS LYS A ? n 
A 1  46 GLY  46 46  46  GLY GLY A ? n 
A 1  47 GLN  47 47  47  GLN GLN A ? n 
A 1  48 LEU  48 48  48  LEU LEU A ? n 
A 1  49 TYR  49 49  49  TYR TYR A ? n 
A 1  50 ALA  50 50  50  ALA ALA A ? n 
A 1  51 ARG  51 51  51  ARG ARG A ? n 
A 1  52 LEU  52 52  52  LEU LEU A ? n 
A 1  53 GLY  53 53  53  GLY GLY A ? n 
A 1  54 GLN  54 54  54  GLN GLN A ? n 
A 1  55 ARG  55 55  55  ARG ARG A ? n 
A 1  56 ASN  56 56  56  ASN ASN A ? n 
A 1  57 LEU  57 57  57  LEU LEU A ? n 
A 1  58 LEU  58 58  58  LEU LEU A ? n 
A 1  59 GLN  59 59  59  GLN GLN A ? n 
A 1  60 PRO  60 60  60  PRO PRO A ? n 
A 1  61 ASP  61 61  61  ASP ASP A ? n 
A 1  62 LYS  62 62  62  LYS LYS A ? n 
A 1  63 MET  63 63  63  MET MET A ? n 
A 1  64 GLY  64 64  64  GLY GLY A ? n 
A 1  65 GLN  65 65  65  GLN GLN A ? n 
A 1  66 LEU  66 66  66  LEU LEU A ? n 
A 1  67 ARG  67 67  67  ARG ARG A ? n 
A 1  68 LEU  68 68  68  LEU LEU A ? n 
A 1  69 LEU  69 69  69  LEU LEU A ? n 
A 1  70 LYS  70 70  70  LYS LYS A ? n 
A 1  71 ARG  71 71  71  ARG ARG A ? n 
A 1  72 ARG  72 72  72  ARG ARG A ? n 
A 1  73 PHE  73 73  73  PHE PHE A ? n 
A 1  74 PRO  74 74  74  PRO PRO A ? n 
A 1  75 TYR  75 75  75  TYR TYR A ? n 
A 1  76 PRO  76 76  76  PRO PRO A ? n 
A 1  77 LYS  77 77  77  LYS LYS A ? n 
A 1  78 TYR  78 78  78  TYR TYR A ? n 
A 1  79 ASN  79 79  79  ASN ASN A ? n 
A 1  80 SER  80 80  80  SER SER A ? n 
A 1  81 ALA  81 81  81  ALA ALA A ? n 
A 1  82 THR  82 82  82  THR THR A ? n 
A 1  83 ARG  83 83  83  ARG ARG A ? n 
A 1  84 ASP  84 84  84  ASP ASP A ? n 
A 1  85 ASN  85 85  85  ASN ASN A ? n 
A 1  86 ASP  86 86  86  ASP ASP A ? n 
A 1  87 ILE  87 87  87  ILE ILE A ? n 
A 1  88 MET  88 88  88  MET MET A ? n 
A 1  89 LEU  89 89  89  LEU LEU A ? n 
A 1  90 VAL  90 90  90  VAL VAL A ? n 
A 1  91 LYS  91 91  91  LYS LYS A ? n 
A 1  92 LEU  92 92  92  LEU LEU A ? n 
A 1  93 SER  93 93  93  SER SER A ? n 
A 1  94 MET  94 94  94  MET MET A ? n 
A 1  95 ALA  95 95  95  ALA ALA A ? n 
A 1  96 ALA  96 96  96  ALA ALA A ? n 
A 1  97 ASN  97 97  97  ASN ASN A ? n 
A 1  98 GLU  98 98  98  GLU GLU A ? n 
A 1  99 SER  99 99  99  SER SER A ? n 
A 1 100 LYS 100 100 100 LYS LYS A ? n 
A 1 101 TYR 101 101 101 TYR TYR A ? n 
A 1 102 VAL 102 102 102 VAL VAL A ? n 
A 1 103 ARG 103 103 103 ARG ARG A ? n 
A 1 104 THR 104 104 104 THR THR A ? n 
A 1 105 VAL 105 105 105 VAL VAL A ? n 
A 1 106 CYS 106 106 106 CYS CYS A ? n 
A 1 107 LEU 107 107 107 LEU LEU A ? n 
A 1 108 PRO 108 108 108 PRO PRO A ? n 
A 1 109 THR 109 109 109 THR THR A ? n 
A 1 110 GLN 110 110 110 GLN GLN A ? n 
A 1 111 CYS 111 111 111 CYS CYS A ? n 
A 1 112 ALA 112 112 112 ALA ALA A ? n 
A 1 113 GLU 113 113 113 GLU GLU A ? n 
A 1 114 PRO 114 114 114 PRO PRO A ? n 
A 1 115 GLU 115 115 115 GLU GLU A ? n 
A 1 116 GLU 116 116 116 GLU GLU A ? n 
A 1 117 HIS 117 117 117 HIS HIS A ? n 
A 1 118 CYS 118 118 118 CYS CYS A ? n 
A 1 119 ILE 119 119 119 ILE ILE A ? n 
A 1 120 LEU 120 120 120 LEU LEU A ? n 
A 1 121 SER 121 121 121 SER SER A ? n 
A 1 122 GLY 122 122 122 GLY GLY A ? n 
A 1 123 TRP 123 123 123 TRP TRP A ? n 
A 1 124 GLY 124 124 124 GLY GLY A ? n 
A 1 125 THR 125 125 125 THR THR A ? n 
A 1 126 ARG 126 126 126 ARG ARG A ? n 
A 1 127 PHE 127 127 127 PHE PHE A ? n 
A 1 128 LEU 128 128 128 LEU LEU A ? n 
A 1 129 LYS 129 129 129 LYS LYS A ? n 
A 1 130 ASN 130 130 130 ASN ASN A ? n 
A 1 131 GLY 131 131 131 GLY GLY A ? n 
A 1 132 PRO 132 132 132 PRO PRO A ? n 
A 1 133 PRO 133 133 133 PRO PRO A ? n 
A 1 134 PRO 134 134 134 PRO PRO A ? n 
A 1 135 ASP 135 135 135 ASP ASP A ? n 
A 1 136 VAL 136 136 136 VAL VAL A ? n 
A 1 137 LEU 137 137 137 LEU LEU A ? n 
A 1 138 MET 138 138 138 MET MET A ? n 
A 1 139 CYS 139 139 139 CYS CYS A ? n 
A 1 140 GLY 140 140 140 GLY GLY A ? n 
A 1 141 ASN 141 141 141 ASN ASN A ? n 
A 1 142 VAL 142 142 142 VAL VAL A ? n 
A 1 143 THR 143 143 143 THR THR A ? n 
A 1 144 VAL 144 144 144 VAL VAL A ? n 
A 1 145 VAL 145 145 145 VAL VAL A ? n 
A 1 146 SER 146 146 146 SER SER A ? n 
A 1 147 TYR 147 147 147 TYR TYR A ? n 
A 1 148 ALA 148 148 148 ALA ALA A ? n 
A 1 149 THR 149 149 149 THR THR A ? n 
A 1 150 CYS 150 150 150 CYS CYS A ? n 
A 1 151 GLN 151 151 151 GLN GLN A ? n 
A 1 152 ALA 152 152 152 ALA ALA A ? n 
A 1 153 SER 153 153 153 SER SER A ? n 
A 1 154 ARG 154 154 154 ARG ARG A ? n 
A 1 155 PRO 155 155 155 PRO PRO A ? n 
A 1 156 LYS 156 156 156 LYS LYS A ? n 
A 1 157 GLY 157 157 157 GLY GLY A ? n 
A 1 158 LEU 158 158 158 LEU LEU A ? n 
A 1 159 THR 159 159 159 THR THR A ? n 
A 1 160 PRO 160 160 160 PRO PRO A ? n 
A 1 161 ASN 161 161 161 ASN ASN A ? n 
A 1 162 MET 162 162 162 MET MET A ? n 
A 1 163 ILE 163 163 163 ILE ILE A ? n 
A 1 164 CYS 164 164 164 CYS CYS A ? n 
A 1 165 ALA 165 165 165 ALA ALA A ? n 
A 1 166 THR 166 166 166 THR THR A ? n 
A 1 167 VAL 167 167 167 VAL VAL A ? n 
A 1 168 THR 168 168 168 THR THR A ? n 
A 1 169 THR 169 169 169 THR THR A ? n 
A 1 170 GLY 170 170 170 GLY GLY A ? n 
A 1 171 GLY 171 171 171 GLY GLY A ? n 
A 1 172 THR 172 172 172 THR THR A ? n 
A 1 173 ASP 173 173 173 ASP ASP A ? n 
A 1 174 ALA 174 174 174 ALA ALA A ? n 
A 1 175 CYS 175 175 175 CYS CYS A ? n 
A 1 176 GLN 176 176 176 GLN GLN A ? n 
A 1 177 ALA 177 177 177 ALA ALA A ? n 
A 1 178 ASP 178 178 178 ASP ASP A ? n 
A 1 179 PHE 179 179 179 PHE PHE A ? n 
A 1 180 GLY 180 180 180 GLY GLY A ? n 
A 1 181 SER 181 181 181 SER SER A ? n 
A 1 182 PRO 182 182 182 PRO PRO A ? n 
A 1 183 LEU 183 183 183 LEU LEU A ? n 
A 1 184 VAL 184 184 184 VAL VAL A ? n 
A 1 185 CYS 185 185 185 CYS CYS A ? n 
A 1 186 SER 186 186 186 SER SER A ? n 
A 1 187 GLY 187 187 187 GLY GLY A ? n 
A 1 188 VAL 188 188 188 VAL VAL A ? n 
A 1 189 LEU 189 189 189 LEU LEU A ? n 
A 1 190 GLN 190 190 190 GLN GLN A ? n 
A 1 191 GLY 191 191 191 GLY GLY A ? n 
A 1 192 LEU 192 192 192 LEU LEU A ? n 
A 1 193 ALA 193 193 193 ALA ALA A ? n 
A 1 194 SER 194 194 194 SER SER A ? n 
A 1 195 TRP 195 195 195 TRP TRP A ? n 
A 1 196 GLY 196 196 196 GLY GLY A ? n 
A 1 197 PHE 197 197 197 PHE PHE A ? n 
A 1 198 GLU 198 198 198 GLU GLU A ? n 
A 1 199 GLU 199 199 199 GLU GLU A ? n 
A 1 200 CYS 200 200 200 CYS CYS A ? n 
A 1 201 SER 201 201 201 SER SER A ? n 
A 1 202 TYR 202 202 202 TYR TYR A ? n 
A 1 203 SER 203 203 203 SER SER A ? n 
A 1 204 ASP 204 204 204 ASP ASP A ? n 
A 1 205 PRO 205 205 205 PRO PRO A ? n 
A 1 206 PRO 206 206 206 PRO PRO A ? n 
A 1 207 ASN 207 207 207 ASN ASN A ? n 
A 1 208 VAL 208 208 208 VAL VAL A ? n 
A 1 209 PHE 209 209 209 PHE PHE A ? n 
A 1 210 ILE 210 210 210 ILE ILE A ? n 
A 1 211 LYS 211 211 211 LYS LYS A ? n 
A 1 212 VAL 212 212 212 VAL VAL A ? n 
A 1 213 CYS 213 213 213 CYS CYS A ? n 
A 1 214 LYS 214 214 214 LYS LYS A ? n 
A 1 215 TYR 215 215 215 TYR TYR A ? n 
A 1 216 ILE 216 216 216 ILE ILE A ? n 
A 1 217 ASN 217 217 217 ASN ASN A ? n 
A 1 218 TRP 218 218 218 TRP TRP A ? n 
A 1 219 ILE 219 219 219 ILE ILE A ? n 
A 1 220 ARG 220 220 220 ARG ARG A ? n 
A 1 221 GLU 221 221 221 GLU GLU A ? n 
A 1 222 VAL 222 222 222 VAL VAL A ? n 
A 1 223 ILE 223 223 223 ILE ILE A ? n 
A 1 224 ALA 224 224 224 ALA ALA A ? n 
A 1 225 SER 225 225 225 SER SER A ? n 
A 1 226 ASN 226 226 226 ASN ASN A ? n 
# 
loop_
_atom_site.group_PDB 
_atom_site.id 
_atom_site.type_symbol 
_atom_site.label_atom_id 
_atom_site.label_alt_id 
_atom_site.label_comp_id 
_atom_site.label_asym_id 
_atom_site.label_entity_id 
_atom_site.label_seq_id 
_atom_site.pdbx_PDB_ins_code 
_atom_site.Cartn_x 
_atom_site.Cartn_y 
_atom_site.Cartn_z 
_atom_site.occupancy 
_atom_site.B_iso_or_equiv 
_atom_site.pdbx_formal_charge 
_atom_site.auth_seq_id 
_atom_site.auth_comp_id 
_atom_site.auth_asym_id 
_atom_site.auth_atom_id 
_atom_site.pdbx_PDB_model_num 
ATOM 1    N N   ? ARG A 1   1 ?  -2.979   6.272 -18.191 1.000 29.310 ? 1   ARG A N   1 
ATOM 2    C CA  ? ARG A 1   1 ?  -1.676   6.919 -18.298 1.000 29.310 ? 1   ARG A CA  1 
ATOM 3    C C   ? ARG A 1   1 ?  -1.325   7.661 -17.012 1.000 29.310 ? 1   ARG A C   1 
ATOM 4    C CB  ? ARG A 1   1 ?  -1.650   7.885 -19.484 1.000 29.310 ? 1   ARG A CB  1 
ATOM 5    O O   ? ARG A 1   1 ?  -2.114   8.471 -16.522 1.000 29.310 ? 1   ARG A O   1 
ATOM 6    C CG  ? ARG A 1   1 ?  -0.256   8.163 -20.022 1.000 29.310 ? 1   ARG A CG  1 
ATOM 7    C CD  ? ARG A 1   1 ?  -0.292   9.087 -21.232 1.000 29.310 ? 1   ARG A CD  1 
ATOM 8    N NE  ? ARG A 1   1 ?   1.049   9.505 -21.630 1.000 29.310 ? 1   ARG A NE  1 
ATOM 9    N NH1 ? ARG A 1   1 ?   0.336  10.862 -23.359 1.000 29.310 ? 1   ARG A NH1 1 
ATOM 10   N NH2 ? ARG A 1   1 ?   2.574  10.652 -22.909 1.000 29.310 ? 1   ARG A NH2 1 
ATOM 11   C CZ  ? ARG A 1   1 ?   1.317  10.339 -22.632 1.000 29.310 ? 1   ARG A CZ  1 
ATOM 12   N N   ? MET A 1   2 ?  -0.679   6.917 -15.965 1.000 41.270 ? 2   MET A N   1 
ATOM 13   C CA  ? MET A 1   2 ?   0.101   7.997 -15.366 1.000 41.270 ? 2   MET A CA  1 
ATOM 14   C C   ? MET A 1   2 ?   0.540   9.002 -16.425 1.000 41.270 ? 2   MET A C   1 
ATOM 15   C CB  ? MET A 1   2 ?   1.324   7.437 -14.637 1.000 41.270 ? 2   MET A CB  1 
ATOM 16   O O   ? MET A 1   2 ?   1.259   8.650 -17.362 1.000 41.270 ? 2   MET A O   1 
ATOM 17   C CG  ? MET A 1   2 ?   1.016   6.893 -13.252 1.000 41.270 ? 2   MET A CG  1 
ATOM 18   S SD  ? MET A 1   2 ?   2.512   6.766 -12.198 1.000 41.270 ? 2   MET A SD  1 
ATOM 19   C CE  ? MET A 1   2 ?   2.047   5.361 -11.149 1.000 41.270 ? 2   MET A CE  1 
ATOM 20   N N   ? LEU A 1   3 ?  -0.307   9.465 -17.167 1.000 40.700 ? 3   LEU A N   1 
ATOM 21   C CA  ? LEU A 1   3 ?  -0.249  10.364 -18.315 1.000 40.700 ? 3   LEU A CA  1 
ATOM 22   C C   ? LEU A 1   3 ?   1.064  11.139 -18.333 1.000 40.700 ? 3   LEU A C   1 
ATOM 23   C CB  ? LEU A 1   3 ?  -1.430  11.337 -18.294 1.000 40.700 ? 3   LEU A CB  1 
ATOM 24   O O   ? LEU A 1   3 ?   1.615  11.410 -19.403 1.000 40.700 ? 3   LEU A O   1 
ATOM 25   C CG  ? LEU A 1   3 ?  -2.766  10.795 -18.805 1.000 40.700 ? 3   LEU A CG  1 
ATOM 26   C CD1 ? LEU A 1   3 ?  -3.919  11.640 -18.275 1.000 40.700 ? 3   LEU A CD1 1 
ATOM 27   C CD2 ? LEU A 1   3 ?  -2.780  10.758 -20.330 1.000 40.700 ? 3   LEU A CD2 1 
ATOM 28   N N   ? ARG A 1   4 ?   2.195  10.592 -17.548 1.000 49.760 ? 4   ARG A N   1 
ATOM 29   C CA  ? ARG A 1   4 ?   3.533  11.173 -17.597 1.000 49.760 ? 4   ARG A CA  1 
ATOM 30   C C   ? ARG A 1   4 ?   4.468  10.475 -16.615 1.000 49.760 ? 4   ARG A C   1 
ATOM 31   C CB  ? ARG A 1   4 ?   3.480  12.672 -17.295 1.000 49.760 ? 4   ARG A CB  1 
ATOM 32   O O   ? ARG A 1   4 ?   5.314  11.119 -15.991 1.000 49.760 ? 4   ARG A O   1 
ATOM 33   C CG  ? ARG A 1   4 ?   2.890  13.507 -18.421 1.000 49.760 ? 4   ARG A CG  1 
ATOM 34   C CD  ? ARG A 1   4 ?   3.029  14.998 -18.149 1.000 49.760 ? 4   ARG A CD  1 
ATOM 35   N NE  ? ARG A 1   4 ?   2.394  15.797 -19.193 1.000 49.760 ? 4   ARG A NE  1 
ATOM 36   N NH1 ? ARG A 1   4 ?   3.017  17.835 -18.300 1.000 49.760 ? 4   ARG A NH1 1 
ATOM 37   N NH2 ? ARG A 1   4 ?   1.794  17.753 -20.238 1.000 49.760 ? 4   ARG A NH2 1 
ATOM 38   C CZ  ? ARG A 1   4 ?   2.403  17.127 -19.241 1.000 49.760 ? 4   ARG A CZ  1 
ATOM 39   N N   ? GLY A 1   5 ?   4.107   9.187 -16.186 1.000 54.580 ? 5   GLY A N   1 
ATOM 40   C CA  ? GLY A 1   5 ?   4.973   8.379 -15.342 1.000 54.580 ? 5   GLY A CA  1 
ATOM 41   C C   ? GLY A 1   5 ?   6.096   7.708 -16.109 1.000 54.580 ? 5   GLY A C   1 
ATOM 42   O O   ? GLY A 1   5 ?   6.178   7.829 -17.333 1.000 54.580 ? 5   GLY A O   1 
ATOM 43   N N   ? PHE A 1   6 ?   7.253   7.508 -15.418 1.000 65.610 ? 6   PHE A N   1 
ATOM 44   C CA  ? PHE A 1   6 ?   8.404   6.853 -16.027 1.000 65.610 ? 6   PHE A CA  1 
ATOM 45   C C   ? PHE A 1   6 ?   8.509   5.404 -15.565 1.000 65.610 ? 6   PHE A C   1 
ATOM 46   C CB  ? PHE A 1   6 ?   9.694   7.606 -15.689 1.000 65.610 ? 6   PHE A CB  1 
ATOM 47   O O   ? PHE A 1   6 ?   7.981   5.043 -14.512 1.000 65.610 ? 6   PHE A O   1 
ATOM 48   C CG  ? PHE A 1   6 ?   9.975   7.698 -14.214 1.000 65.610 ? 6   PHE A CG  1 
ATOM 49   C CD1 ? PHE A 1   6 ?   9.448   8.737 -13.456 1.000 65.610 ? 6   PHE A CD1 1 
ATOM 50   C CD2 ? PHE A 1   6 ?  10.766   6.746 -13.584 1.000 65.610 ? 6   PHE A CD2 1 
ATOM 51   C CE1 ? PHE A 1   6 ?   9.706   8.825 -12.090 1.000 65.610 ? 6   PHE A CE1 1 
ATOM 52   C CE2 ? PHE A 1   6 ?  11.028   6.828 -12.220 1.000 65.610 ? 6   PHE A CE2 1 
ATOM 53   C CZ  ? PHE A 1   6 ?  10.498   7.868 -11.474 1.000 65.610 ? 6   PHE A CZ  1 
ATOM 54   N N   ? GLN A 1   7 ?   8.875   4.643 -16.504 1.000 73.050 ? 7   GLN A N   1 
ATOM 55   C CA  ? GLN A 1   7 ?   9.185   3.282 -16.078 1.000 73.050 ? 7   GLN A CA  1 
ATOM 56   C C   ? GLN A 1   7 ?  10.096   3.284 -14.853 1.000 73.050 ? 7   GLN A C   1 
ATOM 57   C CB  ? GLN A 1   7 ?   9.838   2.498 -17.217 1.000 73.050 ? 7   GLN A CB  1 
ATOM 58   O O   ? GLN A 1   7 ?  11.084   4.019 -14.809 1.000 73.050 ? 7   GLN A O   1 
ATOM 59   C CG  ? GLN A 1   7 ?  10.061   1.025 -16.901 1.000 73.050 ? 7   GLN A CG  1 
ATOM 60   C CD  ? GLN A 1   7 ?  10.592   0.244 -18.088 1.000 73.050 ? 7   GLN A CD  1 
ATOM 61   N NE2 ? GLN A 1   7 ?  11.005  -0.995 -17.846 1.000 73.050 ? 7   GLN A NE2 1 
ATOM 62   O OE1 ? GLN A 1   7 ?  10.630   0.750 -19.214 1.000 73.050 ? 7   GLN A OE1 1 
ATOM 63   N N   ? CYS A 1   8 ?   9.641   2.615 -13.813 1.000 76.230 ? 8   CYS A N   1 
ATOM 64   C CA  ? CYS A 1   8 ?  10.453   2.531 -12.605 1.000 76.230 ? 8   CYS A CA  1 
ATOM 65   C C   ? CYS A 1   8 ?  11.826   1.943 -12.910 1.000 76.230 ? 8   CYS A C   1 
ATOM 66   C CB  ? CYS A 1   8 ?   9.751   1.684 -11.545 1.000 76.230 ? 8   CYS A CB  1 
ATOM 67   O O   ? CYS A 1   8 ?  11.950   1.046 -13.746 1.000 76.230 ? 8   CYS A O   1 
ATOM 68   S SG  ? CYS A 1   8 ?   8.225   2.421 -10.917 1.000 76.230 ? 8   CYS A SG  1 
ATOM 69   N N   ? PRO A 1   9 ?  12.934   2.507 -12.351 1.000 74.110 ? 9   PRO A N   1 
ATOM 70   C CA  ? PRO A 1   9 ?  14.230   1.846 -12.525 1.000 74.110 ? 9   PRO A CA  1 
ATOM 71   C C   ? PRO A 1   9 ?  14.205   0.378 -12.103 1.000 74.110 ? 9   PRO A C   1 
ATOM 72   C CB  ? PRO A 1   9 ?  15.163   2.657 -11.622 1.000 74.110 ? 9   PRO A CB  1 
ATOM 73   O O   ? PRO A 1   9 ?  13.373  -0.018 -11.283 1.000 74.110 ? 9   PRO A O   1 
ATOM 74   C CG  ? PRO A 1   9 ?  14.423   3.926 -11.350 1.000 74.110 ? 9   PRO A CG  1 
ATOM 75   C CD  ? PRO A 1   9 ?  12.954   3.668 -11.523 1.000 74.110 ? 9   PRO A CD  1 
ATOM 76   N N   ? ASP A 1  10 ?  15.033  -0.490 -12.767 1.000 65.320 ? 10  ASP A N   1 
ATOM 77   C CA  ? ASP A 1  10 ?  15.107  -1.944 -12.652 1.000 65.320 ? 10  ASP A CA  1 
ATOM 78   C C   ? ASP A 1  10 ?  15.350  -2.368 -11.205 1.000 65.320 ? 10  ASP A C   1 
ATOM 79   C CB  ? ASP A 1  10 ?  16.211  -2.498 -13.555 1.000 65.320 ? 10  ASP A CB  1 
ATOM 80   O O   ? ASP A 1  10 ?  14.842  -3.401 -10.762 1.000 65.320 ? 10  ASP A O   1 
ATOM 81   C CG  ? ASP A 1  10 ?  15.830  -2.496 -15.025 1.000 65.320 ? 10  ASP A CG  1 
ATOM 82   O OD1 ? ASP A 1  10 ?  14.632  -2.340 -15.345 1.000 65.320 ? 10  ASP A OD1 1 
ATOM 83   O OD2 ? ASP A 1  10 ?  16.736  -2.656 -15.872 1.000 65.320 ? 10  ASP A OD2 1 
ATOM 84   N N   ? ASP A 1  11 ?  15.869  -1.557 -10.365 1.000 66.680 ? 11  ASP A N   1 
ATOM 85   C CA  ? ASP A 1  11 ?  16.161  -1.886  -8.974 1.000 66.680 ? 11  ASP A CA  1 
ATOM 86   C C   ? ASP A 1  11 ?  15.258  -1.104  -8.023 1.000 66.680 ? 11  ASP A C   1 
ATOM 87   C CB  ? ASP A 1  11 ?  17.631  -1.607  -8.653 1.000 66.680 ? 11  ASP A CB  1 
ATOM 88   O O   ? ASP A 1  11 ?  15.377  -1.229  -6.802 1.000 66.680 ? 11  ASP A O   1 
ATOM 89   C CG  ? ASP A 1  11 ?  18.024  -0.159  -8.888 1.000 66.680 ? 11  ASP A CG  1 
ATOM 90   O OD1 ? ASP A 1  11 ?  17.265   0.579  -9.555 1.000 66.680 ? 11  ASP A OD1 1 
ATOM 91   O OD2 ? ASP A 1  11 ?  19.103   0.248  -8.406 1.000 66.680 ? 11  ASP A OD2 1 
ATOM 92   N N   ? ALA A 1  12 ?  14.393  -0.269  -8.639 1.000 65.540 ? 12  ALA A N   1 
ATOM 93   C CA  ? ALA A 1  12 ?  13.510   0.609  -7.877 1.000 65.540 ? 12  ALA A CA  1 
ATOM 94   C C   ? ALA A 1  12 ?  12.135  -0.026  -7.687 1.000 65.540 ? 12  ALA A C   1 
ATOM 95   C CB  ? ALA A 1  12 ?  13.375   1.962  -8.572 1.000 65.540 ? 12  ALA A CB  1 
ATOM 96   O O   ? ALA A 1  12 ?  11.711  -0.856  -8.495 1.000 65.540 ? 12  ALA A O   1 
ATOM 97   N N   ? HIS A 1  13 ?  11.766  -0.410  -6.208 1.000 71.810 ? 13  HIS A N   1 
ATOM 98   C CA  ? HIS A 1  13 ?  10.394  -0.777  -5.878 1.000 71.810 ? 13  HIS A CA  1 
ATOM 99   C C   ? HIS A 1  13 ?  10.223  -2.292  -5.842 1.000 71.810 ? 13  HIS A C   1 
ATOM 100  C CB  ? HIS A 1  13 ?   9.418  -0.162  -6.882 1.000 71.810 ? 13  HIS A CB  1 
ATOM 101  O O   ? HIS A 1  13 ?   9.286  -2.829  -6.437 1.000 71.810 ? 13  HIS A O   1 
ATOM 102  C CG  ? HIS A 1  13 ?   9.542   1.323  -7.007 1.000 71.810 ? 13  HIS A CG  1 
ATOM 103  C CD2 ? HIS A 1  13 ?  10.032   2.094  -8.007 1.000 71.810 ? 13  HIS A CD2 1 
ATOM 104  N ND1 ? HIS A 1  13 ?   9.134   2.190  -6.016 1.000 71.810 ? 13  HIS A ND1 1 
ATOM 105  C CE1 ? HIS A 1  13 ?   9.368   3.433  -6.403 1.000 71.810 ? 13  HIS A CE1 1 
ATOM 106  N NE2 ? HIS A 1  13 ?   9.912   3.402  -7.607 1.000 71.810 ? 13  HIS A NE2 1 
ATOM 107  N N   ? ARG A 1  14 ?  11.179  -2.920  -5.147 1.000 85.970 ? 14  ARG A N   1 
ATOM 108  C CA  ? ARG A 1  14 ?  11.349  -4.352  -4.924 1.000 85.970 ? 14  ARG A CA  1 
ATOM 109  C C   ? ARG A 1  14 ?  10.336  -4.872  -3.909 1.000 85.970 ? 14  ARG A C   1 
ATOM 110  C CB  ? ARG A 1  14 ?  12.771  -4.658  -4.449 1.000 85.970 ? 14  ARG A CB  1 
ATOM 111  O O   ? ARG A 1  14 ?  10.173  -6.084  -3.752 1.000 85.970 ? 14  ARG A O   1 
ATOM 112  C CG  ? ARG A 1  14 ?  13.849  -4.286  -5.454 1.000 85.970 ? 14  ARG A CG  1 
ATOM 113  C CD  ? ARG A 1  14 ?  15.246  -4.518  -4.895 1.000 85.970 ? 14  ARG A CD  1 
ATOM 114  N NE  ? ARG A 1  14 ?  16.275  -3.953  -5.763 1.000 85.970 ? 14  ARG A NE  1 
ATOM 115  N NH1 ? ARG A 1  14 ?  18.043  -4.546  -4.399 1.000 85.970 ? 14  ARG A NH1 1 
ATOM 116  N NH2 ? ARG A 1  14 ?  18.430  -3.436  -6.367 1.000 85.970 ? 14  ARG A NH2 1 
ATOM 117  C CZ  ? ARG A 1  14 ?  17.580  -3.980  -5.508 1.000 85.970 ? 14  ARG A CZ  1 
ATOM 118  N N   ? TRP A 1  15 ?   9.560  -3.886  -3.444 1.000 94.830 ? 15  TRP A N   1 
ATOM 119  C CA  ? TRP A 1  15 ?   8.609  -4.251  -2.399 1.000 94.830 ? 15  TRP A CA  1 
ATOM 120  C C   ? TRP A 1  15 ?   7.194  -4.347  -2.960 1.000 94.830 ? 15  TRP A C   1 
ATOM 121  C CB  ? TRP A 1  15 ?   8.650  -3.234  -1.255 1.000 94.830 ? 15  TRP A CB  1 
ATOM 122  O O   ? TRP A 1  15 ?   6.266  -4.750  -2.254 1.000 94.830 ? 15  TRP A O   1 
ATOM 123  C CG  ? TRP A 1  15 ?   8.707  -1.807  -1.710 1.000 94.830 ? 15  TRP A CG  1 
ATOM 124  C CD1 ? TRP A 1  15 ?   7.658  -1.029  -2.117 1.000 94.830 ? 15  TRP A CD1 1 
ATOM 125  C CD2 ? TRP A 1  15 ?   9.876  -0.988  -1.810 1.000 94.830 ? 15  TRP A CD2 1 
ATOM 126  C CE2 ? TRP A 1  15 ?   9.461   0.277  -2.284 1.000 94.830 ? 15  TRP A CE2 1 
ATOM 127  C CE3 ? TRP A 1  15 ?  11.235  -1.201  -1.544 1.000 94.830 ? 15  TRP A CE3 1 
ATOM 128  N NE1 ? TRP A 1  15 ?   8.105   0.225  -2.463 1.000 94.830 ? 15  TRP A NE1 1 
ATOM 129  C CH2 ? TRP A 1  15 ?  11.683   1.090  -2.229 1.000 94.830 ? 15  TRP A CH2 1 
ATOM 130  C CZ2 ? TRP A 1  15 ?  10.359   1.325  -2.497 1.000 94.830 ? 15  TRP A CZ2 1 
ATOM 131  C CZ3 ? TRP A 1  15 ?  12.127  -0.156  -1.757 1.000 94.830 ? 15  TRP A CZ3 1 
ATOM 132  N N   ? ASP A 1  16 ?   6.981  -3.932  -4.269 1.000 93.870 ? 16  ASP A N   1 
ATOM 133  C CA  ? ASP A 1  16 ?   5.646  -3.987  -4.856 1.000 93.870 ? 16  ASP A CA  1 
ATOM 134  C C   ? ASP A 1  16 ?   5.202  -5.431  -5.077 1.000 93.870 ? 16  ASP A C   1 
ATOM 135  C CB  ? ASP A 1  16 ?   5.609  -3.217  -6.179 1.000 93.870 ? 16  ASP A CB  1 
ATOM 136  O O   ? ASP A 1  16 ?   5.977  -6.256  -5.564 1.000 93.870 ? 16  ASP A O   1 
ATOM 137  C CG  ? ASP A 1  16 ?   5.640  -1.711  -5.989 1.000 93.870 ? 16  ASP A CG  1 
ATOM 138  O OD1 ? ASP A 1  16 ?   4.581  -1.110  -5.707 1.000 93.870 ? 16  ASP A OD1 1 
ATOM 139  O OD2 ? ASP A 1  16 ?   6.733  -1.119  -6.127 1.000 93.870 ? 16  ASP A OD2 1 
ATOM 140  N N   ? VAL A 1  17 ?   3.991  -5.707  -4.720 1.000 95.040 ? 17  VAL A N   1 
ATOM 141  C CA  ? VAL A 1  17 ?   3.423  -7.044  -4.857 1.000 95.040 ? 17  VAL A CA  1 
ATOM 142  C C   ? VAL A 1  17 ?   2.112  -6.971  -5.636 1.000 95.040 ? 17  VAL A C   1 
ATOM 143  C CB  ? VAL A 1  17 ?   3.190  -7.706  -3.481 1.000 95.040 ? 17  VAL A CB  1 
ATOM 144  O O   ? VAL A 1  17 ?   1.244  -6.151  -5.327 1.000 95.040 ? 17  VAL A O   1 
ATOM 145  C CG1 ? VAL A 1  17 ?   2.584  -9.099  -3.647 1.000 95.040 ? 17  VAL A CG1 1 
ATOM 146  C CG2 ? VAL A 1  17 ?   4.499  -7.780  -2.696 1.000 95.040 ? 17  VAL A CG2 1 
ATOM 147  N N   ? ALA A 1  18 ?   2.041  -7.789  -6.662 1.000 93.400 ? 18  ALA A N   1 
ATOM 148  C CA  ? ALA A 1  18 ?   0.786  -7.910  -7.399 1.000 93.400 ? 18  ALA A CA  1 
ATOM 149  C C   ? ALA A 1  18 ?  -0.102  -8.994  -6.795 1.000 93.400 ? 18  ALA A C   1 
ATOM 150  C CB  ? ALA A 1  18 ?   1.060  -8.210  -8.871 1.000 93.400 ? 18  ALA A CB  1 
ATOM 151  O O   ? ALA A 1  18 ?   0.322 -10.143  -6.649 1.000 93.400 ? 18  ALA A O   1 
ATOM 152  N N   ? LEU A 1  19 ?  -1.304  -8.571  -6.464 1.000 94.130 ? 19  LEU A N   1 
ATOM 153  C CA  ? LEU A 1  19 ?  -2.280  -9.516  -5.935 1.000 94.130 ? 19  LEU A CA  1 
ATOM 154  C C   ? LEU A 1  19 ?  -3.285  -9.919  -7.009 1.000 94.130 ? 19  LEU A C   1 
ATOM 155  C CB  ? LEU A 1  19 ?  -3.014  -8.914  -4.734 1.000 94.130 ? 19  LEU A CB  1 
ATOM 156  O O   ? LEU A 1  19 ?  -3.896  -9.058  -7.647 1.000 94.130 ? 19  LEU A O   1 
ATOM 157  C CG  ? LEU A 1  19 ?  -2.148  -8.528  -3.534 1.000 94.130 ? 19  LEU A CG  1 
ATOM 158  C CD1 ? LEU A 1  19 ?  -2.995  -7.842  -2.467 1.000 94.130 ? 19  LEU A CD1 1 
ATOM 159  C CD2 ? LEU A 1  19 ?  -1.449  -9.756  -2.961 1.000 94.130 ? 19  LEU A CD2 1 
ATOM 160  N N   ? TYR A 1  20 ?  -3.453 -11.262  -7.165 1.000 91.590 ? 20  TYR A N   1 
ATOM 161  C CA  ? TYR A 1  20 ?  -4.306 -11.808  -8.215 1.000 91.590 ? 20  TYR A CA  1 
ATOM 162  C C   ? TYR A 1  20 ?  -5.448 -12.624  -7.621 1.000 91.590 ? 20  TYR A C   1 
ATOM 163  C CB  ? TYR A 1  20 ?  -3.488 -12.676  -9.176 1.000 91.590 ? 20  TYR A CB  1 
ATOM 164  O O   ? TYR A 1  20 ?  -5.284 -13.268  -6.582 1.000 91.590 ? 20  TYR A O   1 
ATOM 165  C CG  ? TYR A 1  20 ?  -2.656 -11.881 -10.153 1.000 91.590 ? 20  TYR A CG  1 
ATOM 166  C CD1 ? TYR A 1  20 ?  -3.105 -11.643 -11.450 1.000 91.590 ? 20  TYR A CD1 1 
ATOM 167  C CD2 ? TYR A 1  20 ?  -1.418 -11.367  -9.781 1.000 91.590 ? 20  TYR A CD2 1 
ATOM 168  C CE1 ? TYR A 1  20 ?  -2.341 -10.913 -12.353 1.000 91.590 ? 20  TYR A CE1 1 
ATOM 169  C CE2 ? TYR A 1  20 ?  -0.645 -10.636 -10.677 1.000 91.590 ? 20  TYR A CE2 1 
ATOM 170  O OH  ? TYR A 1  20 ?  -0.353  -9.690 -12.849 1.000 91.590 ? 20  TYR A OH  1 
ATOM 171  C CZ  ? TYR A 1  20 ?  -1.114 -10.414 -11.958 1.000 91.590 ? 20  TYR A CZ  1 
ATOM 172  N N   ? GLU A 1  21 ?  -6.521 -12.509  -8.292 1.000 90.330 ? 21  GLU A N   1 
ATOM 173  C CA  ? GLU A 1  21 ?  -7.591 -13.498  -8.196 1.000 90.330 ? 21  GLU A CA  1 
ATOM 174  C C   ? GLU A 1  21 ?  -7.723 -14.295  -9.491 1.000 90.330 ? 21  GLU A C   1 
ATOM 175  C CB  ? GLU A 1  21 ?  -8.921 -12.821  -7.857 1.000 90.330 ? 21  GLU A CB  1 
ATOM 176  O O   ? GLU A 1  21 ?  -8.227 -13.783 -10.493 1.000 90.330 ? 21  GLU A O   1 
ATOM 177  C CG  ? GLU A 1  21 ? -10.062 -13.797  -7.607 1.000 90.330 ? 21  GLU A CG  1 
ATOM 178  C CD  ? GLU A 1  21 ? -11.371 -13.111  -7.253 1.000 90.330 ? 21  GLU A CD  1 
ATOM 179  O OE1 ? GLU A 1  21 ? -12.091 -13.603  -6.354 1.000 90.330 ? 21  GLU A OE1 1 
ATOM 180  O OE2 ? GLU A 1  21 ? -11.681 -12.073  -7.881 1.000 90.330 ? 21  GLU A OE2 1 
ATOM 181  N N   ? GLY A 1  22 ?  -7.340 -15.608  -9.474 1.000 87.860 ? 22  GLY A N   1 
ATOM 182  C CA  ? GLY A 1  22 ?  -7.138 -16.291 -10.742 1.000 87.860 ? 22  GLY A CA  1 
ATOM 183  C C   ? GLY A 1  22 ?  -6.073 -15.641 -11.606 1.000 87.860 ? 22  GLY A C   1 
ATOM 184  O O   ? GLY A 1  22 ?  -4.927 -15.491 -11.179 1.000 87.860 ? 22  GLY A O   1 
ATOM 185  N N   ? PHE A 1  23 ?  -6.435 -15.144 -12.822 1.000 84.760 ? 23  PHE A N   1 
ATOM 186  C CA  ? PHE A 1  23 ?  -5.490 -14.521 -13.740 1.000 84.760 ? 23  PHE A CA  1 
ATOM 187  C C   ? PHE A 1  23 ?  -5.675 -13.008 -13.764 1.000 84.760 ? 23  PHE A C   1 
ATOM 188  C CB  ? PHE A 1  23 ?  -5.654 -15.091 -15.153 1.000 84.760 ? 23  PHE A CB  1 
ATOM 189  O O   ? PHE A 1  23 ?  -4.988 -12.305 -14.508 1.000 84.760 ? 23  PHE A O   1 
ATOM 190  C CG  ? PHE A 1  23 ?  -5.348 -16.562 -15.252 1.000 84.760 ? 23  PHE A CG  1 
ATOM 191  C CD1 ? PHE A 1  23 ?  -4.038 -17.020 -15.182 1.000 84.760 ? 23  PHE A CD1 1 
ATOM 192  C CD2 ? PHE A 1  23 ?  -6.371 -17.486 -15.417 1.000 84.760 ? 23  PHE A CD2 1 
ATOM 193  C CE1 ? PHE A 1  23 ?  -3.752 -18.380 -15.274 1.000 84.760 ? 23  PHE A CE1 1 
ATOM 194  C CE2 ? PHE A 1  23 ?  -6.093 -18.847 -15.510 1.000 84.760 ? 23  PHE A CE2 1 
ATOM 195  C CZ  ? PHE A 1  23 ?  -4.783 -19.291 -15.439 1.000 84.760 ? 23  PHE A CZ  1 
ATOM 196  N N   ? LYS A 1  24 ?  -6.595 -12.593 -12.880 1.000 86.620 ? 24  LYS A N   1 
ATOM 197  C CA  ? LYS A 1  24 ?  -6.960 -11.180 -12.891 1.000 86.620 ? 24  LYS A CA  1 
ATOM 198  C C   ? LYS A 1  24 ?  -6.219 -10.413 -11.799 1.000 86.620 ? 24  LYS A C   1 
ATOM 199  C CB  ? LYS A 1  24 ?  -8.470 -11.013 -12.716 1.000 86.620 ? 24  LYS A CB  1 
ATOM 200  O O   ? LYS A 1  24 ?  -6.259 -10.795 -10.628 1.000 86.620 ? 24  LYS A O   1 
ATOM 201  C CG  ? LYS A 1  24 ?  -8.950  -9.573 -12.816 1.000 86.620 ? 24  LYS A CG  1 
ATOM 202  C CD  ? LYS A 1  24 ? -10.461  -9.474 -12.652 1.000 86.620 ? 24  LYS A CD  1 
ATOM 203  C CE  ? LYS A 1  24 ? -10.936  -8.028 -12.700 1.000 86.620 ? 24  LYS A CE  1 
ATOM 204  N NZ  ? LYS A 1  24 ? -12.416  -7.926 -12.531 1.000 86.620 ? 24  LYS A NZ  1 
ATOM 205  N N   ? PHE A 1  25 ?  -5.551  -9.378 -12.213 1.000 88.030 ? 25  PHE A N   1 
ATOM 206  C CA  ? PHE A 1  25 ?  -4.924  -8.456 -11.274 1.000 88.030 ? 25  PHE A CA  1 
ATOM 207  C C   ? PHE A 1  25 ?  -5.977  -7.708 -10.464 1.000 88.030 ? 25  PHE A C   1 
ATOM 208  C CB  ? PHE A 1  25 ?  -4.026  -7.460 -12.015 1.000 88.030 ? 25  PHE A CB  1 
ATOM 209  O O   ? PHE A 1  25 ?  -6.866  -7.070 -11.032 1.000 88.030 ? 25  PHE A O   1 
ATOM 210  C CG  ? PHE A 1  25 ?  -3.456  -6.383 -11.131 1.000 88.030 ? 25  PHE A CG  1 
ATOM 211  C CD1 ? PHE A 1  25 ?  -4.004  -5.107 -11.126 1.000 88.030 ? 25  PHE A CD1 1 
ATOM 212  C CD2 ? PHE A 1  25 ?  -2.371  -6.648 -10.306 1.000 88.030 ? 25  PHE A CD2 1 
ATOM 213  C CE1 ? PHE A 1  25 ?  -3.479  -4.108 -10.310 1.000 88.030 ? 25  PHE A CE1 1 
ATOM 214  C CE2 ? PHE A 1  25 ?  -1.840  -5.655  -9.487 1.000 88.030 ? 25  PHE A CE2 1 
ATOM 215  C CZ  ? PHE A 1  25 ?  -2.395  -4.385  -9.492 1.000 88.030 ? 25  PHE A CZ  1 
ATOM 216  N N   ? LYS A 1  26 ?  -5.829  -7.713  -9.065 1.000 89.840 ? 26  LYS A N   1 
ATOM 217  C CA  ? LYS A 1  26 ?  -6.855  -7.145  -8.195 1.000 89.840 ? 26  LYS A CA  1 
ATOM 218  C C   ? LYS A 1  26 ?  -6.352  -5.879  -7.506 1.000 89.840 ? 26  LYS A C   1 
ATOM 219  C CB  ? LYS A 1  26 ?  -7.300  -8.169  -7.151 1.000 89.840 ? 26  LYS A CB  1 
ATOM 220  O O   ? LYS A 1  26 ?  -7.039  -4.856  -7.498 1.000 89.840 ? 26  LYS A O   1 
ATOM 221  C CG  ? LYS A 1  26 ?  -8.152  -9.297  -7.714 1.000 89.840 ? 26  LYS A CG  1 
ATOM 222  C CD  ? LYS A 1  26 ?  -9.448  -8.770  -8.317 1.000 89.840 ? 26  LYS A CD  1 
ATOM 223  C CE  ? LYS A 1  26 ? -10.328  -9.903  -8.829 1.000 89.840 ? 26  LYS A CE  1 
ATOM 224  N NZ  ? LYS A 1  26 ? -11.590  -9.390  -9.442 1.000 89.840 ? 26  LYS A NZ  1 
ATOM 225  N N   ? CYS A 1  27 ?  -5.201  -5.974  -6.883 1.000 93.320 ? 27  CYS A N   1 
ATOM 226  C CA  ? CYS A 1  27 ?  -4.611  -4.888  -6.108 1.000 93.320 ? 27  CYS A CA  1 
ATOM 227  C C   ? CYS A 1  27 ?  -3.091  -4.992  -6.091 1.000 93.320 ? 27  CYS A C   1 
ATOM 228  C CB  ? CYS A 1  27 ?  -5.148  -4.898  -4.676 1.000 93.320 ? 27  CYS A CB  1 
ATOM 229  O O   ? CYS A 1  27 ?  -2.532  -6.028  -6.455 1.000 93.320 ? 27  CYS A O   1 
ATOM 230  S SG  ? CYS A 1  27 ?  -6.877  -4.394  -4.544 1.000 93.320 ? 27  CYS A SG  1 
ATOM 231  N N   ? THR A 1  28 ?  -2.637  -3.925  -5.635 1.000 93.780 ? 28  THR A N   1 
ATOM 232  C CA  ? THR A 1  28 ?  -1.213  -3.911  -5.318 1.000 93.780 ? 28  THR A CA  1 
ATOM 233  C C   ? THR A 1  28 ?  -0.992  -4.087  -3.818 1.000 93.780 ? 28  THR A C   1 
ATOM 234  C CB  ? THR A 1  28 ?  -0.549  -2.603  -5.787 1.000 93.780 ? 28  THR A CB  1 
ATOM 235  O O   ? THR A 1  28 ?  -1.799  -3.626  -3.008 1.000 93.780 ? 28  THR A O   1 
ATOM 236  C CG2 ? THR A 1  28 ?   0.949  -2.614  -5.503 1.000 93.780 ? 28  THR A CG2 1 
ATOM 237  O OG1 ? THR A 1  28 ?  -0.756  -2.447  -7.196 1.000 93.780 ? 28  THR A OG1 1 
ATOM 238  N N   ? GLY A 1  29 ?   0.050  -4.794  -3.449 1.000 96.050 ? 29  GLY A N   1 
ATOM 239  C CA  ? GLY A 1  29 ?   0.525  -4.910  -2.080 1.000 96.050 ? 29  GLY A CA  1 
ATOM 240  C C   ? GLY A 1  29 ?   1.975  -4.494  -1.914 1.000 96.050 ? 29  GLY A C   1 
ATOM 241  O O   ? GLY A 1  29 ?   2.666  -4.228  -2.900 1.000 96.050 ? 29  GLY A O   1 
ATOM 242  N N   ? VAL A 1  30 ?   2.341  -4.461  -0.632 1.000 97.760 ? 30  VAL A N   1 
ATOM 243  C CA  ? VAL A 1  30 ?   3.709  -4.059  -0.319 1.000 97.760 ? 30  VAL A CA  1 
ATOM 244  C C   ? VAL A 1  30 ?   4.340  -5.073   0.632 1.000 97.760 ? 30  VAL A C   1 
ATOM 245  C CB  ? VAL A 1  30 ?   3.756  -2.645   0.301 1.000 97.760 ? 30  VAL A CB  1 
ATOM 246  O O   ? VAL A 1  30 ?   3.757  -5.412   1.665 1.000 97.760 ? 30  VAL A O   1 
ATOM 247  C CG1 ? VAL A 1  30 ?   5.201  -2.190   0.498 1.000 97.760 ? 30  VAL A CG1 1 
ATOM 248  C CG2 ? VAL A 1  30 ?   2.995  -1.653  -0.576 1.000 97.760 ? 30  VAL A CG2 1 
ATOM 249  N N   ? LEU A 1  31 ?   5.449  -5.555   0.189 1.000 97.790 ? 31  LEU A N   1 
ATOM 250  C CA  ? LEU A 1  31 ?   6.195  -6.467   1.050 1.000 97.790 ? 31  LEU A CA  1 
ATOM 251  C C   ? LEU A 1  31 ?   6.862  -5.710   2.194 1.000 97.790 ? 31  LEU A C   1 
ATOM 252  C CB  ? LEU A 1  31 ?   7.250  -7.225   0.240 1.000 97.790 ? 31  LEU A CB  1 
ATOM 253  O O   ? LEU A 1  31 ?   7.844  -4.995   1.981 1.000 97.790 ? 31  LEU A O   1 
ATOM 254  C CG  ? LEU A 1  31 ?   7.949  -8.383   0.954 1.000 97.790 ? 31  LEU A CG  1 
ATOM 255  C CD1 ? LEU A 1  31 ?   6.945  -9.479   1.297 1.000 97.790 ? 31  LEU A CD1 1 
ATOM 256  C CD2 ? LEU A 1  31 ?   9.080  -8.937   0.094 1.000 97.790 ? 31  LEU A CD2 1 
ATOM 257  N N   ? VAL A 1  32 ?   6.409  -5.865   3.457 1.000 97.800 ? 32  VAL A N   1 
ATOM 258  C CA  ? VAL A 1  32 ?   6.882  -5.098   4.605 1.000 97.800 ? 32  VAL A CA  1 
ATOM 259  C C   ? VAL A 1  32 ?   7.708  -5.997   5.523 1.000 97.800 ? 32  VAL A C   1 
ATOM 260  C CB  ? VAL A 1  32 ?   5.708  -4.470   5.390 1.000 97.800 ? 32  VAL A CB  1 
ATOM 261  O O   ? VAL A 1  32 ?   8.436  -5.509   6.389 1.000 97.800 ? 32  VAL A O   1 
ATOM 262  C CG1 ? VAL A 1  32 ?   5.022  -3.387   4.559 1.000 97.800 ? 32  VAL A CG1 1 
ATOM 263  C CG2 ? VAL A 1  32 ?   4.707  -5.547   5.803 1.000 97.800 ? 32  VAL A CG2 1 
ATOM 264  N N   ? HIS A 1  33 ?   7.621  -7.300   5.245 1.000 97.230 ? 33  HIS A N   1 
ATOM 265  C CA  ? HIS A 1  33 ?   8.333  -8.397   5.891 1.000 97.230 ? 33  HIS A CA  1 
ATOM 266  C C   ? HIS A 1  33 ?   8.393  -9.624   4.987 1.000 97.230 ? 33  HIS A C   1 
ATOM 267  C CB  ? HIS A 1  33 ?   7.670  -8.757   7.221 1.000 97.230 ? 33  HIS A CB  1 
ATOM 268  O O   ? HIS A 1  33 ?   7.534  -9.804   4.121 1.000 97.230 ? 33  HIS A O   1 
ATOM 269  C CG  ? HIS A 1  33 ?   8.489  -9.676   8.071 1.000 97.230 ? 33  HIS A CG  1 
ATOM 270  C CD2 ? HIS A 1  33 ?   9.304  -9.425   9.122 1.000 97.230 ? 33  HIS A CD2 1 
ATOM 271  N ND1 ? HIS A 1  33 ?   8.526 -11.039   7.871 1.000 97.230 ? 33  HIS A ND1 1 
ATOM 272  C CE1 ? HIS A 1  33 ?   9.330 -11.588   8.766 1.000 97.230 ? 33  HIS A CE1 1 
ATOM 273  N NE2 ? HIS A 1  33 ?   9.815 -10.630   9.537 1.000 97.230 ? 33  HIS A NE2 1 
ATOM 274  N N   ? LYS A 1  34 ?   9.420 -10.607   5.179 1.000 96.690 ? 34  LYS A N   1 
ATOM 275  C CA  ? LYS A 1  34 ?   9.592 -11.748   4.285 1.000 96.690 ? 34  LYS A CA  1 
ATOM 276  C C   ? LYS A 1  34 ?   8.323 -12.593   4.221 1.000 96.690 ? 34  LYS A C   1 
ATOM 277  C CB  ? LYS A 1  34 ?  10.773 -12.610   4.735 1.000 96.690 ? 34  LYS A CB  1 
ATOM 278  O O   ? LYS A 1  34 ?   8.091 -13.302   3.239 1.000 96.690 ? 34  LYS A O   1 
ATOM 279  C CG  ? LYS A 1  34 ?  10.556 -13.310   6.068 1.000 96.690 ? 34  LYS A CG  1 
ATOM 280  C CD  ? LYS A 1  34 ?  11.768 -14.143   6.466 1.000 96.690 ? 34  LYS A CD  1 
ATOM 281  C CE  ? LYS A 1  34 ?  11.543 -14.862   7.789 1.000 96.690 ? 34  LYS A CE  1 
ATOM 282  N NZ  ? LYS A 1  34 ?  12.705 -15.727   8.154 1.000 96.690 ? 34  LYS A NZ  1 
ATOM 283  N N   ? ASN A 1  35 ?   7.501 -12.447   5.252 1.000 97.800 ? 35  ASN A N   1 
ATOM 284  C CA  ? ASN A 1  35 ?   6.293 -13.263   5.307 1.000 97.800 ? 35  ASN A CA  1 
ATOM 285  C C   ? ASN A 1  35 ?   5.033 -12.409   5.190 1.000 97.800 ? 35  ASN A C   1 
ATOM 286  C CB  ? ASN A 1  35 ?   6.258 -14.084   6.598 1.000 97.800 ? 35  ASN A CB  1 
ATOM 287  O O   ? ASN A 1  35 ?   3.918 -12.931   5.228 1.000 97.800 ? 35  ASN A O   1 
ATOM 288  C CG  ? ASN A 1  35 ?   7.381 -15.100   6.674 1.000 97.800 ? 35  ASN A CG  1 
ATOM 289  N ND2 ? ASN A 1  35 ?   8.227 -14.974   7.689 1.000 97.800 ? 35  ASN A ND2 1 
ATOM 290  O OD1 ? ASN A 1  35 ?   7.488 -15.990   5.826 1.000 97.800 ? 35  ASN A OD1 1 
ATOM 291  N N   ? TRP A 1  36 ?   5.216 -11.074   5.098 1.000 98.260 ? 36  TRP A N   1 
ATOM 292  C CA  ? TRP A 1  36 ?   4.016 -10.262   5.270 1.000 98.260 ? 36  TRP A CA  1 
ATOM 293  C C   ? TRP A 1  36 ?   3.913  -9.204   4.177 1.000 98.260 ? 36  TRP A C   1 
ATOM 294  C CB  ? TRP A 1  36 ?   4.012  -9.593   6.647 1.000 98.260 ? 36  TRP A CB  1 
ATOM 295  O O   ? TRP A 1  36 ?   4.898  -8.536   3.855 1.000 98.260 ? 36  TRP A O   1 
ATOM 296  C CG  ? TRP A 1  36 ?   3.881 -10.554   7.791 1.000 98.260 ? 36  TRP A CG  1 
ATOM 297  C CD1 ? TRP A 1  36 ?   4.896 -11.160   8.478 1.000 98.260 ? 36  TRP A CD1 1 
ATOM 298  C CD2 ? TRP A 1  36 ?   2.663 -11.023   8.377 1.000 98.260 ? 36  TRP A CD2 1 
ATOM 299  C CE2 ? TRP A 1  36 ?   3.015 -11.912   9.417 1.000 98.260 ? 36  TRP A CE2 1 
ATOM 300  C CE3 ? TRP A 1  36 ?   1.307 -10.777   8.124 1.000 98.260 ? 36  TRP A CE3 1 
ATOM 301  N NE1 ? TRP A 1  36 ?   4.382 -11.978   9.457 1.000 98.260 ? 36  TRP A NE1 1 
ATOM 302  C CH2 ? TRP A 1  36 ?   0.738 -12.298   9.936 1.000 98.260 ? 36  TRP A CH2 1 
ATOM 303  C CZ2 ? TRP A 1  36 ?   2.058 -12.556  10.204 1.000 98.260 ? 36  TRP A CZ2 1 
ATOM 304  C CZ3 ? TRP A 1  36 ?   0.356 -11.420   8.909 1.000 98.260 ? 36  TRP A CZ3 1 
ATOM 305  N N   ? ILE A 1  37 ?   2.705  -9.107   3.624 1.000 98.320 ? 37  ILE A N   1 
ATOM 306  C CA  ? ILE A 1  37 ?   2.336  -8.086   2.649 1.000 98.320 ? 37  ILE A CA  1 
ATOM 307  C C   ? ILE A 1  37 ?   1.311  -7.134   3.262 1.000 98.320 ? 37  ILE A C   1 
ATOM 308  C CB  ? ILE A 1  37 ?   1.775  -8.717   1.355 1.000 98.320 ? 37  ILE A CB  1 
ATOM 309  O O   ? ILE A 1  37 ?   0.392  -7.568   3.961 1.000 98.320 ? 37  ILE A O   1 
ATOM 310  C CG1 ? ILE A 1  37 ?   2.840  -9.590   0.681 1.000 98.320 ? 37  ILE A CG1 1 
ATOM 311  C CG2 ? ILE A 1  37 ?   1.272  -7.631   0.399 1.000 98.320 ? 37  ILE A CG2 1 
ATOM 312  C CD1 ? ILE A 1  37 ?   2.292 -10.509  -0.402 1.000 98.320 ? 37  ILE A CD1 1 
ATOM 313  N N   ? LEU A 1  38 ?   1.576  -5.882   3.066 1.000 98.380 ? 38  LEU A N   1 
ATOM 314  C CA  ? LEU A 1  38 ?   0.584  -4.874   3.423 1.000 98.380 ? 38  LEU A CA  1 
ATOM 315  C C   ? LEU A 1  38 ?  -0.226  -4.452   2.201 1.000 98.380 ? 38  LEU A C   1 
ATOM 316  C CB  ? LEU A 1  38 ?   1.262  -3.652   4.047 1.000 98.380 ? 38  LEU A CB  1 
ATOM 317  O O   ? LEU A 1  38 ?   0.337  -4.209   1.132 1.000 98.380 ? 38  LEU A O   1 
ATOM 318  C CG  ? LEU A 1  38 ?   0.373  -2.743   4.897 1.000 98.380 ? 38  LEU A CG  1 
ATOM 319  C CD1 ? LEU A 1  38 ?  -0.149  -3.500   6.114 1.000 98.380 ? 38  LEU A CD1 1 
ATOM 320  C CD2 ? LEU A 1  38 ?   1.137  -1.495   5.325 1.000 98.380 ? 38  LEU A CD2 1 
ATOM 321  N N   ? THR A 1  39 ?  -1.561  -4.363   2.296 1.000 98.040 ? 39  THR A N   1 
ATOM 322  C CA  ? THR A 1  39 ?  -2.448  -3.935   1.219 1.000 98.040 ? 39  THR A CA  1 
ATOM 323  C C   ? THR A 1  39 ?  -3.747  -3.366   1.782 1.000 98.040 ? 39  THR A C   1 
ATOM 324  C CB  ? THR A 1  39 ?  -2.767  -5.099   0.263 1.000 98.040 ? 39  THR A CB  1 
ATOM 325  O O   ? THR A 1  39 ?  -3.839  -3.080   2.978 1.000 98.040 ? 39  THR A O   1 
ATOM 326  C CG2 ? THR A 1  39 ?  -3.665  -6.133   0.934 1.000 98.040 ? 39  THR A CG2 1 
ATOM 327  O OG1 ? THR A 1  39 ?  -3.431  -4.587  -0.899 1.000 98.040 ? 39  THR A OG1 1 
ATOM 328  N N   ? LEU A 1  40 ?  -4.741  -3.193   0.926 1.000 97.640 ? 40  LEU A N   1 
ATOM 329  C CA  ? LEU A 1  40 ?  -5.988  -2.586   1.378 1.000 97.640 ? 40  LEU A CA  1 
ATOM 330  C C   ? LEU A 1  40 ?  -7.007  -3.655   1.759 1.000 97.640 ? 40  LEU A C   1 
ATOM 331  C CB  ? LEU A 1  40 ?  -6.568  -1.678   0.289 1.000 97.640 ? 40  LEU A CB  1 
ATOM 332  O O   ? LEU A 1  40 ?  -7.082  -4.705   1.116 1.000 97.640 ? 40  LEU A O   1 
ATOM 333  C CG  ? LEU A 1  40 ?  -5.719  -0.469  -0.108 1.000 97.640 ? 40  LEU A CG  1 
ATOM 334  C CD1 ? LEU A 1  40 ?  -6.350   0.255  -1.293 1.000 97.640 ? 40  LEU A CD1 1 
ATOM 335  C CD2 ? LEU A 1  40 ?  -5.551   0.478   1.076 1.000 97.640 ? 40  LEU A CD2 1 
ATOM 336  N N   ? ALA A 1  41 ?  -7.789  -3.374   2.786 1.000 97.660 ? 41  ALA A N   1 
ATOM 337  C CA  ? ALA A 1  41 ?  -8.849  -4.270   3.240 1.000 97.660 ? 41  ALA A CA  1 
ATOM 338  C C   ? ALA A 1  41 ?  -9.895  -4.479   2.149 1.000 97.660 ? 41  ALA A C   1 
ATOM 339  C CB  ? ALA A 1  41 ?  -9.505  -3.721   4.504 1.000 97.660 ? 41  ALA A CB  1 
ATOM 340  O O   ? ALA A 1  41 ? -10.440  -5.576   2.005 1.000 97.660 ? 41  ALA A O   1 
ATOM 341  N N   ? HIS A 1  42 ? -10.224  -3.520   1.429 1.000 94.610 ? 42  HIS A N   1 
ATOM 342  C CA  ? HIS A 1  42 ? -11.252  -3.634   0.400 1.000 94.610 ? 42  HIS A CA  1 
ATOM 343  C C   ? HIS A 1  42 ? -10.775  -4.500  -0.761 1.000 94.610 ? 42  HIS A C   1 
ATOM 344  C CB  ? HIS A 1  42 ? -11.657  -2.250  -0.109 1.000 94.610 ? 42  HIS A CB  1 
ATOM 345  O O   ? HIS A 1  42 ? -11.565  -4.864  -1.635 1.000 94.610 ? 42  HIS A O   1 
ATOM 346  C CG  ? HIS A 1  42 ? -10.628  -1.608  -0.983 1.000 94.610 ? 42  HIS A CG  1 
ATOM 347  C CD2 ? HIS A 1  42 ? -10.431  -1.675  -2.321 1.000 94.610 ? 42  HIS A CD2 1 
ATOM 348  N ND1 ? HIS A 1  42 ?  -9.642  -0.781  -0.489 1.000 94.610 ? 42  HIS A ND1 1 
ATOM 349  C CE1 ? HIS A 1  42 ?  -8.882  -0.365  -1.488 1.000 94.610 ? 42  HIS A CE1 1 
ATOM 350  N NE2 ? HIS A 1  42 ?  -9.339  -0.894  -2.611 1.000 94.610 ? 42  HIS A NE2 1 
ATOM 351  N N   ? CYS A 1  43 ?  -9.544  -4.878  -0.809 1.000 94.240 ? 43  CYS A N   1 
ATOM 352  C CA  ? CYS A 1  43 ?  -9.000  -5.778  -1.819 1.000 94.240 ? 43  CYS A CA  1 
ATOM 353  C C   ? CYS A 1  43 ?  -9.237  -7.234  -1.437 1.000 94.240 ? 43  CYS A C   1 
ATOM 354  C CB  ? CYS A 1  43 ?  -7.504  -5.529  -2.009 1.000 94.240 ? 43  CYS A CB  1 
ATOM 355  O O   ? CYS A 1  43 ?  -8.877  -8.144  -2.187 1.000 94.240 ? 43  CYS A O   1 
ATOM 356  S SG  ? CYS A 1  43 ?  -7.124  -3.959  -2.817 1.000 94.240 ? 43  CYS A SG  1 
ATOM 357  N N   ? ASN A 1  44 ?  -9.802  -7.440  -0.247 1.000 94.190 ? 44  ASN A N   1 
ATOM 358  C CA  ? ASN A 1  44 ?  -9.969  -8.767   0.338 1.000 94.190 ? 44  ASN A CA  1 
ATOM 359  C C   ? ASN A 1  44 ? -11.144  -9.512  -0.288 1.000 94.190 ? 44  ASN A C   1 
ATOM 360  C CB  ? ASN A 1  44 ? -10.151  -8.666   1.854 1.000 94.190 ? 44  ASN A CB  1 
ATOM 361  O O   ? ASN A 1  44 ? -12.218  -9.599   0.308 1.000 94.190 ? 44  ASN A O   1 
ATOM 362  C CG  ? ASN A 1  44 ? -10.137 -10.021   2.535 1.000 94.190 ? 44  ASN A CG  1 
ATOM 363  N ND2 ? ASN A 1  44 ? -10.693 -10.085   3.739 1.000 94.190 ? 44  ASN A ND2 1 
ATOM 364  O OD1 ? ASN A 1  44 ?  -9.629 -11.001   1.983 1.000 94.190 ? 44  ASN A OD1 1 
ATOM 365  N N   ? LYS A 1  45 ? -10.960  -9.963  -1.538 1.000 88.990 ? 45  LYS A N   1 
ATOM 366  C CA  ? LYS A 1  45 ? -12.012 -10.698  -2.234 1.000 88.990 ? 45  LYS A CA  1 
ATOM 367  C C   ? LYS A 1  45 ? -11.455 -11.949  -2.907 1.000 88.990 ? 45  LYS A C   1 
ATOM 368  C CB  ? LYS A 1  45 ? -12.695  -9.805  -3.271 1.000 88.990 ? 45  LYS A CB  1 
ATOM 369  O O   ? LYS A 1  45 ? -10.389 -11.905  -3.526 1.000 88.990 ? 45  LYS A O   1 
ATOM 370  C CG  ? LYS A 1  45 ? -13.375  -8.579  -2.680 1.000 88.990 ? 45  LYS A CG  1 
ATOM 371  C CD  ? LYS A 1  45 ? -14.082  -7.761  -3.753 1.000 88.990 ? 45  LYS A CD  1 
ATOM 372  C CE  ? LYS A 1  45 ? -14.734  -6.515  -3.168 1.000 88.990 ? 45  LYS A CE  1 
ATOM 373  N NZ  ? LYS A 1  45 ? -15.427  -5.708  -4.217 1.000 88.990 ? 45  LYS A NZ  1 
ATOM 374  N N   ? GLY A 1  46 ? -12.220 -13.127  -2.809 1.000 90.110 ? 46  GLY A N   1 
ATOM 375  C CA  ? GLY A 1  46 ? -11.839 -14.326  -3.539 1.000 90.110 ? 46  GLY A CA  1 
ATOM 376  C C   ? GLY A 1  46 ? -10.529 -14.924  -3.062 1.000 90.110 ? 46  GLY A C   1 
ATOM 377  O O   ? GLY A 1  46 ? -10.030 -14.567  -1.993 1.000 90.110 ? 46  GLY A O   1 
ATOM 378  N N   ? GLN A 1  47 ? -10.026 -15.939  -3.792 1.000 91.500 ? 47  GLN A N   1 
ATOM 379  C CA  ? GLN A 1  47 ?  -8.739 -16.576  -3.533 1.000 91.500 ? 47  GLN A CA  1 
ATOM 380  C C   ? GLN A 1  47 ?  -7.598 -15.791  -4.175 1.000 91.500 ? 47  GLN A C   1 
ATOM 381  C CB  ? GLN A 1  47 ?  -8.739 -18.017  -4.047 1.000 91.500 ? 47  GLN A CB  1 
ATOM 382  O O   ? GLN A 1  47 ?  -7.532 -15.672  -5.400 1.000 91.500 ? 47  GLN A O   1 
ATOM 383  C CG  ? GLN A 1  47 ?  -7.498 -18.809  -3.657 1.000 91.500 ? 47  GLN A CG  1 
ATOM 384  C CD  ? GLN A 1  47 ?  -7.535 -19.287  -2.218 1.000 91.500 ? 47  GLN A CD  1 
ATOM 385  N NE2 ? GLN A 1  47 ?  -6.387 -19.720  -1.708 1.000 91.500 ? 47  GLN A NE2 1 
ATOM 386  O OE1 ? GLN A 1  47 ?  -8.586 -19.266  -1.570 1.000 91.500 ? 47  GLN A OE1 1 
ATOM 387  N N   ? LEU A 1  48 ?  -6.813 -15.175  -3.313 1.000 93.480 ? 48  LEU A N   1 
ATOM 388  C CA  ? LEU A 1  48 ?  -5.749 -14.313  -3.817 1.000 93.480 ? 48  LEU A CA  1 
ATOM 389  C C   ? LEU A 1  48 ?  -4.411 -15.045  -3.818 1.000 93.480 ? 48  LEU A C   1 
ATOM 390  C CB  ? LEU A 1  48 ?  -5.646 -13.040  -2.974 1.000 93.480 ? 48  LEU A CB  1 
ATOM 391  O O   ? LEU A 1  48 ?  -4.159 -15.888  -2.955 1.000 93.480 ? 48  LEU A O   1 
ATOM 392  C CG  ? LEU A 1  48 ?  -6.886 -12.145  -2.943 1.000 93.480 ? 48  LEU A CG  1 
ATOM 393  C CD1 ? LEU A 1  48 ?  -6.684 -10.992  -1.965 1.000 93.480 ? 48  LEU A CD1 1 
ATOM 394  C CD2 ? LEU A 1  48 ?  -7.201 -11.619  -4.339 1.000 93.480 ? 48  LEU A CD2 1 
ATOM 395  N N   ? TYR A 1  49 ?  -3.576 -14.731  -4.756 1.000 94.390 ? 49  TYR A N   1 
ATOM 396  C CA  ? TYR A 1  49 ?  -2.158 -15.074  -4.731 1.000 94.390 ? 49  TYR A CA  1 
ATOM 397  C C   ? TYR A 1  49 ?  -1.296 -13.853  -5.030 1.000 94.390 ? 49  TYR A C   1 
ATOM 398  C CB  ? TYR A 1  49 ?  -1.856 -16.186  -5.740 1.000 94.390 ? 49  TYR A CB  1 
ATOM 399  O O   ? TYR A 1  49 ?  -1.752 -12.907  -5.677 1.000 94.390 ? 49  TYR A O   1 
ATOM 400  C CG  ? TYR A 1  49 ?  -2.353 -15.891  -7.135 1.000 94.390 ? 49  TYR A CG  1 
ATOM 401  C CD1 ? TYR A 1  49 ?  -3.646 -16.234  -7.522 1.000 94.390 ? 49  TYR A CD1 1 
ATOM 402  C CD2 ? TYR A 1  49 ?  -1.530 -15.269  -8.068 1.000 94.390 ? 49  TYR A CD2 1 
ATOM 403  C CE1 ? TYR A 1  49 ?  -4.107 -15.966  -8.807 1.000 94.390 ? 49  TYR A CE1 1 
ATOM 404  C CE2 ? TYR A 1  49 ?  -1.980 -14.996  -9.355 1.000 94.390 ? 49  TYR A CE2 1 
ATOM 405  O OH  ? TYR A 1  49 ?  -3.720 -15.079 -10.988 1.000 94.390 ? 49  TYR A OH  1 
ATOM 406  C CZ  ? TYR A 1  49 ?  -3.269 -15.347  -9.715 1.000 94.390 ? 49  TYR A CZ  1 
ATOM 407  N N   ? ALA A 1  50 ?  -0.072 -13.952  -4.464 1.000 95.470 ? 50  ALA A N   1 
ATOM 408  C CA  ? ALA A 1  50 ?   0.849 -12.822  -4.562 1.000 95.470 ? 50  ALA A CA  1 
ATOM 409  C C   ? ALA A 1  50 ?   1.986 -13.124  -5.534 1.000 95.470 ? 50  ALA A C   1 
ATOM 410  C CB  ? ALA A 1  50 ?   1.409 -12.471  -3.186 1.000 95.470 ? 50  ALA A CB  1 
ATOM 411  O O   ? ALA A 1  50 ?   2.587 -14.200  -5.482 1.000 95.470 ? 50  ALA A O   1 
ATOM 412  N N   ? ARG A 1  51 ?   2.183 -12.246  -6.416 1.000 93.820 ? 51  ARG A N   1 
ATOM 413  C CA  ? ARG A 1  51 ?   3.366 -12.298  -7.269 1.000 93.820 ? 51  ARG A CA  1 
ATOM 414  C C   ? ARG A 1  51 ?   4.347 -11.186  -6.913 1.000 93.820 ? 51  ARG A C   1 
ATOM 415  C CB  ? ARG A 1  51 ?   2.970 -12.196  -8.744 1.000 93.820 ? 51  ARG A CB  1 
ATOM 416  O O   ? ARG A 1  51 ?   3.998 -10.005  -6.962 1.000 93.820 ? 51  ARG A O   1 
ATOM 417  C CG  ? ARG A 1  51 ?   2.280 -13.438  -9.284 1.000 93.820 ? 51  ARG A CG  1 
ATOM 418  C CD  ? ARG A 1  51 ?   2.103 -13.372 -10.795 1.000 93.820 ? 51  ARG A CD  1 
ATOM 419  N NE  ? ARG A 1  51 ?   1.595 -14.631 -11.333 1.000 93.820 ? 51  ARG A NE  1 
ATOM 420  N NH1 ? ARG A 1  51 ?   1.652 -13.950 -13.540 1.000 93.820 ? 51  ARG A NH1 1 
ATOM 421  N NH2 ? ARG A 1  51 ?   0.928 -16.058 -13.005 1.000 93.820 ? 51  ARG A NH2 1 
ATOM 422  C CZ  ? ARG A 1  51 ?   1.393 -14.877 -12.625 1.000 93.820 ? 51  ARG A CZ  1 
ATOM 423  N N   ? LEU A 1  52 ?   5.549 -11.629  -6.500 1.000 93.560 ? 52  LEU A N   1 
ATOM 424  C CA  ? LEU A 1  52 ?   6.622 -10.711  -6.134 1.000 93.560 ? 52  LEU A CA  1 
ATOM 425  C C   ? LEU A 1  52 ?   7.655 -10.609  -7.251 1.000 93.560 ? 52  LEU A C   1 
ATOM 426  C CB  ? LEU A 1  52 ?   7.298 -11.165  -4.838 1.000 93.560 ? 52  LEU A CB  1 
ATOM 427  O O   ? LEU A 1  52 ?   7.833 -11.551  -8.026 1.000 93.560 ? 52  LEU A O   1 
ATOM 428  C CG  ? LEU A 1  52 ?   6.392 -11.303  -3.613 1.000 93.560 ? 52  LEU A CG  1 
ATOM 429  C CD1 ? LEU A 1  52 ?   5.891 -12.738  -3.484 1.000 93.560 ? 52  LEU A CD1 1 
ATOM 430  C CD2 ? LEU A 1  52 ?   7.131 -10.873  -2.350 1.000 93.560 ? 52  LEU A CD2 1 
ATOM 431  N N   ? GLY A 1  53 ?   8.288  -9.376  -7.362 1.000 89.460 ? 53  GLY A N   1 
ATOM 432  C CA  ? GLY A 1  53 ?   9.400  -9.210  -8.284 1.000 89.460 ? 53  GLY A CA  1 
ATOM 433  C C   ? GLY A 1  53 ?   8.963  -9.106  -9.733 1.000 89.460 ? 53  GLY A C   1 
ATOM 434  O O   ? GLY A 1  53 ?   9.715  -9.465 -10.641 1.000 89.460 ? 53  GLY A O   1 
ATOM 435  N N   ? GLN A 1  54 ?   7.637  -8.675  -9.867 1.000 84.360 ? 54  GLN A N   1 
ATOM 436  C CA  ? GLN A 1  54 ?   7.070  -8.548 -11.206 1.000 84.360 ? 54  GLN A CA  1 
ATOM 437  C C   ? GLN A 1  54 ?   7.242  -7.131 -11.744 1.000 84.360 ? 54  GLN A C   1 
ATOM 438  C CB  ? GLN A 1  54 ?   5.590  -8.932 -11.201 1.000 84.360 ? 54  GLN A CB  1 
ATOM 439  O O   ? GLN A 1  54 ?   7.011  -6.156 -11.025 1.000 84.360 ? 54  GLN A O   1 
ATOM 440  C CG  ? GLN A 1  54 ?   5.331 -10.378 -10.800 1.000 84.360 ? 54  GLN A CG  1 
ATOM 441  C CD  ? GLN A 1  54 ?   5.825 -11.372 -11.835 1.000 84.360 ? 54  GLN A CD  1 
ATOM 442  N NE2 ? GLN A 1  54 ?   6.456 -12.445 -11.372 1.000 84.360 ? 54  GLN A NE2 1 
ATOM 443  O OE1 ? GLN A 1  54 ?   5.640 -11.176 -13.041 1.000 84.360 ? 54  GLN A OE1 1 
ATOM 444  N N   ? ARG A 1  55 ?   7.603  -7.091 -12.990 1.000 79.690 ? 55  ARG A N   1 
ATOM 445  C CA  ? ARG A 1  55 ?   7.685  -5.813 -13.690 1.000 79.690 ? 55  ARG A CA  1 
ATOM 446  C C   ? ARG A 1  55 ?   6.546  -5.663 -14.693 1.000 79.690 ? 55  ARG A C   1 
ATOM 447  C CB  ? ARG A 1  55 ?   9.032  -5.675 -14.402 1.000 79.690 ? 55  ARG A CB  1 
ATOM 448  O O   ? ARG A 1  55 ?   6.043  -4.559 -14.909 1.000 79.690 ? 55  ARG A O   1 
ATOM 449  C CG  ? ARG A 1  55 ?   9.286  -4.291 -14.978 1.000 79.690 ? 55  ARG A CG  1 
ATOM 450  C CD  ? ARG A 1  55 ?  10.685  -4.172 -15.566 1.000 79.690 ? 55  ARG A CD  1 
ATOM 451  N NE  ? ARG A 1  55 ?  10.836  -2.954 -16.356 1.000 79.690 ? 55  ARG A NE  1 
ATOM 452  N NH1 ? ARG A 1  55 ?  13.064  -2.642 -15.830 1.000 79.690 ? 55  ARG A NH1 1 
ATOM 453  N NH2 ? ARG A 1  55 ?  11.989  -1.160 -17.209 1.000 79.690 ? 55  ARG A NH2 1 
ATOM 454  C CZ  ? ARG A 1  55 ?  11.963  -2.255 -16.463 1.000 79.690 ? 55  ARG A CZ  1 
ATOM 455  N N   ? ASN A 1  56 ?   6.302  -6.708 -15.261 1.000 81.110 ? 56  ASN A N   1 
ATOM 456  C CA  ? ASN A 1  56 ?   5.232  -6.811 -16.247 1.000 81.110 ? 56  ASN A CA  1 
ATOM 457  C C   ? ASN A 1  56 ?   4.179  -7.833 -15.827 1.000 81.110 ? 56  ASN A C   1 
ATOM 458  C CB  ? ASN A 1  56 ?   5.802  -7.170 -17.621 1.000 81.110 ? 56  ASN A CB  1 
ATOM 459  O O   ? ASN A 1  56 ?   4.498  -8.999 -15.591 1.000 81.110 ? 56  ASN A O   1 
ATOM 460  C CG  ? ASN A 1  56 ?   4.769  -7.068 -18.727 1.000 81.110 ? 56  ASN A CG  1 
ATOM 461  N ND2 ? ASN A 1  56 ?   5.186  -6.566 -19.883 1.000 81.110 ? 56  ASN A ND2 1 
ATOM 462  O OD1 ? ASN A 1  56 ?   3.606  -7.436 -18.542 1.000 81.110 ? 56  ASN A OD1 1 
ATOM 463  N N   ? LEU A 1  57 ?   2.951  -7.307 -15.752 1.000 79.400 ? 57  LEU A N   1 
ATOM 464  C CA  ? LEU A 1  57 ?   1.868  -8.139 -15.239 1.000 79.400 ? 57  LEU A CA  1 
ATOM 465  C C   ? LEU A 1  57 ?   1.531  -9.258 -16.218 1.000 79.400 ? 57  LEU A C   1 
ATOM 466  C CB  ? LEU A 1  57 ?   0.623  -7.291 -14.967 1.000 79.400 ? 57  LEU A CB  1 
ATOM 467  O O   ? LEU A 1  57 ?   0.981 -10.289 -15.824 1.000 79.400 ? 57  LEU A O   1 
ATOM 468  C CG  ? LEU A 1  57 ?   0.717  -6.301 -13.805 1.000 79.400 ? 57  LEU A CG  1 
ATOM 469  C CD1 ? LEU A 1  57 ?  -0.572  -5.493 -13.691 1.000 79.400 ? 57  LEU A CD1 1 
ATOM 470  C CD2 ? LEU A 1  57 ?   1.012  -7.034 -12.501 1.000 79.400 ? 57  LEU A CD2 1 
ATOM 471  N N   ? LEU A 1  58 ?   1.920  -9.220 -17.522 1.000 74.100 ? 58  LEU A N   1 
ATOM 472  C CA  ? LEU A 1  58 ?   1.533 -10.145 -18.581 1.000 74.100 ? 58  LEU A CA  1 
ATOM 473  C C   ? LEU A 1  58 ?   2.651 -11.142 -18.868 1.000 74.100 ? 58  LEU A C   1 
ATOM 474  C CB  ? LEU A 1  58 ?   1.176  -9.379 -19.858 1.000 74.100 ? 58  LEU A CB  1 
ATOM 475  O O   ? LEU A 1  58 ?   2.402 -12.222 -19.408 1.000 74.100 ? 58  LEU A O   1 
ATOM 476  C CG  ? LEU A 1  58 ?  -0.052  -8.471 -19.784 1.000 74.100 ? 58  LEU A CG  1 
ATOM 477  C CD1 ? LEU A 1  58 ?  -0.281  -7.778 -21.123 1.000 74.100 ? 58  LEU A CD1 1 
ATOM 478  C CD2 ? LEU A 1  58 ?  -1.284  -9.271 -19.372 1.000 74.100 ? 58  LEU A CD2 1 
ATOM 479  N N   ? GLN A 1  59 ?   3.864 -10.724 -18.390 1.000 75.080 ? 59  GLN A N   1 
ATOM 480  C CA  ? GLN A 1  59 ?   5.016 -11.592 -18.608 1.000 75.080 ? 59  GLN A CA  1 
ATOM 481  C C   ? GLN A 1  59 ?   5.711 -11.924 -17.291 1.000 75.080 ? 59  GLN A C   1 
ATOM 482  C CB  ? GLN A 1  59 ?   6.005 -10.939 -19.575 1.000 75.080 ? 59  GLN A CB  1 
ATOM 483  O O   ? GLN A 1  59 ?   6.377 -11.070 -16.702 1.000 75.080 ? 59  GLN A O   1 
ATOM 484  C CG  ? GLN A 1  59 ?   5.466 -10.772 -20.989 1.000 75.080 ? 59  GLN A CG  1 
ATOM 485  C CD  ? GLN A 1  59 ?   6.475 -10.146 -21.933 1.000 75.080 ? 59  GLN A CD  1 
ATOM 486  N NE2 ? GLN A 1  59 ?   6.017  -9.757 -23.117 1.000 75.080 ? 59  GLN A NE2 1 
ATOM 487  O OE1 ? GLN A 1  59 ?   7.657 -10.013 -21.599 1.000 75.080 ? 59  GLN A OE1 1 
ATOM 488  N N   ? PRO A 1  60 ?   5.353 -13.158 -16.833 1.000 70.670 ? 60  PRO A N   1 
ATOM 489  C CA  ? PRO A 1  60 ?   6.013 -13.514 -15.575 1.000 70.670 ? 60  PRO A CA  1 
ATOM 490  C C   ? PRO A 1  60 ?   7.534 -13.400 -15.654 1.000 70.670 ? 60  PRO A C   1 
ATOM 491  C CB  ? PRO A 1  60 ?   5.586 -14.967 -15.352 1.000 70.670 ? 60  PRO A CB  1 
ATOM 492  O O   ? PRO A 1  60 ?   8.134 -13.781 -16.662 1.000 70.670 ? 60  PRO A O   1 
ATOM 493  C CG  ? PRO A 1  60 ?   4.385 -15.150 -16.223 1.000 70.670 ? 60  PRO A CG  1 
ATOM 494  C CD  ? PRO A 1  60 ?   4.454 -14.155 -17.346 1.000 70.670 ? 60  PRO A CD  1 
ATOM 495  N N   ? ASP A 1  61 ?   8.099 -12.622 -14.714 1.000 75.620 ? 61  ASP A N   1 
ATOM 496  C CA  ? ASP A 1  61 ?   9.546 -12.461 -14.611 1.000 75.620 ? 61  ASP A CA  1 
ATOM 497  C C   ? ASP A 1  61 ?  10.203 -13.731 -14.075 1.000 75.620 ? 61  ASP A C   1 
ATOM 498  C CB  ? ASP A 1  61 ?   9.891 -11.271 -13.713 1.000 75.620 ? 61  ASP A CB  1 
ATOM 499  O O   ? ASP A 1  61 ?   9.688 -14.359 -13.147 1.000 75.620 ? 61  ASP A O   1 
ATOM 500  C CG  ? ASP A 1  61 ?  11.303 -10.755 -13.928 1.000 75.620 ? 61  ASP A CG  1 
ATOM 501  O OD1 ? ASP A 1  61 ?  12.258 -11.561 -13.897 1.000 75.620 ? 61  ASP A OD1 1 
ATOM 502  O OD2 ? ASP A 1  61 ?  11.463  -9.532 -14.127 1.000 75.620 ? 61  ASP A OD2 1 
ATOM 503  N N   ? LYS A 1  62 ?  11.173 -14.203 -14.741 1.000 70.660 ? 62  LYS A N   1 
ATOM 504  C CA  ? LYS A 1  62 ?  11.900 -15.419 -14.388 1.000 70.660 ? 62  LYS A CA  1 
ATOM 505  C C   ? LYS A 1  62 ?  12.370 -15.378 -12.937 1.000 70.660 ? 62  LYS A C   1 
ATOM 506  C CB  ? LYS A 1  62 ?  13.095 -15.620 -15.321 1.000 70.660 ? 62  LYS A CB  1 
ATOM 507  O O   ? LYS A 1  62 ?  12.443 -16.413 -12.273 1.000 70.660 ? 62  LYS A O   1 
ATOM 508  C CG  ? LYS A 1  62 ?  12.716 -16.062 -16.727 1.000 70.660 ? 62  LYS A CG  1 
ATOM 509  C CD  ? LYS A 1  62 ?  13.949 -16.375 -17.566 1.000 70.660 ? 62  LYS A CD  1 
ATOM 510  C CE  ? LYS A 1  62 ?  13.574 -16.751 -18.993 1.000 70.660 ? 62  LYS A CE  1 
ATOM 511  N NZ  ? LYS A 1  62 ?  14.775 -17.116 -19.803 1.000 70.660 ? 62  LYS A NZ  1 
ATOM 512  N N   ? MET A 1  63 ?  12.447 -14.219 -12.403 1.000 75.120 ? 63  MET A N   1 
ATOM 513  C CA  ? MET A 1  63 ?  12.948 -14.038 -11.043 1.000 75.120 ? 63  MET A CA  1 
ATOM 514  C C   ? MET A 1  63 ?  11.816 -13.664 -10.092 1.000 75.120 ? 63  MET A C   1 
ATOM 515  C CB  ? MET A 1  63 ?  14.036 -12.963 -11.009 1.000 75.120 ? 63  MET A CB  1 
ATOM 516  O O   ? MET A 1  63 ?  12.055 -13.389  -8.915 1.000 75.120 ? 63  MET A O   1 
ATOM 517  C CG  ? MET A 1  63 ?  15.278 -13.323 -11.810 1.000 75.120 ? 63  MET A CG  1 
ATOM 518  S SD  ? MET A 1  63 ?  16.116 -14.824 -11.170 1.000 75.120 ? 63  MET A SD  1 
ATOM 519  C CE  ? MET A 1  63 ?  17.536 -14.903 -12.298 1.000 75.120 ? 63  MET A CE  1 
ATOM 520  N N   ? GLY A 1  64 ?  10.535 -13.667 -10.621 1.000 83.610 ? 64  GLY A N   1 
ATOM 521  C CA  ? GLY A 1  64 ?   9.334 -13.438  -9.834 1.000 83.610 ? 64  GLY A CA  1 
ATOM 522  C C   ? GLY A 1  64 ?   8.919 -14.646  -9.014 1.000 83.610 ? 64  GLY A C   1 
ATOM 523  O O   ? GLY A 1  64 ?   9.351 -15.767  -9.289 1.000 83.610 ? 64  GLY A O   1 
ATOM 524  N N   ? GLN A 1  65 ?   8.405 -14.383  -7.859 1.000 91.550 ? 65  GLN A N   1 
ATOM 525  C CA  ? GLN A 1  65 ?   7.970 -15.401  -6.908 1.000 91.550 ? 65  GLN A CA  1 
ATOM 526  C C   ? GLN A 1  65 ?   6.449 -15.419  -6.780 1.000 91.550 ? 65  GLN A C   1 
ATOM 527  C CB  ? GLN A 1  65 ?   8.610 -15.165  -5.539 1.000 91.550 ? 65  GLN A CB  1 
ATOM 528  O O   ? GLN A 1  65 ?   5.825 -14.375  -6.580 1.000 91.550 ? 65  GLN A O   1 
ATOM 529  C CG  ? GLN A 1  65 ?  10.125 -15.026  -5.585 1.000 91.550 ? 65  GLN A CG  1 
ATOM 530  C CD  ? GLN A 1  65 ?  10.721 -14.651  -4.240 1.000 91.550 ? 65  GLN A CD  1 
ATOM 531  N NE2 ? GLN A 1  65 ?  11.579 -13.637  -4.234 1.000 91.550 ? 65  GLN A NE2 1 
ATOM 532  O OE1 ? GLN A 1  65 ?  10.412 -15.268  -3.216 1.000 91.550 ? 65  GLN A OE1 1 
ATOM 533  N N   ? LEU A 1  66 ?   5.934 -16.624  -7.062 1.000 92.770 ? 66  LEU A N   1 
ATOM 534  C CA  ? LEU A 1  66 ?   4.515 -16.812  -6.780 1.000 92.770 ? 66  LEU A CA  1 
ATOM 535  C C   ? LEU A 1  66 ?   4.309 -17.371  -5.376 1.000 92.770 ? 66  LEU A C   1 
ATOM 536  C CB  ? LEU A 1  66 ?   3.882 -17.747  -7.813 1.000 92.770 ? 66  LEU A CB  1 
ATOM 537  O O   ? LEU A 1  66 ?   4.894 -18.396  -5.020 1.000 92.770 ? 66  LEU A O   1 
ATOM 538  C CG  ? LEU A 1  66 ?   2.386 -18.021  -7.654 1.000 92.770 ? 66  LEU A CG  1 
ATOM 539  C CD1 ? LEU A 1  66 ?   1.586 -16.742  -7.879 1.000 92.770 ? 66  LEU A CD1 1 
ATOM 540  C CD2 ? LEU A 1  66 ?   1.936 -19.115  -8.616 1.000 92.770 ? 66  LEU A CD2 1 
ATOM 541  N N   ? ARG A 1  67 ?   3.501 -16.624  -4.615 1.000 94.670 ? 67  ARG A N   1 
ATOM 542  C CA  ? ARG A 1  67 ?   3.229 -17.035  -3.242 1.000 94.670 ? 67  ARG A CA  1 
ATOM 543  C C   ? ARG A 1  67 ?   1.729 -17.148  -2.991 1.000 94.670 ? 67  ARG A C   1 
ATOM 544  C CB  ? ARG A 1  67 ?   3.852 -16.048  -2.251 1.000 94.670 ? 67  ARG A CB  1 
ATOM 545  O O   ? ARG A 1  67 ?   0.960 -16.267  -3.381 1.000 94.670 ? 67  ARG A O   1 
ATOM 546  C CG  ? ARG A 1  67 ?   5.370 -15.991  -2.312 1.000 94.670 ? 67  ARG A CG  1 
ATOM 547  C CD  ? ARG A 1  67 ?   6.003 -17.285  -1.821 1.000 94.670 ? 67  ARG A CD  1 
ATOM 548  N NE  ? ARG A 1  67 ?   7.458 -17.179  -1.747 1.000 94.670 ? 67  ARG A NE  1 
ATOM 549  N NH1 ? ARG A 1  67 ?   7.826 -17.858  -3.924 1.000 94.670 ? 67  ARG A NH1 1 
ATOM 550  N NH2 ? ARG A 1  67 ?   9.597 -17.323  -2.570 1.000 94.670 ? 67  ARG A NH2 1 
ATOM 551  C CZ  ? ARG A 1  67 ?   8.290 -17.454  -2.747 1.000 94.670 ? 67  ARG A CZ  1 
ATOM 552  N N   ? LEU A 1  68 ?   1.378 -18.263  -2.342 1.000 94.380 ? 68  LEU A N   1 
ATOM 553  C CA  ? LEU A 1  68 ?   0.003 -18.357  -1.863 1.000 94.380 ? 68  LEU A CA  1 
ATOM 554  C C   ? LEU A 1  68 ?  -0.163 -17.617  -0.541 1.000 94.380 ? 68  LEU A C   1 
ATOM 555  C CB  ? LEU A 1  68 ?  -0.407 -19.823  -1.696 1.000 94.380 ? 68  LEU A CB  1 
ATOM 556  O O   ? LEU A 1  68 ?   0.800 -17.461   0.214 1.000 94.380 ? 68  LEU A O   1 
ATOM 557  C CG  ? LEU A 1  68 ?  -0.397 -20.678  -2.964 1.000 94.380 ? 68  LEU A CG  1 
ATOM 558  C CD1 ? LEU A 1  68 ?  -0.662 -22.140  -2.619 1.000 94.380 ? 68  LEU A CD1 1 
ATOM 559  C CD2 ? LEU A 1  68 ?  -1.426 -20.164  -3.965 1.000 94.380 ? 68  LEU A CD2 1 
ATOM 560  N N   ? LEU A 1  69 ?  -1.434 -17.107  -0.422 1.000 95.560 ? 69  LEU A N   1 
ATOM 561  C CA  ? LEU A 1  69 ?  -1.717 -16.435   0.842 1.000 95.560 ? 69  LEU A CA  1 
ATOM 562  C C   ? LEU A 1  69 ?  -2.173 -17.434   1.899 1.000 95.560 ? 69  LEU A C   1 
ATOM 563  C CB  ? LEU A 1  69 ?  -2.786 -15.357   0.647 1.000 95.560 ? 69  LEU A CB  1 
ATOM 564  O O   ? LEU A 1  69 ?  -3.077 -18.236   1.653 1.000 95.560 ? 69  LEU A O   1 
ATOM 565  C CG  ? LEU A 1  69 ?  -2.310 -14.027   0.061 1.000 95.560 ? 69  LEU A CG  1 
ATOM 566  C CD1 ? LEU A 1  69 ?  -1.688 -14.246  -1.314 1.000 95.560 ? 69  LEU A CD1 1 
ATOM 567  C CD2 ? LEU A 1  69 ?  -3.464 -13.034  -0.020 1.000 95.560 ? 69  LEU A CD2 1 
ATOM 568  N N   ? LYS A 1  70 ?  -1.438 -17.422   3.121 1.000 96.050 ? 70  LYS A N   1 
ATOM 569  C CA  ? LYS A 1  70 ?  -1.785 -18.299   4.236 1.000 96.050 ? 70  LYS A CA  1 
ATOM 570  C C   ? LYS A 1  70 ?  -2.981 -17.756   5.012 1.000 96.050 ? 70  LYS A C   1 
ATOM 571  C CB  ? LYS A 1  70 ?  -0.588 -18.475   5.172 1.000 96.050 ? 70  LYS A CB  1 
ATOM 572  O O   ? LYS A 1  70 ?  -3.916 -18.497   5.320 1.000 96.050 ? 70  LYS A O   1 
ATOM 573  C CG  ? LYS A 1  70 ?  -0.840 -19.438   6.323 1.000 96.050 ? 70  LYS A CG  1 
ATOM 574  C CD  ? LYS A 1  70 ?   0.426 -19.682   7.135 1.000 96.050 ? 70  LYS A CD  1 
ATOM 575  C CE  ? LYS A 1  70 ?   0.180 -20.661   8.274 1.000 96.050 ? 70  LYS A CE  1 
ATOM 576  N NZ  ? LYS A 1  70 ?   1.433 -20.955   9.032 1.000 96.050 ? 70  LYS A NZ  1 
ATOM 577  N N   ? ARG A 1  71 ?  -2.872 -16.489   5.336 1.000 96.760 ? 71  ARG A N   1 
ATOM 578  C CA  ? ARG A 1  71 ?  -3.905 -15.829   6.127 1.000 96.760 ? 71  ARG A CA  1 
ATOM 579  C C   ? ARG A 1  71 ?  -3.964 -14.337   5.816 1.000 96.760 ? 71  ARG A C   1 
ATOM 580  C CB  ? ARG A 1  71 ?  -3.658 -16.043   7.622 1.000 96.760 ? 71  ARG A CB  1 
ATOM 581  O O   ? ARG A 1  71 ?  -2.951 -13.731   5.460 1.000 96.760 ? 71  ARG A O   1 
ATOM 582  C CG  ? ARG A 1  71 ?  -4.850 -15.695   8.500 1.000 96.760 ? 71  ARG A CG  1 
ATOM 583  C CD  ? ARG A 1  71 ?  -4.651 -16.167   9.934 1.000 96.760 ? 71  ARG A CD  1 
ATOM 584  N NE  ? ARG A 1  71 ?  -5.770 -15.781  10.788 1.000 96.760 ? 71  ARG A NE  1 
ATOM 585  N NH1 ? ARG A 1  71 ?  -4.913 -16.752  12.701 1.000 96.760 ? 71  ARG A NH1 1 
ATOM 586  N NH2 ? ARG A 1  71 ?  -6.932 -15.668  12.766 1.000 96.760 ? 71  ARG A NH2 1 
ATOM 587  C CZ  ? ARG A 1  71 ?  -5.869 -16.068  12.083 1.000 96.760 ? 71  ARG A CZ  1 
ATOM 588  N N   ? ARG A 1  72 ?  -5.214 -13.783   6.036 1.000 97.290 ? 72  ARG A N   1 
ATOM 589  C CA  ? ARG A 1  72 ?  -5.443 -12.359   5.818 1.000 97.290 ? 72  ARG A CA  1 
ATOM 590  C C   ? ARG A 1  72 ?  -6.024 -11.700   7.064 1.000 97.290 ? 72  ARG A C   1 
ATOM 591  C CB  ? ARG A 1  72 ?  -6.378 -12.141   4.626 1.000 97.290 ? 72  ARG A CB  1 
ATOM 592  O O   ? ARG A 1  72 ?  -6.895 -12.270   7.725 1.000 97.290 ? 72  ARG A O   1 
ATOM 593  C CG  ? ARG A 1  72 ?  -5.857 -12.721   3.320 1.000 97.290 ? 72  ARG A CG  1 
ATOM 594  C CD  ? ARG A 1  72 ?  -6.878 -12.594   2.199 1.000 97.290 ? 72  ARG A CD  1 
ATOM 595  N NE  ? ARG A 1  72 ?  -8.023 -13.476   2.411 1.000 97.290 ? 72  ARG A NE  1 
ATOM 596  N NH1 ? ARG A 1  72 ?  -8.904 -13.182   0.296 1.000 97.290 ? 72  ARG A NH1 1 
ATOM 597  N NH2 ? ARG A 1  72 ?  -9.958 -14.552   1.801 1.000 97.290 ? 72  ARG A NH2 1 
ATOM 598  C CZ  ? ARG A 1  72 ?  -8.959 -13.735   1.502 1.000 97.290 ? 72  ARG A CZ  1 
ATOM 599  N N   ? PHE A 1  73 ?  -5.489 -10.484   7.359 1.000 98.050 ? 73  PHE A N   1 
ATOM 600  C CA  ? PHE A 1  73 ?  -5.881  -9.776   8.572 1.000 98.050 ? 73  PHE A CA  1 
ATOM 601  C C   ? PHE A 1  73 ?  -6.316  -8.351   8.251 1.000 98.050 ? 73  PHE A C   1 
ATOM 602  C CB  ? PHE A 1  73 ?  -4.730  -9.759   9.582 1.000 98.050 ? 73  PHE A CB  1 
ATOM 603  O O   ? PHE A 1  73 ?  -5.532  -7.411   8.392 1.000 98.050 ? 73  PHE A O   1 
ATOM 604  C CG  ? PHE A 1  73 ?  -4.279 -11.129  10.012 1.000 98.050 ? 73  PHE A CG  1 
ATOM 605  C CD1 ? PHE A 1  73 ?  -4.788 -11.714  11.165 1.000 98.050 ? 73  PHE A CD1 1 
ATOM 606  C CD2 ? PHE A 1  73 ?  -3.345 -11.832   9.262 1.000 98.050 ? 73  PHE A CD2 1 
ATOM 607  C CE1 ? PHE A 1  73 ?  -4.373 -12.982  11.565 1.000 98.050 ? 73  PHE A CE1 1 
ATOM 608  C CE2 ? PHE A 1  73 ?  -2.925 -13.100   9.655 1.000 98.050 ? 73  PHE A CE2 1 
ATOM 609  C CZ  ? PHE A 1  73 ?  -3.439 -13.672  10.808 1.000 98.050 ? 73  PHE A CZ  1 
ATOM 610  N N   ? PRO A 1  74 ?  -7.686  -8.197   7.791 1.000 98.070 ? 74  PRO A N   1 
ATOM 611  C CA  ? PRO A 1  74 ?  -8.129  -6.807   7.666 1.000 98.070 ? 74  PRO A CA  1 
ATOM 612  C C   ? PRO A 1  74 ?  -8.208  -6.089   9.012 1.000 98.070 ? 74  PRO A C   1 
ATOM 613  C CB  ? PRO A 1  74 ?  -9.517  -6.935   7.033 1.000 98.070 ? 74  PRO A CB  1 
ATOM 614  O O   ? PRO A 1  74 ?  -8.481  -6.720  10.036 1.000 98.070 ? 74  PRO A O   1 
ATOM 615  C CG  ? PRO A 1  74 ?  -9.993  -8.296   7.428 1.000 98.070 ? 74  PRO A CG  1 
ATOM 616  C CD  ? PRO A 1  74 ?  -8.798  -9.190   7.593 1.000 98.070 ? 74  PRO A CD  1 
ATOM 617  N N   ? TYR A 1  75 ?  -7.842  -4.814   8.927 1.000 98.150 ? 75  TYR A N   1 
ATOM 618  C CA  ? TYR A 1  75 ?  -7.969  -4.062  10.170 1.000 98.150 ? 75  TYR A CA  1 
ATOM 619  C C   ? TYR A 1  75 ?  -9.375  -4.188  10.743 1.000 98.150 ? 75  TYR A C   1 
ATOM 620  C CB  ? TYR A 1  75 ?  -7.629  -2.586   9.942 1.000 98.150 ? 75  TYR A CB  1 
ATOM 621  O O   ? TYR A 1  75 ? -10.363  -4.059  10.016 1.000 98.150 ? 75  TYR A O   1 
ATOM 622  C CG  ? TYR A 1  75 ?  -7.372  -1.818  11.217 1.000 98.150 ? 75  TYR A CG  1 
ATOM 623  C CD1 ? TYR A 1  75 ?  -8.334  -0.958  11.741 1.000 98.150 ? 75  TYR A CD1 1 
ATOM 624  C CD2 ? TYR A 1  75 ?  -6.167  -1.951  11.898 1.000 98.150 ? 75  TYR A CD2 1 
ATOM 625  C CE1 ? TYR A 1  75 ?  -8.101  -0.247  12.913 1.000 98.150 ? 75  TYR A CE1 1 
ATOM 626  C CE2 ? TYR A 1  75 ?  -5.923  -1.246  13.072 1.000 98.150 ? 75  TYR A CE2 1 
ATOM 627  O OH  ? TYR A 1  75 ?  -6.658   0.303  14.733 1.000 98.150 ? 75  TYR A OH  1 
ATOM 628  C CZ  ? TYR A 1  75 ?  -6.895  -0.398  13.571 1.000 98.150 ? 75  TYR A CZ  1 
ATOM 629  N N   ? PRO A 1  76 ?  -9.558  -4.460  12.087 1.000 96.970 ? 76  PRO A N   1 
ATOM 630  C CA  ? PRO A 1  76 ? -10.847  -4.783  12.703 1.000 96.970 ? 76  PRO A CA  1 
ATOM 631  C C   ? PRO A 1  76 ? -11.859  -3.645  12.586 1.000 96.970 ? 76  PRO A C   1 
ATOM 632  C CB  ? PRO A 1  76 ? -10.483  -5.041  14.167 1.000 96.970 ? 76  PRO A CB  1 
ATOM 633  O O   ? PRO A 1  76 ? -13.066  -3.892  12.527 1.000 96.970 ? 76  PRO A O   1 
ATOM 634  C CG  ? PRO A 1  76 ?  -9.066  -5.515  14.131 1.000 96.970 ? 76  PRO A CG  1 
ATOM 635  C CD  ? PRO A 1  76 ?  -8.355  -4.807  13.014 1.000 96.970 ? 76  PRO A CD  1 
ATOM 636  N N   ? LYS A 1  77 ? -11.348  -2.413  12.517 1.000 97.490 ? 77  LYS A N   1 
ATOM 637  C CA  ? LYS A 1  77 ? -12.263  -1.275  12.494 1.000 97.490 ? 77  LYS A CA  1 
ATOM 638  C C   ? LYS A 1  77 ? -12.444  -0.744  11.075 1.000 97.490 ? 77  LYS A C   1 
ATOM 639  C CB  ? LYS A 1  77 ? -11.756  -0.159  13.409 1.000 97.490 ? 77  LYS A CB  1 
ATOM 640  O O   ? LYS A 1  77 ? -12.834   0.409  10.882 1.000 97.490 ? 77  LYS A O   1 
ATOM 641  C CG  ? LYS A 1  77 ? -11.761  -0.522  14.887 1.000 97.490 ? 77  LYS A CG  1 
ATOM 642  C CD  ? LYS A 1  77 ? -11.327   0.655  15.753 1.000 97.490 ? 77  LYS A CD  1 
ATOM 643  C CE  ? LYS A 1  77 ? -11.337   0.295  17.232 1.000 97.490 ? 77  LYS A CE  1 
ATOM 644  N NZ  ? LYS A 1  77 ? -10.900   1.441  18.084 1.000 97.490 ? 77  LYS A NZ  1 
ATOM 645  N N   ? TYR A 1  78 ? -12.090  -1.563  10.095 1.000 97.520 ? 78  TYR A N   1 
ATOM 646  C CA  ? TYR A 1  78 ? -12.305  -1.171   8.707 1.000 97.520 ? 78  TYR A CA  1 
ATOM 647  C C   ? TYR A 1  78 ? -13.772  -0.848   8.452 1.000 97.520 ? 78  TYR A C   1 
ATOM 648  C CB  ? TYR A 1  78 ? -11.841  -2.279   7.757 1.000 97.520 ? 78  TYR A CB  1 
ATOM 649  O O   ? TYR A 1  78 ? -14.657  -1.629   8.811 1.000 97.520 ? 78  TYR A O   1 
ATOM 650  C CG  ? TYR A 1  78 ? -12.212  -2.036   6.314 1.000 97.520 ? 78  TYR A CG  1 
ATOM 651  C CD1 ? TYR A 1  78 ? -12.947  -2.975   5.595 1.000 97.520 ? 78  TYR A CD1 1 
ATOM 652  C CD2 ? TYR A 1  78 ? -11.826  -0.867   5.666 1.000 97.520 ? 78  TYR A CD2 1 
ATOM 653  C CE1 ? TYR A 1  78 ? -13.289  -2.757   4.265 1.000 97.520 ? 78  TYR A CE1 1 
ATOM 654  C CE2 ? TYR A 1  78 ? -12.162  -0.638   4.336 1.000 97.520 ? 78  TYR A CE2 1 
ATOM 655  O OH  ? TYR A 1  78 ? -13.229  -1.365   2.328 1.000 97.520 ? 78  TYR A OH  1 
ATOM 656  C CZ  ? TYR A 1  78 ? -12.893  -1.587   3.645 1.000 97.520 ? 78  TYR A CZ  1 
ATOM 657  N N   ? ASN A 1  79 ? -14.014   0.295   7.835 1.000 96.160 ? 79  ASN A N   1 
ATOM 658  C CA  ? ASN A 1  79 ? -15.340   0.769   7.451 1.000 96.160 ? 79  ASN A CA  1 
ATOM 659  C C   ? ASN A 1  79 ? -15.481   0.870   5.935 1.000 96.160 ? 79  ASN A C   1 
ATOM 660  C CB  ? ASN A 1  79 ? -15.637   2.121   8.103 1.000 96.160 ? 79  ASN A CB  1 
ATOM 661  O O   ? ASN A 1  79 ? -14.908   1.765   5.312 1.000 96.160 ? 79  ASN A O   1 
ATOM 662  C CG  ? ASN A 1  79 ? -17.064   2.578   7.874 1.000 96.160 ? 79  ASN A CG  1 
ATOM 663  N ND2 ? ASN A 1  79 ? -17.655   3.206   8.884 1.000 96.160 ? 79  ASN A ND2 1 
ATOM 664  O OD1 ? ASN A 1  79 ? -17.631   2.369   6.798 1.000 96.160 ? 79  ASN A OD1 1 
ATOM 665  N N   ? SER A 1  80 ? -16.304   0.046   5.367 1.000 94.010 ? 80  SER A N   1 
ATOM 666  C CA  ? SER A 1  80 ? -16.397  -0.070   3.915 1.000 94.010 ? 80  SER A CA  1 
ATOM 667  C C   ? SER A 1  80 ? -17.129   1.123   3.311 1.000 94.010 ? 80  SER A C   1 
ATOM 668  C CB  ? SER A 1  80 ? -17.108  -1.366   3.525 1.000 94.010 ? 80  SER A CB  1 
ATOM 669  O O   ? SER A 1  80 ? -16.894   1.482   2.155 1.000 94.010 ? 80  SER A O   1 
ATOM 670  O OG  ? SER A 1  80 ? -18.418  -1.403   4.064 1.000 94.010 ? 80  SER A OG  1 
ATOM 671  N N   ? ALA A 1  81 ? -17.966   1.802   4.138 1.000 91.960 ? 81  ALA A N   1 
ATOM 672  C CA  ? ALA A 1  81 ? -18.722   2.954   3.654 1.000 91.960 ? 81  ALA A CA  1 
ATOM 673  C C   ? ALA A 1  81 ? -17.816   4.168   3.474 1.000 91.960 ? 81  ALA A C   1 
ATOM 674  C CB  ? ALA A 1  81 ? -19.863   3.283   4.614 1.000 91.960 ? 81  ALA A CB  1 
ATOM 675  O O   ? ALA A 1  81 ? -17.927   4.891   2.481 1.000 91.960 ? 81  ALA A O   1 
ATOM 676  N N   ? THR A 1  82 ? -16.868   4.304   4.351 1.000 91.610 ? 82  THR A N   1 
ATOM 677  C CA  ? THR A 1  82 ? -16.053   5.514   4.364 1.000 91.610 ? 82  THR A CA  1 
ATOM 678  C C   ? THR A 1  82 ? -14.626   5.210   3.915 1.000 91.610 ? 82  THR A C   1 
ATOM 679  C CB  ? THR A 1  82 ? -16.027   6.155   5.764 1.000 91.610 ? 82  THR A CB  1 
ATOM 680  O O   ? THR A 1  82 ? -13.836   6.126   3.676 1.000 91.610 ? 82  THR A O   1 
ATOM 681  C CG2 ? THR A 1  82 ? -17.439   6.458   6.256 1.000 91.610 ? 82  THR A CG2 1 
ATOM 682  O OG1 ? THR A 1  82 ? -15.396   5.256   6.684 1.000 91.610 ? 82  THR A OG1 1 
ATOM 683  N N   ? ARG A 1  83 ? -14.332   3.987   3.685 1.000 93.040 ? 83  ARG A N   1 
ATOM 684  C CA  ? ARG A 1  83 ? -12.994   3.490   3.381 1.000 93.040 ? 83  ARG A CA  1 
ATOM 685  C C   ? ARG A 1  83 ? -12.001   3.888   4.468 1.000 93.040 ? 83  ARG A C   1 
ATOM 686  C CB  ? ARG A 1  83 ? -12.521   4.013   2.023 1.000 93.040 ? 83  ARG A CB  1 
ATOM 687  O O   ? ARG A 1  83 ? -10.799   3.983   4.213 1.000 93.040 ? 83  ARG A O   1 
ATOM 688  C CG  ? ARG A 1  83 ? -13.390   3.571   0.856 1.000 93.040 ? 83  ARG A CG  1 
ATOM 689  C CD  ? ARG A 1  83 ? -13.106   2.130   0.456 1.000 93.040 ? 83  ARG A CD  1 
ATOM 690  N NE  ? ARG A 1  83 ? -13.766   1.779  -0.799 1.000 93.040 ? 83  ARG A NE  1 
ATOM 691  N NH1 ? ARG A 1  83 ? -12.723  -0.272  -1.013 1.000 93.040 ? 83  ARG A NH1 1 
ATOM 692  N NH2 ? ARG A 1  83 ? -14.222   0.429  -2.600 1.000 93.040 ? 83  ARG A NH2 1 
ATOM 693  C CZ  ? ARG A 1  83 ? -13.569   0.646  -1.468 1.000 93.040 ? 83  ARG A CZ  1 
ATOM 694  N N   ? ASP A 1  84 ? -12.526   4.206   5.701 1.000 96.560 ? 84  ASP A N   1 
ATOM 695  C CA  ? ASP A 1  84 ? -11.679   4.438   6.867 1.000 96.560 ? 84  ASP A CA  1 
ATOM 696  C C   ? ASP A 1  84 ? -11.039   3.138   7.349 1.000 96.560 ? 84  ASP A C   1 
ATOM 697  C CB  ? ASP A 1  84 ? -12.488   5.077   7.999 1.000 96.560 ? 84  ASP A CB  1 
ATOM 698  O O   ? ASP A 1  84 ? -11.632   2.065   7.225 1.000 96.560 ? 84  ASP A O   1 
ATOM 699  C CG  ? ASP A 1  84 ? -11.616   5.760   9.038 1.000 96.560 ? 84  ASP A CG  1 
ATOM 700  O OD1 ? ASP A 1  84 ? -10.473   6.148   8.716 1.000 96.560 ? 84  ASP A OD1 1 
ATOM 701  O OD2 ? ASP A 1  84 ? -12.076   5.908  10.191 1.000 96.560 ? 84  ASP A OD2 1 
ATOM 702  N N   ? ASN A 1  85 ?  -9.825   3.196   7.800 1.000 97.590 ? 85  ASN A N   1 
ATOM 703  C CA  ? ASN A 1  85 ?  -9.078   2.043   8.290 1.000 97.590 ? 85  ASN A CA  1 
ATOM 704  C C   ? ASN A 1  85 ?  -8.941   0.967   7.217 1.000 97.590 ? 85  ASN A C   1 
ATOM 705  C CB  ? ASN A 1  85 ?  -9.743   1.464   9.541 1.000 97.590 ? 85  ASN A CB  1 
ATOM 706  O O   ? ASN A 1  85 ?  -9.048  -0.225   7.510 1.000 97.590 ? 85  ASN A O   1 
ATOM 707  C CG  ? ASN A 1  85 ?  -9.767   2.445  10.697 1.000 97.590 ? 85  ASN A CG  1 
ATOM 708  N ND2 ? ASN A 1  85 ? -10.899   2.522  11.386 1.000 97.590 ? 85  ASN A ND2 1 
ATOM 709  O OD1 ? ASN A 1  85 ?  -8.775   3.127  10.968 1.000 97.590 ? 85  ASN A OD1 1 
ATOM 710  N N   ? ASP A 1  86 ?  -8.810   1.328   5.976 1.000 97.510 ? 86  ASP A N   1 
ATOM 711  C CA  ? ASP A 1  86 ?  -8.745   0.451   4.811 1.000 97.510 ? 86  ASP A CA  1 
ATOM 712  C C   ? ASP A 1  86 ?  -7.348  -0.143   4.648 1.000 97.510 ? 86  ASP A C   1 
ATOM 713  C CB  ? ASP A 1  86 ?  -9.145   1.211   3.545 1.000 97.510 ? 86  ASP A CB  1 
ATOM 714  O O   ? ASP A 1  86 ?  -6.631   0.194   3.703 1.000 97.510 ? 86  ASP A O   1 
ATOM 715  C CG  ? ASP A 1  86 ?  -9.371   0.298   2.352 1.000 97.510 ? 86  ASP A CG  1 
ATOM 716  O OD1 ? ASP A 1  86 ?  -9.481  -0.933   2.538 1.000 97.510 ? 86  ASP A OD1 1 
ATOM 717  O OD2 ? ASP A 1  86 ?  -9.438   0.814   1.216 1.000 97.510 ? 86  ASP A OD2 1 
ATOM 718  N N   ? ILE A 1  87 ?  -6.912  -0.968   5.526 1.000 98.470 ? 87  ILE A N   1 
ATOM 719  C CA  ? ILE A 1  87 ?  -5.591  -1.586   5.538 1.000 98.470 ? 87  ILE A CA  1 
ATOM 720  C C   ? ILE A 1  87 ?  -5.710  -3.053   5.943 1.000 98.470 ? 87  ILE A C   1 
ATOM 721  C CB  ? ILE A 1  87 ?  -4.628  -0.843   6.492 1.000 98.470 ? 87  ILE A CB  1 
ATOM 722  O O   ? ILE A 1  87 ?  -6.543  -3.407   6.782 1.000 98.470 ? 87  ILE A O   1 
ATOM 723  C CG1 ? ILE A 1  87 ?  -3.205  -1.395   6.351 1.000 98.470 ? 87  ILE A CG1 1 
ATOM 724  C CG2 ? ILE A 1  87 ?  -5.116  -0.949   7.940 1.000 98.470 ? 87  ILE A CG2 1 
ATOM 725  C CD1 ? ILE A 1  87 ?  -2.146  -0.566   7.063 1.000 98.470 ? 87  ILE A CD1 1 
ATOM 726  N N   ? MET A 1  88 ?  -4.920  -3.935   5.333 1.000 98.330 ? 88  MET A N   1 
ATOM 727  C CA  ? MET A 1  88 ?  -4.940  -5.373   5.587 1.000 98.330 ? 88  MET A CA  1 
ATOM 728  C C   ? MET A 1  88 ?  -3.535  -5.959   5.509 1.000 98.330 ? 88  MET A C   1 
ATOM 729  C CB  ? MET A 1  88 ?  -5.860  -6.082   4.592 1.000 98.330 ? 88  MET A CB  1 
ATOM 730  O O   ? MET A 1  88 ?  -2.757  -5.601   4.623 1.000 98.330 ? 88  MET A O   1 
ATOM 731  C CG  ? MET A 1  88 ?  -5.914  -7.590   4.775 1.000 98.330 ? 88  MET A CG  1 
ATOM 732  S SD  ? MET A 1  88 ?  -6.932  -8.419   3.492 1.000 98.330 ? 88  MET A SD  1 
ATOM 733  C CE  ? MET A 1  88 ?  -5.832  -8.258   2.058 1.000 98.330 ? 88  MET A CE  1 
ATOM 734  N N   ? LEU A 1  89 ?  -3.221  -6.823   6.482 1.000 98.410 ? 89  LEU A N   1 
ATOM 735  C CA  ? LEU A 1  89 ?  -2.005  -7.626   6.422 1.000 98.410 ? 89  LEU A CA  1 
ATOM 736  C C   ? LEU A 1  89 ?  -2.295  -9.011   5.851 1.000 98.410 ? 89  LEU A C   1 
ATOM 737  C CB  ? LEU A 1  89 ?  -1.378  -7.756   7.812 1.000 98.410 ? 89  LEU A CB  1 
ATOM 738  O O   ? LEU A 1  89 ?  -3.308  -9.627   6.191 1.000 98.410 ? 89  LEU A O   1 
ATOM 739  C CG  ? LEU A 1  89 ?  -0.499  -6.591   8.271 1.000 98.410 ? 89  LEU A CG  1 
ATOM 740  C CD1 ? LEU A 1  89 ?  -0.162  -6.733   9.752 1.000 98.410 ? 89  LEU A CD1 1 
ATOM 741  C CD2 ? LEU A 1  89 ?   0.773  -6.518   7.433 1.000 98.410 ? 89  LEU A CD2 1 
ATOM 742  N N   ? VAL A 1  90 ?  -1.378  -9.345   4.979 1.000 98.150 ? 90  VAL A N   1 
ATOM 743  C CA  ? VAL A 1  90 ?  -1.494 -10.660   4.358 1.000 98.150 ? 90  VAL A CA  1 
ATOM 744  C C   ? VAL A 1  90 ?  -0.260 -11.498   4.685 1.000 98.150 ? 90  VAL A C   1 
ATOM 745  C CB  ? VAL A 1  90 ?  -1.674 -10.551   2.827 1.000 98.150 ? 90  VAL A CB  1 
ATOM 746  O O   ? VAL A 1  90 ?   0.869 -11.080   4.420 1.000 98.150 ? 90  VAL A O   1 
ATOM 747  C CG1 ? VAL A 1  90 ?  -1.764 -11.938   2.193 1.000 98.150 ? 90  VAL A CG1 1 
ATOM 748  C CG2 ? VAL A 1  90 ?  -2.916  -9.726   2.493 1.000 98.150 ? 90  VAL A CG2 1 
ATOM 749  N N   ? LYS A 1  91 ?  -0.506 -12.688   5.295 1.000 98.070 ? 91  LYS A N   1 
ATOM 750  C CA  ? LYS A 1  91 ?   0.581 -13.621   5.578 1.000 98.070 ? 91  LYS A CA  1 
ATOM 751  C C   ? LYS A 1  91 ?   0.814 -14.567   4.403 1.000 98.070 ? 91  LYS A C   1 
ATOM 752  C CB  ? LYS A 1  91 ?   0.284 -14.423   6.845 1.000 98.070 ? 91  LYS A CB  1 
ATOM 753  O O   ? LYS A 1  91 ?  -0.126 -15.193   3.908 1.000 98.070 ? 91  LYS A O   1 
ATOM 754  C CG  ? LYS A 1  91 ?   1.456 -15.260   7.337 1.000 98.070 ? 91  LYS A CG  1 
ATOM 755  C CD  ? LYS A 1  91 ?   1.157 -15.902   8.686 1.000 98.070 ? 91  LYS A CD  1 
ATOM 756  C CE  ? LYS A 1  91 ?   2.379 -16.616   9.249 1.000 98.070 ? 91  LYS A CE  1 
ATOM 757  N NZ  ? LYS A 1  91 ?   2.103 -17.211  10.591 1.000 98.070 ? 91  LYS A NZ  1 
ATOM 758  N N   ? LEU A 1  92 ?   2.043 -14.661   3.999 1.000 97.700 ? 92  LEU A N   1 
ATOM 759  C CA  ? LEU A 1  92 ?   2.405 -15.555   2.904 1.000 97.700 ? 92  LEU A CA  1 
ATOM 760  C C   ? LEU A 1  92 ?   2.557 -16.989   3.400 1.000 97.700 ? 92  LEU A C   1 
ATOM 761  C CB  ? LEU A 1  92 ?   3.705 -15.091   2.242 1.000 97.700 ? 92  LEU A CB  1 
ATOM 762  O O   ? LEU A 1  92 ?   2.999 -17.216   4.528 1.000 97.700 ? 92  LEU A O   1 
ATOM 763  C CG  ? LEU A 1  92 ?   3.687 -13.697   1.614 1.000 97.700 ? 92  LEU A CG  1 
ATOM 764  C CD1 ? LEU A 1  92 ?   5.076 -13.325   1.107 1.000 97.700 ? 92  LEU A CD1 1 
ATOM 765  C CD2 ? LEU A 1  92 ?   2.665 -13.633   0.483 1.000 97.700 ? 92  LEU A CD2 1 
ATOM 766  N N   ? SER A 1  93 ?   2.149 -17.960   2.538 1.000 96.180 ? 93  SER A N   1 
ATOM 767  C CA  ? SER A 1  93 ?   2.290 -19.370   2.889 1.000 96.180 ? 93  SER A CA  1 
ATOM 768  C C   ? SER A 1  93 ?   3.757 -19.763   3.019 1.000 96.180 ? 93  SER A C   1 
ATOM 769  C CB  ? SER A 1  93 ?   1.607 -20.253   1.844 1.000 96.180 ? 93  SER A CB  1 
ATOM 770  O O   ? SER A 1  93 ?   4.096 -20.676   3.775 1.000 96.180 ? 93  SER A O   1 
ATOM 771  O OG  ? SER A 1  93 ?   2.186 -20.058   0.565 1.000 96.180 ? 93  SER A OG  1 
ATOM 772  N N   ? MET A 1  94 ?   4.640 -19.067   2.307 1.000 95.760 ? 94  MET A N   1 
ATOM 773  C CA  ? MET A 1  94 ?   6.093 -19.193   2.364 1.000 95.760 ? 94  MET A CA  1 
ATOM 774  C C   ? MET A 1  94 ?   6.762 -17.826   2.271 1.000 95.760 ? 94  MET A C   1 
ATOM 775  C CB  ? MET A 1  94 ?   6.599 -20.100   1.242 1.000 95.760 ? 94  MET A CB  1 
ATOM 776  O O   ? MET A 1  94 ?   6.314 -16.961   1.517 1.000 95.760 ? 94  MET A O   1 
ATOM 777  C CG  ? MET A 1  94 ?   6.165 -21.550   1.382 1.000 95.760 ? 94  MET A CG  1 
ATOM 778  S SD  ? MET A 1  94 ?   6.806 -22.611   0.028 1.000 95.760 ? 94  MET A SD  1 
ATOM 779  C CE  ? MET A 1  94 ?   8.533 -22.056  -0.022 1.000 95.760 ? 94  MET A CE  1 
ATOM 780  N N   ? ALA A 1  95 ?   7.895 -17.766   3.113 1.000 96.810 ? 95  ALA A N   1 
ATOM 781  C CA  ? ALA A 1  95 ?   8.619 -16.499   3.148 1.000 96.810 ? 95  ALA A CA  1 
ATOM 782  C C   ? ALA A 1  95 ?   9.150 -16.131   1.766 1.000 96.810 ? 95  ALA A C   1 
ATOM 783  C CB  ? ALA A 1  95 ?   9.766 -16.569   4.153 1.000 96.810 ? 95  ALA A CB  1 
ATOM 784  O O   ? ALA A 1  95 ?   9.566 -17.005   1.001 1.000 96.810 ? 95  ALA A O   1 
ATOM 785  N N   ? ALA A 1  96 ?   9.081 -14.817   1.457 1.000 95.790 ? 96  ALA A N   1 
ATOM 786  C CA  ? ALA A 1  96 ?   9.681 -14.323   0.220 1.000 95.790 ? 96  ALA A CA  1 
ATOM 787  C C   ? ALA A 1  96 ?  11.200 -14.457   0.255 1.000 95.790 ? 96  ALA A C   1 
ATOM 788  C CB  ? ALA A 1  96 ?   9.283 -12.869  -0.020 1.000 95.790 ? 96  ALA A CB  1 
ATOM 789  O O   ? ALA A 1  96 ?  11.825 -14.232   1.294 1.000 95.790 ? 96  ALA A O   1 
ATOM 790  N N   ? ASN A 1  97 ?  11.721 -14.908  -0.898 1.000 94.450 ? 97  ASN A N   1 
ATOM 791  C CA  ? ASN A 1  97 ?  13.174 -14.920  -1.038 1.000 94.450 ? 97  ASN A CA  1 
ATOM 792  C C   ? ASN A 1  97 ?  13.703 -13.572  -1.517 1.000 94.450 ? 97  ASN A C   1 
ATOM 793  C CB  ? ASN A 1  97 ?  13.611 -16.033  -1.993 1.000 94.450 ? 97  ASN A CB  1 
ATOM 794  O O   ? ASN A 1  97 ?  13.358 -13.118  -2.609 1.000 94.450 ? 97  ASN A O   1 
ATOM 795  C CG  ? ASN A 1  97 ?  13.303 -17.417  -1.458 1.000 94.450 ? 97  ASN A CG  1 
ATOM 796  N ND2 ? ASN A 1  97 ?  12.924 -18.326  -2.349 1.000 94.450 ? 97  ASN A ND2 1 
ATOM 797  O OD1 ? ASN A 1  97 ?  13.403 -17.668  -0.255 1.000 94.450 ? 97  ASN A OD1 1 
ATOM 798  N N   ? GLU A 1  98 ?  14.454 -12.945  -0.627 1.000 91.410 ? 98  GLU A N   1 
ATOM 799  C CA  ? GLU A 1  98 ?  15.001 -11.649  -1.019 1.000 91.410 ? 98  GLU A CA  1 
ATOM 800  C C   ? GLU A 1  98 ?  15.988 -11.794  -2.174 1.000 91.410 ? 98  GLU A C   1 
ATOM 801  C CB  ? GLU A 1  98 ?  15.681 -10.970   0.172 1.000 91.410 ? 98  GLU A CB  1 
ATOM 802  O O   ? GLU A 1  98 ?  16.782 -12.736  -2.204 1.000 91.410 ? 98  GLU A O   1 
ATOM 803  C CG  ? GLU A 1  98 ?  14.713 -10.506   1.251 1.000 91.410 ? 98  GLU A CG  1 
ATOM 804  C CD  ? GLU A 1  98 ?  15.366  -9.628   2.306 1.000 91.410 ? 98  GLU A CD  1 
ATOM 805  O OE1 ? GLU A 1  98 ?  14.639  -9.003   3.111 1.000 91.410 ? 98  GLU A OE1 1 
ATOM 806  O OE2 ? GLU A 1  98 ?  16.616  -9.564   2.328 1.000 91.410 ? 98  GLU A OE2 1 
ATOM 807  N N   ? SER A 1  99 ?  15.898 -10.905  -3.088 1.000 89.750 ? 99  SER A N   1 
ATOM 808  C CA  ? SER A 1  99 ?  16.737 -10.838  -4.280 1.000 89.750 ? 99  SER A CA  1 
ATOM 809  C C   ? SER A 1  99 ?  16.885  -9.402  -4.771 1.000 89.750 ? 99  SER A C   1 
ATOM 810  C CB  ? SER A 1  99 ?  16.156 -11.709  -5.394 1.000 89.750 ? 99  SER A CB  1 
ATOM 811  O O   ? SER A 1  99 ?  16.448  -8.463  -4.102 1.000 89.750 ? 99  SER A O   1 
ATOM 812  O OG  ? SER A 1  99 ?  14.996 -11.111  -5.947 1.000 89.750 ? 99  SER A OG  1 
ATOM 813  N N   ? LYS A 1 100 ?  17.571  -9.324  -5.889 1.000 87.220 ? 100 LYS A N   1 
ATOM 814  C CA  ? LYS A 1 100 ?  17.731  -8.018  -6.521 1.000 87.220 ? 100 LYS A CA  1 
ATOM 815  C C   ? LYS A 1 100 ?  16.378  -7.414  -6.886 1.000 87.220 ? 100 LYS A C   1 
ATOM 816  C CB  ? LYS A 1 100 ?  18.609  -8.128  -7.768 1.000 87.220 ? 100 LYS A CB  1 
ATOM 817  O O   ? LYS A 1 100 ?  16.244  -6.192  -6.984 1.000 87.220 ? 100 LYS A O   1 
ATOM 818  C CG  ? LYS A 1 100 ?  18.860  -6.801  -8.468 1.000 87.220 ? 100 LYS A CG  1 
ATOM 819  C CD  ? LYS A 1 100 ?  19.719  -6.979  -9.713 1.000 87.220 ? 100 LYS A CD  1 
ATOM 820  C CE  ? LYS A 1 100 ?  19.912  -5.662 -10.454 1.000 87.220 ? 100 LYS A CE  1 
ATOM 821  N NZ  ? LYS A 1 100 ?  20.752  -5.833 -11.677 1.000 87.220 ? 100 LYS A NZ  1 
ATOM 822  N N   ? TYR A 1 101 ?  15.297  -8.210  -6.924 1.000 86.560 ? 101 TYR A N   1 
ATOM 823  C CA  ? TYR A 1 101 ?  14.000  -7.771  -7.427 1.000 86.560 ? 101 TYR A CA  1 
ATOM 824  C C   ? TYR A 1 101 ?  12.938  -7.845  -6.337 1.000 86.560 ? 101 TYR A C   1 
ATOM 825  C CB  ? TYR A 1 101 ?  13.575  -8.620  -8.629 1.000 86.560 ? 101 TYR A CB  1 
ATOM 826  O O   ? TYR A 1 101 ?  11.839  -7.308  -6.495 1.000 86.560 ? 101 TYR A O   1 
ATOM 827  C CG  ? TYR A 1 101 ?  14.563  -8.594  -9.770 1.000 86.560 ? 101 TYR A CG  1 
ATOM 828  C CD1 ? TYR A 1 101 ?  14.730  -7.450 -10.548 1.000 86.560 ? 101 TYR A CD1 1 
ATOM 829  C CD2 ? TYR A 1 101 ?  15.331  -9.714 -10.074 1.000 86.560 ? 101 TYR A CD2 1 
ATOM 830  C CE1 ? TYR A 1 101 ?  15.638  -7.423 -11.601 1.000 86.560 ? 101 TYR A CE1 1 
ATOM 831  C CE2 ? TYR A 1 101 ?  16.241  -9.697 -11.125 1.000 86.560 ? 101 TYR A CE2 1 
ATOM 832  O OH  ? TYR A 1 101 ?  17.288  -8.528 -12.923 1.000 86.560 ? 101 TYR A OH  1 
ATOM 833  C CZ  ? TYR A 1 101 ?  16.388  -8.549 -11.882 1.000 86.560 ? 101 TYR A CZ  1 
ATOM 834  N N   ? VAL A 1 102 ?  13.257  -8.508  -5.225 1.000 92.780 ? 102 VAL A N   1 
ATOM 835  C CA  ? VAL A 1 102 ?  12.324  -8.657  -4.113 1.000 92.780 ? 102 VAL A CA  1 
ATOM 836  C C   ? VAL A 1 102 ?  12.993  -8.217  -2.814 1.000 92.780 ? 102 VAL A C   1 
ATOM 837  C CB  ? VAL A 1 102 ?  11.819 -10.112  -3.987 1.000 92.780 ? 102 VAL A CB  1 
ATOM 838  O O   ? VAL A 1 102 ?  13.960  -8.837  -2.365 1.000 92.780 ? 102 VAL A O   1 
ATOM 839  C CG1 ? VAL A 1 102 ?  10.843 -10.245  -2.820 1.000 92.780 ? 102 VAL A CG1 1 
ATOM 840  C CG2 ? VAL A 1 102 ?  11.164 -10.564  -5.290 1.000 92.780 ? 102 VAL A CG2 1 
ATOM 841  N N   ? ARG A 1 103 ?  12.419  -7.109  -2.241 1.000 94.260 ? 103 ARG A N   1 
ATOM 842  C CA  ? ARG A 1 103 ?  12.900  -6.607  -0.958 1.000 94.260 ? 103 ARG A CA  1 
ATOM 843  C C   ? ARG A 1 103 ?  11.762  -5.998  -0.146 1.000 94.260 ? 103 ARG A C   1 
ATOM 844  C CB  ? ARG A 1 103 ?  14.008  -5.572  -1.166 1.000 94.260 ? 103 ARG A CB  1 
ATOM 845  O O   ? ARG A 1 103 ?  10.765  -5.543  -0.710 1.000 94.260 ? 103 ARG A O   1 
ATOM 846  C CG  ? ARG A 1 103 ?  15.296  -6.152  -1.727 1.000 94.260 ? 103 ARG A CG  1 
ATOM 847  C CD  ? ARG A 1 103 ?  16.184  -6.719  -0.628 1.000 94.260 ? 103 ARG A CD  1 
ATOM 848  N NE  ? ARG A 1 103 ?  17.542  -6.965  -1.105 1.000 94.260 ? 103 ARG A NE  1 
ATOM 849  N NH1 ? ARG A 1 103 ?  17.872  -8.858   0.177 1.000 94.260 ? 103 ARG A NH1 1 
ATOM 850  N NH2 ? ARG A 1 103 ?  19.534  -8.104  -1.210 1.000 94.260 ? 103 ARG A NH2 1 
ATOM 851  C CZ  ? ARG A 1 103 ?  18.313  -7.975  -0.711 1.000 94.260 ? 103 ARG A CZ  1 
ATOM 852  N N   ? THR A 1 104 ?  12.035  -6.029   1.142 1.000 96.130 ? 104 THR A N   1 
ATOM 853  C CA  ? THR A 1 104 ?  11.061  -5.382   2.013 1.000 96.130 ? 104 THR A CA  1 
ATOM 854  C C   ? THR A 1 104 ?  11.295  -3.874   2.061 1.000 96.130 ? 104 THR A C   1 
ATOM 855  C CB  ? THR A 1 104 ?  11.118  -5.958   3.440 1.000 96.130 ? 104 THR A CB  1 
ATOM 856  O O   ? THR A 1 104 ?  12.431  -3.413   1.934 1.000 96.130 ? 104 THR A O   1 
ATOM 857  C CG2 ? THR A 1 104 ?  10.888  -7.466   3.434 1.000 96.130 ? 104 THR A CG2 1 
ATOM 858  O OG1 ? THR A 1 104 ?  12.405  -5.684   4.009 1.000 96.130 ? 104 THR A OG1 1 
ATOM 859  N N   ? VAL A 1 105 ?  10.137  -3.116   2.246 1.000 96.200 ? 105 VAL A N   1 
ATOM 860  C CA  ? VAL A 1 105 ?  10.231  -1.675   2.451 1.000 96.200 ? 105 VAL A CA  1 
ATOM 861  C C   ? VAL A 1 105 ?  10.190  -1.362   3.945 1.000 96.200 ? 105 VAL A C   1 
ATOM 862  C CB  ? VAL A 1 105 ?   9.098  -0.922   1.717 1.000 96.200 ? 105 VAL A CB  1 
ATOM 863  O O   ? VAL A 1 105 ?   9.551  -2.078   4.718 1.000 96.200 ? 105 VAL A O   1 
ATOM 864  C CG1 ? VAL A 1 105 ?   7.738  -1.277   2.316 1.000 96.200 ? 105 VAL A CG1 1 
ATOM 865  C CG2 ? VAL A 1 105 ?   9.334   0.586   1.777 1.000 96.200 ? 105 VAL A CG2 1 
ATOM 866  N N   ? CYS A 1 106 ?  10.794  -0.254   4.304 1.000 96.290 ? 106 CYS A N   1 
ATOM 867  C CA  ? CYS A 1 106 ?  10.823   0.138   5.709 1.000 96.290 ? 106 CYS A CA  1 
ATOM 868  C C   ? CYS A 1 106 ?   9.486   0.729   6.137 1.000 96.290 ? 106 CYS A C   1 
ATOM 869  C CB  ? CYS A 1 106 ?  11.942   1.147   5.961 1.000 96.290 ? 106 CYS A CB  1 
ATOM 870  O O   ? CYS A 1 106 ?   8.862   1.477   5.382 1.000 96.290 ? 106 CYS A O   1 
ATOM 871  S SG  ? CYS A 1 106 ?  13.599   0.478   5.700 1.000 96.290 ? 106 CYS A SG  1 
ATOM 872  N N   ? LEU A 1 107 ?   9.067   0.296   7.373 1.000 97.590 ? 107 LEU A N   1 
ATOM 873  C CA  ? LEU A 1 107 ?   7.884   0.906   7.971 1.000 97.590 ? 107 LEU A CA  1 
ATOM 874  C C   ? LEU A 1 107 ?   8.231   2.237   8.629 1.000 97.590 ? 107 LEU A C   1 
ATOM 875  C CB  ? LEU A 1 107 ?   7.256  -0.038   9.001 1.000 97.590 ? 107 LEU A CB  1 
ATOM 876  O O   ? LEU A 1 107 ?   9.332   2.403   9.160 1.000 97.590 ? 107 LEU A O   1 
ATOM 877  C CG  ? LEU A 1 107 ?   6.622  -1.316   8.451 1.000 97.590 ? 107 LEU A CG  1 
ATOM 878  C CD1 ? LEU A 1 107 ?   6.228  -2.246   9.594 1.000 97.590 ? 107 LEU A CD1 1 
ATOM 879  C CD2 ? LEU A 1 107 ?   5.412  -0.983   7.585 1.000 97.590 ? 107 LEU A CD2 1 
ATOM 880  N N   ? PRO A 1 108 ?   7.328   3.162   8.587 1.000 97.490 ? 108 PRO A N   1 
ATOM 881  C CA  ? PRO A 1 108 ?   7.611   4.500   9.114 1.000 97.490 ? 108 PRO A CA  1 
ATOM 882  C C   ? PRO A 1 108 ?   7.689   4.529  10.638 1.000 97.490 ? 108 PRO A C   1 
ATOM 883  C CB  ? PRO A 1 108 ?   6.429   5.333   8.611 1.000 97.490 ? 108 PRO A CB  1 
ATOM 884  O O   ? PRO A 1 108 ?   6.954   3.803  11.312 1.000 97.490 ? 108 PRO A O   1 
ATOM 885  C CG  ? PRO A 1 108 ?   5.298   4.363   8.497 1.000 97.490 ? 108 PRO A CG  1 
ATOM 886  C CD  ? PRO A 1 108 ?   5.852   3.034   8.069 1.000 97.490 ? 108 PRO A CD  1 
ATOM 887  N N   ? THR A 1 109 ?   8.595   5.312  11.243 1.000 96.580 ? 109 THR A N   1 
ATOM 888  C CA  ? THR A 1 109 ?   8.653   5.602  12.672 1.000 96.580 ? 109 THR A CA  1 
ATOM 889  C C   ? THR A 1 109 ?   7.910   6.896  12.992 1.000 96.580 ? 109 THR A C   1 
ATOM 890  C CB  ? THR A 1 109 ?  10.109   5.708  13.161 1.000 96.580 ? 109 THR A CB  1 
ATOM 891  O O   ? THR A 1 109 ?   7.530   7.131  14.141 1.000 96.580 ? 109 THR A O   1 
ATOM 892  C CG2 ? THR A 1 109 ?  10.835   4.374  13.023 1.000 96.580 ? 109 THR A CG2 1 
ATOM 893  O OG1 ? THR A 1 109 ?  10.797   6.696  12.383 1.000 96.580 ? 109 THR A OG1 1 
ATOM 894  N N   ? GLN A 1 110 ?   7.726   7.670  11.918 1.000 96.920 ? 110 GLN A N   1 
ATOM 895  C CA  ? GLN A 1 110 ?   6.943   8.900  11.970 1.000 96.920 ? 110 GLN A CA  1 
ATOM 896  C C   ? GLN A 1 110 ?   6.125   9.086  10.696 1.000 96.920 ? 110 GLN A C   1 
ATOM 897  C CB  ? GLN A 1 110 ?   7.855  10.108  12.190 1.000 96.920 ? 110 GLN A CB  1 
ATOM 898  O O   ? GLN A 1 110 ?   6.465   8.534   9.647 1.000 96.920 ? 110 GLN A O   1 
ATOM 899  C CG  ? GLN A 1 110 ?   8.873  10.320  11.078 1.000 96.920 ? 110 GLN A CG  1 
ATOM 900  C CD  ? GLN A 1 110 ?   9.847  11.443  11.380 1.000 96.920 ? 110 GLN A CD  1 
ATOM 901  N NE2 ? GLN A 1 110 ?  10.383  12.062  10.333 1.000 96.920 ? 110 GLN A NE2 1 
ATOM 902  O OE1 ? GLN A 1 110 ?  10.115  11.754  12.545 1.000 96.920 ? 110 GLN A OE1 1 
ATOM 903  N N   ? CYS A 1 111 ?   5.054   9.961  10.901 1.000 97.610 ? 111 CYS A N   1 
ATOM 904  C CA  ? CYS A 1 111 ?   4.226  10.232   9.732 1.000 97.610 ? 111 CYS A CA  1 
ATOM 905  C C   ? CYS A 1 111 ?   4.916  11.212   8.790 1.000 97.610 ? 111 CYS A C   1 
ATOM 906  C CB  ? CYS A 1 111 ?   2.867  10.787  10.155 1.000 97.610 ? 111 CYS A CB  1 
ATOM 907  O O   ? CYS A 1 111 ?   5.724  12.033   9.226 1.000 97.610 ? 111 CYS A O   1 
ATOM 908  S SG  ? CYS A 1 111 ?   1.879   9.631  11.129 1.000 97.610 ? 111 CYS A SG  1 
ATOM 909  N N   ? ALA A 1 112 ?   4.586  11.090   7.521 1.000 96.710 ? 112 ALA A N   1 
ATOM 910  C CA  ? ALA A 1 112 ?   5.089  12.022   6.515 1.000 96.710 ? 112 ALA A CA  1 
ATOM 911  C C   ? ALA A 1 112 ?   4.586  13.438   6.778 1.000 96.710 ? 112 ALA A C   1 
ATOM 912  C CB  ? ALA A 1 112 ?   4.681  11.566   5.116 1.000 96.710 ? 112 ALA A CB  1 
ATOM 913  O O   ? ALA A 1 112 ?   3.455  13.627   7.232 1.000 96.710 ? 112 ALA A O   1 
ATOM 914  N N   ? GLU A 1 113 ?   5.413  14.405   6.519 1.000 95.720 ? 113 GLU A N   1 
ATOM 915  C CA  ? GLU A 1 113 ?   5.056  15.812   6.674 1.000 95.720 ? 113 GLU A CA  1 
ATOM 916  C C   ? GLU A 1 113 ?   4.675  16.436   5.335 1.000 95.720 ? 113 GLU A C   1 
ATOM 917  C CB  ? GLU A 1 113 ?   6.209  16.593   7.310 1.000 95.720 ? 113 GLU A CB  1 
ATOM 918  O O   ? GLU A 1 113 ?   5.128  15.983   4.282 1.000 95.720 ? 113 GLU A O   1 
ATOM 919  C CG  ? GLU A 1 113 ?   6.591  16.104   8.699 1.000 95.720 ? 113 GLU A CG  1 
ATOM 920  C CD  ? GLU A 1 113 ?   5.507  16.344   9.738 1.000 95.720 ? 113 GLU A CD  1 
ATOM 921  O OE1 ? GLU A 1 113 ?   5.320  15.485  10.630 1.000 95.720 ? 113 GLU A OE1 1 
ATOM 922  O OE2 ? GLU A 1 113 ?   4.839  17.399   9.660 1.000 95.720 ? 113 GLU A OE2 1 
ATOM 923  N N   ? PRO A 1 114 ?   3.840  17.457   5.447 1.000 94.960 ? 114 PRO A N   1 
ATOM 924  C CA  ? PRO A 1 114 ?   3.509  18.147   4.198 1.000 94.960 ? 114 PRO A CA  1 
ATOM 925  C C   ? PRO A 1 114 ?   4.747  18.605   3.430 1.000 94.960 ? 114 PRO A C   1 
ATOM 926  C CB  ? PRO A 1 114 ?   2.682  19.347   4.666 1.000 94.960 ? 114 PRO A CB  1 
ATOM 927  O O   ? PRO A 1 114 ?   5.764  18.945   4.040 1.000 94.960 ? 114 PRO A O   1 
ATOM 928  C CG  ? PRO A 1 114 ?   2.099  18.922   5.975 1.000 94.960 ? 114 PRO A CG  1 
ATOM 929  C CD  ? PRO A 1 114 ?   3.090  18.036   6.673 1.000 94.960 ? 114 PRO A CD  1 
ATOM 930  N N   ? GLU A 1 115 ?   4.701  18.431   2.027 1.000 92.940 ? 115 GLU A N   1 
ATOM 931  C CA  ? GLU A 1 115 ?   5.710  18.888   1.076 1.000 92.940 ? 115 GLU A CA  1 
ATOM 932  C C   ? GLU A 1 115 ?   6.829  17.862   0.923 1.000 92.940 ? 115 GLU A C   1 
ATOM 933  C CB  ? GLU A 1 115 ?   6.288  20.237   1.511 1.000 92.940 ? 115 GLU A CB  1 
ATOM 934  O O   ? GLU A 1 115 ?   7.787  18.087   0.180 1.000 92.940 ? 115 GLU A O   1 
ATOM 935  C CG  ? GLU A 1 115 ?   5.269  21.368   1.523 1.000 92.940 ? 115 GLU A CG  1 
ATOM 936  C CD  ? GLU A 1 115 ?   4.663  21.644   0.156 1.000 92.940 ? 115 GLU A CD  1 
ATOM 937  O OE1 ? GLU A 1 115 ?   3.435  21.871   0.071 1.000 92.940 ? 115 GLU A OE1 1 
ATOM 938  O OE2 ? GLU A 1 115 ?   5.423  21.633  -0.838 1.000 92.940 ? 115 GLU A OE2 1 
ATOM 939  N N   ? GLU A 1 116 ?   6.713  16.845   1.763 1.000 94.330 ? 116 GLU A N   1 
ATOM 940  C CA  ? GLU A 1 116 ?   7.645  15.738   1.570 1.000 94.330 ? 116 GLU A CA  1 
ATOM 941  C C   ? GLU A 1 116 ?   7.455  15.088   0.203 1.000 94.330 ? 116 GLU A C   1 
ATOM 942  C CB  ? GLU A 1 116 ?   7.477  14.694   2.677 1.000 94.330 ? 116 GLU A CB  1 
ATOM 943  O O   ? GLU A 1 116 ?   6.323  14.848  -0.224 1.000 94.330 ? 116 GLU A O   1 
ATOM 944  C CG  ? GLU A 1 116 ?   8.582  13.648   2.709 1.000 94.330 ? 116 GLU A CG  1 
ATOM 945  C CD  ? GLU A 1 116 ?   8.616  12.850   4.003 1.000 94.330 ? 116 GLU A CD  1 
ATOM 946  O OE1 ? GLU A 1 116 ?   9.390  11.871   4.092 1.000 94.330 ? 116 GLU A OE1 1 
ATOM 947  O OE2 ? GLU A 1 116 ?   7.862  13.208   4.935 1.000 94.330 ? 116 GLU A OE2 1 
ATOM 948  N N   ? HIS A 1 117 ?   8.524  14.787  -0.484 1.000 91.970 ? 117 HIS A N   1 
ATOM 949  C CA  ? HIS A 1 117 ?   8.515  14.166  -1.804 1.000 91.970 ? 117 HIS A CA  1 
ATOM 950  C C   ? HIS A 1 117 ?   8.494  12.645  -1.697 1.000 91.970 ? 117 HIS A C   1 
ATOM 951  C CB  ? HIS A 1 117 ?   9.729  14.618  -2.617 1.000 91.970 ? 117 HIS A CB  1 
ATOM 952  O O   ? HIS A 1 117 ?   9.291  12.059  -0.961 1.000 91.970 ? 117 HIS A O   1 
ATOM 953  C CG  ? HIS A 1 117 ?   9.756  16.089  -2.888 1.000 91.970 ? 117 HIS A CG  1 
ATOM 954  C CD2 ? HIS A 1 117 ?  10.530  17.074  -2.375 1.000 91.970 ? 117 HIS A CD2 1 
ATOM 955  N ND1 ? HIS A 1 117 ?   8.905  16.696  -3.787 1.000 91.970 ? 117 HIS A ND1 1 
ATOM 956  C CE1 ? HIS A 1 117 ?   9.157  17.994  -3.815 1.000 91.970 ? 117 HIS A CE1 1 
ATOM 957  N NE2 ? HIS A 1 117 ?  10.139  18.249  -2.967 1.000 91.970 ? 117 HIS A NE2 1 
ATOM 958  N N   ? CYS A 1 118 ?   7.652  12.083  -2.471 1.000 91.220 ? 118 CYS A N   1 
ATOM 959  C CA  ? CYS A 1 118 ?   7.472  10.637  -2.417 1.000 91.220 ? 118 CYS A CA  1 
ATOM 960  C C   ? CYS A 1 118 ?   7.408  10.043  -3.819 1.000 91.220 ? 118 CYS A C   1 
ATOM 961  C CB  ? CYS A 1 118 ?   6.202  10.283  -1.644 1.000 91.220 ? 118 CYS A CB  1 
ATOM 962  O O   ? CYS A 1 118 ?   7.245  10.771  -4.800 1.000 91.220 ? 118 CYS A O   1 
ATOM 963  S SG  ? CYS A 1 118 ?   6.148  10.975   0.023 1.000 91.220 ? 118 CYS A SG  1 
ATOM 964  N N   ? ILE A 1 119 ?   7.551   8.779  -3.787 1.000 88.870 ? 119 ILE A N   1 
ATOM 965  C CA  ? ILE A 1 119 ?   7.411   8.031  -5.031 1.000 88.870 ? 119 ILE A CA  1 
ATOM 966  C C   ? ILE A 1 119 ?   6.202   7.103  -4.942 1.000 88.870 ? 119 ILE A C   1 
ATOM 967  C CB  ? ILE A 1 119 ?   8.687   7.220  -5.351 1.000 88.870 ? 119 ILE A CB  1 
ATOM 968  O O   ? ILE A 1 119 ?   6.024   6.399  -3.945 1.000 88.870 ? 119 ILE A O   1 
ATOM 969  C CG1 ? ILE A 1 119 ?   9.888   8.157  -5.516 1.000 88.870 ? 119 ILE A CG1 1 
ATOM 970  C CG2 ? ILE A 1 119 ?   8.483   6.364  -6.604 1.000 88.870 ? 119 ILE A CG2 1 
ATOM 971  C CD1 ? ILE A 1 119 ?   9.792   9.080  -6.723 1.000 88.870 ? 119 ILE A CD1 1 
ATOM 972  N N   ? LEU A 1 120 ?   5.427   7.151  -5.947 1.000 88.180 ? 120 LEU A N   1 
ATOM 973  C CA  ? LEU A 1 120 ?   4.291   6.249  -6.096 1.000 88.180 ? 120 LEU A CA  1 
ATOM 974  C C   ? LEU A 1 120 ?   4.549   5.226  -7.197 1.000 88.180 ? 120 LEU A C   1 
ATOM 975  C CB  ? LEU A 1 120 ?   3.016   7.039  -6.407 1.000 88.180 ? 120 LEU A CB  1 
ATOM 976  O O   ? LEU A 1 120 ?   4.916   5.592  -8.316 1.000 88.180 ? 120 LEU A O   1 
ATOM 977  C CG  ? LEU A 1 120 ?   1.735   6.220  -6.574 1.000 88.180 ? 120 LEU A CG  1 
ATOM 978  C CD1 ? LEU A 1 120 ?   1.335   5.586  -5.246 1.000 88.180 ? 120 LEU A CD1 1 
ATOM 979  C CD2 ? LEU A 1 120 ?   0.609   7.094  -7.116 1.000 88.180 ? 120 LEU A CD2 1 
ATOM 980  N N   ? SER A 1 121 ?   4.368   3.977  -6.881 1.000 87.690 ? 121 SER A N   1 
ATOM 981  C CA  ? SER A 1 121 ?   4.561   2.920  -7.869 1.000 87.690 ? 121 SER A CA  1 
ATOM 982  C C   ? SER A 1 121 ?   3.323   2.036  -7.980 1.000 87.690 ? 121 SER A C   1 
ATOM 983  C CB  ? SER A 1 121 ?   5.777   2.065  -7.509 1.000 87.690 ? 121 SER A CB  1 
ATOM 984  O O   ? SER A 1 121 ?   2.675   1.736  -6.975 1.000 87.690 ? 121 SER A O   1 
ATOM 985  O OG  ? SER A 1 121 ?   5.609   1.462  -6.238 1.000 87.690 ? 121 SER A OG  1 
ATOM 986  N N   ? GLY A 1 122 ?   3.055   1.669  -9.218 1.000 84.470 ? 122 GLY A N   1 
ATOM 987  C CA  ? GLY A 1 122 ?   1.906   0.813  -9.470 1.000 84.470 ? 122 GLY A CA  1 
ATOM 988  C C   ? GLY A 1 122 ?   1.734   0.463 -10.936 1.000 84.470 ? 122 GLY A C   1 
ATOM 989  O O   ? GLY A 1 122 ?   2.457   0.978 -11.792 1.000 84.470 ? 122 GLY A O   1 
ATOM 990  N N   ? TRP A 1 123 ?   0.836  -0.472 -11.230 1.000 80.010 ? 123 TRP A N   1 
ATOM 991  C CA  ? TRP A 1 123 ?   0.638  -1.015 -12.570 1.000 80.010 ? 123 TRP A CA  1 
ATOM 992  C C   ? TRP A 1 123 ?  -0.527  -0.324 -13.270 1.000 80.010 ? 123 TRP A C   1 
ATOM 993  C CB  ? TRP A 1 123 ?   0.389  -2.525 -12.507 1.000 80.010 ? 123 TRP A CB  1 
ATOM 994  O O   ? TRP A 1 123 ?  -0.729  -0.501 -14.474 1.000 80.010 ? 123 TRP A O   1 
ATOM 995  C CG  ? TRP A 1 123 ?   1.606  -3.329 -12.160 1.000 80.010 ? 123 TRP A CG  1 
ATOM 996  C CD1 ? TRP A 1 123 ?   2.542  -3.822 -13.025 1.000 80.010 ? 123 TRP A CD1 1 
ATOM 997  C CD2 ? TRP A 1 123 ?   2.014  -3.737 -10.851 1.000 80.010 ? 123 TRP A CD2 1 
ATOM 998  C CE2 ? TRP A 1 123 ?   3.209  -4.475 -10.997 1.000 80.010 ? 123 TRP A CE2 1 
ATOM 999  C CE3 ? TRP A 1 123 ?   1.485  -3.549  -9.566 1.000 80.010 ? 123 TRP A CE3 1 
ATOM 1000 N NE1 ? TRP A 1 123 ?   3.510  -4.512 -12.332 1.000 80.010 ? 123 TRP A NE1 1 
ATOM 1001 C CH2 ? TRP A 1 123 ?   3.346  -4.827  -8.660 1.000 80.010 ? 123 TRP A CH2 1 
ATOM 1002 C CZ2 ? TRP A 1 123 ?   3.885  -5.026  -9.905 1.000 80.010 ? 123 TRP A CZ2 1 
ATOM 1003 C CZ3 ? TRP A 1 123 ?   2.159  -4.098  -8.482 1.000 80.010 ? 123 TRP A CZ3 1 
ATOM 1004 N N   ? GLY A 1 124 ?  -1.133   0.693 -12.459 1.000 67.750 ? 124 GLY A N   1 
ATOM 1005 C CA  ? GLY A 1 124 ?  -2.069   1.616 -13.082 1.000 67.750 ? 124 GLY A CA  1 
ATOM 1006 C C   ? GLY A 1 124 ?  -3.168   0.917 -13.859 1.000 67.750 ? 124 GLY A C   1 
ATOM 1007 O O   ? GLY A 1 124 ?  -3.019   0.653 -15.054 1.000 67.750 ? 124 GLY A O   1 
ATOM 1008 N N   ? THR A 1 125 ?  -4.222   0.264 -13.160 1.000 52.480 ? 125 THR A N   1 
ATOM 1009 C CA  ? THR A 1 125 ?  -5.276  -0.612 -13.658 1.000 52.480 ? 125 THR A CA  1 
ATOM 1010 C C   ? THR A 1 125 ?  -6.549   0.180 -13.942 1.000 52.480 ? 125 THR A C   1 
ATOM 1011 C CB  ? THR A 1 125 ?  -5.584  -1.741 -12.657 1.000 52.480 ? 125 THR A CB  1 
ATOM 1012 O O   ? THR A 1 125 ?  -7.024   0.930 -13.087 1.000 52.480 ? 125 THR A O   1 
ATOM 1013 C CG2 ? THR A 1 125 ?  -4.452  -2.762 -12.614 1.000 52.480 ? 125 THR A CG2 1 
ATOM 1014 O OG1 ? THR A 1 125 ?  -5.756  -1.178 -11.350 1.000 52.480 ? 125 THR A OG1 1 
ATOM 1015 N N   ? ARG A 1 126 ?  -6.564   1.211 -14.954 1.000 48.520 ? 126 ARG A N   1 
ATOM 1016 C CA  ? ARG A 1 126 ?  -7.927   1.400 -15.440 1.000 48.520 ? 126 ARG A CA  1 
ATOM 1017 C C   ? ARG A 1 126 ?  -7.967   2.417 -16.576 1.000 48.520 ? 126 ARG A C   1 
ATOM 1018 C CB  ? ARG A 1 126 ?  -8.847   1.848 -14.302 1.000 48.520 ? 126 ARG A CB  1 
ATOM 1019 O O   ? ARG A 1 126 ?  -7.401   3.506 -16.461 1.000 48.520 ? 126 ARG A O   1 
ATOM 1020 C CG  ? ARG A 1 126 ?  -9.290   0.718 -13.387 1.000 48.520 ? 126 ARG A CG  1 
ATOM 1021 C CD  ? ARG A 1 126 ? -10.408   1.157 -12.450 1.000 48.520 ? 126 ARG A CD  1 
ATOM 1022 N NE  ? ARG A 1 126 ? -10.888   0.049 -11.629 1.000 48.520 ? 126 ARG A NE  1 
ATOM 1023 N NH1 ? ARG A 1 126 ? -12.767   1.157 -10.867 1.000 48.520 ? 126 ARG A NH1 1 
ATOM 1024 N NH2 ? ARG A 1 126 ? -12.341  -0.990 -10.186 1.000 48.520 ? 126 ARG A NH2 1 
ATOM 1025 C CZ  ? ARG A 1 126 ? -11.998   0.075 -10.896 1.000 48.520 ? 126 ARG A CZ  1 
ATOM 1026 N N   ? PHE A 1 127 ?  -7.851   2.158 -17.868 1.000 45.100 ? 127 PHE A N   1 
ATOM 1027 C CA  ? PHE A 1 127 ?  -8.706   2.169 -19.049 1.000 45.100 ? 127 PHE A CA  1 
ATOM 1028 C C   ? PHE A 1 127 ?  -9.023   3.598 -19.473 1.000 45.100 ? 127 PHE A C   1 
ATOM 1029 C CB  ? PHE A 1 127 ? -10.004   1.401 -18.782 1.000 45.100 ? 127 PHE A CB  1 
ATOM 1030 O O   ? PHE A 1 127 ?  -9.508   4.397 -18.670 1.000 45.100 ? 127 PHE A O   1 
ATOM 1031 C CG  ? PHE A 1 127 ?  -9.821  -0.091 -18.704 1.000 45.100 ? 127 PHE A CG  1 
ATOM 1032 C CD1 ? PHE A 1 127 ?  -9.703  -0.852 -19.861 1.000 45.100 ? 127 PHE A CD1 1 
ATOM 1033 C CD2 ? PHE A 1 127 ?  -9.767  -0.732 -17.473 1.000 45.100 ? 127 PHE A CD2 1 
ATOM 1034 C CE1 ? PHE A 1 127 ?  -9.534  -2.233 -19.791 1.000 45.100 ? 127 PHE A CE1 1 
ATOM 1035 C CE2 ? PHE A 1 127 ?  -9.598  -2.112 -17.396 1.000 45.100 ? 127 PHE A CE2 1 
ATOM 1036 C CZ  ? PHE A 1 127 ?  -9.483  -2.860 -18.556 1.000 45.100 ? 127 PHE A CZ  1 
ATOM 1037 N N   ? LEU A 1 128 ?  -8.224   4.475 -20.117 1.000 36.460 ? 128 LEU A N   1 
ATOM 1038 C CA  ? LEU A 1 128 ?  -9.042   5.173 -21.103 1.000 36.460 ? 128 LEU A CA  1 
ATOM 1039 C C   ? LEU A 1 128 ? -10.288   4.363 -21.448 1.000 36.460 ? 128 LEU A C   1 
ATOM 1040 C CB  ? LEU A 1 128 ?  -8.232   5.449 -22.373 1.000 36.460 ? 128 LEU A CB  1 
ATOM 1041 O O   ? LEU A 1 128 ? -10.220   3.139 -21.585 1.000 36.460 ? 128 LEU A O   1 
ATOM 1042 C CG  ? LEU A 1 128 ?  -7.127   6.500 -22.257 1.000 36.460 ? 128 LEU A CG  1 
ATOM 1043 C CD1 ? LEU A 1 128 ?  -6.189   6.418 -23.456 1.000 36.460 ? 128 LEU A CD1 1 
ATOM 1044 C CD2 ? LEU A 1 128 ?  -7.728   7.897 -22.137 1.000 36.460 ? 128 LEU A CD2 1 
ATOM 1045 N N   ? LYS A 1 129 ? -11.209   4.315 -20.607 1.000 40.500 ? 129 LYS A N   1 
ATOM 1046 C CA  ? LYS A 1 129 ? -12.455   3.811 -21.178 1.000 40.500 ? 129 LYS A CA  1 
ATOM 1047 C C   ? LYS A 1 129 ? -12.192   3.011 -22.451 1.000 40.500 ? 129 LYS A C   1 
ATOM 1048 C CB  ? LYS A 1 129 ? -13.416   4.963 -21.472 1.000 40.500 ? 129 LYS A CB  1 
ATOM 1049 O O   ? LYS A 1 129 ? -12.895   2.039 -22.736 1.000 40.500 ? 129 LYS A O   1 
ATOM 1050 C CG  ? LYS A 1 129 ? -14.550   5.096 -20.466 1.000 40.500 ? 129 LYS A CG  1 
ATOM 1051 C CD  ? LYS A 1 129 ? -15.536   6.182 -20.875 1.000 40.500 ? 129 LYS A CD  1 
ATOM 1052 C CE  ? LYS A 1 129 ? -16.649   6.344 -19.848 1.000 40.500 ? 129 LYS A CE  1 
ATOM 1053 N NZ  ? LYS A 1 129 ? -17.658   7.356 -20.280 1.000 40.500 ? 129 LYS A NZ  1 
ATOM 1054 N N   ? ASN A 1 130 ? -10.732   2.556 -22.831 1.000 40.100 ? 130 ASN A N   1 
ATOM 1055 C CA  ? ASN A 1 130 ? -10.577   1.738 -24.029 1.000 40.100 ? 130 ASN A CA  1 
ATOM 1056 C C   ? ASN A 1 130 ?  -9.112   1.399 -24.290 1.000 40.100 ? 130 ASN A C   1 
ATOM 1057 C CB  ? ASN A 1 130 ? -11.183   2.444 -25.244 1.000 40.100 ? 130 ASN A CB  1 
ATOM 1058 O O   ? ASN A 1 130 ?  -8.764   0.918 -25.370 1.000 40.100 ? 130 ASN A O   1 
ATOM 1059 C CG  ? ASN A 1 130 ? -12.696   2.516 -25.182 1.000 40.100 ? 130 ASN A CG  1 
ATOM 1060 N ND2 ? ASN A 1 130 ? -13.268   3.522 -25.834 1.000 40.100 ? 130 ASN A ND2 1 
ATOM 1061 O OD1 ? ASN A 1 130 ? -13.345   1.676 -24.554 1.000 40.100 ? 130 ASN A OD1 1 
ATOM 1062 N N   ? GLY A 1 131 ?  -8.082   1.311 -23.252 1.000 41.960 ? 131 GLY A N   1 
ATOM 1063 C CA  ? GLY A 1 131 ?  -6.782   0.754 -23.591 1.000 41.960 ? 131 GLY A CA  1 
ATOM 1064 C C   ? GLY A 1 131 ?  -6.214  -0.139 -22.504 1.000 41.960 ? 131 GLY A C   1 
ATOM 1065 O O   ? GLY A 1 131 ?  -6.688  -0.119 -21.367 1.000 41.960 ? 131 GLY A O   1 
ATOM 1066 N N   ? PRO A 1 132 ?  -5.378  -1.252 -22.940 1.000 44.960 ? 132 PRO A N   1 
ATOM 1067 C CA  ? PRO A 1 132 ?  -4.859  -2.196 -21.947 1.000 44.960 ? 132 PRO A CA  1 
ATOM 1068 C C   ? PRO A 1 132 ?  -3.965  -1.525 -20.907 1.000 44.960 ? 132 PRO A C   1 
ATOM 1069 C CB  ? PRO A 1 132 ?  -4.061  -3.192 -22.792 1.000 44.960 ? 132 PRO A CB  1 
ATOM 1070 O O   ? PRO A 1 132 ?  -3.275  -0.550 -21.216 1.000 44.960 ? 132 PRO A O   1 
ATOM 1071 C CG  ? PRO A 1 132 ?  -3.774  -2.468 -24.068 1.000 44.960 ? 132 PRO A CG  1 
ATOM 1072 C CD  ? PRO A 1 132 ?  -4.752  -1.337 -24.204 1.000 44.960 ? 132 PRO A CD  1 
ATOM 1073 N N   ? PRO A 1 133 ?  -4.180  -1.685 -19.592 1.000 53.810 ? 133 PRO A N   1 
ATOM 1074 C CA  ? PRO A 1 133 ?  -3.277  -1.186 -18.552 1.000 53.810 ? 133 PRO A CA  1 
ATOM 1075 C C   ? PRO A 1 133 ?  -1.804  -1.373 -18.910 1.000 53.810 ? 133 PRO A C   1 
ATOM 1076 C CB  ? PRO A 1 133 ?  -3.652  -2.026 -17.328 1.000 53.810 ? 133 PRO A CB  1 
ATOM 1077 O O   ? PRO A 1 133 ?  -1.460  -2.284 -19.666 1.000 53.810 ? 133 PRO A O   1 
ATOM 1078 C CG  ? PRO A 1 133 ?  -4.531  -3.110 -17.863 1.000 53.810 ? 133 PRO A CG  1 
ATOM 1079 C CD  ? PRO A 1 133 ?  -4.845  -2.804 -19.299 1.000 53.810 ? 133 PRO A CD  1 
ATOM 1080 N N   ? PRO A 1 134 ?  -0.905  -0.356 -18.527 1.000 59.820 ? 134 PRO A N   1 
ATOM 1081 C CA  ? PRO A 1 134 ?   0.492  -0.731 -18.760 1.000 59.820 ? 134 PRO A CA  1 
ATOM 1082 C C   ? PRO A 1 134 ?   0.879  -2.030 -18.059 1.000 59.820 ? 134 PRO A C   1 
ATOM 1083 C CB  ? PRO A 1 134 ?   1.275   0.454 -18.188 1.000 59.820 ? 134 PRO A CB  1 
ATOM 1084 O O   ? PRO A 1 134 ?   0.392  -2.313 -16.961 1.000 59.820 ? 134 PRO A O   1 
ATOM 1085 C CG  ? PRO A 1 134 ?   0.322   1.124 -17.251 1.000 59.820 ? 134 PRO A CG  1 
ATOM 1086 C CD  ? PRO A 1 134 ?  -1.077   0.734 -17.633 1.000 59.820 ? 134 PRO A CD  1 
ATOM 1087 N N   ? ASP A 1 135 ?   1.310  -2.950 -18.726 1.000 71.820 ? 135 ASP A N   1 
ATOM 1088 C CA  ? ASP A 1 135 ?   1.742  -4.254 -18.231 1.000 71.820 ? 135 ASP A CA  1 
ATOM 1089 C C   ? ASP A 1 135 ?   3.057  -4.141 -17.463 1.000 71.820 ? 135 ASP A C   1 
ATOM 1090 C CB  ? ASP A 1 135 ?   1.891  -5.245 -19.387 1.000 71.820 ? 135 ASP A CB  1 
ATOM 1091 O O   ? ASP A 1 135 ?   3.468  -5.085 -16.785 1.000 71.820 ? 135 ASP A O   1 
ATOM 1092 C CG  ? ASP A 1 135 ?   0.583  -5.512 -20.111 1.000 71.820 ? 135 ASP A CG  1 
ATOM 1093 O OD1 ? ASP A 1 135 ?  -0.461  -5.679 -19.444 1.000 71.820 ? 135 ASP A OD1 1 
ATOM 1094 O OD2 ? ASP A 1 135 ?   0.597  -5.560 -21.360 1.000 71.820 ? 135 ASP A OD2 1 
ATOM 1095 N N   ? VAL A 1 136 ?   3.569  -2.852 -17.468 1.000 79.000 ? 136 VAL A N   1 
ATOM 1096 C CA  ? VAL A 1 136 ?   4.869  -2.638 -16.839 1.000 79.000 ? 136 VAL A CA  1 
ATOM 1097 C C   ? VAL A 1 136 ?   4.714  -1.718 -15.631 1.000 79.000 ? 136 VAL A C   1 
ATOM 1098 C CB  ? VAL A 1 136 ?   5.890  -2.044 -17.835 1.000 79.000 ? 136 VAL A CB  1 
ATOM 1099 O O   ? VAL A 1 136 ?   3.897  -0.794 -15.647 1.000 79.000 ? 136 VAL A O   1 
ATOM 1100 C CG1 ? VAL A 1 136 ?   7.237  -1.813 -17.154 1.000 79.000 ? 136 VAL A CG1 1 
ATOM 1101 C CG2 ? VAL A 1 136 ?   6.050  -2.961 -19.046 1.000 79.000 ? 136 VAL A CG2 1 
ATOM 1102 N N   ? LEU A 1 137 ?   5.335  -1.956 -14.577 1.000 81.040 ? 137 LEU A N   1 
ATOM 1103 C CA  ? LEU A 1 137 ?   5.350  -1.143 -13.365 1.000 81.040 ? 137 LEU A CA  1 
ATOM 1104 C C   ? LEU A 1 137 ?   5.811   0.278 -13.669 1.000 81.040 ? 137 LEU A C   1 
ATOM 1105 C CB  ? LEU A 1 137 ?   6.260  -1.773 -12.308 1.000 81.040 ? 137 LEU A CB  1 
ATOM 1106 O O   ? LEU A 1 137 ?   6.878   0.477 -14.254 1.000 81.040 ? 137 LEU A O   1 
ATOM 1107 C CG  ? LEU A 1 137 ?   6.187  -1.171 -10.905 1.000 81.040 ? 137 LEU A CG  1 
ATOM 1108 C CD1 ? LEU A 1 137 ?   4.822  -1.442 -10.281 1.000 81.040 ? 137 LEU A CD1 1 
ATOM 1109 C CD2 ? LEU A 1 137 ?   7.303  -1.726 -10.025 1.000 81.040 ? 137 LEU A CD2 1 
ATOM 1110 N N   ? MET A 1 138 ?   5.014   1.254 -13.176 1.000 81.250 ? 138 MET A N   1 
ATOM 1111 C CA  ? MET A 1 138 ?   5.290   2.667 -13.422 1.000 81.250 ? 138 MET A CA  1 
ATOM 1112 C C   ? MET A 1 138 ?   5.520   3.413 -12.112 1.000 81.250 ? 138 MET A C   1 
ATOM 1113 C CB  ? MET A 1 138 ?   4.139   3.313 -14.196 1.000 81.250 ? 138 MET A CB  1 
ATOM 1114 O O   ? MET A 1 138 ?   4.975   3.035 -11.074 1.000 81.250 ? 138 MET A O   1 
ATOM 1115 C CG  ? MET A 1 138 ?   3.821   2.620 -15.512 1.000 81.250 ? 138 MET A CG  1 
ATOM 1116 S SD  ? MET A 1 138 ?   5.173   2.790 -16.741 1.000 81.250 ? 138 MET A SD  1 
ATOM 1117 C CE  ? MET A 1 138 ?   4.995   4.544 -17.172 1.000 81.250 ? 138 MET A CE  1 
ATOM 1118 N N   ? CYS A 1 139 ?   6.299   4.534 -12.252 1.000 82.370 ? 139 CYS A N   1 
ATOM 1119 C CA  ? CYS A 1 139 ?   6.554   5.374 -11.088 1.000 82.370 ? 139 CYS A CA  1 
ATOM 1120 C C   ? CYS A 1 139 ?   6.188   6.826 -11.372 1.000 82.370 ? 139 CYS A C   1 
ATOM 1121 C CB  ? CYS A 1 139 ?   8.022   5.282 -10.671 1.000 82.370 ? 139 CYS A CB  1 
ATOM 1122 O O   ? CYS A 1 139 ?   6.273   7.280 -12.515 1.000 82.370 ? 139 CYS A O   1 
ATOM 1123 S SG  ? CYS A 1 139 ?   8.517   3.637 -10.111 1.000 82.370 ? 139 CYS A SG  1 
ATOM 1124 N N   ? GLY A 1 140 ?   5.785   7.469 -10.232 1.000 80.430 ? 140 GLY A N   1 
ATOM 1125 C CA  ? GLY A 1 140 ?   5.497   8.893 -10.288 1.000 80.430 ? 140 GLY A CA  1 
ATOM 1126 C C   ? GLY A 1 140 ?   5.944   9.642  -9.047 1.000 80.430 ? 140 GLY A C   1 
ATOM 1127 O O   ? GLY A 1 140 ?   5.914   9.097  -7.942 1.000 80.430 ? 140 GLY A O   1 
ATOM 1128 N N   ? ASN A 1 141 ?   6.413  10.878  -9.345 1.000 83.070 ? 141 ASN A N   1 
ATOM 1129 C CA  ? ASN A 1 141 ?   6.762  11.746  -8.226 1.000 83.070 ? 141 ASN A CA  1 
ATOM 1130 C C   ? ASN A 1 141 ?   5.537  12.469  -7.673 1.000 83.070 ? 141 ASN A C   1 
ATOM 1131 C CB  ? ASN A 1 141 ?   7.831  12.758  -8.645 1.000 83.070 ? 141 ASN A CB  1 
ATOM 1132 O O   ? ASN A 1 141 ?   4.802  13.115  -8.422 1.000 83.070 ? 141 ASN A O   1 
ATOM 1133 C CG  ? ASN A 1 141 ?   9.164  12.104  -8.954 1.000 83.070 ? 141 ASN A CG  1 
ATOM 1134 N ND2 ? ASN A 1 141 ?   9.875  12.644  -9.937 1.000 83.070 ? 141 ASN A ND2 1 
ATOM 1135 O OD1 ? ASN A 1 141 ?   9.551  11.122  -8.316 1.000 83.070 ? 141 ASN A OD1 1 
ATOM 1136 N N   ? VAL A 1 142 ?   5.380  12.325  -6.326 1.000 85.870 ? 142 VAL A N   1 
ATOM 1137 C CA  ? VAL A 1 142 ?   4.229  12.948  -5.681 1.000 85.870 ? 142 VAL A CA  1 
ATOM 1138 C C   ? VAL A 1 142 ?   4.676  13.674  -4.415 1.000 85.870 ? 142 VAL A C   1 
ATOM 1139 C CB  ? VAL A 1 142 ?   3.137  11.908  -5.342 1.000 85.870 ? 142 VAL A CB  1 
ATOM 1140 O O   ? VAL A 1 142 ?   5.728  13.362  -3.851 1.000 85.870 ? 142 VAL A O   1 
ATOM 1141 C CG1 ? VAL A 1 142 ?   2.572  11.284  -6.617 1.000 85.870 ? 142 VAL A CG1 1 
ATOM 1142 C CG2 ? VAL A 1 142 ?   3.697  10.829  -4.417 1.000 85.870 ? 142 VAL A CG2 1 
ATOM 1143 N N   ? THR A 1 143 ?   3.859  14.658  -4.064 1.000 90.300 ? 143 THR A N   1 
ATOM 1144 C CA  ? THR A 1 143 ?   4.156  15.437  -2.867 1.000 90.300 ? 143 THR A CA  1 
ATOM 1145 C C   ? THR A 1 143 ?   2.993  15.376  -1.880 1.000 90.300 ? 143 THR A C   1 
ATOM 1146 C CB  ? THR A 1 143 ?   4.460  16.905  -3.217 1.000 90.300 ? 143 THR A CB  1 
ATOM 1147 O O   ? THR A 1 143 ?   1.829  15.462  -2.278 1.000 90.300 ? 143 THR A O   1 
ATOM 1148 C CG2 ? THR A 1 143 ?   4.831  17.702  -1.970 1.000 90.300 ? 143 THR A CG2 1 
ATOM 1149 O OG1 ? THR A 1 143 ?   5.551  16.954  -4.144 1.000 90.300 ? 143 THR A OG1 1 
ATOM 1150 N N   ? VAL A 1 144 ?   3.375  15.186  -0.646 1.000 93.750 ? 144 VAL A N   1 
ATOM 1151 C CA  ? VAL A 1 144 ?   2.388  15.137   0.427 1.000 93.750 ? 144 VAL A CA  1 
ATOM 1152 C C   ? VAL A 1 144 ?   1.784  16.524   0.637 1.000 93.750 ? 144 VAL A C   1 
ATOM 1153 C CB  ? VAL A 1 144 ?   3.006  14.619   1.744 1.000 93.750 ? 144 VAL A CB  1 
ATOM 1154 O O   ? VAL A 1 144 ?   2.499  17.529   0.613 1.000 93.750 ? 144 VAL A O   1 
ATOM 1155 C CG1 ? VAL A 1 144 ?   1.995  14.708   2.886 1.000 93.750 ? 144 VAL A CG1 1 
ATOM 1156 C CG2 ? VAL A 1 144 ?   3.499  13.184   1.574 1.000 93.750 ? 144 VAL A CG2 1 
ATOM 1157 N N   ? VAL A 1 145 ?   0.465  16.500   0.792 1.000 93.020 ? 145 VAL A N   1 
ATOM 1158 C CA  ? VAL A 1 145 ?  -0.223  17.758   1.063 1.000 93.020 ? 145 VAL A CA  1 
ATOM 1159 C C   ? VAL A 1 145 ?  -0.738  17.766   2.501 1.000 93.020 ? 145 VAL A C   1 
ATOM 1160 C CB  ? VAL A 1 145 ?  -1.390  17.990   0.078 1.000 93.020 ? 145 VAL A CB  1 
ATOM 1161 O O   ? VAL A 1 145 ?  -0.991  16.708   3.082 1.000 93.020 ? 145 VAL A O   1 
ATOM 1162 C CG1 ? VAL A 1 145 ?  -0.871  18.118  -1.353 1.000 93.020 ? 145 VAL A CG1 1 
ATOM 1163 C CG2 ? VAL A 1 145 ?  -2.409  16.856   0.181 1.000 93.020 ? 145 VAL A CG2 1 
ATOM 1164 N N   ? SER A 1 146 ?  -0.867  18.936   2.987 1.000 94.680 ? 146 SER A N   1 
ATOM 1165 C CA  ? SER A 1 146 ?  -1.362  19.043   4.355 1.000 94.680 ? 146 SER A CA  1 
ATOM 1166 C C   ? SER A 1 146 ?  -2.791  18.523   4.469 1.000 94.680 ? 146 SER A C   1 
ATOM 1167 C CB  ? SER A 1 146 ?  -1.298  20.494   4.836 1.000 94.680 ? 146 SER A CB  1 
ATOM 1168 O O   ? SER A 1 146 ?  -3.558  18.586   3.506 1.000 94.680 ? 146 SER A O   1 
ATOM 1169 O OG  ? SER A 1 146 ?  -2.275  21.284   4.180 1.000 94.680 ? 146 SER A OG  1 
ATOM 1170 N N   ? TYR A 1 147 ?  -3.124  18.024   5.675 1.000 93.760 ? 147 TYR A N   1 
ATOM 1171 C CA  ? TYR A 1 147 ?  -4.476  17.534   5.925 1.000 93.760 ? 147 TYR A CA  1 
ATOM 1172 C C   ? TYR A 1 147 ?  -5.509  18.618   5.644 1.000 93.760 ? 147 TYR A C   1 
ATOM 1173 C CB  ? TYR A 1 147 ?  -4.612  17.045   7.370 1.000 93.760 ? 147 TYR A CB  1 
ATOM 1174 O O   ? TYR A 1 147 ?  -6.550  18.351   5.039 1.000 93.760 ? 147 TYR A O   1 
ATOM 1175 C CG  ? TYR A 1 147 ?  -5.941  16.393   7.667 1.000 93.760 ? 147 TYR A CG  1 
ATOM 1176 C CD1 ? TYR A 1 147 ?  -6.979  17.117   8.249 1.000 93.760 ? 147 TYR A CD1 1 
ATOM 1177 C CD2 ? TYR A 1 147 ?  -6.159  15.052   7.369 1.000 93.760 ? 147 TYR A CD2 1 
ATOM 1178 C CE1 ? TYR A 1 147 ?  -8.205  16.519   8.526 1.000 93.760 ? 147 TYR A CE1 1 
ATOM 1179 C CE2 ? TYR A 1 147 ?  -7.380  14.445   7.642 1.000 93.760 ? 147 TYR A CE2 1 
ATOM 1180 O OH  ? TYR A 1 147 ?  -9.606  14.589   8.492 1.000 93.760 ? 147 TYR A OH  1 
ATOM 1181 C CZ  ? TYR A 1 147 ?  -8.395  15.185   8.219 1.000 93.760 ? 147 TYR A CZ  1 
ATOM 1182 N N   ? ALA A 1 148 ?  -5.261  19.860   6.068 1.000 93.760 ? 148 ALA A N   1 
ATOM 1183 C CA  ? ALA A 1 148 ?  -6.162  20.995   5.887 1.000 93.760 ? 148 ALA A CA  1 
ATOM 1184 C C   ? ALA A 1 148 ?  -6.435  21.248   4.407 1.000 93.760 ? 148 ALA A C   1 
ATOM 1185 C CB  ? ALA A 1 148 ?  -5.580  22.247   6.539 1.000 93.760 ? 148 ALA A CB  1 
ATOM 1186 O O   ? ALA A 1 148 ?  -7.579  21.484   4.011 1.000 93.760 ? 148 ALA A O   1 
ATOM 1187 N N   ? THR A 1 149 ?  -5.344  21.239   3.655 1.000 92.400 ? 149 THR A N   1 
ATOM 1188 C CA  ? THR A 1 149 ?  -5.459  21.427   2.213 1.000 92.400 ? 149 THR A CA  1 
ATOM 1189 C C   ? THR A 1 149 ?  -6.263  20.293   1.582 1.000 92.400 ? 149 THR A C   1 
ATOM 1190 C CB  ? THR A 1 149 ?  -4.073  21.508   1.548 1.000 92.400 ? 149 THR A CB  1 
ATOM 1191 O O   ? THR A 1 149 ?  -7.114  20.532   0.723 1.000 92.400 ? 149 THR A O   1 
ATOM 1192 C CG2 ? THR A 1 149 ?  -4.196  21.679   0.038 1.000 92.400 ? 149 THR A CG2 1 
ATOM 1193 O OG1 ? THR A 1 149 ?  -3.355  22.624   2.088 1.000 92.400 ? 149 THR A OG1 1 
ATOM 1194 N N   ? CYS A 1 150 ?  -5.996  19.073   2.010 1.000 91.870 ? 150 CYS A N   1 
ATOM 1195 C CA  ? CYS A 1 150 ?  -6.692  17.889   1.517 1.000 91.870 ? 150 CYS A CA  1 
ATOM 1196 C C   ? CYS A 1 150 ?  -8.170  17.933   1.886 1.000 91.870 ? 150 CYS A C   1 
ATOM 1197 C CB  ? CYS A 1 150 ?  -6.054  16.619   2.079 1.000 91.870 ? 150 CYS A CB  1 
ATOM 1198 O O   ? CYS A 1 150 ?  -9.033  17.695   1.039 1.000 91.870 ? 150 CYS A O   1 
ATOM 1199 S SG  ? CYS A 1 150 ?  -6.572  15.109   1.235 1.000 91.870 ? 150 CYS A SG  1 
ATOM 1200 N N   ? GLN A 1 151 ?  -8.468  18.293   3.063 1.000 92.750 ? 151 GLN A N   1 
ATOM 1201 C CA  ? GLN A 1 151 ?  -9.831  18.379   3.576 1.000 92.750 ? 151 GLN A CA  1 
ATOM 1202 C C   ? GLN A 1 151 ? -10.622  19.468   2.856 1.000 92.750 ? 151 GLN A C   1 
ATOM 1203 C CB  ? GLN A 1 151 ?  -9.823  18.646   5.082 1.000 92.750 ? 151 GLN A CB  1 
ATOM 1204 O O   ? GLN A 1 151 ? -11.815  19.305   2.594 1.000 92.750 ? 151 GLN A O   1 
ATOM 1205 C CG  ? GLN A 1 151 ? -11.205  18.612   5.720 1.000 92.750 ? 151 GLN A CG  1 
ATOM 1206 C CD  ? GLN A 1 151 ? -11.156  18.722   7.232 1.000 92.750 ? 151 GLN A CD  1 
ATOM 1207 N NE2 ? GLN A 1 151 ? -12.318  18.903   7.852 1.000 92.750 ? 151 GLN A NE2 1 
ATOM 1208 O OE1 ? GLN A 1 151 ? -10.084  18.645   7.839 1.000 92.750 ? 151 GLN A OE1 1 
ATOM 1209 N N   ? ALA A 1 152 ?  -9.963  20.580   2.603 1.000 91.440 ? 152 ALA A N   1 
ATOM 1210 C CA  ? ALA A 1 152 ? -10.602  21.679   1.884 1.000 91.440 ? 152 ALA A CA  1 
ATOM 1211 C C   ? ALA A 1 152 ? -11.039  21.240   0.489 1.000 91.440 ? 152 ALA A C   1 
ATOM 1212 C CB  ? ALA A 1 152 ?  -9.657  22.874   1.790 1.000 91.440 ? 152 ALA A CB  1 
ATOM 1213 O O   ? ALA A 1 152 ? -12.084  21.671  -0.005 1.000 91.440 ? 152 ALA A O   1 
ATOM 1214 N N   ? SER A 1 153 ? -10.276  20.329  -0.085 1.000 86.470 ? 153 SER A N   1 
ATOM 1215 C CA  ? SER A 1 153 ? -10.552  19.856  -1.437 1.000 86.470 ? 153 SER A CA  1 
ATOM 1216 C C   ? SER A 1 153 ? -11.487  18.652  -1.421 1.000 86.470 ? 153 SER A C   1 
ATOM 1217 C CB  ? SER A 1 153 ?  -9.251  19.492  -2.155 1.000 86.470 ? 153 SER A CB  1 
ATOM 1218 O O   ? SER A 1 153 ? -12.179  18.383  -2.406 1.000 86.470 ? 153 SER A O   1 
ATOM 1219 O OG  ? SER A 1 153 ?  -8.652  18.352  -1.563 1.000 86.470 ? 153 SER A OG  1 
ATOM 1220 N N   ? ARG A 1 154 ? -11.430  17.919  -0.216 1.000 85.780 ? 154 ARG A N   1 
ATOM 1221 C CA  ? ARG A 1 154 ? -12.246  16.728  -0.002 1.000 85.780 ? 154 ARG A CA  1 
ATOM 1222 C C   ? ARG A 1 154 ? -12.983  16.801   1.331 1.000 85.780 ? 154 ARG A C   1 
ATOM 1223 C CB  ? ARG A 1 154 ? -11.381  15.467  -0.054 1.000 85.780 ? 154 ARG A CB  1 
ATOM 1224 O O   ? ARG A 1 154 ? -12.612  16.121   2.290 1.000 85.780 ? 154 ARG A O   1 
ATOM 1225 C CG  ? ARG A 1 154 ? -10.606  15.304  -1.352 1.000 85.780 ? 154 ARG A CG  1 
ATOM 1226 C CD  ? ARG A 1 154 ? -11.421  14.569  -2.407 1.000 85.780 ? 154 ARG A CD  1 
ATOM 1227 N NE  ? ARG A 1 154 ? -10.611  14.230  -3.574 1.000 85.780 ? 154 ARG A NE  1 
ATOM 1228 N NH1 ? ARG A 1 154 ? -11.910  12.427  -4.208 1.000 85.780 ? 154 ARG A NH1 1 
ATOM 1229 N NH2 ? ARG A 1 154 ? -10.060  13.001  -5.434 1.000 85.780 ? 154 ARG A NH2 1 
ATOM 1230 C CZ  ? ARG A 1 154 ? -10.862  13.220  -4.402 1.000 85.780 ? 154 ARG A CZ  1 
ATOM 1231 N N   ? PRO A 1 155 ? -14.073  17.556   1.367 1.000 83.540 ? 155 PRO A N   1 
ATOM 1232 C CA  ? PRO A 1 155 ? -14.723  17.845   2.648 1.000 83.540 ? 155 PRO A CA  1 
ATOM 1233 C C   ? PRO A 1 155 ? -15.472  16.641   3.214 1.000 83.540 ? 155 PRO A C   1 
ATOM 1234 C CB  ? PRO A 1 155 ? -15.692  18.979   2.304 1.000 83.540 ? 155 PRO A CB  1 
ATOM 1235 O O   ? PRO A 1 155 ? -15.665  16.545   4.429 1.000 83.540 ? 155 PRO A O   1 
ATOM 1236 C CG  ? PRO A 1 155 ? -15.881  18.885   0.824 1.000 83.540 ? 155 PRO A CG  1 
ATOM 1237 C CD  ? PRO A 1 155 ? -14.641  18.288   0.222 1.000 83.540 ? 155 PRO A CD  1 
ATOM 1238 N N   ? LYS A 1 156 ? -15.698  15.611   2.353 1.000 86.370 ? 156 LYS A N   1 
ATOM 1239 C CA  ? LYS A 1 156 ? -16.420  14.431   2.818 1.000 86.370 ? 156 LYS A CA  1 
ATOM 1240 C C   ? LYS A 1 156 ? -15.548  13.182   2.728 1.000 86.370 ? 156 LYS A C   1 
ATOM 1241 C CB  ? LYS A 1 156 ? -17.704  14.233   2.010 1.000 86.370 ? 156 LYS A CB  1 
ATOM 1242 O O   ? LYS A 1 156 ? -14.862  12.969   1.726 1.000 86.370 ? 156 LYS A O   1 
ATOM 1243 C CG  ? LYS A 1 156 ? -18.741  15.327   2.218 1.000 86.370 ? 156 LYS A CG  1 
ATOM 1244 C CD  ? LYS A 1 156 ? -20.033  15.023   1.471 1.000 86.370 ? 156 LYS A CD  1 
ATOM 1245 C CE  ? LYS A 1 156 ? -21.057  16.135   1.647 1.000 86.370 ? 156 LYS A CE  1 
ATOM 1246 N NZ  ? LYS A 1 156 ? -22.325  15.841   0.915 1.000 86.370 ? 156 LYS A NZ  1 
ATOM 1247 N N   ? GLY A 1 157 ? -15.519  12.440   3.923 1.000 85.630 ? 157 GLY A N   1 
ATOM 1248 C CA  ? GLY A 1 157 ? -14.970  11.102   3.765 1.000 85.630 ? 157 GLY A CA  1 
ATOM 1249 C C   ? GLY A 1 157 ? -13.490  11.022   4.091 1.000 85.630 ? 157 GLY A C   1 
ATOM 1250 O O   ? GLY A 1 157 ? -12.918   9.932   4.137 1.000 85.630 ? 157 GLY A O   1 
ATOM 1251 N N   ? LEU A 1 158 ? -12.844  12.317   4.327 1.000 93.180 ? 158 LEU A N   1 
ATOM 1252 C CA  ? LEU A 1 158 ? -11.460  12.342   4.784 1.000 93.180 ? 158 LEU A CA  1 
ATOM 1253 C C   ? LEU A 1 158 ? -11.383  12.148   6.295 1.000 93.180 ? 158 LEU A C   1 
ATOM 1254 C CB  ? LEU A 1 158 ? -10.789  13.661   4.392 1.000 93.180 ? 158 LEU A CB  1 
ATOM 1255 O O   ? LEU A 1 158 ? -12.074  12.836   7.049 1.000 93.180 ? 158 LEU A O   1 
ATOM 1256 C CG  ? LEU A 1 158 ?  -9.263  13.701   4.488 1.000 93.180 ? 158 LEU A CG  1 
ATOM 1257 C CD1 ? LEU A 1 158 ?  -8.642  12.803   3.423 1.000 93.180 ? 158 LEU A CD1 1 
ATOM 1258 C CD2 ? LEU A 1 158 ?  -8.755  15.132   4.351 1.000 93.180 ? 158 LEU A CD2 1 
ATOM 1259 N N   ? THR A 1 159 ? -10.576  11.243   6.763 1.000 95.120 ? 159 THR A N   1 
ATOM 1260 C CA  ? THR A 1 159 ? -10.361  10.982   8.182 1.000 95.120 ? 159 THR A CA  1 
ATOM 1261 C C   ? THR A 1 159 ?  -8.897  11.197   8.555 1.000 95.120 ? 159 THR A C   1 
ATOM 1262 C CB  ? THR A 1 159 ? -10.785   9.550   8.557 1.000 95.120 ? 159 THR A CB  1 
ATOM 1263 O O   ? THR A 1 159 ?  -8.032  11.272   7.680 1.000 95.120 ? 159 THR A O   1 
ATOM 1264 C CG2 ? THR A 1 159 ? -12.143   9.203   7.955 1.000 95.120 ? 159 THR A CG2 1 
ATOM 1265 O OG1 ? THR A 1 159 ?  -9.807   8.625   8.068 1.000 95.120 ? 159 THR A OG1 1 
ATOM 1266 N N   ? PRO A 1 160 ?  -8.614  11.305   9.896 1.000 95.410 ? 160 PRO A N   1 
ATOM 1267 C CA  ? PRO A 1 160 ?  -7.230  11.470  10.344 1.000 95.410 ? 160 PRO A CA  1 
ATOM 1268 C C   ? PRO A 1 160 ?  -6.360  10.254  10.033 1.000 95.410 ? 160 PRO A C   1 
ATOM 1269 C CB  ? PRO A 1 160 ?  -7.369  11.669  11.856 1.000 95.410 ? 160 PRO A CB  1 
ATOM 1270 O O   ? PRO A 1 160 ?  -5.134  10.321  10.149 1.000 95.410 ? 160 PRO A O   1 
ATOM 1271 C CG  ? PRO A 1 160 ?  -8.728  12.264  12.039 1.000 95.410 ? 160 PRO A CG  1 
ATOM 1272 C CD  ? PRO A 1 160 ?  -9.652  11.667  11.016 1.000 95.410 ? 160 PRO A CD  1 
ATOM 1273 N N   ? ASN A 1 161 ?  -6.956   9.170   9.598 1.000 97.040 ? 161 ASN A N   1 
ATOM 1274 C CA  ? ASN A 1 161 ?  -6.231   7.949   9.263 1.000 97.040 ? 161 ASN A CA  1 
ATOM 1275 C C   ? ASN A 1 161 ?  -5.806   7.934   7.798 1.000 97.040 ? 161 ASN A C   1 
ATOM 1276 C CB  ? ASN A 1 161 ?  -7.079   6.717   9.582 1.000 97.040 ? 161 ASN A CB  1 
ATOM 1277 O O   ? ASN A 1 161 ?  -5.307   6.923   7.302 1.000 97.040 ? 161 ASN A O   1 
ATOM 1278 C CG  ? ASN A 1 161 ?  -7.399   6.594  11.059 1.000 97.040 ? 161 ASN A CG  1 
ATOM 1279 N ND2 ? ASN A 1 161 ?  -8.652   6.286  11.372 1.000 97.040 ? 161 ASN A ND2 1 
ATOM 1280 O OD1 ? ASN A 1 161 ?  -6.526   6.775  11.913 1.000 97.040 ? 161 ASN A OD1 1 
ATOM 1281 N N   ? MET A 1 162 ?  -5.998   9.028   7.127 1.000 97.050 ? 162 MET A N   1 
ATOM 1282 C CA  ? MET A 1 162 ?  -5.688   9.149   5.706 1.000 97.050 ? 162 MET A CA  1 
ATOM 1283 C C   ? MET A 1 162 ?  -4.690  10.276   5.461 1.000 97.050 ? 162 MET A C   1 
ATOM 1284 C CB  ? MET A 1 162 ?  -6.962   9.394   4.896 1.000 97.050 ? 162 MET A CB  1 
ATOM 1285 O O   ? MET A 1 162 ?  -4.645  11.247   6.218 1.000 97.050 ? 162 MET A O   1 
ATOM 1286 C CG  ? MET A 1 162 ?  -7.963   8.253   4.968 1.000 97.050 ? 162 MET A CG  1 
ATOM 1287 S SD  ? MET A 1 162 ?  -9.598   8.706   4.269 1.000 97.050 ? 162 MET A SD  1 
ATOM 1288 C CE  ? MET A 1 162 ? -10.470   7.124   4.441 1.000 97.050 ? 162 MET A CE  1 
ATOM 1289 N N   ? ILE A 1 163 ?  -3.867  10.074   4.385 1.000 96.030 ? 163 ILE A N   1 
ATOM 1290 C CA  ? ILE A 1 163 ?  -2.897  11.065   3.933 1.000 96.030 ? 163 ILE A CA  1 
ATOM 1291 C C   ? ILE A 1 163 ?  -3.111  11.360   2.451 1.000 96.030 ? 163 ILE A C   1 
ATOM 1292 C CB  ? ILE A 1 163 ?  -1.447  10.591   4.181 1.000 96.030 ? 163 ILE A CB  1 
ATOM 1293 O O   ? ILE A 1 163 ?  -3.481  10.469   1.682 1.000 96.030 ? 163 ILE A O   1 
ATOM 1294 C CG1 ? ILE A 1 163 ?  -0.453  11.698   3.810 1.000 96.030 ? 163 ILE A CG1 1 
ATOM 1295 C CG2 ? ILE A 1 163 ?  -1.157   9.309   3.397 1.000 96.030 ? 163 ILE A CG2 1 
ATOM 1296 C CD1 ? ILE A 1 163 ?   0.981  11.408   4.232 1.000 96.030 ? 163 ILE A CD1 1 
ATOM 1297 N N   ? CYS A 1 164 ?  -2.887  12.653   2.053 1.000 94.240 ? 164 CYS A N   1 
ATOM 1298 C CA  ? CYS A 1 164 ?  -3.102  13.060   0.669 1.000 94.240 ? 164 CYS A CA  1 
ATOM 1299 C C   ? CYS A 1 164 ?  -1.788  13.454   0.006 1.000 94.240 ? 164 CYS A C   1 
ATOM 1300 C CB  ? CYS A 1 164 ?  -4.088  14.227   0.601 1.000 94.240 ? 164 CYS A CB  1 
ATOM 1301 O O   ? CYS A 1 164 ?  -0.890  13.983   0.664 1.000 94.240 ? 164 CYS A O   1 
ATOM 1302 S SG  ? CYS A 1 164 ?  -5.747  13.812   1.180 1.000 94.240 ? 164 CYS A SG  1 
ATOM 1303 N N   ? ALA A 1 165 ?  -1.739  13.207  -1.249 1.000 91.090 ? 165 ALA A N   1 
ATOM 1304 C CA  ? ALA A 1 165 ?  -0.575  13.582  -2.048 1.000 91.090 ? 165 ALA A CA  1 
ATOM 1305 C C   ? ALA A 1 165 ?  -0.988  13.989  -3.460 1.000 91.090 ? 165 ALA A C   1 
ATOM 1306 C CB  ? ALA A 1 165 ?   0.428  12.432  -2.101 1.000 91.090 ? 165 ALA A CB  1 
ATOM 1307 O O   ? ALA A 1 165 ?  -2.003  13.515  -3.977 1.000 91.090 ? 165 ALA A O   1 
ATOM 1308 N N   ? THR A 1 166 ?  -0.243  14.886  -3.935 1.000 84.910 ? 166 THR A N   1 
ATOM 1309 C CA  ? THR A 1 166 ?  -0.521  15.367  -5.283 1.000 84.910 ? 166 THR A CA  1 
ATOM 1310 C C   ? THR A 1 166 ?   0.749  15.367  -6.130 1.000 84.910 ? 166 THR A C   1 
ATOM 1311 C CB  ? THR A 1 166 ?  -1.124  16.783  -5.258 1.000 84.910 ? 166 THR A CB  1 
ATOM 1312 O O   ? THR A 1 166 ?   1.858  15.420  -5.594 1.000 84.910 ? 166 THR A O   1 
ATOM 1313 C CG2 ? THR A 1 166 ?  -0.145  17.788  -4.661 1.000 84.910 ? 166 THR A CG2 1 
ATOM 1314 O OG1 ? THR A 1 166 ?  -1.445  17.183  -6.596 1.000 84.910 ? 166 THR A OG1 1 
ATOM 1315 N N   ? VAL A 1 167 ?   0.621  15.447  -7.439 1.000 74.370 ? 167 VAL A N   1 
ATOM 1316 C CA  ? VAL A 1 167 ?   1.735  15.448  -8.383 1.000 74.370 ? 167 VAL A CA  1 
ATOM 1317 C C   ? VAL A 1 167 ?   2.498  16.767  -8.280 1.000 74.370 ? 167 VAL A C   1 
ATOM 1318 C CB  ? VAL A 1 167 ?   1.250  15.224  -9.833 1.000 74.370 ? 167 VAL A CB  1 
ATOM 1319 O O   ? VAL A 1 167 ?   1.891  17.838  -8.200 1.000 74.370 ? 167 VAL A O   1 
ATOM 1320 C CG1 ? VAL A 1 167 ?   2.420  15.309 -10.812 1.000 74.370 ? 167 VAL A CG1 1 
ATOM 1321 C CG2 ? VAL A 1 167 ?   0.543  13.876  -9.956 1.000 74.370 ? 167 VAL A CG2 1 
ATOM 1322 N N   ? THR A 1 168 ?   3.844  16.801  -8.169 1.000 64.570 ? 168 THR A N   1 
ATOM 1323 C CA  ? THR A 1 168 ?   4.734  17.957  -8.195 1.000 64.570 ? 168 THR A CA  1 
ATOM 1324 C C   ? THR A 1 168 ?   4.803  18.555  -9.597 1.000 64.570 ? 168 THR A C   1 
ATOM 1325 C CB  ? THR A 1 168 ?   6.151  17.580  -7.724 1.000 64.570 ? 168 THR A CB  1 
ATOM 1326 O O   ? THR A 1 168 ?   4.536  17.868 -10.585 1.000 64.570 ? 168 THR A O   1 
ATOM 1327 C CG2 ? THR A 1 168 ?   6.249  17.601  -6.202 1.000 64.570 ? 168 THR A CG2 1 
ATOM 1328 O OG1 ? THR A 1 168 ?   6.471  16.265  -8.195 1.000 64.570 ? 168 THR A OG1 1 
ATOM 1329 N N   ? THR A 1 169 ?   4.479  19.966  -9.951 1.000 49.350 ? 169 THR A N   1 
ATOM 1330 C CA  ? THR A 1 169 ?   4.602  20.706 -11.201 1.000 49.350 ? 169 THR A CA  1 
ATOM 1331 C C   ? THR A 1 169 ?   5.696  20.106 -12.080 1.000 49.350 ? 169 THR A C   1 
ATOM 1332 C CB  ? THR A 1 169 ?   4.905  22.193 -10.942 1.000 49.350 ? 169 THR A CB  1 
ATOM 1333 O O   ? THR A 1 169 ?   6.791  19.807 -11.599 1.000 49.350 ? 169 THR A O   1 
ATOM 1334 C CG2 ? THR A 1 169 ?   3.630  22.967 -10.620 1.000 49.350 ? 169 THR A CG2 1 
ATOM 1335 O OG1 ? THR A 1 169 ?   5.811  22.305  -9.838 1.000 49.350 ? 169 THR A OG1 1 
ATOM 1336 N N   ? GLY A 1 170 ?   5.327  19.346 -13.239 1.000 45.640 ? 170 GLY A N   1 
ATOM 1337 C CA  ? GLY A 1 170 ?   6.214  18.864 -14.285 1.000 45.640 ? 170 GLY A CA  1 
ATOM 1338 C C   ? GLY A 1 170 ?   6.530  17.385 -14.165 1.000 45.640 ? 170 GLY A C   1 
ATOM 1339 O O   ? GLY A 1 170 ?   7.314  16.847 -14.949 1.000 45.640 ? 170 GLY A O   1 
ATOM 1340 N N   ? GLY A 1 171 ?   5.629  16.377 -13.639 1.000 44.410 ? 171 GLY A N   1 
ATOM 1341 C CA  ? GLY A 1 171 ?   5.941  14.968 -13.456 1.000 44.410 ? 171 GLY A CA  1 
ATOM 1342 C C   ? GLY A 1 171 ?   4.819  14.189 -12.798 1.000 44.410 ? 171 GLY A C   1 
ATOM 1343 O O   ? GLY A 1 171 ?   3.897  14.778 -12.230 1.000 44.410 ? 171 GLY A O   1 
ATOM 1344 N N   ? THR A 1 172 ?   4.092  13.250 -13.424 1.000 51.100 ? 172 THR A N   1 
ATOM 1345 C CA  ? THR A 1 172 ?   3.296  12.029 -13.475 1.000 51.100 ? 172 THR A CA  1 
ATOM 1346 C C   ? THR A 1 172 ?   1.991  12.202 -12.703 1.000 51.100 ? 172 THR A C   1 
ATOM 1347 C CB  ? THR A 1 172 ?   4.077  10.829 -12.906 1.000 51.100 ? 172 THR A CB  1 
ATOM 1348 O O   ? THR A 1 172 ?   1.985  12.745 -11.596 1.000 51.100 ? 172 THR A O   1 
ATOM 1349 C CG2 ? THR A 1 172 ?   3.877   9.586 -13.766 1.000 51.100 ? 172 THR A CG2 1 
ATOM 1350 O OG1 ? THR A 1 172 ?   5.473  11.150 -12.868 1.000 51.100 ? 172 THR A OG1 1 
ATOM 1351 N N   ? ASP A 1 173 ?   0.888  12.316 -13.373 1.000 54.000 ? 173 ASP A N   1 
ATOM 1352 C CA  ? ASP A 1 173 ?  -0.452  12.333 -12.795 1.000 54.000 ? 173 ASP A CA  1 
ATOM 1353 C C   ? ASP A 1 173 ?  -0.753  11.025 -12.067 1.000 54.000 ? 173 ASP A C   1 
ATOM 1354 C CB  ? ASP A 1 173 ?  -1.501  12.585 -13.880 1.000 54.000 ? 173 ASP A CB  1 
ATOM 1355 O O   ? ASP A 1 173 ?  -0.561   9.941 -12.622 1.000 54.000 ? 173 ASP A O   1 
ATOM 1356 C CG  ? ASP A 1 173 ?  -1.601  14.046 -14.282 1.000 54.000 ? 173 ASP A CG  1 
ATOM 1357 O OD1 ? ASP A 1 173 ?  -1.094  14.917 -13.543 1.000 54.000 ? 173 ASP A OD1 1 
ATOM 1358 O OD2 ? ASP A 1 173 ?  -2.195  14.328 -15.344 1.000 54.000 ? 173 ASP A OD2 1 
ATOM 1359 N N   ? ALA A 1 174 ?  -0.319  10.881 -10.664 1.000 53.200 ? 174 ALA A N   1 
ATOM 1360 C CA  ? ALA A 1 174 ?  -0.701   9.802  -9.757 1.000 53.200 ? 174 ALA A CA  1 
ATOM 1361 C C   ? ALA A 1 174 ?  -2.168   9.426  -9.939 1.000 53.200 ? 174 ALA A C   1 
ATOM 1362 C CB  ? ALA A 1 174 ?  -0.434  10.205  -8.309 1.000 53.200 ? 174 ALA A CB  1 
ATOM 1363 O O   ? ALA A 1 174 ?  -2.738   8.707  -9.115 1.000 53.200 ? 174 ALA A O   1 
ATOM 1364 N N   ? CYS A 1 175 ?  -2.725   9.935 -10.937 1.000 55.910 ? 175 CYS A N   1 
ATOM 1365 C CA  ? CYS A 1 175 ?  -4.154   9.889 -11.225 1.000 55.910 ? 175 CYS A CA  1 
ATOM 1366 C C   ? CYS A 1 175 ?  -4.600   8.467 -11.544 1.000 55.910 ? 175 CYS A C   1 
ATOM 1367 C CB  ? CYS A 1 175 ?  -4.496  10.815 -12.392 1.000 55.910 ? 175 CYS A CB  1 
ATOM 1368 O O   ? CYS A 1 175 ?  -5.774   8.129 -11.381 1.000 55.910 ? 175 CYS A O   1 
ATOM 1369 S SG  ? CYS A 1 175 ?  -4.518  12.566 -11.950 1.000 55.910 ? 175 CYS A SG  1 
ATOM 1370 N N   ? GLN A 1 176 ?  -3.633   7.489 -11.551 1.000 62.210 ? 176 GLN A N   1 
ATOM 1371 C CA  ? GLN A 1 176 ?  -4.098   6.151 -11.904 1.000 62.210 ? 176 GLN A CA  1 
ATOM 1372 C C   ? GLN A 1 176 ?  -3.247   5.078 -11.230 1.000 62.210 ? 176 GLN A C   1 
ATOM 1373 C CB  ? GLN A 1 176 ?  -4.081   5.959 -13.421 1.000 62.210 ? 176 GLN A CB  1 
ATOM 1374 O O   ? GLN A 1 176 ?  -2.427   4.428 -11.883 1.000 62.210 ? 176 GLN A O   1 
ATOM 1375 C CG  ? GLN A 1 176 ?  -5.027   6.889 -14.169 1.000 62.210 ? 176 GLN A CG  1 
ATOM 1376 C CD  ? GLN A 1 176 ?  -5.019   6.652 -15.668 1.000 62.210 ? 176 GLN A CD  1 
ATOM 1377 N NE2 ? GLN A 1 176 ?  -6.072   7.098 -16.344 1.000 62.210 ? 176 GLN A NE2 1 
ATOM 1378 O OE1 ? GLN A 1 176 ?  -4.075   6.073 -16.213 1.000 62.210 ? 176 GLN A OE1 1 
ATOM 1379 N N   ? ALA A 1 177 ?  -3.182   5.206  -9.962 1.000 67.240 ? 177 ALA A N   1 
ATOM 1380 C CA  ? ALA A 1 177 ?  -2.534   4.148  -9.190 1.000 67.240 ? 177 ALA A CA  1 
ATOM 1381 C C   ? ALA A 1 177 ?  -3.511   3.016  -8.885 1.000 67.240 ? 177 ALA A C   1 
ATOM 1382 C CB  ? ALA A 1 177 ?  -1.956   4.713  -7.895 1.000 67.240 ? 177 ALA A CB  1 
ATOM 1383 O O   ? ALA A 1 177 ?  -4.721   3.237  -8.802 1.000 67.240 ? 177 ALA A O   1 
ATOM 1384 N N   ? ASP A 1 178 ?  -3.035   1.812  -8.921 1.000 80.890 ? 178 ASP A N   1 
ATOM 1385 C CA  ? ASP A 1 178 ?  -3.848   0.685  -8.473 1.000 80.890 ? 178 ASP A CA  1 
ATOM 1386 C C   ? ASP A 1 178 ?  -4.048   0.720  -6.959 1.000 80.890 ? 178 ASP A C   1 
ATOM 1387 C CB  ? ASP A 1 178 ?  -3.204  -0.639  -8.888 1.000 80.890 ? 178 ASP A CB  1 
ATOM 1388 O O   ? ASP A 1 178 ?  -3.230   1.287  -6.232 1.000 80.890 ? 178 ASP A O   1 
ATOM 1389 C CG  ? ASP A 1 178 ?  -2.987  -0.749 -10.387 1.000 80.890 ? 178 ASP A CG  1 
ATOM 1390 O OD1 ? ASP A 1 178 ?  -3.861  -0.308 -11.164 1.000 80.890 ? 178 ASP A OD1 1 
ATOM 1391 O OD2 ? ASP A 1 178 ?  -1.933  -1.284 -10.794 1.000 80.890 ? 178 ASP A OD2 1 
ATOM 1392 N N   ? PHE A 1 179 ?  -5.143   0.288  -6.496 1.000 91.130 ? 179 PHE A N   1 
ATOM 1393 C CA  ? PHE A 1 179 ?  -5.391   0.201  -5.062 1.000 91.130 ? 179 PHE A CA  1 
ATOM 1394 C C   ? PHE A 1 179 ?  -4.265  -0.551  -4.363 1.000 91.130 ? 179 PHE A C   1 
ATOM 1395 C CB  ? PHE A 1 179 ?  -6.732  -0.489  -4.788 1.000 91.130 ? 179 PHE A CB  1 
ATOM 1396 O O   ? PHE A 1 179 ?  -3.846  -1.617  -4.819 1.000 91.130 ? 179 PHE A O   1 
ATOM 1397 C CG  ? PHE A 1 179 ?  -7.927   0.309  -5.234 1.000 91.130 ? 179 PHE A CG  1 
ATOM 1398 C CD1 ? PHE A 1 179 ?  -8.105   1.619  -4.808 1.000 91.130 ? 179 PHE A CD1 1 
ATOM 1399 C CD2 ? PHE A 1 179 ?  -8.874  -0.252  -6.081 1.000 91.130 ? 179 PHE A CD2 1 
ATOM 1400 C CE1 ? PHE A 1 179 ?  -9.210   2.360  -5.219 1.000 91.130 ? 179 PHE A CE1 1 
ATOM 1401 C CE2 ? PHE A 1 179 ?  -9.981   0.482  -6.497 1.000 91.130 ? 179 PHE A CE2 1 
ATOM 1402 C CZ  ? PHE A 1 179 ? -10.148   1.787  -6.064 1.000 91.130 ? 179 PHE A CZ  1 
ATOM 1403 N N   ? GLY A 1 180 ?  -3.752   0.127  -3.272 1.000 93.510 ? 180 GLY A N   1 
ATOM 1404 C CA  ? GLY A 1 180 ?  -2.734  -0.557  -2.490 1.000 93.510 ? 180 GLY A CA  1 
ATOM 1405 C C   ? GLY A 1 180 ?  -1.321  -0.231  -2.935 1.000 93.510 ? 180 GLY A C   1 
ATOM 1406 O O   ? GLY A 1 180 ?  -0.352  -0.734  -2.361 1.000 93.510 ? 180 GLY A O   1 
ATOM 1407 N N   ? SER A 1 181 ?  -1.252   0.553  -3.961 1.000 92.790 ? 181 SER A N   1 
ATOM 1408 C CA  ? SER A 1 181 ?   0.048   1.031  -4.420 1.000 92.790 ? 181 SER A CA  1 
ATOM 1409 C C   ? SER A 1 181 ?   0.754   1.839  -3.337 1.000 92.790 ? 181 SER A C   1 
ATOM 1410 C CB  ? SER A 1 181 ?  -0.108   1.880  -5.682 1.000 92.790 ? 181 SER A CB  1 
ATOM 1411 O O   ? SER A 1 181 ?   0.122   2.634  -2.637 1.000 92.790 ? 181 SER A O   1 
ATOM 1412 O OG  ? SER A 1 181 ?  -0.532   1.084  -6.775 1.000 92.790 ? 181 SER A OG  1 
ATOM 1413 N N   ? PRO A 1 182 ?   2.065   1.614  -3.256 1.000 95.090 ? 182 PRO A N   1 
ATOM 1414 C CA  ? PRO A 1 182 ?   2.814   2.227  -2.156 1.000 95.090 ? 182 PRO A CA  1 
ATOM 1415 C C   ? PRO A 1 182 ?   3.193   3.679  -2.437 1.000 95.090 ? 182 PRO A C   1 
ATOM 1416 C CB  ? PRO A 1 182 ?   4.063   1.348  -2.048 1.000 95.090 ? 182 PRO A CB  1 
ATOM 1417 O O   ? PRO A 1 182 ?   3.584   4.013  -3.558 1.000 95.090 ? 182 PRO A O   1 
ATOM 1418 C CG  ? PRO A 1 182 ?   4.295   0.841  -3.435 1.000 95.090 ? 182 PRO A CG  1 
ATOM 1419 C CD  ? PRO A 1 182 ?   2.963   0.618  -4.091 1.000 95.090 ? 182 PRO A CD  1 
ATOM 1420 N N   ? LEU A 1 183 ?   3.001   4.485  -1.452 1.000 93.920 ? 183 LEU A N   1 
ATOM 1421 C CA  ? LEU A 1 183 ?   3.567   5.826  -1.353 1.000 93.920 ? 183 LEU A CA  1 
ATOM 1422 C C   ? LEU A 1 183 ?   4.805   5.830  -0.463 1.000 93.920 ? 183 LEU A C   1 
ATOM 1423 C CB  ? LEU A 1 183 ?   2.527   6.807  -0.805 1.000 93.920 ? 183 LEU A CB  1 
ATOM 1424 O O   ? LEU A 1 183 ?   4.696   5.722   0.760 1.000 93.920 ? 183 LEU A O   1 
ATOM 1425 C CG  ? LEU A 1 183 ?   2.919   8.285  -0.815 1.000 93.920 ? 183 LEU A CG  1 
ATOM 1426 C CD1 ? LEU A 1 183 ?   2.953   8.815  -2.245 1.000 93.920 ? 183 LEU A CD1 1 
ATOM 1427 C CD2 ? LEU A 1 183 ?   1.954   9.100   0.040 1.000 93.920 ? 183 LEU A CD2 1 
ATOM 1428 N N   ? VAL A 1 184 ?   5.989   5.973  -1.125 1.000 94.960 ? 184 VAL A N   1 
ATOM 1429 C CA  ? VAL A 1 184 ?   7.248   5.826  -0.403 1.000 94.960 ? 184 VAL A CA  1 
ATOM 1430 C C   ? VAL A 1 184 ?   7.997   7.156  -0.392 1.000 94.960 ? 184 VAL A C   1 
ATOM 1431 C CB  ? VAL A 1 184 ?   8.133   4.721  -1.024 1.000 94.960 ? 184 VAL A CB  1 
ATOM 1432 O O   ? VAL A 1 184 ?   8.262   7.736  -1.448 1.000 94.960 ? 184 VAL A O   1 
ATOM 1433 C CG1 ? VAL A 1 184 ?   9.476   4.635  -0.301 1.000 94.960 ? 184 VAL A CG1 1 
ATOM 1434 C CG2 ? VAL A 1 184 ?   7.413   3.375  -0.983 1.000 94.960 ? 184 VAL A CG2 1 
ATOM 1435 N N   ? CYS A 1 185 ?   8.315   7.615   0.788 1.000 94.590 ? 185 CYS A N   1 
ATOM 1436 C CA  ? CYS A 1 185 ?   9.089   8.831   1.009 1.000 94.590 ? 185 CYS A CA  1 
ATOM 1437 C C   ? CYS A 1 185 ?  10.442   8.510   1.632 1.000 94.590 ? 185 CYS A C   1 
ATOM 1438 C CB  ? CYS A 1 185 ?   8.320   9.799   1.908 1.000 94.590 ? 185 CYS A CB  1 
ATOM 1439 O O   ? CYS A 1 185 ?  10.510   7.930   2.717 1.000 94.590 ? 185 CYS A O   1 
ATOM 1440 S SG  ? CYS A 1 185 ?   6.642  10.146   1.338 1.000 94.590 ? 185 CYS A SG  1 
ATOM 1441 N N   ? SER A 1 186 ?  11.551   8.892   0.864 1.000 92.740 ? 186 SER A N   1 
ATOM 1442 C CA  ? SER A 1 186 ?  12.911   8.639   1.329 1.000 92.740 ? 186 SER A CA  1 
ATOM 1443 C C   ? SER A 1 186 ?  13.091   7.183   1.746 1.000 92.740 ? 186 SER A C   1 
ATOM 1444 C CB  ? SER A 1 186 ?  13.256   9.559   2.501 1.000 92.740 ? 186 SER A CB  1 
ATOM 1445 O O   ? SER A 1 186 ?  13.679   6.899   2.791 1.000 92.740 ? 186 SER A O   1 
ATOM 1446 O OG  ? SER A 1 186 ?  13.161  10.920   2.116 1.000 92.740 ? 186 SER A OG  1 
ATOM 1447 N N   ? GLY A 1 187 ?  12.438   6.253   1.091 1.000 92.500 ? 187 GLY A N   1 
ATOM 1448 C CA  ? GLY A 1 187 ?  12.641   4.828   1.301 1.000 92.500 ? 187 GLY A CA  1 
ATOM 1449 C C   ? GLY A 1 187 ?  11.716   4.242   2.350 1.000 92.500 ? 187 GLY A C   1 
ATOM 1450 O O   ? GLY A 1 187 ?  11.886   3.093   2.763 1.000 92.500 ? 187 GLY A O   1 
ATOM 1451 N N   ? VAL A 1 188 ?  10.777   5.005   2.838 1.000 96.740 ? 188 VAL A N   1 
ATOM 1452 C CA  ? VAL A 1 188 ?   9.873   4.579   3.901 1.000 96.740 ? 188 VAL A CA  1 
ATOM 1453 C C   ? VAL A 1 188 ?   8.434   4.582   3.388 1.000 96.740 ? 188 VAL A C   1 
ATOM 1454 C CB  ? VAL A 1 188 ?   9.996   5.483   5.148 1.000 96.740 ? 188 VAL A CB  1 
ATOM 1455 O O   ? VAL A 1 188 ?   8.009   5.527   2.719 1.000 96.740 ? 188 VAL A O   1 
ATOM 1456 C CG1 ? VAL A 1 188 ?   8.978   5.077   6.213 1.000 96.740 ? 188 VAL A CG1 1 
ATOM 1457 C CG2 ? VAL A 1 188 ?  11.415   5.425   5.711 1.000 96.740 ? 188 VAL A CG2 1 
ATOM 1458 N N   ? LEU A 1 189 ?   7.717   3.538   3.751 1.000 97.760 ? 189 LEU A N   1 
ATOM 1459 C CA  ? LEU A 1 189 ?   6.318   3.416   3.356 1.000 97.760 ? 189 LEU A CA  1 
ATOM 1460 C C   ? LEU A 1 189 ?   5.441   4.373   4.156 1.000 97.760 ? 189 LEU A C   1 
ATOM 1461 C CB  ? LEU A 1 189 ?   5.831   1.977   3.547 1.000 97.760 ? 189 LEU A CB  1 
ATOM 1462 O O   ? LEU A 1 189 ?   5.283   4.210   5.368 1.000 97.760 ? 189 LEU A O   1 
ATOM 1463 C CG  ? LEU A 1 189 ?   4.375   1.698   3.172 1.000 97.760 ? 189 LEU A CG  1 
ATOM 1464 C CD1 ? LEU A 1 189 ?   4.167   1.893   1.674 1.000 97.760 ? 189 LEU A CD1 1 
ATOM 1465 C CD2 ? LEU A 1 189 ?   3.974   0.289   3.594 1.000 97.760 ? 189 LEU A CD2 1 
ATOM 1466 N N   ? GLN A 1 190 ?   4.843   5.302   3.461 1.000 97.980 ? 190 GLN A N   1 
ATOM 1467 C CA  ? GLN A 1 190 ?   4.055   6.317   4.152 1.000 97.980 ? 190 GLN A CA  1 
ATOM 1468 C C   ? GLN A 1 190 ?   2.565   6.140   3.875 1.000 97.980 ? 190 GLN A C   1 
ATOM 1469 C CB  ? GLN A 1 190 ?   4.503   7.720   3.737 1.000 97.980 ? 190 GLN A CB  1 
ATOM 1470 O O   ? GLN A 1 190 ?   1.725   6.580   4.663 1.000 97.980 ? 190 GLN A O   1 
ATOM 1471 C CG  ? GLN A 1 190 ?   5.909   8.078   4.198 1.000 97.980 ? 190 GLN A CG  1 
ATOM 1472 C CD  ? GLN A 1 190 ?   6.021   8.192   5.707 1.000 97.980 ? 190 GLN A CD  1 
ATOM 1473 N NE2 ? GLN A 1 190 ?   7.206   7.907   6.236 1.000 97.980 ? 190 GLN A NE2 1 
ATOM 1474 O OE1 ? GLN A 1 190 ?   5.051   8.534   6.390 1.000 97.980 ? 190 GLN A OE1 1 
ATOM 1475 N N   ? GLY A 1 191 ?   2.243   5.528   2.775 1.000 97.260 ? 191 GLY A N   1 
ATOM 1476 C CA  ? GLY A 1 191 ?   0.835   5.392   2.437 1.000 97.260 ? 191 GLY A CA  1 
ATOM 1477 C C   ? GLY A 1 191 ?   0.563   4.265   1.459 1.000 97.260 ? 191 GLY A C   1 
ATOM 1478 O O   ? GLY A 1 191 ?   1.483   3.761   0.811 1.000 97.260 ? 191 GLY A O   1 
ATOM 1479 N N   ? LEU A 1 192 ?  -0.679   3.877   1.397 1.000 96.810 ? 192 LEU A N   1 
ATOM 1480 C CA  ? LEU A 1 192 ?  -1.220   2.959   0.401 1.000 96.810 ? 192 LEU A CA  1 
ATOM 1481 C C   ? LEU A 1 192 ?  -2.347   3.616  -0.389 1.000 96.810 ? 192 LEU A C   1 
ATOM 1482 C CB  ? LEU A 1 192 ?  -1.728   1.680   1.071 1.000 96.810 ? 192 LEU A CB  1 
ATOM 1483 O O   ? LEU A 1 192 ?  -3.273   4.182   0.197 1.000 96.810 ? 192 LEU A O   1 
ATOM 1484 C CG  ? LEU A 1 192 ?  -0.695   0.867   1.852 1.000 96.810 ? 192 LEU A CG  1 
ATOM 1485 C CD1 ? LEU A 1 192 ?  -1.387  -0.201   2.692 1.000 96.810 ? 192 LEU A CD1 1 
ATOM 1486 C CD2 ? LEU A 1 192 ?   0.318   0.236   0.903 1.000 96.810 ? 192 LEU A CD2 1 
ATOM 1487 N N   ? ALA A 1 193 ?  -2.157   3.557  -1.680 1.000 93.700 ? 193 ALA A N   1 
ATOM 1488 C CA  ? ALA A 1 193 ?  -3.193   4.157  -2.519 1.000 93.700 ? 193 ALA A CA  1 
ATOM 1489 C C   ? ALA A 1 193 ?  -4.560   3.547  -2.222 1.000 93.700 ? 193 ALA A C   1 
ATOM 1490 C CB  ? ALA A 1 193 ?  -2.846   3.987  -3.996 1.000 93.700 ? 193 ALA A CB  1 
ATOM 1491 O O   ? ALA A 1 193 ?  -4.732   2.328  -2.299 1.000 93.700 ? 193 ALA A O   1 
ATOM 1492 N N   ? SER A 1 194 ?  -5.523   4.385  -1.885 1.000 92.220 ? 194 SER A N   1 
ATOM 1493 C CA  ? SER A 1 194 ?  -6.832   3.917  -1.441 1.000 92.220 ? 194 SER A CA  1 
ATOM 1494 C C   ? SER A 1 194 ?  -7.936   4.391  -2.380 1.000 92.220 ? 194 SER A C   1 
ATOM 1495 C CB  ? SER A 1 194 ?  -7.120   4.398  -0.019 1.000 92.220 ? 194 SER A CB  1 
ATOM 1496 O O   ? SER A 1 194 ?  -8.627   3.576  -2.996 1.000 92.220 ? 194 SER A O   1 
ATOM 1497 O OG  ? SER A 1 194 ?  -8.333   3.847   0.463 1.000 92.220 ? 194 SER A OG  1 
ATOM 1498 N N   ? TRP A 1 195 ?  -8.209   5.813  -2.517 1.000 87.860 ? 195 TRP A N   1 
ATOM 1499 C CA  ? TRP A 1 195 ?  -9.255   6.350  -3.381 1.000 87.860 ? 195 TRP A CA  1 
ATOM 1500 C C   ? TRP A 1 195 ?  -8.884   7.740  -3.887 1.000 87.860 ? 195 TRP A C   1 
ATOM 1501 C CB  ? TRP A 1 195 ? -10.593   6.403  -2.638 1.000 87.860 ? 195 TRP A CB  1 
ATOM 1502 O O   ? TRP A 1 195 ?  -7.826   8.271  -3.540 1.000 87.860 ? 195 TRP A O   1 
ATOM 1503 C CG  ? TRP A 1 195 ? -10.557   7.215  -1.378 1.000 87.860 ? 195 TRP A CG  1 
ATOM 1504 C CD1 ? TRP A 1 195 ? -10.055   6.831  -0.165 1.000 87.860 ? 195 TRP A CD1 1 
ATOM 1505 C CD2 ? TRP A 1 195 ? -11.048   8.547  -1.206 1.000 87.860 ? 195 TRP A CD2 1 
ATOM 1506 C CE2 ? TRP A 1 195 ? -10.810   8.910   0.139 1.000 87.860 ? 195 TRP A CE2 1 
ATOM 1507 C CE3 ? TRP A 1 195 ? -11.665   9.472  -2.059 1.000 87.860 ? 195 TRP A CE3 1 
ATOM 1508 N NE1 ? TRP A 1 195 ? -10.204   7.847   0.751 1.000 87.860 ? 195 TRP A NE1 1 
ATOM 1509 C CH2 ? TRP A 1 195 ? -11.772  11.045  -0.206 1.000 87.860 ? 195 TRP A CH2 1 
ATOM 1510 C CZ2 ? TRP A 1 195 ? -11.169  10.160   0.649 1.000 87.860 ? 195 TRP A CZ2 1 
ATOM 1511 C CZ3 ? TRP A 1 195 ? -12.022  10.715  -1.548 1.000 87.860 ? 195 TRP A CZ3 1 
ATOM 1512 N N   ? GLY A 1 196 ?  -9.758   8.296  -4.844 1.000 79.290 ? 196 GLY A N   1 
ATOM 1513 C CA  ? GLY A 1 196 ?  -9.485   9.644  -5.315 1.000 79.290 ? 196 GLY A CA  1 
ATOM 1514 C C   ? GLY A 1 196 ?  -8.645   9.675  -6.579 1.000 79.290 ? 196 GLY A C   1 
ATOM 1515 O O   ? GLY A 1 196 ?  -8.034  10.697  -6.899 1.000 79.290 ? 196 GLY A O   1 
ATOM 1516 N N   ? PHE A 1 197 ?  -8.696   8.363  -7.290 1.000 70.910 ? 197 PHE A N   1 
ATOM 1517 C CA  ? PHE A 1 197 ?  -7.880   8.179  -8.484 1.000 70.910 ? 197 PHE A CA  1 
ATOM 1518 C C   ? PHE A 1 197 ?  -8.754   8.081  -9.728 1.000 70.910 ? 197 PHE A C   1 
ATOM 1519 C CB  ? PHE A 1 197 ?  -7.010   6.924  -8.354 1.000 70.910 ? 197 PHE A CB  1 
ATOM 1520 O O   ? PHE A 1 197 ?  -8.306   7.604 -10.773 1.000 70.910 ? 197 PHE A O   1 
ATOM 1521 C CG  ? PHE A 1 197 ?  -6.012   6.992  -7.230 1.000 70.910 ? 197 PHE A CG  1 
ATOM 1522 C CD1 ? PHE A 1 197 ?  -4.745   7.524  -7.437 1.000 70.910 ? 197 PHE A CD1 1 
ATOM 1523 C CD2 ? PHE A 1 197 ?  -6.340   6.522  -5.965 1.000 70.910 ? 197 PHE A CD2 1 
ATOM 1524 C CE1 ? PHE A 1 197 ?  -3.819   7.588  -6.399 1.000 70.910 ? 197 PHE A CE1 1 
ATOM 1525 C CE2 ? PHE A 1 197 ?  -5.420   6.582  -4.922 1.000 70.910 ? 197 PHE A CE2 1 
ATOM 1526 C CZ  ? PHE A 1 197 ?  -4.160   7.115  -5.141 1.000 70.910 ? 197 PHE A CZ  1 
ATOM 1527 N N   ? GLU A 1 198 ? -10.083   8.538  -9.719 1.000 61.350 ? 198 GLU A N   1 
ATOM 1528 C CA  ? GLU A 1 198 ? -11.188   8.301 -10.643 1.000 61.350 ? 198 GLU A CA  1 
ATOM 1529 C C   ? GLU A 1 198 ? -11.257   9.387 -11.712 1.000 61.350 ? 198 GLU A C   1 
ATOM 1530 C CB  ? GLU A 1 198 ? -12.516   8.224  -9.885 1.000 61.350 ? 198 GLU A CB  1 
ATOM 1531 O O   ? GLU A 1 198 ? -11.665   9.126 -12.845 1.000 61.350 ? 198 GLU A O   1 
ATOM 1532 C CG  ? GLU A 1 198 ? -12.623   7.027  -8.951 1.000 61.350 ? 198 GLU A CG  1 
ATOM 1533 C CD  ? GLU A 1 198 ? -13.897   7.025  -8.122 1.000 61.350 ? 198 GLU A CD  1 
ATOM 1534 O OE1 ? GLU A 1 198 ? -14.103   6.079  -7.328 1.000 61.350 ? 198 GLU A OE1 1 
ATOM 1535 O OE2 ? GLU A 1 198 ? -14.697   7.976  -8.268 1.000 61.350 ? 198 GLU A OE2 1 
ATOM 1536 N N   ? GLU A 1 199 ? -10.359  10.544 -11.737 1.000 56.620 ? 199 GLU A N   1 
ATOM 1537 C CA  ? GLU A 1 199 ? -10.437  11.515 -12.825 1.000 56.620 ? 199 GLU A CA  1 
ATOM 1538 C C   ? GLU A 1 199 ?  -9.254  12.479 -12.791 1.000 56.620 ? 199 GLU A C   1 
ATOM 1539 C CB  ? GLU A 1 199 ? -11.753  12.295 -12.756 1.000 56.620 ? 199 GLU A CB  1 
ATOM 1540 O O   ? GLU A 1 199 ?  -9.035  13.166 -11.791 1.000 56.620 ? 199 GLU A O   1 
ATOM 1541 C CG  ? GLU A 1 199 ? -12.989  11.437 -12.988 1.000 56.620 ? 199 GLU A CG  1 
ATOM 1542 C CD  ? GLU A 1 199 ? -14.283  12.235 -12.980 1.000 56.620 ? 199 GLU A CD  1 
ATOM 1543 O OE1 ? GLU A 1 199 ? -15.360  11.647 -13.224 1.000 56.620 ? 199 GLU A OE1 1 
ATOM 1544 O OE2 ? GLU A 1 199 ? -14.218  13.459 -12.728 1.000 56.620 ? 199 GLU A OE2 1 
ATOM 1545 N N   ? CYS A 1 200 ?  -8.231  12.142 -13.708 1.000 55.660 ? 200 CYS A N   1 
ATOM 1546 C CA  ? CYS A 1 200 ?  -7.017  12.948 -13.783 1.000 55.660 ? 200 CYS A CA  1 
ATOM 1547 C C   ? CYS A 1 200 ?  -7.294  14.290 -14.449 1.000 55.660 ? 200 CYS A C   1 
ATOM 1548 C CB  ? CYS A 1 200 ?  -5.926  12.203 -14.551 1.000 55.660 ? 200 CYS A CB  1 
ATOM 1549 O O   ? CYS A 1 200 ?  -7.741  14.338 -15.596 1.000 55.660 ? 200 CYS A O   1 
ATOM 1550 S SG  ? CYS A 1 200 ?  -5.389  10.673 -13.754 1.000 55.660 ? 200 CYS A SG  1 
ATOM 1551 N N   ? SER A 1 201 ?  -7.745  15.305 -13.726 1.000 51.970 ? 201 SER A N   1 
ATOM 1552 C CA  ? SER A 1 201 ?  -7.862  16.668 -14.235 1.000 51.970 ? 201 SER A CA  1 
ATOM 1553 C C   ? SER A 1 201 ?  -6.754  17.560 -13.685 1.000 51.970 ? 201 SER A C   1 
ATOM 1554 C CB  ? SER A 1 201 ?  -9.227  17.258 -13.879 1.000 51.970 ? 201 SER A CB  1 
ATOM 1555 O O   ? SER A 1 201 ?  -6.101  17.212 -12.699 1.000 51.970 ? 201 SER A O   1 
ATOM 1556 O OG  ? SER A 1 201 ?  -9.229  18.664 -14.058 1.000 51.970 ? 201 SER A OG  1 
ATOM 1557 N N   ? TYR A 1 202 ?  -6.213  18.543 -14.450 1.000 49.840 ? 202 TYR A N   1 
ATOM 1558 C CA  ? TYR A 1 202 ?  -5.228  19.567 -14.121 1.000 49.840 ? 202 TYR A CA  1 
ATOM 1559 C C   ? TYR A 1 202 ?  -5.549  20.224 -12.784 1.000 49.840 ? 202 TYR A C   1 
ATOM 1560 C CB  ? TYR A 1 202 ?  -5.166  20.628 -15.224 1.000 49.840 ? 202 TYR A CB  1 
ATOM 1561 O O   ? TYR A 1 202 ?  -4.644  20.624 -12.048 1.000 49.840 ? 202 TYR A O   1 
ATOM 1562 C CG  ? TYR A 1 202 ?  -3.968  20.490 -16.132 1.000 49.840 ? 202 TYR A CG  1 
ATOM 1563 C CD1 ? TYR A 1 202 ?  -2.754  21.095 -15.814 1.000 49.840 ? 202 TYR A CD1 1 
ATOM 1564 C CD2 ? TYR A 1 202 ?  -4.048  19.756 -17.311 1.000 49.840 ? 202 TYR A CD2 1 
ATOM 1565 C CE1 ? TYR A 1 202 ?  -1.649  20.972 -16.649 1.000 49.840 ? 202 TYR A CE1 1 
ATOM 1566 C CE2 ? TYR A 1 202 ?  -2.949  19.627 -18.154 1.000 49.840 ? 202 TYR A CE2 1 
ATOM 1567 O OH  ? TYR A 1 202 ?  -0.664  20.113 -18.645 1.000 49.840 ? 202 TYR A OH  1 
ATOM 1568 C CZ  ? TYR A 1 202 ?  -1.756  20.237 -17.814 1.000 49.840 ? 202 TYR A CZ  1 
ATOM 1569 N N   ? SER A 1 203 ?  -6.855  19.981 -12.152 1.000 56.140 ? 203 SER A N   1 
ATOM 1570 C CA  ? SER A 1 203 ?  -7.354  20.458 -10.866 1.000 56.140 ? 203 SER A CA  1 
ATOM 1571 C C   ? SER A 1 203 ?  -7.834  19.301  -9.996 1.000 56.140 ? 203 SER A C   1 
ATOM 1572 C CB  ? SER A 1 203 ?  -8.493  21.458 -11.071 1.000 56.140 ? 203 SER A CB  1 
ATOM 1573 O O   ? SER A 1 203 ?  -8.659  19.492  -9.100 1.000 56.140 ? 203 SER A O   1 
ATOM 1574 O OG  ? SER A 1 203 ?  -9.542  20.879 -11.827 1.000 56.140 ? 203 SER A OG  1 
ATOM 1575 N N   ? ASP A 1 204 ?  -7.152  18.179 -10.117 1.000 65.920 ? 204 ASP A N   1 
ATOM 1576 C CA  ? ASP A 1 204 ?  -7.654  16.997  -9.424 1.000 65.920 ? 204 ASP A CA  1 
ATOM 1577 C C   ? ASP A 1 204 ?  -7.322  17.051  -7.935 1.000 65.920 ? 204 ASP A C   1 
ATOM 1578 C CB  ? ASP A 1 204 ?  -7.077  15.724 -10.047 1.000 65.920 ? 204 ASP A CB  1 
ATOM 1579 O O   ? ASP A 1 204 ?  -6.229  17.473  -7.552 1.000 65.920 ? 204 ASP A O   1 
ATOM 1580 C CG  ? ASP A 1 204 ?  -7.792  15.310 -11.321 1.000 65.920 ? 204 ASP A CG  1 
ATOM 1581 O OD1 ? ASP A 1 204 ?  -8.915  15.794 -11.575 1.000 65.920 ? 204 ASP A OD1 1 
ATOM 1582 O OD2 ? ASP A 1 204 ?  -7.227  14.489 -12.076 1.000 65.920 ? 204 ASP A OD2 1 
ATOM 1583 N N   ? PRO A 1 205 ?  -8.397  17.071  -7.170 1.000 74.880 ? 205 PRO A N   1 
ATOM 1584 C CA  ? PRO A 1 205 ?  -8.129  16.915  -5.739 1.000 74.880 ? 205 PRO A CA  1 
ATOM 1585 C C   ? PRO A 1 205 ?  -7.038  15.886  -5.451 1.000 74.880 ? 205 PRO A C   1 
ATOM 1586 C CB  ? PRO A 1 205 ?  -9.476  16.455  -5.176 1.000 74.880 ? 205 PRO A CB  1 
ATOM 1587 O O   ? PRO A 1 205 ?  -6.789  15.000  -6.272 1.000 74.880 ? 205 PRO A O   1 
ATOM 1588 C CG  ? PRO A 1 205 ? -10.194  15.858  -6.343 1.000 74.880 ? 205 PRO A CG  1 
ATOM 1589 C CD  ? PRO A 1 205 ?  -9.659  16.480  -7.601 1.000 74.880 ? 205 PRO A CD  1 
ATOM 1590 N N   ? PRO A 1 206 ?  -6.244  16.205  -4.400 1.000 84.680 ? 206 PRO A N   1 
ATOM 1591 C CA  ? PRO A 1 206 ?  -5.186  15.255  -4.046 1.000 84.680 ? 206 PRO A CA  1 
ATOM 1592 C C   ? PRO A 1 206 ?  -5.700  13.824  -3.905 1.000 84.680 ? 206 PRO A C   1 
ATOM 1593 C CB  ? PRO A 1 206 ?  -4.671  15.785  -2.706 1.000 84.680 ? 206 PRO A CB  1 
ATOM 1594 O O   ? PRO A 1 206 ?  -6.855  13.614  -3.524 1.000 84.680 ? 206 PRO A O   1 
ATOM 1595 C CG  ? PRO A 1 206 ?  -5.095  17.217  -2.672 1.000 84.680 ? 206 PRO A CG  1 
ATOM 1596 C CD  ? PRO A 1 206 ?  -6.353  17.361  -3.479 1.000 84.680 ? 206 PRO A CD  1 
ATOM 1597 N N   ? ASN A 1 207 ?  -4.894  12.810  -4.229 1.000 87.750 ? 207 ASN A N   1 
ATOM 1598 C CA  ? ASN A 1 207 ?  -5.175  11.396  -4.010 1.000 87.750 ? 207 ASN A CA  1 
ATOM 1599 C C   ? ASN A 1 207 ?  -5.070  11.026  -2.533 1.000 87.750 ? 207 ASN A C   1 
ATOM 1600 C CB  ? ASN A 1 207 ?  -4.232  10.525  -4.843 1.000 87.750 ? 207 ASN A CB  1 
ATOM 1601 O O   ? ASN A 1 207 ?  -4.270  11.607  -1.798 1.000 87.750 ? 207 ASN A O   1 
ATOM 1602 C CG  ? ASN A 1 207 ?  -4.353  10.792  -6.331 1.000 87.750 ? 207 ASN A CG  1 
ATOM 1603 N ND2 ? ASN A 1 207 ?  -3.223  11.033  -6.984 1.000 87.750 ? 207 ASN A ND2 1 
ATOM 1604 O OD1 ? ASN A 1 207 ?  -5.454  10.782  -6.888 1.000 87.750 ? 207 ASN A OD1 1 
ATOM 1605 N N   ? VAL A 1 208 ?  -5.902  10.076  -2.223 1.000 92.600 ? 208 VAL A N   1 
ATOM 1606 C CA  ? VAL A 1 208 ?  -6.002   9.720  -0.812 1.000 92.600 ? 208 VAL A CA  1 
ATOM 1607 C C   ? VAL A 1 208 ?  -5.356   8.357  -0.576 1.000 92.600 ? 208 VAL A C   1 
ATOM 1608 C CB  ? VAL A 1 208 ?  -7.471   9.704  -0.333 1.000 92.600 ? 208 VAL A CB  1 
ATOM 1609 O O   ? VAL A 1 208 ?  -5.622   7.401  -1.308 1.000 92.600 ? 208 VAL A O   1 
ATOM 1610 C CG1 ? VAL A 1 208 ?  -7.558   9.270   1.129 1.000 92.600 ? 208 VAL A CG1 1 
ATOM 1611 C CG2 ? VAL A 1 208 ?  -8.110  11.078  -0.525 1.000 92.600 ? 208 VAL A CG2 1 
ATOM 1612 N N   ? PHE A 1 209 ?  -4.553   8.294   0.392 1.000 95.600 ? 209 PHE A N   1 
ATOM 1613 C CA  ? PHE A 1 209 ?  -3.826   7.102   0.814 1.000 95.600 ? 209 PHE A CA  1 
ATOM 1614 C C   ? PHE A 1 209 ?  -4.133   6.769   2.269 1.000 95.600 ? 209 PHE A C   1 
ATOM 1615 C CB  ? PHE A 1 209 ?  -2.318   7.296   0.627 1.000 95.600 ? 209 PHE A CB  1 
ATOM 1616 O O   ? PHE A 1 209 ?  -4.489   7.652   3.052 1.000 95.600 ? 209 PHE A O   1 
ATOM 1617 C CG  ? PHE A 1 209 ?  -1.922   7.652  -0.781 1.000 95.600 ? 209 PHE A CG  1 
ATOM 1618 C CD1 ? PHE A 1 209 ?  -1.368   6.698  -1.625 1.000 95.600 ? 209 PHE A CD1 1 
ATOM 1619 C CD2 ? PHE A 1 209 ?  -2.105   8.943  -1.260 1.000 95.600 ? 209 PHE A CD2 1 
ATOM 1620 C CE1 ? PHE A 1 209 ?  -1.000   7.025  -2.928 1.000 95.600 ? 209 PHE A CE1 1 
ATOM 1621 C CE2 ? PHE A 1 209 ?  -1.741   9.277  -2.561 1.000 95.600 ? 209 PHE A CE2 1 
ATOM 1622 C CZ  ? PHE A 1 209 ?  -1.188   8.317  -3.393 1.000 95.600 ? 209 PHE A CZ  1 
ATOM 1623 N N   ? ILE A 1 210 ?  -3.987   5.449   2.536 1.000 97.530 ? 210 ILE A N   1 
ATOM 1624 C CA  ? ILE A 1 210 ?  -3.949   5.083   3.947 1.000 97.530 ? 210 ILE A CA  1 
ATOM 1625 C C   ? ILE A 1 210 ?  -2.677   5.631   4.589 1.000 97.530 ? 210 ILE A C   1 
ATOM 1626 C CB  ? ILE A 1 210 ?  -4.027   3.551   4.136 1.000 97.530 ? 210 ILE A CB  1 
ATOM 1627 O O   ? ILE A 1 210 ?  -1.590   5.525   4.017 1.000 97.530 ? 210 ILE A O   1 
ATOM 1628 C CG1 ? ILE A 1 210 ?  -5.409   3.032   3.723 1.000 97.530 ? 210 ILE A CG1 1 
ATOM 1629 C CG2 ? ILE A 1 210 ?  -3.710   3.169   5.585 1.000 97.530 ? 210 ILE A CG2 1 
ATOM 1630 C CD1 ? ILE A 1 210 ?  -6.563   3.665   4.488 1.000 97.530 ? 210 ILE A CD1 1 
ATOM 1631 N N   ? LYS A 1 211 ?  -2.845   6.267   5.775 1.000 97.740 ? 211 LYS A N   1 
ATOM 1632 C CA  ? LYS A 1 211 ?  -1.724   6.814   6.533 1.000 97.740 ? 211 LYS A CA  1 
ATOM 1633 C C   ? LYS A 1 211 ?  -1.068   5.741   7.396 1.000 97.740 ? 211 LYS A C   1 
ATOM 1634 C CB  ? LYS A 1 211 ?  -2.185   7.981   7.407 1.000 97.740 ? 211 LYS A CB  1 
ATOM 1635 O O   ? LYS A 1 211 ?  -1.519   5.473   8.512 1.000 97.740 ? 211 LYS A O   1 
ATOM 1636 C CG  ? LYS A 1 211 ?  -1.047   8.811   7.982 1.000 97.740 ? 211 LYS A CG  1 
ATOM 1637 C CD  ? LYS A 1 211 ?  -1.568  10.028   8.735 1.000 97.740 ? 211 LYS A CD  1 
ATOM 1638 C CE  ? LYS A 1 211 ?  -0.432  10.936   9.186 1.000 97.740 ? 211 LYS A CE  1 
ATOM 1639 N NZ  ? LYS A 1 211 ?  -0.940  12.150   9.893 1.000 97.740 ? 211 LYS A NZ  1 
ATOM 1640 N N   ? VAL A 1 212 ?  -0.040   5.044   6.885 1.000 98.360 ? 212 VAL A N   1 
ATOM 1641 C CA  ? VAL A 1 212 ?   0.545   3.825   7.433 1.000 98.360 ? 212 VAL A CA  1 
ATOM 1642 C C   ? VAL A 1 212 ?   1.083   4.095   8.836 1.000 98.360 ? 212 VAL A C   1 
ATOM 1643 C CB  ? VAL A 1 212 ?   1.672   3.279   6.527 1.000 98.360 ? 212 VAL A CB  1 
ATOM 1644 O O   ? VAL A 1 212 ?   0.964   3.250   9.726 1.000 98.360 ? 212 VAL A O   1 
ATOM 1645 C CG1 ? VAL A 1 212 ?   2.416   2.138   7.219 1.000 98.360 ? 212 VAL A CG1 1 
ATOM 1646 C CG2 ? VAL A 1 212 ?   1.101   2.815   5.188 1.000 98.360 ? 212 VAL A CG2 1 
ATOM 1647 N N   ? CYS A 1 213 ?   1.674   5.272   9.119 1.000 98.230 ? 213 CYS A N   1 
ATOM 1648 C CA  ? CYS A 1 213 ?   2.253   5.570  10.424 1.000 98.230 ? 213 CYS A CA  1 
ATOM 1649 C C   ? CYS A 1 213 ?   1.207   5.448  11.525 1.000 98.230 ? 213 CYS A C   1 
ATOM 1650 C CB  ? CYS A 1 213 ?   2.857   6.974  10.435 1.000 98.230 ? 213 CYS A CB  1 
ATOM 1651 O O   ? CYS A 1 213 ?   1.546   5.209  12.686 1.000 98.230 ? 213 CYS A O   1 
ATOM 1652 S SG  ? CYS A 1 213 ?   1.634   8.294  10.277 1.000 98.230 ? 213 CYS A SG  1 
ATOM 1653 N N   ? LYS A 1 214 ?  -0.103   5.538  11.197 1.000 98.140 ? 214 LYS A N   1 
ATOM 1654 C CA  ? LYS A 1 214 ?  -1.186   5.438  12.172 1.000 98.140 ? 214 LYS A CA  1 
ATOM 1655 C C   ? LYS A 1 214 ?  -1.456   3.984  12.546 1.000 98.140 ? 214 LYS A C   1 
ATOM 1656 C CB  ? LYS A 1 214 ?  -2.460   6.084  11.626 1.000 98.140 ? 214 LYS A CB  1 
ATOM 1657 O O   ? LYS A 1 214 ?  -2.206   3.708  13.485 1.000 98.140 ? 214 LYS A O   1 
ATOM 1658 C CG  ? LYS A 1 214 ?  -2.373   7.595  11.476 1.000 98.140 ? 214 LYS A CG  1 
ATOM 1659 C CD  ? LYS A 1 214 ?  -2.248   8.285  12.829 1.000 98.140 ? 214 LYS A CD  1 
ATOM 1660 C CE  ? LYS A 1 214 ?  -2.293   9.801  12.691 1.000 98.140 ? 214 LYS A CE  1 
ATOM 1661 N NZ  ? LYS A 1 214 ?  -2.145  10.482  14.012 1.000 98.140 ? 214 LYS A NZ  1 
ATOM 1662 N N   ? TYR A 1 215 ?  -0.812   3.009  11.823 1.000 98.380 ? 215 TYR A N   1 
ATOM 1663 C CA  ? TYR A 1 215 ?  -1.170   1.605  11.993 1.000 98.380 ? 215 TYR A CA  1 
ATOM 1664 C C   ? TYR A 1 215 ?   0.050   0.773  12.373 1.000 98.380 ? 215 TYR A C   1 
ATOM 1665 C CB  ? TYR A 1 215 ?  -1.801   1.051  10.713 1.000 98.380 ? 215 TYR A CB  1 
ATOM 1666 O O   ? TYR A 1 215 ?   0.013  -0.458  12.312 1.000 98.380 ? 215 TYR A O   1 
ATOM 1667 C CG  ? TYR A 1 215 ?  -3.099   1.724  10.335 1.000 98.380 ? 215 TYR A CG  1 
ATOM 1668 C CD1 ? TYR A 1 215 ?  -4.316   1.260  10.829 1.000 98.380 ? 215 TYR A CD1 1 
ATOM 1669 C CD2 ? TYR A 1 215 ?  -3.111   2.824   9.485 1.000 98.380 ? 215 TYR A CD2 1 
ATOM 1670 C CE1 ? TYR A 1 215 ?  -5.514   1.875  10.483 1.000 98.380 ? 215 TYR A CE1 1 
ATOM 1671 C CE2 ? TYR A 1 215 ?  -4.303   3.448   9.132 1.000 98.380 ? 215 TYR A CE2 1 
ATOM 1672 O OH  ? TYR A 1 215 ?  -6.681   3.580   9.289 1.000 98.380 ? 215 TYR A OH  1 
ATOM 1673 C CZ  ? TYR A 1 215 ?  -5.498   2.967   9.635 1.000 98.380 ? 215 TYR A CZ  1 
ATOM 1674 N N   ? ILE A 1 216 ?   1.156   1.401  12.786 1.000 98.140 ? 216 ILE A N   1 
ATOM 1675 C CA  ? ILE A 1 216 ?   2.419   0.710  13.019 1.000 98.140 ? 216 ILE A CA  1 
ATOM 1676 C C   ? ILE A 1 216 ?   2.266  -0.265  14.185 1.000 98.140 ? 216 ILE A C   1 
ATOM 1677 C CB  ? ILE A 1 216 ?   3.565   1.706  13.300 1.000 98.140 ? 216 ILE A CB  1 
ATOM 1678 O O   ? ILE A 1 216 ?   2.722  -1.408  14.110 1.000 98.140 ? 216 ILE A O   1 
ATOM 1679 C CG1 ? ILE A 1 216 ?   3.912   2.494  12.031 1.000 98.140 ? 216 ILE A CG1 1 
ATOM 1680 C CG2 ? ILE A 1 216 ?   4.796   0.975  13.844 1.000 98.140 ? 216 ILE A CG2 1 
ATOM 1681 C CD1 ? ILE A 1 216 ?   4.395   1.626  10.878 1.000 98.140 ? 216 ILE A CD1 1 
ATOM 1682 N N   ? ASN A 1 217 ?   1.588   0.222  15.222 1.000 97.670 ? 217 ASN A N   1 
ATOM 1683 C CA  ? ASN A 1 217 ?   1.403  -0.665  16.366 1.000 97.670 ? 217 ASN A CA  1 
ATOM 1684 C C   ? ASN A 1 217 ?   0.601  -1.907  15.988 1.000 97.670 ? 217 ASN A C   1 
ATOM 1685 C CB  ? ASN A 1 217 ?   0.720   0.079  17.516 1.000 97.670 ? 217 ASN A CB  1 
ATOM 1686 O O   ? ASN A 1 217 ?   0.960  -3.022  16.369 1.000 97.670 ? 217 ASN A O   1 
ATOM 1687 C CG  ? ASN A 1 217 ?   1.632   1.091  18.180 1.000 97.670 ? 217 ASN A CG  1 
ATOM 1688 N ND2 ? ASN A 1 217 ?   1.040   2.074  18.849 1.000 97.670 ? 217 ASN A ND2 1 
ATOM 1689 O OD1 ? ASN A 1 217 ?   2.859   0.992  18.092 1.000 97.670 ? 217 ASN A OD1 1 
ATOM 1690 N N   ? TRP A 1 218 ?  -0.415  -1.707  15.258 1.000 98.320 ? 218 TRP A N   1 
ATOM 1691 C CA  ? TRP A 1 218 ?  -1.244  -2.817  14.799 1.000 98.320 ? 218 TRP A CA  1 
ATOM 1692 C C   ? TRP A 1 218 ?  -0.444  -3.762  13.909 1.000 98.320 ? 218 TRP A C   1 
ATOM 1693 C CB  ? TRP A 1 218 ?  -2.469  -2.297  14.042 1.000 98.320 ? 218 TRP A CB  1 
ATOM 1694 O O   ? TRP A 1 218 ?  -0.507  -4.983  14.073 1.000 98.320 ? 218 TRP A O   1 
ATOM 1695 C CG  ? TRP A 1 218 ?  -3.252  -3.367  13.342 1.000 98.320 ? 218 TRP A CG  1 
ATOM 1696 C CD1 ? TRP A 1 218 ?  -4.125  -4.254  13.909 1.000 98.320 ? 218 TRP A CD1 1 
ATOM 1697 C CD2 ? TRP A 1 218 ?  -3.228  -3.666  11.943 1.000 98.320 ? 218 TRP A CD2 1 
ATOM 1698 C CE2 ? TRP A 1 218 ?  -4.113  -4.747  11.731 1.000 98.320 ? 218 TRP A CE2 1 
ATOM 1699 C CE3 ? TRP A 1 218 ?  -2.545  -3.123  10.847 1.000 98.320 ? 218 TRP A CE3 1 
ATOM 1700 N NE1 ? TRP A 1 218 ?  -4.646  -5.086  12.945 1.000 98.320 ? 218 TRP A NE1 1 
ATOM 1701 C CH2 ? TRP A 1 218 ?  -3.651  -4.746   9.410 1.000 98.320 ? 218 TRP A CH2 1 
ATOM 1702 C CZ2 ? TRP A 1 218 ?  -4.332  -5.295  10.465 1.000 98.320 ? 218 TRP A CZ2 1 
ATOM 1703 C CZ3 ? TRP A 1 218 ?  -2.764  -3.671   9.588 1.000 98.320 ? 218 TRP A CZ3 1 
ATOM 1704 N N   ? ILE A 1 219 ?   0.284  -3.213  12.977 1.000 98.300 ? 219 ILE A N   1 
ATOM 1705 C CA  ? ILE A 1 219 ?   1.105  -3.994  12.057 1.000 98.300 ? 219 ILE A CA  1 
ATOM 1706 C C   ? ILE A 1 219 ?   2.086  -4.857  12.847 1.000 98.300 ? 219 ILE A C   1 
ATOM 1707 C CB  ? ILE A 1 219 ?   1.867  -3.085  11.068 1.000 98.300 ? 219 ILE A CB  1 
ATOM 1708 O O   ? ILE A 1 219 ?   2.178  -6.066  12.624 1.000 98.300 ? 219 ILE A O   1 
ATOM 1709 C CG1 ? ILE A 1 219 ?   0.886  -2.400  10.108 1.000 98.300 ? 219 ILE A CG1 1 
ATOM 1710 C CG2 ? ILE A 1 219 ?   2.918  -3.888  10.296 1.000 98.300 ? 219 ILE A CG2 1 
ATOM 1711 C CD1 ? ILE A 1 219 ?   1.500  -1.262   9.305 1.000 98.300 ? 219 ILE A CD1 1 
ATOM 1712 N N   ? ARG A 1 220 ?   2.760  -4.339  13.780 1.000 97.700 ? 220 ARG A N   1 
ATOM 1713 C CA  ? ARG A 1 220 ?   3.764  -5.044  14.570 1.000 97.700 ? 220 ARG A CA  1 
ATOM 1714 C C   ? ARG A 1 220 ?   3.125  -6.137  15.419 1.000 97.700 ? 220 ARG A C   1 
ATOM 1715 C CB  ? ARG A 1 220 ?   4.530  -4.066  15.464 1.000 97.700 ? 220 ARG A CB  1 
ATOM 1716 O O   ? ARG A 1 220 ?   3.680  -7.230  15.555 1.000 97.700 ? 220 ARG A O   1 
ATOM 1717 C CG  ? ARG A 1 220 ?   5.491  -3.163  14.708 1.000 97.700 ? 220 ARG A CG  1 
ATOM 1718 C CD  ? ARG A 1 220 ?   6.253  -2.239  15.647 1.000 97.700 ? 220 ARG A CD  1 
ATOM 1719 N NE  ? ARG A 1 220 ?   7.238  -1.434  14.930 1.000 97.700 ? 220 ARG A NE  1 
ATOM 1720 N NH1 ? ARG A 1 220 ?   7.395   0.198  16.557 1.000 97.700 ? 220 ARG A NH1 1 
ATOM 1721 N NH2 ? ARG A 1 220 ?   8.647   0.357  14.643 1.000 97.700 ? 220 ARG A NH2 1 
ATOM 1722 C CZ  ? ARG A 1 220 ?   7.758  -0.295  15.378 1.000 97.700 ? 220 ARG A CZ  1 
ATOM 1723 N N   ? GLU A 1 221 ?   2.027  -5.770  15.943 1.000 97.820 ? 221 GLU A N   1 
ATOM 1724 C CA  ? GLU A 1 221 ?   1.312  -6.731  16.777 1.000 97.820 ? 221 GLU A CA  1 
ATOM 1725 C C   ? GLU A 1 221 ?   0.865  -7.943  15.964 1.000 97.820 ? 221 GLU A C   1 
ATOM 1726 C CB  ? GLU A 1 221 ?   0.103  -6.070  17.444 1.000 97.820 ? 221 GLU A CB  1 
ATOM 1727 O O   ? GLU A 1 221 ?   1.013  -9.083  16.408 1.000 97.820 ? 221 GLU A O   1 
ATOM 1728 C CG  ? GLU A 1 221 ?   0.465  -5.149  18.600 1.000 97.820 ? 221 GLU A CG  1 
ATOM 1729 C CD  ? GLU A 1 221 ?  -0.729  -4.393  19.161 1.000 97.820 ? 221 GLU A CD  1 
ATOM 1730 O OE1 ? GLU A 1 221 ?  -0.533  -3.486  20.002 1.000 97.820 ? 221 GLU A OE1 1 
ATOM 1731 O OE2 ? GLU A 1 221 ?  -1.870  -4.710  18.757 1.000 97.820 ? 221 GLU A OE2 1 
ATOM 1732 N N   ? VAL A 1 222 ?   0.263  -7.744  14.854 1.000 97.760 ? 222 VAL A N   1 
ATOM 1733 C CA  ? VAL A 1 222 ?  -0.201  -8.838  14.006 1.000 97.760 ? 222 VAL A CA  1 
ATOM 1734 C C   ? VAL A 1 222 ?   0.984  -9.708  13.591 1.000 97.760 ? 222 VAL A C   1 
ATOM 1735 C CB  ? VAL A 1 222 ?  -0.940  -8.312  12.756 1.000 97.760 ? 222 VAL A CB  1 
ATOM 1736 O O   ? VAL A 1 222 ?   0.914 -10.937  13.662 1.000 97.760 ? 222 VAL A O   1 
ATOM 1737 C CG1 ? VAL A 1 222 ?  -1.210  -9.448  11.770 1.000 97.760 ? 222 VAL A CG1 1 
ATOM 1738 C CG2 ? VAL A 1 222 ?  -2.245  -7.627  13.157 1.000 97.760 ? 222 VAL A CG2 1 
ATOM 1739 N N   ? ILE A 1 223 ?   2.113  -9.057  13.150 1.000 97.030 ? 223 ILE A N   1 
ATOM 1740 C CA  ? ILE A 1 223 ?   3.293  -9.789  12.702 1.000 97.030 ? 223 ILE A CA  1 
ATOM 1741 C C   ? ILE A 1 223 ?   3.862 -10.608  13.859 1.000 97.030 ? 223 ILE A C   1 
ATOM 1742 C CB  ? ILE A 1 223 ?   4.370  -8.835  12.140 1.000 97.030 ? 223 ILE A CB  1 
ATOM 1743 O O   ? ILE A 1 223 ?   4.216 -11.776  13.686 1.000 97.030 ? 223 ILE A O   1 
ATOM 1744 C CG1 ? ILE A 1 223 ?   3.931  -8.275  10.782 1.000 97.030 ? 223 ILE A CG1 1 
ATOM 1745 C CG2 ? ILE A 1 223 ?   5.719  -9.551  12.026 1.000 97.030 ? 223 ILE A CG2 1 
ATOM 1746 C CD1 ? ILE A 1 223 ?   4.904  -7.268  10.185 1.000 97.030 ? 223 ILE A CD1 1 
ATOM 1747 N N   ? ALA A 1 224 ?   3.945 -10.106  15.071 1.000 96.690 ? 224 ALA A N   1 
ATOM 1748 C CA  ? ALA A 1 224 ?   4.526 -10.755  16.244 1.000 96.690 ? 224 ALA A CA  1 
ATOM 1749 C C   ? ALA A 1 224 ?   3.658 -11.919  16.713 1.000 96.690 ? 224 ALA A C   1 
ATOM 1750 C CB  ? ALA A 1 224 ?   4.712  -9.745  17.374 1.000 96.690 ? 224 ALA A CB  1 
ATOM 1751 O O   ? ALA A 1 224 ?   4.175 -12.942  17.169 1.000 96.690 ? 224 ALA A O   1 
ATOM 1752 N N   ? SER A 1 225 ?   2.391 -11.814  16.536 1.000 94.650 ? 225 SER A N   1 
ATOM 1753 C CA  ? SER A 1 225 ?   1.455 -12.791  17.083 1.000 94.650 ? 225 SER A CA  1 
ATOM 1754 C C   ? SER A 1 225 ?   1.203 -13.927  16.097 1.000 94.650 ? 225 SER A C   1 
ATOM 1755 C CB  ? SER A 1 225 ?   0.132 -12.119  17.449 1.000 94.650 ? 225 SER A CB  1 
ATOM 1756 O O   ? SER A 1 225 ?   0.549 -14.916  16.435 1.000 94.650 ? 225 SER A O   1 
ATOM 1757 O OG  ? SER A 1 225 ?   0.332 -11.113  18.427 1.000 94.650 ? 225 SER A OG  1 
ATOM 1758 N N   ? ASN A 1 226 ?   1.708 -13.831  14.867 1.000 92.410 ? 226 ASN A N   1 
ATOM 1759 C CA  ? ASN A 1 226 ?   1.426 -14.827  13.840 1.000 92.410 ? 226 ASN A CA  1 
ATOM 1760 C C   ? ASN A 1 226 ?   2.688 -15.218  13.076 1.000 92.410 ? 226 ASN A C   1 
ATOM 1761 C CB  ? ASN A 1 226 ?   0.357 -14.313  12.873 1.000 92.410 ? 226 ASN A CB  1 
ATOM 1762 O O   ? ASN A 1 226 ?   2.798 -16.342  12.583 1.000 92.410 ? 226 ASN A O   1 
ATOM 1763 C CG  ? ASN A 1 226 ?  -1.019 -14.247  13.504 1.000 92.410 ? 226 ASN A CG  1 
ATOM 1764 N ND2 ? ASN A 1 226 ?  -1.392 -13.069  13.992 1.000 92.410 ? 226 ASN A ND2 1 
ATOM 1765 O OD1 ? ASN A 1 226 ?  -1.741 -15.246  13.555 1.000 92.410 ? 226 ASN A OD1 1 
# 
loop_
_struct_sheet_range.sheet_id 
_struct_sheet_range.id 
_struct_sheet_range.beg_label_comp_id 
_struct_sheet_range.beg_label_asym_id 
_struct_sheet_range.beg_label_seq_id 
_struct_sheet_range.pdbx_beg_PDB_ins_code 
_struct_sheet_range.end_label_comp_id 
_struct_sheet_range.end_label_asym_id 
_struct_sheet_range.end_label_seq_id 
_struct_sheet_range.pdbx_end_PDB_ins_code 
_struct_sheet_range.beg_auth_comp_id 
_struct_sheet_range.beg_auth_asym_id 
_struct_sheet_range.beg_auth_seq_id 
_struct_sheet_range.end_auth_comp_id 
_struct_sheet_range.end_auth_asym_id 
_struct_sheet_range.end_auth_seq_id 
A A PHE A   6 ? GLN A   7 ? PHE A 6   GLN A 7   
A B CYS A 106 ? CYS A 106 ? CYS A 106 CYS A 106 
A C HIS A 117 ? GLY A 122 ? HIS A 117 GLY A 122 
A D MET A 138 ? VAL A 145 ? MET A 138 VAL A 145 
A E MET A 162 ? VAL A 167 ? MET A 162 VAL A 167 
A F PRO A 182 ? CYS A 185 ? PRO A 182 CYS A 185 
A G VAL A 188 ? TRP A 195 ? VAL A 188 TRP A 195 
A H ASN A 207 ? LYS A 211 ? ASN A 207 LYS A 211 
B I ASP A  16 ? GLU A  21 ? ASP A 16  GLU A 21  
B J LYS A  24 ? HIS A  33 ? LYS A 24  HIS A 33  
B K TRP A  36 ? THR A  39 ? TRP A 36  THR A 39  
B L LEU A  48 ? LEU A  52 ? LEU A 48  LEU A 52  
B M GLN A  65 ? PRO A  74 ? GLN A 65  PRO A 74  
B N MET A  88 ? LEU A  92 ? MET A 88  LEU A 92  
C O ASN A  56 ? ASN A  56 ? ASN A 56  ASN A 56  
C P VAL A 136 ? VAL A 136 ? VAL A 136 VAL A 136 
D Q ASN A  79 ? ASN A  79 ? ASN A 79  ASN A 79  
D R ASP A  84 ? ASP A  84 ? ASP A 84  ASP A 84  
# 
loop_
_struct_conf.id 
_struct_conf.conf_type_id 
_struct_conf.beg_label_comp_id 
_struct_conf.beg_label_asym_id 
_struct_conf.beg_label_seq_id 
_struct_conf.pdbx_beg_PDB_ins_code 
_struct_conf.end_label_comp_id 
_struct_conf.end_label_asym_id 
_struct_conf.end_label_seq_id 
_struct_conf.pdbx_end_PDB_ins_code 
_struct_conf.beg_auth_comp_id 
_struct_conf.beg_auth_asym_id 
_struct_conf.beg_auth_seq_id 
_struct_conf.end_auth_comp_id 
_struct_conf.end_auth_asym_id 
_struct_conf.end_auth_seq_id 
TURN_TY1_P1   TURN_TY1_P   LEU A   3 ? ARG A   4 ? LEU A 3   ARG A 4   
HELX_LH_PP_P1 HELX_LH_PP_P GLY A   5 ? GLY A   5 ? GLY A 5   GLY A 5   
STRN1         STRN         PHE A   6 ? GLN A   7 ? PHE A 6   GLN A 7   
HELX_LH_PP_P2 HELX_LH_PP_P CYS A   8 ? PRO A   9 ? CYS A 8   PRO A 9   
TURN_TY1_P2   TURN_TY1_P   ASP A  10 ? ASP A  11 ? ASP A 10  ASP A 11  
BEND1         BEND         ALA A  12 ? ALA A  12 ? ALA A 12  ALA A 12  
TURN_TY1_P3   TURN_TY1_P   ARG A  14 ? TRP A  15 ? ARG A 14  TRP A 15  
STRN2         STRN         ASP A  16 ? GLU A  21 ? ASP A 16  GLU A 21  
TURN_TY1_P4   TURN_TY1_P   GLY A  22 ? PHE A  23 ? GLY A 22  PHE A 23  
STRN3         STRN         LYS A  24 ? HIS A  33 ? LYS A 24  HIS A 33  
TURN_TY1_P5   TURN_TY1_P   LYS A  34 ? ASN A  35 ? LYS A 34  ASN A 35  
STRN4         STRN         TRP A  36 ? THR A  39 ? TRP A 36  THR A 39  
HELX_RH_3T_P1 HELX_RH_3T_P ALA A  41 ? CYS A  43 ? ALA A 41  CYS A 43  
BEND2         BEND         GLY A  46 ? GLN A  47 ? GLY A 46  GLN A 47  
STRN5         STRN         LEU A  48 ? LEU A  52 ? LEU A 48  LEU A 52  
BEND3         BEND         GLY A  53 ? GLY A  53 ? GLY A 53  GLY A 53  
BEND4         BEND         ARG A  55 ? ARG A  55 ? ARG A 55  ARG A 55  
STRN6         STRN         ASN A  56 ? ASN A  56 ? ASN A 56  ASN A 56  
BEND5         BEND         LEU A  57 ? GLN A  59 ? LEU A 57  GLN A 59  
TURN_TY1_P6   TURN_TY1_P   LYS A  62 ? MET A  63 ? LYS A 62  MET A 63  
STRN7         STRN         GLN A  65 ? PRO A  74 ? GLN A 65  PRO A 74  
TURN_TY1_P7   TURN_TY1_P   PRO A  76 ? LYS A  77 ? PRO A 76  LYS A 77  
STRN8         STRN         ASN A  79 ? ASN A  79 ? ASN A 79  ASN A 79  
TURN_TY1_P8   TURN_TY1_P   SER A  80 ? ARG A  83 ? SER A 80  ARG A 83  
STRN9         STRN         ASP A  84 ? ASP A  84 ? ASP A 84  ASP A 84  
TURN_TY1_P9   TURN_TY1_P   ASN A  85 ? ASN A  85 ? ASN A 85  ASN A 85  
STRN10        STRN         MET A  88 ? LEU A  92 ? MET A 88  LEU A 92  
BEND6         BEND         SER A  93 ? MET A  94 ? SER A 93  MET A 94  
BEND7         BEND         LYS A 100 ? TYR A 101 ? LYS A 100 TYR A 101 
HELX_LH_PP_P3 HELX_LH_PP_P THR A 104 ? VAL A 105 ? THR A 104 VAL A 105 
STRN11        STRN         CYS A 106 ? CYS A 106 ? CYS A 106 CYS A 106 
HELX_LH_PP_P4 HELX_LH_PP_P LEU A 107 ? PRO A 108 ? LEU A 107 PRO A 108 
BEND8         BEND         THR A 109 ? GLN A 110 ? THR A 109 GLN A 110 
HELX_LH_PP_P5 HELX_LH_PP_P CYS A 111 ? GLU A 113 ? CYS A 111 GLU A 113 
TURN_TY1_P10  TURN_TY1_P   PRO A 114 ? GLU A 115 ? PRO A 114 GLU A 115 
STRN12        STRN         HIS A 117 ? GLY A 122 ? HIS A 117 GLY A 122 
BEND9         BEND         LEU A 128 ? LEU A 128 ? LEU A 128 LEU A 128 
TURN_TY1_P11  TURN_TY1_P   LYS A 129 ? ASN A 130 ? LYS A 129 ASN A 130 
BEND10        BEND         GLY A 131 ? GLY A 131 ? GLY A 131 GLY A 131 
BEND11        BEND         ASP A 135 ? ASP A 135 ? ASP A 135 ASP A 135 
STRN13        STRN         VAL A 136 ? VAL A 136 ? VAL A 136 VAL A 136 
STRN14        STRN         MET A 138 ? VAL A 145 ? MET A 138 VAL A 145 
HELX_RH_AL_P1 HELX_RH_AL_P TYR A 147 ? SER A 153 ? TYR A 147 SER A 153 
BEND12        BEND         LYS A 156 ? GLY A 157 ? LYS A 156 GLY A 157 
TURN_TY1_P12  TURN_TY1_P   PRO A 160 ? ASN A 161 ? PRO A 160 ASN A 161 
STRN15        STRN         MET A 162 ? VAL A 167 ? MET A 162 VAL A 167 
TURN_TY1_P13  TURN_TY1_P   THR A 169 ? GLY A 170 ? THR A 169 GLY A 170 
BEND13        BEND         GLY A 171 ? GLY A 171 ? GLY A 171 GLY A 171 
HELX_RH_3T_P2 HELX_RH_3T_P ALA A 174 ? GLN A 176 ? ALA A 174 GLN A 176 
HELX_LH_PP_P6 HELX_LH_PP_P ALA A 177 ? ASP A 178 ? ALA A 177 ASP A 178 
TURN_TY1_P14  TURN_TY1_P   PHE A 179 ? GLY A 180 ? PHE A 179 GLY A 180 
STRN16        STRN         PRO A 182 ? CYS A 185 ? PRO A 182 CYS A 185 
TURN_TY1_P15  TURN_TY1_P   SER A 186 ? GLY A 187 ? SER A 186 GLY A 187 
STRN17        STRN         VAL A 188 ? TRP A 195 ? VAL A 188 TRP A 195 
BEND14        BEND         GLU A 198 ? GLU A 198 ? GLU A 198 GLU A 198 
TURN_TY1_P16  TURN_TY1_P   TYR A 202 ? SER A 203 ? TYR A 202 SER A 203 
STRN18        STRN         ASN A 207 ? LYS A 211 ? ASN A 207 LYS A 211 
HELX_RH_3T_P3 HELX_RH_3T_P VAL A 212 ? TYR A 215 ? VAL A 212 TYR A 215 
HELX_RH_AL_P2 HELX_RH_AL_P ILE A 216 ? SER A 225 ? ILE A 216 SER A 225 
# 
