# Supplementary material for: FlatProt: 2D visualization eases protein structure comparison
Source: BMC Bioinformatics. 2025 Aug 13;26:210. doi: 10.1186/s12859-025-06233-x (PMC12344939; doi:10.1186/s12859-025-06233-x)
Supplement: Supplementary file 1 — Supplementary Material 1 [file 12859_2025_6233_MOESM1_ESM.zip › KLK/structures/Pesi_B_08.cif]

data_Pesi_B_08
# 
_entry.id   Pesi_B_08 
# 
_entity.id                         1      
_entity.type                       polymer 
_entity.pdbx_description           polymer-1 
_entity.formula_weight             23554.9 
_entity.pdbx_number_of_molecules        1 
# 
loop_
_struct_sheet.id 
_struct_sheet.number_strands 
A 4 
B 4 
C 2 
D 2 
E 7 
# 
loop_
_struct_conf_type.id 
_struct_conf_type.criteria 
TURN_TY1_P   DSSP 
STRN         DSSP 
BEND         DSSP 
HELX_RH_3T_P DSSP 
HELX_LH_PP_P DSSP 
HELX_RH_AL_P DSSP 
# 
_struct_asym.id          A 
_struct_asym.entity_id   1 
# 
_software.pdbx_ordinal     1 
_software.name             dssp 
_software.version          4.4.10 
_software.date             ? 
_software.classification   'model annotation' 
# 
_entity_poly.entity_id                      1 
_entity_poly.type                           polypeptide(L) 
_entity_poly.nstd_linkage                   n 
_entity_poly.nstd_monomer                   n 
_entity_poly.pdbx_seq_one_letter_code       
;FKLRGQPCIFDRSRYNCGATLISQRWVLTAAHCHTGPIHVRLGKYNLYTREGSEQHRAVAKALIHPGYNCTDHNNDIMLL
KLHTPAALNRYVQPLGLASRCAEPGKQCSISGWSNAINAQENVSVILYCSTVHTISDEQCAADFPGHVNGNMLCAGLRGG
GTDSCEGDSGGPLVCDGKLQGVVSWGDVPCLSTLKPGVYMNVCKYYNWLLATMWAN
;
_entity_poly.pdbx_seq_one_letter_code_can   
;FKLRGQPCIFDRSRYNCGATLISQRWVLTAAHCHTGPIHVRLGKYNLYTREGSEQHRAVAKALIHPGYNCTDHNNDIMLL
KLHTPAALNRYVQPLGLASRCAEPGKQCSISGWSNAINAQENVSVILYCSTVHTISDEQCAADFPGHVNGNMLCAGLRGG
GTDSCEGDSGGPLVCDGKLQGVVSWGDVPCLSTLKPGVYMNVCKYYNWLLATMWAN
;
_entity_poly.pdbx_strand_id                 A 
# 
loop_
_dssp_struct_summary.entry_id 
_dssp_struct_summary.label_comp_id 
_dssp_struct_summary.label_asym_id 
_dssp_struct_summary.label_seq_id 
_dssp_struct_summary.secondary_structure 
_dssp_struct_summary.ss_bridge 
_dssp_struct_summary.helix_3_10 
_dssp_struct_summary.helix_alpha 
_dssp_struct_summary.helix_pi 
_dssp_struct_summary.helix_pp 
_dssp_struct_summary.bend 
_dssp_struct_summary.chirality 
_dssp_struct_summary.sheet 
_dssp_struct_summary.strand 
_dssp_struct_summary.ladder_1 
_dssp_struct_summary.ladder_2 
_dssp_struct_summary.accessibility 
_dssp_struct_summary.TCO 
_dssp_struct_summary.kappa 
_dssp_struct_summary.alpha 
_dssp_struct_summary.phi 
_dssp_struct_summary.psi 
_dssp_struct_summary.x_ca 
_dssp_struct_summary.y_ca 
_dssp_struct_summary.z_ca 
Pesi_B_08 PHE A 1   . . . . . . . . . . . . ? .      .     .      .      70.3   11.6  -4.2  10.7  
Pesi_B_08 LYS A 2   . . . . . . . - . . . . ? -0.963 .     -119.3 -69.8  83.0   8.9   -7.0  10.7  
Pesi_B_08 LEU A 3   . . > . . . . - . . . . ? -0.629 35.4  -148.5 -25.8  76.0   5.9   -5.0  9.1   
Pesi_B_08 ARG A 4   T . 3 . . . S + . . . . ? -0.790 71.0  14.2   -55.7  107.2  3.7   -5.5  12.3  
Pesi_B_08 GLY A 5   T . 3 . . . . + . . . . ? 0.775  68.7  171.5  102.3  17.9   -0.1  -5.6  11.4  
Pesi_B_08 GLN A 6   . . < . . . . - . . . . ? -0.648 32.0  -135.3 -59.1  112.9  -0.1  -6.1  7.6   
Pesi_B_08 PRO A 7   . . . . . . . - . . . . ? -0.445 12.5  -148.7 -70.1  143.1  -3.8  -6.7  7.0   
Pesi_B_08 CYS A 8   E . . . . . . - A A A B ? -0.939 11.2  -134.5 -106.9 145.7  -4.9  -9.5  4.7   
Pesi_B_08 ILE A 9   E . . . . . . - A A A B ? -0.870 16.7  -158.0 -103.3 136.0  -8.0  -9.3  2.7   
Pesi_B_08 PHE A 10  E . . . . . . - A A A B ? -0.921 9.8   -161.8 -115.8 134.2  -10.5 -12.2 2.5   
Pesi_B_08 ASP A 11  E . > . . . S - A A A B ? -0.991 86.1  -23.4  -108.5 113.3  -13.1 -12.8 -0.1  
Pesi_B_08 ARG A 12  T . 3 . . . S - . . . . ? 0.864  131.6 -45.7  58.1   32.2   -15.7 -15.3 1.2   
Pesi_B_08 SER A 13  T . 3 . . . S + . . . . ? 0.612  117.1 110.2  90.5   15.7   -13.1 -16.6 3.9   
Pesi_B_08 ARG A 14  E . < . . . S - A B A . ? -0.962 77.1  -105.0 -120.2 140.0  -10.2 -17.0 1.4   
Pesi_B_08 TYR A 15  E . . . . . . + A B A . ? -0.436 46.8  161.3  -60.0  130.1  -7.0  -14.9 1.3   
Pesi_B_08 ASN A 16  E . . . . . . - A B . . ? 0.754  54.0  -13.5  -115.8 -57.5  -7.3  -12.5 -1.7  
Pesi_B_08 CYS A 17  E . . . . . . - A B A . ? -0.919 61.3  -105.9 -145.2 161.6  -4.8  -9.6  -1.3  
Pesi_B_08 GLY A 18  E . . . . . . - A B A . ? -0.429 37.2  -180.0 -82.9  171.8  -2.5  -7.9  1.1   
Pesi_B_08 ALA A 19  . . . . . . . - . . . . ? -0.978 21.8  -124.6 -165.3 165.7  -3.3  -4.5  2.6   
Pesi_B_08 THR A 20  E . . . . . . - B E D . ? -0.979 15.2  -134.5 -127.3 124.9  -2.0  -1.9  5.0   
Pesi_B_08 LEU A 21  E . . . . . . + B E D . ? -0.703 27.8  171.4  -69.8  122.4  -3.6  -0.4  8.0   
Pesi_B_08 ILE A 22  . . . . . . . + . . . . ? 0.504  68.1  0.5    -117.2 -6.7   -3.0  3.4   7.6   
Pesi_B_08 SER A 23  S . . . . . S - . . . . ? -0.938 86.4  -88.5  -163.5 171.7  -5.4  4.4   10.7  
Pesi_B_08 GLN A 24  S . . . . . S + . . . . ? 0.773  130.2 28.0   -58.5  -17.0  -7.6  2.7   13.3  
Pesi_B_08 ARG A 25  S . . . . . S + . . . . ? 0.482  111.6 71.8   -123.3 -7.6   -10.4 2.9   10.7  
Pesi_B_08 TRP A 26  E . . . . . . - B F . E ? -0.948 48.2  -172.8 -126.7 136.3  -8.8  2.9   7.3   
Pesi_B_08 VAL A 27  E . . . . . . - B F D E ? -0.964 14.0  -149.2 -121.0 133.6  -7.0  0.1   5.3   
Pesi_B_08 LEU A 28  E . . . . . . + B F D E ? -0.903 30.3  144.0  -106.5 133.1  -5.2  0.8   2.1   
Pesi_B_08 THR A 29  E . . . . . . - B F . E ? -0.850 51.6  -70.8  -150.9 178.5  -5.0  -1.8  -0.7  
Pesi_B_08 ALA A 30  . . > . . . . - . . . . ? -0.657 34.3  -133.6 -79.5  142.9  -4.9  -2.2  -4.5  
Pesi_B_08 ALA A 31  G . > . . . S + . . . . ? 0.850  104.0 63.7   -63.6  -37.1  -8.2  -1.5  -6.4  
Pesi_B_08 HIS A 32  G . 3 . . . S + . . . . ? 0.605  87.6  74.5   -68.5  -5.5   -7.8  -4.7  -8.5  
Pesi_B_08 CYS A 33  G . < . . . . + . . . . ? 0.537  68.2  104.6  -81.6  -7.7   -8.1  -6.6  -5.3  
Pesi_B_08 HIS A 34  . . < . . . . + . . . . ? -0.627 29.8  141.2  -78.4  101.3  -11.8 -5.9  -5.2  
Pesi_B_08 THR A 35  S . . . . . S - . . . . ? 0.313  71.6  -51.2  -125.6 7.8    -13.5 -9.2  -6.3  
Pesi_B_08 GLY A 36  S . . . . . S + . . . . ? -0.987 102.2 2.1    149.7  -162.5 -16.5 -9.2  -3.9  
Pesi_B_08 PRO A 37  S . . . . . S - . . . . ? -0.452 71.3  -147.1 -58.7  134.6  -17.4 -8.7  -0.2  
Pesi_B_08 ILE A 38  E . . . . . . - A C B . ? -0.870 16.7  -170.4 -113.4 132.8  -14.2 -8.0  1.7   
Pesi_B_08 HIS A 39  E . . . . . . - A C B C ? -0.988 15.7  -143.7 -116.9 136.2  -13.1 -8.9  5.2   
Pesi_B_08 VAL A 40  E . . . . . . - A C B C ? -0.865 10.4  -166.6 -103.4 126.4  -10.1 -7.5  6.8   
Pesi_B_08 ARG A 41  E . . . . . . - A C B C ? -0.970 11.2  -168.5 -110.5 119.2  -8.0  -9.7  9.1   
Pesi_B_08 LEU A 42  E . . . . . . + A C . C ? -0.680 60.8  28.0   -103.2 153.2  -5.4  -7.8  11.1  
Pesi_B_08 GLY A 43  S . . . . . S + . . . . ? 0.767  78.5  151.7  77.3   22.1   -2.5  -9.1  13.2  
Pesi_B_08 LYS A 44  . . . . . . . + . . . . ? -0.792 21.1  162.2  -90.7  134.2  -2.0  -12.2 11.2  
Pesi_B_08 TYR A 45  S . . . . . S + . . . . ? 0.695  79.1  37.1   -106.0 -47.1  1.4   -13.9 10.9  
Pesi_B_08 ASN A 46  B . > . . . S - C I G . ? -0.966 76.2  -144.8 -106.1 126.4  0.2   -17.3 9.7   
Pesi_B_08 LEU A 47  T . 3 . . . S + . . . . ? 0.764  97.5  30.6   -67.2  -16.6  -2.7  -17.2 7.3   
Pesi_B_08 TYR A 48  T . 3 . . . S + . . . . ? 0.466  102.7 86.8   -127.0 -0.8   -4.3  -20.4 8.7   
Pesi_B_08 THR A 49  S . < . . . S - . . . . ? -0.882 72.4  -132.2 -109.4 131.3  -3.3  -20.4 12.3  
Pesi_B_08 ARG A 50  . . . . . . . + . . . . ? -0.732 28.9  174.5  -75.0  113.8  -5.2  -18.7 15.0  
Pesi_B_08 GLU A 51  . . . . . . . - . . . . ? 0.418  44.4  -119.2 -109.4 5.9    -2.4  -16.8 16.8  
Pesi_B_08 GLY A 52  S . . . . . S + . . . . ? 0.300  100.9 84.3   77.8   -9.6   -4.7  -14.9 19.3  
Pesi_B_08 SER A 53  . . . . . . . + . . . . ? 0.498  64.2  115.4  -101.6 -4.5   -3.5  -11.5 17.9  
Pesi_B_08 GLU A 54  . . . . . . . - . . . . ? -0.359 45.8  -163.2 -79.2  137.2  -6.0  -11.4 15.0  
Pesi_B_08 GLN A 55  E . . . . . . - A D C . ? -0.998 8.7   -150.3 -116.0 119.1  -8.7  -8.9  14.6  
Pesi_B_08 HIS A 56  E . . . . . . - A D C . ? -0.871 19.6  -175.6 -91.4  120.7  -11.6 -9.6  12.3  
Pesi_B_08 ARG A 57  E . . . . . . - A D C . ? -0.975 19.0  -139.2 -123.3 125.4  -13.0 -6.4  10.9  
Pesi_B_08 ALA A 58  E . . . . . . - A D C . ? -0.564 26.1  -119.7 -73.3  148.5  -16.0 -6.0  8.6   
Pesi_B_08 VAL A 59  E . . . . . . - B G F . ? -0.840 25.3  -175.7 -94.8  120.3  -15.6 -3.5  5.8   
Pesi_B_08 ALA A 60  E . . . . . S + B G . . ? 0.861  73.6  7.8    -76.0  -40.4  -18.2 -0.7  6.0   
Pesi_B_08 LYS A 61  E . . . . . . - B G F . ? -0.996 55.8  -155.1 -148.7 134.0  -17.1 0.9   2.7   
Pesi_B_08 ALA A 62  E . . . . . . - B G F . ? -0.970 17.3  -166.2 -107.2 115.0  -14.8 0.1   -0.1  
Pesi_B_08 LEU A 63  E . . . . . . - B G F . ? -0.875 2.5   -166.9 -108.8 102.3  -13.7 3.3   -1.9  
Pesi_B_08 ILE A 64  E . . . . . . - B G F . ? -0.679 37.5  -98.4  -86.4  134.4  -12.0 2.7   -5.3  
Pesi_B_08 HIS A 65  . . > . . . . - . . . . ? -0.328 31.3  -132.2 -49.5  132.1  -10.2 5.6   -6.8  
Pesi_B_08 PRO A 66  T . 3 . . . S + . . . . ? 0.742  105.6 52.5   -62.9  -22.4  -12.7 7.1   -9.4  
Pesi_B_08 GLY A 67  T . 3 . . . S + . . . . ? 0.238  77.6  138.3  -97.2  10.2   -10.0 7.2   -12.0 
Pesi_B_08 TYR A 68  . . < . . . . - . . . . ? -0.400 35.2  -163.6 -60.2  131.7  -9.1  3.5   -11.6 
Pesi_B_08 ASN A 69  B . . > > . . - D K H . ? -0.963 12.5  -163.7 -120.0 116.5  -8.5  1.9   -15.0 
Pesi_B_08 CYS A 70  T . . 4 5 . S + . . . . ? 0.676  86.2  61.0   -77.6  -15.4  -8.5  -1.9  -15.0 
Pesi_B_08 THR A 71  T . . 4 5 . S + . . . . ? 0.944  124.9 12.7   -76.9  -41.9  -6.8  -2.0  -18.4 
Pesi_B_08 ASP A 72  T . . 4 5 . S - . . . . ? 0.359  98.2  -121.8 -121.0 4.6    -3.7  -0.3  -17.5 
Pesi_B_08 HIS A 73  T . > < 5 . . + . . . . ? 0.714  51.9  163.4  62.5   19.8   -4.0  -0.4  -13.7 
Pesi_B_08 ASN A 74  B . 3 . < . . + D L H . ? -0.528 68.9  12.7   -62.3  137.1  -3.8  3.4   -13.5 
Pesi_B_08 ASN A 75  T . 3 . . . S + . . . . ? 0.893  80.4  173.2  61.4   38.7   -5.0  4.7   -10.2 
Pesi_B_08 ASP A 76  . . < . . . . + . . . . ? -0.459 32.7  118.5  -76.7  65.1   -4.9  1.1   -8.8  
Pesi_B_08 ILE A 77  . . . . . . . - . . . . ? -0.990 37.8  -177.6 -138.0 139.0  -5.7  2.2   -5.2  
Pesi_B_08 MET A 78  E . . . . . . - B H E F ? -0.991 14.1  -148.0 -142.8 134.2  -8.6  1.4   -2.9  
Pesi_B_08 LEU A 79  E . . . . . . - B H E F ? -0.857 10.1  -158.3 -100.1 133.1  -9.6  2.5   0.7   
Pesi_B_08 LEU A 80  E . . . . . . - B H E F ? -0.969 5.0   -151.9 -109.8 122.1  -11.4 0.3   3.0   
Pesi_B_08 LYS A 81  E . . . . . . - B H E F ? -0.842 17.9  -134.2 -90.9  123.5  -13.4 1.7   5.9   
Pesi_B_08 LEU A 82  E . . . . . . - B H . F ? -0.533 4.0   -140.8 -77.0  137.8  -13.6 -0.6  8.8   
Pesi_B_08 HIS A 83  S . . . . . S + . . . . ? 0.928  96.2  27.1   -58.0  -47.7  -17.1 -1.0  10.5  
Pesi_B_08 THR A 84  S . . . . . S - . . . . ? -0.968 98.5  -106.4 -117.4 133.3  -15.3 -1.0  13.9  
Pesi_B_08 PRO A 85  . . . . . . . - . . . . ? -0.252 40.9  -104.0 -56.7  146.0  -11.9 0.7   14.6  
Pesi_B_08 ALA A 86  . . . . . . . - . . . . ? -0.417 28.7  -120.6 -65.8  138.9  -8.9  -1.6  14.9  
Pesi_B_08 ALA A 87  . . . . . . . - . . . . ? -0.793 32.1  -134.8 -80.2  109.5  -7.7  -2.2  18.4  
Pesi_B_08 LEU A 88  . . . . . . . + . . . . ? -0.513 43.6  134.9  -74.0  134.5  -4.1  -1.0  18.3  
Pesi_B_08 ASN A 89  S . . . . . S - . . . . ? -0.835 72.1  -63.7  -157.8 -169.7 -1.4  -3.3  20.0  
Pesi_B_08 ARG A 90  S . . . . . S + . . . . ? 0.729  134.2 39.0   -64.1  -12.5  2.0   -4.7  19.5  
Pesi_B_08 TYR A 91  S . . . . . S + . . . . ? 0.648  113.7 53.9   -111.4 -20.1  0.6   -6.7  16.4  
Pesi_B_08 VAL A 92  . . . . . . . + . . . . ? -0.928 66.3  148.5  -126.4 103.6  -1.7  -4.2  14.9  
Pesi_B_08 GLN A 93  . . . . . . . - . . . . ? -0.999 43.0  -116.3 -136.8 140.1  -0.3  -0.8  14.0  
Pesi_B_08 PRO A 94  P . . . . > . - . . . . ? -0.445 24.5  -134.9 -72.7  150.0  -1.0  1.7   11.4  
Pesi_B_08 LEU A 95  P . . . . P . - . . . . ? -0.874 22.3  -119.0 -101.7 132.5  1.6   2.6   8.9   
Pesi_B_08 GLY A 96  E . . . . P . - E M I . ? -0.378 25.7  -117.0 -68.0  151.5  2.2   6.2   8.0   
Pesi_B_08 LEU A 97  E . . . . P . - E M I . ? -0.682 22.7  -120.6 -89.9  136.2  1.7   7.6   4.4   
Pesi_B_08 ALA A 98  P . . . . < . - . . . . ? -0.658 22.2  -172.1 -73.4  120.2  4.6   9.0   2.5   
Pesi_B_08 SER A 99  S . . . . . S + . . . . ? 0.629  74.3  51.8   -87.0  -13.2  3.8   12.6  1.5   
Pesi_B_08 ARG A 100 S . . . . . S - . . . . ? -0.970 91.6  -110.4 -126.4 145.1  6.9   12.6  -0.6  
Pesi_B_08 CYS A 101 P . . . . > . - . . . . ? -0.390 37.1  -109.9 -74.8  143.3  8.0   10.3  -3.4  
Pesi_B_08 ALA A 102 P . . . . P . - . . . . ? -0.389 31.7  -116.6 -66.7  141.3  11.0  8.1   -2.7  
Pesi_B_08 GLU A 103 P . > . . P . - . . . . ? -0.507 41.6  -86.0  -73.4  151.7  14.2  8.8   -4.6  
Pesi_B_08 PRO A 104 T . 3 . . < S + . . . . ? -0.305 115.6 27.0   -57.3  140.7  15.6  6.2   -7.0  
Pesi_B_08 GLY A 105 T . 3 . . . S + . . . . ? 0.439  84.3  150.5  87.3   -0.2   17.8  3.6   -5.3  
Pesi_B_08 LYS A 106 . . < . . . . - . . . . ? -0.458 49.3  -120.5 -65.6  131.6  16.0  4.1   -2.0  
Pesi_B_08 GLN A 107 E . . . . . . + E N J . ? -0.645 41.2  173.6  -74.1  129.9  16.1  0.9   0.1   
Pesi_B_08 CYS A 108 E . . . . . . - E N J . ? -0.865 25.6  -129.9 -135.6 161.8  12.6  -0.3  0.9   
Pesi_B_08 SER A 109 E . . . . . . - E N J K ? -0.939 17.4  -169.4 -115.8 139.5  10.9  -3.3  2.6   
Pesi_B_08 ILE A 110 E . . . . . . - E N J K ? -0.940 2.8   -170.4 -121.5 151.2  8.1   -5.4  1.2   
Pesi_B_08 SER A 111 E . . . . . . + E N J . ? -0.982 17.6  135.0  -140.2 147.7  6.0   -7.9  3.0   
Pesi_B_08 GLY A 112 E . . . . . . - E N J . ? -0.977 54.3  -114.5 -179.6 169.9  3.4   -10.5 1.9   
Pesi_B_08 TRP A 113 S . . . . . S + . . . . ? 0.235  71.9  121.4  -106.5 18.4   2.0   -14.1 2.0   
Pesi_B_08 SER A 114 S . . . . . S - . . . . ? -0.458 71.7  -96.0  -95.3  139.8  2.9   -14.9 -1.6  
Pesi_B_08 ASN A 115 . . . . . . . - . . . . ? -0.410 22.8  -160.6 -52.1  96.5   5.4   -18.0 -2.5  
Pesi_B_08 ALA A 116 S . . . . . S + . . . . ? -0.907 75.1  2.9    -63.2  68.0   9.1   -17.2 -3.1  
Pesi_B_08 ILE A 117 S . . . . . S - . . . . ? 0.892  100.6 -31.8  131.6  79.5   9.7   -20.5 -4.9  
Pesi_B_08 ASN A 118 . . . . . . . + . . . . ? 0.707  54.0  128.8  88.9   80.5   8.0   -23.7 -6.2  
Pesi_B_08 ALA A 119 . . . . . . . - . . . . ? -0.125 45.7  -144.2 -169.9 71.5   5.1   -25.7 -5.0  
Pesi_B_08 GLN A 120 S . . . . . S + . . . . ? 0.412  96.6  37.2   16.3   40.9   2.1   -26.9 -6.7  
Pesi_B_08 GLU A 121 S . . . . . S + . . . . ? -0.809 86.1  67.0   147.1  67.5   0.3   -26.2 -3.3  
Pesi_B_08 ASN A 122 . . . . . . . - . . . . ? 0.695  47.6  -145.1 168.9  78.1   0.7   -23.5 -0.7  
Pesi_B_08 VAL A 123 . . . . . . . - . . . . ? -0.317 67.7  -83.0  -4.3   93.0   0.1   -19.7 -0.4  
Pesi_B_08 SER A 124 . . . . . . . - . . . . ? -0.536 46.1  -157.5 -21.3  102.9  3.1   -18.8 1.9   
Pesi_B_08 VAL A 125 S . . . . . S + . . . . ? 0.725  75.2  62.2   -66.1  -17.7  1.3   -19.7 5.2   
Pesi_B_08 ILE A 126 B . . . . . S - C J G . ? -0.846 95.0  -108.9 -121.9 136.9  3.9   -17.4 6.9   
Pesi_B_08 LEU A 127 . . . . . . . - . . . . ? -0.460 38.5  -160.1 -60.8  126.0  4.3   -13.6 6.3   
Pesi_B_08 TYR A 128 E . . . . . . - E O J . ? -0.907 6.8   -160.9 -115.9 139.2  7.6   -13.0 4.4   
Pesi_B_08 CYS A 129 E . . . . . . + E O J . ? -0.953 10.3  178.5  -120.0 138.2  9.7   -9.7  4.2   
Pesi_B_08 SER A 130 E . . . . . . - E O J . ? -0.967 26.8  -120.8 -136.4 150.7  12.3  -8.8  1.7   
Pesi_B_08 THR A 131 E . . . . . . + E O J . ? -0.842 37.1  168.1  -93.7  132.8  14.4  -5.8  1.0   
Pesi_B_08 VAL A 132 E . . . . . . - E O J . ? -0.834 26.0  -126.3 -134.8 171.7  14.1  -3.9  -2.4  
Pesi_B_08 HIS A 133 E . . . . . . - E O J L ? -0.966 23.7  -116.1 -124.6 138.8  15.2  -0.7  -4.1  
Pesi_B_08 THR A 134 E . . . . . . - E O . L ? -0.420 31.1  -141.9 -65.7  148.7  13.2  1.9   -5.8  
Pesi_B_08 ILE A 135 E . . . . . . - E O . L ? -0.857 21.0  -100.2 -115.2 148.1  13.9  2.3   -9.5  
Pesi_B_08 SER A 136 . . . > . . . - . . . . ? -0.272 30.1  -117.7 -61.7  153.3  14.1  5.5   -11.5 
Pesi_B_08 ASP A 137 H . . > . . S + . . . . ? 0.871  115.0 54.2   -56.7  -39.2  11.0  6.4   -13.6 
Pesi_B_08 GLU A 138 H . . > . . S + . . . . ? 0.920  110.7 43.2   -62.3  -50.6  13.2  6.2   -16.7 
Pesi_B_08 GLN A 139 H . . > . . S + . . . . ? 0.889  112.7 53.3   -62.9  -44.3  14.4  2.8   -16.0 
Pesi_B_08 CYS A 140 H . . X . . S + . . . . ? 0.937  111.3 46.5   -56.2  -43.8  10.9  1.7   -15.0 
Pesi_B_08 ALA A 141 H . . < . . S + . . . . ? 0.846  109.9 54.0   -66.9  -37.7  9.5   2.9   -18.3 
Pesi_B_08 ALA A 142 H . . < . . S + . . . . ? 0.878  111.1 45.6   -64.3  -36.5  12.4  1.2   -20.1 
Pesi_B_08 ASP A 143 H . . < . . S + . . . . ? 0.790  127.4 29.6   -76.2  -28.1  11.5  -2.1  -18.5 
Pesi_B_08 PHE A 144 S . > X . . S - . . . . ? -0.572 82.7  -160.2 -130.6 73.1   7.8   -1.5  -19.2 
Pesi_B_08 PRO A 145 T . 3 4 . . S - . . . . ? -0.297 77.4  -7.0   -64.7  119.9  7.5   0.6   -22.4 
Pesi_B_08 GLY A 146 T . 3 4 . . S + . . . . ? 0.490  119.8 84.9   82.8   6.2    4.0   2.3   -22.7 
Pesi_B_08 HIS A 147 T . < 4 . . S + . . . . ? 0.488  76.1  63.1   -123.9 -9.6   2.8   0.4   -19.6 
Pesi_B_08 VAL A 148 . . . < . . . - . . . . ? -0.920 59.4  -177.0 -115.8 148.3  3.9   2.6   -16.7 
Pesi_B_08 ASN A 149 . . > . . . . - . . . . ? -0.696 46.0  -80.3  -132.3 -176.3 2.9   6.2   -15.9 
Pesi_B_08 GLY A 150 T . 3 . . . S + . . . . ? 0.613  121.9 61.5   -67.0  -9.6   3.6   9.0   -13.4 
Pesi_B_08 ASN A 151 T . 3 . . . S + . . . . ? 0.436  95.7  79.0   -93.9  -0.2   1.3   7.5   -10.8 
Pesi_B_08 MET A 152 E . < . . . . - E P . M ? -0.777 58.7  -161.1 -114.7 153.9  3.4   4.3   -10.6 
Pesi_B_08 LEU A 153 E . . . . . . - E P . M ? -0.982 9.9   -145.7 -131.0 138.6  6.7   3.3   -8.9  
Pesi_B_08 CYS A 154 E . . . . . . + E P L M ? -0.902 21.0  169.1  -107.7 141.6  9.0   0.4   -9.6  
Pesi_B_08 ALA A 155 E . . . . . . + E P L M ? -0.993 8.3   139.8  -148.0 143.3  11.0  -1.5  -7.1  
Pesi_B_08 GLY A 156 E . . . . . . - E P L . ? -0.952 49.7  -52.9  -164.9 -178.0 13.0  -4.6  -7.1  
Pesi_B_08 LEU A 157 . . > . . . . - . . . . ? -0.367 64.0  -92.8  -70.3  146.0  16.3  -6.6  -6.0  
Pesi_B_08 ARG A 158 T . 3 . . . S + . . . . ? -0.454 118.9 27.5   -57.8  107.2  19.8  -5.0  -6.6  
Pesi_B_08 GLY A 159 T . 3 . . . S - . . . . ? 0.461  129.6 -66.0  111.4  8.7    20.7  -6.7  -10.0 
Pesi_B_08 GLY A 160 S . < . . . S + . . . . ? -0.139 81.9  98.6   91.5   144.9  17.2  -7.1  -11.4 
Pesi_B_08 GLY A 161 . . . . . . . - . . . . ? -0.058 61.1  -97.9  116.8  138.4  14.1  -9.3  -10.4 
Pesi_B_08 THR A 162 . . . . . . . - . . . . ? -0.876 16.2  -169.4 -87.5  126.2  10.8  -8.9  -8.5  
Pesi_B_08 ASP A 163 S . . . . . S + . . . . ? 0.543  75.2  83.6   -81.3  -9.7   10.6  -10.0 -4.8  
Pesi_B_08 SER A 164 . . . . . . . + . . . . ? -0.716 61.3  170.1  -101.5 124.6  6.7   -9.5  -5.2  
Pesi_B_08 CYS A 165 . . > . . . . - . . . . ? -0.724 46.2  -46.8  -120.3 176.3  4.8   -12.4 -6.8  
Pesi_B_08 GLU A 166 T . 3 . . . S + . . . . ? -0.309 126.5 32.2   -50.8  121.9  1.1   -13.4 -7.4  
Pesi_B_08 GLY A 167 T . 3 . . . S + . . . . ? 0.248  91.9  92.0   110.2  -9.2   -0.7  -12.8 -4.2  
Pesi_B_08 ASP A 168 . . X . . . . + . . . . ? 0.387  54.5  133.5  -92.5  -3.8   1.3   -9.9  -2.9  
Pesi_B_08 SER A 169 T . 3 . . . S + . . . . ? -0.238 72.5  19.3   -49.2  132.9  -1.2  -7.5  -4.6  
Pesi_B_08 GLY A 170 T . 3 . . . S + . . . . ? 0.358  95.5  133.7  89.6   -6.7   -2.1  -4.8  -2.2  
Pesi_B_08 GLY A 171 . . < . . . . - . . . . ? -0.347 57.0  -96.0  -77.2  165.0  0.9   -5.3  -0.0  
Pesi_B_08 PRO A 172 E . . . . . . - E Q . N ? -0.475 17.4  -158.7 -92.4  139.1  3.1   -2.5  1.3   
Pesi_B_08 LEU A 173 E . . . . . . - E Q K N ? -0.986 26.0  -166.1 -100.7 114.9  6.3   -1.1  -0.0  
Pesi_B_08 VAL A 174 E . . . . . . + E Q K N ? -0.903 15.1  177.7  -117.1 123.2  7.9   0.7   2.9   
Pesi_B_08 CYS A 175 E . > . . . S - E Q . N ? -0.989 75.0  -11.1  -121.9 126.7  10.7  3.1   2.8   
Pesi_B_08 ASP A 176 T . 3 . . . S - . . . . ? 0.887  129.8 -55.3  55.7   31.0   12.1  4.9   6.0   
Pesi_B_08 GLY A 177 T . 3 . . . S + . . . . ? 0.561  117.0 106.1  85.1   6.9    9.1   3.6   7.9   
Pesi_B_08 LYS A 178 E . < . . . S - E R I N ? -0.930 78.0  -104.5 -121.3 150.3  6.4   5.1   5.6   
Pesi_B_08 LEU A 179 E . . . . . . + E R I N ? -0.585 43.9  163.7  -74.0  113.4  4.2   3.6   3.0   
Pesi_B_08 GLN A 180 E . . . . . . + E R . . ? 0.717  59.3  7.7    -102.2 -32.1  5.6   4.4   -0.3  
Pesi_B_08 GLY A 181 E . . . . . . - E R O N ? -0.985 53.3  -139.2 -152.2 157.3  3.9   2.0   -2.6  
Pesi_B_08 VAL A 182 E . . . . . . - E R O N ? -0.994 40.7  -107.3 -120.0 125.3  1.2   -0.6  -2.9  
Pesi_B_08 VAL A 183 E . . . . . . + E R O . ? -0.348 50.8  159.3  -54.6  124.5  1.9   -3.7  -4.9  
Pesi_B_08 SER A 184 E . . . . . . - E R . . ? 0.787  52.9  -34.7  -115.1 -58.2  -0.2  -3.3  -8.1  
Pesi_B_08 TRP A 185 E . . . . . . + E R O . ? -0.938 50.7  170.2  -161.1 171.3  1.2   -5.5  -10.9 
Pesi_B_08 GLY A 186 . . . . . . . - . . . . ? -0.966 46.5  -56.7  -173.7 176.2  4.4   -7.0  -12.4 
Pesi_B_08 ASP A 187 . . . . . . . - . . . . ? -0.443 62.4  -106.8 -66.8  144.2  5.7   -9.5  -14.9 
Pesi_B_08 VAL A 188 S . . . . . S + . . . . ? -0.983 108.4 41.9   -118.2 136.9  4.5   -13.2 -14.5 
Pesi_B_08 PRO A 189 S . > > . . S - . . . . ? 0.536  87.5  -151.5 -66.6  132.5  6.1   -15.5 -13.6 
Pesi_B_08 CYS A 190 T . 3 4 . . S + . . . . ? 0.834  92.2  41.2   -50.8  -29.7  7.5   -12.9 -10.9 
Pesi_B_08 LEU A 191 T . 3 4 . . S + . . . . ? 0.577  104.9 63.5   -106.0 -6.8   11.0  -14.7 -10.5 
Pesi_B_08 SER A 192 T . < 4 . . S + . . . . ? 0.595  93.9  71.2   -97.3  -7.2   11.6  -15.5 -14.2 
Pesi_B_08 THR A 193 . . . < . . . - . . . . ? -0.748 68.2  -149.3 -114.0 130.0  11.7  -11.8 -15.2 
Pesi_B_08 LEU A 194 S . . . . . S + . . . . ? 0.267  70.9  114.7  -69.4  11.1   14.7  -9.4  -14.2 
Pesi_B_08 LYS A 195 P . . . . > . - . . . . ? -0.548 68.3  -120.4 -89.9  147.0  12.0  -6.8  -14.2 
Pesi_B_08 PRO A 196 P . . . . P . - . . . . ? -0.179 30.0  -95.6  -73.2  166.3  10.9  -5.0  -11.0 
Pesi_B_08 GLY A 197 E . . . . < . - E S M . ? -0.568 33.8  -129.5 -74.6  153.3  7.5   -4.9  -9.4  
Pesi_B_08 VAL A 198 E . . . . . . - E S M O ? -0.931 27.7  -175.0 -109.4 128.7  5.1   -2.1  -10.2 
Pesi_B_08 TYR A 199 E . . . . . . - E S M O ? -0.848 33.7  -108.7 -117.7 146.4  3.5   -0.3  -7.3  
Pesi_B_08 MET A 200 E . . . . . . - E S M O ? -0.690 42.3  -121.2 -66.2  133.3  1.0   2.4   -7.0  
Pesi_B_08 ASN A 201 E . > > . . . - E S . O ? -0.682 22.3  -163.4 -86.5  100.9  2.9   5.5   -5.8  
Pesi_B_08 VAL A 202 G . > 4 . . S + . . . . ? 0.842  85.1  60.8   -56.5  -41.2  1.4   6.5   -2.5  
Pesi_B_08 CYS A 203 G . > 4 . . S + . . . . ? 0.841  100.1 57.0   -60.2  -28.8  2.9   10.0  -2.5  
Pesi_B_08 LYS A 204 G . < 4 . . S + . . . . ? 0.654  114.2 38.8   -75.2  -14.6  1.0   10.8  -5.8  
Pesi_B_08 TYR A 205 G . < X . . S + . . . . ? 0.198  81.4  111.0  -116.8 8.2    -2.3  9.9   -4.1  
Pesi_B_08 TYR A 206 H . < > . . S + . . . . ? 0.923  81.7  44.1   -53.9  -48.4  -1.5  11.5  -0.8  
Pesi_B_08 ASN A 207 H . . > . . S + . . . . ? 0.909  113.5 50.2   -65.2  -45.5  -4.1  14.3  -1.2  
Pesi_B_08 TRP A 208 H . . > . . S + . . . . ? 0.919  110.0 52.1   -56.5  -44.3  -6.7  12.0  -2.5  
Pesi_B_08 LEU A 209 H . . X . . S + . . . . ? 0.936  113.1 42.9   -60.9  -45.8  -6.2  9.7   0.4   
Pesi_B_08 LEU A 210 H . . X . . S + . . . . ? 0.919  115.8 48.2   -66.9  -45.2  -6.6  12.5  3.0   
Pesi_B_08 ALA A 211 H . . X . . S + . . . . ? 0.902  113.0 47.4   -62.4  -45.2  -9.5  14.0  1.3   
Pesi_B_08 THR A 212 H . . X . . S + . . . . ? 0.911  112.3 49.6   -64.2  -43.4  -11.3 10.6  0.9   
Pesi_B_08 MET A 213 H . . < . . S + . . . . ? 0.906  113.4 47.1   -64.0  -38.0  -10.6 9.7   4.5   
Pesi_B_08 TRP A 214 H . . < . . S + . . . . ? 0.885  109.6 51.9   -71.2  -41.2  -12.0 13.1  5.8   
Pesi_B_08 ALA A 215 H . . < . . . . . . . . ? 0.677  .     .      -72.8  -16.6  -15.1 13.0  3.6   
Pesi_B_08 ASN A 216 . . . < . . . . . . . . ? 0.652  .     .      -122.7 .      -16.1 9.6   4.9   
# 
loop_
_dssp_struct_ladder.id 
_dssp_struct_ladder.sheet_id 
_dssp_struct_ladder.range_id_1 
_dssp_struct_ladder.range_id_2 
_dssp_struct_ladder.type 
_dssp_struct_ladder.beg_1_label_comp_id 
_dssp_struct_ladder.beg_1_label_asym_id 
_dssp_struct_ladder.beg_1_label_seq_id 
_dssp_struct_ladder.pdbx_beg_1_PDB_ins_code 
_dssp_struct_ladder.end_1_label_comp_id 
_dssp_struct_ladder.end_1_label_asym_id 
_dssp_struct_ladder.end_1_label_seq_id 
_dssp_struct_ladder.pdbx_end_1_PDB_ins_code 
_dssp_struct_ladder.beg_1_auth_comp_id 
_dssp_struct_ladder.beg_1_auth_asym_id 
_dssp_struct_ladder.beg_1_auth_seq_id 
_dssp_struct_ladder.end_1_auth_comp_id 
_dssp_struct_ladder.end_1_auth_asym_id 
_dssp_struct_ladder.end_1_auth_seq_id 
_dssp_struct_ladder.beg_2_label_comp_id 
_dssp_struct_ladder.beg_2_label_asym_id 
_dssp_struct_ladder.beg_2_label_seq_id 
_dssp_struct_ladder.pdbx_beg_2_PDB_ins_code 
_dssp_struct_ladder.end_2_label_comp_id 
_dssp_struct_ladder.end_2_label_asym_id 
_dssp_struct_ladder.end_2_label_seq_id 
_dssp_struct_ladder.pdbx_end_2_PDB_ins_code 
_dssp_struct_ladder.beg_2_auth_comp_id 
_dssp_struct_ladder.beg_2_auth_asym_id 
_dssp_struct_ladder.beg_2_auth_seq_id 
_dssp_struct_ladder.end_2_auth_comp_id 
_dssp_struct_ladder.end_2_auth_asym_id 
_dssp_struct_ladder.end_2_auth_seq_id 
A A A B anti-parallel CYS A 8   ? ASP A 11  ? CYS A 8   ASP A 11  GLY A 18  ? ARG A 14  ? GLY A 18  ARG A 14  
B A A C anti-parallel CYS A 8   ? ASP A 11  ? CYS A 8   ASP A 11  ARG A 41  ? ILE A 38  ? ARG A 41  ILE A 38  
C A C D anti-parallel HIS A 39  ? LEU A 42  ? HIS A 39  LEU A 42  ALA A 58  ? GLN A 55  ? ALA A 58  GLN A 55  
D B E F anti-parallel THR A 20  ? LEU A 21  ? THR A 20  LEU A 21  LEU A 28  ? VAL A 27  ? LEU A 28  VAL A 27  
E B F H anti-parallel TRP A 26  ? THR A 29  ? TRP A 26  THR A 29  LYS A 81  ? MET A 78  ? LYS A 81  MET A 78  
F B G H anti-parallel VAL A 59  ? ILE A 64  ? VAL A 59  ILE A 64  LEU A 82  ? MET A 78  ? LEU A 82  MET A 78  
G C I J anti-parallel ASN A 46  ? ASN A 46  ? ASN A 46  ASN A 46  ILE A 126 ? ILE A 126 ? ILE A 126 ILE A 126 
H D K L anti-parallel ASN A 69  ? ASN A 69  ? ASN A 69  ASN A 69  ASN A 74  ? ASN A 74  ? ASN A 74  ASN A 74  
I E M R parallel      GLY A 96  ? LEU A 97  ? GLY A 96  LEU A 97  LYS A 178 ? LEU A 179 ? LYS A 178 LEU A 179 
J E N O anti-parallel GLN A 107 ? GLY A 112 ? GLN A 107 GLY A 112 HIS A 133 ? TYR A 128 ? HIS A 133 TYR A 128 
K E N Q anti-parallel SER A 109 ? ILE A 110 ? SER A 109 ILE A 110 VAL A 174 ? LEU A 173 ? VAL A 174 LEU A 173 
L E O P anti-parallel HIS A 133 ? ILE A 135 ? HIS A 133 ILE A 135 GLY A 156 ? CYS A 154 ? GLY A 156 CYS A 154 
M E P S anti-parallel MET A 152 ? ALA A 155 ? MET A 152 ALA A 155 MET A 200 ? GLY A 197 ? MET A 200 GLY A 197 
N E Q R anti-parallel PRO A 172 ? CYS A 175 ? PRO A 172 CYS A 175 VAL A 182 ? LYS A 178 ? VAL A 182 LYS A 178 
O E R S anti-parallel GLY A 181 ? TRP A 185 ? GLY A 181 TRP A 185 ASN A 201 ? VAL A 198 ? ASN A 201 VAL A 198 
# 
loop_
_dssp_struct_bridge_pairs.id 
_dssp_struct_bridge_pairs.label_comp_id 
_dssp_struct_bridge_pairs.label_seq_id 
_dssp_struct_bridge_pairs.label_asym_id 
_dssp_struct_bridge_pairs.auth_seq_id 
_dssp_struct_bridge_pairs.auth_asym_id 
_dssp_struct_bridge_pairs.pdbx_PDB_ins_code 
_dssp_struct_bridge_pairs.acceptor_1_label_comp_id 
_dssp_struct_bridge_pairs.acceptor_1_label_seq_id 
_dssp_struct_bridge_pairs.acceptor_1_label_asym_id 
_dssp_struct_bridge_pairs.acceptor_1_auth_seq_id 
_dssp_struct_bridge_pairs.acceptor_1_auth_asym_id 
_dssp_struct_bridge_pairs.acceptor_1_pdbx_PDB_ins_code 
_dssp_struct_bridge_pairs.acceptor_1_energy 
_dssp_struct_bridge_pairs.acceptor_2_label_comp_id 
_dssp_struct_bridge_pairs.acceptor_2_label_seq_id 
_dssp_struct_bridge_pairs.acceptor_2_label_asym_id 
_dssp_struct_bridge_pairs.acceptor_2_auth_seq_id 
_dssp_struct_bridge_pairs.acceptor_2_auth_asym_id 
_dssp_struct_bridge_pairs.acceptor_2_pdbx_PDB_ins_code 
_dssp_struct_bridge_pairs.acceptor_2_energy 
_dssp_struct_bridge_pairs.donor_1_label_comp_id 
_dssp_struct_bridge_pairs.donor_1_label_seq_id 
_dssp_struct_bridge_pairs.donor_1_label_asym_id 
_dssp_struct_bridge_pairs.donor_1_auth_seq_id 
_dssp_struct_bridge_pairs.donor_1_auth_asym_id 
_dssp_struct_bridge_pairs.donor_1_pdbx_PDB_ins_code 
_dssp_struct_bridge_pairs.donor_1_energy 
_dssp_struct_bridge_pairs.donor_2_label_comp_id 
_dssp_struct_bridge_pairs.donor_2_label_seq_id 
_dssp_struct_bridge_pairs.donor_2_label_asym_id 
_dssp_struct_bridge_pairs.donor_2_auth_seq_id 
_dssp_struct_bridge_pairs.donor_2_auth_asym_id 
_dssp_struct_bridge_pairs.donor_2_pdbx_PDB_ins_code 
_dssp_struct_bridge_pairs.donor_2_energy 
1   PHE 1   A 1   A ? ?   ?   ? ?   ? ? ?    ?   ?   ? ?   ? ? ?    LEU 3   A 3   A ? -0.8 GLY 177 A 177 A ? -0.0 
2   LYS 2   A 2   A ? SER 111 A 111 A ? -0.0 TYR 128 A 128 A ? -0.0 ARG 4   A 4   A ? -0.5 SER 111 A 111 A ? -0.1 
3   LEU 3   A 3   A ? PHE 1   A 1   A ? -0.8 ILE 110 A 110 A ? -0.1 GLN 6   A 6   A ? -0.6 GLY 5   A 5   A ? -0.4 
4   ARG 4   A 4   A ? LYS 2   A 2   A ? -0.5 GLY 5   A 5   A ? -0.2 GLN 93  A 93  A ? -0.4 TYR 91  A 91  A ? -0.1 
5   GLY 5   A 5   A ? TYR 91  A 91  A ? -0.5 LEU 3   A 3   A ? -0.4 LEU 21  A 21  A ? -0.6 ARG 4   A 4   A ? -0.2 
6   GLN 6   A 6   A ? LEU 3   A 3   A ? -0.6 LYS 44  A 44  A ? -0.2 LYS 44  A 44  A ? -0.5 GLY 5   A 5   A ? -0.2 
7   PRO 7   A 7   A ? ?   ?   ? ?   ? ? ?    ?   ?   ? ?   ? ? ?    ALA 19  A 19  A ? -1.7 ILE 9   A 9   A ? -0.4 
8   CYS 8   A 8   A ? ARG 41  A 41  A ? -2.4 GLY 18  A 18  A ? -0.2 ARG 41  A 41  A ? -2.7 PHE 10  A 10  A ? -0.5 
9   ILE 9   A 9   A ? CYS 17  A 17  A ? -3.3 PRO 7   A 7   A ? -0.4 ASN 16  A 16  A ? -3.4 CYS 17  A 17  A ? -0.8 
10  PHE 10  A 10  A ? HIS 39  A 39  A ? -3.2 CYS 8   A 8   A ? -0.5 HIS 39  A 39  A ? -2.3 ARG 12  A 12  A ? -0.5 
11  ASP 11  A 11  A ? ARG 14  A 14  A ? -2.6 ILE 9   A 9   A ? -0.4 ARG 14  A 14  A ? -1.2 ILE 38  A 38  A ? -0.2 
12  ARG 12  A 12  A ? PRO 37  A 37  A ? -0.6 PHE 10  A 10  A ? -0.5 ASP 11  A 11  A ? -0.1 TYR 15  A 15  A ? -0.1 
13  SER 13  A 13  A ? ARG 14  A 14  A ? -0.3 HIS 39  A 39  A ? -0.0 TYR 15  A 15  A ? -0.4 ARG 12  A 12  A ? -0.2 
14  ARG 14  A 14  A ? ASP 11  A 11  A ? -1.2 ?   ?   ? ?   ? ? ?    ASP 11  A 11  A ? -2.6 SER 13  A 13  A ? -0.3 
15  TYR 15  A 15  A ? SER 13  A 13  A ? -0.4 PHE 10  A 10  A ? -0.2 PHE 10  A 10  A ? -0.2 GLY 18  A 18  A ? -0.1 
16  ASN 16  A 16  A ? ILE 9   A 9   A ? -3.4 CYS 17  A 17  A ? -0.4 GLY 18  A 18  A ? -0.3 SER 169 A 169 A ? -0.2 
17  CYS 17  A 17  A ? ILE 9   A 9   A ? -0.8 ASP 168 A 168 A ? -0.1 ILE 9   A 9   A ? -3.3 ASN 16  A 16  A ? -0.4 
18  GLY 18  A 18  A ? SER 169 A 169 A ? -3.5 ASN 16  A 16  A ? -0.3 ALA 30  A 30  A ? -0.4 THR 20  A 20  A ? -0.3 
19  ALA 19  A 19  A ? PRO 7   A 7   A ? -1.7 CYS 17  A 17  A ? -0.2 LEU 21  A 21  A ? -0.5 THR 29  A 29  A ? -0.2 
20  THR 20  A 20  A ? LEU 28  A 28  A ? -3.0 GLY 18  A 18  A ? -0.3 LEU 28  A 28  A ? -3.7 ILE 22  A 22  A ? -0.6 
21  LEU 21  A 21  A ? GLY 5   A 5   A ? -0.6 ALA 19  A 19  A ? -0.5 LEU 95  A 95  A ? -3.0 VAL 27  A 27  A ? -0.2 
22  ILE 22  A 22  A ? TRP 26  A 26  A ? -2.3 THR 20  A 20  A ? -0.6 GLN 24  A 24  A ? -0.2 VAL 27  A 27  A ? -0.2 
23  SER 23  A 23  A ? TRP 26  A 26  A ? -1.4 GLY 96  A 96  A ? -0.1 ILE 22  A 22  A ? -0.3 TRP 26  A 26  A ? -0.3 
24  GLN 24  A 24  A ? ILE 22  A 22  A ? -0.2 ARG 25  A 25  A ? -0.2 ALA 86  A 86  A ? -3.8 VAL 27  A 27  A ? -0.0 
25  ARG 25  A 25  A ? PRO 85  A 85  A ? -0.2 TRP 26  A 26  A ? -0.1 LEU 82  A 82  A ? -2.7 VAL 27  A 27  A ? -0.4 
26  TRP 26  A 26  A ? SER 23  A 23  A ? -0.3 LYS 81  A 81  A ? -0.2 ILE 22  A 22  A ? -2.3 SER 23  A 23  A ? -1.4 
27  VAL 27  A 27  A ? LEU 80  A 80  A ? -2.4 ARG 25  A 25  A ? -0.4 LEU 80  A 80  A ? -3.1 THR 29  A 29  A ? -0.4 
28  LEU 28  A 28  A ? THR 20  A 20  A ? -3.7 TRP 26  A 26  A ? -0.4 THR 20  A 20  A ? -3.0 ALA 30  A 30  A ? -0.2 
29  THR 29  A 29  A ? MET 78  A 78  A ? -2.6 VAL 27  A 27  A ? -0.4 MET 78  A 78  A ? -2.5 ALA 31  A 31  A ? -0.3 
30  ALA 30  A 30  A ? GLY 18  A 18  A ? -0.4 LEU 28  A 28  A ? -0.2 CYS 33  A 33  A ? -1.5 ILE 77  A 77  A ? -0.3 
31  ALA 31  A 31  A ? THR 29  A 29  A ? -0.3 HIS 32  A 32  A ? -0.3 HIS 34  A 34  A ? -2.0 ALA 30  A 30  A ? -0.1 
32  HIS 32  A 32  A ? CYS 33  A 33  A ? -0.3 HIS 73  A 73  A ? -0.1 ALA 31  A 31  A ? -0.3 SER 169 A 169 A ? -0.0 
33  CYS 33  A 33  A ? ALA 30  A 30  A ? -1.5 GLY 18  A 18  A ? -0.1 THR 35  A 35  A ? -1.1 HIS 32  A 32  A ? -0.3 
34  HIS 34  A 34  A ? ALA 31  A 31  A ? -2.0 THR 35  A 35  A ? -0.2 ASP 11  A 11  A ? -0.0 CYS 33  A 33  A ? -0.0 
35  THR 35  A 35  A ? CYS 33  A 33  A ? -1.1 GLY 36  A 36  A ? -0.2 HIS 34  A 34  A ? -0.2 ASP 11  A 11  A ? -0.0 
36  GLY 36  A 36  A ? CYS 33  A 33  A ? -0.1 ASP 11  A 11  A ? -0.0 THR 35  A 35  A ? -0.2 ILE 38  A 38  A ? -0.2 
37  PRO 37  A 37  A ? ?   ?   ? ?   ? ? ?    ?   ?   ? ?   ? ? ?    ARG 12  A 12  A ? -0.6 HIS 39  A 39  A ? -0.4 
38  ILE 38  A 38  A ? GLY 36  A 36  A ? -0.2 ASP 11  A 11  A ? -0.2 VAL 59  A 59  A ? -0.9 VAL 40  A 40  A ? -0.4 
39  HIS 39  A 39  A ? PHE 10  A 10  A ? -2.3 PRO 37  A 37  A ? -0.4 PHE 10  A 10  A ? -3.2 ARG 41  A 41  A ? -0.5 
40  VAL 40  A 40  A ? ARG 57  A 57  A ? -2.5 ILE 38  A 38  A ? -0.4 ARG 57  A 57  A ? -3.0 LEU 42  A 42  A ? -0.6 
41  ARG 41  A 41  A ? CYS 8   A 8   A ? -2.7 HIS 39  A 39  A ? -0.5 CYS 8   A 8   A ? -2.4 LYS 44  A 44  A ? -0.3 
42  LEU 42  A 42  A ? GLN 55  A 55  A ? -2.8 VAL 40  A 40  A ? -0.6 GLN 55  A 55  A ? -1.8 VAL 92  A 92  A ? -0.1 
43  GLY 43  A 43  A ? TYR 91  A 91  A ? -0.3 LYS 44  A 44  A ? -0.3 TYR 45  A 45  A ? -0.4 SER 53  A 53  A ? -0.2 
44  LYS 44  A 44  A ? GLN 6   A 6   A ? -0.5 ARG 41  A 41  A ? -0.3 GLY 43  A 43  A ? -0.3 GLN 6   A 6   A ? -0.2 
45  TYR 45  A 45  A ? GLY 43  A 43  A ? -0.4 ASN 46  A 46  A ? -0.4 LEU 127 A 127 A ? -2.2 LEU 47  A 47  A ? -0.5 
46  ASN 46  A 46  A ? THR 49  A 49  A ? -0.3 ILE 126 A 126 A ? -0.2 THR 49  A 49  A ? -0.7 TYR 45  A 45  A ? -0.4 
47  LEU 47  A 47  A ? VAL 125 A 125 A ? -2.2 TYR 45  A 45  A ? -0.5 ASN 46  A 46  A ? -0.1 ILE 126 A 126 A ? -0.1 
48  TYR 48  A 48  A ? VAL 125 A 125 A ? -0.3 ARG 50  A 50  A ? -0.0 ARG 50  A 50  A ? -0.5 LEU 47  A 47  A ? -0.2 
49  THR 49  A 49  A ? ASN 46  A 46  A ? -0.7 VAL 125 A 125 A ? -0.2 GLU 51  A 51  A ? -0.7 ASN 46  A 46  A ? -0.3 
50  ARG 50  A 50  A ? TYR 48  A 48  A ? -0.5 GLU 51  A 51  A ? -0.1 LEU 47  A 47  A ? -0.1 LYS 44  A 44  A ? -0.0 
51  GLU 51  A 51  A ? THR 49  A 49  A ? -0.7 ASN 46  A 46  A ? -0.1 ARG 50  A 50  A ? -0.1 LYS 44  A 44  A ? -0.0 
52  GLY 52  A 52  A ? SER 53  A 53  A ? -0.1 GLU 54  A 54  A ? -0.0 ARG 50  A 50  A ? -0.1 LYS 44  A 44  A ? -0.1 
53  SER 53  A 53  A ? GLY 43  A 43  A ? -0.2 TYR 91  A 91  A ? -0.0 GLN 55  A 55  A ? -0.1 LYS 44  A 44  A ? -0.1 
54  GLU 54  A 54  A ? ARG 41  A 41  A ? -0.1 GLY 43  A 43  A ? -0.0 HIS 56  A 56  A ? -0.5 GLY 43  A 43  A ? -0.2 
55  GLN 55  A 55  A ? LEU 42  A 42  A ? -1.8 SER 53  A 53  A ? -0.1 LEU 42  A 42  A ? -2.8 ARG 57  A 57  A ? -0.6 
56  HIS 56  A 56  A ? GLU 54  A 54  A ? -0.5 ARG 41  A 41  A ? -0.2 ALA 58  A 58  A ? -0.5 ARG 41  A 41  A ? -0.2 
57  ARG 57  A 57  A ? VAL 40  A 40  A ? -3.0 GLN 55  A 55  A ? -0.6 VAL 40  A 40  A ? -2.5 VAL 59  A 59  A ? -0.2 
58  ALA 58  A 58  A ? HIS 56  A 56  A ? -0.5 HIS 39  A 39  A ? -0.2 HIS 83  A 83  A ? -3.1 ALA 60  A 60  A ? -0.6 
59  VAL 59  A 59  A ? ILE 38  A 38  A ? -0.9 LEU 82  A 82  A ? -0.2 LEU 82  A 82  A ? -0.2 ALA 62  A 62  A ? -0.2 
60  ALA 60  A 60  A ? LYS 81  A 81  A ? -3.2 ALA 58  A 58  A ? -0.6 ALA 62  A 62  A ? -0.4 LEU 82  A 82  A ? -0.2 
61  LYS 61  A 61  A ? LYS 81  A 81  A ? -1.3 LEU 63  A 63  A ? -0.0 LYS 81  A 81  A ? -3.4 LEU 63  A 63  A ? -0.6 
62  ALA 62  A 62  A ? ALA 60  A 60  A ? -0.4 LEU 80  A 80  A ? -0.2 ILE 64  A 64  A ? -0.7 LEU 80  A 80  A ? -0.2 
63  LEU 63  A 63  A ? LEU 79  A 79  A ? -3.9 LYS 61  A 61  A ? -0.6 LEU 79  A 79  A ? -2.8 HIS 65  A 65  A ? -0.3 
64  ILE 64  A 64  A ? ALA 62  A 62  A ? -0.7 MET 78  A 78  A ? -0.2 MET 78  A 78  A ? -0.2 ASP 76  A 76  A ? -0.1 
65  HIS 65  A 65  A ? ILE 77  A 77  A ? -2.4 LEU 63  A 63  A ? -0.3 TYR 68  A 68  A ? -2.1 ILE 64  A 64  A ? -0.1 
66  PRO 66  A 66  A ? ?   ?   ? ?   ? ? ?    ?   ?   ? ?   ? ? ?    HIS 65  A 65  A ? -0.2 ILE 64  A 64  A ? -0.0 
67  GLY 67  A 67  A ? ASN 75  A 75  A ? -0.1 ASN 69  A 69  A ? -0.1 ASN 69  A 69  A ? -0.1 HIS 65  A 65  A ? -0.1 
68  TYR 68  A 68  A ? HIS 65  A 65  A ? -2.1 ILE 77  A 77  A ? -0.1 CYS 70  A 70  A ? -0.5 ASN 75  A 75  A ? -0.2 
69  ASN 69  A 69  A ? ASN 74  A 74  A ? -2.5 GLY 67  A 67  A ? -0.1 HIS 73  A 73  A ? -1.7 ASN 74  A 74  A ? -0.6 
70  CYS 70  A 70  A ? TYR 68  A 68  A ? -0.5 THR 71  A 71  A ? -0.2 ASN 69  A 69  A ? -0.1 TYR 68  A 68  A ? -0.0 
71  THR 71  A 71  A ? ASP 72  A 72  A ? -0.1 ASN 74  A 74  A ? -0.1 CYS 70  A 70  A ? -0.2 ASN 69  A 69  A ? -0.0 
72  ASP 72  A 72  A ? ASN 69  A 69  A ? -0.1 ASN 74  A 74  A ? -0.1 CYS 70  A 70  A ? -0.2 THR 71  A 71  A ? -0.1 
73  HIS 73  A 73  A ? ASN 69  A 69  A ? -1.7 ASN 74  A 74  A ? -0.2 ASP 76  A 76  A ? -0.9 ASN 75  A 75  A ? -0.2 
74  ASN 74  A 74  A ? ASN 69  A 69  A ? -0.6 ASN 75  A 75  A ? -0.2 ASN 69  A 69  A ? -2.5 HIS 73  A 73  A ? -0.2 
75  ASN 75  A 75  A ? TYR 68  A 68  A ? -0.2 ASP 76  A 76  A ? -0.2 ILE 77  A 77  A ? -2.1 HIS 65  A 65  A ? -0.3 
76  ASP 76  A 76  A ? HIS 73  A 73  A ? -0.9 TYR 68  A 68  A ? -0.1 MET 78  A 78  A ? -0.4 ASN 75  A 75  A ? -0.2 
77  ILE 77  A 77  A ? ASN 75  A 75  A ? -2.1 ALA 30  A 30  A ? -0.3 HIS 65  A 65  A ? -2.4 LEU 79  A 79  A ? -0.3 
78  MET 78  A 78  A ? THR 29  A 29  A ? -2.5 ASP 76  A 76  A ? -0.4 THR 29  A 29  A ? -2.6 LEU 80  A 80  A ? -0.4 
79  LEU 79  A 79  A ? LEU 63  A 63  A ? -2.8 ILE 77  A 77  A ? -0.3 LEU 63  A 63  A ? -3.9 LYS 81  A 81  A ? -0.5 
80  LEU 80  A 80  A ? VAL 27  A 27  A ? -3.1 MET 78  A 78  A ? -0.4 VAL 27  A 27  A ? -2.4 LEU 82  A 82  A ? -0.6 
81  LYS 81  A 81  A ? LYS 61  A 61  A ? -3.4 LEU 79  A 79  A ? -0.5 ALA 60  A 60  A ? -3.2 LYS 61  A 61  A ? -1.3 
82  LEU 82  A 82  A ? ARG 25  A 25  A ? -2.7 LEU 80  A 80  A ? -0.6 VAL 59  A 59  A ? -0.2 ALA 86  A 86  A ? -0.0 
83  HIS 83  A 83  A ? ALA 58  A 58  A ? -3.1 LYS 81  A 81  A ? -0.2 LEU 82  A 82  A ? -0.1 VAL 59  A 59  A ? -0.1 
84  THR 84  A 84  A ? ALA 58  A 58  A ? -0.4 GLN 24  A 24  A ? -0.0 HIS 83  A 83  A ? -0.2 ALA 87  A 87  A ? -0.1 
85  PRO 85  A 85  A ? ?   ?   ? ?   ? ? ?    ?   ?   ? ?   ? ? ?    ARG 25  A 25  A ? -0.2 ALA 87  A 87  A ? -0.1 
86  ALA 86  A 86  A ? GLN 24  A 24  A ? -3.8 SER 23  A 23  A ? -0.2 LEU 88  A 88  A ? -0.8 TRP 26  A 26  A ? -0.0 
87  ALA 87  A 87  A ? PRO 85  A 85  A ? -0.1 THR 84  A 84  A ? -0.1 ASN 89  A 89  A ? -0.2 VAL 92  A 92  A ? -0.1 
88  LEU 88  A 88  A ? ALA 86  A 86  A ? -0.8 TYR 91  A 91  A ? -0.1 ARG 90  A 90  A ? -0.2 GLN 93  A 93  A ? -0.2 
89  ASN 89  A 89  A ? VAL 92  A 92  A ? -1.6 ALA 87  A 87  A ? -0.2 VAL 92  A 92  A ? -0.4 GLY 43  A 43  A ? -0.1 
90  ARG 90  A 90  A ? LEU 88  A 88  A ? -0.2 TYR 91  A 91  A ? -0.2 GLN 93  A 93  A ? -0.1 LEU 88  A 88  A ? -0.1 
91  TYR 91  A 91  A ? VAL 92  A 92  A ? -0.2 ARG 4   A 4   A ? -0.1 GLN 93  A 93  A ? -0.5 GLY 5   A 5   A ? -0.5 
92  VAL 92  A 92  A ? ASN 89  A 89  A ? -0.4 ARG 4   A 4   A ? -0.1 ASN 89  A 89  A ? -1.6 TYR 91  A 91  A ? -0.2 
93  GLN 93  A 93  A ? TYR 91  A 91  A ? -0.5 ARG 4   A 4   A ? -0.4 LEU 21  A 21  A ? -0.3 LEU 95  A 95  A ? -0.1 
94  PRO 94  A 94  A ? ?   ?   ? ?   ? ? ?    ?   ?   ? ?   ? ? ?    GLY 96  A 96  A ? -0.4 ILE 22  A 22  A ? -0.3 
95  LEU 95  A 95  A ? LEU 21  A 21  A ? -3.0 GLN 93  A 93  A ? -0.1 LYS 178 A 178 A ? -0.1 LEU 97  A 97  A ? -0.1 
96  GLY 96  A 96  A ? GLY 177 A 177 A ? -0.6 PRO 94  A 94  A ? -0.4 LEU 179 A 179 A ? -3.6 ALA 98  A 98  A ? -0.3 
97  LEU 97  A 97  A ? LYS 178 A 178 A ? -0.2 ILE 22  A 22  A ? -0.2 SER 99  A 99  A ? -0.6 GLN 180 A 180 A ? -0.1 
98  ALA 98  A 98  A ? LEU 179 A 179 A ? -2.1 GLY 96  A 96  A ? -0.3 TYR 206 A 206 A ? -0.1 ALA 102 A 102 A ? -0.1 
99  SER 99  A 99  A ? LEU 97  A 97  A ? -0.6 ARG 100 A 100 A ? -0.1 CYS 101 A 101 A ? -0.4 ALA 98  A 98  A ? -0.2 
100 ARG 100 A 100 A ? LEU 97  A 97  A ? -0.1 TYR 206 A 206 A ? -0.0 CYS 203 A 203 A ? -0.1 ALA 102 A 102 A ? -0.1 
101 CYS 101 A 101 A ? SER 99  A 99  A ? -0.4 CYS 203 A 203 A ? -0.1 GLU 103 A 103 A ? -0.1 SER 99  A 99  A ? -0.1 
102 ALA 102 A 102 A ? GLN 180 A 180 A ? -0.1 ARG 100 A 100 A ? -0.1 CYS 101 A 101 A ? -0.1 GLY 105 A 105 A ? -0.1 
103 GLU 103 A 103 A ? PRO 104 A 104 A ? -0.1 CYS 101 A 101 A ? -0.1 LYS 106 A 106 A ? -1.7 THR 134 A 134 A ? -0.3 
104 PRO 104 A 104 A ? ?   ?   ? ?   ? ? ?    ?   ?   ? ?   ? ? ?    ILE 135 A 135 A ? -0.2 GLU 103 A 103 A ? -0.1 
105 GLY 105 A 105 A ? THR 134 A 134 A ? -3.0 LYS 106 A 106 A ? -0.3 GLN 107 A 107 A ? -0.2 ILE 135 A 135 A ? -0.1 
106 LYS 106 A 106 A ? GLU 103 A 103 A ? -1.7 GLN 107 A 107 A ? -0.1 THR 134 A 134 A ? -2.3 CYS 108 A 108 A ? -0.4 
107 GLN 107 A 107 A ? HIS 133 A 133 A ? -0.2 GLY 105 A 105 A ? -0.2 ASP 176 A 176 A ? -0.5 SER 109 A 109 A ? -0.3 
108 CYS 108 A 108 A ? VAL 132 A 132 A ? -3.9 LYS 106 A 106 A ? -0.4 VAL 132 A 132 A ? -2.9 ILE 110 A 110 A ? -0.4 
109 SER 109 A 109 A ? VAL 174 A 174 A ? -3.3 GLN 107 A 107 A ? -0.3 VAL 174 A 174 A ? -3.3 SER 111 A 111 A ? -0.4 
110 ILE 110 A 110 A ? SER 130 A 130 A ? -2.7 CYS 108 A 108 A ? -0.4 SER 130 A 130 A ? -2.3 GLY 112 A 112 A ? -0.3 
111 SER 111 A 111 A ? PRO 172 A 172 A ? -0.9 SER 109 A 109 A ? -0.4 TRP 113 A 113 A ? -0.3 CYS 129 A 129 A ? -0.2 
112 GLY 112 A 112 A ? TYR 128 A 128 A ? -2.0 ILE 110 A 110 A ? -0.3 TYR 128 A 128 A ? -2.6 ASP 168 A 168 A ? -0.1 
113 TRP 113 A 113 A ? GLY 167 A 167 A ? -0.4 SER 111 A 111 A ? -0.3 SER 124 A 124 A ? -1.2 ASN 115 A 115 A ? -0.1 
114 SER 114 A 114 A ? VAL 123 A 123 A ? -0.2 TYR 128 A 128 A ? -0.1 ALA 116 A 116 A ? -0.2 GLY 167 A 167 A ? -0.1 
115 ASN 115 A 115 A ? GLU 166 A 166 A ? -0.3 TRP 113 A 113 A ? -0.1 ILE 117 A 117 A ? -0.8 ASN 118 A 118 A ? -0.1 
116 ALA 116 A 116 A ? ILE 117 A 117 A ? -0.2 SER 114 A 114 A ? -0.2 ASP 163 A 163 A ? -0.0 SER 164 A 164 A ? -0.0 
117 ILE 117 A 117 A ? ASN 115 A 115 A ? -0.8 ?   ?   ? ?   ? ? ?    ALA 116 A 116 A ? -0.2 ?   ?   ? ?   ? ? ?    
118 ASN 118 A 118 A ? ASN 115 A 115 A ? -0.1 GLN 120 A 120 A ? -0.1 ALA 116 A 116 A ? -0.1 ?   ?   ? ?   ? ? ?    
119 ALA 119 A 119 A ? ASN 115 A 115 A ? -0.1 GLN 120 A 120 A ? -0.0 GLU 121 A 121 A ? -2.1 ASN 115 A 115 A ? -0.1 
120 GLN 120 A 120 A ? GLU 121 A 121 A ? -0.1 ?   ?   ? ?   ? ? ?    ASN 122 A 122 A ? -0.3 ASN 118 A 118 A ? -0.1 
121 GLU 121 A 121 A ? ALA 119 A 119 A ? -2.1 ASN 122 A 122 A ? -0.2 GLN 120 A 120 A ? -0.1 ?   ?   ? ?   ? ? ?    
122 ASN 122 A 122 A ? GLN 120 A 120 A ? -0.3 SER 124 A 124 A ? -0.1 GLU 121 A 121 A ? -0.2 VAL 125 A 125 A ? -0.1 
123 VAL 123 A 123 A ? SER 124 A 124 A ? -0.1 SER 114 A 114 A ? -0.1 SER 114 A 114 A ? -0.2 ILE 126 A 126 A ? -0.1 
124 SER 124 A 124 A ? TRP 113 A 113 A ? -1.2 VAL 125 A 125 A ? -0.2 LEU 47  A 47  A ? -0.2 VAL 123 A 123 A ? -0.1 
125 VAL 125 A 125 A ? ASN 122 A 122 A ? -0.1 ASN 46  A 46  A ? -0.1 LEU 47  A 47  A ? -2.2 LEU 127 A 127 A ? -0.4 
126 ILE 126 A 126 A ? ASN 46  A 46  A ? -0.2 LEU 47  A 47  A ? -0.1 ASN 46  A 46  A ? -0.2 TYR 128 A 128 A ? -0.2 
127 LEU 127 A 127 A ? TYR 45  A 45  A ? -2.2 VAL 125 A 125 A ? -0.4 CYS 129 A 129 A ? -0.4 TRP 113 A 113 A ? -0.2 
128 TYR 128 A 128 A ? GLY 112 A 112 A ? -2.6 ILE 126 A 126 A ? -0.2 GLY 112 A 112 A ? -2.0 SER 130 A 130 A ? -0.4 
129 CYS 129 A 129 A ? LEU 127 A 127 A ? -0.4 SER 111 A 111 A ? -0.2 THR 131 A 131 A ? -0.3 SER 111 A 111 A ? -0.2 
130 SER 130 A 130 A ? ILE 110 A 110 A ? -2.3 TYR 128 A 128 A ? -0.4 ILE 110 A 110 A ? -2.7 VAL 132 A 132 A ? -0.4 
131 THR 131 A 131 A ? CYS 129 A 129 A ? -0.3 SER 109 A 109 A ? -0.2 HIS 133 A 133 A ? -0.2 SER 109 A 109 A ? -0.2 
132 VAL 132 A 132 A ? CYS 108 A 108 A ? -2.9 SER 130 A 130 A ? -0.4 CYS 108 A 108 A ? -3.9 THR 134 A 134 A ? -0.4 
133 HIS 133 A 133 A ? GLY 156 A 156 A ? -2.9 THR 131 A 131 A ? -0.2 GLY 156 A 156 A ? -2.2 GLN 107 A 107 A ? -0.2 
134 THR 134 A 134 A ? LYS 106 A 106 A ? -2.3 VAL 132 A 132 A ? -0.4 GLY 105 A 105 A ? -3.0 SER 136 A 136 A ? -0.3 
135 ILE 135 A 135 A ? CYS 154 A 154 A ? -3.1 PRO 104 A 104 A ? -0.2 CYS 154 A 154 A ? -0.6 THR 134 A 134 A ? -0.0 
136 SER 136 A 136 A ? THR 134 A 134 A ? -0.3 ASP 137 A 137 A ? -0.1 CYS 140 A 140 A ? -2.7 ALA 141 A 141 A ? -0.2 
137 ASP 137 A 137 A ? GLU 138 A 138 A ? -0.2 GLN 139 A 139 A ? -0.2 ALA 141 A 141 A ? -2.6 ALA 142 A 142 A ? -0.2 
138 GLU 138 A 138 A ? CYS 140 A 140 A ? -0.2 GLN 139 A 139 A ? -0.2 ALA 142 A 142 A ? -2.1 ASP 137 A 137 A ? -0.2 
139 GLN 139 A 139 A ? ALA 141 A 141 A ? -0.2 CYS 140 A 140 A ? -0.2 ASP 143 A 143 A ? -2.2 GLU 138 A 138 A ? -0.2 
140 CYS 140 A 140 A ? SER 136 A 136 A ? -2.7 ALA 141 A 141 A ? -0.2 PHE 144 A 144 A ? -1.7 GLU 138 A 138 A ? -0.2 
141 ALA 141 A 141 A ? ASP 137 A 137 A ? -2.6 ALA 142 A 142 A ? -0.2 HIS 147 A 147 A ? -0.2 CYS 140 A 140 A ? -0.2 
142 ALA 142 A 142 A ? GLU 138 A 138 A ? -2.1 ASP 143 A 143 A ? -0.2 ALA 141 A 141 A ? -0.2 CYS 140 A 140 A ? -0.2 
143 ASP 143 A 143 A ? GLN 139 A 139 A ? -2.2 PHE 144 A 144 A ? -0.3 ALA 141 A 141 A ? -0.2 ALA 142 A 142 A ? -0.2 
144 PHE 144 A 144 A ? CYS 140 A 140 A ? -1.7 GLN 139 A 139 A ? -0.2 HIS 147 A 147 A ? -2.2 VAL 148 A 148 A ? -0.8 
145 PRO 145 A 145 A ? ?   ?   ? ?   ? ? ?    ?   ?   ? ?   ? ? ?    ALA 142 A 142 A ? -0.1 ALA 141 A 141 A ? -0.1 
146 GLY 146 A 146 A ? VAL 148 A 148 A ? -0.2 HIS 147 A 147 A ? -0.1 ALA 141 A 141 A ? -0.1 ALA 142 A 142 A ? -0.1 
147 HIS 147 A 147 A ? PHE 144 A 144 A ? -2.2 ALA 141 A 141 A ? -0.2 ASN 149 A 149 A ? -0.3 GLY 146 A 146 A ? -0.1 
148 VAL 148 A 148 A ? PHE 144 A 144 A ? -0.8 ALA 141 A 141 A ? -0.1 GLY 150 A 150 A ? -0.2 GLY 146 A 146 A ? -0.2 
149 ASN 149 A 149 A ? HIS 147 A 147 A ? -0.3 GLY 146 A 146 A ? -0.0 MET 152 A 152 A ? -1.9 HIS 147 A 147 A ? -0.0 
150 GLY 150 A 150 A ? ASN 151 A 151 A ? -0.3 VAL 148 A 148 A ? -0.2 LYS 204 A 204 A ? -0.1 ASP 137 A 137 A ? -0.0 
151 ASN 151 A 151 A ? MET 200 A 200 A ? -0.0 CYS 203 A 203 A ? -0.0 ASN 201 A 201 A ? -2.6 LEU 153 A 153 A ? -0.3 
152 MET 152 A 152 A ? ASN 149 A 149 A ? -1.9 MET 200 A 200 A ? -0.2 CYS 154 A 154 A ? -0.3 MET 200 A 200 A ? -0.2 
153 LEU 153 A 153 A ? TYR 199 A 199 A ? -2.5 ASN 151 A 151 A ? -0.3 TYR 199 A 199 A ? -3.6 ALA 155 A 155 A ? -0.4 
154 CYS 154 A 154 A ? ILE 135 A 135 A ? -0.6 MET 152 A 152 A ? -0.3 ILE 135 A 135 A ? -3.1 GLY 156 A 156 A ? -0.3 
155 ALA 155 A 155 A ? GLY 197 A 197 A ? -1.9 LEU 153 A 153 A ? -0.4 GLY 197 A 197 A ? -2.6 LEU 157 A 157 A ? -0.3 
156 GLY 156 A 156 A ? HIS 133 A 133 A ? -2.2 CYS 154 A 154 A ? -0.3 HIS 133 A 133 A ? -2.9 THR 162 A 162 A ? -0.2 
157 LEU 157 A 157 A ? GLY 161 A 161 A ? -1.6 ALA 155 A 155 A ? -0.3 GLY 160 A 160 A ? -2.0 GLY 159 A 159 A ? -0.2 
158 ARG 158 A 158 A ? GLY 159 A 159 A ? -0.2 GLY 105 A 105 A ? -0.0 LEU 157 A 157 A ? -0.1 ?   ?   ? ?   ? ? ?    
159 GLY 159 A 159 A ? LEU 157 A 157 A ? -0.2 GLY 156 A 156 A ? -0.1 ARG 158 A 158 A ? -0.2 GLY 161 A 161 A ? -0.1 
160 GLY 160 A 160 A ? LEU 157 A 157 A ? -2.0 GLY 161 A 161 A ? -0.2 LYS 195 A 195 A ? -0.2 LEU 194 A 194 A ? -0.1 
161 GLY 161 A 161 A ? LEU 194 A 194 A ? -1.5 GLY 159 A 159 A ? -0.1 LEU 157 A 157 A ? -1.6 ASP 163 A 163 A ? -0.4 
162 THR 162 A 162 A ? CYS 190 A 190 A ? -1.0 THR 193 A 193 A ? -0.6 GLY 156 A 156 A ? -0.1 THR 193 A 193 A ? -0.1 
163 ASP 163 A 163 A ? GLY 161 A 161 A ? -0.4 ALA 155 A 155 A ? -0.2 CYS 165 A 165 A ? -0.4 THR 162 A 162 A ? -0.1 
164 SER 164 A 164 A ? CYS 190 A 190 A ? -0.1 TRP 185 A 185 A ? -0.1 GLU 166 A 166 A ? -0.2 THR 162 A 162 A ? -0.1 
165 CYS 165 A 165 A ? ASP 163 A 163 A ? -0.4 GLU 166 A 166 A ? -0.1 ASP 168 A 168 A ? -2.2 SER 169 A 169 A ? -0.2 
166 GLU 166 A 166 A ? GLY 167 A 167 A ? -0.3 SER 164 A 164 A ? -0.2 ASN 115 A 115 A ? -0.3 CYS 165 A 165 A ? -0.1 
167 GLY 167 A 167 A ? SER 114 A 114 A ? -0.1 ASN 16  A 16  A ? -0.1 TRP 113 A 113 A ? -0.4 GLU 166 A 166 A ? -0.3 
168 ASP 168 A 168 A ? CYS 165 A 165 A ? -2.2 GLY 112 A 112 A ? -0.1 GLY 171 A 171 A ? -2.7 VAL 183 A 183 A ? -0.3 
169 SER 169 A 169 A ? GLY 170 A 170 A ? -0.3 ASN 16  A 16  A ? -0.2 GLY 18  A 18  A ? -3.5 SER 184 A 184 A ? -0.2 
170 GLY 170 A 170 A ? VAL 183 A 183 A ? -2.8 GLY 171 A 171 A ? -0.3 SER 169 A 169 A ? -0.3 SER 184 A 184 A ? -0.1 
171 GLY 171 A 171 A ? ASP 168 A 168 A ? -2.7 PRO 172 A 172 A ? -0.1 VAL 183 A 183 A ? -2.9 GLY 170 A 170 A ? -0.3 
172 PRO 172 A 172 A ? ?   ?   ? ?   ? ? ?    ?   ?   ? ?   ? ? ?    SER 111 A 111 A ? -0.9 VAL 174 A 174 A ? -0.5 
173 LEU 173 A 173 A ? GLY 181 A 181 A ? -2.6 GLY 171 A 171 A ? -0.2 GLN 180 A 180 A ? -3.1 GLY 181 A 181 A ? -1.7 
174 VAL 174 A 174 A ? SER 109 A 109 A ? -3.3 PRO 172 A 172 A ? -0.5 SER 109 A 109 A ? -3.3 ASP 176 A 176 A ? -0.4 
175 CYS 175 A 175 A ? LYS 178 A 178 A ? -2.3 LEU 173 A 173 A ? -0.5 LYS 178 A 178 A ? -2.0 CYS 108 A 108 A ? -0.2 
176 ASP 176 A 176 A ? GLN 107 A 107 A ? -0.5 VAL 174 A 174 A ? -0.4 CYS 175 A 175 A ? -0.1 LEU 179 A 179 A ? -0.1 
177 GLY 177 A 177 A ? LYS 178 A 178 A ? -0.2 VAL 174 A 174 A ? -0.1 GLY 96  A 96  A ? -0.6 LEU 179 A 179 A ? -0.4 
178 LYS 178 A 178 A ? CYS 175 A 175 A ? -2.0 LEU 95  A 95  A ? -0.1 CYS 175 A 175 A ? -2.3 GLN 180 A 180 A ? -0.7 
179 LEU 179 A 179 A ? GLY 96  A 96  A ? -3.6 GLY 177 A 177 A ? -0.4 ALA 98  A 98  A ? -2.1 VAL 174 A 174 A ? -0.2 
180 GLN 180 A 180 A ? LEU 173 A 173 A ? -3.1 LYS 178 A 178 A ? -0.7 VAL 202 A 202 A ? -1.6 CYS 203 A 203 A ? -0.5 
181 GLY 181 A 181 A ? LEU 173 A 173 A ? -1.7 ASN 201 A 201 A ? -0.2 LEU 173 A 173 A ? -2.6 VAL 183 A 183 A ? -0.4 
182 VAL 182 A 182 A ? MET 200 A 200 A ? -1.5 GLN 180 A 180 A ? -0.3 MET 200 A 200 A ? -2.9 SER 184 A 184 A ? -0.1 
183 VAL 183 A 183 A ? GLY 171 A 171 A ? -2.9 GLY 181 A 181 A ? -0.4 GLY 170 A 170 A ? -2.8 TYR 199 A 199 A ? -0.2 
184 SER 184 A 184 A ? VAL 198 A 198 A ? -2.3 TRP 185 A 185 A ? -0.4 GLY 186 A 186 A ? -0.3 TYR 199 A 199 A ? -0.2 
185 TRP 185 A 185 A ? VAL 198 A 198 A ? -1.8 SER 169 A 169 A ? -0.0 VAL 198 A 198 A ? -2.9 SER 184 A 184 A ? -0.4 
186 GLY 186 A 186 A ? SER 184 A 184 A ? -0.3 GLY 197 A 197 A ? -0.2 VAL 188 A 188 A ? -0.1 GLY 197 A 197 A ? -0.1 
187 ASP 187 A 187 A ? PRO 196 A 196 A ? -0.4 TRP 185 A 185 A ? -0.3 THR 193 A 193 A ? -0.2 SER 192 A 192 A ? -0.1 
188 VAL 188 A 188 A ? GLY 186 A 186 A ? -0.1 PRO 189 A 189 A ? -0.1 CYS 190 A 190 A ? -0.1 CYS 165 A 165 A ? -0.0 
189 PRO 189 A 189 A ? ?   ?   ? ?   ? ? ?    ?   ?   ? ?   ? ? ?    SER 192 A 192 A ? -0.8 THR 193 A 193 A ? -0.6 
190 CYS 190 A 190 A ? LEU 191 A 191 A ? -0.2 SER 192 A 192 A ? -0.2 THR 162 A 162 A ? -1.0 THR 193 A 193 A ? -0.3 
191 LEU 191 A 191 A ? SER 192 A 192 A ? -0.2 GLY 161 A 161 A ? -0.1 CYS 190 A 190 A ? -0.2 VAL 188 A 188 A ? -0.1 
192 SER 192 A 192 A ? PRO 189 A 189 A ? -0.8 ASP 187 A 187 A ? -0.1 LEU 194 A 194 A ? -0.3 LEU 191 A 191 A ? -0.2 
193 THR 193 A 193 A ? PRO 189 A 189 A ? -0.6 CYS 190 A 190 A ? -0.3 THR 162 A 162 A ? -0.6 ASP 187 A 187 A ? -0.0 
194 LEU 194 A 194 A ? SER 192 A 192 A ? -0.3 GLY 161 A 161 A ? -0.2 GLY 161 A 161 A ? -1.5 THR 193 A 193 A ? -0.1 
195 LYS 195 A 195 A ? GLY 160 A 160 A ? -0.2 PRO 196 A 196 A ? -0.1 THR 193 A 193 A ? -0.2 ASP 187 A 187 A ? -0.1 
196 PRO 196 A 196 A ? ?   ?   ? ?   ? ? ?    ?   ?   ? ?   ? ? ?    ASP 187 A 187 A ? -0.4 GLY 156 A 156 A ? -0.2 
197 GLY 197 A 197 A ? ALA 155 A 155 A ? -2.6 GLY 161 A 161 A ? -0.2 ALA 155 A 155 A ? -1.9 TYR 199 A 199 A ? -0.5 
198 VAL 198 A 198 A ? TRP 185 A 185 A ? -2.9 CYS 154 A 154 A ? -0.2 SER 184 A 184 A ? -2.3 TRP 185 A 185 A ? -1.8 
199 TYR 199 A 199 A ? LEU 153 A 153 A ? -3.6 GLY 197 A 197 A ? -0.5 LEU 153 A 153 A ? -2.5 ASN 201 A 201 A ? -0.4 
200 MET 200 A 200 A ? VAL 182 A 182 A ? -2.9 VAL 198 A 198 A ? -0.3 VAL 182 A 182 A ? -1.5 VAL 202 A 202 A ? -1.0 
201 ASN 201 A 201 A ? ASN 151 A 151 A ? -2.6 TYR 199 A 199 A ? -0.4 LYS 204 A 204 A ? -1.6 TYR 205 A 205 A ? -0.5 
202 VAL 202 A 202 A ? GLN 180 A 180 A ? -1.6 MET 200 A 200 A ? -1.0 TYR 205 A 205 A ? -1.9 TYR 206 A 206 A ? -0.3 
203 CYS 203 A 203 A ? GLN 180 A 180 A ? -0.5 LYS 204 A 204 A ? -0.3 TYR 206 A 206 A ? -0.8 ASN 207 A 207 A ? -0.3 
204 LYS 204 A 204 A ? ASN 201 A 201 A ? -1.6 TYR 205 A 205 A ? -0.2 CYS 203 A 203 A ? -0.3 VAL 202 A 202 A ? -0.2 
205 TYR 205 A 205 A ? VAL 202 A 202 A ? -1.9 ASN 201 A 201 A ? -0.5 LEU 209 A 209 A ? -3.0 LYS 204 A 204 A ? -0.2 
206 TYR 206 A 206 A ? CYS 203 A 203 A ? -0.8 VAL 202 A 202 A ? -0.3 LEU 210 A 210 A ? -2.2 ALA 211 A 211 A ? -0.2 
207 ASN 207 A 207 A ? CYS 203 A 203 A ? -0.3 TRP 208 A 208 A ? -0.2 ALA 211 A 211 A ? -2.8 THR 212 A 212 A ? -0.2 
208 TRP 208 A 208 A ? LEU 210 A 210 A ? -0.2 LEU 209 A 209 A ? -0.2 THR 212 A 212 A ? -2.8 MET 213 A 213 A ? -0.2 
209 LEU 209 A 209 A ? TYR 205 A 205 A ? -3.0 ALA 211 A 211 A ? -0.2 MET 213 A 213 A ? -2.4 ASN 207 A 207 A ? -0.2 
210 LEU 210 A 210 A ? TYR 206 A 206 A ? -2.2 ALA 211 A 211 A ? -0.2 TRP 214 A 214 A ? -2.2 LEU 209 A 209 A ? -0.2 
211 ALA 211 A 211 A ? ASN 207 A 207 A ? -2.8 MET 213 A 213 A ? -0.2 ALA 215 A 215 A ? -2.1 LEU 210 A 210 A ? -0.2 
212 THR 212 A 212 A ? TRP 208 A 208 A ? -2.8 ASN 207 A 207 A ? -0.2 ASN 216 A 216 A ? -0.9 LEU 210 A 210 A ? -0.2 
213 MET 213 A 213 A ? LEU 209 A 209 A ? -2.4 TRP 208 A 208 A ? -0.2 ASN 216 A 216 A ? -0.4 ALA 211 A 211 A ? -0.2 
214 TRP 214 A 214 A ? LEU 210 A 210 A ? -2.2 ALA 215 A 215 A ? -0.2 THR 212 A 212 A ? -0.2 MET 213 A 213 A ? -0.2 
215 ALA 215 A 215 A ? ALA 211 A 211 A ? -2.1 LEU 210 A 210 A ? -0.2 TRP 214 A 214 A ? -0.2 MET 213 A 213 A ? -0.2 
216 ASN 216 A 216 A ? THR 212 A 212 A ? -0.9 MET 213 A 213 A ? -0.4 TRP 214 A 214 A ? -0.2 ALA 215 A 215 A ? -0.2 
# 
loop_
_dssp_statistics_histogram.entry_id 
_dssp_statistics_histogram.type 
_dssp_statistics_histogram.1 
_dssp_statistics_histogram.2 
_dssp_statistics_histogram.3 
_dssp_statistics_histogram.4 
_dssp_statistics_histogram.5 
_dssp_statistics_histogram.6 
_dssp_statistics_histogram.7 
_dssp_statistics_histogram.8 
_dssp_statistics_histogram.9 
_dssp_statistics_histogram.10 
_dssp_statistics_histogram.11 
_dssp_statistics_histogram.12 
_dssp_statistics_histogram.13 
_dssp_statistics_histogram.14 
_dssp_statistics_histogram.15 
_dssp_statistics_histogram.16 
_dssp_statistics_histogram.17 
_dssp_statistics_histogram.18 
_dssp_statistics_histogram.19 
_dssp_statistics_histogram.20 
_dssp_statistics_histogram.21 
_dssp_statistics_histogram.22 
_dssp_statistics_histogram.23 
_dssp_statistics_histogram.24 
_dssp_statistics_histogram.25 
_dssp_statistics_histogram.26 
_dssp_statistics_histogram.27 
_dssp_statistics_histogram.28 
_dssp_statistics_histogram.29 
_dssp_statistics_histogram.30 
Pesi_B_08 residues_per_alpha_helix        0 0 0 0 0 0 1 0 0 1 0 0 0 0 0 0 0 0 0 0 0 0 0 0 0 0 0 0 0 0 
Pesi_B_08 parallel_bridges_per_ladder     0 1 0 0 0 0 0 0 0 0 0 0 0 0 0 0 0 0 0 0 0 0 0 0 0 0 0 0 0 0 
Pesi_B_08 antiparallel_bridges_per_ladder 2 2 1 7 1 1 0 0 0 0 0 0 0 0 0 0 0 0 0 0 0 0 0 0 0 0 0 0 0 0 
Pesi_B_08 ladders_per_sheet               0 0 2 0 0 0 1 0 0 0 0 0 0 0 0 0 0 0 0 0 0 0 0 0 0 0 0 0 0 0 
# 
loop_
_dssp_statistics_hbond.entry_id 
_dssp_statistics_hbond.type 
_dssp_statistics_hbond.count 
_dssp_statistics_hbond.count_per_100 
Pesi_B_08 O(I)-->H-N(J)          141 65.3 
Pesi_B_08 'PARALLEL BRIDGES'     3   1.4  
Pesi_B_08 'ANTIPARALLEL BRIDGES' 64  29.6 
Pesi_B_08 O(I)-->H-N(I-5)        1   0.5  
Pesi_B_08 O(I)-->H-N(I-4)        2   0.9  
Pesi_B_08 O(I)-->H-N(I-3)        4   1.9  
Pesi_B_08 O(I)-->H-N(I-2)        0   0.0  
Pesi_B_08 O(I)-->H-N(I-1)        0   0.0  
Pesi_B_08 O(I)-->H-N(I+0)        0   0.0  
Pesi_B_08 O(I)-->H-N(I+1)        0   0.0  
Pesi_B_08 O(I)-->H-N(I+2)        24  11.1 
Pesi_B_08 O(I)-->H-N(I+3)        18  8.3  
Pesi_B_08 O(I)-->H-N(I+4)        17  7.9  
Pesi_B_08 O(I)-->H-N(I+5)        1   0.5  
# 
_dssp_statistics.entry_id                       Pesi_B_08 
_dssp_statistics.nr_of_residues                 216 
_dssp_statistics.nr_of_chains                   1 
_dssp_statistics.nr_of_ss_bridges_total         0 
_dssp_statistics.nr_of_ss_bridges_intra_chain   0 
_dssp_statistics.nr_of_ss_bridges_inter_chain   0 
# 
loop_
_chem_comp.id 
_chem_comp.type 
_chem_comp.mon_nstd_flag 
_chem_comp.name 
_chem_comp.formula 
_chem_comp.formula_weight 
ALA 'L-PEPTIDE LINKING' y ALANINE         'C3 H7 N O2'     89.093 
ARG 'L-PEPTIDE LINKING' y ARGININE        'C6 H15 N4 O2'  175.209 
ASN 'L-PEPTIDE LINKING' y ASPARAGINE      'C4 H8 N2 O3'   132.118 
ASP 'L-PEPTIDE LINKING' y 'ASPARTIC ACID' 'C4 H7 N O4'    133.103 
CYS 'L-PEPTIDE LINKING' y CYSTEINE        'C3 H7 N O2 S'  121.158 
GLN 'L-PEPTIDE LINKING' y GLUTAMINE       'C5 H10 N2 O3'  146.144 
GLU 'L-PEPTIDE LINKING' y 'GLUTAMIC ACID' 'C5 H9 N O4'    147.129 
GLY 'PEPTIDE LINKING'   y GLYCINE         'C2 H5 N O2'     75.067 
HIS 'L-PEPTIDE LINKING' y HISTIDINE       'C6 H10 N3 O2'  156.162 
ILE 'L-PEPTIDE LINKING' y ISOLEUCINE      'C6 H13 N O2'   131.173 
LEU 'L-PEPTIDE LINKING' y LEUCINE         'C6 H13 N O2'   131.173 
LYS 'L-PEPTIDE LINKING' y LYSINE          'C6 H15 N2 O2'  147.195 
MET 'L-PEPTIDE LINKING' y METHIONINE      'C5 H11 N O2 S' 149.211 
PHE 'L-PEPTIDE LINKING' y PHENYLALANINE   'C9 H11 N O2'   165.189 
PRO 'L-PEPTIDE LINKING' y PROLINE         'C5 H9 N O2'     115.13 
SER 'L-PEPTIDE LINKING' y SERINE          'C3 H7 N O3'    105.093 
THR 'L-PEPTIDE LINKING' y THREONINE       'C4 H9 N O3'    119.119 
TRP 'L-PEPTIDE LINKING' y TRYPTOPHAN      'C11 H12 N2 O2' 204.225 
TYR 'L-PEPTIDE LINKING' y TYROSINE        'C9 H11 N O3'   181.189 
VAL 'L-PEPTIDE LINKING' y VALINE          'C5 H11 N O2'   117.146 
# 
loop_
_atom_type.symbol 
N 
C 
O 
S 
# 
loop_
_entity_poly_seq.entity_id 
_entity_poly_seq.num 
_entity_poly_seq.mon_id 
_entity_poly_seq.hetero 
1   1 PHE n 
1   2 LYS n 
1   3 LEU n 
1   4 ARG n 
1   5 GLY n 
1   6 GLN n 
1   7 PRO n 
1   8 CYS n 
1   9 ILE n 
1  10 PHE n 
1  11 ASP n 
1  12 ARG n 
1  13 SER n 
1  14 ARG n 
1  15 TYR n 
1  16 ASN n 
1  17 CYS n 
1  18 GLY n 
1  19 ALA n 
1  20 THR n 
1  21 LEU n 
1  22 ILE n 
1  23 SER n 
1  24 GLN n 
1  25 ARG n 
1  26 TRP n 
1  27 VAL n 
1  28 LEU n 
1  29 THR n 
1  30 ALA n 
1  31 ALA n 
1  32 HIS n 
1  33 CYS n 
1  34 HIS n 
1  35 THR n 
1  36 GLY n 
1  37 PRO n 
1  38 ILE n 
1  39 HIS n 
1  40 VAL n 
1  41 ARG n 
1  42 LEU n 
1  43 GLY n 
1  44 LYS n 
1  45 TYR n 
1  46 ASN n 
1  47 LEU n 
1  48 TYR n 
1  49 THR n 
1  50 ARG n 
1  51 GLU n 
1  52 GLY n 
1  53 SER n 
1  54 GLU n 
1  55 GLN n 
1  56 HIS n 
1  57 ARG n 
1  58 ALA n 
1  59 VAL n 
1  60 ALA n 
1  61 LYS n 
1  62 ALA n 
1  63 LEU n 
1  64 ILE n 
1  65 HIS n 
1  66 PRO n 
1  67 GLY n 
1  68 TYR n 
1  69 ASN n 
1  70 CYS n 
1  71 THR n 
1  72 ASP n 
1  73 HIS n 
1  74 ASN n 
1  75 ASN n 
1  76 ASP n 
1  77 ILE n 
1  78 MET n 
1  79 LEU n 
1  80 LEU n 
1  81 LYS n 
1  82 LEU n 
1  83 HIS n 
1  84 THR n 
1  85 PRO n 
1  86 ALA n 
1  87 ALA n 
1  88 LEU n 
1  89 ASN n 
1  90 ARG n 
1  91 TYR n 
1  92 VAL n 
1  93 GLN n 
1  94 PRO n 
1  95 LEU n 
1  96 GLY n 
1  97 LEU n 
1  98 ALA n 
1  99 SER n 
1 100 ARG n 
1 101 CYS n 
1 102 ALA n 
1 103 GLU n 
1 104 PRO n 
1 105 GLY n 
1 106 LYS n 
1 107 GLN n 
1 108 CYS n 
1 109 SER n 
1 110 ILE n 
1 111 SER n 
1 112 GLY n 
1 113 TRP n 
1 114 SER n 
1 115 ASN n 
1 116 ALA n 
1 117 ILE n 
1 118 ASN n 
1 119 ALA n 
1 120 GLN n 
1 121 GLU n 
1 122 ASN n 
1 123 VAL n 
1 124 SER n 
1 125 VAL n 
1 126 ILE n 
1 127 LEU n 
1 128 TYR n 
1 129 CYS n 
1 130 SER n 
1 131 THR n 
1 132 VAL n 
1 133 HIS n 
1 134 THR n 
1 135 ILE n 
1 136 SER n 
1 137 ASP n 
1 138 GLU n 
1 139 GLN n 
1 140 CYS n 
1 141 ALA n 
1 142 ALA n 
1 143 ASP n 
1 144 PHE n 
1 145 PRO n 
1 146 GLY n 
1 147 HIS n 
1 148 VAL n 
1 149 ASN n 
1 150 GLY n 
1 151 ASN n 
1 152 MET n 
1 153 LEU n 
1 154 CYS n 
1 155 ALA n 
1 156 GLY n 
1 157 LEU n 
1 158 ARG n 
1 159 GLY n 
1 160 GLY n 
1 161 GLY n 
1 162 THR n 
1 163 ASP n 
1 164 SER n 
1 165 CYS n 
1 166 GLU n 
1 167 GLY n 
1 168 ASP n 
1 169 SER n 
1 170 GLY n 
1 171 GLY n 
1 172 PRO n 
1 173 LEU n 
1 174 VAL n 
1 175 CYS n 
1 176 ASP n 
1 177 GLY n 
1 178 LYS n 
1 179 LEU n 
1 180 GLN n 
1 181 GLY n 
1 182 VAL n 
1 183 VAL n 
1 184 SER n 
1 185 TRP n 
1 186 GLY n 
1 187 ASP n 
1 188 VAL n 
1 189 PRO n 
1 190 CYS n 
1 191 LEU n 
1 192 SER n 
1 193 THR n 
1 194 LEU n 
1 195 LYS n 
1 196 PRO n 
1 197 GLY n 
1 198 VAL n 
1 199 TYR n 
1 200 MET n 
1 201 ASN n 
1 202 VAL n 
1 203 CYS n 
1 204 LYS n 
1 205 TYR n 
1 206 TYR n 
1 207 ASN n 
1 208 TRP n 
1 209 LEU n 
1 210 LEU n 
1 211 ALA n 
1 212 THR n 
1 213 MET n 
1 214 TRP n 
1 215 ALA n 
1 216 ASN n 
# 
loop_
_pdbx_poly_seq_scheme.asym_id 
_pdbx_poly_seq_scheme.entity_id 
_pdbx_poly_seq_scheme.seq_id 
_pdbx_poly_seq_scheme.mon_id 
_pdbx_poly_seq_scheme.ndb_seq_num 
_pdbx_poly_seq_scheme.pdb_seq_num 
_pdbx_poly_seq_scheme.auth_seq_num 
_pdbx_poly_seq_scheme.pdb_mon_id 
_pdbx_poly_seq_scheme.auth_mon_id 
_pdbx_poly_seq_scheme.pdb_strand_id 
_pdbx_poly_seq_scheme.pdb_ins_code 
_pdbx_poly_seq_scheme.hetero 
A 1   1 PHE   1 1   1   PHE PHE A ? n 
A 1   2 LYS   2 2   2   LYS LYS A ? n 
A 1   3 LEU   3 3   3   LEU LEU A ? n 
A 1   4 ARG   4 4   4   ARG ARG A ? n 
A 1   5 GLY   5 5   5   GLY GLY A ? n 
A 1   6 GLN   6 6   6   GLN GLN A ? n 
A 1   7 PRO   7 7   7   PRO PRO A ? n 
A 1   8 CYS   8 8   8   CYS CYS A ? n 
A 1   9 ILE   9 9   9   ILE ILE A ? n 
A 1  10 PHE  10 10  10  PHE PHE A ? n 
A 1  11 ASP  11 11  11  ASP ASP A ? n 
A 1  12 ARG  12 12  12  ARG ARG A ? n 
A 1  13 SER  13 13  13  SER SER A ? n 
A 1  14 ARG  14 14  14  ARG ARG A ? n 
A 1  15 TYR  15 15  15  TYR TYR A ? n 
A 1  16 ASN  16 16  16  ASN ASN A ? n 
A 1  17 CYS  17 17  17  CYS CYS A ? n 
A 1  18 GLY  18 18  18  GLY GLY A ? n 
A 1  19 ALA  19 19  19  ALA ALA A ? n 
A 1  20 THR  20 20  20  THR THR A ? n 
A 1  21 LEU  21 21  21  LEU LEU A ? n 
A 1  22 ILE  22 22  22  ILE ILE A ? n 
A 1  23 SER  23 23  23  SER SER A ? n 
A 1  24 GLN  24 24  24  GLN GLN A ? n 
A 1  25 ARG  25 25  25  ARG ARG A ? n 
A 1  26 TRP  26 26  26  TRP TRP A ? n 
A 1  27 VAL  27 27  27  VAL VAL A ? n 
A 1  28 LEU  28 28  28  LEU LEU A ? n 
A 1  29 THR  29 29  29  THR THR A ? n 
A 1  30 ALA  30 30  30  ALA ALA A ? n 
A 1  31 ALA  31 31  31  ALA ALA A ? n 
A 1  32 HIS  32 32  32  HIS HIS A ? n 
A 1  33 CYS  33 33  33  CYS CYS A ? n 
A 1  34 HIS  34 34  34  HIS HIS A ? n 
A 1  35 THR  35 35  35  THR THR A ? n 
A 1  36 GLY  36 36  36  GLY GLY A ? n 
A 1  37 PRO  37 37  37  PRO PRO A ? n 
A 1  38 ILE  38 38  38  ILE ILE A ? n 
A 1  39 HIS  39 39  39  HIS HIS A ? n 
A 1  40 VAL  40 40  40  VAL VAL A ? n 
A 1  41 ARG  41 41  41  ARG ARG A ? n 
A 1  42 LEU  42 42  42  LEU LEU A ? n 
A 1  43 GLY  43 43  43  GLY GLY A ? n 
A 1  44 LYS  44 44  44  LYS LYS A ? n 
A 1  45 TYR  45 45  45  TYR TYR A ? n 
A 1  46 ASN  46 46  46  ASN ASN A ? n 
A 1  47 LEU  47 47  47  LEU LEU A ? n 
A 1  48 TYR  48 48  48  TYR TYR A ? n 
A 1  49 THR  49 49  49  THR THR A ? n 
A 1  50 ARG  50 50  50  ARG ARG A ? n 
A 1  51 GLU  51 51  51  GLU GLU A ? n 
A 1  52 GLY  52 52  52  GLY GLY A ? n 
A 1  53 SER  53 53  53  SER SER A ? n 
A 1  54 GLU  54 54  54  GLU GLU A ? n 
A 1  55 GLN  55 55  55  GLN GLN A ? n 
A 1  56 HIS  56 56  56  HIS HIS A ? n 
A 1  57 ARG  57 57  57  ARG ARG A ? n 
A 1  58 ALA  58 58  58  ALA ALA A ? n 
A 1  59 VAL  59 59  59  VAL VAL A ? n 
A 1  60 ALA  60 60  60  ALA ALA A ? n 
A 1  61 LYS  61 61  61  LYS LYS A ? n 
A 1  62 ALA  62 62  62  ALA ALA A ? n 
A 1  63 LEU  63 63  63  LEU LEU A ? n 
A 1  64 ILE  64 64  64  ILE ILE A ? n 
A 1  65 HIS  65 65  65  HIS HIS A ? n 
A 1  66 PRO  66 66  66  PRO PRO A ? n 
A 1  67 GLY  67 67  67  GLY GLY A ? n 
A 1  68 TYR  68 68  68  TYR TYR A ? n 
A 1  69 ASN  69 69  69  ASN ASN A ? n 
A 1  70 CYS  70 70  70  CYS CYS A ? n 
A 1  71 THR  71 71  71  THR THR A ? n 
A 1  72 ASP  72 72  72  ASP ASP A ? n 
A 1  73 HIS  73 73  73  HIS HIS A ? n 
A 1  74 ASN  74 74  74  ASN ASN A ? n 
A 1  75 ASN  75 75  75  ASN ASN A ? n 
A 1  76 ASP  76 76  76  ASP ASP A ? n 
A 1  77 ILE  77 77  77  ILE ILE A ? n 
A 1  78 MET  78 78  78  MET MET A ? n 
A 1  79 LEU  79 79  79  LEU LEU A ? n 
A 1  80 LEU  80 80  80  LEU LEU A ? n 
A 1  81 LYS  81 81  81  LYS LYS A ? n 
A 1  82 LEU  82 82  82  LEU LEU A ? n 
A 1  83 HIS  83 83  83  HIS HIS A ? n 
A 1  84 THR  84 84  84  THR THR A ? n 
A 1  85 PRO  85 85  85  PRO PRO A ? n 
A 1  86 ALA  86 86  86  ALA ALA A ? n 
A 1  87 ALA  87 87  87  ALA ALA A ? n 
A 1  88 LEU  88 88  88  LEU LEU A ? n 
A 1  89 ASN  89 89  89  ASN ASN A ? n 
A 1  90 ARG  90 90  90  ARG ARG A ? n 
A 1  91 TYR  91 91  91  TYR TYR A ? n 
A 1  92 VAL  92 92  92  VAL VAL A ? n 
A 1  93 GLN  93 93  93  GLN GLN A ? n 
A 1  94 PRO  94 94  94  PRO PRO A ? n 
A 1  95 LEU  95 95  95  LEU LEU A ? n 
A 1  96 GLY  96 96  96  GLY GLY A ? n 
A 1  97 LEU  97 97  97  LEU LEU A ? n 
A 1  98 ALA  98 98  98  ALA ALA A ? n 
A 1  99 SER  99 99  99  SER SER A ? n 
A 1 100 ARG 100 100 100 ARG ARG A ? n 
A 1 101 CYS 101 101 101 CYS CYS A ? n 
A 1 102 ALA 102 102 102 ALA ALA A ? n 
A 1 103 GLU 103 103 103 GLU GLU A ? n 
A 1 104 PRO 104 104 104 PRO PRO A ? n 
A 1 105 GLY 105 105 105 GLY GLY A ? n 
A 1 106 LYS 106 106 106 LYS LYS A ? n 
A 1 107 GLN 107 107 107 GLN GLN A ? n 
A 1 108 CYS 108 108 108 CYS CYS A ? n 
A 1 109 SER 109 109 109 SER SER A ? n 
A 1 110 ILE 110 110 110 ILE ILE A ? n 
A 1 111 SER 111 111 111 SER SER A ? n 
A 1 112 GLY 112 112 112 GLY GLY A ? n 
A 1 113 TRP 113 113 113 TRP TRP A ? n 
A 1 114 SER 114 114 114 SER SER A ? n 
A 1 115 ASN 115 115 115 ASN ASN A ? n 
A 1 116 ALA 116 116 116 ALA ALA A ? n 
A 1 117 ILE 117 117 117 ILE ILE A ? n 
A 1 118 ASN 118 118 118 ASN ASN A ? n 
A 1 119 ALA 119 119 119 ALA ALA A ? n 
A 1 120 GLN 120 120 120 GLN GLN A ? n 
A 1 121 GLU 121 121 121 GLU GLU A ? n 
A 1 122 ASN 122 122 122 ASN ASN A ? n 
A 1 123 VAL 123 123 123 VAL VAL A ? n 
A 1 124 SER 124 124 124 SER SER A ? n 
A 1 125 VAL 125 125 125 VAL VAL A ? n 
A 1 126 ILE 126 126 126 ILE ILE A ? n 
A 1 127 LEU 127 127 127 LEU LEU A ? n 
A 1 128 TYR 128 128 128 TYR TYR A ? n 
A 1 129 CYS 129 129 129 CYS CYS A ? n 
A 1 130 SER 130 130 130 SER SER A ? n 
A 1 131 THR 131 131 131 THR THR A ? n 
A 1 132 VAL 132 132 132 VAL VAL A ? n 
A 1 133 HIS 133 133 133 HIS HIS A ? n 
A 1 134 THR 134 134 134 THR THR A ? n 
A 1 135 ILE 135 135 135 ILE ILE A ? n 
A 1 136 SER 136 136 136 SER SER A ? n 
A 1 137 ASP 137 137 137 ASP ASP A ? n 
A 1 138 GLU 138 138 138 GLU GLU A ? n 
A 1 139 GLN 139 139 139 GLN GLN A ? n 
A 1 140 CYS 140 140 140 CYS CYS A ? n 
A 1 141 ALA 141 141 141 ALA ALA A ? n 
A 1 142 ALA 142 142 142 ALA ALA A ? n 
A 1 143 ASP 143 143 143 ASP ASP A ? n 
A 1 144 PHE 144 144 144 PHE PHE A ? n 
A 1 145 PRO 145 145 145 PRO PRO A ? n 
A 1 146 GLY 146 146 146 GLY GLY A ? n 
A 1 147 HIS 147 147 147 HIS HIS A ? n 
A 1 148 VAL 148 148 148 VAL VAL A ? n 
A 1 149 ASN 149 149 149 ASN ASN A ? n 
A 1 150 GLY 150 150 150 GLY GLY A ? n 
A 1 151 ASN 151 151 151 ASN ASN A ? n 
A 1 152 MET 152 152 152 MET MET A ? n 
A 1 153 LEU 153 153 153 LEU LEU A ? n 
A 1 154 CYS 154 154 154 CYS CYS A ? n 
A 1 155 ALA 155 155 155 ALA ALA A ? n 
A 1 156 GLY 156 156 156 GLY GLY A ? n 
A 1 157 LEU 157 157 157 LEU LEU A ? n 
A 1 158 ARG 158 158 158 ARG ARG A ? n 
A 1 159 GLY 159 159 159 GLY GLY A ? n 
A 1 160 GLY 160 160 160 GLY GLY A ? n 
A 1 161 GLY 161 161 161 GLY GLY A ? n 
A 1 162 THR 162 162 162 THR THR A ? n 
A 1 163 ASP 163 163 163 ASP ASP A ? n 
A 1 164 SER 164 164 164 SER SER A ? n 
A 1 165 CYS 165 165 165 CYS CYS A ? n 
A 1 166 GLU 166 166 166 GLU GLU A ? n 
A 1 167 GLY 167 167 167 GLY GLY A ? n 
A 1 168 ASP 168 168 168 ASP ASP A ? n 
A 1 169 SER 169 169 169 SER SER A ? n 
A 1 170 GLY 170 170 170 GLY GLY A ? n 
A 1 171 GLY 171 171 171 GLY GLY A ? n 
A 1 172 PRO 172 172 172 PRO PRO A ? n 
A 1 173 LEU 173 173 173 LEU LEU A ? n 
A 1 174 VAL 174 174 174 VAL VAL A ? n 
A 1 175 CYS 175 175 175 CYS CYS A ? n 
A 1 176 ASP 176 176 176 ASP ASP A ? n 
A 1 177 GLY 177 177 177 GLY GLY A ? n 
A 1 178 LYS 178 178 178 LYS LYS A ? n 
A 1 179 LEU 179 179 179 LEU LEU A ? n 
A 1 180 GLN 180 180 180 GLN GLN A ? n 
A 1 181 GLY 181 181 181 GLY GLY A ? n 
A 1 182 VAL 182 182 182 VAL VAL A ? n 
A 1 183 VAL 183 183 183 VAL VAL A ? n 
A 1 184 SER 184 184 184 SER SER A ? n 
A 1 185 TRP 185 185 185 TRP TRP A ? n 
A 1 186 GLY 186 186 186 GLY GLY A ? n 
A 1 187 ASP 187 187 187 ASP ASP A ? n 
A 1 188 VAL 188 188 188 VAL VAL A ? n 
A 1 189 PRO 189 189 189 PRO PRO A ? n 
A 1 190 CYS 190 190 190 CYS CYS A ? n 
A 1 191 LEU 191 191 191 LEU LEU A ? n 
A 1 192 SER 192 192 192 SER SER A ? n 
A 1 193 THR 193 193 193 THR THR A ? n 
A 1 194 LEU 194 194 194 LEU LEU A ? n 
A 1 195 LYS 195 195 195 LYS LYS A ? n 
A 1 196 PRO 196 196 196 PRO PRO A ? n 
A 1 197 GLY 197 197 197 GLY GLY A ? n 
A 1 198 VAL 198 198 198 VAL VAL A ? n 
A 1 199 TYR 199 199 199 TYR TYR A ? n 
A 1 200 MET 200 200 200 MET MET A ? n 
A 1 201 ASN 201 201 201 ASN ASN A ? n 
A 1 202 VAL 202 202 202 VAL VAL A ? n 
A 1 203 CYS 203 203 203 CYS CYS A ? n 
A 1 204 LYS 204 204 204 LYS LYS A ? n 
A 1 205 TYR 205 205 205 TYR TYR A ? n 
A 1 206 TYR 206 206 206 TYR TYR A ? n 
A 1 207 ASN 207 207 207 ASN ASN A ? n 
A 1 208 TRP 208 208 208 TRP TRP A ? n 
A 1 209 LEU 209 209 209 LEU LEU A ? n 
A 1 210 LEU 210 210 210 LEU LEU A ? n 
A 1 211 ALA 211 211 211 ALA ALA A ? n 
A 1 212 THR 212 212 212 THR THR A ? n 
A 1 213 MET 213 213 213 MET MET A ? n 
A 1 214 TRP 214 214 214 TRP TRP A ? n 
A 1 215 ALA 215 215 215 ALA ALA A ? n 
A 1 216 ASN 216 216 216 ASN ASN A ? n 
# 
loop_
_atom_site.group_PDB 
_atom_site.id 
_atom_site.type_symbol 
_atom_site.label_atom_id 
_atom_site.label_alt_id 
_atom_site.label_comp_id 
_atom_site.label_asym_id 
_atom_site.label_entity_id 
_atom_site.label_seq_id 
_atom_site.pdbx_PDB_ins_code 
_atom_site.Cartn_x 
_atom_site.Cartn_y 
_atom_site.Cartn_z 
_atom_site.occupancy 
_atom_site.B_iso_or_equiv 
_atom_site.pdbx_formal_charge 
_atom_site.auth_seq_id 
_atom_site.auth_comp_id 
_atom_site.auth_asym_id 
_atom_site.auth_atom_id 
_atom_site.pdbx_PDB_model_num 
ATOM 1    N N   ? PHE A 1   1 ?  12.855  -4.954  10.947 1.000 35.750 ? 1   PHE A N   1 
ATOM 2    C CA  ? PHE A 1   1 ?  11.607  -4.240  10.705 1.000 35.750 ? 1   PHE A CA  1 
ATOM 3    C C   ? PHE A 1   1 ?  10.539  -5.184  10.167 1.000 35.750 ? 1   PHE A C   1 
ATOM 4    C CB  ? PHE A 1   1 ?  11.829  -3.085   9.723 1.000 35.750 ? 1   PHE A CB  1 
ATOM 5    O O   ? PHE A 1   1 ?  10.726  -5.812   9.123 1.000 35.750 ? 1   PHE A O   1 
ATOM 6    C CG  ? PHE A 1   1 ?  11.472  -1.735  10.284 1.000 35.750 ? 1   PHE A CG  1 
ATOM 7    C CD1 ? PHE A 1   1 ?  10.196  -1.211  10.114 1.000 35.750 ? 1   PHE A CD1 1 
ATOM 8    C CD2 ? PHE A 1   1 ?  12.414  -0.988  10.980 1.000 35.750 ? 1   PHE A CD2 1 
ATOM 9    C CE1 ? PHE A 1   1 ?   9.863   0.038  10.632 1.000 35.750 ? 1   PHE A CE1 1 
ATOM 10   C CE2 ? PHE A 1   1 ?  12.088   0.261  11.501 1.000 35.750 ? 1   PHE A CE2 1 
ATOM 11   C CZ  ? PHE A 1   1 ?  10.813   0.773  11.325 1.000 35.750 ? 1   PHE A CZ  1 
ATOM 12   N N   ? LYS A 1   2 ?  10.021  -6.118  11.031 1.000 45.330 ? 2   LYS A N   1 
ATOM 13   C CA  ? LYS A 1   2 ?   8.934  -7.042  10.721 1.000 45.330 ? 2   LYS A CA  1 
ATOM 14   C C   ? LYS A 1   2 ?   7.605  -6.303  10.590 1.000 45.330 ? 2   LYS A C   1 
ATOM 15   C CB  ? LYS A 1   2 ?   8.828  -8.125  11.795 1.000 45.330 ? 2   LYS A CB  1 
ATOM 16   O O   ? LYS A 1   2 ?   7.273  -5.459  11.424 1.000 45.330 ? 2   LYS A O   1 
ATOM 17   C CG  ? LYS A 1   2 ?   9.467  -9.450  11.405 1.000 45.330 ? 2   LYS A CG  1 
ATOM 18   C CD  ? LYS A 1   2 ?   9.318 -10.489  12.508 1.000 45.330 ? 2   LYS A CD  1 
ATOM 19   C CE  ? LYS A 1   2 ?  10.064 -11.773  12.172 1.000 45.330 ? 2   LYS A CE  1 
ATOM 20   N NZ  ? LYS A 1   2 ?   9.877 -12.815  13.226 1.000 45.330 ? 2   LYS A NZ  1 
ATOM 21   N N   ? LEU A 1   3 ?   7.170  -5.650   9.439 1.000 55.810 ? 3   LEU A N   1 
ATOM 22   C CA  ? LEU A 1   3 ?   5.917  -4.960   9.148 1.000 55.810 ? 3   LEU A CA  1 
ATOM 23   C C   ? LEU A 1   3 ?   4.784  -5.503  10.011 1.000 55.810 ? 3   LEU A C   1 
ATOM 24   C CB  ? LEU A 1   3 ?   5.559  -5.102   7.666 1.000 55.810 ? 3   LEU A CB  1 
ATOM 25   O O   ? LEU A 1   3 ?   4.445  -6.685   9.926 1.000 55.810 ? 3   LEU A O   1 
ATOM 26   C CG  ? LEU A 1   3 ?   6.393  -4.278   6.684 1.000 55.810 ? 3   LEU A CG  1 
ATOM 27   C CD1 ? LEU A 1   3 ?   6.279  -4.856   5.277 1.000 55.810 ? 3   LEU A CD1 1 
ATOM 28   C CD2 ? LEU A 1   3 ?   5.957  -2.817   6.705 1.000 55.810 ? 3   LEU A CD2 1 
ATOM 29   N N   ? ARG A 1   4 ?   4.672  -5.178  11.305 1.000 61.700 ? 4   ARG A N   1 
ATOM 30   C CA  ? ARG A 1   4 ?   3.665  -5.456  12.324 1.000 61.700 ? 4   ARG A CA  1 
ATOM 31   C C   ? ARG A 1   4 ?   2.285  -4.988  11.873 1.000 61.700 ? 4   ARG A C   1 
ATOM 32   C CB  ? ARG A 1   4 ?   4.039  -4.785  13.648 1.000 61.700 ? 4   ARG A CB  1 
ATOM 33   O O   ? ARG A 1   4 ?   2.144  -3.892  11.326 1.000 61.700 ? 4   ARG A O   1 
ATOM 34   C CG  ? ARG A 1   4 ?   5.365  -5.256  14.224 1.000 61.700 ? 4   ARG A CG  1 
ATOM 35   C CD  ? ARG A 1   4 ?   5.628  -4.656  15.598 1.000 61.700 ? 4   ARG A CD  1 
ATOM 36   N NE  ? ARG A 1   4 ?   6.944  -5.031  16.107 1.000 61.700 ? 4   ARG A NE  1 
ATOM 37   N NH1 ? ARG A 1   4 ?   6.398  -4.728  18.331 1.000 61.700 ? 4   ARG A NH1 1 
ATOM 38   N NH2 ? ARG A 1   4 ?   8.506  -5.413  17.746 1.000 61.700 ? 4   ARG A NH2 1 
ATOM 39   C CZ  ? ARG A 1   4 ?   7.280  -5.056  17.393 1.000 61.700 ? 4   ARG A CZ  1 
ATOM 40   N N   ? GLY A 1   5 ?   1.339  -5.973  11.504 1.000 57.760 ? 5   GLY A N   1 
ATOM 41   C CA  ? GLY A 1   5 ?  -0.056  -5.586  11.361 1.000 57.760 ? 5   GLY A CA  1 
ATOM 42   C C   ? GLY A 1   5 ?  -0.484  -5.419   9.915 1.000 57.760 ? 5   GLY A C   1 
ATOM 43   O O   ? GLY A 1   5 ?  -1.362  -4.609   9.612 1.000 57.760 ? 5   GLY A O   1 
ATOM 44   N N   ? GLN A 1   6 ?   0.375  -6.030   8.993 1.000 70.410 ? 6   GLN A N   1 
ATOM 45   C CA  ? GLN A 1   6 ?  -0.101  -6.074   7.615 1.000 70.410 ? 6   GLN A CA  1 
ATOM 46   C C   ? GLN A 1   6 ?  -1.426  -6.823   7.513 1.000 70.410 ? 6   GLN A C   1 
ATOM 47   C CB  ? GLN A 1   6 ?   0.942  -6.726   6.706 1.000 70.410 ? 6   GLN A CB  1 
ATOM 48   O O   ? GLN A 1   6 ?  -1.514  -7.993   7.892 1.000 70.410 ? 6   GLN A O   1 
ATOM 49   C CG  ? GLN A 1   6 ?   0.563  -6.720   5.231 1.000 70.410 ? 6   GLN A CG  1 
ATOM 50   C CD  ? GLN A 1   6 ?   1.681  -7.220   4.336 1.000 70.410 ? 6   GLN A CD  1 
ATOM 51   N NE2 ? GLN A 1   6 ?   1.383  -7.388   3.052 1.000 70.410 ? 6   GLN A NE2 1 
ATOM 52   O OE1 ? GLN A 1   6 ?   2.804  -7.453   4.794 1.000 70.410 ? 6   GLN A OE1 1 
ATOM 53   N N   ? PRO A 1   7 ?  -2.536  -6.063   7.158 1.000 72.300 ? 7   PRO A N   1 
ATOM 54   C CA  ? PRO A 1   7 ?  -3.835  -6.722   7.004 1.000 72.300 ? 7   PRO A CA  1 
ATOM 55   C C   ? PRO A 1   7 ?  -3.897  -7.625   5.774 1.000 72.300 ? 7   PRO A C   1 
ATOM 56   C CB  ? PRO A 1   7 ?  -4.811  -5.550   6.870 1.000 72.300 ? 7   PRO A CB  1 
ATOM 57   O O   ? PRO A 1   7 ?  -3.154  -7.414   4.811 1.000 72.300 ? 7   PRO A O   1 
ATOM 58   C CG  ? PRO A 1   7 ?  -3.976  -4.411   6.383 1.000 72.300 ? 7   PRO A CG  1 
ATOM 59   C CD  ? PRO A 1   7 ?  -2.547  -4.671   6.762 1.000 72.300 ? 7   PRO A CD  1 
ATOM 60   N N   ? CYS A 1   8 ?  -4.554  -8.694   5.901 1.000 81.270 ? 8   CYS A N   1 
ATOM 61   C CA  ? CYS A 1   8 ?  -4.905  -9.501   4.738 1.000 81.270 ? 8   CYS A CA  1 
ATOM 62   C C   ? CYS A 1   8 ?  -6.390  -9.375   4.416 1.000 81.270 ? 8   CYS A C   1 
ATOM 63   C CB  ? CYS A 1   8 ?  -4.548 -10.968   4.976 1.000 81.270 ? 8   CYS A CB  1 
ATOM 64   O O   ? CYS A 1   8 ?  -7.208  -9.166   5.313 1.000 81.270 ? 8   CYS A O   1 
ATOM 65   S SG  ? CYS A 1   8 ?  -5.375 -11.696   6.407 1.000 81.270 ? 8   CYS A SG  1 
ATOM 66   N N   ? ILE A 1   9 ?  -6.629  -9.425   3.166 1.000 82.380 ? 9   ILE A N   1 
ATOM 67   C CA  ? ILE A 1   9 ?  -8.015  -9.282   2.734 1.000 82.380 ? 9   ILE A CA  1 
ATOM 68   C C   ? ILE A 1   9 ?  -8.580 -10.649   2.355 1.000 82.380 ? 9   ILE A C   1 
ATOM 69   C CB  ? ILE A 1   9 ?  -8.138  -8.303   1.546 1.000 82.380 ? 9   ILE A CB  1 
ATOM 70   O O   ? ILE A 1   9 ?  -7.923 -11.430   1.663 1.000 82.380 ? 9   ILE A O   1 
ATOM 71   C CG1 ? ILE A 1   9 ?  -7.631  -6.912   1.945 1.000 82.380 ? 9   ILE A CG1 1 
ATOM 72   C CG2 ? ILE A 1   9 ?  -9.586  -8.236   1.049 1.000 82.380 ? 9   ILE A CG2 1 
ATOM 73   C CD1 ? ILE A 1   9 ?  -7.487  -5.947   0.776 1.000 82.380 ? 9   ILE A CD1 1 
ATOM 74   N N   ? PHE A 1  10 ?  -9.844 -10.929   2.812 1.000 79.820 ? 10  PHE A N   1 
ATOM 75   C CA  ? PHE A 1  10 ? -10.543 -12.164   2.478 1.000 79.820 ? 10  PHE A CA  1 
ATOM 76   C C   ? PHE A 1  10 ? -11.790 -11.874   1.651 1.000 79.820 ? 10  PHE A C   1 
ATOM 77   C CB  ? PHE A 1  10 ? -10.924 -12.930   3.749 1.000 79.820 ? 10  PHE A CB  1 
ATOM 78   O O   ? PHE A 1  10 ? -12.490 -10.890   1.898 1.000 79.820 ? 10  PHE A O   1 
ATOM 79   C CG  ? PHE A 1  10 ?  -9.767 -13.639   4.399 1.000 79.820 ? 10  PHE A CG  1 
ATOM 80   C CD1 ? PHE A 1  10 ?  -9.557 -14.996   4.186 1.000 79.820 ? 10  PHE A CD1 1 
ATOM 81   C CD2 ? PHE A 1  10 ?  -8.889 -12.949   5.225 1.000 79.820 ? 10  PHE A CD2 1 
ATOM 82   C CE1 ? PHE A 1  10 ?  -8.487 -15.656   4.787 1.000 79.820 ? 10  PHE A CE1 1 
ATOM 83   C CE2 ? PHE A 1  10 ?  -7.817 -13.601   5.828 1.000 79.820 ? 10  PHE A CE2 1 
ATOM 84   C CZ  ? PHE A 1  10 ?  -7.619 -14.955   5.609 1.000 79.820 ? 10  PHE A CZ  1 
ATOM 85   N N   ? ASP A 1  11 ? -11.811 -12.761   0.602 1.000 78.640 ? 11  ASP A N   1 
ATOM 86   C CA  ? ASP A 1  11 ? -13.083 -12.849  -0.108 1.000 78.640 ? 11  ASP A CA  1 
ATOM 87   C C   ? ASP A 1  11 ? -13.785 -14.173   0.184 1.000 78.640 ? 11  ASP A C   1 
ATOM 88   C CB  ? ASP A 1  11 ? -12.869 -12.689  -1.615 1.000 78.640 ? 11  ASP A CB  1 
ATOM 89   O O   ? ASP A 1  11 ? -13.218 -15.245  -0.039 1.000 78.640 ? 11  ASP A O   1 
ATOM 90   C CG  ? ASP A 1  11 ? -14.169 -12.638  -2.397 1.000 78.640 ? 11  ASP A CG  1 
ATOM 91   O OD1 ? ASP A 1  11 ? -15.243 -12.455  -1.784 1.000 78.640 ? 11  ASP A OD1 1 
ATOM 92   O OD2 ? ASP A 1  11 ? -14.120 -12.787  -3.637 1.000 78.640 ? 11  ASP A OD2 1 
ATOM 93   N N   ? ARG A 1  12 ? -14.990 -14.065   0.915 1.000 75.870 ? 12  ARG A N   1 
ATOM 94   C CA  ? ARG A 1  12 ? -15.727 -15.291   1.204 1.000 75.870 ? 12  ARG A CA  1 
ATOM 95   C C   ? ARG A 1  12 ? -14.865 -16.278   1.983 1.000 75.870 ? 12  ARG A C   1 
ATOM 96   C CB  ? ARG A 1  12 ? -16.225 -15.937  -0.090 1.000 75.870 ? 12  ARG A CB  1 
ATOM 97   O O   ? ARG A 1  12 ? -14.927 -17.486   1.745 1.000 75.870 ? 12  ARG A O   1 
ATOM 98   C CG  ? ARG A 1  12 ? -17.213 -15.081  -0.867 1.000 75.870 ? 12  ARG A CG  1 
ATOM 99   C CD  ? ARG A 1  12 ? -17.755 -15.811  -2.087 1.000 75.870 ? 12  ARG A CD  1 
ATOM 100  N NE  ? ARG A 1  12 ? -18.686 -14.979  -2.844 1.000 75.870 ? 12  ARG A NE  1 
ATOM 101  N NH1 ? ARG A 1  12 ? -18.967 -16.495  -4.564 1.000 75.870 ? 12  ARG A NH1 1 
ATOM 102  N NH2 ? ARG A 1  12 ? -20.074 -14.489  -4.606 1.000 75.870 ? 12  ARG A NH2 1 
ATOM 103  C CZ  ? ARG A 1  12 ? -19.240 -15.323  -4.003 1.000 75.870 ? 12  ARG A CZ  1 
ATOM 104  N N   ? SER A 1  13 ? -13.912 -15.907   2.867 1.000 76.820 ? 13  SER A N   1 
ATOM 105  C CA  ? SER A 1  13 ? -13.136 -16.642   3.861 1.000 76.820 ? 13  SER A CA  1 
ATOM 106  C C   ? SER A 1  13 ? -11.833 -17.168   3.268 1.000 76.820 ? 13  SER A C   1 
ATOM 107  C CB  ? SER A 1  13 ? -13.953 -17.803   4.428 1.000 76.820 ? 13  SER A CB  1 
ATOM 108  O O   ? SER A 1  13 ? -11.215 -18.079   3.823 1.000 76.820 ? 13  SER A O   1 
ATOM 109  O OG  ? SER A 1  13 ? -15.105 -17.326   5.102 1.000 76.820 ? 13  SER A OG  1 
ATOM 110  N N   ? ARG A 1  14 ? -11.435 -16.620   2.077 1.000 80.740 ? 14  ARG A N   1 
ATOM 111  C CA  ? ARG A 1  14 ? -10.173 -16.963   1.431 1.000 80.740 ? 14  ARG A CA  1 
ATOM 112  C C   ? ARG A 1  14 ?  -9.293 -15.729   1.258 1.000 80.740 ? 14  ARG A C   1 
ATOM 113  C CB  ? ARG A 1  14 ? -10.425 -17.621   0.072 1.000 80.740 ? 14  ARG A CB  1 
ATOM 114  O O   ? ARG A 1  14 ?  -9.793 -14.640   0.970 1.000 80.740 ? 14  ARG A O   1 
ATOM 115  C CG  ? ARG A 1  14 ?  -9.172 -18.178  -0.584 1.000 80.740 ? 14  ARG A CG  1 
ATOM 116  C CD  ? ARG A 1  14 ?  -9.461 -18.728  -1.974 1.000 80.740 ? 14  ARG A CD  1 
ATOM 117  N NE  ? ARG A 1  14 ?  -8.233 -19.092  -2.676 1.000 80.740 ? 14  ARG A NE  1 
ATOM 118  N NH1 ? ARG A 1  14 ?  -9.129 -18.862  -4.792 1.000 80.740 ? 14  ARG A NH1 1 
ATOM 119  N NH2 ? ARG A 1  14 ?  -6.940 -19.490  -4.532 1.000 80.740 ? 14  ARG A NH2 1 
ATOM 120  C CZ  ? ARG A 1  14 ?  -8.103 -19.147  -3.998 1.000 80.740 ? 14  ARG A CZ  1 
ATOM 121  N N   ? TYR A 1  15 ?  -7.994 -16.001   1.509 1.000 82.160 ? 15  TYR A N   1 
ATOM 122  C CA  ? TYR A 1  15 ?  -7.046 -14.914   1.295 1.000 82.160 ? 15  TYR A CA  1 
ATOM 123  C C   ? TYR A 1  15 ?  -7.074 -14.442  -0.153 1.000 82.160 ? 15  TYR A C   1 
ATOM 124  C CB  ? TYR A 1  15 ?  -5.628 -15.355   1.673 1.000 82.160 ? 15  TYR A CB  1 
ATOM 125  O O   ? TYR A 1  15 ?  -6.978 -15.251  -1.079 1.000 82.160 ? 15  TYR A O   1 
ATOM 126  C CG  ? TYR A 1  15 ?  -4.564 -14.345   1.318 1.000 82.160 ? 15  TYR A CG  1 
ATOM 127  C CD1 ? TYR A 1  15 ?  -3.732 -14.539   0.217 1.000 82.160 ? 15  TYR A CD1 1 
ATOM 128  C CD2 ? TYR A 1  15 ?  -4.386 -13.197   2.082 1.000 82.160 ? 15  TYR A CD2 1 
ATOM 129  C CE1 ? TYR A 1  15 ?  -2.748 -13.613  -0.113 1.000 82.160 ? 15  TYR A CE1 1 
ATOM 130  C CE2 ? TYR A 1  15 ?  -3.406 -12.264   1.761 1.000 82.160 ? 15  TYR A CE2 1 
ATOM 131  O OH  ? TYR A 1  15 ?  -1.621 -11.559   0.342 1.000 82.160 ? 15  TYR A OH  1 
ATOM 132  C CZ  ? TYR A 1  15 ?  -2.593 -12.480   0.664 1.000 82.160 ? 15  TYR A CZ  1 
ATOM 133  N N   ? ASN A 1  16 ?  -7.192 -13.137  -0.327 1.000 85.600 ? 16  ASN A N   1 
ATOM 134  C CA  ? ASN A 1  16 ?  -7.282 -12.538  -1.654 1.000 85.600 ? 16  ASN A CA  1 
ATOM 135  C C   ? ASN A 1  16 ?  -6.086 -11.637  -1.945 1.000 85.600 ? 16  ASN A C   1 
ATOM 136  C CB  ? ASN A 1  16 ?  -8.587 -11.752  -1.800 1.000 85.600 ? 16  ASN A CB  1 
ATOM 137  O O   ? ASN A 1  16 ?  -5.356 -11.859  -2.913 1.000 85.600 ? 16  ASN A O   1 
ATOM 138  C CG  ? ASN A 1  16 ?  -8.797 -11.226  -3.206 1.000 85.600 ? 16  ASN A CG  1 
ATOM 139  N ND2 ? ASN A 1  16 ?  -9.564 -10.149  -3.328 1.000 85.600 ? 16  ASN A ND2 1 
ATOM 140  O OD1 ? ASN A 1  16 ?  -8.276 -11.784  -4.175 1.000 85.600 ? 16  ASN A OD1 1 
ATOM 141  N N   ? CYS A 1  17 ?  -5.829 -10.648  -1.156 1.000 91.300 ? 17  CYS A N   1 
ATOM 142  C CA  ? CYS A 1  17 ?  -4.803  -9.624  -1.319 1.000 91.300 ? 17  CYS A CA  1 
ATOM 143  C C   ? CYS A 1  17 ?  -4.231  -9.207   0.031 1.000 91.300 ? 17  CYS A C   1 
ATOM 144  C CB  ? CYS A 1  17 ?  -5.374  -8.403  -2.040 1.000 91.300 ? 17  CYS A CB  1 
ATOM 145  O O   ? CYS A 1  17 ?  -4.838  -9.459   1.073 1.000 91.300 ? 17  CYS A O   1 
ATOM 146  S SG  ? CYS A 1  17 ?  -5.681  -8.675  -3.799 1.000 91.300 ? 17  CYS A SG  1 
ATOM 147  N N   ? GLY A 1  18 ?  -3.034  -8.575  -0.079 1.000 91.330 ? 18  GLY A N   1 
ATOM 148  C CA  ? GLY A 1  18 ?  -2.526  -7.879   1.092 1.000 91.330 ? 18  GLY A CA  1 
ATOM 149  C C   ? GLY A 1  18 ?  -3.103  -6.486   1.256 1.000 91.330 ? 18  GLY A C   1 
ATOM 150  O O   ? GLY A 1  18 ?  -3.780  -5.979   0.360 1.000 91.330 ? 18  GLY A O   1 
ATOM 151  N N   ? ALA A 1  19 ?  -2.842  -5.849   2.347 1.000 93.370 ? 19  ALA A N   1 
ATOM 152  C CA  ? ALA A 1  19 ?  -3.305  -4.494   2.636 1.000 93.370 ? 19  ALA A CA  1 
ATOM 153  C C   ? ALA A 1  19 ?  -2.546  -3.895   3.816 1.000 93.370 ? 19  ALA A C   1 
ATOM 154  C CB  ? ALA A 1  19 ?  -4.805  -4.494   2.917 1.000 93.370 ? 19  ALA A CB  1 
ATOM 155  O O   ? ALA A 1  19 ?  -1.886  -4.616   4.569 1.000 93.370 ? 19  ALA A O   1 
ATOM 156  N N   ? THR A 1  20 ?  -2.720  -2.618   3.903 1.000 95.050 ? 20  THR A N   1 
ATOM 157  C CA  ? THR A 1  20 ?  -2.006  -1.907   4.958 1.000 95.050 ? 20  THR A CA  1 
ATOM 158  C C   ? THR A 1  20 ?  -2.970  -1.067   5.792 1.000 95.050 ? 20  THR A C   1 
ATOM 159  C CB  ? THR A 1  20 ?  -0.904  -1.002   4.376 1.000 95.050 ? 20  THR A CB  1 
ATOM 160  O O   ? THR A 1  20 ?  -3.769  -0.304   5.245 1.000 95.050 ? 20  THR A O   1 
ATOM 161  C CG2 ? THR A 1  20 ?  -0.111  -0.318   5.485 1.000 95.050 ? 20  THR A CG2 1 
ATOM 162  O OG1 ? THR A 1  20 ?  -0.011  -1.796   3.585 1.000 95.050 ? 20  THR A OG1 1 
ATOM 163  N N   ? LEU A 1  21 ?  -2.919  -1.324   7.088 1.000 96.380 ? 21  LEU A N   1 
ATOM 164  C CA  ? LEU A 1  21 ?  -3.629  -0.431   7.997 1.000 96.380 ? 21  LEU A CA  1 
ATOM 165  C C   ? LEU A 1  21 ?  -2.949   0.932   8.062 1.000 96.380 ? 21  LEU A C   1 
ATOM 166  C CB  ? LEU A 1  21 ?  -3.708  -1.043   9.398 1.000 96.380 ? 21  LEU A CB  1 
ATOM 167  O O   ? LEU A 1  21 ?  -1.781   1.030   8.447 1.000 96.380 ? 21  LEU A O   1 
ATOM 168  C CG  ? LEU A 1  21 ?  -4.553  -0.284  10.422 1.000 96.380 ? 21  LEU A CG  1 
ATOM 169  C CD1 ? LEU A 1  21 ?  -6.029  -0.347  10.044 1.000 96.380 ? 21  LEU A CD1 1 
ATOM 170  C CD2 ? LEU A 1  21 ?  -4.330  -0.848  11.822 1.000 96.380 ? 21  LEU A CD2 1 
ATOM 171  N N   ? ILE A 1  22 ?  -3.672   2.064   7.739 1.000 96.360 ? 22  ILE A N   1 
ATOM 172  C CA  ? ILE A 1  22 ?  -3.033   3.373   7.649 1.000 96.360 ? 22  ILE A CA  1 
ATOM 173  C C   ? ILE A 1  22 ?  -3.622   4.309   8.702 1.000 96.360 ? 22  ILE A C   1 
ATOM 174  C CB  ? ILE A 1  22 ?  -3.192   3.984   6.239 1.000 96.360 ? 22  ILE A CB  1 
ATOM 175  O O   ? ILE A 1  22 ?  -3.125   5.419   8.903 1.000 96.360 ? 22  ILE A O   1 
ATOM 176  C CG1 ? ILE A 1  22 ?  -4.674   4.057   5.853 1.000 96.360 ? 22  ILE A CG1 1 
ATOM 177  C CG2 ? ILE A 1  22 ?  -2.396   3.178   5.208 1.000 96.360 ? 22  ILE A CG2 1 
ATOM 178  C CD1 ? ILE A 1  22 ?  -4.947   4.871   4.596 1.000 96.360 ? 22  ILE A CD1 1 
ATOM 179  N N   ? SER A 1  23 ?  -4.742   3.839   9.458 1.000 95.620 ? 23  SER A N   1 
ATOM 180  C CA  ? SER A 1  23 ?  -5.365   4.401  10.651 1.000 95.620 ? 23  SER A CA  1 
ATOM 181  C C   ? SER A 1  23 ?  -6.256   3.376  11.345 1.000 95.620 ? 23  SER A C   1 
ATOM 182  C CB  ? SER A 1  23 ?  -6.184   5.643  10.295 1.000 95.620 ? 23  SER A CB  1 
ATOM 183  O O   ? SER A 1  23 ?  -6.435   2.263  10.847 1.000 95.620 ? 23  SER A O   1 
ATOM 184  O OG  ? SER A 1  23 ?  -7.433   5.277   9.735 1.000 95.620 ? 23  SER A OG  1 
ATOM 185  N N   ? GLN A 1  24 ?  -6.804   3.658  12.594 1.000 95.600 ? 24  GLN A N   1 
ATOM 186  C CA  ? GLN A 1  24 ?  -7.630   2.704  13.326 1.000 95.600 ? 24  GLN A CA  1 
ATOM 187  C C   ? GLN A 1  24 ?  -8.857   2.301  12.514 1.000 95.600 ? 24  GLN A C   1 
ATOM 188  C CB  ? GLN A 1  24 ?  -8.060   3.287  14.673 1.000 95.600 ? 24  GLN A CB  1 
ATOM 189  O O   ? GLN A 1  24 ?  -9.437   1.237  12.741 1.000 95.600 ? 24  GLN A O   1 
ATOM 190  C CG  ? GLN A 1  24 ?  -6.935   3.370  15.695 1.000 95.600 ? 24  GLN A CG  1 
ATOM 191  C CD  ? GLN A 1  24 ?  -7.402   3.888  17.042 1.000 95.600 ? 24  GLN A CD  1 
ATOM 192  N NE2 ? GLN A 1  24 ?  -7.572   2.982  17.999 1.000 95.600 ? 24  GLN A NE2 1 
ATOM 193  O OE1 ? GLN A 1  24 ?  -7.608   5.093  17.222 1.000 95.600 ? 24  GLN A OE1 1 
ATOM 194  N N   ? ARG A 1  25 ?  -9.165   3.161  11.439 1.000 97.010 ? 25  ARG A N   1 
ATOM 195  C CA  ? ARG A 1  25 ? -10.427   2.933  10.742 1.000 97.010 ? 25  ARG A CA  1 
ATOM 196  C C   ? ARG A 1  25 ? -10.195   2.705   9.252 1.000 97.010 ? 25  ARG A C   1 
ATOM 197  C CB  ? ARG A 1  25 ? -11.377   4.114  10.949 1.000 97.010 ? 25  ARG A CB  1 
ATOM 198  O O   ? ARG A 1  25 ? -11.126   2.367   8.518 1.000 97.010 ? 25  ARG A O   1 
ATOM 199  C CG  ? ARG A 1  25 ? -11.983   4.180  12.342 1.000 97.010 ? 25  ARG A CG  1 
ATOM 200  C CD  ? ARG A 1  25 ? -13.094   5.218  12.425 1.000 97.010 ? 25  ARG A CD  1 
ATOM 201  N NE  ? ARG A 1  25 ? -13.587   5.372  13.791 1.000 97.010 ? 25  ARG A NE  1 
ATOM 202  N NH1 ? ARG A 1  25 ? -14.956   3.512  13.726 1.000 97.010 ? 25  ARG A NH1 1 
ATOM 203  N NH2 ? ARG A 1  25 ? -14.841   4.790  15.625 1.000 97.010 ? 25  ARG A NH2 1 
ATOM 204  C CZ  ? ARG A 1  25 ? -14.460   4.558  14.378 1.000 97.010 ? 25  ARG A CZ  1 
ATOM 205  N N   ? TRP A 1  26 ?  -8.961   2.893   8.775 1.000 97.580 ? 26  TRP A N   1 
ATOM 206  C CA  ? TRP A 1  26 ?  -8.765   2.853   7.330 1.000 97.580 ? 26  TRP A CA  1 
ATOM 207  C C   ? TRP A 1  26 ?  -7.667   1.864   6.956 1.000 97.580 ? 26  TRP A C   1 
ATOM 208  C CB  ? TRP A 1  26 ?  -8.419   4.246   6.795 1.000 97.580 ? 26  TRP A CB  1 
ATOM 209  O O   ? TRP A 1  26 ?  -6.602   1.845   7.577 1.000 97.580 ? 26  TRP A O   1 
ATOM 210  C CG  ? TRP A 1  26 ?  -9.536   5.239   6.916 1.000 97.580 ? 26  TRP A CG  1 
ATOM 211  C CD1 ? TRP A 1  26 ?  -9.681   6.204   7.874 1.000 97.580 ? 26  TRP A CD1 1 
ATOM 212  C CD2 ? TRP A 1  26 ? -10.668   5.361   6.049 1.000 97.580 ? 26  TRP A CD2 1 
ATOM 213  C CE2 ? TRP A 1  26 ? -11.459   6.422   6.542 1.000 97.580 ? 26  TRP A CE2 1 
ATOM 214  C CE3 ? TRP A 1  26 ? -11.090   4.675   4.902 1.000 97.580 ? 26  TRP A CE3 1 
ATOM 215  N NE1 ? TRP A 1  26 ? -10.835   6.919   7.654 1.000 97.580 ? 26  TRP A NE1 1 
ATOM 216  C CH2 ? TRP A 1  26 ? -13.040   6.127   4.805 1.000 97.580 ? 26  TRP A CH2 1 
ATOM 217  C CZ2 ? TRP A 1  26 ? -12.650   6.814   5.925 1.000 97.580 ? 26  TRP A CZ2 1 
ATOM 218  C CZ3 ? TRP A 1  26 ? -12.276   5.067   4.291 1.000 97.580 ? 26  TRP A CZ3 1 
ATOM 219  N N   ? VAL A 1  27 ?  -7.956   1.087   5.913 1.000 97.490 ? 27  VAL A N   1 
ATOM 220  C CA  ? VAL A 1  27 ?  -7.030   0.133   5.313 1.000 97.490 ? 27  VAL A CA  1 
ATOM 221  C C   ? VAL A 1  27 ?  -6.813   0.479   3.841 1.000 97.490 ? 27  VAL A C   1 
ATOM 222  C CB  ? VAL A 1  27 ?  -7.542  -1.318   5.450 1.000 97.490 ? 27  VAL A CB  1 
ATOM 223  O O   ? VAL A 1  27 ?  -7.766   0.793   3.125 1.000 97.490 ? 27  VAL A O   1 
ATOM 224  C CG1 ? VAL A 1  27 ?  -6.611  -2.290   4.727 1.000 97.490 ? 27  VAL A CG1 1 
ATOM 225  C CG2 ? VAL A 1  27 ?  -7.678  -1.699   6.923 1.000 97.490 ? 27  VAL A CG2 1 
ATOM 226  N N   ? LEU A 1  28 ?  -5.560   0.472   3.458 1.000 97.530 ? 28  LEU A N   1 
ATOM 227  C CA  ? LEU A 1  28 ?  -5.205   0.778   2.076 1.000 97.530 ? 28  LEU A CA  1 
ATOM 228  C C   ? LEU A 1  28 ?  -4.787  -0.485   1.331 1.000 97.530 ? 28  LEU A C   1 
ATOM 229  C CB  ? LEU A 1  28 ?  -4.076   1.810   2.028 1.000 97.530 ? 28  LEU A CB  1 
ATOM 230  O O   ? LEU A 1  28 ?  -3.988  -1.275   1.838 1.000 97.530 ? 28  LEU A O   1 
ATOM 231  C CG  ? LEU A 1  28 ?  -3.707   2.347   0.645 1.000 97.530 ? 28  LEU A CG  1 
ATOM 232  C CD1 ? LEU A 1  28 ?  -4.892   3.083   0.028 1.000 97.530 ? 28  LEU A CD1 1 
ATOM 233  C CD2 ? LEU A 1  28 ?  -2.490   3.262   0.733 1.000 97.530 ? 28  LEU A CD2 1 
ATOM 234  N N   ? THR A 1  29 ?  -5.309  -0.699   0.113 1.000 97.180 ? 29  THR A N   1 
ATOM 235  C CA  ? THR A 1  29 ?  -4.979  -1.845  -0.727 1.000 97.180 ? 29  THR A CA  1 
ATOM 236  C C   ? THR A 1  29 ?  -5.112  -1.489  -2.205 1.000 97.180 ? 29  THR A C   1 
ATOM 237  C CB  ? THR A 1  29 ?  -5.879  -3.052  -0.404 1.000 97.180 ? 29  THR A CB  1 
ATOM 238  O O   ? THR A 1  29 ?  -5.368  -0.333  -2.550 1.000 97.180 ? 29  THR A O   1 
ATOM 239  C CG2 ? THR A 1  29 ?  -7.313  -2.807  -0.862 1.000 97.180 ? 29  THR A CG2 1 
ATOM 240  O OG1 ? THR A 1  29 ?  -5.368  -4.213  -1.069 1.000 97.180 ? 29  THR A OG1 1 
ATOM 241  N N   ? ALA A 1  30 ?  -4.815  -2.424  -3.070 1.000 96.730 ? 30  ALA A N   1 
ATOM 242  C CA  ? ALA A 1  30 ?  -4.945  -2.201  -4.508 1.000 96.730 ? 30  ALA A CA  1 
ATOM 243  C C   ? ALA A 1  30 ?  -6.397  -2.340  -4.955 1.000 96.730 ? 30  ALA A C   1 
ATOM 244  C CB  ? ALA A 1  30 ?  -4.058  -3.175  -5.280 1.000 96.730 ? 30  ALA A CB  1 
ATOM 245  O O   ? ALA A 1  30 ?  -7.117  -3.223  -4.482 1.000 96.730 ? 30  ALA A O   1 
ATOM 246  N N   ? ALA A 1  31 ?  -6.830  -1.529  -5.891 1.000 97.000 ? 31  ALA A N   1 
ATOM 247  C CA  ? ALA A 1  31 ?  -8.196  -1.541  -6.409 1.000 97.000 ? 31  ALA A CA  1 
ATOM 248  C C   ? ALA A 1  31 ?  -8.508  -2.864  -7.101 1.000 97.000 ? 31  ALA A C   1 
ATOM 249  C CB  ? ALA A 1  31 ?  -8.411  -0.376  -7.372 1.000 97.000 ? 31  ALA A CB  1 
ATOM 250  O O   ? ALA A 1  31 ?  -9.630  -3.368  -7.015 1.000 97.000 ? 31  ALA A O   1 
ATOM 251  N N   ? HIS A 1  32 ?  -7.597  -3.434  -7.780 1.000 94.240 ? 32  HIS A N   1 
ATOM 252  C CA  ? HIS A 1  32 ?  -7.831  -4.669  -8.519 1.000 94.240 ? 32  HIS A CA  1 
ATOM 253  C C   ? HIS A 1  32 ?  -8.061  -5.842  -7.572 1.000 94.240 ? 32  HIS A C   1 
ATOM 254  C CB  ? HIS A 1  32 ?  -6.654  -4.968  -9.449 1.000 94.240 ? 32  HIS A CB  1 
ATOM 255  O O   ? HIS A 1  32 ?  -8.422  -6.937  -8.009 1.000 94.240 ? 32  HIS A O   1 
ATOM 256  C CG  ? HIS A 1  32 ?  -5.441  -5.477  -8.737 1.000 94.240 ? 32  HIS A CG  1 
ATOM 257  C CD2 ? HIS A 1  32 ?  -5.105  -6.726  -8.336 1.000 94.240 ? 32  HIS A CD2 1 
ATOM 258  N ND1 ? HIS A 1  32 ?  -4.402  -4.656  -8.356 1.000 94.240 ? 32  HIS A ND1 1 
ATOM 259  C CE1 ? HIS A 1  32 ?  -3.476  -5.380  -7.750 1.000 94.240 ? 32  HIS A CE1 1 
ATOM 260  N NE2 ? HIS A 1  32 ?  -3.878  -6.639  -7.724 1.000 94.240 ? 32  HIS A NE2 1 
ATOM 261  N N   ? CYS A 1  33 ?  -7.905  -5.602  -6.268 1.000 93.650 ? 33  CYS A N   1 
ATOM 262  C CA  ? CYS A 1  33 ?  -8.138  -6.630  -5.260 1.000 93.650 ? 33  CYS A CA  1 
ATOM 263  C C   ? CYS A 1  33 ?  -9.623  -6.757  -4.944 1.000 93.650 ? 33  CYS A C   1 
ATOM 264  C CB  ? CYS A 1  33 ?  -7.360  -6.314  -3.983 1.000 93.650 ? 33  CYS A CB  1 
ATOM 265  O O   ? CYS A 1  33 ? -10.031  -7.660  -4.211 1.000 93.650 ? 33  CYS A O   1 
ATOM 266  S SG  ? CYS A 1  33 ?  -5.584  -6.608  -4.120 1.000 93.650 ? 33  CYS A SG  1 
ATOM 267  N N   ? HIS A 1  34 ? -10.388  -5.886  -5.461 1.000 93.290 ? 34  HIS A N   1 
ATOM 268  C CA  ? HIS A 1  34 ? -11.823  -5.891  -5.199 1.000 93.290 ? 34  HIS A CA  1 
ATOM 269  C C   ? HIS A 1  34 ? -12.531  -6.952  -6.035 1.000 93.290 ? 34  HIS A C   1 
ATOM 270  C CB  ? HIS A 1  34 ? -12.424  -4.513  -5.481 1.000 93.290 ? 34  HIS A CB  1 
ATOM 271  O O   ? HIS A 1  34 ? -12.791  -6.743  -7.222 1.000 93.290 ? 34  HIS A O   1 
ATOM 272  C CG  ? HIS A 1  34 ? -13.858  -4.390  -5.074 1.000 93.290 ? 34  HIS A CG  1 
ATOM 273  C CD2 ? HIS A 1  34 ? -14.945  -3.969  -5.763 1.000 93.290 ? 34  HIS A CD2 1 
ATOM 274  N ND1 ? HIS A 1  34 ? -14.304  -4.719  -3.812 1.000 93.290 ? 34  HIS A ND1 1 
ATOM 275  C CE1 ? HIS A 1  34 ? -15.608  -4.507  -3.743 1.000 93.290 ? 34  HIS A CE1 1 
ATOM 276  N NE2 ? HIS A 1  34 ? -16.021  -4.052  -4.914 1.000 93.290 ? 34  HIS A NE2 1 
ATOM 277  N N   ? THR A 1  35 ? -12.886  -8.085  -5.526 1.000 87.470 ? 35  THR A N   1 
ATOM 278  C CA  ? THR A 1  35 ? -13.468  -9.205  -6.258 1.000 87.470 ? 35  THR A CA  1 
ATOM 279  C C   ? THR A 1  35 ? -14.789  -9.636  -5.626 1.000 87.470 ? 35  THR A C   1 
ATOM 280  C CB  ? THR A 1  35 ? -12.503 -10.404  -6.306 1.000 87.470 ? 35  THR A CB  1 
ATOM 281  O O   ? THR A 1  35 ? -15.403 -10.611  -6.064 1.000 87.470 ? 35  THR A O   1 
ATOM 282  C CG2 ? THR A 1  35 ? -11.223 -10.050  -7.056 1.000 87.470 ? 35  THR A CG2 1 
ATOM 283  O OG1 ? THR A 1  35 ? -12.167 -10.793  -4.968 1.000 87.470 ? 35  THR A OG1 1 
ATOM 284  N N   ? GLY A 1  36 ? -15.340  -8.884  -4.625 1.000 88.560 ? 36  GLY A N   1 
ATOM 285  C CA  ? GLY A 1  36 ? -16.542  -9.165  -3.857 1.000 88.560 ? 36  GLY A CA  1 
ATOM 286  C C   ? GLY A 1  36 ? -16.492  -8.611  -2.446 1.000 88.560 ? 36  GLY A C   1 
ATOM 287  O O   ? GLY A 1  36 ? -15.787  -7.635  -2.181 1.000 88.560 ? 36  GLY A O   1 
ATOM 288  N N   ? PRO A 1  37 ? -17.428  -9.195  -1.626 1.000 88.810 ? 37  PRO A N   1 
ATOM 289  C CA  ? PRO A 1  37 ? -17.382  -8.734  -0.237 1.000 88.810 ? 37  PRO A CA  1 
ATOM 290  C C   ? PRO A 1  37 ? -16.027  -8.981   0.423 1.000 88.810 ? 37  PRO A C   1 
ATOM 291  C CB  ? PRO A 1  37 ? -18.479  -9.557   0.444 1.000 88.810 ? 37  PRO A CB  1 
ATOM 292  O O   ? PRO A 1  37 ? -15.451 -10.061   0.273 1.000 88.810 ? 37  PRO A O   1 
ATOM 293  C CG  ? PRO A 1  37 ? -19.407  -9.945  -0.661 1.000 88.810 ? 37  PRO A CG  1 
ATOM 294  C CD  ? PRO A 1  37 ? -18.602 -10.137  -1.914 1.000 88.810 ? 37  PRO A CD  1 
ATOM 295  N N   ? ILE A 1  38 ? -15.511  -8.001   1.119 1.000 91.030 ? 38  ILE A N   1 
ATOM 296  C CA  ? ILE A 1  38 ? -14.157  -8.013   1.663 1.000 91.030 ? 38  ILE A CA  1 
ATOM 297  C C   ? ILE A 1  38 ? -14.214  -8.050   3.189 1.000 91.030 ? 38  ILE A C   1 
ATOM 298  C CB  ? ILE A 1  38 ? -13.345  -6.788   1.187 1.000 91.030 ? 38  ILE A CB  1 
ATOM 299  O O   ? ILE A 1  38 ? -15.008  -7.333   3.804 1.000 91.030 ? 38  ILE A O   1 
ATOM 300  C CG1 ? ILE A 1  38 ? -13.206  -6.801  -0.340 1.000 91.030 ? 38  ILE A CG1 1 
ATOM 301  C CG2 ? ILE A 1  38 ? -11.971  -6.756   1.862 1.000 91.030 ? 38  ILE A CG2 1 
ATOM 302  C CD1 ? ILE A 1  38 ? -12.621  -5.520  -0.919 1.000 91.030 ? 38  ILE A CD1 1 
ATOM 303  N N   ? HIS A 1  39 ? -13.446  -8.915   3.746 1.000 91.670 ? 39  HIS A N   1 
ATOM 304  C CA  ? HIS A 1  39 ? -13.142  -8.942   5.172 1.000 91.670 ? 39  HIS A CA  1 
ATOM 305  C C   ? HIS A 1  39 ? -11.655  -8.710   5.423 1.000 91.670 ? 39  HIS A C   1 
ATOM 306  C CB  ? HIS A 1  39 ? -13.577 -10.273   5.787 1.000 91.670 ? 39  HIS A CB  1 
ATOM 307  O O   ? HIS A 1  39 ? -10.809  -9.267   4.720 1.000 91.670 ? 39  HIS A O   1 
ATOM 308  C CG  ? HIS A 1  39 ? -15.042 -10.544   5.658 1.000 91.670 ? 39  HIS A CG  1 
ATOM 309  C CD2 ? HIS A 1  39 ? -15.740 -11.228   4.722 1.000 91.670 ? 39  HIS A CD2 1 
ATOM 310  N ND1 ? HIS A 1  39 ? -15.967 -10.080   6.568 1.000 91.670 ? 39  HIS A ND1 1 
ATOM 311  C CE1 ? HIS A 1  39 ? -17.175 -10.470   6.197 1.000 91.670 ? 39  HIS A CE1 1 
ATOM 312  N NE2 ? HIS A 1  39 ? -17.065 -11.168   5.079 1.000 91.670 ? 39  HIS A NE2 1 
ATOM 313  N N   ? VAL A 1  40 ? -11.460  -7.855   6.436 1.000 93.030 ? 40  VAL A N   1 
ATOM 314  C CA  ? VAL A 1  40 ? -10.069  -7.543   6.750 1.000 93.030 ? 40  VAL A CA  1 
ATOM 315  C C   ? VAL A 1  40 ?  -9.639  -8.303   8.003 1.000 93.030 ? 40  VAL A C   1 
ATOM 316  C CB  ? VAL A 1  40 ?  -9.859  -6.025   6.948 1.000 93.030 ? 40  VAL A CB  1 
ATOM 317  O O   ? VAL A 1  40 ? -10.340  -8.287   9.017 1.000 93.030 ? 40  VAL A O   1 
ATOM 318  C CG1 ? VAL A 1  40 ?  -8.439  -5.736   7.433 1.000 93.030 ? 40  VAL A CG1 1 
ATOM 319  C CG2 ? VAL A 1  40 ? -10.147  -5.273   5.650 1.000 93.030 ? 40  VAL A CG2 1 
ATOM 320  N N   ? ARG A 1  41 ?  -8.568  -9.026   7.900 1.000 91.760 ? 41  ARG A N   1 
ATOM 321  C CA  ? ARG A 1  41 ?  -7.957  -9.667   9.059 1.000 91.760 ? 41  ARG A CA  1 
ATOM 322  C C   ? ARG A 1  41 ?  -6.622  -9.017   9.404 1.000 91.760 ? 41  ARG A C   1 
ATOM 323  C CB  ? ARG A 1  41 ?  -7.762 -11.164   8.806 1.000 91.760 ? 41  ARG A CB  1 
ATOM 324  O O   ? ARG A 1  41 ?  -5.696  -9.018   8.590 1.000 91.760 ? 41  ARG A O   1 
ATOM 325  C CG  ? ARG A 1  41 ?  -9.061 -11.939   8.662 1.000 91.760 ? 41  ARG A CG  1 
ATOM 326  C CD  ? ARG A 1  41 ?  -8.826 -13.443   8.680 1.000 91.760 ? 41  ARG A CD  1 
ATOM 327  N NE  ? ARG A 1  41 ? -10.079 -14.186   8.582 1.000 91.760 ? 41  ARG A NE  1 
ATOM 328  N NH1 ? ARG A 1  41 ?  -9.107 -16.265   8.850 1.000 91.760 ? 41  ARG A NH1 1 
ATOM 329  N NH2 ? ARG A 1  41 ? -11.374 -16.083   8.562 1.000 91.760 ? 41  ARG A NH2 1 
ATOM 330  C CZ  ? ARG A 1  41 ? -10.184 -15.509   8.665 1.000 91.760 ? 41  ARG A CZ  1 
ATOM 331  N N   ? LEU A 1  42 ?  -6.584  -8.476  10.630 1.000 91.810 ? 42  LEU A N   1 
ATOM 332  C CA  ? LEU A 1  42 ?  -5.385  -7.802  11.116 1.000 91.810 ? 42  LEU A CA  1 
ATOM 333  C C   ? LEU A 1  42 ?  -4.622  -8.688  12.094 1.000 91.810 ? 42  LEU A C   1 
ATOM 334  C CB  ? LEU A 1  42 ?  -5.751  -6.476  11.789 1.000 91.810 ? 42  LEU A CB  1 
ATOM 335  O O   ? LEU A 1  42 ?  -5.202  -9.589  12.705 1.000 91.810 ? 42  LEU A O   1 
ATOM 336  C CG  ? LEU A 1  42 ?  -6.586  -5.501  10.958 1.000 91.810 ? 42  LEU A CG  1 
ATOM 337  C CD1 ? LEU A 1  42 ?  -7.216  -4.443  11.857 1.000 91.810 ? 42  LEU A CD1 1 
ATOM 338  C CD2 ? LEU A 1  42 ?  -5.730  -4.851   9.876 1.000 91.810 ? 42  LEU A CD2 1 
ATOM 339  N N   ? GLY A 1  43 ?  -3.268  -8.460  12.177 1.000 86.800 ? 43  GLY A N   1 
ATOM 340  C CA  ? GLY A 1  43 ?  -2.480  -9.089  13.225 1.000 86.800 ? 43  GLY A CA  1 
ATOM 341  C C   ? GLY A 1  43 ?  -2.179 -10.550  12.950 1.000 86.800 ? 43  GLY A C   1 
ATOM 342  O O   ? GLY A 1  43 ?  -1.988 -11.336  13.881 1.000 86.800 ? 43  GLY A O   1 
ATOM 343  N N   ? LYS A 1  44 ?  -2.269 -10.863  11.604 1.000 84.980 ? 44  LYS A N   1 
ATOM 344  C CA  ? LYS A 1  44 ?  -1.970 -12.232  11.194 1.000 84.980 ? 44  LYS A CA  1 
ATOM 345  C C   ? LYS A 1  44 ?  -0.492 -12.392  10.850 1.000 84.980 ? 44  LYS A C   1 
ATOM 346  C CB  ? LYS A 1  44 ?  -2.833 -12.636   9.999 1.000 84.980 ? 44  LYS A CB  1 
ATOM 347  O O   ? LYS A 1  44 ?   0.079 -11.562  10.140 1.000 84.980 ? 44  LYS A O   1 
ATOM 348  C CG  ? LYS A 1  44 ?  -4.317 -12.744  10.315 1.000 84.980 ? 44  LYS A CG  1 
ATOM 349  C CD  ? LYS A 1  44 ?  -4.633 -14.017  11.089 1.000 84.980 ? 44  LYS A CD  1 
ATOM 350  C CE  ? LYS A 1  44 ?  -4.929 -15.182  10.154 1.000 84.980 ? 44  LYS A CE  1 
ATOM 351  N NZ  ? LYS A 1  44 ?  -4.973 -16.483  10.886 1.000 84.980 ? 44  LYS A NZ  1 
ATOM 352  N N   ? TYR A 1  45 ?   0.089 -13.465  11.363 1.000 79.960 ? 45  TYR A N   1 
ATOM 353  C CA  ? TYR A 1  45 ?   1.421 -13.882  10.940 1.000 79.960 ? 45  TYR A CA  1 
ATOM 354  C C   ? TYR A 1  45 ?   1.348 -15.113  10.044 1.000 79.960 ? 45  TYR A C   1 
ATOM 355  C CB  ? TYR A 1  45 ?   2.305 -14.173  12.156 1.000 79.960 ? 45  TYR A CB  1 
ATOM 356  O O   ? TYR A 1  45 ?   2.037 -15.187   9.024 1.000 79.960 ? 45  TYR A O   1 
ATOM 357  C CG  ? TYR A 1  45 ?   3.698 -14.632  11.798 1.000 79.960 ? 45  TYR A CG  1 
ATOM 358  C CD1 ? TYR A 1  45 ?   4.092 -15.952  12.006 1.000 79.960 ? 45  TYR A CD1 1 
ATOM 359  C CD2 ? TYR A 1  45 ?   4.622 -13.748  11.253 1.000 79.960 ? 45  TYR A CD2 1 
ATOM 360  C CE1 ? TYR A 1  45 ?   5.375 -16.380  11.680 1.000 79.960 ? 45  TYR A CE1 1 
ATOM 361  C CE2 ? TYR A 1  45 ?   5.908 -14.164  10.923 1.000 79.960 ? 45  TYR A CE2 1 
ATOM 362  O OH  ? TYR A 1  45 ?   7.545 -15.898  10.814 1.000 79.960 ? 45  TYR A OH  1 
ATOM 363  C CZ  ? TYR A 1  45 ?   6.274 -15.480  11.139 1.000 79.960 ? 45  TYR A CZ  1 
ATOM 364  N N   ? ASN A 1  46 ?   0.579 -16.088  10.475 1.000 81.150 ? 46  ASN A N   1 
ATOM 365  C CA  ? ASN A 1  46 ?   0.216 -17.283   9.721 1.000 81.150 ? 46  ASN A CA  1 
ATOM 366  C C   ? ASN A 1  46 ?  -1.232 -17.226   9.242 1.000 81.150 ? 46  ASN A C   1 
ATOM 367  C CB  ? ASN A 1  46 ?   0.448 -18.540  10.562 1.000 81.150 ? 46  ASN A CB  1 
ATOM 368  O O   ? ASN A 1  46 ?  -2.153 -17.093  10.050 1.000 81.150 ? 46  ASN A O   1 
ATOM 369  C CG  ? ASN A 1  46 ?   0.295 -19.817   9.759 1.000 81.150 ? 46  ASN A CG  1 
ATOM 370  N ND2 ? ASN A 1  46 ?   1.224 -20.747   9.943 1.000 81.150 ? 46  ASN A ND2 1 
ATOM 371  O OD1 ? ASN A 1  46 ?  -0.649 -19.965   8.979 1.000 81.150 ? 46  ASN A OD1 1 
ATOM 372  N N   ? LEU A 1  47 ?  -1.416 -17.413   7.944 1.000 76.250 ? 47  LEU A N   1 
ATOM 373  C CA  ? LEU A 1  47 ?  -2.715 -17.191   7.319 1.000 76.250 ? 47  LEU A CA  1 
ATOM 374  C C   ? LEU A 1  47 ?  -3.733 -18.218   7.803 1.000 76.250 ? 47  LEU A C   1 
ATOM 375  C CB  ? LEU A 1  47 ?  -2.595 -17.254   5.794 1.000 76.250 ? 47  LEU A CB  1 
ATOM 376  O O   ? LEU A 1  47 ?  -4.935 -17.945   7.825 1.000 76.250 ? 47  LEU A O   1 
ATOM 377  C CG  ? LEU A 1  47 ?  -1.983 -16.030   5.112 1.000 76.250 ? 47  LEU A CG  1 
ATOM 378  C CD1 ? LEU A 1  47 ?  -1.753 -16.309   3.630 1.000 76.250 ? 47  LEU A CD1 1 
ATOM 379  C CD2 ? LEU A 1  47 ?  -2.878 -14.810   5.298 1.000 76.250 ? 47  LEU A CD2 1 
ATOM 380  N N   ? TYR A 1  48 ?  -3.330 -19.354   8.420 1.000 78.130 ? 48  TYR A N   1 
ATOM 381  C CA  ? TYR A 1  48 ?  -4.286 -20.426   8.671 1.000 78.130 ? 48  TYR A CA  1 
ATOM 382  C C   ? TYR A 1  48 ?  -4.275 -20.835  10.139 1.000 78.130 ? 48  TYR A C   1 
ATOM 383  C CB  ? TYR A 1  48 ?  -3.977 -21.640   7.789 1.000 78.130 ? 48  TYR A CB  1 
ATOM 384  O O   ? TYR A 1  48 ?  -5.052 -21.697  10.556 1.000 78.130 ? 48  TYR A O   1 
ATOM 385  C CG  ? TYR A 1  48 ?  -4.033 -21.346   6.310 1.000 78.130 ? 48  TYR A CG  1 
ATOM 386  C CD1 ? TYR A 1  48 ?  -5.244 -21.057   5.683 1.000 78.130 ? 48  TYR A CD1 1 
ATOM 387  C CD2 ? TYR A 1  48 ?  -2.878 -21.358   5.535 1.000 78.130 ? 48  TYR A CD2 1 
ATOM 388  C CE1 ? TYR A 1  48 ?  -5.301 -20.787   4.320 1.000 78.130 ? 48  TYR A CE1 1 
ATOM 389  C CE2 ? TYR A 1  48 ?  -2.924 -21.090   4.171 1.000 78.130 ? 48  TYR A CE2 1 
ATOM 390  O OH  ? TYR A 1  48 ?  -4.189 -20.539   2.223 1.000 78.130 ? 48  TYR A OH  1 
ATOM 391  C CZ  ? TYR A 1  48 ?  -4.138 -20.805   3.574 1.000 78.130 ? 48  TYR A CZ  1 
ATOM 392  N N   ? THR A 1  49 ?  -3.354 -20.098  10.832 1.000 80.540 ? 49  THR A N   1 
ATOM 393  C CA  ? THR A 1  49 ?  -3.265 -20.404  12.255 1.000 80.540 ? 49  THR A CA  1 
ATOM 394  C C   ? THR A 1  49 ?  -3.832 -19.261  13.092 1.000 80.540 ? 49  THR A C   1 
ATOM 395  C CB  ? THR A 1  49 ?  -1.810 -20.680  12.677 1.000 80.540 ? 49  THR A CB  1 
ATOM 396  O O   ? THR A 1  49 ?  -3.544 -18.091  12.830 1.000 80.540 ? 49  THR A O   1 
ATOM 397  C CG2 ? THR A 1  49 ?  -1.726 -21.049  14.154 1.000 80.540 ? 49  THR A CG2 1 
ATOM 398  O OG1 ? THR A 1  49 ?  -1.288 -21.762  11.895 1.000 80.540 ? 49  THR A OG1 1 
ATOM 399  N N   ? ARG A 1  50 ?  -4.706 -19.667  14.040 1.000 83.190 ? 50  ARG A N   1 
ATOM 400  C CA  ? ARG A 1  50 ?  -5.171 -18.689  15.017 1.000 83.190 ? 50  ARG A CA  1 
ATOM 401  C C   ? ARG A 1  50 ?  -4.090 -18.390  16.051 1.000 83.190 ? 50  ARG A C   1 
ATOM 402  C CB  ? ARG A 1  50 ?  -6.439 -19.187  15.715 1.000 83.190 ? 50  ARG A CB  1 
ATOM 403  O O   ? ARG A 1  50 ?  -3.654 -19.285  16.778 1.000 83.190 ? 50  ARG A O   1 
ATOM 404  C CG  ? ARG A 1  50 ?  -7.694 -19.077  14.864 1.000 83.190 ? 50  ARG A CG  1 
ATOM 405  C CD  ? ARG A 1  50 ?  -8.942 -19.455  15.648 1.000 83.190 ? 50  ARG A CD  1 
ATOM 406  N NE  ? ARG A 1  50 ? -10.122 -19.515  14.789 1.000 83.190 ? 50  ARG A NE  1 
ATOM 407  N NH1 ? ARG A 1  50 ? -11.632 -19.715  16.526 1.000 83.190 ? 50  ARG A NH1 1 
ATOM 408  N NH2 ? ARG A 1  50 ? -12.371 -19.681  14.356 1.000 83.190 ? 50  ARG A NH2 1 
ATOM 409  C CZ  ? ARG A 1  50 ? -11.372 -19.637  15.226 1.000 83.190 ? 50  ARG A CZ  1 
ATOM 410  N N   ? GLU A 1  51 ?  -3.596 -17.148  16.030 1.000 82.050 ? 51  GLU A N   1 
ATOM 411  C CA  ? GLU A 1  51 ?  -2.429 -16.794  16.832 1.000 82.050 ? 51  GLU A CA  1 
ATOM 412  C C   ? GLU A 1  51 ?  -2.812 -15.881  17.993 1.000 82.050 ? 51  GLU A C   1 
ATOM 413  C CB  ? GLU A 1  51 ?  -1.363 -16.122  15.963 1.000 82.050 ? 51  GLU A CB  1 
ATOM 414  O O   ? GLU A 1  51 ?  -1.963 -15.515  18.808 1.000 82.050 ? 51  GLU A O   1 
ATOM 415  C CG  ? GLU A 1  51 ?  -0.809 -17.018  14.865 1.000 82.050 ? 51  GLU A CG  1 
ATOM 416  C CD  ? GLU A 1  51 ?   0.091 -16.281  13.885 1.000 82.050 ? 51  GLU A CD  1 
ATOM 417  O OE1 ? GLU A 1  51 ?   1.286 -16.635  13.775 1.000 82.050 ? 51  GLU A OE1 1 
ATOM 418  O OE2 ? GLU A 1  51 ?  -0.404 -15.342  13.224 1.000 82.050 ? 51  GLU A OE2 1 
ATOM 419  N N   ? GLY A 1  52 ?  -4.219 -15.641  18.179 1.000 82.990 ? 52  GLY A N   1 
ATOM 420  C CA  ? GLY A 1  52 ?  -4.697 -14.883  19.324 1.000 82.990 ? 52  GLY A CA  1 
ATOM 421  C C   ? GLY A 1  52 ?  -4.514 -13.385  19.166 1.000 82.990 ? 52  GLY A C   1 
ATOM 422  O O   ? GLY A 1  52 ?  -5.062 -12.602  19.945 1.000 82.990 ? 52  GLY A O   1 
ATOM 423  N N   ? SER A 1  53 ?  -3.814 -12.930  18.180 1.000 84.480 ? 53  SER A N   1 
ATOM 424  C CA  ? SER A 1  53 ?  -3.516 -11.524  17.924 1.000 84.480 ? 53  SER A CA  1 
ATOM 425  C C   ? SER A 1  53 ?  -4.409 -10.962  16.822 1.000 84.480 ? 53  SER A C   1 
ATOM 426  C CB  ? SER A 1  53 ?  -2.047 -11.349  17.540 1.000 84.480 ? 53  SER A CB  1 
ATOM 427  O O   ? SER A 1  53 ?  -4.413  -9.754  16.576 1.000 84.480 ? 53  SER A O   1 
ATOM 428  O OG  ? SER A 1  53 ?  -1.725 -12.137  16.406 1.000 84.480 ? 53  SER A OG  1 
ATOM 429  N N   ? GLU A 1  54 ?  -5.271 -11.782  16.155 1.000 87.600 ? 54  GLU A N   1 
ATOM 430  C CA  ? GLU A 1  54 ?  -6.044 -11.430  14.968 1.000 87.600 ? 54  GLU A CA  1 
ATOM 431  C C   ? GLU A 1  54 ?  -7.278 -10.611  15.336 1.000 87.600 ? 54  GLU A C   1 
ATOM 432  C CB  ? GLU A 1  54 ?  -6.458 -12.689  14.202 1.000 87.600 ? 54  GLU A CB  1 
ATOM 433  O O   ? GLU A 1  54 ?  -7.907 -10.855  16.368 1.000 87.600 ? 54  GLU A O   1 
ATOM 434  C CG  ? GLU A 1  54 ?  -5.284 -13.521  13.706 1.000 87.600 ? 54  GLU A CG  1 
ATOM 435  C CD  ? GLU A 1  54 ?  -4.815 -14.557  14.715 1.000 87.600 ? 54  GLU A CD  1 
ATOM 436  O OE1 ? GLU A 1  54 ?  -3.979 -15.418  14.357 1.000 87.600 ? 54  GLU A OE1 1 
ATOM 437  O OE2 ? GLU A 1  54 ?  -5.288 -14.509  15.873 1.000 87.600 ? 54  GLU A OE2 1 
ATOM 438  N N   ? GLN A 1  55 ?  -7.511  -9.674  14.627 1.000 91.380 ? 55  GLN A N   1 
ATOM 439  C CA  ? GLN A 1  55 ?  -8.733  -8.877  14.645 1.000 91.380 ? 55  GLN A CA  1 
ATOM 440  C C   ? GLN A 1  55 ?  -9.493  -9.005  13.327 1.000 91.380 ? 55  GLN A C   1 
ATOM 441  C CB  ? GLN A 1  55 ?  -8.413  -7.408  14.926 1.000 91.380 ? 55  GLN A CB  1 
ATOM 442  O O   ? GLN A 1  55 ?  -8.936  -8.753  12.257 1.000 91.380 ? 55  GLN A O   1 
ATOM 443  C CG  ? GLN A 1  55 ?  -7.622  -7.186  16.207 1.000 91.380 ? 55  GLN A CG  1 
ATOM 444  C CD  ? GLN A 1  55 ?  -7.328  -5.720  16.469 1.000 91.380 ? 55  GLN A CD  1 
ATOM 445  N NE2 ? GLN A 1  55 ?  -6.136  -5.437  16.984 1.000 91.380 ? 55  GLN A NE2 1 
ATOM 446  O OE1 ? GLN A 1  55 ?  -8.164  -4.850  16.209 1.000 91.380 ? 55  GLN A OE1 1 
ATOM 447  N N   ? HIS A 1  56 ? -10.689  -9.503  13.442 1.000 92.100 ? 56  HIS A N   1 
ATOM 448  C CA  ? HIS A 1  56 ? -11.567  -9.563  12.278 1.000 92.100 ? 56  HIS A CA  1 
ATOM 449  C C   ? HIS A 1  56 ? -12.430  -8.310  12.175 1.000 92.100 ? 56  HIS A C   1 
ATOM 450  C CB  ? HIS A 1  56 ? -12.454 -10.808  12.339 1.000 92.100 ? 56  HIS A CB  1 
ATOM 451  O O   ? HIS A 1  56 ? -13.161  -7.975  13.110 1.000 92.100 ? 56  HIS A O   1 
ATOM 452  C CG  ? HIS A 1  56 ? -11.689 -12.092  12.286 1.000 92.100 ? 56  HIS A CG  1 
ATOM 453  C CD2 ? HIS A 1  56 ? -10.422 -12.388  12.659 1.000 92.100 ? 56  HIS A CD2 1 
ATOM 454  N ND1 ? HIS A 1  56 ? -12.231 -13.261  11.797 1.000 92.100 ? 56  HIS A ND1 1 
ATOM 455  C CE1 ? HIS A 1  56 ? -11.327 -14.223  11.873 1.000 92.100 ? 56  HIS A CE1 1 
ATOM 456  N NE2 ? HIS A 1  56 ? -10.221 -13.720  12.392 1.000 92.100 ? 56  HIS A NE2 1 
ATOM 457  N N   ? ARG A 1  57 ? -12.245  -7.650  11.039 1.000 93.160 ? 57  ARG A N   1 
ATOM 458  C CA  ? ARG A 1  57 ? -12.982  -6.403  10.864 1.000 93.160 ? 57  ARG A CA  1 
ATOM 459  C C   ? ARG A 1  57 ? -13.832  -6.443   9.598 1.000 93.160 ? 57  ARG A C   1 
ATOM 460  C CB  ? ARG A 1  57 ? -12.022  -5.213  10.813 1.000 93.160 ? 57  ARG A CB  1 
ATOM 461  O O   ? ARG A 1  57 ? -13.338  -6.791   8.523 1.000 93.160 ? 57  ARG A O   1 
ATOM 462  C CG  ? ARG A 1  57 ? -11.253  -4.987  12.105 1.000 93.160 ? 57  ARG A CG  1 
ATOM 463  C CD  ? ARG A 1  57 ? -12.168  -4.536  13.235 1.000 93.160 ? 57  ARG A CD  1 
ATOM 464  N NE  ? ARG A 1  57 ? -11.418  -4.247  14.454 1.000 93.160 ? 57  ARG A NE  1 
ATOM 465  N NH1 ? ARG A 1  57 ? -11.648  -6.366  15.345 1.000 93.160 ? 57  ARG A NH1 1 
ATOM 466  N NH2 ? ARG A 1  57 ? -10.493  -4.753  16.494 1.000 93.160 ? 57  ARG A NH2 1 
ATOM 467  C CZ  ? ARG A 1  57 ? -11.188  -5.123  15.428 1.000 93.160 ? 57  ARG A CZ  1 
ATOM 468  N N   ? ALA A 1  58 ? -15.137  -6.179   9.780 1.000 93.080 ? 58  ALA A N   1 
ATOM 469  C CA  ? ALA A 1  58 ? -15.968  -5.988   8.594 1.000 93.080 ? 58  ALA A CA  1 
ATOM 470  C C   ? ALA A 1  58 ? -15.681  -4.643   7.934 1.000 93.080 ? 58  ALA A C   1 
ATOM 471  C CB  ? ALA A 1  58 ? -17.447  -6.094   8.958 1.000 93.080 ? 58  ALA A CB  1 
ATOM 472  O O   ? ALA A 1  58 ? -15.283  -3.688   8.605 1.000 93.080 ? 58  ALA A O   1 
ATOM 473  N N   ? VAL A 1  59 ? -15.862  -4.712   6.563 1.000 95.040 ? 59  VAL A N   1 
ATOM 474  C CA  ? VAL A 1  59 ? -15.637  -3.484   5.807 1.000 95.040 ? 59  VAL A CA  1 
ATOM 475  C C   ? VAL A 1  59 ? -16.963  -2.754   5.602 1.000 95.040 ? 59  VAL A C   1 
ATOM 476  C CB  ? VAL A 1  59 ? -14.972  -3.772   4.442 1.000 95.040 ? 59  VAL A CB  1 
ATOM 477  O O   ? VAL A 1  59 ? -17.924  -3.331   5.090 1.000 95.040 ? 59  VAL A O   1 
ATOM 478  C CG1 ? VAL A 1  59 ? -14.904  -2.502   3.596 1.000 95.040 ? 59  VAL A CG1 1 
ATOM 479  C CG2 ? VAL A 1  59 ? -13.575  -4.358   4.644 1.000 95.040 ? 59  VAL A CG2 1 
ATOM 480  N N   ? ALA A 1  60 ? -17.014  -1.495   6.122 1.000 95.790 ? 60  ALA A N   1 
ATOM 481  C CA  ? ALA A 1  60 ? -18.206  -0.661   5.988 1.000 95.790 ? 60  ALA A CA  1 
ATOM 482  C C   ? ALA A 1  60 ? -18.321  -0.091   4.577 1.000 95.790 ? 60  ALA A C   1 
ATOM 483  C CB  ? ALA A 1  60 ? -18.183   0.469   7.014 1.000 95.790 ? 60  ALA A CB  1 
ATOM 484  O O   ? ALA A 1  60 ? -19.415  -0.034   4.011 1.000 95.790 ? 60  ALA A O   1 
ATOM 485  N N   ? LYS A 1  61 ? -17.174   0.305   4.066 1.000 95.480 ? 61  LYS A N   1 
ATOM 486  C CA  ? LYS A 1  61 ? -17.134   0.925   2.745 1.000 95.480 ? 61  LYS A CA  1 
ATOM 487  C C   ? LYS A 1  61 ? -15.820   0.615   2.032 1.000 95.480 ? 61  LYS A C   1 
ATOM 488  C CB  ? LYS A 1  61 ? -17.326   2.438   2.856 1.000 95.480 ? 61  LYS A CB  1 
ATOM 489  O O   ? LYS A 1  61 ? -14.752   0.649   2.646 1.000 95.480 ? 61  LYS A O   1 
ATOM 490  C CG  ? LYS A 1  61 ? -17.663   3.117   1.536 1.000 95.480 ? 61  LYS A CG  1 
ATOM 491  C CD  ? LYS A 1  61 ? -18.032   4.581   1.740 1.000 95.480 ? 61  LYS A CD  1 
ATOM 492  C CE  ? LYS A 1  61 ? -18.377   5.260   0.421 1.000 95.480 ? 61  LYS A CE  1 
ATOM 493  N NZ  ? LYS A 1  61 ? -18.775   6.686   0.619 1.000 95.480 ? 61  LYS A NZ  1 
ATOM 494  N N   ? ALA A 1  62 ? -15.981   0.240   0.770 1.000 96.680 ? 62  ALA A N   1 
ATOM 495  C CA  ? ALA A 1  62 ? -14.824   0.134  -0.114 1.000 96.680 ? 62  ALA A CA  1 
ATOM 496  C C   ? ALA A 1  62 ? -14.801   1.274  -1.127 1.000 96.680 ? 62  ALA A C   1 
ATOM 497  C CB  ? ALA A 1  62 ? -14.826  -1.213  -0.834 1.000 96.680 ? 62  ALA A CB  1 
ATOM 498  O O   ? ALA A 1  62 ? -15.720   1.411  -1.938 1.000 96.680 ? 62  ALA A O   1 
ATOM 499  N N   ? LEU A 1  63 ? -13.769   2.137  -1.021 1.000 97.530 ? 63  LEU A N   1 
ATOM 500  C CA  ? LEU A 1  63 ? -13.684   3.319  -1.872 1.000 97.530 ? 63  LEU A CA  1 
ATOM 501  C C   ? LEU A 1  63 ? -12.570   3.167  -2.903 1.000 97.530 ? 63  LEU A C   1 
ATOM 502  C CB  ? LEU A 1  63 ? -13.446   4.573  -1.027 1.000 97.530 ? 63  LEU A CB  1 
ATOM 503  O O   ? LEU A 1  63 ? -11.391   3.313  -2.574 1.000 97.530 ? 63  LEU A O   1 
ATOM 504  C CG  ? LEU A 1  63 ? -14.467   4.850   0.077 1.000 97.530 ? 63  LEU A CG  1 
ATOM 505  C CD1 ? LEU A 1  63 ? -13.943   5.921   1.027 1.000 97.530 ? 63  LEU A CD1 1 
ATOM 506  C CD2 ? LEU A 1  63 ? -15.805   5.269  -0.523 1.000 97.530 ? 63  LEU A CD2 1 
ATOM 507  N N   ? ILE A 1  64 ? -12.973   2.852  -4.153 1.000 97.640 ? 64  ILE A N   1 
ATOM 508  C CA  ? ILE A 1  64 ? -12.033   2.718  -5.261 1.000 97.640 ? 64  ILE A CA  1 
ATOM 509  C C   ? ILE A 1  64 ? -11.788   4.085  -5.897 1.000 97.640 ? 64  ILE A C   1 
ATOM 510  C CB  ? ILE A 1  64 ? -12.547   1.718  -6.320 1.000 97.640 ? 64  ILE A CB  1 
ATOM 511  O O   ? ILE A 1  64 ? -12.718   4.879  -6.054 1.000 97.640 ? 64  ILE A O   1 
ATOM 512  C CG1 ? ILE A 1  64 ? -12.698   0.321  -5.707 1.000 97.640 ? 64  ILE A CG1 1 
ATOM 513  C CG2 ? ILE A 1  64 ? -11.610   1.686  -7.532 1.000 97.640 ? 64  ILE A CG2 1 
ATOM 514  C CD1 ? ILE A 1  64 ? -13.383  -0.685  -6.621 1.000 97.640 ? 64  ILE A CD1 1 
ATOM 515  N N   ? HIS A 1  65 ? -10.476   4.304  -6.119 1.000 98.030 ? 65  HIS A N   1 
ATOM 516  C CA  ? HIS A 1  65 ? -10.192   5.564  -6.798 1.000 98.030 ? 65  HIS A CA  1 
ATOM 517  C C   ? HIS A 1  65 ? -11.067   5.733  -8.035 1.000 98.030 ? 65  HIS A C   1 
ATOM 518  C CB  ? HIS A 1  65 ?  -8.714   5.643  -7.185 1.000 98.030 ? 65  HIS A CB  1 
ATOM 519  O O   ? HIS A 1  65 ? -11.176   4.816  -8.853 1.000 98.030 ? 65  HIS A O   1 
ATOM 520  C CG  ? HIS A 1  65 ?  -8.258   7.024  -7.533 1.000 98.030 ? 65  HIS A CG  1 
ATOM 521  C CD2 ? HIS A 1  65 ?  -7.468   7.895  -6.862 1.000 98.030 ? 65  HIS A CD2 1 
ATOM 522  N ND1 ? HIS A 1  65 ?  -8.624   7.656  -8.702 1.000 98.030 ? 65  HIS A ND1 1 
ATOM 523  C CE1 ? HIS A 1  65 ?  -8.075   8.859  -8.735 1.000 98.030 ? 65  HIS A CE1 1 
ATOM 524  N NE2 ? HIS A 1  65 ?  -7.369   9.029  -7.630 1.000 98.030 ? 65  HIS A NE2 1 
ATOM 525  N N   ? PRO A 1  66 ? -11.739   6.919  -8.259 1.000 97.090 ? 66  PRO A N   1 
ATOM 526  C CA  ? PRO A 1  66 ? -12.669   7.137  -9.370 1.000 97.090 ? 66  PRO A CA  1 
ATOM 527  C C   ? PRO A 1  66 ? -11.995   7.026 -10.735 1.000 97.090 ? 66  PRO A C   1 
ATOM 528  C CB  ? PRO A 1  66 ? -13.180   8.560  -9.127 1.000 97.090 ? 66  PRO A CB  1 
ATOM 529  O O   ? PRO A 1  66 ? -12.664   6.769 -11.739 1.000 97.090 ? 66  PRO A O   1 
ATOM 530  C CG  ? PRO A 1  66 ? -12.156   9.187  -8.238 1.000 97.090 ? 66  PRO A CG  1 
ATOM 531  C CD  ? PRO A 1  66 ? -11.530   8.111  -7.398 1.000 97.090 ? 66  PRO A CD  1 
ATOM 532  N N   ? GLY A 1  67 ? -10.704   7.218 -10.728 1.000 97.250 ? 67  GLY A N   1 
ATOM 533  C CA  ? GLY A 1  67 ?  -9.973   7.166 -11.984 1.000 97.250 ? 67  GLY A CA  1 
ATOM 534  C C   ? GLY A 1  67 ?  -9.322   5.819 -12.240 1.000 97.250 ? 67  GLY A C   1 
ATOM 535  O O   ? GLY A 1  67 ?  -8.479   5.691 -13.130 1.000 97.250 ? 67  GLY A O   1 
ATOM 536  N N   ? TYR A 1  68 ?  -9.677   4.833 -11.412 1.000 97.640 ? 68  TYR A N   1 
ATOM 537  C CA  ? TYR A 1  68 ?  -9.080   3.516 -11.608 1.000 97.640 ? 68  TYR A CA  1 
ATOM 538  C C   ? TYR A 1  68 ?  -9.411   2.966 -12.990 1.000 97.640 ? 68  TYR A C   1 
ATOM 539  C CB  ? TYR A 1  68 ?  -9.562   2.542 -10.529 1.000 97.640 ? 68  TYR A CB  1 
ATOM 540  O O   ? TYR A 1  68 ? -10.572   2.979 -13.408 1.000 97.640 ? 68  TYR A O   1 
ATOM 541  C CG  ? TYR A 1  68 ?  -9.106   1.119 -10.748 1.000 97.640 ? 68  TYR A CG  1 
ATOM 542  C CD1 ? TYR A 1  68 ? -10.027   0.079 -10.844 1.000 97.640 ? 68  TYR A CD1 1 
ATOM 543  C CD2 ? TYR A 1  68 ?  -7.754   0.813 -10.859 1.000 97.640 ? 68  TYR A CD2 1 
ATOM 544  C CE1 ? TYR A 1  68 ?  -9.612  -1.233 -11.044 1.000 97.640 ? 68  TYR A CE1 1 
ATOM 545  C CE2 ? TYR A 1  68 ?  -7.327  -0.496 -11.059 1.000 97.640 ? 68  TYR A CE2 1 
ATOM 546  O OH  ? TYR A 1  68 ?  -7.845  -2.808 -11.349 1.000 97.640 ? 68  TYR A OH  1 
ATOM 547  C CZ  ? TYR A 1  68 ?  -8.262  -1.510 -11.151 1.000 97.640 ? 68  TYR A CZ  1 
ATOM 548  N N   ? ASN A 1  69 ?  -8.404   2.493 -13.661 1.000 96.330 ? 69  ASN A N   1 
ATOM 549  C CA  ? ASN A 1  69 ?  -8.490   1.858 -14.972 1.000 96.330 ? 69  ASN A CA  1 
ATOM 550  C C   ? ASN A 1  69 ?  -7.975   0.422 -14.934 1.000 96.330 ? 69  ASN A C   1 
ATOM 551  C CB  ? ASN A 1  69 ?  -7.719   2.671 -16.014 1.000 96.330 ? 69  ASN A CB  1 
ATOM 552  O O   ? ASN A 1  69 ?  -6.776   0.192 -14.767 1.000 96.330 ? 69  ASN A O   1 
ATOM 553  C CG  ? ASN A 1  69 ?  -7.907   2.143 -17.422 1.000 96.330 ? 69  ASN A CG  1 
ATOM 554  N ND2 ? ASN A 1  69 ?  -8.020   3.050 -18.386 1.000 96.330 ? 69  ASN A ND2 1 
ATOM 555  O OD1 ? ASN A 1  69 ?  -7.951   0.930 -17.643 1.000 96.330 ? 69  ASN A OD1 1 
ATOM 556  N N   ? CYS A 1  70 ?  -8.851  -0.525 -15.204 1.000 93.680 ? 70  CYS A N   1 
ATOM 557  C CA  ? CYS A 1  70 ?  -8.527  -1.935 -15.017 1.000 93.680 ? 70  CYS A CA  1 
ATOM 558  C C   ? CYS A 1  70 ?  -7.655  -2.450 -16.156 1.000 93.680 ? 70  CYS A C   1 
ATOM 559  C CB  ? CYS A 1  70 ?  -9.803  -2.770 -14.922 1.000 93.680 ? 70  CYS A CB  1 
ATOM 560  O O   ? CYS A 1  70 ?  -7.018  -3.497 -16.031 1.000 93.680 ? 70  CYS A O   1 
ATOM 561  S SG  ? CYS A 1  70 ? -10.831  -2.700 -16.405 1.000 93.680 ? 70  CYS A SG  1 
ATOM 562  N N   ? THR A 1  71 ?  -7.606  -1.652 -17.281 1.000 92.830 ? 71  THR A N   1 
ATOM 563  C CA  ? THR A 1  71 ?  -6.814  -2.047 -18.441 1.000 92.830 ? 71  THR A CA  1 
ATOM 564  C C   ? THR A 1  71 ?  -5.330  -1.793 -18.195 1.000 92.830 ? 71  THR A C   1 
ATOM 565  C CB  ? THR A 1  71 ?  -7.264  -1.293 -19.707 1.000 92.830 ? 71  THR A CB  1 
ATOM 566  O O   ? THR A 1  71 ?  -4.500  -2.682 -18.400 1.000 92.830 ? 71  THR A O   1 
ATOM 567  C CG2 ? THR A 1  71 ?  -6.452  -1.729 -20.923 1.000 92.830 ? 71  THR A CG2 1 
ATOM 568  O OG1 ? THR A 1  71 ?  -8.650  -1.563 -19.950 1.000 92.830 ? 71  THR A OG1 1 
ATOM 569  N N   ? ASP A 1  72 ?  -5.079  -0.677 -17.612 1.000 92.930 ? 72  ASP A N   1 
ATOM 570  C CA  ? ASP A 1  72 ?  -3.665  -0.331 -17.500 1.000 92.930 ? 72  ASP A CA  1 
ATOM 571  C C   ? ASP A 1  72 ?  -3.258  -0.152 -16.039 1.000 92.930 ? 72  ASP A C   1 
ATOM 572  C CB  ? ASP A 1  72 ?  -3.359   0.942 -18.292 1.000 92.930 ? 72  ASP A CB  1 
ATOM 573  O O   ? ASP A 1  72 ?  -2.121   0.228 -15.748 1.000 92.930 ? 72  ASP A O   1 
ATOM 574  C CG  ? ASP A 1  72 ?  -4.126   2.152 -17.789 1.000 92.930 ? 72  ASP A CG  1 
ATOM 575  O OD1 ? ASP A 1  72 ?  -4.786   2.059 -16.731 1.000 92.930 ? 72  ASP A OD1 1 
ATOM 576  O OD2 ? ASP A 1  72 ?  -4.072   3.207 -18.457 1.000 92.930 ? 72  ASP A OD2 1 
ATOM 577  N N   ? HIS A 1  73 ?  -4.182  -0.422 -15.177 1.000 94.850 ? 73  HIS A N   1 
ATOM 578  C CA  ? HIS A 1  73 ?  -3.993  -0.415 -13.731 1.000 94.850 ? 73  HIS A CA  1 
ATOM 579  C C   ? HIS A 1  73 ?  -3.614   0.976 -13.231 1.000 94.850 ? 73  HIS A C   1 
ATOM 580  C CB  ? HIS A 1  73 ?  -2.920  -1.428 -13.326 1.000 94.850 ? 73  HIS A CB  1 
ATOM 581  O O   ? HIS A 1  73 ?  -2.971   1.111 -12.188 1.000 94.850 ? 73  HIS A O   1 
ATOM 582  C CG  ? HIS A 1  73 ?  -3.358  -2.852 -13.463 1.000 94.850 ? 73  HIS A CG  1 
ATOM 583  C CD2 ? HIS A 1  73 ?  -3.873  -3.714 -12.556 1.000 94.850 ? 73  HIS A CD2 1 
ATOM 584  N ND1 ? HIS A 1  73 ?  -3.282  -3.542 -14.653 1.000 94.850 ? 73  HIS A ND1 1 
ATOM 585  C CE1 ? HIS A 1  73 ?  -3.734  -4.771 -14.472 1.000 94.850 ? 73  HIS A CE1 1 
ATOM 586  N NE2 ? HIS A 1  73 ?  -4.099  -4.902 -13.208 1.000 94.850 ? 73  HIS A NE2 1 
ATOM 587  N N   ? ASN A 1  74 ?  -3.902   2.007 -14.032 1.000 96.630 ? 74  ASN A N   1 
ATOM 588  C CA  ? ASN A 1  74 ?  -3.776   3.377 -13.544 1.000 96.630 ? 74  ASN A CA  1 
ATOM 589  C C   ? ASN A 1  74 ?  -4.723   3.646 -12.379 1.000 96.630 ? 74  ASN A C   1 
ATOM 590  C CB  ? ASN A 1  74 ?  -4.029   4.375 -14.676 1.000 96.630 ? 74  ASN A CB  1 
ATOM 591  O O   ? ASN A 1  74 ?  -5.867   3.188 -12.384 1.000 96.630 ? 74  ASN A O   1 
ATOM 592  C CG  ? ASN A 1  74 ?  -3.581   5.780 -14.327 1.000 96.630 ? 74  ASN A CG  1 
ATOM 593  N ND2 ? ASN A 1  74 ?  -4.350   6.773 -14.759 1.000 96.630 ? 74  ASN A ND2 1 
ATOM 594  O OD1 ? ASN A 1  74 ?  -2.552   5.972 -13.674 1.000 96.630 ? 74  ASN A OD1 1 
ATOM 595  N N   ? ASN A 1  75 ?  -4.226   4.329 -11.359 1.000 97.520 ? 75  ASN A N   1 
ATOM 596  C CA  ? ASN A 1  75 ?  -5.006   4.658 -10.170 1.000 97.520 ? 75  ASN A CA  1 
ATOM 597  C C   ? ASN A 1  75 ?  -5.478   3.402  -9.444 1.000 97.520 ? 75  ASN A C   1 
ATOM 598  C CB  ? ASN A 1  75 ?  -6.202   5.539 -10.539 1.000 97.520 ? 75  ASN A CB  1 
ATOM 599  O O   ? ASN A 1  75 ?  -6.632   3.321  -9.020 1.000 97.520 ? 75  ASN A O   1 
ATOM 600  C CG  ? ASN A 1  75 ?  -5.786   6.856 -11.163 1.000 97.520 ? 75  ASN A CG  1 
ATOM 601  N ND2 ? ASN A 1  75 ?  -6.506   7.277 -12.196 1.000 97.520 ? 75  ASN A ND2 1 
ATOM 602  O OD1 ? ASN A 1  75 ?  -4.825   7.491 -10.720 1.000 97.520 ? 75  ASN A OD1 1 
ATOM 603  N N   ? ASP A 1  76 ?  -4.633   2.384  -9.384 1.000 97.640 ? 76  ASP A N   1 
ATOM 604  C CA  ? ASP A 1  76 ?  -4.923   1.096  -8.761 1.000 97.640 ? 76  ASP A CA  1 
ATOM 605  C C   ? ASP A 1  76 ?  -4.845   1.193  -7.239 1.000 97.640 ? 76  ASP A C   1 
ATOM 606  C CB  ? ASP A 1  76 ?  -3.957   0.024  -9.270 1.000 97.640 ? 76  ASP A CB  1 
ATOM 607  O O   ? ASP A 1  76 ?  -3.970   0.588  -6.617 1.000 97.640 ? 76  ASP A O   1 
ATOM 608  C CG  ? ASP A 1  76 ?  -4.395  -1.386  -8.915 1.000 97.640 ? 76  ASP A CG  1 
ATOM 609  O OD1 ? ASP A 1  76 ?  -5.576  -1.585  -8.556 1.000 97.640 ? 76  ASP A OD1 1 
ATOM 610  O OD2 ? ASP A 1  76 ?  -3.551  -2.305  -8.992 1.000 97.640 ? 76  ASP A OD2 1 
ATOM 611  N N   ? ILE A 1  77 ?  -5.692   1.928  -6.638 1.000 97.910 ? 77  ILE A N   1 
ATOM 612  C CA  ? ILE A 1  77 ?  -5.710   2.187  -5.202 1.000 97.910 ? 77  ILE A CA  1 
ATOM 613  C C   ? ILE A 1  77 ?  -7.146   2.136  -4.686 1.000 97.910 ? 77  ILE A C   1 
ATOM 614  C CB  ? ILE A 1  77 ?  -5.067   3.551  -4.866 1.000 97.910 ? 77  ILE A CB  1 
ATOM 615  O O   ? ILE A 1  77 ?  -8.073   2.581  -5.367 1.000 97.910 ? 77  ILE A O   1 
ATOM 616  C CG1 ? ILE A 1  77 ?  -5.019   3.758  -3.348 1.000 97.910 ? 77  ILE A CG1 1 
ATOM 617  C CG2 ? ILE A 1  77 ?  -5.828   4.690  -5.551 1.000 97.910 ? 77  ILE A CG2 1 
ATOM 618  C CD1 ? ILE A 1  77 ?  -4.178   4.950  -2.912 1.000 97.910 ? 77  ILE A CD1 1 
ATOM 619  N N   ? MET A 1  78 ?  -7.330   1.528  -3.511 1.000 97.840 ? 78  MET A N   1 
ATOM 620  C CA  ? MET A 1  78 ?  -8.630   1.389  -2.860 1.000 97.840 ? 78  MET A CA  1 
ATOM 621  C C   ? MET A 1  78 ?  -8.500   1.536  -1.348 1.000 97.840 ? 78  MET A C   1 
ATOM 622  C CB  ? MET A 1  78 ?  -9.261   0.038  -3.201 1.000 97.840 ? 78  MET A CB  1 
ATOM 623  O O   ? MET A 1  78 ?  -7.610   0.943  -0.736 1.000 97.840 ? 78  MET A O   1 
ATOM 624  C CG  ? MET A 1  78 ? -10.618  -0.186  -2.553 1.000 97.840 ? 78  MET A CG  1 
ATOM 625  S SD  ? MET A 1  78 ? -11.365  -1.794  -3.024 1.000 97.840 ? 78  MET A SD  1 
ATOM 626  C CE  ? MET A 1  78 ? -10.317  -2.927  -2.070 1.000 97.840 ? 78  MET A CE  1 
ATOM 627  N N   ? LEU A 1  79 ?  -9.477   2.387  -0.734 1.000 97.850 ? 79  LEU A N   1 
ATOM 628  C CA  ? LEU A 1  79 ?  -9.590   2.525   0.714 1.000 97.850 ? 79  LEU A CA  1 
ATOM 629  C C   ? LEU A 1  79 ? -10.731   1.671   1.255 1.000 97.850 ? 79  LEU A C   1 
ATOM 630  C CB  ? LEU A 1  79 ?  -9.807   3.991   1.098 1.000 97.850 ? 79  LEU A CB  1 
ATOM 631  O O   ? LEU A 1  79 ? -11.816   1.635   0.669 1.000 97.850 ? 79  LEU A O   1 
ATOM 632  C CG  ? LEU A 1  79 ?  -8.561   4.878   1.122 1.000 97.850 ? 79  LEU A CG  1 
ATOM 633  C CD1 ? LEU A 1  79 ?  -8.957   6.345   1.254 1.000 97.850 ? 79  LEU A CD1 1 
ATOM 634  C CD2 ? LEU A 1  79 ?  -7.633   4.465   2.259 1.000 97.850 ? 79  LEU A CD2 1 
ATOM 635  N N   ? LEU A 1  80 ? -10.374   0.994   2.284 1.000 97.780 ? 80  LEU A N   1 
ATOM 636  C CA  ? LEU A 1  80 ? -11.401   0.251   3.006 1.000 97.780 ? 80  LEU A CA  1 
ATOM 637  C C   ? LEU A 1  80 ? -11.674   0.884   4.367 1.000 97.780 ? 80  LEU A C   1 
ATOM 638  C CB  ? LEU A 1  80 ? -10.980  -1.210   3.185 1.000 97.780 ? 80  LEU A CB  1 
ATOM 639  O O   ? LEU A 1  80 ? -10.755   1.061   5.170 1.000 97.780 ? 80  LEU A O   1 
ATOM 640  C CG  ? LEU A 1  80 ? -10.657  -1.984   1.906 1.000 97.780 ? 80  LEU A CG  1 
ATOM 641  C CD1 ? LEU A 1  80 ? -10.078  -3.353   2.247 1.000 97.780 ? 80  LEU A CD1 1 
ATOM 642  C CD2 ? LEU A 1  80 ? -11.902  -2.126   1.038 1.000 97.780 ? 80  LEU A CD2 1 
ATOM 643  N N   ? LYS A 1  81 ? -12.946   1.258   4.569 1.000 97.490 ? 81  LYS A N   1 
ATOM 644  C CA  ? LYS A 1  81 ? -13.351   1.746   5.884 1.000 97.490 ? 81  LYS A CA  1 
ATOM 645  C C   ? LYS A 1  81 ? -13.853   0.605   6.764 1.000 97.490 ? 81  LYS A C   1 
ATOM 646  C CB  ? LYS A 1  81 ? -14.433   2.818   5.749 1.000 97.490 ? 81  LYS A CB  1 
ATOM 647  O O   ? LYS A 1  81 ? -14.773  -0.122   6.382 1.000 97.490 ? 81  LYS A O   1 
ATOM 648  C CG  ? LYS A 1  81 ? -14.786   3.511   7.057 1.000 97.490 ? 81  LYS A CG  1 
ATOM 649  C CD  ? LYS A 1  81 ? -15.815   4.614   6.846 1.000 97.490 ? 81  LYS A CD  1 
ATOM 650  C CE  ? LYS A 1  81 ? -16.086   5.380   8.134 1.000 97.490 ? 81  LYS A CE  1 
ATOM 651  N NZ  ? LYS A 1  81 ? -17.047   6.503   7.919 1.000 97.490 ? 81  LYS A NZ  1 
ATOM 652  N N   ? LEU A 1  82 ? -13.213   0.489   7.900 1.000 96.840 ? 82  LEU A N   1 
ATOM 653  C CA  ? LEU A 1  82 ? -13.620  -0.570   8.817 1.000 96.840 ? 82  LEU A CA  1 
ATOM 654  C C   ? LEU A 1  82 ? -14.902  -0.191   9.550 1.000 96.840 ? 82  LEU A C   1 
ATOM 655  C CB  ? LEU A 1  82 ? -12.507  -0.860   9.828 1.000 96.840 ? 82  LEU A CB  1 
ATOM 656  O O   ? LEU A 1  82 ? -15.092   0.970   9.919 1.000 96.840 ? 82  LEU A O   1 
ATOM 657  C CG  ? LEU A 1  82 ? -11.155  -1.276   9.247 1.000 96.840 ? 82  LEU A CG  1 
ATOM 658  C CD1 ? LEU A 1  82 ? -10.153  -1.533  10.368 1.000 96.840 ? 82  LEU A CD1 1 
ATOM 659  C CD2 ? LEU A 1  82 ? -11.308  -2.511   8.366 1.000 96.840 ? 82  LEU A CD2 1 
ATOM 660  N N   ? HIS A 1  83 ? -15.838  -1.186   9.685 1.000 95.470 ? 83  HIS A N   1 
ATOM 661  C CA  ? HIS A 1  83 ? -17.054  -0.956  10.457 1.000 95.470 ? 83  HIS A CA  1 
ATOM 662  C C   ? HIS A 1  83 ? -16.729  -0.555  11.892 1.000 95.470 ? 83  HIS A C   1 
ATOM 663  C CB  ? HIS A 1  83 ? -17.938  -2.204  10.448 1.000 95.470 ? 83  HIS A CB  1 
ATOM 664  O O   ? HIS A 1  83 ? -17.306   0.398  12.421 1.000 95.470 ? 83  HIS A O   1 
ATOM 665  C CG  ? HIS A 1  83 ? -19.319  -1.965  10.970 1.000 95.470 ? 83  HIS A CG  1 
ATOM 666  C CD2 ? HIS A 1  83 ? -20.452  -1.575  10.341 1.000 95.470 ? 83  HIS A CD2 1 
ATOM 667  N ND1 ? HIS A 1  83 ? -19.650  -2.125  12.298 1.000 95.470 ? 83  HIS A ND1 1 
ATOM 668  C CE1 ? HIS A 1  83 ? -20.932  -1.843  12.463 1.000 95.470 ? 83  HIS A CE1 1 
ATOM 669  N NE2 ? HIS A 1  83 ? -21.442  -1.507  11.291 1.000 95.470 ? 83  HIS A NE2 1 
ATOM 670  N N   ? THR A 1  84 ? -15.799  -1.302  12.586 1.000 95.880 ? 84  THR A N   1 
ATOM 671  C CA  ? THR A 1  84 ? -15.261  -1.025  13.914 1.000 95.880 ? 84  THR A CA  1 
ATOM 672  C C   ? THR A 1  84 ? -13.756  -0.782  13.847 1.000 95.880 ? 84  THR A C   1 
ATOM 673  C CB  ? THR A 1  84 ? -15.555  -2.181  14.887 1.000 95.880 ? 84  THR A CB  1 
ATOM 674  O O   ? THR A 1  84 ? -13.035  -1.507  13.158 1.000 95.880 ? 84  THR A O   1 
ATOM 675  C CG2 ? THR A 1  84 ? -17.052  -2.321  15.140 1.000 95.880 ? 84  THR A CG2 1 
ATOM 676  O OG1 ? THR A 1  84 ? -15.059  -3.405  14.331 1.000 95.880 ? 84  THR A OG1 1 
ATOM 677  N N   ? PRO A 1  85 ? -13.328   0.395  14.599 1.000 96.500 ? 85  PRO A N   1 
ATOM 678  C CA  ? PRO A 1  85 ? -11.891   0.679  14.569 1.000 96.500 ? 85  PRO A CA  1 
ATOM 679  C C   ? PRO A 1  85 ? -11.047  -0.493  15.065 1.000 96.500 ? 85  PRO A C   1 
ATOM 680  C CB  ? PRO A 1  85 ? -11.751   1.886  15.501 1.000 96.500 ? 85  PRO A CB  1 
ATOM 681  O O   ? PRO A 1  85 ? -11.475  -1.234  15.953 1.000 96.500 ? 85  PRO A O   1 
ATOM 682  C CG  ? PRO A 1  85 ? -13.108   2.513  15.520 1.000 96.500 ? 85  PRO A CG  1 
ATOM 683  C CD  ? PRO A 1  85 ? -14.136   1.430  15.358 1.000 96.500 ? 85  PRO A CD  1 
ATOM 684  N N   ? ALA A 1  86 ?  -9.870  -0.624  14.451 1.000 95.490 ? 86  ALA A N   1 
ATOM 685  C CA  ? ALA A 1  86 ?  -8.922  -1.641  14.899 1.000 95.490 ? 86  ALA A CA  1 
ATOM 686  C C   ? ALA A 1  86 ?  -8.416  -1.338  16.306 1.000 95.490 ? 86  ALA A C   1 
ATOM 687  C CB  ? ALA A 1  86 ?  -7.749  -1.741  13.926 1.000 95.490 ? 86  ALA A CB  1 
ATOM 688  O O   ? ALA A 1  86 ?  -8.210  -0.175  16.662 1.000 95.490 ? 86  ALA A O   1 
ATOM 689  N N   ? ALA A 1  87 ?  -8.296  -2.354  17.130 1.000 95.130 ? 87  ALA A N   1 
ATOM 690  C CA  ? ALA A 1  87 ?  -7.654  -2.218  18.435 1.000 95.130 ? 87  ALA A CA  1 
ATOM 691  C C   ? ALA A 1  87 ?  -6.134  -2.252  18.306 1.000 95.130 ? 87  ALA A C   1 
ATOM 692  C CB  ? ALA A 1  87 ?  -8.129  -3.319  19.380 1.000 95.130 ? 87  ALA A CB  1 
ATOM 693  O O   ? ALA A 1  87 ?  -5.556  -3.290  17.972 1.000 95.130 ? 87  ALA A O   1 
ATOM 694  N N   ? LEU A 1  88 ?  -5.496  -1.123  18.522 1.000 93.800 ? 88  LEU A N   1 
ATOM 695  C CA  ? LEU A 1  88 ?  -4.051  -1.031  18.341 1.000 93.800 ? 88  LEU A CA  1 
ATOM 696  C C   ? LEU A 1  88 ?  -3.315  -1.732  19.478 1.000 93.800 ? 88  LEU A C   1 
ATOM 697  C CB  ? LEU A 1  88 ?  -3.613   0.433  18.260 1.000 93.800 ? 88  LEU A CB  1 
ATOM 698  O O   ? LEU A 1  88 ?  -3.651  -1.544  20.649 1.000 93.800 ? 88  LEU A O   1 
ATOM 699  C CG  ? LEU A 1  88 ?  -4.309   1.292  17.203 1.000 93.800 ? 88  LEU A CG  1 
ATOM 700  C CD1 ? LEU A 1  88 ?  -3.702   2.691  17.172 1.000 93.800 ? 88  LEU A CD1 1 
ATOM 701  C CD2 ? LEU A 1  88 ?  -4.216   0.633  15.831 1.000 93.800 ? 88  LEU A CD2 1 
ATOM 702  N N   ? ASN A 1  89 ?  -2.294  -2.535  19.087 1.000 90.760 ? 89  ASN A N   1 
ATOM 703  C CA  ? ASN A 1  89 ?  -1.405  -3.256  19.991 1.000 90.760 ? 89  ASN A CA  1 
ATOM 704  C C   ? ASN A 1  89 ?  -0.083  -3.608  19.315 1.000 90.760 ? 89  ASN A C   1 
ATOM 705  C CB  ? ASN A 1  89 ?  -2.085  -4.520  20.520 1.000 90.760 ? 89  ASN A CB  1 
ATOM 706  O O   ? ASN A 1  89 ?   0.224  -3.095  18.238 1.000 90.760 ? 89  ASN A O   1 
ATOM 707  C CG  ? ASN A 1  89 ?  -2.483  -5.475  19.412 1.000 90.760 ? 89  ASN A CG  1 
ATOM 708  N ND2 ? ASN A 1  89 ?  -3.699  -6.003  19.492 1.000 90.760 ? 89  ASN A ND2 1 
ATOM 709  O OD1 ? ASN A 1  89 ?  -1.704  -5.738  18.492 1.000 90.760 ? 89  ASN A OD1 1 
ATOM 710  N N   ? ARG A 1  90 ?   0.648  -4.412  19.981 1.000 88.320 ? 90  ARG A N   1 
ATOM 711  C CA  ? ARG A 1  90 ?   1.987  -4.696  19.475 1.000 88.320 ? 90  ARG A CA  1 
ATOM 712  C C   ? ARG A 1  90 ?   1.924  -5.406  18.127 1.000 88.320 ? 90  ARG A C   1 
ATOM 713  C CB  ? ARG A 1  90 ?   2.774  -5.543  20.478 1.000 88.320 ? 90  ARG A CB  1 
ATOM 714  O O   ? ARG A 1  90 ?   2.901  -5.410  17.375 1.000 88.320 ? 90  ARG A O   1 
ATOM 715  C CG  ? ARG A 1  90 ?   2.206  -6.938  20.684 1.000 88.320 ? 90  ARG A CG  1 
ATOM 716  C CD  ? ARG A 1  90 ?   3.039  -7.745  21.671 1.000 88.320 ? 90  ARG A CD  1 
ATOM 717  N NE  ? ARG A 1  90 ?   2.560  -9.120  21.782 1.000 88.320 ? 90  ARG A NE  1 
ATOM 718  N NH1 ? ARG A 1  90 ?   3.996  -9.701  23.495 1.000 88.320 ? 90  ARG A NH1 1 
ATOM 719  N NH2 ? ARG A 1  90 ?   2.517 -11.241  22.661 1.000 88.320 ? 90  ARG A NH2 1 
ATOM 720  C CZ  ? ARG A 1  90 ?   3.026 -10.018  22.646 1.000 88.320 ? 90  ARG A CZ  1 
ATOM 721  N N   ? TYR A 1  91 ?   0.773  -5.926  17.646 1.000 87.050 ? 91  TYR A N   1 
ATOM 722  C CA  ? TYR A 1  91 ?   0.627  -6.718  16.429 1.000 87.050 ? 91  TYR A CA  1 
ATOM 723  C C   ? TYR A 1  91 ?  -0.148  -5.948  15.367 1.000 87.050 ? 91  TYR A C   1 
ATOM 724  C CB  ? TYR A 1  91 ?  -0.079  -8.043  16.732 1.000 87.050 ? 91  TYR A CB  1 
ATOM 725  O O   ? TYR A 1  91 ?  -0.057  -6.258  14.177 1.000 87.050 ? 91  TYR A O   1 
ATOM 726  C CG  ? TYR A 1  91 ?   0.617  -8.875  17.783 1.000 87.050 ? 91  TYR A CG  1 
ATOM 727  C CD1 ? TYR A 1  91 ?   1.804  -9.545  17.495 1.000 87.050 ? 91  TYR A CD1 1 
ATOM 728  C CD2 ? TYR A 1  91 ?   0.088  -8.994  19.063 1.000 87.050 ? 91  TYR A CD2 1 
ATOM 729  C CE1 ? TYR A 1  91 ?   2.447 -10.314  18.459 1.000 87.050 ? 91  TYR A CE1 1 
ATOM 730  C CE2 ? TYR A 1  91 ?   0.723  -9.760  20.035 1.000 87.050 ? 91  TYR A CE2 1 
ATOM 731  O OH  ? TYR A 1  91 ?   2.532 -11.175  20.683 1.000 87.050 ? 91  TYR A OH  1 
ATOM 732  C CZ  ? TYR A 1  91 ?   1.900 -10.415  19.725 1.000 87.050 ? 91  TYR A CZ  1 
ATOM 733  N N   ? VAL A 1  92 ?  -0.904  -4.935  15.775 1.000 91.250 ? 92  VAL A N   1 
ATOM 734  C CA  ? VAL A 1  92 ?  -1.729  -4.152  14.861 1.000 91.250 ? 92  VAL A CA  1 
ATOM 735  C C   ? VAL A 1  92 ?  -1.408  -2.668  15.017 1.000 91.250 ? 92  VAL A C   1 
ATOM 736  C CB  ? VAL A 1  92 ?  -3.235  -4.400  15.103 1.000 91.250 ? 92  VAL A CB  1 
ATOM 737  O O   ? VAL A 1  92 ?  -1.787  -2.046  16.012 1.000 91.250 ? 92  VAL A O   1 
ATOM 738  C CG1 ? VAL A 1  92 ?  -4.080  -3.583  14.127 1.000 91.250 ? 92  VAL A CG1 1 
ATOM 739  C CG2 ? VAL A 1  92 ?  -3.557  -5.888  14.978 1.000 91.250 ? 92  VAL A CG2 1 
ATOM 740  N N   ? GLN A 1  93 ?  -0.650  -2.165  14.038 1.000 92.270 ? 93  GLN A N   1 
ATOM 741  C CA  ? GLN A 1  93 ?  -0.283  -0.753  14.039 1.000 92.270 ? 93  GLN A CA  1 
ATOM 742  C C   ? GLN A 1  93 ?  -0.416  -0.148  12.645 1.000 92.270 ? 93  GLN A C   1 
ATOM 743  C CB  ? GLN A 1  93 ?   1.145  -0.570  14.557 1.000 92.270 ? 93  GLN A CB  1 
ATOM 744  O O   ? GLN A 1  93 ?  -0.075  -0.790  11.649 1.000 92.270 ? 93  GLN A O   1 
ATOM 745  C CG  ? GLN A 1  93 ?   1.327  -0.973  16.014 1.000 92.270 ? 93  GLN A CG  1 
ATOM 746  C CD  ? GLN A 1  93 ?   0.706   0.019  16.979 1.000 92.270 ? 93  GLN A CD  1 
ATOM 747  N NE2 ? GLN A 1  93 ?   0.098  -0.492  18.045 1.000 92.270 ? 93  GLN A NE2 1 
ATOM 748  O OE1 ? GLN A 1  93 ?   0.772   1.234  16.770 1.000 92.270 ? 93  GLN A OE1 1 
ATOM 749  N N   ? PRO A 1  94 ?  -0.931   1.093  12.726 1.000 94.370 ? 94  PRO A N   1 
ATOM 750  C CA  ? PRO A 1  94 ?  -0.997   1.738  11.412 1.000 94.370 ? 94  PRO A CA  1 
ATOM 751  C C   ? PRO A 1  94 ?   0.376   2.156  10.891 1.000 94.370 ? 94  PRO A C   1 
ATOM 752  C CB  ? PRO A 1  94 ?  -1.881   2.963  11.665 1.000 94.370 ? 94  PRO A CB  1 
ATOM 753  O O   ? PRO A 1  94 ?   1.273   2.462  11.680 1.000 94.370 ? 94  PRO A O   1 
ATOM 754  C CG  ? PRO A 1  94 ?  -2.519   2.705  12.992 1.000 94.370 ? 94  PRO A CG  1 
ATOM 755  C CD  ? PRO A 1  94 ?  -1.659   1.740  13.756 1.000 94.370 ? 94  PRO A CD  1 
ATOM 756  N N   ? LEU A 1  95 ?   0.455   2.137   9.534 1.000 94.120 ? 95  LEU A N   1 
ATOM 757  C CA  ? LEU A 1  95 ?   1.647   2.628   8.850 1.000 94.120 ? 95  LEU A CA  1 
ATOM 758  C C   ? LEU A 1  95 ?   1.414   4.027   8.289 1.000 94.120 ? 95  LEU A C   1 
ATOM 759  C CB  ? LEU A 1  95 ?   2.049   1.674   7.722 1.000 94.120 ? 95  LEU A CB  1 
ATOM 760  O O   ? LEU A 1  95 ?   0.373   4.293   7.685 1.000 94.120 ? 95  LEU A O   1 
ATOM 761  C CG  ? LEU A 1  95 ?   3.404   1.938   7.062 1.000 94.120 ? 95  LEU A CG  1 
ATOM 762  C CD1 ? LEU A 1  95 ?   4.526   1.814   8.087 1.000 94.120 ? 95  LEU A CD1 1 
ATOM 763  C CD2 ? LEU A 1  95 ?   3.627   0.978   5.898 1.000 94.120 ? 95  LEU A CD2 1 
ATOM 764  N N   ? GLY A 1  96 ?   2.353   4.894   8.538 1.000 94.920 ? 96  GLY A N   1 
ATOM 765  C CA  ? GLY A 1  96 ?   2.240   6.243   8.007 1.000 94.920 ? 96  GLY A CA  1 
ATOM 766  C C   ? GLY A 1  96 ?   2.362   6.302   6.497 1.000 94.920 ? 96  GLY A C   1 
ATOM 767  O O   ? GLY A 1  96 ?   3.055   5.480   5.892 1.000 94.920 ? 96  GLY A O   1 
ATOM 768  N N   ? LEU A 1  97 ?   1.686   7.353   5.866 1.000 96.920 ? 97  LEU A N   1 
ATOM 769  C CA  ? LEU A 1  97 ?   1.716   7.559   4.422 1.000 96.920 ? 97  LEU A CA  1 
ATOM 770  C C   ? LEU A 1  97 ?   2.881   8.461   4.026 1.000 96.920 ? 97  LEU A C   1 
ATOM 771  C CB  ? LEU A 1  97 ?   0.397   8.168   3.940 1.000 96.920 ? 97  LEU A CB  1 
ATOM 772  O O   ? LEU A 1  97 ?   3.154   9.459   4.696 1.000 96.920 ? 97  LEU A O   1 
ATOM 773  C CG  ? LEU A 1  97 ?  -0.868   7.354   4.218 1.000 96.920 ? 97  LEU A CG  1 
ATOM 774  C CD1 ? LEU A 1  97 ?  -2.110   8.171   3.879 1.000 96.920 ? 97  LEU A CD1 1 
ATOM 775  C CD2 ? LEU A 1  97 ?  -0.848   6.049   3.429 1.000 96.920 ? 97  LEU A CD2 1 
ATOM 776  N N   ? ALA A 1  98 ?   3.548   8.087   3.002 1.000 96.760 ? 98  ALA A N   1 
ATOM 777  C CA  ? ALA A 1  98 ?   4.599   8.955   2.477 1.000 96.760 ? 98  ALA A CA  1 
ATOM 778  C C   ? ALA A 1  98 ?   4.005  10.161   1.756 1.000 96.760 ? 98  ALA A C   1 
ATOM 779  C CB  ? ALA A 1  98 ?   5.513   8.174   1.535 1.000 96.760 ? 98  ALA A CB  1 
ATOM 780  O O   ? ALA A 1  98 ?   3.232  10.007   0.808 1.000 96.760 ? 98  ALA A O   1 
ATOM 781  N N   ? SER A 1  99 ?   4.286  11.339   2.180 1.000 96.790 ? 99  SER A N   1 
ATOM 782  C CA  ? SER A 1  99 ?   3.817  12.565   1.545 1.000 96.790 ? 99  SER A CA  1 
ATOM 783  C C   ? SER A 1  99 ?   4.762  13.009   0.433 1.000 96.790 ? 99  SER A C   1 
ATOM 784  C CB  ? SER A 1  99 ?   3.672  13.683   2.578 1.000 96.790 ? 99  SER A CB  1 
ATOM 785  O O   ? SER A 1  99 ?   4.395  13.830  -0.410 1.000 96.790 ? 99  SER A O   1 
ATOM 786  O OG  ? SER A 1  99 ?   4.908  13.934   3.225 1.000 96.790 ? 99  SER A OG  1 
ATOM 787  N N   ? ARG A 1 100 ?   5.931  12.414   0.405 1.000 97.160 ? 100 ARG A N   1 
ATOM 788  C CA  ? ARG A 1 100 ?   6.920  12.646  -0.642 1.000 97.160 ? 100 ARG A CA  1 
ATOM 789  C C   ? ARG A 1 100 ?   7.366  11.333  -1.275 1.000 97.160 ? 100 ARG A C   1 
ATOM 790  C CB  ? ARG A 1 100 ?   8.130  13.396  -0.083 1.000 97.160 ? 100 ARG A CB  1 
ATOM 791  O O   ? ARG A 1 100 ?   7.541  10.330  -0.579 1.000 97.160 ? 100 ARG A O   1 
ATOM 792  C CG  ? ARG A 1 100 ?   7.810  14.795   0.420 1.000 97.160 ? 100 ARG A CG  1 
ATOM 793  C CD  ? ARG A 1 100 ?   9.072  15.570   0.773 1.000 97.160 ? 100 ARG A CD  1 
ATOM 794  N NE  ? ARG A 1 100 ?   9.636  15.129   2.046 1.000 97.160 ? 100 ARG A NE  1 
ATOM 795  N NH1 ? ARG A 1 100 ?   9.294  17.140   3.130 1.000 97.160 ? 100 ARG A NH1 1 
ATOM 796  N NH2 ? ARG A 1 100 ?  10.260  15.384   4.241 1.000 97.160 ? 100 ARG A NH2 1 
ATOM 797  C CZ  ? ARG A 1 100 ?   9.729  15.885   3.136 1.000 97.160 ? 100 ARG A CZ  1 
ATOM 798  N N   ? CYS A 1 101 ?   7.627  11.475  -2.640 1.000 97.270 ? 101 CYS A N   1 
ATOM 799  C CA  ? CYS A 1 101 ?   8.011  10.267  -3.360 1.000 97.270 ? 101 CYS A CA  1 
ATOM 800  C C   ? CYS A 1 101 ?   9.446   9.871  -3.036 1.000 97.270 ? 101 CYS A C   1 
ATOM 801  C CB  ? CYS A 1 101 ?   7.856  10.470  -4.867 1.000 97.270 ? 101 CYS A CB  1 
ATOM 802  O O   ? CYS A 1 101 ?  10.308  10.734  -2.860 1.000 97.270 ? 101 CYS A O   1 
ATOM 803  S SG  ? CYS A 1 101 ?   6.154  10.771  -5.390 1.000 97.270 ? 101 CYS A SG  1 
ATOM 804  N N   ? ALA A 1 102 ?   9.711   8.598  -2.948 1.000 96.010 ? 102 ALA A N   1 
ATOM 805  C CA  ? ALA A 1 102 ?  11.041   8.051  -2.694 1.000 96.010 ? 102 ALA A CA  1 
ATOM 806  C C   ? ALA A 1 102 ?  11.979   8.327  -3.866 1.000 96.010 ? 102 ALA A C   1 
ATOM 807  C CB  ? ALA A 1 102 ?  10.957   6.551  -2.425 1.000 96.010 ? 102 ALA A CB  1 
ATOM 808  O O   ? ALA A 1 102 ?  11.561   8.296  -5.025 1.000 96.010 ? 102 ALA A O   1 
ATOM 809  N N   ? GLU A 1 103 ?  13.195   8.630  -3.558 1.000 95.820 ? 103 GLU A N   1 
ATOM 810  C CA  ? GLU A 1 103 ?  14.211   8.774  -4.595 1.000 95.820 ? 103 GLU A CA  1 
ATOM 811  C C   ? GLU A 1 103 ?  14.619   7.416  -5.160 1.000 95.820 ? 103 GLU A C   1 
ATOM 812  C CB  ? GLU A 1 103 ?  15.439   9.507  -4.047 1.000 95.820 ? 103 GLU A CB  1 
ATOM 813  O O   ? GLU A 1 103 ?  14.578   6.407  -4.454 1.000 95.820 ? 103 GLU A O   1 
ATOM 814  C CG  ? GLU A 1 103 ?  15.148  10.921  -3.568 1.000 95.820 ? 103 GLU A CG  1 
ATOM 815  C CD  ? GLU A 1 103 ?  14.770  11.871  -4.693 1.000 95.820 ? 103 GLU A CD  1 
ATOM 816  O OE1 ? GLU A 1 103 ?  13.889  12.736  -4.488 1.000 95.820 ? 103 GLU A OE1 1 
ATOM 817  O OE2 ? GLU A 1 103 ?  15.360  11.748  -5.790 1.000 95.820 ? 103 GLU A OE2 1 
ATOM 818  N N   ? PRO A 1 104 ?  15.050   7.444  -6.450 1.000 95.300 ? 104 PRO A N   1 
ATOM 819  C CA  ? PRO A 1 104 ?  15.567   6.182  -6.982 1.000 95.300 ? 104 PRO A CA  1 
ATOM 820  C C   ? PRO A 1 104 ?  16.727   5.625  -6.160 1.000 95.300 ? 104 PRO A C   1 
ATOM 821  C CB  ? PRO A 1 104 ?  16.027   6.557  -8.393 1.000 95.300 ? 104 PRO A CB  1 
ATOM 822  O O   ? PRO A 1 104 ?  17.568   6.388  -5.678 1.000 95.300 ? 104 PRO A O   1 
ATOM 823  C CG  ? PRO A 1 104 ?  15.217   7.760  -8.752 1.000 95.300 ? 104 PRO A CG  1 
ATOM 824  C CD  ? PRO A 1 104 ?  14.984   8.567  -7.507 1.000 95.300 ? 104 PRO A CD  1 
ATOM 825  N N   ? GLY A 1 105 ?  16.738   4.244  -5.982 1.000 93.970 ? 105 GLY A N   1 
ATOM 826  C CA  ? GLY A 1 105 ?  17.812   3.574  -5.266 1.000 93.970 ? 105 GLY A CA  1 
ATOM 827  C C   ? GLY A 1 105 ?  17.579   3.505  -3.769 1.000 93.970 ? 105 GLY A C   1 
ATOM 828  O O   ? GLY A 1 105 ?  18.417   2.988  -3.028 1.000 93.970 ? 105 GLY A O   1 
ATOM 829  N N   ? LYS A 1 106 ?  16.410   4.092  -3.407 1.000 95.360 ? 106 LYS A N   1 
ATOM 830  C CA  ? LYS A 1 106 ?  16.034   4.056  -1.996 1.000 95.360 ? 106 LYS A CA  1 
ATOM 831  C C   ? LYS A 1 106 ?  15.762   2.626  -1.537 1.000 95.360 ? 106 LYS A C   1 
ATOM 832  C CB  ? LYS A 1 106 ?  14.804   4.930  -1.746 1.000 95.360 ? 106 LYS A CB  1 
ATOM 833  O O   ? LYS A 1 106 ?  15.071   1.869  -2.222 1.000 95.360 ? 106 LYS A O   1 
ATOM 834  C CG  ? LYS A 1 106 ?  14.391   5.014  -0.284 1.000 95.360 ? 106 LYS A CG  1 
ATOM 835  C CD  ? LYS A 1 106 ?  15.361   5.869   0.522 1.000 95.360 ? 106 LYS A CD  1 
ATOM 836  C CE  ? LYS A 1 106 ?  14.863   6.091   1.943 1.000 95.360 ? 106 LYS A CE  1 
ATOM 837  N NZ  ? LYS A 1 106 ?  15.807   6.935   2.736 1.000 95.360 ? 106 LYS A NZ  1 
ATOM 838  N N   ? GLN A 1 107 ?  16.309   2.199  -0.438 1.000 94.100 ? 107 GLN A N   1 
ATOM 839  C CA  ? GLN A 1 107 ?  16.053   0.887   0.147 1.000 94.100 ? 107 GLN A CA  1 
ATOM 840  C C   ? GLN A 1 107 ?  14.673   0.834   0.797 1.000 94.100 ? 107 GLN A C   1 
ATOM 841  C CB  ? GLN A 1 107 ?  17.131   0.537   1.174 1.000 94.100 ? 107 GLN A CB  1 
ATOM 842  O O   ? GLN A 1 107 ?  14.339   1.683   1.626 1.000 94.100 ? 107 GLN A O   1 
ATOM 843  C CG  ? GLN A 1 107 ?  17.005  -0.870   1.742 1.000 94.100 ? 107 GLN A CG  1 
ATOM 844  C CD  ? GLN A 1 107 ?  18.121  -1.214   2.711 1.000 94.100 ? 107 GLN A CD  1 
ATOM 845  N NE2 ? GLN A 1 107 ?  19.176  -1.841   2.201 1.000 94.100 ? 107 GLN A NE2 1 
ATOM 846  O OE1 ? GLN A 1 107 ?  18.036  -0.919   3.907 1.000 94.100 ? 107 GLN A OE1 1 
ATOM 847  N N   ? CYS A 1 108 ?  13.954  -0.164   0.455 1.000 93.340 ? 108 CYS A N   1 
ATOM 848  C CA  ? CYS A 1 108 ?  12.589  -0.331   0.941 1.000 93.340 ? 108 CYS A CA  1 
ATOM 849  C C   ? CYS A 1 108 ?  12.336  -1.771   1.373 1.000 93.340 ? 108 CYS A C   1 
ATOM 850  C CB  ? CYS A 1 108 ?  11.582   0.072  -0.136 1.000 93.340 ? 108 CYS A CB  1 
ATOM 851  O O   ? CYS A 1 108 ?  13.097  -2.672   1.017 1.000 93.340 ? 108 CYS A O   1 
ATOM 852  S SG  ? CYS A 1 108 ?  11.794   1.763  -0.734 1.000 93.340 ? 108 CYS A SG  1 
ATOM 853  N N   ? SER A 1 109 ?  11.298  -1.939   2.153 1.000 90.690 ? 109 SER A N   1 
ATOM 854  C CA  ? SER A 1 109 ?  10.891  -3.272   2.585 1.000 90.690 ? 109 SER A CA  1 
ATOM 855  C C   ? SER A 1 109 ?   9.513  -3.633   2.042 1.000 90.690 ? 109 SER A C   1 
ATOM 856  C CB  ? SER A 1 109 ?  10.887  -3.363   4.112 1.000 90.690 ? 109 SER A CB  1 
ATOM 857  O O   ? SER A 1 109 ?   8.618  -2.786   1.992 1.000 90.690 ? 109 SER A O   1 
ATOM 858  O OG  ? SER A 1 109 ?  12.176  -3.096   4.635 1.000 90.690 ? 109 SER A OG  1 
ATOM 859  N N   ? ILE A 1 110 ?   9.353  -4.847   1.625 1.000 88.570 ? 110 ILE A N   1 
ATOM 860  C CA  ? ILE A 1 110 ?   8.053  -5.374   1.226 1.000 88.570 ? 110 ILE A CA  1 
ATOM 861  C C   ? ILE A 1 110 ?   7.706  -6.593   2.079 1.000 88.570 ? 110 ILE A C   1 
ATOM 862  C CB  ? ILE A 1 110 ?   8.029  -5.746  -0.274 1.000 88.570 ? 110 ILE A CB  1 
ATOM 863  O O   ? ILE A 1 110 ?   8.597  -7.312   2.536 1.000 88.570 ? 110 ILE A O   1 
ATOM 864  C CG1 ? ILE A 1 110 ?   9.088  -6.813  -0.576 1.000 88.570 ? 110 ILE A CG1 1 
ATOM 865  C CG2 ? ILE A 1 110 ?   8.241  -4.502  -1.142 1.000 88.570 ? 110 ILE A CG2 1 
ATOM 866  C CD1 ? ILE A 1 110 ?   8.988  -7.404  -1.976 1.000 88.570 ? 110 ILE A CD1 1 
ATOM 867  N N   ? SER A 1 111 ?   6.443  -6.784   2.251 1.000 86.060 ? 111 SER A N   1 
ATOM 868  C CA  ? SER A 1 111 ?   5.958  -7.949   2.985 1.000 86.060 ? 111 SER A CA  1 
ATOM 869  C C   ? SER A 1 111 ?   4.711  -8.534   2.331 1.000 86.060 ? 111 SER A C   1 
ATOM 870  C CB  ? SER A 1 111 ?   5.655  -7.579   4.437 1.000 86.060 ? 111 SER A CB  1 
ATOM 871  O O   ? SER A 1 111 ?   3.950  -7.816   1.678 1.000 86.060 ? 111 SER A O   1 
ATOM 872  O OG  ? SER A 1 111 ?   4.638  -6.595   4.505 1.000 86.060 ? 111 SER A OG  1 
ATOM 873  N N   ? GLY A 1 112 ?   4.554  -9.861   2.432 1.000 81.430 ? 112 GLY A N   1 
ATOM 874  C CA  ? GLY A 1 112 ?   3.393 -10.521   1.855 1.000 81.430 ? 112 GLY A CA  1 
ATOM 875  C C   ? GLY A 1 112 ?   3.387 -12.021   2.081 1.000 81.430 ? 112 GLY A C   1 
ATOM 876  O O   ? GLY A 1 112 ?   4.333 -12.573   2.647 1.000 81.430 ? 112 GLY A O   1 
ATOM 877  N N   ? TRP A 1 113 ?   2.292 -12.651   1.777 1.000 76.830 ? 113 TRP A N   1 
ATOM 878  C CA  ? TRP A 1 113 ?   2.047 -14.065   2.037 1.000 76.830 ? 113 TRP A CA  1 
ATOM 879  C C   ? TRP A 1 113 ?   2.108 -14.875   0.747 1.000 76.830 ? 113 TRP A C   1 
ATOM 880  C CB  ? TRP A 1 113 ?   0.688 -14.261   2.714 1.000 76.830 ? 113 TRP A CB  1 
ATOM 881  O O   ? TRP A 1 113 ?   1.794 -16.068   0.739 1.000 76.830 ? 113 TRP A O   1 
ATOM 882  C CG  ? TRP A 1 113 ?   0.638 -13.778   4.132 1.000 76.830 ? 113 TRP A CG  1 
ATOM 883  C CD1 ? TRP A 1 113 ?   0.975 -14.482   5.255 1.000 76.830 ? 113 TRP A CD1 1 
ATOM 884  C CD2 ? TRP A 1 113 ?   0.222 -12.484   4.580 1.000 76.830 ? 113 TRP A CD2 1 
ATOM 885  C CE2 ? TRP A 1 113 ?   0.333 -12.473   5.988 1.000 76.830 ? 113 TRP A CE2 1 
ATOM 886  C CE3 ? TRP A 1 113 ?  -0.233 -11.331   3.927 1.000 76.830 ? 113 TRP A CE3 1 
ATOM 887  N NE1 ? TRP A 1 113 ?   0.794 -13.703   6.374 1.000 76.830 ? 113 TRP A NE1 1 
ATOM 888  C CH2 ? TRP A 1 113 ?  -0.438 -10.238   6.090 1.000 76.830 ? 113 TRP A CH2 1 
ATOM 889  C CZ2 ? TRP A 1 113 ?   0.005 -11.353   6.755 1.000 76.830 ? 113 TRP A CZ2 1 
ATOM 890  C CZ3 ? TRP A 1 113 ?  -0.559 -10.217   4.691 1.000 76.830 ? 113 TRP A CZ3 1 
ATOM 891  N N   ? SER A 1 114 ?   2.788 -14.184  -0.326 1.000 65.250 ? 114 SER A N   1 
ATOM 892  C CA  ? SER A 1 114 ?   2.876 -14.906  -1.591 1.000 65.250 ? 114 SER A CA  1 
ATOM 893  C C   ? SER A 1 114 ?   4.201 -15.649  -1.713 1.000 65.250 ? 114 SER A C   1 
ATOM 894  C CB  ? SER A 1 114 ?   2.711 -13.944  -2.769 1.000 65.250 ? 114 SER A CB  1 
ATOM 895  O O   ? SER A 1 114 ?   5.167 -15.324  -1.019 1.000 65.250 ? 114 SER A O   1 
ATOM 896  O OG  ? SER A 1 114 ?   1.453 -14.128  -3.396 1.000 65.250 ? 114 SER A OG  1 
ATOM 897  N N   ? ASN A 1 115 ?   4.363 -16.993  -2.270 1.000 53.860 ? 115 ASN A N   1 
ATOM 898  C CA  ? ASN A 1 115 ?   5.358 -18.040  -2.477 1.000 53.860 ? 115 ASN A CA  1 
ATOM 899  C C   ? ASN A 1 115 ?   6.604 -17.499  -3.171 1.000 53.860 ? 115 ASN A C   1 
ATOM 900  C CB  ? ASN A 1 115 ?   4.761 -19.197  -3.281 1.000 53.860 ? 115 ASN A CB  1 
ATOM 901  O O   ? ASN A 1 115 ?   6.509 -16.874  -4.229 1.000 53.860 ? 115 ASN A O   1 
ATOM 902  C CG  ? ASN A 1 115 ?   3.755 -20.004  -2.485 1.000 53.860 ? 115 ASN A CG  1 
ATOM 903  N ND2 ? ASN A 1 115 ?   2.830 -20.653  -3.183 1.000 53.860 ? 115 ASN A ND2 1 
ATOM 904  O OD1 ? ASN A 1 115 ?   3.807 -20.042  -1.253 1.000 53.860 ? 115 ASN A OD1 1 
ATOM 905  N N   ? ALA A 1 116 ?   7.749 -17.103  -2.538 1.000 42.210 ? 116 ALA A N   1 
ATOM 906  C CA  ? ALA A 1 116 ?   9.104 -17.194  -3.077 1.000 42.210 ? 116 ALA A CA  1 
ATOM 907  C C   ? ALA A 1 116 ?   9.503 -18.648  -3.315 1.000 42.210 ? 116 ALA A C   1 
ATOM 908  C CB  ? ALA A 1 116 ?  10.098 -16.521  -2.133 1.000 42.210 ? 116 ALA A CB  1 
ATOM 909  O O   ? ALA A 1 116 ?   9.199 -19.523  -2.501 1.000 42.210 ? 116 ALA A O   1 
ATOM 910  N N   ? ILE A 1 117 ?   8.850 -19.478  -4.374 1.000 37.160 ? 117 ILE A N   1 
ATOM 911  C CA  ? ILE A 1 117 ?   9.731 -20.493  -4.941 1.000 37.160 ? 117 ILE A CA  1 
ATOM 912  C C   ? ILE A 1 117 ?   9.014 -21.841  -4.969 1.000 37.160 ? 117 ILE A C   1 
ATOM 913  C CB  ? ILE A 1 117 ?  11.051 -20.604  -4.146 1.000 37.160 ? 117 ILE A CB  1 
ATOM 914  O O   ? ILE A 1 117 ?   8.422 -22.257  -3.970 1.000 37.160 ? 117 ILE A O   1 
ATOM 915  C CG1 ? ILE A 1 117 ?  11.746 -19.240  -4.072 1.000 37.160 ? 117 ILE A CG1 1 
ATOM 916  C CG2 ? ILE A 1 117 ?  11.972 -21.655  -4.773 1.000 37.160 ? 117 ILE A CG2 1 
ATOM 917  C CD1 ? ILE A 1 117 ?  12.968 -19.216  -3.163 1.000 37.160 ? 117 ILE A CD1 1 
ATOM 918  N N   ? ASN A 1 118 ?   8.089 -22.248  -5.894 1.000 31.060 ? 118 ASN A N   1 
ATOM 919  C CA  ? ASN A 1 118 ?   8.024 -23.666  -6.232 1.000 31.060 ? 118 ASN A CA  1 
ATOM 920  C C   ? ASN A 1 118 ?   7.071 -24.419  -5.307 1.000 31.060 ? 118 ASN A C   1 
ATOM 921  C CB  ? ASN A 1 118 ?   9.418 -24.295  -6.183 1.000 31.060 ? 118 ASN A CB  1 
ATOM 922  O O   ? ASN A 1 118 ?   7.391 -24.659  -4.142 1.000 31.060 ? 118 ASN A O   1 
ATOM 923  C CG  ? ASN A 1 118 ?  10.216 -24.045  -7.447 1.000 31.060 ? 118 ASN A CG  1 
ATOM 924  N ND2 ? ASN A 1 118 ?  11.532 -24.198  -7.358 1.000 31.060 ? 118 ASN A ND2 1 
ATOM 925  O OD1 ? ASN A 1 118 ?   9.654 -23.716  -8.496 1.000 31.060 ? 118 ASN A OD1 1 
ATOM 926  N N   ? ALA A 1 119 ?   5.701 -24.428  -5.461 1.000 33.560 ? 119 ALA A N   1 
ATOM 927  C CA  ? ALA A 1 119 ?   5.129 -25.696  -5.018 1.000 33.560 ? 119 ALA A CA  1 
ATOM 928  C C   ? ALA A 1 119 ?   3.659 -25.803  -5.414 1.000 33.560 ? 119 ALA A C   1 
ATOM 929  C CB  ? ALA A 1 119 ?   5.282 -25.850  -3.507 1.000 33.560 ? 119 ALA A CB  1 
ATOM 930  O O   ? ALA A 1 119 ?   2.876 -24.881  -5.172 1.000 33.560 ? 119 ALA A O   1 
ATOM 931  N N   ? GLN A 1 120 ?   3.243 -25.964  -6.536 1.000 33.080 ? 120 GLN A N   1 
ATOM 932  C CA  ? GLN A 1 120 ?   2.133 -26.891  -6.728 1.000 33.080 ? 120 GLN A CA  1 
ATOM 933  C C   ? GLN A 1 120 ?   1.435 -27.196  -5.406 1.000 33.080 ? 120 GLN A C   1 
ATOM 934  C CB  ? GLN A 1 120 ?   2.621 -28.188  -7.375 1.000 33.080 ? 120 GLN A CB  1 
ATOM 935  O O   ? GLN A 1 120 ?   0.248 -27.530  -5.387 1.000 33.080 ? 120 GLN A O   1 
ATOM 936  C CG  ? GLN A 1 120 ?   1.973 -28.487  -8.720 1.000 33.080 ? 120 GLN A CG  1 
ATOM 937  C CD  ? GLN A 1 120 ?   2.938 -29.112  -9.711 1.000 33.080 ? 120 GLN A CD  1 
ATOM 938  N NE2 ? GLN A 1 120 ?   2.501 -29.248 -10.958 1.000 33.080 ? 120 GLN A NE2 1 
ATOM 939  O OE1 ? GLN A 1 120 ?   4.066 -29.469  -9.358 1.000 33.080 ? 120 GLN A OE1 1 
ATOM 940  N N   ? GLU A 1 121 ?   1.210 -26.124  -4.461 1.000 35.070 ? 121 GLU A N   1 
ATOM 941  C CA  ? GLU A 1 121 ?   0.309 -26.250  -3.320 1.000 35.070 ? 121 GLU A CA  1 
ATOM 942  C C   ? GLU A 1 121 ?   0.809 -25.435  -2.130 1.000 35.070 ? 121 GLU A C   1 
ATOM 943  C CB  ? GLU A 1 121 ?   0.149 -27.719  -2.921 1.000 35.070 ? 121 GLU A CB  1 
ATOM 944  O O   ? GLU A 1 121 ?   1.916 -25.661  -1.637 1.000 35.070 ? 121 GLU A O   1 
ATOM 945  C CG  ? GLU A 1 121 ?  -0.831 -28.490  -3.793 1.000 35.070 ? 121 GLU A CG  1 
ATOM 946  C CD  ? GLU A 1 121 ?  -1.124 -29.889  -3.275 1.000 35.070 ? 121 GLU A CD  1 
ATOM 947  O OE1 ? GLU A 1 121 ?  -2.026 -30.562  -3.822 1.000 35.070 ? 121 GLU A OE1 1 
ATOM 948  O OE2 ? GLU A 1 121 ?  -0.447 -30.314  -2.312 1.000 35.070 ? 121 GLU A OE2 1 
ATOM 949  N N   ? ASN A 1 122 ?   0.891 -24.005  -2.025 1.000 41.760 ? 122 ASN A N   1 
ATOM 950  C CA  ? ASN A 1 122 ?   0.700 -23.507  -0.667 1.000 41.760 ? 122 ASN A CA  1 
ATOM 951  C C   ? ASN A 1 122 ?   1.062 -22.029  -0.556 1.000 41.760 ? 122 ASN A C   1 
ATOM 952  C CB  ? ASN A 1 122 ?   1.521 -24.331   0.327 1.000 41.760 ? 122 ASN A CB  1 
ATOM 953  O O   ? ASN A 1 122 ?   2.206 -21.645  -0.807 1.000 41.760 ? 122 ASN A O   1 
ATOM 954  C CG  ? ASN A 1 122 ?   0.798 -25.582   0.786 1.000 41.760 ? 122 ASN A CG  1 
ATOM 955  N ND2 ? ASN A 1 122 ?   1.533 -26.498   1.407 1.000 41.760 ? 122 ASN A ND2 1 
ATOM 956  O OD1 ? ASN A 1 122 ?  -0.410 -25.726   0.583 1.000 41.760 ? 122 ASN A OD1 1 
ATOM 957  N N   ? VAL A 1 123 ?   0.179 -21.027  -1.008 1.000 51.830 ? 123 VAL A N   1 
ATOM 958  C CA  ? VAL A 1 123 ?   0.053 -19.689  -0.439 1.000 51.830 ? 123 VAL A CA  1 
ATOM 959  C C   ? VAL A 1 123 ?   0.947 -19.565   0.793 1.000 51.830 ? 123 VAL A C   1 
ATOM 960  C CB  ? VAL A 1 123 ?  -1.411 -19.364  -0.070 1.000 51.830 ? 123 VAL A CB  1 
ATOM 961  O O   ? VAL A 1 123 ?   1.014 -20.484   1.613 1.000 51.830 ? 123 VAL A O   1 
ATOM 962  C CG1 ? VAL A 1 123 ?  -1.546 -17.908   0.373 1.000 51.830 ? 123 VAL A CG1 1 
ATOM 963  C CG2 ? VAL A 1 123 ?  -2.336 -19.654  -1.251 1.000 51.830 ? 123 VAL A CG2 1 
ATOM 964  N N   ? SER A 1 124 ?   2.266 -19.062   0.682 1.000 55.020 ? 124 SER A N   1 
ATOM 965  C CA  ? SER A 1 124 ?   3.062 -18.812   1.879 1.000 55.020 ? 124 SER A CA  1 
ATOM 966  C C   ? SER A 1 124 ?   2.174 -18.646   3.108 1.000 55.020 ? 124 SER A C   1 
ATOM 967  C CB  ? SER A 1 124 ?   3.930 -17.567   1.695 1.000 55.020 ? 124 SER A CB  1 
ATOM 968  O O   ? SER A 1 124 ?   1.255 -17.824   3.110 1.000 55.020 ? 124 SER A O   1 
ATOM 969  O OG  ? SER A 1 124 ?   4.618 -17.252   2.894 1.000 55.020 ? 124 SER A OG  1 
ATOM 970  N N   ? VAL A 1 125 ?   2.066 -19.587   3.925 1.000 67.160 ? 125 VAL A N   1 
ATOM 971  C CA  ? VAL A 1 125 ?   1.317 -19.717   5.171 1.000 67.160 ? 125 VAL A CA  1 
ATOM 972  C C   ? VAL A 1 125 ?   1.882 -18.759   6.217 1.000 67.160 ? 125 VAL A C   1 
ATOM 973  C CB  ? VAL A 1 125 ?   1.349 -21.167   5.704 1.000 67.160 ? 125 VAL A CB  1 
ATOM 974  O O   ? VAL A 1 125 ?   1.144 -18.245   7.060 1.000 67.160 ? 125 VAL A O   1 
ATOM 975  C CG1 ? VAL A 1 125 ?   0.532 -21.288   6.989 1.000 67.160 ? 125 VAL A CG1 1 
ATOM 976  C CG2 ? VAL A 1 125 ?   0.830 -22.136   4.643 1.000 67.160 ? 125 VAL A CG2 1 
ATOM 977  N N   ? ILE A 1 126 ?   3.195 -18.280   5.907 1.000 69.950 ? 126 ILE A N   1 
ATOM 978  C CA  ? ILE A 1 126 ?   3.860 -17.393   6.855 1.000 69.950 ? 126 ILE A CA  1 
ATOM 979  C C   ? ILE A 1 126 ?   4.214 -16.076   6.168 1.000 69.950 ? 126 ILE A C   1 
ATOM 980  C CB  ? ILE A 1 126 ?   5.128 -18.047   7.447 1.000 69.950 ? 126 ILE A CB  1 
ATOM 981  O O   ? ILE A 1 126 ?   4.640 -16.067   5.011 1.000 69.950 ? 126 ILE A O   1 
ATOM 982  C CG1 ? ILE A 1 126 ?   4.759 -19.306   8.241 1.000 69.950 ? 126 ILE A CG1 1 
ATOM 983  C CG2 ? ILE A 1 126 ?   5.891 -17.050   8.324 1.000 69.950 ? 126 ILE A CG2 1 
ATOM 984  C CD1 ? ILE A 1 126 ?   5.959 -20.118   8.707 1.000 69.950 ? 126 ILE A CD1 1 
ATOM 985  N N   ? LEU A 1 127 ?   3.991 -14.957   6.834 1.000 69.960 ? 127 LEU A N   1 
ATOM 986  C CA  ? LEU A 1 127 ?   4.340 -13.634   6.327 1.000 69.960 ? 127 LEU A CA  1 
ATOM 987  C C   ? LEU A 1 127 ?   5.842 -13.522   6.088 1.000 69.960 ? 127 LEU A C   1 
ATOM 988  C CB  ? LEU A 1 127 ?   3.885 -12.548   7.305 1.000 69.960 ? 127 LEU A CB  1 
ATOM 989  O O   ? LEU A 1 127 ?   6.640 -13.807   6.984 1.000 69.960 ? 127 LEU A O   1 
ATOM 990  C CG  ? LEU A 1 127 ?   4.057 -11.101   6.840 1.000 69.960 ? 127 LEU A CG  1 
ATOM 991  C CD1 ? LEU A 1 127 ?   3.156 -10.818   5.643 1.000 69.960 ? 127 LEU A CD1 1 
ATOM 992  C CD2 ? LEU A 1 127 ?   3.759 -10.133   7.980 1.000 69.960 ? 127 LEU A CD2 1 
ATOM 993  N N   ? TYR A 1 128 ?   6.238 -13.124   4.849 1.000 77.250 ? 128 TYR A N   1 
ATOM 994  C CA  ? TYR A 1 128 ?   7.625 -12.991   4.418 1.000 77.250 ? 128 TYR A CA  1 
ATOM 995  C C   ? TYR A 1 128 ?   7.957 -11.540   4.088 1.000 77.250 ? 128 TYR A C   1 
ATOM 996  C CB  ? TYR A 1 128 ?   7.898 -13.879   3.201 1.000 77.250 ? 128 TYR A CB  1 
ATOM 997  O O   ? TYR A 1 128 ?   7.137 -10.827   3.506 1.000 77.250 ? 128 TYR A O   1 
ATOM 998  C CG  ? TYR A 1 128 ?   9.333 -13.843   2.732 1.000 77.250 ? 128 TYR A CG  1 
ATOM 999  C CD1 ? TYR A 1 128 ?   9.721 -13.020   1.677 1.000 77.250 ? 128 TYR A CD1 1 
ATOM 1000 C CD2 ? TYR A 1 128 ?  10.302 -14.631   3.343 1.000 77.250 ? 128 TYR A CD2 1 
ATOM 1001 C CE1 ? TYR A 1 128 ?  11.041 -12.985   1.241 1.000 77.250 ? 128 TYR A CE1 1 
ATOM 1002 C CE2 ? TYR A 1 128 ?  11.625 -14.604   2.915 1.000 77.250 ? 128 TYR A CE2 1 
ATOM 1003 O OH  ? TYR A 1 128 ?  13.293 -13.748   1.437 1.000 77.250 ? 128 TYR A OH  1 
ATOM 1004 C CZ  ? TYR A 1 128 ?  11.985 -13.779   1.865 1.000 77.250 ? 128 TYR A CZ  1 
ATOM 1005 N N   ? CYS A 1 129 ?   9.194 -11.080   4.501 1.000 80.970 ? 129 CYS A N   1 
ATOM 1006 C CA  ? CYS A 1 129 ?   9.678  -9.734   4.218 1.000 80.970 ? 129 CYS A CA  1 
ATOM 1007 C C   ? CYS A 1 129 ?  10.966  -9.777   3.404 1.000 80.970 ? 129 CYS A C   1 
ATOM 1008 C CB  ? CYS A 1 129 ?   9.911  -8.964   5.518 1.000 80.970 ? 129 CYS A CB  1 
ATOM 1009 O O   ? CYS A 1 129 ?  11.825 -10.628   3.638 1.000 80.970 ? 129 CYS A O   1 
ATOM 1010 S SG  ? CYS A 1 129 ?   8.421  -8.755   6.517 1.000 80.970 ? 129 CYS A SG  1 
ATOM 1011 N N   ? SER A 1 130 ?  11.049  -8.930   2.466 1.000 83.090 ? 130 SER A N   1 
ATOM 1012 C CA  ? SER A 1 130 ?  12.258  -8.806   1.658 1.000 83.090 ? 130 SER A CA  1 
ATOM 1013 C C   ? SER A 1 130 ?  12.627  -7.343   1.436 1.000 83.090 ? 130 SER A C   1 
ATOM 1014 C CB  ? SER A 1 130 ?  12.077  -9.505   0.311 1.000 83.090 ? 130 SER A CB  1 
ATOM 1015 O O   ? SER A 1 130 ?  11.769  -6.462   1.517 1.000 83.090 ? 130 SER A O   1 
ATOM 1016 O OG  ? SER A 1 130 ?  13.290  -9.509  -0.422 1.000 83.090 ? 130 SER A OG  1 
ATOM 1017 N N   ? THR A 1 131 ?  13.924  -7.130   1.282 1.000 86.980 ? 131 THR A N   1 
ATOM 1018 C CA  ? THR A 1 131 ?  14.434  -5.793   1.002 1.000 86.980 ? 131 THR A CA  1 
ATOM 1019 C C   ? THR A 1 131 ?  14.584  -5.575  -0.501 1.000 86.980 ? 131 THR A C   1 
ATOM 1020 C CB  ? THR A 1 131 ?  15.787  -5.554   1.696 1.000 86.980 ? 131 THR A CB  1 
ATOM 1021 O O   ? THR A 1 131 ?  15.137  -6.423  -1.204 1.000 86.980 ? 131 THR A O   1 
ATOM 1022 C CG2 ? THR A 1 131 ?  16.334  -4.167   1.374 1.000 86.980 ? 131 THR A CG2 1 
ATOM 1023 O OG1 ? THR A 1 131 ?  15.618  -5.670   3.114 1.000 86.980 ? 131 THR A OG1 1 
ATOM 1024 N N   ? VAL A 1 132 ?  14.045  -4.334  -0.982 1.000 90.910 ? 132 VAL A N   1 
ATOM 1025 C CA  ? VAL A 1 132 ?  14.129  -3.949  -2.387 1.000 90.910 ? 132 VAL A CA  1 
ATOM 1026 C C   ? VAL A 1 132 ?  14.568  -2.491  -2.497 1.000 90.910 ? 132 VAL A C   1 
ATOM 1027 C CB  ? VAL A 1 132 ?  12.782  -4.157  -3.114 1.000 90.910 ? 132 VAL A CB  1 
ATOM 1028 O O   ? VAL A 1 132 ?  14.643  -1.781  -1.492 1.000 90.910 ? 132 VAL A O   1 
ATOM 1029 C CG1 ? VAL A 1 132 ?  12.390  -5.634  -3.114 1.000 90.910 ? 132 VAL A CG1 1 
ATOM 1030 C CG2 ? VAL A 1 132 ?  11.689  -3.312  -2.463 1.000 90.910 ? 132 VAL A CG2 1 
ATOM 1031 N N   ? HIS A 1 133 ?  14.848  -2.100  -3.793 1.000 93.600 ? 133 HIS A N   1 
ATOM 1032 C CA  ? HIS A 1 133 ?  15.221  -0.715  -4.057 1.000 93.600 ? 133 HIS A CA  1 
ATOM 1033 C C   ? HIS A 1 133 ?  14.306  -0.088  -5.104 1.000 93.600 ? 133 HIS A C   1 
ATOM 1034 C CB  ? HIS A 1 133 ?  16.678  -0.630  -4.515 1.000 93.600 ? 133 HIS A CB  1 
ATOM 1035 O O   ? HIS A 1 133 ?  13.916  -0.749  -6.070 1.000 93.600 ? 133 HIS A O   1 
ATOM 1036 C CG  ? HIS A 1 133 ?  17.663  -0.997  -3.451 1.000 93.600 ? 133 HIS A CG  1 
ATOM 1037 C CD2 ? HIS A 1 133 ?  18.428  -0.225  -2.643 1.000 93.600 ? 133 HIS A CD2 1 
ATOM 1038 N ND1 ? HIS A 1 133 ?  17.952  -2.304  -3.124 1.000 93.600 ? 133 HIS A ND1 1 
ATOM 1039 C CE1 ? HIS A 1 133 ?  18.855  -2.320  -2.157 1.000 93.600 ? 133 HIS A CE1 1 
ATOM 1040 N NE2 ? HIS A 1 133 ?  19.160  -1.072  -1.847 1.000 93.600 ? 133 HIS A NE2 1 
ATOM 1041 N N   ? THR A 1 134 ?  13.967   1.182  -4.789 1.000 94.710 ? 134 THR A N   1 
ATOM 1042 C CA  ? THR A 1 134 ?  13.210   1.906  -5.805 1.000 94.710 ? 134 THR A CA  1 
ATOM 1043 C C   ? THR A 1 134 ?  14.058   2.128  -7.054 1.000 94.710 ? 134 THR A C   1 
ATOM 1044 C CB  ? THR A 1 134 ?  12.714   3.262  -5.270 1.000 94.710 ? 134 THR A CB  1 
ATOM 1045 O O   ? THR A 1 134 ?  15.282   2.247  -6.968 1.000 94.710 ? 134 THR A O   1 
ATOM 1046 C CG2 ? THR A 1 134 ?  11.781   3.075  -4.078 1.000 94.710 ? 134 THR A CG2 1 
ATOM 1047 O OG1 ? THR A 1 134 ?  13.840   4.050  -4.863 1.000 94.710 ? 134 THR A OG1 1 
ATOM 1048 N N   ? ILE A 1 135 ?  13.302   2.146  -8.197 1.000 93.180 ? 135 ILE A N   1 
ATOM 1049 C CA  ? ILE A 1 135 ?  13.948   2.338  -9.491 1.000 93.180 ? 135 ILE A CA  1 
ATOM 1050 C C   ? ILE A 1 135 ?  13.485   3.657 -10.107 1.000 93.180 ? 135 ILE A C   1 
ATOM 1051 C CB  ? ILE A 1 135 ?  13.651   1.164 -10.451 1.000 93.180 ? 135 ILE A CB  1 
ATOM 1052 O O   ? ILE A 1 135 ?  12.361   4.101  -9.866 1.000 93.180 ? 135 ILE A O   1 
ATOM 1053 C CG1 ? ILE A 1 135 ?  14.129  -0.158  -9.841 1.000 93.180 ? 135 ILE A CG1 1 
ATOM 1054 C CG2 ? ILE A 1 135 ?  14.302   1.405 -11.816 1.000 93.180 ? 135 ILE A CG2 1 
ATOM 1055 C CD1 ? ILE A 1 135 ?  13.728  -1.390 -10.641 1.000 93.180 ? 135 ILE A CD1 1 
ATOM 1056 N N   ? SER A 1 136 ?  14.422   4.242 -10.861 1.000 94.820 ? 136 SER A N   1 
ATOM 1057 C CA  ? SER A 1 136 ?  14.073   5.513 -11.487 1.000 94.820 ? 136 SER A CA  1 
ATOM 1058 C C   ? SER A 1 136 ?  12.902   5.352 -12.451 1.000 94.820 ? 136 SER A C   1 
ATOM 1059 C CB  ? SER A 1 136 ?  15.278   6.094 -12.229 1.000 94.820 ? 136 SER A CB  1 
ATOM 1060 O O   ? SER A 1 136 ?  12.721   4.286 -13.043 1.000 94.820 ? 136 SER A O   1 
ATOM 1061 O OG  ? SER A 1 136 ?  15.573   5.330 -13.386 1.000 94.820 ? 136 SER A OG  1 
ATOM 1062 N N   ? ASP A 1 137 ?  12.129   6.414 -12.678 1.000 93.930 ? 137 ASP A N   1 
ATOM 1063 C CA  ? ASP A 1 137 ?  11.012   6.409 -13.617 1.000 93.930 ? 137 ASP A CA  1 
ATOM 1064 C C   ? ASP A 1 137 ?  11.473   6.006 -15.016 1.000 93.930 ? 137 ASP A C   1 
ATOM 1065 C CB  ? ASP A 1 137 ?  10.341   7.784 -13.661 1.000 93.930 ? 137 ASP A CB  1 
ATOM 1066 O O   ? ASP A 1 137 ?  10.774   5.272 -15.718 1.000 93.930 ? 137 ASP A O   1 
ATOM 1067 C CG  ? ASP A 1 137 ?   9.560   8.103 -12.398 1.000 93.930 ? 137 ASP A CG  1 
ATOM 1068 O OD1 ? ASP A 1 137 ?   9.321   7.187 -11.581 1.000 93.930 ? 137 ASP A OD1 1 
ATOM 1069 O OD2 ? ASP A 1 137 ?   9.177   9.279 -12.220 1.000 93.930 ? 137 ASP A OD2 1 
ATOM 1070 N N   ? GLU A 1 138 ?  12.641   6.476 -15.410 1.000 94.310 ? 138 GLU A N   1 
ATOM 1071 C CA  ? GLU A 1 138 ?  13.198   6.180 -16.726 1.000 94.310 ? 138 GLU A CA  1 
ATOM 1072 C C   ? GLU A 1 138 ?  13.446   4.684 -16.897 1.000 94.310 ? 138 GLU A C   1 
ATOM 1073 C CB  ? GLU A 1 138 ?  14.499   6.957 -16.946 1.000 94.310 ? 138 GLU A CB  1 
ATOM 1074 O O   ? GLU A 1 138 ?  13.085   4.103 -17.922 1.000 94.310 ? 138 GLU A O   1 
ATOM 1075 C CG  ? GLU A 1 138 ?  14.308   8.464 -17.027 1.000 94.310 ? 138 GLU A CG  1 
ATOM 1076 C CD  ? GLU A 1 138 ?  14.155   9.124 -15.666 1.000 94.310 ? 138 GLU A CD  1 
ATOM 1077 O OE1 ? GLU A 1 138 ?  13.579  10.233 -15.591 1.000 94.310 ? 138 GLU A OE1 1 
ATOM 1078 O OE2 ? GLU A 1 138 ?  14.615   8.527 -14.667 1.000 94.310 ? 138 GLU A OE2 1 
ATOM 1079 N N   ? GLN A 1 139 ?  14.103   4.182 -15.935 1.000 92.850 ? 139 GLN A N   1 
ATOM 1080 C CA  ? GLN A 1 139 ?  14.385   2.751 -15.969 1.000 92.850 ? 139 GLN A CA  1 
ATOM 1081 C C   ? GLN A 1 139 ?  13.096   1.935 -15.928 1.000 92.850 ? 139 GLN A C   1 
ATOM 1082 C CB  ? GLN A 1 139 ?  15.295   2.355 -14.805 1.000 92.850 ? 139 GLN A CB  1 
ATOM 1083 O O   ? GLN A 1 139 ?  12.969   0.930 -16.631 1.000 92.850 ? 139 GLN A O   1 
ATOM 1084 C CG  ? GLN A 1 139 ?  15.705   0.888 -14.817 1.000 92.850 ? 139 GLN A CG  1 
ATOM 1085 C CD  ? GLN A 1 139 ?  16.555   0.526 -16.020 1.000 92.850 ? 139 GLN A CD  1 
ATOM 1086 N NE2 ? GLN A 1 139 ?  16.416  -0.707 -16.496 1.000 92.850 ? 139 GLN A NE2 1 
ATOM 1087 O OE1 ? GLN A 1 139 ?  17.331   1.348 -16.519 1.000 92.850 ? 139 GLN A OE1 1 
ATOM 1088 N N   ? CYS A 1 140 ?  12.166   2.312 -15.058 1.000 93.270 ? 140 CYS A N   1 
ATOM 1089 C CA  ? CYS A 1 140 ?  10.866   1.655 -14.972 1.000 93.270 ? 140 CYS A CA  1 
ATOM 1090 C C   ? CYS A 1 140 ?  10.153   1.678 -16.319 1.000 93.270 ? 140 CYS A C   1 
ATOM 1091 C CB  ? CYS A 1 140 ?   9.995   2.329 -13.912 1.000 93.270 ? 140 CYS A CB  1 
ATOM 1092 O O   ? CYS A 1 140 ?   9.659   0.648 -16.782 1.000 93.270 ? 140 CYS A O   1 
ATOM 1093 S SG  ? CYS A 1 140 ?   8.541   1.363 -13.444 1.000 93.270 ? 140 CYS A SG  1 
ATOM 1094 N N   ? ALA A 1 141 ?  10.161   2.762 -17.006 1.000 94.570 ? 141 ALA A N   1 
ATOM 1095 C CA  ? ALA A 1 141 ?   9.547   2.926 -18.321 1.000 94.570 ? 141 ALA A CA  1 
ATOM 1096 C C   ? ALA A 1 141 ?  10.268   2.085 -19.371 1.000 94.570 ? 141 ALA A C   1 
ATOM 1097 C CB  ? ALA A 1 141 ?   9.549   4.397 -18.730 1.000 94.570 ? 141 ALA A CB  1 
ATOM 1098 O O   ? ALA A 1 141 ?   9.638   1.551 -20.287 1.000 94.570 ? 141 ALA A O   1 
ATOM 1099 N N   ? ALA A 1 142 ?  11.607   2.020 -19.230 1.000 93.300 ? 142 ALA A N   1 
ATOM 1100 C CA  ? ALA A 1 142 ?  12.404   1.203 -20.141 1.000 93.300 ? 142 ALA A CA  1 
ATOM 1101 C C   ? ALA A 1 142 ?  12.058  -0.276 -19.997 1.000 93.300 ? 142 ALA A C   1 
ATOM 1102 C CB  ? ALA A 1 142 ?  13.894   1.425 -19.891 1.000 93.300 ? 142 ALA A CB  1 
ATOM 1103 O O   ? ALA A 1 142 ?  12.000  -1.007 -20.988 1.000 93.300 ? 142 ALA A O   1 
ATOM 1104 N N   ? ASP A 1 143 ?  11.785  -0.660 -18.748 1.000 90.200 ? 143 ASP A N   1 
ATOM 1105 C CA  ? ASP A 1 143 ?  11.462  -2.058 -18.475 1.000 90.200 ? 143 ASP A CA  1 
ATOM 1106 C C   ? ASP A 1 143 ?  10.037  -2.387 -18.913 1.000 90.200 ? 143 ASP A C   1 
ATOM 1107 C CB  ? ASP A 1 143 ?  11.640  -2.369 -16.988 1.000 90.200 ? 143 ASP A CB  1 
ATOM 1108 O O   ? ASP A 1 143 ?   9.738  -3.531 -19.264 1.000 90.200 ? 143 ASP A O   1 
ATOM 1109 C CG  ? ASP A 1 143 ?  13.098  -2.464 -16.572 1.000 90.200 ? 143 ASP A CG  1 
ATOM 1110 O OD1 ? ASP A 1 143 ?  13.968  -2.678 -17.444 1.000 90.200 ? 143 ASP A OD1 1 
ATOM 1111 O OD2 ? ASP A 1 143 ?  13.379  -2.327 -15.362 1.000 90.200 ? 143 ASP A OD2 1 
ATOM 1112 N N   ? PHE A 1 144 ?   9.206  -1.332 -18.880 1.000 91.820 ? 144 PHE A N   1 
ATOM 1113 C CA  ? PHE A 1 144 ?   7.801  -1.475 -19.244 1.000 91.820 ? 144 PHE A CA  1 
ATOM 1114 C C   ? PHE A 1 144 ?   7.389  -0.402 -20.245 1.000 91.820 ? 144 PHE A C   1 
ATOM 1115 C CB  ? PHE A 1 144 ?   6.913  -1.399 -17.998 1.000 91.820 ? 144 PHE A CB  1 
ATOM 1116 O O   ? PHE A 1 144 ?   6.580   0.472 -19.928 1.000 91.820 ? 144 PHE A O   1 
ATOM 1117 C CG  ? PHE A 1 144 ?   7.240  -2.434 -16.955 1.000 91.820 ? 144 PHE A CG  1 
ATOM 1118 C CD1 ? PHE A 1 144 ?   6.841  -3.755 -17.118 1.000 91.820 ? 144 PHE A CD1 1 
ATOM 1119 C CD2 ? PHE A 1 144 ?   7.946  -2.085 -15.812 1.000 91.820 ? 144 PHE A CD2 1 
ATOM 1120 C CE1 ? PHE A 1 144 ?   7.142  -4.714 -16.154 1.000 91.820 ? 144 PHE A CE1 1 
ATOM 1121 C CE2 ? PHE A 1 144 ?   8.251  -3.038 -14.845 1.000 91.820 ? 144 PHE A CE2 1 
ATOM 1122 C CZ  ? PHE A 1 144 ?   7.847  -4.352 -15.017 1.000 91.820 ? 144 PHE A CZ  1 
ATOM 1123 N N   ? PRO A 1 145 ?   7.812  -0.498 -21.490 1.000 93.880 ? 145 PRO A N   1 
ATOM 1124 C CA  ? PRO A 1 145 ?   7.490   0.573 -22.436 1.000 93.880 ? 145 PRO A CA  1 
ATOM 1125 C C   ? PRO A 1 145 ?   5.992   0.694 -22.702 1.000 93.880 ? 145 PRO A C   1 
ATOM 1126 C CB  ? PRO A 1 145 ?   8.239   0.158 -23.705 1.000 93.880 ? 145 PRO A CB  1 
ATOM 1127 O O   ? PRO A 1 145 ?   5.344  -0.291 -23.065 1.000 93.880 ? 145 PRO A O   1 
ATOM 1128 C CG  ? PRO A 1 145 ?   9.274  -0.814 -23.238 1.000 93.880 ? 145 PRO A CG  1 
ATOM 1129 C CD  ? PRO A 1 145 ?   8.753  -1.516 -22.017 1.000 93.880 ? 145 PRO A CD  1 
ATOM 1130 N N   ? GLY A 1 146 ?   5.409   1.959 -22.360 1.000 93.620 ? 146 GLY A N   1 
ATOM 1131 C CA  ? GLY A 1 146 ?   4.019   2.259 -22.665 1.000 93.620 ? 146 GLY A CA  1 
ATOM 1132 C C   ? GLY A 1 146 ?   3.051   1.717 -21.631 1.000 93.620 ? 146 GLY A C   1 
ATOM 1133 O O   ? GLY A 1 146 ?   1.834   1.822 -21.798 1.000 93.620 ? 146 GLY A O   1 
ATOM 1134 N N   ? HIS A 1 147 ?   3.640   1.172 -20.550 1.000 92.560 ? 147 HIS A N   1 
ATOM 1135 C CA  ? HIS A 1 147 ?   2.754   0.450 -19.643 1.000 92.560 ? 147 HIS A CA  1 
ATOM 1136 C C   ? HIS A 1 147 ?   2.846   1.004 -18.225 1.000 92.560 ? 147 HIS A C   1 
ATOM 1137 C CB  ? HIS A 1 147 ?   3.086  -1.043 -19.646 1.000 92.560 ? 147 HIS A CB  1 
ATOM 1138 O O   ? HIS A 1 147 ?   2.081   0.602 -17.346 1.000 92.560 ? 147 HIS A O   1 
ATOM 1139 C CG  ? HIS A 1 147 ?   2.761  -1.728 -20.935 1.000 92.560 ? 147 HIS A CG  1 
ATOM 1140 C CD2 ? HIS A 1 147 ?   3.552  -2.102 -21.968 1.000 92.560 ? 147 HIS A CD2 1 
ATOM 1141 N ND1 ? HIS A 1 147 ?   1.479  -2.102 -21.276 1.000 92.560 ? 147 HIS A ND1 1 
ATOM 1142 C CE1 ? HIS A 1 147 ?   1.497  -2.680 -22.466 1.000 92.560 ? 147 HIS A CE1 1 
ATOM 1143 N NE2 ? HIS A 1 147 ?   2.743  -2.692 -22.907 1.000 92.560 ? 147 HIS A NE2 1 
ATOM 1144 N N   ? VAL A 1 148 ?   3.838   1.898 -17.979 1.000 95.000 ? 148 VAL A N   1 
ATOM 1145 C CA  ? VAL A 1 148 ?   3.918   2.591 -16.697 1.000 95.000 ? 148 VAL A CA  1 
ATOM 1146 C C   ? VAL A 1 148 ?   3.717   4.090 -16.906 1.000 95.000 ? 148 VAL A C   1 
ATOM 1147 C CB  ? VAL A 1 148 ?   5.268   2.327 -15.993 1.000 95.000 ? 148 VAL A CB  1 
ATOM 1148 O O   ? VAL A 1 148 ?   4.043   4.624 -17.969 1.000 95.000 ? 148 VAL A O   1 
ATOM 1149 C CG1 ? VAL A 1 148 ?   5.404   0.851 -15.621 1.000 95.000 ? 148 VAL A CG1 1 
ATOM 1150 C CG2 ? VAL A 1 148 ?   6.428   2.766 -16.884 1.000 95.000 ? 148 VAL A CG2 1 
ATOM 1151 N N   ? ASN A 1 149 ?   3.110   4.753 -15.871 1.000 94.510 ? 149 ASN A N   1 
ATOM 1152 C CA  ? ASN A 1 149 ?   2.898   6.196 -15.904 1.000 94.510 ? 149 ASN A CA  1 
ATOM 1153 C C   ? ASN A 1 149 ?   3.340   6.858 -14.602 1.000 94.510 ? 149 ASN A C   1 
ATOM 1154 C CB  ? ASN A 1 149 ?   1.429   6.516 -16.191 1.000 94.510 ? 149 ASN A CB  1 
ATOM 1155 O O   ? ASN A 1 149 ?   3.945   6.211 -13.746 1.000 94.510 ? 149 ASN A O   1 
ATOM 1156 C CG  ? ASN A 1 149 ?   0.495   5.972 -15.128 1.000 94.510 ? 149 ASN A CG  1 
ATOM 1157 N ND2 ? ASN A 1 149 ?  -0.650   5.452 -15.555 1.000 94.510 ? 149 ASN A ND2 1 
ATOM 1158 O OD1 ? ASN A 1 149 ?   0.799   6.019 -13.933 1.000 94.510 ? 149 ASN A OD1 1 
ATOM 1159 N N   ? GLY A 1 150 ?   3.121   8.196 -14.477 1.000 94.880 ? 150 GLY A N   1 
ATOM 1160 C CA  ? GLY A 1 150 ?   3.639   8.995 -13.378 1.000 94.880 ? 150 GLY A CA  1 
ATOM 1161 C C   ? GLY A 1 150 ?   3.020   8.641 -12.039 1.000 94.880 ? 150 GLY A C   1 
ATOM 1162 O O   ? GLY A 1 150 ?   3.518   9.055 -10.990 1.000 94.880 ? 150 GLY A O   1 
ATOM 1163 N N   ? ASN A 1 151 ?   2.014   7.853 -12.024 1.000 96.500 ? 151 ASN A N   1 
ATOM 1164 C CA  ? ASN A 1 151 ?   1.344   7.460 -10.789 1.000 96.500 ? 151 ASN A CA  1 
ATOM 1165 C C   ? ASN A 1 151 ?   1.895   6.145 -10.246 1.000 96.500 ? 151 ASN A C   1 
ATOM 1166 C CB  ? ASN A 1 151 ?  -0.167   7.353 -11.008 1.000 96.500 ? 151 ASN A CB  1 
ATOM 1167 O O   ? ASN A 1 151 ?   1.443   5.659  -9.208 1.000 96.500 ? 151 ASN A O   1 
ATOM 1168 C CG  ? ASN A 1 151 ?  -0.807   8.690 -11.327 1.000 96.500 ? 151 ASN A CG  1 
ATOM 1169 N ND2 ? ASN A 1 151 ?  -1.799   8.677 -12.210 1.000 96.500 ? 151 ASN A ND2 1 
ATOM 1170 O OD1 ? ASN A 1 151 ?  -0.412   9.726 -10.786 1.000 96.500 ? 151 ASN A OD1 1 
ATOM 1171 N N   ? MET A 1 152 ?   2.852   5.612 -10.977 1.000 97.160 ? 152 MET A N   1 
ATOM 1172 C CA  ? MET A 1 152 ?   3.399   4.307 -10.617 1.000 97.160 ? 152 MET A CA  1 
ATOM 1173 C C   ? MET A 1 152 ?   4.863   4.426 -10.205 1.000 97.160 ? 152 MET A C   1 
ATOM 1174 C CB  ? MET A 1 152 ?   3.262   3.326 -11.782 1.000 97.160 ? 152 MET A CB  1 
ATOM 1175 O O   ? MET A 1 152 ?   5.549   5.370 -10.600 1.000 97.160 ? 152 MET A O   1 
ATOM 1176 C CG  ? MET A 1 152 ?   1.825   3.086 -12.216 1.000 97.160 ? 152 MET A CG  1 
ATOM 1177 S SD  ? MET A 1 152 ?   1.706   1.984 -13.678 1.000 97.160 ? 152 MET A SD  1 
ATOM 1178 C CE  ? MET A 1 152 ?  -0.089   1.995 -13.942 1.000 97.160 ? 152 MET A CE  1 
ATOM 1179 N N   ? LEU A 1 153 ?   5.291   3.483  -9.380 1.000 95.520 ? 153 LEU A N   1 
ATOM 1180 C CA  ? LEU A 1 153 ?   6.661   3.348  -8.897 1.000 95.520 ? 153 LEU A CA  1 
ATOM 1181 C C   ? LEU A 1 153 ?   7.156   1.916  -9.063 1.000 95.520 ? 153 LEU A C   1 
ATOM 1182 C CB  ? LEU A 1 153 ?   6.755   3.767  -7.428 1.000 95.520 ? 153 LEU A CB  1 
ATOM 1183 O O   ? LEU A 1 153 ?   6.391   0.965  -8.887 1.000 95.520 ? 153 LEU A O   1 
ATOM 1184 C CG  ? LEU A 1 153 ?   7.861   3.106  -6.604 1.000 95.520 ? 153 LEU A CG  1 
ATOM 1185 C CD1 ? LEU A 1 153 ?   9.157   3.901  -6.722 1.000 95.520 ? 153 LEU A CD1 1 
ATOM 1186 C CD2 ? LEU A 1 153 ?   7.438   2.978  -5.145 1.000 95.520 ? 153 LEU A CD2 1 
ATOM 1187 N N   ? CYS A 1 154 ?   8.407   1.775  -9.492 1.000 94.560 ? 154 CYS A N   1 
ATOM 1188 C CA  ? CYS A 1 154 ?   8.995   0.448  -9.637 1.000 94.560 ? 154 CYS A CA  1 
ATOM 1189 C C   ? CYS A 1 154 ?  10.030   0.188  -8.549 1.000 94.560 ? 154 CYS A C   1 
ATOM 1190 C CB  ? CYS A 1 154 ?   9.640   0.295 -11.014 1.000 94.560 ? 154 CYS A CB  1 
ATOM 1191 O O   ? CYS A 1 154 ?  10.791   1.086  -8.183 1.000 94.560 ? 154 CYS A O   1 
ATOM 1192 S SG  ? CYS A 1 154 ?   8.452   0.246 -12.373 1.000 94.560 ? 154 CYS A SG  1 
ATOM 1193 N N   ? ALA A 1 155 ?  10.050  -1.047  -8.057 1.000 92.900 ? 155 ALA A N   1 
ATOM 1194 C CA  ? ALA A 1 155 ?  11.019  -1.490  -7.058 1.000 92.900 ? 155 ALA A CA  1 
ATOM 1195 C C   ? ALA A 1 155 ?  11.355  -2.968  -7.237 1.000 92.900 ? 155 ALA A C   1 
ATOM 1196 C CB  ? ALA A 1 155 ?  10.486  -1.236  -5.650 1.000 92.900 ? 155 ALA A CB  1 
ATOM 1197 O O   ? ALA A 1 155 ?  10.492  -3.766  -7.609 1.000 92.900 ? 155 ALA A O   1 
ATOM 1198 N N   ? GLY A 1 156 ?  12.555  -3.265  -7.006 1.000 89.160 ? 156 GLY A N   1 
ATOM 1199 C CA  ? GLY A 1 156 ?  13.000  -4.643  -7.138 1.000 89.160 ? 156 GLY A CA  1 
ATOM 1200 C C   ? GLY A 1 156 ?  14.346  -4.900  -6.488 1.000 89.160 ? 156 GLY A C   1 
ATOM 1201 O O   ? GLY A 1 156 ?  14.928  -4.001  -5.876 1.000 89.160 ? 156 GLY A O   1 
ATOM 1202 N N   ? LEU A 1 157 ?  14.982  -6.167  -6.536 1.000 82.970 ? 157 LEU A N   1 
ATOM 1203 C CA  ? LEU A 1 157 ?  16.270  -6.556  -5.972 1.000 82.970 ? 157 LEU A CA  1 
ATOM 1204 C C   ? LEU A 1 157 ?  17.417  -5.907  -6.738 1.000 82.970 ? 157 LEU A C   1 
ATOM 1205 C CB  ? LEU A 1 157 ?  16.425  -8.079  -5.991 1.000 82.970 ? 157 LEU A CB  1 
ATOM 1206 O O   ? LEU A 1 157 ?  17.296  -5.635  -7.934 1.000 82.970 ? 157 LEU A O   1 
ATOM 1207 C CG  ? LEU A 1 157 ?  15.433  -8.872  -5.139 1.000 82.970 ? 157 LEU A CG  1 
ATOM 1208 C CD1 ? LEU A 1 157 ?  15.582 -10.367  -5.406 1.000 82.970 ? 157 LEU A CD1 1 
ATOM 1209 C CD2 ? LEU A 1 157 ?  15.635  -8.566  -3.659 1.000 82.970 ? 157 LEU A CD2 1 
ATOM 1210 N N   ? ARG A 1 158 ?  18.554  -5.563  -5.942 1.000 66.680 ? 158 ARG A N   1 
ATOM 1211 C CA  ? ARG A 1 158 ?  19.768  -5.032  -6.553 1.000 66.680 ? 158 ARG A CA  1 
ATOM 1212 C C   ? ARG A 1 158 ?  20.326  -5.999  -7.592 1.000 66.680 ? 158 ARG A C   1 
ATOM 1213 C CB  ? ARG A 1 158 ?  20.825  -4.741  -5.486 1.000 66.680 ? 158 ARG A CB  1 
ATOM 1214 O O   ? ARG A 1 158 ?  20.524  -7.181  -7.304 1.000 66.680 ? 158 ARG A O   1 
ATOM 1215 C CG  ? ARG A 1 158 ?  20.705  -3.361  -4.860 1.000 66.680 ? 158 ARG A CG  1 
ATOM 1216 C CD  ? ARG A 1 158 ?  21.923  -3.018  -4.013 1.000 66.680 ? 158 ARG A CD  1 
ATOM 1217 N NE  ? ARG A 1 158 ?  22.020  -1.583  -3.764 1.000 66.680 ? 158 ARG A NE  1 
ATOM 1218 N NH1 ? ARG A 1 158 ?  23.728  -1.757  -2.219 1.000 66.680 ? 158 ARG A NH1 1 
ATOM 1219 N NH2 ? ARG A 1 158 ?  22.878   0.300  -2.768 1.000 66.680 ? 158 ARG A NH2 1 
ATOM 1220 C CZ  ? ARG A 1 158 ?  22.875  -1.017  -2.917 1.000 66.680 ? 158 ARG A CZ  1 
ATOM 1221 N N   ? GLY A 1 159 ?  20.242  -5.753  -8.997 1.000 59.140 ? 159 GLY A N   1 
ATOM 1222 C CA  ? GLY A 1 159 ?  20.719  -6.657 -10.031 1.000 59.140 ? 159 GLY A CA  1 
ATOM 1223 C C   ? GLY A 1 159 ?  19.599  -7.278 -10.845 1.000 59.140 ? 159 GLY A C   1 
ATOM 1224 O O   ? GLY A 1 159 ?  19.852  -8.053 -11.769 1.000 59.140 ? 159 GLY A O   1 
ATOM 1225 N N   ? GLY A 1 160 ?  18.371  -6.771 -10.618 1.000 58.300 ? 160 GLY A N   1 
ATOM 1226 C CA  ? GLY A 1 160 ?  17.209  -7.146 -11.407 1.000 58.300 ? 160 GLY A CA  1 
ATOM 1227 C C   ? GLY A 1 160 ?  16.445  -8.320 -10.823 1.000 58.300 ? 160 GLY A C   1 
ATOM 1228 O O   ? GLY A 1 160 ?  16.927  -8.985  -9.904 1.000 58.300 ? 160 GLY A O   1 
ATOM 1229 N N   ? GLY A 1 161 ?  15.010  -8.294 -10.980 1.000 60.050 ? 161 GLY A N   1 
ATOM 1230 C CA  ? GLY A 1 161 ?  14.137  -9.328 -10.448 1.000 60.050 ? 161 GLY A CA  1 
ATOM 1231 C C   ? GLY A 1 161 ?  13.174  -8.812  -9.395 1.000 60.050 ? 161 GLY A C   1 
ATOM 1232 O O   ? GLY A 1 161 ?  13.385  -7.740  -8.825 1.000 60.050 ? 161 GLY A O   1 
ATOM 1233 N N   ? THR A 1 162 ?  11.870  -9.263  -9.426 1.000 57.280 ? 162 THR A N   1 
ATOM 1234 C CA  ? THR A 1 162 ?  10.796  -8.905  -8.506 1.000 57.280 ? 162 THR A CA  1 
ATOM 1235 C C   ? THR A 1 162 ?  10.795  -9.829  -7.291 1.000 57.280 ? 162 THR A C   1 
ATOM 1236 C CB  ? THR A 1 162 ?   9.423  -8.963  -9.200 1.000 57.280 ? 162 THR A CB  1 
ATOM 1237 O O   ? THR A 1 162 ?  10.994 -11.038  -7.424 1.000 57.280 ? 162 THR A O   1 
ATOM 1238 C CG2 ? THR A 1 162 ?   8.316  -8.477  -8.270 1.000 57.280 ? 162 THR A CG2 1 
ATOM 1239 O OG1 ? THR A 1 162 ?   9.449  -8.134 -10.368 1.000 57.280 ? 162 THR A OG1 1 
ATOM 1240 N N   ? ASP A 1 163 ?  10.835  -9.245  -6.021 1.000 60.110 ? 163 ASP A N   1 
ATOM 1241 C CA  ? ASP A 1 163 ?  10.572 -10.041  -4.826 1.000 60.110 ? 163 ASP A CA  1 
ATOM 1242 C C   ? ASP A 1 163 ?   9.071 -10.208  -4.597 1.000 60.110 ? 163 ASP A C   1 
ATOM 1243 C CB  ? ASP A 1 163 ?  11.223  -9.399  -3.599 1.000 60.110 ? 163 ASP A CB  1 
ATOM 1244 O O   ? ASP A 1 163 ?   8.650 -11.048  -3.799 1.000 60.110 ? 163 ASP A O   1 
ATOM 1245 C CG  ? ASP A 1 163 ?  11.223 -10.309  -2.383 1.000 60.110 ? 163 ASP A CG  1 
ATOM 1246 O OD1 ? ASP A 1 163 ?  11.063 -11.539  -2.542 1.000 60.110 ? 163 ASP A OD1 1 
ATOM 1247 O OD2 ? ASP A 1 163 ?  11.382  -9.792  -1.256 1.000 60.110 ? 163 ASP A OD2 1 
ATOM 1248 N N   ? SER A 1 164 ?   8.193  -9.405  -5.426 1.000 57.540 ? 164 SER A N   1 
ATOM 1249 C CA  ? SER A 1 164 ?   6.746  -9.476  -5.246 1.000 57.540 ? 164 SER A CA  1 
ATOM 1250 C C   ? SER A 1 164 ?   6.098 -10.346  -6.318 1.000 57.540 ? 164 SER A C   1 
ATOM 1251 C CB  ? SER A 1 164 ?   6.133  -8.076  -5.275 1.000 57.540 ? 164 SER A CB  1 
ATOM 1252 O O   ? SER A 1 164 ?   6.550 -10.367  -7.465 1.000 57.540 ? 164 SER A O   1 
ATOM 1253 O OG  ? SER A 1 164 ?   6.588  -7.350  -6.404 1.000 57.540 ? 164 SER A OG  1 
ATOM 1254 N N   ? CYS A 1 165 ?   5.365 -11.336  -5.974 1.000 63.440 ? 165 CYS A N   1 
ATOM 1255 C CA  ? CYS A 1 165 ?   4.750 -12.357  -6.815 1.000 63.440 ? 165 CYS A CA  1 
ATOM 1256 C C   ? CYS A 1 165 ?   3.233 -12.346  -6.666 1.000 63.440 ? 165 CYS A C   1 
ATOM 1257 C CB  ? CYS A 1 165 ?   5.296 -13.741  -6.465 1.000 63.440 ? 165 CYS A CB  1 
ATOM 1258 O O   ? CYS A 1 165 ?   2.683 -11.517  -5.939 1.000 63.440 ? 165 CYS A O   1 
ATOM 1259 S SG  ? CYS A 1 165 ?   5.121 -14.950  -7.795 1.000 63.440 ? 165 CYS A SG  1 
ATOM 1260 N N   ? GLU A 1 166 ?   2.555 -13.225  -7.483 1.000 60.870 ? 166 GLU A N   1 
ATOM 1261 C CA  ? GLU A 1 166 ?   1.106 -13.378  -7.405 1.000 60.870 ? 166 GLU A CA  1 
ATOM 1262 C C   ? GLU A 1 166 ?   0.653 -13.617  -5.967 1.000 60.870 ? 166 GLU A C   1 
ATOM 1263 C CB  ? GLU A 1 166 ?   0.637 -14.527  -8.301 1.000 60.870 ? 166 GLU A CB  1 
ATOM 1264 O O   ? GLU A 1 166 ?   1.254 -14.416  -5.246 1.000 60.870 ? 166 GLU A O   1 
ATOM 1265 C CG  ? GLU A 1 166 ?   0.888 -14.292  -9.784 1.000 60.870 ? 166 GLU A CG  1 
ATOM 1266 C CD  ? GLU A 1 166 ?  -0.071 -13.287 -10.402 1.000 60.870 ? 166 GLU A CD  1 
ATOM 1267 O OE1 ? GLU A 1 166 ?   0.246 -12.727 -11.476 1.000 60.870 ? 166 GLU A OE1 1 
ATOM 1268 O OE2 ? GLU A 1 166 ?  -1.147 -13.055  -9.807 1.000 60.870 ? 166 GLU A OE2 1 
ATOM 1269 N N   ? GLY A 1 167 ?  -0.244 -12.681  -5.522 1.000 61.330 ? 167 GLY A N   1 
ATOM 1270 C CA  ? GLY A 1 167 ?  -0.737 -12.844  -4.164 1.000 61.330 ? 167 GLY A CA  1 
ATOM 1271 C C   ? GLY A 1 167 ?  -0.222 -11.782  -3.211 1.000 61.330 ? 167 GLY A C   1 
ATOM 1272 O O   ? GLY A 1 167 ?  -0.735 -11.637  -2.099 1.000 61.330 ? 167 GLY A O   1 
ATOM 1273 N N   ? ASP A 1 168 ?   0.751 -10.967  -3.687 1.000 77.380 ? 168 ASP A N   1 
ATOM 1274 C CA  ? ASP A 1 168 ?   1.276  -9.850  -2.908 1.000 77.380 ? 168 ASP A CA  1 
ATOM 1275 C C   ? ASP A 1 168 ?   0.521  -8.560  -3.221 1.000 77.380 ? 168 ASP A C   1 
ATOM 1276 C CB  ? ASP A 1 168 ?   2.770  -9.663  -3.177 1.000 77.380 ? 168 ASP A CB  1 
ATOM 1277 O O   ? ASP A 1 168 ?   0.843  -7.499  -2.681 1.000 77.380 ? 168 ASP A O   1 
ATOM 1278 C CG  ? ASP A 1 168 ?   3.622 -10.773  -2.586 1.000 77.380 ? 168 ASP A CG  1 
ATOM 1279 O OD1 ? ASP A 1 168 ?   3.181 -11.432  -1.621 1.000 77.380 ? 168 ASP A OD1 1 
ATOM 1280 O OD2 ? ASP A 1 168 ?   4.747 -10.987  -3.089 1.000 77.380 ? 168 ASP A OD2 1 
ATOM 1281 N N   ? SER A 1 169 ?  -0.429  -8.706  -4.222 1.000 89.580 ? 169 SER A N   1 
ATOM 1282 C CA  ? SER A 1 169 ?  -1.203  -7.513  -4.552 1.000 89.580 ? 169 SER A CA  1 
ATOM 1283 C C   ? SER A 1 169 ?  -1.763  -6.853  -3.297 1.000 89.580 ? 169 SER A C   1 
ATOM 1284 C CB  ? SER A 1 169 ?  -2.345  -7.862  -5.507 1.000 89.580 ? 169 SER A CB  1 
ATOM 1285 O O   ? SER A 1 169 ?  -2.190  -7.539  -2.366 1.000 89.580 ? 169 SER A O   1 
ATOM 1286 O OG  ? SER A 1 169 ?  -1.842  -8.230  -6.780 1.000 89.580 ? 169 SER A OG  1 
ATOM 1287 N N   ? GLY A 1 170 ?  -1.542  -5.526  -3.316 1.000 91.740 ? 170 GLY A N   1 
ATOM 1288 C CA  ? GLY A 1 170 ?  -2.147  -4.814  -2.202 1.000 91.740 ? 170 GLY A CA  1 
ATOM 1289 C C   ? GLY A 1 170 ?  -1.235  -4.715  -0.993 1.000 91.740 ? 170 GLY A C   1 
ATOM 1290 O O   ? GLY A 1 170 ?  -1.546  -4.009  -0.031 1.000 91.740 ? 170 GLY A O   1 
ATOM 1291 N N   ? GLY A 1 171 ?  -0.109  -5.391  -1.073 1.000 91.450 ? 171 GLY A N   1 
ATOM 1292 C CA  ? GLY A 1 171 ?   0.889  -5.350  -0.016 1.000 91.450 ? 171 GLY A CA  1 
ATOM 1293 C C   ? GLY A 1 171 ?   1.715  -4.078  -0.024 1.000 91.450 ? 171 GLY A C   1 
ATOM 1294 O O   ? GLY A 1 171 ?   1.802  -3.395  -1.046 1.000 91.450 ? 171 GLY A O   1 
ATOM 1295 N N   ? PRO A 1 172 ?   2.427  -3.814   1.064 1.000 94.230 ? 172 PRO A N   1 
ATOM 1296 C CA  ? PRO A 1 172 ?   3.085  -2.520   1.256 1.000 94.230 ? 172 PRO A CA  1 
ATOM 1297 C C   ? PRO A 1 172 ?   4.525  -2.509   0.749 1.000 94.230 ? 172 PRO A C   1 
ATOM 1298 C CB  ? PRO A 1 172 ?   3.039  -2.324   2.774 1.000 94.230 ? 172 PRO A CB  1 
ATOM 1299 O O   ? PRO A 1 172 ?   5.223  -3.522   0.838 1.000 94.230 ? 172 PRO A O   1 
ATOM 1300 C CG  ? PRO A 1 172 ?   3.142  -3.703   3.341 1.000 94.230 ? 172 PRO A CG  1 
ATOM 1301 C CD  ? PRO A 1 172 ?   2.378  -4.642   2.452 1.000 94.230 ? 172 PRO A CD  1 
ATOM 1302 N N   ? LEU A 1 173 ?   4.934  -1.490   0.134 1.000 94.300 ? 173 LEU A N   1 
ATOM 1303 C CA  ? LEU A 1 173 ?   6.315  -1.054  -0.040 1.000 94.300 ? 173 LEU A CA  1 
ATOM 1304 C C   ? LEU A 1 173 ?   6.659   0.065   0.938 1.000 94.300 ? 173 LEU A C   1 
ATOM 1305 C CB  ? LEU A 1 173 ?   6.552  -0.583  -1.477 1.000 94.300 ? 173 LEU A CB  1 
ATOM 1306 O O   ? LEU A 1 173 ?   6.140   1.177   0.822 1.000 94.300 ? 173 LEU A O   1 
ATOM 1307 C CG  ? LEU A 1 173 ?   7.986  -0.189  -1.834 1.000 94.300 ? 173 LEU A CG  1 
ATOM 1308 C CD1 ? LEU A 1 173 ?   8.849  -1.434  -2.015 1.000 94.300 ? 173 LEU A CD1 1 
ATOM 1309 C CD2 ? LEU A 1 173 ?   8.008   0.670  -3.093 1.000 94.300 ? 173 LEU A CD2 1 
ATOM 1310 N N   ? VAL A 1 174 ?   7.580  -0.245   1.841 1.000 95.190 ? 174 VAL A N   1 
ATOM 1311 C CA  ? VAL A 1 174 ?   7.852   0.673   2.943 1.000 95.190 ? 174 VAL A CA  1 
ATOM 1312 C C   ? VAL A 1 174 ?   9.293   1.172   2.857 1.000 95.190 ? 174 VAL A C   1 
ATOM 1313 C CB  ? VAL A 1 174 ?   7.600   0.005   4.313 1.000 95.190 ? 174 VAL A CB  1 
ATOM 1314 O O   ? VAL A 1 174 ?  10.232   0.373   2.833 1.000 95.190 ? 174 VAL A O   1 
ATOM 1315 C CG1 ? VAL A 1 174 ?   7.816   1.004   5.449 1.000 95.190 ? 174 VAL A CG1 1 
ATOM 1316 C CG2 ? VAL A 1 174 ?   6.189  -0.578   4.371 1.000 95.190 ? 174 VAL A CG2 1 
ATOM 1317 N N   ? CYS A 1 175 ?   9.419   2.455   2.800 1.000 95.000 ? 175 CYS A N   1 
ATOM 1318 C CA  ? CYS A 1 175 ?  10.707   3.139   2.834 1.000 95.000 ? 175 CYS A CA  1 
ATOM 1319 C C   ? CYS A 1 175 ?  10.775   4.118   4.000 1.000 95.000 ? 175 CYS A C   1 
ATOM 1320 C CB  ? CYS A 1 175 ?  10.957   3.879   1.520 1.000 95.000 ? 175 CYS A CB  1 
ATOM 1321 O O   ? CYS A 1 175 ?   9.853   4.910   4.205 1.000 95.000 ? 175 CYS A O   1 
ATOM 1322 S SG  ? CYS A 1 175 ?  10.737   2.849   0.052 1.000 95.000 ? 175 CYS A SG  1 
ATOM 1323 N N   ? ASP A 1 176 ?  11.866   3.995   4.874 1.000 92.720 ? 176 ASP A N   1 
ATOM 1324 C CA  ? ASP A 1 176 ?  12.054   4.900   6.004 1.000 92.720 ? 176 ASP A CA  1 
ATOM 1325 C C   ? ASP A 1 176 ?  10.825   4.909   6.910 1.000 92.720 ? 176 ASP A C   1 
ATOM 1326 C CB  ? ASP A 1 176 ?  12.356   6.317   5.512 1.000 92.720 ? 176 ASP A CB  1 
ATOM 1327 O O   ? ASP A 1 176 ?  10.372   5.972   7.339 1.000 92.720 ? 176 ASP A O   1 
ATOM 1328 C CG  ? ASP A 1 176 ?  13.647   6.407   4.718 1.000 92.720 ? 176 ASP A CG  1 
ATOM 1329 O OD1 ? ASP A 1 176 ?  14.614   5.685   5.043 1.000 92.720 ? 176 ASP A OD1 1 
ATOM 1330 O OD2 ? ASP A 1 176 ?  13.698   7.208   3.760 1.000 92.720 ? 176 ASP A OD2 1 
ATOM 1331 N N   ? GLY A 1 177 ?  10.152   3.782   6.963 1.000 91.180 ? 177 GLY A N   1 
ATOM 1332 C CA  ? GLY A 1 177 ?   9.056   3.615   7.905 1.000 91.180 ? 177 GLY A CA  1 
ATOM 1333 C C   ? GLY A 1 177 ?   7.734   4.144   7.381 1.000 91.180 ? 177 GLY A C   1 
ATOM 1334 O O   ? GLY A 1 177 ?   6.755   4.229   8.125 1.000 91.180 ? 177 GLY A O   1 
ATOM 1335 N N   ? LYS A 1 178 ?   7.652   4.549   6.158 1.000 95.700 ? 178 LYS A N   1 
ATOM 1336 C CA  ? LYS A 1 178 ?   6.434   5.087   5.560 1.000 95.700 ? 178 LYS A CA  1 
ATOM 1337 C C   ? LYS A 1 178 ?   6.008   4.267   4.346 1.000 95.700 ? 178 LYS A C   1 
ATOM 1338 C CB  ? LYS A 1 178 ?   6.633   6.550   5.161 1.000 95.700 ? 178 LYS A CB  1 
ATOM 1339 O O   ? LYS A 1 178 ?   6.852   3.742   3.618 1.000 95.700 ? 178 LYS A O   1 
ATOM 1340 C CG  ? LYS A 1 178 ?   6.962   7.471   6.326 1.000 95.700 ? 178 LYS A CG  1 
ATOM 1341 C CD  ? LYS A 1 178 ?   5.738   7.730   7.196 1.000 95.700 ? 178 LYS A CD  1 
ATOM 1342 C CE  ? LYS A 1 178 ?   6.008   8.813   8.233 1.000 95.700 ? 178 LYS A CE  1 
ATOM 1343 N NZ  ? LYS A 1 178 ?   4.828   9.033   9.122 1.000 95.700 ? 178 LYS A NZ  1 
ATOM 1344 N N   ? LEU A 1 179 ?   4.731   4.270   4.154 1.000 96.750 ? 179 LEU A N   1 
ATOM 1345 C CA  ? LEU A 1 179 ?   4.173   3.575   3.000 1.000 96.750 ? 179 LEU A CA  1 
ATOM 1346 C C   ? LEU A 1 179 ?   4.441   4.353   1.715 1.000 96.750 ? 179 LEU A C   1 
ATOM 1347 C CB  ? LEU A 1 179 ?   2.667   3.364   3.177 1.000 96.750 ? 179 LEU A CB  1 
ATOM 1348 O O   ? LEU A 1 179 ?   3.893   5.439   1.517 1.000 96.750 ? 179 LEU A O   1 
ATOM 1349 C CG  ? LEU A 1 179 ?   1.963   2.550   2.090 1.000 96.750 ? 179 LEU A CG  1 
ATOM 1350 C CD1 ? LEU A 1 179 ?   2.510   1.127   2.056 1.000 96.750 ? 179 LEU A CD1 1 
ATOM 1351 C CD2 ? LEU A 1 179 ?   0.455   2.545   2.317 1.000 96.750 ? 179 LEU A CD2 1 
ATOM 1352 N N   ? GLN A 1 180 ?   5.218   3.782   0.916 1.000 97.420 ? 180 GLN A N   1 
ATOM 1353 C CA  ? GLN A 1 180 ?   5.636   4.433  -0.321 1.000 97.420 ? 180 GLN A CA  1 
ATOM 1354 C C   ? GLN A 1 180 ?   4.870   3.881  -1.519 1.000 97.420 ? 180 GLN A C   1 
ATOM 1355 C CB  ? GLN A 1 180 ?   7.141   4.263  -0.535 1.000 97.420 ? 180 GLN A CB  1 
ATOM 1356 O O   ? GLN A 1 180 ?   4.646   4.592  -2.501 1.000 97.420 ? 180 GLN A O   1 
ATOM 1357 C CG  ? GLN A 1 180 ?   7.946   5.529  -0.277 1.000 97.420 ? 180 GLN A CG  1 
ATOM 1358 C CD  ? GLN A 1 180 ?   7.538   6.679  -1.179 1.000 97.420 ? 180 GLN A CD  1 
ATOM 1359 N NE2 ? GLN A 1 180 ?   8.399   7.685  -1.284 1.000 97.420 ? 180 GLN A NE2 1 
ATOM 1360 O OE1 ? GLN A 1 180 ?   6.458   6.662  -1.777 1.000 97.420 ? 180 GLN A OE1 1 
ATOM 1361 N N   ? GLY A 1 181 ?   4.535   2.667  -1.452 1.000 96.400 ? 181 GLY A N   1 
ATOM 1362 C CA  ? GLY A 1 181 ?   3.869   2.021  -2.572 1.000 96.400 ? 181 GLY A CA  1 
ATOM 1363 C C   ? GLY A 1 181 ?   2.970   0.874  -2.151 1.000 96.400 ? 181 GLY A C   1 
ATOM 1364 O O   ? GLY A 1 181 ?   3.125   0.327  -1.057 1.000 96.400 ? 181 GLY A O   1 
ATOM 1365 N N   ? VAL A 1 182 ?   2.053   0.595  -2.997 1.000 96.020 ? 182 VAL A N   1 
ATOM 1366 C CA  ? VAL A 1 182 ?   1.171  -0.560  -2.873 1.000 96.020 ? 182 VAL A CA  1 
ATOM 1367 C C   ? VAL A 1 182 ?   1.337  -1.470  -4.088 1.000 96.020 ? 182 VAL A C   1 
ATOM 1368 C CB  ? VAL A 1 182 ?  -0.307  -0.133  -2.725 1.000 96.020 ? 182 VAL A CB  1 
ATOM 1369 O O   ? VAL A 1 182 ?   1.275  -1.009  -5.230 1.000 96.020 ? 182 VAL A O   1 
ATOM 1370 C CG1 ? VAL A 1 182 ?  -1.223  -1.355  -2.700 1.000 96.020 ? 182 VAL A CG1 1 
ATOM 1371 C CG2 ? VAL A 1 182 ?  -0.496   0.706  -1.463 1.000 96.020 ? 182 VAL A CG2 1 
ATOM 1372 N N   ? VAL A 1 183 ?   1.633  -2.726  -3.800 1.000 94.150 ? 183 VAL A N   1 
ATOM 1373 C CA  ? VAL A 1 183 ?   1.865  -3.664  -4.894 1.000 94.150 ? 183 VAL A CA  1 
ATOM 1374 C C   ? VAL A 1 183 ?   0.668  -3.658  -5.842 1.000 94.150 ? 183 VAL A C   1 
ATOM 1375 C CB  ? VAL A 1 183 ?   2.124  -5.094  -4.371 1.000 94.150 ? 183 VAL A CB  1 
ATOM 1376 O O   ? VAL A 1 183 ?  -0.461  -3.934  -5.429 1.000 94.150 ? 183 VAL A O   1 
ATOM 1377 C CG1 ? VAL A 1 183 ?   2.329  -6.065  -5.532 1.000 94.150 ? 183 VAL A CG1 1 
ATOM 1378 C CG2 ? VAL A 1 183 ?   3.333  -5.110  -3.438 1.000 94.150 ? 183 VAL A CG2 1 
ATOM 1379 N N   ? SER A 1 184 ?   0.892  -3.407  -7.119 1.000 93.880 ? 184 SER A N   1 
ATOM 1380 C CA  ? SER A 1 184 ?  -0.161  -3.293  -8.123 1.000 93.880 ? 184 SER A CA  1 
ATOM 1381 C C   ? SER A 1 184 ?  -0.059  -4.407  -9.160 1.000 93.880 ? 184 SER A C   1 
ATOM 1382 C CB  ? SER A 1 184 ?  -0.095  -1.932  -8.817 1.000 93.880 ? 184 SER A CB  1 
ATOM 1383 O O   ? SER A 1 184 ?  -0.948  -5.254  -9.259 1.000 93.880 ? 184 SER A O   1 
ATOM 1384 O OG  ? SER A 1 184 ?  -1.215  -1.745  -9.664 1.000 93.880 ? 184 SER A OG  1 
ATOM 1385 N N   ? TRP A 1 185 ?   1.067  -4.515  -9.846 1.000 91.250 ? 185 TRP A N   1 
ATOM 1386 C CA  ? TRP A 1 185 ?   1.225  -5.525 -10.888 1.000 91.250 ? 185 TRP A CA  1 
ATOM 1387 C C   ? TRP A 1 185 ?   2.699  -5.763 -11.197 1.000 91.250 ? 185 TRP A C   1 
ATOM 1388 C CB  ? TRP A 1 185 ?   0.485  -5.104 -12.161 1.000 91.250 ? 185 TRP A CB  1 
ATOM 1389 O O   ? TRP A 1 185 ?   3.569  -5.053 -10.687 1.000 91.250 ? 185 TRP A O   1 
ATOM 1390 C CG  ? TRP A 1 185 ?   0.959  -3.804 -12.739 1.000 91.250 ? 185 TRP A CG  1 
ATOM 1391 C CD1 ? TRP A 1 185 ?   0.607  -2.546 -12.337 1.000 91.250 ? 185 TRP A CD1 1 
ATOM 1392 C CD2 ? TRP A 1 185 ?   1.870  -3.636 -13.830 1.000 91.250 ? 185 TRP A CD2 1 
ATOM 1393 C CE2 ? TRP A 1 185 ?   2.026  -2.248 -14.035 1.000 91.250 ? 185 TRP A CE2 1 
ATOM 1394 C CE3 ? TRP A 1 185 ?   2.571  -4.527 -14.655 1.000 91.250 ? 185 TRP A CE3 1 
ATOM 1395 N NE1 ? TRP A 1 185 ?   1.246  -1.605 -13.112 1.000 91.250 ? 185 TRP A NE1 1 
ATOM 1396 C CH2 ? TRP A 1 185 ?   3.529  -2.621 -15.825 1.000 91.250 ? 185 TRP A CH2 1 
ATOM 1397 C CZ2 ? TRP A 1 185 ?   2.855  -1.728 -15.032 1.000 91.250 ? 185 TRP A CZ2 1 
ATOM 1398 C CZ3 ? TRP A 1 185 ?   3.395  -4.008 -15.646 1.000 91.250 ? 185 TRP A CZ3 1 
ATOM 1399 N N   ? GLY A 1 186 ?   3.062  -6.682 -11.928 1.000 86.110 ? 186 GLY A N   1 
ATOM 1400 C CA  ? GLY A 1 186 ?   4.388  -7.037 -12.410 1.000 86.110 ? 186 GLY A CA  1 
ATOM 1401 C C   ? GLY A 1 186 ?   4.373  -8.167 -13.422 1.000 86.110 ? 186 GLY A C   1 
ATOM 1402 O O   ? GLY A 1 186 ?   3.307  -8.673 -13.779 1.000 86.110 ? 186 GLY A O   1 
ATOM 1403 N N   ? ASP A 1 187 ?   5.564  -8.471 -13.950 1.000 79.290 ? 187 ASP A N   1 
ATOM 1404 C CA  ? ASP A 1 187 ?   5.659  -9.548 -14.930 1.000 79.290 ? 187 ASP A CA  1 
ATOM 1405 C C   ? ASP A 1 187 ?   5.351 -10.900 -14.290 1.000 79.290 ? 187 ASP A C   1 
ATOM 1406 C CB  ? ASP A 1 187 ?   7.049  -9.573 -15.569 1.000 79.290 ? 187 ASP A CB  1 
ATOM 1407 O O   ? ASP A 1 187 ?   5.713 -11.145 -13.138 1.000 79.290 ? 187 ASP A O   1 
ATOM 1408 C CG  ? ASP A 1 187 ?   7.172  -8.636 -16.757 1.000 79.290 ? 187 ASP A CG  1 
ATOM 1409 O OD1 ? ASP A 1 187 ?   6.148  -8.072 -17.198 1.000 79.290 ? 187 ASP A OD1 1 
ATOM 1410 O OD2 ? ASP A 1 187 ?   8.304  -8.461 -17.258 1.000 79.290 ? 187 ASP A OD2 1 
ATOM 1411 N N   ? VAL A 1 188 ?   4.725 -11.831 -14.923 1.000 70.370 ? 188 VAL A N   1 
ATOM 1412 C CA  ? VAL A 1 188 ?   4.493 -13.222 -14.548 1.000 70.370 ? 188 VAL A CA  1 
ATOM 1413 C C   ? VAL A 1 188 ?   5.150 -14.149 -15.569 1.000 70.370 ? 188 VAL A C   1 
ATOM 1414 C CB  ? VAL A 1 188 ?   2.984 -13.535 -14.437 1.000 70.370 ? 188 VAL A CB  1 
ATOM 1415 O O   ? VAL A 1 188 ?   5.006 -13.952 -16.778 1.000 70.370 ? 188 VAL A O   1 
ATOM 1416 C CG1 ? VAL A 1 188 ?   2.763 -14.986 -14.011 1.000 70.370 ? 188 VAL A CG1 1 
ATOM 1417 C CG2 ? VAL A 1 188 ?   2.312 -12.578 -13.455 1.000 70.370 ? 188 VAL A CG2 1 
ATOM 1418 N N   ? PRO A 1 189 ?   5.774 -15.148 -15.005 1.000 67.470 ? 189 PRO A N   1 
ATOM 1419 C CA  ? PRO A 1 189 ?   6.083 -15.474 -13.611 1.000 67.470 ? 189 PRO A CA  1 
ATOM 1420 C C   ? PRO A 1 189 ?   7.069 -14.495 -12.980 1.000 67.470 ? 189 PRO A C   1 
ATOM 1421 C CB  ? PRO A 1 189 ?   6.689 -16.877 -13.702 1.000 67.470 ? 189 PRO A CB  1 
ATOM 1422 O O   ? PRO A 1 189 ?   7.939 -13.958 -13.671 1.000 67.470 ? 189 PRO A O   1 
ATOM 1423 C CG  ? PRO A 1 189 ?   7.201 -16.981 -15.103 1.000 67.470 ? 189 PRO A CG  1 
ATOM 1424 C CD  ? PRO A 1 189 ?   6.443 -16.010 -15.962 1.000 67.470 ? 189 PRO A CD  1 
ATOM 1425 N N   ? CYS A 1 190 ?   6.827 -13.902 -11.650 1.000 64.420 ? 190 CYS A N   1 
ATOM 1426 C CA  ? CYS A 1 190 ?   7.465 -12.860 -10.854 1.000 64.420 ? 190 CYS A CA  1 
ATOM 1427 C C   ? CYS A 1 190 ?   8.968 -13.092 -10.755 1.000 64.420 ? 190 CYS A C   1 
ATOM 1428 C CB  ? CYS A 1 190 ?   6.855 -12.804  -9.454 1.000 64.420 ? 190 CYS A CB  1 
ATOM 1429 O O   ? CYS A 1 190 ?   9.755 -12.151 -10.867 1.000 64.420 ? 190 CYS A O   1 
ATOM 1430 S SG  ? CYS A 1 190 ?   5.109 -12.344  -9.439 1.000 64.420 ? 190 CYS A SG  1 
ATOM 1431 N N   ? LEU A 1 191 ?   9.565 -14.377 -10.796 1.000 61.560 ? 191 LEU A N   1 
ATOM 1432 C CA  ? LEU A 1 191 ?  10.960 -14.700 -10.517 1.000 61.560 ? 191 LEU A CA  1 
ATOM 1433 C C   ? LEU A 1 191 ?  11.713 -15.016 -11.806 1.000 61.560 ? 191 LEU A C   1 
ATOM 1434 C CB  ? LEU A 1 191 ?  11.054 -15.886  -9.554 1.000 61.560 ? 191 LEU A CB  1 
ATOM 1435 O O   ? LEU A 1 191 ?  12.942 -15.112 -11.804 1.000 61.560 ? 191 LEU A O   1 
ATOM 1436 C CG  ? LEU A 1 191 ?  10.606 -15.627  -8.114 1.000 61.560 ? 191 LEU A CG  1 
ATOM 1437 C CD1 ? LEU A 1 191 ?  10.608 -16.926  -7.317 1.000 61.560 ? 191 LEU A CD1 1 
ATOM 1438 C CD2 ? LEU A 1 191 ?  11.504 -14.586  -7.454 1.000 61.560 ? 191 LEU A CD2 1 
ATOM 1439 N N   ? SER A 1 192 ?  10.962 -15.084 -12.909 1.000 60.620 ? 192 SER A N   1 
ATOM 1440 C CA  ? SER A 1 192 ?  11.563 -15.451 -14.187 1.000 60.620 ? 192 SER A CA  1 
ATOM 1441 C C   ? SER A 1 192 ?  11.896 -14.216 -15.016 1.000 60.620 ? 192 SER A C   1 
ATOM 1442 C CB  ? SER A 1 192 ?  10.627 -16.368 -14.976 1.000 60.620 ? 192 SER A CB  1 
ATOM 1443 O O   ? SER A 1 192 ?  12.627 -14.304 -16.005 1.000 60.620 ? 192 SER A O   1 
ATOM 1444 O OG  ? SER A 1 192 ?   9.396 -15.719 -15.244 1.000 60.620 ? 192 SER A OG  1 
ATOM 1445 N N   ? THR A 1 193 ?  11.430 -13.015 -14.483 1.000 66.880 ? 193 THR A N   1 
ATOM 1446 C CA  ? THR A 1 193 ?  11.731 -11.760 -15.163 1.000 66.880 ? 193 THR A CA  1 
ATOM 1447 C C   ? THR A 1 193 ?  12.646 -10.888 -14.308 1.000 66.880 ? 193 THR A C   1 
ATOM 1448 C CB  ? THR A 1 193 ?  10.444 -10.984 -15.498 1.000 66.880 ? 193 THR A CB  1 
ATOM 1449 O O   ? THR A 1 193 ?  12.718 -11.062 -13.090 1.000 66.880 ? 193 THR A O   1 
ATOM 1450 C CG2 ? THR A 1 193 ?   9.426 -11.881 -16.194 1.000 66.880 ? 193 THR A CG2 1 
ATOM 1451 O OG1 ? THR A 1 193 ?   9.869 -10.478 -14.287 1.000 66.880 ? 193 THR A OG1 1 
ATOM 1452 N N   ? LEU A 1 194 ?  13.810 -10.338 -14.892 1.000 76.680 ? 194 LEU A N   1 
ATOM 1453 C CA  ? LEU A 1 194 ?  14.702  -9.402 -14.218 1.000 76.680 ? 194 LEU A CA  1 
ATOM 1454 C C   ? LEU A 1 194 ?  14.027  -8.048 -14.028 1.000 76.680 ? 194 LEU A C   1 
ATOM 1455 C CB  ? LEU A 1 194 ?  16.000  -9.232 -15.012 1.000 76.680 ? 194 LEU A CB  1 
ATOM 1456 O O   ? LEU A 1 194 ?  14.666  -7.086 -13.595 1.000 76.680 ? 194 LEU A O   1 
ATOM 1457 C CG  ? LEU A 1 194 ?  16.907 -10.460 -15.100 1.000 76.680 ? 194 LEU A CG  1 
ATOM 1458 C CD1 ? LEU A 1 194 ?  18.084 -10.184 -16.030 1.000 76.680 ? 194 LEU A CD1 1 
ATOM 1459 C CD2 ? LEU A 1 194 ?  17.398 -10.862 -13.714 1.000 76.680 ? 194 LEU A CD2 1 
ATOM 1460 N N   ? LYS A 1 195 ?  12.670  -8.078 -14.304 1.000 84.460 ? 195 LYS A N   1 
ATOM 1461 C CA  ? LYS A 1 195 ?  11.972  -6.798 -14.223 1.000 84.460 ? 195 LYS A CA  1 
ATOM 1462 C C   ? LYS A 1 195 ?  11.437  -6.552 -12.815 1.000 84.460 ? 195 LYS A C   1 
ATOM 1463 C CB  ? LYS A 1 195 ?  10.827  -6.745 -15.236 1.000 84.460 ? 195 LYS A CB  1 
ATOM 1464 O O   ? LYS A 1 195 ?  11.076  -7.495 -12.109 1.000 84.460 ? 195 LYS A O   1 
ATOM 1465 C CG  ? LYS A 1 195 ?  11.285  -6.725 -16.687 1.000 84.460 ? 195 LYS A CG  1 
ATOM 1466 C CD  ? LYS A 1 195 ?  10.104  -6.627 -17.644 1.000 84.460 ? 195 LYS A CD  1 
ATOM 1467 C CE  ? LYS A 1 195 ?  10.560  -6.609 -19.096 1.000 84.460 ? 195 LYS A CE  1 
ATOM 1468 N NZ  ? LYS A 1 195 ?   9.403  -6.631 -20.041 1.000 84.460 ? 195 LYS A NZ  1 
ATOM 1469 N N   ? PRO A 1 196 ?  11.398  -5.303 -12.380 1.000 89.150 ? 196 PRO A N   1 
ATOM 1470 C CA  ? PRO A 1 196 ?  10.909  -4.963 -11.042 1.000 89.150 ? 196 PRO A CA  1 
ATOM 1471 C C   ? PRO A 1 196 ?   9.392  -5.089 -10.918 1.000 89.150 ? 196 PRO A C   1 
ATOM 1472 C CB  ? PRO A 1 196 ?  11.352  -3.509 -10.863 1.000 89.150 ? 196 PRO A CB  1 
ATOM 1473 O O   ? PRO A 1 196 ?   8.702  -5.287 -11.921 1.000 89.150 ? 196 PRO A O   1 
ATOM 1474 C CG  ? PRO A 1 196 ?  11.300  -2.922 -12.237 1.000 89.150 ? 196 PRO A CG  1 
ATOM 1475 C CD  ? PRO A 1 196 ?  11.728  -3.973 -13.221 1.000 89.150 ? 196 PRO A CD  1 
ATOM 1476 N N   ? GLY A 1 197 ?   8.891  -5.074  -9.649 1.000 90.780 ? 197 GLY A N   1 
ATOM 1477 C CA  ? GLY A 1 197 ?   7.466  -4.902  -9.419 1.000 90.780 ? 197 GLY A CA  1 
ATOM 1478 C C   ? GLY A 1 197 ?   6.994  -3.477  -9.639 1.000 90.780 ? 197 GLY A C   1 
ATOM 1479 O O   ? GLY A 1 197 ?   7.772  -2.532  -9.501 1.000 90.780 ? 197 GLY A O   1 
ATOM 1480 N N   ? VAL A 1 198 ?   5.731  -3.391  -9.984 1.000 94.030 ? 198 VAL A N   1 
ATOM 1481 C CA  ? VAL A 1 198 ?   5.124  -2.077 -10.166 1.000 94.030 ? 198 VAL A CA  1 
ATOM 1482 C C   ? VAL A 1 198 ?   4.137  -1.802  -9.034 1.000 94.030 ? 198 VAL A C   1 
ATOM 1483 C CB  ? VAL A 1 198 ?   4.412  -1.966 -11.533 1.000 94.030 ? 198 VAL A CB  1 
ATOM 1484 O O   ? VAL A 1 198 ?   3.275  -2.633  -8.738 1.000 94.030 ? 198 VAL A O   1 
ATOM 1485 C CG1 ? VAL A 1 198 ?   3.804  -0.576 -11.714 1.000 94.030 ? 198 VAL A CG1 1 
ATOM 1486 C CG2 ? VAL A 1 198 ?   5.386  -2.278 -12.668 1.000 94.030 ? 198 VAL A CG2 1 
ATOM 1487 N N   ? TYR A 1 199 ?   4.314  -0.692  -8.454 1.000 96.020 ? 199 TYR A N   1 
ATOM 1488 C CA  ? TYR A 1 199 ?   3.512  -0.266  -7.312 1.000 96.020 ? 199 TYR A CA  1 
ATOM 1489 C C   ? TYR A 1 199 ?   2.727   0.999  -7.639 1.000 96.020 ? 199 TYR A C   1 
ATOM 1490 C CB  ? TYR A 1 199 ?   4.402  -0.026  -6.089 1.000 96.020 ? 199 TYR A CB  1 
ATOM 1491 O O   ? TYR A 1 199 ?   3.158   1.810  -8.462 1.000 96.020 ? 199 TYR A O   1 
ATOM 1492 C CG  ? TYR A 1 199 ?   5.234  -1.224  -5.700 1.000 96.020 ? 199 TYR A CG  1 
ATOM 1493 C CD1 ? TYR A 1 199 ?   4.898  -2.000  -4.592 1.000 96.020 ? 199 TYR A CD1 1 
ATOM 1494 C CD2 ? TYR A 1 199 ?   6.358  -1.582  -6.437 1.000 96.020 ? 199 TYR A CD2 1 
ATOM 1495 C CE1 ? TYR A 1 199 ?   5.663  -3.103  -4.229 1.000 96.020 ? 199 TYR A CE1 1 
ATOM 1496 C CE2 ? TYR A 1 199 ?   7.130  -2.683  -6.082 1.000 96.020 ? 199 TYR A CE2 1 
ATOM 1497 O OH  ? TYR A 1 199 ?   7.535  -4.528  -4.623 1.000 96.020 ? 199 TYR A OH  1 
ATOM 1498 C CZ  ? TYR A 1 199 ?   6.775  -3.437  -4.979 1.000 96.020 ? 199 TYR A CZ  1 
ATOM 1499 N N   ? MET A 1 200 ?   1.579   1.062  -7.061 1.000 96.550 ? 200 MET A N   1 
ATOM 1500 C CA  ? MET A 1 200 ?   0.981   2.393  -7.009 1.000 96.550 ? 200 MET A CA  1 
ATOM 1501 C C   ? MET A 1 200 ?   1.801   3.324  -6.122 1.000 96.550 ? 200 MET A C   1 
ATOM 1502 C CB  ? MET A 1 200 ?  -0.459   2.316  -6.497 1.000 96.550 ? 200 MET A CB  1 
ATOM 1503 O O   ? MET A 1 200 ?   2.190   2.949  -5.014 1.000 96.550 ? 200 MET A O   1 
ATOM 1504 C CG  ? MET A 1 200 ?  -1.085   3.673  -6.221 1.000 96.550 ? 200 MET A CG  1 
ATOM 1505 S SD  ? MET A 1 200 ?  -0.865   4.209  -4.480 1.000 96.550 ? 200 MET A SD  1 
ATOM 1506 C CE  ? MET A 1 200 ?  -1.758   2.884  -3.622 1.000 96.550 ? 200 MET A CE  1 
ATOM 1507 N N   ? ASN A 1 201 ?   2.104   4.554  -6.556 1.000 97.490 ? 201 ASN A N   1 
ATOM 1508 C CA  ? ASN A 1 201 ?   2.949   5.505  -5.841 1.000 97.490 ? 201 ASN A CA  1 
ATOM 1509 C C   ? ASN A 1 201 ?   2.144   6.327  -4.839 1.000 97.490 ? 201 ASN A C   1 
ATOM 1510 C CB  ? ASN A 1 201 ?   3.672   6.426  -6.825 1.000 97.490 ? 201 ASN A CB  1 
ATOM 1511 O O   ? ASN A 1 201 ?   1.486   7.299  -5.214 1.000 97.490 ? 201 ASN A O   1 
ATOM 1512 C CG  ? ASN A 1 201 ?   4.823   7.177  -6.184 1.000 97.490 ? 201 ASN A CG  1 
ATOM 1513 N ND2 ? ASN A 1 201 ?   5.739   7.674  -7.008 1.000 97.490 ? 201 ASN A ND2 1 
ATOM 1514 O OD1 ? ASN A 1 201 ?   4.889   7.309  -4.960 1.000 97.490 ? 201 ASN A OD1 1 
ATOM 1515 N N   ? VAL A 1 202 ?   2.207   5.985  -3.606 1.000 97.960 ? 202 VAL A N   1 
ATOM 1516 C CA  ? VAL A 1 202 ?   1.368   6.526  -2.542 1.000 97.960 ? 202 VAL A CA  1 
ATOM 1517 C C   ? VAL A 1 202 ?   1.511   8.045  -2.493 1.000 97.960 ? 202 VAL A C   1 
ATOM 1518 C CB  ? VAL A 1 202 ?   1.726   5.913  -1.170 1.000 97.960 ? 202 VAL A CB  1 
ATOM 1519 O O   ? VAL A 1 202 ?   0.524   8.762  -2.313 1.000 97.960 ? 202 VAL A O   1 
ATOM 1520 C CG1 ? VAL A 1 202 ?   1.067   6.699  -0.038 1.000 97.960 ? 202 VAL A CG1 1 
ATOM 1521 C CG2 ? VAL A 1 202 ?   1.309   4.444  -1.117 1.000 97.960 ? 202 VAL A CG2 1 
ATOM 1522 N N   ? CYS A 1 203 ?   2.684   8.599  -2.640 1.000 97.830 ? 203 CYS A N   1 
ATOM 1523 C CA  ? CYS A 1 203 ?   2.893  10.039  -2.539 1.000 97.830 ? 203 CYS A CA  1 
ATOM 1524 C C   ? CYS A 1 203 ?   2.075  10.784  -3.587 1.000 97.830 ? 203 CYS A C   1 
ATOM 1525 C CB  ? CYS A 1 203 ?   4.374  10.378  -2.698 1.000 97.830 ? 203 CYS A CB  1 
ATOM 1526 O O   ? CYS A 1 203 ?   1.645  11.915  -3.356 1.000 97.830 ? 203 CYS A O   1 
ATOM 1527 S SG  ? CYS A 1 203 ?   4.997  10.150  -4.378 1.000 97.830 ? 203 CYS A SG  1 
ATOM 1528 N N   ? LYS A 1 204 ?   1.802  10.140  -4.745 1.000 97.930 ? 204 LYS A N   1 
ATOM 1529 C CA  ? LYS A 1 204 ?   1.030  10.766  -5.814 1.000 97.930 ? 204 LYS A CA  1 
ATOM 1530 C C   ? LYS A 1 204 ?  -0.456  10.809  -5.468 1.000 97.930 ? 204 LYS A C   1 
ATOM 1531 C CB  ? LYS A 1 204 ?   1.239  10.022  -7.134 1.000 97.930 ? 204 LYS A CB  1 
ATOM 1532 O O   ? LYS A 1 204 ?  -1.228  11.525  -6.109 1.000 97.930 ? 204 LYS A O   1 
ATOM 1533 C CG  ? LYS A 1 204 ?   2.678  10.029  -7.628 1.000 97.930 ? 204 LYS A CG  1 
ATOM 1534 C CD  ? LYS A 1 204 ?   3.142  11.437  -7.979 1.000 97.930 ? 204 LYS A CD  1 
ATOM 1535 C CE  ? LYS A 1 204 ?   4.546  11.433  -8.568 1.000 97.930 ? 204 LYS A CE  1 
ATOM 1536 N NZ  ? LYS A 1 204 ?   5.008  12.813  -8.906 1.000 97.930 ? 204 LYS A NZ  1 
ATOM 1537 N N   ? TYR A 1 205 ?  -0.850  10.042  -4.460 1.000 98.040 ? 205 TYR A N   1 
ATOM 1538 C CA  ? TYR A 1 205 ?  -2.255   9.929  -4.082 1.000 98.040 ? 205 TYR A CA  1 
ATOM 1539 C C   ? TYR A 1 205 ?  -2.484  10.460  -2.672 1.000 98.040 ? 205 TYR A C   1 
ATOM 1540 C CB  ? TYR A 1 205 ?  -2.721   8.473  -4.174 1.000 98.040 ? 205 TYR A CB  1 
ATOM 1541 O O   ? TYR A 1 205 ?  -3.551  10.251  -2.089 1.000 98.040 ? 205 TYR A O   1 
ATOM 1542 C CG  ? TYR A 1 205 ?  -2.694   7.915  -5.577 1.000 98.040 ? 205 TYR A CG  1 
ATOM 1543 C CD1 ? TYR A 1 205 ?  -3.789   8.061  -6.426 1.000 98.040 ? 205 TYR A CD1 1 
ATOM 1544 C CD2 ? TYR A 1 205 ?  -1.576   7.241  -6.054 1.000 98.040 ? 205 TYR A CD2 1 
ATOM 1545 C CE1 ? TYR A 1 205 ?  -3.769   7.547  -7.718 1.000 98.040 ? 205 TYR A CE1 1 
ATOM 1546 C CE2 ? TYR A 1 205 ?  -1.545   6.722  -7.345 1.000 98.040 ? 205 TYR A CE2 1 
ATOM 1547 O OH  ? TYR A 1 205 ?  -2.620   6.369  -9.446 1.000 98.040 ? 205 TYR A OH  1 
ATOM 1548 C CZ  ? TYR A 1 205 ?  -2.645   6.880  -8.168 1.000 98.040 ? 205 TYR A CZ  1 
ATOM 1549 N N   ? TYR A 1 206 ?  -1.463  11.053  -2.145 1.000 97.600 ? 206 TYR A N   1 
ATOM 1550 C CA  ? TYR A 1 206 ?  -1.512  11.501  -0.758 1.000 97.600 ? 206 TYR A CA  1 
ATOM 1551 C C   ? TYR A 1 206 ?  -2.725  12.390  -0.515 1.000 97.600 ? 206 TYR A C   1 
ATOM 1552 C CB  ? TYR A 1 206 ?  -0.230  12.256  -0.392 1.000 97.600 ? 206 TYR A CB  1 
ATOM 1553 O O   ? TYR A 1 206 ?  -3.480  12.174   0.437 1.000 97.600 ? 206 TYR A O   1 
ATOM 1554 C CG  ? TYR A 1 206 ?  -0.129  12.604   1.073 1.000 97.600 ? 206 TYR A CG  1 
ATOM 1555 C CD1 ? TYR A 1 206 ?  -0.452  13.880   1.530 1.000 97.600 ? 206 TYR A CD1 1 
ATOM 1556 C CD2 ? TYR A 1 206 ?   0.292  11.659   2.003 1.000 97.600 ? 206 TYR A CD2 1 
ATOM 1557 C CE1 ? TYR A 1 206 ?  -0.359  14.206   2.879 1.000 97.600 ? 206 TYR A CE1 1 
ATOM 1558 C CE2 ? TYR A 1 206 ?   0.389  11.975   3.355 1.000 97.600 ? 206 TYR A CE2 1 
ATOM 1559 O OH  ? TYR A 1 206 ?   0.157  13.566   5.119 1.000 97.600 ? 206 TYR A OH  1 
ATOM 1560 C CZ  ? TYR A 1 206 ?   0.062  13.248   3.782 1.000 97.600 ? 206 TYR A CZ  1 
ATOM 1561 N N   ? ASN A 1 207 ?  -2.954  13.381  -1.376 1.000 97.220 ? 207 ASN A N   1 
ATOM 1562 C CA  ? ASN A 1 207 ?  -4.077  14.298  -1.213 1.000 97.220 ? 207 ASN A CA  1 
ATOM 1563 C C   ? ASN A 1 207 ?  -5.414  13.578  -1.361 1.000 97.220 ? 207 ASN A C   1 
ATOM 1564 C CB  ? ASN A 1 207 ?  -3.980  15.450  -2.216 1.000 97.220 ? 207 ASN A CB  1 
ATOM 1565 O O   ? ASN A 1 207 ?  -6.345  13.824  -0.592 1.000 97.220 ? 207 ASN A O   1 
ATOM 1566 C CG  ? ASN A 1 207 ?  -2.869  16.425  -1.879 1.000 97.220 ? 207 ASN A CG  1 
ATOM 1567 N ND2 ? ASN A 1 207 ?  -2.330  17.085  -2.897 1.000 97.220 ? 207 ASN A ND2 1 
ATOM 1568 O OD1 ? ASN A 1 207 ?  -2.498  16.584  -0.713 1.000 97.220 ? 207 ASN A OD1 1 
ATOM 1569 N N   ? TRP A 1 208 ?  -5.515  12.761  -2.357 1.000 97.730 ? 208 TRP A N   1 
ATOM 1570 C CA  ? TRP A 1 208 ?  -6.730  11.973  -2.543 1.000 97.730 ? 208 TRP A CA  1 
ATOM 1571 C C   ? TRP A 1 208 ?  -7.032  11.138  -1.303 1.000 97.730 ? 208 TRP A C   1 
ATOM 1572 C CB  ? TRP A 1 208 ?  -6.598  11.063  -3.768 1.000 97.730 ? 208 TRP A CB  1 
ATOM 1573 O O   ? TRP A 1 208 ?  -8.180  11.073  -0.856 1.000 97.730 ? 208 TRP A O   1 
ATOM 1574 C CG  ? TRP A 1 208 ?  -7.762  10.139  -3.967 1.000 97.730 ? 208 TRP A CG  1 
ATOM 1575 C CD1 ? TRP A 1 208 ?  -8.949  10.429  -4.581 1.000 97.730 ? 208 TRP A CD1 1 
ATOM 1576 C CD2 ? TRP A 1 208 ?  -7.851   8.775  -3.545 1.000 97.730 ? 208 TRP A CD2 1 
ATOM 1577 C CE2 ? TRP A 1 208 ?  -9.121   8.298  -3.938 1.000 97.730 ? 208 TRP A CE2 1 
ATOM 1578 C CE3 ? TRP A 1 208 ?  -6.978   7.908  -2.874 1.000 97.730 ? 208 TRP A CE3 1 
ATOM 1579 N NE1 ? TRP A 1 208 ?  -9.770   9.325  -4.567 1.000 97.730 ? 208 TRP A NE1 1 
ATOM 1580 C CH2 ? TRP A 1 208 ?  -8.667   6.163  -3.022 1.000 97.730 ? 208 TRP A CH2 1 
ATOM 1581 C CZ2 ? TRP A 1 208 ?  -9.540   6.990  -3.680 1.000 97.730 ? 208 TRP A CZ2 1 
ATOM 1582 C CZ3 ? TRP A 1 208 ?  -7.397   6.607  -2.618 1.000 97.730 ? 208 TRP A CZ3 1 
ATOM 1583 N N   ? LEU A 1 209 ?  -5.991  10.508  -0.761 1.000 97.880 ? 209 LEU A N   1 
ATOM 1584 C CA  ? LEU A 1 209 ?  -6.159   9.662   0.415 1.000 97.880 ? 209 LEU A CA  1 
ATOM 1585 C C   ? LEU A 1 209 ?  -6.689  10.470   1.595 1.000 97.880 ? 209 LEU A C   1 
ATOM 1586 C CB  ? LEU A 1 209 ?  -4.832   8.999   0.792 1.000 97.880 ? 209 LEU A CB  1 
ATOM 1587 O O   ? LEU A 1 209 ?  -7.652  10.063   2.249 1.000 97.880 ? 209 LEU A O   1 
ATOM 1588 C CG  ? LEU A 1 209 ?  -4.340   7.890  -0.139 1.000 97.880 ? 209 LEU A CG  1 
ATOM 1589 C CD1 ? LEU A 1 209 ?  -2.884   7.550   0.163 1.000 97.880 ? 209 LEU A CD1 1 
ATOM 1590 C CD2 ? LEU A 1 209 ?  -5.221   6.652  -0.010 1.000 97.880 ? 209 LEU A CD2 1 
ATOM 1591 N N   ? LEU A 1 210 ?  -6.149  11.627   1.862 1.000 97.450 ? 210 LEU A N   1 
ATOM 1592 C CA  ? LEU A 1 210 ?  -6.568  12.456   2.987 1.000 97.450 ? 210 LEU A CA  1 
ATOM 1593 C C   ? LEU A 1 210 ?  -7.989  12.971   2.784 1.000 97.450 ? 210 LEU A C   1 
ATOM 1594 C CB  ? LEU A 1 210 ?  -5.608  13.633   3.173 1.000 97.450 ? 210 LEU A CB  1 
ATOM 1595 O O   ? LEU A 1 210 ?  -8.801  12.948   3.712 1.000 97.450 ? 210 LEU A O   1 
ATOM 1596 C CG  ? LEU A 1 210 ?  -4.203  13.290   3.673 1.000 97.450 ? 210 LEU A CG  1 
ATOM 1597 C CD1 ? LEU A 1 210 ?  -3.394  14.563   3.894 1.000 97.450 ? 210 LEU A CD1 1 
ATOM 1598 C CD2 ? LEU A 1 210 ?  -4.277  12.468   4.955 1.000 97.450 ? 210 LEU A CD2 1 
ATOM 1599 N N   ? ALA A 1 211 ?  -8.201  13.427   1.584 1.000 97.640 ? 211 ALA A N   1 
ATOM 1600 C CA  ? ALA A 1 211 ?  -9.519  13.969   1.264 1.000 97.640 ? 211 ALA A CA  1 
ATOM 1601 C C   ? ALA A 1 211 ? -10.598  12.898   1.391 1.000 97.640 ? 211 ALA A C   1 
ATOM 1602 C CB  ? ALA A 1 211 ?  -9.523  14.561  -0.143 1.000 97.640 ? 211 ALA A CB  1 
ATOM 1603 O O   ? ALA A 1 211 ? -11.676  13.155   1.932 1.000 97.640 ? 211 ALA A O   1 
ATOM 1604 N N   ? THR A 1 212 ? -10.330  11.733   0.863 1.000 97.460 ? 212 THR A N   1 
ATOM 1605 C CA  ? THR A 1 212 ? -11.287  10.632   0.892 1.000 97.460 ? 212 THR A CA  1 
ATOM 1606 C C   ? THR A 1 212 ? -11.559  10.189   2.326 1.000 97.460 ? 212 THR A C   1 
ATOM 1607 C CB  ? THR A 1 212 ? -10.783   9.432   0.068 1.000 97.460 ? 212 THR A CB  1 
ATOM 1608 O O   ? THR A 1 212 ? -12.710   9.957   2.702 1.000 97.460 ? 212 THR A O   1 
ATOM 1609 C CG2 ? THR A 1 212 ? -11.800   8.296   0.073 1.000 97.460 ? 212 THR A CG2 1 
ATOM 1610 O OG1 ? THR A 1 212 ? -10.556   9.850  -1.284 1.000 97.460 ? 212 THR A OG1 1 
ATOM 1611 N N   ? MET A 1 213 ? -10.498  10.080   3.136 1.000 96.800 ? 213 MET A N   1 
ATOM 1612 C CA  ? MET A 1 213 ? -10.646   9.686   4.534 1.000 96.800 ? 213 MET A CA  1 
ATOM 1613 C C   ? MET A 1 213 ? -11.447  10.725   5.311 1.000 96.800 ? 213 MET A C   1 
ATOM 1614 C CB  ? MET A 1 213 ?  -9.275   9.488   5.185 1.000 96.800 ? 213 MET A CB  1 
ATOM 1615 O O   ? MET A 1 213 ? -12.308  10.374   6.120 1.000 96.800 ? 213 MET A O   1 
ATOM 1616 C CG  ? MET A 1 213 ?  -8.514   8.283   4.657 1.000 96.800 ? 213 MET A CG  1 
ATOM 1617 S SD  ? MET A 1 213 ?  -6.761   8.266   5.200 1.000 96.800 ? 213 MET A SD  1 
ATOM 1618 C CE  ? MET A 1 213 ?  -6.985   8.190   6.999 1.000 96.800 ? 213 MET A CE  1 
ATOM 1619 N N   ? TRP A 1 214 ? -11.292  11.984   5.071 1.000 95.610 ? 214 TRP A N   1 
ATOM 1620 C CA  ? TRP A 1 214 ? -11.975  13.075   5.760 1.000 95.610 ? 214 TRP A CA  1 
ATOM 1621 C C   ? TRP A 1 214 ? -13.449  13.126   5.370 1.000 95.610 ? 214 TRP A C   1 
ATOM 1622 C CB  ? TRP A 1 214 ? -11.304  14.414   5.445 1.000 95.610 ? 214 TRP A CB  1 
ATOM 1623 O O   ? TRP A 1 214 ? -14.313  13.366   6.217 1.000 95.610 ? 214 TRP A O   1 
ATOM 1624 C CG  ? TRP A 1 214 ? -10.412  14.920   6.539 1.000 95.610 ? 214 TRP A CG  1 
ATOM 1625 C CD1 ? TRP A 1 214 ?  -9.080  14.661   6.703 1.000 95.610 ? 214 TRP A CD1 1 
ATOM 1626 C CD2 ? TRP A 1 214 ? -10.792  15.771   7.626 1.000 95.610 ? 214 TRP A CD2 1 
ATOM 1627 C CE2 ? TRP A 1 214 ?  -9.638  15.987   8.410 1.000 95.610 ? 214 TRP A CE2 1 
ATOM 1628 C CE3 ? TRP A 1 214 ? -11.997  16.372   8.012 1.000 95.610 ? 214 TRP A CE3 1 
ATOM 1629 N NE1 ? TRP A 1 214 ?  -8.608  15.300   7.826 1.000 95.610 ? 214 TRP A NE1 1 
ATOM 1630 C CH2 ? TRP A 1 214 ? -10.846  17.357   9.915 1.000 95.610 ? 214 TRP A CH2 1 
ATOM 1631 C CZ2 ? TRP A 1 214 ?  -9.654  16.781   9.560 1.000 95.610 ? 214 TRP A CZ2 1 
ATOM 1632 C CZ3 ? TRP A 1 214 ? -12.012  17.161   9.156 1.000 95.610 ? 214 TRP A CZ3 1 
ATOM 1633 N N   ? ALA A 1 215 ? -13.727  12.938   4.172 1.000 95.490 ? 215 ALA A N   1 
ATOM 1634 C CA  ? ALA A 1 215 ? -15.083  13.045   3.642 1.000 95.490 ? 215 ALA A CA  1 
ATOM 1635 C C   ? ALA A 1 215 ? -15.940  11.861   4.080 1.000 95.490 ? 215 ALA A C   1 
ATOM 1636 C CB  ? ALA A 1 215 ? -15.053  13.141   2.118 1.000 95.490 ? 215 ALA A CB  1 
ATOM 1637 O O   ? ALA A 1 215 ? -17.170  11.921   4.024 1.000 95.490 ? 215 ALA A O   1 
ATOM 1638 N N   ? ASN A 1 216 ? -15.359  10.824   4.528 1.000 93.510 ? 216 ASN A N   1 
ATOM 1639 C CA  ? ASN A 1 216 ? -16.080   9.599   4.858 1.000 93.510 ? 216 ASN A CA  1 
ATOM 1640 C C   ? ASN A 1 216 ? -15.856   9.192   6.311 1.000 93.510 ? 216 ASN A C   1 
ATOM 1641 C CB  ? ASN A 1 216 ? -15.668   8.464   3.919 1.000 93.510 ? 216 ASN A CB  1 
ATOM 1642 O O   ? ASN A 1 216 ? -16.720   8.561   6.924 1.000 93.510 ? 216 ASN A O   1 
ATOM 1643 C CG  ? ASN A 1 216 ? -16.211   8.641   2.515 1.000 93.510 ? 216 ASN A CG  1 
ATOM 1644 N ND2 ? ASN A 1 216 ? -15.412   9.242   1.641 1.000 93.510 ? 216 ASN A ND2 1 
ATOM 1645 O OD1 ? ASN A 1 216 ? -17.340   8.242   2.218 1.000 93.510 ? 216 ASN A OD1 1 
# 
loop_
_struct_sheet_range.sheet_id 
_struct_sheet_range.id 
_struct_sheet_range.beg_label_comp_id 
_struct_sheet_range.beg_label_asym_id 
_struct_sheet_range.beg_label_seq_id 
_struct_sheet_range.pdbx_beg_PDB_ins_code 
_struct_sheet_range.end_label_comp_id 
_struct_sheet_range.end_label_asym_id 
_struct_sheet_range.end_label_seq_id 
_struct_sheet_range.pdbx_end_PDB_ins_code 
_struct_sheet_range.beg_auth_comp_id 
_struct_sheet_range.beg_auth_asym_id 
_struct_sheet_range.beg_auth_seq_id 
_struct_sheet_range.end_auth_comp_id 
_struct_sheet_range.end_auth_asym_id 
_struct_sheet_range.end_auth_seq_id 
A A CYS A   8 ? ASP A  11 ? CYS A 8   ASP A 11  
A B ARG A  14 ? GLY A  18 ? ARG A 14  GLY A 18  
A C ILE A  38 ? LEU A  42 ? ILE A 38  LEU A 42  
A D GLN A  55 ? ALA A  58 ? GLN A 55  ALA A 58  
B E THR A  20 ? LEU A  21 ? THR A 20  LEU A 21  
B F TRP A  26 ? THR A  29 ? TRP A 26  THR A 29  
B G VAL A  59 ? ILE A  64 ? VAL A 59  ILE A 64  
B H MET A  78 ? LEU A  82 ? MET A 78  LEU A 82  
C I ASN A  46 ? ASN A  46 ? ASN A 46  ASN A 46  
C J ILE A 126 ? ILE A 126 ? ILE A 126 ILE A 126 
D K ASN A  69 ? ASN A  69 ? ASN A 69  ASN A 69  
D L ASN A  74 ? ASN A  74 ? ASN A 74  ASN A 74  
E M GLY A  96 ? LEU A  97 ? GLY A 96  LEU A 97  
E N GLN A 107 ? GLY A 112 ? GLN A 107 GLY A 112 
E O TYR A 128 ? ILE A 135 ? TYR A 128 ILE A 135 
E P MET A 152 ? GLY A 156 ? MET A 152 GLY A 156 
E Q PRO A 172 ? CYS A 175 ? PRO A 172 CYS A 175 
E R LYS A 178 ? TRP A 185 ? LYS A 178 TRP A 185 
E S GLY A 197 ? ASN A 201 ? GLY A 197 ASN A 201 
# 
loop_
_struct_conf.id 
_struct_conf.conf_type_id 
_struct_conf.beg_label_comp_id 
_struct_conf.beg_label_asym_id 
_struct_conf.beg_label_seq_id 
_struct_conf.pdbx_beg_PDB_ins_code 
_struct_conf.end_label_comp_id 
_struct_conf.end_label_asym_id 
_struct_conf.end_label_seq_id 
_struct_conf.pdbx_end_PDB_ins_code 
_struct_conf.beg_auth_comp_id 
_struct_conf.beg_auth_asym_id 
_struct_conf.beg_auth_seq_id 
_struct_conf.end_auth_comp_id 
_struct_conf.end_auth_asym_id 
_struct_conf.end_auth_seq_id 
TURN_TY1_P1   TURN_TY1_P   ARG A   4 ? GLY A   5 ? ARG A 4   GLY A 5   
STRN1         STRN         CYS A   8 ? ASP A  11 ? CYS A 8   ASP A 11  
TURN_TY1_P2   TURN_TY1_P   ARG A  12 ? SER A  13 ? ARG A 12  SER A 13  
STRN2         STRN         ARG A  14 ? GLY A  18 ? ARG A 14  GLY A 18  
STRN3         STRN         THR A  20 ? LEU A  21 ? THR A 20  LEU A 21  
BEND1         BEND         SER A  23 ? ARG A  25 ? SER A 23  ARG A 25  
STRN4         STRN         TRP A  26 ? THR A  29 ? TRP A 26  THR A 29  
HELX_RH_3T_P1 HELX_RH_3T_P ALA A  31 ? CYS A  33 ? ALA A 31  CYS A 33  
BEND2         BEND         THR A  35 ? PRO A  37 ? THR A 35  PRO A 37  
STRN5         STRN         ILE A  38 ? LEU A  42 ? ILE A 38  LEU A 42  
BEND3         BEND         GLY A  43 ? GLY A  43 ? GLY A 43  GLY A 43  
BEND4         BEND         TYR A  45 ? TYR A  45 ? TYR A 45  TYR A 45  
STRN6         STRN         ASN A  46 ? ASN A  46 ? ASN A 46  ASN A 46  
TURN_TY1_P3   TURN_TY1_P   LEU A  47 ? TYR A  48 ? LEU A 47  TYR A 48  
BEND5         BEND         THR A  49 ? THR A  49 ? THR A 49  THR A 49  
BEND6         BEND         GLY A  52 ? GLY A  52 ? GLY A 52  GLY A 52  
STRN7         STRN         GLN A  55 ? ILE A  64 ? GLN A 55  ILE A 64  
TURN_TY1_P4   TURN_TY1_P   PRO A  66 ? GLY A  67 ? PRO A 66  GLY A 67  
STRN8         STRN         ASN A  69 ? ASN A  69 ? ASN A 69  ASN A 69  
TURN_TY1_P5   TURN_TY1_P   CYS A  70 ? HIS A  73 ? CYS A 70  HIS A 73  
STRN9         STRN         ASN A  74 ? ASN A  74 ? ASN A 74  ASN A 74  
TURN_TY1_P6   TURN_TY1_P   ASN A  75 ? ASN A  75 ? ASN A 75  ASN A 75  
STRN10        STRN         MET A  78 ? LEU A  82 ? MET A 78  LEU A 82  
BEND7         BEND         HIS A  83 ? THR A  84 ? HIS A 83  THR A 84  
BEND8         BEND         ASN A  89 ? TYR A  91 ? ASN A 89  TYR A 91  
HELX_LH_PP_P1 HELX_LH_PP_P PRO A  94 ? LEU A  95 ? PRO A 94  LEU A 95  
STRN11        STRN         GLY A  96 ? LEU A  97 ? GLY A 96  LEU A 97  
HELX_LH_PP_P2 HELX_LH_PP_P ALA A  98 ? ALA A  98 ? ALA A 98  ALA A 98  
BEND9         BEND         SER A  99 ? ARG A 100 ? SER A 99  ARG A 100 
HELX_LH_PP_P3 HELX_LH_PP_P CYS A 101 ? GLU A 103 ? CYS A 101 GLU A 103 
TURN_TY1_P7   TURN_TY1_P   PRO A 104 ? GLY A 105 ? PRO A 104 GLY A 105 
STRN12        STRN         GLN A 107 ? GLY A 112 ? GLN A 107 GLY A 112 
BEND10        BEND         TRP A 113 ? SER A 114 ? TRP A 113 SER A 114 
BEND11        BEND         ALA A 116 ? ILE A 117 ? ALA A 116 ILE A 117 
BEND12        BEND         GLN A 120 ? GLU A 121 ? GLN A 120 GLU A 121 
BEND13        BEND         VAL A 125 ? VAL A 125 ? VAL A 125 VAL A 125 
STRN13        STRN         ILE A 126 ? ILE A 126 ? ILE A 126 ILE A 126 
STRN14        STRN         TYR A 128 ? ILE A 135 ? TYR A 128 ILE A 135 
HELX_RH_AL_P1 HELX_RH_AL_P ASP A 137 ? ASP A 143 ? ASP A 137 ASP A 143 
BEND14        BEND         PHE A 144 ? PHE A 144 ? PHE A 144 PHE A 144 
TURN_TY1_P8   TURN_TY1_P   PRO A 145 ? HIS A 147 ? PRO A 145 HIS A 147 
TURN_TY1_P9   TURN_TY1_P   GLY A 150 ? ASN A 151 ? GLY A 150 ASN A 151 
STRN15        STRN         MET A 152 ? GLY A 156 ? MET A 152 GLY A 156 
TURN_TY1_P10  TURN_TY1_P   ARG A 158 ? GLY A 159 ? ARG A 158 GLY A 159 
BEND15        BEND         GLY A 160 ? GLY A 160 ? GLY A 160 GLY A 160 
BEND16        BEND         ASP A 163 ? ASP A 163 ? ASP A 163 ASP A 163 
TURN_TY1_P11  TURN_TY1_P   GLU A 166 ? GLY A 167 ? GLU A 166 GLY A 167 
TURN_TY1_P12  TURN_TY1_P   SER A 169 ? GLY A 170 ? SER A 169 GLY A 170 
STRN16        STRN         PRO A 172 ? CYS A 175 ? PRO A 172 CYS A 175 
TURN_TY1_P13  TURN_TY1_P   ASP A 176 ? GLY A 177 ? ASP A 176 GLY A 177 
STRN17        STRN         LYS A 178 ? TRP A 185 ? LYS A 178 TRP A 185 
BEND17        BEND         VAL A 188 ? PRO A 189 ? VAL A 188 PRO A 189 
TURN_TY1_P14  TURN_TY1_P   CYS A 190 ? SER A 192 ? CYS A 190 SER A 192 
BEND18        BEND         LEU A 194 ? LEU A 194 ? LEU A 194 LEU A 194 
HELX_LH_PP_P4 HELX_LH_PP_P LYS A 195 ? PRO A 196 ? LYS A 195 PRO A 196 
STRN18        STRN         GLY A 197 ? ASN A 201 ? GLY A 197 ASN A 201 
HELX_RH_3T_P2 HELX_RH_3T_P VAL A 202 ? TYR A 205 ? VAL A 202 TYR A 205 
HELX_RH_AL_P2 HELX_RH_AL_P TYR A 206 ? ALA A 215 ? TYR A 206 ALA A 215 
# 
