# Supplementary material for: FlatProt: 2D visualization eases protein structure comparison
Source: BMC Bioinformatics. 2025 Aug 13;26:210. doi: 10.1186/s12859-025-06233-x (PMC12344939; doi:10.1186/s12859-025-06233-x)
Supplement: Supplementary file 1 — Supplementary Material 1 [file 12859_2025_6233_MOESM1_ESM.zip › KLK/structures/Alligator_sinensis_GeneID=102385169_isoform=X1.cif]

data_Alligator_sinensis_GeneID=102385169_isoform=X1
# 
_entry.id   ? 
# 
_entity.id                         1      
_entity.type                       polymer 
_entity.pdbx_description           polymer-1 
_entity.formula_weight             24289.4 
_entity.pdbx_number_of_molecules        1 
# 
loop_
_struct_sheet.id 
_struct_sheet.number_strands 
A 2 
B 8 
C 6 
D 2 
E 2 
F 2 
G 2 
# 
loop_
_struct_conf_type.id 
_struct_conf_type.criteria 
STRN         DSSP 
TURN_TY1_P   DSSP 
HELX_LH_PP_P DSSP 
BEND         DSSP 
HELX_RH_3T_P DSSP 
HELX_RH_AL_P DSSP 
# 
_struct_asym.id          A 
_struct_asym.entity_id   1 
# 
_software.pdbx_ordinal     1 
_software.name             dssp 
_software.version          4.4.10 
_software.date             ? 
_software.classification   'model annotation' 
# 
_entity_poly.entity_id                      1 
_entity_poly.type                           polypeptide(L) 
_entity_poly.nstd_linkage                   n 
_entity_poly.nstd_monomer                   n 
_entity_poly.pdbx_seq_one_letter_code       
;WIIGGKEAKPHSRPYMVSLQKNGMHMCGGALVHTRWVLTAAHCQRGPLKAVVGLHSLDEASPYQQSFSITRSVPHPGYKQ
KTMENDLMLLKLDRKVKTNRQTKLLALPKQGAGAWCSVAGWGVTKQHGKLSPVLKELDVRVLDGRMCNRFWHGELTPTMT
CYQAVVKHSAPCKGDSGGPTVCGAEAAGVISFSGDSCTNVFRPPVATAVFPYKAWIKKVLKS
;
_entity_poly.pdbx_seq_one_letter_code_can   
;WIIGGKEAKPHSRPYMVSLQKNGMHMCGGALVHTRWVLTAAHCQRGPLKAVVGLHSLDEASPYQQSFSITRSVPHPGYKQ
KTMENDLMLLKLDRKVKTNRQTKLLALPKQGAGAWCSVAGWGVTKQHGKLSPVLKELDVRVLDGRMCNRFWHGELTPTMT
CYQAVVKHSAPCKGDSGGPTVCGAEAAGVISFSGDSCTNVFRPPVATAVFPYKAWIKKVLKS
;
_entity_poly.pdbx_strand_id                 A 
# 
loop_
_dssp_struct_summary.entry_id 
_dssp_struct_summary.label_comp_id 
_dssp_struct_summary.label_asym_id 
_dssp_struct_summary.label_seq_id 
_dssp_struct_summary.secondary_structure 
_dssp_struct_summary.ss_bridge 
_dssp_struct_summary.helix_3_10 
_dssp_struct_summary.helix_alpha 
_dssp_struct_summary.helix_pi 
_dssp_struct_summary.helix_pp 
_dssp_struct_summary.bend 
_dssp_struct_summary.chirality 
_dssp_struct_summary.sheet 
_dssp_struct_summary.strand 
_dssp_struct_summary.ladder_1 
_dssp_struct_summary.ladder_2 
_dssp_struct_summary.accessibility 
_dssp_struct_summary.TCO 
_dssp_struct_summary.kappa 
_dssp_struct_summary.alpha 
_dssp_struct_summary.phi 
_dssp_struct_summary.psi 
_dssp_struct_summary.x_ca 
_dssp_struct_summary.y_ca 
_dssp_struct_summary.z_ca 
Alligator_sinensis_GeneID=102385169_isoform=X1 TRP A 1   . . . . . . . . . . . . ? .      .     .      .      146.2  6.5   -9.8  
-3.0  
Alligator_sinensis_GeneID=102385169_isoform=X1 ILE A 2   E . > . . . . - A A A . ? -0.937 .     -132.9 -90.6  73.5   9.1   -7.2  
-3.8  
Alligator_sinensis_GeneID=102385169_isoform=X1 ILE A 3   E . 3 . . . S + A A A . ? -0.570 95.8  13.1   -39.5  118.7  11.4  -9.1  
-6.1  
Alligator_sinensis_GeneID=102385169_isoform=X1 GLY A 4   T . 3 . . . S + . . . . ? 0.610  104.1 131.2  86.5   4.3    14.8  -8.3  
-4.7  
Alligator_sinensis_GeneID=102385169_isoform=X1 GLY A 5   . . < . . . . - . . . . ? -0.270 50.7  -124.7 -82.9  173.5  13.2  -6.8  
-1.4  
Alligator_sinensis_GeneID=102385169_isoform=X1 LYS A 6   E . . . . . . - B C B . ? -0.883 33.0  -86.3  -118.5 152.5  14.2  -7.5  
2.1   
Alligator_sinensis_GeneID=102385169_isoform=X1 GLU A 7   E . . . . > . - B C B . ? -0.400 50.0  -119.5 -55.3  132.5  12.3  -8.7  
5.1   
Alligator_sinensis_GeneID=102385169_isoform=X1 ALA A 8   P . . . . P . - . . . . ? -0.498 29.0  -100.9 -72.1  140.0  10.7  -5.7  
6.9   
Alligator_sinensis_GeneID=102385169_isoform=X1 LYS A 9   P . > . . P . - . . . . ? -0.486 58.0  -88.4  -56.6  128.0  11.6  -5.1  
10.4  
Alligator_sinensis_GeneID=102385169_isoform=X1 PRO A 10  T . 3 . . < S - . . . . ? -0.230 107.8 -2.7   -46.0  123.4  8.7   -6.4  
12.4  
Alligator_sinensis_GeneID=102385169_isoform=X1 HIS A 11  T . 3 . . . S + . . . . ? 0.634  91.7  124.0  71.4   14.4   6.0   -3.7  
12.9  
Alligator_sinensis_GeneID=102385169_isoform=X1 SER A 12  S . < . . . S + . . . . ? 0.586  75.7  50.3   -77.9  -10.3  8.1   -1.1  
11.1  
Alligator_sinensis_GeneID=102385169_isoform=X1 ARG A 13  . . > . . . . + . . . . ? -0.614 68.9  168.0  -121.2 70.7   5.1   -0.7  
8.7   
Alligator_sinensis_GeneID=102385169_isoform=X1 PRO A 14  T . 3 . . . S + . . . . ? 0.579  71.8  58.8   -73.4  -2.7   2.3   -0.2  
11.2  
Alligator_sinensis_GeneID=102385169_isoform=X1 TYR A 15  T . 3 . . . S + . . . . ? 0.489  77.6  120.1  -98.8  -10.3  -0.1  1.0   
8.6   
Alligator_sinensis_GeneID=102385169_isoform=X1 MET A 16  E . < . . . . - C K J . ? -0.398 43.7  -166.5 -67.6  135.2  0.1   -2.2  
6.5   
Alligator_sinensis_GeneID=102385169_isoform=X1 VAL A 17  E . . . . . . - C K J K ? -0.977 13.7  -146.4 -125.0 133.6  -3.1  -4.2  
5.9   
Alligator_sinensis_GeneID=102385169_isoform=X1 SER A 18  E . . . . . . - C K J K ? -0.892 11.3  -153.6 -95.7  115.4  -3.6  -7.7  
4.6   
Alligator_sinensis_GeneID=102385169_isoform=X1 LEU A 19  E . . . . . . - C K J K ? -0.816 22.1  -165.1 -87.0  123.3  -6.8  -8.1  
2.7   
Alligator_sinensis_GeneID=102385169_isoform=X1 GLN A 20  E . . . . . . - C K J K ? -0.887 22.5  -165.5 -121.1 139.1  -7.8  -11.7 
2.9   
Alligator_sinensis_GeneID=102385169_isoform=X1 LYS A 21  E . > . . . S - C K J . ? -0.995 85.9  -14.3  -116.2 120.6  -10.2 -13.9 
1.1   
Alligator_sinensis_GeneID=102385169_isoform=X1 ASN A 22  T . 3 . . . S - . . . . ? 0.878  131.2 -52.7  53.3   36.4   -11.0 -17.3 
2.8   
Alligator_sinensis_GeneID=102385169_isoform=X1 GLY A 23  T . 3 . . . S + . . . . ? 0.440  116.8 115.7  85.4   1.7    -8.0  -16.7 
5.2   
Alligator_sinensis_GeneID=102385169_isoform=X1 MET A 24  E . < . . . S - C L J . ? -0.898 71.0  -114.1 -111.9 137.1  -5.6  -16.1 
2.3   
Alligator_sinensis_GeneID=102385169_isoform=X1 HIS A 25  E . . . . . . + C L J . ? -0.396 43.0  157.7  -63.5  134.7  -3.8  -13.0 
1.5   
Alligator_sinensis_GeneID=102385169_isoform=X1 MET A 26  E . . . . . . - C L . . ? 0.683  60.1  -0.3   -125.2 -45.0  -5.0  -11.4 
-1.8  
Alligator_sinensis_GeneID=102385169_isoform=X1 CYS A 27  E . . . . . . - C L J . ? -0.939 63.1  -120.1 -143.8 163.9  -4.1  -7.7  
-1.7  
Alligator_sinensis_GeneID=102385169_isoform=X1 GLY A 28  E . . . . . . + C L J . ? -0.470 26.9  176.9  -98.3  175.4  -2.5  -5.1  
0.5   
Alligator_sinensis_GeneID=102385169_isoform=X1 GLY A 29  E . . . . . . - C L J . ? -0.954 22.5  -118.6 -162.8 174.3  -3.9  -1.8  
2.0   
Alligator_sinensis_GeneID=102385169_isoform=X1 ALA A 30  E . . . . . . - C L J L ? -0.998 19.9  -126.0 -131.1 132.7  -3.1  1.1   
4.2   
Alligator_sinensis_GeneID=102385169_isoform=X1 LEU A 31  E . . . . . . + C L . L ? -0.679 40.2  158.0  -70.5  113.1  -4.7  2.2   
7.4   
Alligator_sinensis_GeneID=102385169_isoform=X1 VAL A 32  E . . . . . . + C L . . ? 0.524  69.7  17.5   -116.7 -8.4   -5.6  6.0   
6.7   
Alligator_sinensis_GeneID=102385169_isoform=X1 HIS A 33  E . > . . . S - C L . L ? -0.959 85.5  -103.2 -157.5 158.7  -8.3  6.2   
9.3   
Alligator_sinensis_GeneID=102385169_isoform=X1 THR A 34  T . 3 . . . S + . . . . ? 0.727  125.7 23.4   -64.8  -12.4  -9.4  4.2   
12.5  
Alligator_sinensis_GeneID=102385169_isoform=X1 ARG A 35  T . 3 . . . S + . . . . ? 0.226  114.6 78.7   -128.9 4.2    -12.2 2.7   
10.4  
Alligator_sinensis_GeneID=102385169_isoform=X1 TRP A 36  E . < . . . . - C M L M ? -0.985 51.7  -164.5 -130.0 138.1  -11.0 3.1   
6.9   
Alligator_sinensis_GeneID=102385169_isoform=X1 VAL A 37  E . . . . . . - C M L M ? -0.969 14.6  -144.7 -115.6 127.7  -8.5  1.2   
4.7   
Alligator_sinensis_GeneID=102385169_isoform=X1 LEU A 38  E . . . . . . + C M L M ? -0.839 39.1  139.8  -89.5  129.1  -7.1  2.6   
1.5   
Alligator_sinensis_GeneID=102385169_isoform=X1 THR A 39  E . . . . . . - C M . M ? -0.853 53.5  -69.0  -154.5 179.7  -6.5  0.0   
-1.3  
Alligator_sinensis_GeneID=102385169_isoform=X1 ALA A 40  . . > . . . . - . . . . ? -0.663 33.0  -135.4 -82.2  142.5  -6.8  -0.6  
-5.0  
Alligator_sinensis_GeneID=102385169_isoform=X1 ALA A 41  G . > . . . S + . . . . ? 0.835  104.1 62.5   -64.6  -32.5  -10.3 -0.8  
-6.6  
Alligator_sinensis_GeneID=102385169_isoform=X1 HIS A 42  G . 3 . . . S + . . . . ? 0.605  86.1  77.2   -73.1  -3.9   -9.3  -3.9  
-8.6  
Alligator_sinensis_GeneID=102385169_isoform=X1 CYS A 43  G . < . . . . + . . . . ? 0.668  66.0  101.5  -79.5  -13.8  -8.7  -5.7  
-5.4  
Alligator_sinensis_GeneID=102385169_isoform=X1 GLN A 44  . . < . . . . + . . . . ? -0.572 30.3  138.5  -80.2  96.0   -12.4 -6.3  
-4.8  
Alligator_sinensis_GeneID=102385169_isoform=X1 ARG A 45  S . . . . . S - . . . . ? -0.019 73.8  -46.4  -125.9 33.6   -13.0 -10.0 
-5.9  
Alligator_sinensis_GeneID=102385169_isoform=X1 GLY A 46  S . . . . . S - . . . . ? -0.874 99.9  -10.8  131.9  -178.3 -15.6 -11.0 
-3.0  
Alligator_sinensis_GeneID=102385169_isoform=X1 PRO A 47  S . . . . . S - . . . . ? -0.495 70.3  -168.1 -61.2  117.6  -16.1 -10.8 
0.7   
Alligator_sinensis_GeneID=102385169_isoform=X1 LEU A 48  . . . . . . . - . . . . ? -0.843 15.1  -148.5 -106.8 147.1  -12.7 -9.6  
2.1   
Alligator_sinensis_GeneID=102385169_isoform=X1 LYS A 49  E . . . . . . - C N K N ? -0.921 13.1  -138.6 -108.3 141.7  -11.4 -9.4  
5.6   
Alligator_sinensis_GeneID=102385169_isoform=X1 ALA A 50  E . . . . . . - C N K N ? -0.911 17.8  -170.2 -99.3  122.6  -8.9  -6.7  
6.7   
Alligator_sinensis_GeneID=102385169_isoform=X1 VAL A 51  E . . . . . . - C N K N ? -0.975 6.1   -173.3 -114.1 122.9  -6.2  -8.0  
9.0   
Alligator_sinensis_GeneID=102385169_isoform=X1 VAL A 52  E . . . . . . + C N K N ? -0.746 59.6  35.7   -112.9 152.4  -3.9  -5.4  
10.7  
Alligator_sinensis_GeneID=102385169_isoform=X1 GLY A 53  S . . . . . S + . . . . ? 0.590  77.3  145.1  90.5   10.2   -0.8  -5.8  
12.8  
Alligator_sinensis_GeneID=102385169_isoform=X1 LEU A 54  . . . . . . . + . . . . ? -0.659 22.8  162.4  -86.0  131.4  0.7   -8.7  
10.8  
Alligator_sinensis_GeneID=102385169_isoform=X1 HIS A 55  S . . . . . S + . . . . ? 0.617  80.5  32.4   -100.4 -39.3  4.4   -9.2  
10.2  
Alligator_sinensis_GeneID=102385169_isoform=X1 SER A 56  B . > . . . . - D Q P . ? -0.963 67.0  -147.5 -120.5 137.5  4.0   -12.9 
9.2   
Alligator_sinensis_GeneID=102385169_isoform=X1 LEU A 57  T . 3 . . . S + . . . . ? 0.736  102.9 43.7   -71.3  -17.1  0.9   -14.5 
7.4   
Alligator_sinensis_GeneID=102385169_isoform=X1 ASP A 58  T . 3 . . . S + . . . . ? 0.488  101.0 78.7   -110.0 -4.0   1.5   -17.7 
9.4   
Alligator_sinensis_GeneID=102385169_isoform=X1 GLU A 59  S . < . . . S - . . . . ? -0.914 73.0  -131.1 -118.1 127.9  2.2   -16.4 
12.8  
Alligator_sinensis_GeneID=102385169_isoform=X1 ALA A 60  . . . . . . . - . . . . ? -0.474 26.5  -162.7 -68.6  134.2  -0.4  -15.1 
15.3  
Alligator_sinensis_GeneID=102385169_isoform=X1 SER A 61  . . > . . . . - . . . . ? -0.979 27.7  -132.3 -119.3 138.2  0.6   -11.7 
16.8  
Alligator_sinensis_GeneID=102385169_isoform=X1 PRO A 62  T . 3 . . . S + . . . . ? 0.687  111.5 53.2   -61.4  -9.7   -0.8  -10.2 
20.0  
Alligator_sinensis_GeneID=102385169_isoform=X1 TYR A 63  T . 3 . . . S + . . . . ? 0.488  82.1  118.0  -102.8 -7.4   -1.2  -7.0  
17.8  
Alligator_sinensis_GeneID=102385169_isoform=X1 GLN A 64  . . < . . . . - . . . . ? -0.440 39.7  -179.1 -69.7  129.5  -3.2  -8.7  
15.1  
Alligator_sinensis_GeneID=102385169_isoform=X1 GLN A 65  E . . . . . . - C O N . ? -0.999 11.8  -153.1 -129.1 134.2  -6.8  -7.4  
14.6  
Alligator_sinensis_GeneID=102385169_isoform=X1 SER A 66  E . . . . . . - C O N . ? -0.913 13.3  -172.3 -113.6 138.5  -9.3  -8.8  
12.1  
Alligator_sinensis_GeneID=102385169_isoform=X1 PHE A 67  E . . . . . . - C O N . ? -0.975 20.7  -133.0 -133.8 138.2  -12.2 -6.8  
10.6  
Alligator_sinensis_GeneID=102385169_isoform=X1 SER A 68  E . . . . . . - C O N . ? -0.611 30.7  -120.1 -77.4  151.7  -15.2 -7.4  
8.4   
Alligator_sinensis_GeneID=102385169_isoform=X1 ILE A 69  E . . . . . . + C O O . ? -0.851 32.8  173.9  -95.9  119.4  -15.7 -5.0  
5.5   
Alligator_sinensis_GeneID=102385169_isoform=X1 THR A 70  E . . . . . . + C O . . ? 0.687  68.6  24.1   -95.6  -24.1  -19.1 -3.2  
5.8   
Alligator_sinensis_GeneID=102385169_isoform=X1 ARG A 71  E . . . . . . - C O O . ? -0.988 56.9  -164.0 -148.2 136.6  -18.6 -0.8  
3.0   
Alligator_sinensis_GeneID=102385169_isoform=X1 SER A 72  E . . . . . . - C O O . ? -0.986 9.9   -175.2 -117.9 120.1  -16.6 -0.7  
-0.3  
Alligator_sinensis_GeneID=102385169_isoform=X1 VAL A 73  E . . . . . . - C O O . ? -0.838 6.1   -167.5 -119.7 88.9   -16.3 2.7   
-2.0  
Alligator_sinensis_GeneID=102385169_isoform=X1 PRO A 74  E . . . . . . - C O O . ? -0.503 41.4  -90.3  -71.1  144.7  -14.4 2.6   
-5.4  
Alligator_sinensis_GeneID=102385169_isoform=X1 HIS A 75  . . > . . . . - . . . . ? -0.358 36.6  -128.0 -49.2  135.2  -13.4 5.8   
-6.9  
Alligator_sinensis_GeneID=102385169_isoform=X1 PRO A 76  T . 3 . . . S + . . . . ? 0.754  108.2 51.3   -62.8  -24.0  -16.3 7.0   
-9.1  
Alligator_sinensis_GeneID=102385169_isoform=X1 GLY A 77  T . 3 . . . S + . . . . ? 0.257  78.5  137.0  -95.8  8.0    -14.0 7.4   
-12.1 
Alligator_sinensis_GeneID=102385169_isoform=X1 TYR A 78  . . < . . . . - . . . . ? -0.450 38.1  -160.1 -61.6  125.5  -12.5 3.9   
-11.8 
Alligator_sinensis_GeneID=102385169_isoform=X1 LYS A 79  B . . > > . . - E S Q . ? -0.939 7.3   -159.6 -110.8 117.3  -12.1 2.3   
-15.2 
Alligator_sinensis_GeneID=102385169_isoform=X1 GLN A 80  T . . 4 5 . S + . . . . ? 0.852  89.8  47.7   -67.3  -33.7  -11.7 -1.5  
-15.1 
Alligator_sinensis_GeneID=102385169_isoform=X1 LYS A 81  T . . 4 5 . S + . . . . ? 0.918  124.8 27.3   -77.4  -39.6  -10.2 -1.8  
-18.6 
Alligator_sinensis_GeneID=102385169_isoform=X1 THR A 82  T . . 4 5 . S - . . . . ? 0.564  95.9  -131.7 -102.0 -6.3   -7.6  0.9   
-18.3 
Alligator_sinensis_GeneID=102385169_isoform=X1 MET A 83  T . > < 5 . . + . . . . ? 0.691  48.3  163.8  58.3   18.8   -7.2  0.7   
-14.5 
Alligator_sinensis_GeneID=102385169_isoform=X1 GLU A 84  B . 3 . < . . + E T Q . ? -0.497 65.9  7.7    -63.9  134.2  -7.6  4.5   
-14.5 
Alligator_sinensis_GeneID=102385169_isoform=X1 ASN A 85  T . 3 . . . S + . . . . ? 0.847  79.4  179.5  63.3   32.4   -8.4  5.9   
-11.0 
Alligator_sinensis_GeneID=102385169_isoform=X1 ASP A 86  . . < . . . . + . . . . ? -0.400 31.7  126.3  -66.2  68.2   -7.8  2.4   
-9.4  
Alligator_sinensis_GeneID=102385169_isoform=X1 LEU A 87  . . . . . . . + . . . . ? -0.993 31.3  175.4  -133.8 138.0  -8.5  3.6   
-5.7  
Alligator_sinensis_GeneID=102385169_isoform=X1 MET A 88  E . . . . . . - C P M O ? -0.998 19.4  -147.6 -144.4 143.4  -10.9 2.2   
-3.1  
Alligator_sinensis_GeneID=102385169_isoform=X1 LEU A 89  E . . . . . . - C P M O ? -0.949 14.2  -156.5 -109.4 130.5  -11.8 2.9   
0.5   
Alligator_sinensis_GeneID=102385169_isoform=X1 LEU A 90  E . . . . . . - C P M O ? -0.948 7.8   -143.6 -108.8 125.2  -12.9 0.1   
2.7   
Alligator_sinensis_GeneID=102385169_isoform=X1 LYS A 91  E . . . . . . - C P M O ? -0.778 16.8  -140.6 -88.5  129.3  -15.1 0.7   
5.8   
Alligator_sinensis_GeneID=102385169_isoform=X1 LEU A 92  E . . . . . . - C P . O ? -0.564 16.0  -125.1 -87.2  151.3  -14.3 -1.6  
8.8   
Alligator_sinensis_GeneID=102385169_isoform=X1 ASP A 93  S . . . . . S + . . . . ? 0.718  93.8  14.0   -71.3  -15.5  -17.1 -2.9  
11.0  
Alligator_sinensis_GeneID=102385169_isoform=X1 ARG A 94  S . . . . . S - . . . . ? -0.960 92.4  -81.7  -151.6 167.7  -15.2 -1.4  
14.1  
Alligator_sinensis_GeneID=102385169_isoform=X1 LYS A 95  . . . . . . . - . . . . ? -0.465 42.3  -120.1 -75.6  139.8  -12.4 1.0   
15.0  
Alligator_sinensis_GeneID=102385169_isoform=X1 VAL A 96  . . . . . . . - . . . . ? -0.593 21.8  -125.8 -73.4  132.7  -8.8  -0.2  
14.8  
Alligator_sinensis_GeneID=102385169_isoform=X1 LYS A 97  . . . . . . . - . . . . ? -0.766 33.0  -148.1 -78.1  110.3  -6.9  0.0   
18.2  
Alligator_sinensis_GeneID=102385169_isoform=X1 THR A 98  . . . . . . . + . . . . ? -0.592 32.3  139.3  -89.8  143.7  -3.9  2.1   
17.3  
Alligator_sinensis_GeneID=102385169_isoform=X1 ASN A 99  B . > . . . S - F U R . ? -0.831 70.4  -65.3  -153.9 -169.9 -0.4  1.7   
19.0  
Alligator_sinensis_GeneID=102385169_isoform=X1 ARG A 100 T . 3 . . . S + . . . . ? 0.802  135.8 43.6   -59.7  -20.9  3.3   1.7   
18.1  
Alligator_sinensis_GeneID=102385169_isoform=X1 GLN A 101 T . 3 . . . S + . . . . ? 0.586  119.7 40.4   -104.5 -13.3  2.7   -1.5  
16.0  
Alligator_sinensis_GeneID=102385169_isoform=X1 THR A 102 B . < . . . S + F V R . ? -0.875 78.4  155.7  -139.0 99.6   -0.6  -0.4  
14.3  
Alligator_sinensis_GeneID=102385169_isoform=X1 LYS A 103 . . . . . . . - . . . . ? -0.900 42.0  -101.3 -129.2 160.2  -0.7  3.2   
13.1  
Alligator_sinensis_GeneID=102385169_isoform=X1 LEU A 104 P . . . . > . - . . . . ? -0.524 30.0  -129.1 -81.3  141.9  -2.4  5.4   
10.6  
Alligator_sinensis_GeneID=102385169_isoform=X1 LEU A 105 P . . . . P . - . . . . ? -0.790 26.9  -122.6 -87.6  128.1  -0.7  6.4   
7.4   
Alligator_sinensis_GeneID=102385169_isoform=X1 ALA A 106 B . . . . P . - B D C . ? -0.457 20.2  -121.4 -70.6  139.6  -0.8  10.1  
6.7   
Alligator_sinensis_GeneID=102385169_isoform=X1 LEU A 107 P . . . . P . - . . . . ? -0.573 43.1  -92.2  -75.2  144.0  -2.3  11.3  
3.5   
Alligator_sinensis_GeneID=102385169_isoform=X1 PRO A 108 P . . . . < . - . . . . ? -0.344 26.6  -162.0 -63.8  135.6  0.1   13.3  
1.4   
Alligator_sinensis_GeneID=102385169_isoform=X1 LYS A 109 S . . . . . S + . . . . ? 0.799  79.8  14.9   -80.9  -32.3  0.1   17.2  
1.9   
Alligator_sinensis_GeneID=102385169_isoform=X1 GLN A 110 S . . . . . S - . . . . ? -0.910 104.3 -68.1  -143.5 150.8  1.9   17.7  
-1.6  
Alligator_sinensis_GeneID=102385169_isoform=X1 GLY A 111 . . . . . . . - . . . . ? -0.203 58.6  -124.7 -40.3  112.3  2.7   15.7  
-4.8  
Alligator_sinensis_GeneID=102385169_isoform=X1 ALA A 112 . . . . . . . + . . . . ? -0.715 42.5  158.3  -74.6  121.0  5.2   13.0  
-3.7  
Alligator_sinensis_GeneID=102385169_isoform=X1 GLY A 113 . . . . . . . + . . . . ? -0.780 40.0  58.5   -149.3 112.0  8.5   12.9  
-5.6  
Alligator_sinensis_GeneID=102385169_isoform=X1 ALA A 114 S . . . . . S - . . . . ? -0.672 94.8  -19.5  145.6  166.1  11.7  11.2  
-4.0  
Alligator_sinensis_GeneID=102385169_isoform=X1 TRP A 115 . . . . . . . - . . . . ? -0.095 65.0  -176.1 -40.2  123.7  12.6  7.9   
-2.6  
Alligator_sinensis_GeneID=102385169_isoform=X1 CYS A 116 E . . . . . . - B E D E ? -0.841 16.4  -141.5 -123.3 165.4  9.7   5.7   
-1.7  
Alligator_sinensis_GeneID=102385169_isoform=X1 SER A 117 E . . . . . . - B E D E ? -0.974 7.2   -160.2 -127.7 144.1  9.2   2.4   
-0.1  
Alligator_sinensis_GeneID=102385169_isoform=X1 VAL A 118 E . . . . . . - B E D E ? -0.966 8.8   -169.2 -119.7 136.0  6.7   -0.4  
-0.9  
Alligator_sinensis_GeneID=102385169_isoform=X1 ALA A 119 E . . . . . . + B E D . ? -0.979 20.9  127.9  -126.6 144.2  5.7   -3.1  
1.5   
Alligator_sinensis_GeneID=102385169_isoform=X1 GLY A 120 E . . . . . . - B E D . ? -0.982 58.4  -112.7 -177.7 172.8  3.8   -6.2  
0.9   
Alligator_sinensis_GeneID=102385169_isoform=X1 TRP A 121 . . . . . . . + . . . . ? -0.072 69.7  129.2  -105.9 20.7   3.3   -10.1 
1.2   
Alligator_sinensis_GeneID=102385169_isoform=X1 GLY A 122 . . . . . . . - . . . . ? 0.131  68.5  -58.3  -65.7  -172.0 3.4   -10.7 
-2.6  
Alligator_sinensis_GeneID=102385169_isoform=X1 VAL A 123 B . . . . . . - G W S . ? -0.414 34.8  -155.0 -73.0  151.0  5.7   -13.3 
-4.6  
Alligator_sinensis_GeneID=102385169_isoform=X1 THR A 124 S . . . . . S + . . . . ? 0.406  79.6  31.7   -109.1 -3.4   9.6   -13.1 
-4.2  
Alligator_sinensis_GeneID=102385169_isoform=X1 LYS A 125 S . > . . . S - . . . . ? -0.977 104.8 -78.0  -146.6 151.5  10.4  -14.7 
-7.5  
Alligator_sinensis_GeneID=102385169_isoform=X1 GLN A 126 T . 3 . . . S - . . . . ? -0.309 118.7 -3.3   -53.3  121.5  8.6   -14.8 
-10.9 
Alligator_sinensis_GeneID=102385169_isoform=X1 HIS A 127 T . 3 . . . S + . . . . ? 0.792  108.8 133.3  69.4   17.9   5.7   -17.3 
-10.6 
Alligator_sinensis_GeneID=102385169_isoform=X1 GLY A 128 . . < . . . . - . . . . ? -0.157 59.1  -77.8  -85.0  -171.3 6.7   -18.2 
-7.0  
Alligator_sinensis_GeneID=102385169_isoform=X1 LYS A 129 P . . . . > . - . . . . ? -0.647 52.0  -89.3  -92.9  154.7  4.8   -18.5 
-3.7  
Alligator_sinensis_GeneID=102385169_isoform=X1 LEU A 130 B . . . . P . - G X S . ? -0.292 48.7  -106.9 -55.8  143.2  3.6   -15.7 
-1.5  
Alligator_sinensis_GeneID=102385169_isoform=X1 SER A 131 P . . . . < . - . . . . ? -0.535 15.9  -145.6 -71.7  134.9  6.0   -14.7 
1.1   
Alligator_sinensis_GeneID=102385169_isoform=X1 PRO A 132 S . . . . . S + . . . . ? 0.691  83.3  49.0   -76.1  -13.8  5.1   -15.8 
4.6   
Alligator_sinensis_GeneID=102385169_isoform=X1 VAL A 133 B . . . . . S - D R P . ? -0.865 98.1  -91.1  -124.9 156.3  6.6   -12.5 
6.0   
Alligator_sinensis_GeneID=102385169_isoform=X1 LEU A 134 . . . . . . . - . . . . ? -0.492 44.3  -163.3 -67.6  129.3  6.3   -8.8  
5.2   
Alligator_sinensis_GeneID=102385169_isoform=X1 LYS A 135 E . . . . . . - B F B D ? -0.812 4.5   -157.2 -113.8 155.9  8.8   -7.6  
2.6   
Alligator_sinensis_GeneID=102385169_isoform=X1 GLU A 136 E . . . . . . - B F B D ? -0.980 6.4   -172.5 -134.4 151.5  9.9   -4.1  
1.7   
Alligator_sinensis_GeneID=102385169_isoform=X1 LEU A 137 E . . . . . . - B F . D ? -0.997 21.3  -130.7 -144.5 131.1  11.5  -2.6  
-1.3  
Alligator_sinensis_GeneID=102385169_isoform=X1 ASP A 138 E . . . . . . + B F . D ? -0.680 33.4  179.3  -80.8  137.0  12.9  0.9   
-2.0  
Alligator_sinensis_GeneID=102385169_isoform=X1 VAL A 139 E . . . . . . - B F F D ? -0.925 22.2  -135.3 -136.0 157.7  11.7  2.5   
-5.3  
Alligator_sinensis_GeneID=102385169_isoform=X1 ARG A 140 E . . . . . . - B F F . ? -0.931 26.4  -116.7 -112.7 139.7  12.2  5.6   
-7.2  
Alligator_sinensis_GeneID=102385169_isoform=X1 VAL A 141 E . . . . > . - B F F . ? -0.576 33.3  -137.2 -71.8  129.1  9.5   7.6   
-8.7  
Alligator_sinensis_GeneID=102385169_isoform=X1 LEU A 142 P . . . . P . - . . . . ? -0.630 26.8  -94.9  -87.6  144.6  9.9   7.7   
-12.5 
Alligator_sinensis_GeneID=102385169_isoform=X1 ASP A 143 P . . > . < . - . . . . ? -0.360 32.6  -126.6 -56.4  132.5  9.4   10.7  
-14.6 
Alligator_sinensis_GeneID=102385169_isoform=X1 GLY A 144 H . . > . . S + . . . . ? 0.861  109.4 46.4   -53.6  -40.9  5.8   10.8  
-16.0 
Alligator_sinensis_GeneID=102385169_isoform=X1 ARG A 145 H . . > . . S + . . . . ? 0.915  115.0 46.4   -67.0  -45.8  7.1   11.3  
-19.6 
Alligator_sinensis_GeneID=102385169_isoform=X1 MET A 146 H . . > . . S + . . . . ? 0.886  111.6 53.0   -62.4  -41.3  9.7   8.6   
-19.2 
Alligator_sinensis_GeneID=102385169_isoform=X1 CYS A 147 H . > X . . S + . . . . ? 0.923  106.7 51.0   -60.1  -44.1  7.1   6.3   
-17.7 
Alligator_sinensis_GeneID=102385169_isoform=X1 ASN A 148 H . 3 < > . S + . . . . ? 0.729  96.9  68.5   -71.2  -24.1  4.7   6.8   
-20.5 
Alligator_sinensis_GeneID=102385169_isoform=X1 ARG A 149 H . > < 5 . S + . . . . ? 0.896  102.3 48.8   -60.0  -30.7  7.5   5.9   
-23.0 
Alligator_sinensis_GeneID=102385169_isoform=X1 PHE A 150 H . < < 5 . S + . . . . ? 0.781  117.3 39.4   -79.2  -25.4  7.3   2.4   
-21.6 
Alligator_sinensis_GeneID=102385169_isoform=X1 TRP A 151 T . > < 5 . S - . . . . ? 0.206  110.2 -118.4 -111.0 9.4    3.6   2.3   
-21.9 
Alligator_sinensis_GeneID=102385169_isoform=X1 HIS A 152 T . < . 5 . S - . . . . ? 0.871  74.1  -52.0  59.4   35.3   3.3   4.1   
-25.3 
Alligator_sinensis_GeneID=102385169_isoform=X1 GLY A 153 T . 3 . < . S + . . . . ? 0.596  107.8 119.8  86.9   15.9   1.3   7.0   
-23.9 
Alligator_sinensis_GeneID=102385169_isoform=X1 GLU A 154 . . < . . . . + . . . . ? 0.524  48.3  93.2   -93.0  -7.0   -1.4  5.0   
-22.2 
Alligator_sinensis_GeneID=102385169_isoform=X1 LEU A 155 . . . . . . . - . . . . ? -0.710 66.1  -140.9 -92.9  139.5  -0.7  6.3   
-18.7 
Alligator_sinensis_GeneID=102385169_isoform=X1 THR A 156 . . > . . . . - . . . . ? -0.453 30.7  -102.7 -88.8  164.8  -2.7  9.3   
-17.3 
Alligator_sinensis_GeneID=102385169_isoform=X1 PRO A 157 T . 3 . . . S + . . . . ? 0.662  120.8 63.8   -63.6  -11.4  -1.3  12.1  
-15.1 
Alligator_sinensis_GeneID=102385169_isoform=X1 THR A 158 T . 3 . . . S + . . . . ? 0.335  93.0  80.1   -94.2  4.8    -2.9  10.4  
-12.1 
Alligator_sinensis_GeneID=102385169_isoform=X1 MET A 159 E . < . . . . - B G G . ? -0.933 61.0  -166.8 -115.0 142.7  -0.7  7.3   
-12.6 
Alligator_sinensis_GeneID=102385169_isoform=X1 THR A 160 E . . . . . . - B G G . ? -0.987 8.2   -146.3 -132.2 140.1  3.0   6.9   
-11.5 
Alligator_sinensis_GeneID=102385169_isoform=X1 CYS A 161 E . . . . . . - B G G . ? -0.704 12.4  -147.0 -99.4  157.2  5.7   4.4   
-12.3 
Alligator_sinensis_GeneID=102385169_isoform=X1 TYR A 162 E . . . . . . - B G F . ? -0.939 2.9   -151.6 -126.2 141.2  8.4   3.1   
-10.1 
Alligator_sinensis_GeneID=102385169_isoform=X1 GLN A 163 E . . . . . . - B G F . ? -0.967 22.0  -127.9 -107.8 128.8  11.9  2.1   
-10.7 
Alligator_sinensis_GeneID=102385169_isoform=X1 ALA A 164 E . . . . . . - B G F . ? -0.473 6.3   -144.1 -73.7  146.1  13.5  -0.5  
-8.5  
Alligator_sinensis_GeneID=102385169_isoform=X1 VAL A 165 S . . . . . S + . . . . ? 0.848  86.8  62.9   -76.2  -35.3  17.0  0.5   
-7.0  
Alligator_sinensis_GeneID=102385169_isoform=X1 VAL A 166 S . > . . . S - . . . . ? -0.755 100.1 -104.1 -94.8  135.6  18.2  -3.0  
-7.2  
Alligator_sinensis_GeneID=102385169_isoform=X1 LYS A 167 T . 3 . . . S + . . . . ? -0.272 104.2 13.2   -56.8  136.1  18.5  -4.7  
-10.6 
Alligator_sinensis_GeneID=102385169_isoform=X1 HIS A 168 T . 3 . . . S + . . . . ? 0.839  100.1 126.7  69.7   29.3   15.7  -7.1  
-11.3 
Alligator_sinensis_GeneID=102385169_isoform=X1 SER A 169 . . < . . . . + . . . . ? -0.965 22.6  137.3  -118.7 143.0  13.6  -5.9  
-8.4  
Alligator_sinensis_GeneID=102385169_isoform=X1 ALA A 170 E . . . . . . - A B A . ? -0.934 55.7  -87.6  -172.6 147.3  10.0  -4.8  
-8.5  
Alligator_sinensis_GeneID=102385169_isoform=X1 PRO A 171 E . . . . . . + A B A . ? -0.482 56.6  179.2  -55.9  146.1  6.7   -5.0  
-6.6  
Alligator_sinensis_GeneID=102385169_isoform=X1 CYS A 172 . . > . . . . - . . . . ? -0.696 32.3  -22.7  -139.4 -169.8 4.8   -8.1  
-7.8  
Alligator_sinensis_GeneID=102385169_isoform=X1 LYS A 173 T . 3 . . . S + . . . . ? 0.032  120.4 28.8   -45.9  132.9  1.6   -10.1 
-7.5  
Alligator_sinensis_GeneID=102385169_isoform=X1 GLY A 174 T . 3 . . . S + . . . . ? 0.172  97.4  86.2   101.0  -10.0  -0.0  -9.7  
-4.1  
Alligator_sinensis_GeneID=102385169_isoform=X1 ASP A 175 . . X . . . . + . . . . ? 0.404  56.3  127.9  -101.8 -4.4   1.1   -6.3  
-3.4  
Alligator_sinensis_GeneID=102385169_isoform=X1 SER A 176 T . 3 . . . S + . . . . ? -0.290 74.8  21.7   -49.9  135.3  -1.8  -4.7  
-5.3  
Alligator_sinensis_GeneID=102385169_isoform=X1 GLY A 177 T . 3 . . . S + . . . . ? 0.188  93.0  128.4  92.0   -19.3  -3.5  -2.3  
-3.2  
Alligator_sinensis_GeneID=102385169_isoform=X1 GLY A 178 P . < . . > . - . . . . ? -0.394 61.9  -103.9 -68.7  154.3  -0.5  -1.7  
-0.9  
Alligator_sinensis_GeneID=102385169_isoform=X1 PRO A 179 E . . . . P . - B H . H ? -0.443 14.7  -142.2 -83.0  137.4  0.8   1.9   
-0.2  
Alligator_sinensis_GeneID=102385169_isoform=X1 THR A 180 E . . . . < . - B H E H ? -0.943 26.3  -155.2 -84.8  126.8  3.8   3.5   
-1.7  
Alligator_sinensis_GeneID=102385169_isoform=X1 VAL A 181 E . . . . . . - B H E H ? -0.932 17.1  -175.3 -115.3 118.0  5.3   5.6   
1.1   
Alligator_sinensis_GeneID=102385169_isoform=X1 CYS A 182 E . > . . . S - B H E H ? -0.969 72.8  -38.2  -109.7 115.7  7.5   8.6   
0.5   
Alligator_sinensis_GeneID=102385169_isoform=X1 GLY A 183 T . 3 . . . S - . . . . ? -0.558 124.8 -30.5  64.9   -118.9 8.8   10.0  
3.7   
Alligator_sinensis_GeneID=102385169_isoform=X1 ALA A 184 T . 3 . . . S + . . . . ? 0.229  121.5 83.5   -116.6 15.3   6.0   9.6   
6.1   
Alligator_sinensis_GeneID=102385169_isoform=X1 GLU A 185 E . < . . . S - B I C H ? -0.868 82.2  -102.7 -125.1 155.0  3.1   10.0  
3.6   
Alligator_sinensis_GeneID=102385169_isoform=X1 ALA A 186 E . . . . . . + B I . H ? -0.590 35.7  173.2  -72.7  121.0  1.1   7.9   
1.2   
Alligator_sinensis_GeneID=102385169_isoform=X1 ALA A 187 E . . . . . . - B I . . ? 0.739  59.0  -21.4  -100.2 -30.2  2.3   8.6   
-2.3  
Alligator_sinensis_GeneID=102385169_isoform=X1 GLY A 188 E . . . . . . - B I I H ? -0.981 52.0  -112.9 -167.3 172.0  0.4   5.9   
-4.2  
Alligator_sinensis_GeneID=102385169_isoform=X1 VAL A 189 E . . . . . . - B I I H ? -0.995 42.6  -110.7 -121.5 120.6  -1.5  2.6   
-4.3  
Alligator_sinensis_GeneID=102385169_isoform=X1 ILE A 190 E . . . . . . + B I I . ? -0.349 47.6  166.4  -54.7  122.1  0.1   -0.3  
-6.2  
Alligator_sinensis_GeneID=102385169_isoform=X1 SER A 191 E . . . . . . - B I . . ? 0.841  47.8  -28.2  -107.8 -62.7  -2.2  -0.7  
-9.3  
Alligator_sinensis_GeneID=102385169_isoform=X1 PHE A 192 E . . . . . . - B I I . ? -0.971 45.1  -167.0 -154.9 164.7  -0.7  -2.9  
-12.0 
Alligator_sinensis_GeneID=102385169_isoform=X1 SER A 193 . . . . . . . - . . . . ? -0.878 36.6  -81.7  -144.0 169.7  2.5   -4.1  
-13.6 
Alligator_sinensis_GeneID=102385169_isoform=X1 GLY A 194 . . . . . . . - . . . . ? -0.072 52.9  -92.6  -64.6  177.0  3.6   -5.9  
-16.8 
Alligator_sinensis_GeneID=102385169_isoform=X1 ASP A 195 S . . . . . S + . . . . ? 0.817  122.7 53.9   -62.7  -30.0  3.5   -9.7  
-17.1 
Alligator_sinensis_GeneID=102385169_isoform=X1 SER A 196 S . > . . . S - . . . . ? -0.947 75.6  -157.2 -111.2 112.8  7.0   -9.7  
-15.9 
Alligator_sinensis_GeneID=102385169_isoform=X1 CYS A 197 T . 3 . . . S + . . . . ? 0.693  94.9  45.7   -65.6  -14.9  7.4   -7.9  
-12.6 
Alligator_sinensis_GeneID=102385169_isoform=X1 THR A 198 T . 3 . . . S + . . . . ? 0.305  78.0  124.2  -112.1 5.0    11.1  -7.2  
-13.3 
Alligator_sinensis_GeneID=102385169_isoform=X1 ASN A 199 . . X . . . . - . . . . ? -0.625 50.1  -157.9 -67.4  109.6  10.7  -6.1  
-16.9 
Alligator_sinensis_GeneID=102385169_isoform=X1 VAL A 200 T . 3 . . . S + . . . . ? 0.694  90.3  59.4   -66.7  -18.3  12.4  -2.8  
-16.8 
Alligator_sinensis_GeneID=102385169_isoform=X1 PHE A 201 T . 3 . . . S + . . . . ? 0.481  111.3 42.4   -90.2  -2.9   10.3  -1.8  
-20.0 
Alligator_sinensis_GeneID=102385169_isoform=X1 ARG A 202 S . < . . . S - . . . . ? -0.580 84.4  -174.6 -137.1 71.2   7.1   -2.4  
-18.1 
Alligator_sinensis_GeneID=102385169_isoform=X1 PRO A 203 . . . . . . . - . . . . ? -0.235 36.1  -86.6  -67.5  156.3  7.6   -0.9  
-14.6 
Alligator_sinensis_GeneID=102385169_isoform=X1 PRO A 204 . . . . . . . - . . . . ? -0.369 43.8  -145.4 -62.8  146.6  5.1   -1.2  
-11.8 
Alligator_sinensis_GeneID=102385169_isoform=X1 VAL A 205 E . . . . . . - B J G I ? -0.927 12.4  -168.2 -121.2 131.5  2.3   1.5   
-11.7 
Alligator_sinensis_GeneID=102385169_isoform=X1 ALA A 206 E . . . . . . - B J G I ? -0.888 28.6  -117.1 -110.5 144.9  0.6   3.0   
-8.8  
Alligator_sinensis_GeneID=102385169_isoform=X1 THR A 207 E . . . . . . - B J G I ? -0.805 39.9  -118.4 -74.7  122.2  -2.4  5.2   
-8.7  
Alligator_sinensis_GeneID=102385169_isoform=X1 ALA A 208 E . . . . . . - B J . I ? -0.452 20.2  -158.9 -65.3  136.5  -1.3  8.6   
-7.3  
Alligator_sinensis_GeneID=102385169_isoform=X1 VAL A 209 S . > . . . S + . . . . ? 0.852  77.7  71.3   -87.1  -31.3  -3.0  9.5   
-4.0  
Alligator_sinensis_GeneID=102385169_isoform=X1 PHE A 210 G . > . . . S + . . . . ? 0.864  92.1  54.6   -60.7  -47.1  -2.5  13.3  
-4.0  
Alligator_sinensis_GeneID=102385169_isoform=X1 PRO A 211 G . 3 . . . S + . . . . ? 0.692  111.9 48.7   -63.7  -8.8   -5.0  14.1  
-6.9  
Alligator_sinensis_GeneID=102385169_isoform=X1 TYR A 212 G . < > . . S + . . . . ? 0.173  73.9  107.7  -117.8 16.3   -7.6  12.2  
-4.9  
Alligator_sinensis_GeneID=102385169_isoform=X1 LYS A 213 H . < > . . S + . . . . ? 0.901  79.6  52.5   -60.9  -44.8  -7.2  13.7  
-1.5  
Alligator_sinensis_GeneID=102385169_isoform=X1 ALA A 214 H . . > . . S + . . . . ? 0.917  112.3 45.4   -59.9  -44.1  -10.4 15.7  
-1.7  
Alligator_sinensis_GeneID=102385169_isoform=X1 TRP A 215 H . . > . . S + . . . . ? 0.924  112.1 51.5   -63.4  -44.9  -12.4 12.6  
-2.6  
Alligator_sinensis_GeneID=102385169_isoform=X1 ILE A 216 H . . X . . S + . . . . ? 0.926  110.9 48.0   -61.9  -43.8  -10.7 10.5  
0.1   
Alligator_sinensis_GeneID=102385169_isoform=X1 LYS A 217 H . . X . . S + . . . . ? 0.885  109.2 53.6   -65.2  -42.2  -11.5 13.1  
2.8   
Alligator_sinensis_GeneID=102385169_isoform=X1 LYS A 218 H . . X . . S + . . . . ? 0.916  110.9 45.4   -59.1  -45.9  -15.1 13.3  
1.6   
Alligator_sinensis_GeneID=102385169_isoform=X1 VAL A 219 H . > < . . S + . . . . ? 0.914  109.3 56.1   -65.4  -41.5  -15.6 9.6   
1.9   
Alligator_sinensis_GeneID=102385169_isoform=X1 LEU A 220 H . 3 < . . S + . . . . ? 0.818  108.0 48.7   -62.5  -30.0  -13.8 9.5   
5.3   
Alligator_sinensis_GeneID=102385169_isoform=X1 LYS A 221 H . 3 < . . . . . . . . ? 0.647  .     .      -83.8  -18.7  -16.3 12.1  
6.7   
Alligator_sinensis_GeneID=102385169_isoform=X1 SER A 222 . . < < . . . . . . . . ? -0.363 .     .      -82.0  .      -19.4 10.1  
5.3   
# 
loop_
_dssp_struct_ladder.id 
_dssp_struct_ladder.sheet_id 
_dssp_struct_ladder.range_id_1 
_dssp_struct_ladder.range_id_2 
_dssp_struct_ladder.type 
_dssp_struct_ladder.beg_1_label_comp_id 
_dssp_struct_ladder.beg_1_label_asym_id 
_dssp_struct_ladder.beg_1_label_seq_id 
_dssp_struct_ladder.pdbx_beg_1_PDB_ins_code 
_dssp_struct_ladder.end_1_label_comp_id 
_dssp_struct_ladder.end_1_label_asym_id 
_dssp_struct_ladder.end_1_label_seq_id 
_dssp_struct_ladder.pdbx_end_1_PDB_ins_code 
_dssp_struct_ladder.beg_1_auth_comp_id 
_dssp_struct_ladder.beg_1_auth_asym_id 
_dssp_struct_ladder.beg_1_auth_seq_id 
_dssp_struct_ladder.end_1_auth_comp_id 
_dssp_struct_ladder.end_1_auth_asym_id 
_dssp_struct_ladder.end_1_auth_seq_id 
_dssp_struct_ladder.beg_2_label_comp_id 
_dssp_struct_ladder.beg_2_label_asym_id 
_dssp_struct_ladder.beg_2_label_seq_id 
_dssp_struct_ladder.pdbx_beg_2_PDB_ins_code 
_dssp_struct_ladder.end_2_label_comp_id 
_dssp_struct_ladder.end_2_label_asym_id 
_dssp_struct_ladder.end_2_label_seq_id 
_dssp_struct_ladder.pdbx_end_2_PDB_ins_code 
_dssp_struct_ladder.beg_2_auth_comp_id 
_dssp_struct_ladder.beg_2_auth_asym_id 
_dssp_struct_ladder.beg_2_auth_seq_id 
_dssp_struct_ladder.end_2_auth_comp_id 
_dssp_struct_ladder.end_2_auth_asym_id 
_dssp_struct_ladder.end_2_auth_seq_id 
A A A B anti-parallel ILE A 2   ? ILE A 3   ? ILE A 2   ILE A 3   PRO A 171 ? ALA A 170 ? PRO A 171 ALA A 170 
B B C F anti-parallel LYS A 6   ? GLU A 7   ? LYS A 6   GLU A 7   GLU A 136 ? LYS A 135 ? GLU A 136 LYS A 135 
C B D I parallel      ALA A 106 ? ALA A 106 ? ALA A 106 ALA A 106 GLU A 185 ? GLU A 185 ? GLU A 185 GLU A 185 
D B E F anti-parallel CYS A 116 ? GLY A 120 ? CYS A 116 GLY A 120 VAL A 139 ? LYS A 135 ? VAL A 139 LYS A 135 
E B E H anti-parallel CYS A 116 ? VAL A 118 ? CYS A 116 VAL A 118 CYS A 182 ? THR A 180 ? CYS A 182 THR A 180 
F B F G anti-parallel VAL A 139 ? VAL A 141 ? VAL A 139 VAL A 141 ALA A 164 ? TYR A 162 ? ALA A 164 TYR A 162 
G B G J anti-parallel MET A 159 ? CYS A 161 ? MET A 159 CYS A 161 THR A 207 ? VAL A 205 ? THR A 207 VAL A 205 
H B H I anti-parallel PRO A 179 ? CYS A 182 ? PRO A 179 CYS A 182 VAL A 189 ? GLU A 185 ? VAL A 189 GLU A 185 
I B I J anti-parallel GLY A 188 ? PHE A 192 ? GLY A 188 PHE A 192 ALA A 208 ? VAL A 205 ? ALA A 208 VAL A 205 
J C K L anti-parallel MET A 16  ? LYS A 21  ? MET A 16  LYS A 21  ALA A 30  ? MET A 24  ? ALA A 30  MET A 24  
K C K N anti-parallel VAL A 17  ? GLN A 20  ? VAL A 17  GLN A 20  VAL A 52  ? LYS A 49  ? VAL A 52  LYS A 49  
L C L M anti-parallel ALA A 30  ? HIS A 33  ? ALA A 30  HIS A 33  LEU A 38  ? TRP A 36  ? LEU A 38  TRP A 36  
M C M P anti-parallel TRP A 36  ? THR A 39  ? TRP A 36  THR A 39  LYS A 91  ? MET A 88  ? LYS A 91  MET A 88  
N C N O anti-parallel LYS A 49  ? VAL A 52  ? LYS A 49  VAL A 52  SER A 68  ? GLN A 65  ? SER A 68  GLN A 65  
O C O P anti-parallel ILE A 69  ? PRO A 74  ? ILE A 69  PRO A 74  LEU A 92  ? MET A 88  ? LEU A 92  MET A 88  
P D Q R anti-parallel SER A 56  ? SER A 56  ? SER A 56  SER A 56  VAL A 133 ? VAL A 133 ? VAL A 133 VAL A 133 
Q E S T anti-parallel LYS A 79  ? LYS A 79  ? LYS A 79  LYS A 79  GLU A 84  ? GLU A 84  ? GLU A 84  GLU A 84  
R F U V anti-parallel ASN A 99  ? ASN A 99  ? ASN A 99  ASN A 99  THR A 102 ? THR A 102 ? THR A 102 THR A 102 
S G W X anti-parallel VAL A 123 ? VAL A 123 ? VAL A 123 VAL A 123 LEU A 130 ? LEU A 130 ? LEU A 130 LEU A 130 
# 
loop_
_dssp_struct_bridge_pairs.id 
_dssp_struct_bridge_pairs.label_comp_id 
_dssp_struct_bridge_pairs.label_seq_id 
_dssp_struct_bridge_pairs.label_asym_id 
_dssp_struct_bridge_pairs.auth_seq_id 
_dssp_struct_bridge_pairs.auth_asym_id 
_dssp_struct_bridge_pairs.pdbx_PDB_ins_code 
_dssp_struct_bridge_pairs.acceptor_1_label_comp_id 
_dssp_struct_bridge_pairs.acceptor_1_label_seq_id 
_dssp_struct_bridge_pairs.acceptor_1_label_asym_id 
_dssp_struct_bridge_pairs.acceptor_1_auth_seq_id 
_dssp_struct_bridge_pairs.acceptor_1_auth_asym_id 
_dssp_struct_bridge_pairs.acceptor_1_pdbx_PDB_ins_code 
_dssp_struct_bridge_pairs.acceptor_1_energy 
_dssp_struct_bridge_pairs.acceptor_2_label_comp_id 
_dssp_struct_bridge_pairs.acceptor_2_label_seq_id 
_dssp_struct_bridge_pairs.acceptor_2_label_asym_id 
_dssp_struct_bridge_pairs.acceptor_2_auth_seq_id 
_dssp_struct_bridge_pairs.acceptor_2_auth_asym_id 
_dssp_struct_bridge_pairs.acceptor_2_pdbx_PDB_ins_code 
_dssp_struct_bridge_pairs.acceptor_2_energy 
_dssp_struct_bridge_pairs.donor_1_label_comp_id 
_dssp_struct_bridge_pairs.donor_1_label_seq_id 
_dssp_struct_bridge_pairs.donor_1_label_asym_id 
_dssp_struct_bridge_pairs.donor_1_auth_seq_id 
_dssp_struct_bridge_pairs.donor_1_auth_asym_id 
_dssp_struct_bridge_pairs.donor_1_pdbx_PDB_ins_code 
_dssp_struct_bridge_pairs.donor_1_energy 
_dssp_struct_bridge_pairs.donor_2_label_comp_id 
_dssp_struct_bridge_pairs.donor_2_label_seq_id 
_dssp_struct_bridge_pairs.donor_2_label_asym_id 
_dssp_struct_bridge_pairs.donor_2_auth_seq_id 
_dssp_struct_bridge_pairs.donor_2_auth_asym_id 
_dssp_struct_bridge_pairs.donor_2_pdbx_PDB_ins_code 
_dssp_struct_bridge_pairs.donor_2_energy 
1   TRP 1   A 1   A ? ?   ?   ? ?   ? ? ?    ?   ?   ? ?   ? ? ?    CYS 172 A 172 A ? -2.3 ILE 3   A 3   A ? -0.7 
2   ILE 2   A 2   A ? PRO 171 A 171 A ? -0.3 GLY 122 A 122 A ? -0.3 GLY 5   A 5   A ? -3.1 GLY 4   A 4   A ? -0.1 
3   ILE 3   A 3   A ? ALA 170 A 170 A ? -2.7 TRP 1   A 1   A ? -0.7 ALA 170 A 170 A ? -0.9 LYS 125 A 125 A ? -0.1 
4   GLY 4   A 4   A ? THR 124 A 124 A ? -0.5 GLY 5   A 5   A ? -0.2 ILE 3   A 3   A ? -0.3 SER 169 A 169 A ? -0.1 
5   GLY 5   A 5   A ? ILE 2   A 2   A ? -3.1 ALA 170 A 170 A ? -0.1 GLU 7   A 7   A ? -0.3 LEU 137 A 137 A ? -0.2 
6   LYS 6   A 6   A ? GLU 136 A 136 A ? -2.5 ILE 3   A 3   A ? -0.1 GLU 136 A 136 A ? -3.0 ALA 8   A 8   A ? -0.1 
7   GLU 7   A 7   A ? GLY 5   A 5   A ? -0.3 LYS 135 A 135 A ? -0.2 LYS 135 A 135 A ? -0.3 LYS 9   A 9   A ? -0.1 
8   ALA 8   A 8   A ? LEU 134 A 134 A ? -2.6 HIS 55  A 55  A ? -0.1 LEU 134 A 134 A ? -0.1 HIS 11  A 11  A ? -0.1 
9   LYS 9   A 9   A ? GLU 7   A 7   A ? -0.1 PRO 10  A 10  A ? -0.1 SER 12  A 12  A ? -2.3 ARG 13  A 13  A ? -0.3 
10  PRO 10  A 10  A ? ?   ?   ? ?   ? ? ?    ?   ?   ? ?   ? ? ?    LYS 9   A 9   A ? -0.1 HIS 55  A 55  A ? -0.1 
11  HIS 11  A 11  A ? ARG 13  A 13  A ? -0.2 SER 12  A 12  A ? -0.1 HIS 55  A 55  A ? -0.1 LYS 9   A 9   A ? -0.1 
12  SER 12  A 12  A ? LYS 9   A 9   A ? -2.3 ARG 13  A 13  A ? -0.2 HIS 11  A 11  A ? -0.1 TYR 15  A 15  A ? -0.1 
13  ARG 13  A 13  A ? LYS 9   A 9   A ? -0.3 GLN 101 A 101 A ? -0.1 MET 16  A 16  A ? -2.1 SER 12  A 12  A ? -0.2 
14  PRO 14  A 14  A ? ?   ?   ? ?   ? ? ?    ?   ?   ? ?   ? ? ?    LYS 103 A 103 A ? -0.8 GLY 53  A 53  A ? -0.2 
15  TYR 15  A 15  A ? THR 102 A 102 A ? -0.2 LEU 104 A 104 A ? -0.1 LEU 31  A 31  A ? -2.4 LEU 105 A 105 A ? -0.2 
16  MET 16  A 16  A ? ARG 13  A 13  A ? -2.1 ALA 30  A 30  A ? -0.2 GLY 53  A 53  A ? -0.7 SER 18  A 18  A ? -0.4 
17  VAL 17  A 17  A ? GLY 29  A 29  A ? -2.1 VAL 52  A 52  A ? -0.1 GLY 29  A 29  A ? -1.1 LEU 19  A 19  A ? -0.7 
18  SER 18  A 18  A ? VAL 51  A 51  A ? -3.0 MET 16  A 16  A ? -0.4 VAL 51  A 51  A ? -2.5 GLN 20  A 20  A ? -0.6 
19  LEU 19  A 19  A ? CYS 27  A 27  A ? -3.0 VAL 17  A 17  A ? -0.7 MET 26  A 26  A ? -3.1 CYS 27  A 27  A ? -1.3 
20  GLN 20  A 20  A ? LYS 49  A 49  A ? -3.3 SER 18  A 18  A ? -0.6 LYS 49  A 49  A ? -2.5 ASN 22  A 22  A ? -0.5 
21  LYS 21  A 21  A ? MET 24  A 24  A ? -2.9 LEU 19  A 19  A ? -0.4 MET 24  A 24  A ? -2.0 LEU 48  A 48  A ? -0.1 
22  ASN 22  A 22  A ? GLN 20  A 20  A ? -0.5 PRO 47  A 47  A ? -0.3 LYS 21  A 21  A ? -0.1 HIS 25  A 25  A ? -0.1 
23  GLY 23  A 23  A ? MET 24  A 24  A ? -0.2 GLN 20  A 20  A ? -0.0 HIS 25  A 25  A ? -0.4 ASN 22  A 22  A ? -0.3 
24  MET 24  A 24  A ? LYS 21  A 21  A ? -2.0 HIS 25  A 25  A ? -0.0 LYS 21  A 21  A ? -2.9 GLY 23  A 23  A ? -0.2 
25  HIS 25  A 25  A ? GLY 23  A 23  A ? -0.4 GLN 20  A 20  A ? -0.2 GLN 20  A 20  A ? -0.2 GLY 28  A 28  A ? -0.1 
26  MET 26  A 26  A ? LEU 19  A 19  A ? -3.1 CYS 27  A 27  A ? -0.5 GLY 28  A 28  A ? -0.3 SER 176 A 176 A ? -0.3 
27  CYS 27  A 27  A ? LEU 19  A 19  A ? -1.3 ASP 175 A 175 A ? -0.1 LEU 19  A 19  A ? -3.0 MET 26  A 26  A ? -0.5 
28  GLY 28  A 28  A ? SER 176 A 176 A ? -3.4 MET 26  A 26  A ? -0.3 ALA 40  A 40  A ? -0.4 ALA 30  A 30  A ? -0.3 
29  GLY 29  A 29  A ? VAL 17  A 17  A ? -1.1 CYS 27  A 27  A ? -0.2 VAL 17  A 17  A ? -2.1 LEU 31  A 31  A ? -0.4 
30  ALA 30  A 30  A ? LEU 38  A 38  A ? -2.3 GLY 28  A 28  A ? -0.3 LEU 38  A 38  A ? -3.3 VAL 32  A 32  A ? -0.7 
31  LEU 31  A 31  A ? TYR 15  A 15  A ? -2.4 GLY 29  A 29  A ? -0.4 LEU 105 A 105 A ? -3.9 VAL 37  A 37  A ? -0.2 
32  VAL 32  A 32  A ? TRP 36  A 36  A ? -1.5 ALA 30  A 30  A ? -0.7 THR 34  A 34  A ? -0.2 LEU 107 A 107 A ? -0.2 
33  HIS 33  A 33  A ? TRP 36  A 36  A ? -1.5 ALA 30  A 30  A ? -0.1 TRP 36  A 36  A ? -1.4 VAL 32  A 32  A ? -0.3 
34  THR 34  A 34  A ? ARG 35  A 35  A ? -0.3 VAL 32  A 32  A ? -0.2 VAL 96  A 96  A ? -3.2 ARG 94  A 94  A ? -0.1 
35  ARG 35  A 35  A ? LYS 95  A 95  A ? -0.2 LEU 220 A 220 A ? -0.1 LEU 92  A 92  A ? -2.7 VAL 37  A 37  A ? -0.4 
36  TRP 36  A 36  A ? HIS 33  A 33  A ? -1.4 LYS 91  A 91  A ? -0.2 VAL 32  A 32  A ? -1.5 HIS 33  A 33  A ? -1.5 
37  VAL 37  A 37  A ? LEU 90  A 90  A ? -2.3 ARG 35  A 35  A ? -0.4 LEU 90  A 90  A ? -2.9 THR 39  A 39  A ? -0.5 
38  LEU 38  A 38  A ? ALA 30  A 30  A ? -3.3 TRP 36  A 36  A ? -0.4 ALA 30  A 30  A ? -2.3 ALA 40  A 40  A ? -0.2 
39  THR 39  A 39  A ? MET 88  A 88  A ? -2.8 VAL 37  A 37  A ? -0.5 MET 88  A 88  A ? -2.9 ALA 41  A 41  A ? -0.3 
40  ALA 40  A 40  A ? GLY 28  A 28  A ? -0.4 LEU 38  A 38  A ? -0.2 CYS 43  A 43  A ? -1.4 LEU 87  A 87  A ? -0.3 
41  ALA 41  A 41  A ? THR 39  A 39  A ? -0.3 HIS 42  A 42  A ? -0.3 GLN 44  A 44  A ? -1.6 ALA 40  A 40  A ? -0.1 
42  HIS 42  A 42  A ? CYS 43  A 43  A ? -0.3 MET 83  A 83  A ? -0.1 ALA 41  A 41  A ? -0.3 SER 176 A 176 A ? -0.0 
43  CYS 43  A 43  A ? ALA 40  A 40  A ? -1.4 GLY 28  A 28  A ? -0.1 ARG 45  A 45  A ? -1.0 HIS 42  A 42  A ? -0.3 
44  GLN 44  A 44  A ? ALA 41  A 41  A ? -1.6 ALA 40  A 40  A ? -0.2 CYS 43  A 43  A ? -0.0 ALA 41  A 41  A ? -0.0 
45  ARG 45  A 45  A ? CYS 43  A 43  A ? -1.0 GLY 46  A 46  A ? -0.3 GLN 44  A 44  A ? -0.2 HIS 42  A 42  A ? -0.0 
46  GLY 46  A 46  A ? LEU 48  A 48  A ? -0.0 LYS 21  A 21  A ? -0.0 LEU 48  A 48  A ? -0.4 ARG 45  A 45  A ? -0.3 
47  PRO 47  A 47  A ? ?   ?   ? ?   ? ? ?    ?   ?   ? ?   ? ? ?    ASN 22  A 22  A ? -0.3 LYS 49  A 49  A ? -0.3 
48  LEU 48  A 48  A ? GLY 46  A 46  A ? -0.4 LYS 21  A 21  A ? -0.1 ILE 69  A 69  A ? -0.9 ALA 50  A 50  A ? -0.4 
49  LYS 49  A 49  A ? GLN 20  A 20  A ? -2.5 PRO 47  A 47  A ? -0.3 GLN 20  A 20  A ? -3.3 VAL 51  A 51  A ? -0.6 
50  ALA 50  A 50  A ? PHE 67  A 67  A ? -2.8 LEU 48  A 48  A ? -0.4 PHE 67  A 67  A ? -2.8 VAL 52  A 52  A ? -0.5 
51  VAL 51  A 51  A ? SER 18  A 18  A ? -2.5 LYS 49  A 49  A ? -0.6 SER 18  A 18  A ? -3.0 GLY 53  A 53  A ? -0.3 
52  VAL 52  A 52  A ? GLN 65  A 65  A ? -2.7 ALA 50  A 50  A ? -0.5 GLN 65  A 65  A ? -1.9 VAL 17  A 17  A ? -0.1 
53  GLY 53  A 53  A ? MET 16  A 16  A ? -0.7 VAL 51  A 51  A ? -0.3 HIS 55  A 55  A ? -0.3 TYR 63  A 63  A ? -0.3 
54  LEU 54  A 54  A ? MET 16  A 16  A ? -0.3 VAL 51  A 51  A ? -0.2 GLY 53  A 53  A ? -0.3 HIS 11  A 11  A ? -0.1 
55  HIS 55  A 55  A ? SER 56  A 56  A ? -0.4 GLY 53  A 53  A ? -0.3 LEU 134 A 134 A ? -2.8 LEU 57  A 57  A ? -0.4 
56  SER 56  A 56  A ? GLU 59  A 59  A ? -0.3 VAL 133 A 133 A ? -0.2 GLU 59  A 59  A ? -0.5 HIS 55  A 55  A ? -0.4 
57  LEU 57  A 57  A ? PRO 132 A 132 A ? -2.6 HIS 55  A 55  A ? -0.4 VAL 133 A 133 A ? -0.1 SER 56  A 56  A ? -0.1 
58  ASP 58  A 58  A ? PRO 132 A 132 A ? -0.6 ALA 60  A 60  A ? -0.1 ALA 60  A 60  A ? -0.5 LEU 57  A 57  A ? -0.2 
59  GLU 59  A 59  A ? SER 56  A 56  A ? -0.5 PRO 132 A 132 A ? -0.3 SER 56  A 56  A ? -0.3 HIS 55  A 55  A ? -0.3 
60  ALA 60  A 60  A ? ASP 58  A 58  A ? -0.5 LEU 54  A 54  A ? -0.1 ASP 58  A 58  A ? -0.1 LEU 57  A 57  A ? -0.0 
61  SER 61  A 61  A ? GLU 59  A 59  A ? -0.2 PRO 62  A 62  A ? -0.1 GLN 64  A 64  A ? -1.5 LEU 54  A 54  A ? -0.0 
62  PRO 62  A 62  A ? ?   ?   ? ?   ? ? ?    ?   ?   ? ?   ? ? ?    SER 61  A 61  A ? -0.1 ALA 60  A 60  A ? -0.0 
63  TYR 63  A 63  A ? GLY 53  A 53  A ? -0.3 GLN 101 A 101 A ? -0.0 GLN 65  A 65  A ? -0.2 LEU 54  A 54  A ? -0.1 
64  GLN 64  A 64  A ? SER 61  A 61  A ? -1.5 GLY 53  A 53  A ? -0.2 SER 66  A 66  A ? -0.4 GLY 53  A 53  A ? -0.2 
65  GLN 65  A 65  A ? VAL 52  A 52  A ? -1.9 TYR 63  A 63  A ? -0.2 VAL 52  A 52  A ? -2.7 PHE 67  A 67  A ? -0.4 
66  SER 66  A 66  A ? GLN 64  A 64  A ? -0.4 VAL 51  A 51  A ? -0.2 SER 68  A 68  A ? -0.4 VAL 51  A 51  A ? -0.2 
67  PHE 67  A 67  A ? ALA 50  A 50  A ? -2.8 GLN 65  A 65  A ? -0.4 ALA 50  A 50  A ? -2.8 ILE 69  A 69  A ? -0.2 
68  SER 68  A 68  A ? SER 66  A 66  A ? -0.4 LYS 49  A 49  A ? -0.2 ASP 93  A 93  A ? -2.0 THR 70  A 70  A ? -0.6 
69  ILE 69  A 69  A ? LEU 48  A 48  A ? -0.9 PHE 67  A 67  A ? -0.2 LEU 92  A 92  A ? -0.2 SER 72  A 72  A ? -0.1 
70  THR 70  A 70  A ? LYS 91  A 91  A ? -2.5 SER 68  A 68  A ? -0.6 SER 72  A 72  A ? -0.3 LEU 92  A 92  A ? -0.2 
71  ARG 71  A 71  A ? LYS 91  A 91  A ? -1.2 VAL 73  A 73  A ? -0.0 LYS 91  A 91  A ? -3.3 VAL 73  A 73  A ? -0.5 
72  SER 72  A 72  A ? THR 70  A 70  A ? -0.3 LEU 90  A 90  A ? -0.2 LEU 90  A 90  A ? -0.2 ALA 41  A 41  A ? -0.0 
73  VAL 73  A 73  A ? LEU 89  A 89  A ? -3.0 ARG 71  A 71  A ? -0.5 LEU 89  A 89  A ? -2.0 HIS 75  A 75  A ? -0.1 
74  PRO 74  A 74  A ? ?   ?   ? ?   ? ? ?    ?   ?   ? ?   ? ? ?    MET 88  A 88  A ? -0.2 ASP 86  A 86  A ? -0.1 
75  HIS 75  A 75  A ? LEU 87  A 87  A ? -3.4 ASN 85  A 85  A ? -0.3 TYR 78  A 78  A ? -2.1 LEU 87  A 87  A ? -0.1 
76  PRO 76  A 76  A ? ?   ?   ? ?   ? ? ?    ?   ?   ? ?   ? ? ?    HIS 75  A 75  A ? -0.1 ASN 85  A 85  A ? -0.0 
77  GLY 77  A 77  A ? ASN 85  A 85  A ? -0.1 LYS 79  A 79  A ? -0.1 LYS 79  A 79  A ? -0.2 ASP 86  A 86  A ? -0.1 
78  TYR 78  A 78  A ? HIS 75  A 75  A ? -2.1 ASN 85  A 85  A ? -0.1 GLN 80  A 80  A ? -0.5 ASN 85  A 85  A ? -0.2 
79  LYS 79  A 79  A ? GLU 84  A 84  A ? -2.4 GLY 77  A 77  A ? -0.2 MET 83  A 83  A ? -2.1 GLU 84  A 84  A ? -0.6 
80  GLN 80  A 80  A ? TYR 78  A 78  A ? -0.5 LYS 81  A 81  A ? -0.2 LYS 79  A 79  A ? -0.1 TYR 78  A 78  A ? -0.0 
81  LYS 81  A 81  A ? THR 82  A 82  A ? -0.2 MET 83  A 83  A ? -0.1 GLN 80  A 80  A ? -0.2 LYS 79  A 79  A ? -0.0 
82  THR 82  A 82  A ? GLU 84  A 84  A ? -0.1 LYS 79  A 79  A ? -0.1 GLN 80  A 80  A ? -0.2 LYS 81  A 81  A ? -0.2 
83  MET 83  A 83  A ? LYS 79  A 79  A ? -2.1 GLU 84  A 84  A ? -0.2 ASP 86  A 86  A ? -1.0 GLN 80  A 80  A ? -0.2 
84  GLU 84  A 84  A ? LYS 79  A 79  A ? -0.6 ASN 85  A 85  A ? -0.2 LYS 79  A 79  A ? -2.4 MET 83  A 83  A ? -0.2 
85  ASN 85  A 85  A ? TYR 78  A 78  A ? -0.2 ASP 86  A 86  A ? -0.2 LEU 87  A 87  A ? -2.4 HIS 75  A 75  A ? -0.3 
86  ASP 86  A 86  A ? MET 83  A 83  A ? -1.0 LYS 79  A 79  A ? -0.1 MET 88  A 88  A ? -0.3 THR 207 A 207 A ? -0.3 
87  LEU 87  A 87  A ? ASN 85  A 85  A ? -2.4 ALA 40  A 40  A ? -0.3 HIS 75  A 75  A ? -3.4 LEU 89  A 89  A ? -0.3 
88  MET 88  A 88  A ? THR 39  A 39  A ? -2.9 ASP 86  A 86  A ? -0.3 THR 39  A 39  A ? -2.8 LEU 90  A 90  A ? -0.5 
89  LEU 89  A 89  A ? VAL 73  A 73  A ? -2.0 LEU 87  A 87  A ? -0.3 VAL 73  A 73  A ? -3.0 LYS 91  A 91  A ? -0.5 
90  LEU 90  A 90  A ? VAL 37  A 37  A ? -2.9 MET 88  A 88  A ? -0.5 VAL 37  A 37  A ? -2.3 LEU 92  A 92  A ? -0.5 
91  LYS 91  A 91  A ? ARG 71  A 71  A ? -3.3 LEU 89  A 89  A ? -0.5 THR 70  A 70  A ? -2.5 ARG 71  A 71  A ? -1.2 
92  LEU 92  A 92  A ? ARG 35  A 35  A ? -2.7 LEU 90  A 90  A ? -0.5 ILE 69  A 69  A ? -0.2 LYS 49  A 49  A ? -0.0 
93  ASP 93  A 93  A ? SER 68  A 68  A ? -2.0 LYS 91  A 91  A ? -0.2 LYS 95  A 95  A ? -0.3 LEU 92  A 92  A ? -0.1 
94  ARG 94  A 94  A ? SER 68  A 68  A ? -0.2 THR 34  A 34  A ? -0.1 VAL 96  A 96  A ? -0.2 LEU 92  A 92  A ? -0.1 
95  LYS 95  A 95  A ? ASP 93  A 93  A ? -0.3 VAL 96  A 96  A ? -0.1 LYS 97  A 97  A ? -0.3 ARG 35  A 35  A ? -0.2 
96  VAL 96  A 96  A ? THR 34  A 34  A ? -3.2 ARG 94  A 94  A ? -0.2 THR 98  A 98  A ? -0.8 LYS 95  A 95  A ? -0.1 
97  LYS 97  A 97  A ? LYS 95  A 95  A ? -0.3 LYS 103 A 103 A ? -0.0 ASN 99  A 99  A ? -0.2 VAL 96  A 96  A ? -0.1 
98  THR 98  A 98  A ? VAL 96  A 96  A ? -0.8 GLN 101 A 101 A ? -0.1 ARG 100 A 100 A ? -0.2 LYS 103 A 103 A ? -0.2 
99  ASN 99  A 99  A ? THR 102 A 102 A ? -2.0 LYS 97  A 97  A ? -0.2 THR 102 A 102 A ? -0.6 TYR 63  A 63  A ? -0.0 
100 ARG 100 A 100 A ? GLN 101 A 101 A ? -0.2 THR 98  A 98  A ? -0.2 LYS 103 A 103 A ? -0.2 THR 98  A 98  A ? -0.0 
101 GLN 101 A 101 A ? THR 102 A 102 A ? -0.3 ARG 13  A 13  A ? -0.1 LYS 103 A 103 A ? -0.3 ARG 100 A 100 A ? -0.2 
102 THR 102 A 102 A ? ASN 99  A 99  A ? -0.6 VAL 52  A 52  A ? -0.1 ASN 99  A 99  A ? -2.0 LEU 104 A 104 A ? -0.3 
103 LYS 103 A 103 A ? PRO 14  A 14  A ? -0.8 GLN 101 A 101 A ? -0.3 LEU 31  A 31  A ? -0.3 LEU 105 A 105 A ? -0.2 
104 LEU 104 A 104 A ? THR 102 A 102 A ? -0.3 VAL 32  A 32  A ? -0.1 ALA 106 A 106 A ? -0.5 VAL 32  A 32  A ? -0.2 
105 LEU 105 A 105 A ? LEU 31  A 31  A ? -3.9 LYS 103 A 103 A ? -0.2 LEU 107 A 107 A ? -0.1 GLU 185 A 185 A ? -0.1 
106 ALA 106 A 106 A ? ALA 184 A 184 A ? -0.8 LEU 104 A 104 A ? -0.5 ALA 186 A 186 A ? -2.5 HIS 33  A 33  A ? -0.1 
107 LEU 107 A 107 A ? GLU 185 A 185 A ? -0.2 VAL 32  A 32  A ? -0.2 ALA 187 A 187 A ? -0.1 ALA 106 A 106 A ? -0.1 
108 PRO 108 A 108 A ? ?   ?   ? ?   ? ? ?    ?   ?   ? ?   ? ? ?    LEU 107 A 107 A ? -0.1 GLY 111 A 111 A ? -0.1 
109 LYS 109 A 109 A ? GLN 110 A 110 A ? -0.2 GLY 111 A 111 A ? -0.1 GLY 111 A 111 A ? -0.3 ALA 112 A 112 A ? -0.0 
110 GLN 110 A 110 A ? GLY 111 A 111 A ? -0.0 ?   ?   ? ?   ? ? ?    LYS 109 A 109 A ? -0.2 PHE 210 A 210 A ? -0.1 
111 GLY 111 A 111 A ? LYS 109 A 109 A ? -0.3 PRO 108 A 108 A ? -0.1 GLY 113 A 113 A ? -0.3 LYS 109 A 109 A ? -0.1 
112 ALA 112 A 112 A ? ALA 187 A 187 A ? -0.2 ALA 186 A 186 A ? -0.1 ALA 114 A 114 A ? -0.2 GLY 111 A 111 A ? -0.1 
113 GLY 113 A 113 A ? GLY 111 A 111 A ? -0.3 TRP 115 A 115 A ? -0.1 TRP 115 A 115 A ? -0.2 ARG 140 A 140 A ? -0.0 
114 ALA 114 A 114 A ? ALA 112 A 112 A ? -0.2 GLY 183 A 183 A ? -0.0 VAL 141 A 141 A ? -0.3 VAL 139 A 139 A ? -0.1 
115 TRP 115 A 115 A ? GLY 113 A 113 A ? -0.2 ARG 140 A 140 A ? -0.1 GLY 183 A 183 A ? -0.5 SER 117 A 117 A ? -0.3 
116 CYS 116 A 116 A ? VAL 139 A 139 A ? -3.1 CYS 182 A 182 A ? -0.2 VAL 139 A 139 A ? -2.8 VAL 118 A 118 A ? -0.4 
117 SER 117 A 117 A ? VAL 181 A 181 A ? -2.4 TRP 115 A 115 A ? -0.3 VAL 181 A 181 A ? -3.0 ALA 119 A 119 A ? -0.4 
118 VAL 118 A 118 A ? LEU 137 A 137 A ? -2.4 CYS 116 A 116 A ? -0.4 LEU 137 A 137 A ? -2.4 GLY 120 A 120 A ? -0.4 
119 ALA 119 A 119 A ? PRO 179 A 179 A ? -0.7 SER 117 A 117 A ? -0.4 TRP 121 A 121 A ? -0.3 GLU 136 A 136 A ? -0.2 
120 GLY 120 A 120 A ? LYS 135 A 135 A ? -2.2 VAL 118 A 118 A ? -0.4 LYS 135 A 135 A ? -2.6 ILE 2   A 2   A ? -0.2 
121 TRP 121 A 121 A ? GLY 174 A 174 A ? -0.5 ALA 119 A 119 A ? -0.3 SER 131 A 131 A ? -0.6 ASP 175 A 175 A ? -0.1 
122 GLY 122 A 122 A ? LEU 130 A 130 A ? -0.2 VAL 123 A 123 A ? -0.2 SER 131 A 131 A ? -1.7 ILE 2   A 2   A ? -0.3 
123 VAL 123 A 123 A ? LYS 173 A 173 A ? -1.6 TRP 1   A 1   A ? -0.4 CYS 172 A 172 A ? -0.2 LEU 130 A 130 A ? -0.2 
124 THR 124 A 124 A ? LYS 129 A 129 A ? -0.8 LYS 125 A 125 A ? -0.2 GLY 4   A 4   A ? -0.5 GLN 126 A 126 A ? -0.3 
125 LYS 125 A 125 A ? LYS 129 A 129 A ? -0.2 ILE 3   A 3   A ? -0.1 GLY 128 A 128 A ? -2.2 THR 124 A 124 A ? -0.2 
126 GLN 126 A 126 A ? THR 124 A 124 A ? -0.3 HIS 127 A 127 A ? -0.3 LYS 129 A 129 A ? -0.1 THR 124 A 124 A ? -0.1 
127 HIS 127 A 127 A ? GLY 128 A 128 A ? -0.1 VAL 123 A 123 A ? -0.0 GLN 126 A 126 A ? -0.3 LYS 129 A 129 A ? -0.1 
128 GLY 128 A 128 A ? LYS 125 A 125 A ? -2.2 LYS 129 A 129 A ? -0.1 LEU 130 A 130 A ? -0.2 HIS 127 A 127 A ? -0.1 
129 LYS 129 A 129 A ? LEU 130 A 130 A ? -0.1 GLN 126 A 126 A ? -0.1 THR 124 A 124 A ? -0.8 LYS 125 A 125 A ? -0.2 
130 LEU 130 A 130 A ? GLY 128 A 128 A ? -0.2 VAL 123 A 123 A ? -0.2 VAL 123 A 123 A ? -0.2 GLY 122 A 122 A ? -0.2 
131 SER 131 A 131 A ? GLY 122 A 122 A ? -1.7 TRP 121 A 121 A ? -0.6 LEU 57  A 57  A ? -0.2 LEU 130 A 130 A ? -0.1 
132 PRO 132 A 132 A ? ?   ?   ? ?   ? ? ?    ?   ?   ? ?   ? ? ?    LEU 57  A 57  A ? -2.6 ASP 58  A 58  A ? -0.6 
133 VAL 133 A 133 A ? SER 56  A 56  A ? -0.3 LEU 57  A 57  A ? -0.1 SER 56  A 56  A ? -0.2 LYS 135 A 135 A ? -0.2 
134 LEU 134 A 134 A ? HIS 55  A 55  A ? -2.8 PRO 132 A 132 A ? -0.3 ALA 8   A 8   A ? -2.6 GLU 136 A 136 A ? -0.3 
135 LYS 135 A 135 A ? GLY 120 A 120 A ? -2.6 GLU 7   A 7   A ? -0.3 GLY 120 A 120 A ? -2.2 LEU 137 A 137 A ? -0.4 
136 GLU 136 A 136 A ? LYS 6   A 6   A ? -3.0 LEU 134 A 134 A ? -0.3 LYS 6   A 6   A ? -2.5 ASP 138 A 138 A ? -0.4 
137 LEU 137 A 137 A ? VAL 118 A 118 A ? -2.4 LYS 135 A 135 A ? -0.4 VAL 118 A 118 A ? -2.4 VAL 139 A 139 A ? -0.4 
138 ASP 138 A 138 A ? GLU 136 A 136 A ? -0.4 SER 117 A 117 A ? -0.2 VAL 165 A 165 A ? -1.3 VAL 166 A 166 A ? -0.3 
139 VAL 139 A 139 A ? CYS 116 A 116 A ? -2.8 LEU 137 A 137 A ? -0.4 CYS 116 A 116 A ? -3.1 VAL 141 A 141 A ? -0.4 
140 ARG 140 A 140 A ? GLN 163 A 163 A ? -3.1 ASP 138 A 138 A ? -0.3 GLN 163 A 163 A ? -3.0 LEU 142 A 142 A ? -0.4 
141 VAL 141 A 141 A ? VAL 139 A 139 A ? -0.4 ALA 114 A 114 A ? -0.3 ASP 143 A 143 A ? -0.3 TYR 162 A 162 A ? -0.2 
142 LEU 142 A 142 A ? CYS 161 A 161 A ? -2.8 ARG 140 A 140 A ? -0.4 CYS 161 A 161 A ? -0.4 VAL 141 A 141 A ? -0.0 
143 ASP 143 A 143 A ? VAL 141 A 141 A ? -0.3 GLY 144 A 144 A ? -0.1 CYS 147 A 147 A ? -3.2 ASN 148 A 148 A ? -0.2 
144 GLY 144 A 144 A ? ARG 145 A 145 A ? -0.2 MET 146 A 146 A ? -0.2 ASN 148 A 148 A ? -2.0 ASP 143 A 143 A ? -0.1 
145 ARG 145 A 145 A ? CYS 147 A 147 A ? -0.2 MET 146 A 146 A ? -0.2 ARG 149 A 149 A ? -1.2 GLY 144 A 144 A ? -0.2 
146 MET 146 A 146 A ? ASN 148 A 148 A ? -0.2 CYS 147 A 147 A ? -0.2 PHE 150 A 150 A ? -0.9 ARG 149 A 149 A ? -0.3 
147 CYS 147 A 147 A ? ASP 143 A 143 A ? -3.2 ASN 148 A 148 A ? -0.2 PHE 150 A 150 A ? -0.9 TRP 151 A 151 A ? -0.9 
148 ASN 148 A 148 A ? GLY 144 A 144 A ? -2.0 ARG 149 A 149 A ? -0.2 GLY 153 A 153 A ? -2.4 HIS 152 A 152 A ? -0.4 
149 ARG 149 A 149 A ? ARG 145 A 145 A ? -1.2 MET 146 A 146 A ? -0.3 HIS 152 A 152 A ? -0.6 ASN 148 A 148 A ? -0.2 
150 PHE 150 A 150 A ? MET 146 A 146 A ? -0.9 CYS 147 A 147 A ? -0.9 ARG 149 A 149 A ? -0.2 ASN 148 A 148 A ? -0.2 
151 TRP 151 A 151 A ? CYS 147 A 147 A ? -0.9 ARG 202 A 202 A ? -0.0 GLU 154 A 154 A ? -1.0 PHE 150 A 150 A ? -0.2 
152 HIS 152 A 152 A ? ARG 149 A 149 A ? -0.6 ASN 148 A 148 A ? -0.4 ARG 149 A 149 A ? -0.2 ASN 148 A 148 A ? -0.1 
153 GLY 153 A 153 A ? ASN 148 A 148 A ? -2.4 ARG 145 A 145 A ? -0.1 HIS 152 A 152 A ? -0.3 ARG 149 A 149 A ? -0.1 
154 GLU 154 A 154 A ? TRP 151 A 151 A ? -1.0 ASN 148 A 148 A ? -0.4 THR 156 A 156 A ? -0.3 HIS 152 A 152 A ? -0.1 
155 LEU 155 A 155 A ? GLY 144 A 144 A ? -0.1 ASN 148 A 148 A ? -0.1 ASN 148 A 148 A ? -0.1 GLU 84  A 84  A ? -0.0 
156 THR 156 A 156 A ? GLU 154 A 154 A ? -0.3 PRO 157 A 157 A ? -0.1 MET 159 A 159 A ? -2.0 GLU 154 A 154 A ? -0.1 
157 PRO 157 A 157 A ? ?   ?   ? ?   ? ? ?    ?   ?   ? ?   ? ? ?    THR 156 A 156 A ? -0.1 GLY 144 A 144 A ? -0.0 
158 THR 158 A 158 A ? PHE 210 A 210 A ? -0.0 PRO 211 A 211 A ? -0.0 ALA 208 A 208 A ? -2.5 THR 160 A 160 A ? -0.4 
159 MET 159 A 159 A ? THR 156 A 156 A ? -2.0 THR 207 A 207 A ? -0.2 CYS 161 A 161 A ? -0.4 THR 207 A 207 A ? -0.2 
160 THR 160 A 160 A ? ALA 206 A 206 A ? -2.8 THR 158 A 158 A ? -0.4 ALA 206 A 206 A ? -3.1 TYR 162 A 162 A ? -0.3 
161 CYS 161 A 161 A ? LEU 142 A 142 A ? -0.4 MET 159 A 159 A ? -0.4 LEU 142 A 142 A ? -2.8 GLN 163 A 163 A ? -0.4 
162 TYR 162 A 162 A ? PRO 204 A 204 A ? -2.0 THR 160 A 160 A ? -0.3 ALA 164 A 164 A ? -0.5 VAL 141 A 141 A ? -0.2 
163 GLN 163 A 163 A ? ARG 140 A 140 A ? -3.0 CYS 161 A 161 A ? -0.4 ARG 140 A 140 A ? -3.1 VAL 165 A 165 A ? -0.2 
164 ALA 164 A 164 A ? TYR 162 A 162 A ? -0.5 SER 169 A 169 A ? -0.4 VAL 139 A 139 A ? -0.2 HIS 168 A 168 A ? -0.1 
165 VAL 165 A 165 A ? ASP 138 A 138 A ? -1.3 GLN 163 A 163 A ? -0.2 LYS 167 A 167 A ? -0.4 ALA 164 A 164 A ? -0.1 
166 VAL 166 A 166 A ? ASP 138 A 138 A ? -0.3 LYS 167 A 167 A ? -0.1 SER 169 A 169 A ? -1.1 ALA 164 A 164 A ? -0.1 
167 LYS 167 A 167 A ? VAL 165 A 165 A ? -0.4 HIS 168 A 168 A ? -0.2 ALA 170 A 170 A ? -0.1 VAL 165 A 165 A ? -0.1 
168 HIS 168 A 168 A ? THR 198 A 198 A ? -0.2 SER 169 A 169 A ? -0.2 ALA 170 A 170 A ? -0.4 LYS 167 A 167 A ? -0.2 
169 SER 169 A 169 A ? VAL 166 A 166 A ? -1.1 THR 198 A 198 A ? -0.1 ALA 164 A 164 A ? -0.4 HIS 168 A 168 A ? -0.2 
170 ALA 170 A 170 A ? ILE 3   A 3   A ? -0.9 HIS 168 A 168 A ? -0.4 ILE 3   A 3   A ? -2.7 GLY 5   A 5   A ? -0.1 
171 PRO 171 A 171 A ? ?   ?   ? ?   ? ? ?    ?   ?   ? ?   ? ? ?    ILE 2   A 2   A ? -0.3 LYS 173 A 173 A ? -0.2 
172 CYS 172 A 172 A ? TRP 1   A 1   A ? -2.3 LYS 173 A 173 A ? -0.2 ASP 175 A 175 A ? -1.7 GLY 122 A 122 A ? -0.1 
173 LYS 173 A 173 A ? GLY 174 A 174 A ? -0.3 PRO 171 A 171 A ? -0.2 VAL 123 A 123 A ? -1.6 CYS 172 A 172 A ? -0.2 
174 GLY 174 A 174 A ? GLY 122 A 122 A ? -0.2 MET 26  A 26  A ? -0.2 TRP 121 A 121 A ? -0.5 LYS 173 A 173 A ? -0.3 
175 ASP 175 A 175 A ? CYS 172 A 172 A ? -1.7 TRP 1   A 1   A ? -0.2 GLY 178 A 178 A ? -2.3 ILE 190 A 190 A ? -0.3 
176 SER 176 A 176 A ? MET 26  A 26  A ? -0.3 GLY 177 A 177 A ? -0.3 GLY 28  A 28  A ? -3.4 SER 191 A 191 A ? -0.2 
177 GLY 177 A 177 A ? ILE 190 A 190 A ? -3.0 GLY 178 A 178 A ? -0.3 SER 176 A 176 A ? -0.3 ALA 30  A 30  A ? -0.1 
178 GLY 178 A 178 A ? ASP 175 A 175 A ? -2.3 GLY 29  A 29  A ? -0.1 ILE 190 A 190 A ? -2.8 GLY 177 A 177 A ? -0.3 
179 PRO 179 A 179 A ? ?   ?   ? ?   ? ? ?    ?   ?   ? ?   ? ? ?    ALA 119 A 119 A ? -0.7 VAL 181 A 181 A ? -0.6 
180 THR 180 A 180 A ? GLY 188 A 188 A ? -3.0 GLY 178 A 178 A ? -0.2 ALA 187 A 187 A ? -3.7 GLY 188 A 188 A ? -1.4 
181 VAL 181 A 181 A ? SER 117 A 117 A ? -3.0 PRO 179 A 179 A ? -0.6 SER 117 A 117 A ? -2.4 GLY 183 A 183 A ? -0.5 
182 CYS 182 A 182 A ? GLU 185 A 185 A ? -2.0 THR 180 A 180 A ? -0.5 GLU 185 A 185 A ? -1.7 ALA 184 A 184 A ? -0.4 
183 GLY 183 A 183 A ? VAL 181 A 181 A ? -0.5 TRP 115 A 115 A ? -0.5 SER 117 A 117 A ? -0.1 ALA 187 A 187 A ? -0.1 
184 ALA 184 A 184 A ? CYS 182 A 182 A ? -0.4 ALA 186 A 186 A ? -0.1 ALA 106 A 106 A ? -0.8 ALA 186 A 186 A ? -0.3 
185 GLU 185 A 185 A ? CYS 182 A 182 A ? -1.7 LEU 105 A 105 A ? -0.1 CYS 182 A 182 A ? -2.0 ALA 187 A 187 A ? -0.5 
186 ALA 186 A 186 A ? ALA 106 A 106 A ? -2.5 ALA 184 A 184 A ? -0.3 VAL 181 A 181 A ? -0.2 PHE 210 A 210 A ? -0.1 
187 ALA 187 A 187 A ? THR 180 A 180 A ? -3.7 GLU 185 A 185 A ? -0.5 VAL 209 A 209 A ? -1.5 PHE 210 A 210 A ? -0.4 
188 GLY 188 A 188 A ? THR 180 A 180 A ? -1.4 ALA 208 A 208 A ? -0.3 THR 180 A 180 A ? -3.0 ILE 190 A 190 A ? -0.4 
189 VAL 189 A 189 A ? THR 207 A 207 A ? -1.9 ALA 187 A 187 A ? -0.3 THR 207 A 207 A ? -2.8 GLY 178 A 178 A ? -0.1 
190 ILE 190 A 190 A ? GLY 178 A 178 A ? -2.8 GLY 188 A 188 A ? -0.4 GLY 177 A 177 A ? -3.0 ALA 206 A 206 A ? -0.3 
191 SER 191 A 191 A ? VAL 205 A 205 A ? -2.9 PHE 192 A 192 A ? -0.4 SER 193 A 193 A ? -0.3 ALA 206 A 206 A ? -0.2 
192 PHE 192 A 192 A ? VAL 205 A 205 A ? -1.5 PRO 203 A 203 A ? -0.1 VAL 205 A 205 A ? -3.6 SER 191 A 191 A ? -0.4 
193 SER 193 A 193 A ? SER 191 A 191 A ? -0.3 PRO 204 A 204 A ? -0.3 CYS 197 A 197 A ? -0.1 CYS 172 A 172 A ? -0.0 
194 GLY 194 A 194 A ? ARG 202 A 202 A ? -1.1 SER 196 A 196 A ? -0.3 SER 193 A 193 A ? -0.1 ARG 202 A 202 A ? -0.0 
195 ASP 195 A 195 A ? SER 196 A 196 A ? -0.2 CYS 197 A 197 A ? -0.1 CYS 197 A 197 A ? -0.6 GLY 194 A 194 A ? -0.1 
196 SER 196 A 196 A ? CYS 197 A 197 A ? -0.1 ARG 202 A 202 A ? -0.1 ASN 199 A 199 A ? -1.5 GLY 194 A 194 A ? -0.3 
197 CYS 197 A 197 A ? ASP 195 A 195 A ? -0.6 THR 198 A 198 A ? -0.3 SER 196 A 196 A ? -0.1 GLY 194 A 194 A ? -0.1 
198 THR 198 A 198 A ? HIS 168 A 168 A ? -0.1 PRO 203 A 203 A ? -0.1 VAL 200 A 200 A ? -0.8 CYS 197 A 197 A ? -0.3 
199 ASN 199 A 199 A ? SER 196 A 196 A ? -1.5 ARG 202 A 202 A ? -0.2 ARG 202 A 202 A ? -1.9 GLY 194 A 194 A ? -0.2 
200 VAL 200 A 200 A ? THR 198 A 198 A ? -0.8 PHE 201 A 201 A ? -0.3 ASN 199 A 199 A ? -0.2 PHE 150 A 150 A ? -0.1 
201 PHE 201 A 201 A ? ARG 202 A 202 A ? -0.3 ARG 149 A 149 A ? -0.0 VAL 200 A 200 A ? -0.3 ASN 199 A 199 A ? -0.1 
202 ARG 202 A 202 A ? ASN 199 A 199 A ? -1.9 SER 196 A 196 A ? -0.2 GLY 194 A 194 A ? -1.1 PHE 201 A 201 A ? -0.3 
203 PRO 203 A 203 A ? ?   ?   ? ?   ? ? ?    ?   ?   ? ?   ? ? ?    GLN 163 A 163 A ? -0.1 THR 198 A 198 A ? -0.1 
204 PRO 204 A 204 A ? ?   ?   ? ?   ? ? ?    ?   ?   ? ?   ? ? ?    TYR 162 A 162 A ? -2.0 ALA 206 A 206 A ? -0.4 
205 VAL 205 A 205 A ? PHE 192 A 192 A ? -3.6 CYS 161 A 161 A ? -0.2 SER 191 A 191 A ? -2.9 PHE 192 A 192 A ? -1.5 
206 ALA 206 A 206 A ? THR 160 A 160 A ? -3.1 PRO 204 A 204 A ? -0.4 THR 160 A 160 A ? -2.8 ALA 208 A 208 A ? -0.6 
207 THR 207 A 207 A ? VAL 189 A 189 A ? -2.8 VAL 205 A 205 A ? -0.4 VAL 189 A 189 A ? -1.9 MET 159 A 159 A ? -0.2 
208 ALA 208 A 208 A ? THR 158 A 158 A ? -2.5 ALA 206 A 206 A ? -0.6 GLY 188 A 188 A ? -0.3 TYR 212 A 212 A ? -0.1 
209 VAL 209 A 209 A ? ALA 187 A 187 A ? -1.5 THR 207 A 207 A ? -0.1 TYR 212 A 212 A ? -2.2 ILE 216 A 216 A ? -0.2 
210 PHE 210 A 210 A ? ALA 187 A 187 A ? -0.4 PRO 211 A 211 A ? -0.3 LYS 213 A 213 A ? -1.7 ALA 214 A 214 A ? -0.3 
211 PRO 211 A 211 A ? ?   ?   ? ?   ? ? ?    ?   ?   ? ?   ? ? ?    PHE 210 A 210 A ? -0.3 ALA 214 A 214 A ? -0.2 
212 TYR 212 A 212 A ? VAL 209 A 209 A ? -2.2 LYS 213 A 213 A ? -0.2 ILE 216 A 216 A ? -2.7 PHE 210 A 210 A ? -0.2 
213 LYS 213 A 213 A ? PHE 210 A 210 A ? -1.7 ALA 214 A 214 A ? -0.2 LYS 217 A 217 A ? -2.7 LYS 218 A 218 A ? -0.2 
214 ALA 214 A 214 A ? PHE 210 A 210 A ? -0.3 TRP 215 A 215 A ? -0.2 LYS 218 A 218 A ? -2.0 LYS 213 A 213 A ? -0.2 
215 TRP 215 A 215 A ? LYS 217 A 217 A ? -0.2 ILE 216 A 216 A ? -0.2 VAL 219 A 219 A ? -2.2 LYS 213 A 213 A ? -0.2 
216 ILE 216 A 216 A ? TYR 212 A 212 A ? -2.7 LYS 217 A 217 A ? -0.2 LEU 220 A 220 A ? -2.4 ALA 214 A 214 A ? -0.2 
217 LYS 217 A 217 A ? LYS 213 A 213 A ? -2.7 LYS 218 A 218 A ? -0.2 LYS 221 A 221 A ? -1.5 ILE 216 A 216 A ? -0.2 
218 LYS 218 A 218 A ? ALA 214 A 214 A ? -2.0 LYS 213 A 213 A ? -0.2 SER 222 A 222 A ? -0.8 LYS 217 A 217 A ? -0.2 
219 VAL 219 A 219 A ? TRP 215 A 215 A ? -2.2 LEU 220 A 220 A ? -0.2 SER 222 A 222 A ? -0.9 LYS 217 A 217 A ? -0.2 
220 LEU 220 A 220 A ? ILE 216 A 216 A ? -2.4 LYS 221 A 221 A ? -0.3 VAL 219 A 219 A ? -0.2 LYS 218 A 218 A ? -0.2 
221 LYS 221 A 221 A ? LYS 217 A 217 A ? -1.5 LYS 218 A 218 A ? -0.2 LEU 220 A 220 A ? -0.3 VAL 219 A 219 A ? -0.2 
222 SER 222 A 222 A ? VAL 219 A 219 A ? -0.9 LYS 218 A 218 A ? -0.8 VAL 219 A 219 A ? -0.0 ?   ?   ? ?   ? ? ?    
# 
loop_
_dssp_statistics_histogram.entry_id 
_dssp_statistics_histogram.type 
_dssp_statistics_histogram.1 
_dssp_statistics_histogram.2 
_dssp_statistics_histogram.3 
_dssp_statistics_histogram.4 
_dssp_statistics_histogram.5 
_dssp_statistics_histogram.6 
_dssp_statistics_histogram.7 
_dssp_statistics_histogram.8 
_dssp_statistics_histogram.9 
_dssp_statistics_histogram.10 
_dssp_statistics_histogram.11 
_dssp_statistics_histogram.12 
_dssp_statistics_histogram.13 
_dssp_statistics_histogram.14 
_dssp_statistics_histogram.15 
_dssp_statistics_histogram.16 
_dssp_statistics_histogram.17 
_dssp_statistics_histogram.18 
_dssp_statistics_histogram.19 
_dssp_statistics_histogram.20 
_dssp_statistics_histogram.21 
_dssp_statistics_histogram.22 
_dssp_statistics_histogram.23 
_dssp_statistics_histogram.24 
_dssp_statistics_histogram.25 
_dssp_statistics_histogram.26 
_dssp_statistics_histogram.27 
_dssp_statistics_histogram.28 
_dssp_statistics_histogram.29 
_dssp_statistics_histogram.30 
Alligator_sinensis_GeneID=102385169_isoform=X1 residues_per_alpha_helix        0 0 0 0 0 0 1 0 1 0 0 0 0 0 0 0 0 0 0 0 0 0 0 0 0 0 
0 0 0 0 
Alligator_sinensis_GeneID=102385169_isoform=X1 parallel_bridges_per_ladder     1 0 0 0 0 0 0 0 0 0 0 0 0 0 0 0 0 0 0 0 0 0 0 0 0 0 
0 0 0 0 
Alligator_sinensis_GeneID=102385169_isoform=X1 antiparallel_bridges_per_ladder 4 2 4 5 2 1 0 0 0 0 0 0 0 0 0 0 0 0 0 0 0 0 0 0 0 0 
0 0 0 0 
Alligator_sinensis_GeneID=102385169_isoform=X1 ladders_per_sheet               1 0 0 0 0 1 0 1 0 0 0 0 0 0 0 0 0 0 0 0 0 0 0 0 0 0 
0 0 0 0 
# 
loop_
_dssp_statistics_hbond.entry_id 
_dssp_statistics_hbond.type 
_dssp_statistics_hbond.count 
_dssp_statistics_hbond.count_per_100 
Alligator_sinensis_GeneID=102385169_isoform=X1 O(I)-->H-N(J)          142 64.0 
Alligator_sinensis_GeneID=102385169_isoform=X1 'PARALLEL BRIDGES'     2   0.9  
Alligator_sinensis_GeneID=102385169_isoform=X1 'ANTIPARALLEL BRIDGES' 77  34.7 
Alligator_sinensis_GeneID=102385169_isoform=X1 O(I)-->H-N(I-5)        2   0.9  
Alligator_sinensis_GeneID=102385169_isoform=X1 O(I)-->H-N(I-4)        1   0.5  
Alligator_sinensis_GeneID=102385169_isoform=X1 O(I)-->H-N(I-3)        4   1.8  
Alligator_sinensis_GeneID=102385169_isoform=X1 O(I)-->H-N(I-2)        0   0.0  
Alligator_sinensis_GeneID=102385169_isoform=X1 O(I)-->H-N(I-1)        0   0.0  
Alligator_sinensis_GeneID=102385169_isoform=X1 O(I)-->H-N(I+0)        0   0.0  
Alligator_sinensis_GeneID=102385169_isoform=X1 O(I)-->H-N(I+1)        0   0.0  
Alligator_sinensis_GeneID=102385169_isoform=X1 O(I)-->H-N(I+2)        16  7.2  
Alligator_sinensis_GeneID=102385169_isoform=X1 O(I)-->H-N(I+3)        26  11.7 
Alligator_sinensis_GeneID=102385169_isoform=X1 O(I)-->H-N(I+4)        13  5.9  
Alligator_sinensis_GeneID=102385169_isoform=X1 O(I)-->H-N(I+5)        2   0.9  
# 
_dssp_statistics.entry_id                       Alligator_sinensis_GeneID=102385169_isoform=X1 
_dssp_statistics.nr_of_residues                 222 
_dssp_statistics.nr_of_chains                   1 
_dssp_statistics.nr_of_ss_bridges_total         0 
_dssp_statistics.nr_of_ss_bridges_intra_chain   0 
_dssp_statistics.nr_of_ss_bridges_inter_chain   0 
# 
loop_
_chem_comp.id 
_chem_comp.type 
_chem_comp.mon_nstd_flag 
_chem_comp.name 
_chem_comp.formula 
_chem_comp.formula_weight 
ALA 'L-PEPTIDE LINKING' y ALANINE         'C3 H7 N O2'     89.093 
ARG 'L-PEPTIDE LINKING' y ARGININE        'C6 H15 N4 O2'  175.209 
ASN 'L-PEPTIDE LINKING' y ASPARAGINE      'C4 H8 N2 O3'   132.118 
ASP 'L-PEPTIDE LINKING' y 'ASPARTIC ACID' 'C4 H7 N O4'    133.103 
CYS 'L-PEPTIDE LINKING' y CYSTEINE        'C3 H7 N O2 S'  121.158 
GLN 'L-PEPTIDE LINKING' y GLUTAMINE       'C5 H10 N2 O3'  146.144 
GLU 'L-PEPTIDE LINKING' y 'GLUTAMIC ACID' 'C5 H9 N O4'    147.129 
GLY 'PEPTIDE LINKING'   y GLYCINE         'C2 H5 N O2'     75.067 
HIS 'L-PEPTIDE LINKING' y HISTIDINE       'C6 H10 N3 O2'  156.162 
ILE 'L-PEPTIDE LINKING' y ISOLEUCINE      'C6 H13 N O2'   131.173 
LEU 'L-PEPTIDE LINKING' y LEUCINE         'C6 H13 N O2'   131.173 
LYS 'L-PEPTIDE LINKING' y LYSINE          'C6 H15 N2 O2'  147.195 
MET 'L-PEPTIDE LINKING' y METHIONINE      'C5 H11 N O2 S' 149.211 
PHE 'L-PEPTIDE LINKING' y PHENYLALANINE   'C9 H11 N O2'   165.189 
PRO 'L-PEPTIDE LINKING' y PROLINE         'C5 H9 N O2'     115.13 
SER 'L-PEPTIDE LINKING' y SERINE          'C3 H7 N O3'    105.093 
THR 'L-PEPTIDE LINKING' y THREONINE       'C4 H9 N O3'    119.119 
TRP 'L-PEPTIDE LINKING' y TRYPTOPHAN      'C11 H12 N2 O2' 204.225 
TYR 'L-PEPTIDE LINKING' y TYROSINE        'C9 H11 N O3'   181.189 
VAL 'L-PEPTIDE LINKING' y VALINE          'C5 H11 N O2'   117.146 
# 
loop_
_atom_type.symbol 
N 
C 
O 
S 
# 
loop_
_entity_poly_seq.entity_id 
_entity_poly_seq.num 
_entity_poly_seq.mon_id 
_entity_poly_seq.hetero 
1   1 TRP n 
1   2 ILE n 
1   3 ILE n 
1   4 GLY n 
1   5 GLY n 
1   6 LYS n 
1   7 GLU n 
1   8 ALA n 
1   9 LYS n 
1  10 PRO n 
1  11 HIS n 
1  12 SER n 
1  13 ARG n 
1  14 PRO n 
1  15 TYR n 
1  16 MET n 
1  17 VAL n 
1  18 SER n 
1  19 LEU n 
1  20 GLN n 
1  21 LYS n 
1  22 ASN n 
1  23 GLY n 
1  24 MET n 
1  25 HIS n 
1  26 MET n 
1  27 CYS n 
1  28 GLY n 
1  29 GLY n 
1  30 ALA n 
1  31 LEU n 
1  32 VAL n 
1  33 HIS n 
1  34 THR n 
1  35 ARG n 
1  36 TRP n 
1  37 VAL n 
1  38 LEU n 
1  39 THR n 
1  40 ALA n 
1  41 ALA n 
1  42 HIS n 
1  43 CYS n 
1  44 GLN n 
1  45 ARG n 
1  46 GLY n 
1  47 PRO n 
1  48 LEU n 
1  49 LYS n 
1  50 ALA n 
1  51 VAL n 
1  52 VAL n 
1  53 GLY n 
1  54 LEU n 
1  55 HIS n 
1  56 SER n 
1  57 LEU n 
1  58 ASP n 
1  59 GLU n 
1  60 ALA n 
1  61 SER n 
1  62 PRO n 
1  63 TYR n 
1  64 GLN n 
1  65 GLN n 
1  66 SER n 
1  67 PHE n 
1  68 SER n 
1  69 ILE n 
1  70 THR n 
1  71 ARG n 
1  72 SER n 
1  73 VAL n 
1  74 PRO n 
1  75 HIS n 
1  76 PRO n 
1  77 GLY n 
1  78 TYR n 
1  79 LYS n 
1  80 GLN n 
1  81 LYS n 
1  82 THR n 
1  83 MET n 
1  84 GLU n 
1  85 ASN n 
1  86 ASP n 
1  87 LEU n 
1  88 MET n 
1  89 LEU n 
1  90 LEU n 
1  91 LYS n 
1  92 LEU n 
1  93 ASP n 
1  94 ARG n 
1  95 LYS n 
1  96 VAL n 
1  97 LYS n 
1  98 THR n 
1  99 ASN n 
1 100 ARG n 
1 101 GLN n 
1 102 THR n 
1 103 LYS n 
1 104 LEU n 
1 105 LEU n 
1 106 ALA n 
1 107 LEU n 
1 108 PRO n 
1 109 LYS n 
1 110 GLN n 
1 111 GLY n 
1 112 ALA n 
1 113 GLY n 
1 114 ALA n 
1 115 TRP n 
1 116 CYS n 
1 117 SER n 
1 118 VAL n 
1 119 ALA n 
1 120 GLY n 
1 121 TRP n 
1 122 GLY n 
1 123 VAL n 
1 124 THR n 
1 125 LYS n 
1 126 GLN n 
1 127 HIS n 
1 128 GLY n 
1 129 LYS n 
1 130 LEU n 
1 131 SER n 
1 132 PRO n 
1 133 VAL n 
1 134 LEU n 
1 135 LYS n 
1 136 GLU n 
1 137 LEU n 
1 138 ASP n 
1 139 VAL n 
1 140 ARG n 
1 141 VAL n 
1 142 LEU n 
1 143 ASP n 
1 144 GLY n 
1 145 ARG n 
1 146 MET n 
1 147 CYS n 
1 148 ASN n 
1 149 ARG n 
1 150 PHE n 
1 151 TRP n 
1 152 HIS n 
1 153 GLY n 
1 154 GLU n 
1 155 LEU n 
1 156 THR n 
1 157 PRO n 
1 158 THR n 
1 159 MET n 
1 160 THR n 
1 161 CYS n 
1 162 TYR n 
1 163 GLN n 
1 164 ALA n 
1 165 VAL n 
1 166 VAL n 
1 167 LYS n 
1 168 HIS n 
1 169 SER n 
1 170 ALA n 
1 171 PRO n 
1 172 CYS n 
1 173 LYS n 
1 174 GLY n 
1 175 ASP n 
1 176 SER n 
1 177 GLY n 
1 178 GLY n 
1 179 PRO n 
1 180 THR n 
1 181 VAL n 
1 182 CYS n 
1 183 GLY n 
1 184 ALA n 
1 185 GLU n 
1 186 ALA n 
1 187 ALA n 
1 188 GLY n 
1 189 VAL n 
1 190 ILE n 
1 191 SER n 
1 192 PHE n 
1 193 SER n 
1 194 GLY n 
1 195 ASP n 
1 196 SER n 
1 197 CYS n 
1 198 THR n 
1 199 ASN n 
1 200 VAL n 
1 201 PHE n 
1 202 ARG n 
1 203 PRO n 
1 204 PRO n 
1 205 VAL n 
1 206 ALA n 
1 207 THR n 
1 208 ALA n 
1 209 VAL n 
1 210 PHE n 
1 211 PRO n 
1 212 TYR n 
1 213 LYS n 
1 214 ALA n 
1 215 TRP n 
1 216 ILE n 
1 217 LYS n 
1 218 LYS n 
1 219 VAL n 
1 220 LEU n 
1 221 LYS n 
1 222 SER n 
# 
loop_
_pdbx_poly_seq_scheme.asym_id 
_pdbx_poly_seq_scheme.entity_id 
_pdbx_poly_seq_scheme.seq_id 
_pdbx_poly_seq_scheme.mon_id 
_pdbx_poly_seq_scheme.ndb_seq_num 
_pdbx_poly_seq_scheme.pdb_seq_num 
_pdbx_poly_seq_scheme.auth_seq_num 
_pdbx_poly_seq_scheme.pdb_mon_id 
_pdbx_poly_seq_scheme.auth_mon_id 
_pdbx_poly_seq_scheme.pdb_strand_id 
_pdbx_poly_seq_scheme.pdb_ins_code 
_pdbx_poly_seq_scheme.hetero 
A 1   1 TRP   1 1   1   TRP TRP A ? n 
A 1   2 ILE   2 2   2   ILE ILE A ? n 
A 1   3 ILE   3 3   3   ILE ILE A ? n 
A 1   4 GLY   4 4   4   GLY GLY A ? n 
A 1   5 GLY   5 5   5   GLY GLY A ? n 
A 1   6 LYS   6 6   6   LYS LYS A ? n 
A 1   7 GLU   7 7   7   GLU GLU A ? n 
A 1   8 ALA   8 8   8   ALA ALA A ? n 
A 1   9 LYS   9 9   9   LYS LYS A ? n 
A 1  10 PRO  10 10  10  PRO PRO A ? n 
A 1  11 HIS  11 11  11  HIS HIS A ? n 
A 1  12 SER  12 12  12  SER SER A ? n 
A 1  13 ARG  13 13  13  ARG ARG A ? n 
A 1  14 PRO  14 14  14  PRO PRO A ? n 
A 1  15 TYR  15 15  15  TYR TYR A ? n 
A 1  16 MET  16 16  16  MET MET A ? n 
A 1  17 VAL  17 17  17  VAL VAL A ? n 
A 1  18 SER  18 18  18  SER SER A ? n 
A 1  19 LEU  19 19  19  LEU LEU A ? n 
A 1  20 GLN  20 20  20  GLN GLN A ? n 
A 1  21 LYS  21 21  21  LYS LYS A ? n 
A 1  22 ASN  22 22  22  ASN ASN A ? n 
A 1  23 GLY  23 23  23  GLY GLY A ? n 
A 1  24 MET  24 24  24  MET MET A ? n 
A 1  25 HIS  25 25  25  HIS HIS A ? n 
A 1  26 MET  26 26  26  MET MET A ? n 
A 1  27 CYS  27 27  27  CYS CYS A ? n 
A 1  28 GLY  28 28  28  GLY GLY A ? n 
A 1  29 GLY  29 29  29  GLY GLY A ? n 
A 1  30 ALA  30 30  30  ALA ALA A ? n 
A 1  31 LEU  31 31  31  LEU LEU A ? n 
A 1  32 VAL  32 32  32  VAL VAL A ? n 
A 1  33 HIS  33 33  33  HIS HIS A ? n 
A 1  34 THR  34 34  34  THR THR A ? n 
A 1  35 ARG  35 35  35  ARG ARG A ? n 
A 1  36 TRP  36 36  36  TRP TRP A ? n 
A 1  37 VAL  37 37  37  VAL VAL A ? n 
A 1  38 LEU  38 38  38  LEU LEU A ? n 
A 1  39 THR  39 39  39  THR THR A ? n 
A 1  40 ALA  40 40  40  ALA ALA A ? n 
A 1  41 ALA  41 41  41  ALA ALA A ? n 
A 1  42 HIS  42 42  42  HIS HIS A ? n 
A 1  43 CYS  43 43  43  CYS CYS A ? n 
A 1  44 GLN  44 44  44  GLN GLN A ? n 
A 1  45 ARG  45 45  45  ARG ARG A ? n 
A 1  46 GLY  46 46  46  GLY GLY A ? n 
A 1  47 PRO  47 47  47  PRO PRO A ? n 
A 1  48 LEU  48 48  48  LEU LEU A ? n 
A 1  49 LYS  49 49  49  LYS LYS A ? n 
A 1  50 ALA  50 50  50  ALA ALA A ? n 
A 1  51 VAL  51 51  51  VAL VAL A ? n 
A 1  52 VAL  52 52  52  VAL VAL A ? n 
A 1  53 GLY  53 53  53  GLY GLY A ? n 
A 1  54 LEU  54 54  54  LEU LEU A ? n 
A 1  55 HIS  55 55  55  HIS HIS A ? n 
A 1  56 SER  56 56  56  SER SER A ? n 
A 1  57 LEU  57 57  57  LEU LEU A ? n 
A 1  58 ASP  58 58  58  ASP ASP A ? n 
A 1  59 GLU  59 59  59  GLU GLU A ? n 
A 1  60 ALA  60 60  60  ALA ALA A ? n 
A 1  61 SER  61 61  61  SER SER A ? n 
A 1  62 PRO  62 62  62  PRO PRO A ? n 
A 1  63 TYR  63 63  63  TYR TYR A ? n 
A 1  64 GLN  64 64  64  GLN GLN A ? n 
A 1  65 GLN  65 65  65  GLN GLN A ? n 
A 1  66 SER  66 66  66  SER SER A ? n 
A 1  67 PHE  67 67  67  PHE PHE A ? n 
A 1  68 SER  68 68  68  SER SER A ? n 
A 1  69 ILE  69 69  69  ILE ILE A ? n 
A 1  70 THR  70 70  70  THR THR A ? n 
A 1  71 ARG  71 71  71  ARG ARG A ? n 
A 1  72 SER  72 72  72  SER SER A ? n 
A 1  73 VAL  73 73  73  VAL VAL A ? n 
A 1  74 PRO  74 74  74  PRO PRO A ? n 
A 1  75 HIS  75 75  75  HIS HIS A ? n 
A 1  76 PRO  76 76  76  PRO PRO A ? n 
A 1  77 GLY  77 77  77  GLY GLY A ? n 
A 1  78 TYR  78 78  78  TYR TYR A ? n 
A 1  79 LYS  79 79  79  LYS LYS A ? n 
A 1  80 GLN  80 80  80  GLN GLN A ? n 
A 1  81 LYS  81 81  81  LYS LYS A ? n 
A 1  82 THR  82 82  82  THR THR A ? n 
A 1  83 MET  83 83  83  MET MET A ? n 
A 1  84 GLU  84 84  84  GLU GLU A ? n 
A 1  85 ASN  85 85  85  ASN ASN A ? n 
A 1  86 ASP  86 86  86  ASP ASP A ? n 
A 1  87 LEU  87 87  87  LEU LEU A ? n 
A 1  88 MET  88 88  88  MET MET A ? n 
A 1  89 LEU  89 89  89  LEU LEU A ? n 
A 1  90 LEU  90 90  90  LEU LEU A ? n 
A 1  91 LYS  91 91  91  LYS LYS A ? n 
A 1  92 LEU  92 92  92  LEU LEU A ? n 
A 1  93 ASP  93 93  93  ASP ASP A ? n 
A 1  94 ARG  94 94  94  ARG ARG A ? n 
A 1  95 LYS  95 95  95  LYS LYS A ? n 
A 1  96 VAL  96 96  96  VAL VAL A ? n 
A 1  97 LYS  97 97  97  LYS LYS A ? n 
A 1  98 THR  98 98  98  THR THR A ? n 
A 1  99 ASN  99 99  99  ASN ASN A ? n 
A 1 100 ARG 100 100 100 ARG ARG A ? n 
A 1 101 GLN 101 101 101 GLN GLN A ? n 
A 1 102 THR 102 102 102 THR THR A ? n 
A 1 103 LYS 103 103 103 LYS LYS A ? n 
A 1 104 LEU 104 104 104 LEU LEU A ? n 
A 1 105 LEU 105 105 105 LEU LEU A ? n 
A 1 106 ALA 106 106 106 ALA ALA A ? n 
A 1 107 LEU 107 107 107 LEU LEU A ? n 
A 1 108 PRO 108 108 108 PRO PRO A ? n 
A 1 109 LYS 109 109 109 LYS LYS A ? n 
A 1 110 GLN 110 110 110 GLN GLN A ? n 
A 1 111 GLY 111 111 111 GLY GLY A ? n 
A 1 112 ALA 112 112 112 ALA ALA A ? n 
A 1 113 GLY 113 113 113 GLY GLY A ? n 
A 1 114 ALA 114 114 114 ALA ALA A ? n 
A 1 115 TRP 115 115 115 TRP TRP A ? n 
A 1 116 CYS 116 116 116 CYS CYS A ? n 
A 1 117 SER 117 117 117 SER SER A ? n 
A 1 118 VAL 118 118 118 VAL VAL A ? n 
A 1 119 ALA 119 119 119 ALA ALA A ? n 
A 1 120 GLY 120 120 120 GLY GLY A ? n 
A 1 121 TRP 121 121 121 TRP TRP A ? n 
A 1 122 GLY 122 122 122 GLY GLY A ? n 
A 1 123 VAL 123 123 123 VAL VAL A ? n 
A 1 124 THR 124 124 124 THR THR A ? n 
A 1 125 LYS 125 125 125 LYS LYS A ? n 
A 1 126 GLN 126 126 126 GLN GLN A ? n 
A 1 127 HIS 127 127 127 HIS HIS A ? n 
A 1 128 GLY 128 128 128 GLY GLY A ? n 
A 1 129 LYS 129 129 129 LYS LYS A ? n 
A 1 130 LEU 130 130 130 LEU LEU A ? n 
A 1 131 SER 131 131 131 SER SER A ? n 
A 1 132 PRO 132 132 132 PRO PRO A ? n 
A 1 133 VAL 133 133 133 VAL VAL A ? n 
A 1 134 LEU 134 134 134 LEU LEU A ? n 
A 1 135 LYS 135 135 135 LYS LYS A ? n 
A 1 136 GLU 136 136 136 GLU GLU A ? n 
A 1 137 LEU 137 137 137 LEU LEU A ? n 
A 1 138 ASP 138 138 138 ASP ASP A ? n 
A 1 139 VAL 139 139 139 VAL VAL A ? n 
A 1 140 ARG 140 140 140 ARG ARG A ? n 
A 1 141 VAL 141 141 141 VAL VAL A ? n 
A 1 142 LEU 142 142 142 LEU LEU A ? n 
A 1 143 ASP 143 143 143 ASP ASP A ? n 
A 1 144 GLY 144 144 144 GLY GLY A ? n 
A 1 145 ARG 145 145 145 ARG ARG A ? n 
A 1 146 MET 146 146 146 MET MET A ? n 
A 1 147 CYS 147 147 147 CYS CYS A ? n 
A 1 148 ASN 148 148 148 ASN ASN A ? n 
A 1 149 ARG 149 149 149 ARG ARG A ? n 
A 1 150 PHE 150 150 150 PHE PHE A ? n 
A 1 151 TRP 151 151 151 TRP TRP A ? n 
A 1 152 HIS 152 152 152 HIS HIS A ? n 
A 1 153 GLY 153 153 153 GLY GLY A ? n 
A 1 154 GLU 154 154 154 GLU GLU A ? n 
A 1 155 LEU 155 155 155 LEU LEU A ? n 
A 1 156 THR 156 156 156 THR THR A ? n 
A 1 157 PRO 157 157 157 PRO PRO A ? n 
A 1 158 THR 158 158 158 THR THR A ? n 
A 1 159 MET 159 159 159 MET MET A ? n 
A 1 160 THR 160 160 160 THR THR A ? n 
A 1 161 CYS 161 161 161 CYS CYS A ? n 
A 1 162 TYR 162 162 162 TYR TYR A ? n 
A 1 163 GLN 163 163 163 GLN GLN A ? n 
A 1 164 ALA 164 164 164 ALA ALA A ? n 
A 1 165 VAL 165 165 165 VAL VAL A ? n 
A 1 166 VAL 166 166 166 VAL VAL A ? n 
A 1 167 LYS 167 167 167 LYS LYS A ? n 
A 1 168 HIS 168 168 168 HIS HIS A ? n 
A 1 169 SER 169 169 169 SER SER A ? n 
A 1 170 ALA 170 170 170 ALA ALA A ? n 
A 1 171 PRO 171 171 171 PRO PRO A ? n 
A 1 172 CYS 172 172 172 CYS CYS A ? n 
A 1 173 LYS 173 173 173 LYS LYS A ? n 
A 1 174 GLY 174 174 174 GLY GLY A ? n 
A 1 175 ASP 175 175 175 ASP ASP A ? n 
A 1 176 SER 176 176 176 SER SER A ? n 
A 1 177 GLY 177 177 177 GLY GLY A ? n 
A 1 178 GLY 178 178 178 GLY GLY A ? n 
A 1 179 PRO 179 179 179 PRO PRO A ? n 
A 1 180 THR 180 180 180 THR THR A ? n 
A 1 181 VAL 181 181 181 VAL VAL A ? n 
A 1 182 CYS 182 182 182 CYS CYS A ? n 
A 1 183 GLY 183 183 183 GLY GLY A ? n 
A 1 184 ALA 184 184 184 ALA ALA A ? n 
A 1 185 GLU 185 185 185 GLU GLU A ? n 
A 1 186 ALA 186 186 186 ALA ALA A ? n 
A 1 187 ALA 187 187 187 ALA ALA A ? n 
A 1 188 GLY 188 188 188 GLY GLY A ? n 
A 1 189 VAL 189 189 189 VAL VAL A ? n 
A 1 190 ILE 190 190 190 ILE ILE A ? n 
A 1 191 SER 191 191 191 SER SER A ? n 
A 1 192 PHE 192 192 192 PHE PHE A ? n 
A 1 193 SER 193 193 193 SER SER A ? n 
A 1 194 GLY 194 194 194 GLY GLY A ? n 
A 1 195 ASP 195 195 195 ASP ASP A ? n 
A 1 196 SER 196 196 196 SER SER A ? n 
A 1 197 CYS 197 197 197 CYS CYS A ? n 
A 1 198 THR 198 198 198 THR THR A ? n 
A 1 199 ASN 199 199 199 ASN ASN A ? n 
A 1 200 VAL 200 200 200 VAL VAL A ? n 
A 1 201 PHE 201 201 201 PHE PHE A ? n 
A 1 202 ARG 202 202 202 ARG ARG A ? n 
A 1 203 PRO 203 203 203 PRO PRO A ? n 
A 1 204 PRO 204 204 204 PRO PRO A ? n 
A 1 205 VAL 205 205 205 VAL VAL A ? n 
A 1 206 ALA 206 206 206 ALA ALA A ? n 
A 1 207 THR 207 207 207 THR THR A ? n 
A 1 208 ALA 208 208 208 ALA ALA A ? n 
A 1 209 VAL 209 209 209 VAL VAL A ? n 
A 1 210 PHE 210 210 210 PHE PHE A ? n 
A 1 211 PRO 211 211 211 PRO PRO A ? n 
A 1 212 TYR 212 212 212 TYR TYR A ? n 
A 1 213 LYS 213 213 213 LYS LYS A ? n 
A 1 214 ALA 214 214 214 ALA ALA A ? n 
A 1 215 TRP 215 215 215 TRP TRP A ? n 
A 1 216 ILE 216 216 216 ILE ILE A ? n 
A 1 217 LYS 217 217 217 LYS LYS A ? n 
A 1 218 LYS 218 218 218 LYS LYS A ? n 
A 1 219 VAL 219 219 219 VAL VAL A ? n 
A 1 220 LEU 220 220 220 LEU LEU A ? n 
A 1 221 LYS 221 221 221 LYS LYS A ? n 
A 1 222 SER 222 222 222 SER SER A ? n 
# 
loop_
_atom_site.group_PDB 
_atom_site.id 
_atom_site.type_symbol 
_atom_site.label_atom_id 
_atom_site.label_alt_id 
_atom_site.label_comp_id 
_atom_site.label_asym_id 
_atom_site.label_entity_id 
_atom_site.label_seq_id 
_atom_site.pdbx_PDB_ins_code 
_atom_site.Cartn_x 
_atom_site.Cartn_y 
_atom_site.Cartn_z 
_atom_site.occupancy 
_atom_site.B_iso_or_equiv 
_atom_site.pdbx_formal_charge 
_atom_site.auth_seq_id 
_atom_site.auth_comp_id 
_atom_site.auth_asym_id 
_atom_site.auth_atom_id 
_atom_site.pdbx_PDB_model_num 
ATOM 1    N N   ? TRP A 1   1 ?   5.031  -9.919  -3.203 1.000 58.890 ? 1   TRP A N   1 
ATOM 2    C CA  ? TRP A 1   1 ?   6.477  -9.819  -3.032 1.000 58.890 ? 1   TRP A CA  1 
ATOM 3    C C   ? TRP A 1   1 ?   7.059  -8.741  -3.940 1.000 58.890 ? 1   TRP A C   1 
ATOM 4    C CB  ? TRP A 1   1 ?   7.147 -11.165  -3.321 1.000 58.890 ? 1   TRP A CB  1 
ATOM 5    O O   ? TRP A 1   1 ?   6.497  -8.439  -4.995 1.000 58.890 ? 1   TRP A O   1 
ATOM 6    C CG  ? TRP A 1   1 ?   6.779 -12.249  -2.352 1.000 58.890 ? 1   TRP A CG  1 
ATOM 7    C CD1 ? TRP A 1   1 ?   5.520 -12.668  -2.025 1.000 58.890 ? 1   TRP A CD1 1 
ATOM 8    C CD2 ? TRP A 1   1 ?   7.681 -13.048  -1.582 1.000 58.890 ? 1   TRP A CD2 1 
ATOM 9    C CE2 ? TRP A 1   1 ?   6.899 -13.934  -0.808 1.000 58.890 ? 1   TRP A CE2 1 
ATOM 10   C CE3 ? TRP A 1   1 ?   9.077 -13.102  -1.470 1.000 58.890 ? 1   TRP A CE3 1 
ATOM 11   N NE1 ? TRP A 1   1 ?   5.585 -13.682  -1.097 1.000 58.890 ? 1   TRP A NE1 1 
ATOM 12   C CH2 ? TRP A 1   1 ?   8.835 -14.896   0.155 1.000 58.890 ? 1   TRP A CH2 1 
ATOM 13   C CZ2 ? TRP A 1   1 ?   7.467 -14.864   0.066 1.000 58.890 ? 1   TRP A CZ2 1 
ATOM 14   C CZ3 ? TRP A 1   1 ?   9.641 -14.028  -0.600 1.000 58.890 ? 1   TRP A CZ3 1 
ATOM 15   N N   ? ILE A 1   2 ?   8.068  -8.140  -3.397 1.000 74.590 ? 2   ILE A N   1 
ATOM 16   C CA  ? ILE A 1   2 ?   9.087  -7.181  -3.810 1.000 74.590 ? 2   ILE A CA  1 
ATOM 17   C C   ? ILE A 1   2 ?  10.311  -7.924  -4.338 1.000 74.590 ? 2   ILE A C   1 
ATOM 18   C CB  ? ILE A 1   2 ?   9.488  -6.246  -2.646 1.000 74.590 ? 2   ILE A CB  1 
ATOM 19   O O   ? ILE A 1   2 ?  11.086  -8.488  -3.562 1.000 74.590 ? 2   ILE A O   1 
ATOM 20   C CG1 ? ILE A 1   2 ?   8.243  -5.603  -2.025 1.000 74.590 ? 2   ILE A CG1 1 
ATOM 21   C CG2 ? ILE A 1   2 ?  10.474  -5.178  -3.127 1.000 74.590 ? 2   ILE A CG2 1 
ATOM 22   C CD1 ? ILE A 1   2 ?   7.566  -4.574  -2.920 1.000 74.590 ? 2   ILE A CD1 1 
ATOM 23   N N   ? ILE A 1   3 ?  10.194  -8.468  -5.488 1.000 83.120 ? 3   ILE A N   1 
ATOM 24   C CA  ? ILE A 1   3 ?  11.363  -9.128  -6.059 1.000 83.120 ? 3   ILE A CA  1 
ATOM 25   C C   ? ILE A 1   3 ?  12.616  -8.310  -5.758 1.000 83.120 ? 3   ILE A C   1 
ATOM 26   C CB  ? ILE A 1   3 ?  11.209  -9.331  -7.583 1.000 83.120 ? 3   ILE A CB  1 
ATOM 27   O O   ? ILE A 1   3 ?  12.677  -7.118  -6.069 1.000 83.120 ? 3   ILE A O   1 
ATOM 28   C CG1 ? ILE A 1   3 ?   9.980 -10.198  -7.885 1.000 83.120 ? 3   ILE A CG1 1 
ATOM 29   C CG2 ? ILE A 1   3 ?  12.476  -9.953  -8.177 1.000 83.120 ? 3   ILE A CG2 1 
ATOM 30   C CD1 ? ILE A 1   3 ?   9.710 -10.392  -9.371 1.000 83.120 ? 3   ILE A CD1 1 
ATOM 31   N N   ? GLY A 1   4 ?  13.517  -9.042  -4.994 1.000 85.080 ? 4   GLY A N   1 
ATOM 32   C CA  ? GLY A 1   4 ?  14.757  -8.349  -4.682 1.000 85.080 ? 4   GLY A CA  1 
ATOM 33   C C   ? GLY A 1   4 ?  14.664  -7.491  -3.435 1.000 85.080 ? 4   GLY A C   1 
ATOM 34   O O   ? GLY A 1   4 ?  15.557  -6.687  -3.159 1.000 85.080 ? 4   GLY A O   1 
ATOM 35   N N   ? GLY A 1   5 ?  13.456  -7.522  -2.671 1.000 89.190 ? 5   GLY A N   1 
ATOM 36   C CA  ? GLY A 1   5 ?  13.248  -6.808  -1.421 1.000 89.190 ? 5   GLY A CA  1 
ATOM 37   C C   ? GLY A 1   5 ?  13.796  -7.545  -0.214 1.000 89.190 ? 5   GLY A C   1 
ATOM 38   O O   ? GLY A 1   5 ?  14.358  -8.634  -0.347 1.000 89.190 ? 5   GLY A O   1 
ATOM 39   N N   ? LYS A 1   6 ?  13.774  -6.959   0.873 1.000 93.450 ? 6   LYS A N   1 
ATOM 40   C CA  ? LYS A 1   6 ?  14.237  -7.542   2.129 1.000 93.450 ? 6   LYS A CA  1 
ATOM 41   C C   ? LYS A 1   6 ?  13.102  -7.633   3.144 1.000 93.450 ? 6   LYS A C   1 
ATOM 42   C CB  ? LYS A 1   6 ?  15.392  -6.723   2.706 1.000 93.450 ? 6   LYS A CB  1 
ATOM 43   O O   ? LYS A 1   6 ?  12.116  -6.898   3.049 1.000 93.450 ? 6   LYS A O   1 
ATOM 44   C CG  ? LYS A 1   6 ?  15.017  -5.294   3.072 1.000 93.450 ? 6   LYS A CG  1 
ATOM 45   C CD  ? LYS A 1   6 ?  16.222  -4.511   3.576 1.000 93.450 ? 6   LYS A CD  1 
ATOM 46   C CE  ? LYS A 1   6 ?  15.851  -3.077   3.929 1.000 93.450 ? 6   LYS A CE  1 
ATOM 47   N NZ  ? LYS A 1   6 ?  17.039  -2.291   4.376 1.000 93.450 ? 6   LYS A NZ  1 
ATOM 48   N N   ? GLU A 1   7 ?  13.245  -8.614   4.031 1.000 95.380 ? 7   GLU A N   1 
ATOM 49   C CA  ? GLU A 1   7 ?  12.253  -8.695   5.098 1.000 95.380 ? 7   GLU A CA  1 
ATOM 50   C C   ? GLU A 1   7 ?  12.158  -7.380   5.865 1.000 95.380 ? 7   GLU A C   1 
ATOM 51   C CB  ? GLU A 1   7 ?  12.587  -9.841   6.057 1.000 95.380 ? 7   GLU A CB  1 
ATOM 52   O O   ? GLU A 1   7 ?  13.179  -6.791   6.226 1.000 95.380 ? 7   GLU A O   1 
ATOM 53   C CG  ? GLU A 1   7 ?  11.566 -10.030   7.169 1.000 95.380 ? 7   GLU A CG  1 
ATOM 54   C CD  ? GLU A 1   7 ?  11.819 -11.269   8.012 1.000 95.380 ? 7   GLU A CD  1 
ATOM 55   O OE1 ? GLU A 1   7 ?  11.210 -11.399   9.099 1.000 95.380 ? 7   GLU A OE1 1 
ATOM 56   O OE2 ? GLU A 1   7 ?  12.633 -12.117   7.584 1.000 95.380 ? 7   GLU A OE2 1 
ATOM 57   N N   ? ALA A 1   8 ?  10.954  -6.904   6.084 1.000 95.220 ? 8   ALA A N   1 
ATOM 58   C CA  ? ALA A 1   8 ?  10.717  -5.713   6.896 1.000 95.220 ? 8   ALA A CA  1 
ATOM 59   C C   ? ALA A 1   8 ?  10.954  -6.001   8.375 1.000 95.220 ? 8   ALA A C   1 
ATOM 60   C CB  ? ALA A 1   8 ?   9.297  -5.195   6.679 1.000 95.220 ? 8   ALA A CB  1 
ATOM 61   O O   ? ALA A 1   8 ?  10.681  -7.105   8.851 1.000 95.220 ? 8   ALA A O   1 
ATOM 62   N N   ? LYS A 1   9 ?  11.577  -4.963   8.953 1.000 95.110 ? 9   LYS A N   1 
ATOM 63   C CA  ? LYS A 1   9 ?  11.626  -5.089  10.407 1.000 95.110 ? 9   LYS A CA  1 
ATOM 64   C C   ? LYS A 1   9 ?  10.225  -5.243  10.992 1.000 95.110 ? 9   LYS A C   1 
ATOM 65   C CB  ? LYS A 1   9 ?  12.323  -3.878  11.028 1.000 95.110 ? 9   LYS A CB  1 
ATOM 66   O O   ? LYS A 1   9 ?   9.308  -4.506  10.624 1.000 95.110 ? 9   LYS A O   1 
ATOM 67   C CG  ? LYS A 1   9 ?  12.560  -4.001  12.526 1.000 95.110 ? 9   LYS A CG  1 
ATOM 68   C CD  ? LYS A 1   9 ?  13.248  -2.763  13.087 1.000 95.110 ? 9   LYS A CD  1 
ATOM 69   C CE  ? LYS A 1   9 ?  13.402  -2.845  14.600 1.000 95.110 ? 9   LYS A CE  1 
ATOM 70   N NZ  ? LYS A 1   9 ?  14.055  -1.623  15.157 1.000 95.110 ? 9   LYS A NZ  1 
ATOM 71   N N   ? PRO A 1  10 ?  10.011  -6.265  11.812 1.000 93.620 ? 10  PRO A N   1 
ATOM 72   C CA  ? PRO A 1  10 ?   8.681  -6.443  12.399 1.000 93.620 ? 10  PRO A CA  1 
ATOM 73   C C   ? PRO A 1  10 ?   8.101  -5.142  12.951 1.000 93.620 ? 10  PRO A C   1 
ATOM 74   C CB  ? PRO A 1  10 ?   8.924  -7.453  13.524 1.000 93.620 ? 10  PRO A CB  1 
ATOM 75   O O   ? PRO A 1  10 ?   8.793  -4.403  13.656 1.000 93.620 ? 10  PRO A O   1 
ATOM 76   C CG  ? PRO A 1  10 ?  10.105  -8.250  13.073 1.000 93.620 ? 10  PRO A CG  1 
ATOM 77   C CD  ? PRO A 1  10 ?  11.052  -7.333  12.353 1.000 93.620 ? 10  PRO A CD  1 
ATOM 78   N N   ? HIS A 1  11 ?   6.841  -4.825  12.377 1.000 90.990 ? 11  HIS A N   1 
ATOM 79   C CA  ? HIS A 1  11 ?   6.009  -3.728  12.857 1.000 90.990 ? 11  HIS A CA  1 
ATOM 80   C C   ? HIS A 1  11 ?   6.613  -2.377  12.487 1.000 90.990 ? 11  HIS A C   1 
ATOM 81   C CB  ? HIS A 1  11 ?   5.821  -3.821  14.372 1.000 90.990 ? 11  HIS A CB  1 
ATOM 82   O O   ? HIS A 1  11 ?   6.291  -1.359  13.104 1.000 90.990 ? 11  HIS A O   1 
ATOM 83   C CG  ? HIS A 1  11 ?   5.254  -5.128  14.827 1.000 90.990 ? 11  HIS A CG  1 
ATOM 84   C CD2 ? HIS A 1  11 ?   5.765  -6.084  15.638 1.000 90.990 ? 11  HIS A CD2 1 
ATOM 85   N ND1 ? HIS A 1  11 ?   4.011  -5.577  14.436 1.000 90.990 ? 11  HIS A ND1 1 
ATOM 86   C CE1 ? HIS A 1  11 ?   3.781  -6.755  14.990 1.000 90.990 ? 11  HIS A CE1 1 
ATOM 87   N NE2 ? HIS A 1  11 ?   4.830  -7.086  15.724 1.000 90.990 ? 11  HIS A NE2 1 
ATOM 88   N N   ? SER A 1  12 ?   7.538  -2.350  11.617 1.000 94.430 ? 12  SER A N   1 
ATOM 89   C CA  ? SER A 1  12 ?   8.116  -1.121  11.082 1.000 94.430 ? 12  SER A CA  1 
ATOM 90   C C   ? SER A 1  12 ?   7.200  -0.488  10.040 1.000 94.430 ? 12  SER A C   1 
ATOM 91   C CB  ? SER A 1  12 ?   9.488  -1.398  10.466 1.000 94.430 ? 12  SER A CB  1 
ATOM 92   O O   ? SER A 1  12 ?   7.385   0.672   9.666 1.000 94.430 ? 12  SER A O   1 
ATOM 93   O OG  ? SER A 1  12 ?   9.379  -2.301   9.379 1.000 94.430 ? 12  SER A OG  1 
ATOM 94   N N   ? ARG A 1  13 ?   6.184  -1.124   9.591 1.000 95.350 ? 13  ARG A N   1 
ATOM 95   C CA  ? ARG A 1  13 ?   5.119  -0.652   8.711 1.000 95.350 ? 13  ARG A CA  1 
ATOM 96   C C   ? ARG A 1  13 ?   3.756  -0.792   9.379 1.000 95.350 ? 13  ARG A C   1 
ATOM 97   C CB  ? ARG A 1  13 ?   5.136  -1.420   7.387 1.000 95.350 ? 13  ARG A CB  1 
ATOM 98   O O   ? ARG A 1  13 ?   2.930  -1.602   8.953 1.000 95.350 ? 13  ARG A O   1 
ATOM 99   C CG  ? ARG A 1  13 ?   6.477  -1.385   6.672 1.000 95.350 ? 13  ARG A CG  1 
ATOM 100  C CD  ? ARG A 1  13 ?   6.843   0.024   6.229 1.000 95.350 ? 13  ARG A CD  1 
ATOM 101  N NE  ? ARG A 1  13 ?   8.085   0.042   5.461 1.000 95.350 ? 13  ARG A NE  1 
ATOM 102  N NH1 ? ARG A 1  13 ?   9.459   0.314   7.298 1.000 95.350 ? 13  ARG A NH1 1 
ATOM 103  N NH2 ? ARG A 1  13 ?  10.362   0.182   5.195 1.000 95.350 ? 13  ARG A NH2 1 
ATOM 104  C CZ  ? ARG A 1  13 ?   9.299   0.179   5.986 1.000 95.350 ? 13  ARG A CZ  1 
ATOM 105  N N   ? PRO A 1  14 ?   3.481  -0.011  10.350 1.000 95.550 ? 14  PRO A N   1 
ATOM 106  C CA  ? PRO A 1  14 ?   2.335  -0.196  11.242 1.000 95.550 ? 14  PRO A CA  1 
ATOM 107  C C   ? PRO A 1  14 ?   1.005   0.152  10.575 1.000 95.550 ? 14  PRO A C   1 
ATOM 108  C CB  ? PRO A 1  14 ?   2.631   0.761  12.400 1.000 95.550 ? 14  PRO A CB  1 
ATOM 109  O O   ? PRO A 1  14 ?  -0.060  -0.139  11.125 1.000 95.550 ? 14  PRO A O   1 
ATOM 110  C CG  ? PRO A 1  14 ?   3.463   1.846  11.795 1.000 95.550 ? 14  PRO A CG  1 
ATOM 111  C CD  ? PRO A 1  14 ?   4.357   1.237  10.754 1.000 95.550 ? 14  PRO A CD  1 
ATOM 112  N N   ? TYR A 1  15 ?   1.040   0.622   9.319 1.000 97.080 ? 15  TYR A N   1 
ATOM 113  C CA  ? TYR A 1  15 ?  -0.145   0.997   8.555 1.000 97.080 ? 15  TYR A CA  1 
ATOM 114  C C   ? TYR A 1  15 ?  -0.559  -0.121   7.607 1.000 97.080 ? 15  TYR A C   1 
ATOM 115  C CB  ? TYR A 1  15 ?   0.110   2.285   7.765 1.000 97.080 ? 15  TYR A CB  1 
ATOM 116  O O   ? TYR A 1  15 ?  -1.610  -0.042   6.966 1.000 97.080 ? 15  TYR A O   1 
ATOM 117  C CG  ? TYR A 1  15 ?   1.423   2.290   7.020 1.000 97.080 ? 15  TYR A CG  1 
ATOM 118  C CD1 ? TYR A 1  15 ?   2.530   2.968   7.525 1.000 97.080 ? 15  TYR A CD1 1 
ATOM 119  C CD2 ? TYR A 1  15 ?   1.558   1.618   5.810 1.000 97.080 ? 15  TYR A CD2 1 
ATOM 120  C CE1 ? TYR A 1  15 ?   3.741   2.977   6.841 1.000 97.080 ? 15  TYR A CE1 1 
ATOM 121  C CE2 ? TYR A 1  15 ?   2.765   1.620   5.118 1.000 97.080 ? 15  TYR A CE2 1 
ATOM 122  O OH  ? TYR A 1  15 ?   5.045   2.306   4.959 1.000 97.080 ? 15  TYR A OH  1 
ATOM 123  C CZ  ? TYR A 1  15 ?   3.849   2.301   5.640 1.000 97.080 ? 15  TYR A CZ  1 
ATOM 124  N N   ? MET A 1  16 ?   0.299  -1.144   7.451 1.000 97.050 ? 16  MET A N   1 
ATOM 125  C CA  ? MET A 1  16 ?   0.097  -2.200   6.463 1.000 97.050 ? 16  MET A CA  1 
ATOM 126  C C   ? MET A 1  16 ?  -1.113  -3.056   6.821 1.000 97.050 ? 16  MET A C   1 
ATOM 127  C CB  ? MET A 1  16 ?   1.344  -3.078   6.351 1.000 97.050 ? 16  MET A CB  1 
ATOM 128  O O   ? MET A 1  16 ?  -1.270  -3.466   7.973 1.000 97.050 ? 16  MET A O   1 
ATOM 129  C CG  ? MET A 1  16 ?   1.333  -4.009   5.149 1.000 97.050 ? 16  MET A CG  1 
ATOM 130  S SD  ? MET A 1  16 ?   1.267  -3.100   3.557 1.000 97.050 ? 16  MET A SD  1 
ATOM 131  C CE  ? MET A 1  16 ?   0.249  -4.240   2.579 1.000 97.050 ? 16  MET A CE  1 
ATOM 132  N N   ? VAL A 1  17 ?  -1.943  -3.336   5.779 1.000 97.580 ? 17  VAL A N   1 
ATOM 133  C CA  ? VAL A 1  17 ?  -3.141  -4.153   5.944 1.000 97.580 ? 17  VAL A CA  1 
ATOM 134  C C   ? VAL A 1  17 ?  -3.109  -5.322   4.961 1.000 97.580 ? 17  VAL A C   1 
ATOM 135  C CB  ? VAL A 1  17 ?  -4.428  -3.322   5.743 1.000 97.580 ? 17  VAL A CB  1 
ATOM 136  O O   ? VAL A 1  17 ?  -2.815  -5.137   3.778 1.000 97.580 ? 17  VAL A O   1 
ATOM 137  C CG1 ? VAL A 1  17 ?  -5.668  -4.200   5.900 1.000 97.580 ? 17  VAL A CG1 1 
ATOM 138  C CG2 ? VAL A 1  17 ?  -4.467  -2.155   6.728 1.000 97.580 ? 17  VAL A CG2 1 
ATOM 139  N N   ? SER A 1  18 ?  -3.416  -6.502   5.495 1.000 97.130 ? 18  SER A N   1 
ATOM 140  C CA  ? SER A 1  18 ?  -3.630  -7.666   4.641 1.000 97.130 ? 18  SER A CA  1 
ATOM 141  C C   ? SER A 1  18 ?  -5.112  -7.868   4.342 1.000 97.130 ? 18  SER A C   1 
ATOM 142  C CB  ? SER A 1  18 ?  -3.057  -8.924   5.295 1.000 97.130 ? 18  SER A CB  1 
ATOM 143  O O   ? SER A 1  18 ?  -5.905  -8.118   5.252 1.000 97.130 ? 18  SER A O   1 
ATOM 144  O OG  ? SER A 1  18 ?  -3.248 -10.055   4.462 1.000 97.130 ? 18  SER A OG  1 
ATOM 145  N N   ? LEU A 1  19 ?  -5.432  -7.725   3.071 1.000 97.300 ? 19  LEU A N   1 
ATOM 146  C CA  ? LEU A 1  19 ?  -6.783  -8.084   2.656 1.000 97.300 ? 19  LEU A CA  1 
ATOM 147  C C   ? LEU A 1  19 ?  -6.871  -9.568   2.313 1.000 97.300 ? 19  LEU A C   1 
ATOM 148  C CB  ? LEU A 1  19 ?  -7.215  -7.244   1.451 1.000 97.300 ? 19  LEU A CB  1 
ATOM 149  O O   ? LEU A 1  19 ?  -6.113 -10.061   1.474 1.000 97.300 ? 19  LEU A O   1 
ATOM 150  C CG  ? LEU A 1  19 ?  -7.204  -5.726   1.645 1.000 97.300 ? 19  LEU A CG  1 
ATOM 151  C CD1 ? LEU A 1  19 ?  -7.633  -5.025   0.360 1.000 97.300 ? 19  LEU A CD1 1 
ATOM 152  C CD2 ? LEU A 1  19 ?  -8.110  -5.328   2.805 1.000 97.300 ? 19  LEU A CD2 1 
ATOM 153  N N   ? GLN A 1  20 ?  -7.806 -10.234   3.024 1.000 96.110 ? 20  GLN A N   1 
ATOM 154  C CA  ? GLN A 1  20 ?  -7.800 -11.689   2.922 1.000 96.110 ? 20  GLN A CA  1 
ATOM 155  C C   ? GLN A 1  20 ?  -9.135 -12.211   2.398 1.000 96.110 ? 20  GLN A C   1 
ATOM 156  C CB  ? GLN A 1  20 ?  -7.485 -12.321   4.279 1.000 96.110 ? 20  GLN A CB  1 
ATOM 157  O O   ? GLN A 1  20 ? -10.192 -11.673   2.734 1.000 96.110 ? 20  GLN A O   1 
ATOM 158  C CG  ? GLN A 1  20 ?  -6.082 -12.018   4.788 1.000 96.110 ? 20  GLN A CG  1 
ATOM 159  C CD  ? GLN A 1  20 ?  -5.760 -12.738   6.084 1.000 96.110 ? 20  GLN A CD  1 
ATOM 160  N NE2 ? GLN A 1  20 ?  -4.627 -12.396   6.687 1.000 96.110 ? 20  GLN A NE2 1 
ATOM 161  O OE1 ? GLN A 1  20 ?  -6.523 -13.595   6.540 1.000 96.110 ? 20  GLN A OE1 1 
ATOM 162  N N   ? LYS A 1  21 ?  -9.033 -13.134   1.582 1.000 94.530 ? 21  LYS A N   1 
ATOM 163  C CA  ? LYS A 1  21 ? -10.162 -13.937   1.120 1.000 94.530 ? 21  LYS A CA  1 
ATOM 164  C C   ? LYS A 1  21 ? -10.005 -15.397   1.536 1.000 94.530 ? 21  LYS A C   1 
ATOM 165  C CB  ? LYS A 1  21 ? -10.305 -13.838  -0.399 1.000 94.530 ? 21  LYS A CB  1 
ATOM 166  O O   ? LYS A 1  21 ?  -9.013 -16.043   1.191 1.000 94.530 ? 21  LYS A O   1 
ATOM 167  C CG  ? LYS A 1  21 ? -11.571 -14.483  -0.945 1.000 94.530 ? 21  LYS A CG  1 
ATOM 168  C CD  ? LYS A 1  21 ? -11.673 -14.322  -2.456 1.000 94.530 ? 21  LYS A CD  1 
ATOM 169  C CE  ? LYS A 1  21 ? -12.968 -14.913  -2.996 1.000 94.530 ? 21  LYS A CE  1 
ATOM 170  N NZ  ? LYS A 1  21 ? -13.091 -14.724  -4.473 1.000 94.530 ? 21  LYS A NZ  1 
ATOM 171  N N   ? ASN A 1  22 ? -11.013 -15.891   2.326 1.000 93.290 ? 22  ASN A N   1 
ATOM 172  C CA  ? ASN A 1  22 ? -10.986 -17.255   2.844 1.000 93.290 ? 22  ASN A CA  1 
ATOM 173  C C   ? ASN A 1  22 ?  -9.683 -17.548   3.583 1.000 93.290 ? 22  ASN A C   1 
ATOM 174  C CB  ? ASN A 1  22 ? -11.194 -18.263   1.713 1.000 93.290 ? 22  ASN A CB  1 
ATOM 175  O O   ? ASN A 1  22 ?  -9.095 -18.617   3.411 1.000 93.290 ? 22  ASN A O   1 
ATOM 176  C CG  ? ASN A 1  22 ? -12.530 -18.093   1.017 1.000 93.290 ? 22  ASN A CG  1 
ATOM 177  N ND2 ? ASN A 1  22 ? -12.540 -18.271  -0.299 1.000 93.290 ? 22  ASN A ND2 1 
ATOM 178  O OD1 ? ASN A 1  22 ? -13.545 -17.804   1.657 1.000 93.290 ? 22  ASN A OD1 1 
ATOM 179  N N   ? GLY A 1  23 ?  -9.168 -16.493   4.310 1.000 91.500 ? 23  GLY A N   1 
ATOM 180  C CA  ? GLY A 1  23 ?  -8.024 -16.691   5.186 1.000 91.500 ? 23  GLY A CA  1 
ATOM 181  C C   ? GLY A 1  23 ?  -6.694 -16.576   4.466 1.000 91.500 ? 23  GLY A C   1 
ATOM 182  O O   ? GLY A 1  23 ?  -5.635 -16.717   5.081 1.000 91.500 ? 23  GLY A O   1 
ATOM 183  N N   ? MET A 1  24 ?  -6.849 -16.265   3.108 1.000 93.290 ? 24  MET A N   1 
ATOM 184  C CA  ? MET A 1  24 ?  -5.643 -16.138   2.294 1.000 93.290 ? 24  MET A CA  1 
ATOM 185  C C   ? MET A 1  24 ?  -5.433 -14.693   1.854 1.000 93.290 ? 24  MET A C   1 
ATOM 186  C CB  ? MET A 1  24 ?  -5.722 -17.052   1.070 1.000 93.290 ? 24  MET A CB  1 
ATOM 187  O O   ? MET A 1  24 ?  -6.372 -14.034   1.404 1.000 93.290 ? 24  MET A O   1 
ATOM 188  C CG  ? MET A 1  24 ?  -4.426 -17.129   0.278 1.000 93.290 ? 24  MET A CG  1 
ATOM 189  S SD  ? MET A 1  24 ?  -4.540 -18.281  -1.146 1.000 93.290 ? 24  MET A SD  1 
ATOM 190  C CE  ? MET A 1  24 ?  -6.253 -18.850  -0.961 1.000 93.290 ? 24  MET A CE  1 
ATOM 191  N N   ? HIS A 1  25 ?  -4.183 -14.294   1.952 1.000 94.760 ? 25  HIS A N   1 
ATOM 192  C CA  ? HIS A 1  25 ?  -3.819 -12.952   1.513 1.000 94.760 ? 25  HIS A CA  1 
ATOM 193  C C   ? HIS A 1  25 ?  -4.051 -12.779   0.016 1.000 94.760 ? 25  HIS A C   1 
ATOM 194  C CB  ? HIS A 1  25 ?  -2.358 -12.654   1.856 1.000 94.760 ? 25  HIS A CB  1 
ATOM 195  O O   ? HIS A 1  25 ?  -3.606 -13.604  -0.785 1.000 94.760 ? 25  HIS A O   1 
ATOM 196  C CG  ? HIS A 1  25 ?  -1.887 -11.321   1.367 1.000 94.760 ? 25  HIS A CG  1 
ATOM 197  C CD2 ? HIS A 1  25 ?  -1.152 -10.981   0.282 1.000 94.760 ? 25  HIS A CD2 1 
ATOM 198  N ND1 ? HIS A 1  25 ?  -2.167 -10.145   2.028 1.000 94.760 ? 25  HIS A ND1 1 
ATOM 199  C CE1 ? HIS A 1  25 ?  -1.623  -9.136   1.368 1.000 94.760 ? 25  HIS A CE1 1 
ATOM 200  N NE2 ? HIS A 1  25 ?  -1.001  -9.616   0.305 1.000 94.760 ? 25  HIS A NE2 1 
ATOM 201  N N   ? MET A 1  26 ?  -4.671 -11.630  -0.367 1.000 94.290 ? 26  MET A N   1 
ATOM 202  C CA  ? MET A 1  26 ?  -4.956 -11.379  -1.777 1.000 94.290 ? 26  MET A CA  1 
ATOM 203  C C   ? MET A 1  26 ?  -4.367 -10.045  -2.223 1.000 94.290 ? 26  MET A C   1 
ATOM 204  C CB  ? MET A 1  26 ?  -6.465 -11.395  -2.031 1.000 94.290 ? 26  MET A CB  1 
ATOM 205  O O   ? MET A 1  26 ?  -3.820  -9.940  -3.322 1.000 94.290 ? 26  MET A O   1 
ATOM 206  C CG  ? MET A 1  26 ?  -7.092 -12.774  -1.907 1.000 94.290 ? 26  MET A CG  1 
ATOM 207  S SD  ? MET A 1  26 ?  -6.642 -13.880  -3.301 1.000 94.290 ? 26  MET A SD  1 
ATOM 208  C CE  ? MET A 1  26 ?  -7.480 -13.030  -4.667 1.000 94.290 ? 26  MET A CE  1 
ATOM 209  N N   ? CYS A 1  27 ?  -4.555  -9.005  -1.400 1.000 96.330 ? 27  CYS A N   1 
ATOM 210  C CA  ? CYS A 1  27 ?  -4.085  -7.651  -1.671 1.000 96.330 ? 27  CYS A CA  1 
ATOM 211  C C   ? CYS A 1  27 ?  -3.629  -6.965  -0.389 1.000 96.330 ? 27  CYS A C   1 
ATOM 212  C CB  ? CYS A 1  27 ?  -5.184  -6.826  -2.339 1.000 96.330 ? 27  CYS A CB  1 
ATOM 213  O O   ? CYS A 1  27 ?  -3.937  -7.428   0.711 1.000 96.330 ? 27  CYS A O   1 
ATOM 214  S SG  ? CYS A 1  27 ?  -5.369  -7.153  -4.106 1.000 96.330 ? 27  CYS A SG  1 
ATOM 215  N N   ? GLY A 1  28 ?  -2.905  -5.910  -0.619 1.000 96.380 ? 28  GLY A N   1 
ATOM 216  C CA  ? GLY A 1  28 ?  -2.543  -5.067   0.509 1.000 96.380 ? 28  GLY A CA  1 
ATOM 217  C C   ? GLY A 1  28 ?  -3.440  -3.853   0.659 1.000 96.380 ? 28  GLY A C   1 
ATOM 218  O O   ? GLY A 1  28 ?  -4.343  -3.637  -0.152 1.000 96.380 ? 28  GLY A O   1 
ATOM 219  N N   ? GLY A 1  29 ?  -3.269  -3.077   1.682 1.000 97.430 ? 29  GLY A N   1 
ATOM 220  C CA  ? GLY A 1  29 ?  -3.926  -1.815   1.984 1.000 97.430 ? 29  GLY A CA  1 
ATOM 221  C C   ? GLY A 1  29 ?  -3.194  -0.997   3.031 1.000 97.430 ? 29  GLY A C   1 
ATOM 222  O O   ? GLY A 1  29 ?  -2.171  -1.433   3.564 1.000 97.430 ? 29  GLY A O   1 
ATOM 223  N N   ? ALA A 1  30 ?  -3.739   0.201   3.206 1.000 97.670 ? 30  ALA A N   1 
ATOM 224  C CA  ? ALA A 1  30 ?  -3.141   1.078   4.210 1.000 97.670 ? 30  ALA A CA  1 
ATOM 225  C C   ? ALA A 1  30 ?  -4.207   1.660   5.134 1.000 97.670 ? 30  ALA A C   1 
ATOM 226  C CB  ? ALA A 1  30 ?  -2.354   2.199   3.536 1.000 97.670 ? 30  ALA A CB  1 
ATOM 227  O O   ? ALA A 1  30 ?  -5.266   2.093   4.674 1.000 97.670 ? 30  ALA A O   1 
ATOM 228  N N   ? LEU A 1  31 ?  -3.882   1.567   6.406 1.000 97.710 ? 31  LEU A N   1 
ATOM 229  C CA  ? LEU A 1  31 ?  -4.732   2.237   7.385 1.000 97.710 ? 31  LEU A CA  1 
ATOM 230  C C   ? LEU A 1  31 ?  -4.583   3.752   7.289 1.000 97.710 ? 31  LEU A C   1 
ATOM 231  C CB  ? LEU A 1  31 ?  -4.391   1.768   8.802 1.000 97.710 ? 31  LEU A CB  1 
ATOM 232  O O   ? LEU A 1  31 ?  -3.526   4.297   7.613 1.000 97.710 ? 31  LEU A O   1 
ATOM 233  C CG  ? LEU A 1  31 ?  -5.335   2.227   9.914 1.000 97.710 ? 31  LEU A CG  1 
ATOM 234  C CD1 ? LEU A 1  31 ?  -6.714   1.603   9.730 1.000 97.710 ? 31  LEU A CD1 1 
ATOM 235  C CD2 ? LEU A 1  31 ?  -4.761   1.876  11.282 1.000 97.710 ? 31  LEU A CD2 1 
ATOM 236  N N   ? VAL A 1  32 ?  -5.680   4.509   6.849 1.000 97.070 ? 32  VAL A N   1 
ATOM 237  C CA  ? VAL A 1  32 ?  -5.587   5.952   6.651 1.000 97.070 ? 32  VAL A CA  1 
ATOM 238  C C   ? VAL A 1  32 ?  -6.530   6.668   7.615 1.000 97.070 ? 32  VAL A C   1 
ATOM 239  C CB  ? VAL A 1  32 ?  -5.913   6.347   5.193 1.000 97.070 ? 32  VAL A CB  1 
ATOM 240  O O   ? VAL A 1  32 ?  -6.454   7.889   7.775 1.000 97.070 ? 32  VAL A O   1 
ATOM 241  C CG1 ? VAL A 1  32 ?  -4.812   5.875   4.246 1.000 97.070 ? 32  VAL A CG1 1 
ATOM 242  C CG2 ? VAL A 1  32 ?  -7.265   5.771   4.775 1.000 97.070 ? 32  VAL A CG2 1 
ATOM 243  N N   ? HIS A 1  33 ?  -7.359   5.839   8.296 1.000 97.080 ? 33  HIS A N   1 
ATOM 244  C CA  ? HIS A 1  33 ?  -8.308   6.200   9.343 1.000 97.080 ? 33  HIS A CA  1 
ATOM 245  C C   ? HIS A 1  33 ?  -8.638   5.000  10.224 1.000 97.080 ? 33  HIS A C   1 
ATOM 246  C CB  ? HIS A 1  33 ?  -9.589   6.771   8.732 1.000 97.080 ? 33  HIS A CB  1 
ATOM 247  O O   ? HIS A 1  33 ?  -8.501   3.853   9.795 1.000 97.080 ? 33  HIS A O   1 
ATOM 248  C CG  ? HIS A 1  33 ? -10.471   7.460   9.723 1.000 97.080 ? 33  HIS A CG  1 
ATOM 249  C CD2 ? HIS A 1  33 ? -10.596   8.770  10.043 1.000 97.080 ? 33  HIS A CD2 1 
ATOM 250  N ND1 ? HIS A 1  33 ? -11.363   6.780  10.524 1.000 97.080 ? 33  HIS A ND1 1 
ATOM 251  C CE1 ? HIS A 1  33 ? -12.000   7.645  11.296 1.000 97.080 ? 33  HIS A CE1 1 
ATOM 252  N NE2 ? HIS A 1  33 ? -11.553   8.859  11.024 1.000 97.080 ? 33  HIS A NE2 1 
ATOM 253  N N   ? THR A 1  34 ?  -9.166   5.264  11.554 1.000 96.940 ? 34  THR A N   1 
ATOM 254  C CA  ? THR A 1  34 ?  -9.357   4.179  12.510 1.000 96.940 ? 34  THR A CA  1 
ATOM 255  C C   ? THR A 1  34 ? -10.419   3.202  12.015 1.000 96.940 ? 34  THR A C   1 
ATOM 256  C CB  ? THR A 1  34 ?  -9.758   4.719  13.895 1.000 96.940 ? 34  THR A CB  1 
ATOM 257  O O   ? THR A 1  34 ? -10.483   2.060  12.475 1.000 96.940 ? 34  THR A O   1 
ATOM 258  C CG2 ? THR A 1  34 ?  -8.604   5.476  14.545 1.000 96.940 ? 34  THR A CG2 1 
ATOM 259  O OG1 ? THR A 1  34 ? -10.875   5.605  13.751 1.000 96.940 ? 34  THR A OG1 1 
ATOM 260  N N   ? ARG A 1  35 ? -11.189   3.595  10.953 1.000 97.620 ? 35  ARG A N   1 
ATOM 261  C CA  ? ARG A 1  35 ? -12.233   2.714  10.440 1.000 97.620 ? 35  ARG A CA  1 
ATOM 262  C C   ? ARG A 1  35 ? -12.106   2.535   8.931 1.000 97.620 ? 35  ARG A C   1 
ATOM 263  C CB  ? ARG A 1  35 ? -13.619   3.262  10.788 1.000 97.620 ? 35  ARG A CB  1 
ATOM 264  O O   ? ARG A 1  35 ? -13.021   2.024   8.282 1.000 97.620 ? 35  ARG A O   1 
ATOM 265  C CG  ? ARG A 1  35 ? -13.981   3.131  12.259 1.000 97.620 ? 35  ARG A CG  1 
ATOM 266  C CD  ? ARG A 1  35 ? -15.424   3.541  12.522 1.000 97.620 ? 35  ARG A CD  1 
ATOM 267  N NE  ? ARG A 1  35 ? -15.818   3.269  13.902 1.000 97.620 ? 35  ARG A NE  1 
ATOM 268  N NH1 ? ARG A 1  35 ? -18.032   3.858  13.603 1.000 97.620 ? 35  ARG A NH1 1 
ATOM 269  N NH2 ? ARG A 1  35 ? -17.296   3.148  15.655 1.000 97.620 ? 35  ARG A NH2 1 
ATOM 270  C CZ  ? ARG A 1  35 ? -17.048   3.425  14.384 1.000 97.620 ? 35  ARG A CZ  1 
ATOM 271  N N   ? TRP A 1  36 ? -11.034   3.125   8.352 1.000 98.180 ? 36  TRP A N   1 
ATOM 272  C CA  ? TRP A 1  36 ? -10.970   3.101   6.894 1.000 98.180 ? 36  TRP A CA  1 
ATOM 273  C C   ? TRP A 1  36 ?  -9.610   2.601   6.417 1.000 98.180 ? 36  TRP A C   1 
ATOM 274  C CB  ? TRP A 1  36 ? -11.245   4.494   6.321 1.000 98.180 ? 36  TRP A CB  1 
ATOM 275  O O   ? TRP A 1  36 ?  -8.576   2.953   6.990 1.000 98.180 ? 36  TRP A O   1 
ATOM 276  C CG  ? TRP A 1  36 ? -12.669   4.941   6.465 1.000 98.180 ? 36  TRP A CG  1 
ATOM 277  C CD1 ? TRP A 1  36 ? -13.213   5.640   7.506 1.000 98.180 ? 36  TRP A CD1 1 
ATOM 278  C CD2 ? TRP A 1  36 ? -13.734   4.713   5.536 1.000 98.180 ? 36  TRP A CD2 1 
ATOM 279  C CE2 ? TRP A 1  36 ? -14.896   5.304   6.079 1.000 98.180 ? 36  TRP A CE2 1 
ATOM 280  C CE3 ? TRP A 1  36 ? -13.817   4.068   4.295 1.000 98.180 ? 36  TRP A CE3 1 
ATOM 281  N NE1 ? TRP A 1  36 ? -14.551   5.862   7.281 1.000 98.180 ? 36  TRP A NE1 1 
ATOM 282  C CH2 ? TRP A 1  36 ? -16.183   4.629   4.210 1.000 98.180 ? 36  TRP A CH2 1 
ATOM 283  C CZ2 ? TRP A 1  36 ? -16.129   5.267   5.423 1.000 98.180 ? 36  TRP A CZ2 1 
ATOM 284  C CZ3 ? TRP A 1  36 ? -15.045   4.032   3.643 1.000 98.180 ? 36  TRP A CZ3 1 
ATOM 285  N N   ? VAL A 1  37 ?  -9.671   1.743   5.371 1.000 98.240 ? 37  VAL A N   1 
ATOM 286  C CA  ? VAL A 1  37 ?  -8.503   1.200   4.685 1.000 98.240 ? 37  VAL A CA  1 
ATOM 287  C C   ? VAL A 1  37 ?  -8.477   1.692   3.240 1.000 98.240 ? 37  VAL A C   1 
ATOM 288  C CB  ? VAL A 1  37 ?  -8.489  -0.344   4.723 1.000 98.240 ? 37  VAL A CB  1 
ATOM 289  O O   ? VAL A 1  37 ?  -9.484   1.613   2.533 1.000 98.240 ? 37  VAL A O   1 
ATOM 290  C CG1 ? VAL A 1  37 ?  -7.334  -0.894   3.888 1.000 98.240 ? 37  VAL A CG1 1 
ATOM 291  C CG2 ? VAL A 1  37 ?  -8.394  -0.841   6.164 1.000 98.240 ? 37  VAL A CG2 1 
ATOM 292  N N   ? LEU A 1  38 ?  -7.331   2.256   2.865 1.000 98.240 ? 38  LEU A N   1 
ATOM 293  C CA  ? LEU A 1  38 ?  -7.077   2.646   1.482 1.000 98.240 ? 38  LEU A CA  1 
ATOM 294  C C   ? LEU A 1  38 ?  -6.445   1.499   0.701 1.000 98.240 ? 38  LEU A C   1 
ATOM 295  C CB  ? LEU A 1  38 ?  -6.168   3.876   1.430 1.000 98.240 ? 38  LEU A CB  1 
ATOM 296  O O   ? LEU A 1  38 ?  -5.430   0.940   1.123 1.000 98.240 ? 38  LEU A O   1 
ATOM 297  C CG  ? LEU A 1  38 ?  -5.810   4.396   0.037 1.000 98.240 ? 38  LEU A CG  1 
ATOM 298  C CD1 ? LEU A 1  38 ?  -7.062   4.878  -0.688 1.000 98.240 ? 38  LEU A CD1 1 
ATOM 299  C CD2 ? LEU A 1  38 ?  -4.777   5.514   0.133 1.000 98.240 ? 38  LEU A CD2 1 
ATOM 300  N N   ? THR A 1  39 ?  -7.006   1.121  -0.528 1.000 98.260 ? 39  THR A N   1 
ATOM 301  C CA  ? THR A 1  39 ?  -6.518   0.018  -1.349 1.000 98.260 ? 39  THR A CA  1 
ATOM 302  C C   ? THR A 1  39 ?  -6.873   0.238  -2.816 1.000 98.260 ? 39  THR A C   1 
ATOM 303  C CB  ? THR A 1  39 ?  -7.093  -1.329  -0.874 1.000 98.260 ? 39  THR A CB  1 
ATOM 304  O O   ? THR A 1  39 ?  -7.427   1.278  -3.178 1.000 98.260 ? 39  THR A O   1 
ATOM 305  C CG2 ? THR A 1  39 ?  -8.583  -1.430  -1.183 1.000 98.260 ? 39  THR A CG2 1 
ATOM 306  O OG1 ? THR A 1  39 ?  -6.406  -2.396  -1.538 1.000 98.260 ? 39  THR A OG1 1 
ATOM 307  N N   ? ALA A 1  40 ?  -6.482  -0.674  -3.617 1.000 97.960 ? 40  ALA A N   1 
ATOM 308  C CA  ? ALA A 1  40 ?  -6.814  -0.583  -5.036 1.000 97.960 ? 40  ALA A CA  1 
ATOM 309  C C   ? ALA A 1  40 ?  -8.225  -1.098  -5.304 1.000 97.960 ? 40  ALA A C   1 
ATOM 310  C CB  ? ALA A 1  40 ?  -5.800  -1.363  -5.870 1.000 97.960 ? 40  ALA A CB  1 
ATOM 311  O O   ? ALA A 1  40 ?  -8.655  -2.089  -4.708 1.000 97.960 ? 40  ALA A O   1 
ATOM 312  N N   ? ALA A 1  41 ?  -8.940  -0.442  -6.230 1.000 97.750 ? 41  ALA A N   1 
ATOM 313  C CA  ? ALA A 1  41 ? -10.306  -0.823  -6.579 1.000 97.750 ? 41  ALA A CA  1 
ATOM 314  C C   ? ALA A 1  41 ? -10.344  -2.211  -7.213 1.000 97.750 ? 41  ALA A C   1 
ATOM 315  C CB  ? ALA A 1  41 ? -10.921   0.206  -7.525 1.000 97.750 ? 41  ALA A CB  1 
ATOM 316  O O   ? ALA A 1  41 ? -11.303  -2.962  -7.022 1.000 97.750 ? 41  ALA A O   1 
ATOM 317  N N   ? HIS A 1  42 ?  -9.328  -2.577  -7.928 1.000 96.270 ? 42  HIS A N   1 
ATOM 318  C CA  ? HIS A 1  42 ?  -9.296  -3.859  -8.622 1.000 96.270 ? 42  HIS A CA  1 
ATOM 319  C C   ? HIS A 1  42 ?  -9.098  -5.011  -7.642 1.000 96.270 ? 42  HIS A C   1 
ATOM 320  C CB  ? HIS A 1  42 ?  -8.188  -3.870  -9.676 1.000 96.270 ? 42  HIS A CB  1 
ATOM 321  O O   ? HIS A 1  42 ?  -9.218  -6.179  -8.019 1.000 96.270 ? 42  HIS A O   1 
ATOM 322  C CG  ? HIS A 1  42 ?  -6.815  -4.013  -9.101 1.000 96.270 ? 42  HIS A CG  1 
ATOM 323  C CD2 ? HIS A 1  42 ?  -6.108  -5.113  -8.752 1.000 96.270 ? 42  HIS A CD2 1 
ATOM 324  N ND1 ? HIS A 1  42 ?  -6.008  -2.931  -8.822 1.000 96.270 ? 42  HIS A ND1 1 
ATOM 325  C CE1 ? HIS A 1  42 ?  -4.861  -3.361  -8.324 1.000 96.270 ? 42  HIS A CE1 1 
ATOM 326  N NE2 ? HIS A 1  42 ?  -4.896  -4.682  -8.271 1.000 96.270 ? 42  HIS A NE2 1 
ATOM 327  N N   ? CYS A 1  43 ?  -8.910  -4.715  -6.387 1.000 95.850 ? 43  CYS A N   1 
ATOM 328  C CA  ? CYS A 1  43 ?  -8.684  -5.725  -5.358 1.000 95.850 ? 43  CYS A CA  1 
ATOM 329  C C   ? CYS A 1  43 ?  -9.996  -6.367  -4.927 1.000 95.850 ? 43  CYS A C   1 
ATOM 330  C CB  ? CYS A 1  43 ?  -7.984  -5.108  -4.147 1.000 95.850 ? 43  CYS A CB  1 
ATOM 331  O O   ? CYS A 1  43 ?  -9.997  -7.435  -4.312 1.000 95.850 ? 43  CYS A O   1 
ATOM 332  S SG  ? CYS A 1  43 ?  -6.204  -4.894  -4.365 1.000 95.850 ? 43  CYS A SG  1 
ATOM 333  N N   ? GLN A 1  44 ? -11.120  -5.756  -5.302 1.000 90.730 ? 44  GLN A N   1 
ATOM 334  C CA  ? GLN A 1  44 ? -12.411  -6.257  -4.841 1.000 90.730 ? 44  GLN A CA  1 
ATOM 335  C C   ? GLN A 1  44 ? -12.863  -7.456  -5.671 1.000 90.730 ? 44  GLN A C   1 
ATOM 336  C CB  ? GLN A 1  44 ? -13.467  -5.153  -4.896 1.000 90.730 ? 44  GLN A CB  1 
ATOM 337  O O   ? GLN A 1  44 ? -13.307  -7.298  -6.809 1.000 90.730 ? 44  GLN A O   1 
ATOM 338  C CG  ? GLN A 1  44 ? -14.850  -5.602  -4.442 1.000 90.730 ? 44  GLN A CG  1 
ATOM 339  C CD  ? GLN A 1  44 ? -14.880  -6.030  -2.987 1.000 90.730 ? 44  GLN A CD  1 
ATOM 340  N NE2 ? GLN A 1  44 ? -16.046  -5.919  -2.360 1.000 90.730 ? 44  GLN A NE2 1 
ATOM 341  O OE1 ? GLN A 1  44 ? -13.863  -6.457  -2.430 1.000 90.730 ? 44  GLN A OE1 1 
ATOM 342  N N   ? ARG A 1  45 ? -12.649  -8.782  -5.280 1.000 85.130 ? 45  ARG A N   1 
ATOM 343  C CA  ? ARG A 1  45 ? -13.045 -10.018  -5.948 1.000 85.130 ? 45  ARG A CA  1 
ATOM 344  C C   ? ARG A 1  45 ? -13.843 -10.916  -5.008 1.000 85.130 ? 45  ARG A C   1 
ATOM 345  C CB  ? ARG A 1  45 ? -11.816 -10.765  -6.470 1.000 85.130 ? 45  ARG A CB  1 
ATOM 346  O O   ? ARG A 1  45 ? -13.835 -12.140  -5.156 1.000 85.130 ? 45  ARG A O   1 
ATOM 347  C CG  ? ARG A 1  45 ? -11.032 -10.000  -7.523 1.000 85.130 ? 45  ARG A CG  1 
ATOM 348  C CD  ? ARG A 1  45 ?  -9.847 -10.805  -8.039 1.000 85.130 ? 45  ARG A CD  1 
ATOM 349  N NE  ? ARG A 1  45 ?  -9.097 -10.070  -9.054 1.000 85.130 ? 45  ARG A NE  1 
ATOM 350  N NH1 ? ARG A 1  45 ?  -7.294 -11.514  -9.064 1.000 85.130 ? 45  ARG A NH1 1 
ATOM 351  N NH2 ? ARG A 1  45 ?  -7.308  -9.682 -10.441 1.000 85.130 ? 45  ARG A NH2 1 
ATOM 352  C CZ  ? ARG A 1  45 ?  -7.902 -10.424  -9.517 1.000 85.130 ? 45  ARG A CZ  1 
ATOM 353  N N   ? GLY A 1  46 ? -14.758 -10.242  -3.968 1.000 87.110 ? 46  GLY A N   1 
ATOM 354  C CA  ? GLY A 1  46 ? -15.550 -10.978  -2.995 1.000 87.110 ? 46  GLY A CA  1 
ATOM 355  C C   ? GLY A 1  46 ? -15.412 -10.440  -1.584 1.000 87.110 ? 46  GLY A C   1 
ATOM 356  O O   ? GLY A 1  46 ? -14.825  -9.377  -1.373 1.000 87.110 ? 46  GLY A O   1 
ATOM 357  N N   ? PRO A 1  47 ? -16.187 -11.242  -0.692 1.000 91.620 ? 47  PRO A N   1 
ATOM 358  C CA  ? PRO A 1  47 ? -16.088 -10.773   0.692 1.000 91.620 ? 47  PRO A CA  1 
ATOM 359  C C   ? PRO A 1  47 ? -14.661 -10.824   1.232 1.000 91.620 ? 47  PRO A C   1 
ATOM 360  C CB  ? PRO A 1  47 ? -16.996 -11.739   1.457 1.000 91.620 ? 47  PRO A CB  1 
ATOM 361  O O   ? PRO A 1  47 ? -14.021 -11.879   1.198 1.000 91.620 ? 47  PRO A O   1 
ATOM 362  C CG  ? PRO A 1  47 ? -17.816 -12.409   0.402 1.000 91.620 ? 47  PRO A CG  1 
ATOM 363  C CD  ? PRO A 1  47 ? -17.069 -12.340  -0.898 1.000 91.620 ? 47  PRO A CD  1 
ATOM 364  N N   ? LEU A 1  48 ? -14.102  -9.704   1.580 1.000 95.060 ? 48  LEU A N   1 
ATOM 365  C CA  ? LEU A 1  48 ? -12.743  -9.562   2.092 1.000 95.060 ? 48  LEU A CA  1 
ATOM 366  C C   ? LEU A 1  48 ? -12.753  -9.266   3.587 1.000 95.060 ? 48  LEU A C   1 
ATOM 367  C CB  ? LEU A 1  48 ? -12.002  -8.451   1.344 1.000 95.060 ? 48  LEU A CB  1 
ATOM 368  O O   ? LEU A 1  48 ? -13.680  -8.628   4.092 1.000 95.060 ? 48  LEU A O   1 
ATOM 369  C CG  ? LEU A 1  48 ? -11.879  -8.618  -0.171 1.000 95.060 ? 48  LEU A CG  1 
ATOM 370  C CD1 ? LEU A 1  48 ? -11.380  -7.325  -0.808 1.000 95.060 ? 48  LEU A CD1 1 
ATOM 371  C CD2 ? LEU A 1  48 ? -10.950  -9.779  -0.508 1.000 95.060 ? 48  LEU A CD2 1 
ATOM 372  N N   ? LYS A 1  49 ? -11.706  -9.782   4.258 1.000 96.950 ? 49  LYS A N   1 
ATOM 373  C CA  ? LYS A 1  49 ? -11.362  -9.369   5.615 1.000 96.950 ? 49  LYS A CA  1 
ATOM 374  C C   ? LYS A 1  49 ? -10.091  -8.526   5.628 1.000 96.950 ? 49  LYS A C   1 
ATOM 375  C CB  ? LYS A 1  49 ? -11.190 -10.591   6.520 1.000 96.950 ? 49  LYS A CB  1 
ATOM 376  O O   ? LYS A 1  49 ?  -9.173  -8.764   4.840 1.000 96.950 ? 49  LYS A O   1 
ATOM 377  C CG  ? LYS A 1  49 ? -12.493 -11.305   6.850 1.000 96.950 ? 49  LYS A CG  1 
ATOM 378  C CD  ? LYS A 1  49 ? -12.289 -12.376   7.914 1.000 96.950 ? 49  LYS A CD  1 
ATOM 379  C CE  ? LYS A 1  49 ? -13.613 -12.980   8.361 1.000 96.950 ? 49  LYS A CE  1 
ATOM 380  N NZ  ? LYS A 1  49 ? -13.417 -14.042   9.393 1.000 96.950 ? 49  LYS A NZ  1 
ATOM 381  N N   ? ALA A 1  50 ? -10.154  -7.511   6.518 1.000 97.690 ? 50  ALA A N   1 
ATOM 382  C CA  ? ALA A 1  50 ?  -8.940  -6.732   6.748 1.000 97.690 ? 50  ALA A CA  1 
ATOM 383  C C   ? ALA A 1  50 ?  -8.227  -7.189   8.017 1.000 97.690 ? 50  ALA A C   1 
ATOM 384  C CB  ? ALA A 1  50 ?  -9.271  -5.244   6.835 1.000 97.690 ? 50  ALA A CB  1 
ATOM 385  O O   ? ALA A 1  50 ?  -8.835  -7.259   9.087 1.000 97.690 ? 50  ALA A O   1 
ATOM 386  N N   ? VAL A 1  51 ?  -6.968  -7.580   7.827 1.000 97.250 ? 51  VAL A N   1 
ATOM 387  C CA  ? VAL A 1  51 ?  -6.152  -7.965   8.974 1.000 97.250 ? 51  VAL A CA  1 
ATOM 388  C C   ? VAL A 1  51 ?  -5.007  -6.970   9.151 1.000 97.250 ? 51  VAL A C   1 
ATOM 389  C CB  ? VAL A 1  51 ?  -5.595  -9.397   8.819 1.000 97.250 ? 51  VAL A CB  1 
ATOM 390  O O   ? VAL A 1  51 ?  -4.225  -6.743   8.225 1.000 97.250 ? 51  VAL A O   1 
ATOM 391  C CG1 ? VAL A 1  51 ?  -4.857  -9.830  10.085 1.000 97.250 ? 51  VAL A CG1 1 
ATOM 392  C CG2 ? VAL A 1  51 ?  -6.722 -10.376   8.493 1.000 97.250 ? 51  VAL A CG2 1 
ATOM 393  N N   ? VAL A 1  52 ?  -4.958  -6.357  10.387 1.000 96.860 ? 52  VAL A N   1 
ATOM 394  C CA  ? VAL A 1  52 ?  -3.924  -5.373  10.691 1.000 96.860 ? 52  VAL A CA  1 
ATOM 395  C C   ? VAL A 1  52 ?  -2.983  -5.924  11.760 1.000 96.860 ? 52  VAL A C   1 
ATOM 396  C CB  ? VAL A 1  52 ?  -4.537  -4.033  11.159 1.000 96.860 ? 52  VAL A CB  1 
ATOM 397  O O   ? VAL A 1  52 ?  -3.324  -6.877  12.464 1.000 96.860 ? 52  VAL A O   1 
ATOM 398  C CG1 ? VAL A 1  52 ?  -5.463  -3.460  10.088 1.000 96.860 ? 52  VAL A CG1 1 
ATOM 399  C CG2 ? VAL A 1  52 ?  -5.288  -4.222  12.475 1.000 96.860 ? 52  VAL A CG2 1 
ATOM 400  N N   ? GLY A 1  53 ?  -1.690  -5.415  11.717 1.000 94.870 ? 53  GLY A N   1 
ATOM 401  C CA  ? GLY A 1  53 ?  -0.758  -5.766  12.777 1.000 94.870 ? 53  GLY A CA  1 
ATOM 402  C C   ? GLY A 1  53 ?   0.046  -7.016  12.473 1.000 94.870 ? 53  GLY A C   1 
ATOM 403  O O   ? GLY A 1  53 ?   0.726  -7.551  13.351 1.000 94.870 ? 53  GLY A O   1 
ATOM 404  N N   ? LEU A 1  54 ?  -0.038  -7.522  11.186 1.000 94.120 ? 54  LEU A N   1 
ATOM 405  C CA  ? LEU A 1  54 ?   0.664  -8.732  10.769 1.000 94.120 ? 54  LEU A CA  1 
ATOM 406  C C   ? LEU A 1  54 ?   2.086  -8.408  10.323 1.000 94.120 ? 54  LEU A C   1 
ATOM 407  C CB  ? LEU A 1  54 ?  -0.094  -9.427   9.635 1.000 94.120 ? 54  LEU A CB  1 
ATOM 408  O O   ? LEU A 1  54 ?   2.309  -7.432   9.604 1.000 94.120 ? 54  LEU A O   1 
ATOM 409  C CG  ? LEU A 1  54 ?  -1.418 -10.092  10.012 1.000 94.120 ? 54  LEU A CG  1 
ATOM 410  C CD1 ? LEU A 1  54 ?  -2.156 -10.553   8.759 1.000 94.120 ? 54  LEU A CD1 1 
ATOM 411  C CD2 ? LEU A 1  54 ?  -1.178 -11.264  10.959 1.000 94.120 ? 54  LEU A CD2 1 
ATOM 412  N N   ? HIS A 1  55 ?   3.059  -9.129  10.802 1.000 95.100 ? 55  HIS A N   1 
ATOM 413  C CA  ? HIS A 1  55 ?   4.377  -9.202  10.182 1.000 95.100 ? 55  HIS A CA  1 
ATOM 414  C C   ? HIS A 1  55 ?   4.529 -10.477   9.359 1.000 95.100 ? 55  HIS A C   1 
ATOM 415  C CB  ? HIS A 1  55 ?   5.474  -9.129  11.245 1.000 95.100 ? 55  HIS A CB  1 
ATOM 416  O O   ? HIS A 1  55 ?   5.100 -10.451   8.266 1.000 95.100 ? 55  HIS A O   1 
ATOM 417  C CG  ? HIS A 1  55 ?   6.859  -9.213  10.685 1.000 95.100 ? 55  HIS A CG  1 
ATOM 418  C CD2 ? HIS A 1  55 ?   7.803 -10.177  10.789 1.000 95.100 ? 55  HIS A CD2 1 
ATOM 419  N ND1 ? HIS A 1  55 ?   7.411  -8.214   9.913 1.000 95.100 ? 55  HIS A ND1 1 
ATOM 420  C CE1 ? HIS A 1  55 ?   8.638  -8.562   9.564 1.000 95.100 ? 55  HIS A CE1 1 
ATOM 421  N NE2 ? HIS A 1  55 ?   8.901  -9.749  10.083 1.000 95.100 ? 55  HIS A NE2 1 
ATOM 422  N N   ? SER A 1  56 ?   3.981 -11.611   9.887 1.000 95.200 ? 56  SER A N   1 
ATOM 423  C CA  ? SER A 1  56 ?   3.964 -12.912   9.226 1.000 95.200 ? 56  SER A CA  1 
ATOM 424  C C   ? SER A 1  56 ?   2.537 -13.411   9.023 1.000 95.200 ? 56  SER A C   1 
ATOM 425  C CB  ? SER A 1  56 ?   4.761 -13.936  10.036 1.000 95.200 ? 56  SER A CB  1 
ATOM 426  O O   ? SER A 1  56 ?   1.709 -13.326   9.933 1.000 95.200 ? 56  SER A O   1 
ATOM 427  O OG  ? SER A 1  56 ?   4.625 -15.233   9.481 1.000 95.200 ? 56  SER A OG  1 
ATOM 428  N N   ? LEU A 1  57 ?   2.273 -13.996   7.772 1.000 93.850 ? 57  LEU A N   1 
ATOM 429  C CA  ? LEU A 1  57 ?   0.939 -14.486   7.442 1.000 93.850 ? 57  LEU A CA  1 
ATOM 430  C C   ? LEU A 1  57 ?   0.615 -15.750   8.230 1.000 93.850 ? 57  LEU A C   1 
ATOM 431  C CB  ? LEU A 1  57 ?   0.826 -14.762   5.941 1.000 93.850 ? 57  LEU A CB  1 
ATOM 432  O O   ? LEU A 1  57 ?  -0.557 -16.081   8.425 1.000 93.850 ? 57  LEU A O   1 
ATOM 433  C CG  ? LEU A 1  57 ?   0.872 -13.541   5.021 1.000 93.850 ? 57  LEU A CG  1 
ATOM 434  C CD1 ? LEU A 1  57 ?   0.868 -13.977   3.560 1.000 93.850 ? 57  LEU A CD1 1 
ATOM 435  C CD2 ? LEU A 1  57 ?  -0.301 -12.610   5.309 1.000 93.850 ? 57  LEU A CD2 1 
ATOM 436  N N   ? ASP A 1  58 ?   1.657 -16.385   8.778 1.000 90.750 ? 58  ASP A N   1 
ATOM 437  C CA  ? ASP A 1  58 ?   1.493 -17.715   9.356 1.000 90.750 ? 58  ASP A CA  1 
ATOM 438  C C   ? ASP A 1  58 ?   1.617 -17.672  10.877 1.000 90.750 ? 58  ASP A C   1 
ATOM 439  C CB  ? ASP A 1  58 ?   2.523 -18.685   8.772 1.000 90.750 ? 58  ASP A CB  1 
ATOM 440  O O   ? ASP A 1  58 ?   1.380 -18.675  11.553 1.000 90.750 ? 58  ASP A O   1 
ATOM 441  C CG  ? ASP A 1  58 ?   2.366 -18.885   7.275 1.000 90.750 ? 58  ASP A CG  1 
ATOM 442  O OD1 ? ASP A 1  58 ?   1.220 -18.896   6.777 1.000 90.750 ? 58  ASP A OD1 1 
ATOM 443  O OD2 ? ASP A 1  58 ?   3.399 -19.036   6.586 1.000 90.750 ? 58  ASP A OD2 1 
ATOM 444  N N   ? GLU A 1  59 ?   1.930 -16.474  11.378 1.000 88.300 ? 59  GLU A N   1 
ATOM 445  C CA  ? GLU A 1  59 ?   2.160 -16.374  12.816 1.000 88.300 ? 59  GLU A CA  1 
ATOM 446  C C   ? GLU A 1  59 ?   1.151 -15.436  13.473 1.000 88.300 ? 59  GLU A C   1 
ATOM 447  C CB  ? GLU A 1  59 ?   3.586 -15.895  13.101 1.000 88.300 ? 59  GLU A CB  1 
ATOM 448  O O   ? GLU A 1  59 ?   0.933 -14.320  12.998 1.000 88.300 ? 59  GLU A O   1 
ATOM 449  C CG  ? GLU A 1  59 ?   4.660 -16.913  12.746 1.000 88.300 ? 59  GLU A CG  1 
ATOM 450  C CD  ? GLU A 1  59 ?   6.067 -16.441  13.077 1.000 88.300 ? 59  GLU A CD  1 
ATOM 451  O OE1 ? GLU A 1  59 ?   7.040 -17.156  12.746 1.000 88.300 ? 59  GLU A OE1 1 
ATOM 452  O OE2 ? GLU A 1  59 ?   6.197 -15.348  13.672 1.000 88.300 ? 59  GLU A OE2 1 
ATOM 453  N N   ? ALA A 1  60 ?   0.526 -15.989  14.521 1.000 85.870 ? 60  ALA A N   1 
ATOM 454  C CA  ? ALA A 1  60 ?  -0.364 -15.148  15.317 1.000 85.870 ? 60  ALA A CA  1 
ATOM 455  C C   ? ALA A 1  60 ?   0.423 -14.093  16.089 1.000 85.870 ? 60  ALA A C   1 
ATOM 456  C CB  ? ALA A 1  60 ?  -1.186 -16.003  16.278 1.000 85.870 ? 60  ALA A CB  1 
ATOM 457  O O   ? ALA A 1  60 ?   1.557 -14.339  16.508 1.000 85.870 ? 60  ALA A O   1 
ATOM 458  N N   ? SER A 1  61 ?  -0.008 -12.852  16.087 1.000 87.620 ? 61  SER A N   1 
ATOM 459  C CA  ? SER A 1  61 ?   0.586 -11.730  16.805 1.000 87.620 ? 61  SER A CA  1 
ATOM 460  C C   ? SER A 1  61 ?  -0.397 -11.129  17.804 1.000 87.620 ? 61  SER A C   1 
ATOM 461  C CB  ? SER A 1  61 ?   1.052 -10.652  15.825 1.000 87.620 ? 61  SER A CB  1 
ATOM 462  O O   ? SER A 1  61 ?  -1.600 -11.068  17.540 1.000 87.620 ? 61  SER A O   1 
ATOM 463  O OG  ? SER A 1  61 ?   1.337  -9.442  16.506 1.000 87.620 ? 61  SER A OG  1 
ATOM 464  N N   ? PRO A 1  62 ?   0.093 -10.802  18.975 1.000 89.550 ? 62  PRO A N   1 
ATOM 465  C CA  ? PRO A 1  62 ?  -0.781 -10.152  19.954 1.000 89.550 ? 62  PRO A CA  1 
ATOM 466  C C   ? PRO A 1  62 ?  -1.320  -8.810  19.464 1.000 89.550 ? 62  PRO A C   1 
ATOM 467  C CB  ? PRO A 1  62 ?   0.130  -9.964  21.170 1.000 89.550 ? 62  PRO A CB  1 
ATOM 468  O O   ? PRO A 1  62 ?  -2.286  -8.286  20.026 1.000 89.550 ? 62  PRO A O   1 
ATOM 469  C CG  ? PRO A 1  62 ?   1.518 -10.024  20.620 1.000 89.550 ? 62  PRO A CG  1 
ATOM 470  C CD  ? PRO A 1  62 ?   1.521 -10.939  19.429 1.000 89.550 ? 62  PRO A CD  1 
ATOM 471  N N   ? TYR A 1  63 ?  -0.860  -8.262  18.385 1.000 90.520 ? 63  TYR A N   1 
ATOM 472  C CA  ? TYR A 1  63 ?  -1.240  -6.960  17.847 1.000 90.520 ? 63  TYR A CA  1 
ATOM 473  C C   ? TYR A 1  63 ?  -2.194  -7.114  16.669 1.000 90.520 ? 63  TYR A C   1 
ATOM 474  C CB  ? TYR A 1  63 ?   0.002  -6.175  17.413 1.000 90.520 ? 63  TYR A CB  1 
ATOM 475  O O   ? TYR A 1  63 ?  -2.724  -6.125  16.158 1.000 90.520 ? 63  TYR A O   1 
ATOM 476  C CG  ? TYR A 1  63 ?   1.073  -6.099  18.474 1.000 90.520 ? 63  TYR A CG  1 
ATOM 477  C CD1 ? TYR A 1  63 ?   0.850  -5.418  19.669 1.000 90.520 ? 63  TYR A CD1 1 
ATOM 478  C CD2 ? TYR A 1  63 ?   2.310  -6.706  18.284 1.000 90.520 ? 63  TYR A CD2 1 
ATOM 479  C CE1 ? TYR A 1  63 ?   1.835  -5.343  20.648 1.000 90.520 ? 63  TYR A CE1 1 
ATOM 480  C CE2 ? TYR A 1  63 ?   3.302  -6.638  19.256 1.000 90.520 ? 63  TYR A CE2 1 
ATOM 481  O OH  ? TYR A 1  63 ?   4.034  -5.885  21.400 1.000 90.520 ? 63  TYR A OH  1 
ATOM 482  C CZ  ? TYR A 1  63 ?   3.055  -5.956  20.434 1.000 90.520 ? 63  TYR A CZ  1 
ATOM 483  N N   ? GLN A 1  64 ?  -2.367  -8.373  16.267 1.000 94.700 ? 64  GLN A N   1 
ATOM 484  C CA  ? GLN A 1  64 ?  -3.219  -8.685  15.123 1.000 94.700 ? 64  GLN A CA  1 
ATOM 485  C C   ? GLN A 1  64 ?  -4.689  -8.437  15.449 1.000 94.700 ? 64  GLN A C   1 
ATOM 486  C CB  ? GLN A 1  64 ?  -3.016 -10.135  14.682 1.000 94.700 ? 64  GLN A CB  1 
ATOM 487  O O   ? GLN A 1  64 ?  -5.165  -8.814  16.522 1.000 94.700 ? 64  GLN A O   1 
ATOM 488  C CG  ? GLN A 1  64 ?  -3.855 -10.534  13.476 1.000 94.700 ? 64  GLN A CG  1 
ATOM 489  C CD  ? GLN A 1  64 ?  -3.670 -11.989  13.087 1.000 94.700 ? 64  GLN A CD  1 
ATOM 490  N NE2 ? GLN A 1  64 ?  -4.776 -12.683  12.844 1.000 94.700 ? 64  GLN A NE2 1 
ATOM 491  O OE1 ? GLN A 1  64 ?  -2.542 -12.485  13.005 1.000 94.700 ? 64  GLN A OE1 1 
ATOM 492  N N   ? GLN A 1  65 ?  -5.380  -7.692  14.579 1.000 96.720 ? 65  GLN A N   1 
ATOM 493  C CA  ? GLN A 1  65 ?  -6.813  -7.419  14.622 1.000 96.720 ? 65  GLN A CA  1 
ATOM 494  C C   ? GLN A 1  65 ?  -7.470  -7.716  13.277 1.000 96.720 ? 65  GLN A C   1 
ATOM 495  C CB  ? GLN A 1  65 ?  -7.071  -5.965  15.023 1.000 96.720 ? 65  GLN A CB  1 
ATOM 496  O O   ? GLN A 1  65 ?  -6.951  -7.328  12.228 1.000 96.720 ? 65  GLN A O   1 
ATOM 497  C CG  ? GLN A 1  65 ?  -6.462  -5.580  16.364 1.000 96.720 ? 65  GLN A CG  1 
ATOM 498  C CD  ? GLN A 1  65 ?  -6.596  -4.099  16.665 1.000 96.720 ? 65  GLN A CD  1 
ATOM 499  N NE2 ? GLN A 1  65 ?  -5.467  -3.401  16.721 1.000 96.720 ? 65  GLN A NE2 1 
ATOM 500  O OE1 ? GLN A 1  65 ?  -7.705  -3.586  16.845 1.000 96.720 ? 65  GLN A OE1 1 
ATOM 501  N N   ? SER A 1  66 ?  -8.614  -8.411  13.308 1.000 97.000 ? 66  SER A N   1 
ATOM 502  C CA  ? SER A 1  66 ?  -9.330  -8.766  12.087 1.000 97.000 ? 66  SER A CA  1 
ATOM 503  C C   ? SER A 1  66 ? -10.674  -8.051  12.007 1.000 97.000 ? 66  SER A C   1 
ATOM 504  C CB  ? SER A 1  66 ?  -9.542 -10.278  12.011 1.000 97.000 ? 66  SER A CB  1 
ATOM 505  O O   ? SER A 1  66 ? -11.403  -7.974  12.998 1.000 97.000 ? 66  SER A O   1 
ATOM 506  O OG  ? SER A 1  66 ?  -8.303 -10.955  11.887 1.000 97.000 ? 66  SER A OG  1 
ATOM 507  N N   ? PHE A 1  67 ? -10.958  -7.586  10.776 1.000 97.990 ? 67  PHE A N   1 
ATOM 508  C CA  ? PHE A 1  67 ? -12.160  -6.782  10.590 1.000 97.990 ? 67  PHE A CA  1 
ATOM 509  C C   ? PHE A 1  67 ? -12.937  -7.246   9.364 1.000 97.990 ? 67  PHE A C   1 
ATOM 510  C CB  ? PHE A 1  67 ? -11.800  -5.299  10.453 1.000 97.990 ? 67  PHE A CB  1 
ATOM 511  O O   ? PHE A 1  67 ? -12.346  -7.556   8.328 1.000 97.990 ? 67  PHE A O   1 
ATOM 512  C CG  ? PHE A 1  67 ? -11.052  -4.744  11.635 1.000 97.990 ? 67  PHE A CG  1 
ATOM 513  C CD1 ? PHE A 1  67 ? -11.726  -4.075  12.650 1.000 97.990 ? 67  PHE A CD1 1 
ATOM 514  C CD2 ? PHE A 1  67 ?  -9.675  -4.892  11.731 1.000 97.990 ? 67  PHE A CD2 1 
ATOM 515  C CE1 ? PHE A 1  67 ? -11.036  -3.560  13.745 1.000 97.990 ? 67  PHE A CE1 1 
ATOM 516  C CE2 ? PHE A 1  67 ?  -8.979  -4.380  12.823 1.000 97.990 ? 67  PHE A CE2 1 
ATOM 517  C CZ  ? PHE A 1  67 ?  -9.661  -3.714  13.828 1.000 97.990 ? 67  PHE A CZ  1 
ATOM 518  N N   ? SER A 1  68 ? -14.344  -7.287   9.574 1.000 97.350 ? 68  SER A N   1 
ATOM 519  C CA  ? SER A 1  68 ? -15.188  -7.381   8.387 1.000 97.350 ? 68  SER A CA  1 
ATOM 520  C C   ? SER A 1  68 ? -15.307  -6.032   7.685 1.000 97.350 ? 68  SER A C   1 
ATOM 521  C CB  ? SER A 1  68 ? -16.579  -7.897   8.758 1.000 97.350 ? 68  SER A CB  1 
ATOM 522  O O   ? SER A 1  68 ? -15.206  -4.983   8.324 1.000 97.350 ? 68  SER A O   1 
ATOM 523  O OG  ? SER A 1  68 ? -16.503  -9.204   9.299 1.000 97.350 ? 68  SER A OG  1 
ATOM 524  N N   ? ILE A 1  69 ? -15.530  -6.172   6.297 1.000 97.480 ? 69  ILE A N   1 
ATOM 525  C CA  ? ILE A 1  69 ? -15.721  -4.964   5.501 1.000 97.480 ? 69  ILE A CA  1 
ATOM 526  C C   ? ILE A 1  69 ? -17.214  -4.689   5.331 1.000 97.480 ? 69  ILE A C   1 
ATOM 527  C CB  ? ILE A 1  69 ? -15.037  -5.082   4.121 1.000 97.480 ? 69  ILE A CB  1 
ATOM 528  O O   ? ILE A 1  69 ? -17.944  -5.515   4.779 1.000 97.480 ? 69  ILE A O   1 
ATOM 529  C CG1 ? ILE A 1  69 ? -13.541  -5.371   4.290 1.000 97.480 ? 69  ILE A CG1 1 
ATOM 530  C CG2 ? ILE A 1  69 ? -15.259  -3.811   3.297 1.000 97.480 ? 69  ILE A CG2 1 
ATOM 531  C CD1 ? ILE A 1  69 ? -12.699  -4.134   4.573 1.000 97.480 ? 69  ILE A CD1 1 
ATOM 532  N N   ? THR A 1  70 ? -17.683  -3.473   5.843 1.000 96.450 ? 70  THR A N   1 
ATOM 533  C CA  ? THR A 1  70 ? -19.109  -3.163   5.832 1.000 96.450 ? 70  THR A CA  1 
ATOM 534  C C   ? THR A 1  70 ? -19.472  -2.332   4.604 1.000 96.450 ? 70  THR A C   1 
ATOM 535  C CB  ? THR A 1  70 ? -19.526  -2.408   7.108 1.000 96.450 ? 70  THR A CB  1 
ATOM 536  O O   ? THR A 1  70 ? -20.634  -2.295   4.195 1.000 96.450 ? 70  THR A O   1 
ATOM 537  C CG2 ? THR A 1  70 ? -19.363  -3.286   8.344 1.000 96.450 ? 70  THR A CG2 1 
ATOM 538  O OG1 ? THR A 1  70 ? -18.708  -1.240   7.254 1.000 96.450 ? 70  THR A OG1 1 
ATOM 539  N N   ? ARG A 1  71 ? -18.425  -1.671   4.140 1.000 96.150 ? 71  ARG A N   1 
ATOM 540  C CA  ? ARG A 1  71 ? -18.646  -0.822   2.974 1.000 96.150 ? 71  ARG A CA  1 
ATOM 541  C C   ? ARG A 1  71 ? -17.399  -0.759   2.099 1.000 96.150 ? 71  ARG A C   1 
ATOM 542  C CB  ? ARG A 1  71 ? -19.055   0.588   3.406 1.000 96.150 ? 71  ARG A CB  1 
ATOM 543  O O   ? ARG A 1  71 ? -16.282  -0.637   2.608 1.000 96.150 ? 71  ARG A O   1 
ATOM 544  C CG  ? ARG A 1  71 ? -19.493   1.481   2.256 1.000 96.150 ? 71  ARG A CG  1 
ATOM 545  C CD  ? ARG A 1  71 ? -19.965   2.842   2.748 1.000 96.150 ? 71  ARG A CD  1 
ATOM 546  N NE  ? ARG A 1  71 ? -20.386   3.699   1.642 1.000 96.150 ? 71  ARG A NE  1 
ATOM 547  N NH1 ? ARG A 1  71 ? -20.691   5.582   2.945 1.000 96.150 ? 71  ARG A NH1 1 
ATOM 548  N NH2 ? ARG A 1  71 ? -21.089   5.666   0.689 1.000 96.150 ? 71  ARG A NH2 1 
ATOM 549  C CZ  ? ARG A 1  71 ? -20.721   4.980   1.761 1.000 96.150 ? 71  ARG A CZ  1 
ATOM 550  N N   ? SER A 1  72 ? -17.635  -0.867   0.725 1.000 97.100 ? 72  SER A N   1 
ATOM 551  C CA  ? SER A 1  72 ? -16.599  -0.680  -0.285 1.000 97.100 ? 72  SER A CA  1 
ATOM 552  C C   ? SER A 1  72 ? -16.922   0.499  -1.197 1.000 97.100 ? 72  SER A C   1 
ATOM 553  C CB  ? SER A 1  72 ? -16.428  -1.949  -1.120 1.000 97.100 ? 72  SER A CB  1 
ATOM 554  O O   ? SER A 1  72 ? -17.981   0.531  -1.827 1.000 97.100 ? 72  SER A O   1 
ATOM 555  O OG  ? SER A 1  72 ? -16.135  -3.061  -0.291 1.000 97.100 ? 72  SER A OG  1 
ATOM 556  N N   ? VAL A 1  73 ? -16.028   1.472  -1.203 1.000 97.750 ? 73  VAL A N   1 
ATOM 557  C CA  ? VAL A 1  73 ? -16.290   2.693  -1.956 1.000 97.750 ? 73  VAL A CA  1 
ATOM 558  C C   ? VAL A 1  73 ? -15.212   2.885  -3.021 1.000 97.750 ? 73  VAL A C   1 
ATOM 559  C CB  ? VAL A 1  73 ? -16.350   3.929  -1.031 1.000 97.750 ? 73  VAL A CB  1 
ATOM 560  O O   ? VAL A 1  73 ? -14.155   3.457  -2.747 1.000 97.750 ? 73  VAL A O   1 
ATOM 561  C CG1 ? VAL A 1  73 ? -16.791   5.167  -1.811 1.000 97.750 ? 73  VAL A CG1 1 
ATOM 562  C CG2 ? VAL A 1  73 ? -17.292   3.670   0.143 1.000 97.750 ? 73  VAL A CG2 1 
ATOM 563  N N   ? PRO A 1  74 ? -15.412   2.300  -4.303 1.000 97.620 ? 74  PRO A N   1 
ATOM 564  C CA  ? PRO A 1  74 ? -14.442   2.563  -5.369 1.000 97.620 ? 74  PRO A CA  1 
ATOM 565  C C   ? PRO A 1  74 ? -14.511   3.996  -5.890 1.000 97.620 ? 74  PRO A C   1 
ATOM 566  C CB  ? PRO A 1  74 ? -14.839   1.566  -6.461 1.000 97.620 ? 74  PRO A CB  1 
ATOM 567  O O   ? PRO A 1  74 ? -15.577   4.616  -5.864 1.000 97.620 ? 74  PRO A O   1 
ATOM 568  C CG  ? PRO A 1  74 ? -16.309   1.365  -6.278 1.000 97.620 ? 74  PRO A CG  1 
ATOM 569  C CD  ? PRO A 1  74 ? -16.622   1.441  -4.811 1.000 97.620 ? 74  PRO A CD  1 
ATOM 570  N N   ? HIS A 1  75 ? -13.319   4.500  -6.236 1.000 97.990 ? 75  HIS A N   1 
ATOM 571  C CA  ? HIS A 1  75 ? -13.375   5.807  -6.880 1.000 97.990 ? 75  HIS A CA  1 
ATOM 572  C C   ? HIS A 1  75 ? -14.399   5.822  -8.009 1.000 97.990 ? 75  HIS A C   1 
ATOM 573  C CB  ? HIS A 1  75 ? -11.996   6.200  -7.415 1.000 97.990 ? 75  HIS A CB  1 
ATOM 574  O O   ? HIS A 1  75 ? -14.446   4.897  -8.823 1.000 97.990 ? 75  HIS A O   1 
ATOM 575  C CG  ? HIS A 1  75 ? -11.902   7.632  -7.836 1.000 97.990 ? 75  HIS A CG  1 
ATOM 576  C CD2 ? HIS A 1  75 ? -11.339   8.702  -7.226 1.000 97.990 ? 75  HIS A CD2 1 
ATOM 577  N ND1 ? HIS A 1  75 ? -12.432   8.096  -9.020 1.000 97.990 ? 75  HIS A ND1 1 
ATOM 578  C CE1 ? HIS A 1  75 ? -12.199   9.394  -9.121 1.000 97.990 ? 75  HIS A CE1 1 
ATOM 579  N NE2 ? HIS A 1  75 ? -11.537   9.786  -8.045 1.000 97.990 ? 75  HIS A NE2 1 
ATOM 580  N N   ? PRO A 1  76 ? -15.257   6.894  -8.108 1.000 96.740 ? 76  PRO A N   1 
ATOM 581  C CA  ? PRO A 1  76 ? -16.335   6.953  -9.099 1.000 96.740 ? 76  PRO A CA  1 
ATOM 582  C C   ? PRO A 1  76 ? -15.817   6.947 -10.535 1.000 96.740 ? 76  PRO A C   1 
ATOM 583  C CB  ? PRO A 1  76 ? -17.038   8.274  -8.777 1.000 96.740 ? 76  PRO A CB  1 
ATOM 584  O O   ? PRO A 1  76 ? -16.539   6.554 -11.455 1.000 96.740 ? 76  PRO A O   1 
ATOM 585  C CG  ? PRO A 1  76 ? -16.633   8.590  -7.373 1.000 96.740 ? 76  PRO A CG  1 
ATOM 586  C CD  ? PRO A 1  76 ? -15.314   7.927  -7.096 1.000 96.740 ? 76  PRO A CD  1 
ATOM 587  N N   ? GLY A 1  77 ? -14.621   7.359 -10.731 1.000 96.860 ? 77  GLY A N   1 
ATOM 588  C CA  ? GLY A 1  77 ? -14.039   7.418 -12.062 1.000 96.860 ? 77  GLY A CA  1 
ATOM 589  C C   ? GLY A 1  77 ? -13.209   6.195 -12.404 1.000 96.860 ? 77  GLY A C   1 
ATOM 590  O O   ? GLY A 1  77 ? -12.480   6.191 -13.399 1.000 96.860 ? 77  GLY A O   1 
ATOM 591  N N   ? TYR A 1  78 ? -13.223   5.113 -11.538 1.000 97.400 ? 78  TYR A N   1 
ATOM 592  C CA  ? TYR A 1  78 ? -12.453   3.902 -11.798 1.000 97.400 ? 78  TYR A CA  1 
ATOM 593  C C   ? TYR A 1  78 ? -12.905   3.234 -13.091 1.000 97.400 ? 78  TYR A C   1 
ATOM 594  C CB  ? TYR A 1  78 ? -12.584   2.920 -10.629 1.000 97.400 ? 78  TYR A CB  1 
ATOM 595  O O   ? TYR A 1  78 ? -14.094   2.961 -13.273 1.000 97.400 ? 78  TYR A O   1 
ATOM 596  C CG  ? TYR A 1  78 ? -11.959   1.572 -10.896 1.000 97.400 ? 78  TYR A CG  1 
ATOM 597  C CD1 ? TYR A 1  78 ? -12.696   0.399 -10.748 1.000 97.400 ? 78  TYR A CD1 1 
ATOM 598  C CD2 ? TYR A 1  78 ? -10.631   1.469 -11.295 1.000 97.400 ? 78  TYR A CD2 1 
ATOM 599  C CE1 ? TYR A 1  78 ? -12.123  -0.845 -10.990 1.000 97.400 ? 78  TYR A CE1 1 
ATOM 600  C CE2 ? TYR A 1  78 ? -10.048   0.230 -11.540 1.000 97.400 ? 78  TYR A CE2 1 
ATOM 601  O OH  ? TYR A 1  78 ? -10.229  -2.149 -11.627 1.000 97.400 ? 78  TYR A OH  1 
ATOM 602  C CZ  ? TYR A 1  78 ? -10.801  -0.919 -11.386 1.000 97.400 ? 78  TYR A CZ  1 
ATOM 603  N N   ? LYS A 1  79 ? -11.909   3.019 -13.965 1.000 95.840 ? 79  LYS A N   1 
ATOM 604  C CA  ? LYS A 1  79 ? -12.119   2.311 -15.225 1.000 95.840 ? 79  LYS A CA  1 
ATOM 605  C C   ? LYS A 1  79 ? -11.429   0.950 -15.211 1.000 95.840 ? 79  LYS A C   1 
ATOM 606  C CB  ? LYS A 1  79 ? -11.609   3.145 -16.401 1.000 95.840 ? 79  LYS A CB  1 
ATOM 607  O O   ? LYS A 1  79 ? -10.200   0.870 -15.270 1.000 95.840 ? 79  LYS A O   1 
ATOM 608  C CG  ? LYS A 1  79 ? -12.299   4.493 -16.549 1.000 95.840 ? 79  LYS A CG  1 
ATOM 609  C CD  ? LYS A 1  79 ? -11.846   5.217 -17.810 1.000 95.840 ? 79  LYS A CD  1 
ATOM 610  C CE  ? LYS A 1  79 ? -12.559   6.553 -17.975 1.000 95.840 ? 79  LYS A CE  1 
ATOM 611  N NZ  ? LYS A 1  79 ? -12.131   7.259 -19.220 1.000 95.840 ? 79  LYS A NZ  1 
ATOM 612  N N   ? GLN A 1  80 ? -12.212  -0.168 -15.319 1.000 93.350 ? 80  GLN A N   1 
ATOM 613  C CA  ? GLN A 1  80 ? -11.727  -1.532 -15.136 1.000 93.350 ? 80  GLN A CA  1 
ATOM 614  C C   ? GLN A 1  80 ? -10.760  -1.926 -16.249 1.000 93.350 ? 80  GLN A C   1 
ATOM 615  C CB  ? GLN A 1  80 ? -12.896  -2.516 -15.084 1.000 93.350 ? 80  GLN A CB  1 
ATOM 616  O O   ? GLN A 1  80 ?  -9.736  -2.562 -15.993 1.000 93.350 ? 80  GLN A O   1 
ATOM 617  C CG  ? GLN A 1  80 ? -12.490  -3.934 -14.708 1.000 93.350 ? 80  GLN A CG  1 
ATOM 618  C CD  ? GLN A 1  80 ? -13.682  -4.845 -14.479 1.000 93.350 ? 80  GLN A CD  1 
ATOM 619  N NE2 ? GLN A 1  80 ? -13.414  -6.124 -14.239 1.000 93.350 ? 80  GLN A NE2 1 
ATOM 620  O OE1 ? GLN A 1  80 ? -14.835  -4.402 -14.516 1.000 93.350 ? 80  GLN A OE1 1 
ATOM 621  N N   ? LYS A 1  81 ? -11.010  -1.415 -17.425 1.000 92.160 ? 81  LYS A N   1 
ATOM 622  C CA  ? LYS A 1  81 ? -10.208  -1.810 -18.579 1.000 92.160 ? 81  LYS A CA  1 
ATOM 623  C C   ? LYS A 1  81 ?  -8.852  -1.111 -18.571 1.000 92.160 ? 81  LYS A C   1 
ATOM 624  C CB  ? LYS A 1  81 ? -10.950  -1.500 -19.880 1.000 92.160 ? 81  LYS A CB  1 
ATOM 625  O O   ? LYS A 1  81 ?  -7.821  -1.741 -18.813 1.000 92.160 ? 81  LYS A O   1 
ATOM 626  C CG  ? LYS A 1  81 ? -11.994  -2.540 -20.261 1.000 92.160 ? 81  LYS A CG  1 
ATOM 627  C CD  ? LYS A 1  81 ? -12.605  -2.245 -21.624 1.000 92.160 ? 81  LYS A CD  1 
ATOM 628  C CE  ? LYS A 1  81 ? -13.682  -3.259 -21.986 1.000 92.160 ? 81  LYS A CE  1 
ATOM 629  N NZ  ? LYS A 1  81 ? -14.239  -3.013 -23.350 1.000 92.160 ? 81  LYS A NZ  1 
ATOM 630  N N   ? THR A 1  82 ?  -8.832   0.129 -18.202 1.000 93.360 ? 82  THR A N   1 
ATOM 631  C CA  ? THR A 1  82 ?  -7.613   0.925 -18.288 1.000 93.360 ? 82  THR A CA  1 
ATOM 632  C C   ? THR A 1  82 ?  -6.960   1.065 -16.916 1.000 93.360 ? 82  THR A C   1 
ATOM 633  C CB  ? THR A 1  82 ?  -7.898   2.322 -18.869 1.000 93.360 ? 82  THR A CB  1 
ATOM 634  O O   ? THR A 1  82 ?  -5.822   1.527 -16.809 1.000 93.360 ? 82  THR A O   1 
ATOM 635  C CG2 ? THR A 1  82 ?  -8.551   2.224 -20.244 1.000 93.360 ? 82  THR A CG2 1 
ATOM 636  O OG1 ? THR A 1  82 ?  -8.776   3.031 -17.985 1.000 93.360 ? 82  THR A OG1 1 
ATOM 637  N N   ? MET A 1  83 ?  -7.631   0.592 -15.944 1.000 95.150 ? 83  MET A N   1 
ATOM 638  C CA  ? MET A 1  83 ?  -7.211   0.684 -14.549 1.000 95.150 ? 83  MET A CA  1 
ATOM 639  C C   ? MET A 1  83 ?  -7.025   2.139 -14.131 1.000 95.150 ? 83  MET A C   1 
ATOM 640  C CB  ? MET A 1  83 ?  -5.913  -0.094 -14.325 1.000 95.150 ? 83  MET A CB  1 
ATOM 641  O O   ? MET A 1  83 ?  -6.310   2.427 -13.170 1.000 95.150 ? 83  MET A O   1 
ATOM 642  C CG  ? MET A 1  83 ?  -6.023  -1.576 -14.647 1.000 95.150 ? 83  MET A CG  1 
ATOM 643  S SD  ? MET A 1  83 ?  -7.143  -2.464 -13.495 1.000 95.150 ? 83  MET A SD  1 
ATOM 644  C CE  ? MET A 1  83 ?  -6.918  -4.167 -14.080 1.000 95.150 ? 83  MET A CE  1 
ATOM 645  N N   ? GLU A 1  84 ?  -7.588   3.097 -14.851 1.000 95.960 ? 84  GLU A N   1 
ATOM 646  C CA  ? GLU A 1  84 ?  -7.585   4.510 -14.483 1.000 95.960 ? 84  GLU A CA  1 
ATOM 647  C C   ? GLU A 1  84 ?  -8.356   4.745 -13.187 1.000 95.960 ? 84  GLU A C   1 
ATOM 648  C CB  ? GLU A 1  84 ?  -8.178   5.360 -15.609 1.000 95.960 ? 84  GLU A CB  1 
ATOM 649  O O   ? GLU A 1  84 ?  -9.444   4.198 -12.998 1.000 95.960 ? 84  GLU A O   1 
ATOM 650  C CG  ? GLU A 1  84 ?  -8.054   6.859 -15.379 1.000 95.960 ? 84  GLU A CG  1 
ATOM 651  C CD  ? GLU A 1  84 ?  -8.542   7.689 -16.555 1.000 95.960 ? 84  GLU A CD  1 
ATOM 652  O OE1 ? GLU A 1  84 ?  -7.795   8.579 -17.023 1.000 95.960 ? 84  GLU A OE1 1 
ATOM 653  O OE2 ? GLU A 1  84 ?  -9.682   7.449 -17.013 1.000 95.960 ? 84  GLU A OE2 1 
ATOM 654  N N   ? ASN A 1  85 ?  -7.784   5.543 -12.248 1.000 97.130 ? 85  ASN A N   1 
ATOM 655  C CA  ? ASN A 1  85 ?  -8.369   5.891 -10.957 1.000 97.130 ? 85  ASN A CA  1 
ATOM 656  C C   ? ASN A 1  85 ?  -8.554   4.659 -10.075 1.000 97.130 ? 85  ASN A C   1 
ATOM 657  C CB  ? ASN A 1  85 ?  -9.705   6.611 -11.149 1.000 97.130 ? 85  ASN A CB  1 
ATOM 658  O O   ? ASN A 1  85 ?  -9.554   4.542  -9.366 1.000 97.130 ? 85  ASN A O   1 
ATOM 659  C CG  ? ASN A 1  85 ?  -9.571   7.882 -11.965 1.000 97.130 ? 85  ASN A CG  1 
ATOM 660  N ND2 ? ASN A 1  85 ? -10.523   8.113 -12.862 1.000 97.130 ? 85  ASN A ND2 1 
ATOM 661  O OD1 ? ASN A 1  85 ?  -8.620   8.648 -11.792 1.000 97.130 ? 85  ASN A OD1 1 
ATOM 662  N N   ? ASP A 1  86 ?  -7.754   3.669 -10.129 1.000 97.840 ? 86  ASP A N   1 
ATOM 663  C CA  ? ASP A 1  86 ?  -7.794   2.398  -9.412 1.000 97.840 ? 86  ASP A CA  1 
ATOM 664  C C   ? ASP A 1  86 ?  -7.583   2.605  -7.914 1.000 97.840 ? 86  ASP A C   1 
ATOM 665  C CB  ? ASP A 1  86 ?  -6.739   1.437  -9.964 1.000 97.840 ? 86  ASP A CB  1 
ATOM 666  O O   ? ASP A 1  86 ?  -6.545   2.224  -7.370 1.000 97.840 ? 86  ASP A O   1 
ATOM 667  C CG  ? ASP A 1  86 ?  -6.931   0.008  -9.486 1.000 97.840 ? 86  ASP A CG  1 
ATOM 668  O OD1 ? ASP A 1  86 ?  -8.038  -0.335  -9.018 1.000 97.840 ? 86  ASP A OD1 1 
ATOM 669  O OD2 ? ASP A 1  86 ?  -5.965  -0.781  -9.576 1.000 97.840 ? 86  ASP A OD2 1 
ATOM 670  N N   ? LEU A 1  87 ?  -8.523   3.237  -7.167 1.000 98.010 ? 87  LEU A N   1 
ATOM 671  C CA  ? LEU A 1  87 ?  -8.512   3.563  -5.745 1.000 98.010 ? 87  LEU A CA  1 
ATOM 672  C C   ? LEU A 1  87 ?  -9.840   3.194  -5.092 1.000 98.010 ? 87  LEU A C   1 
ATOM 673  C CB  ? LEU A 1  87 ?  -8.224   5.052  -5.538 1.000 98.010 ? 87  LEU A CB  1 
ATOM 674  O O   ? LEU A 1  87 ? -10.905   3.430  -5.667 1.000 98.010 ? 87  LEU A O   1 
ATOM 675  C CG  ? LEU A 1  87 ?  -6.770   5.493  -5.719 1.000 98.010 ? 87  LEU A CG  1 
ATOM 676  C CD1 ? LEU A 1  87 ?  -6.682   7.015  -5.779 1.000 98.010 ? 87  LEU A CD1 1 
ATOM 677  C CD2 ? LEU A 1  87 ?  -5.900   4.946  -4.593 1.000 98.010 ? 87  LEU A CD2 1 
ATOM 678  N N   ? MET A 1  88 ?  -9.737   2.621  -3.900 1.000 98.010 ? 88  MET A N   1 
ATOM 679  C CA  ? MET A 1  88 ? -10.926   2.228  -3.149 1.000 98.010 ? 88  MET A CA  1 
ATOM 680  C C   ? MET A 1  88 ? -10.717   2.431  -1.652 1.000 98.010 ? 88  MET A C   1 
ATOM 681  C CB  ? MET A 1  88 ? -11.285   0.769  -3.434 1.000 98.010 ? 88  MET A CB  1 
ATOM 682  O O   ? MET A 1  88 ?  -9.615   2.222  -1.142 1.000 98.010 ? 88  MET A O   1 
ATOM 683  C CG  ? MET A 1  88 ? -12.506   0.278  -2.674 1.000 98.010 ? 88  MET A CG  1 
ATOM 684  S SD  ? MET A 1  88 ? -12.968  -1.441  -3.120 1.000 98.010 ? 88  MET A SD  1 
ATOM 685  C CE  ? MET A 1  88 ? -11.606  -2.351  -2.340 1.000 98.010 ? 88  MET A CE  1 
ATOM 686  N N   ? LEU A 1  89 ? -11.762   2.844  -0.957 1.000 98.320 ? 89  LEU A N   1 
ATOM 687  C CA  ? LEU A 1  89 ? -11.790   2.892   0.501 1.000 98.320 ? 89  LEU A CA  1 
ATOM 688  C C   ? LEU A 1  89 ? -12.719   1.820   1.061 1.000 98.320 ? 89  LEU A C   1 
ATOM 689  C CB  ? LEU A 1  89 ? -12.237   4.274   0.983 1.000 98.320 ? 89  LEU A CB  1 
ATOM 690  O O   ? LEU A 1  89 ? -13.834   1.637   0.566 1.000 98.320 ? 89  LEU A O   1 
ATOM 691  C CG  ? LEU A 1  89 ? -11.214   5.403   0.847 1.000 98.320 ? 89  LEU A CG  1 
ATOM 692  C CD1 ? LEU A 1  89 ? -11.908   6.759   0.922 1.000 98.320 ? 89  LEU A CD1 1 
ATOM 693  C CD2 ? LEU A 1  89 ? -10.140   5.285   1.923 1.000 98.320 ? 89  LEU A CD2 1 
ATOM 694  N N   ? LEU A 1  90 ? -12.175   1.104   2.007 1.000 98.120 ? 90  LEU A N   1 
ATOM 695  C CA  ? LEU A 1  90 ? -12.943   0.064   2.683 1.000 98.120 ? 90  LEU A CA  1 
ATOM 696  C C   ? LEU A 1  90 ? -13.276   0.477   4.112 1.000 98.120 ? 90  LEU A C   1 
ATOM 697  C CB  ? LEU A 1  90 ? -12.168  -1.257   2.688 1.000 98.120 ? 90  LEU A CB  1 
ATOM 698  O O   ? LEU A 1  90 ? -12.384   0.840   4.882 1.000 98.120 ? 90  LEU A O   1 
ATOM 699  C CG  ? LEU A 1  90 ? -11.709  -1.779   1.326 1.000 98.120 ? 90  LEU A CG  1 
ATOM 700  C CD1 ? LEU A 1  90 ? -10.818  -3.004   1.501 1.000 98.120 ? 90  LEU A CD1 1 
ATOM 701  C CD2 ? LEU A 1  90 ? -12.911  -2.107   0.446 1.000 98.120 ? 90  LEU A CD2 1 
ATOM 702  N N   ? LYS A 1  91 ? -14.648   0.441   4.450 1.000 97.950 ? 91  LYS A N   1 
ATOM 703  C CA  ? LYS A 1  91 ? -15.057   0.731   5.822 1.000 97.950 ? 91  LYS A CA  1 
ATOM 704  C C   ? LYS A 1  91 ? -15.058  -0.535   6.674 1.000 97.950 ? 91  LYS A C   1 
ATOM 705  C CB  ? LYS A 1  91 ? -16.442   1.379   5.844 1.000 97.950 ? 91  LYS A CB  1 
ATOM 706  O O   ? LYS A 1  91 ? -15.630  -1.554   6.281 1.000 97.950 ? 91  LYS A O   1 
ATOM 707  C CG  ? LYS A 1  91 ? -16.841   1.940   7.201 1.000 97.950 ? 91  LYS A CG  1 
ATOM 708  C CD  ? LYS A 1  91 ? -18.167   2.686   7.129 1.000 97.950 ? 91  LYS A CD  1 
ATOM 709  C CE  ? LYS A 1  91 ? -18.503   3.360   8.453 1.000 97.950 ? 91  LYS A CE  1 
ATOM 710  N NZ  ? LYS A 1  91 ? -19.804   4.091   8.388 1.000 97.950 ? 91  LYS A NZ  1 
ATOM 711  N N   ? LEU A 1  92 ? -14.386  -0.424   7.834 1.000 97.980 ? 92  LEU A N   1 
ATOM 712  C CA  ? LEU A 1  92 ? -14.303  -1.552   8.754 1.000 97.980 ? 92  LEU A CA  1 
ATOM 713  C C   ? LEU A 1  92 ? -15.500  -1.571   9.699 1.000 97.980 ? 92  LEU A C   1 
ATOM 714  C CB  ? LEU A 1  92 ? -13.003  -1.492   9.560 1.000 97.980 ? 92  LEU A CB  1 
ATOM 715  O O   ? LEU A 1  92 ? -16.075  -0.523  10.002 1.000 97.980 ? 92  LEU A O   1 
ATOM 716  C CG  ? LEU A 1  92 ? -11.713  -1.334   8.754 1.000 97.980 ? 92  LEU A CG  1 
ATOM 717  C CD1 ? LEU A 1  92 ? -10.509  -1.263   9.688 1.000 97.980 ? 92  LEU A CD1 1 
ATOM 718  C CD2 ? LEU A 1  92 ? -11.558  -2.482   7.761 1.000 97.980 ? 92  LEU A CD2 1 
ATOM 719  N N   ? ASP A 1  93 ? -15.909  -2.766  10.177 1.000 97.560 ? 93  ASP A N   1 
ATOM 720  C CA  ? ASP A 1  93 ? -17.098  -2.924  11.009 1.000 97.560 ? 93  ASP A CA  1 
ATOM 721  C C   ? ASP A 1  93 ? -16.873  -2.347  12.405 1.000 97.560 ? 93  ASP A C   1 
ATOM 722  C CB  ? ASP A 1  93 ? -17.492  -4.399  11.107 1.000 97.560 ? 93  ASP A CB  1 
ATOM 723  O O   ? ASP A 1  93 ? -17.831  -2.036  13.116 1.000 97.560 ? 93  ASP A O   1 
ATOM 724  C CG  ? ASP A 1  93 ? -16.416  -5.259  11.746 1.000 97.560 ? 93  ASP A CG  1 
ATOM 725  O OD1 ? ASP A 1  93 ? -15.233  -4.856  11.747 1.000 97.560 ? 93  ASP A OD1 1 
ATOM 726  O OD2 ? ASP A 1  93 ? -16.754  -6.352  12.251 1.000 97.560 ? 93  ASP A OD2 1 
ATOM 727  N N   ? ARG A 1  94 ? -15.572  -2.083  12.796 1.000 97.510 ? 94  ARG A N   1 
ATOM 728  C CA  ? ARG A 1  94 ? -15.206  -1.439  14.054 1.000 97.510 ? 94  ARG A CA  1 
ATOM 729  C C   ? ARG A 1  94 ? -13.891  -0.680  13.917 1.000 97.510 ? 94  ARG A C   1 
ATOM 730  C CB  ? ARG A 1  94 ? -15.100  -2.473  15.177 1.000 97.510 ? 94  ARG A CB  1 
ATOM 731  O O   ? ARG A 1  94 ? -13.148  -0.883  12.954 1.000 97.510 ? 94  ARG A O   1 
ATOM 732  C CG  ? ARG A 1  94 ? -13.966  -3.469  14.992 1.000 97.510 ? 94  ARG A CG  1 
ATOM 733  C CD  ? ARG A 1  94 ? -13.998  -4.563  16.050 1.000 97.510 ? 94  ARG A CD  1 
ATOM 734  N NE  ? ARG A 1  94 ? -12.869  -5.479  15.913 1.000 97.510 ? 94  ARG A NE  1 
ATOM 735  N NH1 ? ARG A 1  94 ? -13.923  -6.880  14.408 1.000 97.510 ? 94  ARG A NH1 1 
ATOM 736  N NH2 ? ARG A 1  94 ? -11.779  -7.323  15.086 1.000 97.510 ? 94  ARG A NH2 1 
ATOM 737  C CZ  ? ARG A 1  94 ? -12.860  -6.559  15.136 1.000 97.510 ? 94  ARG A CZ  1 
ATOM 738  N N   ? LYS A 1  95 ? -13.625   0.182  15.001 1.000 97.650 ? 95  LYS A N   1 
ATOM 739  C CA  ? LYS A 1  95 ? -12.405   0.984  14.993 1.000 97.650 ? 95  LYS A CA  1 
ATOM 740  C C   ? LYS A 1  95 ? -11.183   0.129  15.320 1.000 97.650 ? 95  LYS A C   1 
ATOM 741  C CB  ? LYS A 1  95 ? -12.516   2.141  15.987 1.000 97.650 ? 95  LYS A CB  1 
ATOM 742  O O   ? LYS A 1  95 ? -11.242  -0.740  16.191 1.000 97.650 ? 95  LYS A O   1 
ATOM 743  C CG  ? LYS A 1  95 ? -13.557   3.184  15.609 1.000 97.650 ? 95  LYS A CG  1 
ATOM 744  C CD  ? LYS A 1  95 ? -13.592   4.329  16.613 1.000 97.650 ? 95  LYS A CD  1 
ATOM 745  C CE  ? LYS A 1  95 ? -14.627   5.378  16.230 1.000 97.650 ? 95  LYS A CE  1 
ATOM 746  N NZ  ? LYS A 1  95 ? -14.682   6.490  17.225 1.000 97.650 ? 95  LYS A NZ  1 
ATOM 747  N N   ? VAL A 1  96 ? -10.075   0.445  14.550 1.000 97.300 ? 96  VAL A N   1 
ATOM 748  C CA  ? VAL A 1  96 ?  -8.790  -0.181  14.840 1.000 97.300 ? 96  VAL A CA  1 
ATOM 749  C C   ? VAL A 1  96 ?  -8.198   0.417  16.114 1.000 97.300 ? 96  VAL A C   1 
ATOM 750  C CB  ? VAL A 1  96 ?  -7.800  -0.016  13.665 1.000 97.300 ? 96  VAL A CB  1 
ATOM 751  O O   ? VAL A 1  96 ?  -8.206   1.637  16.296 1.000 97.300 ? 96  VAL A O   1 
ATOM 752  C CG1 ? VAL A 1  96 ?  -6.445  -0.632  14.009 1.000 97.300 ? 96  VAL A CG1 1 
ATOM 753  C CG2 ? VAL A 1  96 ?  -8.371  -0.646  12.395 1.000 97.300 ? 96  VAL A CG2 1 
ATOM 754  N N   ? LYS A 1  97 ?  -7.715  -0.476  17.043 1.000 96.530 ? 97  LYS A N   1 
ATOM 755  C CA  ? LYS A 1  97 ?  -6.941   0.007  18.183 1.000 96.530 ? 97  LYS A CA  1 
ATOM 756  C C   ? LYS A 1  97 ?  -5.506   0.329  17.776 1.000 96.530 ? 97  LYS A C   1 
ATOM 757  C CB  ? LYS A 1  97 ?  -6.947  -1.025  19.311 1.000 96.530 ? 97  LYS A CB  1 
ATOM 758  O O   ? LYS A 1  97 ?  -4.727  -0.574  17.461 1.000 96.530 ? 97  LYS A O   1 
ATOM 759  C CG  ? LYS A 1  97 ?  -8.318  -1.257  19.931 1.000 96.530 ? 97  LYS A CG  1 
ATOM 760  C CD  ? LYS A 1  97 ?  -8.267  -2.323  21.018 1.000 96.530 ? 97  LYS A CD  1 
ATOM 761  C CE  ? LYS A 1  97 ?  -9.656  -2.645  21.552 1.000 96.530 ? 97  LYS A CE  1 
ATOM 762  N NZ  ? LYS A 1  97 ?  -9.615  -3.714  22.594 1.000 96.530 ? 97  LYS A NZ  1 
ATOM 763  N N   ? THR A 1  98 ?  -5.183   1.704  17.780 1.000 94.590 ? 98  THR A N   1 
ATOM 764  C CA  ? THR A 1  98 ?  -3.864   2.092  17.292 1.000 94.590 ? 98  THR A CA  1 
ATOM 765  C C   ? THR A 1  98 ?  -2.848   2.103  18.430 1.000 94.590 ? 98  THR A C   1 
ATOM 766  C CB  ? THR A 1  98 ?  -3.901   3.477  16.620 1.000 94.590 ? 98  THR A CB  1 
ATOM 767  O O   ? THR A 1  98 ?  -3.193   2.403  19.575 1.000 94.590 ? 98  THR A O   1 
ATOM 768  C CG2 ? THR A 1  98 ?  -4.797   3.466  15.386 1.000 94.590 ? 98  THR A CG2 1 
ATOM 769  O OG1 ? THR A 1  98 ?  -4.404   4.441  17.553 1.000 94.590 ? 98  THR A OG1 1 
ATOM 770  N N   ? ASN A 1  99 ?  -1.552   1.682  18.124 1.000 92.910 ? 99  ASN A N   1 
ATOM 771  C CA  ? ASN A 1  99 ?  -0.352   1.713  18.952 1.000 92.910 ? 99  ASN A CA  1 
ATOM 772  C C   ? ASN A 1  99 ?   0.914   1.777  18.103 1.000 92.910 ? 99  ASN A C   1 
ATOM 773  C CB  ? ASN A 1  99 ?  -0.308   0.497  19.880 1.000 92.910 ? 99  ASN A CB  1 
ATOM 774  O O   ? ASN A 1  99 ?   0.850   2.063  16.906 1.000 92.910 ? 99  ASN A O   1 
ATOM 775  C CG  ? ASN A 1  99 ?  -0.283  -0.815  19.122 1.000 92.910 ? 99  ASN A CG  1 
ATOM 776  N ND2 ? ASN A 1  99 ?  -1.082  -1.775  19.572 1.000 92.910 ? 99  ASN A ND2 1 
ATOM 777  O OD1 ? ASN A 1  99 ?   0.451  -0.966  18.141 1.000 92.910 ? 99  ASN A OD1 1 
ATOM 778  N N   ? ARG A 1 100 ?   2.014   1.593  18.803 1.000 92.220 ? 100 ARG A N   1 
ATOM 779  C CA  ? ARG A 1 100 ?   3.273   1.707  18.073 1.000 92.220 ? 100 ARG A CA  1 
ATOM 780  C C   ? ARG A 1 100 ?   3.343   0.688  16.941 1.000 92.220 ? 100 ARG A C   1 
ATOM 781  C CB  ? ARG A 1 100 ?   4.462   1.524  19.018 1.000 92.220 ? 100 ARG A CB  1 
ATOM 782  O O   ? ARG A 1 100 ?   4.027   0.911  15.939 1.000 92.220 ? 100 ARG A O   1 
ATOM 783  C CG  ? ARG A 1 100 ?   4.663   2.679  19.986 1.000 92.220 ? 100 ARG A CG  1 
ATOM 784  C CD  ? ARG A 1 100 ?   5.913   2.492  20.835 1.000 92.220 ? 100 ARG A CD  1 
ATOM 785  N NE  ? ARG A 1 100 ?   6.081   3.581  21.793 1.000 92.220 ? 100 ARG A NE  1 
ATOM 786  N NH1 ? ARG A 1 100 ?   8.276   3.070  22.301 1.000 92.220 ? 100 ARG A NH1 1 
ATOM 787  N NH2 ? ARG A 1 100 ?   7.244   4.849  23.315 1.000 92.220 ? 100 ARG A NH2 1 
ATOM 788  C CZ  ? ARG A 1 100 ?   7.200   3.831  22.468 1.000 92.220 ? 100 ARG A CZ  1 
ATOM 789  N N   ? GLN A 1 101 ?   2.583  -0.390  16.959 1.000 92.530 ? 101 GLN A N   1 
ATOM 790  C CA  ? GLN A 1 101 ?   2.668  -1.516  16.035 1.000 92.530 ? 101 GLN A CA  1 
ATOM 791  C C   ? GLN A 1 101 ?   1.532  -1.480  15.017 1.000 92.530 ? 101 GLN A C   1 
ATOM 792  C CB  ? GLN A 1 101 ?   2.647  -2.841  16.800 1.000 92.530 ? 101 GLN A CB  1 
ATOM 793  O O   ? GLN A 1 101 ?   1.577  -2.180  14.003 1.000 92.530 ? 101 GLN A O   1 
ATOM 794  C CG  ? GLN A 1 101 ?   3.942  -3.145  17.540 1.000 92.530 ? 101 GLN A CG  1 
ATOM 795  C CD  ? GLN A 1 101 ?   4.049  -2.408  18.862 1.000 92.530 ? 101 GLN A CD  1 
ATOM 796  N NE2 ? GLN A 1 101 ?   5.104  -2.696  19.617 1.000 92.530 ? 101 GLN A NE2 1 
ATOM 797  O OE1 ? GLN A 1 101 ?   3.191  -1.587  19.202 1.000 92.530 ? 101 GLN A OE1 1 
ATOM 798  N N   ? THR A 1 102 ?   0.479  -0.662  15.210 1.000 94.320 ? 102 THR A N   1 
ATOM 799  C CA  ? THR A 1 102 ?  -0.638  -0.407  14.307 1.000 94.320 ? 102 THR A CA  1 
ATOM 800  C C   ? THR A 1 102 ?  -1.000   1.075  14.300 1.000 94.320 ? 102 THR A C   1 
ATOM 801  C CB  ? THR A 1 102 ?  -1.874  -1.238  14.698 1.000 94.320 ? 102 THR A CB  1 
ATOM 802  O O   ? THR A 1 102 ?  -1.622   1.572  15.241 1.000 94.320 ? 102 THR A O   1 
ATOM 803  C CG2 ? THR A 1 102 ?  -2.953  -1.159  13.623 1.000 94.320 ? 102 THR A CG2 1 
ATOM 804  O OG1 ? THR A 1 102 ?  -1.487  -2.607  14.871 1.000 94.320 ? 102 THR A OG1 1 
ATOM 805  N N   ? LYS A 1 103 ?  -0.502   1.799  13.235 1.000 95.490 ? 103 LYS A N   1 
ATOM 806  C CA  ? LYS A 1 103 ?  -0.672   3.246  13.143 1.000 95.490 ? 103 LYS A CA  1 
ATOM 807  C C   ? LYS A 1 103 ?  -1.239   3.649  11.785 1.000 95.490 ? 103 LYS A C   1 
ATOM 808  C CB  ? LYS A 1 103 ?   0.659   3.959  13.388 1.000 95.490 ? 103 LYS A CB  1 
ATOM 809  O O   ? LYS A 1 103 ?  -1.109   2.908  10.808 1.000 95.490 ? 103 LYS A O   1 
ATOM 810  C CG  ? LYS A 1 103 ?   1.147   3.883  14.827 1.000 95.490 ? 103 LYS A CG  1 
ATOM 811  C CD  ? LYS A 1 103 ?   2.392   4.734  15.040 1.000 95.490 ? 103 LYS A CD  1 
ATOM 812  C CE  ? LYS A 1 103 ?   2.870   4.675  16.485 1.000 95.490 ? 103 LYS A CE  1 
ATOM 813  N NZ  ? LYS A 1 103 ?   4.072   5.533  16.706 1.000 95.490 ? 103 LYS A NZ  1 
ATOM 814  N N   ? LEU A 1 104 ?  -1.792   4.882  11.848 1.000 96.690 ? 104 LEU A N   1 
ATOM 815  C CA  ? LEU A 1 104 ?  -2.377   5.422  10.625 1.000 96.690 ? 104 LEU A CA  1 
ATOM 816  C C   ? LEU A 1 104 ?  -1.300   6.016   9.724 1.000 96.690 ? 104 LEU A C   1 
ATOM 817  C CB  ? LEU A 1 104 ?  -3.425   6.487  10.958 1.000 96.690 ? 104 LEU A CB  1 
ATOM 818  O O   ? LEU A 1 104 ?  -0.340   6.619  10.211 1.000 96.690 ? 104 LEU A O   1 
ATOM 819  C CG  ? LEU A 1 104 ?  -4.506   6.084  11.963 1.000 96.690 ? 104 LEU A CG  1 
ATOM 820  C CD1 ? LEU A 1 104 ?  -5.458   7.249  12.212 1.000 96.690 ? 104 LEU A CD1 1 
ATOM 821  C CD2 ? LEU A 1 104 ?  -5.268   4.860  11.467 1.000 96.690 ? 104 LEU A CD2 1 
ATOM 822  N N   ? LEU A 1 105 ?  -1.511   5.788   8.400 1.000 95.600 ? 105 LEU A N   1 
ATOM 823  C CA  ? LEU A 1 105 ?  -0.663   6.420   7.395 1.000 95.600 ? 105 LEU A CA  1 
ATOM 824  C C   ? LEU A 1 105 ?  -1.204   7.793   7.013 1.000 95.600 ? 105 LEU A C   1 
ATOM 825  C CB  ? LEU A 1 105 ?  -0.559   5.535   6.150 1.000 95.600 ? 105 LEU A CB  1 
ATOM 826  O O   ? LEU A 1 105 ?  -2.391   7.935   6.708 1.000 95.600 ? 105 LEU A O   1 
ATOM 827  C CG  ? LEU A 1 105 ?   0.383   6.024   5.048 1.000 95.600 ? 105 LEU A CG  1 
ATOM 828  C CD1 ? LEU A 1 105 ?   1.818   6.073   5.562 1.000 95.600 ? 105 LEU A CD1 1 
ATOM 829  C CD2 ? LEU A 1 105 ?   0.280   5.127   3.819 1.000 95.600 ? 105 LEU A CD2 1 
ATOM 830  N N   ? ALA A 1 106 ?  -0.329   8.754   7.085 1.000 93.450 ? 106 ALA A N   1 
ATOM 831  C CA  ? ALA A 1 106 ?  -0.752  10.110   6.742 1.000 93.450 ? 106 ALA A CA  1 
ATOM 832  C C   ? ALA A 1 106 ?  -1.004  10.242   5.242 1.000 93.450 ? 106 ALA A C   1 
ATOM 833  C CB  ? ALA A 1 106 ?   0.296  11.124   7.193 1.000 93.450 ? 106 ALA A CB  1 
ATOM 834  O O   ? ALA A 1 106 ?  -0.279   9.661   4.431 1.000 93.450 ? 106 ALA A O   1 
ATOM 835  N N   ? LEU A 1 107 ?  -2.111  10.996   4.892 1.000 91.750 ? 107 LEU A N   1 
ATOM 836  C CA  ? LEU A 1 107 ?  -2.329  11.339   3.491 1.000 91.750 ? 107 LEU A CA  1 
ATOM 837  C C   ? LEU A 1 107 ?  -1.374  12.442   3.047 1.000 91.750 ? 107 LEU A C   1 
ATOM 838  C CB  ? LEU A 1 107 ?  -3.778  11.782   3.267 1.000 91.750 ? 107 LEU A CB  1 
ATOM 839  O O   ? LEU A 1 107 ?  -0.994  13.299   3.847 1.000 91.750 ? 107 LEU A O   1 
ATOM 840  C CG  ? LEU A 1 107 ?  -4.850  10.706   3.443 1.000 91.750 ? 107 LEU A CG  1 
ATOM 841  C CD1 ? LEU A 1 107 ?  -6.241  11.322   3.338 1.000 91.750 ? 107 LEU A CD1 1 
ATOM 842  C CD2 ? LEU A 1 107 ?  -4.671   9.598   2.411 1.000 91.750 ? 107 LEU A CD2 1 
ATOM 843  N N   ? PRO A 1 108 ?  -0.918  12.377   1.824 1.000 86.460 ? 108 PRO A N   1 
ATOM 844  C CA  ? PRO A 1 108 ?   0.086  13.348   1.384 1.000 86.460 ? 108 PRO A CA  1 
ATOM 845  C C   ? PRO A 1 108 ?  -0.439  14.782   1.384 1.000 86.460 ? 108 PRO A C   1 
ATOM 846  C CB  ? PRO A 1 108 ?   0.421  12.890  -0.038 1.000 86.460 ? 108 PRO A CB  1 
ATOM 847  O O   ? PRO A 1 108 ?  -1.595  15.020   1.024 1.000 86.460 ? 108 PRO A O   1 
ATOM 848  C CG  ? PRO A 1 108 ?  -0.794  12.150  -0.497 1.000 86.460 ? 108 PRO A CG  1 
ATOM 849  C CD  ? PRO A 1 108 ?  -1.443  11.512   0.698 1.000 86.460 ? 108 PRO A CD  1 
ATOM 850  N N   ? LYS A 1 109 ?   0.390  15.724   1.907 1.000 77.650 ? 109 LYS A N   1 
ATOM 851  C CA  ? LYS A 1 109 ?   0.081  17.151   1.905 1.000 77.650 ? 109 LYS A CA  1 
ATOM 852  C C   ? LYS A 1 109 ?   0.403  17.782   0.553 1.000 77.650 ? 109 LYS A C   1 
ATOM 853  C CB  ? LYS A 1 109 ?   0.851  17.869   3.015 1.000 77.650 ? 109 LYS A CB  1 
ATOM 854  O O   ? LYS A 1 109 ?  -0.321  18.663   0.085 1.000 77.650 ? 109 LYS A O   1 
ATOM 855  C CG  ? LYS A 1 109 ?   0.363  17.542   4.418 1.000 77.650 ? 109 LYS A CG  1 
ATOM 856  C CD  ? LYS A 1 109 ?   1.118  18.341   5.473 1.000 77.650 ? 109 LYS A CD  1 
ATOM 857  C CE  ? LYS A 1 109 ?   0.668  17.975   6.881 1.000 77.650 ? 109 LYS A CE  1 
ATOM 858  N NZ  ? LYS A 1 109 ?   1.457  18.700   7.921 1.000 77.650 ? 109 LYS A NZ  1 
ATOM 859  N N   ? GLN A 1 110 ?   1.503  17.294  -0.263 1.000 70.160 ? 110 GLN A N   1 
ATOM 860  C CA  ? GLN A 1 110 ?   1.937  17.718  -1.590 1.000 70.160 ? 110 GLN A CA  1 
ATOM 861  C C   ? GLN A 1 110 ?   2.427  16.530  -2.414 1.000 70.160 ? 110 GLN A C   1 
ATOM 862  C CB  ? GLN A 1 110 ?   3.039  18.773  -1.484 1.000 70.160 ? 110 GLN A CB  1 
ATOM 863  O O   ? GLN A 1 110 ?   2.673  15.451  -1.872 1.000 70.160 ? 110 GLN A O   1 
ATOM 864  C CG  ? GLN A 1 110 ?   4.275  18.298  -0.731 1.000 70.160 ? 110 GLN A CG  1 
ATOM 865  C CD  ? GLN A 1 110 ?   5.250  19.422  -0.436 1.000 70.160 ? 110 GLN A CD  1 
ATOM 866  N NE2 ? GLN A 1 110 ?   6.336  19.098   0.259 1.000 70.160 ? 110 GLN A NE2 1 
ATOM 867  O OE1 ? GLN A 1 110 ?   5.030  20.572  -0.829 1.000 70.160 ? 110 GLN A OE1 1 
ATOM 868  N N   ? GLY A 1 111 ?   2.250  16.677  -3.829 1.000 65.300 ? 111 GLY A N   1 
ATOM 869  C CA  ? GLY A 1 111 ?   2.704  15.684  -4.790 1.000 65.300 ? 111 GLY A CA  1 
ATOM 870  C C   ? GLY A 1 111 ?   4.059  15.096  -4.445 1.000 65.300 ? 111 GLY A C   1 
ATOM 871  O O   ? GLY A 1 111 ?   4.956  15.812  -3.995 1.000 65.300 ? 111 GLY A O   1 
ATOM 872  N N   ? ALA A 1 112 ?   4.068  13.750  -4.077 1.000 62.040 ? 112 ALA A N   1 
ATOM 873  C CA  ? ALA A 1 112 ?   5.229  12.966  -3.665 1.000 62.040 ? 112 ALA A CA  1 
ATOM 874  C C   ? ALA A 1 112 ?   6.110  12.619  -4.862 1.000 62.040 ? 112 ALA A C   1 
ATOM 875  C CB  ? ALA A 1 112 ?   4.784  11.693  -2.949 1.000 62.040 ? 112 ALA A CB  1 
ATOM 876  O O   ? ALA A 1 112 ?   5.610  12.425  -5.973 1.000 62.040 ? 112 ALA A O   1 
ATOM 877  N N   ? GLY A 1 113 ?   7.360  13.071  -4.762 1.000 66.740 ? 113 GLY A N   1 
ATOM 878  C CA  ? GLY A 1 113 ?   8.518  12.854  -5.616 1.000 66.740 ? 113 GLY A CA  1 
ATOM 879  C C   ? GLY A 1 113 ?   9.831  12.883  -4.858 1.000 66.740 ? 113 GLY A C   1 
ATOM 880  O O   ? GLY A 1 113 ?  10.072  13.789  -4.057 1.000 66.740 ? 113 GLY A O   1 
ATOM 881  N N   ? ALA A 1 114 ?  10.494  11.548  -4.812 1.000 75.490 ? 114 ALA A N   1 
ATOM 882  C CA  ? ALA A 1 114 ?  11.665  11.205  -4.009 1.000 75.490 ? 114 ALA A CA  1 
ATOM 883  C C   ? ALA A 1 114 ?  11.591   9.762  -3.519 1.000 75.490 ? 114 ALA A C   1 
ATOM 884  C CB  ? ALA A 1 114 ?  11.794  12.160  -2.824 1.000 75.490 ? 114 ALA A CB  1 
ATOM 885  O O   ? ALA A 1 114 ?  10.582   9.082  -3.722 1.000 75.490 ? 114 ALA A O   1 
ATOM 886  N N   ? TRP A 1 115 ?  12.435   9.220  -3.095 1.000 88.610 ? 115 TRP A N   1 
ATOM 887  C CA  ? TRP A 1 115 ?  12.630   7.852  -2.626 1.000 88.610 ? 115 TRP A CA  1 
ATOM 888  C C   ? TRP A 1 115 ?  11.408   7.360  -1.858 1.000 88.610 ? 115 TRP A C   1 
ATOM 889  C CB  ? TRP A 1 115 ?  13.876   7.760  -1.740 1.000 88.610 ? 115 TRP A CB  1 
ATOM 890  O O   ? TRP A 1 115 ?  10.906   8.052  -0.969 1.000 88.610 ? 115 TRP A O   1 
ATOM 891  C CG  ? TRP A 1 115 ?  15.168   7.830  -2.498 1.000 88.610 ? 115 TRP A CG  1 
ATOM 892  C CD1 ? TRP A 1 115 ?  15.900   8.950  -2.777 1.000 88.610 ? 115 TRP A CD1 1 
ATOM 893  C CD2 ? TRP A 1 115 ?  15.878   6.732  -3.078 1.000 88.610 ? 115 TRP A CD2 1 
ATOM 894  C CE2 ? TRP A 1 115 ?  17.035   7.260  -3.693 1.000 88.610 ? 115 TRP A CE2 1 
ATOM 895  C CE3 ? TRP A 1 115 ?  15.649   5.350  -3.136 1.000 88.610 ? 115 TRP A CE3 1 
ATOM 896  N NE1 ? TRP A 1 115 ?  17.024   8.614  -3.495 1.000 88.610 ? 115 TRP A NE1 1 
ATOM 897  C CH2 ? TRP A 1 115 ?  17.713   5.106  -4.402 1.000 88.610 ? 115 TRP A CH2 1 
ATOM 898  C CZ2 ? TRP A 1 115 ?  17.960   6.454  -4.360 1.000 88.610 ? 115 TRP A CZ2 1 
ATOM 899  C CZ3 ? TRP A 1 115 ?  16.572   4.550  -3.800 1.000 88.610 ? 115 TRP A CZ3 1 
ATOM 900  N N   ? CYS A 1 116 ?  10.912   6.289  -2.333 1.000 93.200 ? 116 CYS A N   1 
ATOM 901  C CA  ? CYS A 1 116 ?   9.738   5.696  -1.701 1.000 93.200 ? 116 CYS A CA  1 
ATOM 902  C C   ? CYS A 1 116 ?  10.013   4.256  -1.283 1.000 93.200 ? 116 CYS A C   1 
ATOM 903  C CB  ? CYS A 1 116 ?   8.539   5.742  -2.648 1.000 93.200 ? 116 CYS A CB  1 
ATOM 904  O O   ? CYS A 1 116 ?  11.013   3.666  -1.697 1.000 93.200 ? 116 CYS A O   1 
ATOM 905  S SG  ? CYS A 1 116 ?   8.118   7.406  -3.209 1.000 93.200 ? 116 CYS A SG  1 
ATOM 906  N N   ? SER A 1 117 ?   9.182   3.772  -0.494 1.000 93.730 ? 117 SER A N   1 
ATOM 907  C CA  ? SER A 1 117 ?   9.220   2.361  -0.125 1.000 93.730 ? 117 SER A CA  1 
ATOM 908  C C   ? SER A 1 117 ?   7.863   1.697  -0.337 1.000 93.730 ? 117 SER A C   1 
ATOM 909  C CB  ? SER A 1 117 ?   9.653   2.199   1.332 1.000 93.730 ? 117 SER A CB  1 
ATOM 910  O O   ? SER A 1 117 ?   6.822   2.341  -0.195 1.000 93.730 ? 117 SER A O   1 
ATOM 911  O OG  ? SER A 1 117 ?   8.670   2.719   2.210 1.000 93.730 ? 117 SER A OG  1 
ATOM 912  N N   ? VAL A 1 118 ?   7.888   0.473  -0.746 1.000 93.960 ? 118 VAL A N   1 
ATOM 913  C CA  ? VAL A 1 118 ?   6.706  -0.369  -0.901 1.000 93.960 ? 118 VAL A CA  1 
ATOM 914  C C   ? VAL A 1 118 ?   6.823  -1.596   0.000 1.000 93.960 ? 118 VAL A C   1 
ATOM 915  C CB  ? VAL A 1 118 ?   6.507  -0.803  -2.370 1.000 93.960 ? 118 VAL A CB  1 
ATOM 916  O O   ? VAL A 1 118 ?   7.912  -2.152   0.164 1.000 93.960 ? 118 VAL A O   1 
ATOM 917  C CG1 ? VAL A 1 118 ?   5.270  -1.688  -2.509 1.000 93.960 ? 118 VAL A CG1 1 
ATOM 918  C CG2 ? VAL A 1 118 ?   6.398   0.420  -3.278 1.000 93.960 ? 118 VAL A CG2 1 
ATOM 919  N N   ? ALA A 1 119 ?   5.784  -1.918   0.648 1.000 94.440 ? 119 ALA A N   1 
ATOM 920  C CA  ? ALA A 1 119 ?   5.746  -3.111   1.491 1.000 94.440 ? 119 ALA A CA  1 
ATOM 921  C C   ? ALA A 1 119 ?   4.563  -4.003   1.125 1.000 94.440 ? 119 ALA A C   1 
ATOM 922  C CB  ? ALA A 1 119 ?   5.678  -2.719   2.965 1.000 94.440 ? 119 ALA A CB  1 
ATOM 923  O O   ? ALA A 1 119 ?   3.508  -3.511   0.719 1.000 94.440 ? 119 ALA A O   1 
ATOM 924  N N   ? GLY A 1 120 ?   4.829  -5.319   1.230 1.000 94.880 ? 120 GLY A N   1 
ATOM 925  C CA  ? GLY A 1 120 ?   3.750  -6.247   0.929 1.000 94.880 ? 120 GLY A CA  1 
ATOM 926  C C   ? GLY A 1 120 ?   4.139  -7.699   1.132 1.000 94.880 ? 120 GLY A C   1 
ATOM 927  O O   ? GLY A 1 120 ?   5.291  -8.000   1.450 1.000 94.880 ? 120 GLY A O   1 
ATOM 928  N N   ? TRP A 1 121 ?   3.114  -8.655   1.015 1.000 94.240 ? 121 TRP A N   1 
ATOM 929  C CA  ? TRP A 1 121 ?   3.290 -10.095   1.174 1.000 94.240 ? 121 TRP A CA  1 
ATOM 930  C C   ? TRP A 1 121 ?   3.237 -10.802  -0.177 1.000 94.240 ? 121 TRP A C   1 
ATOM 931  C CB  ? TRP A 1 121 ?   2.219 -10.668   2.106 1.000 94.240 ? 121 TRP A CB  1 
ATOM 932  O O   ? TRP A 1 121 ?   2.858 -11.972  -0.257 1.000 94.240 ? 121 TRP A O   1 
ATOM 933  C CG  ? TRP A 1 121 ?   2.363 -10.238   3.535 1.000 94.240 ? 121 TRP A CG  1 
ATOM 934  C CD1 ? TRP A 1 121 ?   3.128 -10.831   4.501 1.000 94.240 ? 121 TRP A CD1 1 
ATOM 935  C CD2 ? TRP A 1 121 ?   1.720  -9.124   4.161 1.000 94.240 ? 121 TRP A CD2 1 
ATOM 936  C CE2 ? TRP A 1 121 ?   2.141  -9.100   5.509 1.000 94.240 ? 121 TRP A CE2 1 
ATOM 937  C CE3 ? TRP A 1 121 ?   0.827  -8.141   3.712 1.000 94.240 ? 121 TRP A CE3 1 
ATOM 938  N NE1 ? TRP A 1 121 ?   2.999 -10.151   5.690 1.000 94.240 ? 121 TRP A NE1 1 
ATOM 939  C CH2 ? TRP A 1 121 ?   0.827  -7.181   5.947 1.000 94.240 ? 121 TRP A CH2 1 
ATOM 940  C CZ2 ? TRP A 1 121 ?   1.700  -8.130   6.412 1.000 94.240 ? 121 TRP A CZ2 1 
ATOM 941  C CZ3 ? TRP A 1 121 ?   0.389  -7.177   4.612 1.000 94.240 ? 121 TRP A CZ3 1 
ATOM 942  N N   ? GLY A 1 122 ?   3.473 -10.081  -1.309 1.000 88.270 ? 122 GLY A N   1 
ATOM 943  C CA  ? GLY A 1 122 ?   3.424 -10.655  -2.645 1.000 88.270 ? 122 GLY A CA  1 
ATOM 944  C C   ? GLY A 1 122 ?   4.510 -11.686  -2.891 1.000 88.270 ? 122 GLY A C   1 
ATOM 945  O O   ? GLY A 1 122 ?   5.172 -12.134  -1.953 1.000 88.270 ? 122 GLY A O   1 
ATOM 946  N N   ? VAL A 1 123 ?   4.746 -12.254  -4.214 1.000 88.060 ? 123 VAL A N   1 
ATOM 947  C CA  ? VAL A 1 123 ?   5.719 -13.273  -4.591 1.000 88.060 ? 123 VAL A CA  1 
ATOM 948  C C   ? VAL A 1 123 ?   7.124 -12.676  -4.581 1.000 88.060 ? 123 VAL A C   1 
ATOM 949  C CB  ? VAL A 1 123 ?   5.404 -13.871  -5.981 1.000 88.060 ? 123 VAL A CB  1 
ATOM 950  O O   ? VAL A 1 123 ?   7.296 -11.474  -4.799 1.000 88.060 ? 123 VAL A O   1 
ATOM 951  C CG1 ? VAL A 1 123 ?   4.043 -14.564  -5.975 1.000 88.060 ? 123 VAL A CG1 1 
ATOM 952  C CG2 ? VAL A 1 123 ?   5.448 -12.783  -7.052 1.000 88.060 ? 123 VAL A CG2 1 
ATOM 953  N N   ? THR A 1 124 ?   8.212 -13.541  -4.297 1.000 87.140 ? 124 THR A N   1 
ATOM 954  C CA  ? THR A 1 124 ?   9.593 -13.085  -4.184 1.000 87.140 ? 124 THR A CA  1 
ATOM 955  C C   ? THR A 1 124 ?  10.420 -13.563  -5.373 1.000 87.140 ? 124 THR A C   1 
ATOM 956  C CB  ? THR A 1 124 ?  10.238 -13.576  -2.875 1.000 87.140 ? 124 THR A CB  1 
ATOM 957  O O   ? THR A 1 124 ?  11.604 -13.239  -5.483 1.000 87.140 ? 124 THR A O   1 
ATOM 958  C CG2 ? THR A 1 124 ?   9.549 -12.966  -1.659 1.000 87.140 ? 124 THR A CG2 1 
ATOM 959  O OG1 ? THR A 1 124 ?  10.133 -15.004  -2.804 1.000 87.140 ? 124 THR A OG1 1 
ATOM 960  N N   ? LYS A 1 125 ?   9.847 -14.301  -6.204 1.000 86.690 ? 125 LYS A N   1 
ATOM 961  C CA  ? LYS A 1 125 ?  10.372 -14.734  -7.497 1.000 86.690 ? 125 LYS A CA  1 
ATOM 962  C C   ? LYS A 1 125 ?   9.252 -14.879  -8.523 1.000 86.690 ? 125 LYS A C   1 
ATOM 963  C CB  ? LYS A 1 125 ?  11.127 -16.056  -7.354 1.000 86.690 ? 125 LYS A CB  1 
ATOM 964  O O   ? LYS A 1 125 ?   8.099 -15.120  -8.162 1.000 86.690 ? 125 LYS A O   1 
ATOM 965  C CG  ? LYS A 1 125 ?  10.267 -17.209  -6.856 1.000 86.690 ? 125 LYS A CG  1 
ATOM 966  C CD  ? LYS A 1 125 ?  11.086 -18.481  -6.681 1.000 86.690 ? 125 LYS A CD  1 
ATOM 967  C CE  ? LYS A 1 125 ?  10.216 -19.650  -6.238 1.000 86.690 ? 125 LYS A CE  1 
ATOM 968  N NZ  ? LYS A 1 125 ?  11.015 -20.900  -6.063 1.000 86.690 ? 125 LYS A NZ  1 
ATOM 969  N N   ? GLN A 1 126 ?   9.630 -14.675  -9.808 1.000 83.020 ? 126 GLN A N   1 
ATOM 970  C CA  ? GLN A 1 126 ?   8.639 -14.801 -10.871 1.000 83.020 ? 126 GLN A CA  1 
ATOM 971  C C   ? GLN A 1 126 ?   7.921 -16.146 -10.796 1.000 83.020 ? 126 GLN A C   1 
ATOM 972  C CB  ? GLN A 1 126 ?   9.296 -14.633 -12.242 1.000 83.020 ? 126 GLN A CB  1 
ATOM 973  O O   ? GLN A 1 126 ?   8.563 -17.197 -10.747 1.000 83.020 ? 126 GLN A O   1 
ATOM 974  C CG  ? GLN A 1 126 ?   8.310 -14.638 -13.401 1.000 83.020 ? 126 GLN A CG  1 
ATOM 975  C CD  ? GLN A 1 126 ?   7.442 -13.395 -13.440 1.000 83.020 ? 126 GLN A CD  1 
ATOM 976  N NE2 ? GLN A 1 126 ?   6.499 -13.358 -14.376 1.000 83.020 ? 126 GLN A NE2 1 
ATOM 977  O OE1 ? GLN A 1 126 ?   7.616 -12.474 -12.635 1.000 83.020 ? 126 GLN A OE1 1 
ATOM 978  N N   ? HIS A 1 127 ?   6.543 -16.081 -10.652 1.000 81.990 ? 127 HIS A N   1 
ATOM 979  C CA  ? HIS A 1 127 ?   5.708 -17.276 -10.611 1.000 81.990 ? 127 HIS A CA  1 
ATOM 980  C C   ? HIS A 1 127 ?   5.934 -18.063  -9.325 1.000 81.990 ? 127 HIS A C   1 
ATOM 981  C CB  ? HIS A 1 127 ?   5.985 -18.164 -11.826 1.000 81.990 ? 127 HIS A CB  1 
ATOM 982  O O   ? HIS A 1 127 ?   5.802 -19.289  -9.311 1.000 81.990 ? 127 HIS A O   1 
ATOM 983  C CG  ? HIS A 1 127 ?   5.814 -17.462 -13.135 1.000 81.990 ? 127 HIS A CG  1 
ATOM 984  C CD2 ? HIS A 1 127 ?   6.701 -17.193 -14.122 1.000 81.990 ? 127 HIS A CD2 1 
ATOM 985  N ND1 ? HIS A 1 127 ?   4.608 -16.939 -13.547 1.000 81.990 ? 127 HIS A ND1 1 
ATOM 986  C CE1 ? HIS A 1 127 ?   4.760 -16.379 -14.735 1.000 81.990 ? 127 HIS A CE1 1 
ATOM 987  N NE2 ? HIS A 1 127 ?   6.021 -16.520 -15.107 1.000 81.990 ? 127 HIS A NE2 1 
ATOM 988  N N   ? GLY A 1 128 ?   6.493 -17.536  -8.282 1.000 86.240 ? 128 GLY A N   1 
ATOM 989  C CA  ? GLY A 1 128 ?   6.743 -18.167  -6.996 1.000 86.240 ? 128 GLY A CA  1 
ATOM 990  C C   ? GLY A 1 128 ?   5.552 -18.102  -6.059 1.000 86.240 ? 128 GLY A C   1 
ATOM 991  O O   ? GLY A 1 128 ?   4.437 -17.792  -6.484 1.000 86.240 ? 128 GLY A O   1 
ATOM 992  N N   ? LYS A 1 129 ?   5.832 -18.528  -4.764 1.000 89.450 ? 129 LYS A N   1 
ATOM 993  C CA  ? LYS A 1 129 ?   4.792 -18.512  -3.739 1.000 89.450 ? 129 LYS A CA  1 
ATOM 994  C C   ? LYS A 1 129 ?   4.818 -17.207  -2.949 1.000 89.450 ? 129 LYS A C   1 
ATOM 995  C CB  ? LYS A 1 129 ?   4.953 -19.702  -2.792 1.000 89.450 ? 129 LYS A CB  1 
ATOM 996  O O   ? LYS A 1 129 ?   5.854 -16.544  -2.869 1.000 89.450 ? 129 LYS A O   1 
ATOM 997  C CG  ? LYS A 1 129 ?   4.778 -21.056  -3.463 1.000 89.450 ? 129 LYS A CG  1 
ATOM 998  C CD  ? LYS A 1 129 ?   4.913 -22.197  -2.463 1.000 89.450 ? 129 LYS A CD  1 
ATOM 999  C CE  ? LYS A 1 129 ?   4.766 -23.554  -3.139 1.000 89.450 ? 129 LYS A CE  1 
ATOM 1000 N NZ  ? LYS A 1 129 ?   4.947 -24.677  -2.171 1.000 89.450 ? 129 LYS A NZ  1 
ATOM 1001 N N   ? LEU A 1 130 ?   3.626 -16.916  -2.415 1.000 91.370 ? 130 LEU A N   1 
ATOM 1002 C CA  ? LEU A 1 130 ?   3.555 -15.746  -1.546 1.000 91.370 ? 130 LEU A CA  1 
ATOM 1003 C C   ? LEU A 1 130 ?   4.562 -15.855  -0.406 1.000 91.370 ? 130 LEU A C   1 
ATOM 1004 C CB  ? LEU A 1 130 ?   2.142 -15.584  -0.980 1.000 91.370 ? 130 LEU A CB  1 
ATOM 1005 O O   ? LEU A 1 130 ?   4.789 -16.944   0.126 1.000 91.370 ? 130 LEU A O   1 
ATOM 1006 C CG  ? LEU A 1 130 ?   1.083 -15.047  -1.944 1.000 91.370 ? 130 LEU A CG  1 
ATOM 1007 C CD1 ? LEU A 1 130 ?  -0.306 -15.163  -1.325 1.000 91.370 ? 130 LEU A CD1 1 
ATOM 1008 C CD2 ? LEU A 1 130 ?   1.387 -13.601  -2.322 1.000 91.370 ? 130 LEU A CD2 1 
ATOM 1009 N N   ? SER A 1 131 ?   5.130 -14.740  -0.050 1.000 93.060 ? 131 SER A N   1 
ATOM 1010 C CA  ? SER A 1 131 ?   6.040 -14.672   1.088 1.000 93.060 ? 131 SER A CA  1 
ATOM 1011 C C   ? SER A 1 131 ?   5.287 -14.814   2.407 1.000 93.060 ? 131 SER A C   1 
ATOM 1012 C CB  ? SER A 1 131 ?   6.817 -13.355   1.076 1.000 93.060 ? 131 SER A CB  1 
ATOM 1013 O O   ? SER A 1 131 ?   4.242 -14.190   2.602 1.000 93.060 ? 131 SER A O   1 
ATOM 1014 O OG  ? SER A 1 131 ?   7.658 -13.256   2.213 1.000 93.060 ? 131 SER A OG  1 
ATOM 1015 N N   ? PRO A 1 132 ?   5.801 -15.616   3.299 1.000 93.310 ? 132 PRO A N   1 
ATOM 1016 C CA  ? PRO A 1 132 ?   5.149 -15.769   4.602 1.000 93.310 ? 132 PRO A CA  1 
ATOM 1017 C C   ? PRO A 1 132 ?   5.394 -14.580   5.528 1.000 93.310 ? 132 PRO A C   1 
ATOM 1018 C CB  ? PRO A 1 132 ?   5.786 -17.042   5.167 1.000 93.310 ? 132 PRO A CB  1 
ATOM 1019 O O   ? PRO A 1 132 ?   4.677 -14.405   6.516 1.000 93.310 ? 132 PRO A O   1 
ATOM 1020 C CG  ? PRO A 1 132 ?   7.128 -17.119   4.514 1.000 93.310 ? 132 PRO A CG  1 
ATOM 1021 C CD  ? PRO A 1 132 ?   7.011 -16.583   3.116 1.000 93.310 ? 132 PRO A CD  1 
ATOM 1022 N N   ? VAL A 1 133 ?   6.337 -13.715   5.219 1.000 95.330 ? 133 VAL A N   1 
ATOM 1023 C CA  ? VAL A 1 133 ?   6.646 -12.546   6.036 1.000 95.330 ? 133 VAL A CA  1 
ATOM 1024 C C   ? VAL A 1 133 ?   6.563 -11.282   5.183 1.000 95.330 ? 133 VAL A C   1 
ATOM 1025 C CB  ? VAL A 1 133 ?   8.043 -12.660   6.686 1.000 95.330 ? 133 VAL A CB  1 
ATOM 1026 O O   ? VAL A 1 133 ?   6.695 -11.343   3.958 1.000 95.330 ? 133 VAL A O   1 
ATOM 1027 C CG1 ? VAL A 1 133 ?   8.091 -13.835   7.661 1.000 95.330 ? 133 VAL A CG1 1 
ATOM 1028 C CG2 ? VAL A 1 133 ?   9.119 -12.810   5.612 1.000 95.330 ? 133 VAL A CG2 1 
ATOM 1029 N N   ? LEU A 1 134 ?   6.330 -10.130   5.844 1.000 95.710 ? 134 LEU A N   1 
ATOM 1030 C CA  ? LEU A 1 134 ?   6.269  -8.832   5.182 1.000 95.710 ? 134 LEU A CA  1 
ATOM 1031 C C   ? LEU A 1 134 ?   7.638  -8.432   4.642 1.000 95.710 ? 134 LEU A C   1 
ATOM 1032 C CB  ? LEU A 1 134 ?   5.757  -7.761   6.149 1.000 95.710 ? 134 LEU A CB  1 
ATOM 1033 O O   ? LEU A 1 134 ?   8.636  -8.490   5.364 1.000 95.710 ? 134 LEU A O   1 
ATOM 1034 C CG  ? LEU A 1 134 ?   5.364  -6.420   5.528 1.000 95.710 ? 134 LEU A CG  1 
ATOM 1035 C CD1 ? LEU A 1 134 ?   4.142  -6.589   4.631 1.000 95.710 ? 134 LEU A CD1 1 
ATOM 1036 C CD2 ? LEU A 1 134 ?   5.096  -5.385   6.615 1.000 95.710 ? 134 LEU A CD2 1 
ATOM 1037 N N   ? LYS A 1 135 ?   7.616  -8.040   3.297 1.000 95.640 ? 135 LYS A N   1 
ATOM 1038 C CA  ? LYS A 1 135 ?   8.839  -7.582   2.643 1.000 95.640 ? 135 LYS A CA  1 
ATOM 1039 C C   ? LYS A 1 135 ?   8.742  -6.105   2.270 1.000 95.640 ? 135 LYS A C   1 
ATOM 1040 C CB  ? LYS A 1 135 ?   9.128  -8.419   1.397 1.000 95.640 ? 135 LYS A CB  1 
ATOM 1041 O O   ? LYS A 1 135 ?   7.642  -5.567   2.124 1.000 95.640 ? 135 LYS A O   1 
ATOM 1042 C CG  ? LYS A 1 135 ?   9.303  -9.905   1.676 1.000 95.640 ? 135 LYS A CG  1 
ATOM 1043 C CD  ? LYS A 1 135 ?  10.646 -10.196   2.332 1.000 95.640 ? 135 LYS A CD  1 
ATOM 1044 C CE  ? LYS A 1 135 ?  10.941 -11.689   2.367 1.000 95.640 ? 135 LYS A CE  1 
ATOM 1045 N NZ  ? LYS A 1 135 ?  12.280 -11.976   2.963 1.000 95.640 ? 135 LYS A NZ  1 
ATOM 1046 N N   ? GLU A 1 136 ?   9.896  -5.511   2.153 1.000 94.620 ? 136 GLU A N   1 
ATOM 1047 C CA  ? GLU A 1 136 ?   9.935  -4.117   1.721 1.000 94.620 ? 136 GLU A CA  1 
ATOM 1048 C C   ? GLU A 1 136 ?  11.000  -3.901   0.650 1.000 94.620 ? 136 GLU A C   1 
ATOM 1049 C CB  ? GLU A 1 136 ?  10.193  -3.192   2.913 1.000 94.620 ? 136 GLU A CB  1 
ATOM 1050 O O   ? GLU A 1 136 ?  12.015  -4.600   0.626 1.000 94.620 ? 136 GLU A O   1 
ATOM 1051 C CG  ? GLU A 1 136 ?  11.577  -3.349   3.526 1.000 94.620 ? 136 GLU A CG  1 
ATOM 1052 C CD  ? GLU A 1 136 ?  11.810  -2.440   4.722 1.000 94.620 ? 136 GLU A CD  1 
ATOM 1053 O OE1 ? GLU A 1 136 ?  12.881  -2.542   5.363 1.000 94.620 ? 136 GLU A OE1 1 
ATOM 1054 O OE2 ? GLU A 1 136 ?  10.914  -1.620   5.022 1.000 94.620 ? 136 GLU A OE2 1 
ATOM 1055 N N   ? LEU A 1 137 ?  10.678  -2.888  -0.168 1.000 92.870 ? 137 LEU A N   1 
ATOM 1056 C CA  ? LEU A 1 137 ?  11.545  -2.553  -1.292 1.000 92.870 ? 137 LEU A CA  1 
ATOM 1057 C C   ? LEU A 1 137 ?  11.570  -1.047  -1.529 1.000 92.870 ? 137 LEU A C   1 
ATOM 1058 C CB  ? LEU A 1 137 ?  11.081  -3.273  -2.560 1.000 92.870 ? 137 LEU A CB  1 
ATOM 1059 O O   ? LEU A 1 137 ?  10.520  -0.403  -1.568 1.000 92.870 ? 137 LEU A O   1 
ATOM 1060 C CG  ? LEU A 1 137 ?  11.844  -2.944  -3.844 1.000 92.870 ? 137 LEU A CG  1 
ATOM 1061 C CD1 ? LEU A 1 137 ?  13.245  -3.546  -3.797 1.000 92.870 ? 137 LEU A CD1 1 
ATOM 1062 C CD2 ? LEU A 1 137 ?  11.081  -3.448  -5.065 1.000 92.870 ? 137 LEU A CD2 1 
ATOM 1063 N N   ? ASP A 1 138 ?  12.799  -0.553  -1.650 1.000 92.710 ? 138 ASP A N   1 
ATOM 1064 C CA  ? ASP A 1 138 ?  12.931   0.858  -2.003 1.000 92.710 ? 138 ASP A CA  1 
ATOM 1065 C C   ? ASP A 1 138 ?  12.756   1.067  -3.505 1.000 92.710 ? 138 ASP A C   1 
ATOM 1066 C CB  ? ASP A 1 138 ?  14.289   1.399  -1.551 1.000 92.710 ? 138 ASP A CB  1 
ATOM 1067 O O   ? ASP A 1 138 ?  13.308   0.315  -4.311 1.000 92.710 ? 138 ASP A O   1 
ATOM 1068 C CG  ? ASP A 1 138 ?  14.421   1.483  -0.040 1.000 92.710 ? 138 ASP A CG  1 
ATOM 1069 O OD1 ? ASP A 1 138 ?  13.407   1.726   0.648 1.000 92.710 ? 138 ASP A OD1 1 
ATOM 1070 O OD2 ? ASP A 1 138 ?  15.550   1.306   0.466 1.000 92.710 ? 138 ASP A OD2 1 
ATOM 1071 N N   ? VAL A 1 139 ?  11.971   2.165  -3.851 1.000 92.630 ? 139 VAL A N   1 
ATOM 1072 C CA  ? VAL A 1 139 ?  11.726   2.480  -5.254 1.000 92.630 ? 139 VAL A CA  1 
ATOM 1073 C C   ? VAL A 1 139 ?  11.879   3.982  -5.482 1.000 92.630 ? 139 VAL A C   1 
ATOM 1074 C CB  ? VAL A 1 139 ?  10.324   2.013  -5.705 1.000 92.630 ? 139 VAL A CB  1 
ATOM 1075 O O   ? VAL A 1 139 ?  11.782   4.772  -4.540 1.000 92.630 ? 139 VAL A O   1 
ATOM 1076 C CG1 ? VAL A 1 139 ?  10.213   0.491  -5.634 1.000 92.630 ? 139 VAL A CG1 1 
ATOM 1077 C CG2 ? VAL A 1 139 ?   9.243   2.671  -4.850 1.000 92.630 ? 139 VAL A CG2 1 
ATOM 1078 N N   ? ARG A 1 140 ?  12.134   4.233  -6.748 1.000 91.490 ? 140 ARG A N   1 
ATOM 1079 C CA  ? ARG A 1 140 ?  12.175   5.635  -7.151 1.000 91.490 ? 140 ARG A CA  1 
ATOM 1080 C C   ? ARG A 1 140 ?  11.017   5.970  -8.084 1.000 91.490 ? 140 ARG A C   1 
ATOM 1081 C CB  ? ARG A 1 140 ?  13.507   5.961  -7.831 1.000 91.490 ? 140 ARG A CB  1 
ATOM 1082 O O   ? ARG A 1 140 ?  10.663   5.173  -8.955 1.000 91.490 ? 140 ARG A O   1 
ATOM 1083 C CG  ? ARG A 1 140 ?  14.691   6.000  -6.878 1.000 91.490 ? 140 ARG A CG  1 
ATOM 1084 C CD  ? ARG A 1 140 ?  15.970   6.429  -7.585 1.000 91.490 ? 140 ARG A CD  1 
ATOM 1085 N NE  ? ARG A 1 140 ?  17.093   6.524  -6.657 1.000 91.490 ? 140 ARG A NE  1 
ATOM 1086 N NH1 ? ARG A 1 140 ?  18.611   7.239  -8.244 1.000 91.490 ? 140 ARG A NH1 1 
ATOM 1087 N NH2 ? ARG A 1 140 ?  19.269   6.958  -6.066 1.000 91.490 ? 140 ARG A NH2 1 
ATOM 1088 C CZ  ? ARG A 1 140 ?  18.322   6.907  -6.991 1.000 91.490 ? 140 ARG A CZ  1 
ATOM 1089 N N   ? VAL A 1 141 ?  10.522   7.117  -7.815 1.000 91.600 ? 141 VAL A N   1 
ATOM 1090 C CA  ? VAL A 1 141 ?   9.460   7.566  -8.708 1.000 91.600 ? 141 VAL A CA  1 
ATOM 1091 C C   ? VAL A 1 141 ?  10.049   7.934 -10.068 1.000 91.600 ? 141 VAL A C   1 
ATOM 1092 C CB  ? VAL A 1 141 ?   8.692   8.770  -8.117 1.000 91.600 ? 141 VAL A CB  1 
ATOM 1093 O O   ? VAL A 1 141 ?  11.024   8.685 -10.147 1.000 91.600 ? 141 VAL A O   1 
ATOM 1094 C CG1 ? VAL A 1 141 ?   7.636   9.272  -9.099 1.000 91.600 ? 141 VAL A CG1 1 
ATOM 1095 C CG2 ? VAL A 1 141 ?   8.049   8.390  -6.784 1.000 91.600 ? 141 VAL A CG2 1 
ATOM 1096 N N   ? LEU A 1 142 ?   9.465   7.385 -11.158 1.000 90.630 ? 142 LEU A N   1 
ATOM 1097 C CA  ? LEU A 1 142 ?   9.918   7.659 -12.517 1.000 90.630 ? 142 LEU A CA  1 
ATOM 1098 C C   ? LEU A 1 142 ?   9.233   8.901 -13.077 1.000 90.630 ? 142 LEU A C   1 
ATOM 1099 C CB  ? LEU A 1 142 ?   9.646   6.458 -13.426 1.000 90.630 ? 142 LEU A CB  1 
ATOM 1100 O O   ? LEU A 1 142 ?   8.070   9.168 -12.767 1.000 90.630 ? 142 LEU A O   1 
ATOM 1101 C CG  ? LEU A 1 142 ?  10.586   5.262 -13.268 1.000 90.630 ? 142 LEU A CG  1 
ATOM 1102 C CD1 ? LEU A 1 142 ?   9.786   3.992 -12.997 1.000 90.630 ? 142 LEU A CD1 1 
ATOM 1103 C CD2 ? LEU A 1 142 ?  11.455   5.097 -14.510 1.000 90.630 ? 142 LEU A CD2 1 
ATOM 1104 N N   ? ASP A 1 143 ?   9.991   9.609 -13.847 1.000 89.510 ? 143 ASP A N   1 
ATOM 1105 C CA  ? ASP A 1 143 ?   9.413  10.740 -14.566 1.000 89.510 ? 143 ASP A CA  1 
ATOM 1106 C C   ? ASP A 1 143 ?   8.232  10.298 -15.427 1.000 89.510 ? 143 ASP A C   1 
ATOM 1107 C CB  ? ASP A 1 143 ?  10.472  11.422 -15.435 1.000 89.510 ? 143 ASP A CB  1 
ATOM 1108 O O   ? ASP A 1 143 ?   8.289   9.253 -16.079 1.000 89.510 ? 143 ASP A O   1 
ATOM 1109 C CG  ? ASP A 1 143 ?   9.924  12.597 -16.225 1.000 89.510 ? 143 ASP A CG  1 
ATOM 1110 O OD1 ? ASP A 1 143 ?   9.970  13.743 -15.726 1.000 89.510 ? 143 ASP A OD1 1 
ATOM 1111 O OD2 ? ASP A 1 143 ?   9.439  12.376 -17.356 1.000 89.510 ? 143 ASP A OD2 1 
ATOM 1112 N N   ? GLY A 1 144 ?   7.085  11.112 -15.295 1.000 88.790 ? 144 GLY A N   1 
ATOM 1113 C CA  ? GLY A 1 144 ?   5.837  10.779 -15.962 1.000 88.790 ? 144 GLY A CA  1 
ATOM 1114 C C   ? GLY A 1 144 ?   5.997  10.563 -17.455 1.000 88.790 ? 144 GLY A C   1 
ATOM 1115 O O   ? GLY A 1 144 ?   5.420   9.631 -18.019 1.000 88.790 ? 144 GLY A O   1 
ATOM 1116 N N   ? ARG A 1 145 ?   6.818  11.400 -18.172 1.000 89.440 ? 145 ARG A N   1 
ATOM 1117 C CA  ? ARG A 1 145 ?   7.086  11.272 -19.601 1.000 89.440 ? 145 ARG A CA  1 
ATOM 1118 C C   ? ARG A 1 145 ?   7.875  10.001 -19.899 1.000 89.440 ? 145 ARG A C   1 
ATOM 1119 C CB  ? ARG A 1 145 ?   7.848  12.494 -20.117 1.000 89.440 ? 145 ARG A CB  1 
ATOM 1120 O O   ? ARG A 1 145 ?   7.561   9.277 -20.846 1.000 89.440 ? 145 ARG A O   1 
ATOM 1121 C CG  ? ARG A 1 145 ?   7.004  13.756 -20.202 1.000 89.440 ? 145 ARG A CG  1 
ATOM 1122 C CD  ? ARG A 1 145 ?   7.773  14.908 -20.832 1.000 89.440 ? 145 ARG A CD  1 
ATOM 1123 N NE  ? ARG A 1 145 ?   8.832  15.395 -19.952 1.000 89.440 ? 145 ARG A NE  1 
ATOM 1124 N NH1 ? ARG A 1 145 ?   9.378  17.211 -21.271 1.000 89.440 ? 145 ARG A NH1 1 
ATOM 1125 N NH2 ? ARG A 1 145 ?  10.507  16.830 -19.313 1.000 89.440 ? 145 ARG A NH2 1 
ATOM 1126 C CZ  ? ARG A 1 145 ?   9.570  16.478 -20.181 1.000 89.440 ? 145 ARG A CZ  1 
ATOM 1127 N N   ? MET A 1 146 ?   8.886   9.785 -19.106 1.000 89.480 ? 146 MET A N   1 
ATOM 1128 C CA  ? MET A 1 146 ?   9.689   8.573 -19.235 1.000 89.480 ? 146 MET A CA  1 
ATOM 1129 C C   ? MET A 1 146 ?   8.845   7.330 -18.974 1.000 89.480 ? 146 MET A C   1 
ATOM 1130 C CB  ? MET A 1 146 ?  10.878   8.610 -18.273 1.000 89.480 ? 146 MET A CB  1 
ATOM 1131 O O   ? MET A 1 146 ?   8.983   6.323 -19.670 1.000 89.480 ? 146 MET A O   1 
ATOM 1132 C CG  ? MET A 1 146 ?  11.825   7.431 -18.423 1.000 89.480 ? 146 MET A CG  1 
ATOM 1133 S SD  ? MET A 1 146 ?  13.177   7.453 -17.183 1.000 89.480 ? 146 MET A SD  1 
ATOM 1134 C CE  ? MET A 1 146 ?  14.022   8.986 -17.658 1.000 89.480 ? 146 MET A CE  1 
ATOM 1135 N N   ? CYS A 1 147 ?   8.025   7.424 -18.002 1.000 91.070 ? 147 CYS A N   1 
ATOM 1136 C CA  ? CYS A 1 147 ?   7.122   6.330 -17.660 1.000 91.070 ? 147 CYS A CA  1 
ATOM 1137 C C   ? CYS A 1 147 ?   6.200   5.999 -18.828 1.000 91.070 ? 147 CYS A C   1 
ATOM 1138 C CB  ? CYS A 1 147 ?   6.290   6.686 -16.428 1.000 91.070 ? 147 CYS A CB  1 
ATOM 1139 O O   ? CYS A 1 147 ?   6.035   4.831 -19.183 1.000 91.070 ? 147 CYS A O   1 
ATOM 1140 S SG  ? CYS A 1 147 ?   5.279   5.322 -15.813 1.000 91.070 ? 147 CYS A SG  1 
ATOM 1141 N N   ? ASN A 1 148 ?   5.704   6.944 -19.407 1.000 93.330 ? 148 ASN A N   1 
ATOM 1142 C CA  ? ASN A 1 148 ?   4.746   6.784 -20.495 1.000 93.330 ? 148 ASN A CA  1 
ATOM 1143 C C   ? ASN A 1 148 ?   5.417   6.255 -21.760 1.000 93.330 ? 148 ASN A C   1 
ATOM 1144 C CB  ? ASN A 1 148 ?   4.037   8.109 -20.785 1.000 93.330 ? 148 ASN A CB  1 
ATOM 1145 O O   ? ASN A 1 148 ?   4.758   5.660 -22.614 1.000 93.330 ? 148 ASN A O   1 
ATOM 1146 C CG  ? ASN A 1 148 ?   2.637   7.914 -21.333 1.000 93.330 ? 148 ASN A CG  1 
ATOM 1147 N ND2 ? ASN A 1 148 ?   2.249   8.758 -22.282 1.000 93.330 ? 148 ASN A ND2 1 
ATOM 1148 O OD1 ? ASN A 1 148 ?   1.909   7.014 -20.905 1.000 93.330 ? 148 ASN A OD1 1 
ATOM 1149 N N   ? ARG A 1 149 ?   6.792   6.481 -21.915 1.000 92.810 ? 149 ARG A N   1 
ATOM 1150 C CA  ? ARG A 1 149 ?   7.527   5.892 -23.029 1.000 92.810 ? 149 ARG A CA  1 
ATOM 1151 C C   ? ARG A 1 149 ?   7.445   4.370 -22.996 1.000 92.810 ? 149 ARG A C   1 
ATOM 1152 C CB  ? ARG A 1 149 ?   8.991   6.339 -23.003 1.000 92.810 ? 149 ARG A CB  1 
ATOM 1153 O O   ? ARG A 1 149 ?   7.312   3.727 -24.039 1.000 92.810 ? 149 ARG A O   1 
ATOM 1154 C CG  ? ARG A 1 149 ?   9.201   7.784 -23.427 1.000 92.810 ? 149 ARG A CG  1 
ATOM 1155 C CD  ? ARG A 1 149 ?  10.673   8.170 -23.401 1.000 92.810 ? 149 ARG A CD  1 
ATOM 1156 N NE  ? ARG A 1 149 ?  10.875   9.554 -23.820 1.000 92.810 ? 149 ARG A NE  1 
ATOM 1157 N NH1 ? ARG A 1 149 ?  13.177   9.402 -23.935 1.000 92.810 ? 149 ARG A NH1 1 
ATOM 1158 N NH2 ? ARG A 1 149 ?  12.128  11.376 -24.440 1.000 92.810 ? 149 ARG A NH2 1 
ATOM 1159 C CZ  ? ARG A 1 149 ?  12.059  10.108 -24.064 1.000 92.810 ? 149 ARG A CZ  1 
ATOM 1160 N N   ? PHE A 1 150 ?   7.339   3.809 -21.752 1.000 91.490 ? 150 PHE A N   1 
ATOM 1161 C CA  ? PHE A 1 150 ?   7.300   2.363 -21.562 1.000 91.490 ? 150 PHE A CA  1 
ATOM 1162 C C   ? PHE A 1 150 ?   5.910   1.815 -21.864 1.000 91.490 ? 150 PHE A C   1 
ATOM 1163 C CB  ? PHE A 1 150 ?   7.711   1.996 -20.133 1.000 91.490 ? 150 PHE A CB  1 
ATOM 1164 O O   ? PHE A 1 150 ?   5.768   0.660 -22.271 1.000 91.490 ? 150 PHE A O   1 
ATOM 1165 C CG  ? PHE A 1 150 ?   9.140   2.336 -19.806 1.000 91.490 ? 150 PHE A CG  1 
ATOM 1166 C CD1 ? PHE A 1 150 ?  10.186   1.595 -20.342 1.000 91.490 ? 150 PHE A CD1 1 
ATOM 1167 C CD2 ? PHE A 1 150 ?   9.437   3.398 -18.961 1.000 91.490 ? 150 PHE A CD2 1 
ATOM 1168 C CE1 ? PHE A 1 150 ?  11.509   1.908 -20.041 1.000 91.490 ? 150 PHE A CE1 1 
ATOM 1169 C CE2 ? PHE A 1 150 ?  10.757   3.716 -18.656 1.000 91.490 ? 150 PHE A CE2 1 
ATOM 1170 C CZ  ? PHE A 1 150 ?  11.792   2.969 -19.196 1.000 91.490 ? 150 PHE A CZ  1 
ATOM 1171 N N   ? TRP A 1 151 ?   4.955   2.707 -21.704 1.000 92.910 ? 151 TRP A N   1 
ATOM 1172 C CA  ? TRP A 1 151 ?   3.570   2.275 -21.856 1.000 92.910 ? 151 TRP A CA  1 
ATOM 1173 C C   ? TRP A 1 151 ?   2.946   2.876 -23.110 1.000 92.910 ? 151 TRP A C   1 
ATOM 1174 C CB  ? TRP A 1 151 ?   2.747   2.664 -20.624 1.000 92.910 ? 151 TRP A CB  1 
ATOM 1175 O O   ? TRP A 1 151 ?   1.727   2.819 -23.293 1.000 92.910 ? 151 TRP A O   1 
ATOM 1176 C CG  ? TRP A 1 151 ?   3.117   1.910 -19.382 1.000 92.910 ? 151 TRP A CG  1 
ATOM 1177 C CD1 ? TRP A 1 151 ?   3.951   2.328 -18.382 1.000 92.910 ? 151 TRP A CD1 1 
ATOM 1178 C CD2 ? TRP A 1 151 ?   2.668   0.604 -19.010 1.000 92.910 ? 151 TRP A CD2 1 
ATOM 1179 C CE2 ? TRP A 1 151 ?   3.270   0.292 -17.770 1.000 92.910 ? 151 TRP A CE2 1 
ATOM 1180 C CE3 ? TRP A 1 151 ?   1.814  -0.334 -19.604 1.000 92.910 ? 151 TRP A CE3 1 
ATOM 1181 N NE1 ? TRP A 1 151 ?   4.047   1.360 -17.410 1.000 92.910 ? 151 TRP A NE1 1 
ATOM 1182 C CH2 ? TRP A 1 151 ?   2.204  -1.820 -17.717 1.000 92.910 ? 151 TRP A CH2 1 
ATOM 1183 C CZ2 ? TRP A 1 151 ?   3.044  -0.920 -17.114 1.000 92.910 ? 151 TRP A CZ2 1 
ATOM 1184 C CZ3 ? TRP A 1 151 ?   1.590  -1.540 -18.949 1.000 92.910 ? 151 TRP A CZ3 1 
ATOM 1185 N N   ? HIS A 1 152 ?   3.729   3.523 -23.985 1.000 91.920 ? 152 HIS A N   1 
ATOM 1186 C CA  ? HIS A 1 152 ?   3.347   4.057 -25.287 1.000 91.920 ? 152 HIS A CA  1 
ATOM 1187 C C   ? HIS A 1 152 ?   2.230   5.087 -25.154 1.000 91.920 ? 152 HIS A C   1 
ATOM 1188 C CB  ? HIS A 1 152 ?   2.910   2.928 -26.222 1.000 91.920 ? 152 HIS A CB  1 
ATOM 1189 O O   ? HIS A 1 152 ?   1.258   5.057 -25.912 1.000 91.920 ? 152 HIS A O   1 
ATOM 1190 C CG  ? HIS A 1 152 ?   3.980   1.915 -26.480 1.000 91.920 ? 152 HIS A CG  1 
ATOM 1191 C CD2 ? HIS A 1 152 ?   4.129   0.645 -26.035 1.000 91.920 ? 152 HIS A CD2 1 
ATOM 1192 N ND1 ? HIS A 1 152 ?   5.068   2.172 -27.286 1.000 91.920 ? 152 HIS A ND1 1 
ATOM 1193 C CE1 ? HIS A 1 152 ?   5.842   1.099 -27.326 1.000 91.920 ? 152 HIS A CE1 1 
ATOM 1194 N NE2 ? HIS A 1 152 ?   5.294   0.159 -26.575 1.000 91.920 ? 152 HIS A NE2 1 
ATOM 1195 N N   ? GLY A 1 153 ?   2.217   5.883 -24.092 1.000 92.070 ? 153 GLY A N   1 
ATOM 1196 C CA  ? GLY A 1 153 ?   1.324   7.019 -23.924 1.000 92.070 ? 153 GLY A CA  1 
ATOM 1197 C C   ? GLY A 1 153 ?  -0.012   6.642 -23.313 1.000 92.070 ? 153 GLY A C   1 
ATOM 1198 O O   ? GLY A 1 153 ?  -0.955   7.437 -23.331 1.000 92.070 ? 153 GLY A O   1 
ATOM 1199 N N   ? GLU A 1 154 ?  -0.102   5.512 -22.743 1.000 91.450 ? 154 GLU A N   1 
ATOM 1200 C CA  ? GLU A 1 154 ?  -1.364   4.969 -22.250 1.000 91.450 ? 154 GLU A CA  1 
ATOM 1201 C C   ? GLU A 1 154 ?  -1.581   5.320 -20.781 1.000 91.450 ? 154 GLU A C   1 
ATOM 1202 C CB  ? GLU A 1 154 ?  -1.406   3.450 -22.439 1.000 91.450 ? 154 GLU A CB  1 
ATOM 1203 O O   ? GLU A 1 154 ?  -2.652   5.064 -20.227 1.000 91.450 ? 154 GLU A O   1 
ATOM 1204 C CG  ? GLU A 1 154 ?  -1.495   3.014 -23.894 1.000 91.450 ? 154 GLU A CG  1 
ATOM 1205 C CD  ? GLU A 1 154 ?  -1.577   1.505 -24.065 1.000 91.450 ? 154 GLU A CD  1 
ATOM 1206 O OE1 ? GLU A 1 154 ?  -1.856   1.036 -25.191 1.000 91.450 ? 154 GLU A OE1 1 
ATOM 1207 O OE2 ? GLU A 1 154 ?  -1.362   0.787 -23.063 1.000 91.450 ? 154 GLU A OE2 1 
ATOM 1208 N N   ? LEU A 1 155 ?  -0.581   5.917 -20.119 1.000 94.060 ? 155 LEU A N   1 
ATOM 1209 C CA  ? LEU A 1 155 ?  -0.732   6.262 -18.710 1.000 94.060 ? 155 LEU A CA  1 
ATOM 1210 C C   ? LEU A 1 155 ?  -1.238   7.692 -18.551 1.000 94.060 ? 155 LEU A C   1 
ATOM 1211 C CB  ? LEU A 1 155 ?   0.598   6.094 -17.971 1.000 94.060 ? 155 LEU A CB  1 
ATOM 1212 O O   ? LEU A 1 155 ?  -0.830   8.586 -19.296 1.000 94.060 ? 155 LEU A O   1 
ATOM 1213 C CG  ? LEU A 1 155 ?   1.180   4.680 -17.935 1.000 94.060 ? 155 LEU A CG  1 
ATOM 1214 C CD1 ? LEU A 1 155 ?   2.439   4.646 -17.074 1.000 94.060 ? 155 LEU A CD1 1 
ATOM 1215 C CD2 ? LEU A 1 155 ?   0.145   3.688 -17.417 1.000 94.060 ? 155 LEU A CD2 1 
ATOM 1216 N N   ? THR A 1 156 ?  -2.192   7.987 -17.584 1.000 93.520 ? 156 THR A N   1 
ATOM 1217 C CA  ? THR A 1 156 ?  -2.726   9.307 -17.267 1.000 93.520 ? 156 THR A CA  1 
ATOM 1218 C C   ? THR A 1 156 ?  -1.871   9.995 -16.207 1.000 93.520 ? 156 THR A C   1 
ATOM 1219 C CB  ? THR A 1 156 ?  -4.183   9.216 -16.776 1.000 93.520 ? 156 THR A CB  1 
ATOM 1220 O O   ? THR A 1 156 ?  -1.021   9.361 -15.578 1.000 93.520 ? 156 THR A O   1 
ATOM 1221 C CG2 ? THR A 1 156 ?  -5.035   8.390 -17.734 1.000 93.520 ? 156 THR A CG2 1 
ATOM 1222 O OG1 ? THR A 1 156 ?  -4.208   8.603 -15.481 1.000 93.520 ? 156 THR A OG1 1 
ATOM 1223 N N   ? PRO A 1 157 ?  -2.065  11.333 -16.056 1.000 91.020 ? 157 PRO A N   1 
ATOM 1224 C CA  ? PRO A 1 157 ?  -1.291  12.081 -15.063 1.000 91.020 ? 157 PRO A CA  1 
ATOM 1225 C C   ? PRO A 1 157 ?  -1.573  11.629 -13.632 1.000 91.020 ? 157 PRO A C   1 
ATOM 1226 C CB  ? PRO A 1 157 ?  -1.744  13.527 -15.279 1.000 91.020 ? 157 PRO A CB  1 
ATOM 1227 O O   ? PRO A 1 157 ?  -0.818  11.962 -12.715 1.000 91.020 ? 157 PRO A O   1 
ATOM 1228 C CG  ? PRO A 1 157 ?  -2.144  13.592 -16.718 1.000 91.020 ? 157 PRO A CG  1 
ATOM 1229 C CD  ? PRO A 1 157 ?  -2.774  12.282 -17.097 1.000 91.020 ? 157 PRO A CD  1 
ATOM 1230 N N   ? THR A 1 158 ?  -2.560  10.850 -13.392 1.000 93.110 ? 158 THR A N   1 
ATOM 1231 C CA  ? THR A 1 158 ?  -2.917  10.380 -12.059 1.000 93.110 ? 158 THR A CA  1 
ATOM 1232 C C   ? THR A 1 158 ?  -2.279   9.023 -11.775 1.000 93.110 ? 158 THR A C   1 
ATOM 1233 C CB  ? THR A 1 158 ?  -4.444  10.277 -11.893 1.000 93.110 ? 158 THR A CB  1 
ATOM 1234 O O   ? THR A 1 158 ?  -2.568   8.396 -10.754 1.000 93.110 ? 158 THR A O   1 
ATOM 1235 C CG2 ? THR A 1 158 ?  -5.105  11.646 -12.018 1.000 93.110 ? 158 THR A CG2 1 
ATOM 1236 O OG1 ? THR A 1 158 ?  -4.972   9.410 -12.904 1.000 93.110 ? 158 THR A OG1 1 
ATOM 1237 N N   ? MET A 1 159 ?  -1.431   8.535 -12.724 1.000 94.960 ? 159 MET A N   1 
ATOM 1238 C CA  ? MET A 1 159 ?  -0.673   7.295 -12.582 1.000 94.960 ? 159 MET A CA  1 
ATOM 1239 C C   ? MET A 1 159 ?   0.825   7.575 -12.541 1.000 94.960 ? 159 MET A C   1 
ATOM 1240 C CB  ? MET A 1 159 ?  -0.995   6.334 -13.728 1.000 94.960 ? 159 MET A CB  1 
ATOM 1241 O O   ? MET A 1 159 ?   1.316   8.455 -13.250 1.000 94.960 ? 159 MET A O   1 
ATOM 1242 C CG  ? MET A 1 159 ?  -2.434   5.847 -13.734 1.000 94.960 ? 159 MET A CG  1 
ATOM 1243 S SD  ? MET A 1 159 ?  -2.816   4.798 -15.190 1.000 94.960 ? 159 MET A SD  1 
ATOM 1244 C CE  ? MET A 1 159 ?  -4.486   4.239 -14.754 1.000 94.960 ? 159 MET A CE  1 
ATOM 1245 N N   ? THR A 1 160 ?   1.511   6.752 -11.665 1.000 92.930 ? 160 THR A N   1 
ATOM 1246 C CA  ? THR A 1 160 ?   2.950   6.925 -11.492 1.000 92.930 ? 160 THR A CA  1 
ATOM 1247 C C   ? THR A 1 160 ?   3.670   5.583 -11.579 1.000 92.930 ? 160 THR A C   1 
ATOM 1248 C CB  ? THR A 1 160 ?   3.273   7.598 -10.146 1.000 92.930 ? 160 THR A CB  1 
ATOM 1249 O O   ? THR A 1 160 ?   3.204   4.585 -11.025 1.000 92.930 ? 160 THR A O   1 
ATOM 1250 C CG2 ? THR A 1 160 ?   4.777   7.789  -9.974 1.000 92.930 ? 160 THR A CG2 1 
ATOM 1251 O OG1 ? THR A 1 160 ?   2.631   8.878 -10.091 1.000 92.930 ? 160 THR A OG1 1 
ATOM 1252 N N   ? CYS A 1 161 ?   4.872   5.574 -12.255 1.000 93.180 ? 161 CYS A N   1 
ATOM 1253 C CA  ? CYS A 1 161 ?   5.709   4.382 -12.337 1.000 93.180 ? 161 CYS A CA  1 
ATOM 1254 C C   ? CYS A 1 161 ?   6.841   4.440 -11.318 1.000 93.180 ? 161 CYS A C   1 
ATOM 1255 C CB  ? CYS A 1 161 ?   6.285   4.227 -13.744 1.000 93.180 ? 161 CYS A CB  1 
ATOM 1256 O O   ? CYS A 1 161 ?   7.276   5.525 -10.928 1.000 93.180 ? 161 CYS A O   1 
ATOM 1257 S SG  ? CYS A 1 161 ?   5.028   4.057 -15.030 1.000 93.180 ? 161 CYS A SG  1 
ATOM 1258 N N   ? TYR A 1 162 ?   7.311   3.223 -11.021 1.000 91.710 ? 162 TYR A N   1 
ATOM 1259 C CA  ? TYR A 1 162 ?   8.434   3.137 -10.094 1.000 91.710 ? 162 TYR A CA  1 
ATOM 1260 C C   ? TYR A 1 162 ?   9.581   2.336 -10.699 1.000 91.710 ? 162 TYR A C   1 
ATOM 1261 C CB  ? TYR A 1 162 ?   7.993   2.501  -8.773 1.000 91.710 ? 162 TYR A CB  1 
ATOM 1262 O O   ? TYR A 1 162 ?   9.353   1.380 -11.444 1.000 91.710 ? 162 TYR A O   1 
ATOM 1263 C CG  ? TYR A 1 162 ?   6.945   3.298  -8.035 1.000 91.710 ? 162 TYR A CG  1 
ATOM 1264 C CD1 ? TYR A 1 162 ?   7.282   4.463  -7.350 1.000 91.710 ? 162 TYR A CD1 1 
ATOM 1265 C CD2 ? TYR A 1 162 ?   5.616   2.888  -8.020 1.000 91.710 ? 162 TYR A CD2 1 
ATOM 1266 C CE1 ? TYR A 1 162 ?   6.321   5.200  -6.667 1.000 91.710 ? 162 TYR A CE1 1 
ATOM 1267 C CE2 ? TYR A 1 162 ?   4.646   3.617  -7.341 1.000 91.710 ? 162 TYR A CE2 1 
ATOM 1268 O OH  ? TYR A 1 162 ?   4.051   5.496  -5.994 1.000 91.710 ? 162 TYR A OH  1 
ATOM 1269 C CZ  ? TYR A 1 162 ?   5.007   4.770  -6.668 1.000 91.710 ? 162 TYR A CZ  1 
ATOM 1270 N N   ? GLN A 1 163 ?  10.694   2.823 -10.414 1.000 89.150 ? 163 GLN A N   1 
ATOM 1271 C CA  ? GLN A 1 163 ?  11.916   2.092 -10.734 1.000 89.150 ? 163 GLN A CA  1 
ATOM 1272 C C   ? GLN A 1 163 ?  12.568   1.534  -9.472 1.000 89.150 ? 163 GLN A C   1 
ATOM 1273 C CB  ? GLN A 1 163 ?  12.901   2.993 -11.480 1.000 89.150 ? 163 GLN A CB  1 
ATOM 1274 O O   ? GLN A 1 163 ?  12.786   2.266  -8.504 1.000 89.150 ? 163 GLN A O   1 
ATOM 1275 C CG  ? GLN A 1 163 ?  14.199   2.297 -11.866 1.000 89.150 ? 163 GLN A CG  1 
ATOM 1276 C CD  ? GLN A 1 163 ?  15.180   3.225 -12.557 1.000 89.150 ? 163 GLN A CD  1 
ATOM 1277 N NE2 ? GLN A 1 163 ?  16.180   2.649 -13.215 1.000 89.150 ? 163 GLN A NE2 1 
ATOM 1278 O OE1 ? GLN A 1 163 ?  15.040   4.451 -12.500 1.000 89.150 ? 163 GLN A OE1 1 
ATOM 1279 N N   ? ALA A 1 164 ?  12.860   0.146  -9.584 1.000 85.590 ? 164 ALA A N   1 
ATOM 1280 C CA  ? ALA A 1 164 ?  13.547  -0.473  -8.454 1.000 85.590 ? 164 ALA A CA  1 
ATOM 1281 C C   ? ALA A 1 164 ?  15.014  -0.055  -8.407 1.000 85.590 ? 164 ALA A C   1 
ATOM 1282 C CB  ? ALA A 1 164 ?  13.433  -1.994  -8.530 1.000 85.590 ? 164 ALA A CB  1 
ATOM 1283 O O   ? ALA A 1 164 ?  15.640   0.154  -9.448 1.000 85.590 ? 164 ALA A O   1 
ATOM 1284 N N   ? VAL A 1 165 ?  15.573   0.079  -7.195 1.000 83.100 ? 165 VAL A N   1 
ATOM 1285 C CA  ? VAL A 1 165 ?  16.953   0.492  -6.959 1.000 83.100 ? 165 VAL A CA  1 
ATOM 1286 C C   ? VAL A 1 165 ?  17.898  -0.670  -7.253 1.000 83.100 ? 165 VAL A C   1 
ATOM 1287 C CB  ? VAL A 1 165 ?  17.156   0.992  -5.511 1.000 83.100 ? 165 VAL A CB  1 
ATOM 1288 O O   ? VAL A 1 165 ?  18.987  -0.471  -7.797 1.000 83.100 ? 165 VAL A O   1 
ATOM 1289 C CG1 ? VAL A 1 165 ?  18.627   1.311  -5.251 1.000 83.100 ? 165 VAL A CG1 1 
ATOM 1290 C CG2 ? VAL A 1 165 ?  16.285   2.218  -5.243 1.000 83.100 ? 165 VAL A CG2 1 
ATOM 1291 N N   ? VAL A 1 166 ?  17.418  -1.815  -6.937 1.000 84.200 ? 166 VAL A N   1 
ATOM 1292 C CA  ? VAL A 1 166 ?  18.179  -3.031  -7.201 1.000 84.200 ? 166 VAL A CA  1 
ATOM 1293 C C   ? VAL A 1 166 ?  17.750  -3.629  -8.539 1.000 84.200 ? 166 VAL A C   1 
ATOM 1294 C CB  ? VAL A 1 166 ?  18.001  -4.069  -6.071 1.000 84.200 ? 166 VAL A CB  1 
ATOM 1295 O O   ? VAL A 1 166 ?  16.556  -3.694  -8.842 1.000 84.200 ? 166 VAL A O   1 
ATOM 1296 C CG1 ? VAL A 1 166 ?  18.782  -5.345  -6.381 1.000 84.200 ? 166 VAL A CG1 1 
ATOM 1297 C CG2 ? VAL A 1 166 ?  18.442  -3.481  -4.732 1.000 84.200 ? 166 VAL A CG2 1 
ATOM 1298 N N   ? LYS A 1 167 ?  18.789  -4.024  -9.291 1.000 81.800 ? 167 LYS A N   1 
ATOM 1299 C CA  ? LYS A 1 167 ?  18.498  -4.650 -10.578 1.000 81.800 ? 167 LYS A CA  1 
ATOM 1300 C C   ? LYS A 1 167 ?  17.599  -5.871 -10.404 1.000 81.800 ? 167 LYS A C   1 
ATOM 1301 C CB  ? LYS A 1 167 ?  19.793  -5.050 -11.286 1.000 81.800 ? 167 LYS A CB  1 
ATOM 1302 O O   ? LYS A 1 167 ?  17.740  -6.620  -9.435 1.000 81.800 ? 167 LYS A O   1 
ATOM 1303 C CG  ? LYS A 1 167 ?  19.604  -5.453 -12.741 1.000 81.800 ? 167 LYS A CG  1 
ATOM 1304 C CD  ? LYS A 1 167 ?  20.935  -5.765 -13.412 1.000 81.800 ? 167 LYS A CD  1 
ATOM 1305 C CE  ? LYS A 1 167 ?  20.743  -6.221 -14.852 1.000 81.800 ? 167 LYS A CE  1 
ATOM 1306 N NZ  ? LYS A 1 167 ?  22.045  -6.536 -15.512 1.000 81.800 ? 167 LYS A NZ  1 
ATOM 1307 N N   ? HIS A 1 168 ?  16.600  -5.985 -11.270 1.000 81.430 ? 168 HIS A N   1 
ATOM 1308 C CA  ? HIS A 1 168 ?  15.719  -7.145 -11.335 1.000 81.430 ? 168 HIS A CA  1 
ATOM 1309 C C   ? HIS A 1 168 ?  14.810  -7.216 -10.113 1.000 81.430 ? 168 HIS A C   1 
ATOM 1310 C CB  ? HIS A 1 168 ?  16.536  -8.432 -11.457 1.000 81.430 ? 168 HIS A CB  1 
ATOM 1311 O O   ? HIS A 1 168 ?  14.539  -8.304  -9.598 1.000 81.430 ? 168 HIS A O   1 
ATOM 1312 C CG  ? HIS A 1 168 ?  17.393  -8.485 -12.682 1.000 81.430 ? 168 HIS A CG  1 
ATOM 1313 C CD2 ? HIS A 1 168 ?  18.735  -8.586 -12.825 1.000 81.430 ? 168 HIS A CD2 1 
ATOM 1314 N ND1 ? HIS A 1 168 ?  16.872  -8.428 -13.957 1.000 81.430 ? 168 HIS A ND1 1 
ATOM 1315 C CE1 ? HIS A 1 168 ?  17.861  -8.494 -14.833 1.000 81.430 ? 168 HIS A CE1 1 
ATOM 1316 N NE2 ? HIS A 1 168 ?  19.002  -8.590 -14.172 1.000 81.430 ? 168 HIS A NE2 1 
ATOM 1317 N N   ? SER A 1 169 ?  14.506  -6.021  -9.562 1.000 84.370 ? 169 SER A N   1 
ATOM 1318 C CA  ? SER A 1 169 ?  13.601  -5.940  -8.421 1.000 84.370 ? 169 SER A CA  1 
ATOM 1319 C C   ? SER A 1 169 ?  12.360  -5.119  -8.756 1.000 84.370 ? 169 SER A C   1 
ATOM 1320 C CB  ? SER A 1 169 ?  14.313  -5.331  -7.212 1.000 84.370 ? 169 SER A CB  1 
ATOM 1321 O O   ? SER A 1 169 ?  12.439  -4.145  -9.508 1.000 84.370 ? 169 SER A O   1 
ATOM 1322 O OG  ? SER A 1 169 ?  14.915  -4.095  -7.554 1.000 84.370 ? 169 SER A OG  1 
ATOM 1323 N N   ? ALA A 1 170 ?  11.250  -5.514  -8.252 1.000 86.210 ? 170 ALA A N   1 
ATOM 1324 C CA  ? ALA A 1 170 ?  10.000  -4.786  -8.456 1.000 86.210 ? 170 ALA A CA  1 
ATOM 1325 C C   ? ALA A 1 170 ?   8.880  -5.371  -7.601 1.000 86.210 ? 170 ALA A C   1 
ATOM 1326 C CB  ? ALA A 1 170 ?   9.607  -4.807  -9.931 1.000 86.210 ? 170 ALA A CB  1 
ATOM 1327 O O   ? ALA A 1 170 ?   8.921  -6.547  -7.232 1.000 86.210 ? 170 ALA A O   1 
ATOM 1328 N N   ? PRO A 1 171 ?   7.928  -4.422  -7.150 1.000 85.790 ? 171 PRO A N   1 
ATOM 1329 C CA  ? PRO A 1 171 ?   6.720  -5.029  -6.585 1.000 85.790 ? 171 PRO A CA  1 
ATOM 1330 C C   ? PRO A 1 171 ?   6.033  -5.987  -7.556 1.000 85.790 ? 171 PRO A C   1 
ATOM 1331 C CB  ? PRO A 1 171 ?   5.827  -3.824  -6.283 1.000 85.790 ? 171 PRO A CB  1 
ATOM 1332 O O   ? PRO A 1 171 ?   6.023  -5.744  -8.765 1.000 85.790 ? 171 PRO A O   1 
ATOM 1333 C CG  ? PRO A 1 171 ?   6.761  -2.658  -6.240 1.000 85.790 ? 171 PRO A CG  1 
ATOM 1334 C CD  ? PRO A 1 171 ?   7.902  -2.925  -7.179 1.000 85.790 ? 171 PRO A CD  1 
ATOM 1335 N N   ? CYS A 1 172 ?   5.448  -7.025  -6.994 1.000 87.020 ? 172 CYS A N   1 
ATOM 1336 C CA  ? CYS A 1 172 ?   4.836  -8.053  -7.828 1.000 87.020 ? 172 CYS A CA  1 
ATOM 1337 C C   ? CYS A 1 172 ?   3.512  -8.519  -7.235 1.000 87.020 ? 172 CYS A C   1 
ATOM 1338 C CB  ? CYS A 1 172 ?   5.780  -9.244  -7.990 1.000 87.020 ? 172 CYS A CB  1 
ATOM 1339 O O   ? CYS A 1 172 ?   3.039  -7.959  -6.244 1.000 87.020 ? 172 CYS A O   1 
ATOM 1340 S SG  ? CYS A 1 172 ?   5.409 -10.277  -9.424 1.000 87.020 ? 172 CYS A SG  1 
ATOM 1341 N N   ? LYS A 1 173 ?   2.957  -9.624  -7.809 1.000 85.060 ? 173 LYS A N   1 
ATOM 1342 C CA  ? LYS A 1 173 ?   1.640 -10.144  -7.451 1.000 85.060 ? 173 LYS A CA  1 
ATOM 1343 C C   ? LYS A 1 173 ?   1.464 -10.197  -5.936 1.000 85.060 ? 173 LYS A C   1 
ATOM 1344 C CB  ? LYS A 1 173 ?   1.431 -11.535  -8.051 1.000 85.060 ? 173 LYS A CB  1 
ATOM 1345 O O   ? LYS A 1 173 ?   2.368 -10.622  -5.215 1.000 85.060 ? 173 LYS A O   1 
ATOM 1346 C CG  ? LYS A 1 173 ?   1.274 -11.539  -9.565 1.000 85.060 ? 173 LYS A CG  1 
ATOM 1347 C CD  ? LYS A 1 173 ?   0.948 -12.932 -10.089 1.000 85.060 ? 173 LYS A CD  1 
ATOM 1348 C CE  ? LYS A 1 173 ?   0.825 -12.944 -11.607 1.000 85.060 ? 173 LYS A CE  1 
ATOM 1349 N NZ  ? LYS A 1 173 ?   0.546 -14.315 -12.130 1.000 85.060 ? 173 LYS A NZ  1 
ATOM 1350 N N   ? GLY A 1 174 ?   0.280  -9.677  -5.521 1.000 84.680 ? 174 GLY A N   1 
ATOM 1351 C CA  ? GLY A 1 174 ?  -0.036  -9.747  -4.104 1.000 84.680 ? 174 GLY A CA  1 
ATOM 1352 C C   ? GLY A 1 174 ?   0.203  -8.439  -3.373 1.000 84.680 ? 174 GLY A C   1 
ATOM 1353 O O   ? GLY A 1 174 ?  -0.299  -8.241  -2.265 1.000 84.680 ? 174 GLY A O   1 
ATOM 1354 N N   ? ASP A 1 175 ?   0.823  -7.542  -4.036 1.000 89.310 ? 175 ASP A N   1 
ATOM 1355 C CA  ? ASP A 1 175 ?   1.111  -6.252  -3.417 1.000 89.310 ? 175 ASP A CA  1 
ATOM 1356 C C   ? ASP A 1 175 ?   0.132  -5.182  -3.896 1.000 89.310 ? 175 ASP A C   1 
ATOM 1357 C CB  ? ASP A 1 175 ?   2.548  -5.822  -3.716 1.000 89.310 ? 175 ASP A CB  1 
ATOM 1358 O O   ? ASP A 1 175 ?   0.235  -4.018  -3.504 1.000 89.310 ? 175 ASP A O   1 
ATOM 1359 C CG  ? ASP A 1 175 ?   3.584  -6.715  -3.054 1.000 89.310 ? 175 ASP A CG  1 
ATOM 1360 O OD1 ? ASP A 1 175 ?   3.356  -7.172  -1.914 1.000 89.310 ? 175 ASP A OD1 1 
ATOM 1361 O OD2 ? ASP A 1 175 ?   4.639  -6.960  -3.678 1.000 89.310 ? 175 ASP A OD2 1 
ATOM 1362 N N   ? SER A 1 176 ?  -0.716  -5.668  -4.860 1.000 94.290 ? 176 SER A N   1 
ATOM 1363 C CA  ? SER A 1 176 ?  -1.763  -4.744  -5.283 1.000 94.290 ? 176 SER A CA  1 
ATOM 1364 C C   ? SER A 1 176 ?  -2.499  -4.156  -4.083 1.000 94.290 ? 176 SER A C   1 
ATOM 1365 C CB  ? SER A 1 176 ?  -2.758  -5.448  -6.207 1.000 94.290 ? 176 SER A CB  1 
ATOM 1366 O O   ? SER A 1 176 ?  -2.730  -4.849  -3.090 1.000 94.290 ? 176 SER A O   1 
ATOM 1367 O OG  ? SER A 1 176 ?  -2.137  -5.817  -7.426 1.000 94.290 ? 176 SER A OG  1 
ATOM 1368 N N   ? GLY A 1 177 ?  -2.674  -2.871  -4.209 1.000 95.840 ? 177 GLY A N   1 
ATOM 1369 C CA  ? GLY A 1 177 ?  -3.469  -2.259  -3.157 1.000 95.840 ? 177 GLY A CA  1 
ATOM 1370 C C   ? GLY A 1 177 ?  -2.632  -1.734  -2.005 1.000 95.840 ? 177 GLY A C   1 
ATOM 1371 O O   ? GLY A 1 177 ?  -3.089  -0.888  -1.234 1.000 95.840 ? 177 GLY A O   1 
ATOM 1372 N N   ? GLY A 1 178 ?  -1.412  -2.221  -1.894 1.000 94.820 ? 178 GLY A N   1 
ATOM 1373 C CA  ? GLY A 1 178 ?  -0.489  -1.713  -0.891 1.000 94.820 ? 178 GLY A CA  1 
ATOM 1374 C C   ? GLY A 1 178 ?  -0.034  -0.292  -1.165 1.000 94.820 ? 178 GLY A C   1 
ATOM 1375 O O   ? GLY A 1 178 ?   0.079   0.117  -2.323 1.000 94.820 ? 178 GLY A O   1 
ATOM 1376 N N   ? PRO A 1 179 ?   0.375   0.471  -0.039 1.000 94.890 ? 179 PRO A N   1 
ATOM 1377 C CA  ? PRO A 1 179 ?   0.765   1.872  -0.214 1.000 94.890 ? 179 PRO A CA  1 
ATOM 1378 C C   ? PRO A 1 179 ?   2.215   2.028  -0.666 1.000 94.890 ? 179 PRO A C   1 
ATOM 1379 C CB  ? PRO A 1 179 ?   0.560   2.472   1.179 1.000 94.890 ? 179 PRO A CB  1 
ATOM 1380 O O   ? PRO A 1 179 ?   3.076   1.233  -0.280 1.000 94.890 ? 179 PRO A O   1 
ATOM 1381 C CG  ? PRO A 1 179 ?   0.845   1.350   2.124 1.000 94.890 ? 179 PRO A CG  1 
ATOM 1382 C CD  ? PRO A 1 179 ?   0.334   0.075   1.519 1.000 94.890 ? 179 PRO A CD  1 
ATOM 1383 N N   ? THR A 1 180 ?   2.474   2.898  -1.591 1.000 94.160 ? 180 THR A N   1 
ATOM 1384 C CA  ? THR A 1 180 ?   3.811   3.467  -1.721 1.000 94.160 ? 180 THR A CA  1 
ATOM 1385 C C   ? THR A 1 180 ?   3.987   4.657  -0.782 1.000 94.160 ? 180 THR A C   1 
ATOM 1386 C CB  ? THR A 1 180 ?   4.092   3.906  -3.170 1.000 94.160 ? 180 THR A CB  1 
ATOM 1387 O O   ? THR A 1 180 ?   3.163   5.574  -0.773 1.000 94.160 ? 180 THR A O   1 
ATOM 1388 C CG2 ? THR A 1 180 ?   4.028   2.721  -4.127 1.000 94.160 ? 180 THR A CG2 1 
ATOM 1389 O OG1 ? THR A 1 180 ?   3.117   4.879  -3.566 1.000 94.160 ? 180 THR A OG1 1 
ATOM 1390 N N   ? VAL A 1 181 ?   5.096   4.562   0.037 1.000 94.190 ? 181 VAL A N   1 
ATOM 1391 C CA  ? VAL A 1 181 ?   5.299   5.557   1.086 1.000 94.190 ? 181 VAL A CA  1 
ATOM 1392 C C   ? VAL A 1 181 ?   6.564   6.362   0.797 1.000 94.190 ? 181 VAL A C   1 
ATOM 1393 C CB  ? VAL A 1 181 ?   5.393   4.900   2.481 1.000 94.190 ? 181 VAL A CB  1 
ATOM 1394 O O   ? VAL A 1 181 ?   7.654   5.797   0.682 1.000 94.190 ? 181 VAL A O   1 
ATOM 1395 C CG1 ? VAL A 1 181 ?   5.543   5.962   3.569 1.000 94.190 ? 181 VAL A CG1 1 
ATOM 1396 C CG2 ? VAL A 1 181 ?   4.164   4.031   2.744 1.000 94.190 ? 181 VAL A CG2 1 
ATOM 1397 N N   ? CYS A 1 182 ?   6.406   7.658   0.602 1.000 92.540 ? 182 CYS A N   1 
ATOM 1398 C CA  ? CYS A 1 182 ?   7.509   8.601   0.452 1.000 92.540 ? 182 CYS A CA  1 
ATOM 1399 C C   ? CYS A 1 182 ?   7.616   9.513   1.669 1.000 92.540 ? 182 CYS A C   1 
ATOM 1400 C CB  ? CYS A 1 182 ?   7.329   9.440  -0.812 1.000 92.540 ? 182 CYS A CB  1 
ATOM 1401 O O   ? CYS A 1 182 ?   6.684  10.260   1.973 1.000 92.540 ? 182 CYS A O   1 
ATOM 1402 S SG  ? CYS A 1 182 ?   7.257   8.464  -2.330 1.000 92.540 ? 182 CYS A SG  1 
ATOM 1403 N N   ? GLY A 1 183 ?   8.830   9.368   2.431 1.000 88.070 ? 183 GLY A N   1 
ATOM 1404 C CA  ? GLY A 1 183 ?   8.844   9.988   3.747 1.000 88.070 ? 183 GLY A CA  1 
ATOM 1405 C C   ? GLY A 1 183 ?   7.851   9.366   4.710 1.000 88.070 ? 183 GLY A C   1 
ATOM 1406 O O   ? GLY A 1 183 ?   7.852   8.150   4.911 1.000 88.070 ? 183 GLY A O   1 
ATOM 1407 N N   ? ALA A 1 184 ?   6.929  10.128   5.177 1.000 86.700 ? 184 ALA A N   1 
ATOM 1408 C CA  ? ALA A 1 184 ?   5.957   9.613   6.138 1.000 86.700 ? 184 ALA A CA  1 
ATOM 1409 C C   ? ALA A 1 184 ?   4.544   9.652   5.563 1.000 86.700 ? 184 ALA A C   1 
ATOM 1410 C CB  ? ALA A 1 184 ?   6.021  10.410   7.439 1.000 86.700 ? 184 ALA A CB  1 
ATOM 1411 O O   ? ALA A 1 184 ?   3.565   9.486   6.295 1.000 86.700 ? 184 ALA A O   1 
ATOM 1412 N N   ? GLU A 1 185 ?   4.387   9.823   4.239 1.000 91.280 ? 185 GLU A N   1 
ATOM 1413 C CA  ? GLU A 1 185 ?   3.065  10.001   3.645 1.000 91.280 ? 185 GLU A CA  1 
ATOM 1414 C C   ? GLU A 1 185 ?   2.813   8.978   2.541 1.000 91.280 ? 185 GLU A C   1 
ATOM 1415 C CB  ? GLU A 1 185 ?   2.911  11.420   3.092 1.000 91.280 ? 185 GLU A CB  1 
ATOM 1416 O O   ? GLU A 1 185 ?   3.752   8.517   1.889 1.000 91.280 ? 185 GLU A O   1 
ATOM 1417 C CG  ? GLU A 1 185 ?   3.089  12.510   4.139 1.000 91.280 ? 185 GLU A CG  1 
ATOM 1418 C CD  ? GLU A 1 185 ?   3.003  13.915   3.563 1.000 91.280 ? 185 GLU A CD  1 
ATOM 1419 O OE1 ? GLU A 1 185 ?   2.713  14.866   4.324 1.000 91.280 ? 185 GLU A OE1 1 
ATOM 1420 O OE2 ? GLU A 1 185 ?   3.225  14.065   2.341 1.000 91.280 ? 185 GLU A OE2 1 
ATOM 1421 N N   ? ALA A 1 186 ?   1.530   8.717   2.317 1.000 93.410 ? 186 ALA A N   1 
ATOM 1422 C CA  ? ALA A 1 186 ?   1.118   7.857   1.210 1.000 93.410 ? 186 ALA A CA  1 
ATOM 1423 C C   ? ALA A 1 186 ?   1.291   8.568  -0.129 1.000 93.410 ? 186 ALA A C   1 
ATOM 1424 C CB  ? ALA A 1 186 ?  -0.332   7.415   1.391 1.000 93.410 ? 186 ALA A CB  1 
ATOM 1425 O O   ? ALA A 1 186 ?   0.687   9.616  -0.366 1.000 93.410 ? 186 ALA A O   1 
ATOM 1426 N N   ? ALA A 1 187 ?   2.071   7.987  -0.963 1.000 94.030 ? 187 ALA A N   1 
ATOM 1427 C CA  ? ALA A 1 187 ?   2.333   8.583  -2.271 1.000 94.030 ? 187 ALA A CA  1 
ATOM 1428 C C   ? ALA A 1 187 ?   1.491   7.918  -3.355 1.000 94.030 ? 187 ALA A C   1 
ATOM 1429 C CB  ? ALA A 1 187 ?   3.817   8.478  -2.615 1.000 94.030 ? 187 ALA A CB  1 
ATOM 1430 O O   ? ALA A 1 187 ?   1.127   8.556  -4.346 1.000 94.030 ? 187 ALA A O   1 
ATOM 1431 N N   ? GLY A 1 188 ?   1.167   6.649  -3.202 1.000 94.690 ? 188 GLY A N   1 
ATOM 1432 C CA  ? GLY A 1 188 ?   0.405   5.907  -4.193 1.000 94.690 ? 188 GLY A CA  1 
ATOM 1433 C C   ? GLY A 1 188 ?  -0.108   4.575  -3.678 1.000 94.690 ? 188 GLY A C   1 
ATOM 1434 O O   ? GLY A 1 188 ?   0.248   4.151  -2.577 1.000 94.690 ? 188 GLY A O   1 
ATOM 1435 N N   ? VAL A 1 189 ?  -0.953   3.947  -4.512 1.000 96.490 ? 189 VAL A N   1 
ATOM 1436 C CA  ? VAL A 1 189 ?  -1.476   2.601  -4.304 1.000 96.490 ? 189 VAL A CA  1 
ATOM 1437 C C   ? VAL A 1 189 ?  -1.098   1.711  -5.485 1.000 96.490 ? 189 VAL A C   1 
ATOM 1438 C CB  ? VAL A 1 189 ?  -3.010   2.612  -4.115 1.000 96.490 ? 189 VAL A CB  1 
ATOM 1439 O O   ? VAL A 1 189 ?  -1.404   2.032  -6.636 1.000 96.490 ? 189 VAL A O   1 
ATOM 1440 C CG1 ? VAL A 1 189 ?  -3.552   1.187  -4.021 1.000 96.490 ? 189 VAL A CG1 1 
ATOM 1441 C CG2 ? VAL A 1 189 ?  -3.388   3.414  -2.871 1.000 96.490 ? 189 VAL A CG2 1 
ATOM 1442 N N   ? ILE A 1 190 ?  -0.344   0.611  -5.147 1.000 96.000 ? 190 ILE A N   1 
ATOM 1443 C CA  ? ILE A 1 190 ?   0.092  -0.274  -6.221 1.000 96.000 ? 190 ILE A CA  1 
ATOM 1444 C C   ? ILE A 1 190 ?  -1.116  -0.736  -7.033 1.000 96.000 ? 190 ILE A C   1 
ATOM 1445 C CB  ? ILE A 1 190 ?   0.866  -1.493  -5.671 1.000 96.000 ? 190 ILE A CB  1 
ATOM 1446 O O   ? ILE A 1 190 ?  -2.055  -1.316  -6.484 1.000 96.000 ? 190 ILE A O   1 
ATOM 1447 C CG1 ? ILE A 1 190 ?   2.157  -1.039  -4.980 1.000 96.000 ? 190 ILE A CG1 1 
ATOM 1448 C CG2 ? ILE A 1 190 ?   1.166  -2.493  -6.791 1.000 96.000 ? 190 ILE A CG2 1 
ATOM 1449 C CD1 ? ILE A 1 190 ?   3.116  -0.287  -5.894 1.000 96.000 ? 190 ILE A CD1 1 
ATOM 1450 N N   ? SER A 1 191 ?  -1.073  -0.438  -8.375 1.000 95.700 ? 191 SER A N   1 
ATOM 1451 C CA  ? SER A 1 191 ?  -2.213  -0.680  -9.252 1.000 95.700 ? 191 SER A CA  1 
ATOM 1452 C C   ? SER A 1 191 ?  -1.955  -1.860 -10.182 1.000 95.700 ? 191 SER A C   1 
ATOM 1453 C CB  ? SER A 1 191 ?  -2.532   0.569 -10.075 1.000 95.700 ? 191 SER A CB  1 
ATOM 1454 O O   ? SER A 1 191 ?  -2.612  -2.898 -10.075 1.000 95.700 ? 191 SER A O   1 
ATOM 1455 O OG  ? SER A 1 191 ?  -3.779   0.431 -10.734 1.000 95.700 ? 191 SER A OG  1 
ATOM 1456 N N   ? PHE A 1 192 ?  -0.971  -1.765 -11.038 1.000 93.900 ? 192 PHE A N   1 
ATOM 1457 C CA  ? PHE A 1 192 ?  -0.708  -2.861 -11.962 1.000 93.900 ? 192 PHE A CA  1 
ATOM 1458 C C   ? PHE A 1 192 ?   0.750  -2.855 -12.408 1.000 93.900 ? 192 PHE A C   1 
ATOM 1459 C CB  ? PHE A 1 192 ?  -1.631  -2.772 -13.181 1.000 93.900 ? 192 PHE A CB  1 
ATOM 1460 O O   ? PHE A 1 192 ?   1.455  -1.860 -12.226 1.000 93.900 ? 192 PHE A O   1 
ATOM 1461 C CG  ? PHE A 1 192 ?  -1.426  -1.531 -14.008 1.000 93.900 ? 192 PHE A CG  1 
ATOM 1462 C CD1 ? PHE A 1 192 ?  -2.110  -0.360 -13.710 1.000 93.900 ? 192 PHE A CD1 1 
ATOM 1463 C CD2 ? PHE A 1 192 ?  -0.548  -1.537 -15.084 1.000 93.900 ? 192 PHE A CD2 1 
ATOM 1464 C CE1 ? PHE A 1 192 ?  -1.923   0.790 -14.473 1.000 93.900 ? 192 PHE A CE1 1 
ATOM 1465 C CE2 ? PHE A 1 192 ?  -0.355  -0.392 -15.852 1.000 93.900 ? 192 PHE A CE2 1 
ATOM 1466 C CZ  ? PHE A 1 192 ?  -1.044   0.770 -15.545 1.000 93.900 ? 192 PHE A CZ  1 
ATOM 1467 N N   ? SER A 1 193 ?   1.202  -3.928 -12.978 1.000 90.720 ? 193 SER A N   1 
ATOM 1468 C CA  ? SER A 1 193 ?   2.511  -4.103 -13.598 1.000 90.720 ? 193 SER A CA  1 
ATOM 1469 C C   ? SER A 1 193 ?   2.424  -4.998 -14.830 1.000 90.720 ? 193 SER A C   1 
ATOM 1470 C CB  ? SER A 1 193 ?   3.504  -4.696 -12.597 1.000 90.720 ? 193 SER A CB  1 
ATOM 1471 O O   ? SER A 1 193 ?   1.355  -5.524 -15.147 1.000 90.720 ? 193 SER A O   1 
ATOM 1472 O OG  ? SER A 1 193 ?   3.114  -6.004 -12.215 1.000 90.720 ? 193 SER A OG  1 
ATOM 1473 N N   ? GLY A 1 194 ?   3.550  -5.046 -15.606 1.000 85.970 ? 194 GLY A N   1 
ATOM 1474 C CA  ? GLY A 1 194 ?   3.615  -5.937 -16.753 1.000 85.970 ? 194 GLY A CA  1 
ATOM 1475 C C   ? GLY A 1 194 ?   3.555  -7.404 -16.374 1.000 85.970 ? 194 GLY A C   1 
ATOM 1476 O O   ? GLY A 1 194 ?   3.473  -7.742 -15.191 1.000 85.970 ? 194 GLY A O   1 
ATOM 1477 N N   ? ASP A 1 195 ?   3.547  -8.259 -17.322 1.000 82.890 ? 195 ASP A N   1 
ATOM 1478 C CA  ? ASP A 1 195 ?   3.480  -9.704 -17.129 1.000 82.890 ? 195 ASP A CA  1 
ATOM 1479 C C   ? ASP A 1 195 ?   4.704 -10.214 -16.370 1.000 82.890 ? 195 ASP A C   1 
ATOM 1480 C CB  ? ASP A 1 195 ?   3.361 -10.421 -18.475 1.000 82.890 ? 195 ASP A CB  1 
ATOM 1481 O O   ? ASP A 1 195 ?   4.609 -11.172 -15.601 1.000 82.890 ? 195 ASP A O   1 
ATOM 1482 C CG  ? ASP A 1 195 ?   2.003 -10.231 -19.129 1.000 82.890 ? 195 ASP A CG  1 
ATOM 1483 O OD1 ? ASP A 1 195 ?   1.027  -9.897 -18.423 1.000 82.890 ? 195 ASP A OD1 1 
ATOM 1484 O OD2 ? ASP A 1 195 ?   1.907 -10.422 -20.361 1.000 82.890 ? 195 ASP A OD2 1 
ATOM 1485 N N   ? SER A 1 196 ?   5.757  -9.456 -16.622 1.000 86.820 ? 196 SER A N   1 
ATOM 1486 C CA  ? SER A 1 196 ?   7.003  -9.695 -15.903 1.000 86.820 ? 196 SER A CA  1 
ATOM 1487 C C   ? SER A 1 196 ?   7.315  -8.553 -14.942 1.000 86.820 ? 196 SER A C   1 
ATOM 1488 C CB  ? SER A 1 196 ?   8.162  -9.878 -16.884 1.000 86.820 ? 196 SER A CB  1 
ATOM 1489 O O   ? SER A 1 196 ?   7.496  -7.410 -15.367 1.000 86.820 ? 196 SER A O   1 
ATOM 1490 O OG  ? SER A 1 196 ?   9.396  -9.971 -16.193 1.000 86.820 ? 196 SER A OG  1 
ATOM 1491 N N   ? CYS A 1 197 ?   7.262  -8.851 -13.659 1.000 83.280 ? 197 CYS A N   1 
ATOM 1492 C CA  ? CYS A 1 197 ?   7.357  -7.856 -12.596 1.000 83.280 ? 197 CYS A CA  1 
ATOM 1493 C C   ? CYS A 1 197 ?   8.734  -7.203 -12.582 1.000 83.280 ? 197 CYS A C   1 
ATOM 1494 C CB  ? CYS A 1 197 ?   7.071  -8.494 -11.237 1.000 83.280 ? 197 CYS A CB  1 
ATOM 1495 O O   ? CYS A 1 197 ?   8.900  -6.108 -12.042 1.000 83.280 ? 197 CYS A O   1 
ATOM 1496 S SG  ? CYS A 1 197 ?   5.421  -9.218 -11.106 1.000 83.280 ? 197 CYS A SG  1 
ATOM 1497 N N   ? THR A 1 198 ?   9.786  -7.801 -13.297 1.000 84.640 ? 198 THR A N   1 
ATOM 1498 C CA  ? THR A 1 198 ?  11.131  -7.235 -13.278 1.000 84.640 ? 198 THR A CA  1 
ATOM 1499 C C   ? THR A 1 198 ?  11.504  -6.679 -14.649 1.000 84.640 ? 198 THR A C   1 
ATOM 1500 C CB  ? THR A 1 198 ?  12.172  -8.285 -12.846 1.000 84.640 ? 198 THR A CB  1 
ATOM 1501 O O   ? THR A 1 198 ?  12.658  -6.315 -14.884 1.000 84.640 ? 198 THR A O   1 
ATOM 1502 C CG2 ? THR A 1 198 ?  11.925  -8.749 -11.415 1.000 84.640 ? 198 THR A CG2 1 
ATOM 1503 O OG1 ? THR A 1 198 ?  12.094  -9.415 -13.724 1.000 84.640 ? 198 THR A OG1 1 
ATOM 1504 N N   ? ASN A 1 199 ?  10.534  -6.713 -15.546 1.000 85.980 ? 199 ASN A N   1 
ATOM 1505 C CA  ? ASN A 1 199 ?  10.723  -6.113 -16.863 1.000 85.980 ? 199 ASN A CA  1 
ATOM 1506 C C   ? ASN A 1 199 ?  10.842  -4.595 -16.775 1.000 85.980 ? 199 ASN A C   1 
ATOM 1507 C CB  ? ASN A 1 199 ?   9.577  -6.503 -17.799 1.000 85.980 ? 199 ASN A CB  1 
ATOM 1508 O O   ? ASN A 1 199 ?   9.865  -3.908 -16.468 1.000 85.980 ? 199 ASN A O   1 
ATOM 1509 C CG  ? ASN A 1 199 ?   9.790  -6.011 -19.218 1.000 85.980 ? 199 ASN A CG  1 
ATOM 1510 N ND2 ? ASN A 1 199 ?   8.965  -6.491 -20.141 1.000 85.980 ? 199 ASN A ND2 1 
ATOM 1511 O OD1 ? ASN A 1 199 ?  10.688  -5.208 -19.481 1.000 85.980 ? 199 ASN A OD1 1 
ATOM 1512 N N   ? VAL A 1 200 ?  12.039  -4.191 -17.028 1.000 83.960 ? 200 VAL A N   1 
ATOM 1513 C CA  ? VAL A 1 200 ?  12.354  -2.779 -16.844 1.000 83.960 ? 200 VAL A CA  1 
ATOM 1514 C C   ? VAL A 1 200 ?  11.586  -1.940 -17.863 1.000 83.960 ? 200 VAL A C   1 
ATOM 1515 C CB  ? VAL A 1 200 ?  13.871  -2.514 -16.971 1.000 83.960 ? 200 VAL A CB  1 
ATOM 1516 O O   ? VAL A 1 200 ?  11.413  -0.733 -17.679 1.000 83.960 ? 200 VAL A O   1 
ATOM 1517 C CG1 ? VAL A 1 200 ?  14.634  -3.186 -15.831 1.000 83.960 ? 200 VAL A CG1 1 
ATOM 1518 C CG2 ? VAL A 1 200 ?  14.386  -3.004 -18.324 1.000 83.960 ? 200 VAL A CG2 1 
ATOM 1519 N N   ? PHE A 1 201 ?  11.076  -2.494 -18.944 1.000 86.620 ? 201 PHE A N   1 
ATOM 1520 C CA  ? PHE A 1 201 ?  10.349  -1.772 -19.981 1.000 86.620 ? 201 PHE A CA  1 
ATOM 1521 C C   ? PHE A 1 201 ?   8.857  -1.740 -19.674 1.000 86.620 ? 201 PHE A C   1 
ATOM 1522 C CB  ? PHE A 1 201 ?  10.589  -2.412 -21.352 1.000 86.620 ? 201 PHE A CB  1 
ATOM 1523 O O   ? PHE A 1 201 ?   8.078  -1.133 -20.412 1.000 86.620 ? 201 PHE A O   1 
ATOM 1524 C CG  ? PHE A 1 201 ?  12.013  -2.309 -21.829 1.000 86.620 ? 201 PHE A CG  1 
ATOM 1525 C CD1 ? PHE A 1 201 ?  12.548  -1.082 -22.203 1.000 86.620 ? 201 PHE A CD1 1 
ATOM 1526 C CD2 ? PHE A 1 201 ?  12.816  -3.439 -21.904 1.000 86.620 ? 201 PHE A CD2 1 
ATOM 1527 C CE1 ? PHE A 1 201 ?  13.866  -0.984 -22.645 1.000 86.620 ? 201 PHE A CE1 1 
ATOM 1528 C CE2 ? PHE A 1 201 ?  14.134  -3.349 -22.345 1.000 86.620 ? 201 PHE A CE2 1 
ATOM 1529 C CZ  ? PHE A 1 201 ?  14.656  -2.120 -22.715 1.000 86.620 ? 201 PHE A CZ  1 
ATOM 1530 N N   ? ARG A 1 202 ?   8.478  -2.406 -18.585 1.000 89.130 ? 202 ARG A N   1 
ATOM 1531 C CA  ? ARG A 1 202 ?   7.118  -2.356 -18.059 1.000 89.130 ? 202 ARG A CA  1 
ATOM 1532 C C   ? ARG A 1 202 ?   7.123  -2.220 -16.540 1.000 89.130 ? 202 ARG A C   1 
ATOM 1533 C CB  ? ARG A 1 202 ?   6.337  -3.606 -18.470 1.000 89.130 ? 202 ARG A CB  1 
ATOM 1534 O O   ? ARG A 1 202 ?   6.828  -3.180 -15.824 1.000 89.130 ? 202 ARG A O   1 
ATOM 1535 C CG  ? ARG A 1 202 ?   6.126  -3.735 -19.970 1.000 89.130 ? 202 ARG A CG  1 
ATOM 1536 C CD  ? ARG A 1 202 ?   4.956  -2.886 -20.450 1.000 89.130 ? 202 ARG A CD  1 
ATOM 1537 N NE  ? ARG A 1 202 ?   4.585  -3.208 -21.824 1.000 89.130 ? 202 ARG A NE  1 
ATOM 1538 N NH1 ? ARG A 1 202 ?   2.521  -2.174 -21.728 1.000 89.130 ? 202 ARG A NH1 1 
ATOM 1539 N NH2 ? ARG A 1 202 ?   3.201  -3.208 -23.657 1.000 89.130 ? 202 ARG A NH2 1 
ATOM 1540 C CZ  ? ARG A 1 202 ?   3.436  -2.863 -22.400 1.000 89.130 ? 202 ARG A CZ  1 
ATOM 1541 N N   ? PRO A 1 203 ?   7.500  -1.073 -16.026 1.000 91.250 ? 203 PRO A N   1 
ATOM 1542 C CA  ? PRO A 1 203 ?   7.625  -0.874 -14.580 1.000 91.250 ? 203 PRO A CA  1 
ATOM 1543 C C   ? PRO A 1 203 ?   6.279  -0.919 -13.860 1.000 91.250 ? 203 PRO A C   1 
ATOM 1544 C CB  ? PRO A 1 203 ?   8.257   0.516 -14.468 1.000 91.250 ? 203 PRO A CB  1 
ATOM 1545 O O   ? PRO A 1 203 ?   5.236  -0.686 -14.477 1.000 91.250 ? 203 PRO A O   1 
ATOM 1546 C CG  ? PRO A 1 203 ?   7.791   1.246 -15.687 1.000 91.250 ? 203 PRO A CG  1 
ATOM 1547 C CD  ? PRO A 1 203 ?   7.698   0.268 -16.823 1.000 91.250 ? 203 PRO A CD  1 
ATOM 1548 N N   ? PRO A 1 204 ?   6.336  -1.234 -12.584 1.000 92.810 ? 204 PRO A N   1 
ATOM 1549 C CA  ? PRO A 1 204 ?   5.091  -1.204 -11.813 1.000 92.810 ? 204 PRO A CA  1 
ATOM 1550 C C   ? PRO A 1 204 ?   4.474   0.191 -11.743 1.000 92.810 ? 204 PRO A C   1 
ATOM 1551 C CB  ? PRO A 1 204 ?   5.525  -1.680 -10.424 1.000 92.810 ? 204 PRO A CB  1 
ATOM 1552 O O   ? PRO A 1 204 ?   5.198   1.188 -11.680 1.000 92.810 ? 204 PRO A O   1 
ATOM 1553 C CG  ? PRO A 1 204 ?   6.831  -2.370 -10.647 1.000 92.810 ? 204 PRO A CG  1 
ATOM 1554 C CD  ? PRO A 1 204 ?   7.467  -1.799 -11.883 1.000 92.810 ? 204 PRO A CD  1 
ATOM 1555 N N   ? VAL A 1 205 ?   3.098   0.211 -11.714 1.000 94.890 ? 205 VAL A N   1 
ATOM 1556 C CA  ? VAL A 1 205 ?   2.349   1.464 -11.743 1.000 94.890 ? 205 VAL A CA  1 
ATOM 1557 C C   ? VAL A 1 205 ?   1.472   1.570 -10.498 1.000 94.890 ? 205 VAL A C   1 
ATOM 1558 C CB  ? VAL A 1 205 ?   1.483   1.577 -13.017 1.000 94.890 ? 205 VAL A CB  1 
ATOM 1559 O O   ? VAL A 1 205 ?   0.831   0.596 -10.097 1.000 94.890 ? 205 VAL A O   1 
ATOM 1560 C CG1 ? VAL A 1 205 ?   0.625   2.841 -12.976 1.000 94.890 ? 205 VAL A CG1 1 
ATOM 1561 C CG2 ? VAL A 1 205 ?   2.365   1.566 -14.264 1.000 94.890 ? 205 VAL A CG2 1 
ATOM 1562 N N   ? ALA A 1 206 ?   1.539   2.675  -9.870 1.000 95.540 ? 206 ALA A N   1 
ATOM 1563 C CA  ? ALA A 1 206 ?   0.645   3.011  -8.765 1.000 95.540 ? 206 ALA A CA  1 
ATOM 1564 C C   ? ALA A 1 206 ?  -0.325   4.120  -9.163 1.000 95.540 ? 206 ALA A C   1 
ATOM 1565 C CB  ? ALA A 1 206 ?   1.450   3.428  -7.537 1.000 95.540 ? 206 ALA A CB  1 
ATOM 1566 O O   ? ALA A 1 206 ?  -0.014   4.947 -10.022 1.000 95.540 ? 206 ALA A O   1 
ATOM 1567 N N   ? THR A 1 207 ?  -1.535   4.001  -8.622 1.000 96.470 ? 207 THR A N   1 
ATOM 1568 C CA  ? THR A 1 207 ?  -2.419   5.161  -8.673 1.000 96.470 ? 207 THR A CA  1 
ATOM 1569 C C   ? THR A 1 207 ?  -1.982   6.219  -7.665 1.000 96.470 ? 207 THR A C   1 
ATOM 1570 C CB  ? THR A 1 207 ?  -3.881   4.761  -8.402 1.000 96.470 ? 207 THR A CB  1 
ATOM 1571 O O   ? THR A 1 207 ?  -1.861   5.934  -6.471 1.000 96.470 ? 207 THR A O   1 
ATOM 1572 C CG2 ? THR A 1 207 ?  -4.810   5.966  -8.515 1.000 96.470 ? 207 THR A CG2 1 
ATOM 1573 O OG1 ? THR A 1 207 ?  -4.284   3.770  -9.354 1.000 96.470 ? 207 THR A OG1 1 
ATOM 1574 N N   ? ALA A 1 208 ?  -1.674   7.521  -8.162 1.000 94.590 ? 208 ALA A N   1 
ATOM 1575 C CA  ? ALA A 1 208 ?  -1.268   8.610  -7.277 1.000 94.590 ? 208 ALA A CA  1 
ATOM 1576 C C   ? ALA A 1 208 ?  -2.402   9.004  -6.335 1.000 94.590 ? 208 ALA A C   1 
ATOM 1577 C CB  ? ALA A 1 208 ?  -0.815   9.818  -8.093 1.000 94.590 ? 208 ALA A CB  1 
ATOM 1578 O O   ? ALA A 1 208 ?  -3.551   9.143  -6.761 1.000 94.590 ? 208 ALA A O   1 
ATOM 1579 N N   ? VAL A 1 209 ?  -2.034   9.211  -5.057 1.000 94.670 ? 209 VAL A N   1 
ATOM 1580 C CA  ? VAL A 1 209 ?  -3.018   9.463  -4.010 1.000 94.670 ? 209 VAL A CA  1 
ATOM 1581 C C   ? VAL A 1 209 ?  -3.330  10.957  -3.942 1.000 94.670 ? 209 VAL A C   1 
ATOM 1582 C CB  ? VAL A 1 209 ?  -2.527   8.959  -2.635 1.000 94.670 ? 209 VAL A CB  1 
ATOM 1583 O O   ? VAL A 1 209 ?  -4.483  11.349  -3.747 1.000 94.670 ? 209 VAL A O   1 
ATOM 1584 C CG1 ? VAL A 1 209 ?  -3.453   9.441  -1.520 1.000 94.670 ? 209 VAL A CG1 1 
ATOM 1585 C CG2 ? VAL A 1 209 ?  -2.429   7.434  -2.631 1.000 94.670 ? 209 VAL A CG2 1 
ATOM 1586 N N   ? PHE A 1 210 ?  -2.447  11.813  -4.232 1.000 92.540 ? 210 PHE A N   1 
ATOM 1587 C CA  ? PHE A 1 210 ?  -2.531  13.253  -4.021 1.000 92.540 ? 210 PHE A CA  1 
ATOM 1588 C C   ? PHE A 1 210 ?  -3.701  13.847  -4.797 1.000 92.540 ? 210 PHE A C   1 
ATOM 1589 C CB  ? PHE A 1 210 ?  -1.224  13.936  -4.439 1.000 92.540 ? 210 PHE A CB  1 
ATOM 1590 O O   ? PHE A 1 210 ?  -4.483  14.627  -4.250 1.000 92.540 ? 210 PHE A O   1 
ATOM 1591 C CG  ? PHE A 1 210 ?  -1.263  15.437  -4.336 1.000 92.540 ? 210 PHE A CG  1 
ATOM 1592 C CD1 ? PHE A 1 210 ?  -1.388  16.223  -5.475 1.000 92.540 ? 210 PHE A CD1 1 
ATOM 1593 C CD2 ? PHE A 1 210 ?  -1.175  16.061  -3.099 1.000 92.540 ? 210 PHE A CD2 1 
ATOM 1594 C CE1 ? PHE A 1 210 ?  -1.425  17.612  -5.382 1.000 92.540 ? 210 PHE A CE1 1 
ATOM 1595 C CE2 ? PHE A 1 210 ?  -1.211  17.449  -2.998 1.000 92.540 ? 210 PHE A CE2 1 
ATOM 1596 C CZ  ? PHE A 1 210 ?  -1.335  18.223  -4.141 1.000 92.540 ? 210 PHE A CZ  1 
ATOM 1597 N N   ? PRO A 1 211 ?  -3.881  13.513  -6.082 1.000 93.680 ? 211 PRO A N   1 
ATOM 1598 C CA  ? PRO A 1 211 ?  -4.981  14.100  -6.852 1.000 93.680 ? 211 PRO A CA  1 
ATOM 1599 C C   ? PRO A 1 211 ?  -6.354  13.713  -6.308 1.000 93.680 ? 211 PRO A C   1 
ATOM 1600 C CB  ? PRO A 1 211 ?  -4.770  13.532  -8.258 1.000 93.680 ? 211 PRO A CB  1 
ATOM 1601 O O   ? PRO A 1 211 ?  -7.363  14.314  -6.685 1.000 93.680 ? 211 PRO A O   1 
ATOM 1602 C CG  ? PRO A 1 211 ?  -3.318  13.183  -8.315 1.000 93.680 ? 211 PRO A CG  1 
ATOM 1603 C CD  ? PRO A 1 211 ?  -2.882  12.733  -6.950 1.000 93.680 ? 211 PRO A CD  1 
ATOM 1604 N N   ? TYR A 1 212 ?  -6.350  12.766  -5.346 1.000 95.560 ? 212 TYR A N   1 
ATOM 1605 C CA  ? TYR A 1 212 ?  -7.633  12.238  -4.896 1.000 95.560 ? 212 TYR A CA  1 
ATOM 1606 C C   ? TYR A 1 212 ?  -7.858  12.537  -3.419 1.000 95.560 ? 212 TYR A C   1 
ATOM 1607 C CB  ? TYR A 1 212 ?  -7.708  10.728  -5.141 1.000 95.560 ? 212 TYR A CB  1 
ATOM 1608 O O   ? TYR A 1 212 ?  -8.720  11.928  -2.781 1.000 95.560 ? 212 TYR A O   1 
ATOM 1609 C CG  ? TYR A 1 212 ?  -7.515  10.337  -6.586 1.000 95.560 ? 212 TYR A CG  1 
ATOM 1610 C CD1 ? TYR A 1 212 ?  -8.534  10.520  -7.519 1.000 95.560 ? 212 TYR A CD1 1 
ATOM 1611 C CD2 ? TYR A 1 212 ?  -6.316   9.783  -7.021 1.000 95.560 ? 212 TYR A CD2 1 
ATOM 1612 C CE1 ? TYR A 1 212 ?  -8.362  10.159  -8.851 1.000 95.560 ? 212 TYR A CE1 1 
ATOM 1613 C CE2 ? TYR A 1 212 ?  -6.133   9.418  -8.351 1.000 95.560 ? 212 TYR A CE2 1 
ATOM 1614 O OH  ? TYR A 1 212 ?  -6.984   9.252 -10.575 1.000 95.560 ? 212 TYR A OH  1 
ATOM 1615 C CZ  ? TYR A 1 212 ?  -7.160   9.611  -9.258 1.000 95.560 ? 212 TYR A CZ  1 
ATOM 1616 N N   ? LYS A 1 213 ?  -7.145  13.403  -2.895 1.000 93.890 ? 213 LYS A N   1 
ATOM 1617 C CA  ? LYS A 1 213 ?  -7.224  13.728  -1.474 1.000 93.890 ? 213 LYS A CA  1 
ATOM 1618 C C   ? LYS A 1 213 ?  -8.615  14.235  -1.103 1.000 93.890 ? 213 LYS A C   1 
ATOM 1619 C CB  ? LYS A 1 213 ?  -6.170  14.772  -1.102 1.000 93.890 ? 213 LYS A CB  1 
ATOM 1620 O O   ? LYS A 1 213 ?  -9.167  13.850  -0.070 1.000 93.890 ? 213 LYS A O   1 
ATOM 1621 C CG  ? LYS A 1 213 ?  -5.997  14.971   0.396 1.000 93.890 ? 213 LYS A CG  1 
ATOM 1622 C CD  ? LYS A 1 213 ?  -4.898  15.980   0.703 1.000 93.890 ? 213 LYS A CD  1 
ATOM 1623 C CE  ? LYS A 1 213 ?  -4.827  16.295   2.191 1.000 93.890 ? 213 LYS A CE  1 
ATOM 1624 N NZ  ? LYS A 1 213 ?  -3.739  17.271   2.499 1.000 93.890 ? 213 LYS A NZ  1 
ATOM 1625 N N   ? ALA A 1 214 ?  -9.109  15.134  -1.980 1.000 94.520 ? 214 ALA A N   1 
ATOM 1626 C CA  ? ALA A 1 214 ? -10.435  15.688  -1.713 1.000 94.520 ? 214 ALA A CA  1 
ATOM 1627 C C   ? ALA A 1 214 ? -11.490  14.587  -1.668 1.000 94.520 ? 214 ALA A C   1 
ATOM 1628 C CB  ? ALA A 1 214 ? -10.800  16.727  -2.770 1.000 94.520 ? 214 ALA A CB  1 
ATOM 1629 O O   ? ALA A 1 214 ? -12.345  14.574  -0.779 1.000 94.520 ? 214 ALA A O   1 
ATOM 1630 N N   ? TRP A 1 215 ? -11.423  13.705  -2.582 1.000 96.800 ? 215 TRP A N   1 
ATOM 1631 C CA  ? TRP A 1 215 ? -12.350  12.579  -2.637 1.000 96.800 ? 215 TRP A CA  1 
ATOM 1632 C C   ? TRP A 1 215 ? -12.194  11.686  -1.411 1.000 96.800 ? 215 TRP A C   1 
ATOM 1633 C CB  ? TRP A 1 215 ? -12.126  11.761  -3.912 1.000 96.800 ? 215 TRP A CB  1 
ATOM 1634 O O   ? TRP A 1 215 ? -13.186  11.296  -0.790 1.000 96.800 ? 215 TRP A O   1 
ATOM 1635 C CG  ? TRP A 1 215 ? -12.811  10.427  -3.906 1.000 96.800 ? 215 TRP A CG  1 
ATOM 1636 C CD1 ? TRP A 1 215 ? -14.133  10.178  -4.151 1.000 96.800 ? 215 TRP A CD1 1 
ATOM 1637 C CD2 ? TRP A 1 215 ? -12.207   9.158  -3.638 1.000 96.800 ? 215 TRP A CD2 1 
ATOM 1638 C CE2 ? TRP A 1 215 ? -13.223   8.182  -3.738 1.000 96.800 ? 215 TRP A CE2 1 
ATOM 1639 C CE3 ? TRP A 1 215 ? -10.903   8.751  -3.324 1.000 96.800 ? 215 TRP A CE3 1 
ATOM 1640 N NE1 ? TRP A 1 215 ? -14.387   8.830  -4.051 1.000 96.800 ? 215 TRP A NE1 1 
ATOM 1641 C CH2 ? TRP A 1 215 ? -11.691   6.451  -3.228 1.000 96.800 ? 215 TRP A CH2 1 
ATOM 1642 C CZ2 ? TRP A 1 215 ? -12.975   6.822  -3.534 1.000 96.800 ? 215 TRP A CZ2 1 
ATOM 1643 C CZ3 ? TRP A 1 215 ? -10.659   7.397  -3.121 1.000 96.800 ? 215 TRP A CZ3 1 
ATOM 1644 N N   ? ILE A 1 216 ? -10.977  11.383  -1.035 1.000 96.890 ? 216 ILE A N   1 
ATOM 1645 C CA  ? ILE A 1 216 ? -10.680  10.516   0.101 1.000 96.890 ? 216 ILE A CA  1 
ATOM 1646 C C   ? ILE A 1 216 ? -11.224  11.141   1.383 1.000 96.890 ? 216 ILE A C   1 
ATOM 1647 C CB  ? ILE A 1 216 ?  -9.162  10.257   0.232 1.000 96.890 ? 216 ILE A CB  1 
ATOM 1648 O O   ? ILE A 1 216 ? -11.881  10.467   2.180 1.000 96.890 ? 216 ILE A O   1 
ATOM 1649 C CG1 ? ILE A 1 216 ?  -8.654   9.441  -0.961 1.000 96.890 ? 216 ILE A CG1 1 
ATOM 1650 C CG2 ? ILE A 1 216 ?  -8.848   9.550   1.554 1.000 96.890 ? 216 ILE A CG2 1 
ATOM 1651 C CD1 ? ILE A 1 216 ?  -7.137   9.363  -1.057 1.000 96.890 ? 216 ILE A CD1 1 
ATOM 1652 N N   ? LYS A 1 217 ? -11.046  12.388   1.574 1.000 95.790 ? 217 LYS A N   1 
ATOM 1653 C CA  ? LYS A 1 217 ? -11.519  13.093   2.761 1.000 95.790 ? 217 LYS A CA  1 
ATOM 1654 C C   ? LYS A 1 217 ? -13.044  13.100   2.825 1.000 95.790 ? 217 LYS A C   1 
ATOM 1655 C CB  ? LYS A 1 217 ? -10.987  14.527   2.782 1.000 95.790 ? 217 LYS A CB  1 
ATOM 1656 O O   ? LYS A 1 217 ? -13.626  12.942   3.900 1.000 95.790 ? 217 LYS A O   1 
ATOM 1657 C CG  ? LYS A 1 217 ?  -9.514  14.636   3.148 1.000 95.790 ? 217 LYS A CG  1 
ATOM 1658 C CD  ? LYS A 1 217 ?  -9.069  16.089   3.247 1.000 95.790 ? 217 LYS A CD  1 
ATOM 1659 C CE  ? LYS A 1 217 ?  -7.615  16.200   3.686 1.000 95.790 ? 217 LYS A CE  1 
ATOM 1660 N NZ  ? LYS A 1 217 ?  -7.153  17.620   3.718 1.000 95.790 ? 217 LYS A NZ  1 
ATOM 1661 N N   ? LYS A 1 218 ? -13.645  13.328   1.707 1.000 96.460 ? 218 LYS A N   1 
ATOM 1662 C CA  ? LYS A 1 218 ? -15.103  13.318   1.621 1.000 96.460 ? 218 LYS A CA  1 
ATOM 1663 C C   ? LYS A 1 218 ? -15.670  11.966   2.045 1.000 96.460 ? 218 LYS A C   1 
ATOM 1664 C CB  ? LYS A 1 218 ? -15.559  13.656   0.201 1.000 96.460 ? 218 LYS A CB  1 
ATOM 1665 O O   ? LYS A 1 218 ? -16.636  11.904   2.808 1.000 96.460 ? 218 LYS A O   1 
ATOM 1666 C CG  ? LYS A 1 218 ? -17.071  13.711   0.034 1.000 96.460 ? 218 LYS A CG  1 
ATOM 1667 C CD  ? LYS A 1 218 ? -17.462  14.053  -1.398 1.000 96.460 ? 218 LYS A CD  1 
ATOM 1668 C CE  ? LYS A 1 218 ? -18.972  14.016  -1.590 1.000 96.460 ? 218 LYS A CE  1 
ATOM 1669 N NZ  ? LYS A 1 218 ? -19.363  14.379  -2.985 1.000 96.460 ? 218 LYS A NZ  1 
ATOM 1670 N N   ? VAL A 1 219 ? -15.107  10.917   1.570 1.000 96.810 ? 219 VAL A N   1 
ATOM 1671 C CA  ? VAL A 1 219 ? -15.573   9.576   1.905 1.000 96.810 ? 219 VAL A CA  1 
ATOM 1672 C C   ? VAL A 1 219 ? -15.353   9.309   3.392 1.000 96.810 ? 219 VAL A C   1 
ATOM 1673 C CB  ? VAL A 1 219 ? -14.859   8.499   1.059 1.000 96.810 ? 219 VAL A CB  1 
ATOM 1674 O O   ? VAL A 1 219 ? -16.225   8.754   4.065 1.000 96.810 ? 219 VAL A O   1 
ATOM 1675 C CG1 ? VAL A 1 219 ? -15.234   7.098   1.539 1.000 96.810 ? 219 VAL A CG1 1 
ATOM 1676 C CG2 ? VAL A 1 219 ? -15.200   8.669  -0.420 1.000 96.810 ? 219 VAL A CG2 1 
ATOM 1677 N N   ? LEU A 1 220 ? -14.181   9.735   3.937 1.000 95.280 ? 220 LEU A N   1 
ATOM 1678 C CA  ? LEU A 1 220 ? -13.840   9.500   5.336 1.000 95.280 ? 220 LEU A CA  1 
ATOM 1679 C C   ? LEU A 1 220 ? -14.832  10.196   6.261 1.000 95.280 ? 220 LEU A C   1 
ATOM 1680 C CB  ? LEU A 1 220 ? -12.420   9.990   5.630 1.000 95.280 ? 220 LEU A CB  1 
ATOM 1681 O O   ? LEU A 1 220 ? -15.101   9.715   7.365 1.000 95.280 ? 220 LEU A O   1 
ATOM 1682 C CG  ? LEU A 1 220 ? -11.283   9.212   4.965 1.000 95.280 ? 220 LEU A CG  1 
ATOM 1683 C CD1 ? LEU A 1 220 ?  -9.932   9.770   5.402 1.000 95.280 ? 220 LEU A CD1 1 
ATOM 1684 C CD2 ? LEU A 1 220 ? -11.386   7.727   5.294 1.000 95.280 ? 220 LEU A CD2 1 
ATOM 1685 N N   ? LYS A 1 221 ? -15.404  11.267   5.886 1.000 90.760 ? 221 LYS A N   1 
ATOM 1686 C CA  ? LYS A 1 221 ? -16.339  12.068   6.670 1.000 90.760 ? 221 LYS A CA  1 
ATOM 1687 C C   ? LYS A 1 221 ? -17.758  11.514   6.569 1.000 90.760 ? 221 LYS A C   1 
ATOM 1688 C CB  ? LYS A 1 221 ? -16.313  13.527   6.211 1.000 90.760 ? 221 LYS A CB  1 
ATOM 1689 O O   ? LYS A 1 221 ? -18.616  11.837   7.392 1.000 90.760 ? 221 LYS A O   1 
ATOM 1690 C CG  ? LYS A 1 221 ? -15.031  14.265   6.568 1.000 90.760 ? 221 LYS A CG  1 
ATOM 1691 C CD  ? LYS A 1 221 ? -15.061  15.707   6.078 1.000 90.760 ? 221 LYS A CD  1 
ATOM 1692 C CE  ? LYS A 1 221 ? -13.741  16.418   6.348 1.000 90.760 ? 221 LYS A CE  1 
ATOM 1693 N NZ  ? LYS A 1 221 ? -13.737  17.806   5.797 1.000 90.760 ? 221 LYS A NZ  1 
ATOM 1694 N N   ? SER A 1 222 ? -18.117  10.692   5.592 1.000 80.220 ? 222 SER A N   1 
ATOM 1695 C CA  ? SER A 1 222 ? -19.434  10.125   5.316 1.000 80.220 ? 222 SER A CA  1 
ATOM 1696 C C   ? SER A 1 222 ? -19.702   8.902   6.187 1.000 80.220 ? 222 SER A C   1 
ATOM 1697 C CB  ? SER A 1 222 ? -19.557   9.747   3.840 1.000 80.220 ? 222 SER A CB  1 
ATOM 1698 O O   ? SER A 1 222 ? -18.771   8.301   6.725 1.000 80.220 ? 222 SER A O   1 
ATOM 1699 O OG  ? SER A 1 222 ? -18.711   8.653   3.528 1.000 80.220 ? 222 SER A OG  1 
# 
loop_
_struct_sheet_range.sheet_id 
_struct_sheet_range.id 
_struct_sheet_range.beg_label_comp_id 
_struct_sheet_range.beg_label_asym_id 
_struct_sheet_range.beg_label_seq_id 
_struct_sheet_range.pdbx_beg_PDB_ins_code 
_struct_sheet_range.end_label_comp_id 
_struct_sheet_range.end_label_asym_id 
_struct_sheet_range.end_label_seq_id 
_struct_sheet_range.pdbx_end_PDB_ins_code 
_struct_sheet_range.beg_auth_comp_id 
_struct_sheet_range.beg_auth_asym_id 
_struct_sheet_range.beg_auth_seq_id 
_struct_sheet_range.end_auth_comp_id 
_struct_sheet_range.end_auth_asym_id 
_struct_sheet_range.end_auth_seq_id 
A A ILE A   2 ? ILE A   3 ? ILE A 2   ILE A 3   
A B ALA A 170 ? PRO A 171 ? ALA A 170 PRO A 171 
B C LYS A   6 ? GLU A   7 ? LYS A 6   GLU A 7   
B D ALA A 106 ? ALA A 106 ? ALA A 106 ALA A 106 
B E CYS A 116 ? GLY A 120 ? CYS A 116 GLY A 120 
B F LYS A 135 ? VAL A 141 ? LYS A 135 VAL A 141 
B G MET A 159 ? ALA A 164 ? MET A 159 ALA A 164 
B H PRO A 179 ? CYS A 182 ? PRO A 179 CYS A 182 
B I GLU A 185 ? PHE A 192 ? GLU A 185 PHE A 192 
B J VAL A 205 ? ALA A 208 ? VAL A 205 ALA A 208 
C K MET A  16 ? LYS A  21 ? MET A 16  LYS A 21  
C L MET A  24 ? HIS A  33 ? MET A 24  HIS A 33  
C M TRP A  36 ? THR A  39 ? TRP A 36  THR A 39  
C N LYS A  49 ? VAL A  52 ? LYS A 49  VAL A 52  
C O GLN A  65 ? PRO A  74 ? GLN A 65  PRO A 74  
C P MET A  88 ? LEU A  92 ? MET A 88  LEU A 92  
D Q SER A  56 ? SER A  56 ? SER A 56  SER A 56  
D R VAL A 133 ? VAL A 133 ? VAL A 133 VAL A 133 
E S LYS A  79 ? LYS A  79 ? LYS A 79  LYS A 79  
E T GLU A  84 ? GLU A  84 ? GLU A 84  GLU A 84  
F U ASN A  99 ? ASN A  99 ? ASN A 99  ASN A 99  
F V THR A 102 ? THR A 102 ? THR A 102 THR A 102 
G W VAL A 123 ? VAL A 123 ? VAL A 123 VAL A 123 
G X LEU A 130 ? LEU A 130 ? LEU A 130 LEU A 130 
# 
loop_
_struct_conf.id 
_struct_conf.conf_type_id 
_struct_conf.beg_label_comp_id 
_struct_conf.beg_label_asym_id 
_struct_conf.beg_label_seq_id 
_struct_conf.pdbx_beg_PDB_ins_code 
_struct_conf.end_label_comp_id 
_struct_conf.end_label_asym_id 
_struct_conf.end_label_seq_id 
_struct_conf.pdbx_end_PDB_ins_code 
_struct_conf.beg_auth_comp_id 
_struct_conf.beg_auth_asym_id 
_struct_conf.beg_auth_seq_id 
_struct_conf.end_auth_comp_id 
_struct_conf.end_auth_asym_id 
_struct_conf.end_auth_seq_id 
STRN1         STRN         ILE A   2 ? ILE A   3 ? ILE A 2   ILE A 3   
TURN_TY1_P1   TURN_TY1_P   GLY A   4 ? GLY A   4 ? GLY A 4   GLY A 4   
STRN2         STRN         LYS A   6 ? GLU A   7 ? LYS A 6   GLU A 7   
HELX_LH_PP_P1 HELX_LH_PP_P ALA A   8 ? LYS A   9 ? ALA A 8   LYS A 9   
TURN_TY1_P2   TURN_TY1_P   PRO A  10 ? HIS A  11 ? PRO A 10  HIS A 11  
BEND1         BEND         SER A  12 ? SER A  12 ? SER A 12  SER A 12  
TURN_TY1_P3   TURN_TY1_P   PRO A  14 ? TYR A  15 ? PRO A 14  TYR A 15  
STRN3         STRN         MET A  16 ? LYS A  21 ? MET A 16  LYS A 21  
TURN_TY1_P4   TURN_TY1_P   ASN A  22 ? GLY A  23 ? ASN A 22  GLY A 23  
STRN4         STRN         MET A  24 ? HIS A  33 ? MET A 24  HIS A 33  
TURN_TY1_P5   TURN_TY1_P   THR A  34 ? ARG A  35 ? THR A 34  ARG A 35  
STRN5         STRN         TRP A  36 ? THR A  39 ? TRP A 36  THR A 39  
HELX_RH_3T_P1 HELX_RH_3T_P ALA A  41 ? CYS A  43 ? ALA A 41  CYS A 43  
BEND2         BEND         ARG A  45 ? PRO A  47 ? ARG A 45  PRO A 47  
STRN6         STRN         LYS A  49 ? VAL A  52 ? LYS A 49  VAL A 52  
BEND3         BEND         GLY A  53 ? GLY A  53 ? GLY A 53  GLY A 53  
BEND4         BEND         HIS A  55 ? HIS A  55 ? HIS A 55  HIS A 55  
STRN7         STRN         SER A  56 ? SER A  56 ? SER A 56  SER A 56  
TURN_TY1_P6   TURN_TY1_P   LEU A  57 ? ASP A  58 ? LEU A 57  ASP A 58  
BEND5         BEND         GLU A  59 ? GLU A  59 ? GLU A 59  GLU A 59  
TURN_TY1_P7   TURN_TY1_P   PRO A  62 ? TYR A  63 ? PRO A 62  TYR A 63  
STRN8         STRN         GLN A  65 ? PRO A  74 ? GLN A 65  PRO A 74  
TURN_TY1_P8   TURN_TY1_P   PRO A  76 ? GLY A  77 ? PRO A 76  GLY A 77  
STRN9         STRN         LYS A  79 ? LYS A  79 ? LYS A 79  LYS A 79  
TURN_TY1_P9   TURN_TY1_P   GLN A  80 ? MET A  83 ? GLN A 80  MET A 83  
STRN10        STRN         GLU A  84 ? GLU A  84 ? GLU A 84  GLU A 84  
TURN_TY1_P10  TURN_TY1_P   ASN A  85 ? ASN A  85 ? ASN A 85  ASN A 85  
STRN11        STRN         MET A  88 ? LEU A  92 ? MET A 88  LEU A 92  
BEND6         BEND         ASP A  93 ? ARG A  94 ? ASP A 93  ARG A 94  
STRN12        STRN         ASN A  99 ? ASN A  99 ? ASN A 99  ASN A 99  
TURN_TY1_P11  TURN_TY1_P   ARG A 100 ? GLN A 101 ? ARG A 100 GLN A 101 
STRN13        STRN         THR A 102 ? THR A 102 ? THR A 102 THR A 102 
HELX_LH_PP_P2 HELX_LH_PP_P LEU A 104 ? LEU A 105 ? LEU A 104 LEU A 105 
STRN14        STRN         ALA A 106 ? ALA A 106 ? ALA A 106 ALA A 106 
HELX_LH_PP_P3 HELX_LH_PP_P LEU A 107 ? PRO A 108 ? LEU A 107 PRO A 108 
BEND7         BEND         LYS A 109 ? GLN A 110 ? LYS A 109 GLN A 110 
BEND8         BEND         ALA A 114 ? ALA A 114 ? ALA A 114 ALA A 114 
STRN15        STRN         CYS A 116 ? GLY A 120 ? CYS A 116 GLY A 120 
STRN16        STRN         VAL A 123 ? VAL A 123 ? VAL A 123 VAL A 123 
BEND9         BEND         THR A 124 ? LYS A 125 ? THR A 124 LYS A 125 
TURN_TY1_P12  TURN_TY1_P   GLN A 126 ? HIS A 127 ? GLN A 126 HIS A 127 
HELX_LH_PP_P4 HELX_LH_PP_P LYS A 129 ? LYS A 129 ? LYS A 129 LYS A 129 
STRN17        STRN         LEU A 130 ? LEU A 130 ? LEU A 130 LEU A 130 
HELX_LH_PP_P5 HELX_LH_PP_P SER A 131 ? SER A 131 ? SER A 131 SER A 131 
BEND10        BEND         PRO A 132 ? PRO A 132 ? PRO A 132 PRO A 132 
STRN18        STRN         VAL A 133 ? VAL A 133 ? VAL A 133 VAL A 133 
STRN19        STRN         LYS A 135 ? VAL A 141 ? LYS A 135 VAL A 141 
HELX_LH_PP_P6 HELX_LH_PP_P LEU A 142 ? ASP A 143 ? LEU A 142 ASP A 143 
HELX_RH_AL_P1 HELX_RH_AL_P GLY A 144 ? PHE A 150 ? GLY A 144 PHE A 150 
TURN_TY1_P13  TURN_TY1_P   TRP A 151 ? GLY A 153 ? TRP A 151 GLY A 153 
TURN_TY1_P14  TURN_TY1_P   PRO A 157 ? THR A 158 ? PRO A 157 THR A 158 
STRN20        STRN         MET A 159 ? ALA A 164 ? MET A 159 ALA A 164 
BEND11        BEND         VAL A 165 ? VAL A 166 ? VAL A 165 VAL A 166 
TURN_TY1_P15  TURN_TY1_P   LYS A 167 ? HIS A 168 ? LYS A 167 HIS A 168 
STRN21        STRN         ALA A 170 ? PRO A 171 ? ALA A 170 PRO A 171 
TURN_TY1_P16  TURN_TY1_P   LYS A 173 ? GLY A 174 ? LYS A 173 GLY A 174 
TURN_TY1_P17  TURN_TY1_P   SER A 176 ? GLY A 177 ? SER A 176 GLY A 177 
HELX_LH_PP_P7 HELX_LH_PP_P GLY A 178 ? GLY A 178 ? GLY A 178 GLY A 178 
STRN22        STRN         PRO A 179 ? CYS A 182 ? PRO A 179 CYS A 182 
TURN_TY1_P18  TURN_TY1_P   GLY A 183 ? ALA A 184 ? GLY A 183 ALA A 184 
STRN23        STRN         GLU A 185 ? PHE A 192 ? GLU A 185 PHE A 192 
BEND12        BEND         ASP A 195 ? SER A 196 ? ASP A 195 SER A 196 
TURN_TY1_P19  TURN_TY1_P   CYS A 197 ? THR A 198 ? CYS A 197 THR A 198 
TURN_TY1_P20  TURN_TY1_P   VAL A 200 ? PHE A 201 ? VAL A 200 PHE A 201 
BEND13        BEND         ARG A 202 ? ARG A 202 ? ARG A 202 ARG A 202 
STRN24        STRN         VAL A 205 ? ALA A 208 ? VAL A 205 ALA A 208 
BEND14        BEND         VAL A 209 ? VAL A 209 ? VAL A 209 VAL A 209 
HELX_RH_3T_P2 HELX_RH_3T_P PHE A 210 ? TYR A 212 ? PHE A 210 TYR A 212 
HELX_RH_AL_P2 HELX_RH_AL_P LYS A 213 ? LYS A 221 ? LYS A 213 LYS A 221 
# 
