# Supplementary material for: FlatProt: 2D visualization eases protein structure comparison
Source: BMC Bioinformatics. 2025 Aug 13;26:210. doi: 10.1186/s12859-025-06233-x (PMC12344939; doi:10.1186/s12859-025-06233-x)
Supplement: Supplementary file 1 — Supplementary Material 1 [file 12859_2025_6233_MOESM1_ESM.zip › KLK/structures/MumuKlk1b4.cif]

data_MumuKlk1b4
# 
_entry.id   MumuKlk1b4 
# 
_entity.id                         1      
_entity.type                       polymer 
_entity.pdbx_description           polymer-1 
_entity.formula_weight             24785.9 
_entity.pdbx_number_of_molecules        1 
# 
loop_
_struct_sheet.id 
_struct_sheet.number_strands 
A 7 
B 6 
C 2 
D 2 
# 
loop_
_struct_conf_type.id 
_struct_conf_type.criteria 
STRN         DSSP 
TURN_TY1_P   DSSP 
BEND         DSSP 
HELX_RH_3T_P DSSP 
HELX_LH_PP_P DSSP 
HELX_RH_AL_P DSSP 
# 
_struct_asym.id          A 
_struct_asym.entity_id   1 
# 
_software.pdbx_ordinal     1 
_software.name             dssp 
_software.version          4.4.10 
_software.date             ? 
_software.classification   'model annotation' 
# 
_entity_poly.entity_id                      1 
_entity_poly.type                           polypeptide(L) 
_entity_poly.nstd_linkage                   n 
_entity_poly.nstd_monomer                   n 
_entity_poly.pdbx_seq_one_letter_code       
;QVDCENSQPWHVAVYRFNKYQCGGVLLDRNWVLTAAHCYNDKYQVWLGKNNFLEDEPSDQHRLVSKAIPHPDFNEDDYSN
DLMLLRLSKPADITDVVKPITLPTEEPKLGSTCLASGWGSTTPIKFKYPDDLQCVNLKLLPNEDCDKAHEMKVTDAMLCA
GEMDGGSYTCEHDSGGPLICDGILQGITSWGPEPCGEPTEPSVYTKLIKFSSWIRETMANN
;
_entity_poly.pdbx_seq_one_letter_code_can   
;QVDCENSQPWHVAVYRFNKYQCGGVLLDRNWVLTAAHCYNDKYQVWLGKNNFLEDEPSDQHRLVSKAIPHPDFNEDDYSN
DLMLLRLSKPADITDVVKPITLPTEEPKLGSTCLASGWGSTTPIKFKYPDDLQCVNLKLLPNEDCDKAHEMKVTDAMLCA
GEMDGGSYTCEHDSGGPLICDGILQGITSWGPEPCGEPTEPSVYTKLIKFSSWIRETMANN
;
_entity_poly.pdbx_strand_id                 A 
# 
loop_
_dssp_struct_summary.entry_id 
_dssp_struct_summary.label_comp_id 
_dssp_struct_summary.label_asym_id 
_dssp_struct_summary.label_seq_id 
_dssp_struct_summary.secondary_structure 
_dssp_struct_summary.ss_bridge 
_dssp_struct_summary.helix_3_10 
_dssp_struct_summary.helix_alpha 
_dssp_struct_summary.helix_pi 
_dssp_struct_summary.helix_pp 
_dssp_struct_summary.bend 
_dssp_struct_summary.chirality 
_dssp_struct_summary.sheet 
_dssp_struct_summary.strand 
_dssp_struct_summary.ladder_1 
_dssp_struct_summary.ladder_2 
_dssp_struct_summary.accessibility 
_dssp_struct_summary.TCO 
_dssp_struct_summary.kappa 
_dssp_struct_summary.alpha 
_dssp_struct_summary.phi 
_dssp_struct_summary.psi 
_dssp_struct_summary.x_ca 
_dssp_struct_summary.y_ca 
_dssp_struct_summary.z_ca 
MumuKlk1b4 GLN A 1   . . . . . . . . . . . . ? .      .     .      .      130.4  -1.7  -8.1  -16.1 
MumuKlk1b4 VAL A 2   E . . . . . . - A A A . ? -0.909 .     -91.2  -115.4 149.1  -4.7  -10.5 -15.8 
MumuKlk1b4 ASP A 3   E . . . . . . - A A A . ? -0.459 28.6  -155.6 -55.0  127.3  -8.1  -9.9  -14.2 
MumuKlk1b4 CYS A 4   . . > . . . . - . . . . ? 0.104  19.8  -166.8 -90.7  20.0   -8.0  -10.9 -10.5 
MumuKlk1b4 GLU A 5   T . 3 . . . . - . . . . ? 0.288  67.5  -33.9  -30.0  112.4  -11.8 -11.5 -10.5 
MumuKlk1b4 ASN A 6   T . 3 . . . S + . . . . ? 0.682  110.9 114.7  50.6   25.1   -12.8 -11.8 -6.7  
MumuKlk1b4 SER A 7   . . < . . . . + . . . . ? 0.514  63.2  60.5   -105.4 0.3    -9.4  -13.5 -6.0  
MumuKlk1b4 GLN A 8   . . > . . . . + . . . . ? -0.632 55.7  167.1  -129.8 75.6   -8.0  -10.7 -3.7  
MumuKlk1b4 PRO A 9   T . 3 . . . S + . . . . ? 0.637  78.0  54.2   -70.5  -9.7   -10.4 -10.4 -0.7  
MumuKlk1b4 TRP A 10  T . 3 . . . S + . . . . ? 0.566  82.0  108.2  -96.7  -19.1  -7.9  -8.3  1.2   
MumuKlk1b4 HIS A 11  E . < . . . . - B H H . ? -0.503 52.1  -163.8 -68.1  138.0  -7.4  -5.6  -1.5  
MumuKlk1b4 VAL A 12  E . . . . . . - B H H I ? -0.941 17.5  -138.8 -128.4 137.3  -9.0  -2.2  -0.7  
MumuKlk1b4 ALA A 13  E . . . . . . - B H H I ? -0.879 18.9  -154.2 -92.7  122.7  -9.9  0.8   -2.8  
MumuKlk1b4 VAL A 14  E . . . . . . - B H H I ? -0.885 16.1  -167.5 -101.9 120.9  -9.1  4.0   -1.1  
MumuKlk1b4 TYR A 15  E . . . . . . - B H H I ? -0.799 24.4  -152.8 -111.0 144.8  -11.2 7.0   -2.2  
MumuKlk1b4 ARG A 16  E . > . . . S - B H H I ? -0.975 78.5  -52.6  -107.4 111.3  -11.1 10.6  -1.8  
MumuKlk1b4 PHE A 17  T . 3 . . . S - . . . . ? -0.454 124.5 -20.8  54.0   -108.1 -14.6 11.7  -2.1  
MumuKlk1b4 ASN A 18  T . 3 . . . S + . . . . ? 0.315  120.3 93.5   -114.0 14.4   -15.6 10.1  -5.4  
MumuKlk1b4 LYS A 19  E . < . . . S - B I H . ? -0.908 75.0  -124.7 -116.9 129.6  -12.2 9.7   -6.8  
MumuKlk1b4 TYR A 20  E . . . . . . + B I H . ? -0.501 36.7  164.7  -65.5  130.4  -10.0 6.6   -6.5  
MumuKlk1b4 GLN A 21  E . . . . . . - B I . . ? 0.771  53.1  -14.6  -117.4 -45.5  -6.7  7.6   -5.0  
MumuKlk1b4 CYS A 22  E . . . . . . - B I H . ? -0.941 58.4  -107.0 -151.8 166.7  -4.9  4.5   -3.8  
MumuKlk1b4 GLY A 23  E . . . . . . - B I H . ? -0.456 34.8  -175.7 -88.3  173.6  -5.1  0.8   -3.0  
MumuKlk1b4 GLY A 24  E . . . . . . - B I H . ? -0.939 20.9  -120.8 -158.0 176.6  -5.0  -0.7  0.5   
MumuKlk1b4 VAL A 25  E . . . . . . - B I H J ? -0.997 19.1  -131.5 -134.2 126.9  -5.0  -3.9  2.5   
MumuKlk1b4 LEU A 26  E . . . . . . + B I . J ? -0.686 27.9  171.7  -76.2  118.8  -7.5  -5.1  5.0   
MumuKlk1b4 LEU A 27  . . . . . . . - . . . . ? 0.732  67.4  -18.3  -99.5  -30.7  -5.5  -6.3  8.2   
MumuKlk1b4 ASP A 28  S . . . . . S - . . . . ? -0.891 86.9  -70.6  -158.7 -172.8 -8.6  -6.8  10.4  
MumuKlk1b4 ARG A 29  S . . . . . S + . . . . ? 0.765  131.0 27.2   -63.3  -16.6  -12.3 -5.9  10.8  
MumuKlk1b4 ASN A 30  S . . . . . S + . . . . ? 0.485  108.9 75.4   -121.8 -6.5   -11.4 -2.3  11.6  
MumuKlk1b4 TRP A 31  E . . . . . . - B J . K ? -0.942 45.0  -174.1 -130.2 133.0  -8.0  -1.6  10.0  
MumuKlk1b4 VAL A 32  E . . . . . . - B J J K ? -0.970 16.3  -147.4 -117.3 130.9  -6.8  -0.9  6.5   
MumuKlk1b4 LEU A 33  E . . . . . . + B J J K ? -0.878 31.9  148.6  -97.0  131.4  -3.1  -0.6  5.6   
MumuKlk1b4 THR A 34  E . . . . . . - B J . K ? -0.787 49.5  -68.9  -145.7 -176.1 -2.1  1.9   2.7   
MumuKlk1b4 ALA A 35  . . > . . . . - . . . . ? -0.695 29.9  -139.0 -86.1  140.5  0.8   4.1   1.7   
MumuKlk1b4 ALA A 36  G . > . . . S + . . . . ? 0.796  103.4 64.8   -65.1  -32.1  1.6   7.3   3.8   
MumuKlk1b4 HIS A 37  G . 3 . . . S + . . . . ? 0.607  92.0  67.1   -71.1  -2.5   2.2   9.2   0.6   
MumuKlk1b4 CYS A 38  G . < . . . S + . . . . ? 0.342  76.0  141.7  -92.3  3.0    -1.5  8.6   -0.2  
MumuKlk1b4 TYR A 39  . . < . . . . + . . . . ? -0.220 17.7  155.6  -57.6  138.7  -2.5  10.8  2.7   
MumuKlk1b4 ASN A 40  . . . . . . . - . . . . ? -0.873 50.9  -108.6 -151.4 175.3  -5.5  13.1  2.4   
MumuKlk1b4 ASP A 41  S . . . . . S + . . . . ? 0.695  103.9 36.7   -92.0  -2.2   -8.2  14.9  4.8   
MumuKlk1b4 LYS A 42  . . . . . . . + . . . . ? -0.881 70.0  176.8  -153.3 106.7  -11.2 12.7  3.7   
MumuKlk1b4 TYR A 43  E . . . . . . + B K I . ? -0.854 9.6   178.5  -113.5 145.3  -11.0 9.0   3.0   
MumuKlk1b4 GLN A 44  E . . . . . . - B K I L ? -0.947 15.7  -150.5 -130.5 149.6  -13.5 6.3   2.2   
MumuKlk1b4 VAL A 45  E . . . . . . - B K I L ? -0.959 4.7   -152.9 -124.1 143.8  -12.7 2.8   1.5   
MumuKlk1b4 TRP A 46  E . . . . . . - B K I L ? -0.982 15.2  -166.7 -110.5 121.1  -14.4 0.2   -0.7  
MumuKlk1b4 LEU A 47  E . . . . . S + B K I L ? -0.838 70.4  18.4   -105.3 145.5  -14.0 -3.5  0.3   
MumuKlk1b4 GLY A 48  S . . . . . S + . . . . ? 0.659  86.1  145.5  75.8   11.3   -14.9 -6.5  -1.9  
MumuKlk1b4 LYS A 49  . . . . . . . + . . . . ? -0.769 15.5  160.0  -87.9  126.4  -14.9 -4.2  -5.0  
MumuKlk1b4 ASN A 50  . . . . . . . + . . . . ? 0.679  68.5  36.9   -110.7 -39.5  -13.6 -5.9  -8.3  
MumuKlk1b4 ASN A 51  B . > . . . . - C N N . ? -0.987 62.2  -154.1 -123.4 125.2  -15.1 -3.6  -11.0 
MumuKlk1b4 PHE A 52  T . 3 . . . S + . . . . ? 0.754  96.2  51.4   -69.2  -18.7  -15.3 0.2   -10.6 
MumuKlk1b4 LEU A 53  T . 3 . . . S + . . . . ? 0.703  99.8  74.1   -95.1  -14.5  -18.3 0.4   -13.1 
MumuKlk1b4 GLU A 54  S . < . . . S - . . . . ? -0.758 75.4  -132.6 -108.7 137.0  -20.4 -2.3  -11.5 
MumuKlk1b4 ASP A 55  . . . . . . . - . . . . ? -0.817 30.3  -162.8 -79.3  103.8  -22.5 -2.1  -8.3  
MumuKlk1b4 GLU A 56  . . > . . . . - . . . . ? -0.828 18.3  -145.3 -95.8  122.5  -21.5 -5.4  -6.7  
MumuKlk1b4 PRO A 57  T . 3 . . . S + . . . . ? 0.781  101.0 57.5   -55.7  -24.1  -23.8 -6.6  -3.9  
MumuKlk1b4 SER A 58  T . 3 . . . S + . . . . ? 0.586  83.4  109.1  -85.6  -9.5   -20.8 -7.9  -2.1  
MumuKlk1b4 ASP A 59  . . < . . . . - . . . . ? -0.386 55.4  -153.2 -76.7  138.5  -19.0 -4.5  -1.9  
MumuKlk1b4 GLN A 60  E . . . . . . - B L L . ? -0.985 1.3   -153.8 -113.0 126.5  -18.8 -2.7  1.4   
MumuKlk1b4 HIS A 61  E . . . . . . + B L L . ? -0.915 19.6  177.3  -101.0 123.7  -18.5 1.0   1.8   
MumuKlk1b4 ARG A 62  E . . . . . . - B L L . ? -0.983 23.5  -134.6 -129.0 137.6  -16.8 2.3   4.9   
MumuKlk1b4 LEU A 63  E . . . . . . - B L L . ? -0.582 25.8  -120.8 -81.0  152.6  -16.0 5.7   6.2   
MumuKlk1b4 VAL A 64  E . . . . . . - B L M . ? -0.864 25.8  -178.6 -96.6  122.4  -12.5 6.4   7.6   
MumuKlk1b4 SER A 65  E . . . . . S + B L . . ? 0.759  71.9  16.2   -87.3  -27.9  -12.6 7.6   11.3  
MumuKlk1b4 LYS A 66  E . . . . . . - B L M . ? -0.993 56.5  -160.1 -151.8 134.6  -8.9  8.0   11.6  
MumuKlk1b4 ALA A 67  E . . . . . . - B L M . ? -0.985 13.9  -174.5 -114.1 121.5  -5.8  8.2   9.4   
MumuKlk1b4 ILE A 68  E . . . . . . - B L M . ? -0.863 6.0   -162.2 -122.8 97.2   -2.5  7.5   11.0  
MumuKlk1b4 PRO A 69  E . . . . . . - B L M . ? -0.456 41.1  -90.9  -73.3  145.0  0.7   7.9   8.9   
MumuKlk1b4 HIS A 70  . . > . . . . - . . . . ? -0.398 37.5  -132.2 -49.2  130.8  3.9   6.3   10.1  
MumuKlk1b4 PRO A 71  T . 3 . . . S + . . . . ? 0.761  104.0 47.5   -63.3  -25.8  5.5   8.9   12.4  
MumuKlk1b4 ASP A 72  T . 3 . . . S + . . . . ? 0.137  77.0  142.5  -104.3 14.2   8.9   8.5   10.8  
MumuKlk1b4 PHE A 73  . . < . . . . - . . . . ? -0.463 37.3  -155.5 -55.9  129.0  7.6   8.7   7.2   
MumuKlk1b4 ASN A 74  B . . > > . . - D P O . ? -0.942 13.7  -164.1 -114.3 114.4  10.2  10.6  5.1   
MumuKlk1b4 GLU A 75  T . . 4 5 . S + . . . . ? 0.664  87.3  63.0   -74.9  -14.1  9.0   12.3  2.0   
MumuKlk1b4 ASP A 76  T . . 4 5 . S + . . . . ? 0.908  127.1 7.6    -77.9  -39.2  12.5  12.7  0.7   
MumuKlk1b4 ASP A 77  T . . 4 5 . S - . . . . ? 0.406  95.0  -124.9 -125.8 1.7    13.3  9.0   0.4   
MumuKlk1b4 TYR A 78  T . > < 5 . . + . . . . ? 0.712  49.7  165.3  64.7   15.8   9.8   7.6   1.1   
MumuKlk1b4 SER A 79  B . 3 . < . . + D Q O . ? -0.472 65.7  14.3   -59.8  140.4  11.2  5.5   4.0   
MumuKlk1b4 ASN A 80  T . 3 . . . S + . . . . ? 0.862  78.1  175.3  65.2   30.3   8.5   4.1   6.3   
MumuKlk1b4 ASP A 81  . . < . . . . + . . . . ? -0.433 30.4  127.3  -68.4  64.7   5.8   4.9   3.7   
MumuKlk1b4 LEU A 82  . . . . . . . + . . . . ? -0.986 32.8  178.8  -128.7 141.5  3.0   3.3   5.7   
MumuKlk1b4 MET A 83  E . . . . . . - B M K M ? -0.997 16.3  -145.4 -142.8 138.2  -0.4  4.6   6.9   
MumuKlk1b4 LEU A 84  E . . . . . . - B M K M ? -0.874 8.8   -158.2 -103.8 132.4  -3.2  2.9   8.9   
MumuKlk1b4 LEU A 85  E . . . . . . - B M K M ? -0.968 7.2   -149.8 -108.7 122.5  -6.8  3.7   8.2   
MumuKlk1b4 ARG A 86  E . . . . . . - B M K M ? -0.832 18.6  -131.8 -89.9  126.3  -9.4  3.1   11.0  
MumuKlk1b4 LEU A 87  E . . . . . . - B M . M ? -0.523 4.5   -139.2 -76.6  139.0  -12.8 2.2   9.7   
MumuKlk1b4 SER A 88  S . . . . . S + . . . . ? 0.811  96.2  27.0   -64.1  -31.8  -15.8 4.1   11.2  
MumuKlk1b4 LYS A 89  S . . . . . S - . . . . ? -0.995 97.1  -103.5 -130.4 140.5  -17.6 0.7   11.1  
MumuKlk1b4 PRO A 90  . . . . . . . - . . . . ? -0.249 40.5  -108.7 -61.6  148.0  -16.1 -2.8  11.2  
MumuKlk1b4 ALA A 91  . . . . . . . - . . . . ? -0.449 25.7  -120.2 -69.3  140.2  -15.9 -4.8  7.9   
MumuKlk1b4 ASP A 92  . . . . . . . - . . . . ? -0.813 29.6  -132.1 -79.1  115.1  -18.3 -7.7  7.4   
MumuKlk1b4 ILE A 93  . . . . . . . + . . . . ? -0.618 44.9  146.5  -76.3  125.1  -16.0 -10.7 6.8   
MumuKlk1b4 THR A 94  . . . . . . . - . . . . ? -0.673 65.0  -78.4  -138.0 -170.6 -17.2 -12.7 3.8   
MumuKlk1b4 ASP A 95  S . . . . . S + . . . . ? 0.734  132.8 36.5   -72.0  -14.4  -15.8 -14.8 1.0   
MumuKlk1b4 VAL A 96  S . . . . . S + . . . . ? 0.449  116.1 56.0   -120.5 -2.6   -14.8 -11.6 -0.9  
MumuKlk1b4 VAL A 97  . . . . . . . + . . . . ? -0.908 68.9  143.1  -133.0 105.1  -13.7 -9.5  2.1   
MumuKlk1b4 LYS A 98  . . . . . . . - . . . . ? -0.999 44.8  -116.0 -145.9 142.9  -11.0 -11.1 4.3   
MumuKlk1b4 PRO A 99  . . . . . . . - . . . . ? -0.386 24.3  -142.2 -74.3  154.0  -8.1  -9.8  6.3   
MumuKlk1b4 ILE A 100 . . . . . . . - . . . . ? -0.886 20.2  -116.0 -112.3 150.4  -4.5  -10.9 5.4   
MumuKlk1b4 THR A 101 P . . . . > . - . . . . ? -0.512 23.3  -113.9 -87.9  152.2  -1.9  -11.6 7.9   
MumuKlk1b4 LEU A 102 P . . . . P . - . . . . ? -0.419 42.8  -94.8  -75.6  153.2  1.4   -9.7  8.5   
MumuKlk1b4 PRO A 103 P . . . . < . - . . . . ? -0.418 29.9  -173.8 -71.9  143.1  4.6   -11.4 7.8   
MumuKlk1b4 THR A 104 S . . . . . S + . . . . ? 0.431  73.8  39.9   -108.8 -11.5  6.6   -13.2 10.6  
MumuKlk1b4 GLU A 105 S . . . . . S - . . . . ? -0.956 94.1  -88.4  -134.5 162.6  9.6   -14.0 8.4   
MumuKlk1b4 GLU A 106 P . . . . > . - . . . . ? -0.355 48.9  -106.1 -69.4  141.9  11.6  -12.3 5.7   
MumuKlk1b4 PRO A 107 P . . . . P . - . . . . ? -0.397 36.7  -110.7 -65.6  146.6  10.5  -12.8 2.1   
MumuKlk1b4 LYS A 108 P . > . . P . - . . . . ? -0.690 29.5  -118.8 -80.7  123.8  12.5  -15.2 0.1   
MumuKlk1b4 LEU A 109 T . 3 . . < S + . . . . ? -0.348 99.3  24.3   -58.4  136.7  14.5  -13.6 -2.6  
MumuKlk1b4 GLY A 110 T . 3 . . . S + . . . . ? 0.306  89.8  136.8  92.8   -15.0  13.5  -14.9 -6.1  
MumuKlk1b4 SER A 111 . . < . . . . - . . . . ? -0.342 62.3  -108.1 -63.0  150.4  10.0  -15.9 -4.9  
MumuKlk1b4 THR A 112 E . . . . . . - A B B . ? -0.754 39.6  -164.4 -79.8  126.5  7.1   -15.1 -7.1  
MumuKlk1b4 CYS A 113 E . . . . . . - A B B C ? -0.908 13.4  -134.5 -118.4 141.8  5.0   -12.3 -5.7  
MumuKlk1b4 LEU A 114 E . . . . . . - A B B C ? -0.849 18.4  -171.5 -98.2  123.7  1.5   -11.3 -6.5  
MumuKlk1b4 ALA A 115 E . . . . . . - A B B C ? -0.938 5.8   -173.6 -109.4 136.5  0.7   -7.6  -7.0  
MumuKlk1b4 SER A 116 E . . . . . . + A B B . ? -0.970 20.6  113.9  -130.8 144.6  -2.9  -6.4  -7.4  
MumuKlk1b4 GLY A 117 E . . . . . . - A B B . ? -0.979 61.6  -105.7 175.7  177.3  -4.3  -3.0  -8.1  
MumuKlk1b4 TRP A 118 . . . . . . . + . . . . ? -0.083 68.7  133.7  -112.7 23.4   -6.3  -0.6  -10.5 
MumuKlk1b4 GLY A 119 . . . . . . . - . . . . ? -0.136 67.6  -60.6  -71.4  175.0  -3.2  1.3   -11.6 
MumuKlk1b4 SER A 120 . . . . . . . - . . . . ? -0.268 36.6  -165.6 -60.0  137.1  -2.4  2.3   -15.2 
MumuKlk1b4 THR A 121 S . . . . . S + . . . . ? 0.391  72.7  61.4   -103.4 -3.4   -1.9  -0.6  -17.6 
MumuKlk1b4 THR A 122 S . . > . . S - . . . . ? -0.970 72.0  -142.1 -127.9 142.4  -0.2  1.5   -20.3 
MumuKlk1b4 PRO A 123 T . . 4 . . S + . . . . ? 0.807  97.6  22.0   -73.7  -19.0  3.0   3.6   -20.0 
MumuKlk1b4 ILE A 124 T . . 4 . . S + . . . . ? 0.834  124.4 42.7   -125.7 -34.4  1.9   6.6   -22.1 
MumuKlk1b4 LYS A 125 T . . 4 . . S - . . . . ? 0.456  89.3  -136.9 -113.1 26.4   -2.0  6.9   -22.1 
MumuKlk1b4 PHE A 126 . . . < . . . - . . . . ? 0.937  30.5  -174.6 15.2   60.8   -2.5  6.0   -18.3 
MumuKlk1b4 LYS A 127 P . . . . > . - . . . . ? -0.923 10.7  -150.9 -79.1  120.6  -5.4  3.8   -19.1 
MumuKlk1b4 TYR A 128 P . . . . P . - . . . . ? -0.857 12.5  -127.3 -97.7  128.0  -7.0  2.6   -15.8 
MumuKlk1b4 PRO A 129 P . . . . < . - . . . . ? -0.353 1.0   -145.4 -68.2  148.8  -8.7  -0.8  -15.8 
MumuKlk1b4 ASP A 130 S . . . . . S + . . . . ? 0.776  85.4  63.2   -77.5  -28.7  -12.2 -1.1  -14.5 
MumuKlk1b4 ASP A 131 B . . . . . S - C O N . ? -0.723 99.5  -97.8  -99.9  144.6  -11.4 -4.5  -13.2 
MumuKlk1b4 LEU A 132 . . . . . . . - . . . . ? -0.402 45.3  -149.7 -55.8  133.1  -8.9  -5.3  -10.5 
MumuKlk1b4 GLN A 133 E . . . . . . - A C A B ? -0.821 10.3  -159.5 -113.2 152.6  -5.7  -6.5  -12.1 
MumuKlk1b4 CYS A 134 E . . . . . . - A C A B ? -0.965 7.9   -179.7 -129.6 148.3  -3.0  -8.9  -11.0 
MumuKlk1b4 VAL A 135 E . . . . . . - A C . B ? -0.997 23.9  -129.7 -146.0 138.7  0.6   -9.4  -11.9 
MumuKlk1b4 ASN A 136 E . . . . . . - A C . B ? -0.797 30.6  -176.1 -87.2  130.4  3.3   -11.8 -10.9 
MumuKlk1b4 LEU A 137 E . . . . . . - A C . B ? -0.905 23.2  -125.2 -123.5 153.3  6.6   -10.3 -9.9  
MumuKlk1b4 LYS A 138 E . . . . . . - A C . B ? -0.833 26.6  -123.2 -96.7  131.6  9.9   -11.6 -8.9  
MumuKlk1b4 LEU A 139 E . . . . . . - A C D . ? -0.632 36.9  -169.3 -71.7  133.4  11.4  -10.5 -5.6  
MumuKlk1b4 LEU A 140 E . . . . . . - A C D . ? -0.769 28.6  -90.9  -122.2 159.8  14.8  -8.9  -6.2  
MumuKlk1b4 PRO A 141 . . > > . . . - . . . . ? -0.427 36.5  -121.1 -65.1  145.6  17.7  -7.8  -4.2  
MumuKlk1b4 ASN A 142 H . 3 > . . S + . . . . ? 0.792  109.3 69.3   -57.2  -29.7  17.5  -4.1  -3.2  
MumuKlk1b4 GLU A 143 H . 3 > . . S + . . . . ? 0.850  94.8  55.1   -58.9  -36.2  20.9  -3.5  -5.0  
MumuKlk1b4 ASP A 144 H . < > . . S + . . . . ? 0.900  110.3 44.1   -65.0  -43.4  19.1  -4.1  -8.3  
MumuKlk1b4 CYS A 145 H . . X . . S + . . . . ? 0.892  109.5 56.5   -66.6  -40.2  16.6  -1.4  -7.5  
MumuKlk1b4 ASP A 146 H . . < . . S + . . . . ? 0.875  110.3 44.7   -60.7  -36.5  19.3  0.9   -6.2  
MumuKlk1b4 LYS A 147 H . . < . . S + . . . . ? 0.814  115.7 48.3   -75.6  -28.2  21.1  0.6   -9.6  
MumuKlk1b4 ALA A 148 H . . < . . S + . . . . ? 0.702  108.2 59.9   -87.1  -24.3  17.8  1.1   -11.5 
MumuKlk1b4 HIS A 149 . . . < . . . - . . . . ? -0.839 65.6  -145.0 -115.0 147.6  16.5  4.2   -9.6  
MumuKlk1b4 GLU A 150 S . . . . . S + . . . . ? 0.804  86.1  77.4   -72.1  -28.6  17.9  7.7   -9.1  
MumuKlk1b4 MET A 151 S . . . . . S - . . . . ? -0.503 97.3  -95.6  -85.0  150.0  16.4  7.7   -5.6  
MumuKlk1b4 LYS A 152 . . . . . . . - . . . . ? -0.421 28.4  -148.2 -67.1  128.8  18.0  5.8   -2.7  
MumuKlk1b4 VAL A 153 . . . . . . . - . . . . ? -0.945 23.0  -160.7 -96.9  115.6  16.7  2.3   -2.0  
MumuKlk1b4 THR A 154 . . > . . . . - . . . . ? -0.340 34.0  -101.2 -93.3  176.2  16.9  1.7   1.8   
MumuKlk1b4 ASP A 155 T . 3 . . . S + . . . . ? 0.558  118.5 67.9   -71.8  -7.3   16.9  -1.5  3.9   
MumuKlk1b4 ALA A 156 T . 3 . . . S + . . . . ? 0.266  92.1  82.1   -93.0  11.2   13.2  -0.7  4.7   
MumuKlk1b4 MET A 157 E . < . . . . - A D . E ? -0.865 64.2  -144.1 -125.3 149.8  12.2  -1.3  1.1   
MumuKlk1b4 LEU A 158 E . . . . . . - A D . E ? -0.939 11.7  -147.7 -110.6 141.6  11.4  -4.4  -1.1  
MumuKlk1b4 CYS A 159 E . . . . . . + A D D E ? -0.921 24.2  164.9  -112.0 126.1  12.3  -4.7  -4.7  
MumuKlk1b4 ALA A 160 E . . . . . . + A D D E ? -0.999 22.6  75.6   -142.6 138.7  10.0  -6.6  -7.1  
MumuKlk1b4 GLY A 161 S . . . . . S - . . . . ? -0.921 71.7  -66.9  152.1  176.7  9.7   -6.8  -10.9 
MumuKlk1b4 GLU A 162 . . > . . . . - . . . . ? -0.925 23.1  -161.8 -102.8 125.3  11.1  -8.2  -14.0 
MumuKlk1b4 MET A 163 T . 3 . . . S + . . . . ? 0.625  90.3  62.7   -78.9  -11.1  14.4  -6.9  -15.1 
MumuKlk1b4 ASP A 164 T . 3 . . . S - . . . . ? 0.305  115.5 -101.3 -101.6 19.2   13.7  -8.3  -18.8 
MumuKlk1b4 GLY A 165 S . < . . . S + . . . . ? -0.233 81.4  87.6   84.4   142.1  10.7  -6.0  -19.3 
MumuKlk1b4 GLY A 166 S . . . . . S + . . . . ? 0.214  74.0  43.0   112.6  22.9   7.0   -6.5  -19.1 
MumuKlk1b4 SER A 167 . . . . . . . + . . . . ? -0.577 51.3  132.2  173.4  110.5  5.2   -6.1  -15.7 
MumuKlk1b4 TYR A 168 . . . . . . . - . . . . ? -0.940 55.4  -87.3  -146.3 161.7  5.4   -3.6  -12.7 
MumuKlk1b4 THR A 169 . . . . . . . - . . . . ? -0.531 50.8  -176.5 -67.9  139.7  3.0   -1.5  -10.4 
MumuKlk1b4 CYS A 170 . . > . . . . - . . . . ? -0.600 37.8  -28.8  -129.2 -174.2 2.2   1.9   -11.9 
MumuKlk1b4 GLU A 171 T . 3 . . . S + . . . . ? -0.151 126.2 19.9   -50.5  129.4  0.3   5.1   -11.0 
MumuKlk1b4 HIS A 172 T . 3 . . . S + . . . . ? 0.310  95.7  97.7   93.4   -2.9   -2.7  4.5   -8.7  
MumuKlk1b4 ASP A 173 . . X . . . . + . . . . ? 0.447  53.1  131.8  -87.2  -4.6   -1.3  1.2   -7.4  
MumuKlk1b4 SER A 174 T . 3 . . . S + . . . . ? -0.220 72.3  16.5   -49.8  133.4  0.0   3.1   -4.5  
MumuKlk1b4 GLY A 175 T . 3 . . . S + . . . . ? 0.312  95.1  135.6  88.5   -9.5   -0.8  1.4   -1.3  
MumuKlk1b4 GLY A 176 . . < . . . . - . . . . ? -0.278 56.9  -90.9  -73.5  164.9  -1.7  -1.9  -3.0  
MumuKlk1b4 PRO A 177 E . . . . . . - A E . F ? -0.425 21.7  -159.8 -87.6  142.9  -0.5  -5.3  -1.7  
MumuKlk1b4 LEU A 178 E . . . . . . - A E C F ? -0.977 19.0  -170.0 -112.1 115.4  2.6   -7.4  -2.5  
MumuKlk1b4 ILE A 179 E . . . . . . - A E C F ? -0.910 8.2   -175.6 -115.5 121.9  2.0   -11.0 -1.6  
MumuKlk1b4 CYS A 180 E . > . . . S - A E C F ? -0.976 75.3  -14.6  -118.3 121.6  4.7   -13.6 -1.6  
MumuKlk1b4 ASP A 181 T . 3 . . . S - . . . . ? 0.888  129.8 -53.4  57.6   31.7   3.9   -17.3 -1.0  
MumuKlk1b4 GLY A 182 T . 3 . . . S + . . . . ? 0.567  116.2 109.0  87.0   7.7    0.5   -16.2 0.3   
MumuKlk1b4 ILE A 183 E . < . . . S - A F F . ? -0.955 76.3  -110.2 -121.7 141.2  1.8   -13.7 2.9   
MumuKlk1b4 LEU A 184 E . . . . . . + A F F . ? -0.546 45.5  161.5  -69.1  116.4  1.6   -9.9  2.9   
MumuKlk1b4 GLN A 185 E . . . . . . + A F . . ? 0.677  52.6  2.5    -114.5 -21.1  5.2   -8.8  2.3   
MumuKlk1b4 GLY A 186 E . . . . . . - A F F G ? -0.993 51.5  -125.7 -162.7 163.6  4.9   -5.2  1.1   
MumuKlk1b4 ILE A 187 E . . . . . . - A F F G ? -0.970 42.8  -107.5 -117.7 127.7  2.9   -2.1  0.3   
MumuKlk1b4 THR A 188 E . . . . . . + A F . G ? -0.390 49.1  162.6  -54.2  124.2  3.3   -0.5  -3.1  
MumuKlk1b4 SER A 189 E . . . . . . - A F . . ? 0.819  52.2  -31.2  -111.5 -58.1  5.3   2.7   -2.4  
MumuKlk1b4 TRP A 190 E . . . . . . + A F . G ? -0.956 48.8  179.0  -160.8 168.4  6.8   4.0   -5.7  
MumuKlk1b4 GLY A 191 . . . . . . . - . . . . ? -0.950 44.0  -51.7  -164.3 176.9  8.2   3.1   -9.1  
MumuKlk1b4 PRO A 192 . . . . . . . - . . . . ? -0.233 54.7  -113.1 -63.7  145.2  9.5   4.6   -12.3 
MumuKlk1b4 GLU A 193 S . . . . . S + . . . . ? -0.992 100.4 44.3   -109.3 130.5  7.8   7.5   -14.3 
MumuKlk1b4 PRO A 194 S . > . . . S - . . . . ? 0.595  99.0  -127.5 -74.4  140.5  6.6   7.0   -17.1 
MumuKlk1b4 CYS A 195 T . 3 . . . S + . . . . ? -0.331 88.4  41.8   -53.3  128.3  5.0   3.6   -16.1 
MumuKlk1b4 GLY A 196 T . 3 . . . . + . . . . ? 0.640  69.4  145.5  111.7  8.2    6.0   0.7   -18.5 
MumuKlk1b4 GLU A 197 . . X . . . . - . . . . ? -0.679 56.0  -111.6 -82.6  126.1  9.9   1.3   -19.1 
MumuKlk1b4 PRO A 198 T . 3 . . . S + . . . . ? -0.356 96.0  25.4   -52.3  118.6  11.8  -1.9  -19.5 
MumuKlk1b4 THR A 199 T . 3 . . . S + . . . . ? 0.633  83.7  113.0  108.7  20.3   14.2  -2.5  -16.4 
MumuKlk1b4 GLU A 200 . . < . . . . - . . . . ? -0.836 49.9  -155.3 -129.9 94.7   12.7  -0.6  -13.5 
MumuKlk1b4 PRO A 201 . . . . . . . - . . . . ? -0.242 24.5  -108.2 -57.5  152.1  11.4  -2.8  -10.6 
MumuKlk1b4 SER A 202 E . . . . . . - A G E . ? -0.590 27.1  -132.4 -80.2  146.5  8.7   -1.4  -8.3  
MumuKlk1b4 VAL A 203 E . . . . . . - A G E G ? -0.903 23.1  -172.6 -106.1 130.0  9.6   -0.5  -4.7  
MumuKlk1b4 TYR A 204 E . . . . . . - A G E G ? -0.881 32.5  -106.3 -117.2 148.0  7.5   -1.6  -1.8  
MumuKlk1b4 THR A 205 E . . . . . . - A G E G ? -0.709 40.2  -121.6 -73.2  124.0  7.6   -0.8  1.9   
MumuKlk1b4 LYS A 206 E . . . . . . - A G . G ? -0.606 25.1  -167.5 -72.0  111.7  9.1   -3.9  3.7   
MumuKlk1b4 LEU A 207 S . > . . . S + . . . . ? 0.784  75.7  71.5   -77.8  -29.2  6.4   -4.9  6.2   
MumuKlk1b4 ILE A 208 G . > . . . S + . . . . ? 0.869  99.0  50.6   -59.4  -28.9  8.5   -7.3  8.3   
MumuKlk1b4 LYS A 209 G . 3 . . . S + . . . . ? 0.707  116.5 40.8   -79.2  -16.3  10.4  -4.3  9.8   
MumuKlk1b4 PHE A 210 G . < > . . S + . . . . ? 0.206  77.8  106.0  -122.7 12.9   7.2   -2.5  10.7  
MumuKlk1b4 SER A 211 H . < > . . S + . . . . ? 0.899  83.3  50.9   -60.9  -38.0  5.1   -5.4  12.1  
MumuKlk1b4 SER A 212 H . . > . . S + . . . . ? 0.924  110.6 47.7   -65.8  -45.3  5.6   -4.1  15.6  
MumuKlk1b4 TRP A 213 H . . > . . S + . . . . ? 0.925  112.0 50.6   -59.8  -44.9  4.6   -0.6  14.7  
MumuKlk1b4 ILE A 214 H . . X . . S + . . . . ? 0.943  113.5 43.5   -61.6  -49.3  1.5   -1.8  12.9  
MumuKlk1b4 ARG A 215 H . . X . . S + . . . . ? 0.900  114.9 49.1   -64.5  -45.4  0.3   -4.0  15.7  
MumuKlk1b4 GLU A 216 H . . X . . S + . . . . ? 0.899  111.2 49.4   -62.4  -44.3  1.0   -1.4  18.4  
MumuKlk1b4 THR A 217 H . . X . . S + . . . . ? 0.924  111.4 49.3   -61.5  -44.6  -0.8  1.4   16.5  
MumuKlk1b4 MET A 218 H . . < . . S + . . . . ? 0.894  113.5 47.4   -63.3  -35.6  -3.9  -0.9  15.9  
MumuKlk1b4 ALA A 219 H . . < . . S + . . . . ? 0.865  111.3 49.0   -74.4  -36.6  -3.9  -1.8  19.7  
MumuKlk1b4 ASN A 220 H . . < . . . . . . . . ? 0.577  .     .      -84.6  -8.4   -3.6  1.8   20.9  
MumuKlk1b4 ASN A 221 . . . < . . . . . . . . ? 0.638  .     .      -125.8 .      -6.3  3.2   18.7  
# 
loop_
_dssp_struct_ladder.id 
_dssp_struct_ladder.sheet_id 
_dssp_struct_ladder.range_id_1 
_dssp_struct_ladder.range_id_2 
_dssp_struct_ladder.type 
_dssp_struct_ladder.beg_1_label_comp_id 
_dssp_struct_ladder.beg_1_label_asym_id 
_dssp_struct_ladder.beg_1_label_seq_id 
_dssp_struct_ladder.pdbx_beg_1_PDB_ins_code 
_dssp_struct_ladder.end_1_label_comp_id 
_dssp_struct_ladder.end_1_label_asym_id 
_dssp_struct_ladder.end_1_label_seq_id 
_dssp_struct_ladder.pdbx_end_1_PDB_ins_code 
_dssp_struct_ladder.beg_1_auth_comp_id 
_dssp_struct_ladder.beg_1_auth_asym_id 
_dssp_struct_ladder.beg_1_auth_seq_id 
_dssp_struct_ladder.end_1_auth_comp_id 
_dssp_struct_ladder.end_1_auth_asym_id 
_dssp_struct_ladder.end_1_auth_seq_id 
_dssp_struct_ladder.beg_2_label_comp_id 
_dssp_struct_ladder.beg_2_label_asym_id 
_dssp_struct_ladder.beg_2_label_seq_id 
_dssp_struct_ladder.pdbx_beg_2_PDB_ins_code 
_dssp_struct_ladder.end_2_label_comp_id 
_dssp_struct_ladder.end_2_label_asym_id 
_dssp_struct_ladder.end_2_label_seq_id 
_dssp_struct_ladder.pdbx_end_2_PDB_ins_code 
_dssp_struct_ladder.beg_2_auth_comp_id 
_dssp_struct_ladder.beg_2_auth_asym_id 
_dssp_struct_ladder.beg_2_auth_seq_id 
_dssp_struct_ladder.end_2_auth_comp_id 
_dssp_struct_ladder.end_2_auth_asym_id 
_dssp_struct_ladder.end_2_auth_seq_id 
A A A C anti-parallel VAL A 2   ? ASP A 3   ? VAL A 2   ASP A 3   CYS A 134 ? GLN A 133 ? CYS A 134 GLN A 133 
B A B C anti-parallel THR A 112 ? GLY A 117 ? THR A 112 GLY A 117 LYS A 138 ? GLN A 133 ? LYS A 138 GLN A 133 
C A B E anti-parallel CYS A 113 ? ALA A 115 ? CYS A 113 ALA A 115 CYS A 180 ? LEU A 178 ? CYS A 180 LEU A 178 
D A C D anti-parallel LEU A 139 ? LEU A 140 ? LEU A 139 LEU A 140 ALA A 160 ? CYS A 159 ? ALA A 160 CYS A 159 
E A D G anti-parallel MET A 157 ? ALA A 160 ? MET A 157 ALA A 160 THR A 205 ? SER A 202 ? THR A 205 SER A 202 
F A E F anti-parallel PRO A 177 ? CYS A 180 ? PRO A 177 CYS A 180 ILE A 187 ? ILE A 183 ? ILE A 187 ILE A 183 
G A F G anti-parallel GLY A 186 ? TRP A 190 ? GLY A 186 TRP A 190 LYS A 206 ? VAL A 203 ? LYS A 206 VAL A 203 
H B H I anti-parallel HIS A 11  ? ARG A 16  ? HIS A 11  ARG A 16  VAL A 25  ? LYS A 19  ? VAL A 25  LYS A 19  
I B H K anti-parallel VAL A 12  ? ARG A 16  ? VAL A 12  ARG A 16  LEU A 47  ? TYR A 43  ? LEU A 47  TYR A 43  
J B I J anti-parallel VAL A 25  ? LEU A 26  ? VAL A 25  LEU A 26  LEU A 33  ? VAL A 32  ? LEU A 33  VAL A 32  
K B J M anti-parallel TRP A 31  ? THR A 34  ? TRP A 31  THR A 34  ARG A 86  ? MET A 83  ? ARG A 86  MET A 83  
L B K L anti-parallel GLN A 44  ? LEU A 47  ? GLN A 44  LEU A 47  LEU A 63  ? GLN A 60  ? LEU A 63  GLN A 60  
M B L M anti-parallel VAL A 64  ? PRO A 69  ? VAL A 64  PRO A 69  LEU A 87  ? MET A 83  ? LEU A 87  MET A 83  
N C N O anti-parallel ASN A 51  ? ASN A 51  ? ASN A 51  ASN A 51  ASP A 131 ? ASP A 131 ? ASP A 131 ASP A 131 
O D P Q anti-parallel ASN A 74  ? ASN A 74  ? ASN A 74  ASN A 74  SER A 79  ? SER A 79  ? SER A 79  SER A 79  
# 
loop_
_dssp_struct_bridge_pairs.id 
_dssp_struct_bridge_pairs.label_comp_id 
_dssp_struct_bridge_pairs.label_seq_id 
_dssp_struct_bridge_pairs.label_asym_id 
_dssp_struct_bridge_pairs.auth_seq_id 
_dssp_struct_bridge_pairs.auth_asym_id 
_dssp_struct_bridge_pairs.pdbx_PDB_ins_code 
_dssp_struct_bridge_pairs.acceptor_1_label_comp_id 
_dssp_struct_bridge_pairs.acceptor_1_label_seq_id 
_dssp_struct_bridge_pairs.acceptor_1_label_asym_id 
_dssp_struct_bridge_pairs.acceptor_1_auth_seq_id 
_dssp_struct_bridge_pairs.acceptor_1_auth_asym_id 
_dssp_struct_bridge_pairs.acceptor_1_pdbx_PDB_ins_code 
_dssp_struct_bridge_pairs.acceptor_1_energy 
_dssp_struct_bridge_pairs.acceptor_2_label_comp_id 
_dssp_struct_bridge_pairs.acceptor_2_label_seq_id 
_dssp_struct_bridge_pairs.acceptor_2_label_asym_id 
_dssp_struct_bridge_pairs.acceptor_2_auth_seq_id 
_dssp_struct_bridge_pairs.acceptor_2_auth_asym_id 
_dssp_struct_bridge_pairs.acceptor_2_pdbx_PDB_ins_code 
_dssp_struct_bridge_pairs.acceptor_2_energy 
_dssp_struct_bridge_pairs.donor_1_label_comp_id 
_dssp_struct_bridge_pairs.donor_1_label_seq_id 
_dssp_struct_bridge_pairs.donor_1_label_asym_id 
_dssp_struct_bridge_pairs.donor_1_auth_seq_id 
_dssp_struct_bridge_pairs.donor_1_auth_asym_id 
_dssp_struct_bridge_pairs.donor_1_pdbx_PDB_ins_code 
_dssp_struct_bridge_pairs.donor_1_energy 
_dssp_struct_bridge_pairs.donor_2_label_comp_id 
_dssp_struct_bridge_pairs.donor_2_label_seq_id 
_dssp_struct_bridge_pairs.donor_2_label_asym_id 
_dssp_struct_bridge_pairs.donor_2_auth_seq_id 
_dssp_struct_bridge_pairs.donor_2_auth_asym_id 
_dssp_struct_bridge_pairs.donor_2_pdbx_PDB_ins_code 
_dssp_struct_bridge_pairs.donor_2_energy 
1   GLN 1   A 1   A ? ?   ?   ? ?   ? ? ?    ?   ?   ? ?   ? ? ?    ASP 3   A 3   A ? -0.3 VAL 135 A 135 A ? -0.2 
2   VAL 2   A 2   A ? CYS 134 A 134 A ? -2.5 GLU 5   A 5   A ? -0.0 CYS 134 A 134 A ? -3.0 CYS 4   A 4   A ? -0.1 
3   ASP 3   A 3   A ? GLN 1   A 1   A ? -0.3 GLN 133 A 133 A ? -0.2 GLN 133 A 133 A ? -0.2 LEU 132 A 132 A ? -0.0 
4   CYS 4   A 4   A ? LEU 132 A 132 A ? -2.3 ASN 50  A 50  A ? -0.1 SER 7   A 7   A ? -2.6 GLN 8   A 8   A ? -0.4 
5   GLU 5   A 5   A ? LEU 132 A 132 A ? -0.3 ASN 6   A 6   A ? -0.3 ASN 50  A 50  A ? -0.0 GLN 133 A 133 A ? -0.0 
6   ASN 6   A 6   A ? SER 7   A 7   A ? -0.2 GLN 8   A 8   A ? -0.1 GLU 5   A 5   A ? -0.3 ASN 50  A 50  A ? -0.1 
7   SER 7   A 7   A ? CYS 4   A 4   A ? -2.6 GLN 8   A 8   A ? -0.2 ASN 6   A 6   A ? -0.2 GLU 5   A 5   A ? -0.1 
8   GLN 8   A 8   A ? CYS 4   A 4   A ? -0.4 PRO 9   A 9   A ? -0.1 HIS 11  A 11  A ? -1.6 SER 7   A 7   A ? -0.2 
9   PRO 9   A 9   A ? ?   ?   ? ?   ? ? ?    ?   ?   ? ?   ? ? ?    LYS 98  A 98  A ? -1.4 GLY 48  A 48  A ? -0.2 
10  TRP 10  A 10  A ? VAL 97  A 97  A ? -0.2 PRO 99  A 99  A ? -0.1 LEU 26  A 26  A ? -2.7 VAL 12  A 12  A ? -0.2 
11  HIS 11  A 11  A ? GLN 8   A 8   A ? -1.6 VAL 25  A 25  A ? -0.2 GLY 48  A 48  A ? -0.6 ALA 13  A 13  A ? -0.4 
12  VAL 12  A 12  A ? GLY 24  A 24  A ? -2.5 TRP 10  A 10  A ? -0.2 GLY 24  A 24  A ? -1.5 VAL 14  A 14  A ? -0.6 
13  ALA 13  A 13  A ? TRP 46  A 46  A ? -2.4 HIS 11  A 11  A ? -0.4 TRP 46  A 46  A ? -2.5 TYR 15  A 15  A ? -0.6 
14  VAL 14  A 14  A ? CYS 22  A 22  A ? -3.2 VAL 12  A 12  A ? -0.6 GLN 21  A 21  A ? -3.1 CYS 22  A 22  A ? -1.8 
15  TYR 15  A 15  A ? GLN 44  A 44  A ? -3.9 ALA 13  A 13  A ? -0.6 GLN 44  A 44  A ? -2.0 PHE 17  A 17  A ? -0.6 
16  ARG 16  A 16  A ? LYS 19  A 19  A ? -3.0 VAL 14  A 14  A ? -0.3 LYS 19  A 19  A ? -2.5 ASN 18  A 18  A ? -0.5 
17  PHE 17  A 17  A ? TYR 15  A 15  A ? -0.6 LYS 42  A 42  A ? -0.5 TYR 15  A 15  A ? -0.1 GLN 44  A 44  A ? -0.0 
18  ASN 18  A 18  A ? ARG 16  A 16  A ? -0.5 TYR 15  A 15  A ? -0.1 TYR 20  A 20  A ? -0.5 PHE 17  A 17  A ? -0.3 
19  LYS 19  A 19  A ? ARG 16  A 16  A ? -2.5 ?   ?   ? ?   ? ? ?    ARG 16  A 16  A ? -3.0 GLN 21  A 21  A ? -0.3 
20  TYR 20  A 20  A ? ASN 18  A 18  A ? -0.5 TYR 15  A 15  A ? -0.2 TYR 15  A 15  A ? -0.2 GLY 23  A 23  A ? -0.1 
21  GLN 21  A 21  A ? VAL 14  A 14  A ? -3.1 CYS 22  A 22  A ? -0.4 GLY 23  A 23  A ? -0.3 SER 174 A 174 A ? -0.2 
22  CYS 22  A 22  A ? VAL 14  A 14  A ? -1.8 ASP 173 A 173 A ? -0.1 VAL 14  A 14  A ? -3.2 GLN 21  A 21  A ? -0.4 
23  GLY 23  A 23  A ? SER 174 A 174 A ? -3.8 GLN 21  A 21  A ? -0.3 ALA 35  A 35  A ? -0.4 VAL 25  A 25  A ? -0.3 
24  GLY 24  A 24  A ? VAL 12  A 12  A ? -1.5 CYS 22  A 22  A ? -0.2 VAL 12  A 12  A ? -2.5 LEU 26  A 26  A ? -0.4 
25  VAL 25  A 25  A ? LEU 33  A 33  A ? -2.4 GLY 23  A 23  A ? -0.3 LEU 33  A 33  A ? -3.4 LEU 27  A 27  A ? -0.6 
26  LEU 26  A 26  A ? TRP 10  A 10  A ? -2.7 GLY 24  A 24  A ? -0.4 ILE 100 A 100 A ? -2.0 VAL 32  A 32  A ? -0.2 
27  LEU 27  A 27  A ? TRP 31  A 31  A ? -2.4 VAL 25  A 25  A ? -0.6 ARG 29  A 29  A ? -0.2 LEU 26  A 26  A ? -0.2 
28  ASP 28  A 28  A ? TRP 31  A 31  A ? -1.3 PRO 99  A 99  A ? -0.1 TRP 31  A 31  A ? -0.5 LEU 27  A 27  A ? -0.3 
29  ARG 29  A 29  A ? ASN 30  A 30  A ? -0.2 LEU 27  A 27  A ? -0.2 ALA 91  A 91  A ? -3.2 LYS 89  A 89  A ? -0.1 
30  ASN 30  A 30  A ? PRO 90  A 90  A ? -0.2 TRP 31  A 31  A ? -0.1 LEU 87  A 87  A ? -2.7 VAL 32  A 32  A ? -0.5 
31  TRP 31  A 31  A ? ASP 28  A 28  A ? -0.5 ARG 86  A 86  A ? -0.2 LEU 27  A 27  A ? -2.4 ASP 28  A 28  A ? -1.3 
32  VAL 32  A 32  A ? LEU 85  A 85  A ? -2.5 ASN 30  A 30  A ? -0.5 LEU 85  A 85  A ? -3.4 THR 34  A 34  A ? -0.4 
33  LEU 33  A 33  A ? VAL 25  A 25  A ? -3.4 TRP 31  A 31  A ? -0.4 VAL 25  A 25  A ? -2.4 ALA 35  A 35  A ? -0.2 
34  THR 34  A 34  A ? MET 83  A 83  A ? -2.8 VAL 32  A 32  A ? -0.4 MET 83  A 83  A ? -2.4 ALA 36  A 36  A ? -0.3 
35  ALA 35  A 35  A ? GLY 23  A 23  A ? -0.4 LEU 82  A 82  A ? -0.2 CYS 38  A 38  A ? -1.7 LEU 82  A 82  A ? -0.3 
36  ALA 36  A 36  A ? THR 34  A 34  A ? -0.3 HIS 37  A 37  A ? -0.3 TYR 39  A 39  A ? -1.8 ALA 35  A 35  A ? -0.1 
37  HIS 37  A 37  A ? CYS 38  A 38  A ? -0.3 ASP 81  A 81  A ? -0.1 ALA 36  A 36  A ? -0.3 SER 174 A 174 A ? -0.0 
38  CYS 38  A 38  A ? ALA 35  A 35  A ? -1.7 ASN 40  A 40  A ? -0.0 HIS 37  A 37  A ? -0.3 ALA 36  A 36  A ? -0.2 
39  TYR 39  A 39  A ? ALA 36  A 36  A ? -1.8 ASP 41  A 41  A ? -0.0 ASP 41  A 41  A ? -0.2 ALA 36  A 36  A ? -0.0 
40  ASN 40  A 40  A ? ASP 41  A 41  A ? -0.0 ?   ?   ? ?   ? ? ?    TYR 43  A 43  A ? -0.2 CYS 38  A 38  A ? -0.0 
41  ASP 41  A 41  A ? LYS 42  A 42  A ? -0.2 TYR 39  A 39  A ? -0.2 TYR 43  A 43  A ? -0.4 ALA 67  A 67  A ? -0.0 
42  LYS 42  A 42  A ? GLN 44  A 44  A ? -0.0 LEU 63  A 63  A ? -0.0 PHE 17  A 17  A ? -0.5 GLN 44  A 44  A ? -0.4 
43  TYR 43  A 43  A ? ASP 41  A 41  A ? -0.4 VAL 64  A 64  A ? -0.2 VAL 64  A 64  A ? -1.7 VAL 45  A 45  A ? -0.3 
44  GLN 44  A 44  A ? TYR 15  A 15  A ? -2.0 LYS 42  A 42  A ? -0.4 TYR 15  A 15  A ? -3.9 TRP 46  A 46  A ? -0.4 
45  VAL 45  A 45  A ? ARG 62  A 62  A ? -2.9 TYR 43  A 43  A ? -0.3 ARG 62  A 62  A ? -2.6 LEU 47  A 47  A ? -0.5 
46  TRP 46  A 46  A ? ALA 13  A 13  A ? -2.5 GLN 44  A 44  A ? -0.4 ALA 13  A 13  A ? -2.4 GLY 48  A 48  A ? -0.3 
47  LEU 47  A 47  A ? GLN 60  A 60  A ? -2.9 VAL 45  A 45  A ? -0.5 GLN 60  A 60  A ? -2.8 VAL 12  A 12  A ? -0.1 
48  GLY 48  A 48  A ? HIS 11  A 11  A ? -0.6 TRP 46  A 46  A ? -0.3 ASN 50  A 50  A ? -0.4 LEU 47  A 47  A ? -0.2 
49  LYS 49  A 49  A ? HIS 11  A 11  A ? -0.3 TRP 46  A 46  A ? -0.3 GLY 48  A 48  A ? -0.3 PHE 52  A 52  A ? -0.1 
50  ASN 50  A 50  A ? GLY 48  A 48  A ? -0.4 ASN 51  A 51  A ? -0.3 LEU 132 A 132 A ? -2.5 PHE 52  A 52  A ? -0.4 
51  ASN 51  A 51  A ? ASP 131 A 131 A ? -0.2 GLU 54  A 54  A ? -0.2 GLU 54  A 54  A ? -0.6 ASN 50  A 50  A ? -0.3 
52  PHE 52  A 52  A ? ASP 130 A 130 A ? -2.5 ASN 50  A 50  A ? -0.4 ASN 51  A 51  A ? -0.1 ASP 131 A 131 A ? -0.1 
53  LEU 53  A 53  A ? ASP 130 A 130 A ? -0.2 ASP 55  A 55  A ? -0.0 ASP 55  A 55  A ? -0.4 PHE 52  A 52  A ? -0.2 
54  GLU 54  A 54  A ? ASN 51  A 51  A ? -0.6 ASP 130 A 130 A ? -0.2 GLU 56  A 56  A ? -0.9 ASN 51  A 51  A ? -0.2 
55  ASP 55  A 55  A ? LEU 53  A 53  A ? -0.4 LYS 49  A 49  A ? -0.1 PHE 52  A 52  A ? -0.1 LEU 53  A 53  A ? -0.0 
56  GLU 56  A 56  A ? GLU 54  A 54  A ? -0.9 ASN 51  A 51  A ? -0.2 ASP 59  A 59  A ? -2.1 GLU 54  A 54  A ? -0.0 
57  PRO 57  A 57  A ? ?   ?   ? ?   ? ? ?    ?   ?   ? ?   ? ? ?    GLU 56  A 56  A ? -0.1 ASP 55  A 55  A ? -0.0 
58  SER 58  A 58  A ? GLY 48  A 48  A ? -0.1 GLN 60  A 60  A ? -0.1 VAL 96  A 96  A ? -0.1 GLN 60  A 60  A ? -0.1 
59  ASP 59  A 59  A ? GLU 56  A 56  A ? -2.1 GLY 48  A 48  A ? -0.1 HIS 61  A 61  A ? -0.5 GLY 48  A 48  A ? -0.2 
60  GLN 60  A 60  A ? LEU 47  A 47  A ? -2.8 SER 58  A 58  A ? -0.1 LEU 47  A 47  A ? -2.9 ARG 62  A 62  A ? -0.6 
61  HIS 61  A 61  A ? ASP 59  A 59  A ? -0.5 TRP 46  A 46  A ? -0.2 LEU 63  A 63  A ? -0.4 TRP 46  A 46  A ? -0.2 
62  ARG 62  A 62  A ? VAL 45  A 45  A ? -2.6 GLN 60  A 60  A ? -0.6 VAL 45  A 45  A ? -2.9 VAL 64  A 64  A ? -0.2 
63  LEU 63  A 63  A ? HIS 61  A 61  A ? -0.4 GLN 44  A 44  A ? -0.2 SER 88  A 88  A ? -3.5 SER 65  A 65  A ? -0.5 
64  VAL 64  A 64  A ? TYR 43  A 43  A ? -1.7 LEU 87  A 87  A ? -0.2 TYR 43  A 43  A ? -0.2 LEU 87  A 87  A ? -0.2 
65  SER 65  A 65  A ? ARG 86  A 86  A ? -2.8 LEU 63  A 63  A ? -0.5 ALA 67  A 67  A ? -0.3 LEU 87  A 87  A ? -0.2 
66  LYS 66  A 66  A ? ARG 86  A 86  A ? -1.3 ILE 68  A 68  A ? -0.0 ARG 86  A 86  A ? -3.1 ILE 68  A 68  A ? -0.5 
67  ALA 67  A 67  A ? SER 65  A 65  A ? -0.3 LEU 85  A 85  A ? -0.2 LEU 85  A 85  A ? -0.2 VAL 64  A 64  A ? -0.0 
68  ILE 68  A 68  A ? LEU 84  A 84  A ? -3.4 LYS 66  A 66  A ? -0.5 LEU 84  A 84  A ? -2.5 HIS 70  A 70  A ? -0.1 
69  PRO 69  A 69  A ? ?   ?   ? ?   ? ? ?    ?   ?   ? ?   ? ? ?    MET 83  A 83  A ? -0.3 ASP 81  A 81  A ? -0.1 
70  HIS 70  A 70  A ? LEU 82  A 82  A ? -3.5 ASN 80  A 80  A ? -0.3 PHE 73  A 73  A ? -2.0 LEU 82  A 82  A ? -0.0 
71  PRO 71  A 71  A ? ?   ?   ? ?   ? ? ?    ?   ?   ? ?   ? ? ?    HIS 70  A 70  A ? -0.1 ASN 80  A 80  A ? -0.0 
72  ASP 72  A 72  A ? ASN 80  A 80  A ? -0.1 ASN 74  A 74  A ? -0.1 ASN 74  A 74  A ? -0.2 HIS 70  A 70  A ? -0.1 
73  PHE 73  A 73  A ? HIS 70  A 70  A ? -2.0 LEU 82  A 82  A ? -0.1 GLU 75  A 75  A ? -0.5 ASN 80  A 80  A ? -0.2 
74  ASN 74  A 74  A ? SER 79  A 79  A ? -2.0 ASP 72  A 72  A ? -0.2 TYR 78  A 78  A ? -2.7 SER 79  A 79  A ? -0.5 
75  GLU 75  A 75  A ? PHE 73  A 73  A ? -0.5 ASP 76  A 76  A ? -0.2 ASN 74  A 74  A ? -0.1 PHE 73  A 73  A ? -0.0 
76  ASP 76  A 76  A ? ASP 77  A 77  A ? -0.1 SER 79  A 79  A ? -0.1 GLU 75  A 75  A ? -0.2 ASN 74  A 74  A ? -0.0 
77  ASP 77  A 77  A ? ASN 74  A 74  A ? -0.4 SER 79  A 79  A ? -0.1 THR 154 A 154 A ? -0.2 GLU 75  A 75  A ? -0.2 
78  TYR 78  A 78  A ? ASN 74  A 74  A ? -2.7 SER 79  A 79  A ? -0.2 ASP 81  A 81  A ? -0.9 GLU 75  A 75  A ? -0.2 
79  SER 79  A 79  A ? ASN 74  A 74  A ? -0.5 ASN 80  A 80  A ? -0.2 ASN 74  A 74  A ? -2.0 TYR 78  A 78  A ? -0.2 
80  ASN 80  A 80  A ? ASP 81  A 81  A ? -0.2 PHE 73  A 73  A ? -0.2 LEU 82  A 82  A ? -2.5 HIS 70  A 70  A ? -0.3 
81  ASP 81  A 81  A ? TYR 78  A 78  A ? -0.9 PHE 73  A 73  A ? -0.1 MET 83  A 83  A ? -0.4 ASN 80  A 80  A ? -0.2 
82  LEU 82  A 82  A ? ASN 80  A 80  A ? -2.5 ALA 35  A 35  A ? -0.3 HIS 70  A 70  A ? -3.5 LEU 84  A 84  A ? -0.3 
83  MET 83  A 83  A ? THR 34  A 34  A ? -2.4 ASP 81  A 81  A ? -0.4 THR 34  A 34  A ? -2.8 LEU 85  A 85  A ? -0.4 
84  LEU 84  A 84  A ? ILE 68  A 68  A ? -2.5 LEU 82  A 82  A ? -0.3 ILE 68  A 68  A ? -3.4 ARG 86  A 86  A ? -0.5 
85  LEU 85  A 85  A ? VAL 32  A 32  A ? -3.4 MET 83  A 83  A ? -0.4 VAL 32  A 32  A ? -2.5 LEU 87  A 87  A ? -0.5 
86  ARG 86  A 86  A ? LYS 66  A 66  A ? -3.1 LEU 84  A 84  A ? -0.5 SER 65  A 65  A ? -2.8 LYS 66  A 66  A ? -1.3 
87  LEU 87  A 87  A ? ASN 30  A 30  A ? -2.7 LEU 85  A 85  A ? -0.5 VAL 64  A 64  A ? -0.2 GLN 44  A 44  A ? -0.0 
88  SER 88  A 88  A ? LEU 63  A 63  A ? -3.5 ARG 86  A 86  A ? -0.2 LEU 87  A 87  A ? -0.1 VAL 64  A 64  A ? -0.1 
89  LYS 89  A 89  A ? LEU 63  A 63  A ? -0.5 ARG 29  A 29  A ? -0.1 SER 88  A 88  A ? -0.2 SER 65  A 65  A ? -0.0 
90  PRO 90  A 90  A ? ?   ?   ? ?   ? ? ?    ?   ?   ? ?   ? ? ?    ASN 30  A 30  A ? -0.2 ASP 92  A 92  A ? -0.1 
91  ALA 91  A 91  A ? ARG 29  A 29  A ? -3.2 ASP 28  A 28  A ? -0.1 ILE 93  A 93  A ? -0.7 TRP 31  A 31  A ? -0.0 
92  ASP 92  A 92  A ? PRO 90  A 90  A ? -0.1 LYS 98  A 98  A ? -0.0 THR 94  A 94  A ? -0.5 ALA 91  A 91  A ? -0.1 
93  ILE 93  A 93  A ? ALA 91  A 91  A ? -0.7 VAL 96  A 96  A ? -0.1 ASP 95  A 95  A ? -0.2 LYS 98  A 98  A ? -0.2 
94  THR 94  A 94  A ? VAL 97  A 97  A ? -2.1 ASP 92  A 92  A ? -0.5 VAL 97  A 97  A ? -0.2 GLY 48  A 48  A ? -0.0 
95  ASP 95  A 95  A ? VAL 96  A 96  A ? -0.2 ILE 93  A 93  A ? -0.2 LYS 98  A 98  A ? -0.1 ILE 93  A 93  A ? -0.1 
96  VAL 96  A 96  A ? VAL 97  A 97  A ? -0.2 SER 58  A 58  A ? -0.1 LYS 98  A 98  A ? -0.4 GLY 48  A 48  A ? -0.3 
97  VAL 97  A 97  A ? THR 94  A 94  A ? -0.2 LEU 47  A 47  A ? -0.1 THR 94  A 94  A ? -2.1 VAL 96  A 96  A ? -0.2 
98  LYS 98  A 98  A ? PRO 9   A 9   A ? -1.4 VAL 96  A 96  A ? -0.4 LEU 26  A 26  A ? -0.2 ILE 100 A 100 A ? -0.1 
99  PRO 99  A 99  A ? ?   ?   ? ?   ? ? ?    ?   ?   ? ?   ? ? ?    THR 101 A 101 A ? -0.4 LEU 27  A 27  A ? -0.2 
100 ILE 100 A 100 A ? LEU 26  A 26  A ? -2.0 TRP 10  A 10  A ? -0.2 LEU 102 A 102 A ? -0.2 ILE 183 A 183 A ? -0.1 
101 THR 101 A 101 A ? PRO 99  A 99  A ? -0.4 LEU 102 A 102 A ? -0.1 LEU 184 A 184 A ? -1.2 ASP 28  A 28  A ? -0.1 
102 LEU 102 A 102 A ? ILE 100 A 100 A ? -0.2 PRO 103 A 103 A ? -0.1 GLN 185 A 185 A ? -0.1 THR 104 A 104 A ? -0.1 
103 PRO 103 A 103 A ? ?   ?   ? ?   ? ? ?    ?   ?   ? ?   ? ? ?    LEU 102 A 102 A ? -0.1 SER 211 A 211 A ? -0.1 
104 THR 104 A 104 A ? GLU 105 A 105 A ? -0.1 LEU 102 A 102 A ? -0.1 GLU 106 A 106 A ? -0.3 LEU 102 A 102 A ? -0.0 
105 GLU 105 A 105 A ? LYS 108 A 108 A ? -0.0 ?   ?   ? ?   ? ? ?    THR 104 A 104 A ? -0.1 ILE 208 A 208 A ? -0.1 
106 GLU 106 A 106 A ? THR 104 A 104 A ? -0.3 PRO 107 A 107 A ? -0.1 LYS 108 A 108 A ? -0.1 THR 104 A 104 A ? -0.1 
107 PRO 107 A 107 A ? ?   ?   ? ?   ? ? ?    ?   ?   ? ?   ? ? ?    LEU 109 A 109 A ? -0.5 GLU 106 A 106 A ? -0.1 
108 LYS 108 A 108 A ? GLU 106 A 106 A ? -0.1 GLU 105 A 105 A ? -0.1 SER 111 A 111 A ? -1.9 LEU 139 A 139 A ? -0.2 
109 LEU 109 A 109 A ? PRO 107 A 107 A ? -0.5 GLY 110 A 110 A ? -0.2 LEU 140 A 140 A ? -0.2 THR 112 A 112 A ? -0.1 
110 GLY 110 A 110 A ? LEU 139 A 139 A ? -2.0 SER 111 A 111 A ? -0.3 LEU 109 A 109 A ? -0.2 LEU 140 A 140 A ? -0.1 
111 SER 111 A 111 A ? LYS 108 A 108 A ? -1.9 THR 112 A 112 A ? -0.1 LEU 139 A 139 A ? -2.4 CYS 113 A 113 A ? -0.5 
112 THR 112 A 112 A ? LYS 138 A 138 A ? -0.2 LEU 109 A 109 A ? -0.1 ASP 181 A 181 A ? -0.9 LEU 114 A 114 A ? -0.4 
113 CYS 113 A 113 A ? LEU 137 A 137 A ? -4.4 SER 111 A 111 A ? -0.5 LEU 137 A 137 A ? -4.0 ALA 115 A 115 A ? -0.5 
114 LEU 114 A 114 A ? ILE 179 A 179 A ? -3.8 THR 112 A 112 A ? -0.4 ILE 179 A 179 A ? -3.0 SER 116 A 116 A ? -0.4 
115 ALA 115 A 115 A ? VAL 135 A 135 A ? -3.0 CYS 113 A 113 A ? -0.5 VAL 135 A 135 A ? -2.6 GLY 117 A 117 A ? -0.4 
116 SER 116 A 116 A ? PRO 177 A 177 A ? -1.2 LEU 114 A 114 A ? -0.4 TRP 118 A 118 A ? -0.3 CYS 134 A 134 A ? -0.2 
117 GLY 117 A 117 A ? GLN 133 A 133 A ? -2.3 ALA 115 A 115 A ? -0.4 GLN 133 A 133 A ? -2.4 ASP 173 A 173 A ? -0.1 
118 TRP 118 A 118 A ? HIS 172 A 172 A ? -0.4 SER 116 A 116 A ? -0.3 ASP 173 A 173 A ? -0.1 THR 121 A 121 A ? -0.1 
119 GLY 119 A 119 A ? SER 120 A 120 A ? -0.2 GLN 133 A 133 A ? -0.1 HIS 172 A 172 A ? -0.2 GLU 171 A 171 A ? -0.1 
120 SER 120 A 120 A ? GLU 171 A 171 A ? -1.8 TYR 128 A 128 A ? -0.2 TYR 128 A 128 A ? -0.2 GLY 119 A 119 A ? -0.2 
121 THR 121 A 121 A ? LYS 127 A 127 A ? -2.7 TRP 118 A 118 A ? -0.1 SER 120 A 120 A ? -0.1 TYR 128 A 128 A ? -0.1 
122 THR 122 A 122 A ? LYS 127 A 127 A ? -0.4 PRO 123 A 123 A ? -0.1 PHE 126 A 126 A ? -0.5 CYS 195 A 195 A ? -0.2 
123 PRO 123 A 123 A ? ?   ?   ? ?   ? ? ?    ?   ?   ? ?   ? ? ?    CYS 195 A 195 A ? -0.4 THR 122 A 122 A ? -0.1 
124 ILE 124 A 124 A ? PRO 194 A 194 A ? -0.1 GLY 196 A 196 A ? -0.1 GLY 196 A 196 A ? -0.0 THR 122 A 122 A ? -0.0 
125 LYS 125 A 125 A ? LYS 127 A 127 A ? -0.1 THR 121 A 121 A ? -0.0 ILE 124 A 124 A ? -0.0 THR 121 A 121 A ? -0.0 
126 PHE 126 A 126 A ? THR 122 A 122 A ? -0.5 LYS 127 A 127 A ? -0.2 TYR 128 A 128 A ? -0.6 SER 120 A 120 A ? -0.1 
127 LYS 127 A 127 A ? THR 122 A 122 A ? -0.2 GLY 119 A 119 A ? -0.0 THR 121 A 121 A ? -2.7 THR 122 A 122 A ? -0.4 
128 TYR 128 A 128 A ? PHE 126 A 126 A ? -0.6 SER 120 A 120 A ? -0.2 SER 120 A 120 A ? -0.2 GLY 119 A 119 A ? -0.1 
129 PRO 129 A 129 A ? ?   ?   ? ?   ? ? ?    ?   ?   ? ?   ? ? ?    PHE 52  A 52  A ? -0.1 GLN 133 A 133 A ? -0.1 
130 ASP 130 A 130 A ? ASN 51  A 51  A ? -0.1 LEU 132 A 132 A ? -0.1 PHE 52  A 52  A ? -2.5 LEU 132 A 132 A ? -0.3 
131 ASP 131 A 131 A ? ASN 51  A 51  A ? -0.2 PHE 52  A 52  A ? -0.1 ASN 51  A 51  A ? -0.2 GLN 133 A 133 A ? -0.1 
132 LEU 132 A 132 A ? ASN 50  A 50  A ? -2.5 ASP 130 A 130 A ? -0.3 CYS 4   A 4   A ? -2.3 CYS 134 A 134 A ? -0.3 
133 GLN 133 A 133 A ? GLY 117 A 117 A ? -2.4 ASP 3   A 3   A ? -0.2 GLY 117 A 117 A ? -2.3 VAL 135 A 135 A ? -0.4 
134 CYS 134 A 134 A ? VAL 2   A 2   A ? -3.0 LEU 132 A 132 A ? -0.3 VAL 2   A 2   A ? -2.5 ASN 136 A 136 A ? -0.4 
135 VAL 135 A 135 A ? ALA 115 A 115 A ? -2.6 GLN 133 A 133 A ? -0.4 ALA 115 A 115 A ? -3.0 LEU 137 A 137 A ? -0.5 
136 ASN 136 A 136 A ? CYS 134 A 134 A ? -0.4 LEU 114 A 114 A ? -0.2 LYS 138 A 138 A ? -0.3 LEU 114 A 114 A ? -0.2 
137 LEU 137 A 137 A ? CYS 113 A 113 A ? -4.0 VAL 135 A 135 A ? -0.5 CYS 113 A 113 A ? -4.4 LEU 139 A 139 A ? -0.5 
138 LYS 138 A 138 A ? ASN 136 A 136 A ? -0.3 GLY 161 A 161 A ? -0.3 GLY 161 A 161 A ? -2.4 LEU 140 A 140 A ? -0.4 
139 LEU 139 A 139 A ? SER 111 A 111 A ? -2.4 LEU 137 A 137 A ? -0.5 GLY 110 A 110 A ? -2.0 ALA 160 A 160 A ? -0.2 
140 LEU 140 A 140 A ? CYS 159 A 159 A ? -3.4 LYS 138 A 138 A ? -0.4 CYS 159 A 159 A ? -0.8 ASN 142 A 142 A ? -0.1 
141 PRO 141 A 141 A ? ?   ?   ? ?   ? ? ?    ?   ?   ? ?   ? ? ?    ASP 144 A 144 A ? -1.4 CYS 145 A 145 A ? -0.9 
142 ASN 142 A 142 A ? GLU 143 A 143 A ? -0.3 ASP 144 A 144 A ? -0.2 ASP 146 A 146 A ? -2.5 LYS 147 A 147 A ? -0.2 
143 GLU 143 A 143 A ? ASP 144 A 144 A ? -0.2 CYS 145 A 145 A ? -0.2 LYS 147 A 147 A ? -1.8 ASN 142 A 142 A ? -0.3 
144 ASP 144 A 144 A ? PRO 141 A 141 A ? -1.4 ASP 146 A 146 A ? -0.2 ALA 148 A 148 A ? -1.4 GLU 143 A 143 A ? -0.2 
145 CYS 145 A 145 A ? PRO 141 A 141 A ? -0.9 LYS 147 A 147 A ? -0.2 HIS 149 A 149 A ? -2.1 GLU 143 A 143 A ? -0.2 
146 ASP 146 A 146 A ? ASN 142 A 142 A ? -2.5 LYS 147 A 147 A ? -0.2 ASP 144 A 144 A ? -0.2 CYS 145 A 145 A ? -0.2 
147 LYS 147 A 147 A ? GLU 143 A 143 A ? -1.8 ALA 148 A 148 A ? -0.2 ASP 146 A 146 A ? -0.2 CYS 145 A 145 A ? -0.2 
148 ALA 148 A 148 A ? ASP 144 A 144 A ? -1.4 GLU 143 A 143 A ? -0.1 GLU 150 A 150 A ? -0.3 ASP 146 A 146 A ? -0.2 
149 HIS 149 A 149 A ? CYS 145 A 145 A ? -2.1 MET 151 A 151 A ? -0.2 VAL 153 A 153 A ? -0.1 GLU 200 A 200 A ? -0.0 
150 GLU 150 A 150 A ? ALA 148 A 148 A ? -0.3 LYS 152 A 152 A ? -0.1 LYS 152 A 152 A ? -0.2 HIS 149 A 149 A ? -0.1 
151 MET 151 A 151 A ? LYS 152 A 152 A ? -0.1 ALA 148 A 148 A ? -0.0 HIS 149 A 149 A ? -0.2 VAL 153 A 153 A ? -0.1 
152 LYS 152 A 152 A ? GLU 150 A 150 A ? -0.2 VAL 153 A 153 A ? -0.1 THR 154 A 154 A ? -0.6 MET 151 A 151 A ? -0.1 
153 VAL 153 A 153 A ? MET 151 A 151 A ? -0.1 HIS 149 A 149 A ? -0.1 ASP 155 A 155 A ? -0.1 ASP 146 A 146 A ? -0.1 
154 THR 154 A 154 A ? LYS 152 A 152 A ? -0.6 ASP 77  A 77  A ? -0.2 MET 157 A 157 A ? -1.3 ASP 146 A 146 A ? -0.0 
155 ASP 155 A 155 A ? ALA 156 A 156 A ? -0.3 VAL 153 A 153 A ? -0.1 THR 154 A 154 A ? -0.1 ASN 142 A 142 A ? -0.0 
156 ALA 156 A 156 A ? ILE 208 A 208 A ? -0.0 LYS 209 A 209 A ? -0.0 LYS 206 A 206 A ? -2.4 LEU 158 A 158 A ? -0.3 
157 MET 157 A 157 A ? THR 154 A 154 A ? -1.3 THR 205 A 205 A ? -0.2 CYS 159 A 159 A ? -0.4 THR 205 A 205 A ? -0.2 
158 LEU 158 A 158 A ? TYR 204 A 204 A ? -3.2 ALA 156 A 156 A ? -0.3 TYR 204 A 204 A ? -3.1 ALA 160 A 160 A ? -0.5 
159 CYS 159 A 159 A ? LEU 140 A 140 A ? -0.8 MET 157 A 157 A ? -0.4 LEU 140 A 140 A ? -3.4 GLY 161 A 161 A ? -0.4 
160 ALA 160 A 160 A ? SER 202 A 202 A ? -2.3 LEU 158 A 158 A ? -0.5 SER 202 A 202 A ? -2.5 GLU 162 A 162 A ? -0.3 
161 GLY 161 A 161 A ? LYS 138 A 138 A ? -2.4 CYS 159 A 159 A ? -0.4 MET 163 A 163 A ? -0.5 LYS 138 A 138 A ? -0.3 
162 GLU 162 A 162 A ? SER 167 A 167 A ? -0.6 ALA 160 A 160 A ? -0.3 GLY 165 A 165 A ? -0.7 THR 199 A 199 A ? -0.5 
163 MET 163 A 163 A ? GLY 161 A 161 A ? -0.5 ASP 164 A 164 A ? -0.2 GLU 162 A 162 A ? -0.1 GLY 166 A 166 A ? -0.1 
164 ASP 164 A 164 A ? GLY 165 A 165 A ? -0.3 PRO 198 A 198 A ? -0.1 MET 163 A 163 A ? -0.2 GLY 166 A 166 A ? -0.1 
165 GLY 165 A 165 A ? GLU 162 A 162 A ? -0.7 GLU 197 A 197 A ? -0.1 ASP 164 A 164 A ? -0.3 GLU 197 A 197 A ? -0.1 
166 GLY 166 A 166 A ? GLY 196 A 196 A ? -0.1 ASP 164 A 164 A ? -0.1 TYR 168 A 168 A ? -0.2 MET 163 A 163 A ? -0.1 
167 SER 167 A 167 A ? GLU 162 A 162 A ? -0.2 VAL 135 A 135 A ? -0.1 GLU 162 A 162 A ? -0.6 THR 169 A 169 A ? -0.3 
168 TYR 168 A 168 A ? GLY 166 A 166 A ? -0.2 GLY 161 A 161 A ? -0.1 CYS 170 A 170 A ? -0.2 GLY 161 A 161 A ? -0.1 
169 THR 169 A 169 A ? SER 167 A 167 A ? -0.3 TRP 190 A 190 A ? -0.1 GLU 171 A 171 A ? -0.2 GLY 196 A 196 A ? -0.2 
170 CYS 170 A 170 A ? GLU 171 A 171 A ? -0.2 TYR 168 A 168 A ? -0.2 ASP 173 A 173 A ? -2.2 SER 174 A 174 A ? -0.2 
171 GLU 171 A 171 A ? HIS 172 A 172 A ? -0.3 THR 169 A 169 A ? -0.2 SER 120 A 120 A ? -1.8 CYS 170 A 170 A ? -0.2 
172 HIS 172 A 172 A ? GLY 119 A 119 A ? -0.2 GLN 21  A 21  A ? -0.2 TRP 118 A 118 A ? -0.4 GLU 171 A 171 A ? -0.3 
173 ASP 173 A 173 A ? CYS 170 A 170 A ? -2.2 GLY 117 A 117 A ? -0.1 GLY 176 A 176 A ? -2.5 THR 188 A 188 A ? -0.3 
174 SER 174 A 174 A ? GLY 175 A 175 A ? -0.3 GLN 21  A 21  A ? -0.2 GLY 23  A 23  A ? -3.8 SER 189 A 189 A ? -0.2 
175 GLY 175 A 175 A ? THR 188 A 188 A ? -3.0 GLY 176 A 176 A ? -0.3 SER 174 A 174 A ? -0.3 SER 189 A 189 A ? -0.1 
176 GLY 176 A 176 A ? ASP 173 A 173 A ? -2.5 GLY 23  A 23  A ? -0.1 THR 188 A 188 A ? -3.1 GLY 175 A 175 A ? -0.3 
177 PRO 177 A 177 A ? ?   ?   ? ?   ? ? ?    ?   ?   ? ?   ? ? ?    SER 116 A 116 A ? -1.2 ILE 179 A 179 A ? -0.5 
178 LEU 178 A 178 A ? GLY 186 A 186 A ? -2.1 ALA 115 A 115 A ? -0.2 GLN 185 A 185 A ? -3.2 GLY 186 A 186 A ? -1.5 
179 ILE 179 A 179 A ? LEU 114 A 114 A ? -3.0 PRO 177 A 177 A ? -0.5 LEU 114 A 114 A ? -3.8 ASP 181 A 181 A ? -0.5 
180 CYS 180 A 180 A ? ILE 183 A 183 A ? -2.3 LEU 178 A 178 A ? -0.5 ILE 183 A 183 A ? -1.5 CYS 113 A 113 A ? -0.2 
181 ASP 181 A 181 A ? THR 112 A 112 A ? -0.9 ILE 179 A 179 A ? -0.5 CYS 180 A 180 A ? -0.2 CYS 113 A 113 A ? -0.1 
182 GLY 182 A 182 A ? ILE 183 A 183 A ? -0.2 ILE 179 A 179 A ? -0.1 LEU 184 A 184 A ? -0.4 ASP 181 A 181 A ? -0.3 
183 ILE 183 A 183 A ? CYS 180 A 180 A ? -1.5 ILE 100 A 100 A ? -0.1 CYS 180 A 180 A ? -2.3 GLN 185 A 185 A ? -0.5 
184 LEU 184 A 184 A ? THR 101 A 101 A ? -1.2 GLY 182 A 182 A ? -0.4 ILE 179 A 179 A ? -0.2 ILE 187 A 187 A ? -0.1 
185 GLN 185 A 185 A ? LEU 178 A 178 A ? -3.2 ILE 183 A 183 A ? -0.5 LEU 207 A 207 A ? -1.9 ILE 208 A 208 A ? -0.4 
186 GLY 186 A 186 A ? LEU 178 A 178 A ? -1.5 LYS 206 A 206 A ? -0.2 LEU 178 A 178 A ? -2.1 THR 188 A 188 A ? -0.4 
187 ILE 187 A 187 A ? THR 205 A 205 A ? -1.2 GLN 185 A 185 A ? -0.3 THR 205 A 205 A ? -3.1 SER 189 A 189 A ? -0.2 
188 THR 188 A 188 A ? GLY 176 A 176 A ? -3.1 GLY 186 A 186 A ? -0.4 GLY 175 A 175 A ? -3.0 TYR 204 A 204 A ? -0.2 
189 SER 189 A 189 A ? VAL 203 A 203 A ? -2.2 TRP 190 A 190 A ? -0.4 GLY 191 A 191 A ? -0.3 TYR 204 A 204 A ? -0.2 
190 TRP 190 A 190 A ? VAL 203 A 203 A ? -1.6 ASP 173 A 173 A ? -0.1 VAL 203 A 203 A ? -2.8 SER 189 A 189 A ? -0.4 
191 GLY 191 A 191 A ? SER 189 A 189 A ? -0.3 SER 202 A 202 A ? -0.2 SER 202 A 202 A ? -0.1 CYS 195 A 195 A ? -0.1 
192 PRO 192 A 192 A ? ?   ?   ? ?   ? ? ?    ?   ?   ? ?   ? ? ?    GLY 196 A 196 A ? -0.1 GLU 197 A 197 A ? -0.1 
193 GLU 193 A 193 A ? PRO 194 A 194 A ? -0.1 CYS 195 A 195 A ? -0.1 CYS 195 A 195 A ? -0.1 GLY 196 A 196 A ? -0.0 
194 PRO 194 A 194 A ? ?   ?   ? ?   ? ? ?    ?   ?   ? ?   ? ? ?    GLU 197 A 197 A ? -0.7 ILE 124 A 124 A ? -0.1 
195 CYS 195 A 195 A ? PRO 123 A 123 A ? -0.4 GLY 196 A 196 A ? -0.2 PHE 126 A 126 A ? -0.1 CYS 170 A 170 A ? -0.1 
196 GLY 196 A 196 A ? GLU 197 A 197 A ? -0.3 THR 169 A 169 A ? -0.2 CYS 195 A 195 A ? -0.2 GLY 166 A 166 A ? -0.1 
197 GLU 197 A 197 A ? PRO 194 A 194 A ? -0.7 GLU 200 A 200 A ? -0.1 GLU 200 A 200 A ? -0.9 GLY 196 A 196 A ? -0.3 
198 PRO 198 A 198 A ? ?   ?   ? ?   ? ? ?    ?   ?   ? ?   ? ? ?    MET 163 A 163 A ? -0.1 ASP 164 A 164 A ? -0.1 
199 THR 199 A 199 A ? GLU 162 A 162 A ? -0.5 GLU 200 A 200 A ? -0.1 MET 163 A 163 A ? -0.1 ASP 164 A 164 A ? -0.0 
200 GLU 200 A 200 A ? GLU 197 A 197 A ? -0.9 GLU 162 A 162 A ? -0.2 GLY 196 A 196 A ? -0.2 GLU 162 A 162 A ? -0.1 
201 PRO 201 A 201 A ? ?   ?   ? ?   ? ? ?    ?   ?   ? ?   ? ? ?    GLY 161 A 161 A ? -0.2 VAL 203 A 203 A ? -0.2 
202 SER 202 A 202 A ? ALA 160 A 160 A ? -2.5 GLY 191 A 191 A ? -0.1 ALA 160 A 160 A ? -2.3 TYR 204 A 204 A ? -0.5 
203 VAL 203 A 203 A ? TRP 190 A 190 A ? -2.8 PRO 201 A 201 A ? -0.2 SER 189 A 189 A ? -2.2 TRP 190 A 190 A ? -1.6 
204 TYR 204 A 204 A ? LEU 158 A 158 A ? -3.1 SER 202 A 202 A ? -0.5 LEU 158 A 158 A ? -3.2 LYS 206 A 206 A ? -0.5 
205 THR 205 A 205 A ? ILE 187 A 187 A ? -3.1 VAL 203 A 203 A ? -0.3 ILE 187 A 187 A ? -1.2 LEU 207 A 207 A ? -0.5 
206 LYS 206 A 206 A ? ALA 156 A 156 A ? -2.4 TYR 204 A 204 A ? -0.5 LYS 209 A 209 A ? -0.5 PHE 210 A 210 A ? -0.3 
207 LEU 207 A 207 A ? GLN 185 A 185 A ? -1.9 THR 205 A 205 A ? -0.5 PHE 210 A 210 A ? -1.8 SER 211 A 211 A ? -0.5 
208 ILE 208 A 208 A ? GLN 185 A 185 A ? -0.4 LYS 209 A 209 A ? -0.3 SER 211 A 211 A ? -0.7 SER 212 A 212 A ? -0.3 
209 LYS 209 A 209 A ? LYS 206 A 206 A ? -0.5 PHE 210 A 210 A ? -0.2 ILE 208 A 208 A ? -0.3 TRP 213 A 213 A ? -0.2 
210 PHE 210 A 210 A ? LEU 207 A 207 A ? -1.8 LYS 206 A 206 A ? -0.3 ILE 214 A 214 A ? -2.6 LYS 209 A 209 A ? -0.2 
211 SER 211 A 211 A ? ILE 208 A 208 A ? -0.7 LEU 207 A 207 A ? -0.5 ARG 215 A 215 A ? -2.4 GLU 216 A 216 A ? -0.2 
212 SER 212 A 212 A ? ILE 208 A 208 A ? -0.3 TRP 213 A 213 A ? -0.2 GLU 216 A 216 A ? -2.6 THR 217 A 217 A ? -0.2 
213 TRP 213 A 213 A ? ARG 215 A 215 A ? -0.2 ILE 214 A 214 A ? -0.2 THR 217 A 217 A ? -2.7 MET 218 A 218 A ? -0.2 
214 ILE 214 A 214 A ? PHE 210 A 210 A ? -2.6 ARG 215 A 215 A ? -0.2 MET 218 A 218 A ? -2.3 SER 212 A 212 A ? -0.2 
215 ARG 215 A 215 A ? SER 211 A 211 A ? -2.4 GLU 216 A 216 A ? -0.2 ALA 219 A 219 A ? -2.0 ILE 214 A 214 A ? -0.2 
216 GLU 216 A 216 A ? SER 212 A 212 A ? -2.6 SER 211 A 211 A ? -0.2 ASN 220 A 220 A ? -2.1 ARG 215 A 215 A ? -0.2 
217 THR 217 A 217 A ? TRP 213 A 213 A ? -2.7 SER 212 A 212 A ? -0.2 ASN 221 A 221 A ? -0.8 ARG 215 A 215 A ? -0.2 
218 MET 218 A 218 A ? ILE 214 A 214 A ? -2.3 TRP 213 A 213 A ? -0.2 ASN 221 A 221 A ? -0.4 GLU 216 A 216 A ? -0.2 
219 ALA 219 A 219 A ? ARG 215 A 215 A ? -2.0 ASN 220 A 220 A ? -0.2 MET 218 A 218 A ? -0.2 THR 217 A 217 A ? -0.2 
220 ASN 220 A 220 A ? GLU 216 A 216 A ? -2.1 ARG 215 A 215 A ? -0.2 ALA 219 A 219 A ? -0.2 MET 218 A 218 A ? -0.2 
221 ASN 221 A 221 A ? THR 217 A 217 A ? -0.8 MET 218 A 218 A ? -0.4 ALA 219 A 219 A ? -0.2 MET 218 A 218 A ? -0.2 
# 
loop_
_dssp_statistics_histogram.entry_id 
_dssp_statistics_histogram.type 
_dssp_statistics_histogram.1 
_dssp_statistics_histogram.2 
_dssp_statistics_histogram.3 
_dssp_statistics_histogram.4 
_dssp_statistics_histogram.5 
_dssp_statistics_histogram.6 
_dssp_statistics_histogram.7 
_dssp_statistics_histogram.8 
_dssp_statistics_histogram.9 
_dssp_statistics_histogram.10 
_dssp_statistics_histogram.11 
_dssp_statistics_histogram.12 
_dssp_statistics_histogram.13 
_dssp_statistics_histogram.14 
_dssp_statistics_histogram.15 
_dssp_statistics_histogram.16 
_dssp_statistics_histogram.17 
_dssp_statistics_histogram.18 
_dssp_statistics_histogram.19 
_dssp_statistics_histogram.20 
_dssp_statistics_histogram.21 
_dssp_statistics_histogram.22 
_dssp_statistics_histogram.23 
_dssp_statistics_histogram.24 
_dssp_statistics_histogram.25 
_dssp_statistics_histogram.26 
_dssp_statistics_histogram.27 
_dssp_statistics_histogram.28 
_dssp_statistics_histogram.29 
_dssp_statistics_histogram.30 
MumuKlk1b4 residues_per_alpha_helix        0 0 0 0 0 0 1 0 0 1 0 0 0 0 0 0 0 0 0 0 0 0 0 0 0 0 0 0 0 0 
MumuKlk1b4 parallel_bridges_per_ladder     0 0 0 0 0 0 0 0 0 0 0 0 0 0 0 0 0 0 0 0 0 0 0 0 0 0 0 0 0 0 
MumuKlk1b4 antiparallel_bridges_per_ladder 2 3 1 5 2 2 0 0 0 0 0 0 0 0 0 0 0 0 0 0 0 0 0 0 0 0 0 0 0 0 
MumuKlk1b4 ladders_per_sheet               0 0 0 0 0 1 1 0 0 0 0 0 0 0 0 0 0 0 0 0 0 0 0 0 0 0 0 0 0 0 
# 
loop_
_dssp_statistics_hbond.entry_id 
_dssp_statistics_hbond.type 
_dssp_statistics_hbond.count 
_dssp_statistics_hbond.count_per_100 
MumuKlk1b4 O(I)-->H-N(J)          136 61.5 
MumuKlk1b4 'PARALLEL BRIDGES'     0   0.0  
MumuKlk1b4 'ANTIPARALLEL BRIDGES' 70  31.7 
MumuKlk1b4 O(I)-->H-N(I-5)        2   0.9  
MumuKlk1b4 O(I)-->H-N(I-4)        1   0.5  
MumuKlk1b4 O(I)-->H-N(I-3)        4   1.8  
MumuKlk1b4 O(I)-->H-N(I-2)        0   0.0  
MumuKlk1b4 O(I)-->H-N(I-1)        0   0.0  
MumuKlk1b4 O(I)-->H-N(I+0)        0   0.0  
MumuKlk1b4 O(I)-->H-N(I+1)        0   0.0  
MumuKlk1b4 O(I)-->H-N(I+2)        18  8.1  
MumuKlk1b4 O(I)-->H-N(I+3)        20  9.0  
MumuKlk1b4 O(I)-->H-N(I+4)        15  6.8  
MumuKlk1b4 O(I)-->H-N(I+5)        1   0.5  
# 
_dssp_statistics.entry_id                       MumuKlk1b4 
_dssp_statistics.nr_of_residues                 221 
_dssp_statistics.nr_of_chains                   1 
_dssp_statistics.nr_of_ss_bridges_total         0 
_dssp_statistics.nr_of_ss_bridges_intra_chain   0 
_dssp_statistics.nr_of_ss_bridges_inter_chain   0 
# 
loop_
_chem_comp.id 
_chem_comp.type 
_chem_comp.mon_nstd_flag 
_chem_comp.name 
_chem_comp.formula 
_chem_comp.formula_weight 
ALA 'L-PEPTIDE LINKING' y ALANINE         'C3 H7 N O2'     89.093 
ARG 'L-PEPTIDE LINKING' y ARGININE        'C6 H15 N4 O2'  175.209 
ASN 'L-PEPTIDE LINKING' y ASPARAGINE      'C4 H8 N2 O3'   132.118 
ASP 'L-PEPTIDE LINKING' y 'ASPARTIC ACID' 'C4 H7 N O4'    133.103 
CYS 'L-PEPTIDE LINKING' y CYSTEINE        'C3 H7 N O2 S'  121.158 
GLN 'L-PEPTIDE LINKING' y GLUTAMINE       'C5 H10 N2 O3'  146.144 
GLU 'L-PEPTIDE LINKING' y 'GLUTAMIC ACID' 'C5 H9 N O4'    147.129 
GLY 'PEPTIDE LINKING'   y GLYCINE         'C2 H5 N O2'     75.067 
HIS 'L-PEPTIDE LINKING' y HISTIDINE       'C6 H10 N3 O2'  156.162 
ILE 'L-PEPTIDE LINKING' y ISOLEUCINE      'C6 H13 N O2'   131.173 
LEU 'L-PEPTIDE LINKING' y LEUCINE         'C6 H13 N O2'   131.173 
LYS 'L-PEPTIDE LINKING' y LYSINE          'C6 H15 N2 O2'  147.195 
MET 'L-PEPTIDE LINKING' y METHIONINE      'C5 H11 N O2 S' 149.211 
PHE 'L-PEPTIDE LINKING' y PHENYLALANINE   'C9 H11 N O2'   165.189 
PRO 'L-PEPTIDE LINKING' y PROLINE         'C5 H9 N O2'     115.13 
SER 'L-PEPTIDE LINKING' y SERINE          'C3 H7 N O3'    105.093 
THR 'L-PEPTIDE LINKING' y THREONINE       'C4 H9 N O3'    119.119 
TRP 'L-PEPTIDE LINKING' y TRYPTOPHAN      'C11 H12 N2 O2' 204.225 
TYR 'L-PEPTIDE LINKING' y TYROSINE        'C9 H11 N O3'   181.189 
VAL 'L-PEPTIDE LINKING' y VALINE          'C5 H11 N O2'   117.146 
# 
loop_
_atom_type.symbol 
N 
C 
O 
S 
# 
loop_
_entity_poly_seq.entity_id 
_entity_poly_seq.num 
_entity_poly_seq.mon_id 
_entity_poly_seq.hetero 
1   1 GLN n 
1   2 VAL n 
1   3 ASP n 
1   4 CYS n 
1   5 GLU n 
1   6 ASN n 
1   7 SER n 
1   8 GLN n 
1   9 PRO n 
1  10 TRP n 
1  11 HIS n 
1  12 VAL n 
1  13 ALA n 
1  14 VAL n 
1  15 TYR n 
1  16 ARG n 
1  17 PHE n 
1  18 ASN n 
1  19 LYS n 
1  20 TYR n 
1  21 GLN n 
1  22 CYS n 
1  23 GLY n 
1  24 GLY n 
1  25 VAL n 
1  26 LEU n 
1  27 LEU n 
1  28 ASP n 
1  29 ARG n 
1  30 ASN n 
1  31 TRP n 
1  32 VAL n 
1  33 LEU n 
1  34 THR n 
1  35 ALA n 
1  36 ALA n 
1  37 HIS n 
1  38 CYS n 
1  39 TYR n 
1  40 ASN n 
1  41 ASP n 
1  42 LYS n 
1  43 TYR n 
1  44 GLN n 
1  45 VAL n 
1  46 TRP n 
1  47 LEU n 
1  48 GLY n 
1  49 LYS n 
1  50 ASN n 
1  51 ASN n 
1  52 PHE n 
1  53 LEU n 
1  54 GLU n 
1  55 ASP n 
1  56 GLU n 
1  57 PRO n 
1  58 SER n 
1  59 ASP n 
1  60 GLN n 
1  61 HIS n 
1  62 ARG n 
1  63 LEU n 
1  64 VAL n 
1  65 SER n 
1  66 LYS n 
1  67 ALA n 
1  68 ILE n 
1  69 PRO n 
1  70 HIS n 
1  71 PRO n 
1  72 ASP n 
1  73 PHE n 
1  74 ASN n 
1  75 GLU n 
1  76 ASP n 
1  77 ASP n 
1  78 TYR n 
1  79 SER n 
1  80 ASN n 
1  81 ASP n 
1  82 LEU n 
1  83 MET n 
1  84 LEU n 
1  85 LEU n 
1  86 ARG n 
1  87 LEU n 
1  88 SER n 
1  89 LYS n 
1  90 PRO n 
1  91 ALA n 
1  92 ASP n 
1  93 ILE n 
1  94 THR n 
1  95 ASP n 
1  96 VAL n 
1  97 VAL n 
1  98 LYS n 
1  99 PRO n 
1 100 ILE n 
1 101 THR n 
1 102 LEU n 
1 103 PRO n 
1 104 THR n 
1 105 GLU n 
1 106 GLU n 
1 107 PRO n 
1 108 LYS n 
1 109 LEU n 
1 110 GLY n 
1 111 SER n 
1 112 THR n 
1 113 CYS n 
1 114 LEU n 
1 115 ALA n 
1 116 SER n 
1 117 GLY n 
1 118 TRP n 
1 119 GLY n 
1 120 SER n 
1 121 THR n 
1 122 THR n 
1 123 PRO n 
1 124 ILE n 
1 125 LYS n 
1 126 PHE n 
1 127 LYS n 
1 128 TYR n 
1 129 PRO n 
1 130 ASP n 
1 131 ASP n 
1 132 LEU n 
1 133 GLN n 
1 134 CYS n 
1 135 VAL n 
1 136 ASN n 
1 137 LEU n 
1 138 LYS n 
1 139 LEU n 
1 140 LEU n 
1 141 PRO n 
1 142 ASN n 
1 143 GLU n 
1 144 ASP n 
1 145 CYS n 
1 146 ASP n 
1 147 LYS n 
1 148 ALA n 
1 149 HIS n 
1 150 GLU n 
1 151 MET n 
1 152 LYS n 
1 153 VAL n 
1 154 THR n 
1 155 ASP n 
1 156 ALA n 
1 157 MET n 
1 158 LEU n 
1 159 CYS n 
1 160 ALA n 
1 161 GLY n 
1 162 GLU n 
1 163 MET n 
1 164 ASP n 
1 165 GLY n 
1 166 GLY n 
1 167 SER n 
1 168 TYR n 
1 169 THR n 
1 170 CYS n 
1 171 GLU n 
1 172 HIS n 
1 173 ASP n 
1 174 SER n 
1 175 GLY n 
1 176 GLY n 
1 177 PRO n 
1 178 LEU n 
1 179 ILE n 
1 180 CYS n 
1 181 ASP n 
1 182 GLY n 
1 183 ILE n 
1 184 LEU n 
1 185 GLN n 
1 186 GLY n 
1 187 ILE n 
1 188 THR n 
1 189 SER n 
1 190 TRP n 
1 191 GLY n 
1 192 PRO n 
1 193 GLU n 
1 194 PRO n 
1 195 CYS n 
1 196 GLY n 
1 197 GLU n 
1 198 PRO n 
1 199 THR n 
1 200 GLU n 
1 201 PRO n 
1 202 SER n 
1 203 VAL n 
1 204 TYR n 
1 205 THR n 
1 206 LYS n 
1 207 LEU n 
1 208 ILE n 
1 209 LYS n 
1 210 PHE n 
1 211 SER n 
1 212 SER n 
1 213 TRP n 
1 214 ILE n 
1 215 ARG n 
1 216 GLU n 
1 217 THR n 
1 218 MET n 
1 219 ALA n 
1 220 ASN n 
1 221 ASN n 
# 
loop_
_pdbx_poly_seq_scheme.asym_id 
_pdbx_poly_seq_scheme.entity_id 
_pdbx_poly_seq_scheme.seq_id 
_pdbx_poly_seq_scheme.mon_id 
_pdbx_poly_seq_scheme.ndb_seq_num 
_pdbx_poly_seq_scheme.pdb_seq_num 
_pdbx_poly_seq_scheme.auth_seq_num 
_pdbx_poly_seq_scheme.pdb_mon_id 
_pdbx_poly_seq_scheme.auth_mon_id 
_pdbx_poly_seq_scheme.pdb_strand_id 
_pdbx_poly_seq_scheme.pdb_ins_code 
_pdbx_poly_seq_scheme.hetero 
A 1   1 GLN   1 1   1   GLN GLN A ? n 
A 1   2 VAL   2 2   2   VAL VAL A ? n 
A 1   3 ASP   3 3   3   ASP ASP A ? n 
A 1   4 CYS   4 4   4   CYS CYS A ? n 
A 1   5 GLU   5 5   5   GLU GLU A ? n 
A 1   6 ASN   6 6   6   ASN ASN A ? n 
A 1   7 SER   7 7   7   SER SER A ? n 
A 1   8 GLN   8 8   8   GLN GLN A ? n 
A 1   9 PRO   9 9   9   PRO PRO A ? n 
A 1  10 TRP  10 10  10  TRP TRP A ? n 
A 1  11 HIS  11 11  11  HIS HIS A ? n 
A 1  12 VAL  12 12  12  VAL VAL A ? n 
A 1  13 ALA  13 13  13  ALA ALA A ? n 
A 1  14 VAL  14 14  14  VAL VAL A ? n 
A 1  15 TYR  15 15  15  TYR TYR A ? n 
A 1  16 ARG  16 16  16  ARG ARG A ? n 
A 1  17 PHE  17 17  17  PHE PHE A ? n 
A 1  18 ASN  18 18  18  ASN ASN A ? n 
A 1  19 LYS  19 19  19  LYS LYS A ? n 
A 1  20 TYR  20 20  20  TYR TYR A ? n 
A 1  21 GLN  21 21  21  GLN GLN A ? n 
A 1  22 CYS  22 22  22  CYS CYS A ? n 
A 1  23 GLY  23 23  23  GLY GLY A ? n 
A 1  24 GLY  24 24  24  GLY GLY A ? n 
A 1  25 VAL  25 25  25  VAL VAL A ? n 
A 1  26 LEU  26 26  26  LEU LEU A ? n 
A 1  27 LEU  27 27  27  LEU LEU A ? n 
A 1  28 ASP  28 28  28  ASP ASP A ? n 
A 1  29 ARG  29 29  29  ARG ARG A ? n 
A 1  30 ASN  30 30  30  ASN ASN A ? n 
A 1  31 TRP  31 31  31  TRP TRP A ? n 
A 1  32 VAL  32 32  32  VAL VAL A ? n 
A 1  33 LEU  33 33  33  LEU LEU A ? n 
A 1  34 THR  34 34  34  THR THR A ? n 
A 1  35 ALA  35 35  35  ALA ALA A ? n 
A 1  36 ALA  36 36  36  ALA ALA A ? n 
A 1  37 HIS  37 37  37  HIS HIS A ? n 
A 1  38 CYS  38 38  38  CYS CYS A ? n 
A 1  39 TYR  39 39  39  TYR TYR A ? n 
A 1  40 ASN  40 40  40  ASN ASN A ? n 
A 1  41 ASP  41 41  41  ASP ASP A ? n 
A 1  42 LYS  42 42  42  LYS LYS A ? n 
A 1  43 TYR  43 43  43  TYR TYR A ? n 
A 1  44 GLN  44 44  44  GLN GLN A ? n 
A 1  45 VAL  45 45  45  VAL VAL A ? n 
A 1  46 TRP  46 46  46  TRP TRP A ? n 
A 1  47 LEU  47 47  47  LEU LEU A ? n 
A 1  48 GLY  48 48  48  GLY GLY A ? n 
A 1  49 LYS  49 49  49  LYS LYS A ? n 
A 1  50 ASN  50 50  50  ASN ASN A ? n 
A 1  51 ASN  51 51  51  ASN ASN A ? n 
A 1  52 PHE  52 52  52  PHE PHE A ? n 
A 1  53 LEU  53 53  53  LEU LEU A ? n 
A 1  54 GLU  54 54  54  GLU GLU A ? n 
A 1  55 ASP  55 55  55  ASP ASP A ? n 
A 1  56 GLU  56 56  56  GLU GLU A ? n 
A 1  57 PRO  57 57  57  PRO PRO A ? n 
A 1  58 SER  58 58  58  SER SER A ? n 
A 1  59 ASP  59 59  59  ASP ASP A ? n 
A 1  60 GLN  60 60  60  GLN GLN A ? n 
A 1  61 HIS  61 61  61  HIS HIS A ? n 
A 1  62 ARG  62 62  62  ARG ARG A ? n 
A 1  63 LEU  63 63  63  LEU LEU A ? n 
A 1  64 VAL  64 64  64  VAL VAL A ? n 
A 1  65 SER  65 65  65  SER SER A ? n 
A 1  66 LYS  66 66  66  LYS LYS A ? n 
A 1  67 ALA  67 67  67  ALA ALA A ? n 
A 1  68 ILE  68 68  68  ILE ILE A ? n 
A 1  69 PRO  69 69  69  PRO PRO A ? n 
A 1  70 HIS  70 70  70  HIS HIS A ? n 
A 1  71 PRO  71 71  71  PRO PRO A ? n 
A 1  72 ASP  72 72  72  ASP ASP A ? n 
A 1  73 PHE  73 73  73  PHE PHE A ? n 
A 1  74 ASN  74 74  74  ASN ASN A ? n 
A 1  75 GLU  75 75  75  GLU GLU A ? n 
A 1  76 ASP  76 76  76  ASP ASP A ? n 
A 1  77 ASP  77 77  77  ASP ASP A ? n 
A 1  78 TYR  78 78  78  TYR TYR A ? n 
A 1  79 SER  79 79  79  SER SER A ? n 
A 1  80 ASN  80 80  80  ASN ASN A ? n 
A 1  81 ASP  81 81  81  ASP ASP A ? n 
A 1  82 LEU  82 82  82  LEU LEU A ? n 
A 1  83 MET  83 83  83  MET MET A ? n 
A 1  84 LEU  84 84  84  LEU LEU A ? n 
A 1  85 LEU  85 85  85  LEU LEU A ? n 
A 1  86 ARG  86 86  86  ARG ARG A ? n 
A 1  87 LEU  87 87  87  LEU LEU A ? n 
A 1  88 SER  88 88  88  SER SER A ? n 
A 1  89 LYS  89 89  89  LYS LYS A ? n 
A 1  90 PRO  90 90  90  PRO PRO A ? n 
A 1  91 ALA  91 91  91  ALA ALA A ? n 
A 1  92 ASP  92 92  92  ASP ASP A ? n 
A 1  93 ILE  93 93  93  ILE ILE A ? n 
A 1  94 THR  94 94  94  THR THR A ? n 
A 1  95 ASP  95 95  95  ASP ASP A ? n 
A 1  96 VAL  96 96  96  VAL VAL A ? n 
A 1  97 VAL  97 97  97  VAL VAL A ? n 
A 1  98 LYS  98 98  98  LYS LYS A ? n 
A 1  99 PRO  99 99  99  PRO PRO A ? n 
A 1 100 ILE 100 100 100 ILE ILE A ? n 
A 1 101 THR 101 101 101 THR THR A ? n 
A 1 102 LEU 102 102 102 LEU LEU A ? n 
A 1 103 PRO 103 103 103 PRO PRO A ? n 
A 1 104 THR 104 104 104 THR THR A ? n 
A 1 105 GLU 105 105 105 GLU GLU A ? n 
A 1 106 GLU 106 106 106 GLU GLU A ? n 
A 1 107 PRO 107 107 107 PRO PRO A ? n 
A 1 108 LYS 108 108 108 LYS LYS A ? n 
A 1 109 LEU 109 109 109 LEU LEU A ? n 
A 1 110 GLY 110 110 110 GLY GLY A ? n 
A 1 111 SER 111 111 111 SER SER A ? n 
A 1 112 THR 112 112 112 THR THR A ? n 
A 1 113 CYS 113 113 113 CYS CYS A ? n 
A 1 114 LEU 114 114 114 LEU LEU A ? n 
A 1 115 ALA 115 115 115 ALA ALA A ? n 
A 1 116 SER 116 116 116 SER SER A ? n 
A 1 117 GLY 117 117 117 GLY GLY A ? n 
A 1 118 TRP 118 118 118 TRP TRP A ? n 
A 1 119 GLY 119 119 119 GLY GLY A ? n 
A 1 120 SER 120 120 120 SER SER A ? n 
A 1 121 THR 121 121 121 THR THR A ? n 
A 1 122 THR 122 122 122 THR THR A ? n 
A 1 123 PRO 123 123 123 PRO PRO A ? n 
A 1 124 ILE 124 124 124 ILE ILE A ? n 
A 1 125 LYS 125 125 125 LYS LYS A ? n 
A 1 126 PHE 126 126 126 PHE PHE A ? n 
A 1 127 LYS 127 127 127 LYS LYS A ? n 
A 1 128 TYR 128 128 128 TYR TYR A ? n 
A 1 129 PRO 129 129 129 PRO PRO A ? n 
A 1 130 ASP 130 130 130 ASP ASP A ? n 
A 1 131 ASP 131 131 131 ASP ASP A ? n 
A 1 132 LEU 132 132 132 LEU LEU A ? n 
A 1 133 GLN 133 133 133 GLN GLN A ? n 
A 1 134 CYS 134 134 134 CYS CYS A ? n 
A 1 135 VAL 135 135 135 VAL VAL A ? n 
A 1 136 ASN 136 136 136 ASN ASN A ? n 
A 1 137 LEU 137 137 137 LEU LEU A ? n 
A 1 138 LYS 138 138 138 LYS LYS A ? n 
A 1 139 LEU 139 139 139 LEU LEU A ? n 
A 1 140 LEU 140 140 140 LEU LEU A ? n 
A 1 141 PRO 141 141 141 PRO PRO A ? n 
A 1 142 ASN 142 142 142 ASN ASN A ? n 
A 1 143 GLU 143 143 143 GLU GLU A ? n 
A 1 144 ASP 144 144 144 ASP ASP A ? n 
A 1 145 CYS 145 145 145 CYS CYS A ? n 
A 1 146 ASP 146 146 146 ASP ASP A ? n 
A 1 147 LYS 147 147 147 LYS LYS A ? n 
A 1 148 ALA 148 148 148 ALA ALA A ? n 
A 1 149 HIS 149 149 149 HIS HIS A ? n 
A 1 150 GLU 150 150 150 GLU GLU A ? n 
A 1 151 MET 151 151 151 MET MET A ? n 
A 1 152 LYS 152 152 152 LYS LYS A ? n 
A 1 153 VAL 153 153 153 VAL VAL A ? n 
A 1 154 THR 154 154 154 THR THR A ? n 
A 1 155 ASP 155 155 155 ASP ASP A ? n 
A 1 156 ALA 156 156 156 ALA ALA A ? n 
A 1 157 MET 157 157 157 MET MET A ? n 
A 1 158 LEU 158 158 158 LEU LEU A ? n 
A 1 159 CYS 159 159 159 CYS CYS A ? n 
A 1 160 ALA 160 160 160 ALA ALA A ? n 
A 1 161 GLY 161 161 161 GLY GLY A ? n 
A 1 162 GLU 162 162 162 GLU GLU A ? n 
A 1 163 MET 163 163 163 MET MET A ? n 
A 1 164 ASP 164 164 164 ASP ASP A ? n 
A 1 165 GLY 165 165 165 GLY GLY A ? n 
A 1 166 GLY 166 166 166 GLY GLY A ? n 
A 1 167 SER 167 167 167 SER SER A ? n 
A 1 168 TYR 168 168 168 TYR TYR A ? n 
A 1 169 THR 169 169 169 THR THR A ? n 
A 1 170 CYS 170 170 170 CYS CYS A ? n 
A 1 171 GLU 171 171 171 GLU GLU A ? n 
A 1 172 HIS 172 172 172 HIS HIS A ? n 
A 1 173 ASP 173 173 173 ASP ASP A ? n 
A 1 174 SER 174 174 174 SER SER A ? n 
A 1 175 GLY 175 175 175 GLY GLY A ? n 
A 1 176 GLY 176 176 176 GLY GLY A ? n 
A 1 177 PRO 177 177 177 PRO PRO A ? n 
A 1 178 LEU 178 178 178 LEU LEU A ? n 
A 1 179 ILE 179 179 179 ILE ILE A ? n 
A 1 180 CYS 180 180 180 CYS CYS A ? n 
A 1 181 ASP 181 181 181 ASP ASP A ? n 
A 1 182 GLY 182 182 182 GLY GLY A ? n 
A 1 183 ILE 183 183 183 ILE ILE A ? n 
A 1 184 LEU 184 184 184 LEU LEU A ? n 
A 1 185 GLN 185 185 185 GLN GLN A ? n 
A 1 186 GLY 186 186 186 GLY GLY A ? n 
A 1 187 ILE 187 187 187 ILE ILE A ? n 
A 1 188 THR 188 188 188 THR THR A ? n 
A 1 189 SER 189 189 189 SER SER A ? n 
A 1 190 TRP 190 190 190 TRP TRP A ? n 
A 1 191 GLY 191 191 191 GLY GLY A ? n 
A 1 192 PRO 192 192 192 PRO PRO A ? n 
A 1 193 GLU 193 193 193 GLU GLU A ? n 
A 1 194 PRO 194 194 194 PRO PRO A ? n 
A 1 195 CYS 195 195 195 CYS CYS A ? n 
A 1 196 GLY 196 196 196 GLY GLY A ? n 
A 1 197 GLU 197 197 197 GLU GLU A ? n 
A 1 198 PRO 198 198 198 PRO PRO A ? n 
A 1 199 THR 199 199 199 THR THR A ? n 
A 1 200 GLU 200 200 200 GLU GLU A ? n 
A 1 201 PRO 201 201 201 PRO PRO A ? n 
A 1 202 SER 202 202 202 SER SER A ? n 
A 1 203 VAL 203 203 203 VAL VAL A ? n 
A 1 204 TYR 204 204 204 TYR TYR A ? n 
A 1 205 THR 205 205 205 THR THR A ? n 
A 1 206 LYS 206 206 206 LYS LYS A ? n 
A 1 207 LEU 207 207 207 LEU LEU A ? n 
A 1 208 ILE 208 208 208 ILE ILE A ? n 
A 1 209 LYS 209 209 209 LYS LYS A ? n 
A 1 210 PHE 210 210 210 PHE PHE A ? n 
A 1 211 SER 211 211 211 SER SER A ? n 
A 1 212 SER 212 212 212 SER SER A ? n 
A 1 213 TRP 213 213 213 TRP TRP A ? n 
A 1 214 ILE 214 214 214 ILE ILE A ? n 
A 1 215 ARG 215 215 215 ARG ARG A ? n 
A 1 216 GLU 216 216 216 GLU GLU A ? n 
A 1 217 THR 217 217 217 THR THR A ? n 
A 1 218 MET 218 218 218 MET MET A ? n 
A 1 219 ALA 219 219 219 ALA ALA A ? n 
A 1 220 ASN 220 220 220 ASN ASN A ? n 
A 1 221 ASN 221 221 221 ASN ASN A ? n 
# 
loop_
_atom_site.group_PDB 
_atom_site.id 
_atom_site.type_symbol 
_atom_site.label_atom_id 
_atom_site.label_alt_id 
_atom_site.label_comp_id 
_atom_site.label_asym_id 
_atom_site.label_entity_id 
_atom_site.label_seq_id 
_atom_site.pdbx_PDB_ins_code 
_atom_site.Cartn_x 
_atom_site.Cartn_y 
_atom_site.Cartn_z 
_atom_site.occupancy 
_atom_site.B_iso_or_equiv 
_atom_site.pdbx_formal_charge 
_atom_site.auth_seq_id 
_atom_site.auth_comp_id 
_atom_site.auth_asym_id 
_atom_site.auth_atom_id 
_atom_site.pdbx_PDB_model_num 
ATOM 1    N N   ? GLN A 1   1 ?  -0.685  -8.184 -17.152 1.000 70.750 ? 1   GLN A N   1 
ATOM 2    C CA  ? GLN A 1   1 ?  -1.691  -8.092 -16.098 1.000 70.750 ? 1   GLN A CA  1 
ATOM 3    C C   ? GLN A 1   1 ?  -2.958  -8.852 -16.480 1.000 70.750 ? 1   GLN A C   1 
ATOM 4    C CB  ? GLN A 1   1 ?  -2.026  -6.629 -15.801 1.000 70.750 ? 1   GLN A CB  1 
ATOM 5    O O   ? GLN A 1   1 ?  -3.368  -8.842 -17.642 1.000 70.750 ? 1   GLN A O   1 
ATOM 6    C CG  ? GLN A 1   1 ?  -0.861  -5.837 -15.224 1.000 70.750 ? 1   GLN A CG  1 
ATOM 7    C CD  ? GLN A 1   1 ?  -1.239  -4.411 -14.869 1.000 70.750 ? 1   GLN A CD  1 
ATOM 8    N NE2 ? GLN A 1   1 ?  -0.237  -3.578 -14.609 1.000 70.750 ? 1   GLN A NE2 1 
ATOM 9    O OE1 ? GLN A 1   1 ?  -2.423  -4.060 -14.830 1.000 70.750 ? 1   GLN A OE1 1 
ATOM 10   N N   ? VAL A 1   2 ?  -3.429  -9.690 -15.573 1.000 81.420 ? 2   VAL A N   1 
ATOM 11   C CA  ? VAL A 1   2 ?  -4.654 -10.453 -15.784 1.000 81.420 ? 2   VAL A CA  1 
ATOM 12   C C   ? VAL A 1   2 ?  -5.714 -10.020 -14.774 1.000 81.420 ? 2   VAL A C   1 
ATOM 13   C CB  ? VAL A 1   2 ?  -4.402 -11.973 -15.674 1.000 81.420 ? 2   VAL A CB  1 
ATOM 14   O O   ? VAL A 1   2 ?  -5.384  -9.518 -13.696 1.000 81.420 ? 2   VAL A O   1 
ATOM 15   C CG1 ? VAL A 1   2 ?  -3.452 -12.445 -16.773 1.000 81.420 ? 2   VAL A CG1 1 
ATOM 16   C CG2 ? VAL A 1   2 ?  -3.845 -12.322 -14.295 1.000 81.420 ? 2   VAL A CG2 1 
ATOM 17   N N   ? ASP A 1   3 ?  -6.991 -10.088 -15.150 1.000 81.950 ? 3   ASP A N   1 
ATOM 18   C CA  ? ASP A 1   3 ?  -8.112  -9.878 -14.239 1.000 81.950 ? 3   ASP A CA  1 
ATOM 19   C C   ? ASP A 1   3 ?  -8.023 -10.811 -13.033 1.000 81.950 ? 3   ASP A C   1 
ATOM 20   C CB  ? ASP A 1   3 ?  -9.442 -10.086 -14.967 1.000 81.950 ? 3   ASP A CB  1 
ATOM 21   O O   ? ASP A 1   3 ?  -7.802 -12.013 -13.188 1.000 81.950 ? 3   ASP A O   1 
ATOM 22   C CG  ? ASP A 1   3 ? -10.647  -9.732 -14.114 1.000 81.950 ? 3   ASP A CG  1 
ATOM 23   O OD1 ? ASP A 1   3 ? -10.530  -9.718 -12.869 1.000 81.950 ? 3   ASP A OD1 1 
ATOM 24   O OD2 ? ASP A 1   3 ? -11.724  -9.467 -14.691 1.000 81.950 ? 3   ASP A OD2 1 
ATOM 25   N N   ? CYS A 1   4 ?  -8.099 -10.210 -11.773 1.000 84.110 ? 4   CYS A N   1 
ATOM 26   C CA  ? CYS A 1   4 ?  -8.016 -10.907 -10.494 1.000 84.110 ? 4   CYS A CA  1 
ATOM 27   C C   ? CYS A 1   4 ?  -9.399 -11.325 -10.009 1.000 84.110 ? 4   CYS A C   1 
ATOM 28   C CB  ? CYS A 1   4 ?  -7.344 -10.022  -9.444 1.000 84.110 ? 4   CYS A CB  1 
ATOM 29   O O   ? CYS A 1   4 ?  -9.579 -11.641  -8.832 1.000 84.110 ? 4   CYS A O   1 
ATOM 30   S SG  ? CYS A 1   4 ?  -5.648  -9.560  -9.860 1.000 84.110 ? 4   CYS A SG  1 
ATOM 31   N N   ? GLU A 1   5 ? -10.367 -11.403 -10.864 1.000 80.000 ? 5   GLU A N   1 
ATOM 32   C CA  ? GLU A 1   5 ? -11.769 -11.525 -10.476 1.000 80.000 ? 5   GLU A CA  1 
ATOM 33   C C   ? GLU A 1   5 ? -11.912 -12.258  -9.145 1.000 80.000 ? 5   GLU A C   1 
ATOM 34   C CB  ? GLU A 1   5 ? -12.566 -12.250 -11.563 1.000 80.000 ? 5   GLU A CB  1 
ATOM 35   O O   ? GLU A 1   5 ? -11.526 -13.422  -9.027 1.000 80.000 ? 5   GLU A O   1 
ATOM 36   C CG  ? GLU A 1   5 ? -14.075 -12.110 -11.416 1.000 80.000 ? 5   GLU A CG  1 
ATOM 37   C CD  ? GLU A 1   5 ? -14.850 -12.737 -12.563 1.000 80.000 ? 5   GLU A CD  1 
ATOM 38   O OE1 ? GLU A 1   5 ? -16.101 -12.676 -12.556 1.000 80.000 ? 5   GLU A OE1 1 
ATOM 39   O OE2 ? GLU A 1   5 ? -14.202 -13.295 -13.477 1.000 80.000 ? 5   GLU A OE2 1 
ATOM 40   N N   ? ASN A 1   6 ? -12.399 -11.407  -8.068 1.000 75.100 ? 6   ASN A N   1 
ATOM 41   C CA  ? ASN A 1   6 ? -12.802 -11.840  -6.734 1.000 75.100 ? 6   ASN A CA  1 
ATOM 42   C C   ? ASN A 1   6 ? -11.738 -12.721  -6.085 1.000 75.100 ? 6   ASN A C   1 
ATOM 43   C CB  ? ASN A 1   6 ? -14.141 -12.578  -6.791 1.000 75.100 ? 6   ASN A CB  1 
ATOM 44   O O   ? ASN A 1   6 ? -12.063 -13.643  -5.334 1.000 75.100 ? 6   ASN A O   1 
ATOM 45   C CG  ? ASN A 1   6 ? -15.290 -11.674  -7.190 1.000 75.100 ? 6   ASN A CG  1 
ATOM 46   N ND2 ? ASN A 1   6 ? -16.208 -12.201  -7.991 1.000 75.100 ? 6   ASN A ND2 1 
ATOM 47   O OD1 ? ASN A 1   6 ? -15.351 -10.511  -6.782 1.000 75.100 ? 6   ASN A OD1 1 
ATOM 48   N N   ? SER A 1   7 ? -10.454 -12.615  -6.461 1.000 85.740 ? 7   SER A N   1 
ATOM 49   C CA  ? SER A 1   7 ?  -9.392 -13.493  -5.979 1.000 85.740 ? 7   SER A CA  1 
ATOM 50   C C   ? SER A 1   7 ?  -8.504 -12.781  -4.965 1.000 85.740 ? 7   SER A C   1 
ATOM 51   C CB  ? SER A 1   7 ?  -8.543 -13.999  -7.147 1.000 85.740 ? 7   SER A CB  1 
ATOM 52   O O   ? SER A 1   7 ?  -7.655 -13.408  -4.327 1.000 85.740 ? 7   SER A O   1 
ATOM 53   O OG  ? SER A 1   7 ?  -7.924 -12.919  -7.823 1.000 85.740 ? 7   SER A OG  1 
ATOM 54   N N   ? GLN A 1   8 ?  -8.809 -11.523  -4.671 1.000 94.590 ? 8   GLN A N   1 
ATOM 55   C CA  ? GLN A 1   8 ?  -8.019 -10.739  -3.729 1.000 94.590 ? 8   GLN A CA  1 
ATOM 56   C C   ? GLN A 1   8 ?  -8.909 -10.076  -2.682 1.000 94.590 ? 8   GLN A C   1 
ATOM 57   C CB  ? GLN A 1   8 ?  -7.198  -9.679  -4.466 1.000 94.590 ? 8   GLN A CB  1 
ATOM 58   O O   ? GLN A 1   8 ?  -9.118  -8.861  -2.716 1.000 94.590 ? 8   GLN A O   1 
ATOM 59   C CG  ? GLN A 1   8 ?  -6.344 -10.239  -5.596 1.000 94.590 ? 8   GLN A CG  1 
ATOM 60   C CD  ? GLN A 1   8 ?  -5.487 -11.412  -5.157 1.000 94.590 ? 8   GLN A CD  1 
ATOM 61   N NE2 ? GLN A 1   8 ?  -5.590 -12.524  -5.877 1.000 94.590 ? 8   GLN A NE2 1 
ATOM 62   O OE1 ? GLN A 1   8 ?  -4.737 -11.319  -4.180 1.000 94.590 ? 8   GLN A OE1 1 
ATOM 63   N N   ? PRO A 1   9 ?  -9.428 -10.859  -1.661 1.000 95.390 ? 9   PRO A N   1 
ATOM 64   C CA  ? PRO A 1   9 ? -10.434 -10.417  -0.693 1.000 95.390 ? 9   PRO A CA  1 
ATOM 65   C C   ? PRO A 1   9 ?  -9.886  -9.397   0.304 1.000 95.390 ? 9   PRO A C   1 
ATOM 66   C CB  ? PRO A 1   9 ? -10.834 -11.713   0.017 1.000 95.390 ? 9   PRO A CB  1 
ATOM 67   O O   ? PRO A 1   9 ? -10.659  -8.713   0.980 1.000 95.390 ? 9   PRO A O   1 
ATOM 68   C CG  ? PRO A 1   9 ?  -9.658 -12.621  -0.155 1.000 95.390 ? 9   PRO A CG  1 
ATOM 69   C CD  ? PRO A 1   9 ?  -9.035 -12.345  -1.493 1.000 95.390 ? 9   PRO A CD  1 
ATOM 70   N N   ? TRP A 1  10 ?  -8.590  -9.188   0.317 1.000 96.870 ? 10  TRP A N   1 
ATOM 71   C CA  ? TRP A 1  10 ?  -7.944  -8.266   1.246 1.000 96.870 ? 10  TRP A CA  1 
ATOM 72   C C   ? TRP A 1  10 ?  -7.717  -6.907   0.593 1.000 96.870 ? 10  TRP A C   1 
ATOM 73   C CB  ? TRP A 1  10 ?  -6.611  -8.841   1.734 1.000 96.870 ? 10  TRP A CB  1 
ATOM 74   O O   ? TRP A 1  10 ?  -7.377  -5.935   1.272 1.000 96.870 ? 10  TRP A O   1 
ATOM 75   C CG  ? TRP A 1  10 ?  -5.816  -9.528   0.666 1.000 96.870 ? 10  TRP A CG  1 
ATOM 76   C CD1 ? TRP A 1  10 ?  -4.860  -8.970  -0.138 1.000 96.870 ? 10  TRP A CD1 1 
ATOM 77   C CD2 ? TRP A 1  10 ?  -5.911 -10.903   0.280 1.000 96.870 ? 10  TRP A CD2 1 
ATOM 78   C CE2 ? TRP A 1  10 ?  -4.983 -11.110  -0.764 1.000 96.870 ? 10  TRP A CE2 1 
ATOM 79   C CE3 ? TRP A 1  10 ?  -6.693 -11.981   0.717 1.000 96.870 ? 10  TRP A CE3 1 
ATOM 80   N NE1 ? TRP A 1  10 ?  -4.355  -9.916  -0.999 1.000 96.870 ? 10  TRP A NE1 1 
ATOM 81   C CH2 ? TRP A 1  10 ?  -5.591 -13.391  -0.931 1.000 96.870 ? 10  TRP A CH2 1 
ATOM 82   C CZ2 ? TRP A 1  10 ?  -4.814 -12.353  -1.378 1.000 96.870 ? 10  TRP A CZ2 1 
ATOM 83   C CZ3 ? TRP A 1  10 ?  -6.523 -13.217   0.105 1.000 96.870 ? 10  TRP A CZ3 1 
ATOM 84   N N   ? HIS A 1  11 ?  -7.741  -6.822  -0.790 1.000 96.830 ? 11  HIS A N   1 
ATOM 85   C CA  ? HIS A 1  11 ?  -7.450  -5.590  -1.515 1.000 96.830 ? 11  HIS A CA  1 
ATOM 86   C C   ? HIS A 1  11 ?  -8.539  -4.546  -1.287 1.000 96.830 ? 11  HIS A C   1 
ATOM 87   C CB  ? HIS A 1  11 ?  -7.297  -5.871  -3.011 1.000 96.830 ? 11  HIS A CB  1 
ATOM 88   O O   ? HIS A 1  11 ?  -9.729  -4.857  -1.373 1.000 96.830 ? 11  HIS A O   1 
ATOM 89   C CG  ? HIS A 1  11 ?  -6.574  -4.793  -3.753 1.000 96.830 ? 11  HIS A CG  1 
ATOM 90   C CD2 ? HIS A 1  11 ?  -6.890  -3.493  -3.965 1.000 96.830 ? 11  HIS A CD2 1 
ATOM 91   N ND1 ? HIS A 1  11 ?  -5.369  -5.005  -4.386 1.000 96.830 ? 11  HIS A ND1 1 
ATOM 92   C CE1 ? HIS A 1  11 ?  -4.973  -3.879  -4.956 1.000 96.830 ? 11  HIS A CE1 1 
ATOM 93   N NE2 ? HIS A 1  11 ?  -5.879  -2.946  -4.715 1.000 96.830 ? 11  HIS A NE2 1 
ATOM 94   N N   ? VAL A 1  12 ?  -8.131  -3.303  -1.091 1.000 96.950 ? 12  VAL A N   1 
ATOM 95   C CA  ? VAL A 1  12 ?  -9.043  -2.217  -0.745 1.000 96.950 ? 12  VAL A CA  1 
ATOM 96   C C   ? VAL A 1  12 ?  -8.829  -1.041  -1.696 1.000 96.950 ? 12  VAL A C   1 
ATOM 97   C CB  ? VAL A 1  12 ?  -8.852  -1.761   0.719 1.000 96.950 ? 12  VAL A CB  1 
ATOM 98   O O   ? VAL A 1  12 ?  -7.691  -0.702  -2.028 1.000 96.950 ? 12  VAL A O   1 
ATOM 99   C CG1 ? VAL A 1  12 ?  -9.714  -0.535   1.018 1.000 96.950 ? 12  VAL A CG1 1 
ATOM 100  C CG2 ? VAL A 1  12 ?  -9.186  -2.900   1.680 1.000 96.950 ? 12  VAL A CG2 1 
ATOM 101  N N   ? ALA A 1  13 ?  -9.961  -0.481  -2.118 1.000 96.000 ? 13  ALA A N   1 
ATOM 102  C CA  ? ALA A 1  13 ?  -9.909   0.784  -2.846 1.000 96.000 ? 13  ALA A CA  1 
ATOM 103  C C   ? ALA A 1  13 ? -10.062   1.969  -1.897 1.000 96.000 ? 13  ALA A C   1 
ATOM 104  C CB  ? ALA A 1  13 ? -10.991   0.824  -3.922 1.000 96.000 ? 13  ALA A CB  1 
ATOM 105  O O   ? ALA A 1  13 ? -11.054   2.066  -1.170 1.000 96.000 ? 13  ALA A O   1 
ATOM 106  N N   ? VAL A 1  14 ?  -9.078   2.806  -1.944 1.000 96.400 ? 14  VAL A N   1 
ATOM 107  C CA  ? VAL A 1  14 ?  -9.100   3.999  -1.105 1.000 96.400 ? 14  VAL A CA  1 
ATOM 108  C C   ? VAL A 1  14 ?  -9.498   5.212  -1.942 1.000 96.400 ? 14  VAL A C   1 
ATOM 109  C CB  ? VAL A 1  14 ?  -7.731   4.244  -0.430 1.000 96.400 ? 14  VAL A CB  1 
ATOM 110  O O   ? VAL A 1  14 ?  -8.813   5.561  -2.907 1.000 96.400 ? 14  VAL A O   1 
ATOM 111  C CG1 ? VAL A 1  14 ?  -7.787   5.475   0.473 1.000 96.400 ? 14  VAL A CG1 1 
ATOM 112  C CG2 ? VAL A 1  14 ?  -7.302   3.013   0.366 1.000 96.400 ? 14  VAL A CG2 1 
ATOM 113  N N   ? TYR A 1  15 ? -10.634   5.864  -1.507 1.000 94.490 ? 15  TYR A N   1 
ATOM 114  C CA  ? TYR A 1  15 ? -11.201   6.991  -2.239 1.000 94.490 ? 15  TYR A CA  1 
ATOM 115  C C   ? TYR A 1  15 ? -11.033   8.288  -1.458 1.000 94.490 ? 15  TYR A C   1 
ATOM 116  C CB  ? TYR A 1  15 ? -12.684   6.748  -2.536 1.000 94.490 ? 15  TYR A CB  1 
ATOM 117  O O   ? TYR A 1  15 ? -11.070   8.287  -0.225 1.000 94.490 ? 15  TYR A O   1 
ATOM 118  C CG  ? TYR A 1  15 ? -12.926   5.861  -3.733 1.000 94.490 ? 15  TYR A CG  1 
ATOM 119  C CD1 ? TYR A 1  15 ? -13.405   6.388  -4.930 1.000 94.490 ? 15  TYR A CD1 1 
ATOM 120  C CD2 ? TYR A 1  15 ? -12.677   4.494  -3.670 1.000 94.490 ? 15  TYR A CD2 1 
ATOM 121  C CE1 ? TYR A 1  15 ? -13.631   5.574  -6.035 1.000 94.490 ? 15  TYR A CE1 1 
ATOM 122  C CE2 ? TYR A 1  15 ? -12.900   3.671  -4.768 1.000 94.490 ? 15  TYR A CE2 1 
ATOM 123  O OH  ? TYR A 1  15 ? -13.598   3.409  -7.036 1.000 94.490 ? 15  TYR A OH  1 
ATOM 124  C CZ  ? TYR A 1  15 ? -13.376   4.219  -5.945 1.000 94.490 ? 15  TYR A CZ  1 
ATOM 125  N N   ? ARG A 1  16 ? -10.824   9.262  -2.267 1.000 91.510 ? 16  ARG A N   1 
ATOM 126  C CA  ? ARG A 1  16 ? -11.056  10.623  -1.796 1.000 91.510 ? 16  ARG A CA  1 
ATOM 127  C C   ? ARG A 1  16 ? -12.316  11.212  -2.422 1.000 91.510 ? 16  ARG A C   1 
ATOM 128  C CB  ? ARG A 1  16 ?  -9.851  11.513  -2.109 1.000 91.510 ? 16  ARG A CB  1 
ATOM 129  O O   ? ARG A 1  16 ? -12.353  11.475  -3.626 1.000 91.510 ? 16  ARG A O   1 
ATOM 130  C CG  ? ARG A 1  16 ?  -9.992  12.940  -1.603 1.000 91.510 ? 16  ARG A CG  1 
ATOM 131  C CD  ? ARG A 1  16 ?  -8.872  13.834  -2.118 1.000 91.510 ? 16  ARG A CD  1 
ATOM 132  N NE  ? ARG A 1  16 ?  -9.046  15.218  -1.686 1.000 91.510 ? 16  ARG A NE  1 
ATOM 133  N NH1 ? ARG A 1  16 ?  -8.221  16.146  -3.635 1.000 91.510 ? 16  ARG A NH1 1 
ATOM 134  N NH2 ? ARG A 1  16 ?  -8.931  17.499  -1.926 1.000 91.510 ? 16  ARG A NH2 1 
ATOM 135  C CZ  ? ARG A 1  16 ?  -8.732  16.285  -2.417 1.000 91.510 ? 16  ARG A CZ  1 
ATOM 136  N N   ? PHE A 1  17 ? -13.308  11.393  -1.571 1.000 88.190 ? 17  PHE A N   1 
ATOM 137  C CA  ? PHE A 1  17 ? -14.627  11.732  -2.091 1.000 88.190 ? 17  PHE A CA  1 
ATOM 138  C C   ? PHE A 1  17 ? -15.077  10.714  -3.132 1.000 88.190 ? 17  PHE A C   1 
ATOM 139  C CB  ? PHE A 1  17 ? -14.622  13.138  -2.699 1.000 88.190 ? 17  PHE A CB  1 
ATOM 140  O O   ? PHE A 1  17 ? -15.322   9.551  -2.806 1.000 88.190 ? 17  PHE A O   1 
ATOM 141  C CG  ? PHE A 1  17 ? -14.321  14.228  -1.705 1.000 88.190 ? 17  PHE A CG  1 
ATOM 142  C CD1 ? PHE A 1  17 ? -15.236  14.553  -0.711 1.000 88.190 ? 17  PHE A CD1 1 
ATOM 143  C CD2 ? PHE A 1  17 ? -13.122  14.927  -1.766 1.000 88.190 ? 17  PHE A CD2 1 
ATOM 144  C CE1 ? PHE A 1  17 ? -14.960  15.561   0.209 1.000 88.190 ? 17  PHE A CE1 1 
ATOM 145  C CE2 ? PHE A 1  17 ? -12.840  15.936  -0.849 1.000 88.190 ? 17  PHE A CE2 1 
ATOM 146  C CZ  ? PHE A 1  17 ? -13.760  16.252   0.137 1.000 88.190 ? 17  PHE A CZ  1 
ATOM 147  N N   ? ASN A 1  18 ? -15.118  11.042  -4.427 1.000 86.850 ? 18  ASN A N   1 
ATOM 148  C CA  ? ASN A 1  18 ? -15.614  10.117  -5.440 1.000 86.850 ? 18  ASN A CA  1 
ATOM 149  C C   ? ASN A 1  18 ? -14.505   9.684  -6.396 1.000 86.850 ? 18  ASN A C   1 
ATOM 150  C CB  ? ASN A 1  18 ? -16.772  10.744  -6.219 1.000 86.850 ? 18  ASN A CB  1 
ATOM 151  O O   ? ASN A 1  18 ? -14.772   9.044  -7.414 1.000 86.850 ? 18  ASN A O   1 
ATOM 152  C CG  ? ASN A 1  18 ? -16.380  12.036  -6.909 1.000 86.850 ? 18  ASN A CG  1 
ATOM 153  N ND2 ? ASN A 1  18 ? -17.158  12.434  -7.908 1.000 86.850 ? 18  ASN A ND2 1 
ATOM 154  O OD1 ? ASN A 1  18 ? -15.385  12.670  -6.548 1.000 86.850 ? 18  ASN A OD1 1 
ATOM 155  N N   ? LYS A 1  19 ? -13.284   9.984  -5.934 1.000 89.790 ? 19  LYS A N   1 
ATOM 156  C CA  ? LYS A 1  19 ? -12.164   9.668  -6.815 1.000 89.790 ? 19  LYS A CA  1 
ATOM 157  C C   ? LYS A 1  19 ? -11.246   8.626  -6.185 1.000 89.790 ? 19  LYS A C   1 
ATOM 158  C CB  ? LYS A 1  19 ? -11.371  10.932  -7.150 1.000 89.790 ? 19  LYS A CB  1 
ATOM 159  O O   ? LYS A 1  19 ? -10.819   8.778  -5.038 1.000 89.790 ? 19  LYS A O   1 
ATOM 160  C CG  ? LYS A 1  19 ? -10.264  10.716  -8.171 1.000 89.790 ? 19  LYS A CG  1 
ATOM 161  C CD  ? LYS A 1  19 ?  -9.500  12.004  -8.449 1.000 89.790 ? 19  LYS A CD  1 
ATOM 162  C CE  ? LYS A 1  19 ?  -8.316  11.765  -9.376 1.000 89.790 ? 19  LYS A CE  1 
ATOM 163  N NZ  ? LYS A 1  19 ?  -7.553  13.022  -9.636 1.000 89.790 ? 19  LYS A NZ  1 
ATOM 164  N N   ? TYR A 1  20 ? -10.964   7.611  -6.957 1.000 91.190 ? 20  TYR A N   1 
ATOM 165  C CA  ? TYR A 1  20 ? -10.006   6.599  -6.525 1.000 91.190 ? 20  TYR A CA  1 
ATOM 166  C C   ? TYR A 1  20 ?  -8.608   7.191  -6.399 1.000 91.190 ? 20  TYR A C   1 
ATOM 167  C CB  ? TYR A 1  20 ?  -9.989   5.423  -7.506 1.000 91.190 ? 20  TYR A CB  1 
ATOM 168  O O   ? TYR A 1  20 ?  -8.106   7.819  -7.334 1.000 91.190 ? 20  TYR A O   1 
ATOM 169  C CG  ? TYR A 1  20 ?  -8.922   4.398  -7.206 1.000 91.190 ? 20  TYR A CG  1 
ATOM 170  C CD1 ? TYR A 1  20 ?  -7.768   4.318  -7.981 1.000 91.190 ? 20  TYR A CD1 1 
ATOM 171  C CD2 ? TYR A 1  20 ?  -9.066   3.508  -6.147 1.000 91.190 ? 20  TYR A CD2 1 
ATOM 172  C CE1 ? TYR A 1  20 ?  -6.782   3.375  -7.710 1.000 91.190 ? 20  TYR A CE1 1 
ATOM 173  C CE2 ? TYR A 1  20 ?  -8.087   2.560  -5.866 1.000 91.190 ? 20  TYR A CE2 1 
ATOM 174  O OH  ? TYR A 1  20 ?  -5.978   1.565  -6.379 1.000 91.190 ? 20  TYR A OH  1 
ATOM 175  C CZ  ? TYR A 1  20 ?  -6.950   2.502  -6.652 1.000 91.190 ? 20  TYR A CZ  1 
ATOM 176  N N   ? GLN A 1  21 ?  -7.958   6.921  -5.215 1.000 91.030 ? 21  GLN A N   1 
ATOM 177  C CA  ? GLN A 1  21 ?  -6.673   7.566  -4.962 1.000 91.030 ? 21  GLN A CA  1 
ATOM 178  C C   ? GLN A 1  21 ?  -5.556   6.534  -4.835 1.000 91.030 ? 21  GLN A C   1 
ATOM 179  C CB  ? GLN A 1  21 ?  -6.742   8.424  -3.698 1.000 91.030 ? 21  GLN A CB  1 
ATOM 180  O O   ? GLN A 1  21 ?  -4.464   6.724  -5.375 1.000 91.030 ? 21  GLN A O   1 
ATOM 181  C CG  ? GLN A 1  21 ?  -5.508   9.287  -3.473 1.000 91.030 ? 21  GLN A CG  1 
ATOM 182  C CD  ? GLN A 1  21 ?  -5.686  10.282  -2.341 1.000 91.030 ? 21  GLN A CD  1 
ATOM 183  N NE2 ? GLN A 1  21 ?  -4.577  10.809  -1.835 1.000 91.030 ? 21  GLN A NE2 1 
ATOM 184  O OE1 ? GLN A 1  21 ?  -6.812  10.575  -1.926 1.000 91.030 ? 21  GLN A OE1 1 
ATOM 185  N N   ? CYS A 1  22 ?  -5.845   5.504  -4.084 1.000 95.190 ? 22  CYS A N   1 
ATOM 186  C CA  ? CYS A 1  22 ?  -4.852   4.477  -3.789 1.000 95.190 ? 22  CYS A CA  1 
ATOM 187  C C   ? CYS A 1  22 ?  -5.519   3.131  -3.535 1.000 95.190 ? 22  CYS A C   1 
ATOM 188  C CB  ? CYS A 1  22 ?  -4.011   4.877  -2.578 1.000 95.190 ? 22  CYS A CB  1 
ATOM 189  O O   ? CYS A 1  22 ?  -6.739   3.056  -3.382 1.000 95.190 ? 22  CYS A O   1 
ATOM 190  S SG  ? CYS A 1  22 ?  -2.840   6.211  -2.913 1.000 95.190 ? 22  CYS A SG  1 
ATOM 191  N N   ? GLY A 1  23 ?  -4.664   2.121  -3.540 1.000 96.060 ? 23  GLY A N   1 
ATOM 192  C CA  ? GLY A 1  23 ?  -5.067   0.834  -2.996 1.000 96.060 ? 23  GLY A CA  1 
ATOM 193  C C   ? GLY A 1  23 ?  -4.806   0.708  -1.507 1.000 96.060 ? 23  GLY A C   1 
ATOM 194  O O   ? GLY A 1  23 ?  -4.217   1.603  -0.897 1.000 96.060 ? 23  GLY A O   1 
ATOM 195  N N   ? GLY A 1  24 ?  -5.239  -0.348  -0.887 1.000 97.340 ? 24  GLY A N   1 
ATOM 196  C CA  ? GLY A 1  24 ?  -5.020  -0.702   0.506 1.000 97.340 ? 24  GLY A CA  1 
ATOM 197  C C   ? GLY A 1  24 ?  -5.185  -2.186   0.778 1.000 97.340 ? 24  GLY A C   1 
ATOM 198  O O   ? GLY A 1  24 ?  -5.489  -2.959  -0.133 1.000 97.340 ? 24  GLY A O   1 
ATOM 199  N N   ? VAL A 1  25 ?  -4.906  -2.512   2.068 1.000 98.230 ? 25  VAL A N   1 
ATOM 200  C CA  ? VAL A 1  25 ?  -4.993  -3.909   2.480 1.000 98.230 ? 25  VAL A CA  1 
ATOM 201  C C   ? VAL A 1  25 ?  -5.747  -4.012   3.804 1.000 98.230 ? 25  VAL A C   1 
ATOM 202  C CB  ? VAL A 1  25 ?  -3.594  -4.551   2.612 1.000 98.230 ? 25  VAL A CB  1 
ATOM 203  O O   ? VAL A 1  25 ?  -5.416  -3.320   4.769 1.000 98.230 ? 25  VAL A O   1 
ATOM 204  C CG1 ? VAL A 1  25 ?  -3.711  -6.038   2.943 1.000 98.230 ? 25  VAL A CG1 1 
ATOM 205  C CG2 ? VAL A 1  25 ?  -2.790  -4.347   1.329 1.000 98.230 ? 25  VAL A CG2 1 
ATOM 206  N N   ? LEU A 1  26 ?  -6.768  -4.856   3.800 1.000 98.320 ? 26  LEU A N   1 
ATOM 207  C CA  ? LEU A 1  26 ?  -7.505  -5.109   5.033 1.000 98.320 ? 26  LEU A CA  1 
ATOM 208  C C   ? LEU A 1  26 ?  -6.716  -6.029   5.958 1.000 98.320 ? 26  LEU A C   1 
ATOM 209  C CB  ? LEU A 1  26 ?  -8.872  -5.725   4.724 1.000 98.320 ? 26  LEU A CB  1 
ATOM 210  O O   ? LEU A 1  26 ?  -6.448  -7.182   5.613 1.000 98.320 ? 26  LEU A O   1 
ATOM 211  C CG  ? LEU A 1  26 ?  -9.799  -5.952   5.920 1.000 98.320 ? 26  LEU A CG  1 
ATOM 212  C CD1 ? LEU A 1  26 ? -10.194  -4.618   6.544 1.000 98.320 ? 26  LEU A CD1 1 
ATOM 213  C CD2 ? LEU A 1  26 ? -11.035  -6.737   5.496 1.000 98.320 ? 26  LEU A CD2 1 
ATOM 214  N N   ? LEU A 1  27 ?  -6.336  -5.525   7.246 1.000 97.780 ? 27  LEU A N   1 
ATOM 215  C CA  ? LEU A 1  27 ?  -5.514  -6.283   8.183 1.000 97.780 ? 27  LEU A CA  1 
ATOM 216  C C   ? LEU A 1  27 ?  -6.378  -6.951   9.248 1.000 97.780 ? 27  LEU A C   1 
ATOM 217  C CB  ? LEU A 1  27 ?  -4.479  -5.370   8.848 1.000 97.780 ? 27  LEU A CB  1 
ATOM 218  O O   ? LEU A 1  27 ?  -6.004  -7.992   9.793 1.000 97.780 ? 27  LEU A O   1 
ATOM 219  C CG  ? LEU A 1  27 ?  -3.361  -4.844   7.947 1.000 97.780 ? 27  LEU A CG  1 
ATOM 220  C CD1 ? LEU A 1  27 ?  -2.446  -3.908   8.730 1.000 97.780 ? 27  LEU A CD1 1 
ATOM 221  C CD2 ? LEU A 1  27 ?  -2.566  -6.001   7.350 1.000 97.780 ? 27  LEU A CD2 1 
ATOM 222  N N   ? ASP A 1  28 ?  -7.528  -6.288   9.579 1.000 97.030 ? 28  ASP A N   1 
ATOM 223  C CA  ? ASP A 1  28 ?  -8.587  -6.797  10.445 1.000 97.030 ? 28  ASP A CA  1 
ATOM 224  C C   ? ASP A 1  28 ?  -9.904  -6.068  10.189 1.000 97.030 ? 28  ASP A C   1 
ATOM 225  C CB  ? ASP A 1  28 ?  -8.188  -6.661  11.916 1.000 97.030 ? 28  ASP A CB  1 
ATOM 226  O O   ? ASP A 1  28 ? -10.027  -5.321   9.216 1.000 97.030 ? 28  ASP A O   1 
ATOM 227  C CG  ? ASP A 1  28 ?  -8.062  -5.216  12.366 1.000 97.030 ? 28  ASP A CG  1 
ATOM 228  O OD1 ? ASP A 1  28 ?  -8.846  -4.362  11.900 1.000 97.030 ? 28  ASP A OD1 1 
ATOM 229  O OD2 ? ASP A 1  28 ?  -7.169  -4.929  13.192 1.000 97.030 ? 28  ASP A OD2 1 
ATOM 230  N N   ? ARG A 1  29 ? -10.936  -6.368  11.068 1.000 97.860 ? 29  ARG A N   1 
ATOM 231  C CA  ? ARG A 1  29 ? -12.272  -5.858  10.776 1.000 97.860 ? 29  ARG A CA  1 
ATOM 232  C C   ? ARG A 1  29 ? -12.293  -4.333  10.799 1.000 97.860 ? 29  ARG A C   1 
ATOM 233  C CB  ? ARG A 1  29 ? -13.290  -6.412  11.774 1.000 97.860 ? 29  ARG A CB  1 
ATOM 234  O O   ? ARG A 1  29 ? -13.166  -3.710  10.193 1.000 97.860 ? 29  ARG A O   1 
ATOM 235  C CG  ? ARG A 1  29 ? -13.518  -7.910  11.655 1.000 97.860 ? 29  ARG A CG  1 
ATOM 236  C CD  ? ARG A 1  29 ? -14.609  -8.392  12.601 1.000 97.860 ? 29  ARG A CD  1 
ATOM 237  N NE  ? ARG A 1  29 ? -15.056  -9.741  12.266 1.000 97.860 ? 29  ARG A NE  1 
ATOM 238  N NH1 ? ARG A 1  29 ? -17.135  -9.519  13.249 1.000 97.860 ? 29  ARG A NH1 1 
ATOM 239  N NH2 ? ARG A 1  29 ? -16.549 -11.486  12.227 1.000 97.860 ? 29  ARG A NH2 1 
ATOM 240  C CZ  ? ARG A 1  29 ? -16.245 -10.246  12.582 1.000 97.860 ? 29  ARG A CZ  1 
ATOM 241  N N   ? ASN A 1  30 ? -11.280  -3.738  11.381 1.000 98.180 ? 30  ASN A N   1 
ATOM 242  C CA  ? ASN A 1  30 ? -11.356  -2.299  11.606 1.000 98.180 ? 30  ASN A CA  1 
ATOM 243  C C   ? ASN A 1  30 ? -10.202  -1.564  10.930 1.000 98.180 ? 30  ASN A C   1 
ATOM 244  C CB  ? ASN A 1  30 ? -11.379  -1.990  13.104 1.000 98.180 ? 30  ASN A CB  1 
ATOM 245  O O   ? ASN A 1  30 ? -10.163  -0.332  10.926 1.000 98.180 ? 30  ASN A O   1 
ATOM 246  C CG  ? ASN A 1  30 ? -12.613  -2.535  13.795 1.000 98.180 ? 30  ASN A CG  1 
ATOM 247  N ND2 ? ASN A 1  30 ? -12.415  -3.489  14.697 1.000 98.180 ? 30  ASN A ND2 1 
ATOM 248  O OD1 ? ASN A 1  30 ? -13.735  -2.103  13.520 1.000 98.180 ? 30  ASN A OD1 1 
ATOM 249  N N   ? TRP A 1  31 ?  -9.250  -2.292  10.370 1.000 98.410 ? 31  TRP A N   1 
ATOM 250  C CA  ? TRP A 1  31 ?  -8.029  -1.589   9.992 1.000 98.410 ? 31  TRP A CA  1 
ATOM 251  C C   ? TRP A 1  31 ?  -7.640  -1.909   8.553 1.000 98.410 ? 31  TRP A C   1 
ATOM 252  C CB  ? TRP A 1  31 ?  -6.882  -1.956  10.938 1.000 98.410 ? 31  TRP A CB  1 
ATOM 253  O O   ? TRP A 1  31 ?  -7.651  -3.073   8.144 1.000 98.410 ? 31  TRP A O   1 
ATOM 254  C CG  ? TRP A 1  31 ?  -7.016  -1.372  12.312 1.000 98.410 ? 31  TRP A CG  1 
ATOM 255  C CD1 ? TRP A 1  31 ?  -7.467  -2.005  13.437 1.000 98.410 ? 31  TRP A CD1 1 
ATOM 256  C CD2 ? TRP A 1  31 ?  -6.699  -0.033  12.705 1.000 98.410 ? 31  TRP A CD2 1 
ATOM 257  C CE2 ? TRP A 1  31 ?  -6.982   0.075  14.085 1.000 98.410 ? 31  TRP A CE2 1 
ATOM 258  C CE3 ? TRP A 1  31 ?  -6.202   1.086  12.025 1.000 98.410 ? 31  TRP A CE3 1 
ATOM 259  N NE1 ? TRP A 1  31 ?  -7.449  -1.140  14.506 1.000 98.410 ? 31  TRP A NE1 1 
ATOM 260  C CH2 ? TRP A 1  31 ?  -6.297   2.341  14.107 1.000 98.410 ? 31  TRP A CH2 1 
ATOM 261  C CZ2 ? TRP A 1  31 ?  -6.784   1.261  14.797 1.000 98.410 ? 31  TRP A CZ2 1 
ATOM 262  C CZ3 ? TRP A 1  31 ?  -6.006   2.265  12.735 1.000 98.410 ? 31  TRP A CZ3 1 
ATOM 263  N N   ? VAL A 1  32 ?  -7.321  -0.819   7.821 1.000 98.440 ? 32  VAL A N   1 
ATOM 264  C CA  ? VAL A 1  32 ?  -6.786  -0.890   6.465 1.000 98.440 ? 32  VAL A CA  1 
ATOM 265  C C   ? VAL A 1  32 ?  -5.383  -0.288   6.431 1.000 98.440 ? 32  VAL A C   1 
ATOM 266  C CB  ? VAL A 1  32 ?  -7.703  -0.163   5.455 1.000 98.440 ? 32  VAL A CB  1 
ATOM 267  O O   ? VAL A 1  32 ?  -5.143   0.776   7.007 1.000 98.440 ? 32  VAL A O   1 
ATOM 268  C CG1 ? VAL A 1  32 ?  -7.028  -0.065   4.088 1.000 98.440 ? 32  VAL A CG1 1 
ATOM 269  C CG2 ? VAL A 1  32 ?  -9.046  -0.882   5.342 1.000 98.440 ? 32  VAL A CG2 1 
ATOM 270  N N   ? LEU A 1  33 ?  -4.475  -1.047   5.827 1.000 98.450 ? 33  LEU A N   1 
ATOM 271  C CA  ? LEU A 1  33 ?  -3.111  -0.578   5.612 1.000 98.450 ? 33  LEU A CA  1 
ATOM 272  C C   ? LEU A 1  33 ?  -2.945  -0.016   4.204 1.000 98.450 ? 33  LEU A C   1 
ATOM 273  C CB  ? LEU A 1  33 ?  -2.111  -1.713   5.842 1.000 98.450 ? 33  LEU A CB  1 
ATOM 274  O O   ? LEU A 1  33 ?  -3.347  -0.651   3.227 1.000 98.450 ? 33  LEU A O   1 
ATOM 275  C CG  ? LEU A 1  33 ?  -0.632  -1.356   5.688 1.000 98.450 ? 33  LEU A CG  1 
ATOM 276  C CD1 ? LEU A 1  33 ?  -0.219  -0.340   6.749 1.000 98.450 ? 33  LEU A CD1 1 
ATOM 277  C CD2 ? LEU A 1  33 ?   0.234  -2.608   5.775 1.000 98.450 ? 33  LEU A CD2 1 
ATOM 278  N N   ? THR A 1  34 ?  -2.331   1.235   4.031 1.000 98.030 ? 34  THR A N   1 
ATOM 279  C CA  ? THR A 1  34 ?  -2.060   1.875   2.748 1.000 98.030 ? 34  THR A CA  1 
ATOM 280  C C   ? THR A 1  34 ?  -0.763   2.676   2.807 1.000 98.030 ? 34  THR A C   1 
ATOM 281  C CB  ? THR A 1  34 ?  -3.219   2.798   2.327 1.000 98.030 ? 34  THR A CB  1 
ATOM 282  O O   ? THR A 1  34 ?  -0.014   2.585   3.781 1.000 98.030 ? 34  THR A O   1 
ATOM 283  C CG2 ? THR A 1  34 ?  -3.282   4.038   3.212 1.000 98.030 ? 34  THR A CG2 1 
ATOM 284  O OG1 ? THR A 1  34 ?  -3.028   3.204   0.966 1.000 98.030 ? 34  THR A OG1 1 
ATOM 285  N N   ? ALA A 1  35 ?  -0.436   3.353   1.782 1.000 97.600 ? 35  ALA A N   1 
ATOM 286  C CA  ? ALA A 1  35 ?   0.808   4.119   1.746 1.000 97.600 ? 35  ALA A CA  1 
ATOM 287  C C   ? ALA A 1  35 ?   0.615   5.505   2.352 1.000 97.600 ? 35  ALA A C   1 
ATOM 288  C CB  ? ALA A 1  35 ?   1.320   4.235   0.312 1.000 97.600 ? 35  ALA A CB  1 
ATOM 289  O O   ? ALA A 1  35 ?  -0.403   6.159   2.112 1.000 97.600 ? 35  ALA A O   1 
ATOM 290  N N   ? ALA A 1  36 ?   1.606   5.979   3.110 1.000 97.100 ? 36  ALA A N   1 
ATOM 291  C CA  ? ALA A 1  36 ?   1.554   7.287   3.757 1.000 97.100 ? 36  ALA A CA  1 
ATOM 292  C C   ? ALA A 1  36 ?   1.532   8.410   2.724 1.000 97.100 ? 36  ALA A C   1 
ATOM 293  C CB  ? ALA A 1  36 ?   2.741   7.461   4.702 1.000 97.100 ? 36  ALA A CB  1 
ATOM 294  O O   ? ALA A 1  36 ?   0.972   9.480   2.973 1.000 97.100 ? 36  ALA A O   1 
ATOM 295  N N   ? HIS A 1  37 ?   2.173   8.193   1.613 1.000 94.790 ? 37  HIS A N   1 
ATOM 296  C CA  ? HIS A 1  37 ?   2.222   9.221   0.579 1.000 94.790 ? 37  HIS A CA  1 
ATOM 297  C C   ? HIS A 1  37 ?   0.864   9.388  -0.097 1.000 94.790 ? 37  HIS A C   1 
ATOM 298  C CB  ? HIS A 1  37 ?   3.289   8.882  -0.464 1.000 94.790 ? 37  HIS A CB  1 
ATOM 299  O O   ? HIS A 1  37 ?   0.663  10.325  -0.871 1.000 94.790 ? 37  HIS A O   1 
ATOM 300  C CG  ? HIS A 1  37 ?   2.879   7.802  -1.413 1.000 94.790 ? 37  HIS A CG  1 
ATOM 301  C CD2 ? HIS A 1  37 ?   2.145   7.849  -2.550 1.000 94.790 ? 37  HIS A CD2 1 
ATOM 302  N ND1 ? HIS A 1  37 ?   3.228   6.481  -1.233 1.000 94.790 ? 37  HIS A ND1 1 
ATOM 303  C CE1 ? HIS A 1  37 ?   2.726   5.761  -2.222 1.000 94.790 ? 37  HIS A CE1 1 
ATOM 304  N NE2 ? HIS A 1  37 ?   2.065   6.567  -3.035 1.000 94.790 ? 37  HIS A NE2 1 
ATOM 305  N N   ? CYS A 1  38 ?  -0.123   8.515   0.347 1.000 94.570 ? 38  CYS A N   1 
ATOM 306  C CA  ? CYS A 1  38 ?  -1.487   8.599  -0.163 1.000 94.570 ? 38  CYS A CA  1 
ATOM 307  C C   ? CYS A 1  38 ?  -2.346   9.495   0.722 1.000 94.570 ? 38  CYS A C   1 
ATOM 308  C CB  ? CYS A 1  38 ?  -2.111   7.207  -0.254 1.000 94.570 ? 38  CYS A CB  1 
ATOM 309  O O   ? CYS A 1  38 ?  -3.553   9.613   0.507 1.000 94.570 ? 38  CYS A O   1 
ATOM 310  S SG  ? CYS A 1  38 ?  -1.459   6.205  -1.608 1.000 94.570 ? 38  CYS A SG  1 
ATOM 311  N N   ? TYR A 1  39 ?  -1.760  10.068   1.705 1.000 92.820 ? 39  TYR A N   1 
ATOM 312  C CA  ? TYR A 1  39 ?  -2.496  10.814   2.720 1.000 92.820 ? 39  TYR A CA  1 
ATOM 313  C C   ? TYR A 1  39 ?  -3.309  11.937   2.089 1.000 92.820 ? 39  TYR A C   1 
ATOM 314  C CB  ? TYR A 1  39 ?  -1.536  11.388   3.767 1.000 92.820 ? 39  TYR A CB  1 
ATOM 315  O O   ? TYR A 1  39 ?  -2.808  12.669   1.233 1.000 92.820 ? 39  TYR A O   1 
ATOM 316  C CG  ? TYR A 1  39 ?  -2.223  12.189   4.846 1.000 92.820 ? 39  TYR A CG  1 
ATOM 317  C CD1 ? TYR A 1  39 ?  -2.323  13.575   4.756 1.000 92.820 ? 39  TYR A CD1 1 
ATOM 318  C CD2 ? TYR A 1  39 ?  -2.774  11.560   5.958 1.000 92.820 ? 39  TYR A CD2 1 
ATOM 319  C CE1 ? TYR A 1  39 ?  -2.954  14.317   5.749 1.000 92.820 ? 39  TYR A CE1 1 
ATOM 320  C CE2 ? TYR A 1  39 ?  -3.407  12.292   6.958 1.000 92.820 ? 39  TYR A CE2 1 
ATOM 321  O OH  ? TYR A 1  39 ?  -4.118  14.397   7.831 1.000 92.820 ? 39  TYR A OH  1 
ATOM 322  C CZ  ? TYR A 1  39 ?  -3.492  13.668   6.844 1.000 92.820 ? 39  TYR A CZ  1 
ATOM 323  N N   ? ASN A 1  40 ?  -4.605  12.041   2.683 1.000 89.230 ? 40  ASN A N   1 
ATOM 324  C CA  ? ASN A 1  40 ?  -5.539  13.127   2.408 1.000 89.230 ? 40  ASN A CA  1 
ATOM 325  C C   ? ASN A 1  40 ?  -6.460  13.390   3.595 1.000 89.230 ? 40  ASN A C   1 
ATOM 326  C CB  ? ASN A 1  40 ?  -6.362  12.823   1.154 1.000 89.230 ? 40  ASN A CB  1 
ATOM 327  O O   ? ASN A 1  40 ?  -6.366  12.714   4.621 1.000 89.230 ? 40  ASN A O   1 
ATOM 328  C CG  ? ASN A 1  40 ?  -6.830  14.077   0.444 1.000 89.230 ? 40  ASN A CG  1 
ATOM 329  N ND2 ? ASN A 1  40 ?  -6.353  14.280  -0.779 1.000 89.230 ? 40  ASN A ND2 1 
ATOM 330  O OD1 ? ASN A 1  40 ?  -7.614  14.859   0.989 1.000 89.230 ? 40  ASN A OD1 1 
ATOM 331  N N   ? ASP A 1  41 ?  -7.425  14.520   3.585 1.000 84.320 ? 41  ASP A N   1 
ATOM 332  C CA  ? ASP A 1  41 ?  -8.193  14.935   4.755 1.000 84.320 ? 41  ASP A CA  1 
ATOM 333  C C   ? ASP A 1  41 ?  -9.548  14.233   4.800 1.000 84.320 ? 41  ASP A C   1 
ATOM 334  C CB  ? ASP A 1  41 ?  -8.386  16.453   4.760 1.000 84.320 ? 41  ASP A CB  1 
ATOM 335  O O   ? ASP A 1  41 ? -10.190  14.178   5.851 1.000 84.320 ? 41  ASP A O   1 
ATOM 336  C CG  ? ASP A 1  41 ?  -9.052  16.970   3.497 1.000 84.320 ? 41  ASP A CG  1 
ATOM 337  O OD1 ? ASP A 1  41 ?  -9.258  16.181   2.549 1.000 84.320 ? 41  ASP A OD1 1 
ATOM 338  O OD2 ? ASP A 1  41 ?  -9.370  18.178   3.447 1.000 84.320 ? 41  ASP A OD2 1 
ATOM 339  N N   ? LYS A 1  42 ?  -9.922  13.363   3.771 1.000 87.110 ? 42  LYS A N   1 
ATOM 340  C CA  ? LYS A 1  42 ? -11.202  12.661   3.746 1.000 87.110 ? 42  LYS A CA  1 
ATOM 341  C C   ? LYS A 1  42 ? -11.101  11.362   2.951 1.000 87.110 ? 42  LYS A C   1 
ATOM 342  C CB  ? LYS A 1  42 ? -12.293  13.554   3.154 1.000 87.110 ? 42  LYS A CB  1 
ATOM 343  O O   ? LYS A 1  42 ? -11.032  11.385   1.720 1.000 87.110 ? 42  LYS A O   1 
ATOM 344  C CG  ? LYS A 1  42 ? -12.603  14.788   3.988 1.000 87.110 ? 42  LYS A CG  1 
ATOM 345  C CD  ? LYS A 1  42 ? -13.830  15.523   3.464 1.000 87.110 ? 42  LYS A CD  1 
ATOM 346  C CE  ? LYS A 1  42 ? -14.151  16.750   4.308 1.000 87.110 ? 42  LYS A CE  1 
ATOM 347  N NZ  ? LYS A 1  42 ? -15.385  17.443   3.831 1.000 87.110 ? 42  LYS A NZ  1 
ATOM 348  N N   ? TYR A 1  43 ? -11.106  10.255   3.695 1.000 92.730 ? 43  TYR A N   1 
ATOM 349  C CA  ? TYR A 1  43 ? -11.020   8.965   3.020 1.000 92.730 ? 43  TYR A CA  1 
ATOM 350  C C   ? TYR A 1  43 ? -12.310   8.172   3.191 1.000 92.730 ? 43  TYR A C   1 
ATOM 351  C CB  ? TYR A 1  43 ?  -9.835   8.155   3.555 1.000 92.730 ? 43  TYR A CB  1 
ATOM 352  O O   ? TYR A 1  43 ? -12.993   8.298   4.210 1.000 92.730 ? 43  TYR A O   1 
ATOM 353  C CG  ? TYR A 1  43 ?  -8.494   8.649   3.070 1.000 92.730 ? 43  TYR A CG  1 
ATOM 354  C CD1 ? TYR A 1  43 ?  -8.201   8.707   1.710 1.000 92.730 ? 43  TYR A CD1 1 
ATOM 355  C CD2 ? TYR A 1  43 ?  -7.516   9.058   3.971 1.000 92.730 ? 43  TYR A CD2 1 
ATOM 356  C CE1 ? TYR A 1  43 ?  -6.966   9.159   1.258 1.000 92.730 ? 43  TYR A CE1 1 
ATOM 357  C CE2 ? TYR A 1  43 ?  -6.278   9.513   3.531 1.000 92.730 ? 43  TYR A CE2 1 
ATOM 358  O OH  ? TYR A 1  43 ?  -4.788  10.009   1.733 1.000 92.730 ? 43  TYR A OH  1 
ATOM 359  C CZ  ? TYR A 1  43 ?  -6.012   9.560   2.174 1.000 92.730 ? 43  TYR A CZ  1 
ATOM 360  N N   ? GLN A 1  44 ? -12.603   7.456   2.151 1.000 94.460 ? 44  GLN A N   1 
ATOM 361  C CA  ? GLN A 1  44 ? -13.499   6.305   2.180 1.000 94.460 ? 44  GLN A CA  1 
ATOM 362  C C   ? GLN A 1  44 ? -12.866   5.098   1.494 1.000 94.460 ? 44  GLN A C   1 
ATOM 363  C CB  ? GLN A 1  44 ? -14.834   6.647   1.516 1.000 94.460 ? 44  GLN A CB  1 
ATOM 364  O O   ? GLN A 1  44 ? -11.963   5.249   0.668 1.000 94.460 ? 44  GLN A O   1 
ATOM 365  C CG  ? GLN A 1  44 ? -14.705   7.066   0.058 1.000 94.460 ? 44  GLN A CG  1 
ATOM 366  C CD  ? GLN A 1  44 ? -16.041   7.414  -0.573 1.000 94.460 ? 44  GLN A CD  1 
ATOM 367  N NE2 ? GLN A 1  44 ? -16.001   8.136  -1.687 1.000 94.460 ? 44  GLN A NE2 1 
ATOM 368  O OE1 ? GLN A 1  44 ? -17.100   7.035  -0.063 1.000 94.460 ? 44  GLN A OE1 1 
ATOM 369  N N   ? VAL A 1  45 ? -13.337   3.944   2.086 1.000 96.390 ? 45  VAL A N   1 
ATOM 370  C CA  ? VAL A 1  45 ? -12.739   2.760   1.477 1.000 96.390 ? 45  VAL A CA  1 
ATOM 371  C C   ? VAL A 1  45 ? -13.838   1.828   0.971 1.000 96.390 ? 45  VAL A C   1 
ATOM 372  C CB  ? VAL A 1  45 ? -11.822   2.013   2.471 1.000 96.390 ? 45  VAL A CB  1 
ATOM 373  O O   ? VAL A 1  45 ? -14.938   1.797   1.528 1.000 96.390 ? 45  VAL A O   1 
ATOM 374  C CG1 ? VAL A 1  45 ? -10.676   2.913   2.930 1.000 96.390 ? 45  VAL A CG1 1 
ATOM 375  C CG2 ? VAL A 1  45 ? -12.627   1.515   3.669 1.000 96.390 ? 45  VAL A CG2 1 
ATOM 376  N N   ? TRP A 1  46 ? -13.578   1.213  -0.111 1.000 96.110 ? 46  TRP A N   1 
ATOM 377  C CA  ? TRP A 1  46 ? -14.439   0.178  -0.674 1.000 96.110 ? 46  TRP A CA  1 
ATOM 378  C C   ? TRP A 1  46 ? -13.778  -1.193  -0.578 1.000 96.110 ? 46  TRP A C   1 
ATOM 379  C CB  ? TRP A 1  46 ? -14.777   0.495  -2.134 1.000 96.110 ? 46  TRP A CB  1 
ATOM 380  O O   ? TRP A 1  46 ? -12.652  -1.379  -1.044 1.000 96.110 ? 46  TRP A O   1 
ATOM 381  C CG  ? TRP A 1  46 ? -15.680   1.680  -2.306 1.000 96.110 ? 46  TRP A CG  1 
ATOM 382  C CD1 ? TRP A 1  46 ? -15.345   2.998  -2.165 1.000 96.110 ? 46  TRP A CD1 1 
ATOM 383  C CD2 ? TRP A 1  46 ? -17.069   1.652  -2.649 1.000 96.110 ? 46  TRP A CD2 1 
ATOM 384  C CE2 ? TRP A 1  46 ? -17.513   2.992  -2.699 1.000 96.110 ? 46  TRP A CE2 1 
ATOM 385  C CE3 ? TRP A 1  46 ? -17.981   0.624  -2.919 1.000 96.110 ? 46  TRP A CE3 1 
ATOM 386  N NE1 ? TRP A 1  46 ? -16.444   3.792  -2.400 1.000 96.110 ? 46  TRP A NE1 1 
ATOM 387  C CH2 ? TRP A 1  46 ? -19.705   2.305  -3.269 1.000 96.110 ? 46  TRP A CH2 1 
ATOM 388  C CZ2 ? TRP A 1  46 ? -18.833   3.330  -3.009 1.000 96.110 ? 46  TRP A CZ2 1 
ATOM 389  C CZ3 ? TRP A 1  46 ? -19.294   0.962  -3.228 1.000 96.110 ? 46  TRP A CZ3 1 
ATOM 390  N N   ? LEU A 1  47 ? -14.490  -2.150   0.142 1.000 96.240 ? 47  LEU A N   1 
ATOM 391  C CA  ? LEU A 1  47 ? -14.048  -3.533   0.283 1.000 96.240 ? 47  LEU A CA  1 
ATOM 392  C C   ? LEU A 1  47 ? -14.881  -4.463  -0.592 1.000 96.240 ? 47  LEU A C   1 
ATOM 393  C CB  ? LEU A 1  47 ? -14.135  -3.977   1.746 1.000 96.240 ? 47  LEU A CB  1 
ATOM 394  O O   ? LEU A 1  47 ? -16.066  -4.210  -0.822 1.000 96.240 ? 47  LEU A O   1 
ATOM 395  C CG  ? LEU A 1  47 ? -13.385  -3.114   2.762 1.000 96.240 ? 47  LEU A CG  1 
ATOM 396  C CD1 ? LEU A 1  47 ? -14.360  -2.219   3.520 1.000 96.240 ? 47  LEU A CD1 1 
ATOM 397  C CD2 ? LEU A 1  47 ? -12.594  -3.990   3.728 1.000 96.240 ? 47  LEU A CD2 1 
ATOM 398  N N   ? GLY A 1  48 ? -14.191  -5.508  -1.110 1.000 94.030 ? 48  GLY A N   1 
ATOM 399  C CA  ? GLY A 1  48 ? -14.927  -6.500  -1.878 1.000 94.030 ? 48  GLY A CA  1 
ATOM 400  C C   ? GLY A 1  48 ? -15.295  -6.023  -3.271 1.000 94.030 ? 48  GLY A C   1 
ATOM 401  O O   ? GLY A 1  48 ? -16.140  -6.625  -3.935 1.000 94.030 ? 48  GLY A O   1 
ATOM 402  N N   ? LYS A 1  49 ? -14.673  -4.831  -3.695 1.000 91.520 ? 49  LYS A N   1 
ATOM 403  C CA  ? LYS A 1  49 ? -14.889  -4.238  -5.012 1.000 91.520 ? 49  LYS A CA  1 
ATOM 404  C C   ? LYS A 1  49 ? -13.913  -4.807  -6.038 1.000 91.520 ? 49  LYS A C   1 
ATOM 405  C CB  ? LYS A 1  49 ? -14.752  -2.717  -4.945 1.000 91.520 ? 49  LYS A CB  1 
ATOM 406  O O   ? LYS A 1  49 ? -12.702  -4.820  -5.809 1.000 91.520 ? 49  LYS A O   1 
ATOM 407  C CG  ? LYS A 1  49 ? -15.270  -1.993  -6.180 1.000 91.520 ? 49  LYS A CG  1 
ATOM 408  C CD  ? LYS A 1  49 ? -15.417  -0.498  -5.931 1.000 91.520 ? 49  LYS A CD  1 
ATOM 409  C CE  ? LYS A 1  49 ? -16.007   0.216  -7.139 1.000 91.520 ? 49  LYS A CE  1 
ATOM 410  N NZ  ? LYS A 1  49 ? -17.500   0.234  -7.098 1.000 91.520 ? 49  LYS A NZ  1 
ATOM 411  N N   ? ASN A 1  50 ? -14.429  -5.338  -7.196 1.000 90.890 ? 50  ASN A N   1 
ATOM 412  C CA  ? ASN A 1  50 ? -13.620  -5.891  -8.277 1.000 90.890 ? 50  ASN A CA  1 
ATOM 413  C C   ? ASN A 1  50 ? -13.673  -5.013  -9.523 1.000 90.890 ? 50  ASN A C   1 
ATOM 414  C CB  ? ASN A 1  50 ? -14.072  -7.315  -8.611 1.000 90.890 ? 50  ASN A CB  1 
ATOM 415  O O   ? ASN A 1  50 ? -12.683  -4.895 -10.247 1.000 90.890 ? 50  ASN A O   1 
ATOM 416  C CG  ? ASN A 1  50 ? -13.155  -8.001  -9.604 1.000 90.890 ? 50  ASN A CG  1 
ATOM 417  N ND2 ? ASN A 1  50 ? -13.668  -8.270 -10.798 1.000 90.890 ? 50  ASN A ND2 1 
ATOM 418  O OD1 ? ASN A 1  50 ? -11.994  -8.287  -9.299 1.000 90.890 ? 50  ASN A OD1 1 
ATOM 419  N N   ? ASN A 1  51 ? -14.836  -4.465  -9.849 1.000 91.440 ? 51  ASN A N   1 
ATOM 420  C CA  ? ASN A 1  51 ? -15.063  -3.593 -10.996 1.000 91.440 ? 51  ASN A CA  1 
ATOM 421  C C   ? ASN A 1  51 ? -15.645  -2.248 -10.570 1.000 91.440 ? 51  ASN A C   1 
ATOM 422  C CB  ? ASN A 1  51 ? -15.983  -4.271 -12.013 1.000 91.440 ? 51  ASN A CB  1 
ATOM 423  O O   ? ASN A 1  51 ? -16.694  -2.197  -9.925 1.000 91.440 ? 51  ASN A O   1 
ATOM 424  C CG  ? ASN A 1  51 ? -16.116  -3.480 -13.300 1.000 91.440 ? 51  ASN A CG  1 
ATOM 425  N ND2 ? ASN A 1  51 ? -15.800  -4.116 -14.422 1.000 91.440 ? 51  ASN A ND2 1 
ATOM 426  O OD1 ? ASN A 1  51 ? -16.498  -2.307 -13.285 1.000 91.440 ? 51  ASN A OD1 1 
ATOM 427  N N   ? PHE A 1  52 ? -14.917  -1.137 -11.007 1.000 88.840 ? 52  PHE A N   1 
ATOM 428  C CA  ? PHE A 1  52 ? -15.319   0.195 -10.570 1.000 88.840 ? 52  PHE A CA  1 
ATOM 429  C C   ? PHE A 1  52 ? -16.648   0.594 -11.202 1.000 88.840 ? 52  PHE A C   1 
ATOM 430  C CB  ? PHE A 1  52 ? -14.241   1.225 -10.919 1.000 88.840 ? 52  PHE A CB  1 
ATOM 431  O O   ? PHE A 1  52 ? -17.368   1.437 -10.665 1.000 88.840 ? 52  PHE A O   1 
ATOM 432  C CG  ? PHE A 1  52 ? -13.080   1.238  -9.962 1.000 88.840 ? 52  PHE A CG  1 
ATOM 433  C CD1 ? PHE A 1  52 ? -13.221   0.743  -8.671 1.000 88.840 ? 52  PHE A CD1 1 
ATOM 434  C CD2 ? PHE A 1  52 ? -11.848   1.745 -10.353 1.000 88.840 ? 52  PHE A CD2 1 
ATOM 435  C CE1 ? PHE A 1  52 ? -12.148   0.753  -7.783 1.000 88.840 ? 52  PHE A CE1 1 
ATOM 436  C CE2 ? PHE A 1  52 ? -10.771   1.759  -9.471 1.000 88.840 ? 52  PHE A CE2 1 
ATOM 437  C CZ  ? PHE A 1  52 ? -10.924   1.263  -8.186 1.000 88.840 ? 52  PHE A CZ  1 
ATOM 438  N N   ? LEU A 1  53 ? -17.109  -0.038 -12.299 1.000 88.330 ? 53  LEU A N   1 
ATOM 439  C CA  ? LEU A 1  53 ? -18.275   0.391 -13.063 1.000 88.330 ? 53  LEU A CA  1 
ATOM 440  C C   ? LEU A 1  53 ? -19.526  -0.355 -12.611 1.000 88.330 ? 53  LEU A C   1 
ATOM 441  C CB  ? LEU A 1  53 ? -18.046   0.169 -14.560 1.000 88.330 ? 53  LEU A CB  1 
ATOM 442  O O   ? LEU A 1  53 ? -20.646   0.105 -12.845 1.000 88.330 ? 53  LEU A O   1 
ATOM 443  C CG  ? LEU A 1  53 ? -16.925   0.986 -15.204 1.000 88.330 ? 53  LEU A CG  1 
ATOM 444  C CD1 ? LEU A 1  53 ? -16.813   0.656 -16.688 1.000 88.330 ? 53  LEU A CD1 1 
ATOM 445  C CD2 ? LEU A 1  53 ? -17.166   2.478 -15.000 1.000 88.330 ? 53  LEU A CD2 1 
ATOM 446  N N   ? GLU A 1  54 ? -19.290  -1.416 -11.873 1.000 89.890 ? 54  GLU A N   1 
ATOM 447  C CA  ? GLU A 1  54 ? -20.421  -2.257 -11.492 1.000 89.890 ? 54  GLU A CA  1 
ATOM 448  C C   ? GLU A 1  54 ? -20.739  -2.114 -10.007 1.000 89.890 ? 54  GLU A C   1 
ATOM 449  C CB  ? GLU A 1  54 ? -20.139  -3.723 -11.831 1.000 89.890 ? 54  GLU A CB  1 
ATOM 450  O O   ? GLU A 1  54 ? -19.832  -1.992  -9.181 1.000 89.890 ? 54  GLU A O   1 
ATOM 451  C CG  ? GLU A 1  54 ? -19.991  -3.992 -13.322 1.000 89.890 ? 54  GLU A CG  1 
ATOM 452  C CD  ? GLU A 1  54 ? -19.858  -5.470 -13.655 1.000 89.890 ? 54  GLU A CD  1 
ATOM 453  O OE1 ? GLU A 1  54 ? -19.734  -5.813 -14.852 1.000 89.890 ? 54  GLU A OE1 1 
ATOM 454  O OE2 ? GLU A 1  54 ? -19.880  -6.290 -12.710 1.000 89.890 ? 54  GLU A OE2 1 
ATOM 455  N N   ? ASP A 1  55 ? -22.009  -2.022  -9.719 1.000 87.600 ? 55  ASP A N   1 
ATOM 456  C CA  ? ASP A 1  55 ? -22.457  -2.131  -8.335 1.000 87.600 ? 55  ASP A CA  1 
ATOM 457  C C   ? ASP A 1  55 ? -22.510  -3.590  -7.887 1.000 87.600 ? 55  ASP A C   1 
ATOM 458  C CB  ? ASP A 1  55 ? -23.830  -1.477  -8.162 1.000 87.600 ? 55  ASP A CB  1 
ATOM 459  O O   ? ASP A 1  55 ? -23.377  -4.348  -8.326 1.000 87.600 ? 55  ASP A O   1 
ATOM 460  C CG  ? ASP A 1  55 ? -23.790   0.034  -8.304 1.000 87.600 ? 55  ASP A CG  1 
ATOM 461  O OD1 ? ASP A 1  55 ? -22.732   0.644  -8.036 1.000 87.600 ? 55  ASP A OD1 1 
ATOM 462  O OD2 ? ASP A 1  55 ? -24.826   0.621  -8.684 1.000 87.600 ? 55  ASP A OD2 1 
ATOM 463  N N   ? GLU A 1  56 ? -21.543  -3.979  -7.116 1.000 89.990 ? 56  GLU A N   1 
ATOM 464  C CA  ? GLU A 1  56 ? -21.463  -5.361  -6.651 1.000 89.990 ? 56  GLU A CA  1 
ATOM 465  C C   ? GLU A 1  56 ? -22.083  -5.513  -5.265 1.000 89.990 ? 56  GLU A C   1 
ATOM 466  C CB  ? GLU A 1  56 ? -20.009  -5.839  -6.632 1.000 89.990 ? 56  GLU A CB  1 
ATOM 467  O O   ? GLU A 1  56 ? -21.760  -4.754  -4.348 1.000 89.990 ? 56  GLU A O   1 
ATOM 468  C CG  ? GLU A 1  56 ? -19.337  -5.817  -7.997 1.000 89.990 ? 56  GLU A CG  1 
ATOM 469  C CD  ? GLU A 1  56 ? -17.842  -6.089  -7.935 1.000 89.990 ? 56  GLU A CD  1 
ATOM 470  O OE1 ? GLU A 1  56 ? -17.334  -6.879  -8.762 1.000 89.990 ? 56  GLU A OE1 1 
ATOM 471  O OE2 ? GLU A 1  56 ? -17.175  -5.509  -7.050 1.000 89.990 ? 56  GLU A OE2 1 
ATOM 472  N N   ? PRO A 1  57 ? -23.049  -6.371  -5.174 1.000 87.320 ? 57  PRO A N   1 
ATOM 473  C CA  ? PRO A 1  57 ? -23.757  -6.552  -3.905 1.000 87.320 ? 57  PRO A CA  1 
ATOM 474  C C   ? PRO A 1  57 ? -22.819  -6.898  -2.750 1.000 87.320 ? 57  PRO A C   1 
ATOM 475  C CB  ? PRO A 1  57 ? -24.714  -7.710  -4.197 1.000 87.320 ? 57  PRO A CB  1 
ATOM 476  O O   ? PRO A 1  57 ? -23.124  -6.602  -1.592 1.000 87.320 ? 57  PRO A O   1 
ATOM 477  C CG  ? PRO A 1  57 ? -24.896  -7.690  -5.680 1.000 87.320 ? 57  PRO A CG  1 
ATOM 478  C CD  ? PRO A 1  57 ? -23.633  -7.173  -6.309 1.000 87.320 ? 57  PRO A CD  1 
ATOM 479  N N   ? SER A 1  58 ? -21.722  -7.431  -3.041 1.000 86.620 ? 58  SER A N   1 
ATOM 480  C CA  ? SER A 1  58 ? -20.760  -7.909  -2.053 1.000 86.620 ? 58  SER A CA  1 
ATOM 481  C C   ? SER A 1  58 ? -19.841  -6.784  -1.588 1.000 86.620 ? 58  SER A C   1 
ATOM 482  C CB  ? SER A 1  58 ? -19.926  -9.055  -2.626 1.000 86.620 ? 58  SER A CB  1 
ATOM 483  O O   ? SER A 1  58 ? -19.127  -6.929  -0.593 1.000 86.620 ? 58  SER A O   1 
ATOM 484  O OG  ? SER A 1  58 ? -19.245  -8.644  -3.799 1.000 86.620 ? 58  SER A OG  1 
ATOM 485  N N   ? ASP A 1  59 ? -19.900  -5.554  -2.295 1.000 91.830 ? 59  ASP A N   1 
ATOM 486  C CA  ? ASP A 1  59 ? -19.000  -4.459  -1.948 1.000 91.830 ? 59  ASP A CA  1 
ATOM 487  C C   ? ASP A 1  59 ? -19.458  -3.754  -0.674 1.000 91.830 ? 59  ASP A C   1 
ATOM 488  C CB  ? ASP A 1  59 ? -18.906  -3.455  -3.100 1.000 91.830 ? 59  ASP A CB  1 
ATOM 489  O O   ? ASP A 1  59 ? -20.656  -3.684  -0.394 1.000 91.830 ? 59  ASP A O   1 
ATOM 490  C CG  ? ASP A 1  59 ? -20.240  -2.812  -3.435 1.000 91.830 ? 59  ASP A CG  1 
ATOM 491  O OD1 ? ASP A 1  59 ? -21.254  -3.133  -2.779 1.000 91.830 ? 59  ASP A OD1 1 
ATOM 492  O OD2 ? ASP A 1  59 ? -20.278  -1.979  -4.366 1.000 91.830 ? 59  ASP A OD2 1 
ATOM 493  N N   ? GLN A 1  60 ? -18.546  -3.426   0.166 1.000 94.950 ? 60  GLN A N   1 
ATOM 494  C CA  ? GLN A 1  60 ? -18.770  -2.695   1.408 1.000 94.950 ? 60  GLN A CA  1 
ATOM 495  C C   ? GLN A 1  60 ? -18.133  -1.309   1.354 1.000 94.950 ? 60  GLN A C   1 
ATOM 496  C CB  ? GLN A 1  60 ? -18.219  -3.479   2.600 1.000 94.950 ? 60  GLN A CB  1 
ATOM 497  O O   ? GLN A 1  60 ? -16.955  -1.175   1.015 1.000 94.950 ? 60  GLN A O   1 
ATOM 498  C CG  ? GLN A 1  60 ? -18.700  -4.923   2.662 1.000 94.950 ? 60  GLN A CG  1 
ATOM 499  C CD  ? GLN A 1  60 ? -18.062  -5.706   3.794 1.000 94.950 ? 60  GLN A CD  1 
ATOM 500  N NE2 ? GLN A 1  60 ? -17.887  -7.008   3.589 1.000 94.950 ? 60  GLN A NE2 1 
ATOM 501  O OE1 ? GLN A 1  60 ? -17.729  -5.147   4.843 1.000 94.950 ? 60  GLN A OE1 1 
ATOM 502  N N   ? HIS A 1  61 ? -18.997  -0.369   1.642 1.000 95.070 ? 61  HIS A N   1 
ATOM 503  C CA  ? HIS A 1  61 ? -18.537   1.011   1.754 1.000 95.070 ? 61  HIS A CA  1 
ATOM 504  C C   ? HIS A 1  61 ? -18.372   1.421   3.213 1.000 95.070 ? 61  HIS A C   1 
ATOM 505  C CB  ? HIS A 1  61 ? -19.511   1.959   1.049 1.000 95.070 ? 61  HIS A CB  1 
ATOM 506  O O   ? HIS A 1  61 ? -19.314   1.315   4.002 1.000 95.070 ? 61  HIS A O   1 
ATOM 507  C CG  ? HIS A 1  61 ? -19.095   3.394   1.103 1.000 95.070 ? 61  HIS A CG  1 
ATOM 508  C CD2 ? HIS A 1  61 ? -17.954   4.005   0.704 1.000 95.070 ? 61  HIS A CD2 1 
ATOM 509  N ND1 ? HIS A 1  61 ? -19.902   4.384   1.620 1.000 95.070 ? 61  HIS A ND1 1 
ATOM 510  C CE1 ? HIS A 1  61 ? -19.273   5.545   1.537 1.000 95.070 ? 61  HIS A CE1 1 
ATOM 511  N NE2 ? HIS A 1  61 ? -18.089   5.342   0.985 1.000 95.070 ? 61  HIS A NE2 1 
ATOM 512  N N   ? ARG A 1  62 ? -17.135   1.868   3.514 1.000 96.170 ? 62  ARG A N   1 
ATOM 513  C CA  ? ARG A 1  62 ? -16.845   2.279   4.884 1.000 96.170 ? 62  ARG A CA  1 
ATOM 514  C C   ? ARG A 1  62 ? -16.211   3.665   4.918 1.000 96.170 ? 62  ARG A C   1 
ATOM 515  C CB  ? ARG A 1  62 ? -15.923   1.265   5.566 1.000 96.170 ? 62  ARG A CB  1 
ATOM 516  O O   ? ARG A 1  62 ? -15.351   3.981   4.092 1.000 96.170 ? 62  ARG A O   1 
ATOM 517  C CG  ? ARG A 1  62 ? -16.521  -0.128   5.686 1.000 96.170 ? 62  ARG A CG  1 
ATOM 518  C CD  ? ARG A 1  62 ? -17.692  -0.157   6.658 1.000 96.170 ? 62  ARG A CD  1 
ATOM 519  N NE  ? ARG A 1  62 ? -18.196  -1.514   6.854 1.000 96.170 ? 62  ARG A NE  1 
ATOM 520  N NH1 ? ARG A 1  62 ? -19.603  -1.478   5.022 1.000 96.170 ? 62  ARG A NH1 1 
ATOM 521  N NH2 ? ARG A 1  62 ? -19.481  -3.347   6.343 1.000 96.170 ? 62  ARG A NH2 1 
ATOM 522  C CZ  ? ARG A 1  62 ? -19.092  -2.110   6.073 1.000 96.170 ? 62  ARG A CZ  1 
ATOM 523  N N   ? LEU A 1  63 ? -16.677   4.496   5.900 1.000 96.100 ? 63  LEU A N   1 
ATOM 524  C CA  ? LEU A 1  63 ? -15.971   5.746   6.157 1.000 96.100 ? 63  LEU A CA  1 
ATOM 525  C C   ? LEU A 1  63 ? -14.746   5.508   7.034 1.000 96.100 ? 63  LEU A C   1 
ATOM 526  C CB  ? LEU A 1  63 ? -16.902   6.761   6.825 1.000 96.100 ? 63  LEU A CB  1 
ATOM 527  O O   ? LEU A 1  63 ? -14.695   4.532   7.786 1.000 96.100 ? 63  LEU A O   1 
ATOM 528  C CG  ? LEU A 1  63 ? -18.119   7.203   6.011 1.000 96.100 ? 63  LEU A CG  1 
ATOM 529  C CD1 ? LEU A 1  63 ? -19.012   8.116   6.845 1.000 96.100 ? 63  LEU A CD1 1 
ATOM 530  C CD2 ? LEU A 1  63 ? -17.679   7.903   4.729 1.000 96.100 ? 63  LEU A CD2 1 
ATOM 531  N N   ? VAL A 1  64 ? -13.750   6.461   6.813 1.000 96.590 ? 64  VAL A N   1 
ATOM 532  C CA  ? VAL A 1  64 ? -12.535   6.403   7.620 1.000 96.590 ? 64  VAL A CA  1 
ATOM 533  C C   ? VAL A 1  64 ? -12.649   7.371   8.796 1.000 96.590 ? 64  VAL A C   1 
ATOM 534  C CB  ? VAL A 1  64 ? -11.280   6.731   6.780 1.000 96.590 ? 64  VAL A CB  1 
ATOM 535  O O   ? VAL A 1  64 ? -12.928   8.557   8.607 1.000 96.590 ? 64  VAL A O   1 
ATOM 536  C CG1 ? VAL A 1  64 ? -10.052   6.871   7.677 1.000 96.590 ? 64  VAL A CG1 1 
ATOM 537  C CG2 ? VAL A 1  64 ? -11.052   5.655   5.720 1.000 96.590 ? 64  VAL A CG2 1 
ATOM 538  N N   ? SER A 1  65 ? -12.512   6.823  10.070 1.000 95.840 ? 65  SER A N   1 
ATOM 539  C CA  ? SER A 1  65 ? -12.629   7.644  11.271 1.000 95.840 ? 65  SER A CA  1 
ATOM 540  C C   ? SER A 1  65 ? -11.288   8.265  11.649 1.000 95.840 ? 65  SER A C   1 
ATOM 541  C CB  ? SER A 1  65 ? -13.163   6.814  12.438 1.000 95.840 ? 65  SER A CB  1 
ATOM 542  O O   ? SER A 1  65 ? -11.244   9.343  12.246 1.000 95.840 ? 65  SER A O   1 
ATOM 543  O OG  ? SER A 1  65 ? -12.297   5.728  12.721 1.000 95.840 ? 65  SER A OG  1 
ATOM 544  N N   ? LYS A 1  66 ? -10.191   7.570  11.270 1.000 95.500 ? 66  LYS A N   1 
ATOM 545  C CA  ? LYS A 1  66 ?  -8.853   8.034  11.625 1.000 95.500 ? 66  LYS A CA  1 
ATOM 546  C C   ? LYS A 1  66 ?  -7.822   7.577  10.597 1.000 95.500 ? 66  LYS A C   1 
ATOM 547  C CB  ? LYS A 1  66 ?  -8.463   7.534  13.017 1.000 95.500 ? 66  LYS A CB  1 
ATOM 548  O O   ? LYS A 1  66 ?  -7.863   6.435  10.134 1.000 95.500 ? 66  LYS A O   1 
ATOM 549  C CG  ? LYS A 1  66 ?  -7.235   8.219  13.599 1.000 95.500 ? 66  LYS A CG  1 
ATOM 550  C CD  ? LYS A 1  66 ?  -7.025   7.843  15.060 1.000 95.500 ? 66  LYS A CD  1 
ATOM 551  C CE  ? LYS A 1  66 ?  -5.869   8.618  15.677 1.000 95.500 ? 66  LYS A CE  1 
ATOM 552  N NZ  ? LYS A 1  66 ?  -5.669   8.264  17.114 1.000 95.500 ? 66  LYS A NZ  1 
ATOM 553  N N   ? ALA A 1  67 ?  -6.935   8.528  10.192 1.000 96.490 ? 67  ALA A N   1 
ATOM 554  C CA  ? ALA A 1  67 ?  -5.776   8.232   9.353 1.000 96.490 ? 67  ALA A CA  1 
ATOM 555  C C   ? ALA A 1  67 ?  -4.474   8.468  10.113 1.000 96.490 ? 67  ALA A C   1 
ATOM 556  C CB  ? ALA A 1  67 ?  -5.809   9.079   8.083 1.000 96.490 ? 67  ALA A CB  1 
ATOM 557  O O   ? ALA A 1  67 ?  -4.227   9.571  10.606 1.000 96.490 ? 67  ALA A O   1 
ATOM 558  N N   ? ILE A 1  68 ?  -3.686   7.396  10.203 1.000 97.210 ? 68  ILE A N   1 
ATOM 559  C CA  ? ILE A 1  68 ?  -2.482   7.467  11.024 1.000 97.210 ? 68  ILE A CA  1 
ATOM 560  C C   ? ILE A 1  68 ?  -1.258   7.137  10.174 1.000 97.210 ? 68  ILE A C   1 
ATOM 561  C CB  ? ILE A 1  68 ?  -2.567   6.512  12.236 1.000 97.210 ? 68  ILE A CB  1 
ATOM 562  O O   ? ILE A 1  68 ?  -0.932   5.965   9.971 1.000 97.210 ? 68  ILE A O   1 
ATOM 563  C CG1 ? ILE A 1  68 ?  -3.867   6.749  13.013 1.000 97.210 ? 68  ILE A CG1 1 
ATOM 564  C CG2 ? ILE A 1  68 ?  -1.347   6.684  13.145 1.000 97.210 ? 68  ILE A CG2 1 
ATOM 565  C CD1 ? ILE A 1  68 ?  -4.156   5.694  14.072 1.000 97.210 ? 68  ILE A CD1 1 
ATOM 566  N N   ? PRO A 1  69 ?  -0.521   8.236   9.651 1.000 97.420 ? 69  PRO A N   1 
ATOM 567  C CA  ? PRO A 1  69 ?   0.722   7.948   8.931 1.000 97.420 ? 69  PRO A CA  1 
ATOM 568  C C   ? PRO A 1  69 ?   1.857   7.523   9.859 1.000 97.420 ? 69  PRO A C   1 
ATOM 569  C CB  ? PRO A 1  69 ?   1.047   9.276   8.242 1.000 97.420 ? 69  PRO A CB  1 
ATOM 570  O O   ? PRO A 1  69 ?   1.885   7.920  11.027 1.000 97.420 ? 69  PRO A O   1 
ATOM 571  C CG  ? PRO A 1  69 ?   0.406  10.318   9.101 1.000 97.420 ? 69  PRO A CG  1 
ATOM 572  C CD  ? PRO A 1  69 ?  -0.817   9.724   9.739 1.000 97.420 ? 69  PRO A CD  1 
ATOM 573  N N   ? HIS A 1  70 ?   2.689   6.595   9.335 1.000 97.750 ? 70  HIS A N   1 
ATOM 574  C CA  ? HIS A 1  70 ?   3.874   6.278  10.124 1.000 97.750 ? 70  HIS A CA  1 
ATOM 575  C C   ? HIS A 1  70 ?   4.600   7.545  10.561 1.000 97.750 ? 70  HIS A C   1 
ATOM 576  C CB  ? HIS A 1  70 ?   4.822   5.378   9.328 1.000 97.750 ? 70  HIS A CB  1 
ATOM 577  O O   ? HIS A 1  70 ?   4.882   8.419   9.739 1.000 97.750 ? 70  HIS A O   1 
ATOM 578  C CG  ? HIS A 1  70 ?   5.848   4.692  10.173 1.000 97.750 ? 70  HIS A CG  1 
ATOM 579  C CD2 ? HIS A 1  70 ?   5.998   3.389  10.506 1.000 97.750 ? 70  HIS A CD2 1 
ATOM 580  N ND1 ? HIS A 1  70 ?   6.879   5.369  10.787 1.000 97.750 ? 70  HIS A ND1 1 
ATOM 581  C CE1 ? HIS A 1  70 ?   7.621   4.508  11.463 1.000 97.750 ? 70  HIS A CE1 1 
ATOM 582  N NE2 ? HIS A 1  70 ?   7.108   3.300  11.309 1.000 97.750 ? 70  HIS A NE2 1 
ATOM 583  N N   ? PRO A 1  71 ?   4.963   7.714  11.845 1.000 96.340 ? 71  PRO A N   1 
ATOM 584  C CA  ? PRO A 1  71 ?   5.534   8.948  12.388 1.000 96.340 ? 71  PRO A CA  1 
ATOM 585  C C   ? PRO A 1  71 ?   6.882   9.300  11.763 1.000 96.340 ? 71  PRO A C   1 
ATOM 586  C CB  ? PRO A 1  71 ?   5.689   8.639  13.879 1.000 96.340 ? 71  PRO A CB  1 
ATOM 587  O O   ? PRO A 1  71 ?   7.267  10.472  11.734 1.000 96.340 ? 71  PRO A O   1 
ATOM 588  C CG  ? PRO A 1  71 ?   5.629   7.148  13.968 1.000 96.340 ? 71  PRO A CG  1 
ATOM 589  C CD  ? PRO A 1  71 ?   4.750   6.639  12.863 1.000 96.340 ? 71  PRO A CD  1 
ATOM 590  N N   ? ASP A 1  72 ?   7.557   8.270  11.288 1.000 96.180 ? 72  ASP A N   1 
ATOM 591  C CA  ? ASP A 1  72 ?   8.897   8.520  10.767 1.000 96.180 ? 72  ASP A CA  1 
ATOM 592  C C   ? ASP A 1  72 ?   8.905   8.502   9.240 1.000 96.180 ? 72  ASP A C   1 
ATOM 593  C CB  ? ASP A 1  72 ?   9.887   7.487  11.310 1.000 96.180 ? 72  ASP A CB  1 
ATOM 594  O O   ? ASP A 1  72 ?   9.955   8.320   8.621 1.000 96.180 ? 72  ASP A O   1 
ATOM 595  C CG  ? ASP A 1  72 ?  10.105   7.606  12.808 1.000 96.180 ? 72  ASP A CG  1 
ATOM 596  O OD1 ? ASP A 1  72 ?  10.041   8.732  13.346 1.000 96.180 ? 72  ASP A OD1 1 
ATOM 597  O OD2 ? ASP A 1  72 ?  10.348   6.565  13.455 1.000 96.180 ? 72  ASP A OD2 1 
ATOM 598  N N   ? PHE A 1  73 ?   7.675   8.568   8.637 1.000 95.710 ? 73  PHE A N   1 
ATOM 599  C CA  ? PHE A 1  73 ?   7.629   8.675   7.183 1.000 95.710 ? 73  PHE A CA  1 
ATOM 600  C C   ? PHE A 1  73 ?   8.432   9.878   6.703 1.000 95.710 ? 73  PHE A C   1 
ATOM 601  C CB  ? PHE A 1  73 ?   6.181   8.782   6.696 1.000 95.710 ? 73  PHE A CB  1 
ATOM 602  O O   ? PHE A 1  73 ?   8.246  10.992   7.197 1.000 95.710 ? 73  PHE A O   1 
ATOM 603  C CG  ? PHE A 1  73 ?   6.055   9.128   5.237 1.000 95.710 ? 73  PHE A CG  1 
ATOM 604  C CD1 ? PHE A 1  73 ?   5.380  10.275   4.836 1.000 95.710 ? 73  PHE A CD1 1 
ATOM 605  C CD2 ? PHE A 1  73 ?   6.613   8.307   4.266 1.000 95.710 ? 73  PHE A CD2 1 
ATOM 606  C CE1 ? PHE A 1  73 ?   5.262  10.597   3.486 1.000 95.710 ? 73  PHE A CE1 1 
ATOM 607  C CE2 ? PHE A 1  73 ?   6.499   8.623   2.915 1.000 95.710 ? 73  PHE A CE2 1 
ATOM 608  C CZ  ? PHE A 1  73 ?   5.823   9.768   2.527 1.000 95.710 ? 73  PHE A CZ  1 
ATOM 609  N N   ? ASN A 1  74 ?   9.330   9.589   5.721 1.000 90.780 ? 74  ASN A N   1 
ATOM 610  C CA  ? ASN A 1  74 ?  10.221  10.578   5.123 1.000 90.780 ? 74  ASN A CA  1 
ATOM 611  C C   ? ASN A 1  74 ?   9.893  10.810   3.651 1.000 90.780 ? 74  ASN A C   1 
ATOM 612  C CB  ? ASN A 1  74 ?  11.681  10.150   5.280 1.000 90.780 ? 74  ASN A CB  1 
ATOM 613  O O   ? ASN A 1  74 ?  10.123   9.936   2.814 1.000 90.780 ? 74  ASN A O   1 
ATOM 614  C CG  ? ASN A 1  74 ?  12.655  11.211   4.809 1.000 90.780 ? 74  ASN A CG  1 
ATOM 615  N ND2 ? ASN A 1  74 ?  13.819  11.273   5.444 1.000 90.780 ? 74  ASN A ND2 1 
ATOM 616  O OD1 ? ASN A 1  74 ?  12.363  11.971   3.881 1.000 90.780 ? 74  ASN A OD1 1 
ATOM 617  N N   ? GLU A 1  75 ?   9.451  11.971   3.293 1.000 89.760 ? 75  GLU A N   1 
ATOM 618  C CA  ? GLU A 1  75 ?   8.963  12.285   1.953 1.000 89.760 ? 75  GLU A CA  1 
ATOM 619  C C   ? GLU A 1  75 ?  10.117  12.422   0.964 1.000 89.760 ? 75  GLU A C   1 
ATOM 620  C CB  ? GLU A 1  75 ?   8.130  13.569   1.971 1.000 89.760 ? 75  GLU A CB  1 
ATOM 621  O O   ? GLU A 1  75 ?   9.910  12.376  -0.250 1.000 89.760 ? 75  GLU A O   1 
ATOM 622  C CG  ? GLU A 1  75 ?   6.755  13.401   2.600 1.000 89.760 ? 75  GLU A CG  1 
ATOM 623  C CD  ? GLU A 1  75 ?   5.908  14.662   2.537 1.000 89.760 ? 75  GLU A CD  1 
ATOM 624  O OE1 ? GLU A 1  75 ?   4.678  14.579   2.756 1.000 89.760 ? 75  GLU A OE1 1 
ATOM 625  O OE2 ? GLU A 1  75 ?   6.480  15.742   2.267 1.000 89.760 ? 75  GLU A OE2 1 
ATOM 626  N N   ? ASP A 1  76 ?  11.361  12.534   1.538 1.000 87.430 ? 76  ASP A N   1 
ATOM 627  C CA  ? ASP A 1  76 ?  12.539  12.657   0.686 1.000 87.430 ? 76  ASP A CA  1 
ATOM 628  C C   ? ASP A 1  76 ?  12.941  11.302   0.106 1.000 87.430 ? 76  ASP A C   1 
ATOM 629  C CB  ? ASP A 1  76 ?  13.707  13.261   1.468 1.000 87.430 ? 76  ASP A CB  1 
ATOM 630  O O   ? ASP A 1  76 ?  13.258  11.198  -1.081 1.000 87.430 ? 76  ASP A O   1 
ATOM 631  C CG  ? ASP A 1  76 ?  13.492  14.722   1.822 1.000 87.430 ? 76  ASP A CG  1 
ATOM 632  O OD1 ? ASP A 1  76 ?  12.769  15.427   1.086 1.000 87.430 ? 76  ASP A OD1 1 
ATOM 633  O OD2 ? ASP A 1  76 ?  14.052  15.172   2.844 1.000 87.430 ? 76  ASP A OD2 1 
ATOM 634  N N   ? ASP A 1  77 ?  12.822  10.277   0.949 1.000 88.700 ? 77  ASP A N   1 
ATOM 635  C CA  ? ASP A 1  77 ?  13.289   8.988   0.447 1.000 88.700 ? 77  ASP A CA  1 
ATOM 636  C C   ? ASP A 1  77 ?  12.198   7.926   0.564 1.000 88.700 ? 77  ASP A C   1 
ATOM 637  C CB  ? ASP A 1  77 ?  14.542   8.540   1.202 1.000 88.700 ? 77  ASP A CB  1 
ATOM 638  O O   ? ASP A 1  77 ?  12.412   6.767   0.203 1.000 88.700 ? 77  ASP A O   1 
ATOM 639  C CG  ? ASP A 1  77 ?  14.293   8.312   2.683 1.000 88.700 ? 77  ASP A CG  1 
ATOM 640  O OD1 ? ASP A 1  77 ?  13.116   8.260   3.102 1.000 88.700 ? 77  ASP A OD1 1 
ATOM 641  O OD2 ? ASP A 1  77 ?  15.282   8.188   3.438 1.000 88.700 ? 77  ASP A OD2 1 
ATOM 642  N N   ? TYR A 1  78 ?  11.044   8.388   1.059 1.000 92.200 ? 78  TYR A N   1 
ATOM 643  C CA  ? TYR A 1  78 ?   9.837   7.574   1.150 1.000 92.200 ? 78  TYR A CA  1 
ATOM 644  C C   ? TYR A 1  78 ?  10.033   6.412   2.117 1.000 92.200 ? 78  TYR A C   1 
ATOM 645  C CB  ? TYR A 1  78 ?   9.441   7.042  -0.231 1.000 92.200 ? 78  TYR A CB  1 
ATOM 646  O O   ? TYR A 1  78 ?   9.357   5.386   2.010 1.000 92.200 ? 78  TYR A O   1 
ATOM 647  C CG  ? TYR A 1  78 ?   8.867   8.097  -1.146 1.000 92.200 ? 78  TYR A CG  1 
ATOM 648  C CD1 ? TYR A 1  78 ?   7.489   8.257  -1.277 1.000 92.200 ? 78  TYR A CD1 1 
ATOM 649  C CD2 ? TYR A 1  78 ?   9.700   8.934  -1.880 1.000 92.200 ? 78  TYR A CD2 1 
ATOM 650  C CE1 ? TYR A 1  78 ?   6.955   9.226  -2.120 1.000 92.200 ? 78  TYR A CE1 1 
ATOM 651  C CE2 ? TYR A 1  78 ?   9.177   9.906  -2.726 1.000 92.200 ? 78  TYR A CE2 1 
ATOM 652  O OH  ? TYR A 1  78 ?   7.282  11.006  -3.675 1.000 92.200 ? 78  TYR A OH  1 
ATOM 653  C CZ  ? TYR A 1  78 ?   7.805  10.045  -2.839 1.000 92.200 ? 78  TYR A CZ  1 
ATOM 654  N N   ? SER A 1  79 ?  11.077   6.497   2.939 1.000 92.710 ? 79  SER A N   1 
ATOM 655  C CA  ? SER A 1  79 ?  11.247   5.492   3.983 1.000 92.710 ? 79  SER A CA  1 
ATOM 656  C C   ? SER A 1  79 ?  10.053   5.471   4.931 1.000 92.710 ? 79  SER A C   1 
ATOM 657  C CB  ? SER A 1  79 ?  12.531   5.751   4.773 1.000 92.710 ? 79  SER A CB  1 
ATOM 658  O O   ? SER A 1  79 ?   9.477   6.518   5.235 1.000 92.710 ? 79  SER A O   1 
ATOM 659  O OG  ? SER A 1  79 ?  12.513   7.045   5.351 1.000 92.710 ? 79  SER A OG  1 
ATOM 660  N N   ? ASN A 1  80 ?   9.617   4.272   5.361 1.000 95.960 ? 80  ASN A N   1 
ATOM 661  C CA  ? ASN A 1  80 ?   8.509   4.083   6.292 1.000 95.960 ? 80  ASN A CA  1 
ATOM 662  C C   ? ASN A 1  80 ?   7.185   4.544   5.689 1.000 95.960 ? 80  ASN A C   1 
ATOM 663  C CB  ? ASN A 1  80 ?   8.781   4.820   7.605 1.000 95.960 ? 80  ASN A CB  1 
ATOM 664  O O   ? ASN A 1  80 ?   6.357   5.139   6.382 1.000 95.960 ? 80  ASN A O   1 
ATOM 665  C CG  ? ASN A 1  80 ?  10.116   4.449   8.218 1.000 95.960 ? 80  ASN A CG  1 
ATOM 666  N ND2 ? ASN A 1  80 ?  10.939   5.452   8.500 1.000 95.960 ? 80  ASN A ND2 1 
ATOM 667  O OD1 ? ASN A 1  80 ?  10.407   3.269   8.435 1.000 95.960 ? 80  ASN A OD1 1 
ATOM 668  N N   ? ASP A 1  81 ?   6.967   4.488   4.453 1.000 97.370 ? 81  ASP A N   1 
ATOM 669  C CA  ? ASP A 1  81 ?   5.792   4.929   3.708 1.000 97.370 ? 81  ASP A CA  1 
ATOM 670  C C   ? ASP A 1  81 ?   4.580   4.055   4.025 1.000 97.370 ? 81  ASP A C   1 
ATOM 671  C CB  ? ASP A 1  81 ?   6.072   4.913   2.204 1.000 97.370 ? 81  ASP A CB  1 
ATOM 672  O O   ? ASP A 1  81 ?   4.115   3.296   3.173 1.000 97.370 ? 81  ASP A O   1 
ATOM 673  C CG  ? ASP A 1  81 ?   4.997   5.616   1.393 1.000 97.370 ? 81  ASP A CG  1 
ATOM 674  O OD1 ? ASP A 1  81 ?   4.180   6.359   1.978 1.000 97.370 ? 81  ASP A OD1 1 
ATOM 675  O OD2 ? ASP A 1  81 ?   4.965   5.421   0.159 1.000 97.370 ? 81  ASP A OD2 1 
ATOM 676  N N   ? LEU A 1  82 ?   4.099   4.068   5.257 1.000 98.170 ? 82  LEU A N   1 
ATOM 677  C CA  ? LEU A 1  82 ?   2.970   3.286   5.748 1.000 98.170 ? 82  LEU A CA  1 
ATOM 678  C C   ? LEU A 1  82 ?   1.959   4.179   6.460 1.000 98.170 ? 82  LEU A C   1 
ATOM 679  C CB  ? LEU A 1  82 ?   3.452   2.184   6.695 1.000 98.170 ? 82  LEU A CB  1 
ATOM 680  O O   ? LEU A 1  82 ?   2.341   5.087   7.202 1.000 98.170 ? 82  LEU A O   1 
ATOM 681  C CG  ? LEU A 1  82 ?   4.316   1.086   6.074 1.000 98.170 ? 82  LEU A CG  1 
ATOM 682  C CD1 ? LEU A 1  82 ?   4.971   0.246   7.166 1.000 98.170 ? 82  LEU A CD1 1 
ATOM 683  C CD2 ? LEU A 1  82 ?   3.482   0.210   5.145 1.000 98.170 ? 82  LEU A CD2 1 
ATOM 684  N N   ? MET A 1  83 ?   0.688   3.873   6.250 1.000 97.820 ? 83  MET A N   1 
ATOM 685  C CA  ? MET A 1  83 ?  -0.406   4.557   6.933 1.000 97.820 ? 83  MET A CA  1 
ATOM 686  C C   ? MET A 1  83 ?  -1.529   3.583   7.273 1.000 97.820 ? 83  MET A C   1 
ATOM 687  C CB  ? MET A 1  83 ?  -0.947   5.700   6.072 1.000 97.820 ? 83  MET A CB  1 
ATOM 688  O O   ? MET A 1  83 ?  -1.886   2.732   6.457 1.000 97.820 ? 83  MET A O   1 
ATOM 689  C CG  ? MET A 1  83 ?  -2.078   6.477   6.727 1.000 97.820 ? 83  MET A CG  1 
ATOM 690  S SD  ? MET A 1  83 ?  -2.637   7.897   5.707 1.000 97.820 ? 83  MET A SD  1 
ATOM 691  C CE  ? MET A 1  83 ?  -3.440   7.012   4.341 1.000 97.820 ? 83  MET A CE  1 
ATOM 692  N N   ? LEU A 1  84 ?  -2.053   3.733   8.448 1.000 98.260 ? 84  LEU A N   1 
ATOM 693  C CA  ? LEU A 1  84 ?  -3.205   2.949   8.881 1.000 98.260 ? 84  LEU A CA  1 
ATOM 694  C C   ? LEU A 1  84 ?  -4.479   3.786   8.839 1.000 98.260 ? 84  LEU A C   1 
ATOM 695  C CB  ? LEU A 1  84 ?  -2.983   2.407  10.296 1.000 98.260 ? 84  LEU A CB  1 
ATOM 696  O O   ? LEU A 1  84 ?  -4.478   4.947   9.256 1.000 98.260 ? 84  LEU A O   1 
ATOM 697  C CG  ? LEU A 1  84 ?  -1.980   1.260  10.433 1.000 98.260 ? 84  LEU A CG  1 
ATOM 698  C CD1 ? LEU A 1  84 ?  -1.565   1.091  11.890 1.000 98.260 ? 84  LEU A CD1 1 
ATOM 699  C CD2 ? LEU A 1  84 ?  -2.570  -0.035   9.886 1.000 98.260 ? 84  LEU A CD2 1 
ATOM 700  N N   ? LEU A 1  85 ?  -5.475   3.156   8.244 1.000 98.100 ? 85  LEU A N   1 
ATOM 701  C CA  ? LEU A 1  85 ?  -6.809   3.748   8.247 1.000 98.100 ? 85  LEU A CA  1 
ATOM 702  C C   ? LEU A 1  85 ?  -7.747   2.969   9.164 1.000 98.100 ? 85  LEU A C   1 
ATOM 703  C CB  ? LEU A 1  85 ?  -7.381   3.788   6.828 1.000 98.100 ? 85  LEU A CB  1 
ATOM 704  O O   ? LEU A 1  85 ?  -7.905   1.756   9.011 1.000 98.100 ? 85  LEU A O   1 
ATOM 705  C CG  ? LEU A 1  85 ?  -6.537   4.510   5.777 1.000 98.100 ? 85  LEU A CG  1 
ATOM 706  C CD1 ? LEU A 1  85 ?  -7.187   4.392   4.402 1.000 98.100 ? 85  LEU A CD1 1 
ATOM 707  C CD2 ? LEU A 1  85 ?  -6.344   5.974   6.159 1.000 98.100 ? 85  LEU A CD2 1 
ATOM 708  N N   ? ARG A 1  86 ?  -8.330   3.691  10.163 1.000 97.790 ? 86  ARG A N   1 
ATOM 709  C CA  ? ARG A 1  86 ?  -9.351   3.071  11.001 1.000 97.790 ? 86  ARG A CA  1 
ATOM 710  C C   ? ARG A 1  86 ? -10.742   3.275  10.409 1.000 97.790 ? 86  ARG A C   1 
ATOM 711  C CB  ? ARG A 1  86 ?  -9.298   3.636  12.422 1.000 97.790 ? 86  ARG A CB  1 
ATOM 712  O O   ? ARG A 1  86 ? -11.138   4.406  10.117 1.000 97.790 ? 86  ARG A O   1 
ATOM 713  C CG  ? ARG A 1  86 ? -10.203   2.913  13.406 1.000 97.790 ? 86  ARG A CG  1 
ATOM 714  C CD  ? ARG A 1  86 ? -10.044   3.454  14.820 1.000 97.790 ? 86  ARG A CD  1 
ATOM 715  N NE  ? ARG A 1  86 ? -10.803   2.666  15.787 1.000 97.790 ? 86  ARG A NE  1 
ATOM 716  N NH1 ? ARG A 1  86 ? -10.288   4.008  17.596 1.000 97.790 ? 86  ARG A NH1 1 
ATOM 717  N NH2 ? ARG A 1  86 ? -11.619   2.163  17.874 1.000 97.790 ? 86  ARG A NH2 1 
ATOM 718  C CZ  ? ARG A 1  86 ? -10.901   2.947  17.084 1.000 97.790 ? 86  ARG A CZ  1 
ATOM 719  N N   ? LEU A 1  87 ? -11.451   2.149  10.236 1.000 97.820 ? 87  LEU A N   1 
ATOM 720  C CA  ? LEU A 1  87 ? -12.799   2.215   9.683 1.000 97.820 ? 87  LEU A CA  1 
ATOM 721  C C   ? LEU A 1  87 ? -13.794   2.699  10.733 1.000 97.820 ? 87  LEU A C   1 
ATOM 722  C CB  ? LEU A 1  87 ? -13.228   0.846   9.150 1.000 97.820 ? 87  LEU A CB  1 
ATOM 723  O O   ? LEU A 1  87 ? -13.692   2.334  11.906 1.000 97.820 ? 87  LEU A O   1 
ATOM 724  C CG  ? LEU A 1  87 ? -12.321   0.216   8.092 1.000 97.820 ? 87  LEU A CG  1 
ATOM 725  C CD1 ? LEU A 1  87 ? -12.867  -1.143   7.666 1.000 97.820 ? 87  LEU A CD1 1 
ATOM 726  C CD2 ? LEU A 1  87 ? -12.179   1.142   6.888 1.000 97.820 ? 87  LEU A CD2 1 
ATOM 727  N N   ? SER A 1  88 ? -14.737   3.574  10.321 1.000 96.840 ? 88  SER A N   1 
ATOM 728  C CA  ? SER A 1  88 ? -15.763   4.066  11.235 1.000 96.840 ? 88  SER A CA  1 
ATOM 729  C C   ? SER A 1  88 ? -16.670   2.934  11.708 1.000 96.840 ? 88  SER A C   1 
ATOM 730  C CB  ? SER A 1  88 ? -16.601   5.156  10.565 1.000 96.840 ? 88  SER A CB  1 
ATOM 731  O O   ? SER A 1  88 ? -17.201   2.981  12.820 1.000 96.840 ? 88  SER A O   1 
ATOM 732  O OG  ? SER A 1  88 ? -17.246   4.654   9.408 1.000 96.840 ? 88  SER A OG  1 
ATOM 733  N N   ? LYS A 1  89 ? -16.895   1.907  10.844 1.000 97.230 ? 89  LYS A N   1 
ATOM 734  C CA  ? LYS A 1  89 ? -17.594   0.655  11.121 1.000 97.230 ? 89  LYS A CA  1 
ATOM 735  C C   ? LYS A 1  89 ? -16.776  -0.546  10.654 1.000 97.230 ? 89  LYS A C   1 
ATOM 736  C CB  ? LYS A 1  89 ? -18.968   0.647  10.450 1.000 97.230 ? 89  LYS A CB  1 
ATOM 737  O O   ? LYS A 1  89 ? -16.170  -0.511   9.581 1.000 97.230 ? 89  LYS A O   1 
ATOM 738  C CG  ? LYS A 1  89 ? -19.956   1.637  11.050 1.000 97.230 ? 89  LYS A CG  1 
ATOM 739  C CD  ? LYS A 1  89 ? -21.340   1.490  10.430 1.000 97.230 ? 89  LYS A CD  1 
ATOM 740  C CE  ? LYS A 1  89 ? -22.317   2.511  10.995 1.000 97.230 ? 89  LYS A CE  1 
ATOM 741  N NZ  ? LYS A 1  89 ? -23.677   2.369  10.393 1.000 97.230 ? 89  LYS A NZ  1 
ATOM 742  N N   ? PRO A 1  90 ? -16.861  -1.662  11.606 1.000 97.830 ? 90  PRO A N   1 
ATOM 743  C CA  ? PRO A 1  90 ? -16.082  -2.839  11.214 1.000 97.830 ? 90  PRO A CA  1 
ATOM 744  C C   ? PRO A 1  90 ? -16.550  -3.441   9.891 1.000 97.830 ? 90  PRO A C   1 
ATOM 745  C CB  ? PRO A 1  90 ? -16.313  -3.816  12.370 1.000 97.830 ? 90  PRO A CB  1 
ATOM 746  O O   ? PRO A 1  90 ? -17.741  -3.394   9.573 1.000 97.830 ? 90  PRO A O   1 
ATOM 747  C CG  ? PRO A 1  90 ? -16.778  -2.962  13.505 1.000 97.830 ? 90  PRO A CG  1 
ATOM 748  C CD  ? PRO A 1  90 ? -17.490  -1.766  12.941 1.000 97.830 ? 90  PRO A CD  1 
ATOM 749  N N   ? ALA A 1  91 ? -15.597  -4.026   9.126 1.000 97.870 ? 91  ALA A N   1 
ATOM 750  C CA  ? ALA A 1  91 ? -15.916  -4.756   7.902 1.000 97.870 ? 91  ALA A CA  1 
ATOM 751  C C   ? ALA A 1  91 ? -16.651  -6.057   8.215 1.000 97.870 ? 91  ALA A C   1 
ATOM 752  C CB  ? ALA A 1  91 ? -14.645  -5.045   7.107 1.000 97.870 ? 91  ALA A CB  1 
ATOM 753  O O   ? ALA A 1  91 ? -16.373  -6.706   9.227 1.000 97.870 ? 91  ALA A O   1 
ATOM 754  N N   ? ASP A 1  92 ? -17.651  -6.375   7.384 1.000 97.260 ? 92  ASP A N   1 
ATOM 755  C CA  ? ASP A 1  92 ? -18.251  -7.704   7.428 1.000 97.260 ? 92  ASP A CA  1 
ATOM 756  C C   ? ASP A 1  92 ? -17.382  -8.725   6.698 1.000 97.260 ? 92  ASP A C   1 
ATOM 757  C CB  ? ASP A 1  92 ? -19.656  -7.679   6.821 1.000 97.260 ? 92  ASP A CB  1 
ATOM 758  O O   ? ASP A 1  92 ? -17.172  -8.617   5.488 1.000 97.260 ? 92  ASP A O   1 
ATOM 759  C CG  ? ASP A 1  92 ? -20.615  -6.780   7.582 1.000 97.260 ? 92  ASP A CG  1 
ATOM 760  O OD1 ? ASP A 1  92 ? -20.595  -6.786   8.831 1.000 97.260 ? 92  ASP A OD1 1 
ATOM 761  O OD2 ? ASP A 1  92 ? -21.399  -6.062   6.925 1.000 97.260 ? 92  ASP A OD2 1 
ATOM 762  N N   ? ILE A 1  93 ? -16.850  -9.702   7.474 1.000 96.870 ? 93  ILE A N   1 
ATOM 763  C CA  ? ILE A 1  93 ? -15.987 -10.697   6.846 1.000 96.870 ? 93  ILE A CA  1 
ATOM 764  C C   ? ILE A 1  93 ? -16.837 -11.701   6.070 1.000 96.870 ? 93  ILE A C   1 
ATOM 765  C CB  ? ILE A 1  93 ? -15.113 -11.427   7.890 1.000 96.870 ? 93  ILE A CB  1 
ATOM 766  O O   ? ILE A 1  93 ? -17.736 -12.329   6.634 1.000 96.870 ? 93  ILE A O   1 
ATOM 767  C CG1 ? ILE A 1  93 ? -14.304 -10.416   8.710 1.000 96.870 ? 93  ILE A CG1 1 
ATOM 768  C CG2 ? ILE A 1  93 ? -14.191 -12.441   7.208 1.000 96.870 ? 93  ILE A CG2 1 
ATOM 769  C CD1 ? ILE A 1  93 ? -13.463  -9.467   7.868 1.000 96.870 ? 93  ILE A CD1 1 
ATOM 770  N N   ? THR A 1  94 ? -16.484 -11.825   4.780 1.000 95.360 ? 94  THR A N   1 
ATOM 771  C CA  ? THR A 1  94 ? -17.154 -12.709   3.833 1.000 95.360 ? 94  THR A CA  1 
ATOM 772  C C   ? THR A 1  94 ? -16.137 -13.426   2.949 1.000 95.360 ? 94  THR A C   1 
ATOM 773  C CB  ? THR A 1  94 ? -18.148 -11.932   2.950 1.000 95.360 ? 94  THR A CB  1 
ATOM 774  O O   ? THR A 1  94 ? -14.930 -13.323   3.174 1.000 95.360 ? 94  THR A O   1 
ATOM 775  C CG2 ? THR A 1  94 ? -19.045 -11.031   3.793 1.000 95.360 ? 94  THR A CG2 1 
ATOM 776  O OG1 ? THR A 1  94 ? -17.419 -11.124   2.018 1.000 95.360 ? 94  THR A OG1 1 
ATOM 777  N N   ? ASP A 1  95 ? -16.650 -14.121   1.903 1.000 92.800 ? 95  ASP A N   1 
ATOM 778  C CA  ? ASP A 1  95 ? -15.785 -14.832   0.966 1.000 92.800 ? 95  ASP A CA  1 
ATOM 779  C C   ? ASP A 1  95 ? -15.032 -13.856   0.065 1.000 92.800 ? 95  ASP A C   1 
ATOM 780  C CB  ? ASP A 1  95 ? -16.602 -15.808   0.116 1.000 92.800 ? 95  ASP A CB  1 
ATOM 781  O O   ? ASP A 1  95 ? -13.978 -14.192  -0.480 1.000 92.800 ? 95  ASP A O   1 
ATOM 782  C CG  ? ASP A 1  95 ? -17.122 -16.994   0.911 1.000 92.800 ? 95  ASP A CG  1 
ATOM 783  O OD1 ? ASP A 1  95 ? -16.551 -17.311   1.977 1.000 92.800 ? 95  ASP A OD1 1 
ATOM 784  O OD2 ? ASP A 1  95 ? -18.109 -17.617   0.465 1.000 92.800 ? 95  ASP A OD2 1 
ATOM 785  N N   ? VAL A 1  96 ? -15.424 -12.590   0.005 1.000 93.980 ? 96  VAL A N   1 
ATOM 786  C CA  ? VAL A 1  96 ? -14.812 -11.638  -0.915 1.000 93.980 ? 96  VAL A CA  1 
ATOM 787  C C   ? VAL A 1  96 ? -14.204 -10.478  -0.130 1.000 93.980 ? 96  VAL A C   1 
ATOM 788  C CB  ? VAL A 1  96 ? -15.834 -11.106  -1.945 1.000 93.980 ? 96  VAL A CB  1 
ATOM 789  O O   ? VAL A 1  96 ? -13.572  -9.591  -0.709 1.000 93.980 ? 96  VAL A O   1 
ATOM 790  C CG1 ? VAL A 1  96 ? -16.338 -12.238  -2.839 1.000 93.980 ? 96  VAL A CG1 1 
ATOM 791  C CG2 ? VAL A 1  96 ? -17.000 -10.422  -1.235 1.000 93.980 ? 96  VAL A CG2 1 
ATOM 792  N N   ? VAL A 1  97 ? -14.363 -10.477   1.209 1.000 96.580 ? 97  VAL A N   1 
ATOM 793  C CA  ? VAL A 1  97 ? -13.739  -9.527   2.124 1.000 96.580 ? 97  VAL A CA  1 
ATOM 794  C C   ? VAL A 1  97 ? -13.124 -10.275   3.305 1.000 96.580 ? 97  VAL A C   1 
ATOM 795  C CB  ? VAL A 1  97 ? -14.753  -8.476   2.629 1.000 96.580 ? 97  VAL A CB  1 
ATOM 796  O O   ? VAL A 1  97 ? -13.840 -10.741   4.194 1.000 96.580 ? 97  VAL A O   1 
ATOM 797  C CG1 ? VAL A 1  97 ? -14.072  -7.472   3.557 1.000 96.580 ? 97  VAL A CG1 1 
ATOM 798  C CG2 ? VAL A 1  97 ? -15.409  -7.759   1.450 1.000 96.580 ? 97  VAL A CG2 1 
ATOM 799  N N   ? LYS A 1  98 ? -11.761 -10.362   3.253 1.000 96.650 ? 98  LYS A N   1 
ATOM 800  C CA  ? LYS A 1  98 ? -11.041 -11.052   4.320 1.000 96.650 ? 98  LYS A CA  1 
ATOM 801  C C   ? LYS A 1  98 ?  -9.689 -10.396   4.585 1.000 96.650 ? 98  LYS A C   1 
ATOM 802  C CB  ? LYS A 1  98 ? -10.847 -12.528   3.968 1.000 96.650 ? 98  LYS A CB  1 
ATOM 803  O O   ? LYS A 1  98 ?  -9.010  -9.962   3.653 1.000 96.650 ? 98  LYS A O   1 
ATOM 804  C CG  ? LYS A 1  98 ? -12.145 -13.314   3.855 1.000 96.650 ? 98  LYS A CG  1 
ATOM 805  C CD  ? LYS A 1  98 ? -11.888 -14.766   3.472 1.000 96.650 ? 98  LYS A CD  1 
ATOM 806  C CE  ? LYS A 1  98 ? -13.189 -15.533   3.281 1.000 96.650 ? 98  LYS A CE  1 
ATOM 807  N NZ  ? LYS A 1  98 ? -12.943 -16.960   2.915 1.000 96.650 ? 98  LYS A NZ  1 
ATOM 808  N N   ? PRO A 1  99 ?  -9.404 -10.415   5.937 1.000 97.500 ? 99  PRO A N   1 
ATOM 809  C CA  ? PRO A 1  99 ?  -8.094  -9.849   6.268 1.000 97.500 ? 99  PRO A CA  1 
ATOM 810  C C   ? PRO A 1  99 ?  -6.940 -10.776   5.895 1.000 97.500 ? 99  PRO A C   1 
ATOM 811  C CB  ? PRO A 1  99 ?  -8.168  -9.652   7.784 1.000 97.500 ? 99  PRO A CB  1 
ATOM 812  O O   ? PRO A 1  99 ?  -7.118 -11.995   5.828 1.000 97.500 ? 99  PRO A O   1 
ATOM 813  C CG  ? PRO A 1  99 ?  -9.619  -9.786   8.116 1.000 97.500 ? 99  PRO A CG  1 
ATOM 814  C CD  ? PRO A 1  99 ? -10.278 -10.616   7.052 1.000 97.500 ? 99  PRO A CD  1 
ATOM 815  N N   ? ILE A 1 100 ?  -5.748 -10.128   5.649 1.000 97.180 ? 100 ILE A N   1 
ATOM 816  C CA  ? ILE A 1 100 ?  -4.524 -10.884   5.409 1.000 97.180 ? 100 ILE A CA  1 
ATOM 817  C C   ? ILE A 1 100 ?  -3.552 -10.674   6.567 1.000 97.180 ? 100 ILE A C   1 
ATOM 818  C CB  ? ILE A 1 100 ?  -3.862 -10.479   4.073 1.000 97.180 ? 100 ILE A CB  1 
ATOM 819  O O   ? ILE A 1 100 ?  -3.530  -9.604   7.181 1.000 97.180 ? 100 ILE A O   1 
ATOM 820  C CG1 ? ILE A 1 100 ?  -2.783 -11.495   3.682 1.000 97.180 ? 100 ILE A CG1 1 
ATOM 821  C CG2 ? ILE A 1 100 ?  -3.276  -9.067   4.167 1.000 97.180 ? 100 ILE A CG2 1 
ATOM 822  C CD1 ? ILE A 1 100 ?  -2.305 -11.368   2.242 1.000 97.180 ? 100 ILE A CD1 1 
ATOM 823  N N   ? THR A 1 101 ?  -2.782 -11.639   6.789 1.000 94.730 ? 101 THR A N   1 
ATOM 824  C CA  ? THR A 1 101 ?  -1.893 -11.591   7.945 1.000 94.730 ? 101 THR A CA  1 
ATOM 825  C C   ? THR A 1 101 ?  -0.577 -10.908   7.586 1.000 94.730 ? 101 THR A C   1 
ATOM 826  C CB  ? THR A 1 101 ?  -1.609 -13.004   8.489 1.000 94.730 ? 101 THR A CB  1 
ATOM 827  O O   ? THR A 1 101 ?  -0.119 -10.990   6.445 1.000 94.730 ? 101 THR A O   1 
ATOM 828  C CG2 ? THR A 1 101 ?  -2.888 -13.666   8.992 1.000 94.730 ? 101 THR A CG2 1 
ATOM 829  O OG1 ? THR A 1 101 ?  -1.046 -13.808   7.445 1.000 94.730 ? 101 THR A OG1 1 
ATOM 830  N N   ? LEU A 1 102 ?   0.060 -10.279   8.636 1.000 96.640 ? 102 LEU A N   1 
ATOM 831  C CA  ? LEU A 1 102 ?   1.375  -9.662   8.506 1.000 96.640 ? 102 LEU A CA  1 
ATOM 832  C C   ? LEU A 1 102 ?   2.472 -10.721   8.471 1.000 96.640 ? 102 LEU A C   1 
ATOM 833  C CB  ? LEU A 1 102 ?   1.626  -8.687   9.659 1.000 96.640 ? 102 LEU A CB  1 
ATOM 834  O O   ? LEU A 1 102 ?   2.314 -11.802   9.043 1.000 96.640 ? 102 LEU A O   1 
ATOM 835  C CG  ? LEU A 1 102 ?   0.783  -7.411   9.665 1.000 96.640 ? 102 LEU A CG  1 
ATOM 836  C CD1 ? LEU A 1 102 ?   0.953  -6.669  10.987 1.000 96.640 ? 102 LEU A CD1 1 
ATOM 837  C CD2 ? LEU A 1 102 ?   1.162  -6.515   8.490 1.000 96.640 ? 102 LEU A CD2 1 
ATOM 838  N N   ? PRO A 1 103 ?   3.544 -10.450   7.875 1.000 96.550 ? 103 PRO A N   1 
ATOM 839  C CA  ? PRO A 1 103 ?   4.641 -11.418   7.796 1.000 96.550 ? 103 PRO A CA  1 
ATOM 840  C C   ? PRO A 1 103 ?   5.356 -11.610   9.131 1.000 96.550 ? 103 PRO A C   1 
ATOM 841  C CB  ? PRO A 1 103 ?   5.581 -10.800   6.757 1.000 96.550 ? 103 PRO A CB  1 
ATOM 842  O O   ? PRO A 1 103 ?   5.535 -10.649   9.884 1.000 96.550 ? 103 PRO A O   1 
ATOM 843  C CG  ? PRO A 1 103 ?   5.362  -9.326   6.872 1.000 96.550 ? 103 PRO A CG  1 
ATOM 844  C CD  ? PRO A 1 103 ?   3.916  -9.083   7.196 1.000 96.550 ? 103 PRO A CD  1 
ATOM 845  N N   ? THR A 1 104 ?   5.776 -12.848   9.428 1.000 95.350 ? 104 THR A N   1 
ATOM 846  C CA  ? THR A 1 104 ?   6.561 -13.171  10.614 1.000 95.350 ? 104 THR A CA  1 
ATOM 847  C C   ? THR A 1 104 ?   7.999 -13.512  10.233 1.000 95.350 ? 104 THR A C   1 
ATOM 848  C CB  ? THR A 1 104 ?   5.941 -14.346  11.392 1.000 95.350 ? 104 THR A CB  1 
ATOM 849  O O   ? THR A 1 104 ?   8.856 -13.673  11.105 1.000 95.350 ? 104 THR A O   1 
ATOM 850  C CG2 ? THR A 1 104 ?   4.568 -13.977  11.943 1.000 95.350 ? 104 THR A CG2 1 
ATOM 851  O OG1 ? THR A 1 104 ?   5.805 -15.472  10.516 1.000 95.350 ? 104 THR A OG1 1 
ATOM 852  N N   ? GLU A 1 105 ?   8.228 -13.688   8.972 1.000 94.950 ? 105 GLU A N   1 
ATOM 853  C CA  ? GLU A 1 105 ?   9.560 -13.962   8.441 1.000 94.950 ? 105 GLU A CA  1 
ATOM 854  C C   ? GLU A 1 105 ?   9.849 -13.110   7.208 1.000 94.950 ? 105 GLU A C   1 
ATOM 855  C CB  ? GLU A 1 105 ?   9.709 -15.447   8.101 1.000 94.950 ? 105 GLU A CB  1 
ATOM 856  O O   ? GLU A 1 105 ?   8.924 -12.651   6.534 1.000 94.950 ? 105 GLU A O   1 
ATOM 857  C CG  ? GLU A 1 105 ?   8.737 -15.934   7.036 1.000 94.950 ? 105 GLU A CG  1 
ATOM 858  C CD  ? GLU A 1 105 ?   8.818 -17.432   6.791 1.000 94.950 ? 105 GLU A CD  1 
ATOM 859  O OE1 ? GLU A 1 105 ?   8.205 -17.921   5.814 1.000 94.950 ? 105 GLU A OE1 1 
ATOM 860  O OE2 ? GLU A 1 105 ?   9.498 -18.123   7.582 1.000 94.950 ? 105 GLU A OE2 1 
ATOM 861  N N   ? GLU A 1 106 ?  11.201 -13.067   6.934 1.000 94.160 ? 106 GLU A N   1 
ATOM 862  C CA  ? GLU A 1 106 ?  11.623 -12.332   5.745 1.000 94.160 ? 106 GLU A CA  1 
ATOM 863  C C   ? GLU A 1 106 ?  11.194 -13.052   4.470 1.000 94.160 ? 106 GLU A C   1 
ATOM 864  C CB  ? GLU A 1 106 ?  13.140 -12.127   5.750 1.000 94.160 ? 106 GLU A CB  1 
ATOM 865  O O   ? GLU A 1 106 ?  11.209 -14.284   4.412 1.000 94.160 ? 106 GLU A O   1 
ATOM 866  C CG  ? GLU A 1 106 ?  13.627 -11.164   6.822 1.000 94.160 ? 106 GLU A CG  1 
ATOM 867  C CD  ? GLU A 1 106 ?  13.438  -9.703   6.448 1.000 94.160 ? 106 GLU A CD  1 
ATOM 868  O OE1 ? GLU A 1 106 ?  13.640  -8.822   7.315 1.000 94.160 ? 106 GLU A OE1 1 
ATOM 869  O OE2 ? GLU A 1 106 ?  13.084  -9.436   5.278 1.000 94.160 ? 106 GLU A OE2 1 
ATOM 870  N N   ? PRO A 1 107 ?  10.766 -12.175   3.427 1.000 93.650 ? 107 PRO A N   1 
ATOM 871  C CA  ? PRO A 1 107 ?  10.459 -12.813   2.145 1.000 93.650 ? 107 PRO A CA  1 
ATOM 872  C C   ? PRO A 1 107 ?  11.689 -13.433   1.485 1.000 93.650 ? 107 PRO A C   1 
ATOM 873  C CB  ? PRO A 1 107 ?   9.910 -11.660   1.300 1.000 93.650 ? 107 PRO A CB  1 
ATOM 874  O O   ? PRO A 1 107 ?  12.804 -12.938   1.662 1.000 93.650 ? 107 PRO A O   1 
ATOM 875  C CG  ? PRO A 1 107 ?  10.582 -10.438   1.838 1.000 93.650 ? 107 PRO A CG  1 
ATOM 876  C CD  ? PRO A 1 107 ?  10.773 -10.611   3.318 1.000 93.650 ? 107 PRO A CD  1 
ATOM 877  N N   ? LYS A 1 108 ?  11.453 -14.515   0.799 1.000 94.170 ? 108 LYS A N   1 
ATOM 878  C CA  ? LYS A 1 108 ?  12.540 -15.199   0.104 1.000 94.170 ? 108 LYS A CA  1 
ATOM 879  C C   ? LYS A 1 108 ?  12.856 -14.521  -1.225 1.000 94.170 ? 108 LYS A C   1 
ATOM 880  C CB  ? LYS A 1 108 ?  12.187 -16.669  -0.128 1.000 94.170 ? 108 LYS A CB  1 
ATOM 881  O O   ? LYS A 1 108 ?  11.970 -14.345  -2.064 1.000 94.170 ? 108 LYS A O   1 
ATOM 882  C CG  ? LYS A 1 108 ?  13.341 -17.506  -0.660 1.000 94.170 ? 108 LYS A CG  1 
ATOM 883  C CD  ? LYS A 1 108 ?  12.943 -18.967  -0.826 1.000 94.170 ? 108 LYS A CD  1 
ATOM 884  C CE  ? LYS A 1 108 ?  14.076 -19.793  -1.419 1.000 94.170 ? 108 LYS A CE  1 
ATOM 885  N NZ  ? LYS A 1 108 ?  13.691 -21.227  -1.579 1.000 94.170 ? 108 LYS A NZ  1 
ATOM 886  N N   ? LEU A 1 109 ?  14.128 -14.145  -1.338 1.000 94.560 ? 109 LEU A N   1 
ATOM 887  C CA  ? LEU A 1 109 ?  14.548 -13.579  -2.616 1.000 94.560 ? 109 LEU A CA  1 
ATOM 888  C C   ? LEU A 1 109 ?  14.304 -14.566  -3.753 1.000 94.560 ? 109 LEU A C   1 
ATOM 889  C CB  ? LEU A 1 109 ?  16.028 -13.191  -2.570 1.000 94.560 ? 109 LEU A CB  1 
ATOM 890  O O   ? LEU A 1 109 ?  14.508 -15.771  -3.590 1.000 94.560 ? 109 LEU A O   1 
ATOM 891  C CG  ? LEU A 1 109 ?  16.393 -12.019  -1.657 1.000 94.560 ? 109 LEU A CG  1 
ATOM 892  C CD1 ? LEU A 1 109 ?  17.897 -11.770  -1.690 1.000 94.560 ? 109 LEU A CD1 1 
ATOM 893  C CD2 ? LEU A 1 109 ?  15.630 -10.764  -2.067 1.000 94.560 ? 109 LEU A CD2 1 
ATOM 894  N N   ? GLY A 1 110 ?  13.772 -14.062  -4.891 1.000 92.450 ? 110 GLY A N   1 
ATOM 895  C CA  ? GLY A 1 110 ?  13.538 -14.892  -6.062 1.000 92.450 ? 110 GLY A CA  1 
ATOM 896  C C   ? GLY A 1 110 ?  12.138 -15.475  -6.110 1.000 92.450 ? 110 GLY A C   1 
ATOM 897  O O   ? GLY A 1 110 ?  11.740 -16.064  -7.117 1.000 92.450 ? 110 GLY A O   1 
ATOM 898  N N   ? SER A 1 111 ?  11.414 -15.420  -4.936 1.000 93.290 ? 111 SER A N   1 
ATOM 899  C CA  ? SER A 1 111 ?  10.042 -15.916  -4.918 1.000 93.290 ? 111 SER A CA  1 
ATOM 900  C C   ? SER A 1 111 ?   9.149 -15.103  -5.849 1.000 93.290 ? 111 SER A C   1 
ATOM 901  C CB  ? SER A 1 111 ?   9.478 -15.881  -3.498 1.000 93.290 ? 111 SER A CB  1 
ATOM 902  O O   ? SER A 1 111 ?   9.433 -13.936  -6.128 1.000 93.290 ? 111 SER A O   1 
ATOM 903  O OG  ? SER A 1 111 ?   9.418 -14.551  -3.012 1.000 93.290 ? 111 SER A OG  1 
ATOM 904  N N   ? THR A 1 112 ?   8.144 -15.811  -6.355 1.000 92.700 ? 112 THR A N   1 
ATOM 905  C CA  ? THR A 1 112 ?   7.108 -15.145  -7.136 1.000 92.700 ? 112 THR A CA  1 
ATOM 906  C C   ? THR A 1 112 ?   6.097 -14.459  -6.221 1.000 92.700 ? 112 THR A C   1 
ATOM 907  C CB  ? THR A 1 112 ?   6.379 -16.138  -8.059 1.000 92.700 ? 112 THR A CB  1 
ATOM 908  O O   ? THR A 1 112 ?   5.539 -15.090  -5.321 1.000 92.700 ? 112 THR A O   1 
ATOM 909  C CG2 ? THR A 1 112 ?   5.321 -15.432  -8.900 1.000 92.700 ? 112 THR A CG2 1 
ATOM 910  O OG1 ? THR A 1 112 ?   7.331 -16.759  -8.931 1.000 92.700 ? 112 THR A OG1 1 
ATOM 911  N N   ? CYS A 1 113 ?   5.889 -13.160  -6.473 1.000 94.740 ? 113 CYS A N   1 
ATOM 912  C CA  ? CYS A 1 113 ?   4.991 -12.341  -5.667 1.000 94.740 ? 113 CYS A CA  1 
ATOM 913  C C   ? CYS A 1 113 ?   3.844 -11.797  -6.510 1.000 94.740 ? 113 CYS A C   1 
ATOM 914  C CB  ? CYS A 1 113 ?   5.755 -11.185  -5.021 1.000 94.740 ? 113 CYS A CB  1 
ATOM 915  O O   ? CYS A 1 113 ?   4.038 -11.442  -7.674 1.000 94.740 ? 113 CYS A O   1 
ATOM 916  S SG  ? CYS A 1 113 ?   7.132 -11.714  -3.979 1.000 94.740 ? 113 CYS A SG  1 
ATOM 917  N N   ? LEU A 1 114 ?   2.701 -11.781  -5.859 1.000 93.710 ? 114 LEU A N   1 
ATOM 918  C CA  ? LEU A 1 114 ?   1.506 -11.270  -6.521 1.000 93.710 ? 114 LEU A CA  1 
ATOM 919  C C   ? LEU A 1 114 ?   1.241  -9.822  -6.123 1.000 93.710 ? 114 LEU A C   1 
ATOM 920  C CB  ? LEU A 1 114 ?   0.291 -12.136  -6.179 1.000 93.710 ? 114 LEU A CB  1 
ATOM 921  O O   ? LEU A 1 114 ?   1.150  -9.508  -4.934 1.000 93.710 ? 114 LEU A O   1 
ATOM 922  C CG  ? LEU A 1 114 ?  -1.039 -11.717  -6.807 1.000 93.710 ? 114 LEU A CG  1 
ATOM 923  C CD1 ? LEU A 1 114 ?  -1.056 -12.062  -8.293 1.000 93.710 ? 114 LEU A CD1 1 
ATOM 924  C CD2 ? LEU A 1 114 ?  -2.205 -12.383  -6.085 1.000 93.710 ? 114 LEU A CD2 1 
ATOM 925  N N   ? ALA A 1 115 ?   1.163  -8.966  -7.155 1.000 93.770 ? 115 ALA A N   1 
ATOM 926  C CA  ? ALA A 1 115 ?   0.716  -7.588  -6.966 1.000 93.770 ? 115 ALA A CA  1 
ATOM 927  C C   ? ALA A 1 115 ?  -0.665  -7.371  -7.579 1.000 93.770 ? 115 ALA A C   1 
ATOM 928  C CB  ? ALA A 1 115 ?   1.723  -6.614  -7.573 1.000 93.770 ? 115 ALA A CB  1 
ATOM 929  O O   ? ALA A 1 115 ?  -0.953  -7.871  -8.669 1.000 93.770 ? 115 ALA A O   1 
ATOM 930  N N   ? SER A 1 116 ?  -1.515  -6.682  -6.858 1.000 93.660 ? 116 SER A N   1 
ATOM 931  C CA  ? SER A 1 116 ?  -2.854  -6.388  -7.357 1.000 93.660 ? 116 SER A CA  1 
ATOM 932  C C   ? SER A 1 116 ?  -3.190  -4.909  -7.202 1.000 93.660 ? 116 SER A C   1 
ATOM 933  C CB  ? SER A 1 116 ?  -3.897  -7.235  -6.626 1.000 93.660 ? 116 SER A CB  1 
ATOM 934  O O   ? SER A 1 116 ?  -2.705  -4.250  -6.280 1.000 93.660 ? 116 SER A O   1 
ATOM 935  O OG  ? SER A 1 116 ?  -3.844  -7.003  -5.229 1.000 93.660 ? 116 SER A OG  1 
ATOM 936  N N   ? GLY A 1 117 ?  -3.945  -4.404  -8.200 1.000 92.750 ? 117 GLY A N   1 
ATOM 937  C CA  ? GLY A 1 117 ?  -4.316  -2.999  -8.135 1.000 92.750 ? 117 GLY A CA  1 
ATOM 938  C C   ? GLY A 1 117 ?  -5.075  -2.525  -9.360 1.000 92.750 ? 117 GLY A C   1 
ATOM 939  O O   ? GLY A 1 117 ?  -5.341  -3.308 -10.274 1.000 92.750 ? 117 GLY A O   1 
ATOM 940  N N   ? TRP A 1 118 ?  -5.518  -1.238  -9.375 1.000 90.660 ? 118 TRP A N   1 
ATOM 941  C CA  ? TRP A 1 118 ?  -6.259  -0.601 -10.459 1.000 90.660 ? 118 TRP A CA  1 
ATOM 942  C C   ? TRP A 1 118 ?  -5.423   0.488 -11.123 1.000 90.660 ? 118 TRP A C   1 
ATOM 943  C CB  ? TRP A 1 118 ?  -7.571  -0.008  -9.938 1.000 90.660 ? 118 TRP A CB  1 
ATOM 944  O O   ? TRP A 1 118 ?  -5.967   1.458 -11.657 1.000 90.660 ? 118 TRP A O   1 
ATOM 945  C CG  ? TRP A 1 118 ?  -8.595  -1.035  -9.556 1.000 90.660 ? 118 TRP A CG  1 
ATOM 946  C CD1 ? TRP A 1 118 ?  -9.501  -1.641 -10.380 1.000 90.660 ? 118 TRP A CD1 1 
ATOM 947  C CD2 ? TRP A 1 118 ?  -8.818  -1.573  -8.249 1.000 90.660 ? 118 TRP A CD2 1 
ATOM 948  C CE2 ? TRP A 1 118 ?  -9.877  -2.502  -8.355 1.000 90.660 ? 118 TRP A CE2 1 
ATOM 949  C CE3 ? TRP A 1 118 ?  -8.224  -1.360  -6.997 1.000 90.660 ? 118 TRP A CE3 1 
ATOM 950  N NE1 ? TRP A 1 118 ? -10.275  -2.525  -9.664 1.000 90.660 ? 118 TRP A NE1 1 
ATOM 951  C CH2 ? TRP A 1 118 ?  -9.756  -2.990  -6.042 1.000 90.660 ? 118 TRP A CH2 1 
ATOM 952  C CZ2 ? TRP A 1 118 ? -10.355  -3.218  -7.254 1.000 90.660 ? 118 TRP A CZ2 1 
ATOM 953  C CZ3 ? TRP A 1 118 ?  -8.701  -2.073  -5.904 1.000 90.660 ? 118 TRP A CZ3 1 
ATOM 954  N N   ? GLY A 1 119 ?  -4.131   0.322 -10.962 1.000 83.850 ? 119 GLY A N   1 
ATOM 955  C CA  ? GLY A 1 119 ?  -3.248   1.310 -11.560 1.000 83.850 ? 119 GLY A CA  1 
ATOM 956  C C   ? GLY A 1 119 ?  -3.192   1.223 -13.073 1.000 83.850 ? 119 GLY A C   1 
ATOM 957  O O   ? GLY A 1 119 ?  -3.805   0.337 -13.672 1.000 83.850 ? 119 GLY A O   1 
ATOM 958  N N   ? SER A 1 120 ?  -2.472   2.174 -13.743 1.000 79.470 ? 120 SER A N   1 
ATOM 959  C CA  ? SER A 1 120 ?  -2.369   2.290 -15.194 1.000 79.470 ? 120 SER A CA  1 
ATOM 960  C C   ? SER A 1 120 ?  -1.769   1.029 -15.808 1.000 79.470 ? 120 SER A C   1 
ATOM 961  C CB  ? SER A 1 120 ?  -1.524   3.505 -15.576 1.000 79.470 ? 120 SER A CB  1 
ATOM 962  O O   ? SER A 1 120 ?  -0.815   0.464 -15.270 1.000 79.470 ? 120 SER A O   1 
ATOM 963  O OG  ? SER A 1 120 ?  -1.352   3.577 -16.981 1.000 79.470 ? 120 SER A OG  1 
ATOM 964  N N   ? THR A 1 121 ?  -2.349   0.581 -16.920 1.000 73.950 ? 121 THR A N   1 
ATOM 965  C CA  ? THR A 1 121 ?  -1.890  -0.618 -17.613 1.000 73.950 ? 121 THR A CA  1 
ATOM 966  C C   ? THR A 1 121 ?  -1.092  -0.250 -18.860 1.000 73.950 ? 121 THR A C   1 
ATOM 967  C CB  ? THR A 1 121 ?  -3.071  -1.525 -18.004 1.000 73.950 ? 121 THR A CB  1 
ATOM 968  O O   ? THR A 1 121 ?  -0.592  -1.129 -19.565 1.000 73.950 ? 121 THR A O   1 
ATOM 969  C CG2 ? THR A 1 121 ?  -3.772  -2.080 -16.769 1.000 73.950 ? 121 THR A CG2 1 
ATOM 970  O OG1 ? THR A 1 121 ?  -4.013  -0.767 -18.774 1.000 73.950 ? 121 THR A OG1 1 
ATOM 971  N N   ? THR A 1 122 ?  -1.006   1.072 -19.150 1.000 69.110 ? 122 THR A N   1 
ATOM 972  C CA  ? THR A 1 122 ?  -0.227   1.550 -20.287 1.000 69.110 ? 122 THR A CA  1 
ATOM 973  C C   ? THR A 1 122 ?   0.751   2.639 -19.854 1.000 69.110 ? 122 THR A C   1 
ATOM 974  C CB  ? THR A 1 122 ?  -1.141   2.092 -21.402 1.000 69.110 ? 122 THR A CB  1 
ATOM 975  O O   ? THR A 1 122 ?   0.455   3.421 -18.948 1.000 69.110 ? 122 THR A O   1 
ATOM 976  C CG2 ? THR A 1 122 ?  -2.172   1.049 -21.823 1.000 69.110 ? 122 THR A CG2 1 
ATOM 977  O OG1 ? THR A 1 122 ?  -1.824   3.258 -20.928 1.000 69.110 ? 122 THR A OG1 1 
ATOM 978  N N   ? PRO A 1 123 ?   1.919   2.662 -20.403 1.000 64.620 ? 123 PRO A N   1 
ATOM 979  C CA  ? PRO A 1 123 ?   3.025   3.552 -20.038 1.000 64.620 ? 123 PRO A CA  1 
ATOM 980  C C   ? PRO A 1 123 ?   2.806   4.988 -20.506 1.000 64.620 ? 123 PRO A C   1 
ATOM 981  C CB  ? PRO A 1 123 ?   4.229   2.925 -20.745 1.000 64.620 ? 123 PRO A CB  1 
ATOM 982  O O   ? PRO A 1 123 ?   3.222   5.932 -19.830 1.000 64.620 ? 123 PRO A O   1 
ATOM 983  C CG  ? PRO A 1 123 ?   3.761   1.571 -21.170 1.000 64.620 ? 123 PRO A CG  1 
ATOM 984  C CD  ? PRO A 1 123 ?   2.260   1.554 -21.139 1.000 64.620 ? 123 PRO A CD  1 
ATOM 985  N N   ? ILE A 1 124 ?   1.939   5.282 -21.459 1.000 62.870 ? 124 ILE A N   1 
ATOM 986  C CA  ? ILE A 1 124 ?   1.906   6.602 -22.080 1.000 62.870 ? 124 ILE A CA  1 
ATOM 987  C C   ? ILE A 1 124 ?   0.496   7.182 -21.984 1.000 62.870 ? 124 ILE A C   1 
ATOM 988  C CB  ? ILE A 1 124 ?   2.363   6.545 -23.555 1.000 62.870 ? 124 ILE A CB  1 
ATOM 989  O O   ? ILE A 1 124 ?   0.322   8.351 -21.633 1.000 62.870 ? 124 ILE A O   1 
ATOM 990  C CG1 ? ILE A 1 124 ?   3.795   6.007 -23.649 1.000 62.870 ? 124 ILE A CG1 1 
ATOM 991  C CG2 ? ILE A 1 124 ?   2.251   7.925 -24.208 1.000 62.870 ? 124 ILE A CG2 1 
ATOM 992  C CD1 ? ILE A 1 124 ?   4.256   5.720 -25.072 1.000 62.870 ? 124 ILE A CD1 1 
ATOM 993  N N   ? LYS A 1 125 ?  -0.664   6.384 -22.060 1.000 63.980 ? 125 LYS A N   1 
ATOM 994  C CA  ? LYS A 1 125 ?  -2.030   6.891 -22.145 1.000 63.980 ? 125 LYS A CA  1 
ATOM 995  C C   ? LYS A 1 125 ?  -2.821   6.555 -20.884 1.000 63.980 ? 125 LYS A C   1 
ATOM 996  C CB  ? LYS A 1 125 ?  -2.739   6.322 -23.375 1.000 63.980 ? 125 LYS A CB  1 
ATOM 997  O O   ? LYS A 1 125 ?  -3.986   6.936 -20.756 1.000 63.980 ? 125 LYS A O   1 
ATOM 998  C CG  ? LYS A 1 125 ?  -2.256   6.908 -24.694 1.000 63.980 ? 125 LYS A CG  1 
ATOM 999  C CD  ? LYS A 1 125 ?  -3.133   6.463 -25.858 1.000 63.980 ? 125 LYS A CD  1 
ATOM 1000 C CE  ? LYS A 1 125 ?  -2.629   7.019 -27.183 1.000 63.980 ? 125 LYS A CE  1 
ATOM 1001 N NZ  ? LYS A 1 125 ?  -3.503   6.609 -28.323 1.000 63.980 ? 125 LYS A NZ  1 
ATOM 1002 N N   ? PHE A 1 126 ?  -1.980   6.376 -19.626 1.000 69.350 ? 126 PHE A N   1 
ATOM 1003 C CA  ? PHE A 1 126 ?  -2.524   6.038 -18.316 1.000 69.350 ? 126 PHE A CA  1 
ATOM 1004 C C   ? PHE A 1 126 ?  -3.954   5.527 -18.439 1.000 69.350 ? 126 PHE A C   1 
ATOM 1005 C CB  ? PHE A 1 126 ?  -2.478   7.254 -17.384 1.000 69.350 ? 126 PHE A CB  1 
ATOM 1006 O O   ? PHE A 1 126 ?  -4.908   6.288 -18.264 1.000 69.350 ? 126 PHE A O   1 
ATOM 1007 C CG  ? PHE A 1 126 ?  -1.086   7.663 -16.988 1.000 69.350 ? 126 PHE A CG  1 
ATOM 1008 C CD1 ? PHE A 1 126 ?  -0.354   6.905 -16.083 1.000 69.350 ? 126 PHE A CD1 1 
ATOM 1009 C CD2 ? PHE A 1 126 ?  -0.508   8.808 -17.521 1.000 69.350 ? 126 PHE A CD2 1 
ATOM 1010 C CE1 ? PHE A 1 126 ?   0.935   7.282 -15.714 1.000 69.350 ? 126 PHE A CE1 1 
ATOM 1011 C CE2 ? PHE A 1 126 ?   0.780   9.191 -17.158 1.000 69.350 ? 126 PHE A CE2 1 
ATOM 1012 C CZ  ? PHE A 1 126 ?   1.500   8.427 -16.253 1.000 69.350 ? 126 PHE A CZ  1 
ATOM 1013 N N   ? LYS A 1 127 ?  -4.128   4.462 -19.142 1.000 77.990 ? 127 LYS A N   1 
ATOM 1014 C CA  ? LYS A 1 127 ?  -5.422   3.786 -19.122 1.000 77.990 ? 127 LYS A CA  1 
ATOM 1015 C C   ? LYS A 1 127 ?  -5.579   2.935 -17.865 1.000 77.990 ? 127 LYS A C   1 
ATOM 1016 C CB  ? LYS A 1 127 ?  -5.592   2.916 -20.368 1.000 77.990 ? 127 LYS A CB  1 
ATOM 1017 O O   ? LYS A 1 127 ?  -4.737   2.081 -17.578 1.000 77.990 ? 127 LYS A O   1 
ATOM 1018 C CG  ? LYS A 1 127 ?  -5.765   3.707 -21.657 1.000 77.990 ? 127 LYS A CG  1 
ATOM 1019 C CD  ? LYS A 1 127 ?  -6.083   2.794 -22.834 1.000 77.990 ? 127 LYS A CD  1 
ATOM 1020 C CE  ? LYS A 1 127 ?  -6.225   3.581 -24.130 1.000 77.990 ? 127 LYS A CE  1 
ATOM 1021 N NZ  ? LYS A 1 127 ?  -6.550   2.692 -25.286 1.000 77.990 ? 127 LYS A NZ  1 
ATOM 1022 N N   ? TYR A 1 128 ?  -6.697   3.324 -17.075 1.000 83.320 ? 128 TYR A N   1 
ATOM 1023 C CA  ? TYR A 1 128 ?  -6.972   2.586 -15.847 1.000 83.320 ? 128 TYR A CA  1 
ATOM 1024 C C   ? TYR A 1 128 ?  -8.045   1.528 -16.075 1.000 83.320 ? 128 TYR A C   1 
ATOM 1025 C CB  ? TYR A 1 128 ?  -7.409   3.542 -14.733 1.000 83.320 ? 128 TYR A CB  1 
ATOM 1026 O O   ? TYR A 1 128 ?  -9.107   1.821 -16.629 1.000 83.320 ? 128 TYR A O   1 
ATOM 1027 C CG  ? TYR A 1 128 ?  -6.396   4.617 -14.423 1.000 83.320 ? 128 TYR A CG  1 
ATOM 1028 C CD1 ? TYR A 1 128 ?  -5.241   4.327 -13.702 1.000 83.320 ? 128 TYR A CD1 1 
ATOM 1029 C CD2 ? TYR A 1 128 ?  -6.593   5.926 -14.850 1.000 83.320 ? 128 TYR A CD2 1 
ATOM 1030 C CE1 ? TYR A 1 128 ?  -4.305   5.315 -13.413 1.000 83.320 ? 128 TYR A CE1 1 
ATOM 1031 C CE2 ? TYR A 1 128 ?  -5.665   6.923 -14.567 1.000 83.320 ? 128 TYR A CE2 1 
ATOM 1032 O OH  ? TYR A 1 128 ?  -3.603   7.590 -13.566 1.000 83.320 ? 128 TYR A OH  1 
ATOM 1033 C CZ  ? TYR A 1 128 ?  -4.526   6.608 -13.849 1.000 83.320 ? 128 TYR A CZ  1 
ATOM 1034 N N   ? PRO A 1 129 ?  -7.673   0.296 -15.656 1.000 85.520 ? 129 PRO A N   1 
ATOM 1035 C CA  ? PRO A 1 129 ?  -8.661  -0.771 -15.831 1.000 85.520 ? 129 PRO A CA  1 
ATOM 1036 C C   ? PRO A 1 129 ?  -9.879  -0.602 -14.926 1.000 85.520 ? 129 PRO A C   1 
ATOM 1037 C CB  ? PRO A 1 129 ?  -7.881  -2.037 -15.466 1.000 85.520 ? 129 PRO A CB  1 
ATOM 1038 O O   ? PRO A 1 129 ?  -9.774  -0.013 -13.846 1.000 85.520 ? 129 PRO A O   1 
ATOM 1039 C CG  ? PRO A 1 129 ?  -6.882  -1.589 -14.448 1.000 85.520 ? 129 PRO A CG  1 
ATOM 1040 C CD  ? PRO A 1 129 ?  -6.430  -0.201 -14.800 1.000 85.520 ? 129 PRO A CD  1 
ATOM 1041 N N   ? ASP A 1 130 ? -11.031  -1.048 -15.382 1.000 89.310 ? 130 ASP A N   1 
ATOM 1042 C CA  ? ASP A 1 130 ? -12.226  -1.073 -14.544 1.000 89.310 ? 130 ASP A CA  1 
ATOM 1043 C C   ? ASP A 1 130 ? -12.186  -2.246 -13.567 1.000 89.310 ? 130 ASP A C   1 
ATOM 1044 C CB  ? ASP A 1 130 ? -13.486  -1.151 -15.409 1.000 89.310 ? 130 ASP A CB  1 
ATOM 1045 O O   ? ASP A 1 130 ? -12.735  -2.162 -12.466 1.000 89.310 ? 130 ASP A O   1 
ATOM 1046 C CG  ? ASP A 1 130 ? -13.695   0.084 -16.266 1.000 89.310 ? 130 ASP A CG  1 
ATOM 1047 O OD1 ? ASP A 1 130 ? -13.553   1.215 -15.752 1.000 89.310 ? 130 ASP A OD1 1 
ATOM 1048 O OD2 ? ASP A 1 130 ? -14.007  -0.073 -17.466 1.000 89.310 ? 130 ASP A OD2 1 
ATOM 1049 N N   ? ASP A 1 131 ? -11.516  -3.280 -13.980 1.000 91.530 ? 131 ASP A N   1 
ATOM 1050 C CA  ? ASP A 1 131 ? -11.400  -4.483 -13.162 1.000 91.530 ? 131 ASP A CA  1 
ATOM 1051 C C   ? ASP A 1 131 ? -10.058  -4.527 -12.435 1.000 91.530 ? 131 ASP A C   1 
ATOM 1052 C CB  ? ASP A 1 131 ? -11.572  -5.736 -14.023 1.000 91.530 ? 131 ASP A CB  1 
ATOM 1053 O O   ? ASP A 1 131 ?  -9.044  -4.065 -12.964 1.000 91.530 ? 131 ASP A O   1 
ATOM 1054 C CG  ? ASP A 1 131 ? -12.945  -5.829 -14.666 1.000 91.530 ? 131 ASP A CG  1 
ATOM 1055 O OD1 ? ASP A 1 131 ? -13.961  -5.837 -13.938 1.000 91.530 ? 131 ASP A OD1 1 
ATOM 1056 O OD2 ? ASP A 1 131 ? -13.011  -5.898 -15.913 1.000 91.530 ? 131 ASP A OD2 1 
ATOM 1057 N N   ? LEU A 1 132 ? -10.160  -5.062 -11.244 1.000 92.540 ? 132 LEU A N   1 
ATOM 1058 C CA  ? LEU A 1 132 ?  -8.930  -5.331 -10.506 1.000 92.540 ? 132 LEU A CA  1 
ATOM 1059 C C   ? LEU A 1 132 ?  -7.990  -6.214 -11.320 1.000 92.540 ? 132 LEU A C   1 
ATOM 1060 C CB  ? LEU A 1 132 ?  -9.244  -5.999  -9.165 1.000 92.540 ? 132 LEU A CB  1 
ATOM 1061 O O   ? LEU A 1 132 ?  -8.409  -7.239 -11.863 1.000 92.540 ? 132 LEU A O   1 
ATOM 1062 C CG  ? LEU A 1 132 ?  -8.066  -6.179  -8.206 1.000 92.540 ? 132 LEU A CG  1 
ATOM 1063 C CD1 ? LEU A 1 132 ?  -7.528  -4.821  -7.767 1.000 92.540 ? 132 LEU A CD1 1 
ATOM 1064 C CD2 ? LEU A 1 132 ?  -8.484  -7.010  -6.997 1.000 92.540 ? 132 LEU A CD2 1 
ATOM 1065 N N   ? GLN A 1 133 ?  -6.696  -5.752 -11.334 1.000 91.920 ? 133 GLN A N   1 
ATOM 1066 C CA  ? GLN A 1 133 ?  -5.687  -6.482 -12.095 1.000 91.920 ? 133 GLN A CA  1 
ATOM 1067 C C   ? GLN A 1 133 ?  -4.647  -7.109 -11.170 1.000 91.920 ? 133 GLN A C   1 
ATOM 1068 C CB  ? GLN A 1 133 ?  -5.003  -5.559 -13.105 1.000 91.920 ? 133 GLN A CB  1 
ATOM 1069 O O   ? GLN A 1 133 ?  -4.365  -6.577 -10.094 1.000 91.920 ? 133 GLN A O   1 
ATOM 1070 C CG  ? GLN A 1 133 ?  -5.968  -4.873 -14.062 1.000 91.920 ? 133 GLN A CG  1 
ATOM 1071 C CD  ? GLN A 1 133 ?  -6.577  -5.831 -15.069 1.000 91.920 ? 133 GLN A CD  1 
ATOM 1072 N NE2 ? GLN A 1 133 ?  -7.886  -5.724 -15.273 1.000 91.920 ? 133 GLN A NE2 1 
ATOM 1073 O OE1 ? GLN A 1 133 ?  -5.877  -6.660 -15.659 1.000 91.920 ? 133 GLN A OE1 1 
ATOM 1074 N N   ? CYS A 1 134 ?  -4.044  -8.269 -11.704 1.000 91.110 ? 134 CYS A N   1 
ATOM 1075 C CA  ? CYS A 1 134 ?  -2.963  -8.929 -10.982 1.000 91.110 ? 134 CYS A CA  1 
ATOM 1076 C C   ? CYS A 1 134 ?  -1.768  -9.176 -11.895 1.000 91.110 ? 134 CYS A C   1 
ATOM 1077 C CB  ? CYS A 1 134 ?  -3.445 -10.253 -10.389 1.000 91.110 ? 134 CYS A CB  1 
ATOM 1078 O O   ? CYS A 1 134 ?  -1.935  -9.427 -13.089 1.000 91.110 ? 134 CYS A O   1 
ATOM 1079 S SG  ? CYS A 1 134 ?  -4.755 -10.065  -9.159 1.000 91.110 ? 134 CYS A SG  1 
ATOM 1080 N N   ? VAL A 1 135 ?  -0.649  -9.109 -11.178 1.000 88.720 ? 135 VAL A N   1 
ATOM 1081 C CA  ? VAL A 1 135 ?   0.571  -9.418 -11.916 1.000 88.720 ? 135 VAL A CA  1 
ATOM 1082 C C   ? VAL A 1 135 ?   1.567 -10.121 -10.997 1.000 88.720 ? 135 VAL A C   1 
ATOM 1083 C CB  ? VAL A 1 135 ?   1.207  -8.146 -12.519 1.000 88.720 ? 135 VAL A CB  1 
ATOM 1084 O O   ? VAL A 1 135 ?   1.663  -9.796  -9.811 1.000 88.720 ? 135 VAL A O   1 
ATOM 1085 C CG1 ? VAL A 1 135 ?   1.640  -7.184 -11.415 1.000 88.720 ? 135 VAL A CG1 1 
ATOM 1086 C CG2 ? VAL A 1 135 ?   2.394  -8.514 -13.408 1.000 88.720 ? 135 VAL A CG2 1 
ATOM 1087 N N   ? ASN A 1 136 ?   2.218 -11.153 -11.588 1.000 89.800 ? 136 ASN A N   1 
ATOM 1088 C CA  ? ASN A 1 136 ?   3.281 -11.829 -10.851 1.000 89.800 ? 136 ASN A CA  1 
ATOM 1089 C C   ? ASN A 1 136 ?   4.628 -11.140 -11.051 1.000 89.800 ? 136 ASN A C   1 
ATOM 1090 C CB  ? ASN A 1 136 ?   3.369 -13.299 -11.265 1.000 89.800 ? 136 ASN A CB  1 
ATOM 1091 O O   ? ASN A 1 136 ?   5.019 -10.850 -12.183 1.000 89.800 ? 136 ASN A O   1 
ATOM 1092 C CG  ? ASN A 1 136 ?   2.190 -14.116 -10.775 1.000 89.800 ? 136 ASN A CG  1 
ATOM 1093 N ND2 ? ASN A 1 136 ?   1.671 -14.984 -11.635 1.000 89.800 ? 136 ASN A ND2 1 
ATOM 1094 O OD1 ? ASN A 1 136 ?   1.749 -13.968  -9.632 1.000 89.800 ? 136 ASN A OD1 1 
ATOM 1095 N N   ? LEU A 1 137 ?   5.255 -10.907  -9.873 1.000 90.760 ? 137 LEU A N   1 
ATOM 1096 C CA  ? LEU A 1 137 ?   6.576 -10.287  -9.869 1.000 90.760 ? 137 LEU A CA  1 
ATOM 1097 C C   ? LEU A 1 137 ?   7.586 -11.165  -9.137 1.000 90.760 ? 137 LEU A C   1 
ATOM 1098 C CB  ? LEU A 1 137 ?   6.518  -8.903  -9.218 1.000 90.760 ? 137 LEU A CB  1 
ATOM 1099 O O   ? LEU A 1 137 ?   7.216 -11.934  -8.247 1.000 90.760 ? 137 LEU A O   1 
ATOM 1100 C CG  ? LEU A 1 137 ?   5.480  -7.932  -9.781 1.000 90.760 ? 137 LEU A CG  1 
ATOM 1101 C CD1 ? LEU A 1 137 ?   5.403  -6.678  -8.917 1.000 90.760 ? 137 LEU A CD1 1 
ATOM 1102 C CD2 ? LEU A 1 137 ?   5.812  -7.572 -11.225 1.000 90.760 ? 137 LEU A CD2 1 
ATOM 1103 N N   ? LYS A 1 138 ?   8.844 -10.961  -9.580 1.000 92.430 ? 138 LYS A N   1 
ATOM 1104 C CA  ? LYS A 1 138 ?   9.926 -11.624  -8.857 1.000 92.430 ? 138 LYS A CA  1 
ATOM 1105 C C   ? LYS A 1 138 ?  10.563 -10.685  -7.837 1.000 92.430 ? 138 LYS A C   1 
ATOM 1106 C CB  ? LYS A 1 138 ?  10.987 -12.138  -9.831 1.000 92.430 ? 138 LYS A CB  1 
ATOM 1107 O O   ? LYS A 1 138 ?  10.834  -9.522  -8.142 1.000 92.430 ? 138 LYS A O   1 
ATOM 1108 C CG  ? LYS A 1 138 ?  10.543 -13.340 -10.652 1.000 92.430 ? 138 LYS A CG  1 
ATOM 1109 C CD  ? LYS A 1 138 ?  11.692 -13.910 -11.474 1.000 92.430 ? 138 LYS A CD  1 
ATOM 1110 C CE  ? LYS A 1 138 ?  11.246 -15.103 -12.309 1.000 92.430 ? 138 LYS A CE  1 
ATOM 1111 N NZ  ? LYS A 1 138 ?  12.366 -15.658 -13.126 1.000 92.430 ? 138 LYS A NZ  1 
ATOM 1112 N N   ? LEU A 1 139 ?  10.686 -11.264  -6.641 1.000 94.330 ? 139 LEU A N   1 
ATOM 1113 C CA  ? LEU A 1 139 ?  11.398 -10.490  -5.630 1.000 94.330 ? 139 LEU A CA  1 
ATOM 1114 C C   ? LEU A 1 139 ?  12.889 -10.432  -5.941 1.000 94.330 ? 139 LEU A C   1 
ATOM 1115 C CB  ? LEU A 1 139 ?  11.177 -11.093  -4.240 1.000 94.330 ? 139 LEU A CB  1 
ATOM 1116 O O   ? LEU A 1 139 ?  13.521 -11.465  -6.171 1.000 94.330 ? 139 LEU A O   1 
ATOM 1117 C CG  ? LEU A 1 139 ?  11.614 -10.234  -3.052 1.000 94.330 ? 139 LEU A CG  1 
ATOM 1118 C CD1 ? LEU A 1 139 ?  10.770  -8.967  -2.975 1.000 94.330 ? 139 LEU A CD1 1 
ATOM 1119 C CD2 ? LEU A 1 139 ?  11.517 -11.028  -1.753 1.000 94.330 ? 139 LEU A CD2 1 
ATOM 1120 N N   ? LEU A 1 140 ?  13.438  -9.182  -5.838 1.000 93.940 ? 140 LEU A N   1 
ATOM 1121 C CA  ? LEU A 1 140 ?  14.825  -8.931  -6.212 1.000 93.940 ? 140 LEU A CA  1 
ATOM 1122 C C   ? LEU A 1 140 ?  15.608  -8.352  -5.038 1.000 93.940 ? 140 LEU A C   1 
ATOM 1123 C CB  ? LEU A 1 140 ?  14.895  -7.977  -7.407 1.000 93.940 ? 140 LEU A CB  1 
ATOM 1124 O O   ? LEU A 1 140 ?  15.021  -7.786  -4.113 1.000 93.940 ? 140 LEU A O   1 
ATOM 1125 C CG  ? LEU A 1 140 ?  14.081  -8.374  -8.640 1.000 93.940 ? 140 LEU A CG  1 
ATOM 1126 C CD1 ? LEU A 1 140 ?  14.003  -7.210  -9.621 1.000 93.940 ? 140 LEU A CD1 1 
ATOM 1127 C CD2 ? LEU A 1 140 ?  14.687  -9.604  -9.307 1.000 93.940 ? 140 LEU A CD2 1 
ATOM 1128 N N   ? PRO A 1 141 ?  16.917  -8.502  -5.170 1.000 94.210 ? 141 PRO A N   1 
ATOM 1129 C CA  ? PRO A 1 141 ?  17.726  -7.788  -4.179 1.000 94.210 ? 141 PRO A CA  1 
ATOM 1130 C C   ? PRO A 1 141 ?  17.597  -6.271  -4.295 1.000 94.210 ? 141 PRO A C   1 
ATOM 1131 C CB  ? PRO A 1 141 ?  19.153  -8.241  -4.496 1.000 94.210 ? 141 PRO A CB  1 
ATOM 1132 O O   ? PRO A 1 141 ?  17.470  -5.741  -5.402 1.000 94.210 ? 141 PRO A O   1 
ATOM 1133 C CG  ? PRO A 1 141 ?  18.988  -9.491  -5.299 1.000 94.210 ? 141 PRO A CG  1 
ATOM 1134 C CD  ? PRO A 1 141 ?  17.679  -9.418  -6.031 1.000 94.210 ? 141 PRO A CD  1 
ATOM 1135 N N   ? ASN A 1 142 ?  17.647  -5.550  -3.188 1.000 93.030 ? 142 ASN A N   1 
ATOM 1136 C CA  ? ASN A 1 142 ?  17.537  -4.095  -3.159 1.000 93.030 ? 142 ASN A CA  1 
ATOM 1137 C C   ? ASN A 1 142 ?  18.605  -3.435  -4.027 1.000 93.030 ? 142 ASN A C   1 
ATOM 1138 C CB  ? ASN A 1 142 ?  17.627  -3.578  -1.722 1.000 93.030 ? 142 ASN A CB  1 
ATOM 1139 O O   ? ASN A 1 142 ?  18.386  -2.351  -4.571 1.000 93.030 ? 142 ASN A O   1 
ATOM 1140 C CG  ? ASN A 1 142 ?  16.304  -3.662  -0.987 1.000 93.030 ? 142 ASN A CG  1 
ATOM 1141 N ND2 ? ASN A 1 142 ?  16.233  -3.033   0.180 1.000 93.030 ? 142 ASN A ND2 1 
ATOM 1142 O OD1 ? ASN A 1 142 ?  15.354  -4.287  -1.464 1.000 93.030 ? 142 ASN A OD1 1 
ATOM 1143 N N   ? GLU A 1 143 ?  19.787  -4.045  -4.197 1.000 92.120 ? 143 GLU A N   1 
ATOM 1144 C CA  ? GLU A 1 143 ?  20.891  -3.517  -4.992 1.000 92.120 ? 143 GLU A CA  1 
ATOM 1145 C C   ? GLU A 1 143 ?  20.470  -3.295  -6.442 1.000 92.120 ? 143 GLU A C   1 
ATOM 1146 C CB  ? GLU A 1 143 ?  22.096  -4.460  -4.933 1.000 92.120 ? 143 GLU A CB  1 
ATOM 1147 O O   ? GLU A 1 143 ?  20.908  -2.336  -7.081 1.000 92.120 ? 143 GLU A O   1 
ATOM 1148 C CG  ? GLU A 1 143 ?  22.697  -4.603  -3.542 1.000 92.120 ? 143 GLU A CG  1 
ATOM 1149 C CD  ? GLU A 1 143 ?  21.953  -5.598  -2.666 1.000 92.120 ? 143 GLU A CD  1 
ATOM 1150 O OE1 ? GLU A 1 143 ?  22.179  -5.611  -1.435 1.000 92.120 ? 143 GLU A OE1 1 
ATOM 1151 O OE2 ? GLU A 1 143 ?  21.138  -6.372  -3.216 1.000 92.120 ? 143 GLU A OE2 1 
ATOM 1152 N N   ? ASP A 1 144 ?  19.626  -4.209  -6.904 1.000 90.750 ? 144 ASP A N   1 
ATOM 1153 C CA  ? ASP A 1 144 ?  19.132  -4.078  -8.272 1.000 90.750 ? 144 ASP A CA  1 
ATOM 1154 C C   ? ASP A 1 144 ?  18.276  -2.823  -8.428 1.000 90.750 ? 144 ASP A C   1 
ATOM 1155 C CB  ? ASP A 1 144 ?  18.328  -5.316  -8.673 1.000 90.750 ? 144 ASP A CB  1 
ATOM 1156 O O   ? ASP A 1 144 ?  18.382  -2.114  -9.430 1.000 90.750 ? 144 ASP A O   1 
ATOM 1157 C CG  ? ASP A 1 144 ?  19.196  -6.545  -8.880 1.000 90.750 ? 144 ASP A CG  1 
ATOM 1158 O OD1 ? ASP A 1 144 ?  20.438  -6.413  -8.933 1.000 90.750 ? 144 ASP A OD1 1 
ATOM 1159 O OD2 ? ASP A 1 144 ?  18.633  -7.655  -8.994 1.000 90.750 ? 144 ASP A OD2 1 
ATOM 1160 N N   ? CYS A 1 145 ?  17.424  -2.570  -7.491 1.000 89.720 ? 145 CYS A N   1 
ATOM 1161 C CA  ? CYS A 1 145 ?  16.588  -1.375  -7.504 1.000 89.720 ? 145 CYS A CA  1 
ATOM 1162 C C   ? CYS A 1 145 ?  17.432  -0.117  -7.336 1.000 89.720 ? 145 CYS A C   1 
ATOM 1163 C CB  ? CYS A 1 145 ?  15.535  -1.445  -6.398 1.000 89.720 ? 145 CYS A CB  1 
ATOM 1164 O O   ? CYS A 1 145 ?  17.188   0.893  -7.998 1.000 89.720 ? 145 CYS A O   1 
ATOM 1165 S SG  ? CYS A 1 145 ?  14.257  -2.688  -6.688 1.000 89.720 ? 145 CYS A SG  1 
ATOM 1166 N N   ? ASP A 1 146 ?  18.373  -0.180  -6.513 1.000 90.580 ? 146 ASP A N   1 
ATOM 1167 C CA  ? ASP A 1 146 ?  19.260   0.947  -6.244 1.000 90.580 ? 146 ASP A CA  1 
ATOM 1168 C C   ? ASP A 1 146 ?  20.005   1.373  -7.507 1.000 90.580 ? 146 ASP A C   1 
ATOM 1169 C CB  ? ASP A 1 146 ?  20.257   0.594  -5.138 1.000 90.580 ? 146 ASP A CB  1 
ATOM 1170 O O   ? ASP A 1 146 ?  20.182   2.567  -7.757 1.000 90.580 ? 146 ASP A O   1 
ATOM 1171 C CG  ? ASP A 1 146 ?  21.054   1.792  -4.654 1.000 90.580 ? 146 ASP A CG  1 
ATOM 1172 O OD1 ? ASP A 1 146 ?  20.446   2.812  -4.263 1.000 90.580 ? 146 ASP A OD1 1 
ATOM 1173 O OD2 ? ASP A 1 146 ?  22.302   1.717  -4.666 1.000 90.580 ? 146 ASP A OD2 1 
ATOM 1174 N N   ? LYS A 1 147 ?  20.384   0.387  -8.351 1.000 89.620 ? 147 LYS A N   1 
ATOM 1175 C CA  ? LYS A 1 147 ?  21.083   0.650  -9.606 1.000 89.620 ? 147 LYS A CA  1 
ATOM 1176 C C   ? LYS A 1 147 ?  20.126   1.190 -10.665 1.000 89.620 ? 147 LYS A C   1 
ATOM 1177 C CB  ? LYS A 1 147 ?  21.766  -0.620 -10.116 1.000 89.620 ? 147 LYS A CB  1 
ATOM 1178 O O   ? LYS A 1 147 ?  20.521   1.990 -11.516 1.000 89.620 ? 147 LYS A O   1 
ATOM 1179 C CG  ? LYS A 1 147 ?  22.977  -1.043  -9.297 1.000 89.620 ? 147 LYS A CG  1 
ATOM 1180 C CD  ? LYS A 1 147 ?  23.583  -2.337  -9.823 1.000 89.620 ? 147 LYS A CD  1 
ATOM 1181 C CE  ? LYS A 1 147 ?  24.702  -2.839  -8.921 1.000 89.620 ? 147 LYS A CE  1 
ATOM 1182 N NZ  ? LYS A 1 147 ?  25.207  -4.176  -9.355 1.000 89.620 ? 147 LYS A NZ  1 
ATOM 1183 N N   ? ALA A 1 148 ?  18.841   0.773 -10.508 1.000 85.730 ? 148 ALA A N   1 
ATOM 1184 C CA  ? ALA A 1 148 ?  17.836   1.064 -11.527 1.000 85.730 ? 148 ALA A CA  1 
ATOM 1185 C C   ? ALA A 1 148 ?  17.192   2.427 -11.289 1.000 85.730 ? 148 ALA A C   1 
ATOM 1186 C CB  ? ALA A 1 148 ?  16.770  -0.028 -11.550 1.000 85.730 ? 148 ALA A CB  1 
ATOM 1187 O O   ? ALA A 1 148 ?  16.657   3.038 -12.217 1.000 85.730 ? 148 ALA A O   1 
ATOM 1188 N N   ? HIS A 1 149 ?  17.216   2.925  -9.977 1.000 84.700 ? 149 HIS A N   1 
ATOM 1189 C CA  ? HIS A 1 149 ?  16.523   4.158  -9.622 1.000 84.700 ? 149 HIS A CA  1 
ATOM 1190 C C   ? HIS A 1 149 ?  17.510   5.241  -9.196 1.000 84.700 ? 149 HIS A C   1 
ATOM 1191 C CB  ? HIS A 1 149 ?  15.510   3.902  -8.505 1.000 84.700 ? 149 HIS A CB  1 
ATOM 1192 O O   ? HIS A 1 149 ?  18.561   4.939  -8.626 1.000 84.700 ? 149 HIS A O   1 
ATOM 1193 C CG  ? HIS A 1 149 ?  14.392   2.993  -8.906 1.000 84.700 ? 149 HIS A CG  1 
ATOM 1194 C CD2 ? HIS A 1 149 ?  14.069   1.745  -8.493 1.000 84.700 ? 149 HIS A CD2 1 
ATOM 1195 N ND1 ? HIS A 1 149 ?  13.450   3.344  -9.848 1.000 84.700 ? 149 HIS A ND1 1 
ATOM 1196 C CE1 ? HIS A 1 149 ?  12.592   2.348  -9.997 1.000 84.700 ? 149 HIS A CE1 1 
ATOM 1197 N NE2 ? HIS A 1 149 ?  12.946   1.365  -9.186 1.000 84.700 ? 149 HIS A NE2 1 
ATOM 1198 N N   ? GLU A 1 150 ?  17.124   6.528  -9.510 1.000 83.920 ? 150 GLU A N   1 
ATOM 1199 C CA  ? GLU A 1 150 ?  17.920   7.687  -9.118 1.000 83.920 ? 150 GLU A CA  1 
ATOM 1200 C C   ? GLU A 1 150 ?  17.826   7.939  -7.616 1.000 83.920 ? 150 GLU A C   1 
ATOM 1201 C CB  ? GLU A 1 150 ?  17.473   8.932  -9.889 1.000 83.920 ? 150 GLU A CB  1 
ATOM 1202 O O   ? GLU A 1 150 ?  18.786   8.402  -6.997 1.000 83.920 ? 150 GLU A O   1 
ATOM 1203 C CG  ? GLU A 1 150 ?  17.793   8.883 -11.376 1.000 83.920 ? 150 GLU A CG  1 
ATOM 1204 C CD  ? GLU A 1 150 ?  17.433  10.165 -12.110 1.000 83.920 ? 150 GLU A CD  1 
ATOM 1205 O OE1 ? GLU A 1 150 ?  17.702  10.263 -13.328 1.000 83.920 ? 150 GLU A OE1 1 
ATOM 1206 O OE2 ? GLU A 1 150 ?  16.877  11.079 -11.461 1.000 83.920 ? 150 GLU A OE2 1 
ATOM 1207 N N   ? MET A 1 151 ?  16.662   7.529  -7.048 1.000 85.480 ? 151 MET A N   1 
ATOM 1208 C CA  ? MET A 1 151 ?  16.433   7.683  -5.614 1.000 85.480 ? 151 MET A CA  1 
ATOM 1209 C C   ? MET A 1 151 ?  17.023   6.509  -4.840 1.000 85.480 ? 151 MET A C   1 
ATOM 1210 C CB  ? MET A 1 151 ?  14.937   7.806  -5.318 1.000 85.480 ? 151 MET A CB  1 
ATOM 1211 O O   ? MET A 1 151 ?  17.099   5.394  -5.358 1.000 85.480 ? 151 MET A O   1 
ATOM 1212 C CG  ? MET A 1 151 ?  14.289   9.034  -5.937 1.000 85.480 ? 151 MET A CG  1 
ATOM 1213 S SD  ? MET A 1 151 ?  12.501   9.159  -5.543 1.000 85.480 ? 151 MET A SD  1 
ATOM 1214 C CE  ? MET A 1 151 ?  11.855   7.800  -6.557 1.000 85.480 ? 151 MET A CE  1 
ATOM 1215 N N   ? LYS A 1 152 ?  17.426   6.844  -3.598 1.000 88.530 ? 152 LYS A N   1 
ATOM 1216 C CA  ? LYS A 1 152 ?  18.015   5.842  -2.715 1.000 88.530 ? 152 LYS A CA  1 
ATOM 1217 C C   ? LYS A 1 152 ?  16.985   4.790  -2.312 1.000 88.530 ? 152 LYS A C   1 
ATOM 1218 C CB  ? LYS A 1 152 ?  18.604   6.504  -1.469 1.000 88.530 ? 152 LYS A CB  1 
ATOM 1219 O O   ? LYS A 1 152 ?  15.850   5.126  -1.968 1.000 88.530 ? 152 LYS A O   1 
ATOM 1220 C CG  ? LYS A 1 152 ?  19.371   5.549  -0.565 1.000 88.530 ? 152 LYS A CG  1 
ATOM 1221 C CD  ? LYS A 1 152 ?  19.978   6.276   0.629 1.000 88.530 ? 152 LYS A CD  1 
ATOM 1222 C CE  ? LYS A 1 152 ?  20.718   5.317   1.551 1.000 88.530 ? 152 LYS A CE  1 
ATOM 1223 N NZ  ? LYS A 1 152 ?  21.311   6.024   2.725 1.000 88.530 ? 152 LYS A NZ  1 
ATOM 1224 N N   ? VAL A 1 153 ?  17.404   3.483  -2.513 1.000 92.030 ? 153 VAL A N   1 
ATOM 1225 C CA  ? VAL A 1 153 ?  16.651   2.343  -2.000 1.000 92.030 ? 153 VAL A CA  1 
ATOM 1226 C C   ? VAL A 1 153 ?  17.249   1.884  -0.672 1.000 92.030 ? 153 VAL A C   1 
ATOM 1227 C CB  ? VAL A 1 153 ?  16.634   1.174  -3.010 1.000 92.030 ? 153 VAL A CB  1 
ATOM 1228 O O   ? VAL A 1 153 ?  18.415   1.486  -0.614 1.000 92.030 ? 153 VAL A O   1 
ATOM 1229 C CG1 ? VAL A 1 153 ?  15.899  -0.032  -2.427 1.000 92.030 ? 153 VAL A CG1 1 
ATOM 1230 C CG2 ? VAL A 1 153 ?  15.988   1.613  -4.323 1.000 92.030 ? 153 VAL A CG2 1 
ATOM 1231 N N   ? THR A 1 154 ?  16.422   2.013   0.461 1.000 92.210 ? 154 THR A N   1 
ATOM 1232 C CA  ? THR A 1 154 ?  16.913   1.720   1.802 1.000 92.210 ? 154 THR A CA  1 
ATOM 1233 C C   ? THR A 1 154 ?  16.611   0.274   2.185 1.000 92.210 ? 154 THR A C   1 
ATOM 1234 C CB  ? THR A 1 154 ?  16.293   2.670   2.844 1.000 92.210 ? 154 THR A CB  1 
ATOM 1235 O O   ? THR A 1 154 ?  15.958  -0.450   1.431 1.000 92.210 ? 154 THR A O   1 
ATOM 1236 C CG2 ? THR A 1 154 ?  16.414   4.124   2.402 1.000 92.210 ? 154 THR A CG2 1 
ATOM 1237 O OG1 ? THR A 1 154 ?  14.907   2.346   3.012 1.000 92.210 ? 154 THR A OG1 1 
ATOM 1238 N N   ? ASP A 1 155 ?  17.098  -0.138   3.393 1.000 92.770 ? 155 ASP A N   1 
ATOM 1239 C CA  ? ASP A 1 155 ?  16.884  -1.482   3.921 1.000 92.770 ? 155 ASP A CA  1 
ATOM 1240 C C   ? ASP A 1 155 ?  15.433  -1.676   4.357 1.000 92.770 ? 155 ASP A C   1 
ATOM 1241 C CB  ? ASP A 1 155 ?  17.827  -1.755   5.095 1.000 92.770 ? 155 ASP A CB  1 
ATOM 1242 O O   ? ASP A 1 155 ?  15.017  -2.794   4.667 1.000 92.770 ? 155 ASP A O   1 
ATOM 1243 C CG  ? ASP A 1 155 ?  17.628  -0.791   6.252 1.000 92.770 ? 155 ASP A CG  1 
ATOM 1244 O OD1 ? ASP A 1 155 ?  16.909   0.218   6.088 1.000 92.770 ? 155 ASP A OD1 1 
ATOM 1245 O OD2 ? ASP A 1 155 ?  18.197  -1.042   7.336 1.000 92.770 ? 155 ASP A OD2 1 
ATOM 1246 N N   ? ALA A 1 156 ?  14.658  -0.633   4.345 1.000 93.870 ? 156 ALA A N   1 
ATOM 1247 C CA  ? ALA A 1 156 ?  13.247  -0.685   4.718 1.000 93.870 ? 156 ALA A CA  1 
ATOM 1248 C C   ? ALA A 1 156 ?  12.364  -0.905   3.493 1.000 93.870 ? 156 ALA A C   1 
ATOM 1249 C CB  ? ALA A 1 156 ?  12.839   0.598   5.439 1.000 93.870 ? 156 ALA A CB  1 
ATOM 1250 O O   ? ALA A 1 156 ?  11.139  -0.789   3.573 1.000 93.870 ? 156 ALA A O   1 
ATOM 1251 N N   ? MET A 1 157 ?  12.966  -1.241   2.354 1.000 95.480 ? 157 MET A N   1 
ATOM 1252 C CA  ? MET A 1 157 ?  12.226  -1.346   1.099 1.000 95.480 ? 157 MET A CA  1 
ATOM 1253 C C   ? MET A 1 157 ?  12.432  -2.715   0.459 1.000 95.480 ? 157 MET A C   1 
ATOM 1254 C CB  ? MET A 1 157 ?  12.656  -0.245   0.128 1.000 95.480 ? 157 MET A CB  1 
ATOM 1255 O O   ? MET A 1 157 ?  13.458  -3.360   0.680 1.000 95.480 ? 157 MET A O   1 
ATOM 1256 C CG  ? MET A 1 157 ?  12.326   1.159   0.608 1.000 95.480 ? 157 MET A CG  1 
ATOM 1257 S SD  ? MET A 1 157 ?  13.011   2.458  -0.492 1.000 95.480 ? 157 MET A SD  1 
ATOM 1258 C CE  ? MET A 1 157 ?  12.414   3.946   0.358 1.000 95.480 ? 157 MET A CE  1 
ATOM 1259 N N   ? LEU A 1 158 ?  11.352  -3.159  -0.296 1.000 95.240 ? 158 LEU A N   1 
ATOM 1260 C CA  ? LEU A 1 158 ?  11.386  -4.362  -1.120 1.000 95.240 ? 158 LEU A CA  1 
ATOM 1261 C C   ? LEU A 1 158 ?  11.352  -4.006  -2.603 1.000 95.240 ? 158 LEU A C   1 
ATOM 1262 C CB  ? LEU A 1 158 ?  10.211  -5.281  -0.777 1.000 95.240 ? 158 LEU A CB  1 
ATOM 1263 O O   ? LEU A 1 158 ?  10.617  -3.106  -3.013 1.000 95.240 ? 158 LEU A O   1 
ATOM 1264 C CG  ? LEU A 1 158 ?  10.205  -5.877   0.632 1.000 95.240 ? 158 LEU A CG  1 
ATOM 1265 C CD1 ? LEU A 1 158 ?   8.855  -6.520   0.930 1.000 95.240 ? 158 LEU A CD1 1 
ATOM 1266 C CD2 ? LEU A 1 158 ?  11.332  -6.892   0.788 1.000 95.240 ? 158 LEU A CD2 1 
ATOM 1267 N N   ? CYS A 1 159 ?  12.178  -4.852  -3.298 1.000 93.830 ? 159 CYS A N   1 
ATOM 1268 C CA  ? CYS A 1 159 ?  12.251  -4.677  -4.744 1.000 93.830 ? 159 CYS A CA  1 
ATOM 1269 C C   ? CYS A 1 159 ?  11.628  -5.864  -5.469 1.000 93.830 ? 159 CYS A C   1 
ATOM 1270 C CB  ? CYS A 1 159 ?  13.701  -4.500  -5.191 1.000 93.830 ? 159 CYS A CB  1 
ATOM 1271 O O   ? CYS A 1 159 ?  11.965  -7.016  -5.188 1.000 93.830 ? 159 CYS A O   1 
ATOM 1272 S SG  ? CYS A 1 159 ?  13.874  -3.935  -6.898 1.000 93.830 ? 159 CYS A SG  1 
ATOM 1273 N N   ? ALA A 1 160 ?  10.647  -5.529  -6.382 1.000 92.470 ? 160 ALA A N   1 
ATOM 1274 C CA  ? ALA A 1 160 ?   9.980  -6.600  -7.118 1.000 92.470 ? 160 ALA A CA  1 
ATOM 1275 C C   ? ALA A 1 160 ?   9.695  -6.183  -8.557 1.000 92.470 ? 160 ALA A C   1 
ATOM 1276 C CB  ? ALA A 1 160 ?   8.684  -7.000  -6.416 1.000 92.470 ? 160 ALA A CB  1 
ATOM 1277 O O   ? ALA A 1 160 ?   9.319  -5.037  -8.815 1.000 92.470 ? 160 ALA A O   1 
ATOM 1278 N N   ? GLY A 1 161 ?   9.911  -7.091  -9.451 1.000 87.670 ? 161 GLY A N   1 
ATOM 1279 C CA  ? GLY A 1 161 ?   9.661  -6.828 -10.859 1.000 87.670 ? 161 GLY A CA  1 
ATOM 1280 C C   ? GLY A 1 161 ?  10.539  -7.649 -11.784 1.000 87.670 ? 161 GLY A C   1 
ATOM 1281 O O   ? GLY A 1 161 ?  11.277  -8.527 -11.331 1.000 87.670 ? 161 GLY A O   1 
ATOM 1282 N N   ? GLU A 1 162 ?  10.312  -7.502 -13.033 1.000 75.970 ? 162 GLU A N   1 
ATOM 1283 C CA  ? GLU A 1 162 ?  11.099  -8.210 -14.038 1.000 75.970 ? 162 GLU A CA  1 
ATOM 1284 C C   ? GLU A 1 162 ?  12.127  -7.287 -14.686 1.000 75.970 ? 162 GLU A C   1 
ATOM 1285 C CB  ? GLU A 1 162 ?  10.186  -8.813 -15.108 1.000 75.970 ? 162 GLU A CB  1 
ATOM 1286 O O   ? GLU A 1 162 ?  11.798  -6.169 -15.089 1.000 75.970 ? 162 GLU A O   1 
ATOM 1287 C CG  ? GLU A 1 162 ?   9.244  -9.886 -14.580 1.000 75.970 ? 162 GLU A CG  1 
ATOM 1288 C CD  ? GLU A 1 162 ?   8.502 -10.627 -15.680 1.000 75.970 ? 162 GLU A CD  1 
ATOM 1289 O OE1 ? GLU A 1 162 ?   7.695 -11.531 -15.365 1.000 75.970 ? 162 GLU A OE1 1 
ATOM 1290 O OE2 ? GLU A 1 162 ?   8.729 -10.302 -16.867 1.000 75.970 ? 162 GLU A OE2 1 
ATOM 1291 N N   ? MET A 1 163 ?  13.330  -7.727 -14.624 1.000 67.450 ? 163 MET A N   1 
ATOM 1292 C CA  ? MET A 1 163 ?  14.449  -6.946 -15.145 1.000 67.450 ? 163 MET A CA  1 
ATOM 1293 C C   ? MET A 1 163 ?  14.534  -7.065 -16.663 1.000 67.450 ? 163 MET A C   1 
ATOM 1294 C CB  ? MET A 1 163 ?  15.764  -7.400 -14.510 1.000 67.450 ? 163 MET A CB  1 
ATOM 1295 O O   ? MET A 1 163 ?  15.195  -6.256 -17.317 1.000 67.450 ? 163 MET A O   1 
ATOM 1296 C CG  ? MET A 1 163 ?  15.848  -7.132 -13.016 1.000 67.450 ? 163 MET A CG  1 
ATOM 1297 S SD  ? MET A 1 163 ?  15.855  -5.340 -12.622 1.000 67.450 ? 163 MET A SD  1 
ATOM 1298 C CE  ? MET A 1 163 ?  17.529  -4.899 -13.165 1.000 67.450 ? 163 MET A CE  1 
ATOM 1299 N N   ? ASP A 1 164 ?  13.738  -8.046 -17.324 1.000 61.760 ? 164 ASP A N   1 
ATOM 1300 C CA  ? ASP A 1 164 ?  13.726  -8.284 -18.764 1.000 61.760 ? 164 ASP A CA  1 
ATOM 1301 C C   ? ASP A 1 164 ?  12.499  -7.650 -19.415 1.000 61.760 ? 164 ASP A C   1 
ATOM 1302 C CB  ? ASP A 1 164 ?  13.763  -9.785 -19.060 1.000 61.760 ? 164 ASP A CB  1 
ATOM 1303 O O   ? ASP A 1 164 ?  12.254  -7.842 -20.609 1.000 61.760 ? 164 ASP A O   1 
ATOM 1304 C CG  ? ASP A 1 164 ?  12.637 -10.550 -18.389 1.000 61.760 ? 164 ASP A CG  1 
ATOM 1305 O OD1 ? ASP A 1 164 ?  11.896  -9.956 -17.575 1.000 61.760 ? 164 ASP A OD1 1 
ATOM 1306 O OD2 ? ASP A 1 164 ?  12.490 -11.758 -18.673 1.000 61.760 ? 164 ASP A OD2 1 
ATOM 1307 N N   ? GLY A 1 165 ?  11.866  -6.677 -18.718 1.000 60.780 ? 165 GLY A N   1 
ATOM 1308 C CA  ? GLY A 1 165 ?  10.724  -5.977 -19.285 1.000 60.780 ? 165 GLY A CA  1 
ATOM 1309 C C   ? GLY A 1 165 ?   9.412  -6.712 -19.082 1.000 60.780 ? 165 GLY A C   1 
ATOM 1310 O O   ? GLY A 1 165 ?   9.399  -7.846 -18.600 1.000 60.780 ? 165 GLY A O   1 
ATOM 1311 N N   ? GLY A 1 166 ?   8.258  -5.903 -18.800 1.000 56.920 ? 166 GLY A N   1 
ATOM 1312 C CA  ? GLY A 1 166 ?   6.975  -6.514 -19.107 1.000 56.920 ? 166 GLY A CA  1 
ATOM 1313 C C   ? GLY A 1 166 ?   6.146  -6.811 -17.872 1.000 56.920 ? 166 GLY A C   1 
ATOM 1314 O O   ? GLY A 1 166 ?   4.959  -7.128 -17.976 1.000 56.920 ? 166 GLY A O   1 
ATOM 1315 N N   ? SER A 1 167 ?   6.290  -6.163 -16.628 1.000 57.780 ? 167 SER A N   1 
ATOM 1316 C CA  ? SER A 1 167 ?   5.180  -6.114 -15.681 1.000 57.780 ? 167 SER A CA  1 
ATOM 1317 C C   ? SER A 1 167 ?   5.615  -5.510 -14.350 1.000 57.780 ? 167 SER A C   1 
ATOM 1318 C CB  ? SER A 1 167 ?   4.607  -7.513 -15.453 1.000 57.780 ? 167 SER A CB  1 
ATOM 1319 O O   ? SER A 1 167 ?   6.445  -6.085 -13.644 1.000 57.780 ? 167 SER A O   1 
ATOM 1320 O OG  ? SER A 1 167 ?   4.154  -8.077 -16.672 1.000 57.780 ? 167 SER A OG  1 
ATOM 1321 N N   ? TYR A 1 168 ?   5.129  -4.215 -13.959 1.000 62.680 ? 168 TYR A N   1 
ATOM 1322 C CA  ? TYR A 1 168 ?   5.356  -3.563 -12.674 1.000 62.680 ? 168 TYR A CA  1 
ATOM 1323 C C   ? TYR A 1 168 ?   4.153  -2.717 -12.272 1.000 62.680 ? 168 TYR A C   1 
ATOM 1324 C CB  ? TYR A 1 168 ?   6.613  -2.690 -12.728 1.000 62.680 ? 168 TYR A CB  1 
ATOM 1325 O O   ? TYR A 1 168 ?   3.216  -2.547 -13.056 1.000 62.680 ? 168 TYR A O   1 
ATOM 1326 C CG  ? TYR A 1 168 ?   6.637  -1.731 -13.894 1.000 62.680 ? 168 TYR A CG  1 
ATOM 1327 C CD1 ? TYR A 1 168 ?   7.162  -2.114 -15.126 1.000 62.680 ? 168 TYR A CD1 1 
ATOM 1328 C CD2 ? TYR A 1 168 ?   6.134  -0.441 -13.766 1.000 62.680 ? 168 TYR A CD2 1 
ATOM 1329 C CE1 ? TYR A 1 168 ?   7.188  -1.234 -16.202 1.000 62.680 ? 168 TYR A CE1 1 
ATOM 1330 C CE2 ? TYR A 1 168 ?   6.155   0.448 -14.836 1.000 62.680 ? 168 TYR A CE2 1 
ATOM 1331 O OH  ? TYR A 1 168 ?   6.705   0.919 -17.110 1.000 62.680 ? 168 TYR A OH  1 
ATOM 1332 C CZ  ? TYR A 1 168 ?   6.682   0.043 -16.048 1.000 62.680 ? 168 TYR A CZ  1 
ATOM 1333 N N   ? THR A 1 169 ?   4.056  -2.366 -10.947 1.000 58.800 ? 169 THR A N   1 
ATOM 1334 C CA  ? THR A 1 169 ?   3.019  -1.486 -10.421 1.000 58.800 ? 169 THR A CA  1 
ATOM 1335 C C   ? THR A 1 169 ?   3.202  -0.063 -10.939 1.000 58.800 ? 169 THR A C   1 
ATOM 1336 C CB  ? THR A 1 169 ?   3.021  -1.479  -8.881 1.000 58.800 ? 169 THR A CB  1 
ATOM 1337 O O   ? THR A 1 169 ?   4.330   0.382 -11.161 1.000 58.800 ? 169 THR A O   1 
ATOM 1338 C CG2 ? THR A 1 169 ?   2.669  -2.854  -8.323 1.000 58.800 ? 169 THR A CG2 1 
ATOM 1339 O OG1 ? THR A 1 169 ?   4.323  -1.105  -8.413 1.000 58.800 ? 169 THR A OG1 1 
ATOM 1340 N N   ? CYS A 1 170 ?   2.177   0.589 -11.271 1.000 70.730 ? 170 CYS A N   1 
ATOM 1341 C CA  ? CYS A 1 170 ?   2.166   1.909 -11.893 1.000 70.730 ? 170 CYS A CA  1 
ATOM 1342 C C   ? CYS A 1 170 ?   1.239   2.858 -11.143 1.000 70.730 ? 170 CYS A C   1 
ATOM 1343 C CB  ? CYS A 1 170 ?   1.734   1.808 -13.356 1.000 70.730 ? 170 CYS A CB  1 
ATOM 1344 O O   ? CYS A 1 170 ?   0.772   2.540 -10.049 1.000 70.730 ? 170 CYS A O   1 
ATOM 1345 S SG  ? CYS A 1 170 ?   2.310   3.179 -14.381 1.000 70.730 ? 170 CYS A SG  1 
ATOM 1346 N N   ? GLU A 1 171 ?   1.056   4.080 -11.706 1.000 66.010 ? 171 GLU A N   1 
ATOM 1347 C CA  ? GLU A 1 171 ?   0.260   5.106 -11.039 1.000 66.010 ? 171 GLU A CA  1 
ATOM 1348 C C   ? GLU A 1 171 ?  -1.097   4.558 -10.607 1.000 66.010 ? 171 GLU A C   1 
ATOM 1349 C CB  ? GLU A 1 171 ?   0.071   6.319 -11.953 1.000 66.010 ? 171 GLU A CB  1 
ATOM 1350 O O   ? GLU A 1 171 ?  -1.694   3.739 -11.309 1.000 66.010 ? 171 GLU A O   1 
ATOM 1351 C CG  ? GLU A 1 171 ?   1.358   7.080 -12.238 1.000 66.010 ? 171 GLU A CG  1 
ATOM 1352 C CD  ? GLU A 1 171 ?   1.828   7.925 -11.065 1.000 66.010 ? 171 GLU A CD  1 
ATOM 1353 O OE1 ? GLU A 1 171 ?   3.016   8.318 -11.037 1.000 66.010 ? 171 GLU A OE1 1 
ATOM 1354 O OE2 ? GLU A 1 171 ?   1.001   8.196 -10.165 1.000 66.010 ? 171 GLU A OE2 1 
ATOM 1355 N N   ? HIS A 1 172 ?  -1.400   4.820  -9.259 1.000 74.670 ? 172 HIS A N   1 
ATOM 1356 C CA  ? HIS A 1 172 ?  -2.689   4.504  -8.654 1.000 74.670 ? 172 HIS A CA  1 
ATOM 1357 C C   ? HIS A 1 172 ?  -2.665   3.131  -7.993 1.000 74.670 ? 172 HIS A C   1 
ATOM 1358 C CB  ? HIS A 1 172 ?  -3.801   4.563  -9.703 1.000 74.670 ? 172 HIS A CB  1 
ATOM 1359 O O   ? HIS A 1 172 ?  -3.643   2.725  -7.360 1.000 74.670 ? 172 HIS A O   1 
ATOM 1360 C CG  ? HIS A 1 172 ?  -4.203   5.955 -10.074 1.000 74.670 ? 172 HIS A CG  1 
ATOM 1361 C CD2 ? HIS A 1 172 ?  -5.154   6.772  -9.562 1.000 74.670 ? 172 HIS A CD2 1 
ATOM 1362 N ND1 ? HIS A 1 172 ?  -3.597   6.658 -11.092 1.000 74.670 ? 172 HIS A ND1 1 
ATOM 1363 C CE1 ? HIS A 1 172 ?  -4.159   7.852 -11.190 1.000 74.670 ? 172 HIS A CE1 1 
ATOM 1364 N NE2 ? HIS A 1 172 ?  -5.107   7.946 -10.273 1.000 74.670 ? 172 HIS A NE2 1 
ATOM 1365 N N   ? ASP A 1 173 ?  -1.502   2.467  -8.148 1.000 84.840 ? 173 ASP A N   1 
ATOM 1366 C CA  ? ASP A 1 173 ?  -1.340   1.206  -7.430 1.000 84.840 ? 173 ASP A CA  1 
ATOM 1367 C C   ? ASP A 1 173 ?  -0.794   1.441  -6.023 1.000 84.840 ? 173 ASP A C   1 
ATOM 1368 C CB  ? ASP A 1 173 ?  -0.415   0.263  -8.202 1.000 84.840 ? 173 ASP A CB  1 
ATOM 1369 O O   ? ASP A 1 173 ?  -0.601   0.492  -5.260 1.000 84.840 ? 173 ASP A O   1 
ATOM 1370 C CG  ? ASP A 1 173 ?  -1.108  -0.426  -9.365 1.000 84.840 ? 173 ASP A CG  1 
ATOM 1371 O OD1 ? ASP A 1 173 ?  -2.328  -0.687  -9.280 1.000 84.840 ? 173 ASP A OD1 1 
ATOM 1372 O OD2 ? ASP A 1 173 ?  -0.428  -0.714 -10.373 1.000 84.840 ? 173 ASP A OD2 1 
ATOM 1373 N N   ? SER A 1 174 ?  -0.480   2.772  -5.778 1.000 90.640 ? 174 SER A N   1 
ATOM 1374 C CA  ? SER A 1 174 ?   0.041   3.090  -4.452 1.000 90.640 ? 174 SER A CA  1 
ATOM 1375 C C   ? SER A 1 174 ?  -0.839   2.501  -3.356 1.000 90.640 ? 174 SER A C   1 
ATOM 1376 C CB  ? SER A 1 174 ?   0.152   4.604  -4.269 1.000 90.640 ? 174 SER A CB  1 
ATOM 1377 O O   ? SER A 1 174 ?  -2.067   2.519  -3.461 1.000 90.640 ? 174 SER A O   1 
ATOM 1378 O OG  ? SER A 1 174 ?   1.140   5.144  -5.131 1.000 90.640 ? 174 SER A OG  1 
ATOM 1379 N N   ? GLY A 1 175 ?  -0.029   1.875  -2.422 1.000 94.550 ? 175 GLY A N   1 
ATOM 1380 C CA  ? GLY A 1 175 ?  -0.783   1.396  -1.275 1.000 94.550 ? 175 GLY A CA  1 
ATOM 1381 C C   ? GLY A 1 175 ?  -1.326  -0.009  -1.462 1.000 94.550 ? 175 GLY A C   1 
ATOM 1382 O O   ? GLY A 1 175 ?  -1.803  -0.628  -0.509 1.000 94.550 ? 175 GLY A O   1 
ATOM 1383 N N   ? GLY A 1 176 ?  -1.226  -0.514  -2.640 1.000 94.800 ? 176 GLY A N   1 
ATOM 1384 C CA  ? GLY A 1 176 ?  -1.667  -1.863  -2.960 1.000 94.800 ? 176 GLY A CA  1 
ATOM 1385 C C   ? GLY A 1 176 ?  -0.747  -2.937  -2.410 1.000 94.800 ? 176 GLY A C   1 
ATOM 1386 O O   ? GLY A 1 176 ?   0.414  -2.667  -2.096 1.000 94.800 ? 176 GLY A O   1 
ATOM 1387 N N   ? PRO A 1 177 ?  -1.218  -4.222  -2.374 1.000 96.620 ? 177 PRO A N   1 
ATOM 1388 C CA  ? PRO A 1 177 ?  -0.523  -5.315  -1.691 1.000 96.620 ? 177 PRO A CA  1 
ATOM 1389 C C   ? PRO A 1 177 ?   0.504  -6.010  -2.582 1.000 96.620 ? 177 PRO A C   1 
ATOM 1390 C CB  ? PRO A 1 177 ?  -1.656  -6.273  -1.314 1.000 96.620 ? 177 PRO A CB  1 
ATOM 1391 O O   ? PRO A 1 177 ?   0.301  -6.120  -3.794 1.000 96.620 ? 177 PRO A O   1 
ATOM 1392 C CG  ? PRO A 1 177 ?  -2.686  -6.083  -2.380 1.000 96.620 ? 177 PRO A CG  1 
ATOM 1393 C CD  ? PRO A 1 177 ?  -2.695  -4.637  -2.784 1.000 96.620 ? 177 PRO A CD  1 
ATOM 1394 N N   ? LEU A 1 178 ?   1.621  -6.402  -1.983 1.000 96.560 ? 178 LEU A N   1 
ATOM 1395 C CA  ? LEU A 1 178 ?   2.570  -7.369  -2.523 1.000 96.560 ? 178 LEU A CA  1 
ATOM 1396 C C   ? LEU A 1 178 ?   2.571  -8.650  -1.697 1.000 96.560 ? 178 LEU A C   1 
ATOM 1397 C CB  ? LEU A 1 178 ?   3.980  -6.772  -2.561 1.000 96.560 ? 178 LEU A CB  1 
ATOM 1398 O O   ? LEU A 1 178 ?   3.007  -8.651  -0.544 1.000 96.560 ? 178 LEU A O   1 
ATOM 1399 C CG  ? LEU A 1 178 ?   5.041  -7.587  -3.302 1.000 96.560 ? 178 LEU A CG  1 
ATOM 1400 C CD1 ? LEU A 1 178 ?   4.803  -7.525  -4.807 1.000 96.560 ? 178 LEU A CD1 1 
ATOM 1401 C CD2 ? LEU A 1 178 ?   6.439  -7.085  -2.956 1.000 96.560 ? 178 LEU A CD2 1 
ATOM 1402 N N   ? ILE A 1 179 ?   2.147  -9.771  -2.329 1.000 96.260 ? 179 ILE A N   1 
ATOM 1403 C CA  ? ILE A 1 179 ?   1.977 -11.042  -1.633 1.000 96.260 ? 179 ILE A CA  1 
ATOM 1404 C C   ? ILE A 1 179 ?   2.964 -12.069  -2.185 1.000 96.260 ? 179 ILE A C   1 
ATOM 1405 C CB  ? ILE A 1 179 ?   0.530 -11.567  -1.761 1.000 96.260 ? 179 ILE A CB  1 
ATOM 1406 O O   ? ILE A 1 179 ?   2.962 -12.359  -3.384 1.000 96.260 ? 179 ILE A O   1 
ATOM 1407 C CG1 ? ILE A 1 179 ?  -0.470 -10.489  -1.326 1.000 96.260 ? 179 ILE A CG1 1 
ATOM 1408 C CG2 ? ILE A 1 179 ?   0.346 -12.848  -0.941 1.000 96.260 ? 179 ILE A CG2 1 
ATOM 1409 C CD1 ? ILE A 1 179 ?  -0.356 -10.095   0.141 1.000 96.260 ? 179 ILE A CD1 1 
ATOM 1410 N N   ? CYS A 1 180 ?   3.753 -12.564  -1.303 1.000 95.450 ? 180 CYS A N   1 
ATOM 1411 C CA  ? CYS A 1 180 ?   4.709 -13.613  -1.637 1.000 95.450 ? 180 CYS A CA  1 
ATOM 1412 C C   ? CYS A 1 180 ?   4.425 -14.883  -0.844 1.000 95.450 ? 180 CYS A C   1 
ATOM 1413 C CB  ? CYS A 1 180 ?   6.138 -13.142  -1.367 1.000 95.450 ? 180 CYS A CB  1 
ATOM 1414 O O   ? CYS A 1 180 ?   4.348 -14.849   0.385 1.000 95.450 ? 180 CYS A O   1 
ATOM 1415 S SG  ? CYS A 1 180 ?   6.550 -11.573  -2.161 1.000 95.450 ? 180 CYS A SG  1 
ATOM 1416 N N   ? ASP A 1 181 ?   4.183 -15.983  -1.627 1.000 90.530 ? 181 ASP A N   1 
ATOM 1417 C CA  ? ASP A 1 181 ?   3.915 -17.262  -0.976 1.000 90.530 ? 181 ASP A CA  1 
ATOM 1418 C C   ? ASP A 1 181 ?   2.715 -17.159  -0.037 1.000 90.530 ? 181 ASP A C   1 
ATOM 1419 C CB  ? ASP A 1 181 ?   5.147 -17.740  -0.205 1.000 90.530 ? 181 ASP A CB  1 
ATOM 1420 O O   ? ASP A 1 181 ?   2.745 -17.686   1.077 1.000 90.530 ? 181 ASP A O   1 
ATOM 1421 C CG  ? ASP A 1 181 ?   6.356 -17.963  -1.097 1.000 90.530 ? 181 ASP A CG  1 
ATOM 1422 O OD1 ? ASP A 1 181 ?   6.193 -18.465  -2.230 1.000 90.530 ? 181 ASP A OD1 1 
ATOM 1423 O OD2 ? ASP A 1 181 ?   7.481 -17.636  -0.662 1.000 90.530 ? 181 ASP A OD2 1 
ATOM 1424 N N   ? GLY A 1 182 ?   1.744 -16.302  -0.369 1.000 90.240 ? 182 GLY A N   1 
ATOM 1425 C CA  ? GLY A 1 182 ?   0.477 -16.231   0.342 1.000 90.240 ? 182 GLY A CA  1 
ATOM 1426 C C   ? GLY A 1 182 ?   0.519 -15.309   1.546 1.000 90.240 ? 182 GLY A C   1 
ATOM 1427 O O   ? GLY A 1 182 ?  -0.413 -15.291   2.353 1.000 90.240 ? 182 GLY A O   1 
ATOM 1428 N N   ? ILE A 1 183 ?   1.608 -14.568   1.728 1.000 95.210 ? 183 ILE A N   1 
ATOM 1429 C CA  ? ILE A 1 183 ?   1.789 -13.694   2.882 1.000 95.210 ? 183 ILE A CA  1 
ATOM 1430 C C   ? ILE A 1 183 ?   2.006 -12.257   2.411 1.000 95.210 ? 183 ILE A C   1 
ATOM 1431 C CB  ? ILE A 1 183 ?   2.973 -14.155   3.761 1.000 95.210 ? 183 ILE A CB  1 
ATOM 1432 O O   ? ILE A 1 183 ?   2.726 -12.018   1.439 1.000 95.210 ? 183 ILE A O   1 
ATOM 1433 C CG1 ? ILE A 1 183 ?   2.753 -15.594   4.240 1.000 95.210 ? 183 ILE A CG1 1 
ATOM 1434 C CG2 ? ILE A 1 183 ?   3.167 -13.206   4.947 1.000 95.210 ? 183 ILE A CG2 1 
ATOM 1435 C CD1 ? ILE A 1 183 ?   1.566 -15.760   5.179 1.000 95.210 ? 183 ILE A CD1 1 
ATOM 1436 N N   ? LEU A 1 184 ?   1.420 -11.348   3.155 1.000 97.460 ? 184 LEU A N   1 
ATOM 1437 C CA  ? LEU A 1 184 ?   1.607  -9.929   2.872 1.000 97.460 ? 184 LEU A CA  1 
ATOM 1438 C C   ? LEU A 1 184 ?   3.036  -9.497   3.182 1.000 97.460 ? 184 LEU A C   1 
ATOM 1439 C CB  ? LEU A 1 184 ?   0.619  -9.086   3.682 1.000 97.460 ? 184 LEU A CB  1 
ATOM 1440 O O   ? LEU A 1 184 ?   3.450  -9.495   4.344 1.000 97.460 ? 184 LEU A O   1 
ATOM 1441 C CG  ? LEU A 1 184 ?   0.691  -7.572   3.475 1.000 97.460 ? 184 LEU A CG  1 
ATOM 1442 C CD1 ? LEU A 1 184 ?   0.372  -7.219   2.026 1.000 97.460 ? 184 LEU A CD1 1 
ATOM 1443 C CD2 ? LEU A 1 184 ?  -0.261  -6.857   4.428 1.000 97.460 ? 184 LEU A CD2 1 
ATOM 1444 N N   ? GLN A 1 185 ?   3.738  -9.071   2.096 1.000 97.620 ? 185 GLN A N   1 
ATOM 1445 C CA  ? GLN A 1 185 ?   5.158  -8.795   2.287 1.000 97.620 ? 185 GLN A CA  1 
ATOM 1446 C C   ? GLN A 1 185 ?   5.461  -7.312   2.091 1.000 97.620 ? 185 GLN A C   1 
ATOM 1447 C CB  ? GLN A 1 185 ?   6.002  -9.635   1.327 1.000 97.620 ? 185 GLN A CB  1 
ATOM 1448 O O   ? GLN A 1 185 ?   6.446  -6.799   2.625 1.000 97.620 ? 185 GLN A O   1 
ATOM 1449 C CG  ? GLN A 1 185 ?   5.948 -11.130   1.608 1.000 97.620 ? 185 GLN A CG  1 
ATOM 1450 C CD  ? GLN A 1 185 ?   6.739 -11.525   2.841 1.000 97.620 ? 185 GLN A CD  1 
ATOM 1451 N NE2 ? GLN A 1 185 ?   6.650 -12.796   3.220 1.000 97.620 ? 185 GLN A NE2 1 
ATOM 1452 O OE1 ? GLN A 1 185 ?   7.424 -10.696   3.447 1.000 97.620 ? 185 GLN A OE1 1 
ATOM 1453 N N   ? GLY A 1 186 ?   4.599  -6.595   1.396 1.000 97.220 ? 186 GLY A N   1 
ATOM 1454 C CA  ? GLY A 1 186 ?   4.912  -5.202   1.120 1.000 97.220 ? 186 GLY A CA  1 
ATOM 1455 C C   ? GLY A 1 186 ?   3.702  -4.391   0.697 1.000 97.220 ? 186 GLY A C   1 
ATOM 1456 O O   ? GLY A 1 186 ?   2.680  -4.953   0.297 1.000 97.220 ? 186 GLY A O   1 
ATOM 1457 N N   ? ILE A 1 187 ?   3.900  -3.044   0.780 1.000 97.640 ? 187 ILE A N   1 
ATOM 1458 C CA  ? ILE A 1 187 ?   2.941  -2.062   0.286 1.000 97.640 ? 187 ILE A CA  1 
ATOM 1459 C C   ? ILE A 1 187 ?   3.576  -1.235  -0.829 1.000 97.640 ? 187 ILE A C   1 
ATOM 1460 C CB  ? ILE A 1 187 ?   2.442  -1.139   1.421 1.000 97.640 ? 187 ILE A CB  1 
ATOM 1461 O O   ? ILE A 1 187 ?   4.710  -0.768  -0.695 1.000 97.640 ? 187 ILE A O   1 
ATOM 1462 C CG1 ? ILE A 1 187 ?   1.754  -1.962   2.516 1.000 97.640 ? 187 ILE A CG1 1 
ATOM 1463 C CG2 ? ILE A 1 187 ?   1.500  -0.065   0.869 1.000 97.640 ? 187 ILE A CG2 1 
ATOM 1464 C CD1 ? ILE A 1 187 ?   0.503  -2.692   2.047 1.000 97.640 ? 187 ILE A CD1 1 
ATOM 1465 N N   ? THR A 1 188 ?   2.796  -1.229  -1.937 1.000 95.480 ? 188 THR A N   1 
ATOM 1466 C CA  ? THR A 1 188 ?   3.318  -0.464  -3.064 1.000 95.480 ? 188 THR A CA  1 
ATOM 1467 C C   ? THR A 1 188 ?   3.641   0.967  -2.643 1.000 95.480 ? 188 THR A C   1 
ATOM 1468 C CB  ? THR A 1 188 ?   2.320  -0.444  -4.236 1.000 95.480 ? 188 THR A CB  1 
ATOM 1469 O O   ? THR A 1 188 ?   2.762   1.696  -2.177 1.000 95.480 ? 188 THR A O   1 
ATOM 1470 C CG2 ? THR A 1 188 ?   2.912   0.264  -5.451 1.000 95.480 ? 188 THR A CG2 1 
ATOM 1471 O OG1 ? THR A 1 188 ?   1.990  -1.791  -4.597 1.000 95.480 ? 188 THR A OG1 1 
ATOM 1472 N N   ? SER A 1 189 ?   4.866   1.427  -2.844 1.000 93.360 ? 189 SER A N   1 
ATOM 1473 C CA  ? SER A 1 189 ?   5.333   2.746  -2.430 1.000 93.360 ? 189 SER A CA  1 
ATOM 1474 C C   ? SER A 1 189 ?   5.602   3.641  -3.635 1.000 93.360 ? 189 SER A C   1 
ATOM 1475 C CB  ? SER A 1 189 ?   6.599   2.624  -1.581 1.000 93.360 ? 189 SER A CB  1 
ATOM 1476 O O   ? SER A 1 189 ?   4.930   4.657  -3.822 1.000 93.360 ? 189 SER A O   1 
ATOM 1477 O OG  ? SER A 1 189 ?   6.936   3.872  -0.999 1.000 93.360 ? 189 SER A OG  1 
ATOM 1478 N N   ? TRP A 1 190 ?   6.481   3.199  -4.512 1.000 89.430 ? 190 TRP A N   1 
ATOM 1479 C CA  ? TRP A 1 190 ?   6.785   4.021  -5.679 1.000 89.430 ? 190 TRP A CA  1 
ATOM 1480 C C   ? TRP A 1 190 ?   7.425   3.184  -6.782 1.000 89.430 ? 190 TRP A C   1 
ATOM 1481 C CB  ? TRP A 1 190 ?   7.713   5.178  -5.296 1.000 89.430 ? 190 TRP A CB  1 
ATOM 1482 O O   ? TRP A 1 190 ?   7.766   2.019  -6.567 1.000 89.430 ? 190 TRP A O   1 
ATOM 1483 C CG  ? TRP A 1 190 ?   9.014   4.741  -4.694 1.000 89.430 ? 190 TRP A CG  1 
ATOM 1484 C CD1 ? TRP A 1 190 ?   9.270   4.496  -3.373 1.000 89.430 ? 190 TRP A CD1 1 
ATOM 1485 C CD2 ? TRP A 1 190 ?  10.241   4.502  -5.391 1.000 89.430 ? 190 TRP A CD2 1 
ATOM 1486 C CE2 ? TRP A 1 190 ?  11.200   4.113  -4.430 1.000 89.430 ? 190 TRP A CE2 1 
ATOM 1487 C CE3 ? TRP A 1 190 ?  10.622   4.577  -6.738 1.000 89.430 ? 190 TRP A CE3 1 
ATOM 1488 N NE1 ? TRP A 1 190 ?  10.583   4.118  -3.208 1.000 89.430 ? 190 TRP A NE1 1 
ATOM 1489 C CH2 ? TRP A 1 190 ?  12.864   3.883  -6.097 1.000 89.430 ? 190 TRP A CH2 1 
ATOM 1490 C CZ2 ? TRP A 1 190 ?  12.517   3.801  -4.773 1.000 89.430 ? 190 TRP A CZ2 1 
ATOM 1491 C CZ3 ? TRP A 1 190 ?  11.933   4.266  -7.077 1.000 89.430 ? 190 TRP A CZ3 1 
ATOM 1492 N N   ? GLY A 1 191 ?   7.536   3.735  -7.966 1.000 80.580 ? 191 GLY A N   1 
ATOM 1493 C CA  ? GLY A 1 191 ?   8.160   3.147  -9.140 1.000 80.580 ? 191 GLY A CA  1 
ATOM 1494 C C   ? GLY A 1 191 ?   8.462   4.162 -10.227 1.000 80.580 ? 191 GLY A C   1 
ATOM 1495 O O   ? GLY A 1 191 ?   8.195   5.354 -10.061 1.000 80.580 ? 191 GLY A O   1 
ATOM 1496 N N   ? PRO A 1 192 ?   9.075   3.685 -11.262 1.000 70.120 ? 192 PRO A N   1 
ATOM 1497 C CA  ? PRO A 1 192 ?   9.543   4.622 -12.286 1.000 70.120 ? 192 PRO A CA  1 
ATOM 1498 C C   ? PRO A 1 192 ?   8.400   5.368 -12.970 1.000 70.120 ? 192 PRO A C   1 
ATOM 1499 C CB  ? PRO A 1 192 ?  10.278   3.719 -13.280 1.000 70.120 ? 192 PRO A CB  1 
ATOM 1500 O O   ? PRO A 1 192 ?   7.292   4.838 -13.082 1.000 70.120 ? 192 PRO A O   1 
ATOM 1501 C CG  ? PRO A 1 192 ?   9.627   2.381 -13.135 1.000 70.120 ? 192 PRO A CG  1 
ATOM 1502 C CD  ? PRO A 1 192 ?   9.163   2.229 -11.715 1.000 70.120 ? 192 PRO A CD  1 
ATOM 1503 N N   ? GLU A 1 193 ?   8.553   6.637 -13.362 1.000 65.770 ? 193 GLU A N   1 
ATOM 1504 C CA  ? GLU A 1 193 ?   7.788   7.452 -14.301 1.000 65.770 ? 193 GLU A CA  1 
ATOM 1505 C C   ? GLU A 1 193 ?   8.583   7.719 -15.576 1.000 65.770 ? 193 GLU A C   1 
ATOM 1506 C CB  ? GLU A 1 193 ?   7.376   8.776 -13.652 1.000 65.770 ? 193 GLU A CB  1 
ATOM 1507 O O   ? GLU A 1 193 ?   9.750   8.112 -15.515 1.000 65.770 ? 193 GLU A O   1 
ATOM 1508 C CG  ? GLU A 1 193 ?   6.357   8.621 -12.532 1.000 65.770 ? 193 GLU A CG  1 
ATOM 1509 C CD  ? GLU A 1 193 ?   5.867   9.950 -11.978 1.000 65.770 ? 193 GLU A CD  1 
ATOM 1510 O OE1 ? GLU A 1 193 ?   5.050   9.947 -11.030 1.000 65.770 ? 193 GLU A OE1 1 
ATOM 1511 O OE2 ? GLU A 1 193 ?   6.303  11.001 -12.498 1.000 65.770 ? 193 GLU A OE2 1 
ATOM 1512 N N   ? PRO A 1 194 ?   7.966   7.486 -16.800 1.000 63.040 ? 194 PRO A N   1 
ATOM 1513 C CA  ? PRO A 1 194 ?   6.641   6.954 -17.125 1.000 63.040 ? 194 PRO A CA  1 
ATOM 1514 C C   ? PRO A 1 194 ?   6.540   5.446 -16.904 1.000 63.040 ? 194 PRO A C   1 
ATOM 1515 C CB  ? PRO A 1 194 ?   6.475   7.301 -18.607 1.000 63.040 ? 194 PRO A CB  1 
ATOM 1516 O O   ? PRO A 1 194 ?   7.554   4.744 -16.939 1.000 63.040 ? 194 PRO A O   1 
ATOM 1517 C CG  ? PRO A 1 194 ?   7.871   7.410 -19.132 1.000 63.040 ? 194 PRO A CG  1 
ATOM 1518 C CD  ? PRO A 1 194 ?   8.778   7.792 -17.997 1.000 63.040 ? 194 PRO A CD  1 
ATOM 1519 N N   ? CYS A 1 195 ?   5.336   5.009 -16.356 1.000 66.850 ? 195 CYS A N   1 
ATOM 1520 C CA  ? CYS A 1 195 ?   5.028   3.603 -16.116 1.000 66.850 ? 195 CYS A CA  1 
ATOM 1521 C C   ? CYS A 1 195 ?   5.228   2.777 -17.381 1.000 66.850 ? 195 CYS A C   1 
ATOM 1522 C CB  ? CYS A 1 195 ?   3.592   3.447 -15.616 1.000 66.850 ? 195 CYS A CB  1 
ATOM 1523 O O   ? CYS A 1 195 ?   5.039   3.277 -18.491 1.000 66.850 ? 195 CYS A O   1 
ATOM 1524 S SG  ? CYS A 1 195 ?   3.263   4.314 -14.066 1.000 66.850 ? 195 CYS A SG  1 
ATOM 1525 N N   ? GLY A 1 196 ?   6.059   1.572 -17.316 1.000 57.150 ? 196 GLY A N   1 
ATOM 1526 C CA  ? GLY A 1 196 ?   6.047   0.729 -18.501 1.000 57.150 ? 196 GLY A CA  1 
ATOM 1527 C C   ? GLY A 1 196 ?   7.371   0.721 -19.241 1.000 57.150 ? 196 GLY A C   1 
ATOM 1528 O O   ? GLY A 1 196 ?   7.459   0.213 -20.361 1.000 57.150 ? 196 GLY A O   1 
ATOM 1529 N N   ? GLU A 1 197 ?   8.509   1.406 -18.550 1.000 62.350 ? 197 GLU A N   1 
ATOM 1530 C CA  ? GLU A 1 197 ?   9.857   1.323 -19.105 1.000 62.350 ? 197 GLU A CA  1 
ATOM 1531 C C   ? GLU A 1 197 ?  10.543   0.023 -18.694 1.000 62.350 ? 197 GLU A C   1 
ATOM 1532 C CB  ? GLU A 1 197 ?  10.697   2.524 -18.662 1.000 62.350 ? 197 GLU A CB  1 
ATOM 1533 O O   ? GLU A 1 197 ?  10.363  -0.452 -17.571 1.000 62.350 ? 197 GLU A O   1 
ATOM 1534 C CG  ? GLU A 1 197 ?  10.248   3.845 -19.269 1.000 62.350 ? 197 GLU A CG  1 
ATOM 1535 C CD  ? GLU A 1 197 ?  10.594   3.975 -20.744 1.000 62.350 ? 197 GLU A CD  1 
ATOM 1536 O OE1 ? GLU A 1 197 ?   9.894   4.719 -21.468 1.000 62.350 ? 197 GLU A OE1 1 
ATOM 1537 O OE2 ? GLU A 1 197 ?  11.572   3.327 -21.179 1.000 62.350 ? 197 GLU A OE2 1 
ATOM 1538 N N   ? PRO A 1 198 ?  11.030  -0.715 -19.744 1.000 63.640 ? 198 PRO A N   1 
ATOM 1539 C CA  ? PRO A 1 198 ?  11.810  -1.930 -19.492 1.000 63.640 ? 198 PRO A CA  1 
ATOM 1540 C C   ? PRO A 1 198 ?  12.974  -1.695 -18.532 1.000 63.640 ? 198 PRO A C   1 
ATOM 1541 C CB  ? PRO A 1 198 ?  12.318  -2.316 -20.883 1.000 63.640 ? 198 PRO A CB  1 
ATOM 1542 O O   ? PRO A 1 198 ?  13.504  -0.583 -18.459 1.000 63.640 ? 198 PRO A O   1 
ATOM 1543 C CG  ? PRO A 1 198 ?  11.478  -1.524 -21.831 1.000 63.640 ? 198 PRO A CG  1 
ATOM 1544 C CD  ? PRO A 1 198 ?  10.950  -0.319 -21.107 1.000 63.640 ? 198 PRO A CD  1 
ATOM 1545 N N   ? THR A 1 199 ?  12.993  -2.447 -17.238 1.000 66.980 ? 199 THR A N   1 
ATOM 1546 C CA  ? THR A 1 199 ?  14.217  -2.504 -16.446 1.000 66.980 ? 199 THR A CA  1 
ATOM 1547 C C   ? THR A 1 199 ?  14.082  -1.660 -15.182 1.000 66.980 ? 199 THR A C   1 
ATOM 1548 C CB  ? THR A 1 199 ?  15.432  -2.024 -17.260 1.000 66.980 ? 199 THR A CB  1 
ATOM 1549 O O   ? THR A 1 199 ?  15.083  -1.312 -14.552 1.000 66.980 ? 199 THR A O   1 
ATOM 1550 C CG2 ? THR A 1 199 ?  15.689  -2.936 -18.456 1.000 66.980 ? 199 THR A CG2 1 
ATOM 1551 O OG1 ? THR A 1 199 ?  15.188  -0.693 -17.732 1.000 66.980 ? 199 THR A OG1 1 
ATOM 1552 N N   ? GLU A 1 200 ?  12.830  -1.352 -14.743 1.000 74.780 ? 200 GLU A N   1 
ATOM 1553 C CA  ? GLU A 1 200 ?  12.724  -0.606 -13.493 1.000 74.780 ? 200 GLU A CA  1 
ATOM 1554 C C   ? GLU A 1 200 ?  11.739  -1.272 -12.536 1.000 74.780 ? 200 GLU A C   1 
ATOM 1555 C CB  ? GLU A 1 200 ?  12.299   0.839 -13.762 1.000 74.780 ? 200 GLU A CB  1 
ATOM 1556 O O   ? GLU A 1 200 ?  10.524  -1.140 -12.696 1.000 74.780 ? 200 GLU A O   1 
ATOM 1557 C CG  ? GLU A 1 200 ?  13.327   1.647 -14.541 1.000 74.780 ? 200 GLU A CG  1 
ATOM 1558 C CD  ? GLU A 1 200 ?  12.902   3.087 -14.782 1.000 74.780 ? 200 GLU A CD  1 
ATOM 1559 O OE1 ? GLU A 1 200 ?  13.682   3.857 -15.387 1.000 74.780 ? 200 GLU A OE1 1 
ATOM 1560 O OE2 ? GLU A 1 200 ?  11.781   3.448 -14.360 1.000 74.780 ? 200 GLU A OE2 1 
ATOM 1561 N N   ? PRO A 1 201 ?  12.280  -2.126 -11.619 1.000 87.330 ? 201 PRO A N   1 
ATOM 1562 C CA  ? PRO A 1 201 ?  11.444  -2.795 -10.619 1.000 87.330 ? 201 PRO A CA  1 
ATOM 1563 C C   ? PRO A 1 201 ?  10.662  -1.812  -9.750 1.000 87.330 ? 201 PRO A C   1 
ATOM 1564 C CB  ? PRO A 1 201 ?  12.457  -3.578  -9.780 1.000 87.330 ? 201 PRO A CB  1 
ATOM 1565 O O   ? PRO A 1 201 ?  11.070  -0.657  -9.598 1.000 87.330 ? 201 PRO A O   1 
ATOM 1566 C CG  ? PRO A 1 201 ?  13.700  -3.604 -10.609 1.000 87.330 ? 201 PRO A CG  1 
ATOM 1567 C CD  ? PRO A 1 201 ?  13.676  -2.428 -11.543 1.000 87.330 ? 201 PRO A CD  1 
ATOM 1568 N N   ? SER A 1 202 ?   9.502  -2.202  -9.223 1.000 89.710 ? 202 SER A N   1 
ATOM 1569 C CA  ? SER A 1 202 ?   8.708  -1.430  -8.272 1.000 89.710 ? 202 SER A CA  1 
ATOM 1570 C C   ? SER A 1 202 ?   9.256  -1.564  -6.856 1.000 89.710 ? 202 SER A C   1 
ATOM 1571 C CB  ? SER A 1 202 ?   7.246  -1.878  -8.306 1.000 89.710 ? 202 SER A CB  1 
ATOM 1572 O O   ? SER A 1 202 ?   9.837  -2.593  -6.504 1.000 89.710 ? 202 SER A O   1 
ATOM 1573 O OG  ? SER A 1 202 ?   6.682  -1.656  -9.587 1.000 89.710 ? 202 SER A OG  1 
ATOM 1574 N N   ? VAL A 1 203 ?   9.119  -0.498  -6.126 1.000 93.670 ? 203 VAL A N   1 
ATOM 1575 C CA  ? VAL A 1 203 ?   9.587  -0.469  -4.745 1.000 93.670 ? 203 VAL A CA  1 
ATOM 1576 C C   ? VAL A 1 203 ?   8.395  -0.532  -3.793 1.000 93.670 ? 203 VAL A C   1 
ATOM 1577 C CB  ? VAL A 1 203 ?  10.431   0.794  -4.458 1.000 93.670 ? 203 VAL A CB  1 
ATOM 1578 O O   ? VAL A 1 203 ?   7.405   0.178  -3.980 1.000 93.670 ? 203 VAL A O   1 
ATOM 1579 C CG1 ? VAL A 1 203 ?  10.850   0.842  -2.990 1.000 93.670 ? 203 VAL A CG1 1 
ATOM 1580 C CG2 ? VAL A 1 203 ?  11.657   0.833  -5.369 1.000 93.670 ? 203 VAL A CG2 1 
ATOM 1581 N N   ? TYR A 1 204 ?   8.476  -1.420  -2.857 1.000 96.050 ? 204 TYR A N   1 
ATOM 1582 C CA  ? TYR A 1 204 ?   7.470  -1.631  -1.822 1.000 96.050 ? 204 TYR A CA  1 
ATOM 1583 C C   ? TYR A 1 204 ?   8.044  -1.351  -0.438 1.000 96.050 ? 204 TYR A C   1 
ATOM 1584 C CB  ? TYR A 1 204 ?   6.929  -3.063  -1.883 1.000 96.050 ? 204 TYR A CB  1 
ATOM 1585 O O   ? TYR A 1 204 ?   9.248  -1.499  -0.218 1.000 96.050 ? 204 TYR A O   1 
ATOM 1586 C CG  ? TYR A 1 204 ?   6.325  -3.427  -3.218 1.000 96.050 ? 204 TYR A CG  1 
ATOM 1587 C CD1 ? TYR A 1 204 ?   4.944  -3.455  -3.395 1.000 96.050 ? 204 TYR A CD1 1 
ATOM 1588 C CD2 ? TYR A 1 204 ?   7.134  -3.746  -4.303 1.000 96.050 ? 204 TYR A CD2 1 
ATOM 1589 C CE1 ? TYR A 1 204 ?   4.383  -3.792  -4.622 1.000 96.050 ? 204 TYR A CE1 1 
ATOM 1590 C CE2 ? TYR A 1 204 ?   6.584  -4.084  -5.535 1.000 96.050 ? 204 TYR A CE2 1 
ATOM 1591 O OH  ? TYR A 1 204 ?   4.660  -4.439  -6.902 1.000 96.050 ? 204 TYR A OH  1 
ATOM 1592 C CZ  ? TYR A 1 204 ?   5.210  -4.104  -5.685 1.000 96.050 ? 204 TYR A CZ  1 
ATOM 1593 N N   ? THR A 1 205 ?   7.132  -0.848   0.475 1.000 96.990 ? 205 THR A N   1 
ATOM 1594 C CA  ? THR A 1 205 ?   7.550  -0.761   1.870 1.000 96.990 ? 205 THR A CA  1 
ATOM 1595 C C   ? THR A 1 205 ?   7.600  -2.146   2.508 1.000 96.990 ? 205 THR A C   1 
ATOM 1596 C CB  ? THR A 1 205 ?   6.606   0.147   2.681 1.000 96.990 ? 205 THR A CB  1 
ATOM 1597 O O   ? THR A 1 205 ?   6.623  -2.896   2.452 1.000 96.990 ? 205 THR A O   1 
ATOM 1598 C CG2 ? THR A 1 205 ?   7.082   0.286   4.123 1.000 96.990 ? 205 THR A CG2 1 
ATOM 1599 O OG1 ? THR A 1 205 ?   6.565   1.445   2.076 1.000 96.990 ? 205 THR A OG1 1 
ATOM 1600 N N   ? LYS A 1 206 ?   8.787  -2.568   3.093 1.000 96.280 ? 206 LYS A N   1 
ATOM 1601 C CA  ? LYS A 1 206 ?   9.057  -3.852   3.733 1.000 96.280 ? 206 LYS A CA  1 
ATOM 1602 C C   ? LYS A 1 206 ?   8.343  -3.958   5.077 1.000 96.280 ? 206 LYS A C   1 
ATOM 1603 C CB  ? LYS A 1 206 ?  10.562  -4.052   3.922 1.000 96.280 ? 206 LYS A CB  1 
ATOM 1604 O O   ? LYS A 1 206 ?   8.696  -3.261   6.030 1.000 96.280 ? 206 LYS A O   1 
ATOM 1605 C CG  ? LYS A 1 206 ?  10.945  -5.440   4.416 1.000 96.280 ? 206 LYS A CG  1 
ATOM 1606 C CD  ? LYS A 1 206 ?  12.452  -5.575   4.589 1.000 96.280 ? 206 LYS A CD  1 
ATOM 1607 C CE  ? LYS A 1 206 ?  13.123  -6.047   3.306 1.000 96.280 ? 206 LYS A CE  1 
ATOM 1608 N NZ  ? LYS A 1 206 ?  14.612  -6.043   3.426 1.000 96.280 ? 206 LYS A NZ  1 
ATOM 1609 N N   ? LEU A 1 207 ?   7.302  -4.897   5.116 1.000 97.330 ? 207 LEU A N   1 
ATOM 1610 C CA  ? LEU A 1 207 ?   6.383  -4.927   6.249 1.000 97.330 ? 207 LEU A CA  1 
ATOM 1611 C C   ? LEU A 1 207 ?   7.025  -5.609   7.452 1.000 97.330 ? 207 LEU A C   1 
ATOM 1612 C CB  ? LEU A 1 207 ?   5.088  -5.648   5.869 1.000 97.330 ? 207 LEU A CB  1 
ATOM 1613 O O   ? LEU A 1 207 ?   6.692  -5.299   8.598 1.000 97.330 ? 207 LEU A O   1 
ATOM 1614 C CG  ? LEU A 1 207 ?   4.160  -4.912   4.901 1.000 97.330 ? 207 LEU A CG  1 
ATOM 1615 C CD1 ? LEU A 1 207 ?   2.866  -5.696   4.707 1.000 97.330 ? 207 LEU A CD1 1 
ATOM 1616 C CD2 ? LEU A 1 207 ?   3.867  -3.504   5.407 1.000 97.330 ? 207 LEU A CD2 1 
ATOM 1617 N N   ? ILE A 1 208 ?   7.966  -6.571   7.235 1.000 96.320 ? 208 ILE A N   1 
ATOM 1618 C CA  ? ILE A 1 208 ?   8.539  -7.341   8.334 1.000 96.320 ? 208 ILE A CA  1 
ATOM 1619 C C   ? ILE A 1 208 ?   9.220  -6.399   9.324 1.000 96.320 ? 208 ILE A C   1 
ATOM 1620 C CB  ? ILE A 1 208 ?   9.545  -8.396   7.820 1.000 96.320 ? 208 ILE A CB  1 
ATOM 1621 O O   ? ILE A 1 208 ?   9.196  -6.637  10.534 1.000 96.320 ? 208 ILE A O   1 
ATOM 1622 C CG1 ? ILE A 1 208 ?   9.920  -9.368   8.945 1.000 96.320 ? 208 ILE A CG1 1 
ATOM 1623 C CG2 ? ILE A 1 208 ?  10.791  -7.719   7.243 1.000 96.320 ? 208 ILE A CG2 1 
ATOM 1624 C CD1 ? ILE A 1 208 ?   8.775 -10.265   9.396 1.000 96.320 ? 208 ILE A CD1 1 
ATOM 1625 N N   ? LYS A 1 209 ?   9.731  -5.272   8.941 1.000 95.670 ? 209 LYS A N   1 
ATOM 1626 C CA  ? LYS A 1 209 ?  10.434  -4.316   9.791 1.000 95.670 ? 209 LYS A CA  1 
ATOM 1627 C C   ? LYS A 1 209 ?   9.452  -3.473  10.600 1.000 95.670 ? 209 LYS A C   1 
ATOM 1628 C CB  ? LYS A 1 209 ?  11.333  -3.409   8.949 1.000 95.670 ? 209 LYS A CB  1 
ATOM 1629 O O   ? LYS A 1 209 ?   9.825  -2.877  11.613 1.000 95.670 ? 209 LYS A O   1 
ATOM 1630 C CG  ? LYS A 1 209 ?  12.564  -4.106   8.388 1.000 95.670 ? 209 LYS A CG  1 
ATOM 1631 C CD  ? LYS A 1 209 ?  13.538  -3.110   7.771 1.000 95.670 ? 209 LYS A CD  1 
ATOM 1632 C CE  ? LYS A 1 209 ?  14.853  -3.776   7.389 1.000 95.670 ? 209 LYS A CE  1 
ATOM 1633 N NZ  ? LYS A 1 209 ?  15.930  -2.772   7.139 1.000 95.670 ? 209 LYS A NZ  1 
ATOM 1634 N N   ? PHE A 1 210 ?   8.122  -3.493  10.149 1.000 96.960 ? 210 PHE A N   1 
ATOM 1635 C CA  ? PHE A 1 210 ?   7.195  -2.532  10.736 1.000 96.960 ? 210 PHE A CA  1 
ATOM 1636 C C   ? PHE A 1 210 ?   6.007  -3.245  11.370 1.000 96.960 ? 210 PHE A C   1 
ATOM 1637 C CB  ? PHE A 1 210 ?   6.708  -1.538   9.677 1.000 96.960 ? 210 PHE A CB  1 
ATOM 1638 O O   ? PHE A 1 210 ?   4.994  -2.616  11.682 1.000 96.960 ? 210 PHE A O   1 
ATOM 1639 C CG  ? PHE A 1 210 ?   7.815  -0.756   9.024 1.000 96.960 ? 210 PHE A CG  1 
ATOM 1640 C CD1 ? PHE A 1 210 ?   8.433   0.292   9.694 1.000 96.960 ? 210 PHE A CD1 1 
ATOM 1641 C CD2 ? PHE A 1 210 ?   8.237  -1.068   7.738 1.000 96.960 ? 210 PHE A CD2 1 
ATOM 1642 C CE1 ? PHE A 1 210 ?   9.458   1.019   9.092 1.000 96.960 ? 210 PHE A CE1 1 
ATOM 1643 C CE2 ? PHE A 1 210 ?   9.260  -0.347   7.130 1.000 96.960 ? 210 PHE A CE2 1 
ATOM 1644 C CZ  ? PHE A 1 210 ?   9.869   0.697   7.808 1.000 96.960 ? 210 PHE A CZ  1 
ATOM 1645 N N   ? SER A 1 211 ?   6.169  -4.575  11.513 1.000 95.870 ? 211 SER A N   1 
ATOM 1646 C CA  ? SER A 1 211 ?   5.068  -5.354  12.070 1.000 95.870 ? 211 SER A CA  1 
ATOM 1647 C C   ? SER A 1 211 ?   4.726  -4.894  13.484 1.000 95.870 ? 211 SER A C   1 
ATOM 1648 C CB  ? SER A 1 211 ?   5.414  -6.843  12.080 1.000 95.870 ? 211 SER A CB  1 
ATOM 1649 O O   ? SER A 1 211 ?   3.551  -4.793  13.842 1.000 95.870 ? 211 SER A O   1 
ATOM 1650 O OG  ? SER A 1 211 ?   5.475  -7.354  10.759 1.000 95.870 ? 211 SER A OG  1 
ATOM 1651 N N   ? SER A 1 212 ?   5.785  -4.560  14.222 1.000 96.420 ? 212 SER A N   1 
ATOM 1652 C CA  ? SER A 1 212 ?   5.578  -4.105  15.593 1.000 96.420 ? 212 SER A CA  1 
ATOM 1653 C C   ? SER A 1 212 ?   4.831  -2.776  15.627 1.000 96.420 ? 212 SER A C   1 
ATOM 1654 C CB  ? SER A 1 212 ?   6.916  -3.966  16.320 1.000 96.420 ? 212 SER A CB  1 
ATOM 1655 O O   ? SER A 1 212 ?   3.886  -2.608  16.401 1.000 96.420 ? 212 SER A O   1 
ATOM 1656 O OG  ? SER A 1 212 ?   7.525  -5.233  16.498 1.000 96.420 ? 212 SER A OG  1 
ATOM 1657 N N   ? TRP A 1 213 ?   5.232  -1.863  14.802 1.000 97.600 ? 213 TRP A N   1 
ATOM 1658 C CA  ? TRP A 1 213 ?   4.566  -0.567  14.727 1.000 97.600 ? 213 TRP A CA  1 
ATOM 1659 C C   ? TRP A 1 213 ?   3.097  -0.731  14.351 1.000 97.600 ? 213 TRP A C   1 
ATOM 1660 C CB  ? TRP A 1 213 ?   5.267   0.340  13.713 1.000 97.600 ? 213 TRP A CB  1 
ATOM 1661 O O   ? TRP A 1 213 ?   2.220  -0.118  14.964 1.000 97.600 ? 213 TRP A O   1 
ATOM 1662 C CG  ? TRP A 1 213 ?   4.511   1.595  13.393 1.000 97.600 ? 213 TRP A CG  1 
ATOM 1663 C CD1 ? TRP A 1 213 ?   4.494   2.754  14.118 1.000 97.600 ? 213 TRP A CD1 1 
ATOM 1664 C CD2 ? TRP A 1 213 ?   3.657   1.814  12.266 1.000 97.600 ? 213 TRP A CD2 1 
ATOM 1665 C CE2 ? TRP A 1 213 ?   3.155   3.130  12.371 1.000 97.600 ? 213 TRP A CE2 1 
ATOM 1666 C CE3 ? TRP A 1 213 ?   3.267   1.025  11.176 1.000 97.600 ? 213 TRP A CE3 1 
ATOM 1667 N NE1 ? TRP A 1 213 ?   3.681   3.682  13.509 1.000 97.600 ? 213 TRP A NE1 1 
ATOM 1668 C CH2 ? TRP A 1 213 ?   1.918   2.881  10.370 1.000 97.600 ? 213 TRP A CH2 1 
ATOM 1669 C CZ2 ? TRP A 1 213 ?   2.283   3.675  11.426 1.000 97.600 ? 213 TRP A CZ2 1 
ATOM 1670 C CZ3 ? TRP A 1 213 ?   2.399   1.568  10.236 1.000 97.600 ? 213 TRP A CZ3 1 
ATOM 1671 N N   ? ILE A 1 214 ?   2.846  -1.556  13.382 1.000 98.040 ? 214 ILE A N   1 
ATOM 1672 C CA  ? ILE A 1 214 ?   1.490  -1.766  12.887 1.000 98.040 ? 214 ILE A CA  1 
ATOM 1673 C C   ? ILE A 1 214 ?   0.613  -2.324  14.007 1.000 98.040 ? 214 ILE A C   1 
ATOM 1674 C CB  ? ILE A 1 214 ?   1.473  -2.717  11.669 1.000 98.040 ? 214 ILE A CB  1 
ATOM 1675 O O   ? ILE A 1 214 ?  -0.472  -1.802  14.272 1.000 98.040 ? 214 ILE A O   1 
ATOM 1676 C CG1 ? ILE A 1 214 ?   2.205  -2.078  10.483 1.000 98.040 ? 214 ILE A CG1 1 
ATOM 1677 C CG2 ? ILE A 1 214 ?   0.035  -3.086  11.292 1.000 98.040 ? 214 ILE A CG2 1 
ATOM 1678 C CD1 ? ILE A 1 214 ?   2.495  -3.043   9.342 1.000 98.040 ? 214 ILE A CD1 1 
ATOM 1679 N N   ? ARG A 1 215 ?   1.051  -3.306  14.657 1.000 97.480 ? 215 ARG A N   1 
ATOM 1680 C CA  ? ARG A 1 215 ?   0.285  -3.957  15.715 1.000 97.480 ? 215 ARG A CA  1 
ATOM 1681 C C   ? ARG A 1 215 ?   0.050  -3.008  16.885 1.000 97.480 ? 215 ARG A C   1 
ATOM 1682 C CB  ? ARG A 1 215 ?   1.002  -5.219  16.200 1.000 97.480 ? 215 ARG A CB  1 
ATOM 1683 O O   ? ARG A 1 215 ?  -1.051  -2.956  17.438 1.000 97.480 ? 215 ARG A O   1 
ATOM 1684 C CG  ? ARG A 1 215 ?   0.989  -6.360  15.194 1.000 97.480 ? 215 ARG A CG  1 
ATOM 1685 C CD  ? ARG A 1 215 ?   1.608  -7.626  15.769 1.000 97.480 ? 215 ARG A CD  1 
ATOM 1686 N NE  ? ARG A 1 215 ?   1.815  -8.640  14.740 1.000 97.480 ? 215 ARG A NE  1 
ATOM 1687 N NH1 ? ARG A 1 215 ?   0.011  -9.940  15.366 1.000 97.480 ? 215 ARG A NH1 1 
ATOM 1688 N NH2 ? ARG A 1 215 ?   1.330 -10.576  13.603 1.000 97.480 ? 215 ARG A NH2 1 
ATOM 1689 C CZ  ? ARG A 1 215 ?   1.052  -9.717  14.572 1.000 97.480 ? 215 ARG A CZ  1 
ATOM 1690 N N   ? GLU A 1 216 ?   1.107  -2.310  17.288 1.000 97.620 ? 216 GLU A N   1 
ATOM 1691 C CA  ? GLU A 1 216 ?   1.010  -1.361  18.393 1.000 97.620 ? 216 GLU A CA  1 
ATOM 1692 C C   ? GLU A 1 216 ?   0.039  -0.230  18.066 1.000 97.620 ? 216 GLU A C   1 
ATOM 1693 C CB  ? GLU A 1 216 ?   2.388  -0.789  18.734 1.000 97.620 ? 216 GLU A CB  1 
ATOM 1694 O O   ? GLU A 1 216 ?  -0.757   0.177  18.915 1.000 97.620 ? 216 GLU A O   1 
ATOM 1695 C CG  ? GLU A 1 216 ?   3.302  -1.773  19.450 1.000 97.620 ? 216 GLU A CG  1 
ATOM 1696 C CD  ? GLU A 1 216 ?   4.708  -1.236  19.668 1.000 97.620 ? 216 GLU A CD  1 
ATOM 1697 O OE1 ? GLU A 1 216 ?   5.594  -2.010  20.096 1.000 97.620 ? 216 GLU A OE1 1 
ATOM 1698 O OE2 ? GLU A 1 216 ?   4.925  -0.031  19.409 1.000 97.620 ? 216 GLU A OE2 1 
ATOM 1699 N N   ? THR A 1 217 ?   0.122   0.295  16.892 1.000 97.620 ? 217 THR A N   1 
ATOM 1700 C CA  ? THR A 1 217 ?  -0.770   1.370  16.473 1.000 97.620 ? 217 THR A CA  1 
ATOM 1701 C C   ? THR A 1 217 ?  -2.223   0.904  16.488 1.000 97.620 ? 217 THR A C   1 
ATOM 1702 C CB  ? THR A 1 217 ?  -0.406   1.881  15.066 1.000 97.620 ? 217 THR A CB  1 
ATOM 1703 O O   ? THR A 1 217 ?  -3.103   1.616  16.975 1.000 97.620 ? 217 THR A O   1 
ATOM 1704 C CG2 ? THR A 1 217 ?  -1.327   3.019  14.640 1.000 97.620 ? 217 THR A CG2 1 
ATOM 1705 O OG1 ? THR A 1 217 ?   0.947   2.352  15.071 1.000 97.620 ? 217 THR A OG1 1 
ATOM 1706 N N   ? MET A 1 218 ?  -2.508  -0.324  15.956 1.000 97.610 ? 218 MET A N   1 
ATOM 1707 C CA  ? MET A 1 218 ?  -3.859  -0.878  15.940 1.000 97.610 ? 218 MET A CA  1 
ATOM 1708 C C   ? MET A 1 218 ?  -4.374  -1.098  17.359 1.000 97.610 ? 218 MET A C   1 
ATOM 1709 C CB  ? MET A 1 218 ?  -3.891  -2.195  15.163 1.000 97.610 ? 218 MET A CB  1 
ATOM 1710 O O   ? MET A 1 218 ?  -5.542  -0.832  17.648 1.000 97.610 ? 218 MET A O   1 
ATOM 1711 C CG  ? MET A 1 218 ?  -3.686  -2.028  13.666 1.000 97.610 ? 218 MET A CG  1 
ATOM 1712 S SD  ? MET A 1 218 ?  -3.478  -3.633  12.801 1.000 97.610 ? 218 MET A SD  1 
ATOM 1713 C CE  ? MET A 1 218 ?  -5.084  -4.398  13.155 1.000 97.610 ? 218 MET A CE  1 
ATOM 1714 N N   ? ALA A 1 219 ?  -3.560  -1.472  18.278 1.000 96.780 ? 219 ALA A N   1 
ATOM 1715 C CA  ? ALA A 1 219 ?  -3.930  -1.761  19.660 1.000 96.780 ? 219 ALA A CA  1 
ATOM 1716 C C   ? ALA A 1 219 ?  -4.209  -0.475  20.434 1.000 96.780 ? 219 ALA A C   1 
ATOM 1717 C CB  ? ALA A 1 219 ?  -2.830  -2.565  20.349 1.000 96.780 ? 219 ALA A CB  1 
ATOM 1718 O O   ? ALA A 1 219 ?  -5.118  -0.428  21.265 1.000 96.780 ? 219 ALA A O   1 
ATOM 1719 N N   ? ASN A 1 220 ?  -3.485   0.587  20.188 1.000 95.160 ? 220 ASN A N   1 
ATOM 1720 C CA  ? ASN A 1 220 ?  -3.555   1.837  20.937 1.000 95.160 ? 220 ASN A CA  1 
ATOM 1721 C C   ? ASN A 1 220 ?  -4.672   2.739  20.420 1.000 95.160 ? 220 ASN A C   1 
ATOM 1722 C CB  ? ASN A 1 220 ?  -2.213   2.570  20.885 1.000 95.160 ? 220 ASN A CB  1 
ATOM 1723 O O   ? ASN A 1 220 ?  -5.007   3.742  21.051 1.000 95.160 ? 220 ASN A O   1 
ATOM 1724 C CG  ? ASN A 1 220 ?  -1.138   1.880  21.702 1.000 95.160 ? 220 ASN A CG  1 
ATOM 1725 N ND2 ? ASN A 1 220 ?   0.117   2.071  21.313 1.000 95.160 ? 220 ASN A ND2 1 
ATOM 1726 O OD1 ? ASN A 1 220 ?  -1.434   1.180  22.674 1.000 95.160 ? 220 ASN A OD1 1 
ATOM 1727 N N   ? ASN A 1 221 ?  -5.297   2.384  19.300 1.000 91.030 ? 221 ASN A N   1 
ATOM 1728 C CA  ? ASN A 1 221 ?  -6.313   3.241  18.698 1.000 91.030 ? 221 ASN A CA  1 
ATOM 1729 C C   ? ASN A 1 221 ?  -7.622   2.489  18.478 1.000 91.030 ? 221 ASN A C   1 
ATOM 1730 C CB  ? ASN A 1 221 ?  -5.808   3.826  17.378 1.000 91.030 ? 221 ASN A CB  1 
ATOM 1731 O O   ? ASN A 1 221 ?  -8.698   3.090  18.487 1.000 91.030 ? 221 ASN A O   1 
ATOM 1732 C CG  ? ASN A 1 221 ?  -4.775   4.918  17.579 1.000 91.030 ? 221 ASN A CG  1 
ATOM 1733 N ND2 ? ASN A 1 221 ?  -3.502   4.554  17.484 1.000 91.030 ? 221 ASN A ND2 1 
ATOM 1734 O OD1 ? ASN A 1 221 ?  -5.119   6.078  17.821 1.000 91.030 ? 221 ASN A OD1 1 
# 
loop_
_struct_sheet_range.sheet_id 
_struct_sheet_range.id 
_struct_sheet_range.beg_label_comp_id 
_struct_sheet_range.beg_label_asym_id 
_struct_sheet_range.beg_label_seq_id 
_struct_sheet_range.pdbx_beg_PDB_ins_code 
_struct_sheet_range.end_label_comp_id 
_struct_sheet_range.end_label_asym_id 
_struct_sheet_range.end_label_seq_id 
_struct_sheet_range.pdbx_end_PDB_ins_code 
_struct_sheet_range.beg_auth_comp_id 
_struct_sheet_range.beg_auth_asym_id 
_struct_sheet_range.beg_auth_seq_id 
_struct_sheet_range.end_auth_comp_id 
_struct_sheet_range.end_auth_asym_id 
_struct_sheet_range.end_auth_seq_id 
A A VAL A   2 ? ASP A   3 ? VAL A 2   ASP A 3   
A B THR A 112 ? GLY A 117 ? THR A 112 GLY A 117 
A C GLN A 133 ? LEU A 140 ? GLN A 133 LEU A 140 
A D MET A 157 ? ALA A 160 ? MET A 157 ALA A 160 
A E PRO A 177 ? CYS A 180 ? PRO A 177 CYS A 180 
A F ILE A 183 ? TRP A 190 ? ILE A 183 TRP A 190 
A G SER A 202 ? LYS A 206 ? SER A 202 LYS A 206 
B H HIS A  11 ? ARG A  16 ? HIS A 11  ARG A 16  
B I LYS A  19 ? LEU A  26 ? LYS A 19  LEU A 26  
B J TRP A  31 ? THR A  34 ? TRP A 31  THR A 34  
B K TYR A  43 ? LEU A  47 ? TYR A 43  LEU A 47  
B L GLN A  60 ? PRO A  69 ? GLN A 60  PRO A 69  
B M MET A  83 ? LEU A  87 ? MET A 83  LEU A 87  
C N ASN A  51 ? ASN A  51 ? ASN A 51  ASN A 51  
C O ASP A 131 ? ASP A 131 ? ASP A 131 ASP A 131 
D P ASN A  74 ? ASN A  74 ? ASN A 74  ASN A 74  
D Q SER A  79 ? SER A  79 ? SER A 79  SER A 79  
# 
loop_
_struct_conf.id 
_struct_conf.conf_type_id 
_struct_conf.beg_label_comp_id 
_struct_conf.beg_label_asym_id 
_struct_conf.beg_label_seq_id 
_struct_conf.pdbx_beg_PDB_ins_code 
_struct_conf.end_label_comp_id 
_struct_conf.end_label_asym_id 
_struct_conf.end_label_seq_id 
_struct_conf.pdbx_end_PDB_ins_code 
_struct_conf.beg_auth_comp_id 
_struct_conf.beg_auth_asym_id 
_struct_conf.beg_auth_seq_id 
_struct_conf.end_auth_comp_id 
_struct_conf.end_auth_asym_id 
_struct_conf.end_auth_seq_id 
STRN1         STRN         VAL A   2 ? ASP A   3 ? VAL A 2   ASP A 3   
TURN_TY1_P1   TURN_TY1_P   GLU A   5 ? ASN A   6 ? GLU A 5   ASN A 6   
TURN_TY1_P2   TURN_TY1_P   PRO A   9 ? TRP A  10 ? PRO A 9   TRP A 10  
STRN2         STRN         HIS A  11 ? ARG A  16 ? HIS A 11  ARG A 16  
TURN_TY1_P3   TURN_TY1_P   PHE A  17 ? ASN A  18 ? PHE A 17  ASN A 18  
STRN3         STRN         LYS A  19 ? LEU A  26 ? LYS A 19  LEU A 26  
BEND1         BEND         ASP A  28 ? ASN A  30 ? ASP A 28  ASN A 30  
STRN4         STRN         TRP A  31 ? THR A  34 ? TRP A 31  THR A 34  
HELX_RH_3T_P1 HELX_RH_3T_P ALA A  36 ? CYS A  38 ? ALA A 36  CYS A 38  
BEND2         BEND         ASP A  41 ? ASP A  41 ? ASP A 41  ASP A 41  
STRN5         STRN         TYR A  43 ? LEU A  47 ? TYR A 43  LEU A 47  
BEND3         BEND         GLY A  48 ? GLY A  48 ? GLY A 48  GLY A 48  
STRN6         STRN         ASN A  51 ? ASN A  51 ? ASN A 51  ASN A 51  
TURN_TY1_P4   TURN_TY1_P   PHE A  52 ? LEU A  53 ? PHE A 52  LEU A 53  
BEND4         BEND         GLU A  54 ? GLU A  54 ? GLU A 54  GLU A 54  
TURN_TY1_P5   TURN_TY1_P   PRO A  57 ? SER A  58 ? PRO A 57  SER A 58  
STRN7         STRN         GLN A  60 ? PRO A  69 ? GLN A 60  PRO A 69  
TURN_TY1_P6   TURN_TY1_P   PRO A  71 ? ASP A  72 ? PRO A 71  ASP A 72  
STRN8         STRN         ASN A  74 ? ASN A  74 ? ASN A 74  ASN A 74  
TURN_TY1_P7   TURN_TY1_P   GLU A  75 ? TYR A  78 ? GLU A 75  TYR A 78  
STRN9         STRN         SER A  79 ? SER A  79 ? SER A 79  SER A 79  
TURN_TY1_P8   TURN_TY1_P   ASN A  80 ? ASN A  80 ? ASN A 80  ASN A 80  
STRN10        STRN         MET A  83 ? LEU A  87 ? MET A 83  LEU A 87  
BEND5         BEND         SER A  88 ? LYS A  89 ? SER A 88  LYS A 89  
BEND6         BEND         ASP A  95 ? VAL A  96 ? ASP A 95  VAL A 96  
HELX_LH_PP_P1 HELX_LH_PP_P THR A 101 ? PRO A 103 ? THR A 101 PRO A 103 
BEND7         BEND         THR A 104 ? GLU A 105 ? THR A 104 GLU A 105 
HELX_LH_PP_P2 HELX_LH_PP_P GLU A 106 ? LYS A 108 ? GLU A 106 LYS A 108 
TURN_TY1_P9   TURN_TY1_P   LEU A 109 ? GLY A 110 ? LEU A 109 GLY A 110 
STRN11        STRN         THR A 112 ? GLY A 117 ? THR A 112 GLY A 117 
BEND8         BEND         THR A 121 ? THR A 122 ? THR A 121 THR A 122 
TURN_TY1_P10  TURN_TY1_P   PRO A 123 ? LYS A 125 ? PRO A 123 LYS A 125 
HELX_LH_PP_P3 HELX_LH_PP_P LYS A 127 ? PRO A 129 ? LYS A 127 PRO A 129 
BEND9         BEND         ASP A 130 ? ASP A 130 ? ASP A 130 ASP A 130 
STRN12        STRN         ASP A 131 ? ASP A 131 ? ASP A 131 ASP A 131 
STRN13        STRN         GLN A 133 ? LEU A 140 ? GLN A 133 LEU A 140 
HELX_RH_AL_P1 HELX_RH_AL_P ASN A 142 ? ALA A 148 ? ASN A 142 ALA A 148 
BEND10        BEND         GLU A 150 ? MET A 151 ? GLU A 150 MET A 151 
TURN_TY1_P11  TURN_TY1_P   ASP A 155 ? ALA A 156 ? ASP A 155 ALA A 156 
STRN14        STRN         MET A 157 ? ALA A 160 ? MET A 157 ALA A 160 
BEND11        BEND         GLY A 161 ? GLY A 161 ? GLY A 161 GLY A 161 
TURN_TY1_P12  TURN_TY1_P   MET A 163 ? ASP A 164 ? MET A 163 ASP A 164 
BEND12        BEND         GLY A 165 ? GLY A 166 ? GLY A 165 GLY A 166 
TURN_TY1_P13  TURN_TY1_P   GLU A 171 ? HIS A 172 ? GLU A 171 HIS A 172 
TURN_TY1_P14  TURN_TY1_P   SER A 174 ? GLY A 175 ? SER A 174 GLY A 175 
STRN15        STRN         PRO A 177 ? CYS A 180 ? PRO A 177 CYS A 180 
TURN_TY1_P15  TURN_TY1_P   ASP A 181 ? GLY A 182 ? ASP A 181 GLY A 182 
STRN16        STRN         ILE A 183 ? TRP A 190 ? ILE A 183 TRP A 190 
BEND13        BEND         GLU A 193 ? PRO A 194 ? GLU A 193 PRO A 194 
TURN_TY1_P16  TURN_TY1_P   CYS A 195 ? GLY A 196 ? CYS A 195 GLY A 196 
TURN_TY1_P17  TURN_TY1_P   PRO A 198 ? THR A 199 ? PRO A 198 THR A 199 
STRN17        STRN         SER A 202 ? LYS A 206 ? SER A 202 LYS A 206 
BEND14        BEND         LEU A 207 ? LEU A 207 ? LEU A 207 LEU A 207 
HELX_RH_3T_P2 HELX_RH_3T_P ILE A 208 ? PHE A 210 ? ILE A 208 PHE A 210 
HELX_RH_AL_P2 HELX_RH_AL_P SER A 211 ? ASN A 220 ? SER A 211 ASN A 220 
# 
